# Supplementary material for: DeepEPI: CNN-transformer-based model for extracting TF interactions through predicting enhancer-promoter interactions
Source: Bioinform Adv. 2025 Sep 17;5(1):vbaf221. doi: 10.1093/bioadv/vbaf221 (PMC12478696; doi:10.1093/bioadv/vbaf221)
Supplement: vbaf221_Supplementary_Data [file vbaf221_supplementary_data.zip › Supplementary_file5/HUVEC/result_enhancer46-HUVEC/tomtom.tsv]

Query_ID	Target_ID	Optimal_offset	p-value	E-value	q-value	Overlap	Query_consensus	Target_consensus	Orientation
M0	IRX2_HUMAN.H11MO.0.D	-9	0.000191901	0.147572	0.294506	19	TTGTAAGGTAACATACTGTACGAGTTGACTGCTACATGTA	ACATGGGTGGGCATGTTGG	+
M1	IRX2_HUMAN.H11MO.0.D	0	7.15123e-05	0.054993	0.0781381	19	AAATGCTTTAGCTGACGCACTTCCTTAAAACCCTAATCCC	ACATGGGTGGGCATGTTGG	+
M1	NR1D1_HUMAN.H11MO.0.B	-7	0.000101897	0.0783588	0.0781381	19	AAATGCTTTAGCTGACGCACTTCCTTAAAACCCTAATCCC	CCTTCTGACCCACTTCCCT	-
M1	SPIC_HUMAN.H11MO.0.D	-1	0.000986781	0.758835	0.378349	13	AAATGCTTTAGCTGACGCACTTCCTTAAAACCCTAATCCC	GAGGAAGGGGAGG	+
M2	MNX1_HUMAN.H11MO.0.D	-20	9.68323e-05	0.074464	0.148509	19	ATGTAAGTCATTTCTCAGTTAGCTTGCACCAACCCCTGAT	CTATTTTAATAACCCTTAA	+
M2	IRX2_HUMAN.H11MO.0.D	-11	0.000289224	0.222413	0.204296	19	ATGTAAGTCATTTCTCAGTTAGCTTGCACCAACCCCTGAT	ACATGGGTGGGCATGTTGG	+
M2	TLX1_HUMAN.H11MO.0.D	-22	0.0005877	0.451941	0.225334	17	ATGTAAGTCATTTCTCAGTTAGCTTGCACCAACCCCTGAT	CTGGCAAGTTGCCAAGG	+
M2	HXC10_HUMAN.H11MO.0.D	-3	0.000749218	0.576148	0.22981	19	ATGTAAGTCATTTCTCAGTTAGCTTGCACCAACCCCTGAT	TTTTTAATTTTTTTATTAC	+
M2	ZN563_HUMAN.H11MO.0.C	-14	0.001858	1.42881	0.379412	21	ATGTAAGTCATTTCTCAGTTAGCTTGCACCAACCCCTGAT	GCAGCTGCCAGTGAGGATCCC	-
M2	GATA5_HUMAN.H11MO.0.D	-11	0.00197911	1.52193	0.379412	17	ATGTAAGTCATTTCTCAGTTAGCTTGCACCAACCCCTGAT	ATCTAAGTTATCTCTTA	-
M2	GATA1_HUMAN.H11MO.0.A	-16	0.00283164	2.17753	0.482533	19	ATGTAAGTCATTTCTCAGTTAGCTTGCACCAACCCCTGAT	TCTTATCTGTCCCCGCCAG	-
M2	BRAC_HUMAN.H11MO.0.A	-9	0.00324124	2.49251	0.497099	20	ATGTAAGTCATTTCTCAGTTAGCTTGCACCAACCCCTGAT	ATTTCACACCTCCCTGCTAA	-
M4	IRX2_HUMAN.H11MO.0.D	-6	0.000224607	0.172723	0.265452	19	AATTATCAATTTGTTTTCTTGGAACGTAAGGTCTGTTCTT	ACATGGGTGGGCATGTTGG	+
M4	MNX1_HUMAN.H11MO.0.D	-10	0.000397525	0.305697	0.265452	19	AATTATCAATTTGTTTTCTTGGAACGTAAGGTCTGTTCTT	CTATTTTAATAACCCTTAA	+
M4	ZN394_HUMAN.H11MO.0.C	-7	0.000575495	0.442555	0.265452	20	AATTATCAATTTGTTTTCTTGGAACGTAAGGTCTGTTCTT	ATTCCATTCTATTCCATTCT	-
M4	HXC10_HUMAN.H11MO.0.D	-3	0.000690523	0.531012	0.265452	19	AATTATCAATTTGTTTTCTTGGAACGTAAGGTCTGTTCTT	TTTTTAATTTTTTTATTAC	+
M5	HXC10_HUMAN.H11MO.0.D	-15	0.000162967	0.125321	0.126657	19	ATTTTCAGTCTAATTTTGTACAGTTTCTTATGACATACAG	TTTTTAATTTTTTTATTAC	+
M5	MNX1_HUMAN.H11MO.0.D	-11	0.000227509	0.174955	0.126657	19	ATTTTCAGTCTAATTTTGTACAGTTTCTTATGACATACAG	TTAAGGGTTATTAAAATAG	-
M5	IRX2_HUMAN.H11MO.0.D	-12	0.000247056	0.189986	0.126657	19	ATTTTCAGTCTAATTTTGTACAGTTTCTTATGACATACAG	ACATGGGTGGGCATGTTGG	+
M5	ZN394_HUMAN.H11MO.0.C	-9	0.00131118	1.0083	0.3361	20	ATTTTCAGTCTAATTTTGTACAGTTTCTTATGACATACAG	ATTCCATTCTATTCCATTCT	-
M6	RXRA_HUMAN.H11MO.0.A	-16	8.53615e-05	0.065643	0.129992	20	GTCATCTTCTACTTAATAGTCACCCCGAGGGGTGAGATTA	GGGGGAGGCAGAGGTCAGAG	+
M6	MNX1_HUMAN.H11MO.0.D	-8	0.000214177	0.164702	0.130444	19	GTCATCTTCTACTTAATAGTCACCCCGAGGGGTGAGATTA	CTATTTTAATAACCCTTAA	+
M6	SRBP2_HUMAN.H11MO.0.B	-24	0.000256975	0.197614	0.130444	13	GTCATCTTCTACTTAATAGTCACCCCGAGGGGTGAGATTA	GGGTGGGGTGAGG	+
M6	BRAC_HUMAN.H11MO.0.A	-18	0.000515728	0.396595	0.157074	20	GTCATCTTCTACTTAATAGTCACCCCGAGGGGTGAGATTA	TTAGCAGGGAGGTGTGAAAT	+
M6	HME2_HUMAN.H11MO.0.D	-7	0.00143396	1.10272	0.323254	11	GTCATCTTCTACTTAATAGTCACCCCGAGGGGTGAGATTA	GGTAATTAGGG	+
M6	IRX2_HUMAN.H11MO.0.D	-14	0.00148589	1.14265	0.323254	19	GTCATCTTCTACTTAATAGTCACCCCGAGGGGTGAGATTA	ACATGGGTGGGCATGTTGG	+
M6	TAL1_HUMAN.H11MO.0.A	-10	0.00188353	1.44843	0.327713	19	GTCATCTTCTACTTAATAGTCACCCCGAGGGGTGAGATTA	CCTTATCTGCCCCCCCCAG	-
M6	TAL1_HUMAN.H11MO.1.A	0	0.00207298	1.59412	0.327713	15	GTCATCTTCTACTTAATAGTCACCCCGAGGGGTGAGATTA	CACATCTGCTTCCTG	-
M6	ZN214_HUMAN.H11MO.0.C	-18	0.00215198	1.65487	0.327713	22	GTCATCTTCTACTTAATAGTCACCCCGAGGGGTGAGATTA	TCCTTTTTGAGGCCTTTGATGA	+
M6	GATA2_HUMAN.H11MO.0.A	-10	0.00277504	2.13401	0.331738	19	GTCATCTTCTACTTAATAGTCACCCCGAGGGGTGAGATTA	CCTTATCTCCACCCCCCAG	-
M6	TLX1_HUMAN.H11MO.0.D	-2	0.00293515	2.25713	0.331738	17	GTCATCTTCTACTTAATAGTCACCCCGAGGGGTGAGATTA	CCTTGGCAACTTGCCAG	-
M6	PAX8_HUMAN.H11MO.0.D	-7	0.00332882	2.55987	0.331738	14	GTCATCTTCTACTTAATAGTCACCCCGAGGGGTGAGATTA	GTCACTGAAGCGGG	+
M6	THA_HUMAN.H11MO.0.C	-17	0.0034573	2.65866	0.331738	17	GTCATCTTCTACTTAATAGTCACCCCGAGGGGTGAGATTA	GGGTCACTTCAGGTCAG	+
M6	GATA1_HUMAN.H11MO.0.A	-10	0.00348547	2.68032	0.331738	19	GTCATCTTCTACTTAATAGTCACCCCGAGGGGTGAGATTA	TCTTATCTGTCCCCGCCAG	-
M6	RARG_HUMAN.H11MO.2.D	-6	0.00410722	3.15845	0.367921	20	GTCATCTTCTACTTAATAGTCACCCCGAGGGGTGAGATTA	GTGACCTCTGGGTGACCCCC	-
M6	ZFX_HUMAN.H11MO.1.A	-19	0.00604146	4.64589	0.467196	17	GTCATCTTCTACTTAATAGTCACCCCGAGGGGTGAGATTA	GGGGGCGGAGGCCGGGG	+
M6	SPIC_HUMAN.H11MO.0.D	-22	0.00625068	4.80677	0.467196	13	GTCATCTTCTACTTAATAGTCACCCCGAGGGGTGAGATTA	GAGGAAGGGGAGG	+
M6	LYL1_HUMAN.H11MO.0.A	-1	0.00670366	5.15511	0.467196	14	GTCATCTTCTACTTAATAGTCACCCCGAGGGGTGAGATTA	CCAGCTGTTTCCTG	+
M6	NR1D1_HUMAN.H11MO.0.B	-19	0.00676693	5.20377	0.467196	19	GTCATCTTCTACTTAATAGTCACCCCGAGGGGTGAGATTA	AGGGAAGTGGGTCAGAAGG	+
M6	COT2_HUMAN.H11MO.1.A	-19	0.00705622	5.42623	0.467196	17	GTCATCTTCTACTTAATAGTCACCCCGAGGGGTGAGATTA	GGGGTCAAAGGTCAGGG	+
M8	MNX1_HUMAN.H11MO.0.D	-15	0.000171477	0.131865	0.200594	19	TAGGTCCTTTTTACGATAGCTACCTGACTGAGTATGCCTC	CTATTTTAATAACCCTTAA	+
M8	HME2_HUMAN.H11MO.0.D	-13	0.000391275	0.30089	0.200594	11	TAGGTCCTTTTTACGATAGCTACCTGACTGAGTATGCCTC	CCCTAATTACC	-
M8	IRX2_HUMAN.H11MO.0.D	-1	0.000625738	0.481193	0.208024	19	TAGGTCCTTTTTACGATAGCTACCTGACTGAGTATGCCTC	ACATGGGTGGGCATGTTGG	+
M9	PO3F3_HUMAN.H11MO.0.D	-15	5.38148e-05	0.0413835	0.051556	17	AGAAACATCGAAAACCTTAATTATTAACATTTAAGTAGCT	ATAAATTATGCAAATTT	+
M9	HXC10_HUMAN.H11MO.0.D	-19	7.27859e-05	0.0559724	0.051556	19	AGAAACATCGAAAACCTTAATTATTAACATTTAAGTAGCT	TTTTTAATTTTTTTATTAC	+
M9	GSX1_HUMAN.H11MO.0.D	-20	0.000102178	0.0785752	0.051556	15	AGAAACATCGAAAACCTTAATTATTAACATTTAAGTAGCT	TAATTAGTTTTTAAT	+
M9	NKX61_HUMAN.H11MO.0.B	-17	0.000174979	0.134559	0.0662165	19	AGAAACATCGAAAACCTTAATTATTAACATTTAAGTAGCT	GATTAATGGGAATTTAATG	+
M9	MNX1_HUMAN.H11MO.0.D	-15	0.000306663	0.235824	0.0847985	19	AGAAACATCGAAAACCTTAATTATTAACATTTAAGTAGCT	CTATTTTAATAACCCTTAA	+
M9	IRX2_HUMAN.H11MO.0.D	-1	0.000336123	0.258478	0.0847985	19	AGAAACATCGAAAACCTTAATTATTAACATTTAAGTAGCT	CCAACATGCCCACCCATGT	-
M9	VENTX_HUMAN.H11MO.0.D	-13	0.000687754	0.528883	0.123907	19	AGAAACATCGAAAACCTTAATTATTAACATTTAAGTAGCT	CGCTAATTGGTTTCTAATT	+
M9	DMBX1_HUMAN.H11MO.0.D	-17	0.000981861	0.755051	0.135113	20	AGAAACATCGAAAACCTTAATTATTAACATTTAAGTAGCT	TAATTATAATCTAATTAATT	+
M9	GSX2_HUMAN.H11MO.0.D	-19	0.00128103	0.985114	0.161592	16	AGAAACATCGAAAACCTTAATTATTAACATTTAAGTAGCT	TTAATTAGTTTTTAAT	+
M9	ZN214_HUMAN.H11MO.0.C	-4	0.0014119	1.08575	0.1644	22	AGAAACATCGAAAACCTTAATTATTAACATTTAAGTAGCT	TCATCAAAGGCCTCAAAAAGGA	-
M9	ZN394_HUMAN.H11MO.0.C	-6	0.00188334	1.44829	0.20363	20	AGAAACATCGAAAACCTTAATTATTAACATTTAAGTAGCT	ATTCCATTCTATTCCATTCT	-
M9	NR1D1_HUMAN.H11MO.0.B	-18	0.00262831	2.02117	0.239415	19	AGAAACATCGAAAACCTTAATTATTAACATTTAAGTAGCT	CCTTCTGACCCACTTCCCT	-
M9	HME2_HUMAN.H11MO.0.D	-14	0.00270219	2.07799	0.239415	11	AGAAACATCGAAAACCTTAATTATTAACATTTAAGTAGCT	CCCTAATTACC	-
M9	HXB3_HUMAN.H11MO.0.D	-19	0.00393484	3.02589	0.313484	14	AGAAACATCGAAAACCTTAATTATTAACATTTAAGTAGCT	TTAATTAGTTTTTA	+
M9	RXRA_HUMAN.H11MO.0.A	-20	0.00475704	3.65817	0.34052	20	AGAAACATCGAAAACCTTAATTATTAACATTTAAGTAGCT	CTCTGACCTCTGCCTCCCCC	-
M9	PAX4_HUMAN.H11MO.0.D	-16	0.00499371	3.84016	0.34052	12	AGAAACATCGAAAACCTTAATTATTAACATTTAAGTAGCT	TAACTAATTCGC	+
M9	HXA11_HUMAN.H11MO.0.D	-20	0.0056724	4.36208	0.34052	13	AGAAACATCGAAAACCTTAATTATTAACATTTAAGTAGCT	TCATAAAATTTTA	-
M9	BARH2_HUMAN.H11MO.0.D	-15	0.0058489	4.4978	0.34052	18	AGAAACATCGAAAACCTTAATTATTAACATTTAAGTAGCT	GCTAATTGGTCCTAATTG	+
M9	CUX1_HUMAN.H11MO.0.C	-4	0.00678501	5.21767	0.363918	14	AGAAACATCGAAAACCTTAATTATTAACATTTAAGTAGCT	CCATCGATCCCCCT	-
M9	BATF3_HUMAN.H11MO.0.B	-20	0.00745288	5.73126	0.363918	17	AGAAACATCGAAAACCTTAATTATTAACATTTAAGTAGCT	CAGTTTCATTATGACTC	+
M9	GBX1_HUMAN.H11MO.0.D	-17	0.00745288	5.73126	0.363918	17	AGAAACATCGAAAACCTTAATTATTAACATTTAAGTAGCT	AAATTTTAGCTAATTAG	-
M9	GBX2_HUMAN.H11MO.0.D	-16	0.0080623	6.19991	0.369817	17	AGAAACATCGAAAACCTTAATTATTAACATTTAAGTAGCT	CTAATTAGCCTTTAATT	+
M9	DLX6_HUMAN.H11MO.0.D	-20	0.0091723	7.0535	0.400309	15	AGAAACATCGAAAACCTTAATTATTAACATTTAAGTAGCT	TAATTACCTTAATTT	-
M9	AIRE_HUMAN.H11MO.0.C	-12	0.00925597	7.11784	0.400309	18	AGAAACATCGAAAACCTTAATTATTAACATTTAAGTAGCT	TTAACCAATATAACCAAT	-
M9	GATA5_HUMAN.H11MO.0.D	-16	0.0101765	7.82573	0.41633	17	AGAAACATCGAAAACCTTAATTATTAACATTTAAGTAGCT	ATCTAAGTTATCTCTTA	-
M9	DLX1_HUMAN.H11MO.0.D	-17	0.0128403	9.87423	0.474461	16	AGAAACATCGAAAACCTTAATTATTAACATTTAAGTAGCT	TAATTAGCATAATTTA	-
M9	MAF_HUMAN.H11MO.0.A	-18	0.0128512	9.88255	0.474461	19	AGAAACATCGAAAACCTTAATTATTAACATTTAAGTAGCT	GAATCTGCTGACTCAGCAA	+
M9	FOXG1_HUMAN.H11MO.0.D	-19	0.0137885	10.6033	0.482972	17	AGAAACATCGAAAACCTTAATTATTAACATTTAAGTAGCT	ATTGTTTATATTTTTTT	+
M9	LHX9_HUMAN.H11MO.0.D	-16	0.0144113	11.0823	0.482972	18	AGAAACATCGAAAACCTTAATTATTAACATTTAAGTAGCT	TAATTAATAGCTAATTAG	-
M9	BSH_HUMAN.H11MO.0.D	-20	0.0147193	11.3191	0.482972	14	AGAAACATCGAAAACCTTAATTATTAACATTTAAGTAGCT	CAATTAACTCATTA	-
M9	DLX4_HUMAN.H11MO.0.D	-17	0.0149961	11.532	0.482972	16	AGAAACATCGAAAACCTTAATTATTAACATTTAAGTAGCT	TAATTACCCTAAATTT	+
M9	BC11A_HUMAN.H11MO.0.A	-16	0.0160039	12.307	0.490827	17	AGAAACATCGAAAACCTTAATTATTAACATTTAAGTAGCT	TTTTCACTTCCTCTTTT	-
M9	FOXD3_HUMAN.H11MO.0.D	-19	0.0162128	12.4676	0.490827	15	AGAAACATCGAAAACCTTAATTATTAACATTTAAGTAGCT	TTTGTTTACTTAGCA	+
M10	MNX1_HUMAN.H11MO.0.D	-20	5.78012e-05	0.0444491	0.075753	19	TCAGTTTAGTTTTATGAATTTGGAACGTGATTGGAGTAAC	TTAAGGGTTATTAAAATAG	-
M10	HXC10_HUMAN.H11MO.0.D	-9	9.87867e-05	0.075967	0.075753	19	TCAGTTTAGTTTTATGAATTTGGAACGTGATTGGAGTAAC	TTTTTAATTTTTTTATTAC	+
M10	IRX2_HUMAN.H11MO.0.D	-4	0.00032553	0.250333	0.166419	19	TCAGTTTAGTTTTATGAATTTGGAACGTGATTGGAGTAAC	ACATGGGTGGGCATGTTGG	+
M10	AIRE_HUMAN.H11MO.0.C	-4	0.000828695	0.637267	0.202291	18	TCAGTTTAGTTTTATGAATTTGGAACGTGATTGGAGTAAC	ATTGGTTTTATTGGTTAA	+
M10	ZN394_HUMAN.H11MO.0.C	-3	0.000923299	0.710017	0.202291	20	TCAGTTTAGTTTTATGAATTTGGAACGTGATTGGAGTAAC	ATTCCATTCTATTCCATTCT	-
M10	PO3F3_HUMAN.H11MO.0.D	-15	0.00285764	2.19752	0.438267	17	TCAGTTTAGTTTTATGAATTTGGAACGTGATTGGAGTAAC	AAATTTGCATAATTTAT	-
M11	MNX1_HUMAN.H11MO.0.D	-6	6.39044e-05	0.0491425	0.098265	19	TTCTCATCAGGTATTTTTCAATCAGTATTGACAAGTATAC	TTAAGGGTTATTAAAATAG	-
M11	IRX2_HUMAN.H11MO.0.D	-20	0.000214671	0.165082	0.110032	19	TTCTCATCAGGTATTTTTCAATCAGTATTGACAAGTATAC	ACATGGGTGGGCATGTTGG	+
M11	HXC10_HUMAN.H11MO.0.D	-13	0.000666512	0.512548	0.256222	19	TTCTCATCAGGTATTTTTCAATCAGTATTGACAAGTATAC	TTTTTAATTTTTTTATTAC	+
M12	PO3F1_HUMAN.H11MO.0.C	-1	0.000133767	0.102867	0.157517	14	AAATCCATTACCAACTCTGCCCAACAAGTCGGACTCACGG	TTTGCATTACAATG	-
M12	AIRE_HUMAN.H11MO.0.C	0	0.000204834	0.157517	0.157517	18	AAATCCATTACCAACTCTGCCCAACAAGTCGGACTCACGG	TTAACCAATATAACCAAT	-
M12	CUX1_HUMAN.H11MO.0.C	0	0.000503596	0.387265	0.258177	14	AAATCCATTACCAACTCTGCCCAACAAGTCGGACTCACGG	CCATCGATCCCCCT	-
M13	NR1D1_HUMAN.H11MO.0.B	-8	0.000188532	0.144981	0.272952	19	GGGTACAGATACATCTTGTGCAGCTGGGTATAAATCTTTA	AGGGAAGTGGGTCAGAAGG	+
M13	ZN563_HUMAN.H11MO.0.C	-16	0.000451753	0.347398	0.272952	21	GGGTACAGATACATCTTGTGCAGCTGGGTATAAATCTTTA	GCAGCTGCCAGTGAGGATCCC	-
M13	IRX2_HUMAN.H11MO.0.D	-21	0.000533685	0.410404	0.272952	19	GGGTACAGATACATCTTGTGCAGCTGGGTATAAATCTTTA	ACATGGGTGGGCATGTTGG	+
M13	MNX1_HUMAN.H11MO.0.D	-10	0.000845029	0.649827	0.324141	19	GGGTACAGATACATCTTGTGCAGCTGGGTATAAATCTTTA	CTATTTTAATAACCCTTAA	+
M13	BRAC_HUMAN.H11MO.0.A	-16	0.00164445	1.26458	0.420524	20	GGGTACAGATACATCTTGTGCAGCTGGGTATAAATCTTTA	TTAGCAGGGAGGTGTGAAAT	+
M14	MNX1_HUMAN.H11MO.0.D	1	0.000357684	0.275059	0.301294	18	TTTGTTCGTGAAGCTGACTGTTCCTGGTGCAAGTCTATCC	CTATTTTAATAACCCTTAA	+
M14	IRX2_HUMAN.H11MO.0.D	-11	0.000672647	0.517265	0.301294	19	TTTGTTCGTGAAGCTGACTGTTCCTGGTGCAAGTCTATCC	ACATGGGTGGGCATGTTGG	+
M14	HXC10_HUMAN.H11MO.0.D	-9	0.000784784	0.603499	0.301294	19	TTTGTTCGTGAAGCTGACTGTTCCTGGTGCAAGTCTATCC	TTTTTAATTTTTTTATTAC	+
M14	TLX1_HUMAN.H11MO.0.D	-16	0.00177171	1.36245	0.425811	17	TTTGTTCGTGAAGCTGACTGTTCCTGGTGCAAGTCTATCC	CCTTGGCAACTTGCCAG	-
M14	ZN394_HUMAN.H11MO.0.C	-19	0.00194095	1.49259	0.425811	20	TTTGTTCGTGAAGCTGACTGTTCCTGGTGCAAGTCTATCC	ATTCCATTCTATTCCATTCT	-
M15	MNX1_HUMAN.H11MO.0.D	-4	0.000260939	0.200662	0.266339	19	GATCCCTTTTAATGTCTTCTTTCGAAGTGTTAGACATTTT	CTATTTTAATAACCCTTAA	+
M15	HXC10_HUMAN.H11MO.0.D	-7	0.00054592	0.419812	0.266339	19	GATCCCTTTTAATGTCTTCTTTCGAAGTGTTAGACATTTT	TTTTTAATTTTTTTATTAC	+
M15	IRX2_HUMAN.H11MO.0.D	-14	0.000693283	0.533134	0.266339	19	GATCCCTTTTAATGTCTTCTTTCGAAGTGTTAGACATTTT	ACATGGGTGGGCATGTTGG	+
M16	LEF1_HUMAN.H11MO.0.A	-17	0.000107987	0.0830418	0.107583	14	TTTGGAGTTTGATGTGAGCCTTTCAATTGCAAATGTCTCC	TCCTTTGATTTGCT	+
M16	TLX1_HUMAN.H11MO.0.D	-18	0.000191884	0.147559	0.107583	17	TTTGGAGTTTGATGTGAGCCTTTCAATTGCAAATGTCTCC	CTGGCAAGTTGCCAAGG	+
M16	MNX1_HUMAN.H11MO.0.D	-5	0.000240027	0.184581	0.107583	19	TTTGGAGTTTGATGTGAGCCTTTCAATTGCAAATGTCTCC	CTATTTTAATAACCCTTAA	+
M16	SPIC_HUMAN.H11MO.0.D	-13	0.000288648	0.22197	0.107583	13	TTTGGAGTTTGATGTGAGCCTTTCAATTGCAAATGTCTCC	CCTCCCCTTCCTC	-
M16	RFX5_HUMAN.H11MO.0.A	-13	0.000352672	0.271205	0.107583	20	TTTGGAGTTTGATGTGAGCCTTTCAATTGCAAATGTCTCC	GTCAGCTGTTGCTAGGCAGA	+
M16	RXRA_HUMAN.H11MO.0.A	-11	0.000650814	0.500476	0.165443	20	TTTGGAGTTTGATGTGAGCCTTTCAATTGCAAATGTCTCC	CTCTGACCTCTGCCTCCCCC	-
M16	ZN563_HUMAN.H11MO.0.C	-1	0.000822503	0.632505	0.179218	21	TTTGGAGTTTGATGTGAGCCTTTCAATTGCAAATGTCTCC	GGGATCCTCACTGGCAGCTGC	+
M16	ZN394_HUMAN.H11MO.0.C	-20	0.00094404	0.725967	0.179904	20	TTTGGAGTTTGATGTGAGCCTTTCAATTGCAAATGTCTCC	ATTCCATTCTATTCCATTCT	-
M16	SOX2_HUMAN.H11MO.1.A	-17	0.00106155	0.816334	0.179904	16	TTTGGAGTTTGATGTGAGCCTTTCAATTGCAAATGTCTCC	TCCTTTGTTATGCAAA	+
M16	Z324A_HUMAN.H11MO.0.C	-7	0.00163916	1.26051	0.250013	23	TTTGGAGTTTGATGTGAGCCTTTCAATTGCAAATGTCTCC	TATCAAACCATCCTTTGCTGCCA	+
M16	RARG_HUMAN.H11MO.2.D	-2	0.00180615	1.38893	0.250439	20	TTTGGAGTTTGATGTGAGCCTTTCAATTGCAAATGTCTCC	GTGACCTCTGGGTGACCCCC	-
M16	NANOG_HUMAN.H11MO.0.A	-17	0.00199533	1.53441	0.253615	17	TTTGGAGTTTGATGTGAGCCTTTCAATTGCAAATGTCTCC	TCCTTTGTTATGCAAAT	+
M16	IRX2_HUMAN.H11MO.0.D	-14	0.00224181	1.72395	0.263025	19	TTTGGAGTTTGATGTGAGCCTTTCAATTGCAAATGTCTCC	CCAACATGCCCACCCATGT	-
M16	CLOCK_HUMAN.H11MO.0.C	-19	0.00260246	2.00129	0.28353	14	TTTGGAGTTTGATGTGAGCCTTTCAATTGCAAATGTCTCC	CAGACACGTGAACA	+
M16	ZN341_HUMAN.H11MO.0.C	-3	0.00377042	2.89945	0.38339	22	TTTGGAGTTTGATGTGAGCCTTTCAATTGCAAATGTCTCC	GCTCTTCCCTCCCCCCCCCCCC	-
M17	MNX1_HUMAN.H11MO.0.D	-18	0.000184911	0.142197	0.15468	19	TGAAAATGTGCCTGCCTCAGTGGTGACTCAGCCTGTAGGA	CTATTTTAATAACCCTTAA	+
M17	IRX2_HUMAN.H11MO.0.D	-3	0.000201316	0.154812	0.15468	19	TGAAAATGTGCCTGCCTCAGTGGTGACTCAGCCTGTAGGA	ACATGGGTGGGCATGTTGG	+
M17	NR1D1_HUMAN.H11MO.0.B	-20	0.000424959	0.326793	0.163257	19	TGAAAATGTGCCTGCCTCAGTGGTGACTCAGCCTGTAGGA	AGGGAAGTGGGTCAGAAGG	+
M17	PAX2_HUMAN.H11MO.0.D	-10	0.00146748	1.12849	0.375842	18	TGAAAATGTGCCTGCCTCAGTGGTGACTCAGCCTGTAGGA	GTTCAGTCATGCGTGACA	+
M17	GATA1_HUMAN.H11MO.0.A	-28	0.00215464	1.65692	0.446839	12	TGAAAATGTGCCTGCCTCAGTGGTGACTCAGCCTGTAGGA	CTGGCGGGGACAGATAAGA	+
M17	PAX8_HUMAN.H11MO.0.D	-10	0.00241038	1.85358	0.446839	14	TGAAAATGTGCCTGCCTCAGTGGTGACTCAGCCTGTAGGA	CCCGCTTCAGTGAC	-
M17	RXRA_HUMAN.H11MO.0.A	-15	0.00261703	2.0125	0.446839	20	TGAAAATGTGCCTGCCTCAGTGGTGACTCAGCCTGTAGGA	CTCTGACCTCTGCCTCCCCC	-
M18	MNX1_HUMAN.H11MO.0.D	-5	3.97565e-05	0.0305728	0.0610532	19	ATCATAATTTGAATGCAACCTTTGGCAAAGGTTCTACAAC	CTATTTTAATAACCCTTAA	+
M18	IRX2_HUMAN.H11MO.0.D	-14	0.000685777	0.527362	0.351044	19	ATCATAATTTGAATGCAACCTTTGGCAAAGGTTCTACAAC	CCAACATGCCCACCCATGT	-
M19	MNX1_HUMAN.H11MO.0.D	-3	4.30138e-05	0.0330776	0.0658392	19	TTATCTTTACAACAAGTGCTTTCCAAATCCTTCGATGCGG	CTATTTTAATAACCCTTAA	+
M19	ZN394_HUMAN.H11MO.0.C	-9	0.00041927	0.322418	0.237379	20	TTATCTTTACAACAAGTGCTTTCCAAATCCTTCGATGCGG	ATTCCATTCTATTCCATTCT	-
M19	IRX2_HUMAN.H11MO.0.D	-3	0.00046525	0.357778	0.237379	19	TTATCTTTACAACAAGTGCTTTCCAAATCCTTCGATGCGG	CCAACATGCCCACCCATGT	-
M19	GATA1_HUMAN.H11MO.0.A	-17	0.00170683	1.31256	0.470699	19	TTATCTTTACAACAAGTGCTTTCCAAATCCTTCGATGCGG	TCTTATCTGTCCCCGCCAG	-
M19	BRAC_HUMAN.H11MO.0.A	-21	0.00261763	2.01296	0.470699	19	TTATCTTTACAACAAGTGCTTTCCAAATCCTTCGATGCGG	ATTTCACACCTCCCTGCTAA	-
M19	VENTX_HUMAN.H11MO.0.D	-9	0.00263511	2.0264	0.470699	19	TTATCTTTACAACAAGTGCTTTCCAAATCCTTCGATGCGG	CGCTAATTGGTTTCTAATT	+
M19	ZN350_HUMAN.H11MO.0.C	-13	0.00324864	2.49821	0.470699	18	TTATCTTTACAACAAGTGCTTTCCAAATCCTTCGATGCGG	CAGTCCTTTTATGACCTA	+
M19	ZN214_HUMAN.H11MO.0.C	-16	0.00342967	2.63742	0.470699	22	TTATCTTTACAACAAGTGCTTTCCAAATCCTTCGATGCGG	TCCTTTTTGAGGCCTTTGATGA	+
M19	LYL1_HUMAN.H11MO.0.A	-12	0.00358103	2.75381	0.470699	14	TTATCTTTACAACAAGTGCTTTCCAAATCCTTCGATGCGG	CCAGCTGTTTCCTG	+
M19	RXRA_HUMAN.H11MO.0.A	-4	0.00421562	3.24181	0.470699	20	TTATCTTTACAACAAGTGCTTTCCAAATCCTTCGATGCGG	CTCTGACCTCTGCCTCCCCC	-
M19	HXC10_HUMAN.H11MO.0.D	-11	0.00430602	3.31133	0.470699	19	TTATCTTTACAACAAGTGCTTTCCAAATCCTTCGATGCGG	TTTTTAATTTTTTTATTAC	+
M19	TLX1_HUMAN.H11MO.0.D	-12	0.00461161	3.54633	0.470699	17	TTATCTTTACAACAAGTGCTTTCCAAATCCTTCGATGCGG	CTGGCAAGTTGCCAAGG	+
M19	HME2_HUMAN.H11MO.0.D	-9	0.00506142	3.89223	0.484205	11	TTATCTTTACAACAAGTGCTTTCCAAATCCTTCGATGCGG	CCCTAATTACC	-
M21	ZN563_HUMAN.H11MO.0.C	-4	0.000296831	0.228263	0.456525	21	CAGGTAAATACTACAAGCGGACTGTCCAGAAGGGTTGATG	GGGATCCTCACTGGCAGCTGC	+
M22	MNX1_HUMAN.H11MO.0.D	-18	9.82905e-05	0.0755854	0.116164	19	AGTTAGATAGGTTCCTGTTTATGCCTGCATTAGATTCGAC	TTAAGGGTTATTAAAATAG	-
M22	IRX2_HUMAN.H11MO.0.D	-8	0.000231362	0.177917	0.1182	19	AGTTAGATAGGTTCCTGTTTATGCCTGCATTAGATTCGAC	ACATGGGTGGGCATGTTGG	+
M22	ZN394_HUMAN.H11MO.0.C	-10	0.00125873	0.967966	0.437084	20	AGTTAGATAGGTTCCTGTTTATGCCTGCATTAGATTCGAC	ATTCCATTCTATTCCATTCT	-
M22	GATA2_HUMAN.H11MO.0.A	-29	0.0014259	1.09652	0.437084	11	AGTTAGATAGGTTCCTGTTTATGCCTGCATTAGATTCGAC	CTGGGGGGTGGAGATAAGG	+
M22	HXC10_HUMAN.H11MO.0.D	-14	0.00178143	1.36992	0.451637	19	AGTTAGATAGGTTCCTGTTTATGCCTGCATTAGATTCGAC	TTTTTAATTTTTTTATTAC	+
M22	GATA1_HUMAN.H11MO.0.A	-29	0.00206272	1.58623	0.451637	11	AGTTAGATAGGTTCCTGTTTATGCCTGCATTAGATTCGAC	CTGGCGGGGACAGATAAGA	+
M22	HME2_HUMAN.H11MO.0.D	-23	0.00251994	1.93784	0.482778	11	AGTTAGATAGGTTCCTGTTTATGCCTGCATTAGATTCGAC	CCCTAATTACC	-
M23	ZN563_HUMAN.H11MO.0.C	-3	0.000447333	0.343999	0.258424	21	CCAGGTCTGGCCTCAAGCTGCTGCTGTTGTTCTCCGACAC	GGGATCCTCACTGGCAGCTGC	+
M23	RXRA_HUMAN.H11MO.0.A	-4	0.000467747	0.359698	0.258424	20	CCAGGTCTGGCCTCAAGCTGCTGCTGTTGTTCTCCGACAC	CTCTGACCTCTGCCTCCCCC	-
M23	ZN350_HUMAN.H11MO.1.D	-5	0.000510116	0.392279	0.258424	24	CCAGGTCTGGCCTCAAGCTGCTGCTGTTGTTCTCCGACAC	ACGGGGCGCAGGGATTTGTTGCCC	+
M23	NR1H3_HUMAN.H11MO.0.B	-7	0.00083296	0.640547	0.286163	19	CCAGGTCTGGCCTCAAGCTGCTGCTGTTGTTCTCCGACAC	TGACCTGCAGTGACCTCTG	-
M23	PURA_HUMAN.H11MO.0.D	-4	0.00164855	1.26774	0.286163	17	CCAGGTCTGGCCTCAAGCTGCTGCTGTTGTTCTCCGACAC	CCCTGCCCCCCCCTTCC	-
M23	THA_HUMAN.H11MO.0.C	-6	0.00193087	1.48484	0.286163	17	CCAGGTCTGGCCTCAAGCTGCTGCTGTTGTTCTCCGACAC	CTGACCTGAAGTGACCC	-
M23	ZN554_HUMAN.H11MO.0.C	-7	0.00205638	1.58136	0.286163	20	CCAGGTCTGGCCTCAAGCTGCTGCTGTTGTTCTCCGACAC	AGCACCCCACATGGCTCAGC	-
M23	RARG_HUMAN.H11MO.0.B	-22	0.00217282	1.6709	0.286163	18	CCAGGTCTGGCCTCAAGCTGCTGCTGTTGTTCTCCGACAC	CCCAGGTCACTCTGACCT	-
M23	CLOCK_HUMAN.H11MO.0.C	-9	0.00235982	1.8147	0.286163	14	CCAGGTCTGGCCTCAAGCTGCTGCTGTTGTTCTCCGACAC	TGTTCACGTGTCTG	-
M23	OLIG2_HUMAN.H11MO.0.B	-13	0.00252393	1.9409	0.286163	18	CCAGGTCTGGCCTCAAGCTGCTGCTGTTGTTCTCCGACAC	CCAGCTGTTTCCCTTCTG	+
M23	IRX2_HUMAN.H11MO.0.D	-1	0.00255166	1.96223	0.286163	19	CCAGGTCTGGCCTCAAGCTGCTGCTGTTGTTCTCCGACAC	CCAACATGCCCACCCATGT	-
M23	TLX1_HUMAN.H11MO.0.D	0	0.00263606	2.02713	0.286163	17	CCAGGTCTGGCCTCAAGCTGCTGCTGTTGTTCTCCGACAC	CCTTGGCAACTTGCCAG	-
M23	ZFX_HUMAN.H11MO.1.A	1	0.00263606	2.02713	0.286163	16	CCAGGTCTGGCCTCAAGCTGCTGCTGTTGTTCTCCGACAC	CCCCGGCCTCCGCCCCC	-
M23	P73_HUMAN.H11MO.1.A	0	0.00325674	2.50444	0.329973	12	CCAGGTCTGGCCTCAAGCTGCTGCTGTTGTTCTCCGACAC	CCAGGCATGTTC	-
M23	ZN341_HUMAN.H11MO.0.C	-3	0.00379261	2.91651	0.355465	22	CCAGGTCTGGCCTCAAGCTGCTGCTGTTGTTCTCCGACAC	GCTCTTCCCTCCCCCCCCCCCC	-
M23	P63_HUMAN.H11MO.0.A	7	0.00481451	3.70236	0.385744	12	CCAGGTCTGGCCTCAAGCTGCTGCTGTTGTTCTCCGACAC	GGCATGTCCAGGCATGCCC	+
M23	ZEB1_HUMAN.H11MO.0.A	-1	0.00528665	4.06544	0.385744	10	CCAGGTCTGGCCTCAAGCTGCTGCTGTTGTTCTCCGACAC	CTCACCTGTC	-
M23	ZN589_HUMAN.H11MO.0.D	-13	0.00549148	4.22295	0.385744	16	CCAGGTCTGGCCTCAAGCTGCTGCTGTTGTTCTCCGACAC	CCCACGGTTACTGCCG	+
M23	LYL1_HUMAN.H11MO.0.A	-19	0.00550821	4.23581	0.385744	14	CCAGGTCTGGCCTCAAGCTGCTGCTGTTGTTCTCCGACAC	CCAGCTGTTTCCTG	+
M23	THB_HUMAN.H11MO.0.C	3	0.00558389	4.29401	0.385744	14	CCAGGTCTGGCCTCAAGCTGCTGCTGTTGTTCTCCGACAC	TGACCTGACCTGACCTC	-
M23	TFCP2_HUMAN.H11MO.0.D	5	0.00688381	5.29365	0.454869	11	CCAGGTCTGGCCTCAAGCTGCTGCTGTTGTTCTCCGACAC	TCTGGCCAGTTCAGGC	-
M23	RARG_HUMAN.H11MO.2.D	-1	0.00746392	5.73976	0.466829	20	CCAGGTCTGGCCTCAAGCTGCTGCTGTTGTTCTCCGACAC	GTGACCTCTGGGTGACCCCC	-
M23	NR1H4_HUMAN.H11MO.0.B	-22	0.00774361	5.95484	0.466829	18	CCAGGTCTGGCCTCAAGCTGCTGCTGTTGTTCTCCGACAC	CCTCGGGGTCATTGACCCC	-
M23	TAF1_HUMAN.H11MO.0.A	-14	0.00798631	6.14147	0.466829	16	CCAGGTCTGGCCTCAAGCTGCTGCTGTTGTTCTCCGACAC	CCGCCGCCGCCATCTT	-
M24	MNX1_HUMAN.H11MO.0.D	-15	0.000139544	0.107309	0.213453	19	TTTTTCATCCGGGCTCTGTTTAAAGCTACTTCCACACCGA	CTATTTTAATAACCCTTAA	+
M24	NR1D1_HUMAN.H11MO.0.B	-9	0.000447402	0.344052	0.235377	19	TTTTTCATCCGGGCTCTGTTTAAAGCTACTTCCACACCGA	AGGGAAGTGGGTCAGAAGG	+
M24	IRX2_HUMAN.H11MO.0.D	-12	0.000525161	0.403849	0.235377	19	TTTTTCATCCGGGCTCTGTTTAAAGCTACTTCCACACCGA	CCAACATGCCCACCCATGT	-
M24	ZN350_HUMAN.H11MO.0.C	-22	0.00153159	1.17779	0.364615	18	TTTTTCATCCGGGCTCTGTTTAAAGCTACTTCCACACCGA	CAGTCCTTTTATGACCTA	+
M24	ZN394_HUMAN.H11MO.0.C	-18	0.001774	1.36421	0.364615	20	TTTTTCATCCGGGCTCTGTTTAAAGCTACTTCCACACCGA	ATTCCATTCTATTCCATTCT	-
M24	GATA1_HUMAN.H11MO.0.A	-28	0.00240481	1.8493	0.364615	12	TTTTTCATCCGGGCTCTGTTTAAAGCTACTTCCACACCGA	CTGGCGGGGACAGATAAGA	+
M24	HXC10_HUMAN.H11MO.0.D	-18	0.00277809	2.13635	0.364615	19	TTTTTCATCCGGGCTCTGTTTAAAGCTACTTCCACACCGA	TTTTTAATTTTTTTATTAC	+
M24	RXRA_HUMAN.H11MO.0.A	-5	0.00290652	2.23511	0.364615	20	TTTTTCATCCGGGCTCTGTTTAAAGCTACTTCCACACCGA	GGGGGAGGCAGAGGTCAGAG	+
M24	SPIC_HUMAN.H11MO.0.D	-22	0.00322797	2.48231	0.364615	13	TTTTTCATCCGGGCTCTGTTTAAAGCTACTTCCACACCGA	CCTCCCCTTCCTC	-
M24	GATA2_HUMAN.H11MO.0.A	7	0.00396076	3.04583	0.378661	12	TTTTTCATCCGGGCTCTGTTTAAAGCTACTTCCACACCGA	CCTTATCTCCACCCCCCAG	-
M24	TLX1_HUMAN.H11MO.0.D	-7	0.00508416	3.90972	0.457469	17	TTTTTCATCCGGGCTCTGTTTAAAGCTACTTCCACACCGA	CCTTGGCAACTTGCCAG	-
M25	HXC10_HUMAN.H11MO.0.D	-10	1.96761e-05	0.0151309	0.0300309	19	AGTTATGATGTCAGAATGTATTTTAAGGCATACGTATCTA	TTTTTAATTTTTTTATTAC	+
M25	HXD12_HUMAN.H11MO.0.D	-18	4.09776e-05	0.0315118	0.0312713	11	AGTTATGATGTCAGAATGTATTTTAAGGCATACGTATCTA	AATTTTATTAC	+
M25	MNX1_HUMAN.H11MO.0.D	-17	0.000106982	0.0822691	0.0544275	19	AGTTATGATGTCAGAATGTATTTTAAGGCATACGTATCTA	CTATTTTAATAACCCTTAA	+
M25	HXD11_HUMAN.H11MO.0.D	-19	0.000464927	0.357529	0.140811	11	AGTTATGATGTCAGAATGTATTTTAAGGCATACGTATCTA	TTTTTATTACT	+
M25	ZN394_HUMAN.H11MO.0.C	-12	0.000553553	0.425683	0.140811	20	AGTTATGATGTCAGAATGTATTTTAAGGCATACGTATCTA	AGAATGGAATAGAATGGAAT	+
M25	NR1D1_HUMAN.H11MO.0.B	-11	0.000755335	0.580853	0.164691	19	AGTTATGATGTCAGAATGTATTTTAAGGCATACGTATCTA	AGGGAAGTGGGTCAGAAGG	+
M25	HME2_HUMAN.H11MO.0.D	-27	0.00103909	0.799057	0.19824	11	AGTTATGATGTCAGAATGTATTTTAAGGCATACGTATCTA	CCCTAATTACC	-
M25	GSX1_HUMAN.H11MO.0.D	-21	0.00132147	1.01621	0.224101	15	AGTTATGATGTCAGAATGTATTTTAAGGCATACGTATCTA	ATTAAAAACTAATTA	-
M25	GBX2_HUMAN.H11MO.0.D	-20	0.00308849	2.37505	0.428531	17	AGTTATGATGTCAGAATGTATTTTAAGGCATACGTATCTA	AATTAAAGGCTAATTAG	-
M25	Z324A_HUMAN.H11MO.0.C	-4	0.00359499	2.76455	0.457241	23	AGTTATGATGTCAGAATGTATTTTAAGGCATACGTATCTA	TGGCAGCAAAGGATGGTTTGATA	-
M25	ZN713_HUMAN.H11MO.0.D	-20	0.00572739	4.40436	0.464566	19	AGTTATGATGTCAGAATGTATTTTAAGGCATACGTATCTA	TTTCGTGTCATTTTTCTAT	-
M25	CDX1_HUMAN.H11MO.0.C	-20	0.00583479	4.48695	0.464566	8	AGTTATGATGTCAGAATGTATTTTAAGGCATACGTATCTA	ATTTATGT	+
M25	PBX2_HUMAN.H11MO.0.C	-13	0.00607315	4.67025	0.464566	15	AGTTATGATGTCAGAATGTATTTTAAGGCATACGTATCTA	TAAATTGATTGATGG	+
M25	RXRA_HUMAN.H11MO.0.A	-8	0.00622245	4.78506	0.464566	20	AGTTATGATGTCAGAATGTATTTTAAGGCATACGTATCTA	GGGGGAGGCAGAGGTCAGAG	+
M25	ZN350_HUMAN.H11MO.0.C	-14	0.00640109	4.92243	0.464566	18	AGTTATGATGTCAGAATGTATTTTAAGGCATACGTATCTA	CAGTCCTTTTATGACCTA	+
M25	TLX1_HUMAN.H11MO.0.D	-23	0.00660198	5.07692	0.464566	17	AGTTATGATGTCAGAATGTATTTTAAGGCATACGTATCTA	CCTTGGCAACTTGCCAG	-
M25	GSX2_HUMAN.H11MO.0.D	-21	0.00669922	5.1517	0.464566	16	AGTTATGATGTCAGAATGTATTTTAAGGCATACGTATCTA	ATTAAAAACTAATTAA	-
M25	PO2F1_HUMAN.H11MO.0.C	-16	0.00669922	5.1517	0.464566	16	AGTTATGATGTCAGAATGTATTTTAAGGCATACGTATCTA	TTATTTGCATTCGATT	-
M25	ZN667_HUMAN.H11MO.0.C	-12	0.00755659	5.81102	0.464566	19	AGTTATGATGTCAGAATGTATTTTAAGGCATACGTATCTA	GCTGAGCTTTTAAGGCCAC	-
M25	HXA11_HUMAN.H11MO.0.D	-15	0.00759909	5.8437	0.464566	13	AGTTATGATGTCAGAATGTATTTTAAGGCATACGTATCTA	TAAAATTTTATGA	+
M25	BRAC_HUMAN.H11MO.0.A	-2	0.00760953	5.85173	0.464566	20	AGTTATGATGTCAGAATGTATTTTAAGGCATACGTATCTA	TTAGCAGGGAGGTGTGAAAT	+
M25	IRX2_HUMAN.H11MO.0.D	-9	0.00809148	6.22235	0.474989	19	AGTTATGATGTCAGAATGTATTTTAAGGCATACGTATCTA	ACATGGGTGGGCATGTTGG	+
M26	MNX1_HUMAN.H11MO.0.D	-8	0.000221912	0.170651	0.20059	19	TAAAGTTTAATTTTTATCATCCTAGAGTAAATCGAGAAAT	CTATTTTAATAACCCTTAA	+
M26	HXC10_HUMAN.H11MO.0.D	-20	0.0010804	0.830829	0.375513	19	TAAAGTTTAATTTTTATCATCCTAGAGTAAATCGAGAAAT	GTAATAAAAAAATTAAAAA	-
M26	IRX2_HUMAN.H11MO.0.D	-6	0.00116485	0.895771	0.375513	19	TAAAGTTTAATTTTTATCATCCTAGAGTAAATCGAGAAAT	ACATGGGTGGGCATGTTGG	+
M26	CLOCK_HUMAN.H11MO.0.C	-3	0.00152589	1.17341	0.375513	14	TAAAGTTTAATTTTTATCATCCTAGAGTAAATCGAGAAAT	TGTTCACGTGTCTG	-
M26	TLX1_HUMAN.H11MO.0.D	-10	0.00158508	1.21893	0.375513	17	TAAAGTTTAATTTTTATCATCCTAGAGTAAATCGAGAAAT	CTGGCAAGTTGCCAAGG	+
M26	BRAC_HUMAN.H11MO.0.A	-13	0.00224	1.72256	0.429145	20	TAAAGTTTAATTTTTATCATCCTAGAGTAAATCGAGAAAT	TTAGCAGGGAGGTGTGAAAT	+
M26	FOXD3_HUMAN.H11MO.0.D	-15	0.00310561	2.38821	0.443123	15	TAAAGTTTAATTTTTATCATCCTAGAGTAAATCGAGAAAT	TGCTAAGTAAACAAA	-
M26	ZN394_HUMAN.H11MO.0.C	-4	0.00316151	2.4312	0.443123	20	TAAAGTTTAATTTTTATCATCCTAGAGTAAATCGAGAAAT	ATTCCATTCTATTCCATTCT	-
M26	OLIG2_HUMAN.H11MO.0.B	-6	0.00346944	2.668	0.443123	18	TAAAGTTTAATTTTTATCATCCTAGAGTAAATCGAGAAAT	CCAGCTGTTTCCCTTCTG	+
M28	MNX1_HUMAN.H11MO.0.D	-6	0.000274255	0.210902	0.212419	19	TGGGTGATTTATATTTATGCCGTACTTGATCTACGAAATC	CTATTTTAATAACCCTTAA	+
M28	HXC10_HUMAN.H11MO.0.D	-2	0.000414341	0.318628	0.212419	19	TGGGTGATTTATATTTATGCCGTACTTGATCTACGAAATC	TTTTTAATTTTTTTATTAC	+
M28	ZN394_HUMAN.H11MO.0.C	-6	0.000648898	0.499002	0.249501	20	TGGGTGATTTATATTTATGCCGTACTTGATCTACGAAATC	ATTCCATTCTATTCCATTCT	-
M28	IRX2_HUMAN.H11MO.0.D	-9	0.00145327	1.11756	0.447025	19	TGGGTGATTTATATTTATGCCGTACTTGATCTACGAAATC	ACATGGGTGGGCATGTTGG	+
M29	MNX1_HUMAN.H11MO.0.D	-18	0.000474079	0.364567	0.426858	19	TAATATGTTTACTTGCACTAGATAGCTATACGAGCTAGTA	TTAAGGGTTATTAAAATAG	-
M29	IRX2_HUMAN.H11MO.0.D	-19	0.000959298	0.7377	0.472737	19	TAATATGTTTACTTGCACTAGATAGCTATACGAGCTAGTA	ACATGGGTGGGCATGTTGG	+
M29	ZN394_HUMAN.H11MO.0.C	-2	0.00123134	0.946903	0.472737	20	TAATATGTTTACTTGCACTAGATAGCTATACGAGCTAGTA	ATTCCATTCTATTCCATTCT	-
M30	MNX1_HUMAN.H11MO.0.D	-16	7.38957e-05	0.0568258	0.113554	19	TTTATAACTTAAGGTTTTTATTCTTCCTGGAAGTGGCATC	TTAAGGGTTATTAAAATAG	-
M32	MNX1_HUMAN.H11MO.0.D	0	0.000105956	0.0814798	0.162714	19	CTATAATATGGAATCTTGTGCTTTATTTGTCACTGATGTA	CTATTTTAATAACCCTTAA	+
M32	IRX2_HUMAN.H11MO.0.D	-2	0.000397471	0.305655	0.257879	19	CTATAATATGGAATCTTGTGCTTTATTTGTCACTGATGTA	CCAACATGCCCACCCATGT	-
M32	RXRA_HUMAN.H11MO.0.A	-15	0.000778483	0.598654	0.298875	20	CTATAATATGGAATCTTGTGCTTTATTTGTCACTGATGTA	CTCTGACCTCTGCCTCCCCC	-
M32	ZN394_HUMAN.H11MO.0.C	-11	0.00129562	0.996332	0.331609	20	CTATAATATGGAATCTTGTGCTTTATTTGTCACTGATGTA	ATTCCATTCTATTCCATTCT	-
M32	ZN563_HUMAN.H11MO.0.C	-18	0.0019756	1.51923	0.433411	21	CTATAATATGGAATCTTGTGCTTTATTTGTCACTGATGTA	GGGATCCTCACTGGCAGCTGC	+
M32	GATA1_HUMAN.H11MO.0.A	-28	0.00259528	1.99577	0.498189	12	CTATAATATGGAATCTTGTGCTTTATTTGTCACTGATGTA	CTGGCGGGGACAGATAAGA	+
M33	MNX1_HUMAN.H11MO.0.D	-13	2.93187e-05	0.0225461	0.0450536	19	GGTTTTTCGAGTCTAAGTTTTAGGTGCTTTTTCCAACTAA	CTATTTTAATAACCCTTAA	+
M33	IRX2_HUMAN.H11MO.0.D	-14	0.000533235	0.410058	0.273138	19	GGTTTTTCGAGTCTAAGTTTTAGGTGCTTTTTCCAACTAA	ACATGGGTGGGCATGTTGG	+
M34	IRX2_HUMAN.H11MO.0.D	-21	0.000190878	0.146785	0.229283	19	CTTGAACATGCACCGTGTTGTCAAAGCTCTGTTGCAGTGG	ACATGGGTGGGCATGTTGG	+
M34	NR1D1_HUMAN.H11MO.0.B	-22	0.000299589	0.230384	0.229283	18	CTTGAACATGCACCGTGTTGTCAAAGCTCTGTTGCAGTGG	AGGGAAGTGGGTCAGAAGG	+
M34	MNX1_HUMAN.H11MO.0.D	-20	0.000713228	0.548472	0.267015	19	CTTGAACATGCACCGTGTTGTCAAAGCTCTGTTGCAGTGG	TTAAGGGTTATTAAAATAG	-
M34	ZN589_HUMAN.H11MO.0.D	-3	0.000720935	0.554399	0.267015	16	CTTGAACATGCACCGTGTTGTCAAAGCTCTGTTGCAGTGG	CGGCAGTAACCGTGGG	-
M34	BRAC_HUMAN.H11MO.0.A	-17	0.000872225	0.670741	0.267015	20	CTTGAACATGCACCGTGTTGTCAAAGCTCTGTTGCAGTGG	TTAGCAGGGAGGTGTGAAAT	+
M34	Z324A_HUMAN.H11MO.0.C	-15	0.00110432	0.849222	0.281722	23	CTTGAACATGCACCGTGTTGTCAAAGCTCTGTTGCAGTGG	TGGCAGCAAAGGATGGTTTGATA	-
M34	FOXD3_HUMAN.H11MO.0.D	-13	0.00131081	1.00801	0.286628	15	CTTGAACATGCACCGTGTTGTCAAAGCTCTGTTGCAGTGG	TTTGTTTACTTAGCA	+
M34	MAF_HUMAN.H11MO.0.A	-10	0.00241463	1.85685	0.410663	19	CTTGAACATGCACCGTGTTGTCAAAGCTCTGTTGCAGTGG	GAATCTGCTGACTCAGCAA	+
M34	SPIC_HUMAN.H11MO.0.D	-24	0.00308557	2.37281	0.419648	13	CTTGAACATGCACCGTGTTGTCAAAGCTCTGTTGCAGTGG	GAGGAAGGGGAGG	+
M34	ZN394_HUMAN.H11MO.0.C	-13	0.00326231	2.50872	0.419648	20	CTTGAACATGCACCGTGTTGTCAAAGCTCTGTTGCAGTGG	ATTCCATTCTATTCCATTCT	-
M34	GATA2_HUMAN.H11MO.0.A	-28	0.00328995	2.52997	0.419648	12	CTTGAACATGCACCGTGTTGTCAAAGCTCTGTTGCAGTGG	CTGGGGGGTGGAGATAAGG	+
M34	PROX1_HUMAN.H11MO.0.D	-19	0.00374122	2.877	0.43266	17	CTTGAACATGCACCGTGTTGTCAAAGCTCTGTTGCAGTGG	GGGTAAGGCGGGTTGGG	+
M34	ZN563_HUMAN.H11MO.0.C	-2	0.00395729	3.04315	0.43266	21	CTTGAACATGCACCGTGTTGTCAAAGCTCTGTTGCAGTGG	GCAGCTGCCAGTGAGGATCCC	-
M37	MNX1_HUMAN.H11MO.0.D	-18	0.000207373	0.15947	0.205584	19	AATCAGTGAGATTCTGACTTCCTTTTGGAGAAGTTGACGA	TTAAGGGTTATTAAAATAG	-
M37	IRX2_HUMAN.H11MO.0.D	-19	0.000341253	0.262423	0.205584	19	AATCAGTGAGATTCTGACTTCCTTTTGGAGAAGTTGACGA	ACATGGGTGGGCATGTTGG	+
M37	NR1D1_HUMAN.H11MO.0.B	-9	0.000758663	0.583412	0.291266	19	AATCAGTGAGATTCTGACTTCCTTTTGGAGAAGTTGACGA	CCTTCTGACCCACTTCCCT	-
M37	ZN563_HUMAN.H11MO.0.C	-7	0.00132161	1.01631	0.405912	21	AATCAGTGAGATTCTGACTTCCTTTTGGAGAAGTTGACGA	GGGATCCTCACTGGCAGCTGC	+
M38	MNX1_HUMAN.H11MO.0.D	-3	0.000157433	0.121066	0.123045	19	ACTAAATTGCTATTTTTTTCAAAGGGTATTAATTGCTGAC	CTATTTTAATAACCCTTAA	+
M38	HXC10_HUMAN.H11MO.0.D	-17	0.000220931	0.169896	0.123045	19	ACTAAATTGCTATTTTTTTCAAAGGGTATTAATTGCTGAC	TTTTTAATTTTTTTATTAC	+
M38	IRX2_HUMAN.H11MO.0.D	-2	0.000687693	0.528836	0.264192	19	ACTAAATTGCTATTTTTTTCAAAGGGTATTAATTGCTGAC	ACATGGGTGGGCATGTTGG	+
M38	HME2_HUMAN.H11MO.0.D	-26	0.00122138	0.939239	0.375374	11	ACTAAATTGCTATTTTTTTCAAAGGGTATTAATTGCTGAC	CCCTAATTACC	-
M40	MNX1_HUMAN.H11MO.0.D	-2	4.34124e-05	0.0333842	0.0576135	19	TCATGTTCACATGGCTTTTTTCAGTTTGCAAAGACTGTCC	CTATTTTAATAACCCTTAA	+
M40	IRX2_HUMAN.H11MO.0.D	-10	7.52302e-05	0.057852	0.0576135	19	TCATGTTCACATGGCTTTTTTCAGTTTGCAAAGACTGTCC	ACATGGGTGGGCATGTTGG	+
M40	BRAC_HUMAN.H11MO.0.A	-5	0.000887834	0.682745	0.271972	20	TCATGTTCACATGGCTTTTTTCAGTTTGCAAAGACTGTCC	TTAGCAGGGAGGTGTGAAAT	+
M40	HXC10_HUMAN.H11MO.0.D	-15	0.00147767	1.13633	0.323327	19	TCATGTTCACATGGCTTTTTTCAGTTTGCAAAGACTGTCC	TTTTTAATTTTTTTATTAC	+
M40	GATA2_HUMAN.H11MO.0.A	7	0.00147767	1.13633	0.323327	12	TCATGTTCACATGGCTTTTTTCAGTTTGCAAAGACTGTCC	CCTTATCTCCACCCCCCAG	-
M40	TLX1_HUMAN.H11MO.0.D	-14	0.0017365	1.33537	0.332466	17	TCATGTTCACATGGCTTTTTTCAGTTTGCAAAGACTGTCC	CCTTGGCAACTTGCCAG	-
M40	GATA1_HUMAN.H11MO.0.A	7	0.00248584	1.91161	0.409516	12	TCATGTTCACATGGCTTTTTTCAGTTTGCAAAGACTGTCC	TCTTATCTGTCCCCGCCAG	-
M40	FOXD3_HUMAN.H11MO.0.D	-20	0.00317853	2.44429	0.417679	15	TCATGTTCACATGGCTTTTTTCAGTTTGCAAAGACTGTCC	TTTGTTTACTTAGCA	+
M40	ZN394_HUMAN.H11MO.0.C	-14	0.00327237	2.51645	0.417679	20	TCATGTTCACATGGCTTTTTTCAGTTTGCAAAGACTGTCC	ATTCCATTCTATTCCATTCT	-
M42	MNX1_HUMAN.H11MO.0.D	-2	0.000249636	0.19197	0.332795	19	GCGTGTTCTTTCTAGGTTCACTTTTTCATGATGGTGGAAT	CTATTTTAATAACCCTTAA	+
M42	IRX2_HUMAN.H11MO.0.D	-18	0.000650126	0.499947	0.332795	19	GCGTGTTCTTTCTAGGTTCACTTTTTCATGATGGTGGAAT	ACATGGGTGGGCATGTTGG	+
M43	SMAD3_HUMAN.H11MO.0.B	-17	0.000145178	0.111642	0.223284	12	ACCAAAGTTATGAGATGGTGGAGCCTGCCTTATGTGAGGC	CAGGTGACAGAG	-
M44	MNX1_HUMAN.H11MO.0.D	-6	4.20879e-05	0.0323656	0.0647312	19	CCTAGGTTACAGTATCAACTTTTTTTGGAGGATAAAGTCC	CTATTTTAATAACCCTTAA	+
M44	IRX2_HUMAN.H11MO.0.D	-17	0.000313504	0.241084	0.241084	19	CCTAGGTTACAGTATCAACTTTTTTTGGAGGATAAAGTCC	ACATGGGTGGGCATGTTGG	+
M44	HXC10_HUMAN.H11MO.0.D	-11	0.000553244	0.425444	0.28363	19	CCTAGGTTACAGTATCAACTTTTTTTGGAGGATAAAGTCC	TTTTTAATTTTTTTATTAC	+
M46	MNX1_HUMAN.H11MO.0.D	-8	2.52273e-05	0.0193998	0.0387996	19	TTTAAAATGTACTTTATTCAATGTGTTCTAATAGCTGTCA	CTATTTTAATAACCCTTAA	+
M46	IRX2_HUMAN.H11MO.0.D	-16	0.000814544	0.626385	0.366232	19	TTTAAAATGTACTTTATTCAATGTGTTCTAATAGCTGTCA	ACATGGGTGGGCATGTTGG	+
M47	MNX1_HUMAN.H11MO.0.D	-10	0.00012294	0.094541	0.188673	19	AAAATCAGTGATCTATTCATATCTACCAGATGGCACTTTT	CTATTTTAATAACCCTTAA	+
M47	ZN563_HUMAN.H11MO.0.C	-12	0.000586449	0.45098	0.268649	21	AAAATCAGTGATCTATTCATATCTACCAGATGGCACTTTT	GGGATCCTCACTGGCAGCTGC	+
M47	Z324A_HUMAN.H11MO.0.C	-9	0.000665883	0.512064	0.268649	23	AAAATCAGTGATCTATTCATATCTACCAGATGGCACTTTT	TATCAAACCATCCTTTGCTGCCA	+
M47	ZN394_HUMAN.H11MO.0.C	-14	0.00070021	0.538462	0.268649	20	AAAATCAGTGATCTATTCATATCTACCAGATGGCACTTTT	ATTCCATTCTATTCCATTCT	-
M47	SMAD3_HUMAN.H11MO.0.B	-20	0.000891506	0.685568	0.273634	12	AAAATCAGTGATCTATTCATATCTACCAGATGGCACTTTT	CTCTGTCACCTG	+
M47	ZN214_HUMAN.H11MO.0.C	-16	0.00154759	1.19009	0.39584	22	AAAATCAGTGATCTATTCATATCTACCAGATGGCACTTTT	TCCTTTTTGAGGCCTTTGATGA	+
M48	MNX1_HUMAN.H11MO.0.D	0	8.25674e-05	0.0634944	0.12688	19	ACGTGTTAGTTGATACAATGTGTGTTTAGTCATGAAGCAT	CTATTTTAATAACCCTTAA	+
M48	IRX2_HUMAN.H11MO.0.D	-19	0.000233144	0.179288	0.179134	19	ACGTGTTAGTTGATACAATGTGTGTTTAGTCATGAAGCAT	ACATGGGTGGGCATGTTGG	+
M48	HXC10_HUMAN.H11MO.0.D	-3	0.00124797	0.959687	0.479433	19	ACGTGTTAGTTGATACAATGTGTGTTTAGTCATGAAGCAT	TTTTTAATTTTTTTATTAC	+
M49	MNX1_HUMAN.H11MO.0.D	-1	2.81299e-05	0.0216319	0.043255	19	AAAATTTATATCTTCTTGCTTCTTTAAAAGTGGCGTCTGA	CTATTTTAATAACCCTTAA	+
M49	IRX2_HUMAN.H11MO.0.D	0	0.000279968	0.215295	0.143501	19	AAAATTTATATCTTCTTGCTTCTTTAAAAGTGGCGTCTGA	ACATGGGTGGGCATGTTGG	+
M49	HXC10_HUMAN.H11MO.0.D	-12	0.00157857	1.21392	0.485471	19	AAAATTTATATCTTCTTGCTTCTTTAAAAGTGGCGTCTGA	TTTTTAATTTTTTTATTAC	+
M50	MNX1_HUMAN.H11MO.0.D	-12	0.000188802	0.145189	0.290378	19	AATGTAGTTATTCTGCACTCAGAAACTGAAGTGTGTATAT	CTATTTTAATAACCCTTAA	+
M53	MNX1_HUMAN.H11MO.0.D	-14	2.87524e-05	0.0221106	0.0440967	19	TTTCAGCGTCAAATATGTGTTATTATGTTTTAGCCTTTAG	CTATTTTAATAACCCTTAA	+
M53	IRX2_HUMAN.H11MO.0.D	-11	0.000132617	0.101982	0.0677967	19	TTTCAGCGTCAAATATGTGTTATTATGTTTTAGCCTTTAG	CCAACATGCCCACCCATGT	-
M53	ZN394_HUMAN.H11MO.0.C	-6	0.000450227	0.346225	0.127957	20	TTTCAGCGTCAAATATGTGTTATTATGTTTTAGCCTTTAG	ATTCCATTCTATTCCATTCT	-
M53	HXC10_HUMAN.H11MO.0.D	-7	0.000500591	0.384954	0.127957	19	TTTCAGCGTCAAATATGTGTTATTATGTTTTAGCCTTTAG	TTTTTAATTTTTTTATTAC	+
M53	GATA1_HUMAN.H11MO.0.A	-29	0.00127013	0.976728	0.278279	11	TTTCAGCGTCAAATATGTGTTATTATGTTTTAGCCTTTAG	CTGGCGGGGACAGATAAGA	+
M53	MAF_HUMAN.H11MO.0.A	0	0.00147567	1.13479	0.282899	19	TTTCAGCGTCAAATATGTGTTATTATGTTTTAGCCTTTAG	TTGCTGAGTCAGCAGATTC	-
M53	BRAC_HUMAN.H11MO.0.A	-16	0.00323867	2.49054	0.457626	20	TTTCAGCGTCAAATATGTGTTATTATGTTTTAGCCTTTAG	TTAGCAGGGAGGTGTGAAAT	+
M53	GATA2_HUMAN.H11MO.0.A	-29	0.00328225	2.52405	0.457626	11	TTTCAGCGTCAAATATGTGTTATTATGTTTTAGCCTTTAG	CTGGGGGGTGGAGATAAGG	+
M54	IRX2_HUMAN.H11MO.0.D	-17	0.000168452	0.129539	0.173543	19	AAGATCCCTGTTCATTTTCTCAAGTTAACTTGATGTTTGA	ACATGGGTGGGCATGTTGG	+
M54	MNX1_HUMAN.H11MO.0.D	-7	0.000326639	0.251186	0.173543	19	AAGATCCCTGTTCATTTTCTCAAGTTAACTTGATGTTTGA	CTATTTTAATAACCCTTAA	+
M54	TLX1_HUMAN.H11MO.0.D	-7	0.000520798	0.400493	0.173543	17	AAGATCCCTGTTCATTTTCTCAAGTTAACTTGATGTTTGA	CTGGCAAGTTGCCAAGG	+
M54	RXRA_HUMAN.H11MO.0.A	-5	0.000812716	0.624979	0.207331	20	AAGATCCCTGTTCATTTTCTCAAGTTAACTTGATGTTTGA	CTCTGACCTCTGCCTCCCCC	-
M54	ZN563_HUMAN.H11MO.0.C	-1	0.00289247	2.22431	0.477371	21	AAGATCCCTGTTCATTTTCTCAAGTTAACTTGATGTTTGA	GGGATCCTCACTGGCAGCTGC	+
M54	NR1D1_HUMAN.H11MO.0.B	-3	0.0036453	2.80324	0.477371	19	AAGATCCCTGTTCATTTTCTCAAGTTAACTTGATGTTTGA	CCTTCTGACCCACTTCCCT	-
M54	HME2_HUMAN.H11MO.0.D	-23	0.00384467	2.95655	0.477371	11	AAGATCCCTGTTCATTTTCTCAAGTTAACTTGATGTTTGA	GGTAATTAGGG	+
M54	GATA1_HUMAN.H11MO.0.A	-28	0.00390808	3.00532	0.477371	12	AAGATCCCTGTTCATTTTCTCAAGTTAACTTGATGTTTGA	CTGGCGGGGACAGATAAGA	+
M54	ZN394_HUMAN.H11MO.0.C	-3	0.00413188	3.17742	0.477371	20	AAGATCCCTGTTCATTTTCTCAAGTTAACTTGATGTTTGA	ATTCCATTCTATTCCATTCT	-
M54	HXC10_HUMAN.H11MO.0.D	-10	0.0041884	3.22088	0.477371	19	AAGATCCCTGTTCATTTTCTCAAGTTAACTTGATGTTTGA	TTTTTAATTTTTTTATTAC	+
M54	GATA2_HUMAN.H11MO.0.A	-28	0.0044873	3.45074	0.477371	12	AAGATCCCTGTTCATTTTCTCAAGTTAACTTGATGTTTGA	CTGGGGGGTGGAGATAAGG	+
M55	MNX1_HUMAN.H11MO.0.D	-11	0.000154974	0.119175	0.141193	19	GCATATGTGTTATATAGGATCATTGATCAAGGCATCATTA	TTAAGGGTTATTAAAATAG	-
M55	IRX2_HUMAN.H11MO.0.D	-11	0.000183644	0.141222	0.141193	19	GCATATGTGTTATATAGGATCATTGATCAAGGCATCATTA	ACATGGGTGGGCATGTTGG	+
M56	ZN263_HUMAN.H11MO.1.A	-12	3.61411e-05	0.0277925	0.0362826	11	AACACCCGGAACCATCCTCCCAGCAGCCAACAGAAGCGGA	CCTCCTCCCTC	-
M56	WT1_HUMAN.H11MO.1.B	-12	4.71912e-05	0.03629	0.0362826	11	AACACCCGGAACCATCCTCCCAGCAGCCAACAGAAGCGGA	CCTCCTCCCAC	-
M57	MNX1_HUMAN.H11MO.0.D	-9	0.000270034	0.207656	0.266454	19	TTTCCGTTAAGTATAAACATTCGCAAACAAGTTGGGACAC	TTAAGGGTTATTAAAATAG	-
M57	SPIC_HUMAN.H11MO.0.D	-27	0.000347929	0.267557	0.266454	13	TTTCCGTTAAGTATAAACATTCGCAAACAAGTTGGGACAC	GAGGAAGGGGAGG	+
M57	BRAC_HUMAN.H11MO.0.A	-20	0.00084977	0.653473	0.314787	20	TTTCCGTTAAGTATAAACATTCGCAAACAAGTTGGGACAC	TTAGCAGGGAGGTGTGAAAT	+
M57	HXC10_HUMAN.H11MO.0.D	-6	0.000874433	0.672439	0.314787	19	TTTCCGTTAAGTATAAACATTCGCAAACAAGTTGGGACAC	GTAATAAAAAAATTAAAAA	-
M57	IRX2_HUMAN.H11MO.0.D	-26	0.00141246	1.08618	0.360567	14	TTTCCGTTAAGTATAAACATTCGCAAACAAGTTGGGACAC	ACATGGGTGGGCATGTTGG	+
M57	BC11A_HUMAN.H11MO.0.A	-23	0.00205876	1.58319	0.370274	17	TTTCCGTTAAGTATAAACATTCGCAAACAAGTTGGGACAC	AAAAGAGGAAGTGAAAA	+
M57	ZN350_HUMAN.H11MO.0.C	-3	0.00217572	1.67313	0.370274	18	TTTCCGTTAAGTATAAACATTCGCAAACAAGTTGGGACAC	TAGGTCATAAAAGGACTG	-
M57	FOXD3_HUMAN.H11MO.0.D	-4	0.00268609	2.0656	0.411417	15	TTTCCGTTAAGTATAAACATTCGCAAACAAGTTGGGACAC	TGCTAAGTAAACAAA	-
M57	ZEP2_HUMAN.H11MO.0.D	-29	0.00343959	2.64504	0.452616	11	TTTCCGTTAAGTATAAACATTCGCAAACAAGTTGGGACAC	GGTAGGGAAACCCC	+
M57	PO3F3_HUMAN.H11MO.0.D	-5	0.00424901	3.26749	0.491496	17	TTTCCGTTAAGTATAAACATTCGCAAACAAGTTGGGACAC	ATAAATTATGCAAATTT	+
M57	HME2_HUMAN.H11MO.0.D	-5	0.00449248	3.45471	0.491496	11	TTTCCGTTAAGTATAAACATTCGCAAACAAGTTGGGACAC	GGTAATTAGGG	+
M58	MNX1_HUMAN.H11MO.0.D	-2	3.07393e-06	0.00236386	0.00470822	19	CCAGCTTTTCTATTCTCTGTCGAAGAAGTATTGGCGACCT	CTATTTTAATAACCCTTAA	+
M58	ZN394_HUMAN.H11MO.0.C	-1	7.65755e-05	0.0588866	0.058297	20	CCAGCTTTTCTATTCTCTGTCGAAGAAGTATTGGCGACCT	ATTCCATTCTATTCCATTCT	-
M58	ZN350_HUMAN.H11MO.0.C	-1	0.000114184	0.0878075	0.058297	18	CCAGCTTTTCTATTCTCTGTCGAAGAAGTATTGGCGACCT	CAGTCCTTTTATGACCTA	+
M58	HXC10_HUMAN.H11MO.0.D	-8	0.000396076	0.304583	0.151663	19	CCAGCTTTTCTATTCTCTGTCGAAGAAGTATTGGCGACCT	TTTTTAATTTTTTTATTAC	+
M58	BRAC_HUMAN.H11MO.0.A	-3	0.000907846	0.698133	0.207369	20	CCAGCTTTTCTATTCTCTGTCGAAGAAGTATTGGCGACCT	ATTTCACACCTCCCTGCTAA	-
M58	TLX1_HUMAN.H11MO.0.D	-8	0.000988106	0.759854	0.207369	17	CCAGCTTTTCTATTCTCTGTCGAAGAAGTATTGGCGACCT	CCTTGGCAACTTGCCAG	-
M58	ZN214_HUMAN.H11MO.0.C	-4	0.00109456	0.841719	0.207369	22	CCAGCTTTTCTATTCTCTGTCGAAGAAGTATTGGCGACCT	TCCTTTTTGAGGCCTTTGATGA	+
M58	IRX2_HUMAN.H11MO.0.D	-15	0.00121849	0.937022	0.207369	19	CCAGCTTTTCTATTCTCTGTCGAAGAAGTATTGGCGACCT	ACATGGGTGGGCATGTTGG	+
M58	SPIC_HUMAN.H11MO.0.D	-21	0.00166121	1.27747	0.248847	13	CCAGCTTTTCTATTCTCTGTCGAAGAAGTATTGGCGACCT	GAGGAAGGGGAGG	+
M58	LEF1_HUMAN.H11MO.0.A	-3	0.00178716	1.37433	0.248847	14	CCAGCTTTTCTATTCTCTGTCGAAGAAGTATTGGCGACCT	TCCTTTGATTTGCT	+
M58	ZFP82_HUMAN.H11MO.0.C	2	0.00287536	2.21115	0.325779	22	CCAGCTTTTCTATTCTCTGTCGAAGAAGTATTGGCGACCT	TTCCATTTCACTAATTCTCTCTTC	+
M58	LYL1_HUMAN.H11MO.0.A	0	0.00507785	3.90487	0.490875	14	CCAGCTTTTCTATTCTCTGTCGAAGAAGTATTGGCGACCT	CCAGCTGTTTCCTG	+
M58	OLIG2_HUMAN.H11MO.0.B	0	0.00512778	3.94326	0.490875	18	CCAGCTTTTCTATTCTCTGTCGAAGAAGTATTGGCGACCT	CCAGCTGTTTCCCTTCTG	+
M59	MNX1_HUMAN.H11MO.0.D	-6	2.4587e-05	0.0189074	0.0377825	19	CTGTGACTGATTAATTTACTTGTTGCTGATAACTGAGTAT	CTATTTTAATAACCCTTAA	+
M59	IRX2_HUMAN.H11MO.0.D	-7	0.000295826	0.22749	0.164597	19	CTGTGACTGATTAATTTACTTGTTGCTGATAACTGAGTAT	ACATGGGTGGGCATGTTGG	+
M59	HXC10_HUMAN.H11MO.0.D	-11	0.000321335	0.247107	0.164597	19	CTGTGACTGATTAATTTACTTGTTGCTGATAACTGAGTAT	TTTTTAATTTTTTTATTAC	+
M60	MNX1_HUMAN.H11MO.0.D	-14	0.000212102	0.163107	0.244453	19	ACAATGCAGCAACACTAGGTCAAGAAACCCCCACCATCCT	CTATTTTAATAACCCTTAA	+
M60	PATZ1_HUMAN.H11MO.0.C	-12	0.000364747	0.280491	0.244453	22	ACAATGCAGCAACACTAGGTCAAGAAACCCCCACCATCCT	CCTCCCCCCCCGCCCCCTCCCC	-
M60	ZBT17_HUMAN.H11MO.0.A	-22	0.000629804	0.48432	0.244453	18	ACAATGCAGCAACACTAGGTCAAGAAACCCCCACCATCCT	CTTCCCCTCCCCCACCCTC	-
M60	VEZF1_HUMAN.H11MO.0.C	-19	0.000669341	0.514723	0.244453	21	ACAATGCAGCAACACTAGGTCAAGAAACCCCCACCATCCT	CCCCTCCCCCTCCCCCCTCCCC	-
M60	IRX2_HUMAN.H11MO.0.D	-16	0.000802087	0.616805	0.244453	19	ACAATGCAGCAACACTAGGTCAAGAAACCCCCACCATCCT	CCAACATGCCCACCCATGT	-
M60	ZN589_HUMAN.H11MO.0.D	-3	0.0022291	1.71418	0.409931	16	ACAATGCAGCAACACTAGGTCAAGAAACCCCCACCATCCT	CGGCAGTAACCGTGGG	-
M60	KLF6_HUMAN.H11MO.0.A	-20	0.00237135	1.82357	0.409931	19	ACAATGCAGCAACACTAGGTCAAGAAACCCCCACCATCCT	CCCCCGGCCCCGCCCTTCC	-
M60	SP4_HUMAN.H11MO.0.A	-20	0.00240686	1.85088	0.409931	20	ACAATGCAGCAACACTAGGTCAAGAAACCCCCACCATCCT	CCCGGCCCCGCCCCCTTCCC	-
M60	OSR2_HUMAN.H11MO.0.C	-3	0.00242108	1.86181	0.409931	16	ACAATGCAGCAACACTAGGTCAAGAAACCCCCACCATCCT	CAGCAGAAGCAGCAGC	-
M60	NR1H4_HUMAN.H11MO.0.B	-11	0.00319017	2.45324	0.454602	19	ACAATGCAGCAACACTAGGTCAAGAAACCCCCACCATCCT	CCTCGGGGTCATTGACCCC	-
M60	NR1D1_HUMAN.H11MO.0.B	-8	0.00369228	2.83936	0.454602	19	ACAATGCAGCAACACTAGGTCAAGAAACCCCCACCATCCT	AGGGAAGTGGGTCAGAAGG	+
M60	ZN341_HUMAN.H11MO.0.C	-13	0.00391702	3.01219	0.454602	22	ACAATGCAGCAACACTAGGTCAAGAAACCCCCACCATCCT	GCTCTTCCCTCCCCCCCCCCCC	-
M60	SP3_HUMAN.H11MO.0.B	-19	0.00426099	3.2767	0.454602	20	ACAATGCAGCAACACTAGGTCAAGAAACCCCCACCATCCT	CCCCGGCCCCGCCCCCCCCC	-
M60	TAF1_HUMAN.H11MO.0.A	-24	0.00426237	3.27776	0.454602	16	ACAATGCAGCAACACTAGGTCAAGAAACCCCCACCATCCT	CCGCCGCCGCCATCTT	-
M60	MAZ_HUMAN.H11MO.0.A	-19	0.00447485	3.44116	0.454602	21	ACAATGCAGCAACACTAGGTCAAGAAACCCCCACCATCCT	CCCCCCCCCCCCCCCCTCCCCC	-
M60	MAFA_HUMAN.H11MO.0.D	6	0.00522628	4.01901	0.497757	15	ACAATGCAGCAACACTAGGTCAAGAAACCCCCACCATCCT	GTGCTGACCCCGCAGCCTTCG	+
M61	MNX1_HUMAN.H11MO.0.D	-3	0.000172573	0.132708	0.265016	19	TTTAAAATACTTATCTACCTGTCTGATAGGTCATGCTACT	TTAAGGGTTATTAAAATAG	-
M61	IRX2_HUMAN.H11MO.0.D	-8	0.000590873	0.454381	0.302463	19	TTTAAAATACTTATCTACCTGTCTGATAGGTCATGCTACT	ACATGGGTGGGCATGTTGG	+
M62	MNX1_HUMAN.H11MO.0.D	-1	0.000154494	0.118806	0.140254	19	ATTATAATTGGTTACCTTGGAATTGTTTAGACTGTAGCTA	CTATTTTAATAACCCTTAA	+
M62	IRX2_HUMAN.H11MO.0.D	-1	0.000299837	0.230575	0.153384	19	ATTATAATTGGTTACCTTGGAATTGTTTAGACTGTAGCTA	ACATGGGTGGGCATGTTGG	+
M62	FOXD3_HUMAN.H11MO.0.D	-6	0.00076841	0.590908	0.294815	15	ATTATAATTGGTTACCTTGGAATTGTTTAGACTGTAGCTA	TTTGTTTACTTAGCA	+
M63	RXRA_HUMAN.H11MO.0.A	-7	3.37328e-05	0.0259405	0.0515873	20	CACCGTGCAGTGGATATGGGCTCAAGCTGACGGTATGGCT	GGGGGAGGCAGAGGTCAGAG	+
M63	IRX2_HUMAN.H11MO.0.D	-11	0.000185331	0.142519	0.141713	19	CACCGTGCAGTGGATATGGGCTCAAGCTGACGGTATGGCT	ACATGGGTGGGCATGTTGG	+
M63	RARA_HUMAN.H11MO.0.A	-7	0.000498806	0.383582	0.218053	20	CACCGTGCAGTGGATATGGGCTCAAGCTGACGGTATGGCT	GGGGGATCAAGAGGTCAAGG	+
M63	NR1D1_HUMAN.H11MO.0.B	-10	0.000570336	0.438588	0.218053	19	CACCGTGCAGTGGATATGGGCTCAAGCTGACGGTATGGCT	AGGGAAGTGGGTCAGAAGG	+
M63	ZN394_HUMAN.H11MO.0.C	-1	0.000841592	0.647184	0.257408	20	CACCGTGCAGTGGATATGGGCTCAAGCTGACGGTATGGCT	AGAATGGAATAGAATGGAAT	+
M63	COT2_HUMAN.H11MO.1.A	-10	0.00116073	0.892599	0.295848	17	CACCGTGCAGTGGATATGGGCTCAAGCTGACGGTATGGCT	GGGGTCAAAGGTCAGGG	+
M63	PAX8_HUMAN.H11MO.0.D	0	0.00150491	1.15727	0.328778	14	CACCGTGCAGTGGATATGGGCTCAAGCTGACGGTATGGCT	CCCGCTTCAGTGAC	-
M63	RARG_HUMAN.H11MO.0.B	4	0.00189455	1.45691	0.362165	14	CACCGTGCAGTGGATATGGGCTCAAGCTGACGGTATGGCT	AGGTCAGAGTGACCTGGG	+
M63	ZFX_HUMAN.H11MO.1.A	-15	0.00317205	2.43931	0.455226	17	CACCGTGCAGTGGATATGGGCTCAAGCTGACGGTATGGCT	GGGGGCGGAGGCCGGGG	+
M63	ZN563_HUMAN.H11MO.0.C	-22	0.00327438	2.518	0.455226	18	CACCGTGCAGTGGATATGGGCTCAAGCTGACGGTATGGCT	GCAGCTGCCAGTGAGGATCCC	-
M63	CLOCK_HUMAN.H11MO.0.C	-19	0.00357719	2.75086	0.455881	14	CACCGTGCAGTGGATATGGGCTCAAGCTGACGGTATGGCT	TGTTCACGTGTCTG	-
M64	MNX1_HUMAN.H11MO.0.D	-21	0.000118812	0.0913661	0.181859	19	TTTAAAAATATTCATTAAGAGCTGTTCATGTTTCTCATTT	CTATTTTAATAACCCTTAA	+
M64	HXC10_HUMAN.H11MO.0.D	-2	0.000664556	0.511044	0.219106	19	TTTAAAAATATTCATTAAGAGCTGTTCATGTTTCTCATTT	TTTTTAATTTTTTTATTAC	+
M64	ZN394_HUMAN.H11MO.0.C	-13	0.00073109	0.562208	0.219106	20	TTTAAAAATATTCATTAAGAGCTGTTCATGTTTCTCATTT	ATTCCATTCTATTCCATTCT	-
M64	GSX1_HUMAN.H11MO.0.D	-14	0.000833514	0.640972	0.219106	15	TTTAAAAATATTCATTAAGAGCTGTTCATGTTTCTCATTT	TAATTAGTTTTTAAT	+
M64	BC11A_HUMAN.H11MO.0.A	-23	0.000858873	0.660473	0.219106	17	TTTAAAAATATTCATTAAGAGCTGTTCATGTTTCTCATTT	TTTTCACTTCCTCTTTT	-
M64	VENTX_HUMAN.H11MO.0.D	-12	0.00172614	1.3274	0.356703	19	TTTAAAAATATTCATTAAGAGCTGTTCATGTTTCTCATTT	CGCTAATTGGTTTCTAATT	+
M64	ZN667_HUMAN.H11MO.0.C	-8	0.00186432	1.43366	0.356703	19	TTTAAAAATATTCATTAAGAGCTGTTCATGTTTCTCATTT	GTGGCCTTAAAAGCTCAGC	+
M64	ZN713_HUMAN.H11MO.0.D	-23	0.00252718	1.94341	0.378936	17	TTTAAAAATATTCATTAAGAGCTGTTCATGTTTCTCATTT	TTTCGTGTCATTTTTCTAT	-
M64	NKX61_HUMAN.H11MO.0.B	-11	0.0027243	2.09498	0.378936	19	TTTAAAAATATTCATTAAGAGCTGTTCATGTTTCTCATTT	GATTAATGGGAATTTAATG	+
M64	IRX2_HUMAN.H11MO.0.D	-15	0.00316227	2.43178	0.378936	19	TTTAAAAATATTCATTAAGAGCTGTTCATGTTTCTCATTT	ACATGGGTGGGCATGTTGG	+
M64	PO3F3_HUMAN.H11MO.0.D	-5	0.00321835	2.47491	0.378936	17	TTTAAAAATATTCATTAAGAGCTGTTCATGTTTCTCATTT	AAATTTGCATAATTTAT	-
M64	NFAC1_HUMAN.H11MO.0.B	-24	0.00413105	3.17677	0.451657	15	TTTAAAAATATTCATTAAGAGCTGTTCATGTTTCTCATTT	TTTCTTTTTTTCCAT	-
M64	ZN214_HUMAN.H11MO.0.C	-2	0.00444712	3.41983	0.453799	22	TTTAAAAATATTCATTAAGAGCTGTTCATGTTTCTCATTT	TCATCAAAGGCCTCAAAAAGGA	-
M64	CLOCK_HUMAN.H11MO.0.C	-22	0.00540046	4.15296	0.459235	14	TTTAAAAATATTCATTAAGAGCTGTTCATGTTTCTCATTT	TGTTCACGTGTCTG	-
M66	ZBT17_HUMAN.H11MO.0.A	0	5.03404e-05	0.0387118	0.045479	19	CTCCACAACACACATCACCCCGCTGGAACTGACATGGGAC	CTTCCCCTCCCCCACCCTC	-
M66	EGR2_HUMAN.H11MO.0.A	-3	5.96742e-05	0.0458895	0.045479	18	CTCCACAACACACATCACCCCGCTGGAACTGACATGGGAC	CCCCTCCCACACCCCCCC	-
M66	NR1D1_HUMAN.H11MO.0.B	0	0.000562368	0.432461	0.21511	19	CTCCACAACACACATCACCCCGCTGGAACTGACATGGGAC	CCTTCTGACCCACTTCCCT	-
M66	EGR2_HUMAN.H11MO.1.A	-2	0.000564504	0.434103	0.21511	16	CTCCACAACACACATCACCCCGCTGGAACTGACATGGGAC	CCCCCGCCCACGCCCC	-
M66	VEZF1_HUMAN.H11MO.0.C	3	0.000752645	0.578784	0.229443	19	CTCCACAACACACATCACCCCGCTGGAACTGACATGGGAC	CCCCTCCCCCTCCCCCCTCCCC	-
M66	IRX2_HUMAN.H11MO.0.D	-4	0.000963153	0.740664	0.234085	19	CTCCACAACACACATCACCCCGCTGGAACTGACATGGGAC	CCAACATGCCCACCCATGT	-
M66	EGR1_HUMAN.H11MO.0.A	-2	0.00107502	0.826691	0.234085	17	CTCCACAACACACATCACCCCGCTGGAACTGACATGGGAC	CCCCCGCCCACGCCCTC	-
M66	MCR_HUMAN.H11MO.0.D	-3	0.00200447	1.54144	0.317544	17	CTCCACAACACACATCACCCCGCTGGAACTGACATGGGAC	TACAACAACCTGTTCTT	-
M66	SRBP2_HUMAN.H11MO.0.B	0	0.00229162	1.76225	0.317544	13	CTCCACAACACACATCACCCCGCTGGAACTGACATGGGAC	CCTCACCCCACCC	-
M66	TBX21_HUMAN.H11MO.0.A	-4	0.00229162	1.76225	0.317544	13	CTCCACAACACACATCACCCCGCTGGAACTGACATGGGAC	TTCACACCTCCAC	-
M66	BRAC_HUMAN.H11MO.0.A	-2	0.0026144	2.01048	0.332082	20	CTCCACAACACACATCACCCCGCTGGAACTGACATGGGAC	ATTTCACACCTCCCTGCTAA	-
M66	PAX2_HUMAN.H11MO.0.D	-5	0.00338993	2.60686	0.346425	18	CTCCACAACACACATCACCCCGCTGGAACTGACATGGGAC	TGTCACGCATGACTGAAC	-
M66	Z324A_HUMAN.H11MO.0.C	-5	0.00446921	3.43682	0.346425	23	CTCCACAACACACATCACCCCGCTGGAACTGACATGGGAC	TATCAAACCATCCTTTGCTGCCA	+
M66	ZN263_HUMAN.H11MO.0.A	0	0.00452398	3.47894	0.346425	20	CTCCACAACACACATCACCCCGCTGGAACTGACATGGGAC	CTCCTCCTCTCCCTCCTCCC	-
M66	KLF6_HUMAN.H11MO.0.A	-2	0.00471201	3.62353	0.346425	19	CTCCACAACACACATCACCCCGCTGGAACTGACATGGGAC	CCCCCGGCCCCGCCCTTCC	-
M66	TFCP2_HUMAN.H11MO.0.D	-21	0.00483961	3.72166	0.346425	16	CTCCACAACACACATCACCCCGCTGGAACTGACATGGGAC	GCCTGAACTGGCCAGA	+
M66	PROX1_HUMAN.H11MO.0.D	-3	0.00488735	3.75837	0.346425	17	CTCCACAACACACATCACCCCGCTGGAACTGACATGGGAC	CCCAACCCGCCTTACCC	-
M66	CUX1_HUMAN.H11MO.0.C	-7	0.00500892	3.85186	0.346425	14	CTCCACAACACACATCACCCCGCTGGAACTGACATGGGAC	CCATCGATCCCCCT	-
M66	ZN341_HUMAN.H11MO.0.C	-2	0.00501826	3.85904	0.346425	22	CTCCACAACACACATCACCCCGCTGGAACTGACATGGGAC	GCTCTTCCCTCCCCCCCCCCCC	-
M66	BHE23_HUMAN.H11MO.0.D	-4	0.00502317	3.86282	0.346425	12	CTCCACAACACACATCACCCCGCTGGAACTGACATGGGAC	CCACCATATGCT	-
M66	TBX15_HUMAN.H11MO.0.D	-2	0.00540286	4.1548	0.346425	19	CTCCACAACACACATCACCCCGCTGGAACTGACATGGGAC	CCCCCACCCCCCCCCCCCC	-
M66	THAP1_HUMAN.H11MO.0.C	-17	0.00570028	4.38352	0.346425	22	CTCCACAACACACATCACCCCGCTGGAACTGACATGGGAC	CGCCGCCATCTTGGCTGCGGGC	+
M66	PATZ1_HUMAN.H11MO.0.C	-2	0.00570028	4.38352	0.346425	22	CTCCACAACACACATCACCCCGCTGGAACTGACATGGGAC	CCTCCCCCCCCGCCCCCTCCCC	-
M66	P63_HUMAN.H11MO.0.A	-20	0.00578272	4.44691	0.346425	19	CTCCACAACACACATCACCCCGCTGGAACTGACATGGGAC	GGCATGTCCAGGCATGCCC	+
M66	SP4_HUMAN.H11MO.0.A	2	0.00590919	4.54417	0.346425	18	CTCCACAACACACATCACCCCGCTGGAACTGACATGGGAC	CCCGGCCCCGCCCCCTTCCC	-
M66	ZN554_HUMAN.H11MO.0.C	-21	0.00719784	5.53514	0.393463	19	CTCCACAACACACATCACCCCGCTGGAACTGACATGGGAC	GCTGAGCCATGTGGGGTGCT	+
M66	ARI5B_HUMAN.H11MO.0.C	-3	0.00722783	5.5582	0.393463	13	CTCCACAACACACATCACCCCGCTGGAACTGACATGGGAC	CACAATACCAACA	-
M66	P73_HUMAN.H11MO.0.A	-19	0.00863757	6.64229	0.453992	19	CTCCACAACACACATCACCCCGCTGGAACTGACATGGGAC	AGACATGCCCAGACATGCC	+
M67	MNX1_HUMAN.H11MO.0.D	-12	0.000279667	0.215064	0.27476	19	TAAAATTTTCATTTTTTTGAACTACTTGGATCAGTTATTA	CTATTTTAATAACCCTTAA	+
M67	IRX2_HUMAN.H11MO.0.D	-19	0.00107975	0.830331	0.482488	19	TAAAATTTTCATTTTTTTGAACTACTTGGATCAGTTATTA	ACATGGGTGGGCATGTTGG	+
M67	HXC10_HUMAN.H11MO.0.D	-4	0.00125674	0.966435	0.482488	19	TAAAATTTTCATTTTTTTGAACTACTTGGATCAGTTATTA	TTTTTAATTTTTTTATTAC	+
M69	ZN554_HUMAN.H11MO.0.C	-5	0.000137477	0.10572	0.115132	20	CAATGGGAGGGCCAGCTAGGTGGATTGACTTTGACCGAAA	GCTGAGCCATGTGGGGTGCT	+
M69	IRX2_HUMAN.H11MO.0.D	0	0.00015014	0.115457	0.115132	19	CAATGGGAGGGCCAGCTAGGTGGATTGACTTTGACCGAAA	ACATGGGTGGGCATGTTGG	+
M69	MNX1_HUMAN.H11MO.0.D	-15	0.000414773	0.31896	0.212041	19	CAATGGGAGGGCCAGCTAGGTGGATTGACTTTGACCGAAA	CTATTTTAATAACCCTTAA	+
M69	ZN394_HUMAN.H11MO.0.C	1	0.00109351	0.840906	0.335415	19	CAATGGGAGGGCCAGCTAGGTGGATTGACTTTGACCGAAA	AGAATGGAATAGAATGGAAT	+
M69	HXC10_HUMAN.H11MO.0.D	-19	0.0015894	1.22225	0.374301	19	CAATGGGAGGGCCAGCTAGGTGGATTGACTTTGACCGAAA	TTTTTAATTTTTTTATTAC	+
M69	ZN589_HUMAN.H11MO.0.D	-18	0.00170839	1.31375	0.374301	16	CAATGGGAGGGCCAGCTAGGTGGATTGACTTTGACCGAAA	CGGCAGTAACCGTGGG	-
M69	ZN563_HUMAN.H11MO.0.C	-4	0.00236464	1.81841	0.453322	21	CAATGGGAGGGCCAGCTAGGTGGATTGACTTTGACCGAAA	GCAGCTGCCAGTGAGGATCCC	-
M70	PTF1A_HUMAN.H11MO.0.B	-7	0.000189059	0.145386	0.172431	18	AACTTGGGCAGCTGTTGCTTGCATCCGGGTGGGACGGGAT	CCAGCTGCCCCCTTTCCC	+
M70	ZN350_HUMAN.H11MO.1.D	-5	0.000241672	0.185846	0.172431	24	AACTTGGGCAGCTGTTGCTTGCATCCGGGTGGGACGGGAT	GGGCAACAAATCCCTGCGCCCCGT	-
M70	ZN341_HUMAN.H11MO.0.C	-22	0.000344862	0.265199	0.172431	18	AACTTGGGCAGCTGTTGCTTGCATCCGGGTGGGACGGGAT	GGGGGGGGGGGGAGGGAAGAGC	+
M70	ZBT17_HUMAN.H11MO.0.A	-22	0.000678747	0.521957	0.213799	18	AACTTGGGCAGCTGTTGCTTGCATCCGGGTGGGACGGGAT	GAGGGTGGGGGAGGGGAAG	+
M70	TBX2_HUMAN.H11MO.0.D	-15	0.000712662	0.548037	0.213799	25	AACTTGGGCAGCTGTTGCTTGCATCCGGGTGGGACGGGAT	TGCCATCAGAGGTGTGAAAAGCGAC	+
M70	LYL1_HUMAN.H11MO.0.A	-7	0.000897772	0.690386	0.224443	14	AACTTGGGCAGCTGTTGCTTGCATCCGGGTGGGACGGGAT	CCAGCTGTTTCCTG	+
M70	CLOCK_HUMAN.H11MO.0.C	-4	0.00107737	0.828501	0.230866	14	AACTTGGGCAGCTGTTGCTTGCATCCGGGTGGGACGGGAT	CAGACACGTGAACA	+
M70	PURA_HUMAN.H11MO.0.D	-21	0.00123269	0.947936	0.231129	17	AACTTGGGCAGCTGTTGCTTGCATCCGGGTGGGACGGGAT	GGAAGGGGGGGGCAGGG	+
M70	NR1D1_HUMAN.H11MO.0.B	-18	0.00194031	1.4921	0.323384	19	AACTTGGGCAGCTGTTGCTTGCATCCGGGTGGGACGGGAT	AGGGAAGTGGGTCAGAAGG	+
M70	OLIG2_HUMAN.H11MO.0.B	-7	0.00257162	1.97758	0.385744	18	AACTTGGGCAGCTGTTGCTTGCATCCGGGTGGGACGGGAT	CCAGCTGTTTCCCTTCTG	+
M70	IRX2_HUMAN.H11MO.0.D	-23	0.00369095	2.83834	0.440282	17	AACTTGGGCAGCTGTTGCTTGCATCCGGGTGGGACGGGAT	ACATGGGTGGGCATGTTGG	+
M70	PATZ1_HUMAN.H11MO.0.C	-18	0.00427467	3.28722	0.440282	22	AACTTGGGCAGCTGTTGCTTGCATCCGGGTGGGACGGGAT	GGGGAGGGGGCGGGGGGGGAGG	+
M70	VDR_HUMAN.H11MO.0.A	-26	0.00540155	4.15379	0.440282	14	AACTTGGGCAGCTGTTGCTTGCATCCGGGTGGGACGGGAT	GGGGTCAGTGGGTTCA	+
M70	VEZF1_HUMAN.H11MO.0.C	-27	0.00589258	4.53139	0.440282	13	AACTTGGGCAGCTGTTGCTTGCATCCGGGTGGGACGGGAT	GGGGAGGGGGGAGGGGGAGGGG	+
M70	OLIG2_HUMAN.H11MO.1.B	-5	0.00592191	4.55395	0.440282	10	AACTTGGGCAGCTGTTGCTTGCATCCGGGTGGGACGGGAT	AAACAGATGG	-
M70	TBX15_HUMAN.H11MO.0.D	-25	0.00598254	4.60058	0.440282	15	AACTTGGGCAGCTGTTGCTTGCATCCGGGTGGGACGGGAT	GGGGGGGGGGGGGTGGGGG	+
M70	SP4_HUMAN.H11MO.1.A	-25	0.0062758	4.82609	0.440282	15	AACTTGGGCAGCTGTTGCTTGCATCCGGGTGGGACGGGAT	GGAGGGGGCGGGGCCG	+
M70	TAL1_HUMAN.H11MO.1.A	-6	0.00645543	4.96422	0.440282	15	AACTTGGGCAGCTGTTGCTTGCATCCGGGTGGGACGGGAT	CACATCTGCTTCCTG	-
M70	TLX1_HUMAN.H11MO.0.D	-1	0.00648935	4.99031	0.440282	17	AACTTGGGCAGCTGTTGCTTGCATCCGGGTGGGACGGGAT	CCTTGGCAACTTGCCAG	-
M70	EGR2_HUMAN.H11MO.0.A	-25	0.00651774	5.01214	0.440282	15	AACTTGGGCAGCTGTTGCTTGCATCCGGGTGGGACGGGAT	GGGGGGGTGTGGGAGGGG	+
M70	E2F8_HUMAN.H11MO.0.D	-29	0.00667763	5.1351	0.440282	11	AACTTGGGCAGCTGTTGCTTGCATCCGGGTGGGACGGGAT	TTTGGCGGGAAA	+
M70	Z324A_HUMAN.H11MO.0.C	-18	0.00700205	5.38458	0.440282	22	AACTTGGGCAGCTGTTGCTTGCATCCGGGTGGGACGGGAT	TGGCAGCAAAGGATGGTTTGATA	-
M70	RFX5_HUMAN.H11MO.0.A	-13	0.00704451	5.41722	0.440282	20	AACTTGGGCAGCTGTTGCTTGCATCCGGGTGGGACGGGAT	GTCAGCTGTTGCTAGGCAGA	+
M70	KLF6_HUMAN.H11MO.0.A	-26	0.00783109	6.02211	0.455595	14	AACTTGGGCAGCTGTTGCTTGCATCCGGGTGGGACGGGAT	GGAAGGGCGGGGCCGGGGG	+
M70	SP3_HUMAN.H11MO.0.B	-24	0.0091351	7.02489	0.455595	16	AACTTGGGCAGCTGTTGCTTGCATCCGGGTGGGACGGGAT	GGGGGGGGGCGGGGCCGGGG	+
M70	PITX3_HUMAN.H11MO.0.D	-25	0.00982952	7.5589	0.455595	15	AACTTGGGCAGCTGTTGCTTGCATCCGGGTGGGACGGGAT	GGGGGATTAAGGGATTAA	+
M70	THAP1_HUMAN.H11MO.0.C	-16	0.0103222	7.93777	0.455595	22	AACTTGGGCAGCTGTTGCTTGCATCCGGGTGGGACGGGAT	GCCCGCAGCCAAGATGGCGGCG	-
M70	RARG_HUMAN.H11MO.2.D	-25	0.0103843	7.98556	0.455595	15	AACTTGGGCAGCTGTTGCTTGCATCCGGGTGGGACGGGAT	GGGGGTCACCCAGAGGTCAC	+
M70	ASCL1_HUMAN.H11MO.0.A	-3	0.0105193	8.08934	0.455595	14	AACTTGGGCAGCTGTTGCTTGCATCCGGGTGGGACGGGAT	GGGAGCAGGTGCAG	-
M70	RXRA_HUMAN.H11MO.0.A	-24	0.0117905	9.06693	0.455595	16	AACTTGGGCAGCTGTTGCTTGCATCCGGGTGGGACGGGAT	GGGGGAGGCAGAGGTCAGAG	+
M70	MAFA_HUMAN.H11MO.0.D	-19	0.0117929	9.06876	0.455595	21	AACTTGGGCAGCTGTTGCTTGCATCCGGGTGGGACGGGAT	CGAAGGCTGCGGGGTCAGCAC	-
M70	MYOD1_HUMAN.H11MO.0.A	-7	0.0118415	9.10612	0.455595	15	AACTTGGGCAGCTGTTGCTTGCATCCGGGTGGGACGGGAT	GCAGCTGTTCCTGCC	+
M70	RARG_HUMAN.H11MO.0.B	-24	0.0120186	9.24231	0.455595	16	AACTTGGGCAGCTGTTGCTTGCATCCGGGTGGGACGGGAT	CCCAGGTCACTCTGACCT	-
M70	PAX5_HUMAN.H11MO.0.A	-14	0.0125427	9.64534	0.455595	21	AACTTGGGCAGCTGTTGCTTGCATCCGGGTGGGACGGGAT	GCCTGGGCAGCAGAGCGTGAC	+
M70	PROX1_HUMAN.H11MO.0.D	-26	0.013066	10.0477	0.455595	14	AACTTGGGCAGCTGTTGCTTGCATCCGGGTGGGACGGGAT	GGGTAAGGCGGGTTGGG	+
M70	ZN563_HUMAN.H11MO.0.C	-7	0.0133364	10.2557	0.455595	21	AACTTGGGCAGCTGTTGCTTGCATCCGGGTGGGACGGGAT	GGGATCCTCACTGGCAGCTGC	+
M70	SPIC_HUMAN.H11MO.0.D	-25	0.0133807	10.2898	0.455595	13	AACTTGGGCAGCTGTTGCTTGCATCCGGGTGGGACGGGAT	GAGGAAGGGGAGG	+
M70	MXI1_HUMAN.H11MO.0.A	-7	0.0137241	10.5538	0.455595	15	AACTTGGGCAGCTGTTGCTTGCATCCGGGTGGGACGGGAT	GCACGTGGCGGCGGG	+
M70	ZN134_HUMAN.H11MO.0.C	-17	0.0139601	10.7353	0.455595	22	AACTTGGGCAGCTGTTGCTTGCATCCGGGTGGGACGGGAT	CCTTCAACTGATTAGGTGAGGC	-
M70	ITF2_HUMAN.H11MO.0.C	-6	0.0142753	10.9777	0.455595	10	AACTTGGGCAGCTGTTGCTTGCATCCGGGTGGGACGGGAT	GGCAGCTGGG	+
M70	BHE23_HUMAN.H11MO.0.D	-6	0.0159065	12.2321	0.471743	12	AACTTGGGCAGCTGTTGCTTGCATCCGGGTGGGACGGGAT	AGCATATGGTGG	+
M70	VEZF1_HUMAN.H11MO.1.C	-27	0.0159065	12.2321	0.471743	12	AACTTGGGCAGCTGTTGCTTGCATCCGGGTGGGACGGGAT	AGAGGGAGGGGG	+
M70	ZN589_HUMAN.H11MO.0.D	-15	0.0160393	12.3342	0.471743	16	AACTTGGGCAGCTGTTGCTTGCATCCGGGTGGGACGGGAT	CGGCAGTAACCGTGGG	-
M70	RFX1_HUMAN.H11MO.0.B	-9	0.0166775	12.825	0.476005	22	AACTTGGGCAGCTGTTGCTTGCATCCGGGTGGGACGGGAT	CCGTCGCCATGGCAACCGGGGC	-
M70	ZN554_HUMAN.H11MO.0.C	-1	0.0171362	13.1777	0.476005	20	AACTTGGGCAGCTGTTGCTTGCATCCGGGTGGGACGGGAT	GCTGAGCCATGTGGGGTGCT	+
M70	ZN816_HUMAN.H11MO.1.C	-2	0.0179736	13.8217	0.485311	14	AACTTGGGCAGCTGTTGCTTGCATCCGGGTGGGACGGGAT	AAGGGGGACATGCA	+
M70	PPARG_HUMAN.H11MO.0.A	-22	0.0182999	14.0726	0.485311	17	AACTTGGGCAGCTGTTGCTTGCATCCGGGTGGGACGGGAT	AAGTGGGGCAAAGGTCA	+
M70	E2F3_HUMAN.H11MO.0.A	-30	0.0189187	14.5485	0.485311	10	AACTTGGGCAGCTGTTGCTTGCATCCGGGTGGGACGGGAT	AGGGCGGGAAA	+
M70	ZN394_HUMAN.H11MO.0.C	-20	0.0193645	14.8913	0.485311	20	AACTTGGGCAGCTGTTGCTTGCATCCGGGTGGGACGGGAT	AGAATGGAATAGAATGGAAT	+
M70	TFDP1_HUMAN.H11MO.0.C	-28	0.0193669	14.8932	0.485311	12	AACTTGGGCAGCTGTTGCTTGCATCCGGGTGGGACGGGAT	GGGGGGCGGGAAAA	+
M70	ZIC2_HUMAN.H11MO.0.D	-15	0.0197012	15.1502	0.485311	15	AACTTGGGCAGCTGTTGCTTGCATCCGGGTGGGACGGGAT	GGCCCCCTGCTGTGA	+
M70	TFCP2_HUMAN.H11MO.0.D	-22	0.019736	15.177	0.485311	16	AACTTGGGCAGCTGTTGCTTGCATCCGGGTGGGACGGGAT	GCCTGAACTGGCCAGA	+
M70	KLF16_HUMAN.H11MO.0.D	-20	0.0205734	15.821	0.489844	19	AACTTGGGCAGCTGTTGCTTGCATCCGGGTGGGACGGGAT	GGGGGCGGGGGGGGGGGGG	+
M70	USF2_HUMAN.H11MO.0.A	-4	0.0205734	15.821	0.489844	19	AACTTGGGCAGCTGTTGCTTGCATCCGGGTGGGACGGGAT	GGGTCACGTGGCCGCGGCG	+
M70	HESX1_HUMAN.H11MO.0.D	-2	0.0211323	16.2507	0.495288	16	AACTTGGGCAGCTGTTGCTTGCATCCGGGTGGGACGGGAT	ATCCGGCACGTGGCCT	+
M70	ZBT7B_HUMAN.H11MO.0.D	-8	0.0215642	16.5829	0.495834	21	AACTTGGGCAGCTGTTGCTTGCATCCGGGTGGGACGGGAT	CCCGTTGCCATGGCAACGGCG	-
M70	ZN282_HUMAN.H11MO.0.D	-27	0.0224542	17.2672	0.495834	13	AACTTGGGCAGCTGTTGCTTGCATCCGGGTGGGACGGGAT	CGTGTTATGGGAAA	+
M70	E2F1_HUMAN.H11MO.0.A	-28	0.0224542	17.2672	0.495834	12	AACTTGGGCAGCTGTTGCTTGCATCCGGGTGGGACGGGAT	GGGGGGCGGGAAAG	+
M70	HXD8_HUMAN.H11MO.0.D	-4	0.0224778	17.2854	0.495834	11	AACTTGGGCAGCTGTTGCTTGCATCCGGGTGGGACGGGAT	TATGCAAATTA	-
M70	KLF3_HUMAN.H11MO.0.B	-24	0.0232774	17.9003	0.498802	16	AACTTGGGCAGCTGTTGCTTGCATCCGGGTGGGACGGGAT	GGGGAGGGGCGGGGCCGGG	+
M71	MNX1_HUMAN.H11MO.0.D	-6	0.000136249	0.104776	0.135166	19	GAATCCTTATGTTAAAGGTTTTTTTTTCCAGCCCACGTAA	CTATTTTAATAACCCTTAA	+
M71	HXC10_HUMAN.H11MO.0.D	-10	0.00017592	0.135282	0.135166	19	GAATCCTTATGTTAAAGGTTTTTTTTTCCAGCCCACGTAA	TTTTTAATTTTTTTATTAC	+
M71	IRX2_HUMAN.H11MO.0.D	-4	0.000370525	0.284933	0.142345	19	GAATCCTTATGTTAAAGGTTTTTTTTTCCAGCCCACGTAA	ACATGGGTGGGCATGTTGG	+
M71	ZN394_HUMAN.H11MO.0.C	-8	0.00122944	0.945438	0.330347	20	GAATCCTTATGTTAAAGGTTTTTTTTTCCAGCCCACGTAA	ATTCCATTCTATTCCATTCT	-
M71	GATA1_HUMAN.H11MO.0.A	-28	0.00200989	1.5456	0.441223	12	GAATCCTTATGTTAAAGGTTTTTTTTTCCAGCCCACGTAA	CTGGCGGGGACAGATAAGA	+
M72	MNX1_HUMAN.H11MO.0.D	-6	0.00011563	0.0889192	0.177686	19	GTTTTAAAATTCAGATGTTCCCCTTTTTGGAGAATCTTGC	CTATTTTAATAACCCTTAA	+
M72	IRX2_HUMAN.H11MO.0.D	-9	0.00055034	0.423212	0.415375	19	GTTTTAAAATTCAGATGTTCCCCTTTTTGGAGAATCTTGC	CCAACATGCCCACCCATGT	-
M73	MNX1_HUMAN.H11MO.0.D	-3	9.34907e-06	0.00718944	0.0143478	19	ATAATGTGTTAGTCCATCGGAAATTGGAGCTGATCTATCA	CTATTTTAATAACCCTTAA	+
M73	IRX2_HUMAN.H11MO.0.D	-2	0.00030972	0.238175	0.15844	19	ATAATGTGTTAGTCCATCGGAAATTGGAGCTGATCTATCA	ACATGGGTGGGCATGTTGG	+
M73	ZN394_HUMAN.H11MO.0.C	0	0.000422136	0.324622	0.16196	20	ATAATGTGTTAGTCCATCGGAAATTGGAGCTGATCTATCA	ATTCCATTCTATTCCATTCT	-
M73	TLX1_HUMAN.H11MO.0.D	-16	0.000579388	0.445549	0.177834	17	ATAATGTGTTAGTCCATCGGAAATTGGAGCTGATCTATCA	CTGGCAAGTTGCCAAGG	+
M73	HXC10_HUMAN.H11MO.0.D	-1	0.00197098	1.51568	0.432116	19	ATAATGTGTTAGTCCATCGGAAATTGGAGCTGATCTATCA	TTTTTAATTTTTTTATTAC	+
M73	HME2_HUMAN.H11MO.0.D	-18	0.00228055	1.75374	0.437488	11	ATAATGTGTTAGTCCATCGGAAATTGGAGCTGATCTATCA	GGTAATTAGGG	+
M74	MNX1_HUMAN.H11MO.0.D	-13	4.27321e-05	0.032861	0.0656227	19	GTGCATTATTCATTGCAATGTGCTAACAAAGTTTAGGTAT	TTAAGGGTTATTAAAATAG	-
M74	IRX2_HUMAN.H11MO.0.D	-14	0.00128356	0.987061	0.492993	19	GTGCATTATTCATTGCAATGTGCTAACAAAGTTTAGGTAT	CCAACATGCCCACCCATGT	-
M74	ZN394_HUMAN.H11MO.0.C	-7	0.00141112	1.08515	0.492993	20	GTGCATTATTCATTGCAATGTGCTAACAAAGTTTAGGTAT	ATTCCATTCTATTCCATTCT	-
M75	MNX1_HUMAN.H11MO.0.D	-14	0.000178238	0.137065	0.273896	19	ATGTAGAATTTCAGCTCTGTAATTAAGATTCCTCTGAAAA	CTATTTTAATAACCCTTAA	+
M75	GATA1_HUMAN.H11MO.0.A	-28	0.000653822	0.502789	0.359135	12	ATGTAGAATTTCAGCTCTGTAATTAAGATTCCTCTGAAAA	CTGGCGGGGACAGATAAGA	+
M75	IRX2_HUMAN.H11MO.0.D	0	0.00111966	0.861016	0.359135	19	ATGTAGAATTTCAGCTCTGTAATTAAGATTCCTCTGAAAA	ACATGGGTGGGCATGTTGG	+
M75	GATA2_HUMAN.H11MO.0.A	-28	0.00140225	1.07833	0.359135	12	ATGTAGAATTTCAGCTCTGTAATTAAGATTCCTCTGAAAA	CTGGGGGGTGGAGATAAGG	+
M75	ZN394_HUMAN.H11MO.0.C	-17	0.0019115	1.46994	0.419624	20	ATGTAGAATTTCAGCTCTGTAATTAAGATTCCTCTGAAAA	ATTCCATTCTATTCCATTCT	-
M78	P5F1B_HUMAN.H11MO.0.D	-15	9.75798e-05	0.0750389	0.149753	16	AAGTTGGCAGAAGTAAAAAATATGCAAAACAAAAAAACAC	ATGAATATGCAAATTA	-
M78	PO3F4_HUMAN.H11MO.0.D	-14	0.000204601	0.157338	0.156998	17	AAGTTGGCAGAAGTAAAAAATATGCAAAACAAAAAAACAC	ATAAATTATGCAAATTA	-
M78	PIT1_HUMAN.H11MO.0.C	-17	0.000390351	0.30018	0.199687	13	AAGTTGGCAGAAGTAAAAAATATGCAAAACAAAAAAACAC	ATATATTCATGAG	-
M78	PO6F1_HUMAN.H11MO.0.D	-13	0.000970905	0.746626	0.347818	13	AAGTTGGCAGAAGTAAAAAATATGCAAAACAAAAAAACAC	CATAATTTATGCA	+
M78	PO3F3_HUMAN.H11MO.0.D	-14	0.0011332	0.871429	0.347818	17	AAGTTGGCAGAAGTAAAAAATATGCAAAACAAAAAAACAC	ATAAATTATGCAAATTT	+
M78	PO2F2_HUMAN.H11MO.0.A	-19	0.00141471	1.08791	0.361852	11	AAGTTGGCAGAAGTAAAAAATATGCAAAACAAAAAAACAC	ATATGCAAATG	+
M78	PO5F1_HUMAN.H11MO.0.A	-19	0.00190588	1.46562	0.402623	16	AAGTTGGCAGAAGTAAAAAATATGCAAAACAAAAAAACAC	ATTTGCATAACAAAGG	-
M78	PO5F1_HUMAN.H11MO.1.A	-19	0.00209881	1.61398	0.402623	10	AAGTTGGCAGAAGTAAAAAATATGCAAAACAAAAAAACAC	ATATGCAAAT	+
M78	BHE22_HUMAN.H11MO.0.D	-13	0.00244111	1.87722	0.416257	13	AAGTTGGCAGAAGTAAAAAATATGCAAAACAAAAAAACAC	AAAAACATATGGT	-
M81	MNX1_HUMAN.H11MO.0.D	-5	0.000230108	0.176953	0.227271	19	GTTGCGAAGAGTTTAGTAAGACCCTTTGTAGTGCCGTCAT	TTAAGGGTTATTAAAATAG	-
M81	HXC10_HUMAN.H11MO.0.D	-15	0.000855444	0.657837	0.437036	19	GTTGCGAAGAGTTTAGTAAGACCCTTTGTAGTGCCGTCAT	TTTTTAATTTTTTTATTAC	+
M81	GATA5_HUMAN.H11MO.0.D	-5	0.00173627	1.33519	0.496662	17	GTTGCGAAGAGTTTAGTAAGACCCTTTGTAGTGCCGTCAT	TAAGAGATAACTTAGAT	+
M81	MAF_HUMAN.H11MO.0.A	-4	0.00249505	1.91869	0.496662	19	GTTGCGAAGAGTTTAGTAAGACCCTTTGTAGTGCCGTCAT	GAATCTGCTGACTCAGCAA	+
M81	NR1D1_HUMAN.H11MO.0.B	-5	0.00249505	1.91869	0.496662	19	GTTGCGAAGAGTTTAGTAAGACCCTTTGTAGTGCCGTCAT	AGGGAAGTGGGTCAGAAGG	+
M81	TLX1_HUMAN.H11MO.0.D	0	0.00302734	2.32802	0.496662	17	GTTGCGAAGAGTTTAGTAAGACCCTTTGTAGTGCCGTCAT	CTGGCAAGTTGCCAAGG	+
M81	BRAC_HUMAN.H11MO.0.A	-9	0.00318869	2.4521	0.496662	20	GTTGCGAAGAGTTTAGTAAGACCCTTTGTAGTGCCGTCAT	ATTTCACACCTCCCTGCTAA	-
M81	IRX2_HUMAN.H11MO.0.D	-18	0.00415021	3.19151	0.496662	19	GTTGCGAAGAGTTTAGTAAGACCCTTTGTAGTGCCGTCAT	ACATGGGTGGGCATGTTGG	+
M81	RXRA_HUMAN.H11MO.0.A	2	0.00421796	3.24361	0.496662	18	GTTGCGAAGAGTTTAGTAAGACCCTTTGTAGTGCCGTCAT	GGGGGAGGCAGAGGTCAGAG	+
M81	VENTX_HUMAN.H11MO.0.D	1	0.00478451	3.67929	0.496662	18	GTTGCGAAGAGTTTAGTAAGACCCTTTGTAGTGCCGTCAT	AATTAGAAACCAATTAGCG	-
M81	ZN667_HUMAN.H11MO.0.C	-3	0.00513445	3.94839	0.496662	19	GTTGCGAAGAGTTTAGTAAGACCCTTTGTAGTGCCGTCAT	GCTGAGCTTTTAAGGCCAC	-
M81	ZN394_HUMAN.H11MO.0.C	-9	0.00518482	3.98713	0.496662	20	GTTGCGAAGAGTTTAGTAAGACCCTTTGTAGTGCCGTCAT	ATTCCATTCTATTCCATTCT	-
M83	IRX2_HUMAN.H11MO.0.D	-17	0.000301916	0.232173	0.288322	19	CATATAGCTTTCTGGTTCCTTGTTTCGAGATGGCCTGGAC	ACATGGGTGGGCATGTTGG	+
M83	OLIG2_HUMAN.H11MO.0.B	-7	0.000475407	0.365588	0.288322	18	CATATAGCTTTCTGGTTCCTTGTTTCGAGATGGCCTGGAC	CCAGCTGTTTCCCTTCTG	+
M83	FOXO1_HUMAN.H11MO.0.A	-8	0.000762076	0.586036	0.288322	12	CATATAGCTTTCTGGTTCCTTGTTTCGAGATGGCCTGGAC	TTCCTGTTTACT	+
M83	NR1D1_HUMAN.H11MO.0.B	-7	0.000872117	0.670658	0.288322	19	CATATAGCTTTCTGGTTCCTTGTTTCGAGATGGCCTGGAC	CCTTCTGACCCACTTCCCT	-
M83	P73_HUMAN.H11MO.0.A	-16	0.000943686	0.725695	0.288322	19	CATATAGCTTTCTGGTTCCTTGTTTCGAGATGGCCTGGAC	GGCATGTCTGGGCATGTCT	-
M83	FOXD3_HUMAN.H11MO.0.D	-18	0.00123044	0.946209	0.313278	15	CATATAGCTTTCTGGTTCCTTGTTTCGAGATGGCCTGGAC	TTTGTTTACTTAGCA	+
M83	RARG_HUMAN.H11MO.0.B	-21	0.00239102	1.83869	0.402219	18	CATATAGCTTTCTGGTTCCTTGTTTCGAGATGGCCTGGAC	AGGTCAGAGTGACCTGGG	+
M83	HXC10_HUMAN.H11MO.0.D	-1	0.00294494	2.26466	0.402219	19	CATATAGCTTTCTGGTTCCTTGTTTCGAGATGGCCTGGAC	TTTTTAATTTTTTTATTAC	+
M83	ZN713_HUMAN.H11MO.0.D	-11	0.00366121	2.81547	0.402219	19	CATATAGCTTTCTGGTTCCTTGTTTCGAGATGGCCTGGAC	TTTCGTGTCATTTTTCTAT	-
M83	ZN563_HUMAN.H11MO.0.C	-12	0.00414454	3.18715	0.402219	21	CATATAGCTTTCTGGTTCCTTGTTTCGAGATGGCCTGGAC	GGGATCCTCACTGGCAGCTGC	+
M83	ZN214_HUMAN.H11MO.0.C	-5	0.00417027	3.20694	0.402219	22	CATATAGCTTTCTGGTTCCTTGTTTCGAGATGGCCTGGAC	TCCTTTTTGAGGCCTTTGATGA	+
M83	LYL1_HUMAN.H11MO.0.A	-7	0.00425177	3.26961	0.402219	14	CATATAGCTTTCTGGTTCCTTGTTTCGAGATGGCCTGGAC	CCAGCTGTTTCCTG	+
M83	CLOCK_HUMAN.H11MO.0.C	-22	0.00425177	3.26961	0.402219	14	CATATAGCTTTCTGGTTCCTTGTTTCGAGATGGCCTGGAC	TGTTCACGTGTCTG	-
M83	RXRA_HUMAN.H11MO.0.A	-9	0.00436171	3.35415	0.402219	20	CATATAGCTTTCTGGTTCCTTGTTTCGAGATGGCCTGGAC	CTCTGACCTCTGCCTCCCCC	-
M83	NFIC_HUMAN.H11MO.0.A	-10	0.00448242	3.44698	0.402219	17	CATATAGCTTTCTGGTTCCTTGTTTCGAGATGGCCTGGAC	CTTGGCTCCCTGCCAAG	+
M83	BC11A_HUMAN.H11MO.0.A	-9	0.00448242	3.44698	0.402219	17	CATATAGCTTTCTGGTTCCTTGTTTCGAGATGGCCTGGAC	TTTTCACTTCCTCTTTT	-
M83	MNX1_HUMAN.H11MO.0.D	-20	0.00453703	3.48897	0.402219	19	CATATAGCTTTCTGGTTCCTTGTTTCGAGATGGCCTGGAC	CTATTTTAATAACCCTTAA	+
M83	ZN394_HUMAN.H11MO.0.C	-7	0.0050026	3.847	0.402219	20	CATATAGCTTTCTGGTTCCTTGTTTCGAGATGGCCTGGAC	ATTCCATTCTATTCCATTCT	-
M83	ZN350_HUMAN.H11MO.0.C	-19	0.00542705	4.1734	0.412027	18	CATATAGCTTTCTGGTTCCTTGTTTCGAGATGGCCTGGAC	CAGTCCTTTTATGACCTA	+
M83	NFAC1_HUMAN.H11MO.0.B	-14	0.00566401	4.35562	0.412027	15	CATATAGCTTTCTGGTTCCTTGTTTCGAGATGGCCTGGAC	TTTCTTTTTTTCCAT	-
M83	THA_HUMAN.H11MO.0.C	-19	0.00605063	4.65294	0.420144	17	CATATAGCTTTCTGGTTCCTTGTTTCGAGATGGCCTGGAC	CTGACCTGAAGTGACCC	-
M83	GATA1_HUMAN.H11MO.0.A	-29	0.00690074	5.30667	0.458341	11	CATATAGCTTTCTGGTTCCTTGTTTCGAGATGGCCTGGAC	CTGGCGGGGACAGATAAGA	+
M84	RXRA_HUMAN.H11MO.0.A	-18	1.82522e-06	0.0014036	0.00276918	20	GAGTTGACAGGCCGGGGACCCTGGCTTCCGCCCGCGCGGA	CTCTGACCTCTGCCTCCCCC	-
M84	HAND1_HUMAN.H11MO.0.D	-16	6.28739e-05	0.04835	0.0476952	17	GAGTTGACAGGCCGGGGACCCTGGCTTCCGCCCGCGCGGA	GGGTCTGGTTTTTGTCA	+
M84	IRX2_HUMAN.H11MO.0.D	-6	0.000549141	0.422289	0.234857	19	GAGTTGACAGGCCGGGGACCCTGGCTTCCGCCCGCGCGGA	ACATGGGTGGGCATGTTGG	+
M84	COT1_HUMAN.H11MO.0.C	-18	0.00065456	0.503357	0.234857	17	GAGTTGACAGGCCGGGGACCCTGGCTTCCGCCCGCGCGGA	CCCTGACCTCTGACCCC	-
M84	COT2_HUMAN.H11MO.1.A	-18	0.000773998	0.595204	0.234857	17	GAGTTGACAGGCCGGGGACCCTGGCTTCCGCCCGCGCGGA	CCCTGACCTTTGACCCC	-
M84	TLX1_HUMAN.H11MO.0.D	-18	0.00137305	1.05587	0.239653	17	GAGTTGACAGGCCGGGGACCCTGGCTTCCGCCCGCGCGGA	CCTTGGCAACTTGCCAG	-
M84	ZFX_HUMAN.H11MO.1.A	-18	0.00137305	1.05587	0.239653	17	GAGTTGACAGGCCGGGGACCCTGGCTTCCGCCCGCGCGGA	CCCCGGCCTCCGCCCCC	-
M84	Z324A_HUMAN.H11MO.0.C	-8	0.00161946	1.24536	0.239653	23	GAGTTGACAGGCCGGGGACCCTGGCTTCCGCCCGCGCGGA	TGGCAGCAAAGGATGGTTTGATA	-
M84	THAP1_HUMAN.H11MO.0.C	-10	0.00162518	1.24976	0.239653	22	GAGTTGACAGGCCGGGGACCCTGGCTTCCGCCCGCGCGGA	CGCCGCCATCTTGGCTGCGGGC	+
M84	NFIC_HUMAN.H11MO.0.A	-19	0.00174443	1.34147	0.239653	17	GAGTTGACAGGCCGGGGACCCTGGCTTCCGCCCGCGCGGA	CTTGGCTCCCTGCCAAG	+
M84	KLF6_HUMAN.H11MO.0.A	-18	0.00187042	1.43835	0.239653	19	GAGTTGACAGGCCGGGGACCCTGGCTTCCGCCCGCGCGGA	CCCCCGGCCCCGCCCTTCC	-
M84	SP2_HUMAN.H11MO.0.A	-11	0.00213132	1.63898	0.239653	22	GAGTTGACAGGCCGGGGACCCTGGCTTCCGCCCGCGCGGA	CCCCCGGCCCCGCCCCCCCCCC	-
M84	OLIG2_HUMAN.H11MO.0.B	-16	0.00221145	1.7006	0.239653	18	GAGTTGACAGGCCGGGGACCCTGGCTTCCGCCCGCGCGGA	CCAGCTGTTTCCCTTCTG	+
M84	LYL1_HUMAN.H11MO.0.A	-16	0.0027166	2.08906	0.253397	14	GAGTTGACAGGCCGGGGACCCTGGCTTCCGCCCGCGCGGA	CCAGCTGTTTCCTG	+
M84	NR1D1_HUMAN.H11MO.0.B	-10	0.00289307	2.22477	0.253397	19	GAGTTGACAGGCCGGGGACCCTGGCTTCCGCCCGCGCGGA	CCTTCTGACCCACTTCCCT	-
M84	VEZF1_HUMAN.H11MO.0.C	-11	0.002972	2.28547	0.253397	22	GAGTTGACAGGCCGGGGACCCTGGCTTCCGCCCGCGCGGA	CCCCTCCCCCTCCCCCCTCCCC	-
M84	RARG_HUMAN.H11MO.0.B	-9	0.00428983	3.29888	0.332404	18	GAGTTGACAGGCCGGGGACCCTGGCTTCCGCCCGCGCGGA	CCCAGGTCACTCTGACCT	-
M84	PROX1_HUMAN.H11MO.0.D	-8	0.00438189	3.36968	0.332404	17	GAGTTGACAGGCCGGGGACCCTGGCTTCCGCCCGCGCGGA	GGGTAAGGCGGGTTGGG	+
M84	ZN341_HUMAN.H11MO.0.C	-17	0.00467816	3.5975	0.337979	22	GAGTTGACAGGCCGGGGACCCTGGCTTCCGCCCGCGCGGA	GCTCTTCCCTCCCCCCCCCCCC	-
M84	ZN563_HUMAN.H11MO.0.C	-14	0.00508496	3.91033	0.35067	21	GAGTTGACAGGCCGGGGACCCTGGCTTCCGCCCGCGCGGA	GGGATCCTCACTGGCAGCTGC	+
M84	PATZ1_HUMAN.H11MO.0.C	-2	0.00641478	4.93297	0.397336	22	GAGTTGACAGGCCGGGGACCCTGGCTTCCGCCCGCGCGGA	GGGGAGGGGGCGGGGGGGGAGG	+
M84	SP3_HUMAN.H11MO.0.B	-5	0.00712873	5.48199	0.397336	20	GAGTTGACAGGCCGGGGACCCTGGCTTCCGCCCGCGCGGA	GGGGGGGGGCGGGGCCGGGG	+
M84	PTF1A_HUMAN.H11MO.0.B	-16	0.00754146	5.79938	0.397336	18	GAGTTGACAGGCCGGGGACCCTGGCTTCCGCCCGCGCGGA	CCAGCTGCCCCCTTTCCC	+
M84	SP4_HUMAN.H11MO.0.A	-4	0.0076088	5.85116	0.397336	20	GAGTTGACAGGCCGGGGACCCTGGCTTCCGCCCGCGCGGA	GGGAAGGGGGCGGGGCCGGG	+
M84	ZN554_HUMAN.H11MO.0.C	-4	0.00811866	6.24325	0.397336	20	GAGTTGACAGGCCGGGGACCCTGGCTTCCGCCCGCGCGGA	AGCACCCCACATGGCTCAGC	-
M84	ZF64A_HUMAN.H11MO.0.D	-7	0.00932474	7.17073	0.405549	16	GAGTTGACAGGCCGGGGACCCTGGCTTCCGCCCGCGCGGA	GGGGCCCGGGAACCTG	+
M84	ZN589_HUMAN.H11MO.0.D	-9	0.00932474	7.17073	0.405549	16	GAGTTGACAGGCCGGGGACCCTGGCTTCCGCCCGCGCGGA	CGGCAGTAACCGTGGG	-
M84	SMAD3_HUMAN.H11MO.0.B	-18	0.0093557	7.19454	0.405549	12	GAGTTGACAGGCCGGGGACCCTGGCTTCCGCCCGCGCGGA	CTCTGTCACCTG	+
M85	IRX2_HUMAN.H11MO.0.D	-19	7.17003e-05	0.0551376	0.110181	19	TTTTGCATGAAAGAGTTAAGAATGTTATCAAAGGTAGTCT	ACATGGGTGGGCATGTTGG	+
M85	MNX1_HUMAN.H11MO.0.D	0	0.000238373	0.183309	0.183152	19	TTTTGCATGAAAGAGTTAAGAATGTTATCAAAGGTAGTCT	CTATTTTAATAACCCTTAA	+
M85	HXC10_HUMAN.H11MO.0.D	-4	0.000855399	0.657802	0.275416	19	TTTTGCATGAAAGAGTTAAGAATGTTATCAAAGGTAGTCT	GTAATAAAAAAATTAAAAA	-
M85	ZN394_HUMAN.H11MO.0.C	-6	0.000955601	0.734857	0.275416	20	TTTTGCATGAAAGAGTTAAGAATGTTATCAAAGGTAGTCT	ATTCCATTCTATTCCATTCT	-
M86	MNX1_HUMAN.H11MO.0.D	0	4.00315e-05	0.0307842	0.0615157	19	GAATTTTGACGATTAGTTGTTTTGGGGAATCTGCCTTGTA	CTATTTTAATAACCCTTAA	+
M86	IRX2_HUMAN.H11MO.0.D	-6	0.000800294	0.615426	0.409933	19	GAATTTTGACGATTAGTTGTTTTGGGGAATCTGCCTTGTA	ACATGGGTGGGCATGTTGG	+
M87	MNX1_HUMAN.H11MO.0.D	-14	0.000100129	0.0769993	0.153867	19	AAATTTCTACTCGTTTGTTTGAATCTTTCCCGATGTTGCA	CTATTTTAATAACCCTTAA	+
M87	IRX2_HUMAN.H11MO.0.D	-10	0.000616619	0.47418	0.367905	19	AAATTTCTACTCGTTTGTTTGAATCTTTCCCGATGTTGCA	ACATGGGTGGGCATGTTGG	+
M87	TLX1_HUMAN.H11MO.0.D	-18	0.000718244	0.55233	0.367905	17	AAATTTCTACTCGTTTGTTTGAATCTTTCCCGATGTTGCA	CTGGCAAGTTGCCAAGG	+
M87	ZN394_HUMAN.H11MO.0.C	-2	0.00117762	0.905588	0.438812	20	AAATTTCTACTCGTTTGTTTGAATCTTTCCCGATGTTGCA	ATTCCATTCTATTCCATTCT	-
M88	MNX1_HUMAN.H11MO.0.D	-11	6.39445e-05	0.0491734	0.0983467	19	TTTGGACTATGCATTTTGTGTCATTATTAGAAGCTGATTT	CTATTTTAATAACCCTTAA	+
M88	IRX2_HUMAN.H11MO.0.D	-20	0.000153048	0.117694	0.117694	19	TTTGGACTATGCATTTTGTGTCATTATTAGAAGCTGATTT	CCAACATGCCCACCCATGT	-
M88	HXC10_HUMAN.H11MO.0.D	-3	0.000381248	0.293179	0.127116	19	TTTGGACTATGCATTTTGTGTCATTATTAGAAGCTGATTT	TTTTTAATTTTTTTATTAC	+
M91	MNX1_HUMAN.H11MO.0.D	-8	6.05121e-06	0.00465338	0.00928056	19	TGTCTAAAATAATTTTTCCACTATGCAGTGATCTTAGTGG	CTATTTTAATAACCCTTAA	+
M91	TLX1_HUMAN.H11MO.0.D	-14	0.000402367	0.30942	0.192163	17	TGTCTAAAATAATTTTTCCACTATGCAGTGATCTTAGTGG	CTGGCAAGTTGCCAAGG	+
M91	IRX2_HUMAN.H11MO.0.D	-6	0.000501186	0.385412	0.192163	19	TGTCTAAAATAATTTTTCCACTATGCAGTGATCTTAGTGG	ACATGGGTGGGCATGTTGG	+
M91	GATA1_HUMAN.H11MO.0.A	-9	0.0012249	0.941947	0.375718	19	TGTCTAAAATAATTTTTCCACTATGCAGTGATCTTAGTGG	TCTTATCTGTCCCCGCCAG	-
M91	ZN394_HUMAN.H11MO.0.C	-11	0.00223444	1.71829	0.470789	20	TGTCTAAAATAATTTTTCCACTATGCAGTGATCTTAGTGG	ATTCCATTCTATTCCATTCT	-
M91	HME2_HUMAN.H11MO.0.D	-7	0.00224628	1.72739	0.470789	11	TGTCTAAAATAATTTTTCCACTATGCAGTGATCTTAGTGG	GGTAATTAGGG	+
M91	GATA2_HUMAN.H11MO.0.A	-9	0.00245575	1.88848	0.470789	19	TGTCTAAAATAATTTTTCCACTATGCAGTGATCTTAGTGG	CCTTATCTCCACCCCCCAG	-
M92	MNX1_HUMAN.H11MO.0.D	-15	0.000210566	0.161925	0.155925	19	CTATCACTAGGTTTTCTATGACTTAGTCTTTGTAGGACCA	CTATTTTAATAACCCTTAA	+
M92	IRX2_HUMAN.H11MO.0.D	-17	0.000228904	0.176027	0.155925	19	CTATCACTAGGTTTTCTATGACTTAGTCTTTGTAGGACCA	ACATGGGTGGGCATGTTGG	+
M92	HXC10_HUMAN.H11MO.0.D	-3	0.000345446	0.265648	0.155925	19	CTATCACTAGGTTTTCTATGACTTAGTCTTTGTAGGACCA	TTTTTAATTTTTTTATTAC	+
M93	MNX1_HUMAN.H11MO.0.D	-8	6.32526e-05	0.0486413	0.0971357	19	AGCTTTGATCTTTTTAATTTGTCGGATTATGGATCTACGA	CTATTTTAATAACCCTTAA	+
M93	IRX2_HUMAN.H11MO.0.D	-16	0.000526248	0.404685	0.269382	19	AGCTTTGATCTTTTTAATTTGTCGGATTATGGATCTACGA	ACATGGGTGGGCATGTTGG	+
M93	ZN394_HUMAN.H11MO.0.C	-15	0.00101709	0.782144	0.312385	20	AGCTTTGATCTTTTTAATTTGTCGGATTATGGATCTACGA	AGAATGGAATAGAATGGAAT	+
M93	HXC10_HUMAN.H11MO.0.D	-1	0.00123588	0.950389	0.316318	19	AGCTTTGATCTTTTTAATTTGTCGGATTATGGATCTACGA	TTTTTAATTTTTTTATTAC	+
M93	TLX1_HUMAN.H11MO.0.D	-8	0.00225261	1.73226	0.494183	17	AGCTTTGATCTTTTTAATTTGTCGGATTATGGATCTACGA	CCTTGGCAACTTGCCAG	-
M95	IRX2_HUMAN.H11MO.0.D	-19	0.000406497	0.312596	0.335691	19	CATCAGTTGTCTAAGGTTCTGTGGGTATTCGCAGTAATCC	ACATGGGTGGGCATGTTGG	+
M95	TLX1_HUMAN.H11MO.0.D	-18	0.000436904	0.335979	0.335691	17	CATCAGTTGTCTAAGGTTCTGTGGGTATTCGCAGTAATCC	CTGGCAAGTTGCCAAGG	+
M95	MNX1_HUMAN.H11MO.0.D	-9	0.000820484	0.630952	0.396281	19	CATCAGTTGTCTAAGGTTCTGTGGGTATTCGCAGTAATCC	TTAAGGGTTATTAAAATAG	-
M95	ZN394_HUMAN.H11MO.0.C	-18	0.00112857	0.867874	0.396281	20	CATCAGTTGTCTAAGGTTCTGTGGGTATTCGCAGTAATCC	AGAATGGAATAGAATGGAAT	+
M95	HXC10_HUMAN.H11MO.0.D	-6	0.0012894	0.99155	0.396281	19	CATCAGTTGTCTAAGGTTCTGTGGGTATTCGCAGTAATCC	TTTTTAATTTTTTTATTAC	+
M95	NR1D1_HUMAN.H11MO.0.B	-6	0.00173071	1.33091	0.443258	19	CATCAGTTGTCTAAGGTTCTGTGGGTATTCGCAGTAATCC	AGGGAAGTGGGTCAGAAGG	+
M95	RXRA_HUMAN.H11MO.0.A	-3	0.00214028	1.64588	0.469848	20	CATCAGTTGTCTAAGGTTCTGTGGGTATTCGCAGTAATCC	GGGGGAGGCAGAGGTCAGAG	+
M96	SOX2_HUMAN.H11MO.1.A	-3	9.58736e-05	0.0737268	0.136084	16	TTGTTTGAATGACAATGGCAAGTTGTTACAACCATCAGTT	TTTGCATAACAAAGGA	-
M96	VENTX_HUMAN.H11MO.0.D	-12	0.000270622	0.208109	0.136084	19	TTGTTTGAATGACAATGGCAAGTTGTTACAACCATCAGTT	AATTAGAAACCAATTAGCG	-
M96	NANOG_HUMAN.H11MO.0.A	-2	0.000277095	0.213086	0.136084	17	TTGTTTGAATGACAATGGCAAGTTGTTACAACCATCAGTT	ATTTGCATAACAAAGGA	-
M96	ZN394_HUMAN.H11MO.0.C	-6	0.000368505	0.28338	0.136084	20	TTGTTTGAATGACAATGGCAAGTTGTTACAACCATCAGTT	AGAATGGAATAGAATGGAAT	+
M96	HXC10_HUMAN.H11MO.0.D	-21	0.000446695	0.343509	0.136084	19	TTGTTTGAATGACAATGGCAAGTTGTTACAACCATCAGTT	GTAATAAAAAAATTAAAAA	-
M96	MNX1_HUMAN.H11MO.0.D	1	0.000671093	0.516071	0.162387	18	TTGTTTGAATGACAATGGCAAGTTGTTACAACCATCAGTT	TTAAGGGTTATTAAAATAG	-
M96	TBX4_HUMAN.H11MO.0.D	-19	0.000752762	0.578874	0.162387	20	TTGTTTGAATGACAATGGCAAGTTGTTACAACCATCAGTT	AAGGTGTGAAATTTCACACC	+
M96	HXD12_HUMAN.H11MO.0.D	-21	0.00270164	2.07756	0.364986	11	TTGTTTGAATGACAATGGCAAGTTGTTACAACCATCAGTT	GTAATAAAATT	-
M96	HXC11_HUMAN.H11MO.0.D	-20	0.00298953	2.29895	0.364986	11	TTGTTTGAATGACAATGGCAAGTTGTTACAACCATCAGTT	GGTCGTAAAAA	-
M96	HXD11_HUMAN.H11MO.0.D	-20	0.00330539	2.54185	0.364986	11	TTGTTTGAATGACAATGGCAAGTTGTTACAACCATCAGTT	AGTAATAAAAA	-
M96	HME2_HUMAN.H11MO.0.D	-20	0.00365165	2.80812	0.364986	11	TTGTTTGAATGACAATGGCAAGTTGTTACAACCATCAGTT	GGTAATTAGGG	+
M96	CDC5L_HUMAN.H11MO.0.D	-19	0.00367426	2.82551	0.364986	15	TTGTTTGAATGACAATGGCAAGTTGTTACAACCATCAGTT	ATTATGTTAAATCCC	-
M96	RFX5_HUMAN.H11MO.0.A	-17	0.0038338	2.94819	0.364986	20	TTGTTTGAATGACAATGGCAAGTTGTTACAACCATCAGTT	GTCAGCTGTTGCTAGGCAGA	+
M96	PO3F3_HUMAN.H11MO.0.D	0	0.00418475	3.21807	0.374962	17	TTGTTTGAATGACAATGGCAAGTTGTTACAACCATCAGTT	AAATTTGCATAATTTAT	-
M96	ZN418_HUMAN.H11MO.0.C	-17	0.0052406	4.03002	0.399132	17	TTGTTTGAATGACAATGGCAAGTTGTTACAACCATCAGTT	GGAAGAGGCTAAAAGCA	-
M96	ZN563_HUMAN.H11MO.0.C	-11	0.00559484	4.30243	0.403702	21	TTGTTTGAATGACAATGGCAAGTTGTTACAACCATCAGTT	GCAGCTGCCAGTGAGGATCCC	-
M96	LHX2_HUMAN.H11MO.0.A	-19	0.00609568	4.68758	0.403702	12	TTGTTTGAATGACAATGGCAAGTTGTTACAACCATCAGTT	AACTAATTAAAA	-
M96	PO5F1_HUMAN.H11MO.0.A	-2	0.00652832	5.02028	0.41434	16	TTGTTTGAATGACAATGGCAAGTTGTTACAACCATCAGTT	ATTTGCATAACAAAGG	-
M96	PAX2_HUMAN.H11MO.0.D	-25	0.006976	5.36454	0.425043	15	TTGTTTGAATGACAATGGCAAGTTGTTACAACCATCAGTT	TGTCACGCATGACTGAAC	-
M96	HXC12_HUMAN.H11MO.0.D	-19	0.00727517	5.59461	0.426222	12	TTGTTTGAATGACAATGGCAAGTTGTTACAACCATCAGTT	AGGTCATAAAAA	-
M96	ZN713_HUMAN.H11MO.0.D	-6	0.0089801	6.9057	0.484953	19	TTGTTTGAATGACAATGGCAAGTTGTTACAACCATCAGTT	ATAGAAAAAAGACATGAAA	+
M96	BRAC_HUMAN.H11MO.0.A	-3	0.00930161	7.15294	0.484953	20	TTGTTTGAATGACAATGGCAAGTTGTTACAACCATCAGTT	TTAGCAGGGAGGTGTGAAAT	+
M96	GSX1_HUMAN.H11MO.0.D	-13	0.00939928	7.22804	0.484953	15	TTGTTTGAATGACAATGGCAAGTTGTTACAACCATCAGTT	ATTAAAAACTAATTA	-
M96	ZN350_HUMAN.H11MO.0.C	-18	0.00990422	7.61635	0.484953	18	TTGTTTGAATGACAATGGCAAGTTGTTACAACCATCAGTT	TAGGTCATAAAAGGACTG	-
M96	GBX2_HUMAN.H11MO.0.D	-12	0.01008	7.75155	0.484953	17	TTGTTTGAATGACAATGGCAAGTTGTTACAACCATCAGTT	AATTAAAGGCTAATTAG	-
M96	DLX4_HUMAN.H11MO.0.D	-12	0.0101879	7.83448	0.484953	16	TTGTTTGAATGACAATGGCAAGTTGTTACAACCATCAGTT	AAATTTAGGGTAATTA	-
M96	ZN589_HUMAN.H11MO.0.D	-18	0.0109566	8.42561	0.492546	16	TTGTTTGAATGACAATGGCAAGTTGTTACAACCATCAGTT	CCCACGGTTACTGCCG	+
M96	NKX61_HUMAN.H11MO.0.B	-1	0.0109941	8.45446	0.492546	19	TTGTTTGAATGACAATGGCAAGTTGTTACAACCATCAGTT	CATTAAATTCCCATTAATC	-
M97	MNX1_HUMAN.H11MO.0.D	-5	4.52134e-05	0.0347691	0.0693877	19	GATATCTGTCTAATTTATTTGTGGACCTTGCATATAGTGG	CTATTTTAATAACCCTTAA	+
M97	IRX2_HUMAN.H11MO.0.D	-3	0.000589077	0.453	0.289339	19	GATATCTGTCTAATTTATTTGTGGACCTTGCATATAGTGG	ACATGGGTGGGCATGTTGG	+
M97	ZN394_HUMAN.H11MO.0.C	-1	0.000777074	0.59757	0.289339	20	GATATCTGTCTAATTTATTTGTGGACCTTGCATATAGTGG	ATTCCATTCTATTCCATTCT	-
M97	HXC10_HUMAN.H11MO.0.D	-6	0.000942671	0.724914	0.289339	19	GATATCTGTCTAATTTATTTGTGGACCTTGCATATAGTGG	TTTTTAATTTTTTTATTAC	+
M98	MNX1_HUMAN.H11MO.0.D	-10	0.000440909	0.339059	0.315515	19	ACCATTAGCCCTTTCTCGGTGTGTCCTTATGTTATGCATC	CTATTTTAATAACCCTTAA	+
M98	IRX2_HUMAN.H11MO.0.D	-13	0.000651845	0.501269	0.315515	19	ACCATTAGCCCTTTCTCGGTGTGTCCTTATGTTATGCATC	CCAACATGCCCACCCATGT	-
M99	MNX1_HUMAN.H11MO.0.D	-1	7.02567e-05	0.0540274	0.107962	19	GATCCTTGTTTTTACAATGAACATAAGGCGTTTCATGACG	TTAAGGGTTATTAAAATAG	-
M99	IRX2_HUMAN.H11MO.0.D	-2	0.000615275	0.473146	0.315161	19	GATCCTTGTTTTTACAATGAACATAAGGCGTTTCATGACG	ACATGGGTGGGCATGTTGG	+
M100	IRX2_HUMAN.H11MO.0.D	-21	0.0001601	0.123117	0.126546	19	TTTGCAGCTCTGGGTGCAAGGGCGGTGGTCGCCCTGATTA	ACATGGGTGGGCATGTTGG	+
M100	KLF6_HUMAN.H11MO.0.A	-15	0.000324618	0.249631	0.126546	19	TTTGCAGCTCTGGGTGCAAGGGCGGTGGTCGCCCTGATTA	GGAAGGGCGGGGCCGGGGG	+
M100	BRAC_HUMAN.H11MO.0.A	0	0.000326029	0.250716	0.126546	20	TTTGCAGCTCTGGGTGCAAGGGCGGTGGTCGCCCTGATTA	TTAGCAGGGAGGTGTGAAAT	+
M100	RARG_HUMAN.H11MO.2.D	-23	0.000385266	0.29627	0.126546	17	TTTGCAGCTCTGGGTGCAAGGGCGGTGGTCGCCCTGATTA	GGGGGTCACCCAGAGGTCAC	+
M100	RXRA_HUMAN.H11MO.0.A	-13	0.000418561	0.321873	0.126546	20	TTTGCAGCTCTGGGTGCAAGGGCGGTGGTCGCCCTGATTA	GGGGGAGGCAGAGGTCAGAG	+
M100	PURA_HUMAN.H11MO.0.D	-20	0.000534409	0.410961	0.131932	17	TTTGCAGCTCTGGGTGCAAGGGCGGTGGTCGCCCTGATTA	GGAAGGGGGGGGCAGGG	+
M100	EGR1_HUMAN.H11MO.0.A	-11	0.000698201	0.536916	0.131932	17	TTTGCAGCTCTGGGTGCAAGGGCGGTGGTCGCCCTGATTA	GAGGGCGTGGGCGGGGG	+
M100	ZFX_HUMAN.H11MO.1.A	-10	0.000698201	0.536916	0.131932	17	TTTGCAGCTCTGGGTGCAAGGGCGGTGGTCGCCCTGATTA	GGGGGCGGAGGCCGGGG	+
M100	ZN563_HUMAN.H11MO.0.C	-20	0.00141906	1.09126	0.224104	20	TTTGCAGCTCTGGGTGCAAGGGCGGTGGTCGCCCTGATTA	GCAGCTGCCAGTGAGGATCCC	-
M100	LYL1_HUMAN.H11MO.0.A	-11	0.00183453	1.41075	0.224104	14	TTTGCAGCTCTGGGTGCAAGGGCGGTGGTCGCCCTGATTA	CAGGAAACAGCTGG	-
M100	SP3_HUMAN.H11MO.0.B	-13	0.00218662	1.68151	0.224104	20	TTTGCAGCTCTGGGTGCAAGGGCGGTGGTCGCCCTGATTA	GGGGGGGGGCGGGGCCGGGG	+
M100	VEZF1_HUMAN.H11MO.0.C	-11	0.00219855	1.69069	0.224104	22	TTTGCAGCTCTGGGTGCAAGGGCGGTGGTCGCCCTGATTA	GGGGAGGGGGGAGGGGGAGGGG	+
M100	TBX21_HUMAN.H11MO.0.A	-18	0.00221769	1.7054	0.224104	13	TTTGCAGCTCTGGGTGCAAGGGCGGTGGTCGCCCTGATTA	GTGGAGGTGTGAA	+
M100	PATZ1_HUMAN.H11MO.0.C	-12	0.00235945	1.81441	0.224104	22	TTTGCAGCTCTGGGTGCAAGGGCGGTGGTCGCCCTGATTA	GGGGAGGGGGCGGGGGGGGAGG	+
M100	ZN350_HUMAN.H11MO.1.D	-10	0.0024365	1.87367	0.224104	24	TTTGCAGCTCTGGGTGCAAGGGCGGTGGTCGCCCTGATTA	ACGGGGCGCAGGGATTTGTTGCCC	+
M100	ZN341_HUMAN.H11MO.0.C	-6	0.00253132	1.94659	0.224104	22	TTTGCAGCTCTGGGTGCAAGGGCGGTGGTCGCCCTGATTA	GGGGGGGGGGGGAGGGAAGAGC	+
M100	SP4_HUMAN.H11MO.0.A	-12	0.00253797	1.9517	0.224104	20	TTTGCAGCTCTGGGTGCAAGGGCGGTGGTCGCCCTGATTA	GGGAAGGGGGCGGGGCCGGG	+
M100	Z324A_HUMAN.H11MO.0.C	-9	0.00266848	2.05206	0.224104	23	TTTGCAGCTCTGGGTGCAAGGGCGGTGGTCGCCCTGATTA	TGGCAGCAAAGGATGGTTTGATA	-
M100	KLF3_HUMAN.H11MO.0.B	-13	0.00312634	2.40416	0.245102	19	TTTGCAGCTCTGGGTGCAAGGGCGGTGGTCGCCCTGATTA	GGGGAGGGGCGGGGCCGGG	+
M100	ZN589_HUMAN.H11MO.0.D	-21	0.00324279	2.49371	0.245102	16	TTTGCAGCTCTGGGTGCAAGGGCGGTGGTCGCCCTGATTA	CGGCAGTAACCGTGGG	-
M100	SMAD3_HUMAN.H11MO.0.B	-21	0.00354289	2.72448	0.255033	12	TTTGCAGCTCTGGGTGCAAGGGCGGTGGTCGCCCTGATTA	CAGGTGACAGAG	-
M100	TLX1_HUMAN.H11MO.0.D	-8	0.00372625	2.86549	0.25604	17	TTTGCAGCTCTGGGTGCAAGGGCGGTGGTCGCCCTGATTA	CCTTGGCAACTTGCCAG	-
M100	SPIC_HUMAN.H11MO.0.D	-20	0.00389715	2.99691	0.25614	13	TTTGCAGCTCTGGGTGCAAGGGCGGTGGTCGCCCTGATTA	GAGGAAGGGGAGG	+
M100	NR1D1_HUMAN.H11MO.0.B	-17	0.00453527	3.48762	0.285661	19	TTTGCAGCTCTGGGTGCAAGGGCGGTGGTCGCCCTGATTA	AGGGAAGTGGGTCAGAAGG	+
M100	MNX1_HUMAN.H11MO.0.D	-19	0.00564379	4.34007	0.304989	19	TTTGCAGCTCTGGGTGCAAGGGCGGTGGTCGCCCTGATTA	CTATTTTAATAACCCTTAA	+
M100	ZBT17_HUMAN.H11MO.0.A	-11	0.00564379	4.34007	0.304989	19	TTTGCAGCTCTGGGTGCAAGGGCGGTGGTCGCCCTGATTA	GAGGGTGGGGGAGGGGAAG	+
M100	CLOCK_HUMAN.H11MO.0.C	-4	0.00583752	4.48905	0.304989	14	TTTGCAGCTCTGGGTGCAAGGGCGGTGGTCGCCCTGATTA	CAGACACGTGAACA	+
M100	FOXD3_HUMAN.H11MO.0.D	-23	0.00585091	4.49935	0.304989	15	TTTGCAGCTCTGGGTGCAAGGGCGGTGGTCGCCCTGATTA	TTTGTTTACTTAGCA	+
M100	EGR2_HUMAN.H11MO.1.A	-12	0.00724481	5.57126	0.353284	16	TTTGCAGCTCTGGGTGCAAGGGCGGTGGTCGCCCTGATTA	GGGGCGTGGGCGGGGG	+
M100	SP2_HUMAN.H11MO.0.A	-6	0.0079795	6.13623	0.357881	22	TTTGCAGCTCTGGGTGCAAGGGCGGTGGTCGCCCTGATTA	GGGGGGGGGGCGGGGCCGGGGG	+
M100	THA_HUMAN.H11MO.0.C	-12	0.00804931	6.18992	0.357881	17	TTTGCAGCTCTGGGTGCAAGGGCGGTGGTCGCCCTGATTA	GGGTCACTTCAGGTCAG	+
M100	PROX1_HUMAN.H11MO.0.D	-10	0.00934114	7.18334	0.392244	17	TTTGCAGCTCTGGGTGCAAGGGCGGTGGTCGCCCTGATTA	GGGTAAGGCGGGTTGGG	+
M100	ZN335_HUMAN.H11MO.0.A	1	0.0096826	7.44592	0.395593	21	TTTGCAGCTCTGGGTGCAAGGGCGGTGGTCGCCCTGATTA	TCAGGCAGCGCCGAGGACAGCC	-
M100	OLIG2_HUMAN.H11MO.0.B	-10	0.0100704	7.74416	0.398112	18	TTTGCAGCTCTGGGTGCAAGGGCGGTGGTCGCCCTGATTA	CAGAAGGGAAACAGCTGG	-
M100	ESR2_HUMAN.H11MO.0.A	-25	0.010271	7.89838	0.398112	15	TTTGCAGCTCTGGGTGCAAGGGCGGTGGTCGCCCTGATTA	AGGTCACCCTGACCT	+
M100	BHE23_HUMAN.H11MO.0.D	-19	0.0108621	8.35298	0.409158	12	TTTGCAGCTCTGGGTGCAAGGGCGGTGGTCGCCCTGATTA	AGCATATGGTGG	+
M100	ZEP2_HUMAN.H11MO.0.D	-20	0.0113573	8.73376	0.409158	14	TTTGCAGCTCTGGGTGCAAGGGCGGTGGTCGCCCTGATTA	GGTAGGGAAACCCC	+
M100	PTF1A_HUMAN.H11MO.0.B	-10	0.0116051	8.92434	0.409158	18	TTTGCAGCTCTGGGTGCAAGGGCGGTGGTCGCCCTGATTA	GGGAAAGGGGGCAGCTGG	-
M100	ZNF41_HUMAN.H11MO.0.C	-14	0.0118917	9.1447	0.409158	24	TTTGCAGCTCTGGGTGCAAGGGCGGTGGTCGCCCTGATTA	CACAAGGGAGTAAGGCACCATGAG	+
M100	NR1H4_HUMAN.H11MO.0.B	-17	0.0122256	9.4015	0.409158	19	TTTGCAGCTCTGGGTGCAAGGGCGGTGGTCGCCCTGATTA	GGGGTCAATGACCCCGAGG	+
M100	MAFA_HUMAN.H11MO.0.D	8	0.0122682	9.43428	0.409158	13	TTTGCAGCTCTGGGTGCAAGGGCGGTGGTCGCCCTGATTA	GTGCTGACCCCGCAGCCTTCG	+
M100	PAX2_HUMAN.H11MO.0.D	-21	0.0133524	10.268	0.429457	18	TTTGCAGCTCTGGGTGCAAGGGCGGTGGTCGCCCTGATTA	GTTCAGTCATGCGTGACA	+
M100	NR1H3_HUMAN.H11MO.0.B	-9	0.0140025	10.7679	0.440984	19	TTTGCAGCTCTGGGTGCAAGGGCGGTGGTCGCCCTGATTA	CAGAGGTCACTGCAGGTCA	+
M100	ZN394_HUMAN.H11MO.0.C	-5	0.0145146	11.1617	0.447784	20	TTTGCAGCTCTGGGTGCAAGGGCGGTGGTCGCCCTGATTA	AGAATGGAATAGAATGGAAT	+
M100	EGR2_HUMAN.H11MO.0.A	-9	0.0153383	11.7951	0.454637	18	TTTGCAGCTCTGGGTGCAAGGGCGGTGGTCGCCCTGATTA	GGGGGGGTGTGGGAGGGG	+
M100	RARG_HUMAN.H11MO.0.B	-15	0.0153383	11.7951	0.454637	18	TTTGCAGCTCTGGGTGCAAGGGCGGTGGTCGCCCTGATTA	CCCAGGTCACTCTGACCT	-
M100	RFX5_HUMAN.H11MO.0.A	-20	0.0165316	12.7128	0.479137	20	TTTGCAGCTCTGGGTGCAAGGGCGGTGGTCGCCCTGATTA	GTCAGCTGTTGCTAGGCAGA	+
M100	THAP1_HUMAN.H11MO.0.C	-8	0.0180911	13.9121	0.484973	22	TTTGCAGCTCTGGGTGCAAGGGCGGTGGTCGCCCTGATTA	GCCCGCAGCCAAGATGGCGGCG	-
M100	ZIC2_HUMAN.H11MO.0.D	-15	0.018961	14.581	0.485811	15	TTTGCAGCTCTGGGTGCAAGGGCGGTGGTCGCCCTGATTA	TCACAGCAGGGGGCC	-
M101	AIRE_HUMAN.H11MO.0.C	-1	0.000112965	0.0868704	0.137332	18	TTTTGGTTTTGTACGTGTAGCGATACCTCGAATGTGGCCA	ATTGGTTTTATTGGTTAA	+
M101	TLX1_HUMAN.H11MO.0.D	0	0.000178855	0.137539	0.137332	17	TTTTGGTTTTGTACGTGTAGCGATACCTCGAATGTGGCCA	CCTTGGCAACTTGCCAG	-
M101	IRX2_HUMAN.H11MO.0.D	-16	0.000527284	0.405481	0.269913	19	TTTTGGTTTTGTACGTGTAGCGATACCTCGAATGTGGCCA	CCAACATGCCCACCCATGT	-
M101	ZN350_HUMAN.H11MO.0.C	-2	0.00108852	0.83707	0.417903	18	TTTTGGTTTTGTACGTGTAGCGATACCTCGAATGTGGCCA	TAGGTCATAAAAGGACTG	-
M101	MNX1_HUMAN.H11MO.0.D	1	0.00173592	1.33492	0.444302	18	TTTTGGTTTTGTACGTGTAGCGATACCTCGAATGTGGCCA	TTAAGGGTTATTAAAATAG	-
M102	MNX1_HUMAN.H11MO.0.D	-1	5.88949e-05	0.0452901	0.0905803	19	GGTATTGAATTAATCTGTAGCTTAGTTTTAGAATCCTTTA	CTATTTTAATAACCCTTAA	+
M102	IRX2_HUMAN.H11MO.0.D	-21	0.000657992	0.505996	0.337331	19	GGTATTGAATTAATCTGTAGCTTAGTTTTAGAATCCTTTA	CCAACATGCCCACCCATGT	-
M103	NFIC_HUMAN.H11MO.0.A	-23	4.86336e-05	0.0373992	0.0729503	17	CTGTGTGCTGGCTCAGGGAGGACCCTGGCCCTGACCCGGG	CTTGGCTCCCTGCCAAG	+
M103	ZN554_HUMAN.H11MO.0.C	-6	0.000377962	0.290653	0.14832	20	CTGTGTGCTGGCTCAGGGAGGACCCTGGCCCTGACCCGGG	GCTGAGCCATGTGGGGTGCT	+
M103	ZN322_HUMAN.H11MO.0.B	-23	0.000377962	0.290653	0.14832	17	CTGTGTGCTGGCTCAGGGAGGACCCTGGCCCTGACCCGGG	CCAGGCTCTGTACCAGGCTC	-
M103	ZN563_HUMAN.H11MO.0.C	-17	0.00039552	0.304155	0.14832	21	CTGTGTGCTGGCTCAGGGAGGACCCTGGCCCTGACCCGGG	GCAGCTGCCAGTGAGGATCCC	-
M103	TLX1_HUMAN.H11MO.0.D	-22	0.000828018	0.636746	0.185053	17	CTGTGTGCTGGCTCAGGGAGGACCCTGGCCCTGACCCGGG	CCTTGGCAACTTGCCAG	-
M103	PAX8_HUMAN.H11MO.0.D	-7	0.000863578	0.664092	0.185053	14	CTGTGTGCTGGCTCAGGGAGGACCCTGGCCCTGACCCGGG	GTCACTGAAGCGGG	+
M103	NFIA_HUMAN.H11MO.0.C	-24	0.00116246	0.893931	0.188262	15	CTGTGTGCTGGCTCAGGGAGGACCCTGGCCCTGACCCGGG	TTGGCACCGTGCCAA	-
M103	COT1_HUMAN.H11MO.1.C	-28	0.00149919	1.15288	0.188262	12	CTGTGTGCTGGCTCAGGGAGGACCCTGGCCCTGACCCGGG	CCCTGACCTCTGC	-
M103	RORA_HUMAN.H11MO.0.C	-28	0.00162333	1.24834	0.188262	12	CTGTGTGCTGGCTCAGGGAGGACCCTGGCCCTGACCCGGG	CCCTGACCTAGTT	-
M103	SP3_HUMAN.H11MO.0.B	-22	0.00163144	1.25457	0.188262	18	CTGTGTGCTGGCTCAGGGAGGACCCTGGCCCTGACCCGGG	CCCCGGCCCCGCCCCCCCCC	-
M103	RARA_HUMAN.H11MO.2.A	-20	0.00172438	1.32605	0.188262	17	CTGTGTGCTGGCTCAGGGAGGACCCTGGCCCTGACCCGGG	TGACCTCTCGGTGACCT	-
M103	COT2_HUMAN.H11MO.0.A	-27	0.00175712	1.35122	0.188262	13	CTGTGTGCTGGCTCAGGGAGGACCCTGGCCCTGACCCGGG	CCTCTGACCTTTG	-
M103	PATZ1_HUMAN.H11MO.0.C	-14	0.00197609	1.51962	0.197609	22	CTGTGTGCTGGCTCAGGGAGGACCCTGGCCCTGACCCGGG	GGGGAGGGGGCGGGGGGGGAGG	+
M103	NR2C2_HUMAN.H11MO.0.B	-31	0.00239063	1.83839	0.204625	9	CTGTGTGCTGGCTCAGGGAGGACCCTGGCCCTGACCCGGG	TGACCCGGAACC	-
M103	KLF6_HUMAN.H11MO.0.A	-21	0.00244721	1.88191	0.204625	19	CTGTGTGCTGGCTCAGGGAGGACCCTGGCCCTGACCCGGG	CCCCCGGCCCCGCCCTTCC	-
M103	RARA_HUMAN.H11MO.1.A	-28	0.00262053	2.01518	0.204625	10	CTGTGTGCTGGCTCAGGGAGGACCCTGGCCCTGACCCGGG	CCCTGACCTT	-
M103	NR1H4_HUMAN.H11MO.0.B	-19	0.00363545	2.79566	0.259675	19	CTGTGTGCTGGCTCAGGGAGGACCCTGGCCCTGACCCGGG	CCTCGGGGTCATTGACCCC	-
M103	SP4_HUMAN.H11MO.0.A	-23	0.00404788	3.11282	0.268507	17	CTGTGTGCTGGCTCAGGGAGGACCCTGGCCCTGACCCGGG	CCCGGCCCCGCCCCCTTCCC	-
M103	ZFX_HUMAN.H11MO.1.A	-17	0.00456678	3.51186	0.274007	17	CTGTGTGCTGGCTCAGGGAGGACCCTGGCCCTGACCCGGG	GGGGGCGGAGGCCGGGG	+
M103	KLF3_HUMAN.H11MO.0.B	-23	0.00501751	3.85847	0.289472	17	CTGTGTGCTGGCTCAGGGAGGACCCTGGCCCTGACCCGGG	CCCGGCCCCGCCCCTCCCC	-
M103	ZN770_HUMAN.H11MO.0.C	-5	0.00521426	4.00977	0.289681	22	CTGTGTGCTGGCTCAGGGAGGACCCTGGCCCTGACCCGGG	GGGAGGCTGAGGCGGGAGGATC	+
M103	SPZ1_HUMAN.H11MO.0.D	-25	0.00558052	4.29142	0.298956	15	CTGTGTGCTGGCTCAGGGAGGACCCTGGCCCTGACCCGGG	CGGCTGTTACCCTGGG	+
M103	COT2_HUMAN.H11MO.1.A	-28	0.00596532	4.58733	0.308551	12	CTGTGTGCTGGCTCAGGGAGGACCCTGGCCCTGACCCGGG	CCCTGACCTTTGACCCC	-
M103	MAF_HUMAN.H11MO.0.A	0	0.00646077	4.96833	0.32272	19	CTGTGTGCTGGCTCAGGGAGGACCCTGGCCCTGACCCGGG	GAATCTGCTGACTCAGCAA	+
M103	ESR1_HUMAN.H11MO.1.A	-29	0.00666954	5.12888	0.32272	10	CTGTGTGCTGGCTCAGGGAGGACCCTGGCCCTGACCCGGG	GGTGACCTTG	-
M103	ZN563_HUMAN.H11MO.1.C	-2	0.00713506	5.48686	0.33231	12	CTGTGTGCTGGCTCAGGGAGGACCCTGGCCCTGACCCGGG	CTGTGCTGCCTG	-
M103	ZN589_HUMAN.H11MO.0.D	-25	0.00731083	5.62203	0.33231	15	CTGTGTGCTGGCTCAGGGAGGACCCTGGCCCTGACCCGGG	CGGCAGTAACCGTGGG	-
M103	IRX2_HUMAN.H11MO.0.D	-2	0.0082828	6.36947	0.365418	19	CTGTGTGCTGGCTCAGGGAGGACCCTGGCCCTGACCCGGG	ACATGGGTGGGCATGTTGG	+
M103	SP2_HUMAN.H11MO.0.A	-21	0.00928307	7.13868	0.382302	19	CTGTGTGCTGGCTCAGGGAGGACCCTGGCCCTGACCCGGG	CCCCCGGCCCCGCCCCCCCCCC	-
M103	COT1_HUMAN.H11MO.0.C	-28	0.00940977	7.23611	0.382302	12	CTGTGTGCTGGCTCAGGGAGGACCCTGGCCCTGACCCGGG	CCCTGACCTCTGACCCC	-
M103	SP1_HUMAN.H11MO.1.A	-25	0.00943012	7.25176	0.382302	14	CTGTGTGCTGGCTCAGGGAGGACCCTGGCCCTGACCCGGG	CGGCCCCGCCCCCC	-
M103	SP1_HUMAN.H11MO.0.A	-17	0.009822	7.55312	0.385794	22	CTGTGTGCTGGCTCAGGGAGGACCCTGGCCCTGACCCGGG	CCCCCCCCCGGCCCCGCCCCCC	-
M103	NR1H3_HUMAN.H11MO.1.B	-29	0.0108417	8.33728	0.392035	10	CTGTGTGCTGGCTCAGGGAGGACCCTGGCCCTGACCCGGG	TCTGACCTTT	-
M103	RARG_HUMAN.H11MO.0.B	-19	0.010977	8.4413	0.392035	18	CTGTGTGCTGGCTCAGGGAGGACCCTGGCCCTGACCCGGG	CCCAGGTCACTCTGACCT	-
M103	ZSC31_HUMAN.H11MO.0.C	-20	0.010977	8.4413	0.392035	18	CTGTGTGCTGGCTCAGGGAGGACCCTGGCCCTGACCCGGG	CATAACTGCCCTGCTGCC	-
M103	KLF12_HUMAN.H11MO.0.C	-27	0.0125383	9.64197	0.406039	11	CTGTGTGCTGGCTCAGGGAGGACCCTGGCCCTGACCCGGG	GCCCCGCCCCT	-
M103	NR1H3_HUMAN.H11MO.0.B	-21	0.0126595	9.73515	0.406039	19	CTGTGTGCTGGCTCAGGGAGGACCCTGGCCCTGACCCGGG	TGACCTGCAGTGACCTCTG	-
M103	ESR2_HUMAN.H11MO.0.A	-22	0.0132189	10.1653	0.406039	15	CTGTGTGCTGGCTCAGGGAGGACCCTGGCCCTGACCCGGG	AGGTCACCCTGACCT	+
M103	THAP1_HUMAN.H11MO.0.C	-7	0.0137144	10.5464	0.406039	22	CTGTGTGCTGGCTCAGGGAGGACCCTGGCCCTGACCCGGG	CGCCGCCATCTTGGCTGCGGGC	+
M103	ZIC2_HUMAN.H11MO.0.D	-19	0.0141152	10.8546	0.406039	15	CTGTGTGCTGGCTCAGGGAGGACCCTGGCCCTGACCCGGG	GGCCCCCTGCTGTGA	+
M103	NR1D1_HUMAN.H11MO.0.B	-26	0.0151214	11.6283	0.406039	14	CTGTGTGCTGGCTCAGGGAGGACCCTGGCCCTGACCCGGG	CCTTCTGACCCACTTCCCT	-
M103	RARG_HUMAN.H11MO.2.D	-19	0.0152257	11.7086	0.406039	20	CTGTGTGCTGGCTCAGGGAGGACCCTGGCCCTGACCCGGG	GTGACCTCTGGGTGACCCCC	-
M103	MAFA_HUMAN.H11MO.0.D	-15	0.0152855	11.7546	0.406039	21	CTGTGTGCTGGCTCAGGGAGGACCCTGGCCCTGACCCGGG	CGAAGGCTGCGGGGTCAGCAC	-
M103	ZN341_HUMAN.H11MO.0.C	-2	0.0161558	12.4238	0.406039	22	CTGTGTGCTGGCTCAGGGAGGACCCTGGCCCTGACCCGGG	GGGGGGGGGGGGAGGGAAGAGC	+
M103	NR1H4_HUMAN.H11MO.1.B	-29	0.0167	12.8423	0.406039	8	CTGTGTGCTGGCTCAGGGAGGACCCTGGCCCTGACCCGGG	ACTGACCT	-
M103	PAX2_HUMAN.H11MO.0.D	-6	0.0168024	12.9211	0.406039	18	CTGTGTGCTGGCTCAGGGAGGACCCTGGCCCTGACCCGGG	GTTCAGTCATGCGTGACA	+
M103	HESX1_HUMAN.H11MO.0.D	-22	0.0169788	13.0567	0.406039	16	CTGTGTGCTGGCTCAGGGAGGACCCTGGCCCTGACCCGGG	ATCCGGCACGTGGCCT	+
M103	KLF1_HUMAN.H11MO.0.A	-23	0.0173243	13.3224	0.406039	14	CTGTGTGCTGGCTCAGGGAGGACCCTGGCCCTGACCCGGG	CCCGGCCCCGCCCC	-
M103	RXRA_HUMAN.H11MO.1.A	-30	0.018707	14.3857	0.431282	10	CTGTGTGCTGGCTCAGGGAGGACCCTGGCCCTGACCCGGG	CTGACCTCTG	-
M103	ZN214_HUMAN.H11MO.0.C	-12	0.0189924	14.6051	0.431282	22	CTGTGTGCTGGCTCAGGGAGGACCCTGGCCCTGACCCGGG	TCCTTTTTGAGGCCTTTGATGA	+
M103	RARB_HUMAN.H11MO.0.D	-27	0.0195515	15.0351	0.431282	11	CTGTGTGCTGGCTCAGGGAGGACCCTGGCCCTGACCCGGG	GCCCTGACCTC	-
M103	RHXF1_HUMAN.H11MO.0.D	-29	0.0195515	15.0351	0.431282	11	CTGTGTGCTGGCTCAGGGAGGACCCTGGCCCTGACCCGGG	GTTAATCCCCG	-
M103	BHE41_HUMAN.H11MO.0.D	-20	0.0213806	16.4417	0.451703	20	CTGTGTGCTGGCTCAGGGAGGACCCTGGCCCTGACCCGGG	GCCTCTGCACGTGACCCGGT	-
M103	RXRA_HUMAN.H11MO.0.A	-28	0.0213806	16.4417	0.451703	12	CTGTGTGCTGGCTCAGGGAGGACCCTGGCCCTGACCCGGG	CTCTGACCTCTGCCTCCCCC	-
M103	ZNF41_HUMAN.H11MO.0.C	-11	0.023008	17.6932	0.464115	24	CTGTGTGCTGGCTCAGGGAGGACCCTGGCCCTGACCCGGG	CACAAGGGAGTAAGGCACCATGAG	+
M103	Z324A_HUMAN.H11MO.0.C	-13	0.0232058	17.8452	0.464115	23	CTGTGTGCTGGCTCAGGGAGGACCCTGGCCCTGACCCGGG	TGGCAGCAAAGGATGGTTTGATA	-
M103	VDR_HUMAN.H11MO.0.A	-22	0.0245965	18.9147	0.479153	16	CTGTGTGCTGGCTCAGGGAGGACCCTGGCCCTGACCCGGG	TGAACCCACTGACCCC	-
M103	RARG_HUMAN.H11MO.1.B	-30	0.0258862	19.9065	0.497811	8	CTGTGTGCTGGCTCAGGGAGGACCCTGGCCCTGACCCGGG	CTGACCTC	-
M105	MNX1_HUMAN.H11MO.0.D	-2	9.36332e-05	0.0720039	0.14379	19	TCATGGAGAAATATCATTTATCTAATACTGTCAACATTTG	CTATTTTAATAACCCTTAA	+
M105	HXC10_HUMAN.H11MO.0.D	-13	0.000745665	0.573417	0.390436	19	TCATGGAGAAATATCATTTATCTAATACTGTCAACATTTG	TTTTTAATTTTTTTATTAC	+
M105	ZN394_HUMAN.H11MO.0.C	-13	0.00101487	0.780435	0.390436	20	TCATGGAGAAATATCATTTATCTAATACTGTCAACATTTG	ATTCCATTCTATTCCATTCT	-
M106	MNX1_HUMAN.H11MO.0.D	-21	0.000239305	0.184026	0.133122	19	GTCAATCTCAGGTAGCCTCCTTATCTGTTGTGTAGATACC	TTAAGGGTTATTAAAATAG	-
M106	IRX2_HUMAN.H11MO.0.D	-17	0.000259889	0.199854	0.133122	19	GTCAATCTCAGGTAGCCTCCTTATCTGTTGTGTAGATACC	ACATGGGTGGGCATGTTGG	+
M107	MNX1_HUMAN.H11MO.0.D	-20	4.32349e-05	0.0332476	0.0664818	19	TGTTATCTATTATCGTAAATAATTTTCCTAAGTCGCGCTA	CTATTTTAATAACCCTTAA	+
M107	HXC10_HUMAN.H11MO.0.D	-12	0.000294378	0.226377	0.226331	19	TGTTATCTATTATCGTAAATAATTTTCCTAAGTCGCGCTA	TTTTTAATTTTTTTATTAC	+
M107	IRX2_HUMAN.H11MO.0.D	-9	0.000975353	0.750047	0.471678	19	TGTTATCTATTATCGTAAATAATTTTCCTAAGTCGCGCTA	ACATGGGTGGGCATGTTGG	+
M108	MNX1_HUMAN.H11MO.0.D	-11	2.95502e-05	0.0227241	0.0452311	19	GTAAGATATCTGTCCTTTTAATAGTTAAAGAATGCGAAAA	TTAAGGGTTATTAAAATAG	-
M108	ZN394_HUMAN.H11MO.0.C	-5	0.000203025	0.156126	0.106459	20	GTAAGATATCTGTCCTTTTAATAGTTAAAGAATGCGAAAA	ATTCCATTCTATTCCATTCT	-
M108	IRX2_HUMAN.H11MO.0.D	-5	0.000208654	0.160455	0.106459	19	GTAAGATATCTGTCCTTTTAATAGTTAAAGAATGCGAAAA	ACATGGGTGGGCATGTTGG	+
M108	HME2_HUMAN.H11MO.0.D	-19	0.0010038	0.771926	0.219497	11	GTAAGATATCTGTCCTTTTAATAGTTAAAGAATGCGAAAA	GGTAATTAGGG	+
M108	GATA1_HUMAN.H11MO.0.A	-15	0.00164019	1.26131	0.28171	19	GTAAGATATCTGTCCTTTTAATAGTTAAAGAATGCGAAAA	CTGGCGGGGACAGATAAGA	+
M108	HXC10_HUMAN.H11MO.0.D	0	0.00176671	1.3586	0.28171	19	GTAAGATATCTGTCCTTTTAATAGTTAAAGAATGCGAAAA	TTTTTAATTTTTTTATTAC	+
M108	RXRA_HUMAN.H11MO.0.A	-20	0.00186781	1.43635	0.28171	20	GTAAGATATCTGTCCTTTTAATAGTTAAAGAATGCGAAAA	GGGGGAGGCAGAGGTCAGAG	+
M108	TLX1_HUMAN.H11MO.0.D	-17	0.0020245	1.55684	0.28171	17	GTAAGATATCTGTCCTTTTAATAGTTAAAGAATGCGAAAA	CTGGCAAGTTGCCAAGG	+
M109	ZN410_HUMAN.H11MO.0.D	-5	4.62477e-06	0.00355645	0.00711289	13	CTGGGTATTAGGGGAAGGGGTGCACAGATATGTAGGACCG	TATTATGGGATGG	+
M110	ISL1_HUMAN.H11MO.0.A	-26	1.69903e-05	0.0130656	0.0260746	9	ACATATAACAGGCAGGGTTTCCTTTTGCCATTAGCAAAAA	TCCATTAGC	-
M110	ISL2_HUMAN.H11MO.0.D	-25	0.000397435	0.305628	0.304967	11	ACATATAACAGGCAGGGTTTCCTTTTGCCATTAGCAAAAA	AGCAATTAACG	-
M110	ZN547_HUMAN.H11MO.0.C	-16	0.000767987	0.590582	0.39287	20	ACATATAACAGGCAGGGTTTCCTTTTGCCATTAGCAAAAA	GTATGCCTGCTGCATTAGCA	-
M111	MNX1_HUMAN.H11MO.0.D	-20	0.000203672	0.156624	0.257097	19	GTGTTTAGTCATTCCAATGTTGACTTTTGAATGACACCTG	TTAAGGGTTATTAAAATAG	-
M111	IRX2_HUMAN.H11MO.0.D	-14	0.000801901	0.616662	0.410756	19	GTGTTTAGTCATTCCAATGTTGACTTTTGAATGACACCTG	ACATGGGTGGGCATGTTGG	+
M113	MNX1_HUMAN.H11MO.0.D	-7	0.000161457	0.124161	0.238704	19	GTTACTGACAGTTGATTGACGACTTCTTTTCAGCAAGTTG	CTATTTTAATAACCCTTAA	+
M113	IRX2_HUMAN.H11MO.0.D	-21	0.000339439	0.261029	0.238704	19	GTTACTGACAGTTGATTGACGACTTCTTTTCAGCAAGTTG	CCAACATGCCCACCCATGT	-
M113	HXC10_HUMAN.H11MO.0.D	0	0.00117892	0.906591	0.389157	19	GTTACTGACAGTTGATTGACGACTTCTTTTCAGCAAGTTG	GTAATAAAAAAATTAAAAA	-
M113	ZN394_HUMAN.H11MO.0.C	-9	0.00161055	1.23852	0.411136	20	GTTACTGACAGTTGATTGACGACTTCTTTTCAGCAAGTTG	ATTCCATTCTATTCCATTCT	-
M113	PAX8_HUMAN.H11MO.0.D	-11	0.00228071	1.75386	0.436658	14	GTTACTGACAGTTGATTGACGACTTCTTTTCAGCAAGTTG	GTCACTGAAGCGGG	+
M113	GATA2_HUMAN.H11MO.0.A	-29	0.00263038	2.02276	0.447649	11	GTTACTGACAGTTGATTGACGACTTCTTTTCAGCAAGTTG	CTGGGGGGTGGAGATAAGG	+
M113	GATA1_HUMAN.H11MO.0.A	-29	0.00325025	2.49944	0.476899	11	GTTACTGACAGTTGATTGACGACTTCTTTTCAGCAAGTTG	CTGGCGGGGACAGATAAGA	+
M113	RXRA_HUMAN.H11MO.0.A	-13	0.00369285	2.83981	0.476899	20	GTTACTGACAGTTGATTGACGACTTCTTTTCAGCAAGTTG	CTCTGACCTCTGCCTCCCCC	-
M113	VENTX_HUMAN.H11MO.0.D	-2	0.00373634	2.87324	0.476899	19	GTTACTGACAGTTGATTGACGACTTCTTTTCAGCAAGTTG	AATTAGAAACCAATTAGCG	-
M115	MNX1_HUMAN.H11MO.0.D	0	0.000369059	0.283807	0.28353	19	ATGTACTGGTAACTTGCTGTCAGCAGAGTTGGTGGCTTTA	CTATTTTAATAACCCTTAA	+
M115	IRX2_HUMAN.H11MO.0.D	-10	0.000471226	0.362373	0.28353	19	ATGTACTGGTAACTTGCTGTCAGCAGAGTTGGTGGCTTTA	ACATGGGTGGGCATGTTGG	+
M116	ZN589_HUMAN.H11MO.0.D	-12	0.000179032	0.137676	0.0934937	16	TTTTCCCACTATTGGGGTGCTATTACGGACGGCCAATCTA	CCCACGGTTACTGCCG	+
M116	RFX5_HUMAN.H11MO.0.A	-11	0.000183123	0.140821	0.0934937	20	TTTTCCCACTATTGGGGTGCTATTACGGACGGCCAATCTA	GTCAGCTGTTGCTAGGCAGA	+
M116	ZN667_HUMAN.H11MO.0.C	-13	0.000530848	0.408222	0.20327	19	TTTTCCCACTATTGGGGTGCTATTACGGACGGCCAATCTA	GCTGAGCTTTTAAGGCCAC	-
M116	IRX2_HUMAN.H11MO.0.D	-4	0.000794508	0.610976	0.243383	19	TTTTCCCACTATTGGGGTGCTATTACGGACGGCCAATCTA	ACATGGGTGGGCATGTTGG	+
M116	PAX2_HUMAN.H11MO.0.D	-20	0.00204701	1.57415	0.476068	18	TTTTCCCACTATTGGGGTGCTATTACGGACGGCCAATCTA	TGTCACGCATGACTGAAC	-
M116	ZN563_HUMAN.H11MO.0.C	-5	0.00226722	1.74349	0.476068	21	TTTTCCCACTATTGGGGTGCTATTACGGACGGCCAATCTA	GGGATCCTCACTGGCAGCTGC	+
M116	PO2F1_HUMAN.H11MO.0.C	-10	0.00256157	1.96985	0.476068	16	TTTTCCCACTATTGGGGTGCTATTACGGACGGCCAATCTA	AATCGAATGCAAATAA	+
M117	MNX1_HUMAN.H11MO.0.D	-21	3.11581e-05	0.0239606	0.0479115	19	CTGTTATAGTTTTTACATTTGGTCTTTAGTGGACACATTG	CTATTTTAATAACCCTTAA	+
M117	IRX2_HUMAN.H11MO.0.D	-11	0.00046877	0.360484	0.314561	19	CTGTTATAGTTTTTACATTTGGTCTTTAGTGGACACATTG	ACATGGGTGGGCATGTTGG	+
M117	TLX1_HUMAN.H11MO.0.D	-15	0.00081827	0.629249	0.314561	17	CTGTTATAGTTTTTACATTTGGTCTTTAGTGGACACATTG	CCTTGGCAACTTGCCAG	-
M117	HXC10_HUMAN.H11MO.0.D	-13	0.0012424	0.955403	0.382084	19	CTGTTATAGTTTTTACATTTGGTCTTTAGTGGACACATTG	TTTTTAATTTTTTTATTAC	+
M118	MNX1_HUMAN.H11MO.0.D	-6	9.04882e-05	0.0695854	0.139171	19	AAGTGTCACAGTATGTAACTCTGTGCTAGCGCCGAGTCAT	CTATTTTAATAACCCTTAA	+
M118	IRX2_HUMAN.H11MO.0.D	-18	0.000319588	0.245764	0.245764	19	AAGTGTCACAGTATGTAACTCTGTGCTAGCGCCGAGTCAT	ACATGGGTGGGCATGTTGG	+
M118	HXC10_HUMAN.H11MO.0.D	-10	0.00051656	0.397234	0.264823	19	AAGTGTCACAGTATGTAACTCTGTGCTAGCGCCGAGTCAT	TTTTTAATTTTTTTATTAC	+
M119	MNX1_HUMAN.H11MO.0.D	-22	0.000113453	0.0872457	0.174456	18	TGTCATGTTTCCTGTAAGATTGTTTAATTCTATGAAACTG	TTAAGGGTTATTAAAATAG	-
M119	IRX2_HUMAN.H11MO.0.D	-9	0.00065344	0.502495	0.334929	19	TGTCATGTTTCCTGTAAGATTGTTTAATTCTATGAAACTG	ACATGGGTGGGCATGTTGG	+
M120	MNX1_HUMAN.H11MO.0.D	1	5.58582e-05	0.0429549	0.0854995	18	GGTCTTTATTAGTCTGACCCTTATACAAGTCAGATTTCCC	CTATTTTAATAACCCTTAA	+
M120	IRX2_HUMAN.H11MO.0.D	-5	0.000651438	0.500956	0.332375	19	GGTCTTTATTAGTCTGACCCTTATACAAGTCAGATTTCCC	CCAACATGCCCACCCATGT	-
M120	GATA1_HUMAN.H11MO.0.A	-3	0.000890717	0.684962	0.340845	19	GGTCTTTATTAGTCTGACCCTTATACAAGTCAGATTTCCC	TCTTATCTGTCCCCGCCAG	-
M120	ZN394_HUMAN.H11MO.0.C	-3	0.00153264	1.1786	0.342033	20	GGTCTTTATTAGTCTGACCCTTATACAAGTCAGATTTCCC	ATTCCATTCTATTCCATTCT	-
M120	GBX2_HUMAN.H11MO.0.D	6	0.00178764	1.3747	0.342033	11	GGTCTTTATTAGTCTGACCCTTATACAAGTCAGATTTCCC	CTAATTAGCCTTTAATT	+
M120	RXRA_HUMAN.H11MO.0.A	-15	0.00204269	1.57082	0.347405	20	GGTCTTTATTAGTCTGACCCTTATACAAGTCAGATTTCCC	GGGGGAGGCAGAGGTCAGAG	+
M120	HXC10_HUMAN.H11MO.0.D	-1	0.00254204	1.95483	0.364594	19	GGTCTTTATTAGTCTGACCCTTATACAAGTCAGATTTCCC	TTTTTAATTTTTTTATTAC	+
M120	VENTX_HUMAN.H11MO.0.D	8	0.00273241	2.10123	0.364594	11	GGTCTTTATTAGTCTGACCCTTATACAAGTCAGATTTCCC	CGCTAATTGGTTTCTAATT	+
M120	TLX1_HUMAN.H11MO.0.D	-6	0.00285834	2.19806	0.364594	17	GGTCTTTATTAGTCTGACCCTTATACAAGTCAGATTTCCC	CCTTGGCAACTTGCCAG	-
M120	NR1D1_HUMAN.H11MO.0.B	-3	0.0033863	2.60406	0.392944	19	GGTCTTTATTAGTCTGACCCTTATACAAGTCAGATTTCCC	CCTTCTGACCCACTTCCCT	-
M120	GBX1_HUMAN.H11MO.0.D	6	0.00359404	2.76381	0.392944	11	GGTCTTTATTAGTCTGACCCTTATACAAGTCAGATTTCCC	CTAATTAGCTAAAATTT	+
M121	ZN394_HUMAN.H11MO.0.C	-18	9.46271e-05	0.0727683	0.145412	20	ACAAATTACCAGGAGGTACTTCAAAACACTGCTCGTGCAG	ATTCCATTCTATTCCATTCT	-
M121	MNX1_HUMAN.H11MO.0.D	-16	0.000378076	0.29074	0.265751	19	ACAAATTACCAGGAGGTACTTCAAAACACTGCTCGTGCAG	CTATTTTAATAACCCTTAA	+
M121	IRX2_HUMAN.H11MO.0.D	-22	0.00120211	0.924426	0.461817	18	ACAAATTACCAGGAGGTACTTCAAAACACTGCTCGTGCAG	ACATGGGTGGGCATGTTGG	+
M121	ZN350_HUMAN.H11MO.0.C	-13	0.00156813	1.20589	0.481945	18	ACAAATTACCAGGAGGTACTTCAAAACACTGCTCGTGCAG	TAGGTCATAAAAGGACTG	-
M123	SMAD3_HUMAN.H11MO.0.B	-12	0.000203501	0.156493	0.250224	12	TGAGCTATAGCCATCACCCAGCTACCTCGACAAGACCTCG	CTCTGTCACCTG	+
M123	VEZF1_HUMAN.H11MO.0.C	-5	0.000492662	0.378857	0.250224	22	TGAGCTATAGCCATCACCCAGCTACCTCGACAAGACCTCG	CCCCTCCCCCTCCCCCCTCCCC	-
M123	MNX1_HUMAN.H11MO.0.D	-4	0.000502336	0.386297	0.250224	19	TGAGCTATAGCCATCACCCAGCTACCTCGACAAGACCTCG	CTATTTTAATAACCCTTAA	+
M123	KLF6_HUMAN.H11MO.0.A	-4	0.000813779	0.625796	0.302627	19	TGAGCTATAGCCATCACCCAGCTACCTCGACAAGACCTCG	CCCCCGGCCCCGCCCTTCC	-
M123	NFIC_HUMAN.H11MO.0.A	-5	0.00110903	0.852842	0.302627	17	TGAGCTATAGCCATCACCCAGCTACCTCGACAAGACCTCG	CTTGGCTCCCTGCCAAG	+
M123	TLX1_HUMAN.H11MO.0.D	-4	0.00141724	1.08986	0.302627	17	TGAGCTATAGCCATCACCCAGCTACCTCGACAAGACCTCG	CCTTGGCAACTTGCCAG	-
M123	LYL1_HUMAN.H11MO.0.A	-10	0.00163799	1.25962	0.302627	14	TGAGCTATAGCCATCACCCAGCTACCTCGACAAGACCTCG	CCAGCTGTTTCCTG	+
M123	ETV5_HUMAN.H11MO.0.C	-10	0.00179303	1.37884	0.302627	14	TGAGCTATAGCCATCACCCAGCTACCTCGACAAGACCTCG	CTCACTTCCTGCTC	-
M123	GATA1_HUMAN.H11MO.0.A	-2	0.00221242	1.70135	0.302627	19	TGAGCTATAGCCATCACCCAGCTACCTCGACAAGACCTCG	TCTTATCTGTCCCCGCCAG	-
M123	ZBT17_HUMAN.H11MO.0.A	-6	0.00238345	1.83287	0.302627	19	TGAGCTATAGCCATCACCCAGCTACCTCGACAAGACCTCG	CTTCCCCTCCCCCACCCTC	-
M123	ZN816_HUMAN.H11MO.1.C	-9	0.00256159	1.96986	0.302627	14	TGAGCTATAGCCATCACCCAGCTACCTCGACAAGACCTCG	TGCATGTCCCCCTT	-
M123	SALL4_HUMAN.H11MO.0.B	-12	0.00269322	2.07109	0.302627	10	TGAGCTATAGCCATCACCCAGCTACCTCGACAAGACCTCG	CCCACCCTCC	-
M123	NR1D1_HUMAN.H11MO.0.B	-8	0.00297388	2.28692	0.302627	19	TGAGCTATAGCCATCACCCAGCTACCTCGACAAGACCTCG	CCTTCTGACCCACTTCCCT	-
M123	HESX1_HUMAN.H11MO.0.D	-7	0.00317859	2.44433	0.302627	16	TGAGCTATAGCCATCACCCAGCTACCTCGACAAGACCTCG	AGGCCACGTGCCGGAT	-
M123	GATA2_HUMAN.H11MO.0.A	-2	0.00319939	2.46033	0.302627	19	TGAGCTATAGCCATCACCCAGCTACCTCGACAAGACCTCG	CCTTATCTCCACCCCCCAG	-
M123	ZNF76_HUMAN.H11MO.0.C	-7	0.0032402	2.49172	0.302627	22	TGAGCTATAGCCATCACCCAGCTACCTCGACAAGACCTCG	ACTACAATTCCCAGAATGCCCC	-
M123	RXRA_HUMAN.H11MO.0.A	-4	0.00355847	2.73646	0.305203	20	TGAGCTATAGCCATCACCCAGCTACCTCGACAAGACCTCG	CTCTGACCTCTGCCTCCCCC	-
M123	HEY2_HUMAN.H11MO.0.D	-5	0.00394052	3.03026	0.305203	17	TGAGCTATAGCCATCACCCAGCTACCTCGACAAGACCTCG	TAATGCCACGTGCCCCC	-
M123	TBX2_HUMAN.H11MO.0.D	-7	0.00418591	3.21896	0.305203	25	TGAGCTATAGCCATCACCCAGCTACCTCGACAAGACCTCG	GTCGCTTCTCACACCTCTGATGGCA	-
M123	HXD8_HUMAN.H11MO.0.D	-4	0.00436335	3.35541	0.305203	11	TGAGCTATAGCCATCACCCAGCTACCTCGACAAGACCTCG	TAATTTGCATA	+
M123	PIT1_HUMAN.H11MO.0.C	-4	0.00446982	3.43729	0.305203	13	TGAGCTATAGCCATCACCCAGCTACCTCGACAAGACCTCG	ATATATTCATGAG	-
M123	NANOG_HUMAN.H11MO.0.A	-6	0.00458597	3.52661	0.305203	17	TGAGCTATAGCCATCACCCAGCTACCTCGACAAGACCTCG	ATTTGCATAACAAAGGA	-
M123	MAZ_HUMAN.H11MO.0.A	-3	0.004857	3.73503	0.305203	22	TGAGCTATAGCCATCACCCAGCTACCTCGACAAGACCTCG	CCCCCCCCCCCCCCCCTCCCCC	-
M123	NFIA_HUMAN.H11MO.0.C	-6	0.00495733	3.81219	0.305203	15	TGAGCTATAGCCATCACCCAGCTACCTCGACAAGACCTCG	TTGGCACGGTGCCAA	+
M123	SPDEF_HUMAN.H11MO.0.D	-10	0.00510592	3.92645	0.305203	14	TGAGCTATAGCCATCACCCAGCTACCTCGACAAGACCTCG	ACTTCATCCGGGTT	-
M123	WT1_HUMAN.H11MO.1.B	-10	0.00587844	4.52052	0.31499	11	TGAGCTATAGCCATCACCCAGCTACCTCGACAAGACCTCG	CCTCCTCCCAC	-
M123	SOX18_HUMAN.H11MO.0.D	0	0.00608373	4.67839	0.31499	19	TGAGCTATAGCCATCACCCAGCTACCTCGACAAGACCTCG	GAACCCATTGTTCTTTTCC	+
M123	TAL1_HUMAN.H11MO.0.A	-2	0.00608373	4.67839	0.31499	19	TGAGCTATAGCCATCACCCAGCTACCTCGACAAGACCTCG	CCTTATCTGCCCCCCCCAG	-
M123	PROX1_HUMAN.H11MO.0.D	-11	0.00618403	4.75552	0.31499	17	TGAGCTATAGCCATCACCCAGCTACCTCGACAAGACCTCG	CCCAACCCGCCTTACCC	-
M123	ZN341_HUMAN.H11MO.0.C	-3	0.00632359	4.86284	0.31499	22	TGAGCTATAGCCATCACCCAGCTACCTCGACAAGACCTCG	GCTCTTCCCTCCCCCCCCCCCC	-
M123	PATZ1_HUMAN.H11MO.0.C	2	0.00674979	5.19059	0.315855	20	TGAGCTATAGCCATCACCCAGCTACCTCGACAAGACCTCG	CCTCCCCCCCCGCCCCCTCCCC	-
M123	ZN563_HUMAN.H11MO.0.C	-10	0.00676367	5.20126	0.315855	21	TGAGCTATAGCCATCACCCAGCTACCTCGACAAGACCTCG	GCAGCTGCCAGTGAGGATCCC	-
M123	BRAC_HUMAN.H11MO.0.A	-12	0.00761202	5.85364	0.3447	20	TGAGCTATAGCCATCACCCAGCTACCTCGACAAGACCTCG	ATTTCACACCTCCCTGCTAA	-
M123	VEZF1_HUMAN.H11MO.1.C	-10	0.00830564	6.38703	0.354617	12	TGAGCTATAGCCATCACCCAGCTACCTCGACAAGACCTCG	CCCCCTCCCCCT	-
M123	EGR1_HUMAN.H11MO.0.A	-11	0.00891269	6.85386	0.360306	17	TGAGCTATAGCCATCACCCAGCTACCTCGACAAGACCTCG	CCCCCGCCCACGCCCTC	-
M123	SPIC_HUMAN.H11MO.0.D	-11	0.0089211	6.86032	0.360306	13	TGAGCTATAGCCATCACCCAGCTACCTCGACAAGACCTCG	CCTCCCCTTCCTC	-
M123	REL_HUMAN.H11MO.0.B	-8	0.00933254	7.17672	0.367004	15	TGAGCTATAGCCATCACCCAGCTACCTCGACAAGACCTCG	TGGAATTTCCCTTCA	-
M123	KLF3_HUMAN.H11MO.0.B	-6	0.0105313	8.09857	0.389275	19	TGAGCTATAGCCATCACCCAGCTACCTCGACAAGACCTCG	CCCGGCCCCGCCCCTCCCC	-
M123	ZN335_HUMAN.H11MO.0.A	-13	0.010568	8.12677	0.389275	22	TGAGCTATAGCCATCACCCAGCTACCTCGACAAGACCTCG	TCAGGCAGCGCCGAGGACAGCC	-
M123	FOXD3_HUMAN.H11MO.0.D	-3	0.010886	8.3713	0.389275	15	TGAGCTATAGCCATCACCCAGCTACCTCGACAAGACCTCG	TTTGTTTACTTAGCA	+
M123	PTF1A_HUMAN.H11MO.0.B	-10	0.0109439	8.41582	0.389275	18	TGAGCTATAGCCATCACCCAGCTACCTCGACAAGACCTCG	CCAGCTGCCCCCTTTCCC	+
M123	PATZ1_HUMAN.H11MO.1.C	-11	0.0112464	8.64846	0.389275	9	TGAGCTATAGCCATCACCCAGCTACCTCGACAAGACCTCG	CCCCTCCCT	-
M123	SRBP2_HUMAN.H11MO.0.B	-11	0.0114618	8.81415	0.389275	13	TGAGCTATAGCCATCACCCAGCTACCTCGACAAGACCTCG	CCTCACCCCACCC	-
M123	E2F7_HUMAN.H11MO.0.B	-11	0.0124476	9.57217	0.410656	13	TGAGCTATAGCCATCACCCAGCTACCTCGACAAGACCTCG	CCTTTCCCGCCCC	-
M123	ELF5_HUMAN.H11MO.0.A	-11	0.0126767	9.74835	0.410656	15	TGAGCTATAGCCATCACCCAGCTACCTCGACAAGACCTCG	CCACTTCCTCCTTCC	-
M123	BHE41_HUMAN.H11MO.0.D	-10	0.0129158	9.93224	0.410656	20	TGAGCTATAGCCATCACCCAGCTACCTCGACAAGACCTCG	GCCTCTGCACGTGACCCGGT	-
M123	ZIC1_HUMAN.H11MO.0.B	-11	0.0138494	10.6502	0.428801	9	TGAGCTATAGCCATCACCCAGCTACCTCGACAAGACCTCG	GACCACCCC	-
M123	OLIG2_HUMAN.H11MO.0.B	-10	0.0143766	11.0556	0.428801	18	TGAGCTATAGCCATCACCCAGCTACCTCGACAAGACCTCG	CCAGCTGTTTCCCTTCTG	+
M123	MZF1_HUMAN.H11MO.0.B	-10	0.0146579	11.2719	0.428801	13	TGAGCTATAGCCATCACCCAGCTACCTCGACAAGACCTCG	CCCAATCCCCTCC	-
M123	SP3_HUMAN.H11MO.0.B	-10	0.0146944	11.3	0.428801	20	TGAGCTATAGCCATCACCCAGCTACCTCGACAAGACCTCG	CCCCGGCCCCGCCCCCCCCC	-
M123	CLOCK_HUMAN.H11MO.0.C	-7	0.0158589	12.1955	0.428801	14	TGAGCTATAGCCATCACCCAGCTACCTCGACAAGACCTCG	TGTTCACGTGTCTG	-
M123	ETS2_HUMAN.H11MO.0.B	-10	0.0158938	12.2223	0.428801	13	TGAGCTATAGCCATCACCCAGCTACCTCGACAAGACCTCG	TCCTCTTCCTTCC	-
M123	OLIG2_HUMAN.H11MO.1.B	-17	0.0161307	12.4045	0.428801	10	TGAGCTATAGCCATCACCCAGCTACCTCGACAAGACCTCG	CCATCTGTTT	+
M123	NANOG_HUMAN.H11MO.1.B	-14	0.0165498	12.7268	0.428801	11	TGAGCTATAGCCATCACCCAGCTACCTCGACAAGACCTCG	GAGCCATCAAG	+
M123	NFAC1_HUMAN.H11MO.0.B	1	0.0171036	13.1527	0.428801	14	TGAGCTATAGCCATCACCCAGCTACCTCGACAAGACCTCG	TTTCTTTTTTTCCAT	-
M123	SP4_HUMAN.H11MO.0.A	-6	0.0177896	13.6802	0.428801	20	TGAGCTATAGCCATCACCCAGCTACCTCGACAAGACCTCG	CCCGGCCCCGCCCCCTTCCC	-
M123	ZN554_HUMAN.H11MO.0.C	-2	0.0177896	13.6802	0.428801	20	TGAGCTATAGCCATCACCCAGCTACCTCGACAAGACCTCG	AGCACCCCACATGGCTCAGC	-
M123	PPARG_HUMAN.H11MO.0.A	-7	0.0180167	13.8548	0.428801	17	TGAGCTATAGCCATCACCCAGCTACCTCGACAAGACCTCG	TGACCTTTGCCCCACTT	-
M123	ZN394_HUMAN.H11MO.0.C	-3	0.018948	14.571	0.428801	20	TGAGCTATAGCCATCACCCAGCTACCTCGACAAGACCTCG	ATTCCATTCTATTCCATTCT	-
M123	IRX2_HUMAN.H11MO.0.D	-13	0.0190423	14.6435	0.428801	19	TGAGCTATAGCCATCACCCAGCTACCTCGACAAGACCTCG	CCAACATGCCCACCCATGT	-
M123	NR1H3_HUMAN.H11MO.0.B	-7	0.0190423	14.6435	0.428801	19	TGAGCTATAGCCATCACCCAGCTACCTCGACAAGACCTCG	TGACCTGCAGTGACCTCTG	-
M123	ZN589_HUMAN.H11MO.0.D	-8	0.0194283	14.9403	0.428801	16	TGAGCTATAGCCATCACCCAGCTACCTCGACAAGACCTCG	CGGCAGTAACCGTGGG	-
M123	SP2_HUMAN.H11MO.0.A	-9	0.0195575	15.0398	0.428801	22	TGAGCTATAGCCATCACCCAGCTACCTCGACAAGACCTCG	CCCCCGGCCCCGCCCCCCCCCC	-
M123	NFAT5_HUMAN.H11MO.0.D	-11	0.0197855	15.2151	0.428801	11	TGAGCTATAGCCATCACCCAGCTACCTCGACAAGACCTCG	CCTTTTCCTCT	-
M123	EHF_HUMAN.H11MO.0.B	-10	0.0198164	15.2388	0.428801	15	TGAGCTATAGCCATCACCCAGCTACCTCGACAAGACCTCG	GCCACTTCCTGGTTC	-
M123	ZN667_HUMAN.H11MO.0.C	-21	0.0203044	15.6141	0.428801	19	TGAGCTATAGCCATCACCCAGCTACCTCGACAAGACCTCG	GTGGCCTTAAAAGCTCAGC	+
M123	PPARA_HUMAN.H11MO.0.B	-7	0.0206496	15.8796	0.428801	17	TGAGCTATAGCCATCACCCAGCTACCTCGACAAGACCTCG	TGACCTTTGCCCCAGTT	-
M123	ZFX_HUMAN.H11MO.1.A	-11	0.0206496	15.8796	0.428801	17	TGAGCTATAGCCATCACCCAGCTACCTCGACAAGACCTCG	CCCCGGCCTCCGCCCCC	-
M123	NFIB_HUMAN.H11MO.0.D	-14	0.0207296	15.9411	0.428801	9	TGAGCTATAGCCATCACCCAGCTACCTCGACAAGACCTCG	CTGCCAGGG	-
M123	ZIC2_HUMAN.H11MO.0.D	-12	0.0213165	16.3924	0.428801	15	TGAGCTATAGCCATCACCCAGCTACCTCGACAAGACCTCG	GGCCCCCTGCTGTGA	+
M123	PAX8_HUMAN.H11MO.0.D	-17	0.0215519	16.5734	0.428801	14	TGAGCTATAGCCATCACCCAGCTACCTCGACAAGACCTCG	CCCGCTTCAGTGAC	-
M123	TFDP1_HUMAN.H11MO.0.C	-12	0.0215519	16.5734	0.428801	14	TGAGCTATAGCCATCACCCAGCTACCTCGACAAGACCTCG	TTTTCCCGCCCCCC	-
M123	E2F6_HUMAN.H11MO.0.A	-11	0.0218571	16.8081	0.428801	13	TGAGCTATAGCCATCACCCAGCTACCTCGACAAGACCTCG	CCCTTCCCGCCCC	-
M123	COT1_HUMAN.H11MO.0.C	-5	0.0220949	16.991	0.428801	17	TGAGCTATAGCCATCACCCAGCTACCTCGACAAGACCTCG	CCCTGACCTCTGACCCC	-
M123	PO3F1_HUMAN.H11MO.0.C	-7	0.0232417	17.8729	0.445276	14	TGAGCTATAGCCATCACCCAGCTACCTCGACAAGACCTCG	TTTGCATTACAATG	-
M123	Z324A_HUMAN.H11MO.0.C	-9	0.0239448	18.4135	0.447906	23	TGAGCTATAGCCATCACCCAGCTACCTCGACAAGACCTCG	TATCAAACCATCCTTTGCTGCCA	+
M123	PO5F1_HUMAN.H11MO.0.A	-6	0.0239785	18.4395	0.447906	16	TGAGCTATAGCCATCACCCAGCTACCTCGACAAGACCTCG	ATTTGCATAACAAAGG	-
M123	P73_HUMAN.H11MO.0.A	-8	0.0245666	18.8917	0.453226	19	TGAGCTATAGCCATCACCCAGCTACCTCGACAAGACCTCG	AGACATGCCCAGACATGCC	+
M123	IKZF1_HUMAN.H11MO.0.C	-13	0.0253245	19.4746	0.454471	8	TGAGCTATAGCCATCACCCAGCTACCTCGACAAGACCTCG	TCTCCCAA	-
M123	E2F4_HUMAN.H11MO.0.A	-12	0.0255511	19.6488	0.454471	13	TGAGCTATAGCCATCACCCAGCTACCTCGACAAGACCTCG	ATTTCCCGCCCCC	-
M123	RORA_HUMAN.H11MO.0.C	-10	0.0255511	19.6488	0.454471	13	TGAGCTATAGCCATCACCCAGCTACCTCGACAAGACCTCG	CCCTGACCTAGTT	-
M123	TAF1_HUMAN.H11MO.0.A	-8	0.0275346	21.1741	0.465393	16	TGAGCTATAGCCATCACCCAGCTACCTCGACAAGACCTCG	CCGCCGCCGCCATCTT	-
M123	TBX21_HUMAN.H11MO.0.A	-14	0.0276041	21.2275	0.465393	13	TGAGCTATAGCCATCACCCAGCTACCTCGACAAGACCTCG	TTCACACCTCCAC	-
M123	HIC2_HUMAN.H11MO.0.D	-12	0.028029	21.5543	0.465393	11	TGAGCTATAGCCATCACCCAGCTACCTCGACAAGACCTCG	CCATGCCAGGC	+
M123	TBX3_HUMAN.H11MO.0.C	-14	0.028029	21.5543	0.465393	11	TGAGCTATAGCCATCACCCAGCTACCTCGACAAGACCTCG	TTCCCACCTCC	-
M123	MAF_HUMAN.H11MO.0.A	-9	0.0296347	22.7891	0.486647	19	TGAGCTATAGCCATCACCCAGCTACCTCGACAAGACCTCG	TTGCTGAGTCAGCAGATTC	-
M124	MNX1_HUMAN.H11MO.0.D	-9	0.000267201	0.205477	0.182668	19	TATTTGCTGCTCGTTATTTTCATCTGTATTGAGCGAATCA	CTATTTTAATAACCCTTAA	+
M124	IRX2_HUMAN.H11MO.0.D	-19	0.000404296	0.310904	0.182668	19	TATTTGCTGCTCGTTATTTTCATCTGTATTGAGCGAATCA	ACATGGGTGGGCATGTTGG	+
M124	GATA1_HUMAN.H11MO.0.A	-28	0.000475798	0.365889	0.182668	12	TATTTGCTGCTCGTTATTTTCATCTGTATTGAGCGAATCA	CTGGCGGGGACAGATAAGA	+
M124	GATA2_HUMAN.H11MO.0.A	-28	0.000898455	0.690912	0.275947	12	TATTTGCTGCTCGTTATTTTCATCTGTATTGAGCGAATCA	CTGGGGGGTGGAGATAAGG	+
M125	IRX2_HUMAN.H11MO.0.D	-8	0.000165057	0.126929	0.253475	19	TCTCGTATAAGTACACAGTACTGTAGCTGTCTTCCCGGGC	ACATGGGTGGGCATGTTGG	+
M125	MNX1_HUMAN.H11MO.0.D	-1	0.000483883	0.372106	0.371544	19	TCTCGTATAAGTACACAGTACTGTAGCTGTCTTCCCGGGC	CTATTTTAATAACCCTTAA	+
M126	MNX1_HUMAN.H11MO.0.D	-20	1.25422e-05	0.00964492	0.0106217	19	CACTGGATTTTTTAAATCCCATATTTTTTAATCTAATTGC	CTATTTTAATAACCCTTAA	+
M126	ZN394_HUMAN.H11MO.0.C	-19	5.28838e-05	0.0406676	0.027	20	CACTGGATTTTTTAAATCCCATATTTTTTAATCTAATTGC	ATTCCATTCTATTCCATTCT	-
M126	HXC10_HUMAN.H11MO.0.D	1	0.000209152	0.160838	0.0800872	18	CACTGGATTTTTTAAATCCCATATTTTTTAATCTAATTGC	TTTTTAATTTTTTTATTAC	+
M126	ZN350_HUMAN.H11MO.0.C	-3	0.0008703	0.669261	0.222167	18	CACTGGATTTTTTAAATCCCATATTTTTTAATCTAATTGC	CAGTCCTTTTATGACCTA	+
M126	GSX1_HUMAN.H11MO.0.D	-24	0.00116979	0.899567	0.249182	15	CACTGGATTTTTTAAATCCCATATTTTTTAATCTAATTGC	ATTAAAAACTAATTA	-
M126	PO3F3_HUMAN.H11MO.0.D	-12	0.0013015	1.00086	0.249182	17	CACTGGATTTTTTAAATCCCATATTTTTTAATCTAATTGC	AAATTTGCATAATTTAT	-
M126	AIRE_HUMAN.H11MO.0.C	-1	0.00309647	2.38119	0.431158	18	CACTGGATTTTTTAAATCCCATATTTTTTAATCTAATTGC	ATTGGTTTTATTGGTTAA	+
M126	FOXD3_HUMAN.H11MO.0.D	-22	0.00364157	2.80037	0.439079	15	CACTGGATTTTTTAAATCCCATATTTTTTAATCTAATTGC	TTTGTTTACTTAGCA	+
M126	IRX2_HUMAN.H11MO.0.D	-18	0.00397655	3.05797	0.439079	19	CACTGGATTTTTTAAATCCCATATTTTTTAATCTAATTGC	ACATGGGTGGGCATGTTGG	+
M126	RXRA_HUMAN.H11MO.0.A	0	0.00401337	3.08628	0.439079	20	CACTGGATTTTTTAAATCCCATATTTTTTAATCTAATTGC	CTCTGACCTCTGCCTCCCCC	-
M127	MNX1_HUMAN.H11MO.0.D	-1	0.00038027	0.292428	0.316707	19	TTTAATCGATTCTCAGCTCATGGTTATTGTTTTCAGTAGA	TTAAGGGTTATTAAAATAG	-
M127	IRX2_HUMAN.H11MO.0.D	-19	0.00066624	0.512338	0.341043	19	TTTAATCGATTCTCAGCTCATGGTTATTGTTTTCAGTAGA	ACATGGGTGGGCATGTTGG	+
M127	HXC10_HUMAN.H11MO.0.D	-20	0.00106154	0.816322	0.367901	19	TTTAATCGATTCTCAGCTCATGGTTATTGTTTTCAGTAGA	TTTTTAATTTTTTTATTAC	+
M127	ZN394_HUMAN.H11MO.0.C	-3	0.00135798	1.04429	0.367901	20	TTTAATCGATTCTCAGCTCATGGTTATTGTTTTCAGTAGA	ATTCCATTCTATTCCATTCT	-
# Tomtom (Motif Comparison Tool): Version 5.5.5 compiled on Dec 7 2023 at 04:32:55
# The format of this file is described at http://localhost:8080/meme_5.5.5/doc/tomtom-output-format.html.
# tomtom -o /data/result_enhancer46-HUVEC /data/HUVEC-MOTIF/result_motif_en/motifs_en46.txt /data/HOCOMOCOv11_full_HUMAN_mono_meme_format.meme
