# Supplementary material for: DeepEPI: CNN-transformer-based model for extracting TF interactions through predicting enhancer-promoter interactions
Source: Bioinform Adv. 2025 Sep 17;5(1):vbaf221. doi: 10.1093/bioadv/vbaf221 (PMC12478696; doi:10.1093/bioadv/vbaf221)
Supplement: vbaf221_Supplementary_Data [file vbaf221_supplementary_data.zip › Supplementary_file5/HUVEC/result_enhancer6-HUVEC/tomtom.tsv]

Query_ID	Target_ID	Optimal_offset	p-value	E-value	q-value	Overlap	Query_consensus	Target_consensus	Orientation
M0	FOXD3_HUMAN.H11MO.0.D	0	0.000306063	0.235363	0.200263	15	TGCATAGTACAAAACTCCTGGGACTGTACTACTTAATGAA	TGCTAAGTAAACAAA	-
M0	IRX2_HUMAN.H11MO.0.D	-2	0.000357651	0.275033	0.200263	19	TGCATAGTACAAAACTCCTGGGACTGTACTACTTAATGAA	CCAACATGCCCACCCATGT	-
M0	MNX1_HUMAN.H11MO.0.D	-2	0.00055114	0.423827	0.200263	19	TGCATAGTACAAAACTCCTGGGACTGTACTACTTAATGAA	CTATTTTAATAACCCTTAA	+
M0	ZN394_HUMAN.H11MO.0.C	-20	0.00066061	0.508009	0.200263	20	TGCATAGTACAAAACTCCTGGGACTGTACTACTTAATGAA	AGAATGGAATAGAATGGAAT	+
M0	BRAC_HUMAN.H11MO.0.A	-4	0.000716669	0.551118	0.200263	20	TGCATAGTACAAAACTCCTGGGACTGTACTACTTAATGAA	ATTTCACACCTCCCTGCTAA	-
M0	MAF_HUMAN.H11MO.0.A	-10	0.000912849	0.701981	0.200263	19	TGCATAGTACAAAACTCCTGGGACTGTACTACTTAATGAA	GAATCTGCTGACTCAGCAA	+
M0	RARG_HUMAN.H11MO.0.B	-4	0.00265321	2.04032	0.45272	18	TGCATAGTACAAAACTCCTGGGACTGTACTACTTAATGAA	AGGTCAGAGTGACCTGGG	+
M1	Z324A_HUMAN.H11MO.0.C	-8	0.000290792	0.223619	0.367529	23	GAAGGCTTTGGCTACCGCAGATCCTTAAAGAACTAAGAAC	TGGCAGCAAAGGATGGTTTGATA	-
M1	IRX2_HUMAN.H11MO.0.D	-6	0.000490067	0.376861	0.367529	19	GAAGGCTTTGGCTACCGCAGATCCTTAAAGAACTAAGAAC	ACATGGGTGGGCATGTTGG	+
M1	NR1H3_HUMAN.H11MO.0.B	-5	0.00106936	0.822335	0.367529	19	GAAGGCTTTGGCTACCGCAGATCCTTAAAGAACTAAGAAC	CAGAGGTCACTGCAGGTCA	+
M1	MNX1_HUMAN.H11MO.0.D	-5	0.00106936	0.822335	0.367529	19	GAAGGCTTTGGCTACCGCAGATCCTTAAAGAACTAAGAAC	TTAAGGGTTATTAAAATAG	-
M1	ZN563_HUMAN.H11MO.0.C	-4	0.00148837	1.14456	0.367529	21	GAAGGCTTTGGCTACCGCAGATCCTTAAAGAACTAAGAAC	GCAGCTGCCAGTGAGGATCCC	-
M1	RXRA_HUMAN.H11MO.0.A	-7	0.00164905	1.26812	0.367529	20	GAAGGCTTTGGCTACCGCAGATCCTTAAAGAACTAAGAAC	GGGGGAGGCAGAGGTCAGAG	+
M1	NR1D1_HUMAN.H11MO.0.B	-1	0.00167858	1.29083	0.367529	19	GAAGGCTTTGGCTACCGCAGATCCTTAAAGAACTAAGAAC	AGGGAAGTGGGTCAGAAGG	+
M2	MNX1_HUMAN.H11MO.0.D	-7	0.000155078	0.119255	0.236533	19	ATGTAAGTCACAGCTAAGTTAGATGCTTATTTCCACTGCT	TTAAGGGTTATTAAAATAG	-
M2	IRX2_HUMAN.H11MO.0.D	-11	0.000569244	0.437749	0.289414	19	ATGTAAGTCACAGCTAAGTTAGATGCTTATTTCCACTGCT	ACATGGGTGGGCATGTTGG	+
M2	GATA1_HUMAN.H11MO.0.A	0	0.000975625	0.750256	0.297615	19	ATGTAAGTCACAGCTAAGTTAGATGCTTATTTCCACTGCT	CTGGCGGGGACAGATAAGA	+
M2	HXC10_HUMAN.H11MO.0.D	-6	0.00122241	0.940032	0.310747	19	ATGTAAGTCACAGCTAAGTTAGATGCTTATTTCCACTGCT	GTAATAAAAAAATTAAAAA	-
M2	RXRA_HUMAN.H11MO.0.A	0	0.00165672	1.27402	0.351332	20	ATGTAAGTCACAGCTAAGTTAGATGCTTATTTCCACTGCT	GGGGGAGGCAGAGGTCAGAG	+
M2	GATA5_HUMAN.H11MO.0.D	-11	0.00192402	1.47957	0.351332	17	ATGTAAGTCACAGCTAAGTTAGATGCTTATTTCCACTGCT	ATCTAAGTTATCTCTTA	-
M2	HME2_HUMAN.H11MO.0.D	-17	0.00235866	1.81381	0.351332	11	ATGTAAGTCACAGCTAAGTTAGATGCTTATTTCCACTGCT	GGTAATTAGGG	+
M2	TLX1_HUMAN.H11MO.0.D	-22	0.00242558	1.86527	0.351332	17	ATGTAAGTCACAGCTAAGTTAGATGCTTATTTCCACTGCT	CTGGCAAGTTGCCAAGG	+
M2	GATA2_HUMAN.H11MO.0.A	0	0.00291936	2.24499	0.371063	19	ATGTAAGTCACAGCTAAGTTAGATGCTTATTTCCACTGCT	CTGGGGGGTGGAGATAAGG	+
M2	ZN394_HUMAN.H11MO.0.C	-12	0.00331226	2.54713	0.388618	20	ATGTAAGTCACAGCTAAGTTAGATGCTTATTTCCACTGCT	ATTCCATTCTATTCCATTCT	-
M2	PAX2_HUMAN.H11MO.0.D	-5	0.00446238	3.43157	0.458859	18	ATGTAAGTCACAGCTAAGTTAGATGCTTATTTCCACTGCT	GTTCAGTCATGCGTGACA	+
M2	MAF_HUMAN.H11MO.0.A	-6	0.00474238	3.64689	0.458859	19	ATGTAAGTCACAGCTAAGTTAGATGCTTATTTCCACTGCT	GAATCTGCTGACTCAGCAA	+
M2	BRAC_HUMAN.H11MO.0.A	-4	0.00563728	4.33506	0.461332	20	ATGTAAGTCACAGCTAAGTTAGATGCTTATTTCCACTGCT	TTAGCAGGGAGGTGTGAAAT	+
M2	PAX8_HUMAN.H11MO.0.D	-8	0.00662842	5.09726	0.461332	14	ATGTAAGTCACAGCTAAGTTAGATGCTTATTTCCACTGCT	CCCGCTTCAGTGAC	-
M2	FOXD3_HUMAN.H11MO.0.D	-11	0.00702801	5.40454	0.461332	15	ATGTAAGTCACAGCTAAGTTAGATGCTTATTTCCACTGCT	TGCTAAGTAAACAAA	-
M4	MNX1_HUMAN.H11MO.0.D	-3	0.000117809	0.0905955	0.181036	19	CATTATCAAGACATAGACATGGATCAAGGGGTCTGACTTT	TTAAGGGTTATTAAAATAG	-
M4	IRX2_HUMAN.H11MO.0.D	-6	0.000410071	0.315344	0.184805	19	CATTATCAAGACATAGACATGGATCAAGGGGTCTGACTTT	ACATGGGTGGGCATGTTGG	+
M4	RXRA_HUMAN.H11MO.0.A	-17	0.00178867	1.37549	0.452127	20	CATTATCAAGACATAGACATGGATCAAGGGGTCTGACTTT	GGGGGAGGCAGAGGTCAGAG	+
M4	HXC10_HUMAN.H11MO.0.D	-9	0.00203588	1.56559	0.452127	19	CATTATCAAGACATAGACATGGATCAAGGGGTCTGACTTT	TTTTTAATTTTTTTATTAC	+
M4	ZN394_HUMAN.H11MO.0.C	0	0.00205956	1.5838	0.452127	20	CATTATCAAGACATAGACATGGATCAAGGGGTCTGACTTT	AGAATGGAATAGAATGGAAT	+
M5	MNX1_HUMAN.H11MO.0.D	-11	0.000128037	0.0984601	0.19289	19	CCGATCAGTCTTAGCATGAACTGTTTATTATGACGTTCAT	TTAAGGGTTATTAAAATAG	-
M5	HXC10_HUMAN.H11MO.0.D	-15	0.000250883	0.192929	0.19289	19	CCGATCAGTCTTAGCATGAACTGTTTATTATGACGTTCAT	TTTTTAATTTTTTTATTAC	+
M5	IRX2_HUMAN.H11MO.0.D	0	0.000408687	0.31428	0.199486	19	CCGATCAGTCTTAGCATGAACTGTTTATTATGACGTTCAT	CCAACATGCCCACCCATGT	-
M5	PAX2_HUMAN.H11MO.0.D	-2	0.00145092	1.11576	0.318724	18	CCGATCAGTCTTAGCATGAACTGTTTATTATGACGTTCAT	GTTCAGTCATGCGTGACA	+
M5	ZN394_HUMAN.H11MO.0.C	-7	0.00220422	1.69504	0.423675	20	CCGATCAGTCTTAGCATGAACTGTTTATTATGACGTTCAT	AGAATGGAATAGAATGGAAT	+
M6	TLX1_HUMAN.H11MO.0.D	-2	7.53644e-05	0.0579553	0.115357	17	CACTGGGGCGACGTAAAGTTACAGTTTGTGGTAGTGACCG	CTGGCAAGTTGCCAAGG	+
M6	MNX1_HUMAN.H11MO.0.D	-1	0.000164354	0.126388	0.125784	19	CACTGGGGCGACGTAAAGTTACAGTTTGTGGTAGTGACCG	TTAAGGGTTATTAAAATAG	-
M6	IRX2_HUMAN.H11MO.0.D	-13	0.000948091	0.729082	0.371984	19	CACTGGGGCGACGTAAAGTTACAGTTTGTGGTAGTGACCG	ACATGGGTGGGCATGTTGG	+
M6	PAX8_HUMAN.H11MO.0.D	-24	0.00119544	0.919294	0.371984	14	CACTGGGGCGACGTAAAGTTACAGTTTGTGGTAGTGACCG	CCCGCTTCAGTGAC	-
M6	SPIC_HUMAN.H11MO.0.D	-21	0.00201292	1.54793	0.486769	13	CACTGGGGCGACGTAAAGTTACAGTTTGTGGTAGTGACCG	GAGGAAGGGGAGG	+
M6	ZN394_HUMAN.H11MO.0.C	-14	0.00232396	1.78712	0.486769	20	CACTGGGGCGACGTAAAGTTACAGTTTGTGGTAGTGACCG	AGAATGGAATAGAATGGAAT	+
M6	THA_HUMAN.H11MO.0.C	-21	0.00329908	2.53699	0.486769	17	CACTGGGGCGACGTAAAGTTACAGTTTGTGGTAGTGACCG	GGGTCACTTCAGGTCAG	+
M6	CLOCK_HUMAN.H11MO.0.C	-26	0.00342689	2.63528	0.486769	14	CACTGGGGCGACGTAAAGTTACAGTTTGTGGTAGTGACCG	TGTTCACGTGTCTG	-
M6	RFX5_HUMAN.H11MO.0.A	-19	0.00393467	3.02576	0.486769	20	CACTGGGGCGACGTAAAGTTACAGTTTGTGGTAGTGACCG	GTCAGCTGTTGCTAGGCAGA	+
M6	NR1D1_HUMAN.H11MO.0.B	-21	0.00397755	3.05874	0.486769	19	CACTGGGGCGACGTAAAGTTACAGTTTGTGGTAGTGACCG	CCTTCTGACCCACTTCCCT	-
M6	HME2_HUMAN.H11MO.0.D	-29	0.00413013	3.17607	0.486769	11	CACTGGGGCGACGTAAAGTTACAGTTTGTGGTAGTGACCG	GGTAATTAGGG	+
M6	BRAC_HUMAN.H11MO.0.A	-20	0.0045583	3.50534	0.486769	20	CACTGGGGCGACGTAAAGTTACAGTTTGTGGTAGTGACCG	TTAGCAGGGAGGTGTGAAAT	+
M6	ZN589_HUMAN.H11MO.0.D	-23	0.00477021	3.66829	0.486769	16	CACTGGGGCGACGTAAAGTTACAGTTTGTGGTAGTGACCG	CCCACGGTTACTGCCG	+
M8	MNX1_HUMAN.H11MO.0.D	-16	0.000114455	0.0880161	0.079568	19	TAACGCCTAGGTACCATAGCTACATCAGTCCATATGCATG	TTAAGGGTTATTAAAATAG	-
M8	IRX2_HUMAN.H11MO.0.D	-21	0.000148023	0.11383	0.079568	19	TAACGCCTAGGTACCATAGCTACATCAGTCCATATGCATG	ACATGGGTGGGCATGTTGG	+
M8	TLX1_HUMAN.H11MO.0.D	0	0.000158938	0.122223	0.079568	17	TAACGCCTAGGTACCATAGCTACATCAGTCCATATGCATG	CCTTGGCAACTTGCCAG	-
M8	HXC10_HUMAN.H11MO.0.D	-12	0.000368501	0.283377	0.102163	19	TAACGCCTAGGTACCATAGCTACATCAGTCCATATGCATG	GTAATAAAAAAATTAAAAA	-
M8	ZN394_HUMAN.H11MO.0.C	-12	0.000840394	0.646263	0.184247	20	TAACGCCTAGGTACCATAGCTACATCAGTCCATATGCATG	AGAATGGAATAGAATGGAAT	+
M9	LYL1_HUMAN.H11MO.0.A	-12	0.00133228	1.02452	0.488037	14	GCCTAGGTCCAGGACGCAACTCATGCCCAGGTTACGTGCT	CAGGAAACAGCTGG	-
M9	OLIG2_HUMAN.H11MO.0.B	-8	0.00141617	1.08903	0.488037	18	GCCTAGGTCCAGGACGCAACTCATGCCCAGGTTACGTGCT	CAGAAGGGAAACAGCTGG	-
M9	IRX2_HUMAN.H11MO.0.D	-17	0.00148681	1.14336	0.488037	19	GCCTAGGTCCAGGACGCAACTCATGCCCAGGTTACGTGCT	CCAACATGCCCACCCATGT	-
M9	ZN264_HUMAN.H11MO.0.C	-12	0.00198311	1.52501	0.488037	24	GCCTAGGTCCAGGACGCAACTCATGCCCAGGTTACGTGCT	AATGGGATTAGTGCCCTTATAAGA	-
M9	NR1H3_HUMAN.H11MO.0.B	-10	0.0023471	1.80492	0.488037	19	GCCTAGGTCCAGGACGCAACTCATGCCCAGGTTACGTGCT	CAGAGGTCACTGCAGGTCA	+
M9	RXRA_HUMAN.H11MO.0.A	-12	0.00237555	1.8268	0.488037	20	GCCTAGGTCCAGGACGCAACTCATGCCCAGGTTACGTGCT	GGGGGAGGCAGAGGTCAGAG	+
M9	ZN589_HUMAN.H11MO.0.D	-16	0.00238175	1.83157	0.488037	16	GCCTAGGTCCAGGACGCAACTCATGCCCAGGTTACGTGCT	CGGCAGTAACCGTGGG	-
M9	PTF1A_HUMAN.H11MO.0.B	-8	0.00286394	2.20237	0.488037	18	GCCTAGGTCCAGGACGCAACTCATGCCCAGGTTACGTGCT	GGGAAAGGGGGCAGCTGG	-
M9	ZN554_HUMAN.H11MO.0.C	-20	0.00391885	3.01359	0.499096	20	GCCTAGGTCCAGGACGCAACTCATGCCCAGGTTACGTGCT	GCTGAGCCATGTGGGGTGCT	+
M9	MNX1_HUMAN.H11MO.0.D	-8	0.00422676	3.25038	0.499096	19	GCCTAGGTCCAGGACGCAACTCATGCCCAGGTTACGTGCT	TTAAGGGTTATTAAAATAG	-
M9	TLX1_HUMAN.H11MO.0.D	-1	0.00438454	3.37171	0.499096	17	GCCTAGGTCCAGGACGCAACTCATGCCCAGGTTACGTGCT	CCTTGGCAACTTGCCAG	-
M9	ZFX_HUMAN.H11MO.1.A	-2	0.00510855	3.92848	0.499096	17	GCCTAGGTCCAGGACGCAACTCATGCCCAGGTTACGTGCT	GGGGGCGGAGGCCGGGG	+
M9	ZN394_HUMAN.H11MO.0.C	-10	0.00517826	3.98208	0.499096	20	GCCTAGGTCCAGGACGCAACTCATGCCCAGGTTACGTGCT	AGAATGGAATAGAATGGAAT	+
M9	THA_HUMAN.H11MO.0.C	-13	0.00551075	4.23776	0.499096	17	GCCTAGGTCCAGGACGCAACTCATGCCCAGGTTACGTGCT	GGGTCACTTCAGGTCAG	+
M9	PAX8_HUMAN.H11MO.0.D	-21	0.00553225	4.2543	0.499096	14	GCCTAGGTCCAGGACGCAACTCATGCCCAGGTTACGTGCT	CCCGCTTCAGTGAC	-
M10	MNX1_HUMAN.H11MO.0.D	-14	9.23734e-05	0.0710352	0.141763	19	ACACTTTAGTTTCATGACGTTTAATCTAGAGGTTTTGCAC	TTAAGGGTTATTAAAATAG	-
M10	PPARA_HUMAN.H11MO.0.B	-14	0.000663054	0.509888	0.254605	17	ACACTTTAGTTTCATGACGTTTAATCTAGAGGTTTTGCAC	TGACCTTTGCCCCAGTT	-
M10	PPARG_HUMAN.H11MO.0.A	-14	0.00101816	0.782962	0.254605	17	ACACTTTAGTTTCATGACGTTTAATCTAGAGGTTTTGCAC	TGACCTTTGCCCCACTT	-
M10	RXRA_HUMAN.H11MO.0.A	-11	0.00107297	0.825113	0.254605	20	ACACTTTAGTTTCATGACGTTTAATCTAGAGGTTTTGCAC	CTCTGACCTCTGCCTCCCCC	-
M10	IRX2_HUMAN.H11MO.0.D	-6	0.00116131	0.893049	0.254605	19	ACACTTTAGTTTCATGACGTTTAATCTAGAGGTTTTGCAC	ACATGGGTGGGCATGTTGG	+
M10	NR1D1_HUMAN.H11MO.0.B	-16	0.00116131	0.893049	0.254605	19	ACACTTTAGTTTCATGACGTTTAATCTAGAGGTTTTGCAC	CCTTCTGACCCACTTCCCT	-
M10	ZN394_HUMAN.H11MO.0.C	-8	0.00134643	1.0354	0.258291	20	ACACTTTAGTTTCATGACGTTTAATCTAGAGGTTTTGCAC	ATTCCATTCTATTCCATTCT	-
M10	HXC10_HUMAN.H11MO.0.D	-10	0.00184456	1.41847	0.314534	19	ACACTTTAGTTTCATGACGTTTAATCTAGAGGTTTTGCAC	TTTTTAATTTTTTTATTAC	+
M10	BRAC_HUMAN.H11MO.0.A	-16	0.00323383	2.48681	0.45117	20	ACACTTTAGTTTCATGACGTTTAATCTAGAGGTTTTGCAC	ATTTCACACCTCCCTGCTAA	-
M11	MNX1_HUMAN.H11MO.0.D	-6	0.000137825	0.105987	0.125509	19	TCCTGATCAGGAATATGTAACTTAGTACTGTCAAGTAGAT	CTATTTTAATAACCCTTAA	+
M11	IRX2_HUMAN.H11MO.0.D	-20	0.000407494	0.313363	0.208457	19	TCCTGATCAGGAATATGTAACTTAGTACTGTCAAGTAGAT	ACATGGGTGGGCATGTTGG	+
M11	HXC10_HUMAN.H11MO.0.D	-12	0.00112817	0.867565	0.346275	19	TCCTGATCAGGAATATGTAACTTAGTACTGTCAAGTAGAT	TTTTTAATTTTTTTATTAC	+
M11	BRAC_HUMAN.H11MO.0.A	-14	0.00221036	1.69977	0.484597	20	TCCTGATCAGGAATATGTAACTTAGTACTGTCAAGTAGAT	ATTTCACACCTCCCTGCTAA	-
M12	GATA5_HUMAN.H11MO.0.D	-23	0.00052111	0.400733	0.429221	17	TATTTAATCCTCCTCATGCTGGGTAGGTTATAATCTTAGC	TAAGAGATAACTTAGAT	+
M12	OLIG2_HUMAN.H11MO.0.B	-15	0.00109742	0.843919	0.429221	18	TATTTAATCCTCCTCATGCTGGGTAGGTTATAATCTTAGC	CAGAAGGGAAACAGCTGG	-
M12	NKX61_HUMAN.H11MO.0.B	0	0.0013346	1.0263	0.429221	19	TATTTAATCCTCCTCATGCTGGGTAGGTTATAATCTTAGC	CATTAAATTCCCATTAATC	-
M12	MNX1_HUMAN.H11MO.0.D	2	0.0013346	1.0263	0.429221	17	TATTTAATCCTCCTCATGCTGGGTAGGTTATAATCTTAGC	CTATTTTAATAACCCTTAA	+
M12	HXC10_HUMAN.H11MO.0.D	-18	0.00167922	1.29132	0.429221	19	TATTTAATCCTCCTCATGCTGGGTAGGTTATAATCTTAGC	TTTTTAATTTTTTTATTAC	+
M12	ZN394_HUMAN.H11MO.0.C	-5	0.00169344	1.30225	0.429221	20	TATTTAATCCTCCTCATGCTGGGTAGGTTATAATCTTAGC	ATTCCATTCTATTCCATTCT	-
M12	IRX2_HUMAN.H11MO.0.D	-15	0.00195354	1.50227	0.429221	19	TATTTAATCCTCCTCATGCTGGGTAGGTTATAATCTTAGC	ACATGGGTGGGCATGTTGG	+
M14	MNX1_HUMAN.H11MO.0.D	-14	6.19284e-05	0.0476229	0.0951021	19	TTTTTACGGGAATCTAATTGTACATTGTCACAGTGTTTGG	TTAAGGGTTATTAAAATAG	-
M14	IRX2_HUMAN.H11MO.0.D	-2	0.0001252	0.096279	0.0961336	19	TTTTTACGGGAATCTAATTGTACATTGTCACAGTGTTTGG	CCAACATGCCCACCCATGT	-
M14	HXC10_HUMAN.H11MO.0.D	-8	0.000758565	0.583337	0.271911	19	TTTTTACGGGAATCTAATTGTACATTGTCACAGTGTTTGG	GTAATAAAAAAATTAAAAA	-
M15	MNX1_HUMAN.H11MO.0.D	-8	0.000348828	0.268249	0.212273	19	GAACCTGCCTGAGGACTTAATTTGAACAATGTAACAATTA	CTATTTTAATAACCCTTAA	+
M15	IRX2_HUMAN.H11MO.0.D	-3	0.000524084	0.403021	0.212273	19	GAACCTGCCTGAGGACTTAATTTGAACAATGTAACAATTA	CCAACATGCCCACCCATGT	-
M15	BRAC_HUMAN.H11MO.0.A	-14	0.000692497	0.53253	0.212273	20	GAACCTGCCTGAGGACTTAATTTGAACAATGTAACAATTA	ATTTCACACCTCCCTGCTAA	-
M15	ZN394_HUMAN.H11MO.0.C	-4	0.000692497	0.53253	0.212273	20	GAACCTGCCTGAGGACTTAATTTGAACAATGTAACAATTA	ATTCCATTCTATTCCATTCT	-
M15	TLX1_HUMAN.H11MO.0.D	-19	0.000876431	0.673975	0.223879	17	GAACCTGCCTGAGGACTTAATTTGAACAATGTAACAATTA	CTGGCAAGTTGCCAAGG	+
M15	GATA1_HUMAN.H11MO.0.A	8	0.00144345	1.11001	0.27654	11	GAACCTGCCTGAGGACTTAATTTGAACAATGTAACAATTA	TCTTATCTGTCCCCGCCAG	-
M15	GATA2_HUMAN.H11MO.0.A	8	0.00209569	1.61159	0.356887	11	GAACCTGCCTGAGGACTTAATTTGAACAATGTAACAATTA	CCTTATCTCCACCCCCCAG	-
M15	HXC10_HUMAN.H11MO.0.D	-5	0.00301521	2.31869	0.46213	19	GAACCTGCCTGAGGACTTAATTTGAACAATGTAACAATTA	TTTTTAATTTTTTTATTAC	+
M16	IRX2_HUMAN.H11MO.0.D	-5	7.07289e-05	0.0543905	0.102914	19	GGTGGCGATGAGTTCCAACCATGTTTTGGTTGTTCACTTT	CCAACATGCCCACCCATGT	-
M16	Z324A_HUMAN.H11MO.0.C	-11	0.000718003	0.552144	0.367059	23	GGTGGCGATGAGTTCCAACCATGTTTTGGTTGTTCACTTT	TATCAAACCATCCTTTGCTGCCA	+
M16	MNX1_HUMAN.H11MO.0.D	-22	0.00111534	0.857697	0.414466	18	GGTGGCGATGAGTTCCAACCATGTTTTGGTTGTTCACTTT	CTATTTTAATAACCCTTAA	+
M16	HAND1_HUMAN.H11MO.0.D	-21	0.00135122	1.03909	0.414466	17	GGTGGCGATGAGTTCCAACCATGTTTTGGTTGTTCACTTT	GGGTCTGGTTTTTGTCA	+
M16	ZN394_HUMAN.H11MO.0.C	-20	0.00265036	2.03812	0.476638	20	GGTGGCGATGAGTTCCAACCATGTTTTGGTTGTTCACTTT	ATTCCATTCTATTCCATTCT	-
M16	ZN554_HUMAN.H11MO.0.C	-10	0.0028508	2.19226	0.476638	20	GGTGGCGATGAGTTCCAACCATGTTTTGGTTGTTCACTTT	AGCACCCCACATGGCTCAGC	-
M16	HXA7_HUMAN.H11MO.0.D	-13	0.00309265	2.37825	0.476638	15	GGTGGCGATGAGTTCCAACCATGTTTTGGTTGTTCACTTT	TCCAATCTATTGATT	-
M16	HXC10_HUMAN.H11MO.0.D	-11	0.00327428	2.51792	0.476638	19	GGTGGCGATGAGTTCCAACCATGTTTTGGTTGTTCACTTT	TTTTTAATTTTTTTATTAC	+
M16	BHE23_HUMAN.H11MO.0.D	-17	0.0032782	2.52093	0.476638	12	GGTGGCGATGAGTTCCAACCATGTTTTGGTTGTTCACTTT	AGCATATGGTGG	+
M16	ZN214_HUMAN.H11MO.0.C	-23	0.0034294	2.6372	0.476638	17	GGTGGCGATGAGTTCCAACCATGTTTTGGTTGTTCACTTT	TCCTTTTTGAGGCCTTTGATGA	+
M16	AIRE_HUMAN.H11MO.0.C	-1	0.00372939	2.8679	0.476638	18	GGTGGCGATGAGTTCCAACCATGTTTTGGTTGTTCACTTT	TTAACCAATATAACCAAT	-
M17	MNX1_HUMAN.H11MO.0.D	-20	0.000359301	0.276303	0.379792	19	TGCATATAAGCAAGCCGCTATCAAGCCTCTAGCAATAATA	TTAAGGGTTATTAAAATAG	-
M17	IRX2_HUMAN.H11MO.0.D	-9	0.000494625	0.380366	0.379792	19	TGCATATAAGCAAGCCGCTATCAAGCCTCTAGCAATAATA	CCAACATGCCCACCCATGT	-
M17	GATA1_HUMAN.H11MO.0.A	-28	0.000993637	0.764107	0.381477	12	TGCATATAAGCAAGCCGCTATCAAGCCTCTAGCAATAATA	CTGGCGGGGACAGATAAGA	+
M17	HXC10_HUMAN.H11MO.0.D	-16	0.00144563	1.11169	0.444006	19	TGCATATAAGCAAGCCGCTATCAAGCCTCTAGCAATAATA	GTAATAAAAAAATTAAAAA	-
M18	MNX1_HUMAN.H11MO.0.D	-5	6.03319e-05	0.0463952	0.0924684	19	AACATAGATTGCATTTAACATTTGGATATCTTCACAACTC	CTATTTTAATAACCCTTAA	+
M18	IRX2_HUMAN.H11MO.0.D	0	0.000575883	0.442854	0.294211	19	AACATAGATTGCATTTAACATTTGGATATCTTCACAACTC	ACATGGGTGGGCATGTTGG	+
M18	TLX1_HUMAN.H11MO.0.D	-7	0.00163056	1.2539	0.425922	17	AACATAGATTGCATTTAACATTTGGATATCTTCACAACTC	CTGGCAAGTTGCCAAGG	+
M18	ZN214_HUMAN.H11MO.0.C	-1	0.00166738	1.28221	0.425922	22	AACATAGATTGCATTTAACATTTGGATATCTTCACAACTC	TCATCAAAGGCCTCAAAAAGGA	-
M19	IRX2_HUMAN.H11MO.0.D	-8	0.000124141	0.0954647	0.0952583	19	TCATCTGTAACACAAGTGCTTACCAGAGTATTGGATGGTA	CCAACATGCCCACCCATGT	-
M19	MNX1_HUMAN.H11MO.0.D	-19	0.000124141	0.0954647	0.0952583	19	TCATCTGTAACACAAGTGCTTACCAGAGTATTGGATGGTA	TTAAGGGTTATTAAAATAG	-
M19	ZN394_HUMAN.H11MO.0.C	-16	0.00129477	0.995679	0.382339	20	TCATCTGTAACACAAGTGCTTACCAGAGTATTGGATGGTA	AGAATGGAATAGAATGGAAT	+
M19	GATA1_HUMAN.H11MO.0.A	-13	0.00187055	1.43845	0.382339	19	TCATCTGTAACACAAGTGCTTACCAGAGTATTGGATGGTA	CTGGCGGGGACAGATAAGA	+
M19	RXRA_HUMAN.H11MO.0.A	-13	0.00199307	1.53267	0.382339	20	TCATCTGTAACACAAGTGCTTACCAGAGTATTGGATGGTA	GGGGGAGGCAGAGGTCAGAG	+
M19	HXC10_HUMAN.H11MO.0.D	-15	0.0025025	1.92442	0.426725	19	TCATCTGTAACACAAGTGCTTACCAGAGTATTGGATGGTA	GTAATAAAAAAATTAAAAA	-
M21	IRX2_HUMAN.H11MO.0.D	-21	5.23281e-05	0.0402403	0.0789679	19	AGGGAGTGCCATACCAGGAGAGTGTAGCTACGCGTGTAGG	ACATGGGTGGGCATGTTGG	+
M21	ZN350_HUMAN.H11MO.0.C	-4	0.000136728	0.105144	0.103167	18	AGGGAGTGCCATACCAGGAGAGTGTAGCTACGCGTGTAGG	TAGGTCATAAAAGGACTG	-
M21	ZN394_HUMAN.H11MO.0.C	-1	0.000223773	0.172081	0.112564	20	AGGGAGTGCCATACCAGGAGAGTGTAGCTACGCGTGTAGG	AGAATGGAATAGAATGGAAT	+
M21	CLOCK_HUMAN.H11MO.0.C	-26	0.000627096	0.482237	0.146801	14	AGGGAGTGCCATACCAGGAGAGTGTAGCTACGCGTGTAGG	TGTTCACGTGTCTG	-
M21	PURA_HUMAN.H11MO.0.D	-1	0.000643581	0.494913	0.146801	17	AGGGAGTGCCATACCAGGAGAGTGTAGCTACGCGTGTAGG	GGAAGGGGGGGGCAGGG	+
M21	KLF6_HUMAN.H11MO.0.A	-1	0.000724567	0.557192	0.146801	19	AGGGAGTGCCATACCAGGAGAGTGTAGCTACGCGTGTAGG	GGAAGGGCGGGGCCGGGGG	+
M21	Z324A_HUMAN.H11MO.0.C	-6	0.000775257	0.596173	0.146801	23	AGGGAGTGCCATACCAGGAGAGTGTAGCTACGCGTGTAGG	TGGCAGCAAAGGATGGTTTGATA	-
M21	RARG_HUMAN.H11MO.0.B	-1	0.000886923	0.682043	0.146801	18	AGGGAGTGCCATACCAGGAGAGTGTAGCTACGCGTGTAGG	AGGTCAGAGTGACCTGGG	+
M21	ZN335_HUMAN.H11MO.0.A	-15	0.000939353	0.722362	0.146801	22	AGGGAGTGCCATACCAGGAGAGTGTAGCTACGCGTGTAGG	GGCTGTCCTCGGCGCTGCCTGA	+
M21	PAX8_HUMAN.H11MO.0.D	-10	0.00101595	0.781267	0.146801	14	AGGGAGTGCCATACCAGGAGAGTGTAGCTACGCGTGTAGG	GTCACTGAAGCGGG	+
M21	P73_HUMAN.H11MO.0.A	-2	0.00107005	0.822871	0.146801	19	AGGGAGTGCCATACCAGGAGAGTGTAGCTACGCGTGTAGG	GGCATGTCTGGGCATGTCT	-
M21	RXRA_HUMAN.H11MO.0.A	-8	0.00143933	1.10685	0.181007	20	AGGGAGTGCCATACCAGGAGAGTGTAGCTACGCGTGTAGG	CTCTGACCTCTGCCTCCCCC	-
M21	TBX2_HUMAN.H11MO.0.D	-6	0.00160026	1.2306	0.185764	25	AGGGAGTGCCATACCAGGAGAGTGTAGCTACGCGTGTAGG	TGCCATCAGAGGTGTGAAAAGCGAC	+
M21	ZN563_HUMAN.H11MO.0.C	-13	0.0017337	1.33322	0.18688	21	AGGGAGTGCCATACCAGGAGAGTGTAGCTACGCGTGTAGG	GCAGCTGCCAGTGAGGATCCC	-
M21	MNX1_HUMAN.H11MO.0.D	1	0.00244502	1.88022	0.23061	18	AGGGAGTGCCATACCAGGAGAGTGTAGCTACGCGTGTAGG	TTAAGGGTTATTAAAATAG	-
M21	THA_HUMAN.H11MO.0.C	-5	0.00279452	2.14899	0.234288	17	AGGGAGTGCCATACCAGGAGAGTGTAGCTACGCGTGTAGG	GGGTCACTTCAGGTCAG	+
M21	TLX1_HUMAN.H11MO.0.D	-13	0.00279452	2.14899	0.234288	17	AGGGAGTGCCATACCAGGAGAGTGTAGCTACGCGTGTAGG	CCTTGGCAACTTGCCAG	-
M21	MAF_HUMAN.H11MO.0.A	-5	0.00304064	2.33825	0.241506	19	AGGGAGTGCCATACCAGGAGAGTGTAGCTACGCGTGTAGG	TTGCTGAGTCAGCAGATTC	-
M21	SMAD3_HUMAN.H11MO.0.B	-14	0.00327546	2.51883	0.247148	12	AGGGAGTGCCATACCAGGAGAGTGTAGCTACGCGTGTAGG	CAGGTGACAGAG	-
M21	OLIG2_HUMAN.H11MO.0.B	-13	0.00382839	2.94403	0.252072	18	AGGGAGTGCCATACCAGGAGAGTGTAGCTACGCGTGTAGG	CCAGCTGTTTCCCTTCTG	+
M21	BRAC_HUMAN.H11MO.0.A	-20	0.0041754	3.21088	0.252072	20	AGGGAGTGCCATACCAGGAGAGTGTAGCTACGCGTGTAGG	TTAGCAGGGAGGTGTGAAAT	+
M21	VEZF1_HUMAN.H11MO.0.C	-1	0.00421626	3.24231	0.252072	22	AGGGAGTGCCATACCAGGAGAGTGTAGCTACGCGTGTAGG	GGGGAGGGGGGAGGGGGAGGGG	+
M21	NR1D1_HUMAN.H11MO.0.B	-15	0.00434292	3.33971	0.252072	19	AGGGAGTGCCATACCAGGAGAGTGTAGCTACGCGTGTAGG	AGGGAAGTGGGTCAGAAGG	+
M21	MCR_HUMAN.H11MO.0.D	-9	0.00477178	3.6695	0.261442	17	AGGGAGTGCCATACCAGGAGAGTGTAGCTACGCGTGTAGG	AAGAACAGGTTGTTGTA	+
M21	ZNF41_HUMAN.H11MO.0.C	4	0.00485085	3.7303	0.261442	20	AGGGAGTGCCATACCAGGAGAGTGTAGCTACGCGTGTAGG	CACAAGGGAGTAAGGCACCATGAG	+
M21	THAP1_HUMAN.H11MO.0.C	-12	0.00545683	4.1963	0.275619	22	AGGGAGTGCCATACCAGGAGAGTGTAGCTACGCGTGTAGG	GCCCGCAGCCAAGATGGCGGCG	-
M21	RARG_HUMAN.H11MO.2.D	-2	0.00547918	4.21349	0.275619	20	AGGGAGTGCCATACCAGGAGAGTGTAGCTACGCGTGTAGG	GGGGGTCACCCAGAGGTCAC	+
M21	LYL1_HUMAN.H11MO.0.A	-13	0.0060561	4.65714	0.283404	14	AGGGAGTGCCATACCAGGAGAGTGTAGCTACGCGTGTAGG	CCAGCTGTTTCCTG	+
M21	PATZ1_HUMAN.H11MO.0.C	1	0.00619734	4.76575	0.283404	21	AGGGAGTGCCATACCAGGAGAGTGTAGCTACGCGTGTAGG	GGGGAGGGGGCGGGGGGGGAGG	+
M21	ID4_HUMAN.H11MO.0.D	-12	0.00689726	5.30399	0.295617	11	AGGGAGTGCCATACCAGGAGAGTGTAGCTACGCGTGTAGG	GACAGGTGTAA	+
M21	ZN264_HUMAN.H11MO.0.C	-8	0.00698543	5.37179	0.295617	24	AGGGAGTGCCATACCAGGAGAGTGTAGCTACGCGTGTAGG	TCTTATAAGGGCACTAATCCCATT	+
M21	ZN667_HUMAN.H11MO.0.C	-2	0.00705207	5.42305	0.295617	19	AGGGAGTGCCATACCAGGAGAGTGTAGCTACGCGTGTAGG	GCTGAGCTTTTAAGGCCAC	-
M21	AIRE_HUMAN.H11MO.0.C	-4	0.0073041	5.61685	0.297907	18	AGGGAGTGCCATACCAGGAGAGTGTAGCTACGCGTGTAGG	ATTGGTTTTATTGGTTAA	+
M21	GATA1_HUMAN.H11MO.0.A	-21	0.00807513	6.20977	0.311993	19	AGGGAGTGCCATACCAGGAGAGTGTAGCTACGCGTGTAGG	CTGGCGGGGACAGATAAGA	+
M21	PAX2_HUMAN.H11MO.0.D	-21	0.00839803	6.45809	0.311993	18	AGGGAGTGCCATACCAGGAGAGTGTAGCTACGCGTGTAGG	GTTCAGTCATGCGTGACA	+
M21	ZEP2_HUMAN.H11MO.0.D	-1	0.00842834	6.48139	0.311993	14	AGGGAGTGCCATACCAGGAGAGTGTAGCTACGCGTGTAGG	GGGGTTTCCCTACC	-
M21	ZN214_HUMAN.H11MO.0.C	3	0.00847643	6.51837	0.311993	19	AGGGAGTGCCATACCAGGAGAGTGTAGCTACGCGTGTAGG	TCATCAAAGGCCTCAAAAAGGA	-
M21	PROX1_HUMAN.H11MO.0.D	-10	0.00922558	7.09447	0.331482	17	AGGGAGTGCCATACCAGGAGAGTGTAGCTACGCGTGTAGG	GGGTAAGGCGGGTTGGG	+
M21	ZFP82_HUMAN.H11MO.0.C	4	0.0105661	8.12536	0.348894	20	AGGGAGTGCCATACCAGGAGAGTGTAGCTACGCGTGTAGG	GAAGAGAGAATTAGTGAAATGGAA	-
M21	PLAG1_HUMAN.H11MO.0.D	-3	0.010635	8.17828	0.348894	17	AGGGAGTGCCATACCAGGAGAGTGTAGCTACGCGTGTAGG	GGGGGCATCAGGAGGGG	+
M21	P63_HUMAN.H11MO.0.A	-1	0.0112636	8.66168	0.354309	19	AGGGAGTGCCATACCAGGAGAGTGTAGCTACGCGTGTAGG	GGGCATGCCTGGACATGCC	-
M21	ZN554_HUMAN.H11MO.0.C	-7	0.0112696	8.66632	0.354309	20	AGGGAGTGCCATACCAGGAGAGTGTAGCTACGCGTGTAGG	GCTGAGCCATGTGGGGTGCT	+
M21	LEF1_HUMAN.H11MO.0.A	-5	0.012588	9.68021	0.37993	14	AGGGAGTGCCATACCAGGAGAGTGTAGCTACGCGTGTAGG	AGCAAATCAAAGGA	-
M21	ZN589_HUMAN.H11MO.0.D	-13	0.0134926	10.3758	0.392726	16	AGGGAGTGCCATACCAGGAGAGTGTAGCTACGCGTGTAGG	CCCACGGTTACTGCCG	+
M21	SRBP2_HUMAN.H11MO.0.B	-12	0.014564	11.1997	0.414687	13	AGGGAGTGCCATACCAGGAGAGTGTAGCTACGCGTGTAGG	GGGTGGGGTGAGG	+
M21	EGR2_HUMAN.H11MO.0.A	-2	0.0176331	13.5598	0.452633	18	AGGGAGTGCCATACCAGGAGAGTGTAGCTACGCGTGTAGG	GGGGGGGTGTGGGAGGGG	+
M21	PTF1A_HUMAN.H11MO.0.B	-13	0.0176331	13.5598	0.452633	18	AGGGAGTGCCATACCAGGAGAGTGTAGCTACGCGTGTAGG	CCAGCTGCCCCCTTTCCC	+
M21	GATA2_HUMAN.H11MO.0.A	-21	0.0176963	13.6085	0.452633	19	AGGGAGTGCCATACCAGGAGAGTGTAGCTACGCGTGTAGG	CTGGGGGGTGGAGATAAGG	+
M21	MESP1_HUMAN.H11MO.0.D	-13	0.018954	14.5756	0.476722	11	AGGGAGTGCCATACCAGGAGAGTGTAGCTACGCGTGTAGG	GCAGGTGTGGA	+
M21	ZN341_HUMAN.H11MO.0.C	1	0.0196208	15.0884	0.485402	21	AGGGAGTGCCATACCAGGAGAGTGTAGCTACGCGTGTAGG	GGGGGGGGGGGGAGGGAAGAGC	+
M21	TFCP2_HUMAN.H11MO.0.D	-3	0.0206277	15.8627	0.490189	16	AGGGAGTGCCATACCAGGAGAGTGTAGCTACGCGTGTAGG	TCTGGCCAGTTCAGGC	-
M21	MXI1_HUMAN.H11MO.0.A	-13	0.0211907	16.2957	0.49198	15	AGGGAGTGCCATACCAGGAGAGTGTAGCTACGCGTGTAGG	GCACGTGGCGGCGGG	+
M22	MNX1_HUMAN.H11MO.0.D	-13	0.000197773	0.152087	0.165747	19	AATTTCAAGCATTCCATAGTATTAATCCATTAGATAGCAG	CTATTTTAATAACCCTTAA	+
M22	HXC10_HUMAN.H11MO.0.D	-17	0.000914965	0.703608	0.234606	19	AATTTCAAGCATTCCATAGTATTAATCCATTAGATAGCAG	TTTTTAATTTTTTTATTAC	+
M22	IRX2_HUMAN.H11MO.0.D	-8	0.000914965	0.703608	0.234606	19	AATTTCAAGCATTCCATAGTATTAATCCATTAGATAGCAG	ACATGGGTGGGCATGTTGG	+
M22	GATA2_HUMAN.H11MO.0.A	-29	0.000914965	0.703608	0.234606	11	AATTTCAAGCATTCCATAGTATTAATCCATTAGATAGCAG	CTGGGGGGTGGAGATAAGG	+
M22	HME2_HUMAN.H11MO.0.D	-26	0.000917824	0.705807	0.234606	11	AATTTCAAGCATTCCATAGTATTAATCCATTAGATAGCAG	CCCTAATTACC	-
M22	GATA1_HUMAN.H11MO.0.A	-29	0.00159982	1.23026	0.350514	11	AATTTCAAGCATTCCATAGTATTAATCCATTAGATAGCAG	CTGGCGGGGACAGATAAGA	+
M22	ZN394_HUMAN.H11MO.0.C	-10	0.00309946	2.38349	0.475355	20	AATTTCAAGCATTCCATAGTATTAATCCATTAGATAGCAG	ATTCCATTCTATTCCATTCT	-
M23	MNX1_HUMAN.H11MO.0.D	-14	5.11188e-05	0.0393103	0.0759856	19	CCTGGCTTGTCCACTAGTGGTTGCATCAGATCTTTAGCAG	TTAAGGGTTATTAAAATAG	-
M23	IRX2_HUMAN.H11MO.0.D	-1	9.9155e-05	0.0762502	0.0759856	19	CCTGGCTTGTCCACTAGTGGTTGCATCAGATCTTTAGCAG	CCAACATGCCCACCCATGT	-
M23	ZN394_HUMAN.H11MO.0.C	3	0.000580634	0.446508	0.192884	17	CCTGGCTTGTCCACTAGTGGTTGCATCAGATCTTTAGCAG	ATTCCATTCTATTCCATTCT	-
M23	TLX1_HUMAN.H11MO.0.D	-4	0.000629719	0.484254	0.192884	17	CCTGGCTTGTCCACTAGTGGTTGCATCAGATCTTTAGCAG	CCTTGGCAACTTGCCAG	-
M23	NR1H3_HUMAN.H11MO.0.B	3	0.000638376	0.490911	0.192884	16	CCTGGCTTGTCCACTAGTGGTTGCATCAGATCTTTAGCAG	TGACCTGCAGTGACCTCTG	-
M23	BRAC_HUMAN.H11MO.0.A	-6	0.00140413	1.07977	0.302002	20	CCTGGCTTGTCCACTAGTGGTTGCATCAGATCTTTAGCAG	TTAGCAGGGAGGTGTGAAAT	+
M23	THA_HUMAN.H11MO.0.C	4	0.00194962	1.49926	0.332012	13	CCTGGCTTGTCCACTAGTGGTTGCATCAGATCTTTAGCAG	CTGACCTGAAGTGACCC	-
M23	HXC10_HUMAN.H11MO.0.D	-21	0.00253017	1.9457	0.360911	19	CCTGGCTTGTCCACTAGTGGTTGCATCAGATCTTTAGCAG	TTTTTAATTTTTTTATTAC	+
M23	ZN214_HUMAN.H11MO.0.C	1	0.00282575	2.173	0.360911	21	CCTGGCTTGTCCACTAGTGGTTGCATCAGATCTTTAGCAG	TCATCAAAGGCCTCAAAAAGGA	-
M24	MNX1_HUMAN.H11MO.0.D	-7	2.5051e-05	0.0192642	0.038285	19	ACCCAAATAGAGGCTGAGTAGAAAGCTGTATTACCACCAA	TTAAGGGTTATTAAAATAG	-
M24	RARG_HUMAN.H11MO.2.D	-18	0.000272618	0.209643	0.0972991	20	ACCCAAATAGAGGCTGAGTAGAAAGCTGTATTACCACCAA	GTGACCTCTGGGTGACCCCC	-
M24	RXRA_HUMAN.H11MO.0.A	-16	0.000294637	0.226576	0.0972991	20	ACCCAAATAGAGGCTGAGTAGAAAGCTGTATTACCACCAA	CTCTGACCTCTGCCTCCCCC	-
M24	ZN394_HUMAN.H11MO.0.C	-9	0.000318328	0.244794	0.0972991	20	ACCCAAATAGAGGCTGAGTAGAAAGCTGTATTACCACCAA	AGAATGGAATAGAATGGAAT	+
M24	IRX2_HUMAN.H11MO.0.D	-11	0.000606791	0.466622	0.154558	19	ACCCAAATAGAGGCTGAGTAGAAAGCTGTATTACCACCAA	ACATGGGTGGGCATGTTGG	+
M24	LYL1_HUMAN.H11MO.0.A	-15	0.00157866	1.21399	0.272632	14	ACCCAAATAGAGGCTGAGTAGAAAGCTGTATTACCACCAA	CAGGAAACAGCTGG	-
M24	SPIC_HUMAN.H11MO.0.D	-9	0.00160552	1.23465	0.272632	13	ACCCAAATAGAGGCTGAGTAGAAAGCTGTATTACCACCAA	GAGGAAGGGGAGG	+
M24	MAFA_HUMAN.H11MO.0.D	-7	0.00309259	2.37821	0.429669	21	ACCCAAATAGAGGCTGAGTAGAAAGCTGTATTACCACCAA	CGAAGGCTGCGGGGTCAGCAC	-
M25	HXC10_HUMAN.H11MO.0.D	-20	5.82639e-05	0.044805	0.0642062	19	CAAAAACATCTCACTGATAGGTGAAAAGAAAAATCAGAAC	GTAATAAAAAAATTAAAAA	-
M25	PAX2_HUMAN.H11MO.0.D	-8	8.3674e-05	0.0643453	0.0642062	18	CAAAAACATCTCACTGATAGGTGAAAAGAAAAATCAGAAC	GTTCAGTCATGCGTGACA	+
M25	ZN350_HUMAN.H11MO.0.C	-15	0.000302036	0.232266	0.154509	18	CAAAAACATCTCACTGATAGGTGAAAAGAAAAATCAGAAC	TAGGTCATAAAAGGACTG	-
M25	BRAC_HUMAN.H11MO.0.A	-9	0.000493644	0.379612	0.18935	20	CAAAAACATCTCACTGATAGGTGAAAAGAAAAATCAGAAC	TTAGCAGGGAGGTGTGAAAT	+
M25	MNX1_HUMAN.H11MO.0.D	-10	0.000616908	0.474402	0.18935	19	CAAAAACATCTCACTGATAGGTGAAAAGAAAAATCAGAAC	TTAAGGGTTATTAAAATAG	-
M25	ZN394_HUMAN.H11MO.0.C	-17	0.00107716	0.828339	0.275516	20	CAAAAACATCTCACTGATAGGTGAAAAGAAAAATCAGAAC	AGAATGGAATAGAATGGAAT	+
M25	NKX61_HUMAN.H11MO.0.B	0	0.00186231	1.43212	0.408291	19	CAAAAACATCTCACTGATAGGTGAAAAGAAAAATCAGAAC	CATTAAATTCCCATTAATC	-
M26	MNX1_HUMAN.H11MO.0.D	-20	4.92025e-05	0.0378367	0.0753119	19	TGAAATTTAATTGTTAGGCTATAACACTCCTTTGTGAAAT	TTAAGGGTTATTAAAATAG	-
M26	ZN394_HUMAN.H11MO.0.C	-1	0.000175471	0.134937	0.134292	20	TGAAATTTAATTGTTAGGCTATAACACTCCTTTGTGAAAT	AGAATGGAATAGAATGGAAT	+
M26	HXC10_HUMAN.H11MO.0.D	-6	0.000402694	0.309672	0.157213	19	TGAAATTTAATTGTTAGGCTATAACACTCCTTTGTGAAAT	TTTTTAATTTTTTTATTAC	+
M26	IRX2_HUMAN.H11MO.0.D	-3	0.00109828	0.844579	0.240156	19	TGAAATTTAATTGTTAGGCTATAACACTCCTTTGTGAAAT	ACATGGGTGGGCATGTTGG	+
M26	DMBX1_HUMAN.H11MO.0.D	-4	0.00160298	1.23269	0.272623	20	TGAAATTTAATTGTTAGGCTATAACACTCCTTTGTGAAAT	ACTTAATTAGATTATAATTA	-
M26	HME2_HUMAN.H11MO.0.D	-4	0.00204842	1.57523	0.313542	11	TGAAATTTAATTGTTAGGCTATAACACTCCTTTGTGAAAT	CCCTAATTACC	-
M26	GATA1_HUMAN.H11MO.0.A	-29	0.00282223	2.1703	0.363675	11	TGAAATTTAATTGTTAGGCTATAACACTCCTTTGTGAAAT	CTGGCGGGGACAGATAAGA	+
M26	CLOCK_HUMAN.H11MO.0.C	-3	0.00285114	2.19252	0.363675	14	TGAAATTTAATTGTTAGGCTATAACACTCCTTTGTGAAAT	TGTTCACGTGTCTG	-
M26	VENTX_HUMAN.H11MO.0.D	-4	0.00354133	2.72328	0.387182	19	TGAAATTTAATTGTTAGGCTATAACACTCCTTTGTGAAAT	CGCTAATTGGTTTCTAATT	+
M26	TLX1_HUMAN.H11MO.0.D	-8	0.00434927	3.34459	0.443815	17	TGAAATTTAATTGTTAGGCTATAACACTCCTTTGTGAAAT	CCTTGGCAACTTGCCAG	-
M27	NFIC_HUMAN.H11MO.0.A	-8	4.13916e-05	0.0318301	0.0633145	17	GAGAATAAGTTTGGCCTTAGCCAAGAAAACTCCATTGAGC	CTTGGCTCCCTGCCAAG	+
M27	TLX1_HUMAN.H11MO.0.D	-9	0.000130128	0.100069	0.0995252	17	GAGAATAAGTTTGGCCTTAGCCAAGAAAACTCCATTGAGC	CTGGCAAGTTGCCAAGG	+
M27	FOXD3_HUMAN.H11MO.0.D	-18	0.000291977	0.22453	0.148874	15	GAGAATAAGTTTGGCCTTAGCCAAGAAAACTCCATTGAGC	TGCTAAGTAAACAAA	-
M27	RFX5_HUMAN.H11MO.0.A	-9	0.000602478	0.463306	0.167321	20	GAGAATAAGTTTGGCCTTAGCCAAGAAAACTCCATTGAGC	GTCAGCTGTTGCTAGGCAGA	+
M27	NFIA_HUMAN.H11MO.0.C	-9	0.000617334	0.47473	0.167321	15	GAGAATAAGTTTGGCCTTAGCCAAGAAAACTCCATTGAGC	TTGGCACCGTGCCAA	-
M27	ZFP82_HUMAN.H11MO.0.C	-21	0.000765696	0.58882	0.167321	19	GAGAATAAGTTTGGCCTTAGCCAAGAAAACTCCATTGAGC	GAAGAGAGAATTAGTGAAATGGAA	-
M27	STAT1_HUMAN.H11MO.0.A	-13	0.000968596	0.74485	0.185201	19	GAGAATAAGTTTGGCCTTAGCCAAGAAAACTCCATTGAGC	CCCCTTTCCTGGAAATCAC	+
M27	HXC10_HUMAN.H11MO.0.D	-19	0.00141305	1.08664	0.196498	19	GAGAATAAGTTTGGCCTTAGCCAAGAAAACTCCATTGAGC	GTAATAAAAAAATTAAAAA	-
M27	LYL1_HUMAN.H11MO.0.A	-22	0.00222807	1.71338	0.284013	14	GAGAATAAGTTTGGCCTTAGCCAAGAAAACTCCATTGAGC	CAGGAAACAGCTGG	-
M27	ZN713_HUMAN.H11MO.0.D	-9	0.00292888	2.25231	0.344627	19	GAGAATAAGTTTGGCCTTAGCCAAGAAAACTCCATTGAGC	ATAGAAAAAAGACATGAAA	+
M27	ZN394_HUMAN.H11MO.0.C	-20	0.0031756	2.44204	0.346968	20	GAGAATAAGTTTGGCCTTAGCCAAGAAAACTCCATTGAGC	AGAATGGAATAGAATGGAAT	+
M27	MNX1_HUMAN.H11MO.0.D	-1	0.00416252	3.20097	0.424479	19	GAGAATAAGTTTGGCCTTAGCCAAGAAAACTCCATTGAGC	CTATTTTAATAACCCTTAA	+
M27	ZN563_HUMAN.H11MO.0.C	-9	0.00498818	3.83591	0.476885	21	GAGAATAAGTTTGGCCTTAGCCAAGAAAACTCCATTGAGC	GCAGCTGCCAGTGAGGATCCC	-
M27	AIRE_HUMAN.H11MO.0.C	-16	0.00544734	4.189	0.490148	18	GAGAATAAGTTTGGCCTTAGCCAAGAAAACTCCATTGAGC	TTAACCAATATAACCAAT	-
M28	MNX1_HUMAN.H11MO.0.D	-7	0.000112472	0.0864912	0.172834	19	CGCATGAGTAATATTTATTCAGTAAGGGAGTCACGAGCTC	TTAAGGGTTATTAAAATAG	-
M28	IRX2_HUMAN.H11MO.0.D	-9	0.000553304	0.425491	0.283418	19	CGCATGAGTAATATTTATTCAGTAAGGGAGTCACGAGCTC	CCAACATGCCCACCCATGT	-
M29	MNX1_HUMAN.H11MO.0.D	-15	0.000202392	0.15564	0.310606	19	GAGTACCTTTGCCTAAACAAGATAGTTTTAAAAGGGATTA	TTAAGGGTTATTAAAATAG	-
M29	HXC10_HUMAN.H11MO.0.D	-13	0.00107369	0.825668	0.430877	19	GAGTACCTTTGCCTAAACAAGATAGTTTTAAAAGGGATTA	GTAATAAAAAAATTAAAAA	-
M29	IRX2_HUMAN.H11MO.0.D	-3	0.00115778	0.89033	0.430877	19	GAGTACCTTTGCCTAAACAAGATAGTTTTAAAAGGGATTA	CCAACATGCCCACCCATGT	-
M29	GATA1_HUMAN.H11MO.0.A	-8	0.00208957	1.60688	0.430877	19	GAGTACCTTTGCCTAAACAAGATAGTTTTAAAAGGGATTA	CTGGCGGGGACAGATAAGA	+
M29	TLX1_HUMAN.H11MO.0.D	-5	0.00213123	1.63891	0.430877	17	GAGTACCTTTGCCTAAACAAGATAGTTTTAAAAGGGATTA	CTGGCAAGTTGCCAAGG	+
M29	BRAC_HUMAN.H11MO.0.A	-13	0.0029593	2.2757	0.457776	20	GAGTACCTTTGCCTAAACAAGATAGTTTTAAAAGGGATTA	TTAGCAGGGAGGTGTGAAAT	+
M29	HME2_HUMAN.H11MO.0.D	-16	0.00298289	2.29384	0.457776	11	GAGTACCTTTGCCTAAACAAGATAGTTTTAAAAGGGATTA	GGTAATTAGGG	+
M30	MNX1_HUMAN.H11MO.0.D	-16	8.58777e-05	0.06604	0.132053	19	GACATAACTTAAGGTTTCTACACTTCTAGAAAGTGGCTTC	TTAAGGGTTATTAAAATAG	-
M30	IRX2_HUMAN.H11MO.0.D	-8	0.00100327	0.771512	0.416114	19	GACATAACTTAAGGTTTCTACACTTCTAGAAAGTGGCTTC	CCAACATGCCCACCCATGT	-
M30	TLX1_HUMAN.H11MO.0.D	-16	0.00140774	1.08255	0.432933	17	GACATAACTTAAGGTTTCTACACTTCTAGAAAGTGGCTTC	CCTTGGCAACTTGCCAG	-
M32	IRX2_HUMAN.H11MO.0.D	-2	9.20509e-05	0.0707871	0.141361	19	CGATAACATGGACACATATAGATTCAGTGTCACAGATGTA	CCAACATGCCCACCCATGT	-
M32	MNX1_HUMAN.H11MO.0.D	0	0.000197949	0.152222	0.151993	19	CGATAACATGGACACATATAGATTCAGTGTCACAGATGTA	CTATTTTAATAACCCTTAA	+
M32	RXRA_HUMAN.H11MO.0.A	-15	0.00191469	1.4724	0.495255	20	CGATAACATGGACACATATAGATTCAGTGTCACAGATGTA	CTCTGACCTCTGCCTCCCCC	-
M32	ZN394_HUMAN.H11MO.0.C	-4	0.00220185	1.69323	0.495255	20	CGATAACATGGACACATATAGATTCAGTGTCACAGATGTA	AGAATGGAATAGAATGGAAT	+
M32	ZN563_HUMAN.H11MO.0.C	-18	0.00249911	1.92182	0.495255	21	CGATAACATGGACACATATAGATTCAGTGTCACAGATGTA	GGGATCCTCACTGGCAGCTGC	+
M32	HXC10_HUMAN.H11MO.0.D	-4	0.0029025	2.23202	0.495255	19	CGATAACATGGACACATATAGATTCAGTGTCACAGATGTA	GTAATAAAAAAATTAAAAA	-
M33	MNX1_HUMAN.H11MO.0.D	-12	0.000200692	0.154332	0.308198	19	GTGATTTCAAGTCTTAAGTTCAGGAAATTTTTGTCACAAG	TTAAGGGTTATTAAAATAG	-
M33	GATA1_HUMAN.H11MO.0.A	8	0.000625376	0.480915	0.320126	11	GTGATTTCAAGTCTTAAGTTCAGGAAATTTTTGTCACAAG	TCTTATCTGTCCCCGCCAG	-
M33	HXC10_HUMAN.H11MO.0.D	-6	0.0010735	0.825518	0.347458	19	GTGATTTCAAGTCTTAAGTTCAGGAAATTTTTGTCACAAG	GTAATAAAAAAATTAAAAA	-
M33	IRX2_HUMAN.H11MO.0.D	-14	0.00134579	1.03491	0.347458	19	GTGATTTCAAGTCTTAAGTTCAGGAAATTTTTGTCACAAG	ACATGGGTGGGCATGTTGG	+
M33	GATA2_HUMAN.H11MO.0.A	8	0.00156187	1.20108	0.347458	11	GTGATTTCAAGTCTTAAGTTCAGGAAATTTTTGTCACAAG	CCTTATCTCCACCCCCCAG	-
M34	IRX2_HUMAN.H11MO.0.D	-2	4.40793e-05	0.033897	0.0671875	19	CAGCGCCATTCAACAGCCTGTCCCGGCCCAGTAGAATTGG	CCAACATGCCCACCCATGT	-
M34	MNX1_HUMAN.H11MO.0.D	-5	0.000578846	0.445132	0.2941	19	CAGCGCCATTCAACAGCCTGTCCCGGCCCAGTAGAATTGG	CTATTTTAATAACCCTTAA	+
M34	GATA1_HUMAN.H11MO.0.A	6	0.00164133	1.26218	0.376091	13	CAGCGCCATTCAACAGCCTGTCCCGGCCCAGTAGAATTGG	TCTTATCTGTCCCCGCCAG	-
M34	ZN394_HUMAN.H11MO.0.C	-2	0.00184263	1.41698	0.376091	20	CAGCGCCATTCAACAGCCTGTCCCGGCCCAGTAGAATTGG	ATTCCATTCTATTCCATTCT	-
M34	Z324A_HUMAN.H11MO.0.C	-6	0.00188238	1.44755	0.376091	23	CAGCGCCATTCAACAGCCTGTCCCGGCCCAGTAGAATTGG	TATCAAACCATCCTTTGCTGCCA	+
M34	TLX1_HUMAN.H11MO.0.D	-20	0.00197392	1.51794	0.376091	17	CAGCGCCATTCAACAGCCTGTCCCGGCCCAGTAGAATTGG	CCTTGGCAACTTGCCAG	-
M34	ZN341_HUMAN.H11MO.0.C	-7	0.00250228	1.92425	0.388062	22	CAGCGCCATTCAACAGCCTGTCCCGGCCCAGTAGAATTGG	GCTCTTCCCTCCCCCCCCCCCC	-
M34	PATZ1_HUMAN.H11MO.0.C	-7	0.00268111	2.06178	0.388062	22	CAGCGCCATTCAACAGCCTGTCCCGGCCCAGTAGAATTGG	CCTCCCCCCCCGCCCCCTCCCC	-
M34	GATA2_HUMAN.H11MO.0.A	6	0.00280053	2.15361	0.388062	13	CAGCGCCATTCAACAGCCTGTCCCGGCCCAGTAGAATTGG	CCTTATCTCCACCCCCCAG	-
M34	MCR_HUMAN.H11MO.0.D	-8	0.00320838	2.46725	0.388374	17	CAGCGCCATTCAACAGCCTGTCCCGGCCCAGTAGAATTGG	TACAACAACCTGTTCTT	-
M34	VEZF1_HUMAN.H11MO.0.C	-8	0.00376924	2.89855	0.388374	22	CAGCGCCATTCAACAGCCTGTCCCGGCCCAGTAGAATTGG	CCCCTCCCCCTCCCCCCTCCCC	-
M34	RXRA_HUMAN.H11MO.0.A	-10	0.00382197	2.93909	0.388374	20	CAGCGCCATTCAACAGCCTGTCCCGGCCCAGTAGAATTGG	CTCTGACCTCTGCCTCCCCC	-
M34	PTF1A_HUMAN.H11MO.0.B	4	0.005734	4.40944	0.46635	14	CAGCGCCATTCAACAGCCTGTCCCGGCCCAGTAGAATTGG	CCAGCTGCCCCCTTTCCC	+
M34	NR1D1_HUMAN.H11MO.0.B	-4	0.00625039	4.80655	0.46635	19	CAGCGCCATTCAACAGCCTGTCCCGGCCCAGTAGAATTGG	CCTTCTGACCCACTTCCCT	-
M34	PAX8_HUMAN.H11MO.0.D	-4	0.00671762	5.16585	0.46635	14	CAGCGCCATTCAACAGCCTGTCCCGGCCCAGTAGAATTGG	GTCACTGAAGCGGG	+
M34	LEF1_HUMAN.H11MO.0.A	-4	0.00731329	5.62392	0.46635	14	CAGCGCCATTCAACAGCCTGTCCCGGCCCAGTAGAATTGG	TCCTTTGATTTGCT	+
M34	SPIC_HUMAN.H11MO.0.D	-27	0.00778934	5.99	0.46635	13	CAGCGCCATTCAACAGCCTGTCCCGGCCCAGTAGAATTGG	GAGGAAGGGGAGG	+
M34	LYL1_HUMAN.H11MO.0.A	-13	0.00795724	6.11912	0.46635	14	CAGCGCCATTCAACAGCCTGTCCCGGCCCAGTAGAATTGG	CCAGCTGTTTCCTG	+
M34	OLIG2_HUMAN.H11MO.0.B	-13	0.00825174	6.34559	0.46635	18	CAGCGCCATTCAACAGCCTGTCCCGGCCCAGTAGAATTGG	CCAGCTGTTTCCCTTCTG	+
M34	TAL1_HUMAN.H11MO.0.A	6	0.00827828	6.366	0.46635	13	CAGCGCCATTCAACAGCCTGTCCCGGCCCAGTAGAATTGG	CCTTATCTGCCCCCCCCAG	-
M34	ZN554_HUMAN.H11MO.0.C	-7	0.00876787	6.74249	0.46635	20	CAGCGCCATTCAACAGCCTGTCCCGGCCCAGTAGAATTGG	AGCACCCCACATGGCTCAGC	-
M34	P73_HUMAN.H11MO.0.A	-3	0.0088727	6.82311	0.46635	19	CAGCGCCATTCAACAGCCTGTCCCGGCCCAGTAGAATTGG	AGACATGCCCAGACATGCC	+
M34	MAF_HUMAN.H11MO.0.A	-14	0.0088727	6.82311	0.46635	19	CAGCGCCATTCAACAGCCTGTCCCGGCCCAGTAGAATTGG	TTGCTGAGTCAGCAGATTC	-
M37	MNX1_HUMAN.H11MO.0.D	-18	3.51925e-05	0.027063	0.054009	19	ACTCAGGGATATCCTAAATTAGGTTAGCATAAACTGACTT	TTAAGGGTTATTAAAATAG	-
M37	HME2_HUMAN.H11MO.0.D	-12	0.000294062	0.226133	0.225644	11	ACTCAGGGATATCCTAAATTAGGTTAGCATAAACTGACTT	CCCTAATTACC	-
M37	NR1D1_HUMAN.H11MO.0.B	-9	0.00147002	1.13045	0.435997	19	ACTCAGGGATATCCTAAATTAGGTTAGCATAAACTGACTT	CCTTCTGACCCACTTCCCT	-
M37	IRX2_HUMAN.H11MO.0.D	-17	0.00158325	1.21752	0.435997	19	ACTCAGGGATATCCTAAATTAGGTTAGCATAAACTGACTT	CCAACATGCCCACCCATGT	-
M38	MNX1_HUMAN.H11MO.0.D	-20	0.000277486	0.213387	0.257957	19	ACTAAGTGTCTATTCCGAACAAAGATAATTAAGGACTAGA	CTATTTTAATAACCCTTAA	+
M38	HXC10_HUMAN.H11MO.0.D	-17	0.000530625	0.40805	0.257957	19	ACTAAGTGTCTATTCCGAACAAAGATAATTAAGGACTAGA	TTTTTAATTTTTTTATTAC	+
M38	IRX2_HUMAN.H11MO.0.D	-18	0.000672343	0.517032	0.257957	19	ACTAAGTGTCTATTCCGAACAAAGATAATTAAGGACTAGA	ACATGGGTGGGCATGTTGG	+
M38	ZN394_HUMAN.H11MO.0.C	-11	0.00225132	1.73126	0.493577	20	ACTAAGTGTCTATTCCGAACAAAGATAATTAAGGACTAGA	ATTCCATTCTATTCCATTCT	-
M40	IRX2_HUMAN.H11MO.0.D	-10	7.00639e-05	0.0538791	0.107314	19	TCGTGTCCACATGGCTGAGTTCAGTTACCAAGGACTGTGC	ACATGGGTGGGCATGTTGG	+
M40	MNX1_HUMAN.H11MO.0.D	-21	0.000218643	0.168136	0.121482	19	TCGTGTCCACATGGCTGAGTTCAGTTACCAAGGACTGTGC	CTATTTTAATAACCCTTAA	+
M40	BRAC_HUMAN.H11MO.0.A	-5	0.000353212	0.27162	0.13525	20	TCGTGTCCACATGGCTGAGTTCAGTTACCAAGGACTGTGC	TTAGCAGGGAGGTGTGAAAT	+
M40	TLX1_HUMAN.H11MO.0.D	-8	0.00176148	1.35458	0.449663	17	TCGTGTCCACATGGCTGAGTTCAGTTACCAAGGACTGTGC	CCTTGGCAACTTGCCAG	-
M40	GATA2_HUMAN.H11MO.0.A	7	0.0025081	1.92873	0.486035	12	TCGTGTCCACATGGCTGAGTTCAGTTACCAAGGACTGTGC	CCTTATCTCCACCCCCCAG	-
M40	ZN563_HUMAN.H11MO.0.C	-11	0.0027967	2.15066	0.486035	21	TCGTGTCCACATGGCTGAGTTCAGTTACCAAGGACTGTGC	GGGATCCTCACTGGCAGCTGC	+
M40	GATA1_HUMAN.H11MO.0.A	7	0.00311609	2.39628	0.486035	12	TCGTGTCCACATGGCTGAGTTCAGTTACCAAGGACTGTGC	TCTTATCTGTCCCCGCCAG	-
M40	HXC10_HUMAN.H11MO.0.D	-5	0.00414128	3.18465	0.486035	19	TCGTGTCCACATGGCTGAGTTCAGTTACCAAGGACTGTGC	GTAATAAAAAAATTAAAAA	-
M40	CLOCK_HUMAN.H11MO.0.C	-3	0.00416162	3.20029	0.486035	14	TCGTGTCCACATGGCTGAGTTCAGTTACCAAGGACTGTGC	TGTTCACGTGTCTG	-
M40	ZN394_HUMAN.H11MO.0.C	-18	0.00433606	3.33443	0.486035	20	TCGTGTCCACATGGCTGAGTTCAGTTACCAAGGACTGTGC	ATTCCATTCTATTCCATTCT	-
M42	MNX1_HUMAN.H11MO.0.D	-16	0.000288949	0.222202	0.227515	19	GCAAAATATGTTTAGGTTGAATCTGATATGATGAACTAAT	TTAAGGGTTATTAAAATAG	-
M42	IRX2_HUMAN.H11MO.0.D	-10	0.000505924	0.389056	0.227515	19	GCAAAATATGTTTAGGTTGAATCTGATATGATGAACTAAT	CCAACATGCCCACCCATGT	-
M44	MNX1_HUMAN.H11MO.0.D	-6	0.000124678	0.0958773	0.171886	19	CCTTAGTTAAAGAATACAGTTTTTTGTTGCTATGAGCTCC	CTATTTTAATAACCCTTAA	+
M44	HXC10_HUMAN.H11MO.0.D	-11	0.000316732	0.243567	0.171886	19	CCTTAGTTAAAGAATACAGTTTTTTGTTGCTATGAGCTCC	TTTTTAATTTTTTTATTAC	+
M44	IRX2_HUMAN.H11MO.0.D	-17	0.000558911	0.429802	0.171886	19	CCTTAGTTAAAGAATACAGTTTTTTGTTGCTATGAGCTCC	ACATGGGTGGGCATGTTGG	+
M44	ZN394_HUMAN.H11MO.0.C	-10	0.00221679	1.70471	0.486961	20	CCTTAGTTAAAGAATACAGTTTTTTGTTGCTATGAGCTCC	AGAATGGAATAGAATGGAAT	+
M46	MNX1_HUMAN.H11MO.0.D	-8	4.09629e-05	0.0315005	0.0314735	19	ATTAAAATGGACCTTAACAAAGATGTACCTATAGCTGTTG	CTATTTTAATAACCCTTAA	+
M46	IRX2_HUMAN.H11MO.0.D	-16	0.000561311	0.431648	0.287519	19	ATTAAAATGGACCTTAACAAAGATGTACCTATAGCTGTTG	ACATGGGTGGGCATGTTGG	+
M46	HXC10_HUMAN.H11MO.0.D	-13	0.00111968	0.861031	0.344118	19	ATTAAAATGGACCTTAACAAAGATGTACCTATAGCTGTTG	TTTTTAATTTTTTTATTAC	+
M46	TLX1_HUMAN.H11MO.0.D	-5	0.00135516	1.04212	0.347076	17	ATTAAAATGGACCTTAACAAAGATGTACCTATAGCTGTTG	CTGGCAAGTTGCCAAGG	+
M46	ZN394_HUMAN.H11MO.0.C	-3	0.00204319	1.57122	0.392468	20	ATTAAAATGGACCTTAACAAAGATGTACCTATAGCTGTTG	AGAATGGAATAGAATGGAAT	+
M47	MNX1_HUMAN.H11MO.0.D	-3	1.23594e-05	0.00950441	0.0189677	19	AAAGTCAGTGTGTAGTACAAAGCGGCCATATATGATTTGA	TTAAGGGTTATTAAAATAG	-
M47	IRX2_HUMAN.H11MO.0.D	-16	6.8706e-05	0.0528349	0.0527206	19	AAAGTCAGTGTGTAGTACAAAGCGGCCATATATGATTTGA	CCAACATGCCCACCCATGT	-
M47	MCR_HUMAN.H11MO.0.D	-12	0.000134784	0.103649	0.0689496	17	AAAGTCAGTGTGTAGTACAAAGCGGCCATATATGATTTGA	TACAACAACCTGTTCTT	-
M48	MNX1_HUMAN.H11MO.0.D	-13	0.00023937	0.184076	0.164805	19	ACGCGATAGCAAATACAGGCTCAGTTTACTTATGATGAAT	TTAAGGGTTATTAAAATAG	-
M48	IRX2_HUMAN.H11MO.0.D	-19	0.000259929	0.199886	0.164805	19	ACGCGATAGCAAATACAGGCTCAGTTTACTTATGATGAAT	ACATGGGTGGGCATGTTGG	+
M48	ZN394_HUMAN.H11MO.0.C	-12	0.000488709	0.375817	0.164805	20	ACGCGATAGCAAATACAGGCTCAGTTTACTTATGATGAAT	ATTCCATTCTATTCCATTCT	-
M48	HXC10_HUMAN.H11MO.0.D	-2	0.00167655	1.28927	0.429389	19	ACGCGATAGCAAATACAGGCTCAGTTTACTTATGATGAAT	GTAATAAAAAAATTAAAAA	-
M48	GATA1_HUMAN.H11MO.0.A	-28	0.00258633	1.98889	0.496796	12	ACGCGATAGCAAATACAGGCTCAGTTTACTTATGATGAAT	CTGGCGGGGACAGATAAGA	+
M48	GATA2_HUMAN.H11MO.0.A	-28	0.00258633	1.98889	0.496796	12	ACGCGATAGCAAATACAGGCTCAGTTTACTTATGATGAAT	CTGGGGGGTGGAGATAAGG	+
M49	MNX1_HUMAN.H11MO.0.D	-12	6.01335e-05	0.0462426	0.0924665	19	AAAATTCCCATCATCTTGCATGTTGAAATGCTTCCTTTAA	TTAAGGGTTATTAAAATAG	-
M49	IRX2_HUMAN.H11MO.0.D	-7	0.000222229	0.170894	0.146286	19	AAAATTCCCATCATCTTGCATGTTGAAATGCTTCCTTTAA	ACATGGGTGGGCATGTTGG	+
M49	HXC10_HUMAN.H11MO.0.D	-12	0.00102087	0.785052	0.313957	19	AAAATTCCCATCATCTTGCATGTTGAAATGCTTCCTTTAA	TTTTTAATTTTTTTATTAC	+
M49	ZN394_HUMAN.H11MO.0.C	-4	0.00130842	1.00617	0.335323	20	AAAATTCCCATCATCTTGCATGTTGAAATGCTTCCTTTAA	ATTCCATTCTATTCCATTCT	-
M50	MNX1_HUMAN.H11MO.0.D	-3	0.000240018	0.184574	0.351106	19	AAGTTAGCTATTATCCAGTCAGAAGCTAAACCCGCGAATT	TTAAGGGTTATTAAAATAG	-
M52	PROX1_HUMAN.H11MO.0.D	0	0.000212814	0.163654	0.239263	17	TGAATAGACGTATAGGAGGTCAGAAATTCGACCCCCAAAA	GGGTAAGGCGGGTTGGG	+
M52	MNX1_HUMAN.H11MO.0.D	-11	0.000311605	0.239624	0.239263	19	TGAATAGACGTATAGGAGGTCAGAAATTCGACCCCCAAAA	TTAAGGGTTATTAAAATAG	-
M53	MNX1_HUMAN.H11MO.0.D	-1	2.52359e-05	0.0194064	0.038602	19	CTTCATAGGCAATAGAGTGTTATTATGATTTGGCCTGTAG	TTAAGGGTTATTAAAATAG	-
M53	GATA1_HUMAN.H11MO.0.A	-29	0.000346792	0.266683	0.113193	11	CTTCATAGGCAATAGAGTGTTATTATGATTTGGCCTGTAG	CTGGCGGGGACAGATAAGA	+
M53	ZN394_HUMAN.H11MO.0.C	-3	0.00040271	0.309684	0.113193	20	CTTCATAGGCAATAGAGTGTTATTATGATTTGGCCTGTAG	AGAATGGAATAGAATGGAAT	+
M53	IRX2_HUMAN.H11MO.0.D	-22	0.000441695	0.339664	0.113193	18	CTTCATAGGCAATAGAGTGTTATTATGATTTGGCCTGTAG	ACATGGGTGGGCATGTTGG	+
M53	TLX1_HUMAN.H11MO.0.D	-16	0.000505887	0.389027	0.113193	17	CTTCATAGGCAATAGAGTGTTATTATGATTTGGCCTGTAG	CTGGCAAGTTGCCAAGG	+
M53	HXC10_HUMAN.H11MO.0.D	-7	0.000965164	0.742211	0.184545	19	CTTCATAGGCAATAGAGTGTTATTATGATTTGGCCTGTAG	GTAATAAAAAAATTAAAAA	-
M53	GATA2_HUMAN.H11MO.0.A	-29	0.00163202	1.25503	0.240944	11	CTTCATAGGCAATAGAGTGTTATTATGATTTGGCCTGTAG	CTGGGGGGTGGAGATAAGG	+
M53	MAF_HUMAN.H11MO.0.A	0	0.00189019	1.45355	0.240944	19	CTTCATAGGCAATAGAGTGTTATTATGATTTGGCCTGTAG	TTGCTGAGTCAGCAGATTC	-
M53	RXRA_HUMAN.H11MO.0.A	-5	0.00311504	2.39547	0.340351	20	CTTCATAGGCAATAGAGTGTTATTATGATTTGGCCTGTAG	GGGGGAGGCAGAGGTCAGAG	+
M53	BRAC_HUMAN.H11MO.0.A	-5	0.00499097	3.83806	0.464235	20	CTTCATAGGCAATAGAGTGTTATTATGATTTGGCCTGTAG	TTAGCAGGGAGGTGTGAAAT	+
M53	ZN563_HUMAN.H11MO.0.C	-8	0.00515936	3.96755	0.464235	21	CTTCATAGGCAATAGAGTGTTATTATGATTTGGCCTGTAG	GCAGCTGCCAGTGAGGATCCC	-
M54	MNX1_HUMAN.H11MO.0.D	-7	4.15705e-05	0.0319677	0.0638389	19	CAGATCCCTAACCTTGTACCCGGTTTTACTTGGTGTTGGT	CTATTTTAATAACCCTTAA	+
M54	IRX2_HUMAN.H11MO.0.D	-17	0.00013124	0.100923	0.100771	19	CAGATCCCTAACCTTGTACCCGGTTTTACTTGGTGTTGGT	ACATGGGTGGGCATGTTGG	+
M54	TLX1_HUMAN.H11MO.0.D	-6	0.000238696	0.183557	0.122187	17	CAGATCCCTAACCTTGTACCCGGTTTTACTTGGTGTTGGT	CCTTGGCAACTTGCCAG	-
M55	MNX1_HUMAN.H11MO.0.D	-11	0.000471949	0.362929	0.269233	19	AAATATGGGTAATGTCGTATAAAGGATCAGATCAGGATTT	CTATTTTAATAACCCTTAA	+
M55	IRX2_HUMAN.H11MO.0.D	-21	0.000553447	0.425601	0.269233	19	AAATATGGGTAATGTCGTATAAAGGATCAGATCAGGATTT	ACATGGGTGGGCATGTTGG	+
M55	ZN394_HUMAN.H11MO.0.C	-19	0.00122538	0.942313	0.376603	20	AAATATGGGTAATGTCGTATAAAGGATCAGATCAGGATTT	AGAATGGAATAGAATGGAAT	+
M56	FLI1_HUMAN.H11MO.0.A	-7	0.000192189	0.147793	0.295527	18	ACCAAAACCAATAAGCAAGCAGGAAGTAATTAAGCATTGG	GGAGGAAGGAAGGAGGGA	+
M58	TLX1_HUMAN.H11MO.0.D	-8	0.000268423	0.206417	0.169386	17	TAAGCTATACACAGCCCTGTAAAAATGGTCGTGAAGAAAT	CCTTGGCAACTTGCCAG	-
M58	BRAC_HUMAN.H11MO.0.A	-5	0.000335531	0.258023	0.169386	20	TAAGCTATACACAGCCCTGTAAAAATGGTCGTGAAGAAAT	ATTTCACACCTCCCTGCTAA	-
M58	MNX1_HUMAN.H11MO.0.D	-2	0.00034668	0.266597	0.169386	19	TAAGCTATACACAGCCCTGTAAAAATGGTCGTGAAGAAAT	CTATTTTAATAACCCTTAA	+
M58	IRX2_HUMAN.H11MO.0.D	-1	0.00203431	1.56439	0.497158	19	TAAGCTATACACAGCCCTGTAAAAATGGTCGTGAAGAAAT	CCAACATGCCCACCCATGT	-
M58	Z324A_HUMAN.H11MO.0.C	-12	0.00246785	1.89778	0.497158	23	TAAGCTATACACAGCCCTGTAAAAATGGTCGTGAAGAAAT	TGGCAGCAAAGGATGGTTTGATA	-
M58	HME2_HUMAN.H11MO.0.D	-16	0.00281463	2.16445	0.497158	11	TAAGCTATACACAGCCCTGTAAAAATGGTCGTGAAGAAAT	CCCTAATTACC	-
M58	MAF_HUMAN.H11MO.0.A	-11	0.00291556	2.24206	0.497158	19	TAAGCTATACACAGCCCTGTAAAAATGGTCGTGAAGAAAT	TTGCTGAGTCAGCAGATTC	-
M59	IRX2_HUMAN.H11MO.0.D	-19	5.50687e-05	0.0423478	0.0571487	19	CTGATATAGATTAATTAACCTATAGCTTAAAATTGGACCT	ACATGGGTGGGCATGTTGG	+
M59	MNX1_HUMAN.H11MO.0.D	-5	0.000111642	0.0858526	0.0571487	19	CTGATATAGATTAATTAACCTATAGCTTAAAATTGGACCT	CTATTTTAATAACCCTTAA	+
M59	HXC10_HUMAN.H11MO.0.D	-11	0.000582791	0.448166	0.178996	19	CTGATATAGATTAATTAACCTATAGCTTAAAATTGGACCT	TTTTTAATTTTTTTATTAC	+
M59	ZN394_HUMAN.H11MO.0.C	-18	0.00172198	1.3242	0.440735	20	CTGATATAGATTAATTAACCTATAGCTTAAAATTGGACCT	AGAATGGAATAGAATGGAAT	+
M60	RXRA_HUMAN.H11MO.0.A	-5	6.31827e-05	0.0485875	0.0965203	20	TGGCACTCAGATCTCTCACTCCAGAGATCATGCCCACAGT	CTCTGACCTCTGCCTCCCCC	-
M60	ZN667_HUMAN.H11MO.0.C	1	0.000174898	0.134496	0.13359	18	TGGCACTCAGATCTCTCACTCCAGAGATCATGCCCACAGT	GTGGCCTTAAAAGCTCAGC	+
M60	MXI1_HUMAN.H11MO.0.A	5	0.000530716	0.40812	0.232421	10	TGGCACTCAGATCTCTCACTCCAGAGATCATGCCCACAGT	GCACGTGGCGGCGGG	+
M60	ZN350_HUMAN.H11MO.1.D	-1	0.000722878	0.555893	0.232421	24	TGGCACTCAGATCTCTCACTCCAGAGATCATGCCCACAGT	GGGCAACAAATCCCTGCGCCCCGT	-
M60	NR1H4_HUMAN.H11MO.0.B	-7	0.000921122	0.708343	0.232421	19	TGGCACTCAGATCTCTCACTCCAGAGATCATGCCCACAGT	GGGGTCAATGACCCCGAGG	+
M60	ZN563_HUMAN.H11MO.0.C	-13	0.00129148	0.993149	0.232421	21	TGGCACTCAGATCTCTCACTCCAGAGATCATGCCCACAGT	GCAGCTGCCAGTGAGGATCCC	-
M60	COT2_HUMAN.H11MO.1.A	0	0.00139104	1.06971	0.232421	17	TGGCACTCAGATCTCTCACTCCAGAGATCATGCCCACAGT	GGGGTCAAAGGTCAGGG	+
M60	TLX1_HUMAN.H11MO.0.D	-19	0.00139104	1.06971	0.232421	17	TGGCACTCAGATCTCTCACTCCAGAGATCATGCCCACAGT	CCTTGGCAACTTGCCAG	-
M60	ZFX_HUMAN.H11MO.1.A	-5	0.00152144	1.16999	0.232421	17	TGGCACTCAGATCTCTCACTCCAGAGATCATGCCCACAGT	CCCCGGCCTCCGCCCCC	-
M60	COT1_HUMAN.H11MO.0.C	-5	0.00236427	1.81812	0.300979	17	TGGCACTCAGATCTCTCACTCCAGAGATCATGCCCACAGT	CCCTGACCTCTGACCCC	-
M60	RARG_HUMAN.H11MO.0.B	-8	0.00332649	2.55807	0.375098	18	TGGCACTCAGATCTCTCACTCCAGAGATCATGCCCACAGT	AGGTCAGAGTGACCTGGG	+
M60	RHXF1_HUMAN.H11MO.0.D	-25	0.00353798	2.72071	0.375098	11	TGGCACTCAGATCTCTCACTCCAGAGATCATGCCCACAGT	GTTAATCCCCG	-
M60	NR1D1_HUMAN.H11MO.0.B	-8	0.00492735	3.78913	0.418178	19	TGGCACTCAGATCTCTCACTCCAGAGATCATGCCCACAGT	AGGGAAGTGGGTCAGAAGG	+
M61	MNX1_HUMAN.H11MO.0.D	-6	2.37269e-05	0.018246	0.0287982	19	TTTAAAACAATTCTATAGCTGTCTGAAAAGATATGCTGAT	CTATTTTAATAACCCTTAA	+
M61	IRX2_HUMAN.H11MO.0.D	-8	0.000229121	0.176194	0.117285	19	TTTAAAACAATTCTATAGCTGTCTGAAAAGATATGCTGAT	ACATGGGTGGGCATGTTGG	+
M61	TLX1_HUMAN.H11MO.0.D	-18	0.00112582	0.865755	0.345779	17	TTTAAAACAATTCTATAGCTGTCTGAAAAGATATGCTGAT	CTGGCAAGTTGCCAAGG	+
M62	MNX1_HUMAN.H11MO.0.D	-18	0.000127319	0.0979086	0.195522	19	TTTAACATAGGATGCAGTGAAATTGTTGTGCCTGTAGGTA	TTAAGGGTTATTAAAATAG	-
M62	IRX2_HUMAN.H11MO.0.D	-19	0.000598808	0.460483	0.262861	19	TTTAACATAGGATGCAGTGAAATTGTTGTGCCTGTAGGTA	ACATGGGTGGGCATGTTGG	+
M62	ZN394_HUMAN.H11MO.0.C	-3	0.000684937	0.526716	0.262861	20	TTTAACATAGGATGCAGTGAAATTGTTGTGCCTGTAGGTA	AGAATGGAATAGAATGGAAT	+
M62	RXRA_HUMAN.H11MO.0.A	-14	0.000855848	0.658147	0.262861	20	TTTAACATAGGATGCAGTGAAATTGTTGTGCCTGTAGGTA	CTCTGACCTCTGCCTCCCCC	-
M62	HXC10_HUMAN.H11MO.0.D	-13	0.00148579	1.14257	0.325955	19	TTTAACATAGGATGCAGTGAAATTGTTGTGCCTGTAGGTA	GTAATAAAAAAATTAAAAA	-
M63	ZN563_HUMAN.H11MO.0.C	-14	0.000649668	0.499595	0.478617	21	GCCCCTAGCTGGGAACAGGTATCAACGTGGAAGCATGCCC	GCAGCTGCCAGTGAGGATCCC	-
M63	IRX2_HUMAN.H11MO.0.D	-14	0.0010073	0.774612	0.478617	19	GCCCCTAGCTGGGAACAGGTATCAACGTGGAAGCATGCCC	ACATGGGTGGGCATGTTGG	+
M63	MNX1_HUMAN.H11MO.0.D	-6	0.00127592	0.981179	0.478617	19	GCCCCTAGCTGGGAACAGGTATCAACGTGGAAGCATGCCC	CTATTTTAATAACCCTTAA	+
M63	RFX5_HUMAN.H11MO.0.A	-3	0.00155833	1.19835	0.478617	20	GCCCCTAGCTGGGAACAGGTATCAACGTGGAAGCATGCCC	TCTGCCTAGCAACAGCTGAC	-
M64	MNX1_HUMAN.H11MO.0.D	-13	0.000134656	0.103551	0.168021	19	CCCAATTGGAAGGTCCTAGCTAATTAAAACATCACTCTCA	TTAAGGGTTATTAAAATAG	-
M64	TLX1_HUMAN.H11MO.0.D	-13	0.000218493	0.168021	0.168021	17	CCCAATTGGAAGGTCCTAGCTAATTAAAACATCACTCTCA	CCTTGGCAACTTGCCAG	-
M64	HXC10_HUMAN.H11MO.0.D	-12	0.000555345	0.42706	0.284707	19	CCCAATTGGAAGGTCCTAGCTAATTAAAACATCACTCTCA	TTTTTAATTTTTTTATTAC	+
M64	BRAC_HUMAN.H11MO.0.A	-21	0.00191746	1.47453	0.491509	19	CCCAATTGGAAGGTCCTAGCTAATTAAAACATCACTCTCA	ATTTCACACCTCCCTGCTAA	-
M67	MNX1_HUMAN.H11MO.0.D	-18	0.000597328	0.459345	0.357209	19	TCAAGTTAGCAGGTTTTCTAAATACATGCATATATTTCTA	TTAAGGGTTATTAAAATAG	-
M67	IRX2_HUMAN.H11MO.0.D	-16	0.000645741	0.496575	0.357209	19	TCAAGTTAGCAGGTTTTCTAAATACATGCATATATTTCTA	CCAACATGCCCACCCATGT	-
M68	NFIB_HUMAN.H11MO.0.D	-2	9.7226e-05	0.0747668	0.149503	9	ATACCTGGCAGAAAAATCCCACAAGGCAGAGAACTTTAAC	CCCTGGCAG	+
M68	NFIC_HUMAN.H11MO.1.A	-2	0.000533042	0.40991	0.409827	9	ATACCTGGCAGAAAAATCCCACAAGGCAGAGAACTTTAAC	TCTTGGCAG	+
M68	HIC2_HUMAN.H11MO.0.D	-2	0.0011926	0.917106	0.478748	11	ATACCTGGCAGAAAAATCCCACAAGGCAGAGAACTTTAAC	CCATGCCAGGC	+
M68	KAISO_HUMAN.H11MO.2.A	-4	0.00149495	1.14961	0.478748	12	ATACCTGGCAGAAAAATCCCACAAGGCAGAGAACTTTAAC	CTCGCAGGAAGA	+
M68	ZEP1_HUMAN.H11MO.0.D	-9	0.00162897	1.25268	0.478748	12	ATACCTGGCAGAAAAATCCCACAAGGCAGAGAACTTTAAC	TGGGAAATCCCC	+
M68	HLTF_HUMAN.H11MO.0.D	-4	0.0021008	1.61551	0.478748	12	ATACCTGGCAGAAAAATCCCACAAGGCAGAGAACTTTAAC	TTTGCAGCCCTA	-
M68	TF65_HUMAN.H11MO.0.A	-8	0.0021794	1.67596	0.478748	14	ATACCTGGCAGAAAAATCCCACAAGGCAGAGAACTTTAAC	CTGGAAATTCCCTG	-
M69	ZN394_HUMAN.H11MO.0.C	-13	8.87213e-05	0.0682267	0.0697502	20	AAAGCGTATTGCCATTGACATAGATTGAGTTTCCGAGGAA	ATTCCATTCTATTCCATTCT	-
M69	MNX1_HUMAN.H11MO.0.D	-4	9.07209e-05	0.0697644	0.0697502	19	AAAGCGTATTGCCATTGACATAGATTGAGTTTCCGAGGAA	TTAAGGGTTATTAAAATAG	-
M69	HXC10_HUMAN.H11MO.0.D	-19	0.00110044	0.846241	0.365582	19	AAAGCGTATTGCCATTGACATAGATTGAGTTTCCGAGGAA	TTTTTAATTTTTTTATTAC	+
M71	MNX1_HUMAN.H11MO.0.D	-6	7.96037e-05	0.0612153	0.0737089	19	CAATCCATAGGTAATAAGCTATGTATTGAAGTCCACGTAT	CTATTTTAATAACCCTTAA	+
M71	IRX2_HUMAN.H11MO.0.D	-3	0.000172216	0.132434	0.0737089	19	CAATCCATAGGTAATAAGCTATGTATTGAAGTCCACGTAT	CCAACATGCCCACCCATGT	-
M71	HXC10_HUMAN.H11MO.0.D	-10	0.000221122	0.170042	0.0737089	19	CAATCCATAGGTAATAAGCTATGTATTGAAGTCCACGTAT	TTTTTAATTTTTTTATTAC	+
M71	ZN394_HUMAN.H11MO.0.C	-11	0.00127658	0.981693	0.279877	20	CAATCCATAGGTAATAAGCTATGTATTGAAGTCCACGTAT	AGAATGGAATAGAATGGAAT	+
M72	MNX1_HUMAN.H11MO.0.D	-6	0.000110685	0.085117	0.170234	19	GTTTTAAAATTTAGATAAACCCGATCTTGAAGCAGCCTGC	CTATTTTAATAACCCTTAA	+
M72	IRX2_HUMAN.H11MO.0.D	-21	0.000571507	0.439489	0.292993	19	GTTTTAAAATTTAGATAAACCCGATCTTGAAGCAGCCTGC	CCAACATGCCCACCCATGT	-
M73	MNX1_HUMAN.H11MO.0.D	-3	2.08779e-05	0.0160551	0.0319988	19	ATCATGTGTTAGTACATCGGTACTTCGAGCCGATCTGTCA	CTATTTTAATAACCCTTAA	+
M73	HME2_HUMAN.H11MO.0.D	-18	0.00121688	0.935784	0.40185	11	ATCATGTGTTAGTACATCGGTACTTCGAGCCGATCTGTCA	GGTAATTAGGG	+
M73	HXC10_HUMAN.H11MO.0.D	-7	0.00127046	0.976986	0.40185	19	ATCATGTGTTAGTACATCGGTACTTCGAGCCGATCTGTCA	GTAATAAAAAAATTAAAAA	-
M73	IRX2_HUMAN.H11MO.0.D	-14	0.00136842	1.05231	0.40185	19	ATCATGTGTTAGTACATCGGTACTTCGAGCCGATCTGTCA	ACATGGGTGGGCATGTTGG	+
M73	GATA1_HUMAN.H11MO.0.A	7	0.00183534	1.41137	0.40185	12	ATCATGTGTTAGTACATCGGTACTTCGAGCCGATCTGTCA	TCTTATCTGTCCCCGCCAG	-
M74	MNX1_HUMAN.H11MO.0.D	-2	1.65742e-05	0.0127456	0.0254027	19	GTACAATATTCATTAAAATGTCATTACAAAGGTCAGGTAT	TTAAGGGTTATTAAAATAG	-
M74	HXC10_HUMAN.H11MO.0.D	-8	0.000262922	0.202187	0.201486	19	GTACAATATTCATTAAAATGTCATTACAAAGGTCAGGTAT	GTAATAAAAAAATTAAAAA	-
M74	IRX2_HUMAN.H11MO.0.D	-2	0.000869495	0.668642	0.246735	19	GTACAATATTCATTAAAATGTCATTACAAAGGTCAGGTAT	ACATGGGTGGGCATGTTGG	+
M74	ZN394_HUMAN.H11MO.0.C	-4	0.000965908	0.742783	0.246735	20	GTACAATATTCATTAAAATGTCATTACAAAGGTCAGGTAT	AGAATGGAATAGAATGGAAT	+
M74	RXRA_HUMAN.H11MO.0.A	-18	0.00129473	0.995649	0.280394	20	GTACAATATTCATTAAAATGTCATTACAAAGGTCAGGTAT	GGGGGAGGCAGAGGTCAGAG	+
M74	TLX1_HUMAN.H11MO.0.D	-20	0.00146357	1.12548	0.280394	17	GTACAATATTCATTAAAATGTCATTACAAAGGTCAGGTAT	CCTTGGCAACTTGCCAG	-
M75	MNX1_HUMAN.H11MO.0.D	-6	9.80729e-05	0.0754181	0.150707	19	GAGTACAATTTCTGCTAAGCAATTATGATTCAGCTAAAAA	CTATTTTAATAACCCTTAA	+
M75	IRX2_HUMAN.H11MO.0.D	-1	0.000293669	0.225832	0.177016	19	GAGTACAATTTCTGCTAAGCAATTATGATTCAGCTAAAAA	CCAACATGCCCACCCATGT	-
M77	MCR_HUMAN.H11MO.0.D	0	9.5798e-05	0.0736686	0.147337	17	CATTCCTAGAGGCTCTTCCGGTTTTACTTGGTGGAAGATA	AAGAACAGGTTGTTGTA	+
M77	IRX2_HUMAN.H11MO.0.D	-4	0.000641498	0.493312	0.493312	19	CATTCCTAGAGGCTCTTCCGGTTTTACTTGGTGGAAGATA	CCAACATGCCCACCCATGT	-
M80	IRX2_HUMAN.H11MO.0.D	-14	0.000680652	0.523421	0.426638	19	GCTGTCCCAGACATGCCAGTTTCCTGAGGACAGACAGCTT	ACATGGGTGGGCATGTTGG	+
M80	RXRA_HUMAN.H11MO.0.A	-15	0.000758228	0.583077	0.426638	20	GCTGTCCCAGACATGCCAGTTTCCTGAGGACAGACAGCTT	GGGGGAGGCAGAGGTCAGAG	+
M80	TLX1_HUMAN.H11MO.0.D	-11	0.000833452	0.640925	0.426638	17	GCTGTCCCAGACATGCCAGTTTCCTGAGGACAGACAGCTT	CTGGCAAGTTGCCAAGG	+
M81	MNX1_HUMAN.H11MO.0.D	-4	3.88032e-05	0.0298396	0.0595112	19	GTTAAAAAGATTTCAGTCATAACCTTCATGTCACCTTAGG	TTAAGGGTTATTAAAATAG	-
M81	HME2_HUMAN.H11MO.0.D	-30	0.00119334	0.917678	0.475016	10	GTTAAAAAGATTTCAGTCATAACCTTCATGTCACCTTAGG	GGTAATTAGGG	+
M81	HXC10_HUMAN.H11MO.0.D	-15	0.00146645	1.1277	0.475016	19	GTTAAAAAGATTTCAGTCATAACCTTCATGTCACCTTAGG	GTAATAAAAAAATTAAAAA	-
M81	BRAC_HUMAN.H11MO.0.A	-9	0.00220271	1.69388	0.475016	20	GTTAAAAAGATTTCAGTCATAACCTTCATGTCACCTTAGG	ATTTCACACCTCCCTGCTAA	-
M81	ZN394_HUMAN.H11MO.0.C	-13	0.00220271	1.69388	0.475016	20	GTTAAAAAGATTTCAGTCATAACCTTCATGTCACCTTAGG	ATTCCATTCTATTCCATTCT	-
M81	IRX2_HUMAN.H11MO.0.D	-22	0.0024778	1.90543	0.475016	18	GTTAAAAAGATTTCAGTCATAACCTTCATGTCACCTTAGG	CCAACATGCCCACCCATGT	-
M83	IRX2_HUMAN.H11MO.0.D	-4	0.000244264	0.187839	0.37462	19	CTGAATCTGTATGGTTTTTTGAAGGTGACATGAACCATGC	ACATGGGTGGGCATGTTGG	+
M84	RXRA_HUMAN.H11MO.0.A	-18	2.10356e-05	0.0161764	0.0321982	20	GTCTGCTACTATGAAAGACTCTGATCTTTAGTTGCGATCA	CTCTGACCTCTGCCTCCCCC	-
M84	ZN394_HUMAN.H11MO.0.C	-7	9.73618e-05	0.0748712	0.0745136	20	GTCTGCTACTATGAAAGACTCTGATCTTTAGTTGCGATCA	AGAATGGAATAGAATGGAAT	+
M84	FOXD3_HUMAN.H11MO.0.D	-22	0.000334855	0.257504	0.170849	15	GTCTGCTACTATGAAAGACTCTGATCTTTAGTTGCGATCA	TTTGTTTACTTAGCA	+
M84	IRX2_HUMAN.H11MO.0.D	-13	0.000958104	0.736782	0.332189	19	GTCTGCTACTATGAAAGACTCTGATCTTTAGTTGCGATCA	ACATGGGTGGGCATGTTGG	+
M84	RARG_HUMAN.H11MO.2.D	-20	0.00128247	0.986219	0.332189	20	GTCTGCTACTATGAAAGACTCTGATCTTTAGTTGCGATCA	GTGACCTCTGGGTGACCCCC	-
M84	MNX1_HUMAN.H11MO.0.D	-5	0.00164244	1.26304	0.332189	19	GTCTGCTACTATGAAAGACTCTGATCTTTAGTTGCGATCA	TTAAGGGTTATTAAAATAG	-
M84	THA_HUMAN.H11MO.0.C	-20	0.00206045	1.58449	0.332189	17	GTCTGCTACTATGAAAGACTCTGATCTTTAGTTGCGATCA	CTGACCTGAAGTGACCC	-
M84	Z324A_HUMAN.H11MO.0.C	-11	0.00208396	1.60257	0.332189	23	GTCTGCTACTATGAAAGACTCTGATCTTTAGTTGCGATCA	TGGCAGCAAAGGATGGTTTGATA	-
M84	LYL1_HUMAN.H11MO.0.A	-10	0.00224258	1.72455	0.332189	14	GTCTGCTACTATGAAAGACTCTGATCTTTAGTTGCGATCA	CAGGAAACAGCTGG	-
M84	HXC10_HUMAN.H11MO.0.D	-16	0.00238727	1.83581	0.332189	19	GTCTGCTACTATGAAAGACTCTGATCTTTAGTTGCGATCA	TTTTTAATTTTTTTATTAC	+
M84	COT2_HUMAN.H11MO.1.A	-18	0.00329514	2.53396	0.404006	17	GTCTGCTACTATGAAAGACTCTGATCTTTAGTTGCGATCA	CCCTGACCTTTGACCCC	-
M84	NR1H3_HUMAN.H11MO.0.B	-21	0.0036952	2.84161	0.404006	19	GTCTGCTACTATGAAAGACTCTGATCTTTAGTTGCGATCA	TGACCTGCAGTGACCTCTG	-
M85	MNX1_HUMAN.H11MO.0.D	-8	0.000151229	0.116295	0.1445	19	ACTTGCATTTCAGATCACATGAAGTTAGACAAGGTTTGAA	TTAAGGGTTATTAAAATAG	-
M85	IRX2_HUMAN.H11MO.0.D	-1	0.000294914	0.226789	0.1445	19	ACTTGCATTTCAGATCACATGAAGTTAGACAAGGTTTGAA	CCAACATGCCCACCCATGT	-
M85	HXC10_HUMAN.H11MO.0.D	-4	0.000376381	0.289437	0.1445	19	ACTTGCATTTCAGATCACATGAAGTTAGACAAGGTTTGAA	GTAATAAAAAAATTAAAAA	-
M86	MNX1_HUMAN.H11MO.0.D	0	5.69133e-05	0.0437663	0.0629237	19	TAACTGTGACAACTATGTTCAAAGGCGAATCTTACAGTTA	CTATTTTAATAACCCTTAA	+
M86	IRX2_HUMAN.H11MO.0.D	-8	0.00126629	0.973774	0.489	19	TAACTGTGACAACTATGTTCAAAGGCGAATCTTACAGTTA	ACATGGGTGGGCATGTTGG	+
M86	HXC10_HUMAN.H11MO.0.D	-3	0.00159005	1.22275	0.489	19	TAACTGTGACAACTATGTTCAAAGGCGAATCTTACAGTTA	GTAATAAAAAAATTAAAAA	-
M87	MNX1_HUMAN.H11MO.0.D	-14	8.01396e-05	0.0616273	0.123149	19	CACATTCCACACATATGCCTGGATATATACTGTTCTTTGA	CTATTTTAATAACCCTTAA	+
M87	IRX2_HUMAN.H11MO.0.D	-9	0.000696196	0.535375	0.356611	19	CACATTCCACACATATGCCTGGATATATACTGTTCTTTGA	CCAACATGCCCACCCATGT	-
M88	IRX2_HUMAN.H11MO.0.D	-20	7.97795e-05	0.0613504	0.122516	19	TTTGGAGTAACAAATTTATGACAGTATGAGCACCTGAGTT	CCAACATGCCCACCCATGT	-
M88	MNX1_HUMAN.H11MO.0.D	-19	0.000188362	0.14485	0.144632	19	TTTGGAGTAACAAATTTATGACAGTATGAGCACCTGAGTT	TTAAGGGTTATTAAAATAG	-
M88	HXC10_HUMAN.H11MO.0.D	-3	0.00135959	1.04552	0.374805	19	TTTGGAGTAACAAATTTATGACAGTATGAGCACCTGAGTT	TTTTTAATTTTTTTATTAC	+
M91	MNX1_HUMAN.H11MO.0.D	-1	8.7982e-05	0.0676581	0.10554	19	AGGCAGAGGTCATTTCTTCTTGACGAATAGATCTCAGTAG	TTAAGGGTTATTAAAATAG	-
M91	NR1D1_HUMAN.H11MO.0.B	-15	0.000174896	0.134495	0.10554	19	AGGCAGAGGTCATTTCTTCTTGACGAATAGATCTCAGTAG	CCTTCTGACCCACTTCCCT	-
M91	IRX2_HUMAN.H11MO.0.D	-14	0.000749807	0.576602	0.286924	19	AGGCAGAGGTCATTTCTTCTTGACGAATAGATCTCAGTAG	CCAACATGCCCACCCATGT	-
M91	TLX1_HUMAN.H11MO.0.D	-9	0.00192854	1.48305	0.408667	17	AGGCAGAGGTCATTTCTTCTTGACGAATAGATCTCAGTAG	CCTTGGCAACTTGCCAG	-
M91	ZN394_HUMAN.H11MO.0.C	-18	0.00211612	1.62729	0.408667	20	AGGCAGAGGTCATTTCTTCTTGACGAATAGATCTCAGTAG	ATTCCATTCTATTCCATTCT	-
M91	HXC10_HUMAN.H11MO.0.D	-8	0.00247695	1.90478	0.408667	19	AGGCAGAGGTCATTTCTTCTTGACGAATAGATCTCAGTAG	GTAATAAAAAAATTAAAAA	-
M91	HME2_HUMAN.H11MO.0.D	-14	0.00249455	1.91831	0.408667	11	AGGCAGAGGTCATTTCTTCTTGACGAATAGATCTCAGTAG	CCCTAATTACC	-
M91	RARG_HUMAN.H11MO.0.B	-8	0.00266989	2.05314	0.408667	18	AGGCAGAGGTCATTTCTTCTTGACGAATAGATCTCAGTAG	CCCAGGTCACTCTGACCT	-
M91	RXRA_HUMAN.H11MO.0.A	-17	0.00321018	2.46863	0.409473	20	AGGCAGAGGTCATTTCTTCTTGACGAATAGATCTCAGTAG	CTCTGACCTCTGCCTCCCCC	-
M91	GATA1_HUMAN.H11MO.0.A	-9	0.00435521	3.34915	0.444421	19	AGGCAGAGGTCATTTCTTCTTGACGAATAGATCTCAGTAG	TCTTATCTGTCCCCGCCAG	-
M92	MNX1_HUMAN.H11MO.0.D	-6	7.02108e-05	0.0539921	0.107751	19	CTATCACTAAGATAGGAATTACTTATTCCTTGTAGAACAA	TTAAGGGTTATTAAAATAG	-
M92	IRX2_HUMAN.H11MO.0.D	-6	0.000718786	0.552747	0.347514	19	CTATCACTAAGATAGGAATTACTTATTCCTTGTAGAACAA	ACATGGGTGGGCATGTTGG	+
M92	GATA2_HUMAN.H11MO.0.A	8	0.0013219	1.01654	0.392317	11	CTATCACTAAGATAGGAATTACTTATTCCTTGTAGAACAA	CCTTATCTCCACCCCCCAG	-
M92	GATA1_HUMAN.H11MO.0.A	8	0.00153381	1.1795	0.392317	11	CTATCACTAAGATAGGAATTACTTATTCCTTGTAGAACAA	TCTTATCTGTCCCCGCCAG	-
M92	HXC10_HUMAN.H11MO.0.D	-3	0.0022106	1.69995	0.467412	19	CTATCACTAAGATAGGAATTACTTATTCCTTGTAGAACAA	TTTTTAATTTTTTTATTAC	+
M93	MNX1_HUMAN.H11MO.0.D	-8	3.10659e-05	0.0238896	0.047676	19	AGCATGGATCATTTGATTATGCAGCAATATTGAACTATGG	CTATTTTAATAACCCTTAA	+
M93	ZN394_HUMAN.H11MO.0.C	-15	0.000725756	0.558107	0.308308	20	AGCATGGATCATTTGATTATGCAGCAATATTGAACTATGG	AGAATGGAATAGAATGGAAT	+
M93	IRX2_HUMAN.H11MO.0.D	-20	0.00103371	0.794923	0.308308	19	AGCATGGATCATTTGATTATGCAGCAATATTGAACTATGG	ACATGGGTGGGCATGTTGG	+
M93	HXC10_HUMAN.H11MO.0.D	0	0.00120537	0.926928	0.308308	19	AGCATGGATCATTTGATTATGCAGCAATATTGAACTATGG	GTAATAAAAAAATTAAAAA	-
M93	TLX1_HUMAN.H11MO.0.D	-8	0.00177748	1.36688	0.389692	17	AGCATGGATCATTTGATTATGCAGCAATATTGAACTATGG	CCTTGGCAACTTGCCAG	-
M95	MNX1_HUMAN.H11MO.0.D	-9	7.6494e-06	0.00588239	0.011747	19	CCTTAGTTGTTTCGATTTCGGTGAATATGCCCTGATATTA	TTAAGGGTTATTAAAATAG	-
M95	ZN394_HUMAN.H11MO.0.C	-18	0.000142372	0.109484	0.109319	20	CCTTAGTTGTTTCGATTTCGGTGAATATGCCCTGATATTA	AGAATGGAATAGAATGGAAT	+
M95	IRX2_HUMAN.H11MO.0.D	-19	0.000652223	0.50156	0.270458	19	CCTTAGTTGTTTCGATTTCGGTGAATATGCCCTGATATTA	ACATGGGTGGGCATGTTGG	+
M95	HXC10_HUMAN.H11MO.0.D	-6	0.00103003	0.792093	0.299504	19	CCTTAGTTGTTTCGATTTCGGTGAATATGCCCTGATATTA	TTTTTAATTTTTTTATTAC	+
M95	TLX1_HUMAN.H11MO.0.D	-18	0.00117018	0.899872	0.299504	17	CCTTAGTTGTTTCGATTTCGGTGAATATGCCCTGATATTA	CTGGCAAGTTGCCAAGG	+
M96	MNX1_HUMAN.H11MO.0.D	-6	0.000229237	0.176283	0.352567	19	GAGAAATAAAGACAGTTTTTTACTGTTCCCTAGCAGATAT	TTAAGGGTTATTAAAATAG	-
M97	MNX1_HUMAN.H11MO.0.D	-13	0.000117724	0.0905301	0.150845	19	AACATATGTATAAACTAGTCGTGCACTATTAATGTAGTGG	CTATTTTAATAACCCTTAA	+
M97	IRX2_HUMAN.H11MO.0.D	-13	0.000565879	0.435161	0.289859	19	AACATATGTATAAACTAGTCGTGCACTATTAATGTAGTGG	CCAACATGCCCACCCATGT	-
M98	MNX1_HUMAN.H11MO.0.D	-3	2.05719e-05	0.0158198	0.0316332	19	AACAAAAGCTATATTAAAGTGGGTACTCATGTTATGCAGG	TTAAGGGTTATTAAAATAG	-
M98	IRX2_HUMAN.H11MO.0.D	-4	0.000332299	0.255538	0.149959	19	AACAAAAGCTATATTAAAGTGGGTACTCATGTTATGCAGG	ACATGGGTGGGCATGTTGG	+
M99	IRX2_HUMAN.H11MO.0.D	-2	4.68873e-05	0.0360564	0.0360255	19	GTACATTGTATTGCATATCATAATCATGCCTTGCATTACA	ACATGGGTGGGCATGTTGG	+
M99	MNX1_HUMAN.H11MO.0.D	-1	4.68873e-05	0.0360564	0.0360255	19	GTACATTGTATTGCATATCATAATCATGCCTTGCATTACA	TTAAGGGTTATTAAAATAG	-
M100	IRX2_HUMAN.H11MO.0.D	-17	0.000404393	0.310978	0.433202	19	GTCTTTTCTCCCTGTGCATAGGCTCTGGTTTCCGGTTCTG	ACATGGGTGGGCATGTTGG	+
M100	NR1D1_HUMAN.H11MO.0.B	-12	0.000766539	0.589469	0.433202	19	GTCTTTTCTCCCTGTGCATAGGCTCTGGTTTCCGGTTCTG	AGGGAAGTGGGTCAGAAGG	+
M100	TLX1_HUMAN.H11MO.0.D	-11	0.000937064	0.720602	0.433202	17	GTCTTTTCTCCCTGTGCATAGGCTCTGGTTTCCGGTTCTG	CTGGCAAGTTGCCAAGG	+
M100	MNX1_HUMAN.H11MO.0.D	-10	0.0011291	0.868281	0.433202	19	GTCTTTTCTCCCTGTGCATAGGCTCTGGTTTCCGGTTCTG	CTATTTTAATAACCCTTAA	+
M101	IRX2_HUMAN.H11MO.0.D	-11	0.000471024	0.362218	0.464773	19	TTCTGGACTTCAGAGTGATTCTATCCGTATTCTTATGCAT	CCAACATGCCCACCCATGT	-
M101	LEF1_HUMAN.H11MO.0.A	-3	0.000604903	0.465171	0.464773	14	TTCTGGACTTCAGAGTGATTCTATCCGTATTCTTATGCAT	AGCAAATCAAAGGA	-
M102	MNX1_HUMAN.H11MO.0.D	-20	0.000144071	0.110791	0.155662	19	GGCAGTAAAATAATCCCAAGCTGATGATTATAATCCTGTG	CTATTTTAATAACCCTTAA	+
M102	IRX2_HUMAN.H11MO.0.D	-21	0.00137243	1.0554	0.454655	19	GGCAGTAAAATAATCCCAAGCTGATGATTATAATCCTGTG	CCAACATGCCCACCCATGT	-
M102	HXC10_HUMAN.H11MO.0.D	0	0.00147934	1.13761	0.454655	19	GGCAGTAAAATAATCCCAAGCTGATGATTATAATCCTGTG	GTAATAAAAAAATTAAAAA	-
M103	MNX1_HUMAN.H11MO.0.D	-21	0.000165445	0.127228	0.165765	19	ATTTGTTCTAAATCACAGAAGTCAGTGGCCTTGAAATTGA	TTAAGGGTTATTAAAATAG	-
M103	SOX2_HUMAN.H11MO.1.A	-6	0.000216982	0.166859	0.165765	16	ATTTGTTCTAAATCACAGAAGTCAGTGGCCTTGAAATTGA	TTTGCATAACAAAGGA	-
M103	HXC10_HUMAN.H11MO.0.D	-8	0.000353567	0.271893	0.180074	19	ATTTGTTCTAAATCACAGAAGTCAGTGGCCTTGAAATTGA	GTAATAAAAAAATTAAAAA	-
M103	NANOG_HUMAN.H11MO.0.A	-5	0.000589409	0.453255	0.225142	17	ATTTGTTCTAAATCACAGAAGTCAGTGGCCTTGAAATTGA	ATTTGCATAACAAAGGA	-
M103	NR1D1_HUMAN.H11MO.0.B	-18	0.00092667	0.712609	0.235979	19	ATTTGTTCTAAATCACAGAAGTCAGTGGCCTTGAAATTGA	AGGGAAGTGGGTCAGAAGG	+
M103	RXRA_HUMAN.H11MO.0.A	-7	0.00165974	1.27634	0.362279	20	ATTTGTTCTAAATCACAGAAGTCAGTGGCCTTGAAATTGA	GGGGGAGGCAGAGGTCAGAG	+
M103	ZN394_HUMAN.H11MO.0.C	-9	0.0023817	1.83152	0.45488	20	ATTTGTTCTAAATCACAGAAGTCAGTGGCCTTGAAATTGA	AGAATGGAATAGAATGGAAT	+
M103	TLX1_HUMAN.H11MO.0.D	-1	0.00277282	2.1323	0.470738	17	ATTTGTTCTAAATCACAGAAGTCAGTGGCCTTGAAATTGA	CCTTGGCAACTTGCCAG	-
M103	NKX61_HUMAN.H11MO.0.B	-19	0.00308219	2.3702	0.470933	19	ATTTGTTCTAAATCACAGAAGTCAGTGGCCTTGAAATTGA	GATTAATGGGAATTTAATG	+
M103	IRX2_HUMAN.H11MO.0.D	-13	0.00355885	2.73676	0.494331	19	ATTTGTTCTAAATCACAGAAGTCAGTGGCCTTGAAATTGA	CCAACATGCCCACCCATGT	-
M105	MNX1_HUMAN.H11MO.0.D	-14	7.42002e-05	0.05706	0.114022	19	TCGGGGCTGAAAGACTGTCATATTATCTACTCTGCGTTTA	CTATTTTAATAACCCTTAA	+
M105	ZN394_HUMAN.H11MO.0.C	-6	0.000750716	0.5773	0.368237	20	TCGGGGCTGAAAGACTGTCATATTATCTACTCTGCGTTTA	AGAATGGAATAGAATGGAAT	+
M105	HXC10_HUMAN.H11MO.0.D	-7	0.000958523	0.737104	0.368237	19	TCGGGGCTGAAAGACTGTCATATTATCTACTCTGCGTTTA	TTTTTAATTTTTTTATTAC	+
M106	IRX2_HUMAN.H11MO.0.D	-10	0.000479541	0.368767	0.312437	19	GTCAATATCAAGTAAAATTGCGTACACTTGGATAGTTAAC	CCAACATGCCCACCCATGT	-
M106	MNX1_HUMAN.H11MO.0.D	-4	0.000519895	0.399799	0.312437	19	GTCAATATCAAGTAAAATTGCGTACACTTGGATAGTTAAC	CTATTTTAATAACCCTTAA	+
M106	HXC10_HUMAN.H11MO.0.D	-7	0.00114167	0.877943	0.350647	19	GTCAATATCAAGTAAAATTGCGTACACTTGGATAGTTAAC	GTAATAAAAAAATTAAAAA	-
M107	MNX1_HUMAN.H11MO.0.D	-20	5.45165e-06	0.00419232	0.00836102	19	GCATAGCCATTAGCCTAAACCTTTTCACTAAACCGCCCTA	CTATTTTAATAACCCTTAA	+
M107	IRX2_HUMAN.H11MO.0.D	-5	0.000375549	0.288797	0.287984	19	GCATAGCCATTAGCCTAAACCTTTTCACTAAACCGCCCTA	CCAACATGCCCACCCATGT	-
M107	HXC10_HUMAN.H11MO.0.D	-12	0.000825165	0.634552	0.415364	19	GCATAGCCATTAGCCTAAACCTTTTCACTAAACCGCCCTA	TTTTTAATTTTTTTATTAC	+
M107	TLX1_HUMAN.H11MO.0.D	-2	0.00154028	1.18448	0.415364	17	GCATAGCCATTAGCCTAAACCTTTTCACTAAACCGCCCTA	CTGGCAAGTTGCCAAGG	+
M107	GATA1_HUMAN.H11MO.0.A	-19	0.00162498	1.24961	0.415364	19	GCATAGCCATTAGCCTAAACCTTTTCACTAAACCGCCCTA	TCTTATCTGTCCCCGCCAG	-
M107	ZN394_HUMAN.H11MO.0.C	-16	0.0020096	1.54538	0.440295	20	GCATAGCCATTAGCCTAAACCTTTTCACTAAACCGCCCTA	ATTCCATTCTATTCCATTCT	-
M107	GATA2_HUMAN.H11MO.0.A	-19	0.00311113	2.39246	0.477144	19	GCATAGCCATTAGCCTAAACCTTTTCACTAAACCGCCCTA	CCTTATCTCCACCCCCCAG	-
M108	MNX1_HUMAN.H11MO.0.D	-21	0.000172673	0.132785	0.0958991	19	GCAATATCTTTGACGTTTTTCAAGATTTAGAGGGTCTAAT	CTATTTTAATAACCCTTAA	+
M108	HXC10_HUMAN.H11MO.0.D	-16	0.000188081	0.144634	0.0958991	19	GCAATATCTTTGACGTTTTTCAAGATTTAGAGGGTCTAAT	TTTTTAATTTTTTTATTAC	+
M108	RXRA_HUMAN.H11MO.0.A	-7	0.00198524	1.52665	0.361317	20	GCAATATCTTTGACGTTTTTCAAGATTTAGAGGGTCTAAT	CTCTGACCTCTGCCTCCCCC	-
M108	NR1D1_HUMAN.H11MO.0.B	-8	0.0020412	1.56968	0.361317	19	GCAATATCTTTGACGTTTTTCAAGATTTAGAGGGTCTAAT	AGGGAAGTGGGTCAGAAGG	+
M108	IRX2_HUMAN.H11MO.0.D	0	0.0020412	1.56968	0.361317	19	GCAATATCTTTGACGTTTTTCAAGATTTAGAGGGTCTAAT	CCAACATGCCCACCCATGT	-
M108	ZN394_HUMAN.H11MO.0.C	-13	0.00229014	1.76112	0.361317	20	GCAATATCTTTGACGTTTTTCAAGATTTAGAGGGTCTAAT	AGAATGGAATAGAATGGAAT	+
M108	GATA1_HUMAN.H11MO.0.A	-15	0.00236474	1.81848	0.361317	19	GCAATATCTTTGACGTTTTTCAAGATTTAGAGGGTCTAAT	CTGGCGGGGACAGATAAGA	+
M108	PAX2_HUMAN.H11MO.0.D	-4	0.00301371	2.31755	0.361317	18	GCAATATCTTTGACGTTTTTCAAGATTTAGAGGGTCTAAT	GTTCAGTCATGCGTGACA	+
M108	ZN350_HUMAN.H11MO.0.C	-20	0.00324601	2.49618	0.361317	18	GCAATATCTTTGACGTTTTTCAAGATTTAGAGGGTCTAAT	TAGGTCATAAAAGGACTG	-
M108	ZN214_HUMAN.H11MO.0.C	0	0.00330693	2.54303	0.361317	22	GCAATATCTTTGACGTTTTTCAAGATTTAGAGGGTCTAAT	TCCTTTTTGAGGCCTTTGATGA	+
M108	TCF7_HUMAN.H11MO.0.A	-4	0.00482435	3.70992	0.471723	16	GCAATATCTTTGACGTTTTTCAAGATTTAGAGGGTCTAAT	TTCCTTTGATGTGGTT	-
M108	PAX8_HUMAN.H11MO.0.D	-5	0.00499199	3.83884	0.471723	14	GCAATATCTTTGACGTTTTTCAAGATTTAGAGGGTCTAAT	GTCACTGAAGCGGG	+
M108	AIRE_HUMAN.H11MO.0.C	-20	0.00540141	4.15368	0.471723	18	GCAATATCTTTGACGTTTTTCAAGATTTAGAGGGTCTAAT	ATTGGTTTTATTGGTTAA	+
M108	GATA2_HUMAN.H11MO.0.A	-15	0.00555096	4.26869	0.471723	19	GCAATATCTTTGACGTTTTTCAAGATTTAGAGGGTCTAAT	CTGGGGGGTGGAGATAAGG	+
M109	NFAC1_HUMAN.H11MO.0.B	-15	5.00134e-05	0.0384603	0.0551161	15	TAAGAGCACCCAAACCAGGAAACAAAAAAAAAAAAAAAAA	ATGGAAAAAAAGAAA	+
M109	BPTF_HUMAN.H11MO.0.D	-17	7.44421e-05	0.057246	0.0551161	12	TAAGAGCACCCAAACCAGGAAACAAAAAAAAAAAAAAAAA	GAAAACAACAAA	-
M109	STAT1_HUMAN.H11MO.1.A	-16	0.0001108	0.0852055	0.0551161	19	TAAGAGCACCCAAACCAGGAAACAAAAAAAAAAAAAAAAA	AAGAAAATGAAACTGAAAG	+
M109	FOXO1_HUMAN.H11MO.0.A	-16	0.000154984	0.119183	0.0578209	12	TAAGAGCACCCAAACCAGGAAACAAAAAAAAAAAAAAAAA	AGTAAACAGGAA	-
M109	FOXP1_HUMAN.H11MO.0.A	-17	0.000497911	0.382893	0.1098	9	TAAGAGCACCCAAACCAGGAAACAAAAAAAAAAAAAAAAA	ATAAACAAA	-
M109	BC11A_HUMAN.H11MO.0.A	-11	0.000716086	0.55067	0.1098	17	TAAGAGCACCCAAACCAGGAAACAAAAAAAAAAAAAAAAA	AAAAGAGGAAGTGAAAA	+
M109	ANDR_HUMAN.H11MO.2.A	-13	0.00087699	0.674405	0.1098	12	TAAGAGCACCCAAACCAGGAAACAAAAAAAAAAAAAAAAA	AAAAGAACAGAG	-
M109	HXC10_HUMAN.H11MO.0.D	-18	0.000885445	0.680908	0.1098	19	TAAGAGCACCCAAACCAGGAAACAAAAAAAAAAAAAAAAA	GTAATAAAAAAATTAAAAA	-
M109	ETS2_HUMAN.H11MO.0.B	-13	0.000939306	0.722327	0.1098	13	TAAGAGCACCCAAACCAGGAAACAAAAAAAAAAAAAAAAA	GGAAGGAAGAGGA	+
M109	STAT2_HUMAN.H11MO.0.A	-16	0.000954384	0.733921	0.1098	19	TAAGAGCACCCAAACCAGGAAACAAAAAAAAAAAAAAAAA	AGGAAAATGAAACTGAAAG	+
M109	PRDM6_HUMAN.H11MO.0.C	-12	0.00102509	0.788295	0.1098	13	TAAGAGCACCCAAACCAGGAAACAAAAAAAAAAAAAAAAA	AAAAAGAAAAAAA	+
M109	RORA_HUMAN.H11MO.0.C	-12	0.00102509	0.788295	0.1098	13	TAAGAGCACCCAAACCAGGAAACAAAAAAAAAAAAAAAAA	AACTAGGTCAGGG	+
M109	EHF_HUMAN.H11MO.0.B	-11	0.00107482	0.826533	0.1098	15	TAAGAGCACCCAAACCAGGAAACAAAAAAAAAAAAAAAAA	GAACCAGGAAGTGGC	+
M109	FOXD3_HUMAN.H11MO.0.D	-11	0.00107482	0.826533	0.1098	15	TAAGAGCACCCAAACCAGGAAACAAAAAAAAAAAAAAAAA	TGCTAAGTAAACAAA	-
M109	ELF3_HUMAN.H11MO.0.A	-11	0.0011628	0.894195	0.1098	14	TAAGAGCACCCAAACCAGGAAACAAAAAAAAAAAAAAAAA	GAACCAGGAAGTGG	+
M109	ETV2_HUMAN.H11MO.0.B	-10	0.00135997	1.04582	0.1098	16	TAAGAGCACCCAAACCAGGAAACAAAAAAAAAAAAAAAAA	GGAAACAGGAAGTGGG	+
M109	ZIM3_HUMAN.H11MO.0.C	-14	0.00148564	1.14246	0.1098	19	TAAGAGCACCCAAACCAGGAAACAAAAAAAAAAAAAAAAA	GCAAGCAACAGAAACCCAA	-
M109	IRF3_HUMAN.H11MO.0.B	-12	0.00150802	1.15967	0.1098	20	TAAGAGCACCCAAACCAGGAAACAAAAAAAAAAAAAAAAA	GAAAGGGAAAGGGAAAGTGA	+
M109	FOXO3_HUMAN.H11MO.0.B	-16	0.0015267	1.17403	0.1098	10	TAAGAGCACCCAAACCAGGAAACAAAAAAAAAAAAAAAAA	TGTAAACAAG	-
M109	ZN713_HUMAN.H11MO.0.D	-14	0.00159743	1.22843	0.1098	19	TAAGAGCACCCAAACCAGGAAACAAAAAAAAAAAAAAAAA	ATAGAAAAAAGACATGAAA	+
M109	RARG_HUMAN.H11MO.2.D	-3	0.0016187	1.24478	0.1098	20	TAAGAGCACCCAAACCAGGAAACAAAAAAAAAAAAAAAAA	GGGGGTCACCCAGAGGTCAC	+
M109	ZN394_HUMAN.H11MO.0.C	-19	0.0016187	1.24478	0.1098	20	TAAGAGCACCCAAACCAGGAAACAAAAAAAAAAAAAAAAA	AGAATGGAATAGAATGGAAT	+
M109	ELF5_HUMAN.H11MO.0.A	-10	0.00188954	1.45306	0.118594	15	TAAGAGCACCCAAACCAGGAAACAAAAAAAAAAAAAAAAA	GGAAGGAGGAAGTGG	+
M109	ETV5_HUMAN.H11MO.0.C	-12	0.00190728	1.4667	0.118594	14	TAAGAGCACCCAAACCAGGAAACAAAAAAAAAAAAAAAAA	GAGCAGGAAGTGAG	+
M109	FOXP2_HUMAN.H11MO.0.C	-16	0.00225122	1.73119	0.134381	9	TAAGAGCACCCAAACCAGGAAACAAAAAAAAAAAAAAAAA	TGTAAACAG	-
M109	ESR1_HUMAN.H11MO.1.A	-14	0.00289368	2.22524	0.163964	10	TAAGAGCACCCAAACCAGGAAACAAAAAAAAAAAAAAAAA	CAAGGTCACC	+
M109	GCR_HUMAN.H11MO.1.A	-14	0.00296657	2.28129	0.163964	12	TAAGAGCACCCAAACCAGGAAACAAAAAAAAAAAAAAAAA	AAAGAACAGAAT	+
M109	FOXK1_HUMAN.H11MO.0.A	-14	0.00345534	2.65715	0.184158	10	TAAGAGCACCCAAACCAGGAAACAAAAAAAAAAAAAAAAA	AAAGTAAACA	-
M109	PRGR_HUMAN.H11MO.1.A	-16	0.00359087	2.76138	0.184782	9	TAAGAGCACCCAAACCAGGAAACAAAAAAAAAAAAAAAAA	AGAACAGAA	+
M109	PPARA_HUMAN.H11MO.0.B	-12	0.00379243	2.91638	0.188555	17	TAAGAGCACCCAAACCAGGAAACAAAAAAAAAAAAAAAAA	AACTGGGGCAAAGGTCA	+
M109	ANDR_HUMAN.H11MO.0.A	-16	0.00391689	3.01209	0.188555	18	TAAGAGCACCCAAACCAGGAAACAAAAAAAAAAAAAAAAA	AGCAAACAAAAAAGAACA	-
M109	BRCA1_HUMAN.H11MO.0.D	-19	0.00430922	3.31379	0.199015	9	TAAGAGCACCCAAACCAGGAAACAAAAAAAAAAAAAAAAA	CAACCCAAA	-
M109	ONEC2_HUMAN.H11MO.0.D	-16	0.0044009	3.38429	0.199015	21	TAAGAGCACCCAAACCAGGAAACAAAAAAAAAAAAAAAAA	AAAAAAAATCAATAACAAGAC	-
M109	RARA_HUMAN.H11MO.2.A	-16	0.00540446	4.15603	0.236281	17	TAAGAGCACCCAAACCAGGAAACAAAAAAAAAAAAAAAAA	AGGTCACCGAGAGGTCA	+
M109	NR1D1_HUMAN.H11MO.0.B	-8	0.00595191	4.57702	0.236281	19	TAAGAGCACCCAAACCAGGAAACAAAAAAAAAAAAAAAAA	AGGGAAGTGGGTCAGAAGG	+
M109	HAND1_HUMAN.H11MO.1.D	-14	0.0060342	4.6403	0.236281	7	TAAGAGCACCCAAACCAGGAAACAAAAAAAAAAAAAAAAA	CCAGGCC	-
M109	SPDEF_HUMAN.H11MO.0.D	-12	0.00613838	4.72042	0.236281	14	TAAGAGCACCCAAACCAGGAAACAAAAAAAAAAAAAAAAA	AACCCGGATGAAGT	+
M109	IRF7_HUMAN.H11MO.0.C	-18	0.00631896	4.85928	0.236281	10	TAAGAGCACCCAAACCAGGAAACAAAAAAAAAAAAAAAAA	GAAAGTGAAA	+
M109	NFAC4_HUMAN.H11MO.0.C	-16	0.00631896	4.85928	0.236281	10	TAAGAGCACCCAAACCAGGAAACAAAAAAAAAAAAAAAAA	AGGAAAATTT	+
M109	FLI1_HUMAN.H11MO.0.A	-10	0.00633331	4.87031	0.236281	18	TAAGAGCACCCAAACCAGGAAACAAAAAAAAAAAAAAAAA	GGAGGAAGGAAGGAGGGA	+
M109	RORG_HUMAN.H11MO.0.C	-10	0.00667701	5.13462	0.243028	12	TAAGAGCACCCAAACCAGGAAACAAAAAAAAAAAAAAAAA	GAAAGTGGGTCA	+
M109	ERR1_HUMAN.H11MO.0.A	-12	0.00684268	5.26202	0.243128	15	TAAGAGCACCCAAACCAGGAAACAAAAAAAAAAAAAAAAA	CTCAAGGTCACACAG	+
M109	ZNF41_HUMAN.H11MO.1.C	-12	0.00781041	6.0062	0.271059	12	TAAGAGCACCCAAACCAGGAAACAAAAAAAAAAAAAAAAA	CACAAGGGAGAA	+
M109	NR1H3_HUMAN.H11MO.1.B	-14	0.00812085	6.24493	0.275427	10	TAAGAGCACCCAAACCAGGAAACAAAAAAAAAAAAAAAAA	AAAGGTCAGA	+
M109	NFAT5_HUMAN.H11MO.0.D	-14	0.00913869	7.02766	0.303061	11	TAAGAGCACCCAAACCAGGAAACAAAAAAAAAAAAAAAAA	AGAGGAAAAGG	+
M109	FOXG1_HUMAN.H11MO.0.D	-15	0.00935434	7.19349	0.303469	17	TAAGAGCACCCAAACCAGGAAACAAAAAAAAAAAAAAAAA	AAAAAAATATAAACAAT	-
M109	ELF1_HUMAN.H11MO.0.A	-11	0.0102632	7.8924	0.325869	14	TAAGAGCACCCAAACCAGGAAACAAAAAAAAAAAAAAAAA	GAACCCGGAAGTGG	+
M109	CPEB1_HUMAN.H11MO.0.D	-23	0.0106926	8.2226	0.327619	17	TAAGAGCACCCAAACCAGGAAACAAAAAAAAAAAAAAAAA	AAAAAAAAAAATAAAAA	-
M109	ETV7_HUMAN.H11MO.0.D	-15	0.0107574	8.27243	0.327619	7	TAAGAGCACCCAAACCAGGAAACAAAAAAAAAAAAAAAAA	CAGGAAG	+
M109	NR2F6_HUMAN.H11MO.0.D	-16	0.011469	8.81969	0.342307	18	TAAGAGCACCCAAACCAGGAAACAAAAAAAAAAAAAAAAA	AGGACAAAGTTCACTTGA	+
M109	IRF1_HUMAN.H11MO.0.A	-18	0.0117178	9.01101	0.342874	20	TAAGAGCACCCAAACCAGGAAACAAAAAAAAAAAAAAAAA	GAAAATGAAAGTGAAAGTAA	+
M109	PPARG_HUMAN.H11MO.0.A	-12	0.0122056	9.38607	0.350278	17	TAAGAGCACCCAAACCAGGAAACAAAAAAAAAAAAAAAAA	AAGTGGGGCAAAGGTCA	+
M109	MNX1_HUMAN.H11MO.0.D	-12	0.0128664	9.89428	0.362277	19	TAAGAGCACCCAAACCAGGAAACAAAAAAAAAAAAAAAAA	TTAAGGGTTATTAAAATAG	-
M109	RARB_HUMAN.H11MO.0.D	-15	0.013509	10.3884	0.366538	11	TAAGAGCACCCAAACCAGGAAACAAAAAAAAAAAAAAAAA	GAGGTCAGGGC	+
M109	RFX5_HUMAN.H11MO.1.A	-14	0.013509	10.3884	0.366538	11	TAAGAGCACCCAAACCAGGAAACAAAAAAAAAAAAAAAAA	CCTAGCAACAG	-
M109	ETV4_HUMAN.H11MO.0.B	-13	0.0145877	11.218	0.388739	11	TAAGAGCACCCAAACCAGGAAACAAAAAAAAAAAAAAAAA	AACAGGAAGGG	+
M109	NFAC1_HUMAN.H11MO.1.B	-14	0.0155147	11.9308	0.406188	10	TAAGAGCACCCAAACCAGGAAACAAAAAAAAAAAAAAAAA	AATGGAAAAT	+
M109	IRX2_HUMAN.H11MO.0.D	-10	0.0175048	13.4612	0.442012	19	TAAGAGCACCCAAACCAGGAAACAAAAAAAAAAAAAAAAA	CCAACATGCCCACCCATGT	-
M109	RARG_HUMAN.H11MO.0.B	-16	0.0178695	13.7416	0.442012	18	TAAGAGCACCCAAACCAGGAAACAAAAAAAAAAAAAAAAA	AGGTCAGAGTGACCTGGG	+
M109	SOX10_HUMAN.H11MO.1.A	-17	0.018793	14.4518	0.442012	13	TAAGAGCACCCAAACCAGGAAACAAAAAAAAAAAAAAAAA	GAGAACAAAGGAA	-
M109	SOX4_HUMAN.H11MO.0.B	-15	0.0192929	14.8363	0.442012	12	TAAGAGCACCCAAACCAGGAAACAAAAAAAAAAAAAAAAA	GAGAACAAAGGA	-
M109	ZIC2_HUMAN.H11MO.0.D	-9	0.0194225	14.9359	0.442012	15	TAAGAGCACCCAAACCAGGAAACAAAAAAAAAAAAAAAAA	TCACAGCAGGGGGCC	-
M109	RARA_HUMAN.H11MO.1.A	-15	0.0196222	15.0895	0.442012	10	TAAGAGCACCCAAACCAGGAAACAAAAAAAAAAAAAAAAA	AAGGTCAGGG	+
M109	ETV6_HUMAN.H11MO.0.D	-14	0.0201007	15.4575	0.442012	9	TAAGAGCACCCAAACCAGGAAACAAAAAAAAAAAAAAAAA	ACAGGAAGT	+
M109	FOXA3_HUMAN.H11MO.0.B	-13	0.0201666	15.5081	0.442012	13	TAAGAGCACCCAAACCAGGAAACAAAAAAAAAAAAAAAAA	CAAAGTAAACAAG	-
M109	FOXM1_HUMAN.H11MO.0.A	-12	0.0207454	15.9532	0.442012	12	TAAGAGCACCCAAACCAGGAAACAAAAAAAAAAAAAAAAA	GCAAAGCAAACA	-
M109	GATA3_HUMAN.H11MO.0.A	-14	0.0212779	16.3627	0.442012	11	TAAGAGCACCCAAACCAGGAAACAAAAAAAAAAAAAAAAA	AAAGATAAGAA	+
M109	IRF4_HUMAN.H11MO.0.A	-11	0.0215034	16.5361	0.442012	18	TAAGAGCACCCAAACCAGGAAACAAAAAAAAAAAAAAAAA	AAAAGAGGAAGTGAAACT	+
M109	FLI1_HUMAN.H11MO.1.A	-12	0.0216317	16.6348	0.442012	13	TAAGAGCACCCAAACCAGGAAACAAAAAAAAAAAAAAAAA	AGGCAGGAAGTGG	+
M109	GATA6_HUMAN.H11MO.0.A	-14	0.0216317	16.6348	0.442012	13	TAAGAGCACCCAAACCAGGAAACAAAAAAAAAAAAAAAAA	ACAGATAAGATAA	+
M109	ARI5B_HUMAN.H11MO.0.C	-15	0.0216317	16.6348	0.442012	13	TAAGAGCACCCAAACCAGGAAACAAAAAAAAAAAAAAAAA	CACAATACCAACA	-
M109	NFAC2_HUMAN.H11MO.0.B	-16	0.0217869	16.7541	0.442012	9	TAAGAGCACCCAAACCAGGAAACAAAAAAAAAAAAAAAAA	TGGAAAATT	+
M109	SOX2_HUMAN.H11MO.1.A	-11	0.022045	16.9526	0.442012	16	TAAGAGCACCCAAACCAGGAAACAAAAAAAAAAAAAAAAA	TTTGCATAACAAAGGA	-
M109	SMAD3_HUMAN.H11MO.0.B	-6	0.0222977	17.1469	0.442012	12	TAAGAGCACCCAAACCAGGAAACAAAAAAAAAAAAAAAAA	CTCTGTCACCTG	+
M109	RARG_HUMAN.H11MO.1.B	-15	0.023449	18.0323	0.442012	8	TAAGAGCACCCAAACCAGGAAACAAAAAAAAAAAAAAAAA	GAGGTCAG	+
M109	PO2F1_HUMAN.H11MO.0.C	-15	0.0235056	18.0758	0.442012	16	TAAGAGCACCCAAACCAGGAAACAAAAAAAAAAAAAAAAA	AATCGAATGCAAATAA	+
M109	SOX18_HUMAN.H11MO.0.D	-17	0.0236289	18.1706	0.442012	19	TAAGAGCACCCAAACCAGGAAACAAAAAAAAAAAAAAAAA	GGAAAAGAACAATGGGTTC	-
M109	LYL1_HUMAN.H11MO.0.A	-15	0.0236911	18.2184	0.442012	14	TAAGAGCACCCAAACCAGGAAACAAAAAAAAAAAAAAAAA	CAGGAAACAGCTGG	-
M109	RUNX2_HUMAN.H11MO.0.A	-14	0.0236911	18.2184	0.442012	14	TAAGAGCACCCAAACCAGGAAACAAAAAAAAAAAAAAAAA	AAAAACCACAGACA	-
M109	RXRA_HUMAN.H11MO.0.A	-5	0.0239628	18.4274	0.442012	20	TAAGAGCACCCAAACCAGGAAACAAAAAAAAAAAAAAAAA	GGGGGAGGCAGAGGTCAGAG	+
M109	MAFA_HUMAN.H11MO.0.D	0	0.0240047	18.4596	0.442012	21	TAAGAGCACCCAAACCAGGAAACAAAAAAAAAAAAAAAAA	CGAAGGCTGCGGGGTCAGCAC	-
M109	ZN350_HUMAN.H11MO.0.C	-15	0.0242879	18.6774	0.442012	18	TAAGAGCACCCAAACCAGGAAACAAAAAAAAAAAAAAAAA	TAGGTCATAAAAGGACTG	-
M109	SOX2_HUMAN.H11MO.0.A	-15	0.0248587	19.1164	0.44695	13	TAAGAGCACCCAAACCAGGAAACAAAAAAAAAAAAAAAAA	GAGAACAAAGGGA	-
M109	SRY_HUMAN.H11MO.0.B	-18	0.0255565	19.6529	0.451672	9	TAAGAGCACCCAAACCAGGAAACAAAAAAAAAAAAAAAAA	AAAACAAAA	-
M109	FUBP1_HUMAN.H11MO.0.D	-21	0.0257267	19.7838	0.451672	12	TAAGAGCACCCAAACCAGGAAACAAAAAAAAAAAAAAAAA	AAAAAAACACAA	-
M109	TCF7_HUMAN.H11MO.0.A	-12	0.0266947	20.5282	0.463218	16	TAAGAGCACCCAAACCAGGAAACAAAAAAAAAAAAAAAAA	AACCACATCAAAGGAA	+
M109	IRF8_HUMAN.H11MO.0.B	-11	0.0284617	21.8871	0.48337	20	TAAGAGCACCCAAACCAGGAAACAAAAAAAAAAAAAAAAA	AAAAGAGGAAGTGAAAGTAA	+
M109	ZFP82_HUMAN.H11MO.0.C	-21	0.0287773	22.1298	0.48337	19	TAAGAGCACCCAAACCAGGAAACAAAAAAAAAAAAAAAAA	GAAGAGAGAATTAGTGAAATGGAA	-
M109	AIRE_HUMAN.H11MO.0.C	-21	0.0290826	22.3645	0.48337	18	TAAGAGCACCCAAACCAGGAAACAAAAAAAAAAAAAAAAA	TTAACCAATATAACCAAT	-
M109	HAND1_HUMAN.H11MO.0.D	-5	0.0296647	22.8121	0.48337	17	TAAGAGCACCCAAACCAGGAAACAAAAAAAAAAAAAAAAA	TGACAAAAACCAGACCC	-
M109	NR1H3_HUMAN.H11MO.0.B	-3	0.0298675	22.9681	0.48337	19	TAAGAGCACCCAAACCAGGAAACAAAAAAAAAAAAAAAAA	CAGAGGTCACTGCAGGTCA	+
M109	NFAC3_HUMAN.H11MO.0.B	-16	0.0299173	23.0064	0.48337	9	TAAGAGCACCCAAACCAGGAAACAAAAAAAAAAAAAAAAA	TGGAAAACT	+
M109	DMBX1_HUMAN.H11MO.0.D	-25	0.0301234	23.1649	0.48337	15	TAAGAGCACCCAAACCAGGAAACAAAAAAAAAAAAAAAAA	TAATTATAATCTAATTAATT	+
M109	FOXJ3_HUMAN.H11MO.1.B	-18	0.0305301	23.4777	0.484685	13	TAAGAGCACCCAAACCAGGAAACAAAAAAAAAAAAAAAAA	TAAACAAAAACAA	-
M109	STAT1_HUMAN.H11MO.0.A	-7	0.031644	24.3342	0.494046	19	TAAGAGCACCCAAACCAGGAAACAAAAAAAAAAAAAAAAA	CCCCTTTCCTGGAAATCAC	+
M109	HLTF_HUMAN.H11MO.0.D	-10	0.0317819	24.4403	0.494046	12	TAAGAGCACCCAAACCAGGAAACAAAAAAAAAAAAAAAAA	TAGGGCTGCAAA	+
M111	MNX1_HUMAN.H11MO.0.D	-16	7.72229e-05	0.0593844	0.11859	19	GCGTTGAGTCATTACAATGTTGCCTCTTCATAAACAGTTG	TTAAGGGTTATTAAAATAG	-
M113	MNX1_HUMAN.H11MO.0.D	-5	6.18676e-05	0.0475762	0.0946979	19	GCAACTGACAGGTCATTGACGTCTTCTTTACAGCACCTTG	TTAAGGGTTATTAAAATAG	-
M113	IRX2_HUMAN.H11MO.0.D	-21	0.000366269	0.281661	0.110188	19	GCAACTGACAGGTCATTGACGTCTTCTTTACAGCACCTTG	CCAACATGCCCACCCATGT	-
M113	HXC10_HUMAN.H11MO.0.D	0	0.00042994	0.330624	0.110188	19	GCAACTGACAGGTCATTGACGTCTTCTTTACAGCACCTTG	GTAATAAAAAAATTAAAAA	-
M113	VENTX_HUMAN.H11MO.0.D	-2	0.00042994	0.330624	0.110188	19	GCAACTGACAGGTCATTGACGTCTTCTTTACAGCACCTTG	AATTAGAAACCAATTAGCG	-
M113	HME2_HUMAN.H11MO.0.D	-10	0.000454663	0.349636	0.110188	11	GCAACTGACAGGTCATTGACGTCTTCTTTACAGCACCTTG	GGTAATTAGGG	+
M113	ZN394_HUMAN.H11MO.0.C	-9	0.000619926	0.476723	0.118611	20	GCAACTGACAGGTCATTGACGTCTTCTTTACAGCACCTTG	ATTCCATTCTATTCCATTCT	-
M113	PAX8_HUMAN.H11MO.0.D	-11	0.0013214	1.01616	0.224734	14	GCAACTGACAGGTCATTGACGTCTTCTTTACAGCACCTTG	GTCACTGAAGCGGG	+
M113	RXRA_HUMAN.H11MO.0.A	-13	0.0021306	1.63843	0.271767	20	GCAACTGACAGGTCATTGACGTCTTCTTTACAGCACCTTG	CTCTGACCTCTGCCTCCCCC	-
M113	GATA1_HUMAN.H11MO.0.A	8	0.00324288	2.49378	0.381826	11	GCAACTGACAGGTCATTGACGTCTTCTTTACAGCACCTTG	TCTTATCTGTCCCCGCCAG	-
M115	MNX1_HUMAN.H11MO.0.D	-8	0.000336848	0.259036	0.47486	19	AAAGAATGTCAACCTGCAGTTAGCACAGAAATTGACTTTA	TTAAGGGTTATTAAAATAG	-
M115	IRX2_HUMAN.H11MO.0.D	0	0.000797861	0.613555	0.47486	19	AAAGAATGTCAACCTGCAGTTAGCACAGAAATTGACTTTA	CCAACATGCCCACCCATGT	-
M116	Z324A_HUMAN.H11MO.0.C	-4	0.000553484	0.425629	0.370385	23	TTTTTTGGTGGTTAAGATGGTTTTAATCTTGGCCCATCAG	TGGCAGCAAAGGATGGTTTGATA	-
M116	AIRE_HUMAN.H11MO.0.C	-6	0.00059492	0.457494	0.370385	18	TTTTTTGGTGGTTAAGATGGTTTTAATCTTGGCCCATCAG	ATTGGTTTTATTGGTTAA	+
M116	MNX1_HUMAN.H11MO.0.D	-4	0.000997755	0.767273	0.370385	19	TTTTTTGGTGGTTAAGATGGTTTTAATCTTGGCCCATCAG	TTAAGGGTTATTAAAATAG	-
M116	GATA1_HUMAN.H11MO.0.A	-21	0.00107602	0.827456	0.370385	19	TTTTTTGGTGGTTAAGATGGTTTTAATCTTGGCCCATCAG	TCTTATCTGTCCCCGCCAG	-
M116	OLIG2_HUMAN.H11MO.0.B	-12	0.00141458	1.08781	0.370385	18	TTTTTTGGTGGTTAAGATGGTTTTAATCTTGGCCCATCAG	CCAGCTGTTTCCCTTCTG	+
M116	BRAC_HUMAN.H11MO.0.A	-8	0.00145187	1.11649	0.370385	20	TTTTTTGGTGGTTAAGATGGTTTTAATCTTGGCCCATCAG	TTAGCAGGGAGGTGTGAAAT	+
M116	IRX2_HUMAN.H11MO.0.D	-1	0.00208979	1.60705	0.409566	19	TTTTTTGGTGGTTAAGATGGTTTTAATCTTGGCCCATCAG	ACATGGGTGGGCATGTTGG	+
M116	RXRA_HUMAN.H11MO.0.A	-8	0.00221903	1.70643	0.409566	20	TTTTTTGGTGGTTAAGATGGTTTTAATCTTGGCCCATCAG	GGGGGAGGCAGAGGTCAGAG	+
M116	ZN264_HUMAN.H11MO.0.C	-9	0.00240818	1.85189	0.409566	24	TTTTTTGGTGGTTAAGATGGTTTTAATCTTGGCCCATCAG	TCTTATAAGGGCACTAATCCCATT	+
M116	GATA2_HUMAN.H11MO.0.A	-21	0.00320298	2.46309	0.46846	19	TTTTTTGGTGGTTAAGATGGTTTTAATCTTGGCCCATCAG	CCTTATCTCCACCCCCCAG	-
M116	PAX2_HUMAN.H11MO.0.D	-20	0.00371014	2.8531	0.46846	18	TTTTTTGGTGGTTAAGATGGTTTTAATCTTGGCCCATCAG	TGTCACGCATGACTGAAC	-
M116	E2F8_HUMAN.H11MO.0.D	-3	0.00376644	2.8964	0.46846	12	TTTTTTGGTGGTTAAGATGGTTTTAATCTTGGCCCATCAG	TTTGGCGGGAAA	+
M116	TLX1_HUMAN.H11MO.0.D	0	0.00397868	3.05961	0.46846	17	TTTTTTGGTGGTTAAGATGGTTTTAATCTTGGCCCATCAG	CTGGCAAGTTGCCAAGG	+
M117	MNX1_HUMAN.H11MO.0.D	-9	5.49862e-06	0.00422844	0.00844964	19	CAGGTATAGCTATTACATTATCACTTTAGATGATGCAGTG	CTATTTTAATAACCCTTAA	+
M117	IRX2_HUMAN.H11MO.0.D	-11	0.00117615	0.904462	0.49682	19	CAGGTATAGCTATTACATTATCACTTTAGATGATGCAGTG	ACATGGGTGGGCATGTTGG	+
M117	GATA1_HUMAN.H11MO.0.A	6	0.00189647	1.45838	0.49682	13	CAGGTATAGCTATTACATTATCACTTTAGATGATGCAGTG	TCTTATCTGTCCCCGCCAG	-
M117	TLX1_HUMAN.H11MO.0.D	-15	0.00218826	1.68277	0.49682	17	CAGGTATAGCTATTACATTATCACTTTAGATGATGCAGTG	CCTTGGCAACTTGCCAG	-
M117	HXC10_HUMAN.H11MO.0.D	-2	0.00239485	1.84164	0.49682	19	CAGGTATAGCTATTACATTATCACTTTAGATGATGCAGTG	GTAATAAAAAAATTAAAAA	-
M118	MNX1_HUMAN.H11MO.0.D	-18	0.000287119	0.220795	0.302823	19	AACTGGCCAGGAACGTAATTATGTGCTAACAACATATTTT	TTAAGGGTTATTAAAATAG	-
M118	IRX2_HUMAN.H11MO.0.D	-5	0.000590802	0.454327	0.302823	19	AACTGGCCAGGAACGTAATTATGTGCTAACAACATATTTT	CCAACATGCCCACCCATGT	-
M118	HXC10_HUMAN.H11MO.0.D	-11	0.00127122	0.977565	0.390947	19	AACTGGCCAGGAACGTAATTATGTGCTAACAACATATTTT	TTTTTAATTTTTTTATTAC	+
M119	MNX1_HUMAN.H11MO.0.D	-22	0.000167371	0.128708	0.257027	18	TATCATGAGTCAAGTCATATTCTAGGGGACACTTAAACTG	TTAAGGGTTATTAAAATAG	-
M119	IRX2_HUMAN.H11MO.0.D	-1	0.000860088	0.661408	0.440273	19	TATCATGAGTCAAGTCATATTCTAGGGGACACTTAAACTG	CCAACATGCCCACCCATGT	-
M120	MNX1_HUMAN.H11MO.0.D	-13	0.00010158	0.0781154	0.104073	19	GTTGTTCATAAGCCCTAGCCTTATAAAGGTGCATTTTCCA	TTAAGGGTTATTAAAATAG	-
M120	IRX2_HUMAN.H11MO.0.D	-14	0.000203003	0.156109	0.104073	19	GTTGTTCATAAGCCCTAGCCTTATAAAGGTGCATTTTCCA	ACATGGGTGGGCATGTTGG	+
M121	IRX2_HUMAN.H11MO.0.D	0	0.00012288	0.0944948	0.153579	19	ACGGATTTGGCGCAGGTGCTTCCAAACTTTGCACATCCTG	ACATGGGTGGGCATGTTGG	+
M121	ZN394_HUMAN.H11MO.0.C	-18	0.000200277	0.154013	0.153579	20	ACGGATTTGGCGCAGGTGCTTCCAAACTTTGCACATCCTG	ATTCCATTCTATTCCATTCT	-
M122	TLX1_HUMAN.H11MO.0.D	-3	0.000275977	0.212226	0.373973	17	TACCTGGAGCCATGATCCGGCACTGGATCTTACTGATGCA	CTGGCAAGTTGCCAAGG	+
M122	MNX1_HUMAN.H11MO.0.D	0	0.000487365	0.374784	0.373973	19	TACCTGGAGCCATGATCCGGCACTGGATCTTACTGATGCA	TTAAGGGTTATTAAAATAG	-
M123	FOXD3_HUMAN.H11MO.0.D	-21	0.000264091	0.203086	0.406089	15	TATGCACTTAGATTGAACCCTAGCTTTGAAAAGAAGTTGA	TGCTAAGTAAACAAA	-
M123	ZN350_HUMAN.H11MO.0.C	-20	0.000799766	0.61502	0.488544	18	TATGCACTTAGATTGAACCCTAGCTTTGAAAAGAAGTTGA	TAGGTCATAAAAGGACTG	-
M123	BRAC_HUMAN.H11MO.0.A	-10	0.00095314	0.732965	0.488544	20	TATGCACTTAGATTGAACCCTAGCTTTGAAAAGAAGTTGA	ATTTCACACCTCCCTGCTAA	-
M124	IRX2_HUMAN.H11MO.0.D	-16	6.78777e-05	0.052198	0.104375	19	CAAATGCTGATAAGTATCTTCAACTAAACTCAGGGAATCT	CCAACATGCCCACCCATGT	-
M124	MNX1_HUMAN.H11MO.0.D	-6	0.00016212	0.12467	0.124645	19	CAAATGCTGATAAGTATCTTCAACTAAACTCAGGGAATCT	TTAAGGGTTATTAAAATAG	-
M124	GATA1_HUMAN.H11MO.0.A	-28	0.000955472	0.734758	0.293844	12	CAAATGCTGATAAGTATCTTCAACTAAACTCAGGGAATCT	CTGGCGGGGACAGATAAGA	+
M124	GATA2_HUMAN.H11MO.0.A	-28	0.00139384	1.07186	0.357216	12	CAAATGCTGATAAGTATCTTCAACTAAACTCAGGGAATCT	CTGGGGGGTGGAGATAAGG	+
M125	IRX2_HUMAN.H11MO.0.D	-4	0.000201984	0.155326	0.155245	19	GAGCCTCTATATACCCCACAAGTTAGCTGACCTACAAACT	CCAACATGCCCACCCATGT	-
M125	ZN214_HUMAN.H11MO.0.C	-2	0.000202449	0.155684	0.155245	22	GAGCCTCTATATACCCCACAAGTTAGCTGACCTACAAACT	TCATCAAAGGCCTCAAAAAGGA	-
M125	MNX1_HUMAN.H11MO.0.D	-1	0.00058053	0.446428	0.29678	19	GAGCCTCTATATACCCCACAAGTTAGCTGACCTACAAACT	CTATTTTAATAACCCTTAA	+
M125	SPIC_HUMAN.H11MO.0.D	-3	0.00143	1.09967	0.365524	13	GAGCCTCTATATACCCCACAAGTTAGCTGACCTACAAACT	CCTCCCCTTCCTC	-
M125	HME2_HUMAN.H11MO.0.D	-24	0.00176761	1.35929	0.387276	11	GAGCCTCTATATACCCCACAAGTTAGCTGACCTACAAACT	CCCTAATTACC	-
M125	ZN394_HUMAN.H11MO.0.C	-6	0.00223698	1.72023	0.428847	20	GAGCCTCTATATACCCCACAAGTTAGCTGACCTACAAACT	AGAATGGAATAGAATGGAAT	+
M126	MNX1_HUMAN.H11MO.0.D	-20	0.000239367	0.184073	0.159845	19	CAAATATTTATTAAATAACAAGTTCTTTTACACCTTTTTC	CTATTTTAATAACCCTTAA	+
M126	HXC10_HUMAN.H11MO.0.D	-11	0.00026212	0.201571	0.159845	19	CAAATATTTATTAAATAACAAGTTCTTTTACACCTTTTTC	GTAATAAAAAAATTAAAAA	-
M126	NKX61_HUMAN.H11MO.0.B	-8	0.000634495	0.487927	0.24232	19	CAAATATTTATTAAATAACAAGTTCTTTTACACCTTTTTC	CATTAAATTCCCATTAATC	-
M126	ZFP82_HUMAN.H11MO.0.C	-16	0.000809683	0.622646	0.24738	24	CAAATATTTATTAAATAACAAGTTCTTTTACACCTTTTTC	TTCCATTTCACTAATTCTCTCTTC	+
M126	ZN713_HUMAN.H11MO.0.D	-24	0.00114845	0.883154	0.287609	16	CAAATATTTATTAAATAACAAGTTCTTTTACACCTTTTTC	TTTCGTGTCATTTTTCTAT	-
M126	ZN350_HUMAN.H11MO.0.C	-18	0.00131789	1.01346	0.287609	18	CAAATATTTATTAAATAACAAGTTCTTTTACACCTTTTTC	CAGTCCTTTTATGACCTA	+
M126	ZN394_HUMAN.H11MO.0.C	-14	0.00198724	1.52819	0.33731	20	CAAATATTTATTAAATAACAAGTTCTTTTACACCTTTTTC	ATTCCATTCTATTCCATTCT	-
M126	GSX1_HUMAN.H11MO.0.D	0	0.00257802	1.9825	0.393828	15	CAAATATTTATTAAATAACAAGTTCTTTTACACCTTTTTC	TAATTAGTTTTTAAT	+
M126	FOXO1_HUMAN.H11MO.0.A	-12	0.0035123	2.70096	0.414894	12	CAAATATTTATTAAATAACAAGTTCTTTTACACCTTTTTC	AGTAAACAGGAA	-
M126	PO3F3_HUMAN.H11MO.0.D	-11	0.00382047	2.93794	0.414894	17	CAAATATTTATTAAATAACAAGTTCTTTTACACCTTTTTC	AAATTTGCATAATTTAT	-
M126	NFAC1_HUMAN.H11MO.0.B	-27	0.00404008	3.10682	0.414894	13	CAAATATTTATTAAATAACAAGTTCTTTTACACCTTTTTC	TTTCTTTTTTTCCAT	-
M126	LEF1_HUMAN.H11MO.0.A	-10	0.00435557	3.34944	0.414894	14	CAAATATTTATTAAATAACAAGTTCTTTTACACCTTTTTC	AGCAAATCAAAGGA	-
M126	FOXD3_HUMAN.H11MO.0.D	-7	0.00441261	3.39329	0.414894	15	CAAATATTTATTAAATAACAAGTTCTTTTACACCTTTTTC	TGCTAAGTAAACAAA	-
M126	ZN350_HUMAN.H11MO.1.D	-12	0.00467279	3.59338	0.414894	24	CAAATATTTATTAAATAACAAGTTCTTTTACACCTTTTTC	GGGCAACAAATCCCTGCGCCCCGT	-
M126	GATA5_HUMAN.H11MO.0.D	-15	0.00488865	3.75937	0.414894	17	CAAATATTTATTAAATAACAAGTTCTTTTACACCTTTTTC	ATCTAAGTTATCTCTTA	-
M127	MNX1_HUMAN.H11MO.0.D	-10	0.000169042	0.129994	0.259595	19	TATAAATGATGCTCTGCACATGCACGTGGTTTTCAAGACA	TTAAGGGTTATTAAAATAG	-
M127	ZN394_HUMAN.H11MO.0.C	-17	0.000708202	0.544607	0.271892	20	TATAAATGATGCTCTGCACATGCACGTGGTTTTCAAGACA	AGAATGGAATAGAATGGAAT	+
M127	TLX1_HUMAN.H11MO.0.D	-12	0.00113472	0.872603	0.298158	17	TATAAATGATGCTCTGCACATGCACGTGGTTTTCAAGACA	CTGGCAAGTTGCCAAGG	+
M127	IRX2_HUMAN.H11MO.0.D	-18	0.00126033	0.969195	0.298158	19	TATAAATGATGCTCTGCACATGCACGTGGTTTTCAAGACA	CCAACATGCCCACCCATGT	-
M127	HXC10_HUMAN.H11MO.0.D	-20	0.00212081	1.63091	0.407111	19	TATAAATGATGCTCTGCACATGCACGTGGTTTTCAAGACA	TTTTTAATTTTTTTATTAC	+
# Tomtom (Motif Comparison Tool): Version 5.5.5 compiled on Dec 7 2023 at 04:32:55
# The format of this file is described at http://localhost:8080/meme_5.5.5/doc/tomtom-output-format.html.
# tomtom -o /data/result_enhancer6-HUVEC /data/HUVEC-MOTIF/result_motif_en/motifs_en6.txt /data/HOCOMOCOv11_full_HUMAN_mono_meme_format.meme
