# Supplementary material for: DeepEPI: CNN-transformer-based model for extracting TF interactions through predicting enhancer-promoter interactions
Source: Bioinform Adv. 2025 Sep 17;5(1):vbaf221. doi: 10.1093/bioadv/vbaf221 (PMC12478696; doi:10.1093/bioadv/vbaf221)
Supplement: vbaf221_Supplementary_Data [file vbaf221_supplementary_data.zip › Supplementary_file5/HUVEC/result_enhancer6-HUVEC/tomtom.xml]

<?xml version='1.0' encoding='UTF-8' standalone='yes'?>
<tomtom version="5.5.5" release="Thu Sep 14 08:48:04 2023 +1000">
  <model>
    <command_line>tomtom -o /data/result_enhancer6-HUVEC /data/HUVEC-MOTIF/result_motif_en/motifs_en6.txt /data/HOCOMOCOv11_full_HUMAN_mono_meme_format.meme</command_line>
    <distance_measure value="ed"/>
    <threshold type="qvalue">0.5</threshold>
    <alphabet name="DNA" like="dna">
      <letter id="A" symbol="A" complement="T" name="Adenine" colour="CC0000"/>
      <letter id="C" symbol="C" complement="G" name="Cytosine" colour="0000CC"/>
      <letter id="G" symbol="G" complement="C" name="Guanine" colour="FFB300"/>
      <letter id="T" symbol="T" aliases="U" complement="A" name="Thymine" colour="008000"/>
      <letter id="N" symbol="N" aliases="X." equals="ACGT" name="Any base"/>
      <letter id="V" symbol="V" equals="ACG" name="Not T"/>
      <letter id="H" symbol="H" equals="ACT" name="Not G"/>
      <letter id="D" symbol="D" equals="AGT" name="Not C"/>
      <letter id="B" symbol="B" equals="CGT" name="Not A"/>
      <letter id="M" symbol="M" equals="AC" name="Amino"/>
      <letter id="R" symbol="R" equals="AG" name="Purine"/>
      <letter id="W" symbol="W" equals="AT" name="Weak"/>
      <letter id="S" symbol="S" equals="CG" name="Strong"/>
      <letter id="Y" symbol="Y" equals="CT" name="Pyrimidine"/>
      <letter id="K" symbol="K" equals="GT" name="Keto"/>
    </alphabet>
    <strands>both</strands>
    <background from="--query--" A="0.25" C="0.25" G="0.25" T="0.25"/>
    <host>f5f03e2d8156</host>
    <when>Sat Jan 27 08:00:36 2024</when>
  </model>
  <query_dbs>
    <db source="/data/HUVEC-MOTIF/result_motif_en/motifs_en6.txt" name="motifs_en6.txt" loaded="114" excluded="0" last_mod_date="Sat Jan 27 07:25:06 2024"/>
  </query_dbs>
  <target_dbs>
    <db source="/data/HOCOMOCOv11_full_HUMAN_mono_meme_format.meme" name="HOCOMOCOv11_full_HUMAN_mono_meme_format" loaded="769" excluded="0" last_mod_date="Fri Jan 12 11:21:36 2024"/>
  </target_dbs>
  <queries>
    <motif db="0" id="M0" alt="O0" length="40" nsites="8" evalue="1.3e-003">
      <pos A="0.0790598" C="0.0790598" G="0.231006" T="0.610874"/>
      <pos A="0.155033" C="0.00308642" G="0.534901" T="0.30698"/>
      <pos A="0.30698" C="0.30698" G="0.231006" T="0.155033"/>
      <pos A="0.458926" C="0.155033" G="0.00308642" T="0.382953"/>
      <pos A="0.30698" C="0.231006" G="0.155033" T="0.30698"/>
      <pos A="0.382953" C="0.155033" G="0.155033" T="0.30698"/>
      <pos A="0.155033" C="0.0790598" G="0.686847" T="0.0790598"/>
      <pos A="0.231006" C="0.155033" G="0.30698" T="0.30698"/>
      <pos A="0.382953" C="0.30698" G="0.0790598" T="0.231006"/>
      <pos A="0.30698" C="0.30698" G="0.231006" T="0.155033"/>
      <pos A="0.534901" C="0.382953" G="0.0790598" T="0.00308642"/>
      <pos A="0.534901" C="0.30698" G="0.00308642" T="0.155033"/>
      <pos A="0.534901" C="0.231006" G="0.155033" T="0.0790598"/>
      <pos A="0.458926" C="0.0790598" G="0.0790598" T="0.382953"/>
      <pos A="0.231006" C="0.382953" G="0.231006" T="0.155033"/>
      <pos A="0.155033" C="0.30698" G="0.155033" T="0.382953"/>
      <pos A="0.30698" C="0.458926" G="0.00308642" T="0.231006"/>
      <pos A="0.155033" C="0.458926" G="0.30698" T="0.0790598"/>
      <pos A="0.0790598" C="0.155033" G="0.0790598" T="0.686847"/>
      <pos A="0.155033" C="0.0790598" G="0.458926" T="0.30698"/>
      <pos A="0.231006" C="0.30698" G="0.30698" T="0.155033"/>
      <pos A="0.30698" C="0.231006" G="0.382953" T="0.0790598"/>
      <pos A="0.610874" C="0.00308642" G="0.231006" T="0.155033"/>
      <pos A="0.231006" C="0.382953" G="0.30698" T="0.0790598"/>
      <pos A="0.231006" C="0.155033" G="0.0790598" T="0.534901"/>
      <pos A="0.382953" C="0.0790598" G="0.382953" T="0.155033"/>
      <pos A="0.0790598" C="0.231006" G="0.30698" T="0.382953"/>
      <pos A="0.458926" C="0.30698" G="0.0790598" T="0.155033"/>
      <pos A="0.231006" C="0.30698" G="0.231006" T="0.231006"/>
      <pos A="0.0790598" C="0.231006" G="0.30698" T="0.382953"/>
      <pos A="0.458926" C="0.30698" G="0.155033" T="0.0790598"/>
      <pos A="0.0790598" C="0.534901" G="0.231006" T="0.155033"/>
      <pos A="0.231006" C="0.0790598" G="0.231006" T="0.458926"/>
      <pos A="0.231006" C="0.155033" G="0.231006" T="0.382953"/>
      <pos A="0.382953" C="0.231006" G="0.155033" T="0.231006"/>
      <pos A="0.534901" C="0.30698" G="0.0790598" T="0.0790598"/>
      <pos A="0.231006" C="0.00308642" G="0.30698" T="0.458926"/>
      <pos A="0.0790598" C="0.155033" G="0.762821" T="0.00308642"/>
      <pos A="0.534901" C="0.155033" G="0.0790598" T="0.231006"/>
      <pos A="0.686847" C="0.0790598" G="0.155033" T="0.0790598"/>
    </motif>
    <motif db="0" id="M1" alt="O1" length="40" nsites="8" evalue="1.3e-003">
      <pos A="0.167696" C="0.373457" G="0.373457" T="0.0853906"/>
      <pos A="0.332304" C="0.332304" G="0.167696" T="0.167696"/>
      <pos A="0.455761" C="0.00308642" G="0.167696" T="0.373457"/>
      <pos A="0.25" C="0.167696" G="0.373457" T="0.208847"/>
      <pos A="0.332304" C="0.044239" G="0.455761" T="0.167696"/>
      <pos A="0.291153" C="0.373457" G="0.126543" T="0.208847"/>
      <pos A="0.332304" C="0.126543" G="0.0853906" T="0.455761"/>
      <pos A="0.044239" C="0.126543" G="0.414609" T="0.414609"/>
      <pos A="0.332304" C="0.00308642" G="0.208847" T="0.455761"/>
      <pos A="0.291153" C="0.00308642" G="0.455761" T="0.25"/>
      <pos A="0.208847" C="0.0853906" G="0.579218" T="0.126543"/>
      <pos A="0.208847" C="0.373457" G="0.208847" T="0.208847"/>
      <pos A="0.291153" C="0.167696" G="0.167696" T="0.373457"/>
      <pos A="0.455761" C="0.167696" G="0.332304" T="0.044239"/>
      <pos A="0.208847" C="0.373457" G="0.25" T="0.167696"/>
      <pos A="0.25" C="0.538066" G="0.126543" T="0.0853906"/>
      <pos A="0.332304" C="0.00308642" G="0.373457" T="0.291153"/>
      <pos A="0.167696" C="0.414609" G="0.291153" T="0.126543"/>
      <pos A="0.538066" C="0.044239" G="0.332304" T="0.0853906"/>
      <pos A="0.0853906" C="0.167696" G="0.414609" T="0.332304"/>
      <pos A="0.332304" C="0.25" G="0.291153" T="0.126543"/>
      <pos A="0.044239" C="0.167696" G="0.373457" T="0.414609"/>
      <pos A="0.25" C="0.414609" G="0.25" T="0.0853906"/>
      <pos A="0.167696" C="0.373457" G="0.25" T="0.208847"/>
      <pos A="0.291153" C="0.208847" G="0.044239" T="0.455761"/>
      <pos A="0.044239" C="0.167696" G="0.291153" T="0.496914"/>
      <pos A="0.414609" C="0.25" G="0.167696" T="0.167696"/>
      <pos A="0.496914" C="0.044239" G="0.25" T="0.208847"/>
      <pos A="0.414609" C="0.167696" G="0.291153" T="0.126543"/>
      <pos A="0.25" C="0.126543" G="0.455761" T="0.167696"/>
      <pos A="0.455761" C="0.414609" G="0.126543" T="0.00308642"/>
      <pos A="0.414609" C="0.208847" G="0.208847" T="0.167696"/>
      <pos A="0.291153" C="0.373457" G="0.208847" T="0.126543"/>
      <pos A="0.208847" C="0.167696" G="0.291153" T="0.332304"/>
      <pos A="0.496914" C="0.167696" G="0.332304" T="0.00308642"/>
      <pos A="0.455761" C="0.208847" G="0.25" T="0.0853906"/>
      <pos A="0.291153" C="0.0853906" G="0.373457" T="0.25"/>
      <pos A="0.414609" C="0.291153" G="0.0853906" T="0.208847"/>
      <pos A="0.414609" C="0.0853906" G="0.291153" T="0.208847"/>
      <pos A="0.167696" C="0.373457" G="0.167696" T="0.291153"/>
    </motif>
    <motif db="0" id="M10" alt="O10" length="40" nsites="8" evalue="1.3e-003">
      <pos A="0.346618" C="0.260736" G="0.174852" T="0.217794"/>
      <pos A="0.217794" C="0.38956" G="0.217794" T="0.174852"/>
      <pos A="0.518384" C="0.217794" G="0.174852" T="0.0889699"/>
      <pos A="0.260736" C="0.475443" G="0.0889699" T="0.174852"/>
      <pos A="0.260736" C="0.174852" G="0.131911" T="0.432502"/>
      <pos A="0.0889699" C="0.260736" G="0.303677" T="0.346618"/>
      <pos A="0.303677" C="0.0889699" G="0.217794" T="0.38956"/>
      <pos A="0.38956" C="0.303677" G="0.217794" T="0.0889699"/>
      <pos A="0.38956" C="0.0460277" G="0.561325" T="0.00308642"/>
      <pos A="0.217794" C="0.260736" G="0.131911" T="0.38956"/>
      <pos A="0.131911" C="0.217794" G="0.174852" T="0.475443"/>
      <pos A="0.00308642" C="0.217794" G="0.217794" T="0.561325"/>
      <pos A="0.303677" C="0.346618" G="0.0460277" T="0.303677"/>
      <pos A="0.518384" C="0.0460277" G="0.174852" T="0.260736"/>
      <pos A="0.260736" C="0.131911" G="0.217794" T="0.38956"/>
      <pos A="0.217794" C="0.0460277" G="0.604268" T="0.131911"/>
      <pos A="0.432502" C="0.346618" G="0.174852" T="0.0460277"/>
      <pos A="0.303677" C="0.346618" G="0.174852" T="0.174852"/>
      <pos A="0.174852" C="0.217794" G="0.346618" T="0.260736"/>
      <pos A="0.131911" C="0.0889699" G="0.0460277" T="0.733091"/>
      <pos A="0.00308642" C="0.303677" G="0.260736" T="0.432502"/>
      <pos A="0.303677" C="0.0889699" G="0.174852" T="0.432502"/>
      <pos A="0.346618" C="0.303677" G="0.174852" T="0.174852"/>
      <pos A="0.475443" C="0.217794" G="0.174852" T="0.131911"/>
      <pos A="0.260736" C="0.260736" G="0.174852" T="0.303677"/>
      <pos A="0.0889699" C="0.561325" G="0.00308642" T="0.346618"/>
      <pos A="0.217794" C="0.260736" G="0.174852" T="0.346618"/>
      <pos A="0.561325" C="0.00308642" G="0.303677" T="0.131911"/>
      <pos A="0.217794" C="0.217794" G="0.346618" T="0.217794"/>
      <pos A="0.561325" C="0.0460277" G="0.131911" T="0.260736"/>
      <pos A="0.0460277" C="0.174852" G="0.432502" T="0.346618"/>
      <pos A="0.217794" C="0.260736" G="0.38956" T="0.131911"/>
      <pos A="0.217794" C="0.174852" G="0.303677" T="0.303677"/>
      <pos A="0.260736" C="0.174852" G="0.131911" T="0.432502"/>
      <pos A="0.174852" C="0.174852" G="0.303677" T="0.346618"/>
      <pos A="0.303677" C="0.303677" G="0.0889699" T="0.303677"/>
      <pos A="0.131911" C="0.303677" G="0.303677" T="0.260736"/>
      <pos A="0.260736" C="0.346618" G="0.260736" T="0.131911"/>
      <pos A="0.346618" C="0.260736" G="0.174852" T="0.217794"/>
      <pos A="0.131911" C="0.604268" G="0.0460277" T="0.217794"/>
    </motif>
    <motif db="0" id="M100" alt="O100" length="40" nsites="8" evalue="1.3e-003">
      <pos A="0.155033" C="0.155033" G="0.534901" T="0.155033"/>
      <pos A="0.231006" C="0.382953" G="0.00308642" T="0.382953"/>
      <pos A="0.0790598" C="0.458926" G="0.30698" T="0.155033"/>
      <pos A="0.231006" C="0.155033" G="0.30698" T="0.30698"/>
      <pos A="0.30698" C="0.231006" G="0.155033" T="0.30698"/>
      <pos A="0.30698" C="0.0790598" G="0.231006" T="0.382953"/>
      <pos A="0.231006" C="0.0790598" G="0.30698" T="0.382953"/>
      <pos A="0.231006" C="0.382953" G="0.155033" T="0.231006"/>
      <pos A="0.0790598" C="0.155033" G="0.155033" T="0.610874"/>
      <pos A="0.231006" C="0.534901" G="0.231006" T="0.00308642"/>
      <pos A="0.0790598" C="0.610874" G="0.155033" T="0.155033"/>
      <pos A="0.231006" C="0.30698" G="0.231006" T="0.231006"/>
      <pos A="0.382953" C="0.0790598" G="0.155033" T="0.382953"/>
      <pos A="0.155033" C="0.00308642" G="0.458926" T="0.382953"/>
      <pos A="0.155033" C="0.00308642" G="0.155033" T="0.686847"/>
      <pos A="0.155033" C="0.0790598" G="0.610874" T="0.155033"/>
      <pos A="0.382953" C="0.382953" G="0.0790598" T="0.155033"/>
      <pos A="0.686847" C="0.0790598" G="0.0790598" T="0.155033"/>
      <pos A="0.231006" C="0.0790598" G="0.30698" T="0.382953"/>
      <pos A="0.458926" C="0.00308642" G="0.155033" T="0.382953"/>
      <pos A="0.155033" C="0.0790598" G="0.458926" T="0.30698"/>
      <pos A="0.231006" C="0.0790598" G="0.686847" T="0.00308642"/>
      <pos A="0.155033" C="0.458926" G="0.155033" T="0.231006"/>
      <pos A="0.155033" C="0.231006" G="0.30698" T="0.30698"/>
      <pos A="0.155033" C="0.382953" G="0.231006" T="0.231006"/>
      <pos A="0.30698" C="0.155033" G="0.0790598" T="0.458926"/>
      <pos A="0.155033" C="0.0790598" G="0.610874" T="0.155033"/>
      <pos A="0.30698" C="0.231006" G="0.30698" T="0.155033"/>
      <pos A="0.155033" C="0.0790598" G="0.231006" T="0.534901"/>
      <pos A="0.30698" C="0.231006" G="0.155033" T="0.30698"/>
      <pos A="0.155033" C="0.00308642" G="0.382953" T="0.458926"/>
      <pos A="0.00308642" C="0.686847" G="0.30698" T="0.00308642"/>
      <pos A="0.0790598" C="0.458926" G="0.0790598" T="0.382953"/>
      <pos A="0.00308642" C="0.231006" G="0.610874" T="0.155033"/>
      <pos A="0.155033" C="0.30698" G="0.30698" T="0.231006"/>
      <pos A="0.00308642" C="0.231006" G="0.30698" T="0.458926"/>
      <pos A="0.155033" C="0.0790598" G="0.0790598" T="0.686847"/>
      <pos A="0.155033" C="0.458926" G="0.155033" T="0.231006"/>
      <pos A="0.382953" C="0.0790598" G="0.0790598" T="0.458926"/>
      <pos A="0.0790598" C="0.231006" G="0.382953" T="0.30698"/>
    </motif>
    <motif db="0" id="M101" alt="O101" length="40" nsites="8" evalue="1.3e-003">
      <pos A="0.35167" C="0.00308642" G="0.177379" T="0.467865"/>
      <pos A="0.0611842" C="0.235476" G="0.293573" T="0.409768"/>
      <pos A="0.177379" C="0.642157" G="0.00308642" T="0.177379"/>
      <pos A="0.35167" C="0.177379" G="0.119281" T="0.35167"/>
      <pos A="0.0611842" C="0.0611842" G="0.642157" T="0.235476"/>
      <pos A="0.0611842" C="0.35167" G="0.409768" T="0.177379"/>
      <pos A="0.525962" C="0.177379" G="0.0611842" T="0.235476"/>
      <pos A="0.177379" C="0.409768" G="0.177379" T="0.235476"/>
      <pos A="0.177379" C="0.235476" G="0.293573" T="0.293573"/>
      <pos A="0.293573" C="0.0611842" G="0.293573" T="0.35167"/>
      <pos A="0.00308642" C="0.642157" G="0.235476" T="0.119281"/>
      <pos A="0.467865" C="0.177379" G="0.00308642" T="0.35167"/>
      <pos A="0.293573" C="0.177379" G="0.293573" T="0.235476"/>
      <pos A="0.467865" C="0.235476" G="0.177379" T="0.119281"/>
      <pos A="0.293573" C="0.235476" G="0.35167" T="0.119281"/>
      <pos A="0.293573" C="0.0611842" G="0.293573" T="0.35167"/>
      <pos A="0.35167" C="0.177379" G="0.35167" T="0.119281"/>
      <pos A="0.525962" C="0.0611842" G="0.119281" T="0.293573"/>
      <pos A="0.235476" C="0.235476" G="0.177379" T="0.35167"/>
      <pos A="0.235476" C="0.35167" G="0.0611842" T="0.35167"/>
      <pos A="0.235476" C="0.642157" G="0.119281" T="0.00308642"/>
      <pos A="0.235476" C="0.293573" G="0.177379" T="0.293573"/>
      <pos A="0.467865" C="0.235476" G="0.0611842" T="0.235476"/>
      <pos A="0.0611842" C="0.293573" G="0.177379" T="0.467865"/>
      <pos A="0.35167" C="0.409768" G="0.177379" T="0.0611842"/>
      <pos A="0.0611842" C="0.525962" G="0.0611842" T="0.35167"/>
      <pos A="0.177379" C="0.35167" G="0.35167" T="0.119281"/>
      <pos A="0.0611842" C="0.293573" G="0.00308642" T="0.642157"/>
      <pos A="0.409768" C="0.177379" G="0.35167" T="0.0611842"/>
      <pos A="0.235476" C="0.293573" G="0.177379" T="0.293573"/>
      <pos A="0.293573" C="0.0611842" G="0.235476" T="0.409768"/>
      <pos A="0.35167" C="0.409768" G="0.00308642" T="0.235476"/>
      <pos A="0.119281" C="0.119281" G="0.235476" T="0.525962"/>
      <pos A="0.235476" C="0.0611842" G="0.293573" T="0.409768"/>
      <pos A="0.467865" C="0.177379" G="0.177379" T="0.177379"/>
      <pos A="0.293573" C="0.00308642" G="0.35167" T="0.35167"/>
      <pos A="0.177379" C="0.293573" G="0.35167" T="0.177379"/>
      <pos A="0.177379" C="0.35167" G="0.293573" T="0.177379"/>
      <pos A="0.467865" C="0.35167" G="0.119281" T="0.0611842"/>
      <pos A="0.293573" C="0.293573" G="0.119281" T="0.293573"/>
    </motif>
    <motif db="0" id="M102" alt="O102" length="40" nsites="8" evalue="1.3e-003">
      <pos A="0.269493" C="0.217511" G="0.314977" T="0.198018"/>
      <pos A="0.198018" C="0.30848" G="0.314977" T="0.178525"/>
      <pos A="0.256498" C="0.347466" G="0.204516" T="0.19152"/>
      <pos A="0.360461" C="0.185023" G="0.217511" T="0.237004"/>
      <pos A="0.243502" C="0.217511" G="0.282489" T="0.256498"/>
      <pos A="0.262996" C="0.16553" G="0.211013" T="0.360461"/>
      <pos A="0.275991" C="0.237004" G="0.262996" T="0.224009"/>
      <pos A="0.405946" C="0.211013" G="0.100552" T="0.282489"/>
      <pos A="0.39295" C="0.146037" G="0.269493" T="0.19152"/>
      <pos A="0.340968" C="0.237004" G="0.139539" T="0.282489"/>
      <pos A="0.198018" C="0.237004" G="0.269493" T="0.295484"/>
      <pos A="0.438434" C="0.0550686" G="0.172028" T="0.33447"/>
      <pos A="0.30848" C="0.198018" G="0.230507" T="0.262996"/>
      <pos A="0.282489" C="0.256498" G="0.172028" T="0.288987"/>
      <pos A="0.243502" C="0.321475" G="0.237004" T="0.198018"/>
      <pos A="0.16553" C="0.33447" G="0.185023" T="0.314977"/>
      <pos A="0.230507" C="0.288987" G="0.217511" T="0.262996"/>
      <pos A="0.30848" C="0.152534" G="0.243502" T="0.295484"/>
      <pos A="0.464425" C="0.126543" G="0.30848" T="0.100552"/>
      <pos A="0.19152" C="0.185023" G="0.360461" T="0.262996"/>
      <pos A="0.230507" C="0.412443" G="0.0810588" T="0.275991"/>
      <pos A="0.113548" C="0.360461" G="0.159032" T="0.366959"/>
      <pos A="0.269493" C="0.172028" G="0.295484" T="0.262996"/>
      <pos A="0.353963" C="0.159032" G="0.301982" T="0.185023"/>
      <pos A="0.243502" C="0.0550686" G="0.30848" T="0.39295"/>
      <pos A="0.0615664" C="0.288987" G="0.33447" T="0.314977"/>
      <pos A="0.340968" C="0.243502" G="0.178525" T="0.237004"/>
      <pos A="0.243502" C="0.301982" G="0.139539" T="0.314977"/>
      <pos A="0.230507" C="0.113548" G="0.256498" T="0.399448"/>
      <pos A="0.379955" C="0.230507" G="0.19152" T="0.198018"/>
      <pos A="0.217511" C="0.237004" G="0.204516" T="0.340968"/>
      <pos A="0.418941" C="0.152534" G="0.340968" T="0.0875565"/>
      <pos A="0.444931" C="0.30848" G="0.139539" T="0.10705"/>
      <pos A="0.269493" C="0.211013" G="0.19152" T="0.327972"/>
      <pos A="0.211013" C="0.347466" G="0.262996" T="0.178525"/>
      <pos A="0.19152" C="0.373457" G="0.159032" T="0.275991"/>
      <pos A="0.243502" C="0.230507" G="0.178525" T="0.347466"/>
      <pos A="0.275991" C="0.146037" G="0.327972" T="0.25"/>
      <pos A="0.146037" C="0.198018" G="0.288987" T="0.366959"/>
      <pos A="0.282489" C="0.275991" G="0.288987" T="0.152534"/>
    </motif>
    <motif db="0" id="M103" alt="O103" length="40" nsites="8" evalue="1.3e-003">
      <pos A="0.398148" C="0.134773" G="0.266461" T="0.200617"/>
      <pos A="0.200617" C="0.266461" G="0.200617" T="0.332304"/>
      <pos A="0.0689304" C="0.332304" G="0.0689304" T="0.529835"/>
      <pos A="0.134773" C="0.200617" G="0.200617" T="0.463992"/>
      <pos A="0.0689304" C="0.200617" G="0.463992" T="0.266461"/>
      <pos A="0.200617" C="0.134773" G="0.266461" T="0.398148"/>
      <pos A="0.134773" C="0.134773" G="0.0689304" T="0.661523"/>
      <pos A="0.134773" C="0.595679" G="0.0689304" T="0.200617"/>
      <pos A="0.266461" C="0.0689304" G="0.134773" T="0.529835"/>
      <pos A="0.332304" C="0.0689304" G="0.332304" T="0.266461"/>
      <pos A="0.398148" C="0.398148" G="0.200617" T="0.00308642"/>
      <pos A="0.661523" C="0.200617" G="0.00308642" T="0.134773"/>
      <pos A="0.398148" C="0.134773" G="0.00308642" T="0.463992"/>
      <pos A="0.134773" C="0.529835" G="0.0689304" T="0.266461"/>
      <pos A="0.529835" C="0.200617" G="0.134773" T="0.134773"/>
      <pos A="0.266461" C="0.595679" G="0.0689304" T="0.0689304"/>
      <pos A="0.661523" C="0.0689304" G="0.134773" T="0.134773"/>
      <pos A="0.266461" C="0.0689304" G="0.529835" T="0.134773"/>
      <pos A="0.463992" C="0.134773" G="0.200617" T="0.200617"/>
      <pos A="0.398148" C="0.200617" G="0.134773" T="0.266461"/>
      <pos A="0.332304" C="0.00308642" G="0.463992" T="0.200617"/>
      <pos A="0.266461" C="0.332304" G="0.00308642" T="0.398148"/>
      <pos A="0.332304" C="0.463992" G="0.0689304" T="0.134773"/>
      <pos A="0.595679" C="0.0689304" G="0.00308642" T="0.332304"/>
      <pos A="0.200617" C="0.200617" G="0.332304" T="0.266461"/>
      <pos A="0.332304" C="0.00308642" G="0.200617" T="0.463992"/>
      <pos A="0.0689304" C="0.200617" G="0.727366" T="0.00308642"/>
      <pos A="0.266461" C="0.266461" G="0.398148" T="0.0689304"/>
      <pos A="0.200617" C="0.332304" G="0.332304" T="0.134773"/>
      <pos A="0.200617" C="0.463992" G="0.134773" T="0.200617"/>
      <pos A="0.266461" C="0.266461" G="0.200617" T="0.266461"/>
      <pos A="0.332304" C="0.134773" G="0.134773" T="0.398148"/>
      <pos A="0.134773" C="0.00308642" G="0.463992" T="0.398148"/>
      <pos A="0.463992" C="0.266461" G="0.00308642" T="0.266461"/>
      <pos A="0.398148" C="0.332304" G="0.200617" T="0.0689304"/>
      <pos A="0.595679" C="0.266461" G="0.0689304" T="0.0689304"/>
      <pos A="0.0689304" C="0.332304" G="0.200617" T="0.398148"/>
      <pos A="0.134773" C="0.0689304" G="0.266461" T="0.529835"/>
      <pos A="0.200617" C="0.266461" G="0.332304" T="0.200617"/>
      <pos A="0.332304" C="0.200617" G="0.332304" T="0.134773"/>
    </motif>
    <motif db="0" id="M105" alt="O105" length="40" nsites="8" evalue="1.3e-003">
      <pos A="0.25" C="0.373457" G="0.00308642" T="0.373457"/>
      <pos A="0.373457" C="0.373457" G="0.25" T="0.00308642"/>
      <pos A="0.311728" C="0.25" G="0.373457" T="0.0648148"/>
      <pos A="0.311728" C="0.188272" G="0.311728" T="0.188272"/>
      <pos A="0.126543" C="0.0648148" G="0.496914" T="0.311728"/>
      <pos A="0.25" C="0.25" G="0.373457" T="0.126543"/>
      <pos A="0.373457" C="0.373457" G="0.126543" T="0.126543"/>
      <pos A="0.25" C="0.0648148" G="0.311728" T="0.373457"/>
      <pos A="0.311728" C="0.25" G="0.311728" T="0.126543"/>
      <pos A="0.558642" C="0.126543" G="0.311728" T="0.00308642"/>
      <pos A="0.496914" C="0.188272" G="0.126543" T="0.188272"/>
      <pos A="0.435185" C="0.00308642" G="0.188272" T="0.373457"/>
      <pos A="0.311728" C="0.0648148" G="0.496914" T="0.126543"/>
      <pos A="0.373457" C="0.126543" G="0.188272" T="0.311728"/>
      <pos A="0.25" C="0.496914" G="0.188272" T="0.0648148"/>
      <pos A="0.188272" C="0.188272" G="0.188272" T="0.435185"/>
      <pos A="0.188272" C="0.25" G="0.311728" T="0.25"/>
      <pos A="0.126543" C="0.126543" G="0.126543" T="0.62037"/>
      <pos A="0.188272" C="0.373457" G="0.126543" T="0.311728"/>
      <pos A="0.435185" C="0.00308642" G="0.25" T="0.311728"/>
      <pos A="0.25" C="0.126543" G="0.188272" T="0.435185"/>
      <pos A="0.25" C="0.25" G="0.25" T="0.25"/>
      <pos A="0.0648148" C="0.126543" G="0.311728" T="0.496914"/>
      <pos A="0.373457" C="0.0648148" G="0.188272" T="0.373457"/>
      <pos A="0.496914" C="0.188272" G="0.126543" T="0.188272"/>
      <pos A="0.00308642" C="0.126543" G="0.188272" T="0.682099"/>
      <pos A="0.373457" C="0.373457" G="0.188272" T="0.0648148"/>
      <pos A="0.188272" C="0.311728" G="0.188272" T="0.311728"/>
      <pos A="0.373457" C="0.311728" G="0.126543" T="0.188272"/>
      <pos A="0.188272" C="0.435185" G="0.311728" T="0.0648148"/>
      <pos A="0.25" C="0.188272" G="0.25" T="0.311728"/>
      <pos A="0.25" C="0.682099" G="0.00308642" T="0.0648148"/>
      <pos A="0.311728" C="0.0648148" G="0.126543" T="0.496914"/>
      <pos A="0.311728" C="0.188272" G="0.311728" T="0.188272"/>
      <pos A="0.25" C="0.496914" G="0.25" T="0.00308642"/>
      <pos A="0.373457" C="0.126543" G="0.435185" T="0.0648148"/>
      <pos A="0.0648148" C="0.0648148" G="0.126543" T="0.743827"/>
      <pos A="0.0648148" C="0.188272" G="0.126543" T="0.62037"/>
      <pos A="0.25" C="0.25" G="0.126543" T="0.373457"/>
      <pos A="0.496914" C="0.188272" G="0.25" T="0.0648148"/>
    </motif>
    <motif db="0" id="M106" alt="O106" length="40" nsites="8" evalue="1.3e-003">
      <pos A="0.288987" C="0.230507" G="0.33447" T="0.146037"/>
      <pos A="0.30848" C="0.152534" G="0.126543" T="0.412443"/>
      <pos A="0.172028" C="0.39295" G="0.172028" T="0.262996"/>
      <pos A="0.314977" C="0.237004" G="0.198018" T="0.25"/>
      <pos A="0.347466" C="0.126543" G="0.269493" T="0.256498"/>
      <pos A="0.237004" C="0.217511" G="0.198018" T="0.347466"/>
      <pos A="0.30848" C="0.301982" G="0.230507" T="0.159032"/>
      <pos A="0.152534" C="0.198018" G="0.288987" T="0.360461"/>
      <pos A="0.0940543" C="0.522905" G="0.224009" T="0.159032"/>
      <pos A="0.30848" C="0.230507" G="0.217511" T="0.243502"/>
      <pos A="0.347466" C="0.120045" G="0.288987" T="0.243502"/>
      <pos A="0.217511" C="0.243502" G="0.366959" T="0.172028"/>
      <pos A="0.288987" C="0.217511" G="0.0810588" T="0.412443"/>
      <pos A="0.438434" C="0.0615664" G="0.217511" T="0.282489"/>
      <pos A="0.30848" C="0.198018" G="0.198018" T="0.295484"/>
      <pos A="0.451429" C="0.295484" G="0.113548" T="0.139539"/>
      <pos A="0.25" C="0.25" G="0.25" T="0.25"/>
      <pos A="0.217511" C="0.224009" G="0.204516" T="0.353963"/>
      <pos A="0.230507" C="0.288987" G="0.152534" T="0.327972"/>
      <pos A="0.224009" C="0.25" G="0.275991" T="0.25"/>
      <pos A="0.224009" C="0.30848" G="0.217511" T="0.25"/>
      <pos A="0.25" C="0.16553" G="0.340968" T="0.243502"/>
      <pos A="0.30848" C="0.120045" G="0.211013" T="0.360461"/>
      <pos A="0.301982" C="0.269493" G="0.126543" T="0.301982"/>
      <pos A="0.243502" C="0.412443" G="0.217511" T="0.126543"/>
      <pos A="0.340968" C="0.139539" G="0.198018" T="0.321475"/>
      <pos A="0.198018" C="0.321475" G="0.295484" T="0.185023"/>
      <pos A="0.237004" C="0.126543" G="0.256498" T="0.379955"/>
      <pos A="0.25" C="0.217511" G="0.211013" T="0.321475"/>
      <pos A="0.282489" C="0.146037" G="0.33447" T="0.237004"/>
      <pos A="0.25" C="0.243502" G="0.256498" T="0.25"/>
      <pos A="0.295484" C="0.19152" G="0.288987" T="0.224009"/>
      <pos A="0.139539" C="0.269493" G="0.230507" T="0.360461"/>
      <pos A="0.379955" C="0.19152" G="0.120045" T="0.30848"/>
      <pos A="0.185023" C="0.211013" G="0.431937" T="0.172028"/>
      <pos A="0.275991" C="0.217511" G="0.185023" T="0.321475"/>
      <pos A="0.262996" C="0.256498" G="0.159032" T="0.321475"/>
      <pos A="0.33447" C="0.211013" G="0.282489" T="0.172028"/>
      <pos A="0.30848" C="0.301982" G="0.16553" T="0.224009"/>
      <pos A="0.217511" C="0.340968" G="0.172028" T="0.269493"/>
    </motif>
    <motif db="0" id="M107" alt="O107" length="40" nsites="8" evalue="1.3e-003">
      <pos A="0.373457" C="0.101852" G="0.373457" T="0.151235"/>
      <pos A="0.151235" C="0.398148" G="0.274691" T="0.175926"/>
      <pos A="0.373457" C="0.200617" G="0.25" T="0.175926"/>
      <pos A="0.175926" C="0.274691" G="0.0771605" T="0.472222"/>
      <pos A="0.42284" C="0.200617" G="0.175926" T="0.200617"/>
      <pos A="0.151235" C="0.200617" G="0.348765" T="0.299383"/>
      <pos A="0.175926" C="0.447531" G="0.324074" T="0.0524691"/>
      <pos A="0.25" C="0.373457" G="0.0524691" T="0.324074"/>
      <pos A="0.324074" C="0.151235" G="0.274691" T="0.25"/>
      <pos A="0.151235" C="0.200617" G="0.200617" T="0.447531"/>
      <pos A="0.25" C="0.225309" G="0.25" T="0.274691"/>
      <pos A="0.496914" C="0.0277778" G="0.373457" T="0.101852"/>
      <pos A="0.151235" C="0.175926" G="0.447531" T="0.225309"/>
      <pos A="0.299383" C="0.447531" G="0.151235" T="0.101852"/>
      <pos A="0.225309" C="0.398148" G="0.126543" T="0.25"/>
      <pos A="0.324074" C="0.225309" G="0.0524691" T="0.398148"/>
      <pos A="0.42284" C="0.225309" G="0.151235" T="0.200617"/>
      <pos A="0.373457" C="0.25" G="0.274691" T="0.101852"/>
      <pos A="0.447531" C="0.126543" G="0.175926" T="0.25"/>
      <pos A="0.0771605" C="0.398148" G="0.126543" T="0.398148"/>
      <pos A="0.274691" C="0.472222" G="0.101852" T="0.151235"/>
      <pos A="0.274691" C="0.225309" G="0.225309" T="0.274691"/>
      <pos A="0.274691" C="0.200617" G="0.225309" T="0.299383"/>
      <pos A="0.274691" C="0.0524691" G="0.25" T="0.42284"/>
      <pos A="0.0277778" C="0.299383" G="0.151235" T="0.521605"/>
      <pos A="0.126543" C="0.447531" G="0.00308642" T="0.42284"/>
      <pos A="0.324074" C="0.151235" G="0.225309" T="0.299383"/>
      <pos A="0.175926" C="0.398148" G="0.126543" T="0.299383"/>
      <pos A="0.151235" C="0.200617" G="0.225309" T="0.42284"/>
      <pos A="0.447531" C="0.151235" G="0.324074" T="0.0771605"/>
      <pos A="0.42284" C="0.274691" G="0.101852" T="0.200617"/>
      <pos A="0.348765" C="0.200617" G="0.25" T="0.200617"/>
      <pos A="0.101852" C="0.299383" G="0.299383" T="0.299383"/>
      <pos A="0.175926" C="0.348765" G="0.175926" T="0.299383"/>
      <pos A="0.25" C="0.25" G="0.348765" T="0.151235"/>
      <pos A="0.151235" C="0.373457" G="0.25" T="0.225309"/>
      <pos A="0.274691" C="0.299383" G="0.274691" T="0.151235"/>
      <pos A="0.200617" C="0.324074" G="0.274691" T="0.200617"/>
      <pos A="0.25" C="0.225309" G="0.101852" T="0.42284"/>
      <pos A="0.496914" C="0.42284" G="0.0524691" T="0.0277778"/>
    </motif>
    <motif db="0" id="M108" alt="O108" length="40" nsites="8" evalue="1.3e-003">
      <pos A="0.173372" C="0.173372" G="0.343657" T="0.3096"/>
      <pos A="0.105257" C="0.343657" G="0.241485" T="0.3096"/>
      <pos A="0.513942" C="0.173372" G="0.0371437" T="0.275543"/>
      <pos A="0.445828" C="0.139315" G="0.00308642" T="0.411771"/>
      <pos A="0.139315" C="0.173372" G="0.3096" T="0.377714"/>
      <pos A="0.445828" C="0.3096" G="0.139315" T="0.105257"/>
      <pos A="0.071201" C="0.241485" G="0.071201" T="0.616114"/>
      <pos A="0.207429" C="0.411771" G="0.207429" T="0.173372"/>
      <pos A="0.3096" C="0.139315" G="0.207429" T="0.343657"/>
      <pos A="0.173372" C="0.241485" G="0.275543" T="0.3096"/>
      <pos A="0.105257" C="0.071201" G="0.343657" T="0.479885"/>
      <pos A="0.105257" C="0.173372" G="0.445828" T="0.275543"/>
      <pos A="0.547999" C="0.173372" G="0.139315" T="0.139315"/>
      <pos A="0.3096" C="0.377714" G="0.0371437" T="0.275543"/>
      <pos A="0.241485" C="0.241485" G="0.377714" T="0.139315"/>
      <pos A="0.275543" C="0.105257" G="0.105257" T="0.513942"/>
      <pos A="0.105257" C="0.241485" G="0.241485" T="0.411771"/>
      <pos A="0.241485" C="0.0371437" G="0.343657" T="0.377714"/>
      <pos A="0.071201" C="0.207429" G="0.3096" T="0.411771"/>
      <pos A="0.139315" C="0.105257" G="0.207429" T="0.547999"/>
      <pos A="0.3096" C="0.411771" G="0.207429" T="0.071201"/>
      <pos A="0.343657" C="0.207429" G="0.139315" T="0.3096"/>
      <pos A="0.411771" C="0.105257" G="0.173372" T="0.3096"/>
      <pos A="0.241485" C="0.173372" G="0.3096" T="0.275543"/>
      <pos A="0.343657" C="0.105257" G="0.241485" T="0.3096"/>
      <pos A="0.207429" C="0.0371437" G="0.275543" T="0.479885"/>
      <pos A="0.343657" C="0.105257" G="0.105257" T="0.445828"/>
      <pos A="0.275543" C="0.105257" G="0.207429" T="0.411771"/>
      <pos A="0.582056" C="0.241485" G="0.173372" T="0.00308642"/>
      <pos A="0.139315" C="0.275543" G="0.343657" T="0.241485"/>
      <pos A="0.582056" C="0.00308642" G="0.139315" T="0.275543"/>
      <pos A="0.3096" C="0.105257" G="0.3096" T="0.275543"/>
      <pos A="0.139315" C="0.173372" G="0.411771" T="0.275543"/>
      <pos A="0.241485" C="0.241485" G="0.377714" T="0.139315"/>
      <pos A="0.173372" C="0.343657" G="0.105257" T="0.377714"/>
      <pos A="0.105257" C="0.547999" G="0.275543" T="0.071201"/>
      <pos A="0.207429" C="0.139315" G="0.173372" T="0.479885"/>
      <pos A="0.343657" C="0.241485" G="0.207429" T="0.207429"/>
      <pos A="0.445828" C="0.0371437" G="0.3096" T="0.207429"/>
      <pos A="0.275543" C="0.105257" G="0.241485" T="0.377714"/>
    </motif>
    <motif db="0" id="M109" alt="O109" length="40" nsites="8" evalue="1.3e-003">
      <pos A="0.332304" C="0.00308642" G="0.00308642" T="0.661523"/>
      <pos A="0.332304" C="0.332304" G="0.00308642" T="0.332304"/>
      <pos A="0.661523" C="0.00308642" G="0.00308642" T="0.332304"/>
      <pos A="0.332304" C="0.00308642" G="0.661523" T="0.00308642"/>
      <pos A="0.332304" C="0.332304" G="0.332304" T="0.00308642"/>
      <pos A="0.332304" C="0.00308642" G="0.661523" T="0.00308642"/>
      <pos A="0.00308642" C="0.661523" G="0.332304" T="0.00308642"/>
      <pos A="0.332304" C="0.332304" G="0.00308642" T="0.332304"/>
      <pos A="0.00308642" C="0.661523" G="0.00308642" T="0.332304"/>
      <pos A="0.00308642" C="0.661523" G="0.00308642" T="0.332304"/>
      <pos A="0.00308642" C="0.332304" G="0.332304" T="0.332304"/>
      <pos A="0.332304" C="0.00308642" G="0.332304" T="0.332304"/>
      <pos A="0.661523" C="0.332304" G="0.00308642" T="0.00308642"/>
      <pos A="0.661523" C="0.00308642" G="0.00308642" T="0.332304"/>
      <pos A="0.00308642" C="0.661523" G="0.332304" T="0.00308642"/>
      <pos A="0.332304" C="0.661523" G="0.00308642" T="0.00308642"/>
      <pos A="0.661523" C="0.00308642" G="0.332304" T="0.00308642"/>
      <pos A="0.00308642" C="0.00308642" G="0.990741" T="0.00308642"/>
      <pos A="0.332304" C="0.00308642" G="0.661523" T="0.00308642"/>
      <pos A="0.661523" C="0.332304" G="0.00308642" T="0.00308642"/>
      <pos A="0.661523" C="0.332304" G="0.00308642" T="0.00308642"/>
      <pos A="0.990741" C="0.00308642" G="0.00308642" T="0.00308642"/>
      <pos A="0.332304" C="0.661523" G="0.00308642" T="0.00308642"/>
      <pos A="0.661523" C="0.00308642" G="0.332304" T="0.00308642"/>
      <pos A="0.332304" C="0.332304" G="0.332304" T="0.00308642"/>
      <pos A="0.661523" C="0.00308642" G="0.332304" T="0.00308642"/>
      <pos A="0.661523" C="0.332304" G="0.00308642" T="0.00308642"/>
      <pos A="0.661523" C="0.332304" G="0.00308642" T="0.00308642"/>
      <pos A="0.332304" C="0.332304" G="0.00308642" T="0.332304"/>
      <pos A="0.661523" C="0.00308642" G="0.00308642" T="0.332304"/>
      <pos A="0.332304" C="0.332304" G="0.00308642" T="0.332304"/>
      <pos A="0.332304" C="0.332304" G="0.00308642" T="0.332304"/>
      <pos A="0.661523" C="0.00308642" G="0.00308642" T="0.332304"/>
      <pos A="0.661523" C="0.00308642" G="0.00308642" T="0.332304"/>
      <pos A="0.332304" C="0.332304" G="0.332304" T="0.00308642"/>
      <pos A="0.332304" C="0.332304" G="0.00308642" T="0.332304"/>
      <pos A="0.661523" C="0.332304" G="0.00308642" T="0.00308642"/>
      <pos A="0.661523" C="0.00308642" G="0.332304" T="0.00308642"/>
      <pos A="0.990741" C="0.00308642" G="0.00308642" T="0.00308642"/>
      <pos A="0.661523" C="0.00308642" G="0.332304" T="0.00308642"/>
    </motif>
    <motif db="0" id="M11" alt="O11" length="40" nsites="8" evalue="1.3e-003">
      <pos A="0.30848" C="0.159032" G="0.211013" T="0.321475"/>
      <pos A="0.243502" C="0.327972" G="0.269493" T="0.159032"/>
      <pos A="0.288987" C="0.33447" G="0.152534" T="0.224009"/>
      <pos A="0.288987" C="0.172028" G="0.230507" T="0.30848"/>
      <pos A="0.243502" C="0.30848" G="0.30848" T="0.139539"/>
      <pos A="0.33447" C="0.243502" G="0.211013" T="0.211013"/>
      <pos A="0.204516" C="0.178525" G="0.256498" T="0.360461"/>
      <pos A="0.120045" C="0.438434" G="0.204516" T="0.237004"/>
      <pos A="0.418941" C="0.159032" G="0.126543" T="0.295484"/>
      <pos A="0.159032" C="0.230507" G="0.321475" T="0.288987"/>
      <pos A="0.256498" C="0.10705" G="0.405946" T="0.230507"/>
      <pos A="0.340968" C="0.217511" G="0.178525" T="0.262996"/>
      <pos A="0.431937" C="0.152534" G="0.152534" T="0.262996"/>
      <pos A="0.211013" C="0.224009" G="0.237004" T="0.327972"/>
      <pos A="0.321475" C="0.204516" G="0.204516" T="0.269493"/>
      <pos A="0.262996" C="0.178525" G="0.269493" T="0.288987"/>
      <pos A="0.256498" C="0.224009" G="0.30848" T="0.211013"/>
      <pos A="0.243502" C="0.178525" G="0.204516" T="0.373457"/>
      <pos A="0.379955" C="0.340968" G="0.237004" T="0.0420731"/>
      <pos A="0.340968" C="0.237004" G="0.146037" T="0.275991"/>
      <pos A="0.30848" C="0.340968" G="0.126543" T="0.224009"/>
      <pos A="0.25" C="0.217511" G="0.204516" T="0.327972"/>
      <pos A="0.230507" C="0.230507" G="0.178525" T="0.360461"/>
      <pos A="0.327972" C="0.204516" G="0.198018" T="0.269493"/>
      <pos A="0.185023" C="0.0940543" G="0.39295" T="0.327972"/>
      <pos A="0.0680632" C="0.30848" G="0.282489" T="0.340968"/>
      <pos A="0.405946" C="0.262996" G="0.133041" T="0.198018"/>
      <pos A="0.25" C="0.327972" G="0.10705" T="0.314977"/>
      <pos A="0.211013" C="0.0355753" G="0.301982" T="0.451429"/>
      <pos A="0.198018" C="0.262996" G="0.373457" T="0.16553"/>
      <pos A="0.262996" C="0.282489" G="0.16553" T="0.288987"/>
      <pos A="0.217511" C="0.347466" G="0.10705" T="0.327972"/>
      <pos A="0.33447" C="0.152534" G="0.256498" T="0.256498"/>
      <pos A="0.39295" C="0.198018" G="0.327972" T="0.0810588"/>
      <pos A="0.288987" C="0.152534" G="0.39295" T="0.16553"/>
      <pos A="0.262996" C="0.211013" G="0.198018" T="0.327972"/>
      <pos A="0.379955" C="0.25" G="0.120045" T="0.25"/>
      <pos A="0.133041" C="0.269493" G="0.379955" T="0.217511"/>
      <pos A="0.30848" C="0.256498" G="0.19152" T="0.243502"/>
      <pos A="0.178525" C="0.269493" G="0.185023" T="0.366959"/>
    </motif>
    <motif db="0" id="M110" alt="O110" length="40" nsites="8" evalue="1.3e-003">
      <pos A="0.426366" C="0.00308642" G="0.567461" T="0.00308642"/>
      <pos A="0.14418" C="0.285273" G="0.426366" T="0.14418"/>
      <pos A="0.285273" C="0.285273" G="0.285273" T="0.14418"/>
      <pos A="0.14418" C="0.567461" G="0.00308642" T="0.285273"/>
      <pos A="0.14418" C="0.285273" G="0.14418" T="0.426366"/>
      <pos A="0.426366" C="0.00308642" G="0.426366" T="0.14418"/>
      <pos A="0.426366" C="0.14418" G="0.426366" T="0.00308642"/>
      <pos A="0.14418" C="0.426366" G="0.426366" T="0.00308642"/>
      <pos A="0.14418" C="0.708554" G="0.14418" T="0.00308642"/>
      <pos A="0.285273" C="0.14418" G="0.00308642" T="0.567461"/>
      <pos A="0.14418" C="0.00308642" G="0.285273" T="0.567461"/>
      <pos A="0.14418" C="0.285273" G="0.567461" T="0.00308642"/>
      <pos A="0.426366" C="0.426366" G="0.00308642" T="0.14418"/>
      <pos A="0.14418" C="0.14418" G="0.285273" T="0.426366"/>
      <pos A="0.00308642" C="0.14418" G="0.708554" T="0.14418"/>
      <pos A="0.00308642" C="0.00308642" G="0.285273" T="0.708554"/>
      <pos A="0.285273" C="0.14418" G="0.567461" T="0.00308642"/>
      <pos A="0.708554" C="0.00308642" G="0.14418" T="0.14418"/>
      <pos A="0.285273" C="0.14418" G="0.285273" T="0.285273"/>
      <pos A="0.426366" C="0.14418" G="0.00308642" T="0.426366"/>
      <pos A="0.14418" C="0.426366" G="0.14418" T="0.285273"/>
      <pos A="0.426366" C="0.285273" G="0.14418" T="0.14418"/>
      <pos A="0.708554" C="0.285273" G="0.00308642" T="0.00308642"/>
      <pos A="0.285273" C="0.00308642" G="0.426366" T="0.285273"/>
      <pos A="0.426366" C="0.14418" G="0.426366" T="0.00308642"/>
      <pos A="0.285273" C="0.14418" G="0.00308642" T="0.567461"/>
      <pos A="0.285273" C="0.426366" G="0.00308642" T="0.285273"/>
      <pos A="0.426366" C="0.285273" G="0.00308642" T="0.285273"/>
      <pos A="0.14418" C="0.708554" G="0.14418" T="0.00308642"/>
      <pos A="0.285273" C="0.00308642" G="0.14418" T="0.567461"/>
      <pos A="0.285273" C="0.426366" G="0.285273" T="0.00308642"/>
      <pos A="0.00308642" C="0.567461" G="0.00308642" T="0.426366"/>
      <pos A="0.14418" C="0.285273" G="0.14418" T="0.426366"/>
      <pos A="0.14418" C="0.426366" G="0.14418" T="0.285273"/>
      <pos A="0.14418" C="0.708554" G="0.00308642" T="0.14418"/>
      <pos A="0.567461" C="0.00308642" G="0.14418" T="0.285273"/>
      <pos A="0.990741" C="0.00308642" G="0.00308642" T="0.00308642"/>
      <pos A="0.567461" C="0.14418" G="0.285273" T="0.00308642"/>
      <pos A="0.426366" C="0.426366" G="0.00308642" T="0.14418"/>
      <pos A="0.849647" C="0.00308642" G="0.00308642" T="0.14418"/>
    </motif>
    <motif db="0" id="M111" alt="O111" length="40" nsites="8" evalue="1.3e-003">
      <pos A="0.237004" C="0.256498" G="0.282489" T="0.224009"/>
      <pos A="0.237004" C="0.314977" G="0.237004" T="0.211013"/>
      <pos A="0.256498" C="0.256498" G="0.30848" T="0.178525"/>
      <pos A="0.243502" C="0.172028" G="0.198018" T="0.386452"/>
      <pos A="0.178525" C="0.230507" G="0.211013" T="0.379955"/>
      <pos A="0.211013" C="0.243502" G="0.282489" T="0.262996"/>
      <pos A="0.366959" C="0.33447" G="0.0940543" T="0.204516"/>
      <pos A="0.243502" C="0.269493" G="0.327972" T="0.159032"/>
      <pos A="0.224009" C="0.16553" G="0.269493" T="0.340968"/>
      <pos A="0.126543" C="0.379955" G="0.321475" T="0.172028"/>
      <pos A="0.438434" C="0.262996" G="0.10705" T="0.19152"/>
      <pos A="0.25" C="0.133041" G="0.25" T="0.366959"/>
      <pos A="0.204516" C="0.172028" G="0.25" T="0.373457"/>
      <pos A="0.399448" C="0.256498" G="0.0680632" T="0.275991"/>
      <pos A="0.224009" C="0.301982" G="0.262996" T="0.211013"/>
      <pos A="0.405946" C="0.301982" G="0.0875565" T="0.204516"/>
      <pos A="0.314977" C="0.16553" G="0.230507" T="0.288987"/>
      <pos A="0.30848" C="0.159032" G="0.211013" T="0.321475"/>
      <pos A="0.217511" C="0.146037" G="0.33447" T="0.301982"/>
      <pos A="0.152534" C="0.269493" G="0.243502" T="0.33447"/>
      <pos A="0.269493" C="0.16553" G="0.224009" T="0.340968"/>
      <pos A="0.295484" C="0.172028" G="0.379955" T="0.152534"/>
      <pos A="0.295484" C="0.327972" G="0.237004" T="0.139539"/>
      <pos A="0.25" C="0.438434" G="0.19152" T="0.120045"/>
      <pos A="0.152534" C="0.185023" G="0.230507" T="0.431937"/>
      <pos A="0.262996" C="0.275991" G="0.224009" T="0.237004"/>
      <pos A="0.282489" C="0.0810588" G="0.230507" T="0.405946"/>
      <pos A="0.25" C="0.204516" G="0.204516" T="0.340968"/>
      <pos A="0.262996" C="0.30848" G="0.256498" T="0.172028"/>
      <pos A="0.412443" C="0.146037" G="0.211013" T="0.230507"/>
      <pos A="0.295484" C="0.10705" G="0.262996" T="0.33447"/>
      <pos A="0.366959" C="0.224009" G="0.172028" T="0.237004"/>
      <pos A="0.33447" C="0.204516" G="0.25" T="0.211013"/>
      <pos A="0.360461" C="0.224009" G="0.243502" T="0.172028"/>
      <pos A="0.204516" C="0.314977" G="0.30848" T="0.172028"/>
      <pos A="0.39295" C="0.159032" G="0.152534" T="0.295484"/>
      <pos A="0.159032" C="0.224009" G="0.314977" T="0.301982"/>
      <pos A="0.19152" C="0.269493" G="0.16553" T="0.373457"/>
      <pos A="0.0875565" C="0.30848" G="0.19152" T="0.412443"/>
      <pos A="0.19152" C="0.217511" G="0.327972" T="0.262996"/>
    </motif>
    <motif db="0" id="M113" alt="O113" length="40" nsites="8" evalue="1.3e-003">
      <pos A="0.163681" C="0.163681" G="0.46881" T="0.203829"/>
      <pos A="0.163681" C="0.364424" G="0.252008" T="0.219888"/>
      <pos A="0.372453" C="0.227918" G="0.131561" T="0.268067"/>
      <pos A="0.500928" C="0.163681" G="0.276097" T="0.0592948"/>
      <pos A="0.252008" C="0.348363" G="0.18777" T="0.211859"/>
      <pos A="0.227918" C="0.115502" G="0.171711" T="0.484869"/>
      <pos A="0.308215" C="0.099443" G="0.324275" T="0.268067"/>
      <pos A="0.356394" C="0.18777" G="0.284126" T="0.171711"/>
      <pos A="0.219888" C="0.340334" G="0.18777" T="0.252008"/>
      <pos A="0.332304" C="0.203829" G="0.203829" T="0.260038"/>
      <pos A="0.243977" C="0.252008" G="0.276097" T="0.227918"/>
      <pos A="0.147621" C="0.227918" G="0.316245" T="0.308215"/>
      <pos A="0.252008" C="0.227918" G="0.115502" T="0.404572"/>
      <pos A="0.268067" C="0.308215" G="0.211859" T="0.211859"/>
      <pos A="0.46881" C="0.292156" G="0.147621" T="0.0914133"/>
      <pos A="0.099443" C="0.1958" G="0.300186" T="0.404572"/>
      <pos A="0.219888" C="0.0753541" G="0.211859" T="0.492899"/>
      <pos A="0.18777" C="0.211859" G="0.316245" T="0.284126"/>
      <pos A="0.420631" C="0.211859" G="0.171711" T="0.1958"/>
      <pos A="0.219888" C="0.276097" G="0.260038" T="0.243977"/>
      <pos A="0.211859" C="0.252008" G="0.364424" T="0.171711"/>
      <pos A="0.260038" C="0.276097" G="0.115502" T="0.348363"/>
      <pos A="0.211859" C="0.348363" G="0.235948" T="0.203829"/>
      <pos A="0.235948" C="0.260038" G="0.211859" T="0.292156"/>
      <pos A="0.235948" C="0.171711" G="0.252008" T="0.340334"/>
      <pos A="0.203829" C="0.308215" G="0.260038" T="0.227918"/>
      <pos A="0.292156" C="0.115502" G="0.139591" T="0.452751"/>
      <pos A="0.0833837" C="0.227918" G="0.276097" T="0.412601"/>
      <pos A="0.227918" C="0.203829" G="0.203829" T="0.364424"/>
      <pos A="0.340334" C="0.219888" G="0.219888" T="0.219888"/>
      <pos A="0.276097" C="0.372453" G="0.211859" T="0.139591"/>
      <pos A="0.364424" C="0.17974" G="0.107473" T="0.348363"/>
      <pos A="0.260038" C="0.235948" G="0.292156" T="0.211859"/>
      <pos A="0.219888" C="0.348363" G="0.308215" T="0.123532"/>
      <pos A="0.396542" C="0.139591" G="0.235948" T="0.227918"/>
      <pos A="0.260038" C="0.356394" G="0.211859" T="0.171711"/>
      <pos A="0.276097" C="0.340334" G="0.147621" T="0.235948"/>
      <pos A="0.219888" C="0.324275" G="0.099443" T="0.356394"/>
      <pos A="0.227918" C="0.0833837" G="0.284126" T="0.404572"/>
      <pos A="0.235948" C="0.227918" G="0.396542" T="0.139591"/>
    </motif>
    <motif db="0" id="M114" alt="O114" length="40" nsites="8" evalue="1.3e-003">
      <pos A="0.167696" C="0.332304" G="0.00308642" T="0.496914"/>
      <pos A="0.496914" C="0.332304" G="0.167696" T="0.00308642"/>
      <pos A="0.00308642" C="0.00308642" G="0.167696" T="0.826131"/>
      <pos A="0.332304" C="0.00308642" G="0.167696" T="0.496914"/>
      <pos A="0.496914" C="0.167696" G="0.167696" T="0.167696"/>
      <pos A="0.167696" C="0.332304" G="0.496914" T="0.00308642"/>
      <pos A="0.661523" C="0.332304" G="0.00308642" T="0.00308642"/>
      <pos A="0.332304" C="0.167696" G="0.332304" T="0.167696"/>
      <pos A="0.496914" C="0.167696" G="0.332304" T="0.00308642"/>
      <pos A="0.00308642" C="0.00308642" G="0.496914" T="0.496914"/>
      <pos A="0.496914" C="0.167696" G="0.332304" T="0.00308642"/>
      <pos A="0.332304" C="0.332304" G="0.167696" T="0.167696"/>
      <pos A="0.167696" C="0.332304" G="0.00308642" T="0.496914"/>
      <pos A="0.00308642" C="0.332304" G="0.332304" T="0.332304"/>
      <pos A="0.167696" C="0.00308642" G="0.167696" T="0.661523"/>
      <pos A="0.167696" C="0.167696" G="0.332304" T="0.332304"/>
      <pos A="0.00308642" C="0.00308642" G="0.496914" T="0.496914"/>
      <pos A="0.496914" C="0.332304" G="0.167696" T="0.00308642"/>
      <pos A="0.167696" C="0.00308642" G="0.496914" T="0.332304"/>
      <pos A="0.332304" C="0.332304" G="0.167696" T="0.167696"/>
      <pos A="0.00308642" C="0.332304" G="0.332304" T="0.332304"/>
      <pos A="0.332304" C="0.167696" G="0.496914" T="0.00308642"/>
      <pos A="0.167696" C="0.496914" G="0.00308642" T="0.332304"/>
      <pos A="0.826131" C="0.00308642" G="0.00308642" T="0.167696"/>
      <pos A="0.332304" C="0.167696" G="0.332304" T="0.167696"/>
      <pos A="0.661523" C="0.167696" G="0.00308642" T="0.167696"/>
      <pos A="0.00308642" C="0.332304" G="0.496914" T="0.167696"/>
      <pos A="0.00308642" C="0.496914" G="0.167696" T="0.332304"/>
      <pos A="0.332304" C="0.167696" G="0.167696" T="0.332304"/>
      <pos A="0.167696" C="0.496914" G="0.167696" T="0.167696"/>
      <pos A="0.167696" C="0.167696" G="0.332304" T="0.332304"/>
      <pos A="0.332304" C="0.167696" G="0.167696" T="0.332304"/>
      <pos A="0.167696" C="0.167696" G="0.661523" T="0.00308642"/>
      <pos A="0.00308642" C="0.496914" G="0.00308642" T="0.496914"/>
      <pos A="0.496914" C="0.00308642" G="0.167696" T="0.332304"/>
      <pos A="0.00308642" C="0.167696" G="0.332304" T="0.496914"/>
      <pos A="0.496914" C="0.00308642" G="0.496914" T="0.00308642"/>
      <pos A="0.167696" C="0.332304" G="0.332304" T="0.167696"/>
      <pos A="0.00308642" C="0.00308642" G="0.661523" T="0.332304"/>
      <pos A="0.332304" C="0.167696" G="0.332304" T="0.167696"/>
    </motif>
    <motif db="0" id="M115" alt="O115" length="40" nsites="8" evalue="1.3e-003">
      <pos A="0.340968" C="0.282489" G="0.152534" T="0.224009"/>
      <pos A="0.347466" C="0.262996" G="0.16553" T="0.224009"/>
      <pos A="0.269493" C="0.198018" G="0.262996" T="0.269493"/>
      <pos A="0.295484" C="0.152534" G="0.30848" T="0.243502"/>
      <pos A="0.386452" C="0.288987" G="0.159032" T="0.16553"/>
      <pos A="0.33447" C="0.282489" G="0.185023" T="0.198018"/>
      <pos A="0.237004" C="0.146037" G="0.139539" T="0.47742"/>
      <pos A="0.159032" C="0.262996" G="0.39295" T="0.185023"/>
      <pos A="0.230507" C="0.172028" G="0.288987" T="0.30848"/>
      <pos A="0.224009" C="0.288987" G="0.25" T="0.237004"/>
      <pos A="0.386452" C="0.237004" G="0.178525" T="0.198018"/>
      <pos A="0.405946" C="0.262996" G="0.139539" T="0.19152"/>
      <pos A="0.0810588" C="0.425439" G="0.256498" T="0.237004"/>
      <pos A="0.243502" C="0.33447" G="0.10705" T="0.314977"/>
      <pos A="0.25" C="0.139539" G="0.256498" T="0.353963"/>
      <pos A="0.282489" C="0.178525" G="0.327972" T="0.211013"/>
      <pos A="0.19152" C="0.33447" G="0.230507" T="0.243502"/>
      <pos A="0.47742" C="0.139539" G="0.120045" T="0.262996"/>
      <pos A="0.16553" C="0.198018" G="0.379955" T="0.256498"/>
      <pos A="0.262996" C="0.113548" G="0.204516" T="0.418941"/>
      <pos A="0.269493" C="0.243502" G="0.133041" T="0.353963"/>
      <pos A="0.490416" C="0.243502" G="0.159032" T="0.10705"/>
      <pos A="0.16553" C="0.204516" G="0.347466" T="0.282489"/>
      <pos A="0.211013" C="0.347466" G="0.178525" T="0.262996"/>
      <pos A="0.405946" C="0.19152" G="0.159032" T="0.243502"/>
      <pos A="0.262996" C="0.269493" G="0.269493" T="0.198018"/>
      <pos A="0.360461" C="0.0875565" G="0.327972" T="0.224009"/>
      <pos A="0.237004" C="0.217511" G="0.314977" T="0.230507"/>
      <pos A="0.327972" C="0.185023" G="0.185023" T="0.301982"/>
      <pos A="0.386452" C="0.217511" G="0.113548" T="0.282489"/>
      <pos A="0.353963" C="0.30848" G="0.237004" T="0.100552"/>
      <pos A="0.204516" C="0.262996" G="0.25" T="0.282489"/>
      <pos A="0.256498" C="0.133041" G="0.269493" T="0.340968"/>
      <pos A="0.230507" C="0.152534" G="0.33447" T="0.282489"/>
      <pos A="0.33447" C="0.172028" G="0.321475" T="0.172028"/>
      <pos A="0.178525" C="0.470922" G="0.217511" T="0.133041"/>
      <pos A="0.269493" C="0.0940543" G="0.0940543" T="0.542398"/>
      <pos A="0.152534" C="0.243502" G="0.282489" T="0.321475"/>
      <pos A="0.178525" C="0.243502" G="0.172028" T="0.405946"/>
      <pos A="0.295484" C="0.230507" G="0.269493" T="0.204516"/>
    </motif>
    <motif db="0" id="M116" alt="O116" length="40" nsites="8" evalue="1.3e-003">
      <pos A="0.0790598" C="0.30698" G="0.231006" T="0.382953"/>
      <pos A="0.231006" C="0.231006" G="0.00308642" T="0.534901"/>
      <pos A="0.0790598" C="0.30698" G="0.231006" T="0.382953"/>
      <pos A="0.231006" C="0.231006" G="0.155033" T="0.382953"/>
      <pos A="0.231006" C="0.30698" G="0.00308642" T="0.458926"/>
      <pos A="0.231006" C="0.231006" G="0.231006" T="0.30698"/>
      <pos A="0.231006" C="0.231006" G="0.534901" T="0.00308642"/>
      <pos A="0.0790598" C="0.0790598" G="0.534901" T="0.30698"/>
      <pos A="0.155033" C="0.30698" G="0.0790598" T="0.458926"/>
      <pos A="0.231006" C="0.0790598" G="0.534901" T="0.155033"/>
      <pos A="0.00308642" C="0.231006" G="0.686847" T="0.0790598"/>
      <pos A="0.231006" C="0.0790598" G="0.30698" T="0.382953"/>
      <pos A="0.0790598" C="0.30698" G="0.231006" T="0.382953"/>
      <pos A="0.610874" C="0.155033" G="0.155033" T="0.0790598"/>
      <pos A="0.458926" C="0.0790598" G="0.155033" T="0.30698"/>
      <pos A="0.231006" C="0.231006" G="0.382953" T="0.155033"/>
      <pos A="0.458926" C="0.30698" G="0.155033" T="0.0790598"/>
      <pos A="0.0790598" C="0.0790598" G="0.30698" T="0.534901"/>
      <pos A="0.231006" C="0.00308642" G="0.686847" T="0.0790598"/>
      <pos A="0.231006" C="0.30698" G="0.382953" T="0.0790598"/>
      <pos A="0.30698" C="0.0790598" G="0.155033" T="0.458926"/>
      <pos A="0.155033" C="0.231006" G="0.155033" T="0.458926"/>
      <pos A="0.0790598" C="0.231006" G="0.155033" T="0.534901"/>
      <pos A="0.00308642" C="0.30698" G="0.231006" T="0.458926"/>
      <pos A="0.762821" C="0.0790598" G="0.155033" T="0.00308642"/>
      <pos A="0.534901" C="0.155033" G="0.00308642" T="0.30698"/>
      <pos A="0.155033" C="0.155033" G="0.231006" T="0.458926"/>
      <pos A="0.00308642" C="0.686847" G="0.155033" T="0.155033"/>
      <pos A="0.231006" C="0.155033" G="0.00308642" T="0.610874"/>
      <pos A="0.0790598" C="0.155033" G="0.382953" T="0.382953"/>
      <pos A="0.30698" C="0.155033" G="0.30698" T="0.231006"/>
      <pos A="0.0790598" C="0.0790598" G="0.610874" T="0.231006"/>
      <pos A="0.30698" C="0.30698" G="0.155033" T="0.231006"/>
      <pos A="0.231006" C="0.610874" G="0.00308642" T="0.155033"/>
      <pos A="0.382953" C="0.458926" G="0.155033" T="0.00308642"/>
      <pos A="0.610874" C="0.30698" G="0.0790598" T="0.00308642"/>
      <pos A="0.231006" C="0.0790598" G="0.231006" T="0.458926"/>
      <pos A="0.30698" C="0.30698" G="0.231006" T="0.155033"/>
      <pos A="0.458926" C="0.155033" G="0.231006" T="0.155033"/>
      <pos A="0.231006" C="0.155033" G="0.458926" T="0.155033"/>
    </motif>
    <motif db="0" id="M117" alt="O117" length="40" nsites="8" evalue="1.3e-003">
      <pos A="0.133041" C="0.587881" G="0.0615664" T="0.217511"/>
      <pos A="0.412443" C="0.139539" G="0.152534" T="0.295484"/>
      <pos A="0.19152" C="0.211013" G="0.405946" T="0.19152"/>
      <pos A="0.30848" C="0.074561" G="0.327972" T="0.288987"/>
      <pos A="0.185023" C="0.282489" G="0.25" T="0.282489"/>
      <pos A="0.321475" C="0.152534" G="0.243502" T="0.282489"/>
      <pos A="0.237004" C="0.295484" G="0.146037" T="0.321475"/>
      <pos A="0.470922" C="0.120045" G="0.139539" T="0.269493"/>
      <pos A="0.30848" C="0.146037" G="0.360461" T="0.185023"/>
      <pos A="0.25" C="0.262996" G="0.256498" T="0.230507"/>
      <pos A="0.211013" C="0.152534" G="0.295484" T="0.340968"/>
      <pos A="0.431937" C="0.185023" G="0.185023" T="0.198018"/>
      <pos A="0.243502" C="0.269493" G="0.172028" T="0.314977"/>
      <pos A="0.237004" C="0.25" G="0.224009" T="0.288987"/>
      <pos A="0.366959" C="0.230507" G="0.211013" T="0.19152"/>
      <pos A="0.204516" C="0.321475" G="0.198018" T="0.275991"/>
      <pos A="0.360461" C="0.204516" G="0.237004" T="0.198018"/>
      <pos A="0.262996" C="0.19152" G="0.262996" T="0.282489"/>
      <pos A="0.256498" C="0.256498" G="0.178525" T="0.30848"/>
      <pos A="0.301982" C="0.256498" G="0.217511" T="0.224009"/>
      <pos A="0.217511" C="0.0680632" G="0.353963" T="0.360461"/>
      <pos A="0.230507" C="0.33447" G="0.301982" T="0.133041"/>
      <pos A="0.33447" C="0.237004" G="0.185023" T="0.243502"/>
      <pos A="0.282489" C="0.39295" G="0.0810588" T="0.243502"/>
      <pos A="0.0940543" C="0.25" G="0.217511" T="0.438434"/>
      <pos A="0.100552" C="0.262996" G="0.256498" T="0.379955"/>
      <pos A="0.243502" C="0.230507" G="0.146037" T="0.379955"/>
      <pos A="0.379955" C="0.19152" G="0.237004" T="0.19152"/>
      <pos A="0.185023" C="0.282489" G="0.30848" T="0.224009"/>
      <pos A="0.275991" C="0.19152" G="0.256498" T="0.275991"/>
      <pos A="0.288987" C="0.0420731" G="0.33447" T="0.33447"/>
      <pos A="0.224009" C="0.262996" G="0.295484" T="0.217511"/>
      <pos A="0.327972" C="0.224009" G="0.185023" T="0.262996"/>
      <pos A="0.262996" C="0.230507" G="0.204516" T="0.301982"/>
      <pos A="0.295484" C="0.198018" G="0.33447" T="0.172028"/>
      <pos A="0.314977" C="0.399448" G="0.0875565" T="0.198018"/>
      <pos A="0.340968" C="0.256498" G="0.211013" T="0.19152"/>
      <pos A="0.262996" C="0.16553" G="0.288987" T="0.282489"/>
      <pos A="0.262996" C="0.204516" G="0.230507" T="0.301982"/>
      <pos A="0.243502" C="0.237004" G="0.373457" T="0.146037"/>
    </motif>
    <motif db="0" id="M118" alt="O118" length="40" nsites="8" evalue="1.3e-003">
      <pos A="0.431937" C="0.211013" G="0.113548" T="0.243502"/>
      <pos A="0.405946" C="0.211013" G="0.204516" T="0.178525"/>
      <pos A="0.185023" C="0.340968" G="0.25" T="0.224009"/>
      <pos A="0.120045" C="0.340968" G="0.198018" T="0.340968"/>
      <pos A="0.269493" C="0.16553" G="0.347466" T="0.217511"/>
      <pos A="0.243502" C="0.25" G="0.275991" T="0.230507"/>
      <pos A="0.243502" C="0.347466" G="0.16553" T="0.243502"/>
      <pos A="0.269493" C="0.327972" G="0.211013" T="0.19152"/>
      <pos A="0.347466" C="0.230507" G="0.133041" T="0.288987"/>
      <pos A="0.243502" C="0.243502" G="0.282489" T="0.230507"/>
      <pos A="0.146037" C="0.185023" G="0.444931" T="0.224009"/>
      <pos A="0.301982" C="0.224009" G="0.185023" T="0.288987"/>
      <pos A="0.39295" C="0.152534" G="0.30848" T="0.146037"/>
      <pos A="0.243502" C="0.282489" G="0.198018" T="0.275991"/>
      <pos A="0.152534" C="0.159032" G="0.366959" T="0.321475"/>
      <pos A="0.282489" C="0.262996" G="0.159032" T="0.295484"/>
      <pos A="0.431937" C="0.178525" G="0.139539" T="0.25"/>
      <pos A="0.33447" C="0.237004" G="0.133041" T="0.295484"/>
      <pos A="0.198018" C="0.262996" G="0.185023" T="0.353963"/>
      <pos A="0.198018" C="0.25" G="0.217511" T="0.33447"/>
      <pos A="0.33447" C="0.269493" G="0.113548" T="0.282489"/>
      <pos A="0.178525" C="0.159032" G="0.282489" T="0.379955"/>
      <pos A="0.269493" C="0.120045" G="0.360461" T="0.25"/>
      <pos A="0.185023" C="0.113548" G="0.301982" T="0.399448"/>
      <pos A="0.282489" C="0.10705" G="0.373457" T="0.237004"/>
      <pos A="0.224009" C="0.431937" G="0.113548" T="0.230507"/>
      <pos A="0.275991" C="0.204516" G="0.0680632" T="0.451429"/>
      <pos A="0.379955" C="0.237004" G="0.185023" T="0.198018"/>
      <pos A="0.295484" C="0.178525" G="0.256498" T="0.269493"/>
      <pos A="0.230507" C="0.347466" G="0.301982" T="0.120045"/>
      <pos A="0.327972" C="0.25" G="0.282489" T="0.139539"/>
      <pos A="0.295484" C="0.282489" G="0.224009" T="0.198018"/>
      <pos A="0.282489" C="0.340968" G="0.256498" T="0.120045"/>
      <pos A="0.366959" C="0.178525" G="0.321475" T="0.133041"/>
      <pos A="0.353963" C="0.16553" G="0.113548" T="0.366959"/>
      <pos A="0.347466" C="0.120045" G="0.30848" T="0.224009"/>
      <pos A="0.178525" C="0.262996" G="0.198018" T="0.360461"/>
      <pos A="0.211013" C="0.243502" G="0.237004" T="0.30848"/>
      <pos A="0.30848" C="0.159032" G="0.178525" T="0.353963"/>
      <pos A="0.217511" C="0.19152" G="0.262996" T="0.327972"/>
    </motif>
    <motif db="0" id="M119" alt="O119" length="40" nsites="8" evalue="1.3e-003">
      <pos A="0.243502" C="0.25" G="0.185023" T="0.321475"/>
      <pos A="0.295484" C="0.295484" G="0.230507" T="0.178525"/>
      <pos A="0.172028" C="0.126543" G="0.301982" T="0.399448"/>
      <pos A="0.211013" C="0.353963" G="0.198018" T="0.237004"/>
      <pos A="0.412443" C="0.16553" G="0.152534" T="0.269493"/>
      <pos A="0.275991" C="0.139539" G="0.282489" T="0.301982"/>
      <pos A="0.217511" C="0.275991" G="0.288987" T="0.217511"/>
      <pos A="0.399448" C="0.133041" G="0.282489" T="0.185023"/>
      <pos A="0.126543" C="0.126543" G="0.405946" T="0.340968"/>
      <pos A="0.185023" C="0.224009" G="0.275991" T="0.314977"/>
      <pos A="0.230507" C="0.373457" G="0.139539" T="0.256498"/>
      <pos A="0.353963" C="0.256498" G="0.126543" T="0.262996"/>
      <pos A="0.295484" C="0.243502" G="0.19152" T="0.269493"/>
      <pos A="0.275991" C="0.262996" G="0.288987" T="0.172028"/>
      <pos A="0.314977" C="0.230507" G="0.100552" T="0.353963"/>
      <pos A="0.256498" C="0.301982" G="0.237004" T="0.204516"/>
      <pos A="0.282489" C="0.256498" G="0.204516" T="0.256498"/>
      <pos A="0.25" C="0.16553" G="0.288987" T="0.295484"/>
      <pos A="0.39295" C="0.172028" G="0.19152" T="0.243502"/>
      <pos A="0.262996" C="0.178525" G="0.269493" T="0.288987"/>
      <pos A="0.243502" C="0.243502" G="0.185023" T="0.327972"/>
      <pos A="0.198018" C="0.366959" G="0.353963" T="0.0810588"/>
      <pos A="0.19152" C="0.366959" G="0.0680632" T="0.373457"/>
      <pos A="0.353963" C="0.139539" G="0.159032" T="0.347466"/>
      <pos A="0.224009" C="0.237004" G="0.295484" T="0.243502"/>
      <pos A="0.386452" C="0.074561" G="0.399448" T="0.139539"/>
      <pos A="0.288987" C="0.243502" G="0.295484" T="0.172028"/>
      <pos A="0.152534" C="0.178525" G="0.353963" T="0.314977"/>
      <pos A="0.275991" C="0.211013" G="0.262996" T="0.25"/>
      <pos A="0.217511" C="0.373457" G="0.16553" T="0.243502"/>
      <pos A="0.373457" C="0.146037" G="0.120045" T="0.360461"/>
      <pos A="0.198018" C="0.295484" G="0.243502" T="0.262996"/>
      <pos A="0.30848" C="0.198018" G="0.0875565" T="0.405946"/>
      <pos A="0.146037" C="0.230507" G="0.301982" T="0.321475"/>
      <pos A="0.360461" C="0.204516" G="0.19152" T="0.243502"/>
      <pos A="0.431937" C="0.224009" G="0.120045" T="0.224009"/>
      <pos A="0.353963" C="0.204516" G="0.243502" T="0.198018"/>
      <pos A="0.204516" C="0.373457" G="0.224009" T="0.198018"/>
      <pos A="0.243502" C="0.198018" G="0.100552" T="0.457927"/>
      <pos A="0.230507" C="0.185023" G="0.405946" T="0.178525"/>
    </motif>
    <motif db="0" id="M12" alt="O12" length="40" nsites="8" evalue="1.3e-003">
      <pos A="0.00308642" C="0.426366" G="0.00308642" T="0.567461"/>
      <pos A="0.567461" C="0.00308642" G="0.00308642" T="0.426366"/>
      <pos A="0.426366" C="0.00308642" G="0.00308642" T="0.567461"/>
      <pos A="0.00308642" C="0.14418" G="0.426366" T="0.426366"/>
      <pos A="0.285273" C="0.285273" G="0.14418" T="0.285273"/>
      <pos A="0.567461" C="0.285273" G="0.00308642" T="0.14418"/>
      <pos A="0.426366" C="0.00308642" G="0.285273" T="0.285273"/>
      <pos A="0.14418" C="0.14418" G="0.00308642" T="0.708554"/>
      <pos A="0.14418" C="0.567461" G="0.00308642" T="0.285273"/>
      <pos A="0.426366" C="0.567461" G="0.00308642" T="0.00308642"/>
      <pos A="0.00308642" C="0.285273" G="0.14418" T="0.567461"/>
      <pos A="0.285273" C="0.426366" G="0.00308642" T="0.285273"/>
      <pos A="0.426366" C="0.426366" G="0.14418" T="0.00308642"/>
      <pos A="0.14418" C="0.14418" G="0.14418" T="0.567461"/>
      <pos A="0.00308642" C="0.426366" G="0.285273" T="0.285273"/>
      <pos A="0.426366" C="0.285273" G="0.00308642" T="0.285273"/>
      <pos A="0.285273" C="0.00308642" G="0.14418" T="0.567461"/>
      <pos A="0.14418" C="0.14418" G="0.426366" T="0.285273"/>
      <pos A="0.00308642" C="0.426366" G="0.285273" T="0.285273"/>
      <pos A="0.285273" C="0.14418" G="0.14418" T="0.426366"/>
      <pos A="0.285273" C="0.14418" G="0.426366" T="0.14418"/>
      <pos A="0.285273" C="0.14418" G="0.426366" T="0.14418"/>
      <pos A="0.14418" C="0.00308642" G="0.567461" T="0.285273"/>
      <pos A="0.00308642" C="0.285273" G="0.14418" T="0.567461"/>
      <pos A="0.708554" C="0.14418" G="0.14418" T="0.00308642"/>
      <pos A="0.426366" C="0.00308642" G="0.426366" T="0.14418"/>
      <pos A="0.14418" C="0.426366" G="0.426366" T="0.00308642"/>
      <pos A="0.426366" C="0.00308642" G="0.14418" T="0.426366"/>
      <pos A="0.00308642" C="0.14418" G="0.14418" T="0.708554"/>
      <pos A="0.426366" C="0.285273" G="0.285273" T="0.00308642"/>
      <pos A="0.00308642" C="0.14418" G="0.00308642" T="0.849647"/>
      <pos A="0.567461" C="0.00308642" G="0.14418" T="0.285273"/>
      <pos A="0.567461" C="0.285273" G="0.14418" T="0.00308642"/>
      <pos A="0.14418" C="0.426366" G="0.00308642" T="0.426366"/>
      <pos A="0.14418" C="0.567461" G="0.00308642" T="0.285273"/>
      <pos A="0.14418" C="0.285273" G="0.285273" T="0.285273"/>
      <pos A="0.14418" C="0.285273" G="0.285273" T="0.285273"/>
      <pos A="0.567461" C="0.14418" G="0.285273" T="0.00308642"/>
      <pos A="0.285273" C="0.285273" G="0.426366" T="0.00308642"/>
      <pos A="0.14418" C="0.426366" G="0.14418" T="0.285273"/>
    </motif>
    <motif db="0" id="M120" alt="O120" length="40" nsites="8" evalue="1.3e-003">
      <pos A="0.297031" C="0.120665" G="0.402851" T="0.179453"/>
      <pos A="0.179453" C="0.238242" G="0.25" T="0.332304"/>
      <pos A="0.297031" C="0.108907" G="0.297031" T="0.297031"/>
      <pos A="0.108907" C="0.261758" G="0.379335" T="0.25"/>
      <pos A="0.238242" C="0.214727" G="0.214727" T="0.332304"/>
      <pos A="0.308789" C="0.191211" G="0.120665" T="0.379335"/>
      <pos A="0.273516" C="0.379335" G="0.120665" T="0.226484"/>
      <pos A="0.391093" C="0.285273" G="0.0971486" T="0.226484"/>
      <pos A="0.273516" C="0.297031" G="0.0501175" T="0.379335"/>
      <pos A="0.308789" C="0.191211" G="0.202969" T="0.297031"/>
      <pos A="0.532187" C="0.0383595" G="0.179453" T="0.25"/>
      <pos A="0.0971486" C="0.179453" G="0.46164" T="0.261758"/>
      <pos A="0.0736336" C="0.320547" G="0.308789" T="0.297031"/>
      <pos A="0.202969" C="0.367578" G="0.108907" T="0.320547"/>
      <pos A="0.320547" C="0.332304" G="0.14418" T="0.202969"/>
      <pos A="0.238242" C="0.25" G="0.238242" T="0.273516"/>
      <pos A="0.391093" C="0.191211" G="0.191211" T="0.226484"/>
      <pos A="0.191211" C="0.273516" G="0.285273" T="0.25"/>
      <pos A="0.214727" C="0.273516" G="0.238242" T="0.273516"/>
      <pos A="0.132422" C="0.35582" G="0.297031" T="0.214727"/>
      <pos A="0.261758" C="0.120665" G="0.308789" T="0.308789"/>
      <pos A="0.297031" C="0.120665" G="0.25" T="0.332304"/>
      <pos A="0.379335" C="0.285273" G="0.132422" T="0.202969"/>
      <pos A="0.226484" C="0.155938" G="0.261758" T="0.35582"/>
      <pos A="0.367578" C="0.14418" G="0.35582" T="0.132422"/>
      <pos A="0.332304" C="0.273516" G="0.0736336" T="0.320547"/>
      <pos A="0.308789" C="0.261758" G="0.167696" T="0.261758"/>
      <pos A="0.297031" C="0.14418" G="0.379335" T="0.179453"/>
      <pos A="0.297031" C="0.0853906" G="0.367578" T="0.25"/>
      <pos A="0.0971486" C="0.214727" G="0.297031" T="0.391093"/>
      <pos A="0.285273" C="0.214727" G="0.297031" T="0.202969"/>
      <pos A="0.273516" C="0.344062" G="0.285273" T="0.0971486"/>
      <pos A="0.320547" C="0.214727" G="0.320547" T="0.14418"/>
      <pos A="0.285273" C="0.297031" G="0.108907" T="0.308789"/>
      <pos A="0.202969" C="0.202969" G="0.191211" T="0.402851"/>
      <pos A="0.238242" C="0.120665" G="0.25" T="0.391093"/>
      <pos A="0.308789" C="0.108907" G="0.261758" T="0.320547"/>
      <pos A="0.191211" C="0.449882" G="0.297031" T="0.0618756"/>
      <pos A="0.14418" C="0.426366" G="0.0501175" T="0.379335"/>
      <pos A="0.308789" C="0.202969" G="0.261758" T="0.226484"/>
    </motif>
    <motif db="0" id="M121" alt="O121" length="40" nsites="8" evalue="1.3e-003">
      <pos A="0.403486" C="0.243326" G="0.136553" T="0.216633"/>
      <pos A="0.0831664" C="0.3501" G="0.296713" T="0.27002"/>
      <pos A="0.3501" C="0.18994" G="0.376793" T="0.0831664"/>
      <pos A="0.216633" C="0.0831664" G="0.483566" T="0.216633"/>
      <pos A="0.376793" C="0.3501" G="0.18994" T="0.0831664"/>
      <pos A="0.136553" C="0.163246" G="0.3501" T="0.3501"/>
      <pos A="0.10986" C="0.27002" G="0.163246" T="0.456873"/>
      <pos A="0.296713" C="0.10986" G="0.216633" T="0.376793"/>
      <pos A="0.243326" C="0.243326" G="0.3501" T="0.163246"/>
      <pos A="0.136553" C="0.323406" G="0.456873" T="0.0831664"/>
      <pos A="0.296713" C="0.323406" G="0.136553" T="0.243326"/>
      <pos A="0.136553" C="0.3501" G="0.403486" T="0.10986"/>
      <pos A="0.216633" C="0.296713" G="0.27002" T="0.216633"/>
      <pos A="0.3501" C="0.27002" G="0.216633" T="0.163246"/>
      <pos A="0.18994" C="0.18994" G="0.510261" T="0.10986"/>
      <pos A="0.296713" C="0.0564731" G="0.403486" T="0.243326"/>
      <pos A="0.136553" C="0.10986" G="0.296713" T="0.456873"/>
      <pos A="0.296713" C="0.163246" G="0.376793" T="0.163246"/>
      <pos A="0.10986" C="0.403486" G="0.296713" T="0.18994"/>
      <pos A="0.10986" C="0.18994" G="0.18994" T="0.510261"/>
      <pos A="0.10986" C="0.18994" G="0.163246" T="0.536954"/>
      <pos A="0.10986" C="0.43018" G="0.136553" T="0.323406"/>
      <pos A="0.296713" C="0.456873" G="0.0831664" T="0.163246"/>
      <pos A="0.590341" C="0.10986" G="0.18994" T="0.10986"/>
      <pos A="0.43018" C="0.216633" G="0.163246" T="0.18994"/>
      <pos A="0.3501" C="0.243326" G="0.18994" T="0.216633"/>
      <pos A="0.0831664" C="0.403486" G="0.18994" T="0.323406"/>
      <pos A="0.296713" C="0.18994" G="0.216633" T="0.296713"/>
      <pos A="0.27002" C="0.27002" G="0.18994" T="0.27002"/>
      <pos A="0.0564731" C="0.296713" G="0.296713" T="0.3501"/>
      <pos A="0.0831664" C="0.136553" G="0.483566" T="0.296713"/>
      <pos A="0.216633" C="0.323406" G="0.27002" T="0.18994"/>
      <pos A="0.3501" C="0.27002" G="0.18994" T="0.18994"/>
      <pos A="0.0297798" C="0.483566" G="0.323406" T="0.163246"/>
      <pos A="0.376793" C="0.136553" G="0.136553" T="0.3501"/>
      <pos A="0.136553" C="0.243326" G="0.296713" T="0.323406"/>
      <pos A="0.27002" C="0.296713" G="0.243326" T="0.18994"/>
      <pos A="0.18994" C="0.376793" G="0.136553" T="0.296713"/>
      <pos A="0.27002" C="0.18994" G="0.27002" T="0.27002"/>
      <pos A="0.10986" C="0.136553" G="0.536954" T="0.216633"/>
    </motif>
    <motif db="0" id="M122" alt="O122" length="40" nsites="8" evalue="1.3e-003">
      <pos A="0.18266" C="0.00308642" G="0.18266" T="0.631594"/>
      <pos A="0.362233" C="0.272446" G="0.272446" T="0.0928731"/>
      <pos A="0.18266" C="0.541807" G="0.0928731" T="0.18266"/>
      <pos A="0.18266" C="0.45202" G="0.18266" T="0.18266"/>
      <pos A="0.18266" C="0.0928731" G="0.18266" T="0.541807"/>
      <pos A="0.272446" C="0.00308642" G="0.45202" T="0.272446"/>
      <pos A="0.00308642" C="0.00308642" G="0.811167" T="0.18266"/>
      <pos A="0.362233" C="0.272446" G="0.0928731" T="0.272446"/>
      <pos A="0.272446" C="0.272446" G="0.362233" T="0.0928731"/>
      <pos A="0.362233" C="0.45202" G="0.0928731" T="0.0928731"/>
      <pos A="0.272446" C="0.362233" G="0.18266" T="0.18266"/>
      <pos A="0.362233" C="0.0928731" G="0.272446" T="0.272446"/>
      <pos A="0.18266" C="0.00308642" G="0.362233" T="0.45202"/>
      <pos A="0.0928731" C="0.18266" G="0.45202" T="0.272446"/>
      <pos A="0.721381" C="0.18266" G="0.00308642" T="0.0928731"/>
      <pos A="0.0928731" C="0.272446" G="0.272446" T="0.362233"/>
      <pos A="0.00308642" C="0.45202" G="0.272446" T="0.272446"/>
      <pos A="0.362233" C="0.362233" G="0.00308642" T="0.272446"/>
      <pos A="0.272446" C="0.18266" G="0.362233" T="0.18266"/>
      <pos A="0.0928731" C="0.0928731" G="0.811167" T="0.00308642"/>
      <pos A="0.18266" C="0.45202" G="0.272446" T="0.0928731"/>
      <pos A="0.541807" C="0.00308642" G="0.0928731" T="0.362233"/>
      <pos A="0.0928731" C="0.541807" G="0.272446" T="0.0928731"/>
      <pos A="0.0928731" C="0.0928731" G="0.362233" T="0.45202"/>
      <pos A="0.18266" C="0.0928731" G="0.631594" T="0.0928731"/>
      <pos A="0.00308642" C="0.0928731" G="0.541807" T="0.362233"/>
      <pos A="0.45202" C="0.18266" G="0.272446" T="0.0928731"/>
      <pos A="0.0928731" C="0.272446" G="0.272446" T="0.362233"/>
      <pos A="0.18266" C="0.45202" G="0.272446" T="0.0928731"/>
      <pos A="0.0928731" C="0.272446" G="0.18266" T="0.45202"/>
      <pos A="0.00308642" C="0.362233" G="0.18266" T="0.45202"/>
      <pos A="0.362233" C="0.272446" G="0.272446" T="0.0928731"/>
      <pos A="0.00308642" C="0.45202" G="0.272446" T="0.272446"/>
      <pos A="0.45202" C="0.00308642" G="0.0928731" T="0.45202"/>
      <pos A="0.0928731" C="0.362233" G="0.45202" T="0.0928731"/>
      <pos A="0.541807" C="0.18266" G="0.0928731" T="0.18266"/>
      <pos A="0.0928731" C="0.18266" G="0.18266" T="0.541807"/>
      <pos A="0.18266" C="0.0928731" G="0.541807" T="0.18266"/>
      <pos A="0.18266" C="0.45202" G="0.272446" T="0.0928731"/>
      <pos A="0.362233" C="0.272446" G="0.272446" T="0.0928731"/>
    </motif>
    <motif db="0" id="M123" alt="O123" length="40" nsites="8" evalue="1.3e-003">
      <pos A="0.285273" C="0.14418" G="0.285273" T="0.285273"/>
      <pos A="0.567461" C="0.00308642" G="0.426366" T="0.00308642"/>
      <pos A="0.285273" C="0.285273" G="0.14418" T="0.285273"/>
      <pos A="0.285273" C="0.14418" G="0.426366" T="0.14418"/>
      <pos A="0.426366" C="0.426366" G="0.14418" T="0.00308642"/>
      <pos A="0.567461" C="0.426366" G="0.00308642" T="0.00308642"/>
      <pos A="0.285273" C="0.567461" G="0.00308642" T="0.14418"/>
      <pos A="0.426366" C="0.14418" G="0.00308642" T="0.426366"/>
      <pos A="0.00308642" C="0.426366" G="0.14418" T="0.426366"/>
      <pos A="0.708554" C="0.00308642" G="0.285273" T="0.00308642"/>
      <pos A="0.285273" C="0.285273" G="0.426366" T="0.00308642"/>
      <pos A="0.426366" C="0.14418" G="0.14418" T="0.285273"/>
      <pos A="0.285273" C="0.00308642" G="0.14418" T="0.567461"/>
      <pos A="0.426366" C="0.00308642" G="0.14418" T="0.426366"/>
      <pos A="0.00308642" C="0.426366" G="0.426366" T="0.14418"/>
      <pos A="0.849647" C="0.00308642" G="0.14418" T="0.00308642"/>
      <pos A="0.567461" C="0.14418" G="0.285273" T="0.00308642"/>
      <pos A="0.14418" C="0.708554" G="0.14418" T="0.00308642"/>
      <pos A="0.426366" C="0.426366" G="0.00308642" T="0.14418"/>
      <pos A="0.285273" C="0.426366" G="0.14418" T="0.14418"/>
      <pos A="0.14418" C="0.14418" G="0.14418" T="0.567461"/>
      <pos A="0.426366" C="0.285273" G="0.14418" T="0.14418"/>
      <pos A="0.285273" C="0.14418" G="0.426366" T="0.14418"/>
      <pos A="0.14418" C="0.426366" G="0.14418" T="0.285273"/>
      <pos A="0.14418" C="0.14418" G="0.285273" T="0.426366"/>
      <pos A="0.00308642" C="0.14418" G="0.426366" T="0.426366"/>
      <pos A="0.285273" C="0.00308642" G="0.00308642" T="0.708554"/>
      <pos A="0.14418" C="0.14418" G="0.567461" T="0.14418"/>
      <pos A="0.426366" C="0.285273" G="0.00308642" T="0.285273"/>
      <pos A="0.567461" C="0.14418" G="0.285273" T="0.00308642"/>
      <pos A="0.567461" C="0.14418" G="0.14418" T="0.14418"/>
      <pos A="0.708554" C="0.00308642" G="0.00308642" T="0.285273"/>
      <pos A="0.285273" C="0.285273" G="0.285273" T="0.14418"/>
      <pos A="0.708554" C="0.00308642" G="0.285273" T="0.00308642"/>
      <pos A="0.426366" C="0.14418" G="0.285273" T="0.14418"/>
      <pos A="0.14418" C="0.426366" G="0.426366" T="0.00308642"/>
      <pos A="0.14418" C="0.285273" G="0.00308642" T="0.567461"/>
      <pos A="0.14418" C="0.00308642" G="0.00308642" T="0.849647"/>
      <pos A="0.00308642" C="0.285273" G="0.708554" T="0.00308642"/>
      <pos A="0.426366" C="0.00308642" G="0.285273" T="0.285273"/>
    </motif>
    <motif db="0" id="M124" alt="O124" length="40" nsites="8" evalue="1.3e-003">
      <pos A="0.230507" C="0.314977" G="0.237004" T="0.217511"/>
      <pos A="0.314977" C="0.230507" G="0.243502" T="0.211013"/>
      <pos A="0.295484" C="0.25" G="0.204516" T="0.25"/>
      <pos A="0.314977" C="0.262996" G="0.185023" T="0.237004"/>
      <pos A="0.340968" C="0.0615664" G="0.172028" T="0.425439"/>
      <pos A="0.243502" C="0.152534" G="0.438434" T="0.16553"/>
      <pos A="0.211013" C="0.418941" G="0.204516" T="0.16553"/>
      <pos A="0.301982" C="0.16553" G="0.178525" T="0.353963"/>
      <pos A="0.198018" C="0.237004" G="0.327972" T="0.237004"/>
      <pos A="0.379955" C="0.321475" G="0.139539" T="0.159032"/>
      <pos A="0.217511" C="0.172028" G="0.16553" T="0.444931"/>
      <pos A="0.321475" C="0.295484" G="0.211013" T="0.172028"/>
      <pos A="0.327972" C="0.146037" G="0.327972" T="0.198018"/>
      <pos A="0.19152" C="0.0875565" G="0.490416" T="0.230507"/>
      <pos A="0.269493" C="0.185023" G="0.243502" T="0.301982"/>
      <pos A="0.30848" C="0.243502" G="0.211013" T="0.237004"/>
      <pos A="0.282489" C="0.172028" G="0.237004" T="0.30848"/>
      <pos A="0.217511" C="0.269493" G="0.25" T="0.262996"/>
      <pos A="0.288987" C="0.282489" G="0.100552" T="0.327972"/>
      <pos A="0.301982" C="0.198018" G="0.185023" T="0.314977"/>
      <pos A="0.243502" C="0.288987" G="0.224009" T="0.243502"/>
      <pos A="0.470922" C="0.224009" G="0.113548" T="0.19152"/>
      <pos A="0.327972" C="0.224009" G="0.19152" T="0.256498"/>
      <pos A="0.198018" C="0.314977" G="0.269493" T="0.217511"/>
      <pos A="0.120045" C="0.211013" G="0.243502" T="0.425439"/>
      <pos A="0.340968" C="0.198018" G="0.243502" T="0.217511"/>
      <pos A="0.399448" C="0.295484" G="0.074561" T="0.230507"/>
      <pos A="0.360461" C="0.237004" G="0.159032" T="0.243502"/>
      <pos A="0.16553" C="0.321475" G="0.275991" T="0.237004"/>
      <pos A="0.139539" C="0.25" G="0.230507" T="0.379955"/>
      <pos A="0.074561" C="0.347466" G="0.295484" T="0.282489"/>
      <pos A="0.373457" C="0.275991" G="0.262996" T="0.0875565"/>
      <pos A="0.19152" C="0.146037" G="0.33447" T="0.327972"/>
      <pos A="0.256498" C="0.224009" G="0.269493" T="0.25"/>
      <pos A="0.275991" C="0.19152" G="0.288987" T="0.243502"/>
      <pos A="0.451429" C="0.19152" G="0.172028" T="0.185023"/>
      <pos A="0.347466" C="0.152534" G="0.288987" T="0.211013"/>
      <pos A="0.321475" C="0.120045" G="0.211013" T="0.347466"/>
      <pos A="0.146037" C="0.399448" G="0.198018" T="0.256498"/>
      <pos A="0.314977" C="0.295484" G="0.0550686" T="0.33447"/>
    </motif>
    <motif db="0" id="M125" alt="O125" length="40" nsites="8" evalue="1.3e-003">
      <pos A="0.203965" C="0.237445" G="0.304405" T="0.254185"/>
      <pos A="0.404844" C="0.203965" G="0.0700464" T="0.321145"/>
      <pos A="0.0533057" C="0.103526" G="0.455064" T="0.388105"/>
      <pos A="0.137005" C="0.421584" G="0.153745" T="0.287665"/>
      <pos A="0.153745" C="0.321145" G="0.237445" T="0.287665"/>
      <pos A="0.153745" C="0.187226" G="0.254185" T="0.404844"/>
      <pos A="0.304405" C="0.321145" G="0.220705" T="0.153745"/>
      <pos A="0.254185" C="0.254185" G="0.153745" T="0.337884"/>
      <pos A="0.371364" C="0.321145" G="0.187226" T="0.120266"/>
      <pos A="0.237445" C="0.220705" G="0.220705" T="0.321145"/>
      <pos A="0.388105" C="0.0867862" G="0.220705" T="0.304405"/>
      <pos A="0.187226" C="0.203965" G="0.287665" T="0.321145"/>
      <pos A="0.421584" C="0.237445" G="0.170486" T="0.170486"/>
      <pos A="0.321145" C="0.354624" G="0.0365659" T="0.287665"/>
      <pos A="0.304405" C="0.337884" G="0.103526" T="0.254185"/>
      <pos A="0.153745" C="0.438324" G="0.0867862" T="0.321145"/>
      <pos A="0.304405" C="0.321145" G="0.287665" T="0.0867862"/>
      <pos A="0.371364" C="0.170486" G="0.287665" T="0.170486"/>
      <pos A="0.254185" C="0.287665" G="0.287665" T="0.170486"/>
      <pos A="0.538763" C="0.270924" G="0.120266" T="0.0700464"/>
      <pos A="0.304405" C="0.220705" G="0.170486" T="0.304405"/>
      <pos A="0.120266" C="0.0867862" G="0.488543" T="0.304405"/>
      <pos A="0.203965" C="0.137005" G="0.321145" T="0.337884"/>
      <pos A="0.153745" C="0.103526" G="0.287665" T="0.455064"/>
      <pos A="0.287665" C="0.237445" G="0.287665" T="0.187226"/>
      <pos A="0.304405" C="0.203965" G="0.321145" T="0.170486"/>
      <pos A="0.170486" C="0.337884" G="0.254185" T="0.237445"/>
      <pos A="0.170486" C="0.203965" G="0.187226" T="0.438324"/>
      <pos A="0.254185" C="0.270924" G="0.304405" T="0.170486"/>
      <pos A="0.337884" C="0.254185" G="0.120266" T="0.287665"/>
      <pos A="0.0700464" C="0.404844" G="0.153745" T="0.371364"/>
      <pos A="0.187226" C="0.371364" G="0.203965" T="0.237445"/>
      <pos A="0.321145" C="0.137005" G="0.170486" T="0.371364"/>
      <pos A="0.287665" C="0.287665" G="0.287665" T="0.137005"/>
      <pos A="0.103526" C="0.505284" G="0.220705" T="0.170486"/>
      <pos A="0.404844" C="0.337884" G="0.0533057" T="0.203965"/>
      <pos A="0.471803" C="0.0700464" G="0.337884" T="0.120266"/>
      <pos A="0.321145" C="0.287665" G="0.254185" T="0.137005"/>
      <pos A="0.270924" C="0.321145" G="0.187226" T="0.220705"/>
      <pos A="0.153745" C="0.304405" G="0.220705" T="0.321145"/>
    </motif>
    <motif db="0" id="M126" alt="O126" length="40" nsites="8" evalue="1.3e-003">
      <pos A="0.112826" C="0.551784" G="0.222565" T="0.112826"/>
      <pos A="0.661523" C="0.332304" G="0.00308642" T="0.00308642"/>
      <pos A="0.442043" C="0.332304" G="0.00308642" T="0.222565"/>
      <pos A="0.551784" C="0.112826" G="0.00308642" T="0.332304"/>
      <pos A="0.112826" C="0.00308642" G="0.112826" T="0.771262"/>
      <pos A="0.442043" C="0.332304" G="0.222565" T="0.00308642"/>
      <pos A="0.222565" C="0.222565" G="0.00308642" T="0.551784"/>
      <pos A="0.112826" C="0.222565" G="0.222565" T="0.442043"/>
      <pos A="0.222565" C="0.222565" G="0.222565" T="0.332304"/>
      <pos A="0.442043" C="0.00308642" G="0.332304" T="0.222565"/>
      <pos A="0.112826" C="0.00308642" G="0.332304" T="0.551784"/>
      <pos A="0.112826" C="0.00308642" G="0.332304" T="0.551784"/>
      <pos A="0.332304" C="0.222565" G="0.112826" T="0.332304"/>
      <pos A="0.661523" C="0.00308642" G="0.332304" T="0.00308642"/>
      <pos A="0.442043" C="0.222565" G="0.00308642" T="0.332304"/>
      <pos A="0.442043" C="0.112826" G="0.00308642" T="0.442043"/>
      <pos A="0.551784" C="0.00308642" G="0.112826" T="0.332304"/>
      <pos A="0.442043" C="0.332304" G="0.222565" T="0.00308642"/>
      <pos A="0.332304" C="0.551784" G="0.00308642" T="0.112826"/>
      <pos A="0.881001" C="0.00308642" G="0.00308642" T="0.112826"/>
      <pos A="0.551784" C="0.112826" G="0.222565" T="0.112826"/>
      <pos A="0.222565" C="0.112826" G="0.442043" T="0.222565"/>
      <pos A="0.222565" C="0.222565" G="0.222565" T="0.332304"/>
      <pos A="0.332304" C="0.222565" G="0.00308642" T="0.442043"/>
      <pos A="0.222565" C="0.442043" G="0.112826" T="0.222565"/>
      <pos A="0.112826" C="0.112826" G="0.00308642" T="0.771262"/>
      <pos A="0.00308642" C="0.442043" G="0.00308642" T="0.551784"/>
      <pos A="0.222565" C="0.00308642" G="0.222565" T="0.551784"/>
      <pos A="0.222565" C="0.112826" G="0.222565" T="0.442043"/>
      <pos A="0.442043" C="0.222565" G="0.00308642" T="0.332304"/>
      <pos A="0.112826" C="0.442043" G="0.222565" T="0.222565"/>
      <pos A="0.442043" C="0.222565" G="0.00308642" T="0.332304"/>
      <pos A="0.112826" C="0.661523" G="0.222565" T="0.00308642"/>
      <pos A="0.222565" C="0.332304" G="0.112826" T="0.332304"/>
      <pos A="0.442043" C="0.112826" G="0.00308642" T="0.442043"/>
      <pos A="0.112826" C="0.222565" G="0.112826" T="0.551784"/>
      <pos A="0.222565" C="0.222565" G="0.222565" T="0.332304"/>
      <pos A="0.00308642" C="0.00308642" G="0.00308642" T="0.990741"/>
      <pos A="0.00308642" C="0.112826" G="0.332304" T="0.551784"/>
      <pos A="0.00308642" C="0.661523" G="0.00308642" T="0.332304"/>
    </motif>
    <motif db="0" id="M127" alt="O127" length="40" nsites="8" evalue="1.3e-003">
      <pos A="0.295484" C="0.217511" G="0.126543" T="0.360461"/>
      <pos A="0.327972" C="0.178525" G="0.25" T="0.243502"/>
      <pos A="0.25" C="0.224009" G="0.237004" T="0.288987"/>
      <pos A="0.327972" C="0.25" G="0.152534" T="0.269493"/>
      <pos A="0.295484" C="0.269493" G="0.237004" T="0.198018"/>
      <pos A="0.412443" C="0.230507" G="0.0940543" T="0.262996"/>
      <pos A="0.185023" C="0.275991" G="0.243502" T="0.295484"/>
      <pos A="0.16553" C="0.211013" G="0.509909" T="0.113548"/>
      <pos A="0.360461" C="0.19152" G="0.211013" T="0.237004"/>
      <pos A="0.282489" C="0.159032" G="0.262996" T="0.295484"/>
      <pos A="0.295484" C="0.0615664" G="0.340968" T="0.301982"/>
      <pos A="0.159032" C="0.379955" G="0.198018" T="0.262996"/>
      <pos A="0.19152" C="0.301982" G="0.0810588" T="0.425439"/>
      <pos A="0.282489" C="0.30848" G="0.120045" T="0.288987"/>
      <pos A="0.288987" C="0.0875565" G="0.301982" T="0.321475"/>
      <pos A="0.224009" C="0.243502" G="0.451429" T="0.0810588"/>
      <pos A="0.198018" C="0.386452" G="0.178525" T="0.237004"/>
      <pos A="0.33447" C="0.211013" G="0.146037" T="0.30848"/>
      <pos A="0.25" C="0.269493" G="0.25" T="0.230507"/>
      <pos A="0.399448" C="0.25" G="0.159032" T="0.19152"/>
      <pos A="0.288987" C="0.172028" G="0.178525" T="0.360461"/>
      <pos A="0.314977" C="0.159032" G="0.314977" T="0.211013"/>
      <pos A="0.146037" C="0.321475" G="0.25" T="0.282489"/>
      <pos A="0.288987" C="0.224009" G="0.243502" T="0.243502"/>
      <pos A="0.301982" C="0.353963" G="0.159032" T="0.185023"/>
      <pos A="0.288987" C="0.198018" G="0.314977" T="0.198018"/>
      <pos A="0.30848" C="0.113548" G="0.185023" T="0.39295"/>
      <pos A="0.198018" C="0.275991" G="0.282489" T="0.243502"/>
      <pos A="0.256498" C="0.230507" G="0.360461" T="0.152534"/>
      <pos A="0.360461" C="0.120045" G="0.146037" T="0.373457"/>
      <pos A="0.256498" C="0.25" G="0.178525" T="0.314977"/>
      <pos A="0.314977" C="0.139539" G="0.146037" T="0.399448"/>
      <pos A="0.185023" C="0.282489" G="0.224009" T="0.30848"/>
      <pos A="0.340968" C="0.386452" G="0.152534" T="0.120045"/>
      <pos A="0.425439" C="0.178525" G="0.0875565" T="0.30848"/>
      <pos A="0.301982" C="0.237004" G="0.224009" T="0.237004"/>
      <pos A="0.211013" C="0.0940543" G="0.399448" T="0.295484"/>
      <pos A="0.366959" C="0.159032" G="0.243502" T="0.230507"/>
      <pos A="0.0810588" C="0.33447" G="0.30848" T="0.275991"/>
      <pos A="0.360461" C="0.19152" G="0.198018" T="0.25"/>
    </motif>
    <motif db="0" id="M13" alt="O13" length="40" nsites="8" evalue="1.3e-003">
      <pos A="0.163246" C="0.216633" G="0.483566" T="0.136553"/>
      <pos A="0.27002" C="0.136553" G="0.163246" T="0.43018"/>
      <pos A="0.136553" C="0.10986" G="0.43018" T="0.323406"/>
      <pos A="0.243326" C="0.27002" G="0.243326" T="0.243326"/>
      <pos A="0.403486" C="0.0831664" G="0.216633" T="0.296713"/>
      <pos A="0.136553" C="0.403486" G="0.403486" T="0.0564731"/>
      <pos A="0.510261" C="0.163246" G="0.216633" T="0.10986"/>
      <pos A="0.323406" C="0.0297798" G="0.376793" T="0.27002"/>
      <pos A="0.43018" C="0.00308642" G="0.403486" T="0.163246"/>
      <pos A="0.27002" C="0.27002" G="0.0831664" T="0.376793"/>
      <pos A="0.403486" C="0.18994" G="0.376793" T="0.0297798"/>
      <pos A="0.403486" C="0.216633" G="0.163246" T="0.216633"/>
      <pos A="0.456873" C="0.243326" G="0.27002" T="0.0297798"/>
      <pos A="0.3501" C="0.18994" G="0.243326" T="0.216633"/>
      <pos A="0.10986" C="0.296713" G="0.27002" T="0.323406"/>
      <pos A="0.136553" C="0.3501" G="0.0564731" T="0.456873"/>
      <pos A="0.163246" C="0.3501" G="0.296713" T="0.18994"/>
      <pos A="0.243326" C="0.376793" G="0.27002" T="0.10986"/>
      <pos A="0.296713" C="0.296713" G="0.163246" T="0.243326"/>
      <pos A="0.27002" C="0.18994" G="0.323406" T="0.216633"/>
      <pos A="0.3501" C="0.27002" G="0.18994" T="0.18994"/>
      <pos A="0.403486" C="0.163246" G="0.18994" T="0.243326"/>
      <pos A="0.10986" C="0.0831664" G="0.590341" T="0.216633"/>
      <pos A="0.0564731" C="0.617034" G="0.216633" T="0.10986"/>
      <pos A="0.216633" C="0.3501" G="0.10986" T="0.323406"/>
      <pos A="0.27002" C="0.216633" G="0.403486" T="0.10986"/>
      <pos A="0.376793" C="0.0297798" G="0.43018" T="0.163246"/>
      <pos A="0.243326" C="0.10986" G="0.403486" T="0.243326"/>
      <pos A="0.18994" C="0.216633" G="0.323406" T="0.27002"/>
      <pos A="0.136553" C="0.18994" G="0.27002" T="0.403486"/>
      <pos A="0.216633" C="0.136553" G="0.216633" T="0.43018"/>
      <pos A="0.296713" C="0.27002" G="0.243326" T="0.18994"/>
      <pos A="0.323406" C="0.216633" G="0.136553" T="0.323406"/>
      <pos A="0.243326" C="0.18994" G="0.243326" T="0.323406"/>
      <pos A="0.0831664" C="0.0564731" G="0.403486" T="0.456873"/>
      <pos A="0.18994" C="0.323406" G="0.3501" T="0.136553"/>
      <pos A="0.136553" C="0.43018" G="0.10986" T="0.323406"/>
      <pos A="0.296713" C="0.216633" G="0.163246" T="0.323406"/>
      <pos A="0.18994" C="0.216633" G="0.216633" T="0.376793"/>
      <pos A="0.563647" C="0.163246" G="0.18994" T="0.0831664"/>
    </motif>
    <motif db="0" id="M14" alt="O14" length="40" nsites="8" evalue="1.3e-003">
      <pos A="0.211013" C="0.0940543" G="0.33447" T="0.360461"/>
      <pos A="0.275991" C="0.282489" G="0.152534" T="0.288987"/>
      <pos A="0.269493" C="0.262996" G="0.126543" T="0.340968"/>
      <pos A="0.159032" C="0.139539" G="0.33447" T="0.366959"/>
      <pos A="0.25" C="0.224009" G="0.159032" T="0.366959"/>
      <pos A="0.353963" C="0.152534" G="0.230507" T="0.262996"/>
      <pos A="0.237004" C="0.464425" G="0.185023" T="0.113548"/>
      <pos A="0.288987" C="0.282489" G="0.30848" T="0.120045"/>
      <pos A="0.204516" C="0.178525" G="0.321475" T="0.295484"/>
      <pos A="0.19152" C="0.269493" G="0.347466" T="0.19152"/>
      <pos A="0.314977" C="0.211013" G="0.185023" T="0.288987"/>
      <pos A="0.405946" C="0.146037" G="0.282489" T="0.16553"/>
      <pos A="0.100552" C="0.269493" G="0.224009" T="0.405946"/>
      <pos A="0.321475" C="0.366959" G="0.0875565" T="0.224009"/>
      <pos A="0.327972" C="0.204516" G="0.120045" T="0.347466"/>
      <pos A="0.321475" C="0.30848" G="0.230507" T="0.139539"/>
      <pos A="0.405946" C="0.243502" G="0.139539" T="0.211013"/>
      <pos A="0.282489" C="0.295484" G="0.120045" T="0.301982"/>
      <pos A="0.288987" C="0.185023" G="0.16553" T="0.360461"/>
      <pos A="0.262996" C="0.230507" G="0.295484" T="0.211013"/>
      <pos A="0.211013" C="0.172028" G="0.30848" T="0.30848"/>
      <pos A="0.379955" C="0.0615664" G="0.243502" T="0.314977"/>
      <pos A="0.25" C="0.288987" G="0.243502" T="0.217511"/>
      <pos A="0.327972" C="0.269493" G="0.172028" T="0.230507"/>
      <pos A="0.295484" C="0.314977" G="0.0680632" T="0.321475"/>
      <pos A="0.237004" C="0.0875565" G="0.282489" T="0.39295"/>
      <pos A="0.224009" C="0.120045" G="0.457927" T="0.198018"/>
      <pos A="0.217511" C="0.230507" G="0.217511" T="0.33447"/>
      <pos A="0.237004" C="0.301982" G="0.256498" T="0.204516"/>
      <pos A="0.314977" C="0.275991" G="0.262996" T="0.146037"/>
      <pos A="0.25" C="0.288987" G="0.269493" T="0.19152"/>
      <pos A="0.444931" C="0.211013" G="0.185023" T="0.159032"/>
      <pos A="0.152534" C="0.159032" G="0.431937" T="0.256498"/>
      <pos A="0.211013" C="0.288987" G="0.0810588" T="0.418941"/>
      <pos A="0.25" C="0.256498" G="0.301982" T="0.19152"/>
      <pos A="0.243502" C="0.237004" G="0.198018" T="0.321475"/>
      <pos A="0.282489" C="0.243502" G="0.152534" T="0.321475"/>
      <pos A="0.19152" C="0.243502" G="0.16553" T="0.399448"/>
      <pos A="0.204516" C="0.230507" G="0.288987" T="0.275991"/>
      <pos A="0.243502" C="0.262996" G="0.295484" T="0.198018"/>
    </motif>
    <motif db="0" id="M15" alt="O15" length="40" nsites="8" evalue="1.3e-003">
      <pos A="0.217511" C="0.243502" G="0.425439" T="0.113548"/>
      <pos A="0.483918" C="0.217511" G="0.100552" T="0.198018"/>
      <pos A="0.314977" C="0.152534" G="0.237004" T="0.295484"/>
      <pos A="0.159032" C="0.457927" G="0.16553" T="0.217511"/>
      <pos A="0.256498" C="0.327972" G="0.146037" T="0.269493"/>
      <pos A="0.224009" C="0.19152" G="0.275991" T="0.30848"/>
      <pos A="0.19152" C="0.230507" G="0.301982" T="0.275991"/>
      <pos A="0.146037" C="0.379955" G="0.230507" T="0.243502"/>
      <pos A="0.288987" C="0.340968" G="0.146037" T="0.224009"/>
      <pos A="0.262996" C="0.16553" G="0.139539" T="0.431937"/>
      <pos A="0.224009" C="0.321475" G="0.405946" T="0.0485709"/>
      <pos A="0.47742" C="0.0550686" G="0.262996" T="0.204516"/>
      <pos A="0.237004" C="0.172028" G="0.327972" T="0.262996"/>
      <pos A="0.230507" C="0.172028" G="0.314977" T="0.282489"/>
      <pos A="0.405946" C="0.113548" G="0.172028" T="0.30848"/>
      <pos A="0.204516" C="0.321475" G="0.185023" T="0.288987"/>
      <pos A="0.353963" C="0.159032" G="0.126543" T="0.360461"/>
      <pos A="0.159032" C="0.16553" G="0.262996" T="0.412443"/>
      <pos A="0.327972" C="0.321475" G="0.146037" T="0.204516"/>
      <pos A="0.366959" C="0.217511" G="0.16553" T="0.25"/>
      <pos A="0.224009" C="0.211013" G="0.204516" T="0.360461"/>
      <pos A="0.256498" C="0.185023" G="0.211013" T="0.347466"/>
      <pos A="0.16553" C="0.282489" G="0.262996" T="0.288987"/>
      <pos A="0.178525" C="0.256498" G="0.30848" T="0.256498"/>
      <pos A="0.321475" C="0.269493" G="0.204516" T="0.204516"/>
      <pos A="0.301982" C="0.301982" G="0.224009" T="0.172028"/>
      <pos A="0.139539" C="0.353963" G="0.256498" T="0.25"/>
      <pos A="0.340968" C="0.178525" G="0.198018" T="0.282489"/>
      <pos A="0.269493" C="0.217511" G="0.256498" T="0.256498"/>
      <pos A="0.230507" C="0.185023" G="0.269493" T="0.314977"/>
      <pos A="0.19152" C="0.256498" G="0.282489" T="0.269493"/>
      <pos A="0.211013" C="0.237004" G="0.224009" T="0.327972"/>
      <pos A="0.431937" C="0.152534" G="0.204516" T="0.211013"/>
      <pos A="0.451429" C="0.152534" G="0.224009" T="0.172028"/>
      <pos A="0.133041" C="0.373457" G="0.327972" T="0.16553"/>
      <pos A="0.386452" C="0.178525" G="0.19152" T="0.243502"/>
      <pos A="0.321475" C="0.224009" G="0.19152" T="0.262996"/>
      <pos A="0.256498" C="0.16553" G="0.262996" T="0.314977"/>
      <pos A="0.275991" C="0.224009" G="0.172028" T="0.327972"/>
      <pos A="0.295484" C="0.237004" G="0.224009" T="0.243502"/>
    </motif>
    <motif db="0" id="M16" alt="O16" length="40" nsites="8" evalue="1.3e-003">
      <pos A="0.0736336" C="0.14418" G="0.496914" T="0.285273"/>
      <pos A="0.14418" C="0.00308642" G="0.496914" T="0.35582"/>
      <pos A="0.00308642" C="0.14418" G="0.285273" T="0.567461"/>
      <pos A="0.426366" C="0.00308642" G="0.567461" T="0.00308642"/>
      <pos A="0.214727" C="0.14418" G="0.35582" T="0.285273"/>
      <pos A="0.214727" C="0.496914" G="0.14418" T="0.14418"/>
      <pos A="0.14418" C="0.14418" G="0.426366" T="0.285273"/>
      <pos A="0.426366" C="0.214727" G="0.00308642" T="0.35582"/>
      <pos A="0.285273" C="0.214727" G="0.14418" T="0.35582"/>
      <pos A="0.35582" C="0.14418" G="0.426366" T="0.0736336"/>
      <pos A="0.426366" C="0.14418" G="0.214727" T="0.214727"/>
      <pos A="0.214727" C="0.285273" G="0.426366" T="0.0736336"/>
      <pos A="0.214727" C="0.285273" G="0.214727" T="0.285273"/>
      <pos A="0.285273" C="0.214727" G="0.214727" T="0.285273"/>
      <pos A="0.285273" C="0.496914" G="0.0736336" T="0.14418"/>
      <pos A="0.0736336" C="0.496914" G="0.214727" T="0.214727"/>
      <pos A="0.567461" C="0.35582" G="0.00308642" T="0.0736336"/>
      <pos A="0.496914" C="0.14418" G="0.214727" T="0.14418"/>
      <pos A="0.285273" C="0.285273" G="0.214727" T="0.214727"/>
      <pos A="0.14418" C="0.496914" G="0.14418" T="0.214727"/>
      <pos A="0.35582" C="0.0736336" G="0.285273" T="0.285273"/>
      <pos A="0.0736336" C="0.214727" G="0.214727" T="0.496914"/>
      <pos A="0.214727" C="0.0736336" G="0.426366" T="0.285273"/>
      <pos A="0.14418" C="0.285273" G="0.214727" T="0.35582"/>
      <pos A="0.00308642" C="0.285273" G="0.285273" T="0.426366"/>
      <pos A="0.285273" C="0.214727" G="0.0736336" T="0.426366"/>
      <pos A="0.00308642" C="0.0736336" G="0.214727" T="0.708554"/>
      <pos A="0.14418" C="0.00308642" G="0.496914" T="0.35582"/>
      <pos A="0.14418" C="0.214727" G="0.496914" T="0.14418"/>
      <pos A="0.214727" C="0.35582" G="0.0736336" T="0.35582"/>
      <pos A="0.14418" C="0.14418" G="0.285273" T="0.426366"/>
      <pos A="0.285273" C="0.285273" G="0.35582" T="0.0736336"/>
      <pos A="0.35582" C="0.285273" G="0.00308642" T="0.35582"/>
      <pos A="0.14418" C="0.00308642" G="0.285273" T="0.567461"/>
      <pos A="0.14418" C="0.496914" G="0.35582" T="0.00308642"/>
      <pos A="0.426366" C="0.0736336" G="0.35582" T="0.14418"/>
      <pos A="0.00308642" C="0.638007" G="0.0736336" T="0.285273"/>
      <pos A="0.285273" C="0.0736336" G="0.14418" T="0.496914"/>
      <pos A="0.14418" C="0.426366" G="0.00308642" T="0.426366"/>
      <pos A="0.214727" C="0.0736336" G="0.0736336" T="0.638007"/>
    </motif>
    <motif db="0" id="M17" alt="O17" length="40" nsites="8" evalue="1.3e-003">
      <pos A="0.244961" C="0.164336" G="0.184492" T="0.40621"/>
      <pos A="0.0635546" C="0.124024" G="0.446523" T="0.365898"/>
      <pos A="0.285273" C="0.325586" G="0.224805" T="0.164336"/>
      <pos A="0.426366" C="0.0635546" G="0.345742" T="0.164336"/>
      <pos A="0.305429" C="0.244961" G="0.0635546" T="0.386054"/>
      <pos A="0.386054" C="0.0837116" G="0.184492" T="0.345742"/>
      <pos A="0.285273" C="0.103868" G="0.244961" T="0.365898"/>
      <pos A="0.325586" C="0.164336" G="0.265117" T="0.244961"/>
      <pos A="0.386054" C="0.204649" G="0.224805" T="0.184492"/>
      <pos A="0.305429" C="0.184492" G="0.305429" T="0.204649"/>
      <pos A="0.265117" C="0.345742" G="0.184492" T="0.204649"/>
      <pos A="0.345742" C="0.325586" G="0.0635546" T="0.265117"/>
      <pos A="0.305429" C="0.244961" G="0.224805" T="0.224805"/>
      <pos A="0.345742" C="0.0232425" G="0.486836" T="0.14418"/>
      <pos A="0.204649" C="0.386054" G="0.345742" T="0.0635546"/>
      <pos A="0.164336" C="0.40621" G="0.224805" T="0.204649"/>
      <pos A="0.0635546" C="0.164336" G="0.46668" T="0.305429"/>
      <pos A="0.184492" C="0.446523" G="0.103868" T="0.265117"/>
      <pos A="0.204649" C="0.265117" G="0.103868" T="0.426366"/>
      <pos A="0.305429" C="0.265117" G="0.204649" T="0.224805"/>
      <pos A="0.184492" C="0.124024" G="0.244961" T="0.446523"/>
      <pos A="0.224805" C="0.305429" G="0.184492" T="0.285273"/>
      <pos A="0.46668" C="0.325586" G="0.184492" T="0.0232425"/>
      <pos A="0.345742" C="0.184492" G="0.184492" T="0.285273"/>
      <pos A="0.305429" C="0.164336" G="0.345742" T="0.184492"/>
      <pos A="0.305429" C="0.325586" G="0.124024" T="0.244961"/>
      <pos A="0.164336" C="0.345742" G="0.224805" T="0.265117"/>
      <pos A="0.265117" C="0.204649" G="0.164336" T="0.365898"/>
      <pos A="0.244961" C="0.446523" G="0.204649" T="0.103868"/>
      <pos A="0.265117" C="0.204649" G="0.0837116" T="0.446523"/>
      <pos A="0.345742" C="0.204649" G="0.285273" T="0.164336"/>
      <pos A="0.244961" C="0.184492" G="0.305429" T="0.265117"/>
      <pos A="0.0635546" C="0.446523" G="0.204649" T="0.285273"/>
      <pos A="0.386054" C="0.285273" G="0.204649" T="0.124024"/>
      <pos A="0.40621" C="0.184492" G="0.305429" T="0.103868"/>
      <pos A="0.345742" C="0.00308642" G="0.204649" T="0.446523"/>
      <pos A="0.365898" C="0.164336" G="0.164336" T="0.305429"/>
      <pos A="0.325586" C="0.124024" G="0.265117" T="0.285273"/>
      <pos A="0.204649" C="0.224805" G="0.244961" T="0.325586"/>
      <pos A="0.426366" C="0.0635546" G="0.14418" T="0.365898"/>
    </motif>
    <motif db="0" id="M18" alt="O18" length="40" nsites="8" evalue="1.3e-003">
      <pos A="0.47742" C="0.224009" G="0.172028" T="0.126543"/>
      <pos A="0.301982" C="0.16553" G="0.243502" T="0.288987"/>
      <pos A="0.243502" C="0.288987" G="0.19152" T="0.275991"/>
      <pos A="0.405946" C="0.243502" G="0.204516" T="0.146037"/>
      <pos A="0.172028" C="0.204516" G="0.217511" T="0.405946"/>
      <pos A="0.379955" C="0.230507" G="0.159032" T="0.230507"/>
      <pos A="0.295484" C="0.16553" G="0.327972" T="0.211013"/>
      <pos A="0.30848" C="0.185023" G="0.211013" T="0.295484"/>
      <pos A="0.178525" C="0.288987" G="0.198018" T="0.33447"/>
      <pos A="0.198018" C="0.152534" G="0.256498" T="0.39295"/>
      <pos A="0.126543" C="0.152534" G="0.39295" T="0.327972"/>
      <pos A="0.262996" C="0.347466" G="0.288987" T="0.100552"/>
      <pos A="0.483918" C="0.314977" G="0.074561" T="0.126543"/>
      <pos A="0.230507" C="0.146037" G="0.16553" T="0.457927"/>
      <pos A="0.100552" C="0.204516" G="0.314977" T="0.379955"/>
      <pos A="0.224009" C="0.237004" G="0.262996" T="0.275991"/>
      <pos A="0.399448" C="0.100552" G="0.217511" T="0.282489"/>
      <pos A="0.379955" C="0.139539" G="0.353963" T="0.126543"/>
      <pos A="0.211013" C="0.425439" G="0.217511" T="0.146037"/>
      <pos A="0.399448" C="0.256498" G="0.0875565" T="0.256498"/>
      <pos A="0.211013" C="0.243502" G="0.172028" T="0.373457"/>
      <pos A="0.185023" C="0.269493" G="0.269493" T="0.275991"/>
      <pos A="0.25" C="0.16553" G="0.237004" T="0.347466"/>
      <pos A="0.314977" C="0.224009" G="0.353963" T="0.10705"/>
      <pos A="0.198018" C="0.288987" G="0.295484" T="0.217511"/>
      <pos A="0.288987" C="0.282489" G="0.211013" T="0.217511"/>
      <pos A="0.262996" C="0.224009" G="0.25" T="0.262996"/>
      <pos A="0.30848" C="0.204516" G="0.282489" T="0.204516"/>
      <pos A="0.275991" C="0.133041" G="0.204516" T="0.386452"/>
      <pos A="0.152534" C="0.30848" G="0.288987" T="0.25"/>
      <pos A="0.282489" C="0.185023" G="0.230507" T="0.301982"/>
      <pos A="0.217511" C="0.172028" G="0.159032" T="0.451429"/>
      <pos A="0.204516" C="0.30848" G="0.204516" T="0.282489"/>
      <pos A="0.366959" C="0.262996" G="0.224009" T="0.146037"/>
      <pos A="0.301982" C="0.321475" G="0.146037" T="0.230507"/>
      <pos A="0.418941" C="0.0680632" G="0.269493" T="0.243502"/>
      <pos A="0.321475" C="0.269493" G="0.282489" T="0.126543"/>
      <pos A="0.288987" C="0.301982" G="0.217511" T="0.19152"/>
      <pos A="0.321475" C="0.126543" G="0.224009" T="0.327972"/>
      <pos A="0.139539" C="0.295484" G="0.275991" T="0.288987"/>
    </motif>
    <motif db="0" id="M19" alt="O19" length="40" nsites="8" evalue="1.3e-003">
      <pos A="0.21611" C="0.21611" G="0.235476" T="0.332304"/>
      <pos A="0.158013" C="0.371036" G="0.177379" T="0.293573"/>
      <pos A="0.409768" C="0.138647" G="0.235476" T="0.21611"/>
      <pos A="0.0611842" C="0.119281" G="0.35167" T="0.467865"/>
      <pos A="0.293573" C="0.312938" G="0.21611" T="0.177379"/>
      <pos A="0.274207" C="0.293573" G="0.0999151" T="0.332304"/>
      <pos A="0.274207" C="0.0611842" G="0.371036" T="0.293573"/>
      <pos A="0.0805491" C="0.177379" G="0.254841" T="0.487231"/>
      <pos A="0.429134" C="0.119281" G="0.293573" T="0.158013"/>
      <pos A="0.312938" C="0.312938" G="0.312938" T="0.0611842"/>
      <pos A="0.293573" C="0.293573" G="0.196744" T="0.21611"/>
      <pos A="0.429134" C="0.293573" G="0.00308642" T="0.274207"/>
      <pos A="0.254841" C="0.312938" G="0.254841" T="0.177379"/>
      <pos A="0.409768" C="0.254841" G="0.0999151" T="0.235476"/>
      <pos A="0.487231" C="0.00308642" G="0.138647" T="0.371036"/>
      <pos A="0.196744" C="0.0999151" G="0.564693" T="0.138647"/>
      <pos A="0.0805491" C="0.254841" G="0.21611" T="0.448499"/>
      <pos A="0.274207" C="0.254841" G="0.293573" T="0.177379"/>
      <pos A="0.35167" C="0.35167" G="0.177379" T="0.119281"/>
      <pos A="0.196744" C="0.177379" G="0.21611" T="0.409768"/>
      <pos A="0.254841" C="0.0999151" G="0.196744" T="0.448499"/>
      <pos A="0.35167" C="0.158013" G="0.254841" T="0.235476"/>
      <pos A="0.235476" C="0.371036" G="0.196744" T="0.196744"/>
      <pos A="0.21611" C="0.293573" G="0.254841" T="0.235476"/>
      <pos A="0.390402" C="0.119281" G="0.196744" T="0.293573"/>
      <pos A="0.274207" C="0.119281" G="0.467865" T="0.138647"/>
      <pos A="0.332304" C="0.196744" G="0.177379" T="0.293573"/>
      <pos A="0.235476" C="0.0805491" G="0.35167" T="0.332304"/>
      <pos A="0.293573" C="0.254841" G="0.0999151" T="0.35167"/>
      <pos A="0.487231" C="0.158013" G="0.177379" T="0.177379"/>
      <pos A="0.177379" C="0.293573" G="0.177379" T="0.35167"/>
      <pos A="0.293573" C="0.138647" G="0.254841" T="0.312938"/>
      <pos A="0.119281" C="0.35167" G="0.448499" T="0.0805491"/>
      <pos A="0.0418183" C="0.293573" G="0.525962" T="0.138647"/>
      <pos A="0.448499" C="0.21611" G="0.158013" T="0.177379"/>
      <pos A="0.138647" C="0.138647" G="0.254841" T="0.467865"/>
      <pos A="0.0611842" C="0.138647" G="0.448499" T="0.35167"/>
      <pos A="0.158013" C="0.274207" G="0.312938" T="0.254841"/>
      <pos A="0.158013" C="0.0999151" G="0.235476" T="0.506597"/>
      <pos A="0.332304" C="0.274207" G="0.235476" T="0.158013"/>
    </motif>
    <motif db="0" id="M2" alt="O2" length="40" nsites="8" evalue="1.3e-003">
      <pos A="0.366959" C="0.282489" G="0.185023" T="0.16553"/>
      <pos A="0.198018" C="0.16553" G="0.256498" T="0.379955"/>
      <pos A="0.133041" C="0.230507" G="0.386452" T="0.25"/>
      <pos A="0.19152" C="0.224009" G="0.217511" T="0.366959"/>
      <pos A="0.275991" C="0.217511" G="0.25" T="0.256498"/>
      <pos A="0.386452" C="0.217511" G="0.256498" T="0.139539"/>
      <pos A="0.288987" C="0.237004" G="0.301982" T="0.172028"/>
      <pos A="0.262996" C="0.198018" G="0.204516" T="0.33447"/>
      <pos A="0.146037" C="0.464425" G="0.16553" T="0.224009"/>
      <pos A="0.399448" C="0.172028" G="0.139539" T="0.288987"/>
      <pos A="0.178525" C="0.295484" G="0.269493" T="0.256498"/>
      <pos A="0.353963" C="0.178525" G="0.16553" T="0.301982"/>
      <pos A="0.269493" C="0.243502" G="0.275991" T="0.211013"/>
      <pos A="0.295484" C="0.360461" G="0.113548" T="0.230507"/>
      <pos A="0.204516" C="0.262996" G="0.16553" T="0.366959"/>
      <pos A="0.321475" C="0.301982" G="0.204516" T="0.172028"/>
      <pos A="0.464425" C="0.295484" G="0.10705" T="0.133041"/>
      <pos A="0.224009" C="0.224009" G="0.39295" T="0.159032"/>
      <pos A="0.224009" C="0.133041" G="0.269493" T="0.373457"/>
      <pos A="0.139539" C="0.0680632" G="0.30848" T="0.483918"/>
      <pos A="0.522905" C="0.0680632" G="0.25" T="0.159032"/>
      <pos A="0.314977" C="0.139539" G="0.347466" T="0.198018"/>
      <pos A="0.314977" C="0.262996" G="0.152534" T="0.269493"/>
      <pos A="0.366959" C="0.133041" G="0.100552" T="0.399448"/>
      <pos A="0.269493" C="0.19152" G="0.275991" T="0.262996"/>
      <pos A="0.211013" C="0.30848" G="0.256498" T="0.224009"/>
      <pos A="0.25" C="0.30848" G="0.126543" T="0.314977"/>
      <pos A="0.288987" C="0.16553" G="0.25" T="0.295484"/>
      <pos A="0.295484" C="0.230507" G="0.230507" T="0.243502"/>
      <pos A="0.159032" C="0.282489" G="0.269493" T="0.288987"/>
      <pos A="0.282489" C="0.217511" G="0.19152" T="0.30848"/>
      <pos A="0.256498" C="0.19152" G="0.198018" T="0.353963"/>
      <pos A="0.152534" C="0.39295" G="0.295484" T="0.159032"/>
      <pos A="0.133041" C="0.386452" G="0.185023" T="0.295484"/>
      <pos A="0.366959" C="0.256498" G="0.16553" T="0.211013"/>
      <pos A="0.224009" C="0.314977" G="0.243502" T="0.217511"/>
      <pos A="0.295484" C="0.0355753" G="0.295484" T="0.373457"/>
      <pos A="0.230507" C="0.25" G="0.295484" T="0.224009"/>
      <pos A="0.25" C="0.269493" G="0.256498" T="0.224009"/>
      <pos A="0.256498" C="0.146037" G="0.152534" T="0.444931"/>
    </motif>
    <motif db="0" id="M20" alt="O20" length="40" nsites="8" evalue="1.3e-003">
      <pos A="0.990741" C="0.00308642" G="0.00308642" T="0.00308642"/>
      <pos A="0.990741" C="0.00308642" G="0.00308642" T="0.00308642"/>
      <pos A="0.990741" C="0.00308642" G="0.00308642" T="0.00308642"/>
      <pos A="0.00308642" C="0.990741" G="0.00308642" T="0.00308642"/>
      <pos A="0.990741" C="0.00308642" G="0.00308642" T="0.00308642"/>
      <pos A="0.00308642" C="0.990741" G="0.00308642" T="0.00308642"/>
      <pos A="0.00308642" C="0.00308642" G="0.00308642" T="0.990741"/>
      <pos A="0.00308642" C="0.00308642" G="0.990741" T="0.00308642"/>
      <pos A="0.00308642" C="0.00308642" G="0.00308642" T="0.990741"/>
      <pos A="0.00308642" C="0.00308642" G="0.990741" T="0.00308642"/>
      <pos A="0.00308642" C="0.00308642" G="0.990741" T="0.00308642"/>
      <pos A="0.990741" C="0.00308642" G="0.00308642" T="0.00308642"/>
      <pos A="0.990741" C="0.00308642" G="0.00308642" T="0.00308642"/>
      <pos A="0.00308642" C="0.00308642" G="0.990741" T="0.00308642"/>
      <pos A="0.990741" C="0.00308642" G="0.00308642" T="0.00308642"/>
      <pos A="0.00308642" C="0.990741" G="0.00308642" T="0.00308642"/>
      <pos A="0.990741" C="0.00308642" G="0.00308642" T="0.00308642"/>
      <pos A="0.990741" C="0.00308642" G="0.00308642" T="0.00308642"/>
      <pos A="0.00308642" C="0.00308642" G="0.990741" T="0.00308642"/>
      <pos A="0.00308642" C="0.990741" G="0.00308642" T="0.00308642"/>
      <pos A="0.00308642" C="0.990741" G="0.00308642" T="0.00308642"/>
      <pos A="0.00308642" C="0.00308642" G="0.00308642" T="0.990741"/>
      <pos A="0.00308642" C="0.00308642" G="0.990741" T="0.00308642"/>
      <pos A="0.990741" C="0.00308642" G="0.00308642" T="0.00308642"/>
      <pos A="0.990741" C="0.00308642" G="0.00308642" T="0.00308642"/>
      <pos A="0.00308642" C="0.00308642" G="0.00308642" T="0.990741"/>
      <pos A="0.00308642" C="0.990741" G="0.00308642" T="0.00308642"/>
      <pos A="0.00308642" C="0.00308642" G="0.00308642" T="0.990741"/>
      <pos A="0.00308642" C="0.00308642" G="0.990741" T="0.00308642"/>
      <pos A="0.00308642" C="0.00308642" G="0.990741" T="0.00308642"/>
      <pos A="0.990741" C="0.00308642" G="0.00308642" T="0.00308642"/>
      <pos A="0.00308642" C="0.00308642" G="0.990741" T="0.00308642"/>
      <pos A="0.00308642" C="0.990741" G="0.00308642" T="0.00308642"/>
      <pos A="0.990741" C="0.00308642" G="0.00308642" T="0.00308642"/>
      <pos A="0.00308642" C="0.00308642" G="0.00308642" T="0.990741"/>
      <pos A="0.00308642" C="0.00308642" G="0.990741" T="0.00308642"/>
      <pos A="0.00308642" C="0.990741" G="0.00308642" T="0.00308642"/>
      <pos A="0.990741" C="0.00308642" G="0.00308642" T="0.00308642"/>
      <pos A="0.00308642" C="0.990741" G="0.00308642" T="0.00308642"/>
      <pos A="0.00308642" C="0.00308642" G="0.00308642" T="0.990741"/>
    </motif>
    <motif db="0" id="M21" alt="O21" length="40" nsites="8" evalue="1.3e-003">
      <pos A="0.496914" C="0.200617" G="0.299383" T="0.00308642"/>
      <pos A="0.299383" C="0.00308642" G="0.496914" T="0.200617"/>
      <pos A="0.200617" C="0.00308642" G="0.694444" T="0.101852"/>
      <pos A="0.299383" C="0.101852" G="0.496914" T="0.101852"/>
      <pos A="0.595679" C="0.00308642" G="0.200617" T="0.200617"/>
      <pos A="0.200617" C="0.101852" G="0.398148" T="0.299383"/>
      <pos A="0.299383" C="0.00308642" G="0.200617" T="0.496914"/>
      <pos A="0.101852" C="0.200617" G="0.595679" T="0.101852"/>
      <pos A="0.101852" C="0.496914" G="0.101852" T="0.299383"/>
      <pos A="0.299383" C="0.398148" G="0.00308642" T="0.299383"/>
      <pos A="0.299383" C="0.299383" G="0.101852" T="0.299383"/>
      <pos A="0.101852" C="0.101852" G="0.299383" T="0.496914"/>
      <pos A="0.496914" C="0.101852" G="0.398148" T="0.00308642"/>
      <pos A="0.398148" C="0.496914" G="0.00308642" T="0.101852"/>
      <pos A="0.299383" C="0.595679" G="0.00308642" T="0.101852"/>
      <pos A="0.496914" C="0.101852" G="0.101852" T="0.299383"/>
      <pos A="0.200617" C="0.101852" G="0.595679" T="0.101852"/>
      <pos A="0.101852" C="0.200617" G="0.694444" T="0.00308642"/>
      <pos A="0.299383" C="0.101852" G="0.299383" T="0.299383"/>
      <pos A="0.101852" C="0.299383" G="0.595679" T="0.00308642"/>
      <pos A="0.299383" C="0.299383" G="0.101852" T="0.299383"/>
      <pos A="0.200617" C="0.299383" G="0.398148" T="0.101852"/>
      <pos A="0.101852" C="0.101852" G="0.299383" T="0.496914"/>
      <pos A="0.200617" C="0.200617" G="0.299383" T="0.299383"/>
      <pos A="0.101852" C="0.200617" G="0.299383" T="0.398148"/>
      <pos A="0.398148" C="0.299383" G="0.299383" T="0.00308642"/>
      <pos A="0.200617" C="0.200617" G="0.299383" T="0.299383"/>
      <pos A="0.200617" C="0.398148" G="0.200617" T="0.200617"/>
      <pos A="0.101852" C="0.200617" G="0.299383" T="0.398148"/>
      <pos A="0.299383" C="0.299383" G="0.200617" T="0.200617"/>
      <pos A="0.00308642" C="0.398148" G="0.299383" T="0.299383"/>
      <pos A="0.200617" C="0.299383" G="0.398148" T="0.101852"/>
      <pos A="0.299383" C="0.496914" G="0.200617" T="0.00308642"/>
      <pos A="0.200617" C="0.299383" G="0.496914" T="0.00308642"/>
      <pos A="0.101852" C="0.00308642" G="0.200617" T="0.694444"/>
      <pos A="0.101852" C="0.101852" G="0.496914" T="0.299383"/>
      <pos A="0.299383" C="0.00308642" G="0.299383" T="0.398148"/>
      <pos A="0.595679" C="0.00308642" G="0.200617" T="0.200617"/>
      <pos A="0.200617" C="0.00308642" G="0.398148" T="0.398148"/>
      <pos A="0.00308642" C="0.101852" G="0.595679" T="0.299383"/>
    </motif>
    <motif db="0" id="M22" alt="O22" length="40" nsites="8" evalue="1.3e-003">
      <pos A="0.373457" C="0.224009" G="0.19152" T="0.211013"/>
      <pos A="0.340968" C="0.152534" G="0.256498" T="0.25"/>
      <pos A="0.224009" C="0.211013" G="0.185023" T="0.379955"/>
      <pos A="0.275991" C="0.172028" G="0.230507" T="0.321475"/>
      <pos A="0.30848" C="0.211013" G="0.159032" T="0.321475"/>
      <pos A="0.217511" C="0.314977" G="0.295484" T="0.172028"/>
      <pos A="0.33447" C="0.314977" G="0.204516" T="0.146037"/>
      <pos A="0.321475" C="0.30848" G="0.178525" T="0.19152"/>
      <pos A="0.301982" C="0.178525" G="0.33447" T="0.185023"/>
      <pos A="0.262996" C="0.295484" G="0.269493" T="0.172028"/>
      <pos A="0.340968" C="0.120045" G="0.237004" T="0.301982"/>
      <pos A="0.185023" C="0.262996" G="0.262996" T="0.288987"/>
      <pos A="0.25" C="0.146037" G="0.10705" T="0.496914"/>
      <pos A="0.275991" C="0.314977" G="0.185023" T="0.224009"/>
      <pos A="0.204516" C="0.301982" G="0.224009" T="0.269493"/>
      <pos A="0.321475" C="0.10705" G="0.288987" T="0.282489"/>
      <pos A="0.19152" C="0.178525" G="0.30848" T="0.321475"/>
      <pos A="0.33447" C="0.230507" G="0.25" T="0.185023"/>
      <pos A="0.25" C="0.19152" G="0.33447" T="0.224009"/>
      <pos A="0.230507" C="0.224009" G="0.19152" T="0.353963"/>
      <pos A="0.353963" C="0.16553" G="0.19152" T="0.288987"/>
      <pos A="0.224009" C="0.16553" G="0.269493" T="0.340968"/>
      <pos A="0.10705" C="0.25" G="0.314977" T="0.327972"/>
      <pos A="0.373457" C="0.25" G="0.204516" T="0.172028"/>
      <pos A="0.275991" C="0.256498" G="0.25" T="0.217511"/>
      <pos A="0.243502" C="0.288987" G="0.152534" T="0.314977"/>
      <pos A="0.139539" C="0.373457" G="0.30848" T="0.178525"/>
      <pos A="0.269493" C="0.301982" G="0.217511" T="0.211013"/>
      <pos A="0.340968" C="0.327972" G="0.0810588" T="0.25"/>
      <pos A="0.159032" C="0.275991" G="0.10705" T="0.457927"/>
      <pos A="0.237004" C="0.146037" G="0.198018" T="0.418941"/>
      <pos A="0.633366" C="0.0810588" G="0.178525" T="0.10705"/>
      <pos A="0.198018" C="0.178525" G="0.347466" T="0.275991"/>
      <pos A="0.295484" C="0.185023" G="0.275991" T="0.243502"/>
      <pos A="0.30848" C="0.146037" G="0.19152" T="0.353963"/>
      <pos A="0.314977" C="0.211013" G="0.172028" T="0.301982"/>
      <pos A="0.256498" C="0.288987" G="0.288987" T="0.16553"/>
      <pos A="0.185023" C="0.314977" G="0.275991" T="0.224009"/>
      <pos A="0.360461" C="0.133041" G="0.282489" T="0.224009"/>
      <pos A="0.230507" C="0.321475" G="0.353963" T="0.0940543"/>
    </motif>
    <motif db="0" id="M23" alt="O23" length="40" nsites="8" evalue="1.3e-003">
      <pos A="0.155033" C="0.762821" G="0.0790598" T="0.00308642"/>
      <pos A="0.155033" C="0.686847" G="0.0790598" T="0.0790598"/>
      <pos A="0.30698" C="0.155033" G="0.0790598" T="0.458926"/>
      <pos A="0.30698" C="0.231006" G="0.30698" T="0.155033"/>
      <pos A="0.30698" C="0.0790598" G="0.610874" T="0.00308642"/>
      <pos A="0.155033" C="0.534901" G="0.00308642" T="0.30698"/>
      <pos A="0.155033" C="0.231006" G="0.231006" T="0.382953"/>
      <pos A="0.231006" C="0.155033" G="0.155033" T="0.458926"/>
      <pos A="0.231006" C="0.00308642" G="0.534901" T="0.231006"/>
      <pos A="0.00308642" C="0.30698" G="0.30698" T="0.382953"/>
      <pos A="0.155033" C="0.686847" G="0.0790598" T="0.0790598"/>
      <pos A="0.30698" C="0.382953" G="0.0790598" T="0.231006"/>
      <pos A="0.458926" C="0.231006" G="0.231006" T="0.0790598"/>
      <pos A="0.382953" C="0.382953" G="0.155033" T="0.0790598"/>
      <pos A="0.30698" C="0.0790598" G="0.231006" T="0.382953"/>
      <pos A="0.382953" C="0.155033" G="0.30698" T="0.155033"/>
      <pos A="0.30698" C="0.231006" G="0.382953" T="0.0790598"/>
      <pos A="0.155033" C="0.231006" G="0.30698" T="0.30698"/>
      <pos A="0.231006" C="0.231006" G="0.30698" T="0.231006"/>
      <pos A="0.231006" C="0.30698" G="0.382953" T="0.0790598"/>
      <pos A="0.155033" C="0.231006" G="0.155033" T="0.458926"/>
      <pos A="0.30698" C="0.155033" G="0.155033" T="0.382953"/>
      <pos A="0.30698" C="0.155033" G="0.382953" T="0.155033"/>
      <pos A="0.382953" C="0.458926" G="0.155033" T="0.00308642"/>
      <pos A="0.382953" C="0.155033" G="0.155033" T="0.30698"/>
      <pos A="0.30698" C="0.0790598" G="0.231006" T="0.382953"/>
      <pos A="0.30698" C="0.382953" G="0.155033" T="0.155033"/>
      <pos A="0.458926" C="0.0790598" G="0.231006" T="0.231006"/>
      <pos A="0.231006" C="0.0790598" G="0.458926" T="0.231006"/>
      <pos A="0.610874" C="0.00308642" G="0.00308642" T="0.382953"/>
      <pos A="0.382953" C="0.00308642" G="0.00308642" T="0.610874"/>
      <pos A="0.155033" C="0.458926" G="0.30698" T="0.0790598"/>
      <pos A="0.155033" C="0.231006" G="0.00308642" T="0.610874"/>
      <pos A="0.00308642" C="0.382953" G="0.155033" T="0.458926"/>
      <pos A="0.0790598" C="0.382953" G="0.155033" T="0.382953"/>
      <pos A="0.686847" C="0.0790598" G="0.0790598" T="0.155033"/>
      <pos A="0.0790598" C="0.231006" G="0.610874" T="0.0790598"/>
      <pos A="0.382953" C="0.382953" G="0.155033" T="0.0790598"/>
      <pos A="0.382953" C="0.30698" G="0.0790598" T="0.231006"/>
      <pos A="0.155033" C="0.30698" G="0.30698" T="0.231006"/>
    </motif>
    <motif db="0" id="M24" alt="O24" length="40" nsites="8" evalue="1.3e-003">
      <pos A="0.398148" C="0.121605" G="0.0820988" T="0.398148"/>
      <pos A="0.200617" C="0.398148" G="0.0425926" T="0.358642"/>
      <pos A="0.161111" C="0.437654" G="0.161111" T="0.240123"/>
      <pos A="0.240123" C="0.47716" G="0.121605" T="0.161111"/>
      <pos A="0.516667" C="0.121605" G="0.121605" T="0.240123"/>
      <pos A="0.47716" C="0.27963" G="0.00308642" T="0.240123"/>
      <pos A="0.47716" C="0.121605" G="0.121605" T="0.27963"/>
      <pos A="0.240123" C="0.319136" G="0.0820988" T="0.358642"/>
      <pos A="0.358642" C="0.27963" G="0.0820988" T="0.27963"/>
      <pos A="0.27963" C="0.240123" G="0.319136" T="0.161111"/>
      <pos A="0.437654" C="0.200617" G="0.358642" T="0.00308642"/>
      <pos A="0.319136" C="0.0820988" G="0.437654" T="0.161111"/>
      <pos A="0.319136" C="0.0820988" G="0.398148" T="0.200617"/>
      <pos A="0.121605" C="0.398148" G="0.27963" T="0.200617"/>
      <pos A="0.358642" C="0.121605" G="0.0820988" T="0.437654"/>
      <pos A="0.200617" C="0.358642" G="0.398148" T="0.0425926"/>
      <pos A="0.398148" C="0.240123" G="0.0820988" T="0.27963"/>
      <pos A="0.161111" C="0.319136" G="0.358642" T="0.161111"/>
      <pos A="0.121605" C="0.240123" G="0.27963" T="0.358642"/>
      <pos A="0.358642" C="0.0820988" G="0.240123" T="0.319136"/>
      <pos A="0.161111" C="0.200617" G="0.47716" T="0.161111"/>
      <pos A="0.437654" C="0.0820988" G="0.240123" T="0.240123"/>
      <pos A="0.47716" C="0.358642" G="0.0820988" T="0.0820988"/>
      <pos A="0.437654" C="0.121605" G="0.27963" T="0.161111"/>
      <pos A="0.121605" C="0.240123" G="0.319136" T="0.319136"/>
      <pos A="0.27963" C="0.47716" G="0.121605" T="0.121605"/>
      <pos A="0.121605" C="0.240123" G="0.121605" T="0.516667"/>
      <pos A="0.27963" C="0.161111" G="0.319136" T="0.240123"/>
      <pos A="0.161111" C="0.27963" G="0.200617" T="0.358642"/>
      <pos A="0.358642" C="0.240123" G="0.200617" T="0.200617"/>
      <pos A="0.121605" C="0.240123" G="0.200617" T="0.437654"/>
      <pos A="0.161111" C="0.240123" G="0.200617" T="0.398148"/>
      <pos A="0.358642" C="0.240123" G="0.121605" T="0.27963"/>
      <pos A="0.319136" C="0.398148" G="0.121605" T="0.161111"/>
      <pos A="0.161111" C="0.437654" G="0.240123" T="0.161111"/>
      <pos A="0.398148" C="0.200617" G="0.121605" T="0.27963"/>
      <pos A="0.200617" C="0.516667" G="0.200617" T="0.0820988"/>
      <pos A="0.240123" C="0.516667" G="0.121605" T="0.121605"/>
      <pos A="0.398148" C="0.161111" G="0.27963" T="0.161111"/>
      <pos A="0.556173" C="0.240123" G="0.0425926" T="0.161111"/>
    </motif>
    <motif db="0" id="M25" alt="O25" length="40" nsites="8" evalue="1.3e-003">
      <pos A="0.299383" C="0.595679" G="0.00308642" T="0.101852"/>
      <pos A="0.398148" C="0.101852" G="0.101852" T="0.398148"/>
      <pos A="0.398148" C="0.200617" G="0.200617" T="0.200617"/>
      <pos A="0.299383" C="0.101852" G="0.299383" T="0.299383"/>
      <pos A="0.595679" C="0.00308642" G="0.299383" T="0.101852"/>
      <pos A="0.299383" C="0.101852" G="0.299383" T="0.299383"/>
      <pos A="0.299383" C="0.398148" G="0.200617" T="0.101852"/>
      <pos A="0.79321" C="0.101852" G="0.00308642" T="0.101852"/>
      <pos A="0.200617" C="0.101852" G="0.299383" T="0.398148"/>
      <pos A="0.200617" C="0.398148" G="0.200617" T="0.200617"/>
      <pos A="0.200617" C="0.200617" G="0.00308642" T="0.595679"/>
      <pos A="0.200617" C="0.398148" G="0.200617" T="0.200617"/>
      <pos A="0.398148" C="0.299383" G="0.200617" T="0.101852"/>
      <pos A="0.299383" C="0.398148" G="0.00308642" T="0.299383"/>
      <pos A="0.101852" C="0.200617" G="0.101852" T="0.595679"/>
      <pos A="0.200617" C="0.200617" G="0.299383" T="0.299383"/>
      <pos A="0.496914" C="0.00308642" G="0.299383" T="0.200617"/>
      <pos A="0.101852" C="0.101852" G="0.200617" T="0.595679"/>
      <pos A="0.496914" C="0.00308642" G="0.299383" T="0.200617"/>
      <pos A="0.101852" C="0.101852" G="0.496914" T="0.299383"/>
      <pos A="0.00308642" C="0.101852" G="0.496914" T="0.398148"/>
      <pos A="0.101852" C="0.299383" G="0.00308642" T="0.595679"/>
      <pos A="0.200617" C="0.00308642" G="0.398148" T="0.398148"/>
      <pos A="0.496914" C="0.00308642" G="0.200617" T="0.299383"/>
      <pos A="0.694444" C="0.200617" G="0.00308642" T="0.101852"/>
      <pos A="0.694444" C="0.00308642" G="0.200617" T="0.101852"/>
      <pos A="0.694444" C="0.101852" G="0.00308642" T="0.200617"/>
      <pos A="0.200617" C="0.200617" G="0.496914" T="0.101852"/>
      <pos A="0.398148" C="0.101852" G="0.398148" T="0.101852"/>
      <pos A="0.496914" C="0.200617" G="0.101852" T="0.200617"/>
      <pos A="0.398148" C="0.299383" G="0.101852" T="0.200617"/>
      <pos A="0.398148" C="0.200617" G="0.00308642" T="0.398148"/>
      <pos A="0.496914" C="0.299383" G="0.101852" T="0.101852"/>
      <pos A="0.00308642" C="0.398148" G="0.00308642" T="0.595679"/>
      <pos A="0.200617" C="0.398148" G="0.00308642" T="0.398148"/>
      <pos A="0.496914" C="0.101852" G="0.00308642" T="0.398148"/>
      <pos A="0.101852" C="0.101852" G="0.398148" T="0.398148"/>
      <pos A="0.694444" C="0.101852" G="0.00308642" T="0.200617"/>
      <pos A="0.398148" C="0.200617" G="0.101852" T="0.299383"/>
      <pos A="0.101852" C="0.496914" G="0.299383" T="0.101852"/>
    </motif>
    <motif db="0" id="M26" alt="O26" length="40" nsites="8" evalue="1.3e-003">
      <pos A="0.285273" C="0.100766" G="0.27442" T="0.33954"/>
      <pos A="0.328686" C="0.198446" G="0.328686" T="0.14418"/>
      <pos A="0.382953" C="0.17674" G="0.231006" T="0.2093"/>
      <pos A="0.448073" C="0.231006" G="0.133326" T="0.187593"/>
      <pos A="0.350393" C="0.285273" G="0.231006" T="0.133326"/>
      <pos A="0.24186" C="0.198446" G="0.24186" T="0.317833"/>
      <pos A="0.155033" C="0.100766" G="0.263566" T="0.480633"/>
      <pos A="0.220153" C="0.24186" G="0.165886" T="0.3721"/>
      <pos A="0.665141" C="0.14418" G="0.0464998" T="0.14418"/>
      <pos A="0.3721" C="0.263566" G="0.231006" T="0.133326"/>
      <pos A="0.133326" C="0.252713" G="0.252713" T="0.361246"/>
      <pos A="0.27442" C="0.11162" G="0.11162" T="0.502341"/>
      <pos A="0.187593" C="0.14418" G="0.33954" T="0.328686"/>
      <pos A="0.27442" C="0.198446" G="0.24186" T="0.285273"/>
      <pos A="0.122473" C="0.252713" G="0.24186" T="0.382953"/>
      <pos A="0.382953" C="0.14418" G="0.11162" T="0.361246"/>
      <pos A="0.122473" C="0.165886" G="0.361246" T="0.350393"/>
      <pos A="0.11162" C="0.328686" G="0.33954" T="0.220153"/>
      <pos A="0.350393" C="0.361246" G="0.0573531" T="0.231006"/>
      <pos A="0.33954" C="0.0899131" G="0.198446" T="0.3721"/>
      <pos A="0.296126" C="0.27442" G="0.24186" T="0.187593"/>
      <pos A="0.263566" C="0.27442" G="0.122473" T="0.33954"/>
      <pos A="0.285273" C="0.252713" G="0.2093" T="0.252713"/>
      <pos A="0.46978" C="0.11162" G="0.296126" T="0.122473"/>
      <pos A="0.2093" C="0.263566" G="0.263566" T="0.263566"/>
      <pos A="0.40466" C="0.155033" G="0.2093" T="0.231006"/>
      <pos A="0.2093" C="0.350393" G="0.317833" T="0.122473"/>
      <pos A="0.317833" C="0.0247931" G="0.231006" T="0.426366"/>
      <pos A="0.252713" C="0.30698" G="0.263566" T="0.17674"/>
      <pos A="0.285273" C="0.33954" G="0.17674" T="0.198446"/>
      <pos A="0.231006" C="0.231006" G="0.155033" T="0.382953"/>
      <pos A="0.24186" C="0.0682064" G="0.220153" T="0.46978"/>
      <pos A="0.220153" C="0.187593" G="0.24186" T="0.350393"/>
      <pos A="0.263566" C="0.231006" G="0.382953" T="0.122473"/>
      <pos A="0.296126" C="0.11162" G="0.27442" T="0.317833"/>
      <pos A="0.198446" C="0.220153" G="0.393806" T="0.187593"/>
      <pos A="0.317833" C="0.285273" G="0.155033" T="0.24186"/>
      <pos A="0.40466" C="0.155033" G="0.122473" T="0.317833"/>
      <pos A="0.33954" C="0.317833" G="0.231006" T="0.11162"/>
      <pos A="0.100766" C="0.285273" G="0.198446" T="0.415513"/>
    </motif>
    <motif db="0" id="M27" alt="O27" length="40" nsites="8" evalue="1.3e-003">
      <pos A="0.285273" C="0.285273" G="0.285273" T="0.14418"/>
      <pos A="0.426366" C="0.285273" G="0.00308642" T="0.285273"/>
      <pos A="0.285273" C="0.00308642" G="0.708554" T="0.00308642"/>
      <pos A="0.426366" C="0.285273" G="0.285273" T="0.00308642"/>
      <pos A="0.708554" C="0.00308642" G="0.14418" T="0.14418"/>
      <pos A="0.14418" C="0.00308642" G="0.426366" T="0.426366"/>
      <pos A="0.426366" C="0.285273" G="0.285273" T="0.00308642"/>
      <pos A="0.426366" C="0.14418" G="0.14418" T="0.285273"/>
      <pos A="0.285273" C="0.285273" G="0.285273" T="0.14418"/>
      <pos A="0.285273" C="0.14418" G="0.285273" T="0.285273"/>
      <pos A="0.00308642" C="0.00308642" G="0.285273" T="0.708554"/>
      <pos A="0.285273" C="0.14418" G="0.285273" T="0.285273"/>
      <pos A="0.285273" C="0.285273" G="0.426366" T="0.00308642"/>
      <pos A="0.285273" C="0.285273" G="0.285273" T="0.14418"/>
      <pos A="0.285273" C="0.426366" G="0.00308642" T="0.285273"/>
      <pos A="0.00308642" C="0.567461" G="0.14418" T="0.285273"/>
      <pos A="0.285273" C="0.285273" G="0.00308642" T="0.426366"/>
      <pos A="0.285273" C="0.00308642" G="0.14418" T="0.567461"/>
      <pos A="0.426366" C="0.14418" G="0.14418" T="0.285273"/>
      <pos A="0.00308642" C="0.285273" G="0.567461" T="0.14418"/>
      <pos A="0.14418" C="0.708554" G="0.00308642" T="0.14418"/>
      <pos A="0.00308642" C="0.567461" G="0.426366" T="0.00308642"/>
      <pos A="0.708554" C="0.00308642" G="0.285273" T="0.00308642"/>
      <pos A="0.426366" C="0.14418" G="0.285273" T="0.14418"/>
      <pos A="0.14418" C="0.14418" G="0.567461" T="0.14418"/>
      <pos A="0.708554" C="0.00308642" G="0.285273" T="0.00308642"/>
      <pos A="0.567461" C="0.00308642" G="0.14418" T="0.285273"/>
      <pos A="0.426366" C="0.285273" G="0.285273" T="0.00308642"/>
      <pos A="0.426366" C="0.285273" G="0.285273" T="0.00308642"/>
      <pos A="0.14418" C="0.567461" G="0.00308642" T="0.285273"/>
      <pos A="0.426366" C="0.14418" G="0.00308642" T="0.426366"/>
      <pos A="0.285273" C="0.426366" G="0.14418" T="0.14418"/>
      <pos A="0.426366" C="0.426366" G="0.00308642" T="0.14418"/>
      <pos A="0.426366" C="0.285273" G="0.00308642" T="0.285273"/>
      <pos A="0.285273" C="0.14418" G="0.285273" T="0.285273"/>
      <pos A="0.285273" C="0.00308642" G="0.00308642" T="0.708554"/>
      <pos A="0.00308642" C="0.14418" G="0.567461" T="0.285273"/>
      <pos A="0.708554" C="0.00308642" G="0.285273" T="0.00308642"/>
      <pos A="0.285273" C="0.00308642" G="0.426366" T="0.285273"/>
      <pos A="0.00308642" C="0.708554" G="0.00308642" T="0.285273"/>
    </motif>
    <motif db="0" id="M28" alt="O28" length="40" nsites="8" evalue="1.3e-003">
      <pos A="0.211013" C="0.33447" G="0.217511" T="0.237004"/>
      <pos A="0.224009" C="0.172028" G="0.321475" T="0.282489"/>
      <pos A="0.217511" C="0.347466" G="0.262996" T="0.172028"/>
      <pos A="0.301982" C="0.288987" G="0.288987" T="0.120045"/>
      <pos A="0.25" C="0.113548" G="0.237004" T="0.399448"/>
      <pos A="0.237004" C="0.146037" G="0.373457" T="0.243502"/>
      <pos A="0.522905" C="0.211013" G="0.0485709" T="0.217511"/>
      <pos A="0.159032" C="0.269493" G="0.314977" T="0.256498"/>
      <pos A="0.230507" C="0.204516" G="0.16553" T="0.399448"/>
      <pos A="0.282489" C="0.275991" G="0.172028" T="0.269493"/>
      <pos A="0.360461" C="0.295484" G="0.178525" T="0.16553"/>
      <pos A="0.295484" C="0.217511" G="0.16553" T="0.321475"/>
      <pos A="0.405946" C="0.237004" G="0.16553" T="0.19152"/>
      <pos A="0.269493" C="0.0615664" G="0.282489" T="0.386452"/>
      <pos A="0.217511" C="0.230507" G="0.159032" T="0.39295"/>
      <pos A="0.152534" C="0.262996" G="0.237004" T="0.347466"/>
      <pos A="0.327972" C="0.224009" G="0.256498" T="0.19152"/>
      <pos A="0.269493" C="0.198018" G="0.159032" T="0.373457"/>
      <pos A="0.120045" C="0.230507" G="0.295484" T="0.353963"/>
      <pos A="0.30848" C="0.321475" G="0.282489" T="0.0875565"/>
      <pos A="0.451429" C="0.243502" G="0.10705" T="0.198018"/>
      <pos A="0.288987" C="0.146037" G="0.340968" T="0.224009"/>
      <pos A="0.185023" C="0.224009" G="0.262996" T="0.327972"/>
      <pos A="0.373457" C="0.243502" G="0.19152" T="0.19152"/>
      <pos A="0.360461" C="0.288987" G="0.204516" T="0.146037"/>
      <pos A="0.237004" C="0.211013" G="0.295484" T="0.256498"/>
      <pos A="0.211013" C="0.198018" G="0.327972" T="0.262996"/>
      <pos A="0.217511" C="0.243502" G="0.33447" T="0.204516"/>
      <pos A="0.457927" C="0.0940543" G="0.126543" T="0.321475"/>
      <pos A="0.178525" C="0.159032" G="0.366959" T="0.295484"/>
      <pos A="0.211013" C="0.275991" G="0.133041" T="0.379955"/>
      <pos A="0.185023" C="0.33447" G="0.198018" T="0.282489"/>
      <pos A="0.405946" C="0.172028" G="0.126543" T="0.295484"/>
      <pos A="0.172028" C="0.373457" G="0.243502" T="0.211013"/>
      <pos A="0.256498" C="0.243502" G="0.275991" T="0.224009"/>
      <pos A="0.451429" C="0.126543" G="0.25" T="0.172028"/>
      <pos A="0.256498" C="0.256498" G="0.256498" T="0.230507"/>
      <pos A="0.269493" C="0.282489" G="0.269493" T="0.178525"/>
      <pos A="0.256498" C="0.237004" G="0.172028" T="0.33447"/>
      <pos A="0.159032" C="0.379955" G="0.16553" T="0.295484"/>
    </motif>
    <motif db="0" id="M29" alt="O29" length="40" nsites="8" evalue="1.3e-003">
      <pos A="0.279295" C="0.170486" G="0.346255" T="0.203965"/>
      <pos A="0.371364" C="0.120266" G="0.287665" T="0.220705"/>
      <pos A="0.187226" C="0.237445" G="0.312774" T="0.262555"/>
      <pos A="0.0951556" C="0.329514" G="0.203965" T="0.371364"/>
      <pos A="0.404844" C="0.270924" G="0.145376" T="0.178855"/>
      <pos A="0.279295" C="0.304405" G="0.229076" T="0.187226"/>
      <pos A="0.203965" C="0.346255" G="0.187226" T="0.262555"/>
      <pos A="0.195595" C="0.254185" G="0.262555" T="0.287665"/>
      <pos A="0.195595" C="0.304405" G="0.128636" T="0.371364"/>
      <pos A="0.128636" C="0.262555" G="0.153745" T="0.455064"/>
      <pos A="0.304405" C="0.145376" G="0.321145" T="0.229076"/>
      <pos A="0.137005" C="0.329514" G="0.312774" T="0.220705"/>
      <pos A="0.187226" C="0.362995" G="0.137005" T="0.312774"/>
      <pos A="0.245815" C="0.187226" G="0.245815" T="0.321145"/>
      <pos A="0.270924" C="0.254185" G="0.212335" T="0.262555"/>
      <pos A="0.429954" C="0.262555" G="0.262555" T="0.0449363"/>
      <pos A="0.379734" C="0.137005" G="0.287665" T="0.195595"/>
      <pos A="0.270924" C="0.346255" G="0.195595" T="0.187226"/>
      <pos A="0.321145" C="0.312774" G="0.061676" T="0.304405"/>
      <pos A="0.505284" C="0.061676" G="0.170486" T="0.262555"/>
      <pos A="0.203965" C="0.220705" G="0.404844" T="0.170486"/>
      <pos A="0.346255" C="0.220705" G="0.195595" T="0.237445"/>
      <pos A="0.220705" C="0.103526" G="0.270924" T="0.404844"/>
      <pos A="0.480174" C="0.0867862" G="0.212335" T="0.220705"/>
      <pos A="0.329514" C="0.187226" G="0.337884" T="0.145376"/>
      <pos A="0.162116" C="0.287665" G="0.145376" T="0.404844"/>
      <pos A="0.128636" C="0.153745" G="0.270924" T="0.446694"/>
      <pos A="0.279295" C="0.220705" G="0.187226" T="0.312774"/>
      <pos A="0.187226" C="0.312774" G="0.0281965" T="0.471803"/>
      <pos A="0.496914" C="0.229076" G="0.128636" T="0.145376"/>
      <pos A="0.346255" C="0.304405" G="0.162116" T="0.187226"/>
      <pos A="0.321145" C="0.153745" G="0.270924" T="0.254185"/>
      <pos A="0.396474" C="0.153745" G="0.195595" T="0.254185"/>
      <pos A="0.254185" C="0.162116" G="0.346255" T="0.237445"/>
      <pos A="0.229076" C="0.229076" G="0.362995" T="0.178855"/>
      <pos A="0.120266" C="0.287665" G="0.321145" T="0.270924"/>
      <pos A="0.337884" C="0.195595" G="0.178855" T="0.287665"/>
      <pos A="0.254185" C="0.120266" G="0.287665" T="0.337884"/>
      <pos A="0.178855" C="0.178855" G="0.270924" T="0.371364"/>
      <pos A="0.304405" C="0.229076" G="0.279295" T="0.187226"/>
    </motif>
    <motif db="0" id="M30" alt="O30" length="40" nsites="8" evalue="1.3e-003">
      <pos A="0.120045" C="0.211013" G="0.39295" T="0.275991"/>
      <pos A="0.301982" C="0.230507" G="0.243502" T="0.224009"/>
      <pos A="0.19152" C="0.347466" G="0.211013" T="0.25"/>
      <pos A="0.431937" C="0.230507" G="0.19152" T="0.146037"/>
      <pos A="0.282489" C="0.178525" G="0.126543" T="0.412443"/>
      <pos A="0.39295" C="0.19152" G="0.256498" T="0.159032"/>
      <pos A="0.366959" C="0.126543" G="0.211013" T="0.295484"/>
      <pos A="0.178525" C="0.353963" G="0.321475" T="0.146037"/>
      <pos A="0.288987" C="0.139539" G="0.178525" T="0.39295"/>
      <pos A="0.224009" C="0.178525" G="0.269493" T="0.327972"/>
      <pos A="0.321475" C="0.256498" G="0.146037" T="0.275991"/>
      <pos A="0.373457" C="0.204516" G="0.243502" T="0.178525"/>
      <pos A="0.33447" C="0.100552" G="0.33447" T="0.230507"/>
      <pos A="0.269493" C="0.269493" G="0.282489" T="0.178525"/>
      <pos A="0.211013" C="0.262996" G="0.178525" T="0.347466"/>
      <pos A="0.243502" C="0.211013" G="0.198018" T="0.347466"/>
      <pos A="0.204516" C="0.262996" G="0.256498" T="0.275991"/>
      <pos A="0.139539" C="0.314977" G="0.256498" T="0.288987"/>
      <pos A="0.301982" C="0.230507" G="0.152534" T="0.314977"/>
      <pos A="0.360461" C="0.19152" G="0.185023" T="0.262996"/>
      <pos A="0.243502" C="0.282489" G="0.198018" T="0.275991"/>
      <pos A="0.262996" C="0.230507" G="0.25" T="0.256498"/>
      <pos A="0.113548" C="0.366959" G="0.262996" T="0.256498"/>
      <pos A="0.243502" C="0.230507" G="0.152534" T="0.373457"/>
      <pos A="0.262996" C="0.243502" G="0.211013" T="0.282489"/>
      <pos A="0.269493" C="0.340968" G="0.152534" T="0.237004"/>
      <pos A="0.25" C="0.204516" G="0.19152" T="0.353963"/>
      <pos A="0.360461" C="0.074561" G="0.269493" T="0.295484"/>
      <pos A="0.301982" C="0.133041" G="0.347466" T="0.217511"/>
      <pos A="0.353963" C="0.243502" G="0.230507" T="0.172028"/>
      <pos A="0.425439" C="0.282489" G="0.256498" T="0.0355753"/>
      <pos A="0.399448" C="0.126543" G="0.185023" T="0.288987"/>
      <pos A="0.152534" C="0.269493" G="0.386452" T="0.19152"/>
      <pos A="0.288987" C="0.217511" G="0.172028" T="0.321475"/>
      <pos A="0.211013" C="0.152534" G="0.418941" T="0.217511"/>
      <pos A="0.126543" C="0.159032" G="0.457927" T="0.256498"/>
      <pos A="0.224009" C="0.321475" G="0.16553" T="0.288987"/>
      <pos A="0.262996" C="0.230507" G="0.126543" T="0.379955"/>
      <pos A="0.178525" C="0.159032" G="0.262996" T="0.399448"/>
      <pos A="0.366959" C="0.366959" G="0.074561" T="0.19152"/>
    </motif>
    <motif db="0" id="M32" alt="O32" length="40" nsites="8" evalue="1.3e-003">
      <pos A="0.204516" C="0.366959" G="0.146037" T="0.282489"/>
      <pos A="0.269493" C="0.139539" G="0.301982" T="0.288987"/>
      <pos A="0.386452" C="0.185023" G="0.19152" T="0.237004"/>
      <pos A="0.275991" C="0.185023" G="0.237004" T="0.301982"/>
      <pos A="0.379955" C="0.126543" G="0.217511" T="0.275991"/>
      <pos A="0.301982" C="0.178525" G="0.237004" T="0.282489"/>
      <pos A="0.152534" C="0.399448" G="0.152534" T="0.295484"/>
      <pos A="0.438434" C="0.217511" G="0.126543" T="0.217511"/>
      <pos A="0.178525" C="0.126543" G="0.314977" T="0.379955"/>
      <pos A="0.204516" C="0.172028" G="0.412443" T="0.211013"/>
      <pos A="0.275991" C="0.146037" G="0.301982" T="0.275991"/>
      <pos A="0.373457" C="0.33447" G="0.152534" T="0.139539"/>
      <pos A="0.25" C="0.321475" G="0.172028" T="0.256498"/>
      <pos A="0.327972" C="0.25" G="0.159032" T="0.262996"/>
      <pos A="0.243502" C="0.282489" G="0.204516" T="0.269493"/>
      <pos A="0.295484" C="0.282489" G="0.217511" T="0.204516"/>
      <pos A="0.19152" C="0.178525" G="0.230507" T="0.399448"/>
      <pos A="0.295484" C="0.230507" G="0.211013" T="0.262996"/>
      <pos A="0.275991" C="0.204516" G="0.217511" T="0.301982"/>
      <pos A="0.386452" C="0.146037" G="0.373457" T="0.0940543"/>
      <pos A="0.301982" C="0.243502" G="0.33447" T="0.120045"/>
      <pos A="0.353963" C="0.159032" G="0.16553" T="0.321475"/>
      <pos A="0.178525" C="0.224009" G="0.0940543" T="0.503411"/>
      <pos A="0.139539" C="0.262996" G="0.217511" T="0.379955"/>
      <pos A="0.327972" C="0.33447" G="0.178525" T="0.159032"/>
      <pos A="0.360461" C="0.172028" G="0.172028" T="0.295484"/>
      <pos A="0.159032" C="0.16553" G="0.379955" T="0.295484"/>
      <pos A="0.237004" C="0.25" G="0.178525" T="0.33447"/>
      <pos A="0.120045" C="0.33447" G="0.347466" T="0.198018"/>
      <pos A="0.224009" C="0.282489" G="0.16553" T="0.327972"/>
      <pos A="0.211013" C="0.340968" G="0.230507" T="0.217511"/>
      <pos A="0.353963" C="0.224009" G="0.25" T="0.172028"/>
      <pos A="0.288987" C="0.340968" G="0.139539" T="0.230507"/>
      <pos A="0.301982" C="0.237004" G="0.16553" T="0.295484"/>
      <pos A="0.224009" C="0.139539" G="0.39295" T="0.243502"/>
      <pos A="0.412443" C="0.178525" G="0.185023" T="0.224009"/>
      <pos A="0.275991" C="0.126543" G="0.198018" T="0.399448"/>
      <pos A="0.198018" C="0.256498" G="0.314977" T="0.230507"/>
      <pos A="0.204516" C="0.113548" G="0.275991" T="0.405946"/>
      <pos A="0.301982" C="0.126543" G="0.288987" T="0.282489"/>
    </motif>
    <motif db="0" id="M33" alt="O33" length="40" nsites="8" evalue="1.3e-003">
      <pos A="0.185023" C="0.321475" G="0.33447" T="0.159032"/>
      <pos A="0.282489" C="0.113548" G="0.282489" T="0.321475"/>
      <pos A="0.146037" C="0.275991" G="0.327972" T="0.25"/>
      <pos A="0.373457" C="0.159032" G="0.126543" T="0.340968"/>
      <pos A="0.185023" C="0.16553" G="0.262996" T="0.386452"/>
      <pos A="0.262996" C="0.16553" G="0.224009" T="0.347466"/>
      <pos A="0.185023" C="0.288987" G="0.237004" T="0.288987"/>
      <pos A="0.314977" C="0.412443" G="0.0940543" T="0.178525"/>
      <pos A="0.379955" C="0.321475" G="0.204516" T="0.0940543"/>
      <pos A="0.399448" C="0.139539" G="0.25" T="0.211013"/>
      <pos A="0.230507" C="0.224009" G="0.295484" T="0.25"/>
      <pos A="0.211013" C="0.204516" G="0.211013" T="0.373457"/>
      <pos A="0.353963" C="0.366959" G="0.178525" T="0.100552"/>
      <pos A="0.314977" C="0.159032" G="0.16553" T="0.360461"/>
      <pos A="0.314977" C="0.172028" G="0.198018" T="0.314977"/>
      <pos A="0.386452" C="0.327972" G="0.172028" T="0.113548"/>
      <pos A="0.33447" C="0.0940543" G="0.295484" T="0.275991"/>
      <pos A="0.230507" C="0.237004" G="0.327972" T="0.204516"/>
      <pos A="0.172028" C="0.224009" G="0.172028" T="0.431937"/>
      <pos A="0.288987" C="0.185023" G="0.120045" T="0.405946"/>
      <pos A="0.204516" C="0.301982" G="0.230507" T="0.262996"/>
      <pos A="0.321475" C="0.211013" G="0.30848" T="0.159032"/>
      <pos A="0.217511" C="0.0680632" G="0.386452" T="0.327972"/>
      <pos A="0.211013" C="0.314977" G="0.321475" T="0.152534"/>
      <pos A="0.33447" C="0.172028" G="0.178525" T="0.314977"/>
      <pos A="0.360461" C="0.211013" G="0.262996" T="0.16553"/>
      <pos A="0.314977" C="0.295484" G="0.152534" T="0.237004"/>
      <pos A="0.230507" C="0.100552" G="0.288987" T="0.379955"/>
      <pos A="0.172028" C="0.224009" G="0.198018" T="0.405946"/>
      <pos A="0.178525" C="0.25" G="0.282489" T="0.288987"/>
      <pos A="0.262996" C="0.288987" G="0.159032" T="0.288987"/>
      <pos A="0.282489" C="0.100552" G="0.275991" T="0.340968"/>
      <pos A="0.126543" C="0.347466" G="0.347466" T="0.178525"/>
      <pos A="0.262996" C="0.269493" G="0.185023" T="0.282489"/>
      <pos A="0.301982" C="0.314977" G="0.0940543" T="0.288987"/>
      <pos A="0.347466" C="0.269493" G="0.211013" T="0.172028"/>
      <pos A="0.230507" C="0.347466" G="0.185023" T="0.237004"/>
      <pos A="0.30848" C="0.19152" G="0.262996" T="0.237004"/>
      <pos A="0.301982" C="0.19152" G="0.211013" T="0.295484"/>
      <pos A="0.262996" C="0.159032" G="0.386452" T="0.19152"/>
    </motif>
    <motif db="0" id="M34" alt="O34" length="40" nsites="8" evalue="1.3e-003">
      <pos A="0.126543" C="0.682099" G="0.126543" T="0.0648148"/>
      <pos A="0.496914" C="0.00308642" G="0.00308642" T="0.496914"/>
      <pos A="0.126543" C="0.311728" G="0.311728" T="0.25"/>
      <pos A="0.126543" C="0.373457" G="0.311728" T="0.188272"/>
      <pos A="0.311728" C="0.126543" G="0.373457" T="0.188272"/>
      <pos A="0.188272" C="0.373457" G="0.25" T="0.188272"/>
      <pos A="0.0648148" C="0.435185" G="0.25" T="0.25"/>
      <pos A="0.435185" C="0.00308642" G="0.311728" T="0.25"/>
      <pos A="0.188272" C="0.188272" G="0.00308642" T="0.62037"/>
      <pos A="0.188272" C="0.0648148" G="0.373457" T="0.373457"/>
      <pos A="0.0648148" C="0.435185" G="0.373457" T="0.126543"/>
      <pos A="0.373457" C="0.25" G="0.0648148" T="0.311728"/>
      <pos A="0.435185" C="0.25" G="0.00308642" T="0.311728"/>
      <pos A="0.126543" C="0.496914" G="0.25" T="0.126543"/>
      <pos A="0.373457" C="0.311728" G="0.188272" T="0.126543"/>
      <pos A="0.311728" C="0.25" G="0.311728" T="0.126543"/>
      <pos A="0.00308642" C="0.373457" G="0.311728" T="0.311728"/>
      <pos A="0.25" C="0.435185" G="0.126543" T="0.188272"/>
      <pos A="0.188272" C="0.126543" G="0.188272" T="0.496914"/>
      <pos A="0.188272" C="0.188272" G="0.373457" T="0.25"/>
      <pos A="0.0648148" C="0.435185" G="0.00308642" T="0.496914"/>
      <pos A="0.126543" C="0.435185" G="0.188272" T="0.25"/>
      <pos A="0.188272" C="0.435185" G="0.188272" T="0.188272"/>
      <pos A="0.25" C="0.435185" G="0.311728" T="0.00308642"/>
      <pos A="0.126543" C="0.188272" G="0.373457" T="0.311728"/>
      <pos A="0.0648148" C="0.00308642" G="0.558642" T="0.373457"/>
      <pos A="0.126543" C="0.496914" G="0.188272" T="0.188272"/>
      <pos A="0.311728" C="0.311728" G="0.126543" T="0.25"/>
      <pos A="0.188272" C="0.496914" G="0.126543" T="0.188272"/>
      <pos A="0.435185" C="0.0648148" G="0.126543" T="0.373457"/>
      <pos A="0.126543" C="0.0648148" G="0.558642" T="0.25"/>
      <pos A="0.188272" C="0.126543" G="0.311728" T="0.373457"/>
      <pos A="0.435185" C="0.188272" G="0.126543" T="0.25"/>
      <pos A="0.126543" C="0.188272" G="0.373457" T="0.311728"/>
      <pos A="0.435185" C="0.188272" G="0.25" T="0.126543"/>
      <pos A="0.435185" C="0.126543" G="0.311728" T="0.126543"/>
      <pos A="0.25" C="0.0648148" G="0.25" T="0.435185"/>
      <pos A="0.311728" C="0.126543" G="0.0648148" T="0.496914"/>
      <pos A="0.311728" C="0.0648148" G="0.435185" T="0.188272"/>
      <pos A="0.126543" C="0.126543" G="0.496914" T="0.25"/>
    </motif>
    <motif db="0" id="M35" alt="O35" length="40" nsites="8" evalue="1.3e-003">
      <pos A="0.332304" C="0.332304" G="0.00308642" T="0.332304"/>
      <pos A="0.332304" C="0.00308642" G="0.661523" T="0.00308642"/>
      <pos A="0.00308642" C="0.00308642" G="0.661523" T="0.332304"/>
      <pos A="0.00308642" C="0.00308642" G="0.332304" T="0.661523"/>
      <pos A="0.332304" C="0.661523" G="0.00308642" T="0.00308642"/>
      <pos A="0.00308642" C="0.332304" G="0.00308642" T="0.661523"/>
      <pos A="0.00308642" C="0.661523" G="0.332304" T="0.00308642"/>
      <pos A="0.00308642" C="0.661523" G="0.00308642" T="0.332304"/>
      <pos A="0.332304" C="0.00308642" G="0.661523" T="0.00308642"/>
      <pos A="0.00308642" C="0.00308642" G="0.990741" T="0.00308642"/>
      <pos A="0.332304" C="0.332304" G="0.332304" T="0.00308642"/>
      <pos A="0.661523" C="0.00308642" G="0.00308642" T="0.332304"/>
      <pos A="0.332304" C="0.00308642" G="0.332304" T="0.332304"/>
      <pos A="0.00308642" C="0.332304" G="0.00308642" T="0.661523"/>
      <pos A="0.332304" C="0.00308642" G="0.332304" T="0.332304"/>
      <pos A="0.00308642" C="0.00308642" G="0.332304" T="0.661523"/>
      <pos A="0.332304" C="0.332304" G="0.332304" T="0.00308642"/>
      <pos A="0.332304" C="0.661523" G="0.00308642" T="0.00308642"/>
      <pos A="0.990741" C="0.00308642" G="0.00308642" T="0.00308642"/>
      <pos A="0.332304" C="0.332304" G="0.00308642" T="0.332304"/>
      <pos A="0.661523" C="0.332304" G="0.00308642" T="0.00308642"/>
      <pos A="0.00308642" C="0.00308642" G="0.661523" T="0.332304"/>
      <pos A="0.332304" C="0.00308642" G="0.332304" T="0.332304"/>
      <pos A="0.332304" C="0.332304" G="0.332304" T="0.00308642"/>
      <pos A="0.00308642" C="0.661523" G="0.00308642" T="0.332304"/>
      <pos A="0.00308642" C="0.990741" G="0.00308642" T="0.00308642"/>
      <pos A="0.332304" C="0.332304" G="0.00308642" T="0.332304"/>
      <pos A="0.00308642" C="0.00308642" G="0.332304" T="0.661523"/>
      <pos A="0.00308642" C="0.661523" G="0.332304" T="0.00308642"/>
      <pos A="0.661523" C="0.332304" G="0.00308642" T="0.00308642"/>
      <pos A="0.332304" C="0.332304" G="0.00308642" T="0.332304"/>
      <pos A="0.332304" C="0.00308642" G="0.00308642" T="0.661523"/>
      <pos A="0.332304" C="0.00308642" G="0.332304" T="0.332304"/>
      <pos A="0.00308642" C="0.990741" G="0.00308642" T="0.00308642"/>
      <pos A="0.332304" C="0.661523" G="0.00308642" T="0.00308642"/>
      <pos A="0.661523" C="0.00308642" G="0.00308642" T="0.332304"/>
      <pos A="0.332304" C="0.332304" G="0.00308642" T="0.332304"/>
      <pos A="0.00308642" C="0.00308642" G="0.661523" T="0.332304"/>
      <pos A="0.990741" C="0.00308642" G="0.00308642" T="0.00308642"/>
      <pos A="0.332304" C="0.00308642" G="0.661523" T="0.00308642"/>
    </motif>
    <motif db="0" id="M36" alt="O36" length="40" nsites="8" evalue="1.3e-003">
      <pos A="0.00308642" C="0.990741" G="0.00308642" T="0.00308642"/>
      <pos A="0.990741" C="0.00308642" G="0.00308642" T="0.00308642"/>
      <pos A="0.00308642" C="0.00308642" G="0.00308642" T="0.990741"/>
      <pos A="0.00308642" C="0.00308642" G="0.00308642" T="0.990741"/>
      <pos A="0.990741" C="0.00308642" G="0.00308642" T="0.00308642"/>
      <pos A="0.00308642" C="0.00308642" G="0.990741" T="0.00308642"/>
      <pos A="0.990741" C="0.00308642" G="0.00308642" T="0.00308642"/>
      <pos A="0.990741" C="0.00308642" G="0.00308642" T="0.00308642"/>
      <pos A="0.00308642" C="0.00308642" G="0.990741" T="0.00308642"/>
      <pos A="0.00308642" C="0.00308642" G="0.990741" T="0.00308642"/>
      <pos A="0.00308642" C="0.990741" G="0.00308642" T="0.00308642"/>
      <pos A="0.990741" C="0.00308642" G="0.00308642" T="0.00308642"/>
      <pos A="0.00308642" C="0.00308642" G="0.990741" T="0.00308642"/>
      <pos A="0.00308642" C="0.990741" G="0.00308642" T="0.00308642"/>
      <pos A="0.990741" C="0.00308642" G="0.00308642" T="0.00308642"/>
      <pos A="0.00308642" C="0.990741" G="0.00308642" T="0.00308642"/>
      <pos A="0.00308642" C="0.990741" G="0.00308642" T="0.00308642"/>
      <pos A="0.00308642" C="0.00308642" G="0.00308642" T="0.990741"/>
      <pos A="0.00308642" C="0.990741" G="0.00308642" T="0.00308642"/>
      <pos A="0.00308642" C="0.00308642" G="0.00308642" T="0.990741"/>
      <pos A="0.00308642" C="0.00308642" G="0.00308642" T="0.990741"/>
      <pos A="0.00308642" C="0.00308642" G="0.00308642" T="0.990741"/>
      <pos A="0.00308642" C="0.990741" G="0.00308642" T="0.00308642"/>
      <pos A="0.990741" C="0.00308642" G="0.00308642" T="0.00308642"/>
      <pos A="0.00308642" C="0.990741" G="0.00308642" T="0.00308642"/>
      <pos A="0.00308642" C="0.990741" G="0.00308642" T="0.00308642"/>
      <pos A="0.00308642" C="0.990741" G="0.00308642" T="0.00308642"/>
      <pos A="0.00308642" C="0.990741" G="0.00308642" T="0.00308642"/>
      <pos A="0.00308642" C="0.00308642" G="0.990741" T="0.00308642"/>
      <pos A="0.00308642" C="0.00308642" G="0.00308642" T="0.990741"/>
      <pos A="0.00308642" C="0.00308642" G="0.00308642" T="0.990741"/>
      <pos A="0.00308642" C="0.990741" G="0.00308642" T="0.00308642"/>
      <pos A="0.00308642" C="0.00308642" G="0.00308642" T="0.990741"/>
      <pos A="0.00308642" C="0.00308642" G="0.00308642" T="0.990741"/>
      <pos A="0.990741" C="0.00308642" G="0.00308642" T="0.00308642"/>
      <pos A="0.00308642" C="0.990741" G="0.00308642" T="0.00308642"/>
      <pos A="0.00308642" C="0.00308642" G="0.00308642" T="0.990741"/>
      <pos A="0.00308642" C="0.00308642" G="0.00308642" T="0.990741"/>
      <pos A="0.00308642" C="0.00308642" G="0.990741" T="0.00308642"/>
      <pos A="0.990741" C="0.00308642" G="0.00308642" T="0.00308642"/>
    </motif>
    <motif db="0" id="M37" alt="O37" length="40" nsites="8" evalue="1.3e-003">
      <pos A="0.335664" C="0.154258" G="0.305429" T="0.204649"/>
      <pos A="0.265117" C="0.275195" G="0.224805" T="0.234883"/>
      <pos A="0.224805" C="0.134102" G="0.184492" T="0.456601"/>
      <pos A="0.214727" C="0.40621" G="0.255039" T="0.124024"/>
      <pos A="0.325586" C="0.214727" G="0.305429" T="0.154258"/>
      <pos A="0.234883" C="0.244961" G="0.335664" T="0.184492"/>
      <pos A="0.184492" C="0.113946" G="0.365898" T="0.335664"/>
      <pos A="0.14418" C="0.265117" G="0.386054" T="0.204649"/>
      <pos A="0.365898" C="0.194571" G="0.234883" T="0.204649"/>
      <pos A="0.224805" C="0.204649" G="0.275195" T="0.295351"/>
      <pos A="0.446523" C="0.184492" G="0.174414" T="0.194571"/>
      <pos A="0.14418" C="0.194571" G="0.224805" T="0.436445"/>
      <pos A="0.295351" C="0.305429" G="0.244961" T="0.154258"/>
      <pos A="0.164336" C="0.345742" G="0.305429" T="0.184492"/>
      <pos A="0.154258" C="0.255039" G="0.164336" T="0.426366"/>
      <pos A="0.285273" C="0.164336" G="0.275195" T="0.275195"/>
      <pos A="0.496914" C="0.164336" G="0.134102" T="0.204649"/>
      <pos A="0.426366" C="0.345742" G="0.124024" T="0.103868"/>
      <pos A="0.214727" C="0.255039" G="0.134102" T="0.396132"/>
      <pos A="0.224805" C="0.305429" G="0.113946" T="0.35582"/>
      <pos A="0.375976" C="0.224805" G="0.164336" T="0.234883"/>
      <pos A="0.345742" C="0.255039" G="0.365898" T="0.0333205"/>
      <pos A="0.285273" C="0.154258" G="0.345742" T="0.214727"/>
      <pos A="0.164336" C="0.113946" G="0.335664" T="0.386054"/>
      <pos A="0.134102" C="0.285273" G="0.234883" T="0.345742"/>
      <pos A="0.295351" C="0.285273" G="0.184492" T="0.234883"/>
      <pos A="0.285273" C="0.204649" G="0.315508" T="0.194571"/>
      <pos A="0.0837116" C="0.335664" G="0.305429" T="0.275195"/>
      <pos A="0.436445" C="0.204649" G="0.0937896" T="0.265117"/>
      <pos A="0.184492" C="0.214727" G="0.275195" T="0.325586"/>
      <pos A="0.35582" C="0.285273" G="0.214727" T="0.14418"/>
      <pos A="0.446523" C="0.154258" G="0.315508" T="0.0837116"/>
      <pos A="0.35582" C="0.275195" G="0.164336" T="0.204649"/>
      <pos A="0.285273" C="0.305429" G="0.124024" T="0.285273"/>
      <pos A="0.113946" C="0.14418" G="0.234883" T="0.506992"/>
      <pos A="0.275195" C="0.174414" G="0.315508" T="0.234883"/>
      <pos A="0.386054" C="0.0635546" G="0.204649" T="0.345742"/>
      <pos A="0.214727" C="0.365898" G="0.184492" T="0.234883"/>
      <pos A="0.14418" C="0.184492" G="0.295351" T="0.375976"/>
      <pos A="0.194571" C="0.244961" G="0.224805" T="0.335664"/>
    </motif>
    <motif db="0" id="M38" alt="O38" length="40" nsites="8" evalue="1.3e-003">
      <pos A="0.360461" C="0.198018" G="0.100552" T="0.340968"/>
      <pos A="0.288987" C="0.314977" G="0.211013" T="0.185023"/>
      <pos A="0.198018" C="0.237004" G="0.19152" T="0.373457"/>
      <pos A="0.399448" C="0.301982" G="0.224009" T="0.074561"/>
      <pos A="0.373457" C="0.243502" G="0.198018" T="0.185023"/>
      <pos A="0.301982" C="0.113548" G="0.379955" T="0.204516"/>
      <pos A="0.25" C="0.113548" G="0.295484" T="0.340968"/>
      <pos A="0.256498" C="0.0615664" G="0.386452" T="0.295484"/>
      <pos A="0.211013" C="0.126543" G="0.321475" T="0.340968"/>
      <pos A="0.224009" C="0.327972" G="0.185023" T="0.262996"/>
      <pos A="0.185023" C="0.243502" G="0.074561" T="0.496914"/>
      <pos A="0.386452" C="0.340968" G="0.133041" T="0.139539"/>
      <pos A="0.256498" C="0.19152" G="0.25" T="0.301982"/>
      <pos A="0.178525" C="0.237004" G="0.25" T="0.33447"/>
      <pos A="0.25" C="0.275991" G="0.217511" T="0.256498"/>
      <pos A="0.185023" C="0.353963" G="0.224009" T="0.237004"/>
      <pos A="0.224009" C="0.19152" G="0.33447" T="0.25"/>
      <pos A="0.347466" C="0.237004" G="0.126543" T="0.288987"/>
      <pos A="0.282489" C="0.178525" G="0.275991" T="0.262996"/>
      <pos A="0.19152" C="0.327972" G="0.256498" T="0.224009"/>
      <pos A="0.347466" C="0.301982" G="0.185023" T="0.16553"/>
      <pos A="0.353963" C="0.178525" G="0.217511" T="0.25"/>
      <pos A="0.405946" C="0.237004" G="0.113548" T="0.243502"/>
      <pos A="0.19152" C="0.133041" G="0.360461" T="0.314977"/>
      <pos A="0.321475" C="0.269493" G="0.301982" T="0.10705"/>
      <pos A="0.282489" C="0.139539" G="0.230507" T="0.347466"/>
      <pos A="0.321475" C="0.185023" G="0.282489" T="0.211013"/>
      <pos A="0.269493" C="0.243502" G="0.224009" T="0.262996"/>
      <pos A="0.198018" C="0.204516" G="0.25" T="0.347466"/>
      <pos A="0.10705" C="0.288987" G="0.10705" T="0.496914"/>
      <pos A="0.405946" C="0.256498" G="0.133041" T="0.204516"/>
      <pos A="0.327972" C="0.30848" G="0.0550686" T="0.30848"/>
      <pos A="0.217511" C="0.126543" G="0.33447" T="0.321475"/>
      <pos A="0.217511" C="0.139539" G="0.39295" T="0.25"/>
      <pos A="0.366959" C="0.16553" G="0.25" T="0.217511"/>
      <pos A="0.185023" C="0.321475" G="0.217511" T="0.275991"/>
      <pos A="0.19152" C="0.256498" G="0.185023" T="0.366959"/>
      <pos A="0.282489" C="0.25" G="0.237004" T="0.230507"/>
      <pos A="0.282489" C="0.19152" G="0.301982" T="0.224009"/>
      <pos A="0.30848" C="0.25" G="0.262996" T="0.178525"/>
    </motif>
    <motif db="0" id="M4" alt="O4" length="40" nsites="8" evalue="1.3e-003">
      <pos A="0.295484" C="0.30848" G="0.243502" T="0.152534"/>
      <pos A="0.405946" C="0.230507" G="0.185023" T="0.178525"/>
      <pos A="0.139539" C="0.224009" G="0.243502" T="0.39295"/>
      <pos A="0.275991" C="0.288987" G="0.133041" T="0.301982"/>
      <pos A="0.321475" C="0.314977" G="0.139539" T="0.224009"/>
      <pos A="0.275991" C="0.100552" G="0.237004" T="0.386452"/>
      <pos A="0.224009" C="0.353963" G="0.314977" T="0.10705"/>
      <pos A="0.327972" C="0.256498" G="0.230507" T="0.185023"/>
      <pos A="0.444931" C="0.256498" G="0.172028" T="0.126543"/>
      <pos A="0.178525" C="0.126543" G="0.366959" T="0.327972"/>
      <pos A="0.321475" C="0.133041" G="0.262996" T="0.282489"/>
      <pos A="0.211013" C="0.282489" G="0.237004" T="0.269493"/>
      <pos A="0.275991" C="0.243502" G="0.211013" T="0.269493"/>
      <pos A="0.230507" C="0.19152" G="0.126543" T="0.451429"/>
      <pos A="0.353963" C="0.0810588" G="0.243502" T="0.321475"/>
      <pos A="0.243502" C="0.282489" G="0.282489" T="0.19152"/>
      <pos A="0.288987" C="0.243502" G="0.224009" T="0.243502"/>
      <pos A="0.224009" C="0.327972" G="0.262996" T="0.185023"/>
      <pos A="0.30848" C="0.172028" G="0.224009" T="0.295484"/>
      <pos A="0.139539" C="0.159032" G="0.230507" T="0.470922"/>
      <pos A="0.237004" C="0.243502" G="0.288987" T="0.230507"/>
      <pos A="0.230507" C="0.204516" G="0.33447" T="0.230507"/>
      <pos A="0.399448" C="0.19152" G="0.0940543" T="0.314977"/>
      <pos A="0.288987" C="0.185023" G="0.139539" T="0.386452"/>
      <pos A="0.16553" C="0.386452" G="0.262996" T="0.185023"/>
      <pos A="0.366959" C="0.178525" G="0.262996" T="0.19152"/>
      <pos A="0.321475" C="0.19152" G="0.256498" T="0.230507"/>
      <pos A="0.301982" C="0.237004" G="0.314977" T="0.146037"/>
      <pos A="0.288987" C="0.230507" G="0.327972" T="0.152534"/>
      <pos A="0.262996" C="0.172028" G="0.327972" T="0.237004"/>
      <pos A="0.19152" C="0.211013" G="0.301982" T="0.295484"/>
      <pos A="0.275991" C="0.16553" G="0.211013" T="0.347466"/>
      <pos A="0.172028" C="0.360461" G="0.211013" T="0.256498"/>
      <pos A="0.288987" C="0.217511" G="0.100552" T="0.39295"/>
      <pos A="0.237004" C="0.262996" G="0.366959" T="0.133041"/>
      <pos A="0.321475" C="0.243502" G="0.113548" T="0.321475"/>
      <pos A="0.198018" C="0.288987" G="0.262996" T="0.25"/>
      <pos A="0.237004" C="0.288987" G="0.159032" T="0.314977"/>
      <pos A="0.243502" C="0.282489" G="0.10705" T="0.366959"/>
      <pos A="0.237004" C="0.0615664" G="0.347466" T="0.353963"/>
    </motif>
    <motif db="0" id="M40" alt="O40" length="40" nsites="8" evalue="1.3e-003">
      <pos A="0.185023" C="0.204516" G="0.217511" T="0.39295"/>
      <pos A="0.275991" C="0.379955" G="0.0810588" T="0.262996"/>
      <pos A="0.301982" C="0.185023" G="0.321475" T="0.19152"/>
      <pos A="0.133041" C="0.204516" G="0.275991" T="0.386452"/>
      <pos A="0.243502" C="0.217511" G="0.327972" T="0.211013"/>
      <pos A="0.146037" C="0.256498" G="0.243502" T="0.353963"/>
      <pos A="0.243502" C="0.321475" G="0.19152" T="0.243502"/>
      <pos A="0.30848" C="0.399448" G="0.100552" T="0.19152"/>
      <pos A="0.438434" C="0.159032" G="0.25" T="0.152534"/>
      <pos A="0.275991" C="0.347466" G="0.113548" T="0.262996"/>
      <pos A="0.56189" C="0.152534" G="0.0875565" T="0.198018"/>
      <pos A="0.295484" C="0.120045" G="0.211013" T="0.373457"/>
      <pos A="0.237004" C="0.159032" G="0.379955" T="0.224009"/>
      <pos A="0.224009" C="0.185023" G="0.321475" T="0.269493"/>
      <pos A="0.256498" C="0.314977" G="0.282489" T="0.146037"/>
      <pos A="0.217511" C="0.16553" G="0.30848" T="0.30848"/>
      <pos A="0.262996" C="0.230507" G="0.262996" T="0.243502"/>
      <pos A="0.314977" C="0.269493" G="0.243502" T="0.172028"/>
      <pos A="0.217511" C="0.159032" G="0.321475" T="0.301982"/>
      <pos A="0.237004" C="0.159032" G="0.25" T="0.353963"/>
      <pos A="0.159032" C="0.230507" G="0.295484" T="0.314977"/>
      <pos A="0.282489" C="0.431937" G="0.120045" T="0.16553"/>
      <pos A="0.386452" C="0.25" G="0.126543" T="0.237004"/>
      <pos A="0.211013" C="0.217511" G="0.301982" T="0.269493"/>
      <pos A="0.204516" C="0.113548" G="0.327972" T="0.353963"/>
      <pos A="0.217511" C="0.243502" G="0.120045" T="0.418941"/>
      <pos A="0.379955" C="0.172028" G="0.178525" T="0.269493"/>
      <pos A="0.288987" C="0.295484" G="0.275991" T="0.139539"/>
      <pos A="0.262996" C="0.373457" G="0.133041" T="0.230507"/>
      <pos A="0.405946" C="0.159032" G="0.126543" T="0.30848"/>
      <pos A="0.288987" C="0.16553" G="0.269493" T="0.275991"/>
      <pos A="0.269493" C="0.146037" G="0.295484" T="0.288987"/>
      <pos A="0.295484" C="0.139539" G="0.321475" T="0.243502"/>
      <pos A="0.405946" C="0.25" G="0.159032" T="0.185023"/>
      <pos A="0.185023" C="0.399448" G="0.133041" T="0.282489"/>
      <pos A="0.25" C="0.172028" G="0.224009" T="0.353963"/>
      <pos A="0.211013" C="0.172028" G="0.353963" T="0.262996"/>
      <pos A="0.152534" C="0.16553" G="0.33447" T="0.347466"/>
      <pos A="0.217511" C="0.301982" G="0.30848" T="0.172028"/>
      <pos A="0.217511" C="0.301982" G="0.217511" T="0.262996"/>
    </motif>
    <motif db="0" id="M42" alt="O42" length="40" nsites="8" evalue="1.3e-003">
      <pos A="0.185023" C="0.262996" G="0.412443" T="0.139539"/>
      <pos A="0.301982" C="0.39295" G="0.0875565" T="0.217511"/>
      <pos A="0.33447" C="0.211013" G="0.30848" T="0.146037"/>
      <pos A="0.30848" C="0.237004" G="0.16553" T="0.288987"/>
      <pos A="0.282489" C="0.262996" G="0.262996" T="0.19152"/>
      <pos A="0.295484" C="0.275991" G="0.152534" T="0.275991"/>
      <pos A="0.314977" C="0.120045" G="0.120045" T="0.444931"/>
      <pos A="0.301982" C="0.256498" G="0.230507" T="0.211013"/>
      <pos A="0.269493" C="0.126543" G="0.198018" T="0.405946"/>
      <pos A="0.230507" C="0.269493" G="0.282489" T="0.217511"/>
      <pos A="0.275991" C="0.211013" G="0.172028" T="0.340968"/>
      <pos A="0.185023" C="0.301982" G="0.19152" T="0.321475"/>
      <pos A="0.269493" C="0.295484" G="0.120045" T="0.314977"/>
      <pos A="0.444931" C="0.198018" G="0.217511" T="0.139539"/>
      <pos A="0.288987" C="0.159032" G="0.379955" T="0.172028"/>
      <pos A="0.113548" C="0.217511" G="0.412443" T="0.256498"/>
      <pos A="0.243502" C="0.282489" G="0.0680632" T="0.405946"/>
      <pos A="0.269493" C="0.178525" G="0.25" T="0.301982"/>
      <pos A="0.217511" C="0.269493" G="0.353963" T="0.159032"/>
      <pos A="0.353963" C="0.204516" G="0.340968" T="0.100552"/>
      <pos A="0.301982" C="0.269493" G="0.224009" T="0.204516"/>
      <pos A="0.256498" C="0.243502" G="0.152534" T="0.347466"/>
      <pos A="0.217511" C="0.301982" G="0.204516" T="0.275991"/>
      <pos A="0.256498" C="0.19152" G="0.178525" T="0.373457"/>
      <pos A="0.16553" C="0.269493" G="0.314977" T="0.25"/>
      <pos A="0.451429" C="0.10705" G="0.172028" T="0.269493"/>
      <pos A="0.224009" C="0.230507" G="0.256498" T="0.288987"/>
      <pos A="0.321475" C="0.243502" G="0.25" T="0.185023"/>
      <pos A="0.262996" C="0.178525" G="0.133041" T="0.425439"/>
      <pos A="0.262996" C="0.25" G="0.282489" T="0.204516"/>
      <pos A="0.386452" C="0.217511" G="0.211013" T="0.185023"/>
      <pos A="0.262996" C="0.217511" G="0.159032" T="0.360461"/>
      <pos A="0.16553" C="0.230507" G="0.444931" T="0.159032"/>
      <pos A="0.340968" C="0.204516" G="0.211013" T="0.243502"/>
      <pos A="0.262996" C="0.230507" G="0.25" T="0.256498"/>
      <pos A="0.10705" C="0.347466" G="0.256498" T="0.288987"/>
      <pos A="0.230507" C="0.211013" G="0.275991" T="0.282489"/>
      <pos A="0.30848" C="0.178525" G="0.230507" T="0.282489"/>
      <pos A="0.451429" C="0.275991" G="0.172028" T="0.100552"/>
      <pos A="0.224009" C="0.152534" G="0.139539" T="0.483918"/>
    </motif>
    <motif db="0" id="M43" alt="O43" length="40" nsites="8" evalue="1.3e-003">
      <pos A="0.25" C="0.00308642" G="0.62037" T="0.126543"/>
      <pos A="0.126543" C="0.743827" G="0.126543" T="0.00308642"/>
      <pos A="0.62037" C="0.25" G="0.126543" T="0.00308642"/>
      <pos A="0.496914" C="0.373457" G="0.126543" T="0.00308642"/>
      <pos A="0.62037" C="0.00308642" G="0.373457" T="0.00308642"/>
      <pos A="0.126543" C="0.126543" G="0.496914" T="0.25"/>
      <pos A="0.373457" C="0.126543" G="0.496914" T="0.00308642"/>
      <pos A="0.00308642" C="0.25" G="0.00308642" T="0.743827"/>
      <pos A="0.126543" C="0.373457" G="0.126543" T="0.373457"/>
      <pos A="0.25" C="0.373457" G="0.126543" T="0.25"/>
      <pos A="0.25" C="0.00308642" G="0.00308642" T="0.743827"/>
      <pos A="0.25" C="0.126543" G="0.25" T="0.373457"/>
      <pos A="0.25" C="0.00308642" G="0.373457" T="0.373457"/>
      <pos A="0.25" C="0.25" G="0.126543" T="0.373457"/>
      <pos A="0.00308642" C="0.25" G="0.25" T="0.496914"/>
      <pos A="0.126543" C="0.00308642" G="0.00308642" T="0.867284"/>
      <pos A="0.00308642" C="0.25" G="0.25" T="0.496914"/>
      <pos A="0.126543" C="0.25" G="0.496914" T="0.126543"/>
      <pos A="0.373457" C="0.00308642" G="0.126543" T="0.496914"/>
      <pos A="0.00308642" C="0.25" G="0.496914" T="0.25"/>
      <pos A="0.25" C="0.373457" G="0.00308642" T="0.373457"/>
      <pos A="0.25" C="0.373457" G="0.00308642" T="0.373457"/>
      <pos A="0.126543" C="0.00308642" G="0.496914" T="0.373457"/>
      <pos A="0.25" C="0.126543" G="0.126543" T="0.496914"/>
      <pos A="0.00308642" C="0.25" G="0.25" T="0.496914"/>
      <pos A="0.373457" C="0.373457" G="0.126543" T="0.126543"/>
      <pos A="0.25" C="0.00308642" G="0.25" T="0.496914"/>
      <pos A="0.496914" C="0.373457" G="0.126543" T="0.00308642"/>
      <pos A="0.25" C="0.373457" G="0.25" T="0.126543"/>
      <pos A="0.373457" C="0.126543" G="0.00308642" T="0.496914"/>
      <pos A="0.126543" C="0.373457" G="0.373457" T="0.126543"/>
      <pos A="0.743827" C="0.00308642" G="0.126543" T="0.126543"/>
      <pos A="0.00308642" C="0.373457" G="0.126543" T="0.496914"/>
      <pos A="0.373457" C="0.373457" G="0.25" T="0.00308642"/>
      <pos A="0.25" C="0.00308642" G="0.373457" T="0.373457"/>
      <pos A="0.126543" C="0.126543" G="0.25" T="0.496914"/>
      <pos A="0.126543" C="0.25" G="0.62037" T="0.00308642"/>
      <pos A="0.126543" C="0.126543" G="0.743827" T="0.00308642"/>
      <pos A="0.00308642" C="0.00308642" G="0.496914" T="0.496914"/>
      <pos A="0.00308642" C="0.62037" G="0.126543" T="0.25"/>
    </motif>
    <motif db="0" id="M44" alt="O44" length="40" nsites="8" evalue="1.3e-003">
      <pos A="0.133041" C="0.373457" G="0.211013" T="0.282489"/>
      <pos A="0.288987" C="0.405946" G="0.133041" T="0.172028"/>
      <pos A="0.185023" C="0.133041" G="0.321475" T="0.360461"/>
      <pos A="0.256498" C="0.237004" G="0.172028" T="0.33447"/>
      <pos A="0.275991" C="0.19152" G="0.275991" T="0.256498"/>
      <pos A="0.256498" C="0.204516" G="0.353963" T="0.185023"/>
      <pos A="0.224009" C="0.314977" G="0.139539" T="0.321475"/>
      <pos A="0.198018" C="0.269493" G="0.172028" T="0.360461"/>
      <pos A="0.509909" C="0.113548" G="0.139539" T="0.237004"/>
      <pos A="0.321475" C="0.30848" G="0.282489" T="0.0875565"/>
      <pos A="0.314977" C="0.16553" G="0.269493" T="0.25"/>
      <pos A="0.262996" C="0.178525" G="0.295484" T="0.262996"/>
      <pos A="0.314977" C="0.256498" G="0.185023" T="0.243502"/>
      <pos A="0.483918" C="0.0875565" G="0.237004" T="0.19152"/>
      <pos A="0.126543" C="0.19152" G="0.288987" T="0.39295"/>
      <pos A="0.275991" C="0.237004" G="0.217511" T="0.269493"/>
      <pos A="0.282489" C="0.314977" G="0.25" T="0.152534"/>
      <pos A="0.366959" C="0.185023" G="0.224009" T="0.224009"/>
      <pos A="0.178525" C="0.327972" G="0.33447" T="0.159032"/>
      <pos A="0.30848" C="0.230507" G="0.126543" T="0.33447"/>
      <pos A="0.19152" C="0.172028" G="0.256498" T="0.379955"/>
      <pos A="0.19152" C="0.295484" G="0.133041" T="0.379955"/>
      <pos A="0.217511" C="0.269493" G="0.230507" T="0.282489"/>
      <pos A="0.230507" C="0.295484" G="0.139539" T="0.33447"/>
      <pos A="0.347466" C="0.133041" G="0.126543" T="0.39295"/>
      <pos A="0.185023" C="0.25" G="0.327972" T="0.237004"/>
      <pos A="0.262996" C="0.0875565" G="0.243502" T="0.405946"/>
      <pos A="0.288987" C="0.185023" G="0.211013" T="0.314977"/>
      <pos A="0.366959" C="0.204516" G="0.399448" T="0.0290775"/>
      <pos A="0.256498" C="0.295484" G="0.198018" T="0.25"/>
      <pos A="0.256498" C="0.211013" G="0.262996" T="0.269493"/>
      <pos A="0.340968" C="0.230507" G="0.126543" T="0.301982"/>
      <pos A="0.16553" C="0.237004" G="0.146037" T="0.451429"/>
      <pos A="0.282489" C="0.211013" G="0.366959" T="0.139539"/>
      <pos A="0.366959" C="0.133041" G="0.295484" T="0.204516"/>
      <pos A="0.275991" C="0.230507" G="0.288987" T="0.204516"/>
      <pos A="0.288987" C="0.33447" G="0.217511" T="0.159032"/>
      <pos A="0.275991" C="0.16553" G="0.269493" T="0.288987"/>
      <pos A="0.224009" C="0.301982" G="0.211013" T="0.262996"/>
      <pos A="0.19152" C="0.30848" G="0.224009" T="0.275991"/>
    </motif>
    <motif db="0" id="M46" alt="O46" length="40" nsites="8" evalue="1.3e-003">
      <pos A="0.301982" C="0.230507" G="0.185023" T="0.282489"/>
      <pos A="0.113548" C="0.172028" G="0.321475" T="0.39295"/>
      <pos A="0.139539" C="0.178525" G="0.295484" T="0.386452"/>
      <pos A="0.314977" C="0.269493" G="0.185023" T="0.230507"/>
      <pos A="0.379955" C="0.217511" G="0.211013" T="0.19152"/>
      <pos A="0.373457" C="0.314977" G="0.275991" T="0.0355753"/>
      <pos A="0.405946" C="0.243502" G="0.172028" T="0.178525"/>
      <pos A="0.198018" C="0.159032" G="0.211013" T="0.431937"/>
      <pos A="0.172028" C="0.217511" G="0.405946" T="0.204516"/>
      <pos A="0.0615664" C="0.198018" G="0.431937" T="0.30848"/>
      <pos A="0.386452" C="0.275991" G="0.198018" T="0.139539"/>
      <pos A="0.269493" C="0.288987" G="0.172028" T="0.269493"/>
      <pos A="0.198018" C="0.327972" G="0.230507" T="0.243502"/>
      <pos A="0.262996" C="0.10705" G="0.25" T="0.379955"/>
      <pos A="0.243502" C="0.19152" G="0.204516" T="0.360461"/>
      <pos A="0.386452" C="0.275991" G="0.159032" T="0.178525"/>
      <pos A="0.321475" C="0.301982" G="0.120045" T="0.256498"/>
      <pos A="0.243502" C="0.295484" G="0.16553" T="0.295484"/>
      <pos A="0.366959" C="0.230507" G="0.152534" T="0.25"/>
      <pos A="0.444931" C="0.0810588" G="0.19152" T="0.282489"/>
      <pos A="0.347466" C="0.230507" G="0.295484" T="0.126543"/>
      <pos A="0.172028" C="0.230507" G="0.301982" T="0.295484"/>
      <pos A="0.438434" C="0.159032" G="0.16553" T="0.237004"/>
      <pos A="0.172028" C="0.224009" G="0.204516" T="0.399448"/>
      <pos A="0.133041" C="0.30848" G="0.33447" T="0.224009"/>
      <pos A="0.256498" C="0.178525" G="0.126543" T="0.438434"/>
      <pos A="0.275991" C="0.211013" G="0.269493" T="0.243502"/>
      <pos A="0.172028" C="0.412443" G="0.25" T="0.16553"/>
      <pos A="0.256498" C="0.282489" G="0.185023" T="0.275991"/>
      <pos A="0.295484" C="0.204516" G="0.198018" T="0.301982"/>
      <pos A="0.30848" C="0.204516" G="0.295484" T="0.19152"/>
      <pos A="0.243502" C="0.230507" G="0.230507" T="0.295484"/>
      <pos A="0.379955" C="0.152534" G="0.217511" T="0.25"/>
      <pos A="0.262996" C="0.19152" G="0.412443" T="0.133041"/>
      <pos A="0.25" C="0.33447" G="0.139539" T="0.275991"/>
      <pos A="0.275991" C="0.25" G="0.100552" T="0.373457"/>
      <pos A="0.198018" C="0.0940543" G="0.431937" T="0.275991"/>
      <pos A="0.217511" C="0.295484" G="0.185023" T="0.301982"/>
      <pos A="0.262996" C="0.243502" G="0.230507" T="0.262996"/>
      <pos A="0.30848" C="0.19152" G="0.30848" T="0.19152"/>
    </motif>
    <motif db="0" id="M47" alt="O47" length="40" nsites="8" evalue="1.3e-003">
      <pos A="0.332304" C="0.200617" G="0.266461" T="0.200617"/>
      <pos A="0.529835" C="0.0689304" G="0.00308642" T="0.398148"/>
      <pos A="0.661523" C="0.0689304" G="0.0689304" T="0.200617"/>
      <pos A="0.266461" C="0.134773" G="0.332304" T="0.266461"/>
      <pos A="0.266461" C="0.134773" G="0.266461" T="0.332304"/>
      <pos A="0.266461" C="0.398148" G="0.0689304" T="0.266461"/>
      <pos A="0.398148" C="0.200617" G="0.266461" T="0.134773"/>
      <pos A="0.0689304" C="0.134773" G="0.529835" T="0.266461"/>
      <pos A="0.266461" C="0.134773" G="0.200617" T="0.398148"/>
      <pos A="0.266461" C="0.266461" G="0.332304" T="0.134773"/>
      <pos A="0.266461" C="0.266461" G="0.200617" T="0.266461"/>
      <pos A="0.266461" C="0.200617" G="0.332304" T="0.200617"/>
      <pos A="0.0689304" C="0.332304" G="0.200617" T="0.398148"/>
      <pos A="0.398148" C="0.200617" G="0.200617" T="0.200617"/>
      <pos A="0.134773" C="0.200617" G="0.398148" T="0.266461"/>
      <pos A="0.332304" C="0.266461" G="0.00308642" T="0.398148"/>
      <pos A="0.463992" C="0.200617" G="0.0689304" T="0.266461"/>
      <pos A="0.200617" C="0.595679" G="0.134773" T="0.0689304"/>
      <pos A="0.595679" C="0.332304" G="0.00308642" T="0.0689304"/>
      <pos A="0.529835" C="0.0689304" G="0.00308642" T="0.398148"/>
      <pos A="0.398148" C="0.332304" G="0.200617" T="0.0689304"/>
      <pos A="0.200617" C="0.134773" G="0.332304" T="0.332304"/>
      <pos A="0.134773" C="0.463992" G="0.134773" T="0.266461"/>
      <pos A="0.200617" C="0.134773" G="0.463992" T="0.200617"/>
      <pos A="0.200617" C="0.134773" G="0.332304" T="0.332304"/>
      <pos A="0.00308642" C="0.529835" G="0.134773" T="0.332304"/>
      <pos A="0.266461" C="0.661523" G="0.0689304" T="0.00308642"/>
      <pos A="0.529835" C="0.00308642" G="0.134773" T="0.332304"/>
      <pos A="0.0689304" C="0.266461" G="0.266461" T="0.398148"/>
      <pos A="0.332304" C="0.200617" G="0.134773" T="0.332304"/>
      <pos A="0.134773" C="0.398148" G="0.00308642" T="0.463992"/>
      <pos A="0.595679" C="0.200617" G="0.00308642" T="0.200617"/>
      <pos A="0.200617" C="0.266461" G="0.200617" T="0.332304"/>
      <pos A="0.0689304" C="0.266461" G="0.398148" T="0.266461"/>
      <pos A="0.79321" C="0.00308642" G="0.00308642" T="0.200617"/>
      <pos A="0.266461" C="0.134773" G="0.266461" T="0.332304"/>
      <pos A="0.134773" C="0.134773" G="0.266461" T="0.463992"/>
      <pos A="0.0689304" C="0.134773" G="0.200617" T="0.595679"/>
      <pos A="0.200617" C="0.00308642" G="0.463992" T="0.332304"/>
      <pos A="0.332304" C="0.266461" G="0.0689304" T="0.332304"/>
    </motif>
    <motif db="0" id="M48" alt="O48" length="40" nsites="8" evalue="1.3e-003">
      <pos A="0.39295" C="0.282489" G="0.178525" T="0.146037"/>
      <pos A="0.0810588" C="0.353963" G="0.256498" T="0.30848"/>
      <pos A="0.230507" C="0.217511" G="0.360461" T="0.19152"/>
      <pos A="0.243502" C="0.288987" G="0.198018" T="0.269493"/>
      <pos A="0.243502" C="0.230507" G="0.347466" T="0.178525"/>
      <pos A="0.314977" C="0.126543" G="0.256498" T="0.301982"/>
      <pos A="0.321475" C="0.146037" G="0.0940543" T="0.438434"/>
      <pos A="0.496914" C="0.139539" G="0.139539" T="0.224009"/>
      <pos A="0.217511" C="0.146037" G="0.347466" T="0.288987"/>
      <pos A="0.172028" C="0.366959" G="0.133041" T="0.327972"/>
      <pos A="0.39295" C="0.198018" G="0.146037" T="0.262996"/>
      <pos A="0.314977" C="0.133041" G="0.301982" T="0.25"/>
      <pos A="0.321475" C="0.301982" G="0.178525" T="0.198018"/>
      <pos A="0.19152" C="0.282489" G="0.178525" T="0.347466"/>
      <pos A="0.347466" C="0.217511" G="0.16553" T="0.269493"/>
      <pos A="0.185023" C="0.39295" G="0.172028" T="0.25"/>
      <pos A="0.405946" C="0.224009" G="0.237004" T="0.133041"/>
      <pos A="0.288987" C="0.133041" G="0.30848" T="0.269493"/>
      <pos A="0.288987" C="0.159032" G="0.301982" T="0.25"/>
      <pos A="0.224009" C="0.321475" G="0.288987" T="0.16553"/>
      <pos A="0.256498" C="0.269493" G="0.146037" T="0.327972"/>
      <pos A="0.237004" C="0.288987" G="0.230507" T="0.243502"/>
      <pos A="0.373457" C="0.230507" G="0.0875565" T="0.30848"/>
      <pos A="0.243502" C="0.19152" G="0.399448" T="0.16553"/>
      <pos A="0.178525" C="0.172028" G="0.295484" T="0.353963"/>
      <pos A="0.178525" C="0.198018" G="0.25" T="0.373457"/>
      <pos A="0.269493" C="0.237004" G="0.211013" T="0.282489"/>
      <pos A="0.353963" C="0.237004" G="0.185023" T="0.224009"/>
      <pos A="0.113548" C="0.327972" G="0.301982" T="0.256498"/>
      <pos A="0.25" C="0.10705" G="0.204516" T="0.438434"/>
      <pos A="0.126543" C="0.295484" G="0.204516" T="0.373457"/>
      <pos A="0.314977" C="0.282489" G="0.224009" T="0.178525"/>
      <pos A="0.275991" C="0.178525" G="0.262996" T="0.282489"/>
      <pos A="0.217511" C="0.133041" G="0.327972" T="0.321475"/>
      <pos A="0.301982" C="0.25" G="0.25" T="0.198018"/>
      <pos A="0.321475" C="0.133041" G="0.172028" T="0.373457"/>
      <pos A="0.314977" C="0.211013" G="0.353963" T="0.120045"/>
      <pos A="0.366959" C="0.275991" G="0.224009" T="0.133041"/>
      <pos A="0.282489" C="0.217511" G="0.275991" T="0.224009"/>
      <pos A="0.256498" C="0.178525" G="0.198018" T="0.366959"/>
    </motif>
    <motif db="0" id="M49" alt="O49" length="40" nsites="8" evalue="1.3e-003">
      <pos A="0.321475" C="0.19152" G="0.314977" T="0.172028"/>
      <pos A="0.405946" C="0.379955" G="0.16553" T="0.0485709"/>
      <pos A="0.379955" C="0.211013" G="0.314977" T="0.0940543"/>
      <pos A="0.366959" C="0.16553" G="0.19152" T="0.275991"/>
      <pos A="0.217511" C="0.198018" G="0.16553" T="0.418941"/>
      <pos A="0.16553" C="0.178525" G="0.295484" T="0.360461"/>
      <pos A="0.243502" C="0.262996" G="0.25" T="0.243502"/>
      <pos A="0.347466" C="0.353963" G="0.133041" T="0.16553"/>
      <pos A="0.217511" C="0.321475" G="0.198018" T="0.262996"/>
      <pos A="0.399448" C="0.33447" G="0.133041" T="0.133041"/>
      <pos A="0.133041" C="0.159032" G="0.327972" T="0.379955"/>
      <pos A="0.262996" C="0.30848" G="0.204516" T="0.224009"/>
      <pos A="0.353963" C="0.204516" G="0.113548" T="0.327972"/>
      <pos A="0.198018" C="0.19152" G="0.204516" T="0.405946"/>
      <pos A="0.256498" C="0.282489" G="0.269493" T="0.19152"/>
      <pos A="0.256498" C="0.159032" G="0.198018" T="0.386452"/>
      <pos A="0.262996" C="0.0875565" G="0.295484" T="0.353963"/>
      <pos A="0.204516" C="0.269493" G="0.321475" T="0.204516"/>
      <pos A="0.230507" C="0.366959" G="0.211013" T="0.19152"/>
      <pos A="0.295484" C="0.178525" G="0.230507" T="0.295484"/>
      <pos A="0.178525" C="0.152534" G="0.33447" T="0.33447"/>
      <pos A="0.275991" C="0.172028" G="0.288987" T="0.262996"/>
      <pos A="0.301982" C="0.211013" G="0.172028" T="0.314977"/>
      <pos A="0.19152" C="0.256498" G="0.237004" T="0.314977"/>
      <pos A="0.282489" C="0.126543" G="0.340968" T="0.25"/>
      <pos A="0.425439" C="0.139539" G="0.146037" T="0.288987"/>
      <pos A="0.379955" C="0.288987" G="0.262996" T="0.0680632"/>
      <pos A="0.353963" C="0.321475" G="0.133041" T="0.19152"/>
      <pos A="0.295484" C="0.152534" G="0.243502" T="0.30848"/>
      <pos A="0.230507" C="0.133041" G="0.39295" T="0.243502"/>
      <pos A="0.217511" C="0.295484" G="0.19152" T="0.295484"/>
      <pos A="0.172028" C="0.211013" G="0.25" T="0.366959"/>
      <pos A="0.198018" C="0.224009" G="0.288987" T="0.288987"/>
      <pos A="0.353963" C="0.386452" G="0.126543" T="0.133041"/>
      <pos A="0.178525" C="0.314977" G="0.269493" T="0.237004"/>
      <pos A="0.178525" C="0.237004" G="0.211013" T="0.373457"/>
      <pos A="0.237004" C="0.237004" G="0.256498" T="0.269493"/>
      <pos A="0.185023" C="0.327972" G="0.0875565" T="0.399448"/>
      <pos A="0.288987" C="0.211013" G="0.275991" T="0.224009"/>
      <pos A="0.431937" C="0.185023" G="0.178525" T="0.204516"/>
    </motif>
    <motif db="0" id="M5" alt="O5" length="40" nsites="8" evalue="1.3e-003">
      <pos A="0.282489" C="0.353963" G="0.217511" T="0.146037"/>
      <pos A="0.262996" C="0.275991" G="0.211013" T="0.25"/>
      <pos A="0.282489" C="0.198018" G="0.301982" T="0.217511"/>
      <pos A="0.399448" C="0.133041" G="0.204516" T="0.262996"/>
      <pos A="0.19152" C="0.204516" G="0.16553" T="0.438434"/>
      <pos A="0.269493" C="0.39295" G="0.0810588" T="0.256498"/>
      <pos A="0.457927" C="0.178525" G="0.126543" T="0.237004"/>
      <pos A="0.178525" C="0.178525" G="0.412443" T="0.230507"/>
      <pos A="0.152534" C="0.269493" G="0.204516" T="0.373457"/>
      <pos A="0.256498" C="0.405946" G="0.204516" T="0.133041"/>
      <pos A="0.25" C="0.178525" G="0.237004" T="0.33447"/>
      <pos A="0.262996" C="0.139539" G="0.243502" T="0.353963"/>
      <pos A="0.301982" C="0.133041" G="0.288987" T="0.275991"/>
      <pos A="0.217511" C="0.211013" G="0.360461" T="0.211013"/>
      <pos A="0.25" C="0.288987" G="0.256498" T="0.204516"/>
      <pos A="0.30848" C="0.211013" G="0.230507" T="0.25"/>
      <pos A="0.269493" C="0.178525" G="0.243502" T="0.30848"/>
      <pos A="0.211013" C="0.327972" G="0.360461" T="0.100552"/>
      <pos A="0.33447" C="0.301982" G="0.152534" T="0.211013"/>
      <pos A="0.418941" C="0.0940543" G="0.217511" T="0.269493"/>
      <pos A="0.282489" C="0.340968" G="0.25" T="0.126543"/>
      <pos A="0.340968" C="0.126543" G="0.139539" T="0.39295"/>
      <pos A="0.262996" C="0.237004" G="0.347466" T="0.152534"/>
      <pos A="0.243502" C="0.178525" G="0.211013" T="0.366959"/>
      <pos A="0.301982" C="0.0940543" G="0.230507" T="0.373457"/>
      <pos A="0.33447" C="0.217511" G="0.10705" T="0.340968"/>
      <pos A="0.321475" C="0.321475" G="0.146037" T="0.211013"/>
      <pos A="0.185023" C="0.256498" G="0.146037" T="0.412443"/>
      <pos A="0.178525" C="0.275991" G="0.230507" T="0.314977"/>
      <pos A="0.321475" C="0.30848" G="0.237004" T="0.133041"/>
      <pos A="0.237004" C="0.139539" G="0.269493" T="0.353963"/>
      <pos A="0.25" C="0.198018" G="0.327972" T="0.224009"/>
      <pos A="0.444931" C="0.133041" G="0.295484" T="0.126543"/>
      <pos A="0.172028" C="0.379955" G="0.211013" T="0.237004"/>
      <pos A="0.256498" C="0.256498" G="0.256498" T="0.230507"/>
      <pos A="0.262996" C="0.256498" G="0.126543" T="0.353963"/>
      <pos A="0.256498" C="0.230507" G="0.185023" T="0.327972"/>
      <pos A="0.133041" C="0.347466" G="0.295484" T="0.224009"/>
      <pos A="0.405946" C="0.139539" G="0.172028" T="0.282489"/>
      <pos A="0.19152" C="0.146037" G="0.295484" T="0.366959"/>
    </motif>
    <motif db="0" id="M50" alt="O50" length="40" nsites="8" evalue="1.3e-003">
      <pos A="0.418941" C="0.178525" G="0.282489" T="0.120045"/>
      <pos A="0.373457" C="0.224009" G="0.126543" T="0.275991"/>
      <pos A="0.262996" C="0.25" G="0.269493" T="0.217511"/>
      <pos A="0.198018" C="0.159032" G="0.314977" T="0.327972"/>
      <pos A="0.30848" C="0.19152" G="0.185023" T="0.314977"/>
      <pos A="0.438434" C="0.198018" G="0.217511" T="0.146037"/>
      <pos A="0.340968" C="0.198018" G="0.340968" T="0.120045"/>
      <pos A="0.211013" C="0.340968" G="0.198018" T="0.25"/>
      <pos A="0.133041" C="0.10705" G="0.25" T="0.509909"/>
      <pos A="0.386452" C="0.288987" G="0.217511" T="0.10705"/>
      <pos A="0.172028" C="0.159032" G="0.262996" T="0.405946"/>
      <pos A="0.172028" C="0.295484" G="0.0940543" T="0.438434"/>
      <pos A="0.30848" C="0.288987" G="0.16553" T="0.237004"/>
      <pos A="0.237004" C="0.25" G="0.146037" T="0.366959"/>
      <pos A="0.230507" C="0.301982" G="0.256498" T="0.211013"/>
      <pos A="0.275991" C="0.30848" G="0.19152" T="0.224009"/>
      <pos A="0.438434" C="0.100552" G="0.230507" T="0.230507"/>
      <pos A="0.178525" C="0.262996" G="0.282489" T="0.275991"/>
      <pos A="0.217511" C="0.256498" G="0.230507" T="0.295484"/>
      <pos A="0.25" C="0.39295" G="0.133041" T="0.224009"/>
      <pos A="0.366959" C="0.139539" G="0.217511" T="0.275991"/>
      <pos A="0.237004" C="0.211013" G="0.444931" T="0.10705"/>
      <pos A="0.360461" C="0.152534" G="0.224009" T="0.262996"/>
      <pos A="0.516407" C="0.0550686" G="0.211013" T="0.217511"/>
      <pos A="0.288987" C="0.217511" G="0.295484" T="0.198018"/>
      <pos A="0.211013" C="0.301982" G="0.211013" T="0.275991"/>
      <pos A="0.211013" C="0.262996" G="0.217511" T="0.30848"/>
      <pos A="0.30848" C="0.16553" G="0.269493" T="0.256498"/>
      <pos A="0.33447" C="0.217511" G="0.16553" T="0.282489"/>
      <pos A="0.314977" C="0.211013" G="0.172028" T="0.301982"/>
      <pos A="0.19152" C="0.366959" G="0.275991" T="0.16553"/>
      <pos A="0.237004" C="0.327972" G="0.10705" T="0.327972"/>
      <pos A="0.237004" C="0.301982" G="0.204516" T="0.256498"/>
      <pos A="0.198018" C="0.139539" G="0.353963" T="0.30848"/>
      <pos A="0.204516" C="0.327972" G="0.275991" T="0.19152"/>
      <pos A="0.185023" C="0.224009" G="0.33447" T="0.256498"/>
      <pos A="0.33447" C="0.295484" G="0.185023" T="0.185023"/>
      <pos A="0.295484" C="0.237004" G="0.204516" T="0.262996"/>
      <pos A="0.230507" C="0.152534" G="0.237004" T="0.379955"/>
      <pos A="0.198018" C="0.113548" G="0.204516" T="0.483918"/>
    </motif>
    <motif db="0" id="M52" alt="O52" length="40" nsites="8" evalue="1.3e-003">
      <pos A="0.200617" C="0.00308642" G="0.200617" T="0.595679"/>
      <pos A="0.00308642" C="0.200617" G="0.398148" T="0.398148"/>
      <pos A="0.595679" C="0.398148" G="0.00308642" T="0.00308642"/>
      <pos A="0.398148" C="0.00308642" G="0.398148" T="0.200617"/>
      <pos A="0.200617" C="0.200617" G="0.200617" T="0.398148"/>
      <pos A="0.595679" C="0.00308642" G="0.200617" T="0.200617"/>
      <pos A="0.00308642" C="0.00308642" G="0.990741" T="0.00308642"/>
      <pos A="0.398148" C="0.200617" G="0.398148" T="0.00308642"/>
      <pos A="0.200617" C="0.398148" G="0.00308642" T="0.398148"/>
      <pos A="0.200617" C="0.200617" G="0.595679" T="0.00308642"/>
      <pos A="0.200617" C="0.00308642" G="0.200617" T="0.595679"/>
      <pos A="0.398148" C="0.200617" G="0.398148" T="0.00308642"/>
      <pos A="0.00308642" C="0.00308642" G="0.398148" T="0.595679"/>
      <pos A="0.398148" C="0.398148" G="0.200617" T="0.00308642"/>
      <pos A="0.00308642" C="0.200617" G="0.398148" T="0.398148"/>
      <pos A="0.00308642" C="0.00308642" G="0.595679" T="0.398148"/>
      <pos A="0.595679" C="0.00308642" G="0.200617" T="0.200617"/>
      <pos A="0.00308642" C="0.00308642" G="0.595679" T="0.398148"/>
      <pos A="0.200617" C="0.200617" G="0.398148" T="0.200617"/>
      <pos A="0.200617" C="0.200617" G="0.00308642" T="0.595679"/>
      <pos A="0.200617" C="0.398148" G="0.398148" T="0.00308642"/>
      <pos A="0.398148" C="0.00308642" G="0.398148" T="0.200617"/>
      <pos A="0.200617" C="0.00308642" G="0.398148" T="0.398148"/>
      <pos A="0.398148" C="0.00308642" G="0.398148" T="0.200617"/>
      <pos A="0.595679" C="0.200617" G="0.200617" T="0.00308642"/>
      <pos A="0.595679" C="0.00308642" G="0.200617" T="0.200617"/>
      <pos A="0.200617" C="0.00308642" G="0.200617" T="0.595679"/>
      <pos A="0.200617" C="0.200617" G="0.00308642" T="0.595679"/>
      <pos A="0.200617" C="0.398148" G="0.200617" T="0.200617"/>
      <pos A="0.200617" C="0.200617" G="0.398148" T="0.200617"/>
      <pos A="0.79321" C="0.00308642" G="0.200617" T="0.00308642"/>
      <pos A="0.00308642" C="0.595679" G="0.200617" T="0.200617"/>
      <pos A="0.398148" C="0.595679" G="0.00308642" T="0.00308642"/>
      <pos A="0.200617" C="0.398148" G="0.200617" T="0.200617"/>
      <pos A="0.200617" C="0.398148" G="0.398148" T="0.00308642"/>
      <pos A="0.00308642" C="0.79321" G="0.00308642" T="0.200617"/>
      <pos A="0.595679" C="0.00308642" G="0.00308642" T="0.398148"/>
      <pos A="0.79321" C="0.200617" G="0.00308642" T="0.00308642"/>
      <pos A="0.398148" C="0.00308642" G="0.200617" T="0.398148"/>
      <pos A="0.398148" C="0.200617" G="0.398148" T="0.00308642"/>
    </motif>
    <motif db="0" id="M53" alt="O53" length="40" nsites="8" evalue="1.3e-003">
      <pos A="0.16553" C="0.314977" G="0.243502" T="0.275991"/>
      <pos A="0.172028" C="0.269493" G="0.172028" T="0.386452"/>
      <pos A="0.301982" C="0.178525" G="0.198018" T="0.321475"/>
      <pos A="0.159032" C="0.340968" G="0.25" T="0.25"/>
      <pos A="0.314977" C="0.256498" G="0.224009" T="0.204516"/>
      <pos A="0.256498" C="0.230507" G="0.25" T="0.262996"/>
      <pos A="0.425439" C="0.224009" G="0.0810588" T="0.269493"/>
      <pos A="0.139539" C="0.19152" G="0.438434" T="0.230507"/>
      <pos A="0.224009" C="0.0615664" G="0.366959" T="0.347466"/>
      <pos A="0.224009" C="0.412443" G="0.172028" T="0.19152"/>
      <pos A="0.490416" C="0.275991" G="0.139539" T="0.0940543"/>
      <pos A="0.39295" C="0.224009" G="0.185023" T="0.198018"/>
      <pos A="0.262996" C="0.275991" G="0.178525" T="0.282489"/>
      <pos A="0.366959" C="0.113548" G="0.172028" T="0.347466"/>
      <pos A="0.353963" C="0.159032" G="0.39295" T="0.0940543"/>
      <pos A="0.366959" C="0.126543" G="0.224009" T="0.282489"/>
      <pos A="0.30848" C="0.178525" G="0.33447" T="0.178525"/>
      <pos A="0.19152" C="0.262996" G="0.133041" T="0.412443"/>
      <pos A="0.237004" C="0.198018" G="0.314977" T="0.25"/>
      <pos A="0.16553" C="0.269493" G="0.243502" T="0.321475"/>
      <pos A="0.198018" C="0.314977" G="0.120045" T="0.366959"/>
      <pos A="0.574886" C="0.25" G="0.0615664" T="0.113548"/>
      <pos A="0.237004" C="0.217511" G="0.224009" T="0.321475"/>
      <pos A="0.100552" C="0.262996" G="0.30848" T="0.327972"/>
      <pos A="0.321475" C="0.178525" G="0.256498" T="0.243502"/>
      <pos A="0.25" C="0.25" G="0.224009" T="0.275991"/>
      <pos A="0.256498" C="0.282489" G="0.347466" T="0.113548"/>
      <pos A="0.353963" C="0.19152" G="0.172028" T="0.282489"/>
      <pos A="0.185023" C="0.269493" G="0.224009" T="0.321475"/>
      <pos A="0.230507" C="0.217511" G="0.237004" T="0.314977"/>
      <pos A="0.10705" C="0.217511" G="0.217511" T="0.457927"/>
      <pos A="0.224009" C="0.152534" G="0.327972" T="0.295484"/>
      <pos A="0.262996" C="0.217511" G="0.327972" T="0.19152"/>
      <pos A="0.198018" C="0.399448" G="0.19152" T="0.211013"/>
      <pos A="0.262996" C="0.327972" G="0.16553" T="0.243502"/>
      <pos A="0.224009" C="0.178525" G="0.172028" T="0.425439"/>
      <pos A="0.269493" C="0.217511" G="0.275991" T="0.237004"/>
      <pos A="0.256498" C="0.224009" G="0.243502" T="0.275991"/>
      <pos A="0.425439" C="0.152534" G="0.262996" T="0.159032"/>
      <pos A="0.262996" C="0.275991" G="0.282489" T="0.178525"/>
    </motif>
    <motif db="0" id="M54" alt="O54" length="40" nsites="8" evalue="1.3e-003">
      <pos A="0.165998" C="0.390003" G="0.339092" T="0.104907"/>
      <pos A="0.420548" C="0.176181" G="0.196544" T="0.206727"/>
      <pos A="0.206727" C="0.145635" G="0.390003" T="0.257637"/>
      <pos A="0.369639" C="0.165998" G="0.298364" T="0.165998"/>
      <pos A="0.237272" C="0.0947249" G="0.298364" T="0.369639"/>
      <pos A="0.155816" C="0.359457" G="0.22709" T="0.257637"/>
      <pos A="0.196544" C="0.390003" G="0.0641788" T="0.349274"/>
      <pos A="0.37982" C="0.502005" G="0.053996" T="0.0641788"/>
      <pos A="0.278001" C="0.278001" G="0.0845422" T="0.359457"/>
      <pos A="0.410366" C="0.176181" G="0.267818" T="0.145635"/>
      <pos A="0.339092" C="0.104907" G="0.237272" T="0.318729"/>
      <pos A="0.155816" C="0.339092" G="0.257637" T="0.247455"/>
      <pos A="0.176181" C="0.390003" G="0.0743605" T="0.359457"/>
      <pos A="0.308546" C="0.165998" G="0.186362" T="0.339092"/>
      <pos A="0.328911" C="0.0947249" G="0.12527" T="0.451094"/>
      <pos A="0.206727" C="0.104907" G="0.349274" T="0.339092"/>
      <pos A="0.288183" C="0.176181" G="0.186362" T="0.349274"/>
      <pos A="0.400185" C="0.104907" G="0.237272" T="0.257637"/>
      <pos A="0.176181" C="0.328911" G="0.247455" T="0.247455"/>
      <pos A="0.22709" C="0.410366" G="0.12527" T="0.237272"/>
      <pos A="0.247455" C="0.349274" G="0.186362" T="0.216909"/>
      <pos A="0.359457" C="0.12527" G="0.390003" T="0.12527"/>
      <pos A="0.196544" C="0.237272" G="0.400185" T="0.165998"/>
      <pos A="0.165998" C="0.22709" G="0.288183" T="0.318729"/>
      <pos A="0.22709" C="0.237272" G="0.237272" T="0.298364"/>
      <pos A="0.278001" C="0.176181" G="0.196544" T="0.349274"/>
      <pos A="0.328911" C="0.115088" G="0.216909" T="0.339092"/>
      <pos A="0.318729" C="0.176181" G="0.22709" T="0.278001"/>
      <pos A="0.206727" C="0.400185" G="0.0947249" T="0.298364"/>
      <pos A="0.328911" C="0.12527" G="0.196544" T="0.349274"/>
      <pos A="0.115088" C="0.247455" G="0.298364" T="0.339092"/>
      <pos A="0.318729" C="0.288183" G="0.328911" T="0.0641788"/>
      <pos A="0.298364" C="0.288183" G="0.349274" T="0.0641788"/>
      <pos A="0.237272" C="0.186362" G="0.155816" T="0.420548"/>
      <pos A="0.145635" C="0.216909" G="0.318729" T="0.318729"/>
      <pos A="0.278001" C="0.176181" G="0.165998" T="0.37982"/>
      <pos A="0.308546" C="0.165998" G="0.12527" T="0.400185"/>
      <pos A="0.135453" C="0.267818" G="0.328911" T="0.267818"/>
      <pos A="0.196544" C="0.186362" G="0.308546" T="0.308546"/>
      <pos A="0.278001" C="0.165998" G="0.135453" T="0.420548"/>
    </motif>
    <motif db="0" id="M55" alt="O55" length="40" nsites="8" evalue="1.3e-003">
      <pos A="0.33447" C="0.159032" G="0.275991" T="0.230507"/>
      <pos A="0.301982" C="0.262996" G="0.185023" T="0.25"/>
      <pos A="0.360461" C="0.262996" G="0.224009" T="0.152534"/>
      <pos A="0.295484" C="0.237004" G="0.16553" T="0.301982"/>
      <pos A="0.431937" C="0.25" G="0.217511" T="0.100552"/>
      <pos A="0.373457" C="0.139539" G="0.113548" T="0.373457"/>
      <pos A="0.178525" C="0.172028" G="0.373457" T="0.275991"/>
      <pos A="0.146037" C="0.16553" G="0.366959" T="0.321475"/>
      <pos A="0.224009" C="0.256498" G="0.340968" T="0.178525"/>
      <pos A="0.230507" C="0.347466" G="0.074561" T="0.347466"/>
      <pos A="0.288987" C="0.256498" G="0.224009" T="0.230507"/>
      <pos A="0.360461" C="0.262996" G="0.185023" T="0.19152"/>
      <pos A="0.204516" C="0.269493" G="0.133041" T="0.39295"/>
      <pos A="0.243502" C="0.25" G="0.256498" T="0.25"/>
      <pos A="0.243502" C="0.301982" G="0.146037" T="0.30848"/>
      <pos A="0.275991" C="0.295484" G="0.262996" T="0.16553"/>
      <pos A="0.133041" C="0.133041" G="0.47742" T="0.256498"/>
      <pos A="0.25" C="0.185023" G="0.269493" T="0.295484"/>
      <pos A="0.33447" C="0.217511" G="0.16553" T="0.282489"/>
      <pos A="0.288987" C="0.16553" G="0.198018" T="0.347466"/>
      <pos A="0.360461" C="0.327972" G="0.178525" T="0.133041"/>
      <pos A="0.405946" C="0.230507" G="0.0875565" T="0.275991"/>
      <pos A="0.295484" C="0.269493" G="0.211013" T="0.224009"/>
      <pos A="0.172028" C="0.230507" G="0.301982" T="0.295484"/>
      <pos A="0.288987" C="0.204516" G="0.30848" T="0.198018"/>
      <pos A="0.288987" C="0.217511" G="0.243502" T="0.25"/>
      <pos A="0.172028" C="0.327972" G="0.159032" T="0.340968"/>
      <pos A="0.269493" C="0.321475" G="0.0875565" T="0.321475"/>
      <pos A="0.295484" C="0.230507" G="0.19152" T="0.282489"/>
      <pos A="0.301982" C="0.133041" G="0.347466" T="0.217511"/>
      <pos A="0.314977" C="0.211013" G="0.25" T="0.224009"/>
      <pos A="0.204516" C="0.217511" G="0.288987" T="0.288987"/>
      <pos A="0.159032" C="0.373457" G="0.178525" T="0.288987"/>
      <pos A="0.418941" C="0.152534" G="0.146037" T="0.282489"/>
      <pos A="0.139539" C="0.16553" G="0.373457" T="0.321475"/>
      <pos A="0.33447" C="0.204516" G="0.373457" T="0.0875565"/>
      <pos A="0.438434" C="0.113548" G="0.0875565" T="0.360461"/>
      <pos A="0.211013" C="0.217511" G="0.224009" T="0.347466"/>
      <pos A="0.0875565" C="0.19152" G="0.288987" T="0.431937"/>
      <pos A="0.256498" C="0.256498" G="0.230507" T="0.256498"/>
    </motif>
    <motif db="0" id="M56" alt="O56" length="40" nsites="8" evalue="1.3e-003">
      <pos A="0.332304" C="0.332304" G="0.332304" T="0.00308642"/>
      <pos A="0.00308642" C="0.332304" G="0.332304" T="0.332304"/>
      <pos A="0.00308642" C="0.990741" G="0.00308642" T="0.00308642"/>
      <pos A="0.990741" C="0.00308642" G="0.00308642" T="0.00308642"/>
      <pos A="0.332304" C="0.332304" G="0.332304" T="0.00308642"/>
      <pos A="0.661523" C="0.00308642" G="0.332304" T="0.00308642"/>
      <pos A="0.661523" C="0.332304" G="0.00308642" T="0.00308642"/>
      <pos A="0.00308642" C="0.332304" G="0.332304" T="0.332304"/>
      <pos A="0.00308642" C="0.332304" G="0.332304" T="0.332304"/>
      <pos A="0.661523" C="0.00308642" G="0.00308642" T="0.332304"/>
      <pos A="0.661523" C="0.00308642" G="0.332304" T="0.00308642"/>
      <pos A="0.00308642" C="0.00308642" G="0.332304" T="0.661523"/>
      <pos A="0.661523" C="0.00308642" G="0.00308642" T="0.332304"/>
      <pos A="0.661523" C="0.00308642" G="0.00308642" T="0.332304"/>
      <pos A="0.00308642" C="0.00308642" G="0.990741" T="0.00308642"/>
      <pos A="0.00308642" C="0.661523" G="0.332304" T="0.00308642"/>
      <pos A="0.661523" C="0.332304" G="0.00308642" T="0.00308642"/>
      <pos A="0.990741" C="0.00308642" G="0.00308642" T="0.00308642"/>
      <pos A="0.00308642" C="0.332304" G="0.661523" T="0.00308642"/>
      <pos A="0.00308642" C="0.661523" G="0.332304" T="0.00308642"/>
      <pos A="0.661523" C="0.00308642" G="0.332304" T="0.00308642"/>
      <pos A="0.332304" C="0.00308642" G="0.661523" T="0.00308642"/>
      <pos A="0.332304" C="0.00308642" G="0.661523" T="0.00308642"/>
      <pos A="0.332304" C="0.332304" G="0.332304" T="0.00308642"/>
      <pos A="0.661523" C="0.00308642" G="0.00308642" T="0.332304"/>
      <pos A="0.00308642" C="0.332304" G="0.661523" T="0.00308642"/>
      <pos A="0.00308642" C="0.332304" G="0.00308642" T="0.661523"/>
      <pos A="0.332304" C="0.332304" G="0.332304" T="0.00308642"/>
      <pos A="0.661523" C="0.00308642" G="0.332304" T="0.00308642"/>
      <pos A="0.00308642" C="0.332304" G="0.00308642" T="0.661523"/>
      <pos A="0.00308642" C="0.00308642" G="0.00308642" T="0.990741"/>
      <pos A="0.332304" C="0.332304" G="0.332304" T="0.00308642"/>
      <pos A="0.332304" C="0.00308642" G="0.332304" T="0.332304"/>
      <pos A="0.00308642" C="0.00308642" G="0.990741" T="0.00308642"/>
      <pos A="0.00308642" C="0.661523" G="0.332304" T="0.00308642"/>
      <pos A="0.661523" C="0.00308642" G="0.00308642" T="0.332304"/>
      <pos A="0.00308642" C="0.00308642" G="0.00308642" T="0.990741"/>
      <pos A="0.00308642" C="0.00308642" G="0.332304" T="0.661523"/>
      <pos A="0.00308642" C="0.00308642" G="0.661523" T="0.332304"/>
      <pos A="0.00308642" C="0.00308642" G="0.990741" T="0.00308642"/>
    </motif>
    <motif db="0" id="M57" alt="O57" length="40" nsites="8" evalue="1.3e-003">
      <pos A="0.14418" C="0.00308642" G="0.285273" T="0.567461"/>
      <pos A="0.14418" C="0.00308642" G="0.567461" T="0.285273"/>
      <pos A="0.00308642" C="0.426366" G="0.285273" T="0.285273"/>
      <pos A="0.567461" C="0.00308642" G="0.14418" T="0.285273"/>
      <pos A="0.567461" C="0.14418" G="0.00308642" T="0.285273"/>
      <pos A="0.426366" C="0.00308642" G="0.426366" T="0.14418"/>
      <pos A="0.14418" C="0.14418" G="0.00308642" T="0.708554"/>
      <pos A="0.567461" C="0.00308642" G="0.00308642" T="0.426366"/>
      <pos A="0.567461" C="0.14418" G="0.00308642" T="0.285273"/>
      <pos A="0.567461" C="0.14418" G="0.00308642" T="0.285273"/>
      <pos A="0.14418" C="0.14418" G="0.567461" T="0.14418"/>
      <pos A="0.567461" C="0.14418" G="0.00308642" T="0.285273"/>
      <pos A="0.567461" C="0.14418" G="0.00308642" T="0.285273"/>
      <pos A="0.00308642" C="0.14418" G="0.708554" T="0.14418"/>
      <pos A="0.14418" C="0.14418" G="0.14418" T="0.567461"/>
      <pos A="0.00308642" C="0.00308642" G="0.426366" T="0.567461"/>
      <pos A="0.426366" C="0.00308642" G="0.567461" T="0.00308642"/>
      <pos A="0.00308642" C="0.426366" G="0.14418" T="0.426366"/>
      <pos A="0.00308642" C="0.708554" G="0.00308642" T="0.285273"/>
      <pos A="0.849647" C="0.14418" G="0.00308642" T="0.00308642"/>
      <pos A="0.14418" C="0.14418" G="0.426366" T="0.285273"/>
      <pos A="0.00308642" C="0.14418" G="0.14418" T="0.708554"/>
      <pos A="0.567461" C="0.14418" G="0.14418" T="0.14418"/>
      <pos A="0.14418" C="0.00308642" G="0.849647" T="0.00308642"/>
      <pos A="0.426366" C="0.14418" G="0.285273" T="0.14418"/>
      <pos A="0.14418" C="0.14418" G="0.426366" T="0.285273"/>
      <pos A="0.567461" C="0.00308642" G="0.426366" T="0.00308642"/>
      <pos A="0.14418" C="0.00308642" G="0.426366" T="0.426366"/>
      <pos A="0.00308642" C="0.00308642" G="0.426366" T="0.567461"/>
      <pos A="0.00308642" C="0.14418" G="0.14418" T="0.708554"/>
      <pos A="0.426366" C="0.14418" G="0.285273" T="0.14418"/>
      <pos A="0.14418" C="0.14418" G="0.285273" T="0.426366"/>
      <pos A="0.14418" C="0.14418" G="0.285273" T="0.426366"/>
      <pos A="0.14418" C="0.14418" G="0.567461" T="0.14418"/>
      <pos A="0.14418" C="0.00308642" G="0.708554" T="0.14418"/>
      <pos A="0.14418" C="0.00308642" G="0.708554" T="0.14418"/>
      <pos A="0.567461" C="0.00308642" G="0.00308642" T="0.426366"/>
      <pos A="0.285273" C="0.14418" G="0.14418" T="0.426366"/>
      <pos A="0.14418" C="0.00308642" G="0.285273" T="0.567461"/>
      <pos A="0.14418" C="0.285273" G="0.285273" T="0.285273"/>
    </motif>
    <motif db="0" id="M58" alt="O58" length="40" nsites="8" evalue="1.3e-003">
      <pos A="0.200617" C="0.319136" G="0.121605" T="0.358642"/>
      <pos A="0.437654" C="0.319136" G="0.161111" T="0.0820988"/>
      <pos A="0.47716" C="0.240123" G="0.240123" T="0.0425926"/>
      <pos A="0.27963" C="0.27963" G="0.27963" T="0.161111"/>
      <pos A="0.240123" C="0.358642" G="0.27963" T="0.121605"/>
      <pos A="0.319136" C="0.200617" G="0.00308642" T="0.47716"/>
      <pos A="0.398148" C="0.27963" G="0.00308642" T="0.319136"/>
      <pos A="0.200617" C="0.200617" G="0.0425926" T="0.556173"/>
      <pos A="0.319136" C="0.240123" G="0.27963" T="0.161111"/>
      <pos A="0.200617" C="0.358642" G="0.161111" T="0.27963"/>
      <pos A="0.556173" C="0.00308642" G="0.0425926" T="0.398148"/>
      <pos A="0.121605" C="0.319136" G="0.319136" T="0.240123"/>
      <pos A="0.398148" C="0.00308642" G="0.319136" T="0.27963"/>
      <pos A="0.161111" C="0.161111" G="0.47716" T="0.200617"/>
      <pos A="0.0820988" C="0.516667" G="0.161111" T="0.240123"/>
      <pos A="0.161111" C="0.358642" G="0.121605" T="0.358642"/>
      <pos A="0.319136" C="0.358642" G="0.319136" T="0.00308642"/>
      <pos A="0.161111" C="0.161111" G="0.27963" T="0.398148"/>
      <pos A="0.0425926" C="0.398148" G="0.437654" T="0.121605"/>
      <pos A="0.200617" C="0.200617" G="0.00308642" T="0.595679"/>
      <pos A="0.595679" C="0.358642" G="0.00308642" T="0.0425926"/>
      <pos A="0.319136" C="0.319136" G="0.200617" T="0.161111"/>
      <pos A="0.398148" C="0.319136" G="0.240123" T="0.0425926"/>
      <pos A="0.437654" C="0.121605" G="0.161111" T="0.27963"/>
      <pos A="0.437654" C="0.161111" G="0.240123" T="0.161111"/>
      <pos A="0.200617" C="0.240123" G="0.27963" T="0.27963"/>
      <pos A="0.319136" C="0.0820988" G="0.516667" T="0.0820988"/>
      <pos A="0.0820988" C="0.121605" G="0.47716" T="0.319136"/>
      <pos A="0.121605" C="0.161111" G="0.240123" T="0.47716"/>
      <pos A="0.240123" C="0.358642" G="0.121605" T="0.27963"/>
      <pos A="0.0425926" C="0.240123" G="0.398148" T="0.319136"/>
      <pos A="0.121605" C="0.27963" G="0.200617" T="0.398148"/>
      <pos A="0.200617" C="0.200617" G="0.358642" T="0.240123"/>
      <pos A="0.319136" C="0.200617" G="0.27963" T="0.200617"/>
      <pos A="0.358642" C="0.200617" G="0.121605" T="0.319136"/>
      <pos A="0.200617" C="0.27963" G="0.398148" T="0.121605"/>
      <pos A="0.358642" C="0.161111" G="0.319136" T="0.161111"/>
      <pos A="0.319136" C="0.240123" G="0.27963" T="0.161111"/>
      <pos A="0.398148" C="0.358642" G="0.0425926" T="0.200617"/>
      <pos A="0.121605" C="0.398148" G="0.0425926" T="0.437654"/>
    </motif>
    <motif db="0" id="M59" alt="O59" length="40" nsites="8" evalue="1.3e-003">
      <pos A="0.159032" C="0.418941" G="0.211013" T="0.211013"/>
      <pos A="0.126543" C="0.16553" G="0.256498" T="0.451429"/>
      <pos A="0.256498" C="0.19152" G="0.301982" T="0.25"/>
      <pos A="0.269493" C="0.256498" G="0.204516" T="0.269493"/>
      <pos A="0.295484" C="0.146037" G="0.25" T="0.30848"/>
      <pos A="0.314977" C="0.301982" G="0.230507" T="0.152534"/>
      <pos A="0.204516" C="0.314977" G="0.139539" T="0.340968"/>
      <pos A="0.451429" C="0.178525" G="0.0940543" T="0.275991"/>
      <pos A="0.269493" C="0.269493" G="0.366959" T="0.0940543"/>
      <pos A="0.321475" C="0.314977" G="0.185023" T="0.178525"/>
      <pos A="0.204516" C="0.120045" G="0.33447" T="0.340968"/>
      <pos A="0.243502" C="0.211013" G="0.224009" T="0.321475"/>
      <pos A="0.366959" C="0.178525" G="0.172028" T="0.282489"/>
      <pos A="0.30848" C="0.224009" G="0.262996" T="0.204516"/>
      <pos A="0.19152" C="0.217511" G="0.230507" T="0.360461"/>
      <pos A="0.288987" C="0.185023" G="0.198018" T="0.327972"/>
      <pos A="0.301982" C="0.25" G="0.224009" T="0.224009"/>
      <pos A="0.418941" C="0.30848" G="0.159032" T="0.113548"/>
      <pos A="0.282489" C="0.353963" G="0.172028" T="0.19152"/>
      <pos A="0.178525" C="0.347466" G="0.159032" T="0.314977"/>
      <pos A="0.185023" C="0.282489" G="0.230507" T="0.301982"/>
      <pos A="0.353963" C="0.0940543" G="0.288987" T="0.262996"/>
      <pos A="0.211013" C="0.159032" G="0.152534" T="0.47742"/>
      <pos A="0.301982" C="0.237004" G="0.237004" T="0.224009"/>
      <pos A="0.152534" C="0.146037" G="0.412443" T="0.288987"/>
      <pos A="0.224009" C="0.360461" G="0.16553" T="0.25"/>
      <pos A="0.282489" C="0.100552" G="0.204516" T="0.412443"/>
      <pos A="0.224009" C="0.0810588" G="0.30848" T="0.386452"/>
      <pos A="0.327972" C="0.146037" G="0.321475" T="0.204516"/>
      <pos A="0.295484" C="0.269493" G="0.146037" T="0.288987"/>
      <pos A="0.347466" C="0.282489" G="0.204516" T="0.16553"/>
      <pos A="0.353963" C="0.217511" G="0.25" T="0.178525"/>
      <pos A="0.224009" C="0.275991" G="0.19152" T="0.30848"/>
      <pos A="0.243502" C="0.198018" G="0.275991" T="0.282489"/>
      <pos A="0.178525" C="0.262996" G="0.347466" T="0.211013"/>
      <pos A="0.269493" C="0.185023" G="0.33447" T="0.211013"/>
      <pos A="0.321475" C="0.237004" G="0.301982" T="0.139539"/>
      <pos A="0.152534" C="0.353963" G="0.204516" T="0.288987"/>
      <pos A="0.269493" C="0.327972" G="0.16553" T="0.237004"/>
      <pos A="0.172028" C="0.25" G="0.113548" T="0.464425"/>
    </motif>
    <motif db="0" id="M6" alt="O6" length="40" nsites="8" evalue="1.3e-003">
      <pos A="0.155033" C="0.534901" G="0.231006" T="0.0790598"/>
      <pos A="0.382953" C="0.30698" G="0.00308642" T="0.30698"/>
      <pos A="0.00308642" C="0.762821" G="0.0790598" T="0.155033"/>
      <pos A="0.155033" C="0.30698" G="0.0790598" T="0.458926"/>
      <pos A="0.00308642" C="0.231006" G="0.458926" T="0.30698"/>
      <pos A="0.00308642" C="0.155033" G="0.458926" T="0.382953"/>
      <pos A="0.231006" C="0.231006" G="0.30698" T="0.231006"/>
      <pos A="0.155033" C="0.155033" G="0.610874" T="0.0790598"/>
      <pos A="0.382953" C="0.534901" G="0.0790598" T="0.00308642"/>
      <pos A="0.30698" C="0.155033" G="0.30698" T="0.231006"/>
      <pos A="0.382953" C="0.0790598" G="0.231006" T="0.30698"/>
      <pos A="0.30698" C="0.30698" G="0.231006" T="0.155033"/>
      <pos A="0.00308642" C="0.231006" G="0.534901" T="0.231006"/>
      <pos A="0.382953" C="0.155033" G="0.0790598" T="0.382953"/>
      <pos A="0.382953" C="0.231006" G="0.231006" T="0.155033"/>
      <pos A="0.534901" C="0.231006" G="0.0790598" T="0.155033"/>
      <pos A="0.534901" C="0.155033" G="0.155033" T="0.155033"/>
      <pos A="0.155033" C="0.0790598" G="0.458926" T="0.30698"/>
      <pos A="0.155033" C="0.30698" G="0.155033" T="0.382953"/>
      <pos A="0.155033" C="0.00308642" G="0.30698" T="0.534901"/>
      <pos A="0.382953" C="0.155033" G="0.231006" T="0.231006"/>
      <pos A="0.0790598" C="0.458926" G="0.231006" T="0.231006"/>
      <pos A="0.458926" C="0.231006" G="0.155033" T="0.155033"/>
      <pos A="0.30698" C="0.0790598" G="0.382953" T="0.231006"/>
      <pos A="0.155033" C="0.382953" G="0.0790598" T="0.382953"/>
      <pos A="0.0790598" C="0.30698" G="0.30698" T="0.30698"/>
      <pos A="0.30698" C="0.0790598" G="0.30698" T="0.30698"/>
      <pos A="0.155033" C="0.00308642" G="0.610874" T="0.231006"/>
      <pos A="0.0790598" C="0.155033" G="0.30698" T="0.458926"/>
      <pos A="0.0790598" C="0.231006" G="0.458926" T="0.231006"/>
      <pos A="0.155033" C="0.30698" G="0.30698" T="0.231006"/>
      <pos A="0.382953" C="0.00308642" G="0.0790598" T="0.534901"/>
      <pos A="0.534901" C="0.00308642" G="0.231006" T="0.231006"/>
      <pos A="0.0790598" C="0.0790598" G="0.610874" T="0.231006"/>
      <pos A="0.30698" C="0.00308642" G="0.155033" T="0.534901"/>
      <pos A="0.155033" C="0.30698" G="0.458926" T="0.0790598"/>
      <pos A="0.686847" C="0.155033" G="0.0790598" T="0.0790598"/>
      <pos A="0.0790598" C="0.534901" G="0.231006" T="0.155033"/>
      <pos A="0.231006" C="0.458926" G="0.155033" T="0.155033"/>
      <pos A="0.0790598" C="0.00308642" G="0.534901" T="0.382953"/>
    </motif>
    <motif db="0" id="M60" alt="O60" length="40" nsites="8" evalue="1.3e-003">
      <pos A="0.00308642" C="0.25" G="0.00308642" T="0.743827"/>
      <pos A="0.00308642" C="0.00308642" G="0.990741" T="0.00308642"/>
      <pos A="0.00308642" C="0.25" G="0.496914" T="0.25"/>
      <pos A="0.00308642" C="0.496914" G="0.496914" T="0.00308642"/>
      <pos A="0.25" C="0.25" G="0.25" T="0.25"/>
      <pos A="0.00308642" C="0.496914" G="0.25" T="0.25"/>
      <pos A="0.25" C="0.25" G="0.00308642" T="0.496914"/>
      <pos A="0.00308642" C="0.496914" G="0.496914" T="0.00308642"/>
      <pos A="0.743827" C="0.00308642" G="0.25" T="0.00308642"/>
      <pos A="0.25" C="0.00308642" G="0.743827" T="0.00308642"/>
      <pos A="0.496914" C="0.25" G="0.25" T="0.00308642"/>
      <pos A="0.25" C="0.00308642" G="0.25" T="0.496914"/>
      <pos A="0.25" C="0.743827" G="0.00308642" T="0.00308642"/>
      <pos A="0.25" C="0.25" G="0.00308642" T="0.496914"/>
      <pos A="0.25" C="0.496914" G="0.25" T="0.00308642"/>
      <pos A="0.25" C="0.00308642" G="0.25" T="0.496914"/>
      <pos A="0.00308642" C="0.496914" G="0.496914" T="0.00308642"/>
      <pos A="0.496914" C="0.25" G="0.25" T="0.00308642"/>
      <pos A="0.25" C="0.496914" G="0.00308642" T="0.25"/>
      <pos A="0.00308642" C="0.25" G="0.25" T="0.496914"/>
      <pos A="0.25" C="0.496914" G="0.25" T="0.00308642"/>
      <pos A="0.25" C="0.496914" G="0.00308642" T="0.25"/>
      <pos A="0.25" C="0.25" G="0.25" T="0.25"/>
      <pos A="0.25" C="0.25" G="0.496914" T="0.00308642"/>
      <pos A="0.25" C="0.25" G="0.25" T="0.25"/>
      <pos A="0.00308642" C="0.25" G="0.496914" T="0.25"/>
      <pos A="0.496914" C="0.00308642" G="0.25" T="0.25"/>
      <pos A="0.25" C="0.00308642" G="0.00308642" T="0.743827"/>
      <pos A="0.25" C="0.496914" G="0.25" T="0.00308642"/>
      <pos A="0.496914" C="0.25" G="0.00308642" T="0.25"/>
      <pos A="0.00308642" C="0.00308642" G="0.25" T="0.743827"/>
      <pos A="0.00308642" C="0.25" G="0.496914" T="0.25"/>
      <pos A="0.25" C="0.743827" G="0.00308642" T="0.00308642"/>
      <pos A="0.25" C="0.496914" G="0.00308642" T="0.25"/>
      <pos A="0.25" C="0.743827" G="0.00308642" T="0.00308642"/>
      <pos A="0.496914" C="0.00308642" G="0.25" T="0.25"/>
      <pos A="0.00308642" C="0.743827" G="0.25" T="0.00308642"/>
      <pos A="0.496914" C="0.25" G="0.00308642" T="0.25"/>
      <pos A="0.25" C="0.25" G="0.496914" T="0.00308642"/>
      <pos A="0.00308642" C="0.00308642" G="0.25" T="0.743827"/>
    </motif>
    <motif db="0" id="M61" alt="O61" length="40" nsites="8" evalue="1.3e-003">
      <pos A="0.0588415" C="0.25" G="0.321685" T="0.369475"/>
      <pos A="0.23407" C="0.31372" G="0.114596" T="0.337615"/>
      <pos A="0.178315" C="0.257965" G="0.154421" T="0.409299"/>
      <pos A="0.385404" C="0.106631" G="0.29779" T="0.210175"/>
      <pos A="0.31372" C="0.29779" G="0.257965" T="0.130525"/>
      <pos A="0.433194" C="0.138491" G="0.289825" T="0.138491"/>
      <pos A="0.321685" C="0.29779" G="0.162385" T="0.21814"/>
      <pos A="0.0986657" C="0.353545" G="0.28186" T="0.26593"/>
      <pos A="0.385404" C="0.21814" G="0.178315" T="0.21814"/>
      <pos A="0.305755" C="0.257965" G="0.28186" T="0.154421"/>
      <pos A="0.337615" C="0.146455" G="0.122561" T="0.393369"/>
      <pos A="0.154421" C="0.0668059" G="0.321685" T="0.457088"/>
      <pos A="0.273895" C="0.31372" G="0.226105" T="0.18628"/>
      <pos A="0.289825" C="0.25" G="0.138491" T="0.321685"/>
      <pos A="0.29779" C="0.25" G="0.257965" T="0.194245"/>
      <pos A="0.337615" C="0.178315" G="0.130525" T="0.353545"/>
      <pos A="0.401334" C="0.21814" G="0.210175" T="0.170351"/>
      <pos A="0.273895" C="0.29779" G="0.329649" T="0.0986657"/>
      <pos A="0.138491" C="0.369475" G="0.25" T="0.242035"/>
      <pos A="0.0668059" C="0.29779" G="0.130525" T="0.504879"/>
      <pos A="0.194245" C="0.226105" G="0.417264" T="0.162385"/>
      <pos A="0.114596" C="0.106631" G="0.28186" T="0.496914"/>
      <pos A="0.18628" C="0.321685" G="0.23407" T="0.257965"/>
      <pos A="0.289825" C="0.21814" G="0.170351" T="0.321685"/>
      <pos A="0.242035" C="0.18628" G="0.345579" T="0.226105"/>
      <pos A="0.26593" C="0.257965" G="0.26593" T="0.210175"/>
      <pos A="0.353545" C="0.170351" G="0.242035" T="0.23407"/>
      <pos A="0.401334" C="0.162385" G="0.154421" T="0.28186"/>
      <pos A="0.305755" C="0.178315" G="0.289825" T="0.226105"/>
      <pos A="0.242035" C="0.23407" G="0.321685" T="0.20221"/>
      <pos A="0.28186" C="0.20221" G="0.25" T="0.26593"/>
      <pos A="0.28186" C="0.18628" G="0.18628" T="0.345579"/>
      <pos A="0.305755" C="0.21814" G="0.26593" T="0.210175"/>
      <pos A="0.18628" C="0.305755" G="0.18628" T="0.321685"/>
      <pos A="0.28186" C="0.194245" G="0.345579" T="0.178315"/>
      <pos A="0.26593" C="0.417264" G="0.162385" T="0.154421"/>
      <pos A="0.257965" C="0.25" G="0.0986657" T="0.393369"/>
      <pos A="0.29779" C="0.138491" G="0.385404" T="0.178315"/>
      <pos A="0.321685" C="0.28186" G="0.26593" T="0.130525"/>
      <pos A="0.26593" C="0.226105" G="0.18628" T="0.321685"/>
    </motif>
    <motif db="0" id="M62" alt="O62" length="40" nsites="8" evalue="1.3e-003">
      <pos A="0.300836" C="0.126543" G="0.242738" T="0.329883"/>
      <pos A="0.235476" C="0.155592" G="0.300836" T="0.308098"/>
      <pos A="0.191902" C="0.206427" G="0.191902" T="0.409768"/>
      <pos A="0.366195" C="0.271787" G="0.220951" T="0.141068"/>
      <pos A="0.329883" C="0.133805" G="0.293573" T="0.242738"/>
      <pos A="0.191902" C="0.329883" G="0.213689" T="0.264524"/>
      <pos A="0.271787" C="0.220951" G="0.242738" T="0.264524"/>
      <pos A="0.25" C="0.329883" G="0.0902321" T="0.329883"/>
      <pos A="0.431555" C="0.155592" G="0.104757" T="0.308098"/>
      <pos A="0.322621" C="0.126543" G="0.431555" T="0.119281"/>
      <pos A="0.235476" C="0.213689" G="0.308098" T="0.242738"/>
      <pos A="0.337146" C="0.242738" G="0.141068" T="0.279049"/>
      <pos A="0.206427" C="0.220951" G="0.235476" T="0.337146"/>
      <pos A="0.293573" C="0.206427" G="0.337146" T="0.162854"/>
      <pos A="0.14833" C="0.373457" G="0.141068" T="0.337146"/>
      <pos A="0.329883" C="0.322621" G="0.0611842" T="0.286311"/>
      <pos A="0.133805" C="0.300836" G="0.308098" T="0.257262"/>
      <pos A="0.293573" C="0.141068" G="0.191902" T="0.373457"/>
      <pos A="0.279049" C="0.0829699" G="0.387981" T="0.25"/>
      <pos A="0.395243" C="0.0757077" G="0.315359" T="0.213689"/>
      <pos A="0.366195" C="0.213689" G="0.220951" T="0.199164"/>
      <pos A="0.308098" C="0.264524" G="0.257262" T="0.170117"/>
      <pos A="0.322621" C="0.104757" G="0.199164" T="0.373457"/>
      <pos A="0.344408" C="0.112019" G="0.0902321" T="0.45334"/>
      <pos A="0.25" C="0.242738" G="0.308098" T="0.199164"/>
      <pos A="0.220951" C="0.242738" G="0.220951" T="0.315359"/>
      <pos A="0.199164" C="0.257262" G="0.177379" T="0.366195"/>
      <pos A="0.14833" C="0.25" G="0.308098" T="0.293573"/>
      <pos A="0.329883" C="0.14833" G="0.191902" T="0.329883"/>
      <pos A="0.177379" C="0.25" G="0.337146" T="0.235476"/>
      <pos A="0.322621" C="0.337146" G="0.133805" T="0.206427"/>
      <pos A="0.220951" C="0.431555" G="0.119281" T="0.228213"/>
      <pos A="0.300836" C="0.271787" G="0.0902321" T="0.337146"/>
      <pos A="0.337146" C="0.133805" G="0.344408" T="0.184641"/>
      <pos A="0.235476" C="0.191902" G="0.206427" T="0.366195"/>
      <pos A="0.35167" C="0.206427" G="0.25" T="0.191902"/>
      <pos A="0.191902" C="0.220951" G="0.358932" T="0.228213"/>
      <pos A="0.257262" C="0.264524" G="0.329883" T="0.14833"/>
      <pos A="0.271787" C="0.199164" G="0.0829699" T="0.446078"/>
      <pos A="0.373457" C="0.119281" G="0.286311" T="0.220951"/>
    </motif>
    <motif db="0" id="M63" alt="O63" length="40" nsites="8" evalue="1.3e-003">
      <pos A="0.227554" C="0.272446" G="0.362233" T="0.137767"/>
      <pos A="0.362233" C="0.407127" G="0.0479802" T="0.18266"/>
      <pos A="0.227554" C="0.407127" G="0.31734" T="0.0479802"/>
      <pos A="0.31734" C="0.45202" G="0.0928731" T="0.137767"/>
      <pos A="0.18266" C="0.541807" G="0.0479802" T="0.227554"/>
      <pos A="0.18266" C="0.137767" G="0.272446" T="0.407127"/>
      <pos A="0.31734" C="0.137767" G="0.227554" T="0.31734"/>
      <pos A="0.0479802" C="0.407127" G="0.496914" T="0.0479802"/>
      <pos A="0.272446" C="0.362233" G="0.137767" T="0.227554"/>
      <pos A="0.272446" C="0.0479802" G="0.272446" T="0.407127"/>
      <pos A="0.31734" C="0.0928731" G="0.362233" T="0.227554"/>
      <pos A="0.0928731" C="0.227554" G="0.541807" T="0.137767"/>
      <pos A="0.227554" C="0.227554" G="0.272446" T="0.272446"/>
      <pos A="0.541807" C="0.362233" G="0.0479802" T="0.0479802"/>
      <pos A="0.362233" C="0.18266" G="0.137767" T="0.31734"/>
      <pos A="0.18266" C="0.31734" G="0.227554" T="0.272446"/>
      <pos A="0.45202" C="0.18266" G="0.18266" T="0.18266"/>
      <pos A="0.362233" C="0.0479802" G="0.407127" T="0.18266"/>
      <pos A="0.227554" C="0.18266" G="0.541807" T="0.0479802"/>
      <pos A="0.0928731" C="0.272446" G="0.227554" T="0.407127"/>
      <pos A="0.407127" C="0.31734" G="0.272446" T="0.00308642"/>
      <pos A="0.137767" C="0.137767" G="0.0928731" T="0.631594"/>
      <pos A="0.00308642" C="0.496914" G="0.227554" T="0.272446"/>
      <pos A="0.407127" C="0.18266" G="0.0928731" T="0.31734"/>
      <pos A="0.45202" C="0.18266" G="0.227554" T="0.137767"/>
      <pos A="0.0928731" C="0.45202" G="0.137767" T="0.31734"/>
      <pos A="0.00308642" C="0.362233" G="0.407127" T="0.227554"/>
      <pos A="0.18266" C="0.18266" G="0.18266" T="0.45202"/>
      <pos A="0.272446" C="0.137767" G="0.407127" T="0.18266"/>
      <pos A="0.0928731" C="0.137767" G="0.721381" T="0.0479802"/>
      <pos A="0.362233" C="0.31734" G="0.31734" T="0.00308642"/>
      <pos A="0.362233" C="0.137767" G="0.31734" T="0.18266"/>
      <pos A="0.137767" C="0.31734" G="0.407127" T="0.137767"/>
      <pos A="0.227554" C="0.407127" G="0.18266" T="0.18266"/>
      <pos A="0.407127" C="0.272446" G="0.18266" T="0.137767"/>
      <pos A="0.18266" C="0.272446" G="0.227554" T="0.31734"/>
      <pos A="0.227554" C="0.272446" G="0.407127" T="0.0928731"/>
      <pos A="0.137767" C="0.45202" G="0.362233" T="0.0479802"/>
      <pos A="0.407127" C="0.407127" G="0.0928731" T="0.0928731"/>
      <pos A="0.31734" C="0.362233" G="0.00308642" T="0.31734"/>
    </motif>
    <motif db="0" id="M64" alt="O64" length="40" nsites="8" evalue="1.3e-003">
      <pos A="0.167696" C="0.496914" G="0.167696" T="0.167696"/>
      <pos A="0.167696" C="0.332304" G="0.167696" T="0.332304"/>
      <pos A="0.00308642" C="0.661523" G="0.00308642" T="0.332304"/>
      <pos A="0.332304" C="0.00308642" G="0.332304" T="0.332304"/>
      <pos A="0.496914" C="0.496914" G="0.00308642" T="0.00308642"/>
      <pos A="0.332304" C="0.00308642" G="0.00308642" T="0.661523"/>
      <pos A="0.167696" C="0.00308642" G="0.332304" T="0.496914"/>
      <pos A="0.332304" C="0.00308642" G="0.661523" T="0.00308642"/>
      <pos A="0.00308642" C="0.332304" G="0.496914" T="0.167696"/>
      <pos A="0.661523" C="0.00308642" G="0.332304" T="0.00308642"/>
      <pos A="0.496914" C="0.00308642" G="0.167696" T="0.332304"/>
      <pos A="0.167696" C="0.332304" G="0.496914" T="0.00308642"/>
      <pos A="0.167696" C="0.167696" G="0.496914" T="0.167696"/>
      <pos A="0.332304" C="0.167696" G="0.00308642" T="0.496914"/>
      <pos A="0.167696" C="0.332304" G="0.167696" T="0.332304"/>
      <pos A="0.167696" C="0.332304" G="0.167696" T="0.332304"/>
      <pos A="0.332304" C="0.00308642" G="0.167696" T="0.496914"/>
      <pos A="0.496914" C="0.167696" G="0.167696" T="0.167696"/>
      <pos A="0.332304" C="0.167696" G="0.496914" T="0.00308642"/>
      <pos A="0.167696" C="0.332304" G="0.332304" T="0.167696"/>
      <pos A="0.332304" C="0.00308642" G="0.167696" T="0.496914"/>
      <pos A="0.332304" C="0.332304" G="0.167696" T="0.167696"/>
      <pos A="0.332304" C="0.167696" G="0.167696" T="0.332304"/>
      <pos A="0.167696" C="0.332304" G="0.00308642" T="0.496914"/>
      <pos A="0.167696" C="0.00308642" G="0.00308642" T="0.826131"/>
      <pos A="0.496914" C="0.00308642" G="0.332304" T="0.167696"/>
      <pos A="0.496914" C="0.496914" G="0.00308642" T="0.00308642"/>
      <pos A="0.496914" C="0.00308642" G="0.332304" T="0.167696"/>
      <pos A="0.496914" C="0.00308642" G="0.167696" T="0.332304"/>
      <pos A="0.167696" C="0.332304" G="0.332304" T="0.167696"/>
      <pos A="0.332304" C="0.332304" G="0.332304" T="0.00308642"/>
      <pos A="0.00308642" C="0.00308642" G="0.332304" T="0.661523"/>
      <pos A="0.167696" C="0.496914" G="0.167696" T="0.167696"/>
      <pos A="0.332304" C="0.332304" G="0.167696" T="0.167696"/>
      <pos A="0.332304" C="0.496914" G="0.167696" T="0.00308642"/>
      <pos A="0.332304" C="0.00308642" G="0.167696" T="0.496914"/>
      <pos A="0.167696" C="0.496914" G="0.00308642" T="0.332304"/>
      <pos A="0.167696" C="0.00308642" G="0.167696" T="0.661523"/>
      <pos A="0.00308642" C="0.496914" G="0.167696" T="0.332304"/>
      <pos A="0.661523" C="0.00308642" G="0.00308642" T="0.332304"/>
    </motif>
    <motif db="0" id="M66" alt="O66" length="40" nsites="8" evalue="1.3e-003">
      <pos A="0.00308642" C="0.990741" G="0.00308642" T="0.00308642"/>
      <pos A="0.496914" C="0.496914" G="0.00308642" T="0.00308642"/>
      <pos A="0.00308642" C="0.00308642" G="0.00308642" T="0.990741"/>
      <pos A="0.00308642" C="0.00308642" G="0.496914" T="0.496914"/>
      <pos A="0.496914" C="0.00308642" G="0.496914" T="0.00308642"/>
      <pos A="0.496914" C="0.496914" G="0.00308642" T="0.00308642"/>
      <pos A="0.496914" C="0.00308642" G="0.00308642" T="0.496914"/>
      <pos A="0.00308642" C="0.00308642" G="0.00308642" T="0.990741"/>
      <pos A="0.00308642" C="0.496914" G="0.00308642" T="0.496914"/>
      <pos A="0.00308642" C="0.00308642" G="0.496914" T="0.496914"/>
      <pos A="0.00308642" C="0.00308642" G="0.00308642" T="0.990741"/>
      <pos A="0.496914" C="0.00308642" G="0.00308642" T="0.496914"/>
      <pos A="0.00308642" C="0.990741" G="0.00308642" T="0.00308642"/>
      <pos A="0.496914" C="0.496914" G="0.00308642" T="0.00308642"/>
      <pos A="0.00308642" C="0.496914" G="0.00308642" T="0.496914"/>
      <pos A="0.496914" C="0.00308642" G="0.00308642" T="0.496914"/>
      <pos A="0.00308642" C="0.00308642" G="0.496914" T="0.496914"/>
      <pos A="0.00308642" C="0.00308642" G="0.496914" T="0.496914"/>
      <pos A="0.00308642" C="0.990741" G="0.00308642" T="0.00308642"/>
      <pos A="0.496914" C="0.496914" G="0.00308642" T="0.00308642"/>
      <pos A="0.00308642" C="0.496914" G="0.00308642" T="0.496914"/>
      <pos A="0.00308642" C="0.496914" G="0.00308642" T="0.496914"/>
      <pos A="0.00308642" C="0.496914" G="0.00308642" T="0.496914"/>
      <pos A="0.00308642" C="0.496914" G="0.00308642" T="0.496914"/>
      <pos A="0.496914" C="0.496914" G="0.00308642" T="0.00308642"/>
      <pos A="0.990741" C="0.00308642" G="0.00308642" T="0.00308642"/>
      <pos A="0.496914" C="0.00308642" G="0.00308642" T="0.496914"/>
      <pos A="0.496914" C="0.00308642" G="0.00308642" T="0.496914"/>
      <pos A="0.00308642" C="0.990741" G="0.00308642" T="0.00308642"/>
      <pos A="0.00308642" C="0.496914" G="0.00308642" T="0.496914"/>
      <pos A="0.00308642" C="0.00308642" G="0.496914" T="0.496914"/>
      <pos A="0.00308642" C="0.496914" G="0.00308642" T="0.496914"/>
      <pos A="0.00308642" C="0.00308642" G="0.496914" T="0.496914"/>
      <pos A="0.496914" C="0.00308642" G="0.496914" T="0.00308642"/>
      <pos A="0.00308642" C="0.496914" G="0.496914" T="0.00308642"/>
      <pos A="0.00308642" C="0.00308642" G="0.496914" T="0.496914"/>
      <pos A="0.496914" C="0.00308642" G="0.496914" T="0.00308642"/>
      <pos A="0.496914" C="0.496914" G="0.00308642" T="0.00308642"/>
      <pos A="0.496914" C="0.00308642" G="0.496914" T="0.00308642"/>
      <pos A="0.00308642" C="0.990741" G="0.00308642" T="0.00308642"/>
    </motif>
    <motif db="0" id="M67" alt="O67" length="40" nsites="8" evalue="1.3e-003">
      <pos A="0.120045" C="0.340968" G="0.152534" T="0.386452"/>
      <pos A="0.288987" C="0.360461" G="0.25" T="0.100552"/>
      <pos A="0.321475" C="0.237004" G="0.269493" T="0.172028"/>
      <pos A="0.340968" C="0.120045" G="0.230507" T="0.30848"/>
      <pos A="0.288987" C="0.178525" G="0.373457" T="0.159032"/>
      <pos A="0.243502" C="0.16553" G="0.275991" T="0.314977"/>
      <pos A="0.33447" C="0.152534" G="0.159032" T="0.353963"/>
      <pos A="0.386452" C="0.146037" G="0.217511" T="0.25"/>
      <pos A="0.198018" C="0.230507" G="0.340968" T="0.230507"/>
      <pos A="0.16553" C="0.503411" G="0.19152" T="0.139539"/>
      <pos A="0.386452" C="0.262996" G="0.10705" T="0.243502"/>
      <pos A="0.185023" C="0.16553" G="0.399448" T="0.25"/>
      <pos A="0.282489" C="0.133041" G="0.327972" T="0.256498"/>
      <pos A="0.256498" C="0.16553" G="0.237004" T="0.340968"/>
      <pos A="0.30848" C="0.224009" G="0.139539" T="0.327972"/>
      <pos A="0.198018" C="0.243502" G="0.126543" T="0.431937"/>
      <pos A="0.074561" C="0.33447" G="0.178525" T="0.412443"/>
      <pos A="0.256498" C="0.275991" G="0.211013" T="0.256498"/>
      <pos A="0.25" C="0.120045" G="0.262996" T="0.366959"/>
      <pos A="0.347466" C="0.172028" G="0.282489" T="0.198018"/>
      <pos A="0.327972" C="0.159032" G="0.224009" T="0.288987"/>
      <pos A="0.353963" C="0.275991" G="0.230507" T="0.139539"/>
      <pos A="0.19152" C="0.30848" G="0.185023" T="0.314977"/>
      <pos A="0.373457" C="0.237004" G="0.204516" T="0.185023"/>
      <pos A="0.321475" C="0.353963" G="0.133041" T="0.19152"/>
      <pos A="0.353963" C="0.152534" G="0.185023" T="0.30848"/>
      <pos A="0.262996" C="0.146037" G="0.282489" T="0.30848"/>
      <pos A="0.295484" C="0.262996" G="0.321475" T="0.120045"/>
      <pos A="0.185023" C="0.360461" G="0.314977" T="0.139539"/>
      <pos A="0.425439" C="0.159032" G="0.185023" T="0.230507"/>
      <pos A="0.126543" C="0.217511" G="0.25" T="0.405946"/>
      <pos A="0.301982" C="0.262996" G="0.282489" T="0.152534"/>
      <pos A="0.243502" C="0.224009" G="0.185023" T="0.347466"/>
      <pos A="0.431937" C="0.0485709" G="0.33447" T="0.185023"/>
      <pos A="0.10705" C="0.295484" G="0.230507" T="0.366959"/>
      <pos A="0.256498" C="0.217511" G="0.256498" T="0.269493"/>
      <pos A="0.282489" C="0.217511" G="0.204516" T="0.295484"/>
      <pos A="0.211013" C="0.282489" G="0.262996" T="0.243502"/>
      <pos A="0.159032" C="0.256498" G="0.211013" T="0.373457"/>
      <pos A="0.360461" C="0.159032" G="0.211013" T="0.269493"/>
    </motif>
    <motif db="0" id="M68" alt="O68" length="40" nsites="8" evalue="1.3e-003">
      <pos A="0.332304" C="0.332304" G="0.332304" T="0.00308642"/>
      <pos A="0.00308642" C="0.332304" G="0.00308642" T="0.661523"/>
      <pos A="0.332304" C="0.332304" G="0.332304" T="0.00308642"/>
      <pos A="0.00308642" C="0.332304" G="0.332304" T="0.332304"/>
      <pos A="0.00308642" C="0.332304" G="0.332304" T="0.332304"/>
      <pos A="0.00308642" C="0.00308642" G="0.00308642" T="0.990741"/>
      <pos A="0.00308642" C="0.332304" G="0.661523" T="0.00308642"/>
      <pos A="0.00308642" C="0.332304" G="0.661523" T="0.00308642"/>
      <pos A="0.00308642" C="0.990741" G="0.00308642" T="0.00308642"/>
      <pos A="0.661523" C="0.00308642" G="0.00308642" T="0.332304"/>
      <pos A="0.00308642" C="0.00308642" G="0.990741" T="0.00308642"/>
      <pos A="0.332304" C="0.00308642" G="0.332304" T="0.332304"/>
      <pos A="0.332304" C="0.332304" G="0.00308642" T="0.332304"/>
      <pos A="0.661523" C="0.00308642" G="0.332304" T="0.00308642"/>
      <pos A="0.661523" C="0.00308642" G="0.00308642" T="0.332304"/>
      <pos A="0.661523" C="0.332304" G="0.00308642" T="0.00308642"/>
      <pos A="0.00308642" C="0.332304" G="0.00308642" T="0.661523"/>
      <pos A="0.00308642" C="0.661523" G="0.332304" T="0.00308642"/>
      <pos A="0.00308642" C="0.990741" G="0.00308642" T="0.00308642"/>
      <pos A="0.00308642" C="0.661523" G="0.332304" T="0.00308642"/>
      <pos A="0.332304" C="0.00308642" G="0.332304" T="0.332304"/>
      <pos A="0.00308642" C="0.661523" G="0.332304" T="0.00308642"/>
      <pos A="0.332304" C="0.332304" G="0.00308642" T="0.332304"/>
      <pos A="0.990741" C="0.00308642" G="0.00308642" T="0.00308642"/>
      <pos A="0.00308642" C="0.00308642" G="0.661523" T="0.332304"/>
      <pos A="0.00308642" C="0.332304" G="0.661523" T="0.00308642"/>
      <pos A="0.00308642" C="0.661523" G="0.00308642" T="0.332304"/>
      <pos A="0.332304" C="0.332304" G="0.332304" T="0.00308642"/>
      <pos A="0.00308642" C="0.332304" G="0.661523" T="0.00308642"/>
      <pos A="0.332304" C="0.332304" G="0.332304" T="0.00308642"/>
      <pos A="0.00308642" C="0.332304" G="0.661523" T="0.00308642"/>
      <pos A="0.332304" C="0.332304" G="0.332304" T="0.00308642"/>
      <pos A="0.332304" C="0.00308642" G="0.332304" T="0.332304"/>
      <pos A="0.332304" C="0.661523" G="0.00308642" T="0.00308642"/>
      <pos A="0.332304" C="0.00308642" G="0.00308642" T="0.661523"/>
      <pos A="0.00308642" C="0.00308642" G="0.332304" T="0.661523"/>
      <pos A="0.00308642" C="0.00308642" G="0.332304" T="0.661523"/>
      <pos A="0.661523" C="0.00308642" G="0.00308642" T="0.332304"/>
      <pos A="0.661523" C="0.332304" G="0.00308642" T="0.00308642"/>
      <pos A="0.332304" C="0.661523" G="0.00308642" T="0.00308642"/>
    </motif>
    <motif db="0" id="M69" alt="O69" length="40" nsites="8" evalue="1.3e-003">
      <pos A="0.311728" C="0.25" G="0.188272" T="0.25"/>
      <pos A="0.62037" C="0.126543" G="0.126543" T="0.126543"/>
      <pos A="0.682099" C="0.00308642" G="0.188272" T="0.126543"/>
      <pos A="0.0648148" C="0.373457" G="0.373457" T="0.188272"/>
      <pos A="0.126543" C="0.373457" G="0.311728" T="0.188272"/>
      <pos A="0.188272" C="0.25" G="0.373457" T="0.188272"/>
      <pos A="0.0648148" C="0.311728" G="0.25" T="0.373457"/>
      <pos A="0.62037" C="0.188272" G="0.126543" T="0.0648148"/>
      <pos A="0.126543" C="0.0648148" G="0.373457" T="0.435185"/>
      <pos A="0.126543" C="0.126543" G="0.311728" T="0.435185"/>
      <pos A="0.0648148" C="0.188272" G="0.558642" T="0.188272"/>
      <pos A="0.188272" C="0.496914" G="0.126543" T="0.188272"/>
      <pos A="0.311728" C="0.435185" G="0.126543" T="0.126543"/>
      <pos A="0.435185" C="0.311728" G="0.0648148" T="0.188272"/>
      <pos A="0.188272" C="0.25" G="0.25" T="0.311728"/>
      <pos A="0.126543" C="0.126543" G="0.311728" T="0.435185"/>
      <pos A="0.0648148" C="0.25" G="0.558642" T="0.126543"/>
      <pos A="0.435185" C="0.126543" G="0.0648148" T="0.373457"/>
      <pos A="0.373457" C="0.373457" G="0.25" T="0.00308642"/>
      <pos A="0.435185" C="0.0648148" G="0.25" T="0.25"/>
      <pos A="0.25" C="0.00308642" G="0.188272" T="0.558642"/>
      <pos A="0.311728" C="0.25" G="0.25" T="0.188272"/>
      <pos A="0.25" C="0.188272" G="0.373457" T="0.188272"/>
      <pos A="0.373457" C="0.25" G="0.25" T="0.126543"/>
      <pos A="0.0648148" C="0.126543" G="0.126543" T="0.682099"/>
      <pos A="0.25" C="0.188272" G="0.25" T="0.311728"/>
      <pos A="0.188272" C="0.25" G="0.373457" T="0.188272"/>
      <pos A="0.496914" C="0.0648148" G="0.25" T="0.188272"/>
      <pos A="0.188272" C="0.311728" G="0.311728" T="0.188272"/>
      <pos A="0.188272" C="0.188272" G="0.0648148" T="0.558642"/>
      <pos A="0.0648148" C="0.126543" G="0.188272" T="0.62037"/>
      <pos A="0.126543" C="0.188272" G="0.0648148" T="0.62037"/>
      <pos A="0.126543" C="0.435185" G="0.126543" T="0.311728"/>
      <pos A="0.373457" C="0.558642" G="0.00308642" T="0.0648148"/>
      <pos A="0.188272" C="0.188272" G="0.373457" T="0.25"/>
      <pos A="0.311728" C="0.25" G="0.25" T="0.188272"/>
      <pos A="0.25" C="0.126543" G="0.435185" T="0.188272"/>
      <pos A="0.25" C="0.188272" G="0.373457" T="0.188272"/>
      <pos A="0.435185" C="0.0648148" G="0.435185" T="0.0648148"/>
      <pos A="0.496914" C="0.188272" G="0.00308642" T="0.311728"/>
    </motif>
    <motif db="0" id="M70" alt="O70" length="40" nsites="8" evalue="1.3e-003">
      <pos A="0.00308642" C="0.990741" G="0.00308642" T="0.00308642"/>
      <pos A="0.496914" C="0.00308642" G="0.496914" T="0.00308642"/>
      <pos A="0.496914" C="0.496914" G="0.00308642" T="0.00308642"/>
      <pos A="0.00308642" C="0.00308642" G="0.00308642" T="0.990741"/>
      <pos A="0.00308642" C="0.00308642" G="0.496914" T="0.496914"/>
      <pos A="0.990741" C="0.00308642" G="0.00308642" T="0.00308642"/>
      <pos A="0.990741" C="0.00308642" G="0.00308642" T="0.00308642"/>
      <pos A="0.496914" C="0.496914" G="0.00308642" T="0.00308642"/>
      <pos A="0.496914" C="0.00308642" G="0.00308642" T="0.496914"/>
      <pos A="0.00308642" C="0.990741" G="0.00308642" T="0.00308642"/>
      <pos A="0.990741" C="0.00308642" G="0.00308642" T="0.00308642"/>
      <pos A="0.990741" C="0.00308642" G="0.00308642" T="0.00308642"/>
      <pos A="0.00308642" C="0.496914" G="0.00308642" T="0.496914"/>
      <pos A="0.990741" C="0.00308642" G="0.00308642" T="0.00308642"/>
      <pos A="0.00308642" C="0.00308642" G="0.990741" T="0.00308642"/>
      <pos A="0.496914" C="0.496914" G="0.00308642" T="0.00308642"/>
      <pos A="0.496914" C="0.00308642" G="0.496914" T="0.00308642"/>
      <pos A="0.990741" C="0.00308642" G="0.00308642" T="0.00308642"/>
      <pos A="0.496914" C="0.00308642" G="0.496914" T="0.00308642"/>
      <pos A="0.496914" C="0.00308642" G="0.00308642" T="0.496914"/>
      <pos A="0.496914" C="0.00308642" G="0.496914" T="0.00308642"/>
      <pos A="0.00308642" C="0.00308642" G="0.496914" T="0.496914"/>
      <pos A="0.00308642" C="0.496914" G="0.00308642" T="0.496914"/>
      <pos A="0.990741" C="0.00308642" G="0.00308642" T="0.00308642"/>
      <pos A="0.00308642" C="0.496914" G="0.496914" T="0.00308642"/>
      <pos A="0.496914" C="0.496914" G="0.00308642" T="0.00308642"/>
      <pos A="0.00308642" C="0.990741" G="0.00308642" T="0.00308642"/>
      <pos A="0.990741" C="0.00308642" G="0.00308642" T="0.00308642"/>
      <pos A="0.00308642" C="0.00308642" G="0.990741" T="0.00308642"/>
      <pos A="0.496914" C="0.00308642" G="0.496914" T="0.00308642"/>
      <pos A="0.00308642" C="0.496914" G="0.00308642" T="0.496914"/>
      <pos A="0.990741" C="0.00308642" G="0.00308642" T="0.00308642"/>
      <pos A="0.00308642" C="0.00308642" G="0.990741" T="0.00308642"/>
      <pos A="0.00308642" C="0.496914" G="0.496914" T="0.00308642"/>
      <pos A="0.990741" C="0.00308642" G="0.00308642" T="0.00308642"/>
      <pos A="0.496914" C="0.00308642" G="0.00308642" T="0.496914"/>
      <pos A="0.496914" C="0.00308642" G="0.496914" T="0.00308642"/>
      <pos A="0.00308642" C="0.00308642" G="0.496914" T="0.496914"/>
      <pos A="0.496914" C="0.00308642" G="0.00308642" T="0.496914"/>
      <pos A="0.00308642" C="0.00308642" G="0.00308642" T="0.990741"/>
    </motif>
    <motif db="0" id="M71" alt="O71" length="40" nsites="8" evalue="1.3e-003">
      <pos A="0.152534" C="0.327972" G="0.30848" T="0.211013"/>
      <pos A="0.288987" C="0.275991" G="0.230507" T="0.204516"/>
      <pos A="0.438434" C="0.126543" G="0.217511" T="0.217511"/>
      <pos A="0.172028" C="0.25" G="0.172028" T="0.405946"/>
      <pos A="0.178525" C="0.366959" G="0.269493" T="0.185023"/>
      <pos A="0.217511" C="0.405946" G="0.0875565" T="0.288987"/>
      <pos A="0.340968" C="0.133041" G="0.25" T="0.275991"/>
      <pos A="0.178525" C="0.262996" G="0.217511" T="0.340968"/>
      <pos A="0.483918" C="0.152534" G="0.230507" T="0.133041"/>
      <pos A="0.16553" C="0.0615664" G="0.405946" T="0.366959"/>
      <pos A="0.25" C="0.19152" G="0.39295" T="0.16553"/>
      <pos A="0.269493" C="0.198018" G="0.198018" T="0.33447"/>
      <pos A="0.39295" C="0.269493" G="0.133041" T="0.204516"/>
      <pos A="0.399448" C="0.204516" G="0.172028" T="0.224009"/>
      <pos A="0.204516" C="0.288987" G="0.198018" T="0.30848"/>
      <pos A="0.347466" C="0.230507" G="0.133041" T="0.288987"/>
      <pos A="0.340968" C="0.217511" G="0.288987" T="0.152534"/>
      <pos A="0.262996" C="0.178525" G="0.366959" T="0.19152"/>
      <pos A="0.256498" C="0.275991" G="0.230507" T="0.237004"/>
      <pos A="0.19152" C="0.321475" G="0.152534" T="0.33447"/>
      <pos A="0.321475" C="0.178525" G="0.211013" T="0.288987"/>
      <pos A="0.217511" C="0.211013" G="0.198018" T="0.373457"/>
      <pos A="0.262996" C="0.217511" G="0.282489" T="0.237004"/>
      <pos A="0.301982" C="0.19152" G="0.113548" T="0.39295"/>
      <pos A="0.327972" C="0.211013" G="0.178525" T="0.282489"/>
      <pos A="0.120045" C="0.185023" G="0.172028" T="0.522905"/>
      <pos A="0.146037" C="0.178525" G="0.301982" T="0.373457"/>
      <pos A="0.237004" C="0.243502" G="0.275991" T="0.243502"/>
      <pos A="0.282489" C="0.262996" G="0.243502" T="0.211013"/>
      <pos A="0.418941" C="0.126543" G="0.211013" T="0.243502"/>
      <pos A="0.295484" C="0.146037" G="0.314977" T="0.243502"/>
      <pos A="0.198018" C="0.275991" G="0.243502" T="0.282489"/>
      <pos A="0.275991" C="0.425439" G="0.198018" T="0.100552"/>
      <pos A="0.256498" C="0.399448" G="0.172028" T="0.172028"/>
      <pos A="0.321475" C="0.172028" G="0.217511" T="0.288987"/>
      <pos A="0.243502" C="0.366959" G="0.243502" T="0.146037"/>
      <pos A="0.256498" C="0.256498" G="0.256498" T="0.230507"/>
      <pos A="0.230507" C="0.0615664" G="0.301982" T="0.405946"/>
      <pos A="0.399448" C="0.269493" G="0.204516" T="0.126543"/>
      <pos A="0.237004" C="0.237004" G="0.172028" T="0.353963"/>
    </motif>
    <motif db="0" id="M72" alt="O72" length="40" nsites="8" evalue="1.3e-003">
      <pos A="0.113548" C="0.301982" G="0.457927" T="0.126543"/>
      <pos A="0.256498" C="0.204516" G="0.198018" T="0.340968"/>
      <pos A="0.120045" C="0.30848" G="0.243502" T="0.327972"/>
      <pos A="0.178525" C="0.230507" G="0.100552" T="0.490416"/>
      <pos A="0.237004" C="0.243502" G="0.230507" T="0.288987"/>
      <pos A="0.431937" C="0.217511" G="0.16553" T="0.185023"/>
      <pos A="0.301982" C="0.295484" G="0.217511" T="0.185023"/>
      <pos A="0.353963" C="0.262996" G="0.211013" T="0.172028"/>
      <pos A="0.444931" C="0.152534" G="0.204516" T="0.198018"/>
      <pos A="0.100552" C="0.237004" G="0.327972" T="0.33447"/>
      <pos A="0.19152" C="0.262996" G="0.256498" T="0.288987"/>
      <pos A="0.256498" C="0.25" G="0.172028" T="0.321475"/>
      <pos A="0.386452" C="0.120045" G="0.237004" T="0.256498"/>
      <pos A="0.327972" C="0.185023" G="0.379955" T="0.10705"/>
      <pos A="0.379955" C="0.204516" G="0.288987" T="0.126543"/>
      <pos A="0.288987" C="0.126543" G="0.120045" T="0.464425"/>
      <pos A="0.30848" C="0.133041" G="0.256498" T="0.301982"/>
      <pos A="0.282489" C="0.269493" G="0.237004" T="0.211013"/>
      <pos A="0.33447" C="0.16553" G="0.204516" T="0.295484"/>
      <pos A="0.256498" C="0.30848" G="0.211013" T="0.224009"/>
      <pos A="0.217511" C="0.347466" G="0.185023" T="0.25"/>
      <pos A="0.139539" C="0.366959" G="0.19152" T="0.301982"/>
      <pos A="0.217511" C="0.301982" G="0.30848" T="0.172028"/>
      <pos A="0.327972" C="0.146037" G="0.198018" T="0.327972"/>
      <pos A="0.172028" C="0.243502" G="0.262996" T="0.321475"/>
      <pos A="0.25" C="0.340968" G="0.0810588" T="0.327972"/>
      <pos A="0.288987" C="0.139539" G="0.243502" T="0.327972"/>
      <pos A="0.282489" C="0.204516" G="0.178525" T="0.33447"/>
      <pos A="0.217511" C="0.178525" G="0.405946" T="0.198018"/>
      <pos A="0.373457" C="0.198018" G="0.204516" T="0.224009"/>
      <pos A="0.347466" C="0.198018" G="0.19152" T="0.262996"/>
      <pos A="0.211013" C="0.19152" G="0.33447" T="0.262996"/>
      <pos A="0.269493" C="0.295484" G="0.243502" T="0.19152"/>
      <pos A="0.438434" C="0.113548" G="0.172028" T="0.275991"/>
      <pos A="0.0940543" C="0.243502" G="0.373457" T="0.288987"/>
      <pos A="0.30848" C="0.373457" G="0.198018" T="0.120045"/>
      <pos A="0.204516" C="0.33447" G="0.211013" T="0.25"/>
      <pos A="0.256498" C="0.133041" G="0.19152" T="0.418941"/>
      <pos A="0.230507" C="0.198018" G="0.360461" T="0.211013"/>
      <pos A="0.152534" C="0.373457" G="0.275991" T="0.198018"/>
    </motif>
    <motif db="0" id="M73" alt="O73" length="40" nsites="8" evalue="1.3e-003">
      <pos A="0.373457" C="0.256498" G="0.0615664" T="0.30848"/>
      <pos A="0.159032" C="0.295484" G="0.172028" T="0.373457"/>
      <pos A="0.262996" C="0.288987" G="0.237004" T="0.211013"/>
      <pos A="0.340968" C="0.30848" G="0.159032" T="0.19152"/>
      <pos A="0.211013" C="0.198018" G="0.230507" T="0.360461"/>
      <pos A="0.237004" C="0.211013" G="0.399448" T="0.152534"/>
      <pos A="0.353963" C="0.100552" G="0.185023" T="0.360461"/>
      <pos A="0.211013" C="0.237004" G="0.366959" T="0.185023"/>
      <pos A="0.256498" C="0.224009" G="0.224009" T="0.295484"/>
      <pos A="0.282489" C="0.159032" G="0.204516" T="0.353963"/>
      <pos A="0.47742" C="0.139539" G="0.146037" T="0.237004"/>
      <pos A="0.172028" C="0.172028" G="0.451429" T="0.204516"/>
      <pos A="0.217511" C="0.133041" G="0.269493" T="0.379955"/>
      <pos A="0.327972" C="0.262996" G="0.10705" T="0.301982"/>
      <pos A="0.347466" C="0.360461" G="0.19152" T="0.100552"/>
      <pos A="0.373457" C="0.282489" G="0.10705" T="0.237004"/>
      <pos A="0.19152" C="0.282489" G="0.178525" T="0.347466"/>
      <pos A="0.204516" C="0.366959" G="0.159032" T="0.269493"/>
      <pos A="0.185023" C="0.211013" G="0.321475" T="0.282489"/>
      <pos A="0.217511" C="0.25" G="0.282489" T="0.25"/>
      <pos A="0.30848" C="0.159032" G="0.178525" T="0.353963"/>
      <pos A="0.522905" C="0.0875565" G="0.230507" T="0.159032"/>
      <pos A="0.282489" C="0.301982" G="0.16553" T="0.25"/>
      <pos A="0.224009" C="0.211013" G="0.19152" T="0.373457"/>
      <pos A="0.301982" C="0.159032" G="0.19152" T="0.347466"/>
      <pos A="0.152534" C="0.314977" G="0.282489" T="0.25"/>
      <pos A="0.321475" C="0.172028" G="0.327972" T="0.178525"/>
      <pos A="0.327972" C="0.204516" G="0.25" T="0.217511"/>
      <pos A="0.230507" C="0.19152" G="0.360461" T="0.217511"/>
      <pos A="0.178525" C="0.366959" G="0.159032" T="0.295484"/>
      <pos A="0.295484" C="0.327972" G="0.139539" T="0.237004"/>
      <pos A="0.224009" C="0.237004" G="0.33447" T="0.204516"/>
      <pos A="0.295484" C="0.146037" G="0.282489" T="0.275991"/>
      <pos A="0.237004" C="0.172028" G="0.262996" T="0.327972"/>
      <pos A="0.230507" C="0.33447" G="0.19152" T="0.243502"/>
      <pos A="0.269493" C="0.224009" G="0.0875565" T="0.418941"/>
      <pos A="0.25" C="0.224009" G="0.282489" T="0.243502"/>
      <pos A="0.256498" C="0.178525" G="0.211013" T="0.353963"/>
      <pos A="0.25" C="0.321475" G="0.237004" T="0.19152"/>
      <pos A="0.366959" C="0.185023" G="0.275991" T="0.172028"/>
    </motif>
    <motif db="0" id="M74" alt="O74" length="40" nsites="8" evalue="1.3e-003">
      <pos A="0.185023" C="0.243502" G="0.321475" T="0.25"/>
      <pos A="0.224009" C="0.217511" G="0.19152" T="0.366959"/>
      <pos A="0.295484" C="0.152534" G="0.288987" T="0.262996"/>
      <pos A="0.19152" C="0.438434" G="0.25" T="0.120045"/>
      <pos A="0.451429" C="0.211013" G="0.0875565" T="0.25"/>
      <pos A="0.33447" C="0.178525" G="0.19152" T="0.295484"/>
      <pos A="0.211013" C="0.159032" G="0.275991" T="0.353963"/>
      <pos A="0.386452" C="0.282489" G="0.217511" T="0.113548"/>
      <pos A="0.139539" C="0.185023" G="0.321475" T="0.353963"/>
      <pos A="0.230507" C="0.243502" G="0.198018" T="0.327972"/>
      <pos A="0.133041" C="0.39295" G="0.301982" T="0.172028"/>
      <pos A="0.522905" C="0.198018" G="0.0940543" T="0.185023"/>
      <pos A="0.152534" C="0.178525" G="0.224009" T="0.444931"/>
      <pos A="0.256498" C="0.230507" G="0.16553" T="0.347466"/>
      <pos A="0.301982" C="0.217511" G="0.217511" T="0.262996"/>
      <pos A="0.373457" C="0.301982" G="0.152534" T="0.172028"/>
      <pos A="0.405946" C="0.113548" G="0.211013" T="0.269493"/>
      <pos A="0.33447" C="0.172028" G="0.224009" T="0.269493"/>
      <pos A="0.282489" C="0.146037" G="0.269493" T="0.301982"/>
      <pos A="0.19152" C="0.178525" G="0.405946" T="0.224009"/>
      <pos A="0.198018" C="0.152534" G="0.295484" T="0.353963"/>
      <pos A="0.217511" C="0.301982" G="0.301982" T="0.178525"/>
      <pos A="0.282489" C="0.256498" G="0.198018" T="0.262996"/>
      <pos A="0.185023" C="0.211013" G="0.230507" T="0.373457"/>
      <pos A="0.256498" C="0.185023" G="0.237004" T="0.321475"/>
      <pos A="0.386452" C="0.30848" G="0.120045" T="0.185023"/>
      <pos A="0.230507" C="0.30848" G="0.237004" T="0.224009"/>
      <pos A="0.33447" C="0.275991" G="0.139539" T="0.25"/>
      <pos A="0.327972" C="0.269493" G="0.139539" T="0.262996"/>
      <pos A="0.366959" C="0.172028" G="0.185023" T="0.275991"/>
      <pos A="0.16553" C="0.185023" G="0.425439" T="0.224009"/>
      <pos A="0.152534" C="0.262996" G="0.301982" T="0.282489"/>
      <pos A="0.204516" C="0.224009" G="0.211013" T="0.360461"/>
      <pos A="0.172028" C="0.470922" G="0.139539" T="0.217511"/>
      <pos A="0.379955" C="0.314977" G="0.10705" T="0.198018"/>
      <pos A="0.275991" C="0.113548" G="0.353963" T="0.256498"/>
      <pos A="0.198018" C="0.152534" G="0.353963" T="0.295484"/>
      <pos A="0.288987" C="0.113548" G="0.204516" T="0.39295"/>
      <pos A="0.327972" C="0.159032" G="0.269493" T="0.243502"/>
      <pos A="0.113548" C="0.243502" G="0.295484" T="0.347466"/>
    </motif>
    <motif db="0" id="M75" alt="O75" length="40" nsites="8" evalue="1.3e-003">
      <pos A="0.262996" C="0.185023" G="0.30848" T="0.243502"/>
      <pos A="0.405946" C="0.185023" G="0.120045" T="0.288987"/>
      <pos A="0.295484" C="0.159032" G="0.321475" T="0.224009"/>
      <pos A="0.275991" C="0.262996" G="0.172028" T="0.288987"/>
      <pos A="0.353963" C="0.314977" G="0.172028" T="0.159032"/>
      <pos A="0.217511" C="0.321475" G="0.321475" T="0.139539"/>
      <pos A="0.412443" C="0.133041" G="0.126543" T="0.327972"/>
      <pos A="0.295484" C="0.230507" G="0.256498" T="0.217511"/>
      <pos A="0.185023" C="0.0810588" G="0.327972" T="0.405946"/>
      <pos A="0.198018" C="0.211013" G="0.224009" T="0.366959"/>
      <pos A="0.198018" C="0.211013" G="0.19152" T="0.399448"/>
      <pos A="0.230507" C="0.301982" G="0.25" T="0.217511"/>
      <pos A="0.30848" C="0.120045" G="0.243502" T="0.327972"/>
      <pos A="0.321475" C="0.0940543" G="0.347466" T="0.237004"/>
      <pos A="0.237004" C="0.366959" G="0.178525" T="0.217511"/>
      <pos A="0.146037" C="0.256498" G="0.237004" T="0.360461"/>
      <pos A="0.360461" C="0.301982" G="0.113548" T="0.224009"/>
      <pos A="0.379955" C="0.198018" G="0.139539" T="0.282489"/>
      <pos A="0.10705" C="0.211013" G="0.425439" T="0.256498"/>
      <pos A="0.224009" C="0.262996" G="0.256498" T="0.256498"/>
      <pos A="0.353963" C="0.256498" G="0.243502" T="0.146037"/>
      <pos A="0.360461" C="0.262996" G="0.204516" T="0.172028"/>
      <pos A="0.224009" C="0.224009" G="0.185023" T="0.366959"/>
      <pos A="0.269493" C="0.19152" G="0.211013" T="0.327972"/>
      <pos A="0.366959" C="0.211013" G="0.172028" T="0.25"/>
      <pos A="0.353963" C="0.152534" G="0.126543" T="0.366959"/>
      <pos A="0.217511" C="0.224009" G="0.33447" T="0.224009"/>
      <pos A="0.470922" C="0.159032" G="0.204516" T="0.16553"/>
      <pos A="0.113548" C="0.256498" G="0.217511" T="0.412443"/>
      <pos A="0.217511" C="0.25" G="0.262996" T="0.269493"/>
      <pos A="0.185023" C="0.425439" G="0.237004" T="0.152534"/>
      <pos A="0.30848" C="0.237004" G="0.230507" T="0.224009"/>
      <pos A="0.120045" C="0.288987" G="0.321475" T="0.269493"/>
      <pos A="0.256498" C="0.288987" G="0.256498" T="0.198018"/>
      <pos A="0.113548" C="0.262996" G="0.133041" T="0.490416"/>
      <pos A="0.321475" C="0.204516" G="0.269493" T="0.204516"/>
      <pos A="0.327972" C="0.30848" G="0.178525" T="0.185023"/>
      <pos A="0.353963" C="0.269493" G="0.243502" T="0.133041"/>
      <pos A="0.327972" C="0.185023" G="0.288987" T="0.198018"/>
      <pos A="0.373457" C="0.120045" G="0.146037" T="0.360461"/>
    </motif>
    <motif db="0" id="M77" alt="O77" length="40" nsites="8" evalue="1.3e-003">
      <pos A="0.00308642" C="0.62037" G="0.373457" T="0.00308642"/>
      <pos A="0.743827" C="0.25" G="0.00308642" T="0.00308642"/>
      <pos A="0.373457" C="0.00308642" G="0.126543" T="0.496914"/>
      <pos A="0.25" C="0.00308642" G="0.373457" T="0.373457"/>
      <pos A="0.373457" C="0.373457" G="0.126543" T="0.126543"/>
      <pos A="0.00308642" C="0.743827" G="0.126543" T="0.126543"/>
      <pos A="0.373457" C="0.00308642" G="0.25" T="0.373457"/>
      <pos A="0.373457" C="0.126543" G="0.25" T="0.25"/>
      <pos A="0.126543" C="0.00308642" G="0.62037" T="0.25"/>
      <pos A="0.373457" C="0.25" G="0.25" T="0.126543"/>
      <pos A="0.373457" C="0.00308642" G="0.373457" T="0.25"/>
      <pos A="0.126543" C="0.00308642" G="0.867284" T="0.00308642"/>
      <pos A="0.126543" C="0.496914" G="0.00308642" T="0.373457"/>
      <pos A="0.00308642" C="0.373457" G="0.126543" T="0.496914"/>
      <pos A="0.126543" C="0.496914" G="0.373457" T="0.00308642"/>
      <pos A="0.25" C="0.00308642" G="0.126543" T="0.62037"/>
      <pos A="0.373457" C="0.00308642" G="0.25" T="0.373457"/>
      <pos A="0.25" C="0.496914" G="0.00308642" T="0.25"/>
      <pos A="0.25" C="0.496914" G="0.126543" T="0.126543"/>
      <pos A="0.126543" C="0.126543" G="0.496914" T="0.25"/>
      <pos A="0.00308642" C="0.373457" G="0.373457" T="0.25"/>
      <pos A="0.126543" C="0.126543" G="0.373457" T="0.373457"/>
      <pos A="0.126543" C="0.00308642" G="0.00308642" T="0.867284"/>
      <pos A="0.00308642" C="0.25" G="0.373457" T="0.373457"/>
      <pos A="0.00308642" C="0.25" G="0.25" T="0.496914"/>
      <pos A="0.496914" C="0.25" G="0.126543" T="0.126543"/>
      <pos A="0.373457" C="0.373457" G="0.00308642" T="0.25"/>
      <pos A="0.126543" C="0.126543" G="0.373457" T="0.373457"/>
      <pos A="0.25" C="0.373457" G="0.00308642" T="0.373457"/>
      <pos A="0.373457" C="0.126543" G="0.373457" T="0.126543"/>
      <pos A="0.25" C="0.126543" G="0.373457" T="0.25"/>
      <pos A="0.373457" C="0.00308642" G="0.126543" T="0.496914"/>
      <pos A="0.00308642" C="0.126543" G="0.62037" T="0.25"/>
      <pos A="0.25" C="0.126543" G="0.496914" T="0.126543"/>
      <pos A="0.496914" C="0.126543" G="0.126543" T="0.25"/>
      <pos A="0.62037" C="0.373457" G="0.00308642" T="0.00308642"/>
      <pos A="0.126543" C="0.373457" G="0.373457" T="0.126543"/>
      <pos A="0.62037" C="0.25" G="0.126543" T="0.00308642"/>
      <pos A="0.126543" C="0.25" G="0.126543" T="0.496914"/>
      <pos A="0.373457" C="0.25" G="0.25" T="0.126543"/>
    </motif>
    <motif db="0" id="M78" alt="O78" length="40" nsites="8" evalue="1.3e-003">
      <pos A="0.00308642" C="0.00308642" G="0.496914" T="0.496914"/>
      <pos A="0.496914" C="0.496914" G="0.00308642" T="0.00308642"/>
      <pos A="0.00308642" C="0.00308642" G="0.00308642" T="0.990741"/>
      <pos A="0.00308642" C="0.496914" G="0.00308642" T="0.496914"/>
      <pos A="0.496914" C="0.00308642" G="0.00308642" T="0.496914"/>
      <pos A="0.00308642" C="0.00308642" G="0.990741" T="0.00308642"/>
      <pos A="0.496914" C="0.00308642" G="0.00308642" T="0.496914"/>
      <pos A="0.00308642" C="0.00308642" G="0.496914" T="0.496914"/>
      <pos A="0.496914" C="0.00308642" G="0.00308642" T="0.496914"/>
      <pos A="0.496914" C="0.00308642" G="0.496914" T="0.00308642"/>
      <pos A="0.00308642" C="0.00308642" G="0.990741" T="0.00308642"/>
      <pos A="0.00308642" C="0.00308642" G="0.00308642" T="0.990741"/>
      <pos A="0.00308642" C="0.496914" G="0.00308642" T="0.496914"/>
      <pos A="0.990741" C="0.00308642" G="0.00308642" T="0.00308642"/>
      <pos A="0.990741" C="0.00308642" G="0.00308642" T="0.00308642"/>
      <pos A="0.496914" C="0.00308642" G="0.496914" T="0.00308642"/>
      <pos A="0.496914" C="0.496914" G="0.00308642" T="0.00308642"/>
      <pos A="0.496914" C="0.496914" G="0.00308642" T="0.00308642"/>
      <pos A="0.496914" C="0.496914" G="0.00308642" T="0.00308642"/>
      <pos A="0.496914" C="0.00308642" G="0.00308642" T="0.496914"/>
      <pos A="0.00308642" C="0.00308642" G="0.00308642" T="0.990741"/>
      <pos A="0.00308642" C="0.00308642" G="0.496914" T="0.496914"/>
      <pos A="0.00308642" C="0.00308642" G="0.00308642" T="0.990741"/>
      <pos A="0.00308642" C="0.00308642" G="0.496914" T="0.496914"/>
      <pos A="0.00308642" C="0.990741" G="0.00308642" T="0.00308642"/>
      <pos A="0.496914" C="0.00308642" G="0.00308642" T="0.496914"/>
      <pos A="0.00308642" C="0.00308642" G="0.496914" T="0.496914"/>
      <pos A="0.496914" C="0.00308642" G="0.00308642" T="0.496914"/>
      <pos A="0.496914" C="0.00308642" G="0.496914" T="0.00308642"/>
      <pos A="0.496914" C="0.00308642" G="0.496914" T="0.00308642"/>
      <pos A="0.496914" C="0.00308642" G="0.00308642" T="0.496914"/>
      <pos A="0.00308642" C="0.990741" G="0.00308642" T="0.00308642"/>
      <pos A="0.990741" C="0.00308642" G="0.00308642" T="0.00308642"/>
      <pos A="0.00308642" C="0.496914" G="0.00308642" T="0.496914"/>
      <pos A="0.496914" C="0.00308642" G="0.00308642" T="0.496914"/>
      <pos A="0.00308642" C="0.00308642" G="0.00308642" T="0.990741"/>
      <pos A="0.990741" C="0.00308642" G="0.00308642" T="0.00308642"/>
      <pos A="0.00308642" C="0.00308642" G="0.496914" T="0.496914"/>
      <pos A="0.00308642" C="0.496914" G="0.00308642" T="0.496914"/>
      <pos A="0.496914" C="0.496914" G="0.00308642" T="0.00308642"/>
    </motif>
    <motif db="0" id="M8" alt="O8" length="40" nsites="8" evalue="1.3e-003">
      <pos A="0.282489" C="0.230507" G="0.126543" T="0.360461"/>
      <pos A="0.412443" C="0.282489" G="0.146037" T="0.159032"/>
      <pos A="0.314977" C="0.113548" G="0.275991" T="0.295484"/>
      <pos A="0.204516" C="0.295484" G="0.224009" T="0.275991"/>
      <pos A="0.159032" C="0.243502" G="0.321475" T="0.275991"/>
      <pos A="0.25" C="0.269493" G="0.217511" T="0.262996"/>
      <pos A="0.146037" C="0.386452" G="0.243502" T="0.224009"/>
      <pos A="0.30848" C="0.152534" G="0.217511" T="0.321475"/>
      <pos A="0.295484" C="0.256498" G="0.152534" T="0.295484"/>
      <pos A="0.204516" C="0.237004" G="0.301982" T="0.256498"/>
      <pos A="0.152534" C="0.198018" G="0.33447" T="0.314977"/>
      <pos A="0.243502" C="0.159032" G="0.139539" T="0.457927"/>
      <pos A="0.314977" C="0.224009" G="0.282489" T="0.178525"/>
      <pos A="0.178525" C="0.33447" G="0.30848" T="0.178525"/>
      <pos A="0.288987" C="0.301982" G="0.185023" T="0.224009"/>
      <pos A="0.490416" C="0.198018" G="0.224009" T="0.0875565"/>
      <pos A="0.237004" C="0.237004" G="0.139539" T="0.386452"/>
      <pos A="0.399448" C="0.230507" G="0.159032" T="0.211013"/>
      <pos A="0.25" C="0.16553" G="0.314977" T="0.269493"/>
      <pos A="0.282489" C="0.295484" G="0.288987" T="0.133041"/>
      <pos A="0.288987" C="0.204516" G="0.19152" T="0.314977"/>
      <pos A="0.386452" C="0.120045" G="0.185023" T="0.30848"/>
      <pos A="0.204516" C="0.295484" G="0.256498" T="0.243502"/>
      <pos A="0.33447" C="0.178525" G="0.178525" T="0.30848"/>
      <pos A="0.126543" C="0.172028" G="0.314977" T="0.386452"/>
      <pos A="0.25" C="0.340968" G="0.262996" T="0.146037"/>
      <pos A="0.418941" C="0.0940543" G="0.113548" T="0.373457"/>
      <pos A="0.152534" C="0.204516" G="0.366959" T="0.275991"/>
      <pos A="0.19152" C="0.074561" G="0.288987" T="0.444931"/>
      <pos A="0.237004" C="0.282489" G="0.25" T="0.230507"/>
      <pos A="0.373457" C="0.399448" G="0.159032" T="0.0680632"/>
      <pos A="0.347466" C="0.230507" G="0.217511" T="0.204516"/>
      <pos A="0.230507" C="0.262996" G="0.230507" T="0.275991"/>
      <pos A="0.412443" C="0.185023" G="0.133041" T="0.269493"/>
      <pos A="0.295484" C="0.172028" G="0.185023" T="0.347466"/>
      <pos A="0.204516" C="0.198018" G="0.399448" T="0.198018"/>
      <pos A="0.198018" C="0.327972" G="0.16553" T="0.30848"/>
      <pos A="0.275991" C="0.25" G="0.204516" T="0.269493"/>
      <pos A="0.16553" C="0.172028" G="0.19152" T="0.470922"/>
      <pos A="0.230507" C="0.262996" G="0.301982" T="0.204516"/>
    </motif>
    <motif db="0" id="M80" alt="O80" length="40" nsites="8" evalue="1.3e-003">
      <pos A="0.211013" C="0.275991" G="0.405946" T="0.10705"/>
      <pos A="0.301982" C="0.327972" G="0.133041" T="0.237004"/>
      <pos A="0.159032" C="0.288987" G="0.211013" T="0.340968"/>
      <pos A="0.172028" C="0.172028" G="0.444931" T="0.211013"/>
      <pos A="0.0680632" C="0.314977" G="0.301982" T="0.314977"/>
      <pos A="0.224009" C="0.366959" G="0.172028" T="0.237004"/>
      <pos A="0.10705" C="0.379955" G="0.262996" T="0.25"/>
      <pos A="0.25" C="0.340968" G="0.25" T="0.159032"/>
      <pos A="0.405946" C="0.159032" G="0.159032" T="0.275991"/>
      <pos A="0.0940543" C="0.327972" G="0.379955" T="0.198018"/>
      <pos A="0.314977" C="0.211013" G="0.262996" T="0.211013"/>
      <pos A="0.262996" C="0.353963" G="0.172028" T="0.211013"/>
      <pos A="0.288987" C="0.262996" G="0.172028" T="0.275991"/>
      <pos A="0.133041" C="0.10705" G="0.275991" T="0.483918"/>
      <pos A="0.237004" C="0.0940543" G="0.418941" T="0.25"/>
      <pos A="0.198018" C="0.444931" G="0.198018" T="0.159032"/>
      <pos A="0.237004" C="0.301982" G="0.301982" T="0.159032"/>
      <pos A="0.353963" C="0.301982" G="0.159032" T="0.185023"/>
      <pos A="0.146037" C="0.301982" G="0.379955" T="0.172028"/>
      <pos A="0.224009" C="0.25" G="0.262996" T="0.262996"/>
      <pos A="0.340968" C="0.0940543" G="0.198018" T="0.366959"/>
      <pos A="0.172028" C="0.146037" G="0.288987" T="0.39295"/>
      <pos A="0.172028" C="0.340968" G="0.25" T="0.237004"/>
      <pos A="0.133041" C="0.405946" G="0.275991" T="0.185023"/>
      <pos A="0.0810588" C="0.314977" G="0.288987" T="0.314977"/>
      <pos A="0.172028" C="0.275991" G="0.340968" T="0.211013"/>
      <pos A="0.340968" C="0.211013" G="0.25" T="0.198018"/>
      <pos A="0.288987" C="0.198018" G="0.340968" T="0.172028"/>
      <pos A="0.146037" C="0.224009" G="0.548896" T="0.0810588"/>
      <pos A="0.314977" C="0.25" G="0.185023" T="0.25"/>
      <pos A="0.172028" C="0.418941" G="0.211013" T="0.198018"/>
      <pos A="0.418941" C="0.25" G="0.172028" T="0.159032"/>
      <pos A="0.198018" C="0.237004" G="0.353963" T="0.211013"/>
      <pos A="0.405946" C="0.10705" G="0.379955" T="0.10705"/>
      <pos A="0.327972" C="0.431937" G="0.10705" T="0.133041"/>
      <pos A="0.457927" C="0.0940543" G="0.262996" T="0.185023"/>
      <pos A="0.0810588" C="0.275991" G="0.5359" T="0.10705"/>
      <pos A="0.275991" C="0.288987" G="0.262996" T="0.172028"/>
      <pos A="0.0680632" C="0.340968" G="0.0940543" T="0.496914"/>
      <pos A="0.275991" C="0.198018" G="0.224009" T="0.301982"/>
    </motif>
    <motif db="0" id="M81" alt="O81" length="40" nsites="8" evalue="1.3e-003">
      <pos A="0.19302" C="0.117047" G="0.458926" T="0.231006"/>
      <pos A="0.30698" C="0.155033" G="0.0410736" T="0.496914"/>
      <pos A="0.344967" C="0.0410736" G="0.19302" T="0.42094"/>
      <pos A="0.42094" C="0.155033" G="0.30698" T="0.117047"/>
      <pos A="0.30698" C="0.268994" G="0.231006" T="0.19302"/>
      <pos A="0.344967" C="0.268994" G="0.117047" T="0.268994"/>
      <pos A="0.42094" C="0.268994" G="0.19302" T="0.117047"/>
      <pos A="0.458926" C="0.117047" G="0.268994" T="0.155033"/>
      <pos A="0.19302" C="0.268994" G="0.458926" T="0.0790598"/>
      <pos A="0.534901" C="0.155033" G="0.231006" T="0.0790598"/>
      <pos A="0.0790598" C="0.30698" G="0.30698" T="0.30698"/>
      <pos A="0.155033" C="0.155033" G="0.155033" T="0.534901"/>
      <pos A="0.0790598" C="0.30698" G="0.155033" T="0.458926"/>
      <pos A="0.268994" C="0.344967" G="0.117047" T="0.268994"/>
      <pos A="0.382953" C="0.268994" G="0.0790598" T="0.268994"/>
      <pos A="0.155033" C="0.30698" G="0.42094" T="0.117047"/>
      <pos A="0.30698" C="0.19302" G="0.155033" T="0.344967"/>
      <pos A="0.30698" C="0.458926" G="0.0410736" T="0.19302"/>
      <pos A="0.382953" C="0.155033" G="0.231006" T="0.231006"/>
      <pos A="0.30698" C="0.00308642" G="0.19302" T="0.496914"/>
      <pos A="0.42094" C="0.155033" G="0.155033" T="0.268994"/>
      <pos A="0.496914" C="0.19302" G="0.19302" T="0.117047"/>
      <pos A="0.30698" C="0.30698" G="0.19302" T="0.19302"/>
      <pos A="0.19302" C="0.496914" G="0.117047" T="0.19302"/>
      <pos A="0.155033" C="0.19302" G="0.155033" T="0.496914"/>
      <pos A="0.19302" C="0.231006" G="0.0790598" T="0.496914"/>
      <pos A="0.0410736" C="0.458926" G="0.344967" T="0.155033"/>
      <pos A="0.64886" C="0.0790598" G="0.231006" T="0.0410736"/>
      <pos A="0.155033" C="0.231006" G="0.155033" T="0.458926"/>
      <pos A="0.30698" C="0.19302" G="0.30698" T="0.19302"/>
      <pos A="0.117047" C="0.117047" G="0.344967" T="0.42094"/>
      <pos A="0.155033" C="0.344967" G="0.155033" T="0.344967"/>
      <pos A="0.496914" C="0.117047" G="0.0410736" T="0.344967"/>
      <pos A="0.30698" C="0.382953" G="0.155033" T="0.155033"/>
      <pos A="0.382953" C="0.382953" G="0.155033" T="0.0790598"/>
      <pos A="0.268994" C="0.0790598" G="0.0790598" T="0.572887"/>
      <pos A="0.0410736" C="0.00308642" G="0.268994" T="0.686847"/>
      <pos A="0.344967" C="0.19302" G="0.344967" T="0.117047"/>
      <pos A="0.344967" C="0.0410736" G="0.382953" T="0.231006"/>
      <pos A="0.117047" C="0.30698" G="0.344967" T="0.231006"/>
    </motif>
    <motif db="0" id="M82" alt="O82" length="40" nsites="8" evalue="1.3e-003">
      <pos A="0.00308642" C="0.00308642" G="0.00308642" T="0.990741"/>
      <pos A="0.990741" C="0.00308642" G="0.00308642" T="0.00308642"/>
      <pos A="0.00308642" C="0.00308642" G="0.00308642" T="0.990741"/>
      <pos A="0.00308642" C="0.00308642" G="0.00308642" T="0.990741"/>
      <pos A="0.00308642" C="0.00308642" G="0.00308642" T="0.990741"/>
      <pos A="0.00308642" C="0.00308642" G="0.00308642" T="0.990741"/>
      <pos A="0.00308642" C="0.00308642" G="0.00308642" T="0.990741"/>
      <pos A="0.990741" C="0.00308642" G="0.00308642" T="0.00308642"/>
      <pos A="0.990741" C="0.00308642" G="0.00308642" T="0.00308642"/>
      <pos A="0.00308642" C="0.00308642" G="0.00308642" T="0.990741"/>
      <pos A="0.00308642" C="0.00308642" G="0.990741" T="0.00308642"/>
      <pos A="0.00308642" C="0.00308642" G="0.00308642" T="0.990741"/>
      <pos A="0.990741" C="0.00308642" G="0.00308642" T="0.00308642"/>
      <pos A="0.00308642" C="0.00308642" G="0.990741" T="0.00308642"/>
      <pos A="0.00308642" C="0.00308642" G="0.990741" T="0.00308642"/>
      <pos A="0.00308642" C="0.00308642" G="0.00308642" T="0.990741"/>
      <pos A="0.00308642" C="0.00308642" G="0.990741" T="0.00308642"/>
      <pos A="0.00308642" C="0.00308642" G="0.00308642" T="0.990741"/>
      <pos A="0.00308642" C="0.00308642" G="0.00308642" T="0.990741"/>
      <pos A="0.00308642" C="0.00308642" G="0.00308642" T="0.990741"/>
      <pos A="0.00308642" C="0.00308642" G="0.00308642" T="0.990741"/>
      <pos A="0.00308642" C="0.00308642" G="0.990741" T="0.00308642"/>
      <pos A="0.990741" C="0.00308642" G="0.00308642" T="0.00308642"/>
      <pos A="0.00308642" C="0.00308642" G="0.00308642" T="0.990741"/>
      <pos A="0.00308642" C="0.00308642" G="0.990741" T="0.00308642"/>
      <pos A="0.00308642" C="0.00308642" G="0.00308642" T="0.990741"/>
      <pos A="0.00308642" C="0.00308642" G="0.00308642" T="0.990741"/>
      <pos A="0.990741" C="0.00308642" G="0.00308642" T="0.00308642"/>
      <pos A="0.00308642" C="0.990741" G="0.00308642" T="0.00308642"/>
      <pos A="0.00308642" C="0.990741" G="0.00308642" T="0.00308642"/>
      <pos A="0.990741" C="0.00308642" G="0.00308642" T="0.00308642"/>
      <pos A="0.00308642" C="0.00308642" G="0.00308642" T="0.990741"/>
      <pos A="0.00308642" C="0.00308642" G="0.00308642" T="0.990741"/>
      <pos A="0.990741" C="0.00308642" G="0.00308642" T="0.00308642"/>
      <pos A="0.00308642" C="0.00308642" G="0.990741" T="0.00308642"/>
      <pos A="0.990741" C="0.00308642" G="0.00308642" T="0.00308642"/>
      <pos A="0.00308642" C="0.00308642" G="0.00308642" T="0.990741"/>
      <pos A="0.00308642" C="0.00308642" G="0.990741" T="0.00308642"/>
      <pos A="0.00308642" C="0.00308642" G="0.00308642" T="0.990741"/>
      <pos A="0.00308642" C="0.00308642" G="0.00308642" T="0.990741"/>
    </motif>
    <motif db="0" id="M83" alt="O83" length="40" nsites="8" evalue="1.3e-003">
      <pos A="0.18266" C="0.45202" G="0.0928731" T="0.272446"/>
      <pos A="0.272446" C="0.00308642" G="0.00308642" T="0.721381"/>
      <pos A="0.18266" C="0.18266" G="0.541807" T="0.0928731"/>
      <pos A="0.631594" C="0.18266" G="0.00308642" T="0.18266"/>
      <pos A="0.45202" C="0.272446" G="0.18266" T="0.0928731"/>
      <pos A="0.272446" C="0.0928731" G="0.18266" T="0.45202"/>
      <pos A="0.272446" C="0.362233" G="0.0928731" T="0.272446"/>
      <pos A="0.0928731" C="0.18266" G="0.362233" T="0.362233"/>
      <pos A="0.18266" C="0.18266" G="0.631594" T="0.00308642"/>
      <pos A="0.0928731" C="0.362233" G="0.18266" T="0.362233"/>
      <pos A="0.362233" C="0.272446" G="0.18266" T="0.18266"/>
      <pos A="0.18266" C="0.272446" G="0.00308642" T="0.541807"/>
      <pos A="0.0928731" C="0.362233" G="0.362233" T="0.18266"/>
      <pos A="0.272446" C="0.0928731" G="0.45202" T="0.18266"/>
      <pos A="0.272446" C="0.00308642" G="0.272446" T="0.45202"/>
      <pos A="0.0928731" C="0.00308642" G="0.362233" T="0.541807"/>
      <pos A="0.0928731" C="0.18266" G="0.0928731" T="0.631594"/>
      <pos A="0.0928731" C="0.00308642" G="0.45202" T="0.45202"/>
      <pos A="0.00308642" C="0.272446" G="0.362233" T="0.362233"/>
      <pos A="0.18266" C="0.18266" G="0.18266" T="0.45202"/>
      <pos A="0.18266" C="0.18266" G="0.45202" T="0.18266"/>
      <pos A="0.362233" C="0.18266" G="0.272446" T="0.18266"/>
      <pos A="0.45202" C="0.18266" G="0.18266" T="0.18266"/>
      <pos A="0.272446" C="0.272446" G="0.362233" T="0.0928731"/>
      <pos A="0.18266" C="0.00308642" G="0.45202" T="0.362233"/>
      <pos A="0.18266" C="0.272446" G="0.18266" T="0.362233"/>
      <pos A="0.0928731" C="0.272446" G="0.45202" T="0.18266"/>
      <pos A="0.45202" C="0.0928731" G="0.362233" T="0.0928731"/>
      <pos A="0.272446" C="0.631594" G="0.00308642" T="0.0928731"/>
      <pos A="0.541807" C="0.272446" G="0.0928731" T="0.0928731"/>
      <pos A="0.0928731" C="0.18266" G="0.0928731" T="0.631594"/>
      <pos A="0.362233" C="0.0928731" G="0.362233" T="0.18266"/>
      <pos A="0.272446" C="0.18266" G="0.272446" T="0.272446"/>
      <pos A="0.45202" C="0.272446" G="0.0928731" T="0.18266"/>
      <pos A="0.362233" C="0.541807" G="0.00308642" T="0.0928731"/>
      <pos A="0.0928731" C="0.362233" G="0.272446" T="0.272446"/>
      <pos A="0.272446" C="0.272446" G="0.18266" T="0.272446"/>
      <pos A="0.0928731" C="0.0928731" G="0.362233" T="0.45202"/>
      <pos A="0.362233" C="0.00308642" G="0.541807" T="0.0928731"/>
      <pos A="0.0928731" C="0.45202" G="0.18266" T="0.272446"/>
    </motif>
    <motif db="0" id="M84" alt="O84" length="40" nsites="8" evalue="1.3e-003">
      <pos A="0.155033" C="0.155033" G="0.382953" T="0.30698"/>
      <pos A="0.19302" C="0.231006" G="0.19302" T="0.382953"/>
      <pos A="0.19302" C="0.458926" G="0.19302" T="0.155033"/>
      <pos A="0.344967" C="0.155033" G="0.0410736" T="0.458926"/>
      <pos A="0.0790598" C="0.19302" G="0.534901" T="0.19302"/>
      <pos A="0.231006" C="0.30698" G="0.268994" T="0.19302"/>
      <pos A="0.344967" C="0.155033" G="0.117047" T="0.382953"/>
      <pos A="0.382953" C="0.155033" G="0.30698" T="0.155033"/>
      <pos A="0.30698" C="0.30698" G="0.155033" T="0.231006"/>
      <pos A="0.231006" C="0.117047" G="0.268994" T="0.382953"/>
      <pos A="0.344967" C="0.268994" G="0.268994" T="0.117047"/>
      <pos A="0.231006" C="0.30698" G="0.117047" T="0.344967"/>
      <pos A="0.0790598" C="0.0790598" G="0.572887" T="0.268994"/>
      <pos A="0.458926" C="0.117047" G="0.30698" T="0.117047"/>
      <pos A="0.572887" C="0.155033" G="0.117047" T="0.155033"/>
      <pos A="0.382953" C="0.19302" G="0.268994" T="0.155033"/>
      <pos A="0.117047" C="0.268994" G="0.458926" T="0.155033"/>
      <pos A="0.30698" C="0.231006" G="0.19302" T="0.268994"/>
      <pos A="0.30698" C="0.30698" G="0.231006" T="0.155033"/>
      <pos A="0.30698" C="0.268994" G="0.0790598" T="0.344967"/>
      <pos A="0.30698" C="0.42094" G="0.0790598" T="0.19302"/>
      <pos A="0.231006" C="0.117047" G="0.231006" T="0.42094"/>
      <pos A="0.117047" C="0.0790598" G="0.686847" T="0.117047"/>
      <pos A="0.42094" C="0.0790598" G="0.344967" T="0.155033"/>
      <pos A="0.19302" C="0.117047" G="0.19302" T="0.496914"/>
      <pos A="0.231006" C="0.344967" G="0.268994" T="0.155033"/>
      <pos A="0.0410736" C="0.155033" G="0.0410736" T="0.762821"/>
      <pos A="0.155033" C="0.268994" G="0.19302" T="0.382953"/>
      <pos A="0.0790598" C="0.344967" G="0.00308642" T="0.572887"/>
      <pos A="0.496914" C="0.0790598" G="0.30698" T="0.117047"/>
      <pos A="0.117047" C="0.382953" G="0.42094" T="0.0790598"/>
      <pos A="0.155033" C="0.344967" G="0.0410736" T="0.458926"/>
      <pos A="0.19302" C="0.231006" G="0.117047" T="0.458926"/>
      <pos A="0.30698" C="0.117047" G="0.42094" T="0.155033"/>
      <pos A="0.117047" C="0.344967" G="0.19302" T="0.344967"/>
      <pos A="0.231006" C="0.344967" G="0.382953" T="0.0410736"/>
      <pos A="0.344967" C="0.19302" G="0.117047" T="0.344967"/>
      <pos A="0.19302" C="0.19302" G="0.231006" T="0.382953"/>
      <pos A="0.0790598" C="0.382953" G="0.268994" T="0.268994"/>
      <pos A="0.610874" C="0.00308642" G="0.117047" T="0.268994"/>
    </motif>
    <motif db="0" id="M85" alt="O85" length="40" nsites="8" evalue="1.3e-003">
      <pos A="0.340968" C="0.19152" G="0.204516" T="0.262996"/>
      <pos A="0.198018" C="0.288987" G="0.25" T="0.262996"/>
      <pos A="0.185023" C="0.217511" G="0.25" T="0.347466"/>
      <pos A="0.204516" C="0.126543" G="0.126543" T="0.542398"/>
      <pos A="0.224009" C="0.16553" G="0.405946" T="0.204516"/>
      <pos A="0.16553" C="0.418941" G="0.198018" T="0.217511"/>
      <pos A="0.379955" C="0.314977" G="0.0680632" T="0.237004"/>
      <pos A="0.217511" C="0.301982" G="0.16553" T="0.314977"/>
      <pos A="0.126543" C="0.198018" G="0.33447" T="0.340968"/>
      <pos A="0.301982" C="0.152534" G="0.230507" T="0.314977"/>
      <pos A="0.340968" C="0.366959" G="0.237004" T="0.0550686"/>
      <pos A="0.418941" C="0.152534" G="0.0615664" T="0.366959"/>
      <pos A="0.25" C="0.133041" G="0.39295" T="0.224009"/>
      <pos A="0.347466" C="0.211013" G="0.185023" T="0.256498"/>
      <pos A="0.152534" C="0.230507" G="0.301982" T="0.314977"/>
      <pos A="0.211013" C="0.288987" G="0.224009" T="0.275991"/>
      <pos A="0.327972" C="0.282489" G="0.120045" T="0.269493"/>
      <pos A="0.295484" C="0.301982" G="0.185023" T="0.217511"/>
      <pos A="0.301982" C="0.256498" G="0.224009" T="0.217511"/>
      <pos A="0.269493" C="0.159032" G="0.243502" T="0.327972"/>
      <pos A="0.30848" C="0.152534" G="0.386452" T="0.152534"/>
      <pos A="0.340968" C="0.172028" G="0.230507" T="0.256498"/>
      <pos A="0.379955" C="0.217511" G="0.217511" T="0.185023"/>
      <pos A="0.275991" C="0.152534" G="0.327972" T="0.243502"/>
      <pos A="0.159032" C="0.269493" G="0.16553" T="0.405946"/>
      <pos A="0.172028" C="0.243502" G="0.19152" T="0.39295"/>
      <pos A="0.282489" C="0.19152" G="0.269493" T="0.256498"/>
      <pos A="0.152534" C="0.269493" G="0.314977" T="0.262996"/>
      <pos A="0.314977" C="0.269493" G="0.159032" T="0.256498"/>
      <pos A="0.237004" C="0.269493" G="0.269493" T="0.224009"/>
      <pos A="0.399448" C="0.327972" G="0.16553" T="0.10705"/>
      <pos A="0.412443" C="0.120045" G="0.074561" T="0.39295"/>
      <pos A="0.230507" C="0.178525" G="0.347466" T="0.243502"/>
      <pos A="0.120045" C="0.288987" G="0.347466" T="0.243502"/>
      <pos A="0.243502" C="0.243502" G="0.0810588" T="0.431937"/>
      <pos A="0.288987" C="0.185023" G="0.217511" T="0.30848"/>
      <pos A="0.256498" C="0.243502" G="0.217511" T="0.282489"/>
      <pos A="0.204516" C="0.19152" G="0.30848" T="0.295484"/>
      <pos A="0.314977" C="0.295484" G="0.288987" T="0.100552"/>
      <pos A="0.347466" C="0.25" G="0.159032" T="0.243502"/>
    </motif>
    <motif db="0" id="M86" alt="O86" length="40" nsites="8" evalue="1.3e-003">
      <pos A="0.0875565" C="0.243502" G="0.327972" T="0.340968"/>
      <pos A="0.347466" C="0.269493" G="0.237004" T="0.146037"/>
      <pos A="0.56189" C="0.198018" G="0.074561" T="0.16553"/>
      <pos A="0.185023" C="0.282489" G="0.262996" T="0.269493"/>
      <pos A="0.217511" C="0.230507" G="0.146037" T="0.405946"/>
      <pos A="0.237004" C="0.224009" G="0.275991" T="0.262996"/>
      <pos A="0.288987" C="0.126543" G="0.178525" T="0.405946"/>
      <pos A="0.275991" C="0.217511" G="0.347466" T="0.159032"/>
      <pos A="0.30848" C="0.198018" G="0.237004" T="0.256498"/>
      <pos A="0.198018" C="0.321475" G="0.204516" T="0.275991"/>
      <pos A="0.327972" C="0.269493" G="0.314977" T="0.0875565"/>
      <pos A="0.386452" C="0.139539" G="0.172028" T="0.301982"/>
      <pos A="0.25" C="0.288987" G="0.230507" T="0.230507"/>
      <pos A="0.237004" C="0.211013" G="0.262996" T="0.288987"/>
      <pos A="0.353963" C="0.198018" G="0.152534" T="0.295484"/>
      <pos A="0.185023" C="0.172028" G="0.314977" T="0.327972"/>
      <pos A="0.146037" C="0.243502" G="0.30848" T="0.301982"/>
      <pos A="0.295484" C="0.275991" G="0.0680632" T="0.360461"/>
      <pos A="0.288987" C="0.172028" G="0.243502" T="0.295484"/>
      <pos A="0.19152" C="0.321475" G="0.172028" T="0.314977"/>
      <pos A="0.366959" C="0.159032" G="0.120045" T="0.353963"/>
      <pos A="0.301982" C="0.204516" G="0.230507" T="0.262996"/>
      <pos A="0.282489" C="0.230507" G="0.25" T="0.237004"/>
      <pos A="0.211013" C="0.16553" G="0.340968" T="0.282489"/>
      <pos A="0.211013" C="0.256498" G="0.321475" T="0.211013"/>
      <pos A="0.198018" C="0.340968" G="0.295484" T="0.16553"/>
      <pos A="0.25" C="0.224009" G="0.321475" T="0.204516"/>
      <pos A="0.431937" C="0.198018" G="0.120045" T="0.25"/>
      <pos A="0.451429" C="0.301982" G="0.178525" T="0.0680632"/>
      <pos A="0.217511" C="0.139539" G="0.269493" T="0.373457"/>
      <pos A="0.120045" C="0.399448" G="0.230507" T="0.25"/>
      <pos A="0.217511" C="0.269493" G="0.126543" T="0.386452"/>
      <pos A="0.211013" C="0.204516" G="0.262996" T="0.321475"/>
      <pos A="0.314977" C="0.30848" G="0.204516" T="0.172028"/>
      <pos A="0.314977" C="0.340968" G="0.120045" T="0.224009"/>
      <pos A="0.314977" C="0.146037" G="0.275991" T="0.262996"/>
      <pos A="0.256498" C="0.19152" G="0.275991" T="0.275991"/>
      <pos A="0.172028" C="0.146037" G="0.269493" T="0.412443"/>
      <pos A="0.230507" C="0.204516" G="0.100552" T="0.464425"/>
      <pos A="0.405946" C="0.243502" G="0.198018" T="0.152534"/>
    </motif>
    <motif db="0" id="M87" alt="O87" length="40" nsites="8" evalue="1.3e-003">
      <pos A="0.275991" C="0.295484" G="0.237004" T="0.19152"/>
      <pos A="0.340968" C="0.198018" G="0.262996" T="0.198018"/>
      <pos A="0.25" C="0.340968" G="0.198018" T="0.211013"/>
      <pos A="0.451429" C="0.146037" G="0.172028" T="0.230507"/>
      <pos A="0.269493" C="0.0355753" G="0.275991" T="0.418941"/>
      <pos A="0.133041" C="0.256498" G="0.301982" T="0.30848"/>
      <pos A="0.16553" C="0.327972" G="0.185023" T="0.321475"/>
      <pos A="0.198018" C="0.373457" G="0.159032" T="0.269493"/>
      <pos A="0.353963" C="0.16553" G="0.30848" T="0.172028"/>
      <pos A="0.16553" C="0.360461" G="0.33447" T="0.139539"/>
      <pos A="0.314977" C="0.237004" G="0.185023" T="0.262996"/>
      <pos A="0.237004" C="0.282489" G="0.211013" T="0.269493"/>
      <pos A="0.340968" C="0.224009" G="0.224009" T="0.211013"/>
      <pos A="0.25" C="0.230507" G="0.133041" T="0.386452"/>
      <pos A="0.295484" C="0.178525" G="0.25" T="0.275991"/>
      <pos A="0.133041" C="0.204516" G="0.269493" T="0.39295"/>
      <pos A="0.301982" C="0.146037" G="0.33447" T="0.217511"/>
      <pos A="0.275991" C="0.282489" G="0.243502" T="0.198018"/>
      <pos A="0.198018" C="0.39295" G="0.0615664" T="0.347466"/>
      <pos A="0.152534" C="0.146037" G="0.146037" T="0.555394"/>
      <pos A="0.269493" C="0.19152" G="0.30848" T="0.230507"/>
      <pos A="0.314977" C="0.204516" G="0.314977" T="0.16553"/>
      <pos A="0.39295" C="0.217511" G="0.19152" T="0.198018"/>
      <pos A="0.282489" C="0.100552" G="0.269493" T="0.347466"/>
      <pos A="0.451429" C="0.224009" G="0.120045" T="0.204516"/>
      <pos A="0.256498" C="0.198018" G="0.19152" T="0.353963"/>
      <pos A="0.366959" C="0.19152" G="0.269493" T="0.172028"/>
      <pos A="0.230507" C="0.217511" G="0.19152" T="0.360461"/>
      <pos A="0.301982" C="0.288987" G="0.237004" T="0.172028"/>
      <pos A="0.237004" C="0.412443" G="0.211013" T="0.139539"/>
      <pos A="0.217511" C="0.217511" G="0.19152" T="0.373457"/>
      <pos A="0.288987" C="0.269493" G="0.405946" T="0.0355753"/>
      <pos A="0.269493" C="0.211013" G="0.224009" T="0.295484"/>
      <pos A="0.262996" C="0.25" G="0.224009" T="0.262996"/>
      <pos A="0.230507" C="0.288987" G="0.224009" T="0.256498"/>
      <pos A="0.217511" C="0.0940543" G="0.282489" T="0.405946"/>
      <pos A="0.243502" C="0.243502" G="0.139539" T="0.373457"/>
      <pos A="0.211013" C="0.178525" G="0.224009" T="0.386452"/>
      <pos A="0.204516" C="0.256498" G="0.360461" T="0.178525"/>
      <pos A="0.353963" C="0.159032" G="0.224009" T="0.262996"/>
    </motif>
    <motif db="0" id="M88" alt="O88" length="40" nsites="8" evalue="1.3e-003">
      <pos A="0.269493" C="0.25" G="0.152534" T="0.327972"/>
      <pos A="0.269493" C="0.275991" G="0.16553" T="0.288987"/>
      <pos A="0.224009" C="0.204516" G="0.262996" T="0.30848"/>
      <pos A="0.301982" C="0.120045" G="0.399448" T="0.178525"/>
      <pos A="0.243502" C="0.25" G="0.353963" T="0.152534"/>
      <pos A="0.405946" C="0.237004" G="0.139539" T="0.217511"/>
      <pos A="0.243502" C="0.256498" G="0.321475" T="0.178525"/>
      <pos A="0.321475" C="0.185023" G="0.139539" T="0.353963"/>
      <pos A="0.295484" C="0.25" G="0.19152" T="0.262996"/>
      <pos A="0.295484" C="0.224009" G="0.237004" T="0.243502"/>
      <pos A="0.230507" C="0.327972" G="0.256498" T="0.185023"/>
      <pos A="0.340968" C="0.33447" G="0.120045" T="0.204516"/>
      <pos A="0.321475" C="0.25" G="0.185023" T="0.243502"/>
      <pos A="0.353963" C="0.100552" G="0.301982" T="0.243502"/>
      <pos A="0.243502" C="0.230507" G="0.204516" T="0.321475"/>
      <pos A="0.172028" C="0.19152" G="0.243502" T="0.39295"/>
      <pos A="0.301982" C="0.178525" G="0.16553" T="0.353963"/>
      <pos A="0.30848" C="0.211013" G="0.269493" T="0.211013"/>
      <pos A="0.120045" C="0.185023" G="0.237004" T="0.457927"/>
      <pos A="0.230507" C="0.185023" G="0.399448" T="0.185023"/>
      <pos A="0.353963" C="0.204516" G="0.172028" T="0.269493"/>
      <pos A="0.256498" C="0.39295" G="0.204516" T="0.146037"/>
      <pos A="0.314977" C="0.204516" G="0.301982" T="0.178525"/>
      <pos A="0.243502" C="0.217511" G="0.30848" T="0.230507"/>
      <pos A="0.19152" C="0.178525" G="0.288987" T="0.340968"/>
      <pos A="0.327972" C="0.243502" G="0.178525" T="0.25"/>
      <pos A="0.224009" C="0.185023" G="0.198018" T="0.39295"/>
      <pos A="0.185023" C="0.159032" G="0.386452" T="0.269493"/>
      <pos A="0.483918" C="0.172028" G="0.0615664" T="0.282489"/>
      <pos A="0.113548" C="0.295484" G="0.33447" T="0.256498"/>
      <pos A="0.256498" C="0.314977" G="0.133041" T="0.295484"/>
      <pos A="0.39295" C="0.30848" G="0.0810588" T="0.217511"/>
      <pos A="0.211013" C="0.33447" G="0.243502" T="0.211013"/>
      <pos A="0.295484" C="0.353963" G="0.16553" T="0.185023"/>
      <pos A="0.19152" C="0.172028" G="0.152534" T="0.483918"/>
      <pos A="0.30848" C="0.178525" G="0.360461" T="0.152534"/>
      <pos A="0.347466" C="0.204516" G="0.282489" T="0.16553"/>
      <pos A="0.10705" C="0.139539" G="0.444931" T="0.30848"/>
      <pos A="0.172028" C="0.269493" G="0.198018" T="0.360461"/>
      <pos A="0.19152" C="0.230507" G="0.211013" T="0.366959"/>
    </motif>
    <motif db="0" id="M9" alt="O9" length="40" nsites="8" evalue="1.3e-003">
      <pos A="0.285273" C="0.00308642" G="0.496914" T="0.214727"/>
      <pos A="0.0736336" C="0.496914" G="0.285273" T="0.14418"/>
      <pos A="0.285273" C="0.496914" G="0.0736336" T="0.14418"/>
      <pos A="0.214727" C="0.14418" G="0.214727" T="0.426366"/>
      <pos A="0.496914" C="0.285273" G="0.0736336" T="0.14418"/>
      <pos A="0.214727" C="0.0736336" G="0.567461" T="0.14418"/>
      <pos A="0.214727" C="0.214727" G="0.35582" T="0.214727"/>
      <pos A="0.0736336" C="0.285273" G="0.285273" T="0.35582"/>
      <pos A="0.0736336" C="0.496914" G="0.35582" T="0.0736336"/>
      <pos A="0.0736336" C="0.35582" G="0.285273" T="0.285273"/>
      <pos A="0.708554" C="0.00308642" G="0.214727" T="0.0736336"/>
      <pos A="0.35582" C="0.14418" G="0.426366" T="0.0736336"/>
      <pos A="0.35582" C="0.14418" G="0.35582" T="0.14418"/>
      <pos A="0.567461" C="0.14418" G="0.285273" T="0.00308642"/>
      <pos A="0.214727" C="0.496914" G="0.285273" T="0.00308642"/>
      <pos A="0.0736336" C="0.35582" G="0.426366" T="0.14418"/>
      <pos A="0.285273" C="0.285273" G="0.214727" T="0.214727"/>
      <pos A="0.567461" C="0.00308642" G="0.285273" T="0.14418"/>
      <pos A="0.426366" C="0.214727" G="0.285273" T="0.0736336"/>
      <pos A="0.35582" C="0.426366" G="0.00308642" T="0.214727"/>
      <pos A="0.35582" C="0.0736336" G="0.14418" T="0.426366"/>
      <pos A="0.285273" C="0.285273" G="0.214727" T="0.214727"/>
      <pos A="0.567461" C="0.35582" G="0.0736336" T="0.00308642"/>
      <pos A="0.426366" C="0.0736336" G="0.0736336" T="0.426366"/>
      <pos A="0.214727" C="0.214727" G="0.496914" T="0.0736336"/>
      <pos A="0.0736336" C="0.496914" G="0.426366" T="0.00308642"/>
      <pos A="0.14418" C="0.496914" G="0.14418" T="0.214727"/>
      <pos A="0.14418" C="0.638007" G="0.14418" T="0.0736336"/>
      <pos A="0.426366" C="0.0736336" G="0.14418" T="0.35582"/>
      <pos A="0.0736336" C="0.0736336" G="0.496914" T="0.35582"/>
      <pos A="0.285273" C="0.285273" G="0.285273" T="0.14418"/>
      <pos A="0.0736336" C="0.35582" G="0.14418" T="0.426366"/>
      <pos A="0.14418" C="0.285273" G="0.285273" T="0.285273"/>
      <pos A="0.567461" C="0.0736336" G="0.285273" T="0.0736336"/>
      <pos A="0.14418" C="0.496914" G="0.35582" T="0.00308642"/>
      <pos A="0.0736336" C="0.14418" G="0.496914" T="0.285273"/>
      <pos A="0.285273" C="0.0736336" G="0.285273" T="0.35582"/>
      <pos A="0.214727" C="0.285273" G="0.285273" T="0.214727"/>
      <pos A="0.0736336" C="0.426366" G="0.285273" T="0.214727"/>
      <pos A="0.14418" C="0.0736336" G="0.14418" T="0.638007"/>
    </motif>
    <motif db="0" id="M91" alt="O91" length="40" nsites="8" evalue="1.3e-003">
      <pos A="0.30291" C="0.19709" G="0.285273" T="0.214727"/>
      <pos A="0.232363" C="0.214727" G="0.285273" T="0.267637"/>
      <pos A="0.126543" C="0.179453" G="0.373457" T="0.320547"/>
      <pos A="0.267637" C="0.338184" G="0.14418" T="0.25"/>
      <pos A="0.338184" C="0.232363" G="0.108907" T="0.320547"/>
      <pos A="0.25" C="0.0912701" G="0.373457" T="0.285273"/>
      <pos A="0.426366" C="0.0912701" G="0.35582" T="0.126543"/>
      <pos A="0.232363" C="0.179453" G="0.479277" T="0.108907"/>
      <pos A="0.267637" C="0.285273" G="0.285273" T="0.161816"/>
      <pos A="0.161816" C="0.285273" G="0.25" T="0.30291"/>
      <pos A="0.373457" C="0.391093" G="0.0736336" T="0.161816"/>
      <pos A="0.391093" C="0.0736336" G="0.25" T="0.285273"/>
      <pos A="0.126543" C="0.108907" G="0.267637" T="0.496914"/>
      <pos A="0.320547" C="0.0912701" G="0.19709" T="0.391093"/>
      <pos A="0.161816" C="0.214727" G="0.267637" T="0.35582"/>
      <pos A="0.161816" C="0.40873" G="0.232363" T="0.19709"/>
      <pos A="0.267637" C="0.19709" G="0.108907" T="0.426366"/>
      <pos A="0.108907" C="0.30291" G="0.19709" T="0.391093"/>
      <pos A="0.232363" C="0.320547" G="0.19709" T="0.25"/>
      <pos A="0.30291" C="0.161816" G="0.14418" T="0.391093"/>
      <pos A="0.0736336" C="0.232363" G="0.214727" T="0.479277"/>
      <pos A="0.179453" C="0.19709" G="0.373457" T="0.25"/>
      <pos A="0.51455" C="0.19709" G="0.126543" T="0.161816"/>
      <pos A="0.232363" C="0.35582" G="0.19709" T="0.214727"/>
      <pos A="0.19709" C="0.30291" G="0.426366" T="0.0736336"/>
      <pos A="0.40873" C="0.232363" G="0.0736336" T="0.285273"/>
      <pos A="0.35582" C="0.338184" G="0.161816" T="0.14418"/>
      <pos A="0.161816" C="0.285273" G="0.25" T="0.30291"/>
      <pos A="0.35582" C="0.126543" G="0.214727" T="0.30291"/>
      <pos A="0.373457" C="0.020723" G="0.51455" T="0.0912701"/>
      <pos A="0.444004" C="0.108907" G="0.19709" T="0.25"/>
      <pos A="0.14418" C="0.338184" G="0.0736336" T="0.444004"/>
      <pos A="0.055996" C="0.444004" G="0.14418" T="0.35582"/>
      <pos A="0.35582" C="0.108907" G="0.179453" T="0.35582"/>
      <pos A="0.25" C="0.35582" G="0.14418" T="0.25"/>
      <pos A="0.444004" C="0.0912701" G="0.0736336" T="0.391093"/>
      <pos A="0.25" C="0.0912701" G="0.35582" T="0.30291"/>
      <pos A="0.161816" C="0.161816" G="0.320547" T="0.35582"/>
      <pos A="0.40873" C="0.126543" G="0.320547" T="0.14418"/>
      <pos A="0.161816" C="0.19709" G="0.426366" T="0.214727"/>
    </motif>
    <motif db="0" id="M92" alt="O92" length="40" nsites="8" evalue="1.3e-003">
      <pos A="0.19152" C="0.444931" G="0.230507" T="0.133041"/>
      <pos A="0.243502" C="0.185023" G="0.139539" T="0.431937"/>
      <pos A="0.33447" C="0.19152" G="0.152534" T="0.321475"/>
      <pos A="0.152534" C="0.211013" G="0.30848" T="0.327972"/>
      <pos A="0.19152" C="0.340968" G="0.262996" T="0.204516"/>
      <pos A="0.314977" C="0.243502" G="0.139539" T="0.301982"/>
      <pos A="0.275991" C="0.301982" G="0.211013" T="0.211013"/>
      <pos A="0.275991" C="0.159032" G="0.256498" T="0.30848"/>
      <pos A="0.418941" C="0.230507" G="0.198018" T="0.152534"/>
      <pos A="0.30848" C="0.211013" G="0.269493" T="0.211013"/>
      <pos A="0.211013" C="0.185023" G="0.399448" T="0.204516"/>
      <pos A="0.321475" C="0.217511" G="0.204516" T="0.256498"/>
      <pos A="0.133041" C="0.301982" G="0.211013" T="0.353963"/>
      <pos A="0.418941" C="0.172028" G="0.0940543" T="0.314977"/>
      <pos A="0.217511" C="0.172028" G="0.353963" T="0.256498"/>
      <pos A="0.25" C="0.25" G="0.33447" T="0.16553"/>
      <pos A="0.33447" C="0.217511" G="0.139539" T="0.30848"/>
      <pos A="0.275991" C="0.275991" G="0.224009" T="0.224009"/>
      <pos A="0.275991" C="0.133041" G="0.256498" T="0.33447"/>
      <pos A="0.230507" C="0.152534" G="0.301982" T="0.314977"/>
      <pos A="0.39295" C="0.159032" G="0.185023" T="0.262996"/>
      <pos A="0.198018" C="0.366959" G="0.185023" T="0.25"/>
      <pos A="0.237004" C="0.204516" G="0.217511" T="0.340968"/>
      <pos A="0.282489" C="0.204516" G="0.230507" T="0.282489"/>
      <pos A="0.379955" C="0.256498" G="0.282489" T="0.0810588"/>
      <pos A="0.295484" C="0.10705" G="0.282489" T="0.314977"/>
      <pos A="0.16553" C="0.172028" G="0.19152" T="0.470922"/>
      <pos A="0.30848" C="0.360461" G="0.178525" T="0.152534"/>
      <pos A="0.19152" C="0.353963" G="0.10705" T="0.347466"/>
      <pos A="0.269493" C="0.217511" G="0.204516" T="0.30848"/>
      <pos A="0.0940543" C="0.211013" G="0.288987" T="0.405946"/>
      <pos A="0.178525" C="0.211013" G="0.386452" T="0.224009"/>
      <pos A="0.288987" C="0.152534" G="0.139539" T="0.418941"/>
      <pos A="0.353963" C="0.204516" G="0.159032" T="0.282489"/>
      <pos A="0.301982" C="0.0810588" G="0.405946" T="0.211013"/>
      <pos A="0.288987" C="0.282489" G="0.237004" T="0.19152"/>
      <pos A="0.405946" C="0.301982" G="0.100552" T="0.19152"/>
      <pos A="0.16553" C="0.366959" G="0.19152" T="0.275991"/>
      <pos A="0.301982" C="0.301982" G="0.25" T="0.146037"/>
      <pos A="0.366959" C="0.113548" G="0.256498" T="0.262996"/>
    </motif>
    <motif db="0" id="M93" alt="O93" length="40" nsites="8" evalue="1.3e-003">
      <pos A="0.483918" C="0.19152" G="0.159032" T="0.16553"/>
      <pos A="0.133041" C="0.198018" G="0.438434" T="0.230507"/>
      <pos A="0.33447" C="0.418941" G="0.152534" T="0.0940543"/>
      <pos A="0.353963" C="0.295484" G="0.152534" T="0.198018"/>
      <pos A="0.288987" C="0.152534" G="0.146037" T="0.412443"/>
      <pos A="0.282489" C="0.113548" G="0.321475" T="0.282489"/>
      <pos A="0.224009" C="0.204516" G="0.373457" T="0.198018"/>
      <pos A="0.457927" C="0.211013" G="0.256498" T="0.074561"/>
      <pos A="0.139539" C="0.340968" G="0.152534" T="0.366959"/>
      <pos A="0.243502" C="0.30848" G="0.256498" T="0.19152"/>
      <pos A="0.301982" C="0.25" G="0.211013" T="0.237004"/>
      <pos A="0.275991" C="0.178525" G="0.159032" T="0.386452"/>
      <pos A="0.152534" C="0.120045" G="0.25" T="0.47742"/>
      <pos A="0.185023" C="0.113548" G="0.327972" T="0.373457"/>
      <pos A="0.211013" C="0.237004" G="0.288987" T="0.262996"/>
      <pos A="0.353963" C="0.295484" G="0.178525" T="0.172028"/>
      <pos A="0.295484" C="0.224009" G="0.146037" T="0.33447"/>
      <pos A="0.275991" C="0.211013" G="0.198018" T="0.314977"/>
      <pos A="0.314977" C="0.211013" G="0.16553" T="0.30848"/>
      <pos A="0.243502" C="0.198018" G="0.243502" T="0.314977"/>
      <pos A="0.301982" C="0.10705" G="0.353963" T="0.237004"/>
      <pos A="0.198018" C="0.295484" G="0.243502" T="0.262996"/>
      <pos A="0.353963" C="0.295484" G="0.100552" T="0.25"/>
      <pos A="0.237004" C="0.25" G="0.314977" T="0.198018"/>
      <pos A="0.16553" C="0.30848" G="0.288987" T="0.237004"/>
      <pos A="0.347466" C="0.211013" G="0.224009" T="0.217511"/>
      <pos A="0.321475" C="0.217511" G="0.237004" T="0.224009"/>
      <pos A="0.295484" C="0.204516" G="0.120045" T="0.379955"/>
      <pos A="0.314977" C="0.243502" G="0.256498" T="0.185023"/>
      <pos A="0.172028" C="0.275991" G="0.185023" T="0.366959"/>
      <pos A="0.185023" C="0.146037" G="0.282489" T="0.386452"/>
      <pos A="0.19152" C="0.211013" G="0.33447" T="0.262996"/>
      <pos A="0.56189" C="0.172028" G="0.159032" T="0.10705"/>
      <pos A="0.30848" C="0.152534" G="0.256498" T="0.282489"/>
      <pos A="0.230507" C="0.327972" G="0.237004" T="0.204516"/>
      <pos A="0.178525" C="0.275991" G="0.139539" T="0.405946"/>
      <pos A="0.457927" C="0.269493" G="0.178525" T="0.0940543"/>
      <pos A="0.19152" C="0.340968" G="0.126543" T="0.340968"/>
      <pos A="0.211013" C="0.243502" G="0.386452" T="0.159032"/>
      <pos A="0.243502" C="0.211013" G="0.282489" T="0.262996"/>
    </motif>
    <motif db="0" id="M94" alt="O94" length="40" nsites="8" evalue="1.3e-003">
      <pos A="0.496914" C="0.496914" G="0.00308642" T="0.00308642"/>
      <pos A="0.990741" C="0.00308642" G="0.00308642" T="0.00308642"/>
      <pos A="0.00308642" C="0.00308642" G="0.990741" T="0.00308642"/>
      <pos A="0.496914" C="0.00308642" G="0.496914" T="0.00308642"/>
      <pos A="0.00308642" C="0.990741" G="0.00308642" T="0.00308642"/>
      <pos A="0.496914" C="0.00308642" G="0.00308642" T="0.496914"/>
      <pos A="0.496914" C="0.00308642" G="0.496914" T="0.00308642"/>
      <pos A="0.00308642" C="0.00308642" G="0.990741" T="0.00308642"/>
      <pos A="0.00308642" C="0.496914" G="0.496914" T="0.00308642"/>
      <pos A="0.00308642" C="0.496914" G="0.496914" T="0.00308642"/>
      <pos A="0.00308642" C="0.00308642" G="0.496914" T="0.496914"/>
      <pos A="0.00308642" C="0.00308642" G="0.496914" T="0.496914"/>
      <pos A="0.496914" C="0.00308642" G="0.00308642" T="0.496914"/>
      <pos A="0.496914" C="0.00308642" G="0.496914" T="0.00308642"/>
      <pos A="0.496914" C="0.00308642" G="0.00308642" T="0.496914"/>
      <pos A="0.496914" C="0.496914" G="0.00308642" T="0.00308642"/>
      <pos A="0.00308642" C="0.496914" G="0.00308642" T="0.496914"/>
      <pos A="0.00308642" C="0.496914" G="0.496914" T="0.00308642"/>
      <pos A="0.00308642" C="0.00308642" G="0.990741" T="0.00308642"/>
      <pos A="0.496914" C="0.00308642" G="0.496914" T="0.00308642"/>
      <pos A="0.00308642" C="0.00308642" G="0.990741" T="0.00308642"/>
      <pos A="0.00308642" C="0.496914" G="0.00308642" T="0.496914"/>
      <pos A="0.496914" C="0.00308642" G="0.00308642" T="0.496914"/>
      <pos A="0.00308642" C="0.496914" G="0.00308642" T="0.496914"/>
      <pos A="0.496914" C="0.00308642" G="0.496914" T="0.00308642"/>
      <pos A="0.496914" C="0.496914" G="0.00308642" T="0.00308642"/>
      <pos A="0.496914" C="0.00308642" G="0.496914" T="0.00308642"/>
      <pos A="0.00308642" C="0.990741" G="0.00308642" T="0.00308642"/>
      <pos A="0.496914" C="0.00308642" G="0.00308642" T="0.496914"/>
      <pos A="0.00308642" C="0.00308642" G="0.990741" T="0.00308642"/>
      <pos A="0.00308642" C="0.00308642" G="0.00308642" T="0.990741"/>
      <pos A="0.00308642" C="0.00308642" G="0.496914" T="0.496914"/>
      <pos A="0.00308642" C="0.00308642" G="0.990741" T="0.00308642"/>
      <pos A="0.496914" C="0.496914" G="0.00308642" T="0.00308642"/>
      <pos A="0.00308642" C="0.990741" G="0.00308642" T="0.00308642"/>
      <pos A="0.496914" C="0.00308642" G="0.496914" T="0.00308642"/>
      <pos A="0.00308642" C="0.496914" G="0.496914" T="0.00308642"/>
      <pos A="0.00308642" C="0.00308642" G="0.00308642" T="0.990741"/>
      <pos A="0.990741" C="0.00308642" G="0.00308642" T="0.00308642"/>
      <pos A="0.496914" C="0.496914" G="0.00308642" T="0.00308642"/>
    </motif>
    <motif db="0" id="M95" alt="O95" length="40" nsites="8" evalue="1.3e-003">
      <pos A="0.299383" C="0.398148" G="0.126543" T="0.175926"/>
      <pos A="0.348765" C="0.398148" G="0.0277778" T="0.225309"/>
      <pos A="0.225309" C="0.126543" G="0.175926" T="0.472222"/>
      <pos A="0.126543" C="0.25" G="0.299383" T="0.324074"/>
      <pos A="0.447531" C="0.200617" G="0.151235" T="0.200617"/>
      <pos A="0.175926" C="0.151235" G="0.472222" T="0.200617"/>
      <pos A="0.126543" C="0.25" G="0.299383" T="0.324074"/>
      <pos A="0.274691" C="0.25" G="0.126543" T="0.348765"/>
      <pos A="0.200617" C="0.101852" G="0.398148" T="0.299383"/>
      <pos A="0.126543" C="0.299383" G="0.151235" T="0.42284"/>
      <pos A="0.151235" C="0.299383" G="0.175926" T="0.373457"/>
      <pos A="0.348765" C="0.0771605" G="0.200617" T="0.373457"/>
      <pos A="0.274691" C="0.398148" G="0.299383" T="0.0277778"/>
      <pos A="0.151235" C="0.0524691" G="0.496914" T="0.299383"/>
      <pos A="0.348765" C="0.175926" G="0.200617" T="0.274691"/>
      <pos A="0.200617" C="0.175926" G="0.274691" T="0.348765"/>
      <pos A="0.225309" C="0.200617" G="0.126543" T="0.447531"/>
      <pos A="0.200617" C="0.274691" G="0.151235" T="0.373457"/>
      <pos A="0.324074" C="0.373457" G="0.151235" T="0.151235"/>
      <pos A="0.225309" C="0.175926" G="0.299383" T="0.299383"/>
      <pos A="0.274691" C="0.25" G="0.373457" T="0.101852"/>
      <pos A="0.126543" C="0.324074" G="0.151235" T="0.398148"/>
      <pos A="0.25" C="0.101852" G="0.42284" T="0.225309"/>
      <pos A="0.42284" C="0.101852" G="0.348765" T="0.126543"/>
      <pos A="0.472222" C="0.126543" G="0.274691" T="0.126543"/>
      <pos A="0.299383" C="0.225309" G="0.151235" T="0.324074"/>
      <pos A="0.398148" C="0.126543" G="0.225309" T="0.25"/>
      <pos A="0.25" C="0.101852" G="0.25" T="0.398148"/>
      <pos A="0.175926" C="0.200617" G="0.324074" T="0.299383"/>
      <pos A="0.225309" C="0.42284" G="0.324074" T="0.0277778"/>
      <pos A="0.151235" C="0.373457" G="0.348765" T="0.126543"/>
      <pos A="0.348765" C="0.398148" G="0.151235" T="0.101852"/>
      <pos A="0.324074" C="0.00308642" G="0.225309" T="0.447531"/>
      <pos A="0.0771605" C="0.175926" G="0.521605" T="0.225309"/>
      <pos A="0.324074" C="0.0771605" G="0.299383" T="0.299383"/>
      <pos A="0.274691" C="0.225309" G="0.175926" T="0.324074"/>
      <pos A="0.42284" C="0.299383" G="0.175926" T="0.101852"/>
      <pos A="0.126543" C="0.151235" G="0.200617" T="0.521605"/>
      <pos A="0.101852" C="0.25" G="0.200617" T="0.447531"/>
      <pos A="0.447531" C="0.200617" G="0.0771605" T="0.274691"/>
    </motif>
    <motif db="0" id="M96" alt="O96" length="40" nsites="8" evalue="1.3e-003">
      <pos A="0.14418" C="0.14418" G="0.426366" T="0.285273"/>
      <pos A="0.567461" C="0.00308642" G="0.14418" T="0.285273"/>
      <pos A="0.00308642" C="0.426366" G="0.567461" T="0.00308642"/>
      <pos A="0.426366" C="0.00308642" G="0.285273" T="0.285273"/>
      <pos A="0.426366" C="0.285273" G="0.14418" T="0.14418"/>
      <pos A="0.426366" C="0.00308642" G="0.285273" T="0.285273"/>
      <pos A="0.14418" C="0.00308642" G="0.285273" T="0.567461"/>
      <pos A="0.426366" C="0.00308642" G="0.285273" T="0.285273"/>
      <pos A="0.708554" C="0.14418" G="0.14418" T="0.00308642"/>
      <pos A="0.426366" C="0.285273" G="0.285273" T="0.00308642"/>
      <pos A="0.14418" C="0.14418" G="0.426366" T="0.285273"/>
      <pos A="0.426366" C="0.285273" G="0.14418" T="0.14418"/>
      <pos A="0.00308642" C="0.567461" G="0.285273" T="0.14418"/>
      <pos A="0.567461" C="0.00308642" G="0.285273" T="0.14418"/>
      <pos A="0.14418" C="0.00308642" G="0.567461" T="0.285273"/>
      <pos A="0.14418" C="0.285273" G="0.285273" T="0.285273"/>
      <pos A="0.285273" C="0.285273" G="0.14418" T="0.285273"/>
      <pos A="0.00308642" C="0.14418" G="0.426366" T="0.426366"/>
      <pos A="0.285273" C="0.14418" G="0.285273" T="0.285273"/>
      <pos A="0.426366" C="0.14418" G="0.00308642" T="0.426366"/>
      <pos A="0.426366" C="0.14418" G="0.00308642" T="0.426366"/>
      <pos A="0.426366" C="0.14418" G="0.285273" T="0.14418"/>
      <pos A="0.426366" C="0.426366" G="0.14418" T="0.00308642"/>
      <pos A="0.14418" C="0.14418" G="0.285273" T="0.426366"/>
      <pos A="0.14418" C="0.14418" G="0.708554" T="0.00308642"/>
      <pos A="0.285273" C="0.14418" G="0.14418" T="0.426366"/>
      <pos A="0.426366" C="0.14418" G="0.00308642" T="0.426366"/>
      <pos A="0.14418" C="0.426366" G="0.285273" T="0.14418"/>
      <pos A="0.285273" C="0.426366" G="0.00308642" T="0.285273"/>
      <pos A="0.285273" C="0.567461" G="0.00308642" T="0.14418"/>
      <pos A="0.14418" C="0.14418" G="0.285273" T="0.426366"/>
      <pos A="0.426366" C="0.285273" G="0.285273" T="0.00308642"/>
      <pos A="0.14418" C="0.426366" G="0.426366" T="0.00308642"/>
      <pos A="0.00308642" C="0.708554" G="0.285273" T="0.00308642"/>
      <pos A="0.567461" C="0.00308642" G="0.285273" T="0.14418"/>
      <pos A="0.285273" C="0.285273" G="0.285273" T="0.14418"/>
      <pos A="0.990741" C="0.00308642" G="0.00308642" T="0.00308642"/>
      <pos A="0.14418" C="0.285273" G="0.285273" T="0.285273"/>
      <pos A="0.567461" C="0.14418" G="0.14418" T="0.14418"/>
      <pos A="0.285273" C="0.285273" G="0.14418" T="0.285273"/>
    </motif>
    <motif db="0" id="M97" alt="O97" length="40" nsites="8" evalue="1.3e-003">
      <pos A="0.295484" C="0.152534" G="0.269493" T="0.282489"/>
      <pos A="0.438434" C="0.204516" G="0.256498" T="0.100552"/>
      <pos A="0.204516" C="0.282489" G="0.237004" T="0.275991"/>
      <pos A="0.314977" C="0.204516" G="0.172028" T="0.30848"/>
      <pos A="0.120045" C="0.230507" G="0.211013" T="0.438434"/>
      <pos A="0.340968" C="0.282489" G="0.243502" T="0.133041"/>
      <pos A="0.224009" C="0.25" G="0.25" T="0.275991"/>
      <pos A="0.133041" C="0.295484" G="0.418941" T="0.152534"/>
      <pos A="0.217511" C="0.230507" G="0.256498" T="0.295484"/>
      <pos A="0.353963" C="0.295484" G="0.16553" T="0.185023"/>
      <pos A="0.243502" C="0.243502" G="0.16553" T="0.347466"/>
      <pos A="0.379955" C="0.16553" G="0.262996" T="0.19152"/>
      <pos A="0.373457" C="0.237004" G="0.139539" T="0.25"/>
      <pos A="0.340968" C="0.16553" G="0.230507" T="0.262996"/>
      <pos A="0.152534" C="0.418941" G="0.0875565" T="0.340968"/>
      <pos A="0.327972" C="0.198018" G="0.10705" T="0.366959"/>
      <pos A="0.412443" C="0.10705" G="0.269493" T="0.211013"/>
      <pos A="0.262996" C="0.100552" G="0.321475" T="0.314977"/>
      <pos A="0.16553" C="0.237004" G="0.25" T="0.347466"/>
      <pos A="0.282489" C="0.288987" G="0.178525" T="0.25"/>
      <pos A="0.204516" C="0.262996" G="0.314977" T="0.217511"/>
      <pos A="0.269493" C="0.198018" G="0.217511" T="0.314977"/>
      <pos A="0.19152" C="0.243502" G="0.366959" T="0.198018"/>
      <pos A="0.25" C="0.295484" G="0.224009" T="0.230507"/>
      <pos A="0.340968" C="0.301982" G="0.159032" T="0.198018"/>
      <pos A="0.230507" C="0.360461" G="0.230507" T="0.178525"/>
      <pos A="0.224009" C="0.282489" G="0.113548" T="0.379955"/>
      <pos A="0.366959" C="0.256498" G="0.10705" T="0.269493"/>
      <pos A="0.256498" C="0.178525" G="0.25" T="0.314977"/>
      <pos A="0.16553" C="0.185023" G="0.301982" T="0.347466"/>
      <pos A="0.30848" C="0.243502" G="0.282489" T="0.16553"/>
      <pos A="0.379955" C="0.152534" G="0.159032" T="0.30848"/>
      <pos A="0.243502" C="0.243502" G="0.19152" T="0.321475"/>
      <pos A="0.25" C="0.224009" G="0.282489" T="0.243502"/>
      <pos A="0.243502" C="0.10705" G="0.230507" T="0.418941"/>
      <pos A="0.373457" C="0.211013" G="0.185023" T="0.230507"/>
      <pos A="0.295484" C="0.256498" G="0.321475" T="0.126543"/>
      <pos A="0.295484" C="0.113548" G="0.185023" T="0.405946"/>
      <pos A="0.0875565" C="0.30848" G="0.464425" T="0.139539"/>
      <pos A="0.217511" C="0.269493" G="0.282489" T="0.230507"/>
    </motif>
    <motif db="0" id="M98" alt="O98" length="40" nsites="8" evalue="1.3e-003">
      <pos A="0.379955" C="0.204516" G="0.139539" T="0.275991"/>
      <pos A="0.314977" C="0.224009" G="0.224009" T="0.237004"/>
      <pos A="0.217511" C="0.379955" G="0.217511" T="0.185023"/>
      <pos A="0.301982" C="0.211013" G="0.282489" T="0.204516"/>
      <pos A="0.301982" C="0.269493" G="0.275991" T="0.152534"/>
      <pos A="0.282489" C="0.25" G="0.275991" T="0.19152"/>
      <pos A="0.47742" C="0.113548" G="0.204516" T="0.204516"/>
      <pos A="0.217511" C="0.152534" G="0.360461" T="0.269493"/>
      <pos A="0.243502" C="0.295484" G="0.262996" T="0.198018"/>
      <pos A="0.230507" C="0.25" G="0.230507" T="0.288987"/>
      <pos A="0.256498" C="0.25" G="0.25" T="0.243502"/>
      <pos A="0.217511" C="0.295484" G="0.120045" T="0.366959"/>
      <pos A="0.321475" C="0.288987" G="0.178525" T="0.211013"/>
      <pos A="0.327972" C="0.139539" G="0.126543" T="0.405946"/>
      <pos A="0.19152" C="0.275991" G="0.178525" T="0.353963"/>
      <pos A="0.301982" C="0.159032" G="0.288987" T="0.25"/>
      <pos A="0.379955" C="0.269493" G="0.217511" T="0.133041"/>
      <pos A="0.347466" C="0.0940543" G="0.340968" T="0.217511"/>
      <pos A="0.224009" C="0.224009" G="0.301982" T="0.25"/>
      <pos A="0.30848" C="0.0615664" G="0.133041" T="0.496914"/>
      <pos A="0.295484" C="0.16553" G="0.360461" T="0.178525"/>
      <pos A="0.211013" C="0.204516" G="0.314977" T="0.269493"/>
      <pos A="0.230507" C="0.139539" G="0.347466" T="0.282489"/>
      <pos A="0.0875565" C="0.30848" G="0.295484" T="0.30848"/>
      <pos A="0.438434" C="0.295484" G="0.0615664" T="0.204516"/>
      <pos A="0.211013" C="0.438434" G="0.211013" T="0.139539"/>
      <pos A="0.159032" C="0.217511" G="0.152534" T="0.470922"/>
      <pos A="0.230507" C="0.30848" G="0.204516" T="0.256498"/>
      <pos A="0.386452" C="0.314977" G="0.152534" T="0.146037"/>
      <pos A="0.33447" C="0.0940543" G="0.230507" T="0.340968"/>
      <pos A="0.269493" C="0.133041" G="0.399448" T="0.198018"/>
      <pos A="0.185023" C="0.224009" G="0.19152" T="0.399448"/>
      <pos A="0.16553" C="0.275991" G="0.178525" T="0.379955"/>
      <pos A="0.269493" C="0.256498" G="0.204516" T="0.269493"/>
      <pos A="0.295484" C="0.230507" G="0.113548" T="0.360461"/>
      <pos A="0.243502" C="0.256498" G="0.269493" T="0.230507"/>
      <pos A="0.243502" C="0.360461" G="0.211013" T="0.185023"/>
      <pos A="0.386452" C="0.10705" G="0.275991" T="0.230507"/>
      <pos A="0.230507" C="0.25" G="0.282489" T="0.237004"/>
      <pos A="0.198018" C="0.275991" G="0.321475" T="0.204516"/>
    </motif>
    <motif db="0" id="M99" alt="O99" length="40" nsites="8" evalue="1.3e-003">
      <pos A="0.219136" C="0.141975" G="0.450617" T="0.188272"/>
      <pos A="0.280864" C="0.219136" G="0.188272" T="0.311728"/>
      <pos A="0.435185" C="0.111111" G="0.095679" T="0.358025"/>
      <pos A="0.203704" C="0.373457" G="0.141975" T="0.280864"/>
      <pos A="0.342593" C="0.219136" G="0.296296" T="0.141975"/>
      <pos A="0.141975" C="0.265432" G="0.219136" T="0.373457"/>
      <pos A="0.296296" C="0.203704" G="0.141975" T="0.358025"/>
      <pos A="0.203704" C="0.203704" G="0.404321" T="0.188272"/>
      <pos A="0.157407" C="0.095679" G="0.311728" T="0.435185"/>
      <pos A="0.311728" C="0.25" G="0.25" T="0.188272"/>
      <pos A="0.219136" C="0.095679" G="0.296296" T="0.388889"/>
      <pos A="0.126543" C="0.126543" G="0.32716" T="0.419753"/>
      <pos A="0.141975" C="0.25" G="0.311728" T="0.296296"/>
      <pos A="0.32716" C="0.342593" G="0.203704" T="0.126543"/>
      <pos A="0.388889" C="0.25" G="0.280864" T="0.0802469"/>
      <pos A="0.280864" C="0.17284" G="0.25" T="0.296296"/>
      <pos A="0.404321" C="0.203704" G="0.296296" T="0.095679"/>
      <pos A="0.25" C="0.203704" G="0.095679" T="0.450617"/>
      <pos A="0.188272" C="0.419753" G="0.280864" T="0.111111"/>
      <pos A="0.280864" C="0.234568" G="0.219136" T="0.265432"/>
      <pos A="0.265432" C="0.265432" G="0.188272" T="0.280864"/>
      <pos A="0.296296" C="0.280864" G="0.296296" T="0.126543"/>
      <pos A="0.342593" C="0.126543" G="0.342593" T="0.188272"/>
      <pos A="0.296296" C="0.0648148" G="0.265432" T="0.373457"/>
      <pos A="0.265432" C="0.311728" G="0.25" T="0.17284"/>
      <pos A="0.404321" C="0.373457" G="0.0339506" T="0.188272"/>
      <pos A="0.157407" C="0.0339506" G="0.388889" T="0.419753"/>
      <pos A="0.17284" C="0.265432" G="0.373457" T="0.188272"/>
      <pos A="0.265432" C="0.373457" G="0.126543" T="0.234568"/>
      <pos A="0.265432" C="0.342593" G="0.32716" T="0.0648148"/>
      <pos A="0.296296" C="0.111111" G="0.188272" T="0.404321"/>
      <pos A="0.0493827" C="0.280864" G="0.219136" T="0.450617"/>
      <pos A="0.188272" C="0.157407" G="0.32716" T="0.32716"/>
      <pos A="0.0648148" C="0.481481" G="0.188272" T="0.265432"/>
      <pos A="0.419753" C="0.265432" G="0.141975" T="0.17284"/>
      <pos A="0.219136" C="0.280864" G="0.17284" T="0.32716"/>
      <pos A="0.265432" C="0.234568" G="0.203704" T="0.296296"/>
      <pos A="0.280864" C="0.25" G="0.219136" T="0.25"/>
      <pos A="0.25" C="0.358025" G="0.17284" T="0.219136"/>
      <pos A="0.32716" C="0.126543" G="0.265432" T="0.280864"/>
    </motif>
  </queries>
  <targets>
    <motif db="0" id="AIRE_HUMAN.H11MO.0.C" length="18" nsites="41" evalue="1.0e+000"
        url="http://hocomoco.autosome.ru/motif/AIRE_HUMAN.H11MO.0.C">
      <pos A="0.397368" C="0.261336" G="0.125304" T="0.215992"/>
      <pos A="0.181984" C="0.181984" G="0.13664" T="0.499392"/>
      <pos A="0.13664" C="0.13664" G="0.204656" T="0.522064"/>
      <pos A="0.0459522" C="0.000608273" G="0.884815" T="0.0686242"/>
      <pos A="0.000608273" C="0.000608273" G="0.816799" T="0.181984"/>
      <pos A="0.318016" C="0.0459522" G="0.0232802" T="0.612752"/>
      <pos A="0.386032" C="0.0912962" G="0.0232802" T="0.499392"/>
      <pos A="0.36336" C="0.13664" G="0.13664" T="0.36336"/>
      <pos A="0.340688" C="0.0686242" G="0.13664" T="0.454048"/>
      <pos A="0.522064" C="0.0912962" G="0.13664" T="0.25"/>
      <pos A="0.386032" C="0.0459522" G="0.0686242" T="0.499392"/>
      <pos A="0.227328" C="0.13664" G="0.0686242" T="0.567408"/>
      <pos A="0.000608273" C="0.0232802" G="0.884815" T="0.0912962"/>
      <pos A="0.000608273" C="0.000608273" G="0.975503" T="0.0232802"/>
      <pos A="0.227328" C="0.0912962" G="0.25" T="0.431376"/>
      <pos A="0.0686242" C="0.181984" G="0.181984" T="0.567408"/>
      <pos A="0.454048" C="0.0232802" G="0.159312" T="0.36336"/>
      <pos A="0.403036" C="0.267004" G="0.1083" T="0.22166"/>
    </motif>
    <motif db="0" id="ANDR_HUMAN.H11MO.0.A" length="18" nsites="499" evalue="1.0e+000"
        url="http://hocomoco.autosome.ru/motif/ANDR_HUMAN.H11MO.0.A">
      <pos A="0.148317" C="0.0701763" G="0.036115" T="0.745392"/>
      <pos A="0.0621619" C="0.0481366" G="0.777449" T="0.112252"/>
      <pos A="0.0681727" C="0.0661691" G="0.0140753" T="0.851583"/>
      <pos A="0.188389" C="0.17236" G="0.14431" T="0.494941"/>
      <pos A="0.0781907" C="0.73337" G="0.036115" T="0.152324"/>
      <pos A="0.12227" C="0.278551" G="0.0321078" T="0.567071"/>
      <pos A="0.180375" C="0.134292" G="0.196404" T="0.48893"/>
      <pos A="0.198407" C="0.178371" G="0.21644" T="0.406782"/>
      <pos A="0.176367" C="0.192396" G="0.22245" T="0.408786"/>
      <pos A="0.200411" C="0.256512" G="0.120266" T="0.422811"/>
      <pos A="0.0721799" C="0.0140753" G="0.0140753" T="0.899669"/>
      <pos A="0.254508" C="0.0301042" G="0.691294" T="0.0240934"/>
      <pos A="0.0281006" C="0.0220898" G="0.0200862" T="0.929724"/>
      <pos A="0.0180825" C="0.00606091" G="0.0982268" T="0.87763"/>
      <pos A="0.00806452" C="0.00806452" G="0.0641655" T="0.919705"/>
      <pos A="0.420807" C="0.0281006" G="0.494941" T="0.0561511"/>
      <pos A="0.0862052" C="0.524995" G="0.0481366" T="0.340663"/>
      <pos A="0.290573" C="0.158335" G="0.0541475" T="0.496945"/>
    </motif>
    <motif db="0" id="ANDR_HUMAN.H11MO.2.A" length="12" nsites="500" evalue="1.0e+000"
        url="http://hocomoco.autosome.ru/motif/ANDR_HUMAN.H11MO.2.A">
      <pos A="0.140022" C="0.323985" G="0.242002" T="0.293991"/>
      <pos A="0.248" C="0.130024" G="0.118026" T="0.503949"/>
      <pos A="0.138022" C="0.389972" G="0.317986" T="0.154019"/>
      <pos A="0.0460408" C="0.0160468" G="0.00204959" T="0.935863"/>
      <pos A="0.00604879" C="0.020046" G="0.969856" T="0.00404919"/>
      <pos A="0.010048" C="0.0120476" G="0.00204959" T="0.975855"/>
      <pos A="0.0540392" C="0.120026" G="0.188012" T="0.637922"/>
      <pos A="4.999e-05" C="0.983853" G="0.00604879" T="0.010048"/>
      <pos A="0.0280444" C="0.405969" G="0.00404919" T="0.561938"/>
      <pos A="0.172016" C="0.238002" G="0.114027" T="0.475955"/>
      <pos A="0.186013" C="0.140022" G="0.269996" T="0.403969"/>
      <pos A="0.122026" C="0.218006" G="0.242002" T="0.417966"/>
    </motif>
    <motif db="0" id="ARI5B_HUMAN.H11MO.0.C" length="13" nsites="15" evalue="1.0e+000"
        url="http://hocomoco.autosome.ru/motif/ARI5B_HUMAN.H11MO.0.C">
      <pos A="0.216887" C="0.0844371" G="0.349338" T="0.349338"/>
      <pos A="0.134106" C="0.266556" G="0.399007" T="0.200331"/>
      <pos A="0.00165563" C="0.266556" G="0.200331" T="0.531457"/>
      <pos A="0.00165563" C="0.134106" G="0.332781" T="0.531457"/>
      <pos A="0.332781" C="0.0678808" G="0.332781" T="0.266556"/>
      <pos A="0.200331" C="0.0678808" G="0.663907" T="0.0678808"/>
      <pos A="0.00165563" C="0.00165563" G="0.00165563" T="0.995033"/>
      <pos A="0.862583" C="0.00165563" G="0.134106" T="0.00165563"/>
      <pos A="0.00165563" C="0.134106" G="0.00165563" T="0.862583"/>
      <pos A="0.00165563" C="0.0678808" G="0.0678808" T="0.862583"/>
      <pos A="0.134106" C="0.266556" G="0.531457" T="0.0678808"/>
      <pos A="0.134106" C="0.0678808" G="0.266556" T="0.531457"/>
      <pos A="0.25" C="0.11755" G="0.448675" T="0.183775"/>
    </motif>
    <motif db="0" id="BC11A_HUMAN.H11MO.0.A" length="17" nsites="500" evalue="1.0e+000"
        url="http://hocomoco.autosome.ru/motif/BC11A_HUMAN.H11MO.0.A">
      <pos A="0.37573" C="0.184625" G="0.286195" T="0.153451"/>
      <pos A="0.55058" C="0.0994705" G="0.224094" T="0.125856"/>
      <pos A="0.500164" C="0.142363" G="0.230714" T="0.126759"/>
      <pos A="0.589982" C="0.0166164" G="0.226051" T="0.167351"/>
      <pos A="0.187435" C="0.160796" G="0.580417" T="0.071352"/>
      <pos A="0.664511" C="0.0145816" G="0.269377" T="0.051531"/>
      <pos A="0.104037" C="0.0144884" G="0.828551" T="0.0529239"/>
      <pos A="0.200417" C="0.0327717" G="0.758546" T="0.00826493"/>
      <pos A="0.880098" C="0.0431253" G="0.0485975" T="0.0281795"/>
      <pos A="0.867864" C="0.00583965" G="0.0555442" T="0.0707524"/>
      <pos A="0.248399" C="0.226047" G="0.502141" T="0.0234139"/>
      <pos A="0.150158" C="0.154992" G="0.0315585" T="0.663292"/>
      <pos A="0.117832" C="0.0724923" G="0.760189" T="0.0494865"/>
      <pos A="0.658749" C="0.064413" G="0.250663" T="0.0261749"/>
      <pos A="0.458785" C="0.143453" G="0.310166" T="0.0875961"/>
      <pos A="0.622702" C="0.078845" G="0.157294" T="0.141159"/>
      <pos A="0.358985" C="0.2047" G="0.318076" T="0.118238"/>
    </motif>
    <motif db="0" id="BHE23_HUMAN.H11MO.0.D" length="12" nsites="392" evalue="1.0e+000"
        url="http://hocomoco.autosome.ru/motif/BHE23_HUMAN.H11MO.0.D">
      <pos A="0.412586" C="0.0988906" G="0.328424" T="0.160099"/>
      <pos A="0.238523" C="0.192617" G="0.401747" T="0.167113"/>
      <pos A="0.118018" C="0.498023" G="0.26594" T="0.118018"/>
      <pos A="0.577085" C="0.0338562" G="0.288893" T="0.100166"/>
      <pos A="0.11228" C="0.0281178" G="0.239799" T="0.619804"/>
      <pos A="0.568796" C="0.0179163" G="0.290806" T="0.122482"/>
      <pos A="0.104629" C="0.00261413" G="6.37592e-05" T="0.892693"/>
      <pos A="6.37592e-05" C="6.37592e-05" G="0.999809" T="6.37592e-05"/>
      <pos A="0.0128156" C="0.0561719" G="0.614703" T="0.31631"/>
      <pos A="0.098253" C="0.121206" G="0.14416" T="0.636381"/>
      <pos A="0.203456" C="0.114193" G="0.402385" T="0.279967"/>
      <pos A="0.144797" C="0.193254" G="0.381982" T="0.279967"/>
    </motif>
    <motif db="0" id="BPTF_HUMAN.H11MO.0.D" length="12" nsites="21" evalue="1.0e+000"
        url="http://hocomoco.autosome.ru/motif/BPTF_HUMAN.H11MO.0.D">
      <pos A="0.0959716" C="0.0959716" G="0.380332" T="0.427725"/>
      <pos A="0.0485782" C="0.00118483" G="0.380332" T="0.569905"/>
      <pos A="0.0959716" C="0.0485782" G="0.190758" T="0.664692"/>
      <pos A="0.143365" C="0.238152" G="0.332938" T="0.285545"/>
      <pos A="0.0485782" C="0.00118483" G="0.00118483" T="0.949052"/>
      <pos A="0.00118483" C="0.00118483" G="0.0485782" T="0.949052"/>
      <pos A="0.00118483" C="0.00118483" G="0.759479" T="0.238152"/>
      <pos A="0.0485782" C="0.143365" G="0.00118483" T="0.806872"/>
      <pos A="0.0485782" C="0.00118483" G="0.475118" T="0.475118"/>
      <pos A="0.0485782" C="0.0959716" G="0.332938" T="0.522512"/>
      <pos A="0.143365" C="0.143365" G="0.285545" T="0.427725"/>
      <pos A="0.190758" C="0.427725" G="0.285545" T="0.0959716"/>
    </motif>
    <motif db="0" id="BRAC_HUMAN.H11MO.0.A" length="20" nsites="500" evalue="1.0e+000"
        url="http://hocomoco.autosome.ru/motif/BRAC_HUMAN.H11MO.0.A">
      <pos A="0.120026" C="0.252" G="0.146021" T="0.481954"/>
      <pos A="0.0780344" C="0.20201" G="0.106029" T="0.613927"/>
      <pos A="0.335983" C="0.311988" G="0.224005" T="0.128024"/>
      <pos A="0.333983" C="0.164017" G="0.379974" T="0.122026"/>
      <pos A="0.138022" C="0.673915" G="0.128024" T="0.060038"/>
      <pos A="0.669916" C="0.0720356" G="0.162018" T="0.0960308"/>
      <pos A="0.19801" C="0.174015" G="0.407968" T="0.220006"/>
      <pos A="0.182014" C="0.252" G="0.40197" T="0.164017"/>
      <pos A="0.244001" C="0.166017" G="0.339982" T="0.25"/>
      <pos A="0.469956" C="0.190012" G="0.230004" T="0.110028"/>
      <pos A="0.343981" C="0.0520396" G="0.437962" T="0.166017"/>
      <pos A="0.060038" C="0.128024" G="0.7479" T="0.0640372"/>
      <pos A="0.0380424" C="0.0160468" G="0.00404919" T="0.941862"/>
      <pos A="0.00204959" C="0.0140472" G="0.969856" T="0.0140472"/>
      <pos A="0.224005" C="0.0520396" G="0.0440412" T="0.679914"/>
      <pos A="0.0320436" C="0.15202" G="0.631924" T="0.184013"/>
      <pos A="0.905869" C="0.020046" G="0.0620376" T="0.0120476"/>
      <pos A="0.659918" C="0.0580384" G="0.222006" T="0.060038"/>
      <pos A="0.34998" C="0.0880324" G="0.261998" T="0.29999"/>
      <pos A="0.20001" C="0.136023" G="0.19801" T="0.465957"/>
    </motif>
    <motif db="0" id="BRCA1_HUMAN.H11MO.0.D" length="9" nsites="73" evalue="1.0e+000"
        url="http://hocomoco.autosome.ru/motif/BRCA1_HUMAN.H11MO.0.D">
      <pos A="0.144183" C="0.197273" G="0.290415" T="0.368129"/>
      <pos A="0.189559" C="0.000341997" G="0.275458" T="0.53464"/>
      <pos A="0.0283353" C="0.125352" G="0.153345" T="0.692967"/>
      <pos A="0.0563285" C="0.344482" G="0.481551" T="0.117639"/>
      <pos A="0.0283353" C="0.149978" G="0.450661" T="0.371027"/>
      <pos A="0.000341997" C="0.000341997" G="0.869618" T="0.129698"/>
      <pos A="0.000341997" C="0.0283353" G="0.000341997" T="0.970981"/>
      <pos A="0.000341997" C="0.000341997" G="0.000341997" T="0.998974"/>
      <pos A="0.0633268" C="0.0734667" G="0.827873" T="0.0353336"/>
    </motif>
    <motif db="0" id="CLOCK_HUMAN.H11MO.0.C" length="14" nsites="252" evalue="1.0e+000"
        url="http://hocomoco.autosome.ru/motif/CLOCK_HUMAN.H11MO.0.C">
      <pos A="0.158766" C="0.599068" G="0.1786" T="0.063566"/>
      <pos A="0.424534" C="0.115133" G="0.1905" T="0.269833"/>
      <pos A="0.2024" C="0.146866" G="0.511801" T="0.138933"/>
      <pos A="0.337267" C="0.3214" G="0.1667" T="0.174633"/>
      <pos A="0.0952995" C="0.848969" G="0.0437326" T="0.0119992"/>
      <pos A="0.809302" C="0.063566" G="0.0437326" T="0.0833994"/>
      <pos A="0.1548" C="0.607001" G="0.127033" T="0.111166"/>
      <pos A="0.253967" C="0.0556327" G="0.642701" T="0.0476993"/>
      <pos A="0.0952995" C="0.1191" G="0.0437326" T="0.741868"/>
      <pos A="0.0873661" C="0.0238992" G="0.860869" T="0.0278659"/>
      <pos A="0.400734" C="0.313467" G="0.1786" T="0.1072"/>
      <pos A="0.369" C="0.242067" G="0.281733" T="0.1072"/>
      <pos A="0.222233" C="0.388834" G="0.289667" T="0.0992662"/>
      <pos A="0.491967" C="0.2976" G="0.0238992" T="0.186533"/>
    </motif>
    <motif db="0" id="COT1_HUMAN.H11MO.0.C" length="17" nsites="500" evalue="1.0e+000"
        url="http://hocomoco.autosome.ru/motif/COT1_HUMAN.H11MO.0.C">
      <pos A="0.180014" C="0.146021" G="0.539942" T="0.134023"/>
      <pos A="0.287992" C="0.0740352" G="0.54994" T="0.0880324"/>
      <pos A="0.248" C="0.0780344" G="0.591932" T="0.0820336"/>
      <pos A="0.208008" C="0.118026" G="0.589932" T="0.0840332"/>
      <pos A="0.0860328" C="0.15002" G="0.361978" T="0.40197"/>
      <pos A="0.132024" C="0.475955" G="0.289992" T="0.10203"/>
      <pos A="0.631924" C="0.112028" G="0.194011" T="0.0620376"/>
      <pos A="0.411968" C="0.0480404" G="0.523945" T="0.0160468"/>
      <pos A="0.725905" C="4.999e-05" G="0.269996" T="0.00404919"/>
      <pos A="0.0180464" C="4.999e-05" G="0.911868" T="0.070036"/>
      <pos A="0.0160468" C="0.010048" G="0.961858" T="0.0120476"/>
      <pos A="0.010048" C="0.0780344" G="0.279994" T="0.631924"/>
      <pos A="0.0660368" C="0.863877" G="0.0420416" T="0.0280444"/>
      <pos A="0.959858" C="0.00404919" G="0.0160468" T="0.020046"/>
      <pos A="0.204009" C="0.126025" G="0.517946" T="0.15202"/>
      <pos A="0.226005" C="0.184013" G="0.493951" T="0.0960308"/>
      <pos A="0.186013" C="0.168016" G="0.505949" T="0.140022"/>
    </motif>
    <motif db="0" id="COT2_HUMAN.H11MO.1.A" length="17" nsites="500" evalue="1.0e+000"
        url="http://hocomoco.autosome.ru/motif/COT2_HUMAN.H11MO.1.A">
      <pos A="0.315987" C="0.0860328" G="0.429964" T="0.168016"/>
      <pos A="0.263997" C="0.0460408" G="0.563937" T="0.126025"/>
      <pos A="0.269996" C="0.10203" G="0.507948" T="0.120026"/>
      <pos A="0.182014" C="0.184013" G="0.511948" T="0.122026"/>
      <pos A="0.128024" C="0.263997" G="0.20001" T="0.407968"/>
      <pos A="0.19801" C="0.543941" G="0.124025" T="0.134023"/>
      <pos A="0.637922" C="0.0760348" G="0.118026" T="0.168016"/>
      <pos A="0.49795" C="0.0240452" G="0.457958" T="0.020046"/>
      <pos A="0.731904" C="0.00204959" G="0.257998" T="0.00804839"/>
      <pos A="0.0260448" C="0.00404919" G="0.89987" T="0.070036"/>
      <pos A="0.0280444" C="0.010048" G="0.909868" T="0.0520396"/>
      <pos A="0.0120476" C="0.0480404" G="0.184013" T="0.755899"/>
      <pos A="0.070036" C="0.831884" G="0.0480404" T="0.05004"/>
      <pos A="0.957858" C="0.0140472" G="0.0160468" T="0.0120476"/>
      <pos A="0.226005" C="0.180014" G="0.415967" T="0.178014"/>
      <pos A="0.30199" C="0.196011" G="0.373975" T="0.128024"/>
      <pos A="0.259998" C="0.154019" G="0.463957" T="0.122026"/>
    </motif>
    <motif db="0" id="CPEB1_HUMAN.H11MO.0.D" length="17" nsites="1803" evalue="1.0e+000"
        url="http://hocomoco.autosome.ru/motif/CPEB1_HUMAN.H11MO.0.D">
      <pos A="0.163621" C="0.217972" G="0.0893045" T="0.529103"/>
      <pos A="0.000568465" C="0.000568465" G="0.000568465" T="0.998295"/>
      <pos A="0.00472797" C="0.00361877" G="0.000291165" T="0.991362"/>
      <pos A="0.000707116" C="0.00181632" G="0.000152515" T="0.997324"/>
      <pos A="1.3865e-05" C="0.00167767" G="1.3865e-05" T="0.998295"/>
      <pos A="0.996631" C="0.000568465" G="0.00223227" T="0.000568465"/>
      <pos A="0.00223227" C="0.0543647" G="0.00334147" T="0.940062"/>
      <pos A="0.128127" C="0.235719" G="0.0282985" T="0.607856"/>
      <pos A="0.181923" C="0.250693" G="0.0732211" T="0.494163"/>
      <pos A="0.0926321" C="0.223518" G="0.0482641" T="0.635586"/>
      <pos A="0.0809855" C="0.184141" G="0.0343991" T="0.700474"/>
      <pos A="0.0654567" C="0.135891" G="0.0260801" T="0.772572"/>
      <pos A="0.100397" C="0.118144" G="0.0160973" T="0.765362"/>
      <pos A="0.18123" C="0.0991487" G="0.0115218" T="0.7081"/>
      <pos A="0.224072" C="0.11648" G="0.0233071" T="0.636141"/>
      <pos A="0.240294" C="0.168751" G="0.0345377" T="0.556417"/>
      <pos A="0.223656" C="0.210346" G="0.0700322" T="0.495965"/>
    </motif>
    <motif db="0" id="DMBX1_HUMAN.H11MO.0.D" length="20" nsites="29" evalue="1.0e+000"
        url="http://hocomoco.autosome.ru/motif/DMBX1_HUMAN.H11MO.0.D">
      <pos A="0.17268" C="0.275773" G="0.138316" T="0.41323"/>
      <pos A="0.421821" C="0.284364" G="0.112543" T="0.181271"/>
      <pos A="0.430412" C="0.292955" G="0.155498" T="0.121134"/>
      <pos A="0.207045" C="0.138316" G="0.103952" T="0.550687"/>
      <pos A="0.41323" C="0.0352234" G="0.0352234" T="0.516323"/>
      <pos A="0.516323" C="0.0352234" G="0.0352234" T="0.41323"/>
      <pos A="0.310137" C="0.103952" G="0.0352234" T="0.550687"/>
      <pos A="0.550687" C="0.17268" G="0.0352234" T="0.241409"/>
      <pos A="0.585052" C="0.103952" G="0.0352234" T="0.275773"/>
      <pos A="0.138316" C="0.310137" G="0.17268" T="0.378866"/>
      <pos A="0.103952" C="0.619416" G="0.0352234" T="0.241409"/>
      <pos A="0.000859107" C="0.447595" G="0.0695876" T="0.481959"/>
      <pos A="0.756873" C="0.0352234" G="0.138316" T="0.0695876"/>
      <pos A="0.89433" C="0.0352234" G="0.0695876" T="0.000859107"/>
      <pos A="0.000859107" C="0.0352234" G="0.000859107" T="0.963058"/>
      <pos A="0.000859107" C="0.000859107" G="0.000859107" T="0.997423"/>
      <pos A="0.997423" C="0.000859107" G="0.000859107" T="0.000859107"/>
      <pos A="0.619416" C="0.138316" G="0.138316" T="0.103952"/>
      <pos A="0.0953608" C="0.232818" G="0.335911" T="0.335911"/>
      <pos A="0.241409" C="0.103952" G="0.241409" T="0.41323"/>
    </motif>
    <motif db="0" id="E2F8_HUMAN.H11MO.0.D" length="12" nsites="28" evalue="1.0e+000"
        url="http://hocomoco.autosome.ru/motif/E2F8_HUMAN.H11MO.0.D">
      <pos A="0.232206" C="0.125445" G="0.161032" T="0.481317"/>
      <pos A="0.178826" C="0.107651" G="0.178826" T="0.534698"/>
      <pos A="0.0453737" C="0.116548" G="0.152135" T="0.685943"/>
      <pos A="0.303381" C="0.0186833" G="0.588078" T="0.0898577"/>
      <pos A="0.107651" C="0.00088968" G="0.677046" T="0.214413"/>
      <pos A="0.321174" C="0.463523" G="0.00088968" T="0.214413"/>
      <pos A="0.00088968" C="0.0364769" G="0.926157" T="0.0364769"/>
      <pos A="0.00088968" C="0.00088968" G="0.961744" T="0.0364769"/>
      <pos A="0.00088968" C="0.00088968" G="0.890569" T="0.107651"/>
      <pos A="0.685943" C="0.00978648" G="0.0453737" T="0.258897"/>
      <pos A="0.579181" C="0.152135" G="0.0809609" T="0.187722"/>
      <pos A="0.436833" C="0.116548" G="0.152135" T="0.294484"/>
    </motif>
    <motif db="0" id="EGR2_HUMAN.H11MO.0.A" length="18" nsites="500" evalue="1.0e+000"
        url="http://hocomoco.autosome.ru/motif/EGR2_HUMAN.H11MO.0.A">
      <pos A="0.216007" C="0.0740352" G="0.611928" T="0.0980304"/>
      <pos A="0.293991" C="0.0960308" G="0.411968" T="0.19801"/>
      <pos A="0.228004" C="0.0740352" G="0.621926" T="0.0760348"/>
      <pos A="0.253999" C="0.0680364" G="0.50195" T="0.176015"/>
      <pos A="0.319986" C="0.104029" G="0.505949" T="0.070036"/>
      <pos A="0.15002" C="0.104029" G="0.44996" T="0.295991"/>
      <pos A="0.0760348" C="0.10203" G="0.765897" T="0.0560388"/>
      <pos A="0.369976" C="0.190012" G="0.0440412" T="0.395971"/>
      <pos A="0.0340432" C="0.0220456" G="0.929864" T="0.0140472"/>
      <pos A="0.040042" C="0.0120476" G="0.461958" T="0.485953"/>
      <pos A="0.182014" C="0.00604879" G="0.793891" T="0.0180464"/>
      <pos A="0.0360428" C="0.0140472" G="0.889872" T="0.060038"/>
      <pos A="0.0240452" C="0.040042" G="0.915867" T="0.020046"/>
      <pos A="0.34998" C="0.281994" G="0.0220456" T="0.345981"/>
      <pos A="0.0580384" C="0.00604879" G="0.873875" T="0.0620376"/>
      <pos A="0.0760348" C="0.0340432" G="0.781894" T="0.108028"/>
      <pos A="0.341982" C="0.0740352" G="0.50195" T="0.0820336"/>
      <pos A="0.253999" C="0.0480404" G="0.561938" T="0.136023"/>
    </motif>
    <motif db="0" id="EHF_HUMAN.H11MO.0.B" length="15" nsites="500" evalue="1.0e+000"
        url="http://hocomoco.autosome.ru/motif/EHF_HUMAN.H11MO.0.B">
      <pos A="0.25" C="0.208008" G="0.383973" T="0.158018"/>
      <pos A="0.445961" C="0.156019" G="0.166017" T="0.232004"/>
      <pos A="0.843881" C="0.00604879" G="0.00804839" T="0.142022"/>
      <pos A="0.142022" C="0.44996" G="0.192012" T="0.216007"/>
      <pos A="0.194011" C="0.511948" G="0.293991" T="4.999e-05"/>
      <pos A="0.753899" C="0.228004" G="0.0180464" T="4.999e-05"/>
      <pos A="4.999e-05" C="4.999e-05" G="0.99985" T="4.999e-05"/>
      <pos A="0.00204959" C="4.999e-05" G="0.99785" T="4.999e-05"/>
      <pos A="0.99785" C="4.999e-05" G="0.00204959" T="4.999e-05"/>
      <pos A="0.99785" C="4.999e-05" G="4.999e-05" T="0.00204959"/>
      <pos A="0.226005" C="0.00804839" G="0.765897" T="4.999e-05"/>
      <pos A="0.0320436" C="0.184013" G="0.0420416" T="0.741902"/>
      <pos A="0.269996" C="0.10203" G="0.405969" T="0.222006"/>
      <pos A="0.25" C="0.246001" G="0.407968" T="0.0960308"/>
      <pos A="0.168016" C="0.359978" G="0.353979" T="0.118026"/>
    </motif>
    <motif db="0" id="ELF1_HUMAN.H11MO.0.A" length="14" nsites="500" evalue="1.0e+000"
        url="http://hocomoco.autosome.ru/motif/ELF1_HUMAN.H11MO.0.A">
      <pos A="0.25" C="0.252" G="0.40197" T="0.0960308"/>
      <pos A="0.457958" C="0.15202" G="0.267996" T="0.122026"/>
      <pos A="0.573935" C="0.0880324" G="0.128024" T="0.210008"/>
      <pos A="0.218006" C="0.461958" G="0.190012" T="0.130024"/>
      <pos A="0.10203" C="0.677914" G="0.208008" T="0.0120476"/>
      <pos A="0.29999" C="0.673915" G="0.0160468" T="0.010048"/>
      <pos A="4.999e-05" C="4.999e-05" G="0.99985" T="4.999e-05"/>
      <pos A="0.00604879" C="4.999e-05" G="0.993851" T="4.999e-05"/>
      <pos A="0.99785" C="4.999e-05" G="4.999e-05" T="0.00204959"/>
      <pos A="0.987852" C="4.999e-05" G="0.00204959" T="0.010048"/>
      <pos A="0.116027" C="0.0320436" G="0.839882" T="0.0120476"/>
      <pos A="0.136023" C="0.164017" G="0.0440412" T="0.655919"/>
      <pos A="0.158018" C="0.156019" G="0.577934" T="0.108028"/>
      <pos A="0.126025" C="0.339982" G="0.461958" T="0.0720356"/>
    </motif>
    <motif db="0" id="ELF3_HUMAN.H11MO.0.A" length="14" nsites="500" evalue="1.0e+000"
        url="http://hocomoco.autosome.ru/motif/ELF3_HUMAN.H11MO.0.A">
      <pos A="0.29799" C="0.170016" G="0.389972" T="0.142022"/>
      <pos A="0.44796" C="0.15202" G="0.188012" T="0.212008"/>
      <pos A="0.869876" C="0.00604879" G="0.0280444" T="0.0960308"/>
      <pos A="0.146021" C="0.411968" G="0.234003" T="0.208008"/>
      <pos A="0.271996" C="0.385973" G="0.341982" T="4.999e-05"/>
      <pos A="0.915867" C="0.0640372" G="0.0160468" T="0.00404919"/>
      <pos A="0.00204959" C="4.999e-05" G="0.983853" T="0.0140472"/>
      <pos A="4.999e-05" C="0.00604879" G="0.991852" T="0.00204959"/>
      <pos A="0.989852" C="4.999e-05" G="0.010048" T="4.999e-05"/>
      <pos A="0.977854" C="4.999e-05" G="0.010048" T="0.0120476"/>
      <pos A="0.29799" C="0.0180464" G="0.681914" T="0.00204959"/>
      <pos A="0.040042" C="0.14802" G="0.0520396" T="0.759898"/>
      <pos A="0.35198" C="0.0640372" G="0.39797" T="0.186013"/>
      <pos A="0.257998" C="0.204009" G="0.425965" T="0.112028"/>
    </motif>
    <motif db="0" id="ELF5_HUMAN.H11MO.0.A" length="15" nsites="500" evalue="1.0e+000"
        url="http://hocomoco.autosome.ru/motif/ELF5_HUMAN.H11MO.0.A">
      <pos A="0.253999" C="0.222006" G="0.405969" T="0.118026"/>
      <pos A="0.216007" C="0.20201" G="0.491952" T="0.090032"/>
      <pos A="0.467956" C="0.168016" G="0.263997" T="0.10003"/>
      <pos A="0.79989" C="0.0220456" G="0.0740352" T="0.104029"/>
      <pos A="0.144021" C="0.307988" G="0.369976" T="0.178014"/>
      <pos A="0.184013" C="0.365977" G="0.443961" T="0.00604879"/>
      <pos A="0.683913" C="0.257998" G="0.05004" T="0.00804839"/>
      <pos A="4.999e-05" C="4.999e-05" G="0.99985" T="4.999e-05"/>
      <pos A="0.00604879" C="0.00204959" G="0.991852" T="4.999e-05"/>
      <pos A="0.991852" C="4.999e-05" G="0.00604879" T="0.00204959"/>
      <pos A="0.981854" C="0.00604879" G="0.00604879" T="0.00604879"/>
      <pos A="0.15002" C="0.0180464" G="0.827884" T="0.00404919"/>
      <pos A="0.158018" C="0.154019" G="0.124025" T="0.563937"/>
      <pos A="0.257998" C="0.120026" G="0.475955" T="0.146021"/>
      <pos A="0.279994" C="0.220006" G="0.395971" T="0.104029"/>
    </motif>
    <motif db="0" id="ERR1_HUMAN.H11MO.0.A" length="15" nsites="284" evalue="1.0e+000"
        url="http://hocomoco.autosome.ru/motif/ERR1_HUMAN.H11MO.0.A">
      <pos A="0.102165" C="0.408395" G="0.228881" T="0.26056"/>
      <pos A="0.0775255" C="0.390795" G="0.0493664" T="0.482313"/>
      <pos A="0.102165" C="0.682946" G="0.183122" T="0.031767"/>
      <pos A="0.915259" C="0.00712777" G="0.0669659" T="0.0106477"/>
      <pos A="0.971577" C="8.79972e-05" G="0.0282471" T="8.79972e-05"/>
      <pos A="0.00360788" C="8.79972e-05" G="0.989176" T="0.00712777"/>
      <pos A="0.00712777" C="0.00360788" G="0.989176" T="8.79972e-05"/>
      <pos A="0.063446" C="0.00360788" G="0.0458465" T="0.8871"/>
      <pos A="8.79972e-05" C="0.922298" G="0.0528863" T="0.0247272"/>
      <pos A="0.985656" C="0.00360788" G="0.00712777" T="0.00360788"/>
      <pos A="0.23592" C="0.429514" G="0.140883" T="0.193682"/>
      <pos A="0.418955" C="0.197202" G="0.183122" T="0.200722"/>
      <pos A="0.147923" C="0.345037" G="0.302798" T="0.204241"/>
      <pos A="0.411915" C="0.172562" G="0.193682" T="0.221841"/>
      <pos A="0.207761" C="0.24296" G="0.397835" T="0.151443"/>
    </motif>
    <motif db="0" id="ESR1_HUMAN.H11MO.1.A" length="10" nsites="500" evalue="1.0e+000"
        url="http://hocomoco.autosome.ru/motif/ESR1_HUMAN.H11MO.1.A">
      <pos A="0.122026" C="0.545941" G="0.120026" T="0.212008"/>
      <pos A="0.34998" C="0.325985" G="0.118026" T="0.206009"/>
      <pos A="0.631924" C="0.0160468" G="0.34798" T="0.00404919"/>
      <pos A="0.00604879" C="4.999e-05" G="0.965857" T="0.0280444"/>
      <pos A="0.00604879" C="4.999e-05" G="0.991852" T="0.00204959"/>
      <pos A="0.0380424" C="0.00404919" G="0.10203" T="0.855879"/>
      <pos A="0.00404919" C="0.973855" G="0.020046" T="0.00204959"/>
      <pos A="0.993851" C="0.00204959" G="0.00404919" T="4.999e-05"/>
      <pos A="0.0680364" C="0.443961" G="0.369976" T="0.118026"/>
      <pos A="0.317986" C="0.335983" G="0.246001" T="0.10003"/>
    </motif>
    <motif db="0" id="ETS2_HUMAN.H11MO.0.B" length="13" nsites="500" evalue="1.0e+000"
        url="http://hocomoco.autosome.ru/motif/ETS2_HUMAN.H11MO.0.B">
      <pos A="0.230004" C="0.140022" G="0.435963" T="0.194011"/>
      <pos A="0.317986" C="0.146021" G="0.345981" T="0.190012"/>
      <pos A="0.321986" C="0.279994" G="0.29799" T="0.10003"/>
      <pos A="0.473955" C="0.0760348" G="0.365977" T="0.0840332"/>
      <pos A="0.192012" C="0.00804839" G="0.7519" T="0.0480404"/>
      <pos A="0.00404919" C="0.010048" G="0.967856" T="0.0180464"/>
      <pos A="0.981854" C="0.0160468" G="4.999e-05" T="0.00204959"/>
      <pos A="0.953859" C="0.0180464" G="0.0240452" T="0.00404919"/>
      <pos A="0.381974" C="0.0840332" G="0.519946" T="0.0140472"/>
      <pos A="0.391972" C="0.261998" G="0.19801" T="0.14802"/>
      <pos A="0.421966" C="0.0480404" G="0.459958" T="0.070036"/>
      <pos A="0.329984" C="0.0860328" G="0.495951" T="0.0880324"/>
      <pos A="0.495951" C="0.10003" G="0.319986" T="0.0840332"/>
    </motif>
    <motif db="0" id="ETV2_HUMAN.H11MO.0.B" length="16" nsites="229" evalue="1.0e+000"
        url="http://hocomoco.autosome.ru/motif/ETV2_HUMAN.H11MO.0.B">
      <pos A="0.323112" C="0.174705" G="0.353667" T="0.148516"/>
      <pos A="0.301288" C="0.174705" G="0.4366" T="0.0874072"/>
      <pos A="0.580642" C="0.135421" G="0.20526" T="0.0786774"/>
      <pos A="0.528263" C="0.0612178" G="0.384221" T="0.0262986"/>
      <pos A="0.563182" C="0.0393933" G="0.388586" T="0.00883893"/>
      <pos A="0.0262986" C="0.87309" G="0.0917722" T="0.00883893"/>
      <pos A="0.89055" C="0.104867" G="0.000109123" T="0.00447403"/>
      <pos A="0.000109123" C="0.000109123" G="0.999673" T="0.000109123"/>
      <pos A="0.000109123" C="0.00447403" G="0.995308" T="0.000109123"/>
      <pos A="0.986578" C="0.000109123" G="0.0132038" T="0.000109123"/>
      <pos A="0.929834" C="0.000109123" G="0.000109123" T="0.0699476"/>
      <pos A="0.475884" C="0.0175687" G="0.506438" T="0.000109123"/>
      <pos A="0.0568529" C="0.323112" G="0.0568529" T="0.563182"/>
      <pos A="0.349302" C="0.135421" G="0.406045" T="0.109232"/>
      <pos A="0.109232" C="0.262003" G="0.567547" T="0.0612178"/>
      <pos A="0.174705" C="0.288193" G="0.4366" T="0.100502"/>
    </motif>
    <motif db="0" id="ETV4_HUMAN.H11MO.0.B" length="11" nsites="500" evalue="1.0e+000"
        url="http://hocomoco.autosome.ru/motif/ETV4_HUMAN.H11MO.0.B">
      <pos A="0.335983" C="0.234003" G="0.329984" T="0.10003"/>
      <pos A="0.383973" C="0.134023" G="0.319986" T="0.162018"/>
      <pos A="0.136023" C="0.609928" G="0.234003" T="0.020046"/>
      <pos A="0.955859" C="0.010048" G="0.020046" T="0.0140472"/>
      <pos A="0.00604879" C="0.00204959" G="0.975855" T="0.0160468"/>
      <pos A="0.0160468" C="0.0260448" G="0.957858" T="4.999e-05"/>
      <pos A="0.923865" C="0.0160468" G="0.05004" T="0.010048"/>
      <pos A="0.869876" C="0.0140472" G="0.0460408" T="0.070036"/>
      <pos A="0.307988" C="0.0220456" G="0.587932" T="0.0820336"/>
      <pos A="0.138022" C="0.178014" G="0.345981" T="0.337982"/>
      <pos A="0.287992" C="0.132024" G="0.413967" T="0.166017"/>
    </motif>
    <motif db="0" id="ETV5_HUMAN.H11MO.0.C" length="14" nsites="500" evalue="1.0e+000"
        url="http://hocomoco.autosome.ru/motif/ETV5_HUMAN.H11MO.0.C">
      <pos A="0.327984" C="0.180014" G="0.381974" T="0.110028"/>
      <pos A="0.455959" C="0.0880324" G="0.327984" T="0.128024"/>
      <pos A="0.29799" C="0.0980304" G="0.493951" T="0.110028"/>
      <pos A="0.20001" C="0.417966" G="0.345981" T="0.0360428"/>
      <pos A="0.839882" C="0.0360428" G="0.0840332" T="0.040042"/>
      <pos A="0.0160468" C="0.00604879" G="0.961858" T="0.0160468"/>
      <pos A="0.0440412" C="0.0160468" G="0.935863" T="0.00404919"/>
      <pos A="0.793891" C="0.0680364" G="0.10203" T="0.0360428"/>
      <pos A="0.945861" C="0.00604879" G="0.0120476" T="0.0360428"/>
      <pos A="0.371976" C="0.0620376" G="0.54794" T="0.0180464"/>
      <pos A="0.228004" C="0.10003" G="0.232004" T="0.439962"/>
      <pos A="0.218006" C="0.106029" G="0.537942" T="0.138022"/>
      <pos A="0.405969" C="0.120026" G="0.385973" T="0.0880324"/>
      <pos A="0.271996" C="0.216007" G="0.373975" T="0.138022"/>
    </motif>
    <motif db="0" id="ETV6_HUMAN.H11MO.0.D" length="9" nsites="500" evalue="1.0e+000"
        url="http://hocomoco.autosome.ru/motif/ETV6_HUMAN.H11MO.0.D">
      <pos A="0.373975" C="0.160018" G="0.303989" T="0.162018"/>
      <pos A="0.126025" C="0.573935" G="0.269996" T="0.030044"/>
      <pos A="0.915867" C="0.010048" G="0.00404919" T="0.070036"/>
      <pos A="0.00604879" C="4.999e-05" G="0.991852" T="0.00204959"/>
      <pos A="0.00404919" C="0.010048" G="0.977854" T="0.00804839"/>
      <pos A="0.885873" C="0.0660368" G="0.0480404" T="4.999e-05"/>
      <pos A="0.917866" C="0.00604879" G="0.0220456" T="0.0540392"/>
      <pos A="0.389972" C="0.0180464" G="0.503949" T="0.0880324"/>
      <pos A="0.122026" C="0.130024" G="0.329984" T="0.417966"/>
    </motif>
    <motif db="0" id="ETV7_HUMAN.H11MO.0.D" length="7" nsites="500" evalue="1.0e+000"
        url="http://hocomoco.autosome.ru/motif/ETV7_HUMAN.H11MO.0.D">
      <pos A="0.240002" C="0.411968" G="0.295991" T="0.0520396"/>
      <pos A="0.657918" C="0.116027" G="0.160018" T="0.0660368"/>
      <pos A="4.999e-05" C="0.00204959" G="0.981854" T="0.0160468"/>
      <pos A="0.00604879" C="0.020046" G="0.973855" T="4.999e-05"/>
      <pos A="0.975855" C="0.0120476" G="0.00804839" T="0.00404919"/>
      <pos A="0.929864" C="0.00404919" G="0.060038" T="0.00604879"/>
      <pos A="0.331984" C="0.00404919" G="0.645921" T="0.0180464"/>
    </motif>
    <motif db="0" id="FLI1_HUMAN.H11MO.0.A" length="18" nsites="497" evalue="1.0e+000"
        url="http://hocomoco.autosome.ru/motif/FLI1_HUMAN.H11MO.0.A">
      <pos A="0.209264" C="0.227369" G="0.440606" T="0.122762"/>
      <pos A="0.315882" C="0.148914" G="0.432559" T="0.102645"/>
      <pos A="0.446641" C="0.086552" G="0.37422" T="0.092587"/>
      <pos A="0.201217" C="0.0543653" G="0.653842" T="0.0905753"/>
      <pos A="0.299789" C="0.0362603" G="0.635737" T="0.0282136"/>
      <pos A="0.422501" C="0.388302" G="0.183112" T="0.00608529"/>
      <pos A="0.915359" C="0.0342486" G="0.0402836" T="0.0101086"/>
      <pos A="0.00407363" C="0.00407363" G="0.981744" T="0.0101086"/>
      <pos A="0.00206196" C="0.0121203" G="0.985767" T="5.02917e-05"/>
      <pos A="0.937487" C="0.0181553" G="0.044307" T="5.02917e-05"/>
      <pos A="0.957604" C="0.00206196" G="0.026202" T="0.014132"/>
      <pos A="0.146902" C="0.0282136" G="0.822822" T="0.00206196"/>
      <pos A="0.134832" C="0.171042" G="0.500956" T="0.19317"/>
      <pos A="0.41043" C="0.124774" G="0.402384" T="0.062412"/>
      <pos A="0.394337" C="0.0764937" G="0.474804" T="0.0543653"/>
      <pos A="0.3018" C="0.12075" G="0.509002" T="0.068447"/>
      <pos A="0.24145" C="0.150925" G="0.529119" T="0.0785053"/>
      <pos A="0.388302" C="0.130809" G="0.364162" T="0.116727"/>
    </motif>
    <motif db="0" id="FLI1_HUMAN.H11MO.1.A" length="13" nsites="500" evalue="1.0e+000"
        url="http://hocomoco.autosome.ru/motif/FLI1_HUMAN.H11MO.1.A">
      <pos A="0.375975" C="0.14802" G="0.34798" T="0.128024"/>
      <pos A="0.325985" C="0.0840332" G="0.49795" T="0.0920316"/>
      <pos A="0.45196" C="0.0180464" G="0.483953" T="0.0460408"/>
      <pos A="0.168016" C="0.54994" G="0.271996" T="0.010048"/>
      <pos A="0.817886" C="0.160018" G="0.0120476" T="0.010048"/>
      <pos A="0.00204959" C="0.00204959" G="0.993851" T="0.00204959"/>
      <pos A="0.010048" C="0.00404919" G="0.983853" T="0.00204959"/>
      <pos A="0.985853" C="0.00604879" G="0.00404919" T="0.00404919"/>
      <pos A="0.963857" C="0.00404919" G="0.00804839" T="0.0240452"/>
      <pos A="0.244001" C="0.00604879" G="0.739902" T="0.010048"/>
      <pos A="0.10203" C="0.295991" G="0.218006" T="0.383973"/>
      <pos A="0.265997" C="0.196011" G="0.427964" T="0.110028"/>
      <pos A="0.246001" C="0.108028" G="0.503949" T="0.142022"/>
    </motif>
    <motif db="0" id="FOXA3_HUMAN.H11MO.0.B" length="13" nsites="500" evalue="1.0e+000"
        url="http://hocomoco.autosome.ru/motif/FOXA3_HUMAN.H11MO.0.B">
      <pos A="0.158018" C="0.465957" G="0.216007" T="0.160018"/>
      <pos A="0.228004" C="0.25" G="0.0780344" T="0.443961"/>
      <pos A="0.0120476" C="4.999e-05" G="0.00604879" T="0.981854"/>
      <pos A="0.246001" C="0.00804839" G="0.737902" T="0.00804839"/>
      <pos A="0.00804839" C="0.0220456" G="0.0140472" T="0.955859"/>
      <pos A="0.00604879" C="4.999e-05" G="0.0360428" T="0.957858"/>
      <pos A="0.00804839" C="4.999e-05" G="0.271996" T="0.719906"/>
      <pos A="0.855879" C="0.00604879" G="0.114027" T="0.0240452"/>
      <pos A="0.00404919" C="0.873875" G="0.0220456" T="0.10003"/>
      <pos A="0.367976" C="0.15202" G="0.00804839" T="0.471956"/>
      <pos A="0.0940312" C="0.232004" G="0.106029" T="0.567936"/>
      <pos A="0.425965" C="0.0140472" G="0.0540392" T="0.505949"/>
      <pos A="0.154019" C="0.116027" G="0.577934" T="0.15202"/>
    </motif>
    <motif db="0" id="FOXD3_HUMAN.H11MO.0.D" length="15" nsites="465" evalue="1.0e+000"
        url="http://hocomoco.autosome.ru/motif/FOXD3_HUMAN.H11MO.0.D">
      <pos A="0.157009" C="0.17636" G="0.298914" T="0.367717"/>
      <pos A="0.118308" C="0.217211" G="0.266663" T="0.397818"/>
      <pos A="0.135508" C="0.00650398" G="0.0559557" T="0.802032"/>
      <pos A="0.0387551" C="0.0688562" G="0.872984" T="0.0194044"/>
      <pos A="0.092507" C="0.0516556" G="0.036605" T="0.819232"/>
      <pos A="0.036605" C="0.111858" G="0.0495055" T="0.802032"/>
      <pos A="0.0538056" C="5.37519e-05" G="0.0946571" T="0.851484"/>
      <pos A="0.339766" C="0.200011" G="0.225812" T="0.234412"/>
      <pos A="0.0581058" C="0.599925" G="0.0624059" T="0.279564"/>
      <pos A="0.294614" C="0.202161" G="0.0409052" T="0.46232"/>
      <pos A="0.109708" C="0.223662" G="0.0710062" T="0.595625"/>
      <pos A="0.404268" C="0.0473554" G="0.146259" T="0.402118"/>
      <pos A="0.230112" C="0.141959" G="0.427919" T="0.200011"/>
      <pos A="0.101107" C="0.363416" G="0.348366" T="0.18711"/>
      <pos A="0.356966" C="0.292464" G="0.111858" T="0.238712"/>
    </motif>
    <motif db="0" id="FOXG1_HUMAN.H11MO.0.D" length="17" nsites="310" evalue="1.0e+000"
        url="http://hocomoco.autosome.ru/motif/FOXG1_HUMAN.H11MO.0.D">
      <pos A="0.358366" C="0.152243" G="0.184567" T="0.304825"/>
      <pos A="0.150395" C="0.11105" G="0.121211" T="0.617344"/>
      <pos A="0.0332385" C="0.0360077" G="0.0297281" T="0.901026"/>
      <pos A="0.102416" C="0.0200309" G="0.857522" T="0.0200309"/>
      <pos A="8.06192e-05" C="0.00322038" G="0.00949991" T="0.987199"/>
      <pos A="8.06192e-05" C="8.06192e-05" G="0.231877" T="0.767961"/>
      <pos A="0.00340567" C="8.06192e-05" G="0.0926261" T="0.903888"/>
      <pos A="0.687419" C="0.164275" G="0.10851" T="0.0397959"/>
      <pos A="0.0396106" C="0.353237" G="0.0255693" T="0.581583"/>
      <pos A="0.309115" C="0.0957659" G="0.292284" T="0.302835"/>
      <pos A="0.191081" C="0.0710083" G="0.118661" T="0.619251"/>
      <pos A="0.366382" C="0.0569669" G="0.178511" T="0.39814"/>
      <pos A="0.0616328" C="0.0549827" G="0.0200747" T="0.86331"/>
      <pos A="0.313871" C="0.0397446" G="0.316269" T="0.330115"/>
      <pos A="0.04912" C="0.074794" G="0.0882795" T="0.787806"/>
      <pos A="0.23873" C="0.0549364" G="0.0785823" T="0.627751"/>
      <pos A="0.0828775" C="0.134411" G="0.197031" T="0.585681"/>
    </motif>
    <motif db="0" id="FOXJ3_HUMAN.H11MO.1.B" length="13" nsites="613" evalue="1.0e+000"
        url="http://hocomoco.autosome.ru/motif/FOXJ3_HUMAN.H11MO.1.B">
      <pos A="0.126259" C="0.100135" G="0.122353" T="0.651253"/>
      <pos A="0.0347939" C="4.07764e-05" G="0.390465" T="0.574701"/>
      <pos A="0.0300326" C="4.07764e-05" G="0.516097" T="0.45383"/>
      <pos A="4.07764e-05" C="4.07764e-05" G="4.07764e-05" T="0.999878"/>
      <pos A="0.0547307" C="4.07764e-05" G="0.115346" T="0.829882"/>
      <pos A="0.396786" C="4.07764e-05" G="0.115356" T="0.487817"/>
      <pos A="0.356257" C="0.0775062" G="4.07764e-05" T="0.566196"/>
      <pos A="4.07764e-05" C="4.07764e-05" G="4.07764e-05" T="0.999878"/>
      <pos A="0.163658" C="4.07764e-05" G="0.83626" T="4.07764e-05"/>
      <pos A="4.07764e-05" C="4.07764e-05" G="4.07764e-05" T="0.999878"/>
      <pos A="4.07764e-05" C="4.07764e-05" G="4.07764e-05" T="0.999878"/>
      <pos A="4.07764e-05" C="4.07764e-05" G="0.0127158" T="0.987203"/>
      <pos A="0.645552" C="0.1047" G="0.116957" T="0.132792"/>
    </motif>
    <motif db="0" id="FOXK1_HUMAN.H11MO.0.A" length="10" nsites="500" evalue="1.0e+000"
        url="http://hocomoco.autosome.ru/motif/FOXK1_HUMAN.H11MO.0.A">
      <pos A="0.020046" C="0.00804839" G="0.010048" T="0.961858"/>
      <pos A="0.0760348" C="0.020046" G="0.895871" T="0.00804839"/>
      <pos A="0.00604879" C="0.0860328" G="0.020046" T="0.887872"/>
      <pos A="0.00204959" C="0.010048" G="0.10003" T="0.887872"/>
      <pos A="0.020046" C="0.020046" G="0.166017" T="0.793891"/>
      <pos A="0.491952" C="0.252" G="0.0620376" T="0.194011"/>
      <pos A="0.0240452" C="0.655919" G="0.040042" T="0.279994"/>
      <pos A="0.303989" C="0.234003" G="0.110028" T="0.35198"/>
      <pos A="0.154019" C="0.212008" G="0.15002" T="0.483953"/>
      <pos A="0.116027" C="0.228004" G="0.144021" T="0.511948"/>
    </motif>
    <motif db="0" id="FOXM1_HUMAN.H11MO.0.A" length="12" nsites="500" evalue="1.0e+000"
        url="http://hocomoco.autosome.ru/motif/FOXM1_HUMAN.H11MO.0.A">
      <pos A="0.0560388" C="0.0240452" G="0.0340432" T="0.885873"/>
      <pos A="0.252" C="0.0220456" G="0.715907" T="0.010048"/>
      <pos A="0.0260448" C="0.030044" G="0.0560388" T="0.887872"/>
      <pos A="4.999e-05" C="0.0680364" G="0.0620376" T="0.869876"/>
      <pos A="0.00204959" C="0.00204959" G="0.0720356" T="0.923865"/>
      <pos A="0.319986" C="0.0540392" G="0.587932" T="0.0380424"/>
      <pos A="0.0740352" C="0.745901" G="0.0180464" T="0.162018"/>
      <pos A="0.246001" C="0.160018" G="0.0380424" T="0.555939"/>
      <pos A="0.0480404" C="0.289992" G="0.142022" T="0.519946"/>
      <pos A="0.359978" C="0.0380424" G="0.0280444" T="0.573935"/>
      <pos A="0.108028" C="0.160018" G="0.445961" T="0.285993"/>
      <pos A="0.166017" C="0.341982" G="0.257998" T="0.234003"/>
    </motif>
    <motif db="0" id="FOXO1_HUMAN.H11MO.0.A" length="12" nsites="500" evalue="1.0e+000"
        url="http://hocomoco.autosome.ru/motif/FOXO1_HUMAN.H11MO.0.A">
      <pos A="0.186013" C="0.160018" G="0.259998" T="0.393971"/>
      <pos A="0.0960308" C="0.309988" G="0.255999" T="0.337982"/>
      <pos A="0.060038" C="0.45196" G="0.253999" T="0.234003"/>
      <pos A="0.040042" C="0.477954" G="0.170016" T="0.311988"/>
      <pos A="0.00604879" C="0.0120476" G="0.0140472" T="0.967856"/>
      <pos A="0.0320436" C="0.0340432" G="0.917866" T="0.0160468"/>
      <pos A="0.00404919" C="0.186013" G="0.0160468" T="0.793891"/>
      <pos A="0.010048" C="0.030044" G="0.0620376" T="0.89787"/>
      <pos A="0.0120476" C="0.040042" G="0.222006" T="0.725905"/>
      <pos A="0.403969" C="0.224005" G="0.0520396" T="0.319986"/>
      <pos A="0.00604879" C="0.691912" G="0.0520396" T="0.25"/>
      <pos A="0.226005" C="0.263997" G="0.176015" T="0.333983"/>
    </motif>
    <motif db="0" id="FOXO3_HUMAN.H11MO.0.B" length="10" nsites="500" evalue="1.0e+000"
        url="http://hocomoco.autosome.ru/motif/FOXO3_HUMAN.H11MO.0.B">
      <pos A="0.112028" C="0.393971" G="0.261998" T="0.232004"/>
      <pos A="0.0580384" C="0.365977" G="0.188012" T="0.387972"/>
      <pos A="0.020046" C="0.00604879" G="4.999e-05" T="0.973855"/>
      <pos A="0.0520396" C="0.00404919" G="0.941862" T="0.00204959"/>
      <pos A="4.999e-05" C="0.00604879" G="0.00604879" T="0.987852"/>
      <pos A="0.00404919" C="0.00204959" G="0.030044" T="0.963857"/>
      <pos A="0.00204959" C="0.010048" G="0.140022" T="0.84788"/>
      <pos A="0.779894" C="0.0580384" G="0.020046" T="0.142022"/>
      <pos A="0.00204959" C="0.861878" G="0.00804839" T="0.128024"/>
      <pos A="0.383973" C="0.259998" G="0.0460408" T="0.309988"/>
    </motif>
    <motif db="0" id="FOXP1_HUMAN.H11MO.0.A" length="9" nsites="295" evalue="1.0e+000"
        url="http://hocomoco.autosome.ru/motif/FOXP1_HUMAN.H11MO.0.A">
      <pos A="0.0576923" C="0.139021" G="0.176296" T="0.626991"/>
      <pos A="0.0136394" C="0.281345" G="0.311843" T="0.393172"/>
      <pos A="0.00686208" C="0.0204168" G="0.0305829" T="0.942138"/>
      <pos A="0.0204168" C="0.0407489" G="0.840478" T="0.0983565"/>
      <pos A="8.4717e-05" C="0.0170281" G="0.0576923" T="0.925195"/>
      <pos A="0.00686208" C="0.0949678" G="0.0407489" T="0.857421"/>
      <pos A="0.0102508" C="0.0136394" G="0.0814131" T="0.894697"/>
      <pos A="0.52533" C="0.34573" G="0.0373602" T="0.0915791"/>
      <pos A="0.0170281" C="0.484666" G="0.0102508" T="0.488055"/>
    </motif>
    <motif db="0" id="FOXP2_HUMAN.H11MO.0.C" length="9" nsites="500" evalue="1.0e+000"
        url="http://hocomoco.autosome.ru/motif/FOXP2_HUMAN.H11MO.0.C">
      <pos A="0.0720356" C="0.39997" G="0.216007" T="0.311988"/>
      <pos A="0.00604879" C="0.00404919" G="0.0140472" T="0.975855"/>
      <pos A="0.040042" C="0.00804839" G="0.94786" T="0.00404919"/>
      <pos A="0.00604879" C="0.0140472" G="0.0120476" T="0.967856"/>
      <pos A="0.00204959" C="0.010048" G="0.0880324" T="0.89987"/>
      <pos A="4.999e-05" C="4.999e-05" G="0.174015" T="0.825885"/>
      <pos A="0.787892" C="0.10003" G="0.0340432" T="0.0780344"/>
      <pos A="0.00804839" C="0.7479" G="0.030044" T="0.214007"/>
      <pos A="0.339982" C="0.289992" G="0.104029" T="0.265997"/>
    </motif>
    <motif db="0" id="FUBP1_HUMAN.H11MO.0.D" length="12" nsites="102" evalue="1.0e+000"
        url="http://hocomoco.autosome.ru/motif/FUBP1_HUMAN.H11MO.0.D">
      <pos A="0.00262348" C="0.163313" G="0.0311669" T="0.802897"/>
      <pos A="0.000244858" C="0.475969" G="0.0192738" T="0.504512"/>
      <pos A="0.000244858" C="0.000244858" G="0.980236" T="0.0192738"/>
      <pos A="0.000244858" C="0.000244858" G="0.0298455" T="0.969665"/>
      <pos A="0.285679" C="0.179963" G="0.305765" T="0.228592"/>
      <pos A="0.12499" C="0.219078" G="0.104904" T="0.551028"/>
      <pos A="0.0763607" C="0.0753035" G="0.257136" T="0.5912"/>
      <pos A="0.0192738" C="0.0858752" G="0.0858752" T="0.808976"/>
      <pos A="0.0573317" C="0.0858752" G="0.0858752" T="0.770918"/>
      <pos A="0.0668462" C="0.104904" G="0.18102" T="0.64723"/>
      <pos A="0.104904" C="0.122876" G="0.171506" T="0.600714"/>
      <pos A="0.100147" C="0.0895753" G="0.119176" T="0.691102"/>
    </motif>
    <motif db="0" id="GATA1_HUMAN.H11MO.0.A" length="19" nsites="500" evalue="1.0e+000"
        url="http://hocomoco.autosome.ru/motif/GATA1_HUMAN.H11MO.0.A">
      <pos A="0.192012" C="0.403969" G="0.206009" T="0.19801"/>
      <pos A="0.116027" C="0.144021" G="0.190012" T="0.54994"/>
      <pos A="0.0560388" C="0.0780344" G="0.639922" T="0.226005"/>
      <pos A="0.118026" C="0.206009" G="0.389972" T="0.285993"/>
      <pos A="0.194011" C="0.313987" G="0.281994" T="0.210008"/>
      <pos A="0.267996" C="0.246001" G="0.277994" T="0.208008"/>
      <pos A="0.224005" C="0.210008" G="0.367976" T="0.19801"/>
      <pos A="0.261998" C="0.168016" G="0.339982" T="0.230004"/>
      <pos A="0.214007" C="0.224005" G="0.313987" T="0.248"/>
      <pos A="0.331984" C="0.188012" G="0.323985" T="0.156019"/>
      <pos A="0.184013" C="0.387972" G="0.321986" T="0.106029"/>
      <pos A="0.719906" C="0.020046" G="0.00804839" T="0.252"/>
      <pos A="0.00604879" C="4.999e-05" G="0.993851" T="4.999e-05"/>
      <pos A="0.995851" C="4.999e-05" G="4.999e-05" T="0.00404919"/>
      <pos A="0.00204959" C="4.999e-05" G="0.0120476" T="0.985853"/>
      <pos A="0.945861" C="0.00404919" G="0.0140472" T="0.0360428"/>
      <pos A="0.857878" C="0.0160468" G="0.090032" T="0.0360428"/>
      <pos A="0.214007" C="0.154019" G="0.553939" T="0.0780344"/>
      <pos A="0.35198" C="0.188012" G="0.345981" T="0.114027"/>
    </motif>
    <motif db="0" id="GATA2_HUMAN.H11MO.0.A" length="19" nsites="500" evalue="1.0e+000"
        url="http://hocomoco.autosome.ru/motif/GATA2_HUMAN.H11MO.0.A">
      <pos A="0.132024" C="0.45196" G="0.226005" T="0.190012"/>
      <pos A="0.124025" C="0.104029" G="0.158018" T="0.613927"/>
      <pos A="0.080034" C="0.05004" G="0.65192" T="0.218006"/>
      <pos A="0.132024" C="0.222006" G="0.413967" T="0.232004"/>
      <pos A="0.271996" C="0.156019" G="0.289992" T="0.281994"/>
      <pos A="0.303989" C="0.158018" G="0.305989" T="0.232004"/>
      <pos A="0.248" C="0.19801" G="0.367976" T="0.186013"/>
      <pos A="0.269996" C="0.196011" G="0.275995" T="0.257998"/>
      <pos A="0.222006" C="0.224005" G="0.267996" T="0.285993"/>
      <pos A="0.325985" C="0.114027" G="0.343981" T="0.216007"/>
      <pos A="0.192012" C="0.337982" G="0.371976" T="0.0980304"/>
      <pos A="0.773895" C="0.00404919" G="0.00804839" T="0.214007"/>
      <pos A="4.999e-05" C="4.999e-05" G="0.995851" T="0.00404919"/>
      <pos A="0.985853" C="4.999e-05" G="0.00804839" T="0.00604879"/>
      <pos A="0.00604879" C="0.00204959" G="0.0160468" T="0.975855"/>
      <pos A="0.965857" C="0.00604879" G="4.999e-05" T="0.0280444"/>
      <pos A="0.843881" C="0.010048" G="0.114027" T="0.0320436"/>
      <pos A="0.140022" C="0.168016" G="0.627924" T="0.0640372"/>
      <pos A="0.343981" C="0.192012" G="0.389972" T="0.0740352"/>
    </motif>
    <motif db="0" id="GATA3_HUMAN.H11MO.0.A" length="11" nsites="500" evalue="1.0e+000"
        url="http://hocomoco.autosome.ru/motif/GATA3_HUMAN.H11MO.0.A">
      <pos A="0.44796" C="0.0920316" G="0.253999" T="0.206009"/>
      <pos A="0.34798" C="0.303989" G="0.261998" T="0.0860328"/>
      <pos A="0.777894" C="0.00604879" G="0.00804839" T="0.208008"/>
      <pos A="0.010048" C="0.00404919" G="0.985853" T="4.999e-05"/>
      <pos A="0.987852" C="0.00404919" G="0.00604879" T="0.00204959"/>
      <pos A="0.146021" C="0.010048" G="0.040042" T="0.803889"/>
      <pos A="0.921866" C="0.0160468" G="0.0420416" T="0.020046"/>
      <pos A="0.867876" C="0.00204959" G="0.0940312" T="0.0360428"/>
      <pos A="0.329984" C="0.224005" G="0.403969" T="0.0420416"/>
      <pos A="0.557938" C="0.120026" G="0.255999" T="0.0660368"/>
      <pos A="0.443961" C="0.080034" G="0.224005" T="0.252"/>
    </motif>
    <motif db="0" id="GATA5_HUMAN.H11MO.0.D" length="17" nsites="13" evalue="1.0e+000"
        url="http://hocomoco.autosome.ru/motif/GATA5_HUMAN.H11MO.0.D">
      <pos A="0.309884" C="0.0789023" G="0.0874572" T="0.523756"/>
      <pos A="0.395433" C="0.292774" G="0.23289" T="0.0789023"/>
      <pos A="0.703409" C="0.138787" G="0.0789023" T="0.0789023"/>
      <pos A="0.301329" C="0.164451" G="0.318439" T="0.21578"/>
      <pos A="0.523756" C="0.0019084" G="0.164451" T="0.309884"/>
      <pos A="0.0019084" C="0.0019084" G="0.994275" T="0.0019084"/>
      <pos A="0.994275" C="0.0019084" G="0.0019084" T="0.0019084"/>
      <pos A="0.0019084" C="0.0019084" G="0.0019084" T="0.994275"/>
      <pos A="0.686299" C="0.0019084" G="0.0019084" T="0.309884"/>
      <pos A="0.686299" C="0.0019084" G="0.147341" T="0.164451"/>
      <pos A="0.0789023" C="0.455317" G="0.224335" T="0.241445"/>
      <pos A="0.155896" C="0.21578" G="0.155896" T="0.472427"/>
      <pos A="0.155896" C="0.292774" G="0.147341" T="0.403988"/>
      <pos A="0.438207" C="0.0789023" G="0.309884" T="0.173006"/>
      <pos A="0.386878" C="0.0019084" G="0.532311" T="0.0789023"/>
      <pos A="0.395433" C="0.309884" G="0.0789023" T="0.21578"/>
      <pos A="0.194393" C="0.117399" G="0.271387" T="0.41682"/>
    </motif>
    <motif db="0" id="GATA6_HUMAN.H11MO.0.A" length="13" nsites="500" evalue="1.0e+000"
        url="http://hocomoco.autosome.ru/motif/GATA6_HUMAN.H11MO.0.A">
      <pos A="0.337982" C="0.154019" G="0.331984" T="0.176015"/>
      <pos A="0.246001" C="0.407968" G="0.265997" T="0.080034"/>
      <pos A="0.727904" C="4.999e-05" G="0.00604879" T="0.265997"/>
      <pos A="4.999e-05" C="4.999e-05" G="0.99985" T="4.999e-05"/>
      <pos A="0.993851" C="4.999e-05" G="4.999e-05" T="0.00604879"/>
      <pos A="0.010048" C="0.00204959" G="4.999e-05" T="0.987852"/>
      <pos A="0.917866" C="0.010048" G="0.00804839" T="0.0640372"/>
      <pos A="0.94986" C="0.00404919" G="0.0280444" T="0.0180464"/>
      <pos A="0.0360428" C="0.108028" G="0.84788" T="0.00804839"/>
      <pos A="0.59993" C="0.10203" G="0.263997" T="0.0340432"/>
      <pos A="0.232004" C="0.144021" G="0.162018" T="0.461958"/>
      <pos A="0.521946" C="0.130024" G="0.144021" T="0.204009"/>
      <pos A="0.50195" C="0.130024" G="0.196011" T="0.172016"/>
    </motif>
    <motif db="0" id="GCR_HUMAN.H11MO.1.A" length="12" nsites="500" evalue="1.0e+000"
        url="http://hocomoco.autosome.ru/motif/GCR_HUMAN.H11MO.1.A">
      <pos A="0.383973" C="0.305989" G="0.110028" T="0.20001"/>
      <pos A="0.425965" C="0.140022" G="0.305989" T="0.128024"/>
      <pos A="0.493951" C="0.00204959" G="0.491952" T="0.0120476"/>
      <pos A="0.00404919" C="0.00204959" G="0.993851" T="4.999e-05"/>
      <pos A="0.609928" C="0.0440412" G="0.196011" T="0.15002"/>
      <pos A="0.987852" C="0.00804839" G="0.00404919" T="4.999e-05"/>
      <pos A="0.00204959" C="0.993851" G="0.00404919" T="4.999e-05"/>
      <pos A="0.981854" C="4.999e-05" G="0.00204959" T="0.0160468"/>
      <pos A="0.122026" C="0.188012" G="0.533943" T="0.156019"/>
      <pos A="0.487952" C="0.0820336" G="0.178014" T="0.252"/>
      <pos A="0.343981" C="0.244001" G="0.311988" T="0.10003"/>
      <pos A="0.285993" C="0.210008" G="0.0540392" T="0.44996"/>
    </motif>
    <motif db="0" id="GSX1_HUMAN.H11MO.0.D" length="15" nsites="276" evalue="1.0e+000"
        url="http://hocomoco.autosome.ru/motif/GSX1_HUMAN.H11MO.0.D">
      <pos A="0.0969757" C="0.0969757" G="0.0680007" T="0.738048"/>
      <pos A="0.719033" C="0.0996921" G="0.106936" T="0.074339"/>
      <pos A="0.9454" C="0.0073343" G="0.0254437" T="0.0218218"/>
      <pos A="0.0372148" C="0.0191054" G="0.00461789" T="0.939062"/>
      <pos A="0.0435531" C="0.0073343" G="0.206537" T="0.742575"/>
      <pos A="0.681003" C="0.0109562" G="0.278975" T="0.0290656"/>
      <pos A="0.177562" C="0.166697" G="0.528884" T="0.126856"/>
      <pos A="0.235512" C="0.202916" G="0.239134" T="0.322438"/>
      <pos A="0.282597" C="0.0906375" G="0.242756" T="0.384009"/>
      <pos A="0.300706" C="0.0906375" G="0.202916" T="0.405741"/>
      <pos A="0.19205" C="0.0761499" G="0.177562" T="0.554238"/>
      <pos A="0.168508" C="0.0888265" G="0.139533" T="0.603133"/>
      <pos A="0.513491" C="0.0933539" G="0.194766" T="0.198388"/>
      <pos A="0.63573" C="0.0924484" G="0.146777" T="0.125045"/>
      <pos A="0.142249" C="0.0842992" G="0.178468" T="0.594984"/>
    </motif>
    <motif db="0" id="HAND1_HUMAN.H11MO.0.D" length="17" nsites="500" evalue="1.0e+000"
        url="http://hocomoco.autosome.ru/motif/HAND1_HUMAN.H11MO.0.D">
      <pos A="0.242002" C="0.114027" G="0.439962" T="0.204009"/>
      <pos A="0.154019" C="0.132024" G="0.495951" T="0.218006"/>
      <pos A="0.136023" C="0.265997" G="0.45196" T="0.146021"/>
      <pos A="0.0380424" C="0.40197" G="0.0520396" T="0.507948"/>
      <pos A="0.0240452" C="0.94786" G="0.00604879" T="0.0220456"/>
      <pos A="0.0160468" C="4.999e-05" G="4.999e-05" T="0.983853"/>
      <pos A="0.00204959" C="0.00204959" G="0.987852" T="0.00804839"/>
      <pos A="0.00204959" C="0.224005" G="0.613927" T="0.160018"/>
      <pos A="0.182014" C="0.303989" G="0.126025" T="0.387972"/>
      <pos A="0.192012" C="0.252" G="0.0940312" T="0.461958"/>
      <pos A="0.335983" C="0.10203" G="0.0280444" T="0.533943"/>
      <pos A="0.178014" C="0.222006" G="0.291992" T="0.307988"/>
      <pos A="0.05004" C="0.236003" G="0.0740352" T="0.639922"/>
      <pos A="0.170016" C="0.311988" G="0.39797" T="0.120026"/>
      <pos A="0.0240452" C="0.0260448" G="0.0340432" T="0.915867"/>
      <pos A="0.020046" C="0.867876" G="0.05004" T="0.0620376"/>
      <pos A="0.611928" C="0.108028" G="0.0360428" T="0.244001"/>
    </motif>
    <motif db="0" id="HAND1_HUMAN.H11MO.1.D" length="7" nsites="500" evalue="1.0e+000"
        url="http://hocomoco.autosome.ru/motif/HAND1_HUMAN.H11MO.1.D">
      <pos A="0.15202" C="0.0520396" G="0.511948" T="0.283993"/>
      <pos A="0.0660368" C="0.337982" G="0.531944" T="0.0640372"/>
      <pos A="0.0180464" C="0.529944" G="0.0220456" T="0.429964"/>
      <pos A="0.00204959" C="0.993851" G="0.00204959" T="0.00204959"/>
      <pos A="0.00204959" C="0.00204959" G="0.00204959" T="0.993851"/>
      <pos A="4.999e-05" C="4.999e-05" G="0.99785" T="0.00204959"/>
      <pos A="0.0140472" C="0.140022" G="0.739902" T="0.106029"/>
    </motif>
    <motif db="0" id="HIC2_HUMAN.H11MO.0.D" length="11" nsites="134" evalue="1.0e+000"
        url="http://hocomoco.autosome.ru/motif/HIC2_HUMAN.H11MO.0.D">
      <pos A="0.343214" C="0.343214" G="0.097129" T="0.216443"/>
      <pos A="0.205257" C="0.473714" G="0.0934004" T="0.227629"/>
      <pos A="0.503542" C="0.0113721" G="0.481171" T="0.00391499"/>
      <pos A="0.000186428" C="0.000186428" G="0.000186428" T="0.999441"/>
      <pos A="0.000186428" C="0.000186428" G="0.999441" T="0.000186428"/>
      <pos A="0.000186428" C="0.999441" G="0.000186428" T="0.000186428"/>
      <pos A="0.000186428" C="0.999441" G="0.000186428" T="0.000186428"/>
      <pos A="0.783184" C="0.216443" G="0.000186428" T="0.000186428"/>
      <pos A="0.050522" C="0.110179" G="0.83352" T="0.00577927"/>
      <pos A="0.194072" C="0.305928" G="0.335757" T="0.164243"/>
      <pos A="0.246271" C="0.283557" G="0.2239" T="0.246271"/>
    </motif>
    <motif db="0" id="HLTF_HUMAN.H11MO.0.D" length="12" nsites="10" evalue="1.0e+000"
        url="http://hocomoco.autosome.ru/motif/HLTF_HUMAN.H11MO.0.D">
      <pos A="0.15099" C="0.15099" G="0.338009" T="0.360011"/>
      <pos A="0.673542" C="0.00247525" G="0.321507" T="0.00247525"/>
      <pos A="0.299505" C="0.178493" G="0.321507" T="0.200495"/>
      <pos A="0.00247525" C="0.00247525" G="0.618537" T="0.376513"/>
      <pos A="0.101485" C="0.00247525" G="0.607536" T="0.288504"/>
      <pos A="0.288504" C="0.706546" G="0.00247525" T="0.00247525"/>
      <pos A="0.200495" C="0.090484" G="0.00247525" T="0.706546"/>
      <pos A="0.00247525" C="0.090484" G="0.904565" T="0.00247525"/>
      <pos A="0.00247525" C="0.585534" G="0.409516" T="0.00247525"/>
      <pos A="0.607536" C="0.387514" G="0.00247525" T="0.00247525"/>
      <pos A="0.893564" C="0.00247525" G="0.00247525" T="0.101485"/>
      <pos A="0.536029" C="0.360011" G="0.0519802" T="0.0519802"/>
    </motif>
    <motif db="0" id="HME2_HUMAN.H11MO.0.D" length="11" nsites="9518" evalue="1.0e+000"
        url="http://hocomoco.autosome.ru/motif/HME2_HUMAN.H11MO.0.D">
      <pos A="0.244325" C="0.209856" G="0.327616" T="0.218203"/>
      <pos A="0.222948" C="0.212323" G="0.360715" T="0.204014"/>
      <pos A="0.149905" C="0.152816" G="0.187179" T="0.5101"/>
      <pos A="0.52314" C="0.0291164" G="0.304896" T="0.142848"/>
      <pos A="0.626911" C="0.056187" G="0.316789" T="0.000113385"/>
      <pos A="0.000129208" C="0.000129208" G="0.0238613" T="0.97588"/>
      <pos A="0.000113385" C="0.000113385" G="0.306856" T="0.692917"/>
      <pos A="0.590944" C="0.0533394" G="0.214088" T="0.141628"/>
      <pos A="0.261311" C="0.141312" G="0.469406" T="0.127972"/>
      <pos A="0.161324" C="0.286372" G="0.320998" T="0.231306"/>
      <pos A="0.177369" C="0.218461" G="0.383176" T="0.220994"/>
    </motif>
    <motif db="0" id="HXA7_HUMAN.H11MO.0.D" length="15" nsites="19" evalue="1.0e+000"
        url="http://hocomoco.autosome.ru/motif/HXA7_HUMAN.H11MO.0.D">
      <pos A="0.356791" C="0.245611" G="0.304127" T="0.0934709"/>
      <pos A="0.522097" C="0.264629" G="0.0539729" T="0.159301"/>
      <pos A="0.211965" C="0.0539729" G="0.0013089" T="0.732753"/>
      <pos A="0.153449" C="0.685941" G="0.0539729" T="0.106637"/>
      <pos A="0.416769" C="0.159301" G="0.264629" T="0.159301"/>
      <pos A="0.732753" C="0.159301" G="0.0013089" T="0.106637"/>
      <pos A="0.159301" C="0.153449" G="0.159301" T="0.527949"/>
      <pos A="0.522097" C="0.317293" G="0.0013089" T="0.159301"/>
      <pos A="0.0013089" C="0.0539729" G="0.838081" T="0.106637"/>
      <pos A="0.791269" C="0.100785" G="0.106637" T="0.0013089"/>
      <pos A="0.0013089" C="0.106637" G="0.211965" T="0.680089"/>
      <pos A="0.0539729" C="0.0013089" G="0.0539729" T="0.890745"/>
      <pos A="0.211965" C="0.153449" G="0.633277" T="0.0013089"/>
      <pos A="0.211965" C="0.153449" G="0.527949" T="0.106637"/>
      <pos A="0.383123" C="0.277795" G="0.172467" T="0.166615"/>
    </motif>
    <motif db="0" id="HXC10_HUMAN.H11MO.0.D" length="19" nsites="8980" evalue="1.0e+000"
        url="http://hocomoco.autosome.ru/motif/HXC10_HUMAN.H11MO.0.D">
      <pos A="0.234693" C="0.162725" G="0.18171" T="0.420872"/>
      <pos A="0.310597" C="0.114299" G="0.119065" T="0.456039"/>
      <pos A="0.42012" C="0.0660397" G="0.0691729" T="0.444668"/>
      <pos A="0.39671" C="0.0458541" G="0.0488348" T="0.508602"/>
      <pos A="0.42914" C="0.0408564" G="0.0917172" T="0.438286"/>
      <pos A="0.471936" C="0.0571737" G="0.16006" T="0.310831"/>
      <pos A="0.410822" C="0.163883" G="0.195754" T="0.229541"/>
      <pos A="0.295694" C="0.187922" G="0.216997" T="0.299386"/>
      <pos A="0.253352" C="0.193965" G="0.216088" T="0.336594"/>
      <pos A="0.247208" C="0.139666" G="0.201695" T="0.41143"/>
      <pos A="0.0931916" C="0.102039" G="0.124499" T="0.68027"/>
      <pos A="0.0225628" C="0.0133644" G="0.0946819" T="0.869391"/>
      <pos A="0.000594755" C="0.0131897" G="0.00844149" T="0.977774"/>
      <pos A="0.370085" C="0.0164393" G="0.0142794" T="0.599196"/>
      <pos A="0.987531" C="0.00460824" G="0.00778436" T="7.62601e-05"/>
      <pos A="0.0400997" C="0.17204" G="0.0546661" T="0.733195"/>
      <pos A="0.115705" C="0.0918097" G="0.393457" T="0.399029"/>
      <pos A="0.471773" C="0.0897992" G="0.317194" T="0.121235"/>
      <pos A="0.167595" C="0.426743" G="0.202757" T="0.202905"/>
    </motif>
    <motif db="0" id="ID4_HUMAN.H11MO.0.D" length="11" nsites="210" evalue="1.0e+000"
        url="http://hocomoco.autosome.ru/motif/ID4_HUMAN.H11MO.0.D">
      <pos A="0.223822" C="0.161947" G="0.371371" T="0.242861"/>
      <pos A="0.320205" C="0.210733" G="0.305926" T="0.163137"/>
      <pos A="0.0703237" C="0.812827" G="0.0465255" T="0.0703237"/>
      <pos A="0.898501" C="0.00844836" G="0.0465255" T="0.0465255"/>
      <pos A="0.0429557" C="0.0619943" G="0.871133" T="0.0239172"/>
      <pos A="0.0286768" C="0.0810328" G="0.890171" T="0.000118991"/>
      <pos A="0.026297" C="0.0167777" G="0.0691337" T="0.887792"/>
      <pos A="0.0322465" C="0.0179676" G="0.90802" T="0.0417658"/>
      <pos A="0.145288" C="0.368991" G="0.0834127" T="0.402308"/>
      <pos A="0.282128" C="0.267849" G="0.24881" T="0.201214"/>
      <pos A="0.373751" C="0.221442" G="0.259519" T="0.145288"/>
    </motif>
    <motif db="0" id="IRF1_HUMAN.H11MO.0.A" length="20" nsites="499" evalue="1.0e+000"
        url="http://hocomoco.autosome.ru/motif/IRF1_HUMAN.H11MO.0.A">
      <pos A="0.33866" C="0.176367" G="0.356692" T="0.128281"/>
      <pos A="0.605139" C="0.0982268" G="0.192396" T="0.104238"/>
      <pos A="0.657233" C="0.0962232" G="0.128281" T="0.118263"/>
      <pos A="0.735374" C="0.0741835" G="0.0781907" T="0.112252"/>
      <pos A="0.310609" C="0.228461" G="0.26653" T="0.1944"/>
      <pos A="0.298587" C="0.138299" G="0.152324" T="0.410789"/>
      <pos A="0.166349" C="0.00806452" G="0.821529" T="0.0040573"/>
      <pos A="0.933731" C="0.0100681" G="0.046133" T="0.0100681"/>
      <pos A="0.987828" C="0.0020537" G="5.00902e-05" T="0.0100681"/>
      <pos A="0.983821" C="0.0020537" G="0.00606091" T="0.00806452"/>
      <pos A="0.136295" C="0.364706" G="0.468894" T="0.0301042"/>
      <pos A="0.200411" C="0.10023" G="0.0220898" T="0.677269"/>
      <pos A="0.106241" C="0.0040573" G="0.887648" T="0.0020537"/>
      <pos A="0.937738" C="0.0160789" G="0.0421258" T="0.0040573"/>
      <pos A="0.961781" C="5.00902e-05" G="0.0281006" T="0.0100681"/>
      <pos A="0.985824" C="0.0040573" G="0.0040573" T="0.00606091"/>
      <pos A="0.0441294" C="0.360699" G="0.547035" T="0.0481366"/>
      <pos A="0.196404" C="0.242486" G="0.0761871" T="0.484923"/>
      <pos A="0.468894" C="0.124274" G="0.308605" T="0.0982268"/>
      <pos A="0.436836" C="0.160339" G="0.268533" T="0.134292"/>
    </motif>
    <motif db="0" id="IRF3_HUMAN.H11MO.0.B" length="20" nsites="500" evalue="1.0e+000"
        url="http://hocomoco.autosome.ru/motif/IRF3_HUMAN.H11MO.0.B">
      <pos A="0.29999" C="0.0780344" G="0.513947" T="0.108028"/>
      <pos A="0.603929" C="0.0440412" G="0.29999" T="0.0520396"/>
      <pos A="0.677914" C="0.0660368" G="0.214007" T="0.0420416"/>
      <pos A="0.719906" C="0.0740352" G="0.110028" T="0.0960308"/>
      <pos A="0.305989" C="0.108028" G="0.455959" T="0.130024"/>
      <pos A="0.224005" C="0.0540392" G="0.557938" T="0.164017"/>
      <pos A="0.20201" C="0.0540392" G="0.731904" T="0.0120476"/>
      <pos A="0.819886" C="0.0180464" G="0.14802" T="0.0140472"/>
      <pos A="0.815887" C="0.0360428" G="0.126025" T="0.0220456"/>
      <pos A="0.89987" C="0.0160468" G="0.030044" T="0.0540392"/>
      <pos A="0.224005" C="0.261998" G="0.445961" T="0.0680364"/>
      <pos A="0.291992" C="0.0880324" G="0.40197" T="0.218006"/>
      <pos A="0.20001" C="0.00604879" G="0.783893" T="0.010048"/>
      <pos A="0.673915" C="0.0240452" G="0.289992" T="0.0120476"/>
      <pos A="0.879874" C="0.0360428" G="0.0720356" T="0.0120476"/>
      <pos A="0.941862" C="0.00404919" G="0.040042" T="0.0140472"/>
      <pos A="0.0960308" C="0.313987" G="0.54794" T="0.0420416"/>
      <pos A="0.265997" C="0.142022" G="0.273995" T="0.317986"/>
      <pos A="0.228004" C="0.122026" G="0.585933" T="0.0640372"/>
      <pos A="0.681914" C="0.070036" G="0.178014" T="0.070036"/>
    </motif>
    <motif db="0" id="IRF4_HUMAN.H11MO.0.A" length="18" nsites="500" evalue="1.0e+000"
        url="http://hocomoco.autosome.ru/motif/IRF4_HUMAN.H11MO.0.A">
      <pos A="0.353979" C="0.176015" G="0.323985" T="0.146021"/>
      <pos A="0.529944" C="0.112028" G="0.192012" T="0.166017"/>
      <pos A="0.65192" C="0.0720356" G="0.112028" T="0.164017"/>
      <pos A="0.487952" C="0.060038" G="0.194011" T="0.257998"/>
      <pos A="0.236003" C="0.126025" G="0.573935" T="0.0640372"/>
      <pos A="0.511948" C="0.146021" G="0.303989" T="0.0380424"/>
      <pos A="0.214007" C="0.00404919" G="0.759898" T="0.0220456"/>
      <pos A="0.030044" C="0.0160468" G="0.95186" T="0.00204959"/>
      <pos A="0.969856" C="0.0180464" G="0.00404919" T="0.00804839"/>
      <pos A="0.959858" C="0.00404919" G="0.010048" T="0.0260448"/>
      <pos A="0.0580384" C="0.437962" G="0.479954" T="0.0240452"/>
      <pos A="0.0680364" C="0.0840332" G="0.0220456" T="0.825885"/>
      <pos A="0.0360428" C="0.0160468" G="0.943861" T="0.00404919"/>
      <pos A="0.89987" C="0.00404919" G="0.0840332" T="0.0120476"/>
      <pos A="0.691912" C="0.0280444" G="0.259998" T="0.020046"/>
      <pos A="0.935863" C="0.0320436" G="0.0180464" T="0.0140472"/>
      <pos A="0.168016" C="0.443961" G="0.34998" T="0.0380424"/>
      <pos A="0.208008" C="0.275995" G="0.0940312" T="0.421966"/>
    </motif>
    <motif db="0" id="IRF7_HUMAN.H11MO.0.C" length="10" nsites="40" evalue="1.0e+000"
        url="http://hocomoco.autosome.ru/motif/IRF7_HUMAN.H11MO.0.C">
      <pos A="0.215187" C="0.0645661" G="0.658523" T="0.0617243"/>
      <pos A="0.895821" C="0.102932" G="0.000623441" T="0.000623441"/>
      <pos A="0.99813" C="0.000623441" G="0.000623441" T="0.000623441"/>
      <pos A="0.895821" C="0.0262005" G="0.000623441" T="0.0773547"/>
      <pos A="0.102932" C="0.353019" G="0.415541" T="0.128509"/>
      <pos A="0.0233586" C="0.401331" G="0.154086" T="0.421224"/>
      <pos A="0.245027" C="0.0489357" G="0.679837" T="0.0262005"/>
      <pos A="0.921398" C="0.000623441" G="0.0262005" T="0.0517776"/>
      <pos A="0.793513" C="0.20524" G="0.000623441" T="0.000623441"/>
      <pos A="0.668469" C="0.000623441" G="0.0773547" T="0.253552"/>
    </motif>
    <motif db="0" id="IRF8_HUMAN.H11MO.0.B" length="20" nsites="500" evalue="1.0e+000"
        url="http://hocomoco.autosome.ru/motif/IRF8_HUMAN.H11MO.0.B">
      <pos A="0.359978" C="0.174015" G="0.309988" T="0.156019"/>
      <pos A="0.487952" C="0.0940312" G="0.208008" T="0.210008"/>
      <pos A="0.567936" C="0.10203" G="0.138022" T="0.192012"/>
      <pos A="0.543941" C="0.0560388" G="0.154019" T="0.246001"/>
      <pos A="0.317986" C="0.136023" G="0.477954" T="0.0680364"/>
      <pos A="0.483953" C="0.136023" G="0.34798" T="0.0320436"/>
      <pos A="0.206009" C="0.00204959" G="0.787892" T="0.00404919"/>
      <pos A="0.138022" C="0.00204959" G="0.857878" T="0.00204959"/>
      <pos A="0.991852" C="0.00604879" G="0.00204959" T="4.999e-05"/>
      <pos A="0.961858" C="0.0160468" G="0.00604879" T="0.0160468"/>
      <pos A="0.138022" C="0.317986" G="0.521946" T="0.0220456"/>
      <pos A="0.0720356" C="0.0660368" G="4.999e-05" T="0.861878"/>
      <pos A="0.0180464" C="0.00604879" G="0.965857" T="0.010048"/>
      <pos A="0.867876" C="0.00804839" G="0.106029" T="0.0180464"/>
      <pos A="0.84788" C="0.0160468" G="0.122026" T="0.0140472"/>
      <pos A="0.94786" C="0.0160468" G="0.0140472" T="0.0220456"/>
      <pos A="0.106029" C="0.413967" G="0.465957" T="0.0140472"/>
      <pos A="0.132024" C="0.246001" G="0.0580384" T="0.563937"/>
      <pos A="0.345981" C="0.15202" G="0.323985" T="0.178014"/>
      <pos A="0.379974" C="0.170016" G="0.29999" T="0.15002"/>
    </motif>
    <motif db="0" id="IRX2_HUMAN.H11MO.0.D" length="19" nsites="19306" evalue="1.0e+000"
        url="http://hocomoco.autosome.ru/motif/IRX2_HUMAN.H11MO.0.D">
      <pos A="0.409626" C="0.178973" G="0.237918" T="0.173483"/>
      <pos A="0.174687" C="0.429166" G="0.204574" T="0.191573"/>
      <pos A="0.42229" C="0.128186" G="0.222353" T="0.22717"/>
      <pos A="0.151534" C="0.156403" G="0.305009" T="0.387055"/>
      <pos A="0.129986" C="0.0788106" G="0.640757" T="0.150446"/>
      <pos A="0.177652" C="0.100734" G="0.434514" T="0.2871"/>
      <pos A="0.139271" C="0.212615" G="0.361377" T="0.286737"/>
      <pos A="0.285908" C="0.049092" G="0.24763" T="0.417369"/>
      <pos A="0.0808307" C="0.039393" G="0.447658" T="0.432119"/>
      <pos A="0.138869" C="0.0292667" G="0.636691" T="0.195173"/>
      <pos A="0.224619" C="0.0283084" G="0.386485" T="0.360587"/>
      <pos A="0.0672857" C="0.729926" G="0.0462561" T="0.156532"/>
      <pos A="0.493084" C="0.00127032" G="0.45838" T="0.0472661"/>
      <pos A="0.00132212" C="0.00588027" G="0.333393" T="0.659404"/>
      <pos A="0.00119263" C="0.00103724" G="0.996992" T="0.000778251"/>
      <pos A="0.0509308" C="0.0562659" G="0.129714" T="0.763089"/>
      <pos A="0.336605" C="0.0830579" G="0.232026" T="0.348311"/>
      <pos A="0.241065" C="0.215788" G="0.397389" T="0.145758"/>
      <pos A="0.189799" C="0.137432" G="0.414184" T="0.258585"/>
    </motif>
    <motif db="0" id="KAISO_HUMAN.H11MO.2.A" length="12" nsites="2010" evalue="1.0e+000"
        url="http://hocomoco.autosome.ru/motif/KAISO_HUMAN.H11MO.2.A">
      <pos A="0.128168" C="0.448044" G="0.105282" T="0.318506"/>
      <pos A="0.00229991" C="0.000714659" G="0.00982462" T="0.987161"/>
      <pos A="0.146952" C="0.526845" G="0.280704" T="0.0454996"/>
      <pos A="0.0125332" C="0.0187534" G="0.968602" T="0.000111541"/>
      <pos A="0.00196629" C="0.992443" G="0.00522355" T="0.00036731"/>
      <pos A="0.620562" C="0.00187843" G="0.377548" T="1.24372e-05"/>
      <pos A="0.309059" C="1.24372e-05" G="0.669995" T="0.0209332"/>
      <pos A="0.00597257" C="0.00353793" G="0.883838" T="0.106652"/>
      <pos A="0.892584" C="0.106255" G="0.000574174" T="0.000586361"/>
      <pos A="0.40966" C="0.0554551" G="0.343043" T="0.191842"/>
      <pos A="0.179571" C="0.120415" G="0.414855" T="0.285159"/>
      <pos A="0.364435" C="0.188523" G="0.177901" T="0.269141"/>
    </motif>
    <motif db="0" id="KLF6_HUMAN.H11MO.0.A" length="19" nsites="496" evalue="1.0e+000"
        url="http://hocomoco.autosome.ru/motif/KLF6_HUMAN.H11MO.0.A">
      <pos A="0.155261" C="0.185497" G="0.510028" T="0.149214"/>
      <pos A="0.22178" C="0.247984" G="0.479792" T="0.0504435"/>
      <pos A="0.445525" C="0.189528" G="0.280236" T="0.0847107"/>
      <pos A="0.459635" C="0.0181919" G="0.368928" T="0.153245"/>
      <pos A="0.0484277" C="0.00609756" G="0.814402" T="0.131072"/>
      <pos A="0.0242391" C="5.03931e-05" G="0.955503" T="0.0202076"/>
      <pos A="0.0443963" C="0.0524592" G="0.891" T="0.0121447"/>
      <pos A="0.260079" C="0.457619" G="5.03931e-05" T="0.282252"/>
      <pos A="0.116962" C="0.00609756" G="0.854717" T="0.0222233"/>
      <pos A="0.0282705" C="0.0222233" G="0.689428" T="0.260079"/>
      <pos A="0.209686" C="0.0645535" G="0.68338" T="0.0423806"/>
      <pos A="0.0867265" C="0.0302862" G="0.836575" T="0.046412"/>
      <pos A="0.229843" C="0.453588" G="0.20767" T="0.108899"/>
      <pos A="0.294346" C="0.318535" G="0.13712" T="0.25"/>
      <pos A="0.0625378" C="0.157277" G="0.522123" T="0.258063"/>
      <pos A="0.147198" C="0.127041" G="0.608799" T="0.116962"/>
      <pos A="0.161308" C="0.171387" G="0.602751" T="0.0645535"/>
      <pos A="0.34877" C="0.110915" G="0.433431" T="0.106884"/>
      <pos A="0.258063" C="0.233874" G="0.455604" T="0.0524592"/>
    </motif>
    <motif db="0" id="LEF1_HUMAN.H11MO.0.A" length="14" nsites="456" evalue="1.0e+000"
        url="http://hocomoco.autosome.ru/motif/LEF1_HUMAN.H11MO.0.A">
      <pos A="0.0767924" C="0.260963" G="0.274118" T="0.388128"/>
      <pos A="0.0329423" C="0.63588" G="0.184225" T="0.146952"/>
      <pos A="0.0175948" C="0.708233" G="0.0132098" T="0.260963"/>
      <pos A="0.122835" C="0.0460973" G="0.0197873" T="0.81128"/>
      <pos A="0.00224731" C="0.138182" G="0.0351348" T="0.824435"/>
      <pos A="0.00224731" C="0.0132098" G="0.0329423" T="0.951601"/>
      <pos A="0.0439048" C="0.4254" G="0.519678" T="0.0110173"/>
      <pos A="0.456095" C="0.138182" G="0.0154023" T="0.39032"/>
      <pos A="0.278503" C="0.166685" G="0.157915" T="0.396898"/>
      <pos A="0.28508" C="0.190802" G="0.201765" T="0.322353"/>
      <pos A="0.0417123" C="0.129412" G="0.149145" T="0.67973"/>
      <pos A="0.0395198" C="0.31139" G="0.383743" T="0.265348"/>
      <pos A="0.116257" C="0.46048" G="0.0899474" T="0.333315"/>
      <pos A="0.313583" C="0.221497" G="0.103102" T="0.361818"/>
    </motif>
    <motif db="0" id="LYL1_HUMAN.H11MO.0.A" length="14" nsites="453" evalue="1.0e+000"
        url="http://hocomoco.autosome.ru/motif/LYL1_HUMAN.H11MO.0.A">
      <pos A="0.205308" C="0.441459" G="0.203101" T="0.150132"/>
      <pos A="0.145718" C="0.695266" G="0.0265394" T="0.132476"/>
      <pos A="0.64009" C="0.0508166" G="0.0464026" T="0.26269"/>
      <pos A="0.0574377" C="0.125855" G="0.490013" T="0.326694"/>
      <pos A="0.130269" C="0.730578" G="0.0441955" T="0.094957"/>
      <pos A="0.105992" C="5.51755e-05" G="0.00667623" T="0.887277"/>
      <pos A="0.00226219" C="0.176617" G="0.810031" T="0.0110903"/>
      <pos A="0.00667623" C="0.298003" G="0.181031" T="0.51429"/>
      <pos A="0.0618517" C="0.207515" G="0.220757" T="0.509876"/>
      <pos A="0.207515" C="0.220757" G="0.130269" T="0.441459"/>
      <pos A="0.0441955" C="0.512083" G="0.119234" T="0.324487"/>
      <pos A="0.094957" C="0.580501" G="0.110406" T="0.214136"/>
      <pos A="0.141304" C="0.187652" G="0.181031" T="0.490013"/>
      <pos A="0.119234" C="0.273725" G="0.379662" T="0.227378"/>
    </motif>
    <motif db="0" id="MAFA_HUMAN.H11MO.0.D" length="21" nsites="27" evalue="1.0e+000"
        url="http://hocomoco.autosome.ru/motif/MAFA_HUMAN.H11MO.0.D">
      <pos A="0.101003" C="0.35739" G="0.368635" T="0.172972"/>
      <pos A="0.104377" C="0.000922509" G="0.279799" T="0.614901"/>
      <pos A="0.0324086" C="0.0324086" G="0.774581" T="0.160602"/>
      <pos A="0.000922509" C="0.981489" G="0.0166656" T="0.000922509"/>
      <pos A="0.0931318" C="0.000922509" G="0.000922509" T="0.905023"/>
      <pos A="0.000922509" C="0.0998788" G="0.898276" T="0.000922509"/>
      <pos A="0.713858" C="0.104377" G="0.0166656" T="0.1651"/>
      <pos A="0.149357" C="0.592411" G="0.138112" T="0.12012"/>
      <pos A="0.000922509" C="0.381005" G="0.363013" T="0.25506"/>
      <pos A="0.324779" C="0.457471" G="0.0369066" T="0.180843"/>
      <pos A="0.167349" C="0.376507" G="0.117871" T="0.338274"/>
      <pos A="0.0369066" C="0.153855" G="0.668877" T="0.140361"/>
      <pos A="0.0818868" C="0.614901" G="0.0683927" T="0.234819"/>
      <pos A="0.66213" C="0.0841358" G="0.0818868" T="0.171847"/>
      <pos A="0.246064" C="0.144859" G="0.506949" T="0.102128"/>
      <pos A="0.0841358" C="0.538435" G="0.0683927" T="0.309036"/>
      <pos A="0.252811" C="0.396748" G="0.000922509" T="0.349519"/>
      <pos A="0.149357" C="0.133614" G="0.104377" T="0.612652"/>
      <pos A="0.0841358" C="0.342772" G="0.0818868" T="0.491206"/>
      <pos A="0.113373" C="0.648636" G="0.0886338" T="0.149357"/>
      <pos A="0.250562" C="0.318032" G="0.32253" T="0.108875"/>
    </motif>
    <motif db="0" id="MAF_HUMAN.H11MO.0.A" length="19" nsites="500" evalue="1.0e+000"
        url="http://hocomoco.autosome.ru/motif/MAF_HUMAN.H11MO.0.A">
      <pos A="0.305989" C="0.236003" G="0.333983" T="0.124025"/>
      <pos A="0.469956" C="0.142022" G="0.20201" T="0.186013"/>
      <pos A="0.587932" C="0.0840332" G="0.0780344" T="0.25"/>
      <pos A="0.391972" C="0.0880324" G="0.118026" T="0.40197"/>
      <pos A="0.154019" C="0.311988" G="0.269996" T="0.263997"/>
      <pos A="0.110028" C="0.040042" G="0.0260448" T="0.823885"/>
      <pos A="0.0180464" C="0.0140472" G="0.959858" T="0.00804839"/>
      <pos A="0.124025" C="0.855879" G="0.00604879" T="0.0140472"/>
      <pos A="0.0640372" C="0.00604879" G="0.0120476" T="0.917866"/>
      <pos A="0.0180464" C="0.00604879" G="0.90187" T="0.0740352"/>
      <pos A="0.881874" C="0.0240452" G="0.0680364" T="0.0260448"/>
      <pos A="0.10203" C="0.445961" G="0.327984" T="0.124025"/>
      <pos A="0.238002" C="0.118026" G="0.154019" T="0.489952"/>
      <pos A="0.242002" C="0.411968" G="0.120026" T="0.226005"/>
      <pos A="0.473955" C="0.112028" G="0.154019" T="0.259998"/>
      <pos A="0.194011" C="0.0720356" G="0.575935" T="0.158018"/>
      <pos A="0.160018" C="0.511948" G="0.218006" T="0.110028"/>
      <pos A="0.461958" C="0.236003" G="0.146021" T="0.156019"/>
      <pos A="0.40197" C="0.15202" G="0.234003" T="0.212008"/>
    </motif>
    <motif db="0" id="MCR_HUMAN.H11MO.0.D" length="17" nsites="7" evalue="1.0e+000"
        url="http://hocomoco.autosome.ru/motif/MCR_HUMAN.H11MO.0.D">
      <pos A="0.386933" C="0.246088" G="0.105243" T="0.261737"/>
      <pos A="0.692097" C="0.00352113" G="0.00352113" T="0.300861"/>
      <pos A="0.128717" C="0.00352113" G="0.864241" T="0.00352113"/>
      <pos A="0.410407" C="0.00352113" G="0.285211" T="0.300861"/>
      <pos A="0.457355" C="0.410407" G="0.128717" T="0.00352113"/>
      <pos A="0.00352113" C="0.739045" G="0.128717" T="0.128717"/>
      <pos A="0.582551" C="0.00352113" G="0.00352113" T="0.410407"/>
      <pos A="0.199139" C="0.16784" G="0.590376" T="0.0426448"/>
      <pos A="0.16784" C="0.199139" G="0.590376" T="0.0426448"/>
      <pos A="0.18349" C="0.0426448" G="0.0426448" T="0.731221"/>
      <pos A="0.00352113" C="0.160016" G="0.253912" T="0.582551"/>
      <pos A="0.160016" C="0.00352113" G="0.832942" T="0.00352113"/>
      <pos A="0.441706" C="0.00352113" G="0.00352113" T="0.551252"/>
      <pos A="0.285211" C="0.00352113" G="0.285211" T="0.426056"/>
      <pos A="0.00352113" C="0.300861" G="0.692097" T="0.00352113"/>
      <pos A="0.128717" C="0.00352113" G="0.285211" T="0.582551"/>
      <pos A="0.46518" C="0.0426448" G="0.324335" T="0.16784"/>
    </motif>
    <motif db="0" id="MESP1_HUMAN.H11MO.0.D" length="11" nsites="60" evalue="1.0e+000"
        url="http://hocomoco.autosome.ru/motif/MESP1_HUMAN.H11MO.0.D">
      <pos A="0.287438" C="0.287438" G="0.337354" T="0.0877704"/>
      <pos A="0.0752912" C="0.857321" G="0.0420133" T="0.0253744"/>
      <pos A="0.832363" C="0.0503328" G="0.0503328" T="0.0669717"/>
      <pos A="0.0253744" C="0.00873544" G="0.907238" T="0.0586522"/>
      <pos A="0.000415973" C="0.000415973" G="0.982113" T="0.0170549"/>
      <pos A="0.00457571" C="0.00457571" G="0.0544925" T="0.936356"/>
      <pos A="0.0378536" C="0.0212146" G="0.919717" T="0.0212146"/>
      <pos A="0.104409" C="0.121048" G="0.370632" T="0.40391"/>
      <pos A="0.162646" C="0.129368" G="0.41223" T="0.295757"/>
      <pos A="0.141847" C="0.308236" G="0.324875" T="0.225042"/>
      <pos A="0.341514" C="0.141847" G="0.274958" T="0.241681"/>
    </motif>
    <motif db="0" id="MNX1_HUMAN.H11MO.0.D" length="19" nsites="27" evalue="1.0e+000"
        url="http://hocomoco.autosome.ru/motif/MNX1_HUMAN.H11MO.0.D">
      <pos A="0.305351" C="0.489852" G="0.0839483" T="0.120849"/>
      <pos A="0.111624" C="0.222325" G="0.259225" T="0.406827"/>
      <pos A="0.554428" C="0.0747232" G="0.111624" T="0.259225"/>
      <pos A="0.130074" C="0.166974" G="0.0931734" T="0.609779"/>
      <pos A="0.000922509" C="0.000922509" G="0.0747232" T="0.923432"/>
      <pos A="0.111624" C="0.259225" G="0.0378229" T="0.591328"/>
      <pos A="0.333026" C="0.0747232" G="0.222325" T="0.369926"/>
      <pos A="0.443727" C="0.333026" G="0.000922509" T="0.222325"/>
      <pos A="0.369926" C="0.148524" G="0.148524" T="0.333026"/>
      <pos A="0.222325" C="0.0747232" G="0.111624" T="0.591328"/>
      <pos A="0.369926" C="0.296125" G="0.0747232" T="0.259225"/>
      <pos A="0.591328" C="0.0747232" G="0.000922509" T="0.333026"/>
      <pos A="0.0378229" C="0.849631" G="0.0747232" T="0.0378229"/>
      <pos A="0.0747232" C="0.443727" G="0.0747232" T="0.406827"/>
      <pos A="0.259225" C="0.480627" G="0.000922509" T="0.259225"/>
      <pos A="0.0101476" C="0.305351" G="0.157749" T="0.526753"/>
      <pos A="0.157749" C="0.194649" G="0.157749" T="0.489852"/>
      <pos A="0.351476" C="0.203875" G="0.130074" T="0.314576"/>
      <pos A="0.369926" C="0.185424" G="0.148524" T="0.296125"/>
    </motif>
    <motif db="0" id="MXI1_HUMAN.H11MO.0.A" length="15" nsites="500" evalue="1.0e+000"
        url="http://hocomoco.autosome.ru/motif/MXI1_HUMAN.H11MO.0.A">
      <pos A="0.229116" C="0.302422" G="0.393893" T="0.0745693"/>
      <pos A="0.00426041" C="0.967884" G="0.0258572" T="0.00199819"/>
      <pos A="0.964584" C="0.00170879" G="0.0299196" T="0.00378757"/>
      <pos A="0.022062" C="0.890618" G="0.0661165" T="0.0212036"/>
      <pos A="0.172994" C="0.0657976" G="0.751726" T="0.00948167"/>
      <pos A="0.0666986" C="0.0944282" G="0.0422768" T="0.796596"/>
      <pos A="0.007851" C="4.999e-05" G="0.985773" T="0.00632647"/>
      <pos A="0.0611057" C="0.171933" G="0.594561" T="0.1724"/>
      <pos A="0.119062" C="0.391811" G="0.371152" T="0.117974"/>
      <pos A="0.198314" C="0.239882" G="0.284866" T="0.276938"/>
      <pos A="0.0335558" C="0.232127" G="0.56559" T="0.168727"/>
      <pos A="0.118677" C="0.391928" G="0.320073" T="0.169323"/>
      <pos A="0.139129" C="0.305183" G="0.362948" T="0.19274"/>
      <pos A="0.163426" C="0.217487" G="0.451574" T="0.167513"/>
      <pos A="0.178987" C="0.307097" G="0.413344" T="0.100572"/>
    </motif>
    <motif db="0" id="NANOG_HUMAN.H11MO.0.A" length="17" nsites="499" evalue="1.0e+000"
        url="http://hocomoco.autosome.ru/motif/NANOG_HUMAN.H11MO.0.A">
      <pos A="0.128281" C="0.258515" G="0.280555" T="0.332649"/>
      <pos A="0.0441294" C="0.486926" G="0.178371" T="0.290573"/>
      <pos A="0.0882088" C="0.51097" G="0.0701763" T="0.330645"/>
      <pos A="0.306602" C="0.0441294" G="0.0601583" T="0.58911"/>
      <pos A="0.0120717" C="0.0601583" G="0.0421258" T="0.885644"/>
      <pos A="0.0681727" C="0.00806452" G="0.0381186" T="0.885644"/>
      <pos A="0.110248" C="0.248497" G="0.58911" T="0.0521439"/>
      <pos A="0.376728" C="0.0421258" G="0.036115" T="0.545031"/>
      <pos A="0.230465" C="0.260519" G="0.192396" T="0.31662"/>
      <pos A="0.807504" C="0.0341114" G="0.0401222" T="0.118263"/>
      <pos A="0.0681727" C="0.0140753" G="0.0301042" T="0.887648"/>
      <pos A="0.026097" C="0.0180825" G="0.811511" T="0.14431"/>
      <pos A="0.0281006" C="0.635193" G="0.116259" T="0.220447"/>
      <pos A="0.681276" C="0.0321078" G="0.0160789" T="0.270537"/>
      <pos A="0.663244" C="0.0501403" G="0.240483" T="0.046133"/>
      <pos A="0.8055" C="0.0481366" G="0.0681727" T="0.0781907"/>
      <pos A="0.140303" C="0.150321" G="0.200411" T="0.508966"/>
    </motif>
    <motif db="0" id="NFAC1_HUMAN.H11MO.0.B" length="15" nsites="500" evalue="1.0e+000"
        url="http://hocomoco.autosome.ru/motif/NFAC1_HUMAN.H11MO.0.B">
      <pos A="0.481954" C="0.230004" G="0.234003" T="0.0540392"/>
      <pos A="0.393971" C="0.05004" G="0.060038" T="0.495951"/>
      <pos A="0.0840332" C="0.00804839" G="0.903869" T="0.00404919"/>
      <pos A="0.0140472" C="0.0460408" G="0.929864" T="0.010048"/>
      <pos A="0.945861" C="0.0120476" G="0.0360428" T="0.00604879"/>
      <pos A="0.809888" C="0.0680364" G="0.104029" T="0.0180464"/>
      <pos A="0.821886" C="0.0680364" G="0.0840332" T="0.0260448"/>
      <pos A="0.49995" C="0.166017" G="0.267996" T="0.0660368"/>
      <pos A="0.493951" C="0.0520396" G="0.142022" T="0.311988"/>
      <pos A="0.355979" C="0.238002" G="0.345981" T="0.060038"/>
      <pos A="0.487952" C="0.0880324" G="0.0440412" T="0.379974"/>
      <pos A="0.263997" C="0.030044" G="0.54794" T="0.158018"/>
      <pos A="0.537942" C="0.122026" G="0.222006" T="0.118026"/>
      <pos A="0.429964" C="0.317986" G="0.188012" T="0.0640372"/>
      <pos A="0.44996" C="0.120026" G="0.138022" T="0.291992"/>
    </motif>
    <motif db="0" id="NFAC1_HUMAN.H11MO.1.B" length="10" nsites="500" evalue="1.0e+000"
        url="http://hocomoco.autosome.ru/motif/NFAC1_HUMAN.H11MO.1.B">
      <pos A="0.477954" C="0.182014" G="0.226005" T="0.114027"/>
      <pos A="0.477954" C="0.174015" G="0.194011" T="0.154019"/>
      <pos A="0.194011" C="0.0280444" G="0.0340432" T="0.743901"/>
      <pos A="0.00404919" C="4.999e-05" G="0.993851" T="0.00204959"/>
      <pos A="0.00204959" C="4.999e-05" G="0.993851" T="0.00404919"/>
      <pos A="0.971856" C="0.00404919" G="0.0220456" T="0.00204959"/>
      <pos A="0.987852" C="0.00404919" G="0.00204959" T="0.00604879"/>
      <pos A="0.94786" C="0.010048" G="0.0280444" T="0.0140472"/>
      <pos A="0.571936" C="0.184013" G="0.196011" T="0.0480404"/>
      <pos A="0.417966" C="0.0540392" G="0.110028" T="0.417966"/>
    </motif>
    <motif db="0" id="NFAC2_HUMAN.H11MO.0.B" length="9" nsites="86" evalue="1.0e+000"
        url="http://hocomoco.autosome.ru/motif/NFAC2_HUMAN.H11MO.0.B">
      <pos A="0.256315" C="0.0565917" G="0.145411" T="0.541682"/>
      <pos A="0.00029036" C="0.00029036" G="0.999129" T="0.00029036"/>
      <pos A="0.00029036" C="0.00029036" G="0.999129" T="0.00029036"/>
      <pos A="0.999129" C="0.00029036" G="0.00029036" T="0.00029036"/>
      <pos A="0.971593" C="0.00029036" G="0.0278264" T="0.00029036"/>
      <pos A="0.951165" C="0.0170087" G="0.0315359" T="0.00029036"/>
      <pos A="0.795024" C="0.0583127" G="0.061263" T="0.0854004"/>
      <pos A="0.297149" C="0.133364" G="0.0989442" T="0.470543"/>
      <pos A="0.15996" C="0.235149" G="0.171226" T="0.433664"/>
    </motif>
    <motif db="0" id="NFAC3_HUMAN.H11MO.0.B" length="9" nsites="18" evalue="1.0e+000"
        url="http://hocomoco.autosome.ru/motif/NFAC3_HUMAN.H11MO.0.B">
      <pos A="0.136991" C="0.136991" G="0.0285033" T="0.697514"/>
      <pos A="0.00138122" C="0.00138122" G="0.995856" T="0.00138122"/>
      <pos A="0.00138122" C="0.00138122" G="0.995856" T="0.00138122"/>
      <pos A="0.929558" C="0.00138122" G="0.0676796" T="0.00138122"/>
      <pos A="0.887368" C="0.00138122" G="0.109869" T="0.00138122"/>
      <pos A="0.995856" C="0.00138122" G="0.00138122" T="0.00138122"/>
      <pos A="0.772853" C="0.170141" G="0.0556253" T="0.00138122"/>
      <pos A="0.326846" C="0.393144" G="0.0676796" T="0.21233"/>
      <pos A="0.115897" C="0.314792" G="0.0495982" T="0.519714"/>
    </motif>
    <motif db="0" id="NFAC4_HUMAN.H11MO.0.C" length="10" nsites="19" evalue="1.0e+000"
        url="http://hocomoco.autosome.ru/motif/NFAC4_HUMAN.H11MO.0.C">
      <pos A="0.413877" C="0.143623" G="0.206874" T="0.235625"/>
      <pos A="0.0013089" C="0.0013089" G="0.944323" T="0.0530596"/>
      <pos A="0.0013089" C="0.0013089" G="0.996073" T="0.0013089"/>
      <pos A="0.996073" C="0.0013089" G="0.0013089" T="0.0013089"/>
      <pos A="0.996073" C="0.0013089" G="0.0013089" T="0.0013089"/>
      <pos A="0.996073" C="0.0013089" G="0.0013089" T="0.0013089"/>
      <pos A="0.628068" C="0.156561" G="0.162311" T="0.0530596"/>
      <pos A="0.208312" C="0.260063" G="0.11056" T="0.421065"/>
      <pos A="0.162311" C="0.156561" G="0.214062" T="0.467066"/>
      <pos A="0.311813" C="0.0013089" G="0.214062" T="0.472816"/>
    </motif>
    <motif db="0" id="NFAT5_HUMAN.H11MO.0.D" length="11" nsites="500" evalue="1.0e+000"
        url="http://hocomoco.autosome.ru/motif/NFAT5_HUMAN.H11MO.0.D">
      <pos A="0.363977" C="0.15002" G="0.353979" T="0.132024"/>
      <pos A="0.277994" C="0.208008" G="0.44996" T="0.0640372"/>
      <pos A="0.431964" C="0.0440412" G="0.309988" T="0.214007"/>
      <pos A="0.0160468" C="0.0120476" G="0.963857" T="0.00804839"/>
      <pos A="0.0160468" C="0.00604879" G="0.973855" T="0.00404919"/>
      <pos A="0.963857" C="0.0120476" G="0.00404919" T="0.020046"/>
      <pos A="0.957858" C="0.010048" G="0.0320436" T="4.999e-05"/>
      <pos A="0.611928" C="0.0220456" G="0.34998" T="0.0160468"/>
      <pos A="0.40197" C="0.0560388" G="0.367976" T="0.174015"/>
      <pos A="0.273995" C="0.122026" G="0.361978" T="0.242002"/>
      <pos A="0.242002" C="0.154019" G="0.307988" T="0.295991"/>
    </motif>
    <motif db="0" id="NFIA_HUMAN.H11MO.0.C" length="15" nsites="233" evalue="1.0e+000"
        url="http://hocomoco.autosome.ru/motif/NFIA_HUMAN.H11MO.0.C">
      <pos A="0.145398" C="0.213939" G="0.108192" T="0.532471"/>
      <pos A="0.0336163" C="0.03057" G="0.0693013" T="0.866512"/>
      <pos A="0.0458014" C="0.0088109" G="0.877827" T="0.0675605"/>
      <pos A="0.0658198" C="0.0296997" G="0.854762" T="0.0497181"/>
      <pos A="0.111079" C="0.720291" G="0.114995" T="0.0536347"/>
      <pos A="0.415136" C="0.250003" G="0.1225" T="0.212362"/>
      <pos A="0.214864" C="0.327348" G="0.207028" T="0.250759"/>
      <pos A="0.367463" C="0.00192051" G="0.629421" T="0.00119521"/>
      <pos A="0.230311" C="0.218126" G="0.344318" T="0.207246"/>
      <pos A="0.302551" C="0.130874" G="0.101722" T="0.464852"/>
      <pos A="0.0755026" C="0.0694101" G="0.736284" T="0.118803"/>
      <pos A="0.0597272" C="0.812115" G="0.0629911" T="0.065167"/>
      <pos A="0.0571162" C="0.838661" G="0.0575513" T="0.0466718"/>
      <pos A="0.778823" C="0.0640791" G="0.0703892" T="0.0867086"/>
      <pos A="0.440599" C="0.0898609" G="0.354874" T="0.114666"/>
    </motif>
    <motif db="0" id="NFIB_HUMAN.H11MO.0.D" length="9" nsites="500" evalue="1.0e+000"
        url="http://hocomoco.autosome.ru/motif/NFIB_HUMAN.H11MO.0.D">
      <pos A="0.176015" C="0.375975" G="0.14802" T="0.29999"/>
      <pos A="0.0280444" C="0.577934" G="0.15002" T="0.244001"/>
      <pos A="4.999e-05" C="0.563937" G="0.00204959" T="0.433963"/>
      <pos A="0.00204959" C="4.999e-05" G="0.00804839" T="0.989852"/>
      <pos A="4.999e-05" C="4.999e-05" G="0.99985" T="4.999e-05"/>
      <pos A="0.00204959" C="4.999e-05" G="0.993851" T="0.00404919"/>
      <pos A="0.030044" C="0.963857" G="0.00404919" T="0.00204959"/>
      <pos A="0.657918" C="0.0340432" G="0.00204959" T="0.305989"/>
      <pos A="0.0740352" C="0.293991" G="0.495951" T="0.136023"/>
    </motif>
    <motif db="0" id="NFIC_HUMAN.H11MO.0.A" length="17" nsites="500" evalue="1.0e+000"
        url="http://hocomoco.autosome.ru/motif/NFIC_HUMAN.H11MO.0.A">
      <pos A="0.118026" C="0.487952" G="0.212008" T="0.182014"/>
      <pos A="0.0760348" C="0.435963" G="0.0360428" T="0.45196"/>
      <pos A="0.0660368" C="0.0220456" G="0.168016" T="0.743901"/>
      <pos A="0.0140472" C="0.00804839" G="0.915867" T="0.0620376"/>
      <pos A="0.0420416" C="0.0320436" G="0.889872" T="0.0360428"/>
      <pos A="0.204009" C="0.679914" G="0.0580384" T="0.0580384"/>
      <pos A="0.317986" C="0.253999" G="0.0640372" T="0.363977"/>
      <pos A="0.0920316" C="0.413967" G="0.252" T="0.242002"/>
      <pos A="4.999e-05" C="0.60193" G="4.999e-05" T="0.39797"/>
      <pos A="0.234003" C="0.39997" G="0.174015" T="0.192012"/>
[truncated: 167,300 more chars]
