# Supplementary material for: DeepEPI: CNN-transformer-based model for extracting TF interactions through predicting enhancer-promoter interactions
Source: Bioinform Adv. 2025 Sep 17;5(1):vbaf221. doi: 10.1093/bioadv/vbaf221 (PMC12478696; doi:10.1093/bioadv/vbaf221)
Supplement: vbaf221_Supplementary_Data [file vbaf221_supplementary_data.zip › Supplementary_file5/HUVEC/result_enhancer60-HUVEC/tomtom.tsv]

Query_ID	Target_ID	Optimal_offset	p-value	E-value	q-value	Overlap	Query_consensus	Target_consensus	Orientation
M0	ZN563_HUMAN.H11MO.0.C	-13	0.000457378	0.351724	0.345835	21	TAGTATGGGAAACTTGTCTGCCAGTGCCCACCCTCATGAA	GCAGCTGCCAGTGAGGATCCC	-
M0	SPIC_HUMAN.H11MO.0.D	0	0.000555559	0.427225	0.345835	13	TAGTATGGGAAACTTGTCTGCCAGTGCCCACCCTCATGAA	GAGGAAGGGGAGG	+
M0	IRX2_HUMAN.H11MO.0.D	-16	0.000961735	0.739574	0.345835	19	TAGTATGGGAAACTTGTCTGCCAGTGCCCACCCTCATGAA	CCAACATGCCCACCCATGT	-
M0	NR1D1_HUMAN.H11MO.0.B	0	0.00113455	0.872471	0.345835	19	TAGTATGGGAAACTTGTCTGCCAGTGCCCACCCTCATGAA	CCTTCTGACCCACTTCCCT	-
M0	RXRA_HUMAN.H11MO.0.A	-13	0.00166349	1.27922	0.407652	20	TAGTATGGGAAACTTGTCTGCCAGTGCCCACCCTCATGAA	CTCTGACCTCTGCCTCCCCC	-
M0	TLX1_HUMAN.H11MO.0.D	-3	0.00187229	1.43979	0.407652	17	TAGTATGGGAAACTTGTCTGCCAGTGCCCACCCTCATGAA	CCTTGGCAACTTGCCAG	-
M0	SUH_HUMAN.H11MO.0.A	-1	0.0026985	2.07515	0.480997	11	TAGTATGGGAAACTTGTCTGCCAGTGCCCACCCTCATGAA	GGCGTGGGAAA	+
M0	BRAC_HUMAN.H11MO.0.A	-4	0.00284035	2.18423	0.480997	20	TAGTATGGGAAACTTGTCTGCCAGTGCCCACCCTCATGAA	ATTTCACACCTCCCTGCTAA	-
M1	PAX2_HUMAN.H11MO.0.D	-19	0.000262232	0.201656	0.207322	18	GATTGATTTGGCAACAGGATCTCCCGGATGCCCGACACGC	GTTCAGTCATGCGTGACA	+
M1	IRX2_HUMAN.H11MO.0.D	0	0.000302011	0.232247	0.207322	19	GATTGATTTGGCAACAGGATCTCCCGGATGCCCGACACGC	ACATGGGTGGGCATGTTGG	+
M1	RXRA_HUMAN.H11MO.0.A	-7	0.00064475	0.495813	0.207322	20	GATTGATTTGGCAACAGGATCTCCCGGATGCCCGACACGC	GGGGGAGGCAGAGGTCAGAG	+
M1	PAX8_HUMAN.H11MO.0.D	-20	0.000696658	0.53573	0.207322	14	GATTGATTTGGCAACAGGATCTCCCGGATGCCCGACACGC	GTCACTGAAGCGGG	+
M1	MNX1_HUMAN.H11MO.0.D	1	0.000812146	0.62454	0.207322	18	GATTGATTTGGCAACAGGATCTCCCGGATGCCCGACACGC	TTAAGGGTTATTAAAATAG	-
M1	TLX1_HUMAN.H11MO.0.D	-19	0.00150829	1.15988	0.289835	17	GATTGATTTGGCAACAGGATCTCCCGGATGCCCGACACGC	CTGGCAAGTTGCCAAGG	+
M1	THAP1_HUMAN.H11MO.0.C	-9	0.00151383	1.16414	0.289835	22	GATTGATTTGGCAACAGGATCTCCCGGATGCCCGACACGC	CGCCGCCATCTTGGCTGCGGGC	+
M1	ZN563_HUMAN.H11MO.0.C	-17	0.00194855	1.49844	0.331613	21	GATTGATTTGGCAACAGGATCTCCCGGATGCCCGACACGC	GGGATCCTCACTGGCAGCTGC	+
M1	NR1D1_HUMAN.H11MO.0.B	-22	0.00222613	1.71189	0.340967	18	GATTGATTTGGCAACAGGATCTCCCGGATGCCCGACACGC	CCTTCTGACCCACTTCCCT	-
M1	ZN554_HUMAN.H11MO.0.C	-16	0.00269147	2.06974	0.374765	20	GATTGATTTGGCAACAGGATCTCCCGGATGCCCGACACGC	AGCACCCCACATGGCTCAGC	-
M1	RARG_HUMAN.H11MO.0.B	-18	0.00415763	3.19722	0.454862	18	GATTGATTTGGCAACAGGATCTCCCGGATGCCCGACACGC	AGGTCAGAGTGACCTGGG	+
M2	IRX2_HUMAN.H11MO.0.D	-11	0.000136262	0.104785	0.104559	19	ATGTGGGTCAGACCTCAGTGAGCTGGCTACAACCCCTGAT	ACATGGGTGGGCATGTTGG	+
M2	MNX1_HUMAN.H11MO.0.D	-7	0.000136262	0.104785	0.104559	19	ATGTGGGTCAGACCTCAGTGAGCTGGCTACAACCCCTGAT	TTAAGGGTTATTAAAATAG	-
M2	HXC10_HUMAN.H11MO.0.D	-13	0.00138541	1.06538	0.417617	19	ATGTGGGTCAGACCTCAGTGAGCTGGCTACAACCCCTGAT	GTAATAAAAAAATTAAAAA	-
M2	RXRA_HUMAN.H11MO.0.A	0	0.00163273	1.25557	0.417617	20	ATGTGGGTCAGACCTCAGTGAGCTGGCTACAACCCCTGAT	GGGGGAGGCAGAGGTCAGAG	+
M4	MNX1_HUMAN.H11MO.0.D	-20	0.000198594	0.152719	0.305376	19	AATTCTCAAGTCTTACTCATCGATGATAAGTACAGCTTTT	CTATTTTAATAACCCTTAA	+
M4	IRX2_HUMAN.H11MO.0.D	-6	0.000665114	0.511472	0.322295	19	AATTCTCAAGTCTTACTCATCGATGATAAGTACAGCTTTT	ACATGGGTGGGCATGTTGG	+
M5	MNX1_HUMAN.H11MO.0.D	-11	0.000259184	0.199313	0.20493	19	CCGTTCAGTCTTGGGAAGAACAATTTATTCTGACCTAGAT	TTAAGGGTTATTAAAATAG	-
M5	IRX2_HUMAN.H11MO.0.D	-8	0.000493357	0.379391	0.20493	19	CCGTTCAGTCTTGGGAAGAACAATTTATTCTGACCTAGAT	ACATGGGTGGGCATGTTGG	+
M5	GATA1_HUMAN.H11MO.0.A	-5	0.000989124	0.760636	0.303795	19	CCGTTCAGTCTTGGGAAGAACAATTTATTCTGACCTAGAT	CTGGCGGGGACAGATAAGA	+
M5	HXC10_HUMAN.H11MO.0.D	-15	0.00192616	1.48122	0.492995	19	CCGTTCAGTCTTGGGAAGAACAATTTATTCTGACCTAGAT	TTTTTAATTTTTTTATTAC	+
M6	Z324A_HUMAN.H11MO.0.C	-6	0.000432763	0.332795	0.215082	23	ACCTTCTGCCAATGAAAGATGCGGTTAGGAAAAGTGATCA	TGGCAGCAAAGGATGGTTTGATA	-
M6	TAF1_HUMAN.H11MO.0.A	-14	0.000637127	0.489951	0.215082	16	ACCTTCTGCCAATGAAAGATGCGGTTAGGAAAAGTGATCA	AAGATGGCGGCGGCGG	+
M6	TLX1_HUMAN.H11MO.0.D	-1	0.000638599	0.491083	0.215082	17	ACCTTCTGCCAATGAAAGATGCGGTTAGGAAAAGTGATCA	CCTTGGCAACTTGCCAG	-
M6	GATA1_HUMAN.H11MO.0.A	-5	0.00074038	0.569352	0.215082	19	ACCTTCTGCCAATGAAAGATGCGGTTAGGAAAAGTGATCA	CTGGCGGGGACAGATAAGA	+
M6	PATZ1_HUMAN.H11MO.0.C	-11	0.000745247	0.573095	0.215082	22	ACCTTCTGCCAATGAAAGATGCGGTTAGGAAAAGTGATCA	GGGGAGGGGGCGGGGGGGGAGG	+
M6	GATA2_HUMAN.H11MO.0.A	-5	0.000929079	0.714462	0.215082	19	ACCTTCTGCCAATGAAAGATGCGGTTAGGAAAAGTGATCA	CTGGGGGGTGGAGATAAGG	+
M6	RXRA_HUMAN.H11MO.0.A	-5	0.000989461	0.760896	0.215082	20	ACCTTCTGCCAATGAAAGATGCGGTTAGGAAAAGTGATCA	GGGGGAGGCAGAGGTCAGAG	+
M6	MAZ_HUMAN.H11MO.0.A	-13	0.00113129	0.869962	0.215172	22	ACCTTCTGCCAATGAAAGATGCGGTTAGGAAAAGTGATCA	GGGGGAGGGGGGGGGGGGGGGG	+
M6	PROX1_HUMAN.H11MO.0.D	-13	0.00153273	1.17867	0.238002	17	ACCTTCTGCCAATGAAAGATGCGGTTAGGAAAAGTGATCA	GGGTAAGGCGGGTTGGG	+
M6	ZN589_HUMAN.H11MO.0.D	-12	0.00157727	1.21292	0.238002	16	ACCTTCTGCCAATGAAAGATGCGGTTAGGAAAAGTGATCA	CGGCAGTAACCGTGGG	-
M6	MNX1_HUMAN.H11MO.0.D	-17	0.00208007	1.59958	0.238002	19	ACCTTCTGCCAATGAAAGATGCGGTTAGGAAAAGTGATCA	TTAAGGGTTATTAAAATAG	-
M6	PURA_HUMAN.H11MO.0.D	-13	0.00224631	1.72741	0.238002	17	ACCTTCTGCCAATGAAAGATGCGGTTAGGAAAAGTGATCA	GGAAGGGGGGGGCAGGG	+
M6	VEZF1_HUMAN.H11MO.0.C	-7	0.00236803	1.82102	0.238002	22	ACCTTCTGCCAATGAAAGATGCGGTTAGGAAAAGTGATCA	GGGGAGGGGGGAGGGGGAGGGG	+
M6	BC11A_HUMAN.H11MO.0.A	-13	0.00242197	1.8625	0.238002	17	ACCTTCTGCCAATGAAAGATGCGGTTAGGAAAAGTGATCA	AAAAGAGGAAGTGAAAA	+
M6	ZN394_HUMAN.H11MO.0.C	-8	0.00248284	1.9093	0.238002	20	ACCTTCTGCCAATGAAAGATGCGGTTAGGAAAAGTGATCA	AGAATGGAATAGAATGGAAT	+
M6	LEF1_HUMAN.H11MO.0.A	-6	0.00261716	2.0126	0.238002	14	ACCTTCTGCCAATGAAAGATGCGGTTAGGAAAAGTGATCA	AGCAAATCAAAGGA	-
M6	SP4_HUMAN.H11MO.0.A	-11	0.00265905	2.04481	0.238002	20	ACCTTCTGCCAATGAAAGATGCGGTTAGGAAAAGTGATCA	GGGAAGGGGGCGGGGCCGGG	+
M6	TAL1_HUMAN.H11MO.0.A	-5	0.00340135	2.61564	0.263726	19	ACCTTCTGCCAATGAAAGATGCGGTTAGGAAAAGTGATCA	CTGGGGGGGGCAGATAAGG	+
M6	ZN563_HUMAN.H11MO.0.C	-14	0.00351394	2.70222	0.263726	21	ACCTTCTGCCAATGAAAGATGCGGTTAGGAAAAGTGATCA	GCAGCTGCCAGTGAGGATCCC	-
M6	SPIC_HUMAN.H11MO.0.D	-11	0.00360489	2.77216	0.263726	13	ACCTTCTGCCAATGAAAGATGCGGTTAGGAAAAGTGATCA	GAGGAAGGGGAGG	+
M6	MYB_HUMAN.H11MO.0.A	-10	0.00380992	2.92983	0.263726	12	ACCTTCTGCCAATGAAAGATGCGGTTAGGAAAAGTGATCA	GGTGGCAGTTGG	+
M6	KLF6_HUMAN.H11MO.0.A	-12	0.00390293	3.00135	0.263726	19	ACCTTCTGCCAATGAAAGATGCGGTTAGGAAAAGTGATCA	GGAAGGGCGGGGCCGGGGG	+
M6	RFX5_HUMAN.H11MO.0.A	-13	0.00398637	3.06552	0.263726	20	ACCTTCTGCCAATGAAAGATGCGGTTAGGAAAAGTGATCA	GTCAGCTGTTGCTAGGCAGA	+
M6	IRX2_HUMAN.H11MO.0.D	-19	0.00447266	3.43947	0.283568	19	ACCTTCTGCCAATGAAAGATGCGGTTAGGAAAAGTGATCA	ACATGGGTGGGCATGTTGG	+
M6	ZN667_HUMAN.H11MO.0.C	-5	0.00547366	4.20924	0.323582	19	ACCTTCTGCCAATGAAAGATGCGGTTAGGAAAAGTGATCA	GTGGCCTTAAAAGCTCAGC	+
M6	ZN214_HUMAN.H11MO.0.C	3	0.00577705	4.44255	0.323582	19	ACCTTCTGCCAATGAAAGATGCGGTTAGGAAAAGTGATCA	TCCTTTTTGAGGCCTTTGATGA	+
M6	NR1H3_HUMAN.H11MO.0.B	-2	0.00585108	4.49948	0.323582	19	ACCTTCTGCCAATGAAAGATGCGGTTAGGAAAAGTGATCA	CAGAGGTCACTGCAGGTCA	+
M6	ETS2_HUMAN.H11MO.0.B	-9	0.00595442	4.57895	0.323582	13	ACCTTCTGCCAATGAAAGATGCGGTTAGGAAAAGTGATCA	GGAAGGAAGAGGA	+
M6	BHE41_HUMAN.H11MO.0.D	-1	0.00672409	5.17082	0.352808	20	ACCTTCTGCCAATGAAAGATGCGGTTAGGAAAAGTGATCA	GCCTCTGCACGTGACCCGGT	-
M6	ZFP82_HUMAN.H11MO.0.C	-14	0.00812499	6.24812	0.396099	24	ACCTTCTGCCAATGAAAGATGCGGTTAGGAAAAGTGATCA	GAAGAGAGAATTAGTGAAATGGAA	-
M6	NR1D1_HUMAN.H11MO.0.B	-5	0.00867111	6.66809	0.399819	19	ACCTTCTGCCAATGAAAGATGCGGTTAGGAAAAGTGATCA	AGGGAAGTGGGTCAGAAGG	+
M6	ZBT17_HUMAN.H11MO.0.A	-13	0.00924836	7.11199	0.413894	19	ACCTTCTGCCAATGAAAGATGCGGTTAGGAAAAGTGATCA	GAGGGTGGGGGAGGGGAAG	+
M6	MYBA_HUMAN.H11MO.0.D	-16	0.00952169	7.32218	0.413951	15	ACCTTCTGCCAATGAAAGATGCGGTTAGGAAAAGTGATCA	AGTGGCAGTTGGAGA	+
M6	PAX5_HUMAN.H11MO.0.A	-1	0.0102636	7.89271	0.433811	21	ACCTTCTGCCAATGAAAGATGCGGTTAGGAAAAGTGATCA	GCCTGGGCAGCAGAGCGTGAC	+
M6	AIRE_HUMAN.H11MO.0.C	-10	0.0111031	8.53826	0.456609	18	ACCTTCTGCCAATGAAAGATGCGGTTAGGAAAAGTGATCA	ATTGGTTTTATTGGTTAA	+
M6	THA_HUMAN.H11MO.0.C	-5	0.011554	8.88501	0.462648	17	ACCTTCTGCCAATGAAAGATGCGGTTAGGAAAAGTGATCA	GGGTCACTTCAGGTCAG	+
M6	MAFA_HUMAN.H11MO.0.D	-12	0.0122958	9.45546	0.479727	21	ACCTTCTGCCAATGAAAGATGCGGTTAGGAAAAGTGATCA	CGAAGGCTGCGGGGTCAGCAC	-
M6	LYL1_HUMAN.H11MO.0.A	-8	0.012648	9.72628	0.481131	14	ACCTTCTGCCAATGAAAGATGCGGTTAGGAAAAGTGATCA	CAGGAAACAGCTGG	-
M6	RARA_HUMAN.H11MO.2.A	-5	0.0132015	10.1519	0.489939	17	ACCTTCTGCCAATGAAAGATGCGGTTAGGAAAAGTGATCA	AGGTCACCGAGAGGTCA	+
M6	ZN713_HUMAN.H11MO.0.D	-10	0.0135244	10.4002	0.489971	19	ACCTTCTGCCAATGAAAGATGCGGTTAGGAAAAGTGATCA	ATAGAAAAAAGACATGAAA	+
M8	MNX1_HUMAN.H11MO.0.D	0	0.00012914	0.0993084	0.198576	19	TAATGCCTTTTTAGCACAGGTACAGCAATGAAGTTGCCTG	TTAAGGGTTATTAAAATAG	-
M8	IRX2_HUMAN.H11MO.0.D	-12	0.000621505	0.477938	0.344675	19	TAATGCCTTTTTAGCACAGGTACAGCAATGAAGTTGCCTG	CCAACATGCCCACCCATGT	-
M9	MNX1_HUMAN.H11MO.0.D	-19	0.000354906	0.272923	0.343456	19	AGAACGCTGCAGACCCATACTAGTCGTAAGATCGAATCTT	TTAAGGGTTATTAAAATAG	-
M9	IRX2_HUMAN.H11MO.0.D	-5	0.000768509	0.590983	0.343456	19	AGAACGCTGCAGACCCATACTAGTCGTAAGATCGAATCTT	CCAACATGCCCACCCATGT	-
M9	BRAC_HUMAN.H11MO.0.A	-3	0.000824165	0.633783	0.343456	20	AGAACGCTGCAGACCCATACTAGTCGTAAGATCGAATCTT	ATTTCACACCTCCCTGCTAA	-
M9	ZN394_HUMAN.H11MO.0.C	-19	0.000893255	0.686913	0.343456	20	AGAACGCTGCAGACCCATACTAGTCGTAAGATCGAATCTT	AGAATGGAATAGAATGGAAT	+
M10	MNX1_HUMAN.H11MO.0.D	-6	4.48681e-05	0.0345036	0.0688128	19	TTACATTAATTTTAAGATGTTTCACCTAGATGAATATATC	CTATTTTAATAACCCTTAA	+
M10	BRAC_HUMAN.H11MO.0.A	-16	0.000404152	0.310793	0.206612	20	TTACATTAATTTTAAGATGTTTCACCTAGATGAATATATC	ATTTCACACCTCCCTGCTAA	-
M10	AIRE_HUMAN.H11MO.0.C	-4	0.000652066	0.501439	0.243738	18	TTACATTAATTTTAAGATGTTTCACCTAGATGAATATATC	ATTGGTTTTATTGGTTAA	+
M10	HXC10_HUMAN.H11MO.0.D	-10	0.000794625	0.611067	0.243738	19	TTACATTAATTTTAAGATGTTTCACCTAGATGAATATATC	TTTTTAATTTTTTTATTAC	+
M10	IRX2_HUMAN.H11MO.0.D	-4	0.00135888	1.04498	0.297725	19	TTACATTAATTTTAAGATGTTTCACCTAGATGAATATATC	ACATGGGTGGGCATGTTGG	+
M10	PO3F3_HUMAN.H11MO.0.D	-6	0.00177903	1.36807	0.341054	17	TTACATTAATTTTAAGATGTTTCACCTAGATGAATATATC	AAATTTGCATAATTTAT	-
M10	ZN394_HUMAN.H11MO.0.C	-8	0.00224574	1.72697	0.376585	20	TTACATTAATTTTAAGATGTTTCACCTAGATGAATATATC	ATTCCATTCTATTCCATTCT	-
M10	ZN350_HUMAN.H11MO.0.C	-3	0.00357151	2.74649	0.497955	18	TTACATTAATTTTAAGATGTTTCACCTAGATGAATATATC	CAGTCCTTTTATGACCTA	+
M11	MNX1_HUMAN.H11MO.0.D	-6	0.000136314	0.104826	0.137676	19	TCCAGATCATGAATTGGTCAAATAGTACTGACAAGCAGAT	TTAAGGGTTATTAAAATAG	-
M11	IRX2_HUMAN.H11MO.0.D	-20	0.000268604	0.206556	0.137676	19	TCCAGATCATGAATTGGTCAAATAGTACTGACAAGCAGAT	ACATGGGTGGGCATGTTGG	+
M11	ZN394_HUMAN.H11MO.0.C	-18	0.00133467	1.02636	0.410462	20	TCCAGATCATGAATTGGTCAAATAGTACTGACAAGCAGAT	AGAATGGAATAGAATGGAAT	+
M13	RXRA_HUMAN.H11MO.0.A	-1	0.000204389	0.157175	0.313465	20	GGGGAGAGGTAAACGTGCTGGAGCTGAATTTAATTCTGTA	GGGGGAGGCAGAGGTCAGAG	+
M13	MNX1_HUMAN.H11MO.0.D	-8	0.000611781	0.47046	0.380088	19	GGGGAGAGGTAAACGTGCTGGAGCTGAATTTAATTCTGTA	TTAAGGGTTATTAAAATAG	-
M13	IRX2_HUMAN.H11MO.0.D	-12	0.000841629	0.647213	0.380088	19	GGGGAGAGGTAAACGTGCTGGAGCTGAATTTAATTCTGTA	ACATGGGTGGGCATGTTGG	+
M13	NR1D1_HUMAN.H11MO.0.B	-11	0.00106475	0.818795	0.380088	19	GGGGAGAGGTAAACGTGCTGGAGCTGAATTTAATTCTGTA	AGGGAAGTGGGTCAGAAGG	+
M13	ZN563_HUMAN.H11MO.0.C	-4	0.00123915	0.952904	0.380088	21	GGGGAGAGGTAAACGTGCTGGAGCTGAATTTAATTCTGTA	GCAGCTGCCAGTGAGGATCCC	-
M14	IRX2_HUMAN.H11MO.0.D	-19	5.10758e-05	0.0392773	0.0784874	19	GTTGTACGGGAATCTGACTGTTTCATGCCAGAGTCTATTC	CCAACATGCCCACCCATGT	-
M14	MNX1_HUMAN.H11MO.0.D	-14	0.000244043	0.187669	0.187509	19	GTTGTACGGGAATCTGACTGTTTCATGCCAGAGTCTATTC	TTAAGGGTTATTAAAATAG	-
M14	ZN394_HUMAN.H11MO.0.C	-19	0.00141523	1.08831	0.434952	20	GTTGTACGGGAATCTGACTGTTTCATGCCAGAGTCTATTC	ATTCCATTCTATTCCATTCT	-
M15	ZN394_HUMAN.H11MO.0.C	-4	0.000301147	0.231582	0.250818	20	GATCCTTCCTGAAGATATCATTTGCCCAGTTCAACAATTA	ATTCCATTCTATTCCATTCT	-
M15	MNX1_HUMAN.H11MO.0.D	-4	0.000326654	0.251197	0.250818	19	GATCCTTCCTGAAGATATCATTTGCCCAGTTCAACAATTA	CTATTTTAATAACCCTTAA	+
M15	IRX2_HUMAN.H11MO.0.D	-14	0.000527833	0.405903	0.258437	19	GATCCTTCCTGAAGATATCATTTGCCCAGTTCAACAATTA	ACATGGGTGGGCATGTTGG	+
M15	HXC10_HUMAN.H11MO.0.D	-5	0.00177797	1.36726	0.451083	19	GATCCTTCCTGAAGATATCATTTGCCCAGTTCAACAATTA	GTAATAAAAAAATTAAAAA	-
M16	RXRA_HUMAN.H11MO.0.A	1	0.000147858	0.113702	0.126082	19	TTTAGCCTTTCACCAGCCCCACTGAAAATTTAATGCCTAT	CTCTGACCTCTGCCTCCCCC	-
M16	IRX2_HUMAN.H11MO.0.D	-6	0.000166142	0.127763	0.126082	19	TTTAGCCTTTCACCAGCCCCACTGAAAATTTAATGCCTAT	CCAACATGCCCACCCATGT	-
M16	ZN341_HUMAN.H11MO.0.C	2	0.000364795	0.280527	0.15783	20	TTTAGCCTTTCACCAGCCCCACTGAAAATTTAATGCCTAT	GCTCTTCCCTCCCCCCCCCCCC	-
M16	MNX1_HUMAN.H11MO.0.D	-21	0.000576037	0.442972	0.15783	19	TTTAGCCTTTCACCAGCCCCACTGAAAATTTAATGCCTAT	CTATTTTAATAACCCTTAA	+
M16	TBX21_HUMAN.H11MO.0.A	-9	0.000582903	0.448253	0.15783	13	TTTAGCCTTTCACCAGCCCCACTGAAAATTTAATGCCTAT	TTCACACCTCCAC	-
M16	NR1H3_HUMAN.H11MO.0.B	-2	0.00062393	0.479802	0.15783	19	TTTAGCCTTTCACCAGCCCCACTGAAAATTTAATGCCTAT	TGACCTGCAGTGACCTCTG	-
M16	THA_HUMAN.H11MO.0.C	-1	0.00132045	1.01542	0.235211	17	TTTAGCCTTTCACCAGCCCCACTGAAAATTTAATGCCTAT	CTGACCTGAAGTGACCC	-
M16	RARG_HUMAN.H11MO.2.D	0	0.00144339	1.10997	0.235211	20	TTTAGCCTTTCACCAGCCCCACTGAAAATTTAATGCCTAT	GTGACCTCTGGGTGACCCCC	-
M16	VEZF1_HUMAN.H11MO.0.C	-5	0.00155004	1.19198	0.235211	22	TTTAGCCTTTCACCAGCCCCACTGAAAATTTAATGCCTAT	CCCCTCCCCCTCCCCCCTCCCC	-
M16	TLX1_HUMAN.H11MO.0.D	1	0.00168201	1.29346	0.235211	16	TTTAGCCTTTCACCAGCCCCACTGAAAATTTAATGCCTAT	CCTTGGCAACTTGCCAG	-
M16	KLF6_HUMAN.H11MO.0.A	-3	0.00170469	1.31091	0.235211	19	TTTAGCCTTTCACCAGCCCCACTGAAAATTTAATGCCTAT	CCCCCGGCCCCGCCCTTCC	-
M16	ZBT17_HUMAN.H11MO.0.A	-1	0.00197911	1.52194	0.241744	19	TTTAGCCTTTCACCAGCCCCACTGAAAATTTAATGCCTAT	CTTCCCCTCCCCCACCCTC	-
M16	SPIC_HUMAN.H11MO.0.D	-7	0.00207059	1.59229	0.241744	13	TTTAGCCTTTCACCAGCCCCACTGAAAATTTAATGCCTAT	CCTCCCCTTCCTC	-
M16	ZN350_HUMAN.H11MO.0.C	-21	0.00313824	2.41331	0.340223	18	TTTAGCCTTTCACCAGCCCCACTGAAAATTTAATGCCTAT	CAGTCCTTTTATGACCTA	+
M16	BRAC_HUMAN.H11MO.0.A	-7	0.00419433	3.22544	0.379119	20	TTTAGCCTTTCACCAGCCCCACTGAAAATTTAATGCCTAT	ATTTCACACCTCCCTGCTAA	-
M16	SP3_HUMAN.H11MO.0.B	-4	0.00419433	3.22544	0.379119	20	TTTAGCCTTTCACCAGCCCCACTGAAAATTTAATGCCTAT	CCCCGGCCCCGCCCCCCCCC	-
M16	ZN563_HUMAN.H11MO.0.C	2	0.00424638	3.26547	0.379119	19	TTTAGCCTTTCACCAGCCCCACTGAAAATTTAATGCCTAT	GCAGCTGCCAGTGAGGATCCC	-
M16	PAX2_HUMAN.H11MO.0.D	-10	0.00523314	4.02428	0.436636	18	TTTAGCCTTTCACCAGCCCCACTGAAAATTTAATGCCTAT	GTTCAGTCATGCGTGACA	+
M16	PURA_HUMAN.H11MO.0.D	-5	0.00575134	4.42278	0.436636	17	TTTAGCCTTTCACCAGCCCCACTGAAAATTTAATGCCTAT	CCCTGCCCCCCCCTTCC	-
M16	HME2_HUMAN.H11MO.0.D	-6	0.00580574	4.46462	0.436636	11	TTTAGCCTTTCACCAGCCCCACTGAAAATTTAATGCCTAT	CCCTAATTACC	-
M16	BC11A_HUMAN.H11MO.0.A	-6	0.00618983	4.75998	0.436636	17	TTTAGCCTTTCACCAGCCCCACTGAAAATTTAATGCCTAT	TTTTCACTTCCTCTTTT	-
M16	HXC10_HUMAN.H11MO.0.D	-18	0.00665495	5.11765	0.436636	19	TTTAGCCTTTCACCAGCCCCACTGAAAATTTAATGCCTAT	TTTTTAATTTTTTTATTAC	+
M16	NR1D1_HUMAN.H11MO.0.B	-7	0.00712508	5.47919	0.436636	19	TTTAGCCTTTCACCAGCCCCACTGAAAATTTAATGCCTAT	CCTTCTGACCCACTTCCCT	-
M16	ZN394_HUMAN.H11MO.0.C	-17	0.00719208	5.53071	0.436636	20	TTTAGCCTTTCACCAGCCCCACTGAAAATTTAATGCCTAT	ATTCCATTCTATTCCATTCT	-
M16	RARA_HUMAN.H11MO.0.A	2	0.00719208	5.53071	0.436636	18	TTTAGCCTTTCACCAGCCCCACTGAAAATTTAATGCCTAT	CCTTGACCTCTTGATCCCCC	-
M16	NKX61_HUMAN.H11MO.0.B	-16	0.00815904	6.2743	0.45521	19	TTTAGCCTTTCACCAGCCCCACTGAAAATTTAATGCCTAT	GATTAATGGGAATTTAATG	+
M16	NR1I2_HUMAN.H11MO.0.C	-1	0.00872657	6.71074	0.45521	19	TTTAGCCTTTCACCAGCCCCACTGAAAATTTAATGCCTAT	CTGAACTTTTTTGACCTCA	-
M16	VENTX_HUMAN.H11MO.0.D	-16	0.00933044	7.17511	0.45521	19	TTTAGCCTTTCACCAGCCCCACTGAAAATTTAATGCCTAT	CGCTAATTGGTTTCTAATT	+
M16	PATZ1_HUMAN.H11MO.0.C	-5	0.00965804	7.42703	0.45521	22	TTTAGCCTTTCACCAGCCCCACTGAAAATTTAATGCCTAT	CCTCCCCCCCCGCCCCCTCCCC	-
M16	KLF3_HUMAN.H11MO.0.B	-5	0.00997272	7.66902	0.45521	19	TTTAGCCTTTCACCAGCCCCACTGAAAATTTAATGCCTAT	CCCGGCCCCGCCCCTCCCC	-
M16	EGR1_HUMAN.H11MO.0.A	-6	0.0102403	7.87479	0.45521	17	TTTAGCCTTTCACCAGCCCCACTGAAAATTTAATGCCTAT	CCCCCGCCCACGCCCTC	-
M16	LYL1_HUMAN.H11MO.0.A	-25	0.0104972	8.07238	0.45521	14	TTTAGCCTTTCACCAGCCCCACTGAAAATTTAATGCCTAT	CCAGCTGTTTCCTG	+
M17	IRX2_HUMAN.H11MO.0.D	-2	0.000266732	0.205117	0.403607	19	TTGATAAAAGATTAGCGCCGTGGAGAGAATGTTCATTACA	CCAACATGCCCACCCATGT	-
M17	MNX1_HUMAN.H11MO.0.D	-20	0.000691653	0.531881	0.403607	19	TTGATAAAAGATTAGCGCCGTGGAGAGAATGTTCATTACA	TTAAGGGTTATTAAAATAG	-
M17	HXC10_HUMAN.H11MO.0.D	-19	0.00136564	1.05018	0.403607	19	TTGATAAAAGATTAGCGCCGTGGAGAGAATGTTCATTACA	GTAATAAAAAAATTAAAAA	-
M17	GATA1_HUMAN.H11MO.0.A	-28	0.00136564	1.05018	0.403607	12	TTGATAAAAGATTAGCGCCGTGGAGAGAATGTTCATTACA	CTGGCGGGGACAGATAAGA	+
M17	RXRA_HUMAN.H11MO.0.A	-2	0.00184094	1.41569	0.403607	20	TTGATAAAAGATTAGCGCCGTGGAGAGAATGTTCATTACA	GGGGGAGGCAGAGGTCAGAG	+
M18	MNX1_HUMAN.H11MO.0.D	-5	5.25969e-05	0.040447	0.080719	19	ACCATAGTTTGGATTGAGCACTTGGAGAACTTTATAGCTC	CTATTTTAATAACCCTTAA	+
M18	IRX2_HUMAN.H11MO.0.D	-1	0.000515487	0.39641	0.28538	19	ACCATAGTTTGGATTGAGCACTTGGAGAACTTTATAGCTC	ACATGGGTGGGCATGTTGG	+
M18	DLX6_HUMAN.H11MO.0.D	5	0.00138931	1.06838	0.426427	10	ACCATAGTTTGGATTGAGCACTTGGAGAACTTTATAGCTC	TAATTACCTTAATTT	-
M18	RXRA_HUMAN.H11MO.0.A	-6	0.00190751	1.46688	0.487901	20	ACCATAGTTTGGATTGAGCACTTGGAGAACTTTATAGCTC	CTCTGACCTCTGCCTCCCCC	-
M19	ZN394_HUMAN.H11MO.0.C	-19	9.00474e-05	0.0692465	0.102787	20	GTATCTGTGCAACATGTAGCTTCCAGAGACTTGCATGGTC	ATTCCATTCTATTCCATTCT	-
M19	IRX2_HUMAN.H11MO.0.D	-8	0.000133953	0.10301	0.102787	19	GTATCTGTGCAACATGTAGCTTCCAGAGACTTGCATGGTC	CCAACATGCCCACCCATGT	-
M19	MNX1_HUMAN.H11MO.0.D	-14	0.000674236	0.518488	0.316001	19	GTATCTGTGCAACATGTAGCTTCCAGAGACTTGCATGGTC	TTAAGGGTTATTAAAATAG	-
M19	GATA1_HUMAN.H11MO.0.A	-29	0.00123544	0.950057	0.316001	11	GTATCTGTGCAACATGTAGCTTCCAGAGACTTGCATGGTC	CTGGCGGGGACAGATAAGA	+
M19	TLX1_HUMAN.H11MO.0.D	-3	0.00208155	1.60071	0.456357	17	GTATCTGTGCAACATGTAGCTTCCAGAGACTTGCATGGTC	CCTTGGCAACTTGCCAG	-
M19	PAX8_HUMAN.H11MO.0.D	-16	0.00259764	1.99758	0.483902	14	GTATCTGTGCAACATGTAGCTTCCAGAGACTTGCATGGTC	CCCGCTTCAGTGAC	-
M19	HXC10_HUMAN.H11MO.0.D	-11	0.00315313	2.42476	0.483902	19	GTATCTGTGCAACATGTAGCTTCCAGAGACTTGCATGGTC	TTTTTAATTTTTTTATTAC	+
M21	ZN563_HUMAN.H11MO.0.C	-3	2.20127e-05	0.0169278	0.0336416	21	GAGGGGGGTCCGTCAAGAAGAAGCTGATGTCGCATTTATA	GGGATCCTCACTGGCAGCTGC	+
M21	IRX2_HUMAN.H11MO.0.D	-2	0.00118413	0.910596	0.491996	19	GAGGGGGGTCCGTCAAGAAGAAGCTGATGTCGCATTTATA	ACATGGGTGGGCATGTTGG	+
M21	THA_HUMAN.H11MO.0.C	-5	0.00131445	1.01082	0.491996	17	GAGGGGGGTCCGTCAAGAAGAAGCTGATGTCGCATTTATA	GGGTCACTTCAGGTCAG	+
M21	MNX1_HUMAN.H11MO.0.D	0	0.0016234	1.24839	0.491996	19	GAGGGGGGTCCGTCAAGAAGAAGCTGATGTCGCATTTATA	TTAAGGGTTATTAAAATAG	-
M21	RFX5_HUMAN.H11MO.0.A	-8	0.00200016	1.53812	0.491996	20	GAGGGGGGTCCGTCAAGAAGAAGCTGATGTCGCATTTATA	TCTGCCTAGCAACAGCTGAC	-
M21	SPIC_HUMAN.H11MO.0.D	-16	0.00232096	1.78482	0.491996	13	GAGGGGGGTCCGTCAAGAAGAAGCTGATGTCGCATTTATA	GAGGAAGGGGAGG	+
M21	NR1D1_HUMAN.H11MO.0.B	-1	0.00238707	1.83566	0.491996	19	GAGGGGGGTCCGTCAAGAAGAAGCTGATGTCGCATTTATA	AGGGAAGTGGGTCAGAAGG	+
M21	NR1H3_HUMAN.H11MO.0.B	-2	0.00257542	1.9805	0.491996	19	GAGGGGGGTCCGTCAAGAAGAAGCTGATGTCGCATTTATA	CAGAGGTCACTGCAGGTCA	+
M22	MNX1_HUMAN.H11MO.0.D	-13	0.000242638	0.186588	0.188947	19	AATAAGCAACGGTATTGGGTGAGACAGCATTAGATTCGAG	CTATTTTAATAACCCTTAA	+
M22	IRX2_HUMAN.H11MO.0.D	-5	0.000429889	0.330584	0.188947	19	AATAAGCAACGGTATTGGGTGAGACAGCATTAGATTCGAG	ACATGGGTGGGCATGTTGG	+
M22	HME2_HUMAN.H11MO.0.D	-23	0.000492799	0.378962	0.188947	11	AATAAGCAACGGTATTGGGTGAGACAGCATTAGATTCGAG	CCCTAATTACC	-
M22	GATA2_HUMAN.H11MO.0.A	-29	0.000691344	0.531643	0.212058	11	AATAAGCAACGGTATTGGGTGAGACAGCATTAGATTCGAG	CTGGGGGGTGGAGATAAGG	+
M22	GATA1_HUMAN.H11MO.0.A	-29	0.00109684	0.843473	0.280366	11	AATAAGCAACGGTATTGGGTGAGACAGCATTAGATTCGAG	CTGGCGGGGACAGATAAGA	+
M22	ZN394_HUMAN.H11MO.0.C	0	0.00140621	1.08137	0.292653	20	AATAAGCAACGGTATTGGGTGAGACAGCATTAGATTCGAG	AGAATGGAATAGAATGGAAT	+
M23	ZN563_HUMAN.H11MO.0.C	-3	2.44254e-05	0.0187831	0.0368009	21	CCCAGTGCGGCAGCTAGTGACGGCTGCTGATTATCTAACC	GCAGCTGCCAGTGAGGATCCC	-
M23	SPZ1_HUMAN.H11MO.0.D	0	9.14252e-05	0.070306	0.0421336	16	CCCAGTGCGGCAGCTAGTGACGGCTGCTGATTATCTAACC	CCCAGGGTAACAGCCG	-
M23	PAX5_HUMAN.H11MO.0.A	0	9.94244e-05	0.0764574	0.0421336	21	CCCAGTGCGGCAGCTAGTGACGGCTGCTGATTATCTAACC	GCCTGGGCAGCAGAGCGTGAC	+
M23	ZN589_HUMAN.H11MO.0.D	0	0.000111859	0.0860197	0.0421336	16	CCCAGTGCGGCAGCTAGTGACGGCTGCTGATTATCTAACC	CCCACGGTTACTGCCG	+
M23	NR1D1_HUMAN.H11MO.0.B	2	0.00026331	0.202485	0.079344	17	CCCAGTGCGGCAGCTAGTGACGGCTGCTGATTATCTAACC	AGGGAAGTGGGTCAGAAGG	+
M23	NR1H3_HUMAN.H11MO.0.B	-7	0.000610534	0.469501	0.153312	19	CCCAGTGCGGCAGCTAGTGACGGCTGCTGATTATCTAACC	TGACCTGCAGTGACCTCTG	-
M23	Z324A_HUMAN.H11MO.0.C	-7	0.000902647	0.694135	0.164222	23	CCCAGTGCGGCAGCTAGTGACGGCTGCTGATTATCTAACC	TGGCAGCAAAGGATGGTTTGATA	-
M23	IRX2_HUMAN.H11MO.0.D	1	0.0009928	0.763464	0.164222	18	CCCAGTGCGGCAGCTAGTGACGGCTGCTGATTATCTAACC	ACATGGGTGGGCATGTTGG	+
M23	ZN667_HUMAN.H11MO.0.C	-4	0.00107518	0.826815	0.164222	19	CCCAGTGCGGCAGCTAGTGACGGCTGCTGATTATCTAACC	GCTGAGCTTTTAAGGCCAC	-
M23	TLX1_HUMAN.H11MO.0.D	-6	0.00108997	0.838187	0.164222	17	CCCAGTGCGGCAGCTAGTGACGGCTGCTGATTATCTAACC	CTGGCAAGTTGCCAAGG	+
M23	RFX5_HUMAN.H11MO.0.A	-1	0.00206716	1.58965	0.241004	20	CCCAGTGCGGCAGCTAGTGACGGCTGCTGATTATCTAACC	TCTGCCTAGCAACAGCTGAC	-
M23	OLIG2_HUMAN.H11MO.0.B	0	0.00207946	1.59911	0.241004	18	CCCAGTGCGGCAGCTAGTGACGGCTGCTGATTATCTAACC	CCAGCTGTTTCCCTTCTG	+
M23	HESX1_HUMAN.H11MO.0.D	-4	0.00297491	2.28771	0.320157	16	CCCAGTGCGGCAGCTAGTGACGGCTGCTGATTATCTAACC	ATCCGGCACGTGGCCT	+
M23	ZN394_HUMAN.H11MO.0.C	-3	0.00397522	3.05694	0.351348	20	CCCAGTGCGGCAGCTAGTGACGGCTGCTGATTATCTAACC	AGAATGGAATAGAATGGAAT	+
M23	PROX1_HUMAN.H11MO.0.D	-2	0.00433847	3.33628	0.351348	17	CCCAGTGCGGCAGCTAGTGACGGCTGCTGATTATCTAACC	GGGTAAGGCGGGTTGGG	+
M23	TBX21_HUMAN.H11MO.0.A	-4	0.00443072	3.40722	0.351348	13	CCCAGTGCGGCAGCTAGTGACGGCTGCTGATTATCTAACC	GTGGAGGTGTGAA	+
M23	MYBA_HUMAN.H11MO.0.D	-5	0.00493415	3.79436	0.354228	15	CCCAGTGCGGCAGCTAGTGACGGCTGCTGATTATCTAACC	AGTGGCAGTTGGAGA	+
M23	ZN350_HUMAN.H11MO.1.D	-7	0.00506125	3.8921	0.354228	24	CCCAGTGCGGCAGCTAGTGACGGCTGCTGATTATCTAACC	GGGCAACAAATCCCTGCGCCCCGT	-
M23	OSR2_HUMAN.H11MO.0.C	-1	0.00523815	4.02813	0.354228	16	CCCAGTGCGGCAGCTAGTGACGGCTGCTGATTATCTAACC	CAGCAGAAGCAGCAGC	-
M23	LYL1_HUMAN.H11MO.0.A	0	0.00540747	4.15834	0.354228	14	CCCAGTGCGGCAGCTAGTGACGGCTGCTGATTATCTAACC	CCAGCTGTTTCCTG	+
M23	GATA1_HUMAN.H11MO.0.A	-16	0.00652777	5.01986	0.381216	19	CCCAGTGCGGCAGCTAGTGACGGCTGCTGATTATCTAACC	CTGGCGGGGACAGATAAGA	+
M23	THAP1_HUMAN.H11MO.0.C	1	0.00664513	5.1101	0.381216	21	CCCAGTGCGGCAGCTAGTGACGGCTGCTGATTATCTAACC	GCCCGCAGCCAAGATGGCGGCG	-
M23	MAFA_HUMAN.H11MO.0.D	-1	0.00683153	5.25344	0.381216	21	CCCAGTGCGGCAGCTAGTGACGGCTGCTGATTATCTAACC	CGAAGGCTGCGGGGTCAGCAC	-
M23	ZFX_HUMAN.H11MO.1.A	-8	0.00858012	6.59811	0.401069	17	CCCAGTGCGGCAGCTAGTGACGGCTGCTGATTATCTAACC	GGGGGCGGAGGCCGGGG	+
M23	ZN335_HUMAN.H11MO.0.A	-8	0.00860023	6.61358	0.401069	22	CCCAGTGCGGCAGCTAGTGACGGCTGCTGATTATCTAACC	GGCTGTCCTCGGCGCTGCCTGA	+
M23	SPIC_HUMAN.H11MO.0.D	-6	0.00885723	6.81121	0.401069	13	CCCAGTGCGGCAGCTAGTGACGGCTGCTGATTATCTAACC	GAGGAAGGGGAGG	+
M23	TFCP2_HUMAN.H11MO.0.D	-8	0.00902079	6.93699	0.401069	16	CCCAGTGCGGCAGCTAGTGACGGCTGCTGATTATCTAACC	GCCTGAACTGGCCAGA	+
M23	PATZ1_HUMAN.H11MO.0.C	-1	0.00916642	7.04898	0.401069	22	CCCAGTGCGGCAGCTAGTGACGGCTGCTGATTATCTAACC	GGGGAGGGGGCGGGGGGGGAGG	+
M23	PAX2_HUMAN.H11MO.0.D	-8	0.00931686	7.16467	0.401069	18	CCCAGTGCGGCAGCTAGTGACGGCTGCTGATTATCTAACC	TGTCACGCATGACTGAAC	-
M23	TAF1_HUMAN.H11MO.0.A	-13	0.00973171	7.48369	0.401856	16	CCCAGTGCGGCAGCTAGTGACGGCTGCTGATTATCTAACC	AAGATGGCGGCGGCGG	+
M23	KLF6_HUMAN.H11MO.0.A	0	0.0106258	8.17124	0.404287	19	CCCAGTGCGGCAGCTAGTGACGGCTGCTGATTATCTAACC	GGAAGGGCGGGGCCGGGGG	+
M23	RARG_HUMAN.H11MO.0.B	-6	0.0107333	8.2539	0.404287	18	CCCAGTGCGGCAGCTAGTGACGGCTGCTGATTATCTAACC	AGGTCAGAGTGACCTGGG	+
M23	PTF1A_HUMAN.H11MO.0.B	-12	0.0115137	8.85406	0.423106	18	CCCAGTGCGGCAGCTAGTGACGGCTGCTGATTATCTAACC	GGGAAAGGGGGCAGCTGG	-
M23	GATA2_HUMAN.H11MO.0.A	6	0.0130238	10.0153	0.444862	13	CCCAGTGCGGCAGCTAGTGACGGCTGCTGATTATCTAACC	CCTTATCTCCACCCCCCAG	-
M23	ZN341_HUMAN.H11MO.0.C	6	0.0133571	10.2716	0.444862	16	CCCAGTGCGGCAGCTAGTGACGGCTGCTGATTATCTAACC	GCTCTTCCCTCCCCCCCCCCCC	-
M23	RXRA_HUMAN.H11MO.0.A	-6	0.0135615	10.4288	0.444862	20	CCCAGTGCGGCAGCTAGTGACGGCTGCTGATTATCTAACC	GGGGGAGGCAGAGGTCAGAG	+
M23	ZN554_HUMAN.H11MO.0.C	6	0.0135615	10.4288	0.444862	14	CCCAGTGCGGCAGCTAGTGACGGCTGCTGATTATCTAACC	GCTGAGCCATGTGGGGTGCT	+
M23	ZN214_HUMAN.H11MO.0.C	-8	0.0142077	10.9257	0.444862	22	CCCAGTGCGGCAGCTAGTGACGGCTGCTGATTATCTAACC	TCCTTTTTGAGGCCTTTGATGA	+
M23	HME2_HUMAN.H11MO.0.D	-12	0.0144679	11.1258	0.444862	11	CCCAGTGCGGCAGCTAGTGACGGCTGCTGATTATCTAACC	GGTAATTAGGG	+
M23	MNX1_HUMAN.H11MO.0.D	-20	0.015912	12.2363	0.47948	19	CCCAGTGCGGCAGCTAGTGACGGCTGCTGATTATCTAACC	TTAAGGGTTATTAAAATAG	-
M23	TAL1_HUMAN.H11MO.0.A	6	0.0169984	13.0718	0.495903	13	CCCAGTGCGGCAGCTAGTGACGGCTGCTGATTATCTAACC	CCTTATCTGCCCCCCCCAG	-
M23	DMBX1_HUMAN.H11MO.0.D	-24	0.0175558	13.5004	0.499072	16	CCCAGTGCGGCAGCTAGTGACGGCTGCTGATTATCTAACC	TAATTATAATCTAATTAATT	+
M24	IRX2_HUMAN.H11MO.0.D	-3	0.000169761	0.130546	0.167865	19	ACGCTCATTCGGGCTGTGCAGCATTCTTTATCTACCCCGA	CCAACATGCCCACCCATGT	-
M24	NR1D1_HUMAN.H11MO.0.B	-1	0.000259268	0.199377	0.167865	19	ACGCTCATTCGGGCTGTGCAGCATTCTTTATCTACCCCGA	AGGGAAGTGGGTCAGAAGG	+
M24	ZN394_HUMAN.H11MO.0.C	-18	0.000375966	0.289118	0.167865	20	ACGCTCATTCGGGCTGTGCAGCATTCTTTATCTACCCCGA	ATTCCATTCTATTCCATTCT	-
M24	RXRA_HUMAN.H11MO.0.A	-13	0.000440228	0.338535	0.167865	20	ACGCTCATTCGGGCTGTGCAGCATTCTTTATCTACCCCGA	CTCTGACCTCTGCCTCCCCC	-
M24	ZN563_HUMAN.H11MO.0.C	-8	0.00108596	0.835102	0.325406	21	ACGCTCATTCGGGCTGTGCAGCATTCTTTATCTACCCCGA	GGGATCCTCACTGGCAGCTGC	+
M24	MNX1_HUMAN.H11MO.0.D	-22	0.00128007	0.984376	0.325406	18	ACGCTCATTCGGGCTGTGCAGCATTCTTTATCTACCCCGA	CTATTTTAATAACCCTTAA	+
M24	GATA1_HUMAN.H11MO.0.A	-28	0.00250207	1.92409	0.39295	12	ACGCTCATTCGGGCTGTGCAGCATTCTTTATCTACCCCGA	CTGGCGGGGACAGATAAGA	+
M24	ZFX_HUMAN.H11MO.1.A	-6	0.00270887	2.08312	0.39295	17	ACGCTCATTCGGGCTGTGCAGCATTCTTTATCTACCCCGA	CCCCGGCCTCCGCCCCC	-
M24	LYL1_HUMAN.H11MO.0.A	-21	0.00274894	2.11394	0.39295	14	ACGCTCATTCGGGCTGTGCAGCATTCTTTATCTACCCCGA	CCAGCTGTTTCCTG	+
M24	MAFA_HUMAN.H11MO.0.D	-10	0.0033143	2.5487	0.39295	21	ACGCTCATTCGGGCTGTGCAGCATTCTTTATCTACCCCGA	GTGCTGACCCCGCAGCCTTCG	+
M24	HME2_HUMAN.H11MO.0.D	-25	0.00334919	2.57552	0.39295	11	ACGCTCATTCGGGCTGTGCAGCATTCTTTATCTACCCCGA	CCCTAATTACC	-
M24	OLIG2_HUMAN.H11MO.0.B	-21	0.00365949	2.81415	0.398689	18	ACGCTCATTCGGGCTGTGCAGCATTCTTTATCTACCCCGA	CCAGCTGTTTCCCTTCTG	+
M24	Z324A_HUMAN.H11MO.0.C	-14	0.00486633	3.74221	0.473352	23	ACGCTCATTCGGGCTGTGCAGCATTCTTTATCTACCCCGA	TATCAAACCATCCTTTGCTGCCA	+
M24	ZN589_HUMAN.H11MO.0.D	-5	0.00496549	3.81846	0.473352	16	ACGCTCATTCGGGCTGTGCAGCATTCTTTATCTACCCCGA	CCCACGGTTACTGCCG	+
M24	TLX1_HUMAN.H11MO.0.D	-7	0.00535616	4.11889	0.480558	17	ACGCTCATTCGGGCTGTGCAGCATTCTTTATCTACCCCGA	CCTTGGCAACTTGCCAG	-
M24	ZN350_HUMAN.H11MO.0.C	-22	0.00606061	4.66061	0.492827	18	ACGCTCATTCGGGCTGTGCAGCATTCTTTATCTACCCCGA	CAGTCCTTTTATGACCTA	+
M24	ZN341_HUMAN.H11MO.0.C	-17	0.00675601	5.19537	0.492827	22	ACGCTCATTCGGGCTGTGCAGCATTCTTTATCTACCCCGA	GCTCTTCCCTCCCCCCCCCCCC	-
M24	GATA2_HUMAN.H11MO.0.A	-28	0.00767696	5.90358	0.492827	12	ACGCTCATTCGGGCTGTGCAGCATTCTTTATCTACCCCGA	CTGGGGGGTGGAGATAAGG	+
M24	SP4_HUMAN.H11MO.0.A	-8	0.00776651	5.97245	0.492827	20	ACGCTCATTCGGGCTGTGCAGCATTCTTTATCTACCCCGA	CCCGGCCCCGCCCCCTTCCC	-
M24	DLX6_HUMAN.H11MO.0.D	5	0.00778459	5.98635	0.492827	10	ACGCTCATTCGGGCTGTGCAGCATTCTTTATCTACCCCGA	TAATTACCTTAATTT	-
M24	PAX8_HUMAN.H11MO.0.D	-21	0.00819014	6.29822	0.492827	14	ACGCTCATTCGGGCTGTGCAGCATTCTTTATCTACCCCGA	CCCGCTTCAGTGAC	-
M24	RORA_HUMAN.H11MO.0.C	-5	0.00840091	6.4603	0.492827	13	ACGCTCATTCGGGCTGTGCAGCATTCTTTATCTACCCCGA	AACTAGGTCAGGG	+
M25	MNX1_HUMAN.H11MO.0.D	-10	6.36407e-05	0.0489397	0.0976466	19	AAAGATGATGTTCACTTTTTGTTAAAAGGTATAATCGAAT	TTAAGGGTTATTAAAATAG	-
M25	HXC10_HUMAN.H11MO.0.D	-6	0.000221374	0.170237	0.169832	19	AAAGATGATGTTCACTTTTTGTTAAAAGGTATAATCGAAT	TTTTTAATTTTTTTATTAC	+
M26	ZN394_HUMAN.H11MO.0.C	-4	5.67909e-05	0.0436722	0.0870413	20	AGTAAGTCAATTGTTTTCCACTAATACTAATTTCTGCACT	ATTCCATTCTATTCCATTCT	-
M26	IRX2_HUMAN.H11MO.0.D	-6	0.000113594	0.0873541	0.087051	19	AGTAAGTCAATTGTTTTCCACTAATACTAATTTCTGCACT	ACATGGGTGGGCATGTTGG	+
M26	MNX1_HUMAN.H11MO.0.D	-20	0.000377437	0.290249	0.185113	19	AGTAAGTCAATTGTTTTCCACTAATACTAATTTCTGCACT	TTAAGGGTTATTAAAATAG	-
M26	HXC10_HUMAN.H11MO.0.D	-20	0.00115881	0.891123	0.355212	19	AGTAAGTCAATTGTTTTCCACTAATACTAATTTCTGCACT	GTAATAAAAAAATTAAAAA	-
M28	IRX2_HUMAN.H11MO.0.D	-9	0.000670011	0.515238	0.324595	19	TGGGTAATTTATAGTTATGCTGTACTGGAGCTACTAAATC	ACATGGGTGGGCATGTTGG	+
M28	MNX1_HUMAN.H11MO.0.D	-7	0.000670011	0.515238	0.324595	19	TGGGTAATTTATAGTTATGCTGTACTGGAGCTACTAAATC	TTAAGGGTTATTAAAATAG	-
M28	ZN394_HUMAN.H11MO.0.C	-6	0.00076193	0.585924	0.324595	20	TGGGTAATTTATAGTTATGCTGTACTGGAGCTACTAAATC	ATTCCATTCTATTCCATTCT	-
M29	MNX1_HUMAN.H11MO.0.D	-2	0.000117917	0.0906781	0.181082	19	GACCAACGTTTGCTCAAATAGATAGCGGTACAAGTTTGGA	TTAAGGGTTATTAAAATAG	-
M29	GATA1_HUMAN.H11MO.0.A	-8	0.000443211	0.340829	0.245646	19	GACCAACGTTTGCTCAAATAGATAGCGGTACAAGTTTGGA	CTGGCGGGGACAGATAAGA	+
M29	IRX2_HUMAN.H11MO.0.D	-19	0.000479878	0.369026	0.245646	19	GACCAACGTTTGCTCAAATAGATAGCGGTACAAGTTTGGA	ACATGGGTGGGCATGTTGG	+
M29	ZN394_HUMAN.H11MO.0.C	-14	0.00123911	0.952873	0.368323	20	GACCAACGTTTGCTCAAATAGATAGCGGTACAAGTTTGGA	AGAATGGAATAGAATGGAAT	+
M29	HME2_HUMAN.H11MO.0.D	-16	0.00143906	1.10664	0.368323	11	GACCAACGTTTGCTCAAATAGATAGCGGTACAAGTTTGGA	GGTAATTAGGG	+
M32	IRX2_HUMAN.H11MO.0.D	-2	0.000261616	0.201183	0.215146	19	CTATAATATGGAAACATGTGGATTAAGCGTCACAGATGTA	CCAACATGCCCACCCATGT	-
M32	MNX1_HUMAN.H11MO.0.D	0	0.000392234	0.301628	0.215146	19	CTATAATATGGAAACATGTGGATTAAGCGTCACAGATGTA	CTATTTTAATAACCCTTAA	+
M32	RXRA_HUMAN.H11MO.0.A	-15	0.000420295	0.323207	0.215146	20	CTATAATATGGAAACATGTGGATTAAGCGTCACAGATGTA	CTCTGACCTCTGCCTCCCCC	-
M32	ZN394_HUMAN.H11MO.0.C	-4	0.00111215	0.855247	0.284652	20	CTATAATATGGAAACATGTGGATTAAGCGTCACAGATGTA	AGAATGGAATAGAATGGAAT	+
M32	ZN563_HUMAN.H11MO.0.C	-18	0.0014908	1.14642	0.327055	21	CTATAATATGGAAACATGTGGATTAAGCGTCACAGATGTA	GGGATCCTCACTGGCAGCTGC	+
M33	MNX1_HUMAN.H11MO.0.D	-13	0.000618737	0.475809	0.456483	19	GGTTTTTCAAGTCTTCACTTCGGGAACTTTCACACAATAG	CTATTTTAATAACCCTTAA	+
M33	GATA1_HUMAN.H11MO.0.A	8	0.000668891	0.514377	0.456483	11	GGTTTTTCAAGTCTTCACTTCGGGAACTTTCACACAATAG	TCTTATCTGTCCCCGCCAG	-
M33	IRX2_HUMAN.H11MO.0.D	-4	0.00153894	1.18344	0.456483	19	GGTTTTTCAAGTCTTCACTTCGGGAACTTTCACACAATAG	ACATGGGTGGGCATGTTGG	+
M33	GATA2_HUMAN.H11MO.0.A	8	0.00178234	1.37062	0.456483	11	GGTTTTTCAAGTCTTCACTTCGGGAACTTTCACACAATAG	CCTTATCTCCACCCCCCAG	-
M33	ZN563_HUMAN.H11MO.0.C	-9	0.00237673	1.8277	0.460558	21	GGTTTTTCAAGTCTTCACTTCGGGAACTTTCACACAATAG	GGGATCCTCACTGGCAGCTGC	+
M33	ZN394_HUMAN.H11MO.0.C	-4	0.00239767	1.84381	0.460558	20	GGTTTTTCAAGTCTTCACTTCGGGAACTTTCACACAATAG	ATTCCATTCTATTCCATTCT	-
M34	ZN394_HUMAN.H11MO.0.C	-2	4.41657e-05	0.0339634	0.0395108	20	CACCTCCATGCACAACTCTTCCTCTTCACTCTATGAATAA	ATTCCATTCTATTCCATTCT	-
M34	IRX2_HUMAN.H11MO.0.D	-2	5.15698e-05	0.0396572	0.0395108	19	CACCTCCATGCACAACTCTTCCTCTTCACTCTATGAATAA	CCAACATGCCCACCCATGT	-
M34	MNX1_HUMAN.H11MO.0.D	-5	0.00036943	0.284091	0.188695	19	CACCTCCATGCACAACTCTTCCTCTTCACTCTATGAATAA	CTATTTTAATAACCCTTAA	+
M34	NR1D1_HUMAN.H11MO.0.B	-2	0.000645777	0.496603	0.247385	19	CACCTCCATGCACAACTCTTCCTCTTCACTCTATGAATAA	CCTTCTGACCCACTTCCCT	-
M34	PAX2_HUMAN.H11MO.0.D	-3	0.00137973	1.06101	0.422838	18	CACCTCCATGCACAACTCTTCCTCTTCACTCTATGAATAA	TGTCACGCATGACTGAAC	-
M35	MNX1_HUMAN.H11MO.0.D	-15	0.000236743	0.182055	0.257508	19	CATCAGTCTAAAATTCCAAGTGAACAATCAAAAGAAAGCA	TTAAGGGTTATTAAAATAG	-
M35	LEF1_HUMAN.H11MO.0.A	-21	0.000341255	0.262425	0.257508	14	CATCAGTCTAAAATTCCAAGTGAACAATCAAAAGAAAGCA	AGCAAATCAAAGGA	-
M35	ZN394_HUMAN.H11MO.0.C	-18	0.000628679	0.483454	0.267453	20	CATCAGTCTAAAATTCCAAGTGAACAATCAAAAGAAAGCA	AGAATGGAATAGAATGGAAT	+
M35	LYL1_HUMAN.H11MO.0.A	-21	0.000708869	0.54512	0.267453	14	CATCAGTCTAAAATTCCAAGTGAACAATCAAAAGAAAGCA	CAGGAAACAGCTGG	-
M35	VENTX_HUMAN.H11MO.0.D	-17	0.00183714	1.41276	0.381062	19	CATCAGTCTAAAATTCCAAGTGAACAATCAAAAGAAAGCA	AATTAGAAACCAATTAGCG	-
M35	ANDR_HUMAN.H11MO.0.A	-22	0.00183978	1.41479	0.381062	18	CATCAGTCTAAAATTCCAAGTGAACAATCAAAAGAAAGCA	AGCAAACAAAAAAGAACA	-
M35	OLIG2_HUMAN.H11MO.0.B	-17	0.00216955	1.66839	0.381062	18	CATCAGTCTAAAATTCCAAGTGAACAATCAAAAGAAAGCA	CAGAAGGGAAACAGCTGG	-
M35	FOXD3_HUMAN.H11MO.0.D	-17	0.00218529	1.68049	0.381062	15	CATCAGTCTAAAATTCCAAGTGAACAATCAAAAGAAAGCA	TGCTAAGTAAACAAA	-
M35	ZN214_HUMAN.H11MO.0.C	-14	0.00239546	1.84211	0.381062	22	CATCAGTCTAAAATTCCAAGTGAACAATCAAAAGAAAGCA	TCATCAAAGGCCTCAAAAAGGA	-
M35	MAF_HUMAN.H11MO.0.A	-19	0.00252496	1.94169	0.381062	19	CATCAGTCTAAAATTCCAAGTGAACAATCAAAAGAAAGCA	TTGCTGAGTCAGCAGATTC	-
M35	BRCA1_HUMAN.H11MO.0.D	-28	0.0036602	2.81469	0.432701	9	CATCAGTCTAAAATTCCAAGTGAACAATCAAAAGAAAGCA	CAACCCAAA	-
M35	STAT1_HUMAN.H11MO.1.A	-20	0.00372376	2.86357	0.432701	19	CATCAGTCTAAAATTCCAAGTGAACAATCAAAAGAAAGCA	AAGAAAATGAAACTGAAAG	+
M35	ARI5B_HUMAN.H11MO.0.C	-26	0.00386494	2.97214	0.432701	13	CATCAGTCTAAAATTCCAAGTGAACAATCAAAAGAAAGCA	CACAATACCAACA	-
M35	BPTF_HUMAN.H11MO.0.D	-23	0.00401397	3.08674	0.432701	12	CATCAGTCTAAAATTCCAAGTGAACAATCAAAAGAAAGCA	GAAAACAACAAA	-
M35	BHE23_HUMAN.H11MO.0.D	-24	0.00441746	3.39703	0.444451	12	CATCAGTCTAAAATTCCAAGTGAACAATCAAAAGAAAGCA	CCACCATATGCT	-
M35	MAFF_HUMAN.H11MO.0.B	1	0.0048206	3.70704	0.446	17	CATCAGTCTAAAATTCCAAGTGAACAATCAAAAGAAAGCA	TGCTGAGTCAGCATTTTT	+
M35	GATA5_HUMAN.H11MO.0.D	-23	0.00573847	4.41288	0.446	17	CATCAGTCTAAAATTCCAAGTGAACAATCAAAAGAAAGCA	TAAGAGATAACTTAGAT	+
M35	BARH2_HUMAN.H11MO.0.D	-14	0.00607452	4.6713	0.446	18	CATCAGTCTAAAATTCCAAGTGAACAATCAAAAGAAAGCA	CAATTAGGACCAATTAGC	-
M35	ZN350_HUMAN.H11MO.0.C	-20	0.00607452	4.6713	0.446	18	CATCAGTCTAAAATTCCAAGTGAACAATCAAAAGAAAGCA	TAGGTCATAAAAGGACTG	-
M35	TCF7_HUMAN.H11MO.0.A	-20	0.00625365	4.80906	0.446	16	CATCAGTCTAAAATTCCAAGTGAACAATCAAAAGAAAGCA	AACCACATCAAAGGAA	+
M35	PO3F3_HUMAN.H11MO.0.D	-6	0.00671774	5.16594	0.446	17	CATCAGTCTAAAATTCCAAGTGAACAATCAAAAGAAAGCA	ATAAATTATGCAAATTT	+
M35	NANOG_HUMAN.H11MO.1.B	-21	0.0071089	5.46675	0.447027	11	CATCAGTCTAAAATTCCAAGTGAACAATCAAAAGAAAGCA	GAGCCATCAAG	+
M35	BRAC_HUMAN.H11MO.0.A	-13	0.00741103	5.69908	0.447384	20	CATCAGTCTAAAATTCCAAGTGAACAATCAAAAGAAAGCA	TTAGCAGGGAGGTGTGAAAT	+
M35	HXA7_HUMAN.H11MO.0.D	-1	0.00802641	6.17231	0.448642	15	CATCAGTCTAAAATTCCAAGTGAACAATCAAAAGAAAGCA	TCCAATCTATTGATT	-
M35	BATF3_HUMAN.H11MO.0.B	-24	0.00915599	7.04096	0.473873	16	CATCAGTCTAAAATTCCAAGTGAACAATCAAAAGAAAGCA	GAGTCATAATGAAACTG	-
M35	ZNF85_HUMAN.H11MO.0.C	6	0.00982349	7.55426	0.473873	14	CATCAGTCTAAAATTCCAAGTGAACAATCAAAAGAAAGCA	AGATTACTTCAGTTTTCTAT	-
M35	GBX2_HUMAN.H11MO.0.D	-17	0.00988174	7.59906	0.473873	17	CATCAGTCTAAAATTCCAAGTGAACAATCAAAAGAAAGCA	AATTAAAGGCTAATTAG	-
M35	ZIC2_HUMAN.H11MO.0.D	-25	0.0102579	7.88832	0.473873	15	CATCAGTCTAAAATTCCAAGTGAACAATCAAAAGAAAGCA	TCACAGCAGGGGGCC	-
M35	TF7L1_HUMAN.H11MO.0.B	-23	0.0103618	7.96819	0.473873	13	CATCAGTCTAAAATTCCAAGTGAACAATCAAAAGAAAGCA	AACATCAAAGGCA	-
M35	TAL1_HUMAN.H11MO.1.A	-21	0.012048	9.26488	0.479596	15	CATCAGTCTAAAATTCCAAGTGAACAATCAAAAGAAAGCA	CAGGAAGCAGATGTG	+
M35	GATA1_HUMAN.H11MO.0.A	-16	0.0120884	9.29596	0.479596	19	CATCAGTCTAAAATTCCAAGTGAACAATCAAAAGAAAGCA	CTGGCGGGGACAGATAAGA	+
M35	RXRA_HUMAN.H11MO.0.A	-13	0.0120896	9.29694	0.479596	20	CATCAGTCTAAAATTCCAAGTGAACAATCAAAAGAAAGCA	GGGGGAGGCAGAGGTCAGAG	+
M35	STAT2_HUMAN.H11MO.0.A	-20	0.0129689	9.97306	0.479596	19	CATCAGTCTAAAATTCCAAGTGAACAATCAAAAGAAAGCA	AGGAAAATGAAACTGAAAG	+
M35	HXC10_HUMAN.H11MO.0.D	-23	0.0129689	9.97306	0.479596	17	CATCAGTCTAAAATTCCAAGTGAACAATCAAAAGAAAGCA	GTAATAAAAAAATTAAAAA	-
M35	ZIM3_HUMAN.H11MO.0.C	-23	0.0129689	9.97306	0.479596	17	CATCAGTCTAAAATTCCAAGTGAACAATCAAAAGAAAGCA	GCAAGCAACAGAAACCCAA	-
M35	HME1_HUMAN.H11MO.0.D	-15	0.013347	10.2638	0.479596	17	CATCAGTCTAAAATTCCAAGTGAACAATCAAAAGAAAGCA	ATAATTGGGTAATTAGC	-
M35	ZN713_HUMAN.H11MO.0.D	-18	0.0139081	10.6953	0.485338	19	CATCAGTCTAAAATTCCAAGTGAACAATCAAAAGAAAGCA	ATAGAAAAAAGACATGAAA	+
M35	TBX2_HUMAN.H11MO.0.D	-13	0.0145569	11.1943	0.485338	25	CATCAGTCTAAAATTCCAAGTGAACAATCAAAAGAAAGCA	TGCCATCAGAGGTGTGAAAAGCGAC	+
M35	ZNF41_HUMAN.H11MO.1.C	-28	0.0157018	12.0747	0.485338	12	CATCAGTCTAAAATTCCAAGTGAACAATCAAAAGAAAGCA	CACAAGGGAGAA	+
M35	AIRE_HUMAN.H11MO.0.C	-11	0.0158391	12.1803	0.485338	18	CATCAGTCTAAAATTCCAAGTGAACAATCAAAAGAAAGCA	TTAACCAATATAACCAAT	-
M35	NKX61_HUMAN.H11MO.0.B	-6	0.0159771	12.2864	0.485338	19	CATCAGTCTAAAATTCCAAGTGAACAATCAAAAGAAAGCA	CATTAAATTCCCATTAATC	-
M35	HME2_HUMAN.H11MO.0.D	-24	0.0163073	12.5403	0.485338	11	CATCAGTCTAAAATTCCAAGTGAACAATCAAAAGAAAGCA	CCCTAATTACC	-
M35	GATA2_HUMAN.H11MO.0.A	-16	0.0171144	13.161	0.485338	19	CATCAGTCTAAAATTCCAAGTGAACAATCAAAAGAAAGCA	CTGGGGGGTGGAGATAAGG	+
M35	SOX2_HUMAN.H11MO.0.A	-23	0.0171816	13.2127	0.485338	13	CATCAGTCTAAAATTCCAAGTGAACAATCAAAAGAAAGCA	GAGAACAAAGGGA	-
M35	OLIG2_HUMAN.H11MO.1.B	-25	0.0180265	13.8624	0.485338	10	CATCAGTCTAAAATTCCAAGTGAACAATCAAAAGAAAGCA	AAACAGATGG	-
M35	FOXO1_HUMAN.H11MO.0.A	-22	0.0186192	14.3182	0.485338	12	CATCAGTCTAAAATTCCAAGTGAACAATCAAAAGAAAGCA	AGTAAACAGGAA	-
M35	HXA11_HUMAN.H11MO.0.D	-8	0.0186522	14.3435	0.485338	13	CATCAGTCTAAAATTCCAAGTGAACAATCAAAAGAAAGCA	TAAAATTTTATGA	+
M35	SIX2_HUMAN.H11MO.0.A	-20	0.0186522	14.3435	0.485338	13	CATCAGTCTAAAATTCCAAGTGAACAATCAAAAGAAAGCA	TGAAACCTGAGAC	+
M35	SOX10_HUMAN.H11MO.1.A	-23	0.0186522	14.3435	0.485338	13	CATCAGTCTAAAATTCCAAGTGAACAATCAAAAGAAAGCA	GAGAACAAAGGAA	-
M37	NR1D1_HUMAN.H11MO.0.B	-9	0.000168739	0.12976	0.259129	19	AATCAGGGACATTCTGACCTCCGTTGACAGAAACTGTCGT	CCTTCTGACCCACTTCCCT	-
M37	IRX2_HUMAN.H11MO.0.D	-8	0.000386762	0.29742	0.296971	19	AATCAGGGACATTCTGACCTCCGTTGACAGAAACTGTCGT	CCAACATGCCCACCCATGT	-
M37	MNX1_HUMAN.H11MO.0.D	-18	0.00107315	0.825255	0.397443	19	AATCAGGGACATTCTGACCTCCGTTGACAGAAACTGTCGT	TTAAGGGTTATTAAAATAG	-
M37	RARG_HUMAN.H11MO.0.B	-2	0.00129403	0.99511	0.397443	18	AATCAGGGACATTCTGACCTCCGTTGACAGAAACTGTCGT	CCCAGGTCACTCTGACCT	-
M37	RXRA_HUMAN.H11MO.0.A	-11	0.00196401	1.51032	0.430869	20	AATCAGGGACATTCTGACCTCCGTTGACAGAAACTGTCGT	CTCTGACCTCTGCCTCCCCC	-
M38	MNX1_HUMAN.H11MO.0.D	-20	0.000284872	0.219066	0.436899	19	ACTAAGTGTTTATTATTAACAAAGAGTATTAATGACTCAA	CTATTTTAATAACCCTTAA	+
M40	IRX2_HUMAN.H11MO.0.D	-7	0.000107439	0.0826203	0.117963	19	TCGTGTCCTCAAGGGTTCTGCCACTTAGCAAAGACTGTGC	CCAACATGCCCACCCATGT	-
M40	MNX1_HUMAN.H11MO.0.D	-21	0.000237783	0.182855	0.117963	19	TCGTGTCCTCAAGGGTTCTGCCACTTAGCAAAGACTGTGC	CTATTTTAATAACCCTTAA	+
M40	GATA1_HUMAN.H11MO.0.A	7	0.000598947	0.46059	0.166207	12	TCGTGTCCTCAAGGGTTCTGCCACTTAGCAAAGACTGTGC	TCTTATCTGTCCCCGCCAG	-
M40	GATA2_HUMAN.H11MO.0.A	7	0.000649807	0.499701	0.166207	12	TCGTGTCCTCAAGGGTTCTGCCACTTAGCAAAGACTGTGC	CCTTATCTCCACCCCCCAG	-
M40	RXRA_HUMAN.H11MO.0.A	-1	0.00133091	1.02347	0.291788	20	TCGTGTCCTCAAGGGTTCTGCCACTTAGCAAAGACTGTGC	GGGGGAGGCAGAGGTCAGAG	+
M40	TLX1_HUMAN.H11MO.0.D	-14	0.00223004	1.7149	0.427798	17	TCGTGTCCTCAAGGGTTCTGCCACTTAGCAAAGACTGTGC	CCTTGGCAACTTGCCAG	-
M40	BRAC_HUMAN.H11MO.0.A	-5	0.00277532	2.13422	0.473246	20	TCGTGTCCTCAAGGGTTCTGCCACTTAGCAAAGACTGTGC	TTAGCAGGGAGGTGTGAAAT	+
M42	MNX1_HUMAN.H11MO.0.D	-20	0.00026322	0.202416	0.345988	19	GCATGATATGTTTAGGTTCACATTCACATAATGACGGAAT	CTATTTTAATAACCCTTAA	+
M42	IRX2_HUMAN.H11MO.0.D	0	0.000684711	0.526542	0.345988	19	GCATGATATGTTTAGGTTCACATTCACATAATGACGGAAT	ACATGGGTGGGCATGTTGG	+
M42	BRAC_HUMAN.H11MO.0.A	-20	0.000900021	0.692116	0.345988	20	GCATGATATGTTTAGGTTCACATTCACATAATGACGGAAT	ATTTCACACCTCCCTGCTAA	-
M44	MNX1_HUMAN.H11MO.0.D	-6	0.000355498	0.273378	0.439711	19	CCGAGGTCAATGAATCGAGATTTTTGGAATGATGAACTCA	CTATTTTAATAACCCTTAA	+
M44	ZN394_HUMAN.H11MO.0.C	-10	0.000882504	0.678646	0.439711	20	CCGAGGTCAATGAATCGAGATTTTTGGAATGATGAACTCA	AGAATGGAATAGAATGGAAT	+
M44	IRX2_HUMAN.H11MO.0.D	-17	0.00123189	0.947326	0.439711	19	CCGAGGTCAATGAATCGAGATTTTTGGAATGATGAACTCA	ACATGGGTGGGCATGTTGG	+
M46	MNX1_HUMAN.H11MO.0.D	-8	3.29057e-05	0.0253045	0.050609	19	CTTCAAATGTACCTTAATAAATATCATCCTCTAGCTTTTA	CTATTTTAATAACCCTTAA	+
M46	IRX2_HUMAN.H11MO.0.D	-4	0.000537868	0.41362	0.275747	19	CTTCAAATGTACCTTAATAAATATCATCCTCTAGCTTTTA	ACATGGGTGGGCATGTTGG	+
M46	ZN394_HUMAN.H11MO.0.C	-17	0.00120691	0.928112	0.371245	20	CTTCAAATGTACCTTAATAAATATCATCCTCTAGCTTTTA	AGAATGGAATAGAATGGAAT	+
M47	MNX1_HUMAN.H11MO.0.D	-3	0.000244779	0.188235	0.227843	19	AAAGTAAGTGTGTAGCTCAAATCAAACTGACCCGATTTAT	TTAAGGGTTATTAAAATAG	-
M47	IRX2_HUMAN.H11MO.0.D	-21	0.000317151	0.243889	0.227843	19	AAAGTAAGTGTGTAGCTCAAATCAAACTGACCCGATTTAT	CCAACATGCCCACCCATGT	-
M47	HXC10_HUMAN.H11MO.0.D	-11	0.00128774	0.99027	0.421987	19	AAAGTAAGTGTGTAGCTCAAATCAAACTGACCCGATTTAT	GTAATAAAAAAATTAAAAA	-
M47	TBX21_HUMAN.H11MO.0.A	-1	0.00139736	1.07457	0.421987	13	AAAGTAAGTGTGTAGCTCAAATCAAACTGACCCGATTTAT	GTGGAGGTGTGAA	+
M47	RXRA_HUMAN.H11MO.0.A	-13	0.00165017	1.26898	0.421987	20	AAAGTAAGTGTGTAGCTCAAATCAAACTGACCCGATTTAT	CTCTGACCTCTGCCTCCCCC	-
M48	MNX1_HUMAN.H11MO.0.D	0	0.000190638	0.146601	0.293202	19	ATGCGATATCAGCTACAGGCTCTGGTTAGTCATTCAGAAT	CTATTTTAATAACCCTTAA	+
M48	IRX2_HUMAN.H11MO.0.D	-19	0.00054598	0.419859	0.412461	19	ATGCGATATCAGCTACAGGCTCTGGTTAGTCATTCAGAAT	ACATGGGTGGGCATGTTGG	+
M49	MNX1_HUMAN.H11MO.0.D	-13	0.000296	0.227624	0.246783	19	GAATTTCATATATTGTTGCGTATTGAAAAGCTTAGTCTGA	TTAAGGGTTATTAAAATAG	-
M49	IRX2_HUMAN.H11MO.0.D	-17	0.000321399	0.247156	0.246783	19	GAATTTCATATATTGTTGCGTATTGAAAAGCTTAGTCTGA	CCAACATGCCCACCCATGT	-
M52	SPIC_HUMAN.H11MO.0.D	-19	0.000287014	0.220714	0.441427	13	TTTAAAGATAGCCAGGCGCTCTGAAGACCAACGTAGAGAC	GAGGAAGGGGAGG	+
M53	IRX2_HUMAN.H11MO.0.D	-11	6.81932e-05	0.0524406	0.088759	19	CTTCATAGTCAAGAGTTTGTCATCACGACTTAACCTAAAG	CCAACATGCCCACCCATGT	-
M53	MNX1_HUMAN.H11MO.0.D	-1	0.000115823	0.0890681	0.088759	19	CTTCATAGTCAAGAGTTTGTCATCACGACTTAACCTAAAG	TTAAGGGTTATTAAAATAG	-
M53	HXC10_HUMAN.H11MO.0.D	-7	0.000712288	0.54775	0.21834	19	CTTCATAGTCAAGAGTTTGTCATCACGACTTAACCTAAAG	TTTTTAATTTTTTTATTAC	+
M53	ZN394_HUMAN.H11MO.0.C	-3	0.000860567	0.661776	0.219827	20	CTTCATAGTCAAGAGTTTGTCATCACGACTTAACCTAAAG	AGAATGGAATAGAATGGAAT	+
M53	TLX1_HUMAN.H11MO.0.D	-16	0.00164906	1.26813	0.314992	17	CTTCATAGTCAAGAGTTTGTCATCACGACTTAACCTAAAG	CTGGCAAGTTGCCAAGG	+
M53	GATA1_HUMAN.H11MO.0.A	6	0.00205519	1.58044	0.314992	13	CTTCATAGTCAAGAGTTTGTCATCACGACTTAACCTAAAG	TCTTATCTGTCCCCGCCAG	-
M53	MAF_HUMAN.H11MO.0.A	0	0.00237731	1.82815	0.32639	19	CTTCATAGTCAAGAGTTTGTCATCACGACTTAACCTAAAG	TTGCTGAGTCAGCAGATTC	-
M54	MNX1_HUMAN.H11MO.0.D	-7	0.000124019	0.0953708	0.189955	19	GAGATGTCTAACTATGTTCCCGCGAAAACTGGATTTTTGT	CTATTTTAATAACCCTTAA	+
M54	IRX2_HUMAN.H11MO.0.D	-17	0.000445555	0.342632	0.217935	19	GAGATGTCTAACTATGTTCCCGCGAAAACTGGATTTTTGT	ACATGGGTGGGCATGTTGG	+
M54	TLX1_HUMAN.H11MO.0.D	-6	0.000539148	0.414605	0.217935	17	GAGATGTCTAACTATGTTCCCGCGAAAACTGGATTTTTGT	CCTTGGCAACTTGCCAG	-
M54	ZN589_HUMAN.H11MO.0.D	-18	0.00195541	1.50371	0.405033	16	GAGATGTCTAACTATGTTCCCGCGAAAACTGGATTTTTGT	CCCACGGTTACTGCCG	+
M54	RXRA_HUMAN.H11MO.0.A	-5	0.00196765	1.51313	0.405033	20	GAGATGTCTAACTATGTTCCCGCGAAAACTGGATTTTTGT	CTCTGACCTCTGCCTCCCCC	-
M54	BRAC_HUMAN.H11MO.0.A	-16	0.00211552	1.62684	0.405033	20	GAGATGTCTAACTATGTTCCCGCGAAAACTGGATTTTTGT	TTAGCAGGGAGGTGTGAAAT	+
M54	ZN563_HUMAN.H11MO.0.C	-1	0.00313339	2.40958	0.456605	21	GAGATGTCTAACTATGTTCCCGCGAAAACTGGATTTTTGT	GGGATCCTCACTGGCAGCTGC	+
M54	GATA1_HUMAN.H11MO.0.A	-28	0.00331696	2.55074	0.456605	12	GAGATGTCTAACTATGTTCCCGCGAAAACTGGATTTTTGT	CTGGCGGGGACAGATAAGA	+
M54	GATA2_HUMAN.H11MO.0.A	-28	0.00356533	2.74174	0.456605	12	GAGATGTCTAACTATGTTCCCGCGAAAACTGGATTTTTGT	CTGGGGGGTGGAGATAAGG	+
M54	HME2_HUMAN.H11MO.0.D	-5	0.00366063	2.81502	0.456605	11	GAGATGTCTAACTATGTTCCCGCGAAAACTGGATTTTTGT	CCCTAATTACC	-
M54	RARG_HUMAN.H11MO.0.B	6	0.00387545	2.98022	0.456605	12	GAGATGTCTAACTATGTTCCCGCGAAAACTGGATTTTTGT	AGGTCAGAGTGACCTGGG	+
M55	IRX2_HUMAN.H11MO.0.D	-18	0.000242354	0.186371	0.260362	19	ACAAAAGGGCATTGTAGGATCACGGTCCAAGCCAGAATTA	CCAACATGCCCACCCATGT	-
M55	MNX1_HUMAN.H11MO.0.D	-11	0.000510511	0.392583	0.261498	19	ACAAAAGGGCATTGTAGGATCACGGTCCAAGCCAGAATTA	TTAAGGGTTATTAAAATAG	-
M55	TLX1_HUMAN.H11MO.0.D	-14	0.00101479	0.780373	0.311882	17	ACAAAAGGGCATTGTAGGATCACGGTCCAAGCCAGAATTA	CTGGCAAGTTGCCAAGG	+
M55	ZN394_HUMAN.H11MO.0.C	-1	0.00165725	1.27443	0.363811	20	ACAAAAGGGCATTGTAGGATCACGGTCCAAGCCAGAATTA	AGAATGGAATAGAATGGAAT	+
M57	HLTF_HUMAN.H11MO.0.D	-15	0.000531996	0.409105	0.470853	12	TGAAATTTATGCAGTGAGTACTAGCAAAAGTTTGTTTCAT	TAGGGCTGCAAA	+
M57	HXC10_HUMAN.H11MO.0.D	-17	0.000612817	0.471256	0.470853	19	TGAAATTTATGCAGTGAGTACTAGCAAAAGTTTGTTTCAT	GTAATAAAAAAATTAAAAA	-
M58	ZN394_HUMAN.H11MO.0.C	-5	3.58576e-05	0.0275745	0.0547774	20	TAAGGCCTTCTCTGCCGTCTAGCAAAAGTATTGATAAGCT	ATTCCATTCTATTCCATTCT	-
M58	BRAC_HUMAN.H11MO.0.A	-5	0.000335254	0.25781	0.173233	20	TAAGGCCTTCTCTGCCGTCTAGCAAAAGTATTGATAAGCT	ATTTCACACCTCCCTGCTAA	-
M58	LYL1_HUMAN.H11MO.0.A	-5	0.000461944	0.355235	0.173233	14	TAAGGCCTTCTCTGCCGTCTAGCAAAAGTATTGATAAGCT	CCAGCTGTTTCCTG	+
M58	Z324A_HUMAN.H11MO.0.C	3	0.000481551	0.370313	0.173233	20	TAAGGCCTTCTCTGCCGTCTAGCAAAAGTATTGATAAGCT	TATCAAACCATCCTTTGCTGCCA	+
M58	MNX1_HUMAN.H11MO.0.D	-3	0.000578938	0.445203	0.173233	19	TAAGGCCTTCTCTGCCGTCTAGCAAAAGTATTGATAAGCT	CTATTTTAATAACCCTTAA	+
M58	TLX1_HUMAN.H11MO.0.D	-8	0.000817531	0.628682	0.178413	17	TAAGGCCTTCTCTGCCGTCTAGCAAAAGTATTGATAAGCT	CCTTGGCAACTTGCCAG	-
M58	FOXD3_HUMAN.H11MO.0.D	-1	0.00145012	1.11514	0.202845	15	TAAGGCCTTCTCTGCCGTCTAGCAAAAGTATTGATAAGCT	TTTGTTTACTTAGCA	+
M58	IRX2_HUMAN.H11MO.0.D	-5	0.001492	1.14735	0.202845	19	TAAGGCCTTCTCTGCCGTCTAGCAAAAGTATTGATAAGCT	CCAACATGCCCACCCATGT	-
M58	SPIC_HUMAN.H11MO.0.D	-5	0.00156925	1.20676	0.202845	13	TAAGGCCTTCTCTGCCGTCTAGCAAAAGTATTGATAAGCT	CCTCCCCTTCCTC	-
M58	RXRA_HUMAN.H11MO.0.A	-9	0.001583	1.21733	0.202845	20	TAAGGCCTTCTCTGCCGTCTAGCAAAAGTATTGATAAGCT	CTCTGACCTCTGCCTCCCCC	-
M58	LEF1_HUMAN.H11MO.0.A	-3	0.00159594	1.22728	0.202845	14	TAAGGCCTTCTCTGCCGTCTAGCAAAAGTATTGATAAGCT	TCCTTTGATTTGCT	+
M58	BC11A_HUMAN.H11MO.0.A	-5	0.00219784	1.69014	0.223834	17	TAAGGCCTTCTCTGCCGTCTAGCAAAAGTATTGATAAGCT	TTTTCACTTCCTCTTTT	-
M58	OLIG2_HUMAN.H11MO.0.B	-4	0.00299512	2.30325	0.283576	18	TAAGGCCTTCTCTGCCGTCTAGCAAAAGTATTGATAAGCT	CCAGCTGTTTCCCTTCTG	+
M58	ZN667_HUMAN.H11MO.0.C	-1	0.00315571	2.42674	0.283576	19	TAAGGCCTTCTCTGCCGTCTAGCAAAAGTATTGATAAGCT	GTGGCCTTAAAAGCTCAGC	+
M58	ZN350_HUMAN.H11MO.0.C	-1	0.00348225	2.67785	0.295535	18	TAAGGCCTTCTCTGCCGTCTAGCAAAAGTATTGATAAGCT	CAGTCCTTTTATGACCTA	+
M58	GATA1_HUMAN.H11MO.0.A	-5	0.00560233	4.30819	0.441858	19	TAAGGCCTTCTCTGCCGTCTAGCAAAAGTATTGATAAGCT	TCTTATCTGTCCCCGCCAG	-
M58	HXC10_HUMAN.H11MO.0.D	-18	0.00600966	4.62143	0.441858	19	TAAGGCCTTCTCTGCCGTCTAGCAAAAGTATTGATAAGCT	GTAATAAAAAAATTAAAAA	-
M58	ZN341_HUMAN.H11MO.0.C	-3	0.00607409	4.67098	0.441858	22	TAAGGCCTTCTCTGCCGTCTAGCAAAAGTATTGATAAGCT	GCTCTTCCCTCCCCCCCCCCCC	-
M59	MNX1_HUMAN.H11MO.0.D	-6	0.000173551	0.13346	0.114273	19	CTGTGACAGCGGACTTAACCCGTTGCTGAAAATGTAGCAT	CTATTTTAATAACCCTTAA	+
M59	IRX2_HUMAN.H11MO.0.D	-19	0.00020526	0.157845	0.114273	19	CTGTGACAGCGGACTTAACCCGTTGCTGAAAATGTAGCAT	ACATGGGTGGGCATGTTGG	+
M61	MNX1_HUMAN.H11MO.0.D	-3	0.00019099	0.146872	0.281267	19	TATACACTAATTATATACCTGTCTGAAAGATAATAATACT	TTAAGGGTTATTAAAATAG	-
M61	IRX2_HUMAN.H11MO.0.D	-8	0.000399505	0.30722	0.281267	19	TATACACTAATTATATACCTGTCTGAAAGATAATAATACT	ACATGGGTGGGCATGTTGG	+
M61	BRAC_HUMAN.H11MO.0.A	-9	0.00140348	1.07928	0.473321	20	TATACACTAATTATATACCTGTCTGAAAGATAATAATACT	ATTTCACACCTCCCTGCTAA	-
M61	ZN394_HUMAN.H11MO.0.C	-4	0.00173921	1.33745	0.473321	20	TATACACTAATTATATACCTGTCTGAAAGATAATAATACT	ATTCCATTCTATTCCATTCT	-
M62	IRX2_HUMAN.H11MO.0.D	-19	8.35087e-05	0.0642182	0.128159	19	ATCAATGCTGGATATACTGGCATTATTTAGCCTGTAGGTA	ACATGGGTGGGCATGTTGG	+
M62	MNX1_HUMAN.H11MO.0.D	-11	0.000422816	0.325146	0.216295	19	ATCAATGCTGGATATACTGGCATTATTTAGCCTGTAGGTA	CTATTTTAATAACCCTTAA	+
M62	RXRA_HUMAN.H11MO.0.A	-14	0.00104129	0.800753	0.319608	20	ATCAATGCTGGATATACTGGCATTATTTAGCCTGTAGGTA	CTCTGACCTCTGCCTCCCCC	-
M62	ZN394_HUMAN.H11MO.0.C	-3	0.00161949	1.24539	0.414231	20	ATCAATGCTGGATATACTGGCATTATTTAGCCTGTAGGTA	AGAATGGAATAGAATGGAAT	+
M63	THAP1_HUMAN.H11MO.0.C	1	0.000305451	0.234892	0.289356	21	CCACCTTTCGTGCCCGATGGCTCAAGCTTGGGCCAAGCTT	CGCCGCCATCTTGGCTGCGGGC	+
M63	LYL1_HUMAN.H11MO.0.A	-12	0.000431944	0.332165	0.289356	14	CCACCTTTCGTGCCCGATGGCTCAAGCTTGGGCCAAGCTT	CCAGCTGTTTCCTG	+
M63	ZN589_HUMAN.H11MO.0.D	-12	0.000571174	0.439233	0.289356	16	CCACCTTTCGTGCCCGATGGCTCAAGCTTGGGCCAAGCTT	CCCACGGTTACTGCCG	+
M63	IRX2_HUMAN.H11MO.0.D	-14	0.00101663	0.781785	0.319306	19	CCACCTTTCGTGCCCGATGGCTCAAGCTTGGGCCAAGCTT	ACATGGGTGGGCATGTTGG	+
M63	ZN563_HUMAN.H11MO.0.C	-17	0.00138047	1.06158	0.319306	21	CCACCTTTCGTGCCCGATGGCTCAAGCTTGGGCCAAGCTT	GGGATCCTCACTGGCAGCTGC	+
M63	RXRA_HUMAN.H11MO.0.A	-5	0.00147069	1.13096	0.319306	20	CCACCTTTCGTGCCCGATGGCTCAAGCTTGGGCCAAGCTT	GGGGGAGGCAGAGGTCAGAG	+
M63	ZN554_HUMAN.H11MO.0.C	-6	0.00147069	1.13096	0.319306	20	CCACCTTTCGTGCCCGATGGCTCAAGCTTGGGCCAAGCTT	AGCACCCCACATGGCTCAGC	-
M63	PROX1_HUMAN.H11MO.0.D	-9	0.0021012	1.61582	0.361681	17	CCACCTTTCGTGCCCGATGGCTCAAGCTTGGGCCAAGCTT	GGGTAAGGCGGGTTGGG	+
M63	NR1D1_HUMAN.H11MO.0.B	-10	0.00294669	2.26601	0.361681	19	CCACCTTTCGTGCCCGATGGCTCAAGCTTGGGCCAAGCTT	AGGGAAGTGGGTCAGAAGG	+
M63	CLOCK_HUMAN.H11MO.0.C	-9	0.0029966	2.30438	0.361681	14	CCACCTTTCGTGCCCGATGGCTCAAGCTTGGGCCAAGCTT	TGTTCACGTGTCTG	-
M63	GATA1_HUMAN.H11MO.0.A	8	0.00318843	2.4519	0.361681	11	CCACCTTTCGTGCCCGATGGCTCAAGCTTGGGCCAAGCTT	TCTTATCTGTCCCCGCCAG	-
M63	TLX1_HUMAN.H11MO.0.D	-3	0.00322087	2.47685	0.361681	17	CCACCTTTCGTGCCCGATGGCTCAAGCTTGGGCCAAGCTT	CTGGCAAGTTGCCAAGG	+
M63	RFX5_HUMAN.H11MO.0.A	-11	0.0034684	2.6672	0.361681	20	CCACCTTTCGTGCCCGATGGCTCAAGCTTGGGCCAAGCTT	GTCAGCTGTTGCTAGGCAGA	+
M63	GATA2_HUMAN.H11MO.0.A	8	0.0037283	2.86707	0.361681	11	CCACCTTTCGTGCCCGATGGCTCAAGCTTGGGCCAAGCTT	CCTTATCTCCACCCCCCAG	-
M63	BRAC_HUMAN.H11MO.0.A	-7	0.00374085	2.87672	0.361681	20	CCACCTTTCGTGCCCGATGGCTCAAGCTTGGGCCAAGCTT	TTAGCAGGGAGGTGTGAAAT	+
M63	ZFX_HUMAN.H11MO.1.A	-15	0.00380768	2.92811	0.361681	17	CCACCTTTCGTGCCCGATGGCTCAAGCTTGGGCCAAGCTT	GGGGGCGGAGGCCGGGG	+
M63	KLF6_HUMAN.H11MO.0.A	-14	0.00435227	3.34689	0.389092	19	CCACCTTTCGTGCCCGATGGCTCAAGCTTGGGCCAAGCTT	GGAAGGGCGGGGCCGGGGG	+
M63	TAL1_HUMAN.H11MO.0.A	8	0.00507218	3.90051	0.428261	11	CCACCTTTCGTGCCCGATGGCTCAAGCTTGGGCCAAGCTT	CCTTATCTGCCCCCCCCAG	-
M63	RHXF1_HUMAN.H11MO.0.D	-15	0.006284	4.83239	0.457381	11	CCACCTTTCGTGCCCGATGGCTCAAGCTTGGGCCAAGCTT	CGGGGATTAAC	+
M63	ZN214_HUMAN.H11MO.0.C	-9	0.00631992	4.86002	0.457381	22	CCACCTTTCGTGCCCGATGGCTCAAGCTTGGGCCAAGCTT	TCATCAAAGGCCTCAAAAAGGA	-
M63	PAX8_HUMAN.H11MO.0.D	-22	0.0075325	5.79249	0.464655	14	CCACCTTTCGTGCCCGATGGCTCAAGCTTGGGCCAAGCTT	CCCGCTTCAGTGAC	-
M63	SP3_HUMAN.H11MO.0.B	-13	0.00780047	5.99856	0.464655	20	CCACCTTTCGTGCCCGATGGCTCAAGCTTGGGCCAAGCTT	GGGGGGGGGCGGGGCCGGGG	+
M63	SPIC_HUMAN.H11MO.0.D	-12	0.00910037	6.99819	0.476921	13	CCACCTTTCGTGCCCGATGGCTCAAGCTTGGGCCAAGCTT	GAGGAAGGGGAGG	+
M63	PAX2_HUMAN.H11MO.0.D	-8	0.00997995	7.67458	0.497388	18	CCACCTTTCGTGCCCGATGGCTCAAGCTTGGGCCAAGCTT	TGTCACGCATGACTGAAC	-
M63	PATZ1_HUMAN.H11MO.0.C	-10	0.0101455	7.80186	0.497388	22	CCACCTTTCGTGCCCGATGGCTCAAGCTTGGGCCAAGCTT	GGGGAGGGGGCGGGGGGGGAGG	+
M63	KLF3_HUMAN.H11MO.0.B	-12	0.0106374	8.18013	0.499261	19	CCACCTTTCGTGCCCGATGGCTCAAGCTTGGGCCAAGCTT	GGGGAGGGGCGGGGCCGGG	+
M63	SP2_HUMAN.H11MO.0.A	-11	0.0108407	8.33647	0.499261	22	CCACCTTTCGTGCCCGATGGCTCAAGCTTGGGCCAAGCTT	GGGGGGGGGGCGGGGCCGGGGG	+
M64	Z324A_HUMAN.H11MO.0.C	-10	5.67286e-05	0.0436243	0.087174	23	TTCCCTAGGGAACCTCGAGAGAACGTCTGGATCATCCTGT	TGGCAGCAAAGGATGGTTTGATA	-
M64	LYL1_HUMAN.H11MO.0.A	-16	0.000275175	0.211609	0.211428	14	TTCCCTAGGGAACCTCGAGAGAACGTCTGGATCATCCTGT	CAGGAAACAGCTGG	-
M64	IRX2_HUMAN.H11MO.0.D	-12	0.000574289	0.441628	0.273801	19	TTCCCTAGGGAACCTCGAGAGAACGTCTGGATCATCCTGT	ACATGGGTGGGCATGTTGG	+
M64	ZN214_HUMAN.H11MO.0.C	-1	0.000712705	0.54807	0.273801	22	TTCCCTAGGGAACCTCGAGAGAACGTCTGGATCATCCTGT	TCCTTTTTGAGGCCTTTGATGA	+
M66	ZN335_HUMAN.H11MO.0.A	-15	8.22194e-05	0.0632268	0.126097	22	TATTAAGTCGAACCTGGTCCTGCGAAGACCTGCCTCTAGG	GGCTGTCCTCGGCGCTGCCTGA	+
M66	OSR2_HUMAN.H11MO.0.C	-9	0.000231908	0.178337	0.162451	16	TATTAAGTCGAACCTGGTCCTGCGAAGACCTGCCTCTAGG	GCTGCTGCTTCTGCTG	+
M66	SPIC_HUMAN.H11MO.0.D	-7	0.000317769	0.244364	0.162451	13	TATTAAGTCGAACCTGGTCCTGCGAAGACCTGCCTCTAGG	CCTCCCCTTCCTC	-
M66	NR2F6_HUMAN.H11MO.0.D	-3	0.000483053	0.371468	0.185211	18	TATTAAGTCGAACCTGGTCCTGCGAAGACCTGCCTCTAGG	TCAATTGAACTTTGTCCT	-
M66	ZN341_HUMAN.H11MO.0.C	-12	0.00154244	1.18613	0.456099	22	TATTAAGTCGAACCTGGTCCTGCGAAGACCTGCCTCTAGG	GCTCTTCCCTCCCCCCCCCCCC	-
M66	ZN134_HUMAN.H11MO.0.C	-12	0.00178434	1.37216	0.456099	22	TATTAAGTCGAACCTGGTCCTGCGAAGACCTGCCTCTAGG	CCTTCAACTGATTAGGTGAGGC	-
M67	IRX2_HUMAN.H11MO.0.D	-9	0.000631257	0.485436	0.27397	19	CCAAGTAGGCAGTGTTTCGAACCAATGACATCTGTAACTA	CCAACATGCCCACCCATGT	-
M67	MNX1_HUMAN.H11MO.0.D	-21	0.000799052	0.614471	0.27397	19	CCAAGTAGGCAGTGTTTCGAACCAATGACATCTGTAACTA	CTATTTTAATAACCCTTAA	+
M67	ZN394_HUMAN.H11MO.0.C	-14	0.000892015	0.68596	0.27397	20	CCAAGTAGGCAGTGTTTCGAACCAATGACATCTGTAACTA	ATTCCATTCTATTCCATTCT	-
M67	HXC10_HUMAN.H11MO.0.D	-21	0.00158809	1.22124	0.406467	19	CCAAGTAGGCAGTGTTTCGAACCAATGACATCTGTAACTA	GTAATAAAAAAATTAAAAA	-
M67	BRAC_HUMAN.H11MO.0.A	-15	0.00229658	1.76607	0.452959	20	CCAAGTAGGCAGTGTTTCGAACCAATGACATCTGTAACTA	TTAGCAGGGAGGTGTGAAAT	+
M69	VENTX_HUMAN.H11MO.0.D	-11	1.13482e-05	0.0087268	0.0172816	19	AAAGGGTATGGAAATCGAAATAGATTAACCTTCCACAAAT	AATTAGAAACCAATTAGCG	-
M69	MNX1_HUMAN.H11MO.0.D	-4	4.45039e-05	0.0342235	0.0262829	19	AAAGGGTATGGAAATCGAAATAGATTAACCTTCCACAAAT	TTAAGGGTTATTAAAATAG	-
M69	ZN394_HUMAN.H11MO.0.C	1	5.17774e-05	0.0398168	0.0262829	19	AAAGGGTATGGAAATCGAAATAGATTAACCTTCCACAAAT	AGAATGGAATAGAATGGAAT	+
M69	IRF3_HUMAN.H11MO.0.B	-4	0.000556936	0.428284	0.175415	20	AAAGGGTATGGAAATCGAAATAGATTAACCTTCCACAAAT	GAAAGGGAAAGGGAAAGTGA	+
M69	IRX2_HUMAN.H11MO.0.D	0	0.000575947	0.442903	0.175415	19	AAAGGGTATGGAAATCGAAATAGATTAACCTTCCACAAAT	ACATGGGTGGGCATGTTGG	+
M69	HME2_HUMAN.H11MO.0.D	-19	0.00110371	0.848751	0.247646	11	AAAGGGTATGGAAATCGAAATAGATTAACCTTCCACAAAT	GGTAATTAGGG	+
M69	HXA7_HUMAN.H11MO.0.D	-14	0.00155635	1.19683	0.247646	15	AAAGGGTATGGAAATCGAAATAGATTAACCTTCCACAAAT	AATCAATAGATTGGA	+
M69	CUX1_HUMAN.H11MO.0.C	-17	0.00160539	1.23454	0.247646	14	AAAGGGTATGGAAATCGAAATAGATTAACCTTCCACAAAT	CCATCGATCCCCCT	-
M69	NR1H3_HUMAN.H11MO.0.B	-15	0.00162621	1.25055	0.247646	19	AAAGGGTATGGAAATCGAAATAGATTAACCTTCCACAAAT	TGACCTGCAGTGACCTCTG	-
M69	NR4A1_HUMAN.H11MO.0.A	0	0.00258804	1.99021	0.301732	9	AAAGGGTATGGAAATCGAAATAGATTAACCTTCCACAAAT	AAAGGTCAG	+
M69	PAX2_HUMAN.H11MO.0.D	-22	0.00277393	2.13315	0.301732	18	AAAGGGTATGGAAATCGAAATAGATTAACCTTCCACAAAT	GTTCAGTCATGCGTGACA	+
M69	BARH2_HUMAN.H11MO.0.D	-11	0.00277393	2.13315	0.301732	18	AAAGGGTATGGAAATCGAAATAGATTAACCTTCCACAAAT	CAATTAGGACCAATTAGC	-
M69	PO3F2_HUMAN.H11MO.0.A	-11	0.00409928	3.15234	0.41617	17	AAAGGGTATGGAAATCGAAATAGATTAACCTTCCACAAAT	GAATGAATATGCATGAA	-
M69	HXC10_HUMAN.H11MO.0.D	-20	0.00463208	3.56207	0.42887	19	AAAGGGTATGGAAATCGAAATAGATTAACCTTCCACAAAT	GTAATAAAAAAATTAAAAA	-
M69	PO3F3_HUMAN.H11MO.0.D	-11	0.00478762	3.68168	0.42887	17	AAAGGGTATGGAAATCGAAATAGATTAACCTTCCACAAAT	AAATTTGCATAATTTAT	-
M69	PO2F1_HUMAN.H11MO.0.C	-1	0.00522249	4.01609	0.441835	16	AAAGGGTATGGAAATCGAAATAGATTAACCTTCCACAAAT	AATCGAATGCAAATAA	+
M69	RXRA_HUMAN.H11MO.0.A	-2	0.00595739	4.58123	0.477482	20	AAAGGGTATGGAAATCGAAATAGATTAACCTTCCACAAAT	GGGGGAGGCAGAGGTCAGAG	+
M70	NFIA_HUMAN.H11MO.0.C	-4	9.78673e-05	0.0752599	0.150096	15	AAAAATAGCAAAAAGAAAGCCTAACCAAGAGAGAAGAATT	TTGGCACGGTGCCAA	+
M70	RARG_HUMAN.H11MO.0.B	-12	0.000314577	0.24191	0.160687	18	AAAAATAGCAAAAAGAAAGCCTAACCAAGAGAGAAGAATT	AGGTCAGAGTGACCTGGG	+
M70	KAISO_HUMAN.H11MO.2.A	-4	0.000341975	0.262979	0.160687	12	AAAAATAGCAAAAAGAAAGCCTAACCAAGAGAGAAGAATT	CTCGCAGGAAGA	+
M70	NFIC_HUMAN.H11MO.0.A	-3	0.000419093	0.322282	0.160687	17	AAAAATAGCAAAAAGAAAGCCTAACCAAGAGAGAAGAATT	CTTGGCAGGGAGCCAAG	-
M70	TLX1_HUMAN.H11MO.0.D	-4	0.00175691	1.35106	0.42806	17	AAAAATAGCAAAAAGAAAGCCTAACCAAGAGAGAAGAATT	CTGGCAAGTTGCCAAGG	+
M70	ESR1_HUMAN.H11MO.0.A	-12	0.00213769	1.64388	0.42806	15	AAAAATAGCAAAAAGAAAGCCTAACCAAGAGAGAAGAATT	AGGTCACCCTGACCT	+
M70	PO3F3_HUMAN.H11MO.0.D	-1	0.00223287	1.71708	0.42806	17	AAAAATAGCAAAAAGAAAGCCTAACCAAGAGAGAAGAATT	AAATTTGCATAATTTAT	-
M71	MNX1_HUMAN.H11MO.0.D	-5	9.99338e-05	0.0768491	0.153567	19	GGATCCGTATGTCACAAGATGTCAATGCGATCCCTCGGAT	CTATTTTAATAACCCTTAA	+
M71	IRX2_HUMAN.H11MO.0.D	-3	0.000300264	0.230903	0.230706	19	GGATCCGTATGTCACAAGATGTCAATGCGATCCCTCGGAT	CCAACATGCCCACCCATGT	-
M71	HXC10_HUMAN.H11MO.0.D	-10	0.0009113	0.70079	0.350095	19	GGATCCGTATGTCACAAGATGTCAATGCGATCCCTCGGAT	TTTTTAATTTTTTTATTAC	+
M71	ZN394_HUMAN.H11MO.0.C	-8	0.00181793	1.39799	0.465598	20	GGATCCGTATGTCACAAGATGTCAATGCGATCCCTCGGAT	ATTCCATTCTATTCCATTCT	-
M72	MNX1_HUMAN.H11MO.0.D	-6	0.000234399	0.180253	0.15347	19	GTTTAAAGATCCAGATAATCCCGATCTAGAAGAATCTTGC	CTATTTTAATAACCCTTAA	+
M72	IRX2_HUMAN.H11MO.0.D	-21	0.000276022	0.212261	0.15347	19	GTTTAAAGATCCAGATAATCCCGATCTAGAAGAATCTTGC	CCAACATGCCCACCCATGT	-
M73	MNX1_HUMAN.H11MO.0.D	-3	7.68321e-05	0.0590839	0.0992623	19	ATCCTGAGATAGTCAATCGCAAATTCATACCGTTCTTTCA	CTATTTTAATAACCCTTAA	+
M73	IRX2_HUMAN.H11MO.0.D	-2	0.000607839	0.467428	0.311556	19	ATCCTGAGATAGTCAATCGCAAATTCATACCGTTCTTTCA	ACATGGGTGGGCATGTTGG	+
M74	MNX1_HUMAN.H11MO.0.D	-13	0.000156826	0.120599	0.234907	19	GTGCAATATTCATCGATATGTGATAACCAAGTTCAGGTAT	TTAAGGGTTATTAAAATAG	-
M74	IRX2_HUMAN.H11MO.0.D	-14	0.000359947	0.276799	0.234907	19	GTGCAATATTCATCGATATGTGATAACCAAGTTCAGGTAT	CCAACATGCCCACCCATGT	-
M74	HXC10_HUMAN.H11MO.0.D	-19	0.00125512	0.965188	0.448229	19	GTGCAATATTCATCGATATGTGATAACCAAGTTCAGGTAT	GTAATAAAAAAATTAAAAA	-
M74	ZN394_HUMAN.H11MO.0.C	-4	0.00184418	1.41817	0.472629	20	GTGCAATATTCATCGATATGTGATAACCAAGTTCAGGTAT	AGAATGGAATAGAATGGAAT	+
M75	MNX1_HUMAN.H11MO.0.D	-6	9.70801e-05	0.0746546	0.149309	19	ATGCAGAGGTTCTGCTCAGCAATTCAGATCCACATGCAAT	CTATTTTAATAACCCTTAA	+
M75	IRX2_HUMAN.H11MO.0.D	-1	0.000882668	0.678771	0.452514	19	ATGCAGAGGTTCTGCTCAGCAATTCAGATCCACATGCAAT	CCAACATGCCCACCCATGT	-
M78	ZN667_HUMAN.H11MO.0.C	-15	0.00030635	0.235583	0.471166	19	ACAGGCACGAACAGGCCGCAGCTCCAAAGGAAACCACGAA	GCTGAGCTTTTAAGGCCAC	-
M81	BRAC_HUMAN.H11MO.0.A	0	0.000143823	0.1106	0.143385	20	AAAGAGAGGAGGTTACACATACAATATACAGATCCATAGT	TTAGCAGGGAGGTGTGAAAT	+
M81	MNX1_HUMAN.H11MO.0.D	-5	0.000227824	0.175197	0.143385	19	AAAGAGAGGAGGTTACACATACAATATACAGATCCATAGT	TTAAGGGTTATTAAAATAG	-
M81	IRX2_HUMAN.H11MO.0.D	-4	0.000784991	0.603658	0.241257	19	AAAGAGAGGAGGTTACACATACAATATACAGATCCATAGT	ACATGGGTGGGCATGTTGG	+
M81	RXRA_HUMAN.H11MO.0.A	2	0.00207509	1.59574	0.455537	18	AAAGAGAGGAGGTTACACATACAATATACAGATCCATAGT	GGGGGAGGCAGAGGTCAGAG	+
M82	ZN341_HUMAN.H11MO.0.C	0	2.26935e-05	0.0174513	0.0341549	22	GAAGAGCGCGAGAGGGAAGCGCACCCGACCCCGAAAAGAG	GGGGGGGGGGGGAGGGAAGAGC	+
M82	WT1_HUMAN.H11MO.0.C	-1	8.71558e-05	0.0670228	0.0540555	20	GAAGAGCGCGAGAGGGAAGCGCACCCGACCCCGAAAAGAG	GGGCGGGGGAGGAGGGGGGG	+
M82	PATZ1_HUMAN.H11MO.0.C	-2	0.000107748	0.0828584	0.0540555	22	GAAGAGCGCGAGAGGGAAGCGCACCCGACCCCGAAAAGAG	GGGGAGGGGGCGGGGGGGGAGG	+
M82	MAZ_HUMAN.H11MO.0.A	1	0.000148989	0.114573	0.0560591	21	GAAGAGCGCGAGAGGGAAGCGCACCCGACCCCGAAAAGAG	GGGGGAGGGGGGGGGGGGGGGG	+
M82	EGR2_HUMAN.H11MO.1.A	0	0.000294989	0.226847	0.0683287	16	GAAGAGCGCGAGAGGGAAGCGCACCCGACCCCGAAAAGAG	GGGGCGTGGGCGGGGG	+
M82	KLF15_HUMAN.H11MO.0.A	3	0.000316791	0.243612	0.0683287	16	GAAGAGCGCGAGAGGGAAGCGCACCCGACCCCGAAAAGAG	GGGGAGGAGCAGGGGGGGG	+
M82	SP4_HUMAN.H11MO.1.A	1	0.000317797	0.244386	0.0683287	15	GAAGAGCGCGAGAGGGAAGCGCACCCGACCCCGAAAAGAG	GGAGGGGGCGGGGCCG	+
M82	VEZF1_HUMAN.H11MO.0.C	1	0.000550754	0.42353	0.103614	21	GAAGAGCGCGAGAGGGAAGCGCACCCGACCCCGAAAAGAG	GGGGAGGGGGGAGGGGGAGGGG	+
M82	TBX15_HUMAN.H11MO.0.D	-4	0.000800714	0.615749	0.117874	19	GAAGAGCGCGAGAGGGAAGCGCACCCGACCCCGAAAAGAG	GGGGGGGGGGGGGTGGGGG	+
M82	SP2_HUMAN.H11MO.0.A	0	0.000886525	0.681738	0.117874	22	GAAGAGCGCGAGAGGGAAGCGCACCCGACCCCGAAAAGAG	GGGGGGGGGGCGGGGCCGGGGG	+
M82	TBX1_HUMAN.H11MO.0.D	1	0.00093115	0.716054	0.117874	19	GAAGAGCGCGAGAGGGAAGCGCACCCGACCCCGAAAAGAG	GGGTGGGCAGGGGTGGGCGG	+
M82	ZN467_HUMAN.H11MO.0.C	0	0.00105656	0.812495	0.117874	22	GAAGAGCGCGAGAGGGAAGCGCACCCGACCCCGAAAAGAG	GGGGAGGGGAGGGGGGGGGGGG	+
M82	PROX1_HUMAN.H11MO.0.D	-5	0.00108977	0.838034	0.117874	17	GAAGAGCGCGAGAGGGAAGCGCACCCGACCCCGAAAAGAG	GGGTAAGGCGGGTTGGG	+
M82	EGR2_HUMAN.H11MO.0.A	-3	0.00115944	0.891611	0.117874	18	GAAGAGCGCGAGAGGGAAGCGCACCCGACCCCGAAAAGAG	GGGGGGGTGTGGGAGGGG	+
M82	KLF16_HUMAN.H11MO.0.D	3	0.00117479	0.903413	0.117874	16	GAAGAGCGCGAGAGGGAAGCGCACCCGACCCCGAAAAGAG	GGGGGCGGGGGGGGGGGGG	+
M82	SP3_HUMAN.H11MO.0.B	-3	0.00134469	1.03407	0.126477	20	GAAGAGCGCGAGAGGGAAGCGCACCCGACCCCGAAAAGAG	GGGGGGGGGCGGGGCCGGGG	+
M82	RXRA_HUMAN.H11MO.0.A	-1	0.0014286	1.09859	0.126477	20	GAAGAGCGCGAGAGGGAAGCGCACCCGACCCCGAAAAGAG	GGGGGAGGCAGAGGTCAGAG	+
M82	PURA_HUMAN.H11MO.0.D	1	0.00174063	1.33855	0.145288	16	GAAGAGCGCGAGAGGGAAGCGCACCCGACCCCGAAAAGAG	GGAAGGGGGGGGCAGGG	+
M82	ZN148_HUMAN.H11MO.0.D	-2	0.00191684	1.47405	0.145288	15	GAAGAGCGCGAGAGGGAAGCGCACCCGACCCCGAAAAGAG	GGGGTGGGGGAGGGG	+
M82	EGR4_HUMAN.H11MO.0.D	-2	0.00193067	1.48468	0.145288	11	GAAGAGCGCGAGAGGGAAGCGCACCCGACCCCGAAAAGAG	GGCGGCAGGGC	+
M82	SP1_HUMAN.H11MO.0.A	0	0.00209716	1.61272	0.150302	22	GAAGAGCGCGAGAGGGAAGCGCACCCGACCCCGAAAAGAG	GGGGGGCGGGGCCGGGGGGGGG	+
M82	ZN263_HUMAN.H11MO.0.A	2	0.00244059	1.87681	0.16149	18	GAAGAGCGCGAGAGGGAAGCGCACCCGACCCCGAAAAGAG	GGGAGGAGGGAGAGGAGGAG	+
M82	KLF6_HUMAN.H11MO.0.A	0	0.00246787	1.89779	0.16149	19	GAAGAGCGCGAGAGGGAAGCGCACCCGACCCCGAAAAGAG	GGAAGGGCGGGGCCGGGGG	+
M82	ZN350_HUMAN.H11MO.1.D	-7	0.00274046	2.10741	0.165201	24	GAAGAGCGCGAGAGGGAAGCGCACCCGACCCCGAAAAGAG	ACGGGGCGCAGGGATTTGTTGCCC	+
M82	EGR1_HUMAN.H11MO.0.A	-1	0.00274411	2.11022	0.165201	17	GAAGAGCGCGAGAGGGAAGCGCACCCGACCCCGAAAAGAG	GAGGGCGTGGGCGGGGG	+
M82	ZBT17_HUMAN.H11MO.0.A	-1	0.00333086	2.56143	0.192812	19	GAAGAGCGCGAGAGGGAAGCGCACCCGACCCCGAAAAGAG	GAGGGTGGGGGAGGGGAAG	+
M82	P63_HUMAN.H11MO.0.A	-8	0.00397707	3.05837	0.221692	19	GAAGAGCGCGAGAGGGAAGCGCACCCGACCCCGAAAAGAG	GGGCATGCCTGGACATGCC	-
M82	SALL4_HUMAN.H11MO.0.B	-11	0.00413569	3.18035	0.222301	10	GAAGAGCGCGAGAGGGAAGCGCACCCGACCCCGAAAAGAG	GGAGGGTGGG	+
M82	SP2_HUMAN.H11MO.1.B	-1	0.0043497	3.34492	0.225742	12	GAAGAGCGCGAGAGGGAAGCGCACCCGACCCCGAAAAGAG	AGGGGGCGGGGC	+
M82	P73_HUMAN.H11MO.0.A	-9	0.00473942	3.64461	0.237769	19	GAAGAGCGCGAGAGGGAAGCGCACCCGACCCCGAAAAGAG	GGCATGTCTGGGCATGTCT	-
M82	ZN770_HUMAN.H11MO.0.C	-1	0.00530211	4.07732	0.257418	22	GAAGAGCGCGAGAGGGAAGCGCACCCGACCCCGAAAAGAG	GGGAGGCTGAGGCGGGAGGATC	+
M82	ZN740_HUMAN.H11MO.0.D	-2	0.00559986	4.3063	0.263377	14	GAAGAGCGCGAGAGGGAAGCGCACCCGACCCCGAAAAGAG	GGGGGGGGGGTGGG	+
M82	E2F6_HUMAN.H11MO.0.A	-8	0.00605724	4.65802	0.274486	13	GAAGAGCGCGAGAGGGAAGCGCACCCGACCCCGAAAAGAG	GGGGCGGGAAGGG	+
M82	P53_HUMAN.H11MO.0.A	-8	0.0064209	4.93767	0.274486	20	GAAGAGCGCGAGAGGGAAGCGCACCCGACCCCGAAAAGAG	GGGCATGTCTGGGCATGTCT	-
M82	ZBTB6_HUMAN.H11MO.0.C	-2	0.00649043	4.99114	0.274486	13	GAAGAGCGCGAGAGGGAAGCGCACCCGACCCCGAAAAGAG	GGTGCTGGAGCCG	+
M82	PLAG1_HUMAN.H11MO.0.D	0	0.00656555	5.04891	0.274486	17	GAAGAGCGCGAGAGGGAAGCGCACCCGACCCCGAAAAGAG	GGGGGCATCAGGAGGGG	+
M82	ZN667_HUMAN.H11MO.0.C	0	0.00708223	5.44624	0.283453	19	GAAGAGCGCGAGAGGGAAGCGCACCCGACCCCGAAAAGAG	GCTGAGCTTTTAAGGCCAC	-
M82	COT1_HUMAN.H11MO.0.C	-4	0.00740679	5.69582	0.283453	17	GAAGAGCGCGAGAGGGAAGCGCACCCGACCCCGAAAAGAG	GGGGTCAGAGGTCAGGG	+
M82	MAZ_HUMAN.H11MO.1.A	-11	0.0075493	5.80541	0.283453	11	GAAGAGCGCGAGAGGGAAGCGCACCCGACCCCGAAAAGAG	GAGGGAGGGGG	+
M82	SP4_HUMAN.H11MO.0.A	3	0.00757109	5.82217	0.283453	17	GAAGAGCGCGAGAGGGAAGCGCACCCGACCCCGAAAAGAG	GGGAAGGGGGCGGGGCCGGG	+
M82	ZN281_HUMAN.H11MO.0.A	-7	0.00772171	5.93799	0.283453	15	GAAGAGCGCGAGAGGGAAGCGCACCCGACCCCGAAAAGAG	GGGTGGGGGAGGGGA	+
M82	KLF3_HUMAN.H11MO.0.B	-8	0.00838569	6.44859	0.298052	19	GAAGAGCGCGAGAGGGAAGCGCACCCGACCCCGAAAAGAG	GGGGAGGGGCGGGGCCGGG	+
M82	TAF1_HUMAN.H11MO.0.A	-9	0.00860689	6.61869	0.298052	16	GAAGAGCGCGAGAGGGAAGCGCACCCGACCCCGAAAAGAG	AAGATGGCGGCGGCGG	+
M82	KLF13_HUMAN.H11MO.0.D	-1	0.0087814	6.7529	0.298052	11	GAAGAGCGCGAGAGGGAAGCGCACCCGACCCCGAAAAGAG	AGGGGGGCGTG	+
M82	RARA_HUMAN.H11MO.0.A	-1	0.00891154	6.85298	0.298052	20	GAAGAGCGCGAGAGGGAAGCGCACCCGACCCCGAAAAGAG	GGGGGATCAAGAGGTCAAGG	+
M82	ZIC1_HUMAN.H11MO.0.B	-8	0.00920907	7.08178	0.301307	9	GAAGAGCGCGAGAGGGAAGCGCACCCGACCCCGAAAAGAG	GGGGTGGTC	+
M82	ZSC22_HUMAN.H11MO.0.C	-6	0.0097129	7.46922	0.310226	16	GAAGAGCGCGAGAGGGAAGCGCACCCGACCCCGAAAAGAG	GGTCTGAGGGAGGAGG	+
M82	PTF1A_HUMAN.H11MO.0.B	2	0.00989393	7.60843	0.310226	16	GAAGAGCGCGAGAGGGAAGCGCACCCGACCCCGAAAAGAG	GGGAAAGGGGGCAGCTGG	-
M82	BHE41_HUMAN.H11MO.0.D	-14	0.0104708	8.05203	0.318177	20	GAAGAGCGCGAGAGGGAAGCGCACCCGACCCCGAAAAGAG	GCCTCTGCACGTGACCCGGT	-
M82	NFIC_HUMAN.H11MO.0.A	-16	0.0105703	8.12857	0.318177	17	GAAGAGCGCGAGAGGGAAGCGCACCCGACCCCGAAAAGAG	CTTGGCTCCCTGCCAAG	+
M82	TLX1_HUMAN.H11MO.0.D	-15	0.011206	8.61739	0.325492	17	GAAGAGCGCGAGAGGGAAGCGCACCCGACCCCGAAAAGAG	CCTTGGCAACTTGCCAG	-
M82	NKX25_HUMAN.H11MO.0.B	1	0.011429	8.78888	0.325492	7	GAAGAGCGCGAGAGGGAAGCGCACCCGACCCCGAAAAGAG	TGGAGAGG	+
M82	MECP2_HUMAN.H11MO.0.C	-28	0.0114621	8.81437	0.325492	7	GAAGAGCGCGAGAGGGAAGCGCACCCGACCCCGAAAAGAG	CCCGGAG	+
M82	PAX5_HUMAN.H11MO.0.A	-14	0.012744	9.80017	0.355193	21	GAAGAGCGCGAGAGGGAAGCGCACCCGACCCCGAAAAGAG	GCCTGGGCAGCAGAGCGTGAC	+
M82	ZFX_HUMAN.H11MO.1.A	-17	0.014119	10.8575	0.384966	17	GAAGAGCGCGAGAGGGAAGCGCACCCGACCCCGAAAAGAG	GGGGGCGGAGGCCGGGG	+
M82	ZN770_HUMAN.H11MO.1.C	-1	0.0146911	11.2974	0.384966	11	GAAGAGCGCGAGAGGGAAGCGCACCCGACCCCGAAAAGAG	GGGAGGCTGAG	+
M82	RREB1_HUMAN.H11MO.0.D	-2	0.0148033	11.3837	0.384966	22	GAAGAGCGCGAGAGGGAAGCGCACCCGACCCCGAAAAGAG	GGGGGGGGGGGTGGTTTGGGGT	+
M82	KLF1_HUMAN.H11MO.0.A	-2	0.0148354	11.4084	0.384966	14	GAAGAGCGCGAGAGGGAAGCGCACCCGACCCCGAAAAGAG	GGGGCGGGGCCGGG	+
M82	ZN816_HUMAN.H11MO.0.C	1	0.0164255	12.6312	0.419002	20	GAAGAGCGCGAGAGGGAAGCGCACCCGACCCCGAAAAGAG	AAAAAAGGGGGACATGCAGGG	+
M82	Z324A_HUMAN.H11MO.0.C	0	0.01682	12.9346	0.421916	23	GAAGAGCGCGAGAGGGAAGCGCACCCGACCCCGAAAAGAG	TGGCAGCAAAGGATGGTTTGATA	-
M82	KLF9_HUMAN.H11MO.0.C	0	0.0171731	13.2061	0.42371	15	GAAGAGCGCGAGAGGGAAGCGCACCCGACCCCGAAAAGAG	GGAGGGGGCGTGGCC	+
M82	SMAD3_HUMAN.H11MO.0.B	-9	0.0188102	14.465	0.456617	12	GAAGAGCGCGAGAGGGAAGCGCACCCGACCCCGAAAAGAG	CAGGTGACAGAG	-
M82	E2F1_HUMAN.H11MO.0.A	-2	0.0202052	15.5378	0.482697	14	GAAGAGCGCGAGAGGGAAGCGCACCCGACCCCGAAAAGAG	GGGGGGCGGGAAAG	+
M82	ZF64A_HUMAN.H11MO.0.D	-24	0.0207751	15.976	0.488556	16	GAAGAGCGCGAGAGGGAAGCGCACCCGACCCCGAAAAGAG	GGGGCCCGGGAACCTG	+
M82	COT1_HUMAN.H11MO.1.C	-8	0.0212168	16.3157	0.489657	13	GAAGAGCGCGAGAGGGAAGCGCACCCGACCCCGAAAAGAG	GCAGAGGTCAGGG	+
M82	KLF5_HUMAN.H11MO.0.A	-7	0.0214726	16.5124	0.489657	14	GAAGAGCGCGAGAGGGAAGCGCACCCGACCCCGAAAAGAG	AGGGTGGGGCTGGG	+
M83	HXC10_HUMAN.H11MO.0.D	0	0.000214907	0.165264	0.151873	19	CATATAATAAAATTTTTGCCATTTTTCACACACACTCCTA	GTAATAAAAAAATTAAAAA	-
M83	MNX1_HUMAN.H11MO.0.D	-20	0.000275957	0.212211	0.151873	19	CATATAATAAAATTTTTGCCATTTTTCACACACACTCCTA	CTATTTTAATAACCCTTAA	+
M83	FOXD3_HUMAN.H11MO.0.D	-17	0.000486238	0.373917	0.16699	15	CATATAATAAAATTTTTGCCATTTTTCACACACACTCCTA	TGCTAAGTAAACAAA	-
M83	GSX1_HUMAN.H11MO.0.D	-3	0.000585775	0.450461	0.16699	15	CATATAATAAAATTTTTGCCATTTTTCACACACACTCCTA	ATTAAAAACTAATTA	-
M83	IRX2_HUMAN.H11MO.0.D	-8	0.000670308	0.515467	0.16699	19	CATATAATAAAATTTTTGCCATTTTTCACACACACTCCTA	ACATGGGTGGGCATGTTGG	+
M83	VENTX_HUMAN.H11MO.0.D	-2	0.000847232	0.651522	0.16699	19	CATATAATAAAATTTTTGCCATTTTTCACACACACTCCTA	AATTAGAAACCAATTAGCG	-
M83	AIRE_HUMAN.H11MO.0.C	-15	0.000960652	0.738741	0.16699	18	CATATAATAAAATTTTTGCCATTTTTCACACACACTCCTA	TTAACCAATATAACCAAT	-
M83	DLX1_HUMAN.H11MO.0.D	-12	0.00154408	1.1874	0.234731	16	CATATAATAAAATTTTTGCCATTTTTCACACACACTCCTA	TAATTAGCATAATTTA	-
M83	DLX6_HUMAN.H11MO.0.D	-3	0.00186569	1.43471	0.257838	15	CATATAATAAAATTTTTGCCATTTTTCACACACACTCCTA	AAATTAAGGTAATTA	+
M83	BARH2_HUMAN.H11MO.0.D	-2	0.00209041	1.60752	0.26482	18	CATATAATAAAATTTTTGCCATTTTTCACACACACTCCTA	CAATTAGGACCAATTAGC	-
M83	GBX2_HUMAN.H11MO.0.D	-2	0.00280591	2.15775	0.304682	17	CATATAATAAAATTTTTGCCATTTTTCACACACACTCCTA	AATTAAAGGCTAATTAG	-
M83	TBX21_HUMAN.H11MO.0.A	-24	0.00313571	2.41136	0.317794	13	CATATAATAAAATTTTTGCCATTTTTCACACACACTCCTA	TTCACACCTCCAC	-
M83	ESX1_HUMAN.H11MO.0.D	-10	0.00380643	2.92714	0.329219	17	CATATAATAAAATTTTTGCCATTTTTCACACACACTCCTA	GCTAATTAGCAATAATT	+
M83	TLX1_HUMAN.H11MO.0.D	-5	0.00380643	2.92714	0.329219	17	CATATAATAAAATTTTTGCCATTTTTCACACACACTCCTA	CCTTGGCAACTTGCCAG	-
M83	GBX1_HUMAN.H11MO.0.D	-2	0.00410382	3.15584	0.329219	17	CATATAATAAAATTTTTGCCATTTTTCACACACACTCCTA	AAATTTTAGCTAATTAG	-
M83	GSX2_HUMAN.H11MO.0.D	-3	0.00439227	3.37766	0.329219	16	CATATAATAAAATTTTTGCCATTTTTCACACACACTCCTA	ATTAAAAACTAATTAA	-
M83	PO3F3_HUMAN.H11MO.0.D	-12	0.00476438	3.66381	0.329219	17	CATATAATAAAATTTTTGCCATTTTTCACACACACTCCTA	AAATTTGCATAATTTAT	-
M83	HME2_HUMAN.H11MO.0.D	-9	0.00600223	4.61571	0.39344	11	CATATAATAAAATTTTTGCCATTTTTCACACACACTCCTA	CCCTAATTACC	-
M83	MAF_HUMAN.H11MO.0.A	-16	0.00647019	4.97557	0.39344	19	CATATAATAAAATTTTTGCCATTTTTCACACACACTCCTA	TTGCTGAGTCAGCAGATTC	-
M83	NKX61_HUMAN.H11MO.0.B	1	0.00740509	5.69451	0.418363	18	CATATAATAAAATTTTTGCCATTTTTCACACACACTCCTA	CATTAAATTCCCATTAATC	-
M83	RXRA_HUMAN.H11MO.0.A	-13	0.00750316	5.76993	0.418363	20	CATATAATAAAATTTTTGCCATTTTTCACACACACTCCTA	GGGGGAGGCAGAGGTCAGAG	+
M83	LHX9_HUMAN.H11MO.0.D	-1	0.00770567	5.92566	0.418363	18	CATATAATAAAATTTTTGCCATTTTTCACACACACTCCTA	TAATTAATAGCTAATTAG	-
M83	ZN394_HUMAN.H11MO.0.C	-5	0.00800636	6.15689	0.418823	20	CATATAATAAAATTTTTGCCATTTTTCACACACACTCCTA	ATTCCATTCTATTCCATTCT	-
M83	ZN264_HUMAN.H11MO.0.C	-5	0.00843777	6.48865	0.418823	24	CATATAATAAAATTTTTGCCATTTTTCACACACACTCCTA	AATGGGATTAGTGCCCTTATAAGA	-
M83	DMBX1_HUMAN.H11MO.0.D	-1	0.00854066	6.56777	0.418823	20	CATATAATAAAATTTTTGCCATTTTTCACACACACTCCTA	TAATTATAATCTAATTAATT	+
M83	NR1D1_HUMAN.H11MO.0.B	-11	0.00966092	7.42924	0.436481	19	CATATAATAAAATTTTTGCCATTTTTCACACACACTCCTA	CCTTCTGACCCACTTCCCT	-
M83	Z324A_HUMAN.H11MO.0.C	-2	0.0098038	7.53912	0.436481	23	CATATAATAAAATTTTTGCCATTTTTCACACACACTCCTA	TATCAAACCATCCTTTGCTGCCA	+
M83	BRAC_HUMAN.H11MO.0.A	-22	0.010348	7.9576	0.436481	18	CATATAATAAAATTTTTGCCATTTTTCACACACACTCCTA	ATTTCACACCTCCCTGCTAA	-
M83	ZN563_HUMAN.H11MO.0.C	-11	0.0116048	8.92406	0.464252	21	CATATAATAAAATTTTTGCCATTTTTCACACACACTCCTA	GCAGCTGCCAGTGAGGATCCC	-
M84	ZN563_HUMAN.H11MO.0.C	-1	0.000131632	0.101225	0.202012	21	GTCTCGTGTTTCTAAGGACAATGATGTCTGGTTGTGGAGA	GCAGCTGCCAGTGAGGATCCC	-
M85	IRX2_HUMAN.H11MO.0.D	-19	0.000216093	0.166176	0.166176	19	TTTTGCTTTTCAGAGCTACAGTTGTTAGCAAATGTTAAAT	ACATGGGTGGGCATGTTGG	+
M85	MNX1_HUMAN.H11MO.0.D	-8	0.00083762	0.644129	0.42942	19	TTTTGCTTTTCAGAGCTACAGTTGTTAGCAAATGTTAAAT	TTAAGGGTTATTAAAATAG	-
M86	MNX1_HUMAN.H11MO.0.D	0	0.000147025	0.113062	0.186843	19	GAAGTCTGAGGTTTATTTGTAGTGGCGAATCTGACATTTA	CTATTTTAATAACCCTTAA	+
M86	IRX2_HUMAN.H11MO.0.D	-6	0.000802904	0.617433	0.411539	19	GAAGTCTGAGGTTTATTTGTAGTGGCGAATCTGACATTTA	ACATGGGTGGGCATGTTGG	+
M86	TLX1_HUMAN.H11MO.0.D	-22	0.00143054	1.10008	0.439944	17	GAAGTCTGAGGTTTATTTGTAGTGGCGAATCTGACATTTA	CTGGCAAGTTGCCAAGG	+
M87	TLX1_HUMAN.H11MO.0.D	-18	0.000346348	0.266342	0.19227	17	AACATCCCAGCTATTTGACTAGATATATCCCAAGCTTTCT	CTGGCAAGTTGCCAAGG	+
M87	IRX2_HUMAN.H11MO.0.D	-17	0.000584004	0.449099	0.19227	19	AACATCCCAGCTATTTGACTAGATATATCCCAAGCTTTCT	ACATGGGTGGGCATGTTGG	+
M87	MNX1_HUMAN.H11MO.0.D	-14	0.000683636	0.525716	0.19227	19	AACATCCCAGCTATTTGACTAGATATATCCCAAGCTTTCT	CTATTTTAATAACCCTTAA	+
M88	IRX2_HUMAN.H11MO.0.D	-20	2.94278e-05	0.02263	0.04526	19	TTAGGAGTTTGCAATTTATGTCCGTATTACAAGCTGAGTT	CCAACATGCCCACCCATGT	-
M88	MNX1_HUMAN.H11MO.0.D	0	0.000146204	0.112431	0.112431	19	TTAGGAGTTTGCAATTTATGTCCGTATTACAAGCTGAGTT	TTAAGGGTTATTAAAATAG	-
M91	MNX1_HUMAN.H11MO.0.D	-21	0.000179447	0.137995	0.208939	19	TGGCTGAGGTAATTCCTGCAGGACACAGAGATCACATTCT	TTAAGGGTTATTAAAATAG	-
M92	MNX1_HUMAN.H11MO.0.D	-15	0.000118129	0.0908411	0.181527	19	CTATCACAAAGATATATCTGACTGAGTCCATGTAGCACAA	CTATTTTAATAACCCTTAA	+
M92	IRX2_HUMAN.H11MO.0.D	-17	0.000726585	0.558744	0.354659	19	CTATCACAAAGATATATCTGACTGAGTCCATGTAGCACAA	ACATGGGTGGGCATGTTGG	+
M92	HXC10_HUMAN.H11MO.0.D	-3	0.00106935	0.822327	0.354659	19	CTATCACAAAGATATATCTGACTGAGTCCATGTAGCACAA	TTTTTAATTTTTTTATTAC	+
M92	GATA1_HUMAN.H11MO.0.A	8	0.00115398	0.887408	0.354659	11	CTATCACAAAGATATATCTGACTGAGTCCATGTAGCACAA	TCTTATCTGTCCCCGCCAG	-
M92	GATA2_HUMAN.H11MO.0.A	8	0.00194663	1.49696	0.49458	11	CTATCACAAAGATATATCTGACTGAGTCCATGTAGCACAA	CCTTATCTCCACCCCCCAG	-
M93	MNX1_HUMAN.H11MO.0.D	-1	7.62699e-05	0.0586516	0.117279	19	ATCATGGATGTTTTGCATATGGCACAAACTGGATCTATGA	TTAAGGGTTATTAAAATAG	-
M93	ZN394_HUMAN.H11MO.0.C	-15	0.000647437	0.497879	0.331852	20	ATCATGGATGTTTTGCATATGGCACAAACTGGATCTATGA	AGAATGGAATAGAATGGAAT	+
M93	IRX2_HUMAN.H11MO.0.D	-13	0.00122638	0.943082	0.471446	19	ATCATGGATGTTTTGCATATGGCACAAACTGGATCTATGA	CCAACATGCCCACCCATGT	-
M94	GABPA_HUMAN.H11MO.0.A	-17	0.000421534	0.32416	0.423663	14	TAAAAACGGGAGAAAACGCAACCGGAACTATACCAAAGCA	GGAACCGGAAGTGG	+
M94	ELK4_HUMAN.H11MO.0.A	-19	0.000839867	0.645858	0.423663	12	TAAAAACGGGAGAAAACGCAACCGGAACTATACCAAAGCA	GACCGGAAGTGG	+
M94	ELK1_HUMAN.H11MO.0.B	-20	0.00121369	0.933325	0.423663	11	TAAAAACGGGAGAAAACGCAACCGGAACTATACCAAAGCA	ACCGGAAGTGG	+
M94	ETV1_HUMAN.H11MO.0.A	-19	0.00130848	1.00622	0.423663	11	TAAAAACGGGAGAAAACGCAACCGGAACTATACCAAAGCA	GGCCGGAAGTG	+
M94	ETS1_HUMAN.H11MO.0.A	-18	0.00165558	1.27314	0.423663	13	TAAAAACGGGAGAAAACGCAACCGGAACTATACCAAAGCA	AGACAGGAAGTGG	+
M94	ETV2_HUMAN.H11MO.0.B	-16	0.00165636	1.27374	0.423663	16	TAAAAACGGGAGAAAACGCAACCGGAACTATACCAAAGCA	GGAAACAGGAAGTGGG	+
M96	FOXD3_HUMAN.H11MO.0.D	-26	0.000103383	0.0795012	0.158658	14	ATGGTCTAATATCAATGTAATATTGTTCCCACGCAAACAC	TGCTAAGTAAACAAA	-
M96	FOXM1_HUMAN.H11MO.0.A	-27	0.000394705	0.303528	0.302871	12	ATGGTCTAATATCAATGTAATATTGTTCCCACGCAAACAC	GCAAAGCAAACA	-
M97	MNX1_HUMAN.H11MO.0.D	-13	0.000108948	0.0837811	0.167309	19	AACTTCTGGATGAATTAGTTCAGGACCATGCATATAGTCT	CTATTTTAATAACCCTTAA	+
M97	IRX2_HUMAN.H11MO.0.D	-16	0.00071504	0.549866	0.345696	19	AACTTCTGGATGAATTAGTTCAGGACCATGCATATAGTCT	CCAACATGCCCACCCATGT	-
M97	TLX1_HUMAN.H11MO.0.D	-14	0.00125763	0.96712	0.386264	17	AACTTCTGGATGAATTAGTTCAGGACCATGCATATAGTCT	CTGGCAAGTTGCCAAGG	+
M97	GATA1_HUMAN.H11MO.0.A	7	0.00163884	1.26026	0.419454	12	AACTTCTGGATGAATTAGTTCAGGACCATGCATATAGTCT	TCTTATCTGTCCCCGCCAG	-
M98	MNX1_HUMAN.H11MO.0.D	-16	0.000615708	0.47348	0.322345	19	AACAGAATCTATTTTGAGCTGTGGACCACTGTTATGAATC	CTATTTTAATAACCCTTAA	+
M98	IRX2_HUMAN.H11MO.0.D	-17	0.000718981	0.552896	0.322345	19	AACAGAATCTATTTTGAGCTGTGGACCACTGTTATGAATC	ACATGGGTGGGCATGTTGG	+
M99	MNX1_HUMAN.H11MO.0.D	-8	6.53229e-05	0.0502333	0.100467	19	GATTATAGTAGTGCGAATCACAAAAAGGCGTTCCTTATGG	TTAAGGGTTATTAAAATAG	-
M99	IRX2_HUMAN.H11MO.0.D	-2	0.000428839	0.329777	0.219851	19	GATTATAGTAGTGCGAATCACAAAAAGGCGTTCCTTATGG	ACATGGGTGGGCATGTTGG	+
M101	IRX2_HUMAN.H11MO.0.D	-6	0.000147181	0.113182	0.225727	19	ATCTGTACTTCAAAGTGACCCCATCCGCACGATTTTGAAA	CCAACATGCCCACCCATGT	-
M101	HME2_HUMAN.H11MO.0.D	-27	0.000662327	0.509329	0.395855	11	ATCTGTACTTCAAAGTGACCCCATCCGCACGATTTTGAAA	GGTAATTAGGG	+
M101	MNX1_HUMAN.H11MO.0.D	-6	0.0010455	0.803988	0.395855	19	ATCTGTACTTCAAAGTGACCCCATCCGCACGATTTTGAAA	CTATTTTAATAACCCTTAA	+
M101	PAX8_HUMAN.H11MO.0.D	-23	0.00151264	1.16322	0.395855	14	ATCTGTACTTCAAAGTGACCCCATCCGCACGATTTTGAAA	CCCGCTTCAGTGAC	-
M101	ZN563_HUMAN.H11MO.0.C	-1	0.00154866	1.19092	0.395855	21	ATCTGTACTTCAAAGTGACCCCATCCGCACGATTTTGAAA	GCAGCTGCCAGTGAGGATCCC	-
M101	ZN394_HUMAN.H11MO.0.C	-16	0.00203967	1.5685	0.446881	20	ATCTGTACTTCAAAGTGACCCCATCCGCACGATTTTGAAA	ATTCCATTCTATTCCATTCT	-
M101	BRAC_HUMAN.H11MO.0.A	-12	0.00236791	1.82092	0.453949	20	ATCTGTACTTCAAAGTGACCCCATCCGCACGATTTTGAAA	ATTTCACACCTCCCTGCTAA	-
M102	IRX2_HUMAN.H11MO.0.D	-21	0.000194033	0.149211	0.176783	19	CCGTATGAATTAACCTCTAGCCTATGATGAAAATTCTGTC	CCAACATGCCCACCCATGT	-
M102	MNX1_HUMAN.H11MO.0.D	-15	0.000229887	0.176783	0.176783	19	CCGTATGAATTAACCTCTAGCCTATGATGAAAATTCTGTC	TTAAGGGTTATTAAAATAG	-
M103	TLX1_HUMAN.H11MO.0.D	-1	0.000125628	0.0966078	0.192077	17	CACTGCTCCGCCTGACAGAGAAAAATGACCCATGAACGGG	CCTTGGCAACTTGCCAG	-
M105	MNX1_HUMAN.H11MO.0.D	-14	2.20867e-05	0.0169847	0.0338292	19	ACAGGGTTCCCTATATTTTTTGTAATATCGTCCAGATCTG	CTATTTTAATAACCCTTAA	+
M105	HXC10_HUMAN.H11MO.0.D	-6	0.000308041	0.236884	0.215579	19	ACAGGGTTCCCTATATTTTTTGTAATATCGTCCAGATCTG	TTTTTAATTTTTTTATTAC	+
M105	IRX2_HUMAN.H11MO.0.D	0	0.000508138	0.390758	0.215579	19	ACAGGGTTCCCTATATTTTTTGTAATATCGTCCAGATCTG	CCAACATGCCCACCCATGT	-
M105	DLX5_HUMAN.H11MO.0.D	-8	0.000607138	0.466889	0.215579	11	ACAGGGTTCCCTATATTTTTTGTAATATCGTCCAGATCTG	ACCTATAATTA	-
M105	RXRA_HUMAN.H11MO.0.A	-8	0.00111146	0.854714	0.261859	20	ACAGGGTTCCCTATATTTTTTGTAATATCGTCCAGATCTG	CTCTGACCTCTGCCTCCCCC	-
M105	HME2_HUMAN.H11MO.0.D	-10	0.00119675	0.9203	0.261859	11	ACAGGGTTCCCTATATTTTTTGTAATATCGTCCAGATCTG	CCCTAATTACC	-
M105	ZN394_HUMAN.H11MO.0.C	-14	0.00161777	1.24406	0.275319	20	ACAGGGTTCCCTATATTTTTTGTAATATCGTCCAGATCTG	ATTCCATTCTATTCCATTCT	-
M105	ZN350_HUMAN.H11MO.0.C	-10	0.00183148	1.40841	0.28052	18	ACAGGGTTCCCTATATTTTTTGTAATATCGTCCAGATCTG	CAGTCCTTTTATGACCTA	+
M105	AIRE_HUMAN.H11MO.0.C	-17	0.00231368	1.77922	0.32216	18	ACAGGGTTCCCTATATTTTTTGTAATATCGTCCAGATCTG	ATTGGTTTTATTGGTTAA	+
M105	ZN713_HUMAN.H11MO.0.D	-6	0.00262161	2.01602	0.334617	19	ACAGGGTTCCCTATATTTTTTGTAATATCGTCCAGATCTG	TTTCGTGTCATTTTTCTAT	-
M105	GATA1_HUMAN.H11MO.0.A	-27	0.00378114	2.9077	0.445494	13	ACAGGGTTCCCTATATTTTTTGTAATATCGTCCAGATCTG	CTGGCGGGGACAGATAAGA	+
M105	GATA5_HUMAN.H11MO.0.D	-15	0.00436443	3.35625	0.477487	17	ACAGGGTTCCCTATATTTTTTGTAATATCGTCCAGATCTG	ATCTAAGTTATCTCTTA	-
M106	MNX1_HUMAN.H11MO.0.D	-21	0.000251298	0.193248	0.288748	19	GTCCATCTCAGGTGTACTTCCGATCTATTGAATAGACACC	TTAAGGGTTATTAAAATAG	-
M106	IRX2_HUMAN.H11MO.0.D	-7	0.000563341	0.433209	0.288748	19	GTCCATCTCAGGTGTACTTCCGATCTATTGAATAGACACC	ACATGGGTGGGCATGTTGG	+
M106	GATA1_HUMAN.H11MO.0.A	8	0.00104568	0.80413	0.401983	11	GTCCATCTCAGGTGTACTTCCGATCTATTGAATAGACACC	TCTTATCTGTCCCCGCCAG	-
M107	MNX1_HUMAN.H11MO.0.D	-8	0.000292455	0.224898	0.333003	19	AAATATCAATTAGAGGTCCTAAGTTCGCTACGTCAGACTA	TTAAGGGTTATTAAAATAG	-
M107	IRX2_HUMAN.H11MO.0.D	-17	0.00064955	0.499504	0.333003	19	AAATATCAATTAGAGGTCCTAAGTTCGCTACGTCAGACTA	CCAACATGCCCACCCATGT	-
M108	MNX1_HUMAN.H11MO.0.D	-22	0.000217581	0.16732	0.106912	18	GCAAGATCTCTGGCATCTTTCAAAAGAGATAAACTGAAAA	TTAAGGGTTATTAAAATAG	-
M108	ZN394_HUMAN.H11MO.0.C	-20	0.000231193	0.177787	0.106912	20	GCAAGATCTCTGGCATCTTTCAAAAGAGATAAACTGAAAA	AGAATGGAATAGAATGGAAT	+
M108	ZN563_HUMAN.H11MO.0.C	1	0.00028068	0.215843	0.106912	20	GCAAGATCTCTGGCATCTTTCAAAAGAGATAAACTGAAAA	GGGATCCTCACTGGCAGCTGC	+
M108	IRX2_HUMAN.H11MO.0.D	0	0.000452718	0.34814	0.11937	19	GCAAGATCTCTGGCATCTTTCAAAAGAGATAAACTGAAAA	CCAACATGCCCACCCATGT	-
M108	TLX1_HUMAN.H11MO.0.D	-7	0.000470078	0.36149	0.11937	17	GCAAGATCTCTGGCATCTTTCAAAAGAGATAAACTGAAAA	CCTTGGCAACTTGCCAG	-
M108	BC11A_HUMAN.H11MO.0.A	-23	0.000557205	0.42849	0.121281	17	GCAAGATCTCTGGCATCTTTCAAAAGAGATAAACTGAAAA	AAAAGAGGAAGTGAAAA	+
M108	HXC10_HUMAN.H11MO.0.D	-21	0.000671287	0.51622	0.125086	19	GCAAGATCTCTGGCATCTTTCAAAAGAGATAAACTGAAAA	GTAATAAAAAAATTAAAAA	-
M108	BRAC_HUMAN.H11MO.0.A	-5	0.000994365	0.764667	0.151503	20	GCAAGATCTCTGGCATCTTTCAAAAGAGATAAACTGAAAA	ATTTCACACCTCCCTGCTAA	-
M108	SPIC_HUMAN.H11MO.0.D	-19	0.00119115	0.915995	0.154457	13	GCAAGATCTCTGGCATCTTTCAAAAGAGATAAACTGAAAA	GAGGAAGGGGAGG	+
M108	RXRA_HUMAN.H11MO.0.A	0	0.00133116	1.02366	0.154457	20	GCAAGATCTCTGGCATCTTTCAAAAGAGATAAACTGAAAA	CTCTGACCTCTGCCTCCCCC	-
M108	ZN350_HUMAN.H11MO.0.C	-18	0.00141925	1.0914	0.154457	18	GCAAGATCTCTGGCATCTTTCAAAAGAGATAAACTGAAAA	TAGGTCATAAAAGGACTG	-
M108	GATA5_HUMAN.H11MO.0.D	-22	0.00174524	1.34209	0.177272	17	GCAAGATCTCTGGCATCTTTCAAAAGAGATAAACTGAAAA	TAAGAGATAACTTAGAT	+
M108	GATA1_HUMAN.H11MO.0.A	-13	0.00222894	1.71406	0.212254	19	GCAAGATCTCTGGCATCTTTCAAAAGAGATAAACTGAAAA	CTGGCGGGGACAGATAAGA	+
M108	GATA2_HUMAN.H11MO.0.A	-13	0.00239541	1.84207	0.214688	19	GCAAGATCTCTGGCATCTTTCAAAAGAGATAAACTGAAAA	CTGGGGGGTGGAGATAAGG	+
M108	FOXD3_HUMAN.H11MO.0.D	-19	0.00257435	1.97968	0.217907	15	GCAAGATCTCTGGCATCTTTCAAAAGAGATAAACTGAAAA	TGCTAAGTAAACAAA	-
M108	SMAD3_HUMAN.H11MO.0.B	-7	0.00342205	2.63156	0.274416	12	GCAAGATCTCTGGCATCTTTCAAAAGAGATAAACTGAAAA	CTCTGTCACCTG	+
M108	OLIG2_HUMAN.H11MO.0.B	-1	0.0046294	3.56001	0.320611	18	GCAAGATCTCTGGCATCTTTCAAAAGAGATAAACTGAAAA	CCAGCTGTTTCCCTTCTG	+
M108	RFX5_HUMAN.H11MO.0.A	-11	0.00604458	4.64828	0.378079	20	GCAAGATCTCTGGCATCTTTCAAAAGAGATAAACTGAAAA	GTCAGCTGTTGCTAGGCAGA	+
M108	PAX2_HUMAN.H11MO.0.D	-6	0.00613073	4.71453	0.378079	18	GCAAGATCTCTGGCATCTTTCAAAAGAGATAAACTGAAAA	TGTCACGCATGACTGAAC	-
M108	ZN713_HUMAN.H11MO.0.D	-5	0.00633674	4.87295	0.378079	19	GCAAGATCTCTGGCATCTTTCAAAAGAGATAAACTGAAAA	TTTCGTGTCATTTTTCTAT	-
M108	COT2_HUMAN.H11MO.1.A	0	0.00722299	5.55448	0.407595	17	GCAAGATCTCTGGCATCTTTCAAAAGAGATAAACTGAAAA	CCCTGACCTTTGACCCC	-
M108	LYL1_HUMAN.H11MO.0.A	-5	0.00757004	5.82136	0.411923	14	GCAAGATCTCTGGCATCTTTCAAAAGAGATAAACTGAAAA	CCAGCTGTTTCCTG	+
M108	THAP1_HUMAN.H11MO.0.C	-7	0.00874389	6.72405	0.448359	22	GCAAGATCTCTGGCATCTTTCAAAAGAGATAAACTGAAAA	CGCCGCCATCTTGGCTGCGGGC	+
M108	ZFP82_HUMAN.H11MO.0.C	-20	0.00927383	7.13157	0.455799	20	GCAAGATCTCTGGCATCTTTCAAAAGAGATAAACTGAAAA	GAAGAGAGAATTAGTGAAATGGAA	-
M108	NR1D1_HUMAN.H11MO.0.B	-5	0.010057	7.73387	0.478847	19	GCAAGATCTCTGGCATCTTTCAAAAGAGATAAACTGAAAA	CCTTCTGACCCACTTCCCT	-
M110	BATF_HUMAN.H11MO.0.A	-22	0.000417394	0.320976	0.386041	18	TTTAAGAAAAAGCTGTGGCTAAGTTAGACACTGATACAAT	ATGAGTCATATCGAAAGT	-
M110	NR1D1_HUMAN.H11MO.0.B	-16	0.000688026	0.529092	0.386041	19	TTTAAGAAAAAGCTGTGGCTAAGTTAGACACTGATACAAT	AGGGAAGTGGGTCAGAAGG	+
M110	BC11A_HUMAN.H11MO.0.A	-20	0.000754637	0.580316	0.386041	17	TTTAAGAAAAAGCTGTGGCTAAGTTAGACACTGATACAAT	AAAAGAGGAAGTGAAAA	+
M111	IRX2_HUMAN.H11MO.0.D	-4	0.000367111	0.282308	0.221096	19	GCATTAAGTGATTACAATGTTGCCTATACATTGAGATTCT	ACATGGGTGGGCATGTTGG	+
M111	MNX1_HUMAN.H11MO.0.D	-1	0.000367111	0.282308	0.221096	19	GCATTAAGTGATTACAATGTTGCCTATACATTGAGATTCT	TTAAGGGTTATTAAAATAG	-
M112	DUX4_HUMAN.H11MO.0.A	-15	0.000211418	0.16258	0.325161	11	TATAATAGAGATACATGATTTGGTTCTACAGCTTACACTA	TGATTAGGTTA	+
M113	MNX1_HUMAN.H11MO.0.D	-7	4.52177e-05	0.0347724	0.0693035	19	GTTACTGGCGCTTCATTGACCCCTTCTCTGCAGCAAATTG	CTATTTTAATAACCCTTAA	+
M113	IRX2_HUMAN.H11MO.0.D	-21	0.000444097	0.341511	0.340326	19	GTTACTGGCGCTTCATTGACCCCTTCTCTGCAGCAAATTG	CCAACATGCCCACCCATGT	-
M113	PAX8_HUMAN.H11MO.0.D	-11	0.00174424	1.34132	0.401602	14	GTTACTGGCGCTTCATTGACCCCTTCTCTGCAGCAAATTG	GTCACTGAAGCGGG	+
M113	HXC10_HUMAN.H11MO.0.D	-11	0.00174466	1.34164	0.401602	19	GTTACTGGCGCTTCATTGACCCCTTCTCTGCAGCAAATTG	GTAATAAAAAAATTAAAAA	-
M113	ZN394_HUMAN.H11MO.0.C	-9	0.00234426	1.80274	0.401602	20	GTTACTGGCGCTTCATTGACCCCTTCTCTGCAGCAAATTG	ATTCCATTCTATTCCATTCT	-
M113	HME2_HUMAN.H11MO.0.D	-9	0.00260329	2.00193	0.401602	11	GTTACTGGCGCTTCATTGACCCCTTCTCTGCAGCAAATTG	CCCTAATTACC	-
M113	RXRA_HUMAN.H11MO.0.A	-2	0.00269022	2.06878	0.401602	20	GTTACTGGCGCTTCATTGACCCCTTCTCTGCAGCAAATTG	CTCTGACCTCTGCCTCCCCC	-
M114	ZN563_HUMAN.H11MO.0.C	-2	0.000450087	0.346117	0.323999	21	CCTGGGCCGTCCCTTGTGGGTCTTGATCCGTACCTTTCTA	GGGATCCTCACTGGCAGCTGC	+
M114	THAP1_HUMAN.H11MO.0.C	-1	0.000661585	0.508759	0.323999	22	CCTGGGCCGTCCCTTGTGGGTCTTGATCCGTACCTTTCTA	CGCCGCCATCTTGGCTGCGGGC	+
M114	RXRA_HUMAN.H11MO.0.A	1	0.000798839	0.614307	0.323999	19	CCTGGGCCGTCCCTTGTGGGTCTTGATCCGTACCTTTCTA	CTCTGACCTCTGCCTCCCCC	-
M114	PAX8_HUMAN.H11MO.0.D	-8	0.000880954	0.677453	0.323999	14	CCTGGGCCGTCCCTTGTGGGTCTTGATCCGTACCTTTCTA	GTCACTGAAGCGGG	+
M114	ZN394_HUMAN.H11MO.0.C	-8	0.00126178	0.97031	0.323999	20	CCTGGGCCGTCCCTTGTGGGTCTTGATCCGTACCTTTCTA	ATTCCATTCTATTCCATTCT	-
M114	Z324A_HUMAN.H11MO.0.C	1	0.00143136	1.10072	0.323999	22	CCTGGGCCGTCCCTTGTGGGTCTTGATCCGTACCTTTCTA	TATCAAACCATCCTTTGCTGCCA	+
M114	LEF1_HUMAN.H11MO.0.A	-26	0.00148696	1.14347	0.323999	14	CCTGGGCCGTCCCTTGTGGGTCTTGATCCGTACCTTTCTA	TCCTTTGATTTGCT	+
M114	PAX6_HUMAN.H11MO.0.C	-2	0.0025039	1.9255	0.402214	12	CCTGGGCCGTCCCTTGTGGGTCTTGATCCGTACCTTTCTA	TTCCGCTTGACT	+
M114	ZFX_HUMAN.H11MO.1.A	-1	0.00259194	1.99321	0.402214	17	CCTGGGCCGTCCCTTGTGGGTCTTGATCCGTACCTTTCTA	CCCCGGCCTCCGCCCCC	-
M114	SPIC_HUMAN.H11MO.0.D	-1	0.00263703	2.02788	0.402214	13	CCTGGGCCGTCCCTTGTGGGTCTTGATCCGTACCTTTCTA	CCTCCCCTTCCTC	-
M114	SP4_HUMAN.H11MO.0.A	-20	0.00325754	2.50505	0.451689	20	CCTGGGCCGTCCCTTGTGGGTCTTGATCCGTACCTTTCTA	CCCGGCCCCGCCCCCTTCCC	-
M116	MNX1_HUMAN.H11MO.0.D	-6	0.000283655	0.21813	0.21477	19	CTGTTTATAGTTTCATGTGTTGTCACTGTCTGACTAACAA	CTATTTTAATAACCCTTAA	+
M116	FOXD3_HUMAN.H11MO.0.D	-26	0.000426297	0.327822	0.21477	14	CTGTTTATAGTTTCATGTGTTGTCACTGTCTGACTAACAA	TGCTAAGTAAACAAA	-
M116	IRX2_HUMAN.H11MO.0.D	-4	0.000442529	0.340305	0.21477	19	CTGTTTATAGTTTCATGTGTTGTCACTGTCTGACTAACAA	ACATGGGTGGGCATGTTGG	+
M116	ZN394_HUMAN.H11MO.0.C	-9	0.000560882	0.431318	0.21477	20	CTGTTTATAGTTTCATGTGTTGTCACTGTCTGACTAACAA	ATTCCATTCTATTCCATTCT	-
M116	GATA1_HUMAN.H11MO.0.A	-19	0.00201628	1.55052	0.423665	19	CTGTTTATAGTTTCATGTGTTGTCACTGTCTGACTAACAA	CTGGCGGGGACAGATAAGA	+
M116	PAX2_HUMAN.H11MO.0.D	-17	0.00228052	1.75372	0.423665	18	CTGTTTATAGTTTCATGTGTTGTCACTGTCTGACTAACAA	TGTCACGCATGACTGAAC	-
M116	ZN563_HUMAN.H11MO.0.C	-8	0.00236594	1.81941	0.423665	21	CTGTTTATAGTTTCATGTGTTGTCACTGTCTGACTAACAA	GGGATCCTCACTGGCAGCTGC	+
M116	HXC10_HUMAN.H11MO.0.D	-7	0.00300284	2.30919	0.423665	19	CTGTTTATAGTTTCATGTGTTGTCACTGTCTGACTAACAA	TTTTTAATTTTTTTATTAC	+
M116	MAF_HUMAN.H11MO.0.A	-12	0.00300284	2.30919	0.423665	19	CTGTTTATAGTTTCATGTGTTGTCACTGTCTGACTAACAA	GAATCTGCTGACTCAGCAA	+
M116	TLX1_HUMAN.H11MO.0.D	-23	0.00304266	2.33981	0.423665	17	CTGTTTATAGTTTCATGTGTTGTCACTGTCTGACTAACAA	CCTTGGCAACTTGCCAG	-
M116	RARA_HUMAN.H11MO.2.A	-8	0.00425151	3.26941	0.48125	17	CTGTTTATAGTTTCATGTGTTGTCACTGTCTGACTAACAA	AGGTCACCGAGAGGTCA	+
M116	HME2_HUMAN.H11MO.0.D	-27	0.00439882	3.3827	0.48125	11	CTGTTTATAGTTTCATGTGTTGTCACTGTCTGACTAACAA	CCCTAATTACC	-
M117	MNX1_HUMAN.H11MO.0.D	-21	4.99546e-06	0.00384151	0.00767644	19	CTGTCTAAGATATCACATGCGCACTTTACTTCACACATTG	CTATTTTAATAACCCTTAA	+
M117	GATA1_HUMAN.H11MO.0.A	6	0.000806766	0.620403	0.363591	13	CTGTCTAAGATATCACATGCGCACTTTACTTCACACATTG	TCTTATCTGTCCCCGCCAG	-
M117	IRX2_HUMAN.H11MO.0.D	-10	0.000946429	0.727804	0.363591	19	CTGTCTAAGATATCACATGCGCACTTTACTTCACACATTG	ACATGGGTGGGCATGTTGG	+
M118	MNX1_HUMAN.H11MO.0.D	-6	0.000141685	0.108956	0.217725	19	AACTGGTGAAGAATTCAATTCTGGGCTATCAGCATGTTTT	CTATTTTAATAACCCTTAA	+
M118	IRX2_HUMAN.H11MO.0.D	-18	0.000973688	0.748766	0.403454	19	AACTGGTGAAGAATTCAATTCTGGGCTATCAGCATGTTTT	ACATGGGTGGGCATGTTGG	+
M118	ZN394_HUMAN.H11MO.0.C	-12	0.00179602	1.38114	0.481021	20	AACTGGTGAAGAATTCAATTCTGGGCTATCAGCATGTTTT	ATTCCATTCTATTCCATTCT	-
M118	TLX1_HUMAN.H11MO.0.D	-19	0.00187815	1.4443	0.481021	17	AACTGGTGAAGAATTCAATTCTGGGCTATCAGCATGTTTT	CCTTGGCAACTTGCCAG	-
M119	MNX1_HUMAN.H11MO.0.D	-2	0.000510355	0.392463	0.438509	19	TGTCATGATTCAGCTGCTATTGCATGCGACTCTGAAACTT	TTAAGGGTTATTAAAATAG	-
M119	IRX2_HUMAN.H11MO.0.D	-14	0.000820248	0.630771	0.438509	19	TGTCATGATTCAGCTGCTATTGCATGCGACTCTGAAACTT	CCAACATGCCCACCCATGT	-
M119	ZN394_HUMAN.H11MO.0.C	-18	0.00142587	1.09649	0.438509	20	TGTCATGATTCAGCTGCTATTGCATGCGACTCTGAAACTT	ATTCCATTCTATTCCATTCT	-
M120	MNX1_HUMAN.H11MO.0.D	0	0.000137621	0.10583	0.21065	19	AGGCTATATTAGGCCTACAGTTATACAAGTGAGAGTTCTC	CTATTTTAATAACCCTTAA	+
M120	IRX2_HUMAN.H11MO.0.D	-5	0.000518391	0.398643	0.396739	19	AGGCTATATTAGGCCTACAGTTATACAAGTGAGAGTTCTC	CCAACATGCCCACCCATGT	-
M120	NR1D1_HUMAN.H11MO.0.B	-5	0.00177106	1.36194	0.399717	19	AGGCTATATTAGGCCTACAGTTATACAAGTGAGAGTTCTC	CCTTCTGACCCACTTCCCT	-
M120	GATA1_HUMAN.H11MO.0.A	-3	0.00237318	1.82497	0.399717	19	AGGCTATATTAGGCCTACAGTTATACAAGTGAGAGTTCTC	TCTTATCTGTCCCCGCCAG	-
M120	DLX6_HUMAN.H11MO.0.D	5	0.00252968	1.94532	0.399717	10	AGGCTATATTAGGCCTACAGTTATACAAGTGAGAGTTCTC	TAATTACCTTAATTT	-
M120	GBX2_HUMAN.H11MO.0.D	6	0.00286239	2.20118	0.399717	11	AGGCTATATTAGGCCTACAGTTATACAAGTGAGAGTTCTC	CTAATTAGCCTTTAATT	+
M120	ZN394_HUMAN.H11MO.0.C	0	0.00291292	2.24004	0.399717	20	AGGCTATATTAGGCCTACAGTTATACAAGTGAGAGTTCTC	ATTCCATTCTATTCCATTCT	-
M120	TLX1_HUMAN.H11MO.0.D	-12	0.00333354	2.5635	0.399717	17	AGGCTATATTAGGCCTACAGTTATACAAGTGAGAGTTCTC	CCTTGGCAACTTGCCAG	-
M120	RXRA_HUMAN.H11MO.0.A	-15	0.00334363	2.57125	0.399717	20	AGGCTATATTAGGCCTACAGTTATACAAGTGAGAGTTCTC	GGGGGAGGCAGAGGTCAGAG	+
M120	SPIC_HUMAN.H11MO.0.D	-13	0.00365598	2.81145	0.399717	13	AGGCTATATTAGGCCTACAGTTATACAAGTGAGAGTTCTC	CCTCCCCTTCCTC	-
M120	DLX4_HUMAN.H11MO.0.D	5	0.00472348	3.63235	0.458096	11	AGGCTATATTAGGCCTACAGTTATACAAGTGAGAGTTCTC	TAATTACCCTAAATTT	+
M120	BRAC_HUMAN.H11MO.0.A	-5	0.00501821	3.859	0.458096	20	AGGCTATATTAGGCCTACAGTTATACAAGTGAGAGTTCTC	ATTTCACACCTCCCTGCTAA	-
M120	ZN563_HUMAN.H11MO.0.C	-18	0.00515167	3.96163	0.458096	21	AGGCTATATTAGGCCTACAGTTATACAAGTGAGAGTTCTC	GCAGCTGCCAGTGAGGATCCC	-
M120	HME2_HUMAN.H11MO.0.D	-24	0.00538706	4.14265	0.458096	11	AGGCTATATTAGGCCTACAGTTATACAAGTGAGAGTTCTC	GGTAATTAGGG	+
M120	GBX1_HUMAN.H11MO.0.D	6	0.00603329	4.6396	0.461082	11	AGGCTATATTAGGCCTACAGTTATACAAGTGAGAGTTCTC	CTAATTAGCTAAAATTT	+
M120	GATA2_HUMAN.H11MO.0.A	7	0.00632587	4.8646	0.461082	12	AGGCTATATTAGGCCTACAGTTATACAAGTGAGAGTTCTC	CCTTATCTCCACCCCCCAG	-
M121	IRX2_HUMAN.H11MO.0.D	-20	3.65563e-05	0.0281118	0.0562122	19	ACAGATCTTGTGGGGGTACTGCAACACACTCAACTTGCAG	CCAACATGCCCACCCATGT	-
M122	RXRA_HUMAN.H11MO.0.A	-15	0.000100053	0.076941	0.153247	20	TATGTAGATACGGGATCCAGCACTGTTGCACACTCATGAA	CTCTGACCTCTGCCTCCCCC	-
M122	MNX1_HUMAN.H11MO.0.D	0	0.000234251	0.180139	0.179396	19	TATGTAGATACGGGATCCAGCACTGTTGCACACTCATGAA	TTAAGGGTTATTAAAATAG	-
M122	RARA_HUMAN.H11MO.0.A	-15	0.000534251	0.410839	0.272763	20	TATGTAGATACGGGATCCAGCACTGTTGCACACTCATGAA	CCTTGACCTCTTGATCCCCC	-
M122	MAF_HUMAN.H11MO.0.A	-21	0.00163986	1.26105	0.391767	19	TATGTAGATACGGGATCCAGCACTGTTGCACACTCATGAA	GAATCTGCTGACTCAGCAA	+
M122	IRX2_HUMAN.H11MO.0.D	-18	0.00163986	1.26105	0.391767	19	TATGTAGATACGGGATCCAGCACTGTTGCACACTCATGAA	CCAACATGCCCACCCATGT	-
M122	SPIC_HUMAN.H11MO.0.D	-16	0.00175195	1.34725	0.391767	13	TATGTAGATACGGGATCCAGCACTGTTGCACACTCATGAA	CCTCCCCTTCCTC	-
M122	ZN563_HUMAN.H11MO.0.C	-5	0.00179046	1.37686	0.391767	21	TATGTAGATACGGGATCCAGCACTGTTGCACACTCATGAA	GGGATCCTCACTGGCAGCTGC	+
M123	ZN350_HUMAN.H11MO.0.C	-20	0.000245291	0.188628	0.287133	18	AATTCCAATGATATGAGCCCTCTAAAATAAGAAGACTGCA	TAGGTCATAAAAGGACTG	-
M123	PRDM6_HUMAN.H11MO.0.C	-25	0.000560799	0.431254	0.287133	13	AATTCCAATGATATGAGCCCTCTAAAATAAGAAGACTGCA	AAAAAGAAAAAAA	+
M123	ZN394_HUMAN.H11MO.0.C	-11	0.000676492	0.520222	0.287133	20	AATTCCAATGATATGAGCCCTCTAAAATAAGAAGACTGCA	AGAATGGAATAGAATGGAAT	+
M123	ETS2_HUMAN.H11MO.0.B	-22	0.000941612	0.7241	0.287133	13	AATTCCAATGATATGAGCCCTCTAAAATAAGAAGACTGCA	GGAAGGAAGAGGA	+
M123	MNX1_HUMAN.H11MO.0.D	-5	0.00094363	0.725652	0.287133	19	AATTCCAATGATATGAGCCCTCTAAAATAAGAAGACTGCA	CTATTTTAATAACCCTTAA	+
M123	FOXO1_HUMAN.H11MO.0.A	-25	0.00172343	1.32532	0.41165	12	AATTCCAATGATATGAGCCCTCTAAAATAAGAAGACTGCA	AGTAAACAGGAA	-
M123	FOXD3_HUMAN.H11MO.0.D	-24	0.00210832	1.6213	0.41165	15	AATTCCAATGATATGAGCCCTCTAAAATAAGAAGACTGCA	TGCTAAGTAAACAAA	-
M123	ZN589_HUMAN.H11MO.0.D	-4	0.00237239	1.82437	0.41165	16	AATTCCAATGATATGAGCCCTCTAAAATAAGAAGACTGCA	CCCACGGTTACTGCCG	+
M123	LHX2_HUMAN.H11MO.0.A	-24	0.00282644	2.17354	0.41165	12	AATTCCAATGATATGAGCCCTCTAAAATAAGAAGACTGCA	AACTAATTAAAA	-
M123	ETV5_HUMAN.H11MO.0.C	-24	0.00349816	2.69009	0.41165	14	AATTCCAATGATATGAGCCCTCTAAAATAAGAAGACTGCA	GAGCAGGAAGTGAG	+
M123	PBX1_HUMAN.H11MO.1.C	0	0.00390174	3.00043	0.41165	15	AATTCCAATGATATGAGCCCTCTAAAATAAGAAGACTGCA	AATTTGATTGATGGG	+
M123	ANDR_HUMAN.H11MO.2.A	-26	0.00414488	3.18741	0.41165	12	AATTCCAATGATATGAGCCCTCTAAAATAAGAAGACTGCA	AAAAGAACAGAG	-
M123	BC11A_HUMAN.H11MO.0.A	-23	0.00423016	3.25299	0.41165	17	AATTCCAATGATATGAGCCCTCTAAAATAAGAAGACTGCA	AAAAGAGGAAGTGAAAA	+
M123	PO2F1_HUMAN.H11MO.0.C	-1	0.00428444	3.29473	0.41165	16	AATTCCAATGATATGAGCCCTCTAAAATAAGAAGACTGCA	AATCGAATGCAAATAA	+
M123	SMCA1_HUMAN.H11MO.0.C	-26	0.00455328	3.50147	0.41165	12	AATTCCAATGATATGAGCCCTCTAAAATAAGAAGACTGCA	CCAAGAAGAATG	+
M123	HXA7_HUMAN.H11MO.0.D	-1	0.00503856	3.87465	0.41165	15	AATTCCAATGATATGAGCCCTCTAAAATAAGAAGACTGCA	AATCAATAGATTGGA	+
M123	OLIG2_HUMAN.H11MO.0.B	-20	0.00519265	3.99315	0.41165	18	AATTCCAATGATATGAGCCCTCTAAAATAAGAAGACTGCA	CAGAAGGGAAACAGCTGG	-
M123	TLX1_HUMAN.H11MO.0.D	-7	0.00537247	4.13143	0.41165	17	AATTCCAATGATATGAGCCCTCTAAAATAAGAAGACTGCA	CTGGCAAGTTGCCAAGG	+
M123	FOXK1_HUMAN.H11MO.0.A	-23	0.00541136	4.16134	0.41165	10	AATTCCAATGATATGAGCCCTCTAAAATAAGAAGACTGCA	AAAGTAAACA	-
M123	ANDR_HUMAN.H11MO.0.A	-25	0.00605271	4.65453	0.438513	15	AATTCCAATGATATGAGCCCTCTAAAATAAGAAGACTGCA	AGCAAACAAAAAAGAACA	-
M123	ZN214_HUMAN.H11MO.0.C	-8	0.00718567	5.52578	0.496931	22	AATTCCAATGATATGAGCCCTCTAAAATAAGAAGACTGCA	TCATCAAAGGCCTCAAAAAGGA	-
M124	IRX2_HUMAN.H11MO.0.D	-16	9.03775e-05	0.0695003	0.116957	19	TAAGTGCTGATCAGAAGCTACATGTACACTGAGAGAATCA	CCAACATGCCCACCCATGT	-
M124	GATA1_HUMAN.H11MO.0.A	-28	0.000412006	0.316833	0.137352	12	TAAGTGCTGATCAGAAGCTACATGTACACTGAGAGAATCA	CTGGCGGGGACAGATAAGA	+
M124	MNX1_HUMAN.H11MO.0.D	-9	0.000446527	0.343379	0.137352	19	TAAGTGCTGATCAGAAGCTACATGTACACTGAGAGAATCA	CTATTTTAATAACCCTTAA	+
M124	GATA2_HUMAN.H11MO.0.A	-28	0.000446527	0.343379	0.137352	12	TAAGTGCTGATCAGAAGCTACATGTACACTGAGAGAATCA	CTGGGGGGTGGAGATAAGG	+
M125	MNX1_HUMAN.H11MO.0.D	-3	0.000104935	0.0806954	0.160725	19	TAGCGGATATTTAACTAAGAAGGTGACTGACTTCCCAGGC	TTAAGGGTTATTAAAATAG	-
M125	ZN214_HUMAN.H11MO.0.C	-2	0.000887647	0.682601	0.36094	22	TAGCGGATATTTAACTAAGAAGGTGACTGACTTCCCAGGC	TCATCAAAGGCCTCAAAAAGGA	-
M125	IRX2_HUMAN.H11MO.0.D	-21	0.00109288	0.840421	0.36094	19	TAGCGGATATTTAACTAAGAAGGTGACTGACTTCCCAGGC	CCAACATGCCCACCCATGT	-
M125	HME2_HUMAN.H11MO.0.D	-4	0.00172207	1.32427	0.361439	11	TAGCGGATATTTAACTAAGAAGGTGACTGACTTCCCAGGC	CCCTAATTACC	-
M125	FOXD3_HUMAN.H11MO.0.D	-4	0.001903	1.46341	0.361439	15	TAGCGGATATTTAACTAAGAAGGTGACTGACTTCCCAGGC	TGCTAAGTAAACAAA	-
M125	GATA1_HUMAN.H11MO.0.A	-20	0.00197543	1.51911	0.361439	19	TAGCGGATATTTAACTAAGAAGGTGACTGACTTCCCAGGC	CTGGCGGGGACAGATAAGA	+
M125	NR1D1_HUMAN.H11MO.0.B	-20	0.00212381	1.63321	0.361439	19	TAGCGGATATTTAACTAAGAAGGTGACTGACTTCCCAGGC	AGGGAAGTGGGTCAGAAGG	+
M125	BRAC_HUMAN.H11MO.0.A	-11	0.00260383	2.00235	0.38843	20	TAGCGGATATTTAACTAAGAAGGTGACTGACTTCCCAGGC	TTAGCAGGGAGGTGTGAAAT	+
M125	ZN394_HUMAN.H11MO.0.C	-18	0.00278961	2.14521	0.38843	20	TAGCGGATATTTAACTAAGAAGGTGACTGACTTCCCAGGC	AGAATGGAATAGAATGGAAT	+
M125	RXRA_HUMAN.H11MO.0.A	-18	0.00366352	2.81724	0.439423	20	TAGCGGATATTTAACTAAGAAGGTGACTGACTTCCCAGGC	GGGGGAGGCAGAGGTCAGAG	+
M125	TLX1_HUMAN.H11MO.0.D	-5	0.00372962	2.86808	0.439423	17	TAGCGGATATTTAACTAAGAAGGTGACTGACTTCCCAGGC	CCTTGGCAACTTGCCAG	-
M126	MNX1_HUMAN.H11MO.0.D	-20	5.39745e-07	0.000415064	0.000827247	19	CTGTTATTGGATTATAGAAAATTTTTTGTTATCTCTTTTA	CTATTTTAATAACCCTTAA	+
M126	HXC10_HUMAN.H11MO.0.D	-13	5.36704e-05	0.0412726	0.0411294	19	CTGTTATTGGATTATAGAAAATTTTTTGTTATCTCTTTTA	TTTTTAATTTTTTTATTAC	+
M126	GATA5_HUMAN.H11MO.0.D	-21	0.00030941	0.237936	0.158074	17	CTGTTATTGGATTATAGAAAATTTTTTGTTATCTCTTTTA	ATCTAAGTTATCTCTTA	-
M126	ZN350_HUMAN.H11MO.0.C	-17	0.000430024	0.330688	0.16477	18	CTGTTATTGGATTATAGAAAATTTTTTGTTATCTCTTTTA	CAGTCCTTTTATGACCTA	+
M126	HXD11_HUMAN.H11MO.0.D	-22	0.000694089	0.533754	0.212761	11	CTGTTATTGGATTATAGAAAATTTTTTGTTATCTCTTTTA	TTTTTATTACT	+
M126	NKX61_HUMAN.H11MO.0.B	-9	0.000966967	0.743597	0.247006	19	CTGTTATTGGATTATAGAAAATTTTTTGTTATCTCTTTTA	GATTAATGGGAATTTAATG	+
M126	IRX2_HUMAN.H11MO.0.D	1	0.00189032	1.45366	0.362153	18	CTGTTATTGGATTATAGAAAATTTTTTGTTATCTCTTTTA	ACATGGGTGGGCATGTTGG	+
M126	ZN394_HUMAN.H11MO.0.C	-2	0.00244055	1.87679	0.415616	20	CTGTTATTGGATTATAGAAAATTTTTTGTTATCTCTTTTA	AGAATGGAATAGAATGGAAT	+
M126	BC11A_HUMAN.H11MO.0.A	-22	0.0032039	2.4638	0.466889	17	CTGTTATTGGATTATAGAAAATTTTTTGTTATCTCTTTTA	TTTTCACTTCCTCTTTT	-
M126	HXD12_HUMAN.H11MO.0.D	-21	0.0039424	3.03171	0.497802	11	CTGTTATTGGATTATAGAAAATTTTTTGTTATCTCTTTTA	AATTTTATTAC	+
M127	TLX1_HUMAN.H11MO.0.D	-12	0.000365694	0.281219	0.290074	17	AATAAATGAGTCTCTGCACATGGACATCGTTACCAATACA	CTGGCAAGTTGCCAAGG	+
M127	MNX1_HUMAN.H11MO.0.D	-3	0.000483293	0.371653	0.290074	19	AATAAATGAGTCTCTGCACATGGACATCGTTACCAATACA	CTATTTTAATAACCCTTAA	+
M127	ZN394_HUMAN.H11MO.0.C	-17	0.00100691	0.774317	0.337281	20	AATAAATGAGTCTCTGCACATGGACATCGTTACCAATACA	AGAATGGAATAGAATGGAAT	+
M127	GATA1_HUMAN.H11MO.0.A	-28	0.00122787	0.944229	0.337281	12	AATAAATGAGTCTCTGCACATGGACATCGTTACCAATACA	CTGGCGGGGACAGATAAGA	+
M127	IRX2_HUMAN.H11MO.0.D	-19	0.0013239	1.01808	0.337281	19	AATAAATGAGTCTCTGCACATGGACATCGTTACCAATACA	ACATGGGTGGGCATGTTGG	+
M127	MAF_HUMAN.H11MO.0.A	-4	0.0023871	1.83568	0.407314	19	AATAAATGAGTCTCTGCACATGGACATCGTTACCAATACA	TTGCTGAGTCAGCAGATTC	-
# Tomtom (Motif Comparison Tool): Version 5.5.5 compiled on Dec 7 2023 at 04:32:55
# The format of this file is described at http://localhost:8080/meme_5.5.5/doc/tomtom-output-format.html.
# tomtom -o /data/result_enhancer60-HUVEC /data/HUVEC-MOTIF/result_motif_en/motifs_en60.txt /data/HOCOMOCOv11_full_HUMAN_mono_meme_format.meme
