# Supplementary material for: DeepEPI: CNN-transformer-based model for extracting TF interactions through predicting enhancer-promoter interactions
Source: Bioinform Adv. 2025 Sep 17;5(1):vbaf221. doi: 10.1093/bioadv/vbaf221 (PMC12478696; doi:10.1093/bioadv/vbaf221)
Supplement: vbaf221_Supplementary_Data [file vbaf221_supplementary_data.zip › Supplementary_file5/HUVEC/result_enhancer60-HUVEC/tomtom.xml]

<?xml version='1.0' encoding='UTF-8' standalone='yes'?>
<tomtom version="5.5.5" release="Thu Sep 14 08:48:04 2023 +1000">
  <model>
    <command_line>tomtom -o /data/result_enhancer60-HUVEC /data/HUVEC-MOTIF/result_motif_en/motifs_en60.txt /data/HOCOMOCOv11_full_HUMAN_mono_meme_format.meme</command_line>
    <distance_measure value="ed"/>
    <threshold type="qvalue">0.5</threshold>
    <alphabet name="DNA" like="dna">
      <letter id="A" symbol="A" complement="T" name="Adenine" colour="CC0000"/>
      <letter id="C" symbol="C" complement="G" name="Cytosine" colour="0000CC"/>
      <letter id="G" symbol="G" complement="C" name="Guanine" colour="FFB300"/>
      <letter id="T" symbol="T" aliases="U" complement="A" name="Thymine" colour="008000"/>
      <letter id="N" symbol="N" aliases="X." equals="ACGT" name="Any base"/>
      <letter id="V" symbol="V" equals="ACG" name="Not T"/>
      <letter id="H" symbol="H" equals="ACT" name="Not G"/>
      <letter id="D" symbol="D" equals="AGT" name="Not C"/>
      <letter id="B" symbol="B" equals="CGT" name="Not A"/>
      <letter id="M" symbol="M" equals="AC" name="Amino"/>
      <letter id="R" symbol="R" equals="AG" name="Purine"/>
      <letter id="W" symbol="W" equals="AT" name="Weak"/>
      <letter id="S" symbol="S" equals="CG" name="Strong"/>
      <letter id="Y" symbol="Y" equals="CT" name="Pyrimidine"/>
      <letter id="K" symbol="K" equals="GT" name="Keto"/>
    </alphabet>
    <strands>both</strands>
    <background from="--query--" A="0.25" C="0.25" G="0.25" T="0.25"/>
    <host>f5f03e2d8156</host>
    <when>Sat Jan 27 11:01:49 2024</when>
  </model>
  <query_dbs>
    <db source="/data/HUVEC-MOTIF/result_motif_en/motifs_en60.txt" name="motifs_en60.txt" loaded="115" excluded="0" last_mod_date="Sat Jan 27 07:25:15 2024"/>
  </query_dbs>
  <target_dbs>
    <db source="/data/HOCOMOCOv11_full_HUMAN_mono_meme_format.meme" name="HOCOMOCOv11_full_HUMAN_mono_meme_format" loaded="769" excluded="0" last_mod_date="Fri Jan 12 11:21:36 2024"/>
  </target_dbs>
  <queries>
    <motif db="0" id="M0" alt="O0" length="40" nsites="8" evalue="1.3e-003">
      <pos A="0.285273" C="0.0501175" G="0.191211" T="0.473398"/>
      <pos A="0.332304" C="0.0501175" G="0.285273" T="0.332304"/>
      <pos A="0.14418" C="0.238242" G="0.426366" T="0.191211"/>
      <pos A="0.285273" C="0.238242" G="0.14418" T="0.332304"/>
      <pos A="0.379335" C="0.285273" G="0.238242" T="0.0971486"/>
      <pos A="0.379335" C="0.00308642" G="0.14418" T="0.473398"/>
      <pos A="0.0971486" C="0.0501175" G="0.802616" T="0.0501175"/>
      <pos A="0.285273" C="0.0971486" G="0.614492" T="0.00308642"/>
      <pos A="0.238242" C="0.238242" G="0.379335" T="0.14418"/>
      <pos A="0.379335" C="0.379335" G="0.191211" T="0.0501175"/>
      <pos A="0.426366" C="0.285273" G="0.238242" T="0.0501175"/>
      <pos A="0.426366" C="0.332304" G="0.191211" T="0.0501175"/>
      <pos A="0.285273" C="0.426366" G="0.285273" T="0.00308642"/>
      <pos A="0.238242" C="0.332304" G="0.0501175" T="0.379335"/>
      <pos A="0.238242" C="0.285273" G="0.0971486" T="0.379335"/>
      <pos A="0.191211" C="0.238242" G="0.332304" T="0.238242"/>
      <pos A="0.0971486" C="0.285273" G="0.191211" T="0.426366"/>
      <pos A="0.00308642" C="0.52043" G="0.379335" T="0.0971486"/>
      <pos A="0.14418" C="0.238242" G="0.14418" T="0.473398"/>
      <pos A="0.191211" C="0.0971486" G="0.426366" T="0.285273"/>
      <pos A="0.0971486" C="0.661523" G="0.191211" T="0.0501175"/>
      <pos A="0.14418" C="0.332304" G="0.285273" T="0.238242"/>
      <pos A="0.379335" C="0.14418" G="0.379335" T="0.0971486"/>
      <pos A="0.285273" C="0.14418" G="0.426366" T="0.14418"/>
      <pos A="0.285273" C="0.191211" G="0.191211" T="0.332304"/>
      <pos A="0.0971486" C="0.238242" G="0.379335" T="0.285273"/>
      <pos A="0.191211" C="0.567461" G="0.14418" T="0.0971486"/>
      <pos A="0.285273" C="0.285273" G="0.191211" T="0.238242"/>
      <pos A="0.0971486" C="0.379335" G="0.285273" T="0.238242"/>
      <pos A="0.379335" C="0.191211" G="0.191211" T="0.238242"/>
      <pos A="0.285273" C="0.285273" G="0.238242" T="0.191211"/>
      <pos A="0.14418" C="0.52043" G="0.191211" T="0.14418"/>
      <pos A="0.238242" C="0.426366" G="0.0971486" T="0.238242"/>
      <pos A="0.14418" C="0.285273" G="0.285273" T="0.285273"/>
      <pos A="0.14418" C="0.332304" G="0.238242" T="0.285273"/>
      <pos A="0.473398" C="0.14418" G="0.191211" T="0.191211"/>
      <pos A="0.0971486" C="0.0971486" G="0.285273" T="0.52043"/>
      <pos A="0.0971486" C="0.379335" G="0.52043" T="0.00308642"/>
      <pos A="0.52043" C="0.0501175" G="0.14418" T="0.285273"/>
      <pos A="0.708554" C="0.14418" G="0.14418" T="0.00308642"/>
    </motif>
    <motif db="0" id="M1" alt="O1" length="40" nsites="8" evalue="1.3e-003">
      <pos A="0.275543" C="0.173372" G="0.343657" T="0.207429"/>
      <pos A="0.411771" C="0.173372" G="0.207429" T="0.207429"/>
      <pos A="0.275543" C="0.071201" G="0.207429" T="0.445828"/>
      <pos A="0.173372" C="0.139315" G="0.3096" T="0.377714"/>
      <pos A="0.173372" C="0.0371437" G="0.547999" T="0.241485"/>
      <pos A="0.3096" C="0.241485" G="0.241485" T="0.207429"/>
      <pos A="0.343657" C="0.105257" G="0.071201" T="0.479885"/>
      <pos A="0.207429" C="0.071201" G="0.241485" T="0.479885"/>
      <pos A="0.139315" C="0.173372" G="0.275543" T="0.411771"/>
      <pos A="0.275543" C="0.071201" G="0.377714" T="0.275543"/>
      <pos A="0.139315" C="0.0371437" G="0.616114" T="0.207429"/>
      <pos A="0.3096" C="0.343657" G="0.139315" T="0.207429"/>
      <pos A="0.343657" C="0.241485" G="0.207429" T="0.207429"/>
      <pos A="0.343657" C="0.105257" G="0.3096" T="0.241485"/>
      <pos A="0.241485" C="0.445828" G="0.139315" T="0.173372"/>
      <pos A="0.377714" C="0.377714" G="0.241485" T="0.00308642"/>
      <pos A="0.377714" C="0.0371437" G="0.411771" T="0.173372"/>
      <pos A="0.173372" C="0.173372" G="0.445828" T="0.207429"/>
      <pos A="0.547999" C="0.139315" G="0.105257" T="0.207429"/>
      <pos A="0.241485" C="0.207429" G="0.275543" T="0.275543"/>
      <pos A="0.275543" C="0.275543" G="0.207429" T="0.241485"/>
      <pos A="0.0371437" C="0.139315" G="0.377714" T="0.445828"/>
      <pos A="0.207429" C="0.479885" G="0.241485" T="0.071201"/>
      <pos A="0.3096" C="0.343657" G="0.207429" T="0.139315"/>
      <pos A="0.241485" C="0.377714" G="0.00308642" T="0.377714"/>
      <pos A="0.105257" C="0.275543" G="0.343657" T="0.275543"/>
      <pos A="0.3096" C="0.275543" G="0.3096" T="0.105257"/>
      <pos A="0.411771" C="0.071201" G="0.173372" T="0.343657"/>
      <pos A="0.173372" C="0.241485" G="0.275543" T="0.3096"/>
      <pos A="0.207429" C="0.105257" G="0.616114" T="0.071201"/>
      <pos A="0.207429" C="0.65017" G="0.071201" T="0.071201"/>
      <pos A="0.3096" C="0.343657" G="0.139315" T="0.207429"/>
      <pos A="0.207429" C="0.479885" G="0.207429" T="0.105257"/>
      <pos A="0.275543" C="0.0371437" G="0.445828" T="0.241485"/>
      <pos A="0.377714" C="0.241485" G="0.3096" T="0.071201"/>
      <pos A="0.241485" C="0.343657" G="0.275543" T="0.139315"/>
      <pos A="0.343657" C="0.105257" G="0.241485" T="0.3096"/>
      <pos A="0.3096" C="0.343657" G="0.139315" T="0.207429"/>
      <pos A="0.275543" C="0.207429" G="0.3096" T="0.207429"/>
      <pos A="0.0371437" C="0.513942" G="0.173372" T="0.275543"/>
    </motif>
    <motif db="0" id="M10" alt="O10" length="40" nsites="8" evalue="1.3e-003">
      <pos A="0.162385" C="0.385404" G="0.0668059" T="0.385404"/>
      <pos A="0.0986657" C="0.226105" G="0.289825" T="0.385404"/>
      <pos A="0.480984" C="0.194245" G="0.226105" T="0.0986657"/>
      <pos A="0.194245" C="0.385404" G="0.194245" T="0.226105"/>
      <pos A="0.353545" C="0.226105" G="0.130525" T="0.289825"/>
      <pos A="0.162385" C="0.194245" G="0.162385" T="0.480984"/>
      <pos A="0.194245" C="0.130525" G="0.257965" T="0.417264"/>
      <pos A="0.417264" C="0.257965" G="0.0668059" T="0.257965"/>
      <pos A="0.480984" C="0.0349462" G="0.480984" T="0.00308642"/>
      <pos A="0.257965" C="0.130525" G="0.0986657" T="0.512843"/>
      <pos A="0.194245" C="0.162385" G="0.0986657" T="0.544703"/>
      <pos A="0.130525" C="0.0986657" G="0.162385" T="0.608423"/>
      <pos A="0.194245" C="0.194245" G="0.130525" T="0.480984"/>
      <pos A="0.417264" C="0.257965" G="0.130525" T="0.194245"/>
      <pos A="0.385404" C="0.130525" G="0.162385" T="0.321685"/>
      <pos A="0.321685" C="0.0349462" G="0.417264" T="0.226105"/>
      <pos A="0.449124" C="0.194245" G="0.257965" T="0.0986657"/>
      <pos A="0.289825" C="0.130525" G="0.0986657" T="0.480984"/>
      <pos A="0.353545" C="0.0986657" G="0.417264" T="0.130525"/>
      <pos A="0.0986657" C="0.130525" G="0.0986657" T="0.672142"/>
      <pos A="0.289825" C="0.226105" G="0.130525" T="0.353545"/>
      <pos A="0.257965" C="0.194245" G="0.226105" T="0.321685"/>
      <pos A="0.194245" C="0.417264" G="0.226105" T="0.162385"/>
      <pos A="0.449124" C="0.162385" G="0.0668059" T="0.321685"/>
      <pos A="0.321685" C="0.417264" G="0.162385" T="0.0986657"/>
      <pos A="0.194245" C="0.512843" G="0.0668059" T="0.226105"/>
      <pos A="0.194245" C="0.226105" G="0.226105" T="0.353545"/>
      <pos A="0.385404" C="0.0668059" G="0.321685" T="0.226105"/>
      <pos A="0.194245" C="0.162385" G="0.385404" T="0.257965"/>
      <pos A="0.544703" C="0.130525" G="0.130525" T="0.194245"/>
      <pos A="0.257965" C="0.0668059" G="0.194245" T="0.480984"/>
      <pos A="0.289825" C="0.194245" G="0.321685" T="0.194245"/>
      <pos A="0.353545" C="0.162385" G="0.257965" T="0.226105"/>
      <pos A="0.321685" C="0.289825" G="0.162385" T="0.226105"/>
      <pos A="0.321685" C="0.0349462" G="0.321685" T="0.321685"/>
      <pos A="0.385404" C="0.130525" G="0.321685" T="0.162385"/>
      <pos A="0.194245" C="0.162385" G="0.257965" T="0.385404"/>
      <pos A="0.385404" C="0.289825" G="0.321685" T="0.00308642"/>
      <pos A="0.353545" C="0.162385" G="0.0349462" T="0.449124"/>
      <pos A="0.226105" C="0.512843" G="0.0668059" T="0.194245"/>
    </motif>
    <motif db="0" id="M100" alt="O100" length="40" nsites="8" evalue="1.3e-003">
      <pos A="0.551784" C="0.222565" G="0.222565" T="0.00308642"/>
      <pos A="0.551784" C="0.112826" G="0.112826" T="0.222565"/>
      <pos A="0.00308642" C="0.00308642" G="0.222565" T="0.771262"/>
      <pos A="0.332304" C="0.112826" G="0.332304" T="0.222565"/>
      <pos A="0.222565" C="0.112826" G="0.222565" T="0.442043"/>
      <pos A="0.222565" C="0.332304" G="0.442043" T="0.00308642"/>
      <pos A="0.332304" C="0.442043" G="0.222565" T="0.00308642"/>
      <pos A="0.112826" C="0.661523" G="0.112826" T="0.112826"/>
      <pos A="0.00308642" C="0.551784" G="0.222565" T="0.222565"/>
      <pos A="0.222565" C="0.332304" G="0.112826" T="0.332304"/>
      <pos A="0.112826" C="0.442043" G="0.222565" T="0.222565"/>
      <pos A="0.222565" C="0.222565" G="0.332304" T="0.222565"/>
      <pos A="0.551784" C="0.00308642" G="0.222565" T="0.222565"/>
      <pos A="0.00308642" C="0.00308642" G="0.771262" T="0.222565"/>
      <pos A="0.222565" C="0.00308642" G="0.442043" T="0.332304"/>
      <pos A="0.442043" C="0.00308642" G="0.332304" T="0.222565"/>
      <pos A="0.661523" C="0.222565" G="0.00308642" T="0.112826"/>
      <pos A="0.551784" C="0.00308642" G="0.222565" T="0.222565"/>
      <pos A="0.442043" C="0.00308642" G="0.332304" T="0.222565"/>
      <pos A="0.332304" C="0.112826" G="0.222565" T="0.332304"/>
      <pos A="0.222565" C="0.332304" G="0.442043" T="0.00308642"/>
      <pos A="0.222565" C="0.222565" G="0.442043" T="0.112826"/>
      <pos A="0.551784" C="0.222565" G="0.00308642" T="0.222565"/>
      <pos A="0.222565" C="0.00308642" G="0.332304" T="0.442043"/>
      <pos A="0.112826" C="0.00308642" G="0.442043" T="0.442043"/>
      <pos A="0.442043" C="0.112826" G="0.222565" T="0.222565"/>
      <pos A="0.00308642" C="0.00308642" G="0.990741" T="0.00308642"/>
      <pos A="0.112826" C="0.222565" G="0.332304" T="0.332304"/>
      <pos A="0.222565" C="0.222565" G="0.112826" T="0.442043"/>
      <pos A="0.332304" C="0.332304" G="0.00308642" T="0.332304"/>
      <pos A="0.112826" C="0.222565" G="0.112826" T="0.551784"/>
      <pos A="0.222565" C="0.551784" G="0.112826" T="0.112826"/>
      <pos A="0.222565" C="0.661523" G="0.112826" T="0.00308642"/>
      <pos A="0.112826" C="0.00308642" G="0.661523" T="0.222565"/>
      <pos A="0.222565" C="0.222565" G="0.112826" T="0.442043"/>
      <pos A="0.222565" C="0.112826" G="0.222565" T="0.442043"/>
      <pos A="0.222565" C="0.222565" G="0.442043" T="0.112826"/>
      <pos A="0.222565" C="0.332304" G="0.00308642" T="0.442043"/>
      <pos A="0.222565" C="0.222565" G="0.332304" T="0.222565"/>
      <pos A="0.332304" C="0.00308642" G="0.551784" T="0.112826"/>
    </motif>
    <motif db="0" id="M101" alt="O101" length="40" nsites="8" evalue="1.3e-003">
      <pos A="0.426366" C="0.0501175" G="0.14418" T="0.379335"/>
      <pos A="0.191211" C="0.0501175" G="0.332304" T="0.426366"/>
      <pos A="0.191211" C="0.332304" G="0.14418" T="0.332304"/>
      <pos A="0.332304" C="0.14418" G="0.14418" T="0.379335"/>
      <pos A="0.0501175" C="0.0971486" G="0.614492" T="0.238242"/>
      <pos A="0.00308642" C="0.14418" G="0.426366" T="0.426366"/>
      <pos A="0.332304" C="0.238242" G="0.238242" T="0.191211"/>
      <pos A="0.0971486" C="0.52043" G="0.238242" T="0.14418"/>
      <pos A="0.285273" C="0.238242" G="0.0971486" T="0.379335"/>
      <pos A="0.191211" C="0.191211" G="0.238242" T="0.379335"/>
      <pos A="0.0971486" C="0.567461" G="0.332304" T="0.00308642"/>
      <pos A="0.426366" C="0.285273" G="0.238242" T="0.0501175"/>
      <pos A="0.379335" C="0.191211" G="0.191211" T="0.238242"/>
      <pos A="0.379335" C="0.285273" G="0.191211" T="0.14418"/>
      <pos A="0.191211" C="0.14418" G="0.332304" T="0.332304"/>
      <pos A="0.238242" C="0.0971486" G="0.285273" T="0.379335"/>
      <pos A="0.191211" C="0.191211" G="0.332304" T="0.285273"/>
      <pos A="0.567461" C="0.14418" G="0.0971486" T="0.191211"/>
      <pos A="0.191211" C="0.332304" G="0.238242" T="0.238242"/>
      <pos A="0.285273" C="0.332304" G="0.0501175" T="0.332304"/>
      <pos A="0.238242" C="0.614492" G="0.0971486" T="0.0501175"/>
      <pos A="0.238242" C="0.332304" G="0.191211" T="0.238242"/>
      <pos A="0.332304" C="0.285273" G="0.14418" T="0.238242"/>
      <pos A="0.0971486" C="0.14418" G="0.285273" T="0.473398"/>
      <pos A="0.285273" C="0.332304" G="0.191211" T="0.191211"/>
      <pos A="0.238242" C="0.52043" G="0.0971486" T="0.14418"/>
      <pos A="0.191211" C="0.238242" G="0.426366" T="0.14418"/>
      <pos A="0.238242" C="0.332304" G="0.14418" T="0.285273"/>
      <pos A="0.426366" C="0.14418" G="0.285273" T="0.14418"/>
      <pos A="0.14418" C="0.379335" G="0.191211" T="0.285273"/>
      <pos A="0.285273" C="0.285273" G="0.285273" T="0.14418"/>
      <pos A="0.755585" C="0.14418" G="0.0971486" T="0.00308642"/>
      <pos A="0.14418" C="0.00308642" G="0.191211" T="0.661523"/>
      <pos A="0.14418" C="0.0971486" G="0.238242" T="0.52043"/>
      <pos A="0.191211" C="0.285273" G="0.191211" T="0.332304"/>
      <pos A="0.332304" C="0.0971486" G="0.14418" T="0.426366"/>
      <pos A="0.14418" C="0.285273" G="0.332304" T="0.238242"/>
      <pos A="0.379335" C="0.332304" G="0.14418" T="0.14418"/>
      <pos A="0.52043" C="0.191211" G="0.238242" T="0.0501175"/>
      <pos A="0.426366" C="0.332304" G="0.0501175" T="0.191211"/>
    </motif>
    <motif db="0" id="M102" alt="O102" length="40" nsites="8" evalue="1.3e-003">
      <pos A="0.211013" C="0.340968" G="0.262996" T="0.185023"/>
      <pos A="0.269493" C="0.288987" G="0.25" T="0.19152"/>
      <pos A="0.262996" C="0.217511" G="0.275991" T="0.243502"/>
      <pos A="0.275991" C="0.19152" G="0.237004" T="0.295484"/>
      <pos A="0.30848" C="0.19152" G="0.269493" T="0.230507"/>
      <pos A="0.269493" C="0.159032" G="0.230507" T="0.340968"/>
      <pos A="0.282489" C="0.185023" G="0.288987" T="0.243502"/>
      <pos A="0.373457" C="0.204516" G="0.0810588" T="0.340968"/>
      <pos A="0.340968" C="0.16553" G="0.269493" T="0.224009"/>
      <pos A="0.288987" C="0.275991" G="0.146037" T="0.288987"/>
      <pos A="0.139539" C="0.295484" G="0.237004" T="0.327972"/>
      <pos A="0.360461" C="0.126543" G="0.237004" T="0.275991"/>
      <pos A="0.314977" C="0.217511" G="0.204516" T="0.262996"/>
      <pos A="0.288987" C="0.30848" G="0.19152" T="0.211013"/>
      <pos A="0.178525" C="0.347466" G="0.243502" T="0.230507"/>
      <pos A="0.211013" C="0.269493" G="0.230507" T="0.288987"/>
      <pos A="0.204516" C="0.295484" G="0.269493" T="0.230507"/>
      <pos A="0.19152" C="0.301982" G="0.198018" T="0.30848"/>
      <pos A="0.418941" C="0.120045" G="0.33447" T="0.126543"/>
      <pos A="0.159032" C="0.178525" G="0.379955" T="0.282489"/>
      <pos A="0.256498" C="0.379955" G="0.10705" T="0.256498"/>
      <pos A="0.126543" C="0.340968" G="0.256498" T="0.275991"/>
      <pos A="0.256498" C="0.100552" G="0.295484" T="0.347466"/>
      <pos A="0.321475" C="0.16553" G="0.295484" T="0.217511"/>
      <pos A="0.321475" C="0.0420731" G="0.256498" T="0.379955"/>
      <pos A="0.0420731" C="0.321475" G="0.353963" T="0.282489"/>
      <pos A="0.301982" C="0.288987" G="0.146037" T="0.262996"/>
      <pos A="0.262996" C="0.282489" G="0.126543" T="0.327972"/>
      <pos A="0.288987" C="0.074561" G="0.353963" T="0.282489"/>
      <pos A="0.405946" C="0.301982" G="0.185023" T="0.10705"/>
      <pos A="0.301982" C="0.256498" G="0.25" T="0.19152"/>
      <pos A="0.366959" C="0.159032" G="0.347466" T="0.126543"/>
      <pos A="0.470922" C="0.295484" G="0.0940543" T="0.139539"/>
      <pos A="0.19152" C="0.217511" G="0.25" T="0.340968"/>
      <pos A="0.217511" C="0.256498" G="0.262996" T="0.262996"/>
      <pos A="0.159032" C="0.425439" G="0.198018" T="0.217511"/>
      <pos A="0.321475" C="0.19152" G="0.100552" T="0.386452"/>
      <pos A="0.237004" C="0.204516" G="0.288987" T="0.269493"/>
      <pos A="0.19152" C="0.211013" G="0.282489" T="0.314977"/>
      <pos A="0.282489" C="0.282489" G="0.211013" T="0.224009"/>
    </motif>
    <motif db="0" id="M103" alt="O103" length="40" nsites="8" evalue="1.3e-003">
      <pos A="0.222565" C="0.442043" G="0.332304" T="0.00308642"/>
      <pos A="0.551784" C="0.222565" G="0.00308642" T="0.222565"/>
      <pos A="0.222565" C="0.442043" G="0.222565" T="0.112826"/>
      <pos A="0.00308642" C="0.222565" G="0.112826" T="0.661523"/>
      <pos A="0.00308642" C="0.222565" G="0.551784" T="0.222565"/>
      <pos A="0.332304" C="0.442043" G="0.00308642" T="0.222565"/>
      <pos A="0.00308642" C="0.222565" G="0.112826" T="0.661523"/>
      <pos A="0.00308642" C="0.771262" G="0.112826" T="0.112826"/>
      <pos A="0.112826" C="0.551784" G="0.112826" T="0.222565"/>
      <pos A="0.222565" C="0.222565" G="0.332304" T="0.222565"/>
      <pos A="0.00308642" C="0.551784" G="0.332304" T="0.112826"/>
      <pos A="0.332304" C="0.551784" G="0.00308642" T="0.112826"/>
      <pos A="0.332304" C="0.00308642" G="0.00308642" T="0.661523"/>
      <pos A="0.112826" C="0.332304" G="0.442043" T="0.112826"/>
      <pos A="0.442043" C="0.112826" G="0.222565" T="0.222565"/>
      <pos A="0.222565" C="0.661523" G="0.112826" T="0.00308642"/>
      <pos A="0.551784" C="0.00308642" G="0.112826" T="0.332304"/>
      <pos A="0.222565" C="0.112826" G="0.442043" T="0.222565"/>
      <pos A="0.442043" C="0.222565" G="0.00308642" T="0.332304"/>
      <pos A="0.112826" C="0.332304" G="0.442043" T="0.112826"/>
      <pos A="0.661523" C="0.00308642" G="0.222565" T="0.112826"/>
      <pos A="0.551784" C="0.112826" G="0.112826" T="0.222565"/>
      <pos A="0.551784" C="0.332304" G="0.00308642" T="0.112826"/>
      <pos A="0.332304" C="0.222565" G="0.222565" T="0.222565"/>
      <pos A="0.332304" C="0.332304" G="0.112826" T="0.222565"/>
      <pos A="0.222565" C="0.00308642" G="0.112826" T="0.661523"/>
      <pos A="0.222565" C="0.112826" G="0.442043" T="0.222565"/>
      <pos A="0.332304" C="0.222565" G="0.222565" T="0.222565"/>
      <pos A="0.112826" C="0.551784" G="0.222565" T="0.112826"/>
      <pos A="0.222565" C="0.332304" G="0.332304" T="0.112826"/>
      <pos A="0.222565" C="0.661523" G="0.00308642" T="0.112826"/>
      <pos A="0.332304" C="0.332304" G="0.112826" T="0.222565"/>
      <pos A="0.112826" C="0.00308642" G="0.442043" T="0.442043"/>
      <pos A="0.332304" C="0.222565" G="0.442043" T="0.00308642"/>
      <pos A="0.332304" C="0.332304" G="0.222565" T="0.112826"/>
      <pos A="0.442043" C="0.222565" G="0.222565" T="0.112826"/>
      <pos A="0.00308642" C="0.442043" G="0.222565" T="0.332304"/>
      <pos A="0.112826" C="0.112826" G="0.661523" T="0.112826"/>
      <pos A="0.332304" C="0.00308642" G="0.661523" T="0.00308642"/>
      <pos A="0.00308642" C="0.332304" G="0.551784" T="0.112826"/>
    </motif>
    <motif db="0" id="M105" alt="O105" length="40" nsites="8" evalue="1.3e-003">
      <pos A="0.382953" C="0.30698" G="0.117047" T="0.19302"/>
      <pos A="0.30698" C="0.344967" G="0.268994" T="0.0790598"/>
      <pos A="0.534901" C="0.268994" G="0.117047" T="0.0790598"/>
      <pos A="0.30698" C="0.155033" G="0.344967" T="0.19302"/>
      <pos A="0.155033" C="0.19302" G="0.496914" T="0.155033"/>
      <pos A="0.19302" C="0.155033" G="0.42094" T="0.231006"/>
      <pos A="0.19302" C="0.268994" G="0.19302" T="0.344967"/>
      <pos A="0.231006" C="0.155033" G="0.231006" T="0.382953"/>
      <pos A="0.30698" C="0.458926" G="0.19302" T="0.0410736"/>
      <pos A="0.268994" C="0.496914" G="0.117047" T="0.117047"/>
      <pos A="0.30698" C="0.496914" G="0.117047" T="0.0790598"/>
      <pos A="0.30698" C="0.117047" G="0.117047" T="0.458926"/>
      <pos A="0.382953" C="0.19302" G="0.344967" T="0.0790598"/>
      <pos A="0.117047" C="0.268994" G="0.117047" T="0.496914"/>
      <pos A="0.534901" C="0.42094" G="0.00308642" T="0.0410736"/>
      <pos A="0.30698" C="0.0410736" G="0.30698" T="0.344967"/>
      <pos A="0.117047" C="0.19302" G="0.0790598" T="0.610874"/>
      <pos A="0.117047" C="0.344967" G="0.0790598" T="0.458926"/>
      <pos A="0.155033" C="0.231006" G="0.0410736" T="0.572887"/>
      <pos A="0.231006" C="0.117047" G="0.268994" T="0.382953"/>
      <pos A="0.30698" C="0.155033" G="0.231006" T="0.30698"/>
      <pos A="0.0790598" C="0.231006" G="0.382953" T="0.30698"/>
      <pos A="0.155033" C="0.0410736" G="0.382953" T="0.42094"/>
      <pos A="0.344967" C="0.0790598" G="0.231006" T="0.344967"/>
      <pos A="0.30698" C="0.268994" G="0.155033" T="0.268994"/>
      <pos A="0.0410736" C="0.231006" G="0.231006" T="0.496914"/>
      <pos A="0.42094" C="0.42094" G="0.155033" T="0.00308642"/>
      <pos A="0.231006" C="0.268994" G="0.19302" T="0.30698"/>
      <pos A="0.19302" C="0.344967" G="0.117047" T="0.344967"/>
      <pos A="0.0790598" C="0.117047" G="0.572887" T="0.231006"/>
      <pos A="0.117047" C="0.19302" G="0.268994" T="0.42094"/>
      <pos A="0.0790598" C="0.496914" G="0.0410736" T="0.382953"/>
      <pos A="0.268994" C="0.30698" G="0.155033" T="0.268994"/>
      <pos A="0.382953" C="0.0790598" G="0.268994" T="0.268994"/>
      <pos A="0.231006" C="0.268994" G="0.30698" T="0.19302"/>
      <pos A="0.382953" C="0.155033" G="0.268994" T="0.19302"/>
      <pos A="0.117047" C="0.19302" G="0.155033" T="0.534901"/>
      <pos A="0.0410736" C="0.496914" G="0.00308642" T="0.458926"/>
      <pos A="0.155033" C="0.117047" G="0.0410736" T="0.686847"/>
      <pos A="0.155033" C="0.19302" G="0.496914" T="0.155033"/>
    </motif>
    <motif db="0" id="M106" alt="O106" length="40" nsites="8" evalue="1.3e-003">
      <pos A="0.288987" C="0.113548" G="0.373457" T="0.224009"/>
      <pos A="0.295484" C="0.10705" G="0.152534" T="0.444931"/>
      <pos A="0.19152" C="0.399448" G="0.211013" T="0.198018"/>
      <pos A="0.288987" C="0.301982" G="0.185023" T="0.224009"/>
      <pos A="0.321475" C="0.126543" G="0.30848" T="0.243502"/>
      <pos A="0.237004" C="0.217511" G="0.237004" T="0.30848"/>
      <pos A="0.314977" C="0.33447" G="0.224009" T="0.126543"/>
      <pos A="0.217511" C="0.198018" G="0.211013" T="0.373457"/>
      <pos A="0.10705" C="0.405946" G="0.282489" T="0.204516"/>
      <pos A="0.399448" C="0.133041" G="0.224009" T="0.243502"/>
      <pos A="0.211013" C="0.146037" G="0.412443" T="0.230507"/>
      <pos A="0.230507" C="0.243502" G="0.347466" T="0.178525"/>
      <pos A="0.25" C="0.185023" G="0.0810588" T="0.483918"/>
      <pos A="0.340968" C="0.126543" G="0.340968" T="0.19152"/>
      <pos A="0.262996" C="0.217511" G="0.217511" T="0.301982"/>
      <pos A="0.366959" C="0.288987" G="0.178525" T="0.16553"/>
      <pos A="0.19152" C="0.33447" G="0.256498" T="0.217511"/>
      <pos A="0.237004" C="0.217511" G="0.198018" T="0.347466"/>
      <pos A="0.211013" C="0.33447" G="0.120045" T="0.33447"/>
      <pos A="0.217511" C="0.275991" G="0.237004" T="0.269493"/>
      <pos A="0.185023" C="0.321475" G="0.243502" T="0.25"/>
      <pos A="0.237004" C="0.230507" G="0.288987" T="0.243502"/>
      <pos A="0.353963" C="0.133041" G="0.185023" T="0.327972"/>
      <pos A="0.262996" C="0.237004" G="0.16553" T="0.33447"/>
      <pos A="0.30848" C="0.33447" G="0.275991" T="0.0810588"/>
      <pos A="0.30848" C="0.0550686" G="0.262996" T="0.373457"/>
      <pos A="0.327972" C="0.256498" G="0.237004" T="0.178525"/>
      <pos A="0.275991" C="0.185023" G="0.243502" T="0.295484"/>
      <pos A="0.25" C="0.237004" G="0.230507" T="0.282489"/>
      <pos A="0.30848" C="0.152534" G="0.314977" T="0.224009"/>
      <pos A="0.282489" C="0.275991" G="0.237004" T="0.204516"/>
      <pos A="0.295484" C="0.152534" G="0.295484" T="0.256498"/>
      <pos A="0.100552" C="0.217511" G="0.243502" T="0.438434"/>
      <pos A="0.360461" C="0.275991" G="0.0550686" T="0.30848"/>
      <pos A="0.152534" C="0.256498" G="0.340968" T="0.25"/>
      <pos A="0.33447" C="0.256498" G="0.139539" T="0.269493"/>
      <pos A="0.25" C="0.327972" G="0.146037" T="0.275991"/>
      <pos A="0.282489" C="0.217511" G="0.25" T="0.25"/>
      <pos A="0.224009" C="0.373457" G="0.172028" T="0.230507"/>
      <pos A="0.204516" C="0.418941" G="0.0875565" T="0.288987"/>
    </motif>
    <motif db="0" id="M107" alt="O107" length="40" nsites="8" evalue="1.3e-003">
      <pos A="0.373457" C="0.0339506" G="0.342593" T="0.25"/>
      <pos A="0.311728" C="0.25" G="0.219136" T="0.219136"/>
      <pos A="0.342593" C="0.25" G="0.095679" T="0.311728"/>
      <pos A="0.188272" C="0.25" G="0.157407" T="0.404321"/>
      <pos A="0.404321" C="0.25" G="0.188272" T="0.157407"/>
      <pos A="0.126543" C="0.188272" G="0.280864" T="0.404321"/>
      <pos A="0.25" C="0.435185" G="0.311728" T="0.00308642"/>
      <pos A="0.435185" C="0.188272" G="0.0339506" T="0.342593"/>
      <pos A="0.435185" C="0.126543" G="0.188272" T="0.25"/>
      <pos A="0.219136" C="0.157407" G="0.280864" T="0.342593"/>
      <pos A="0.219136" C="0.280864" G="0.126543" T="0.373457"/>
      <pos A="0.435185" C="0.0648148" G="0.373457" T="0.126543"/>
      <pos A="0.219136" C="0.25" G="0.311728" T="0.219136"/>
      <pos A="0.373457" C="0.280864" G="0.126543" T="0.219136"/>
      <pos A="0.126543" C="0.219136" G="0.558642" T="0.095679"/>
      <pos A="0.126543" C="0.126543" G="0.435185" T="0.311728"/>
      <pos A="0.280864" C="0.00308642" G="0.311728" T="0.404321"/>
      <pos A="0.188272" C="0.435185" G="0.25" T="0.126543"/>
      <pos A="0.188272" C="0.404321" G="0.157407" T="0.25"/>
      <pos A="0.0648148" C="0.373457" G="0.095679" T="0.466049"/>
      <pos A="0.373457" C="0.280864" G="0.126543" T="0.219136"/>
      <pos A="0.311728" C="0.280864" G="0.188272" T="0.219136"/>
      <pos A="0.219136" C="0.126543" G="0.342593" T="0.311728"/>
      <pos A="0.157407" C="0.0648148" G="0.188272" T="0.589506"/>
      <pos A="0.095679" C="0.342593" G="0.188272" T="0.373457"/>
      <pos A="0.311728" C="0.373457" G="0.0648148" T="0.25"/>
      <pos A="0.25" C="0.219136" G="0.280864" T="0.25"/>
      <pos A="0.342593" C="0.404321" G="0.157407" T="0.095679"/>
      <pos A="0.280864" C="0.157407" G="0.188272" T="0.373457"/>
      <pos A="0.527778" C="0.095679" G="0.280864" T="0.095679"/>
      <pos A="0.25" C="0.404321" G="0.157407" T="0.188272"/>
      <pos A="0.311728" C="0.095679" G="0.373457" T="0.219136"/>
      <pos A="0.0648148" C="0.188272" G="0.311728" T="0.435185"/>
      <pos A="0.126543" C="0.404321" G="0.157407" T="0.311728"/>
      <pos A="0.404321" C="0.0648148" G="0.373457" T="0.157407"/>
      <pos A="0.25" C="0.219136" G="0.280864" T="0.25"/>
      <pos A="0.404321" C="0.342593" G="0.095679" T="0.157407"/>
      <pos A="0.342593" C="0.435185" G="0.095679" T="0.126543"/>
      <pos A="0.188272" C="0.280864" G="0.0648148" T="0.466049"/>
      <pos A="0.589506" C="0.188272" G="0.157407" T="0.0648148"/>
    </motif>
    <motif db="0" id="M108" alt="O108" length="40" nsites="8" evalue="1.3e-003">
      <pos A="0.222565" C="0.149405" G="0.442043" T="0.185985"/>
      <pos A="0.112826" C="0.332304" G="0.295724" T="0.259145"/>
      <pos A="0.368884" C="0.295724" G="0.112826" T="0.222565"/>
      <pos A="0.515204" C="0.149405" G="0.00308642" T="0.332304"/>
      <pos A="0.222565" C="0.0762459" G="0.368884" T="0.332304"/>
      <pos A="0.442043" C="0.185985" G="0.222565" T="0.149405"/>
      <pos A="0.0762459" C="0.259145" G="0.0762459" T="0.588363"/>
      <pos A="0.149405" C="0.368884" G="0.185985" T="0.295724"/>
      <pos A="0.185985" C="0.185985" G="0.185985" T="0.442043"/>
      <pos A="0.149405" C="0.624943" G="0.112826" T="0.112826"/>
      <pos A="0.259145" C="0.185985" G="0.112826" T="0.442043"/>
      <pos A="0.149405" C="0.185985" G="0.515204" T="0.149405"/>
      <pos A="0.185985" C="0.222565" G="0.295724" T="0.295724"/>
      <pos A="0.149405" C="0.551784" G="0.149405" T="0.149405"/>
      <pos A="0.259145" C="0.259145" G="0.222565" T="0.259145"/>
      <pos A="0.259145" C="0.0762459" G="0.222565" T="0.442043"/>
      <pos A="0.0762459" C="0.442043" G="0.185985" T="0.295724"/>
      <pos A="0.185985" C="0.185985" G="0.259145" T="0.368884"/>
      <pos A="0.0396662" C="0.259145" G="0.222565" T="0.478623"/>
      <pos A="0.185985" C="0.112826" G="0.295724" T="0.405464"/>
      <pos A="0.259145" C="0.368884" G="0.149405" T="0.222565"/>
      <pos A="0.368884" C="0.112826" G="0.259145" T="0.259145"/>
      <pos A="0.405464" C="0.0396662" G="0.222565" T="0.332304"/>
      <pos A="0.442043" C="0.0762459" G="0.185985" T="0.295724"/>
      <pos A="0.515204" C="0.112826" G="0.185985" T="0.185985"/>
      <pos A="0.185985" C="0.0762459" G="0.624943" T="0.112826"/>
      <pos A="0.551784" C="0.0762459" G="0.0762459" T="0.295724"/>
      <pos A="0.295724" C="0.185985" G="0.405464" T="0.112826"/>
      <pos A="0.551784" C="0.332304" G="0.112826" T="0.00308642"/>
      <pos A="0.332304" C="0.0762459" G="0.222565" T="0.368884"/>
      <pos A="0.478623" C="0.0396662" G="0.295724" T="0.185985"/>
      <pos A="0.442043" C="0.185985" G="0.295724" T="0.0762459"/>
      <pos A="0.259145" C="0.259145" G="0.259145" T="0.222565"/>
      <pos A="0.185985" C="0.295724" G="0.259145" T="0.259145"/>
      <pos A="0.185985" C="0.259145" G="0.00308642" T="0.551784"/>
      <pos A="0.0762459" C="0.368884" G="0.478623" T="0.0762459"/>
      <pos A="0.405464" C="0.295724" G="0.0762459" T="0.222565"/>
      <pos A="0.478623" C="0.185985" G="0.259145" T="0.0762459"/>
      <pos A="0.368884" C="0.0762459" G="0.295724" T="0.259145"/>
      <pos A="0.442043" C="0.0762459" G="0.222565" T="0.259145"/>
    </motif>
    <motif db="0" id="M11" alt="O11" length="40" nsites="8" evalue="1.3e-003">
      <pos A="0.288987" C="0.120045" G="0.16553" T="0.425439"/>
      <pos A="0.178525" C="0.353963" G="0.25" T="0.217511"/>
      <pos A="0.237004" C="0.405946" G="0.159032" T="0.198018"/>
      <pos A="0.30848" C="0.16553" G="0.230507" T="0.295484"/>
      <pos A="0.288987" C="0.230507" G="0.327972" T="0.152534"/>
      <pos A="0.30848" C="0.282489" G="0.19152" T="0.217511"/>
      <pos A="0.237004" C="0.185023" G="0.224009" T="0.353963"/>
      <pos A="0.16553" C="0.386452" G="0.217511" T="0.230507"/>
      <pos A="0.340968" C="0.139539" G="0.19152" T="0.327972"/>
      <pos A="0.146037" C="0.237004" G="0.275991" T="0.340968"/>
      <pos A="0.230507" C="0.10705" G="0.366959" T="0.295484"/>
      <pos A="0.340968" C="0.217511" G="0.211013" T="0.230507"/>
      <pos A="0.405946" C="0.198018" G="0.139539" T="0.256498"/>
      <pos A="0.198018" C="0.172028" G="0.262996" T="0.366959"/>
      <pos A="0.224009" C="0.211013" G="0.230507" T="0.33447"/>
      <pos A="0.19152" C="0.217511" G="0.347466" T="0.243502"/>
      <pos A="0.25" C="0.204516" G="0.282489" T="0.262996"/>
      <pos A="0.25" C="0.224009" G="0.262996" T="0.262996"/>
      <pos A="0.321475" C="0.405946" G="0.217511" T="0.0550686"/>
      <pos A="0.340968" C="0.230507" G="0.178525" T="0.25"/>
      <pos A="0.373457" C="0.30848" G="0.16553" T="0.152534"/>
      <pos A="0.282489" C="0.262996" G="0.237004" T="0.217511"/>
      <pos A="0.178525" C="0.25" G="0.224009" T="0.347466"/>
      <pos A="0.275991" C="0.25" G="0.224009" T="0.25"/>
      <pos A="0.198018" C="0.0680632" G="0.431937" T="0.301982"/>
      <pos A="0.0810588" C="0.275991" G="0.314977" T="0.327972"/>
      <pos A="0.412443" C="0.243502" G="0.152534" T="0.19152"/>
      <pos A="0.327972" C="0.347466" G="0.0875565" T="0.237004"/>
      <pos A="0.224009" C="0.0615664" G="0.269493" T="0.444931"/>
      <pos A="0.217511" C="0.301982" G="0.340968" T="0.139539"/>
      <pos A="0.327972" C="0.217511" G="0.172028" T="0.282489"/>
      <pos A="0.178525" C="0.360461" G="0.152534" T="0.30848"/>
      <pos A="0.366959" C="0.139539" G="0.237004" T="0.256498"/>
      <pos A="0.327972" C="0.198018" G="0.327972" T="0.146037"/>
      <pos A="0.282489" C="0.146037" G="0.360461" T="0.211013"/>
      <pos A="0.237004" C="0.340968" G="0.126543" T="0.295484"/>
      <pos A="0.386452" C="0.230507" G="0.113548" T="0.269493"/>
      <pos A="0.159032" C="0.211013" G="0.347466" T="0.282489"/>
      <pos A="0.295484" C="0.288987" G="0.172028" T="0.243502"/>
      <pos A="0.211013" C="0.295484" G="0.178525" T="0.314977"/>
    </motif>
    <motif db="0" id="M110" alt="O110" length="40" nsites="8" evalue="1.3e-003">
      <pos A="0.373457" C="0.00308642" G="0.25" T="0.373457"/>
      <pos A="0.25" C="0.126543" G="0.25" T="0.373457"/>
      <pos A="0.126543" C="0.00308642" G="0.126543" T="0.743827"/>
      <pos A="0.62037" C="0.126543" G="0.00308642" T="0.25"/>
      <pos A="0.62037" C="0.25" G="0.00308642" T="0.126543"/>
      <pos A="0.373457" C="0.00308642" G="0.496914" T="0.126543"/>
      <pos A="0.496914" C="0.126543" G="0.373457" T="0.00308642"/>
      <pos A="0.496914" C="0.00308642" G="0.496914" T="0.00308642"/>
      <pos A="0.496914" C="0.373457" G="0.126543" T="0.00308642"/>
      <pos A="0.496914" C="0.126543" G="0.00308642" T="0.373457"/>
      <pos A="0.62037" C="0.25" G="0.126543" T="0.00308642"/>
      <pos A="0.25" C="0.126543" G="0.373457" T="0.25"/>
      <pos A="0.373457" C="0.373457" G="0.126543" T="0.126543"/>
      <pos A="0.25" C="0.126543" G="0.25" T="0.373457"/>
      <pos A="0.25" C="0.126543" G="0.373457" T="0.25"/>
      <pos A="0.373457" C="0.00308642" G="0.25" T="0.373457"/>
      <pos A="0.126543" C="0.25" G="0.373457" T="0.25"/>
      <pos A="0.373457" C="0.126543" G="0.373457" T="0.126543"/>
      <pos A="0.25" C="0.373457" G="0.25" T="0.126543"/>
      <pos A="0.373457" C="0.126543" G="0.126543" T="0.373457"/>
      <pos A="0.496914" C="0.25" G="0.25" T="0.00308642"/>
      <pos A="0.743827" C="0.126543" G="0.00308642" T="0.126543"/>
      <pos A="0.373457" C="0.25" G="0.373457" T="0.00308642"/>
      <pos A="0.373457" C="0.00308642" G="0.25" T="0.373457"/>
      <pos A="0.00308642" C="0.25" G="0.373457" T="0.373457"/>
      <pos A="0.496914" C="0.00308642" G="0.00308642" T="0.496914"/>
      <pos A="0.00308642" C="0.373457" G="0.373457" T="0.25"/>
      <pos A="0.373457" C="0.25" G="0.126543" T="0.25"/>
      <pos A="0.25" C="0.743827" G="0.00308642" T="0.00308642"/>
      <pos A="0.743827" C="0.00308642" G="0.00308642" T="0.25"/>
      <pos A="0.00308642" C="0.743827" G="0.25" T="0.00308642"/>
      <pos A="0.373457" C="0.25" G="0.00308642" T="0.373457"/>
      <pos A="0.00308642" C="0.373457" G="0.373457" T="0.25"/>
      <pos A="0.743827" C="0.126543" G="0.126543" T="0.00308642"/>
      <pos A="0.25" C="0.126543" G="0.25" T="0.373457"/>
      <pos A="0.62037" C="0.00308642" G="0.25" T="0.126543"/>
      <pos A="0.373457" C="0.373457" G="0.126543" T="0.126543"/>
      <pos A="0.743827" C="0.126543" G="0.126543" T="0.00308642"/>
      <pos A="0.62037" C="0.126543" G="0.25" T="0.00308642"/>
      <pos A="0.373457" C="0.00308642" G="0.25" T="0.373457"/>
    </motif>
    <motif db="0" id="M111" alt="O111" length="40" nsites="8" evalue="1.3e-003">
      <pos A="0.256498" C="0.204516" G="0.33447" T="0.204516"/>
      <pos A="0.243502" C="0.262996" G="0.256498" T="0.237004"/>
      <pos A="0.327972" C="0.269493" G="0.282489" T="0.120045"/>
      <pos A="0.185023" C="0.198018" G="0.19152" T="0.425439"/>
      <pos A="0.100552" C="0.230507" G="0.224009" T="0.444931"/>
      <pos A="0.275991" C="0.275991" G="0.211013" T="0.237004"/>
      <pos A="0.425439" C="0.288987" G="0.10705" T="0.178525"/>
      <pos A="0.211013" C="0.224009" G="0.412443" T="0.152534"/>
      <pos A="0.19152" C="0.133041" G="0.288987" T="0.386452"/>
      <pos A="0.198018" C="0.237004" G="0.418941" T="0.146037"/>
      <pos A="0.373457" C="0.262996" G="0.159032" T="0.204516"/>
      <pos A="0.288987" C="0.178525" G="0.211013" T="0.321475"/>
      <pos A="0.185023" C="0.230507" G="0.275991" T="0.30848"/>
      <pos A="0.340968" C="0.262996" G="0.133041" T="0.262996"/>
      <pos A="0.230507" C="0.30848" G="0.172028" T="0.288987"/>
      <pos A="0.405946" C="0.360461" G="0.0875565" T="0.146037"/>
      <pos A="0.412443" C="0.100552" G="0.204516" T="0.282489"/>
      <pos A="0.19152" C="0.19152" G="0.262996" T="0.353963"/>
      <pos A="0.133041" C="0.25" G="0.33447" T="0.282489"/>
      <pos A="0.10705" C="0.256498" G="0.256498" T="0.379955"/>
      <pos A="0.224009" C="0.198018" G="0.159032" T="0.418941"/>
      <pos A="0.262996" C="0.198018" G="0.347466" T="0.19152"/>
      <pos A="0.301982" C="0.340968" G="0.256498" T="0.100552"/>
      <pos A="0.275991" C="0.412443" G="0.224009" T="0.0875565"/>
      <pos A="0.204516" C="0.19152" G="0.256498" T="0.347466"/>
      <pos A="0.295484" C="0.25" G="0.275991" T="0.178525"/>
      <pos A="0.295484" C="0.139539" G="0.211013" T="0.353963"/>
      <pos A="0.301982" C="0.256498" G="0.146037" T="0.295484"/>
      <pos A="0.230507" C="0.314977" G="0.282489" T="0.172028"/>
      <pos A="0.457927" C="0.10705" G="0.185023" T="0.25"/>
      <pos A="0.282489" C="0.10705" G="0.282489" T="0.327972"/>
      <pos A="0.243502" C="0.256498" G="0.146037" T="0.353963"/>
      <pos A="0.243502" C="0.237004" G="0.275991" T="0.243502"/>
      <pos A="0.327972" C="0.243502" G="0.243502" T="0.185023"/>
      <pos A="0.25" C="0.275991" G="0.301982" T="0.172028"/>
      <pos A="0.353963" C="0.178525" G="0.172028" T="0.295484"/>
      <pos A="0.172028" C="0.275991" G="0.262996" T="0.288987"/>
      <pos A="0.211013" C="0.282489" G="0.185023" T="0.321475"/>
      <pos A="0.126543" C="0.353963" G="0.172028" T="0.347466"/>
      <pos A="0.269493" C="0.204516" G="0.224009" T="0.301982"/>
    </motif>
    <motif db="0" id="M112" alt="O112" length="40" nsites="8" evalue="1.3e-003">
      <pos A="0.00308642" C="0.00308642" G="0.00308642" T="0.990741"/>
      <pos A="0.990741" C="0.00308642" G="0.00308642" T="0.00308642"/>
      <pos A="0.00308642" C="0.00308642" G="0.00308642" T="0.990741"/>
      <pos A="0.990741" C="0.00308642" G="0.00308642" T="0.00308642"/>
      <pos A="0.990741" C="0.00308642" G="0.00308642" T="0.00308642"/>
      <pos A="0.00308642" C="0.00308642" G="0.00308642" T="0.990741"/>
      <pos A="0.990741" C="0.00308642" G="0.00308642" T="0.00308642"/>
      <pos A="0.00308642" C="0.00308642" G="0.990741" T="0.00308642"/>
      <pos A="0.990741" C="0.00308642" G="0.00308642" T="0.00308642"/>
      <pos A="0.00308642" C="0.00308642" G="0.990741" T="0.00308642"/>
      <pos A="0.990741" C="0.00308642" G="0.00308642" T="0.00308642"/>
      <pos A="0.00308642" C="0.00308642" G="0.00308642" T="0.990741"/>
      <pos A="0.990741" C="0.00308642" G="0.00308642" T="0.00308642"/>
      <pos A="0.00308642" C="0.990741" G="0.00308642" T="0.00308642"/>
      <pos A="0.990741" C="0.00308642" G="0.00308642" T="0.00308642"/>
      <pos A="0.00308642" C="0.00308642" G="0.00308642" T="0.990741"/>
      <pos A="0.00308642" C="0.00308642" G="0.990741" T="0.00308642"/>
      <pos A="0.990741" C="0.00308642" G="0.00308642" T="0.00308642"/>
      <pos A="0.00308642" C="0.00308642" G="0.00308642" T="0.990741"/>
      <pos A="0.00308642" C="0.00308642" G="0.00308642" T="0.990741"/>
      <pos A="0.00308642" C="0.00308642" G="0.00308642" T="0.990741"/>
      <pos A="0.00308642" C="0.00308642" G="0.990741" T="0.00308642"/>
      <pos A="0.00308642" C="0.00308642" G="0.990741" T="0.00308642"/>
      <pos A="0.00308642" C="0.00308642" G="0.00308642" T="0.990741"/>
      <pos A="0.00308642" C="0.00308642" G="0.00308642" T="0.990741"/>
      <pos A="0.00308642" C="0.990741" G="0.00308642" T="0.00308642"/>
      <pos A="0.00308642" C="0.00308642" G="0.00308642" T="0.990741"/>
      <pos A="0.990741" C="0.00308642" G="0.00308642" T="0.00308642"/>
      <pos A="0.00308642" C="0.990741" G="0.00308642" T="0.00308642"/>
      <pos A="0.990741" C="0.00308642" G="0.00308642" T="0.00308642"/>
      <pos A="0.00308642" C="0.00308642" G="0.990741" T="0.00308642"/>
      <pos A="0.00308642" C="0.990741" G="0.00308642" T="0.00308642"/>
      <pos A="0.00308642" C="0.00308642" G="0.00308642" T="0.990741"/>
      <pos A="0.00308642" C="0.00308642" G="0.00308642" T="0.990741"/>
      <pos A="0.990741" C="0.00308642" G="0.00308642" T="0.00308642"/>
      <pos A="0.00308642" C="0.990741" G="0.00308642" T="0.00308642"/>
      <pos A="0.990741" C="0.00308642" G="0.00308642" T="0.00308642"/>
      <pos A="0.00308642" C="0.990741" G="0.00308642" T="0.00308642"/>
      <pos A="0.00308642" C="0.00308642" G="0.00308642" T="0.990741"/>
      <pos A="0.990741" C="0.00308642" G="0.00308642" T="0.00308642"/>
    </motif>
    <motif db="0" id="M113" alt="O113" length="40" nsites="8" evalue="1.3e-003">
      <pos A="0.181885" C="0.164857" G="0.488399" T="0.164857"/>
      <pos A="0.139315" C="0.301085" G="0.232972" T="0.326628"/>
      <pos A="0.292571" C="0.232972" G="0.1308" T="0.343657"/>
      <pos A="0.428799" C="0.207429" G="0.284057" T="0.0797146"/>
      <pos A="0.3096" C="0.428799" G="0.105257" T="0.156343"/>
      <pos A="0.241485" C="0.105257" G="0.164857" T="0.488399"/>
      <pos A="0.198915" C="0.147829" G="0.420285" T="0.232972"/>
      <pos A="0.267028" C="0.241485" G="0.326628" T="0.164857"/>
      <pos A="0.224457" C="0.335143" G="0.113772" T="0.326628"/>
      <pos A="0.215943" C="0.207429" G="0.335143" T="0.241485"/>
      <pos A="0.198915" C="0.292571" G="0.224457" T="0.284057"/>
      <pos A="0.207429" C="0.164857" G="0.275543" T="0.352171"/>
      <pos A="0.215943" C="0.173372" G="0.1308" T="0.479885"/>
      <pos A="0.3096" C="0.343657" G="0.275543" T="0.071201"/>
      <pos A="0.530971" C="0.232972" G="0.122286" T="0.113772"/>
      <pos A="0.1308" C="0.164857" G="0.3096" T="0.394743"/>
      <pos A="0.258515" C="0.1308" G="0.275543" T="0.335143"/>
      <pos A="0.224457" C="0.224457" G="0.335143" T="0.215943"/>
      <pos A="0.352171" C="0.207429" G="0.181885" T="0.258515"/>
      <pos A="0.181885" C="0.420285" G="0.224457" T="0.173372"/>
      <pos A="0.207429" C="0.343657" G="0.258515" T="0.1904"/>
      <pos A="0.267028" C="0.326628" G="0.156343" T="0.25"/>
      <pos A="0.1904" C="0.301085" G="0.301085" T="0.207429"/>
      <pos A="0.215943" C="0.292571" G="0.156343" T="0.335143"/>
      <pos A="0.267028" C="0.198915" G="0.224457" T="0.3096"/>
      <pos A="0.215943" C="0.326628" G="0.275543" T="0.181885"/>
      <pos A="0.258515" C="0.122286" G="0.207429" T="0.411771"/>
      <pos A="0.1308" C="0.326628" G="0.215943" T="0.326628"/>
      <pos A="0.207429" C="0.1904" G="0.241485" T="0.360685"/>
      <pos A="0.267028" C="0.181885" G="0.326628" T="0.224457"/>
      <pos A="0.25" C="0.318115" G="0.275543" T="0.156343"/>
      <pos A="0.326628" C="0.25" G="0.156343" T="0.267028"/>
      <pos A="0.215943" C="0.292571" G="0.292571" T="0.198915"/>
      <pos A="0.241485" C="0.386228" G="0.164857" T="0.207429"/>
      <pos A="0.352171" C="0.1904" G="0.207429" T="0.25"/>
      <pos A="0.3096" C="0.292571" G="0.156343" T="0.241485"/>
      <pos A="0.3096" C="0.25" G="0.224457" T="0.215943"/>
      <pos A="0.207429" C="0.318115" G="0.113772" T="0.360685"/>
      <pos A="0.275543" C="0.139315" G="0.258515" T="0.326628"/>
      <pos A="0.258515" C="0.335143" G="0.343657" T="0.0626864"/>
    </motif>
    <motif db="0" id="M114" alt="O114" length="40" nsites="8" evalue="1.3e-003">
      <pos A="0.285273" C="0.426366" G="0.14418" T="0.14418"/>
      <pos A="0.14418" C="0.426366" G="0.285273" T="0.14418"/>
      <pos A="0.00308642" C="0.00308642" G="0.426366" T="0.567461"/>
      <pos A="0.14418" C="0.14418" G="0.426366" T="0.285273"/>
      <pos A="0.285273" C="0.285273" G="0.285273" T="0.14418"/>
      <pos A="0.00308642" C="0.426366" G="0.426366" T="0.14418"/>
      <pos A="0.00308642" C="0.708554" G="0.14418" T="0.14418"/>
      <pos A="0.00308642" C="0.849647" G="0.14418" T="0.00308642"/>
      <pos A="0.285273" C="0.285273" G="0.285273" T="0.14418"/>
      <pos A="0.00308642" C="0.00308642" G="0.14418" T="0.849647"/>
      <pos A="0.14418" C="0.426366" G="0.285273" T="0.14418"/>
      <pos A="0.285273" C="0.426366" G="0.14418" T="0.14418"/>
      <pos A="0.00308642" C="0.567461" G="0.285273" T="0.14418"/>
      <pos A="0.00308642" C="0.14418" G="0.00308642" T="0.849647"/>
      <pos A="0.00308642" C="0.14418" G="0.426366" T="0.426366"/>
      <pos A="0.14418" C="0.285273" G="0.426366" T="0.14418"/>
      <pos A="0.285273" C="0.285273" G="0.14418" T="0.285273"/>
      <pos A="0.00308642" C="0.14418" G="0.567461" T="0.285273"/>
      <pos A="0.285273" C="0.285273" G="0.426366" T="0.00308642"/>
      <pos A="0.426366" C="0.00308642" G="0.426366" T="0.14418"/>
      <pos A="0.00308642" C="0.14418" G="0.285273" T="0.567461"/>
      <pos A="0.00308642" C="0.426366" G="0.285273" T="0.285273"/>
      <pos A="0.285273" C="0.285273" G="0.00308642" T="0.426366"/>
      <pos A="0.426366" C="0.00308642" G="0.14418" T="0.426366"/>
      <pos A="0.00308642" C="0.285273" G="0.426366" T="0.285273"/>
      <pos A="0.567461" C="0.285273" G="0.14418" T="0.00308642"/>
      <pos A="0.00308642" C="0.285273" G="0.285273" T="0.426366"/>
      <pos A="0.00308642" C="0.708554" G="0.14418" T="0.14418"/>
      <pos A="0.14418" C="0.708554" G="0.00308642" T="0.14418"/>
      <pos A="0.00308642" C="0.285273" G="0.426366" T="0.285273"/>
      <pos A="0.00308642" C="0.14418" G="0.285273" T="0.567461"/>
      <pos A="0.708554" C="0.00308642" G="0.00308642" T="0.285273"/>
      <pos A="0.14418" C="0.567461" G="0.285273" T="0.00308642"/>
      <pos A="0.14418" C="0.426366" G="0.14418" T="0.285273"/>
      <pos A="0.14418" C="0.14418" G="0.00308642" T="0.708554"/>
      <pos A="0.14418" C="0.14418" G="0.285273" T="0.426366"/>
      <pos A="0.00308642" C="0.00308642" G="0.426366" T="0.567461"/>
      <pos A="0.14418" C="0.567461" G="0.00308642" T="0.285273"/>
      <pos A="0.14418" C="0.14418" G="0.285273" T="0.426366"/>
      <pos A="0.426366" C="0.285273" G="0.14418" T="0.14418"/>
    </motif>
    <motif db="0" id="M115" alt="O115" length="40" nsites="8" evalue="1.3e-003">
      <pos A="0.30848" C="0.282489" G="0.230507" T="0.178525"/>
      <pos A="0.327972" C="0.159032" G="0.224009" T="0.288987"/>
      <pos A="0.237004" C="0.224009" G="0.288987" T="0.25"/>
      <pos A="0.25" C="0.25" G="0.217511" T="0.282489"/>
      <pos A="0.386452" C="0.237004" G="0.172028" T="0.204516"/>
      <pos A="0.282489" C="0.224009" G="0.321475" T="0.172028"/>
      <pos A="0.262996" C="0.185023" G="0.159032" T="0.39295"/>
      <pos A="0.204516" C="0.288987" G="0.295484" T="0.211013"/>
      <pos A="0.295484" C="0.19152" G="0.288987" T="0.224009"/>
      <pos A="0.217511" C="0.262996" G="0.178525" T="0.340968"/>
      <pos A="0.282489" C="0.185023" G="0.295484" T="0.237004"/>
      <pos A="0.314977" C="0.379955" G="0.172028" T="0.133041"/>
      <pos A="0.0940543" C="0.451429" G="0.159032" T="0.295484"/>
      <pos A="0.262996" C="0.360461" G="0.0875565" T="0.288987"/>
      <pos A="0.230507" C="0.211013" G="0.262996" T="0.295484"/>
      <pos A="0.243502" C="0.172028" G="0.347466" T="0.237004"/>
      <pos A="0.159032" C="0.321475" G="0.217511" T="0.301982"/>
      <pos A="0.347466" C="0.185023" G="0.178525" T="0.288987"/>
      <pos A="0.10705" C="0.19152" G="0.405946" T="0.295484"/>
      <pos A="0.30848" C="0.0615664" G="0.224009" T="0.405946"/>
      <pos A="0.243502" C="0.33447" G="0.126543" T="0.295484"/>
      <pos A="0.451429" C="0.301982" G="0.159032" T="0.0875565"/>
      <pos A="0.269493" C="0.159032" G="0.301982" T="0.269493"/>
      <pos A="0.217511" C="0.256498" G="0.211013" T="0.314977"/>
      <pos A="0.412443" C="0.159032" G="0.178525" T="0.25"/>
      <pos A="0.230507" C="0.262996" G="0.269493" T="0.237004"/>
      <pos A="0.347466" C="0.100552" G="0.30848" T="0.243502"/>
      <pos A="0.19152" C="0.243502" G="0.373457" T="0.19152"/>
      <pos A="0.33447" C="0.217511" G="0.152534" T="0.295484"/>
      <pos A="0.301982" C="0.217511" G="0.146037" T="0.33447"/>
      <pos A="0.340968" C="0.275991" G="0.243502" T="0.139539"/>
      <pos A="0.211013" C="0.340968" G="0.159032" T="0.288987"/>
      <pos A="0.282489" C="0.146037" G="0.204516" T="0.366959"/>
      <pos A="0.237004" C="0.211013" G="0.347466" T="0.204516"/>
      <pos A="0.360461" C="0.139539" G="0.282489" T="0.217511"/>
      <pos A="0.269493" C="0.314977" G="0.256498" T="0.159032"/>
      <pos A="0.243502" C="0.100552" G="0.10705" T="0.548896"/>
      <pos A="0.0875565" C="0.33447" G="0.269493" T="0.30848"/>
      <pos A="0.224009" C="0.25" G="0.159032" T="0.366959"/>
      <pos A="0.327972" C="0.269493" G="0.211013" T="0.19152"/>
    </motif>
    <motif db="0" id="M116" alt="O116" length="40" nsites="8" evalue="1.3e-003">
      <pos A="0.00308642" C="0.496914" G="0.25" T="0.25"/>
      <pos A="0.25" C="0.00308642" G="0.25" T="0.496914"/>
      <pos A="0.00308642" C="0.25" G="0.496914" T="0.25"/>
      <pos A="0.00308642" C="0.126543" G="0.25" T="0.62037"/>
      <pos A="0.25" C="0.126543" G="0.00308642" T="0.62037"/>
      <pos A="0.25" C="0.25" G="0.126543" T="0.373457"/>
      <pos A="0.373457" C="0.25" G="0.25" T="0.126543"/>
      <pos A="0.25" C="0.126543" G="0.25" T="0.373457"/>
      <pos A="0.62037" C="0.126543" G="0.126543" T="0.126543"/>
      <pos A="0.126543" C="0.00308642" G="0.496914" T="0.373457"/>
      <pos A="0.126543" C="0.00308642" G="0.373457" T="0.496914"/>
      <pos A="0.126543" C="0.126543" G="0.126543" T="0.62037"/>
      <pos A="0.00308642" C="0.373457" G="0.126543" T="0.496914"/>
      <pos A="0.373457" C="0.373457" G="0.25" T="0.00308642"/>
      <pos A="0.373457" C="0.25" G="0.126543" T="0.25"/>
      <pos A="0.373457" C="0.126543" G="0.126543" T="0.373457"/>
      <pos A="0.373457" C="0.126543" G="0.373457" T="0.126543"/>
      <pos A="0.25" C="0.00308642" G="0.25" T="0.496914"/>
      <pos A="0.25" C="0.00308642" G="0.496914" T="0.25"/>
      <pos A="0.126543" C="0.373457" G="0.00308642" T="0.496914"/>
      <pos A="0.126543" C="0.00308642" G="0.25" T="0.62037"/>
      <pos A="0.126543" C="0.00308642" G="0.62037" T="0.25"/>
      <pos A="0.00308642" C="0.373457" G="0.25" T="0.373457"/>
      <pos A="0.126543" C="0.373457" G="0.25" T="0.25"/>
      <pos A="0.496914" C="0.126543" G="0.25" T="0.126543"/>
      <pos A="0.373457" C="0.373457" G="0.00308642" T="0.25"/>
      <pos A="0.126543" C="0.00308642" G="0.25" T="0.62037"/>
      <pos A="0.126543" C="0.25" G="0.496914" T="0.126543"/>
      <pos A="0.373457" C="0.126543" G="0.126543" T="0.373457"/>
      <pos A="0.25" C="0.373457" G="0.126543" T="0.25"/>
      <pos A="0.25" C="0.25" G="0.126543" T="0.373457"/>
      <pos A="0.126543" C="0.373457" G="0.373457" T="0.126543"/>
      <pos A="0.62037" C="0.126543" G="0.25" T="0.00308642"/>
      <pos A="0.126543" C="0.496914" G="0.126543" T="0.25"/>
      <pos A="0.25" C="0.25" G="0.00308642" T="0.496914"/>
      <pos A="0.62037" C="0.126543" G="0.126543" T="0.126543"/>
      <pos A="0.496914" C="0.126543" G="0.25" T="0.126543"/>
      <pos A="0.126543" C="0.62037" G="0.25" T="0.00308642"/>
      <pos A="0.867284" C="0.00308642" G="0.00308642" T="0.126543"/>
      <pos A="0.496914" C="0.373457" G="0.126543" T="0.00308642"/>
    </motif>
    <motif db="0" id="M117" alt="O117" length="40" nsites="8" evalue="1.3e-003">
      <pos A="0.16553" C="0.56189" G="0.0355753" T="0.237004"/>
      <pos A="0.340968" C="0.133041" G="0.146037" T="0.379955"/>
      <pos A="0.178525" C="0.198018" G="0.366959" T="0.256498"/>
      <pos A="0.275991" C="0.16553" G="0.269493" T="0.288987"/>
      <pos A="0.133041" C="0.301982" G="0.288987" T="0.275991"/>
      <pos A="0.282489" C="0.178525" G="0.237004" T="0.301982"/>
      <pos A="0.275991" C="0.211013" G="0.243502" T="0.269493"/>
      <pos A="0.425439" C="0.126543" G="0.217511" T="0.230507"/>
      <pos A="0.243502" C="0.204516" G="0.340968" T="0.211013"/>
      <pos A="0.301982" C="0.256498" G="0.217511" T="0.224009"/>
      <pos A="0.262996" C="0.19152" G="0.237004" T="0.30848"/>
      <pos A="0.399448" C="0.243502" G="0.172028" T="0.185023"/>
      <pos A="0.288987" C="0.211013" G="0.185023" T="0.314977"/>
      <pos A="0.178525" C="0.321475" G="0.211013" T="0.288987"/>
      <pos A="0.360461" C="0.185023" G="0.256498" T="0.198018"/>
      <pos A="0.288987" C="0.340968" G="0.139539" T="0.230507"/>
      <pos A="0.327972" C="0.269493" G="0.19152" T="0.211013"/>
      <pos A="0.204516" C="0.198018" G="0.282489" T="0.314977"/>
      <pos A="0.224009" C="0.224009" G="0.301982" T="0.25"/>
      <pos A="0.25" C="0.314977" G="0.224009" T="0.211013"/>
      <pos A="0.237004" C="0.0940543" G="0.340968" T="0.327972"/>
      <pos A="0.204516" C="0.412443" G="0.275991" T="0.10705"/>
      <pos A="0.353963" C="0.243502" G="0.178525" T="0.224009"/>
      <pos A="0.327972" C="0.340968" G="0.126543" T="0.204516"/>
      <pos A="0.0875565" C="0.185023" G="0.243502" T="0.483918"/>
      <pos A="0.0875565" C="0.237004" G="0.295484" T="0.379955"/>
      <pos A="0.25" C="0.262996" G="0.0940543" T="0.39295"/>
      <pos A="0.30848" C="0.198018" G="0.301982" T="0.19152"/>
      <pos A="0.230507" C="0.288987" G="0.262996" T="0.217511"/>
      <pos A="0.295484" C="0.172028" G="0.211013" T="0.321475"/>
      <pos A="0.224009" C="0.0680632" G="0.347466" T="0.360461"/>
      <pos A="0.237004" C="0.314977" G="0.237004" T="0.211013"/>
      <pos A="0.412443" C="0.243502" G="0.172028" T="0.172028"/>
      <pos A="0.152534" C="0.30848" G="0.262996" T="0.275991"/>
      <pos A="0.340968" C="0.172028" G="0.282489" T="0.204516"/>
      <pos A="0.269493" C="0.418941" G="0.100552" T="0.211013"/>
      <pos A="0.405946" C="0.211013" G="0.159032" T="0.224009"/>
      <pos A="0.204516" C="0.217511" G="0.224009" T="0.353963"/>
      <pos A="0.269493" C="0.198018" G="0.204516" T="0.327972"/>
      <pos A="0.224009" C="0.262996" G="0.373457" T="0.139539"/>
    </motif>
    <motif db="0" id="M118" alt="O118" length="40" nsites="8" evalue="1.3e-003">
      <pos A="0.405946" C="0.204516" G="0.100552" T="0.288987"/>
      <pos A="0.314977" C="0.230507" G="0.211013" T="0.243502"/>
      <pos A="0.204516" C="0.288987" G="0.275991" T="0.230507"/>
      <pos A="0.146037" C="0.262996" G="0.230507" T="0.360461"/>
      <pos A="0.204516" C="0.152534" G="0.444931" T="0.198018"/>
      <pos A="0.237004" C="0.237004" G="0.295484" T="0.230507"/>
      <pos A="0.262996" C="0.262996" G="0.204516" T="0.269493"/>
      <pos A="0.25" C="0.275991" G="0.30848" T="0.16553"/>
      <pos A="0.340968" C="0.269493" G="0.185023" T="0.204516"/>
      <pos A="0.327972" C="0.262996" G="0.198018" T="0.211013"/>
      <pos A="0.126543" C="0.211013" G="0.438434" T="0.224009"/>
      <pos A="0.360461" C="0.139539" G="0.178525" T="0.321475"/>
      <pos A="0.373457" C="0.146037" G="0.30848" T="0.172028"/>
      <pos A="0.262996" C="0.295484" G="0.133041" T="0.30848"/>
      <pos A="0.159032" C="0.146037" G="0.347466" T="0.347466"/>
      <pos A="0.211013" C="0.347466" G="0.139539" T="0.301982"/>
      <pos A="0.340968" C="0.269493" G="0.120045" T="0.269493"/>
      <pos A="0.373457" C="0.243502" G="0.133041" T="0.25"/>
      <pos A="0.19152" C="0.237004" G="0.243502" T="0.327972"/>
      <pos A="0.159032" C="0.224009" G="0.243502" T="0.373457"/>
      <pos A="0.256498" C="0.438434" G="0.0875565" T="0.217511"/>
      <pos A="0.159032" C="0.224009" G="0.185023" T="0.431937"/>
      <pos A="0.224009" C="0.204516" G="0.340968" T="0.230507"/>
      <pos A="0.19152" C="0.10705" G="0.366959" T="0.33447"/>
      <pos A="0.269493" C="0.133041" G="0.39295" T="0.204516"/>
      <pos A="0.262996" C="0.301982" G="0.230507" T="0.204516"/>
      <pos A="0.256498" C="0.211013" G="0.224009" T="0.30848"/>
      <pos A="0.438434" C="0.224009" G="0.113548" T="0.224009"/>
      <pos A="0.25" C="0.230507" G="0.256498" T="0.262996"/>
      <pos A="0.243502" C="0.340968" G="0.262996" T="0.152534"/>
      <pos A="0.412443" C="0.139539" G="0.340968" T="0.10705"/>
      <pos A="0.262996" C="0.275991" G="0.301982" T="0.159032"/>
      <pos A="0.275991" C="0.314977" G="0.269493" T="0.139539"/>
      <pos A="0.33447" C="0.224009" G="0.25" T="0.19152"/>
      <pos A="0.340968" C="0.230507" G="0.074561" T="0.353963"/>
      <pos A="0.288987" C="0.185023" G="0.33447" T="0.19152"/>
      <pos A="0.243502" C="0.269493" G="0.178525" T="0.30848"/>
      <pos A="0.120045" C="0.275991" G="0.185023" T="0.418941"/>
      <pos A="0.256498" C="0.19152" G="0.178525" T="0.373457"/>
      <pos A="0.185023" C="0.204516" G="0.25" T="0.360461"/>
    </motif>
    <motif db="0" id="M119" alt="O119" length="40" nsites="8" evalue="1.3e-003">
      <pos A="0.314977" C="0.185023" G="0.172028" T="0.327972"/>
      <pos A="0.217511" C="0.25" G="0.33447" T="0.198018"/>
      <pos A="0.217511" C="0.120045" G="0.327972" T="0.33447"/>
      <pos A="0.25" C="0.314977" G="0.178525" T="0.256498"/>
      <pos A="0.379955" C="0.211013" G="0.159032" T="0.25"/>
      <pos A="0.25" C="0.172028" G="0.243502" T="0.33447"/>
      <pos A="0.25" C="0.198018" G="0.340968" T="0.211013"/>
      <pos A="0.373457" C="0.152534" G="0.269493" T="0.204516"/>
      <pos A="0.113548" C="0.152534" G="0.33447" T="0.399448"/>
      <pos A="0.25" C="0.243502" G="0.217511" T="0.288987"/>
      <pos A="0.204516" C="0.418941" G="0.146037" T="0.230507"/>
      <pos A="0.340968" C="0.256498" G="0.113548" T="0.288987"/>
      <pos A="0.224009" C="0.256498" G="0.301982" T="0.217511"/>
      <pos A="0.256498" C="0.321475" G="0.288987" T="0.133041"/>
      <pos A="0.33447" C="0.230507" G="0.0810588" T="0.353963"/>
      <pos A="0.282489" C="0.224009" G="0.314977" T="0.178525"/>
      <pos A="0.262996" C="0.288987" G="0.185023" T="0.262996"/>
      <pos A="0.288987" C="0.159032" G="0.230507" T="0.321475"/>
      <pos A="0.30848" C="0.217511" G="0.243502" T="0.230507"/>
      <pos A="0.230507" C="0.198018" G="0.230507" T="0.340968"/>
      <pos A="0.198018" C="0.224009" G="0.217511" T="0.360461"/>
      <pos A="0.172028" C="0.314977" G="0.457927" T="0.0550686"/>
      <pos A="0.25" C="0.412443" G="0.0615664" T="0.275991"/>
      <pos A="0.379955" C="0.159032" G="0.185023" T="0.275991"/>
      <pos A="0.172028" C="0.204516" G="0.295484" T="0.327972"/>
      <pos A="0.366959" C="0.0875565" G="0.373457" T="0.172028"/>
      <pos A="0.237004" C="0.327972" G="0.30848" T="0.126543"/>
      <pos A="0.243502" C="0.19152" G="0.288987" T="0.275991"/>
      <pos A="0.301982" C="0.198018" G="0.243502" T="0.256498"/>
      <pos A="0.243502" C="0.405946" G="0.120045" T="0.230507"/>
      <pos A="0.237004" C="0.172028" G="0.133041" T="0.457927"/>
      <pos A="0.237004" C="0.366959" G="0.230507" T="0.16553"/>
      <pos A="0.288987" C="0.25" G="0.0940543" T="0.366959"/>
      <pos A="0.139539" C="0.185023" G="0.418941" T="0.256498"/>
      <pos A="0.39295" C="0.172028" G="0.198018" T="0.237004"/>
      <pos A="0.373457" C="0.243502" G="0.133041" T="0.25"/>
      <pos A="0.288987" C="0.269493" G="0.217511" T="0.224009"/>
      <pos A="0.211013" C="0.39295" G="0.159032" T="0.237004"/>
      <pos A="0.275991" C="0.217511" G="0.0940543" T="0.412443"/>
      <pos A="0.217511" C="0.204516" G="0.282489" T="0.295484"/>
    </motif>
    <motif db="0" id="M12" alt="O12" length="40" nsites="8" evalue="1.3e-003">
      <pos A="0.00308642" C="0.496914" G="0.496914" T="0.00308642"/>
      <pos A="0.496914" C="0.00308642" G="0.00308642" T="0.496914"/>
      <pos A="0.496914" C="0.00308642" G="0.00308642" T="0.496914"/>
      <pos A="0.00308642" C="0.496914" G="0.496914" T="0.00308642"/>
      <pos A="0.00308642" C="0.496914" G="0.00308642" T="0.496914"/>
      <pos A="0.00308642" C="0.496914" G="0.496914" T="0.00308642"/>
      <pos A="0.496914" C="0.496914" G="0.00308642" T="0.00308642"/>
      <pos A="0.00308642" C="0.00308642" G="0.00308642" T="0.990741"/>
      <pos A="0.00308642" C="0.496914" G="0.00308642" T="0.496914"/>
      <pos A="0.00308642" C="0.990741" G="0.00308642" T="0.00308642"/>
      <pos A="0.496914" C="0.00308642" G="0.00308642" T="0.496914"/>
      <pos A="0.00308642" C="0.990741" G="0.00308642" T="0.00308642"/>
      <pos A="0.496914" C="0.496914" G="0.00308642" T="0.00308642"/>
      <pos A="0.496914" C="0.00308642" G="0.00308642" T="0.496914"/>
      <pos A="0.00308642" C="0.00308642" G="0.496914" T="0.496914"/>
      <pos A="0.00308642" C="0.00308642" G="0.496914" T="0.496914"/>
      <pos A="0.00308642" C="0.496914" G="0.496914" T="0.00308642"/>
      <pos A="0.00308642" C="0.00308642" G="0.990741" T="0.00308642"/>
      <pos A="0.00308642" C="0.990741" G="0.00308642" T="0.00308642"/>
      <pos A="0.990741" C="0.00308642" G="0.00308642" T="0.00308642"/>
      <pos A="0.00308642" C="0.496914" G="0.496914" T="0.00308642"/>
      <pos A="0.00308642" C="0.496914" G="0.496914" T="0.00308642"/>
      <pos A="0.00308642" C="0.496914" G="0.00308642" T="0.496914"/>
      <pos A="0.496914" C="0.496914" G="0.00308642" T="0.00308642"/>
      <pos A="0.00308642" C="0.00308642" G="0.00308642" T="0.990741"/>
      <pos A="0.00308642" C="0.00308642" G="0.496914" T="0.496914"/>
      <pos A="0.00308642" C="0.496914" G="0.496914" T="0.00308642"/>
      <pos A="0.00308642" C="0.00308642" G="0.00308642" T="0.990741"/>
      <pos A="0.00308642" C="0.00308642" G="0.496914" T="0.496914"/>
      <pos A="0.00308642" C="0.990741" G="0.00308642" T="0.00308642"/>
      <pos A="0.00308642" C="0.496914" G="0.00308642" T="0.496914"/>
      <pos A="0.496914" C="0.00308642" G="0.496914" T="0.00308642"/>
      <pos A="0.496914" C="0.00308642" G="0.496914" T="0.00308642"/>
      <pos A="0.00308642" C="0.496914" G="0.00308642" T="0.496914"/>
      <pos A="0.496914" C="0.00308642" G="0.00308642" T="0.496914"/>
      <pos A="0.496914" C="0.496914" G="0.00308642" T="0.00308642"/>
      <pos A="0.00308642" C="0.496914" G="0.496914" T="0.00308642"/>
      <pos A="0.00308642" C="0.496914" G="0.00308642" T="0.496914"/>
      <pos A="0.496914" C="0.496914" G="0.00308642" T="0.00308642"/>
      <pos A="0.00308642" C="0.496914" G="0.496914" T="0.00308642"/>
    </motif>
    <motif db="0" id="M120" alt="O120" length="40" nsites="8" evalue="1.3e-003">
      <pos A="0.369296" C="0.125157" G="0.347101" T="0.158447"/>
      <pos A="0.180642" C="0.180642" G="0.391489" T="0.247226"/>
      <pos A="0.291615" C="0.191739" G="0.291615" T="0.225031"/>
      <pos A="0.0585728" C="0.369296" G="0.291615" T="0.280518"/>
      <pos A="0.202837" C="0.302712" G="0.125157" T="0.369296"/>
      <pos A="0.358199" C="0.236128" G="0.136253" T="0.26942"/>
      <pos A="0.225031" C="0.291615" G="0.169545" T="0.313809"/>
      <pos A="0.402587" C="0.236128" G="0.158447" T="0.202837"/>
      <pos A="0.324907" C="0.225031" G="0.0696701" T="0.380392"/>
      <pos A="0.213934" C="0.26942" G="0.191739" T="0.324907"/>
      <pos A="0.446976" C="0.0696701" G="0.125157" T="0.358199"/>
      <pos A="0.125157" C="0.14735" G="0.502462" T="0.225031"/>
      <pos A="0.0807674" C="0.26942" G="0.347101" T="0.302712"/>
      <pos A="0.136253" C="0.480268" G="0.102962" T="0.280518"/>
      <pos A="0.258323" C="0.369296" G="0.14735" T="0.225031"/>
      <pos A="0.213934" C="0.247226" G="0.169545" T="0.369296"/>
      <pos A="0.347101" C="0.236128" G="0.180642" T="0.236128"/>
      <pos A="0.125157" C="0.336004" G="0.302712" T="0.236128"/>
      <pos A="0.313809" C="0.213934" G="0.213934" T="0.258323"/>
      <pos A="0.125157" C="0.280518" G="0.347101" T="0.247226"/>
      <pos A="0.302712" C="0.0474756" G="0.258323" T="0.391489"/>
      <pos A="0.258323" C="0.236128" G="0.236128" T="0.26942"/>
      <pos A="0.336004" C="0.302712" G="0.169545" T="0.191739"/>
      <pos A="0.191739" C="0.202837" G="0.247226" T="0.358199"/>
      <pos A="0.435879" C="0.202837" G="0.191739" T="0.169545"/>
      <pos A="0.213934" C="0.413684" G="0.0807674" T="0.291615"/>
      <pos A="0.313809" C="0.291615" G="0.125157" T="0.26942"/>
      <pos A="0.413684" C="0.14735" G="0.302712" T="0.136253"/>
      <pos A="0.291615" C="0.0474756" G="0.402587" T="0.258323"/>
      <pos A="0.213934" C="0.0807674" G="0.291615" T="0.413684"/>
      <pos A="0.180642" C="0.236128" G="0.324907" T="0.258323"/>
      <pos A="0.369296" C="0.258323" G="0.202837" T="0.169545"/>
      <pos A="0.180642" C="0.202837" G="0.424781" T="0.191739"/>
      <pos A="0.336004" C="0.291615" G="0.0918647" T="0.280518"/>
      <pos A="0.202837" C="0.236128" G="0.324907" T="0.236128"/>
      <pos A="0.247226" C="0.136253" G="0.225031" T="0.391489"/>
      <pos A="0.258323" C="0.14735" G="0.26942" T="0.324907"/>
      <pos A="0.247226" C="0.424781" G="0.26942" T="0.0585728"/>
      <pos A="0.225031" C="0.347101" G="0.0474756" T="0.380392"/>
      <pos A="0.26942" C="0.302712" G="0.180642" T="0.247226"/>
    </motif>
    <motif db="0" id="M121" alt="O121" length="40" nsites="8" evalue="1.3e-003">
      <pos A="0.422091" C="0.242518" G="0.18266" T="0.152731"/>
      <pos A="0.242518" C="0.302375" G="0.272446" T="0.18266"/>
      <pos A="0.422091" C="0.152731" G="0.362233" T="0.0629442"/>
      <pos A="0.242518" C="0.00308642" G="0.601665" T="0.152731"/>
      <pos A="0.511879" C="0.332304" G="0.0928731" T="0.0629442"/>
      <pos A="0.0928731" C="0.18266" G="0.362233" T="0.362233"/>
      <pos A="0.242518" C="0.362233" G="0.122802" T="0.272446"/>
      <pos A="0.212589" C="0.0629442" G="0.242518" T="0.481949"/>
      <pos A="0.212589" C="0.212589" G="0.272446" T="0.302375"/>
      <pos A="0.122802" C="0.332304" G="0.392162" T="0.152731"/>
      <pos A="0.272446" C="0.242518" G="0.18266" T="0.302375"/>
      <pos A="0.122802" C="0.18266" G="0.481949" T="0.212589"/>
      <pos A="0.18266" C="0.212589" G="0.332304" T="0.272446"/>
      <pos A="0.272446" C="0.18266" G="0.302375" T="0.242518"/>
      <pos A="0.0928731" C="0.272446" G="0.332304" T="0.302375"/>
      <pos A="0.18266" C="0.18266" G="0.511879" T="0.122802"/>
      <pos A="0.0928731" C="0.0330153" G="0.332304" T="0.541807"/>
      <pos A="0.302375" C="0.302375" G="0.242518" T="0.152731"/>
      <pos A="0.18266" C="0.45202" G="0.152731" T="0.212589"/>
      <pos A="0.0330153" C="0.272446" G="0.212589" T="0.481949"/>
      <pos A="0.0928731" C="0.212589" G="0.362233" T="0.332304"/>
      <pos A="0.122802" C="0.392162" G="0.18266" T="0.302375"/>
      <pos A="0.332304" C="0.332304" G="0.0928731" T="0.242518"/>
      <pos A="0.45202" C="0.152731" G="0.302375" T="0.0928731"/>
      <pos A="0.332304" C="0.392162" G="0.122802" T="0.152731"/>
      <pos A="0.45202" C="0.302375" G="0.0928731" T="0.152731"/>
      <pos A="0.0928731" C="0.362233" G="0.272446" T="0.272446"/>
      <pos A="0.392162" C="0.212589" G="0.272446" T="0.122802"/>
      <pos A="0.302375" C="0.332304" G="0.122802" T="0.242518"/>
      <pos A="0.0928731" C="0.272446" G="0.272446" T="0.362233"/>
      <pos A="0.212589" C="0.332304" G="0.272446" T="0.18266"/>
      <pos A="0.272446" C="0.272446" G="0.272446" T="0.18266"/>
      <pos A="0.302375" C="0.302375" G="0.212589" T="0.18266"/>
      <pos A="0.122802" C="0.511879" G="0.212589" T="0.152731"/>
      <pos A="0.242518" C="0.0629442" G="0.242518" T="0.45202"/>
      <pos A="0.362233" C="0.0928731" G="0.122802" T="0.422091"/>
      <pos A="0.0928731" C="0.212589" G="0.362233" T="0.332304"/>
      <pos A="0.152731" C="0.422091" G="0.18266" T="0.242518"/>
      <pos A="0.332304" C="0.212589" G="0.122802" T="0.332304"/>
      <pos A="0.212589" C="0.212589" G="0.422091" T="0.152731"/>
    </motif>
    <motif db="0" id="M122" alt="O122" length="40" nsites="8" evalue="1.3e-003">
      <pos A="0.373457" C="0.0648148" G="0.188272" T="0.373457"/>
      <pos A="0.311728" C="0.25" G="0.188272" T="0.25"/>
      <pos A="0.0648148" C="0.311728" G="0.311728" T="0.311728"/>
      <pos A="0.311728" C="0.00308642" G="0.435185" T="0.25"/>
      <pos A="0.126543" C="0.126543" G="0.311728" T="0.435185"/>
      <pos A="0.496914" C="0.126543" G="0.311728" T="0.0648148"/>
      <pos A="0.00308642" C="0.126543" G="0.558642" T="0.311728"/>
      <pos A="0.682099" C="0.0648148" G="0.0648148" T="0.188272"/>
      <pos A="0.25" C="0.126543" G="0.188272" T="0.435185"/>
      <pos A="0.373457" C="0.25" G="0.126543" T="0.25"/>
      <pos A="0.373457" C="0.373457" G="0.126543" T="0.126543"/>
      <pos A="0.311728" C="0.126543" G="0.373457" T="0.188272"/>
      <pos A="0.00308642" C="0.0648148" G="0.496914" T="0.435185"/>
      <pos A="0.25" C="0.126543" G="0.496914" T="0.126543"/>
      <pos A="0.558642" C="0.188272" G="0.188272" T="0.0648148"/>
      <pos A="0.188272" C="0.311728" G="0.188272" T="0.311728"/>
      <pos A="0.188272" C="0.435185" G="0.188272" T="0.188272"/>
      <pos A="0.0648148" C="0.435185" G="0.126543" T="0.373457"/>
      <pos A="0.435185" C="0.0648148" G="0.373457" T="0.126543"/>
      <pos A="0.0648148" C="0.311728" G="0.558642" T="0.0648148"/>
      <pos A="0.25" C="0.435185" G="0.188272" T="0.126543"/>
      <pos A="0.435185" C="0.126543" G="0.25" T="0.188272"/>
      <pos A="0.188272" C="0.62037" G="0.0648148" T="0.126543"/>
      <pos A="0.25" C="0.0648148" G="0.126543" T="0.558642"/>
      <pos A="0.126543" C="0.126543" G="0.496914" T="0.25"/>
      <pos A="0.188272" C="0.25" G="0.188272" T="0.373457"/>
      <pos A="0.25" C="0.311728" G="0.0648148" T="0.373457"/>
      <pos A="0.0648148" C="0.25" G="0.496914" T="0.188272"/>
      <pos A="0.25" C="0.496914" G="0.25" T="0.00308642"/>
      <pos A="0.373457" C="0.25" G="0.0648148" T="0.311728"/>
      <pos A="0.00308642" C="0.496914" G="0.25" T="0.25"/>
      <pos A="0.435185" C="0.25" G="0.0648148" T="0.25"/>
      <pos A="0.00308642" C="0.435185" G="0.25" T="0.311728"/>
      <pos A="0.373457" C="0.126543" G="0.126543" T="0.373457"/>
      <pos A="0.0648148" C="0.496914" G="0.0648148" T="0.373457"/>
      <pos A="0.558642" C="0.0648148" G="0.188272" T="0.188272"/>
      <pos A="0.25" C="0.0648148" G="0.25" T="0.435185"/>
      <pos A="0.126543" C="0.25" G="0.373457" T="0.25"/>
      <pos A="0.558642" C="0.25" G="0.188272" T="0.00308642"/>
      <pos A="0.496914" C="0.0648148" G="0.188272" T="0.25"/>
    </motif>
    <motif db="0" id="M123" alt="O123" length="40" nsites="8" evalue="1.3e-003">
      <pos A="0.496914" C="0.00308642" G="0.126543" T="0.373457"/>
      <pos A="0.496914" C="0.126543" G="0.25" T="0.126543"/>
      <pos A="0.373457" C="0.25" G="0.00308642" T="0.373457"/>
      <pos A="0.126543" C="0.126543" G="0.373457" T="0.373457"/>
      <pos A="0.126543" C="0.496914" G="0.25" T="0.126543"/>
      <pos A="0.373457" C="0.373457" G="0.25" T="0.00308642"/>
      <pos A="0.62037" C="0.126543" G="0.25" T="0.00308642"/>
      <pos A="0.496914" C="0.25" G="0.00308642" T="0.25"/>
      <pos A="0.126543" C="0.00308642" G="0.373457" T="0.496914"/>
      <pos A="0.00308642" C="0.00308642" G="0.867284" T="0.126543"/>
      <pos A="0.62037" C="0.126543" G="0.126543" T="0.126543"/>
      <pos A="0.25" C="0.126543" G="0.126543" T="0.496914"/>
      <pos A="0.62037" C="0.00308642" G="0.25" T="0.126543"/>
      <pos A="0.373457" C="0.00308642" G="0.126543" T="0.496914"/>
      <pos A="0.25" C="0.25" G="0.373457" T="0.126543"/>
      <pos A="0.496914" C="0.126543" G="0.126543" T="0.25"/>
      <pos A="0.25" C="0.00308642" G="0.496914" T="0.25"/>
      <pos A="0.25" C="0.62037" G="0.126543" T="0.00308642"/>
      <pos A="0.126543" C="0.496914" G="0.00308642" T="0.373457"/>
      <pos A="0.25" C="0.62037" G="0.126543" T="0.00308642"/>
      <pos A="0.00308642" C="0.373457" G="0.00308642" T="0.62037"/>
      <pos A="0.373457" C="0.373457" G="0.126543" T="0.126543"/>
      <pos A="0.00308642" C="0.126543" G="0.373457" T="0.496914"/>
      <pos A="0.496914" C="0.126543" G="0.25" T="0.126543"/>
      <pos A="0.373457" C="0.126543" G="0.25" T="0.25"/>
      <pos A="0.373457" C="0.25" G="0.25" T="0.126543"/>
      <pos A="0.496914" C="0.00308642" G="0.25" T="0.25"/>
      <pos A="0.126543" C="0.126543" G="0.373457" T="0.373457"/>
      <pos A="0.62037" C="0.126543" G="0.00308642" T="0.25"/>
      <pos A="0.743827" C="0.00308642" G="0.126543" T="0.126543"/>
      <pos A="0.00308642" C="0.00308642" G="0.743827" T="0.25"/>
      <pos A="0.373457" C="0.25" G="0.25" T="0.126543"/>
      <pos A="0.990741" C="0.00308642" G="0.00308642" T="0.00308642"/>
      <pos A="0.373457" C="0.00308642" G="0.496914" T="0.126543"/>
      <pos A="0.496914" C="0.25" G="0.25" T="0.00308642"/>
      <pos A="0.25" C="0.373457" G="0.25" T="0.126543"/>
      <pos A="0.25" C="0.25" G="0.00308642" T="0.496914"/>
      <pos A="0.373457" C="0.00308642" G="0.373457" T="0.25"/>
      <pos A="0.126543" C="0.496914" G="0.373457" T="0.00308642"/>
      <pos A="0.62037" C="0.00308642" G="0.126543" T="0.25"/>
    </motif>
    <motif db="0" id="M124" alt="O124" length="40" nsites="8" evalue="1.3e-003">
      <pos A="0.198018" C="0.269493" G="0.237004" T="0.295484"/>
      <pos A="0.321475" C="0.269493" G="0.204516" T="0.204516"/>
      <pos A="0.366959" C="0.146037" G="0.19152" T="0.295484"/>
      <pos A="0.217511" C="0.230507" G="0.275991" T="0.275991"/>
      <pos A="0.30848" C="0.0485709" G="0.217511" T="0.425439"/>
      <pos A="0.243502" C="0.126543" G="0.412443" T="0.217511"/>
      <pos A="0.230507" C="0.373457" G="0.230507" T="0.16553"/>
      <pos A="0.243502" C="0.185023" G="0.204516" T="0.366959"/>
      <pos A="0.217511" C="0.224009" G="0.353963" T="0.204516"/>
      <pos A="0.321475" C="0.321475" G="0.126543" T="0.230507"/>
      <pos A="0.256498" C="0.172028" G="0.16553" T="0.405946"/>
      <pos A="0.224009" C="0.386452" G="0.256498" T="0.133041"/>
      <pos A="0.340968" C="0.126543" G="0.282489" T="0.25"/>
      <pos A="0.185023" C="0.10705" G="0.360461" T="0.347466"/>
      <pos A="0.275991" C="0.211013" G="0.269493" T="0.243502"/>
      <pos A="0.353963" C="0.19152" G="0.204516" T="0.25"/>
      <pos A="0.262996" C="0.146037" G="0.314977" T="0.275991"/>
      <pos A="0.152534" C="0.33447" G="0.282489" T="0.230507"/>
      <pos A="0.256498" C="0.314977" G="0.10705" T="0.321475"/>
      <pos A="0.295484" C="0.25" G="0.185023" T="0.269493"/>
      <pos A="0.25" C="0.30848" G="0.204516" T="0.237004"/>
      <pos A="0.405946" C="0.314977" G="0.113548" T="0.16553"/>
      <pos A="0.230507" C="0.282489" G="0.172028" T="0.314977"/>
      <pos A="0.237004" C="0.288987" G="0.301982" T="0.172028"/>
      <pos A="0.113548" C="0.230507" G="0.237004" T="0.418941"/>
      <pos A="0.373457" C="0.19152" G="0.275991" T="0.159032"/>
      <pos A="0.327972" C="0.33447" G="0.0940543" T="0.243502"/>
      <pos A="0.327972" C="0.243502" G="0.172028" T="0.256498"/>
      <pos A="0.172028" C="0.288987" G="0.256498" T="0.282489"/>
      <pos A="0.16553" C="0.25" G="0.217511" T="0.366959"/>
      <pos A="0.0875565" C="0.30848" G="0.314977" T="0.288987"/>
      <pos A="0.327972" C="0.237004" G="0.282489" T="0.152534"/>
      <pos A="0.275991" C="0.178525" G="0.301982" T="0.243502"/>
      <pos A="0.295484" C="0.224009" G="0.237004" T="0.243502"/>
      <pos A="0.217511" C="0.237004" G="0.295484" T="0.25"/>
      <pos A="0.412443" C="0.198018" G="0.152534" T="0.237004"/>
      <pos A="0.379955" C="0.159032" G="0.152534" T="0.30848"/>
      <pos A="0.314977" C="0.113548" G="0.230507" T="0.340968"/>
      <pos A="0.146037" C="0.444931" G="0.217511" T="0.19152"/>
      <pos A="0.418941" C="0.217511" G="0.0420731" T="0.321475"/>
    </motif>
    <motif db="0" id="M125" alt="O125" length="40" nsites="8" evalue="1.3e-003">
      <pos A="0.155033" C="0.200617" G="0.291786" T="0.352564"/>
      <pos A="0.30698" C="0.291786" G="0.109449" T="0.291786"/>
      <pos A="0.0942548" C="0.109449" G="0.443732" T="0.352564"/>
      <pos A="0.185422" C="0.382953" G="0.139839" T="0.291786"/>
      <pos A="0.139839" C="0.200617" G="0.33737" T="0.322175"/>
      <pos A="0.215812" C="0.246201" G="0.33737" T="0.200617"/>
      <pos A="0.413343" C="0.398148" G="0.0638647" T="0.124644"/>
      <pos A="0.215812" C="0.185422" G="0.170228" T="0.428537"/>
      <pos A="0.413343" C="0.215812" G="0.155033" T="0.215812"/>
      <pos A="0.33737" C="0.0942548" G="0.200617" T="0.367759"/>
      <pos A="0.30698" C="0.0638647" G="0.261396" T="0.367759"/>
      <pos A="0.109449" C="0.200617" G="0.291786" T="0.398148"/>
      <pos A="0.382953" C="0.291786" G="0.0942548" T="0.231006"/>
      <pos A="0.322175" C="0.246201" G="0.170228" T="0.261396"/>
      <pos A="0.215812" C="0.367759" G="0.185422" T="0.231006"/>
      <pos A="0.155033" C="0.352564" G="0.139839" T="0.352564"/>
      <pos A="0.474121" C="0.185422" G="0.30698" T="0.0334756"/>
      <pos A="0.367759" C="0.0942548" G="0.33737" T="0.200617"/>
      <pos A="0.261396" C="0.276591" G="0.30698" T="0.155033"/>
      <pos A="0.474121" C="0.200617" G="0.276591" T="0.0486706"/>
      <pos A="0.367759" C="0.261396" G="0.185422" T="0.185422"/>
      <pos A="0.0942548" C="0.109449" G="0.413343" T="0.382953"/>
      <pos A="0.246201" C="0.155033" G="0.382953" T="0.215812"/>
      <pos A="0.170228" C="0.0942548" G="0.33737" T="0.398148"/>
      <pos A="0.170228" C="0.215812" G="0.398148" T="0.215812"/>
      <pos A="0.322175" C="0.185422" G="0.246201" T="0.246201"/>
      <pos A="0.170228" C="0.352564" G="0.291786" T="0.185422"/>
      <pos A="0.215812" C="0.0790598" G="0.139839" T="0.56529"/>
      <pos A="0.155033" C="0.155033" G="0.382953" T="0.30698"/>
      <pos A="0.322175" C="0.200617" G="0.215812" T="0.261396"/>
      <pos A="0.0486706" C="0.398148" G="0.246201" T="0.30698"/>
      <pos A="0.231006" C="0.246201" G="0.170228" T="0.352564"/>
      <pos A="0.30698" C="0.124644" G="0.246201" T="0.322175"/>
      <pos A="0.382953" C="0.382953" G="0.155033" T="0.0790598"/>
      <pos A="0.185422" C="0.352564" G="0.215812" T="0.246201"/>
      <pos A="0.33737" C="0.413343" G="0.0942548" T="0.155033"/>
      <pos A="0.534901" C="0.0942548" G="0.276591" T="0.0942548"/>
      <pos A="0.276591" C="0.200617" G="0.291786" T="0.231006"/>
      <pos A="0.185422" C="0.215812" G="0.398148" T="0.200617"/>
      <pos A="0.200617" C="0.322175" G="0.170228" T="0.30698"/>
    </motif>
    <motif db="0" id="M126" alt="O126" length="40" nsites="8" evalue="1.3e-003">
      <pos A="0.18266" C="0.721381" G="0.00308642" T="0.0928731"/>
      <pos A="0.00308642" C="0.45202" G="0.00308642" T="0.541807"/>
      <pos A="0.00308642" C="0.362233" G="0.362233" T="0.272446"/>
      <pos A="0.272446" C="0.18266" G="0.0928731" T="0.45202"/>
      <pos A="0.0928731" C="0.00308642" G="0.45202" T="0.45202"/>
      <pos A="0.45202" C="0.0928731" G="0.362233" T="0.0928731"/>
      <pos A="0.272446" C="0.0928731" G="0.18266" T="0.45202"/>
      <pos A="0.18266" C="0.18266" G="0.272446" T="0.362233"/>
      <pos A="0.00308642" C="0.00308642" G="0.631594" T="0.362233"/>
      <pos A="0.272446" C="0.0928731" G="0.362233" T="0.272446"/>
      <pos A="0.541807" C="0.00308642" G="0.272446" T="0.18266"/>
      <pos A="0.362233" C="0.00308642" G="0.272446" T="0.362233"/>
      <pos A="0.18266" C="0.18266" G="0.18266" T="0.45202"/>
      <pos A="0.631594" C="0.0928731" G="0.272446" T="0.00308642"/>
      <pos A="0.18266" C="0.00308642" G="0.272446" T="0.541807"/>
      <pos A="0.272446" C="0.18266" G="0.272446" T="0.272446"/>
      <pos A="0.18266" C="0.00308642" G="0.541807" T="0.272446"/>
      <pos A="0.45202" C="0.18266" G="0.362233" T="0.00308642"/>
      <pos A="0.272446" C="0.272446" G="0.18266" T="0.272446"/>
      <pos A="0.541807" C="0.272446" G="0.00308642" T="0.18266"/>
      <pos A="0.631594" C="0.0928731" G="0.272446" T="0.00308642"/>
      <pos A="0.00308642" C="0.362233" G="0.272446" T="0.362233"/>
      <pos A="0.272446" C="0.18266" G="0.0928731" T="0.45202"/>
      <pos A="0.18266" C="0.0928731" G="0.0928731" T="0.631594"/>
      <pos A="0.00308642" C="0.0928731" G="0.18266" T="0.721381"/>
      <pos A="0.0928731" C="0.18266" G="0.272446" T="0.45202"/>
      <pos A="0.272446" C="0.0928731" G="0.00308642" T="0.631594"/>
      <pos A="0.272446" C="0.0928731" G="0.362233" T="0.272446"/>
      <pos A="0.272446" C="0.0928731" G="0.18266" T="0.45202"/>
      <pos A="0.0928731" C="0.18266" G="0.0928731" T="0.631594"/>
      <pos A="0.631594" C="0.0928731" G="0.18266" T="0.0928731"/>
      <pos A="0.0928731" C="0.272446" G="0.272446" T="0.362233"/>
      <pos A="0.0928731" C="0.631594" G="0.18266" T="0.0928731"/>
      <pos A="0.362233" C="0.0928731" G="0.18266" T="0.362233"/>
      <pos A="0.362233" C="0.362233" G="0.0928731" T="0.18266"/>
      <pos A="0.18266" C="0.0928731" G="0.18266" T="0.541807"/>
      <pos A="0.0928731" C="0.272446" G="0.272446" T="0.362233"/>
      <pos A="0.272446" C="0.00308642" G="0.00308642" T="0.721381"/>
      <pos A="0.00308642" C="0.18266" G="0.362233" T="0.45202"/>
      <pos A="0.272446" C="0.18266" G="0.272446" T="0.272446"/>
    </motif>
    <motif db="0" id="M127" alt="O127" length="40" nsites="8" evalue="1.3e-003">
      <pos A="0.386452" C="0.217511" G="0.139539" T="0.256498"/>
      <pos A="0.321475" C="0.172028" G="0.262996" T="0.243502"/>
      <pos A="0.224009" C="0.178525" G="0.288987" T="0.30848"/>
      <pos A="0.399448" C="0.282489" G="0.152534" T="0.16553"/>
      <pos A="0.321475" C="0.224009" G="0.211013" T="0.243502"/>
      <pos A="0.327972" C="0.237004" G="0.126543" T="0.30848"/>
      <pos A="0.19152" C="0.25" G="0.262996" T="0.295484"/>
      <pos A="0.0810588" C="0.373457" G="0.405946" T="0.139539"/>
      <pos A="0.33447" C="0.172028" G="0.217511" T="0.275991"/>
      <pos A="0.256498" C="0.185023" G="0.30848" T="0.25"/>
      <pos A="0.269493" C="0.074561" G="0.301982" T="0.353963"/>
      <pos A="0.204516" C="0.295484" G="0.224009" T="0.275991"/>
      <pos A="0.256498" C="0.185023" G="0.178525" T="0.379955"/>
      <pos A="0.178525" C="0.405946" G="0.100552" T="0.314977"/>
      <pos A="0.33447" C="0.113548" G="0.19152" T="0.360461"/>
      <pos A="0.185023" C="0.230507" G="0.418941" T="0.16553"/>
      <pos A="0.113548" C="0.464425" G="0.159032" T="0.262996"/>
      <pos A="0.33447" C="0.262996" G="0.159032" T="0.243502"/>
      <pos A="0.217511" C="0.295484" G="0.25" T="0.237004"/>
      <pos A="0.399448" C="0.25" G="0.152534" T="0.198018"/>
      <pos A="0.301982" C="0.19152" G="0.198018" T="0.30848"/>
      <pos A="0.301982" C="0.159032" G="0.373457" T="0.16553"/>
      <pos A="0.159032" C="0.243502" G="0.353963" T="0.243502"/>
      <pos A="0.30848" C="0.198018" G="0.256498" T="0.237004"/>
      <pos A="0.224009" C="0.379955" G="0.159032" T="0.237004"/>
      <pos A="0.379955" C="0.230507" G="0.224009" T="0.16553"/>
      <pos A="0.327972" C="0.16553" G="0.100552" T="0.405946"/>
      <pos A="0.133041" C="0.30848" G="0.269493" T="0.288987"/>
      <pos A="0.237004" C="0.230507" G="0.360461" T="0.172028"/>
      <pos A="0.295484" C="0.120045" G="0.204516" T="0.379955"/>
      <pos A="0.237004" C="0.262996" G="0.185023" T="0.314977"/>
      <pos A="0.321475" C="0.16553" G="0.198018" T="0.314977"/>
      <pos A="0.185023" C="0.301982" G="0.269493" T="0.243502"/>
      <pos A="0.230507" C="0.340968" G="0.243502" T="0.185023"/>
      <pos A="0.366959" C="0.230507" G="0.113548" T="0.288987"/>
      <pos A="0.347466" C="0.217511" G="0.243502" T="0.19152"/>
      <pos A="0.269493" C="0.139539" G="0.262996" T="0.327972"/>
      <pos A="0.30848" C="0.185023" G="0.295484" T="0.211013"/>
      <pos A="0.113548" C="0.399448" G="0.275991" T="0.211013"/>
      <pos A="0.340968" C="0.224009" G="0.204516" T="0.230507"/>
    </motif>
    <motif db="0" id="M13" alt="O13" length="40" nsites="8" evalue="1.3e-003">
      <pos A="0.14418" C="0.261758" G="0.449882" T="0.14418"/>
      <pos A="0.167696" C="0.14418" G="0.379335" T="0.308789"/>
      <pos A="0.261758" C="0.0971486" G="0.35582" T="0.285273"/>
      <pos A="0.285273" C="0.214727" G="0.35582" T="0.14418"/>
      <pos A="0.449882" C="0.167696" G="0.167696" T="0.214727"/>
      <pos A="0.214727" C="0.379335" G="0.402851" T="0.00308642"/>
      <pos A="0.543945" C="0.0736336" G="0.214727" T="0.167696"/>
      <pos A="0.238242" C="0.0736336" G="0.473398" T="0.214727"/>
      <pos A="0.308789" C="0.167696" G="0.332304" T="0.191211"/>
      <pos A="0.261758" C="0.261758" G="0.14418" T="0.332304"/>
      <pos A="0.496914" C="0.14418" G="0.35582" T="0.00308642"/>
      <pos A="0.402851" C="0.285273" G="0.167696" T="0.14418"/>
      <pos A="0.449882" C="0.261758" G="0.214727" T="0.0736336"/>
      <pos A="0.285273" C="0.308789" G="0.261758" T="0.14418"/>
      <pos A="0.120665" C="0.285273" G="0.308789" T="0.285273"/>
      <pos A="0.167696" C="0.308789" G="0.0736336" T="0.449882"/>
      <pos A="0.191211" C="0.214727" G="0.308789" T="0.285273"/>
      <pos A="0.191211" C="0.332304" G="0.261758" T="0.214727"/>
      <pos A="0.214727" C="0.214727" G="0.167696" T="0.402851"/>
      <pos A="0.238242" C="0.167696" G="0.35582" T="0.238242"/>
      <pos A="0.120665" C="0.308789" G="0.332304" T="0.238242"/>
      <pos A="0.379335" C="0.14418" G="0.191211" T="0.285273"/>
      <pos A="0.261758" C="0.0971486" G="0.35582" T="0.285273"/>
      <pos A="0.14418" C="0.614492" G="0.191211" T="0.0501175"/>
      <pos A="0.285273" C="0.285273" G="0.0736336" T="0.35582"/>
      <pos A="0.308789" C="0.0736336" G="0.496914" T="0.120665"/>
      <pos A="0.35582" C="0.120665" G="0.332304" T="0.191211"/>
      <pos A="0.449882" C="0.167696" G="0.214727" T="0.167696"/>
      <pos A="0.238242" C="0.214727" G="0.191211" T="0.35582"/>
      <pos A="0.214727" C="0.214727" G="0.238242" T="0.332304"/>
      <pos A="0.261758" C="0.191211" G="0.14418" T="0.402851"/>
      <pos A="0.35582" C="0.261758" G="0.191211" T="0.191211"/>
      <pos A="0.35582" C="0.238242" G="0.214727" T="0.191211"/>
      <pos A="0.214727" C="0.14418" G="0.261758" T="0.379335"/>
      <pos A="0.167696" C="0.120665" G="0.308789" T="0.402851"/>
      <pos A="0.14418" C="0.543945" G="0.0971486" T="0.214727"/>
      <pos A="0.0971486" C="0.379335" G="0.0501175" T="0.473398"/>
      <pos A="0.214727" C="0.167696" G="0.379335" T="0.238242"/>
      <pos A="0.167696" C="0.285273" G="0.191211" T="0.35582"/>
      <pos A="0.449882" C="0.167696" G="0.308789" T="0.0736336"/>
    </motif>
    <motif db="0" id="M14" alt="O14" length="40" nsites="8" evalue="1.3e-003">
      <pos A="0.269493" C="0.0680632" G="0.353963" T="0.30848"/>
      <pos A="0.262996" C="0.198018" G="0.172028" T="0.366959"/>
      <pos A="0.282489" C="0.237004" G="0.139539" T="0.340968"/>
      <pos A="0.198018" C="0.126543" G="0.418941" T="0.256498"/>
      <pos A="0.262996" C="0.198018" G="0.198018" T="0.340968"/>
      <pos A="0.314977" C="0.185023" G="0.198018" T="0.301982"/>
      <pos A="0.25" C="0.464425" G="0.178525" T="0.10705"/>
      <pos A="0.204516" C="0.295484" G="0.33447" T="0.16553"/>
      <pos A="0.217511" C="0.178525" G="0.314977" T="0.288987"/>
      <pos A="0.230507" C="0.198018" G="0.405946" T="0.16553"/>
      <pos A="0.366959" C="0.139539" G="0.204516" T="0.288987"/>
      <pos A="0.39295" C="0.172028" G="0.224009" T="0.211013"/>
      <pos A="0.113548" C="0.262996" G="0.30848" T="0.314977"/>
      <pos A="0.301982" C="0.314977" G="0.152534" T="0.230507"/>
      <pos A="0.262996" C="0.224009" G="0.198018" T="0.314977"/>
      <pos A="0.275991" C="0.243502" G="0.340968" T="0.139539"/>
      <pos A="0.366959" C="0.288987" G="0.0940543" T="0.25"/>
      <pos A="0.269493" C="0.30848" G="0.172028" T="0.25"/>
      <pos A="0.204516" C="0.198018" G="0.256498" T="0.340968"/>
      <pos A="0.224009" C="0.25" G="0.301982" T="0.224009"/>
      <pos A="0.198018" C="0.243502" G="0.256498" T="0.301982"/>
      <pos A="0.360461" C="0.074561" G="0.146037" T="0.418941"/>
      <pos A="0.230507" C="0.262996" G="0.243502" T="0.262996"/>
      <pos A="0.217511" C="0.347466" G="0.172028" T="0.262996"/>
      <pos A="0.379955" C="0.230507" G="0.0940543" T="0.295484"/>
      <pos A="0.237004" C="0.126543" G="0.301982" T="0.33447"/>
      <pos A="0.25" C="0.16553" G="0.412443" T="0.172028"/>
      <pos A="0.25" C="0.314977" G="0.185023" T="0.25"/>
      <pos A="0.269493" C="0.282489" G="0.275991" T="0.172028"/>
      <pos A="0.347466" C="0.288987" G="0.185023" T="0.178525"/>
      <pos A="0.295484" C="0.25" G="0.30848" T="0.146037"/>
      <pos A="0.373457" C="0.25" G="0.152534" T="0.224009"/>
      <pos A="0.217511" C="0.243502" G="0.327972" T="0.211013"/>
      <pos A="0.224009" C="0.301982" G="0.10705" T="0.366959"/>
      <pos A="0.230507" C="0.288987" G="0.282489" T="0.198018"/>
      <pos A="0.217511" C="0.19152" G="0.237004" T="0.353963"/>
      <pos A="0.314977" C="0.211013" G="0.16553" T="0.30848"/>
      <pos A="0.204516" C="0.256498" G="0.139539" T="0.399448"/>
      <pos A="0.243502" C="0.224009" G="0.262996" T="0.269493"/>
      <pos A="0.275991" C="0.288987" G="0.230507" T="0.204516"/>
    </motif>
    <motif db="0" id="M15" alt="O15" length="40" nsites="8" evalue="1.3e-003">
      <pos A="0.198018" C="0.243502" G="0.464425" T="0.0940543"/>
      <pos A="0.425439" C="0.230507" G="0.133041" T="0.211013"/>
      <pos A="0.275991" C="0.113548" G="0.275991" T="0.33447"/>
      <pos A="0.204516" C="0.386452" G="0.237004" T="0.172028"/>
      <pos A="0.269493" C="0.327972" G="0.126543" T="0.275991"/>
      <pos A="0.217511" C="0.211013" G="0.25" T="0.321475"/>
      <pos A="0.139539" C="0.185023" G="0.230507" T="0.444931"/>
      <pos A="0.113548" C="0.347466" G="0.275991" T="0.262996"/>
      <pos A="0.25" C="0.340968" G="0.139539" T="0.269493"/>
      <pos A="0.275991" C="0.146037" G="0.126543" T="0.451429"/>
      <pos A="0.33447" C="0.275991" G="0.33447" T="0.0550686"/>
      <pos A="0.483918" C="0.074561" G="0.256498" T="0.185023"/>
      <pos A="0.295484" C="0.172028" G="0.262996" T="0.269493"/>
      <pos A="0.217511" C="0.178525" G="0.340968" T="0.262996"/>
      <pos A="0.366959" C="0.243502" G="0.159032" T="0.230507"/>
      <pos A="0.256498" C="0.230507" G="0.198018" T="0.314977"/>
      <pos A="0.379955" C="0.19152" G="0.198018" T="0.230507"/>
      <pos A="0.16553" C="0.217511" G="0.295484" T="0.321475"/>
      <pos A="0.230507" C="0.425439" G="0.16553" T="0.178525"/>
      <pos A="0.353963" C="0.152534" G="0.152534" T="0.340968"/>
      <pos A="0.198018" C="0.198018" G="0.237004" T="0.366959"/>
      <pos A="0.211013" C="0.19152" G="0.224009" T="0.373457"/>
      <pos A="0.172028" C="0.269493" G="0.269493" T="0.288987"/>
      <pos A="0.185023" C="0.230507" G="0.379955" T="0.204516"/>
      <pos A="0.237004" C="0.314977" G="0.25" T="0.198018"/>
      <pos A="0.321475" C="0.327972" G="0.178525" T="0.172028"/>
      <pos A="0.159032" C="0.33447" G="0.282489" T="0.224009"/>
      <pos A="0.379955" C="0.126543" G="0.19152" T="0.301982"/>
      <pos A="0.198018" C="0.25" G="0.295484" T="0.256498"/>
      <pos A="0.243502" C="0.198018" G="0.243502" T="0.314977"/>
      <pos A="0.204516" C="0.282489" G="0.211013" T="0.301982"/>
      <pos A="0.262996" C="0.275991" G="0.224009" T="0.237004"/>
      <pos A="0.386452" C="0.146037" G="0.237004" T="0.230507"/>
      <pos A="0.412443" C="0.152534" G="0.256498" T="0.178525"/>
      <pos A="0.19152" C="0.39295" G="0.25" T="0.16553"/>
      <pos A="0.431937" C="0.282489" G="0.0940543" T="0.19152"/>
      <pos A="0.327972" C="0.243502" G="0.16553" T="0.262996"/>
      <pos A="0.185023" C="0.204516" G="0.256498" T="0.353963"/>
      <pos A="0.288987" C="0.178525" G="0.204516" T="0.327972"/>
      <pos A="0.327972" C="0.211013" G="0.178525" T="0.282489"/>
    </motif>
    <motif db="0" id="M16" alt="O16" length="40" nsites="8" evalue="1.3e-003">
      <pos A="0.0479802" C="0.272446" G="0.31734" T="0.362233"/>
      <pos A="0.272446" C="0.0479802" G="0.31734" T="0.362233"/>
      <pos A="0.0479802" C="0.31734" G="0.137767" T="0.496914"/>
      <pos A="0.45202" C="0.137767" G="0.407127" T="0.00308642"/>
      <pos A="0.227554" C="0.18266" G="0.45202" T="0.137767"/>
      <pos A="0.0928731" C="0.631594" G="0.272446" T="0.00308642"/>
      <pos A="0.0928731" C="0.496914" G="0.18266" T="0.227554"/>
      <pos A="0.272446" C="0.18266" G="0.137767" T="0.407127"/>
      <pos A="0.137767" C="0.31734" G="0.0479802" T="0.496914"/>
      <pos A="0.18266" C="0.31734" G="0.137767" T="0.362233"/>
      <pos A="0.18266" C="0.496914" G="0.137767" T="0.18266"/>
      <pos A="0.45202" C="0.227554" G="0.18266" T="0.137767"/>
      <pos A="0.137767" C="0.407127" G="0.0928731" T="0.362233"/>
      <pos A="0.0928731" C="0.541807" G="0.18266" T="0.18266"/>
      <pos A="0.541807" C="0.137767" G="0.137767" T="0.18266"/>
      <pos A="0.137767" C="0.407127" G="0.407127" T="0.0479802"/>
      <pos A="0.227554" C="0.676487" G="0.00308642" T="0.0928731"/>
      <pos A="0.227554" C="0.31734" G="0.31734" T="0.137767"/>
      <pos A="0.227554" C="0.407127" G="0.0479802" T="0.31734"/>
      <pos A="0.18266" C="0.31734" G="0.18266" T="0.31734"/>
      <pos A="0.362233" C="0.18266" G="0.31734" T="0.137767"/>
      <pos A="0.18266" C="0.45202" G="0.0928731" T="0.272446"/>
      <pos A="0.18266" C="0.137767" G="0.272446" T="0.407127"/>
      <pos A="0.0928731" C="0.362233" G="0.45202" T="0.0928731"/>
      <pos A="0.31734" C="0.18266" G="0.31734" T="0.18266"/>
      <pos A="0.45202" C="0.18266" G="0.00308642" T="0.362233"/>
      <pos A="0.272446" C="0.227554" G="0.272446" T="0.227554"/>
      <pos A="0.496914" C="0.00308642" G="0.0928731" T="0.407127"/>
      <pos A="0.18266" C="0.227554" G="0.227554" T="0.362233"/>
      <pos A="0.227554" C="0.31734" G="0.0928731" T="0.362233"/>
      <pos A="0.00308642" C="0.227554" G="0.31734" T="0.45202"/>
      <pos A="0.362233" C="0.227554" G="0.227554" T="0.18266"/>
      <pos A="0.407127" C="0.18266" G="0.0928731" T="0.31734"/>
      <pos A="0.0479802" C="0.00308642" G="0.31734" T="0.631594"/>
      <pos A="0.18266" C="0.272446" G="0.362233" T="0.18266"/>
      <pos A="0.137767" C="0.45202" G="0.18266" T="0.227554"/>
      <pos A="0.0479802" C="0.5867" G="0.227554" T="0.137767"/>
      <pos A="0.227554" C="0.137767" G="0.0479802" T="0.5867"/>
      <pos A="0.407127" C="0.18266" G="0.18266" T="0.227554"/>
      <pos A="0.272446" C="0.31734" G="0.00308642" T="0.407127"/>
    </motif>
    <motif db="0" id="M17" alt="O17" length="40" nsites="8" evalue="1.3e-003">
      <pos A="0.287665" C="0.120266" G="0.137005" T="0.455064"/>
      <pos A="0.170486" C="0.0867862" G="0.354624" T="0.388105"/>
      <pos A="0.254185" C="0.203965" G="0.321145" T="0.220705"/>
      <pos A="0.354624" C="0.220705" G="0.254185" T="0.170486"/>
      <pos A="0.337884" C="0.237445" G="0.0365659" T="0.388105"/>
      <pos A="0.388105" C="0.0700464" G="0.203965" T="0.337884"/>
      <pos A="0.321145" C="0.120266" G="0.254185" T="0.304405"/>
      <pos A="0.404844" C="0.237445" G="0.237445" T="0.120266"/>
      <pos A="0.321145" C="0.187226" G="0.287665" T="0.203965"/>
      <pos A="0.220705" C="0.103526" G="0.488543" T="0.187226"/>
      <pos A="0.287665" C="0.287665" G="0.170486" T="0.254185"/>
      <pos A="0.220705" C="0.304405" G="0.120266" T="0.354624"/>
      <pos A="0.187226" C="0.220705" G="0.170486" T="0.421584"/>
      <pos A="0.421584" C="0.0867862" G="0.220705" T="0.270924"/>
      <pos A="0.153745" C="0.254185" G="0.455064" T="0.137005"/>
      <pos A="0.187226" C="0.337884" G="0.187226" T="0.287665"/>
      <pos A="0.0533057" C="0.237445" G="0.471803" T="0.237445"/>
      <pos A="0.137005" C="0.488543" G="0.170486" T="0.203965"/>
      <pos A="0.304405" C="0.337884" G="0.0365659" T="0.321145"/>
      <pos A="0.170486" C="0.287665" G="0.321145" T="0.220705"/>
      <pos A="0.187226" C="0.170486" G="0.287665" T="0.354624"/>
      <pos A="0.237445" C="0.203965" G="0.354624" T="0.203965"/>
      <pos A="0.270924" C="0.270924" G="0.421584" T="0.0365659"/>
      <pos A="0.304405" C="0.203965" G="0.220705" T="0.270924"/>
      <pos A="0.371364" C="0.0533057" G="0.404844" T="0.170486"/>
      <pos A="0.388105" C="0.170486" G="0.153745" T="0.287665"/>
      <pos A="0.187226" C="0.270924" G="0.304405" T="0.237445"/>
      <pos A="0.371364" C="0.187226" G="0.137005" T="0.304405"/>
      <pos A="0.388105" C="0.371364" G="0.187226" T="0.0533057"/>
      <pos A="0.337884" C="0.153745" G="0.103526" T="0.404844"/>
      <pos A="0.220705" C="0.270924" G="0.321145" T="0.187226"/>
      <pos A="0.203965" C="0.170486" G="0.220705" T="0.404844"/>
      <pos A="0.137005" C="0.321145" G="0.103526" T="0.438324"/>
      <pos A="0.270924" C="0.287665" G="0.170486" T="0.270924"/>
      <pos A="0.337884" C="0.137005" G="0.321145" T="0.203965"/>
      <pos A="0.254185" C="0.00308642" G="0.321145" T="0.421584"/>
      <pos A="0.337884" C="0.270924" G="0.0365659" T="0.354624"/>
      <pos A="0.371364" C="0.0700464" G="0.254185" T="0.304405"/>
      <pos A="0.220705" C="0.321145" G="0.187226" T="0.270924"/>
      <pos A="0.522024" C="0.0700464" G="0.0700464" T="0.337884"/>
    </motif>
    <motif db="0" id="M18" alt="O18" length="40" nsites="8" evalue="1.3e-003">
      <pos A="0.444931" C="0.256498" G="0.185023" T="0.113548"/>
      <pos A="0.262996" C="0.282489" G="0.19152" T="0.262996"/>
      <pos A="0.178525" C="0.366959" G="0.25" T="0.204516"/>
      <pos A="0.412443" C="0.172028" G="0.230507" T="0.185023"/>
      <pos A="0.25" C="0.224009" G="0.159032" T="0.366959"/>
      <pos A="0.340968" C="0.275991" G="0.120045" T="0.262996"/>
      <pos A="0.230507" C="0.237004" G="0.269493" T="0.262996"/>
      <pos A="0.275991" C="0.19152" G="0.185023" T="0.347466"/>
      <pos A="0.204516" C="0.262996" G="0.224009" T="0.30848"/>
      <pos A="0.185023" C="0.198018" G="0.19152" T="0.425439"/>
      <pos A="0.0875565" C="0.198018" G="0.39295" T="0.321475"/>
      <pos A="0.321475" C="0.256498" G="0.347466" T="0.074561"/>
      <pos A="0.39295" C="0.301982" G="0.139539" T="0.16553"/>
      <pos A="0.224009" C="0.211013" G="0.16553" T="0.399448"/>
      <pos A="0.159032" C="0.139539" G="0.288987" T="0.412443"/>
      <pos A="0.16553" C="0.256498" G="0.295484" T="0.282489"/>
      <pos A="0.347466" C="0.113548" G="0.204516" T="0.33447"/>
      <pos A="0.347466" C="0.126543" G="0.386452" T="0.139539"/>
      <pos A="0.282489" C="0.399448" G="0.16553" T="0.152534"/>
      <pos A="0.373457" C="0.288987" G="0.120045" T="0.217511"/>
      <pos A="0.256498" C="0.314977" G="0.126543" T="0.301982"/>
      <pos A="0.185023" C="0.275991" G="0.198018" T="0.340968"/>
      <pos A="0.243502" C="0.198018" G="0.230507" T="0.327972"/>
      <pos A="0.237004" C="0.275991" G="0.366959" T="0.120045"/>
      <pos A="0.198018" C="0.275991" G="0.314977" T="0.211013"/>
      <pos A="0.30848" C="0.230507" G="0.262996" T="0.198018"/>
      <pos A="0.256498" C="0.146037" G="0.30848" T="0.288987"/>
      <pos A="0.327972" C="0.243502" G="0.301982" T="0.126543"/>
      <pos A="0.314977" C="0.237004" G="0.159032" T="0.288987"/>
      <pos A="0.178525" C="0.288987" G="0.282489" T="0.25"/>
      <pos A="0.288987" C="0.133041" G="0.243502" T="0.33447"/>
      <pos A="0.217511" C="0.211013" G="0.178525" T="0.39295"/>
      <pos A="0.152534" C="0.230507" G="0.269493" T="0.347466"/>
      <pos A="0.33447" C="0.30848" G="0.224009" T="0.133041"/>
      <pos A="0.256498" C="0.269493" G="0.113548" T="0.360461"/>
      <pos A="0.405946" C="0.100552" G="0.230507" T="0.262996"/>
      <pos A="0.301982" C="0.275991" G="0.314977" T="0.10705"/>
      <pos A="0.295484" C="0.301982" G="0.146037" T="0.256498"/>
      <pos A="0.295484" C="0.139539" G="0.230507" T="0.33447"/>
      <pos A="0.126543" C="0.386452" G="0.198018" T="0.288987"/>
    </motif>
    <motif db="0" id="M19" alt="O19" length="40" nsites="8" evalue="1.3e-003">
      <pos A="0.0433985" C="0.244961" G="0.365898" T="0.345742"/>
      <pos A="0.103868" C="0.305429" G="0.184492" T="0.40621"/>
      <pos A="0.365898" C="0.265117" G="0.204649" T="0.164336"/>
      <pos A="0.103868" C="0.244961" G="0.265117" T="0.386054"/>
      <pos A="0.224805" C="0.365898" G="0.164336" T="0.244961"/>
      <pos A="0.285273" C="0.224805" G="0.14418" T="0.345742"/>
      <pos A="0.265117" C="0.14418" G="0.386054" T="0.204649"/>
      <pos A="0.0635546" C="0.204649" G="0.265117" T="0.46668"/>
      <pos A="0.244961" C="0.184492" G="0.325586" T="0.244961"/>
      <pos A="0.265117" C="0.426366" G="0.305429" T="0.00308642"/>
      <pos A="0.426366" C="0.244961" G="0.164336" T="0.164336"/>
      <pos A="0.446523" C="0.244961" G="0.0837116" T="0.224805"/>
      <pos A="0.224805" C="0.365898" G="0.244961" T="0.164336"/>
      <pos A="0.40621" C="0.305429" G="0.0837116" T="0.204649"/>
      <pos A="0.345742" C="0.0837116" G="0.0837116" T="0.486836"/>
      <pos A="0.285273" C="0.184492" G="0.426366" T="0.103868"/>
      <pos A="0.124024" C="0.285273" G="0.164336" T="0.426366"/>
      <pos A="0.365898" C="0.184492" G="0.365898" T="0.0837116"/>
      <pos A="0.265117" C="0.265117" G="0.285273" T="0.184492"/>
      <pos A="0.224805" C="0.345742" G="0.204649" T="0.224805"/>
      <pos A="0.325586" C="0.0635546" G="0.244961" T="0.365898"/>
      <pos A="0.164336" C="0.164336" G="0.244961" T="0.426366"/>
      <pos A="0.184492" C="0.40621" G="0.0635546" T="0.345742"/>
      <pos A="0.204649" C="0.386054" G="0.305429" T="0.103868"/>
      <pos A="0.386054" C="0.164336" G="0.103868" T="0.345742"/>
      <pos A="0.265117" C="0.164336" G="0.40621" T="0.164336"/>
      <pos A="0.40621" C="0.204649" G="0.0837116" T="0.305429"/>
      <pos A="0.164336" C="0.265117" G="0.305429" T="0.265117"/>
      <pos A="0.305429" C="0.265117" G="0.164336" T="0.265117"/>
      <pos A="0.244961" C="0.40621" G="0.184492" T="0.164336"/>
      <pos A="0.224805" C="0.224805" G="0.124024" T="0.426366"/>
      <pos A="0.265117" C="0.164336" G="0.265117" T="0.305429"/>
      <pos A="0.204649" C="0.244961" G="0.40621" T="0.14418"/>
      <pos A="0.0433985" C="0.486836" G="0.285273" T="0.184492"/>
      <pos A="0.305429" C="0.285273" G="0.164336" T="0.244961"/>
      <pos A="0.224805" C="0.14418" G="0.204649" T="0.426366"/>
      <pos A="0.244961" C="0.124024" G="0.46668" T="0.164336"/>
      <pos A="0.103868" C="0.305429" G="0.345742" T="0.244961"/>
      <pos A="0.184492" C="0.14418" G="0.224805" T="0.446523"/>
      <pos A="0.305429" C="0.305429" G="0.265117" T="0.124024"/>
    </motif>
    <motif db="0" id="M2" alt="O2" length="40" nsites="8" evalue="1.3e-003">
      <pos A="0.39295" C="0.217511" G="0.139539" T="0.25"/>
      <pos A="0.139539" C="0.152534" G="0.301982" T="0.405946"/>
      <pos A="0.133041" C="0.275991" G="0.431937" T="0.159032"/>
      <pos A="0.262996" C="0.16553" G="0.256498" T="0.314977"/>
      <pos A="0.275991" C="0.198018" G="0.295484" T="0.230507"/>
      <pos A="0.269493" C="0.25" G="0.314977" T="0.16553"/>
      <pos A="0.25" C="0.262996" G="0.269493" T="0.217511"/>
      <pos A="0.224009" C="0.224009" G="0.185023" T="0.366959"/>
      <pos A="0.139539" C="0.405946" G="0.139539" T="0.314977"/>
      <pos A="0.39295" C="0.178525" G="0.139539" T="0.288987"/>
      <pos A="0.237004" C="0.211013" G="0.288987" T="0.262996"/>
      <pos A="0.30848" C="0.16553" G="0.25" T="0.275991"/>
      <pos A="0.25" C="0.269493" G="0.243502" T="0.237004"/>
      <pos A="0.230507" C="0.327972" G="0.178525" T="0.262996"/>
      <pos A="0.230507" C="0.269493" G="0.133041" T="0.366959"/>
      <pos A="0.301982" C="0.30848" G="0.217511" T="0.172028"/>
      <pos A="0.444931" C="0.301982" G="0.113548" T="0.139539"/>
      <pos A="0.256498" C="0.204516" G="0.314977" T="0.224009"/>
      <pos A="0.30848" C="0.126543" G="0.256498" T="0.30848"/>
      <pos A="0.159032" C="0.0615664" G="0.412443" T="0.366959"/>
      <pos A="0.47742" C="0.10705" G="0.295484" T="0.120045"/>
      <pos A="0.282489" C="0.178525" G="0.314977" T="0.224009"/>
      <pos A="0.288987" C="0.33447" G="0.16553" T="0.211013"/>
      <pos A="0.321475" C="0.126543" G="0.16553" T="0.386452"/>
      <pos A="0.224009" C="0.185023" G="0.30848" T="0.282489"/>
      <pos A="0.262996" C="0.256498" G="0.295484" T="0.185023"/>
      <pos A="0.25" C="0.353963" G="0.0940543" T="0.301982"/>
      <pos A="0.262996" C="0.139539" G="0.282489" T="0.314977"/>
      <pos A="0.262996" C="0.25" G="0.25" T="0.237004"/>
      <pos A="0.185023" C="0.340968" G="0.269493" T="0.204516"/>
      <pos A="0.373457" C="0.16553" G="0.224009" T="0.237004"/>
      <pos A="0.327972" C="0.25" G="0.159032" T="0.262996"/>
      <pos A="0.126543" C="0.340968" G="0.282489" T="0.25"/>
      <pos A="0.126543" C="0.386452" G="0.256498" T="0.230507"/>
      <pos A="0.314977" C="0.314977" G="0.133041" T="0.237004"/>
      <pos A="0.204516" C="0.399448" G="0.204516" T="0.19152"/>
      <pos A="0.275991" C="0.016082" G="0.288987" T="0.418941"/>
      <pos A="0.230507" C="0.25" G="0.269493" T="0.25"/>
      <pos A="0.33447" C="0.243502" G="0.172028" T="0.25"/>
      <pos A="0.230507" C="0.120045" G="0.198018" T="0.451429"/>
    </motif>
    <motif db="0" id="M20" alt="O20" length="40" nsites="8" evalue="1.3e-003">
      <pos A="0.496914" C="0.00308642" G="0.00308642" T="0.496914"/>
      <pos A="0.00308642" C="0.496914" G="0.496914" T="0.00308642"/>
      <pos A="0.496914" C="0.00308642" G="0.496914" T="0.00308642"/>
      <pos A="0.00308642" C="0.00308642" G="0.990741" T="0.00308642"/>
      <pos A="0.00308642" C="0.990741" G="0.00308642" T="0.00308642"/>
      <pos A="0.00308642" C="0.496914" G="0.00308642" T="0.496914"/>
      <pos A="0.00308642" C="0.496914" G="0.00308642" T="0.496914"/>
      <pos A="0.00308642" C="0.496914" G="0.496914" T="0.00308642"/>
      <pos A="0.00308642" C="0.00308642" G="0.00308642" T="0.990741"/>
      <pos A="0.00308642" C="0.00308642" G="0.496914" T="0.496914"/>
      <pos A="0.00308642" C="0.00308642" G="0.990741" T="0.00308642"/>
      <pos A="0.496914" C="0.496914" G="0.00308642" T="0.00308642"/>
      <pos A="0.00308642" C="0.00308642" G="0.00308642" T="0.990741"/>
      <pos A="0.00308642" C="0.00308642" G="0.990741" T="0.00308642"/>
      <pos A="0.990741" C="0.00308642" G="0.00308642" T="0.00308642"/>
      <pos A="0.496914" C="0.00308642" G="0.496914" T="0.00308642"/>
      <pos A="0.990741" C="0.00308642" G="0.00308642" T="0.00308642"/>
      <pos A="0.00308642" C="0.00308642" G="0.496914" T="0.496914"/>
      <pos A="0.990741" C="0.00308642" G="0.00308642" T="0.00308642"/>
      <pos A="0.990741" C="0.00308642" G="0.00308642" T="0.00308642"/>
      <pos A="0.00308642" C="0.00308642" G="0.00308642" T="0.990741"/>
      <pos A="0.00308642" C="0.00308642" G="0.990741" T="0.00308642"/>
      <pos A="0.990741" C="0.00308642" G="0.00308642" T="0.00308642"/>
      <pos A="0.990741" C="0.00308642" G="0.00308642" T="0.00308642"/>
      <pos A="0.496914" C="0.00308642" G="0.496914" T="0.00308642"/>
      <pos A="0.496914" C="0.00308642" G="0.496914" T="0.00308642"/>
      <pos A="0.00308642" C="0.00308642" G="0.496914" T="0.496914"/>
      <pos A="0.00308642" C="0.00308642" G="0.990741" T="0.00308642"/>
      <pos A="0.496914" C="0.00308642" G="0.00308642" T="0.496914"/>
      <pos A="0.00308642" C="0.00308642" G="0.990741" T="0.00308642"/>
      <pos A="0.496914" C="0.00308642" G="0.00308642" T="0.496914"/>
      <pos A="0.00308642" C="0.00308642" G="0.496914" T="0.496914"/>
      <pos A="0.00308642" C="0.496914" G="0.00308642" T="0.496914"/>
      <pos A="0.496914" C="0.496914" G="0.00308642" T="0.00308642"/>
      <pos A="0.496914" C="0.00308642" G="0.00308642" T="0.496914"/>
      <pos A="0.00308642" C="0.00308642" G="0.990741" T="0.00308642"/>
      <pos A="0.00308642" C="0.496914" G="0.00308642" T="0.496914"/>
      <pos A="0.496914" C="0.496914" G="0.00308642" T="0.00308642"/>
      <pos A="0.496914" C="0.496914" G="0.00308642" T="0.00308642"/>
      <pos A="0.496914" C="0.496914" G="0.00308642" T="0.00308642"/>
    </motif>
    <motif db="0" id="M21" alt="O21" length="40" nsites="8" evalue="1.3e-003">
      <pos A="0.414609" C="0.167696" G="0.414609" T="0.00308642"/>
      <pos A="0.579218" C="0.0853906" G="0.25" T="0.0853906"/>
      <pos A="0.0853906" C="0.0853906" G="0.579218" T="0.25"/>
      <pos A="0.25" C="0.0853906" G="0.414609" T="0.25"/>
      <pos A="0.332304" C="0.0853906" G="0.414609" T="0.167696"/>
      <pos A="0.0853906" C="0.167696" G="0.579218" T="0.167696"/>
      <pos A="0.167696" C="0.0853906" G="0.661523" T="0.0853906"/>
      <pos A="0.25" C="0.25" G="0.332304" T="0.167696"/>
      <pos A="0.167696" C="0.332304" G="0.00308642" T="0.496914"/>
      <pos A="0.414609" C="0.414609" G="0.00308642" T="0.167696"/>
      <pos A="0.332304" C="0.414609" G="0.0853906" T="0.167696"/>
      <pos A="0.00308642" C="0.25" G="0.414609" T="0.332304"/>
      <pos A="0.167696" C="0.25" G="0.25" T="0.332304"/>
      <pos A="0.167696" C="0.661523" G="0.0853906" T="0.0853906"/>
      <pos A="0.496914" C="0.25" G="0.00308642" T="0.25"/>
      <pos A="0.496914" C="0.0853906" G="0.167696" T="0.25"/>
      <pos A="0.167696" C="0.0853906" G="0.579218" T="0.167696"/>
      <pos A="0.332304" C="0.25" G="0.25" T="0.167696"/>
      <pos A="0.332304" C="0.0853906" G="0.25" T="0.332304"/>
      <pos A="0.167696" C="0.25" G="0.579218" T="0.00308642"/>
      <pos A="0.579218" C="0.25" G="0.00308642" T="0.167696"/>
      <pos A="0.414609" C="0.0853906" G="0.167696" T="0.332304"/>
      <pos A="0.00308642" C="0.0853906" G="0.743827" T="0.167696"/>
      <pos A="0.167696" C="0.414609" G="0.25" T="0.167696"/>
      <pos A="0.00308642" C="0.25" G="0.25" T="0.496914"/>
      <pos A="0.0853906" C="0.25" G="0.332304" T="0.332304"/>
      <pos A="0.332304" C="0.332304" G="0.0853906" T="0.25"/>
      <pos A="0.0853906" C="0.25" G="0.167696" T="0.496914"/>
      <pos A="0.25" C="0.25" G="0.332304" T="0.167696"/>
      <pos A="0.00308642" C="0.167696" G="0.167696" T="0.661523"/>
      <pos A="0.00308642" C="0.414609" G="0.332304" T="0.25"/>
      <pos A="0.167696" C="0.414609" G="0.414609" T="0.00308642"/>
      <pos A="0.332304" C="0.414609" G="0.167696" T="0.0853906"/>
      <pos A="0.414609" C="0.0853906" G="0.25" T="0.25"/>
      <pos A="0.0853906" C="0.00308642" G="0.0853906" T="0.826131"/>
      <pos A="0.167696" C="0.167696" G="0.25" T="0.414609"/>
      <pos A="0.167696" C="0.167696" G="0.25" T="0.414609"/>
      <pos A="0.496914" C="0.0853906" G="0.25" T="0.167696"/>
      <pos A="0.167696" C="0.00308642" G="0.414609" T="0.414609"/>
      <pos A="0.25" C="0.25" G="0.25" T="0.25"/>
    </motif>
    <motif db="0" id="M22" alt="O22" length="40" nsites="8" evalue="1.3e-003">
      <pos A="0.379955" C="0.25" G="0.211013" T="0.159032"/>
      <pos A="0.33447" C="0.139539" G="0.269493" T="0.256498"/>
      <pos A="0.172028" C="0.262996" G="0.178525" T="0.386452"/>
      <pos A="0.269493" C="0.230507" G="0.243502" T="0.256498"/>
      <pos A="0.386452" C="0.198018" G="0.0875565" T="0.327972"/>
      <pos A="0.19152" C="0.295484" G="0.30848" T="0.204516"/>
      <pos A="0.269493" C="0.327972" G="0.243502" T="0.159032"/>
      <pos A="0.366959" C="0.262996" G="0.152534" T="0.217511"/>
      <pos A="0.301982" C="0.262996" G="0.256498" T="0.178525"/>
      <pos A="0.237004" C="0.321475" G="0.243502" T="0.198018"/>
      <pos A="0.295484" C="0.113548" G="0.30848" T="0.282489"/>
      <pos A="0.159032" C="0.224009" G="0.366959" T="0.25"/>
      <pos A="0.269493" C="0.126543" G="0.120045" T="0.483918"/>
      <pos A="0.321475" C="0.301982" G="0.217511" T="0.159032"/>
      <pos A="0.217511" C="0.262996" G="0.178525" T="0.340968"/>
      <pos A="0.243502" C="0.0875565" G="0.301982" T="0.366959"/>
      <pos A="0.217511" C="0.224009" G="0.33447" T="0.224009"/>
      <pos A="0.282489" C="0.19152" G="0.353963" T="0.172028"/>
      <pos A="0.224009" C="0.185023" G="0.327972" T="0.262996"/>
      <pos A="0.230507" C="0.198018" G="0.198018" T="0.373457"/>
      <pos A="0.230507" C="0.237004" G="0.282489" T="0.25"/>
      <pos A="0.327972" C="0.185023" G="0.172028" T="0.314977"/>
      <pos A="0.0940543" C="0.269493" G="0.340968" T="0.295484"/>
      <pos A="0.33447" C="0.295484" G="0.16553" T="0.204516"/>
      <pos A="0.295484" C="0.30848" G="0.25" T="0.146037"/>
      <pos A="0.275991" C="0.262996" G="0.198018" T="0.262996"/>
      <pos A="0.152534" C="0.327972" G="0.340968" T="0.178525"/>
      <pos A="0.321475" C="0.33447" G="0.198018" T="0.146037"/>
      <pos A="0.360461" C="0.275991" G="0.0680632" T="0.295484"/>
      <pos A="0.139539" C="0.288987" G="0.146037" T="0.425439"/>
      <pos A="0.262996" C="0.237004" G="0.146037" T="0.353963"/>
      <pos A="0.5359" C="0.178525" G="0.159032" T="0.126543"/>
      <pos A="0.16553" C="0.230507" G="0.30848" T="0.295484"/>
      <pos A="0.295484" C="0.178525" G="0.275991" T="0.25"/>
      <pos A="0.288987" C="0.204516" G="0.204516" T="0.301982"/>
      <pos A="0.30848" C="0.25" G="0.10705" T="0.33447"/>
      <pos A="0.25" C="0.275991" G="0.269493" T="0.204516"/>
      <pos A="0.198018" C="0.243502" G="0.282489" T="0.275991"/>
      <pos A="0.353963" C="0.133041" G="0.327972" T="0.185023"/>
      <pos A="0.19152" C="0.340968" G="0.360461" T="0.10705"/>
    </motif>
    <motif db="0" id="M23" alt="O23" length="40" nsites="8" evalue="1.3e-003">
      <pos A="0.155033" C="0.686847" G="0.0790598" T="0.0790598"/>
      <pos A="0.0790598" C="0.762821" G="0.00308642" T="0.155033"/>
      <pos A="0.30698" C="0.458926" G="0.0790598" T="0.155033"/>
      <pos A="0.382953" C="0.0790598" G="0.30698" T="0.231006"/>
      <pos A="0.155033" C="0.30698" G="0.534901" T="0.00308642"/>
      <pos A="0.0790598" C="0.155033" G="0.30698" T="0.458926"/>
      <pos A="0.155033" C="0.231006" G="0.534901" T="0.0790598"/>
      <pos A="0.00308642" C="0.382953" G="0.30698" T="0.30698"/>
      <pos A="0.231006" C="0.00308642" G="0.534901" T="0.231006"/>
      <pos A="0.0790598" C="0.155033" G="0.610874" T="0.155033"/>
      <pos A="0.155033" C="0.686847" G="0.0790598" T="0.0790598"/>
      <pos A="0.382953" C="0.231006" G="0.0790598" T="0.30698"/>
      <pos A="0.231006" C="0.231006" G="0.458926" T="0.0790598"/>
      <pos A="0.30698" C="0.30698" G="0.231006" T="0.155033"/>
      <pos A="0.00308642" C="0.0790598" G="0.458926" T="0.458926"/>
      <pos A="0.382953" C="0.155033" G="0.231006" T="0.231006"/>
      <pos A="0.382953" C="0.155033" G="0.382953" T="0.0790598"/>
      <pos A="0.155033" C="0.231006" G="0.231006" T="0.382953"/>
      <pos A="0.231006" C="0.0790598" G="0.534901" T="0.155033"/>
      <pos A="0.458926" C="0.382953" G="0.155033" T="0.00308642"/>
      <pos A="0.231006" C="0.610874" G="0.0790598" T="0.0790598"/>
      <pos A="0.0790598" C="0.231006" G="0.382953" T="0.30698"/>
      <pos A="0.155033" C="0.231006" G="0.534901" T="0.0790598"/>
      <pos A="0.231006" C="0.534901" G="0.00308642" T="0.231006"/>
      <pos A="0.231006" C="0.155033" G="0.231006" T="0.382953"/>
      <pos A="0.30698" C="0.0790598" G="0.534901" T="0.0790598"/>
      <pos A="0.30698" C="0.534901" G="0.155033" T="0.00308642"/>
      <pos A="0.458926" C="0.0790598" G="0.00308642" T="0.458926"/>
      <pos A="0.155033" C="0.30698" G="0.382953" T="0.155033"/>
      <pos A="0.534901" C="0.0790598" G="0.00308642" T="0.382953"/>
      <pos A="0.30698" C="0.155033" G="0.0790598" T="0.458926"/>
      <pos A="0.231006" C="0.30698" G="0.155033" T="0.30698"/>
      <pos A="0.458926" C="0.231006" G="0.0790598" T="0.231006"/>
      <pos A="0.00308642" C="0.231006" G="0.382953" T="0.382953"/>
      <pos A="0.155033" C="0.382953" G="0.231006" T="0.231006"/>
      <pos A="0.231006" C="0.30698" G="0.0790598" T="0.382953"/>
      <pos A="0.534901" C="0.00308642" G="0.231006" T="0.231006"/>
      <pos A="0.534901" C="0.30698" G="0.155033" T="0.00308642"/>
      <pos A="0.231006" C="0.382953" G="0.0790598" T="0.30698"/>
      <pos A="0.0790598" C="0.534901" G="0.155033" T="0.231006"/>
    </motif>
    <motif db="0" id="M24" alt="O24" length="40" nsites="8" evalue="1.3e-003">
      <pos A="0.417264" C="0.162385" G="0.162385" T="0.257965"/>
      <pos A="0.226105" C="0.512843" G="0.0986657" T="0.162385"/>
      <pos A="0.226105" C="0.194245" G="0.417264" T="0.162385"/>
      <pos A="0.257965" C="0.289825" G="0.226105" T="0.226105"/>
      <pos A="0.257965" C="0.257965" G="0.0986657" T="0.385404"/>
      <pos A="0.353545" C="0.353545" G="0.0349462" T="0.257965"/>
      <pos A="0.512843" C="0.226105" G="0.0349462" T="0.226105"/>
      <pos A="0.162385" C="0.321685" G="0.194245" T="0.321685"/>
      <pos A="0.194245" C="0.226105" G="0.194245" T="0.385404"/>
      <pos A="0.194245" C="0.321685" G="0.257965" T="0.226105"/>
      <pos A="0.226105" C="0.162385" G="0.512843" T="0.0986657"/>
      <pos A="0.162385" C="0.0349462" G="0.512843" T="0.289825"/>
      <pos A="0.130525" C="0.130525" G="0.417264" T="0.321685"/>
      <pos A="0.0986657" C="0.576563" G="0.162385" T="0.162385"/>
      <pos A="0.321685" C="0.226105" G="0.130525" T="0.321685"/>
      <pos A="0.226105" C="0.353545" G="0.353545" T="0.0668059"/>
      <pos A="0.353545" C="0.194245" G="0.0986657" T="0.353545"/>
      <pos A="0.0986657" C="0.257965" G="0.512843" T="0.130525"/>
      <pos A="0.194245" C="0.449124" G="0.289825" T="0.0668059"/>
      <pos A="0.353545" C="0.162385" G="0.194245" T="0.289825"/>
      <pos A="0.162385" C="0.321685" G="0.321685" T="0.194245"/>
      <pos A="0.0986657" C="0.353545" G="0.257965" T="0.289825"/>
      <pos A="0.449124" C="0.385404" G="0.162385" T="0.00308642"/>
      <pos A="0.289825" C="0.226105" G="0.194245" T="0.289825"/>
      <pos A="0.0986657" C="0.194245" G="0.353545" T="0.353545"/>
      <pos A="0.257965" C="0.353545" G="0.162385" T="0.226105"/>
      <pos A="0.162385" C="0.321685" G="0.0349462" T="0.480984"/>
      <pos A="0.194245" C="0.226105" G="0.226105" T="0.353545"/>
      <pos A="0.162385" C="0.321685" G="0.0668059" T="0.449124"/>
      <pos A="0.353545" C="0.130525" G="0.194245" T="0.321685"/>
      <pos A="0.0668059" C="0.130525" G="0.353545" T="0.449124"/>
      <pos A="0.0668059" C="0.385404" G="0.226105" T="0.321685"/>
      <pos A="0.162385" C="0.321685" G="0.130525" T="0.385404"/>
      <pos A="0.417264" C="0.226105" G="0.0668059" T="0.289825"/>
      <pos A="0.194245" C="0.449124" G="0.226105" T="0.130525"/>
      <pos A="0.257965" C="0.321685" G="0.226105" T="0.194245"/>
      <pos A="0.130525" C="0.544703" G="0.257965" T="0.0668059"/>
      <pos A="0.226105" C="0.321685" G="0.257965" T="0.194245"/>
      <pos A="0.257965" C="0.321685" G="0.321685" T="0.0986657"/>
      <pos A="0.480984" C="0.130525" G="0.0986657" T="0.289825"/>
    </motif>
    <motif db="0" id="M25" alt="O25" length="40" nsites="8" evalue="1.3e-003">
      <pos A="0.299383" C="0.200617" G="0.200617" T="0.299383"/>
      <pos A="0.398148" C="0.299383" G="0.200617" T="0.101852"/>
      <pos A="0.496914" C="0.101852" G="0.00308642" T="0.398148"/>
      <pos A="0.299383" C="0.00308642" G="0.496914" T="0.200617"/>
      <pos A="0.595679" C="0.101852" G="0.200617" T="0.101852"/>
      <pos A="0.299383" C="0.101852" G="0.200617" T="0.398148"/>
      <pos A="0.299383" C="0.200617" G="0.496914" T="0.00308642"/>
      <pos A="0.694444" C="0.200617" G="0.101852" T="0.00308642"/>
      <pos A="0.200617" C="0.00308642" G="0.200617" T="0.595679"/>
      <pos A="0.00308642" C="0.00308642" G="0.891975" T="0.101852"/>
      <pos A="0.398148" C="0.101852" G="0.00308642" T="0.496914"/>
      <pos A="0.200617" C="0.200617" G="0.200617" T="0.398148"/>
      <pos A="0.299383" C="0.398148" G="0.200617" T="0.101852"/>
      <pos A="0.299383" C="0.299383" G="0.299383" T="0.101852"/>
      <pos A="0.200617" C="0.299383" G="0.299383" T="0.200617"/>
      <pos A="0.101852" C="0.200617" G="0.299383" T="0.398148"/>
      <pos A="0.101852" C="0.00308642" G="0.00308642" T="0.891975"/>
      <pos A="0.101852" C="0.200617" G="0.200617" T="0.496914"/>
      <pos A="0.398148" C="0.00308642" G="0.00308642" T="0.595679"/>
      <pos A="0.398148" C="0.00308642" G="0.101852" T="0.496914"/>
      <pos A="0.101852" C="0.00308642" G="0.595679" T="0.299383"/>
      <pos A="0.200617" C="0.101852" G="0.200617" T="0.496914"/>
      <pos A="0.200617" C="0.101852" G="0.299383" T="0.398148"/>
      <pos A="0.496914" C="0.101852" G="0.299383" T="0.101852"/>
      <pos A="0.694444" C="0.101852" G="0.00308642" T="0.200617"/>
      <pos A="0.694444" C="0.00308642" G="0.101852" T="0.200617"/>
      <pos A="0.398148" C="0.00308642" G="0.299383" T="0.299383"/>
      <pos A="0.299383" C="0.00308642" G="0.595679" T="0.101852"/>
      <pos A="0.200617" C="0.200617" G="0.496914" T="0.101852"/>
      <pos A="0.398148" C="0.00308642" G="0.101852" T="0.496914"/>
      <pos A="0.299383" C="0.299383" G="0.101852" T="0.299383"/>
      <pos A="0.299383" C="0.200617" G="0.00308642" T="0.496914"/>
      <pos A="0.398148" C="0.101852" G="0.299383" T="0.200617"/>
      <pos A="0.299383" C="0.299383" G="0.101852" T="0.299383"/>
      <pos A="0.200617" C="0.00308642" G="0.200617" T="0.595679"/>
      <pos A="0.00308642" C="0.496914" G="0.00308642" T="0.496914"/>
      <pos A="0.00308642" C="0.101852" G="0.496914" T="0.398148"/>
      <pos A="0.299383" C="0.200617" G="0.200617" T="0.299383"/>
      <pos A="0.694444" C="0.00308642" G="0.101852" T="0.200617"/>
      <pos A="0.200617" C="0.101852" G="0.101852" T="0.595679"/>
    </motif>
    <motif db="0" id="M26" alt="O26" length="40" nsites="8" evalue="1.3e-003">
      <pos A="0.332304" C="0.134773" G="0.253292" T="0.27963"/>
      <pos A="0.332304" C="0.253292" G="0.358642" T="0.055761"/>
      <pos A="0.27963" C="0.161111" G="0.266461" T="0.292798"/>
      <pos A="0.490329" C="0.200617" G="0.147943" T="0.161111"/>
      <pos A="0.358642" C="0.253292" G="0.226955" T="0.161111"/>
      <pos A="0.147943" C="0.27963" G="0.292798" T="0.27963"/>
      <pos A="0.134773" C="0.187449" G="0.266461" T="0.411317"/>
      <pos A="0.240123" C="0.38498" G="0.121605" T="0.253292"/>
      <pos A="0.622017" C="0.17428" G="0.055761" T="0.147943"/>
      <pos A="0.358642" C="0.161111" G="0.27963" T="0.200617"/>
      <pos A="0.187449" C="0.161111" G="0.266461" T="0.38498"/>
      <pos A="0.200617" C="0.0952672" G="0.226955" T="0.47716"/>
      <pos A="0.134773" C="0.17428" G="0.38498" T="0.305967"/>
      <pos A="0.27963" C="0.161111" G="0.226955" T="0.332304"/>
      <pos A="0.134773" C="0.226955" G="0.305967" T="0.332304"/>
      <pos A="0.213786" C="0.226955" G="0.240123" T="0.319136"/>
      <pos A="0.108437" C="0.147943" G="0.345474" T="0.398148"/>
      <pos A="0.134773" C="0.463992" G="0.240123" T="0.161111"/>
      <pos A="0.161111" C="0.424486" G="0.147943" T="0.266461"/>
      <pos A="0.358642" C="0.187449" G="0.200617" T="0.253292"/>
      <pos A="0.147943" C="0.345474" G="0.305967" T="0.200617"/>
      <pos A="0.240123" C="0.319136" G="0.0952672" T="0.345474"/>
      <pos A="0.319136" C="0.213786" G="0.240123" T="0.226955"/>
      <pos A="0.47716" C="0.134773" G="0.27963" T="0.108437"/>
      <pos A="0.266461" C="0.213786" G="0.253292" T="0.266461"/>
      <pos A="0.516667" C="0.17428" G="0.187449" T="0.121605"/>
      <pos A="0.226955" C="0.37181" G="0.332304" T="0.0689304"/>
      <pos A="0.345474" C="0.0294242" G="0.266461" T="0.358642"/>
      <pos A="0.332304" C="0.200617" G="0.305967" T="0.161111"/>
      <pos A="0.319136" C="0.253292" G="0.226955" T="0.200617"/>
      <pos A="0.200617" C="0.200617" G="0.226955" T="0.37181"/>
      <pos A="0.226955" C="0.055761" G="0.266461" T="0.450823"/>
      <pos A="0.200617" C="0.200617" G="0.213786" T="0.38498"/>
      <pos A="0.147943" C="0.319136" G="0.266461" T="0.266461"/>
      <pos A="0.253292" C="0.226955" G="0.240123" T="0.27963"/>
      <pos A="0.187449" C="0.187449" G="0.358642" T="0.266461"/>
      <pos A="0.292798" C="0.411317" G="0.121605" T="0.17428"/>
      <pos A="0.358642" C="0.134773" G="0.187449" T="0.319136"/>
      <pos A="0.305967" C="0.424486" G="0.134773" T="0.134773"/>
      <pos A="0.055761" C="0.187449" G="0.161111" T="0.595679"/>
    </motif>
    <motif db="0" id="M27" alt="O27" length="40" nsites="8" evalue="1.3e-003">
      <pos A="0.990741" C="0.00308642" G="0.00308642" T="0.00308642"/>
      <pos A="0.00308642" C="0.990741" G="0.00308642" T="0.00308642"/>
      <pos A="0.496914" C="0.00308642" G="0.00308642" T="0.496914"/>
      <pos A="0.990741" C="0.00308642" G="0.00308642" T="0.00308642"/>
      <pos A="0.496914" C="0.496914" G="0.00308642" T="0.00308642"/>
      <pos A="0.496914" C="0.496914" G="0.00308642" T="0.00308642"/>
      <pos A="0.990741" C="0.00308642" G="0.00308642" T="0.00308642"/>
      <pos A="0.496914" C="0.496914" G="0.00308642" T="0.00308642"/>
      <pos A="0.00308642" C="0.496914" G="0.00308642" T="0.496914"/>
      <pos A="0.990741" C="0.00308642" G="0.00308642" T="0.00308642"/>
      <pos A="0.00308642" C="0.496914" G="0.00308642" T="0.496914"/>
      <pos A="0.990741" C="0.00308642" G="0.00308642" T="0.00308642"/>
      <pos A="0.990741" C="0.00308642" G="0.00308642" T="0.00308642"/>
      <pos A="0.496914" C="0.496914" G="0.00308642" T="0.00308642"/>
      <pos A="0.496914" C="0.00308642" G="0.00308642" T="0.496914"/>
      <pos A="0.990741" C="0.00308642" G="0.00308642" T="0.00308642"/>
      <pos A="0.00308642" C="0.00308642" G="0.496914" T="0.496914"/>
      <pos A="0.00308642" C="0.00308642" G="0.00308642" T="0.990741"/>
      <pos A="0.990741" C="0.00308642" G="0.00308642" T="0.00308642"/>
      <pos A="0.00308642" C="0.00308642" G="0.496914" T="0.496914"/>
      <pos A="0.496914" C="0.496914" G="0.00308642" T="0.00308642"/>
      <pos A="0.496914" C="0.496914" G="0.00308642" T="0.00308642"/>
      <pos A="0.990741" C="0.00308642" G="0.00308642" T="0.00308642"/>
      <pos A="0.00308642" C="0.496914" G="0.496914" T="0.00308642"/>
      <pos A="0.00308642" C="0.00308642" G="0.496914" T="0.496914"/>
      <pos A="0.496914" C="0.496914" G="0.00308642" T="0.00308642"/>
      <pos A="0.496914" C="0.00308642" G="0.00308642" T="0.496914"/>
      <pos A="0.00308642" C="0.00308642" G="0.496914" T="0.496914"/>
      <pos A="0.496914" C="0.00308642" G="0.496914" T="0.00308642"/>
      <pos A="0.00308642" C="0.00308642" G="0.496914" T="0.496914"/>
      <pos A="0.00308642" C="0.00308642" G="0.00308642" T="0.990741"/>
      <pos A="0.00308642" C="0.00308642" G="0.496914" T="0.496914"/>
      <pos A="0.00308642" C="0.496914" G="0.496914" T="0.00308642"/>
      <pos A="0.00308642" C="0.990741" G="0.00308642" T="0.00308642"/>
      <pos A="0.496914" C="0.496914" G="0.00308642" T="0.00308642"/>
      <pos A="0.00308642" C="0.990741" G="0.00308642" T="0.00308642"/>
      <pos A="0.496914" C="0.496914" G="0.00308642" T="0.00308642"/>
      <pos A="0.00308642" C="0.00308642" G="0.990741" T="0.00308642"/>
      <pos A="0.00308642" C="0.00308642" G="0.990741" T="0.00308642"/>
      <pos A="0.00308642" C="0.990741" G="0.00308642" T="0.00308642"/>
    </motif>
    <motif db="0" id="M28" alt="O28" length="40" nsites="8" evalue="1.3e-003">
      <pos A="0.204516" C="0.295484" G="0.185023" T="0.314977"/>
      <pos A="0.295484" C="0.185023" G="0.30848" T="0.211013"/>
      <pos A="0.256498" C="0.275991" G="0.314977" T="0.152534"/>
      <pos A="0.256498" C="0.217511" G="0.353963" T="0.172028"/>
      <pos A="0.237004" C="0.10705" G="0.282489" T="0.373457"/>
      <pos A="0.275991" C="0.217511" G="0.243502" T="0.262996"/>
      <pos A="0.457927" C="0.282489" G="0.0875565" T="0.172028"/>
      <pos A="0.159032" C="0.288987" G="0.198018" T="0.353963"/>
      <pos A="0.217511" C="0.256498" G="0.217511" T="0.30848"/>
      <pos A="0.25" C="0.269493" G="0.204516" T="0.275991"/>
      <pos A="0.347466" C="0.282489" G="0.237004" T="0.133041"/>
      <pos A="0.295484" C="0.159032" G="0.198018" T="0.347466"/>
      <pos A="0.405946" C="0.19152" G="0.198018" T="0.204516"/>
      <pos A="0.25" C="0.0875565" G="0.360461" T="0.301982"/>
      <pos A="0.198018" C="0.25" G="0.133041" T="0.418941"/>
      <pos A="0.0940543" C="0.262996" G="0.288987" T="0.353963"/>
      <pos A="0.30848" C="0.230507" G="0.256498" T="0.204516"/>
      <pos A="0.282489" C="0.185023" G="0.204516" T="0.327972"/>
      <pos A="0.100552" C="0.243502" G="0.379955" T="0.275991"/>
      <pos A="0.243502" C="0.412443" G="0.25" T="0.0940543"/>
      <pos A="0.275991" C="0.25" G="0.159032" T="0.314977"/>
      <pos A="0.288987" C="0.204516" G="0.353963" T="0.152534"/>
      <pos A="0.139539" C="0.256498" G="0.198018" T="0.405946"/>
      <pos A="0.327972" C="0.262996" G="0.25" T="0.159032"/>
      <pos A="0.288987" C="0.288987" G="0.269493" T="0.152534"/>
      <pos A="0.243502" C="0.204516" G="0.211013" T="0.340968"/>
      <pos A="0.282489" C="0.159032" G="0.30848" T="0.25"/>
      <pos A="0.230507" C="0.269493" G="0.321475" T="0.178525"/>
      <pos A="0.438434" C="0.10705" G="0.204516" T="0.25"/>
      <pos A="0.211013" C="0.19152" G="0.340968" T="0.256498"/>
      <pos A="0.314977" C="0.347466" G="0.0810588" T="0.256498"/>
      <pos A="0.159032" C="0.237004" G="0.185023" T="0.418941"/>
      <pos A="0.431937" C="0.139539" G="0.159032" T="0.269493"/>
      <pos A="0.139539" C="0.47742" G="0.224009" T="0.159032"/>
      <pos A="0.243502" C="0.224009" G="0.237004" T="0.295484"/>
      <pos A="0.353963" C="0.10705" G="0.301982" T="0.237004"/>
      <pos A="0.360461" C="0.230507" G="0.16553" T="0.243502"/>
      <pos A="0.379955" C="0.30848" G="0.198018" T="0.113548"/>
      <pos A="0.262996" C="0.237004" G="0.16553" T="0.33447"/>
      <pos A="0.10705" C="0.405946" G="0.178525" T="0.30848"/>
    </motif>
    <motif db="0" id="M29" alt="O29" length="40" nsites="8" evalue="1.3e-003">
      <pos A="0.189284" C="0.254047" G="0.391672" T="0.164997"/>
      <pos A="0.335003" C="0.108328" G="0.237857" T="0.318812"/>
      <pos A="0.205475" C="0.28643" G="0.254047" T="0.254047"/>
      <pos A="0.0921373" C="0.37548" G="0.197379" T="0.335003"/>
      <pos A="0.391672" C="0.302621" G="0.164997" T="0.14071"/>
      <pos A="0.294525" C="0.270239" G="0.221665" T="0.21357"/>
      <pos A="0.237857" C="0.310716" G="0.197379" T="0.254047"/>
      <pos A="0.189284" C="0.173092" G="0.343098" T="0.294525"/>
      <pos A="0.189284" C="0.28643" G="0.181188" T="0.343098"/>
      <pos A="0.108328" C="0.221665" G="0.181188" T="0.488818"/>
      <pos A="0.254047" C="0.148806" G="0.28643" T="0.310716"/>
      <pos A="0.100233" C="0.28643" G="0.35929" T="0.254047"/>
      <pos A="0.21357" C="0.326908" G="0.14071" T="0.318812"/>
      <pos A="0.221665" C="0.164997" G="0.278335" T="0.335003"/>
      <pos A="0.197379" C="0.318812" G="0.278335" T="0.205475"/>
      <pos A="0.407863" C="0.262143" G="0.229761" T="0.100233"/>
      <pos A="0.407863" C="0.173092" G="0.254047" T="0.164997"/>
      <pos A="0.351194" C="0.310716" G="0.164997" T="0.173092"/>
      <pos A="0.229761" C="0.294525" G="0.0759457" T="0.399767"/>
      <pos A="0.456436" C="0.0435644" G="0.205475" T="0.294525"/>
      <pos A="0.164997" C="0.181188" G="0.472627" T="0.181188"/>
      <pos A="0.399767" C="0.148806" G="0.189284" T="0.262143"/>
      <pos A="0.270239" C="0.108328" G="0.205475" T="0.415959"/>
      <pos A="0.464531" C="0.173092" G="0.21357" T="0.148806"/>
      <pos A="0.28643" C="0.181188" G="0.367385" T="0.164997"/>
      <pos A="0.181188" C="0.391672" G="0.173092" T="0.254047"/>
      <pos A="0.21357" C="0.0759457" G="0.35929" T="0.351194"/>
      <pos A="0.245953" C="0.229761" G="0.310716" T="0.21357"/>
      <pos A="0.262143" C="0.270239" G="0.0435644" T="0.424054"/>
      <pos A="0.294525" C="0.229761" G="0.270239" T="0.205475"/>
      <pos A="0.181188" C="0.399767" G="0.197379" T="0.221665"/>
      <pos A="0.262143" C="0.229761" G="0.254047" T="0.254047"/>
      <pos A="0.432149" C="0.132615" G="0.14071" T="0.294525"/>
      <pos A="0.245953" C="0.28643" G="0.302621" T="0.164997"/>
      <pos A="0.173092" C="0.21357" G="0.28643" T="0.326908"/>
      <pos A="0.12452" C="0.262143" G="0.270239" T="0.343098"/>
      <pos A="0.245953" C="0.221665" G="0.262143" T="0.270239"/>
      <pos A="0.310716" C="0.100233" G="0.351194" T="0.237857"/>
      <pos A="0.21357" C="0.245953" G="0.270239" T="0.270239"/>
      <pos A="0.351194" C="0.302621" G="0.132615" T="0.21357"/>
    </motif>
    <motif db="0" id="M30" alt="O30" length="40" nsites="8" evalue="1.3e-003">
      <pos A="0.152534" C="0.16553" G="0.340968" T="0.340968"/>
      <pos A="0.269493" C="0.262996" G="0.269493" T="0.198018"/>
      <pos A="0.217511" C="0.295484" G="0.217511" T="0.269493"/>
      <pos A="0.353963" C="0.217511" G="0.256498" T="0.172028"/>
      <pos A="0.269493" C="0.133041" G="0.159032" T="0.438434"/>
      <pos A="0.295484" C="0.178525" G="0.30848" T="0.217511"/>
      <pos A="0.431937" C="0.100552" G="0.126543" T="0.340968"/>
      <pos A="0.204516" C="0.282489" G="0.386452" T="0.126543"/>
      <pos A="0.301982" C="0.100552" G="0.178525" T="0.418941"/>
      <pos A="0.288987" C="0.256498" G="0.230507" T="0.224009"/>
      <pos A="0.353963" C="0.204516" G="0.185023" T="0.256498"/>
      <pos A="0.30848" C="0.275991" G="0.25" T="0.16553"/>
      <pos A="0.282489" C="0.152534" G="0.321475" T="0.243502"/>
      <pos A="0.30848" C="0.198018" G="0.340968" T="0.152534"/>
      <pos A="0.19152" C="0.301982" G="0.185023" T="0.321475"/>
      <pos A="0.217511" C="0.159032" G="0.295484" T="0.327972"/>
      <pos A="0.204516" C="0.178525" G="0.282489" T="0.33447"/>
      <pos A="0.0680632" C="0.379955" G="0.301982" T="0.25"/>
      <pos A="0.269493" C="0.275991" G="0.178525" T="0.275991"/>
      <pos A="0.262996" C="0.237004" G="0.262996" T="0.237004"/>
      <pos A="0.224009" C="0.353963" G="0.146037" T="0.275991"/>
      <pos A="0.16553" C="0.314977" G="0.230507" T="0.288987"/>
      <pos A="0.16553" C="0.301982" G="0.25" T="0.282489"/>
      <pos A="0.230507" C="0.288987" G="0.152534" T="0.327972"/>
      <pos A="0.321475" C="0.288987" G="0.16553" T="0.224009"/>
      <pos A="0.243502" C="0.353963" G="0.16553" T="0.237004"/>
      <pos A="0.321475" C="0.217511" G="0.198018" T="0.262996"/>
      <pos A="0.288987" C="0.120045" G="0.230507" T="0.360461"/>
      <pos A="0.295484" C="0.139539" G="0.379955" T="0.185023"/>
      <pos A="0.295484" C="0.217511" G="0.301982" T="0.185023"/>
      <pos A="0.470922" C="0.269493" G="0.19152" T="0.0680632"/>
      <pos A="0.39295" C="0.152534" G="0.224009" T="0.230507"/>
      <pos A="0.113548" C="0.288987" G="0.33447" T="0.262996"/>
      <pos A="0.340968" C="0.16553" G="0.172028" T="0.321475"/>
      <pos A="0.178525" C="0.217511" G="0.405946" T="0.198018"/>
      <pos A="0.152534" C="0.152534" G="0.373457" T="0.321475"/>
      <pos A="0.275991" C="0.366959" G="0.0940543" T="0.262996"/>
      <pos A="0.340968" C="0.204516" G="0.10705" T="0.347466"/>
      <pos A="0.230507" C="0.185023" G="0.204516" T="0.379955"/>
      <pos A="0.321475" C="0.399448" G="0.0810588" T="0.198018"/>
    </motif>
    <motif db="0" id="M32" alt="O32" length="40" nsites="8" evalue="1.3e-003">
      <pos A="0.25" C="0.314977" G="0.139539" T="0.295484"/>
      <pos A="0.262996" C="0.159032" G="0.224009" T="0.353963"/>
      <pos A="0.399448" C="0.25" G="0.185023" T="0.16553"/>
      <pos A="0.204516" C="0.269493" G="0.230507" T="0.295484"/>
      <pos A="0.353963" C="0.152534" G="0.224009" T="0.269493"/>
      <pos A="0.275991" C="0.230507" G="0.230507" T="0.262996"/>
      <pos A="0.230507" C="0.230507" G="0.172028" T="0.366959"/>
      <pos A="0.451429" C="0.178525" G="0.133041" T="0.237004"/>
      <pos A="0.178525" C="0.159032" G="0.301982" T="0.360461"/>
      <pos A="0.224009" C="0.172028" G="0.386452" T="0.217511"/>
      <pos A="0.230507" C="0.211013" G="0.314977" T="0.243502"/>
      <pos A="0.39295" C="0.340968" G="0.139539" T="0.126543"/>
      <pos A="0.340968" C="0.217511" G="0.178525" T="0.262996"/>
      <pos A="0.295484" C="0.282489" G="0.204516" T="0.217511"/>
      <pos A="0.198018" C="0.295484" G="0.262996" T="0.243502"/>
      <pos A="0.314977" C="0.256498" G="0.204516" T="0.224009"/>
      <pos A="0.139539" C="0.172028" G="0.224009" T="0.464425"/>
      <pos A="0.256498" C="0.25" G="0.269493" T="0.224009"/>
      <pos A="0.243502" C="0.146037" G="0.269493" T="0.340968"/>
      <pos A="0.288987" C="0.19152" G="0.39295" T="0.126543"/>
      <pos A="0.275991" C="0.327972" G="0.33447" T="0.0615664"/>
      <pos A="0.347466" C="0.152534" G="0.16553" T="0.33447"/>
      <pos A="0.217511" C="0.269493" G="0.10705" T="0.405946"/>
      <pos A="0.10705" C="0.217511" G="0.19152" T="0.483918"/>
      <pos A="0.321475" C="0.30848" G="0.224009" T="0.146037"/>
      <pos A="0.327972" C="0.19152" G="0.185023" T="0.295484"/>
      <pos A="0.178525" C="0.230507" G="0.321475" T="0.269493"/>
      <pos A="0.269493" C="0.288987" G="0.159032" T="0.282489"/>
      <pos A="0.159032" C="0.301982" G="0.373457" T="0.16553"/>
      <pos A="0.211013" C="0.256498" G="0.198018" T="0.33447"/>
      <pos A="0.178525" C="0.314977" G="0.262996" T="0.243502"/>
      <pos A="0.39295" C="0.198018" G="0.295484" T="0.113548"/>
      <pos A="0.30848" C="0.399448" G="0.10705" T="0.185023"/>
      <pos A="0.30848" C="0.282489" G="0.178525" T="0.230507"/>
      <pos A="0.224009" C="0.211013" G="0.340968" T="0.224009"/>
      <pos A="0.418941" C="0.243502" G="0.159032" T="0.178525"/>
      <pos A="0.178525" C="0.159032" G="0.211013" T="0.451429"/>
      <pos A="0.211013" C="0.25" G="0.269493" T="0.269493"/>
      <pos A="0.269493" C="0.204516" G="0.172028" T="0.353963"/>
      <pos A="0.347466" C="0.152534" G="0.224009" T="0.275991"/>
    </motif>
    <motif db="0" id="M33" alt="O33" length="40" nsites="8" evalue="1.3e-003">
      <pos A="0.204516" C="0.230507" G="0.425439" T="0.139539"/>
      <pos A="0.230507" C="0.178525" G="0.30848" T="0.282489"/>
      <pos A="0.178525" C="0.243502" G="0.288987" T="0.288987"/>
      <pos A="0.347466" C="0.133041" G="0.16553" T="0.353963"/>
      <pos A="0.230507" C="0.217511" G="0.262996" T="0.288987"/>
      <pos A="0.25" C="0.198018" G="0.237004" T="0.314977"/>
      <pos A="0.217511" C="0.217511" G="0.25" T="0.314977"/>
      <pos A="0.237004" C="0.373457" G="0.113548" T="0.275991"/>
      <pos A="0.353963" C="0.288987" G="0.230507" T="0.126543"/>
      <pos A="0.412443" C="0.152534" G="0.269493" T="0.16553"/>
      <pos A="0.224009" C="0.198018" G="0.327972" T="0.25"/>
      <pos A="0.198018" C="0.16553" G="0.25" T="0.386452"/>
      <pos A="0.269493" C="0.399448" G="0.224009" T="0.10705"/>
      <pos A="0.301982" C="0.16553" G="0.152534" T="0.379955"/>
      <pos A="0.269493" C="0.19152" G="0.224009" T="0.314977"/>
      <pos A="0.314977" C="0.405946" G="0.146037" T="0.133041"/>
      <pos A="0.321475" C="0.0875565" G="0.314977" T="0.275991"/>
      <pos A="0.230507" C="0.301982" G="0.25" T="0.217511"/>
      <pos A="0.139539" C="0.256498" G="0.16553" T="0.438434"/>
      <pos A="0.288987" C="0.152534" G="0.217511" T="0.340968"/>
      <pos A="0.146037" C="0.321475" G="0.224009" T="0.30848"/>
      <pos A="0.224009" C="0.243502" G="0.327972" T="0.204516"/>
      <pos A="0.185023" C="0.159032" G="0.379955" T="0.275991"/>
      <pos A="0.198018" C="0.321475" G="0.373457" T="0.10705"/>
      <pos A="0.39295" C="0.178525" G="0.126543" T="0.301982"/>
      <pos A="0.327972" C="0.217511" G="0.275991" T="0.178525"/>
      <pos A="0.282489" C="0.366959" G="0.159032" T="0.19152"/>
      <pos A="0.230507" C="0.152534" G="0.295484" T="0.321475"/>
      <pos A="0.204516" C="0.19152" G="0.237004" T="0.366959"/>
      <pos A="0.139539" C="0.237004" G="0.275991" T="0.347466"/>
      <pos A="0.230507" C="0.275991" G="0.237004" T="0.256498"/>
      <pos A="0.39295" C="0.100552" G="0.211013" T="0.295484"/>
      <pos A="0.159032" C="0.444931" G="0.256498" T="0.139539"/>
      <pos A="0.327972" C="0.295484" G="0.146037" T="0.230507"/>
      <pos A="0.30848" C="0.321475" G="0.113548" T="0.256498"/>
      <pos A="0.340968" C="0.262996" G="0.19152" T="0.204516"/>
      <pos A="0.288987" C="0.275991" G="0.198018" T="0.237004"/>
      <pos A="0.237004" C="0.152534" G="0.256498" T="0.353963"/>
      <pos A="0.327972" C="0.224009" G="0.185023" T="0.262996"/>
      <pos A="0.301982" C="0.16553" G="0.30848" T="0.224009"/>
    </motif>
    <motif db="0" id="M34" alt="O34" length="40" nsites="8" evalue="1.3e-003">
      <pos A="0.0971486" C="0.426366" G="0.285273" T="0.191211"/>
      <pos A="0.473398" C="0.0501175" G="0.0971486" T="0.379335"/>
      <pos A="0.191211" C="0.426366" G="0.191211" T="0.191211"/>
      <pos A="0.191211" C="0.379335" G="0.285273" T="0.14418"/>
      <pos A="0.285273" C="0.00308642" G="0.332304" T="0.379335"/>
      <pos A="0.14418" C="0.379335" G="0.238242" T="0.238242"/>
      <pos A="0.0971486" C="0.52043" G="0.191211" T="0.191211"/>
      <pos A="0.567461" C="0.00308642" G="0.0971486" T="0.332304"/>
      <pos A="0.191211" C="0.0501175" G="0.285273" T="0.473398"/>
      <pos A="0.14418" C="0.332304" G="0.379335" T="0.14418"/>
      <pos A="0.0971486" C="0.614492" G="0.14418" T="0.14418"/>
      <pos A="0.473398" C="0.00308642" G="0.14418" T="0.379335"/>
      <pos A="0.238242" C="0.473398" G="0.0501175" T="0.238242"/>
      <pos A="0.379335" C="0.191211" G="0.14418" T="0.285273"/>
      <pos A="0.426366" C="0.191211" G="0.285273" T="0.0971486"/>
      <pos A="0.14418" C="0.332304" G="0.238242" T="0.285273"/>
      <pos A="0.00308642" C="0.238242" G="0.238242" T="0.52043"/>
      <pos A="0.285273" C="0.285273" G="0.191211" T="0.238242"/>
      <pos A="0.14418" C="0.332304" G="0.0501175" T="0.473398"/>
      <pos A="0.238242" C="0.191211" G="0.285273" T="0.285273"/>
      <pos A="0.0971486" C="0.426366" G="0.191211" T="0.285273"/>
      <pos A="0.238242" C="0.426366" G="0.14418" T="0.191211"/>
      <pos A="0.285273" C="0.238242" G="0.00308642" T="0.473398"/>
      <pos A="0.238242" C="0.332304" G="0.332304" T="0.0971486"/>
      <pos A="0.00308642" C="0.238242" G="0.191211" T="0.567461"/>
      <pos A="0.191211" C="0.0971486" G="0.332304" T="0.379335"/>
      <pos A="0.0971486" C="0.52043" G="0.14418" T="0.238242"/>
      <pos A="0.52043" C="0.14418" G="0.14418" T="0.191211"/>
      <pos A="0.191211" C="0.426366" G="0.191211" T="0.191211"/>
      <pos A="0.285273" C="0.00308642" G="0.14418" T="0.567461"/>
      <pos A="0.0971486" C="0.473398" G="0.285273" T="0.14418"/>
      <pos A="0.238242" C="0.14418" G="0.14418" T="0.473398"/>
      <pos A="0.379335" C="0.285273" G="0.14418" T="0.191211"/>
      <pos A="0.238242" C="0.0501175" G="0.238242" T="0.473398"/>
      <pos A="0.191211" C="0.285273" G="0.426366" T="0.0971486"/>
      <pos A="0.379335" C="0.238242" G="0.191211" T="0.191211"/>
      <pos A="0.332304" C="0.332304" G="0.238242" T="0.0971486"/>
      <pos A="0.191211" C="0.191211" G="0.0501175" T="0.567461"/>
      <pos A="0.332304" C="0.0501175" G="0.332304" T="0.285273"/>
      <pos A="0.473398" C="0.14418" G="0.238242" T="0.14418"/>
    </motif>
    <motif db="0" id="M35" alt="O35" length="40" nsites="8" evalue="1.3e-003">
      <pos A="0.00308642" C="0.496914" G="0.332304" T="0.167696"/>
      <pos A="0.332304" C="0.167696" G="0.167696" T="0.332304"/>
      <pos A="0.00308642" C="0.332304" G="0.167696" T="0.496914"/>
      <pos A="0.167696" C="0.332304" G="0.332304" T="0.167696"/>
      <pos A="0.826131" C="0.167696" G="0.00308642" T="0.00308642"/>
      <pos A="0.00308642" C="0.332304" G="0.661523" T="0.00308642"/>
      <pos A="0.167696" C="0.167696" G="0.167696" T="0.496914"/>
      <pos A="0.167696" C="0.496914" G="0.167696" T="0.167696"/>
      <pos A="0.167696" C="0.00308642" G="0.167696" T="0.661523"/>
      <pos A="0.496914" C="0.167696" G="0.167696" T="0.167696"/>
      <pos A="0.496914" C="0.496914" G="0.00308642" T="0.00308642"/>
      <pos A="0.496914" C="0.00308642" G="0.00308642" T="0.496914"/>
      <pos A="0.496914" C="0.00308642" G="0.00308642" T="0.496914"/>
      <pos A="0.332304" C="0.00308642" G="0.00308642" T="0.661523"/>
      <pos A="0.167696" C="0.00308642" G="0.167696" T="0.661523"/>
      <pos A="0.00308642" C="0.496914" G="0.00308642" T="0.496914"/>
      <pos A="0.167696" C="0.332304" G="0.167696" T="0.332304"/>
      <pos A="0.496914" C="0.167696" G="0.00308642" T="0.332304"/>
      <pos A="0.661523" C="0.00308642" G="0.00308642" T="0.332304"/>
      <pos A="0.167696" C="0.167696" G="0.332304" T="0.332304"/>
      <pos A="0.332304" C="0.00308642" G="0.167696" T="0.496914"/>
      <pos A="0.00308642" C="0.167696" G="0.661523" T="0.167696"/>
      <pos A="0.496914" C="0.00308642" G="0.332304" T="0.167696"/>
      <pos A="0.496914" C="0.00308642" G="0.332304" T="0.167696"/>
      <pos A="0.332304" C="0.496914" G="0.167696" T="0.00308642"/>
      <pos A="0.496914" C="0.332304" G="0.00308642" T="0.167696"/>
      <pos A="0.496914" C="0.332304" G="0.00308642" T="0.167696"/>
      <pos A="0.167696" C="0.332304" G="0.00308642" T="0.496914"/>
      <pos A="0.00308642" C="0.661523" G="0.167696" T="0.167696"/>
      <pos A="0.990741" C="0.00308642" G="0.00308642" T="0.00308642"/>
      <pos A="0.496914" C="0.167696" G="0.332304" T="0.00308642"/>
      <pos A="0.496914" C="0.332304" G="0.167696" T="0.00308642"/>
      <pos A="0.661523" C="0.00308642" G="0.167696" T="0.167696"/>
      <pos A="0.00308642" C="0.332304" G="0.496914" T="0.167696"/>
      <pos A="0.332304" C="0.167696" G="0.332304" T="0.167696"/>
      <pos A="0.661523" C="0.167696" G="0.00308642" T="0.167696"/>
      <pos A="0.661523" C="0.332304" G="0.00308642" T="0.00308642"/>
      <pos A="0.332304" C="0.00308642" G="0.496914" T="0.167696"/>
      <pos A="0.332304" C="0.496914" G="0.00308642" T="0.167696"/>
      <pos A="0.496914" C="0.332304" G="0.00308642" T="0.167696"/>
    </motif>
    <motif db="0" id="M36" alt="O36" length="40" nsites="8" evalue="1.3e-003">
      <pos A="0.00308642" C="0.00308642" G="0.990741" T="0.00308642"/>
      <pos A="0.496914" C="0.00308642" G="0.00308642" T="0.496914"/>
      <pos A="0.00308642" C="0.496914" G="0.00308642" T="0.496914"/>
      <pos A="0.00308642" C="0.990741" G="0.00308642" T="0.00308642"/>
      <pos A="0.496914" C="0.00308642" G="0.00308642" T="0.496914"/>
      <pos A="0.00308642" C="0.00308642" G="0.990741" T="0.00308642"/>
      <pos A="0.00308642" C="0.00308642" G="0.496914" T="0.496914"/>
      <pos A="0.00308642" C="0.496914" G="0.496914" T="0.00308642"/>
      <pos A="0.00308642" C="0.00308642" G="0.00308642" T="0.990741"/>
      <pos A="0.496914" C="0.496914" G="0.00308642" T="0.00308642"/>
      <pos A="0.00308642" C="0.496914" G="0.00308642" T="0.496914"/>
      <pos A="0.496914" C="0.00308642" G="0.00308642" T="0.496914"/>
      <pos A="0.00308642" C="0.496914" G="0.496914" T="0.00308642"/>
      <pos A="0.00308642" C="0.496914" G="0.00308642" T="0.496914"/>
      <pos A="0.00308642" C="0.496914" G="0.00308642" T="0.496914"/>
      <pos A="0.00308642" C="0.496914" G="0.00308642" T="0.496914"/>
      <pos A="0.496914" C="0.00308642" G="0.496914" T="0.00308642"/>
      <pos A="0.00308642" C="0.990741" G="0.00308642" T="0.00308642"/>
      <pos A="0.990741" C="0.00308642" G="0.00308642" T="0.00308642"/>
      <pos A="0.00308642" C="0.00308642" G="0.496914" T="0.496914"/>
      <pos A="0.00308642" C="0.00308642" G="0.00308642" T="0.990741"/>
      <pos A="0.496914" C="0.00308642" G="0.00308642" T="0.496914"/>
      <pos A="0.00308642" C="0.00308642" G="0.00308642" T="0.990741"/>
      <pos A="0.00308642" C="0.00308642" G="0.496914" T="0.496914"/>
      <pos A="0.496914" C="0.00308642" G="0.00308642" T="0.496914"/>
      <pos A="0.00308642" C="0.496914" G="0.496914" T="0.00308642"/>
      <pos A="0.496914" C="0.00308642" G="0.496914" T="0.00308642"/>
      <pos A="0.00308642" C="0.00308642" G="0.00308642" T="0.990741"/>
      <pos A="0.00308642" C="0.00308642" G="0.990741" T="0.00308642"/>
      <pos A="0.00308642" C="0.00308642" G="0.990741" T="0.00308642"/>
      <pos A="0.496914" C="0.496914" G="0.00308642" T="0.00308642"/>
      <pos A="0.00308642" C="0.00308642" G="0.990741" T="0.00308642"/>
      <pos A="0.496914" C="0.496914" G="0.00308642" T="0.00308642"/>
      <pos A="0.00308642" C="0.00308642" G="0.496914" T="0.496914"/>
      <pos A="0.00308642" C="0.00308642" G="0.00308642" T="0.990741"/>
      <pos A="0.00308642" C="0.496914" G="0.00308642" T="0.496914"/>
      <pos A="0.00308642" C="0.990741" G="0.00308642" T="0.00308642"/>
      <pos A="0.00308642" C="0.00308642" G="0.00308642" T="0.990741"/>
      <pos A="0.00308642" C="0.00308642" G="0.990741" T="0.00308642"/>
      <pos A="0.496914" C="0.00308642" G="0.00308642" T="0.496914"/>
    </motif>
    <motif db="0" id="M37" alt="O37" length="40" nsites="8" evalue="1.3e-003">
      <pos A="0.344967" C="0.212013" G="0.259496" T="0.183523"/>
      <pos A="0.36396" C="0.183523" G="0.174027" T="0.27849"/>
      <pos A="0.231006" C="0.13604" G="0.19302" T="0.439934"/>
      <pos A="0.19302" C="0.36396" G="0.30698" T="0.13604"/>
      <pos A="0.373457" C="0.212013" G="0.268994" T="0.145537"/>
      <pos A="0.126543" C="0.212013" G="0.468424" T="0.19302"/>
      <pos A="0.13604" C="0.088556" G="0.47792" T="0.297483"/>
      <pos A="0.126543" C="0.316477" G="0.354463" T="0.202517"/>
      <pos A="0.344967" C="0.212013" G="0.231006" T="0.212013"/>
      <pos A="0.25" C="0.325973" G="0.202517" T="0.22151"/>
      <pos A="0.316477" C="0.212013" G="0.174027" T="0.297483"/>
      <pos A="0.13604" C="0.22151" G="0.240504" T="0.401947"/>
      <pos A="0.231006" C="0.268994" G="0.19302" T="0.30698"/>
      <pos A="0.22151" C="0.325973" G="0.27849" T="0.174027"/>
      <pos A="0.126543" C="0.25" G="0.174027" T="0.44943"/>
      <pos A="0.145537" C="0.16453" G="0.458926" T="0.231006"/>
      <pos A="0.458926" C="0.202517" G="0.126543" T="0.212013"/>
      <pos A="0.30698" C="0.382953" G="0.16453" T="0.145537"/>
      <pos A="0.16453" C="0.30698" G="0.259496" T="0.268994"/>
      <pos A="0.25" C="0.259496" G="0.202517" T="0.287987"/>
      <pos A="0.27849" C="0.30698" G="0.202517" T="0.212013"/>
      <pos A="0.27849" C="0.344967" G="0.316477" T="0.0600662"/>
      <pos A="0.287987" C="0.0980533" G="0.33547" T="0.27849"/>
      <pos A="0.126543" C="0.259496" G="0.240504" T="0.373457"/>
      <pos A="0.0505699" C="0.297483" G="0.30698" T="0.344967"/>
      <pos A="0.174027" C="0.25" G="0.316477" T="0.259496"/>
      <pos A="0.325973" C="0.212013" G="0.316477" T="0.145537"/>
      <pos A="0.10755" C="0.411444" G="0.297483" T="0.183523"/>
      <pos A="0.430437" C="0.268994" G="0.117047" T="0.183523"/>
      <pos A="0.22151" C="0.22151" G="0.316477" T="0.240504"/>
      <pos A="0.325973" C="0.25" G="0.240504" T="0.183523"/>
      <pos A="0.36396" C="0.174027" G="0.344967" T="0.117047"/>
      <pos A="0.297483" C="0.25" G="0.212013" T="0.240504"/>
      <pos A="0.27849" C="0.316477" G="0.13604" T="0.268994"/>
      <pos A="0.088556" C="0.183523" G="0.259496" T="0.468424"/>
      <pos A="0.259496" C="0.22151" G="0.316477" T="0.202517"/>
      <pos A="0.354463" C="0.0695635" G="0.183523" T="0.39245"/>
      <pos A="0.240504" C="0.36396" G="0.16453" T="0.231006"/>
      <pos A="0.212013" C="0.183523" G="0.316477" T="0.287987"/>
      <pos A="0.231006" C="0.231006" G="0.25" T="0.287987"/>
    </motif>
    <motif db="0" id="M38" alt="O38" length="40" nsites="8" evalue="1.3e-003">
      <pos A="0.405946" C="0.25" G="0.139539" T="0.204516"/>
      <pos A="0.230507" C="0.386452" G="0.217511" T="0.16553"/>
      <pos A="0.217511" C="0.237004" G="0.204516" T="0.340968"/>
      <pos A="0.366959" C="0.321475" G="0.204516" T="0.10705"/>
      <pos A="0.379955" C="0.269493" G="0.152534" T="0.198018"/>
      <pos A="0.282489" C="0.113548" G="0.399448" T="0.204516"/>
      <pos A="0.25" C="0.139539" G="0.275991" T="0.33447"/>
      <pos A="0.256498" C="0.074561" G="0.386452" T="0.282489"/>
      <pos A="0.217511" C="0.230507" G="0.243502" T="0.30848"/>
      <pos A="0.211013" C="0.262996" G="0.224009" T="0.301982"/>
      <pos A="0.126543" C="0.301982" G="0.126543" T="0.444931"/>
      <pos A="0.386452" C="0.33447" G="0.126543" T="0.152534"/>
      <pos A="0.204516" C="0.172028" G="0.230507" T="0.39295"/>
      <pos A="0.185023" C="0.237004" G="0.282489" T="0.295484"/>
      <pos A="0.314977" C="0.204516" G="0.211013" T="0.269493"/>
      <pos A="0.172028" C="0.269493" G="0.25" T="0.30848"/>
      <pos A="0.237004" C="0.217511" G="0.256498" T="0.288987"/>
      <pos A="0.340968" C="0.217511" G="0.178525" T="0.262996"/>
      <pos A="0.275991" C="0.19152" G="0.256498" T="0.275991"/>
      <pos A="0.139539" C="0.386452" G="0.282489" T="0.19152"/>
      <pos A="0.366959" C="0.282489" G="0.185023" T="0.16553"/>
      <pos A="0.314977" C="0.256498" G="0.211013" T="0.217511"/>
      <pos A="0.464425" C="0.178525" G="0.113548" T="0.243502"/>
      <pos A="0.120045" C="0.19152" G="0.412443" T="0.275991"/>
      <pos A="0.360461" C="0.25" G="0.256498" T="0.133041"/>
      <pos A="0.25" C="0.204516" G="0.30848" T="0.237004"/>
      <pos A="0.237004" C="0.230507" G="0.25" T="0.282489"/>
      <pos A="0.282489" C="0.217511" G="0.25" T="0.25"/>
      <pos A="0.224009" C="0.262996" G="0.224009" T="0.288987"/>
      <pos A="0.0940543" C="0.243502" G="0.139539" T="0.522905"/>
      <pos A="0.353963" C="0.295484" G="0.185023" T="0.16553"/>
      <pos A="0.321475" C="0.301982" G="0.0875565" T="0.288987"/>
      <pos A="0.198018" C="0.152534" G="0.243502" T="0.405946"/>
      <pos A="0.256498" C="0.126543" G="0.340968" T="0.275991"/>
      <pos A="0.314977" C="0.204516" G="0.262996" T="0.217511"/>
      <pos A="0.204516" C="0.288987" G="0.230507" T="0.275991"/>
      <pos A="0.178525" C="0.217511" G="0.133041" T="0.470922"/>
      <pos A="0.243502" C="0.30848" G="0.243502" T="0.204516"/>
      <pos A="0.386452" C="0.0875565" G="0.295484" T="0.230507"/>
      <pos A="0.30848" C="0.224009" G="0.275991" T="0.19152"/>
    </motif>
    <motif db="0" id="M4" alt="O4" length="40" nsites="8" evalue="1.3e-003">
      <pos A="0.301982" C="0.288987" G="0.295484" T="0.113548"/>
      <pos A="0.366959" C="0.198018" G="0.262996" T="0.172028"/>
      <pos A="0.126543" C="0.224009" G="0.288987" T="0.360461"/>
      <pos A="0.282489" C="0.217511" G="0.16553" T="0.33447"/>
      <pos A="0.30848" C="0.30848" G="0.159032" T="0.224009"/>
      <pos A="0.262996" C="0.0615664" G="0.275991" T="0.399448"/>
      <pos A="0.198018" C="0.340968" G="0.30848" T="0.152534"/>
      <pos A="0.353963" C="0.295484" G="0.159032" T="0.19152"/>
      <pos A="0.444931" C="0.25" G="0.217511" T="0.0875565"/>
      <pos A="0.217511" C="0.0940543" G="0.353963" T="0.33447"/>
      <pos A="0.224009" C="0.159032" G="0.224009" T="0.39295"/>
      <pos A="0.159032" C="0.321475" G="0.198018" T="0.321475"/>
      <pos A="0.25" C="0.25" G="0.237004" T="0.262996"/>
      <pos A="0.198018" C="0.256498" G="0.16553" T="0.379955"/>
      <pos A="0.386452" C="0.120045" G="0.217511" T="0.275991"/>
      <pos A="0.198018" C="0.301982" G="0.262996" T="0.237004"/>
      <pos A="0.217511" C="0.262996" G="0.224009" T="0.295484"/>
      <pos A="0.19152" C="0.327972" G="0.230507" T="0.25"/>
      <pos A="0.373457" C="0.178525" G="0.243502" T="0.204516"/>
      <pos A="0.152534" C="0.16553" G="0.243502" T="0.438434"/>
      <pos A="0.243502" C="0.288987" G="0.262996" T="0.204516"/>
      <pos A="0.224009" C="0.269493" G="0.275991" T="0.230507"/>
      <pos A="0.39295" C="0.224009" G="0.0875565" T="0.295484"/>
      <pos A="0.243502" C="0.25" G="0.152534" T="0.353963"/>
      <pos A="0.139539" C="0.30848" G="0.321475" T="0.230507"/>
      <pos A="0.386452" C="0.198018" G="0.269493" T="0.146037"/>
      <pos A="0.25" C="0.217511" G="0.256498" T="0.275991"/>
      <pos A="0.360461" C="0.19152" G="0.314977" T="0.133041"/>
      <pos A="0.347466" C="0.19152" G="0.321475" T="0.139539"/>
      <pos A="0.25" C="0.198018" G="0.321475" T="0.230507"/>
      <pos A="0.224009" C="0.25" G="0.262996" T="0.262996"/>
      <pos A="0.340968" C="0.16553" G="0.172028" T="0.321475"/>
      <pos A="0.172028" C="0.379955" G="0.211013" T="0.237004"/>
      <pos A="0.33447" C="0.314977" G="0.0550686" T="0.295484"/>
      <pos A="0.288987" C="0.185023" G="0.39295" T="0.133041"/>
      <pos A="0.198018" C="0.347466" G="0.126543" T="0.327972"/>
      <pos A="0.178525" C="0.282489" G="0.243502" T="0.295484"/>
      <pos A="0.224009" C="0.295484" G="0.0680632" T="0.412443"/>
      <pos A="0.288987" C="0.217511" G="0.152534" T="0.340968"/>
      <pos A="0.269493" C="0.0680632" G="0.275991" T="0.386452"/>
    </motif>
    <motif db="0" id="M40" alt="O40" length="40" nsites="8" evalue="1.3e-003">
      <pos A="0.204516" C="0.159032" G="0.139539" T="0.496914"/>
      <pos A="0.204516" C="0.347466" G="0.133041" T="0.314977"/>
      <pos A="0.33447" C="0.198018" G="0.33447" T="0.133041"/>
      <pos A="0.10705" C="0.295484" G="0.282489" T="0.314977"/>
      <pos A="0.256498" C="0.204516" G="0.33447" T="0.204516"/>
      <pos A="0.224009" C="0.237004" G="0.178525" T="0.360461"/>
      <pos A="0.217511" C="0.282489" G="0.25" T="0.25"/>
      <pos A="0.237004" C="0.327972" G="0.16553" T="0.269493"/>
      <pos A="0.262996" C="0.185023" G="0.262996" T="0.288987"/>
      <pos A="0.282489" C="0.30848" G="0.152534" T="0.256498"/>
      <pos A="0.607375" C="0.113548" G="0.133041" T="0.146037"/>
      <pos A="0.321475" C="0.120045" G="0.275991" T="0.282489"/>
      <pos A="0.30848" C="0.133041" G="0.360461" T="0.198018"/>
      <pos A="0.198018" C="0.159032" G="0.425439" T="0.217511"/>
      <pos A="0.16553" C="0.321475" G="0.366959" T="0.146037"/>
      <pos A="0.243502" C="0.204516" G="0.262996" T="0.288987"/>
      <pos A="0.224009" C="0.256498" G="0.211013" T="0.30848"/>
      <pos A="0.301982" C="0.347466" G="0.16553" T="0.185023"/>
      <pos A="0.185023" C="0.178525" G="0.30848" T="0.327972"/>
      <pos A="0.237004" C="0.198018" G="0.288987" T="0.275991"/>
      <pos A="0.152534" C="0.30848" G="0.275991" T="0.262996"/>
      <pos A="0.275991" C="0.39295" G="0.152534" T="0.178525"/>
      <pos A="0.321475" C="0.256498" G="0.152534" T="0.269493"/>
      <pos A="0.237004" C="0.275991" G="0.230507" T="0.256498"/>
      <pos A="0.204516" C="0.139539" G="0.282489" T="0.373457"/>
      <pos A="0.113548" C="0.262996" G="0.120045" T="0.503411"/>
      <pos A="0.347466" C="0.237004" G="0.16553" T="0.25"/>
      <pos A="0.224009" C="0.295484" G="0.321475" T="0.159032"/>
      <pos A="0.275991" C="0.353963" G="0.139539" T="0.230507"/>
      <pos A="0.379955" C="0.25" G="0.16553" T="0.204516"/>
      <pos A="0.399448" C="0.185023" G="0.152534" T="0.262996"/>
      <pos A="0.30848" C="0.19152" G="0.269493" T="0.230507"/>
      <pos A="0.30848" C="0.217511" G="0.321475" T="0.152534"/>
      <pos A="0.464425" C="0.25" G="0.10705" T="0.178525"/>
      <pos A="0.159032" C="0.347466" G="0.185023" T="0.30848"/>
      <pos A="0.321475" C="0.139539" G="0.172028" T="0.366959"/>
      <pos A="0.224009" C="0.230507" G="0.301982" T="0.243502"/>
      <pos A="0.211013" C="0.126543" G="0.314977" T="0.347466"/>
      <pos A="0.178525" C="0.295484" G="0.30848" T="0.217511"/>
      <pos A="0.211013" C="0.30848" G="0.198018" T="0.282489"/>
    </motif>
    <motif db="0" id="M42" alt="O42" length="40" nsites="8" evalue="1.3e-003">
      <pos A="0.172028" C="0.282489" G="0.327972" T="0.217511"/>
      <pos A="0.217511" C="0.457927" G="0.10705" T="0.217511"/>
      <pos A="0.275991" C="0.25" G="0.269493" T="0.204516"/>
      <pos A="0.262996" C="0.224009" G="0.178525" T="0.33447"/>
      <pos A="0.295484" C="0.237004" G="0.30848" T="0.159032"/>
      <pos A="0.301982" C="0.230507" G="0.211013" T="0.256498"/>
      <pos A="0.386452" C="0.0680632" G="0.152534" T="0.39295"/>
      <pos A="0.295484" C="0.224009" G="0.237004" T="0.243502"/>
      <pos A="0.172028" C="0.146037" G="0.256498" T="0.425439"/>
      <pos A="0.217511" C="0.230507" G="0.33447" T="0.217511"/>
      <pos A="0.282489" C="0.178525" G="0.185023" T="0.353963"/>
      <pos A="0.198018" C="0.282489" G="0.178525" T="0.340968"/>
      <pos A="0.301982" C="0.211013" G="0.159032" T="0.327972"/>
      <pos A="0.353963" C="0.146037" G="0.327972" T="0.172028"/>
      <pos A="0.16553" C="0.19152" G="0.405946" T="0.237004"/>
      <pos A="0.100552" C="0.256498" G="0.39295" T="0.25"/>
      <pos A="0.269493" C="0.295484" G="0.113548" T="0.321475"/>
      <pos A="0.262996" C="0.198018" G="0.237004" T="0.301982"/>
      <pos A="0.211013" C="0.327972" G="0.314977" T="0.146037"/>
      <pos A="0.360461" C="0.230507" G="0.30848" T="0.100552"/>
      <pos A="0.288987" C="0.295484" G="0.269493" T="0.146037"/>
      <pos A="0.288987" C="0.262996" G="0.16553" T="0.282489"/>
      <pos A="0.256498" C="0.256498" G="0.185023" T="0.301982"/>
      <pos A="0.25" C="0.16553" G="0.19152" T="0.39295"/>
      <pos A="0.113548" C="0.30848" G="0.288987" T="0.288987"/>
      <pos A="0.451429" C="0.120045" G="0.126543" T="0.301982"/>
      <pos A="0.230507" C="0.366959" G="0.204516" T="0.198018"/>
      <pos A="0.503411" C="0.139539" G="0.172028" T="0.185023"/>
      <pos A="0.198018" C="0.237004" G="0.185023" T="0.379955"/>
      <pos A="0.301982" C="0.25" G="0.211013" T="0.237004"/>
      <pos A="0.301982" C="0.243502" G="0.243502" T="0.211013"/>
      <pos A="0.282489" C="0.217511" G="0.159032" T="0.340968"/>
      <pos A="0.146037" C="0.301982" G="0.373457" T="0.178525"/>
      <pos A="0.30848" C="0.243502" G="0.204516" T="0.243502"/>
      <pos A="0.198018" C="0.288987" G="0.243502" T="0.269493"/>
      <pos A="0.0875565" C="0.301982" G="0.314977" T="0.295484"/>
      <pos A="0.16553" C="0.269493" G="0.366959" T="0.198018"/>
      <pos A="0.321475" C="0.198018" G="0.185023" T="0.295484"/>
      <pos A="0.399448" C="0.275991" G="0.152534" T="0.172028"/>
      <pos A="0.25" C="0.133041" G="0.198018" T="0.418941"/>
    </motif>
    <motif db="0" id="M43" alt="O43" length="40" nsites="8" evalue="1.3e-003">
      <pos A="0.332304" C="0.00308642" G="0.496914" T="0.167696"/>
      <pos A="0.00308642" C="0.661523" G="0.332304" T="0.00308642"/>
      <pos A="0.167696" C="0.661523" G="0.00308642" T="0.167696"/>
      <pos A="0.00308642" C="0.167696" G="0.167696" T="0.661523"/>
      <pos A="0.167696" C="0.167696" G="0.496914" T="0.167696"/>
      <pos A="0.167696" C="0.332304" G="0.332304" T="0.167696"/>
      <pos A="0.496914" C="0.167696" G="0.167696" T="0.167696"/>
      <pos A="0.167696" C="0.167696" G="0.167696" T="0.496914"/>
      <pos A="0.167696" C="0.167696" G="0.00308642" T="0.661523"/>
      <pos A="0.661523" C="0.167696" G="0.00308642" T="0.167696"/>
      <pos A="0.00308642" C="0.167696" G="0.332304" T="0.496914"/>
      <pos A="0.496914" C="0.167696" G="0.00308642" T="0.332304"/>
      <pos A="0.332304" C="0.00308642" G="0.496914" T="0.167696"/>
      <pos A="0.332304" C="0.00308642" G="0.661523" T="0.00308642"/>
      <pos A="0.167696" C="0.167696" G="0.496914" T="0.167696"/>
      <pos A="0.167696" C="0.00308642" G="0.332304" T="0.496914"/>
      <pos A="0.00308642" C="0.00308642" G="0.167696" T="0.826131"/>
      <pos A="0.00308642" C="0.496914" G="0.496914" T="0.00308642"/>
      <pos A="0.496914" C="0.00308642" G="0.332304" T="0.167696"/>
      <pos A="0.00308642" C="0.167696" G="0.661523" T="0.167696"/>
      <pos A="0.332304" C="0.332304" G="0.332304" T="0.00308642"/>
      <pos A="0.332304" C="0.496914" G="0.167696" T="0.00308642"/>
      <pos A="0.496914" C="0.167696" G="0.167696" T="0.167696"/>
      <pos A="0.00308642" C="0.826131" G="0.00308642" T="0.167696"/>
      <pos A="0.167696" C="0.661523" G="0.00308642" T="0.167696"/>
      <pos A="0.332304" C="0.00308642" G="0.332304" T="0.332304"/>
      <pos A="0.167696" C="0.167696" G="0.661523" T="0.00308642"/>
      <pos A="0.826131" C="0.167696" G="0.00308642" T="0.00308642"/>
      <pos A="0.332304" C="0.332304" G="0.332304" T="0.00308642"/>
      <pos A="0.167696" C="0.496914" G="0.00308642" T="0.332304"/>
      <pos A="0.00308642" C="0.661523" G="0.167696" T="0.167696"/>
      <pos A="0.496914" C="0.332304" G="0.167696" T="0.00308642"/>
      <pos A="0.00308642" C="0.496914" G="0.167696" T="0.332304"/>
      <pos A="0.826131" C="0.00308642" G="0.167696" T="0.00308642"/>
      <pos A="0.167696" C="0.167696" G="0.167696" T="0.496914"/>
      <pos A="0.496914" C="0.00308642" G="0.332304" T="0.167696"/>
      <pos A="0.332304" C="0.00308642" G="0.00308642" T="0.661523"/>
      <pos A="0.661523" C="0.167696" G="0.167696" T="0.00308642"/>
      <pos A="0.167696" C="0.00308642" G="0.332304" T="0.496914"/>
      <pos A="0.496914" C="0.167696" G="0.332304" T="0.00308642"/>
    </motif>
    <motif db="0" id="M44" alt="O44" length="40" nsites="8" evalue="1.3e-003">
      <pos A="0.185023" C="0.301982" G="0.224009" T="0.288987"/>
      <pos A="0.269493" C="0.431937" G="0.204516" T="0.0940543"/>
      <pos A="0.198018" C="0.0680632" G="0.386452" T="0.347466"/>
      <pos A="0.321475" C="0.16553" G="0.217511" T="0.295484"/>
      <pos A="0.256498" C="0.16553" G="0.30848" T="0.269493"/>
      <pos A="0.172028" C="0.237004" G="0.412443" T="0.178525"/>
      <pos A="0.25" C="0.30848" G="0.074561" T="0.366959"/>
      <pos A="0.172028" C="0.360461" G="0.146037" T="0.321475"/>
      <pos A="0.438434" C="0.126543" G="0.0810588" T="0.353963"/>
      <pos A="0.288987" C="0.262996" G="0.282489" T="0.16553"/>
      <pos A="0.288987" C="0.204516" G="0.178525" T="0.327972"/>
      <pos A="0.224009" C="0.139539" G="0.431937" T="0.204516"/>
      <pos A="0.30848" C="0.256498" G="0.230507" T="0.204516"/>
      <pos A="0.431937" C="0.120045" G="0.25" T="0.198018"/>
      <pos A="0.152534" C="0.211013" G="0.256498" T="0.379955"/>
      <pos A="0.256498" C="0.314977" G="0.217511" T="0.211013"/>
      <pos A="0.295484" C="0.275991" G="0.301982" T="0.126543"/>
      <pos A="0.321475" C="0.217511" G="0.269493" T="0.19152"/>
      <pos A="0.19152" C="0.314977" G="0.314977" T="0.178525"/>
      <pos A="0.314977" C="0.295484" G="0.10705" T="0.282489"/>
      <pos A="0.198018" C="0.217511" G="0.262996" T="0.321475"/>
      <pos A="0.185023" C="0.33447" G="0.126543" T="0.353963"/>
      <pos A="0.237004" C="0.217511" G="0.237004" T="0.30848"/>
      <pos A="0.256498" C="0.269493" G="0.172028" T="0.301982"/>
      <pos A="0.301982" C="0.120045" G="0.172028" T="0.405946"/>
      <pos A="0.172028" C="0.237004" G="0.321475" T="0.269493"/>
      <pos A="0.217511" C="0.217511" G="0.314977" T="0.25"/>
      <pos A="0.295484" C="0.230507" G="0.243502" T="0.230507"/>
      <pos A="0.438434" C="0.204516" G="0.275991" T="0.0810588"/>
      <pos A="0.204516" C="0.288987" G="0.211013" T="0.295484"/>
      <pos A="0.269493" C="0.198018" G="0.33447" T="0.198018"/>
      <pos A="0.353963" C="0.25" G="0.139539" T="0.256498"/>
      <pos A="0.120045" C="0.301982" G="0.185023" T="0.39295"/>
      <pos A="0.295484" C="0.159032" G="0.360461" T="0.185023"/>
      <pos A="0.366959" C="0.178525" G="0.237004" T="0.217511"/>
      <pos A="0.327972" C="0.178525" G="0.217511" T="0.275991"/>
      <pos A="0.275991" C="0.327972" G="0.204516" T="0.19152"/>
      <pos A="0.295484" C="0.224009" G="0.16553" T="0.314977"/>
      <pos A="0.224009" C="0.295484" G="0.25" T="0.230507"/>
      <pos A="0.301982" C="0.237004" G="0.237004" T="0.224009"/>
    </motif>
    <motif db="0" id="M46" alt="O46" length="40" nsites="8" evalue="1.3e-003">
      <pos A="0.211013" C="0.321475" G="0.172028" T="0.295484"/>
      <pos A="0.159032" C="0.224009" G="0.269493" T="0.347466"/>
      <pos A="0.224009" C="0.25" G="0.204516" T="0.321475"/>
      <pos A="0.25" C="0.282489" G="0.198018" T="0.269493"/>
      <pos A="0.379955" C="0.198018" G="0.204516" T="0.217511"/>
      <pos A="0.405946" C="0.269493" G="0.275991" T="0.0485709"/>
      <pos A="0.438434" C="0.19152" G="0.211013" T="0.159032"/>
      <pos A="0.172028" C="0.185023" G="0.230507" T="0.412443"/>
      <pos A="0.139539" C="0.19152" G="0.444931" T="0.224009"/>
      <pos A="0.100552" C="0.224009" G="0.321475" T="0.353963"/>
      <pos A="0.347466" C="0.275991" G="0.172028" T="0.204516"/>
      <pos A="0.243502" C="0.30848" G="0.185023" T="0.262996"/>
      <pos A="0.133041" C="0.373457" G="0.211013" T="0.282489"/>
      <pos A="0.25" C="0.113548" G="0.275991" T="0.360461"/>
      <pos A="0.211013" C="0.282489" G="0.185023" T="0.321475"/>
      <pos A="0.321475" C="0.282489" G="0.185023" T="0.211013"/>
      <pos A="0.321475" C="0.25" G="0.146037" T="0.282489"/>
      <pos A="0.204516" C="0.185023" G="0.282489" T="0.327972"/>
      <pos A="0.353963" C="0.340968" G="0.100552" T="0.204516"/>
      <pos A="0.451429" C="0.0615664" G="0.211013" T="0.275991"/>
      <pos A="0.327972" C="0.211013" G="0.314977" T="0.146037"/>
      <pos A="0.172028" C="0.198018" G="0.282489" T="0.347466"/>
      <pos A="0.340968" C="0.204516" G="0.269493" T="0.185023"/>
      <pos A="0.237004" C="0.198018" G="0.224009" T="0.340968"/>
      <pos A="0.159032" C="0.353963" G="0.282489" T="0.204516"/>
      <pos A="0.39295" C="0.198018" G="0.113548" T="0.295484"/>
      <pos A="0.282489" C="0.172028" G="0.262996" T="0.282489"/>
      <pos A="0.275991" C="0.30848" G="0.243502" T="0.172028"/>
      <pos A="0.198018" C="0.301982" G="0.25" T="0.25"/>
      <pos A="0.256498" C="0.185023" G="0.224009" T="0.33447"/>
      <pos A="0.237004" C="0.288987" G="0.269493" T="0.204516"/>
      <pos A="0.275991" C="0.172028" G="0.243502" T="0.30848"/>
      <pos A="0.353963" C="0.224009" G="0.198018" T="0.224009"/>
      <pos A="0.282489" C="0.198018" G="0.39295" T="0.126543"/>
      <pos A="0.230507" C="0.314977" G="0.185023" T="0.269493"/>
      <pos A="0.224009" C="0.295484" G="0.074561" T="0.405946"/>
      <pos A="0.120045" C="0.152534" G="0.321475" T="0.405946"/>
      <pos A="0.237004" C="0.262996" G="0.16553" T="0.33447"/>
      <pos A="0.230507" C="0.269493" G="0.211013" T="0.288987"/>
      <pos A="0.301982" C="0.16553" G="0.295484" T="0.237004"/>
    </motif>
    <motif db="0" id="M47" alt="O47" length="40" nsites="8" evalue="1.3e-003">
      <pos A="0.529835" C="0.0689304" G="0.200617" T="0.200617"/>
      <pos A="0.463992" C="0.0689304" G="0.134773" T="0.332304"/>
      <pos A="0.529835" C="0.00308642" G="0.134773" T="0.332304"/>
      <pos A="0.134773" C="0.134773" G="0.463992" T="0.266461"/>
      <pos A="0.0689304" C="0.0689304" G="0.200617" T="0.661523"/>
      <pos A="0.332304" C="0.332304" G="0.266461" T="0.0689304"/>
      <pos A="0.463992" C="0.266461" G="0.200617" T="0.0689304"/>
      <pos A="0.00308642" C="0.134773" G="0.529835" T="0.332304"/>
      <pos A="0.0689304" C="0.0689304" G="0.0689304" T="0.79321"/>
      <pos A="0.0689304" C="0.200617" G="0.595679" T="0.134773"/>
      <pos A="0.266461" C="0.200617" G="0.200617" T="0.332304"/>
      <pos A="0.134773" C="0.0689304" G="0.529835" T="0.266461"/>
      <pos A="0.134773" C="0.266461" G="0.200617" T="0.398148"/>
      <pos A="0.463992" C="0.200617" G="0.200617" T="0.134773"/>
      <pos A="0.134773" C="0.134773" G="0.463992" T="0.266461"/>
      <pos A="0.266461" C="0.332304" G="0.0689304" T="0.332304"/>
      <pos A="0.463992" C="0.0689304" G="0.00308642" T="0.463992"/>
      <pos A="0.0689304" C="0.595679" G="0.266461" T="0.0689304"/>
      <pos A="0.463992" C="0.398148" G="0.0689304" T="0.0689304"/>
      <pos A="0.529835" C="0.134773" G="0.134773" T="0.200617"/>
      <pos A="0.398148" C="0.266461" G="0.266461" T="0.0689304"/>
      <pos A="0.266461" C="0.134773" G="0.134773" T="0.463992"/>
      <pos A="0.134773" C="0.398148" G="0.266461" T="0.200617"/>
      <pos A="0.332304" C="0.266461" G="0.134773" T="0.266461"/>
      <pos A="0.398148" C="0.266461" G="0.266461" T="0.0689304"/>
      <pos A="0.332304" C="0.266461" G="0.134773" T="0.266461"/>
      <pos A="0.332304" C="0.398148" G="0.134773" T="0.134773"/>
      <pos A="0.200617" C="0.134773" G="0.200617" T="0.463992"/>
      <pos A="0.266461" C="0.00308642" G="0.463992" T="0.266461"/>
      <pos A="0.398148" C="0.200617" G="0.0689304" T="0.332304"/>
      <pos A="0.00308642" C="0.463992" G="0.200617" T="0.332304"/>
      <pos A="0.0689304" C="0.398148" G="0.266461" T="0.266461"/>
      <pos A="0.200617" C="0.332304" G="0.200617" T="0.266461"/>
      <pos A="0.0689304" C="0.266461" G="0.463992" T="0.200617"/>
      <pos A="0.529835" C="0.0689304" G="0.134773" T="0.266461"/>
      <pos A="0.200617" C="0.134773" G="0.266461" T="0.398148"/>
      <pos A="0.266461" C="0.134773" G="0.0689304" T="0.529835"/>
      <pos A="0.200617" C="0.200617" G="0.134773" T="0.463992"/>
      <pos A="0.332304" C="0.0689304" G="0.332304" T="0.266461"/>
      <pos A="0.134773" C="0.200617" G="0.134773" T="0.529835"/>
    </motif>
    <motif db="0" id="M48" alt="O48" length="40" nsites="8" evalue="1.3e-003">
      <pos A="0.386452" C="0.262996" G="0.185023" T="0.16553"/>
      <pos A="0.185023" C="0.25" G="0.25" T="0.314977"/>
      <pos A="0.204516" C="0.217511" G="0.412443" T="0.16553"/>
      <pos A="0.25" C="0.301982" G="0.16553" T="0.282489"/>
      <pos A="0.204516" C="0.256498" G="0.373457" T="0.16553"/>
      <pos A="0.321475" C="0.10705" G="0.25" T="0.321475"/>
      <pos A="0.366959" C="0.113548" G="0.0940543" T="0.425439"/>
      <pos A="0.360461" C="0.146037" G="0.19152" T="0.301982"/>
      <pos A="0.217511" C="0.146037" G="0.269493" T="0.366959"/>
      <pos A="0.152534" C="0.30848" G="0.237004" T="0.301982"/>
      <pos A="0.366959" C="0.256498" G="0.139539" T="0.237004"/>
      <pos A="0.288987" C="0.159032" G="0.321475" T="0.230507"/>
      <pos A="0.256498" C="0.327972" G="0.217511" T="0.198018"/>
      <pos A="0.133041" C="0.33447" G="0.178525" T="0.353963"/>
      <pos A="0.399448" C="0.211013" G="0.159032" T="0.230507"/>
      <pos A="0.139539" C="0.418941" G="0.152534" T="0.288987"/>
      <pos A="0.347466" C="0.224009" G="0.224009" T="0.204516"/>
      <pos A="0.256498" C="0.19152" G="0.353963" T="0.198018"/>
      <pos A="0.243502" C="0.211013" G="0.288987" T="0.256498"/>
      <pos A="0.185023" C="0.340968" G="0.314977" T="0.159032"/>
      <pos A="0.301982" C="0.237004" G="0.152534" T="0.30848"/>
      <pos A="0.217511" C="0.295484" G="0.275991" T="0.211013"/>
      <pos A="0.288987" C="0.288987" G="0.0940543" T="0.327972"/>
      <pos A="0.217511" C="0.211013" G="0.405946" T="0.16553"/>
      <pos A="0.288987" C="0.146037" G="0.295484" T="0.269493"/>
      <pos A="0.211013" C="0.224009" G="0.211013" T="0.353963"/>
      <pos A="0.262996" C="0.282489" G="0.120045" T="0.33447"/>
      <pos A="0.386452" C="0.198018" G="0.211013" T="0.204516"/>
      <pos A="0.120045" C="0.25" G="0.340968" T="0.288987"/>
      <pos A="0.224009" C="0.133041" G="0.269493" T="0.373457"/>
      <pos A="0.10705" C="0.321475" G="0.269493" T="0.301982"/>
      <pos A="0.425439" C="0.262996" G="0.146037" T="0.16553"/>
      <pos A="0.243502" C="0.172028" G="0.256498" T="0.327972"/>
      <pos A="0.217511" C="0.16553" G="0.269493" T="0.347466"/>
      <pos A="0.262996" C="0.386452" G="0.237004" T="0.113548"/>
      <pos A="0.353963" C="0.172028" G="0.139539" T="0.33447"/>
      <pos A="0.288987" C="0.198018" G="0.386452" T="0.126543"/>
      <pos A="0.321475" C="0.314977" G="0.243502" T="0.120045"/>
      <pos A="0.360461" C="0.237004" G="0.16553" T="0.237004"/>
      <pos A="0.217511" C="0.198018" G="0.146037" T="0.438434"/>
    </motif>
    <motif db="0" id="M49" alt="O49" length="40" nsites="8" evalue="1.3e-003">
      <pos A="0.288987" C="0.172028" G="0.373457" T="0.16553"/>
      <pos A="0.399448" C="0.366959" G="0.159032" T="0.074561"/>
      <pos A="0.340968" C="0.224009" G="0.321475" T="0.113548"/>
      <pos A="0.256498" C="0.159032" G="0.288987" T="0.295484"/>
      <pos A="0.217511" C="0.217511" G="0.16553" T="0.399448"/>
      <pos A="0.139539" C="0.126543" G="0.282489" T="0.451429"/>
      <pos A="0.275991" C="0.301982" G="0.211013" T="0.211013"/>
      <pos A="0.347466" C="0.33447" G="0.113548" T="0.204516"/>
      <pos A="0.224009" C="0.230507" G="0.211013" T="0.33447"/>
      <pos A="0.399448" C="0.347466" G="0.120045" T="0.133041"/>
      <pos A="0.172028" C="0.198018" G="0.288987" T="0.340968"/>
      <pos A="0.327972" C="0.237004" G="0.230507" T="0.204516"/>
      <pos A="0.30848" C="0.217511" G="0.16553" T="0.30848"/>
      <pos A="0.159032" C="0.172028" G="0.301982" T="0.366959"/>
      <pos A="0.19152" C="0.275991" G="0.295484" T="0.237004"/>
      <pos A="0.19152" C="0.237004" G="0.224009" T="0.347466"/>
      <pos A="0.224009" C="0.120045" G="0.282489" T="0.373457"/>
      <pos A="0.172028" C="0.301982" G="0.314977" T="0.211013"/>
      <pos A="0.224009" C="0.39295" G="0.224009" T="0.159032"/>
      <pos A="0.217511" C="0.19152" G="0.301982" T="0.288987"/>
      <pos A="0.211013" C="0.198018" G="0.262996" T="0.327972"/>
      <pos A="0.288987" C="0.185023" G="0.25" T="0.275991"/>
      <pos A="0.25" C="0.269493" G="0.198018" T="0.282489"/>
      <pos A="0.185023" C="0.256498" G="0.16553" T="0.39295"/>
      <pos A="0.152534" C="0.262996" G="0.321475" T="0.262996"/>
      <pos A="0.418941" C="0.16553" G="0.185023" T="0.230507"/>
      <pos A="0.353963" C="0.314977" G="0.262996" T="0.0680632"/>
      <pos A="0.412443" C="0.347466" G="0.0615664" T="0.178525"/>
      <pos A="0.431937" C="0.139539" G="0.230507" T="0.198018"/>
      <pos A="0.256498" C="0.172028" G="0.353963" T="0.217511"/>
      <pos A="0.25" C="0.282489" G="0.19152" T="0.275991"/>
      <pos A="0.237004" C="0.211013" G="0.262996" T="0.288987"/>
      <pos A="0.217511" C="0.204516" G="0.269493" T="0.30848"/>
      <pos A="0.33447" C="0.282489" G="0.204516" T="0.178525"/>
      <pos A="0.224009" C="0.256498" G="0.262996" T="0.256498"/>
      <pos A="0.172028" C="0.243502" G="0.237004" T="0.347466"/>
      <pos A="0.25" C="0.282489" G="0.198018" T="0.269493"/>
      <pos A="0.159032" C="0.314977" G="0.120045" T="0.405946"/>
      <pos A="0.198018" C="0.172028" G="0.340968" T="0.288987"/>
      <pos A="0.470922" C="0.178525" G="0.152534" T="0.198018"/>
    </motif>
    <motif db="0" id="M5" alt="O5" length="40" nsites="8" evalue="1.3e-003">
      <pos A="0.282489" C="0.379955" G="0.16553" T="0.172028"/>
      <pos A="0.288987" C="0.33447" G="0.159032" T="0.217511"/>
      <pos A="0.275991" C="0.198018" G="0.288987" T="0.237004"/>
      <pos A="0.327972" C="0.133041" G="0.204516" T="0.33447"/>
      <pos A="0.19152" C="0.19152" G="0.172028" T="0.444931"/>
      <pos A="0.243502" C="0.366959" G="0.133041" T="0.256498"/>
      <pos A="0.418941" C="0.126543" G="0.198018" T="0.256498"/>
      <pos A="0.139539" C="0.133041" G="0.509909" T="0.217511"/>
      <pos A="0.113548" C="0.321475" G="0.185023" T="0.379955"/>
      <pos A="0.224009" C="0.412443" G="0.19152" T="0.172028"/>
      <pos A="0.198018" C="0.159032" G="0.295484" T="0.347466"/>
      <pos A="0.256498" C="0.178525" G="0.237004" T="0.327972"/>
      <pos A="0.288987" C="0.146037" G="0.30848" T="0.256498"/>
      <pos A="0.19152" C="0.224009" G="0.340968" T="0.243502"/>
      <pos A="0.269493" C="0.25" G="0.282489" T="0.198018"/>
      <pos A="0.275991" C="0.211013" G="0.256498" T="0.256498"/>
      <pos A="0.301982" C="0.152534" G="0.256498" T="0.288987"/>
      <pos A="0.126543" C="0.30848" G="0.431937" T="0.133041"/>
      <pos A="0.360461" C="0.275991" G="0.159032" T="0.204516"/>
      <pos A="0.425439" C="0.126543" G="0.198018" T="0.25"/>
      <pos A="0.269493" C="0.425439" G="0.19152" T="0.113548"/>
      <pos A="0.353963" C="0.133041" G="0.159032" T="0.353963"/>
      <pos A="0.327972" C="0.256498" G="0.314977" T="0.100552"/>
      <pos A="0.204516" C="0.237004" G="0.172028" T="0.386452"/>
      <pos A="0.347466" C="0.0680632" G="0.237004" T="0.347466"/>
      <pos A="0.269493" C="0.243502" G="0.113548" T="0.373457"/>
      <pos A="0.288987" C="0.25" G="0.211013" T="0.25"/>
      <pos A="0.204516" C="0.269493" G="0.178525" T="0.347466"/>
      <pos A="0.16553" C="0.321475" G="0.185023" T="0.327972"/>
      <pos A="0.282489" C="0.282489" G="0.211013" T="0.224009"/>
      <pos A="0.16553" C="0.172028" G="0.288987" T="0.373457"/>
      <pos A="0.275991" C="0.211013" G="0.288987" T="0.224009"/>
      <pos A="0.340968" C="0.224009" G="0.314977" T="0.120045"/>
      <pos A="0.152534" C="0.386452" G="0.262996" T="0.198018"/>
      <pos A="0.243502" C="0.269493" G="0.224009" T="0.262996"/>
      <pos A="0.262996" C="0.217511" G="0.16553" T="0.353963"/>
      <pos A="0.366959" C="0.204516" G="0.172028" T="0.256498"/>
      <pos A="0.133041" C="0.314977" G="0.327972" T="0.224009"/>
      <pos A="0.451429" C="0.159032" G="0.172028" T="0.217511"/>
      <pos A="0.224009" C="0.198018" G="0.256498" T="0.321475"/>
    </motif>
    <motif db="0" id="M50" alt="O50" length="40" nsites="8" evalue="1.3e-003">
      <pos A="0.360461" C="0.301982" G="0.19152" T="0.146037"/>
      <pos A="0.451429" C="0.159032" G="0.100552" T="0.288987"/>
      <pos A="0.301982" C="0.19152" G="0.295484" T="0.211013"/>
      <pos A="0.211013" C="0.120045" G="0.405946" T="0.262996"/>
      <pos A="0.211013" C="0.224009" G="0.237004" T="0.327972"/>
      <pos A="0.360461" C="0.262996" G="0.217511" T="0.159032"/>
      <pos A="0.282489" C="0.256498" G="0.314977" T="0.146037"/>
      <pos A="0.16553" C="0.25" G="0.25" T="0.33447"/>
      <pos A="0.172028" C="0.113548" G="0.295484" T="0.418941"/>
      <pos A="0.425439" C="0.288987" G="0.172028" T="0.113548"/>
      <pos A="0.126543" C="0.159032" G="0.230507" T="0.483918"/>
      <pos A="0.224009" C="0.295484" G="0.0940543" T="0.386452"/>
      <pos A="0.275991" C="0.33447" G="0.172028" T="0.217511"/>
      <pos A="0.16553" C="0.275991" G="0.113548" T="0.444931"/>
      <pos A="0.237004" C="0.211013" G="0.301982" T="0.25"/>
      <pos A="0.16553" C="0.418941" G="0.256498" T="0.159032"/>
      <pos A="0.327972" C="0.126543" G="0.269493" T="0.275991"/>
      <pos A="0.178525" C="0.217511" G="0.295484" T="0.30848"/>
      <pos A="0.275991" C="0.237004" G="0.211013" T="0.275991"/>
      <pos A="0.269493" C="0.295484" G="0.159032" T="0.275991"/>
      <pos A="0.353963" C="0.133041" G="0.288987" T="0.224009"/>
      <pos A="0.256498" C="0.211013" G="0.444931" T="0.0875565"/>
      <pos A="0.39295" C="0.204516" G="0.172028" T="0.230507"/>
      <pos A="0.470922" C="0.0940543" G="0.25" T="0.185023"/>
      <pos A="0.321475" C="0.237004" G="0.19152" T="0.25"/>
      <pos A="0.269493" C="0.282489" G="0.217511" T="0.230507"/>
      <pos A="0.217511" C="0.33447" G="0.159032" T="0.288987"/>
      <pos A="0.262996" C="0.217511" G="0.30848" T="0.211013"/>
      <pos A="0.399448" C="0.217511" G="0.133041" T="0.25"/>
      <pos A="0.262996" C="0.230507" G="0.159032" T="0.347466"/>
      <pos A="0.217511" C="0.321475" G="0.262996" T="0.198018"/>
      <pos A="0.178525" C="0.379955" G="0.100552" T="0.340968"/>
      <pos A="0.16553" C="0.262996" G="0.224009" T="0.347466"/>
      <pos A="0.204516" C="0.19152" G="0.301982" T="0.301982"/>
      <pos A="0.269493" C="0.25" G="0.282489" T="0.198018"/>
      <pos A="0.159032" C="0.230507" G="0.30848" T="0.301982"/>
      <pos A="0.405946" C="0.211013" G="0.159032" T="0.224009"/>
      <pos A="0.224009" C="0.217511" G="0.25" T="0.30848"/>
      <pos A="0.33447" C="0.19152" G="0.211013" T="0.262996"/>
      <pos A="0.178525" C="0.146037" G="0.198018" T="0.47742"/>
    </motif>
    <motif db="0" id="M52" alt="O52" length="40" nsites="8" evalue="1.3e-003">
      <pos A="0.200617" C="0.200617" G="0.200617" T="0.398148"/>
      <pos A="0.00308642" C="0.00308642" G="0.200617" T="0.79321"/>
      <pos A="0.00308642" C="0.200617" G="0.00308642" T="0.79321"/>
      <pos A="0.398148" C="0.200617" G="0.00308642" T="0.398148"/>
      <pos A="0.398148" C="0.200617" G="0.200617" T="0.200617"/>
      <pos A="0.79321" C="0.00308642" G="0.00308642" T="0.200617"/>
      <pos A="0.00308642" C="0.00308642" G="0.79321" T="0.200617"/>
      <pos A="0.595679" C="0.398148" G="0.00308642" T="0.00308642"/>
      <pos A="0.200617" C="0.200617" G="0.200617" T="0.398148"/>
      <pos A="0.595679" C="0.200617" G="0.200617" T="0.00308642"/>
      <pos A="0.200617" C="0.200617" G="0.398148" T="0.200617"/>
      <pos A="0.398148" C="0.595679" G="0.00308642" T="0.00308642"/>
      <pos A="0.00308642" C="0.398148" G="0.200617" T="0.398148"/>
      <pos A="0.595679" C="0.398148" G="0.00308642" T="0.00308642"/>
      <pos A="0.00308642" C="0.200617" G="0.398148" T="0.398148"/>
      <pos A="0.00308642" C="0.200617" G="0.595679" T="0.200617"/>
      <pos A="0.398148" C="0.595679" G="0.00308642" T="0.00308642"/>
      <pos A="0.200617" C="0.00308642" G="0.398148" T="0.398148"/>
      <pos A="0.200617" C="0.398148" G="0.200617" T="0.200617"/>
      <pos A="0.200617" C="0.200617" G="0.200617" T="0.398148"/>
      <pos A="0.200617" C="0.398148" G="0.200617" T="0.200617"/>
      <pos A="0.00308642" C="0.00308642" G="0.398148" T="0.595679"/>
      <pos A="0.200617" C="0.00308642" G="0.595679" T="0.200617"/>
      <pos A="0.595679" C="0.00308642" G="0.200617" T="0.200617"/>
      <pos A="0.79321" C="0.00308642" G="0.00308642" T="0.200617"/>
      <pos A="0.00308642" C="0.00308642" G="0.990741" T="0.00308642"/>
      <pos A="0.398148" C="0.200617" G="0.00308642" T="0.398148"/>
      <pos A="0.00308642" C="0.595679" G="0.200617" T="0.200617"/>
      <pos A="0.00308642" C="0.595679" G="0.00308642" T="0.398148"/>
      <pos A="0.398148" C="0.200617" G="0.200617" T="0.200617"/>
      <pos A="0.595679" C="0.00308642" G="0.398148" T="0.00308642"/>
      <pos A="0.200617" C="0.398148" G="0.398148" T="0.00308642"/>
      <pos A="0.200617" C="0.200617" G="0.398148" T="0.200617"/>
      <pos A="0.00308642" C="0.200617" G="0.200617" T="0.595679"/>
      <pos A="0.398148" C="0.398148" G="0.200617" T="0.00308642"/>
      <pos A="0.00308642" C="0.200617" G="0.398148" T="0.398148"/>
      <pos A="0.990741" C="0.00308642" G="0.00308642" T="0.00308642"/>
      <pos A="0.200617" C="0.00308642" G="0.79321" T="0.00308642"/>
      <pos A="0.79321" C="0.00308642" G="0.200617" T="0.00308642"/>
      <pos A="0.398148" C="0.595679" G="0.00308642" T="0.00308642"/>
    </motif>
    <motif db="0" id="M53" alt="O53" length="40" nsites="8" evalue="1.3e-003">
      <pos A="0.139539" C="0.30848" G="0.288987" T="0.262996"/>
      <pos A="0.120045" C="0.211013" G="0.224009" T="0.444931"/>
      <pos A="0.237004" C="0.133041" G="0.30848" T="0.321475"/>
      <pos A="0.16553" C="0.39295" G="0.211013" T="0.230507"/>
      <pos A="0.327972" C="0.230507" G="0.204516" T="0.237004"/>
      <pos A="0.19152" C="0.243502" G="0.282489" T="0.282489"/>
      <pos A="0.373457" C="0.295484" G="0.10705" T="0.224009"/>
      <pos A="0.152534" C="0.198018" G="0.366959" T="0.282489"/>
      <pos A="0.230507" C="0.0615664" G="0.30848" T="0.399448"/>
      <pos A="0.178525" C="0.30848" G="0.269493" T="0.243502"/>
      <pos A="0.444931" C="0.269493" G="0.16553" T="0.120045"/>
      <pos A="0.438434" C="0.16553" G="0.224009" T="0.172028"/>
      <pos A="0.256498" C="0.237004" G="0.275991" T="0.230507"/>
      <pos A="0.353963" C="0.19152" G="0.19152" T="0.262996"/>
      <pos A="0.39295" C="0.120045" G="0.39295" T="0.0940543"/>
      <pos A="0.288987" C="0.16553" G="0.185023" T="0.360461"/>
      <pos A="0.262996" C="0.224009" G="0.243502" T="0.269493"/>
      <pos A="0.19152" C="0.347466" G="0.0615664" T="0.399448"/>
      <pos A="0.275991" C="0.146037" G="0.347466" T="0.230507"/>
      <pos A="0.198018" C="0.301982" G="0.172028" T="0.327972"/>
      <pos A="0.211013" C="0.366959" G="0.120045" T="0.301982"/>
      <pos A="0.516407" C="0.275991" G="0.10705" T="0.100552"/>
      <pos A="0.211013" C="0.198018" G="0.243502" T="0.347466"/>
      <pos A="0.0680632" C="0.321475" G="0.301982" T="0.30848"/>
      <pos A="0.327972" C="0.224009" G="0.224009" T="0.224009"/>
      <pos A="0.243502" C="0.30848" G="0.237004" T="0.211013"/>
      <pos A="0.243502" C="0.275991" G="0.295484" T="0.185023"/>
      <pos A="0.288987" C="0.185023" G="0.25" T="0.275991"/>
      <pos A="0.159032" C="0.347466" G="0.204516" T="0.288987"/>
      <pos A="0.204516" C="0.237004" G="0.256498" T="0.301982"/>
      <pos A="0.139539" C="0.211013" G="0.282489" T="0.366959"/>
      <pos A="0.340968" C="0.139539" G="0.327972" T="0.19152"/>
      <pos A="0.295484" C="0.19152" G="0.269493" T="0.243502"/>
      <pos A="0.178525" C="0.399448" G="0.198018" T="0.224009"/>
      <pos A="0.230507" C="0.295484" G="0.19152" T="0.282489"/>
      <pos A="0.243502" C="0.16553" G="0.139539" T="0.451429"/>
      <pos A="0.314977" C="0.211013" G="0.25" T="0.224009"/>
      <pos A="0.275991" C="0.198018" G="0.262996" T="0.262996"/>
      <pos A="0.451429" C="0.146037" G="0.204516" T="0.198018"/>
      <pos A="0.230507" C="0.204516" G="0.301982" T="0.262996"/>
    </motif>
    <motif db="0" id="M54" alt="O54" length="40" nsites="8" evalue="1.3e-003">
      <pos A="0.190221" C="0.294185" G="0.356563" T="0.159032"/>
      <pos A="0.346166" C="0.190221" G="0.294185" T="0.169428"/>
      <pos A="0.179824" C="0.179824" G="0.325374" T="0.314977"/>
      <pos A="0.325374" C="0.179824" G="0.294185" T="0.200617"/>
      <pos A="0.211013" C="0.117446" G="0.325374" T="0.346166"/>
      <pos A="0.127843" C="0.346166" G="0.346166" T="0.179824"/>
      <pos A="0.138239" C="0.346166" G="0.0966538" T="0.418941"/>
      <pos A="0.273392" C="0.574886" G="0.0862578" T="0.0654647"/>
      <pos A="0.211013" C="0.148635" G="0.127843" T="0.512508"/>
      <pos A="0.366959" C="0.148635" G="0.294185" T="0.190221"/>
      <pos A="0.304581" C="0.231806" G="0.22141" T="0.242202"/>
      <pos A="0.127843" C="0.356563" G="0.231806" T="0.283789"/>
      <pos A="0.200617" C="0.294185" G="0.10705" T="0.398148"/>
      <pos A="0.377355" C="0.0654647" G="0.242202" T="0.314977"/>
      <pos A="0.33577" C="0.148635" G="0.0966538" T="0.418941"/>
      <pos A="0.231806" C="0.200617" G="0.325374" T="0.242202"/>
      <pos A="0.2526" C="0.211013" G="0.138239" T="0.398148"/>
      <pos A="0.200617" C="0.127843" G="0.33577" T="0.33577"/>
      <pos A="0.200617" C="0.45013" G="0.169428" T="0.179824"/>
      <pos A="0.2526" C="0.304581" G="0.148635" T="0.294185"/>
      <pos A="0.314977" C="0.346166" G="0.22141" T="0.117446"/>
      <pos A="0.314977" C="0.169428" G="0.356563" T="0.159032"/>
      <pos A="0.242202" C="0.304581" G="0.304581" T="0.148635"/>
      <pos A="0.159032" C="0.262996" G="0.398148" T="0.179824"/>
      <pos A="0.325374" C="0.200617" G="0.211013" T="0.262996"/>
      <pos A="0.314977" C="0.211013" G="0.190221" T="0.283789"/>
      <pos A="0.33577" C="0.0862578" G="0.283789" T="0.294185"/>
      <pos A="0.398148" C="0.200617" G="0.22141" T="0.179824"/>
      <pos A="0.148635" C="0.460526" G="0.0862578" T="0.304581"/>
      <pos A="0.314977" C="0.117446" G="0.200617" T="0.366959"/>
      <pos A="0.0862578" C="0.231806" G="0.377355" T="0.304581"/>
      <pos A="0.190221" C="0.242202" G="0.408544" T="0.159032"/>
      <pos A="0.366959" C="0.294185" G="0.22141" T="0.117446"/>
      <pos A="0.314977" C="0.169428" G="0.159032" T="0.356563"/>
      <pos A="0.127843" C="0.211013" G="0.262996" T="0.398148"/>
      <pos A="0.314977" C="0.179824" G="0.0758607" T="0.429337"/>
      <pos A="0.22141" C="0.2526" G="0.211013" T="0.314977"/>
      <pos A="0.179824" C="0.273392" G="0.22141" T="0.325374"/>
      <pos A="0.231806" C="0.179824" G="0.33577" T="0.2526"/>
      <pos A="0.283789" C="0.169428" G="0.190221" T="0.356563"/>
    </motif>
    <motif db="0" id="M55" alt="O55" length="40" nsites="8" evalue="1.3e-003">
      <pos A="0.321475" C="0.113548" G="0.256498" T="0.30848"/>
      <pos A="0.282489" C="0.366959" G="0.16553" T="0.185023"/>
      <pos A="0.314977" C="0.295484" G="0.224009" T="0.16553"/>
      <pos A="0.30848" C="0.256498" G="0.16553" T="0.269493"/>
      <pos A="0.340968" C="0.243502" G="0.256498" T="0.159032"/>
      <pos A="0.425439" C="0.126543" G="0.0875565" T="0.360461"/>
      <pos A="0.230507" C="0.16553" G="0.360461" T="0.243502"/>
      <pos A="0.10705" C="0.185023" G="0.360461" T="0.347466"/>
      <pos A="0.217511" C="0.230507" G="0.340968" T="0.211013"/>
      <pos A="0.282489" C="0.353963" G="0.0355753" T="0.327972"/>
      <pos A="0.282489" C="0.262996" G="0.217511" T="0.237004"/>
      <pos A="0.282489" C="0.224009" G="0.198018" T="0.295484"/>
      <pos A="0.25" C="0.295484" G="0.10705" T="0.347466"/>
      <pos A="0.256498" C="0.217511" G="0.314977" T="0.211013"/>
      <pos A="0.204516" C="0.295484" G="0.172028" T="0.327972"/>
      <pos A="0.30848" C="0.217511" G="0.243502" T="0.230507"/>
      <pos A="0.120045" C="0.0615664" G="0.529402" T="0.288987"/>
      <pos A="0.204516" C="0.19152" G="0.360461" T="0.243502"/>
      <pos A="0.340968" C="0.269493" G="0.133041" T="0.256498"/>
      <pos A="0.30848" C="0.10705" G="0.204516" T="0.379955"/>
      <pos A="0.269493" C="0.33447" G="0.256498" T="0.139539"/>
      <pos A="0.366959" C="0.269493" G="0.146037" T="0.217511"/>
      <pos A="0.256498" C="0.295484" G="0.217511" T="0.230507"/>
      <pos A="0.256498" C="0.25" G="0.262996" T="0.230507"/>
      <pos A="0.275991" C="0.19152" G="0.314977" T="0.217511"/>
      <pos A="0.282489" C="0.178525" G="0.25" T="0.288987"/>
      <pos A="0.269493" C="0.353963" G="0.10705" T="0.269493"/>
      <pos A="0.224009" C="0.360461" G="0.126543" T="0.288987"/>
      <pos A="0.366959" C="0.256498" G="0.152534" T="0.224009"/>
      <pos A="0.295484" C="0.146037" G="0.262996" T="0.295484"/>
      <pos A="0.275991" C="0.16553" G="0.314977" T="0.243502"/>
      <pos A="0.204516" C="0.340968" G="0.204516" T="0.25"/>
      <pos A="0.152534" C="0.399448" G="0.139539" T="0.30848"/>
      <pos A="0.30848" C="0.19152" G="0.198018" T="0.301982"/>
      <pos A="0.0940543" C="0.16553" G="0.399448" T="0.340968"/>
      <pos A="0.33447" C="0.25" G="0.295484" T="0.120045"/>
      <pos A="0.360461" C="0.198018" G="0.100552" T="0.340968"/>
      <pos A="0.211013" C="0.224009" G="0.204516" T="0.360461"/>
      <pos A="0.120045" C="0.152534" G="0.314977" T="0.412443"/>
      <pos A="0.30848" C="0.25" G="0.204516" T="0.237004"/>
    </motif>
    <motif db="0" id="M57" alt="O57" length="40" nsites="8" evalue="1.3e-003">
      <pos A="0.35582" C="0.0736336" G="0.214727" T="0.35582"/>
      <pos A="0.00308642" C="0.14418" G="0.496914" T="0.35582"/>
      <pos A="0.426366" C="0.214727" G="0.0736336" T="0.285273"/>
      <pos A="0.496914" C="0.0736336" G="0.35582" T="0.0736336"/>
      <pos A="0.708554" C="0.214727" G="0.0736336" T="0.00308642"/>
      <pos A="0.285273" C="0.14418" G="0.285273" T="0.285273"/>
      <pos A="0.285273" C="0.214727" G="0.214727" T="0.285273"/>
      <pos A="0.35582" C="0.00308642" G="0.0736336" T="0.567461"/>
      <pos A="0.426366" C="0.285273" G="0.00308642" T="0.285273"/>
      <pos A="0.14418" C="0.285273" G="0.14418" T="0.426366"/>
      <pos A="0.35582" C="0.00308642" G="0.35582" T="0.285273"/>
      <pos A="0.35582" C="0.35582" G="0.00308642" T="0.285273"/>
      <pos A="0.496914" C="0.214727" G="0.0736336" T="0.214727"/>
      <pos A="0.14418" C="0.0736336" G="0.496914" T="0.285273"/>
      <pos A="0.285273" C="0.14418" G="0.0736336" T="0.496914"/>
      <pos A="0.0736336" C="0.214727" G="0.426366" T="0.285273"/>
      <pos A="0.567461" C="0.14418" G="0.214727" T="0.0736336"/>
      <pos A="0.214727" C="0.35582" G="0.35582" T="0.0736336"/>
      <pos A="0.214727" C="0.214727" G="0.285273" T="0.285273"/>
      <pos A="0.426366" C="0.214727" G="0.214727" T="0.14418"/>
      <pos A="0.0736336" C="0.496914" G="0.214727" T="0.214727"/>
      <pos A="0.00308642" C="0.214727" G="0.0736336" T="0.708554"/>
      <pos A="0.426366" C="0.14418" G="0.35582" T="0.0736336"/>
      <pos A="0.0736336" C="0.35582" G="0.496914" T="0.0736336"/>
      <pos A="0.35582" C="0.35582" G="0.14418" T="0.14418"/>
      <pos A="0.638007" C="0.0736336" G="0.0736336" T="0.214727"/>
      <pos A="0.567461" C="0.285273" G="0.0736336" T="0.0736336"/>
      <pos A="0.496914" C="0.0736336" G="0.214727" T="0.214727"/>
      <pos A="0.426366" C="0.285273" G="0.00308642" T="0.285273"/>
      <pos A="0.285273" C="0.0736336" G="0.426366" T="0.214727"/>
      <pos A="0.0736336" C="0.0736336" G="0.35582" T="0.496914"/>
      <pos A="0.14418" C="0.00308642" G="0.14418" T="0.708554"/>
      <pos A="0.214727" C="0.0736336" G="0.214727" T="0.496914"/>
      <pos A="0.285273" C="0.214727" G="0.285273" T="0.214727"/>
      <pos A="0.285273" C="0.14418" G="0.285273" T="0.285273"/>
      <pos A="0.285273" C="0.0736336" G="0.285273" T="0.35582"/>
      <pos A="0.214727" C="0.285273" G="0.214727" T="0.285273"/>
      <pos A="0.285273" C="0.426366" G="0.0736336" T="0.214727"/>
      <pos A="0.496914" C="0.00308642" G="0.0736336" T="0.426366"/>
      <pos A="0.285273" C="0.0736336" G="0.214727" T="0.426366"/>
    </motif>
    <motif db="0" id="M58" alt="O58" length="40" nsites="8" evalue="1.3e-003">
      <pos A="0.264524" C="0.293573" G="0.14833" T="0.293573"/>
      <pos A="0.380719" C="0.235476" G="0.264524" T="0.119281"/>
      <pos A="0.613108" C="0.119281" G="0.206427" T="0.0611842"/>
      <pos A="0.293573" C="0.14833" G="0.293573" T="0.264524"/>
      <pos A="0.119281" C="0.293573" G="0.438816" T="0.14833"/>
      <pos A="0.235476" C="0.409768" G="0.0611842" T="0.293573"/>
      <pos A="0.264524" C="0.409768" G="0.00308642" T="0.322621"/>
      <pos A="0.14833" C="0.0902321" G="0.0611842" T="0.700254"/>
      <pos A="0.14833" C="0.322621" G="0.177379" T="0.35167"/>
      <pos A="0.119281" C="0.671206" G="0.119281" T="0.0902321"/>
      <pos A="0.35167" C="0.177379" G="0.119281" T="0.35167"/>
      <pos A="0.119281" C="0.35167" G="0.235476" T="0.293573"/>
      <pos A="0.14833" C="0.00308642" G="0.35167" T="0.496914"/>
      <pos A="0.0611842" C="0.177379" G="0.409768" T="0.35167"/>
      <pos A="0.0611842" C="0.409768" G="0.264524" T="0.264524"/>
      <pos A="0.14833" C="0.409768" G="0.14833" T="0.293573"/>
      <pos A="0.235476" C="0.322621" G="0.35167" T="0.0902321"/>
      <pos A="0.264524" C="0.177379" G="0.0902321" T="0.467865"/>
      <pos A="0.119281" C="0.322621" G="0.264524" T="0.293573"/>
      <pos A="0.14833" C="0.35167" G="0.0611842" T="0.438816"/>
      <pos A="0.409768" C="0.119281" G="0.119281" T="0.35167"/>
      <pos A="0.177379" C="0.206427" G="0.322621" T="0.293573"/>
      <pos A="0.322621" C="0.35167" G="0.264524" T="0.0611842"/>
      <pos A="0.409768" C="0.322621" G="0.14833" T="0.119281"/>
      <pos A="0.467865" C="0.119281" G="0.264524" T="0.14833"/>
      <pos A="0.322621" C="0.14833" G="0.293573" T="0.235476"/>
      <pos A="0.438816" C="0.235476" G="0.235476" T="0.0902321"/>
      <pos A="0.235476" C="0.177379" G="0.438816" T="0.14833"/>
      <pos A="0.0321353" C="0.293573" G="0.235476" T="0.438816"/>
      <pos A="0.35167" C="0.264524" G="0.177379" T="0.206427"/>
      <pos A="0.177379" C="0.177379" G="0.293573" T="0.35167"/>
      <pos A="0.235476" C="0.264524" G="0.206427" T="0.293573"/>
      <pos A="0.177379" C="0.177379" G="0.380719" T="0.264524"/>
      <pos A="0.380719" C="0.177379" G="0.264524" T="0.177379"/>
      <pos A="0.235476" C="0.206427" G="0.177379" T="0.380719"/>
      <pos A="0.380719" C="0.177379" G="0.35167" T="0.0902321"/>
      <pos A="0.467865" C="0.177379" G="0.14833" T="0.206427"/>
      <pos A="0.264524" C="0.0902321" G="0.467865" T="0.177379"/>
      <pos A="0.177379" C="0.496914" G="0.0902321" T="0.235476"/>
      <pos A="0.119281" C="0.35167" G="0.0611842" T="0.467865"/>
    </motif>
    <motif db="0" id="M59" alt="O59" length="40" nsites="8" evalue="1.3e-003">
      <pos A="0.198018" C="0.379955" G="0.224009" T="0.198018"/>
      <pos A="0.146037" C="0.139539" G="0.185023" T="0.529402"/>
      <pos A="0.237004" C="0.185023" G="0.412443" T="0.16553"/>
      <pos A="0.288987" C="0.217511" G="0.198018" T="0.295484"/>
      <pos A="0.19152" C="0.159032" G="0.373457" T="0.275991"/>
      <pos A="0.360461" C="0.19152" G="0.25" T="0.198018"/>
      <pos A="0.19152" C="0.33447" G="0.19152" T="0.282489"/>
      <pos A="0.39295" C="0.19152" G="0.0940543" T="0.321475"/>
      <pos A="0.288987" C="0.301982" G="0.360461" T="0.0485709"/>
      <pos A="0.295484" C="0.347466" G="0.16553" T="0.19152"/>
      <pos A="0.172028" C="0.113548" G="0.379955" T="0.33447"/>
      <pos A="0.269493" C="0.159032" G="0.30848" T="0.262996"/>
      <pos A="0.314977" C="0.25" G="0.172028" T="0.262996"/>
      <pos A="0.295484" C="0.30848" G="0.19152" T="0.204516"/>
      <pos A="0.19152" C="0.224009" G="0.282489" T="0.301982"/>
      <pos A="0.269493" C="0.19152" G="0.224009" T="0.314977"/>
      <pos A="0.314977" C="0.198018" G="0.25" T="0.237004"/>
      <pos A="0.366959" C="0.217511" G="0.133041" T="0.282489"/>
      <pos A="0.262996" C="0.30848" G="0.25" T="0.178525"/>
      <pos A="0.217511" C="0.373457" G="0.120045" T="0.288987"/>
      <pos A="0.237004" C="0.33447" G="0.152534" T="0.275991"/>
      <pos A="0.237004" C="0.139539" G="0.314977" T="0.30848"/>
      <pos A="0.224009" C="0.217511" G="0.120045" T="0.438434"/>
      <pos A="0.230507" C="0.217511" G="0.25" T="0.301982"/>
      <pos A="0.126543" C="0.16553" G="0.483918" T="0.224009"/>
      <pos A="0.172028" C="0.386452" G="0.19152" T="0.25"/>
      <pos A="0.33447" C="0.0810588" G="0.19152" T="0.39295"/>
      <pos A="0.262996" C="0.152534" G="0.353963" T="0.230507"/>
      <pos A="0.399448" C="0.159032" G="0.25" T="0.19152"/>
      <pos A="0.327972" C="0.262996" G="0.172028" T="0.237004"/>
      <pos A="0.379955" C="0.262996" G="0.178525" T="0.178525"/>
      <pos A="0.314977" C="0.25" G="0.230507" T="0.204516"/>
      <pos A="0.185023" C="0.275991" G="0.224009" T="0.314977"/>
      <pos A="0.262996" C="0.237004" G="0.288987" T="0.211013"/>
      <pos A="0.152534" C="0.275991" G="0.262996" T="0.30848"/>
      <pos A="0.353963" C="0.152534" G="0.282489" T="0.211013"/>
      <pos A="0.275991" C="0.237004" G="0.314977" T="0.172028"/>
      <pos A="0.217511" C="0.321475" G="0.178525" T="0.282489"/>
      <pos A="0.347466" C="0.282489" G="0.172028" T="0.198018"/>
      <pos A="0.185023" C="0.262996" G="0.113548" T="0.438434"/>
    </motif>
    <motif db="0" id="M6" alt="O6" length="40" nsites="8" evalue="1.3e-003">
      <pos A="0.442043" C="0.222565" G="0.222565" T="0.112826"/>
      <pos A="0.222565" C="0.332304" G="0.112826" T="0.332304"/>
      <pos A="0.00308642" C="0.661523" G="0.222565" T="0.112826"/>
      <pos A="0.00308642" C="0.442043" G="0.00308642" T="0.551784"/>
      <pos A="0.00308642" C="0.332304" G="0.112826" T="0.551784"/>
      <pos A="0.00308642" C="0.551784" G="0.332304" T="0.112826"/>
      <pos A="0.112826" C="0.00308642" G="0.442043" T="0.442043"/>
      <pos A="0.00308642" C="0.00308642" G="0.661523" T="0.332304"/>
      <pos A="0.222565" C="0.442043" G="0.112826" T="0.222565"/>
      <pos A="0.222565" C="0.442043" G="0.112826" T="0.222565"/>
      <pos A="0.551784" C="0.00308642" G="0.222565" T="0.222565"/>
      <pos A="0.332304" C="0.222565" G="0.222565" T="0.222565"/>
      <pos A="0.222565" C="0.112826" G="0.112826" T="0.551784"/>
      <pos A="0.222565" C="0.00308642" G="0.661523" T="0.112826"/>
      <pos A="0.551784" C="0.00308642" G="0.442043" T="0.00308642"/>
      <pos A="0.661523" C="0.00308642" G="0.332304" T="0.00308642"/>
      <pos A="0.551784" C="0.112826" G="0.222565" T="0.112826"/>
      <pos A="0.112826" C="0.00308642" G="0.771262" T="0.112826"/>
      <pos A="0.442043" C="0.112826" G="0.112826" T="0.332304"/>
      <pos A="0.222565" C="0.00308642" G="0.332304" T="0.442043"/>
      <pos A="0.332304" C="0.00308642" G="0.661523" T="0.00308642"/>
      <pos A="0.222565" C="0.551784" G="0.00308642" T="0.222565"/>
      <pos A="0.112826" C="0.332304" G="0.442043" T="0.112826"/>
      <pos A="0.112826" C="0.222565" G="0.551784" T="0.112826"/>
      <pos A="0.00308642" C="0.332304" G="0.112826" T="0.551784"/>
      <pos A="0.112826" C="0.222565" G="0.222565" T="0.442043"/>
      <pos A="0.332304" C="0.222565" G="0.112826" T="0.332304"/>
      <pos A="0.222565" C="0.112826" G="0.442043" T="0.222565"/>
      <pos A="0.00308642" C="0.00308642" G="0.661523" T="0.332304"/>
      <pos A="0.332304" C="0.222565" G="0.332304" T="0.112826"/>
      <pos A="0.332304" C="0.222565" G="0.222565" T="0.222565"/>
      <pos A="0.442043" C="0.00308642" G="0.222565" T="0.332304"/>
      <pos A="0.551784" C="0.112826" G="0.332304" T="0.00308642"/>
      <pos A="0.00308642" C="0.112826" G="0.551784" T="0.332304"/>
      <pos A="0.222565" C="0.00308642" G="0.332304" T="0.442043"/>
      <pos A="0.00308642" C="0.222565" G="0.442043" T="0.332304"/>
      <pos A="0.442043" C="0.112826" G="0.222565" T="0.222565"/>
      <pos A="0.222565" C="0.222565" G="0.222565" T="0.332304"/>
      <pos A="0.222565" C="0.551784" G="0.00308642" T="0.222565"/>
      <pos A="0.332304" C="0.222565" G="0.332304" T="0.112826"/>
    </motif>
    <motif db="0" id="M60" alt="O60" length="40" nsites="8" evalue="1.3e-003">
      <pos A="0.285273" C="0.14418" G="0.285273" T="0.285273"/>
      <pos A="0.14418" C="0.285273" G="0.567461" T="0.00308642"/>
      <pos A="0.285273" C="0.00308642" G="0.426366" T="0.285273"/>
      <pos A="0.14418" C="0.426366" G="0.285273" T="0.14418"/>
      <pos A="0.00308642" C="0.285273" G="0.14418" T="0.567461"/>
      <pos A="0.14418" C="0.14418" G="0.285273" T="0.426366"/>
      <pos A="0.285273" C="0.285273" G="0.00308642" T="0.426366"/>
      <pos A="0.567461" C="0.285273" G="0.14418" T="0.00308642"/>
      <pos A="0.426366" C="0.14418" G="0.426366" T="0.00308642"/>
      <pos A="0.14418" C="0.14418" G="0.426366" T="0.285273"/>
      <pos A="0.426366" C="0.00308642" G="0.567461" T="0.00308642"/>
      <pos A="0.567461" C="0.00308642" G="0.285273" T="0.14418"/>
      <pos A="0.14418" C="0.567461" G="0.14418" T="0.14418"/>
      <pos A="0.00308642" C="0.567461" G="0.285273" T="0.14418"/>
      <pos A="0.567461" C="0.426366" G="0.00308642" T="0.00308642"/>
      <pos A="0.285273" C="0.426366" G="0.00308642" T="0.285273"/>
      <pos A="0.567461" C="0.285273" G="0.00308642" T="0.14418"/>
      <pos A="0.285273" C="0.285273" G="0.285273" T="0.14418"/>
      <pos A="0.426366" C="0.00308642" G="0.426366" T="0.14418"/>
      <pos A="0.285273" C="0.426366" G="0.14418" T="0.14418"/>
      <pos A="0.14418" C="0.567461" G="0.14418" T="0.14418"/>
      <pos A="0.567461" C="0.14418" G="0.00308642" T="0.285273"/>
      <pos A="0.426366" C="0.00308642" G="0.426366" T="0.14418"/>
      <pos A="0.14418" C="0.426366" G="0.285273" T="0.14418"/>
      <pos A="0.14418" C="0.14418" G="0.426366" T="0.285273"/>
      <pos A="0.285273" C="0.14418" G="0.00308642" T="0.567461"/>
      <pos A="0.285273" C="0.14418" G="0.285273" T="0.285273"/>
      <pos A="0.426366" C="0.14418" G="0.14418" T="0.285273"/>
      <pos A="0.426366" C="0.285273" G="0.285273" T="0.00308642"/>
      <pos A="0.14418" C="0.567461" G="0.00308642" T="0.285273"/>
      <pos A="0.00308642" C="0.14418" G="0.00308642" T="0.849647"/>
      <pos A="0.00308642" C="0.426366" G="0.285273" T="0.285273"/>
      <pos A="0.285273" C="0.567461" G="0.00308642" T="0.14418"/>
      <pos A="0.285273" C="0.285273" G="0.14418" T="0.285273"/>
      <pos A="0.00308642" C="0.708554" G="0.14418" T="0.14418"/>
      <pos A="0.426366" C="0.00308642" G="0.14418" T="0.426366"/>
      <pos A="0.00308642" C="0.14418" G="0.285273" T="0.567461"/>
      <pos A="0.14418" C="0.426366" G="0.14418" T="0.285273"/>
      <pos A="0.00308642" C="0.14418" G="0.426366" T="0.426366"/>
      <pos A="0.14418" C="0.00308642" G="0.14418" T="0.708554"/>
    </motif>
    <motif db="0" id="M61" alt="O61" length="40" nsites="8" evalue="1.3e-003">
      <pos A="0.0460277" C="0.243559" G="0.312265" T="0.398148"/>
      <pos A="0.303677" C="0.269323" G="0.166264" T="0.260736"/>
      <pos A="0.157676" C="0.243559" G="0.200617" T="0.398148"/>
      <pos A="0.363795" C="0.166264" G="0.320853" T="0.149087"/>
      <pos A="0.303677" C="0.303677" G="0.217794" T="0.174852"/>
      <pos A="0.423913" C="0.166264" G="0.217794" T="0.192029"/>
      <pos A="0.329442" C="0.33803" G="0.0975575" T="0.234971"/>
      <pos A="0.183441" C="0.269323" G="0.260736" T="0.286501"/>
      <pos A="0.312265" C="0.243559" G="0.226382" T="0.217794"/>
      <pos A="0.406737" C="0.243559" G="0.192029" T="0.157676"/>
      <pos A="0.329442" C="0.131911" G="0.166264" T="0.372383"/>
      <pos A="0.123322" C="0.131911" G="0.320853" T="0.423913"/>
      <pos A="0.33803" C="0.329442" G="0.234971" T="0.0975575"/>
      <pos A="0.286501" C="0.174852" G="0.106146" T="0.432502"/>
      <pos A="0.303677" C="0.260736" G="0.277912" T="0.157676"/>
      <pos A="0.277912" C="0.183441" G="0.157676" T="0.380972"/>
      <pos A="0.475443" C="0.131911" G="0.295088" T="0.0975575"/>
      <pos A="0.114734" C="0.406737" G="0.329442" T="0.149087"/>
      <pos A="0.174852" C="0.329442" G="0.234971" T="0.260736"/>
      <pos A="0.123322" C="0.303677" G="0.166264" T="0.406737"/>
      <pos A="0.174852" C="0.183441" G="0.33803" T="0.303677"/>
      <pos A="0.149087" C="0.149087" G="0.269323" T="0.432502"/>
      <pos A="0.131911" C="0.363795" G="0.303677" T="0.200617"/>
      <pos A="0.200617" C="0.174852" G="0.243559" T="0.380972"/>
      <pos A="0.252147" C="0.157676" G="0.441089" T="0.149087"/>
      <pos A="0.33803" C="0.209206" G="0.260736" T="0.192029"/>
      <pos A="0.33803" C="0.183441" G="0.260736" T="0.217794"/>
      <pos A="0.466854" C="0.106146" G="0.192029" T="0.234971"/>
      <pos A="0.234971" C="0.217794" G="0.329442" T="0.217794"/>
      <pos A="0.33803" C="0.269323" G="0.140499" T="0.252147"/>
      <pos A="0.217794" C="0.200617" G="0.269323" T="0.312265"/>
      <pos A="0.295088" C="0.269323" G="0.166264" T="0.269323"/>
      <pos A="0.346618" C="0.260736" G="0.192029" T="0.200617"/>
      <pos A="0.166264" C="0.312265" G="0.192029" T="0.329442"/>
      <pos A="0.329442" C="0.174852" G="0.269323" T="0.226382"/>
      <pos A="0.329442" C="0.320853" G="0.200617" T="0.149087"/>
      <pos A="0.277912" C="0.243559" G="0.114734" T="0.363795"/>
      <pos A="0.38956" C="0.157676" G="0.234971" T="0.217794"/>
      <pos A="0.286501" C="0.38956" G="0.234971" T="0.0889699"/>
      <pos A="0.260736" C="0.209206" G="0.157676" T="0.372383"/>
    </motif>
    <motif db="0" id="M62" alt="O62" length="40" nsites="8" evalue="1.3e-003">
      <pos A="0.369716" C="0.167696" G="0.257482" T="0.205106"/>
      <pos A="0.175177" C="0.197625" G="0.294894" T="0.332304"/>
      <pos A="0.264965" C="0.324823" G="0.167696" T="0.242518"/>
      <pos A="0.377198" C="0.332304" G="0.175177" T="0.11532"/>
      <pos A="0.369716" C="0.145248" G="0.332304" T="0.152731"/>
      <pos A="0.190142" C="0.279929" G="0.242518" T="0.287411"/>
      <pos A="0.264965" C="0.212589" G="0.272446" T="0.25"/>
      <pos A="0.294894" C="0.339787" G="0.0853906" T="0.279929"/>
      <pos A="0.354752" C="0.11532" G="0.145248" T="0.38468"/>
      <pos A="0.339787" C="0.0853906" G="0.45202" T="0.122802"/>
      <pos A="0.137767" C="0.227554" G="0.369716" T="0.264965"/>
      <pos A="0.347269" C="0.264965" G="0.152731" T="0.235035"/>
      <pos A="0.257482" C="0.287411" G="0.145248" T="0.309858"/>
      <pos A="0.31734" C="0.272446" G="0.205106" T="0.205106"/>
      <pos A="0.212589" C="0.287411" G="0.0928731" T="0.407127"/>
      <pos A="0.347269" C="0.25" G="0.100356" T="0.302375"/>
      <pos A="0.107838" C="0.332304" G="0.235035" T="0.324823"/>
      <pos A="0.25" C="0.145248" G="0.257482" T="0.347269"/>
      <pos A="0.197625" C="0.107838" G="0.392162" T="0.302375"/>
      <pos A="0.264965" C="0.107838" G="0.392162" T="0.235035"/>
      <pos A="0.272446" C="0.354752" G="0.212589" T="0.160213"/>
      <pos A="0.324823" C="0.272446" G="0.242518" T="0.160213"/>
      <pos A="0.287411" C="0.205106" G="0.18266" T="0.324823"/>
      <pos A="0.324823" C="0.242518" G="0.0704267" T="0.362233"/>
      <pos A="0.294894" C="0.264965" G="0.242518" T="0.197625"/>
      <pos A="0.220071" C="0.25" G="0.205106" T="0.324823"/>
      <pos A="0.242518" C="0.197625" G="0.235035" T="0.324823"/>
      <pos A="0.160213" C="0.220071" G="0.279929" T="0.339787"/>
      <pos A="0.339787" C="0.190142" G="0.167696" T="0.302375"/>
      <pos A="0.167696" C="0.279929" G="0.31734" T="0.235035"/>
      <pos A="0.339787" C="0.38468" G="0.145248" T="0.130284"/>
      <pos A="0.190142" C="0.369716" G="0.190142" T="0.25"/>
      <pos A="0.220071" C="0.25" G="0.0928731" T="0.437056"/>
      <pos A="0.279929" C="0.175177" G="0.324823" T="0.220071"/>
      <pos A="0.152731" C="0.302375" G="0.190142" T="0.354752"/>
      <pos A="0.377198" C="0.122802" G="0.205106" T="0.294894"/>
      <pos A="0.152731" C="0.18266" G="0.45202" T="0.212589"/>
      <pos A="0.212589" C="0.205106" G="0.377198" T="0.205106"/>
      <pos A="0.272446" C="0.18266" G="0.160213" T="0.38468"/>
      <pos A="0.414609" C="0.145248" G="0.257482" T="0.18266"/>
    </motif>
    <motif db="0" id="M63" alt="O63" length="40" nsites="8" evalue="1.3e-003">
      <pos A="0.0648148" C="0.435185" G="0.435185" T="0.0648148"/>
      <pos A="0.188272" C="0.435185" G="0.126543" T="0.25"/>
      <pos A="0.435185" C="0.25" G="0.25" T="0.0648148"/>
      <pos A="0.188272" C="0.373457" G="0.311728" T="0.126543"/>
      <pos A="0.188272" C="0.435185" G="0.0648148" T="0.311728"/>
      <pos A="0.0648148" C="0.311728" G="0.311728" T="0.311728"/>
      <pos A="0.311728" C="0.188272" G="0.188272" T="0.311728"/>
      <pos A="0.00308642" C="0.311728" G="0.25" T="0.435185"/>
      <pos A="0.25" C="0.496914" G="0.126543" T="0.126543"/>
      <pos A="0.311728" C="0.188272" G="0.311728" T="0.188272"/>
      <pos A="0.188272" C="0.0648148" G="0.311728" T="0.435185"/>
      <pos A="0.00308642" C="0.311728" G="0.496914" T="0.188272"/>
      <pos A="0.00308642" C="0.373457" G="0.311728" T="0.311728"/>
      <pos A="0.25" C="0.496914" G="0.188272" T="0.0648148"/>
      <pos A="0.311728" C="0.373457" G="0.0648148" T="0.25"/>
      <pos A="0.188272" C="0.25" G="0.435185" T="0.126543"/>
      <pos A="0.373457" C="0.188272" G="0.25" T="0.188272"/>
      <pos A="0.311728" C="0.0648148" G="0.311728" T="0.311728"/>
      <pos A="0.00308642" C="0.188272" G="0.805556" T="0.00308642"/>
      <pos A="0.188272" C="0.126543" G="0.373457" T="0.311728"/>
      <pos A="0.126543" C="0.435185" G="0.373457" T="0.0648148"/>
      <pos A="0.188272" C="0.25" G="0.126543" T="0.435185"/>
      <pos A="0.0648148" C="0.496914" G="0.0648148" T="0.373457"/>
      <pos A="0.496914" C="0.25" G="0.126543" T="0.126543"/>
      <pos A="0.435185" C="0.00308642" G="0.311728" T="0.25"/>
      <pos A="0.25" C="0.311728" G="0.373457" T="0.0648148"/>
      <pos A="0.00308642" C="0.435185" G="0.435185" T="0.126543"/>
      <pos A="0.00308642" C="0.311728" G="0.188272" T="0.496914"/>
      <pos A="0.126543" C="0.311728" G="0.25" T="0.311728"/>
      <pos A="0.188272" C="0.188272" G="0.435185" T="0.188272"/>
      <pos A="0.25" C="0.311728" G="0.373457" T="0.0648148"/>
      <pos A="0.126543" C="0.126543" G="0.496914" T="0.25"/>
      <pos A="0.188272" C="0.373457" G="0.25" T="0.188272"/>
      <pos A="0.126543" C="0.435185" G="0.0648148" T="0.373457"/>
      <pos A="0.496914" C="0.25" G="0.188272" T="0.0648148"/>
      <pos A="0.311728" C="0.188272" G="0.25" T="0.25"/>
      <pos A="0.188272" C="0.00308642" G="0.62037" T="0.188272"/>
      <pos A="0.126543" C="0.435185" G="0.25" T="0.188272"/>
      <pos A="0.188272" C="0.373457" G="0.0648148" T="0.373457"/>
      <pos A="0.25" C="0.188272" G="0.188272" T="0.373457"/>
    </motif>
    <motif db="0" id="M64" alt="O64" length="40" nsites="8" evalue="1.3e-003">
      <pos A="0.272446" C="0.18266" G="0.18266" T="0.362233"/>
      <pos A="0.0928731" C="0.272446" G="0.0928731" T="0.541807"/>
      <pos A="0.00308642" C="0.721381" G="0.0928731" T="0.18266"/>
      <pos A="0.362233" C="0.45202" G="0.0928731" T="0.0928731"/>
      <pos A="0.0928731" C="0.541807" G="0.0928731" T="0.272446"/>
      <pos A="0.362233" C="0.18266" G="0.00308642" T="0.45202"/>
      <pos A="0.541807" C="0.00308642" G="0.18266" T="0.272446"/>
      <pos A="0.0928731" C="0.18266" G="0.631594" T="0.0928731"/>
      <pos A="0.00308642" C="0.362233" G="0.362233" T="0.272446"/>
      <pos A="0.272446" C="0.362233" G="0.362233" T="0.00308642"/>
      <pos A="0.541807" C="0.18266" G="0.0928731" T="0.18266"/>
      <pos A="0.272446" C="0.18266" G="0.272446" T="0.272446"/>
      <pos A="0.00308642" C="0.45202" G="0.362233" T="0.18266"/>
      <pos A="0.362233" C="0.362233" G="0.18266" T="0.0928731"/>
      <pos A="0.362233" C="0.0928731" G="0.18266" T="0.362233"/>
      <pos A="0.0928731" C="0.362233" G="0.272446" T="0.272446"/>
      <pos A="0.362233" C="0.18266" G="0.45202" T="0.00308642"/>
      <pos A="0.45202" C="0.18266" G="0.18266" T="0.18266"/>
      <pos A="0.0928731" C="0.18266" G="0.541807" T="0.18266"/>
      <pos A="0.541807" C="0.00308642" G="0.272446" T="0.18266"/>
      <pos A="0.18266" C="0.00308642" G="0.45202" T="0.362233"/>
      <pos A="0.45202" C="0.0928731" G="0.272446" T="0.18266"/>
      <pos A="0.631594" C="0.00308642" G="0.18266" T="0.18266"/>
      <pos A="0.0928731" C="0.541807" G="0.00308642" T="0.362233"/>
      <pos A="0.272446" C="0.0928731" G="0.362233" T="0.272446"/>
      <pos A="0.18266" C="0.18266" G="0.18266" T="0.45202"/>
      <pos A="0.272446" C="0.541807" G="0.00308642" T="0.18266"/>
      <pos A="0.362233" C="0.0928731" G="0.18266" T="0.362233"/>
      <pos A="0.18266" C="0.00308642" G="0.45202" T="0.362233"/>
      <pos A="0.18266" C="0.18266" G="0.45202" T="0.18266"/>
      <pos A="0.811167" C="0.00308642" G="0.18266" T="0.00308642"/>
      <pos A="0.0928731" C="0.0928731" G="0.272446" T="0.541807"/>
      <pos A="0.362233" C="0.362233" G="0.18266" T="0.0928731"/>
      <pos A="0.631594" C="0.0928731" G="0.0928731" T="0.18266"/>
      <pos A="0.362233" C="0.18266" G="0.0928731" T="0.362233"/>
      <pos A="0.18266" C="0.362233" G="0.272446" T="0.18266"/>
      <pos A="0.18266" C="0.631594" G="0.0928731" T="0.0928731"/>
      <pos A="0.272446" C="0.00308642" G="0.18266" T="0.541807"/>
      <pos A="0.00308642" C="0.362233" G="0.45202" T="0.18266"/>
      <pos A="0.362233" C="0.18266" G="0.0928731" T="0.362233"/>
    </motif>
    <motif db="0" id="M65" alt="O65" length="40" nsites="8" evalue="1.3e-003">
      <pos A="0.00308642" C="0.00308642" G="0.990741" T="0.00308642"/>
      <pos A="0.990741" C="0.00308642" G="0.00308642" T="0.00308642"/>
      <pos A="0.00308642" C="0.990741" G="0.00308642" T="0.00308642"/>
      <pos A="0.00308642" C="0.00308642" G="0.00308642" T="0.990741"/>
      <pos A="0.00308642" C="0.990741" G="0.00308642" T="0.00308642"/>
      <pos A="0.00308642" C="0.990741" G="0.00308642" T="0.00308642"/>
      <pos A="0.990741" C="0.00308642" G="0.00308642" T="0.00308642"/>
      <pos A="0.00308642" C="0.00308642" G="0.990741" T="0.00308642"/>
      <pos A="0.00308642" C="0.00308642" G="0.00308642" T="0.990741"/>
      <pos A="0.990741" C="0.00308642" G="0.00308642" T="0.00308642"/>
      <pos A="0.00308642" C="0.00308642" G="0.990741" T="0.00308642"/>
      <pos A="0.00308642" C="0.00308642" G="0.00308642" T="0.990741"/>
      <pos A="0.00308642" C="0.00308642" G="0.00308642" T="0.990741"/>
      <pos A="0.990741" C="0.00308642" G="0.00308642" T="0.00308642"/>
      <pos A="0.00308642" C="0.00308642" G="0.990741" T="0.00308642"/>
      <pos A="0.990741" C="0.00308642" G="0.00308642" T="0.00308642"/>
      <pos A="0.990741" C="0.00308642" G="0.00308642" T="0.00308642"/>
      <pos A="0.990741" C="0.00308642" G="0.00308642" T="0.00308642"/>
      <pos A="0.00308642" C="0.00308642" G="0.00308642" T="0.990741"/>
      <pos A="0.990741" C="0.00308642" G="0.00308642" T="0.00308642"/>
      <pos A="0.00308642" C="0.00308642" G="0.990741" T="0.00308642"/>
      <pos A="0.00308642" C="0.990741" G="0.00308642" T="0.00308642"/>
      <pos A="0.990741" C="0.00308642" G="0.00308642" T="0.00308642"/>
      <pos A="0.00308642" C="0.00308642" G="0.990741" T="0.00308642"/>
      <pos A="0.00308642" C="0.00308642" G="0.00308642" T="0.990741"/>
      <pos A="0.00308642" C="0.00308642" G="0.990741" T="0.00308642"/>
      <pos A="0.00308642" C="0.00308642" G="0.990741" T="0.00308642"/>
      <pos A="0.00308642" C="0.00308642" G="0.990741" T="0.00308642"/>
      <pos A="0.00308642" C="0.00308642" G="0.00308642" T="0.990741"/>
      <pos A="0.00308642" C="0.00308642" G="0.990741" T="0.00308642"/>
      <pos A="0.990741" C="0.00308642" G="0.00308642" T="0.00308642"/>
      <pos A="0.00308642" C="0.00308642" G="0.990741" T="0.00308642"/>
      <pos A="0.990741" C="0.00308642" G="0.00308642" T="0.00308642"/>
      <pos A="0.00308642" C="0.00308642" G="0.990741" T="0.00308642"/>
      <pos A="0.00308642" C="0.00308642" G="0.00308642" T="0.990741"/>
      <pos A="0.00308642" C="0.00308642" G="0.990741" T="0.00308642"/>
      <pos A="0.990741" C="0.00308642" G="0.00308642" T="0.00308642"/>
      <pos A="0.00308642" C="0.990741" G="0.00308642" T="0.00308642"/>
      <pos A="0.990741" C="0.00308642" G="0.00308642" T="0.00308642"/>
      <pos A="0.00308642" C="0.00308642" G="0.990741" T="0.00308642"/>
    </motif>
    <motif db="0" id="M66" alt="O66" length="40" nsites="8" evalue="1.3e-003">
      <pos A="0.200617" C="0.200617" G="0.200617" T="0.398148"/>
      <pos A="0.398148" C="0.398148" G="0.00308642" T="0.200617"/>
      <pos A="0.00308642" C="0.200617" G="0.200617" T="0.595679"/>
      <pos A="0.00308642" C="0.200617" G="0.200617" T="0.595679"/>
      <pos A="0.398148" C="0.200617" G="0.200617" T="0.200617"/>
      <pos A="0.595679" C="0.398148" G="0.00308642" T="0.00308642"/>
      <pos A="0.398148" C="0.00308642" G="0.595679" T="0.00308642"/>
      <pos A="0.200617" C="0.00308642" G="0.200617" T="0.595679"/>
      <pos A="0.00308642" C="0.595679" G="0.00308642" T="0.398148"/>
      <pos A="0.200617" C="0.200617" G="0.398148" T="0.200617"/>
      <pos A="0.398148" C="0.200617" G="0.200617" T="0.200617"/>
      <pos A="0.398148" C="0.398148" G="0.00308642" T="0.200617"/>
      <pos A="0.200617" C="0.595679" G="0.200617" T="0.00308642"/>
      <pos A="0.00308642" C="0.990741" G="0.00308642" T="0.00308642"/>
      <pos A="0.200617" C="0.200617" G="0.00308642" T="0.595679"/>
      <pos A="0.200617" C="0.200617" G="0.398148" T="0.200617"/>
      <pos A="0.00308642" C="0.200617" G="0.398148" T="0.398148"/>
      <pos A="0.00308642" C="0.398148" G="0.00308642" T="0.595679"/>
      <pos A="0.00308642" C="0.398148" G="0.200617" T="0.398148"/>
      <pos A="0.00308642" C="0.79321" G="0.200617" T="0.00308642"/>
      <pos A="0.00308642" C="0.398148" G="0.00308642" T="0.595679"/>
      <pos A="0.00308642" C="0.398148" G="0.595679" T="0.00308642"/>
      <pos A="0.00308642" C="0.398148" G="0.200617" T="0.398148"/>
      <pos A="0.200617" C="0.00308642" G="0.398148" T="0.398148"/>
      <pos A="0.398148" C="0.200617" G="0.398148" T="0.00308642"/>
      <pos A="0.398148" C="0.00308642" G="0.200617" T="0.398148"/>
      <pos A="0.200617" C="0.200617" G="0.595679" T="0.00308642"/>
      <pos A="0.398148" C="0.200617" G="0.00308642" T="0.398148"/>
      <pos A="0.00308642" C="0.595679" G="0.398148" T="0.00308642"/>
      <pos A="0.200617" C="0.398148" G="0.200617" T="0.200617"/>
      <pos A="0.398148" C="0.00308642" G="0.00308642" T="0.595679"/>
      <pos A="0.00308642" C="0.200617" G="0.79321" T="0.00308642"/>
      <pos A="0.200617" C="0.398148" G="0.200617" T="0.200617"/>
      <pos A="0.200617" C="0.595679" G="0.200617" T="0.00308642"/>
      <pos A="0.00308642" C="0.00308642" G="0.00308642" T="0.990741"/>
      <pos A="0.00308642" C="0.595679" G="0.200617" T="0.200617"/>
      <pos A="0.200617" C="0.200617" G="0.00308642" T="0.595679"/>
      <pos A="0.595679" C="0.200617" G="0.00308642" T="0.200617"/>
      <pos A="0.200617" C="0.200617" G="0.595679" T="0.00308642"/>
      <pos A="0.00308642" C="0.398148" G="0.595679" T="0.00308642"/>
    </motif>
    <motif db="0" id="M67" alt="O67" length="40" nsites="8" evalue="1.3e-003">
      <pos A="0.152534" C="0.321475" G="0.224009" T="0.301982"/>
      <pos A="0.288987" C="0.386452" G="0.204516" T="0.120045"/>
      <pos A="0.353963" C="0.256498" G="0.243502" T="0.146037"/>
      <pos A="0.314977" C="0.19152" G="0.224009" T="0.269493"/>
      <pos A="0.33447" C="0.16553" G="0.347466" T="0.152534"/>
      <pos A="0.288987" C="0.159032" G="0.19152" T="0.360461"/>
      <pos A="0.347466" C="0.10705" G="0.243502" T="0.301982"/>
      <pos A="0.230507" C="0.224009" G="0.282489" T="0.262996"/>
      <pos A="0.139539" C="0.198018" G="0.33447" T="0.327972"/>
      <pos A="0.185023" C="0.457927" G="0.211013" T="0.146037"/>
      <pos A="0.321475" C="0.288987" G="0.146037" T="0.243502"/>
      <pos A="0.217511" C="0.224009" G="0.327972" T="0.230507"/>
      <pos A="0.288987" C="0.133041" G="0.262996" T="0.314977"/>
      <pos A="0.256498" C="0.159032" G="0.301982" T="0.282489"/>
      <pos A="0.321475" C="0.152534" G="0.139539" T="0.386452"/>
      <pos A="0.19152" C="0.224009" G="0.139539" T="0.444931"/>
      <pos A="0.0355753" C="0.217511" G="0.211013" T="0.5359"/>
      <pos A="0.230507" C="0.282489" G="0.243502" T="0.243502"/>
      <pos A="0.19152" C="0.256498" G="0.275991" T="0.275991"/>
      <pos A="0.295484" C="0.262996" G="0.25" T="0.19152"/>
      <pos A="0.360461" C="0.224009" G="0.243502" T="0.172028"/>
      <pos A="0.230507" C="0.295484" G="0.295484" T="0.178525"/>
      <pos A="0.204516" C="0.360461" G="0.172028" T="0.262996"/>
      <pos A="0.33447" C="0.237004" G="0.237004" T="0.19152"/>
      <pos A="0.39295" C="0.327972" G="0.126543" T="0.152534"/>
      <pos A="0.256498" C="0.10705" G="0.269493" T="0.366959"/>
      <pos A="0.269493" C="0.172028" G="0.282489" T="0.275991"/>
      <pos A="0.314977" C="0.269493" G="0.282489" T="0.133041"/>
      <pos A="0.16553" C="0.353963" G="0.295484" T="0.185023"/>
      <pos A="0.464425" C="0.152534" G="0.178525" T="0.204516"/>
      <pos A="0.0940543" C="0.230507" G="0.269493" T="0.405946"/>
      <pos A="0.256498" C="0.30848" G="0.256498" T="0.178525"/>
      <pos A="0.275991" C="0.204516" G="0.152534" T="0.366959"/>
      <pos A="0.340968" C="0.100552" G="0.347466" T="0.211013"/>
      <pos A="0.0680632" C="0.288987" G="0.224009" T="0.418941"/>
      <pos A="0.282489" C="0.178525" G="0.269493" T="0.269493"/>
      <pos A="0.288987" C="0.275991" G="0.204516" T="0.230507"/>
      <pos A="0.25" C="0.282489" G="0.230507" T="0.237004"/>
      <pos A="0.237004" C="0.25" G="0.146037" T="0.366959"/>
      <pos A="0.347466" C="0.204516" G="0.139539" T="0.30848"/>
    </motif>
    <motif db="0" id="M68" alt="O68" length="40" nsites="8" evalue="1.3e-003">
      <pos A="0.496914" C="0.373457" G="0.126543" T="0.00308642"/>
      <pos A="0.126543" C="0.25" G="0.373457" T="0.25"/>
      <pos A="0.496914" C="0.25" G="0.25" T="0.00308642"/>
      <pos A="0.373457" C="0.25" G="0.25" T="0.126543"/>
      <pos A="0.126543" C="0.496914" G="0.25" T="0.126543"/>
      <pos A="0.373457" C="0.00308642" G="0.126543" T="0.496914"/>
      <pos A="0.00308642" C="0.25" G="0.62037" T="0.126543"/>
      <pos A="0.25" C="0.00308642" G="0.373457" T="0.373457"/>
      <pos A="0.00308642" C="0.496914" G="0.373457" T="0.126543"/>
      <pos A="0.25" C="0.25" G="0.373457" T="0.126543"/>
      <pos A="0.126543" C="0.25" G="0.496914" T="0.126543"/>
      <pos A="0.743827" C="0.25" G="0.00308642" T="0.00308642"/>
      <pos A="0.00308642" C="0.126543" G="0.743827" T="0.126543"/>
      <pos A="0.25" C="0.126543" G="0.496914" T="0.126543"/>
      <pos A="0.126543" C="0.373457" G="0.496914" T="0.00308642"/>
      <pos A="0.62037" C="0.25" G="0.126543" T="0.00308642"/>
      <pos A="0.126543" C="0.62037" G="0.126543" T="0.126543"/>
      <pos A="0.25" C="0.373457" G="0.25" T="0.126543"/>
      <pos A="0.126543" C="0.496914" G="0.126543" T="0.25"/>
      <pos A="0.00308642" C="0.62037" G="0.25" T="0.126543"/>
      <pos A="0.373457" C="0.00308642" G="0.126543" T="0.496914"/>
      <pos A="0.25" C="0.25" G="0.496914" T="0.00308642"/>
      <pos A="0.25" C="0.496914" G="0.126543" T="0.126543"/>
      <pos A="0.62037" C="0.126543" G="0.25" T="0.00308642"/>
      <pos A="0.00308642" C="0.373457" G="0.373457" T="0.25"/>
      <pos A="0.496914" C="0.126543" G="0.25" T="0.126543"/>
      <pos A="0.25" C="0.373457" G="0.126543" T="0.25"/>
      <pos A="0.25" C="0.496914" G="0.126543" T="0.126543"/>
      <pos A="0.126543" C="0.496914" G="0.25" T="0.126543"/>
      <pos A="0.25" C="0.00308642" G="0.496914" T="0.25"/>
      <pos A="0.00308642" C="0.373457" G="0.496914" T="0.126543"/>
      <pos A="0.373457" C="0.25" G="0.25" T="0.126543"/>
      <pos A="0.496914" C="0.126543" G="0.25" T="0.126543"/>
      <pos A="0.25" C="0.126543" G="0.496914" T="0.126543"/>
      <pos A="0.743827" C="0.126543" G="0.00308642" T="0.126543"/>
      <pos A="0.496914" C="0.373457" G="0.126543" T="0.00308642"/>
      <pos A="0.62037" C="0.126543" G="0.126543" T="0.126543"/>
      <pos A="0.990741" C="0.00308642" G="0.00308642" T="0.00308642"/>
      <pos A="0.25" C="0.00308642" G="0.496914" T="0.25"/>
      <pos A="0.00308642" C="0.373457" G="0.373457" T="0.25"/>
    </motif>
    <motif db="0" id="M69" alt="O69" length="40" nsites="8" evalue="1.3e-003">
      <pos A="0.398148" C="0.200617" G="0.299383" T="0.101852"/>
      <pos A="0.79321" C="0.101852" G="0.00308642" T="0.101852"/>
      <pos A="0.79321" C="0.00308642" G="0.00308642" T="0.200617"/>
      <pos A="0.101852" C="0.101852" G="0.496914" T="0.299383"/>
      <pos A="0.00308642" C="0.101852" G="0.79321" T="0.101852"/>
      <pos A="0.101852" C="0.101852" G="0.496914" T="0.299383"/>
      <pos A="0.200617" C="0.200617" G="0.200617" T="0.398148"/>
      <pos A="0.398148" C="0.200617" G="0.299383" T="0.101852"/>
      <pos A="0.00308642" C="0.00308642" G="0.398148" T="0.595679"/>
      <pos A="0.101852" C="0.101852" G="0.398148" T="0.398148"/>
      <pos A="0.101852" C="0.200617" G="0.496914" T="0.200617"/>
      <pos A="0.595679" C="0.00308642" G="0.398148" T="0.00308642"/>
      <pos A="0.398148" C="0.101852" G="0.299383" T="0.200617"/>
      <pos A="0.496914" C="0.200617" G="0.101852" T="0.200617"/>
      <pos A="0.00308642" C="0.299383" G="0.299383" T="0.398148"/>
      <pos A="0.200617" C="0.299383" G="0.200617" T="0.299383"/>
      <pos A="0.299383" C="0.00308642" G="0.398148" T="0.299383"/>
      <pos A="0.595679" C="0.101852" G="0.200617" T="0.101852"/>
      <pos A="0.398148" C="0.299383" G="0.101852" T="0.200617"/>
      <pos A="0.694444" C="0.101852" G="0.101852" T="0.101852"/>
      <pos A="0.101852" C="0.200617" G="0.299383" T="0.398148"/>
      <pos A="0.299383" C="0.299383" G="0.299383" T="0.101852"/>
      <pos A="0.299383" C="0.101852" G="0.398148" T="0.200617"/>
      <pos A="0.694444" C="0.101852" G="0.101852" T="0.101852"/>
      <pos A="0.101852" C="0.101852" G="0.200617" T="0.595679"/>
      <pos A="0.200617" C="0.00308642" G="0.200617" T="0.595679"/>
      <pos A="0.496914" C="0.200617" G="0.200617" T="0.101852"/>
      <pos A="0.398148" C="0.101852" G="0.398148" T="0.101852"/>
      <pos A="0.101852" C="0.496914" G="0.200617" T="0.200617"/>
      <pos A="0.299383" C="0.398148" G="0.00308642" T="0.299383"/>
      <pos A="0.101852" C="0.299383" G="0.101852" T="0.496914"/>
      <pos A="0.101852" C="0.398148" G="0.00308642" T="0.496914"/>
      <pos A="0.101852" C="0.299383" G="0.299383" T="0.299383"/>
      <pos A="0.299383" C="0.496914" G="0.101852" T="0.101852"/>
      <pos A="0.299383" C="0.101852" G="0.299383" T="0.299383"/>
      <pos A="0.200617" C="0.398148" G="0.00308642" T="0.398148"/>
      <pos A="0.694444" C="0.00308642" G="0.299383" T="0.00308642"/>
      <pos A="0.595679" C="0.200617" G="0.101852" T="0.101852"/>
      <pos A="0.595679" C="0.200617" G="0.101852" T="0.101852"/>
      <pos A="0.299383" C="0.200617" G="0.101852" T="0.398148"/>
    </motif>
    <motif db="0" id="M70" alt="O70" length="40" nsites="8" evalue="1.3e-003">
      <pos A="0.332304" C="0.332304" G="0.00308642" T="0.332304"/>
      <pos A="0.332304" C="0.00308642" G="0.332304" T="0.332304"/>
      <pos A="0.661523" C="0.00308642" G="0.332304" T="0.00308642"/>
      <pos A="0.661523" C="0.00308642" G="0.00308642" T="0.332304"/>
      <pos A="0.332304" C="0.332304" G="0.00308642" T="0.332304"/>
      <pos A="0.00308642" C="0.00308642" G="0.00308642" T="0.990741"/>
      <pos A="0.332304" C="0.00308642" G="0.332304" T="0.332304"/>
      <pos A="0.00308642" C="0.00308642" G="0.990741" T="0.00308642"/>
      <pos A="0.332304" C="0.661523" G="0.00308642" T="0.00308642"/>
      <pos A="0.661523" C="0.332304" G="0.00308642" T="0.00308642"/>
      <pos A="0.332304" C="0.332304" G="0.332304" T="0.00308642"/>
      <pos A="0.332304" C="0.00308642" G="0.332304" T="0.332304"/>
      <pos A="0.661523" C="0.00308642" G="0.332304" T="0.00308642"/>
      <pos A="0.332304" C="0.00308642" G="0.332304" T="0.332304"/>
      <pos A="0.332304" C="0.00308642" G="0.661523" T="0.00308642"/>
      <pos A="0.332304" C="0.332304" G="0.00308642" T="0.332304"/>
      <pos A="0.332304" C="0.332304" G="0.332304" T="0.00308642"/>
      <pos A="0.661523" C="0.332304" G="0.00308642" T="0.00308642"/>
      <pos A="0.332304" C="0.00308642" G="0.661523" T="0.00308642"/>
      <pos A="0.332304" C="0.661523" G="0.00308642" T="0.00308642"/>
      <pos A="0.00308642" C="0.332304" G="0.332304" T="0.332304"/>
      <pos A="0.00308642" C="0.00308642" G="0.332304" T="0.661523"/>
      <pos A="0.332304" C="0.00308642" G="0.332304" T="0.332304"/>
      <pos A="0.332304" C="0.332304" G="0.332304" T="0.00308642"/>
      <pos A="0.00308642" C="0.990741" G="0.00308642" T="0.00308642"/>
      <pos A="0.332304" C="0.661523" G="0.00308642" T="0.00308642"/>
      <pos A="0.332304" C="0.00308642" G="0.332304" T="0.332304"/>
      <pos A="0.332304" C="0.00308642" G="0.332304" T="0.332304"/>
      <pos A="0.00308642" C="0.00308642" G="0.661523" T="0.332304"/>
      <pos A="0.661523" C="0.00308642" G="0.00308642" T="0.332304"/>
      <pos A="0.00308642" C="0.00308642" G="0.661523" T="0.332304"/>
      <pos A="0.990741" C="0.00308642" G="0.00308642" T="0.00308642"/>
      <pos A="0.00308642" C="0.332304" G="0.661523" T="0.00308642"/>
      <pos A="0.661523" C="0.332304" G="0.00308642" T="0.00308642"/>
      <pos A="0.332304" C="0.332304" G="0.332304" T="0.00308642"/>
      <pos A="0.332304" C="0.00308642" G="0.661523" T="0.00308642"/>
      <pos A="0.332304" C="0.00308642" G="0.332304" T="0.332304"/>
      <pos A="0.661523" C="0.00308642" G="0.332304" T="0.00308642"/>
      <pos A="0.332304" C="0.00308642" G="0.00308642" T="0.661523"/>
      <pos A="0.00308642" C="0.00308642" G="0.332304" T="0.661523"/>
    </motif>
    <motif db="0" id="M71" alt="O71" length="40" nsites="8" evalue="1.3e-003">
      <pos A="0.204516" C="0.25" G="0.295484" T="0.25"/>
      <pos A="0.353963" C="0.16553" G="0.360461" T="0.120045"/>
      <pos A="0.386452" C="0.16553" G="0.211013" T="0.237004"/>
      <pos A="0.185023" C="0.25" G="0.146037" T="0.418941"/>
      <pos A="0.146037" C="0.386452" G="0.262996" T="0.204516"/>
      <pos A="0.224009" C="0.470922" G="0.0810588" T="0.224009"/>
      <pos A="0.237004" C="0.198018" G="0.30848" T="0.256498"/>
      <pos A="0.185023" C="0.19152" G="0.243502" T="0.379955"/>
      <pos A="0.366959" C="0.230507" G="0.262996" T="0.139539"/>
      <pos A="0.19152" C="0.0615664" G="0.314977" T="0.431937"/>
      <pos A="0.217511" C="0.224009" G="0.327972" T="0.230507"/>
      <pos A="0.237004" C="0.146037" G="0.217511" T="0.399448"/>
      <pos A="0.256498" C="0.30848" G="0.159032" T="0.275991"/>
      <pos A="0.399448" C="0.178525" G="0.172028" T="0.25"/>
      <pos A="0.269493" C="0.360461" G="0.19152" T="0.178525"/>
      <pos A="0.347466" C="0.282489" G="0.16553" T="0.204516"/>
      <pos A="0.360461" C="0.178525" G="0.288987" T="0.172028"/>
      <pos A="0.204516" C="0.230507" G="0.353963" T="0.211013"/>
      <pos A="0.340968" C="0.237004" G="0.159032" T="0.262996"/>
      <pos A="0.224009" C="0.243502" G="0.217511" T="0.314977"/>
      <pos A="0.237004" C="0.139539" G="0.347466" T="0.275991"/>
      <pos A="0.217511" C="0.230507" G="0.217511" T="0.33447"/>
      <pos A="0.262996" C="0.295484" G="0.198018" T="0.243502"/>
      <pos A="0.295484" C="0.25" G="0.16553" T="0.288987"/>
      <pos A="0.360461" C="0.19152" G="0.16553" T="0.282489"/>
      <pos A="0.159032" C="0.204516" G="0.172028" T="0.464425"/>
      <pos A="0.120045" C="0.224009" G="0.340968" T="0.314977"/>
      <pos A="0.224009" C="0.347466" G="0.185023" T="0.243502"/>
      <pos A="0.256498" C="0.243502" G="0.256498" T="0.243502"/>
      <pos A="0.379955" C="0.139539" G="0.262996" T="0.217511"/>
      <pos A="0.217511" C="0.217511" G="0.25" T="0.314977"/>
      <pos A="0.19152" C="0.340968" G="0.237004" T="0.230507"/>
      <pos A="0.30848" C="0.418941" G="0.159032" T="0.113548"/>
      <pos A="0.275991" C="0.347466" G="0.211013" T="0.16553"/>
      <pos A="0.211013" C="0.159032" G="0.217511" T="0.412443"/>
      <pos A="0.275991" C="0.301982" G="0.295484" T="0.126543"/>
      <pos A="0.295484" C="0.224009" G="0.30848" T="0.172028"/>
      <pos A="0.301982" C="0.0875565" G="0.314977" T="0.295484"/>
      <pos A="0.360461" C="0.217511" G="0.282489" T="0.139539"/>
      <pos A="0.217511" C="0.314977" G="0.133041" T="0.33447"/>
    </motif>
    <motif db="0" id="M72" alt="O72" length="40" nsites="8" evalue="1.3e-003">
      <pos A="0.10705" C="0.282489" G="0.451429" T="0.159032"/>
      <pos A="0.256498" C="0.19152" G="0.230507" T="0.321475"/>
      <pos A="0.133041" C="0.30848" G="0.211013" T="0.347466"/>
      <pos A="0.25" C="0.198018" G="0.16553" T="0.386452"/>
      <pos A="0.314977" C="0.217511" G="0.256498" T="0.211013"/>
      <pos A="0.425439" C="0.25" G="0.159032" T="0.16553"/>
      <pos A="0.399448" C="0.217511" G="0.262996" T="0.120045"/>
      <pos A="0.288987" C="0.159032" G="0.301982" T="0.25"/>
      <pos A="0.379955" C="0.152534" G="0.237004" T="0.230507"/>
      <pos A="0.159032" C="0.217511" G="0.295484" T="0.327972"/>
      <pos A="0.178525" C="0.314977" G="0.198018" T="0.30848"/>
      <pos A="0.172028" C="0.340968" G="0.217511" T="0.269493"/>
      <pos A="0.347466" C="0.198018" G="0.178525" T="0.275991"/>
      <pos A="0.314977" C="0.198018" G="0.386452" T="0.100552"/>
      <pos A="0.366959" C="0.204516" G="0.301982" T="0.126543"/>
      <pos A="0.25" C="0.159032" G="0.224009" T="0.366959"/>
      <pos A="0.353963" C="0.16553" G="0.25" T="0.230507"/>
      <pos A="0.269493" C="0.243502" G="0.237004" T="0.25"/>
      <pos A="0.25" C="0.146037" G="0.198018" T="0.405946"/>
      <pos A="0.237004" C="0.295484" G="0.198018" T="0.269493"/>
      <pos A="0.146037" C="0.444931" G="0.178525" T="0.230507"/>
      <pos A="0.178525" C="0.399448" G="0.152534" T="0.269493"/>
      <pos A="0.230507" C="0.256498" G="0.262996" T="0.25"/>
      <pos A="0.301982" C="0.178525" G="0.217511" T="0.301982"/>
      <pos A="0.204516" C="0.224009" G="0.282489" T="0.288987"/>
      <pos A="0.224009" C="0.379955" G="0.0940543" T="0.301982"/>
      <pos A="0.30848" C="0.133041" G="0.211013" T="0.347466"/>
      <pos A="0.347466" C="0.178525" G="0.198018" T="0.275991"/>
      <pos A="0.230507" C="0.146037" G="0.438434" T="0.185023"/>
      <pos A="0.353963" C="0.230507" G="0.282489" T="0.133041"/>
      <pos A="0.379955" C="0.230507" G="0.16553" T="0.224009"/>
      <pos A="0.139539" C="0.269493" G="0.30848" T="0.282489"/>
      <pos A="0.33447" C="0.282489" G="0.204516" T="0.178525"/>
      <pos A="0.373457" C="0.146037" G="0.178525" T="0.301982"/>
      <pos A="0.0615664" C="0.237004" G="0.314977" T="0.386452"/>
      <pos A="0.33447" C="0.379955" G="0.19152" T="0.0940543"/>
      <pos A="0.262996" C="0.243502" G="0.185023" T="0.30848"/>
      <pos A="0.269493" C="0.211013" G="0.16553" T="0.353963"/>
      <pos A="0.217511" C="0.217511" G="0.288987" T="0.275991"/>
      <pos A="0.178525" C="0.33447" G="0.16553" T="0.321475"/>
    </motif>
    <motif db="0" id="M73" alt="O73" length="40" nsites="8" evalue="1.3e-003">
      <pos A="0.362828" C="0.225473" G="0.11428" T="0.29742"/>
      <pos A="0.212391" C="0.218931" G="0.192768" T="0.375909"/>
      <pos A="0.264717" C="0.310502" G="0.277799" T="0.146983"/>
      <pos A="0.251636" C="0.356287" G="0.20585" T="0.186227"/>
      <pos A="0.160064" C="0.232013" G="0.251636" T="0.356287"/>
      <pos A="0.192768" C="0.20585" G="0.388991" T="0.212391"/>
      <pos A="0.349746" C="0.127361" G="0.232013" T="0.29088"/>
      <pos A="0.166605" C="0.264717" G="0.29088" T="0.277799"/>
      <pos A="0.343206" C="0.166605" G="0.251636" T="0.238554"/>
      <pos A="0.232013" C="0.166605" G="0.218931" T="0.38245"/>
      <pos A="0.375909" C="0.173146" G="0.140442" T="0.310502"/>
      <pos A="0.199309" C="0.153524" G="0.402073" T="0.245094"/>
      <pos A="0.277799" C="0.107738" G="0.264717" T="0.349746"/>
      <pos A="0.20585" C="0.356287" G="0.20585" T="0.232013"/>
      <pos A="0.349746" C="0.284339" G="0.218931" T="0.146983"/>
      <pos A="0.375909" C="0.29088" G="0.0684938" T="0.264717"/>
      <pos A="0.153524" C="0.238554" G="0.20585" T="0.402073"/>
      <pos A="0.173146" C="0.447858" G="0.166605" T="0.212391"/>
      <pos A="0.218931" C="0.166605" G="0.349746" T="0.264717"/>
      <pos A="0.258176" C="0.317043" G="0.284339" T="0.140442"/>
      <pos A="0.323583" C="0.225473" G="0.146983" T="0.303961"/>
      <pos A="0.474021" C="0.140442" G="0.245094" T="0.140442"/>
      <pos A="0.343206" C="0.29742" G="0.166605" T="0.192768"/>
      <pos A="0.199309" C="0.238554" G="0.199309" T="0.362828"/>
      <pos A="0.323583" C="0.0946568" G="0.245094" T="0.336665"/>
      <pos A="0.0946568" C="0.369369" G="0.330124" T="0.20585"/>
      <pos A="0.330124" C="0.192768" G="0.251636" T="0.225473"/>
      <pos A="0.238554" C="0.238554" G="0.251636" T="0.271257"/>
      <pos A="0.375909" C="0.212391" G="0.212391" T="0.199309"/>
      <pos A="0.179687" C="0.356287" G="0.160064" T="0.303961"/>
      <pos A="0.258176" C="0.29088" G="0.20585" T="0.245094"/>
      <pos A="0.271257" C="0.146983" G="0.38245" T="0.199309"/>
      <pos A="0.29742" C="0.166605" G="0.238554" T="0.29742"/>
      <pos A="0.225473" C="0.251636" G="0.225473" T="0.29742"/>
      <pos A="0.245094" C="0.343206" G="0.0946568" T="0.317043"/>
      <pos A="0.199309" C="0.330124" G="0.12082" T="0.349746"/>
      <pos A="0.264717" C="0.20585" G="0.20585" T="0.323583"/>
      <pos A="0.212391" C="0.127361" G="0.29088" T="0.369369"/>
      <pos A="0.245094" C="0.323583" G="0.238554" T="0.192768"/>
      <pos A="0.415155" C="0.153524" G="0.310502" T="0.12082"/>
    </motif>
    <motif db="0" id="M74" alt="O74" length="40" nsites="8" evalue="1.3e-003">
      <pos A="0.212391" C="0.146983" G="0.336665" T="0.303961"/>
      <pos A="0.251636" C="0.218931" G="0.245094" T="0.284339"/>
      <pos A="0.258176" C="0.146983" G="0.395532" T="0.199309"/>
      <pos A="0.271257" C="0.402073" G="0.245094" T="0.0815753"/>
      <pos A="0.375909" C="0.251636" G="0.146983" T="0.225473"/>
      <pos A="0.336665" C="0.133901" G="0.245094" T="0.284339"/>
      <pos A="0.245094" C="0.212391" G="0.20585" T="0.336665"/>
      <pos A="0.336665" C="0.317043" G="0.153524" T="0.192768"/>
      <pos A="0.146983" C="0.140442" G="0.336665" T="0.375909"/>
      <pos A="0.20585" C="0.173146" G="0.258176" T="0.362828"/>
      <pos A="0.140442" C="0.362828" G="0.310502" T="0.186227"/>
      <pos A="0.402073" C="0.271257" G="0.173146" T="0.153524"/>
      <pos A="0.153524" C="0.238554" G="0.20585" T="0.402073"/>
      <pos A="0.218931" C="0.29742" G="0.212391" T="0.271257"/>
      <pos A="0.277799" C="0.232013" G="0.277799" T="0.212391"/>
      <pos A="0.356287" C="0.323583" G="0.225473" T="0.0946568"/>
      <pos A="0.29088" C="0.140442" G="0.186227" T="0.38245"/>
      <pos A="0.303961" C="0.232013" G="0.271257" T="0.192768"/>
      <pos A="0.277799" C="0.140442" G="0.212391" T="0.369369"/>
      <pos A="0.160064" C="0.173146" G="0.428236" T="0.238554"/>
      <pos A="0.212391" C="0.192768" G="0.212391" T="0.38245"/>
      <pos A="0.186227" C="0.284339" G="0.343206" T="0.186227"/>
      <pos A="0.349746" C="0.251636" G="0.160064" T="0.238554"/>
      <pos A="0.146983" C="0.271257" G="0.212391" T="0.369369"/>
      <pos A="0.336665" C="0.186227" G="0.245094" T="0.232013"/>
      <pos A="0.375909" C="0.317043" G="0.0881165" T="0.218931"/>
      <pos A="0.192768" C="0.303961" G="0.251636" T="0.251636"/>
      <pos A="0.271257" C="0.303961" G="0.192768" T="0.232013"/>
      <pos A="0.395532" C="0.323583" G="0.0554123" T="0.225473"/>
      <pos A="0.38245" C="0.160064" G="0.192768" T="0.264717"/>
      <pos A="0.258176" C="0.20585" G="0.362828" T="0.173146"/>
      <pos A="0.140442" C="0.29088" G="0.277799" T="0.29088"/>
      <pos A="0.245094" C="0.192768" G="0.20585" T="0.356287"/>
      <pos A="0.179687" C="0.362828" G="0.179687" T="0.277799"/>
      <pos A="0.408613" C="0.29742" G="0.11428" T="0.179687"/>
      <pos A="0.277799" C="0.0684938" G="0.402073" T="0.251636"/>
      <pos A="0.199309" C="0.192768" G="0.336665" T="0.271257"/>
      <pos A="0.29742" C="0.199309" G="0.173146" T="0.330124"/>
      <pos A="0.330124" C="0.192768" G="0.232013" T="0.245094"/>
      <pos A="0.101198" C="0.199309" G="0.277799" T="0.421695"/>
    </motif>
    <motif db="0" id="M75" alt="O75" length="40" nsites="8" evalue="1.3e-003">
      <pos A="0.321475" C="0.16553" G="0.269493" T="0.243502"/>
      <pos A="0.301982" C="0.204516" G="0.146037" T="0.347466"/>
      <pos A="0.256498" C="0.126543" G="0.353963" T="0.262996"/>
      <pos A="0.269493" C="0.347466" G="0.113548" T="0.269493"/>
      <pos A="0.321475" C="0.288987" G="0.211013" T="0.178525"/>
      <pos A="0.172028" C="0.30848" G="0.399448" T="0.120045"/>
      <pos A="0.347466" C="0.185023" G="0.126543" T="0.340968"/>
      <pos A="0.30848" C="0.204516" G="0.321475" T="0.16553"/>
      <pos A="0.204516" C="0.0420731" G="0.386452" T="0.366959"/>
      <pos A="0.172028" C="0.204516" G="0.217511" T="0.405946"/>
      <pos A="0.146037" C="0.204516" G="0.204516" T="0.444931"/>
      <pos A="0.204516" C="0.340968" G="0.204516" T="0.25"/>
      <pos A="0.30848" C="0.172028" G="0.204516" T="0.314977"/>
      <pos A="0.301982" C="0.133041" G="0.353963" T="0.211013"/>
      <pos A="0.224009" C="0.412443" G="0.204516" T="0.159032"/>
      <pos A="0.126543" C="0.256498" G="0.301982" T="0.314977"/>
      <pos A="0.314977" C="0.340968" G="0.0940543" T="0.25"/>
      <pos A="0.366959" C="0.211013" G="0.146037" T="0.275991"/>
      <pos A="0.146037" C="0.256498" G="0.30848" T="0.288987"/>
      <pos A="0.204516" C="0.301982" G="0.243502" T="0.25"/>
      <pos A="0.353963" C="0.295484" G="0.211013" T="0.139539"/>
      <pos A="0.321475" C="0.275991" G="0.237004" T="0.16553"/>
      <pos A="0.217511" C="0.19152" G="0.230507" T="0.360461"/>
      <pos A="0.288987" C="0.198018" G="0.211013" T="0.301982"/>
      <pos A="0.262996" C="0.275991" G="0.204516" T="0.256498"/>
      <pos A="0.457927" C="0.152534" G="0.152534" T="0.237004"/>
      <pos A="0.198018" C="0.178525" G="0.366959" T="0.256498"/>
      <pos A="0.438434" C="0.211013" G="0.146037" T="0.204516"/>
      <pos A="0.10705" C="0.275991" G="0.237004" T="0.379955"/>
      <pos A="0.224009" C="0.269493" G="0.25" T="0.256498"/>
      <pos A="0.16553" C="0.431937" G="0.262996" T="0.139539"/>
      <pos A="0.33447" C="0.204516" G="0.224009" T="0.237004"/>
      <pos A="0.133041" C="0.33447" G="0.224009" T="0.30848"/>
      <pos A="0.282489" C="0.217511" G="0.224009" T="0.275991"/>
      <pos A="0.133041" C="0.314977" G="0.211013" T="0.340968"/>
      <pos A="0.282489" C="0.159032" G="0.288987" T="0.269493"/>
      <pos A="0.262996" C="0.30848" G="0.217511" T="0.211013"/>
      <pos A="0.373457" C="0.211013" G="0.204516" T="0.211013"/>
      <pos A="0.314977" C="0.16553" G="0.295484" T="0.224009"/>
      <pos A="0.340968" C="0.126543" G="0.146037" T="0.386452"/>
    </motif>
    <motif db="0" id="M76" alt="O76" length="40" nsites="8" evalue="1.3e-003">
      <pos A="0.00308642" C="0.990741" G="0.00308642" T="0.00308642"/>
      <pos A="0.990741" C="0.00308642" G="0.00308642" T="0.00308642"/>
      <pos A="0.00308642" C="0.990741" G="0.00308642" T="0.00308642"/>
      <pos A="0.00308642" C="0.00308642" G="0.990741" T="0.00308642"/>
      <pos A="0.00308642" C="0.990741" G="0.00308642" T="0.00308642"/>
      <pos A="0.00308642" C="0.990741" G="0.00308642" T="0.00308642"/>
      <pos A="0.00308642" C="0.00308642" G="0.00308642" T="0.990741"/>
      <pos A="0.00308642" C="0.990741" G="0.00308642" T="0.00308642"/>
      <pos A="0.990741" C="0.00308642" G="0.00308642" T="0.00308642"/>
      <pos A="0.00308642" C="0.00308642" G="0.00308642" T="0.990741"/>
      <pos A="0.00308642" C="0.00308642" G="0.00308642" T="0.990741"/>
      <pos A="0.00308642" C="0.990741" G="0.00308642" T="0.00308642"/>
      <pos A="0.990741" C="0.00308642" G="0.00308642" T="0.00308642"/>
      <pos A="0.00308642" C="0.990741" G="0.00308642" T="0.00308642"/>
      <pos A="0.00308642" C="0.00308642" G="0.00308642" T="0.990741"/>
      <pos A="0.00308642" C="0.00308642" G="0.990741" T="0.00308642"/>
      <pos A="0.00308642" C="0.00308642" G="0.990741" T="0.00308642"/>
      <pos A="0.00308642" C="0.00308642" G="0.00308642" T="0.990741"/>
      <pos A="0.00308642" C="0.00308642" G="0.00308642" T="0.990741"/>
      <pos A="0.00308642" C="0.00308642" G="0.00308642" T="0.990741"/>
      <pos A="0.00308642" C="0.00308642" G="0.00308642" T="0.990741"/>
      <pos A="0.00308642" C="0.990741" G="0.00308642" T="0.00308642"/>
      <pos A="0.990741" C="0.00308642" G="0.00308642" T="0.00308642"/>
      <pos A="0.00308642" C="0.00308642" G="0.990741" T="0.00308642"/>
      <pos A="0.00308642" C="0.990741" G="0.00308642" T="0.00308642"/>
      <pos A="0.00308642" C="0.990741" G="0.00308642" T="0.00308642"/>
      <pos A="0.00308642" C="0.00308642" G="0.00308642" T="0.990741"/>
      <pos A="0.00308642" C="0.00308642" G="0.00308642" T="0.990741"/>
      <pos A="0.990741" C="0.00308642" G="0.00308642" T="0.00308642"/>
      <pos A="0.00308642" C="0.990741" G="0.00308642" T="0.00308642"/>
      <pos A="0.00308642" C="0.00308642" G="0.00308642" T="0.990741"/>
      <pos A="0.00308642" C="0.00308642" G="0.00308642" T="0.990741"/>
      <pos A="0.00308642" C="0.00308642" G="0.00308642" T="0.990741"/>
      <pos A="0.00308642" C="0.00308642" G="0.990741" T="0.00308642"/>
      <pos A="0.00308642" C="0.990741" G="0.00308642" T="0.00308642"/>
      <pos A="0.00308642" C="0.990741" G="0.00308642" T="0.00308642"/>
      <pos A="0.00308642" C="0.00308642" G="0.00308642" T="0.990741"/>
      <pos A="0.00308642" C="0.00308642" G="0.990741" T="0.00308642"/>
      <pos A="0.00308642" C="0.00308642" G="0.990741" T="0.00308642"/>
      <pos A="0.00308642" C="0.00308642" G="0.990741" T="0.00308642"/>
    </motif>
    <motif db="0" id="M77" alt="O77" length="40" nsites="8" evalue="1.3e-003">
      <pos A="0.25" C="0.743827" G="0.00308642" T="0.00308642"/>
      <pos A="0.496914" C="0.25" G="0.25" T="0.00308642"/>
      <pos A="0.25" C="0.25" G="0.496914" T="0.00308642"/>
      <pos A="0.00308642" C="0.00308642" G="0.743827" T="0.25"/>
      <pos A="0.00308642" C="0.25" G="0.743827" T="0.00308642"/>
      <pos A="0.25" C="0.25" G="0.25" T="0.25"/>
      <pos A="0.00308642" C="0.496914" G="0.00308642" T="0.496914"/>
      <pos A="0.496914" C="0.00308642" G="0.25" T="0.25"/>
      <pos A="0.25" C="0.00308642" G="0.743827" T="0.00308642"/>
      <pos A="0.25" C="0.496914" G="0.00308642" T="0.25"/>
      <pos A="0.00308642" C="0.00308642" G="0.25" T="0.743827"/>
      <pos A="0.25" C="0.00308642" G="0.743827" T="0.00308642"/>
      <pos A="0.743827" C="0.25" G="0.00308642" T="0.00308642"/>
      <pos A="0.00308642" C="0.00308642" G="0.496914" T="0.496914"/>
      <pos A="0.25" C="0.25" G="0.25" T="0.25"/>
      <pos A="0.25" C="0.25" G="0.00308642" T="0.496914"/>
      <pos A="0.00308642" C="0.25" G="0.00308642" T="0.743827"/>
      <pos A="0.00308642" C="0.25" G="0.25" T="0.496914"/>
      <pos A="0.496914" C="0.496914" G="0.00308642" T="0.00308642"/>
      <pos A="0.00308642" C="0.25" G="0.00308642" T="0.743827"/>
      <pos A="0.00308642" C="0.00308642" G="0.496914" T="0.496914"/>
      <pos A="0.00308642" C="0.25" G="0.00308642" T="0.743827"/>
      <pos A="0.496914" C="0.00308642" G="0.25" T="0.25"/>
      <pos A="0.00308642" C="0.00308642" G="0.743827" T="0.25"/>
      <pos A="0.00308642" C="0.00308642" G="0.496914" T="0.496914"/>
      <pos A="0.496914" C="0.00308642" G="0.00308642" T="0.496914"/>
      <pos A="0.743827" C="0.00308642" G="0.00308642" T="0.25"/>
      <pos A="0.00308642" C="0.00308642" G="0.496914" T="0.496914"/>
      <pos A="0.743827" C="0.25" G="0.00308642" T="0.00308642"/>
      <pos A="0.25" C="0.00308642" G="0.743827" T="0.00308642"/>
      <pos A="0.496914" C="0.25" G="0.00308642" T="0.25"/>
      <pos A="0.743827" C="0.00308642" G="0.00308642" T="0.25"/>
      <pos A="0.00308642" C="0.25" G="0.496914" T="0.25"/>
      <pos A="0.496914" C="0.00308642" G="0.25" T="0.25"/>
      <pos A="0.00308642" C="0.496914" G="0.496914" T="0.00308642"/>
      <pos A="0.743827" C="0.00308642" G="0.25" T="0.00308642"/>
      <pos A="0.00308642" C="0.496914" G="0.00308642" T="0.496914"/>
      <pos A="0.25" C="0.25" G="0.25" T="0.25"/>
      <pos A="0.00308642" C="0.25" G="0.25" T="0.496914"/>
      <pos A="0.00308642" C="0.25" G="0.496914" T="0.25"/>
    </motif>
    <motif db="0" id="M78" alt="O78" length="40" nsites="8" evalue="1.3e-003">
      <pos A="0.496914" C="0.00308642" G="0.496914" T="0.00308642"/>
      <pos A="0.00308642" C="0.496914" G="0.496914" T="0.00308642"/>
      <pos A="0.496914" C="0.00308642" G="0.00308642" T="0.496914"/>
      <pos A="0.00308642" C="0.00308642" G="0.496914" T="0.496914"/>
      <pos A="0.00308642" C="0.00308642" G="0.496914" T="0.496914"/>
      <pos A="0.00308642" C="0.496914" G="0.00308642" T="0.496914"/>
      <pos A="0.496914" C="0.00308642" G="0.00308642" T="0.496914"/>
      <pos A="0.00308642" C="0.496914" G="0.00308642" T="0.496914"/>
      <pos A="0.00308642" C="0.00308642" G="0.496914" T="0.496914"/>
      <pos A="0.990741" C="0.00308642" G="0.00308642" T="0.00308642"/>
      <pos A="0.496914" C="0.00308642" G="0.496914" T="0.00308642"/>
      <pos A="0.00308642" C="0.496914" G="0.496914" T="0.00308642"/>
      <pos A="0.496914" C="0.00308642" G="0.496914" T="0.00308642"/>
      <pos A="0.00308642" C="0.00308642" G="0.496914" T="0.496914"/>
      <pos A="0.00308642" C="0.00308642" G="0.496914" T="0.496914"/>
      <pos A="0.00308642" C="0.496914" G="0.496914" T="0.00308642"/>
      <pos A="0.00308642" C="0.496914" G="0.00308642" T="0.496914"/>
      <pos A="0.00308642" C="0.00308642" G="0.496914" T="0.496914"/>
      <pos A="0.00308642" C="0.496914" G="0.496914" T="0.00308642"/>
      <pos A="0.496914" C="0.00308642" G="0.496914" T="0.00308642"/>
      <pos A="0.00308642" C="0.00308642" G="0.496914" T="0.496914"/>
      <pos A="0.00308642" C="0.496914" G="0.496914" T="0.00308642"/>
      <pos A="0.00308642" C="0.00308642" G="0.00308642" T="0.990741"/>
      <pos A="0.00308642" C="0.990741" G="0.00308642" T="0.00308642"/>
      <pos A="0.00308642" C="0.496914" G="0.00308642" T="0.496914"/>
      <pos A="0.496914" C="0.00308642" G="0.496914" T="0.00308642"/>
      <pos A="0.990741" C="0.00308642" G="0.00308642" T="0.00308642"/>
      <pos A="0.496914" C="0.00308642" G="0.496914" T="0.00308642"/>
      <pos A="0.00308642" C="0.00308642" G="0.990741" T="0.00308642"/>
      <pos A="0.00308642" C="0.00308642" G="0.990741" T="0.00308642"/>
      <pos A="0.496914" C="0.496914" G="0.00308642" T="0.00308642"/>
      <pos A="0.496914" C="0.496914" G="0.00308642" T="0.00308642"/>
      <pos A="0.496914" C="0.00308642" G="0.00308642" T="0.496914"/>
      <pos A="0.00308642" C="0.496914" G="0.00308642" T="0.496914"/>
      <pos A="0.00308642" C="0.990741" G="0.00308642" T="0.00308642"/>
      <pos A="0.496914" C="0.00308642" G="0.00308642" T="0.496914"/>
      <pos A="0.00308642" C="0.496914" G="0.496914" T="0.00308642"/>
      <pos A="0.00308642" C="0.00308642" G="0.496914" T="0.496914"/>
      <pos A="0.496914" C="0.496914" G="0.00308642" T="0.00308642"/>
      <pos A="0.496914" C="0.00308642" G="0.00308642" T="0.496914"/>
    </motif>
    <motif db="0" id="M8" alt="O8" length="40" nsites="8" evalue="1.3e-003">
      <pos A="0.282489" C="0.159032" G="0.172028" T="0.386452"/>
      <pos A="0.399448" C="0.256498" G="0.19152" T="0.152534"/>
      <pos A="0.360461" C="0.126543" G="0.314977" T="0.198018"/>
      <pos A="0.243502" C="0.243502" G="0.19152" T="0.321475"/>
      <pos A="0.178525" C="0.230507" G="0.340968" T="0.25"/>
      <pos A="0.211013" C="0.373457" G="0.204516" T="0.211013"/>
      <pos A="0.25" C="0.321475" G="0.237004" T="0.19152"/>
      <pos A="0.198018" C="0.178525" G="0.256498" T="0.366959"/>
      <pos A="0.217511" C="0.256498" G="0.19152" T="0.33447"/>
      <pos A="0.172028" C="0.30848" G="0.198018" T="0.321475"/>
      <pos A="0.146037" C="0.178525" G="0.314977" T="0.360461"/>
      <pos A="0.243502" C="0.120045" G="0.211013" T="0.425439"/>
      <pos A="0.353963" C="0.204516" G="0.256498" T="0.185023"/>
      <pos A="0.185023" C="0.295484" G="0.327972" T="0.19152"/>
      <pos A="0.269493" C="0.347466" G="0.211013" T="0.172028"/>
      <pos A="0.412443" C="0.204516" G="0.262996" T="0.120045"/>
      <pos A="0.224009" C="0.347466" G="0.133041" T="0.295484"/>
      <pos A="0.451429" C="0.211013" G="0.139539" T="0.198018"/>
      <pos A="0.204516" C="0.217511" G="0.347466" T="0.230507"/>
      <pos A="0.262996" C="0.275991" G="0.314977" T="0.146037"/>
      <pos A="0.25" C="0.275991" G="0.16553" T="0.30848"/>
      <pos A="0.457927" C="0.0940543" G="0.126543" T="0.321475"/>
      <pos A="0.159032" C="0.301982" G="0.282489" T="0.256498"/>
      <pos A="0.327972" C="0.25" G="0.224009" T="0.198018"/>
      <pos A="0.256498" C="0.16553" G="0.301982" T="0.275991"/>
      <pos A="0.217511" C="0.33447" G="0.243502" T="0.204516"/>
      <pos A="0.39295" C="0.126543" G="0.10705" T="0.373457"/>
      <pos A="0.275991" C="0.185023" G="0.269493" T="0.269493"/>
      <pos A="0.159032" C="0.139539" G="0.224009" T="0.47742"/>
      <pos A="0.126543" C="0.256498" G="0.379955" T="0.237004"/>
      <pos A="0.360461" C="0.353963" G="0.198018" T="0.0875565"/>
      <pos A="0.288987" C="0.262996" G="0.230507" T="0.217511"/>
      <pos A="0.25" C="0.237004" G="0.301982" T="0.211013"/>
      <pos A="0.33447" C="0.224009" G="0.100552" T="0.340968"/>
      <pos A="0.25" C="0.211013" G="0.159032" T="0.379955"/>
      <pos A="0.172028" C="0.224009" G="0.347466" T="0.256498"/>
      <pos A="0.152534" C="0.360461" G="0.185023" T="0.301982"/>
      <pos A="0.269493" C="0.30848" G="0.204516" T="0.217511"/>
      <pos A="0.159032" C="0.172028" G="0.230507" T="0.438434"/>
      <pos A="0.204516" C="0.25" G="0.30848" T="0.237004"/>
    </motif>
    <motif db="0" id="M80" alt="O80" length="40" nsites="8" evalue="1.3e-003">
      <pos A="0.240623" C="0.278129" G="0.440655" T="0.0405926"/>
      <pos A="0.178114" C="0.328137" G="0.203118" T="0.290631"/>
      <pos A="0.115604" C="0.465658" G="0.165612" T="0.253126"/>
      <pos A="0.128106" C="0.228121" G="0.428153" T="0.21562"/>
      <pos A="0.0780978" C="0.390647" G="0.290631" T="0.240623"/>
      <pos A="0.115604" C="0.328137" G="0.165612" T="0.390647"/>
      <pos A="0.228121" C="0.190615" G="0.253126" T="0.328137"/>
      <pos A="0.178114" C="0.265628" G="0.415651" T="0.140608"/>
      <pos A="0.440655" C="0.178114" G="0.178114" T="0.203118"/>
      <pos A="0.0906005" C="0.178114" G="0.478161" T="0.253126"/>
      <pos A="0.340639" C="0.353141" G="0.240623" T="0.065596"/>
      <pos A="0.265628" C="0.240623" G="0.203118" T="0.290631"/>
      <pos A="0.228121" C="0.315636" G="0.253126" T="0.203118"/>
      <pos A="0.140608" C="0.328137" G="0.240623" T="0.290631"/>
      <pos A="0.303133" C="0.115604" G="0.315636" T="0.265628"/>
      <pos A="0.178114" C="0.453157" G="0.203118" T="0.165612"/>
      <pos A="0.190615" C="0.290631" G="0.353141" T="0.165612"/>
      <pos A="0.278129" C="0.378145" G="0.190615" T="0.15311"/>
      <pos A="0.128106" C="0.303133" G="0.353141" T="0.21562"/>
      <pos A="0.253126" C="0.353141" G="0.21562" T="0.178114"/>
      <pos A="0.265628" C="0.140608" G="0.253126" T="0.340639"/>
      <pos A="0.115604" C="0.228121" G="0.21562" T="0.440655"/>
      <pos A="0.190615" C="0.290631" G="0.21562" T="0.303133"/>
      <pos A="0.115604" C="0.378145" G="0.378145" T="0.128106"/>
      <pos A="0.0780978" C="0.253126" G="0.253126" T="0.415651"/>
      <pos A="0.128106" C="0.278129" G="0.390647" T="0.203118"/>
      <pos A="0.390647" C="0.203118" G="0.240623" T="0.165612"/>
      <pos A="0.265628" C="0.190615" G="0.328137" T="0.21562"/>
      <pos A="0.228121" C="0.240623" G="0.440655" T="0.0906005"/>
      <pos A="0.390647" C="0.253126" G="0.253126" T="0.103102"/>
      <pos A="0.15311" C="0.415651" G="0.278129" T="0.15311"/>
      <pos A="0.365643" C="0.265628" G="0.190615" T="0.178114"/>
      <pos A="0.290631" C="0.303133" G="0.303133" T="0.103102"/>
      <pos A="0.428153" C="0.128106" G="0.315636" T="0.128106"/>
      <pos A="0.21562" C="0.503164" G="0.128106" T="0.15311"/>
      <pos A="0.415651" C="0.165612" G="0.240623" T="0.178114"/>
      <pos A="0.15311" C="0.165612" G="0.528169" T="0.15311"/>
      <pos A="0.203118" C="0.21562" G="0.328137" T="0.253126"/>
      <pos A="0.103102" C="0.328137" G="0.128106" T="0.440655"/>
      <pos A="0.365643" C="0.203118" G="0.140608" T="0.290631"/>
    </motif>
    <motif db="0" id="M81" alt="O81" length="40" nsites="8" evalue="1.3e-003">
      <pos A="0.332304" C="0.208847" G="0.208847" T="0.25"/>
      <pos A="0.332304" C="0.25" G="0.0853906" T="0.332304"/>
      <pos A="0.414609" C="0.044239" G="0.167696" T="0.373457"/>
      <pos A="0.0853906" C="0.291153" G="0.538066" T="0.0853906"/>
      <pos A="0.414609" C="0.291153" G="0.167696" T="0.126543"/>
      <pos A="0.291153" C="0.167696" G="0.373457" T="0.167696"/>
      <pos A="0.414609" C="0.373457" G="0.0853906" T="0.126543"/>
      <pos A="0.332304" C="0.0853906" G="0.373457" T="0.208847"/>
      <pos A="0.373457" C="0.044239" G="0.496914" T="0.0853906"/>
      <pos A="0.414609" C="0.208847" G="0.25" T="0.126543"/>
      <pos A="0.0853906" C="0.167696" G="0.455761" T="0.291153"/>
      <pos A="0.0853906" C="0.044239" G="0.496914" T="0.373457"/>
      <pos A="0.0853906" C="0.167696" G="0.0853906" T="0.661523"/>
      <pos A="0.167696" C="0.208847" G="0.208847" T="0.414609"/>
      <pos A="0.496914" C="0.0853906" G="0.0853906" T="0.332304"/>
      <pos A="0.00308642" C="0.496914" G="0.496914" T="0.00308642"/>
      <pos A="0.455761" C="0.167696" G="0.126543" T="0.25"/>
      <pos A="0.208847" C="0.373457" G="0.25" T="0.167696"/>
      <pos A="0.373457" C="0.0853906" G="0.25" T="0.291153"/>
      <pos A="0.25" C="0.167696" G="0.167696" T="0.414609"/>
      <pos A="0.373457" C="0.126543" G="0.25" T="0.25"/>
      <pos A="0.126543" C="0.414609" G="0.167696" T="0.291153"/>
      <pos A="0.414609" C="0.167696" G="0.291153" T="0.126543"/>
      <pos A="0.291153" C="0.291153" G="0.126543" T="0.291153"/>
      <pos A="0.126543" C="0.167696" G="0.208847" T="0.496914"/>
      <pos A="0.414609" C="0.291153" G="0.0853906" T="0.208847"/>
      <pos A="0.126543" C="0.291153" G="0.208847" T="0.373457"/>
      <pos A="0.496914" C="0.208847" G="0.291153" T="0.00308642"/>
      <pos A="0.167696" C="0.373457" G="0.208847" T="0.25"/>
      <pos A="0.291153" C="0.291153" G="0.291153" T="0.126543"/>
      <pos A="0.126543" C="0.0853906" G="0.579218" T="0.208847"/>
      <pos A="0.291153" C="0.291153" G="0.25" T="0.167696"/>
      <pos A="0.332304" C="0.044239" G="0.208847" T="0.414609"/>
      <pos A="0.25" C="0.579218" G="0.126543" T="0.044239"/>
      <pos A="0.208847" C="0.496914" G="0.0853906" T="0.208847"/>
      <pos A="0.414609" C="0.0853906" G="0.126543" T="0.373457"/>
      <pos A="0.126543" C="0.126543" G="0.332304" T="0.414609"/>
      <pos A="0.373457" C="0.25" G="0.291153" T="0.0853906"/>
      <pos A="0.25" C="0.126543" G="0.455761" T="0.167696"/>
      <pos A="0.167696" C="0.208847" G="0.208847" T="0.414609"/>
    </motif>
    <motif db="0" id="M82" alt="O82" length="40" nsites="8" evalue="1.3e-003">
      <pos A="0.00308642" C="0.00308642" G="0.990741" T="0.00308642"/>
      <pos A="0.496914" C="0.00308642" G="0.496914" T="0.00308642"/>
      <pos A="0.496914" C="0.00308642" G="0.496914" T="0.00308642"/>
      <pos A="0.00308642" C="0.00308642" G="0.990741" T="0.00308642"/>
      <pos A="0.496914" C="0.496914" G="0.00308642" T="0.00308642"/>
      <pos A="0.00308642" C="0.00308642" G="0.990741" T="0.00308642"/>
      <pos A="0.00308642" C="0.496914" G="0.496914" T="0.00308642"/>
      <pos A="0.00308642" C="0.00308642" G="0.496914" T="0.496914"/>
      <pos A="0.00308642" C="0.496914" G="0.496914" T="0.00308642"/>
      <pos A="0.00308642" C="0.00308642" G="0.990741" T="0.00308642"/>
      <pos A="0.496914" C="0.00308642" G="0.496914" T="0.00308642"/>
      <pos A="0.00308642" C="0.00308642" G="0.990741" T="0.00308642"/>
      <pos A="0.496914" C="0.496914" G="0.00308642" T="0.00308642"/>
      <pos A="0.00308642" C="0.00308642" G="0.496914" T="0.496914"/>
      <pos A="0.00308642" C="0.00308642" G="0.990741" T="0.00308642"/>
      <pos A="0.00308642" C="0.00308642" G="0.496914" T="0.496914"/>
      <pos A="0.496914" C="0.496914" G="0.00308642" T="0.00308642"/>
      <pos A="0.496914" C="0.00308642" G="0.00308642" T="0.496914"/>
      <pos A="0.00308642" C="0.00308642" G="0.990741" T="0.00308642"/>
      <pos A="0.00308642" C="0.496914" G="0.496914" T="0.00308642"/>
      <pos A="0.00308642" C="0.00308642" G="0.990741" T="0.00308642"/>
      <pos A="0.00308642" C="0.496914" G="0.496914" T="0.00308642"/>
      <pos A="0.990741" C="0.00308642" G="0.00308642" T="0.00308642"/>
      <pos A="0.00308642" C="0.496914" G="0.00308642" T="0.496914"/>
      <pos A="0.00308642" C="0.496914" G="0.496914" T="0.00308642"/>
      <pos A="0.00308642" C="0.496914" G="0.00308642" T="0.496914"/>
      <pos A="0.00308642" C="0.00308642" G="0.496914" T="0.496914"/>
      <pos A="0.496914" C="0.00308642" G="0.496914" T="0.00308642"/>
      <pos A="0.00308642" C="0.990741" G="0.00308642" T="0.00308642"/>
      <pos A="0.00308642" C="0.990741" G="0.00308642" T="0.00308642"/>
      <pos A="0.00308642" C="0.496914" G="0.496914" T="0.00308642"/>
      <pos A="0.00308642" C="0.496914" G="0.496914" T="0.00308642"/>
      <pos A="0.00308642" C="0.00308642" G="0.990741" T="0.00308642"/>
      <pos A="0.496914" C="0.00308642" G="0.00308642" T="0.496914"/>
      <pos A="0.496914" C="0.00308642" G="0.496914" T="0.00308642"/>
      <pos A="0.496914" C="0.496914" G="0.00308642" T="0.00308642"/>
      <pos A="0.496914" C="0.00308642" G="0.496914" T="0.00308642"/>
      <pos A="0.00308642" C="0.00308642" G="0.990741" T="0.00308642"/>
      <pos A="0.496914" C="0.00308642" G="0.496914" T="0.00308642"/>
      <pos A="0.00308642" C="0.00308642" G="0.496914" T="0.496914"/>
    </motif>
    <motif db="0" id="M83" alt="O83" length="40" nsites="8" evalue="1.3e-003">
      <pos A="0.293573" C="0.35167" G="0.177379" T="0.177379"/>
      <pos A="0.467865" C="0.119281" G="0.00308642" T="0.409768"/>
      <pos A="0.119281" C="0.293573" G="0.293573" T="0.293573"/>
      <pos A="0.584059" C="0.0611842" G="0.177379" T="0.177379"/>
      <pos A="0.235476" C="0.0611842" G="0.35167" T="0.35167"/>
      <pos A="0.409768" C="0.177379" G="0.0611842" T="0.35167"/>
      <pos A="0.584059" C="0.119281" G="0.119281" T="0.177379"/>
      <pos A="0.177379" C="0.177379" G="0.235476" T="0.409768"/>
      <pos A="0.409768" C="0.119281" G="0.293573" T="0.177379"/>
      <pos A="0.35167" C="0.293573" G="0.235476" T="0.119281"/>
      <pos A="0.35167" C="0.293573" G="0.177379" T="0.177379"/>
      <pos A="0.35167" C="0.293573" G="0.119281" T="0.235476"/>
      <pos A="0.119281" C="0.293573" G="0.00308642" T="0.584059"/>
      <pos A="0.177379" C="0.235476" G="0.293573" T="0.293573"/>
      <pos A="0.35167" C="0.0611842" G="0.119281" T="0.467865"/>
      <pos A="0.0611842" C="0.00308642" G="0.35167" T="0.584059"/>
      <pos A="0.235476" C="0.0611842" G="0.0611842" T="0.642157"/>
      <pos A="0.177379" C="0.235476" G="0.467865" T="0.119281"/>
      <pos A="0.235476" C="0.35167" G="0.293573" T="0.119281"/>
      <pos A="0.119281" C="0.525962" G="0.0611842" T="0.293573"/>
      <pos A="0.409768" C="0.0611842" G="0.293573" T="0.235476"/>
      <pos A="0.235476" C="0.0611842" G="0.35167" T="0.35167"/>
      <pos A="0.35167" C="0.177379" G="0.119281" T="0.35167"/>
      <pos A="0.293573" C="0.177379" G="0.177379" T="0.35167"/>
      <pos A="0.35167" C="0.00308642" G="0.119281" T="0.525962"/>
      <pos A="0.177379" C="0.177379" G="0.235476" T="0.409768"/>
      <pos A="0.293573" C="0.293573" G="0.235476" T="0.177379"/>
      <pos A="0.525962" C="0.0611842" G="0.119281" T="0.293573"/>
      <pos A="0.177379" C="0.642157" G="0.119281" T="0.0611842"/>
      <pos A="0.642157" C="0.00308642" G="0.0611842" T="0.293573"/>
      <pos A="0.177379" C="0.35167" G="0.235476" T="0.235476"/>
      <pos A="0.467865" C="0.177379" G="0.235476" T="0.119281"/>
      <pos A="0.293573" C="0.35167" G="0.293573" T="0.0611842"/>
      <pos A="0.584059" C="0.235476" G="0.00308642" T="0.177379"/>
      <pos A="0.119281" C="0.642157" G="0.177379" T="0.0611842"/>
      <pos A="0.119281" C="0.119281" G="0.293573" T="0.467865"/>
      <pos A="0.293573" C="0.35167" G="0.293573" T="0.0611842"/>
      <pos A="0.293573" C="0.35167" G="0.0611842" T="0.293573"/>
      <pos A="0.35167" C="0.119281" G="0.177379" T="0.35167"/>
      <pos A="0.293573" C="0.235476" G="0.235476" T="0.235476"/>
    </motif>
    <motif db="0" id="M84" alt="O84" length="40" nsites="8" evalue="1.3e-003">
      <pos A="0.117047" C="0.155033" G="0.42094" T="0.30698"/>
      <pos A="0.268994" C="0.268994" G="0.117047" T="0.344967"/>
      <pos A="0.117047" C="0.724834" G="0.0790598" T="0.0790598"/>
      <pos A="0.268994" C="0.268994" G="0.0410736" T="0.42094"/>
      <pos A="0.155033" C="0.30698" G="0.268994" T="0.268994"/>
      <pos A="0.117047" C="0.30698" G="0.344967" T="0.231006"/>
      <pos A="0.117047" C="0.30698" G="0.155033" T="0.42094"/>
      <pos A="0.155033" C="0.231006" G="0.344967" T="0.268994"/>
      <pos A="0.117047" C="0.30698" G="0.19302" T="0.382953"/>
      <pos A="0.30698" C="0.19302" G="0.19302" T="0.30698"/>
      <pos A="0.155033" C="0.268994" G="0.268994" T="0.30698"/>
      <pos A="0.155033" C="0.382953" G="0.231006" T="0.231006"/>
      <pos A="0.231006" C="0.268994" G="0.19302" T="0.30698"/>
      <pos A="0.382953" C="0.00308642" G="0.268994" T="0.344967"/>
      <pos A="0.496914" C="0.268994" G="0.155033" T="0.0790598"/>
      <pos A="0.155033" C="0.117047" G="0.42094" T="0.30698"/>
      <pos A="0.268994" C="0.117047" G="0.42094" T="0.19302"/>
      <pos A="0.534901" C="0.0410736" G="0.30698" T="0.117047"/>
      <pos A="0.117047" C="0.382953" G="0.30698" T="0.19302"/>
      <pos A="0.42094" C="0.231006" G="0.117047" T="0.231006"/>
      <pos A="0.42094" C="0.344967" G="0.0790598" T="0.155033"/>
      <pos A="0.19302" C="0.231006" G="0.155033" T="0.42094"/>
      <pos A="0.231006" C="0.30698" G="0.382953" T="0.0790598"/>
      <pos A="0.382953" C="0.231006" G="0.268994" T="0.117047"/>
      <pos A="0.155033" C="0.155033" G="0.30698" T="0.382953"/>
      <pos A="0.268994" C="0.268994" G="0.30698" T="0.155033"/>
      <pos A="0.0410736" C="0.30698" G="0.0790598" T="0.572887"/>
      <pos A="0.19302" C="0.344967" G="0.117047" T="0.344967"/>
      <pos A="0.0790598" C="0.382953" G="0.0410736" T="0.496914"/>
      <pos A="0.30698" C="0.0790598" G="0.496914" T="0.117047"/>
      <pos A="0.117047" C="0.30698" G="0.42094" T="0.155033"/>
      <pos A="0.19302" C="0.30698" G="0.0790598" T="0.42094"/>
      <pos A="0.19302" C="0.268994" G="0.0410736" T="0.496914"/>
      <pos A="0.30698" C="0.19302" G="0.42094" T="0.0790598"/>
      <pos A="0.00308642" C="0.268994" G="0.344967" T="0.382953"/>
      <pos A="0.344967" C="0.117047" G="0.382953" T="0.155033"/>
      <pos A="0.268994" C="0.268994" G="0.344967" T="0.117047"/>
      <pos A="0.30698" C="0.155033" G="0.268994" T="0.268994"/>
      <pos A="0.117047" C="0.268994" G="0.344967" T="0.268994"/>
      <pos A="0.534901" C="0.00308642" G="0.0790598" T="0.382953"/>
    </motif>
    <motif db="0" id="M85" alt="O85" length="40" nsites="8" evalue="1.3e-003">
      <pos A="0.295484" C="0.19152" G="0.185023" T="0.327972"/>
      <pos A="0.25" C="0.243502" G="0.224009" T="0.282489"/>
      <pos A="0.19152" C="0.198018" G="0.269493" T="0.340968"/>
      <pos A="0.198018" C="0.159032" G="0.230507" T="0.412443"/>
      <pos A="0.211013" C="0.10705" G="0.457927" T="0.224009"/>
      <pos A="0.120045" C="0.39295" G="0.288987" T="0.198018"/>
      <pos A="0.30848" C="0.262996" G="0.100552" T="0.327972"/>
      <pos A="0.230507" C="0.25" G="0.204516" T="0.314977"/>
      <pos A="0.113548" C="0.243502" G="0.30848" T="0.33447"/>
      <pos A="0.321475" C="0.204516" G="0.139539" T="0.33447"/>
      <pos A="0.347466" C="0.353963" G="0.230507" T="0.0680632"/>
      <pos A="0.438434" C="0.133041" G="0.0420731" T="0.386452"/>
      <pos A="0.198018" C="0.172028" G="0.39295" T="0.237004"/>
      <pos A="0.386452" C="0.198018" G="0.211013" T="0.204516"/>
      <pos A="0.172028" C="0.172028" G="0.379955" T="0.275991"/>
      <pos A="0.224009" C="0.379955" G="0.16553" T="0.230507"/>
      <pos A="0.25" C="0.288987" G="0.159032" T="0.301982"/>
      <pos A="0.360461" C="0.204516" G="0.288987" T="0.146037"/>
      <pos A="0.275991" C="0.282489" G="0.237004" T="0.204516"/>
      <pos A="0.379955" C="0.16553" G="0.224009" T="0.230507"/>
      <pos A="0.256498" C="0.224009" G="0.321475" T="0.198018"/>
      <pos A="0.262996" C="0.224009" G="0.211013" T="0.301982"/>
      <pos A="0.314977" C="0.230507" G="0.139539" T="0.314977"/>
      <pos A="0.295484" C="0.133041" G="0.33447" T="0.237004"/>
      <pos A="0.211013" C="0.269493" G="0.16553" T="0.353963"/>
      <pos A="0.146037" C="0.282489" G="0.185023" T="0.386452"/>
      <pos A="0.301982" C="0.301982" G="0.25" T="0.146037"/>
      <pos A="0.113548" C="0.269493" G="0.353963" T="0.262996"/>
      <pos A="0.262996" C="0.353963" G="0.19152" T="0.19152"/>
      <pos A="0.301982" C="0.301982" G="0.25" T="0.146037"/>
      <pos A="0.379955" C="0.262996" G="0.230507" T="0.126543"/>
      <pos A="0.47742" C="0.0615664" G="0.126543" T="0.33447"/>
      <pos A="0.185023" C="0.146037" G="0.30848" T="0.360461"/>
      <pos A="0.0875565" C="0.301982" G="0.379955" T="0.230507"/>
      <pos A="0.172028" C="0.282489" G="0.16553" T="0.379955"/>
      <pos A="0.282489" C="0.152534" G="0.230507" T="0.33447"/>
      <pos A="0.301982" C="0.19152" G="0.237004" T="0.269493"/>
      <pos A="0.288987" C="0.198018" G="0.275991" T="0.237004"/>
      <pos A="0.399448" C="0.33447" G="0.159032" T="0.10705"/>
      <pos A="0.269493" C="0.25" G="0.178525" T="0.301982"/>
    </motif>
    <motif db="0" id="M86" alt="O86" length="40" nsites="8" evalue="1.3e-003">
      <pos A="0.172028" C="0.256498" G="0.295484" T="0.275991"/>
      <pos A="0.379955" C="0.224009" G="0.237004" T="0.159032"/>
      <pos A="0.542398" C="0.198018" G="0.0420731" T="0.217511"/>
      <pos A="0.178525" C="0.269493" G="0.295484" T="0.256498"/>
      <pos A="0.224009" C="0.159032" G="0.237004" T="0.379955"/>
      <pos A="0.262996" C="0.275991" G="0.25" T="0.211013"/>
      <pos A="0.347466" C="0.133041" G="0.126543" T="0.39295"/>
      <pos A="0.230507" C="0.217511" G="0.321475" T="0.230507"/>
      <pos A="0.30848" C="0.243502" G="0.211013" T="0.237004"/>
      <pos A="0.152534" C="0.301982" G="0.327972" T="0.217511"/>
      <pos A="0.269493" C="0.30848" G="0.314977" T="0.10705"/>
      <pos A="0.340968" C="0.126543" G="0.139539" T="0.39295"/>
      <pos A="0.25" C="0.256498" G="0.230507" T="0.262996"/>
      <pos A="0.198018" C="0.243502" G="0.237004" T="0.321475"/>
      <pos A="0.386452" C="0.198018" G="0.126543" T="0.288987"/>
      <pos A="0.159032" C="0.178525" G="0.30848" T="0.353963"/>
      <pos A="0.217511" C="0.237004" G="0.230507" T="0.314977"/>
      <pos A="0.269493" C="0.275991" G="0.139539" T="0.314977"/>
      <pos A="0.301982" C="0.217511" G="0.30848" T="0.172028"/>
      <pos A="0.224009" C="0.237004" G="0.16553" T="0.373457"/>
      <pos A="0.321475" C="0.19152" G="0.224009" T="0.262996"/>
      <pos A="0.282489" C="0.19152" G="0.282489" T="0.243502"/>
      <pos A="0.211013" C="0.217511" G="0.262996" T="0.30848"/>
      <pos A="0.269493" C="0.126543" G="0.314977" T="0.288987"/>
      <pos A="0.133041" C="0.256498" G="0.418941" T="0.19152"/>
      <pos A="0.256498" C="0.295484" G="0.288987" T="0.159032"/>
      <pos A="0.282489" C="0.217511" G="0.347466" T="0.152534"/>
      <pos A="0.503411" C="0.159032" G="0.152534" T="0.185023"/>
      <pos A="0.39295" C="0.327972" G="0.230507" T="0.0485709"/>
      <pos A="0.243502" C="0.152534" G="0.275991" T="0.327972"/>
      <pos A="0.113548" C="0.412443" G="0.19152" T="0.282489"/>
      <pos A="0.25" C="0.230507" G="0.0875565" T="0.431937"/>
      <pos A="0.178525" C="0.282489" G="0.327972" T="0.211013"/>
      <pos A="0.340968" C="0.262996" G="0.10705" T="0.288987"/>
      <pos A="0.224009" C="0.470922" G="0.120045" T="0.185023"/>
      <pos A="0.39295" C="0.126543" G="0.185023" T="0.295484"/>
      <pos A="0.25" C="0.178525" G="0.269493" T="0.301982"/>
      <pos A="0.0940543" C="0.237004" G="0.314977" T="0.353963"/>
      <pos A="0.198018" C="0.211013" G="0.146037" T="0.444931"/>
      <pos A="0.39295" C="0.237004" G="0.211013" T="0.159032"/>
    </motif>
    <motif db="0" id="M87" alt="O87" length="40" nsites="8" evalue="1.3e-003">
      <pos A="0.30848" C="0.237004" G="0.25" T="0.204516"/>
      <pos A="0.373457" C="0.204516" G="0.262996" T="0.159032"/>
      <pos A="0.262996" C="0.269493" G="0.198018" T="0.269493"/>
      <pos A="0.360461" C="0.198018" G="0.224009" T="0.217511"/>
      <pos A="0.256498" C="0.0680632" G="0.30848" T="0.366959"/>
      <pos A="0.185023" C="0.321475" G="0.256498" T="0.237004"/>
      <pos A="0.146037" C="0.347466" G="0.185023" T="0.321475"/>
      <pos A="0.243502" C="0.282489" G="0.243502" T="0.230507"/>
      <pos A="0.30848" C="0.16553" G="0.269493" T="0.256498"/>
      <pos A="0.204516" C="0.288987" G="0.327972" T="0.178525"/>
      <pos A="0.243502" C="0.301982" G="0.237004" T="0.217511"/>
      <pos A="0.139539" C="0.340968" G="0.178525" T="0.340968"/>
      <pos A="0.301982" C="0.19152" G="0.256498" T="0.25"/>
      <pos A="0.262996" C="0.178525" G="0.120045" T="0.438434"/>
      <pos A="0.282489" C="0.113548" G="0.256498" T="0.347466"/>
      <pos A="0.100552" C="0.211013" G="0.340968" T="0.347466"/>
      <pos A="0.25" C="0.172028" G="0.295484" T="0.282489"/>
      <pos A="0.30848" C="0.16553" G="0.295484" T="0.230507"/>
      <pos A="0.237004" C="0.483918" G="0.0615664" T="0.217511"/>
      <pos A="0.185023" C="0.211013" G="0.159032" T="0.444931"/>
      <pos A="0.347466" C="0.159032" G="0.243502" T="0.25"/>
      <pos A="0.25" C="0.198018" G="0.386452" T="0.16553"/>
      <pos A="0.464425" C="0.217511" G="0.146037" T="0.172028"/>
      <pos A="0.275991" C="0.126543" G="0.237004" T="0.360461"/>
      <pos A="0.386452" C="0.256498" G="0.172028" T="0.185023"/>
      <pos A="0.224009" C="0.217511" G="0.224009" T="0.33447"/>
      <pos A="0.379955" C="0.146037" G="0.275991" T="0.198018"/>
      <pos A="0.217511" C="0.217511" G="0.237004" T="0.327972"/>
      <pos A="0.243502" C="0.418941" G="0.217511" T="0.120045"/>
      <pos A="0.243502" C="0.373457" G="0.211013" T="0.172028"/>
      <pos A="0.178525" C="0.340968" G="0.172028" T="0.30848"/>
      <pos A="0.327972" C="0.30848" G="0.314977" T="0.0485709"/>
      <pos A="0.379955" C="0.16553" G="0.211013" T="0.243502"/>
      <pos A="0.211013" C="0.198018" G="0.321475" T="0.269493"/>
      <pos A="0.243502" C="0.269493" G="0.269493" T="0.217511"/>
      <pos A="0.224009" C="0.146037" G="0.301982" T="0.327972"/>
      <pos A="0.224009" C="0.185023" G="0.10705" T="0.483918"/>
      <pos A="0.256498" C="0.198018" G="0.256498" T="0.288987"/>
      <pos A="0.262996" C="0.295484" G="0.269493" T="0.172028"/>
      <pos A="0.275991" C="0.198018" G="0.16553" T="0.360461"/>
    </motif>
    <motif db="0" id="M88" alt="O88" length="40" nsites="8" evalue="1.3e-003">
      <pos A="0.275991" C="0.30848" G="0.074561" T="0.340968"/>
      <pos A="0.256498" C="0.282489" G="0.159032" T="0.301982"/>
      <pos A="0.321475" C="0.16553" G="0.243502" T="0.269493"/>
      <pos A="0.275991" C="0.159032" G="0.399448" T="0.16553"/>
      <pos A="0.19152" C="0.262996" G="0.39295" T="0.152534"/>
      <pos A="0.33447" C="0.237004" G="0.126543" T="0.301982"/>
      <pos A="0.211013" C="0.321475" G="0.327972" T="0.139539"/>
      <pos A="0.30848" C="0.204516" G="0.172028" T="0.314977"/>
      <pos A="0.204516" C="0.269493" G="0.25" T="0.275991"/>
      <pos A="0.288987" C="0.230507" G="0.185023" T="0.295484"/>
      <pos A="0.237004" C="0.224009" G="0.314977" T="0.224009"/>
      <pos A="0.301982" C="0.33447" G="0.133041" T="0.230507"/>
      <pos A="0.347466" C="0.159032" G="0.178525" T="0.314977"/>
      <pos A="0.353963" C="0.100552" G="0.25" T="0.295484"/>
      <pos A="0.198018" C="0.211013" G="0.204516" T="0.386452"/>
      <pos A="0.185023" C="0.198018" G="0.30848" T="0.30848"/>
      <pos A="0.217511" C="0.139539" G="0.211013" T="0.431937"/>
      <pos A="0.321475" C="0.204516" G="0.282489" T="0.19152"/>
      <pos A="0.0810588" C="0.211013" G="0.256498" T="0.451429"/>
      <pos A="0.275991" C="0.172028" G="0.399448" T="0.152534"/>
      <pos A="0.243502" C="0.262996" G="0.230507" T="0.262996"/>
      <pos A="0.321475" C="0.418941" G="0.19152" T="0.0680632"/>
      <pos A="0.262996" C="0.275991" G="0.224009" T="0.237004"/>
      <pos A="0.256498" C="0.269493" G="0.30848" T="0.16553"/>
      <pos A="0.211013" C="0.185023" G="0.256498" T="0.347466"/>
      <pos A="0.366959" C="0.25" G="0.16553" T="0.217511"/>
      <pos A="0.217511" C="0.19152" G="0.178525" T="0.412443"/>
      <pos A="0.126543" C="0.243502" G="0.295484" T="0.33447"/>
      <pos A="0.431937" C="0.198018" G="0.0355753" T="0.33447"/>
      <pos A="0.113548" C="0.366959" G="0.327972" T="0.19152"/>
      <pos A="0.412443" C="0.256498" G="0.10705" T="0.224009"/>
      <pos A="0.33447" C="0.314977" G="0.120045" T="0.230507"/>
      <pos A="0.256498" C="0.269493" G="0.295484" T="0.178525"/>
      <pos A="0.269493" C="0.386452" G="0.133041" T="0.211013"/>
      <pos A="0.237004" C="0.243502" G="0.139539" T="0.379955"/>
      <pos A="0.301982" C="0.172028" G="0.314977" T="0.211013"/>
      <pos A="0.360461" C="0.152534" G="0.327972" T="0.159032"/>
      <pos A="0.243502" C="0.113548" G="0.340968" T="0.301982"/>
      <pos A="0.159032" C="0.282489" G="0.224009" T="0.33447"/>
      <pos A="0.217511" C="0.243502" G="0.19152" T="0.347466"/>
    </motif>
    <motif db="0" id="M9" alt="O9" length="40" nsites="8" evalue="1.3e-003">
      <pos A="0.62037" C="0.25" G="0.126543" T="0.00308642"/>
      <pos A="0.00308642" C="0.373457" G="0.62037" T="0.00308642"/>
      <pos A="0.496914" C="0.00308642" G="0.373457" T="0.126543"/>
      <pos A="0.743827" C="0.126543" G="0.00308642" T="0.126543"/>
      <pos A="0.373457" C="0.373457" G="0.126543" T="0.126543"/>
      <pos A="0.126543" C="0.00308642" G="0.62037" T="0.25"/>
      <pos A="0.126543" C="0.373457" G="0.25" T="0.25"/>
      <pos A="0.126543" C="0.373457" G="0.126543" T="0.373457"/>
      <pos A="0.126543" C="0.373457" G="0.373457" T="0.126543"/>
      <pos A="0.00308642" C="0.743827" G="0.126543" T="0.126543"/>
      <pos A="0.62037" C="0.00308642" G="0.25" T="0.126543"/>
      <pos A="0.25" C="0.373457" G="0.373457" T="0.00308642"/>
      <pos A="0.496914" C="0.25" G="0.126543" T="0.126543"/>
      <pos A="0.373457" C="0.373457" G="0.126543" T="0.126543"/>
      <pos A="0.373457" C="0.373457" G="0.25" T="0.00308642"/>
      <pos A="0.126543" C="0.496914" G="0.25" T="0.126543"/>
      <pos A="0.373457" C="0.25" G="0.126543" T="0.25"/>
      <pos A="0.373457" C="0.126543" G="0.00308642" T="0.496914"/>
      <pos A="0.373457" C="0.126543" G="0.25" T="0.25"/>
      <pos A="0.373457" C="0.496914" G="0.00308642" T="0.126543"/>
      <pos A="0.126543" C="0.25" G="0.126543" T="0.496914"/>
      <pos A="0.867284" C="0.00308642" G="0.00308642" T="0.126543"/>
      <pos A="0.126543" C="0.126543" G="0.496914" T="0.25"/>
      <pos A="0.373457" C="0.126543" G="0.00308642" T="0.496914"/>
      <pos A="0.373457" C="0.373457" G="0.25" T="0.00308642"/>
      <pos A="0.126543" C="0.25" G="0.62037" T="0.00308642"/>
      <pos A="0.373457" C="0.126543" G="0.126543" T="0.373457"/>
      <pos A="0.373457" C="0.25" G="0.25" T="0.126543"/>
      <pos A="0.496914" C="0.126543" G="0.126543" T="0.25"/>
      <pos A="0.126543" C="0.25" G="0.373457" T="0.25"/>
      <pos A="0.496914" C="0.00308642" G="0.373457" T="0.126543"/>
      <pos A="0.25" C="0.25" G="0.126543" T="0.373457"/>
      <pos A="0.25" C="0.373457" G="0.25" T="0.126543"/>
      <pos A="0.373457" C="0.126543" G="0.373457" T="0.126543"/>
      <pos A="0.496914" C="0.126543" G="0.25" T="0.126543"/>
      <pos A="0.25" C="0.25" G="0.25" T="0.25"/>
      <pos A="0.373457" C="0.25" G="0.00308642" T="0.373457"/>
      <pos A="0.00308642" C="0.496914" G="0.373457" T="0.126543"/>
      <pos A="0.00308642" C="0.126543" G="0.373457" T="0.496914"/>
      <pos A="0.25" C="0.00308642" G="0.25" T="0.496914"/>
    </motif>
    <motif db="0" id="M91" alt="O91" length="40" nsites="8" evalue="1.3e-003">
      <pos A="0.153745" C="0.153745" G="0.270924" T="0.421584"/>
      <pos A="0.187226" C="0.287665" G="0.354624" T="0.170486"/>
      <pos A="0.153745" C="0.170486" G="0.371364" T="0.304405"/>
      <pos A="0.153745" C="0.404844" G="0.103526" T="0.337884"/>
      <pos A="0.170486" C="0.203965" G="0.237445" T="0.388105"/>
      <pos A="0.203965" C="0.220705" G="0.388105" T="0.187226"/>
      <pos A="0.388105" C="0.203965" G="0.220705" T="0.187226"/>
      <pos A="0.220705" C="0.237445" G="0.421584" T="0.120266"/>
      <pos A="0.304405" C="0.153745" G="0.354624" T="0.187226"/>
      <pos A="0.203965" C="0.170486" G="0.187226" T="0.438324"/>
      <pos A="0.438324" C="0.354624" G="0.0700464" T="0.137005"/>
      <pos A="0.421584" C="0.0198262" G="0.237445" T="0.321145"/>
      <pos A="0.0533057" C="0.0867862" G="0.270924" T="0.588983"/>
      <pos A="0.187226" C="0.170486" G="0.270924" T="0.371364"/>
      <pos A="0.137005" C="0.388105" G="0.170486" T="0.304405"/>
      <pos A="0.237445" C="0.388105" G="0.137005" T="0.237445"/>
      <pos A="0.304405" C="0.120266" G="0.170486" T="0.404844"/>
      <pos A="0.220705" C="0.270924" G="0.304405" T="0.203965"/>
      <pos A="0.254185" C="0.388105" G="0.220705" T="0.137005"/>
      <pos A="0.371364" C="0.103526" G="0.203965" T="0.321145"/>
      <pos A="0.120266" C="0.270924" G="0.371364" T="0.237445"/>
      <pos A="0.203965" C="0.254185" G="0.304405" T="0.237445"/>
      <pos A="0.371364" C="0.270924" G="0.187226" T="0.170486"/>
      <pos A="0.187226" C="0.371364" G="0.237445" T="0.203965"/>
      <pos A="0.388105" C="0.187226" G="0.337884" T="0.0867862"/>
      <pos A="0.203965" C="0.304405" G="0.270924" T="0.220705"/>
      <pos A="0.421584" C="0.354624" G="0.103526" T="0.120266"/>
      <pos A="0.237445" C="0.203965" G="0.304405" T="0.254185"/>
      <pos A="0.354624" C="0.153745" G="0.203965" T="0.287665"/>
      <pos A="0.287665" C="0.0365659" G="0.555503" T="0.120266"/>
      <pos A="0.388105" C="0.203965" G="0.103526" T="0.304405"/>
      <pos A="0.103526" C="0.404844" G="0.0867862" T="0.404844"/>
      <pos A="0.153745" C="0.421584" G="0.170486" T="0.254185"/>
      <pos A="0.304405" C="0.0867862" G="0.304405" T="0.304405"/>
      <pos A="0.270924" C="0.304405" G="0.220705" T="0.203965"/>
      <pos A="0.555503" C="0.0700464" G="0.0700464" T="0.304405"/>
      <pos A="0.203965" C="0.220705" G="0.254185" T="0.321145"/>
      <pos A="0.203965" C="0.187226" G="0.170486" T="0.438324"/>
      <pos A="0.321145" C="0.354624" G="0.220705" T="0.103526"/>
      <pos A="0.187226" C="0.237445" G="0.254185" T="0.321145"/>
    </motif>
    <motif db="0" id="M92" alt="O92" length="40" nsites="8" evalue="1.3e-003">
      <pos A="0.217511" C="0.438434" G="0.256498" T="0.0875565"/>
      <pos A="0.211013" C="0.152534" G="0.224009" T="0.412443"/>
      <pos A="0.295484" C="0.211013" G="0.269493" T="0.224009"/>
      <pos A="0.159032" C="0.256498" G="0.25" T="0.33447"/>
      <pos A="0.16553" C="0.327972" G="0.295484" T="0.211013"/>
      <pos A="0.314977" C="0.301982" G="0.120045" T="0.262996"/>
      <pos A="0.282489" C="0.288987" G="0.282489" T="0.146037"/>
      <pos A="0.301982" C="0.172028" G="0.237004" T="0.288987"/>
      <pos A="0.438434" C="0.19152" G="0.204516" T="0.16553"/>
      <pos A="0.321475" C="0.16553" G="0.262996" T="0.25"/>
      <pos A="0.152534" C="0.25" G="0.373457" T="0.224009"/>
      <pos A="0.340968" C="0.178525" G="0.204516" T="0.275991"/>
      <pos A="0.25" C="0.217511" G="0.204516" T="0.327972"/>
      <pos A="0.347466" C="0.25" G="0.074561" T="0.327972"/>
      <pos A="0.237004" C="0.146037" G="0.301982" T="0.314977"/>
      <pos A="0.314977" C="0.204516" G="0.275991" T="0.204516"/>
      <pos A="0.25" C="0.230507" G="0.16553" T="0.353963"/>
      <pos A="0.295484" C="0.314977" G="0.198018" T="0.19152"/>
      <pos A="0.217511" C="0.126543" G="0.25" T="0.405946"/>
      <pos A="0.217511" C="0.198018" G="0.321475" T="0.262996"/>
      <pos A="0.301982" C="0.178525" G="0.224009" T="0.295484"/>
      <pos A="0.204516" C="0.379955" G="0.262996" T="0.152534"/>
      <pos A="0.204516" C="0.224009" G="0.237004" T="0.33447"/>
      <pos A="0.185023" C="0.237004" G="0.340968" T="0.237004"/>
      <pos A="0.314977" C="0.262996" G="0.243502" T="0.178525"/>
      <pos A="0.262996" C="0.152534" G="0.314977" T="0.269493"/>
      <pos A="0.282489" C="0.204516" G="0.16553" T="0.347466"/>
      <pos A="0.282489" C="0.438434" G="0.198018" T="0.0810588"/>
      <pos A="0.243502" C="0.33447" G="0.10705" T="0.314977"/>
      <pos A="0.321475" C="0.159032" G="0.230507" T="0.288987"/>
      <pos A="0.0680632" C="0.288987" G="0.262996" T="0.379955"/>
      <pos A="0.146037" C="0.211013" G="0.353963" T="0.288987"/>
      <pos A="0.295484" C="0.217511" G="0.152534" T="0.33447"/>
      <pos A="0.366959" C="0.237004" G="0.0875565" T="0.30848"/>
      <pos A="0.295484" C="0.0940543" G="0.399448" T="0.211013"/>
      <pos A="0.262996" C="0.295484" G="0.256498" T="0.185023"/>
      <pos A="0.412443" C="0.327972" G="0.120045" T="0.139539"/>
      <pos A="0.159032" C="0.386452" G="0.185023" T="0.269493"/>
      <pos A="0.321475" C="0.282489" G="0.224009" T="0.172028"/>
      <pos A="0.379955" C="0.126543" G="0.33447" T="0.159032"/>
    </motif>
    <motif db="0" id="M93" alt="O93" length="40" nsites="8" evalue="1.3e-003">
      <pos A="0.438434" C="0.185023" G="0.204516" T="0.172028"/>
      <pos A="0.152534" C="0.178525" G="0.33447" T="0.33447"/>
      <pos A="0.327972" C="0.340968" G="0.178525" T="0.152534"/>
      <pos A="0.347466" C="0.262996" G="0.146037" T="0.243502"/>
      <pos A="0.269493" C="0.256498" G="0.159032" T="0.314977"/>
      <pos A="0.282489" C="0.113548" G="0.366959" T="0.237004"/>
      <pos A="0.30848" C="0.230507" G="0.327972" T="0.133041"/>
      <pos A="0.379955" C="0.295484" G="0.237004" T="0.0875565"/>
      <pos A="0.139539" C="0.282489" G="0.211013" T="0.366959"/>
      <pos A="0.25" C="0.204516" G="0.295484" T="0.25"/>
      <pos A="0.262996" C="0.243502" G="0.159032" T="0.33447"/>
      <pos A="0.230507" C="0.172028" G="0.204516" T="0.39295"/>
      <pos A="0.211013" C="0.16553" G="0.262996" T="0.360461"/>
      <pos A="0.178525" C="0.133041" G="0.262996" T="0.425439"/>
      <pos A="0.139539" C="0.275991" G="0.347466" T="0.237004"/>
      <pos A="0.327972" C="0.33447" G="0.152534" T="0.185023"/>
      <pos A="0.353963" C="0.237004" G="0.152534" T="0.256498"/>
      <pos A="0.211013" C="0.198018" G="0.198018" T="0.39295"/>
      <pos A="0.269493" C="0.25" G="0.217511" T="0.262996"/>
      <pos A="0.243502" C="0.243502" G="0.256498" T="0.256498"/>
      <pos A="0.33447" C="0.074561" G="0.366959" T="0.224009"/>
      <pos A="0.178525" C="0.269493" G="0.321475" T="0.230507"/>
      <pos A="0.301982" C="0.340968" G="0.139539" T="0.217511"/>
      <pos A="0.275991" C="0.275991" G="0.269493" T="0.178525"/>
      <pos A="0.172028" C="0.353963" G="0.243502" T="0.230507"/>
      <pos A="0.405946" C="0.178525" G="0.275991" T="0.139539"/>
      <pos A="0.275991" C="0.204516" G="0.243502" T="0.275991"/>
      <pos A="0.33447" C="0.237004" G="0.113548" T="0.314977"/>
      <pos A="0.282489" C="0.30848" G="0.178525" T="0.230507"/>
      <pos A="0.217511" C="0.204516" G="0.262996" T="0.314977"/>
      <pos A="0.204516" C="0.113548" G="0.360461" T="0.321475"/>
      <pos A="0.237004" C="0.178525" G="0.33447" T="0.25"/>
      <pos A="0.5359" C="0.178525" G="0.133041" T="0.152534"/>
      <pos A="0.275991" C="0.204516" G="0.204516" T="0.314977"/>
      <pos A="0.230507" C="0.340968" G="0.139539" T="0.288987"/>
      <pos A="0.113548" C="0.340968" G="0.152534" T="0.39295"/>
      <pos A="0.360461" C="0.301982" G="0.16553" T="0.172028"/>
      <pos A="0.152534" C="0.353963" G="0.120045" T="0.373457"/>
      <pos A="0.237004" C="0.178525" G="0.379955" T="0.204516"/>
      <pos A="0.275991" C="0.217511" G="0.262996" T="0.243502"/>
    </motif>
    <motif db="0" id="M94" alt="O94" length="40" nsites="8" evalue="1.3e-003">
      <pos A="0.00308642" C="0.00308642" G="0.00308642" T="0.990741"/>
      <pos A="0.496914" C="0.00308642" G="0.496914" T="0.00308642"/>
      <pos A="0.496914" C="0.00308642" G="0.00308642" T="0.496914"/>
      <pos A="0.496914" C="0.496914" G="0.00308642" T="0.00308642"/>
      <pos A="0.496914" C="0.00308642" G="0.496914" T="0.00308642"/>
      <pos A="0.496914" C="0.00308642" G="0.496914" T="0.00308642"/>
      <pos A="0.00308642" C="0.496914" G="0.00308642" T="0.496914"/>
      <pos A="0.00308642" C="0.00308642" G="0.990741" T="0.00308642"/>
      <pos A="0.00308642" C="0.00308642" G="0.496914" T="0.496914"/>
      <pos A="0.00308642" C="0.00308642" G="0.990741" T="0.00308642"/>
      <pos A="0.990741" C="0.00308642" G="0.00308642" T="0.00308642"/>
      <pos A="0.00308642" C="0.00308642" G="0.990741" T="0.00308642"/>
      <pos A="0.496914" C="0.496914" G="0.00308642" T="0.00308642"/>
      <pos A="0.496914" C="0.496914" G="0.00308642" T="0.00308642"/>
      <pos A="0.990741" C="0.00308642" G="0.00308642" T="0.00308642"/>
      <pos A="0.496914" C="0.496914" G="0.00308642" T="0.00308642"/>
      <pos A="0.00308642" C="0.496914" G="0.496914" T="0.00308642"/>
      <pos A="0.00308642" C="0.00308642" G="0.990741" T="0.00308642"/>
      <pos A="0.00308642" C="0.496914" G="0.496914" T="0.00308642"/>
      <pos A="0.496914" C="0.00308642" G="0.496914" T="0.00308642"/>
      <pos A="0.496914" C="0.00308642" G="0.496914" T="0.00308642"/>
      <pos A="0.00308642" C="0.990741" G="0.00308642" T="0.00308642"/>
      <pos A="0.00308642" C="0.496914" G="0.00308642" T="0.496914"/>
      <pos A="0.00308642" C="0.00308642" G="0.990741" T="0.00308642"/>
      <pos A="0.00308642" C="0.00308642" G="0.990741" T="0.00308642"/>
      <pos A="0.990741" C="0.00308642" G="0.00308642" T="0.00308642"/>
      <pos A="0.496914" C="0.496914" G="0.00308642" T="0.00308642"/>
      <pos A="0.00308642" C="0.496914" G="0.00308642" T="0.496914"/>
      <pos A="0.00308642" C="0.00308642" G="0.00308642" T="0.990741"/>
      <pos A="0.496914" C="0.00308642" G="0.496914" T="0.00308642"/>
      <pos A="0.00308642" C="0.00308642" G="0.00308642" T="0.990741"/>
      <pos A="0.496914" C="0.00308642" G="0.00308642" T="0.496914"/>
      <pos A="0.00308642" C="0.496914" G="0.00308642" T="0.496914"/>
      <pos A="0.00308642" C="0.496914" G="0.496914" T="0.00308642"/>
      <pos A="0.496914" C="0.00308642" G="0.00308642" T="0.496914"/>
      <pos A="0.496914" C="0.00308642" G="0.496914" T="0.00308642"/>
      <pos A="0.496914" C="0.00308642" G="0.00308642" T="0.496914"/>
      <pos A="0.00308642" C="0.00308642" G="0.496914" T="0.496914"/>
      <pos A="0.00308642" C="0.496914" G="0.00308642" T="0.496914"/>
      <pos A="0.496914" C="0.00308642" G="0.00308642" T="0.496914"/>
    </motif>
    <motif db="0" id="M95" alt="O95" length="40" nsites="8" evalue="1.3e-003">
      <pos A="0.25" C="0.439934" G="0.117047" T="0.19302"/>
      <pos A="0.344967" C="0.496914" G="0.02208" T="0.13604"/>
      <pos A="0.02208" C="0.174027" G="0.13604" T="0.667854"/>
      <pos A="0.155033" C="0.25" G="0.325973" T="0.268994"/>
      <pos A="0.287987" C="0.174027" G="0.30698" T="0.231006"/>
      <pos A="0.287987" C="0.174027" G="0.30698" T="0.231006"/>
      <pos A="0.0980533" C="0.212013" G="0.36396" T="0.325973"/>
      <pos A="0.231006" C="0.212013" G="0.19302" T="0.36396"/>
      <pos A="0.212013" C="0.155033" G="0.553893" T="0.0790598"/>
      <pos A="0.117047" C="0.268994" G="0.231006" T="0.382953"/>
      <pos A="0.0980533" C="0.401947" G="0.287987" T="0.212013"/>
      <pos A="0.325973" C="0.174027" G="0.231006" T="0.268994"/>
      <pos A="0.25" C="0.344967" G="0.382953" T="0.02208"/>
      <pos A="0.231006" C="0.0600662" G="0.382953" T="0.325973"/>
      <pos A="0.19302" C="0.36396" G="0.155033" T="0.287987"/>
      <pos A="0.231006" C="0.30698" G="0.13604" T="0.325973"/>
      <pos A="0.19302" C="0.287987" G="0.155033" T="0.36396"/>
      <pos A="0.19302" C="0.19302" G="0.174027" T="0.439934"/>
      <pos A="0.174027" C="0.344967" G="0.36396" T="0.117047"/>
      <pos A="0.231006" C="0.42094" G="0.174027" T="0.174027"/>
      <pos A="0.212013" C="0.382953" G="0.212013" T="0.19302"/>
      <pos A="0.155033" C="0.325973" G="0.174027" T="0.344967"/>
      <pos A="0.0790598" C="0.155033" G="0.287987" T="0.47792"/>
      <pos A="0.401947" C="0.13604" G="0.25" T="0.212013"/>
      <pos A="0.231006" C="0.13604" G="0.42094" T="0.212013"/>
      <pos A="0.155033" C="0.287987" G="0.268994" T="0.287987"/>
      <pos A="0.401947" C="0.212013" G="0.13604" T="0.25"/>
      <pos A="0.325973" C="0.117047" G="0.231006" T="0.325973"/>
      <pos A="0.30698" C="0.325973" G="0.19302" T="0.174027"/>
      <pos A="0.30698" C="0.47792" G="0.19302" T="0.02208"/>
      <pos A="0.231006" C="0.212013" G="0.344967" T="0.212013"/>
      <pos A="0.25" C="0.36396" G="0.30698" T="0.0790598"/>
      <pos A="0.553893" C="0.0790598" G="0.155033" T="0.212013"/>
      <pos A="0.0980533" C="0.212013" G="0.534901" T="0.155033"/>
      <pos A="0.268994" C="0.117047" G="0.174027" T="0.439934"/>
      <pos A="0.231006" C="0.25" G="0.231006" T="0.287987"/>
      <pos A="0.268994" C="0.59188" G="0.0790598" T="0.0600662"/>
      <pos A="0.0410736" C="0.30698" G="0.155033" T="0.496914"/>
      <pos A="0.13604" C="0.325973" G="0.19302" T="0.344967"/>
      <pos A="0.30698" C="0.212013" G="0.0980533" T="0.382953"/>
    </motif>
    <motif db="0" id="M96" alt="O96" length="40" nsites="8" evalue="1.3e-003">
      <pos A="0.567461" C="0.00308642" G="0.285273" T="0.14418"/>
      <pos A="0.285273" C="0.14418" G="0.00308642" T="0.567461"/>
      <pos A="0.14418" C="0.00308642" G="0.849647" T="0.00308642"/>
      <pos A="0.285273" C="0.00308642" G="0.426366" T="0.285273"/>
      <pos A="0.285273" C="0.00308642" G="0.14418" T="0.567461"/>
      <pos A="0.285273" C="0.426366" G="0.00308642" T="0.285273"/>
      <pos A="0.14418" C="0.14418" G="0.14418" T="0.567461"/>
      <pos A="0.426366" C="0.14418" G="0.14418" T="0.285273"/>
      <pos A="0.426366" C="0.285273" G="0.14418" T="0.14418"/>
      <pos A="0.426366" C="0.00308642" G="0.14418" T="0.426366"/>
      <pos A="0.708554" C="0.00308642" G="0.285273" T="0.00308642"/>
      <pos A="0.285273" C="0.285273" G="0.14418" T="0.285273"/>
      <pos A="0.285273" C="0.426366" G="0.14418" T="0.14418"/>
      <pos A="0.567461" C="0.00308642" G="0.14418" T="0.285273"/>
      <pos A="0.567461" C="0.00308642" G="0.285273" T="0.14418"/>
      <pos A="0.285273" C="0.00308642" G="0.285273" T="0.426366"/>
      <pos A="0.14418" C="0.285273" G="0.567461" T="0.00308642"/>
      <pos A="0.285273" C="0.14418" G="0.14418" T="0.426366"/>
      <pos A="0.426366" C="0.14418" G="0.285273" T="0.14418"/>
      <pos A="0.567461" C="0.14418" G="0.14418" T="0.14418"/>
      <pos A="0.426366" C="0.00308642" G="0.00308642" T="0.567461"/>
      <pos A="0.426366" C="0.14418" G="0.285273" T="0.14418"/>
      <pos A="0.285273" C="0.14418" G="0.285273" T="0.285273"/>
      <pos A="0.14418" C="0.14418" G="0.00308642" T="0.708554"/>
      <pos A="0.285273" C="0.14418" G="0.567461" T="0.00308642"/>
      <pos A="0.285273" C="0.285273" G="0.00308642" T="0.426366"/>
      <pos A="0.285273" C="0.285273" G="0.00308642" T="0.426366"/>
      <pos A="0.285273" C="0.567461" G="0.00308642" T="0.14418"/>
      <pos A="0.285273" C="0.567461" G="0.00308642" T="0.14418"/>
      <pos A="0.00308642" C="0.567461" G="0.00308642" T="0.426366"/>
      <pos A="0.567461" C="0.00308642" G="0.14418" T="0.285273"/>
      <pos A="0.285273" C="0.426366" G="0.14418" T="0.14418"/>
      <pos A="0.14418" C="0.00308642" G="0.567461" T="0.285273"/>
      <pos A="0.285273" C="0.567461" G="0.00308642" T="0.14418"/>
      <pos A="0.567461" C="0.00308642" G="0.14418" T="0.285273"/>
      <pos A="0.567461" C="0.285273" G="0.14418" T="0.00308642"/>
      <pos A="0.990741" C="0.00308642" G="0.00308642" T="0.00308642"/>
      <pos A="0.14418" C="0.426366" G="0.14418" T="0.285273"/>
      <pos A="0.708554" C="0.00308642" G="0.00308642" T="0.285273"/>
      <pos A="0.14418" C="0.567461" G="0.14418" T="0.14418"/>
    </motif>
    <motif db="0" id="M97" alt="O97" length="40" nsites="8" evalue="1.3e-003">
      <pos A="0.366959" C="0.10705" G="0.230507" T="0.295484"/>
      <pos A="0.379955" C="0.262996" G="0.275991" T="0.0810588"/>
      <pos A="0.211013" C="0.301982" G="0.25" T="0.237004"/>
      <pos A="0.30848" C="0.185023" G="0.19152" T="0.314977"/>
      <pos A="0.0615664" C="0.256498" G="0.243502" T="0.438434"/>
      <pos A="0.262996" C="0.360461" G="0.243502" T="0.133041"/>
      <pos A="0.198018" C="0.217511" G="0.288987" T="0.295484"/>
      <pos A="0.113548" C="0.256498" G="0.373457" T="0.256498"/>
      <pos A="0.198018" C="0.262996" G="0.269493" T="0.269493"/>
      <pos A="0.301982" C="0.301982" G="0.16553" T="0.230507"/>
      <pos A="0.275991" C="0.19152" G="0.120045" T="0.412443"/>
      <pos A="0.321475" C="0.152534" G="0.33447" T="0.19152"/>
      <pos A="0.33447" C="0.288987" G="0.172028" T="0.204516"/>
      <pos A="0.405946" C="0.0875565" G="0.178525" T="0.327972"/>
      <pos A="0.204516" C="0.321475" G="0.139539" T="0.33447"/>
      <pos A="0.30848" C="0.217511" G="0.10705" T="0.366959"/>
      <pos A="0.366959" C="0.113548" G="0.288987" T="0.230507"/>
      <pos A="0.217511" C="0.100552" G="0.347466" T="0.33447"/>
      <pos A="0.159032" C="0.340968" G="0.139539" T="0.360461"/>
      <pos A="0.262996" C="0.25" G="0.211013" T="0.275991"/>
      <pos A="0.224009" C="0.282489" G="0.256498" T="0.237004"/>
      <pos A="0.33447" C="0.139539" G="0.217511" T="0.30848"/>
      <pos A="0.172028" C="0.262996" G="0.431937" T="0.133041"/>
      <pos A="0.269493" C="0.211013" G="0.321475" T="0.198018"/>
      <pos A="0.373457" C="0.243502" G="0.224009" T="0.159032"/>
      <pos A="0.262996" C="0.418941" G="0.185023" T="0.133041"/>
      <pos A="0.256498" C="0.33447" G="0.133041" T="0.275991"/>
      <pos A="0.33447" C="0.25" G="0.159032" T="0.256498"/>
      <pos A="0.275991" C="0.204516" G="0.16553" T="0.353963"/>
      <pos A="0.178525" C="0.178525" G="0.373457" T="0.269493"/>
      <pos A="0.282489" C="0.327972" G="0.237004" T="0.152534"/>
      <pos A="0.373457" C="0.172028" G="0.16553" T="0.288987"/>
      <pos A="0.243502" C="0.243502" G="0.16553" T="0.347466"/>
      <pos A="0.30848" C="0.217511" G="0.198018" T="0.275991"/>
      <pos A="0.243502" C="0.172028" G="0.204516" T="0.379955"/>
      <pos A="0.30848" C="0.230507" G="0.185023" T="0.275991"/>
      <pos A="0.237004" C="0.237004" G="0.39295" T="0.133041"/>
      <pos A="0.256498" C="0.204516" G="0.146037" T="0.39295"/>
      <pos A="0.113548" C="0.399448" G="0.347466" T="0.139539"/>
      <pos A="0.262996" C="0.172028" G="0.262996" T="0.301982"/>
    </motif>
    <motif db="0" id="M98" alt="O98" length="40" nsites="8" evalue="1.3e-003">
      <pos A="0.379955" C="0.19152" G="0.126543" T="0.301982"/>
      <pos A="0.288987" C="0.178525" G="0.262996" T="0.269493"/>
      <pos A="0.19152" C="0.425439" G="0.217511" T="0.16553"/>
      <pos A="0.373457" C="0.16553" G="0.288987" T="0.172028"/>
      <pos A="0.172028" C="0.288987" G="0.373457" T="0.16553"/>
      <pos A="0.269493" C="0.256498" G="0.237004" T="0.237004"/>
      <pos A="0.490416" C="0.0680632" G="0.159032" T="0.282489"/>
      <pos A="0.185023" C="0.243502" G="0.275991" T="0.295484"/>
      <pos A="0.25" C="0.340968" G="0.198018" T="0.211013"/>
      <pos A="0.237004" C="0.262996" G="0.224009" T="0.275991"/>
      <pos A="0.269493" C="0.237004" G="0.269493" T="0.224009"/>
      <pos A="0.198018" C="0.237004" G="0.133041" T="0.431937"/>
      <pos A="0.269493" C="0.204516" G="0.217511" T="0.30848"/>
      <pos A="0.366959" C="0.113548" G="0.10705" T="0.412443"/>
      <pos A="0.256498" C="0.237004" G="0.19152" T="0.314977"/>
      <pos A="0.211013" C="0.19152" G="0.347466" T="0.25"/>
      <pos A="0.327972" C="0.295484" G="0.256498" T="0.120045"/>
      <pos A="0.321475" C="0.113548" G="0.353963" T="0.211013"/>
      <pos A="0.224009" C="0.282489" G="0.275991" T="0.217511"/>
      <pos A="0.340968" C="0.074561" G="0.126543" T="0.457927"/>
      <pos A="0.211013" C="0.178525" G="0.418941" T="0.19152"/>
      <pos A="0.178525" C="0.237004" G="0.288987" T="0.295484"/>
      <pos A="0.243502" C="0.178525" G="0.360461" T="0.217511"/>
      <pos A="0.16553" C="0.282489" G="0.288987" T="0.262996"/>
      <pos A="0.347466" C="0.327972" G="0.100552" T="0.224009"/>
      <pos A="0.178525" C="0.340968" G="0.224009" T="0.256498"/>
      <pos A="0.172028" C="0.33447" G="0.185023" T="0.30848"/>
      <pos A="0.314977" C="0.295484" G="0.159032" T="0.230507"/>
      <pos A="0.373457" C="0.379955" G="0.133041" T="0.113548"/>
      <pos A="0.30848" C="0.10705" G="0.256498" T="0.327972"/>
      <pos A="0.282489" C="0.146037" G="0.288987" T="0.282489"/>
      <pos A="0.198018" C="0.269493" G="0.185023" T="0.347466"/>
      <pos A="0.120045" C="0.30848" G="0.178525" T="0.39295"/>
      <pos A="0.321475" C="0.262996" G="0.19152" T="0.224009"/>
      <pos A="0.269493" C="0.204516" G="0.126543" T="0.399448"/>
      <pos A="0.211013" C="0.19152" G="0.353963" T="0.243502"/>
      <pos A="0.30848" C="0.269493" G="0.275991" T="0.146037"/>
      <pos A="0.366959" C="0.139539" G="0.237004" T="0.256498"/>
      <pos A="0.19152" C="0.256498" G="0.25" T="0.301982"/>
      <pos A="0.224009" C="0.288987" G="0.269493" T="0.217511"/>
    </motif>
    <motif db="0" id="M99" alt="O99" length="40" nsites="8" evalue="1.3e-003">
      <pos A="0.235476" C="0.177379" G="0.366195" T="0.220951"/>
      <pos A="0.395243" C="0.0902321" G="0.264524" T="0.25"/>
      <pos A="0.380719" C="0.0611842" G="0.162854" T="0.395243"/>
      <pos A="0.14833" C="0.322621" G="0.104757" T="0.424292"/>
      <pos A="0.366195" C="0.206427" G="0.25" T="0.177379"/>
      <pos A="0.0757077" C="0.308098" G="0.235476" T="0.380719"/>
      <pos A="0.35167" C="0.177379" G="0.133805" T="0.337146"/>
      <pos A="0.206427" C="0.322621" G="0.322621" T="0.14833"/>
      <pos A="0.177379" C="0.220951" G="0.177379" T="0.424292"/>
      <pos A="0.322621" C="0.235476" G="0.133805" T="0.308098"/>
      <pos A="0.235476" C="0.133805" G="0.322621" T="0.308098"/>
      <pos A="0.177379" C="0.0902321" G="0.264524" T="0.467865"/>
      <pos A="0.133805" C="0.162854" G="0.380719" T="0.322621"/>
      <pos A="0.293573" C="0.366195" G="0.25" T="0.0902321"/>
      <pos A="0.308098" C="0.308098" G="0.337146" T="0.0466598"/>
      <pos A="0.308098" C="0.133805" G="0.25" T="0.308098"/>
      <pos A="0.35167" C="0.337146" G="0.206427" T="0.104757"/>
      <pos A="0.308098" C="0.177379" G="0.0757077" T="0.438816"/>
      <pos A="0.206427" C="0.337146" G="0.235476" T="0.220951"/>
      <pos A="0.395243" C="0.206427" G="0.14833" T="0.25"/>
      <pos A="0.264524" C="0.293573" G="0.177379" T="0.264524"/>
      <pos A="0.45334" C="0.322621" G="0.177379" T="0.0466598"/>
      <pos A="0.35167" C="0.206427" G="0.264524" T="0.177379"/>
      <pos A="0.366195" C="0.0757077" G="0.264524" T="0.293573"/>
      <pos A="0.293573" C="0.25" G="0.235476" T="0.220951"/>
      <pos A="0.409768" C="0.308098" G="0.119281" T="0.162854"/>
      <pos A="0.206427" C="0.0176109" G="0.438816" T="0.337146"/>
      <pos A="0.279049" C="0.14833" G="0.337146" T="0.235476"/>
      <pos A="0.25" C="0.322621" G="0.177379" T="0.25"/>
      <pos A="0.25" C="0.264524" G="0.366195" T="0.119281"/>
      <pos A="0.308098" C="0.162854" G="0.0757077" T="0.45334"/>
      <pos A="0.0757077" C="0.235476" G="0.25" T="0.438816"/>
      <pos A="0.177379" C="0.322621" G="0.220951" T="0.279049"/>
      <pos A="0.0611842" C="0.467865" G="0.119281" T="0.35167"/>
      <pos A="0.322621" C="0.220951" G="0.119281" T="0.337146"/>
      <pos A="0.235476" C="0.279049" G="0.191902" T="0.293573"/>
      <pos A="0.293573" C="0.177379" G="0.279049" T="0.25"/>
      <pos A="0.264524" C="0.206427" G="0.235476" T="0.293573"/>
      <pos A="0.235476" C="0.264524" G="0.264524" T="0.235476"/>
      <pos A="0.264524" C="0.162854" G="0.395243" T="0.177379"/>
    </motif>
  </queries>
  <targets>
    <motif db="0" id="AIRE_HUMAN.H11MO.0.C" length="18" nsites="41" evalue="1.0e+000"
        url="http://hocomoco.autosome.ru/motif/AIRE_HUMAN.H11MO.0.C">
      <pos A="0.397368" C="0.261336" G="0.125304" T="0.215992"/>
      <pos A="0.181984" C="0.181984" G="0.13664" T="0.499392"/>
      <pos A="0.13664" C="0.13664" G="0.204656" T="0.522064"/>
      <pos A="0.0459522" C="0.000608273" G="0.884815" T="0.0686242"/>
      <pos A="0.000608273" C="0.000608273" G="0.816799" T="0.181984"/>
      <pos A="0.318016" C="0.0459522" G="0.0232802" T="0.612752"/>
      <pos A="0.386032" C="0.0912962" G="0.0232802" T="0.499392"/>
      <pos A="0.36336" C="0.13664" G="0.13664" T="0.36336"/>
      <pos A="0.340688" C="0.0686242" G="0.13664" T="0.454048"/>
      <pos A="0.522064" C="0.0912962" G="0.13664" T="0.25"/>
      <pos A="0.386032" C="0.0459522" G="0.0686242" T="0.499392"/>
      <pos A="0.227328" C="0.13664" G="0.0686242" T="0.567408"/>
      <pos A="0.000608273" C="0.0232802" G="0.884815" T="0.0912962"/>
      <pos A="0.000608273" C="0.000608273" G="0.975503" T="0.0232802"/>
      <pos A="0.227328" C="0.0912962" G="0.25" T="0.431376"/>
      <pos A="0.0686242" C="0.181984" G="0.181984" T="0.567408"/>
      <pos A="0.454048" C="0.0232802" G="0.159312" T="0.36336"/>
      <pos A="0.403036" C="0.267004" G="0.1083" T="0.22166"/>
    </motif>
    <motif db="0" id="ANDR_HUMAN.H11MO.0.A" length="18" nsites="499" evalue="1.0e+000"
        url="http://hocomoco.autosome.ru/motif/ANDR_HUMAN.H11MO.0.A">
      <pos A="0.148317" C="0.0701763" G="0.036115" T="0.745392"/>
      <pos A="0.0621619" C="0.0481366" G="0.777449" T="0.112252"/>
      <pos A="0.0681727" C="0.0661691" G="0.0140753" T="0.851583"/>
      <pos A="0.188389" C="0.17236" G="0.14431" T="0.494941"/>
      <pos A="0.0781907" C="0.73337" G="0.036115" T="0.152324"/>
      <pos A="0.12227" C="0.278551" G="0.0321078" T="0.567071"/>
      <pos A="0.180375" C="0.134292" G="0.196404" T="0.48893"/>
      <pos A="0.198407" C="0.178371" G="0.21644" T="0.406782"/>
      <pos A="0.176367" C="0.192396" G="0.22245" T="0.408786"/>
      <pos A="0.200411" C="0.256512" G="0.120266" T="0.422811"/>
      <pos A="0.0721799" C="0.0140753" G="0.0140753" T="0.899669"/>
      <pos A="0.254508" C="0.0301042" G="0.691294" T="0.0240934"/>
      <pos A="0.0281006" C="0.0220898" G="0.0200862" T="0.929724"/>
      <pos A="0.0180825" C="0.00606091" G="0.0982268" T="0.87763"/>
      <pos A="0.00806452" C="0.00806452" G="0.0641655" T="0.919705"/>
      <pos A="0.420807" C="0.0281006" G="0.494941" T="0.0561511"/>
      <pos A="0.0862052" C="0.524995" G="0.0481366" T="0.340663"/>
      <pos A="0.290573" C="0.158335" G="0.0541475" T="0.496945"/>
    </motif>
    <motif db="0" id="ANDR_HUMAN.H11MO.2.A" length="12" nsites="500" evalue="1.0e+000"
        url="http://hocomoco.autosome.ru/motif/ANDR_HUMAN.H11MO.2.A">
      <pos A="0.140022" C="0.323985" G="0.242002" T="0.293991"/>
      <pos A="0.248" C="0.130024" G="0.118026" T="0.503949"/>
      <pos A="0.138022" C="0.389972" G="0.317986" T="0.154019"/>
      <pos A="0.0460408" C="0.0160468" G="0.00204959" T="0.935863"/>
      <pos A="0.00604879" C="0.020046" G="0.969856" T="0.00404919"/>
      <pos A="0.010048" C="0.0120476" G="0.00204959" T="0.975855"/>
      <pos A="0.0540392" C="0.120026" G="0.188012" T="0.637922"/>
      <pos A="4.999e-05" C="0.983853" G="0.00604879" T="0.010048"/>
      <pos A="0.0280444" C="0.405969" G="0.00404919" T="0.561938"/>
      <pos A="0.172016" C="0.238002" G="0.114027" T="0.475955"/>
      <pos A="0.186013" C="0.140022" G="0.269996" T="0.403969"/>
      <pos A="0.122026" C="0.218006" G="0.242002" T="0.417966"/>
    </motif>
    <motif db="0" id="ARI5B_HUMAN.H11MO.0.C" length="13" nsites="15" evalue="1.0e+000"
        url="http://hocomoco.autosome.ru/motif/ARI5B_HUMAN.H11MO.0.C">
      <pos A="0.216887" C="0.0844371" G="0.349338" T="0.349338"/>
      <pos A="0.134106" C="0.266556" G="0.399007" T="0.200331"/>
      <pos A="0.00165563" C="0.266556" G="0.200331" T="0.531457"/>
      <pos A="0.00165563" C="0.134106" G="0.332781" T="0.531457"/>
      <pos A="0.332781" C="0.0678808" G="0.332781" T="0.266556"/>
      <pos A="0.200331" C="0.0678808" G="0.663907" T="0.0678808"/>
      <pos A="0.00165563" C="0.00165563" G="0.00165563" T="0.995033"/>
      <pos A="0.862583" C="0.00165563" G="0.134106" T="0.00165563"/>
      <pos A="0.00165563" C="0.134106" G="0.00165563" T="0.862583"/>
      <pos A="0.00165563" C="0.0678808" G="0.0678808" T="0.862583"/>
      <pos A="0.134106" C="0.266556" G="0.531457" T="0.0678808"/>
      <pos A="0.134106" C="0.0678808" G="0.266556" T="0.531457"/>
      <pos A="0.25" C="0.11755" G="0.448675" T="0.183775"/>
    </motif>
    <motif db="0" id="BARH2_HUMAN.H11MO.0.D" length="18" nsites="42825" evalue="1.0e+000"
        url="http://hocomoco.autosome.ru/motif/BARH2_HUMAN.H11MO.0.D">
      <pos A="0.221277" C="0.229626" G="0.413979" T="0.135118"/>
      <pos A="0.167058" C="0.385056" G="0.121355" T="0.326531"/>
      <pos A="0.0090238" C="0.00622148" G="0.00605889" T="0.978696"/>
      <pos A="0.988399" C="0.000650948" G="0.00147868" T="0.00947101"/>
      <pos A="0.99828" C="0.000780282" G="0.000647253" T="0.000292509"/>
      <pos A="0.476164" C="0.00180756" G="0.0308855" T="0.491143"/>
      <pos A="0.0165538" C="0.447798" G="0.0168763" T="0.518772"/>
      <pos A="0.0210791" C="0.00169064" G="0.971392" T="0.00583803"/>
      <pos A="0.204192" C="0.247647" G="0.346599" T="0.201562"/>
      <pos A="0.0565878" C="0.275451" G="0.0624176" T="0.605543"/>
      <pos A="0.144585" C="0.383472" G="0.294382" T="0.17756"/>
      <pos A="0.218691" C="0.379395" G="0.13358" T="0.268334"/>
      <pos A="0.268555" C="0.122333" G="0.101111" T="0.508001"/>
      <pos A="0.522536" C="0.0208406" G="0.0498196" T="0.406804"/>
      <pos A="0.490371" C="0.0184796" G="0.0137296" T="0.47742"/>
      <pos A="0.41991" C="0.0322168" G="0.0496664" T="0.498207"/>
      <pos A="0.336494" C="0.182098" G="0.118011" T="0.363397"/>
      <pos A="0.228191" C="0.155706" G="0.43546" T="0.180643"/>
    </motif>
    <motif db="0" id="BATF3_HUMAN.H11MO.0.B" length="17" nsites="500" evalue="1.0e+000"
        url="http://hocomoco.autosome.ru/motif/BATF3_HUMAN.H11MO.0.B">
      <pos A="0.172016" C="0.353979" G="0.206009" T="0.267996"/>
      <pos A="0.483953" C="0.0560388" G="0.244001" T="0.216007"/>
      <pos A="0.030044" C="0.389972" G="0.50195" T="0.0780344"/>
      <pos A="0.030044" C="0.0160468" G="0.0140472" T="0.939862"/>
      <pos A="0.0460408" C="0.0640372" G="0.00804839" T="0.881874"/>
      <pos A="0.0420416" C="0.160018" G="0.0420416" T="0.755899"/>
      <pos A="0.0180464" C="0.855879" G="0.020046" T="0.106029"/>
      <pos A="0.50195" C="0.178014" G="0.120026" T="0.20001"/>
      <pos A="0.210008" C="0.182014" G="0.218006" T="0.389972"/>
      <pos A="0.230004" C="0.0420416" G="0.0640372" T="0.663917"/>
      <pos A="0.481954" C="0.19801" G="0.0560388" T="0.263997"/>
      <pos A="0.00804839" C="4.999e-05" G="0.010048" T="0.981854"/>
      <pos A="0.0120476" C="0.0240452" G="0.809888" T="0.154019"/>
      <pos A="0.863877" C="0.00604879" G="0.0420416" T="0.0880324"/>
      <pos A="0.10003" C="0.461958" G="0.317986" T="0.120026"/>
      <pos A="0.252" C="0.120026" G="0.146021" T="0.481954"/>
      <pos A="0.242002" C="0.385973" G="0.186013" T="0.186013"/>
    </motif>
    <motif db="0" id="BATF_HUMAN.H11MO.0.A" length="18" nsites="500" evalue="1.0e+000"
        url="http://hocomoco.autosome.ru/motif/BATF_HUMAN.H11MO.0.A">
      <pos A="0.45196" C="0.0780344" G="0.263997" T="0.206009"/>
      <pos A="0.0480404" C="0.39997" G="0.345981" T="0.206009"/>
      <pos A="0.0120476" C="0.0180464" G="0.0440412" T="0.925865"/>
      <pos A="0.134023" C="0.327984" G="0.0240452" T="0.513947"/>
      <pos A="0.0860328" C="0.238002" G="0.0520396" T="0.623925"/>
      <pos A="0.142022" C="0.545941" G="0.0460408" T="0.265997"/>
      <pos A="0.379974" C="0.0860328" G="0.395971" T="0.138022"/>
      <pos A="0.369976" C="0.114027" G="0.230004" T="0.285993"/>
      <pos A="0.337982" C="0.0180464" G="0.0840332" T="0.559938"/>
      <pos A="0.577934" C="0.158018" G="0.0220456" T="0.242002"/>
      <pos A="0.00204959" C="0.00204959" G="4.999e-05" T="0.995851"/>
      <pos A="0.00404919" C="0.0560388" G="0.84988" T="0.090032"/>
      <pos A="0.977854" C="0.00804839" G="0.0120476" T="0.00204959"/>
      <pos A="0.104029" C="0.557938" G="0.315987" T="0.0220456"/>
      <pos A="0.0720356" C="0.030044" G="0.020046" T="0.877874"/>
      <pos A="0.212008" C="0.507948" G="0.212008" T="0.0680364"/>
      <pos A="0.611928" C="0.0840332" G="0.110028" T="0.194011"/>
      <pos A="0.142022" C="0.186013" G="0.305989" T="0.365977"/>
    </motif>
    <motif db="0" id="BC11A_HUMAN.H11MO.0.A" length="17" nsites="500" evalue="1.0e+000"
        url="http://hocomoco.autosome.ru/motif/BC11A_HUMAN.H11MO.0.A">
      <pos A="0.37573" C="0.184625" G="0.286195" T="0.153451"/>
      <pos A="0.55058" C="0.0994705" G="0.224094" T="0.125856"/>
      <pos A="0.500164" C="0.142363" G="0.230714" T="0.126759"/>
      <pos A="0.589982" C="0.0166164" G="0.226051" T="0.167351"/>
      <pos A="0.187435" C="0.160796" G="0.580417" T="0.071352"/>
      <pos A="0.664511" C="0.0145816" G="0.269377" T="0.051531"/>
      <pos A="0.104037" C="0.0144884" G="0.828551" T="0.0529239"/>
      <pos A="0.200417" C="0.0327717" G="0.758546" T="0.00826493"/>
      <pos A="0.880098" C="0.0431253" G="0.0485975" T="0.0281795"/>
      <pos A="0.867864" C="0.00583965" G="0.0555442" T="0.0707524"/>
      <pos A="0.248399" C="0.226047" G="0.502141" T="0.0234139"/>
      <pos A="0.150158" C="0.154992" G="0.0315585" T="0.663292"/>
      <pos A="0.117832" C="0.0724923" G="0.760189" T="0.0494865"/>
      <pos A="0.658749" C="0.064413" G="0.250663" T="0.0261749"/>
      <pos A="0.458785" C="0.143453" G="0.310166" T="0.0875961"/>
      <pos A="0.622702" C="0.078845" G="0.157294" T="0.141159"/>
      <pos A="0.358985" C="0.2047" G="0.318076" T="0.118238"/>
    </motif>
    <motif db="0" id="BHE23_HUMAN.H11MO.0.D" length="12" nsites="392" evalue="1.0e+000"
        url="http://hocomoco.autosome.ru/motif/BHE23_HUMAN.H11MO.0.D">
      <pos A="0.412586" C="0.0988906" G="0.328424" T="0.160099"/>
      <pos A="0.238523" C="0.192617" G="0.401747" T="0.167113"/>
      <pos A="0.118018" C="0.498023" G="0.26594" T="0.118018"/>
      <pos A="0.577085" C="0.0338562" G="0.288893" T="0.100166"/>
      <pos A="0.11228" C="0.0281178" G="0.239799" T="0.619804"/>
      <pos A="0.568796" C="0.0179163" G="0.290806" T="0.122482"/>
      <pos A="0.104629" C="0.00261413" G="6.37592e-05" T="0.892693"/>
      <pos A="6.37592e-05" C="6.37592e-05" G="0.999809" T="6.37592e-05"/>
      <pos A="0.0128156" C="0.0561719" G="0.614703" T="0.31631"/>
      <pos A="0.098253" C="0.121206" G="0.14416" T="0.636381"/>
      <pos A="0.203456" C="0.114193" G="0.402385" T="0.279967"/>
      <pos A="0.144797" C="0.193254" G="0.381982" T="0.279967"/>
    </motif>
    <motif db="0" id="BHE41_HUMAN.H11MO.0.D" length="20" nsites="10" evalue="1.0e+000"
        url="http://hocomoco.autosome.ru/motif/BHE41_HUMAN.H11MO.0.D">
      <pos A="0.382694" C="0.0764775" G="0.168342" T="0.372486"/>
      <pos A="0.00247525" C="0.584286" G="0.410763" T="0.00247525"/>
      <pos A="0.298484" C="0.308691" G="0.298484" T="0.0943401"/>
      <pos A="0.400556" C="0.104547" G="0.492421" T="0.00247525"/>
      <pos A="0.104547" C="0.104547" G="0.410763" T="0.380142"/>
      <pos A="0.00247525" C="0.400556" G="0.492421" T="0.104547"/>
      <pos A="0.00247525" C="0.492421" G="0.00247525" T="0.502628"/>
      <pos A="0.00247525" C="0.992574" G="0.00247525" T="0.00247525"/>
      <pos A="0.706772" C="0.00247525" G="0.196412" T="0.0943401"/>
      <pos A="0.206619" C="0.594493" G="0.0943401" T="0.104547"/>
      <pos A="0.00247525" C="0.104547" G="0.798637" T="0.0943401"/>
      <pos A="0.00247525" C="0.00247525" G="0.00247525" T="0.992574"/>
      <pos A="0.00247525" C="0.00247525" G="0.992574" T="0.00247525"/>
      <pos A="0.308691" C="0.594493" G="0.0943401" T="0.00247525"/>
      <pos A="0.410763" C="0.196412" G="0.104547" T="0.288277"/>
      <pos A="0.00247525" C="0.0943401" G="0.706772" T="0.196412"/>
      <pos A="0.492421" C="0.196412" G="0.308691" T="0.00247525"/>
      <pos A="0.400556" C="0.0943401" G="0.400556" T="0.104547"/>
      <pos A="0.308691" C="0.104547" G="0.584286" T="0.00247525"/>
      <pos A="0.232137" C="0.324002" G="0.324002" T="0.119858"/>
    </motif>
    <motif db="0" id="BPTF_HUMAN.H11MO.0.D" length="12" nsites="21" evalue="1.0e+000"
        url="http://hocomoco.autosome.ru/motif/BPTF_HUMAN.H11MO.0.D">
      <pos A="0.0959716" C="0.0959716" G="0.380332" T="0.427725"/>
      <pos A="0.0485782" C="0.00118483" G="0.380332" T="0.569905"/>
      <pos A="0.0959716" C="0.0485782" G="0.190758" T="0.664692"/>
      <pos A="0.143365" C="0.238152" G="0.332938" T="0.285545"/>
      <pos A="0.0485782" C="0.00118483" G="0.00118483" T="0.949052"/>
      <pos A="0.00118483" C="0.00118483" G="0.0485782" T="0.949052"/>
      <pos A="0.00118483" C="0.00118483" G="0.759479" T="0.238152"/>
      <pos A="0.0485782" C="0.143365" G="0.00118483" T="0.806872"/>
      <pos A="0.0485782" C="0.00118483" G="0.475118" T="0.475118"/>
      <pos A="0.0485782" C="0.0959716" G="0.332938" T="0.522512"/>
      <pos A="0.143365" C="0.143365" G="0.285545" T="0.427725"/>
      <pos A="0.190758" C="0.427725" G="0.285545" T="0.0959716"/>
    </motif>
    <motif db="0" id="BRAC_HUMAN.H11MO.0.A" length="20" nsites="500" evalue="1.0e+000"
        url="http://hocomoco.autosome.ru/motif/BRAC_HUMAN.H11MO.0.A">
      <pos A="0.120026" C="0.252" G="0.146021" T="0.481954"/>
      <pos A="0.0780344" C="0.20201" G="0.106029" T="0.613927"/>
      <pos A="0.335983" C="0.311988" G="0.224005" T="0.128024"/>
      <pos A="0.333983" C="0.164017" G="0.379974" T="0.122026"/>
      <pos A="0.138022" C="0.673915" G="0.128024" T="0.060038"/>
      <pos A="0.669916" C="0.0720356" G="0.162018" T="0.0960308"/>
      <pos A="0.19801" C="0.174015" G="0.407968" T="0.220006"/>
      <pos A="0.182014" C="0.252" G="0.40197" T="0.164017"/>
      <pos A="0.244001" C="0.166017" G="0.339982" T="0.25"/>
      <pos A="0.469956" C="0.190012" G="0.230004" T="0.110028"/>
      <pos A="0.343981" C="0.0520396" G="0.437962" T="0.166017"/>
      <pos A="0.060038" C="0.128024" G="0.7479" T="0.0640372"/>
      <pos A="0.0380424" C="0.0160468" G="0.00404919" T="0.941862"/>
      <pos A="0.00204959" C="0.0140472" G="0.969856" T="0.0140472"/>
      <pos A="0.224005" C="0.0520396" G="0.0440412" T="0.679914"/>
      <pos A="0.0320436" C="0.15202" G="0.631924" T="0.184013"/>
      <pos A="0.905869" C="0.020046" G="0.0620376" T="0.0120476"/>
      <pos A="0.659918" C="0.0580384" G="0.222006" T="0.060038"/>
      <pos A="0.34998" C="0.0880324" G="0.261998" T="0.29999"/>
      <pos A="0.20001" C="0.136023" G="0.19801" T="0.465957"/>
    </motif>
    <motif db="0" id="BRCA1_HUMAN.H11MO.0.D" length="9" nsites="73" evalue="1.0e+000"
        url="http://hocomoco.autosome.ru/motif/BRCA1_HUMAN.H11MO.0.D">
      <pos A="0.144183" C="0.197273" G="0.290415" T="0.368129"/>
      <pos A="0.189559" C="0.000341997" G="0.275458" T="0.53464"/>
      <pos A="0.0283353" C="0.125352" G="0.153345" T="0.692967"/>
      <pos A="0.0563285" C="0.344482" G="0.481551" T="0.117639"/>
      <pos A="0.0283353" C="0.149978" G="0.450661" T="0.371027"/>
      <pos A="0.000341997" C="0.000341997" G="0.869618" T="0.129698"/>
      <pos A="0.000341997" C="0.0283353" G="0.000341997" T="0.970981"/>
      <pos A="0.000341997" C="0.000341997" G="0.000341997" T="0.998974"/>
      <pos A="0.0633268" C="0.0734667" G="0.827873" T="0.0353336"/>
    </motif>
    <motif db="0" id="CLOCK_HUMAN.H11MO.0.C" length="14" nsites="252" evalue="1.0e+000"
        url="http://hocomoco.autosome.ru/motif/CLOCK_HUMAN.H11MO.0.C">
      <pos A="0.158766" C="0.599068" G="0.1786" T="0.063566"/>
      <pos A="0.424534" C="0.115133" G="0.1905" T="0.269833"/>
      <pos A="0.2024" C="0.146866" G="0.511801" T="0.138933"/>
      <pos A="0.337267" C="0.3214" G="0.1667" T="0.174633"/>
      <pos A="0.0952995" C="0.848969" G="0.0437326" T="0.0119992"/>
      <pos A="0.809302" C="0.063566" G="0.0437326" T="0.0833994"/>
      <pos A="0.1548" C="0.607001" G="0.127033" T="0.111166"/>
      <pos A="0.253967" C="0.0556327" G="0.642701" T="0.0476993"/>
      <pos A="0.0952995" C="0.1191" G="0.0437326" T="0.741868"/>
      <pos A="0.0873661" C="0.0238992" G="0.860869" T="0.0278659"/>
      <pos A="0.400734" C="0.313467" G="0.1786" T="0.1072"/>
      <pos A="0.369" C="0.242067" G="0.281733" T="0.1072"/>
      <pos A="0.222233" C="0.388834" G="0.289667" T="0.0992662"/>
      <pos A="0.491967" C="0.2976" G="0.0238992" T="0.186533"/>
    </motif>
    <motif db="0" id="COT1_HUMAN.H11MO.0.C" length="17" nsites="500" evalue="1.0e+000"
        url="http://hocomoco.autosome.ru/motif/COT1_HUMAN.H11MO.0.C">
      <pos A="0.180014" C="0.146021" G="0.539942" T="0.134023"/>
      <pos A="0.287992" C="0.0740352" G="0.54994" T="0.0880324"/>
      <pos A="0.248" C="0.0780344" G="0.591932" T="0.0820336"/>
      <pos A="0.208008" C="0.118026" G="0.589932" T="0.0840332"/>
      <pos A="0.0860328" C="0.15002" G="0.361978" T="0.40197"/>
      <pos A="0.132024" C="0.475955" G="0.289992" T="0.10203"/>
      <pos A="0.631924" C="0.112028" G="0.194011" T="0.0620376"/>
      <pos A="0.411968" C="0.0480404" G="0.523945" T="0.0160468"/>
      <pos A="0.725905" C="4.999e-05" G="0.269996" T="0.00404919"/>
      <pos A="0.0180464" C="4.999e-05" G="0.911868" T="0.070036"/>
      <pos A="0.0160468" C="0.010048" G="0.961858" T="0.0120476"/>
      <pos A="0.010048" C="0.0780344" G="0.279994" T="0.631924"/>
      <pos A="0.0660368" C="0.863877" G="0.0420416" T="0.0280444"/>
      <pos A="0.959858" C="0.00404919" G="0.0160468" T="0.020046"/>
      <pos A="0.204009" C="0.126025" G="0.517946" T="0.15202"/>
      <pos A="0.226005" C="0.184013" G="0.493951" T="0.0960308"/>
      <pos A="0.186013" C="0.168016" G="0.505949" T="0.140022"/>
    </motif>
    <motif db="0" id="COT1_HUMAN.H11MO.1.C" length="13" nsites="478" evalue="1.0e+000"
        url="http://hocomoco.autosome.ru/motif/COT1_HUMAN.H11MO.1.C">
      <pos A="0.0837168" C="0.194572" G="0.382817" T="0.338894"/>
      <pos A="0.125549" C="0.502039" G="0.284512" T="0.0879"/>
      <pos A="0.591979" C="0.108816" G="0.167381" T="0.131824"/>
      <pos A="0.368176" C="0.0335181" G="0.591979" T="0.00632713"/>
      <pos A="0.719567" C="5.22903e-05" G="0.278237" T="0.0021439"/>
      <pos A="0.00841874" C="0.0021439" G="0.951736" T="0.0377013"/>
      <pos A="0.00632713" C="5.22903e-05" G="0.966377" T="0.0272433"/>
      <pos A="0.00841874" C="0.0690755" G="0.21758" T="0.704926"/>
      <pos A="0.0335181" C="0.914087" G="0.0272433" T="0.0251516"/>
      <pos A="0.991477" C="0.0021439" G="0.00632713" T="5.22903e-05"/>
      <pos A="0.223855" C="0.154832" G="0.525047" T="0.0962665"/>
      <pos A="0.313794" C="0.146465" G="0.456024" T="0.0837168"/>
      <pos A="0.146465" C="0.0962665" G="0.635903" T="0.121366"/>
    </motif>
    <motif db="0" id="COT2_HUMAN.H11MO.1.A" length="17" nsites="500" evalue="1.0e+000"
        url="http://hocomoco.autosome.ru/motif/COT2_HUMAN.H11MO.1.A">
      <pos A="0.315987" C="0.0860328" G="0.429964" T="0.168016"/>
      <pos A="0.263997" C="0.0460408" G="0.563937" T="0.126025"/>
      <pos A="0.269996" C="0.10203" G="0.507948" T="0.120026"/>
      <pos A="0.182014" C="0.184013" G="0.511948" T="0.122026"/>
      <pos A="0.128024" C="0.263997" G="0.20001" T="0.407968"/>
      <pos A="0.19801" C="0.543941" G="0.124025" T="0.134023"/>
      <pos A="0.637922" C="0.0760348" G="0.118026" T="0.168016"/>
      <pos A="0.49795" C="0.0240452" G="0.457958" T="0.020046"/>
      <pos A="0.731904" C="0.00204959" G="0.257998" T="0.00804839"/>
      <pos A="0.0260448" C="0.00404919" G="0.89987" T="0.070036"/>
      <pos A="0.0280444" C="0.010048" G="0.909868" T="0.0520396"/>
      <pos A="0.0120476" C="0.0480404" G="0.184013" T="0.755899"/>
      <pos A="0.070036" C="0.831884" G="0.0480404" T="0.05004"/>
      <pos A="0.957858" C="0.0140472" G="0.0160468" T="0.0120476"/>
      <pos A="0.226005" C="0.180014" G="0.415967" T="0.178014"/>
      <pos A="0.30199" C="0.196011" G="0.373975" T="0.128024"/>
      <pos A="0.259998" C="0.154019" G="0.463957" T="0.122026"/>
    </motif>
    <motif db="0" id="CUX1_HUMAN.H11MO.0.C" length="14" nsites="97" evalue="1.0e+000"
        url="http://hocomoco.autosome.ru/motif/CUX1_HUMAN.H11MO.0.C">
      <pos A="0.469114" C="0.141621" G="0.320682" T="0.0685833"/>
      <pos A="0.125129" C="0.201701" G="0.376049" T="0.297121"/>
      <pos A="0.312436" C="0.139265" G="0.515057" T="0.0332423"/>
      <pos A="0.198461" C="0.243226" G="0.452916" T="0.105397"/>
      <pos A="0.15723" C="0.285635" G="0.319798" T="0.237336"/>
      <pos A="0.271205" C="0.0732954" G="0.351311" T="0.304189"/>
      <pos A="0.946216" C="0.0108597" G="0.0320643" T="0.0108597"/>
      <pos A="0.0108597" C="0.0238181" G="0.000257467" T="0.965065"/>
      <pos A="0.000257467" C="0.67468" G="0.0426666" T="0.282396"/>
      <pos A="0.134553" C="0.0426666" G="0.758909" T="0.0638711"/>
      <pos A="0.688227" C="0.000257467" G="0.268848" T="0.0426666"/>
      <pos A="0.0120378" C="0.0226401" G="0.000257467" T="0.965065"/>
      <pos A="0.0709393" C="0.259424" G="0.506811" T="0.162826"/>
      <pos A="0.128074" C="0.183441" G="0.389597" T="0.298888"/>
    </motif>
    <motif db="0" id="DLX1_HUMAN.H11MO.0.D" length="16" nsites="16252" evalue="1.0e+000"
        url="http://hocomoco.autosome.ru/motif/DLX1_HUMAN.H11MO.0.D">
      <pos A="0.356832" C="0.136116" G="0.136793" T="0.370259"/>
      <pos A="0.452964" C="0.0963251" G="0.0763799" T="0.374331"/>
      <pos A="0.532742" C="0.0579052" G="0.0766995" T="0.332653"/>
      <pos A="0.46403" C="0.0493464" G="0.0743764" T="0.412248"/>
      <pos A="0.339625" C="0.0394757" G="0.110197" T="0.510702"/>
      <pos A="0.22041" C="0.0722778" G="0.11822" T="0.589092"/>
      <pos A="0.562225" C="0.0896903" G="0.152019" T="0.196065"/>
      <pos A="0.164777" C="0.141951" G="0.203084" T="0.490188"/>
      <pos A="0.125209" C="0.153758" G="0.58495" T="0.136083"/>
      <pos A="0.101867" C="0.460239" G="0.302962" T="0.134932"/>
      <pos A="0.220662" C="0.128848" G="0.000135811" T="0.650354"/>
      <pos A="0.992561" C="0.00306575" G="0.00435255" T="2.072e-05"/>
      <pos A="0.996767" C="0.000739225" G="0.000854315" T="0.00163914"/>
      <pos A="0.0116504" C="0.0106562" G="0.00950858" T="0.968185"/>
      <pos A="0.0369355" C="0.035676" G="0.0740189" T="0.85337"/>
      <pos A="0.594043" C="0.108977" G="0.168693" T="0.128287"/>
    </motif>
    <motif db="0" id="DLX4_HUMAN.H11MO.0.D" length="16" nsites="2355" evalue="1.0e+000"
        url="http://hocomoco.autosome.ru/motif/DLX4_HUMAN.H11MO.0.D">
      <pos A="0.0473547" C="0.133975" G="0.0473547" T="0.771315"/>
      <pos A="0.9988" C="0.000541378" G="0.000116768" T="0.000541378"/>
      <pos A="0.999968" C="1.06153e-05" G="1.06153e-05" T="1.06153e-05"/>
      <pos A="1.06153e-05" C="1.06153e-05" G="0.000859836" T="0.999119"/>
      <pos A="1.06153e-05" C="0.00213367" G="0.00255828" T="0.995297"/>
      <pos A="0.695098" C="1.06153e-05" G="0.304456" T="0.000435226"/>
      <pos A="0.123572" C="0.49086" G="0.261571" T="0.123997"/>
      <pos A="0.220383" C="0.368148" G="0.221657" T="0.189811"/>
      <pos A="0.16943" C="0.34904" G="0.222931" T="0.258598"/>
      <pos A="0.2845" C="0.247134" G="0.115505" T="0.352862"/>
      <pos A="0.437466" C="0.186096" G="0.0502208" T="0.326218"/>
      <pos A="0.56867" C="0.0846142" G="0.0268672" T="0.319848"/>
      <pos A="0.512515" C="0.0186935" G="0.0102013" T="0.45859"/>
      <pos A="0.328234" C="0.0259119" G="0.0254872" T="0.620366"/>
      <pos A="0.294478" C="0.0647637" G="0.094911" T="0.545847"/>
      <pos A="0.349147" C="0.116035" G="0.18185" T="0.352968"/>
    </motif>
    <motif db="0" id="DLX5_HUMAN.H11MO.0.D" length="11" nsites="464" evalue="1.0e+000"
        url="http://hocomoco.autosome.ru/motif/DLX5_HUMAN.H11MO.0.D">
      <pos A="0.243536" C="0.0668498" G="0.043148" T="0.646466"/>
      <pos A="0.715417" C="0.0905516" G="0.165966" T="0.0280651"/>
      <pos A="0.905031" C="0.0302198" G="0.0259104" T="0.0388386"/>
      <pos A="0.0172915" C="0.0237557" G="0.0216009" T="0.937352"/>
      <pos A="0.0496122" C="0.0302198" G="0.127182" T="0.792986"/>
      <pos A="0.661549" C="0.0625404" G="0.215525" T="0.0603857"/>
      <pos A="0.058231" C="0.402984" G="0.058231" T="0.480554"/>
      <pos A="0.650776" C="0.00436328" G="0.120718" T="0.224144"/>
      <pos A="0.0474574" C="0.0259104" G="0.674477" T="0.252155"/>
      <pos A="0.10348" C="0.142265" G="0.571051" T="0.183204"/>
      <pos A="0.0690045" C="0.170276" G="0.370664" T="0.390056"/>
    </motif>
    <motif db="0" id="DLX6_HUMAN.H11MO.0.D" length="15" nsites="1138" evalue="1.0e+000"
        url="http://hocomoco.autosome.ru/motif/DLX6_HUMAN.H11MO.0.D">
      <pos A="0.399591" C="0.128086" G="0.103484" T="0.368838"/>
      <pos A="0.481966" C="0.0733899" G="0.0672393" T="0.377405"/>
      <pos A="0.438252" C="0.0674589" G="0.095576" T="0.398713"/>
      <pos A="0.347311" C="0.0837141" G="0.128526" T="0.440449"/>
      <pos A="0.293494" C="0.105461" G="0.187176" T="0.41387"/>
      <pos A="0.326004" C="0.118641" G="0.25659" T="0.298765"/>
      <pos A="0.310188" C="0.198599" G="0.303159" T="0.188055"/>
      <pos A="0.216172" C="0.21705" G="0.359393" T="0.207385"/>
      <pos A="0.227594" C="0.208264" G="0.311067" T="0.253075"/>
      <pos A="0.00880854" C="0.228473" G="0.00265794" T="0.760061"/>
      <pos A="0.95688" C="0.00792988" G="0.0272603" T="0.00792988"/>
      <pos A="0.987633" C="0.00880854" G="0.00177928" T="0.00177928"/>
      <pos A="0.00331693" C="0.00507425" G="0.0059529" T="0.985656"/>
      <pos A="0.0195721" C="0.0160575" G="0.0345093" T="0.929861"/>
      <pos A="0.659454" C="0.0162771" G="0.293054" T="0.0312143"/>
    </motif>
    <motif db="0" id="DMBX1_HUMAN.H11MO.0.D" length="20" nsites="29" evalue="1.0e+000"
        url="http://hocomoco.autosome.ru/motif/DMBX1_HUMAN.H11MO.0.D">
      <pos A="0.17268" C="0.275773" G="0.138316" T="0.41323"/>
      <pos A="0.421821" C="0.284364" G="0.112543" T="0.181271"/>
      <pos A="0.430412" C="0.292955" G="0.155498" T="0.121134"/>
      <pos A="0.207045" C="0.138316" G="0.103952" T="0.550687"/>
      <pos A="0.41323" C="0.0352234" G="0.0352234" T="0.516323"/>
      <pos A="0.516323" C="0.0352234" G="0.0352234" T="0.41323"/>
      <pos A="0.310137" C="0.103952" G="0.0352234" T="0.550687"/>
      <pos A="0.550687" C="0.17268" G="0.0352234" T="0.241409"/>
      <pos A="0.585052" C="0.103952" G="0.0352234" T="0.275773"/>
      <pos A="0.138316" C="0.310137" G="0.17268" T="0.378866"/>
      <pos A="0.103952" C="0.619416" G="0.0352234" T="0.241409"/>
      <pos A="0.000859107" C="0.447595" G="0.0695876" T="0.481959"/>
      <pos A="0.756873" C="0.0352234" G="0.138316" T="0.0695876"/>
      <pos A="0.89433" C="0.0352234" G="0.0695876" T="0.000859107"/>
      <pos A="0.000859107" C="0.0352234" G="0.000859107" T="0.963058"/>
      <pos A="0.000859107" C="0.000859107" G="0.000859107" T="0.997423"/>
      <pos A="0.997423" C="0.000859107" G="0.000859107" T="0.000859107"/>
      <pos A="0.619416" C="0.138316" G="0.138316" T="0.103952"/>
      <pos A="0.0953608" C="0.232818" G="0.335911" T="0.335911"/>
      <pos A="0.241409" C="0.103952" G="0.241409" T="0.41323"/>
    </motif>
    <motif db="0" id="DUX4_HUMAN.H11MO.0.A" length="11" nsites="500" evalue="1.0e+000"
        url="http://hocomoco.autosome.ru/motif/DUX4_HUMAN.H11MO.0.A">
      <pos A="0.0260448" C="4.999e-05" G="0.00204959" T="0.971856"/>
      <pos A="0.0120476" C="4.999e-05" G="0.987852" T="4.999e-05"/>
      <pos A="0.99985" C="4.999e-05" G="4.999e-05" T="4.999e-05"/>
      <pos A="0.00204959" C="4.999e-05" G="0.00204959" T="0.995851"/>
      <pos A="0.00204959" C="0.00204959" G="0.00804839" T="0.987852"/>
      <pos A="0.69991" C="0.0580384" G="0.240002" T="0.00204959"/>
      <pos A="0.287992" C="0.110028" G="0.59993" T="0.00204959"/>
      <pos A="0.391972" C="0.0140472" G="0.505949" T="0.0880324"/>
      <pos A="0.00404919" C="0.00204959" G="4.999e-05" T="0.993851"/>
      <pos A="4.999e-05" C="0.0120476" G="0.00404919" T="0.983853"/>
      <pos A="0.839882" C="0.0180464" G="0.0240452" T="0.118026"/>
    </motif>
    <motif db="0" id="E2F1_HUMAN.H11MO.0.A" length="14" nsites="500" evalue="1.0e+000"
        url="http://hocomoco.autosome.ru/motif/E2F1_HUMAN.H11MO.0.A">
      <pos A="0.327984" C="0.160018" G="0.377974" T="0.134023"/>
      <pos A="0.236003" C="0.20001" G="0.45196" T="0.112028"/>
      <pos A="0.271996" C="0.210008" G="0.289992" T="0.228004"/>
      <pos A="0.190012" C="0.10203" G="0.465957" T="0.242002"/>
      <pos A="0.0820336" C="0.20001" G="0.703909" T="0.0140472"/>
      <pos A="0.0180464" C="0.00604879" G="0.965857" T="0.010048"/>
      <pos A="0.0560388" C="0.921866" G="0.00404919" T="0.0180464"/>
      <pos A="0.0160468" C="0.00804839" G="0.957858" T="0.0180464"/>
      <pos A="0.0220456" C="0.0820336" G="0.889872" T="0.00604879"/>
      <pos A="0.0680364" C="0.0340432" G="0.889872" T="0.00804839"/>
      <pos A="0.855879" C="0.020046" G="0.090032" T="0.0340432"/>
      <pos A="0.653919" C="0.0640372" G="0.271996" T="0.010048"/>
      <pos A="0.39997" C="0.140022" G="0.365977" T="0.0940312"/>
      <pos A="0.271996" C="0.164017" G="0.395971" T="0.168016"/>
    </motif>
    <motif db="0" id="E2F6_HUMAN.H11MO.0.A" length="13" nsites="500" evalue="1.0e+000"
        url="http://hocomoco.autosome.ru/motif/E2F6_HUMAN.H11MO.0.A">
      <pos A="0.337982" C="0.14802" G="0.341982" T="0.172016"/>
      <pos A="0.261998" C="0.0340432" G="0.555939" T="0.14802"/>
      <pos A="0.154019" C="0.126025" G="0.69991" T="0.020046"/>
      <pos A="0.010048" C="0.0160468" G="0.963857" T="0.010048"/>
      <pos A="0.214007" C="0.707908" G="0.0120476" T="0.0660368"/>
      <pos A="0.040042" C="0.0180464" G="0.893871" T="0.0480404"/>
      <pos A="0.0240452" C="0.0480404" G="0.895871" T="0.0320436"/>
      <pos A="0.0720356" C="0.0440412" G="0.871876" T="0.0120476"/>
      <pos A="0.941862" C="0.0320436" G="0.0140472" T="0.0120476"/>
      <pos A="0.511948" C="0.0360428" G="0.435963" T="0.0160468"/>
      <pos A="0.383973" C="0.108028" G="0.437962" T="0.070036"/>
      <pos A="0.277994" C="0.218006" G="0.377974" T="0.126025"/>
      <pos A="0.275995" C="0.162018" G="0.425965" T="0.136023"/>
    </motif>
    <motif db="0" id="EGR1_HUMAN.H11MO.0.A" length="17" nsites="500" evalue="1.0e+000"
        url="http://hocomoco.autosome.ru/motif/EGR1_HUMAN.H11MO.0.A">
      <pos A="0.232004" C="0.248" G="0.409968" T="0.110028"/>
      <pos A="0.319986" C="0.128024" G="0.317986" T="0.234003"/>
      <pos A="0.277994" C="0.180014" G="0.459958" T="0.0820336"/>
      <pos A="0.236003" C="0.112028" G="0.353979" T="0.29799"/>
      <pos A="0.112028" C="0.030044" G="0.807888" T="0.05004"/>
      <pos A="0.236003" C="0.505949" G="0.0460408" T="0.212008"/>
      <pos A="0.0560388" C="0.0340432" G="0.869876" T="0.040042"/>
      <pos A="0.0320436" C="0.00404919" G="0.409968" T="0.553939"/>
      <pos A="0.0920316" C="0.00204959" G="0.891872" T="0.0140472"/>
      <pos A="0.0160468" C="0.00404919" G="0.957858" T="0.0220456"/>
      <pos A="0.0240452" C="0.0320436" G="0.929864" T="0.0140472"/>
      <pos A="0.220006" C="0.475955" G="0.00404919" T="0.29999"/>
      <pos A="0.0880324" C="0.010048" G="0.841882" T="0.060038"/>
      <pos A="0.110028" C="0.0220456" G="0.695911" T="0.172016"/>
      <pos A="0.337982" C="0.128024" G="0.405969" T="0.128024"/>
      <pos A="0.311988" C="0.0820336" G="0.455959" T="0.15002"/>
      <pos A="0.263997" C="0.182014" G="0.435963" T="0.118026"/>
    </motif>
    <motif db="0" id="EGR2_HUMAN.H11MO.0.A" length="18" nsites="500" evalue="1.0e+000"
        url="http://hocomoco.autosome.ru/motif/EGR2_HUMAN.H11MO.0.A">
      <pos A="0.216007" C="0.0740352" G="0.611928" T="0.0980304"/>
      <pos A="0.293991" C="0.0960308" G="0.411968" T="0.19801"/>
      <pos A="0.228004" C="0.0740352" G="0.621926" T="0.0760348"/>
      <pos A="0.253999" C="0.0680364" G="0.50195" T="0.176015"/>
      <pos A="0.319986" C="0.104029" G="0.505949" T="0.070036"/>
      <pos A="0.15002" C="0.104029" G="0.44996" T="0.295991"/>
      <pos A="0.0760348" C="0.10203" G="0.765897" T="0.0560388"/>
      <pos A="0.369976" C="0.190012" G="0.0440412" T="0.395971"/>
      <pos A="0.0340432" C="0.0220456" G="0.929864" T="0.0140472"/>
      <pos A="0.040042" C="0.0120476" G="0.461958" T="0.485953"/>
      <pos A="0.182014" C="0.00604879" G="0.793891" T="0.0180464"/>
      <pos A="0.0360428" C="0.0140472" G="0.889872" T="0.060038"/>
      <pos A="0.0240452" C="0.040042" G="0.915867" T="0.020046"/>
      <pos A="0.34998" C="0.281994" G="0.0220456" T="0.345981"/>
      <pos A="0.0580384" C="0.00604879" G="0.873875" T="0.0620376"/>
      <pos A="0.0760348" C="0.0340432" G="0.781894" T="0.108028"/>
      <pos A="0.341982" C="0.0740352" G="0.50195" T="0.0820336"/>
      <pos A="0.253999" C="0.0480404" G="0.561938" T="0.136023"/>
    </motif>
    <motif db="0" id="EGR2_HUMAN.H11MO.1.A" length="16" nsites="498" evalue="1.0e+000"
        url="http://hocomoco.autosome.ru/motif/EGR2_HUMAN.H11MO.1.A">
      <pos A="0.19479" C="0.144599" G="0.45779" T="0.202821"/>
      <pos A="0.281118" C="0.172706" G="0.453774" T="0.0924011"/>
      <pos A="0.188767" C="0.100432" G="0.373469" T="0.337332"/>
      <pos A="0.0622867" C="0.0663019" G="0.849277" T="0.0221341"/>
      <pos A="0.244981" C="0.365439" G="0.0582714" T="0.331309"/>
      <pos A="0.00607308" C="0.0181189" G="0.969735" T="0.00607308"/>
      <pos A="0.012096" C="0.0100883" G="0.34737" T="0.630446"/>
      <pos A="0.162668" C="0.00406545" G="0.81314" T="0.0201265"/>
      <pos A="0.0241417" C="0.0100883" G="0.92356" T="0.0422104"/>
      <pos A="0.0241417" C="0.0181189" G="0.953674" T="0.00406545"/>
      <pos A="0.321271" C="0.357408" G="0.012096" T="0.309225"/>
      <pos A="0.0321723" C="0.00607308" G="0.911514" T="0.0502409"/>
      <pos A="0.0683096" C="0.028157" G="0.712758" T="0.190775"/>
      <pos A="0.299187" C="0.0944088" G="0.459797" T="0.146607"/>
      <pos A="0.220889" C="0.0803554" G="0.524041" T="0.174714"/>
      <pos A="0.188767" C="0.164676" G="0.516011" T="0.130546"/>
    </motif>
    <motif db="0" id="EGR4_HUMAN.H11MO.0.D" length="11" nsites="6" evalue="1.0e+000"
        url="http://hocomoco.autosome.ru/motif/EGR4_HUMAN.H11MO.0.D">
      <pos A="0.0247157" C="0.0247157" G="0.925853" T="0.0247157"/>
      <pos A="0.00409836" C="0.00409836" G="0.987705" T="0.00409836"/>
      <pos A="0.00409836" C="0.509383" G="0.333976" T="0.152543"/>
      <pos A="0.00409836" C="0.00409836" G="0.987705" T="0.00409836"/>
      <pos A="0.00409836" C="0.00409836" G="0.987705" T="0.00409836"/>
      <pos A="0.00409836" C="0.591852" G="0.0865677" T="0.317482"/>
      <pos A="0.575358" C="0.00409836" G="0.416445" T="0.00409836"/>
      <pos A="0.00409836" C="0.00409836" G="0.83926" T="0.152543"/>
      <pos A="0.00409836" C="0.0865677" G="0.905236" T="0.00409836"/>
      <pos A="0.00409836" C="0.00409836" G="0.987705" T="0.00409836"/>
      <pos A="0.268" C="0.525877" G="0.103062" T="0.103062"/>
    </motif>
    <motif db="0" id="ELK1_HUMAN.H11MO.0.B" length="11" nsites="500" evalue="1.0e+000"
        url="http://hocomoco.autosome.ru/motif/ELK1_HUMAN.H11MO.0.B">
      <pos A="0.503949" C="0.130024" G="0.261998" T="0.104029"/>
      <pos A="0.120026" C="0.783893" G="0.090032" T="0.00604879"/>
      <pos A="0.124025" C="0.839882" G="0.00204959" T="0.0340432"/>
      <pos A="0.00804839" C="0.00404919" G="0.985853" T="0.00204959"/>
      <pos A="0.00604879" C="0.00204959" G="0.991852" T="4.999e-05"/>
      <pos A="0.99785" C="0.00204959" G="4.999e-05" T="4.999e-05"/>
      <pos A="0.985853" C="4.999e-05" G="0.00404919" T="0.010048"/>
      <pos A="0.080034" C="0.030044" G="0.825885" T="0.0640372"/>
      <pos A="0.0280444" C="0.168016" G="0.0280444" T="0.775895"/>
      <pos A="0.116027" C="0.110028" G="0.643921" T="0.130024"/>
      <pos A="0.317986" C="0.253999" G="0.361978" T="0.0660368"/>
    </motif>
    <motif db="0" id="ELK4_HUMAN.H11MO.0.A" length="12" nsites="500" evalue="1.0e+000"
        url="http://hocomoco.autosome.ru/motif/ELK4_HUMAN.H11MO.0.A">
      <pos A="0.20201" C="0.259998" G="0.437962" T="0.10003"/>
      <pos A="0.367976" C="0.20201" G="0.357978" T="0.0720356"/>
      <pos A="0.0580384" C="0.823885" G="0.108028" T="0.010048"/>
      <pos A="0.0480404" C="0.89787" G="4.999e-05" T="0.0540392"/>
      <pos A="0.00204959" C="4.999e-05" G="0.993851" T="0.00404919"/>
      <pos A="4.999e-05" C="4.999e-05" G="0.99785" T="0.00204959"/>
      <pos A="0.995851" C="4.999e-05" G="4.999e-05" T="0.00404919"/>
      <pos A="0.965857" C="4.999e-05" G="4.999e-05" T="0.0340432"/>
      <pos A="0.194011" C="0.0360428" G="0.727904" T="0.0420416"/>
      <pos A="0.0520396" C="0.259998" G="0.0480404" T="0.639922"/>
      <pos A="0.186013" C="0.106029" G="0.605929" T="0.10203"/>
      <pos A="0.238002" C="0.244001" G="0.439962" T="0.0780344"/>
    </motif>
    <motif db="0" id="ESR1_HUMAN.H11MO.0.A" length="15" nsites="500" evalue="1.0e+000"
        url="http://hocomoco.autosome.ru/motif/ESR1_HUMAN.H11MO.0.A">
      <pos A="0.637922" C="0.0480404" G="0.259998" T="0.0540392"/>
      <pos A="0.0740352" C="0.00604879" G="0.807888" T="0.112028"/>
      <pos A="0.0460408" C="0.0180464" G="0.907868" T="0.0280444"/>
      <pos A="0.0940312" C="0.0720356" G="0.178014" T="0.655919"/>
      <pos A="0.00204959" C="0.887872" G="0.0480404" T="0.0620376"/>
      <pos A="0.855879" C="0.00604879" G="0.112028" T="0.0260448"/>
      <pos A="0.108028" C="0.441962" G="0.311988" T="0.138022"/>
      <pos A="0.395971" C="0.603929" G="4.999e-05" T="4.999e-05"/>
      <pos A="0.182014" C="0.375975" G="0.285993" T="0.156019"/>
      <pos A="0.104029" C="0.0780344" G="0.0440412" T="0.773895"/>
      <pos A="0.0540392" C="0.0340432" G="0.907868" T="0.00404919"/>
      <pos A="0.617926" C="0.19801" G="0.070036" T="0.114027"/>
      <pos A="0.040042" C="0.883873" G="0.0140472" T="0.0620376"/>
      <pos A="0.090032" C="0.821886" G="0.00804839" T="0.080034"/>
      <pos A="0.0580384" C="0.329984" G="0.0660368" T="0.545941"/>
    </motif>
    <motif db="0" id="ESX1_HUMAN.H11MO.0.D" length="17" nsites="8260" evalue="1.0e+000"
        url="http://hocomoco.autosome.ru/motif/ESX1_HUMAN.H11MO.0.D">
      <pos A="0.234403" C="0.208248" G="0.426596" T="0.130754"/>
      <pos A="0.126857" C="0.395271" G="0.19232" T="0.285553"/>
      <pos A="0.0225823" C="0.050032" G="0.0212367" T="0.906149"/>
      <pos A="0.993554" C="0.00133608" G="0.00336186" T="0.00174846"/>
      <pos A="0.999853" C="3.0266e-06" G="0.000140487" T="3.0266e-06"/>
      <pos A="3.0266e-06" C="3.0266e-06" G="0.00340342" T="0.996591"/>
      <pos A="0.000249017" C="0.00687622" G="0.0030489" T="0.989826"/>
      <pos A="0.582427" C="3.0266e-06" G="0.417567" T="3.0266e-06"/>
      <pos A="0.246805" C="0.221045" G="0.49818" T="0.0339699"/>
      <pos A="0.077646" C="0.530055" G="0.114559" T="0.27774"/>
      <pos A="0.293931" C="0.260317" G="0.215387" T="0.230365"/>
      <pos A="0.380207" C="0.192904" G="0.0759636" T="0.350926"/>
      <pos A="0.440479" C="0.0612148" G="0.0379036" T="0.460402"/>
      <pos A="0.539419" C="0.0346495" G="0.0205775" T="0.405354"/>
      <pos A="0.489906" C="0.0202216" G="0.0155621" T="0.47431"/>
      <pos A="0.282205" C="0.0581422" G="0.0668169" T="0.592836"/>
      <pos A="0.319888" C="0.119924" G="0.155426" T="0.404762"/>
    </motif>
    <motif db="0" id="ETS1_HUMAN.H11MO.0.A" length="13" nsites="500" evalue="1.0e+000"
        url="http://hocomoco.autosome.ru/motif/ETS1_HUMAN.H11MO.0.A">
      <pos A="0.367976" C="0.178014" G="0.341982" T="0.112028"/>
      <pos A="0.259998" C="0.182014" G="0.471956" T="0.0860328"/>
      <pos A="0.479954" C="0.0680364" G="0.423965" T="0.0280444"/>
      <pos A="0.128024" C="0.637922" G="0.228004" T="0.00604879"/>
      <pos A="0.615927" C="0.34998" G="0.0340432" T="4.999e-05"/>
      <pos A="0.00404919" C="4.999e-05" G="0.993851" T="0.00204959"/>
      <pos A="0.0120476" C="0.00604879" G="0.979854" T="0.00204959"/>
      <pos A="0.991852" C="0.00604879" G="4.999e-05" T="0.00204959"/>
      <pos A="0.827884" C="0.010048" G="0.00404919" T="0.158018"/>
      <pos A="0.184013" C="0.010048" G="0.805889" T="4.999e-05"/>
      <pos A="0.0840332" C="0.188012" G="0.0580384" T="0.669916"/>
      <pos A="0.130024" C="0.112028" G="0.633923" T="0.124025"/>
      <pos A="0.138022" C="0.126025" G="0.627924" T="0.108028"/>
    </motif>
    <motif db="0" id="ETS2_HUMAN.H11MO.0.B" length="13" nsites="500" evalue="1.0e+000"
        url="http://hocomoco.autosome.ru/motif/ETS2_HUMAN.H11MO.0.B">
      <pos A="0.230004" C="0.140022" G="0.435963" T="0.194011"/>
      <pos A="0.317986" C="0.146021" G="0.345981" T="0.190012"/>
      <pos A="0.321986" C="0.279994" G="0.29799" T="0.10003"/>
      <pos A="0.473955" C="0.0760348" G="0.365977" T="0.0840332"/>
      <pos A="0.192012" C="0.00804839" G="0.7519" T="0.0480404"/>
      <pos A="0.00404919" C="0.010048" G="0.967856" T="0.0180464"/>
      <pos A="0.981854" C="0.0160468" G="4.999e-05" T="0.00204959"/>
      <pos A="0.953859" C="0.0180464" G="0.0240452" T="0.00404919"/>
      <pos A="0.381974" C="0.0840332" G="0.519946" T="0.0140472"/>
      <pos A="0.391972" C="0.261998" G="0.19801" T="0.14802"/>
      <pos A="0.421966" C="0.0480404" G="0.459958" T="0.070036"/>
      <pos A="0.329984" C="0.0860328" G="0.495951" T="0.0880324"/>
      <pos A="0.495951" C="0.10003" G="0.319986" T="0.0840332"/>
    </motif>
    <motif db="0" id="ETV1_HUMAN.H11MO.0.A" length="11" nsites="500" evalue="1.0e+000"
        url="http://hocomoco.autosome.ru/motif/ETV1_HUMAN.H11MO.0.A">
      <pos A="0.15002" C="0.244001" G="0.483953" T="0.122026"/>
      <pos A="0.329984" C="0.134023" G="0.405969" T="0.130024"/>
      <pos A="0.0420416" C="0.813887" G="0.144021" T="4.999e-05"/>
      <pos A="0.216007" C="0.765897" G="0.00204959" T="0.0160468"/>
      <pos A="0.00404919" C="4.999e-05" G="0.995851" T="4.999e-05"/>
      <pos A="4.999e-05" C="4.999e-05" G="0.99985" T="4.999e-05"/>
      <pos A="0.99785" C="4.999e-05" G="0.00204959" T="4.999e-05"/>
      <pos A="0.929864" C="0.00404919" G="4.999e-05" T="0.0660368"/>
      <pos A="0.0760348" C="0.0360428" G="0.867876" T="0.020046"/>
      <pos A="0.0880324" C="0.303989" G="0.142022" T="0.465957"/>
      <pos A="0.194011" C="0.14802" G="0.525945" T="0.132024"/>
    </motif>
    <motif db="0" id="ETV2_HUMAN.H11MO.0.B" length="16" nsites="229" evalue="1.0e+000"
        url="http://hocomoco.autosome.ru/motif/ETV2_HUMAN.H11MO.0.B">
      <pos A="0.323112" C="0.174705" G="0.353667" T="0.148516"/>
      <pos A="0.301288" C="0.174705" G="0.4366" T="0.0874072"/>
      <pos A="0.580642" C="0.135421" G="0.20526" T="0.0786774"/>
      <pos A="0.528263" C="0.0612178" G="0.384221" T="0.0262986"/>
      <pos A="0.563182" C="0.0393933" G="0.388586" T="0.00883893"/>
      <pos A="0.0262986" C="0.87309" G="0.0917722" T="0.00883893"/>
      <pos A="0.89055" C="0.104867" G="0.000109123" T="0.00447403"/>
      <pos A="0.000109123" C="0.000109123" G="0.999673" T="0.000109123"/>
      <pos A="0.000109123" C="0.00447403" G="0.995308" T="0.000109123"/>
      <pos A="0.986578" C="0.000109123" G="0.0132038" T="0.000109123"/>
      <pos A="0.929834" C="0.000109123" G="0.000109123" T="0.0699476"/>
      <pos A="0.475884" C="0.0175687" G="0.506438" T="0.000109123"/>
      <pos A="0.0568529" C="0.323112" G="0.0568529" T="0.563182"/>
      <pos A="0.349302" C="0.135421" G="0.406045" T="0.109232"/>
      <pos A="0.109232" C="0.262003" G="0.567547" T="0.0612178"/>
      <pos A="0.174705" C="0.288193" G="0.4366" T="0.100502"/>
    </motif>
    <motif db="0" id="ETV5_HUMAN.H11MO.0.C" length="14" nsites="500" evalue="1.0e+000"
        url="http://hocomoco.autosome.ru/motif/ETV5_HUMAN.H11MO.0.C">
      <pos A="0.327984" C="0.180014" G="0.381974" T="0.110028"/>
      <pos A="0.455959" C="0.0880324" G="0.327984" T="0.128024"/>
      <pos A="0.29799" C="0.0980304" G="0.493951" T="0.110028"/>
      <pos A="0.20001" C="0.417966" G="0.345981" T="0.0360428"/>
      <pos A="0.839882" C="0.0360428" G="0.0840332" T="0.040042"/>
      <pos A="0.0160468" C="0.00604879" G="0.961858" T="0.0160468"/>
      <pos A="0.0440412" C="0.0160468" G="0.935863" T="0.00404919"/>
      <pos A="0.793891" C="0.0680364" G="0.10203" T="0.0360428"/>
      <pos A="0.945861" C="0.00604879" G="0.0120476" T="0.0360428"/>
      <pos A="0.371976" C="0.0620376" G="0.54794" T="0.0180464"/>
      <pos A="0.228004" C="0.10003" G="0.232004" T="0.439962"/>
      <pos A="0.218006" C="0.106029" G="0.537942" T="0.138022"/>
      <pos A="0.405969" C="0.120026" G="0.385973" T="0.0880324"/>
      <pos A="0.271996" C="0.216007" G="0.373975" T="0.138022"/>
    </motif>
    <motif db="0" id="FOXD3_HUMAN.H11MO.0.D" length="15" nsites="465" evalue="1.0e+000"
        url="http://hocomoco.autosome.ru/motif/FOXD3_HUMAN.H11MO.0.D">
      <pos A="0.157009" C="0.17636" G="0.298914" T="0.367717"/>
      <pos A="0.118308" C="0.217211" G="0.266663" T="0.397818"/>
      <pos A="0.135508" C="0.00650398" G="0.0559557" T="0.802032"/>
      <pos A="0.0387551" C="0.0688562" G="0.872984" T="0.0194044"/>
      <pos A="0.092507" C="0.0516556" G="0.036605" T="0.819232"/>
      <pos A="0.036605" C="0.111858" G="0.0495055" T="0.802032"/>
      <pos A="0.0538056" C="5.37519e-05" G="0.0946571" T="0.851484"/>
      <pos A="0.339766" C="0.200011" G="0.225812" T="0.234412"/>
      <pos A="0.0581058" C="0.599925" G="0.0624059" T="0.279564"/>
      <pos A="0.294614" C="0.202161" G="0.0409052" T="0.46232"/>
      <pos A="0.109708" C="0.223662" G="0.0710062" T="0.595625"/>
      <pos A="0.404268" C="0.0473554" G="0.146259" T="0.402118"/>
      <pos A="0.230112" C="0.141959" G="0.427919" T="0.200011"/>
      <pos A="0.101107" C="0.363416" G="0.348366" T="0.18711"/>
      <pos A="0.356966" C="0.292464" G="0.111858" T="0.238712"/>
    </motif>
    <motif db="0" id="FOXK1_HUMAN.H11MO.0.A" length="10" nsites="500" evalue="1.0e+000"
        url="http://hocomoco.autosome.ru/motif/FOXK1_HUMAN.H11MO.0.A">
      <pos A="0.020046" C="0.00804839" G="0.010048" T="0.961858"/>
      <pos A="0.0760348" C="0.020046" G="0.895871" T="0.00804839"/>
      <pos A="0.00604879" C="0.0860328" G="0.020046" T="0.887872"/>
      <pos A="0.00204959" C="0.010048" G="0.10003" T="0.887872"/>
      <pos A="0.020046" C="0.020046" G="0.166017" T="0.793891"/>
      <pos A="0.491952" C="0.252" G="0.0620376" T="0.194011"/>
      <pos A="0.0240452" C="0.655919" G="0.040042" T="0.279994"/>
      <pos A="0.303989" C="0.234003" G="0.110028" T="0.35198"/>
      <pos A="0.154019" C="0.212008" G="0.15002" T="0.483953"/>
      <pos A="0.116027" C="0.228004" G="0.144021" T="0.511948"/>
    </motif>
    <motif db="0" id="FOXM1_HUMAN.H11MO.0.A" length="12" nsites="500" evalue="1.0e+000"
        url="http://hocomoco.autosome.ru/motif/FOXM1_HUMAN.H11MO.0.A">
      <pos A="0.0560388" C="0.0240452" G="0.0340432" T="0.885873"/>
      <pos A="0.252" C="0.0220456" G="0.715907" T="0.010048"/>
      <pos A="0.0260448" C="0.030044" G="0.0560388" T="0.887872"/>
      <pos A="4.999e-05" C="0.0680364" G="0.0620376" T="0.869876"/>
      <pos A="0.00204959" C="0.00204959" G="0.0720356" T="0.923865"/>
      <pos A="0.319986" C="0.0540392" G="0.587932" T="0.0380424"/>
      <pos A="0.0740352" C="0.745901" G="0.0180464" T="0.162018"/>
      <pos A="0.246001" C="0.160018" G="0.0380424" T="0.555939"/>
      <pos A="0.0480404" C="0.289992" G="0.142022" T="0.519946"/>
      <pos A="0.359978" C="0.0380424" G="0.0280444" T="0.573935"/>
      <pos A="0.108028" C="0.160018" G="0.445961" T="0.285993"/>
      <pos A="0.166017" C="0.341982" G="0.257998" T="0.234003"/>
    </motif>
    <motif db="0" id="FOXO1_HUMAN.H11MO.0.A" length="12" nsites="500" evalue="1.0e+000"
        url="http://hocomoco.autosome.ru/motif/FOXO1_HUMAN.H11MO.0.A">
      <pos A="0.186013" C="0.160018" G="0.259998" T="0.393971"/>
      <pos A="0.0960308" C="0.309988" G="0.255999" T="0.337982"/>
      <pos A="0.060038" C="0.45196" G="0.253999" T="0.234003"/>
      <pos A="0.040042" C="0.477954" G="0.170016" T="0.311988"/>
      <pos A="0.00604879" C="0.0120476" G="0.0140472" T="0.967856"/>
      <pos A="0.0320436" C="0.0340432" G="0.917866" T="0.0160468"/>
      <pos A="0.00404919" C="0.186013" G="0.0160468" T="0.793891"/>
      <pos A="0.010048" C="0.030044" G="0.0620376" T="0.89787"/>
      <pos A="0.0120476" C="0.040042" G="0.222006" T="0.725905"/>
      <pos A="0.403969" C="0.224005" G="0.0520396" T="0.319986"/>
      <pos A="0.00604879" C="0.691912" G="0.0520396" T="0.25"/>
      <pos A="0.226005" C="0.263997" G="0.176015" T="0.333983"/>
    </motif>
    <motif db="0" id="GABPA_HUMAN.H11MO.0.A" length="14" nsites="500" evalue="1.0e+000"
        url="http://hocomoco.autosome.ru/motif/GABPA_HUMAN.H11MO.0.A">
      <pos A="0.182014" C="0.226005" G="0.483953" T="0.108028"/>
      <pos A="0.285993" C="0.252" G="0.385973" T="0.0760348"/>
      <pos A="0.363977" C="0.230004" G="0.269996" T="0.136023"/>
      <pos A="0.429964" C="0.146021" G="0.383973" T="0.040042"/>
      <pos A="0.0980304" C="0.611928" G="0.269996" T="0.020046"/>
      <pos A="0.112028" C="0.855879" G="0.0260448" T="0.00604879"/>
      <pos A="0.00804839" C="4.999e-05" G="0.991852" T="4.999e-05"/>
      <pos A="0.00804839" C="0.00404919" G="0.985853" T="0.00204959"/>
      <pos A="0.995851" C="4.999e-05" G="0.00404919" T="4.999e-05"/>
      <pos A="0.985853" C="0.00204959" G="4.999e-05" T="0.0120476"/>
      <pos A="0.106029" C="0.0240452" G="0.867876" T="0.00204959"/>
      <pos A="0.0980304" C="0.188012" G="0.0320436" T="0.681914"/>
      <pos A="0.178014" C="0.130024" G="0.569936" T="0.122026"/>
      <pos A="0.287992" C="0.269996" G="0.383973" T="0.0580384"/>
    </motif>
    <motif db="0" id="GATA1_HUMAN.H11MO.0.A" length="19" nsites="500" evalue="1.0e+000"
        url="http://hocomoco.autosome.ru/motif/GATA1_HUMAN.H11MO.0.A">
      <pos A="0.192012" C="0.403969" G="0.206009" T="0.19801"/>
      <pos A="0.116027" C="0.144021" G="0.190012" T="0.54994"/>
      <pos A="0.0560388" C="0.0780344" G="0.639922" T="0.226005"/>
      <pos A="0.118026" C="0.206009" G="0.389972" T="0.285993"/>
      <pos A="0.194011" C="0.313987" G="0.281994" T="0.210008"/>
      <pos A="0.267996" C="0.246001" G="0.277994" T="0.208008"/>
      <pos A="0.224005" C="0.210008" G="0.367976" T="0.19801"/>
      <pos A="0.261998" C="0.168016" G="0.339982" T="0.230004"/>
      <pos A="0.214007" C="0.224005" G="0.313987" T="0.248"/>
      <pos A="0.331984" C="0.188012" G="0.323985" T="0.156019"/>
      <pos A="0.184013" C="0.387972" G="0.321986" T="0.106029"/>
      <pos A="0.719906" C="0.020046" G="0.00804839" T="0.252"/>
      <pos A="0.00604879" C="4.999e-05" G="0.993851" T="4.999e-05"/>
      <pos A="0.995851" C="4.999e-05" G="4.999e-05" T="0.00404919"/>
      <pos A="0.00204959" C="4.999e-05" G="0.0120476" T="0.985853"/>
      <pos A="0.945861" C="0.00404919" G="0.0140472" T="0.0360428"/>
      <pos A="0.857878" C="0.0160468" G="0.090032" T="0.0360428"/>
      <pos A="0.214007" C="0.154019" G="0.553939" T="0.0780344"/>
      <pos A="0.35198" C="0.188012" G="0.345981" T="0.114027"/>
    </motif>
    <motif db="0" id="GATA2_HUMAN.H11MO.0.A" length="19" nsites="500" evalue="1.0e+000"
        url="http://hocomoco.autosome.ru/motif/GATA2_HUMAN.H11MO.0.A">
      <pos A="0.132024" C="0.45196" G="0.226005" T="0.190012"/>
      <pos A="0.124025" C="0.104029" G="0.158018" T="0.613927"/>
      <pos A="0.080034" C="0.05004" G="0.65192" T="0.218006"/>
      <pos A="0.132024" C="0.222006" G="0.413967" T="0.232004"/>
      <pos A="0.271996" C="0.156019" G="0.289992" T="0.281994"/>
      <pos A="0.303989" C="0.158018" G="0.305989" T="0.232004"/>
      <pos A="0.248" C="0.19801" G="0.367976" T="0.186013"/>
      <pos A="0.269996" C="0.196011" G="0.275995" T="0.257998"/>
      <pos A="0.222006" C="0.224005" G="0.267996" T="0.285993"/>
      <pos A="0.325985" C="0.114027" G="0.343981" T="0.216007"/>
      <pos A="0.192012" C="0.337982" G="0.371976" T="0.0980304"/>
      <pos A="0.773895" C="0.00404919" G="0.00804839" T="0.214007"/>
      <pos A="4.999e-05" C="4.999e-05" G="0.995851" T="0.00404919"/>
      <pos A="0.985853" C="4.999e-05" G="0.00804839" T="0.00604879"/>
      <pos A="0.00604879" C="0.00204959" G="0.0160468" T="0.975855"/>
      <pos A="0.965857" C="0.00604879" G="4.999e-05" T="0.0280444"/>
      <pos A="0.843881" C="0.010048" G="0.114027" T="0.0320436"/>
      <pos A="0.140022" C="0.168016" G="0.627924" T="0.0640372"/>
      <pos A="0.343981" C="0.192012" G="0.389972" T="0.0740352"/>
    </motif>
    <motif db="0" id="GATA5_HUMAN.H11MO.0.D" length="17" nsites="13" evalue="1.0e+000"
        url="http://hocomoco.autosome.ru/motif/GATA5_HUMAN.H11MO.0.D">
      <pos A="0.309884" C="0.0789023" G="0.0874572" T="0.523756"/>
      <pos A="0.395433" C="0.292774" G="0.23289" T="0.0789023"/>
      <pos A="0.703409" C="0.138787" G="0.0789023" T="0.0789023"/>
      <pos A="0.301329" C="0.164451" G="0.318439" T="0.21578"/>
      <pos A="0.523756" C="0.0019084" G="0.164451" T="0.309884"/>
      <pos A="0.0019084" C="0.0019084" G="0.994275" T="0.0019084"/>
      <pos A="0.994275" C="0.0019084" G="0.0019084" T="0.0019084"/>
      <pos A="0.0019084" C="0.0019084" G="0.0019084" T="0.994275"/>
      <pos A="0.686299" C="0.0019084" G="0.0019084" T="0.309884"/>
      <pos A="0.686299" C="0.0019084" G="0.147341" T="0.164451"/>
      <pos A="0.0789023" C="0.455317" G="0.224335" T="0.241445"/>
      <pos A="0.155896" C="0.21578" G="0.155896" T="0.472427"/>
      <pos A="0.155896" C="0.292774" G="0.147341" T="0.403988"/>
      <pos A="0.438207" C="0.0789023" G="0.309884" T="0.173006"/>
      <pos A="0.386878" C="0.0019084" G="0.532311" T="0.0789023"/>
      <pos A="0.395433" C="0.309884" G="0.0789023" T="0.21578"/>
      <pos A="0.194393" C="0.117399" G="0.271387" T="0.41682"/>
    </motif>
    <motif db="0" id="GBX1_HUMAN.H11MO.0.D" length="17" nsites="36146" evalue="1.0e+000"
        url="http://hocomoco.autosome.ru/motif/GBX1_HUMAN.H11MO.0.D">
      <pos A="0.122467" C="0.375824" G="0.204962" T="0.296747"/>
      <pos A="0.0402149" C="0.109134" G="0.0367559" T="0.813895"/>
      <pos A="0.988303" C="0.00353191" G="0.005693" T="0.00247179"/>
      <pos A="0.999985" C="4.93664e-06" G="4.93664e-06" T="4.93664e-06"/>
      <pos A="6.91638e-07" C="6.91638e-07" G="0.000337085" T="0.999662"/>
      <pos A="6.91638e-07" C="0.004975" G="0.00689789" T="0.988126"/>
      <pos A="0.645272" C="6.91638e-07" G="0.354037" T="0.000690459"/>
      <pos A="0.262616" C="0.213872" G="0.477162" T="0.0463507"/>
      <pos A="0.115294" C="0.37943" G="0.17146" T="0.333816"/>
      <pos A="0.197627" C="0.304251" G="0.19359" T="0.304533"/>
      <pos A="0.33689" C="0.248655" G="0.114931" T="0.299524"/>
      <pos A="0.422584" C="0.157835" G="0.0648259" T="0.354755"/>
      <pos A="0.458992" C="0.068851" G="0.02839" T="0.443767"/>
      <pos A="0.517704" C="0.0280407" G="0.0192322" T="0.435023"/>
      <pos A="0.447365" C="0.0300007" G="0.0314164" T="0.491218"/>
      <pos A="0.318113" C="0.0666613" G="0.0915078" T="0.523718"/>
      <pos A="0.295852" C="0.130395" G="0.190333" T="0.383419"/>
    </motif>
    <motif db="0" id="GBX2_HUMAN.H11MO.0.D" length="17" nsites="11244" evalue="1.0e+000"
        url="http://hocomoco.autosome.ru/motif/GBX2_HUMAN.H11MO.0.D">
      <pos A="0.144672" C="0.392904" G="0.201317" T="0.261108"/>
      <pos A="0.0409244" C="0.155165" G="0.0329592" T="0.770951"/>
      <pos A="0.948327" C="0.0216261" G="0.017748" T="0.0122988"/>
      <pos A="0.967766" C="0.0160646" G="0.00734775" T="0.00882124"/>
      <pos A="0.00522527" C="0.00894802" G="0.00451248" T="0.981314"/>
      <pos A="2.22339e-06" C="0.0257729" G="0.0105434" T="0.963681"/>
      <pos A="0.639499" C="0.0164209" G="0.343507" T="0.000573189"/>
      <pos A="0.148393" C="0.311081" G="0.449889" T="0.0906374"/>
      <pos A="0.0827227" C="0.414888" G="0.128693" T="0.373697"/>
      <pos A="0.169708" C="0.386913" G="0.231125" T="0.212253"/>
      <pos A="0.280326" C="0.286803" G="0.104299" T="0.328572"/>
      <pos A="0.326889" C="0.198063" G="0.0797787" T="0.39527"/>
      <pos A="0.376846" C="0.125465" G="0.0460491" T="0.451639"/>
      <pos A="0.550413" C="0.0748984" G="0.0412791" T="0.33341"/>
      <pos A="0.510337" C="0.0451749" G="0.0321337" T="0.412354"/>
      <pos A="0.304193" C="0.0633025" G="0.0555999" T="0.576905"/>
      <pos A="0.288286" C="0.101907" G="0.15458" T="0.455227"/>
    </motif>
    <motif db="0" id="GSX1_HUMAN.H11MO.0.D" length="15" nsites="276" evalue="1.0e+000"
        url="http://hocomoco.autosome.ru/motif/GSX1_HUMAN.H11MO.0.D">
      <pos A="0.0969757" C="0.0969757" G="0.0680007" T="0.738048"/>
      <pos A="0.719033" C="0.0996921" G="0.106936" T="0.074339"/>
      <pos A="0.9454" C="0.0073343" G="0.0254437" T="0.0218218"/>
      <pos A="0.0372148" C="0.0191054" G="0.00461789" T="0.939062"/>
      <pos A="0.0435531" C="0.0073343" G="0.206537" T="0.742575"/>
      <pos A="0.681003" C="0.0109562" G="0.278975" T="0.0290656"/>
      <pos A="0.177562" C="0.166697" G="0.528884" T="0.126856"/>
      <pos A="0.235512" C="0.202916" G="0.239134" T="0.322438"/>
      <pos A="0.282597" C="0.0906375" G="0.242756" T="0.384009"/>
      <pos A="0.300706" C="0.0906375" G="0.202916" T="0.405741"/>
      <pos A="0.19205" C="0.0761499" G="0.177562" T="0.554238"/>
      <pos A="0.168508" C="0.0888265" G="0.139533" T="0.603133"/>
      <pos A="0.513491" C="0.0933539" G="0.194766" T="0.198388"/>
      <pos A="0.63573" C="0.0924484" G="0.146777" T="0.125045"/>
      <pos A="0.142249" C="0.0842992" G="0.178468" T="0.594984"/>
    </motif>
    <motif db="0" id="GSX2_HUMAN.H11MO.0.D" length="16" nsites="6133" evalue="1.0e+000"
        url="http://hocomoco.autosome.ru/motif/GSX2_HUMAN.H11MO.0.D">
      <pos A="0.153108" C="0.32056" G="0.156369" T="0.369964"/>
      <pos A="0.066243" C="0.0577644" G="0.0207521" T="0.85524"/>
      <pos A="0.882347" C="0.0281301" G="0.0480222" T="0.0415002"/>
      <pos A="0.990898" C="0.00183839" G="0.00509938" T="0.00216448"/>
      <pos A="0.0257659" C="0.0534844" G="0.0192439" T="0.901506"/>
      <pos A="0.129629" C="0.0494081" G="0.248818" T="0.572145"/>
      <pos A="0.568232" C="0.0578867" G="0.300831" T="0.0730503"/>
      <pos A="0.19974" C="0.25322" G="0.413498" T="0.133542"/>
      <pos A="0.292678" C="0.197783" G="0.161423" T="0.348115"/>
      <pos A="0.312244" C="0.126694" G="0.15376" T="0.407302"/>
      <pos A="0.308168" C="0.0986491" G="0.0988122" T="0.494371"/>
      <pos A="0.189468" C="0.118541" G="0.0887031" T="0.603288"/>
      <pos A="0.154127" C="0.0569492" G="0.0641234" T="0.724801"/>
      <pos A="0.734013" C="0.048063" G="0.107576" T="0.110348"/>
      <pos A="0.845294" C="0.0337961" G="0.0549926" T="0.0659169"/>
      <pos A="0.115525" C="0.118297" G="0.101992" T="0.664187"/>
    </motif>
    <motif db="0" id="HESX1_HUMAN.H11MO.0.D" length="16" nsites="8" evalue="1.0e+000"
        url="http://hocomoco.autosome.ru/motif/HESX1_HUMAN.H11MO.0.D">
      <pos A="0.436949" C="0.19709" G="0.182981" T="0.182981"/>
      <pos A="0.00308642" C="0.257055" G="0.35582" T="0.384039"/>
      <pos A="0.00308642" C="0.511023" G="0.482804" T="0.00308642"/>
      <pos A="0.130071" C="0.511023" G="0.00308642" T="0.35582"/>
      <pos A="0.00308642" C="0.00308642" G="0.990741" T="0.00308642"/>
      <pos A="0.14418" C="0.00308642" G="0.722663" T="0.130071"/>
      <pos A="0.130071" C="0.863757" G="0.00308642" T="0.00308642"/>
      <pos A="0.482804" C="0.130071" G="0.00308642" T="0.384039"/>
      <pos A="0.398148" C="0.595679" G="0.00308642" T="0.00308642"/>
      <pos A="0.271164" C="0.130071" G="0.468695" T="0.130071"/>
      <pos A="0.00308642" C="0.115961" G="0.00308642" T="0.877866"/>
      <pos A="0.384039" C="0.00308642" G="0.468695" T="0.14418"/>
      <pos A="0.369929" C="0.115961" G="0.511023" T="0.00308642"/>
      <pos A="0.271164" C="0.468695" G="0.130071" T="0.130071"/>
      <pos A="0.369929" C="0.384039" G="0.115961" T="0.130071"/>
      <pos A="0.0348325" C="0.161817" G="0.147707" T="0.655644"/>
    </motif>
    <motif db="0" id="HLTF_HUMAN.H11MO.0.D" length="12" nsites="10" evalue="1.0e+000"
        url="http://hocomoco.autosome.ru/motif/HLTF_HUMAN.H11MO.0.D">
      <pos A="0.15099" C="0.15099" G="0.338009" T="0.360011"/>
      <pos A="0.673542" C="0.00247525" G="0.321507" T="0.00247525"/>
      <pos A="0.299505" C="0.178493" G="0.321507" T="0.200495"/>
      <pos A="0.00247525" C="0.00247525" G="0.618537" T="0.376513"/>
      <pos A="0.101485" C="0.00247525" G="0.607536" T="0.288504"/>
      <pos A="0.288504" C="0.706546" G="0.00247525" T="0.00247525"/>
      <pos A="0.200495" C="0.090484" G="0.00247525" T="0.706546"/>
      <pos A="0.00247525" C="0.090484" G="0.904565" T="0.00247525"/>
      <pos A="0.00247525" C="0.585534" G="0.409516" T="0.00247525"/>
      <pos A="0.607536" C="0.387514" G="0.00247525" T="0.00247525"/>
      <pos A="0.893564" C="0.00247525" G="0.00247525" T="0.101485"/>
      <pos A="0.536029" C="0.360011" G="0.0519802" T="0.0519802"/>
    </motif>
    <motif db="0" id="HME1_HUMAN.H11MO.0.D" length="17" nsites="816" evalue="1.0e+000"
        url="http://hocomoco.autosome.ru/motif/HME1_HUMAN.H11MO.0.D">
      <pos A="0.304221" C="0.247856" G="0.328728" T="0.119195"/>
      <pos A="0.0980578" C="0.558786" G="0.101734" T="0.241423"/>
      <pos A="0.00156231" C="0.0285198" G="0.00278765" T="0.96713"/>
      <pos A="0.990105" C="0.00248131" G="0.00738267" T="3.06335e-05"/>
      <pos A="0.997457" C="0.00125597" G="0.00125597" T="3.06335e-05"/>
      <pos A="3.06335e-05" C="3.06335e-05" G="3.06335e-05" T="0.999908"/>
      <pos A="3.06335e-05" C="0.0135094" G="0.0184107" T="0.968049"/>
      <pos A="0.55511" C="3.06335e-05" G="0.444829" T="3.06335e-05"/>
      <pos A="0.12379" C="0.414196" G="0.392139" T="0.069875"/>
      <pos A="0.0943818" C="0.463209" G="0.144621" T="0.297788"/>
      <pos A="0.225493" C="0.422773" G="0.131142" T="0.220592"/>
      <pos A="0.512223" C="0.242648" G="0.0711004" T="0.174029"/>
      <pos A="0.48404" C="0.10541" G="0.0343402" T="0.37621"/>
      <pos A="0.315862" C="0.0536393" G="0.0119777" T="0.618521"/>
      <pos A="0.465966" C="0.0518012" G="0.0101397" T="0.472093"/>
      <pos A="0.544388" C="0.0174917" G="0.0567026" T="0.381418"/>
      <pos A="0.34282" C="0.0953008" G="0.132061" T="0.429819"/>
    </motif>
    <motif db="0" id="HME2_HUMAN.H11MO.0.D" length="11" nsites="9518" evalue="1.0e+000"
        url="http://hocomoco.autosome.ru/motif/HME2_HUMAN.H11MO.0.D">
      <pos A="0.244325" C="0.209856" G="0.327616" T="0.218203"/>
      <pos A="0.222948" C="0.212323" G="0.360715" T="0.204014"/>
      <pos A="0.149905" C="0.152816" G="0.187179" T="0.5101"/>
      <pos A="0.52314" C="0.0291164" G="0.304896" T="0.142848"/>
      <pos A="0.626911" C="0.056187" G="0.316789" T="0.000113385"/>
      <pos A="0.000129208" C="0.000129208" G="0.0238613" T="0.97588"/>
      <pos A="0.000113385" C="0.000113385" G="0.306856" T="0.692917"/>
      <pos A="0.590944" C="0.0533394" G="0.214088" T="0.141628"/>
      <pos A="0.261311" C="0.141312" G="0.469406" T="0.127972"/>
      <pos A="0.161324" C="0.286372" G="0.320998" T="0.231306"/>
      <pos A="0.177369" C="0.218461" G="0.383176" T="0.220994"/>
    </motif>
    <motif db="0" id="HXA11_HUMAN.H11MO.0.D" length="13" nsites="2642" evalue="1.0e+000"
        url="http://hocomoco.autosome.ru/motif/HXA11_HUMAN.H11MO.0.D">
      <pos A="0.263531" C="0.0682317" G="0.0500643" T="0.618173"/>
      <pos A="0.565469" C="0.0912248" G="0.0575395" T="0.285767"/>
      <pos A="0.66397" C="0.132196" G="0.0617974" T="0.142037"/>
      <pos A="0.555533" C="0.174397" G="0.101728" T="0.168341"/>
      <pos A="0.343675" C="0.16503" G="0.217639" T="0.273655"/>
      <pos A="0.11242" C="0.0526191" G="0.0715435" T="0.763417"/>
      <pos A="9.46217e-06" C="9.46217e-06" G="0.000766436" T="0.999215"/>
      <pos A="9.46217e-06" C="0.000387949" G="9.46217e-06" T="0.999593"/>
      <pos A="0.299014" C="9.46217e-06" G="0.00114492" T="0.699832"/>
      <pos A="0.982467" C="0.00559214" G="0.00634912" T="0.00559214"/>
      <pos A="0.142794" C="0.304786" G="0.114029" T="0.438392"/>
      <pos A="0.133142" C="0.130871" G="0.499517" T="0.236469"/>
      <pos A="0.40376" C="0.13617" G="0.2887" T="0.171369"/>
    </motif>
    <motif db="0" id="HXA7_HUMAN.H11MO.0.D" length="15" nsites="19" evalue="1.0e+000"
        url="http://hocomoco.autosome.ru/motif/HXA7_HUMAN.H11MO.0.D">
      <pos A="0.356791" C="0.245611" G="0.304127" T="0.0934709"/>
      <pos A="0.522097" C="0.264629" G="0.0539729" T="0.159301"/>
      <pos A="0.211965" C="0.0539729" G="0.0013089" T="0.732753"/>
      <pos A="0.153449" C="0.685941" G="0.0539729" T="0.106637"/>
      <pos A="0.416769" C="0.159301" G="0.264629" T="0.159301"/>
      <pos A="0.732753" C="0.159301" G="0.0013089" T="0.106637"/>
      <pos A="0.159301" C="0.153449" G="0.159301" T="0.527949"/>
      <pos A="0.522097" C="0.317293" G="0.0013089" T="0.159301"/>
      <pos A="0.0013089" C="0.0539729" G="0.838081" T="0.106637"/>
      <pos A="0.791269" C="0.100785" G="0.106637" T="0.0013089"/>
      <pos A="0.0013089" C="0.106637" G="0.211965" T="0.680089"/>
      <pos A="0.0539729" C="0.0013089" G="0.0539729" T="0.890745"/>
      <pos A="0.211965" C="0.153449" G="0.633277" T="0.0013089"/>
      <pos A="0.211965" C="0.153449" G="0.527949" T="0.106637"/>
      <pos A="0.383123" C="0.277795" G="0.172467" T="0.166615"/>
    </motif>
    <motif db="0" id="HXC10_HUMAN.H11MO.0.D" length="19" nsites="8980" evalue="1.0e+000"
        url="http://hocomoco.autosome.ru/motif/HXC10_HUMAN.H11MO.0.D">
      <pos A="0.234693" C="0.162725" G="0.18171" T="0.420872"/>
      <pos A="0.310597" C="0.114299" G="0.119065" T="0.456039"/>
      <pos A="0.42012" C="0.0660397" G="0.0691729" T="0.444668"/>
      <pos A="0.39671" C="0.0458541" G="0.0488348" T="0.508602"/>
      <pos A="0.42914" C="0.0408564" G="0.0917172" T="0.438286"/>
      <pos A="0.471936" C="0.0571737" G="0.16006" T="0.310831"/>
      <pos A="0.410822" C="0.163883" G="0.195754" T="0.229541"/>
      <pos A="0.295694" C="0.187922" G="0.216997" T="0.299386"/>
      <pos A="0.253352" C="0.193965" G="0.216088" T="0.336594"/>
      <pos A="0.247208" C="0.139666" G="0.201695" T="0.41143"/>
      <pos A="0.0931916" C="0.102039" G="0.124499" T="0.68027"/>
      <pos A="0.0225628" C="0.0133644" G="0.0946819" T="0.869391"/>
      <pos A="0.000594755" C="0.0131897" G="0.00844149" T="0.977774"/>
      <pos A="0.370085" C="0.0164393" G="0.0142794" T="0.599196"/>
      <pos A="0.987531" C="0.00460824" G="0.00778436" T="7.62601e-05"/>
      <pos A="0.0400997" C="0.17204" G="0.0546661" T="0.733195"/>
      <pos A="0.115705" C="0.0918097" G="0.393457" T="0.399029"/>
      <pos A="0.471773" C="0.0897992" G="0.317194" T="0.121235"/>
      <pos A="0.167595" C="0.426743" G="0.202757" T="0.202905"/>
    </motif>
    <motif db="0" id="HXD11_HUMAN.H11MO.0.D" length="11" nsites="124" evalue="1.0e+000"
        url="http://hocomoco.autosome.ru/motif/HXD11_HUMAN.H11MO.0.D">
      <pos A="0.328566" C="0.135173" G="0.191579" T="0.344682"/>
      <pos A="0.262087" C="0.117043" G="0.100927" T="0.519944"/>
      <pos A="0.0324335" C="0.0243755" G="0.104956" T="0.838235"/>
      <pos A="0.00020145" C="0.0163175" G="0.0968977" T="0.886583"/>
      <pos A="0.241942" C="0.00020145" G="0.00020145" T="0.757655"/>
      <pos A="0.830177" C="0.00020145" G="0.145246" T="0.0243755"/>
      <pos A="0.00825947" C="0.282232" G="0.00020145" T="0.709307"/>
      <pos A="0.02639" C="0.02639" G="0.469581" T="0.477639"/>
      <pos A="0.455479" C="0.100927" G="0.278203" T="0.165391"/>
      <pos A="0.239927" C="0.368856" G="0.167405" T="0.223811"/>
      <pos A="0.260073" C="0.22784" G="0.171434" T="0.340653"/>
    </motif>
    <motif db="0" id="HXD12_HUMAN.H11MO.0.D" length="11" nsites="6722" evalue="1.0e+000"
        url="http://hocomoco.autosome.ru/motif/HXD12_HUMAN.H11MO.0.D">
      <pos A="0.352599" C="0.17134" G="0.229517" T="0.246544"/>
      <pos A="0.351686" C="0.135186" G="0.234333" T="0.278795"/>
      <pos A="0.174724" C="0.0474479" G="0.175837" T="0.601992"/>
      <pos A="0.0186349" C="0.00987823" G="0.103778" T="0.867708"/>
      <pos A="3.71908e-06" C="3.71908e-06" G="0.0445378" T="0.955455"/>
      <pos A="3.71908e-06" C="9.74401e-05" G="0.0405874" T="0.959311"/>
      <pos A="0.999989" C="3.71908e-06" G="3.71908e-06" T="3.71908e-06"/>
      <pos A="0.240732" C="0.267058" G="0.132499" T="0.359711"/>
      <pos A="0.141805" C="0.159867" G="0.331437" T="0.36689"/>
      <pos A="0.406249" C="0.135373" G="0.279466" T="0.178913"/>
      <pos A="0.195349" C="0.345751" G="0.245317" T="0.213584"/>
    </motif>
    <motif db="0" id="IRF3_HUMAN.H11MO.0.B" length="20" nsites="500" evalue="1.0e+000"
        url="http://hocomoco.autosome.ru/motif/IRF3_HUMAN.H11MO.0.B">
      <pos A="0.29999" C="0.0780344" G="0.513947" T="0.108028"/>
      <pos A="0.603929" C="0.0440412" G="0.29999" T="0.0520396"/>
      <pos A="0.677914" C="0.0660368" G="0.214007" T="0.0420416"/>
      <pos A="0.719906" C="0.0740352" G="0.110028" T="0.0960308"/>
      <pos A="0.305989" C="0.108028" G="0.455959" T="0.130024"/>
      <pos A="0.224005" C="0.0540392" G="0.557938" T="0.164017"/>
      <pos A="0.20201" C="0.0540392" G="0.731904" T="0.0120476"/>
      <pos A="0.819886" C="0.0180464" G="0.14802" T="0.0140472"/>
      <pos A="0.815887" C="0.0360428" G="0.126025" T="0.0220456"/>
      <pos A="0.89987" C="0.0160468" G="0.030044" T="0.0540392"/>
      <pos A="0.224005" C="0.261998" G="0.445961" T="0.0680364"/>
      <pos A="0.291992" C="0.0880324" G="0.40197" T="0.218006"/>
      <pos A="0.20001" C="0.00604879" G="0.783893" T="0.010048"/>
      <pos A="0.673915" C="0.0240452" G="0.289992" T="0.0120476"/>
      <pos A="0.879874" C="0.0360428" G="0.0720356" T="0.0120476"/>
      <pos A="0.941862" C="0.00404919" G="0.040042" T="0.0140472"/>
      <pos A="0.0960308" C="0.313987" G="0.54794" T="0.0420416"/>
      <pos A="0.265997" C="0.142022" G="0.273995" T="0.317986"/>
      <pos A="0.228004" C="0.122026" G="0.585933" T="0.0640372"/>
      <pos A="0.681914" C="0.070036" G="0.178014" T="0.070036"/>
    </motif>
    <motif db="0" id="IRX2_HUMAN.H11MO.0.D" length="19" nsites="19306" evalue="1.0e+000"
        url="http://hocomoco.autosome.ru/motif/IRX2_HUMAN.H11MO.0.D">
      <pos A="0.409626" C="0.178973" G="0.237918" T="0.173483"/>
      <pos A="0.174687" C="0.429166" G="0.204574" T="0.191573"/>
      <pos A="0.42229" C="0.128186" G="0.222353" T="0.22717"/>
      <pos A="0.151534" C="0.156403" G="0.305009" T="0.387055"/>
      <pos A="0.129986" C="0.0788106" G="0.640757" T="0.150446"/>
      <pos A="0.177652" C="0.100734" G="0.434514" T="0.2871"/>
      <pos A="0.139271" C="0.212615" G="0.361377" T="0.286737"/>
      <pos A="0.285908" C="0.049092" G="0.24763" T="0.417369"/>
      <pos A="0.0808307" C="0.039393" G="0.447658" T="0.432119"/>
      <pos A="0.138869" C="0.0292667" G="0.636691" T="0.195173"/>
      <pos A="0.224619" C="0.0283084" G="0.386485" T="0.360587"/>
      <pos A="0.0672857" C="0.729926" G="0.0462561" T="0.156532"/>
      <pos A="0.493084" C="0.00127032" G="0.45838" T="0.0472661"/>
      <pos A="0.00132212" C="0.00588027" G="0.333393" T="0.659404"/>
      <pos A="0.00119263" C="0.00103724" G="0.996992" T="0.000778251"/>
      <pos A="0.0509308" C="0.0562659" G="0.129714" T="0.763089"/>
      <pos A="0.336605" C="0.0830579" G="0.232026" T="0.348311"/>
      <pos A="0.241065" C="0.215788" G="0.397389" T="0.145758"/>
      <pos A="0.189799" C="0.137432" G="0.414184" T="0.258585"/>
    </motif>
    <motif db="0" id="KAISO_HUMAN.H11MO.2.A" length="12" nsites="2010" evalue="1.0e+000"
        url="http://hocomoco.autosome.ru/motif/KAISO_HUMAN.H11MO.2.A">
      <pos A="0.128168" C="0.448044" G="0.105282" T="0.318506"/>
      <pos A="0.00229991" C="0.000714659" G="0.00982462" T="0.987161"/>
      <pos A="0.146952" C="0.526845" G="0.280704" T="0.0454996"/>
      <pos A="0.0125332" C="0.0187534" G="0.968602" T="0.000111541"/>
      <pos A="0.00196629" C="0.992443" G="0.00522355" T="0.00036731"/>
      <pos A="0.620562" C="0.00187843" G="0.377548" T="1.24372e-05"/>
      <pos A="0.309059" C="1.24372e-05" G="0.669995" T="0.0209332"/>
      <pos A="0.00597257" C="0.00353793" G="0.883838" T="0.106652"/>
      <pos A="0.892584" C="0.106255" G="0.000574174" T="0.000586361"/>
      <pos A="0.40966" C="0.0554551" G="0.343043" T="0.191842"/>
      <pos A="0.179571" C="0.120415" G="0.414855" T="0.285159"/>
      <pos A="0.364435" C="0.188523" G="0.177901" T="0.269141"/>
    </motif>
    <motif db="0" id="KLF13_HUMAN.H11MO.0.D" length="11" nsites="7671" evalue="1.0e+000"
        url="http://hocomoco.autosome.ru/motif/KLF13_HUMAN.H11MO.0.D">
      <pos A="0.352137" C="0.0834659" G="0.312377" T="0.252021"/>
      <pos A="0.385085" C="0.0168196" G="0.431363" T="0.166733"/>
      <pos A="0.0173736" C="0.000426927" G="0.981772" T="0.000426927"/>
      <pos A="0.00143721" C="3.25899e-06" G="0.543602" T="0.454958"/>
      <pos A="3.25899e-06" C="3.25899e-06" G="0.99999" T="3.25899e-06"/>
      <pos A="3.25899e-06" C="3.25899e-06" G="0.99999" T="3.25899e-06"/>
      <pos A="3.25899e-06" C="3.25899e-06" G="0.99999" T="3.25899e-06"/>
      <pos A="3.25899e-06" C="0.988388" G="3.25899e-06" T="0.0116052"/>
      <pos A="3.25899e-06" C="3.25899e-06" G="0.99999" T="3.25899e-06"/>
      <pos A="0.186808" C="0.186678" G="0.217703" T="0.40881"/>
      <pos A="0.203201" C="0.195119" G="0.397045" T="0.204635"/>
    </motif>
    <motif db="0" id="KLF15_HUMAN.H11MO.0.A" length="19" nsites="479" evalue="1.0e+000"
        url="http://hocomoco.autosome.ru/motif/KLF15_HUMAN.H11MO.0.A">
      <pos A="0.311052" C="0.0355354" G="0.542736" T="0.110676"/>
      <pos A="0.258871" C="0.0125757" G="0.695105" T="0.0334481"/>
      <pos A="5.21812e-05" C="0.00213943" G="0.997756" T="5.21812e-05"/>
      <pos A="0.0167502" C="0.00631392" G="0.974796" T="0.00213943"/>
      <pos A="0.536475" C="0.354884" G="5.21812e-05" T="0.108589"/>
      <pos A="0.0689313" C="0.00631392" G="0.918441" T="0.00631392"/>
      <pos A="0.0125757" C="0.0146629" G="0.885045" T="0.0877166"/>
      <pos A="0.492642" C="0.0313609" G="0.423763" T="0.0522334"/>
      <pos A="0.116938" C="0.00631392" G="0.868347" T="0.00840117"/>
      <pos A="0.313139" C="0.344448" G="0.298528" T="0.0438844"/>
      <pos A="0.344448" C="0.16077" G="0.286005" T="0.208777"/>
      <pos A="0.233824" C="0.0438844" G="0.582394" T="0.139898"/>
      <pos A="0.150334" C="0.0209247" G="0.797381" T="0.0313609"/>
      <pos A="0.185817" C="0.0313609" G="0.770246" T="0.0125757"/>
      <pos A="0.256784" C="0.133636" G="0.576132" T="0.0334481"/>
      <pos A="0.177468" C="0.104415" G="0.665884" T="0.0522334"/>
      <pos A="0.277656" C="0.129461" G="0.446723" T="0.146159"/>
      <pos A="0.0877166" C="0.0939783" G="0.743112" T="0.0751931"/>
      <pos A="0.18373" C="0.0167502" G="0.730589" T="0.0689313"/>
    </motif>
    <motif db="0" id="KLF16_HUMAN.H11MO.0.D" length="19" nsites="650" evalue="1.0e+000"
        url="http://hocomoco.autosome.ru/motif/KLF16_HUMAN.H11MO.0.D">
      <pos A="0.193086" C="0.162321" G="0.449969" T="0.194624"/>
      <pos A="0.0977157" C="0.120789" G="0.529957" T="0.251538"/>
      <pos A="0.0611829" C="0.0334948" G="0.859522" T="0.0458006"/>
      <pos A="0.00811414" C="0.0219582" G="0.949508" T="0.0204199"/>
      <pos A="0.034264" C="0.00811414" G="0.920281" T="0.0373404"/>
      <pos A="0.127711" C="0.484579" G="0.0123443" T="0.375365"/>
      <pos A="0.0458006" C="0.0134979" G="0.891824" T="0.0488771"/>
      <pos A="0.0392632" C="0.0300338" G="0.565336" T="0.365367"/>
      <pos A="0.0665667" C="0.00503769" G="0.872597" T="0.0557991"/>
      <pos A="0.155399" C="0.0492617" G="0.524573" T="0.270766"/>
      <pos A="0.140017" C="0.26769" G="0.358445" T="0.233849"/>
      <pos A="0.18924" C="0.0877173" G="0.592255" T="0.130788"/>
      <pos A="0.0738733" C="0.0323412" G="0.809145" T="0.0846408"/>
      <pos A="0.0615675" C="0.0646439" G="0.78761" T="0.086179"/>
      <pos A="0.0769497" C="0.0692586" G="0.676857" T="0.176934"/>
      <pos A="0.0719505" C="0.108868" G="0.698008" T="0.121174"/>
      <pos A="0.058491" C="0.126173" G="0.710698" T="0.104638"/>
      <pos A="0.0415705" C="0.104638" G="0.713775" T="0.140017"/>
      <pos A="0.1031" C="0.14617" G="0.523035" T="0.227696"/>
    </motif>
    <motif db="0" id="KLF1_HUMAN.H11MO.0.A" length="14" nsites="489" evalue="1.0e+000"
        url="http://hocomoco.autosome.ru/motif/KLF1_HUMAN.H11MO.0.A">
      <pos A="0.33945" C="0.0327643" G="0.386475" T="0.241311"/>
      <pos A="0.00414026" C="0.00209569" G="0.989624" T="0.00414026"/>
      <pos A="0.00209569" C="0.00414026" G="0.987579" T="0.00618483"/>
      <pos A="5.11143e-05" C="5.11143e-05" G="0.997802" T="0.00209569"/>
      <pos A="0.0920568" C="0.527551" G="5.11143e-05" T="0.380341"/>
      <pos A="0.0143631" C="5.11143e-05" G="0.977356" T="0.0082294"/>
      <pos A="0.024586" C="0.010274" G="0.535729" T="0.429411"/>
      <pos A="0.038898" C="0.00414026" G="0.903752" T="0.05321"/>
      <pos A="0.024586" C="0.0225414" G="0.86286" T="0.0900123"/>
      <pos A="0.0613883" C="0.684983" G="0.167706" T="0.0859231"/>
      <pos A="0.167706" C="0.458035" G="0.0941014" T="0.280157"/>
      <pos A="0.143171" C="0.198375" G="0.472347" T="0.186107"/>
      <pos A="0.104324" C="0.202464" G="0.529595" T="0.163617"/>
      <pos A="0.112503" C="0.161572" G="0.623645" T="0.10228"/>
    </motif>
    <motif db="0" id="KLF3_HUMAN.H11MO.0.B" length="19" nsites="498" evalue="1.0e+000"
        url="http://hocomoco.autosome.ru/motif/KLF3_HUMAN.H11MO.0.B">
      <pos A="0.212859" C="0.188767" G="0.471843" T="0.126531"/>
      <pos A="0.226912" C="0.222897" G="0.461805" T="0.0883859"/>
      <pos A="0.259034" C="0.204828" G="0.42366" T="0.112477"/>
      <pos A="0.244981" C="0.18676" G="0.495935" T="0.0723248"/>
      <pos A="0.327294" C="0.246989" G="0.315248" T="0.11047"/>
      <pos A="0.345362" C="0.044218" G="0.359416" T="0.251004"/>
      <pos A="0.0341799" C="5.01907e-05" G="0.96572" T="5.01907e-05"/>
      <pos A="0.00607308" C="5.01907e-05" G="0.991819" T="0.00205782"/>
      <pos A="0.00406545" C="0.00808071" G="0.985796" T="0.00205782"/>
      <pos A="0.0863782" C="0.642491" G="5.01907e-05" T="0.27108"/>
      <pos A="0.00808071" C="0.00607308" G="0.981781" T="0.00406545"/>
      <pos A="0.00406545" C="0.0261494" G="0.724804" T="0.244981"/>
      <pos A="0.184752" C="0.0181189" G="0.754919" T="0.0422104"/>
      <pos A="0.0763401" C="0.0100883" G="0.843254" T="0.0703172"/>
      <pos A="0.0843706" C="0.6184" G="0.148615" T="0.148615"/>
      <pos A="0.182744" C="0.3815" G="0.162668" T="0.273088"/>
      <pos A="0.130546" C="0.204828" G="0.495935" T="0.168691"/>
      <pos A="0.0924011" C="0.242973" G="0.530064" T="0.134561"/>
      <pos A="0.160661" C="0.218882" G="0.481881" T="0.138577"/>
    </motif>
    <motif db="0" id="KLF5_HUMAN.H11MO.0.A" length="14" nsites="500" evalue="1.0e+000"
        url="http://hocomoco.autosome.ru/motif/KLF5_HUMAN.H11MO.0.A">
      <pos A="0.421966" C="0.0340432" G="0.204009" T="0.339982"/>
      <pos A="0.0460408" C="0.00404919" G="0.943861" T="0.00604879"/>
      <pos A="0.00804839" C="0.00804839" G="0.967856" T="0.0160468"/>
      <pos A="0.0240452" C="0.0360428" G="0.929864" T="0.010048"/>
      <pos A="0.178014" C="0.184013" G="0.00804839" T="0.629924"/>
      <pos A="0.0460408" C="0.00204959" G="0.941862" T="0.010048"/>
      <pos A="0.040042" C="0.010048" G="0.543941" T="0.405969"/>
      <pos A="0.0160468" C="4.999e-05" G="0.963857" T="0.020046"/>
      <pos A="0.05004" C="0.030044" G="0.829884" T="0.090032"/>
      <pos A="0.106029" C="0.633923" G="0.110028" T="0.15002"/>
      <pos A="0.248" C="0.182014" G="0.192012" T="0.377974"/>
      <pos A="0.104029" C="0.136023" G="0.605929" T="0.154019"/>
      <pos A="0.154019" C="0.124025" G="0.50195" T="0.220006"/>
      <pos A="0.14802" C="0.210008" G="0.493951" T="0.14802"/>
    </motif>
    <motif db="0" id="KLF6_HUMAN.H11MO.0.A" length="19" nsites="496" evalue="1.0e+000"
        url="http://hocomoco.autosome.ru/motif/KLF6_HUMAN.H11MO.0.A">
      <pos A="0.155261" C="0.185497" G="0.510028" T="0.149214"/>
      <pos A="0.22178" C="0.247984" G="0.479792" T="0.0504435"/>
      <pos A="0.445525" C="0.189528" G="0.280236" T="0.0847107"/>
      <pos A="0.459635" C="0.0181919" G="0.368928" T="0.153245"/>
      <pos A="0.0484277" C="0.00609756" G="0.814402" T="0.131072"/>
      <pos A="0.0242391" C="5.03931e-05" G="0.955503" T="0.0202076"/>
      <pos A="0.0443963" C="0.0524592" G="0.891" T="0.0121447"/>
      <pos A="0.260079" C="0.457619" G="5.03931e-05" T="0.282252"/>
      <pos A="0.116962" C="0.00609756" G="0.854717" T="0.0222233"/>
      <pos A="0.0282705" C="0.0222233" G="0.689428" T="0.260079"/>
      <pos A="0.209686" C="0.0645535" G="0.68338" T="0.0423806"/>
      <pos A="0.0867265" C="0.0302862" G="0.836575" T="0.046412"/>
      <pos A="0.229843" C="0.453588" G="0.20767" T="0.108899"/>
      <pos A="0.294346" C="0.318535" G="0.13712" T="0.25"/>
      <pos A="0.0625378" C="0.157277" G="0.522123" T="0.258063"/>
      <pos A="0.147198" C="0.127041" G="0.608799" T="0.116962"/>
      <pos A="0.161308" C="0.171387" G="0.602751" T="0.0645535"/>
      <pos A="0.34877" C="0.110915" G="0.433431" T="0.106884"/>
      <pos A="0.258063" C="0.233874" G="0.455604" T="0.0524592"/>
    </motif>
    <motif db="0" id="KLF9_HUMAN.H11MO.0.C" length="15" nsites="256" evalue="1.0e+000"
        url="http://hocomoco.autosome.ru/motif/KLF9_HUMAN.H11MO.0.C">
      <pos A="0.0625732" C="0.187524" G="0.636568" T="0.113335"/>
      <pos A="0.257809" C="0.187524" G="0.460855" T="0.093811"/>
      <pos A="0.499902" C="0.136763" G="0.265619" T="0.0977157"/>
      <pos A="0.160191" C="0.0118118" G="0.800566" T="0.0274307"/>
      <pos A="0.0430496" C="0.00400234" G="0.632663" T="0.320285"/>
      <pos A="0.0157165" C="9.76181e-05" G="0.984088" T="9.76181e-05"/>
      <pos A="9.76181e-05" C="0.00400234" G="0.980184" T="0.0157165"/>
      <pos A="9.76181e-05" C="0.00790707" G="0.991898" T="9.76181e-05"/>
      <pos A="0.00790707" C="0.757614" G="0.00400234" T="0.230476"/>
      <pos A="9.76181e-05" C="9.76181e-05" G="0.999707" T="9.76181e-05"/>
      <pos A="0.00400234" C="0.0157165" G="0.261714" T="0.718567"/>
      <pos A="0.00400234" C="0.00400234" G="0.976279" T="0.0157165"/>
      <pos A="0.050859" C="0.117239" G="0.67171" T="0.160191"/>
      <pos A="0.0157165" C="0.843518" G="0.0313354" T="0.10943"/>
      <pos A="0.128954" C="0.523331" G="0.203143" T="0.144572"/>
    </motif>
    <motif db="0" id="LEF1_HUMAN.H11MO.0.A" length="14" nsites="456" evalue="1.0e+000"
        url="http://hocomoco.autosome.ru/motif/LEF1_HUMAN.H11MO.0.A">
      <pos A="0.0767924" C="0.260963" G="0.274118" T="0.388128"/>
      <pos A="0.0329423" C="0.63588" G="0.184225" T="0.146952"/>
      <pos A="0.0175948" C="0.708233" G="0.0132098" T="0.260963"/>
      <pos A="0.122835" C="0.0460973" G="0.0197873" T="0.81128"/>
      <pos A="0.00224731" C="0.138182" G="0.0351348" T="0.824435"/>
      <pos A="0.00224731" C="0.0132098" G="0.0329423" T="0.951601"/>
      <pos A="0.0439048" C="0.4254" G="0.519678" T="0.0110173"/>
      <pos A="0.456095" C="0.138182" G="0.0154023" T="0.39032"/>
      <pos A="0.278503" C="0.166685" G="0.157915" T="0.396898"/>
      <pos A="0.28508" C="0.190802" G="0.201765" T="0.322353"/>
      <pos A="0.0417123" C="0.129412" G="0.149145" T="0.67973"/>
      <pos A="0.0395198" C="0.31139" G="0.383743" T="0.265348"/>
      <pos A="0.116257" C="0.46048" G="0.0899474" T="0.333315"/>
      <pos A="0.313583" C="0.221497" G="0.103102" T="0.361818"/>
    </motif>
    <motif db="0" id="LHX2_HUMAN.H11MO.0.A" length="12" nsites="430" evalue="1.0e+000"
        url="http://hocomoco.autosome.ru/motif/LHX2_HUMAN.H11MO.0.A">
      <pos A="0.132585" C="0.176761" G="0.237212" T="0.453441"/>
      <pos A="0.0930598" C="0.262788" G="0.318589" T="0.325564"/>
      <pos A="0.11166" C="0.432516" G="0.0163334" T="0.439491"/>
      <pos A="0.0279586" C="0.0116833" G="5.8126e-05" T="0.9603"/>
      <pos A="0.774297" C="0.176761" G="0.0395838" T="0.00935829"/>
      <pos A="0.957975" C="0.0279586" G="0.00238317" T="0.0116833"/>
      <pos A="5.8126e-05" C="0.0209835" G="0.0209835" T="0.957975"/>
      <pos A="0.00935829" C="0.0140084" G="0.237212" T="0.739421"/>
      <pos A="0.578993" C="0.00703325" G="0.353464" T="0.0605092"/>
      <pos A="0.172111" C="0.225587" G="0.492967" T="0.109335"/>
      <pos A="0.176761" C="0.241862" G="0.12561" T="0.455766"/>
      <pos A="0.0884097" C="0.213962" G="0.241862" T="0.455766"/>
    </motif>
    <motif db="0" id="LHX9_HUMAN.H11MO.0.D" length="18" nsites="4401" evalue="1.0e+000"
        url="http://hocomoco.autosome.ru/motif/LHX9_HUMAN.H11MO.0.D">
      <pos A="0.128837" C="0.439896" G="0.15065" T="0.280617"/>
      <pos A="0.0147179" C="0.092653" G="0.0135818" T="0.879047"/>
      <pos A="0.982942" C="0.0156836" G="0.000460112" T="0.000914544"/>
      <pos A="0.998904" C="0.0002897" G="0.000516916" T="0.0002897"/>
      <pos A="6.24844e-05" C="0.000516916" G="6.24844e-05" T="0.999358"/>
      <pos A="0.000516916" C="0.001653" G="0.021648" T="0.976182"/>
      <pos A="0.801453" C="0.0002897" G="0.19774" T="0.000516916"/>
      <pos A="0.216145" C="0.139573" G="0.610364" T="0.0339177"/>
      <pos A="0.0666936" C="0.430921" G="0.15917" T="0.343215"/>
      <pos A="0.239434" C="0.253295" G="0.187856" T="0.319414"/>
      <pos A="0.337819" C="0.229437" G="0.110149" T="0.322595"/>
      <pos A="0.360938" C="0.154399" G="0.0666936" T="0.417969"/>
      <pos A="0.381615" C="0.0775999" G="0.0301118" T="0.510673"/>
      <pos A="0.509083" C="0.0403365" G="0.0105712" T="0.440009"/>
      <pos A="0.515672" C="0.0269308" G="0.0339745" T="0.423423"/>
      <pos A="0.396157" C="0.041927" G="0.0794176" T="0.482499"/>
      <pos A="0.332479" C="0.0704994" G="0.150707" T="0.446315"/>
      <pos A="0.340262" C="0.113954" G="0.20984" T="0.335944"/>
    </motif>
    <motif db="0" id="LYL1_HUMAN.H11MO.0.A" length="14" nsites="453" evalue="1.0e+000"
        url="http://hocomoco.autosome.ru/motif/LYL1_HUMAN.H11MO.0.A">
      <pos A="0.205308" C="0.441459" G="0.203101" T="0.150132"/>
      <pos A="0.145718" C="0.695266" G="0.0265394" T="0.132476"/>
      <pos A="0.64009" C="0.0508166" G="0.0464026" T="0.26269"/>
      <pos A="0.0574377" C="0.125855" G="0.490013" T="0.326694"/>
      <pos A="0.130269" C="0.730578" G="0.0441955" T="0.094957"/>
      <pos A="0.105992" C="5.51755e-05" G="0.00667623" T="0.887277"/>
      <pos A="0.00226219" C="0.176617" G="0.810031" T="0.0110903"/>
      <pos A="0.00667623" C="0.298003" G="0.181031" T="0.51429"/>
      <pos A="0.0618517" C="0.207515" G="0.220757" T="0.509876"/>
      <pos A="0.207515" C="0.220757" G="0.130269" T="0.441459"/>
      <pos A="0.0441955" C="0.512083" G="0.119234" T="0.324487"/>
      <pos A="0.094957" C="0.580501" G="0.110406" T="0.214136"/>
      <pos A="0.141304" C="0.187652" G="0.181031" T="0.490013"/>
      <pos A="0.119234" C="0.273725" G="0.379662" T="0.227378"/>
    </motif>
    <motif db="0" id="MAFA_HUMAN.H11MO.0.D" length="21" nsites="27" evalue="1.0e+000"
        url="http://hocomoco.autosome.ru/motif/MAFA_HUMAN.H11MO.0.D">
      <pos A="0.101003" C="0.35739" G="0.368635" T="0.172972"/>
      <pos A="0.104377" C="0.000922509" G="0.279799" T="0.614901"/>
      <pos A="0.0324086" C="0.0324086" G="0.774581" T="0.160602"/>
[truncated: 217,730 more chars]
