# Supplementary material for: DeepEPI: CNN-transformer-based model for extracting TF interactions through predicting enhancer-promoter interactions
Source: Bioinform Adv. 2025 Sep 17;5(1):vbaf221. doi: 10.1093/bioadv/vbaf221 (PMC12478696; doi:10.1093/bioadv/vbaf221)
Supplement: vbaf221_Supplementary_Data [file vbaf221_supplementary_data.zip › Supplementary_file5/HUVEC/result_enhancer61-HUVEC/tomtom.tsv]

Query_ID	Target_ID	Optimal_offset	p-value	E-value	q-value	Overlap	Query_consensus	Target_consensus	Orientation
M0	MNX1_HUMAN.H11MO.0.D	-13	0.000491429	0.377909	0.462448	19	TTGAATGGAACCCATCTCTTCAGGTACTGCACGCCATGTA	CTATTTTAATAACCCTTAA	+
M0	OLIG2_HUMAN.H11MO.0.B	-11	0.000603853	0.464363	0.462448	18	TTGAATGGAACCCATCTCTTCAGGTACTGCACGCCATGTA	CCAGCTGTTTCCCTTCTG	+
M0	Z324A_HUMAN.H11MO.0.C	-3	0.000931576	0.716382	0.475619	23	TTGAATGGAACCCATCTCTTCAGGTACTGCACGCCATGTA	TATCAAACCATCCTTTGCTGCCA	+
M1	MNX1_HUMAN.H11MO.0.D	-1	0.000215215	0.1655	0.249222	19	ATTGGCTGTGGCTGCAACATCTCCCGAAAGAGCTGCAAGC	TTAAGGGTTATTAAAATAG	-
M1	IRX2_HUMAN.H11MO.0.D	-10	0.000329093	0.253072	0.249222	19	ATTGGCTGTGGCTGCAACATCTCCCGAAAGAGCTGCAAGC	CCAACATGCCCACCCATGT	-
M1	LYL1_HUMAN.H11MO.0.A	-25	0.000518131	0.398443	0.249222	14	ATTGGCTGTGGCTGCAACATCTCCCGAAAGAGCTGCAAGC	CAGGAAACAGCTGG	-
M1	BRAC_HUMAN.H11MO.0.A	-19	0.000936896	0.720473	0.249222	20	ATTGGCTGTGGCTGCAACATCTCCCGAAAGAGCTGCAAGC	TTAGCAGGGAGGTGTGAAAT	+
M1	SPIC_HUMAN.H11MO.0.D	-1	0.00107877	0.829574	0.249222	13	ATTGGCTGTGGCTGCAACATCTCCCGAAAGAGCTGCAAGC	GAGGAAGGGGAGG	+
M1	RXRA_HUMAN.H11MO.0.A	-19	0.00109087	0.838878	0.249222	20	ATTGGCTGTGGCTGCAACATCTCCCGAAAGAGCTGCAAGC	GGGGGAGGCAGAGGTCAGAG	+
M1	ZN563_HUMAN.H11MO.0.C	-16	0.00113825	0.875313	0.249222	21	ATTGGCTGTGGCTGCAACATCTCCCGAAAGAGCTGCAAGC	GCAGCTGCCAGTGAGGATCCC	-
M2	MNX1_HUMAN.H11MO.0.D	-13	0.000506459	0.389467	0.303754	19	ATGTGAGTCAATTCTGAGGTAGCTGACGCGATGCCCTGAT	TTAAGGGTTATTAAAATAG	-
M2	IRX2_HUMAN.H11MO.0.D	-15	0.000593393	0.456319	0.303754	19	ATGTGAGTCAATTCTGAGGTAGCTGACGCGATGCCCTGAT	ACATGGGTGGGCATGTTGG	+
M2	TLX1_HUMAN.H11MO.0.D	-22	0.000965866	0.742751	0.370815	17	ATGTGAGTCAATTCTGAGGTAGCTGACGCGATGCCCTGAT	CTGGCAAGTTGCCAAGG	+
M2	PAX2_HUMAN.H11MO.0.D	-1	0.00166399	1.27961	0.425892	18	ATGTGAGTCAATTCTGAGGTAGCTGACGCGATGCCCTGAT	TGTCACGCATGACTGAAC	-
M2	HXC10_HUMAN.H11MO.0.D	-2	0.00214788	1.65172	0.471207	19	ATGTGAGTCAATTCTGAGGTAGCTGACGCGATGCCCTGAT	GTAATAAAAAAATTAAAAA	-
M4	IRX2_HUMAN.H11MO.0.D	-3	7.42221e-05	0.0570768	0.0881802	19	GATCAAGAATTCCTACTCATGAATCAAAAGAACTGTGCTT	CCAACATGCCCACCCATGT	-
M4	MNX1_HUMAN.H11MO.0.D	-8	0.000114767	0.0882557	0.0881802	19	GATCAAGAATTCCTACTCATGAATCAAAAGAACTGTGCTT	CTATTTTAATAACCCTTAA	+
M4	RXRA_HUMAN.H11MO.0.A	-17	0.000844265	0.649239	0.250644	20	GATCAAGAATTCCTACTCATGAATCAAAAGAACTGTGCTT	GGGGGAGGCAGAGGTCAGAG	+
M4	ZN394_HUMAN.H11MO.0.C	-8	0.000978641	0.752575	0.250644	20	GATCAAGAATTCCTACTCATGAATCAAAAGAACTGTGCTT	ATTCCATTCTATTCCATTCT	-
M5	HXC10_HUMAN.H11MO.0.D	-15	0.000246283	0.189391	0.174837	19	CCCATCAGCCTATCATTCAACTGTTTATTCTGACCTAGAT	TTTTTAATTTTTTTATTAC	+
M5	MNX1_HUMAN.H11MO.0.D	-11	0.000290256	0.223207	0.174837	19	CCCATCAGCCTATCATTCAACTGTTTATTCTGACCTAGAT	TTAAGGGTTATTAAAATAG	-
M5	IRX2_HUMAN.H11MO.0.D	-5	0.00034155	0.262652	0.174837	19	CCCATCAGCCTATCATTCAACTGTTTATTCTGACCTAGAT	CCAACATGCCCACCCATGT	-
M6	IRX2_HUMAN.H11MO.0.D	-11	5.09991e-05	0.0392183	0.0769669	19	GCCCTGTTCCTTGAATGGCGATAATGATGGGAGGGAACAT	ACATGGGTGGGCATGTTGG	+
M6	ANDR_HUMAN.H11MO.2.A	-1	0.000295296	0.227083	0.222828	12	GCCCTGTTCCTTGAATGGCGATAATGATGGGAGGGAACAT	CTCTGTTCTTTT	+
M6	ETS2_HUMAN.H11MO.0.B	-1	0.00045836	0.352479	0.230583	13	GCCCTGTTCCTTGAATGGCGATAATGATGGGAGGGAACAT	TCCTCTTCCTTCC	-
M6	SPIC_HUMAN.H11MO.0.D	-22	0.000675277	0.519288	0.243533	13	GCCCTGTTCCTTGAATGGCGATAATGATGGGAGGGAACAT	GAGGAAGGGGAGG	+
M6	ZN554_HUMAN.H11MO.0.C	-2	0.000806836	0.620457	0.243533	20	GCCCTGTTCCTTGAATGGCGATAATGATGGGAGGGAACAT	GCTGAGCCATGTGGGGTGCT	+
M6	MNX1_HUMAN.H11MO.0.D	-11	0.00101919	0.783757	0.256284	19	GCCCTGTTCCTTGAATGGCGATAATGATGGGAGGGAACAT	TTAAGGGTTATTAAAATAG	-
M6	GCR_HUMAN.H11MO.1.A	0	0.00130997	1.00737	0.256284	12	GCCCTGTTCCTTGAATGGCGATAATGATGGGAGGGAACAT	ATTCTGTTCTTT	-
M6	ZN394_HUMAN.H11MO.0.C	-19	0.00135853	1.04471	0.256284	20	GCCCTGTTCCTTGAATGGCGATAATGATGGGAGGGAACAT	AGAATGGAATAGAATGGAAT	+
M6	PPARG_HUMAN.H11MO.0.A	1	0.00161094	1.23881	0.270133	16	GCCCTGTTCCTTGAATGGCGATAATGATGGGAGGGAACAT	TGACCTTTGCCCCACTT	-
M6	PROX1_HUMAN.H11MO.0.D	-15	0.00204419	1.57198	0.287812	17	GCCCTGTTCCTTGAATGGCGATAATGATGGGAGGGAACAT	GGGTAAGGCGGGTTGGG	+
M6	RXRA_HUMAN.H11MO.0.A	-1	0.00209778	1.61319	0.287812	20	GCCCTGTTCCTTGAATGGCGATAATGATGGGAGGGAACAT	CTCTGACCTCTGCCTCCCCC	-
M6	LYL1_HUMAN.H11MO.0.A	1	0.00254017	1.95339	0.300092	13	GCCCTGTTCCTTGAATGGCGATAATGATGGGAGGGAACAT	CCAGCTGTTTCCTG	+
M6	PPARA_HUMAN.H11MO.0.B	1	0.00258497	1.98784	0.300092	16	GCCCTGTTCCTTGAATGGCGATAATGATGGGAGGGAACAT	TGACCTTTGCCCCAGTT	-
M6	VEZF1_HUMAN.H11MO.0.C	-15	0.00324747	2.4973	0.304057	22	GCCCTGTTCCTTGAATGGCGATAATGATGGGAGGGAACAT	GGGGAGGGGGGAGGGGGAGGGG	+
M6	PURA_HUMAN.H11MO.0.D	-19	0.00325756	2.50506	0.304057	17	GCCCTGTTCCTTGAATGGCGATAATGATGGGAGGGAACAT	GGAAGGGGGGGGCAGGG	+
M6	NR1D1_HUMAN.H11MO.0.B	-1	0.00334193	2.56994	0.304057	19	GCCCTGTTCCTTGAATGGCGATAATGATGGGAGGGAACAT	CCTTCTGACCCACTTCCCT	-
M6	Z324A_HUMAN.H11MO.0.C	-11	0.00342501	2.63383	0.304057	23	GCCCTGTTCCTTGAATGGCGATAATGATGGGAGGGAACAT	TGGCAGCAAAGGATGGTTTGATA	-
M6	ZN341_HUMAN.H11MO.0.C	-2	0.00421843	3.24397	0.318319	22	GCCCTGTTCCTTGAATGGCGATAATGATGGGAGGGAACAT	GCTCTTCCCTCCCCCCCCCCCC	-
M6	TLX1_HUMAN.H11MO.0.D	3	0.00512047	3.93765	0.367987	14	GCCCTGTTCCTTGAATGGCGATAATGATGGGAGGGAACAT	CTGGCAAGTTGCCAAGG	+
M6	LEF1_HUMAN.H11MO.0.A	-1	0.00538677	4.14243	0.369528	14	GCCCTGTTCCTTGAATGGCGATAATGATGGGAGGGAACAT	TCCTTTGATTTGCT	+
M6	PAX2_HUMAN.H11MO.0.D	-5	0.00572988	4.40627	0.375975	18	GCCCTGTTCCTTGAATGGCGATAATGATGGGAGGGAACAT	GTTCAGTCATGCGTGACA	+
M6	PATZ1_HUMAN.H11MO.0.C	-16	0.0065994	5.07494	0.383313	22	GCCCTGTTCCTTGAATGGCGATAATGATGGGAGGGAACAT	GGGGAGGGGGCGGGGGGGGAGG	+
M6	AIRE_HUMAN.H11MO.0.C	-13	0.00660366	5.07822	0.383313	18	GCCCTGTTCCTTGAATGGCGATAATGATGGGAGGGAACAT	ATTGGTTTTATTGGTTAA	+
M6	ZN713_HUMAN.H11MO.0.D	7	0.00720296	5.53908	0.402614	12	GCCCTGTTCCTTGAATGGCGATAATGATGGGAGGGAACAT	TTTCGTGTCATTTTTCTAT	-
M6	OLIG2_HUMAN.H11MO.0.B	-1	0.0076001	5.84448	0.409641	18	GCCCTGTTCCTTGAATGGCGATAATGATGGGAGGGAACAT	CCAGCTGTTTCCCTTCTG	+
M6	BRAC_HUMAN.H11MO.0.A	-4	0.00824829	6.34293	0.429247	20	GCCCTGTTCCTTGAATGGCGATAATGATGGGAGGGAACAT	TTAGCAGGGAGGTGTGAAAT	+
M6	ETV5_HUMAN.H11MO.0.C	-1	0.00870756	6.69611	0.429444	14	GCCCTGTTCCTTGAATGGCGATAATGATGGGAGGGAACAT	CTCACTTCCTGCTC	-
M6	NFIC_HUMAN.H11MO.0.A	4	0.00916268	7.0461	0.43213	13	GCCCTGTTCCTTGAATGGCGATAATGATGGGAGGGAACAT	CTTGGCTCCCTGCCAAG	+
M6	THAP1_HUMAN.H11MO.0.C	0	0.00958505	7.3709	0.438351	22	GCCCTGTTCCTTGAATGGCGATAATGATGGGAGGGAACAT	GCCCGCAGCCAAGATGGCGGCG	-
M6	FOXD3_HUMAN.H11MO.0.D	-2	0.0107289	8.25056	0.440025	15	GCCCTGTTCCTTGAATGGCGATAATGATGGGAGGGAACAT	TTTGTTTACTTAGCA	+
M6	COT2_HUMAN.H11MO.1.A	-1	0.0113264	8.71001	0.440025	17	GCCCTGTTCCTTGAATGGCGATAATGATGGGAGGGAACAT	CCCTGACCTTTGACCCC	-
M6	ZFX_HUMAN.H11MO.1.A	-2	0.0113264	8.71001	0.440025	17	GCCCTGTTCCTTGAATGGCGATAATGATGGGAGGGAACAT	CCCCGGCCTCCGCCCCC	-
M6	STAT1_HUMAN.H11MO.0.A	-1	0.0115058	8.84795	0.440025	19	GCCCTGTTCCTTGAATGGCGATAATGATGGGAGGGAACAT	CCCCTTTCCTGGAAATCAC	+
M6	ZBT17_HUMAN.H11MO.0.A	-15	0.0115058	8.84795	0.440025	19	GCCCTGTTCCTTGAATGGCGATAATGATGGGAGGGAACAT	GAGGGTGGGGGAGGGGAAG	+
M6	ZN563_HUMAN.H11MO.0.C	-1	0.0118579	9.11876	0.440025	21	GCCCTGTTCCTTGAATGGCGATAATGATGGGAGGGAACAT	GCAGCTGCCAGTGAGGATCCC	-
M6	TAF1_HUMAN.H11MO.0.A	-19	0.0118884	9.14216	0.440025	16	GCCCTGTTCCTTGAATGGCGATAATGATGGGAGGGAACAT	AAGATGGCGGCGGCGG	+
M6	FOXO1_HUMAN.H11MO.0.A	0	0.0119542	9.19276	0.440025	12	GCCCTGTTCCTTGAATGGCGATAATGATGGGAGGGAACAT	TTCCTGTTTACT	+
M6	PRGR_HUMAN.H11MO.1.A	-1	0.0134399	10.3353	0.482937	9	GCCCTGTTCCTTGAATGGCGATAATGATGGGAGGGAACAT	TTCTGTTCT	-
M6	ZN589_HUMAN.H11MO.0.D	-15	0.0147333	11.3299	0.484879	16	GCCCTGTTCCTTGAATGGCGATAATGATGGGAGGGAACAT	CGGCAGTAACCGTGGG	-
M6	GATA1_HUMAN.H11MO.0.A	-2	0.0149298	11.481	0.484879	19	GCCCTGTTCCTTGAATGGCGATAATGATGGGAGGGAACAT	TCTTATCTGTCCCCGCCAG	-
M6	ZN350_HUMAN.H11MO.0.C	-3	0.0160576	12.3483	0.484879	18	GCCCTGTTCCTTGAATGGCGATAATGATGGGAGGGAACAT	CAGTCCTTTTATGACCTA	+
M6	ZN816_HUMAN.H11MO.1.C	0	0.0160974	12.3789	0.484879	14	GCCCTGTTCCTTGAATGGCGATAATGATGGGAGGGAACAT	TGCATGTCCCCCTT	-
M6	TBX21_HUMAN.H11MO.0.A	-20	0.016504	12.6916	0.484879	13	GCCCTGTTCCTTGAATGGCGATAATGATGGGAGGGAACAT	GTGGAGGTGTGAA	+
M6	RORA_HUMAN.H11MO.0.C	-1	0.016504	12.6916	0.484879	13	GCCCTGTTCCTTGAATGGCGATAATGATGGGAGGGAACAT	CCCTGACCTAGTT	-
M6	PAX8_HUMAN.H11MO.0.D	-1	0.0173463	13.3393	0.484879	14	GCCCTGTTCCTTGAATGGCGATAATGATGGGAGGGAACAT	CCCGCTTCAGTGAC	-
M6	NFAT5_HUMAN.H11MO.0.D	-2	0.0175728	13.5135	0.484879	11	GCCCTGTTCCTTGAATGGCGATAATGATGGGAGGGAACAT	CCTTTTCCTCT	-
M6	MAFA_HUMAN.H11MO.0.D	-17	0.018182	13.982	0.484879	21	GCCCTGTTCCTTGAATGGCGATAATGATGGGAGGGAACAT	CGAAGGCTGCGGGGTCAGCAC	-
M7	ALX4_HUMAN.H11MO.0.D	-16	3.55495e-05	0.0273376	0.0527411	12	GTGACAGAGAGACAGGTATTCTAATTATTATTAGAGCTTA	TAATTTAATTAA	-
M7	DRGX_HUMAN.H11MO.0.D	-16	9.50786e-05	0.0731154	0.0705292	11	GTGACAGAGAGACAGGTATTCTAATTATTATTAGAGCTTA	TAATTTAATTA	+
M7	PHX2A_HUMAN.H11MO.0.D	-16	0.000153352	0.117928	0.0743327	11	GTGACAGAGAGACAGGTATTCTAATTATTATTAGAGCTTA	TAATTTAATTA	+
M7	UNC4_HUMAN.H11MO.0.D	-16	0.000200412	0.154117	0.0743327	11	GTGACAGAGAGACAGGTATTCTAATTATTATTAGAGCTTA	TAATTTAATTA	+
M7	DLX2_HUMAN.H11MO.0.D	-20	0.000327926	0.252175	0.0832774	8	GTGACAGAGAGACAGGTATTCTAATTATTATTAGAGCTTA	ATAATTAT	-
M7	PHX2B_HUMAN.H11MO.0.D	-16	0.000338334	0.260179	0.0832774	11	GTGACAGAGAGACAGGTATTCTAATTATTATTAGAGCTTA	TAATTTAATTA	+
M7	ALX3_HUMAN.H11MO.0.D	-16	0.000410144	0.315401	0.0832774	11	GTGACAGAGAGACAGGTATTCTAATTATTATTAGAGCTTA	TAATTTAATTA	-
M7	ARX_HUMAN.H11MO.0.D	-15	0.000449057	0.345325	0.0832774	13	GTGACAGAGAGACAGGTATTCTAATTATTATTAGAGCTTA	TTAATTTAATTAG	+
M7	ZFHX3_HUMAN.H11MO.0.D	-21	0.000980002	0.753622	0.161548	11	GTGACAGAGAGACAGGTATTCTAATTATTATTAGAGCTTA	TAATTATTAAT	-
M7	PRRX2_HUMAN.H11MO.0.C	-20	0.00176525	1.35747	0.261892	7	GTGACAGAGAGACAGGTATTCTAATTATTATTAGAGCTTA	TTAATTG	+
M7	VSX2_HUMAN.H11MO.0.D	-16	0.00197563	1.51926	0.266459	12	GTGACAGAGAGACAGGTATTCTAATTATTATTAGAGCTTA	GAAGCTAATTAA	-
M7	ALX1_HUMAN.H11MO.0.B	-16	0.0024619	1.8932	0.278963	12	GTGACAGAGAGACAGGTATTCTAATTATTATTAGAGCTTA	TAATTCAATTAT	-
M7	PO6F2_HUMAN.H11MO.0.D	-18	0.00251633	1.93506	0.278963	11	GTGACAGAGAGACAGGTATTCTAATTATTATTAGAGCTTA	AGCTAATTAAC	-
M7	TGIF1_HUMAN.H11MO.0.A	-1	0.00278653	2.14284	0.278963	7	GTGACAGAGAGACAGGTATTCTAATTATTATTAGAGCTTA	TGACAGC	+
M7	MEOX2_HUMAN.H11MO.0.D	-20	0.00282047	2.16894	0.278963	11	GTGACAGAGAGACAGGTATTCTAATTATTATTAGAGCTTA	TTAATTATGAT	+
M7	RAX2_HUMAN.H11MO.0.D	-16	0.00305892	2.35231	0.28196	12	GTGACAGAGAGACAGGTATTCTAATTATTATTAGAGCTTA	TAATTTAATTAG	-
M7	EMX2_HUMAN.H11MO.0.D	-15	0.00378974	2.91431	0.312359	12	GTGACAGAGAGACAGGTATTCTAATTATTATTAGAGCTTA	ATTAGCTAATTA	-
M7	DUX4_HUMAN.H11MO.0.A	-16	0.0046659	3.58807	0.348245	11	GTGACAGAGAGACAGGTATTCTAATTATTATTAGAGCTTA	TAACCTAATCA	-
M7	LHX3_HUMAN.H11MO.0.C	-19	0.00479682	3.68876	0.348245	13	GTGACAGAGAGACAGGTATTCTAATTATTATTAGAGCTTA	ATTAATTAATTTT	-
M7	PROP1_HUMAN.H11MO.0.D	-16	0.00492933	3.79065	0.348245	11	GTGACAGAGAGACAGGTATTCTAATTATTATTAGAGCTTA	TAATTCAATTA	-
M7	DLX3_HUMAN.H11MO.0.C	-19	0.00563796	4.33559	0.356502	10	GTGACAGAGAGACAGGTATTCTAATTATTATTAGAGCTTA	TGTAATTATC	-
M7	EMX1_HUMAN.H11MO.0.D	-15	0.00576709	4.43489	0.356502	12	GTGACAGAGAGACAGGTATTCTAATTATTATTAGAGCTTA	ATTAGCTAATTA	-
M7	VSX1_HUMAN.H11MO.0.D	-13	0.00770375	5.92418	0.381683	14	GTGACAGAGAGACAGGTATTCTAATTATTATTAGAGCTTA	AAATTAGCTAATTA	-
M7	ZN410_HUMAN.H11MO.0.D	-25	0.00825418	6.34747	0.381683	13	GTGACAGAGAGACAGGTATTCTAATTATTATTAGAGCTTA	TATTATGGGATGG	+
M7	HXA2_HUMAN.H11MO.0.D	-18	0.00844403	6.49346	0.381683	11	GTGACAGAGAGACAGGTATTCTAATTATTATTAGAGCTTA	CGCTAATTACC	-
M7	LBX2_HUMAN.H11MO.0.D	-18	0.00844403	6.49346	0.381683	11	GTGACAGAGAGACAGGTATTCTAATTATTATTAGAGCTTA	ACCTAATTAAC	-
M7	MSX2_HUMAN.H11MO.0.D	-21	0.00928884	7.14312	0.381683	7	GTGACAGAGAGACAGGTATTCTAATTATTATTAGAGCTTA	TAATTGT	+
M7	NOTO_HUMAN.H11MO.0.D	-18	0.00938138	7.21428	0.381683	11	GTGACAGAGAGACAGGTATTCTAATTATTATTAGAGCTTA	ACCTAATTAAC	-
M7	MEIS1_HUMAN.H11MO.1.B	1	0.00946763	7.28061	0.381683	8	GTGACAGAGAGACAGGTATTCTAATTATTATTAGAGCTTA	GCTGACAGC	+
M7	MEOX1_HUMAN.H11MO.0.D	-19	0.00951894	7.32006	0.381683	16	GTGACAGAGAGACAGGTATTCTAATTATTATTAGAGCTTA	GGTAATTAGCGTTAAT	+
M7	VAX1_HUMAN.H11MO.0.D	-11	0.0112305	8.63622	0.418932	18	GTGACAGAGAGACAGGTATTCTAATTATTATTAGAGCTTA	TAATTAACCCTAATTACC	-
M7	DLX1_HUMAN.H11MO.0.D	-11	0.0117933	9.06901	0.418932	16	GTGACAGAGAGACAGGTATTCTAATTATTATTAGAGCTTA	TAAATTATGCTAATTA	+
M7	MIXL1_HUMAN.H11MO.0.D	-18	0.0121632	9.35353	0.418932	11	GTGACAGAGAGACAGGTATTCTAATTATTATTAGAGCTTA	ATCTAATTAAC	-
M7	MEF2D_HUMAN.H11MO.0.A	-22	0.0122903	9.45123	0.418932	12	GTGACAGAGAGACAGGTATTCTAATTATTATTAGAGCTTA	TGCTATTTTTAG	+
M7	NOBOX_HUMAN.H11MO.0.C	-20	0.0126404	9.72043	0.418932	9	GTGACAGAGAGACAGGTATTCTAATTATTATTAGAGCTTA	CTAATTGGT	+
M7	PKNX1_HUMAN.H11MO.0.B	-5	0.012804	9.8463	0.418932	11	GTGACAGAGAGACAGGTATTCTAATTATTATTAGAGCTTA	TGATTGACAGG	+
M7	RX_HUMAN.H11MO.0.D	-20	0.012804	9.8463	0.418932	11	GTGACAGAGAGACAGGTATTCTAATTATTATTAGAGCTTA	TTAATTAGCAA	+
M7	ZN680_HUMAN.H11MO.0.C	-19	0.0133583	10.2725	0.418932	20	GTGACAGAGAGACAGGTATTCTAATTATTATTAGAGCTTA	CCTCATTCTTCTTGGACATG	-
M7	ISX_HUMAN.H11MO.0.D	-12	0.0139665	10.7402	0.42287	16	GTGACAGAGAGACAGGTATTCTAATTATTATTAGAGCTTA	AATTTAAGCTAATTAA	-
M7	TF2LX_HUMAN.H11MO.0.D	-10	0.0144048	11.0773	0.42742	15	GTGACAGAGAGACAGGTATTCTAATTATTATTAGAGCTTA	GACAGCTGTCATAGT	-
M7	PBX3_HUMAN.H11MO.0.A	-5	0.016502	12.69	0.467472	11	GTGACAGAGAGACAGGTATTCTAATTATTATTAGAGCTTA	TGATTGACAGG	+
M7	PBX1_HUMAN.H11MO.0.A	-5	0.0169261	13.0161	0.467472	10	GTGACAGAGAGACAGGTATTCTAATTATTATTAGAGCTTA	TGATTGACAG	+
M7	HXD13_HUMAN.H11MO.0.D	-26	0.0173506	13.3426	0.467472	11	GTGACAGAGAGACAGGTATTCTAATTATTATTAGAGCTTA	TTTATTAGGGA	+
M7	TGIF2_HUMAN.H11MO.0.D	-8	0.0173506	13.3426	0.467472	11	GTGACAGAGAGACAGGTATTCTAATTATTATTAGAGCTTA	ATGACAGCTGT	+
M7	HXB3_HUMAN.H11MO.0.D	-20	0.0182754	14.0538	0.467472	14	GTGACAGAGAGACAGGTATTCTAATTATTATTAGAGCTTA	TTAATTAGTTTTTA	+
M7	DUXA_HUMAN.H11MO.0.D	-16	0.020143	15.4899	0.487001	11	GTGACAGAGAGACAGGTATTCTAATTATTATTAGAGCTTA	TAATTTAATCA	-
M7	MEIS3_HUMAN.H11MO.0.D	1	0.020143	15.4899	0.487001	10	GTGACAGAGAGACAGGTATTCTAATTATTATTAGAGCTTA	TTTGACAGGTG	+
M7	LHX4_HUMAN.H11MO.0.D	-20	0.0211618	16.2734	0.487001	11	GTGACAGAGAGACAGGTATTCTAATTATTATTAGAGCTTA	CTAATTAACTT	-
M7	MEIS2_HUMAN.H11MO.0.B	-8	0.0220422	16.9505	0.487001	13	GTGACAGAGAGACAGGTATTCTAATTATTATTAGAGCTTA	TTGACAGCTGTCA	+
M7	PO4F2_HUMAN.H11MO.0.D	-17	0.0220422	16.9505	0.487001	13	GTGACAGAGAGACAGGTATTCTAATTATTATTAGAGCTTA	CAGCTCATTAATA	-
M7	VAX2_HUMAN.H11MO.0.D	-18	0.0229151	17.6217	0.487001	16	GTGACAGAGAGACAGGTATTCTAATTATTATTAGAGCTTA	CACTAATTACCCTAAT	-
M7	HNF1B_HUMAN.H11MO.1.A	-22	0.0233424	17.9503	0.487001	11	GTGACAGAGAGACAGGTATTCTAATTATTATTAGAGCTTA	AATCATTAACT	-
M7	ZBT49_HUMAN.H11MO.0.D	-20	0.0233424	17.9503	0.487001	11	GTGACAGAGAGACAGGTATTCTAATTATTATTAGAGCTTA	CCAATTAGCGC	-
M7	SNAI1_HUMAN.H11MO.0.C	-11	0.0238718	18.3574	0.487001	8	GTGACAGAGAGACAGGTATTCTAATTATTATTAGAGCTTA	CCAGGTGG	+
M7	SOX5_HUMAN.H11MO.0.C	-25	0.0238718	18.3574	0.487001	8	GTGACAGAGAGACAGGTATTCTAATTATTATTAGAGCTTA	TATTGTTA	+
M7	SMAD4_HUMAN.H11MO.0.B	2	0.0241131	18.543	0.487001	11	GTGACAGAGAGACAGGTATTCTAATTATTATTAGAGCTTA	AGGTGCCAGACAG	-
M7	HMX1_HUMAN.H11MO.0.D	-19	0.0243659	18.7374	0.487001	17	GTGACAGAGAGACAGGTATTCTAATTATTATTAGAGCTTA	GTTAATTGTTTTTTAAT	+
M7	UBIP1_HUMAN.H11MO.0.D	-3	0.0246193	18.9322	0.487001	7	GTGACAGAGAGACAGGTATTCTAATTATTATTAGAGCTTA	GCAGAGA	+
M7	SMAD1_HUMAN.H11MO.0.D	-2	0.0251635	19.3507	0.491217	12	GTGACAGAGAGACAGGTATTCTAATTATTATTAGAGCTTA	GGCAGACAGGCT	-
M8	IRX2_HUMAN.H11MO.0.D	-21	0.000232992	0.179171	0.2291	19	AAGTGCCATGGTCCCATAGGTACCTCTATGCACATGCCTG	ACATGGGTGGGCATGTTGG	+
M8	MNX1_HUMAN.H11MO.0.D	0	0.000297979	0.229146	0.2291	19	AAGTGCCATGGTCCCATAGGTACCTCTATGCACATGCCTG	TTAAGGGTTATTAAAATAG	-
M8	TLX1_HUMAN.H11MO.0.D	0	0.00116542	0.896211	0.373408	17	AAGTGCCATGGTCCCATAGGTACCTCTATGCACATGCCTG	CCTTGGCAACTTGCCAG	-
M8	HME2_HUMAN.H11MO.0.D	-13	0.00174599	1.34267	0.447465	11	AAGTGCCATGGTCCCATAGGTACCTCTATGCACATGCCTG	CCCTAATTACC	-
M9	MNX1_HUMAN.H11MO.0.D	-19	4.69281e-05	0.0360877	0.0716891	19	TTAGCGCCCCAGAGCCACAATAATAGCCTTTAAAACATGA	TTAAGGGTTATTAAAATAG	-
M9	HXC10_HUMAN.H11MO.0.D	-15	0.000132254	0.101703	0.101018	19	TTAGCGCCCCAGAGCCACAATAATAGCCTTTAAAACATGA	GTAATAAAAAAATTAAAAA	-
M9	IRX2_HUMAN.H11MO.0.D	-5	0.000974792	0.749615	0.297826	19	TTAGCGCCCCAGAGCCACAATAATAGCCTTTAAAACATGA	CCAACATGCCCACCCATGT	-
M9	TLX1_HUMAN.H11MO.0.D	3	0.00146308	1.12511	0.37251	14	TTAGCGCCCCAGAGCCACAATAATAGCCTTTAAAACATGA	CTGGCAAGTTGCCAAGG	+
M9	SP3_HUMAN.H11MO.0.B	0	0.00210649	1.61989	0.375747	20	TTAGCGCCCCAGAGCCACAATAATAGCCTTTAAAACATGA	CCCCGGCCCCGCCCCCCCCC	-
M9	ZN394_HUMAN.H11MO.0.C	-19	0.00245332	1.8866	0.375747	20	TTAGCGCCCCAGAGCCACAATAATAGCCTTTAAAACATGA	AGAATGGAATAGAATGGAAT	+
M9	EGR1_HUMAN.H11MO.0.A	-1	0.00261889	2.01392	0.375747	17	TTAGCGCCCCAGAGCCACAATAATAGCCTTTAAAACATGA	CCCCCGCCCACGCCCTC	-
M9	VENTX_HUMAN.H11MO.0.D	-17	0.00296488	2.27999	0.375747	19	TTAGCGCCCCAGAGCCACAATAATAGCCTTTAAAACATGA	CGCTAATTGGTTTCTAATT	+
M9	DMBX1_HUMAN.H11MO.0.D	-16	0.00307529	2.36489	0.375747	20	TTAGCGCCCCAGAGCCACAATAATAGCCTTTAAAACATGA	TAATTATAATCTAATTAATT	+
M9	ZFX_HUMAN.H11MO.1.A	-2	0.00308091	2.36922	0.375747	17	TTAGCGCCCCAGAGCCACAATAATAGCCTTTAAAACATGA	CCCCGGCCTCCGCCCCC	-
M9	ZN264_HUMAN.H11MO.0.C	-12	0.00319756	2.45892	0.375747	24	TTAGCGCCCCAGAGCCACAATAATAGCCTTTAAAACATGA	AATGGGATTAGTGCCCTTATAAGA	-
M9	ARNT2_HUMAN.H11MO.0.D	-3	0.00348332	2.67867	0.380089	12	TTAGCGCCCCAGAGCCACAATAATAGCCTTTAAAACATGA	GCCTCCCACGCC	-
M9	SRBP2_HUMAN.H11MO.0.B	-1	0.00382221	2.93928	0.389264	13	TTAGCGCCCCAGAGCCACAATAATAGCCTTTAAAACATGA	CCTCACCCCACCC	-
M9	NR1D1_HUMAN.H11MO.0.B	1	0.0043326	3.33177	0.396244	18	TTAGCGCCCCAGAGCCACAATAATAGCCTTTAAAACATGA	CCTTCTGACCCACTTCCCT	-
M9	NKX61_HUMAN.H11MO.0.B	-17	0.0046689	3.59039	0.396244	19	TTAGCGCCCCAGAGCCACAATAATAGCCTTTAAAACATGA	GATTAATGGGAATTTAATG	+
M9	KLF6_HUMAN.H11MO.0.A	-1	0.0046689	3.59039	0.396244	19	TTAGCGCCCCAGAGCCACAATAATAGCCTTTAAAACATGA	CCCCCGGCCCCGCCCTTCC	-
M9	Z324A_HUMAN.H11MO.0.C	3	0.00519275	3.99322	0.417507	20	TTAGCGCCCCAGAGCCACAATAATAGCCTTTAAAACATGA	TATCAAACCATCCTTTGCTGCCA	+
M9	PO3F3_HUMAN.H11MO.0.D	-15	0.00580259	4.46219	0.422598	17	TTAGCGCCCCAGAGCCACAATAATAGCCTTTAAAACATGA	ATAAATTATGCAAATTT	+
M9	ZN563_HUMAN.H11MO.0.C	-3	0.00600864	4.62065	0.422598	21	TTAGCGCCCCAGAGCCACAATAATAGCCTTTAAAACATGA	GGGATCCTCACTGGCAGCTGC	+
M9	AIRE_HUMAN.H11MO.0.C	-12	0.00608597	4.68011	0.422598	18	TTAGCGCCCCAGAGCCACAATAATAGCCTTTAAAACATGA	TTAACCAATATAACCAAT	-
M9	SPIC_HUMAN.H11MO.0.D	-3	0.00652269	5.01595	0.433231	13	TTAGCGCCCCAGAGCCACAATAATAGCCTTTAAAACATGA	CCTCCCCTTCCTC	-
M9	RXRA_HUMAN.H11MO.0.A	-2	0.00735663	5.65725	0.449531	20	TTAGCGCCCCAGAGCCACAATAATAGCCTTTAAAACATGA	CTCTGACCTCTGCCTCCCCC	-
M10	MNX1_HUMAN.H11MO.0.D	-4	0.00030141	0.231784	0.462262	19	CTGCTTTAGTTTTAAGAAATTGCTACTTGATTGCTGGAAC	TTAAGGGTTATTAAAATAG	-
M11	IRX2_HUMAN.H11MO.0.D	-20	4.89265e-05	0.0376245	0.0750863	19	TCCACAGCAGGGATTTGTATACCCGTAATGTCAAGTCGCT	ACATGGGTGGGCATGTTGG	+
M11	MNX1_HUMAN.H11MO.0.D	-9	0.000204062	0.156924	0.141274	19	TCCACAGCAGGGATTTGTATACCCGTAATGTCAAGTCGCT	CTATTTTAATAACCCTTAA	+
M11	HXC10_HUMAN.H11MO.0.D	-13	0.00104568	0.804127	0.320955	19	TCCACAGCAGGGATTTGTATACCCGTAATGTCAAGTCGCT	TTTTTAATTTTTTTATTAC	+
M11	GATA1_HUMAN.H11MO.0.A	7	0.00165586	1.27336	0.423535	12	TCCACAGCAGGGATTTGTATACCCGTAATGTCAAGTCGCT	TCTTATCTGTCCCCGCCAG	-
M12	BRAC_HUMAN.H11MO.0.A	-1	9.35651e-06	0.00719516	0.0143874	20	TATGTCACAAACCACTGCCAAAATATGTGTGGCCCATGCA	ATTTCACACCTCCCTGCTAA	-
M12	SMAD3_HUMAN.H11MO.0.B	-3	9.06957e-05	0.069745	0.0618587	12	TATGTCACAAACCACTGCCAAAATATGTGTGGCCCATGCA	CTCTGTCACCTG	+
M12	MNX1_HUMAN.H11MO.0.D	1	0.000120685	0.0928069	0.0618587	18	TATGTCACAAACCACTGCCAAAATATGTGTGGCCCATGCA	CTATTTTAATAACCCTTAA	+
M12	PAX2_HUMAN.H11MO.0.D	-2	0.00118635	0.912304	0.433142	18	TATGTCACAAACCACTGCCAAAATATGTGTGGCCCATGCA	TGTCACGCATGACTGAAC	-
M12	RARG_HUMAN.H11MO.0.B	-1	0.00140842	1.08308	0.433142	18	TATGTCACAAACCACTGCCAAAATATGTGTGGCCCATGCA	AGGTCAGAGTGACCTGGG	+
M12	ZN214_HUMAN.H11MO.0.C	-20	0.00189596	1.45799	0.485898	20	TATGTCACAAACCACTGCCAAAATATGTGTGGCCCATGCA	TCCTTTTTGAGGCCTTTGATGA	+
M13	RXRA_HUMAN.H11MO.0.A	-1	0.000669133	0.514563	0.332745	20	GGTAACAGACGCAGCTTCGGCAGCTGGAGGTAGGTCTCCA	GGGGGAGGCAGAGGTCAGAG	+
M13	IRX2_HUMAN.H11MO.0.D	0	0.00103835	0.798489	0.332745	19	GGTAACAGACGCAGCTTCGGCAGCTGGAGGTAGGTCTCCA	ACATGGGTGGGCATGTTGG	+
M13	OLIG2_HUMAN.H11MO.0.B	0	0.00118073	0.907985	0.332745	18	GGTAACAGACGCAGCTTCGGCAGCTGGAGGTAGGTCTCCA	CAGAAGGGAAACAGCTGG	-
M13	MNX1_HUMAN.H11MO.0.D	-14	0.00120822	0.929123	0.332745	19	GGTAACAGACGCAGCTTCGGCAGCTGGAGGTAGGTCTCCA	TTAAGGGTTATTAAAATAG	-
M13	ZN563_HUMAN.H11MO.0.C	-6	0.00128984	0.991887	0.332745	21	GGTAACAGACGCAGCTTCGGCAGCTGGAGGTAGGTCTCCA	GGGATCCTCACTGGCAGCTGC	+
M13	NR1D1_HUMAN.H11MO.0.B	-8	0.00130262	1.00171	0.332745	19	GGTAACAGACGCAGCTTCGGCAGCTGGAGGTAGGTCTCCA	AGGGAAGTGGGTCAGAAGG	+
M13	PTF1A_HUMAN.H11MO.0.B	0	0.00234719	1.80499	0.409726	18	GGTAACAGACGCAGCTTCGGCAGCTGGAGGTAGGTCTCCA	GGGAAAGGGGGCAGCTGG	-
M13	MAFA_HUMAN.H11MO.0.D	-8	0.00240596	1.85019	0.409726	21	GGTAACAGACGCAGCTTCGGCAGCTGGAGGTAGGTCTCCA	CGAAGGCTGCGGGGTCAGCAC	-
M14	IRX2_HUMAN.H11MO.0.D	-2	9.35628e-05	0.0719498	0.14387	19	TTTGTACGCGAATCTGACTGTACCTTGTGCGAGTCTATCG	CCAACATGCCCACCCATGT	-
M14	MNX1_HUMAN.H11MO.0.D	-14	0.000222387	0.171015	0.170981	19	TTTGTACGCGAATCTGACTGTACCTTGTGCGAGTCTATCG	TTAAGGGTTATTAAAATAG	-
M15	ZN394_HUMAN.H11MO.0.C	-4	0.0004133	0.317828	0.261111	20	GAACCTTCATGAGGACTTAATTCCAAGATTGTAACATGCA	ATTCCATTCTATTCCATTCT	-
M15	IRX2_HUMAN.H11MO.0.D	-3	0.000537314	0.413195	0.261111	19	GAACCTTCATGAGGACTTAATTCCAAGATTGTAACATGCA	CCAACATGCCCACCCATGT	-
M15	MNX1_HUMAN.H11MO.0.D	-20	0.000581931	0.447505	0.261111	19	GAACCTTCATGAGGACTTAATTCCAAGATTGTAACATGCA	TTAAGGGTTATTAAAATAG	-
M15	HXC10_HUMAN.H11MO.0.D	-5	0.00108661	0.835601	0.261111	19	GAACCTTCATGAGGACTTAATTCCAAGATTGTAACATGCA	GTAATAAAAAAATTAAAAA	-
M15	HME2_HUMAN.H11MO.0.D	-6	0.00119411	0.918274	0.261111	11	GAACCTTCATGAGGACTTAATTCCAAGATTGTAACATGCA	CCCTAATTACC	-
M15	GATA2_HUMAN.H11MO.0.A	-28	0.00213238	1.6398	0.351148	12	GAACCTTCATGAGGACTTAATTCCAAGATTGTAACATGCA	CTGGGGGGTGGAGATAAGG	+
M15	RXRA_HUMAN.H11MO.0.A	-6	0.00213835	1.64439	0.351148	20	GAACCTTCATGAGGACTTAATTCCAAGATTGTAACATGCA	CTCTGACCTCTGCCTCCCCC	-
M15	GATA1_HUMAN.H11MO.0.A	-28	0.00265243	2.03972	0.369086	12	GAACCTTCATGAGGACTTAATTCCAAGATTGTAACATGCA	CTGGCGGGGACAGATAAGA	+
M15	BRAC_HUMAN.H11MO.0.A	-14	0.00399681	3.07354	0.470594	20	GAACCTTCATGAGGACTTAATTCCAAGATTGTAACATGCA	ATTTCACACCTCCCTGCTAA	-
M15	TLX1_HUMAN.H11MO.0.D	-19	0.00433264	3.3318	0.473698	17	GAACCTTCATGAGGACTTAATTCCAAGATTGTAACATGCA	CTGGCAAGTTGCCAAGG	+
M16	MNX1_HUMAN.H11MO.0.D	-24	0.000429061	0.329948	0.304079	16	GGGGGAACTAGGACAGATATAATGCAGTCTTGAGCACTCT	CTATTTTAATAACCCTTAA	+
M16	IRX2_HUMAN.H11MO.0.D	-14	0.000758518	0.583301	0.304079	19	GGGGGAACTAGGACAGATATAATGCAGTCTTGAGCACTCT	ACATGGGTGGGCATGTTGG	+
M16	ZN394_HUMAN.H11MO.0.C	-4	0.000947975	0.728993	0.304079	20	GGGGGAACTAGGACAGATATAATGCAGTCTTGAGCACTCT	AGAATGGAATAGAATGGAAT	+
M16	HXC10_HUMAN.H11MO.0.D	-18	0.00112639	0.866192	0.304079	19	GGGGGAACTAGGACAGATATAATGCAGTCTTGAGCACTCT	TTTTTAATTTTTTTATTAC	+
M16	THA_HUMAN.H11MO.0.C	-22	0.00121657	0.935542	0.304079	17	GGGGGAACTAGGACAGATATAATGCAGTCTTGAGCACTCT	GGGTCACTTCAGGTCAG	+
M16	Z324A_HUMAN.H11MO.0.C	-12	0.00125986	0.968834	0.304079	23	GGGGGAACTAGGACAGATATAATGCAGTCTTGAGCACTCT	TGGCAGCAAAGGATGGTTTGATA	-
M16	NR1D1_HUMAN.H11MO.0.B	-1	0.00165696	1.2742	0.304079	19	GGGGGAACTAGGACAGATATAATGCAGTCTTGAGCACTCT	AGGGAAGTGGGTCAGAAGG	+
M16	ZN214_HUMAN.H11MO.0.C	-23	0.00178105	1.36962	0.304079	17	GGGGGAACTAGGACAGATATAATGCAGTCTTGAGCACTCT	TCCTTTTTGAGGCCTTTGATGA	+
M16	ZN667_HUMAN.H11MO.0.C	-20	0.00301416	2.31789	0.361706	19	GGGGGAACTAGGACAGATATAATGCAGTCTTGAGCACTCT	GCTGAGCTTTTAAGGCCAC	-
M16	ZN563_HUMAN.H11MO.0.C	-1	0.00309656	2.38126	0.361706	21	GGGGGAACTAGGACAGATATAATGCAGTCTTGAGCACTCT	GGGATCCTCACTGGCAGCTGC	+
M16	RXRA_HUMAN.H11MO.0.A	-19	0.00330832	2.5441	0.361706	20	GGGGGAACTAGGACAGATATAATGCAGTCTTGAGCACTCT	CTCTGACCTCTGCCTCCCCC	-
M17	MNX1_HUMAN.H11MO.0.D	-2	0.000278333	0.214038	0.349293	19	AGCGTTTGAGCATACCGCTTTGAAAACACTATCAGTAAGA	CTATTTTAATAACCCTTAA	+
M17	GATA1_HUMAN.H11MO.0.A	-28	0.000797377	0.613183	0.349293	12	AGCGTTTGAGCATACCGCTTTGAAAACACTATCAGTAAGA	CTGGCGGGGACAGATAAGA	+
M17	IRX2_HUMAN.H11MO.0.D	-2	0.000862291	0.663102	0.349293	19	AGCGTTTGAGCATACCGCTTTGAAAACACTATCAGTAAGA	CCAACATGCCCACCCATGT	-
M17	RXRA_HUMAN.H11MO.0.A	-17	0.00127355	0.979363	0.349293	20	AGCGTTTGAGCATACCGCTTTGAAAACACTATCAGTAAGA	CTCTGACCTCTGCCTCCCCC	-
M17	GATA2_HUMAN.H11MO.0.A	-28	0.00136829	1.05222	0.349293	12	AGCGTTTGAGCATACCGCTTTGAAAACACTATCAGTAAGA	CTGGGGGGTGGAGATAAGG	+
M17	NR1D1_HUMAN.H11MO.0.B	-16	0.00199014	1.53042	0.364645	19	AGCGTTTGAGCATACCGCTTTGAAAACACTATCAGTAAGA	CCTTCTGACCCACTTCCCT	-
M17	PAX8_HUMAN.H11MO.0.D	-10	0.00210636	1.61979	0.364645	14	AGCGTTTGAGCATACCGCTTTGAAAACACTATCAGTAAGA	CCCGCTTCAGTGAC	-
M17	HXC10_HUMAN.H11MO.0.D	-19	0.003557	2.73534	0.473644	19	AGCGTTTGAGCATACCGCTTTGAAAACACTATCAGTAAGA	GTAATAAAAAAATTAAAAA	-
M17	BRAC_HUMAN.H11MO.0.A	-6	0.00371083	2.85363	0.473644	20	AGCGTTTGAGCATACCGCTTTGAAAACACTATCAGTAAGA	ATTTCACACCTCCCTGCTAA	-
M17	ZN563_HUMAN.H11MO.0.C	0	0.00434643	3.3424	0.498341	21	AGCGTTTGAGCATACCGCTTTGAAAACACTATCAGTAAGA	GGGATCCTCACTGGCAGCTGC	+
M17	ZN394_HUMAN.H11MO.0.C	-15	0.00455505	3.50283	0.498341	20	AGCGTTTGAGCATACCGCTTTGAAAACACTATCAGTAAGA	AGAATGGAATAGAATGGAAT	+
M18	MNX1_HUMAN.H11MO.0.D	-5	0.00046548	0.357954	0.327156	19	ATTATATTTTGCATTCAAAATTTGCGGATGTTTATACCTC	CTATTTTAATAACCCTTAA	+
M18	IRX2_HUMAN.H11MO.0.D	0	0.000638145	0.490734	0.327156	19	ATTATATTTTGCATTCAAAATTTGCGGATGTTTATACCTC	ACATGGGTGGGCATGTTGG	+
M19	MNX1_HUMAN.H11MO.0.D	-11	0.000200159	0.153922	0.272585	19	GCATGTGTAAAAGATGCAATTTCCAGAGTACTGGGTGCTG	CTATTTTAATAACCCTTAA	+
M19	HXC10_HUMAN.H11MO.0.D	-4	0.000416498	0.320287	0.272585	19	GCATGTGTAAAAGATGCAATTTCCAGAGTACTGGGTGCTG	TTTTTAATTTTTTTATTAC	+
M19	BRAC_HUMAN.H11MO.0.A	-19	0.000746256	0.573871	0.272585	20	GCATGTGTAAAAGATGCAATTTCCAGAGTACTGGGTGCTG	TTAGCAGGGAGGTGTGAAAT	+
M19	IRX2_HUMAN.H11MO.0.D	-15	0.00142374	1.09485	0.272585	19	GCATGTGTAAAAGATGCAATTTCCAGAGTACTGGGTGCTG	CCAACATGCCCACCCATGT	-
M19	TLX1_HUMAN.H11MO.0.D	-17	0.00179559	1.38081	0.297307	17	GCATGTGTAAAAGATGCAATTTCCAGAGTACTGGGTGCTG	CCTTGGCAACTTGCCAG	-
M19	ZN394_HUMAN.H11MO.0.C	-3	0.00270942	2.08354	0.369223	20	GCATGTGTAAAAGATGCAATTTCCAGAGTACTGGGTGCTG	ATTCCATTCTATTCCATTCT	-
M19	MAFA_HUMAN.H11MO.0.D	-4	0.00302831	2.32877	0.369223	21	GCATGTGTAAAAGATGCAATTTCCAGAGTACTGGGTGCTG	GTGCTGACCCCGCAGCCTTCG	+
M19	GATA1_HUMAN.H11MO.0.A	-30	0.00314651	2.41967	0.369223	10	GCATGTGTAAAAGATGCAATTTCCAGAGTACTGGGTGCTG	CTGGCGGGGACAGATAAGA	+
M19	GATA2_HUMAN.H11MO.0.A	-30	0.00337485	2.59526	0.369223	10	GCATGTGTAAAAGATGCAATTTCCAGAGTACTGGGTGCTG	CTGGGGGGTGGAGATAAGG	+
M21	MYBB_HUMAN.H11MO.0.D	-11	0.000197923	0.152203	0.156292	10	AGGAGAAGCCTTACAAGGTGTCGCACTCACTCGGTGTAGA	TGCAGGTTGA	+
M21	ZN563_HUMAN.H11MO.0.C	-3	0.000205075	0.157703	0.156292	21	AGGAGAAGCCTTACAAGGTGTCGCACTCACTCGGTGTAGA	GGGATCCTCACTGGCAGCTGC	+
M21	ZN394_HUMAN.H11MO.0.C	-1	0.00036363	0.279631	0.184753	20	AGGAGAAGCCTTACAAGGTGTCGCACTCACTCGGTGTAGA	AGAATGGAATAGAATGGAAT	+
M21	PATZ1_HUMAN.H11MO.0.C	1	0.000802605	0.617203	0.305841	21	AGGAGAAGCCTTACAAGGTGTCGCACTCACTCGGTGTAGA	GGGGAGGGGGCGGGGGGGGAGG	+
M21	THAP1_HUMAN.H11MO.0.C	-18	0.00154322	1.18674	0.370792	22	AGGAGAAGCCTTACAAGGTGTCGCACTCACTCGGTGTAGA	CGCCGCCATCTTGGCTGCGGGC	+
M21	ZN214_HUMAN.H11MO.0.C	2	0.00154322	1.18674	0.370792	20	AGGAGAAGCCTTACAAGGTGTCGCACTCACTCGGTGTAGA	TCATCAAAGGCCTCAAAAAGGA	-
M21	IRX2_HUMAN.H11MO.0.D	-2	0.00206782	1.59015	0.370792	19	AGGAGAAGCCTTACAAGGTGTCGCACTCACTCGGTGTAGA	ACATGGGTGGGCATGTTGG	+
M21	OLIG2_HUMAN.H11MO.0.B	-13	0.00228464	1.75689	0.370792	18	AGGAGAAGCCTTACAAGGTGTCGCACTCACTCGGTGTAGA	CCAGCTGTTTCCCTTCTG	+
M21	TLX1_HUMAN.H11MO.0.D	-7	0.00234019	1.7996	0.370792	17	AGGAGAAGCCTTACAAGGTGTCGCACTCACTCGGTGTAGA	CCTTGGCAACTTGCCAG	-
M21	ZN667_HUMAN.H11MO.0.C	-2	0.00280337	2.15579	0.370792	19	AGGAGAAGCCTTACAAGGTGTCGCACTCACTCGGTGTAGA	GCTGAGCTTTTAAGGCCAC	-
M21	Z324A_HUMAN.H11MO.0.C	-2	0.00284806	2.19016	0.370792	23	AGGAGAAGCCTTACAAGGTGTCGCACTCACTCGGTGTAGA	TGGCAGCAAAGGATGGTTTGATA	-
M21	ZN350_HUMAN.H11MO.1.D	0	0.00291916	2.24483	0.370792	24	AGGAGAAGCCTTACAAGGTGTCGCACTCACTCGGTGTAGA	ACGGGGCGCAGGGATTTGTTGCCC	+
M21	RARG_HUMAN.H11MO.0.B	-1	0.00364848	2.80568	0.414856	18	AGGAGAAGCCTTACAAGGTGTCGCACTCACTCGGTGTAGA	AGGTCAGAGTGACCTGGG	+
M21	KAISO_HUMAN.H11MO.2.A	5	0.0038104	2.9302	0.414856	7	AGGAGAAGCCTTACAAGGTGTCGCACTCACTCGGTGTAGA	CTCGCAGGAAGA	+
M21	ZN263_HUMAN.H11MO.0.A	6	0.00514288	3.95487	0.475484	14	AGGAGAAGCCTTACAAGGTGTCGCACTCACTCGGTGTAGA	GGGAGGAGGGAGAGGAGGAG	+
M21	MNX1_HUMAN.H11MO.0.D	0	0.00544395	4.1864	0.475484	19	AGGAGAAGCCTTACAAGGTGTCGCACTCACTCGGTGTAGA	TTAAGGGTTATTAAAATAG	-
M21	ZN554_HUMAN.H11MO.0.C	-7	0.00726578	5.58738	0.488878	20	AGGAGAAGCCTTACAAGGTGTCGCACTCACTCGGTGTAGA	GCTGAGCCATGTGGGGTGCT	+
M21	FEZF1_HUMAN.H11MO.0.C	3	0.00745552	5.73329	0.488878	9	AGGAGAAGCCTTACAAGGTGTCGCACTCACTCGGTGTAGA	AAAAAGAGCAGC	-
M21	PURA_HUMAN.H11MO.0.D	-1	0.00762262	5.86179	0.488878	17	AGGAGAAGCCTTACAAGGTGTCGCACTCACTCGGTGTAGA	GGAAGGGGGGGGCAGGG	+
M21	ZN341_HUMAN.H11MO.0.C	-2	0.00785214	6.0383	0.488878	22	AGGAGAAGCCTTACAAGGTGTCGCACTCACTCGGTGTAGA	GGGGGGGGGGGGAGGGAAGAGC	+
M21	VEZF1_HUMAN.H11MO.1.C	6	0.00818296	6.2927	0.488878	6	AGGAGAAGCCTTACAAGGTGTCGCACTCACTCGGTGTAGA	AGAGGGAGGGGG	+
M21	EGR2_HUMAN.H11MO.0.A	-2	0.00829678	6.38022	0.488878	18	AGGAGAAGCCTTACAAGGTGTCGCACTCACTCGGTGTAGA	GGGGGGGTGTGGGAGGGG	+
M21	ZN713_HUMAN.H11MO.0.D	2	0.00833911	6.41278	0.488878	17	AGGAGAAGCCTTACAAGGTGTCGCACTCACTCGGTGTAGA	ATAGAAAAAAGACATGAAA	+
M21	SPIC_HUMAN.H11MO.0.D	-10	0.00882558	6.78687	0.490094	13	AGGAGAAGCCTTACAAGGTGTCGCACTCACTCGGTGTAGA	GAGGAAGGGGAGG	+
M21	WT1_HUMAN.H11MO.1.B	5	0.00900292	6.92325	0.490094	6	AGGAGAAGCCTTACAAGGTGTCGCACTCACTCGGTGTAGA	GTGGGAGGAGG	+
M21	LYL1_HUMAN.H11MO.0.A	-13	0.00938175	7.21457	0.493106	14	AGGAGAAGCCTTACAAGGTGTCGCACTCACTCGGTGTAGA	CCAGCTGTTTCCTG	+
M22	MNX1_HUMAN.H11MO.0.D	-18	5.58602e-05	0.0429565	0.0811899	19	AGTAAGCACAGGTCTTGATTATGAGTGCTTTAGATTAGGC	TTAAGGGTTATTAAAATAG	-
M22	ZN394_HUMAN.H11MO.0.C	0	0.000835175	0.642249	0.336626	20	AGTAAGCACAGGTCTTGATTATGAGTGCTTTAGATTAGGC	AGAATGGAATAGAATGGAAT	+
M22	IRX2_HUMAN.H11MO.0.D	-5	0.000879693	0.676484	0.336626	19	AGTAAGCACAGGTCTTGATTATGAGTGCTTTAGATTAGGC	ACATGGGTGGGCATGTTGG	+
M22	GATA1_HUMAN.H11MO.0.A	-29	0.00190905	1.46806	0.429288	11	AGTAAGCACAGGTCTTGATTATGAGTGCTTTAGATTAGGC	CTGGCGGGGACAGATAAGA	+
M22	HXC10_HUMAN.H11MO.0.D	-17	0.00221876	1.70622	0.429288	19	AGTAAGCACAGGTCTTGATTATGAGTGCTTTAGATTAGGC	TTTTTAATTTTTTTATTAC	+
M22	GATA2_HUMAN.H11MO.0.A	-29	0.00298356	2.29436	0.429288	11	AGTAAGCACAGGTCTTGATTATGAGTGCTTTAGATTAGGC	CTGGGGGGTGGAGATAAGG	+
M22	TLX1_HUMAN.H11MO.0.D	-17	0.00315735	2.428	0.429288	17	AGTAAGCACAGGTCTTGATTATGAGTGCTTTAGATTAGGC	CTGGCAAGTTGCCAAGG	+
M22	RXRA_HUMAN.H11MO.0.A	-20	0.00363583	2.79596	0.429288	20	AGTAAGCACAGGTCTTGATTATGAGTGCTTTAGATTAGGC	GGGGGAGGCAGAGGTCAGAG	+
M22	HME2_HUMAN.H11MO.0.D	-16	0.00364599	2.80377	0.429288	11	AGTAAGCACAGGTCTTGATTATGAGTGCTTTAGATTAGGC	GGTAATTAGGG	+
M23	NR1H3_HUMAN.H11MO.0.B	-7	5.29795e-05	0.0407413	0.0812353	19	AGAAAAGGGGCCGCCAGTGACTGCAGATCAAATCTTAAAT	TGACCTGCAGTGACCTCTG	-
M23	ZN563_HUMAN.H11MO.0.C	-6	0.000227373	0.174849	0.174319	21	AGAAAAGGGGCCGCCAGTGACTGCAGATCAAATCTTAAAT	GGGATCCTCACTGGCAGCTGC	+
M23	ZN589_HUMAN.H11MO.0.D	-11	0.000777838	0.598157	0.397562	16	AGAAAAGGGGCCGCCAGTGACTGCAGATCAAATCTTAAAT	CGGCAGTAACCGTGGG	-
M23	MNX1_HUMAN.H11MO.0.D	-17	0.00115261	0.886357	0.441834	19	AGAAAAGGGGCCGCCAGTGACTGCAGATCAAATCTTAAAT	TTAAGGGTTATTAAAATAG	-
M24	NR1D1_HUMAN.H11MO.0.B	-9	4.56092e-05	0.0350735	0.0697499	19	ATCCACATAAGGACAATGAGCCAATCTTTTTCCACCCCGA	AGGGAAGTGGGTCAGAAGG	+
M24	RXRA_HUMAN.H11MO.0.A	-19	0.000896783	0.689626	0.492682	20	ATCCACATAAGGACAATGAGCCAATCTTTTTCCACCCCGA	CTCTGACCTCTGCCTCCCCC	-
M24	ZN264_HUMAN.H11MO.0.C	-2	0.0011392	0.876043	0.492682	24	ATCCACATAAGGACAATGAGCCAATCTTTTTCCACCCCGA	TCTTATAAGGGCACTAATCCCATT	+
M24	ZN394_HUMAN.H11MO.0.C	-2	0.00128865	0.990974	0.492682	20	ATCCACATAAGGACAATGAGCCAATCTTTTTCCACCCCGA	AGAATGGAATAGAATGGAAT	+
M25	HXC10_HUMAN.H11MO.0.D	-10	9.38221e-06	0.00721492	0.00970754	19	TAATAGGATCTTTCCTTGGTTTTTAAATGACTGTTTGTAG	TTTTTAATTTTTTTATTAC	+
M25	MNX1_HUMAN.H11MO.0.D	-18	1.28686e-05	0.00989595	0.00970754	19	TAATAGGATCTTTCCTTGGTTTTTAAATGACTGTTTGTAG	CTATTTTAATAACCCTTAA	+
M25	ZN350_HUMAN.H11MO.0.C	-15	2.14721e-05	0.016512	0.0107984	18	TAATAGGATCTTTCCTTGGTTTTTAAATGACTGTTTGTAG	TAGGTCATAAAAGGACTG	-
M25	ZN394_HUMAN.H11MO.0.C	-9	0.00014842	0.114135	0.0373208	20	TAATAGGATCTTTCCTTGGTTTTTAAATGACTGTTTGTAG	ATTCCATTCTATTCCATTCT	-
M25	HXD12_HUMAN.H11MO.0.D	-18	0.000400292	0.307824	0.0862753	11	TAATAGGATCTTTCCTTGGTTTTTAAATGACTGTTTGTAG	AATTTTATTAC	+
M25	NKX61_HUMAN.H11MO.0.B	-20	0.000613762	0.471983	0.115749	19	TAATAGGATCTTTCCTTGGTTTTTAAATGACTGTTTGTAG	CATTAAATTCCCATTAATC	-
M25	DMBX1_HUMAN.H11MO.0.D	-19	0.00088392	0.679735	0.133359	20	TAATAGGATCTTTCCTTGGTTTTTAAATGACTGTTTGTAG	ACTTAATTAGATTATAATTA	-
M25	HXD11_HUMAN.H11MO.0.D	-17	0.00113741	0.87467	0.156003	11	TAATAGGATCTTTCCTTGGTTTTTAAATGACTGTTTGTAG	AGTAATAAAAA	-
M25	GSX2_HUMAN.H11MO.0.D	-22	0.00147991	1.13805	0.186064	16	TAATAGGATCTTTCCTTGGTTTTTAAATGACTGTTTGTAG	TTAATTAGTTTTTAAT	+
M25	PO3F3_HUMAN.H11MO.0.D	-13	0.00175383	1.3487	0.193924	17	TAATAGGATCTTTCCTTGGTTTTTAAATGACTGTTTGTAG	ATAAATTATGCAAATTT	+
M25	BARH2_HUMAN.H11MO.0.D	-21	0.00186038	1.43064	0.193924	18	TAATAGGATCTTTCCTTGGTTTTTAAATGACTGTTTGTAG	GCTAATTGGTCCTAATTG	+
M25	VENTX_HUMAN.H11MO.0.D	-20	0.00192804	1.48266	0.193924	19	TAATAGGATCTTTCCTTGGTTTTTAAATGACTGTTTGTAG	CGCTAATTGGTTTCTAATT	+
M25	GSX1_HUMAN.H11MO.0.D	-23	0.00223242	1.71673	0.210506	15	TAATAGGATCTTTCCTTGGTTTTTAAATGACTGTTTGTAG	TAATTAGTTTTTAAT	+
M25	HXB3_HUMAN.H11MO.0.D	-22	0.00259609	1.99639	0.214912	14	TAATAGGATCTTTCCTTGGTTTTTAAATGACTGTTTGTAG	TTAATTAGTTTTTA	+
M25	LEF1_HUMAN.H11MO.0.A	-16	0.00373802	2.87454	0.272162	14	TAATAGGATCTTTCCTTGGTTTTTAAATGACTGTTTGTAG	AGCAAATCAAAGGA	-
M25	GBX2_HUMAN.H11MO.0.D	-22	0.00431794	3.3205	0.272162	17	TAATAGGATCTTTCCTTGGTTTTTAAATGACTGTTTGTAG	CTAATTAGCCTTTAATT	+
M25	SOX10_HUMAN.H11MO.0.B	-23	0.00447574	3.44184	0.272162	16	TAATAGGATCTTTCCTTGGTTTTTAAATGACTGTTTGTAG	CAAAGGAGGCATTGTT	+
M25	PO2F1_HUMAN.H11MO.0.C	-16	0.00447574	3.44184	0.272162	16	TAATAGGATCTTTCCTTGGTTTTTAAATGACTGTTTGTAG	TTATTTGCATTCGATT	-
M25	GBX1_HUMAN.H11MO.0.D	-22	0.00467363	3.59402	0.272162	17	TAATAGGATCTTTCCTTGGTTTTTAAATGACTGTTTGTAG	CTAATTAGCTAAAATTT	+
M25	HXA11_HUMAN.H11MO.0.D	-15	0.00482885	3.71339	0.272162	13	TAATAGGATCTTTCCTTGGTTTTTAAATGACTGTTTGTAG	TAAAATTTTATGA	+
M25	Z354A_HUMAN.H11MO.0.C	-12	0.00487061	3.7455	0.272162	24	TAATAGGATCTTTCCTTGGTTTTTAAATGACTGTTTGTAG	ACATTAAATGTAAATGGACTAAAT	-
M25	TEF_HUMAN.H11MO.0.D	-19	0.00634557	4.87975	0.336558	14	TAATAGGATCTTTCCTTGGTTTTTAAATGACTGTTTGTAG	TGTTTATGTAAATG	+
M25	IRX2_HUMAN.H11MO.0.D	-13	0.00646918	4.9748	0.336558	19	TAATAGGATCTTTCCTTGGTTTTTAAATGACTGTTTGTAG	ACATGGGTGGGCATGTTGG	+
M25	ZN713_HUMAN.H11MO.0.D	-21	0.00747318	5.74688	0.366063	19	TAATAGGATCTTTCCTTGGTTTTTAAATGACTGTTTGTAG	TTTCGTGTCATTTTTCTAT	-
M25	LMX1B_HUMAN.H11MO.0.D	-19	0.0075216	5.78411	0.366063	18	TAATAGGATCTTTCCTTGGTTTTTAAATGACTGTTTGTAG	TAATTAATTGATTTATTT	+
M25	CDX2_HUMAN.H11MO.0.A	-20	0.00833672	6.41093	0.381144	12	TAATAGGATCTTTCCTTGGTTTTTAAATGACTGTTTGTAG	TTTTATTGCTGT	+
M25	DLX6_HUMAN.H11MO.0.D	-23	0.0102553	7.88632	0.429787	15	TAATAGGATCTTTCCTTGGTTTTTAAATGACTGTTTGTAG	TAATTACCTTAATTT	-
M25	BRAC_HUMAN.H11MO.0.A	-19	0.0110024	8.46084	0.440961	20	TAATAGGATCTTTCCTTGGTTTTTAAATGACTGTTTGTAG	ATTTCACACCTCCCTGCTAA	-
M25	FOXD3_HUMAN.H11MO.0.D	-16	0.0111065	8.54087	0.440961	15	TAATAGGATCTTTCCTTGGTTTTTAAATGACTGTTTGTAG	TGCTAAGTAAACAAA	-
M25	AIRE_HUMAN.H11MO.0.C	-15	0.0116284	8.94221	0.449844	18	TAATAGGATCTTTCCTTGGTTTTTAAATGACTGTTTGTAG	ATTGGTTTTATTGGTTAA	+
M25	HXC11_HUMAN.H11MO.0.D	-17	0.0119539	9.19254	0.450876	11	TAATAGGATCTTTCCTTGGTTTTTAAATGACTGTTTGTAG	GGTCGTAAAAA	-
M25	SHOX_HUMAN.H11MO.0.D	-22	0.0135111	10.39	0.474056	17	TAATAGGATCTTTCCTTGGTTTTTAAATGACTGTTTGTAG	CTAATTAGTTAATTTTT	+
M25	GATA5_HUMAN.H11MO.0.D	-7	0.0135111	10.39	0.474056	17	TAATAGGATCTTTCCTTGGTTTTTAAATGACTGTTTGTAG	ATCTAAGTTATCTCTTA	-
M25	ZFP82_HUMAN.H11MO.0.C	-20	0.0142679	10.972	0.489232	20	TAATAGGATCTTTCCTTGGTTTTTAAATGACTGTTTGTAG	TTCCATTTCACTAATTCTCTCTTC	+
M25	LHX9_HUMAN.H11MO.0.D	-22	0.0154211	11.8589	0.490903	18	TAATAGGATCTTTCCTTGGTTTTTAAATGACTGTTTGTAG	CTAATTAGCTATTAATTA	+
M25	ISX_HUMAN.H11MO.0.D	-22	0.0156125	12.006	0.490903	16	TAATAGGATCTTTCCTTGGTTTTTAAATGACTGTTTGTAG	TTAATTAGCTTAAATT	+
M25	ARI3A_HUMAN.H11MO.0.D	-9	0.0156181	12.0103	0.490903	22	TAATAGGATCTTTCCTTGGTTTTTAAATGACTGTTTGTAG	AATTAATCGAAATCAAATTAAA	+
M26	MNX1_HUMAN.H11MO.0.D	-1	0.000164873	0.126788	0.253027	19	TAAAATTTACTTTCCAGCCTACAACACAAATTTGGTAAAT	CTATTTTAATAACCCTTAA	+
M26	IRX2_HUMAN.H11MO.0.D	-3	0.000523444	0.402528	0.297856	19	TAAAATTTACTTTCCAGCCTACAACACAAATTTGGTAAAT	ACATGGGTGGGCATGTTGG	+
M26	TLX1_HUMAN.H11MO.0.D	-8	0.00142341	1.0946	0.379767	17	TAAAATTTACTTTCCAGCCTACAACACAAATTTGGTAAAT	CCTTGGCAACTTGCCAG	-
M26	ZN394_HUMAN.H11MO.0.C	-4	0.0017964	1.38143	0.379767	20	TAAAATTTACTTTCCAGCCTACAACACAAATTTGGTAAAT	ATTCCATTCTATTCCATTCT	-
M26	HXC10_HUMAN.H11MO.0.D	-6	0.00192514	1.48043	0.379767	19	TAAAATTTACTTTCCAGCCTACAACACAAATTTGGTAAAT	TTTTTAATTTTTTTATTAC	+
M26	HME2_HUMAN.H11MO.0.D	-4	0.00222607	1.71185	0.379767	11	TAAAATTTACTTTCCAGCCTACAACACAAATTTGGTAAAT	CCCTAATTACC	-
M26	CLOCK_HUMAN.H11MO.0.C	-3	0.00228287	1.75553	0.379767	14	TAAAATTTACTTTCCAGCCTACAACACAAATTTGGTAAAT	TGTTCACGTGTCTG	-
M28	MNX1_HUMAN.H11MO.0.D	-2	0.000325164	0.250051	0.37014	19	CGGGTGACACATATTCATTGAATAATTGAGATACGAAATC	CTATTTTAATAACCCTTAA	+
M28	ZN394_HUMAN.H11MO.0.C	-6	0.000559464	0.430228	0.37014	20	CGGGTGACACATATTCATTGAATAATTGAGATACGAAATC	ATTCCATTCTATTCCATTCT	-
M28	IRX2_HUMAN.H11MO.0.D	-9	0.00123438	0.949237	0.474522	19	CGGGTGACACATATTCATTGAATAATTGAGATACGAAATC	CCAACATGCCCACCCATGT	-
M29	MNX1_HUMAN.H11MO.0.D	-2	8.49703e-05	0.0653422	0.130572	19	GTGCACGGCTACTGCAACTAGATAGTTTTACAAGGCAACA	TTAAGGGTTATTAAAATAG	-
M30	MNX1_HUMAN.H11MO.0.D	-16	0.000188998	0.145339	0.290679	19	TGCATAAGTTCAGGCTTCCACGCTACTTGGAAGTGGCATC	TTAAGGGTTATTAAAATAG	-
M30	IRX2_HUMAN.H11MO.0.D	-3	0.000705352	0.542416	0.34326	19	TGCATAAGTTCAGGCTTCCACGCTACTTGGAAGTGGCATC	ACATGGGTGGGCATGTTGG	+
M32	IRX2_HUMAN.H11MO.0.D	-2	4.02159e-05	0.030926	0.0616778	19	CTATATCATGGACACCTTTGATTTAAGTGTCACAGATGTA	CCAACATGCCCACCCATGT	-
M32	MNX1_HUMAN.H11MO.0.D	0	0.000161879	0.124485	0.124135	19	CTATATCATGGACACCTTTGATTTAAGTGTCACAGATGTA	CTATTTTAATAACCCTTAA	+
M32	RXRA_HUMAN.H11MO.0.A	-15	0.00112106	0.862094	0.399522	20	CTATATCATGGACACCTTTGATTTAAGTGTCACAGATGTA	CTCTGACCTCTGCCTCCCCC	-
M32	ZN394_HUMAN.H11MO.0.C	-11	0.00160239	1.23224	0.399522	20	CTATATCATGGACACCTTTGATTTAAGTGTCACAGATGTA	ATTCCATTCTATTCCATTCT	-
M32	ZN563_HUMAN.H11MO.0.C	-18	0.00184391	1.41797	0.399522	21	CTATATCATGGACACCTTTGATTTAAGTGTCACAGATGTA	GGGATCCTCACTGGCAGCTGC	+
M32	TLX1_HUMAN.H11MO.0.D	-5	0.00208401	1.6026	0.399522	17	CTATATCATGGACACCTTTGATTTAAGTGTCACAGATGTA	CCTTGGCAACTTGCCAG	-
M32	GATA1_HUMAN.H11MO.0.A	-28	0.00278266	2.13986	0.474186	12	CTATATCATGGACACCTTTGATTTAAGTGTCACAGATGTA	CTGGCGGGGACAGATAAGA	+
M32	BRAC_HUMAN.H11MO.0.A	-2	0.00319654	2.45814	0.490244	20	CTATATCATGGACACCTTTGATTTAAGTGTCACAGATGTA	ATTTCACACCTCCCTGCTAA	-
M33	MNX1_HUMAN.H11MO.0.D	-15	0.000191501	0.147264	0.210544	19	CGGTTTTCAAGGCTTCGCTTTAGAAACTTTTACAAAATAG	CTATTTTAATAACCCTTAA	+
M33	IRX2_HUMAN.H11MO.0.D	-2	0.0004692	0.360815	0.210544	19	CGGTTTTCAAGGCTTCGCTTTAGAAACTTTTACAAAATAG	CCAACATGCCCACCCATGT	-
M33	GATA1_HUMAN.H11MO.0.A	8	0.000549485	0.422554	0.210544	11	CGGTTTTCAAGGCTTCGCTTTAGAAACTTTTACAAAATAG	TCTTATCTGTCCCCGCCAG	-
M33	GATA2_HUMAN.H11MO.0.A	8	0.00159313	1.22512	0.406955	11	CGGTTTTCAAGGCTTCGCTTTAGAAACTTTTACAAAATAG	CCTTATCTCCACCCCCCAG	-
M34	RXRA_HUMAN.H11MO.0.A	-19	0.000128787	0.0990373	0.173227	20	CTCCGTCTTCCACCCTTCCATTTCTGCACTGCATCGGCCG	CTCTGACCTCTGCCTCCCCC	-
M34	ZN394_HUMAN.H11MO.0.C	-13	0.000264968	0.20376	0.173227	20	CTCCGTCTTCCACCCTTCCATTTCTGCACTGCATCGGCCG	ATTCCATTCTATTCCATTCT	-
M34	IRX2_HUMAN.H11MO.0.D	-8	0.000344274	0.264747	0.173227	19	CTCCGTCTTCCACCCTTCCATTTCTGCACTGCATCGGCCG	CCAACATGCCCACCCATGT	-
M34	MNX1_HUMAN.H11MO.0.D	-16	0.000552854	0.425145	0.173227	19	CTCCGTCTTCCACCCTTCCATTTCTGCACTGCATCGGCCG	CTATTTTAATAACCCTTAA	+
M34	NR1D1_HUMAN.H11MO.0.B	-2	0.00064555	0.496428	0.173227	19	CTCCGTCTTCCACCCTTCCATTTCTGCACTGCATCGGCCG	CCTTCTGACCCACTTCCCT	-
M34	GATA1_HUMAN.H11MO.0.A	6	0.000876446	0.673987	0.173227	13	CTCCGTCTTCCACCCTTCCATTTCTGCACTGCATCGGCCG	TCTTATCTGTCCCCGCCAG	-
M34	ZN350_HUMAN.H11MO.0.C	-13	0.00091136	0.700836	0.173227	18	CTCCGTCTTCCACCCTTCCATTTCTGCACTGCATCGGCCG	CAGTCCTTTTATGACCTA	+
M34	GATA2_HUMAN.H11MO.0.A	-28	0.0011833	0.909955	0.197798	12	CTCCGTCTTCCACCCTTCCATTTCTGCACTGCATCGGCCG	CTGGGGGGTGGAGATAAGG	+
M34	ZN341_HUMAN.H11MO.0.C	-6	0.0013245	1.01854	0.197798	22	CTCCGTCTTCCACCCTTCCATTTCTGCACTGCATCGGCCG	GCTCTTCCCTCCCCCCCCCCCC	-
M34	SPIC_HUMAN.H11MO.0.D	-22	0.00149444	1.14923	0.197798	13	CTCCGTCTTCCACCCTTCCATTTCTGCACTGCATCGGCCG	CCTCCCCTTCCTC	-
M34	OLIG2_HUMAN.H11MO.0.B	-13	0.00156094	1.20037	0.197798	18	CTCCGTCTTCCACCCTTCCATTTCTGCACTGCATCGGCCG	CCAGCTGTTTCCCTTCTG	+
M34	VEZF1_HUMAN.H11MO.0.C	-12	0.0017314	1.33145	0.202521	22	CTCCGTCTTCCACCCTTCCATTTCTGCACTGCATCGGCCG	CCCCTCCCCCTCCCCCCTCCCC	-
M34	BRAC_HUMAN.H11MO.0.A	-6	0.00225261	1.73226	0.216583	20	CTCCGTCTTCCACCCTTCCATTTCTGCACTGCATCGGCCG	ATTTCACACCTCCCTGCTAA	-
M34	KLF6_HUMAN.H11MO.0.A	-14	0.00227892	1.75249	0.216583	19	CTCCGTCTTCCACCCTTCCATTTCTGCACTGCATCGGCCG	CCCCCGGCCCCGCCCTTCC	-
M34	FOXD3_HUMAN.H11MO.0.D	-18	0.00271878	2.09074	0.243188	15	CTCCGTCTTCCACCCTTCCATTTCTGCACTGCATCGGCCG	TTTGTTTACTTAGCA	+
M34	PATZ1_HUMAN.H11MO.0.C	-14	0.00292026	2.24568	0.246461	22	CTCCGTCTTCCACCCTTCCATTTCTGCACTGCATCGGCCG	CCTCCCCCCCCGCCCCCTCCCC	-
M34	Z324A_HUMAN.H11MO.0.C	-5	0.00312668	2.40442	0.246461	23	CTCCGTCTTCCACCCTTCCATTTCTGCACTGCATCGGCCG	TATCAAACCATCCTTTGCTGCCA	+
M34	TAL1_HUMAN.H11MO.0.A	-28	0.00324162	2.49281	0.246461	12	CTCCGTCTTCCACCCTTCCATTTCTGCACTGCATCGGCCG	CTGGGGGGGGCAGATAAGG	+
M34	TLX1_HUMAN.H11MO.0.D	-20	0.00347661	2.67351	0.25174	17	CTCCGTCTTCCACCCTTCCATTTCTGCACTGCATCGGCCG	CCTTGGCAACTTGCCAG	-
M34	LYL1_HUMAN.H11MO.0.A	-17	0.00446222	3.43144	0.283674	14	CTCCGTCTTCCACCCTTCCATTTCTGCACTGCATCGGCCG	CCAGCTGTTTCCTG	+
M34	PAX8_HUMAN.H11MO.0.D	-10	0.00446222	3.43144	0.283674	14	CTCCGTCTTCCACCCTTCCATTTCTGCACTGCATCGGCCG	CCCGCTTCAGTGAC	-
M34	EGR1_HUMAN.H11MO.0.A	-14	0.00466384	3.58649	0.283674	17	CTCCGTCTTCCACCCTTCCATTTCTGCACTGCATCGGCCG	CCCCCGCCCACGCCCTC	-
M34	CLOCK_HUMAN.H11MO.0.C	0	0.00669295	5.14688	0.35463	14	CTCCGTCTTCCACCCTTCCATTTCTGCACTGCATCGGCCG	CAGACACGTGAACA	+
M34	ETS2_HUMAN.H11MO.0.B	-16	0.00673578	5.17982	0.35463	13	CTCCGTCTTCCACCCTTCCATTTCTGCACTGCATCGGCCG	TCCTCTTCCTTCC	-
M34	SOX18_HUMAN.H11MO.0.D	-9	0.00683776	5.25824	0.35463	19	CTCCGTCTTCCACCCTTCCATTTCTGCACTGCATCGGCCG	GAACCCATTGTTCTTTTCC	+
M34	ZN214_HUMAN.H11MO.0.C	-1	0.0069965	5.3803	0.35463	22	CTCCGTCTTCCACCCTTCCATTTCTGCACTGCATCGGCCG	TCCTTTTTGAGGCCTTTGATGA	+
M34	HME2_HUMAN.H11MO.0.D	-14	0.00739044	5.68325	0.362514	11	CTCCGTCTTCCACCCTTCCATTTCTGCACTGCATCGGCCG	CCCTAATTACC	-
M34	ZBT17_HUMAN.H11MO.0.A	-12	0.00832475	6.40173	0.39095	19	CTCCGTCTTCCACCCTTCCATTTCTGCACTGCATCGGCCG	CTTCCCCTCCCCCACCCTC	-
M34	ETV5_HUMAN.H11MO.0.C	-15	0.00848436	6.52447	0.39095	14	CTCCGTCTTCCACCCTTCCATTTCTGCACTGCATCGGCCG	CTCACTTCCTGCTC	-
M34	PROX1_HUMAN.H11MO.0.D	-10	0.00883345	6.79292	0.395064	17	CTCCGTCTTCCACCCTTCCATTTCTGCACTGCATCGGCCG	CCCAACCCGCCTTACCC	-
M34	ZN563_HUMAN.H11MO.0.C	-11	0.0101618	7.81445	0.441489	21	CTCCGTCTTCCACCCTTCCATTTCTGCACTGCATCGGCCG	GGGATCCTCACTGGCAGCTGC	+
M35	ANDR_HUMAN.H11MO.2.A	-29	0.000154484	0.118798	0.237596	11	CAACACATTGAAATTCAAAACTACACTAGCGAAGAACACA	AAAAGAACAGAG	-
M35	PRGR_HUMAN.H11MO.1.A	-32	0.000556036	0.427592	0.427592	8	CAACACATTGAAATTCAAAACTACACTAGCGAAGAACACA	AGAACAGAA	+
M37	MNX1_HUMAN.H11MO.0.D	-18	0.00022656	0.174225	0.165374	19	ATTCAGTGACATACTGACATCATTTTAGAGAACTTTACGT	TTAAGGGTTATTAAAATAG	-
M37	IRX2_HUMAN.H11MO.0.D	-5	0.000398258	0.30626	0.165374	19	ATTCAGTGACATACTGACATCATTTTAGAGAACTTTACGT	CCAACATGCCCACCCATGT	-
M37	NR1D1_HUMAN.H11MO.0.B	-9	0.000431033	0.331464	0.165374	19	ATTCAGTGACATACTGACATCATTTTAGAGAACTTTACGT	CCTTCTGACCCACTTCCCT	-
M38	IRX2_HUMAN.H11MO.0.D	-20	0.00042593	0.32754	0.309541	19	ACTAAATGGCTATCTTGAACAAAGGTGTGTACTGACTGGC	ACATGGGTGGGCATGTTGG	+
M38	MNX1_HUMAN.H11MO.0.D	-1	0.000587637	0.451893	0.309541	19	ACTAAATGGCTATCTTGAACAAAGGTGTGTACTGACTGGC	CTATTTTAATAACCCTTAA	+
M38	ZN394_HUMAN.H11MO.0.C	-18	0.0013048	1.00339	0.401013	20	ACTAAATGGCTATCTTGAACAAAGGTGTGTACTGACTGGC	AGAATGGAATAGAATGGAAT	+
M40	IRX2_HUMAN.H11MO.0.D	-10	8.28942e-05	0.0637457	0.127216	19	TCATGTCCACATGTCGGCTTCCATTTAGCAAAGACTGTGC	ACATGGGTGGGCATGTTGG	+
M40	MNX1_HUMAN.H11MO.0.D	-8	0.00040912	0.314613	0.181794	19	TCATGTCCACATGTCGGCTTCCATTTAGCAAAGACTGTGC	CTATTTTAATAACCCTTAA	+
M40	BRAC_HUMAN.H11MO.0.A	-5	0.000641681	0.493452	0.181794	20	TCATGTCCACATGTCGGCTTCCATTTAGCAAAGACTGTGC	TTAGCAGGGAGGTGTGAAAT	+
M40	GATA1_HUMAN.H11MO.0.A	7	0.000710748	0.546565	0.181794	12	TCATGTCCACATGTCGGCTTCCATTTAGCAAAGACTGTGC	TCTTATCTGTCCCCGCCAG	-
M40	GATA2_HUMAN.H11MO.0.A	7	0.00140759	1.08243	0.308598	12	TCATGTCCACATGTCGGCTTCCATTTAGCAAAGACTGTGC	CCTTATCTCCACCCCCCAG	-
M40	HXC10_HUMAN.H11MO.0.D	-16	0.0021841	1.67957	0.418985	19	TCATGTCCACATGTCGGCTTCCATTTAGCAAAGACTGTGC	TTTTTAATTTTTTTATTAC	+
M42	IRX2_HUMAN.H11MO.0.D	-15	0.000178301	0.137113	0.20745	19	GCGAGATCTGACAAGGCTGGCTTTGACATAATGGTGGAAT	ACATGGGTGGGCATGTTGG	+
M42	MNX1_HUMAN.H11MO.0.D	-19	0.000269997	0.207628	0.20745	19	GCGAGATCTGACAAGGCTGGCTTTGACATAATGGTGGAAT	CTATTTTAATAACCCTTAA	+
M42	BRAC_HUMAN.H11MO.0.A	-20	0.00114765	0.882542	0.440893	20	GCGAGATCTGACAAGGCTGGCTTTGACATAATGGTGGAAT	ATTTCACACCTCCCTGCTAA	-
M43	TFCP2_HUMAN.H11MO.0.D	-12	8.45286e-05	0.0650025	0.129554	16	ACCCAGCTCTGTGGCTGCAGTGGCCAGCATGTCGTCAGTG	GCCTGAACTGGCCAGA	+
M43	RXRA_HUMAN.H11MO.0.A	-1	0.000589857	0.4536	0.279101	20	ACCCAGCTCTGTGGCTGCAGTGGCCAGCATGTCGTCAGTG	CTCTGACCTCTGCCTCCCCC	-
M43	ZFX_HUMAN.H11MO.1.A	-1	0.000771034	0.592925	0.279101	17	ACCCAGCTCTGTGGCTGCAGTGGCCAGCATGTCGTCAGTG	CCCCGGCCTCCGCCCCC	-
M43	AP2A_HUMAN.H11MO.0.A	-3	0.000774331	0.59546	0.279101	15	ACCCAGCTCTGTGGCTGCAGTGGCCAGCATGTCGTCAGTG	ATGCCCTGAGGCCAT	+
M43	AP2C_HUMAN.H11MO.0.A	-3	0.000923002	0.709789	0.279101	14	ACCCAGCTCTGTGGCTGCAGTGGCCAGCATGTCGTCAGTG	ATGCCCTGAGGCCA	+
M43	RUNX2_HUMAN.H11MO.0.A	-5	0.00109261	0.840218	0.279101	14	ACCCAGCTCTGTGGCTGCAGTGGCCAGCATGTCGTCAGTG	TGTCTGTGGTTTGT	+
M43	PEBB_HUMAN.H11MO.0.C	-7	0.00190664	1.46621	0.36528	11	ACCCAGCTCTGTGGCTGCAGTGGCCAGCATGTCGTCAGTG	TCTGTGGTTTG	+
M43	NR1H4_HUMAN.H11MO.0.B	-3	0.00251085	1.93084	0.413009	19	ACCCAGCTCTGTGGCTGCAGTGGCCAGCATGTCGTCAGTG	GGGGTCAATGACCCCGAGG	+
M43	NR1D1_HUMAN.H11MO.0.B	-4	0.00269471	2.07224	0.413009	19	ACCCAGCTCTGTGGCTGCAGTGGCCAGCATGTCGTCAGTG	AGGGAAGTGGGTCAGAAGG	+
M43	RUNX1_HUMAN.H11MO.0.A	-7	0.00320924	2.4679	0.447153	11	ACCCAGCTCTGTGGCTGCAGTGGCCAGCATGTCGTCAGTG	TCTGTGGTTTC	+
M43	Z324A_HUMAN.H11MO.0.C	-11	0.00355934	2.73713	0.44898	23	ACCCAGCTCTGTGGCTGCAGTGGCCAGCATGTCGTCAGTG	TGGCAGCAAAGGATGGTTTGATA	-
M43	PAX2_HUMAN.H11MO.0.D	-16	0.00380823	2.92853	0.44898	18	ACCCAGCTCTGTGGCTGCAGTGGCCAGCATGTCGTCAGTG	GTTCAGTCATGCGTGACA	+
M44	MNX1_HUMAN.H11MO.0.D	-17	8.33646e-05	0.0641074	0.128105	19	CCTGAGCTACTGCATCCAGATTTTTGTGAAGATGAACTCC	CTATTTTAATAACCCTTAA	+
M44	IRX2_HUMAN.H11MO.0.D	-8	0.000829241	0.637686	0.400299	19	CCTGAGCTACTGCATCCAGATTTTTGTGAAGATGAACTCC	CCAACATGCCCACCCATGT	-
M44	HXC10_HUMAN.H11MO.0.D	-11	0.00104198	0.801284	0.400299	19	CCTGAGCTACTGCATCCAGATTTTTGTGAAGATGAACTCC	TTTTTAATTTTTTTATTAC	+
M44	ZN394_HUMAN.H11MO.0.C	-10	0.00205273	1.57855	0.478424	20	CCTGAGCTACTGCATCCAGATTTTTGTGAAGATGAACTCC	AGAATGGAATAGAATGGAAT	+
M46	MNX1_HUMAN.H11MO.0.D	-8	8.62337e-06	0.00663137	0.0132427	19	TTTTAAATGGACCTTCATAAATATCTGGTAAGAGCTGCCG	CTATTTTAATAACCCTTAA	+
M46	HXC10_HUMAN.H11MO.0.D	-13	0.000739391	0.568592	0.330965	19	TTTTAAATGGACCTTCATAAATATCTGGTAAGAGCTGCCG	TTTTTAATTTTTTTATTAC	+
M46	IRX2_HUMAN.H11MO.0.D	-1	0.000862068	0.662931	0.330965	19	TTTTAAATGGACCTTCATAAATATCTGGTAAGAGCTGCCG	CCAACATGCCCACCCATGT	-
M47	MNX1_HUMAN.H11MO.0.D	0	8.11959e-05	0.0624397	0.12368	19	CAAATCATTGTTCCCCTCATTTCGGGATTTTAGGATCCGC	CTATTTTAATAACCCTTAA	+
M47	RXRA_HUMAN.H11MO.0.A	-5	0.000718486	0.552516	0.266537	20	CAAATCATTGTTCCCCTCATTTCGGGATTTTAGGATCCGC	CTCTGACCTCTGCCTCCCCC	-
M47	IRX2_HUMAN.H11MO.0.D	-13	0.000966717	0.743405	0.266537	19	CAAATCATTGTTCCCCTCATTTCGGGATTTTAGGATCCGC	CCAACATGCCCACCCATGT	-
M47	HME2_HUMAN.H11MO.0.D	-13	0.00117679	0.904953	0.266537	11	CAAATCATTGTTCCCCTCATTTCGGGATTTTAGGATCCGC	CCCTAATTACC	-
M47	PAX2_HUMAN.H11MO.0.D	-2	0.00129841	0.998481	0.266537	18	CAAATCATTGTTCCCCTCATTTCGGGATTTTAGGATCCGC	GTTCAGTCATGCGTGACA	+
M47	SOX18_HUMAN.H11MO.0.D	0	0.0014536	1.11782	0.266537	19	CAAATCATTGTTCCCCTCATTTCGGGATTTTAGGATCCGC	GAACCCATTGTTCTTTTCC	+
M47	ZN350_HUMAN.H11MO.0.C	0	0.00153361	1.17934	0.266537	18	CAAATCATTGTTCCCCTCATTTCGGGATTTTAGGATCCGC	CAGTCCTTTTATGACCTA	+
M47	ZN394_HUMAN.H11MO.0.C	-14	0.00159399	1.22578	0.266537	20	CAAATCATTGTTCCCCTCATTTCGGGATTTTAGGATCCGC	ATTCCATTCTATTCCATTCT	-
M47	LEF1_HUMAN.H11MO.0.A	-3	0.00174981	1.34561	0.266537	14	CAAATCATTGTTCCCCTCATTTCGGGATTTTAGGATCCGC	TCCTTTGATTTGCT	+
M47	ZN214_HUMAN.H11MO.0.C	-1	0.00260823	2.00573	0.358758	22	CAAATCATTGTTCCCCTCATTTCGGGATTTTAGGATCCGC	TCCTTTTTGAGGCCTTTGATGA	+
M47	VENTX_HUMAN.H11MO.0.D	-2	0.00319053	2.45352	0.373839	19	CAAATCATTGTTCCCCTCATTTCGGGATTTTAGGATCCGC	CGCTAATTGGTTTCTAATT	+
M47	HXC10_HUMAN.H11MO.0.D	-11	0.00400868	3.08268	0.436154	19	CAAATCATTGTTCCCCTCATTTCGGGATTTTAGGATCCGC	GTAATAAAAAAATTAAAAA	-
M47	NKX61_HUMAN.H11MO.0.B	-2	0.0043223	3.32385	0.438925	19	CAAATCATTGTTCCCCTCATTTCGGGATTTTAGGATCCGC	GATTAATGGGAATTTAATG	+
M47	ZFP82_HUMAN.H11MO.0.C	3	0.00535779	4.12014	0.490027	21	CAAATCATTGTTCCCCTCATTTCGGGATTTTAGGATCCGC	TTCCATTTCACTAATTCTCTCTTC	+
M47	AIRE_HUMAN.H11MO.0.C	-20	0.00546893	4.20561	0.490027	18	CAAATCATTGTTCCCCTCATTTCGGGATTTTAGGATCCGC	ATTGGTTTTATTGGTTAA	+
M48	IRX2_HUMAN.H11MO.0.D	-19	0.000114548	0.0880873	0.104589	19	ACGCCTTATCAAATCCAGAGTGAGGTAAGTCAGGGTAAAT	ACATGGGTGGGCATGTTGG	+
M48	MNX1_HUMAN.H11MO.0.D	0	0.000136007	0.104589	0.104589	19	ACGCCTTATCAAATCCAGAGTGAGGTAAGTCAGGGTAAAT	CTATTTTAATAACCCTTAA	+
M49	MNX1_HUMAN.H11MO.0.D	-1	0.000267686	0.205851	0.190614	19	GAAATTCCTATCTTATTGCGGATTGAACAGTGTAGTGTGA	CTATTTTAATAACCCTTAA	+
M49	IRX2_HUMAN.H11MO.0.D	-14	0.000371883	0.285978	0.190614	19	GAAATTCCTATCTTATTGCGGATTGAACAGTGTAGTGTGA	CCAACATGCCCACCCATGT	-
M50	MNX1_HUMAN.H11MO.0.D	-12	0.000679921	0.522859	0.443987	19	AAGGTAATTATTCTGCATTTAGAACTCGATCTCTGGAAAT	CTATTTTAATAACCCTTAA	+
M50	IRX2_HUMAN.H11MO.0.D	0	0.000994334	0.764643	0.443987	19	AAGGTAATTATTCTGCATTTAGAACTCGATCTCTGGAAAT	ACATGGGTGGGCATGTTGG	+
M53	MNX1_HUMAN.H11MO.0.D	-8	8.28437e-05	0.0637068	0.107429	19	GTTCACTCTCAACAGAATTTTATTACCTCTTAGCCTAAAG	TTAAGGGTTATTAAAATAG	-
M53	IRX2_HUMAN.H11MO.0.D	-11	0.000353059	0.271502	0.159308	19	GTTCACTCTCAACAGAATTTTATTACCTCTTAGCCTAAAG	CCAACATGCCCACCCATGT	-
M53	GATA1_HUMAN.H11MO.0.A	-29	0.000670907	0.515927	0.20579	11	GTTCACTCTCAACAGAATTTTATTACCTCTTAGCCTAAAG	CTGGCGGGGACAGATAAGA	+
M53	HXC10_HUMAN.H11MO.0.D	-7	0.00134181	1.03185	0.342983	19	GTTCACTCTCAACAGAATTTTATTACCTCTTAGCCTAAAG	TTTTTAATTTTTTTATTAC	+
M53	ZN394_HUMAN.H11MO.0.C	-8	0.00182432	1.4029	0.349738	20	GTTCACTCTCAACAGAATTTTATTACCTCTTAGCCTAAAG	AGAATGGAATAGAATGGAAT	+
M53	GATA2_HUMAN.H11MO.0.A	-29	0.00300727	2.31259	0.461215	11	GTTCACTCTCAACAGAATTTTATTACCTCTTAGCCTAAAG	CTGGGGGGTGGAGATAAGG	+
M54	MNX1_HUMAN.H11MO.0.D	-12	0.00022032	0.169426	0.184389	19	AAGGTCCCTGACCTATAACTCGAGTTAATTTGATGAACGT	TTAAGGGTTATTAAAATAG	-
M54	IRX2_HUMAN.H11MO.0.D	-17	0.000368503	0.283379	0.188511	19	AAGGTCCCTGACCTATAACTCGAGTTAATTTGATGAACGT	ACATGGGTGGGCATGTTGG	+
M54	ZN563_HUMAN.H11MO.0.C	-1	0.000864481	0.664786	0.331674	21	AAGGTCCCTGACCTATAACTCGAGTTAATTTGATGAACGT	GGGATCCTCACTGGCAGCTGC	+
M54	RARG_HUMAN.H11MO.0.B	6	0.00131658	1.01245	0.35382	12	AAGGTCCCTGACCTATAACTCGAGTTAATTTGATGAACGT	AGGTCAGAGTGACCTGGG	+
M54	TLX1_HUMAN.H11MO.0.D	-5	0.00161385	1.24105	0.35382	17	AAGGTCCCTGACCTATAACTCGAGTTAATTTGATGAACGT	CCTTGGCAACTTGCCAG	-
M54	HXC10_HUMAN.H11MO.0.D	-13	0.00198531	1.5267	0.38085	19	AAGGTCCCTGACCTATAACTCGAGTTAATTTGATGAACGT	TTTTTAATTTTTTTATTAC	+
M54	GATA1_HUMAN.H11MO.0.A	-28	0.00230974	1.77619	0.393855	12	AAGGTCCCTGACCTATAACTCGAGTTAATTTGATGAACGT	CTGGCGGGGACAGATAAGA	+
M55	MNX1_HUMAN.H11MO.0.D	-1	0.000308424	0.237178	0.280291	19	GCAAATGGGTCATGCTGGAACAAGGATCATGCCAGCATGA	CTATTTTAATAACCCTTAA	+
M55	IRX2_HUMAN.H11MO.0.D	-21	0.000428804	0.32975	0.280291	19	GCAAATGGGTCATGCTGGAACAAGGATCATGCCAGCATGA	ACATGGGTGGGCATGTTGG	+
M55	TLX1_HUMAN.H11MO.0.D	-14	0.000998928	0.768176	0.290594	17	GCAAATGGGTCATGCTGGAACAAGGATCATGCCAGCATGA	CTGGCAAGTTGCCAAGG	+
M55	ZN394_HUMAN.H11MO.0.C	-1	0.00113366	0.871783	0.290594	20	GCAAATGGGTCATGCTGGAACAAGGATCATGCCAGCATGA	AGAATGGAATAGAATGGAAT	+
M58	MNX1_HUMAN.H11MO.0.D	-2	2.89714e-05	0.022279	0.0444325	19	TCACGTATTTTTATCACTCTAGGCAAAGTATCGGACAACT	CTATTTTAATAACCCTTAA	+
M58	ZN394_HUMAN.H11MO.0.C	-5	0.000188949	0.145302	0.0965949	20	TCACGTATTTTTATCACTCTAGGCAAAGTATCGGACAACT	ATTCCATTCTATTCCATTCT	-
M58	HXC10_HUMAN.H11MO.0.D	-6	0.000295963	0.227596	0.113477	19	TCACGTATTTTTATCACTCTAGGCAAAGTATCGGACAACT	TTTTTAATTTTTTTATTAC	+
M59	MNX1_HUMAN.H11MO.0.D	-5	8.85307e-05	0.0680801	0.114111	19	CTGTGACACCGTAATAAAACCTTTGCTAAAACCGGGGTCT	CTATTTTAATAACCCTTAA	+
M59	IRX2_HUMAN.H11MO.0.D	-5	0.000246168	0.189303	0.125929	19	CTGTGACACCGTAATAAAACCTTTGCTAAAACCGGGGTCT	CCAACATGCCCACCCATGT	-
M59	HXC10_HUMAN.H11MO.0.D	-10	0.00110785	0.851935	0.340037	19	CTGTGACACCGTAATAAAACCTTTGCTAAAACCGGGGTCT	GTAATAAAAAAATTAAAAA	-
M60	MNX1_HUMAN.H11MO.0.D	0	0.000201584	0.155018	0.161264	19	CTACTTCCATGGCTCTACGTCACTCTATTTCCCCCTTTGA	CTATTTTAATAACCCTTAA	+
M60	Z324A_HUMAN.H11MO.0.C	-13	0.000411989	0.316819	0.161264	23	CTACTTCCATGGCTCTACGTCACTCTATTTCCCCCTTTGA	TATCAAACCATCCTTTGCTGCCA	+
M60	PBX1_HUMAN.H11MO.1.C	-15	0.000500991	0.385262	0.161264	15	CTACTTCCATGGCTCTACGTCACTCTATTTCCCCCTTTGA	CCCATCAATCAAATT	-
M60	IRX2_HUMAN.H11MO.0.D	-11	0.000534841	0.411293	0.161264	19	CTACTTCCATGGCTCTACGTCACTCTATTTCCCCCTTTGA	CCAACATGCCCACCCATGT	-
M60	PAX8_HUMAN.H11MO.0.D	-13	0.000627893	0.482849	0.161264	14	CTACTTCCATGGCTCTACGTCACTCTATTTCCCCCTTTGA	CCCGCTTCAGTGAC	-
M60	ZN264_HUMAN.H11MO.0.C	-1	0.00067749	0.52099	0.161264	24	CTACTTCCATGGCTCTACGTCACTCTATTTCCCCCTTTGA	TCTTATAAGGGCACTAATCCCATT	+
M60	ZN394_HUMAN.H11MO.0.C	-16	0.000743941	0.572091	0.161264	20	CTACTTCCATGGCTCTACGTCACTCTATTTCCCCCTTTGA	ATTCCATTCTATTCCATTCT	-
M60	PATZ1_HUMAN.H11MO.0.C	-12	0.000943203	0.725323	0.161264	22	CTACTTCCATGGCTCTACGTCACTCTATTTCCCCCTTTGA	CCTCCCCCCCCGCCCCCTCCCC	-
M60	SPIC_HUMAN.H11MO.0.D	-28	0.000956261	0.735364	0.161264	12	CTACTTCCATGGCTCTACGTCACTCTATTTCCCCCTTTGA	CCTCCCCTTCCTC	-
M60	TLX1_HUMAN.H11MO.0.D	-6	0.00119326	0.917618	0.181109	17	CTACTTCCATGGCTCTACGTCACTCTATTTCCCCCTTTGA	CCTTGGCAACTTGCCAG	-
M60	RXRA_HUMAN.H11MO.0.A	-16	0.00144123	1.1083	0.193261	20	CTACTTCCATGGCTCTACGTCACTCTATTTCCCCCTTTGA	CTCTGACCTCTGCCTCCCCC	-
M60	VEZF1_HUMAN.H11MO.0.C	-13	0.00152799	1.17502	0.193261	22	CTACTTCCATGGCTCTACGTCACTCTATTTCCCCCTTTGA	CCCCTCCCCCTCCCCCCTCCCC	-
M60	IRF3_HUMAN.H11MO.0.B	-19	0.00191718	1.47431	0.215036	20	CTACTTCCATGGCTCTACGTCACTCTATTTCCCCCTTTGA	TCACTTTCCCTTTCCCTTTC	-
M60	PAX5_HUMAN.H11MO.0.A	-18	0.00198351	1.52532	0.215036	21	CTACTTCCATGGCTCTACGTCACTCTATTTCCCCCTTTGA	GTCACGCTCTGCTGCCCAGGC	-
M60	ZN350_HUMAN.H11MO.0.C	-16	0.00351175	2.70053	0.33653	18	CTACTTCCATGGCTCTACGTCACTCTATTTCCCCCTTTGA	CAGTCCTTTTATGACCTA	+
M60	ZN341_HUMAN.H11MO.0.C	-14	0.00384524	2.95699	0.33653	22	CTACTTCCATGGCTCTACGTCACTCTATTTCCCCCTTTGA	GCTCTTCCCTCCCCCCCCCCCC	-
M60	RARG_HUMAN.H11MO.0.B	-13	0.00405692	3.11977	0.33653	18	CTACTTCCATGGCTCTACGTCACTCTATTTCCCCCTTTGA	CCCAGGTCACTCTGACCT	-
M60	BC11A_HUMAN.H11MO.0.A	-22	0.00412015	3.1684	0.33653	17	CTACTTCCATGGCTCTACGTCACTCTATTTCCCCCTTTGA	TTTTCACTTCCTCTTTT	-
M60	NFAC1_HUMAN.H11MO.0.B	-22	0.00431765	3.32027	0.33653	15	CTACTTCCATGGCTCTACGTCACTCTATTTCCCCCTTTGA	TTTCTTTTTTTCCAT	-
M60	PBX2_HUMAN.H11MO.0.C	-16	0.00467629	3.59606	0.33653	15	CTACTTCCATGGCTCTACGTCACTCTATTTCCCCCTTTGA	CCATCAATCAATTTA	-
M60	OLIG2_HUMAN.H11MO.0.B	-20	0.0046799	3.59884	0.33653	18	CTACTTCCATGGCTCTACGTCACTCTATTTCCCCCTTTGA	CCAGCTGTTTCCCTTCTG	+
M60	VENTX_HUMAN.H11MO.0.D	-17	0.00487799	3.75117	0.33653	19	CTACTTCCATGGCTCTACGTCACTCTATTTCCCCCTTTGA	CGCTAATTGGTTTCTAATT	+
M60	NR1D1_HUMAN.H11MO.0.B	-22	0.0055906	4.29917	0.368923	18	CTACTTCCATGGCTCTACGTCACTCTATTTCCCCCTTTGA	CCTTCTGACCCACTTCCCT	-
M60	MCR_HUMAN.H11MO.0.D	-15	0.00594268	4.56992	0.375816	17	CTACTTCCATGGCTCTACGTCACTCTATTTCCCCCTTTGA	TACAACAACCTGTTCTT	-
M60	PAX2_HUMAN.H11MO.0.D	-17	0.00620055	4.76822	0.376439	18	CTACTTCCATGGCTCTACGTCACTCTATTTCCCCCTTTGA	TGTCACGCATGACTGAAC	-
M60	ZN816_HUMAN.H11MO.0.C	-20	0.0083398	6.41331	0.479904	20	CTACTTCCATGGCTCTACGTCACTCTATTTCCCCCTTTGA	CCCTGCATGTCCCCCTTTTTT	-
M60	BRAC_HUMAN.H11MO.0.A	-21	0.00896515	6.8942	0.479904	19	CTACTTCCATGGCTCTACGTCACTCTATTTCCCCCTTTGA	ATTTCACACCTCCCTGCTAA	-
M60	LYL1_HUMAN.H11MO.0.A	-20	0.0100511	7.72929	0.479904	14	CTACTTCCATGGCTCTACGTCACTCTATTTCCCCCTTTGA	CCAGCTGTTTCCTG	+
M60	ZN816_HUMAN.H11MO.1.C	-23	0.0100511	7.72929	0.479904	14	CTACTTCCATGGCTCTACGTCACTCTATTTCCCCCTTTGA	TGCATGTCCCCCTT	-
M60	PBX1_HUMAN.H11MO.0.A	-16	0.0100893	7.75868	0.479904	10	CTACTTCCATGGCTCTACGTCACTCTATTTCCCCCTTTGA	CTGTCAATCA	-
M60	PROX1_HUMAN.H11MO.0.D	-18	0.0104647	8.04733	0.479904	17	CTACTTCCATGGCTCTACGTCACTCTATTTCCCCCTTTGA	CCCAACCCGCCTTACCC	-
M60	NFIC_HUMAN.H11MO.0.A	-7	0.0112122	8.6222	0.479904	17	CTACTTCCATGGCTCTACGTCACTCTATTTCCCCCTTTGA	CTTGGCTCCCTGCCAAG	+
M60	ANDR_HUMAN.H11MO.1.A	-16	0.011588	8.91119	0.479904	16	CTACTTCCATGGCTCTACGTCACTCTATTTCCCCCTTTGA	GGAACAGTGTGTTCTT	+
M60	ZN214_HUMAN.H11MO.0.C	0	0.0123374	9.48746	0.479904	22	CTACTTCCATGGCTCTACGTCACTCTATTTCCCCCTTTGA	TCCTTTTTGAGGCCTTTGATGA	+
M60	PBX3_HUMAN.H11MO.0.A	-15	0.0123672	9.51037	0.479904	11	CTACTTCCATGGCTCTACGTCACTCTATTTCCCCCTTTGA	CCTGTCAATCA	-
M60	ZN589_HUMAN.H11MO.0.D	-18	0.0124402	9.56654	0.479904	16	CTACTTCCATGGCTCTACGTCACTCTATTTCCCCCTTTGA	CCCACGGTTACTGCCG	+
M60	ZFP82_HUMAN.H11MO.0.C	-4	0.0124666	9.58683	0.479904	24	CTACTTCCATGGCTCTACGTCACTCTATTTCCCCCTTTGA	TTCCATTTCACTAATTCTCTCTTC	+
M60	NFIA_HUMAN.H11MO.0.C	-8	0.0126476	9.72603	0.479904	15	CTACTTCCATGGCTCTACGTCACTCTATTTCCCCCTTTGA	TTGGCACCGTGCCAA	-
M61	MNX1_HUMAN.H11MO.0.D	-3	7.35507e-05	0.0565605	0.0680859	19	TCTAAACCAATGATGAACCTGTCTGAAAGAAAATGCTGCT	TTAAGGGTTATTAAAATAG	-
M61	TLX1_HUMAN.H11MO.0.D	-18	8.87302e-05	0.0682335	0.0680859	17	TCTAAACCAATGATGAACCTGTCTGAAAGAAAATGCTGCT	CTGGCAAGTTGCCAAGG	+
M61	IRX2_HUMAN.H11MO.0.D	-16	0.000494902	0.38058	0.189878	19	TCTAAACCAATGATGAACCTGTCTGAAAGAAAATGCTGCT	ACATGGGTGGGCATGTTGG	+
M61	BRAC_HUMAN.H11MO.0.A	-9	0.00109961	0.845598	0.316417	20	TCTAAACCAATGATGAACCTGTCTGAAAGAAAATGCTGCT	ATTTCACACCTCCCTGCTAA	-
M61	HXC10_HUMAN.H11MO.0.D	-10	0.00191902	1.47572	0.420724	19	TCTAAACCAATGATGAACCTGTCTGAAAGAAAATGCTGCT	TTTTTAATTTTTTTATTAC	+
M61	GATA1_HUMAN.H11MO.0.A	7	0.00274094	2.10779	0.492735	12	TCTAAACCAATGATGAACCTGTCTGAAAGAAAATGCTGCT	TCTTATCTGTCCCCGCCAG	-
M61	ZN563_HUMAN.H11MO.0.C	-14	0.00288961	2.22211	0.492735	21	TCTAAACCAATGATGAACCTGTCTGAAAGAAAATGCTGCT	GCAGCTGCCAGTGAGGATCCC	-
M62	RXRA_HUMAN.H11MO.0.A	-14	0.000166404	0.127965	0.149258	20	TTCAGTATAGGATATTCTGGCATTTCTGTGACTGTAGCTA	CTCTGACCTCTGCCTCCCCC	-
M62	ZN394_HUMAN.H11MO.0.C	-3	0.000231083	0.177703	0.149258	20	TTCAGTATAGGATATTCTGGCATTTCTGTGACTGTAGCTA	AGAATGGAATAGAATGGAAT	+
M62	IRX2_HUMAN.H11MO.0.D	-19	0.000412798	0.317442	0.149258	19	TTCAGTATAGGATATTCTGGCATTTCTGTGACTGTAGCTA	ACATGGGTGGGCATGTTGG	+
M62	MNX1_HUMAN.H11MO.0.D	-11	0.000447687	0.344271	0.149258	19	TTCAGTATAGGATATTCTGGCATTTCTGTGACTGTAGCTA	CTATTTTAATAACCCTTAA	+
M63	IRX2_HUMAN.H11MO.0.D	-1	0.000195628	0.150438	0.300028	19	CCGCACTCTTTCCCCCATGTATCTAGCTCCCGCTAGGCCC	CCAACATGCCCACCCATGT	-
M63	ZN589_HUMAN.H11MO.0.D	-12	0.000529662	0.40731	0.406163	16	CCGCACTCTTTCCCCCATGTATCTAGCTCCCGCTAGGCCC	CCCACGGTTACTGCCG	+
M63	RXRA_HUMAN.H11MO.0.A	-19	0.00107877	0.829571	0.419476	20	CCGCACTCTTTCCCCCATGTATCTAGCTCCCGCTAGGCCC	CTCTGACCTCTGCCTCCCCC	-
M63	HXA7_HUMAN.H11MO.0.D	-12	0.0012807	0.984857	0.419476	15	CCGCACTCTTTCCCCCATGTATCTAGCTCCCGCTAGGCCC	TCCAATCTATTGATT	-
M64	IRX2_HUMAN.H11MO.0.D	-15	0.000290604	0.223474	0.174811	19	GTAACATAGAAGCATGAAGAAATCTTCATGTGAAGACTCT	ACATGGGTGGGCATGTTGG	+
M64	ZN554_HUMAN.H11MO.0.C	-5	0.000301076	0.231528	0.174811	20	GTAACATAGAAGCATGAAGAAATCTTCATGTGAAGACTCT	GCTGAGCCATGTGGGGTGCT	+
M64	MNX1_HUMAN.H11MO.0.D	-2	0.00034429	0.264759	0.174811	19	GTAACATAGAAGCATGAAGAAATCTTCATGTGAAGACTCT	TTAAGGGTTATTAAAATAG	-
M64	BRAC_HUMAN.H11MO.0.A	0	0.00106965	0.822558	0.256882	20	GTAACATAGAAGCATGAAGAAATCTTCATGTGAAGACTCT	TTAGCAGGGAGGTGTGAAAT	+
M64	ZNF85_HUMAN.H11MO.0.C	-5	0.00106965	0.822558	0.256882	20	GTAACATAGAAGCATGAAGAAATCTTCATGTGAAGACTCT	ATAGAAAACTGAAGTAATCT	+
M64	MAFA_HUMAN.H11MO.0.D	-14	0.00121426	0.933766	0.256882	21	GTAACATAGAAGCATGAAGAAATCTTCATGTGAAGACTCT	CGAAGGCTGCGGGGTCAGCAC	-
M64	PAX2_HUMAN.H11MO.0.D	-1	0.0012475	0.959325	0.256882	18	GTAACATAGAAGCATGAAGAAATCTTCATGTGAAGACTCT	GTTCAGTCATGCGTGACA	+
M64	ZN667_HUMAN.H11MO.0.C	-8	0.00136379	1.04875	0.256882	19	GTAACATAGAAGCATGAAGAAATCTTCATGTGAAGACTCT	GTGGCCTTAAAAGCTCAGC	+
M64	RXRA_HUMAN.H11MO.0.A	-8	0.00180956	1.39155	0.256882	20	GTAACATAGAAGCATGAAGAAATCTTCATGTGAAGACTCT	GGGGGAGGCAGAGGTCAGAG	+
M64	SMCA1_HUMAN.H11MO.0.C	-4	0.00182797	1.40571	0.256882	12	GTAACATAGAAGCATGAAGAAATCTTCATGTGAAGACTCT	CCAAGAAGAATG	+
M64	NKX61_HUMAN.H11MO.0.B	-8	0.00185507	1.42655	0.256882	19	GTAACATAGAAGCATGAAGAAATCTTCATGTGAAGACTCT	GATTAATGGGAATTTAATG	+
M64	HXC10_HUMAN.H11MO.0.D	-2	0.00215869	1.66003	0.274015	19	GTAACATAGAAGCATGAAGAAATCTTCATGTGAAGACTCT	GTAATAAAAAAATTAAAAA	-
M64	GATA5_HUMAN.H11MO.0.D	-3	0.00237673	1.82771	0.278486	17	GTAACATAGAAGCATGAAGAAATCTTCATGTGAAGACTCT	TAAGAGATAACTTAGAT	+
M64	ZN394_HUMAN.H11MO.0.C	-2	0.00323228	2.48563	0.35168	20	GTAACATAGAAGCATGAAGAAATCTTCATGTGAAGACTCT	AGAATGGAATAGAATGGAAT	+
M64	ZFP82_HUMAN.H11MO.0.C	-11	0.00364267	2.80121	0.369909	24	GTAACATAGAAGCATGAAGAAATCTTCATGTGAAGACTCT	GAAGAGAGAATTAGTGAAATGGAA	-
M64	ZN713_HUMAN.H11MO.0.D	-5	0.00450529	3.46456	0.416624	19	GTAACATAGAAGCATGAAGAAATCTTCATGTGAAGACTCT	ATAGAAAAAAGACATGAAA	+
M64	RARA_HUMAN.H11MO.0.A	-8	0.00492352	3.78619	0.416624	20	GTAACATAGAAGCATGAAGAAATCTTCATGTGAAGACTCT	GGGGGATCAAGAGGTCAAGG	+
M64	PO3F3_HUMAN.H11MO.0.D	-16	0.00519161	3.99235	0.416624	17	GTAACATAGAAGCATGAAGAAATCTTCATGTGAAGACTCT	ATAAATTATGCAAATTT	+
M64	SOX18_HUMAN.H11MO.0.D	-8	0.0055783	4.28971	0.424852	19	GTAACATAGAAGCATGAAGAAATCTTCATGTGAAGACTCT	GGAAAAGAACAATGGGTTC	-
M64	ETV5_HUMAN.H11MO.0.C	-9	0.00606515	4.6641	0.432295	14	GTAACATAGAAGCATGAAGAAATCTTCATGTGAAGACTCT	GAGCAGGAAGTGAG	+
M64	Z324A_HUMAN.H11MO.0.C	-1	0.00660364	5.0782	0.437342	23	GTAACATAGAAGCATGAAGAAATCTTCATGTGAAGACTCT	TGGCAGCAAAGGATGGTTTGATA	-
M64	PAX8_HUMAN.H11MO.0.D	-2	0.00717224	5.51546	0.439645	14	GTAACATAGAAGCATGAAGAAATCTTCATGTGAAGACTCT	GTCACTGAAGCGGG	+
M64	TLX1_HUMAN.H11MO.0.D	-5	0.00755093	5.80666	0.439645	17	GTAACATAGAAGCATGAAGAAATCTTCATGTGAAGACTCT	CTGGCAAGTTGCCAAGG	+
M64	PO2F3_HUMAN.H11MO.0.D	-4	0.00779292	5.99275	0.439645	14	GTAACATAGAAGCATGAAGAAATCTTCATGTGAAGACTCT	CAAATTTGCATAAC	-
M64	SOX2_HUMAN.H11MO.1.A	-8	0.00979488	7.53227	0.496907	16	GTAACATAGAAGCATGAAGAAATCTTCATGTGAAGACTCT	TTTGCATAACAAAGGA	-
M64	CLOCK_HUMAN.H11MO.0.C	-22	0.00996314	7.66166	0.496907	14	GTAACATAGAAGCATGAAGAAATCTTCATGTGAAGACTCT	TGTTCACGTGTCTG	-
M64	LEF1_HUMAN.H11MO.0.A	-10	0.00996314	7.66166	0.496907	14	GTAACATAGAAGCATGAAGAAATCTTCATGTGAAGACTCT	AGCAAATCAAAGGA	-
M64	BC11A_HUMAN.H11MO.0.A	-4	0.0101128	7.77673	0.496907	17	GTAACATAGAAGCATGAAGAAATCTTCATGTGAAGACTCT	AAAAGAGGAAGTGAAAA	+
M66	NR1I2_HUMAN.H11MO.1.D	-5	0.000239324	0.18404	0.330209	8	AGCTACAGCTCACAACCGTACATCAAGACCCCTGCGTAAC	AAGTTCAC	+
M66	NR1I3_HUMAN.H11MO.1.D	-5	0.000591402	0.454788	0.330209	8	AGCTACAGCTCACAACCGTACATCAAGACCCCTGCGTAAC	AAGTTCAT	+
M66	NR2C1_HUMAN.H11MO.0.C	0	0.00115592	0.888906	0.330209	13	AGCTACAGCTCACAACCGTACATCAAGACCCCTGCGTAAC	GGCCAGAGGTCAG	+
M66	ESR2_HUMAN.H11MO.1.A	-6	0.00115696	0.889701	0.330209	7	AGCTACAGCTCACAACCGTACATCAAGACCCCTGCGTAAC	AGGTCAC	+
M66	ESR1_HUMAN.H11MO.1.A	-4	0.00130377	1.0026	0.330209	10	AGCTACAGCTCACAACCGTACATCAAGACCCCTGCGTAAC	CAAGGTCACC	+
M66	ZNF18_HUMAN.H11MO.0.C	-4	0.00142337	1.09457	0.330209	12	AGCTACAGCTCACAACCGTACATCAAGACCCCTGCGTAAC	CCAGTTCACACC	-
M66	NR1H3_HUMAN.H11MO.1.B	-4	0.00150518	1.15748	0.330209	10	AGCTACAGCTCACAACCGTACATCAAGACCCCTGCGTAAC	AAAGGTCAGA	+
M66	ERR1_HUMAN.H11MO.0.A	-2	0.00255958	1.96832	0.491337	15	AGCTACAGCTCACAACCGTACATCAAGACCCCTGCGTAAC	CTCAAGGTCACACAG	+
M67	IRX2_HUMAN.H11MO.0.D	-16	0.000312983	0.240684	0.198671	19	TCATAATATCAGAGTTTCTAACCAATTCCATCTGTTCATA	CCAACATGCCCACCCATGT	-
M67	MNX1_HUMAN.H11MO.0.D	-5	0.000400352	0.307871	0.198671	19	TCATAATATCAGAGTTTCTAACCAATTCCATCTGTTCATA	TTAAGGGTTATTAAAATAG	-
M67	ZN394_HUMAN.H11MO.0.C	-14	0.000628187	0.483076	0.198671	20	TCATAATATCAGAGTTTCTAACCAATTCCATCTGTTCATA	ATTCCATTCTATTCCATTCT	-
M68	ASCL1_HUMAN.H11MO.0.A	-17	0.000231636	0.178128	0.186295	14	CCCACGAGAACACTCCCCACAGCAGATGCAGAAGACGAAC	GGGAGCAGGTGCAG	-
M68	ZN563_HUMAN.H11MO.0.C	-21	0.00029244	0.224887	0.186295	19	CCCACGAGAACACTCCCCACAGCAGATGCAGAAGACGAAC	GCAGCTGCCAGTGAGGATCCC	-
M68	OSR2_HUMAN.H11MO.0.C	-16	0.000542301	0.417029	0.186295	16	CCCACGAGAACACTCCCCACAGCAGATGCAGAAGACGAAC	CAGCAGAAGCAGCAGC	-
M68	OLIG2_HUMAN.H11MO.1.B	-19	0.000670437	0.515566	0.186295	10	CCCACGAGAACACTCCCCACAGCAGATGCAGAAGACGAAC	AAACAGATGG	-
M68	PTF1A_HUMAN.H11MO.1.B	-20	0.000700209	0.538461	0.186295	9	CCCACGAGAACACTCCCCACAGCAGATGCAGAAGACGAAC	AGCAGCTGG	+
M68	MYOD1_HUMAN.H11MO.0.A	-14	0.000738149	0.567637	0.186295	15	CCCACGAGAACACTCCCCACAGCAGATGCAGAAGACGAAC	GGCAGGAACAGCTGC	-
M68	ZN134_HUMAN.H11MO.0.C	-10	0.00100653	0.774023	0.205316	22	CCCACGAGAACACTCCCCACAGCAGATGCAGAAGACGAAC	GCCTCACCTAATCAGTTGAAGG	+
M68	ATOH1_HUMAN.H11MO.0.B	-20	0.0011539	0.88735	0.205316	9	CCCACGAGAACACTCCCCACAGCAGATGCAGAAGACGAAC	AGCAGATGG	+
M68	OLIG2_HUMAN.H11MO.0.B	-11	0.00122028	0.938392	0.205316	18	CCCACGAGAACACTCCCCACAGCAGATGCAGAAGACGAAC	CAGAAGGGAAACAGCTGG	-
M68	LYL1_HUMAN.H11MO.0.A	-15	0.00152395	1.17192	0.215021	14	CCCACGAGAACACTCCCCACAGCAGATGCAGAAGACGAAC	CAGGAAACAGCTGG	-
M68	ITF2_HUMAN.H11MO.0.C	-20	0.00166992	1.28417	0.215021	10	CCCACGAGAACACTCCCCACAGCAGATGCAGAAGACGAAC	GGCAGCTGGG	+
M68	TAL1_HUMAN.H11MO.1.A	-15	0.00170394	1.31033	0.215021	15	CCCACGAGAACACTCCCCACAGCAGATGCAGAAGACGAAC	CAGGAAGCAGATGTG	+
M68	ASCL2_HUMAN.H11MO.0.D	-20	0.00209715	1.61271	0.233375	9	CCCACGAGAACACTCCCCACAGCAGATGCAGAAGACGAAC	AGCAGCTGG	-
M68	TFCP2_HUMAN.H11MO.0.D	-10	0.00215762	1.65921	0.233375	16	CCCACGAGAACACTCCCCACAGCAGATGCAGAAGACGAAC	GCCTGAACTGGCCAGA	+
M68	NKX25_HUMAN.H11MO.0.B	-29	0.00281178	2.16226	0.247071	8	CCCACGAGAACACTCCCCACAGCAGATGCAGAAGACGAAC	TGGAGAGG	+
M68	BHE41_HUMAN.H11MO.0.D	-15	0.0029215	2.24663	0.247071	20	CCCACGAGAACACTCCCCACAGCAGATGCAGAAGACGAAC	ACCGGGTCACGTGCAGAAGG	+
M68	RFX5_HUMAN.H11MO.0.A	-13	0.0029215	2.24663	0.247071	20	CCCACGAGAACACTCCCCACAGCAGATGCAGAAGACGAAC	TCTGCCTAGCAACAGCTGAC	-
M68	MAFA_HUMAN.H11MO.0.D	-16	0.00319338	2.45571	0.250645	21	CCCACGAGAACACTCCCCACAGCAGATGCAGAAGACGAAC	CGAAGGCTGCGGGGTCAGCAC	-
M68	GATA1_HUMAN.H11MO.0.A	-12	0.00331041	2.54571	0.250645	19	CCCACGAGAACACTCCCCACAGCAGATGCAGAAGACGAAC	CTGGCGGGGACAGATAAGA	+
M68	TFE2_HUMAN.H11MO.0.A	-19	0.00351927	2.70632	0.250651	11	CCCACGAGAACACTCCCCACAGCAGATGCAGAAGACGAAC	CTGCAGCTGTG	-
M68	PTF1A_HUMAN.H11MO.0.B	-11	0.00369598	2.84221	0.250651	18	CCCACGAGAACACTCCCCACAGCAGATGCAGAAGACGAAC	GGGAAAGGGGGCAGCTGG	-
M68	NR1D1_HUMAN.H11MO.0.B	0	0.00380706	2.92763	0.250651	19	CCCACGAGAACACTCCCCACAGCAGATGCAGAAGACGAAC	CCTTCTGACCCACTTCCCT	-
M68	NGN2_HUMAN.H11MO.0.D	-18	0.00403682	3.10431	0.25073	12	CCCACGAGAACACTCCCCACAGCAGATGCAGAAGACGAAC	GGAGCAGATGGC	+
M68	NDF2_HUMAN.H11MO.0.B	-20	0.0041394	3.1832	0.25073	9	CCCACGAGAACACTCCCCACAGCAGATGCAGAAGACGAAC	AACAGATGG	+
M68	BHA15_HUMAN.H11MO.0.B	-18	0.00514232	3.95444	0.288405	11	CCCACGAGAACACTCCCCACAGCAGATGCAGAAGACGAAC	GCAGCAGCTGG	+
M68	MYOG_HUMAN.H11MO.0.B	-18	0.00534473	4.1101	0.289052	13	CCCACGAGAACACTCCCCACAGCAGATGCAGAAGACGAAC	GGGACAGCTGCGG	-
M68	RFX1_HUMAN.H11MO.0.B	-10	0.00611739	4.70427	0.312542	22	CCCACGAGAACACTCCCCACAGCAGATGCAGAAGACGAAC	CCGTCGCCATGGCAACCGGGGC	-
M68	MYOD1_HUMAN.H11MO.1.A	-20	0.00619188	4.76155	0.312542	11	CCCACGAGAACACTCCCCACAGCAGATGCAGAAGACGAAC	GACAGCTGCAG	-
M68	ZFX_HUMAN.H11MO.1.A	-17	0.00711964	5.47501	0.332971	17	CCCACGAGAACACTCCCCACAGCAGATGCAGAAGACGAAC	GGGGGCGGAGGCCGGGG	+
M68	ZN341_HUMAN.H11MO.0.C	-13	0.00738144	5.67633	0.332971	22	CCCACGAGAACACTCCCCACAGCAGATGCAGAAGACGAAC	GGGGGGGGGGGGAGGGAAGAGC	+
M68	ZN335_HUMAN.H11MO.0.A	-10	0.00888449	6.83217	0.38439	22	CCCACGAGAACACTCCCCACAGCAGATGCAGAAGACGAAC	GGCTGTCCTCGGCGCTGCCTGA	+
M68	ID4_HUMAN.H11MO.0.D	-20	0.0106447	8.18578	0.443038	11	CCCACGAGAACACTCCCCACAGCAGATGCAGAAGACGAAC	GACAGGTGTAA	+
M68	PAX5_HUMAN.H11MO.0.A	-15	0.0108874	8.37243	0.443038	21	CCCACGAGAACACTCCCCACAGCAGATGCAGAAGACGAAC	GCCTGGGCAGCAGAGCGTGAC	+
M68	MNX1_HUMAN.H11MO.0.D	-18	0.0111177	8.54955	0.443038	19	CCCACGAGAACACTCCCCACAGCAGATGCAGAAGACGAAC	TTAAGGGTTATTAAAATAG	-
M68	ZN554_HUMAN.H11MO.0.C	-21	0.0117086	9.00394	0.447626	19	CCCACGAGAACACTCCCCACAGCAGATGCAGAAGACGAAC	GCTGAGCCATGTGGGGTGCT	+
M69	MAF_HUMAN.H11MO.0.A	1	0.000176811	0.135968	0.108	18	AAACTGAATGCCAAGCTTACAAAACAAACTTTTCCAACAA	GAATCTGCTGACTCAGCAA	+
M69	MNX1_HUMAN.H11MO.0.D	-15	0.000211813	0.162884	0.108	19	AAACTGAATGCCAAGCTTACAAAACAAACTTTTCCAACAA	CTATTTTAATAACCCTTAA	+
M69	IRX2_HUMAN.H11MO.0.D	-10	0.000211813	0.162884	0.108	19	AAACTGAATGCCAAGCTTACAAAACAAACTTTTCCAACAA	CCAACATGCCCACCCATGT	-
M69	HXC10_HUMAN.H11MO.0.D	-19	0.000509032	0.391446	0.157627	19	AAACTGAATGCCAAGCTTACAAAACAAACTTTTCCAACAA	TTTTTAATTTTTTTATTAC	+
M69	FOXD3_HUMAN.H11MO.0.D	-2	0.00051524	0.396219	0.157627	15	AAACTGAATGCCAAGCTTACAAAACAAACTTTTCCAACAA	TTTGTTTACTTAGCA	+
M69	Z324A_HUMAN.H11MO.0.C	-16	0.00149457	1.14932	0.381028	23	AAACTGAATGCCAAGCTTACAAAACAAACTTTTCCAACAA	TATCAAACCATCCTTTGCTGCCA	+
M69	ZN394_HUMAN.H11MO.0.C	3	0.00223783	1.72089	0.418187	17	AAACTGAATGCCAAGCTTACAAAACAAACTTTTCCAACAA	ATTCCATTCTATTCCATTCT	-
M69	TLX1_HUMAN.H11MO.0.D	-3	0.00246049	1.89212	0.418187	17	AAACTGAATGCCAAGCTTACAAAACAAACTTTTCCAACAA	CTGGCAAGTTGCCAAGG	+
M69	PROX1_HUMAN.H11MO.0.D	-19	0.0031489	2.42151	0.443678	17	AAACTGAATGCCAAGCTTACAAAACAAACTTTTCCAACAA	CCCAACCCGCCTTACCC	-
M69	ZN667_HUMAN.H11MO.0.C	-22	0.00326508	2.51084	0.443678	18	AAACTGAATGCCAAGCTTACAAAACAAACTTTTCCAACAA	GCTGAGCTTTTAAGGCCAC	-
M69	BRAC_HUMAN.H11MO.0.A	-2	0.00350366	2.69431	0.443678	20	AAACTGAATGCCAAGCTTACAAAACAAACTTTTCCAACAA	ATTTCACACCTCCCTGCTAA	-
M69	RXRA_HUMAN.H11MO.0.A	-21	0.00436262	3.35485	0.450246	19	AAACTGAATGCCAAGCTTACAAAACAAACTTTTCCAACAA	CTCTGACCTCTGCCTCCCCC	-
M69	NKX61_HUMAN.H11MO.0.B	-1	0.00475658	3.65781	0.454744	19	AAACTGAATGCCAAGCTTACAAAACAAACTTTTCCAACAA	CATTAAATTCCCATTAATC	-
M70	ZN589_HUMAN.H11MO.0.D	-20	0.000539779	0.41509	0.443798	16	CACTTGGGCCTATTTCCAGAGCAACTAGGAGAGCCGGACC	CCCACGGTTACTGCCG	+
M70	RXRA_HUMAN.H11MO.0.A	-13	0.000598898	0.460552	0.443798	20	CACTTGGGCCTATTTCCAGAGCAACTAGGAGAGCCGGACC	GGGGGAGGCAGAGGTCAGAG	+
M70	NR1D1_HUMAN.H11MO.0.B	-18	0.00154841	1.19073	0.443798	19	CACTTGGGCCTATTTCCAGAGCAACTAGGAGAGCCGGACC	AGGGAAGTGGGTCAGAAGG	+
M70	TLX1_HUMAN.H11MO.0.D	-2	0.00159486	1.22645	0.443798	17	CACTTGGGCCTATTTCCAGAGCAACTAGGAGAGCCGGACC	CCTTGGCAACTTGCCAG	-
M70	ZN341_HUMAN.H11MO.0.C	-12	0.00184412	1.41813	0.443798	22	CACTTGGGCCTATTTCCAGAGCAACTAGGAGAGCCGGACC	GGGGGGGGGGGGAGGGAAGAGC	+
M70	THAP1_HUMAN.H11MO.0.C	-13	0.00197758	1.52076	0.443798	22	CACTTGGGCCTATTTCCAGAGCAACTAGGAGAGCCGGACC	GCCCGCAGCCAAGATGGCGGCG	-
M70	LYL1_HUMAN.H11MO.0.A	-23	0.00203457	1.56458	0.443798	14	CACTTGGGCCTATTTCCAGAGCAACTAGGAGAGCCGGACC	CAGGAAACAGCTGG	-
M71	MNX1_HUMAN.H11MO.0.D	-18	0.000212973	0.163776	0.14852	19	GGATGCGCAGGTCAAAATACATCTTTTTCAGCCCTCAGAT	CTATTTTAATAACCCTTAA	+
M71	IRX2_HUMAN.H11MO.0.D	-3	0.000322294	0.247844	0.14852	19	GGATGCGCAGGTCAAAATACATCTTTTTCAGCCCTCAGAT	CCAACATGCCCACCCATGT	-
M71	HXC10_HUMAN.H11MO.0.D	-10	0.000411284	0.316277	0.14852	19	GGATGCGCAGGTCAAAATACATCTTTTTCAGCCCTCAGAT	TTTTTAATTTTTTTATTAC	+
M72	MNX1_HUMAN.H11MO.0.D	-6	0.000110792	0.0851987	0.170363	19	GTTTGACAAGCAAGATAAATCTCTGCTTGAAGCTGCGTGC	CTATTTTAATAACCCTTAA	+
M72	IRX2_HUMAN.H11MO.0.D	-9	0.00049863	0.383446	0.324346	19	GTTTGACAAGCAAGATAAATCTCTGCTTGAAGCTGCGTGC	CCAACATGCCCACCCATGT	-
M73	MNX1_HUMAN.H11MO.0.D	-3	9.3912e-05	0.0722183	0.144313	19	TCACTGAGATAGTCCCTCGGAAATTGGTGCAGAGCTATCG	CTATTTTAATAACCCTTAA	+
M73	IRX2_HUMAN.H11MO.0.D	-11	0.000592733	0.455811	0.303614	19	TCACTGAGATAGTCCCTCGGAAATTGGTGCAGAGCTATCG	CCAACATGCCCACCCATGT	-
M73	ZN394_HUMAN.H11MO.0.C	1	0.00151768	1.16709	0.466438	19	TCACTGAGATAGTCCCTCGGAAATTGGTGCAGAGCTATCG	ATTCCATTCTATTCCATTCT	-
M74	MNX1_HUMAN.H11MO.0.D	-2	6.14744e-05	0.0472738	0.0943431	19	GTGCAATATTCATTGAAATGTGCTAACTAAGTTCAGGTAG	TTAAGGGTTATTAAAATAG	-
M74	IRX2_HUMAN.H11MO.0.D	-2	0.000371116	0.285388	0.189847	19	GTGCAATATTCATTGAAATGTGCTAACTAAGTTCAGGTAG	CCAACATGCCCACCCATGT	-
M74	ZN394_HUMAN.H11MO.0.C	-4	0.00142657	1.09703	0.437863	20	GTGCAATATTCATTGAAATGTGCTAACTAAGTTCAGGTAG	AGAATGGAATAGAATGGAAT	+
M75	MNX1_HUMAN.H11MO.0.D	-17	0.000451124	0.346914	0.400634	19	TTGCAGAATTTCAACTCAGAAATGAAGATCCTTGTGCAGA	CTATTTTAATAACCCTTAA	+
M75	IRX2_HUMAN.H11MO.0.D	-16	0.00057219	0.440014	0.400634	19	TTGCAGAATTTCAACTCAGAAATGAAGATCCTTGTGCAGA	CCAACATGCCCACCCATGT	-
M75	ZN394_HUMAN.H11MO.0.C	-4	0.00157083	1.20797	0.483188	20	TTGCAGAATTTCAACTCAGAAATGAAGATCCTTGTGCAGA	AGAATGGAATAGAATGGAAT	+
M78	TLX1_HUMAN.H11MO.0.D	-11	0.000153424	0.117983	0.233018	17	TATGGCTCGAGACGACGCCCCGTGCCAAAGCCACATGGCC	CCTTGGCAACTTGCCAG	-
M78	PAX8_HUMAN.H11MO.0.D	-1	0.00135053	1.03855	0.3544	14	TATGGCTCGAGACGACGCCCCGTGCCAAAGCCACATGGCC	GTCACTGAAGCGGG	+
M78	PATZ1_HUMAN.H11MO.0.C	-18	0.0013598	1.04569	0.3544	22	TATGGCTCGAGACGACGCCCCGTGCCAAAGCCACATGGCC	CCTCCCCCCCCGCCCCCTCCCC	-
M78	BHE41_HUMAN.H11MO.0.D	-11	0.00168725	1.29749	0.3544	20	TATGGCTCGAGACGACGCCCCGTGCCAAAGCCACATGGCC	ACCGGGTCACGTGCAGAAGG	+
M78	HEY2_HUMAN.H11MO.0.D	-25	0.00187092	1.43874	0.3544	15	TATGGCTCGAGACGACGCCCCGTGCCAAAGCCACATGGCC	TAATGCCACGTGCCCCC	-
M78	MCR_HUMAN.H11MO.0.D	-25	0.00239982	1.84546	0.3544	15	TATGGCTCGAGACGACGCCCCGTGCCAAAGCCACATGGCC	TACAACAACCTGTTCTT	-
M78	MXI1_HUMAN.H11MO.0.A	-23	0.00279788	2.15157	0.3544	15	TATGGCTCGAGACGACGCCCCGTGCCAAAGCCACATGGCC	CCCGCCGCCACGTGC	-
M78	KLF6_HUMAN.H11MO.0.A	1	0.00295679	2.27377	0.3544	18	TATGGCTCGAGACGACGCCCCGTGCCAAAGCCACATGGCC	GGAAGGGCGGGGCCGGGGG	+
M78	MYCN_HUMAN.H11MO.0.A	-28	0.00298859	2.29823	0.3544	12	TATGGCTCGAGACGACGCCCCGTGCCAAAGCCACATGGCC	GGCCACGTGGGC	+
M78	CLOCK_HUMAN.H11MO.0.C	-27	0.00305051	2.34584	0.3544	13	TATGGCTCGAGACGACGCCCCGTGCCAAAGCCACATGGCC	CAGACACGTGAACA	+
M78	OLIG2_HUMAN.H11MO.0.B	-20	0.00305829	2.35183	0.3544	18	TATGGCTCGAGACGACGCCCCGTGCCAAAGCCACATGGCC	CAGAAGGGAAACAGCTGG	-
M78	STF1_HUMAN.H11MO.0.B	-30	0.00366757	2.82036	0.3544	10	TATGGCTCGAGACGACGCCCCGTGCCAAAGCCACATGGCC	GCTCAAGGCCA	+
M78	USF2_HUMAN.H11MO.0.A	-22	0.00371561	2.8573	0.3544	18	TATGGCTCGAGACGACGCCCCGTGCCAAAGCCACATGGCC	CGCCGCGGCCACGTGACCC	-
M78	THAP1_HUMAN.H11MO.0.C	-21	0.00374195	2.87756	0.3544	19	TATGGCTCGAGACGACGCCCCGTGCCAAAGCCACATGGCC	GCCCGCAGCCAAGATGGCGGCG	-
M78	RARG_HUMAN.H11MO.0.B	-23	0.00386466	2.97193	0.3544	17	TATGGCTCGAGACGACGCCCCGTGCCAAAGCCACATGGCC	CCCAGGTCACTCTGACCT	-
M78	MAFA_HUMAN.H11MO.0.D	-24	0.00396687	3.05052	0.3544	16	TATGGCTCGAGACGACGCCCCGTGCCAAAGCCACATGGCC	CGAAGGCTGCGGGGTCAGCAC	-
M78	RARA_HUMAN.H11MO.2.A	-3	0.0053646	4.12538	0.434307	17	TATGGCTCGAGACGACGCCCCGTGCCAAAGCCACATGGCC	AGGTCACCGAGAGGTCA	+
M78	ZN589_HUMAN.H11MO.0.D	-24	0.00543319	4.17812	0.434307	16	TATGGCTCGAGACGACGCCCCGTGCCAAAGCCACATGGCC	CCCACGGTTACTGCCG	+
M78	NR2C2_HUMAN.H11MO.0.B	-29	0.00674449	5.18651	0.490156	11	TATGGCTCGAGACGACGCCCCGTGCCAAAGCCACATGGCC	GGTTCCGGGTCA	+
M78	ZFX_HUMAN.H11MO.1.A	-6	0.00677732	5.21176	0.490156	17	TATGGCTCGAGACGACGCCCCGTGCCAAAGCCACATGGCC	GGGGGCGGAGGCCGGGG	+
M80	IRX2_HUMAN.H11MO.0.D	-19	0.000270806	0.20825	0.415871	19	GACGCTGCAGCATTGCGAGCATCGTGGGGACACGAAGGTT	ACATGGGTGGGCATGTTGG	+
M80	RXRA_HUMAN.H11MO.0.A	-24	0.000728357	0.560106	0.433427	16	GACGCTGCAGCATTGCGAGCATCGTGGGGACACGAAGGTT	GGGGGAGGCAGAGGTCAGAG	+
M81	MNX1_HUMAN.H11MO.0.D	-4	0.000184542	0.141913	0.182329	19	GTTGCAAAGATTTCAGACAAAAACTCTGTCTCTCCTGCGC	TTAAGGGTTATTAAAATAG	-
M81	HXC10_HUMAN.H11MO.0.D	-11	0.000238394	0.183325	0.182329	19	GTTGCAAAGATTTCAGACAAAAACTCTGTCTCTCCTGCGC	GTAATAAAAAAATTAAAAA	-
M81	ZN563_HUMAN.H11MO.0.C	-5	0.000446678	0.343496	0.227754	21	GTTGCAAAGATTTCAGACAAAAACTCTGTCTCTCCTGCGC	GCAGCTGCCAGTGAGGATCCC	-
M81	NR1D1_HUMAN.H11MO.0.B	-5	0.00129538	0.99615	0.311141	19	GTTGCAAAGATTTCAGACAAAAACTCTGTCTCTCCTGCGC	AGGGAAGTGGGTCAGAAGG	+
M81	BRAC_HUMAN.H11MO.0.A	0	0.00138896	1.06811	0.311141	20	GTTGCAAAGATTTCAGACAAAAACTCTGTCTCTCCTGCGC	ATTTCACACCTCCCTGCTAA	-
M81	ZN394_HUMAN.H11MO.0.C	-9	0.00149518	1.1498	0.311141	20	GTTGCAAAGATTTCAGACAAAAACTCTGTCTCTCCTGCGC	ATTCCATTCTATTCCATTCT	-
M81	TLX1_HUMAN.H11MO.0.D	0	0.00157739	1.21302	0.311141	17	GTTGCAAAGATTTCAGACAAAAACTCTGTCTCTCCTGCGC	CTGGCAAGTTGCCAAGG	+
M81	GATA1_HUMAN.H11MO.0.A	-3	0.00236244	1.81672	0.353563	19	GTTGCAAAGATTTCAGACAAAAACTCTGTCTCTCCTGCGC	CTGGCGGGGACAGATAAGA	+
M81	IRX2_HUMAN.H11MO.0.D	-4	0.00254254	1.95521	0.353563	19	GTTGCAAAGATTTCAGACAAAAACTCTGTCTCTCCTGCGC	CCAACATGCCCACCCATGT	-
M81	MAF_HUMAN.H11MO.0.A	-8	0.00339888	2.61374	0.399931	19	GTTGCAAAGATTTCAGACAAAAACTCTGTCTCTCCTGCGC	TTGCTGAGTCAGCAGATTC	-
M81	FOXD3_HUMAN.H11MO.0.D	-9	0.00383784	2.9513	0.419325	15	GTTGCAAAGATTTCAGACAAAAACTCTGTCTCTCCTGCGC	TGCTAAGTAAACAAA	-
M81	LYL1_HUMAN.H11MO.0.A	-13	0.00461816	3.55137	0.44151	14	GTTGCAAAGATTTCAGACAAAAACTCTGTCTCTCCTGCGC	CAGGAAACAGCTGG	-
M83	LYL1_HUMAN.H11MO.0.A	-9	0.000171693	0.132032	0.22528	14	CTGACATTGCCTTCTGTTCTCAGTTCCGCATCCACTTCTT	CCAGCTGTTTCCTG	+
M83	GATA1_HUMAN.H11MO.0.A	6	0.000296065	0.227674	0.22528	13	CTGACATTGCCTTCTGTTCTCAGTTCCGCATCCACTTCTT	TCTTATCTGTCCCCGCCAG	-
M83	GATA2_HUMAN.H11MO.0.A	6	0.000628263	0.483135	0.227952	13	CTGACATTGCCTTCTGTTCTCAGTTCCGCATCCACTTCTT	CCTTATCTCCACCCCCCAG	-
M83	RXRA_HUMAN.H11MO.0.A	-11	0.000748943	0.575937	0.227952	20	CTGACATTGCCTTCTGTTCTCAGTTCCGCATCCACTTCTT	CTCTGACCTCTGCCTCCCCC	-
M83	ZN394_HUMAN.H11MO.0.C	0	0.000748943	0.575937	0.227952	20	CTGACATTGCCTTCTGTTCTCAGTTCCGCATCCACTTCTT	ATTCCATTCTATTCCATTCT	-
M83	TLX1_HUMAN.H11MO.0.D	-12	0.00125463	0.964812	0.318222	17	CTGACATTGCCTTCTGTTCTCAGTTCCGCATCCACTTCTT	CCTTGGCAACTTGCCAG	-
M83	IRX2_HUMAN.H11MO.0.D	-9	0.00150922	1.16059	0.328111	19	CTGACATTGCCTTCTGTTCTCAGTTCCGCATCCACTTCTT	ACATGGGTGGGCATGTTGG	+
M83	TAL1_HUMAN.H11MO.0.A	6	0.00190142	1.46219	0.361704	13	CTGACATTGCCTTCTGTTCTCAGTTCCGCATCCACTTCTT	CCTTATCTGCCCCCCCCAG	-
M83	MNX1_HUMAN.H11MO.0.D	-6	0.00321742	2.4742	0.436271	19	CTGACATTGCCTTCTGTTCTCAGTTCCGCATCCACTTCTT	CTATTTTAATAACCCTTAA	+
M83	COT2_HUMAN.H11MO.1.A	-11	0.00333526	2.56482	0.436271	17	CTGACATTGCCTTCTGTTCTCAGTTCCGCATCCACTTCTT	CCCTGACCTTTGACCCC	-
M83	THA_HUMAN.H11MO.0.C	5	0.00333526	2.56482	0.436271	12	CTGACATTGCCTTCTGTTCTCAGTTCCGCATCCACTTCTT	CTGACCTGAAGTGACCC	-
M83	SOX18_HUMAN.H11MO.0.D	-8	0.00346338	2.66334	0.436271	19	CTGACATTGCCTTCTGTTCTCAGTTCCGCATCCACTTCTT	GAACCCATTGTTCTTTTCC	+
M83	NR1D1_HUMAN.H11MO.0.B	-9	0.00431051	3.31478	0.459227	19	CTGACATTGCCTTCTGTTCTCAGTTCCGCATCCACTTCTT	CCTTCTGACCCACTTCCCT	-
M83	SMAD3_HUMAN.H11MO.0.B	-4	0.00466317	3.58598	0.459227	12	CTGACATTGCCTTCTGTTCTCAGTTCCGCATCCACTTCTT	CTCTGTCACCTG	+
M83	ANDR_HUMAN.H11MO.2.A	-11	0.00512992	3.94491	0.459227	12	CTGACATTGCCTTCTGTTCTCAGTTCCGCATCCACTTCTT	CTCTGTTCTTTT	+
M83	ZN667_HUMAN.H11MO.0.C	-5	0.00574153	4.41524	0.460122	19	CTGACATTGCCTTCTGTTCTCAGTTCCGCATCCACTTCTT	GTGGCCTTAAAAGCTCAGC	+
M83	RFX5_HUMAN.H11MO.0.A	-8	0.00584989	4.49857	0.460122	20	CTGACATTGCCTTCTGTTCTCAGTTCCGCATCCACTTCTT	GTCAGCTGTTGCTAGGCAGA	+
M83	PAX8_HUMAN.H11MO.0.D	-24	0.00604696	4.65011	0.460122	14	CTGACATTGCCTTCTGTTCTCAGTTCCGCATCCACTTCTT	CCCGCTTCAGTGAC	-
M84	MNX1_HUMAN.H11MO.0.D	-15	6.29303e-05	0.0483934	0.0963877	19	TACAGATAAAATTGAAGACTCTGATACTTGCTAATGGTGA	CTATTTTAATAACCCTTAA	+
M84	RXRA_HUMAN.H11MO.0.A	-18	0.000125888	0.096808	0.0964088	20	TACAGATAAAATTGAAGACTCTGATACTTGCTAATGGTGA	CTCTGACCTCTGCCTCCCCC	-
M84	NR1D1_HUMAN.H11MO.0.B	-10	0.00029173	0.22434	0.148281	19	TACAGATAAAATTGAAGACTCTGATACTTGCTAATGGTGA	CCTTCTGACCCACTTCCCT	-
M84	BRAC_HUMAN.H11MO.0.A	-14	0.000387244	0.297791	0.148281	20	TACAGATAAAATTGAAGACTCTGATACTTGCTAATGGTGA	ATTTCACACCTCCCTGCTAA	-
M84	ZN394_HUMAN.H11MO.0.C	-7	0.000568949	0.437522	0.174287	20	TACAGATAAAATTGAAGACTCTGATACTTGCTAATGGTGA	AGAATGGAATAGAATGGAAT	+
M84	MAF_HUMAN.H11MO.0.A	-7	0.00119604	0.919757	0.261704	19	TACAGATAAAATTGAAGACTCTGATACTTGCTAATGGTGA	GAATCTGCTGACTCAGCAA	+
M84	IRX2_HUMAN.H11MO.0.D	-18	0.00149608	1.15049	0.286436	19	TACAGATAAAATTGAAGACTCTGATACTTGCTAATGGTGA	CCAACATGCCCACCCATGT	-
M84	HXC10_HUMAN.H11MO.0.D	-16	0.00308463	2.37208	0.429509	19	TACAGATAAAATTGAAGACTCTGATACTTGCTAATGGTGA	TTTTTAATTTTTTTATTAC	+
M84	PO3F3_HUMAN.H11MO.0.D	-7	0.00361264	2.77812	0.443058	17	TACAGATAAAATTGAAGACTCTGATACTTGCTAATGGTGA	AAATTTGCATAATTTAT	-
M84	ZN563_HUMAN.H11MO.0.C	-1	0.00376047	2.8918	0.443058	21	TACAGATAAAATTGAAGACTCTGATACTTGCTAATGGTGA	GCAGCTGCCAGTGAGGATCCC	-
M84	TLX1_HUMAN.H11MO.0.D	-20	0.00419254	3.22406	0.458681	17	TACAGATAAAATTGAAGACTCTGATACTTGCTAATGGTGA	CTGGCAAGTTGCCAAGG	+
M85	IRX2_HUMAN.H11MO.0.D	-19	0.000136914	0.105287	0.136671	19	ATTTGGAATACTGATATACAAAAGTTATCCCAGGTTCGAT	ACATGGGTGGGCATGTTGG	+
M85	MNX1_HUMAN.H11MO.0.D	-17	0.000449712	0.345829	0.224537	19	ATTTGGAATACTGATATACAAAAGTTATCCCAGGTTCGAT	TTAAGGGTTATTAAAATAG	-
M85	NR1H3_HUMAN.H11MO.0.B	-18	0.000730591	0.561824	0.224537	19	ATTTGGAATACTGATATACAAAAGTTATCCCAGGTTCGAT	CAGAGGTCACTGCAGGTCA	+
M85	HXC10_HUMAN.H11MO.0.D	-4	0.000926279	0.712308	0.237233	19	ATTTGGAATACTGATATACAAAAGTTATCCCAGGTTCGAT	GTAATAAAAAAATTAAAAA	-
M86	MNX1_HUMAN.H11MO.0.D	0	2.59578e-05	0.0199615	0.0398628	19	GAATTCTGTCGACTAGTCACAGTACCGAATCTGCCATGTA	CTATTTTAATAACCCTTAA	+
M86	IRX2_HUMAN.H11MO.0.D	-6	0.0011324	0.870813	0.423943	19	GAATTCTGTCGACTAGTCACAGTACCGAATCTGCCATGTA	ACATGGGTGGGCATGTTGG	+
M86	TLX1_HUMAN.H11MO.0.D	-13	0.00138031	1.06146	0.423943	17	GAATTCTGTCGACTAGTCACAGTACCGAATCTGCCATGTA	CTGGCAAGTTGCCAAGG	+
M86	HXC10_HUMAN.H11MO.0.D	-4	0.00204291	1.571	0.452026	19	GAATTCTGTCGACTAGTCACAGTACCGAATCTGCCATGTA	TTTTTAATTTTTTTATTAC	+
M86	ZN394_HUMAN.H11MO.0.C	-10	0.00206045	1.58448	0.452026	20	GAATTCTGTCGACTAGTCACAGTACCGAATCTGCCATGTA	AGAATGGAATAGAATGGAAT	+
M87	MNX1_HUMAN.H11MO.0.D	-10	0.00028101	0.216096	0.275963	19	AACATCCTAGACCTTGTTCTAGAAATATGCTGATGTTTGT	CTATTTTAATAACCCTTAA	+
M87	IRX2_HUMAN.H11MO.0.D	-20	0.000497049	0.382231	0.275963	19	AACATCCTAGACCTTGTTCTAGAAATATGCTGATGTTTGT	ACATGGGTGGGCATGTTGG	+
M87	TLX1_HUMAN.H11MO.0.D	-18	0.00081387	0.625866	0.31287	17	AACATCCTAGACCTTGTTCTAGAAATATGCTGATGTTTGT	CTGGCAAGTTGCCAAGG	+
M87	ZN394_HUMAN.H11MO.0.C	-2	0.00139022	1.06908	0.356287	20	AACATCCTAGACCTTGTTCTAGAAATATGCTGATGTTTGT	ATTCCATTCTATTCCATTCT	-
M88	MNX1_HUMAN.H11MO.0.D	-11	0.000126787	0.0974991	0.115513	19	ATTGGAGAATGCAATTTATGCCACTATGAGCACCTGGGTT	CTATTTTAATAACCCTTAA	+
M88	IRX2_HUMAN.H11MO.0.D	-20	0.000150538	0.115764	0.115513	19	ATTGGAGAATGCAATTTATGCCACTATGAGCACCTGGGTT	CCAACATGCCCACCCATGT	-
M91	MNX1_HUMAN.H11MO.0.D	-21	4.07846e-05	0.0313633	0.0410791	19	TTTTGGAGCAAATGTCTCCTGTACACATTGATCAAAATCC	TTAAGGGTTATTAAAATAG	-
M91	TLX1_HUMAN.H11MO.0.D	-17	0.000387902	0.298297	0.198304	17	TTTTGGAGCAAATGTCTCCTGTACACATTGATCAAAATCC	CCTTGGCAACTTGCCAG	-
M91	NR1D1_HUMAN.H11MO.0.B	-15	0.000572012	0.439877	0.219319	19	TTTTGGAGCAAATGTCTCCTGTACACATTGATCAAAATCC	CCTTCTGACCCACTTCCCT	-
M91	RARG_HUMAN.H11MO.0.B	-16	0.000815791	0.627343	0.250231	18	TTTTGGAGCAAATGTCTCCTGTACACATTGATCAAAATCC	CCCAGGTCACTCTGACCT	-
M91	ZN394_HUMAN.H11MO.0.C	-14	0.0015453	1.18833	0.338567	20	TTTTGGAGCAAATGTCTCCTGTACACATTGATCAAAATCC	ATTCCATTCTATTCCATTCT	-
M91	IRX2_HUMAN.H11MO.0.D	-8	0.00179919	1.38358	0.34492	19	TTTTGGAGCAAATGTCTCCTGTACACATTGATCAAAATCC	CCAACATGCCCACCCATGT	-
M91	GATA1_HUMAN.H11MO.0.A	-9	0.00320855	2.46738	0.492086	19	TTTTGGAGCAAATGTCTCCTGTACACATTGATCAAAATCC	TCTTATCTGTCCCCGCCAG	-
M91	GATA2_HUMAN.H11MO.0.A	-9	0.00320855	2.46738	0.492086	19	TTTTGGAGCAAATGTCTCCTGTACACATTGATCAAAATCC	CCTTATCTCCACCCCCCAG	-
M92	MNX1_HUMAN.H11MO.0.D	-21	0.000159868	0.122939	0.164817	19	CTTTCACTAGGATAGATCTGACTGAGTCCTTGTAGAACCA	TTAAGGGTTATTAAAATAG	-
M92	IRX2_HUMAN.H11MO.0.D	-17	0.000429864	0.330566	0.164817	19	CTTTCACTAGGATAGATCTGACTGAGTCCTTGTAGAACCA	ACATGGGTGGGCATGTTGG	+
M92	GATA1_HUMAN.H11MO.0.A	8	0.0014754	1.13458	0.438518	11	CTTTCACTAGGATAGATCTGACTGAGTCCTTGTAGAACCA	TCTTATCTGTCCCCGCCAG	-
M92	GATA2_HUMAN.H11MO.0.A	8	0.00212809	1.6365	0.438518	11	CTTTCACTAGGATAGATCTGACTGAGTCCTTGTAGAACCA	CCTTATCTCCACCCCCCAG	-
M92	HXC10_HUMAN.H11MO.0.D	-2	0.00228742	1.75903	0.438518	19	CTTTCACTAGGATAGATCTGACTGAGTCCTTGTAGAACCA	GTAATAAAAAAATTAAAAA	-
M92	TLX1_HUMAN.H11MO.0.D	0	0.00267503	2.0571	0.455845	17	CTTTCACTAGGATAGATCTGACTGAGTCCTTGTAGAACCA	CTGGCAAGTTGCCAAGG	+
M93	MNX1_HUMAN.H11MO.0.D	-8	0.000130501	0.100355	0.200538	19	AGCATGAATCATTTGAATATGTCGCAAACTGGATCTATGT	CTATTTTAATAACCCTTAA	+
M93	IRX2_HUMAN.H11MO.0.D	-13	0.00038281	0.294381	0.294129	19	AGCATGAATCATTTGAATATGTCGCAAACTGGATCTATGT	CCAACATGCCCACCCATGT	-
M94	FOXD3_HUMAN.H11MO.0.D	-5	0.000454637	0.349616	0.392124	15	CTCAGTAAGAAGAAGACATACACCCACCTTTGCATGCCAA	TGCTAAGTAAACAAA	-
M94	Z324A_HUMAN.H11MO.0.C	-16	0.000514348	0.395534	0.392124	23	CTCAGTAAGAAGAAGACATACACCCACCTTTGCATGCCAA	TATCAAACCATCCTTTGCTGCCA	+
M95	MNX1_HUMAN.H11MO.0.D	-9	0.000233338	0.179437	0.250441	19	CATGTGGTGTCAGTGTTTGAGTGAGTATTCGGAGATCTCT	TTAAGGGTTATTAAAATAG	-
M95	IRX2_HUMAN.H11MO.0.D	-4	0.000325671	0.250441	0.250441	19	CATGTGGTGTCAGTGTTTGAGTGAGTATTCGGAGATCTCT	ACATGGGTGGGCATGTTGG	+
M95	HXC10_HUMAN.H11MO.0.D	-6	0.000574906	0.442103	0.294735	19	CATGTGGTGTCAGTGTTTGAGTGAGTATTCGGAGATCTCT	TTTTTAATTTTTTTATTAC	+
M96	ZN816_HUMAN.H11MO.1.C	-13	0.000655393	0.503997	0.423237	14	TACAACAGATAACAATGGGAAAATGATAAACCAAAAAAAG	AAGGGGGACATGCA	+
M96	BRAC_HUMAN.H11MO.0.A	-3	0.000911454	0.700908	0.423237	20	TACAACAGATAACAATGGGAAAATGATAAACCAAAAAAAG	TTAGCAGGGAGGTGTGAAAT	+
M96	IRF3_HUMAN.H11MO.0.B	-6	0.000911454	0.700908	0.423237	20	TACAACAGATAACAATGGGAAAATGATAAACCAAAAAAAG	GAAAGGGAAAGGGAAAGTGA	+
M96	SOX8_HUMAN.H11MO.0.D	-13	0.00150429	1.1568	0.423237	16	TACAACAGATAACAATGGGAAAATGATAAACCAAAAAAAG	TCACTGCAATTGATGC	+
M96	NFAC1_HUMAN.H11MO.0.B	-15	0.00164011	1.26124	0.423237	15	TACAACAGATAACAATGGGAAAATGATAAACCAAAAAAAG	ATGGAAAAAAAGAAA	+
M96	BC11A_HUMAN.H11MO.0.A	-12	0.00191977	1.4763	0.423237	17	TACAACAGATAACAATGGGAAAATGATAAACCAAAAAAAG	AAAAGAGGAAGTGAAAA	+
M96	PRDM1_HUMAN.H11MO.0.A	-12	0.00224978	1.73008	0.423237	14	TACAACAGATAACAATGGGAAAATGATAAACCAAAAAAAG	GAAAGTGAAAGTGA	+
M96	NKX61_HUMAN.H11MO.0.B	-9	0.00232959	1.79145	0.423237	19	TACAACAGATAACAATGGGAAAATGATAAACCAAAAAAAG	GATTAATGGGAATTTAATG	+
M96	SUH_HUMAN.H11MO.0.A	-11	0.00279951	2.15283	0.423237	11	TACAACAGATAACAATGGGAAAATGATAAACCAAAAAAAG	GGCGTGGGAAA	+
M96	ZN394_HUMAN.H11MO.0.C	-18	0.00325986	2.50683	0.423237	20	TACAACAGATAACAATGGGAAAATGATAAACCAAAAAAAG	AGAATGGAATAGAATGGAAT	+
M96	NR1D1_HUMAN.H11MO.0.B	-8	0.00340446	2.61803	0.423237	19	TACAACAGATAACAATGGGAAAATGATAAACCAAAAAAAG	AGGGAAGTGGGTCAGAAGG	+
M96	NFAC1_HUMAN.H11MO.1.B	-13	0.00359459	2.76424	0.423237	10	TACAACAGATAACAATGGGAAAATGATAAACCAAAAAAAG	AATGGAAAAT	+
M96	SPI1_HUMAN.H11MO.0.A	-11	0.00400703	3.08141	0.438098	17	TACAACAGATAACAATGGGAAAATGATAAACCAAAAAAAG	AAAAAGAGGAAGTGAAA	+
M96	REL_HUMAN.H11MO.0.B	-12	0.00479035	3.68378	0.487408	15	TACAACAGATAACAATGGGAAAATGATAAACCAAAAAAAG	TGAAGGGAAATTCCA	+
M96	SPIB_HUMAN.H11MO.0.A	-11	0.00519111	3.99196	0.487408	17	TACAACAGATAACAATGGGAAAATGATAAACCAAAAAAAG	AAAAAGAGGAAGTGAAA	+
M96	Z354A_HUMAN.H11MO.0.C	-1	0.00541561	4.1646	0.487408	24	TACAACAGATAACAATGGGAAAATGATAAACCAAAAAAAG	ACATTAAATGTAAATGGACTAAAT	-
M96	NFAC4_HUMAN.H11MO.0.C	-16	0.00573177	4.40773	0.487408	10	TACAACAGATAACAATGGGAAAATGATAAACCAAAAAAAG	AGGAAAATTT	+
M97	MNX1_HUMAN.H11MO.0.D	-13	0.000141341	0.108691	0.153061	19	AACATCTGTCTAATCTAGTAGTGAACCTTGCATATAGTGG	CTATTTTAATAACCCTTAA	+
M97	IRX2_HUMAN.H11MO.0.D	-3	0.000199339	0.153292	0.153061	19	AACATCTGTCTAATCTAGTAGTGAACCTTGCATATAGTGG	ACATGGGTGGGCATGTTGG	+
M98	MNX1_HUMAN.H11MO.0.D	-3	0.00037887	0.291351	0.228017	19	AACAGGAGCCGTATCGAGCTGGGTACTAATGTTAAGGATC	TTAAGGGTTATTAAAATAG	-
M98	IRX2_HUMAN.H11MO.0.D	-13	0.000444766	0.342025	0.228017	19	AACAGGAGCCGTATCGAGCTGGGTACTAATGTTAAGGATC	CCAACATGCCCACCCATGT	-
M98	GATA1_HUMAN.H11MO.0.A	-28	0.00152037	1.16917	0.467667	12	AACAGGAGCCGTATCGAGCTGGGTACTAATGTTAAGGATC	CTGGCGGGGACAGATAAGA	+
M99	IRX2_HUMAN.H11MO.0.D	-18	6.86313e-05	0.0527775	0.0818272	19	GAATATTGTTGTGCCACTGTACAGACGGCCATTTACGATG	ACATGGGTGGGCATGTTGG	+
M99	MNX1_HUMAN.H11MO.0.D	-1	0.000106429	0.0818438	0.0818272	19	GAATATTGTTGTGCCACTGTACAGACGGCCATTTACGATG	TTAAGGGTTATTAAAATAG	-
M99	ZN394_HUMAN.H11MO.0.C	-12	0.000974281	0.749222	0.299628	20	GAATATTGTTGTGCCACTGTACAGACGGCCATTTACGATG	AGAATGGAATAGAATGGAAT	+
M99	HXC10_HUMAN.H11MO.0.D	-7	0.0017463	1.3429	0.383609	19	GAATATTGTTGTGCCACTGTACAGACGGCCATTTACGATG	GTAATAAAAAAATTAAAAA	-
M100	IRX2_HUMAN.H11MO.0.D	-9	0.00010452	0.0803758	0.160752	19	GATCTGTGTGCCTGTCTATGTGTGTAGGTATACGAGCAAG	ACATGGGTGGGCATGTTGG	+
M100	TLX1_HUMAN.H11MO.0.D	-11	0.000531235	0.40852	0.285789	17	GATCTGTGTGCCTGTCTATGTGTGTAGGTATACGAGCAAG	CTGGCAAGTTGCCAAGG	+
M100	ZN667_HUMAN.H11MO.0.C	-21	0.000557456	0.428684	0.285789	19	GATCTGTGTGCCTGTCTATGTGTGTAGGTATACGAGCAAG	GCTGAGCTTTTAAGGCCAC	-
M101	IRX2_HUMAN.H11MO.0.D	-9	1.64946e-05	0.0126843	0.025225	19	TGCTGTACGCCTCAGAGACACACTCAGTAAACTTATCTAC	CCAACATGCCCACCCATGT	-
M101	MNX1_HUMAN.H11MO.0.D	-19	0.00028614	0.220041	0.218796	19	TGCTGTACGCCTCAGAGACACACTCAGTAAACTTATCTAC	CTATTTTAATAACCCTTAA	+
M101	RXRA_HUMAN.H11MO.0.A	-1	0.000962232	0.739956	0.407273	20	TGCTGTACGCCTCAGAGACACACTCAGTAAACTTATCTAC	CTCTGACCTCTGCCTCCCCC	-
M102	MNX1_HUMAN.H11MO.0.D	-1	0.00025657	0.197302	0.233878	19	GGCAGTGAATCAACCCATATCTGATGCTTAAAATCCTTTA	CTATTTTAATAACCCTTAA	+
M102	IRX2_HUMAN.H11MO.0.D	-1	0.000388037	0.2984	0.233878	19	GGCAGTGAATCAACCCATATCTGATGCTTAAAATCCTTTA	CCAACATGCCCACCCATGT	-
M102	ZN394_HUMAN.H11MO.0.C	0	0.0011208	0.861899	0.344464	20	GGCAGTGAATCAACCCATATCTGATGCTTAAAATCCTTTA	AGAATGGAATAGAATGGAAT	+
M102	ZN563_HUMAN.H11MO.0.C	-16	0.00173565	1.33472	0.444525	21	GGCAGTGAATCAACCCATATCTGATGCTTAAAATCCTTTA	GCAGCTGCCAGTGAGGATCCC	-
M103	MNX1_HUMAN.H11MO.0.D	-16	1.86942e-05	0.0143758	0.0285442	19	ATGTGTTCCCGTTCACAGATACTATTGCCCCTGGACCCTG	CTATTTTAATAACCCTTAA	+
M103	ZN350_HUMAN.H11MO.1.D	-9	0.000631348	0.485506	0.447108	24	ATGTGTTCCCGTTCACAGATACTATTGCCCCTGGACCCTG	GGGCAACAAATCCCTGCGCCCCGT	-
M103	IRX2_HUMAN.H11MO.0.D	-3	0.00113243	0.87084	0.447108	19	ATGTGTTCCCGTTCACAGATACTATTGCCCCTGGACCCTG	CCAACATGCCCACCCATGT	-
M103	RFX5_HUMAN.H11MO.0.A	-3	0.00161033	1.23835	0.447108	20	ATGTGTTCCCGTTCACAGATACTATTGCCCCTGGACCCTG	TCTGCCTAGCAACAGCTGAC	-
M103	PAX8_HUMAN.H11MO.0.D	-6	0.00182253	1.40153	0.447108	14	ATGTGTTCCCGTTCACAGATACTATTGCCCCTGGACCCTG	CCCGCTTCAGTGAC	-
M103	PAX2_HUMAN.H11MO.0.D	-3	0.00202028	1.5536	0.447108	18	ATGTGTTCCCGTTCACAGATACTATTGCCCCTGGACCCTG	TGTCACGCATGACTGAAC	-
M103	RARA_HUMAN.H11MO.2.A	-1	0.00204974	1.57625	0.447108	17	ATGTGTTCCCGTTCACAGATACTATTGCCCCTGGACCCTG	TGACCTCTCGGTGACCT	-
M103	RXRA_HUMAN.H11MO.0.A	9	0.00251835	1.93661	0.480659	11	ATGTGTTCCCGTTCACAGATACTATTGCCCCTGGACCCTG	CTCTGACCTCTGCCTCCCCC	-
M105	TLX1_HUMAN.H11MO.0.D	-25	0.000272164	0.209294	0.417043	15	ACATGGTGCGCAGACATTCGTCAAATACTGTCTCCATCTG	CCTTGGCAACTTGCCAG	-
M106	IRX2_HUMAN.H11MO.0.D	-4	0.000150425	0.115677	0.12626	19	GTCAATATCAGGTAAACTCACGTACAATTGAGTTGTTACC	CCAACATGCCCACCCATGT	-
M106	MNX1_HUMAN.H11MO.0.D	-21	0.00016422	0.126285	0.12626	19	GTCAATATCAGGTAAACTCACGTACAATTGAGTTGTTACC	TTAAGGGTTATTAAAATAG	-
M106	GATA1_HUMAN.H11MO.0.A	8	0.000455275	0.350106	0.140014	11	GTCAATATCAGGTAAACTCACGTACAATTGAGTTGTTACC	TCTTATCTGTCCCCGCCAG	-
M106	HXC10_HUMAN.H11MO.0.D	-20	0.00101797	0.782821	0.223618	19	GTCAATATCAGGTAAACTCACGTACAATTGAGTTGTTACC	TTTTTAATTTTTTTATTAC	+
M106	GATA2_HUMAN.H11MO.0.A	8	0.00101797	0.782821	0.223618	11	GTCAATATCAGGTAAACTCACGTACAATTGAGTTGTTACC	CCTTATCTCCACCCCCCAG	-
M107	MNX1_HUMAN.H11MO.0.D	-20	5e-05	0.03845	0.0767839	19	GGATATCTATCTGCCTACATAATTCTTCGAAATTACACTA	CTATTTTAATAACCCTTAA	+
M107	IRX2_HUMAN.H11MO.0.D	-5	0.000171729	0.132059	0.13186	19	GGATATCTATCTGCCTACATAATTCTTCGAAATTACACTA	CCAACATGCCCACCCATGT	-
M107	ZN394_HUMAN.H11MO.0.C	-6	0.000886872	0.682004	0.337887	20	GGATATCTATCTGCCTACATAATTCTTCGAAATTACACTA	ATTCCATTCTATTCCATTCT	-
M107	SPIC_HUMAN.H11MO.0.D	-15	0.000962152	0.739895	0.337887	13	GGATATCTATCTGCCTACATAATTCTTCGAAATTACACTA	CCTCCCCTTCCTC	-
M107	RXRA_HUMAN.H11MO.0.A	-8	0.00212842	1.63676	0.495018	20	GGATATCTATCTGCCTACATAATTCTTCGAAATTACACTA	CTCTGACCTCTGCCTCCCCC	-
M107	HME2_HUMAN.H11MO.0.D	-26	0.00225641	1.73518	0.495018	11	GGATATCTATCTGCCTACATAATTCTTCGAAATTACACTA	CCCTAATTACC	-
M108	ZN394_HUMAN.H11MO.0.C	-5	5.26134e-05	0.0404597	0.0441634	20	ATAATATCTCTGACCTTTTTATAAAGAGAGTATATGAAAT	ATTCCATTCTATTCCATTCT	-
M108	MNX1_HUMAN.H11MO.0.D	-1	5.77432e-05	0.0444045	0.0441634	19	ATAATATCTCTGACCTTTTTATAAAGAGAGTATATGAAAT	CTATTTTAATAACCCTTAA	+
M108	HXC10_HUMAN.H11MO.0.D	-6	0.000140731	0.108222	0.0538171	19	ATAATATCTCTGACCTTTTTATAAAGAGAGTATATGAAAT	TTTTTAATTTTTTTATTAC	+
M108	GATA1_HUMAN.H11MO.0.A	-15	0.000683112	0.525313	0.174153	19	ATAATATCTCTGACCTTTTTATAAAGAGAGTATATGAAAT	CTGGCGGGGACAGATAAGA	+
M108	FOXD3_HUMAN.H11MO.0.D	-18	0.000952534	0.732499	0.205498	15	ATAATATCTCTGACCTTTTTATAAAGAGAGTATATGAAAT	TGCTAAGTAAACAAA	-
M108	IRX2_HUMAN.H11MO.0.D	0	0.00127417	0.979834	0.205498	19	ATAATATCTCTGACCTTTTTATAAAGAGAGTATATGAAAT	CCAACATGCCCACCCATGT	-
M108	ZN713_HUMAN.H11MO.0.D	-5	0.00127417	0.979834	0.205498	19	ATAATATCTCTGACCTTTTTATAAAGAGAGTATATGAAAT	TTTCGTGTCATTTTTCTAT	-
M108	RXRA_HUMAN.H11MO.0.A	-7	0.00134343	1.0331	0.205498	20	ATAATATCTCTGACCTTTTTATAAAGAGAGTATATGAAAT	CTCTGACCTCTGCCTCCCCC	-
M108	GATA5_HUMAN.H11MO.0.D	-22	0.00174994	1.34571	0.218705	17	ATAATATCTCTGACCTTTTTATAAAGAGAGTATATGAAAT	TAAGAGATAACTTAGAT	+
M108	GATA2_HUMAN.H11MO.0.A	-15	0.00185871	1.42935	0.218705	19	ATAATATCTCTGACCTTTTTATAAAGAGAGTATATGAAAT	CTGGGGGGTGGAGATAAGG	+
M108	TLX1_HUMAN.H11MO.0.D	-9	0.0022212	1.7081	0.24269	17	ATAATATCTCTGACCTTTTTATAAAGAGAGTATATGAAAT	CTGGCAAGTTGCCAAGG	+
M108	ZN264_HUMAN.H11MO.0.C	-16	0.00255988	1.96855	0.261048	24	ATAATATCTCTGACCTTTTTATAAAGAGAGTATATGAAAT	TCTTATAAGGGCACTAATCCCATT	+
M108	BARH2_HUMAN.H11MO.0.D	-18	0.00535527	4.11821	0.481864	18	ATAATATCTCTGACCTTTTTATAAAGAGAGTATATGAAAT	CAATTAGGACCAATTAGC	-
M109	Z354A_HUMAN.H11MO.0.C	-6	0.000528308	0.406269	0.449186	24	AAGGCGCCCTGAAAAGTGAGTGCACCAATTCATAGTGACG	ACATTAAATGTAAATGGACTAAAT	-
M109	NR1D1_HUMAN.H11MO.0.B	-15	0.000584235	0.449277	0.449186	19	AAGGCGCCCTGAAAAGTGAGTGCACCAATTCATAGTGACG	CCTTCTGACCCACTTCCCT	-
M110	ZN563_HUMAN.H11MO.0.C	-11	0.000440955	0.339094	0.203065	21	GCGGAAAACAGGGAGAAAAAGCCACCCCCAGCCAGAAACA	GGGATCCTCACTGGCAGCTGC	+
M110	MAF_HUMAN.H11MO.0.A	-19	0.000486116	0.373823	0.203065	19	GCGGAAAACAGGGAGAAAAAGCCACCCCCAGCCAGAAACA	TTGCTGAGTCAGCAGATTC	-
M110	ZN554_HUMAN.H11MO.0.C	-12	0.000594529	0.457192	0.203065	20	GCGGAAAACAGGGAGAAAAAGCCACCCCCAGCCAGAAACA	AGCACCCCACATGGCTCAGC	-
M110	MAFA_HUMAN.H11MO.0.D	-13	0.000604294	0.464702	0.203065	21	GCGGAAAACAGGGAGAAAAAGCCACCCCCAGCCAGAAACA	CGAAGGCTGCGGGGTCAGCAC	-
M110	ZBT17_HUMAN.H11MO.0.A	-16	0.000675729	0.519635	0.203065	19	GCGGAAAACAGGGAGAAAAAGCCACCCCCAGCCAGAAACA	CTTCCCCTCCCCCACCCTC	-
M110	TFCP2_HUMAN.H11MO.0.D	-26	0.000982079	0.755219	0.234507	14	GCGGAAAACAGGGAGAAAAAGCCACCCCCAGCCAGAAACA	GCCTGAACTGGCCAGA	+
M110	MAFF_HUMAN.H11MO.0.B	-15	0.00123534	0.949974	0.234507	18	GCGGAAAACAGGGAGAAAAAGCCACCCCCAGCCAGAAACA	AAAAATGCTGACTCAGCA	-
M110	TAF1_HUMAN.H11MO.0.A	-18	0.00127488	0.980382	0.234507	16	GCGGAAAACAGGGAGAAAAAGCCACCCCCAGCCAGAAACA	CCGCCGCCGCCATCTT	-
M110	ZN394_HUMAN.H11MO.0.C	-18	0.00140464	1.08017	0.234507	20	GCGGAAAACAGGGAGAAAAAGCCACCCCCAGCCAGAAACA	ATTCCATTCTATTCCATTCT	-
M110	NR1D1_HUMAN.H11MO.0.B	-4	0.00189281	1.45557	0.250829	19	GCGGAAAACAGGGAGAAAAAGCCACCCCCAGCCAGAAACA	AGGGAAGTGGGTCAGAAGG	+
M110	BATF_HUMAN.H11MO.0.A	-22	0.00199654	1.53534	0.250829	18	GCGGAAAACAGGGAGAAAAAGCCACCCCCAGCCAGAAACA	ATGAGTCATATCGAAAGT	-
M110	SPIC_HUMAN.H11MO.0.D	-22	0.00200321	1.54047	0.250829	13	GCGGAAAACAGGGAGAAAAAGCCACCCCCAGCCAGAAACA	CCTCCCCTTCCTC	-
M110	RFX5_HUMAN.H11MO.0.A	-20	0.00220635	1.69668	0.255014	20	GCGGAAAACAGGGAGAAAAAGCCACCCCCAGCCAGAAACA	GTCAGCTGTTGCTAGGCAGA	+
M110	GATA1_HUMAN.H11MO.0.A	-28	0.0023801	1.8303	0.255447	12	GCGGAAAACAGGGAGAAAAAGCCACCCCCAGCCAGAAACA	CTGGCGGGGACAGATAAGA	+
M110	BRAC_HUMAN.H11MO.0.A	-18	0.00255785	1.96698	0.256222	20	GCGGAAAACAGGGAGAAAAAGCCACCCCCAGCCAGAAACA	ATTTCACACCTCCCTGCTAA	-
M110	TAL1_HUMAN.H11MO.0.A	-28	0.00321437	2.47185	0.284106	12	GCGGAAAACAGGGAGAAAAAGCCACCCCCAGCCAGAAACA	CTGGGGGGGGCAGATAAGG	+
M110	IRX2_HUMAN.H11MO.0.D	-13	0.00372759	2.86652	0.287064	19	GCGGAAAACAGGGAGAAAAAGCCACCCCCAGCCAGAAACA	CCAACATGCCCACCCATGT	-
M110	ZNF41_HUMAN.H11MO.0.C	-7	0.0038521	2.96226	0.287064	24	GCGGAAAACAGGGAGAAAAAGCCACCCCCAGCCAGAAACA	CACAAGGGAGTAAGGCACCATGAG	+
M110	LYL1_HUMAN.H11MO.0.A	-1	0.00388947	2.991	0.287064	14	GCGGAAAACAGGGAGAAAAAGCCACCCCCAGCCAGAAACA	CAGGAAACAGCTGG	-
M110	GATA2_HUMAN.H11MO.0.A	-28	0.00401204	3.08526	0.287064	12	GCGGAAAACAGGGAGAAAAAGCCACCCCCAGCCAGAAACA	CTGGGGGGTGGAGATAAGG	+
M110	ZN335_HUMAN.H11MO.0.A	-11	0.00486957	3.7447	0.322321	22	GCGGAAAACAGGGAGAAAAAGCCACCCCCAGCCAGAAACA	TCAGGCAGCGCCGAGGACAGCC	-
M110	TLX1_HUMAN.H11MO.0.D	-18	0.00493381	3.7941	0.322321	17	GCGGAAAACAGGGAGAAAAAGCCACCCCCAGCCAGAAACA	CCTTGGCAACTTGCCAG	-
M110	PTF1A_HUMAN.H11MO.0.B	-14	0.00539113	4.14578	0.328049	18	GCGGAAAACAGGGAGAAAAAGCCACCCCCAGCCAGAAACA	GGGAAAGGGGGCAGCTGG	-
M110	PROX1_HUMAN.H11MO.0.D	-15	0.00574702	4.41946	0.332126	17	GCGGAAAACAGGGAGAAAAAGCCACCCCCAGCCAGAAACA	CCCAACCCGCCTTACCC	-
M110	PURA_HUMAN.H11MO.0.D	-16	0.00619886	4.76693	0.34497	17	GCGGAAAACAGGGAGAAAAAGCCACCCCCAGCCAGAAACA	CCCTGCCCCCCCCTTCC	-
M110	PATZ1_HUMAN.H11MO.0.C	-19	0.00725603	5.57989	0.38938	21	GCGGAAAACAGGGAGAAAAAGCCACCCCCAGCCAGAAACA	CCTCCCCCCCCGCCCCCTCCCC	-
M110	OLIG2_HUMAN.H11MO.1.B	-24	0.00799275	6.14642	0.414125	10	GCGGAAAACAGGGAGAAAAAGCCACCCCCAGCCAGAAACA	CCATCTGTTT	+
M110	OSR2_HUMAN.H11MO.0.C	-18	0.00890767	6.84999	0.419858	16	GCGGAAAACAGGGAGAAAAAGCCACCCCCAGCCAGAAACA	GCTGCTGCTTCTGCTG	+
M110	PAX8_HUMAN.H11MO.0.D	-21	0.00894168	6.87615	0.419858	14	GCGGAAAACAGGGAGAAAAAGCCACCCCCAGCCAGAAACA	CCCGCTTCAGTGAC	-
M110	HME2_HUMAN.H11MO.0.D	-10	0.00933427	7.17805	0.42501	11	GCGGAAAACAGGGAGAAAAAGCCACCCCCAGCCAGAAACA	GGTAATTAGGG	+
M110	RXRA_HUMAN.H11MO.0.A	-1	0.0104271	8.01844	0.44764	20	GCGGAAAACAGGGAGAAAAAGCCACCCCCAGCCAGAAACA	GGGGGAGGCAGAGGTCAGAG	+
M110	RARG_HUMAN.H11MO.0.B	-12	0.0110881	8.52671	0.44985	18	GCGGAAAACAGGGAGAAAAAGCCACCCCCAGCCAGAAACA	AGGTCAGAGTGACCTGGG	+
M110	Z324A_HUMAN.H11MO.0.C	-17	0.0113767	8.74872	0.44985	23	GCGGAAAACAGGGAGAAAAAGCCACCCCCAGCCAGAAACA	TATCAAACCATCCTTTGCTGCCA	+
M110	BHE23_HUMAN.H11MO.0.D	-21	0.0121978	9.38015	0.463063	12	GCGGAAAACAGGGAGAAAAAGCCACCCCCAGCCAGAAACA	CCACCATATGCT	-
M110	ZN350_HUMAN.H11MO.1.D	-9	0.0127205	9.78209	0.463063	24	GCGGAAAACAGGGAGAAAAAGCCACCCCCAGCCAGAAACA	GGGCAACAAATCCCTGCGCCCCGT	-
M110	ZN418_HUMAN.H11MO.0.C	-23	0.0129257	9.93986	0.463063	17	GCGGAAAACAGGGAGAAAAAGCCACCCCCAGCCAGAAACA	GGAAGAGGCTAAAAGCA	-
M110	ZN589_HUMAN.H11MO.0.D	-24	0.0129436	9.95365	0.463063	16	GCGGAAAACAGGGAGAAAAAGCCACCCCCAGCCAGAAACA	CCCACGGTTACTGCCG	+
M110	P73_HUMAN.H11MO.0.A	-25	0.0132763	10.2095	0.463919	15	GCGGAAAACAGGGAGAAAAAGCCACCCCCAGCCAGAAACA	AGACATGCCCAGACATGCC	+
M110	VEZF1_HUMAN.H11MO.0.C	-13	0.0137728	10.5913	0.464712	22	GCGGAAAACAGGGAGAAAAAGCCACCCCCAGCCAGAAACA	CCCCTCCCCCTCCCCCCTCCCC	-
M110	RARG_HUMAN.H11MO.2.D	-3	0.0145131	11.1606	0.464712	20	GCGGAAAACAGGGAGAAAAAGCCACCCCCAGCCAGAAACA	GTGACCTCTGGGTGACCCCC	-
M110	THAP1_HUMAN.H11MO.0.C	-22	0.0146602	11.2737	0.464712	18	GCGGAAAACAGGGAGAAAAAGCCACCCCCAGCCAGAAACA	CGCCGCCATCTTGGCTGCGGGC	+
M110	ZN214_HUMAN.H11MO.0.C	-27	0.0146602	11.2737	0.464712	13	GCGGAAAACAGGGAGAAAAAGCCACCCCCAGCCAGAAACA	TCATCAAAGGCCTCAAAAAGGA	-
M110	EGR1_HUMAN.H11MO.0.A	-18	0.0159885	12.2951	0.464712	17	GCGGAAAACAGGGAGAAAAAGCCACCCCCAGCCAGAAACA	CCCCCGCCCACGCCCTC	-
M110	MNX1_HUMAN.H11MO.0.D	-2	0.0162266	12.4783	0.464712	19	GCGGAAAACAGGGAGAAAAAGCCACCCCCAGCCAGAAACA	TTAAGGGTTATTAAAATAG	-
M110	EGR2_HUMAN.H11MO.0.A	-19	0.0167873	12.9094	0.464712	18	GCGGAAAACAGGGAGAAAAAGCCACCCCCAGCCAGAAACA	CCCCTCCCACACCCCCCC	-
M110	MCR_HUMAN.H11MO.0.D	-19	0.0171491	13.1877	0.464712	17	GCGGAAAACAGGGAGAAAAAGCCACCCCCAGCCAGAAACA	TACAACAACCTGTTCTT	-
M110	MYOD1_HUMAN.H11MO.0.A	-30	0.0172556	13.2695	0.464712	10	GCGGAAAACAGGGAGAAAAAGCCACCCCCAGCCAGAAACA	GGCAGGAACAGCTGC	-
M110	SMAD3_HUMAN.H11MO.0.B	-22	0.0185827	14.2901	0.4754	12	GCGGAAAACAGGGAGAAAAAGCCACCCCCAGCCAGAAACA	CTCTGTCACCTG	+
M110	BHE41_HUMAN.H11MO.0.D	-24	0.0187946	14.453	0.4754	16	GCGGAAAACAGGGAGAAAAAGCCACCCCCAGCCAGAAACA	GCCTCTGCACGTGACCCGGT	-
M110	MAFB_HUMAN.H11MO.0.B	-22	0.0191827	14.7515	0.4754	11	GCGGAAAACAGGGAGAAAAAGCCACCCCCAGCCAGAAACA	CTGAGTCAGCA	-
M110	KLF6_HUMAN.H11MO.0.A	-18	0.0197695	15.2028	0.4754	19	GCGGAAAACAGGGAGAAAAAGCCACCCCCAGCCAGAAACA	CCCCCGGCCCCGCCCTTCC	-
M110	ZFX_HUMAN.H11MO.1.A	-19	0.0211102	16.2338	0.4754	17	GCGGAAAACAGGGAGAAAAAGCCACCCCCAGCCAGAAACA	CCCCGGCCTCCGCCCCC	-
M110	ZN341_HUMAN.H11MO.0.C	0	0.0211881	16.2936	0.4754	22	GCGGAAAACAGGGAGAAAAAGCCACCCCCAGCCAGAAACA	GGGGGGGGGGGGAGGGAAGAGC	+
M110	MAZ_HUMAN.H11MO.0.A	-13	0.0211881	16.2936	0.4754	22	GCGGAAAACAGGGAGAAAAAGCCACCCCCAGCCAGAAACA	CCCCCCCCCCCCCCCCTCCCCC	-
M110	AP2A_HUMAN.H11MO.0.A	-21	0.0215147	16.5448	0.4754	15	GCGGAAAACAGGGAGAAAAAGCCACCCCCAGCCAGAAACA	ATGGCCTCAGGGCAT	-
M110	TAL1_HUMAN.H11MO.1.A	-20	0.0215147	16.5448	0.4754	15	GCGGAAAACAGGGAGAAAAAGCCACCCCCAGCCAGAAACA	CACATCTGCTTCCTG	-
M110	FOXD3_HUMAN.H11MO.0.D	-5	0.023135	17.7908	0.489604	15	GCGGAAAACAGGGAGAAAAAGCCACCCCCAGCCAGAAACA	TGCTAAGTAAACAAA	-
M110	TBX21_HUMAN.H11MO.0.A	-18	0.0236392	18.1785	0.493325	13	GCGGAAAACAGGGAGAAAAAGCCACCCCCAGCCAGAAACA	TTCACACCTCCAC	-
M111	MNX1_HUMAN.H11MO.0.D	-11	0.000325797	0.250538	0.230522	19	AAATTCAGTGAATACCATGCTGCCTCTAGAGAAACAGTCG	CTATTTTAATAACCCTTAA	+
M111	IRX2_HUMAN.H11MO.0.D	-11	0.000449653	0.345783	0.230522	19	AAATTCAGTGAATACCATGCTGCCTCTAGAGAAACAGTCG	ACATGGGTGGGCATGTTGG	+
M111	TLX1_HUMAN.H11MO.0.D	-9	0.00176243	1.35531	0.496896	17	AAATTCAGTGAATACCATGCTGCCTCTAGAGAAACAGTCG	CCTTGGCAACTTGCCAG	-
M111	ZN394_HUMAN.H11MO.0.C	-1	0.00193848	1.49069	0.496896	20	AAATTCAGTGAATACCATGCTGCCTCTAGAGAAACAGTCG	ATTCCATTCTATTCCATTCT	-
M113	IRX2_HUMAN.H11MO.0.D	-21	9.46254e-05	0.0727669	0.143486	19	GGAACTGGCTATTCATTGACCCCTACTTTTCAGCACATTG	CCAACATGCCCACCCATGT	-
M113	MNX1_HUMAN.H11MO.0.D	-7	0.00028104	0.216119	0.143486	19	GGAACTGGCTATTCATTGACCCCTACTTTTCAGCACATTG	CTATTTTAATAACCCTTAA	+
M113	Z324A_HUMAN.H11MO.0.C	-13	0.00151188	1.16264	0.486165	23	GGAACTGGCTATTCATTGACCCCTACTTTTCAGCACATTG	TATCAAACCATCCTTTGCTGCCA	+
M113	ZN394_HUMAN.H11MO.0.C	-1	0.00237932	1.82969	0.486165	20	GGAACTGGCTATTCATTGACCCCTACTTTTCAGCACATTG	AGAATGGAATAGAATGGAAT	+
M113	BRAC_HUMAN.H11MO.0.A	-13	0.00237932	1.82969	0.486165	20	GGAACTGGCTATTCATTGACCCCTACTTTTCAGCACATTG	ATTTCACACCTCCCTGCTAA	-
M113	PAX8_HUMAN.H11MO.0.D	-11	0.00252002	1.93789	0.486165	14	GGAACTGGCTATTCATTGACCCCTACTTTTCAGCACATTG	GTCACTGAAGCGGG	+
M113	HXC10_HUMAN.H11MO.0.D	0	0.00253929	1.95271	0.486165	19	GGAACTGGCTATTCATTGACCCCTACTTTTCAGCACATTG	GTAATAAAAAAATTAAAAA	-
M114	SRF_HUMAN.H11MO.0.A	-3	0.000335991	0.258377	0.254806	18	ACTTTCCCTTGGCTGGTGGATCTAGCTCAGCTCTTGTTTC	TTGCCTTATATGGGCATG	+
M114	SUH_HUMAN.H11MO.0.A	-2	0.000365905	0.281381	0.254806	11	ACTTTCCCTTGGCTGGTGGATCTAGCTCAGCTCTTGTTTC	TTTCCCACGCC	-
M114	SPIC_HUMAN.H11MO.0.D	-1	0.000499191	0.383878	0.254806	13	ACTTTCCCTTGGCTGGTGGATCTAGCTCAGCTCTTGTTTC	CCTCCCCTTCCTC	-
M115	IRX2_HUMAN.H11MO.0.D	-1	0.000418483	0.321813	0.318327	19	CAGGAGTCAAAACCTGTAGTTAGCATGGCTGTTGGCTCTA	ACATGGGTGGGCATGTTGG	+
M115	MNX1_HUMAN.H11MO.0.D	-13	0.000624873	0.480527	0.318327	19	CAGGAGTCAAAACCTGTAGTTAGCATGGCTGTTGGCTCTA	CTATTTTAATAACCCTTAA	+
M116	MNX1_HUMAN.H11MO.0.D	-10	2.12222e-05	0.0163199	0.0324839	19	CTGTTCACCGGTAAAAATGTTTTGATTCATGCATAAACTC	TTAAGGGTTATTAAAATAG	-
M116	PAX8_HUMAN.H11MO.0.D	-21	0.000139441	0.10723	0.0972181	14	CTGTTCACCGGTAAAAATGTTTTGATTCATGCATAAACTC	GTCACTGAAGCGGG	+
M116	HXC10_HUMAN.H11MO.0.D	-10	0.000233788	0.179783	0.0972181	19	CTGTTCACCGGTAAAAATGTTTTGATTCATGCATAAACTC	GTAATAAAAAAATTAAAAA	-
M116	PAX2_HUMAN.H11MO.0.D	-20	0.000554964	0.426767	0.147998	18	CTGTTCACCGGTAAAAATGTTTTGATTCATGCATAAACTC	TGTCACGCATGACTGAAC	-
M116	Z324A_HUMAN.H11MO.0.C	-4	0.000580137	0.446125	0.147998	23	CTGTTCACCGGTAAAAATGTTTTGATTCATGCATAAACTC	TGGCAGCAAAGGATGGTTTGATA	-
M116	PO3F3_HUMAN.H11MO.0.D	-21	0.00110801	0.852062	0.211998	17	CTGTTCACCGGTAAAAATGTTTTGATTCATGCATAAACTC	ATAAATTATGCAAATTT	+
M116	PBX2_HUMAN.H11MO.0.C	-17	0.00160591	1.23494	0.273121	15	CTGTTCACCGGTAAAAATGTTTTGATTCATGCATAAACTC	TAAATTGATTGATGG	+
M116	PBX1_HUMAN.H11MO.1.C	-18	0.00207317	1.59427	0.285219	15	CTGTTCACCGGTAAAAATGTTTTGATTCATGCATAAACTC	AATTTGATTGATGGG	+
M116	IRX2_HUMAN.H11MO.0.D	-1	0.00223606	1.71953	0.285219	19	CTGTTCACCGGTAAAAATGTTTTGATTCATGCATAAACTC	CCAACATGCCCACCCATGT	-
M116	HXC8_HUMAN.H11MO.0.D	-20	0.00319721	2.45865	0.376448	14	CTGTTCACCGGTAAAAATGTTTTGATTCATGCATAAACTC	TTTGATTGATGCCC	+
M116	PAX6_HUMAN.H11MO.0.C	-24	0.00440228	3.38536	0.481312	12	CTGTTCACCGGTAAAAATGTTTTGATTCATGCATAAACTC	AGTCAAGCGGAA	-
M116	ZN394_HUMAN.H11MO.0.C	-7	0.00494013	3.79896	0.498595	20	CTGTTCACCGGTAAAAATGTTTTGATTCATGCATAAACTC	AGAATGGAATAGAATGGAAT	+
M117	MNX1_HUMAN.H11MO.0.D	-21	0.000100293	0.077125	0.154118	19	CAGGGATAGTTACAACCTTTGGACTTTAGAGCACGAATAG	CTATTTTAATAACCCTTAA	+
M117	IRX2_HUMAN.H11MO.0.D	-11	0.000573978	0.441389	0.294008	19	CAGGGATAGTTACAACCTTTGGACTTTAGAGCACGAATAG	ACATGGGTGGGCATGTTGG	+
M118	MNX1_HUMAN.H11MO.0.D	-10	0.000270496	0.208011	0.155949	19	AAGCGGCCACGTACGCAAATCTGGGCTATCAACATGCTTT	CTATTTTAATAACCCTTAA	+
M118	IRX2_HUMAN.H11MO.0.D	-7	0.000270496	0.208011	0.155949	19	AAGCGGCCACGTACGCAAATCTGGGCTATCAACATGCTTT	CCAACATGCCCACCCATGT	-
M118	HXC10_HUMAN.H11MO.0.D	-11	0.00103707	0.797503	0.31852	19	AAGCGGCCACGTACGCAAATCTGGGCTATCAACATGCTTT	TTTTTAATTTTTTTATTAC	+
M118	GATA1_HUMAN.H11MO.0.A	8	0.00233897	1.79867	0.484214	11	AAGCGGCCACGTACGCAAATCTGGGCTATCAACATGCTTT	TCTTATCTGTCCCCGCCAG	-
M118	ZN394_HUMAN.H11MO.0.C	-9	0.00252247	1.93978	0.484214	20	AAGCGGCCACGTACGCAAATCTGGGCTATCAACATGCTTT	AGAATGGAATAGAATGGAAT	+
M119	MNX1_HUMAN.H11MO.0.D	-20	0.000322357	0.247892	0.495784	19	AGTCATGATTCCTGTAAAAGTCTAGACTTCTCAGAATCTG	TTAAGGGTTATTAAAATAG	-
M120	MNX1_HUMAN.H11MO.0.D	-3	0.000320979	0.246833	0.246138	19	GGTGTATATCAGTCCCACTCTAACACAGTTGCGATATCCA	CTATTTTAATAACCCTTAA	+
M120	IRX2_HUMAN.H11MO.0.D	-2	0.000320979	0.246833	0.246138	19	GGTGTATATCAGTCCCACTCTAACACAGTTGCGATATCCA	CCAACATGCCCACCCATGT	-
M120	NR1D1_HUMAN.H11MO.0.B	-15	0.000655244	0.503883	0.334976	19	GGTGTATATCAGTCCCACTCTAACACAGTTGCGATATCCA	CCTTCTGACCCACTTCCCT	-
M122	PAX8_HUMAN.H11MO.0.D	-27	0.000334591	0.257301	0.37039	13	TGAGAAGAACAGGCATCTGAAACTACACACTCTTCAATGA	CCCGCTTCAGTGAC	-
M122	CLOCK_HUMAN.H11MO.0.C	-9	0.000486698	0.374271	0.37039	14	TGAGAAGAACAGGCATCTGAAACTACACACTCTTCAATGA	CAGACACGTGAACA	+
M124	GATA2_HUMAN.H11MO.0.A	-28	0.000225173	0.173158	0.113652	12	TGTATGCTGATCAGTATTCAAAACTGCATTTCGGGAATCT	CTGGGGGGTGGAGATAAGG	+
M124	GATA1_HUMAN.H11MO.0.A	-28	0.000244828	0.188273	0.113652	12	TGTATGCTGATCAGTATTCAAAACTGCATTTCGGGAATCT	CTGGCGGGGACAGATAAGA	+
M124	MNX1_HUMAN.H11MO.0.D	-9	0.000313938	0.241418	0.113652	19	TGTATGCTGATCAGTATTCAAAACTGCATTTCGGGAATCT	CTATTTTAATAACCCTTAA	+
M124	IRX2_HUMAN.H11MO.0.D	0	0.000369797	0.284374	0.113652	19	TGTATGCTGATCAGTATTCAAAACTGCATTTCGGGAATCT	ACATGGGTGGGCATGTTGG	+
M124	ZN394_HUMAN.H11MO.0.C	-12	0.0025104	1.9305	0.483723	20	TGTATGCTGATCAGTATTCAAAACTGCATTTCGGGAATCT	ATTCCATTCTATTCCATTCT	-
M124	TAL1_HUMAN.H11MO.0.A	-28	0.00251827	1.93655	0.483723	12	TGTATGCTGATCAGTATTCAAAACTGCATTTCGGGAATCT	CTGGGGGGGGCAGATAAGG	+
M125	IRX2_HUMAN.H11MO.0.D	-4	2.02898e-05	0.0156028	0.0311178	19	CTGCGGACCTTGACACAGCAAGTTGACTCTCGTAGCAGCC	CCAACATGCCCACCCATGT	-
M125	MNX1_HUMAN.H11MO.0.D	-6	0.000786487	0.604808	0.373818	19	CTGCGGACCTTGACACAGCAAGTTGACTCTCGTAGCAGCC	CTATTTTAATAACCCTTAA	+
M125	SPIC_HUMAN.H11MO.0.D	-3	0.00126023	0.969114	0.373818	13	CTGCGGACCTTGACACAGCAAGTTGACTCTCGTAGCAGCC	CCTCCCCTTCCTC	-
M125	ZN214_HUMAN.H11MO.0.C	-2	0.00146245	1.12462	0.373818	22	CTGCGGACCTTGACACAGCAAGTTGACTCTCGTAGCAGCC	TCATCAAAGGCCTCAAAAAGGA	-
M126	MNX1_HUMAN.H11MO.0.D	-17	2.6116e-05	0.0200832	0.0349572	19	CACTGCAGGAGGAAAAGACAAGAATTTAGAAGCTAAGTGC	TTAAGGGTTATTAAAATAG	-
M126	ZN394_HUMAN.H11MO.0.C	-5	4.57062e-05	0.0351481	0.0349572	20	CACTGCAGGAGGAAAAGACAAGAATTTAGAAGCTAAGTGC	AGAATGGAATAGAATGGAAT	+
M126	TLX1_HUMAN.H11MO.0.D	-1	8.3231e-05	0.0640046	0.042438	17	CACTGCAGGAGGAAAAGACAAGAATTTAGAAGCTAAGTGC	CTGGCAAGTTGCCAAGG	+
M126	HXC10_HUMAN.H11MO.0.D	-12	0.000187638	0.144294	0.0717552	19	CACTGCAGGAGGAAAAGACAAGAATTTAGAAGCTAAGTGC	GTAATAAAAAAATTAAAAA	-
M126	IRX2_HUMAN.H11MO.0.D	-7	0.000487385	0.374799	0.133413	19	CACTGCAGGAGGAAAAGACAAGAATTTAGAAGCTAAGTGC	ACATGGGTGGGCATGTTGG	+
M126	BRAC_HUMAN.H11MO.0.A	-25	0.000523307	0.402423	0.133413	15	CACTGCAGGAGGAAAAGACAAGAATTTAGAAGCTAAGTGC	TTAGCAGGGAGGTGTGAAAT	+
M126	LEF1_HUMAN.H11MO.0.A	-9	0.00137158	1.05475	0.262254	14	CACTGCAGGAGGAAAAGACAAGAATTTAGAAGCTAAGTGC	AGCAAATCAAAGGA	-
M126	SPIC_HUMAN.H11MO.0.D	-9	0.00268418	2.06414	0.361045	13	CACTGCAGGAGGAAAAGACAAGAATTTAGAAGCTAAGTGC	GAGGAAGGGGAGG	+
M126	GATA1_HUMAN.H11MO.0.A	-2	0.00283237	2.1781	0.361045	19	CACTGCAGGAGGAAAAGACAAGAATTTAGAAGCTAAGTGC	CTGGCGGGGACAGATAAGA	+
M126	GATA2_HUMAN.H11MO.0.A	-2	0.00283237	2.1781	0.361045	19	CACTGCAGGAGGAAAAGACAAGAATTTAGAAGCTAAGTGC	CTGGGGGGTGGAGATAAGG	+
M126	ZN214_HUMAN.H11MO.0.C	-1	0.00325723	2.50481	0.383263	22	CACTGCAGGAGGAAAAGACAAGAATTTAGAAGCTAAGTGC	TCATCAAAGGCCTCAAAAAGGA	-
M126	ZN350_HUMAN.H11MO.0.C	-8	0.00374245	2.87795	0.387821	18	CACTGCAGGAGGAAAAGACAAGAATTTAGAAGCTAAGTGC	TAGGTCATAAAAGGACTG	-
M126	ZN563_HUMAN.H11MO.0.C	-19	0.00380304	2.92454	0.387821	21	CACTGCAGGAGGAAAAGACAAGAATTTAGAAGCTAAGTGC	GGGATCCTCACTGGCAGCTGC	+
M126	Z324A_HUMAN.H11MO.0.C	-10	0.00574051	4.41445	0.498753	23	CACTGCAGGAGGAAAAGACAAGAATTTAGAAGCTAAGTGC	TGGCAGCAAAGGATGGTTTGATA	-
M126	DMBX1_HUMAN.H11MO.0.D	-1	0.00586904	4.51329	0.498753	20	CACTGCAGGAGGAAAAGACAAGAATTTAGAAGCTAAGTGC	ACTTAATTAGATTATAATTA	-
M127	MNX1_HUMAN.H11MO.0.D	-19	0.00035047	0.269511	0.436578	19	ATTAAAGGATGCTCTGCTCAAACTCATGGATTCCAAGACA	TTAAGGGTTATTAAAATAG	-
M127	IRX2_HUMAN.H11MO.0.D	-3	0.000568208	0.436952	0.436578	19	ATTAAAGGATGCTCTGCTCAAACTCATGGATTCCAAGACA	CCAACATGCCCACCCATGT	-
# Tomtom (Motif Comparison Tool): Version 5.5.5 compiled on Dec 7 2023 at 04:32:55
# The format of this file is described at http://localhost:8080/meme_5.5.5/doc/tomtom-output-format.html.
# tomtom -o /data/result_enhancer61-HUVEC /data/HUVEC-MOTIF/result_motif_en/motifs_en61.txt /data/HOCOMOCOv11_full_HUMAN_mono_meme_format.meme
