# Supplementary material for: DeepEPI: CNN-transformer-based model for extracting TF interactions through predicting enhancer-promoter interactions
Source: Bioinform Adv. 2025 Sep 17;5(1):vbaf221. doi: 10.1093/bioadv/vbaf221 (PMC12478696; doi:10.1093/bioadv/vbaf221)
Supplement: vbaf221_Supplementary_Data [file vbaf221_supplementary_data.zip › Supplementary_file5/HUVEC/result_enhancer61-HUVEC/tomtom.xml]

<?xml version='1.0' encoding='UTF-8' standalone='yes'?>
<tomtom version="5.5.5" release="Thu Sep 14 08:48:04 2023 +1000">
  <model>
    <command_line>tomtom -o /data/result_enhancer61-HUVEC /data/HUVEC-MOTIF/result_motif_en/motifs_en61.txt /data/HOCOMOCOv11_full_HUMAN_mono_meme_format.meme</command_line>
    <distance_measure value="ed"/>
    <threshold type="qvalue">0.5</threshold>
    <alphabet name="DNA" like="dna">
      <letter id="A" symbol="A" complement="T" name="Adenine" colour="CC0000"/>
      <letter id="C" symbol="C" complement="G" name="Cytosine" colour="0000CC"/>
      <letter id="G" symbol="G" complement="C" name="Guanine" colour="FFB300"/>
      <letter id="T" symbol="T" aliases="U" complement="A" name="Thymine" colour="008000"/>
      <letter id="N" symbol="N" aliases="X." equals="ACGT" name="Any base"/>
      <letter id="V" symbol="V" equals="ACG" name="Not T"/>
      <letter id="H" symbol="H" equals="ACT" name="Not G"/>
      <letter id="D" symbol="D" equals="AGT" name="Not C"/>
      <letter id="B" symbol="B" equals="CGT" name="Not A"/>
      <letter id="M" symbol="M" equals="AC" name="Amino"/>
      <letter id="R" symbol="R" equals="AG" name="Purine"/>
      <letter id="W" symbol="W" equals="AT" name="Weak"/>
      <letter id="S" symbol="S" equals="CG" name="Strong"/>
      <letter id="Y" symbol="Y" equals="CT" name="Pyrimidine"/>
      <letter id="K" symbol="K" equals="GT" name="Keto"/>
    </alphabet>
    <strands>both</strands>
    <background from="--query--" A="0.25" C="0.25" G="0.25" T="0.25"/>
    <host>f5f03e2d8156</host>
    <when>Sat Jan 27 12:01:33 2024</when>
  </model>
  <query_dbs>
    <db source="/data/HUVEC-MOTIF/result_motif_en/motifs_en61.txt" name="motifs_en61.txt" loaded="116" excluded="0" last_mod_date="Sat Jan 27 07:25:15 2024"/>
  </query_dbs>
  <target_dbs>
    <db source="/data/HOCOMOCOv11_full_HUMAN_mono_meme_format.meme" name="HOCOMOCOv11_full_HUMAN_mono_meme_format" loaded="769" excluded="0" last_mod_date="Fri Jan 12 11:21:36 2024"/>
  </target_dbs>
  <queries>
    <motif db="0" id="M0" alt="O0" length="40" nsites="8" evalue="1.3e-003">
      <pos A="0.285273" C="0.0736336" G="0.214727" T="0.426366"/>
      <pos A="0.320547" C="0.0736336" G="0.25" T="0.35582"/>
      <pos A="0.214727" C="0.179453" G="0.426366" T="0.179453"/>
      <pos A="0.391093" C="0.25" G="0.0736336" T="0.285273"/>
      <pos A="0.391093" C="0.285273" G="0.14418" T="0.179453"/>
      <pos A="0.214727" C="0.179453" G="0.214727" T="0.391093"/>
      <pos A="0.108907" C="0.285273" G="0.496914" T="0.108907"/>
      <pos A="0.25" C="0.320547" G="0.35582" T="0.0736336"/>
      <pos A="0.35582" C="0.108907" G="0.214727" T="0.320547"/>
      <pos A="0.391093" C="0.179453" G="0.214727" T="0.214727"/>
      <pos A="0.285273" C="0.35582" G="0.320547" T="0.0383595"/>
      <pos A="0.179453" C="0.67328" G="0.0383595" T="0.108907"/>
      <pos A="0.179453" C="0.532187" G="0.14418" T="0.14418"/>
      <pos A="0.567461" C="0.14418" G="0.00308642" T="0.285273"/>
      <pos A="0.0736336" C="0.320547" G="0.179453" T="0.426366"/>
      <pos A="0.179453" C="0.320547" G="0.320547" T="0.179453"/>
      <pos A="0.14418" C="0.179453" G="0.0736336" T="0.602734"/>
      <pos A="0.108907" C="0.35582" G="0.285273" T="0.25"/>
      <pos A="0.14418" C="0.214727" G="0.0383595" T="0.602734"/>
      <pos A="0.25" C="0.108907" G="0.285273" T="0.35582"/>
      <pos A="0.14418" C="0.496914" G="0.285273" T="0.0736336"/>
      <pos A="0.391093" C="0.214727" G="0.0736336" T="0.320547"/>
      <pos A="0.25" C="0.179453" G="0.426366" T="0.14418"/>
      <pos A="0.108907" C="0.14418" G="0.496914" T="0.25"/>
      <pos A="0.25" C="0.179453" G="0.25" T="0.320547"/>
      <pos A="0.567461" C="0.108907" G="0.179453" T="0.14418"/>
      <pos A="0.108907" C="0.426366" G="0.214727" T="0.25"/>
      <pos A="0.285273" C="0.25" G="0.0736336" T="0.391093"/>
      <pos A="0.108907" C="0.285273" G="0.35582" T="0.25"/>
      <pos A="0.285273" C="0.285273" G="0.25" T="0.179453"/>
      <pos A="0.35582" C="0.214727" G="0.25" T="0.179453"/>
      <pos A="0.108907" C="0.426366" G="0.179453" T="0.285273"/>
      <pos A="0.108907" C="0.25" G="0.35582" T="0.285273"/>
      <pos A="0.179453" C="0.320547" G="0.25" T="0.25"/>
      <pos A="0.25" C="0.426366" G="0.179453" T="0.14418"/>
      <pos A="0.391093" C="0.35582" G="0.14418" T="0.108907"/>
      <pos A="0.108907" C="0.285273" G="0.214727" T="0.391093"/>
      <pos A="0.108907" C="0.25" G="0.638007" T="0.00308642"/>
      <pos A="0.35582" C="0.14418" G="0.108907" T="0.391093"/>
      <pos A="0.46164" C="0.14418" G="0.285273" T="0.108907"/>
    </motif>
    <motif db="0" id="M1" alt="O1" length="40" nsites="8" evalue="1.3e-003">
      <pos A="0.522905" C="0.10705" G="0.159032" T="0.211013"/>
      <pos A="0.262996" C="0.262996" G="0.159032" T="0.314977"/>
      <pos A="0.211013" C="0.10705" G="0.211013" T="0.470922"/>
      <pos A="0.314977" C="0.211013" G="0.314977" T="0.159032"/>
      <pos A="0.366959" C="0.159032" G="0.470922" T="0.00308642"/>
      <pos A="0.314977" C="0.366959" G="0.159032" T="0.159032"/>
      <pos A="0.418941" C="0.0550686" G="0.10705" T="0.418941"/>
      <pos A="0.0550686" C="0.10705" G="0.522905" T="0.314977"/>
      <pos A="0.0550686" C="0.159032" G="0.366959" T="0.418941"/>
      <pos A="0.314977" C="0.0550686" G="0.418941" T="0.211013"/>
      <pos A="0.314977" C="0.10705" G="0.366959" T="0.211013"/>
      <pos A="0.159032" C="0.366959" G="0.314977" T="0.159032"/>
      <pos A="0.262996" C="0.211013" G="0.211013" T="0.314977"/>
      <pos A="0.366959" C="0.211013" G="0.366959" T="0.0550686"/>
      <pos A="0.262996" C="0.418941" G="0.211013" T="0.10705"/>
      <pos A="0.522905" C="0.314977" G="0.159032" T="0.00308642"/>
      <pos A="0.418941" C="0.10705" G="0.366959" T="0.10705"/>
      <pos A="0.0550686" C="0.626868" G="0.262996" T="0.0550686"/>
      <pos A="0.418941" C="0.159032" G="0.211013" T="0.211013"/>
      <pos A="0.262996" C="0.262996" G="0.159032" T="0.314977"/>
      <pos A="0.211013" C="0.470922" G="0.211013" T="0.10705"/>
      <pos A="0.0550686" C="0.211013" G="0.262996" T="0.470922"/>
      <pos A="0.314977" C="0.366959" G="0.314977" T="0.00308642"/>
      <pos A="0.314977" C="0.470922" G="0.10705" T="0.10705"/>
      <pos A="0.314977" C="0.470922" G="0.0550686" T="0.159032"/>
      <pos A="0.159032" C="0.159032" G="0.366959" T="0.314977"/>
      <pos A="0.366959" C="0.159032" G="0.262996" T="0.211013"/>
      <pos A="0.522905" C="0.0550686" G="0.366959" T="0.0550686"/>
      <pos A="0.418941" C="0.159032" G="0.314977" T="0.10705"/>
      <pos A="0.314977" C="0.00308642" G="0.470922" T="0.211013"/>
      <pos A="0.418941" C="0.314977" G="0.159032" T="0.10705"/>
      <pos A="0.211013" C="0.262996" G="0.314977" T="0.211013"/>
      <pos A="0.10705" C="0.470922" G="0.211013" T="0.211013"/>
      <pos A="0.159032" C="0.10705" G="0.211013" T="0.522905"/>
      <pos A="0.0550686" C="0.262996" G="0.574886" T="0.10705"/>
      <pos A="0.366959" C="0.470922" G="0.0550686" T="0.10705"/>
      <pos A="0.470922" C="0.00308642" G="0.262996" T="0.262996"/>
      <pos A="0.366959" C="0.159032" G="0.314977" T="0.159032"/>
      <pos A="0.262996" C="0.10705" G="0.470922" T="0.159032"/>
      <pos A="0.00308642" C="0.626868" G="0.0550686" T="0.314977"/>
    </motif>
    <motif db="0" id="M10" alt="O10" length="40" nsites="8" evalue="1.3e-003">
      <pos A="0.159032" C="0.418941" G="0.159032" T="0.262996"/>
      <pos A="0.211013" C="0.159032" G="0.262996" T="0.366959"/>
      <pos A="0.262996" C="0.314977" G="0.314977" T="0.10705"/>
      <pos A="0.0550686" C="0.522905" G="0.211013" T="0.211013"/>
      <pos A="0.314977" C="0.262996" G="0.00308642" T="0.418941"/>
      <pos A="0.10705" C="0.314977" G="0.159032" T="0.418941"/>
      <pos A="0.262996" C="0.211013" G="0.211013" T="0.314977"/>
      <pos A="0.470922" C="0.211013" G="0.10705" T="0.211013"/>
      <pos A="0.314977" C="0.0550686" G="0.626868" T="0.00308642"/>
      <pos A="0.314977" C="0.159032" G="0.159032" T="0.366959"/>
      <pos A="0.314977" C="0.10705" G="0.10705" T="0.470922"/>
      <pos A="0.211013" C="0.00308642" G="0.159032" T="0.626868"/>
      <pos A="0.10705" C="0.366959" G="0.159032" T="0.366959"/>
      <pos A="0.574886" C="0.159032" G="0.10705" T="0.159032"/>
      <pos A="0.366959" C="0.10705" G="0.262996" T="0.262996"/>
      <pos A="0.418941" C="0.10705" G="0.418941" T="0.0550686"/>
      <pos A="0.626868" C="0.262996" G="0.10705" T="0.00308642"/>
      <pos A="0.418941" C="0.211013" G="0.10705" T="0.262996"/>
      <pos A="0.470922" C="0.211013" G="0.00308642" T="0.314977"/>
      <pos A="0.10705" C="0.10705" G="0.0550686" T="0.730832"/>
      <pos A="0.211013" C="0.211013" G="0.262996" T="0.314977"/>
      <pos A="0.314977" C="0.10705" G="0.366959" T="0.211013"/>
      <pos A="0.159032" C="0.366959" G="0.211013" T="0.262996"/>
      <pos A="0.366959" C="0.159032" G="0.0550686" T="0.418941"/>
      <pos A="0.366959" C="0.262996" G="0.10705" T="0.262996"/>
      <pos A="0.211013" C="0.626868" G="0.00308642" T="0.159032"/>
      <pos A="0.262996" C="0.314977" G="0.10705" T="0.314977"/>
      <pos A="0.262996" C="0.00308642" G="0.262996" T="0.470922"/>
      <pos A="0.211013" C="0.262996" G="0.418941" T="0.10705"/>
      <pos A="0.366959" C="0.159032" G="0.211013" T="0.262996"/>
      <pos A="0.159032" C="0.10705" G="0.262996" T="0.470922"/>
      <pos A="0.211013" C="0.159032" G="0.314977" T="0.314977"/>
      <pos A="0.211013" C="0.10705" G="0.574886" T="0.10705"/>
      <pos A="0.10705" C="0.418941" G="0.10705" T="0.366959"/>
      <pos A="0.314977" C="0.00308642" G="0.211013" T="0.470922"/>
      <pos A="0.10705" C="0.159032" G="0.626868" T="0.10705"/>
      <pos A="0.10705" C="0.211013" G="0.522905" T="0.159032"/>
      <pos A="0.418941" C="0.211013" G="0.366959" T="0.00308642"/>
      <pos A="0.366959" C="0.314977" G="0.0550686" T="0.262996"/>
      <pos A="0.159032" C="0.470922" G="0.159032" T="0.211013"/>
    </motif>
    <motif db="0" id="M100" alt="O100" length="40" nsites="8" evalue="1.3e-003">
      <pos A="0.25" C="0.126543" G="0.62037" T="0.00308642"/>
      <pos A="0.62037" C="0.00308642" G="0.00308642" T="0.373457"/>
      <pos A="0.25" C="0.25" G="0.00308642" T="0.496914"/>
      <pos A="0.00308642" C="0.496914" G="0.373457" T="0.126543"/>
      <pos A="0.373457" C="0.00308642" G="0.25" T="0.373457"/>
      <pos A="0.126543" C="0.25" G="0.373457" T="0.25"/>
      <pos A="0.25" C="0.126543" G="0.126543" T="0.496914"/>
      <pos A="0.25" C="0.25" G="0.373457" T="0.126543"/>
      <pos A="0.126543" C="0.126543" G="0.00308642" T="0.743827"/>
      <pos A="0.126543" C="0.373457" G="0.373457" T="0.126543"/>
      <pos A="0.126543" C="0.373457" G="0.25" T="0.25"/>
      <pos A="0.25" C="0.496914" G="0.25" T="0.00308642"/>
      <pos A="0.126543" C="0.126543" G="0.25" T="0.496914"/>
      <pos A="0.126543" C="0.00308642" G="0.62037" T="0.25"/>
      <pos A="0.126543" C="0.126543" G="0.25" T="0.496914"/>
      <pos A="0.00308642" C="0.496914" G="0.25" T="0.25"/>
      <pos A="0.25" C="0.126543" G="0.00308642" T="0.62037"/>
      <pos A="0.373457" C="0.126543" G="0.25" T="0.25"/>
      <pos A="0.126543" C="0.126543" G="0.126543" T="0.62037"/>
      <pos A="0.00308642" C="0.00308642" G="0.496914" T="0.496914"/>
      <pos A="0.126543" C="0.126543" G="0.25" T="0.496914"/>
      <pos A="0.25" C="0.25" G="0.496914" T="0.00308642"/>
      <pos A="0.00308642" C="0.126543" G="0.25" T="0.62037"/>
      <pos A="0.126543" C="0.00308642" G="0.496914" T="0.373457"/>
      <pos A="0.25" C="0.126543" G="0.25" T="0.373457"/>
      <pos A="0.867284" C="0.00308642" G="0.126543" T="0.00308642"/>
      <pos A="0.00308642" C="0.00308642" G="0.867284" T="0.126543"/>
      <pos A="0.126543" C="0.25" G="0.373457" T="0.25"/>
      <pos A="0.25" C="0.00308642" G="0.00308642" T="0.743827"/>
      <pos A="0.496914" C="0.126543" G="0.25" T="0.126543"/>
      <pos A="0.00308642" C="0.00308642" G="0.373457" T="0.62037"/>
      <pos A="0.496914" C="0.373457" G="0.126543" T="0.00308642"/>
      <pos A="0.25" C="0.496914" G="0.126543" T="0.126543"/>
      <pos A="0.25" C="0.25" G="0.496914" T="0.00308642"/>
      <pos A="0.496914" C="0.126543" G="0.126543" T="0.25"/>
      <pos A="0.25" C="0.00308642" G="0.62037" T="0.126543"/>
      <pos A="0.126543" C="0.496914" G="0.25" T="0.126543"/>
      <pos A="0.25" C="0.25" G="0.25" T="0.25"/>
      <pos A="0.496914" C="0.00308642" G="0.126543" T="0.373457"/>
      <pos A="0.126543" C="0.00308642" G="0.496914" T="0.373457"/>
    </motif>
    <motif db="0" id="M101" alt="O101" length="40" nsites="8" evalue="1.3e-003">
      <pos A="0.291153" C="0.044239" G="0.0853906" T="0.579218"/>
      <pos A="0.167696" C="0.25" G="0.332304" T="0.25"/>
      <pos A="0.126543" C="0.455761" G="0.126543" T="0.291153"/>
      <pos A="0.332304" C="0.0853906" G="0.167696" T="0.414609"/>
      <pos A="0.044239" C="0.00308642" G="0.62037" T="0.332304"/>
      <pos A="0.126543" C="0.167696" G="0.25" T="0.455761"/>
      <pos A="0.373457" C="0.25" G="0.208847" T="0.167696"/>
      <pos A="0.25" C="0.496914" G="0.00308642" T="0.25"/>
      <pos A="0.291153" C="0.126543" G="0.332304" T="0.25"/>
      <pos A="0.044239" C="0.414609" G="0.208847" T="0.332304"/>
      <pos A="0.044239" C="0.62037" G="0.25" T="0.0853906"/>
      <pos A="0.373457" C="0.126543" G="0.044239" T="0.455761"/>
      <pos A="0.208847" C="0.332304" G="0.291153" T="0.167696"/>
      <pos A="0.291153" C="0.291153" G="0.25" T="0.167696"/>
      <pos A="0.0853906" C="0.167696" G="0.538066" T="0.208847"/>
      <pos A="0.373457" C="0.126543" G="0.167696" T="0.332304"/>
      <pos A="0.291153" C="0.044239" G="0.496914" T="0.167696"/>
      <pos A="0.414609" C="0.291153" G="0.0853906" T="0.208847"/>
      <pos A="0.25" C="0.332304" G="0.208847" T="0.208847"/>
      <pos A="0.373457" C="0.332304" G="0.0853906" T="0.208847"/>
      <pos A="0.291153" C="0.414609" G="0.167696" T="0.126543"/>
      <pos A="0.373457" C="0.208847" G="0.167696" T="0.25"/>
      <pos A="0.291153" C="0.414609" G="0.00308642" T="0.291153"/>
      <pos A="0.00308642" C="0.25" G="0.291153" T="0.455761"/>
      <pos A="0.291153" C="0.414609" G="0.126543" T="0.167696"/>
      <pos A="0.332304" C="0.291153" G="0.126543" T="0.25"/>
      <pos A="0.25" C="0.208847" G="0.496914" T="0.044239"/>
      <pos A="0.208847" C="0.167696" G="0.0853906" T="0.538066"/>
      <pos A="0.414609" C="0.0853906" G="0.25" T="0.25"/>
      <pos A="0.455761" C="0.126543" G="0.126543" T="0.291153"/>
      <pos A="0.496914" C="0.0853906" G="0.126543" T="0.291153"/>
      <pos A="0.373457" C="0.373457" G="0.0853906" T="0.167696"/>
      <pos A="0.167696" C="0.126543" G="0.167696" T="0.538066"/>
      <pos A="0.25" C="0.208847" G="0.0853906" T="0.455761"/>
      <pos A="0.414609" C="0.332304" G="0.126543" T="0.126543"/>
      <pos A="0.25" C="0.00308642" G="0.291153" T="0.455761"/>
      <pos A="0.25" C="0.373457" G="0.25" T="0.126543"/>
      <pos A="0.25" C="0.25" G="0.126543" T="0.373457"/>
      <pos A="0.538066" C="0.167696" G="0.167696" T="0.126543"/>
      <pos A="0.167696" C="0.455761" G="0.00308642" T="0.373457"/>
    </motif>
    <motif db="0" id="M102" alt="O102" length="40" nsites="8" evalue="1.3e-003">
      <pos A="0.243502" C="0.256498" G="0.301982" T="0.198018"/>
      <pos A="0.211013" C="0.282489" G="0.30848" T="0.198018"/>
      <pos A="0.275991" C="0.314977" G="0.178525" T="0.230507"/>
      <pos A="0.360461" C="0.120045" G="0.230507" T="0.288987"/>
      <pos A="0.25" C="0.211013" G="0.288987" T="0.25"/>
      <pos A="0.243502" C="0.139539" G="0.243502" T="0.373457"/>
      <pos A="0.256498" C="0.178525" G="0.360461" T="0.204516"/>
      <pos A="0.379955" C="0.19152" G="0.100552" T="0.327972"/>
      <pos A="0.366959" C="0.198018" G="0.295484" T="0.139539"/>
      <pos A="0.25" C="0.282489" G="0.16553" T="0.301982"/>
      <pos A="0.204516" C="0.288987" G="0.256498" T="0.25"/>
      <pos A="0.373457" C="0.100552" G="0.217511" T="0.30848"/>
      <pos A="0.366959" C="0.178525" G="0.204516" T="0.25"/>
      <pos A="0.256498" C="0.353963" G="0.152534" T="0.237004"/>
      <pos A="0.217511" C="0.288987" G="0.224009" T="0.269493"/>
      <pos A="0.217511" C="0.360461" G="0.19152" T="0.230507"/>
      <pos A="0.275991" C="0.25" G="0.275991" T="0.198018"/>
      <pos A="0.275991" C="0.185023" G="0.211013" T="0.327972"/>
      <pos A="0.399448" C="0.152534" G="0.288987" T="0.159032"/>
      <pos A="0.230507" C="0.211013" G="0.25" T="0.30848"/>
      <pos A="0.217511" C="0.418941" G="0.100552" T="0.262996"/>
      <pos A="0.10705" C="0.327972" G="0.211013" T="0.353963"/>
      <pos A="0.204516" C="0.126543" G="0.360461" T="0.30848"/>
      <pos A="0.33447" C="0.152534" G="0.243502" T="0.269493"/>
      <pos A="0.282489" C="0.0550686" G="0.301982" T="0.360461"/>
      <pos A="0.0290775" C="0.295484" G="0.366959" T="0.30848"/>
      <pos A="0.224009" C="0.282489" G="0.237004" T="0.256498"/>
      <pos A="0.198018" C="0.301982" G="0.139539" T="0.360461"/>
      <pos A="0.282489" C="0.0875565" G="0.314977" T="0.314977"/>
      <pos A="0.438434" C="0.262996" G="0.211013" T="0.0875565"/>
      <pos A="0.295484" C="0.224009" G="0.25" T="0.230507"/>
      <pos A="0.399448" C="0.0810588" G="0.366959" T="0.152534"/>
      <pos A="0.425439" C="0.30848" G="0.133041" T="0.133041"/>
      <pos A="0.256498" C="0.230507" G="0.178525" T="0.33447"/>
      <pos A="0.237004" C="0.327972" G="0.204516" T="0.230507"/>
      <pos A="0.237004" C="0.366959" G="0.204516" T="0.19152"/>
      <pos A="0.211013" C="0.275991" G="0.178525" T="0.33447"/>
      <pos A="0.269493" C="0.185023" G="0.256498" T="0.288987"/>
      <pos A="0.133041" C="0.198018" G="0.30848" T="0.360461"/>
      <pos A="0.33447" C="0.256498" G="0.25" T="0.159032"/>
    </motif>
    <motif db="0" id="M103" alt="O103" length="40" nsites="8" evalue="1.3e-003">
      <pos A="0.382953" C="0.30698" G="0.231006" T="0.0790598"/>
      <pos A="0.155033" C="0.155033" G="0.00308642" T="0.686847"/>
      <pos A="0.0790598" C="0.382953" G="0.382953" T="0.155033"/>
      <pos A="0.155033" C="0.30698" G="0.0790598" T="0.458926"/>
      <pos A="0.155033" C="0.231006" G="0.458926" T="0.155033"/>
      <pos A="0.0790598" C="0.231006" G="0.0790598" T="0.610874"/>
      <pos A="0.155033" C="0.30698" G="0.0790598" T="0.458926"/>
      <pos A="0.30698" C="0.534901" G="0.0790598" T="0.0790598"/>
      <pos A="0.155033" C="0.534901" G="0.00308642" T="0.30698"/>
      <pos A="0.155033" C="0.458926" G="0.0790598" T="0.30698"/>
      <pos A="0.155033" C="0.30698" G="0.534901" T="0.00308642"/>
      <pos A="0.231006" C="0.231006" G="0.231006" T="0.30698"/>
      <pos A="0.231006" C="0.0790598" G="0.231006" T="0.458926"/>
      <pos A="0.30698" C="0.458926" G="0.0790598" T="0.155033"/>
      <pos A="0.762821" C="0.00308642" G="0.231006" T="0.00308642"/>
      <pos A="0.382953" C="0.534901" G="0.00308642" T="0.0790598"/>
      <pos A="0.534901" C="0.231006" G="0.155033" T="0.0790598"/>
      <pos A="0.0790598" C="0.231006" G="0.382953" T="0.30698"/>
      <pos A="0.610874" C="0.0790598" G="0.0790598" T="0.231006"/>
      <pos A="0.0790598" C="0.30698" G="0.231006" T="0.382953"/>
      <pos A="0.534901" C="0.155033" G="0.155033" T="0.155033"/>
      <pos A="0.231006" C="0.382953" G="0.0790598" T="0.30698"/>
      <pos A="0.231006" C="0.231006" G="0.231006" T="0.30698"/>
      <pos A="0.534901" C="0.231006" G="0.0790598" T="0.155033"/>
      <pos A="0.0790598" C="0.30698" G="0.231006" T="0.382953"/>
      <pos A="0.155033" C="0.155033" G="0.231006" T="0.458926"/>
      <pos A="0.00308642" C="0.231006" G="0.458926" T="0.30698"/>
      <pos A="0.231006" C="0.458926" G="0.30698" T="0.00308642"/>
      <pos A="0.0790598" C="0.610874" G="0.155033" T="0.155033"/>
      <pos A="0.231006" C="0.382953" G="0.0790598" T="0.30698"/>
      <pos A="0.0790598" C="0.458926" G="0.0790598" T="0.382953"/>
      <pos A="0.155033" C="0.30698" G="0.231006" T="0.30698"/>
      <pos A="0.30698" C="0.00308642" G="0.382953" T="0.30698"/>
      <pos A="0.231006" C="0.30698" G="0.382953" T="0.0790598"/>
      <pos A="0.458926" C="0.30698" G="0.0790598" T="0.155033"/>
      <pos A="0.458926" C="0.534901" G="0.00308642" T="0.00308642"/>
      <pos A="0.0790598" C="0.382953" G="0.231006" T="0.30698"/>
      <pos A="0.0790598" C="0.458926" G="0.30698" T="0.155033"/>
      <pos A="0.0790598" C="0.0790598" G="0.382953" T="0.458926"/>
      <pos A="0.0790598" C="0.382953" G="0.382953" T="0.155033"/>
    </motif>
    <motif db="0" id="M105" alt="O105" length="40" nsites="8" evalue="1.3e-003">
      <pos A="0.277435" C="0.222565" G="0.222565" T="0.277435"/>
      <pos A="0.332304" C="0.387174" G="0.222565" T="0.0579565"/>
      <pos A="0.496914" C="0.277435" G="0.222565" T="0.00308642"/>
      <pos A="0.222565" C="0.222565" G="0.112826" T="0.442043"/>
      <pos A="0.0579565" C="0.0579565" G="0.496914" T="0.387174"/>
      <pos A="0.167696" C="0.167696" G="0.496914" T="0.167696"/>
      <pos A="0.167696" C="0.387174" G="0.0579565" T="0.387174"/>
      <pos A="0.167696" C="0.167696" G="0.387174" T="0.277435"/>
      <pos A="0.222565" C="0.277435" G="0.277435" T="0.222565"/>
      <pos A="0.332304" C="0.0579565" G="0.551784" T="0.0579565"/>
      <pos A="0.332304" C="0.442043" G="0.222565" T="0.00308642"/>
      <pos A="0.442043" C="0.332304" G="0.112826" T="0.112826"/>
      <pos A="0.222565" C="0.387174" G="0.387174" T="0.00308642"/>
      <pos A="0.387174" C="0.332304" G="0.0579565" T="0.222565"/>
      <pos A="0.167696" C="0.496914" G="0.277435" T="0.0579565"/>
      <pos A="0.387174" C="0.112826" G="0.277435" T="0.222565"/>
      <pos A="0.0579565" C="0.222565" G="0.332304" T="0.387174"/>
      <pos A="0.00308642" C="0.112826" G="0.387174" T="0.496914"/>
      <pos A="0.222565" C="0.387174" G="0.167696" T="0.222565"/>
      <pos A="0.277435" C="0.167696" G="0.387174" T="0.167696"/>
      <pos A="0.167696" C="0.112826" G="0.332304" T="0.387174"/>
      <pos A="0.112826" C="0.442043" G="0.332304" T="0.112826"/>
      <pos A="0.442043" C="0.112826" G="0.222565" T="0.222565"/>
      <pos A="0.496914" C="0.112826" G="0.277435" T="0.112826"/>
      <pos A="0.442043" C="0.112826" G="0.332304" T="0.112826"/>
      <pos A="0.00308642" C="0.277435" G="0.277435" T="0.442043"/>
      <pos A="0.387174" C="0.332304" G="0.112826" T="0.167696"/>
      <pos A="0.112826" C="0.496914" G="0.112826" T="0.277435"/>
      <pos A="0.222565" C="0.222565" G="0.00308642" T="0.551784"/>
      <pos A="0.00308642" C="0.222565" G="0.606653" T="0.167696"/>
      <pos A="0.112826" C="0.167696" G="0.332304" T="0.387174"/>
      <pos A="0.167696" C="0.606653" G="0.0579565" T="0.167696"/>
      <pos A="0.222565" C="0.222565" G="0.222565" T="0.332304"/>
      <pos A="0.222565" C="0.332304" G="0.277435" T="0.167696"/>
      <pos A="0.167696" C="0.442043" G="0.167696" T="0.222565"/>
      <pos A="0.332304" C="0.167696" G="0.222565" T="0.277435"/>
      <pos A="0.00308642" C="0.0579565" G="0.167696" T="0.771262"/>
      <pos A="0.00308642" C="0.661523" G="0.0579565" T="0.277435"/>
      <pos A="0.167696" C="0.387174" G="0.0579565" T="0.387174"/>
      <pos A="0.112826" C="0.387174" G="0.387174" T="0.112826"/>
    </motif>
    <motif db="0" id="M106" alt="O106" length="40" nsites="8" evalue="1.3e-003">
      <pos A="0.275991" C="0.146037" G="0.360461" T="0.217511"/>
      <pos A="0.237004" C="0.159032" G="0.217511" T="0.386452"/>
      <pos A="0.185023" C="0.425439" G="0.211013" T="0.178525"/>
      <pos A="0.275991" C="0.237004" G="0.256498" T="0.230507"/>
      <pos A="0.301982" C="0.178525" G="0.262996" T="0.256498"/>
      <pos A="0.243502" C="0.269493" G="0.204516" T="0.282489"/>
      <pos A="0.353963" C="0.288987" G="0.224009" T="0.133041"/>
      <pos A="0.172028" C="0.217511" G="0.237004" T="0.373457"/>
      <pos A="0.113548" C="0.548896" G="0.198018" T="0.139539"/>
      <pos A="0.39295" C="0.159032" G="0.217511" T="0.230507"/>
      <pos A="0.224009" C="0.139539" G="0.373457" T="0.262996"/>
      <pos A="0.243502" C="0.217511" G="0.33447" T="0.204516"/>
      <pos A="0.25" C="0.282489" G="0.10705" T="0.360461"/>
      <pos A="0.347466" C="0.0940543" G="0.275991" T="0.282489"/>
      <pos A="0.314977" C="0.211013" G="0.217511" T="0.256498"/>
      <pos A="0.412443" C="0.301982" G="0.152534" T="0.133041"/>
      <pos A="0.224009" C="0.327972" G="0.282489" T="0.16553"/>
      <pos A="0.282489" C="0.139539" G="0.217511" T="0.360461"/>
      <pos A="0.198018" C="0.373457" G="0.133041" T="0.295484"/>
      <pos A="0.288987" C="0.204516" G="0.224009" T="0.282489"/>
      <pos A="0.16553" C="0.33447" G="0.211013" T="0.288987"/>
      <pos A="0.269493" C="0.19152" G="0.301982" T="0.237004"/>
      <pos A="0.295484" C="0.185023" G="0.146037" T="0.373457"/>
      <pos A="0.314977" C="0.301982" G="0.0875565" T="0.295484"/>
      <pos A="0.237004" C="0.30848" G="0.262996" T="0.19152"/>
      <pos A="0.327972" C="0.0940543" G="0.256498" T="0.321475"/>
      <pos A="0.314977" C="0.185023" G="0.301982" T="0.198018"/>
      <pos A="0.237004" C="0.178525" G="0.275991" T="0.30848"/>
      <pos A="0.256498" C="0.25" G="0.19152" T="0.301982"/>
      <pos A="0.262996" C="0.146037" G="0.33447" T="0.256498"/>
      <pos A="0.288987" C="0.256498" G="0.204516" T="0.25"/>
      <pos A="0.301982" C="0.139539" G="0.30848" T="0.25"/>
      <pos A="0.0875565" C="0.288987" G="0.30848" T="0.314977"/>
      <pos A="0.373457" C="0.185023" G="0.0680632" T="0.373457"/>
      <pos A="0.198018" C="0.211013" G="0.373457" T="0.217511"/>
      <pos A="0.269493" C="0.282489" G="0.159032" T="0.288987"/>
      <pos A="0.262996" C="0.237004" G="0.224009" T="0.275991"/>
      <pos A="0.30848" C="0.230507" G="0.269493" T="0.19152"/>
      <pos A="0.282489" C="0.386452" G="0.139539" T="0.19152"/>
      <pos A="0.139539" C="0.418941" G="0.185023" T="0.256498"/>
    </motif>
    <motif db="0" id="M107" alt="O107" length="40" nsites="8" evalue="1.3e-003">
      <pos A="0.200617" C="0.090878" G="0.398148" T="0.310357"/>
      <pos A="0.222565" C="0.288409" G="0.288409" T="0.200617"/>
      <pos A="0.332304" C="0.266461" G="0.112826" T="0.288409"/>
      <pos A="0.222565" C="0.222565" G="0.090878" T="0.463992"/>
      <pos A="0.551784" C="0.090878" G="0.156722" T="0.200617"/>
      <pos A="0.200617" C="0.222565" G="0.244513" T="0.332304"/>
      <pos A="0.090878" C="0.463992" G="0.398148" T="0.0469817"/>
      <pos A="0.310357" C="0.17867" G="0.0689304" T="0.442043"/>
      <pos A="0.3762" C="0.17867" G="0.17867" T="0.266461"/>
      <pos A="0.244513" C="0.17867" G="0.134773" T="0.442043"/>
      <pos A="0.222565" C="0.310357" G="0.222565" T="0.244513"/>
      <pos A="0.310357" C="0.134773" G="0.222565" T="0.332304"/>
      <pos A="0.244513" C="0.156722" G="0.354253" T="0.244513"/>
      <pos A="0.442043" C="0.442043" G="0.0689304" T="0.0469817"/>
      <pos A="0.17867" C="0.310357" G="0.222565" T="0.288409"/>
      <pos A="0.222565" C="0.222565" G="0.200617" T="0.354253"/>
      <pos A="0.310357" C="0.200617" G="0.17867" T="0.310357"/>
      <pos A="0.266461" C="0.420096" G="0.200617" T="0.112826"/>
      <pos A="0.420096" C="0.17867" G="0.134773" T="0.266461"/>
      <pos A="0.112826" C="0.354253" G="0.134773" T="0.398148"/>
      <pos A="0.3762" C="0.332304" G="0.0689304" T="0.222565"/>
      <pos A="0.332304" C="0.288409" G="0.222565" T="0.156722"/>
      <pos A="0.288409" C="0.17867" G="0.200617" T="0.332304"/>
      <pos A="0.222565" C="0.0689304" G="0.156722" T="0.551784"/>
      <pos A="0.134773" C="0.442043" G="0.090878" T="0.332304"/>
      <pos A="0.222565" C="0.3762" G="0.00308642" T="0.398148"/>
      <pos A="0.134773" C="0.200617" G="0.288409" T="0.3762"/>
      <pos A="0.222565" C="0.3762" G="0.112826" T="0.288409"/>
      <pos A="0.288409" C="0.156722" G="0.288409" T="0.266461"/>
      <pos A="0.442043" C="0.266461" G="0.244513" T="0.0469817"/>
      <pos A="0.463992" C="0.266461" G="0.0689304" T="0.200617"/>
      <pos A="0.398148" C="0.0469817" G="0.310357" T="0.244513"/>
      <pos A="0.0689304" C="0.244513" G="0.288409" T="0.398148"/>
      <pos A="0.0689304" C="0.3762" G="0.112826" T="0.442043"/>
      <pos A="0.3762" C="0.244513" G="0.288409" T="0.090878"/>
      <pos A="0.200617" C="0.354253" G="0.266461" T="0.17867"/>
      <pos A="0.332304" C="0.244513" G="0.222565" T="0.200617"/>
      <pos A="0.266461" C="0.332304" G="0.222565" T="0.17867"/>
      <pos A="0.134773" C="0.310357" G="0.0250341" T="0.529835"/>
      <pos A="0.529835" C="0.266461" G="0.0689304" T="0.134773"/>
    </motif>
    <motif db="0" id="M108" alt="O108" length="40" nsites="8" evalue="1.3e-003">
      <pos A="0.479885" C="0.207429" G="0.173372" T="0.139315"/>
      <pos A="0.071201" C="0.343657" G="0.173372" T="0.411771"/>
      <pos A="0.411771" C="0.173372" G="0.105257" T="0.3096"/>
      <pos A="0.377714" C="0.105257" G="0.173372" T="0.343657"/>
      <pos A="0.105257" C="0.105257" G="0.343657" T="0.445828"/>
      <pos A="0.513942" C="0.207429" G="0.139315" T="0.139315"/>
      <pos A="0.071201" C="0.3096" G="0.071201" T="0.547999"/>
      <pos A="0.241485" C="0.343657" G="0.139315" T="0.275543"/>
      <pos A="0.207429" C="0.173372" G="0.207429" T="0.411771"/>
      <pos A="0.275543" C="0.445828" G="0.0371437" T="0.241485"/>
      <pos A="0.105257" C="0.139315" G="0.207429" T="0.547999"/>
      <pos A="0.207429" C="0.105257" G="0.445828" T="0.241485"/>
      <pos A="0.343657" C="0.173372" G="0.207429" T="0.275543"/>
      <pos A="0.241485" C="0.547999" G="0.071201" T="0.139315"/>
      <pos A="0.3096" C="0.3096" G="0.105257" T="0.275543"/>
      <pos A="0.173372" C="0.139315" G="0.241485" T="0.445828"/>
      <pos A="0.071201" C="0.173372" G="0.173372" T="0.582056"/>
      <pos A="0.139315" C="0.105257" G="0.207429" T="0.547999"/>
      <pos A="0.071201" C="0.241485" G="0.241485" T="0.445828"/>
      <pos A="0.105257" C="0.241485" G="0.207429" T="0.445828"/>
      <pos A="0.377714" C="0.343657" G="0.139315" T="0.139315"/>
      <pos A="0.275543" C="0.173372" G="0.173372" T="0.377714"/>
      <pos A="0.513942" C="0.0371437" G="0.139315" T="0.3096"/>
      <pos A="0.445828" C="0.071201" G="0.241485" T="0.241485"/>
      <pos A="0.3096" C="0.207429" G="0.275543" T="0.207429"/>
      <pos A="0.207429" C="0.105257" G="0.513942" T="0.173372"/>
      <pos A="0.684227" C="0.00308642" G="0.139315" T="0.173372"/>
      <pos A="0.207429" C="0.275543" G="0.275543" T="0.241485"/>
      <pos A="0.684227" C="0.105257" G="0.207429" T="0.00308642"/>
      <pos A="0.173372" C="0.139315" G="0.445828" T="0.241485"/>
      <pos A="0.411771" C="0.00308642" G="0.139315" T="0.445828"/>
      <pos A="0.411771" C="0.139315" G="0.275543" T="0.173372"/>
      <pos A="0.105257" C="0.173372" G="0.275543" T="0.445828"/>
      <pos A="0.343657" C="0.207429" G="0.241485" T="0.207429"/>
      <pos A="0.173372" C="0.275543" G="0.207429" T="0.343657"/>
      <pos A="0.139315" C="0.241485" G="0.343657" T="0.275543"/>
      <pos A="0.3096" C="0.173372" G="0.241485" T="0.275543"/>
      <pos A="0.513942" C="0.275543" G="0.071201" T="0.139315"/>
      <pos A="0.445828" C="0.105257" G="0.241485" T="0.207429"/>
      <pos A="0.343657" C="0.071201" G="0.139315" T="0.445828"/>
    </motif>
    <motif db="0" id="M109" alt="O109" length="40" nsites="8" evalue="1.3e-003">
      <pos A="0.743827" C="0.25" G="0.00308642" T="0.00308642"/>
      <pos A="0.496914" C="0.00308642" G="0.25" T="0.25"/>
      <pos A="0.25" C="0.00308642" G="0.496914" T="0.25"/>
      <pos A="0.00308642" C="0.25" G="0.496914" T="0.25"/>
      <pos A="0.00308642" C="0.743827" G="0.25" T="0.00308642"/>
      <pos A="0.00308642" C="0.25" G="0.743827" T="0.00308642"/>
      <pos A="0.25" C="0.743827" G="0.00308642" T="0.00308642"/>
      <pos A="0.25" C="0.496914" G="0.00308642" T="0.25"/>
      <pos A="0.00308642" C="0.496914" G="0.00308642" T="0.496914"/>
      <pos A="0.00308642" C="0.25" G="0.25" T="0.496914"/>
      <pos A="0.00308642" C="0.25" G="0.496914" T="0.25"/>
      <pos A="0.743827" C="0.25" G="0.00308642" T="0.00308642"/>
      <pos A="0.743827" C="0.00308642" G="0.25" T="0.00308642"/>
      <pos A="0.496914" C="0.496914" G="0.00308642" T="0.00308642"/>
      <pos A="0.496914" C="0.25" G="0.00308642" T="0.25"/>
      <pos A="0.25" C="0.00308642" G="0.743827" T="0.00308642"/>
      <pos A="0.25" C="0.00308642" G="0.25" T="0.496914"/>
      <pos A="0.00308642" C="0.00308642" G="0.496914" T="0.496914"/>
      <pos A="0.25" C="0.25" G="0.25" T="0.25"/>
      <pos A="0.00308642" C="0.25" G="0.496914" T="0.25"/>
      <pos A="0.25" C="0.00308642" G="0.00308642" T="0.743827"/>
      <pos A="0.25" C="0.00308642" G="0.743827" T="0.00308642"/>
      <pos A="0.25" C="0.496914" G="0.25" T="0.00308642"/>
      <pos A="0.496914" C="0.25" G="0.25" T="0.00308642"/>
      <pos A="0.25" C="0.496914" G="0.00308642" T="0.25"/>
      <pos A="0.25" C="0.496914" G="0.25" T="0.00308642"/>
      <pos A="0.743827" C="0.00308642" G="0.25" T="0.00308642"/>
      <pos A="0.743827" C="0.00308642" G="0.25" T="0.00308642"/>
      <pos A="0.25" C="0.00308642" G="0.00308642" T="0.743827"/>
      <pos A="0.25" C="0.00308642" G="0.25" T="0.496914"/>
      <pos A="0.00308642" C="0.743827" G="0.00308642" T="0.25"/>
      <pos A="0.496914" C="0.496914" G="0.00308642" T="0.00308642"/>
      <pos A="0.00308642" C="0.25" G="0.00308642" T="0.743827"/>
      <pos A="0.496914" C="0.25" G="0.00308642" T="0.25"/>
      <pos A="0.25" C="0.25" G="0.496914" T="0.00308642"/>
      <pos A="0.25" C="0.00308642" G="0.00308642" T="0.743827"/>
      <pos A="0.00308642" C="0.25" G="0.743827" T="0.00308642"/>
      <pos A="0.496914" C="0.00308642" G="0.25" T="0.25"/>
      <pos A="0.25" C="0.496914" G="0.25" T="0.00308642"/>
      <pos A="0.25" C="0.25" G="0.496914" T="0.00308642"/>
    </motif>
    <motif db="0" id="M11" alt="O11" length="40" nsites="8" evalue="1.3e-003">
      <pos A="0.288987" C="0.198018" G="0.120045" T="0.39295"/>
      <pos A="0.211013" C="0.340968" G="0.230507" T="0.217511"/>
      <pos A="0.301982" C="0.39295" G="0.133041" T="0.172028"/>
      <pos A="0.282489" C="0.230507" G="0.211013" T="0.275991"/>
      <pos A="0.262996" C="0.321475" G="0.282489" T="0.133041"/>
      <pos A="0.340968" C="0.30848" G="0.198018" T="0.152534"/>
      <pos A="0.185023" C="0.217511" G="0.301982" T="0.295484"/>
      <pos A="0.139539" C="0.379955" G="0.224009" T="0.256498"/>
      <pos A="0.353963" C="0.159032" G="0.217511" T="0.269493"/>
      <pos A="0.25" C="0.230507" G="0.295484" T="0.224009"/>
      <pos A="0.230507" C="0.139539" G="0.347466" T="0.282489"/>
      <pos A="0.262996" C="0.237004" G="0.288987" T="0.211013"/>
      <pos A="0.412443" C="0.19152" G="0.0940543" T="0.301982"/>
      <pos A="0.172028" C="0.237004" G="0.230507" T="0.360461"/>
      <pos A="0.262996" C="0.237004" G="0.185023" T="0.314977"/>
      <pos A="0.224009" C="0.211013" G="0.275991" T="0.288987"/>
      <pos A="0.275991" C="0.178525" G="0.30848" T="0.237004"/>
      <pos A="0.243502" C="0.178525" G="0.269493" T="0.30848"/>
      <pos A="0.483918" C="0.314977" G="0.159032" T="0.0420731"/>
      <pos A="0.282489" C="0.224009" G="0.172028" T="0.321475"/>
      <pos A="0.321475" C="0.295484" G="0.178525" T="0.204516"/>
      <pos A="0.243502" C="0.295484" G="0.16553" T="0.295484"/>
      <pos A="0.262996" C="0.288987" G="0.185023" T="0.262996"/>
      <pos A="0.269493" C="0.288987" G="0.172028" T="0.269493"/>
      <pos A="0.16553" C="0.0875565" G="0.405946" T="0.340968"/>
      <pos A="0.0810588" C="0.262996" G="0.256498" T="0.399448"/>
      <pos A="0.321475" C="0.243502" G="0.185023" T="0.25"/>
      <pos A="0.314977" C="0.282489" G="0.159032" T="0.243502"/>
      <pos A="0.256498" C="0.0550686" G="0.295484" T="0.39295"/>
      <pos A="0.211013" C="0.211013" G="0.405946" T="0.172028"/>
      <pos A="0.288987" C="0.243502" G="0.159032" T="0.30848"/>
      <pos A="0.224009" C="0.360461" G="0.126543" T="0.288987"/>
      <pos A="0.39295" C="0.139539" G="0.224009" T="0.243502"/>
      <pos A="0.386452" C="0.185023" G="0.321475" T="0.10705"/>
      <pos A="0.262996" C="0.120045" G="0.444931" T="0.172028"/>
      <pos A="0.230507" C="0.256498" G="0.139539" T="0.373457"/>
      <pos A="0.314977" C="0.314977" G="0.100552" T="0.269493"/>
      <pos A="0.152534" C="0.301982" G="0.30848" T="0.237004"/>
      <pos A="0.256498" C="0.327972" G="0.204516" T="0.211013"/>
      <pos A="0.25" C="0.256498" G="0.159032" T="0.33447"/>
    </motif>
    <motif db="0" id="M110" alt="O110" length="40" nsites="8" evalue="1.3e-003">
      <pos A="0.200617" C="0.00308642" G="0.398148" T="0.398148"/>
      <pos A="0.200617" C="0.595679" G="0.200617" T="0.00308642"/>
      <pos A="0.00308642" C="0.200617" G="0.398148" T="0.398148"/>
      <pos A="0.00308642" C="0.200617" G="0.398148" T="0.398148"/>
      <pos A="0.398148" C="0.200617" G="0.398148" T="0.00308642"/>
      <pos A="0.595679" C="0.00308642" G="0.398148" T="0.00308642"/>
      <pos A="0.595679" C="0.200617" G="0.200617" T="0.00308642"/>
      <pos A="0.398148" C="0.398148" G="0.200617" T="0.00308642"/>
      <pos A="0.398148" C="0.595679" G="0.00308642" T="0.00308642"/>
      <pos A="0.398148" C="0.398148" G="0.00308642" T="0.200617"/>
      <pos A="0.200617" C="0.00308642" G="0.398148" T="0.398148"/>
      <pos A="0.200617" C="0.200617" G="0.398148" T="0.200617"/>
      <pos A="0.00308642" C="0.200617" G="0.398148" T="0.398148"/>
      <pos A="0.398148" C="0.200617" G="0.398148" T="0.00308642"/>
      <pos A="0.398148" C="0.00308642" G="0.595679" T="0.00308642"/>
      <pos A="0.398148" C="0.00308642" G="0.200617" T="0.398148"/>
      <pos A="0.398148" C="0.398148" G="0.00308642" T="0.200617"/>
      <pos A="0.595679" C="0.200617" G="0.00308642" T="0.200617"/>
      <pos A="0.398148" C="0.398148" G="0.200617" T="0.00308642"/>
      <pos A="0.398148" C="0.398148" G="0.00308642" T="0.200617"/>
      <pos A="0.200617" C="0.200617" G="0.398148" T="0.200617"/>
      <pos A="0.200617" C="0.398148" G="0.200617" T="0.200617"/>
      <pos A="0.200617" C="0.595679" G="0.200617" T="0.00308642"/>
      <pos A="0.398148" C="0.00308642" G="0.200617" T="0.398148"/>
      <pos A="0.00308642" C="0.595679" G="0.398148" T="0.00308642"/>
      <pos A="0.398148" C="0.595679" G="0.00308642" T="0.00308642"/>
      <pos A="0.200617" C="0.398148" G="0.200617" T="0.200617"/>
      <pos A="0.00308642" C="0.398148" G="0.200617" T="0.398148"/>
      <pos A="0.200617" C="0.79321" G="0.00308642" T="0.00308642"/>
      <pos A="0.595679" C="0.00308642" G="0.00308642" T="0.398148"/>
      <pos A="0.00308642" C="0.00308642" G="0.595679" T="0.398148"/>
      <pos A="0.00308642" C="0.595679" G="0.200617" T="0.200617"/>
      <pos A="0.200617" C="0.398148" G="0.00308642" T="0.398148"/>
      <pos A="0.595679" C="0.00308642" G="0.200617" T="0.200617"/>
      <pos A="0.200617" C="0.200617" G="0.398148" T="0.200617"/>
      <pos A="0.398148" C="0.00308642" G="0.200617" T="0.398148"/>
      <pos A="0.398148" C="0.00308642" G="0.398148" T="0.200617"/>
      <pos A="0.595679" C="0.200617" G="0.200617" T="0.00308642"/>
      <pos A="0.200617" C="0.79321" G="0.00308642" T="0.00308642"/>
      <pos A="0.595679" C="0.00308642" G="0.00308642" T="0.398148"/>
    </motif>
    <motif db="0" id="M111" alt="O111" length="40" nsites="8" evalue="1.3e-003">
      <pos A="0.360461" C="0.185023" G="0.269493" T="0.185023"/>
      <pos A="0.269493" C="0.243502" G="0.25" T="0.237004"/>
      <pos A="0.366959" C="0.217511" G="0.314977" T="0.100552"/>
      <pos A="0.16553" C="0.159032" G="0.211013" T="0.464425"/>
      <pos A="0.152534" C="0.217511" G="0.198018" T="0.431937"/>
      <pos A="0.204516" C="0.321475" G="0.204516" T="0.269493"/>
      <pos A="0.366959" C="0.256498" G="0.133041" T="0.243502"/>
      <pos A="0.262996" C="0.243502" G="0.386452" T="0.10705"/>
      <pos A="0.217511" C="0.185023" G="0.269493" T="0.327972"/>
      <pos A="0.19152" C="0.295484" G="0.314977" T="0.198018"/>
      <pos A="0.379955" C="0.321475" G="0.0940543" T="0.204516"/>
      <pos A="0.295484" C="0.211013" G="0.237004" T="0.256498"/>
      <pos A="0.19152" C="0.224009" G="0.256498" T="0.327972"/>
      <pos A="0.438434" C="0.25" G="0.0680632" T="0.243502"/>
      <pos A="0.204516" C="0.33447" G="0.262996" T="0.198018"/>
      <pos A="0.327972" C="0.347466" G="0.126543" T="0.198018"/>
      <pos A="0.340968" C="0.146037" G="0.198018" T="0.314977"/>
      <pos A="0.230507" C="0.256498" G="0.19152" T="0.321475"/>
      <pos A="0.204516" C="0.159032" G="0.347466" T="0.288987"/>
      <pos A="0.120045" C="0.314977" G="0.275991" T="0.288987"/>
      <pos A="0.275991" C="0.139539" G="0.152534" T="0.431937"/>
      <pos A="0.224009" C="0.178525" G="0.386452" T="0.211013"/>
      <pos A="0.275991" C="0.360461" G="0.16553" T="0.198018"/>
      <pos A="0.237004" C="0.464425" G="0.204516" T="0.0940543"/>
      <pos A="0.146037" C="0.159032" G="0.237004" T="0.457927"/>
      <pos A="0.204516" C="0.301982" G="0.275991" T="0.217511"/>
      <pos A="0.30848" C="0.100552" G="0.217511" T="0.373457"/>
      <pos A="0.321475" C="0.178525" G="0.178525" T="0.321475"/>
      <pos A="0.262996" C="0.204516" G="0.269493" T="0.262996"/>
      <pos A="0.399448" C="0.120045" G="0.224009" T="0.256498"/>
      <pos A="0.256498" C="0.133041" G="0.314977" T="0.295484"/>
      <pos A="0.321475" C="0.256498" G="0.152534" T="0.269493"/>
      <pos A="0.282489" C="0.211013" G="0.256498" T="0.25"/>
      <pos A="0.405946" C="0.25" G="0.19152" T="0.152534"/>
      <pos A="0.198018" C="0.360461" G="0.282489" T="0.159032"/>
      <pos A="0.399448" C="0.152534" G="0.16553" T="0.282489"/>
      <pos A="0.16553" C="0.25" G="0.314977" T="0.269493"/>
      <pos A="0.237004" C="0.262996" G="0.178525" T="0.321475"/>
      <pos A="0.172028" C="0.321475" G="0.204516" T="0.301982"/>
      <pos A="0.217511" C="0.243502" G="0.321475" T="0.217511"/>
    </motif>
    <motif db="0" id="M113" alt="O113" length="40" nsites="8" evalue="1.3e-003">
      <pos A="0.209206" C="0.166264" G="0.466854" T="0.157676"/>
      <pos A="0.192029" C="0.252147" G="0.277912" T="0.277912"/>
      <pos A="0.346618" C="0.252147" G="0.0803812" T="0.320853"/>
      <pos A="0.415324" C="0.209206" G="0.252147" T="0.123322"/>
      <pos A="0.200617" C="0.415324" G="0.157676" T="0.226382"/>
      <pos A="0.269323" C="0.131911" G="0.140499" T="0.458267"/>
      <pos A="0.200617" C="0.114734" G="0.441089" T="0.243559"/>
      <pos A="0.295088" C="0.234971" G="0.295088" T="0.174852"/>
      <pos A="0.277912" C="0.303677" G="0.149087" T="0.269323"/>
      <pos A="0.234971" C="0.260736" G="0.226382" T="0.277912"/>
      <pos A="0.303677" C="0.277912" G="0.226382" T="0.192029"/>
      <pos A="0.217794" C="0.260736" G="0.183441" T="0.33803"/>
      <pos A="0.33803" C="0.183441" G="0.106146" T="0.372383"/>
      <pos A="0.252147" C="0.329442" G="0.243559" T="0.174852"/>
      <pos A="0.432502" C="0.286501" G="0.149087" T="0.131911"/>
      <pos A="0.123322" C="0.183441" G="0.320853" T="0.372383"/>
      <pos A="0.166264" C="0.123322" G="0.295088" T="0.415324"/>
      <pos A="0.260736" C="0.277912" G="0.329442" T="0.131911"/>
      <pos A="0.526973" C="0.123322" G="0.192029" T="0.157676"/>
      <pos A="0.209206" C="0.355207" G="0.243559" T="0.192029"/>
      <pos A="0.209206" C="0.33803" G="0.277912" T="0.174852"/>
      <pos A="0.277912" C="0.33803" G="0.140499" T="0.243559"/>
      <pos A="0.277912" C="0.329442" G="0.260736" T="0.131911"/>
      <pos A="0.243559" C="0.243559" G="0.200617" T="0.312265"/>
      <pos A="0.329442" C="0.192029" G="0.209206" T="0.269323"/>
      <pos A="0.131911" C="0.449678" G="0.252147" T="0.166264"/>
      <pos A="0.217794" C="0.192029" G="0.131911" T="0.458267"/>
      <pos A="0.106146" C="0.329442" G="0.209206" T="0.355207"/>
      <pos A="0.200617" C="0.183441" G="0.260736" T="0.355207"/>
      <pos A="0.243559" C="0.166264" G="0.269323" T="0.320853"/>
      <pos A="0.303677" C="0.363795" G="0.200617" T="0.131911"/>
      <pos A="0.355207" C="0.166264" G="0.157676" T="0.320853"/>
      <pos A="0.234971" C="0.234971" G="0.380972" T="0.149087"/>
      <pos A="0.243559" C="0.312265" G="0.252147" T="0.192029"/>
      <pos A="0.329442" C="0.131911" G="0.234971" T="0.303677"/>
      <pos A="0.277912" C="0.33803" G="0.140499" T="0.243559"/>
      <pos A="0.295088" C="0.286501" G="0.243559" T="0.174852"/>
      <pos A="0.277912" C="0.269323" G="0.114734" T="0.33803"/>
      <pos A="0.200617" C="0.131911" G="0.303677" T="0.363795"/>
      <pos A="0.252147" C="0.295088" G="0.346618" T="0.106146"/>
    </motif>
    <motif db="0" id="M114" alt="O114" length="40" nsites="8" evalue="1.3e-003">
      <pos A="0.62037" C="0.126543" G="0.00308642" T="0.25"/>
      <pos A="0.25" C="0.373457" G="0.25" T="0.126543"/>
      <pos A="0.00308642" C="0.126543" G="0.25" T="0.62037"/>
      <pos A="0.126543" C="0.126543" G="0.126543" T="0.62037"/>
      <pos A="0.126543" C="0.00308642" G="0.25" T="0.62037"/>
      <pos A="0.00308642" C="0.62037" G="0.25" T="0.126543"/>
      <pos A="0.126543" C="0.743827" G="0.00308642" T="0.126543"/>
      <pos A="0.126543" C="0.867284" G="0.00308642" T="0.00308642"/>
      <pos A="0.373457" C="0.00308642" G="0.00308642" T="0.62037"/>
      <pos A="0.126543" C="0.00308642" G="0.373457" T="0.496914"/>
      <pos A="0.373457" C="0.126543" G="0.496914" T="0.00308642"/>
      <pos A="0.126543" C="0.126543" G="0.496914" T="0.25"/>
      <pos A="0.25" C="0.496914" G="0.126543" T="0.126543"/>
      <pos A="0.00308642" C="0.126543" G="0.126543" T="0.743827"/>
      <pos A="0.00308642" C="0.126543" G="0.62037" T="0.25"/>
      <pos A="0.25" C="0.126543" G="0.373457" T="0.25"/>
      <pos A="0.25" C="0.00308642" G="0.373457" T="0.373457"/>
      <pos A="0.126543" C="0.00308642" G="0.743827" T="0.126543"/>
      <pos A="0.373457" C="0.00308642" G="0.496914" T="0.126543"/>
      <pos A="0.25" C="0.25" G="0.25" T="0.25"/>
      <pos A="0.126543" C="0.126543" G="0.373457" T="0.373457"/>
      <pos A="0.373457" C="0.496914" G="0.126543" T="0.00308642"/>
      <pos A="0.00308642" C="0.25" G="0.00308642" T="0.743827"/>
      <pos A="0.373457" C="0.25" G="0.126543" T="0.25"/>
      <pos A="0.00308642" C="0.126543" G="0.496914" T="0.373457"/>
      <pos A="0.00308642" C="0.496914" G="0.496914" T="0.00308642"/>
      <pos A="0.00308642" C="0.126543" G="0.25" T="0.62037"/>
      <pos A="0.126543" C="0.496914" G="0.25" T="0.126543"/>
      <pos A="0.496914" C="0.126543" G="0.126543" T="0.25"/>
      <pos A="0.373457" C="0.126543" G="0.496914" T="0.00308642"/>
      <pos A="0.25" C="0.373457" G="0.25" T="0.126543"/>
      <pos A="0.126543" C="0.25" G="0.126543" T="0.496914"/>
      <pos A="0.25" C="0.496914" G="0.25" T="0.00308642"/>
      <pos A="0.126543" C="0.126543" G="0.126543" T="0.62037"/>
      <pos A="0.126543" C="0.00308642" G="0.373457" T="0.496914"/>
      <pos A="0.25" C="0.126543" G="0.496914" T="0.126543"/>
      <pos A="0.00308642" C="0.126543" G="0.373457" T="0.496914"/>
      <pos A="0.373457" C="0.126543" G="0.00308642" T="0.496914"/>
      <pos A="0.126543" C="0.126543" G="0.373457" T="0.373457"/>
      <pos A="0.126543" C="0.496914" G="0.126543" T="0.25"/>
    </motif>
    <motif db="0" id="M115" alt="O115" length="40" nsites="8" evalue="1.3e-003">
      <pos A="0.237004" C="0.33447" G="0.172028" T="0.256498"/>
      <pos A="0.301982" C="0.237004" G="0.198018" T="0.262996"/>
      <pos A="0.204516" C="0.256498" G="0.295484" T="0.243502"/>
      <pos A="0.269493" C="0.159032" G="0.321475" T="0.25"/>
      <pos A="0.39295" C="0.262996" G="0.100552" T="0.243502"/>
      <pos A="0.282489" C="0.243502" G="0.295484" T="0.178525"/>
      <pos A="0.230507" C="0.217511" G="0.178525" T="0.373457"/>
      <pos A="0.204516" C="0.321475" G="0.295484" T="0.178525"/>
      <pos A="0.301982" C="0.204516" G="0.25" T="0.243502"/>
      <pos A="0.269493" C="0.211013" G="0.262996" T="0.256498"/>
      <pos A="0.33447" C="0.256498" G="0.25" T="0.159032"/>
      <pos A="0.360461" C="0.295484" G="0.159032" T="0.185023"/>
      <pos A="0.0680632" C="0.516407" G="0.172028" T="0.243502"/>
      <pos A="0.269493" C="0.340968" G="0.0940543" T="0.295484"/>
      <pos A="0.19152" C="0.204516" G="0.275991" T="0.327972"/>
      <pos A="0.288987" C="0.16553" G="0.295484" T="0.25"/>
      <pos A="0.198018" C="0.275991" G="0.178525" T="0.347466"/>
      <pos A="0.340968" C="0.152534" G="0.230507" T="0.275991"/>
      <pos A="0.126543" C="0.19152" G="0.366959" T="0.314977"/>
      <pos A="0.262996" C="0.0940543" G="0.204516" T="0.438434"/>
      <pos A="0.25" C="0.256498" G="0.198018" T="0.295484"/>
      <pos A="0.542398" C="0.243502" G="0.0615664" T="0.152534"/>
      <pos A="0.262996" C="0.19152" G="0.314977" T="0.230507"/>
      <pos A="0.185023" C="0.301982" G="0.243502" T="0.269493"/>
      <pos A="0.399448" C="0.19152" G="0.217511" T="0.19152"/>
      <pos A="0.25" C="0.237004" G="0.211013" T="0.301982"/>
      <pos A="0.295484" C="0.126543" G="0.33447" T="0.243502"/>
      <pos A="0.198018" C="0.211013" G="0.366959" T="0.224009"/>
      <pos A="0.25" C="0.282489" G="0.224009" T="0.243502"/>
      <pos A="0.314977" C="0.159032" G="0.120045" T="0.405946"/>
      <pos A="0.275991" C="0.282489" G="0.321475" T="0.120045"/>
      <pos A="0.211013" C="0.204516" G="0.282489" T="0.301982"/>
      <pos A="0.288987" C="0.159032" G="0.25" T="0.301982"/>
      <pos A="0.237004" C="0.178525" G="0.327972" T="0.256498"/>
      <pos A="0.327972" C="0.159032" G="0.347466" T="0.16553"/>
      <pos A="0.25" C="0.418941" G="0.224009" T="0.10705"/>
      <pos A="0.262996" C="0.16553" G="0.0550686" T="0.516407"/>
      <pos A="0.120045" C="0.347466" G="0.224009" T="0.30848"/>
      <pos A="0.185023" C="0.301982" G="0.19152" T="0.321475"/>
      <pos A="0.33447" C="0.185023" G="0.256498" T="0.224009"/>
    </motif>
    <motif db="0" id="M116" alt="O116" length="40" nsites="8" evalue="1.3e-003">
      <pos A="0.235476" C="0.35167" G="0.293573" T="0.119281"/>
      <pos A="0.293573" C="0.293573" G="0.119281" T="0.293573"/>
      <pos A="0.119281" C="0.119281" G="0.467865" T="0.293573"/>
      <pos A="0.119281" C="0.235476" G="0.177379" T="0.467865"/>
      <pos A="0.293573" C="0.177379" G="0.00308642" T="0.525962"/>
      <pos A="0.119281" C="0.525962" G="0.119281" T="0.235476"/>
      <pos A="0.409768" C="0.293573" G="0.293573" T="0.00308642"/>
      <pos A="0.119281" C="0.35167" G="0.293573" T="0.235476"/>
      <pos A="0.409768" C="0.409768" G="0.0611842" T="0.119281"/>
      <pos A="0.293573" C="0.235476" G="0.35167" T="0.119281"/>
      <pos A="0.119281" C="0.177379" G="0.409768" T="0.293573"/>
      <pos A="0.235476" C="0.235476" G="0.119281" T="0.409768"/>
      <pos A="0.409768" C="0.293573" G="0.119281" T="0.177379"/>
      <pos A="0.525962" C="0.177379" G="0.235476" T="0.0611842"/>
      <pos A="0.409768" C="0.119281" G="0.235476" T="0.235476"/>
      <pos A="0.584059" C="0.235476" G="0.119281" T="0.0611842"/>
      <pos A="0.584059" C="0.235476" G="0.177379" T="0.00308642"/>
      <pos A="0.293573" C="0.235476" G="0.119281" T="0.35167"/>
      <pos A="0.293573" C="0.00308642" G="0.409768" T="0.293573"/>
      <pos A="0.177379" C="0.235476" G="0.293573" T="0.293573"/>
      <pos A="0.177379" C="0.177379" G="0.177379" T="0.467865"/>
      <pos A="0.293573" C="0.0611842" G="0.293573" T="0.35167"/>
      <pos A="0.235476" C="0.235476" G="0.119281" T="0.409768"/>
      <pos A="0.00308642" C="0.119281" G="0.584059" T="0.293573"/>
      <pos A="0.642157" C="0.177379" G="0.0611842" T="0.119281"/>
      <pos A="0.235476" C="0.293573" G="0.00308642" T="0.467865"/>
      <pos A="0.0611842" C="0.177379" G="0.177379" T="0.584059"/>
      <pos A="0.235476" C="0.35167" G="0.293573" T="0.119281"/>
      <pos A="0.584059" C="0.177379" G="0.00308642" T="0.235476"/>
      <pos A="0.35167" C="0.0611842" G="0.177379" T="0.409768"/>
      <pos A="0.177379" C="0.00308642" G="0.642157" T="0.177379"/>
      <pos A="0.0611842" C="0.525962" G="0.235476" T="0.177379"/>
      <pos A="0.467865" C="0.35167" G="0.119281" T="0.0611842"/>
      <pos A="0.177379" C="0.293573" G="0.00308642" T="0.525962"/>
      <pos A="0.409768" C="0.35167" G="0.119281" T="0.119281"/>
      <pos A="0.525962" C="0.409768" G="0.0611842" T="0.00308642"/>
      <pos A="0.467865" C="0.00308642" G="0.235476" T="0.293573"/>
      <pos A="0.235476" C="0.409768" G="0.177379" T="0.177379"/>
      <pos A="0.293573" C="0.0611842" G="0.119281" T="0.525962"/>
      <pos A="0.119281" C="0.467865" G="0.00308642" T="0.409768"/>
    </motif>
    <motif db="0" id="M117" alt="O117" length="40" nsites="8" evalue="1.3e-003">
      <pos A="0.178525" C="0.568388" G="0.0420731" T="0.211013"/>
      <pos A="0.405946" C="0.120045" G="0.152534" T="0.321475"/>
      <pos A="0.185023" C="0.185023" G="0.379955" T="0.25"/>
      <pos A="0.198018" C="0.0940543" G="0.379955" T="0.327972"/>
      <pos A="0.198018" C="0.262996" G="0.275991" T="0.262996"/>
      <pos A="0.340968" C="0.16553" G="0.243502" T="0.25"/>
      <pos A="0.256498" C="0.230507" G="0.25" T="0.262996"/>
      <pos A="0.444931" C="0.133041" G="0.172028" T="0.25"/>
      <pos A="0.262996" C="0.204516" G="0.347466" T="0.185023"/>
      <pos A="0.288987" C="0.230507" G="0.19152" T="0.288987"/>
      <pos A="0.185023" C="0.172028" G="0.301982" T="0.340968"/>
      <pos A="0.366959" C="0.19152" G="0.204516" T="0.237004"/>
      <pos A="0.172028" C="0.360461" G="0.159032" T="0.30848"/>
      <pos A="0.275991" C="0.256498" G="0.211013" T="0.256498"/>
      <pos A="0.340968" C="0.19152" G="0.288987" T="0.178525"/>
      <pos A="0.243502" C="0.386452" G="0.172028" T="0.198018"/>
      <pos A="0.275991" C="0.282489" G="0.256498" T="0.185023"/>
      <pos A="0.262996" C="0.230507" G="0.230507" T="0.275991"/>
      <pos A="0.262996" C="0.243502" G="0.230507" T="0.262996"/>
      <pos A="0.243502" C="0.256498" G="0.237004" T="0.262996"/>
      <pos A="0.269493" C="0.0550686" G="0.366959" T="0.30848"/>
      <pos A="0.25" C="0.288987" G="0.321475" T="0.139539"/>
      <pos A="0.431937" C="0.19152" G="0.178525" T="0.198018"/>
      <pos A="0.301982" C="0.340968" G="0.0875565" T="0.269493"/>
      <pos A="0.16553" C="0.262996" G="0.16553" T="0.405946"/>
      <pos A="0.0615664" C="0.230507" G="0.243502" T="0.464425"/>
      <pos A="0.224009" C="0.237004" G="0.152534" T="0.386452"/>
      <pos A="0.301982" C="0.152534" G="0.282489" T="0.262996"/>
      <pos A="0.16553" C="0.314977" G="0.327972" T="0.19152"/>
      <pos A="0.33447" C="0.113548" G="0.237004" T="0.314977"/>
      <pos A="0.25" C="0.0225798" G="0.386452" T="0.340968"/>
      <pos A="0.224009" C="0.30848" G="0.243502" T="0.224009"/>
      <pos A="0.301982" C="0.237004" G="0.198018" T="0.262996"/>
      <pos A="0.204516" C="0.295484" G="0.217511" T="0.282489"/>
      <pos A="0.301982" C="0.146037" G="0.340968" T="0.211013"/>
      <pos A="0.347466" C="0.30848" G="0.178525" T="0.16553"/>
      <pos A="0.314977" C="0.295484" G="0.19152" T="0.198018"/>
      <pos A="0.269493" C="0.198018" G="0.230507" T="0.301982"/>
      <pos A="0.340968" C="0.217511" G="0.16553" T="0.275991"/>
      <pos A="0.224009" C="0.269493" G="0.353963" T="0.152534"/>
    </motif>
    <motif db="0" id="M118" alt="O118" length="40" nsites="8" evalue="1.3e-003">
      <pos A="0.366959" C="0.217511" G="0.10705" T="0.30848"/>
      <pos A="0.340968" C="0.204516" G="0.211013" T="0.243502"/>
      <pos A="0.217511" C="0.204516" G="0.321475" T="0.256498"/>
      <pos A="0.10705" C="0.418941" G="0.224009" T="0.25"/>
      <pos A="0.282489" C="0.16553" G="0.301982" T="0.25"/>
      <pos A="0.275991" C="0.211013" G="0.30848" T="0.204516"/>
      <pos A="0.224009" C="0.30848" G="0.204516" T="0.262996"/>
      <pos A="0.282489" C="0.340968" G="0.217511" T="0.159032"/>
      <pos A="0.301982" C="0.288987" G="0.126543" T="0.282489"/>
      <pos A="0.275991" C="0.282489" G="0.256498" T="0.185023"/>
      <pos A="0.185023" C="0.159032" G="0.418941" T="0.237004"/>
      <pos A="0.295484" C="0.178525" G="0.172028" T="0.353963"/>
      <pos A="0.360461" C="0.16553" G="0.256498" T="0.217511"/>
      <pos A="0.282489" C="0.321475" G="0.100552" T="0.295484"/>
      <pos A="0.172028" C="0.0680632" G="0.399448" T="0.360461"/>
      <pos A="0.262996" C="0.275991" G="0.198018" T="0.262996"/>
      <pos A="0.418941" C="0.243502" G="0.0940543" T="0.243502"/>
      <pos A="0.373457" C="0.30848" G="0.146037" T="0.172028"/>
      <pos A="0.30848" C="0.204516" G="0.204516" T="0.282489"/>
      <pos A="0.172028" C="0.211013" G="0.256498" T="0.360461"/>
      <pos A="0.25" C="0.405946" G="0.0940543" T="0.25"/>
      <pos A="0.16553" C="0.25" G="0.16553" T="0.418941"/>
      <pos A="0.224009" C="0.159032" G="0.39295" T="0.224009"/>
      <pos A="0.172028" C="0.10705" G="0.373457" T="0.347466"/>
      <pos A="0.275991" C="0.0875565" G="0.366959" T="0.269493"/>
      <pos A="0.230507" C="0.353963" G="0.152534" T="0.262996"/>
      <pos A="0.288987" C="0.172028" G="0.133041" T="0.405946"/>
      <pos A="0.379955" C="0.19152" G="0.211013" T="0.217511"/>
      <pos A="0.269493" C="0.172028" G="0.269493" T="0.288987"/>
      <pos A="0.256498" C="0.347466" G="0.256498" T="0.139539"/>
      <pos A="0.353963" C="0.256498" G="0.262996" T="0.126543"/>
      <pos A="0.321475" C="0.256498" G="0.224009" T="0.198018"/>
      <pos A="0.275991" C="0.33447" G="0.262996" T="0.126543"/>
      <pos A="0.30848" C="0.19152" G="0.295484" T="0.204516"/>
      <pos A="0.321475" C="0.204516" G="0.100552" T="0.373457"/>
      <pos A="0.295484" C="0.146037" G="0.353963" T="0.204516"/>
      <pos A="0.16553" C="0.340968" G="0.159032" T="0.33447"/>
      <pos A="0.139539" C="0.30848" G="0.230507" T="0.321475"/>
      <pos A="0.262996" C="0.133041" G="0.262996" T="0.340968"/>
      <pos A="0.159032" C="0.25" G="0.288987" T="0.301982"/>
    </motif>
    <motif db="0" id="M119" alt="O119" length="40" nsites="8" evalue="1.3e-003">
      <pos A="0.269493" C="0.262996" G="0.204516" T="0.262996"/>
      <pos A="0.275991" C="0.237004" G="0.295484" T="0.19152"/>
      <pos A="0.237004" C="0.0940543" G="0.282489" T="0.386452"/>
      <pos A="0.204516" C="0.373457" G="0.211013" T="0.211013"/>
      <pos A="0.451429" C="0.211013" G="0.120045" T="0.217511"/>
      <pos A="0.262996" C="0.152534" G="0.282489" T="0.301982"/>
      <pos A="0.230507" C="0.269493" G="0.301982" T="0.198018"/>
      <pos A="0.373457" C="0.113548" G="0.275991" T="0.237004"/>
      <pos A="0.146037" C="0.159032" G="0.275991" T="0.418941"/>
      <pos A="0.230507" C="0.185023" G="0.243502" T="0.340968"/>
      <pos A="0.159032" C="0.386452" G="0.152534" T="0.301982"/>
      <pos A="0.30848" C="0.314977" G="0.113548" T="0.262996"/>
      <pos A="0.262996" C="0.211013" G="0.256498" T="0.269493"/>
      <pos A="0.262996" C="0.262996" G="0.340968" T="0.133041"/>
      <pos A="0.282489" C="0.269493" G="0.100552" T="0.347466"/>
      <pos A="0.275991" C="0.275991" G="0.224009" T="0.224009"/>
      <pos A="0.262996" C="0.256498" G="0.224009" T="0.256498"/>
      <pos A="0.288987" C="0.159032" G="0.282489" T="0.269493"/>
      <pos A="0.399448" C="0.230507" G="0.185023" T="0.185023"/>
      <pos A="0.269493" C="0.159032" G="0.295484" T="0.275991"/>
      <pos A="0.237004" C="0.217511" G="0.217511" T="0.327972"/>
      <pos A="0.204516" C="0.379955" G="0.340968" T="0.074561"/>
      <pos A="0.217511" C="0.327972" G="0.0485709" T="0.405946"/>
      <pos A="0.373457" C="0.133041" G="0.185023" T="0.30848"/>
      <pos A="0.172028" C="0.282489" G="0.33447" T="0.211013"/>
      <pos A="0.373457" C="0.0875565" G="0.340968" T="0.198018"/>
      <pos A="0.25" C="0.327972" G="0.321475" T="0.100552"/>
      <pos A="0.211013" C="0.237004" G="0.243502" T="0.30848"/>
      <pos A="0.282489" C="0.152534" G="0.275991" T="0.288987"/>
      <pos A="0.217511" C="0.399448" G="0.133041" T="0.25"/>
      <pos A="0.30848" C="0.152534" G="0.139539" T="0.399448"/>
      <pos A="0.224009" C="0.353963" G="0.217511" T="0.204516"/>
      <pos A="0.373457" C="0.152534" G="0.120045" T="0.353963"/>
      <pos A="0.133041" C="0.217511" G="0.418941" T="0.230507"/>
      <pos A="0.399448" C="0.198018" G="0.224009" T="0.178525"/>
      <pos A="0.399448" C="0.217511" G="0.172028" T="0.211013"/>
      <pos A="0.243502" C="0.243502" G="0.243502" T="0.269493"/>
      <pos A="0.120045" C="0.399448" G="0.237004" T="0.243502"/>
      <pos A="0.25" C="0.217511" G="0.100552" T="0.431937"/>
      <pos A="0.25" C="0.211013" G="0.327972" T="0.211013"/>
    </motif>
    <motif db="0" id="M12" alt="O12" length="40" nsites="8" evalue="1.3e-003">
      <pos A="0.00308642" C="0.332304" G="0.167696" T="0.496914"/>
      <pos A="0.496914" C="0.00308642" G="0.332304" T="0.167696"/>
      <pos A="0.332304" C="0.00308642" G="0.167696" T="0.496914"/>
      <pos A="0.00308642" C="0.00308642" G="0.496914" T="0.496914"/>
      <pos A="0.167696" C="0.332304" G="0.00308642" T="0.496914"/>
      <pos A="0.00308642" C="0.826131" G="0.00308642" T="0.167696"/>
      <pos A="0.496914" C="0.167696" G="0.00308642" T="0.332304"/>
      <pos A="0.00308642" C="0.496914" G="0.332304" T="0.167696"/>
      <pos A="0.332304" C="0.332304" G="0.167696" T="0.167696"/>
      <pos A="0.496914" C="0.496914" G="0.00308642" T="0.00308642"/>
      <pos A="0.332304" C="0.167696" G="0.167696" T="0.332304"/>
      <pos A="0.00308642" C="0.496914" G="0.167696" T="0.332304"/>
      <pos A="0.332304" C="0.661523" G="0.00308642" T="0.00308642"/>
      <pos A="0.332304" C="0.167696" G="0.167696" T="0.332304"/>
      <pos A="0.00308642" C="0.332304" G="0.332304" T="0.332304"/>
      <pos A="0.167696" C="0.00308642" G="0.332304" T="0.496914"/>
      <pos A="0.167696" C="0.167696" G="0.332304" T="0.332304"/>
      <pos A="0.167696" C="0.332304" G="0.167696" T="0.332304"/>
      <pos A="0.167696" C="0.332304" G="0.332304" T="0.167696"/>
      <pos A="0.496914" C="0.167696" G="0.332304" T="0.00308642"/>
      <pos A="0.332304" C="0.332304" G="0.167696" T="0.167696"/>
      <pos A="0.661523" C="0.167696" G="0.00308642" T="0.167696"/>
      <pos A="0.496914" C="0.00308642" G="0.00308642" T="0.496914"/>
      <pos A="0.332304" C="0.167696" G="0.00308642" T="0.496914"/>
      <pos A="0.332304" C="0.167696" G="0.167696" T="0.332304"/>
      <pos A="0.332304" C="0.00308642" G="0.167696" T="0.496914"/>
      <pos A="0.00308642" C="0.167696" G="0.661523" T="0.167696"/>
      <pos A="0.167696" C="0.00308642" G="0.332304" T="0.496914"/>
      <pos A="0.00308642" C="0.00308642" G="0.496914" T="0.496914"/>
      <pos A="0.332304" C="0.167696" G="0.00308642" T="0.496914"/>
      <pos A="0.00308642" C="0.00308642" G="0.661523" T="0.332304"/>
      <pos A="0.167696" C="0.167696" G="0.496914" T="0.167696"/>
      <pos A="0.332304" C="0.661523" G="0.00308642" T="0.00308642"/>
      <pos A="0.00308642" C="0.496914" G="0.00308642" T="0.496914"/>
      <pos A="0.00308642" C="0.661523" G="0.00308642" T="0.332304"/>
      <pos A="0.332304" C="0.00308642" G="0.332304" T="0.332304"/>
      <pos A="0.332304" C="0.00308642" G="0.167696" T="0.496914"/>
      <pos A="0.167696" C="0.167696" G="0.496914" T="0.167696"/>
      <pos A="0.167696" C="0.332304" G="0.332304" T="0.167696"/>
      <pos A="0.496914" C="0.00308642" G="0.00308642" T="0.496914"/>
    </motif>
    <motif db="0" id="M120" alt="O120" length="40" nsites="8" evalue="1.3e-003">
      <pos A="0.276773" C="0.0863822" G="0.419567" T="0.217276"/>
      <pos A="0.110182" C="0.193478" G="0.395768" T="0.300573"/>
      <pos A="0.241076" C="0.205377" G="0.217276" T="0.336271"/>
      <pos A="0.0625837" C="0.300573" G="0.419567" T="0.217276"/>
      <pos A="0.217276" C="0.193478" G="0.169679" T="0.419567"/>
      <pos A="0.336271" C="0.217276" G="0.14588" T="0.300573"/>
      <pos A="0.264874" C="0.288674" G="0.122081" T="0.324371"/>
      <pos A="0.36007" C="0.205377" G="0.276773" T="0.15778"/>
      <pos A="0.324371" C="0.217276" G="0.0387852" T="0.419567"/>
      <pos A="0.229176" C="0.276773" G="0.241076" T="0.252975"/>
      <pos A="0.371969" C="0.122081" G="0.169679" T="0.336271"/>
      <pos A="0.110182" C="0.217276" G="0.443366" T="0.229176"/>
      <pos A="0.181578" C="0.229176" G="0.264874" T="0.324371"/>
      <pos A="0.264874" C="0.336271" G="0.15778" T="0.241076"/>
      <pos A="0.300573" C="0.383869" G="0.169679" T="0.14588"/>
      <pos A="0.229176" C="0.300573" G="0.193478" T="0.276773"/>
      <pos A="0.312472" C="0.264874" G="0.13398" T="0.288674"/>
      <pos A="0.15778" C="0.383869" G="0.217276" T="0.241076"/>
      <pos A="0.276773" C="0.217276" G="0.15778" T="0.348171"/>
      <pos A="0.122081" C="0.371969" G="0.288674" T="0.217276"/>
      <pos A="0.252975" C="0.074483" G="0.241076" T="0.431467"/>
      <pos A="0.324371" C="0.169679" G="0.205377" T="0.300573"/>
      <pos A="0.324371" C="0.229176" G="0.13398" T="0.312472"/>
      <pos A="0.169679" C="0.336271" G="0.181578" T="0.312472"/>
      <pos A="0.490964" C="0.13398" G="0.169679" T="0.205377"/>
      <pos A="0.276773" C="0.324371" G="0.0982825" T="0.300573"/>
      <pos A="0.407668" C="0.229176" G="0.0863822" T="0.276773"/>
      <pos A="0.324371" C="0.205377" G="0.336271" T="0.13398"/>
      <pos A="0.217276" C="0.0982825" G="0.324371" T="0.36007"/>
      <pos A="0.169679" C="0.0506844" G="0.324371" T="0.455265"/>
      <pos A="0.193478" C="0.205377" G="0.395768" T="0.205377"/>
      <pos A="0.324371" C="0.336271" G="0.252975" T="0.0863822"/>
      <pos A="0.241076" C="0.181578" G="0.395768" T="0.181578"/>
      <pos A="0.336271" C="0.264874" G="0.110182" T="0.288674"/>
      <pos A="0.252975" C="0.217276" G="0.181578" T="0.348171"/>
      <pos A="0.300573" C="0.122081" G="0.276773" T="0.300573"/>
      <pos A="0.276773" C="0.13398" G="0.217276" T="0.371969"/>
      <pos A="0.205377" C="0.395768" G="0.371969" T="0.0268849"/>
      <pos A="0.181578" C="0.431467" G="0.0982825" T="0.288674"/>
      <pos A="0.336271" C="0.217276" G="0.229176" T="0.217276"/>
    </motif>
    <motif db="0" id="M121" alt="O121" length="40" nsites="8" evalue="1.3e-003">
      <pos A="0.364424" C="0.171711" G="0.171711" T="0.292156"/>
      <pos A="0.123532" C="0.412601" G="0.292156" T="0.171711"/>
      <pos A="0.46078" C="0.099443" G="0.340334" T="0.099443"/>
      <pos A="0.243977" C="0.0753541" G="0.484869" T="0.1958"/>
      <pos A="0.316245" C="0.364424" G="0.171711" T="0.147621"/>
      <pos A="0.147621" C="0.316245" G="0.219888" T="0.316245"/>
      <pos A="0.243977" C="0.43669" G="0.0271753" T="0.292156"/>
      <pos A="0.268067" C="0.147621" G="0.243977" T="0.340334"/>
      <pos A="0.268067" C="0.292156" G="0.292156" T="0.147621"/>
      <pos A="0.243977" C="0.316245" G="0.292156" T="0.147621"/>
      <pos A="0.316245" C="0.268067" G="0.123532" T="0.292156"/>
      <pos A="0.123532" C="0.268067" G="0.581226" T="0.0271753"/>
      <pos A="0.219888" C="0.484869" G="0.243977" T="0.0512642"/>
      <pos A="0.340334" C="0.292156" G="0.147621" T="0.219888"/>
      <pos A="0.147621" C="0.316245" G="0.43669" T="0.099443"/>
      <pos A="0.412601" C="0.0512642" G="0.412601" T="0.123532"/>
      <pos A="0.147621" C="0.147621" G="0.292156" T="0.412601"/>
      <pos A="0.364424" C="0.243977" G="0.1958" T="0.1958"/>
      <pos A="0.171711" C="0.412601" G="0.147621" T="0.268067"/>
      <pos A="0.123532" C="0.243977" G="0.1958" T="0.43669"/>
      <pos A="0.0271753" C="0.123532" G="0.243977" T="0.605315"/>
      <pos A="0.147621" C="0.388513" G="0.268067" T="0.1958"/>
      <pos A="0.508958" C="0.268067" G="0.0512642" T="0.171711"/>
      <pos A="0.46078" C="0.0753541" G="0.292156" T="0.171711"/>
      <pos A="0.412601" C="0.171711" G="0.243977" T="0.171711"/>
      <pos A="0.388513" C="0.123532" G="0.1958" T="0.292156"/>
      <pos A="0.099443" C="0.268067" G="0.316245" T="0.316245"/>
      <pos A="0.412601" C="0.171711" G="0.243977" T="0.171711"/>
      <pos A="0.219888" C="0.412601" G="0.1958" T="0.171711"/>
      <pos A="0.171711" C="0.292156" G="0.316245" T="0.219888"/>
      <pos A="0.219888" C="0.147621" G="0.484869" T="0.147621"/>
      <pos A="0.219888" C="0.388513" G="0.268067" T="0.123532"/>
      <pos A="0.43669" C="0.147621" G="0.219888" T="0.1958"/>
      <pos A="0.123532" C="0.412601" G="0.292156" T="0.171711"/>
      <pos A="0.388513" C="0.0753541" G="0.1958" T="0.340334"/>
      <pos A="0.1958" C="0.123532" G="0.219888" T="0.46078"/>
      <pos A="0.340334" C="0.268067" G="0.147621" T="0.243977"/>
      <pos A="0.099443" C="0.316245" G="0.243977" T="0.340334"/>
      <pos A="0.268067" C="0.364424" G="0.1958" T="0.171711"/>
      <pos A="0.171711" C="0.171711" G="0.484869" T="0.171711"/>
    </motif>
    <motif db="0" id="M122" alt="O122" length="40" nsites="8" evalue="1.3e-003">
      <pos A="0.00308642" C="0.00308642" G="0.398148" T="0.595679"/>
      <pos A="0.200617" C="0.200617" G="0.398148" T="0.200617"/>
      <pos A="0.398148" C="0.00308642" G="0.398148" T="0.200617"/>
      <pos A="0.00308642" C="0.200617" G="0.79321" T="0.00308642"/>
      <pos A="0.595679" C="0.398148" G="0.00308642" T="0.00308642"/>
      <pos A="0.79321" C="0.00308642" G="0.00308642" T="0.200617"/>
      <pos A="0.00308642" C="0.200617" G="0.595679" T="0.200617"/>
      <pos A="0.79321" C="0.200617" G="0.00308642" T="0.00308642"/>
      <pos A="0.398148" C="0.200617" G="0.200617" T="0.200617"/>
      <pos A="0.398148" C="0.595679" G="0.00308642" T="0.00308642"/>
      <pos A="0.79321" C="0.00308642" G="0.00308642" T="0.200617"/>
      <pos A="0.200617" C="0.200617" G="0.595679" T="0.00308642"/>
      <pos A="0.200617" C="0.200617" G="0.398148" T="0.200617"/>
      <pos A="0.200617" C="0.398148" G="0.398148" T="0.00308642"/>
      <pos A="0.595679" C="0.00308642" G="0.200617" T="0.200617"/>
      <pos A="0.00308642" C="0.398148" G="0.00308642" T="0.595679"/>
      <pos A="0.200617" C="0.398148" G="0.200617" T="0.200617"/>
      <pos A="0.00308642" C="0.200617" G="0.200617" T="0.595679"/>
      <pos A="0.200617" C="0.00308642" G="0.79321" T="0.00308642"/>
      <pos A="0.398148" C="0.00308642" G="0.398148" T="0.200617"/>
      <pos A="0.398148" C="0.200617" G="0.398148" T="0.00308642"/>
      <pos A="0.398148" C="0.398148" G="0.00308642" T="0.200617"/>
      <pos A="0.00308642" C="0.595679" G="0.200617" T="0.200617"/>
      <pos A="0.00308642" C="0.398148" G="0.00308642" T="0.595679"/>
      <pos A="0.595679" C="0.00308642" G="0.200617" T="0.200617"/>
      <pos A="0.00308642" C="0.398148" G="0.200617" T="0.398148"/>
      <pos A="0.595679" C="0.00308642" G="0.00308642" T="0.398148"/>
      <pos A="0.00308642" C="0.398148" G="0.200617" T="0.398148"/>
      <pos A="0.398148" C="0.398148" G="0.00308642" T="0.200617"/>
      <pos A="0.00308642" C="0.398148" G="0.200617" T="0.398148"/>
      <pos A="0.200617" C="0.200617" G="0.00308642" T="0.595679"/>
      <pos A="0.200617" C="0.595679" G="0.200617" T="0.00308642"/>
      <pos A="0.00308642" C="0.398148" G="0.00308642" T="0.595679"/>
      <pos A="0.200617" C="0.00308642" G="0.200617" T="0.595679"/>
      <pos A="0.00308642" C="0.595679" G="0.200617" T="0.200617"/>
      <pos A="0.79321" C="0.00308642" G="0.200617" T="0.00308642"/>
      <pos A="0.398148" C="0.200617" G="0.398148" T="0.00308642"/>
      <pos A="0.398148" C="0.00308642" G="0.00308642" T="0.595679"/>
      <pos A="0.200617" C="0.200617" G="0.595679" T="0.00308642"/>
      <pos A="0.398148" C="0.200617" G="0.00308642" T="0.398148"/>
    </motif>
    <motif db="0" id="M123" alt="O123" length="40" nsites="8" evalue="1.3e-003">
      <pos A="0.496914" C="0.00308642" G="0.00308642" T="0.496914"/>
      <pos A="0.00308642" C="0.496914" G="0.00308642" T="0.496914"/>
      <pos A="0.496914" C="0.496914" G="0.00308642" T="0.00308642"/>
      <pos A="0.496914" C="0.00308642" G="0.496914" T="0.00308642"/>
      <pos A="0.00308642" C="0.990741" G="0.00308642" T="0.00308642"/>
      <pos A="0.00308642" C="0.990741" G="0.00308642" T="0.00308642"/>
      <pos A="0.496914" C="0.00308642" G="0.496914" T="0.00308642"/>
      <pos A="0.496914" C="0.00308642" G="0.00308642" T="0.496914"/>
      <pos A="0.496914" C="0.496914" G="0.00308642" T="0.00308642"/>
      <pos A="0.00308642" C="0.00308642" G="0.496914" T="0.496914"/>
      <pos A="0.496914" C="0.496914" G="0.00308642" T="0.00308642"/>
      <pos A="0.00308642" C="0.00308642" G="0.496914" T="0.496914"/>
      <pos A="0.00308642" C="0.00308642" G="0.990741" T="0.00308642"/>
      <pos A="0.496914" C="0.00308642" G="0.00308642" T="0.496914"/>
      <pos A="0.00308642" C="0.00308642" G="0.00308642" T="0.990741"/>
      <pos A="0.00308642" C="0.00308642" G="0.496914" T="0.496914"/>
      <pos A="0.990741" C="0.00308642" G="0.00308642" T="0.00308642"/>
      <pos A="0.00308642" C="0.00308642" G="0.496914" T="0.496914"/>
      <pos A="0.496914" C="0.00308642" G="0.00308642" T="0.496914"/>
      <pos A="0.00308642" C="0.496914" G="0.496914" T="0.00308642"/>
      <pos A="0.496914" C="0.00308642" G="0.00308642" T="0.496914"/>
      <pos A="0.990741" C="0.00308642" G="0.00308642" T="0.00308642"/>
      <pos A="0.00308642" C="0.00308642" G="0.00308642" T="0.990741"/>
      <pos A="0.00308642" C="0.990741" G="0.00308642" T="0.00308642"/>
      <pos A="0.00308642" C="0.00308642" G="0.496914" T="0.496914"/>
      <pos A="0.00308642" C="0.496914" G="0.496914" T="0.00308642"/>
      <pos A="0.00308642" C="0.00308642" G="0.496914" T="0.496914"/>
      <pos A="0.00308642" C="0.00308642" G="0.990741" T="0.00308642"/>
      <pos A="0.496914" C="0.496914" G="0.00308642" T="0.00308642"/>
      <pos A="0.496914" C="0.00308642" G="0.496914" T="0.00308642"/>
      <pos A="0.00308642" C="0.496914" G="0.496914" T="0.00308642"/>
      <pos A="0.496914" C="0.00308642" G="0.00308642" T="0.496914"/>
      <pos A="0.990741" C="0.00308642" G="0.00308642" T="0.00308642"/>
      <pos A="0.00308642" C="0.00308642" G="0.496914" T="0.496914"/>
      <pos A="0.00308642" C="0.00308642" G="0.990741" T="0.00308642"/>
      <pos A="0.496914" C="0.00308642" G="0.496914" T="0.00308642"/>
      <pos A="0.496914" C="0.00308642" G="0.00308642" T="0.496914"/>
      <pos A="0.00308642" C="0.00308642" G="0.00308642" T="0.990741"/>
      <pos A="0.00308642" C="0.496914" G="0.496914" T="0.00308642"/>
      <pos A="0.990741" C="0.00308642" G="0.00308642" T="0.00308642"/>
    </motif>
    <motif db="0" id="M124" alt="O124" length="40" nsites="8" evalue="1.3e-003">
      <pos A="0.198018" C="0.269493" G="0.243502" T="0.288987"/>
      <pos A="0.237004" C="0.262996" G="0.295484" T="0.204516"/>
      <pos A="0.288987" C="0.198018" G="0.172028" T="0.340968"/>
      <pos A="0.295484" C="0.198018" G="0.230507" T="0.275991"/>
      <pos A="0.243502" C="0.0680632" G="0.230507" T="0.457927"/>
      <pos A="0.262996" C="0.120045" G="0.431937" T="0.185023"/>
      <pos A="0.288987" C="0.405946" G="0.152534" T="0.152534"/>
      <pos A="0.288987" C="0.172028" G="0.211013" T="0.327972"/>
      <pos A="0.204516" C="0.204516" G="0.360461" T="0.230507"/>
      <pos A="0.386452" C="0.340968" G="0.133041" T="0.139539"/>
      <pos A="0.224009" C="0.204516" G="0.152534" T="0.418941"/>
      <pos A="0.217511" C="0.425439" G="0.211013" T="0.146037"/>
      <pos A="0.366959" C="0.224009" G="0.204516" T="0.204516"/>
      <pos A="0.133041" C="0.100552" G="0.438434" T="0.327972"/>
      <pos A="0.243502" C="0.211013" G="0.262996" T="0.282489"/>
      <pos A="0.321475" C="0.198018" G="0.19152" T="0.288987"/>
      <pos A="0.25" C="0.139539" G="0.275991" T="0.33447"/>
      <pos A="0.224009" C="0.25" G="0.224009" T="0.301982"/>
      <pos A="0.282489" C="0.340968" G="0.113548" T="0.262996"/>
      <pos A="0.30848" C="0.19152" G="0.211013" T="0.288987"/>
      <pos A="0.314977" C="0.282489" G="0.217511" T="0.185023"/>
      <pos A="0.457927" C="0.230507" G="0.120045" T="0.19152"/>
      <pos A="0.314977" C="0.30848" G="0.152534" T="0.224009"/>
      <pos A="0.256498" C="0.269493" G="0.230507" T="0.243502"/>
      <pos A="0.133041" C="0.204516" G="0.25" T="0.412443"/>
      <pos A="0.275991" C="0.256498" G="0.288987" T="0.178525"/>
      <pos A="0.33447" C="0.340968" G="0.0810588" T="0.243502"/>
      <pos A="0.327972" C="0.159032" G="0.204516" T="0.30848"/>
      <pos A="0.159032" C="0.282489" G="0.256498" T="0.301982"/>
      <pos A="0.152534" C="0.25" G="0.243502" T="0.353963"/>
      <pos A="0.0940543" C="0.269493" G="0.282489" T="0.353963"/>
      <pos A="0.224009" C="0.347466" G="0.237004" T="0.19152"/>
      <pos A="0.269493" C="0.133041" G="0.321475" T="0.275991"/>
      <pos A="0.243502" C="0.19152" G="0.295484" T="0.269493"/>
      <pos A="0.25" C="0.16553" G="0.366959" T="0.217511"/>
      <pos A="0.301982" C="0.224009" G="0.237004" T="0.237004"/>
      <pos A="0.399448" C="0.159032" G="0.256498" T="0.185023"/>
      <pos A="0.262996" C="0.16553" G="0.282489" T="0.288987"/>
      <pos A="0.152534" C="0.451429" G="0.217511" T="0.178525"/>
      <pos A="0.33447" C="0.211013" G="0.0550686" T="0.399448"/>
    </motif>
    <motif db="0" id="M125" alt="O125" length="40" nsites="8" evalue="1.3e-003">
      <pos A="0.227554" C="0.272446" G="0.227554" T="0.272446"/>
      <pos A="0.257482" C="0.31734" G="0.0779091" T="0.347269"/>
      <pos A="0.0330153" C="0.18266" G="0.496914" T="0.287411"/>
      <pos A="0.0779091" C="0.571736" G="0.122802" T="0.227554"/>
      <pos A="0.197625" C="0.212589" G="0.302375" T="0.287411"/>
      <pos A="0.0928731" C="0.272446" G="0.362233" T="0.272446"/>
      <pos A="0.45202" C="0.287411" G="0.0479802" T="0.212589"/>
      <pos A="0.257482" C="0.392162" G="0.137767" T="0.212589"/>
      <pos A="0.287411" C="0.31734" G="0.212589" T="0.18266"/>
      <pos A="0.242518" C="0.242518" G="0.242518" T="0.272446"/>
      <pos A="0.242518" C="0.0629442" G="0.18266" T="0.511879"/>
      <pos A="0.137767" C="0.152731" G="0.362233" T="0.347269"/>
      <pos A="0.437056" C="0.287411" G="0.107838" T="0.167696"/>
      <pos A="0.242518" C="0.362233" G="0.152731" T="0.242518"/>
      <pos A="0.377198" C="0.287411" G="0.167696" T="0.167696"/>
      <pos A="0.167696" C="0.407127" G="0.107838" T="0.31734"/>
      <pos A="0.392162" C="0.257482" G="0.302375" T="0.0479802"/>
      <pos A="0.332304" C="0.152731" G="0.347269" T="0.167696"/>
      <pos A="0.212589" C="0.347269" G="0.212589" T="0.227554"/>
      <pos A="0.526842" C="0.287411" G="0.152731" T="0.0330153"/>
      <pos A="0.287411" C="0.272446" G="0.152731" T="0.287411"/>
      <pos A="0.137767" C="0.137767" G="0.392162" T="0.332304"/>
      <pos A="0.197625" C="0.227554" G="0.257482" T="0.31734"/>
      <pos A="0.257482" C="0.107838" G="0.287411" T="0.347269"/>
      <pos A="0.197625" C="0.167696" G="0.31734" T="0.31734"/>
      <pos A="0.302375" C="0.197625" G="0.272446" T="0.227554"/>
      <pos A="0.227554" C="0.332304" G="0.197625" T="0.242518"/>
      <pos A="0.18266" C="0.167696" G="0.31734" T="0.332304"/>
      <pos A="0.227554" C="0.287411" G="0.242518" T="0.242518"/>
      <pos A="0.302375" C="0.167696" G="0.197625" T="0.332304"/>
      <pos A="0.0479802" C="0.422091" G="0.197625" T="0.332304"/>
      <pos A="0.18266" C="0.287411" G="0.347269" T="0.18266"/>
      <pos A="0.227554" C="0.167696" G="0.257482" T="0.347269"/>
      <pos A="0.392162" C="0.212589" G="0.18266" T="0.212589"/>
      <pos A="0.227554" C="0.31734" G="0.347269" T="0.107838"/>
      <pos A="0.362233" C="0.437056" G="0.0180514" T="0.18266"/>
      <pos A="0.422091" C="0.0330153" G="0.362233" T="0.18266"/>
      <pos A="0.272446" C="0.197625" G="0.377198" T="0.152731"/>
      <pos A="0.18266" C="0.31734" G="0.272446" T="0.227554"/>
      <pos A="0.0779091" C="0.422091" G="0.152731" T="0.347269"/>
    </motif>
    <motif db="0" id="M126" alt="O126" length="40" nsites="8" evalue="1.3e-003">
      <pos A="0.167696" C="0.496914" G="0.277435" T="0.0579565"/>
      <pos A="0.332304" C="0.277435" G="0.0579565" T="0.332304"/>
      <pos A="0.167696" C="0.496914" G="0.167696" T="0.167696"/>
      <pos A="0.277435" C="0.00308642" G="0.0579565" T="0.661523"/>
      <pos A="0.112826" C="0.0579565" G="0.606653" T="0.222565"/>
      <pos A="0.222565" C="0.496914" G="0.222565" T="0.0579565"/>
      <pos A="0.551784" C="0.277435" G="0.00308642" T="0.167696"/>
      <pos A="0.222565" C="0.222565" G="0.277435" T="0.277435"/>
      <pos A="0.167696" C="0.112826" G="0.387174" T="0.332304"/>
      <pos A="0.332304" C="0.112826" G="0.332304" T="0.222565"/>
      <pos A="0.277435" C="0.00308642" G="0.442043" T="0.277435"/>
      <pos A="0.222565" C="0.00308642" G="0.442043" T="0.332304"/>
      <pos A="0.387174" C="0.112826" G="0.222565" T="0.277435"/>
      <pos A="0.277435" C="0.167696" G="0.277435" T="0.277435"/>
      <pos A="0.387174" C="0.112826" G="0.167696" T="0.332304"/>
      <pos A="0.551784" C="0.00308642" G="0.222565" T="0.222565"/>
      <pos A="0.222565" C="0.167696" G="0.442043" T="0.167696"/>
      <pos A="0.496914" C="0.112826" G="0.167696" T="0.222565"/>
      <pos A="0.332304" C="0.442043" G="0.0579565" T="0.167696"/>
      <pos A="0.442043" C="0.332304" G="0.112826" T="0.112826"/>
      <pos A="0.442043" C="0.0579565" G="0.387174" T="0.112826"/>
      <pos A="0.167696" C="0.00308642" G="0.551784" T="0.277435"/>
      <pos A="0.442043" C="0.112826" G="0.112826" T="0.332304"/>
      <pos A="0.387174" C="0.167696" G="0.167696" T="0.277435"/>
      <pos A="0.00308642" C="0.332304" G="0.0579565" T="0.606653"/>
      <pos A="0.112826" C="0.277435" G="0.112826" T="0.496914"/>
      <pos A="0.167696" C="0.167696" G="0.167696" T="0.496914"/>
      <pos A="0.387174" C="0.112826" G="0.167696" T="0.332304"/>
      <pos A="0.167696" C="0.167696" G="0.332304" T="0.332304"/>
      <pos A="0.442043" C="0.277435" G="0.112826" T="0.167696"/>
      <pos A="0.442043" C="0.167696" G="0.222565" T="0.167696"/>
      <pos A="0.222565" C="0.167696" G="0.387174" T="0.222565"/>
      <pos A="0.277435" C="0.387174" G="0.222565" T="0.112826"/>
      <pos A="0.222565" C="0.277435" G="0.0579565" T="0.442043"/>
      <pos A="0.496914" C="0.0579565" G="0.277435" T="0.167696"/>
      <pos A="0.332304" C="0.167696" G="0.332304" T="0.167696"/>
      <pos A="0.277435" C="0.112826" G="0.332304" T="0.277435"/>
      <pos A="0.00308642" C="0.00308642" G="0.277435" T="0.716392"/>
      <pos A="0.00308642" C="0.277435" G="0.496914" T="0.222565"/>
      <pos A="0.277435" C="0.496914" G="0.00308642" T="0.222565"/>
    </motif>
    <motif db="0" id="M127" alt="O127" length="40" nsites="8" evalue="1.3e-003">
      <pos A="0.321475" C="0.185023" G="0.172028" T="0.321475"/>
      <pos A="0.230507" C="0.172028" G="0.295484" T="0.301982"/>
      <pos A="0.237004" C="0.126543" G="0.262996" T="0.373457"/>
      <pos A="0.366959" C="0.275991" G="0.146037" T="0.211013"/>
      <pos A="0.360461" C="0.262996" G="0.172028" T="0.204516"/>
      <pos A="0.33447" C="0.178525" G="0.159032" T="0.327972"/>
      <pos A="0.204516" C="0.275991" G="0.295484" T="0.224009"/>
      <pos A="0.126543" C="0.33447" G="0.405946" T="0.133041"/>
      <pos A="0.39295" C="0.185023" G="0.217511" T="0.204516"/>
      <pos A="0.288987" C="0.185023" G="0.211013" T="0.314977"/>
      <pos A="0.288987" C="0.0875565" G="0.327972" T="0.295484"/>
      <pos A="0.152534" C="0.418941" G="0.178525" T="0.25"/>
      <pos A="0.19152" C="0.262996" G="0.113548" T="0.431937"/>
      <pos A="0.230507" C="0.353963" G="0.139539" T="0.275991"/>
      <pos A="0.269493" C="0.0940543" G="0.262996" T="0.373457"/>
      <pos A="0.204516" C="0.237004" G="0.451429" T="0.10705"/>
      <pos A="0.224009" C="0.379955" G="0.133041" T="0.262996"/>
      <pos A="0.295484" C="0.262996" G="0.113548" T="0.327972"/>
      <pos A="0.178525" C="0.30848" G="0.237004" T="0.275991"/>
      <pos A="0.340968" C="0.275991" G="0.133041" T="0.25"/>
      <pos A="0.282489" C="0.16553" G="0.275991" T="0.275991"/>
      <pos A="0.373457" C="0.172028" G="0.327972" T="0.126543"/>
      <pos A="0.204516" C="0.30848" G="0.269493" T="0.217511"/>
      <pos A="0.269493" C="0.172028" G="0.224009" T="0.33447"/>
      <pos A="0.256498" C="0.288987" G="0.19152" T="0.262996"/>
      <pos A="0.282489" C="0.25" G="0.269493" T="0.198018"/>
      <pos A="0.282489" C="0.16553" G="0.172028" T="0.379955"/>
      <pos A="0.152534" C="0.262996" G="0.360461" T="0.224009"/>
      <pos A="0.25" C="0.224009" G="0.379955" T="0.146037"/>
      <pos A="0.327972" C="0.198018" G="0.146037" T="0.327972"/>
      <pos A="0.224009" C="0.275991" G="0.217511" T="0.282489"/>
      <pos A="0.314977" C="0.185023" G="0.152534" T="0.347466"/>
      <pos A="0.204516" C="0.288987" G="0.256498" T="0.25"/>
      <pos A="0.256498" C="0.353963" G="0.211013" T="0.178525"/>
      <pos A="0.444931" C="0.178525" G="0.0875565" T="0.288987"/>
      <pos A="0.314977" C="0.269493" G="0.217511" T="0.198018"/>
      <pos A="0.178525" C="0.16553" G="0.33447" T="0.321475"/>
      <pos A="0.347466" C="0.120045" G="0.30848" T="0.224009"/>
      <pos A="0.0875565" C="0.327972" G="0.282489" T="0.301982"/>
      <pos A="0.30848" C="0.288987" G="0.224009" T="0.178525"/>
    </motif>
    <motif db="0" id="M13" alt="O13" length="40" nsites="8" evalue="1.3e-003">
      <pos A="0.224805" C="0.244961" G="0.386054" T="0.14418"/>
      <pos A="0.204649" C="0.164336" G="0.325586" T="0.305429"/>
      <pos A="0.244961" C="0.103868" G="0.285273" T="0.365898"/>
      <pos A="0.325586" C="0.285273" G="0.244961" T="0.14418"/>
      <pos A="0.386054" C="0.14418" G="0.184492" T="0.285273"/>
      <pos A="0.184492" C="0.40621" G="0.325586" T="0.0837116"/>
      <pos A="0.345742" C="0.14418" G="0.204649" T="0.305429"/>
      <pos A="0.285273" C="0.0837116" G="0.345742" T="0.285273"/>
      <pos A="0.325586" C="0.224805" G="0.285273" T="0.164336"/>
      <pos A="0.124024" C="0.325586" G="0.244961" T="0.305429"/>
      <pos A="0.345742" C="0.14418" G="0.46668" T="0.0433985"/>
      <pos A="0.345742" C="0.386054" G="0.103868" T="0.164336"/>
      <pos A="0.567461" C="0.224805" G="0.14418" T="0.0635546"/>
      <pos A="0.164336" C="0.265117" G="0.365898" T="0.204649"/>
      <pos A="0.0433985" C="0.365898" G="0.224805" T="0.365898"/>
      <pos A="0.103868" C="0.204649" G="0.0837116" T="0.607773"/>
      <pos A="0.184492" C="0.244961" G="0.224805" T="0.345742"/>
      <pos A="0.204649" C="0.365898" G="0.285273" T="0.14418"/>
      <pos A="0.244961" C="0.204649" G="0.285273" T="0.265117"/>
      <pos A="0.224805" C="0.103868" G="0.426366" T="0.244961"/>
      <pos A="0.124024" C="0.506992" G="0.305429" T="0.0635546"/>
      <pos A="0.446523" C="0.124024" G="0.124024" T="0.305429"/>
      <pos A="0.204649" C="0.0635546" G="0.426366" T="0.305429"/>
      <pos A="0.124024" C="0.506992" G="0.305429" T="0.0635546"/>
      <pos A="0.184492" C="0.265117" G="0.124024" T="0.426366"/>
      <pos A="0.325586" C="0.124024" G="0.426366" T="0.124024"/>
      <pos A="0.325586" C="0.14418" G="0.325586" T="0.204649"/>
      <pos A="0.426366" C="0.0232425" G="0.285273" T="0.265117"/>
      <pos A="0.184492" C="0.285273" G="0.345742" T="0.184492"/>
      <pos A="0.103868" C="0.204649" G="0.345742" T="0.345742"/>
      <pos A="0.325586" C="0.164336" G="0.164336" T="0.345742"/>
      <pos A="0.386054" C="0.244961" G="0.184492" T="0.184492"/>
      <pos A="0.184492" C="0.285273" G="0.345742" T="0.184492"/>
      <pos A="0.265117" C="0.285273" G="0.305429" T="0.14418"/>
      <pos A="0.103868" C="0.0635546" G="0.285273" T="0.547304"/>
      <pos A="0.0232425" C="0.567461" G="0.244961" T="0.164336"/>
      <pos A="0.14418" C="0.345742" G="0.0837116" T="0.426366"/>
      <pos A="0.124024" C="0.386054" G="0.204649" T="0.285273"/>
      <pos A="0.265117" C="0.345742" G="0.14418" T="0.244961"/>
      <pos A="0.40621" C="0.265117" G="0.164336" T="0.164336"/>
    </motif>
    <motif db="0" id="M14" alt="O14" length="40" nsites="8" evalue="1.3e-003">
      <pos A="0.198018" C="0.139539" G="0.237004" T="0.425439"/>
      <pos A="0.198018" C="0.217511" G="0.204516" T="0.379955"/>
      <pos A="0.288987" C="0.243502" G="0.113548" T="0.353963"/>
      <pos A="0.16553" C="0.146037" G="0.379955" T="0.30848"/>
      <pos A="0.230507" C="0.172028" G="0.204516" T="0.39295"/>
      <pos A="0.30848" C="0.178525" G="0.224009" T="0.288987"/>
      <pos A="0.269493" C="0.47742" G="0.198018" T="0.0550686"/>
      <pos A="0.230507" C="0.314977" G="0.327972" T="0.126543"/>
      <pos A="0.230507" C="0.301982" G="0.230507" T="0.237004"/>
      <pos A="0.237004" C="0.243502" G="0.373457" T="0.146037"/>
      <pos A="0.418941" C="0.198018" G="0.19152" T="0.19152"/>
      <pos A="0.39295" C="0.16553" G="0.224009" T="0.217511"/>
      <pos A="0.120045" C="0.237004" G="0.301982" T="0.340968"/>
      <pos A="0.301982" C="0.327972" G="0.113548" T="0.256498"/>
      <pos A="0.288987" C="0.159032" G="0.204516" T="0.347466"/>
      <pos A="0.295484" C="0.217511" G="0.360461" T="0.126543"/>
      <pos A="0.373457" C="0.262996" G="0.120045" T="0.243502"/>
      <pos A="0.301982" C="0.353963" G="0.113548" T="0.230507"/>
      <pos A="0.211013" C="0.19152" G="0.139539" T="0.457927"/>
      <pos A="0.262996" C="0.204516" G="0.321475" T="0.211013"/>
      <pos A="0.211013" C="0.204516" G="0.237004" T="0.347466"/>
      <pos A="0.373457" C="0.113548" G="0.185023" T="0.327972"/>
      <pos A="0.262996" C="0.262996" G="0.25" T="0.224009"/>
      <pos A="0.301982" C="0.33447" G="0.159032" T="0.204516"/>
      <pos A="0.301982" C="0.256498" G="0.0810588" T="0.360461"/>
      <pos A="0.217511" C="0.0940543" G="0.295484" T="0.39295"/>
      <pos A="0.237004" C="0.178525" G="0.366959" T="0.217511"/>
      <pos A="0.178525" C="0.256498" G="0.217511" T="0.347466"/>
      <pos A="0.282489" C="0.211013" G="0.295484" T="0.211013"/>
      <pos A="0.25" C="0.321475" G="0.301982" T="0.126543"/>
      <pos A="0.262996" C="0.204516" G="0.327972" T="0.204516"/>
      <pos A="0.360461" C="0.211013" G="0.204516" T="0.224009"/>
      <pos A="0.204516" C="0.198018" G="0.379955" T="0.217511"/>
      <pos A="0.204516" C="0.25" G="0.120045" T="0.425439"/>
      <pos A="0.217511" C="0.353963" G="0.25" T="0.178525"/>
      <pos A="0.275991" C="0.172028" G="0.243502" T="0.30848"/>
      <pos A="0.321475" C="0.269493" G="0.178525" T="0.230507"/>
      <pos A="0.224009" C="0.204516" G="0.198018" T="0.373457"/>
      <pos A="0.243502" C="0.295484" G="0.25" T="0.211013"/>
      <pos A="0.288987" C="0.185023" G="0.353963" T="0.172028"/>
    </motif>
    <motif db="0" id="M15" alt="O15" length="40" nsites="8" evalue="1.3e-003">
      <pos A="0.172028" C="0.256498" G="0.425439" T="0.146037"/>
      <pos A="0.431937" C="0.230507" G="0.139539" T="0.198018"/>
      <pos A="0.379955" C="0.126543" G="0.19152" T="0.301982"/>
      <pos A="0.159032" C="0.405946" G="0.262996" T="0.172028"/>
      <pos A="0.288987" C="0.30848" G="0.126543" T="0.275991"/>
      <pos A="0.243502" C="0.211013" G="0.211013" T="0.33447"/>
      <pos A="0.146037" C="0.288987" G="0.262996" T="0.301982"/>
      <pos A="0.120045" C="0.340968" G="0.256498" T="0.282489"/>
      <pos A="0.314977" C="0.301982" G="0.146037" T="0.237004"/>
      <pos A="0.25" C="0.172028" G="0.120045" T="0.457927"/>
      <pos A="0.321475" C="0.275991" G="0.340968" T="0.0615664"/>
      <pos A="0.568388" C="0.0875565" G="0.230507" T="0.113548"/>
      <pos A="0.301982" C="0.172028" G="0.327972" T="0.198018"/>
      <pos A="0.211013" C="0.185023" G="0.314977" T="0.288987"/>
      <pos A="0.418941" C="0.204516" G="0.113548" T="0.262996"/>
      <pos A="0.25" C="0.321475" G="0.133041" T="0.295484"/>
      <pos A="0.295484" C="0.172028" G="0.185023" T="0.347466"/>
      <pos A="0.139539" C="0.178525" G="0.327972" T="0.353963"/>
      <pos A="0.327972" C="0.314977" G="0.139539" T="0.217511"/>
      <pos A="0.340968" C="0.178525" G="0.211013" T="0.269493"/>
      <pos A="0.185023" C="0.204516" G="0.230507" T="0.379955"/>
      <pos A="0.224009" C="0.178525" G="0.211013" T="0.386452"/>
      <pos A="0.152534" C="0.314977" G="0.25" T="0.282489"/>
      <pos A="0.139539" C="0.327972" G="0.30848" T="0.224009"/>
      <pos A="0.30848" C="0.275991" G="0.211013" T="0.204516"/>
      <pos A="0.366959" C="0.295484" G="0.211013" T="0.126543"/>
      <pos A="0.139539" C="0.288987" G="0.347466" T="0.224009"/>
      <pos A="0.327972" C="0.159032" G="0.204516" T="0.30848"/>
      <pos A="0.185023" C="0.256498" G="0.262996" T="0.295484"/>
      <pos A="0.211013" C="0.159032" G="0.204516" T="0.425439"/>
      <pos A="0.139539" C="0.25" G="0.321475" T="0.288987"/>
      <pos A="0.275991" C="0.211013" G="0.230507" T="0.282489"/>
      <pos A="0.386452" C="0.198018" G="0.178525" T="0.237004"/>
      <pos A="0.347466" C="0.178525" G="0.282489" T="0.19152"/>
      <pos A="0.178525" C="0.347466" G="0.33447" T="0.139539"/>
      <pos A="0.379955" C="0.237004" G="0.172028" T="0.211013"/>
      <pos A="0.327972" C="0.185023" G="0.152534" T="0.33447"/>
      <pos A="0.230507" C="0.178525" G="0.295484" T="0.295484"/>
      <pos A="0.256498" C="0.275991" G="0.198018" T="0.269493"/>
      <pos A="0.288987" C="0.211013" G="0.269493" T="0.230507"/>
    </motif>
    <motif db="0" id="M16" alt="O16" length="40" nsites="8" evalue="1.3e-003">
      <pos A="0.134773" C="0.0689304" G="0.463992" T="0.332304"/>
      <pos A="0.134773" C="0.00308642" G="0.595679" T="0.266461"/>
      <pos A="0.0689304" C="0.0689304" G="0.463992" T="0.398148"/>
      <pos A="0.463992" C="0.0689304" G="0.463992" T="0.00308642"/>
      <pos A="0.332304" C="0.134773" G="0.398148" T="0.134773"/>
      <pos A="0.463992" C="0.332304" G="0.134773" T="0.0689304"/>
      <pos A="0.332304" C="0.332304" G="0.200617" T="0.134773"/>
      <pos A="0.200617" C="0.463992" G="0.134773" T="0.200617"/>
      <pos A="0.266461" C="0.134773" G="0.200617" T="0.398148"/>
      <pos A="0.332304" C="0.266461" G="0.266461" T="0.134773"/>
      <pos A="0.266461" C="0.134773" G="0.332304" T="0.266461"/>
      <pos A="0.266461" C="0.200617" G="0.398148" T="0.134773"/>
      <pos A="0.529835" C="0.134773" G="0.0689304" T="0.266461"/>
      <pos A="0.134773" C="0.332304" G="0.266461" T="0.266461"/>
      <pos A="0.398148" C="0.266461" G="0.200617" T="0.134773"/>
      <pos A="0.134773" C="0.266461" G="0.529835" T="0.0689304"/>
      <pos A="0.529835" C="0.398148" G="0.0689304" T="0.00308642"/>
      <pos A="0.266461" C="0.266461" G="0.134773" T="0.332304"/>
      <pos A="0.332304" C="0.332304" G="0.134773" T="0.200617"/>
      <pos A="0.0689304" C="0.200617" G="0.332304" T="0.398148"/>
      <pos A="0.463992" C="0.0689304" G="0.332304" T="0.134773"/>
      <pos A="0.398148" C="0.266461" G="0.00308642" T="0.332304"/>
      <pos A="0.134773" C="0.266461" G="0.266461" T="0.332304"/>
      <pos A="0.0689304" C="0.332304" G="0.463992" T="0.134773"/>
      <pos A="0.332304" C="0.463992" G="0.200617" T="0.00308642"/>
      <pos A="0.332304" C="0.200617" G="0.134773" T="0.332304"/>
      <pos A="0.200617" C="0.134773" G="0.398148" T="0.266461"/>
      <pos A="0.266461" C="0.00308642" G="0.266461" T="0.463992"/>
      <pos A="0.0689304" C="0.332304" G="0.332304" T="0.266461"/>
      <pos A="0.134773" C="0.266461" G="0.0689304" T="0.529835"/>
      <pos A="0.266461" C="0.134773" G="0.134773" T="0.463992"/>
      <pos A="0.134773" C="0.332304" G="0.463992" T="0.0689304"/>
      <pos A="0.595679" C="0.00308642" G="0.134773" T="0.266461"/>
      <pos A="0.00308642" C="0.00308642" G="0.529835" T="0.463992"/>
      <pos A="0.200617" C="0.398148" G="0.266461" T="0.134773"/>
      <pos A="0.332304" C="0.200617" G="0.266461" T="0.200617"/>
      <pos A="0.134773" C="0.595679" G="0.134773" T="0.134773"/>
      <pos A="0.332304" C="0.266461" G="0.00308642" T="0.398148"/>
      <pos A="0.266461" C="0.398148" G="0.134773" T="0.200617"/>
      <pos A="0.332304" C="0.134773" G="0.134773" T="0.398148"/>
    </motif>
    <motif db="0" id="M17" alt="O17" length="40" nsites="8" evalue="1.3e-003">
      <pos A="0.387174" C="0.167696" G="0.167696" T="0.277435"/>
      <pos A="0.131116" C="0.185985" G="0.368884" T="0.314015"/>
      <pos A="0.240855" C="0.259145" G="0.240855" T="0.259145"/>
      <pos A="0.314015" C="0.131116" G="0.405464" T="0.149405"/>
      <pos A="0.295724" C="0.240855" G="0.0579565" T="0.405464"/>
      <pos A="0.350595" C="0.0396662" G="0.149405" T="0.460334"/>
      <pos A="0.259145" C="0.185985" G="0.204276" T="0.350595"/>
      <pos A="0.259145" C="0.222565" G="0.295724" T="0.222565"/>
      <pos A="0.387174" C="0.185985" G="0.204276" T="0.222565"/>
      <pos A="0.259145" C="0.112826" G="0.387174" T="0.240855"/>
      <pos A="0.259145" C="0.368884" G="0.167696" T="0.204276"/>
      <pos A="0.295724" C="0.259145" G="0.149405" T="0.295724"/>
      <pos A="0.259145" C="0.295724" G="0.131116" T="0.314015"/>
      <pos A="0.442043" C="0.00308642" G="0.295724" T="0.259145"/>
      <pos A="0.0762459" C="0.460334" G="0.314015" T="0.149405"/>
      <pos A="0.277435" C="0.350595" G="0.204276" T="0.167696"/>
      <pos A="0.112826" C="0.204276" G="0.405464" T="0.277435"/>
      <pos A="0.112826" C="0.570073" G="0.149405" T="0.167696"/>
      <pos A="0.222565" C="0.277435" G="0.0762459" T="0.423754"/>
      <pos A="0.240855" C="0.277435" G="0.149405" T="0.332304"/>
      <pos A="0.131116" C="0.149405" G="0.259145" T="0.460334"/>
      <pos A="0.185985" C="0.167696" G="0.405464" T="0.240855"/>
      <pos A="0.405464" C="0.222565" G="0.350595" T="0.0213768"/>
      <pos A="0.332304" C="0.314015" G="0.204276" T="0.149405"/>
      <pos A="0.332304" C="0.204276" G="0.240855" T="0.222565"/>
      <pos A="0.460334" C="0.167696" G="0.131116" T="0.240855"/>
      <pos A="0.185985" C="0.277435" G="0.277435" T="0.259145"/>
      <pos A="0.515204" C="0.0762459" G="0.167696" T="0.240855"/>
      <pos A="0.240855" C="0.423754" G="0.240855" T="0.0945363"/>
      <pos A="0.295724" C="0.0762459" G="0.185985" T="0.442043"/>
      <pos A="0.295724" C="0.259145" G="0.295724" T="0.149405"/>
      <pos A="0.277435" C="0.185985" G="0.222565" T="0.314015"/>
      <pos A="0.0945363" C="0.442043" G="0.0945363" T="0.368884"/>
      <pos A="0.350595" C="0.277435" G="0.131116" T="0.240855"/>
      <pos A="0.222565" C="0.259145" G="0.314015" T="0.204276"/>
      <pos A="0.277435" C="0.131116" G="0.185985" T="0.405464"/>
      <pos A="0.368884" C="0.259145" G="0.131116" T="0.240855"/>
      <pos A="0.332304" C="0.0945363" G="0.314015" T="0.259145"/>
      <pos A="0.277435" C="0.131116" G="0.295724" T="0.295724"/>
      <pos A="0.533493" C="0.112826" G="0.0762459" T="0.277435"/>
    </motif>
    <motif db="0" id="M18" alt="O18" length="40" nsites="8" evalue="1.3e-003">
      <pos A="0.47716" C="0.213786" G="0.17428" T="0.134773"/>
      <pos A="0.233539" C="0.266461" G="0.167696" T="0.332304"/>
      <pos A="0.161111" C="0.292798" G="0.233539" T="0.312551"/>
      <pos A="0.470576" C="0.154526" G="0.180864" T="0.194033"/>
      <pos A="0.154526" C="0.22037" G="0.167696" T="0.457407"/>
      <pos A="0.332304" C="0.246708" G="0.226955" T="0.194033"/>
      <pos A="0.246708" C="0.22037" G="0.246708" T="0.286214"/>
      <pos A="0.253292" C="0.266461" G="0.194033" T="0.286214"/>
      <pos A="0.187449" C="0.312551" G="0.134773" T="0.365227"/>
      <pos A="0.161111" C="0.253292" G="0.213786" T="0.37181"/>
      <pos A="0.180864" C="0.161111" G="0.38498" T="0.273045"/>
      <pos A="0.292798" C="0.338889" G="0.266461" T="0.101852"/>
      <pos A="0.444239" C="0.27963" G="0.11502" T="0.161111"/>
      <pos A="0.187449" C="0.194033" G="0.17428" T="0.444239"/>
      <pos A="0.11502" C="0.200617" G="0.338889" T="0.345474"/>
      <pos A="0.233539" C="0.286214" G="0.240123" T="0.240123"/>
      <pos A="0.345474" C="0.101852" G="0.246708" T="0.305967"/>
      <pos A="0.37181" C="0.141358" G="0.352057" T="0.134773"/>
      <pos A="0.32572" C="0.27963" G="0.246708" T="0.147943"/>
      <pos A="0.378395" C="0.27963" G="0.108437" T="0.233539"/>
      <pos A="0.266461" C="0.286214" G="0.121605" T="0.32572"/>
      <pos A="0.194033" C="0.299383" G="0.200617" T="0.305967"/>
      <pos A="0.226955" C="0.147943" G="0.292798" T="0.332304"/>
      <pos A="0.240123" C="0.305967" G="0.332304" T="0.121605"/>
      <pos A="0.207202" C="0.305967" G="0.266461" T="0.22037"/>
      <pos A="0.253292" C="0.292798" G="0.312551" T="0.141358"/>
      <pos A="0.207202" C="0.194033" G="0.319136" T="0.27963"/>
      <pos A="0.352057" C="0.207202" G="0.259877" T="0.180864"/>
      <pos A="0.240123" C="0.200617" G="0.17428" T="0.38498"/>
      <pos A="0.213786" C="0.266461" G="0.305967" T="0.213786"/>
      <pos A="0.246708" C="0.161111" G="0.200617" T="0.391563"/>
      <pos A="0.286214" C="0.167696" G="0.22037" T="0.32572"/>
      <pos A="0.207202" C="0.266461" G="0.253292" T="0.273045"/>
      <pos A="0.332304" C="0.266461" G="0.292798" T="0.108437"/>
      <pos A="0.27963" C="0.312551" G="0.0952672" T="0.312551"/>
      <pos A="0.391563" C="0.108437" G="0.266461" T="0.233539"/>
      <pos A="0.233539" C="0.312551" G="0.292798" T="0.161111"/>
      <pos A="0.259877" C="0.292798" G="0.161111" T="0.286214"/>
      <pos A="0.32572" C="0.101852" G="0.22037" T="0.352057"/>
      <pos A="0.101852" C="0.378395" G="0.240123" T="0.27963"/>
    </motif>
    <motif db="0" id="M19" alt="O19" length="40" nsites="8" evalue="1.3e-003">
      <pos A="0.158013" C="0.21611" G="0.312938" T="0.312938"/>
      <pos A="0.0805491" C="0.35167" G="0.254841" T="0.312938"/>
      <pos A="0.390402" C="0.235476" G="0.177379" T="0.196744"/>
      <pos A="0.138647" C="0.235476" G="0.274207" T="0.35167"/>
      <pos A="0.196744" C="0.254841" G="0.274207" T="0.274207"/>
      <pos A="0.235476" C="0.293573" G="0.0805491" T="0.390402"/>
      <pos A="0.312938" C="0.0611842" G="0.371036" T="0.254841"/>
      <pos A="0.0224523" C="0.312938" G="0.254841" T="0.409768"/>
      <pos A="0.35167" C="0.158013" G="0.235476" T="0.254841"/>
      <pos A="0.390402" C="0.235476" G="0.332304" T="0.0418183"/>
      <pos A="0.467865" C="0.21611" G="0.196744" T="0.119281"/>
      <pos A="0.487231" C="0.254841" G="0.138647" T="0.119281"/>
      <pos A="0.254841" C="0.235476" G="0.35167" T="0.158013"/>
      <pos A="0.35167" C="0.254841" G="0.0999151" T="0.293573"/>
      <pos A="0.274207" C="0.0999151" G="0.0418183" T="0.584059"/>
      <pos A="0.177379" C="0.158013" G="0.409768" T="0.254841"/>
      <pos A="0.0805491" C="0.429134" G="0.138647" T="0.35167"/>
      <pos A="0.371036" C="0.21611" G="0.196744" T="0.21611"/>
      <pos A="0.429134" C="0.235476" G="0.21611" T="0.119281"/>
      <pos A="0.138647" C="0.274207" G="0.158013" T="0.429134"/>
      <pos A="0.254841" C="0.119281" G="0.21611" T="0.409768"/>
      <pos A="0.293573" C="0.0999151" G="0.196744" T="0.409768"/>
      <pos A="0.235476" C="0.312938" G="0.21611" T="0.235476"/>
      <pos A="0.158013" C="0.487231" G="0.177379" T="0.177379"/>
      <pos A="0.467865" C="0.196744" G="0.158013" T="0.177379"/>
      <pos A="0.332304" C="0.138647" G="0.409768" T="0.119281"/>
      <pos A="0.332304" C="0.293573" G="0.177379" T="0.196744"/>
      <pos A="0.254841" C="0.21611" G="0.312938" T="0.21611"/>
      <pos A="0.293573" C="0.312938" G="0.0611842" T="0.332304"/>
      <pos A="0.293573" C="0.21611" G="0.274207" T="0.21611"/>
      <pos A="0.138647" C="0.448499" G="0.196744" T="0.21611"/>
      <pos A="0.254841" C="0.177379" G="0.158013" T="0.409768"/>
      <pos A="0.293573" C="0.177379" G="0.448499" T="0.0805491"/>
      <pos A="0.0999151" C="0.35167" G="0.35167" T="0.196744"/>
      <pos A="0.177379" C="0.254841" G="0.371036" T="0.196744"/>
      <pos A="0.158013" C="0.196744" G="0.196744" T="0.448499"/>
      <pos A="0.274207" C="0.138647" G="0.390402" T="0.196744"/>
      <pos A="0.0611842" C="0.371036" G="0.312938" T="0.254841"/>
      <pos A="0.196744" C="0.0805491" G="0.254841" T="0.467865"/>
      <pos A="0.235476" C="0.196744" G="0.390402" T="0.177379"/>
    </motif>
    <motif db="0" id="M2" alt="O2" length="40" nsites="8" evalue="1.3e-003">
      <pos A="0.457927" C="0.178525" G="0.113548" T="0.25"/>
      <pos A="0.120045" C="0.159032" G="0.282489" T="0.438434"/>
      <pos A="0.113548" C="0.217511" G="0.47742" T="0.19152"/>
      <pos A="0.230507" C="0.224009" G="0.139539" T="0.405946"/>
      <pos A="0.243502" C="0.243502" G="0.288987" T="0.224009"/>
      <pos A="0.379955" C="0.178525" G="0.275991" T="0.16553"/>
      <pos A="0.256498" C="0.237004" G="0.314977" T="0.19152"/>
      <pos A="0.282489" C="0.217511" G="0.139539" T="0.360461"/>
      <pos A="0.16553" C="0.490416" G="0.113548" T="0.230507"/>
      <pos A="0.39295" C="0.25" G="0.10705" T="0.25"/>
      <pos A="0.288987" C="0.256498" G="0.243502" T="0.211013"/>
      <pos A="0.204516" C="0.211013" G="0.275991" T="0.30848"/>
      <pos A="0.301982" C="0.237004" G="0.152534" T="0.30848"/>
      <pos A="0.275991" C="0.386452" G="0.139539" T="0.198018"/>
      <pos A="0.198018" C="0.217511" G="0.204516" T="0.379955"/>
      <pos A="0.275991" C="0.262996" G="0.301982" T="0.159032"/>
      <pos A="0.379955" C="0.321475" G="0.10705" T="0.19152"/>
      <pos A="0.224009" C="0.237004" G="0.288987" T="0.25"/>
      <pos A="0.256498" C="0.198018" G="0.275991" T="0.269493"/>
      <pos A="0.25" C="0.0615664" G="0.33447" T="0.353963"/>
      <pos A="0.399448" C="0.113548" G="0.295484" T="0.19152"/>
      <pos A="0.275991" C="0.19152" G="0.327972" T="0.204516"/>
      <pos A="0.275991" C="0.314977" G="0.152534" T="0.256498"/>
      <pos A="0.275991" C="0.172028" G="0.120045" T="0.431937"/>
      <pos A="0.19152" C="0.172028" G="0.321475" T="0.314977"/>
      <pos A="0.30848" C="0.243502" G="0.204516" T="0.243502"/>
      <pos A="0.282489" C="0.373457" G="0.139539" T="0.204516"/>
      <pos A="0.275991" C="0.139539" G="0.30848" T="0.275991"/>
      <pos A="0.25" C="0.295484" G="0.282489" T="0.172028"/>
      <pos A="0.217511" C="0.275991" G="0.282489" T="0.224009"/>
      <pos A="0.340968" C="0.172028" G="0.224009" T="0.262996"/>
      <pos A="0.288987" C="0.211013" G="0.198018" T="0.301982"/>
      <pos A="0.0940543" C="0.301982" G="0.321475" T="0.282489"/>
      <pos A="0.146037" C="0.373457" G="0.262996" T="0.217511"/>
      <pos A="0.262996" C="0.30848" G="0.152534" T="0.275991"/>
      <pos A="0.243502" C="0.379955" G="0.237004" T="0.139539"/>
      <pos A="0.282489" C="0.0550686" G="0.256498" T="0.405946"/>
      <pos A="0.282489" C="0.237004" G="0.314977" T="0.16553"/>
      <pos A="0.30848" C="0.230507" G="0.256498" T="0.204516"/>
      <pos A="0.275991" C="0.152534" G="0.159032" T="0.412443"/>
    </motif>
    <motif db="0" id="M21" alt="O21" length="40" nsites="8" evalue="1.3e-003">
      <pos A="0.826131" C="0.00308642" G="0.167696" T="0.00308642"/>
      <pos A="0.332304" C="0.00308642" G="0.661523" T="0.00308642"/>
      <pos A="0.167696" C="0.00308642" G="0.661523" T="0.167696"/>
      <pos A="0.661523" C="0.00308642" G="0.332304" T="0.00308642"/>
      <pos A="0.332304" C="0.00308642" G="0.496914" T="0.167696"/>
      <pos A="0.332304" C="0.167696" G="0.332304" T="0.167696"/>
      <pos A="0.661523" C="0.167696" G="0.167696" T="0.00308642"/>
      <pos A="0.167696" C="0.00308642" G="0.496914" T="0.332304"/>
      <pos A="0.167696" C="0.496914" G="0.332304" T="0.00308642"/>
      <pos A="0.332304" C="0.496914" G="0.00308642" T="0.167696"/>
      <pos A="0.00308642" C="0.332304" G="0.167696" T="0.496914"/>
      <pos A="0.167696" C="0.00308642" G="0.332304" T="0.496914"/>
      <pos A="0.332304" C="0.167696" G="0.332304" T="0.167696"/>
      <pos A="0.167696" C="0.496914" G="0.167696" T="0.167696"/>
      <pos A="0.661523" C="0.332304" G="0.00308642" T="0.00308642"/>
      <pos A="0.496914" C="0.167696" G="0.00308642" T="0.332304"/>
      <pos A="0.00308642" C="0.167696" G="0.661523" T="0.167696"/>
      <pos A="0.00308642" C="0.00308642" G="0.496914" T="0.496914"/>
      <pos A="0.00308642" C="0.167696" G="0.167696" T="0.661523"/>
      <pos A="0.332304" C="0.00308642" G="0.661523" T="0.00308642"/>
      <pos A="0.167696" C="0.00308642" G="0.332304" T="0.496914"/>
      <pos A="0.167696" C="0.332304" G="0.167696" T="0.332304"/>
      <pos A="0.00308642" C="0.167696" G="0.661523" T="0.167696"/>
      <pos A="0.332304" C="0.496914" G="0.167696" T="0.00308642"/>
      <pos A="0.332304" C="0.332304" G="0.167696" T="0.167696"/>
      <pos A="0.332304" C="0.496914" G="0.167696" T="0.00308642"/>
      <pos A="0.167696" C="0.167696" G="0.167696" T="0.496914"/>
      <pos A="0.00308642" C="0.496914" G="0.332304" T="0.167696"/>
      <pos A="0.496914" C="0.00308642" G="0.167696" T="0.332304"/>
      <pos A="0.00308642" C="0.661523" G="0.00308642" T="0.332304"/>
      <pos A="0.00308642" C="0.167696" G="0.332304" T="0.496914"/>
      <pos A="0.167696" C="0.496914" G="0.332304" T="0.00308642"/>
      <pos A="0.167696" C="0.167696" G="0.332304" T="0.332304"/>
      <pos A="0.00308642" C="0.167696" G="0.496914" T="0.332304"/>
      <pos A="0.00308642" C="0.332304" G="0.167696" T="0.496914"/>
      <pos A="0.00308642" C="0.167696" G="0.496914" T="0.332304"/>
      <pos A="0.167696" C="0.167696" G="0.167696" T="0.496914"/>
      <pos A="0.496914" C="0.00308642" G="0.332304" T="0.167696"/>
      <pos A="0.00308642" C="0.332304" G="0.661523" T="0.00308642"/>
      <pos A="0.332304" C="0.332304" G="0.167696" T="0.167696"/>
    </motif>
    <motif db="0" id="M22" alt="O22" length="40" nsites="8" evalue="1.3e-003">
      <pos A="0.39295" C="0.19152" G="0.185023" T="0.230507"/>
      <pos A="0.295484" C="0.178525" G="0.30848" T="0.217511"/>
      <pos A="0.217511" C="0.211013" G="0.16553" T="0.405946"/>
      <pos A="0.30848" C="0.211013" G="0.25" T="0.230507"/>
      <pos A="0.405946" C="0.275991" G="0.0550686" T="0.262996"/>
      <pos A="0.172028" C="0.256498" G="0.379955" T="0.19152"/>
      <pos A="0.237004" C="0.399448" G="0.25" T="0.113548"/>
      <pos A="0.366959" C="0.25" G="0.152534" T="0.230507"/>
      <pos A="0.262996" C="0.301982" G="0.224009" T="0.211013"/>
      <pos A="0.288987" C="0.25" G="0.275991" T="0.185023"/>
      <pos A="0.314977" C="0.139539" G="0.314977" T="0.230507"/>
      <pos A="0.178525" C="0.237004" G="0.340968" T="0.243502"/>
      <pos A="0.321475" C="0.172028" G="0.133041" T="0.373457"/>
      <pos A="0.275991" C="0.39295" G="0.100552" T="0.230507"/>
      <pos A="0.256498" C="0.275991" G="0.139539" T="0.327972"/>
      <pos A="0.288987" C="0.120045" G="0.262996" T="0.327972"/>
      <pos A="0.243502" C="0.230507" G="0.30848" T="0.217511"/>
      <pos A="0.321475" C="0.211013" G="0.25" T="0.217511"/>
      <pos A="0.211013" C="0.224009" G="0.25" T="0.314977"/>
      <pos A="0.211013" C="0.172028" G="0.256498" T="0.360461"/>
      <pos A="0.30848" C="0.224009" G="0.230507" T="0.237004"/>
      <pos A="0.25" C="0.211013" G="0.198018" T="0.340968"/>
      <pos A="0.113548" C="0.282489" G="0.30848" T="0.295484"/>
      <pos A="0.30848" C="0.269493" G="0.211013" T="0.211013"/>
      <pos A="0.269493" C="0.237004" G="0.30848" T="0.185023"/>
      <pos A="0.275991" C="0.217511" G="0.211013" T="0.295484"/>
      <pos A="0.146037" C="0.256498" G="0.399448" T="0.198018"/>
      <pos A="0.282489" C="0.301982" G="0.19152" T="0.224009"/>
      <pos A="0.301982" C="0.314977" G="0.0550686" T="0.327972"/>
      <pos A="0.0940543" C="0.25" G="0.19152" T="0.464425"/>
      <pos A="0.288987" C="0.211013" G="0.152534" T="0.347466"/>
      <pos A="0.568388" C="0.0940543" G="0.243502" T="0.0940543"/>
      <pos A="0.159032" C="0.256498" G="0.327972" T="0.256498"/>
      <pos A="0.353963" C="0.185023" G="0.269493" T="0.19152"/>
      <pos A="0.243502" C="0.243502" G="0.159032" T="0.353963"/>
      <pos A="0.269493" C="0.243502" G="0.133041" T="0.353963"/>
      <pos A="0.30848" C="0.282489" G="0.230507" T="0.178525"/>
      <pos A="0.198018" C="0.256498" G="0.321475" T="0.224009"/>
      <pos A="0.243502" C="0.19152" G="0.340968" T="0.224009"/>
      <pos A="0.198018" C="0.399448" G="0.314977" T="0.0875565"/>
    </motif>
    <motif db="0" id="M23" alt="O23" length="40" nsites="8" evalue="1.3e-003">
      <pos A="0.595679" C="0.332304" G="0.0689304" T="0.00308642"/>
      <pos A="0.332304" C="0.0689304" G="0.398148" T="0.200617"/>
      <pos A="0.398148" C="0.332304" G="0.0689304" T="0.200617"/>
      <pos A="0.463992" C="0.0689304" G="0.0689304" T="0.398148"/>
      <pos A="0.463992" C="0.0689304" G="0.398148" T="0.0689304"/>
      <pos A="0.332304" C="0.266461" G="0.0689304" T="0.332304"/>
      <pos A="0.200617" C="0.134773" G="0.398148" T="0.266461"/>
      <pos A="0.200617" C="0.134773" G="0.332304" T="0.332304"/>
      <pos A="0.200617" C="0.200617" G="0.463992" T="0.134773"/>
      <pos A="0.0689304" C="0.332304" G="0.398148" T="0.200617"/>
      <pos A="0.200617" C="0.463992" G="0.266461" T="0.0689304"/>
      <pos A="0.200617" C="0.463992" G="0.0689304" T="0.266461"/>
      <pos A="0.200617" C="0.0689304" G="0.398148" T="0.332304"/>
      <pos A="0.266461" C="0.332304" G="0.332304" T="0.0689304"/>
      <pos A="0.0689304" C="0.332304" G="0.266461" T="0.332304"/>
      <pos A="0.463992" C="0.134773" G="0.200617" T="0.200617"/>
      <pos A="0.200617" C="0.200617" G="0.529835" T="0.0689304"/>
      <pos A="0.266461" C="0.200617" G="0.200617" T="0.332304"/>
      <pos A="0.266461" C="0.134773" G="0.398148" T="0.200617"/>
      <pos A="0.463992" C="0.332304" G="0.200617" T="0.00308642"/>
      <pos A="0.0689304" C="0.529835" G="0.134773" T="0.266461"/>
      <pos A="0.200617" C="0.200617" G="0.134773" T="0.463992"/>
      <pos A="0.134773" C="0.332304" G="0.398148" T="0.134773"/>
      <pos A="0.200617" C="0.727366" G="0.00308642" T="0.0689304"/>
      <pos A="0.398148" C="0.0689304" G="0.200617" T="0.332304"/>
      <pos A="0.0689304" C="0.200617" G="0.529835" T="0.200617"/>
      <pos A="0.529835" C="0.332304" G="0.0689304" T="0.0689304"/>
      <pos A="0.332304" C="0.134773" G="0.0689304" T="0.463992"/>
      <pos A="0.266461" C="0.332304" G="0.332304" T="0.0689304"/>
      <pos A="0.398148" C="0.134773" G="0.134773" T="0.332304"/>
      <pos A="0.727366" C="0.00308642" G="0.0689304" T="0.200617"/>
      <pos A="0.463992" C="0.266461" G="0.200617" T="0.0689304"/>
      <pos A="0.398148" C="0.00308642" G="0.0689304" T="0.529835"/>
      <pos A="0.134773" C="0.332304" G="0.266461" T="0.266461"/>
      <pos A="0.0689304" C="0.398148" G="0.0689304" T="0.463992"/>
      <pos A="0.332304" C="0.0689304" G="0.134773" T="0.463992"/>
      <pos A="0.332304" C="0.332304" G="0.200617" T="0.134773"/>
      <pos A="0.529835" C="0.266461" G="0.200617" T="0.00308642"/>
      <pos A="0.463992" C="0.332304" G="0.00308642" T="0.200617"/>
      <pos A="0.266461" C="0.266461" G="0.200617" T="0.266461"/>
    </motif>
    <motif db="0" id="M24" alt="O24" length="40" nsites="8" evalue="1.3e-003">
      <pos A="0.42094" C="0.19302" G="0.0410736" T="0.344967"/>
      <pos A="0.117047" C="0.382953" G="0.0410736" T="0.458926"/>
      <pos A="0.155033" C="0.344967" G="0.231006" T="0.268994"/>
      <pos A="0.231006" C="0.458926" G="0.155033" T="0.155033"/>
      <pos A="0.458926" C="0.117047" G="0.19302" T="0.231006"/>
      <pos A="0.42094" C="0.458926" G="0.0410736" T="0.0790598"/>
      <pos A="0.458926" C="0.0790598" G="0.117047" T="0.344967"/>
      <pos A="0.19302" C="0.268994" G="0.0790598" T="0.458926"/>
      <pos A="0.268994" C="0.268994" G="0.268994" T="0.19302"/>
      <pos A="0.42094" C="0.268994" G="0.19302" T="0.117047"/>
      <pos A="0.42094" C="0.00308642" G="0.496914" T="0.0790598"/>
      <pos A="0.19302" C="0.0790598" G="0.572887" T="0.155033"/>
      <pos A="0.458926" C="0.155033" G="0.231006" T="0.155033"/>
      <pos A="0.155033" C="0.534901" G="0.231006" T="0.0790598"/>
      <pos A="0.496914" C="0.117047" G="0.155033" T="0.231006"/>
      <pos A="0.344967" C="0.344967" G="0.231006" T="0.0790598"/>
      <pos A="0.268994" C="0.0790598" G="0.0790598" T="0.572887"/>
      <pos A="0.155033" C="0.268994" G="0.458926" T="0.117047"/>
      <pos A="0.42094" C="0.117047" G="0.30698" T="0.155033"/>
      <pos A="0.117047" C="0.155033" G="0.42094" T="0.30698"/>
      <pos A="0.117047" C="0.344967" G="0.30698" T="0.231006"/>
      <pos A="0.231006" C="0.268994" G="0.268994" T="0.231006"/>
      <pos A="0.572887" C="0.155033" G="0.19302" T="0.0790598"/>
      <pos A="0.344967" C="0.30698" G="0.231006" T="0.117047"/>
      <pos A="0.30698" C="0.19302" G="0.155033" T="0.344967"/>
      <pos A="0.268994" C="0.458926" G="0.155033" T="0.117047"/>
      <pos A="0.19302" C="0.231006" G="0.155033" T="0.42094"/>
      <pos A="0.117047" C="0.231006" G="0.155033" T="0.496914"/>
      <pos A="0.231006" C="0.30698" G="0.117047" T="0.344967"/>
      <pos A="0.19302" C="0.155033" G="0.268994" T="0.382953"/>
      <pos A="0.155033" C="0.0790598" G="0.231006" T="0.534901"/>
      <pos A="0.0790598" C="0.344967" G="0.30698" T="0.268994"/>
      <pos A="0.19302" C="0.344967" G="0.155033" T="0.30698"/>
      <pos A="0.344967" C="0.268994" G="0.231006" T="0.155033"/>
      <pos A="0.231006" C="0.344967" G="0.19302" T="0.231006"/>
      <pos A="0.231006" C="0.382953" G="0.19302" T="0.19302"/>
      <pos A="0.155033" C="0.534901" G="0.155033" T="0.155033"/>
      <pos A="0.231006" C="0.458926" G="0.231006" T="0.0790598"/>
      <pos A="0.231006" C="0.231006" G="0.30698" T="0.231006"/>
      <pos A="0.610874" C="0.117047" G="0.155033" T="0.117047"/>
    </motif>
    <motif db="0" id="M25" alt="O25" length="40" nsites="8" evalue="1.3e-003">
      <pos A="0.14418" C="0.285273" G="0.285273" T="0.285273"/>
      <pos A="0.35582" C="0.214727" G="0.214727" T="0.214727"/>
      <pos A="0.496914" C="0.00308642" G="0.214727" T="0.285273"/>
      <pos A="0.285273" C="0.00308642" G="0.285273" T="0.426366"/>
      <pos A="0.638007" C="0.00308642" G="0.14418" T="0.214727"/>
      <pos A="0.285273" C="0.0736336" G="0.35582" T="0.285273"/>
      <pos A="0.214727" C="0.285273" G="0.426366" T="0.0736336"/>
      <pos A="0.638007" C="0.214727" G="0.00308642" T="0.14418"/>
      <pos A="0.285273" C="0.0736336" G="0.14418" T="0.496914"/>
      <pos A="0.35582" C="0.35582" G="0.214727" T="0.0736336"/>
      <pos A="0.214727" C="0.14418" G="0.00308642" T="0.638007"/>
      <pos A="0.214727" C="0.285273" G="0.214727" T="0.285273"/>
      <pos A="0.14418" C="0.214727" G="0.214727" T="0.426366"/>
      <pos A="0.35582" C="0.496914" G="0.14418" T="0.00308642"/>
      <pos A="0.0736336" C="0.496914" G="0.0736336" T="0.35582"/>
      <pos A="0.426366" C="0.00308642" G="0.0736336" T="0.496914"/>
      <pos A="0.35582" C="0.00308642" G="0.214727" T="0.426366"/>
      <pos A="0.285273" C="0.14418" G="0.35582" T="0.214727"/>
      <pos A="0.214727" C="0.0736336" G="0.426366" T="0.285273"/>
      <pos A="0.35582" C="0.0736336" G="0.00308642" T="0.567461"/>
      <pos A="0.214727" C="0.0736336" G="0.214727" T="0.496914"/>
      <pos A="0.14418" C="0.0736336" G="0.14418" T="0.638007"/>
      <pos A="0.00308642" C="0.14418" G="0.214727" T="0.638007"/>
      <pos A="0.35582" C="0.0736336" G="0.14418" T="0.426366"/>
      <pos A="0.920194" C="0.0736336" G="0.00308642" T="0.00308642"/>
      <pos A="0.567461" C="0.0736336" G="0.14418" T="0.214727"/>
      <pos A="0.496914" C="0.0736336" G="0.0736336" T="0.35582"/>
      <pos A="0.0736336" C="0.14418" G="0.35582" T="0.426366"/>
      <pos A="0.14418" C="0.285273" G="0.35582" T="0.214727"/>
      <pos A="0.426366" C="0.0736336" G="0.14418" T="0.35582"/>
      <pos A="0.285273" C="0.496914" G="0.00308642" T="0.214727"/>
      <pos A="0.0736336" C="0.214727" G="0.214727" T="0.496914"/>
      <pos A="0.285273" C="0.214727" G="0.35582" T="0.14418"/>
      <pos A="0.14418" C="0.214727" G="0.14418" T="0.496914"/>
      <pos A="0.214727" C="0.00308642" G="0.14418" T="0.638007"/>
      <pos A="0.426366" C="0.14418" G="0.00308642" T="0.426366"/>
      <pos A="0.14418" C="0.14418" G="0.496914" T="0.214727"/>
      <pos A="0.14418" C="0.14418" G="0.0736336" T="0.638007"/>
      <pos A="0.426366" C="0.14418" G="0.214727" T="0.214727"/>
      <pos A="0.00308642" C="0.14418" G="0.638007" T="0.214727"/>
    </motif>
    <motif db="0" id="M26" alt="O26" length="40" nsites="8" evalue="1.3e-003">
      <pos A="0.31006" C="0.0965136" G="0.27002" T="0.323406"/>
      <pos A="0.39014" C="0.176594" G="0.31006" T="0.123207"/>
      <pos A="0.336754" C="0.1499" G="0.203287" T="0.31006"/>
      <pos A="0.443527" C="0.22998" G="0.136553" T="0.18994"/>
      <pos A="0.296713" C="0.27002" G="0.22998" T="0.203287"/>
      <pos A="0.163246" C="0.27002" G="0.243326" T="0.323406"/>
      <pos A="0.163246" C="0.1499" G="0.296713" T="0.39014"/>
      <pos A="0.18994" C="0.296713" G="0.1499" T="0.363447"/>
      <pos A="0.536954" C="0.0831664" G="0.256674" T="0.123207"/>
      <pos A="0.283367" C="0.323406" G="0.203287" T="0.18994"/>
      <pos A="0.176594" C="0.203287" G="0.243326" T="0.376793"/>
      <pos A="0.283367" C="0.18994" G="0.136553" T="0.39014"/>
      <pos A="0.22998" C="0.163246" G="0.296713" T="0.31006"/>
      <pos A="0.22998" C="0.296713" G="0.216633" T="0.256674"/>
      <pos A="0.1499" C="0.363447" G="0.18994" T="0.296713"/>
      <pos A="0.336754" C="0.27002" G="0.10986" T="0.283367"/>
      <pos A="0.0831664" C="0.176594" G="0.376793" T="0.363447"/>
      <pos A="0.176594" C="0.376793" G="0.31006" T="0.136553"/>
      <pos A="0.22998" C="0.39014" G="0.0831664" T="0.296713"/>
      <pos A="0.336754" C="0.10986" G="0.176594" T="0.376793"/>
      <pos A="0.31006" C="0.22998" G="0.243326" T="0.216633"/>
      <pos A="0.296713" C="0.376793" G="0.0831664" T="0.243326"/>
      <pos A="0.336754" C="0.203287" G="0.203287" T="0.256674"/>
      <pos A="0.416834" C="0.18994" G="0.256674" T="0.136553"/>
      <pos A="0.176594" C="0.323406" G="0.283367" T="0.216633"/>
      <pos A="0.443527" C="0.163246" G="0.1499" T="0.243326"/>
      <pos A="0.136553" C="0.39014" G="0.3501" T="0.123207"/>
      <pos A="0.376793" C="0.0164336" G="0.283367" T="0.323406"/>
      <pos A="0.296713" C="0.27002" G="0.256674" T="0.176594"/>
      <pos A="0.323406" C="0.22998" G="0.136553" T="0.31006"/>
      <pos A="0.22998" C="0.22998" G="0.243326" T="0.296713"/>
      <pos A="0.216633" C="0.0431269" G="0.203287" T="0.536954"/>
      <pos A="0.203287" C="0.18994" G="0.256674" T="0.3501"/>
      <pos A="0.216633" C="0.256674" G="0.336754" T="0.18994"/>
      <pos A="0.22998" C="0.22998" G="0.296713" T="0.243326"/>
      <pos A="0.0965136" C="0.18994" G="0.323406" T="0.39014"/>
      <pos A="0.3501" C="0.31006" G="0.18994" T="0.1499"/>
      <pos A="0.39014" C="0.203287" G="0.123207" T="0.283367"/>
      <pos A="0.376793" C="0.336754" G="0.203287" T="0.0831664"/>
      <pos A="0.163246" C="0.22998" G="0.243326" T="0.363447"/>
    </motif>
    <motif db="0" id="M27" alt="O27" length="40" nsites="8" evalue="1.3e-003">
      <pos A="0.167696" C="0.496914" G="0.167696" T="0.167696"/>
      <pos A="0.332304" C="0.332304" G="0.00308642" T="0.332304"/>
      <pos A="0.00308642" C="0.167696" G="0.661523" T="0.167696"/>
      <pos A="0.332304" C="0.167696" G="0.332304" T="0.167696"/>
      <pos A="0.496914" C="0.00308642" G="0.332304" T="0.167696"/>
      <pos A="0.496914" C="0.00308642" G="0.167696" T="0.332304"/>
      <pos A="0.496914" C="0.00308642" G="0.167696" T="0.332304"/>
      <pos A="0.00308642" C="0.00308642" G="0.496914" T="0.496914"/>
      <pos A="0.167696" C="0.00308642" G="0.661523" T="0.167696"/>
      <pos A="0.496914" C="0.00308642" G="0.496914" T="0.00308642"/>
      <pos A="0.332304" C="0.167696" G="0.00308642" T="0.496914"/>
      <pos A="0.332304" C="0.167696" G="0.496914" T="0.00308642"/>
      <pos A="0.00308642" C="0.332304" G="0.661523" T="0.00308642"/>
      <pos A="0.496914" C="0.167696" G="0.332304" T="0.00308642"/>
      <pos A="0.332304" C="0.00308642" G="0.661523" T="0.00308642"/>
      <pos A="0.167696" C="0.496914" G="0.00308642" T="0.332304"/>
      <pos A="0.167696" C="0.167696" G="0.332304" T="0.332304"/>
      <pos A="0.00308642" C="0.00308642" G="0.167696" T="0.826131"/>
      <pos A="0.00308642" C="0.496914" G="0.332304" T="0.167696"/>
      <pos A="0.00308642" C="0.496914" G="0.332304" T="0.167696"/>
      <pos A="0.167696" C="0.332304" G="0.167696" T="0.332304"/>
      <pos A="0.332304" C="0.167696" G="0.332304" T="0.167696"/>
      <pos A="0.826131" C="0.00308642" G="0.00308642" T="0.167696"/>
      <pos A="0.332304" C="0.167696" G="0.167696" T="0.332304"/>
      <pos A="0.167696" C="0.167696" G="0.332304" T="0.332304"/>
      <pos A="0.332304" C="0.496914" G="0.167696" T="0.00308642"/>
      <pos A="0.00308642" C="0.167696" G="0.332304" T="0.496914"/>
      <pos A="0.00308642" C="0.496914" G="0.332304" T="0.167696"/>
      <pos A="0.826131" C="0.00308642" G="0.167696" T="0.00308642"/>
      <pos A="0.167696" C="0.00308642" G="0.661523" T="0.167696"/>
      <pos A="0.167696" C="0.167696" G="0.332304" T="0.332304"/>
      <pos A="0.167696" C="0.167696" G="0.167696" T="0.496914"/>
      <pos A="0.167696" C="0.167696" G="0.167696" T="0.496914"/>
      <pos A="0.167696" C="0.167696" G="0.496914" T="0.167696"/>
      <pos A="0.00308642" C="0.00308642" G="0.826131" T="0.167696"/>
      <pos A="0.167696" C="0.167696" G="0.00308642" T="0.661523"/>
      <pos A="0.00308642" C="0.332304" G="0.332304" T="0.332304"/>
      <pos A="0.00308642" C="0.167696" G="0.496914" T="0.332304"/>
      <pos A="0.00308642" C="0.00308642" G="0.332304" T="0.661523"/>
      <pos A="0.00308642" C="0.661523" G="0.00308642" T="0.332304"/>
    </motif>
    <motif db="0" id="M28" alt="O28" length="40" nsites="8" evalue="1.3e-003">
      <pos A="0.237004" C="0.33447" G="0.19152" T="0.237004"/>
      <pos A="0.301982" C="0.16553" G="0.340968" T="0.19152"/>
      <pos A="0.25" C="0.25" G="0.39295" T="0.10705"/>
      <pos A="0.282489" C="0.275991" G="0.282489" T="0.159032"/>
      <pos A="0.262996" C="0.133041" G="0.172028" T="0.431937"/>
      <pos A="0.224009" C="0.19152" G="0.340968" T="0.243502"/>
      <pos A="0.457927" C="0.256498" G="0.0420731" T="0.243502"/>
      <pos A="0.133041" C="0.327972" G="0.25" T="0.288987"/>
      <pos A="0.30848" C="0.269493" G="0.172028" T="0.25"/>
      <pos A="0.178525" C="0.314977" G="0.217511" T="0.288987"/>
      <pos A="0.366959" C="0.25" G="0.19152" T="0.19152"/>
      <pos A="0.282489" C="0.224009" G="0.185023" T="0.30848"/>
      <pos A="0.39295" C="0.217511" G="0.204516" T="0.185023"/>
      <pos A="0.295484" C="0.0615664" G="0.314977" T="0.327972"/>
      <pos A="0.25" C="0.269493" G="0.185023" T="0.295484"/>
      <pos A="0.159032" C="0.327972" G="0.185023" T="0.327972"/>
      <pos A="0.340968" C="0.256498" G="0.172028" T="0.230507"/>
      <pos A="0.211013" C="0.237004" G="0.146037" T="0.405946"/>
      <pos A="0.120045" C="0.19152" G="0.321475" T="0.366959"/>
      <pos A="0.237004" C="0.30848" G="0.353963" T="0.100552"/>
      <pos A="0.373457" C="0.282489" G="0.120045" T="0.224009"/>
      <pos A="0.353963" C="0.146037" G="0.301982" T="0.198018"/>
      <pos A="0.159032" C="0.172028" G="0.262996" T="0.405946"/>
      <pos A="0.314977" C="0.256498" G="0.204516" T="0.224009"/>
      <pos A="0.379955" C="0.288987" G="0.172028" T="0.159032"/>
      <pos A="0.243502" C="0.230507" G="0.217511" T="0.30848"/>
      <pos A="0.25" C="0.16553" G="0.282489" T="0.301982"/>
      <pos A="0.224009" C="0.198018" G="0.353963" T="0.224009"/>
      <pos A="0.386452" C="0.120045" G="0.224009" T="0.269493"/>
      <pos A="0.217511" C="0.172028" G="0.353963" T="0.256498"/>
      <pos A="0.288987" C="0.275991" G="0.172028" T="0.262996"/>
      <pos A="0.152534" C="0.224009" G="0.230507" T="0.39295"/>
      <pos A="0.39295" C="0.198018" G="0.146037" T="0.262996"/>
      <pos A="0.146037" C="0.347466" G="0.243502" T="0.262996"/>
      <pos A="0.185023" C="0.282489" G="0.30848" T="0.224009"/>
      <pos A="0.405946" C="0.159032" G="0.262996" T="0.172028"/>
      <pos A="0.327972" C="0.211013" G="0.217511" T="0.243502"/>
      <pos A="0.353963" C="0.321475" G="0.198018" T="0.126543"/>
      <pos A="0.224009" C="0.256498" G="0.237004" T="0.282489"/>
      <pos A="0.100552" C="0.412443" G="0.159032" T="0.327972"/>
    </motif>
    <motif db="0" id="M29" alt="O29" length="40" nsites="8" evalue="1.3e-003">
      <pos A="0.236532" C="0.209596" G="0.362233" T="0.191639"/>
      <pos A="0.281425" C="0.164702" G="0.254489" T="0.299383"/>
      <pos A="0.236532" C="0.200617" G="0.31734" T="0.245511"/>
      <pos A="0.137767" C="0.326319" G="0.245511" T="0.290404"/>
      <pos A="0.389169" C="0.254489" G="0.164702" T="0.191639"/>
      <pos A="0.272446" C="0.290404" G="0.263468" T="0.173681"/>
      <pos A="0.209596" C="0.245511" G="0.344277" T="0.200617"/>
      <pos A="0.191639" C="0.227554" G="0.290404" T="0.290404"/>
      <pos A="0.218575" C="0.308361" G="0.191639" T="0.281425"/>
      <pos A="0.164702" C="0.209596" G="0.173681" T="0.45202"/>
      <pos A="0.272446" C="0.191639" G="0.272446" T="0.263468"/>
      <pos A="0.173681" C="0.335298" G="0.290404" T="0.200617"/>
      <pos A="0.209596" C="0.290404" G="0.173681" T="0.326319"/>
      <pos A="0.146746" C="0.272446" G="0.31734" T="0.263468"/>
      <pos A="0.263468" C="0.272446" G="0.236532" T="0.227554"/>
      <pos A="0.380191" C="0.254489" G="0.290404" T="0.0749156"/>
      <pos A="0.478956" C="0.110831" G="0.200617" T="0.209596"/>
      <pos A="0.31734" C="0.389169" G="0.146746" T="0.146746"/>
      <pos A="0.290404" C="0.308361" G="0.0838943" T="0.31734"/>
      <pos A="0.443042" C="0.0390015" G="0.164702" T="0.353254"/>
      <pos A="0.119809" C="0.263468" G="0.416106" T="0.200617"/>
      <pos A="0.326319" C="0.164702" G="0.272446" T="0.236532"/>
      <pos A="0.227554" C="0.164702" G="0.209596" T="0.398148"/>
      <pos A="0.407127" C="0.146746" G="0.236532" T="0.209596"/>
      <pos A="0.227554" C="0.218575" G="0.416106" T="0.137767"/>
      <pos A="0.263468" C="0.263468" G="0.0749156" T="0.398148"/>
      <pos A="0.101852" C="0.0749156" G="0.371212" T="0.45202"/>
      <pos A="0.218575" C="0.236532" G="0.254489" T="0.290404"/>
      <pos A="0.155723" C="0.335298" G="0.021044" T="0.487935"/>
      <pos A="0.371212" C="0.191639" G="0.254489" T="0.18266"/>
      <pos A="0.281425" C="0.308361" G="0.218575" T="0.191639"/>
      <pos A="0.362233" C="0.146746" G="0.299383" T="0.191639"/>
      <pos A="0.335298" C="0.18266" G="0.218575" T="0.263468"/>
      <pos A="0.173681" C="0.209596" G="0.380191" T="0.236532"/>
      <pos A="0.227554" C="0.245511" G="0.308361" T="0.218575"/>
      <pos A="0.0928731" C="0.344277" G="0.263468" T="0.299383"/>
      <pos A="0.362233" C="0.119809" G="0.245511" T="0.272446"/>
      <pos A="0.344277" C="0.119809" G="0.308361" T="0.227554"/>
      <pos A="0.18266" C="0.290404" G="0.272446" T="0.254489"/>
      <pos A="0.326319" C="0.236532" G="0.236532" T="0.200617"/>
    </motif>
    <motif db="0" id="M30" alt="O30" length="40" nsites="8" evalue="1.3e-003">
      <pos A="0.211013" C="0.211013" G="0.269493" T="0.30848"/>
      <pos A="0.269493" C="0.185023" G="0.282489" T="0.262996"/>
      <pos A="0.152534" C="0.340968" G="0.237004" T="0.269493"/>
      <pos A="0.340968" C="0.204516" G="0.301982" T="0.152534"/>
      <pos A="0.295484" C="0.19152" G="0.146037" T="0.366959"/>
      <pos A="0.314977" C="0.25" G="0.243502" T="0.19152"/>
      <pos A="0.39295" C="0.133041" G="0.152534" T="0.321475"/>
      <pos A="0.230507" C="0.314977" G="0.340968" T="0.113548"/>
      <pos A="0.275991" C="0.16553" G="0.172028" T="0.386452"/>
      <pos A="0.16553" C="0.256498" G="0.256498" T="0.321475"/>
      <pos A="0.282489" C="0.282489" G="0.172028" T="0.262996"/>
      <pos A="0.295484" C="0.230507" G="0.211013" T="0.262996"/>
      <pos A="0.327972" C="0.0940543" G="0.373457" T="0.204516"/>
      <pos A="0.230507" C="0.275991" G="0.321475" T="0.172028"/>
      <pos A="0.198018" C="0.340968" G="0.139539" T="0.321475"/>
      <pos A="0.230507" C="0.204516" G="0.224009" T="0.340968"/>
      <pos A="0.237004" C="0.256498" G="0.217511" T="0.288987"/>
      <pos A="0.120045" C="0.39295" G="0.243502" T="0.243502"/>
      <pos A="0.262996" C="0.288987" G="0.211013" T="0.237004"/>
      <pos A="0.33447" C="0.185023" G="0.224009" T="0.256498"/>
      <pos A="0.275991" C="0.30848" G="0.19152" T="0.224009"/>
      <pos A="0.237004" C="0.198018" G="0.295484" T="0.269493"/>
      <pos A="0.172028" C="0.314977" G="0.211013" T="0.301982"/>
      <pos A="0.314977" C="0.198018" G="0.172028" T="0.314977"/>
      <pos A="0.295484" C="0.282489" G="0.204516" T="0.217511"/>
      <pos A="0.25" C="0.33447" G="0.152534" T="0.262996"/>
      <pos A="0.262996" C="0.282489" G="0.133041" T="0.321475"/>
      <pos A="0.211013" C="0.10705" G="0.30848" T="0.373457"/>
      <pos A="0.301982" C="0.152534" G="0.321475" T="0.224009"/>
      <pos A="0.288987" C="0.25" G="0.295484" T="0.16553"/>
      <pos A="0.503411" C="0.243502" G="0.237004" T="0.016082"/>
      <pos A="0.379955" C="0.0810588" G="0.217511" T="0.321475"/>
      <pos A="0.133041" C="0.217511" G="0.366959" T="0.282489"/>
      <pos A="0.275991" C="0.152534" G="0.224009" T="0.347466"/>
      <pos A="0.172028" C="0.237004" G="0.347466" T="0.243502"/>
      <pos A="0.0680632" C="0.159032" G="0.470922" T="0.301982"/>
      <pos A="0.256498" C="0.33447" G="0.16553" T="0.243502"/>
      <pos A="0.321475" C="0.243502" G="0.120045" T="0.314977"/>
      <pos A="0.243502" C="0.172028" G="0.243502" T="0.340968"/>
      <pos A="0.373457" C="0.431937" G="0.0485709" T="0.146037"/>
    </motif>
    <motif db="0" id="M32" alt="O32" length="40" nsites="8" evalue="1.3e-003">
      <pos A="0.256498" C="0.33447" G="0.178525" T="0.230507"/>
      <pos A="0.295484" C="0.146037" G="0.224009" T="0.33447"/>
      <pos A="0.353963" C="0.198018" G="0.211013" T="0.237004"/>
      <pos A="0.152534" C="0.237004" G="0.25" T="0.360461"/>
      <pos A="0.360461" C="0.217511" G="0.198018" T="0.224009"/>
      <pos A="0.288987" C="0.243502" G="0.172028" T="0.295484"/>
      <pos A="0.19152" C="0.386452" G="0.172028" T="0.25"/>
      <pos A="0.451429" C="0.211013" G="0.113548" T="0.224009"/>
      <pos A="0.139539" C="0.204516" G="0.295484" T="0.360461"/>
      <pos A="0.243502" C="0.16553" G="0.33447" T="0.256498"/>
      <pos A="0.230507" C="0.204516" G="0.353963" T="0.211013"/>
      <pos A="0.360461" C="0.340968" G="0.139539" T="0.159032"/>
      <pos A="0.256498" C="0.295484" G="0.230507" T="0.217511"/>
      <pos A="0.33447" C="0.25" G="0.139539" T="0.275991"/>
      <pos A="0.172028" C="0.30848" G="0.275991" T="0.243502"/>
      <pos A="0.262996" C="0.347466" G="0.152534" T="0.237004"/>
      <pos A="0.178525" C="0.19152" G="0.146037" T="0.483918"/>
      <pos A="0.237004" C="0.25" G="0.25" T="0.262996"/>
      <pos A="0.262996" C="0.139539" G="0.25" T="0.347466"/>
      <pos A="0.288987" C="0.211013" G="0.386452" T="0.113548"/>
      <pos A="0.340968" C="0.256498" G="0.301982" T="0.100552"/>
      <pos A="0.340968" C="0.16553" G="0.152534" T="0.340968"/>
      <pos A="0.152534" C="0.243502" G="0.074561" T="0.529402"/>
      <pos A="0.139539" C="0.217511" G="0.25" T="0.39295"/>
      <pos A="0.379955" C="0.269493" G="0.217511" T="0.133041"/>
      <pos A="0.418941" C="0.198018" G="0.139539" T="0.243502"/>
      <pos A="0.198018" C="0.172028" G="0.347466" T="0.282489"/>
      <pos A="0.237004" C="0.269493" G="0.204516" T="0.288987"/>
      <pos A="0.146037" C="0.295484" G="0.360461" T="0.198018"/>
      <pos A="0.269493" C="0.25" G="0.172028" T="0.30848"/>
      <pos A="0.16553" C="0.30848" G="0.301982" T="0.224009"/>
      <pos A="0.360461" C="0.224009" G="0.269493" T="0.146037"/>
      <pos A="0.275991" C="0.347466" G="0.16553" T="0.211013"/>
      <pos A="0.314977" C="0.237004" G="0.224009" T="0.224009"/>
      <pos A="0.217511" C="0.185023" G="0.366959" T="0.230507"/>
      <pos A="0.464425" C="0.198018" G="0.146037" T="0.19152"/>
      <pos A="0.224009" C="0.178525" G="0.198018" T="0.399448"/>
      <pos A="0.178525" C="0.275991" G="0.353963" T="0.19152"/>
      <pos A="0.224009" C="0.224009" G="0.198018" T="0.353963"/>
      <pos A="0.347466" C="0.152534" G="0.25" T="0.25"/>
    </motif>
    <motif db="0" id="M33" alt="O33" length="40" nsites="8" evalue="1.3e-003">
      <pos A="0.178525" C="0.321475" G="0.295484" T="0.204516"/>
      <pos A="0.204516" C="0.133041" G="0.340968" T="0.321475"/>
      <pos A="0.204516" C="0.224009" G="0.295484" T="0.275991"/>
      <pos A="0.321475" C="0.146037" G="0.10705" T="0.425439"/>
      <pos A="0.19152" C="0.224009" G="0.217511" T="0.366959"/>
      <pos A="0.243502" C="0.211013" G="0.243502" T="0.301982"/>
      <pos A="0.120045" C="0.282489" G="0.262996" T="0.33447"/>
      <pos A="0.321475" C="0.386452" G="0.0940543" T="0.198018"/>
      <pos A="0.379955" C="0.262996" G="0.243502" T="0.113548"/>
      <pos A="0.451429" C="0.139539" G="0.256498" T="0.152534"/>
      <pos A="0.237004" C="0.256498" G="0.321475" T="0.185023"/>
      <pos A="0.256498" C="0.262996" G="0.288987" T="0.19152"/>
      <pos A="0.314977" C="0.418941" G="0.172028" T="0.0940543"/>
      <pos A="0.327972" C="0.139539" G="0.172028" T="0.360461"/>
      <pos A="0.262996" C="0.25" G="0.198018" T="0.288987"/>
      <pos A="0.275991" C="0.438434" G="0.159032" T="0.126543"/>
      <pos A="0.269493" C="0.146037" G="0.295484" T="0.288987"/>
      <pos A="0.256498" C="0.295484" G="0.224009" T="0.224009"/>
      <pos A="0.126543" C="0.269493" G="0.16553" T="0.438434"/>
      <pos A="0.269493" C="0.178525" G="0.204516" T="0.347466"/>
      <pos A="0.100552" C="0.269493" G="0.25" T="0.379955"/>
      <pos A="0.386452" C="0.139539" G="0.321475" T="0.152534"/>
      <pos A="0.262996" C="0.120045" G="0.379955" T="0.237004"/>
      <pos A="0.30848" C="0.275991" G="0.282489" T="0.133041"/>
      <pos A="0.340968" C="0.16553" G="0.172028" T="0.321475"/>
      <pos A="0.282489" C="0.224009" G="0.230507" T="0.262996"/>
      <pos A="0.295484" C="0.327972" G="0.120045" T="0.256498"/>
      <pos A="0.198018" C="0.146037" G="0.295484" T="0.360461"/>
      <pos A="0.172028" C="0.19152" G="0.243502" T="0.39295"/>
      <pos A="0.152534" C="0.243502" G="0.25" T="0.353963"/>
      <pos A="0.217511" C="0.269493" G="0.198018" T="0.314977"/>
      <pos A="0.360461" C="0.133041" G="0.25" T="0.256498"/>
      <pos A="0.152534" C="0.360461" G="0.33447" T="0.152534"/>
      <pos A="0.301982" C="0.25" G="0.178525" T="0.269493"/>
      <pos A="0.314977" C="0.301982" G="0.113548" T="0.269493"/>
      <pos A="0.321475" C="0.301982" G="0.198018" T="0.178525"/>
      <pos A="0.295484" C="0.282489" G="0.178525" T="0.243502"/>
      <pos A="0.230507" C="0.178525" G="0.269493" T="0.321475"/>
      <pos A="0.327972" C="0.185023" G="0.243502" T="0.243502"/>
      <pos A="0.282489" C="0.159032" G="0.386452" T="0.172028"/>
    </motif>
    <motif db="0" id="M34" alt="O34" length="40" nsites="8" evalue="1.3e-003">
      <pos A="0.0321353" C="0.525962" G="0.35167" T="0.0902321"/>
      <pos A="0.409768" C="0.0611842" G="0.0902321" T="0.438816"/>
      <pos A="0.235476" C="0.293573" G="0.264524" T="0.206427"/>
      <pos A="0.206427" C="0.467865" G="0.177379" T="0.14833"/>
      <pos A="0.206427" C="0.322621" G="0.322621" T="0.14833"/>
      <pos A="0.14833" C="0.206427" G="0.293573" T="0.35167"/>
      <pos A="0.0902321" C="0.409768" G="0.293573" T="0.206427"/>
      <pos A="0.293573" C="0.00308642" G="0.35167" T="0.35167"/>
      <pos A="0.119281" C="0.0902321" G="0.293573" T="0.496914"/>
      <pos A="0.293573" C="0.322621" G="0.293573" T="0.0902321"/>
      <pos A="0.177379" C="0.322621" G="0.235476" T="0.264524"/>
      <pos A="0.496914" C="0.119281" G="0.119281" T="0.264524"/>
      <pos A="0.0611842" C="0.438816" G="0.235476" T="0.264524"/>
      <pos A="0.380719" C="0.380719" G="0.177379" T="0.0611842"/>
      <pos A="0.35167" C="0.380719" G="0.206427" T="0.0611842"/>
      <pos A="0.206427" C="0.293573" G="0.119281" T="0.380719"/>
      <pos A="0.0321353" C="0.293573" G="0.264524" T="0.409768"/>
      <pos A="0.14833" C="0.525962" G="0.0321353" T="0.293573"/>
      <pos A="0.264524" C="0.35167" G="0.0902321" T="0.293573"/>
      <pos A="0.293573" C="0.177379" G="0.264524" T="0.264524"/>
      <pos A="0.0611842" C="0.35167" G="0.0902321" T="0.496914"/>
      <pos A="0.0321353" C="0.380719" G="0.206427" T="0.380719"/>
      <pos A="0.206427" C="0.293573" G="0.0321353" T="0.467865"/>
      <pos A="0.293573" C="0.409768" G="0.206427" T="0.0902321"/>
      <pos A="0.14833" C="0.206427" G="0.264524" T="0.380719"/>
      <pos A="0.293573" C="0.14833" G="0.380719" T="0.177379"/>
      <pos A="0.0321353" C="0.496914" G="0.177379" T="0.293573"/>
      <pos A="0.409768" C="0.235476" G="0.0611842" T="0.293573"/>
      <pos A="0.119281" C="0.525962" G="0.119281" T="0.235476"/>
      <pos A="0.235476" C="0.0902321" G="0.14833" T="0.525962"/>
      <pos A="0.119281" C="0.235476" G="0.409768" T="0.235476"/>
      <pos A="0.14833" C="0.35167" G="0.177379" T="0.322621"/>
      <pos A="0.380719" C="0.206427" G="0.0902321" T="0.322621"/>
      <pos A="0.177379" C="0.177379" G="0.322621" T="0.322621"/>
      <pos A="0.35167" C="0.35167" G="0.235476" T="0.0611842"/>
      <pos A="0.322621" C="0.14833" G="0.322621" T="0.206427"/>
      <pos A="0.177379" C="0.293573" G="0.322621" T="0.206427"/>
      <pos A="0.177379" C="0.380719" G="0.119281" T="0.322621"/>
      <pos A="0.206427" C="0.35167" G="0.293573" T="0.14833"/>
      <pos A="0.264524" C="0.119281" G="0.438816" T="0.177379"/>
    </motif>
    <motif db="0" id="M35" alt="O35" length="40" nsites="8" evalue="1.3e-003">
      <pos A="0.00308642" C="0.332304" G="0.332304" T="0.332304"/>
      <pos A="0.332304" C="0.00308642" G="0.332304" T="0.332304"/>
      <pos A="0.990741" C="0.00308642" G="0.00308642" T="0.00308642"/>
      <pos A="0.00308642" C="0.332304" G="0.332304" T="0.332304"/>
      <pos A="0.990741" C="0.00308642" G="0.00308642" T="0.00308642"/>
      <pos A="0.00308642" C="0.332304" G="0.332304" T="0.332304"/>
      <pos A="0.332304" C="0.332304" G="0.332304" T="0.00308642"/>
      <pos A="0.00308642" C="0.00308642" G="0.332304" T="0.661523"/>
      <pos A="0.332304" C="0.00308642" G="0.00308642" T="0.661523"/>
      <pos A="0.332304" C="0.00308642" G="0.661523" T="0.00308642"/>
      <pos A="0.661523" C="0.332304" G="0.00308642" T="0.00308642"/>
      <pos A="0.661523" C="0.00308642" G="0.00308642" T="0.332304"/>
      <pos A="0.332304" C="0.332304" G="0.00308642" T="0.332304"/>
      <pos A="0.00308642" C="0.332304" G="0.00308642" T="0.661523"/>
      <pos A="0.332304" C="0.00308642" G="0.00308642" T="0.661523"/>
      <pos A="0.00308642" C="0.332304" G="0.332304" T="0.332304"/>
      <pos A="0.661523" C="0.00308642" G="0.00308642" T="0.332304"/>
      <pos A="0.332304" C="0.00308642" G="0.332304" T="0.332304"/>
      <pos A="0.661523" C="0.00308642" G="0.00308642" T="0.332304"/>
      <pos A="0.332304" C="0.00308642" G="0.332304" T="0.332304"/>
      <pos A="0.00308642" C="0.661523" G="0.00308642" T="0.332304"/>
      <pos A="0.00308642" C="0.00308642" G="0.00308642" T="0.990741"/>
      <pos A="0.332304" C="0.332304" G="0.332304" T="0.00308642"/>
      <pos A="0.332304" C="0.661523" G="0.00308642" T="0.00308642"/>
      <pos A="0.661523" C="0.332304" G="0.00308642" T="0.00308642"/>
      <pos A="0.332304" C="0.661523" G="0.00308642" T="0.00308642"/>
      <pos A="0.00308642" C="0.332304" G="0.00308642" T="0.661523"/>
      <pos A="0.661523" C="0.00308642" G="0.332304" T="0.00308642"/>
      <pos A="0.00308642" C="0.332304" G="0.661523" T="0.00308642"/>
      <pos A="0.00308642" C="0.332304" G="0.332304" T="0.332304"/>
      <pos A="0.00308642" C="0.332304" G="0.661523" T="0.00308642"/>
      <pos A="0.332304" C="0.332304" G="0.00308642" T="0.332304"/>
      <pos A="0.661523" C="0.00308642" G="0.332304" T="0.00308642"/>
      <pos A="0.00308642" C="0.00308642" G="0.661523" T="0.332304"/>
      <pos A="0.661523" C="0.00308642" G="0.332304" T="0.00308642"/>
      <pos A="0.990741" C="0.00308642" G="0.00308642" T="0.00308642"/>
      <pos A="0.00308642" C="0.990741" G="0.00308642" T="0.00308642"/>
      <pos A="0.661523" C="0.00308642" G="0.00308642" T="0.332304"/>
      <pos A="0.332304" C="0.661523" G="0.00308642" T="0.00308642"/>
      <pos A="0.661523" C="0.00308642" G="0.332304" T="0.00308642"/>
    </motif>
    <motif db="0" id="M36" alt="O36" length="40" nsites="8" evalue="1.3e-003">
      <pos A="0.00308642" C="0.990741" G="0.00308642" T="0.00308642"/>
      <pos A="0.990741" C="0.00308642" G="0.00308642" T="0.00308642"/>
      <pos A="0.00308642" C="0.990741" G="0.00308642" T="0.00308642"/>
      <pos A="0.990741" C="0.00308642" G="0.00308642" T="0.00308642"/>
      <pos A="0.00308642" C="0.990741" G="0.00308642" T="0.00308642"/>
      <pos A="0.990741" C="0.00308642" G="0.00308642" T="0.00308642"/>
      <pos A="0.00308642" C="0.990741" G="0.00308642" T="0.00308642"/>
      <pos A="0.990741" C="0.00308642" G="0.00308642" T="0.00308642"/>
      <pos A="0.00308642" C="0.990741" G="0.00308642" T="0.00308642"/>
      <pos A="0.990741" C="0.00308642" G="0.00308642" T="0.00308642"/>
      <pos A="0.00308642" C="0.990741" G="0.00308642" T="0.00308642"/>
      <pos A="0.990741" C="0.00308642" G="0.00308642" T="0.00308642"/>
      <pos A="0.00308642" C="0.990741" G="0.00308642" T="0.00308642"/>
      <pos A="0.990741" C="0.00308642" G="0.00308642" T="0.00308642"/>
      <pos A="0.00308642" C="0.990741" G="0.00308642" T="0.00308642"/>
      <pos A="0.990741" C="0.00308642" G="0.00308642" T="0.00308642"/>
      <pos A="0.00308642" C="0.990741" G="0.00308642" T="0.00308642"/>
      <pos A="0.990741" C="0.00308642" G="0.00308642" T="0.00308642"/>
      <pos A="0.00308642" C="0.990741" G="0.00308642" T="0.00308642"/>
      <pos A="0.990741" C="0.00308642" G="0.00308642" T="0.00308642"/>
      <pos A="0.990741" C="0.00308642" G="0.00308642" T="0.00308642"/>
      <pos A="0.990741" C="0.00308642" G="0.00308642" T="0.00308642"/>
      <pos A="0.00308642" C="0.00308642" G="0.00308642" T="0.990741"/>
      <pos A="0.00308642" C="0.00308642" G="0.00308642" T="0.990741"/>
      <pos A="0.00308642" C="0.00308642" G="0.00308642" T="0.990741"/>
      <pos A="0.00308642" C="0.00308642" G="0.990741" T="0.00308642"/>
      <pos A="0.00308642" C="0.990741" G="0.00308642" T="0.00308642"/>
      <pos A="0.00308642" C="0.00308642" G="0.00308642" T="0.990741"/>
      <pos A="0.990741" C="0.00308642" G="0.00308642" T="0.00308642"/>
      <pos A="0.00308642" C="0.990741" G="0.00308642" T="0.00308642"/>
      <pos A="0.990741" C="0.00308642" G="0.00308642" T="0.00308642"/>
      <pos A="0.00308642" C="0.00308642" G="0.990741" T="0.00308642"/>
      <pos A="0.00308642" C="0.00308642" G="0.990741" T="0.00308642"/>
      <pos A="0.00308642" C="0.00308642" G="0.990741" T="0.00308642"/>
      <pos A="0.990741" C="0.00308642" G="0.00308642" T="0.00308642"/>
      <pos A="0.00308642" C="0.00308642" G="0.00308642" T="0.990741"/>
      <pos A="0.00308642" C="0.00308642" G="0.00308642" T="0.990741"/>
      <pos A="0.00308642" C="0.00308642" G="0.00308642" T="0.990741"/>
      <pos A="0.00308642" C="0.00308642" G="0.990741" T="0.00308642"/>
      <pos A="0.990741" C="0.00308642" G="0.00308642" T="0.00308642"/>
    </motif>
    <motif db="0" id="M37" alt="O37" length="40" nsites="8" evalue="1.3e-003">
      <pos A="0.322899" C="0.200617" G="0.257055" T="0.21943"/>
      <pos A="0.275867" C="0.162993" G="0.266461" T="0.29468"/>
      <pos A="0.257055" C="0.172399" G="0.162993" T="0.407555"/>
      <pos A="0.210024" C="0.388742" G="0.304086" T="0.0971486"/>
      <pos A="0.351117" C="0.210024" G="0.266461" T="0.172399"/>
      <pos A="0.228836" C="0.285273" G="0.29468" T="0.191211"/>
      <pos A="0.181804" C="0.115961" G="0.304086" T="0.398148"/>
      <pos A="0.0971486" C="0.257055" G="0.351117" T="0.29468"/>
      <pos A="0.341711" C="0.228836" G="0.228836" T="0.200617"/>
      <pos A="0.134773" C="0.351117" G="0.238242" T="0.275867"/>
      <pos A="0.360523" C="0.275867" G="0.153586" T="0.210024"/>
      <pos A="0.0877422" C="0.257055" G="0.210024" T="0.445179"/>
      <pos A="0.304086" C="0.172399" G="0.266461" T="0.257055"/>
      <pos A="0.134773" C="0.426366" G="0.257055" T="0.181804"/>
      <pos A="0.153586" C="0.275867" G="0.0971486" T="0.473398"/>
      <pos A="0.247648" C="0.153586" G="0.398148" T="0.200617"/>
      <pos A="0.501617" C="0.172399" G="0.115961" T="0.210024"/>
      <pos A="0.388742" C="0.398148" G="0.134773" T="0.0783358"/>
      <pos A="0.313492" C="0.21943" G="0.181804" T="0.285273"/>
      <pos A="0.21943" C="0.257055" G="0.210024" T="0.313492"/>
      <pos A="0.228836" C="0.304086" G="0.257055" T="0.210024"/>
      <pos A="0.379335" C="0.285273" G="0.275867" T="0.059524"/>
      <pos A="0.238242" C="0.153586" G="0.29468" T="0.313492"/>
      <pos A="0.134773" C="0.257055" G="0.238242" T="0.36993"/>
      <pos A="0.106555" C="0.228836" G="0.304086" T="0.360523"/>
      <pos A="0.21943" C="0.275867" G="0.200617" T="0.304086"/>
      <pos A="0.313492" C="0.21943" G="0.275867" T="0.191211"/>
      <pos A="0.162993" C="0.29468" G="0.36993" T="0.172399"/>
      <pos A="0.482804" C="0.210024" G="0.115961" T="0.191211"/>
      <pos A="0.257055" C="0.191211" G="0.29468" T="0.257055"/>
      <pos A="0.511023" C="0.200617" G="0.134773" T="0.153586"/>
      <pos A="0.36993" C="0.181804" G="0.360523" T="0.0877422"/>
      <pos A="0.29468" C="0.313492" G="0.191211" T="0.200617"/>
      <pos A="0.29468" C="0.257055" G="0.134773" T="0.313492"/>
      <pos A="0.0877422" C="0.153586" G="0.21943" T="0.539241"/>
      <pos A="0.257055" C="0.247648" G="0.228836" T="0.266461"/>
      <pos A="0.426366" C="0.059524" G="0.181804" T="0.332304"/>
      <pos A="0.210024" C="0.473398" G="0.0971486" T="0.21943"/>
      <pos A="0.125368" C="0.191211" G="0.341711" T="0.341711"/>
      <pos A="0.21943" C="0.275867" G="0.200617" T="0.304086"/>
    </motif>
    <motif db="0" id="M38" alt="O38" length="40" nsites="8" evalue="1.3e-003">
      <pos A="0.399448" C="0.230507" G="0.126543" T="0.243502"/>
      <pos A="0.243502" C="0.39295" G="0.159032" T="0.204516"/>
      <pos A="0.269493" C="0.224009" G="0.198018" T="0.30848"/>
      <pos A="0.321475" C="0.288987" G="0.295484" T="0.0940543"/>
      <pos A="0.373457" C="0.243502" G="0.146037" T="0.237004"/>
      <pos A="0.327972" C="0.152534" G="0.327972" T="0.19152"/>
      <pos A="0.224009" C="0.120045" G="0.30848" T="0.347466"/>
      <pos A="0.295484" C="0.0875565" G="0.327972" T="0.288987"/>
      <pos A="0.256498" C="0.172028" G="0.288987" T="0.282489"/>
      <pos A="0.256498" C="0.30848" G="0.16553" T="0.269493"/>
      <pos A="0.152534" C="0.295484" G="0.120045" T="0.431937"/>
      <pos A="0.353963" C="0.340968" G="0.126543" T="0.178525"/>
      <pos A="0.237004" C="0.16553" G="0.282489" T="0.314977"/>
      <pos A="0.146037" C="0.30848" G="0.243502" T="0.301982"/>
      <pos A="0.224009" C="0.211013" G="0.230507" T="0.33447"/>
      <pos A="0.146037" C="0.301982" G="0.211013" T="0.340968"/>
      <pos A="0.269493" C="0.178525" G="0.314977" T="0.237004"/>
      <pos A="0.399448" C="0.198018" G="0.133041" T="0.269493"/>
      <pos A="0.301982" C="0.146037" G="0.282489" T="0.269493"/>
      <pos A="0.133041" C="0.39295" G="0.243502" T="0.230507"/>
      <pos A="0.379955" C="0.275991" G="0.146037" T="0.198018"/>
      <pos A="0.327972" C="0.217511" G="0.198018" T="0.256498"/>
      <pos A="0.444931" C="0.19152" G="0.0940543" T="0.269493"/>
      <pos A="0.146037" C="0.146037" G="0.438434" T="0.269493"/>
      <pos A="0.275991" C="0.269493" G="0.373457" T="0.0810588"/>
      <pos A="0.288987" C="0.211013" G="0.204516" T="0.295484"/>
      <pos A="0.243502" C="0.262996" G="0.269493" T="0.224009"/>
      <pos A="0.243502" C="0.172028" G="0.275991" T="0.30848"/>
      <pos A="0.19152" C="0.256498" G="0.288987" T="0.262996"/>
      <pos A="0.100552" C="0.314977" G="0.120045" T="0.464425"/>
      <pos A="0.360461" C="0.262996" G="0.178525" T="0.198018"/>
      <pos A="0.295484" C="0.399448" G="0.0940543" T="0.211013"/>
      <pos A="0.204516" C="0.152534" G="0.275991" T="0.366959"/>
      <pos A="0.25" C="0.133041" G="0.386452" T="0.230507"/>
      <pos A="0.30848" C="0.198018" G="0.295484" T="0.198018"/>
      <pos A="0.25" C="0.33447" G="0.224009" T="0.19152"/>
      <pos A="0.198018" C="0.256498" G="0.159032" T="0.386452"/>
      <pos A="0.25" C="0.237004" G="0.282489" T="0.230507"/>
      <pos A="0.30848" C="0.133041" G="0.314977" T="0.243502"/>
      <pos A="0.282489" C="0.314977" G="0.237004" T="0.16553"/>
    </motif>
    <motif db="0" id="M4" alt="O4" length="40" nsites="8" evalue="1.3e-003">
      <pos A="0.243502" C="0.25" G="0.282489" T="0.224009"/>
      <pos A="0.386452" C="0.185023" G="0.25" T="0.178525"/>
      <pos A="0.152534" C="0.217511" G="0.269493" T="0.360461"/>
      <pos A="0.230507" C="0.340968" G="0.159032" T="0.269493"/>
      <pos A="0.327972" C="0.321475" G="0.139539" T="0.211013"/>
      <pos A="0.353963" C="0.139539" G="0.185023" T="0.321475"/>
      <pos A="0.204516" C="0.314977" G="0.314977" T="0.16553"/>
      <pos A="0.347466" C="0.256498" G="0.237004" T="0.159032"/>
      <pos A="0.347466" C="0.288987" G="0.243502" T="0.120045"/>
      <pos A="0.19152" C="0.139539" G="0.25" T="0.418941"/>
      <pos A="0.295484" C="0.139539" G="0.243502" T="0.321475"/>
      <pos A="0.211013" C="0.379955" G="0.159032" T="0.25"/>
      <pos A="0.25" C="0.321475" G="0.185023" T="0.243502"/>
      <pos A="0.288987" C="0.25" G="0.146037" T="0.314977"/>
      <pos A="0.314977" C="0.113548" G="0.295484" T="0.275991"/>
      <pos A="0.25" C="0.288987" G="0.185023" T="0.275991"/>
      <pos A="0.262996" C="0.19152" G="0.237004" T="0.30848"/>
      <pos A="0.211013" C="0.33447" G="0.243502" T="0.211013"/>
      <pos A="0.340968" C="0.237004" G="0.19152" T="0.230507"/>
      <pos A="0.133041" C="0.133041" G="0.288987" T="0.444931"/>
      <pos A="0.16553" C="0.230507" G="0.353963" T="0.25"/>
      <pos A="0.282489" C="0.224009" G="0.256498" T="0.237004"/>
      <pos A="0.360461" C="0.217511" G="0.100552" T="0.321475"/>
      <pos A="0.217511" C="0.217511" G="0.139539" T="0.425439"/>
      <pos A="0.152534" C="0.327972" G="0.25" T="0.269493"/>
      <pos A="0.30848" C="0.269493" G="0.224009" T="0.198018"/>
      <pos A="0.30848" C="0.178525" G="0.25" T="0.262996"/>
      <pos A="0.327972" C="0.204516" G="0.301982" T="0.16553"/>
      <pos A="0.366959" C="0.211013" G="0.321475" T="0.100552"/>
      <pos A="0.256498" C="0.152534" G="0.444931" T="0.146037"/>
      <pos A="0.275991" C="0.269493" G="0.269493" T="0.185023"/>
      <pos A="0.366959" C="0.146037" G="0.185023" T="0.301982"/>
      <pos A="0.178525" C="0.353963" G="0.243502" T="0.224009"/>
      <pos A="0.275991" C="0.172028" G="0.0940543" T="0.457927"/>
      <pos A="0.269493" C="0.224009" G="0.438434" T="0.0680632"/>
      <pos A="0.295484" C="0.269493" G="0.120045" T="0.314977"/>
      <pos A="0.178525" C="0.224009" G="0.327972" T="0.269493"/>
      <pos A="0.211013" C="0.33447" G="0.139539" T="0.314977"/>
      <pos A="0.25" C="0.25" G="0.139539" T="0.360461"/>
      <pos A="0.211013" C="0.0875565" G="0.243502" T="0.457927"/>
    </motif>
    <motif db="0" id="M40" alt="O40" length="40" nsites="8" evalue="1.3e-003">
      <pos A="0.178525" C="0.146037" G="0.237004" T="0.438434"/>
      <pos A="0.217511" C="0.412443" G="0.0810588" T="0.288987"/>
      <pos A="0.30848" C="0.243502" G="0.269493" T="0.178525"/>
      <pos A="0.0810588" C="0.230507" G="0.30848" T="0.379955"/>
      <pos A="0.211013" C="0.178525" G="0.347466" T="0.262996"/>
      <pos A="0.243502" C="0.262996" G="0.211013" T="0.282489"/>
      <pos A="0.237004" C="0.295484" G="0.237004" T="0.230507"/>
      <pos A="0.25" C="0.425439" G="0.16553" T="0.159032"/>
      <pos A="0.386452" C="0.204516" G="0.230507" T="0.178525"/>
      <pos A="0.282489" C="0.399448" G="0.152534" T="0.16553"/>
      <pos A="0.548896" C="0.126543" G="0.172028" T="0.152534"/>
      <pos A="0.217511" C="0.152534" G="0.217511" T="0.412443"/>
      <pos A="0.301982" C="0.198018" G="0.321475" T="0.178525"/>
      <pos A="0.230507" C="0.237004" G="0.262996" T="0.269493"/>
      <pos A="0.262996" C="0.30848" G="0.237004" T="0.19152"/>
      <pos A="0.224009" C="0.159032" G="0.33447" T="0.282489"/>
      <pos A="0.262996" C="0.243502" G="0.262996" T="0.230507"/>
      <pos A="0.288987" C="0.321475" G="0.146037" T="0.243502"/>
      <pos A="0.16553" C="0.204516" G="0.230507" T="0.399448"/>
      <pos A="0.275991" C="0.139539" G="0.19152" T="0.39295"/>
      <pos A="0.16553" C="0.301982" G="0.262996" T="0.269493"/>
      <pos A="0.256498" C="0.360461" G="0.152534" T="0.230507"/>
      <pos A="0.353963" C="0.217511" G="0.172028" T="0.256498"/>
      <pos A="0.243502" C="0.230507" G="0.217511" T="0.30848"/>
      <pos A="0.243502" C="0.159032" G="0.25" T="0.347466"/>
      <pos A="0.198018" C="0.224009" G="0.113548" T="0.464425"/>
      <pos A="0.347466" C="0.16553" G="0.211013" T="0.275991"/>
      <pos A="0.237004" C="0.243502" G="0.360461" T="0.159032"/>
      <pos A="0.243502" C="0.282489" G="0.211013" T="0.262996"/>
      <pos A="0.327972" C="0.230507" G="0.16553" T="0.275991"/>
      <pos A="0.353963" C="0.172028" G="0.25" T="0.224009"/>
      <pos A="0.295484" C="0.19152" G="0.275991" T="0.237004"/>
      <pos A="0.275991" C="0.152534" G="0.295484" T="0.275991"/>
      <pos A="0.379955" C="0.288987" G="0.159032" T="0.172028"/>
      <pos A="0.120045" C="0.360461" G="0.185023" T="0.33447"/>
      <pos A="0.230507" C="0.172028" G="0.256498" T="0.340968"/>
      <pos A="0.198018" C="0.16553" G="0.412443" T="0.224009"/>
      <pos A="0.211013" C="0.185023" G="0.288987" T="0.314977"/>
      <pos A="0.211013" C="0.269493" G="0.353963" T="0.16553"/>
      <pos A="0.25" C="0.301982" G="0.204516" T="0.243502"/>
    </motif>
    <motif db="0" id="M42" alt="O42" length="40" nsites="8" evalue="1.3e-003">
      <pos A="0.185023" C="0.237004" G="0.379955" T="0.198018"/>
      <pos A="0.256498" C="0.295484" G="0.178525" T="0.269493"/>
      <pos A="0.25" C="0.243502" G="0.353963" T="0.152534"/>
      <pos A="0.288987" C="0.262996" G="0.178525" T="0.269493"/>
      <pos A="0.25" C="0.282489" G="0.33447" T="0.133041"/>
      <pos A="0.33447" C="0.224009" G="0.159032" T="0.282489"/>
      <pos A="0.33447" C="0.120045" G="0.113548" T="0.431937"/>
      <pos A="0.256498" C="0.30848" G="0.178525" T="0.256498"/>
      <pos A="0.198018" C="0.230507" G="0.198018" T="0.373457"/>
      <pos A="0.230507" C="0.230507" G="0.30848" T="0.230507"/>
      <pos A="0.30848" C="0.204516" G="0.185023" T="0.301982"/>
      <pos A="0.178525" C="0.327972" G="0.185023" T="0.30848"/>
      <pos A="0.321475" C="0.25" G="0.146037" T="0.282489"/>
      <pos A="0.418941" C="0.275991" G="0.16553" T="0.139539"/>
      <pos A="0.262996" C="0.19152" G="0.373457" T="0.172028"/>
      <pos A="0.139539" C="0.243502" G="0.386452" T="0.230507"/>
      <pos A="0.224009" C="0.340968" G="0.10705" T="0.327972"/>
      <pos A="0.275991" C="0.204516" G="0.204516" T="0.314977"/>
      <pos A="0.185023" C="0.282489" G="0.33447" T="0.198018"/>
      <pos A="0.30848" C="0.224009" G="0.33447" T="0.133041"/>
      <pos A="0.217511" C="0.327972" G="0.217511" T="0.237004"/>
      <pos A="0.256498" C="0.230507" G="0.204516" T="0.30848"/>
      <pos A="0.243502" C="0.198018" G="0.224009" T="0.33447"/>
      <pos A="0.275991" C="0.126543" G="0.25" T="0.347466"/>
      <pos A="0.172028" C="0.237004" G="0.33447" T="0.256498"/>
      <pos A="0.516407" C="0.0355753" G="0.172028" T="0.275991"/>
      <pos A="0.269493" C="0.399448" G="0.19152" T="0.139539"/>
      <pos A="0.431937" C="0.19152" G="0.19152" T="0.185023"/>
      <pos A="0.204516" C="0.243502" G="0.159032" T="0.39295"/>
      <pos A="0.314977" C="0.217511" G="0.19152" T="0.275991"/>
      <pos A="0.327972" C="0.178525" G="0.256498" T="0.237004"/>
      <pos A="0.217511" C="0.237004" G="0.159032" T="0.386452"/>
      <pos A="0.16553" C="0.256498" G="0.347466" T="0.230507"/>
      <pos A="0.230507" C="0.230507" G="0.295484" T="0.243502"/>
      <pos A="0.256498" C="0.237004" G="0.178525" T="0.327972"/>
      <pos A="0.074561" C="0.282489" G="0.360461" T="0.282489"/>
      <pos A="0.217511" C="0.230507" G="0.288987" T="0.262996"/>
      <pos A="0.314977" C="0.133041" G="0.262996" T="0.288987"/>
      <pos A="0.405946" C="0.282489" G="0.159032" T="0.152534"/>
      <pos A="0.256498" C="0.146037" G="0.230507" T="0.366959"/>
    </motif>
    <motif db="0" id="M43" alt="O43" length="40" nsites="8" evalue="1.3e-003">
      <pos A="0.496914" C="0.00308642" G="0.25" T="0.25"/>
      <pos A="0.373457" C="0.496914" G="0.00308642" T="0.126543"/>
      <pos A="0.126543" C="0.496914" G="0.25" T="0.126543"/>
      <pos A="0.25" C="0.373457" G="0.25" T="0.126543"/>
      <pos A="0.62037" C="0.126543" G="0.126543" T="0.126543"/>
      <pos A="0.126543" C="0.126543" G="0.62037" T="0.126543"/>
      <pos A="0.25" C="0.496914" G="0.25" T="0.00308642"/>
      <pos A="0.00308642" C="0.373457" G="0.126543" T="0.496914"/>
      <pos A="0.00308642" C="0.743827" G="0.126543" T="0.126543"/>
      <pos A="0.126543" C="0.00308642" G="0.00308642" T="0.867284"/>
      <pos A="0.126543" C="0.126543" G="0.62037" T="0.126543"/>
      <pos A="0.373457" C="0.126543" G="0.00308642" T="0.496914"/>
      <pos A="0.00308642" C="0.00308642" G="0.867284" T="0.126543"/>
      <pos A="0.126543" C="0.25" G="0.62037" T="0.00308642"/>
      <pos A="0.25" C="0.496914" G="0.126543" T="0.126543"/>
      <pos A="0.25" C="0.126543" G="0.00308642" T="0.62037"/>
      <pos A="0.00308642" C="0.00308642" G="0.496914" T="0.496914"/>
      <pos A="0.373457" C="0.373457" G="0.126543" T="0.126543"/>
      <pos A="0.25" C="0.25" G="0.25" T="0.25"/>
      <pos A="0.00308642" C="0.25" G="0.496914" T="0.25"/>
      <pos A="0.00308642" C="0.126543" G="0.25" T="0.62037"/>
      <pos A="0.126543" C="0.126543" G="0.496914" T="0.25"/>
      <pos A="0.25" C="0.00308642" G="0.62037" T="0.126543"/>
      <pos A="0.126543" C="0.496914" G="0.25" T="0.126543"/>
      <pos A="0.373457" C="0.496914" G="0.126543" T="0.00308642"/>
      <pos A="0.496914" C="0.00308642" G="0.25" T="0.25"/>
      <pos A="0.25" C="0.00308642" G="0.743827" T="0.00308642"/>
      <pos A="0.373457" C="0.496914" G="0.00308642" T="0.126543"/>
      <pos A="0.25" C="0.25" G="0.25" T="0.25"/>
      <pos A="0.25" C="0.25" G="0.126543" T="0.373457"/>
      <pos A="0.00308642" C="0.25" G="0.743827" T="0.00308642"/>
      <pos A="0.25" C="0.25" G="0.126543" T="0.373457"/>
      <pos A="0.00308642" C="0.496914" G="0.126543" T="0.373457"/>
      <pos A="0.25" C="0.126543" G="0.373457" T="0.25"/>
      <pos A="0.25" C="0.00308642" G="0.373457" T="0.373457"/>
      <pos A="0.126543" C="0.62037" G="0.25" T="0.00308642"/>
      <pos A="0.496914" C="0.00308642" G="0.373457" T="0.126543"/>
      <pos A="0.25" C="0.00308642" G="0.743827" T="0.00308642"/>
      <pos A="0.25" C="0.00308642" G="0.25" T="0.496914"/>
      <pos A="0.25" C="0.373457" G="0.373457" T="0.00308642"/>
    </motif>
    <motif db="0" id="M44" alt="O44" length="40" nsites="8" evalue="1.3e-003">
      <pos A="0.139539" C="0.373457" G="0.159032" T="0.327972"/>
      <pos A="0.204516" C="0.470922" G="0.133041" T="0.19152"/>
      <pos A="0.152534" C="0.0615664" G="0.379955" T="0.405946"/>
      <pos A="0.275991" C="0.16553" G="0.282489" T="0.275991"/>
      <pos A="0.314977" C="0.178525" G="0.301982" T="0.204516"/>
      <pos A="0.230507" C="0.269493" G="0.386452" T="0.113548"/>
      <pos A="0.25" C="0.327972" G="0.139539" T="0.282489"/>
      <pos A="0.230507" C="0.282489" G="0.204516" T="0.282489"/>
      <pos A="0.490416" C="0.10705" G="0.10705" T="0.295484"/>
      <pos A="0.295484" C="0.314977" G="0.211013" T="0.178525"/>
      <pos A="0.275991" C="0.178525" G="0.237004" T="0.30848"/>
      <pos A="0.230507" C="0.16553" G="0.327972" T="0.275991"/>
      <pos A="0.275991" C="0.321475" G="0.224009" T="0.178525"/>
      <pos A="0.418941" C="0.159032" G="0.224009" T="0.198018"/>
      <pos A="0.178525" C="0.230507" G="0.211013" T="0.379955"/>
      <pos A="0.288987" C="0.295484" G="0.211013" T="0.204516"/>
      <pos A="0.237004" C="0.347466" G="0.224009" T="0.19152"/>
      <pos A="0.347466" C="0.224009" G="0.217511" T="0.211013"/>
      <pos A="0.217511" C="0.224009" G="0.353963" T="0.204516"/>
      <pos A="0.321475" C="0.198018" G="0.159032" T="0.321475"/>
      <pos A="0.243502" C="0.19152" G="0.211013" T="0.353963"/>
      <pos A="0.113548" C="0.353963" G="0.126543" T="0.405946"/>
      <pos A="0.295484" C="0.198018" G="0.172028" T="0.33447"/>
      <pos A="0.224009" C="0.275991" G="0.185023" T="0.314977"/>
      <pos A="0.301982" C="0.146037" G="0.178525" T="0.373457"/>
      <pos A="0.139539" C="0.243502" G="0.366959" T="0.25"/>
      <pos A="0.25" C="0.16553" G="0.256498" T="0.327972"/>
      <pos A="0.256498" C="0.211013" G="0.275991" T="0.256498"/>
      <pos A="0.470922" C="0.198018" G="0.282489" T="0.0485709"/>
      <pos A="0.269493" C="0.269493" G="0.204516" T="0.256498"/>
      <pos A="0.269493" C="0.185023" G="0.340968" T="0.204516"/>
      <pos A="0.418941" C="0.275991" G="0.120045" T="0.185023"/>
      <pos A="0.10705" C="0.327972" G="0.133041" T="0.431937"/>
      <pos A="0.275991" C="0.217511" G="0.295484" T="0.211013"/>
      <pos A="0.301982" C="0.159032" G="0.25" T="0.288987"/>
      <pos A="0.321475" C="0.146037" G="0.25" T="0.282489"/>
      <pos A="0.269493" C="0.327972" G="0.262996" T="0.139539"/>
      <pos A="0.269493" C="0.185023" G="0.204516" T="0.340968"/>
      <pos A="0.185023" C="0.340968" G="0.243502" T="0.230507"/>
      <pos A="0.25" C="0.269493" G="0.217511" T="0.262996"/>
    </motif>
    <motif db="0" id="M46" alt="O46" length="40" nsites="8" evalue="1.3e-003">
      <pos A="0.224009" C="0.321475" G="0.10705" T="0.347466"/>
      <pos A="0.133041" C="0.217511" G="0.282489" T="0.366959"/>
      <pos A="0.211013" C="0.204516" G="0.237004" T="0.347466"/>
      <pos A="0.262996" C="0.262996" G="0.19152" T="0.282489"/>
      <pos A="0.39295" C="0.262996" G="0.19152" T="0.152534"/>
      <pos A="0.399448" C="0.282489" G="0.282489" T="0.0355753"/>
      <pos A="0.39295" C="0.275991" G="0.211013" T="0.120045"/>
      <pos A="0.185023" C="0.204516" G="0.295484" T="0.314977"/>
      <pos A="0.152534" C="0.204516" G="0.431937" T="0.211013"/>
      <pos A="0.133041" C="0.211013" G="0.386452" T="0.269493"/>
      <pos A="0.444931" C="0.19152" G="0.204516" T="0.159032"/>
      <pos A="0.243502" C="0.373457" G="0.113548" T="0.269493"/>
      <pos A="0.19152" C="0.39295" G="0.185023" T="0.230507"/>
      <pos A="0.19152" C="0.126543" G="0.217511" T="0.464425"/>
      <pos A="0.178525" C="0.269493" G="0.152534" T="0.399448"/>
      <pos A="0.275991" C="0.301982" G="0.172028" T="0.25"/>
      <pos A="0.33447" C="0.282489" G="0.16553" T="0.217511"/>
      <pos A="0.224009" C="0.198018" G="0.19152" T="0.386452"/>
      <pos A="0.39295" C="0.314977" G="0.120045" T="0.172028"/>
      <pos A="0.399448" C="0.120045" G="0.198018" T="0.282489"/>
      <pos A="0.321475" C="0.275991" G="0.282489" T="0.120045"/>
      <pos A="0.185023" C="0.152534" G="0.243502" T="0.418941"/>
      <pos A="0.314977" C="0.237004" G="0.25" T="0.198018"/>
      <pos A="0.139539" C="0.224009" G="0.237004" T="0.399448"/>
      <pos A="0.10705" C="0.33447" G="0.282489" T="0.275991"/>
      <pos A="0.295484" C="0.16553" G="0.146037" T="0.39295"/>
      <pos A="0.295484" C="0.100552" G="0.314977" T="0.288987"/>
      <pos A="0.256498" C="0.269493" G="0.288987" T="0.185023"/>
      <pos A="0.224009" C="0.237004" G="0.256498" T="0.282489"/>
      <pos A="0.288987" C="0.211013" G="0.275991" T="0.224009"/>
      <pos A="0.30848" C="0.25" G="0.256498" T="0.185023"/>
      <pos A="0.262996" C="0.198018" G="0.288987" T="0.25"/>
      <pos A="0.373457" C="0.172028" G="0.198018" T="0.256498"/>
      <pos A="0.295484" C="0.172028" G="0.425439" T="0.10705"/>
      <pos A="0.243502" C="0.327972" G="0.237004" T="0.19152"/>
      <pos A="0.243502" C="0.282489" G="0.0875565" T="0.386452"/>
      <pos A="0.224009" C="0.100552" G="0.347466" T="0.327972"/>
      <pos A="0.269493" C="0.30848" G="0.159032" T="0.262996"/>
      <pos A="0.282489" C="0.282489" G="0.230507" T="0.204516"/>
      <pos A="0.295484" C="0.198018" G="0.301982" T="0.204516"/>
    </motif>
    <motif db="0" id="M47" alt="O47" length="40" nsites="8" evalue="1.3e-003">
      <pos A="0.311728" C="0.311728" G="0.188272" T="0.188272"/>
      <pos A="0.496914" C="0.25" G="0.0648148" T="0.188272"/>
      <pos A="0.558642" C="0.126543" G="0.126543" T="0.188272"/>
      <pos A="0.373457" C="0.311728" G="0.188272" T="0.126543"/>
      <pos A="0.00308642" C="0.126543" G="0.25" T="0.62037"/>
      <pos A="0.0648148" C="0.558642" G="0.126543" T="0.25"/>
      <pos A="0.496914" C="0.00308642" G="0.25" T="0.25"/>
      <pos A="0.0648148" C="0.188272" G="0.311728" T="0.435185"/>
      <pos A="0.0648148" C="0.00308642" G="0.126543" T="0.805556"/>
      <pos A="0.00308642" C="0.126543" G="0.496914" T="0.373457"/>
      <pos A="0.311728" C="0.0648148" G="0.25" T="0.373457"/>
      <pos A="0.126543" C="0.0648148" G="0.373457" T="0.435185"/>
      <pos A="0.0648148" C="0.373457" G="0.311728" T="0.25"/>
      <pos A="0.188272" C="0.558642" G="0.0648148" T="0.188272"/>
      <pos A="0.311728" C="0.373457" G="0.126543" T="0.188272"/>
      <pos A="0.126543" C="0.435185" G="0.0648148" T="0.373457"/>
      <pos A="0.311728" C="0.25" G="0.00308642" T="0.435185"/>
      <pos A="0.311728" C="0.496914" G="0.0648148" T="0.126543"/>
      <pos A="0.558642" C="0.188272" G="0.00308642" T="0.25"/>
      <pos A="0.373457" C="0.0648148" G="0.188272" T="0.373457"/>
      <pos A="0.126543" C="0.25" G="0.311728" T="0.311728"/>
      <pos A="0.25" C="0.126543" G="0.188272" T="0.435185"/>
      <pos A="0.188272" C="0.435185" G="0.25" T="0.126543"/>
      <pos A="0.25" C="0.188272" G="0.311728" T="0.25"/>
      <pos A="0.311728" C="0.188272" G="0.311728" T="0.188272"/>
      <pos A="0.25" C="0.311728" G="0.311728" T="0.126543"/>
      <pos A="0.496914" C="0.311728" G="0.126543" T="0.0648148"/>
      <pos A="0.373457" C="0.126543" G="0.126543" T="0.373457"/>
      <pos A="0.126543" C="0.126543" G="0.25" T="0.496914"/>
      <pos A="0.311728" C="0.188272" G="0.188272" T="0.311728"/>
      <pos A="0.311728" C="0.126543" G="0.188272" T="0.373457"/>
      <pos A="0.373457" C="0.126543" G="0.188272" T="0.311728"/>
      <pos A="0.0648148" C="0.373457" G="0.435185" T="0.126543"/>
      <pos A="0.126543" C="0.25" G="0.435185" T="0.188272"/>
      <pos A="0.435185" C="0.25" G="0.0648148" T="0.25"/>
      <pos A="0.0648148" C="0.188272" G="0.188272" T="0.558642"/>
      <pos A="0.188272" C="0.373457" G="0.126543" T="0.311728"/>
      <pos A="0.188272" C="0.373457" G="0.126543" T="0.311728"/>
      <pos A="0.25" C="0.00308642" G="0.496914" T="0.25"/>
      <pos A="0.25" C="0.373457" G="0.188272" T="0.188272"/>
    </motif>
    <motif db="0" id="M48" alt="O48" length="40" nsites="8" evalue="1.3e-003">
      <pos A="0.431937" C="0.237004" G="0.185023" T="0.146037"/>
      <pos A="0.0810588" C="0.347466" G="0.230507" T="0.340968"/>
      <pos A="0.224009" C="0.126543" G="0.405946" T="0.243502"/>
      <pos A="0.25" C="0.340968" G="0.178525" T="0.230507"/>
      <pos A="0.224009" C="0.288987" G="0.262996" T="0.224009"/>
      <pos A="0.256498" C="0.16553" G="0.269493" T="0.30848"/>
      <pos A="0.379955" C="0.126543" G="0.0615664" T="0.431937"/>
      <pos A="0.321475" C="0.217511" G="0.204516" T="0.256498"/>
      <pos A="0.224009" C="0.159032" G="0.288987" T="0.327972"/>
      <pos A="0.178525" C="0.314977" G="0.224009" T="0.282489"/>
      <pos A="0.366959" C="0.256498" G="0.159032" T="0.217511"/>
      <pos A="0.30848" C="0.113548" G="0.282489" T="0.295484"/>
      <pos A="0.295484" C="0.275991" G="0.230507" T="0.198018"/>
      <pos A="0.224009" C="0.314977" G="0.133041" T="0.327972"/>
      <pos A="0.30848" C="0.314977" G="0.133041" T="0.243502"/>
      <pos A="0.126543" C="0.451429" G="0.152534" T="0.269493"/>
      <pos A="0.399448" C="0.19152" G="0.217511" T="0.19152"/>
      <pos A="0.230507" C="0.25" G="0.314977" T="0.204516"/>
      <pos A="0.321475" C="0.152534" G="0.25" T="0.275991"/>
      <pos A="0.185023" C="0.30848" G="0.30848" T="0.198018"/>
      <pos A="0.243502" C="0.275991" G="0.159032" T="0.321475"/>
      <pos A="0.211013" C="0.243502" G="0.33447" T="0.211013"/>
      <pos A="0.314977" C="0.256498" G="0.120045" T="0.30848"/>
      <pos A="0.224009" C="0.185023" G="0.39295" T="0.198018"/>
      <pos A="0.282489" C="0.146037" G="0.288987" T="0.282489"/>
      <pos A="0.198018" C="0.19152" G="0.237004" T="0.373457"/>
      <pos A="0.340968" C="0.217511" G="0.185023" T="0.256498"/>
      <pos A="0.321475" C="0.198018" G="0.237004" T="0.243502"/>
      <pos A="0.146037" C="0.288987" G="0.301982" T="0.262996"/>
      <pos A="0.217511" C="0.185023" G="0.224009" T="0.373457"/>
      <pos A="0.0940543" C="0.399448" G="0.152534" T="0.353963"/>
      <pos A="0.379955" C="0.243502" G="0.185023" T="0.19152"/>
      <pos A="0.211013" C="0.152534" G="0.33447" T="0.301982"/>
      <pos A="0.198018" C="0.146037" G="0.386452" T="0.269493"/>
      <pos A="0.230507" C="0.282489" G="0.282489" T="0.204516"/>
      <pos A="0.288987" C="0.204516" G="0.152534" T="0.353963"/>
      <pos A="0.327972" C="0.25" G="0.321475" T="0.100552"/>
      <pos A="0.366959" C="0.321475" G="0.16553" T="0.146037"/>
      <pos A="0.373457" C="0.217511" G="0.217511" T="0.19152"/>
      <pos A="0.172028" C="0.243502" G="0.16553" T="0.418941"/>
    </motif>
    <motif db="0" id="M49" alt="O49" length="40" nsites="8" evalue="1.3e-003">
      <pos A="0.30848" C="0.159032" G="0.379955" T="0.152534"/>
      <pos A="0.425439" C="0.327972" G="0.178525" T="0.0680632"/>
      <pos A="0.373457" C="0.19152" G="0.33447" T="0.100552"/>
      <pos A="0.30848" C="0.224009" G="0.230507" T="0.237004"/>
      <pos A="0.237004" C="0.211013" G="0.133041" T="0.418941"/>
      <pos A="0.172028" C="0.204516" G="0.217511" T="0.405946"/>
      <pos A="0.237004" C="0.30848" G="0.237004" T="0.217511"/>
      <pos A="0.275991" C="0.386452" G="0.0810588" T="0.256498"/>
      <pos A="0.314977" C="0.211013" G="0.159032" T="0.314977"/>
      <pos A="0.353963" C="0.340968" G="0.126543" T="0.178525"/>
      <pos A="0.159032" C="0.152534" G="0.282489" T="0.405946"/>
      <pos A="0.256498" C="0.30848" G="0.25" T="0.185023"/>
      <pos A="0.327972" C="0.243502" G="0.0940543" T="0.33447"/>
      <pos A="0.152534" C="0.198018" G="0.262996" T="0.386452"/>
      <pos A="0.262996" C="0.256498" G="0.256498" T="0.224009"/>
      <pos A="0.224009" C="0.275991" G="0.204516" T="0.295484"/>
      <pos A="0.217511" C="0.159032" G="0.25" T="0.373457"/>
      <pos A="0.237004" C="0.256498" G="0.256498" T="0.25"/>
      <pos A="0.237004" C="0.386452" G="0.217511" T="0.159032"/>
      <pos A="0.185023" C="0.211013" G="0.301982" T="0.301982"/>
      <pos A="0.178525" C="0.16553" G="0.327972" T="0.327972"/>
      <pos A="0.262996" C="0.256498" G="0.25" T="0.230507"/>
      <pos A="0.243502" C="0.25" G="0.172028" T="0.33447"/>
      <pos A="0.211013" C="0.262996" G="0.243502" T="0.282489"/>
      <pos A="0.237004" C="0.217511" G="0.295484" T="0.25"/>
      <pos A="0.451429" C="0.178525" G="0.139539" T="0.230507"/>
      <pos A="0.418941" C="0.224009" G="0.295484" T="0.0615664"/>
      <pos A="0.340968" C="0.340968" G="0.120045" T="0.198018"/>
      <pos A="0.353963" C="0.152534" G="0.256498" T="0.237004"/>
      <pos A="0.269493" C="0.126543" G="0.386452" T="0.217511"/>
      <pos A="0.204516" C="0.288987" G="0.152534" T="0.353963"/>
      <pos A="0.185023" C="0.230507" G="0.30848" T="0.275991"/>
      <pos A="0.172028" C="0.25" G="0.256498" T="0.321475"/>
      <pos A="0.321475" C="0.321475" G="0.139539" T="0.217511"/>
      <pos A="0.217511" C="0.282489" G="0.295484" T="0.204516"/>
      <pos A="0.146037" C="0.230507" G="0.224009" T="0.399448"/>
      <pos A="0.243502" C="0.217511" G="0.295484" T="0.243502"/>
      <pos A="0.159032" C="0.301982" G="0.139539" T="0.399448"/>
      <pos A="0.237004" C="0.224009" G="0.282489" T="0.256498"/>
      <pos A="0.438434" C="0.185023" G="0.19152" T="0.185023"/>
    </motif>
    <motif db="0" id="M5" alt="O5" length="40" nsites="8" evalue="1.3e-003">
      <pos A="0.288987" C="0.314977" G="0.256498" T="0.139539"/>
      <pos A="0.237004" C="0.340968" G="0.237004" T="0.185023"/>
      <pos A="0.256498" C="0.269493" G="0.256498" T="0.217511"/>
      <pos A="0.379955" C="0.146037" G="0.152534" T="0.321475"/>
      <pos A="0.211013" C="0.211013" G="0.185023" T="0.39295"/>
      <pos A="0.288987" C="0.431937" G="0.100552" T="0.178525"/>
      <pos A="0.431937" C="0.178525" G="0.19152" T="0.198018"/>
      <pos A="0.146037" C="0.224009" G="0.379955" T="0.25"/>
      <pos A="0.185023" C="0.295484" G="0.25" T="0.269493"/>
      <pos A="0.314977" C="0.418941" G="0.126543" T="0.139539"/>
      <pos A="0.237004" C="0.198018" G="0.275991" T="0.288987"/>
      <pos A="0.295484" C="0.198018" G="0.224009" T="0.282489"/>
      <pos A="0.269493" C="0.126543" G="0.262996" T="0.340968"/>
      <pos A="0.19152" C="0.30848" G="0.262996" T="0.237004"/>
      <pos A="0.262996" C="0.25" G="0.230507" T="0.256498"/>
      <pos A="0.269493" C="0.211013" G="0.204516" T="0.314977"/>
      <pos A="0.282489" C="0.133041" G="0.230507" T="0.353963"/>
      <pos A="0.16553" C="0.366959" G="0.30848" T="0.159032"/>
      <pos A="0.314977" C="0.301982" G="0.159032" T="0.224009"/>
      <pos A="0.425439" C="0.133041" G="0.224009" T="0.217511"/>
      <pos A="0.282489" C="0.360461" G="0.198018" T="0.159032"/>
      <pos A="0.314977" C="0.126543" G="0.178525" T="0.379955"/>
      <pos A="0.224009" C="0.204516" G="0.412443" T="0.159032"/>
      <pos A="0.230507" C="0.198018" G="0.211013" T="0.360461"/>
      <pos A="0.295484" C="0.0810588" G="0.243502" T="0.379955"/>
      <pos A="0.25" C="0.230507" G="0.19152" T="0.327972"/>
      <pos A="0.314977" C="0.275991" G="0.198018" T="0.211013"/>
      <pos A="0.217511" C="0.16553" G="0.126543" T="0.490416"/>
      <pos A="0.126543" C="0.262996" G="0.262996" T="0.347466"/>
      <pos A="0.275991" C="0.282489" G="0.217511" T="0.224009"/>
      <pos A="0.217511" C="0.139539" G="0.288987" T="0.353963"/>
      <pos A="0.204516" C="0.217511" G="0.373457" T="0.204516"/>
      <pos A="0.360461" C="0.146037" G="0.353963" T="0.139539"/>
      <pos A="0.178525" C="0.373457" G="0.269493" T="0.178525"/>
      <pos A="0.217511" C="0.347466" G="0.25" T="0.185023"/>
      <pos A="0.262996" C="0.237004" G="0.139539" T="0.360461"/>
      <pos A="0.353963" C="0.224009" G="0.146037" T="0.275991"/>
      <pos A="0.159032" C="0.282489" G="0.379955" T="0.178525"/>
      <pos A="0.366959" C="0.19152" G="0.19152" T="0.25"/>
      <pos A="0.217511" C="0.172028" G="0.243502" T="0.366959"/>
    </motif>
    <motif db="0" id="M50" alt="O50" length="40" nsites="8" evalue="1.3e-003">
      <pos A="0.343206" C="0.218931" G="0.303961" T="0.133901"/>
      <pos A="0.434776" C="0.245094" G="0.107738" T="0.212391"/>
      <pos A="0.29088" C="0.192768" G="0.310502" T="0.20585"/>
      <pos A="0.199309" C="0.192768" G="0.317043" T="0.29088"/>
      <pos A="0.258176" C="0.166605" G="0.173146" T="0.402073"/>
      <pos A="0.29742" C="0.245094" G="0.238554" T="0.218931"/>
      <pos A="0.330124" C="0.251636" G="0.303961" T="0.11428"/>
      <pos A="0.225473" C="0.271257" G="0.153524" T="0.349746"/>
      <pos A="0.186227" C="0.166605" G="0.310502" T="0.336665"/>
      <pos A="0.441318" C="0.258176" G="0.192768" T="0.107738"/>
      <pos A="0.12082" C="0.160064" G="0.232013" T="0.487102"/>
      <pos A="0.232013" C="0.29742" G="0.0881165" T="0.38245"/>
      <pos A="0.29742" C="0.349746" G="0.133901" T="0.218931"/>
      <pos A="0.186227" C="0.218931" G="0.173146" T="0.421695"/>
      <pos A="0.186227" C="0.277799" G="0.343206" T="0.192768"/>
      <pos A="0.258176" C="0.375909" G="0.218931" T="0.146983"/>
      <pos A="0.349746" C="0.140442" G="0.264717" T="0.245094"/>
      <pos A="0.179687" C="0.251636" G="0.258176" T="0.310502"/>
      <pos A="0.212391" C="0.238554" G="0.264717" T="0.284339"/>
      <pos A="0.160064" C="0.310502" G="0.218931" T="0.310502"/>
      <pos A="0.38245" C="0.12082" G="0.264717" T="0.232013"/>
      <pos A="0.258176" C="0.166605" G="0.434776" T="0.140442"/>
      <pos A="0.395532" C="0.127361" G="0.238554" T="0.238554"/>
      <pos A="0.454399" C="0.0554123" G="0.284339" T="0.20585"/>
      <pos A="0.245094" C="0.310502" G="0.277799" T="0.166605"/>
      <pos A="0.212391" C="0.258176" G="0.173146" T="0.356287"/>
      <pos A="0.258176" C="0.310502" G="0.186227" T="0.245094"/>
      <pos A="0.238554" C="0.251636" G="0.271257" T="0.238554"/>
      <pos A="0.303961" C="0.277799" G="0.199309" T="0.218931"/>
      <pos A="0.271257" C="0.258176" G="0.173146" T="0.29742"/>
      <pos A="0.264717" C="0.271257" G="0.264717" T="0.199309"/>
      <pos A="0.160064" C="0.330124" G="0.127361" T="0.38245"/>
      <pos A="0.166605" C="0.330124" G="0.258176" T="0.245094"/>
      <pos A="0.199309" C="0.146983" G="0.264717" T="0.388991"/>
      <pos A="0.173146" C="0.232013" G="0.388991" T="0.20585"/>
      <pos A="0.11428" C="0.29742" G="0.343206" T="0.245094"/>
      <pos A="0.349746" C="0.264717" G="0.186227" T="0.199309"/>
      <pos A="0.303961" C="0.218931" G="0.179687" T="0.29742"/>
      <pos A="0.38245" C="0.173146" G="0.199309" T="0.245094"/>
      <pos A="0.186227" C="0.160064" G="0.258176" T="0.395532"/>
    </motif>
    <motif db="0" id="M52" alt="O52" length="40" nsites="8" evalue="1.3e-003">
      <pos A="0.00308642" C="0.332304" G="0.00308642" T="0.661523"/>
      <pos A="0.00308642" C="0.661523" G="0.00308642" T="0.332304"/>
      <pos A="0.00308642" C="0.661523" G="0.00308642" T="0.332304"/>
      <pos A="0.661523" C="0.332304" G="0.00308642" T="0.00308642"/>
      <pos A="0.332304" C="0.332304" G="0.00308642" T="0.332304"/>
      <pos A="0.332304" C="0.332304" G="0.332304" T="0.00308642"/>
      <pos A="0.00308642" C="0.661523" G="0.332304" T="0.00308642"/>
      <pos A="0.00308642" C="0.661523" G="0.00308642" T="0.332304"/>
      <pos A="0.00308642" C="0.661523" G="0.00308642" T="0.332304"/>
      <pos A="0.00308642" C="0.332304" G="0.661523" T="0.00308642"/>
      <pos A="0.00308642" C="0.00308642" G="0.332304" T="0.661523"/>
      <pos A="0.00308642" C="0.332304" G="0.332304" T="0.332304"/>
      <pos A="0.332304" C="0.00308642" G="0.332304" T="0.332304"/>
      <pos A="0.00308642" C="0.00308642" G="0.332304" T="0.661523"/>
      <pos A="0.00308642" C="0.00308642" G="0.332304" T="0.661523"/>
      <pos A="0.00308642" C="0.332304" G="0.332304" T="0.332304"/>
      <pos A="0.661523" C="0.00308642" G="0.332304" T="0.00308642"/>
      <pos A="0.00308642" C="0.00308642" G="0.661523" T="0.332304"/>
      <pos A="0.661523" C="0.00308642" G="0.00308642" T="0.332304"/>
      <pos A="0.00308642" C="0.00308642" G="0.332304" T="0.661523"/>
      <pos A="0.332304" C="0.00308642" G="0.661523" T="0.00308642"/>
      <pos A="0.332304" C="0.00308642" G="0.661523" T="0.00308642"/>
      <pos A="0.661523" C="0.00308642" G="0.332304" T="0.00308642"/>
      <pos A="0.332304" C="0.00308642" G="0.661523" T="0.00308642"/>
      <pos A="0.990741" C="0.00308642" G="0.00308642" T="0.00308642"/>
      <pos A="0.661523" C="0.00308642" G="0.332304" T="0.00308642"/>
      <pos A="0.661523" C="0.00308642" G="0.00308642" T="0.332304"/>
      <pos A="0.00308642" C="0.990741" G="0.00308642" T="0.00308642"/>
      <pos A="0.00308642" C="0.00308642" G="0.00308642" T="0.990741"/>
      <pos A="0.00308642" C="0.00308642" G="0.990741" T="0.00308642"/>
      <pos A="0.661523" C="0.00308642" G="0.332304" T="0.00308642"/>
      <pos A="0.00308642" C="0.00308642" G="0.990741" T="0.00308642"/>
      <pos A="0.332304" C="0.661523" G="0.00308642" T="0.00308642"/>
      <pos A="0.00308642" C="0.332304" G="0.661523" T="0.00308642"/>
      <pos A="0.332304" C="0.332304" G="0.332304" T="0.00308642"/>
      <pos A="0.00308642" C="0.332304" G="0.332304" T="0.332304"/>
      <pos A="0.332304" C="0.00308642" G="0.332304" T="0.332304"/>
      <pos A="0.00308642" C="0.661523" G="0.332304" T="0.00308642"/>
      <pos A="0.332304" C="0.00308642" G="0.332304" T="0.332304"/>
      <pos A="0.332304" C="0.661523" G="0.00308642" T="0.00308642"/>
    </motif>
    <motif db="0" id="M53" alt="O53" length="40" nsites="8" evalue="1.3e-003">
      <pos A="0.178525" C="0.237004" G="0.314977" T="0.269493"/>
      <pos A="0.198018" C="0.224009" G="0.262996" T="0.314977"/>
      <pos A="0.230507" C="0.0875565" G="0.269493" T="0.412443"/>
      <pos A="0.152534" C="0.366959" G="0.211013" T="0.269493"/>
      <pos A="0.379955" C="0.224009" G="0.16553" T="0.230507"/>
      <pos A="0.178525" C="0.366959" G="0.19152" T="0.262996"/>
      <pos A="0.282489" C="0.282489" G="0.0875565" T="0.347466"/>
      <pos A="0.159032" C="0.30848" G="0.301982" T="0.230507"/>
      <pos A="0.243502" C="0.120045" G="0.256498" T="0.379955"/>
      <pos A="0.275991" C="0.282489" G="0.237004" T="0.204516"/>
      <pos A="0.431937" C="0.25" G="0.230507" T="0.0875565"/>
      <pos A="0.33447" C="0.30848" G="0.211013" T="0.146037"/>
      <pos A="0.269493" C="0.301982" G="0.185023" T="0.243502"/>
      <pos A="0.301982" C="0.211013" G="0.230507" T="0.256498"/>
      <pos A="0.275991" C="0.16553" G="0.444931" T="0.113548"/>
      <pos A="0.347466" C="0.133041" G="0.243502" T="0.275991"/>
      <pos A="0.321475" C="0.224009" G="0.230507" T="0.224009"/>
      <pos A="0.178525" C="0.33447" G="0.0680632" T="0.418941"/>
      <pos A="0.256498" C="0.230507" G="0.237004" T="0.275991"/>
      <pos A="0.230507" C="0.217511" G="0.217511" T="0.33447"/>
      <pos A="0.146037" C="0.282489" G="0.159032" T="0.412443"/>
      <pos A="0.5359" C="0.243502" G="0.113548" T="0.10705"/>
      <pos A="0.262996" C="0.172028" G="0.256498" T="0.30848"/>
      <pos A="0.126543" C="0.211013" G="0.288987" T="0.373457"/>
      <pos A="0.347466" C="0.19152" G="0.185023" T="0.275991"/>
      <pos A="0.275991" C="0.301982" G="0.262996" T="0.159032"/>
      <pos A="0.224009" C="0.321475" G="0.295484" T="0.159032"/>
      <pos A="0.269493" C="0.139539" G="0.275991" T="0.314977"/>
      <pos A="0.139539" C="0.314977" G="0.262996" T="0.282489"/>
      <pos A="0.224009" C="0.211013" G="0.243502" T="0.321475"/>
      <pos A="0.0940543" C="0.217511" G="0.237004" T="0.451429"/>
      <pos A="0.360461" C="0.126543" G="0.282489" T="0.230507"/>
      <pos A="0.262996" C="0.172028" G="0.360461" T="0.204516"/>
      <pos A="0.217511" C="0.399448" G="0.211013" T="0.172028"/>
      <pos A="0.288987" C="0.295484" G="0.198018" T="0.217511"/>
      <pos A="0.230507" C="0.211013" G="0.152534" T="0.405946"/>
      <pos A="0.288987" C="0.262996" G="0.269493" T="0.178525"/>
      <pos A="0.301982" C="0.25" G="0.185023" T="0.262996"/>
      <pos A="0.347466" C="0.185023" G="0.282489" T="0.185023"/>
      <pos A="0.262996" C="0.262996" G="0.282489" T="0.19152"/>
    </motif>
    <motif db="0" id="M54" alt="O54" length="40" nsites="8" evalue="1.3e-003">
      <pos A="0.310357" C="0.299383" G="0.288409" T="0.101852"/>
      <pos A="0.453018" C="0.167696" G="0.222565" T="0.156722"/>
      <pos A="0.244513" C="0.167696" G="0.354253" T="0.233539"/>
      <pos A="0.332304" C="0.1238" G="0.398148" T="0.145747"/>
      <pos A="0.17867" C="0.189643" G="0.288409" T="0.343278"/>
      <pos A="0.145747" C="0.387174" G="0.288409" T="0.17867"/>
      <pos A="0.167696" C="0.43107" G="0.0140602" T="0.387174"/>
      <pos A="0.299383" C="0.595679" G="0.0579565" T="0.0469817"/>
      <pos A="0.233539" C="0.233539" G="0.134773" T="0.398148"/>
      <pos A="0.310357" C="0.211591" G="0.343278" T="0.134773"/>
      <pos A="0.365227" C="0.112826" G="0.222565" T="0.299383"/>
      <pos A="0.145747" C="0.343278" G="0.299383" T="0.211591"/>
      <pos A="0.277435" C="0.3762" G="0.0689304" T="0.277435"/>
      <pos A="0.277435" C="0.134773" G="0.233539" T="0.354253"/>
      <pos A="0.332304" C="0.156722" G="0.233539" T="0.277435"/>
      <pos A="0.255487" C="0.145747" G="0.277435" T="0.32133"/>
      <pos A="0.332304" C="0.211591" G="0.156722" T="0.299383"/>
      <pos A="0.32133" C="0.17867" G="0.266461" T="0.233539"/>
      <pos A="0.266461" C="0.299383" G="0.167696" T="0.266461"/>
      <pos A="0.233539" C="0.255487" G="0.17867" T="0.332304"/>
      <pos A="0.222565" C="0.310357" G="0.310357" T="0.156722"/>
      <pos A="0.288409" C="0.189643" G="0.32133" T="0.200617"/>
      <pos A="0.343278" C="0.189643" G="0.200617" T="0.266461"/>
      <pos A="0.090878" C="0.233539" G="0.43107" T="0.244513"/>
      <pos A="0.277435" C="0.189643" G="0.233539" T="0.299383"/>
      <pos A="0.310357" C="0.200617" G="0.156722" T="0.332304"/>
      <pos A="0.354253" C="0.145747" G="0.277435" T="0.222565"/>
      <pos A="0.343278" C="0.233539" G="0.233539" T="0.189643"/>
      <pos A="0.134773" C="0.354253" G="0.0579565" T="0.453018"/>
      <pos A="0.255487" C="0.189643" G="0.233539" T="0.32133"/>
      <pos A="0.167696" C="0.222565" G="0.277435" T="0.332304"/>
      <pos A="0.211591" C="0.310357" G="0.3762" T="0.101852"/>
      <pos A="0.365227" C="0.299383" G="0.299383" T="0.0360079"/>
      <pos A="0.266461" C="0.167696" G="0.17867" T="0.387174"/>
      <pos A="0.112826" C="0.233539" G="0.387174" T="0.266461"/>
      <pos A="0.343278" C="0.222565" G="0.167696" T="0.266461"/>
      <pos A="0.288409" C="0.200617" G="0.266461" T="0.244513"/>
      <pos A="0.134773" C="0.332304" G="0.299383" T="0.233539"/>
      <pos A="0.277435" C="0.233539" G="0.310357" T="0.17867"/>
      <pos A="0.354253" C="0.17867" G="0.0799042" T="0.387174"/>
    </motif>
    <motif db="0" id="M55" alt="O55" length="40" nsites="8" evalue="1.3e-003">
      <pos A="0.245094" C="0.166605" G="0.343206" T="0.245094"/>
      <pos A="0.245094" C="0.356287" G="0.186227" T="0.212391"/>
      <pos A="0.29742" C="0.29088" G="0.258176" T="0.153524"/>
      <pos A="0.349746" C="0.179687" G="0.225473" T="0.245094"/>
      <pos A="0.317043" C="0.264717" G="0.258176" T="0.160064"/>
      <pos A="0.317043" C="0.199309" G="0.0750351" T="0.408613"/>
      <pos A="0.173146" C="0.245094" G="0.356287" T="0.225473"/>
      <pos A="0.199309" C="0.107738" G="0.369369" T="0.323583"/>
      <pos A="0.251636" C="0.218931" G="0.395532" T="0.133901"/>
      <pos A="0.271257" C="0.323583" G="0.0488721" T="0.356287"/>
      <pos A="0.271257" C="0.29088" G="0.238554" T="0.199309"/>
      <pos A="0.369369" C="0.218931" G="0.199309" T="0.212391"/>
      <pos A="0.232013" C="0.284339" G="0.146983" T="0.336665"/>
      <pos A="0.238554" C="0.245094" G="0.277799" T="0.238554"/>
      <pos A="0.238554" C="0.356287" G="0.0946568" T="0.310502"/>
      <pos A="0.29088" C="0.258176" G="0.160064" T="0.29088"/>
      <pos A="0.11428" C="0.0619536" G="0.480562" T="0.343206"/>
      <pos A="0.245094" C="0.192768" G="0.323583" T="0.238554"/>
      <pos A="0.343206" C="0.29088" G="0.11428" T="0.251636"/>
      <pos A="0.402073" C="0.0946568" G="0.199309" T="0.303961"/>
      <pos A="0.258176" C="0.415155" G="0.232013" T="0.0946568"/>
      <pos A="0.343206" C="0.251636" G="0.11428" T="0.29088"/>
      <pos A="0.277799" C="0.264717" G="0.20585" T="0.251636"/>
      <pos A="0.186227" C="0.258176" G="0.317043" T="0.238554"/>
      <pos A="0.232013" C="0.173146" G="0.349746" T="0.245094"/>
      <pos A="0.388991" C="0.160064" G="0.271257" T="0.179687"/>
      <pos A="0.166605" C="0.284339" G="0.218931" T="0.330124"/>
      <pos A="0.199309" C="0.395532" G="0.179687" T="0.225473"/>
      <pos A="0.349746" C="0.20585" G="0.173146" T="0.271257"/>
      <pos A="0.258176" C="0.160064" G="0.277799" T="0.303961"/>
      <pos A="0.232013" C="0.225473" G="0.277799" T="0.264717"/>
      <pos A="0.199309" C="0.284339" G="0.264717" T="0.251636"/>
      <pos A="0.160064" C="0.369369" G="0.153524" T="0.317043"/>
      <pos A="0.356287" C="0.173146" G="0.199309" T="0.271257"/>
      <pos A="0.107738" C="0.146983" G="0.395532" T="0.349746"/>
      <pos A="0.310502" C="0.356287" G="0.258176" T="0.0750351"/>
      <pos A="0.487102" C="0.12082" G="0.107738" T="0.284339"/>
      <pos A="0.192768" C="0.245094" G="0.212391" T="0.349746"/>
      <pos A="0.127361" C="0.20585" G="0.349746" T="0.317043"/>
      <pos A="0.317043" C="0.225473" G="0.225473" T="0.232013"/>
    </motif>
    <motif db="0" id="M56" alt="O56" length="40" nsites="8" evalue="1.3e-003">
      <pos A="0.00308642" C="0.00308642" G="0.990741" T="0.00308642"/>
      <pos A="0.00308642" C="0.00308642" G="0.990741" T="0.00308642"/>
      <pos A="0.00308642" C="0.00308642" G="0.990741" T="0.00308642"/>
      <pos A="0.00308642" C="0.00308642" G="0.00308642" T="0.990741"/>
      <pos A="0.00308642" C="0.00308642" G="0.00308642" T="0.990741"/>
      <pos A="0.00308642" C="0.00308642" G="0.990741" T="0.00308642"/>
      <pos A="0.00308642" C="0.00308642" G="0.990741" T="0.00308642"/>
      <pos A="0.00308642" C="0.00308642" G="0.990741" T="0.00308642"/>
      <pos A="0.990741" C="0.00308642" G="0.00308642" T="0.00308642"/>
      <pos A="0.00308642" C="0.00308642" G="0.990741" T="0.00308642"/>
      <pos A="0.00308642" C="0.00308642" G="0.00308642" T="0.990741"/>
      <pos A="0.00308642" C="0.990741" G="0.00308642" T="0.00308642"/>
      <pos A="0.00308642" C="0.990741" G="0.00308642" T="0.00308642"/>
      <pos A="0.990741" C="0.00308642" G="0.00308642" T="0.00308642"/>
      <pos A="0.00308642" C="0.00308642" G="0.990741" T="0.00308642"/>
      <pos A="0.990741" C="0.00308642" G="0.00308642" T="0.00308642"/>
      <pos A="0.00308642" C="0.990741" G="0.00308642" T="0.00308642"/>
      <pos A="0.00308642" C="0.990741" G="0.00308642" T="0.00308642"/>
      <pos A="0.00308642" C="0.990741" G="0.00308642" T="0.00308642"/>
      <pos A="0.00308642" C="0.990741" G="0.00308642" T="0.00308642"/>
      <pos A="0.00308642" C="0.990741" G="0.00308642" T="0.00308642"/>
      <pos A="0.990741" C="0.00308642" G="0.00308642" T="0.00308642"/>
      <pos A="0.00308642" C="0.00308642" G="0.990741" T="0.00308642"/>
      <pos A="0.00308642" C="0.00308642" G="0.990741" T="0.00308642"/>
      <pos A="0.00308642" C="0.00308642" G="0.00308642" T="0.990741"/>
      <pos A="0.00308642" C="0.990741" G="0.00308642" T="0.00308642"/>
      <pos A="0.00308642" C="0.00308642" G="0.990741" T="0.00308642"/>
      <pos A="0.00308642" C="0.990741" G="0.00308642" T="0.00308642"/>
      <pos A="0.990741" C="0.00308642" G="0.00308642" T="0.00308642"/>
      <pos A="0.00308642" C="0.990741" G="0.00308642" T="0.00308642"/>
      <pos A="0.00308642" C="0.00308642" G="0.00308642" T="0.990741"/>
      <pos A="0.00308642" C="0.00308642" G="0.990741" T="0.00308642"/>
      <pos A="0.00308642" C="0.00308642" G="0.990741" T="0.00308642"/>
      <pos A="0.00308642" C="0.00308642" G="0.990741" T="0.00308642"/>
      <pos A="0.00308642" C="0.00308642" G="0.990741" T="0.00308642"/>
      <pos A="0.990741" C="0.00308642" G="0.00308642" T="0.00308642"/>
      <pos A="0.00308642" C="0.00308642" G="0.00308642" T="0.990741"/>
      <pos A="0.00308642" C="0.00308642" G="0.00308642" T="0.990741"/>
      <pos A="0.00308642" C="0.00308642" G="0.990741" T="0.00308642"/>
      <pos A="0.00308642" C="0.00308642" G="0.00308642" T="0.990741"/>
    </motif>
    <motif db="0" id="M57" alt="O57" length="40" nsites="8" evalue="1.3e-003">
      <pos A="0.188272" C="0.00308642" G="0.25" T="0.558642"/>
      <pos A="0.0648148" C="0.0648148" G="0.311728" T="0.558642"/>
      <pos A="0.311728" C="0.25" G="0.311728" T="0.126543"/>
      <pos A="0.188272" C="0.743827" G="0.0648148" T="0.00308642"/>
      <pos A="0.373457" C="0.25" G="0.126543" T="0.25"/>
      <pos A="0.435185" C="0.126543" G="0.373457" T="0.0648148"/>
      <pos A="0.00308642" C="0.126543" G="0.188272" T="0.682099"/>
      <pos A="0.435185" C="0.00308642" G="0.188272" T="0.373457"/>
      <pos A="0.311728" C="0.25" G="0.25" T="0.188272"/>
      <pos A="0.311728" C="0.435185" G="0.0648148" T="0.188272"/>
      <pos A="0.126543" C="0.0648148" G="0.311728" T="0.496914"/>
      <pos A="0.25" C="0.373457" G="0.0648148" T="0.311728"/>
      <pos A="0.496914" C="0.188272" G="0.188272" T="0.126543"/>
      <pos A="0.311728" C="0.25" G="0.188272" T="0.25"/>
      <pos A="0.311728" C="0.0648148" G="0.25" T="0.373457"/>
      <pos A="0.126543" C="0.188272" G="0.496914" T="0.188272"/>
      <pos A="0.558642" C="0.188272" G="0.25" T="0.00308642"/>
      <pos A="0.126543" C="0.62037" G="0.126543" T="0.126543"/>
      <pos A="0.311728" C="0.188272" G="0.25" T="0.25"/>
      <pos A="0.435185" C="0.126543" G="0.25" T="0.188272"/>
      <pos A="0.311728" C="0.126543" G="0.25" T="0.311728"/>
      <pos A="0.188272" C="0.496914" G="0.126543" T="0.188272"/>
      <pos A="0.311728" C="0.188272" G="0.25" T="0.25"/>
      <pos A="0.0648148" C="0.188272" G="0.682099" T="0.0648148"/>
      <pos A="0.126543" C="0.373457" G="0.188272" T="0.311728"/>
      <pos A="0.435185" C="0.0648148" G="0.373457" T="0.126543"/>
      <pos A="0.311728" C="0.311728" G="0.311728" T="0.0648148"/>
      <pos A="0.25" C="0.25" G="0.311728" T="0.188272"/>
      <pos A="0.311728" C="0.188272" G="0.25" T="0.25"/>
      <pos A="0.25" C="0.126543" G="0.311728" T="0.311728"/>
      <pos A="0.311728" C="0.0648148" G="0.558642" T="0.0648148"/>
      <pos A="0.373457" C="0.188272" G="0.126543" T="0.311728"/>
      <pos A="0.25" C="0.0648148" G="0.311728" T="0.373457"/>
      <pos A="0.0648148" C="0.311728" G="0.496914" T="0.126543"/>
      <pos A="0.00308642" C="0.311728" G="0.496914" T="0.188272"/>
      <pos A="0.373457" C="0.25" G="0.126543" T="0.25"/>
      <pos A="0.435185" C="0.188272" G="0.0648148" T="0.311728"/>
      <pos A="0.126543" C="0.743827" G="0.126543" T="0.00308642"/>
      <pos A="0.373457" C="0.126543" G="0.00308642" T="0.496914"/>
      <pos A="0.126543" C="0.25" G="0.188272" T="0.435185"/>
    </motif>
    <motif db="0" id="M58" alt="O58" length="40" nsites="8" evalue="1.3e-003">
      <pos A="0.257965" C="0.162385" G="0.130525" T="0.449124"/>
      <pos A="0.162385" C="0.385404" G="0.289825" T="0.162385"/>
      <pos A="0.480984" C="0.321685" G="0.194245" T="0.00308642"/>
      <pos A="0.194245" C="0.321685" G="0.194245" T="0.289825"/>
      <pos A="0.226105" C="0.257965" G="0.321685" T="0.194245"/>
      <pos A="0.289825" C="0.353545" G="0.00308642" T="0.353545"/>
      <pos A="0.321685" C="0.226105" G="0.162385" T="0.289825"/>
      <pos A="0.226105" C="0.0986657" G="0.0986657" T="0.576563"/>
      <pos A="0.130525" C="0.226105" G="0.226105" T="0.417264"/>
      <pos A="0.162385" C="0.257965" G="0.289825" T="0.289825"/>
      <pos A="0.449124" C="0.0349462" G="0.0349462" T="0.480984"/>
      <pos A="0.257965" C="0.257965" G="0.194245" T="0.289825"/>
      <pos A="0.353545" C="0.0349462" G="0.321685" T="0.289825"/>
      <pos A="0.257965" C="0.289825" G="0.130525" T="0.321685"/>
      <pos A="0.130525" C="0.544703" G="0.130525" T="0.194245"/>
      <pos A="0.321685" C="0.257965" G="0.226105" T="0.194245"/>
      <pos A="0.130525" C="0.417264" G="0.226105" T="0.226105"/>
      <pos A="0.0986657" C="0.0986657" G="0.194245" T="0.608423"/>
      <pos A="0.226105" C="0.321685" G="0.257965" T="0.194245"/>
      <pos A="0.289825" C="0.194245" G="0.0349462" T="0.480984"/>
      <pos A="0.544703" C="0.162385" G="0.0668059" T="0.226105"/>
      <pos A="0.257965" C="0.130525" G="0.353545" T="0.257965"/>
      <pos A="0.321685" C="0.226105" G="0.353545" T="0.0986657"/>
      <pos A="0.289825" C="0.353545" G="0.130525" T="0.226105"/>
      <pos A="0.385404" C="0.257965" G="0.289825" T="0.0668059"/>
      <pos A="0.353545" C="0.162385" G="0.162385" T="0.321685"/>
      <pos A="0.480984" C="0.162385" G="0.353545" T="0.00308642"/>
      <pos A="0.130525" C="0.0349462" G="0.640282" T="0.194245"/>
      <pos A="0.257965" C="0.257965" G="0.194245" T="0.289825"/>
      <pos A="0.449124" C="0.130525" G="0.162385" T="0.257965"/>
      <pos A="0.130525" C="0.0986657" G="0.289825" T="0.480984"/>
      <pos A="0.226105" C="0.321685" G="0.162385" T="0.289825"/>
      <pos A="0.162385" C="0.0986657" G="0.544703" T="0.194245"/>
      <pos A="0.162385" C="0.194245" G="0.385404" T="0.257965"/>
      <pos A="0.321685" C="0.257965" G="0.226105" T="0.194245"/>
      <pos A="0.289825" C="0.353545" G="0.289825" T="0.0668059"/>
      <pos A="0.512843" C="0.226105" G="0.0986657" T="0.162385"/>
      <pos A="0.385404" C="0.194245" G="0.226105" T="0.194245"/>
      <pos A="0.257965" C="0.480984" G="0.0986657" T="0.162385"/>
      <pos A="0.162385" C="0.289825" G="0.0668059" T="0.480984"/>
    </motif>
    <motif db="0" id="M59" alt="O59" length="40" nsites="8" evalue="1.3e-003">
      <pos A="0.198018" C="0.39295" G="0.198018" T="0.211013"/>
      <pos A="0.16553" C="0.237004" G="0.120045" T="0.47742"/>
      <pos A="0.198018" C="0.198018" G="0.373457" T="0.230507"/>
      <pos A="0.217511" C="0.152534" G="0.256498" T="0.373457"/>
      <pos A="0.217511" C="0.159032" G="0.366959" T="0.256498"/>
      <pos A="0.327972" C="0.217511" G="0.269493" T="0.185023"/>
      <pos A="0.198018" C="0.30848" G="0.204516" T="0.288987"/>
      <pos A="0.373457" C="0.237004" G="0.0940543" T="0.295484"/>
      <pos A="0.224009" C="0.373457" G="0.33447" T="0.0680632"/>
      <pos A="0.30848" C="0.30848" G="0.16553" T="0.217511"/>
      <pos A="0.19152" C="0.139539" G="0.360461" T="0.30848"/>
      <pos A="0.25" C="0.237004" G="0.198018" T="0.314977"/>
      <pos A="0.282489" C="0.262996" G="0.243502" T="0.211013"/>
      <pos A="0.353963" C="0.282489" G="0.204516" T="0.159032"/>
      <pos A="0.204516" C="0.178525" G="0.30848" T="0.30848"/>
      <pos A="0.295484" C="0.269493" G="0.211013" T="0.224009"/>
      <pos A="0.39295" C="0.185023" G="0.19152" T="0.230507"/>
      <pos A="0.347466" C="0.314977" G="0.113548" T="0.224009"/>
      <pos A="0.314977" C="0.301982" G="0.126543" T="0.256498"/>
      <pos A="0.19152" C="0.386452" G="0.126543" T="0.295484"/>
      <pos A="0.172028" C="0.33447" G="0.204516" T="0.288987"/>
      <pos A="0.282489" C="0.0875565" G="0.30848" T="0.321475"/>
      <pos A="0.295484" C="0.178525" G="0.133041" T="0.39295"/>
      <pos A="0.25" C="0.172028" G="0.230507" T="0.347466"/>
      <pos A="0.126543" C="0.133041" G="0.464425" T="0.275991"/>
      <pos A="0.217511" C="0.366959" G="0.152534" T="0.262996"/>
      <pos A="0.269493" C="0.0485709" G="0.230507" T="0.451429"/>
      <pos A="0.33447" C="0.126543" G="0.314977" T="0.224009"/>
      <pos A="0.386452" C="0.139539" G="0.314977" T="0.159032"/>
      <pos A="0.360461" C="0.211013" G="0.126543" T="0.301982"/>
      <pos A="0.366959" C="0.237004" G="0.211013" T="0.185023"/>
      <pos A="0.25" C="0.386452" G="0.172028" T="0.19152"/>
      <pos A="0.256498" C="0.256498" G="0.243502" T="0.243502"/>
      <pos A="0.256498" C="0.146037" G="0.347466" T="0.25"/>
      <pos A="0.159032" C="0.269493" G="0.327972" T="0.243502"/>
      <pos A="0.237004" C="0.217511" G="0.327972" T="0.217511"/>
      <pos A="0.230507" C="0.269493" G="0.30848" T="0.19152"/>
      <pos A="0.159032" C="0.262996" G="0.237004" T="0.340968"/>
      <pos A="0.256498" C="0.373457" G="0.172028" T="0.198018"/>
      <pos A="0.178525" C="0.30848" G="0.0875565" T="0.425439"/>
    </motif>
    <motif db="0" id="M6" alt="O6" length="40" nsites="8" evalue="1.3e-003">
      <pos A="0.112826" C="0.222565" G="0.442043" T="0.222565"/>
      <pos A="0.222565" C="0.551784" G="0.00308642" T="0.222565"/>
      <pos A="0.112826" C="0.661523" G="0.00308642" T="0.222565"/>
      <pos A="0.112826" C="0.551784" G="0.112826" T="0.222565"/>
      <pos A="0.00308642" C="0.00308642" G="0.222565" T="0.771262"/>
      <pos A="0.00308642" C="0.222565" G="0.551784" T="0.222565"/>
      <pos A="0.112826" C="0.112826" G="0.112826" T="0.661523"/>
      <pos A="0.00308642" C="0.00308642" G="0.442043" T="0.551784"/>
      <pos A="0.112826" C="0.661523" G="0.112826" T="0.112826"/>
      <pos A="0.00308642" C="0.661523" G="0.112826" T="0.222565"/>
      <pos A="0.442043" C="0.00308642" G="0.112826" T="0.442043"/>
      <pos A="0.222565" C="0.222565" G="0.112826" T="0.442043"/>
      <pos A="0.112826" C="0.222565" G="0.442043" T="0.222565"/>
      <pos A="0.442043" C="0.112826" G="0.332304" T="0.112826"/>
      <pos A="0.332304" C="0.00308642" G="0.332304" T="0.332304"/>
      <pos A="0.00308642" C="0.222565" G="0.332304" T="0.442043"/>
      <pos A="0.222565" C="0.112826" G="0.332304" T="0.332304"/>
      <pos A="0.112826" C="0.222565" G="0.551784" T="0.112826"/>
      <pos A="0.112826" C="0.442043" G="0.112826" T="0.332304"/>
      <pos A="0.222565" C="0.00308642" G="0.442043" T="0.332304"/>
      <pos A="0.661523" C="0.112826" G="0.222565" T="0.00308642"/>
      <pos A="0.00308642" C="0.222565" G="0.332304" T="0.442043"/>
      <pos A="0.442043" C="0.222565" G="0.332304" T="0.00308642"/>
      <pos A="0.442043" C="0.112826" G="0.112826" T="0.332304"/>
      <pos A="0.112826" C="0.112826" G="0.332304" T="0.442043"/>
      <pos A="0.112826" C="0.112826" G="0.661523" T="0.112826"/>
      <pos A="0.332304" C="0.222565" G="0.112826" T="0.332304"/>
      <pos A="0.332304" C="0.00308642" G="0.222565" T="0.442043"/>
      <pos A="0.00308642" C="0.00308642" G="0.551784" T="0.442043"/>
      <pos A="0.222565" C="0.00308642" G="0.442043" T="0.332304"/>
      <pos A="0.112826" C="0.112826" G="0.551784" T="0.222565"/>
      <pos A="0.442043" C="0.00308642" G="0.222565" T="0.332304"/>
      <pos A="0.442043" C="0.00308642" G="0.442043" T="0.112826"/>
      <pos A="0.00308642" C="0.222565" G="0.442043" T="0.332304"/>
      <pos A="0.442043" C="0.00308642" G="0.551784" T="0.00308642"/>
      <pos A="0.442043" C="0.222565" G="0.222565" T="0.112826"/>
      <pos A="0.551784" C="0.332304" G="0.00308642" T="0.112826"/>
      <pos A="0.222565" C="0.332304" G="0.112826" T="0.332304"/>
      <pos A="0.332304" C="0.222565" G="0.112826" T="0.332304"/>
      <pos A="0.00308642" C="0.222565" G="0.332304" T="0.442043"/>
    </motif>
    <motif db="0" id="M60" alt="O60" length="40" nsites="8" evalue="1.3e-003">
      <pos A="0.126543" C="0.373457" G="0.25" T="0.25"/>
      <pos A="0.25" C="0.25" G="0.126543" T="0.373457"/>
      <pos A="0.496914" C="0.25" G="0.126543" T="0.126543"/>
      <pos A="0.126543" C="0.496914" G="0.126543" T="0.25"/>
      <pos A="0.25" C="0.126543" G="0.126543" T="0.496914"/>
      <pos A="0.25" C="0.126543" G="0.25" T="0.373457"/>
      <pos A="0.00308642" C="0.496914" G="0.00308642" T="0.496914"/>
      <pos A="0.373457" C="0.373457" G="0.25" T="0.00308642"/>
      <pos A="0.62037" C="0.126543" G="0.126543" T="0.126543"/>
      <pos A="0.373457" C="0.00308642" G="0.126543" T="0.496914"/>
      <pos A="0.373457" C="0.00308642" G="0.373457" T="0.25"/>
      <pos A="0.25" C="0.00308642" G="0.496914" T="0.25"/>
      <pos A="0.00308642" C="0.62037" G="0.373457" T="0.00308642"/>
      <pos A="0.126543" C="0.25" G="0.25" T="0.373457"/>
      <pos A="0.373457" C="0.373457" G="0.126543" T="0.126543"/>
      <pos A="0.00308642" C="0.25" G="0.126543" T="0.62037"/>
      <pos A="0.62037" C="0.25" G="0.126543" T="0.00308642"/>
      <pos A="0.126543" C="0.496914" G="0.25" T="0.126543"/>
      <pos A="0.25" C="0.25" G="0.373457" T="0.126543"/>
      <pos A="0.00308642" C="0.373457" G="0.00308642" T="0.62037"/>
      <pos A="0.126543" C="0.743827" G="0.126543" T="0.00308642"/>
      <pos A="0.62037" C="0.25" G="0.00308642" T="0.126543"/>
      <pos A="0.373457" C="0.373457" G="0.126543" T="0.126543"/>
      <pos A="0.00308642" C="0.00308642" G="0.373457" T="0.62037"/>
      <pos A="0.00308642" C="0.496914" G="0.126543" T="0.373457"/>
      <pos A="0.25" C="0.25" G="0.00308642" T="0.496914"/>
      <pos A="0.496914" C="0.00308642" G="0.126543" T="0.373457"/>
      <pos A="0.25" C="0.00308642" G="0.25" T="0.496914"/>
      <pos A="0.25" C="0.126543" G="0.25" T="0.373457"/>
      <pos A="0.126543" C="0.373457" G="0.00308642" T="0.496914"/>
      <pos A="0.00308642" C="0.62037" G="0.00308642" T="0.373457"/>
      <pos A="0.126543" C="0.496914" G="0.126543" T="0.25"/>
      <pos A="0.373457" C="0.496914" G="0.00308642" T="0.126543"/>
      <pos A="0.25" C="0.62037" G="0.00308642" T="0.126543"/>
      <pos A="0.126543" C="0.62037" G="0.126543" T="0.126543"/>
      <pos A="0.373457" C="0.00308642" G="0.00308642" T="0.62037"/>
      <pos A="0.00308642" C="0.126543" G="0.373457" T="0.496914"/>
      <pos A="0.126543" C="0.25" G="0.126543" T="0.496914"/>
      <pos A="0.126543" C="0.126543" G="0.62037" T="0.126543"/>
      <pos A="0.496914" C="0.00308642" G="0.00308642" T="0.496914"/>
    </motif>
    <motif db="0" id="M61" alt="O61" length="40" nsites="8" evalue="1.3e-003">
      <pos A="0.050876" C="0.29779" G="0.20221" T="0.449124"/>
      <pos A="0.226105" C="0.353545" G="0.138491" T="0.28186"/>
      <pos A="0.146455" C="0.242035" G="0.21814" T="0.393369"/>
      <pos A="0.401334" C="0.114596" G="0.337615" T="0.146455"/>
      <pos A="0.305755" C="0.273895" G="0.29779" T="0.122561"/>
      <pos A="0.433194" C="0.138491" G="0.29779" T="0.130525"/>
      <pos A="0.26593" C="0.305755" G="0.23407" T="0.194245"/>
      <pos A="0.138491" C="0.31372" G="0.305755" T="0.242035"/>
      <pos A="0.329649" C="0.23407" G="0.20221" T="0.23407"/>
      <pos A="0.393369" C="0.321685" G="0.162385" T="0.122561"/>
      <pos A="0.353545" C="0.130525" G="0.106631" T="0.409299"/>
      <pos A="0.0986657" C="0.114596" G="0.409299" T="0.377439"/>
      <pos A="0.329649" C="0.289825" G="0.20221" T="0.178315"/>
      <pos A="0.257965" C="0.18628" G="0.154421" T="0.401334"/>
      <pos A="0.257965" C="0.257965" G="0.305755" T="0.178315"/>
      <pos A="0.393369" C="0.114596" G="0.20221" T="0.289825"/>
      <pos A="0.488948" C="0.20221" G="0.178315" T="0.130525"/>
      <pos A="0.28186" C="0.385404" G="0.23407" T="0.0986657"/>
      <pos A="0.210175" C="0.401334" G="0.0907012" T="0.29779"/>
      <pos A="0.0907012" C="0.273895" G="0.162385" T="0.473018"/>
      <pos A="0.114596" C="0.194245" G="0.353545" T="0.337615"/>
      <pos A="0.114596" C="0.146455" G="0.337615" T="0.401334"/>
      <pos A="0.18628" C="0.369475" G="0.162385" T="0.28186"/>
      <pos A="0.257965" C="0.162385" G="0.257965" T="0.321685"/>
      <pos A="0.23407" C="0.194245" G="0.385404" T="0.18628"/>
      <pos A="0.29779" C="0.28186" G="0.20221" T="0.21814"/>
      <pos A="0.29779" C="0.146455" G="0.28186" T="0.273895"/>
      <pos A="0.385404" C="0.146455" G="0.25" T="0.21814"/>
      <pos A="0.26593" C="0.18628" G="0.345579" T="0.20221"/>
      <pos A="0.26593" C="0.242035" G="0.26593" T="0.226105"/>
      <pos A="0.289825" C="0.25" G="0.226105" T="0.23407"/>
      <pos A="0.305755" C="0.242035" G="0.226105" T="0.226105"/>
      <pos A="0.337615" C="0.226105" G="0.242035" T="0.194245"/>
      <pos A="0.146455" C="0.25" G="0.25" T="0.353545"/>
      <pos A="0.26593" C="0.114596" G="0.417264" T="0.20221"/>
      <pos A="0.21814" C="0.361509" G="0.257965" T="0.162385"/>
      <pos A="0.257965" C="0.210175" G="0.122561" T="0.409299"/>
      <pos A="0.329649" C="0.162385" G="0.369475" T="0.138491"/>
      <pos A="0.28186" C="0.329649" G="0.26593" T="0.122561"/>
      <pos A="0.26593" C="0.23407" G="0.162385" T="0.337615"/>
    </motif>
    <motif db="0" id="M62" alt="O62" length="40" nsites="8" evalue="1.3e-003">
      <pos A="0.311291" C="0.171198" G="0.192211" T="0.3253"/>
      <pos A="0.22023" C="0.136175" G="0.283272" T="0.360323"/>
      <pos A="0.164194" C="0.318295" G="0.241244" T="0.276268"/>
      <pos A="0.430369" C="0.269263" G="0.192211" T="0.108156"/>
      <pos A="0.3253" C="0.11516" G="0.360323" T="0.199217"/>
      <pos A="0.283272" C="0.255253" G="0.164194" T="0.297281"/>
      <pos A="0.304286" C="0.304286" G="0.248249" T="0.143179"/>
      <pos A="0.297281" C="0.269263" G="0.12917" T="0.304286"/>
      <pos A="0.395346" C="0.178202" G="0.0941472" T="0.332304"/>
      <pos A="0.255253" C="0.122165" G="0.486407" T="0.136175"/>
      <pos A="0.185207" C="0.269263" G="0.33931" T="0.206221"/>
      <pos A="0.367327" C="0.262258" G="0.136175" T="0.23424"/>
      <pos A="0.241244" C="0.262258" G="0.206221" T="0.290277"/>
      <pos A="0.332304" C="0.199217" G="0.297281" T="0.171198"/>
      <pos A="0.199217" C="0.33931" G="0.11516" T="0.346314"/>
      <pos A="0.290277" C="0.318295" G="0.0661284" T="0.3253"/>
      <pos A="0.108156" C="0.388342" G="0.178202" T="0.3253"/>
      <pos A="0.283272" C="0.122165" G="0.276268" T="0.318295"/>
      <pos A="0.178202" C="0.0871417" G="0.472397" T="0.262258"/>
      <pos A="0.283272" C="0.108156" G="0.3253" T="0.283272"/>
      <pos A="0.276268" C="0.283272" G="0.206221" T="0.23424"/>
      <pos A="0.353319" C="0.276268" G="0.199217" T="0.171198"/>
      <pos A="0.248249" C="0.136175" G="0.213226" T="0.402351"/>
      <pos A="0.346314" C="0.227235" G="0.0661284" T="0.360323"/>
      <pos A="0.269263" C="0.248249" G="0.213226" T="0.269263"/>
      <pos A="0.241244" C="0.276268" G="0.248249" T="0.23424"/>
      <pos A="0.227235" C="0.255253" G="0.185207" T="0.332304"/>
      <pos A="0.255253" C="0.185207" G="0.3253" T="0.23424"/>
      <pos A="0.227235" C="0.227235" G="0.248249" T="0.297281"/>
      <pos A="0.199217" C="0.262258" G="0.3253" T="0.213226"/>
      <pos A="0.360323" C="0.290277" G="0.164194" T="0.185207"/>
      <pos A="0.185207" C="0.423365" G="0.150184" T="0.241244"/>
      <pos A="0.213226" C="0.255253" G="0.164194" T="0.367327"/>
      <pos A="0.311291" C="0.157188" G="0.311291" T="0.22023"/>
      <pos A="0.269263" C="0.178202" G="0.150184" T="0.402351"/>
      <pos A="0.332304" C="0.122165" G="0.304286" T="0.241244"/>
      <pos A="0.164194" C="0.269263" G="0.402351" T="0.164194"/>
      <pos A="0.23424" C="0.3253" G="0.297281" T="0.143179"/>
      <pos A="0.297281" C="0.227235" G="0.101152" T="0.374333"/>
      <pos A="0.395346" C="0.171198" G="0.304286" T="0.12917"/>
    </motif>
    <motif db="0" id="M63" alt="O63" length="40" nsites="8" evalue="1.3e-003">
      <pos A="0.191211" C="0.426366" G="0.238242" T="0.14418"/>
      <pos A="0.238242" C="0.285273" G="0.238242" T="0.238242"/>
      <pos A="0.238242" C="0.14418" G="0.426366" T="0.191211"/>
      <pos A="0.285273" C="0.426366" G="0.14418" T="0.14418"/>
      <pos A="0.426366" C="0.238242" G="0.14418" T="0.191211"/>
      <pos A="0.191211" C="0.426366" G="0.0971486" T="0.285273"/>
      <pos A="0.285273" C="0.191211" G="0.14418" T="0.379335"/>
      <pos A="0.14418" C="0.426366" G="0.191211" T="0.238242"/>
      <pos A="0.238242" C="0.238242" G="0.238242" T="0.285273"/>
      <pos A="0.191211" C="0.00308642" G="0.379335" T="0.426366"/>
      <pos A="0.191211" C="0.0971486" G="0.238242" T="0.473398"/>
      <pos A="0.238242" C="0.332304" G="0.332304" T="0.0971486"/>
      <pos A="0.238242" C="0.332304" G="0.191211" T="0.238242"/>
      <pos A="0.379335" C="0.473398" G="0.0971486" T="0.0501175"/>
      <pos A="0.238242" C="0.426366" G="0.0971486" T="0.238242"/>
      <pos A="0.332304" C="0.379335" G="0.238242" T="0.0501175"/>
      <pos A="0.379335" C="0.285273" G="0.191211" T="0.14418"/>
      <pos A="0.14418" C="0.0501175" G="0.332304" T="0.473398"/>
      <pos A="0.191211" C="0.285273" G="0.473398" T="0.0501175"/>
      <pos A="0.0971486" C="0.14418" G="0.14418" T="0.614492"/>
      <pos A="0.332304" C="0.285273" G="0.332304" T="0.0501175"/>
      <pos A="0.238242" C="0.0971486" G="0.0971486" T="0.567461"/>
      <pos A="0.0501175" C="0.379335" G="0.191211" T="0.379335"/>
      <pos A="0.285273" C="0.191211" G="0.191211" T="0.332304"/>
      <pos A="0.708554" C="0.0971486" G="0.0501175" T="0.14418"/>
      <pos A="0.191211" C="0.285273" G="0.285273" T="0.238242"/>
      <pos A="0.00308642" C="0.473398" G="0.426366" T="0.0971486"/>
      <pos A="0.0971486" C="0.332304" G="0.191211" T="0.379335"/>
      <pos A="0.00308642" C="0.52043" G="0.14418" T="0.332304"/>
      <pos A="0.238242" C="0.379335" G="0.332304" T="0.0501175"/>
      <pos A="0.0971486" C="0.473398" G="0.379335" T="0.0501175"/>
      <pos A="0.191211" C="0.14418" G="0.332304" T="0.332304"/>
      <pos A="0.0501175" C="0.426366" G="0.332304" T="0.191211"/>
      <pos A="0.285273" C="0.285273" G="0.00308642" T="0.426366"/>
      <pos A="0.567461" C="0.285273" G="0.0971486" T="0.0501175"/>
      <pos A="0.285273" C="0.191211" G="0.379335" T="0.14418"/>
      <pos A="0.191211" C="0.238242" G="0.379335" T="0.191211"/>
      <pos A="0.285273" C="0.379335" G="0.0971486" T="0.238242"/>
      <pos A="0.191211" C="0.567461" G="0.191211" T="0.0501175"/>
      <pos A="0.285273" C="0.426366" G="0.0501175" T="0.238242"/>
    </motif>
    <motif db="0" id="M64" alt="O64" length="40" nsites="8" evalue="1.3e-003">
      <pos A="0.167696" C="0.167696" G="0.332304" T="0.332304"/>
      <pos A="0.167696" C="0.167696" G="0.00308642" T="0.661523"/>
      <pos A="0.332304" C="0.167696" G="0.167696" T="0.332304"/>
      <pos A="0.496914" C="0.00308642" G="0.00308642" T="0.496914"/>
      <pos A="0.332304" C="0.496914" G="0.00308642" T="0.167696"/>
      <pos A="0.661523" C="0.167696" G="0.00308642" T="0.167696"/>
      <pos A="0.00308642" C="0.167696" G="0.332304" T="0.496914"/>
      <pos A="0.496914" C="0.00308642" G="0.167696" T="0.332304"/>
      <pos A="0.00308642" C="0.00308642" G="0.826131" T="0.167696"/>
      <pos A="0.661523" C="0.00308642" G="0.167696" T="0.167696"/>
      <pos A="0.496914" C="0.00308642" G="0.167696" T="0.332304"/>
      <pos A="0.332304" C="0.167696" G="0.496914" T="0.00308642"/>
      <pos A="0.167696" C="0.496914" G="0.332304" T="0.00308642"/>
      <pos A="0.661523" C="0.167696" G="0.167696" T="0.00308642"/>
      <pos A="0.167696" C="0.167696" G="0.167696" T="0.496914"/>
      <pos A="0.167696" C="0.167696" G="0.496914" T="0.167696"/>
      <pos A="0.661523" C="0.00308642" G="0.332304" T="0.00308642"/>
      <pos A="0.332304" C="0.332304" G="0.167696" T="0.167696"/>
      <pos A="0.332304" C="0.00308642" G="0.496914" T="0.167696"/>
      <pos A="0.661523" C="0.00308642" G="0.167696" T="0.167696"/>
      <pos A="0.332304" C="0.00308642" G="0.332304" T="0.332304"/>
      <pos A="0.332304" C="0.00308642" G="0.332304" T="0.332304"/>
      <pos A="0.332304" C="0.00308642" G="0.167696" T="0.496914"/>
      <pos A="0.167696" C="0.661523" G="0.167696" T="0.00308642"/>
      <pos A="0.332304" C="0.00308642" G="0.167696" T="0.496914"/>
      <pos A="0.00308642" C="0.00308642" G="0.332304" T="0.661523"/>
      <pos A="0.167696" C="0.661523" G="0.00308642" T="0.167696"/>
      <pos A="0.332304" C="0.167696" G="0.332304" T="0.167696"/>
      <pos A="0.332304" C="0.00308642" G="0.00308642" T="0.661523"/>
      <pos A="0.00308642" C="0.332304" G="0.496914" T="0.167696"/>
      <pos A="0.00308642" C="0.167696" G="0.167696" T="0.661523"/>
      <pos A="0.167696" C="0.00308642" G="0.496914" T="0.332304"/>
      <pos A="0.332304" C="0.167696" G="0.332304" T="0.167696"/>
      <pos A="0.661523" C="0.332304" G="0.00308642" T="0.00308642"/>
      <pos A="0.167696" C="0.167696" G="0.332304" T="0.332304"/>
      <pos A="0.496914" C="0.496914" G="0.00308642" T="0.00308642"/>
      <pos A="0.332304" C="0.496914" G="0.00308642" T="0.167696"/>
      <pos A="0.332304" C="0.00308642" G="0.00308642" T="0.661523"/>
      <pos A="0.00308642" C="0.496914" G="0.332304" T="0.167696"/>
      <pos A="0.167696" C="0.167696" G="0.00308642" T="0.661523"/>
    </motif>
    <motif db="0" id="M65" alt="O65" length="40" nsites="8" evalue="1.3e-003">
      <pos A="0.00308642" C="0.00308642" G="0.496914" T="0.496914"/>
      <pos A="0.00308642" C="0.00308642" G="0.496914" T="0.496914"/>
      <pos A="0.496914" C="0.00308642" G="0.496914" T="0.00308642"/>
      <pos A="0.496914" C="0.00308642" G="0.00308642" T="0.496914"/>
      <pos A="0.496914" C="0.00308642" G="0.00308642" T="0.496914"/>
      <pos A="0.00308642" C="0.00308642" G="0.990741" T="0.00308642"/>
      <pos A="0.496914" C="0.00308642" G="0.00308642" T="0.496914"/>
      <pos A="0.990741" C="0.00308642" G="0.00308642" T="0.00308642"/>
      <pos A="0.00308642" C="0.00308642" G="0.496914" T="0.496914"/>
      <pos A="0.496914" C="0.496914" G="0.00308642" T="0.00308642"/>
      <pos A="0.496914" C="0.00308642" G="0.00308642" T="0.496914"/>
      <pos A="0.00308642" C="0.496914" G="0.496914" T="0.00308642"/>
      <pos A="0.496914" C="0.00308642" G="0.496914" T="0.00308642"/>
      <pos A="0.00308642" C="0.00308642" G="0.990741" T="0.00308642"/>
      <pos A="0.496914" C="0.496914" G="0.00308642" T="0.00308642"/>
      <pos A="0.496914" C="0.00308642" G="0.496914" T="0.00308642"/>
      <pos A="0.00308642" C="0.990741" G="0.00308642" T="0.00308642"/>
      <pos A="0.00308642" C="0.00308642" G="0.00308642" T="0.990741"/>
      <pos A="0.496914" C="0.00308642" G="0.00308642" T="0.496914"/>
      <pos A="0.00308642" C="0.496914" G="0.496914" T="0.00308642"/>
      <pos A="0.00308642" C="0.00308642" G="0.990741" T="0.00308642"/>
      <pos A="0.496914" C="0.00308642" G="0.00308642" T="0.496914"/>
      <pos A="0.00308642" C="0.00308642" G="0.00308642" T="0.990741"/>
      <pos A="0.00308642" C="0.00308642" G="0.496914" T="0.496914"/>
      <pos A="0.00308642" C="0.496914" G="0.00308642" T="0.496914"/>
      <pos A="0.496914" C="0.00308642" G="0.00308642" T="0.496914"/>
      <pos A="0.00308642" C="0.00308642" G="0.990741" T="0.00308642"/>
      <pos A="0.00308642" C="0.496914" G="0.00308642" T="0.496914"/>
      <pos A="0.00308642" C="0.00308642" G="0.00308642" T="0.990741"/>
      <pos A="0.00308642" C="0.00308642" G="0.496914" T="0.496914"/>
      <pos A="0.00308642" C="0.00308642" G="0.00308642" T="0.990741"/>
      <pos A="0.00308642" C="0.00308642" G="0.990741" T="0.00308642"/>
      <pos A="0.990741" C="0.00308642" G="0.00308642" T="0.00308642"/>
      <pos A="0.990741" C="0.00308642" G="0.00308642" T="0.00308642"/>
      <pos A="0.00308642" C="0.00308642" G="0.496914" T="0.496914"/>
      <pos A="0.990741" C="0.00308642" G="0.00308642" T="0.00308642"/>
      <pos A="0.00308642" C="0.496914" G="0.00308642" T="0.496914"/>
      <pos A="0.00308642" C="0.496914" G="0.00308642" T="0.496914"/>
      <pos A="0.496914" C="0.496914" G="0.00308642" T="0.00308642"/>
      <pos A="0.496914" C="0.496914" G="0.00308642" T="0.00308642"/>
    </motif>
    <motif db="0" id="M66" alt="O66" length="40" nsites="8" evalue="1.3e-003">
      <pos A="0.496914" C="0.00308642" G="0.496914" T="0.00308642"/>
      <pos A="0.00308642" C="0.00308642" G="0.496914" T="0.496914"/>
      <pos A="0.00308642" C="0.496914" G="0.496914" T="0.00308642"/>
      <pos A="0.00308642" C="0.00308642" G="0.00308642" T="0.990741"/>
      <pos A="0.496914" C="0.496914" G="0.00308642" T="0.00308642"/>
      <pos A="0.00308642" C="0.496914" G="0.00308642" T="0.496914"/>
      <pos A="0.990741" C="0.00308642" G="0.00308642" T="0.00308642"/>
      <pos A="0.00308642" C="0.00308642" G="0.990741" T="0.00308642"/>
      <pos A="0.00308642" C="0.496914" G="0.00308642" T="0.496914"/>
      <pos A="0.00308642" C="0.00308642" G="0.00308642" T="0.990741"/>
      <pos A="0.00308642" C="0.990741" G="0.00308642" T="0.00308642"/>
      <pos A="0.990741" C="0.00308642" G="0.00308642" T="0.00308642"/>
      <pos A="0.00308642" C="0.990741" G="0.00308642" T="0.00308642"/>
      <pos A="0.496914" C="0.496914" G="0.00308642" T="0.00308642"/>
      <pos A="0.496914" C="0.00308642" G="0.00308642" T="0.496914"/>
      <pos A="0.00308642" C="0.496914" G="0.00308642" T="0.496914"/>
      <pos A="0.00308642" C="0.496914" G="0.00308642" T="0.496914"/>
      <pos A="0.00308642" C="0.00308642" G="0.496914" T="0.496914"/>
      <pos A="0.00308642" C="0.00308642" G="0.00308642" T="0.990741"/>
      <pos A="0.496914" C="0.00308642" G="0.496914" T="0.00308642"/>
      <pos A="0.00308642" C="0.990741" G="0.00308642" T="0.00308642"/>
      <pos A="0.496914" C="0.496914" G="0.00308642" T="0.00308642"/>
      <pos A="0.00308642" C="0.00308642" G="0.00308642" T="0.990741"/>
      <pos A="0.00308642" C="0.496914" G="0.496914" T="0.00308642"/>
      <pos A="0.496914" C="0.00308642" G="0.496914" T="0.00308642"/>
      <pos A="0.990741" C="0.00308642" G="0.00308642" T="0.00308642"/>
      <pos A="0.00308642" C="0.00308642" G="0.990741" T="0.00308642"/>
      <pos A="0.496914" C="0.00308642" G="0.00308642" T="0.496914"/>
      <pos A="0.00308642" C="0.496914" G="0.00308642" T="0.496914"/>
      <pos A="0.00308642" C="0.496914" G="0.00308642" T="0.496914"/>
      <pos A="0.00308642" C="0.496914" G="0.00308642" T="0.496914"/>
      <pos A="0.00308642" C="0.990741" G="0.00308642" T="0.00308642"/>
      <pos A="0.00308642" C="0.00308642" G="0.00308642" T="0.990741"/>
      <pos A="0.00308642" C="0.00308642" G="0.990741" T="0.00308642"/>
      <pos A="0.00308642" C="0.496914" G="0.00308642" T="0.496914"/>
      <pos A="0.00308642" C="0.00308642" G="0.496914" T="0.496914"/>
      <pos A="0.00308642" C="0.00308642" G="0.00308642" T="0.990741"/>
      <pos A="0.496914" C="0.00308642" G="0.496914" T="0.00308642"/>
      <pos A="0.496914" C="0.00308642" G="0.00308642" T="0.496914"/>
      <pos A="0.00308642" C="0.496914" G="0.496914" T="0.00308642"/>
    </motif>
    <motif db="0" id="M67" alt="O67" length="40" nsites="8" evalue="1.3e-003">
      <pos A="0.126543" C="0.30848" G="0.224009" T="0.340968"/>
      <pos A="0.30848" C="0.360461" G="0.178525" T="0.152534"/>
      <pos A="0.314977" C="0.25" G="0.262996" T="0.172028"/>
      <pos A="0.288987" C="0.139539" G="0.275991" T="0.295484"/>
      <pos A="0.321475" C="0.224009" G="0.301982" T="0.152534"/>
      <pos A="0.314977" C="0.146037" G="0.275991" T="0.262996"/>
      <pos A="0.275991" C="0.139539" G="0.262996" T="0.321475"/>
      <pos A="0.340968" C="0.152534" G="0.269493" T="0.237004"/>
      <pos A="0.224009" C="0.230507" G="0.269493" T="0.275991"/>
      <pos A="0.19152" C="0.503411" G="0.198018" T="0.10705"/>
      <pos A="0.340968" C="0.295484" G="0.152534" T="0.211013"/>
      <pos A="0.204516" C="0.198018" G="0.347466" T="0.25"/>
      <pos A="0.301982" C="0.139539" G="0.301982" T="0.256498"/>
      <pos A="0.230507" C="0.217511" G="0.275991" T="0.275991"/>
      <pos A="0.30848" C="0.217511" G="0.159032" T="0.314977"/>
      <pos A="0.230507" C="0.224009" G="0.0680632" T="0.47742"/>
      <pos A="0.0550686" C="0.321475" G="0.204516" T="0.418941"/>
      <pos A="0.237004" C="0.301982" G="0.178525" T="0.282489"/>
      <pos A="0.269493" C="0.217511" G="0.185023" T="0.327972"/>
      <pos A="0.431937" C="0.19152" G="0.204516" T="0.172028"/>
      <pos A="0.327972" C="0.178525" G="0.288987" T="0.204516"/>
      <pos A="0.275991" C="0.288987" G="0.262996" T="0.172028"/>
      <pos A="0.237004" C="0.327972" G="0.159032" T="0.275991"/>
      <pos A="0.314977" C="0.19152" G="0.282489" T="0.211013"/>
      <pos A="0.327972" C="0.321475" G="0.16553" T="0.185023"/>
      <pos A="0.347466" C="0.10705" G="0.198018" T="0.347466"/>
      <pos A="0.230507" C="0.146037" G="0.243502" T="0.379955"/>
      <pos A="0.262996" C="0.321475" G="0.282489" T="0.133041"/>
      <pos A="0.178525" C="0.314977" G="0.295484" T="0.211013"/>
      <pos A="0.373457" C="0.19152" G="0.256498" T="0.178525"/>
      <pos A="0.0615664" C="0.198018" G="0.30848" T="0.431937"/>
      <pos A="0.243502" C="0.314977" G="0.282489" T="0.159032"/>
      <pos A="0.275991" C="0.211013" G="0.146037" T="0.366959"/>
      <pos A="0.301982" C="0.100552" G="0.386452" T="0.211013"/>
      <pos A="0.10705" C="0.230507" G="0.237004" T="0.425439"/>
      <pos A="0.275991" C="0.185023" G="0.256498" T="0.282489"/>
      <pos A="0.243502" C="0.301982" G="0.230507" T="0.224009"/>
      <pos A="0.269493" C="0.269493" G="0.243502" T="0.217511"/>
      <pos A="0.178525" C="0.256498" G="0.230507" T="0.33447"/>
      <pos A="0.347466" C="0.237004" G="0.178525" T="0.237004"/>
    </motif>
    <motif db="0" id="M68" alt="O68" length="40" nsites="8" evalue="1.3e-003">
      <pos A="0.398148" C="0.595679" G="0.00308642" T="0.00308642"/>
      <pos A="0.200617" C="0.398148" G="0.00308642" T="0.398148"/>
      <pos A="0.200617" C="0.398148" G="0.398148" T="0.00308642"/>
      <pos A="0.398148" C="0.398148" G="0.00308642" T="0.200617"/>
      <pos A="0.00308642" C="0.595679" G="0.00308642" T="0.398148"/>
      <pos A="0.00308642" C="0.00308642" G="0.595679" T="0.398148"/>
      <pos A="0.398148" C="0.200617" G="0.200617" T="0.200617"/>
      <pos A="0.200617" C="0.200617" G="0.398148" T="0.200617"/>
      <pos A="0.398148" C="0.200617" G="0.398148" T="0.00308642"/>
      <pos A="0.595679" C="0.200617" G="0.200617" T="0.00308642"/>
      <pos A="0.200617" C="0.398148" G="0.398148" T="0.00308642"/>
      <pos A="0.79321" C="0.00308642" G="0.00308642" T="0.200617"/>
      <pos A="0.200617" C="0.398148" G="0.200617" T="0.200617"/>
      <pos A="0.00308642" C="0.200617" G="0.00308642" T="0.79321"/>
      <pos A="0.00308642" C="0.398148" G="0.398148" T="0.200617"/>
      <pos A="0.200617" C="0.398148" G="0.200617" T="0.200617"/>
      <pos A="0.200617" C="0.595679" G="0.200617" T="0.00308642"/>
      <pos A="0.00308642" C="0.595679" G="0.00308642" T="0.398148"/>
      <pos A="0.398148" C="0.00308642" G="0.398148" T="0.200617"/>
      <pos A="0.200617" C="0.398148" G="0.200617" T="0.200617"/>
      <pos A="0.398148" C="0.00308642" G="0.398148" T="0.200617"/>
      <pos A="0.00308642" C="0.200617" G="0.79321" T="0.00308642"/>
      <pos A="0.200617" C="0.595679" G="0.00308642" T="0.200617"/>
      <pos A="0.79321" C="0.00308642" G="0.200617" T="0.00308642"/>
      <pos A="0.00308642" C="0.200617" G="0.79321" T="0.00308642"/>
      <pos A="0.595679" C="0.398148" G="0.00308642" T="0.00308642"/>
      <pos A="0.00308642" C="0.00308642" G="0.200617" T="0.79321"/>
      <pos A="0.00308642" C="0.398148" G="0.595679" T="0.00308642"/>
      <pos A="0.200617" C="0.595679" G="0.200617" T="0.00308642"/>
      <pos A="0.595679" C="0.00308642" G="0.00308642" T="0.398148"/>
      <pos A="0.00308642" C="0.200617" G="0.398148" T="0.398148"/>
      <pos A="0.398148" C="0.200617" G="0.398148" T="0.00308642"/>
      <pos A="0.79321" C="0.00308642" G="0.00308642" T="0.200617"/>
      <pos A="0.00308642" C="0.00308642" G="0.990741" T="0.00308642"/>
      <pos A="0.595679" C="0.00308642" G="0.00308642" T="0.398148"/>
      <pos A="0.200617" C="0.398148" G="0.00308642" T="0.398148"/>
      <pos A="0.00308642" C="0.200617" G="0.595679" T="0.200617"/>
      <pos A="0.595679" C="0.00308642" G="0.00308642" T="0.398148"/>
      <pos A="0.398148" C="0.00308642" G="0.200617" T="0.398148"/>
      <pos A="0.00308642" C="0.398148" G="0.398148" T="0.200617"/>
    </motif>
    <motif db="0" id="M69" alt="O69" length="40" nsites="8" evalue="1.3e-003">
      <pos A="0.529835" C="0.134773" G="0.200617" T="0.134773"/>
      <pos A="0.463992" C="0.266461" G="0.00308642" T="0.266461"/>
      <pos A="0.463992" C="0.00308642" G="0.332304" T="0.200617"/>
      <pos A="0.200617" C="0.332304" G="0.266461" T="0.200617"/>
      <pos A="0.0689304" C="0.0689304" G="0.200617" T="0.661523"/>
      <pos A="0.00308642" C="0.0689304" G="0.727366" T="0.200617"/>
      <pos A="0.332304" C="0.200617" G="0.266461" T="0.200617"/>
      <pos A="0.463992" C="0.134773" G="0.0689304" T="0.332304"/>
      <pos A="0.200617" C="0.00308642" G="0.266461" T="0.529835"/>
      <pos A="0.266461" C="0.266461" G="0.266461" T="0.200617"/>
      <pos A="0.00308642" C="0.398148" G="0.332304" T="0.266461"/>
      <pos A="0.200617" C="0.332304" G="0.200617" T="0.266461"/>
      <pos A="0.332304" C="0.332304" G="0.134773" T="0.200617"/>
      <pos A="0.463992" C="0.398148" G="0.0689304" T="0.0689304"/>
      <pos A="0.200617" C="0.134773" G="0.332304" T="0.332304"/>
      <pos A="0.134773" C="0.529835" G="0.134773" T="0.200617"/>
      <pos A="0.200617" C="0.134773" G="0.200617" T="0.463992"/>
      <pos A="0.463992" C="0.00308642" G="0.0689304" T="0.463992"/>
      <pos A="0.398148" C="0.398148" G="0.0689304" T="0.134773"/>
      <pos A="0.200617" C="0.398148" G="0.266461" T="0.134773"/>
      <pos A="0.529835" C="0.134773" G="0.200617" T="0.134773"/>
      <pos A="0.398148" C="0.266461" G="0.200617" T="0.134773"/>
      <pos A="0.332304" C="0.266461" G="0.200617" T="0.200617"/>
      <pos A="0.463992" C="0.266461" G="0.0689304" T="0.200617"/>
      <pos A="0.00308642" C="0.332304" G="0.332304" T="0.332304"/>
      <pos A="0.463992" C="0.266461" G="0.0689304" T="0.200617"/>
      <pos A="0.529835" C="0.134773" G="0.200617" T="0.134773"/>
      <pos A="0.463992" C="0.134773" G="0.266461" T="0.134773"/>
      <pos A="0.200617" C="0.332304" G="0.134773" T="0.332304"/>
      <pos A="0.134773" C="0.134773" G="0.0689304" T="0.661523"/>
      <pos A="0.00308642" C="0.463992" G="0.0689304" T="0.463992"/>
      <pos A="0.0689304" C="0.0689304" G="0.266461" T="0.595679"/>
      <pos A="0.134773" C="0.266461" G="0.266461" T="0.332304"/>
      <pos A="0.332304" C="0.398148" G="0.00308642" T="0.266461"/>
      <pos A="0.134773" C="0.398148" G="0.134773" T="0.332304"/>
      <pos A="0.332304" C="0.332304" G="0.134773" T="0.200617"/>
      <pos A="0.398148" C="0.0689304" G="0.398148" T="0.134773"/>
      <pos A="0.200617" C="0.398148" G="0.266461" T="0.134773"/>
      <pos A="0.398148" C="0.266461" G="0.00308642" T="0.332304"/>
      <pos A="0.463992" C="0.200617" G="0.0689304" T="0.266461"/>
    </motif>
    <motif db="0" id="M7" alt="O7" length="40" nsites="8" evalue="1.3e-003">
      <pos A="0.00308642" C="0.00308642" G="0.990741" T="0.00308642"/>
      <pos A="0.00308642" C="0.00308642" G="0.00308642" T="0.990741"/>
      <pos A="0.00308642" C="0.00308642" G="0.990741" T="0.00308642"/>
      <pos A="0.990741" C="0.00308642" G="0.00308642" T="0.00308642"/>
      <pos A="0.00308642" C="0.990741" G="0.00308642" T="0.00308642"/>
      <pos A="0.990741" C="0.00308642" G="0.00308642" T="0.00308642"/>
      <pos A="0.00308642" C="0.00308642" G="0.990741" T="0.00308642"/>
      <pos A="0.990741" C="0.00308642" G="0.00308642" T="0.00308642"/>
      <pos A="0.00308642" C="0.00308642" G="0.990741" T="0.00308642"/>
      <pos A="0.990741" C="0.00308642" G="0.00308642" T="0.00308642"/>
      <pos A="0.00308642" C="0.00308642" G="0.990741" T="0.00308642"/>
      <pos A="0.990741" C="0.00308642" G="0.00308642" T="0.00308642"/>
      <pos A="0.00308642" C="0.990741" G="0.00308642" T="0.00308642"/>
      <pos A="0.990741" C="0.00308642" G="0.00308642" T="0.00308642"/>
      <pos A="0.00308642" C="0.00308642" G="0.990741" T="0.00308642"/>
      <pos A="0.00308642" C="0.00308642" G="0.990741" T="0.00308642"/>
      <pos A="0.00308642" C="0.00308642" G="0.00308642" T="0.990741"/>
      <pos A="0.990741" C="0.00308642" G="0.00308642" T="0.00308642"/>
      <pos A="0.00308642" C="0.00308642" G="0.00308642" T="0.990741"/>
      <pos A="0.00308642" C="0.00308642" G="0.00308642" T="0.990741"/>
      <pos A="0.00308642" C="0.990741" G="0.00308642" T="0.00308642"/>
      <pos A="0.00308642" C="0.00308642" G="0.00308642" T="0.990741"/>
      <pos A="0.990741" C="0.00308642" G="0.00308642" T="0.00308642"/>
      <pos A="0.990741" C="0.00308642" G="0.00308642" T="0.00308642"/>
      <pos A="0.00308642" C="0.00308642" G="0.00308642" T="0.990741"/>
      <pos A="0.00308642" C="0.00308642" G="0.00308642" T="0.990741"/>
      <pos A="0.990741" C="0.00308642" G="0.00308642" T="0.00308642"/>
      <pos A="0.00308642" C="0.00308642" G="0.00308642" T="0.990741"/>
      <pos A="0.00308642" C="0.00308642" G="0.00308642" T="0.990741"/>
      <pos A="0.990741" C="0.00308642" G="0.00308642" T="0.00308642"/>
      <pos A="0.00308642" C="0.00308642" G="0.00308642" T="0.990741"/>
      <pos A="0.00308642" C="0.00308642" G="0.00308642" T="0.990741"/>
      <pos A="0.990741" C="0.00308642" G="0.00308642" T="0.00308642"/>
      <pos A="0.00308642" C="0.00308642" G="0.990741" T="0.00308642"/>
      <pos A="0.990741" C="0.00308642" G="0.00308642" T="0.00308642"/>
      <pos A="0.00308642" C="0.00308642" G="0.990741" T="0.00308642"/>
      <pos A="0.00308642" C="0.990741" G="0.00308642" T="0.00308642"/>
      <pos A="0.00308642" C="0.00308642" G="0.00308642" T="0.990741"/>
      <pos A="0.00308642" C="0.00308642" G="0.00308642" T="0.990741"/>
      <pos A="0.990741" C="0.00308642" G="0.00308642" T="0.00308642"/>
    </motif>
    <motif db="0" id="M70" alt="O70" length="40" nsites="8" evalue="1.3e-003">
      <pos A="0.00308642" C="0.496914" G="0.373457" T="0.126543"/>
      <pos A="0.496914" C="0.00308642" G="0.496914" T="0.00308642"/>
      <pos A="0.373457" C="0.496914" G="0.126543" T="0.00308642"/>
      <pos A="0.25" C="0.25" G="0.00308642" T="0.496914"/>
      <pos A="0.00308642" C="0.25" G="0.126543" T="0.62037"/>
      <pos A="0.126543" C="0.373457" G="0.373457" T="0.126543"/>
      <pos A="0.373457" C="0.126543" G="0.373457" T="0.126543"/>
      <pos A="0.00308642" C="0.373457" G="0.62037" T="0.00308642"/>
      <pos A="0.373457" C="0.373457" G="0.25" T="0.00308642"/>
      <pos A="0.25" C="0.496914" G="0.00308642" T="0.25"/>
      <pos A="0.00308642" C="0.126543" G="0.126543" T="0.743827"/>
      <pos A="0.496914" C="0.126543" G="0.25" T="0.126543"/>
      <pos A="0.126543" C="0.25" G="0.126543" T="0.496914"/>
      <pos A="0.25" C="0.00308642" G="0.373457" T="0.373457"/>
      <pos A="0.126543" C="0.126543" G="0.373457" T="0.373457"/>
      <pos A="0.373457" C="0.373457" G="0.126543" T="0.126543"/>
      <pos A="0.00308642" C="0.62037" G="0.25" T="0.126543"/>
      <pos A="0.25" C="0.25" G="0.25" T="0.25"/>
      <pos A="0.25" C="0.25" G="0.373457" T="0.126543"/>
      <pos A="0.373457" C="0.25" G="0.25" T="0.126543"/>
      <pos A="0.25" C="0.25" G="0.373457" T="0.126543"/>
      <pos A="0.25" C="0.496914" G="0.00308642" T="0.25"/>
      <pos A="0.496914" C="0.00308642" G="0.126543" T="0.373457"/>
      <pos A="0.496914" C="0.126543" G="0.126543" T="0.25"/>
      <pos A="0.25" C="0.62037" G="0.126543" T="0.00308642"/>
      <pos A="0.126543" C="0.126543" G="0.373457" T="0.373457"/>
      <pos A="0.496914" C="0.00308642" G="0.373457" T="0.126543"/>
      <pos A="0.00308642" C="0.126543" G="0.496914" T="0.373457"/>
      <pos A="0.373457" C="0.25" G="0.373457" T="0.00308642"/>
      <pos A="0.743827" C="0.00308642" G="0.25" T="0.00308642"/>
      <pos A="0.25" C="0.25" G="0.373457" T="0.126543"/>
      <pos A="0.496914" C="0.25" G="0.126543" T="0.126543"/>
      <pos A="0.373457" C="0.126543" G="0.496914" T="0.00308642"/>
      <pos A="0.126543" C="0.62037" G="0.25" T="0.00308642"/>
      <pos A="0.25" C="0.373457" G="0.25" T="0.126543"/>
      <pos A="0.126543" C="0.126543" G="0.62037" T="0.126543"/>
      <pos A="0.25" C="0.25" G="0.373457" T="0.126543"/>
      <pos A="0.373457" C="0.25" G="0.25" T="0.126543"/>
      <pos A="0.373457" C="0.373457" G="0.00308642" T="0.25"/>
      <pos A="0.126543" C="0.373457" G="0.25" T="0.25"/>
    </motif>
    <motif db="0" id="M71" alt="O71" length="40" nsites="8" evalue="1.3e-003">
      <pos A="0.152534" C="0.269493" G="0.314977" T="0.262996"/>
      <pos A="0.275991" C="0.243502" G="0.347466" T="0.133041"/>
      <pos A="0.386452" C="0.178525" G="0.204516" T="0.230507"/>
      <pos A="0.139539" C="0.237004" G="0.19152" T="0.431937"/>
      <pos A="0.152534" C="0.347466" G="0.347466" T="0.152534"/>
      <pos A="0.178525" C="0.438434" G="0.113548" T="0.269493"/>
      <pos A="0.30848" C="0.198018" G="0.30848" T="0.185023"/>
      <pos A="0.224009" C="0.33447" G="0.139539" T="0.301982"/>
      <pos A="0.405946" C="0.178525" G="0.262996" T="0.152534"/>
      <pos A="0.198018" C="0.0615664" G="0.386452" T="0.353963"/>
      <pos A="0.211013" C="0.256498" G="0.327972" T="0.204516"/>
      <pos A="0.256498" C="0.152534" G="0.204516" T="0.386452"/>
      <pos A="0.282489" C="0.33447" G="0.152534" T="0.230507"/>
      <pos A="0.340968" C="0.224009" G="0.152534" T="0.282489"/>
      <pos A="0.288987" C="0.262996" G="0.172028" T="0.275991"/>
      <pos A="0.418941" C="0.295484" G="0.120045" T="0.16553"/>
      <pos A="0.30848" C="0.243502" G="0.243502" T="0.204516"/>
      <pos A="0.211013" C="0.16553" G="0.288987" T="0.33447"/>
      <pos A="0.269493" C="0.237004" G="0.224009" T="0.269493"/>
      <pos A="0.204516" C="0.30848" G="0.185023" T="0.301982"/>
      <pos A="0.301982" C="0.159032" G="0.269493" T="0.269493"/>
      <pos A="0.230507" C="0.237004" G="0.237004" T="0.295484"/>
      <pos A="0.262996" C="0.275991" G="0.185023" T="0.275991"/>
      <pos A="0.282489" C="0.178525" G="0.146037" T="0.39295"/>
      <pos A="0.275991" C="0.224009" G="0.198018" T="0.301982"/>
      <pos A="0.198018" C="0.217511" G="0.178525" T="0.405946"/>
      <pos A="0.16553" C="0.178525" G="0.321475" T="0.33447"/>
      <pos A="0.243502" C="0.25" G="0.237004" T="0.269493"/>
      <pos A="0.275991" C="0.288987" G="0.230507" T="0.204516"/>
      <pos A="0.529402" C="0.0875565" G="0.159032" T="0.224009"/>
      <pos A="0.275991" C="0.113548" G="0.39295" T="0.217511"/>
      <pos A="0.204516" C="0.282489" G="0.269493" T="0.243502"/>
      <pos A="0.256498" C="0.412443" G="0.204516" T="0.126543"/>
      <pos A="0.211013" C="0.425439" G="0.185023" T="0.178525"/>
      <pos A="0.288987" C="0.146037" G="0.217511" T="0.347466"/>
      <pos A="0.237004" C="0.340968" G="0.288987" T="0.133041"/>
      <pos A="0.295484" C="0.19152" G="0.243502" T="0.269493"/>
      <pos A="0.211013" C="0.074561" G="0.405946" T="0.30848"/>
      <pos A="0.373457" C="0.25" G="0.243502" T="0.133041"/>
      <pos A="0.275991" C="0.301982" G="0.113548" T="0.30848"/>
    </motif>
    <motif db="0" id="M72" alt="O72" length="40" nsites="8" evalue="1.3e-003">
      <pos A="0.0940543" C="0.282489" G="0.457927" T="0.16553"/>
      <pos A="0.275991" C="0.198018" G="0.198018" T="0.327972"/>
      <pos A="0.152534" C="0.275991" G="0.224009" T="0.347466"/>
      <pos A="0.172028" C="0.230507" G="0.133041" T="0.464425"/>
      <pos A="0.217511" C="0.217511" G="0.347466" T="0.217511"/>
      <pos A="0.444931" C="0.237004" G="0.152534" T="0.16553"/>
      <pos A="0.301982" C="0.30848" G="0.269493" T="0.120045"/>
      <pos A="0.340968" C="0.282489" G="0.211013" T="0.16553"/>
      <pos A="0.366959" C="0.178525" G="0.230507" T="0.224009"/>
      <pos A="0.100552" C="0.288987" G="0.321475" T="0.288987"/>
      <pos A="0.146037" C="0.33447" G="0.262996" T="0.256498"/>
      <pos A="0.30848" C="0.288987" G="0.159032" T="0.243502"/>
      <pos A="0.405946" C="0.133041" G="0.204516" T="0.256498"/>
      <pos A="0.301982" C="0.224009" G="0.360461" T="0.113548"/>
      <pos A="0.366959" C="0.256498" G="0.25" T="0.126543"/>
      <pos A="0.256498" C="0.172028" G="0.113548" T="0.457927"/>
      <pos A="0.301982" C="0.159032" G="0.256498" T="0.282489"/>
      <pos A="0.301982" C="0.237004" G="0.224009" T="0.237004"/>
      <pos A="0.327972" C="0.224009" G="0.16553" T="0.282489"/>
      <pos A="0.198018" C="0.327972" G="0.126543" T="0.347466"/>
      <pos A="0.204516" C="0.379955" G="0.152534" T="0.262996"/>
      <pos A="0.198018" C="0.327972" G="0.139539" T="0.33447"/>
      <pos A="0.256498" C="0.269493" G="0.25" T="0.224009"/>
      <pos A="0.25" C="0.152534" G="0.198018" T="0.399448"/>
      <pos A="0.16553" C="0.224009" G="0.33447" T="0.275991"/>
      <pos A="0.243502" C="0.386452" G="0.0810588" T="0.288987"/>
      <pos A="0.30848" C="0.126543" G="0.237004" T="0.327972"/>
      <pos A="0.256498" C="0.211013" G="0.204516" T="0.327972"/>
      <pos A="0.262996" C="0.100552" G="0.444931" T="0.19152"/>
      <pos A="0.373457" C="0.126543" G="0.243502" T="0.256498"/>
      <pos A="0.39295" C="0.16553" G="0.230507" T="0.211013"/>
      <pos A="0.198018" C="0.198018" G="0.366959" T="0.237004"/>
      <pos A="0.301982" C="0.314977" G="0.198018" T="0.185023"/>
      <pos A="0.340968" C="0.152534" G="0.159032" T="0.347466"/>
      <pos A="0.113548" C="0.230507" G="0.373457" T="0.282489"/>
      <pos A="0.347466" C="0.366959" G="0.172028" T="0.113548"/>
      <pos A="0.217511" C="0.243502" G="0.269493" T="0.269493"/>
      <pos A="0.230507" C="0.16553" G="0.224009" T="0.379955"/>
      <pos A="0.204516" C="0.243502" G="0.295484" T="0.256498"/>
      <pos A="0.198018" C="0.353963" G="0.178525" T="0.269493"/>
    </motif>
    <motif db="0" id="M73" alt="O73" length="40" nsites="8" evalue="1.3e-003">
      <pos A="0.33447" C="0.19152" G="0.10705" T="0.366959"/>
      <pos A="0.146037" C="0.353963" G="0.146037" T="0.353963"/>
      <pos A="0.353963" C="0.321475" G="0.172028" T="0.152534"/>
      <pos A="0.275991" C="0.366959" G="0.159032" T="0.198018"/>
      <pos A="0.178525" C="0.204516" G="0.211013" T="0.405946"/>
      <pos A="0.224009" C="0.237004" G="0.353963" T="0.185023"/>
      <pos A="0.412443" C="0.0810588" G="0.172028" T="0.33447"/>
      <pos A="0.217511" C="0.269493" G="0.340968" T="0.172028"/>
      <pos A="0.295484" C="0.243502" G="0.172028" T="0.288987"/>
      <pos A="0.19152" C="0.146037" G="0.243502" T="0.418941"/>
      <pos A="0.386452" C="0.185023" G="0.211013" T="0.217511"/>
      <pos A="0.16553" C="0.178525" G="0.412443" T="0.243502"/>
      <pos A="0.243502" C="0.204516" G="0.224009" T="0.327972"/>
      <pos A="0.275991" C="0.30848" G="0.152534" T="0.262996"/>
      <pos A="0.33447" C="0.379955" G="0.159032" T="0.126543"/>
      <pos A="0.275991" C="0.340968" G="0.074561" T="0.30848"/>
      <pos A="0.185023" C="0.198018" G="0.178525" T="0.438434"/>
      <pos A="0.120045" C="0.405946" G="0.198018" T="0.275991"/>
      <pos A="0.243502" C="0.100552" G="0.353963" T="0.301982"/>
      <pos A="0.243502" C="0.243502" G="0.30848" T="0.204516"/>
      <pos A="0.386452" C="0.237004" G="0.152534" T="0.224009"/>
      <pos A="0.470922" C="0.0810588" G="0.269493" T="0.178525"/>
      <pos A="0.386452" C="0.262996" G="0.0875565" T="0.262996"/>
      <pos A="0.262996" C="0.204516" G="0.217511" T="0.314977"/>
      <pos A="0.262996" C="0.113548" G="0.25" T="0.373457"/>
      <pos A="0.0615664" C="0.282489" G="0.444931" T="0.211013"/>
      <pos A="0.275991" C="0.172028" G="0.353963" T="0.198018"/>
      <pos A="0.243502" C="0.262996" G="0.217511" T="0.275991"/>
      <pos A="0.237004" C="0.185023" G="0.33447" T="0.243502"/>
      <pos A="0.185023" C="0.301982" G="0.217511" T="0.295484"/>
      <pos A="0.33447" C="0.282489" G="0.185023" T="0.198018"/>
      <pos A="0.237004" C="0.211013" G="0.340968" T="0.211013"/>
      <pos A="0.353963" C="0.139539" G="0.25" T="0.256498"/>
      <pos A="0.230507" C="0.230507" G="0.269493" T="0.269493"/>
      <pos A="0.230507" C="0.340968" G="0.178525" T="0.25"/>
      <pos A="0.237004" C="0.30848" G="0.146037" T="0.30848"/>
      <pos A="0.353963" C="0.237004" G="0.19152" T="0.217511"/>
      <pos A="0.237004" C="0.198018" G="0.243502" T="0.321475"/>
      <pos A="0.211013" C="0.347466" G="0.217511" T="0.224009"/>
      <pos A="0.288987" C="0.243502" G="0.30848" T="0.159032"/>
    </motif>
    <motif db="0" id="M74" alt="O74" length="40" nsites="8" evalue="1.3e-003">
      <pos A="0.16553" C="0.198018" G="0.347466" T="0.288987"/>
      <pos A="0.237004" C="0.198018" G="0.256498" T="0.30848"/>
      <pos A="0.25" C="0.126543" G="0.347466" T="0.275991"/>
      <pos A="0.25" C="0.379955" G="0.262996" T="0.10705"/>
      <pos A="0.405946" C="0.262996" G="0.126543" T="0.204516"/>
      <pos A="0.353963" C="0.172028" G="0.224009" T="0.25"/>
      <pos A="0.198018" C="0.159032" G="0.269493" T="0.373457"/>
      <pos A="0.366959" C="0.243502" G="0.224009" T="0.16553"/>
      <pos A="0.172028" C="0.126543" G="0.321475" T="0.379955"/>
      <pos A="0.204516" C="0.230507" G="0.19152" T="0.373457"/>
      <pos A="0.126543" C="0.386452" G="0.327972" T="0.159032"/>
      <pos A="0.412443" C="0.256498" G="0.126543" T="0.204516"/>
      <pos A="0.211013" C="0.269493" G="0.217511" T="0.301982"/>
      <pos A="0.262996" C="0.256498" G="0.19152" T="0.288987"/>
      <pos A="0.262996" C="0.243502" G="0.275991" T="0.217511"/>
      <pos A="0.379955" C="0.353963" G="0.178525" T="0.0875565"/>
      <pos A="0.360461" C="0.139539" G="0.178525" T="0.321475"/>
      <pos A="0.282489" C="0.269493" G="0.237004" T="0.211013"/>
      <pos A="0.282489" C="0.172028" G="0.172028" T="0.373457"/>
      <pos A="0.237004" C="0.204516" G="0.360461" T="0.198018"/>
      <pos A="0.178525" C="0.139539" G="0.256498" T="0.425439"/>
      <pos A="0.178525" C="0.256498" G="0.347466" T="0.217511"/>
      <pos A="0.25" C="0.282489" G="0.19152" T="0.275991"/>
      <pos A="0.211013" C="0.19152" G="0.243502" T="0.353963"/>
      <pos A="0.321475" C="0.185023" G="0.211013" T="0.282489"/>
      <pos A="0.327972" C="0.327972" G="0.100552" T="0.243502"/>
      <pos A="0.198018" C="0.321475" G="0.25" T="0.230507"/>
      <pos A="0.275991" C="0.262996" G="0.178525" T="0.282489"/>
      <pos A="0.353963" C="0.321475" G="0.113548" T="0.211013"/>
      <pos A="0.451429" C="0.139539" G="0.159032" T="0.25"/>
      <pos A="0.198018" C="0.211013" G="0.347466" T="0.243502"/>
      <pos A="0.185023" C="0.275991" G="0.25" T="0.288987"/>
      <pos A="0.224009" C="0.178525" G="0.243502" T="0.353963"/>
      <pos A="0.224009" C="0.347466" G="0.126543" T="0.301982"/>
      <pos A="0.412443" C="0.288987" G="0.120045" T="0.178525"/>
      <pos A="0.224009" C="0.0940543" G="0.425439" T="0.256498"/>
      <pos A="0.256498" C="0.198018" G="0.327972" T="0.217511"/>
      <pos A="0.30848" C="0.113548" G="0.230507" T="0.347466"/>
      <pos A="0.412443" C="0.204516" G="0.224009" T="0.159032"/>
      <pos A="0.133041" C="0.269493" G="0.314977" T="0.282489"/>
    </motif>
    <motif db="0" id="M75" alt="O75" length="40" nsites="8" evalue="1.3e-003">
      <pos A="0.269493" C="0.159032" G="0.25" T="0.321475"/>
      <pos A="0.282489" C="0.19152" G="0.146037" T="0.379955"/>
      <pos A="0.217511" C="0.16553" G="0.373457" T="0.243502"/>
      <pos A="0.301982" C="0.366959" G="0.0550686" T="0.275991"/>
      <pos A="0.33447" C="0.269493" G="0.243502" T="0.152534"/>
      <pos A="0.217511" C="0.30848" G="0.327972" T="0.146037"/>
      <pos A="0.399448" C="0.19152" G="0.10705" T="0.301982"/>
      <pos A="0.412443" C="0.230507" G="0.243502" T="0.113548"/>
      <pos A="0.217511" C="0.126543" G="0.262996" T="0.39295"/>
      <pos A="0.198018" C="0.211013" G="0.262996" T="0.327972"/>
      <pos A="0.133041" C="0.19152" G="0.295484" T="0.379955"/>
      <pos A="0.185023" C="0.418941" G="0.19152" T="0.204516"/>
      <pos A="0.30848" C="0.19152" G="0.269493" T="0.230507"/>
      <pos A="0.399448" C="0.10705" G="0.243502" T="0.25"/>
      <pos A="0.211013" C="0.451429" G="0.204516" T="0.133041"/>
      <pos A="0.178525" C="0.237004" G="0.230507" T="0.353963"/>
      <pos A="0.295484" C="0.418941" G="0.0615664" T="0.224009"/>
      <pos A="0.314977" C="0.211013" G="0.16553" T="0.30848"/>
      <pos A="0.146037" C="0.16553" G="0.366959" T="0.321475"/>
      <pos A="0.275991" C="0.217511" G="0.275991" T="0.230507"/>
      <pos A="0.353963" C="0.211013" G="0.25" T="0.185023"/>
      <pos A="0.314977" C="0.230507" G="0.256498" T="0.198018"/>
      <pos A="0.230507" C="0.19152" G="0.217511" T="0.360461"/>
      <pos A="0.295484" C="0.16553" G="0.30848" T="0.230507"/>
      <pos A="0.295484" C="0.25" G="0.178525" T="0.275991"/>
      <pos A="0.412443" C="0.159032" G="0.139539" T="0.288987"/>
      <pos A="0.230507" C="0.19152" G="0.379955" T="0.198018"/>
      <pos A="0.431937" C="0.178525" G="0.172028" T="0.217511"/>
      <pos A="0.178525" C="0.146037" G="0.288987" T="0.386452"/>
      <pos A="0.185023" C="0.282489" G="0.275991" T="0.256498"/>
      <pos A="0.19152" C="0.353963" G="0.25" T="0.204516"/>
      <pos A="0.25" C="0.262996" G="0.198018" T="0.288987"/>
      <pos A="0.146037" C="0.224009" G="0.25" T="0.379955"/>
      <pos A="0.256498" C="0.256498" G="0.256498" T="0.230507"/>
      <pos A="0.146037" C="0.256498" G="0.198018" T="0.399448"/>
      <pos A="0.288987" C="0.204516" G="0.295484" T="0.211013"/>
      <pos A="0.282489" C="0.347466" G="0.152534" T="0.217511"/>
      <pos A="0.360461" C="0.269493" G="0.204516" T="0.16553"/>
      <pos A="0.275991" C="0.211013" G="0.30848" T="0.204516"/>
      <pos A="0.353963" C="0.178525" G="0.139539" T="0.327972"/>
    </motif>
    <motif db="0" id="M77" alt="O77" length="40" nsites="8" evalue="1.3e-003">
      <pos A="0.25" C="0.496914" G="0.25" T="0.00308642"/>
      <pos A="0.496914" C="0.00308642" G="0.00308642" T="0.496914"/>
      <pos A="0.00308642" C="0.00308642" G="0.743827" T="0.25"/>
      <pos A="0.25" C="0.25" G="0.25" T="0.25"/>
      <pos A="0.496914" C="0.00308642" G="0.496914" T="0.00308642"/>
      <pos A="0.00308642" C="0.25" G="0.743827" T="0.00308642"/>
      <pos A="0.25" C="0.743827" G="0.00308642" T="0.00308642"/>
      <pos A="0.25" C="0.25" G="0.25" T="0.25"/>
      <pos A="0.00308642" C="0.25" G="0.743827" T="0.00308642"/>
      <pos A="0.00308642" C="0.743827" G="0.25" T="0.00308642"/>
      <pos A="0.496914" C="0.00308642" G="0.25" T="0.25"/>
      <pos A="0.00308642" C="0.00308642" G="0.990741" T="0.00308642"/>
      <pos A="0.25" C="0.496914" G="0.00308642" T="0.25"/>
      <pos A="0.00308642" C="0.00308642" G="0.496914" T="0.496914"/>
      <pos A="0.00308642" C="0.990741" G="0.00308642" T="0.00308642"/>
      <pos A="0.496914" C="0.00308642" G="0.00308642" T="0.496914"/>
      <pos A="0.00308642" C="0.496914" G="0.25" T="0.25"/>
      <pos A="0.25" C="0.496914" G="0.25" T="0.00308642"/>
      <pos A="0.743827" C="0.00308642" G="0.00308642" T="0.25"/>
      <pos A="0.25" C="0.25" G="0.00308642" T="0.496914"/>
      <pos A="0.00308642" C="0.496914" G="0.25" T="0.25"/>
      <pos A="0.00308642" C="0.25" G="0.743827" T="0.00308642"/>
      <pos A="0.00308642" C="0.00308642" G="0.25" T="0.743827"/>
      <pos A="0.00308642" C="0.00308642" G="0.990741" T="0.00308642"/>
      <pos A="0.00308642" C="0.25" G="0.496914" T="0.25"/>
      <pos A="0.25" C="0.496914" G="0.00308642" T="0.25"/>
      <pos A="0.25" C="0.25" G="0.00308642" T="0.496914"/>
      <pos A="0.00308642" C="0.25" G="0.25" T="0.496914"/>
      <pos A="0.25" C="0.496914" G="0.25" T="0.00308642"/>
      <pos A="0.496914" C="0.00308642" G="0.00308642" T="0.496914"/>
      <pos A="0.00308642" C="0.25" G="0.496914" T="0.25"/>
      <pos A="0.00308642" C="0.496914" G="0.00308642" T="0.496914"/>
      <pos A="0.25" C="0.496914" G="0.25" T="0.00308642"/>
      <pos A="0.00308642" C="0.743827" G="0.00308642" T="0.25"/>
      <pos A="0.25" C="0.496914" G="0.25" T="0.00308642"/>
      <pos A="0.00308642" C="0.990741" G="0.00308642" T="0.00308642"/>
      <pos A="0.00308642" C="0.743827" G="0.00308642" T="0.25"/>
      <pos A="0.00308642" C="0.25" G="0.496914" T="0.25"/>
      <pos A="0.00308642" C="0.496914" G="0.00308642" T="0.496914"/>
      <pos A="0.25" C="0.25" G="0.25" T="0.25"/>
    </motif>
    <motif db="0" id="M78" alt="O78" length="40" nsites="8" evalue="1.3e-003">
      <pos A="0.00308642" C="0.25" G="0.25" T="0.496914"/>
      <pos A="0.496914" C="0.25" G="0.25" T="0.00308642"/>
      <pos A="0.25" C="0.00308642" G="0.00308642" T="0.743827"/>
      <pos A="0.00308642" C="0.25" G="0.743827" T="0.00308642"/>
      <pos A="0.00308642" C="0.00308642" G="0.743827" T="0.25"/>
      <pos A="0.00308642" C="0.496914" G="0.496914" T="0.00308642"/>
      <pos A="0.25" C="0.00308642" G="0.00308642" T="0.743827"/>
      <pos A="0.25" C="0.496914" G="0.25" T="0.00308642"/>
      <pos A="0.25" C="0.00308642" G="0.496914" T="0.25"/>
      <pos A="0.496914" C="0.25" G="0.25" T="0.00308642"/>
      <pos A="0.00308642" C="0.25" G="0.743827" T="0.00308642"/>
      <pos A="0.25" C="0.25" G="0.25" T="0.25"/>
      <pos A="0.25" C="0.496914" G="0.25" T="0.00308642"/>
      <pos A="0.00308642" C="0.25" G="0.496914" T="0.25"/>
      <pos A="0.496914" C="0.00308642" G="0.25" T="0.25"/>
      <pos A="0.00308642" C="0.496914" G="0.496914" T="0.00308642"/>
      <pos A="0.00308642" C="0.00308642" G="0.496914" T="0.496914"/>
      <pos A="0.00308642" C="0.743827" G="0.00308642" T="0.25"/>
      <pos A="0.25" C="0.496914" G="0.25" T="0.00308642"/>
      <pos A="0.25" C="0.496914" G="0.00308642" T="0.25"/>
      <pos A="0.00308642" C="0.496914" G="0.00308642" T="0.496914"/>
      <pos A="0.25" C="0.00308642" G="0.496914" T="0.25"/>
      <pos A="0.00308642" C="0.25" G="0.00308642" T="0.743827"/>
      <pos A="0.25" C="0.25" G="0.496914" T="0.00308642"/>
      <pos A="0.00308642" C="0.496914" G="0.25" T="0.25"/>
      <pos A="0.25" C="0.496914" G="0.00308642" T="0.25"/>
      <pos A="0.496914" C="0.25" G="0.25" T="0.00308642"/>
      <pos A="0.496914" C="0.25" G="0.25" T="0.00308642"/>
      <pos A="0.496914" C="0.00308642" G="0.25" T="0.25"/>
      <pos A="0.25" C="0.00308642" G="0.743827" T="0.00308642"/>
      <pos A="0.00308642" C="0.496914" G="0.25" T="0.25"/>
      <pos A="0.25" C="0.496914" G="0.00308642" T="0.25"/>
      <pos A="0.496914" C="0.00308642" G="0.00308642" T="0.496914"/>
      <pos A="0.00308642" C="0.743827" G="0.00308642" T="0.25"/>
      <pos A="0.496914" C="0.496914" G="0.00308642" T="0.00308642"/>
      <pos A="0.25" C="0.00308642" G="0.25" T="0.496914"/>
      <pos A="0.00308642" C="0.00308642" G="0.990741" T="0.00308642"/>
      <pos A="0.00308642" C="0.00308642" G="0.743827" T="0.25"/>
      <pos A="0.25" C="0.743827" G="0.00308642" T="0.00308642"/>
      <pos A="0.25" C="0.743827" G="0.00308642" T="0.00308642"/>
    </motif>
    <motif db="0" id="M8" alt="O8" length="40" nsites="8" evalue="1.3e-003">
      <pos A="0.301982" C="0.19152" G="0.204516" T="0.301982"/>
      <pos A="0.444931" C="0.237004" G="0.146037" T="0.172028"/>
      <pos A="0.30848" C="0.133041" G="0.327972" T="0.230507"/>
      <pos A="0.224009" C="0.224009" G="0.217511" T="0.33447"/>
      <pos A="0.146037" C="0.237004" G="0.33447" T="0.282489"/>
      <pos A="0.25" C="0.295484" G="0.237004" T="0.217511"/>
      <pos A="0.16553" C="0.360461" G="0.256498" T="0.217511"/>
      <pos A="0.301982" C="0.185023" G="0.224009" T="0.288987"/>
      <pos A="0.230507" C="0.256498" G="0.152534" T="0.360461"/>
      <pos A="0.16553" C="0.230507" G="0.327972" T="0.275991"/>
      <pos A="0.126543" C="0.211013" G="0.33447" T="0.327972"/>
      <pos A="0.19152" C="0.19152" G="0.16553" T="0.451429"/>
      <pos A="0.288987" C="0.301982" G="0.237004" T="0.172028"/>
      <pos A="0.256498" C="0.33447" G="0.237004" T="0.172028"/>
      <pos A="0.301982" C="0.314977" G="0.19152" T="0.19152"/>
      <pos A="0.366959" C="0.217511" G="0.269493" T="0.146037"/>
      <pos A="0.269493" C="0.256498" G="0.126543" T="0.347466"/>
      <pos A="0.399448" C="0.275991" G="0.126543" T="0.198018"/>
      <pos A="0.256498" C="0.159032" G="0.327972" T="0.256498"/>
      <pos A="0.288987" C="0.217511" G="0.340968" T="0.152534"/>
      <pos A="0.224009" C="0.256498" G="0.139539" T="0.379955"/>
      <pos A="0.490416" C="0.100552" G="0.126543" T="0.282489"/>
      <pos A="0.19152" C="0.353963" G="0.282489" T="0.172028"/>
      <pos A="0.275991" C="0.288987" G="0.198018" T="0.237004"/>
      <pos A="0.269493" C="0.120045" G="0.269493" T="0.340968"/>
      <pos A="0.25" C="0.360461" G="0.237004" T="0.152534"/>
      <pos A="0.30848" C="0.0680632" G="0.185023" T="0.438434"/>
      <pos A="0.269493" C="0.211013" G="0.269493" T="0.25"/>
      <pos A="0.152534" C="0.074561" G="0.321475" T="0.451429"/>
      <pos A="0.185023" C="0.224009" G="0.399448" T="0.19152"/>
      <pos A="0.366959" C="0.366959" G="0.178525" T="0.0875565"/>
      <pos A="0.314977" C="0.19152" G="0.237004" T="0.256498"/>
      <pos A="0.25" C="0.295484" G="0.230507" T="0.224009"/>
      <pos A="0.39295" C="0.224009" G="0.133041" T="0.25"/>
      <pos A="0.275991" C="0.139539" G="0.159032" T="0.425439"/>
      <pos A="0.198018" C="0.178525" G="0.431937" T="0.19152"/>
      <pos A="0.152534" C="0.39295" G="0.211013" T="0.243502"/>
      <pos A="0.243502" C="0.360461" G="0.146037" T="0.25"/>
      <pos A="0.152534" C="0.139539" G="0.256498" T="0.451429"/>
      <pos A="0.139539" C="0.275991" G="0.327972" T="0.256498"/>
    </motif>
    <motif db="0" id="M80" alt="O80" length="40" nsites="8" evalue="1.3e-003">
      <pos A="0.194721" C="0.356873" G="0.401096" T="0.0473096"/>
      <pos A="0.342132" C="0.327391" G="0.0915328" T="0.238944"/>
      <pos A="0.0915328" C="0.460061" G="0.179979" T="0.268427"/>
      <pos A="0.150498" C="0.209462" G="0.327391" T="0.31265"/>
      <pos A="0.106275" C="0.44532" G="0.342132" T="0.106275"/>
      <pos A="0.238944" C="0.224203" G="0.165239" T="0.371614"/>
      <pos A="0.106275" C="0.342132" G="0.401096" T="0.150498"/>
      <pos A="0.268427" C="0.386356" G="0.31265" T="0.0325689"/>
      <pos A="0.489543" C="0.268427" G="0.0620504" T="0.179979"/>
      <pos A="0.0767921" C="0.297908" G="0.371614" T="0.253685"/>
      <pos A="0.165239" C="0.342132" G="0.268427" T="0.224203"/>
      <pos A="0.342132" C="0.31265" G="0.135756" T="0.209462"/>
      <pos A="0.135756" C="0.31265" G="0.238944" T="0.31265"/>
      <pos A="0.150498" C="0.238944" G="0.297908" T="0.31265"/>
      <pos A="0.253685" C="0.209462" G="0.327391" T="0.209462"/>
      <pos A="0.238944" C="0.430579" G="0.106275" T="0.224203"/>
      <pos A="0.209462" C="0.224203" G="0.371614" T="0.194721"/>
      <pos A="0.297908" C="0.253685" G="0.224203" T="0.224203"/>
      <pos A="0.179979" C="0.224203" G="0.371614" T="0.224203"/>
      <pos A="0.209462" C="0.327391" G="0.253685" T="0.209462"/>
      <pos A="0.356873" C="0.106275" G="0.224203" T="0.31265"/>
      <pos A="0.179979" C="0.268427" G="0.106275" T="0.44532"/>
      <pos A="0.150498" C="0.327391" G="0.209462" T="0.31265"/>
      <pos A="0.106275" C="0.327391" G="0.356873" T="0.209462"/>
      <pos A="0.0767921" C="0.31265" G="0.283167" T="0.327391"/>
      <pos A="0.283167" C="0.135756" G="0.342132" T="0.238944"/>
      <pos A="0.238944" C="0.194721" G="0.474802" T="0.0915328"/>
      <pos A="0.253685" C="0.253685" G="0.31265" T="0.179979"/>
      <pos A="0.209462" C="0.194721" G="0.489543" T="0.106275"/>
      <pos A="0.371614" C="0.165239" G="0.297908" T="0.165239"/>
      <pos A="0.135756" C="0.430579" G="0.342132" T="0.0915328"/>
      <pos A="0.356873" C="0.268427" G="0.209462" T="0.165239"/>
      <pos A="0.194721" C="0.283167" G="0.253685" T="0.268427"/>
      <pos A="0.327391" C="0.0915328" G="0.430579" T="0.150498"/>
      <pos A="0.342132" C="0.327391" G="0.165239" T="0.165239"/>
      <pos A="0.401096" C="0.0915328" G="0.31265" T="0.194721"/>
      <pos A="0.194721" C="0.209462" G="0.533766" T="0.0620504"/>
      <pos A="0.179979" C="0.209462" G="0.371614" T="0.238944"/>
      <pos A="0.0473096" C="0.356873" G="0.135756" T="0.460061"/>
      <pos A="0.268427" C="0.224203" G="0.224203" T="0.283167"/>
    </motif>
    <motif db="0" id="M81" alt="O81" length="40" nsites="8" evalue="1.3e-003">
      <pos A="0.217794" C="0.131911" G="0.346618" T="0.303677"/>
      <pos A="0.174852" C="0.260736" G="0.0889699" T="0.475443"/>
      <pos A="0.131911" C="0.0460277" G="0.38956" T="0.432502"/>
      <pos A="0.217794" C="0.131911" G="0.38956" T="0.260736"/>
      <pos A="0.260736" C="0.38956" G="0.0460277" T="0.303677"/>
      <pos A="0.38956" C="0.217794" G="0.346618" T="0.0460277"/>
      <pos A="0.432502" C="0.260736" G="0.217794" T="0.0889699"/>
      <pos A="0.475443" C="0.131911" G="0.303677" T="0.0889699"/>
      <pos A="0.303677" C="0.217794" G="0.432502" T="0.0460277"/>
      <pos A="0.475443" C="0.38956" G="0.131911" T="0.00308642"/>
      <pos A="0.217794" C="0.174852" G="0.217794" T="0.38956"/>
      <pos A="0.131911" C="0.303677" G="0.217794" T="0.346618"/>
      <pos A="0.303677" C="0.303677" G="0.0889699" T="0.303677"/>
      <pos A="0.174852" C="0.38956" G="0.260736" T="0.174852"/>
      <pos A="0.647209" C="0.0460277" G="0.0460277" T="0.260736"/>
      <pos A="0.0460277" C="0.346618" G="0.518384" T="0.0889699"/>
      <pos A="0.38956" C="0.217794" G="0.0889699" T="0.303677"/>
      <pos A="0.346618" C="0.38956" G="0.0889699" T="0.174852"/>
      <pos A="0.604268" C="0.0889699" G="0.131911" T="0.174852"/>
      <pos A="0.432502" C="0.174852" G="0.217794" T="0.174852"/>
      <pos A="0.38956" C="0.131911" G="0.260736" T="0.217794"/>
      <pos A="0.432502" C="0.174852" G="0.0889699" T="0.303677"/>
      <pos A="0.38956" C="0.260736" G="0.260736" T="0.0889699"/>
      <pos A="0.217794" C="0.38956" G="0.0889699" T="0.303677"/>
      <pos A="0.260736" C="0.00308642" G="0.131911" T="0.604268"/>
      <pos A="0.260736" C="0.346618" G="0.131911" T="0.260736"/>
      <pos A="0.0889699" C="0.260736" G="0.260736" T="0.38956"/>
      <pos A="0.38956" C="0.131911" G="0.475443" T="0.00308642"/>
      <pos A="0.303677" C="0.217794" G="0.131911" T="0.346618"/>
      <pos A="0.131911" C="0.38956" G="0.346618" T="0.131911"/>
      <pos A="0.217794" C="0.0460277" G="0.303677" T="0.432502"/>
      <pos A="0.260736" C="0.38956" G="0.131911" T="0.217794"/>
      <pos A="0.131911" C="0.217794" G="0.0889699" T="0.561325"/>
      <pos A="0.217794" C="0.432502" G="0.131911" T="0.217794"/>
      <pos A="0.174852" C="0.38956" G="0.131911" T="0.303677"/>
      <pos A="0.260736" C="0.0889699" G="0.260736" T="0.38956"/>
      <pos A="0.0460277" C="0.00308642" G="0.518384" T="0.432502"/>
      <pos A="0.260736" C="0.38956" G="0.303677" T="0.0460277"/>
      <pos A="0.303677" C="0.131911" G="0.432502" T="0.131911"/>
      <pos A="0.174852" C="0.475443" G="0.260736" T="0.0889699"/>
    </motif>
    <motif db="0" id="M82" alt="O82" length="40" nsites="8" evalue="1.3e-003">
      <pos A="0.00308642" C="0.496914" G="0.00308642" T="0.496914"/>
      <pos A="0.496914" C="0.00308642" G="0.00308642" T="0.496914"/>
      <pos A="0.00308642" C="0.00308642" G="0.496914" T="0.496914"/>
      <pos A="0.00308642" C="0.496914" G="0.00308642" T="0.496914"/>
      <pos A="0.496914" C="0.496914" G="0.00308642" T="0.00308642"/>
      <pos A="0.00308642" C="0.496914" G="0.496914" T="0.00308642"/>
      <pos A="0.00308642" C="0.990741" G="0.00308642" T="0.00308642"/>
      <pos A="0.496914" C="0.00308642" G="0.00308642" T="0.496914"/>
      <pos A="0.00308642" C="0.496914" G="0.00308642" T="0.496914"/>
      <pos A="0.00308642" C="0.00308642" G="0.990741" T="0.00308642"/>
      <pos A="0.00308642" C="0.00308642" G="0.990741" T="0.00308642"/>
      <pos A="0.00308642" C="0.00308642" G="0.496914" T="0.496914"/>
      <pos A="0.00308642" C="0.496914" G="0.00308642" T="0.496914"/>
      <pos A="0.00308642" C="0.00308642" G="0.00308642" T="0.990741"/>
      <pos A="0.00308642" C="0.496914" G="0.496914" T="0.00308642"/>
      <pos A="0.00308642" C="0.00308642" G="0.00308642" T="0.990741"/>
      <pos A="0.00308642" C="0.496914" G="0.496914" T="0.00308642"/>
      <pos A="0.00308642" C="0.00308642" G="0.496914" T="0.496914"/>
      <pos A="0.00308642" C="0.00308642" G="0.990741" T="0.00308642"/>
      <pos A="0.00308642" C="0.00308642" G="0.00308642" T="0.990741"/>
      <pos A="0.00308642" C="0.00308642" G="0.990741" T="0.00308642"/>
      <pos A="0.496914" C="0.00308642" G="0.00308642" T="0.496914"/>
      <pos A="0.496914" C="0.00308642" G="0.496914" T="0.00308642"/>
      <pos A="0.00308642" C="0.00308642" G="0.00308642" T="0.990741"/>
      <pos A="0.00308642" C="0.00308642" G="0.990741" T="0.00308642"/>
      <pos A="0.00308642" C="0.00308642" G="0.00308642" T="0.990741"/>
      <pos A="0.00308642" C="0.00308642" G="0.990741" T="0.00308642"/>
      <pos A="0.00308642" C="0.00308642" G="0.496914" T="0.496914"/>
      <pos A="0.00308642" C="0.496914" G="0.496914" T="0.00308642"/>
      <pos A="0.00308642" C="0.00308642" G="0.00308642" T="0.990741"/>
      <pos A="0.00308642" C="0.00308642" G="0.990741" T="0.00308642"/>
      <pos A="0.00308642" C="0.00308642" G="0.00308642" T="0.990741"/>
      <pos A="0.00308642" C="0.00308642" G="0.990741" T="0.00308642"/>
      <pos A="0.00308642" C="0.00308642" G="0.00308642" T="0.990741"/>
      <pos A="0.00308642" C="0.00308642" G="0.990741" T="0.00308642"/>
      <pos A="0.00308642" C="0.00308642" G="0.00308642" T="0.990741"/>
      <pos A="0.496914" C="0.00308642" G="0.00308642" T="0.496914"/>
      <pos A="0.00308642" C="0.00308642" G="0.990741" T="0.00308642"/>
      <pos A="0.00308642" C="0.00308642" G="0.496914" T="0.496914"/>
      <pos A="0.496914" C="0.00308642" G="0.496914" T="0.00308642"/>
    </motif>
    <motif db="0" id="M83" alt="O83" length="40" nsites="8" evalue="1.3e-003">
      <pos A="0.0736336" C="0.708554" G="0.14418" T="0.0736336"/>
      <pos A="0.285273" C="0.14418" G="0.00308642" T="0.567461"/>
      <pos A="0.00308642" C="0.214727" G="0.638007" T="0.14418"/>
      <pos A="0.567461" C="0.0736336" G="0.14418" T="0.214727"/>
      <pos A="0.426366" C="0.426366" G="0.00308642" T="0.14418"/>
      <pos A="0.496914" C="0.285273" G="0.00308642" T="0.214727"/>
      <pos A="0.14418" C="0.35582" G="0.14418" T="0.35582"/>
      <pos A="0.14418" C="0.214727" G="0.0736336" T="0.567461"/>
      <pos A="0.214727" C="0.285273" G="0.426366" T="0.0736336"/>
      <pos A="0.14418" C="0.35582" G="0.285273" T="0.214727"/>
      <pos A="0.14418" C="0.567461" G="0.0736336" T="0.214727"/>
      <pos A="0.285273" C="0.285273" G="0.00308642" T="0.426366"/>
      <pos A="0.00308642" C="0.285273" G="0.35582" T="0.35582"/>
      <pos A="0.214727" C="0.35582" G="0.214727" T="0.214727"/>
      <pos A="0.285273" C="0.0736336" G="0.214727" T="0.426366"/>
      <pos A="0.0736336" C="0.00308642" G="0.638007" T="0.285273"/>
      <pos A="0.35582" C="0.0736336" G="0.0736336" T="0.496914"/>
      <pos A="0.0736336" C="0.00308642" G="0.426366" T="0.496914"/>
      <pos A="0.0736336" C="0.567461" G="0.14418" T="0.214727"/>
      <pos A="0.14418" C="0.285273" G="0.00308642" T="0.567461"/>
      <pos A="0.14418" C="0.35582" G="0.214727" T="0.285273"/>
      <pos A="0.35582" C="0.14418" G="0.214727" T="0.285273"/>
      <pos A="0.285273" C="0.214727" G="0.35582" T="0.14418"/>
      <pos A="0.285273" C="0.214727" G="0.214727" T="0.285273"/>
      <pos A="0.0736336" C="0.0736336" G="0.285273" T="0.567461"/>
      <pos A="0.214727" C="0.426366" G="0.214727" T="0.14418"/>
      <pos A="0.14418" C="0.567461" G="0.14418" T="0.14418"/>
      <pos A="0.35582" C="0.0736336" G="0.35582" T="0.214727"/>
      <pos A="0.214727" C="0.426366" G="0.35582" T="0.00308642"/>
      <pos A="0.567461" C="0.0736336" G="0.00308642" T="0.35582"/>
      <pos A="0.214727" C="0.214727" G="0.214727" T="0.35582"/>
      <pos A="0.0736336" C="0.35582" G="0.285273" T="0.285273"/>
      <pos A="0.35582" C="0.35582" G="0.214727" T="0.0736336"/>
      <pos A="0.567461" C="0.214727" G="0.14418" T="0.0736336"/>
      <pos A="0.0736336" C="0.35582" G="0.285273" T="0.285273"/>
      <pos A="0.0736336" C="0.285273" G="0.285273" T="0.35582"/>
      <pos A="0.214727" C="0.14418" G="0.285273" T="0.35582"/>
      <pos A="0.214727" C="0.35582" G="0.14418" T="0.285273"/>
      <pos A="0.214727" C="0.14418" G="0.285273" T="0.35582"/>
      <pos A="0.0736336" C="0.35582" G="0.14418" T="0.426366"/>
    </motif>
    <motif db="0" id="M84" alt="O84" length="40" nsites="8" evalue="1.3e-003">
      <pos A="0.0501175" C="0.0971486" G="0.332304" T="0.52043"/>
      <pos A="0.379335" C="0.285273" G="0.0971486" T="0.238242"/>
      <pos A="0.14418" C="0.52043" G="0.332304" T="0.00308642"/>
      <pos A="0.473398" C="0.0971486" G="0.0971486" T="0.332304"/>
      <pos A="0.0501175" C="0.285273" G="0.426366" T="0.238242"/>
      <pos A="0.52043" C="0.191211" G="0.0501175" T="0.238242"/>
      <pos A="0.14418" C="0.285273" G="0.14418" T="0.426366"/>
      <pos A="0.332304" C="0.191211" G="0.191211" T="0.285273"/>
      <pos A="0.332304" C="0.0501175" G="0.332304" T="0.285273"/>
      <pos A="0.379335" C="0.14418" G="0.379335" T="0.0971486"/>
      <pos A="0.332304" C="0.238242" G="0.14418" T="0.285273"/>
      <pos A="0.191211" C="0.238242" G="0.14418" T="0.426366"/>
      <pos A="0.14418" C="0.285273" G="0.238242" T="0.332304"/>
      <pos A="0.285273" C="0.14418" G="0.426366" T="0.14418"/>
      <pos A="0.379335" C="0.332304" G="0.191211" T="0.0971486"/>
      <pos A="0.426366" C="0.191211" G="0.285273" T="0.0971486"/>
      <pos A="0.14418" C="0.14418" G="0.426366" T="0.285273"/>
      <pos A="0.614492" C="0.0501175" G="0.14418" T="0.191211"/>
      <pos A="0.191211" C="0.379335" G="0.191211" T="0.238242"/>
      <pos A="0.332304" C="0.191211" G="0.0971486" T="0.379335"/>
      <pos A="0.191211" C="0.52043" G="0.0501175" T="0.238242"/>
      <pos A="0.426366" C="0.0971486" G="0.0501175" T="0.426366"/>
      <pos A="0.191211" C="0.285273" G="0.426366" T="0.0971486"/>
      <pos A="0.426366" C="0.191211" G="0.285273" T="0.0971486"/>
      <pos A="0.0971486" C="0.14418" G="0.285273" T="0.473398"/>
      <pos A="0.379335" C="0.238242" G="0.0971486" T="0.285273"/>
      <pos A="0.14418" C="0.379335" G="0.0971486" T="0.379335"/>
      <pos A="0.0971486" C="0.332304" G="0.00308642" T="0.567461"/>
      <pos A="0.14418" C="0.238242" G="0.0501175" T="0.567461"/>
      <pos A="0.285273" C="0.14418" G="0.473398" T="0.0971486"/>
      <pos A="0.238242" C="0.332304" G="0.191211" T="0.238242"/>
      <pos A="0.285273" C="0.238242" G="0.0501175" T="0.426366"/>
      <pos A="0.379335" C="0.285273" G="0.0501175" T="0.285273"/>
      <pos A="0.473398" C="0.191211" G="0.191211" T="0.14418"/>
      <pos A="0.285273" C="0.285273" G="0.0501175" T="0.379335"/>
      <pos A="0.14418" C="0.191211" G="0.52043" T="0.14418"/>
      <pos A="0.238242" C="0.238242" G="0.379335" T="0.14418"/>
      <pos A="0.0971486" C="0.285273" G="0.191211" T="0.426366"/>
      <pos A="0.191211" C="0.14418" G="0.426366" T="0.238242"/>
      <pos A="0.52043" C="0.00308642" G="0.0501175" T="0.426366"/>
    </motif>
    <motif db="0" id="M85" alt="O85" length="40" nsites="8" evalue="1.3e-003">
      <pos A="0.314977" C="0.211013" G="0.211013" T="0.262996"/>
      <pos A="0.211013" C="0.282489" G="0.217511" T="0.288987"/>
      <pos A="0.224009" C="0.224009" G="0.185023" T="0.366959"/>
      <pos A="0.178525" C="0.178525" G="0.217511" T="0.425439"/>
      <pos A="0.256498" C="0.172028" G="0.347466" T="0.224009"/>
      <pos A="0.185023" C="0.288987" G="0.321475" T="0.204516"/>
      <pos A="0.327972" C="0.314977" G="0.126543" T="0.230507"/>
      <pos A="0.275991" C="0.275991" G="0.19152" T="0.256498"/>
      <pos A="0.139539" C="0.237004" G="0.295484" T="0.327972"/>
      <pos A="0.360461" C="0.185023" G="0.224009" T="0.230507"/>
      <pos A="0.301982" C="0.444931" G="0.19152" T="0.0615664"/>
      <pos A="0.379955" C="0.146037" G="0.074561" T="0.399448"/>
      <pos A="0.237004" C="0.224009" G="0.373457" T="0.16553"/>
      <pos A="0.30848" C="0.237004" G="0.211013" T="0.243502"/>
      <pos A="0.159032" C="0.262996" G="0.256498" T="0.321475"/>
      <pos A="0.340968" C="0.269493" G="0.126543" T="0.262996"/>
      <pos A="0.262996" C="0.262996" G="0.178525" T="0.295484"/>
      <pos A="0.347466" C="0.25" G="0.217511" T="0.185023"/>
      <pos A="0.256498" C="0.301982" G="0.243502" T="0.198018"/>
      <pos A="0.321475" C="0.204516" G="0.217511" T="0.256498"/>
      <pos A="0.340968" C="0.159032" G="0.321475" T="0.178525"/>
      <pos A="0.386452" C="0.198018" G="0.198018" T="0.217511"/>
      <pos A="0.353963" C="0.204516" G="0.204516" T="0.237004"/>
      <pos A="0.198018" C="0.133041" G="0.373457" T="0.295484"/>
      <pos A="0.159032" C="0.224009" G="0.204516" T="0.412443"/>
      <pos A="0.172028" C="0.224009" G="0.19152" T="0.412443"/>
      <pos A="0.282489" C="0.243502" G="0.224009" T="0.25"/>
      <pos A="0.100552" C="0.282489" G="0.275991" T="0.340968"/>
      <pos A="0.237004" C="0.321475" G="0.16553" T="0.275991"/>
      <pos A="0.243502" C="0.288987" G="0.275991" T="0.19152"/>
      <pos A="0.327972" C="0.33447" G="0.282489" T="0.0550686"/>
      <pos A="0.568388" C="0.0680632" G="0.0615664" T="0.301982"/>
      <pos A="0.230507" C="0.133041" G="0.451429" T="0.185023"/>
      <pos A="0.120045" C="0.314977" G="0.321475" T="0.243502"/>
      <pos A="0.172028" C="0.262996" G="0.139539" T="0.425439"/>
      <pos A="0.269493" C="0.198018" G="0.243502" T="0.288987"/>
      <pos A="0.243502" C="0.30848" G="0.230507" T="0.217511"/>
      <pos A="0.243502" C="0.19152" G="0.30848" T="0.256498"/>
      <pos A="0.412443" C="0.256498" G="0.25" T="0.0810588"/>
      <pos A="0.25" C="0.159032" G="0.19152" T="0.399448"/>
    </motif>
    <motif db="0" id="M86" alt="O86" length="40" nsites="8" evalue="1.3e-003">
      <pos A="0.16553" C="0.256498" G="0.347466" T="0.230507"/>
      <pos A="0.288987" C="0.269493" G="0.243502" T="0.198018"/>
      <pos A="0.490416" C="0.19152" G="0.0420731" T="0.275991"/>
      <pos A="0.185023" C="0.282489" G="0.224009" T="0.30848"/>
      <pos A="0.178525" C="0.146037" G="0.19152" T="0.483918"/>
      <pos A="0.25" C="0.275991" G="0.25" T="0.224009"/>
      <pos A="0.275991" C="0.113548" G="0.172028" T="0.438434"/>
      <pos A="0.237004" C="0.204516" G="0.340968" T="0.217511"/>
      <pos A="0.282489" C="0.204516" G="0.204516" T="0.30848"/>
      <pos A="0.211013" C="0.327972" G="0.262996" T="0.198018"/>
      <pos A="0.288987" C="0.262996" G="0.33447" T="0.113548"/>
      <pos A="0.340968" C="0.224009" G="0.133041" T="0.301982"/>
      <pos A="0.224009" C="0.288987" G="0.217511" T="0.269493"/>
      <pos A="0.139539" C="0.25" G="0.243502" T="0.366959"/>
      <pos A="0.39295" C="0.178525" G="0.139539" T="0.288987"/>
      <pos A="0.113548" C="0.224009" G="0.353963" T="0.30848"/>
      <pos A="0.152534" C="0.16553" G="0.275991" T="0.405946"/>
      <pos A="0.204516" C="0.386452" G="0.0615664" T="0.347466"/>
      <pos A="0.431937" C="0.198018" G="0.230507" T="0.139539"/>
      <pos A="0.269493" C="0.275991" G="0.243502" T="0.211013"/>
      <pos A="0.360461" C="0.211013" G="0.185023" T="0.243502"/>
      <pos A="0.243502" C="0.237004" G="0.282489" T="0.237004"/>
      <pos A="0.269493" C="0.217511" G="0.224009" T="0.288987"/>
      <pos A="0.275991" C="0.198018" G="0.269493" T="0.256498"/>
      <pos A="0.185023" C="0.301982" G="0.282489" T="0.230507"/>
      <pos A="0.269493" C="0.295484" G="0.288987" T="0.146037"/>
      <pos A="0.19152" C="0.288987" G="0.314977" T="0.204516"/>
      <pos A="0.516407" C="0.100552" G="0.126543" T="0.256498"/>
      <pos A="0.418941" C="0.25" G="0.243502" T="0.0875565"/>
      <pos A="0.230507" C="0.10705" G="0.321475" T="0.340968"/>
      <pos A="0.139539" C="0.314977" G="0.295484" T="0.25"/>
      <pos A="0.256498" C="0.217511" G="0.10705" T="0.418941"/>
      <pos A="0.152534" C="0.204516" G="0.353963" T="0.288987"/>
      <pos A="0.295484" C="0.360461" G="0.172028" T="0.172028"/>
      <pos A="0.256498" C="0.360461" G="0.16553" T="0.217511"/>
      <pos A="0.288987" C="0.19152" G="0.269493" T="0.25"/>
      <pos A="0.275991" C="0.146037" G="0.275991" T="0.301982"/>
      <pos A="0.10705" C="0.217511" G="0.366959" T="0.30848"/>
      <pos A="0.288987" C="0.217511" G="0.0810588" T="0.412443"/>
      <pos A="0.347466" C="0.25" G="0.224009" T="0.178525"/>
    </motif>
    <motif db="0" id="M87" alt="O87" length="40" nsites="8" evalue="1.3e-003">
      <pos A="0.288987" C="0.25" G="0.217511" T="0.243502"/>
      <pos A="0.39295" C="0.211013" G="0.25" T="0.146037"/>
      <pos A="0.230507" C="0.340968" G="0.211013" T="0.217511"/>
      <pos A="0.353963" C="0.139539" G="0.230507" T="0.275991"/>
      <pos A="0.243502" C="0.0940543" G="0.243502" T="0.418941"/>
      <pos A="0.139539" C="0.366959" G="0.256498" T="0.237004"/>
      <pos A="0.172028" C="0.39295" G="0.126543" T="0.30848"/>
      <pos A="0.224009" C="0.282489" G="0.204516" T="0.288987"/>
      <pos A="0.33447" C="0.211013" G="0.275991" T="0.178525"/>
      <pos A="0.262996" C="0.301982" G="0.30848" T="0.126543"/>
      <pos A="0.30848" C="0.256498" G="0.178525" T="0.256498"/>
      <pos A="0.211013" C="0.327972" G="0.198018" T="0.262996"/>
      <pos A="0.275991" C="0.295484" G="0.256498" T="0.172028"/>
      <pos A="0.19152" C="0.243502" G="0.0810588" T="0.483918"/>
      <pos A="0.282489" C="0.139539" G="0.256498" T="0.321475"/>
      <pos A="0.185023" C="0.224009" G="0.301982" T="0.288987"/>
      <pos A="0.282489" C="0.159032" G="0.269493" T="0.288987"/>
      <pos A="0.262996" C="0.211013" G="0.256498" T="0.269493"/>
      <pos A="0.19152" C="0.412443" G="0.0875565" T="0.30848"/>
      <pos A="0.139539" C="0.159032" G="0.172028" T="0.529402"/>
      <pos A="0.360461" C="0.146037" G="0.243502" T="0.25"/>
      <pos A="0.275991" C="0.217511" G="0.30848" T="0.198018"/>
      <pos A="0.431937" C="0.211013" G="0.178525" T="0.178525"/>
      <pos A="0.321475" C="0.120045" G="0.275991" T="0.282489"/>
      <pos A="0.353963" C="0.314977" G="0.133041" T="0.198018"/>
      <pos A="0.224009" C="0.211013" G="0.19152" T="0.373457"/>
      <pos A="0.33447" C="0.19152" G="0.262996" T="0.211013"/>
      <pos A="0.230507" C="0.126543" G="0.282489" T="0.360461"/>
      <pos A="0.275991" C="0.275991" G="0.314977" T="0.133041"/>
      <pos A="0.243502" C="0.386452" G="0.275991" T="0.0940543"/>
      <pos A="0.224009" C="0.237004" G="0.230507" T="0.30848"/>
      <pos A="0.30848" C="0.256498" G="0.405946" T="0.0290775"/>
      <pos A="0.360461" C="0.230507" G="0.211013" T="0.198018"/>
      <pos A="0.269493" C="0.224009" G="0.185023" T="0.321475"/>
      <pos A="0.224009" C="0.262996" G="0.269493" T="0.243502"/>
      <pos A="0.185023" C="0.152534" G="0.262996" T="0.399448"/>
      <pos A="0.25" C="0.224009" G="0.120045" T="0.405946"/>
      <pos A="0.16553" C="0.224009" G="0.282489" T="0.327972"/>
      <pos A="0.185023" C="0.269493" G="0.33447" T="0.211013"/>
      <pos A="0.30848" C="0.178525" G="0.204516" T="0.30848"/>
    </motif>
    <motif db="0" id="M88" alt="O88" length="40" nsites="8" evalue="1.3e-003">
      <pos A="0.340968" C="0.301982" G="0.113548" T="0.243502"/>
      <pos A="0.256498" C="0.295484" G="0.139539" T="0.30848"/>
      <pos A="0.243502" C="0.217511" G="0.230507" T="0.30848"/>
      <pos A="0.217511" C="0.152534" G="0.340968" T="0.288987"/>
      <pos A="0.224009" C="0.275991" G="0.360461" T="0.139539"/>
      <pos A="0.431937" C="0.16553" G="0.126543" T="0.275991"/>
      <pos A="0.198018" C="0.327972" G="0.33447" T="0.139539"/>
      <pos A="0.353963" C="0.198018" G="0.133041" T="0.314977"/>
      <pos A="0.353963" C="0.288987" G="0.178525" T="0.178525"/>
      <pos A="0.224009" C="0.25" G="0.25" T="0.275991"/>
      <pos A="0.172028" C="0.262996" G="0.340968" T="0.224009"/>
      <pos A="0.30848" C="0.379955" G="0.10705" T="0.204516"/>
      <pos A="0.379955" C="0.198018" G="0.146037" T="0.275991"/>
      <pos A="0.340968" C="0.126543" G="0.275991" T="0.256498"/>
      <pos A="0.217511" C="0.224009" G="0.230507" T="0.327972"/>
      <pos A="0.139539" C="0.19152" G="0.288987" T="0.379955"/>
      <pos A="0.243502" C="0.16553" G="0.178525" T="0.412443"/>
      <pos A="0.301982" C="0.269493" G="0.217511" T="0.211013"/>
      <pos A="0.0875565" C="0.211013" G="0.269493" T="0.431937"/>
      <pos A="0.269493" C="0.185023" G="0.379955" T="0.16553"/>
      <pos A="0.269493" C="0.275991" G="0.185023" T="0.269493"/>
      <pos A="0.360461" C="0.386452" G="0.139539" T="0.113548"/>
      <pos A="0.288987" C="0.217511" G="0.256498" T="0.237004"/>
      <pos A="0.204516" C="0.314977" G="0.243502" T="0.237004"/>
      <pos A="0.224009" C="0.19152" G="0.25" T="0.33447"/>
      <pos A="0.295484" C="0.282489" G="0.185023" T="0.237004"/>
      <pos A="0.178525" C="0.152534" G="0.256498" T="0.412443"/>
      <pos A="0.204516" C="0.120045" G="0.399448" T="0.275991"/>
      <pos A="0.444931" C="0.178525" G="0.0680632" T="0.30848"/>
      <pos A="0.146037" C="0.237004" G="0.366959" T="0.25"/>
      <pos A="0.269493" C="0.347466" G="0.126543" T="0.256498"/>
      <pos A="0.425439" C="0.301982" G="0.0615664" T="0.211013"/>
      <pos A="0.230507" C="0.301982" G="0.282489" T="0.185023"/>
      <pos A="0.269493" C="0.327972" G="0.230507" T="0.172028"/>
      <pos A="0.262996" C="0.178525" G="0.146037" T="0.412443"/>
      <pos A="0.269493" C="0.185023" G="0.347466" T="0.198018"/>
      <pos A="0.301982" C="0.146037" G="0.360461" T="0.19152"/>
      <pos A="0.172028" C="0.230507" G="0.33447" T="0.262996"/>
      <pos A="0.217511" C="0.224009" G="0.243502" T="0.314977"/>
      <pos A="0.204516" C="0.204516" G="0.19152" T="0.399448"/>
    </motif>
    <motif db="0" id="M9" alt="O9" length="40" nsites="8" evalue="1.3e-003">
      <pos A="0.25" C="0.167696" G="0.25" T="0.332304"/>
      <pos A="0.00308642" C="0.414609" G="0.167696" T="0.414609"/>
      <pos A="0.579218" C="0.332304" G="0.0853906" T="0.00308642"/>
      <pos A="0.167696" C="0.167696" G="0.332304" T="0.332304"/>
      <pos A="0.167696" C="0.496914" G="0.167696" T="0.167696"/>
      <pos A="0.00308642" C="0.25" G="0.496914" T="0.25"/>
      <pos A="0.25" C="0.414609" G="0.25" T="0.0853906"/>
      <pos A="0.0853906" C="0.332304" G="0.25" T="0.332304"/>
      <pos A="0.0853906" C="0.908437" G="0.00308642" T="0.00308642"/>
      <pos A="0.00308642" C="0.661523" G="0.00308642" T="0.332304"/>
      <pos A="0.496914" C="0.0853906" G="0.0853906" T="0.332304"/>
      <pos A="0.332304" C="0.25" G="0.414609" T="0.00308642"/>
      <pos A="0.414609" C="0.167696" G="0.332304" T="0.0853906"/>
      <pos A="0.332304" C="0.25" G="0.414609" T="0.00308642"/>
      <pos A="0.167696" C="0.661523" G="0.00308642" T="0.167696"/>
      <pos A="0.25" C="0.414609" G="0.25" T="0.0853906"/>
      <pos A="0.332304" C="0.167696" G="0.167696" T="0.332304"/>
      <pos A="0.167696" C="0.414609" G="0.25" T="0.167696"/>
      <pos A="0.579218" C="0.0853906" G="0.167696" T="0.167696"/>
      <pos A="0.496914" C="0.25" G="0.00308642" T="0.25"/>
      <pos A="0.414609" C="0.00308642" G="0.0853906" T="0.496914"/>
      <pos A="0.496914" C="0.0853906" G="0.0853906" T="0.332304"/>
      <pos A="0.496914" C="0.167696" G="0.167696" T="0.167696"/>
      <pos A="0.25" C="0.0853906" G="0.0853906" T="0.579218"/>
      <pos A="0.414609" C="0.167696" G="0.167696" T="0.25"/>
      <pos A="0.0853906" C="0.332304" G="0.414609" T="0.167696"/>
      <pos A="0.332304" C="0.414609" G="0.00308642" T="0.25"/>
      <pos A="0.25" C="0.414609" G="0.00308642" T="0.332304"/>
      <pos A="0.25" C="0.0853906" G="0.0853906" T="0.579218"/>
      <pos A="0.25" C="0.00308642" G="0.25" T="0.496914"/>
      <pos A="0.00308642" C="0.167696" G="0.414609" T="0.414609"/>
      <pos A="0.332304" C="0.332304" G="0.00308642" T="0.332304"/>
      <pos A="0.579218" C="0.0853906" G="0.0853906" T="0.25"/>
      <pos A="0.579218" C="0.00308642" G="0.25" T="0.167696"/>
      <pos A="0.414609" C="0.25" G="0.25" T="0.0853906"/>
      <pos A="0.167696" C="0.332304" G="0.167696" T="0.332304"/>
      <pos A="0.414609" C="0.332304" G="0.0853906" T="0.167696"/>
      <pos A="0.25" C="0.0853906" G="0.167696" T="0.496914"/>
      <pos A="0.00308642" C="0.332304" G="0.496914" T="0.167696"/>
      <pos A="0.25" C="0.25" G="0.25" T="0.25"/>
    </motif>
    <motif db="0" id="M90" alt="O90" length="40" nsites="8" evalue="1.3e-003">
      <pos A="0.00308642" C="0.00308642" G="0.00308642" T="0.990741"/>
      <pos A="0.00308642" C="0.00308642" G="0.00308642" T="0.990741"/>
      <pos A="0.00308642" C="0.00308642" G="0.00308642" T="0.990741"/>
      <pos A="0.00308642" C="0.00308642" G="0.990741" T="0.00308642"/>
      <pos A="0.00308642" C="0.00308642" G="0.990741" T="0.00308642"/>
      <pos A="0.00308642" C="0.990741" G="0.00308642" T="0.00308642"/>
      <pos A="0.00308642" C="0.00308642" G="0.00308642" T="0.990741"/>
      <pos A="0.00308642" C="0.00308642" G="0.00308642" T="0.990741"/>
      <pos A="0.990741" C="0.00308642" G="0.00308642" T="0.00308642"/>
      <pos A="0.00308642" C="0.00308642" G="0.990741" T="0.00308642"/>
      <pos A="0.00308642" C="0.00308642" G="0.990741" T="0.00308642"/>
      <pos A="0.00308642" C="0.00308642" G="0.00308642" T="0.990741"/>
      <pos A="0.990741" C="0.00308642" G="0.00308642" T="0.00308642"/>
      <pos A="0.990741" C="0.00308642" G="0.00308642" T="0.00308642"/>
      <pos A="0.00308642" C="0.990741" G="0.00308642" T="0.00308642"/>
      <pos A="0.990741" C="0.00308642" G="0.00308642" T="0.00308642"/>
      <pos A="0.990741" C="0.00308642" G="0.00308642" T="0.00308642"/>
      <pos A="0.990741" C="0.00308642" G="0.00308642" T="0.00308642"/>
      <pos A="0.00308642" C="0.990741" G="0.00308642" T="0.00308642"/>
      <pos A="0.990741" C="0.00308642" G="0.00308642" T="0.00308642"/>
      <pos A="0.00308642" C="0.990741" G="0.00308642" T="0.00308642"/>
      <pos A="0.00308642" C="0.990741" G="0.00308642" T="0.00308642"/>
      <pos A="0.00308642" C="0.990741" G="0.00308642" T="0.00308642"/>
      <pos A="0.00308642" C="0.00308642" G="0.00308642" T="0.990741"/>
      <pos A="0.00308642" C="0.00308642" G="0.00308642" T="0.990741"/>
      <pos A="0.00308642" C="0.00308642" G="0.00308642" T="0.990741"/>
      <pos A="0.00308642" C="0.990741" G="0.00308642" T="0.00308642"/>
      <pos A="0.00308642" C="0.00308642" G="0.990741" T="0.00308642"/>
      <pos A="0.990741" C="0.00308642" G="0.00308642" T="0.00308642"/>
      <pos A="0.990741" C="0.00308642" G="0.00308642" T="0.00308642"/>
      <pos A="0.990741" C="0.00308642" G="0.00308642" T="0.00308642"/>
      <pos A="0.00308642" C="0.990741" G="0.00308642" T="0.00308642"/>
      <pos A="0.990741" C="0.00308642" G="0.00308642" T="0.00308642"/>
      <pos A="0.00308642" C="0.00308642" G="0.00308642" T="0.990741"/>
      <pos A="0.00308642" C="0.00308642" G="0.990741" T="0.00308642"/>
      <pos A="0.990741" C="0.00308642" G="0.00308642" T="0.00308642"/>
      <pos A="0.00308642" C="0.990741" G="0.00308642" T="0.00308642"/>
      <pos A="0.00308642" C="0.990741" G="0.00308642" T="0.00308642"/>
      <pos A="0.00308642" C="0.00308642" G="0.00308642" T="0.990741"/>
      <pos A="0.990741" C="0.00308642" G="0.00308642" T="0.00308642"/>
    </motif>
    <motif db="0" id="M91" alt="O91" length="40" nsites="8" evalue="1.3e-003">
      <pos A="0.25" C="0.19513" G="0.140261" T="0.414609"/>
      <pos A="0.167696" C="0.19513" G="0.222565" T="0.414609"/>
      <pos A="0.167696" C="0.277435" G="0.25" T="0.30487"/>
      <pos A="0.25" C="0.30487" G="0.112826" T="0.332304"/>
      <pos A="0.167696" C="0.167696" G="0.332304" T="0.332304"/>
      <pos A="0.19513" C="0.112826" G="0.442043" T="0.25"/>
      <pos A="0.524349" C="0.0853906" G="0.30487" T="0.0853906"/>
      <pos A="0.277435" C="0.167696" G="0.524349" T="0.0305215"/>
      <pos A="0.277435" C="0.30487" G="0.25" T="0.167696"/>
      <pos A="0.277435" C="0.25" G="0.222565" T="0.25"/>
      <pos A="0.469479" C="0.414609" G="0.0853906" T="0.0305215"/>
      <pos A="0.414609" C="0.140261" G="0.112826" T="0.332304"/>
      <pos A="0.0853906" C="0.0853906" G="0.277435" T="0.551784"/>
      <pos A="0.277435" C="0.0579565" G="0.359739" T="0.30487"/>
      <pos A="0.0853906" C="0.359739" G="0.167696" T="0.387174"/>
      <pos A="0.25" C="0.332304" G="0.140261" T="0.277435"/>
      <pos A="0.30487" C="0.222565" G="0.112826" T="0.359739"/>
      <pos A="0.167696" C="0.387174" G="0.167696" T="0.277435"/>
      <pos A="0.30487" C="0.469479" G="0.112826" T="0.112826"/>
      <pos A="0.387174" C="0.0853906" G="0.0579565" T="0.469479"/>
      <pos A="0.167696" C="0.222565" G="0.387174" T="0.222565"/>
      <pos A="0.167696" C="0.222565" G="0.277435" T="0.332304"/>
      <pos A="0.30487" C="0.277435" G="0.19513" T="0.222565"/>
      <pos A="0.222565" C="0.359739" G="0.19513" T="0.222565"/>
      <pos A="0.30487" C="0.30487" G="0.30487" T="0.0853906"/>
      <pos A="0.25" C="0.332304" G="0.140261" T="0.277435"/>
      <pos A="0.414609" C="0.222565" G="0.112826" T="0.25"/>
      <pos A="0.222565" C="0.25" G="0.25" T="0.277435"/>
      <pos A="0.222565" C="0.112826" G="0.19513" T="0.469479"/>
      <pos A="0.25" C="0.0579565" G="0.524349" T="0.167696"/>
      <pos A="0.359739" C="0.30487" G="0.112826" T="0.222565"/>
      <pos A="0.167696" C="0.359739" G="0.0853906" T="0.387174"/>
      <pos A="0.112826" C="0.414609" G="0.19513" T="0.277435"/>
      <pos A="0.332304" C="0.222565" G="0.140261" T="0.30487"/>
      <pos A="0.359739" C="0.167696" G="0.25" T="0.222565"/>
      <pos A="0.524349" C="0.0579565" G="0.0853906" T="0.332304"/>
      <pos A="0.332304" C="0.0579565" G="0.277435" T="0.332304"/>
      <pos A="0.167696" C="0.19513" G="0.19513" T="0.442043"/>
      <pos A="0.19513" C="0.469479" G="0.222565" T="0.112826"/>
      <pos A="0.0853906" C="0.387174" G="0.30487" T="0.222565"/>
    </motif>
    <motif db="0" id="M92" alt="O92" length="40" nsites="8" evalue="1.3e-003">
      <pos A="0.230507" C="0.386452" G="0.269493" T="0.113548"/>
      <pos A="0.178525" C="0.152534" G="0.198018" T="0.470922"/>
      <pos A="0.256498" C="0.198018" G="0.25" T="0.295484"/>
      <pos A="0.159032" C="0.230507" G="0.275991" T="0.33447"/>
      <pos A="0.178525" C="0.366959" G="0.230507" T="0.224009"/>
      <pos A="0.360461" C="0.25" G="0.113548" T="0.275991"/>
      <pos A="0.198018" C="0.301982" G="0.269493" T="0.230507"/>
      <pos A="0.237004" C="0.172028" G="0.269493" T="0.321475"/>
      <pos A="0.444931" C="0.230507" G="0.159032" T="0.16553"/>
      <pos A="0.269493" C="0.204516" G="0.314977" T="0.211013"/>
      <pos A="0.10705" C="0.243502" G="0.438434" T="0.211013"/>
      <pos A="0.353963" C="0.230507" G="0.152534" T="0.262996"/>
      <pos A="0.19152" C="0.30848" G="0.172028" T="0.327972"/>
      <pos A="0.373457" C="0.243502" G="0.113548" T="0.269493"/>
      <pos A="0.237004" C="0.217511" G="0.275991" T="0.269493"/>
      <pos A="0.301982" C="0.178525" G="0.269493" T="0.25"/>
      <pos A="0.237004" C="0.282489" G="0.19152" T="0.288987"/>
      <pos A="0.301982" C="0.314977" G="0.204516" T="0.178525"/>
      <pos A="0.288987" C="0.133041" G="0.16553" T="0.412443"/>
      <pos A="0.243502" C="0.211013" G="0.321475" T="0.224009"/>
      <pos A="0.379955" C="0.152534" G="0.172028" T="0.295484"/>
      <pos A="0.178525" C="0.373457" G="0.237004" T="0.211013"/>
      <pos A="0.275991" C="0.204516" G="0.19152" T="0.327972"/>
      <pos A="0.224009" C="0.243502" G="0.321475" T="0.211013"/>
      <pos A="0.340968" C="0.224009" G="0.269493" T="0.16553"/>
      <pos A="0.224009" C="0.172028" G="0.347466" T="0.256498"/>
      <pos A="0.295484" C="0.178525" G="0.159032" T="0.366959"/>
      <pos A="0.282489" C="0.321475" G="0.295484" T="0.100552"/>
      <pos A="0.211013" C="0.33447" G="0.126543" T="0.327972"/>
      <pos A="0.256498" C="0.237004" G="0.217511" T="0.288987"/>
      <pos A="0.074561" C="0.25" G="0.288987" T="0.386452"/>
      <pos A="0.185023" C="0.217511" G="0.321475" T="0.275991"/>
      <pos A="0.217511" C="0.16553" G="0.152534" T="0.464425"/>
      <pos A="0.33447" C="0.198018" G="0.178525" T="0.288987"/>
      <pos A="0.295484" C="0.0485709" G="0.470922" T="0.185023"/>
      <pos A="0.327972" C="0.224009" G="0.243502" T="0.204516"/>
      <pos A="0.412443" C="0.256498" G="0.120045" T="0.211013"/>
      <pos A="0.217511" C="0.327972" G="0.198018" T="0.256498"/>
      <pos A="0.30848" C="0.321475" G="0.25" T="0.120045"/>
      <pos A="0.373457" C="0.146037" G="0.25" T="0.230507"/>
    </motif>
    <motif db="0" id="M93" alt="O93" length="40" nsites="8" evalue="1.3e-003">
      <pos A="0.431937" C="0.198018" G="0.19152" T="0.178525"/>
      <pos A="0.217511" C="0.178525" G="0.373457" T="0.230507"/>
      <pos A="0.33447" C="0.373457" G="0.139539" T="0.152534"/>
      <pos A="0.386452" C="0.243502" G="0.126543" T="0.243502"/>
      <pos A="0.288987" C="0.204516" G="0.159032" T="0.347466"/>
      <pos A="0.275991" C="0.19152" G="0.353963" T="0.178525"/>
      <pos A="0.321475" C="0.19152" G="0.295484" T="0.19152"/>
      <pos A="0.360461" C="0.25" G="0.301982" T="0.0875565"/>
      <pos A="0.139539" C="0.30848" G="0.139539" T="0.412443"/>
      <pos A="0.217511" C="0.340968" G="0.288987" T="0.152534"/>
      <pos A="0.301982" C="0.256498" G="0.16553" T="0.275991"/>
      <pos A="0.211013" C="0.178525" G="0.25" T="0.360461"/>
      <pos A="0.275991" C="0.146037" G="0.198018" T="0.379955"/>
      <pos A="0.217511" C="0.113548" G="0.33447" T="0.33447"/>
      <pos A="0.178525" C="0.243502" G="0.30848" T="0.269493"/>
      <pos A="0.321475" C="0.321475" G="0.211013" T="0.146037"/>
      <pos A="0.327972" C="0.25" G="0.126543" T="0.295484"/>
      <pos A="0.185023" C="0.30848" G="0.146037" T="0.360461"/>
      <pos A="0.301982" C="0.243502" G="0.16553" T="0.288987"/>
      <pos A="0.269493" C="0.211013" G="0.178525" T="0.340968"/>
      <pos A="0.269493" C="0.0810588" G="0.386452" T="0.262996"/>
      <pos A="0.159032" C="0.224009" G="0.198018" T="0.418941"/>
      <pos A="0.262996" C="0.366959" G="0.10705" T="0.262996"/>
      <pos A="0.19152" C="0.288987" G="0.327972" T="0.19152"/>
      <pos A="0.19152" C="0.353963" G="0.211013" T="0.243502"/>
      <pos A="0.39295" C="0.16553" G="0.282489" T="0.159032"/>
      <pos A="0.321475" C="0.237004" G="0.243502" T="0.198018"/>
      <pos A="0.295484" C="0.262996" G="0.159032" T="0.282489"/>
      <pos A="0.301982" C="0.353963" G="0.217511" T="0.126543"/>
      <pos A="0.185023" C="0.217511" G="0.211013" T="0.386452"/>
      <pos A="0.211013" C="0.0940543" G="0.366959" T="0.327972"/>
      <pos A="0.230507" C="0.185023" G="0.366959" T="0.217511"/>
      <pos A="0.438434" C="0.198018" G="0.172028" T="0.19152"/>
      <pos A="0.295484" C="0.113548" G="0.25" T="0.340968"/>
      <pos A="0.139539" C="0.379955" G="0.211013" T="0.269493"/>
      <pos A="0.185023" C="0.262996" G="0.120045" T="0.431937"/>
      <pos A="0.405946" C="0.217511" G="0.204516" T="0.172028"/>
      <pos A="0.204516" C="0.314977" G="0.146037" T="0.33447"/>
      <pos A="0.178525" C="0.269493" G="0.412443" T="0.139539"/>
      <pos A="0.237004" C="0.230507" G="0.256498" T="0.275991"/>
    </motif>
    <motif db="0" id="M94" alt="O94" length="40" nsites="8" evalue="1.3e-003">
      <pos A="0.00308642" C="0.496914" G="0.496914" T="0.00308642"/>
      <pos A="0.25" C="0.00308642" G="0.00308642" T="0.743827"/>
      <pos A="0.00308642" C="0.496914" G="0.496914" T="0.00308642"/>
      <pos A="0.496914" C="0.25" G="0.25" T="0.00308642"/>
      <pos A="0.25" C="0.00308642" G="0.496914" T="0.25"/>
      <pos A="0.00308642" C="0.25" G="0.25" T="0.496914"/>
      <pos A="0.496914" C="0.496914" G="0.00308642" T="0.00308642"/>
      <pos A="0.25" C="0.25" G="0.25" T="0.25"/>
      <pos A="0.25" C="0.00308642" G="0.496914" T="0.25"/>
      <pos A="0.496914" C="0.00308642" G="0.496914" T="0.00308642"/>
      <pos A="0.743827" C="0.00308642" G="0.25" T="0.00308642"/>
      <pos A="0.25" C="0.25" G="0.496914" T="0.00308642"/>
      <pos A="0.496914" C="0.496914" G="0.00308642" T="0.00308642"/>
      <pos A="0.743827" C="0.00308642" G="0.25" T="0.00308642"/>
      <pos A="0.25" C="0.25" G="0.496914" T="0.00308642"/>
      <pos A="0.496914" C="0.25" G="0.25" T="0.00308642"/>
      <pos A="0.00308642" C="0.990741" G="0.00308642" T="0.00308642"/>
      <pos A="0.496914" C="0.00308642" G="0.25" T="0.25"/>
      <pos A="0.00308642" C="0.25" G="0.25" T="0.496914"/>
      <pos A="0.25" C="0.25" G="0.25" T="0.25"/>
      <pos A="0.00308642" C="0.496914" G="0.496914" T="0.00308642"/>
      <pos A="0.496914" C="0.00308642" G="0.00308642" T="0.496914"/>
      <pos A="0.00308642" C="0.496914" G="0.25" T="0.25"/>
      <pos A="0.00308642" C="0.743827" G="0.25" T="0.00308642"/>
      <pos A="0.00308642" C="0.496914" G="0.00308642" T="0.496914"/>
      <pos A="0.25" C="0.25" G="0.25" T="0.25"/>
      <pos A="0.00308642" C="0.496914" G="0.496914" T="0.00308642"/>
      <pos A="0.00308642" C="0.496914" G="0.00308642" T="0.496914"/>
      <pos A="0.00308642" C="0.25" G="0.25" T="0.496914"/>
      <pos A="0.00308642" C="0.25" G="0.25" T="0.496914"/>
      <pos A="0.00308642" C="0.00308642" G="0.00308642" T="0.990741"/>
      <pos A="0.00308642" C="0.25" G="0.496914" T="0.25"/>
      <pos A="0.25" C="0.496914" G="0.25" T="0.00308642"/>
      <pos A="0.496914" C="0.496914" G="0.00308642" T="0.00308642"/>
      <pos A="0.00308642" C="0.25" G="0.00308642" T="0.743827"/>
      <pos A="0.25" C="0.00308642" G="0.743827" T="0.00308642"/>
      <pos A="0.00308642" C="0.496914" G="0.496914" T="0.00308642"/>
      <pos A="0.25" C="0.496914" G="0.25" T="0.00308642"/>
      <pos A="0.496914" C="0.496914" G="0.00308642" T="0.00308642"/>
      <pos A="0.496914" C="0.496914" G="0.00308642" T="0.00308642"/>
    </motif>
    <motif db="0" id="M95" alt="O95" length="40" nsites="8" evalue="1.3e-003">
      <pos A="0.129709" C="0.534901" G="0.104384" T="0.231006"/>
      <pos A="0.357629" C="0.281655" G="0.0790598" T="0.281655"/>
      <pos A="0.180358" C="0.155033" G="0.180358" T="0.484251"/>
      <pos A="0.180358" C="0.281655" G="0.30698" T="0.231006"/>
      <pos A="0.281655" C="0.231006" G="0.180358" T="0.30698"/>
      <pos A="0.205682" C="0.155033" G="0.332304" T="0.30698"/>
      <pos A="0.180358" C="0.155033" G="0.357629" T="0.30698"/>
      <pos A="0.30698" C="0.231006" G="0.0790598" T="0.382953"/>
      <pos A="0.231006" C="0.104384" G="0.458926" T="0.205682"/>
      <pos A="0.129709" C="0.256331" G="0.205682" T="0.408278"/>
      <pos A="0.155033" C="0.382953" G="0.180358" T="0.281655"/>
      <pos A="0.408278" C="0.104384" G="0.180358" T="0.30698"/>
      <pos A="0.231006" C="0.382953" G="0.382953" T="0.00308642"/>
      <pos A="0.231006" C="0.00308642" G="0.357629" T="0.408278"/>
      <pos A="0.205682" C="0.205682" G="0.332304" T="0.256331"/>
      <pos A="0.256331" C="0.30698" G="0.104384" T="0.332304"/>
      <pos A="0.281655" C="0.30698" G="0.104384" T="0.30698"/>
      <pos A="0.231006" C="0.104384" G="0.0790598" T="0.58555"/>
      <pos A="0.256331" C="0.205682" G="0.382953" T="0.155033"/>
      <pos A="0.357629" C="0.155033" G="0.205682" T="0.281655"/>
      <pos A="0.281655" C="0.281655" G="0.30698" T="0.129709"/>
      <pos A="0.104384" C="0.256331" G="0.180358" T="0.458926"/>
      <pos A="0.180358" C="0.104384" G="0.458926" T="0.256331"/>
      <pos A="0.332304" C="0.129709" G="0.30698" T="0.231006"/>
      <pos A="0.332304" C="0.231006" G="0.408278" T="0.0284109"/>
      <pos A="0.231006" C="0.104384" G="0.180358" T="0.484251"/>
      <pos A="0.458926" C="0.281655" G="0.104384" T="0.155033"/>
      <pos A="0.30698" C="0.0790598" G="0.231006" T="0.382953"/>
      <pos A="0.256331" C="0.180358" G="0.231006" T="0.332304"/>
      <pos A="0.332304" C="0.357629" G="0.231006" T="0.0790598"/>
      <pos A="0.129709" C="0.205682" G="0.58555" T="0.0790598"/>
      <pos A="0.231006" C="0.231006" G="0.382953" T="0.155033"/>
      <pos A="0.357629" C="0.180358" G="0.205682" T="0.256331"/>
      <pos A="0.0537353" C="0.281655" G="0.357629" T="0.30698"/>
      <pos A="0.332304" C="0.104384" G="0.231006" T="0.332304"/>
      <pos A="0.205682" C="0.281655" G="0.180358" T="0.332304"/>
      <pos A="0.180358" C="0.509576" G="0.205682" T="0.104384"/>
      <pos A="0.104384" C="0.205682" G="0.180358" T="0.509576"/>
      <pos A="0.129709" C="0.332304" G="0.231006" T="0.30698"/>
      <pos A="0.30698" C="0.231006" G="0.0790598" T="0.382953"/>
    </motif>
    <motif db="0" id="M96" alt="O96" length="40" nsites="8" evalue="1.3e-003">
      <pos A="0.25" C="0.00308642" G="0.00308642" T="0.743827"/>
      <pos A="0.743827" C="0.00308642" G="0.25" T="0.00308642"/>
      <pos A="0.00308642" C="0.743827" G="0.00308642" T="0.25"/>
      <pos A="0.496914" C="0.00308642" G="0.25" T="0.25"/>
      <pos A="0.496914" C="0.25" G="0.00308642" T="0.25"/>
      <pos A="0.25" C="0.496914" G="0.00308642" T="0.25"/>
      <pos A="0.743827" C="0.00308642" G="0.00308642" T="0.25"/>
      <pos A="0.25" C="0.25" G="0.496914" T="0.00308642"/>
      <pos A="0.990741" C="0.00308642" G="0.00308642" T="0.00308642"/>
      <pos A="0.00308642" C="0.00308642" G="0.25" T="0.743827"/>
      <pos A="0.25" C="0.25" G="0.25" T="0.25"/>
      <pos A="0.25" C="0.25" G="0.25" T="0.25"/>
      <pos A="0.00308642" C="0.496914" G="0.496914" T="0.00308642"/>
      <pos A="0.496914" C="0.00308642" G="0.496914" T="0.00308642"/>
      <pos A="0.496914" C="0.25" G="0.25" T="0.00308642"/>
      <pos A="0.25" C="0.00308642" G="0.00308642" T="0.743827"/>
      <pos A="0.00308642" C="0.00308642" G="0.743827" T="0.25"/>
      <pos A="0.00308642" C="0.00308642" G="0.743827" T="0.25"/>
      <pos A="0.00308642" C="0.25" G="0.743827" T="0.00308642"/>
      <pos A="0.743827" C="0.00308642" G="0.25" T="0.00308642"/>
      <pos A="0.743827" C="0.25" G="0.00308642" T="0.00308642"/>
      <pos A="0.990741" C="0.00308642" G="0.00308642" T="0.00308642"/>
      <pos A="0.496914" C="0.00308642" G="0.00308642" T="0.496914"/>
      <pos A="0.00308642" C="0.00308642" G="0.00308642" T="0.990741"/>
      <pos A="0.00308642" C="0.25" G="0.743827" T="0.00308642"/>
      <pos A="0.496914" C="0.25" G="0.00308642" T="0.25"/>
      <pos A="0.25" C="0.00308642" G="0.00308642" T="0.743827"/>
      <pos A="0.25" C="0.25" G="0.25" T="0.25"/>
      <pos A="0.496914" C="0.25" G="0.00308642" T="0.25"/>
      <pos A="0.496914" C="0.00308642" G="0.25" T="0.25"/>
      <pos A="0.25" C="0.496914" G="0.25" T="0.00308642"/>
      <pos A="0.25" C="0.743827" G="0.00308642" T="0.00308642"/>
      <pos A="0.496914" C="0.25" G="0.25" T="0.00308642"/>
      <pos A="0.496914" C="0.496914" G="0.00308642" T="0.00308642"/>
      <pos A="0.496914" C="0.00308642" G="0.25" T="0.25"/>
      <pos A="0.743827" C="0.00308642" G="0.25" T="0.00308642"/>
      <pos A="0.743827" C="0.25" G="0.00308642" T="0.00308642"/>
      <pos A="0.25" C="0.25" G="0.25" T="0.25"/>
      <pos A="0.496914" C="0.00308642" G="0.25" T="0.25"/>
      <pos A="0.00308642" C="0.25" G="0.743827" T="0.00308642"/>
    </motif>
    <motif db="0" id="M97" alt="O97" length="40" nsites="8" evalue="1.3e-003">
      <pos A="0.327972" C="0.133041" G="0.262996" T="0.275991"/>
      <pos A="0.353963" C="0.262996" G="0.262996" T="0.120045"/>
      <pos A="0.217511" C="0.295484" G="0.204516" T="0.282489"/>
      <pos A="0.314977" C="0.204516" G="0.204516" T="0.275991"/>
      <pos A="0.100552" C="0.237004" G="0.211013" T="0.451429"/>
      <pos A="0.262996" C="0.327972" G="0.25" T="0.159032"/>
      <pos A="0.185023" C="0.262996" G="0.262996" T="0.288987"/>
      <pos A="0.139539" C="0.288987" G="0.405946" T="0.16553"/>
      <pos A="0.243502" C="0.152534" G="0.282489" T="0.321475"/>
      <pos A="0.282489" C="0.314977" G="0.178525" T="0.224009"/>
      <pos A="0.243502" C="0.262996" G="0.139539" T="0.353963"/>
      <pos A="0.366959" C="0.178525" G="0.327972" T="0.126543"/>
      <pos A="0.314977" C="0.288987" G="0.19152" T="0.204516"/>
      <pos A="0.314977" C="0.152534" G="0.217511" T="0.314977"/>
      <pos A="0.120045" C="0.464425" G="0.126543" T="0.288987"/>
      <pos A="0.321475" C="0.172028" G="0.139539" T="0.366959"/>
      <pos A="0.360461" C="0.10705" G="0.314977" T="0.217511"/>
      <pos A="0.269493" C="0.139539" G="0.314977" T="0.275991"/>
      <pos A="0.16553" C="0.256498" G="0.211013" T="0.366959"/>
      <pos A="0.30848" C="0.204516" G="0.237004" T="0.25"/>
      <pos A="0.217511" C="0.262996" G="0.275991" T="0.243502"/>
      <pos A="0.288987" C="0.185023" G="0.211013" T="0.314977"/>
      <pos A="0.198018" C="0.269493" G="0.33447" T="0.198018"/>
      <pos A="0.282489" C="0.243502" G="0.269493" T="0.204516"/>
      <pos A="0.360461" C="0.314977" G="0.120045" T="0.204516"/>
      <pos A="0.269493" C="0.353963" G="0.230507" T="0.146037"/>
      <pos A="0.237004" C="0.347466" G="0.0940543" T="0.321475"/>
      <pos A="0.295484" C="0.243502" G="0.159032" T="0.301982"/>
      <pos A="0.243502" C="0.16553" G="0.237004" T="0.353963"/>
      <pos A="0.159032" C="0.217511" G="0.373457" T="0.25"/>
      <pos A="0.256498" C="0.347466" G="0.224009" T="0.172028"/>
      <pos A="0.366959" C="0.185023" G="0.159032" T="0.288987"/>
      <pos A="0.262996" C="0.133041" G="0.224009" T="0.379955"/>
      <pos A="0.275991" C="0.243502" G="0.243502" T="0.237004"/>
      <pos A="0.295484" C="0.126543" G="0.25" T="0.327972"/>
      <pos A="0.366959" C="0.243502" G="0.172028" T="0.217511"/>
      <pos A="0.25" C="0.211013" G="0.321475" T="0.217511"/>
      <pos A="0.211013" C="0.10705" G="0.237004" T="0.444931"/>
      <pos A="0.0550686" C="0.386452" G="0.399448" T="0.159032"/>
      <pos A="0.269493" C="0.146037" G="0.353963" T="0.230507"/>
    </motif>
    <motif db="0" id="M98" alt="O98" length="40" nsites="8" evalue="1.3e-003">
      <pos A="0.431937" C="0.185023" G="0.100552" T="0.282489"/>
      <pos A="0.275991" C="0.25" G="0.237004" T="0.237004"/>
      <pos A="0.139539" C="0.425439" G="0.243502" T="0.19152"/>
      <pos A="0.379955" C="0.198018" G="0.230507" T="0.19152"/>
      <pos A="0.230507" C="0.25" G="0.347466" T="0.172028"/>
      <pos A="0.243502" C="0.204516" G="0.321475" T="0.230507"/>
      <pos A="0.516407" C="0.113548" G="0.146037" T="0.224009"/>
      <pos A="0.211013" C="0.217511" G="0.327972" T="0.243502"/>
      <pos A="0.159032" C="0.327972" G="0.282489" T="0.230507"/>
      <pos A="0.198018" C="0.30848" G="0.237004" T="0.256498"/>
      <pos A="0.282489" C="0.185023" G="0.340968" T="0.19152"/>
      <pos A="0.262996" C="0.237004" G="0.139539" T="0.360461"/>
      <pos A="0.314977" C="0.230507" G="0.178525" T="0.275991"/>
      <pos A="0.275991" C="0.211013" G="0.146037" T="0.366959"/>
      <pos A="0.224009" C="0.33447" G="0.159032" T="0.282489"/>
      <pos A="0.275991" C="0.146037" G="0.340968" T="0.237004"/>
      <pos A="0.340968" C="0.301982" G="0.204516" T="0.152534"/>
      <pos A="0.301982" C="0.100552" G="0.373457" T="0.224009"/>
      <pos A="0.256498" C="0.30848" G="0.243502" T="0.19152"/>
      <pos A="0.340968" C="0.0680632" G="0.159032" T="0.431937"/>
      <pos A="0.275991" C="0.185023" G="0.314977" T="0.224009"/>
      <pos A="0.10705" C="0.237004" G="0.327972" T="0.327972"/>
      <pos A="0.185023" C="0.230507" G="0.321475" T="0.262996"/>
      <pos A="0.178525" C="0.288987" G="0.243502" T="0.288987"/>
      <pos A="0.33447" C="0.30848" G="0.113548" T="0.243502"/>
      <pos A="0.269493" C="0.353963" G="0.16553" T="0.211013"/>
      <pos A="0.159032" C="0.269493" G="0.172028" T="0.399448"/>
      <pos A="0.30848" C="0.256498" G="0.178525" T="0.256498"/>
      <pos A="0.327972" C="0.327972" G="0.19152" T="0.152534"/>
      <pos A="0.30848" C="0.100552" G="0.198018" T="0.39295"/>
      <pos A="0.275991" C="0.146037" G="0.353963" T="0.224009"/>
      <pos A="0.159032" C="0.288987" G="0.224009" T="0.327972"/>
      <pos A="0.16553" C="0.237004" G="0.198018" T="0.399448"/>
      <pos A="0.295484" C="0.204516" G="0.25" T="0.25"/>
      <pos A="0.366959" C="0.172028" G="0.139539" T="0.321475"/>
      <pos A="0.256498" C="0.178525" G="0.347466" T="0.217511"/>
      <pos A="0.282489" C="0.275991" G="0.282489" T="0.159032"/>
      <pos A="0.379955" C="0.120045" G="0.224009" T="0.275991"/>
      <pos A="0.243502" C="0.256498" G="0.237004" T="0.262996"/>
      <pos A="0.19152" C="0.353963" G="0.288987" T="0.16553"/>
    </motif>
    <motif db="0" id="M99" alt="O99" length="40" nsites="8" evalue="1.3e-003">
      <pos A="0.119281" C="0.206427" G="0.45334" T="0.220951"/>
      <pos A="0.293573" C="0.191902" G="0.235476" T="0.279049"/>
      <pos A="0.467865" C="0.162854" G="0.0757077" T="0.293573"/>
      <pos A="0.235476" C="0.337146" G="0.0611842" T="0.366195"/>
      <pos A="0.35167" C="0.206427" G="0.322621" T="0.119281"/>
      <pos A="0.0902321" C="0.322621" G="0.14833" T="0.438816"/>
      <pos A="0.293573" C="0.264524" G="0.133805" T="0.308098"/>
      <pos A="0.25" C="0.264524" G="0.264524" T="0.220951"/>
      <pos A="0.191902" C="0.191902" G="0.119281" T="0.496914"/>
      <pos A="0.264524" C="0.206427" G="0.235476" T="0.293573"/>
      <pos A="0.206427" C="0.133805" G="0.409768" T="0.25"/>
      <pos A="0.220951" C="0.104757" G="0.322621" T="0.35167"/>
      <pos A="0.206427" C="0.191902" G="0.337146" T="0.264524"/>
      <pos A="0.264524" C="0.337146" G="0.279049" T="0.119281"/>
      <pos A="0.264524" C="0.35167" G="0.220951" T="0.162854"/>
      <pos A="0.511438" C="0.0611842" G="0.235476" T="0.191902"/>
      <pos A="0.395243" C="0.438816" G="0.133805" T="0.0321353"/>
      <pos A="0.279049" C="0.133805" G="0.0757077" T="0.511438"/>
      <pos A="0.14833" C="0.279049" G="0.322621" T="0.25"/>
      <pos A="0.25" C="0.220951" G="0.177379" T="0.35167"/>
      <pos A="0.380719" C="0.177379" G="0.191902" T="0.25"/>
      <pos A="0.308098" C="0.322621" G="0.191902" T="0.177379"/>
      <pos A="0.409768" C="0.104757" G="0.264524" T="0.220951"/>
      <pos A="0.322621" C="0.0611842" G="0.366195" T="0.25"/>
      <pos A="0.424292" C="0.191902" G="0.162854" T="0.220951"/>
      <pos A="0.279049" C="0.337146" G="0.133805" T="0.25"/>
      <pos A="0.177379" C="0.0321353" G="0.395243" T="0.395243"/>
      <pos A="0.133805" C="0.206427" G="0.511438" T="0.14833"/>
      <pos A="0.235476" C="0.366195" G="0.177379" T="0.220951"/>
      <pos A="0.191902" C="0.395243" G="0.308098" T="0.104757"/>
      <pos A="0.409768" C="0.14833" G="0.14833" T="0.293573"/>
      <pos A="0.14833" C="0.25" G="0.220951" T="0.380719"/>
      <pos A="0.133805" C="0.191902" G="0.322621" T="0.35167"/>
      <pos A="0.0466598" C="0.366195" G="0.206427" T="0.380719"/>
      <pos A="0.322621" C="0.220951" G="0.191902" T="0.264524"/>
      <pos A="0.279049" C="0.308098" G="0.162854" T="0.25"/>
      <pos A="0.264524" C="0.25" G="0.264524" T="0.220951"/>
      <pos A="0.35167" C="0.235476" G="0.235476" T="0.177379"/>
      <pos A="0.162854" C="0.264524" G="0.25" T="0.322621"/>
      <pos A="0.264524" C="0.133805" G="0.380719" T="0.220951"/>
    </motif>
  </queries>
  <targets>
    <motif db="0" id="AIRE_HUMAN.H11MO.0.C" length="18" nsites="41" evalue="1.0e+000"
        url="http://hocomoco.autosome.ru/motif/AIRE_HUMAN.H11MO.0.C">
      <pos A="0.397368" C="0.261336" G="0.125304" T="0.215992"/>
      <pos A="0.181984" C="0.181984" G="0.13664" T="0.499392"/>
      <pos A="0.13664" C="0.13664" G="0.204656" T="0.522064"/>
      <pos A="0.0459522" C="0.000608273" G="0.884815" T="0.0686242"/>
      <pos A="0.000608273" C="0.000608273" G="0.816799" T="0.181984"/>
      <pos A="0.318016" C="0.0459522" G="0.0232802" T="0.612752"/>
      <pos A="0.386032" C="0.0912962" G="0.0232802" T="0.499392"/>
      <pos A="0.36336" C="0.13664" G="0.13664" T="0.36336"/>
      <pos A="0.340688" C="0.0686242" G="0.13664" T="0.454048"/>
      <pos A="0.522064" C="0.0912962" G="0.13664" T="0.25"/>
      <pos A="0.386032" C="0.0459522" G="0.0686242" T="0.499392"/>
      <pos A="0.227328" C="0.13664" G="0.0686242" T="0.567408"/>
      <pos A="0.000608273" C="0.0232802" G="0.884815" T="0.0912962"/>
      <pos A="0.000608273" C="0.000608273" G="0.975503" T="0.0232802"/>
      <pos A="0.227328" C="0.0912962" G="0.25" T="0.431376"/>
      <pos A="0.0686242" C="0.181984" G="0.181984" T="0.567408"/>
      <pos A="0.454048" C="0.0232802" G="0.159312" T="0.36336"/>
      <pos A="0.403036" C="0.267004" G="0.1083" T="0.22166"/>
    </motif>
    <motif db="0" id="ALX1_HUMAN.H11MO.0.B" length="12" nsites="31" evalue="1.0e+000"
        url="http://hocomoco.autosome.ru/motif/ALX1_HUMAN.H11MO.0.B">
      <pos A="0.436232" C="0.209206" G="0.273057" T="0.0815044"/>
      <pos A="0.0646548" C="0.0965803" G="0.000803859" T="0.837961"/>
      <pos A="0.770563" C="0.0327293" G="0.100128" T="0.0965803"/>
      <pos A="0.866339" C="0.0646548" G="0.000803859" T="0.0682021"/>
      <pos A="0.000803859" C="0.0965803" G="0.000803859" T="0.901812"/>
      <pos A="0.0327293" C="0.22783" G="0.128506" T="0.610935"/>
      <pos A="0.483233" C="0.000803859" G="0.515159" T="0.000803859"/>
      <pos A="0.355531" C="0.256208" G="0.355531" T="0.0327293"/>
      <pos A="0.77411" C="0.000803859" G="0.128506" T="0.0965803"/>
      <pos A="0.100128" C="0.000803859" G="0.0327293" T="0.866339"/>
      <pos A="0.0646548" C="0.0327293" G="0.0327293" T="0.869886"/>
      <pos A="0.827319" C="0.0575603" G="0.0575603" T="0.0575603"/>
    </motif>
    <motif db="0" id="ALX3_HUMAN.H11MO.0.D" length="11" nsites="8236" evalue="1.0e+000"
        url="http://hocomoco.autosome.ru/motif/ALX3_HUMAN.H11MO.0.D">
      <pos A="0.0593552" C="0.0292882" G="0.0125408" T="0.898816"/>
      <pos A="0.935254" C="0.000884477" G="0.012735" T="0.0511266"/>
      <pos A="0.99982" C="2.75199e-05" G="0.000125458" T="2.75199e-05"/>
      <pos A="0.000492725" C="0.00401849" G="0.000198911" T="0.99529"/>
      <pos A="0.00685869" C="0.109791" G="0.0166525" T="0.866697"/>
      <pos A="0.703232" C="0.00166798" G="0.295097" T="3.03542e-06"/>
      <pos A="0.476896" C="0.0894466" G="0.41218" T="0.0214777"/>
      <pos A="0.658443" C="0.158694" G="0.132125" T="0.0507383"/>
      <pos A="0.0224588" C="0.0203041" G="0.0188351" T="0.938402"/>
      <pos A="0.171224" C="0.0612194" G="0.0304669" T="0.737089"/>
      <pos A="0.800539" C="0.0456263" G="0.0573788" T="0.0964561"/>
    </motif>
    <motif db="0" id="ALX4_HUMAN.H11MO.0.D" length="12" nsites="23223" evalue="1.0e+000"
        url="http://hocomoco.autosome.ru/motif/ALX4_HUMAN.H11MO.0.D">
      <pos A="0.166685" C="0.314129" G="0.138493" T="0.380693"/>
      <pos A="0.00484347" C="0.00162991" G="0.00101794" T="0.992509"/>
      <pos A="0.995913" C="0.000172215" G="0.000838267" T="0.00307694"/>
      <pos A="0.999929" C="1.45968e-05" G="4.16374e-05" T="1.45968e-05"/>
      <pos A="1.07651e-06" C="0.000342641" G="5.51577e-05" T="0.999601"/>
      <pos A="0.000334102" C="0.0441242" G="0.00068563" T="0.954856"/>
      <pos A="0.785114" C="1.07651e-06" G="0.214884" T="1.07651e-06"/>
      <pos A="0.591414" C="0.0179944" G="0.389556" T="0.00103573"/>
      <pos A="0.952457" C="0.00913793" G="0.0295194" T="0.00888603"/>
      <pos A="0.0026418" C="0.00363091" G="0.00249806" T="0.991229"/>
      <pos A="0.0153975" C="0.00998509" G="0.00386823" T="0.970749"/>
      <pos A="0.980307" C="0.00494772" G="0.00543302" T="0.00931263"/>
    </motif>
    <motif db="0" id="ANDR_HUMAN.H11MO.1.A" length="16" nsites="500" evalue="1.0e+000"
        url="http://hocomoco.autosome.ru/motif/ANDR_HUMAN.H11MO.1.A">
      <pos A="0.361978" C="0.0240452" G="0.455959" T="0.158018"/>
      <pos A="0.108028" C="0.0260448" G="0.807888" T="0.0580384"/>
      <pos A="0.371976" C="0.210008" G="0.224005" T="0.194011"/>
      <pos A="0.825885" C="0.05004" G="0.05004" T="0.0740352"/>
      <pos A="0.00204959" C="0.931864" G="0.030044" T="0.0360428"/>
      <pos A="0.69791" C="0.0240452" G="0.0780344" T="0.20001"/>
      <pos A="0.126025" C="0.230004" G="0.35198" T="0.291992"/>
      <pos A="4.999e-05" C="4.999e-05" G="0.383973" T="0.615927"/>
      <pos A="0.116027" C="0.355979" G="0.39997" T="0.128024"/>
      <pos A="0.146021" C="0.0660368" G="0.0140472" T="0.773895"/>
      <pos A="0.00404919" C="0.0320436" G="0.961858" T="0.00204959"/>
      <pos A="0.0860328" C="0.0420416" G="0.0220456" T="0.84988"/>
      <pos A="0.210008" C="0.170016" G="0.194011" T="0.425965"/>
      <pos A="0.0740352" C="0.805889" G="0.00604879" T="0.114027"/>
      <pos A="0.0920316" C="0.411968" G="0.0140472" T="0.481954"/>
      <pos A="0.142022" C="0.261998" G="0.196011" T="0.39997"/>
    </motif>
    <motif db="0" id="ANDR_HUMAN.H11MO.2.A" length="12" nsites="500" evalue="1.0e+000"
        url="http://hocomoco.autosome.ru/motif/ANDR_HUMAN.H11MO.2.A">
      <pos A="0.140022" C="0.323985" G="0.242002" T="0.293991"/>
      <pos A="0.248" C="0.130024" G="0.118026" T="0.503949"/>
      <pos A="0.138022" C="0.389972" G="0.317986" T="0.154019"/>
      <pos A="0.0460408" C="0.0160468" G="0.00204959" T="0.935863"/>
      <pos A="0.00604879" C="0.020046" G="0.969856" T="0.00404919"/>
      <pos A="0.010048" C="0.0120476" G="0.00204959" T="0.975855"/>
      <pos A="0.0540392" C="0.120026" G="0.188012" T="0.637922"/>
      <pos A="4.999e-05" C="0.983853" G="0.00604879" T="0.010048"/>
      <pos A="0.0280444" C="0.405969" G="0.00404919" T="0.561938"/>
      <pos A="0.172016" C="0.238002" G="0.114027" T="0.475955"/>
      <pos A="0.186013" C="0.140022" G="0.269996" T="0.403969"/>
      <pos A="0.122026" C="0.218006" G="0.242002" T="0.417966"/>
    </motif>
    <motif db="0" id="AP2A_HUMAN.H11MO.0.A" length="15" nsites="500" evalue="1.0e+000"
        url="http://hocomoco.autosome.ru/motif/AP2A_HUMAN.H11MO.0.A">
      <pos A="0.416124" C="0.185377" G="0.193138" T="0.205362"/>
      <pos A="0.231121" C="0.0911524" G="0.134692" T="0.543034"/>
      <pos A="0.176775" C="0.0944298" G="0.470182" T="0.258612"/>
      <pos A="0.0108813" C="0.520551" G="0.431413" T="0.0371549"/>
      <pos A="4.999e-05" C="0.99985" G="4.999e-05" T="4.999e-05"/>
      <pos A="4.999e-05" C="0.900843" G="4.999e-05" T="0.099057"/>
      <pos A="0.0509783" C="0.111333" G="0.0128321" T="0.824856"/>
      <pos A="0.00188818" C="4.999e-05" G="0.796457" T="0.201605"/>
      <pos A="0.535277" C="0.0386298" G="0.409205" T="0.0168892"/>
      <pos A="0.14218" C="4.999e-05" G="0.855965" T="0.00180471"/>
      <pos A="4.999e-05" C="4.999e-05" G="0.99985" T="4.999e-05"/>
      <pos A="0.0479051" C="0.556058" G="0.379971" T="0.0160658"/>
      <pos A="0.308242" C="0.38161" G="0.0917715" T="0.218376"/>
      <pos A="0.512988" C="0.0934521" G="0.204267" T="0.189292"/>
      <pos A="0.238522" C="0.148913" G="0.208406" T="0.404159"/>
    </motif>
    <motif db="0" id="AP2C_HUMAN.H11MO.0.A" length="14" nsites="500" evalue="1.0e+000"
        url="http://hocomoco.autosome.ru/motif/AP2C_HUMAN.H11MO.0.A">
      <pos A="0.3872" C="0.20104" G="0.269563" T="0.142197"/>
      <pos A="0.196086" C="0.123624" G="0.166417" T="0.513874"/>
      <pos A="0.184609" C="0.0998022" G="0.518376" T="0.197212"/>
      <pos A="0.00958288" C="0.506988" G="0.471848" T="0.0115807"/>
      <pos A="0.00385284" C="0.988136" G="0.0079615" T="4.999e-05"/>
      <pos A="0.00191784" C="0.951682" G="0.00239436" T="0.0440054"/>
      <pos A="0.0500552" C="0.13189" G="0.025422" T="0.792633"/>
      <pos A="0.0354071" C="4.999e-05" G="0.917075" T="0.0474675"/>
      <pos A="0.554976" C="0.0254436" G="0.415804" T="0.0037759"/>
      <pos A="0.0734759" C="4.999e-05" G="0.924454" T="0.0020204"/>
      <pos A="4.999e-05" C="4.999e-05" G="0.997967" T="0.00193309"/>
      <pos A="0.0289758" C="0.618174" G="0.340999" T="0.0118516"/>
      <pos A="0.313913" C="0.351519" G="0.0971829" T="0.237385"/>
      <pos A="0.42824" C="0.170536" G="0.24167" T="0.159554"/>
    </motif>
    <motif db="0" id="ARI3A_HUMAN.H11MO.0.D" length="22" nsites="44" evalue="1.0e+000"
        url="http://hocomoco.autosome.ru/motif/ARI3A_HUMAN.H11MO.0.D">
      <pos A="0.390323" C="0.0966588" G="0.325656" T="0.187362"/>
      <pos A="0.680839" C="0.0912698" G="0.000566893" T="0.227324"/>
      <pos A="0.112826" C="0.000566893" G="0.000566893" T="0.886041"/>
      <pos A="0.158177" C="0.000566893" G="0.000566893" T="0.840689"/>
      <pos A="0.952948" C="0.0459184" G="0.000566893" T="0.000566893"/>
      <pos A="0.931392" C="0.0674742" G="0.000566893" T="0.000566893"/>
      <pos A="0.475637" C="0.000566893" G="0.0243626" T="0.499433"/>
      <pos A="0.000566893" C="0.40873" G="0.227324" T="0.363379"/>
      <pos A="0.294232" C="0.181973" G="0.432526" T="0.0912698"/>
      <pos A="0.499433" C="0.0459184" G="0.363379" T="0.0912698"/>
      <pos A="0.454082" C="0.0459184" G="0.158177" T="0.341823"/>
      <pos A="0.72843" C="0.000566893" G="0.0912698" T="0.179733"/>
      <pos A="0.136621" C="0.0459184" G="0.0912698" T="0.72619"/>
      <pos A="0.160417" C="0.56858" G="0.0459184" T="0.225084"/>
      <pos A="0.72619" C="0.000566893" G="0.000566893" T="0.272676"/>
      <pos A="0.749986" C="0.0459184" G="0.000566893" T="0.203529"/>
      <pos A="0.952948" C="0.000566893" G="0.000566893" T="0.0459184"/>
      <pos A="0.40873" C="0.000566893" G="0.0459184" T="0.544785"/>
      <pos A="0.115066" C="0.136621" G="0.0912698" T="0.657043"/>
      <pos A="0.520989" C="0.136621" G="0.0243626" T="0.318027"/>
      <pos A="0.611692" C="0.069714" G="0.000566893" T="0.318027"/>
      <pos A="0.664672" C="0.00595584" G="0.075103" T="0.254269"/>
    </motif>
    <motif db="0" id="ARNT2_HUMAN.H11MO.0.D" length="12" nsites="18" evalue="1.0e+000"
        url="http://hocomoco.autosome.ru/motif/ARNT2_HUMAN.H11MO.0.D">
      <pos A="0.193565" C="0.0837457" G="0.584034" T="0.138655"/>
      <pos A="0.16611" C="0.282031" G="0.330839" T="0.22102"/>
      <pos A="0.00138122" C="0.660297" G="0.22102" T="0.117302"/>
      <pos A="0.00138122" C="0.0562909" G="0.940947" T="0.00138122"/>
      <pos A="0.00138122" C="0.00138122" G="0.0562909" T="0.940947"/>
      <pos A="0.00138122" C="0.0562909" G="0.940947" T="0.00138122"/>
      <pos A="0.0562909" C="0.00138122" G="0.879936" T="0.062392"/>
      <pos A="0.16611" C="0.330839" G="0.39185" T="0.111201"/>
      <pos A="0.556579" C="0.00138122" G="0.27593" T="0.16611"/>
      <pos A="0.00138122" C="0.330839" G="0.556579" T="0.111201"/>
      <pos A="0.39185" C="0.00138122" G="0.495568" T="0.111201"/>
      <pos A="0.138655" C="0.584034" G="0.193565" T="0.0837457"/>
    </motif>
    <motif db="0" id="ARX_HUMAN.H11MO.0.D" length="13" nsites="623" evalue="1.0e+000"
        url="http://hocomoco.autosome.ru/motif/ARX_HUMAN.H11MO.0.D">
      <pos A="0.154474" C="0.281507" G="0.15445" T="0.40957"/>
      <pos A="0.0597495" C="0.0575944" G="0.0565168" T="0.826139"/>
      <pos A="0.964907" C="0.00488914" G="0.0167185" T="0.0134858"/>
      <pos A="0.972719" C="0.00408097" G="0.0180416" T="0.00515853"/>
      <pos A="0.00408097" C="0.0793674" G="0.00623609" T="0.910316"/>
      <pos A="0.000309512" C="0.406145" G="0.0261234" T="0.567422"/>
      <pos A="0.000309512" C="0.258567" G="0.00138707" T="0.739736"/>
      <pos A="0.942008" C="0.00138707" G="0.0552175" T="0.00138707"/>
      <pos A="0.996916" C="0.000309512" G="0.000309512" T="0.00246463"/>
      <pos A="0.000848292" C="0.000848292" G="0.000848292" T="0.997455"/>
      <pos A="0.0172573" C="0.00111768" G="0.00111768" T="0.980507"/>
      <pos A="0.745824" C="0.0825703" G="0.0836479" T="0.0879581"/>
      <pos A="0.312972" C="0.166543" G="0.370083" T="0.150403"/>
    </motif>
    <motif db="0" id="ASCL1_HUMAN.H11MO.0.A" length="14" nsites="480" evalue="1.0e+000"
        url="http://hocomoco.autosome.ru/motif/ASCL1_HUMAN.H11MO.0.A">
      <pos A="0.189596" C="0.437461" G="0.175016" T="0.197928"/>
      <pos A="0.218757" C="0.245834" G="0.160435" T="0.374974"/>
      <pos A="0.220839" C="0.254166" G="0.427046" T="0.0979483"/>
      <pos A="0.00630077" C="0.981098" G="0.00421787" T="0.00838367"/>
      <pos A="0.981098" C="0.00421787" G="5.20725e-05" T="0.0146324"/>
      <pos A="0.00630077" C="0.614507" G="0.358311" T="0.0208811"/>
      <pos A="0.00838367" C="0.979015" G="0.00213497" T="0.0104666"/>
      <pos A="0.00838367" C="0.00213497" G="0.00213497" T="0.987346"/>
      <pos A="0.00421787" C="0.00421787" G="0.976932" T="0.0146324"/>
      <pos A="0.00838367" C="0.781139" G="0.083368" T="0.127109"/>
      <pos A="0.0812851" C="0.420798" G="0.00630077" T="0.491616"/>
      <pos A="0.102114" C="0.385388" G="0.274995" T="0.237503"/>
      <pos A="0.131275" C="0.491616" G="0.0979483" T="0.279161"/>
      <pos A="0.166684" C="0.406217" G="0.152104" T="0.274995"/>
    </motif>
    <motif db="0" id="ASCL2_HUMAN.H11MO.0.D" length="9" nsites="499" evalue="1.0e+000"
        url="http://hocomoco.autosome.ru/motif/ASCL2_HUMAN.H11MO.0.D">
      <pos A="0.262523" C="0.352685" G="0.33866" T="0.046133"/>
      <pos A="0.0020537" C="0.989832" G="0.0040573" T="0.0040573"/>
      <pos A="0.985824" C="0.00606091" G="0.0020537" T="0.00606091"/>
      <pos A="0.00606091" C="0.352685" G="0.587107" T="0.0541475"/>
      <pos A="0.0140753" C="0.979814" G="0.0020537" T="0.0040573"/>
      <pos A="0.0040573" C="0.0040573" G="5.00902e-05" T="0.991835"/>
      <pos A="0.0020537" C="0.0100681" G="0.963785" T="0.0240934"/>
      <pos A="0.00606091" C="0.867612" G="0.0140753" T="0.112252"/>
      <pos A="0.102234" C="0.29458" G="0.00806452" T="0.595121"/>
    </motif>
    <motif db="0" id="ATOH1_HUMAN.H11MO.0.B" length="9" nsites="500" evalue="1.0e+000"
        url="http://hocomoco.autosome.ru/motif/ATOH1_HUMAN.H11MO.0.B">
      <pos A="0.533943" C="0.0420416" G="0.377974" T="0.0460408"/>
      <pos A="0.323985" C="0.154019" G="0.521946" T="4.999e-05"/>
      <pos A="0.00204959" C="0.995851" G="0.00204959" T="4.999e-05"/>
      <pos A="0.99785" C="4.999e-05" G="4.999e-05" T="0.00204959"/>
      <pos A="4.999e-05" C="0.00804839" G="0.973855" T="0.0180464"/>
      <pos A="0.585933" C="0.379974" G="0.0340432" T="4.999e-05"/>
      <pos A="0.0180464" C="0.00604879" G="0.00204959" T="0.973855"/>
      <pos A="0.00204959" C="4.999e-05" G="0.989852" T="0.00804839"/>
      <pos A="0.0320436" C="0.110028" G="0.721906" T="0.136023"/>
    </motif>
    <motif db="0" id="BARH2_HUMAN.H11MO.0.D" length="18" nsites="42825" evalue="1.0e+000"
        url="http://hocomoco.autosome.ru/motif/BARH2_HUMAN.H11MO.0.D">
      <pos A="0.221277" C="0.229626" G="0.413979" T="0.135118"/>
      <pos A="0.167058" C="0.385056" G="0.121355" T="0.326531"/>
      <pos A="0.0090238" C="0.00622148" G="0.00605889" T="0.978696"/>
      <pos A="0.988399" C="0.000650948" G="0.00147868" T="0.00947101"/>
      <pos A="0.99828" C="0.000780282" G="0.000647253" T="0.000292509"/>
      <pos A="0.476164" C="0.00180756" G="0.0308855" T="0.491143"/>
      <pos A="0.0165538" C="0.447798" G="0.0168763" T="0.518772"/>
      <pos A="0.0210791" C="0.00169064" G="0.971392" T="0.00583803"/>
      <pos A="0.204192" C="0.247647" G="0.346599" T="0.201562"/>
      <pos A="0.0565878" C="0.275451" G="0.0624176" T="0.605543"/>
      <pos A="0.144585" C="0.383472" G="0.294382" T="0.17756"/>
      <pos A="0.218691" C="0.379395" G="0.13358" T="0.268334"/>
      <pos A="0.268555" C="0.122333" G="0.101111" T="0.508001"/>
      <pos A="0.522536" C="0.0208406" G="0.0498196" T="0.406804"/>
      <pos A="0.490371" C="0.0184796" G="0.0137296" T="0.47742"/>
      <pos A="0.41991" C="0.0322168" G="0.0496664" T="0.498207"/>
      <pos A="0.336494" C="0.182098" G="0.118011" T="0.363397"/>
      <pos A="0.228191" C="0.155706" G="0.43546" T="0.180643"/>
    </motif>
    <motif db="0" id="BATF_HUMAN.H11MO.0.A" length="18" nsites="500" evalue="1.0e+000"
        url="http://hocomoco.autosome.ru/motif/BATF_HUMAN.H11MO.0.A">
      <pos A="0.45196" C="0.0780344" G="0.263997" T="0.206009"/>
      <pos A="0.0480404" C="0.39997" G="0.345981" T="0.206009"/>
      <pos A="0.0120476" C="0.0180464" G="0.0440412" T="0.925865"/>
      <pos A="0.134023" C="0.327984" G="0.0240452" T="0.513947"/>
      <pos A="0.0860328" C="0.238002" G="0.0520396" T="0.623925"/>
      <pos A="0.142022" C="0.545941" G="0.0460408" T="0.265997"/>
      <pos A="0.379974" C="0.0860328" G="0.395971" T="0.138022"/>
      <pos A="0.369976" C="0.114027" G="0.230004" T="0.285993"/>
      <pos A="0.337982" C="0.0180464" G="0.0840332" T="0.559938"/>
      <pos A="0.577934" C="0.158018" G="0.0220456" T="0.242002"/>
      <pos A="0.00204959" C="0.00204959" G="4.999e-05" T="0.995851"/>
      <pos A="0.00404919" C="0.0560388" G="0.84988" T="0.090032"/>
      <pos A="0.977854" C="0.00804839" G="0.0120476" T="0.00204959"/>
      <pos A="0.104029" C="0.557938" G="0.315987" T="0.0220456"/>
      <pos A="0.0720356" C="0.030044" G="0.020046" T="0.877874"/>
      <pos A="0.212008" C="0.507948" G="0.212008" T="0.0680364"/>
      <pos A="0.611928" C="0.0840332" G="0.110028" T="0.194011"/>
      <pos A="0.142022" C="0.186013" G="0.305989" T="0.365977"/>
    </motif>
    <motif db="0" id="BC11A_HUMAN.H11MO.0.A" length="17" nsites="500" evalue="1.0e+000"
        url="http://hocomoco.autosome.ru/motif/BC11A_HUMAN.H11MO.0.A">
      <pos A="0.37573" C="0.184625" G="0.286195" T="0.153451"/>
      <pos A="0.55058" C="0.0994705" G="0.224094" T="0.125856"/>
      <pos A="0.500164" C="0.142363" G="0.230714" T="0.126759"/>
      <pos A="0.589982" C="0.0166164" G="0.226051" T="0.167351"/>
      <pos A="0.187435" C="0.160796" G="0.580417" T="0.071352"/>
      <pos A="0.664511" C="0.0145816" G="0.269377" T="0.051531"/>
      <pos A="0.104037" C="0.0144884" G="0.828551" T="0.0529239"/>
      <pos A="0.200417" C="0.0327717" G="0.758546" T="0.00826493"/>
      <pos A="0.880098" C="0.0431253" G="0.0485975" T="0.0281795"/>
      <pos A="0.867864" C="0.00583965" G="0.0555442" T="0.0707524"/>
      <pos A="0.248399" C="0.226047" G="0.502141" T="0.0234139"/>
      <pos A="0.150158" C="0.154992" G="0.0315585" T="0.663292"/>
      <pos A="0.117832" C="0.0724923" G="0.760189" T="0.0494865"/>
      <pos A="0.658749" C="0.064413" G="0.250663" T="0.0261749"/>
      <pos A="0.458785" C="0.143453" G="0.310166" T="0.0875961"/>
      <pos A="0.622702" C="0.078845" G="0.157294" T="0.141159"/>
      <pos A="0.358985" C="0.2047" G="0.318076" T="0.118238"/>
    </motif>
    <motif db="0" id="BHA15_HUMAN.H11MO.0.B" length="11" nsites="500" evalue="1.0e+000"
        url="http://hocomoco.autosome.ru/motif/BHA15_HUMAN.H11MO.0.B">
      <pos A="0.172016" C="0.285993" G="0.471956" T="0.070036"/>
      <pos A="0.15202" C="0.44996" G="0.295991" T="0.10203"/>
      <pos A="0.687912" C="0.0680364" G="0.20001" T="0.0440412"/>
      <pos A="0.279994" C="0.108028" G="0.609928" T="0.00204959"/>
      <pos A="0.0560388" C="0.921866" G="0.0160468" T="0.00604879"/>
      <pos A="0.983853" C="0.00404919" G="0.010048" T="0.00204959"/>
      <pos A="0.00604879" C="0.00404919" G="0.963857" T="0.0260448"/>
      <pos A="0.0540392" C="0.877874" G="0.0640372" T="0.00404919"/>
      <pos A="0.0260448" C="0.0120476" G="0.00404919" T="0.957858"/>
      <pos A="0.00404919" C="0.00404919" G="0.981854" T="0.010048"/>
      <pos A="0.00204959" C="0.14802" G="0.633923" T="0.216007"/>
    </motif>
    <motif db="0" id="BHE23_HUMAN.H11MO.0.D" length="12" nsites="392" evalue="1.0e+000"
        url="http://hocomoco.autosome.ru/motif/BHE23_HUMAN.H11MO.0.D">
      <pos A="0.412586" C="0.0988906" G="0.328424" T="0.160099"/>
      <pos A="0.238523" C="0.192617" G="0.401747" T="0.167113"/>
      <pos A="0.118018" C="0.498023" G="0.26594" T="0.118018"/>
      <pos A="0.577085" C="0.0338562" G="0.288893" T="0.100166"/>
      <pos A="0.11228" C="0.0281178" G="0.239799" T="0.619804"/>
      <pos A="0.568796" C="0.0179163" G="0.290806" T="0.122482"/>
      <pos A="0.104629" C="0.00261413" G="6.37592e-05" T="0.892693"/>
      <pos A="6.37592e-05" C="6.37592e-05" G="0.999809" T="6.37592e-05"/>
      <pos A="0.0128156" C="0.0561719" G="0.614703" T="0.31631"/>
      <pos A="0.098253" C="0.121206" G="0.14416" T="0.636381"/>
      <pos A="0.203456" C="0.114193" G="0.402385" T="0.279967"/>
      <pos A="0.144797" C="0.193254" G="0.381982" T="0.279967"/>
    </motif>
    <motif db="0" id="BHE41_HUMAN.H11MO.0.D" length="20" nsites="10" evalue="1.0e+000"
        url="http://hocomoco.autosome.ru/motif/BHE41_HUMAN.H11MO.0.D">
      <pos A="0.382694" C="0.0764775" G="0.168342" T="0.372486"/>
      <pos A="0.00247525" C="0.584286" G="0.410763" T="0.00247525"/>
      <pos A="0.298484" C="0.308691" G="0.298484" T="0.0943401"/>
      <pos A="0.400556" C="0.104547" G="0.492421" T="0.00247525"/>
      <pos A="0.104547" C="0.104547" G="0.410763" T="0.380142"/>
      <pos A="0.00247525" C="0.400556" G="0.492421" T="0.104547"/>
      <pos A="0.00247525" C="0.492421" G="0.00247525" T="0.502628"/>
      <pos A="0.00247525" C="0.992574" G="0.00247525" T="0.00247525"/>
      <pos A="0.706772" C="0.00247525" G="0.196412" T="0.0943401"/>
      <pos A="0.206619" C="0.594493" G="0.0943401" T="0.104547"/>
      <pos A="0.00247525" C="0.104547" G="0.798637" T="0.0943401"/>
      <pos A="0.00247525" C="0.00247525" G="0.00247525" T="0.992574"/>
      <pos A="0.00247525" C="0.00247525" G="0.992574" T="0.00247525"/>
      <pos A="0.308691" C="0.594493" G="0.0943401" T="0.00247525"/>
      <pos A="0.410763" C="0.196412" G="0.104547" T="0.288277"/>
      <pos A="0.00247525" C="0.0943401" G="0.706772" T="0.196412"/>
      <pos A="0.492421" C="0.196412" G="0.308691" T="0.00247525"/>
      <pos A="0.400556" C="0.0943401" G="0.400556" T="0.104547"/>
      <pos A="0.308691" C="0.104547" G="0.584286" T="0.00247525"/>
      <pos A="0.232137" C="0.324002" G="0.324002" T="0.119858"/>
    </motif>
    <motif db="0" id="BRAC_HUMAN.H11MO.0.A" length="20" nsites="500" evalue="1.0e+000"
        url="http://hocomoco.autosome.ru/motif/BRAC_HUMAN.H11MO.0.A">
      <pos A="0.120026" C="0.252" G="0.146021" T="0.481954"/>
      <pos A="0.0780344" C="0.20201" G="0.106029" T="0.613927"/>
      <pos A="0.335983" C="0.311988" G="0.224005" T="0.128024"/>
      <pos A="0.333983" C="0.164017" G="0.379974" T="0.122026"/>
      <pos A="0.138022" C="0.673915" G="0.128024" T="0.060038"/>
      <pos A="0.669916" C="0.0720356" G="0.162018" T="0.0960308"/>
      <pos A="0.19801" C="0.174015" G="0.407968" T="0.220006"/>
      <pos A="0.182014" C="0.252" G="0.40197" T="0.164017"/>
      <pos A="0.244001" C="0.166017" G="0.339982" T="0.25"/>
      <pos A="0.469956" C="0.190012" G="0.230004" T="0.110028"/>
      <pos A="0.343981" C="0.0520396" G="0.437962" T="0.166017"/>
      <pos A="0.060038" C="0.128024" G="0.7479" T="0.0640372"/>
      <pos A="0.0380424" C="0.0160468" G="0.00404919" T="0.941862"/>
      <pos A="0.00204959" C="0.0140472" G="0.969856" T="0.0140472"/>
      <pos A="0.224005" C="0.0520396" G="0.0440412" T="0.679914"/>
      <pos A="0.0320436" C="0.15202" G="0.631924" T="0.184013"/>
      <pos A="0.905869" C="0.020046" G="0.0620376" T="0.0120476"/>
      <pos A="0.659918" C="0.0580384" G="0.222006" T="0.060038"/>
      <pos A="0.34998" C="0.0880324" G="0.261998" T="0.29999"/>
      <pos A="0.20001" C="0.136023" G="0.19801" T="0.465957"/>
    </motif>
    <motif db="0" id="CDX2_HUMAN.H11MO.0.A" length="12" nsites="151" evalue="1.0e+000"
        url="http://hocomoco.autosome.ru/motif/CDX2_HUMAN.H11MO.0.A">
      <pos A="0.152383" C="0.119292" G="0.211946" T="0.51638"/>
      <pos A="0.0597287" C="0.0729649" G="0.0597287" T="0.807578"/>
      <pos A="0.106056" C="0.000165453" G="0.0663468" T="0.827432"/>
      <pos A="0.0862012" C="0.245036" G="0.172237" T="0.496525"/>
      <pos A="0.986267" C="0.00678359" G="0.00678359" T="0.000165453"/>
      <pos A="0.00678359" C="0.0531105" G="0.0134017" T="0.926704"/>
      <pos A="0.0464924" C="0.000165453" G="0.311218" T="0.642124"/>
      <pos A="0.185473" C="0.00678359" G="0.807578" T="0.000165453"/>
      <pos A="0.0134017" C="0.761251" G="0.132528" T="0.0928193"/>
      <pos A="0.264891" C="0.211946" G="0.0862012" T="0.436962"/>
      <pos A="0.139146" C="0.198709" G="0.350927" T="0.311218"/>
      <pos A="0.0134017" C="0.2318" G="0.172237" T="0.582561"/>
    </motif>
    <motif db="0" id="CLOCK_HUMAN.H11MO.0.C" length="14" nsites="252" evalue="1.0e+000"
        url="http://hocomoco.autosome.ru/motif/CLOCK_HUMAN.H11MO.0.C">
      <pos A="0.158766" C="0.599068" G="0.1786" T="0.063566"/>
      <pos A="0.424534" C="0.115133" G="0.1905" T="0.269833"/>
      <pos A="0.2024" C="0.146866" G="0.511801" T="0.138933"/>
      <pos A="0.337267" C="0.3214" G="0.1667" T="0.174633"/>
      <pos A="0.0952995" C="0.848969" G="0.0437326" T="0.0119992"/>
      <pos A="0.809302" C="0.063566" G="0.0437326" T="0.0833994"/>
      <pos A="0.1548" C="0.607001" G="0.127033" T="0.111166"/>
      <pos A="0.253967" C="0.0556327" G="0.642701" T="0.0476993"/>
      <pos A="0.0952995" C="0.1191" G="0.0437326" T="0.741868"/>
      <pos A="0.0873661" C="0.0238992" G="0.860869" T="0.0278659"/>
      <pos A="0.400734" C="0.313467" G="0.1786" T="0.1072"/>
      <pos A="0.369" C="0.242067" G="0.281733" T="0.1072"/>
      <pos A="0.222233" C="0.388834" G="0.289667" T="0.0992662"/>
      <pos A="0.491967" C="0.2976" G="0.0238992" T="0.186533"/>
    </motif>
    <motif db="0" id="COT2_HUMAN.H11MO.1.A" length="17" nsites="500" evalue="1.0e+000"
        url="http://hocomoco.autosome.ru/motif/COT2_HUMAN.H11MO.1.A">
      <pos A="0.315987" C="0.0860328" G="0.429964" T="0.168016"/>
      <pos A="0.263997" C="0.0460408" G="0.563937" T="0.126025"/>
      <pos A="0.269996" C="0.10203" G="0.507948" T="0.120026"/>
      <pos A="0.182014" C="0.184013" G="0.511948" T="0.122026"/>
      <pos A="0.128024" C="0.263997" G="0.20001" T="0.407968"/>
      <pos A="0.19801" C="0.543941" G="0.124025" T="0.134023"/>
      <pos A="0.637922" C="0.0760348" G="0.118026" T="0.168016"/>
      <pos A="0.49795" C="0.0240452" G="0.457958" T="0.020046"/>
      <pos A="0.731904" C="0.00204959" G="0.257998" T="0.00804839"/>
      <pos A="0.0260448" C="0.00404919" G="0.89987" T="0.070036"/>
      <pos A="0.0280444" C="0.010048" G="0.909868" T="0.0520396"/>
      <pos A="0.0120476" C="0.0480404" G="0.184013" T="0.755899"/>
      <pos A="0.070036" C="0.831884" G="0.0480404" T="0.05004"/>
      <pos A="0.957858" C="0.0140472" G="0.0160468" T="0.0120476"/>
      <pos A="0.226005" C="0.180014" G="0.415967" T="0.178014"/>
      <pos A="0.30199" C="0.196011" G="0.373975" T="0.128024"/>
      <pos A="0.259998" C="0.154019" G="0.463957" T="0.122026"/>
    </motif>
    <motif db="0" id="DLX1_HUMAN.H11MO.0.D" length="16" nsites="16252" evalue="1.0e+000"
        url="http://hocomoco.autosome.ru/motif/DLX1_HUMAN.H11MO.0.D">
      <pos A="0.356832" C="0.136116" G="0.136793" T="0.370259"/>
      <pos A="0.452964" C="0.0963251" G="0.0763799" T="0.374331"/>
      <pos A="0.532742" C="0.0579052" G="0.0766995" T="0.332653"/>
      <pos A="0.46403" C="0.0493464" G="0.0743764" T="0.412248"/>
      <pos A="0.339625" C="0.0394757" G="0.110197" T="0.510702"/>
      <pos A="0.22041" C="0.0722778" G="0.11822" T="0.589092"/>
      <pos A="0.562225" C="0.0896903" G="0.152019" T="0.196065"/>
      <pos A="0.164777" C="0.141951" G="0.203084" T="0.490188"/>
      <pos A="0.125209" C="0.153758" G="0.58495" T="0.136083"/>
      <pos A="0.101867" C="0.460239" G="0.302962" T="0.134932"/>
      <pos A="0.220662" C="0.128848" G="0.000135811" T="0.650354"/>
      <pos A="0.992561" C="0.00306575" G="0.00435255" T="2.072e-05"/>
      <pos A="0.996767" C="0.000739225" G="0.000854315" T="0.00163914"/>
      <pos A="0.0116504" C="0.0106562" G="0.00950858" T="0.968185"/>
      <pos A="0.0369355" C="0.035676" G="0.0740189" T="0.85337"/>
      <pos A="0.594043" C="0.108977" G="0.168693" T="0.128287"/>
    </motif>
    <motif db="0" id="DLX2_HUMAN.H11MO.0.D" length="8" nsites="5" evalue="1.0e+000"
        url="http://hocomoco.autosome.ru/motif/DLX2_HUMAN.H11MO.0.D">
      <pos A="0.831395" C="0.0562016" G="0.0562016" T="0.0562016"/>
      <pos A="0.00490196" C="0.00490196" G="0.00490196" T="0.985294"/>
      <pos A="0.985294" C="0.00490196" G="0.00490196" T="0.00490196"/>
      <pos A="0.780096" C="0.00490196" G="0.2101" T="0.00490196"/>
      <pos A="0.00490196" C="0.00490196" G="0.00490196" T="0.985294"/>
      <pos A="0.00490196" C="0.00490196" G="0.00490196" T="0.985294"/>
      <pos A="0.643297" C="0.00490196" G="0.346899" T="0.00490196"/>
      <pos A="0.0562016" C="0.2614" G="0.2614" T="0.420999"/>
    </motif>
    <motif db="0" id="DLX3_HUMAN.H11MO.0.C" length="10" nsites="34" evalue="1.0e+000"
        url="http://hocomoco.autosome.ru/motif/DLX3_HUMAN.H11MO.0.C">
      <pos A="0.173307" C="0.128552" G="0.659097" T="0.0390439"/>
      <pos A="0.412023" C="0.403809" G="0.183435" T="0.000733138"/>
      <pos A="0.000733138" C="0.0231103" G="0.000733138" T="0.975423"/>
      <pos A="0.975423" C="0.000733138" G="0.0231103" T="0.000733138"/>
      <pos A="0.997801" C="0.000733138" G="0.000733138" T="0.000733138"/>
      <pos A="0.000733138" C="0.000733138" G="0.000733138" T="0.997801"/>
      <pos A="0.000733138" C="0.000733138" G="0.0454874" T="0.953046"/>
      <pos A="0.541469" C="0.000733138" G="0.363872" T="0.0939262"/>
      <pos A="0.161058" C="0.515695" G="0.27776" T="0.0454874"/>
      <pos A="0.445517" C="0.154614" G="0.102778" T="0.297091"/>
    </motif>
    <motif db="0" id="DLX6_HUMAN.H11MO.0.D" length="15" nsites="1138" evalue="1.0e+000"
        url="http://hocomoco.autosome.ru/motif/DLX6_HUMAN.H11MO.0.D">
      <pos A="0.399591" C="0.128086" G="0.103484" T="0.368838"/>
      <pos A="0.481966" C="0.0733899" G="0.0672393" T="0.377405"/>
      <pos A="0.438252" C="0.0674589" G="0.095576" T="0.398713"/>
      <pos A="0.347311" C="0.0837141" G="0.128526" T="0.440449"/>
      <pos A="0.293494" C="0.105461" G="0.187176" T="0.41387"/>
      <pos A="0.326004" C="0.118641" G="0.25659" T="0.298765"/>
      <pos A="0.310188" C="0.198599" G="0.303159" T="0.188055"/>
      <pos A="0.216172" C="0.21705" G="0.359393" T="0.207385"/>
      <pos A="0.227594" C="0.208264" G="0.311067" T="0.253075"/>
      <pos A="0.00880854" C="0.228473" G="0.00265794" T="0.760061"/>
      <pos A="0.95688" C="0.00792988" G="0.0272603" T="0.00792988"/>
      <pos A="0.987633" C="0.00880854" G="0.00177928" T="0.00177928"/>
      <pos A="0.00331693" C="0.00507425" G="0.0059529" T="0.985656"/>
      <pos A="0.0195721" C="0.0160575" G="0.0345093" T="0.929861"/>
      <pos A="0.659454" C="0.0162771" G="0.293054" T="0.0312143"/>
    </motif>
    <motif db="0" id="DMBX1_HUMAN.H11MO.0.D" length="20" nsites="29" evalue="1.0e+000"
        url="http://hocomoco.autosome.ru/motif/DMBX1_HUMAN.H11MO.0.D">
      <pos A="0.17268" C="0.275773" G="0.138316" T="0.41323"/>
      <pos A="0.421821" C="0.284364" G="0.112543" T="0.181271"/>
      <pos A="0.430412" C="0.292955" G="0.155498" T="0.121134"/>
      <pos A="0.207045" C="0.138316" G="0.103952" T="0.550687"/>
      <pos A="0.41323" C="0.0352234" G="0.0352234" T="0.516323"/>
      <pos A="0.516323" C="0.0352234" G="0.0352234" T="0.41323"/>
      <pos A="0.310137" C="0.103952" G="0.0352234" T="0.550687"/>
      <pos A="0.550687" C="0.17268" G="0.0352234" T="0.241409"/>
      <pos A="0.585052" C="0.103952" G="0.0352234" T="0.275773"/>
      <pos A="0.138316" C="0.310137" G="0.17268" T="0.378866"/>
      <pos A="0.103952" C="0.619416" G="0.0352234" T="0.241409"/>
      <pos A="0.000859107" C="0.447595" G="0.0695876" T="0.481959"/>
      <pos A="0.756873" C="0.0352234" G="0.138316" T="0.0695876"/>
      <pos A="0.89433" C="0.0352234" G="0.0695876" T="0.000859107"/>
      <pos A="0.000859107" C="0.0352234" G="0.000859107" T="0.963058"/>
      <pos A="0.000859107" C="0.000859107" G="0.000859107" T="0.997423"/>
      <pos A="0.997423" C="0.000859107" G="0.000859107" T="0.000859107"/>
      <pos A="0.619416" C="0.138316" G="0.138316" T="0.103952"/>
      <pos A="0.0953608" C="0.232818" G="0.335911" T="0.335911"/>
      <pos A="0.241409" C="0.103952" G="0.241409" T="0.41323"/>
    </motif>
    <motif db="0" id="DRGX_HUMAN.H11MO.0.D" length="11" nsites="10531" evalue="1.0e+000"
        url="http://hocomoco.autosome.ru/motif/DRGX_HUMAN.H11MO.0.D">
      <pos A="0.0552435" C="0.0103289" G="0.0029223" T="0.931505"/>
      <pos A="0.940313" C="0.0021389" G="0.0374628" T="0.0200857"/>
      <pos A="0.996883" C="0.00107064" G="0.0011656" T="0.000880725"/>
      <pos A="0.0122755" C="0.105143" G="0.0101865" T="0.872395"/>
      <pos A="0.0104714" C="0.314618" G="0.0915645" T="0.583346"/>
      <pos A="2.61131e-05" C="0.320316" G="2.61131e-05" T="0.679632"/>
      <pos A="0.827361" C="0.0107325" G="0.158295" T="0.00361073"/>
      <pos A="0.9975" C="0.000643333" G="0.00111812" T="0.000738289"/>
      <pos A="0.000192288" C="0.000287244" G="0.000287244" T="0.999233"/>
      <pos A="0.0307921" C="0.00904701" G="0.000310984" T="0.95985"/>
      <pos A="0.949238" C="0.00118933" G="0.0103052" T="0.039267"/>
    </motif>
    <motif db="0" id="DUX4_HUMAN.H11MO.0.A" length="11" nsites="500" evalue="1.0e+000"
        url="http://hocomoco.autosome.ru/motif/DUX4_HUMAN.H11MO.0.A">
      <pos A="0.0260448" C="4.999e-05" G="0.00204959" T="0.971856"/>
      <pos A="0.0120476" C="4.999e-05" G="0.987852" T="4.999e-05"/>
      <pos A="0.99985" C="4.999e-05" G="4.999e-05" T="4.999e-05"/>
      <pos A="0.00204959" C="4.999e-05" G="0.00204959" T="0.995851"/>
      <pos A="0.00204959" C="0.00204959" G="0.00804839" T="0.987852"/>
      <pos A="0.69991" C="0.0580384" G="0.240002" T="0.00204959"/>
      <pos A="0.287992" C="0.110028" G="0.59993" T="0.00204959"/>
      <pos A="0.391972" C="0.0140472" G="0.505949" T="0.0880324"/>
      <pos A="0.00404919" C="0.00204959" G="4.999e-05" T="0.993851"/>
      <pos A="4.999e-05" C="0.0120476" G="0.00404919" T="0.983853"/>
      <pos A="0.839882" C="0.0180464" G="0.0240452" T="0.118026"/>
    </motif>
    <motif db="0" id="DUXA_HUMAN.H11MO.0.D" length="11" nsites="2685" evalue="1.0e+000"
        url="http://hocomoco.autosome.ru/motif/DUXA_HUMAN.H11MO.0.D">
      <pos A="0.0252411" C="0.0200272" G="0.0181651" T="0.936567"/>
      <pos A="0.0193754" C="0.00187144" G="0.975764" T="0.00298872"/>
      <pos A="0.993827" C="0.00243008" G="0.0028025" T="0.000940375"/>
      <pos A="0.00159212" C="0.000102417" G="0.000847268" T="0.997458"/>
      <pos A="0.00112659" C="0.00485084" G="0.00559569" T="0.988427"/>
      <pos A="0.862175" C="0.00522327" G="0.13222" T="0.000381736"/>
      <pos A="0.53444" C="0.0998194" G="0.358283" T="0.00745782"/>
      <pos A="0.524571" C="0.104475" G="0.310798" T="0.060156"/>
      <pos A="0.0131373" C="0.00159212" G="0.0161167" T="0.969154"/>
      <pos A="0.061832" C="0.299067" G="0.0573629" T="0.581738"/>
      <pos A="0.659761" C="0.0735634" G="0.136131" T="0.130544"/>
    </motif>
    <motif db="0" id="EGR1_HUMAN.H11MO.0.A" length="17" nsites="500" evalue="1.0e+000"
        url="http://hocomoco.autosome.ru/motif/EGR1_HUMAN.H11MO.0.A">
      <pos A="0.232004" C="0.248" G="0.409968" T="0.110028"/>
      <pos A="0.319986" C="0.128024" G="0.317986" T="0.234003"/>
      <pos A="0.277994" C="0.180014" G="0.459958" T="0.0820336"/>
      <pos A="0.236003" C="0.112028" G="0.353979" T="0.29799"/>
      <pos A="0.112028" C="0.030044" G="0.807888" T="0.05004"/>
      <pos A="0.236003" C="0.505949" G="0.0460408" T="0.212008"/>
      <pos A="0.0560388" C="0.0340432" G="0.869876" T="0.040042"/>
      <pos A="0.0320436" C="0.00404919" G="0.409968" T="0.553939"/>
      <pos A="0.0920316" C="0.00204959" G="0.891872" T="0.0140472"/>
      <pos A="0.0160468" C="0.00404919" G="0.957858" T="0.0220456"/>
      <pos A="0.0240452" C="0.0320436" G="0.929864" T="0.0140472"/>
      <pos A="0.220006" C="0.475955" G="0.00404919" T="0.29999"/>
      <pos A="0.0880324" C="0.010048" G="0.841882" T="0.060038"/>
      <pos A="0.110028" C="0.0220456" G="0.695911" T="0.172016"/>
      <pos A="0.337982" C="0.128024" G="0.405969" T="0.128024"/>
      <pos A="0.311988" C="0.0820336" G="0.455959" T="0.15002"/>
      <pos A="0.263997" C="0.182014" G="0.435963" T="0.118026"/>
    </motif>
    <motif db="0" id="EGR2_HUMAN.H11MO.0.A" length="18" nsites="500" evalue="1.0e+000"
        url="http://hocomoco.autosome.ru/motif/EGR2_HUMAN.H11MO.0.A">
      <pos A="0.216007" C="0.0740352" G="0.611928" T="0.0980304"/>
      <pos A="0.293991" C="0.0960308" G="0.411968" T="0.19801"/>
      <pos A="0.228004" C="0.0740352" G="0.621926" T="0.0760348"/>
      <pos A="0.253999" C="0.0680364" G="0.50195" T="0.176015"/>
      <pos A="0.319986" C="0.104029" G="0.505949" T="0.070036"/>
      <pos A="0.15002" C="0.104029" G="0.44996" T="0.295991"/>
      <pos A="0.0760348" C="0.10203" G="0.765897" T="0.0560388"/>
      <pos A="0.369976" C="0.190012" G="0.0440412" T="0.395971"/>
      <pos A="0.0340432" C="0.0220456" G="0.929864" T="0.0140472"/>
      <pos A="0.040042" C="0.0120476" G="0.461958" T="0.485953"/>
      <pos A="0.182014" C="0.00604879" G="0.793891" T="0.0180464"/>
      <pos A="0.0360428" C="0.0140472" G="0.889872" T="0.060038"/>
      <pos A="0.0240452" C="0.040042" G="0.915867" T="0.020046"/>
      <pos A="0.34998" C="0.281994" G="0.0220456" T="0.345981"/>
      <pos A="0.0580384" C="0.00604879" G="0.873875" T="0.0620376"/>
      <pos A="0.0760348" C="0.0340432" G="0.781894" T="0.108028"/>
      <pos A="0.341982" C="0.0740352" G="0.50195" T="0.0820336"/>
      <pos A="0.253999" C="0.0480404" G="0.561938" T="0.136023"/>
    </motif>
    <motif db="0" id="EMX1_HUMAN.H11MO.0.D" length="12" nsites="30488" evalue="1.0e+000"
        url="http://hocomoco.autosome.ru/motif/EMX1_HUMAN.H11MO.0.D">
      <pos A="0.0339813" C="0.140908" G="0.0283069" T="0.796804"/>
      <pos A="0.827217" C="0.158005" G="0.00722495" T="0.00755295"/>
      <pos A="0.989534" C="0.00426478" G="0.00262479" T="0.00357599"/>
      <pos A="0.0023214" C="0.0019278" G="0.0022558" T="0.993495"/>
      <pos A="0.00124721" C="0.0018048" G="0.00597036" T="0.990978"/>
      <pos A="0.993241" C="0.00147681" G="0.00347759" T="0.0018048"/>
      <pos A="0.227778" C="0.141909" G="0.624195" T="0.00611796"/>
      <pos A="0.0472652" C="0.41777" G="0.182597" T="0.352368"/>
      <pos A="0.141802" C="0.143048" G="0.20973" T="0.505419"/>
      <pos A="0.523131" C="0.150986" G="0.100999" T="0.224884"/>
      <pos A="0.599202" C="0.122885" G="0.0901179" T="0.187795"/>
      <pos A="0.278954" C="0.110692" G="0.0865838" T="0.523771"/>
    </motif>
    <motif db="0" id="EMX2_HUMAN.H11MO.0.D" length="12" nsites="35820" evalue="1.0e+000"
        url="http://hocomoco.autosome.ru/motif/EMX2_HUMAN.H11MO.0.D">
      <pos A="0.0219507" C="0.103804" G="0.0153901" T="0.858855"/>
      <pos A="0.848679" C="0.121825" G="0.0138407" T="0.0156553"/>
      <pos A="0.987072" C="0.00524915" G="0.00357411" T="0.00410454"/>
      <pos A="0.00148729" C="0.000426437" G="0.00210147" T="0.995985"/>
      <pos A="0.00126396" C="0.00126396" G="0.00545155" T="0.992021"/>
      <pos A="0.991413" C="0.000656754" G="0.00562603" T="0.00230387"/>
      <pos A="0.267797" C="0.133403" G="0.585328" T="0.0134708"/>
      <pos A="0.034311" C="0.393523" G="0.195561" T="0.376605"/>
      <pos A="0.202855" C="0.151794" G="0.243726" T="0.401626"/>
      <pos A="0.444025" C="0.153965" G="0.116053" T="0.285957"/>
      <pos A="0.528984" C="0.124379" G="0.0979415" T="0.248695"/>
      <pos A="0.333187" C="0.125007" G="0.100161" T="0.441645"/>
    </motif>
    <motif db="0" id="ERR1_HUMAN.H11MO.0.A" length="15" nsites="284" evalue="1.0e+000"
        url="http://hocomoco.autosome.ru/motif/ERR1_HUMAN.H11MO.0.A">
      <pos A="0.102165" C="0.408395" G="0.228881" T="0.26056"/>
      <pos A="0.0775255" C="0.390795" G="0.0493664" T="0.482313"/>
      <pos A="0.102165" C="0.682946" G="0.183122" T="0.031767"/>
      <pos A="0.915259" C="0.00712777" G="0.0669659" T="0.0106477"/>
      <pos A="0.971577" C="8.79972e-05" G="0.0282471" T="8.79972e-05"/>
      <pos A="0.00360788" C="8.79972e-05" G="0.989176" T="0.00712777"/>
      <pos A="0.00712777" C="0.00360788" G="0.989176" T="8.79972e-05"/>
      <pos A="0.063446" C="0.00360788" G="0.0458465" T="0.8871"/>
      <pos A="8.79972e-05" C="0.922298" G="0.0528863" T="0.0247272"/>
      <pos A="0.985656" C="0.00360788" G="0.00712777" T="0.00360788"/>
      <pos A="0.23592" C="0.429514" G="0.140883" T="0.193682"/>
      <pos A="0.418955" C="0.197202" G="0.183122" T="0.200722"/>
      <pos A="0.147923" C="0.345037" G="0.302798" T="0.204241"/>
      <pos A="0.411915" C="0.172562" G="0.193682" T="0.221841"/>
      <pos A="0.207761" C="0.24296" G="0.397835" T="0.151443"/>
    </motif>
    <motif db="0" id="ESR1_HUMAN.H11MO.1.A" length="10" nsites="500" evalue="1.0e+000"
        url="http://hocomoco.autosome.ru/motif/ESR1_HUMAN.H11MO.1.A">
      <pos A="0.122026" C="0.545941" G="0.120026" T="0.212008"/>
      <pos A="0.34998" C="0.325985" G="0.118026" T="0.206009"/>
      <pos A="0.631924" C="0.0160468" G="0.34798" T="0.00404919"/>
      <pos A="0.00604879" C="4.999e-05" G="0.965857" T="0.0280444"/>
      <pos A="0.00604879" C="4.999e-05" G="0.991852" T="0.00204959"/>
      <pos A="0.0380424" C="0.00404919" G="0.10203" T="0.855879"/>
      <pos A="0.00404919" C="0.973855" G="0.020046" T="0.00204959"/>
      <pos A="0.993851" C="0.00204959" G="0.00404919" T="4.999e-05"/>
      <pos A="0.0680364" C="0.443961" G="0.369976" T="0.118026"/>
      <pos A="0.317986" C="0.335983" G="0.246001" T="0.10003"/>
    </motif>
    <motif db="0" id="ESR2_HUMAN.H11MO.1.A" length="7" nsites="500" evalue="1.0e+000"
        url="http://hocomoco.autosome.ru/motif/ESR2_HUMAN.H11MO.1.A">
      <pos A="0.693911" C="0.0340432" G="0.261998" T="0.010048"/>
      <pos A="0.0160468" C="0.00204959" G="0.945861" T="0.0360428"/>
      <pos A="0.00204959" C="0.010048" G="0.981854" T="0.00604879"/>
      <pos A="0.0180464" C="0.0160468" G="0.104029" T="0.861878"/>
      <pos A="0.00204959" C="0.991852" G="0.00204959" T="0.00404919"/>
      <pos A="0.94986" C="0.00604879" G="0.040042" T="0.00404919"/>
      <pos A="0.070036" C="0.459958" G="0.39997" T="0.070036"/>
    </motif>
    <motif db="0" id="ETS2_HUMAN.H11MO.0.B" length="13" nsites="500" evalue="1.0e+000"
        url="http://hocomoco.autosome.ru/motif/ETS2_HUMAN.H11MO.0.B">
      <pos A="0.230004" C="0.140022" G="0.435963" T="0.194011"/>
      <pos A="0.317986" C="0.146021" G="0.345981" T="0.190012"/>
      <pos A="0.321986" C="0.279994" G="0.29799" T="0.10003"/>
      <pos A="0.473955" C="0.0760348" G="0.365977" T="0.0840332"/>
      <pos A="0.192012" C="0.00804839" G="0.7519" T="0.0480404"/>
      <pos A="0.00404919" C="0.010048" G="0.967856" T="0.0180464"/>
      <pos A="0.981854" C="0.0160468" G="4.999e-05" T="0.00204959"/>
      <pos A="0.953859" C="0.0180464" G="0.0240452" T="0.00404919"/>
      <pos A="0.381974" C="0.0840332" G="0.519946" T="0.0140472"/>
      <pos A="0.391972" C="0.261998" G="0.19801" T="0.14802"/>
      <pos A="0.421966" C="0.0480404" G="0.459958" T="0.070036"/>
      <pos A="0.329984" C="0.0860328" G="0.495951" T="0.0880324"/>
      <pos A="0.495951" C="0.10003" G="0.319986" T="0.0840332"/>
    </motif>
    <motif db="0" id="ETV5_HUMAN.H11MO.0.C" length="14" nsites="500" evalue="1.0e+000"
        url="http://hocomoco.autosome.ru/motif/ETV5_HUMAN.H11MO.0.C">
      <pos A="0.327984" C="0.180014" G="0.381974" T="0.110028"/>
      <pos A="0.455959" C="0.0880324" G="0.327984" T="0.128024"/>
      <pos A="0.29799" C="0.0980304" G="0.493951" T="0.110028"/>
      <pos A="0.20001" C="0.417966" G="0.345981" T="0.0360428"/>
      <pos A="0.839882" C="0.0360428" G="0.0840332" T="0.040042"/>
      <pos A="0.0160468" C="0.00604879" G="0.961858" T="0.0160468"/>
      <pos A="0.0440412" C="0.0160468" G="0.935863" T="0.00404919"/>
      <pos A="0.793891" C="0.0680364" G="0.10203" T="0.0360428"/>
      <pos A="0.945861" C="0.00604879" G="0.0120476" T="0.0360428"/>
      <pos A="0.371976" C="0.0620376" G="0.54794" T="0.0180464"/>
      <pos A="0.228004" C="0.10003" G="0.232004" T="0.439962"/>
      <pos A="0.218006" C="0.106029" G="0.537942" T="0.138022"/>
      <pos A="0.405969" C="0.120026" G="0.385973" T="0.0880324"/>
      <pos A="0.271996" C="0.216007" G="0.373975" T="0.138022"/>
    </motif>
    <motif db="0" id="FEZF1_HUMAN.H11MO.0.C" length="12" nsites="500" evalue="1.0e+000"
        url="http://hocomoco.autosome.ru/motif/FEZF1_HUMAN.H11MO.0.C">
      <pos A="0.305989" C="0.122026" G="0.361978" T="0.210008"/>
      <pos A="0.132024" C="0.485953" G="0.0740352" T="0.307988"/>
      <pos A="0.070036" C="0.0320436" G="0.0220456" T="0.875875"/>
      <pos A="0.0120476" C="0.020046" G="0.94986" T="0.0180464"/>
      <pos A="0.0140472" C="0.555939" G="0.10203" T="0.327984"/>
      <pos A="0.0260448" C="0.433963" G="0.0520396" T="0.487952"/>
      <pos A="0.0620376" C="0.725905" G="0.0260448" T="0.186013"/>
      <pos A="0.240002" C="0.060038" G="0.0140472" T="0.685913"/>
      <pos A="0.00604879" C="0.134023" G="0.05004" T="0.809888"/>
      <pos A="0.020046" C="0.010048" G="0.0180464" T="0.95186"/>
      <pos A="0.0440412" C="0.116027" G="0.070036" T="0.769896"/>
      <pos A="0.172016" C="0.331984" G="0.158018" T="0.337982"/>
    </motif>
    <motif db="0" id="FOXD3_HUMAN.H11MO.0.D" length="15" nsites="465" evalue="1.0e+000"
        url="http://hocomoco.autosome.ru/motif/FOXD3_HUMAN.H11MO.0.D">
      <pos A="0.157009" C="0.17636" G="0.298914" T="0.367717"/>
      <pos A="0.118308" C="0.217211" G="0.266663" T="0.397818"/>
      <pos A="0.135508" C="0.00650398" G="0.0559557" T="0.802032"/>
      <pos A="0.0387551" C="0.0688562" G="0.872984" T="0.0194044"/>
      <pos A="0.092507" C="0.0516556" G="0.036605" T="0.819232"/>
      <pos A="0.036605" C="0.111858" G="0.0495055" T="0.802032"/>
      <pos A="0.0538056" C="5.37519e-05" G="0.0946571" T="0.851484"/>
      <pos A="0.339766" C="0.200011" G="0.225812" T="0.234412"/>
      <pos A="0.0581058" C="0.599925" G="0.0624059" T="0.279564"/>
      <pos A="0.294614" C="0.202161" G="0.0409052" T="0.46232"/>
      <pos A="0.109708" C="0.223662" G="0.0710062" T="0.595625"/>
      <pos A="0.404268" C="0.0473554" G="0.146259" T="0.402118"/>
      <pos A="0.230112" C="0.141959" G="0.427919" T="0.200011"/>
      <pos A="0.101107" C="0.363416" G="0.348366" T="0.18711"/>
      <pos A="0.356966" C="0.292464" G="0.111858" T="0.238712"/>
    </motif>
    <motif db="0" id="FOXO1_HUMAN.H11MO.0.A" length="12" nsites="500" evalue="1.0e+000"
        url="http://hocomoco.autosome.ru/motif/FOXO1_HUMAN.H11MO.0.A">
      <pos A="0.186013" C="0.160018" G="0.259998" T="0.393971"/>
      <pos A="0.0960308" C="0.309988" G="0.255999" T="0.337982"/>
      <pos A="0.060038" C="0.45196" G="0.253999" T="0.234003"/>
      <pos A="0.040042" C="0.477954" G="0.170016" T="0.311988"/>
      <pos A="0.00604879" C="0.0120476" G="0.0140472" T="0.967856"/>
      <pos A="0.0320436" C="0.0340432" G="0.917866" T="0.0160468"/>
      <pos A="0.00404919" C="0.186013" G="0.0160468" T="0.793891"/>
      <pos A="0.010048" C="0.030044" G="0.0620376" T="0.89787"/>
      <pos A="0.0120476" C="0.040042" G="0.222006" T="0.725905"/>
      <pos A="0.403969" C="0.224005" G="0.0520396" T="0.319986"/>
      <pos A="0.00604879" C="0.691912" G="0.0520396" T="0.25"/>
      <pos A="0.226005" C="0.263997" G="0.176015" T="0.333983"/>
    </motif>
    <motif db="0" id="GATA1_HUMAN.H11MO.0.A" length="19" nsites="500" evalue="1.0e+000"
        url="http://hocomoco.autosome.ru/motif/GATA1_HUMAN.H11MO.0.A">
      <pos A="0.192012" C="0.403969" G="0.206009" T="0.19801"/>
      <pos A="0.116027" C="0.144021" G="0.190012" T="0.54994"/>
      <pos A="0.0560388" C="0.0780344" G="0.639922" T="0.226005"/>
      <pos A="0.118026" C="0.206009" G="0.389972" T="0.285993"/>
      <pos A="0.194011" C="0.313987" G="0.281994" T="0.210008"/>
      <pos A="0.267996" C="0.246001" G="0.277994" T="0.208008"/>
      <pos A="0.224005" C="0.210008" G="0.367976" T="0.19801"/>
      <pos A="0.261998" C="0.168016" G="0.339982" T="0.230004"/>
      <pos A="0.214007" C="0.224005" G="0.313987" T="0.248"/>
      <pos A="0.331984" C="0.188012" G="0.323985" T="0.156019"/>
      <pos A="0.184013" C="0.387972" G="0.321986" T="0.106029"/>
      <pos A="0.719906" C="0.020046" G="0.00804839" T="0.252"/>
      <pos A="0.00604879" C="4.999e-05" G="0.993851" T="4.999e-05"/>
      <pos A="0.995851" C="4.999e-05" G="4.999e-05" T="0.00404919"/>
      <pos A="0.00204959" C="4.999e-05" G="0.0120476" T="0.985853"/>
      <pos A="0.945861" C="0.00404919" G="0.0140472" T="0.0360428"/>
      <pos A="0.857878" C="0.0160468" G="0.090032" T="0.0360428"/>
      <pos A="0.214007" C="0.154019" G="0.553939" T="0.0780344"/>
      <pos A="0.35198" C="0.188012" G="0.345981" T="0.114027"/>
    </motif>
    <motif db="0" id="GATA2_HUMAN.H11MO.0.A" length="19" nsites="500" evalue="1.0e+000"
        url="http://hocomoco.autosome.ru/motif/GATA2_HUMAN.H11MO.0.A">
      <pos A="0.132024" C="0.45196" G="0.226005" T="0.190012"/>
      <pos A="0.124025" C="0.104029" G="0.158018" T="0.613927"/>
      <pos A="0.080034" C="0.05004" G="0.65192" T="0.218006"/>
      <pos A="0.132024" C="0.222006" G="0.413967" T="0.232004"/>
      <pos A="0.271996" C="0.156019" G="0.289992" T="0.281994"/>
      <pos A="0.303989" C="0.158018" G="0.305989" T="0.232004"/>
      <pos A="0.248" C="0.19801" G="0.367976" T="0.186013"/>
      <pos A="0.269996" C="0.196011" G="0.275995" T="0.257998"/>
      <pos A="0.222006" C="0.224005" G="0.267996" T="0.285993"/>
      <pos A="0.325985" C="0.114027" G="0.343981" T="0.216007"/>
      <pos A="0.192012" C="0.337982" G="0.371976" T="0.0980304"/>
      <pos A="0.773895" C="0.00404919" G="0.00804839" T="0.214007"/>
      <pos A="4.999e-05" C="4.999e-05" G="0.995851" T="0.00404919"/>
      <pos A="0.985853" C="4.999e-05" G="0.00804839" T="0.00604879"/>
      <pos A="0.00604879" C="0.00204959" G="0.0160468" T="0.975855"/>
      <pos A="0.965857" C="0.00604879" G="4.999e-05" T="0.0280444"/>
      <pos A="0.843881" C="0.010048" G="0.114027" T="0.0320436"/>
      <pos A="0.140022" C="0.168016" G="0.627924" T="0.0640372"/>
      <pos A="0.343981" C="0.192012" G="0.389972" T="0.0740352"/>
    </motif>
    <motif db="0" id="GATA5_HUMAN.H11MO.0.D" length="17" nsites="13" evalue="1.0e+000"
        url="http://hocomoco.autosome.ru/motif/GATA5_HUMAN.H11MO.0.D">
      <pos A="0.309884" C="0.0789023" G="0.0874572" T="0.523756"/>
      <pos A="0.395433" C="0.292774" G="0.23289" T="0.0789023"/>
      <pos A="0.703409" C="0.138787" G="0.0789023" T="0.0789023"/>
      <pos A="0.301329" C="0.164451" G="0.318439" T="0.21578"/>
      <pos A="0.523756" C="0.0019084" G="0.164451" T="0.309884"/>
      <pos A="0.0019084" C="0.0019084" G="0.994275" T="0.0019084"/>
      <pos A="0.994275" C="0.0019084" G="0.0019084" T="0.0019084"/>
      <pos A="0.0019084" C="0.0019084" G="0.0019084" T="0.994275"/>
      <pos A="0.686299" C="0.0019084" G="0.0019084" T="0.309884"/>
      <pos A="0.686299" C="0.0019084" G="0.147341" T="0.164451"/>
      <pos A="0.0789023" C="0.455317" G="0.224335" T="0.241445"/>
      <pos A="0.155896" C="0.21578" G="0.155896" T="0.472427"/>
      <pos A="0.155896" C="0.292774" G="0.147341" T="0.403988"/>
      <pos A="0.438207" C="0.0789023" G="0.309884" T="0.173006"/>
      <pos A="0.386878" C="0.0019084" G="0.532311" T="0.0789023"/>
      <pos A="0.395433" C="0.309884" G="0.0789023" T="0.21578"/>
      <pos A="0.194393" C="0.117399" G="0.271387" T="0.41682"/>
    </motif>
    <motif db="0" id="GBX1_HUMAN.H11MO.0.D" length="17" nsites="36146" evalue="1.0e+000"
        url="http://hocomoco.autosome.ru/motif/GBX1_HUMAN.H11MO.0.D">
      <pos A="0.122467" C="0.375824" G="0.204962" T="0.296747"/>
      <pos A="0.0402149" C="0.109134" G="0.0367559" T="0.813895"/>
      <pos A="0.988303" C="0.00353191" G="0.005693" T="0.00247179"/>
      <pos A="0.999985" C="4.93664e-06" G="4.93664e-06" T="4.93664e-06"/>
      <pos A="6.91638e-07" C="6.91638e-07" G="0.000337085" T="0.999662"/>
      <pos A="6.91638e-07" C="0.004975" G="0.00689789" T="0.988126"/>
      <pos A="0.645272" C="6.91638e-07" G="0.354037" T="0.000690459"/>
      <pos A="0.262616" C="0.213872" G="0.477162" T="0.0463507"/>
      <pos A="0.115294" C="0.37943" G="0.17146" T="0.333816"/>
      <pos A="0.197627" C="0.304251" G="0.19359" T="0.304533"/>
      <pos A="0.33689" C="0.248655" G="0.114931" T="0.299524"/>
      <pos A="0.422584" C="0.157835" G="0.0648259" T="0.354755"/>
      <pos A="0.458992" C="0.068851" G="0.02839" T="0.443767"/>
      <pos A="0.517704" C="0.0280407" G="0.0192322" T="0.435023"/>
      <pos A="0.447365" C="0.0300007" G="0.0314164" T="0.491218"/>
      <pos A="0.318113" C="0.0666613" G="0.0915078" T="0.523718"/>
      <pos A="0.295852" C="0.130395" G="0.190333" T="0.383419"/>
    </motif>
    <motif db="0" id="GBX2_HUMAN.H11MO.0.D" length="17" nsites="11244" evalue="1.0e+000"
        url="http://hocomoco.autosome.ru/motif/GBX2_HUMAN.H11MO.0.D">
      <pos A="0.144672" C="0.392904" G="0.201317" T="0.261108"/>
      <pos A="0.0409244" C="0.155165" G="0.0329592" T="0.770951"/>
      <pos A="0.948327" C="0.0216261" G="0.017748" T="0.0122988"/>
      <pos A="0.967766" C="0.0160646" G="0.00734775" T="0.00882124"/>
      <pos A="0.00522527" C="0.00894802" G="0.00451248" T="0.981314"/>
      <pos A="2.22339e-06" C="0.0257729" G="0.0105434" T="0.963681"/>
      <pos A="0.639499" C="0.0164209" G="0.343507" T="0.000573189"/>
      <pos A="0.148393" C="0.311081" G="0.449889" T="0.0906374"/>
      <pos A="0.0827227" C="0.414888" G="0.128693" T="0.373697"/>
      <pos A="0.169708" C="0.386913" G="0.231125" T="0.212253"/>
      <pos A="0.280326" C="0.286803" G="0.104299" T="0.328572"/>
      <pos A="0.326889" C="0.198063" G="0.0797787" T="0.39527"/>
      <pos A="0.376846" C="0.125465" G="0.0460491" T="0.451639"/>
      <pos A="0.550413" C="0.0748984" G="0.0412791" T="0.33341"/>
      <pos A="0.510337" C="0.0451749" G="0.0321337" T="0.412354"/>
      <pos A="0.304193" C="0.0633025" G="0.0555999" T="0.576905"/>
      <pos A="0.288286" C="0.101907" G="0.15458" T="0.455227"/>
    </motif>
    <motif db="0" id="GCR_HUMAN.H11MO.1.A" length="12" nsites="500" evalue="1.0e+000"
        url="http://hocomoco.autosome.ru/motif/GCR_HUMAN.H11MO.1.A">
      <pos A="0.383973" C="0.305989" G="0.110028" T="0.20001"/>
      <pos A="0.425965" C="0.140022" G="0.305989" T="0.128024"/>
      <pos A="0.493951" C="0.00204959" G="0.491952" T="0.0120476"/>
      <pos A="0.00404919" C="0.00204959" G="0.993851" T="4.999e-05"/>
      <pos A="0.609928" C="0.0440412" G="0.196011" T="0.15002"/>
      <pos A="0.987852" C="0.00804839" G="0.00404919" T="4.999e-05"/>
      <pos A="0.00204959" C="0.993851" G="0.00404919" T="4.999e-05"/>
      <pos A="0.981854" C="4.999e-05" G="0.00204959" T="0.0160468"/>
      <pos A="0.122026" C="0.188012" G="0.533943" T="0.156019"/>
      <pos A="0.487952" C="0.0820336" G="0.178014" T="0.252"/>
      <pos A="0.343981" C="0.244001" G="0.311988" T="0.10003"/>
      <pos A="0.285993" C="0.210008" G="0.0540392" T="0.44996"/>
    </motif>
    <motif db="0" id="GSX1_HUMAN.H11MO.0.D" length="15" nsites="276" evalue="1.0e+000"
        url="http://hocomoco.autosome.ru/motif/GSX1_HUMAN.H11MO.0.D">
      <pos A="0.0969757" C="0.0969757" G="0.0680007" T="0.738048"/>
      <pos A="0.719033" C="0.0996921" G="0.106936" T="0.074339"/>
      <pos A="0.9454" C="0.0073343" G="0.0254437" T="0.0218218"/>
      <pos A="0.0372148" C="0.0191054" G="0.00461789" T="0.939062"/>
      <pos A="0.0435531" C="0.0073343" G="0.206537" T="0.742575"/>
      <pos A="0.681003" C="0.0109562" G="0.278975" T="0.0290656"/>
      <pos A="0.177562" C="0.166697" G="0.528884" T="0.126856"/>
      <pos A="0.235512" C="0.202916" G="0.239134" T="0.322438"/>
      <pos A="0.282597" C="0.0906375" G="0.242756" T="0.384009"/>
      <pos A="0.300706" C="0.0906375" G="0.202916" T="0.405741"/>
      <pos A="0.19205" C="0.0761499" G="0.177562" T="0.554238"/>
      <pos A="0.168508" C="0.0888265" G="0.139533" T="0.603133"/>
      <pos A="0.513491" C="0.0933539" G="0.194766" T="0.198388"/>
      <pos A="0.63573" C="0.0924484" G="0.146777" T="0.125045"/>
      <pos A="0.142249" C="0.0842992" G="0.178468" T="0.594984"/>
    </motif>
    <motif db="0" id="GSX2_HUMAN.H11MO.0.D" length="16" nsites="6133" evalue="1.0e+000"
        url="http://hocomoco.autosome.ru/motif/GSX2_HUMAN.H11MO.0.D">
      <pos A="0.153108" C="0.32056" G="0.156369" T="0.369964"/>
      <pos A="0.066243" C="0.0577644" G="0.0207521" T="0.85524"/>
      <pos A="0.882347" C="0.0281301" G="0.0480222" T="0.0415002"/>
      <pos A="0.990898" C="0.00183839" G="0.00509938" T="0.00216448"/>
      <pos A="0.0257659" C="0.0534844" G="0.0192439" T="0.901506"/>
      <pos A="0.129629" C="0.0494081" G="0.248818" T="0.572145"/>
      <pos A="0.568232" C="0.0578867" G="0.300831" T="0.0730503"/>
      <pos A="0.19974" C="0.25322" G="0.413498" T="0.133542"/>
      <pos A="0.292678" C="0.197783" G="0.161423" T="0.348115"/>
      <pos A="0.312244" C="0.126694" G="0.15376" T="0.407302"/>
      <pos A="0.308168" C="0.0986491" G="0.0988122" T="0.494371"/>
      <pos A="0.189468" C="0.118541" G="0.0887031" T="0.603288"/>
      <pos A="0.154127" C="0.0569492" G="0.0641234" T="0.724801"/>
      <pos A="0.734013" C="0.048063" G="0.107576" T="0.110348"/>
      <pos A="0.845294" C="0.0337961" G="0.0549926" T="0.0659169"/>
      <pos A="0.115525" C="0.118297" G="0.101992" T="0.664187"/>
    </motif>
    <motif db="0" id="HEY2_HUMAN.H11MO.0.D" length="17" nsites="8" evalue="1.0e+000"
        url="http://hocomoco.autosome.ru/motif/HEY2_HUMAN.H11MO.0.D">
      <pos A="0.00308642" C="0.00308642" G="0.871025" T="0.122802"/>
      <pos A="0.00308642" C="0.242518" G="0.496914" T="0.257482"/>
      <pos A="0.00308642" C="0.257482" G="0.377198" T="0.362233"/>
      <pos A="0.00308642" C="0.257482" G="0.616629" T="0.122802"/>
      <pos A="0.137767" C="0.00308642" G="0.856061" T="0.00308642"/>
      <pos A="0.00308642" C="0.856061" G="0.00308642" T="0.137767"/>
      <pos A="0.496914" C="0.00308642" G="0.122802" T="0.377198"/>
      <pos A="0.00308642" C="0.871025" G="0.122802" T="0.00308642"/>
      <pos A="0.00308642" C="0.122802" G="0.871025" T="0.00308642"/>
      <pos A="0.00308642" C="0.122802" G="0.00308642" T="0.871025"/>
      <pos A="0.00308642" C="0.00308642" G="0.990741" T="0.00308642"/>
      <pos A="0.122802" C="0.242518" G="0.631594" T="0.00308642"/>
      <pos A="0.122802" C="0.736345" G="0.137767" T="0.00308642"/>
      <pos A="0.362233" C="0.257482" G="0.122802" T="0.257482"/>
      <pos A="0.00308642" C="0.257482" G="0.122802" T="0.616629"/>
      <pos A="0.00308642" C="0.257482" G="0.362233" T="0.377198"/>
      <pos A="0.365975" C="0.261223" G="0.246259" T="0.126543"/>
    </motif>
    <motif db="0" id="HME2_HUMAN.H11MO.0.D" length="11" nsites="9518" evalue="1.0e+000"
        url="http://hocomoco.autosome.ru/motif/HME2_HUMAN.H11MO.0.D">
      <pos A="0.244325" C="0.209856" G="0.327616" T="0.218203"/>
      <pos A="0.222948" C="0.212323" G="0.360715" T="0.204014"/>
      <pos A="0.149905" C="0.152816" G="0.187179" T="0.5101"/>
      <pos A="0.52314" C="0.0291164" G="0.304896" T="0.142848"/>
      <pos A="0.626911" C="0.056187" G="0.316789" T="0.000113385"/>
      <pos A="0.000129208" C="0.000129208" G="0.0238613" T="0.97588"/>
      <pos A="0.000113385" C="0.000113385" G="0.306856" T="0.692917"/>
      <pos A="0.590944" C="0.0533394" G="0.214088" T="0.141628"/>
      <pos A="0.261311" C="0.141312" G="0.469406" T="0.127972"/>
      <pos A="0.161324" C="0.286372" G="0.320998" T="0.231306"/>
      <pos A="0.177369" C="0.218461" G="0.383176" T="0.220994"/>
    </motif>
    <motif db="0" id="HMX1_HUMAN.H11MO.0.D" length="17" nsites="34" evalue="1.0e+000"
        url="http://hocomoco.autosome.ru/motif/HMX1_HUMAN.H11MO.0.D">
      <pos A="0.19868" C="0.140029" G="0.345308" T="0.315982"/>
      <pos A="0.125367" C="0.184018" G="0.0667155" T="0.6239"/>
      <pos A="0.000733138" C="0.176686" G="0.000733138" T="0.821848"/>
      <pos A="0.997801" C="0.000733138" G="0.000733138" T="0.000733138"/>
      <pos A="0.997801" C="0.000733138" G="0.000733138" T="0.000733138"/>
      <pos A="0.000733138" C="0.000733138" G="0.147361" T="0.851173"/>
      <pos A="0.000733138" C="0.000733138" G="0.000733138" T="0.997801"/>
      <pos A="0.147361" C="0.000733138" G="0.851173" T="0.000733138"/>
      <pos A="0.293988" C="0.323314" G="0.0593842" T="0.323314"/>
      <pos A="0.0593842" C="0.118035" G="0.0593842" T="0.763196"/>
      <pos A="0.206012" C="0.206012" G="0.0593842" T="0.528592"/>
      <pos A="0.147361" C="0.176686" G="0.176686" T="0.499267"/>
      <pos A="0.118035" C="0.0887097" G="0.0300587" T="0.763196"/>
      <pos A="0.0960411" C="0.00806452" G="0.00806452" T="0.88783"/>
      <pos A="0.748534" C="0.0153959" G="0.103372" T="0.132698"/>
      <pos A="0.83651" C="0.0153959" G="0.0153959" T="0.132698"/>
      <pos A="0.0593842" C="0.0300587" G="0.235337" T="0.67522"/>
    </motif>
    <motif db="0" id="HNF1B_HUMAN.H11MO.1.A" length="11" nsites="500" evalue="1.0e+000"
        url="http://hocomoco.autosome.ru/motif/HNF1B_HUMAN.H11MO.1.A">
      <pos A="0.389972" C="0.0120476" G="0.373975" T="0.224005"/>
      <pos A="0.0520396" C="0.00404919" G="0.929864" T="0.0140472"/>
      <pos A="4.999e-05" C="0.0420416" G="0.00804839" T="0.94986"/>
      <pos A="0.0720356" C="0.030044" G="0.0120476" T="0.885873"/>
      <pos A="0.985853" C="4.999e-05" G="0.0120476" T="0.00204959"/>
      <pos A="0.933863" C="0.0460408" G="0.00404919" T="0.0160468"/>
      <pos A="0.080034" C="0.030044" G="0.00804839" T="0.881874"/>
      <pos A="0.255999" C="0.257998" G="0.34798" T="0.138022"/>
      <pos A="0.813887" C="0.00204959" G="0.0340432" T="0.15002"/>
      <pos A="0.0380424" C="0.0240452" G="0.114027" T="0.823885"/>
      <pos A="0.0160468" C="0.0480404" G="0.00404919" T="0.931864"/>
    </motif>
    <motif db="0" id="HXA11_HUMAN.H11MO.0.D" length="13" nsites="2642" evalue="1.0e+000"
        url="http://hocomoco.autosome.ru/motif/HXA11_HUMAN.H11MO.0.D">
      <pos A="0.263531" C="0.0682317" G="0.0500643" T="0.618173"/>
      <pos A="0.565469" C="0.0912248" G="0.0575395" T="0.285767"/>
      <pos A="0.66397" C="0.132196" G="0.0617974" T="0.142037"/>
      <pos A="0.555533" C="0.174397" G="0.101728" T="0.168341"/>
      <pos A="0.343675" C="0.16503" G="0.217639" T="0.273655"/>
      <pos A="0.11242" C="0.0526191" G="0.0715435" T="0.763417"/>
      <pos A="9.46217e-06" C="9.46217e-06" G="0.000766436" T="0.999215"/>
      <pos A="9.46217e-06" C="0.000387949" G="9.46217e-06" T="0.999593"/>
      <pos A="0.299014" C="9.46217e-06" G="0.00114492" T="0.699832"/>
      <pos A="0.982467" C="0.00559214" G="0.00634912" T="0.00559214"/>
      <pos A="0.142794" C="0.304786" G="0.114029" T="0.438392"/>
      <pos A="0.133142" C="0.130871" G="0.499517" T="0.236469"/>
      <pos A="0.40376" C="0.13617" G="0.2887" T="0.171369"/>
    </motif>
    <motif db="0" id="HXA2_HUMAN.H11MO.0.D" length="11" nsites="13640" evalue="1.0e+000"
        url="http://hocomoco.autosome.ru/motif/HXA2_HUMAN.H11MO.0.D">
      <pos A="0.253161" C="0.188518" G="0.316231" T="0.24209"/>
      <pos A="0.171896" C="0.158835" G="0.565133" T="0.104136"/>
      <pos A="0.0390843" C="0.108045" G="0.0318063" T="0.821065"/>
      <pos A="0.766267" C="0.170253" G="0.0502195" T="0.0132595"/>
      <pos A="0.98521" C="0.00444515" G="0.0103427" T="1.83283e-06"/>
      <pos A="0.00592625" C="1.83283e-06" G="0.00301095" T="0.991061"/>
      <pos A="4.87441e-05" C="0.00672374" G="0.00620092" T="0.987027"/>
      <pos A="0.949031" C="0.016726" G="0.0133817" T="0.0208609"/>
      <pos A="0.360068" C="0.0533658" G="0.456929" T="0.129637"/>
      <pos A="0.137203" C="0.327834" G="0.233401" T="0.301562"/>
      <pos A="0.306104" C="0.120722" G="0.37305" T="0.200124"/>
    </motif>
    <motif db="0" id="HXA7_HUMAN.H11MO.0.D" length="15" nsites="19" evalue="1.0e+000"
        url="http://hocomoco.autosome.ru/motif/HXA7_HUMAN.H11MO.0.D">
      <pos A="0.356791" C="0.245611" G="0.304127" T="0.0934709"/>
      <pos A="0.522097" C="0.264629" G="0.0539729" T="0.159301"/>
      <pos A="0.211965" C="0.0539729" G="0.0013089" T="0.732753"/>
      <pos A="0.153449" C="0.685941" G="0.0539729" T="0.106637"/>
      <pos A="0.416769" C="0.159301" G="0.264629" T="0.159301"/>
      <pos A="0.732753" C="0.159301" G="0.0013089" T="0.106637"/>
      <pos A="0.159301" C="0.153449" G="0.159301" T="0.527949"/>
      <pos A="0.522097" C="0.317293" G="0.0013089" T="0.159301"/>
      <pos A="0.0013089" C="0.0539729" G="0.838081" T="0.106637"/>
      <pos A="0.791269" C="0.100785" G="0.106637" T="0.0013089"/>
      <pos A="0.0013089" C="0.106637" G="0.211965" T="0.680089"/>
      <pos A="0.0539729" C="0.0013089" G="0.0539729" T="0.890745"/>
      <pos A="0.211965" C="0.153449" G="0.633277" T="0.0013089"/>
      <pos A="0.211965" C="0.153449" G="0.527949" T="0.106637"/>
      <pos A="0.383123" C="0.277795" G="0.172467" T="0.166615"/>
    </motif>
    <motif db="0" id="HXB3_HUMAN.H11MO.0.D" length="14" nsites="3403" evalue="1.0e+000"
        url="http://hocomoco.autosome.ru/motif/HXB3_HUMAN.H11MO.0.D">
      <pos A="0.118061" C="0.341387" G="0.110128" T="0.430424"/>
      <pos A="0.0598058" C="0.0562796" G="0.0459948" T="0.83792"/>
      <pos A="0.883687" C="0.038869" G="0.0415136" T="0.0359305"/>
      <pos A="0.998949" C="0.000154271" G="0.000741971" T="0.000154271"/>
      <pos A="7.34624e-06" C="0.00588434" G="0.00559049" T="0.988518"/>
      <pos A="0.00529664" C="0.0308616" G="0.277695" T="0.686146"/>
      <pos A="0.687322" C="0.0141121" G="0.268292" T="0.0302739"/>
      <pos A="0.0996224" C="0.376429" G="0.417862" T="0.106087"/>
      <pos A="0.155748" C="0.281222" G="0.114609" T="0.448422"/>
      <pos A="0.205996" C="0.157511" G="0.149871" T="0.486622"/>
      <pos A="0.244123" C="0.131285" G="0.079861" T="0.544731"/>
      <pos A="0.211873" C="0.0963901" G="0.0628912" T="0.628846"/>
      <pos A="0.221203" C="0.0927904" G="0.0810364" T="0.60497"/>
      <pos A="0.438211" C="0.153764" G="0.128199" T="0.279826"/>
    </motif>
    <motif db="0" id="HXC10_HUMAN.H11MO.0.D" length="19" nsites="8980" evalue="1.0e+000"
        url="http://hocomoco.autosome.ru/motif/HXC10_HUMAN.H11MO.0.D">
      <pos A="0.234693" C="0.162725" G="0.18171" T="0.420872"/>
      <pos A="0.310597" C="0.114299" G="0.119065" T="0.456039"/>
      <pos A="0.42012" C="0.0660397" G="0.0691729" T="0.444668"/>
      <pos A="0.39671" C="0.0458541" G="0.0488348" T="0.508602"/>
      <pos A="0.42914" C="0.0408564" G="0.0917172" T="0.438286"/>
      <pos A="0.471936" C="0.0571737" G="0.16006" T="0.310831"/>
      <pos A="0.410822" C="0.163883" G="0.195754" T="0.229541"/>
      <pos A="0.295694" C="0.187922" G="0.216997" T="0.299386"/>
      <pos A="0.253352" C="0.193965" G="0.216088" T="0.336594"/>
      <pos A="0.247208" C="0.139666" G="0.201695" T="0.41143"/>
      <pos A="0.0931916" C="0.102039" G="0.124499" T="0.68027"/>
      <pos A="0.0225628" C="0.0133644" G="0.0946819" T="0.869391"/>
      <pos A="0.000594755" C="0.0131897" G="0.00844149" T="0.977774"/>
      <pos A="0.370085" C="0.0164393" G="0.0142794" T="0.599196"/>
      <pos A="0.987531" C="0.00460824" G="0.00778436" T="7.62601e-05"/>
      <pos A="0.0400997" C="0.17204" G="0.0546661" T="0.733195"/>
      <pos A="0.115705" C="0.0918097" G="0.393457" T="0.399029"/>
      <pos A="0.471773" C="0.0897992" G="0.317194" T="0.121235"/>
      <pos A="0.167595" C="0.426743" G="0.202757" T="0.202905"/>
    </motif>
    <motif db="0" id="HXC11_HUMAN.H11MO.0.D" length="11" nsites="320" evalue="1.0e+000"
        url="http://hocomoco.autosome.ru/motif/HXC11_HUMAN.H11MO.0.D">
      <pos A="0.31373" C="0.109333" G="0.253018" T="0.32392"/>
      <pos A="0.111523" C="0.0717535" G="0.140325" T="0.676398"/>
      <pos A="0.0299327" C="0.0638302" G="0.0451107" T="0.861127"/>
      <pos A="0.0558798" C="0.0151161" G="0.0176638" T="0.91134"/>
      <pos A="0.363632" C="0.0202115" G="0.00326277" T="0.612894"/>
      <pos A="0.971849" C="0.010269" G="7.81006e-05" T="0.0178038"/>
      <pos A="0.00517357" C="0.634518" G="0.0245617" T="0.335747"/>
      <pos A="0.0309852" C="0.0410677" G="0.765907" T="0.16204"/>
      <pos A="0.741315" C="0.0293228" G="0.145977" T="0.0833854"/>
      <pos A="0.0711707" C="0.554174" G="0.146284" T="0.228371"/>
      <pos A="0.173979" C="0.389109" G="0.156253" T="0.280659"/>
    </motif>
    <motif db="0" id="HXC8_HUMAN.H11MO.0.D" length="14" nsites="9" evalue="1.0e+000"
        url="http://hocomoco.autosome.ru/motif/HXC8_HUMAN.H11MO.0.D">
      <pos A="0.166656" C="0.277781" G="0.166656" T="0.388906"/>
      <pos A="0.00274725" C="0.00274725" G="0.224997" T="0.769509"/>
      <pos A="0.00274725" C="0.113872" G="0.00274725" T="0.880633"/>
      <pos A="0.10276" C="0.336122" G="0.558371" T="0.00274725"/>
      <pos A="0.891746" C="0.00274725" G="0.00274725" T="0.10276"/>
      <pos A="0.224997" C="0.00274725" G="0.00274725" T="0.769509"/>
      <pos A="0.213884" C="0.00274725" G="0.00274725" T="0.780621"/>
      <pos A="0.436134" C="0.00274725" G="0.447247" T="0.113872"/>
      <pos A="0.991758" C="0.00274725" G="0.00274725" T="0.00274725"/>
      <pos A="0.113872" C="0.113872" G="0.113872" T="0.658384"/>
      <pos A="0.224997" C="0.00274725" G="0.447247" T="0.325009"/>
      <pos A="0.213884" C="0.447247" G="0.336122" T="0.00274725"/>
      <pos A="0.113872" C="0.436134" G="0.336122" T="0.113872"/>
      <pos A="0.169434" C="0.491697" G="0.169434" T="0.169434"/>
    </motif>
    <motif db="0" id="HXD11_HUMAN.H11MO.0.D" length="11" nsites="124" evalue="1.0e+000"
        url="http://hocomoco.autosome.ru/motif/HXD11_HUMAN.H11MO.0.D">
      <pos A="0.328566" C="0.135173" G="0.191579" T="0.344682"/>
      <pos A="0.262087" C="0.117043" G="0.100927" T="0.519944"/>
      <pos A="0.0324335" C="0.0243755" G="0.104956" T="0.838235"/>
      <pos A="0.00020145" C="0.0163175" G="0.0968977" T="0.886583"/>
      <pos A="0.241942" C="0.00020145" G="0.00020145" T="0.757655"/>
      <pos A="0.830177" C="0.00020145" G="0.145246" T="0.0243755"/>
      <pos A="0.00825947" C="0.282232" G="0.00020145" T="0.709307"/>
      <pos A="0.02639" C="0.02639" G="0.469581" T="0.477639"/>
      <pos A="0.455479" C="0.100927" G="0.278203" T="0.165391"/>
      <pos A="0.239927" C="0.368856" G="0.167405" T="0.223811"/>
      <pos A="0.260073" C="0.22784" G="0.171434" T="0.340653"/>
    </motif>
    <motif db="0" id="HXD12_HUMAN.H11MO.0.D" length="11" nsites="6722" evalue="1.0e+000"
        url="http://hocomoco.autosome.ru/motif/HXD12_HUMAN.H11MO.0.D">
      <pos A="0.352599" C="0.17134" G="0.229517" T="0.246544"/>
      <pos A="0.351686" C="0.135186" G="0.234333" T="0.278795"/>
      <pos A="0.174724" C="0.0474479" G="0.175837" T="0.601992"/>
      <pos A="0.0186349" C="0.00987823" G="0.103778" T="0.867708"/>
      <pos A="3.71908e-06" C="3.71908e-06" G="0.0445378" T="0.955455"/>
      <pos A="3.71908e-06" C="9.74401e-05" G="0.0405874" T="0.959311"/>
      <pos A="0.999989" C="3.71908e-06" G="3.71908e-06" T="3.71908e-06"/>
      <pos A="0.240732" C="0.267058" G="0.132499" T="0.359711"/>
      <pos A="0.141805" C="0.159867" G="0.331437" T="0.36689"/>
      <pos A="0.406249" C="0.135373" G="0.279466" T="0.178913"/>
      <pos A="0.195349" C="0.345751" G="0.245317" T="0.213584"/>
    </motif>
    <motif db="0" id="HXD13_HUMAN.H11MO.0.D" length="11" nsites="13" evalue="1.0e+000"
        url="http://hocomoco.autosome.ru/motif/HXD13_HUMAN.H11MO.0.D">
      <pos A="0.204696" C="0.118404" G="0.118404" T="0.558497"/>
      <pos A="0.0019084" C="0.0019084" G="0.0795719" T="0.916611"/>
      <pos A="0.0795719" C="0.0019084" G="0.174494" T="0.744026"/>
      <pos A="0.7807" C="0.0213243" G="0.0213243" T="0.176651"/>
      <pos A="0.0730999" C="0.228427" G="0.0213243" T="0.677149"/>
      <pos A="0.0989877" C="0.0213243" G="0.228427" T="0.651261"/>
      <pos A="0.642632" C="0.0989877" G="0.18528" T="0.0730999"/>
      <pos A="0.0213243" C="0.0730999" G="0.634003" T="0.271573"/>
      <pos A="0.442001" C="0.0019084" G="0.476518" T="0.0795719"/>
      <pos A="0.0019084" C="0.0019084" G="0.864836" T="0.131347"/>
      <pos A="0.662048" C="0.170179" G="0.0407401" T="0.127033"/>
    </motif>
    <motif db="0" id="ID4_HUMAN.H11MO.0.D" length="11" nsites="210" evalue="1.0e+000"
        url="http://hocomoco.autosome.ru/motif/ID4_HUMAN.H11MO.0.D">
      <pos A="0.223822" C="0.161947" G="0.371371" T="0.242861"/>
      <pos A="0.320205" C="0.210733" G="0.305926" T="0.163137"/>
      <pos A="0.0703237" C="0.812827" G="0.0465255" T="0.0703237"/>
      <pos A="0.898501" C="0.00844836" G="0.0465255" T="0.0465255"/>
      <pos A="0.0429557" C="0.0619943" G="0.871133" T="0.0239172"/>
      <pos A="0.0286768" C="0.0810328" G="0.890171" T="0.000118991"/>
      <pos A="0.026297" C="0.0167777" G="0.0691337" T="0.887792"/>
      <pos A="0.0322465" C="0.0179676" G="0.90802" T="0.0417658"/>
      <pos A="0.145288" C="0.368991" G="0.0834127" T="0.402308"/>
      <pos A="0.282128" C="0.267849" G="0.24881" T="0.201214"/>
      <pos A="0.373751" C="0.221442" G="0.259519" T="0.145288"/>
    </motif>
    <motif db="0" id="IRF3_HUMAN.H11MO.0.B" length="20" nsites="500" evalue="1.0e+000"
        url="http://hocomoco.autosome.ru/motif/IRF3_HUMAN.H11MO.0.B">
      <pos A="0.29999" C="0.0780344" G="0.513947" T="0.108028"/>
      <pos A="0.603929" C="0.0440412" G="0.29999" T="0.0520396"/>
      <pos A="0.677914" C="0.0660368" G="0.214007" T="0.0420416"/>
      <pos A="0.719906" C="0.0740352" G="0.110028" T="0.0960308"/>
      <pos A="0.305989" C="0.108028" G="0.455959" T="0.130024"/>
      <pos A="0.224005" C="0.0540392" G="0.557938" T="0.164017"/>
      <pos A="0.20201" C="0.0540392" G="0.731904" T="0.0120476"/>
      <pos A="0.819886" C="0.0180464" G="0.14802" T="0.0140472"/>
      <pos A="0.815887" C="0.0360428" G="0.126025" T="0.0220456"/>
      <pos A="0.89987" C="0.0160468" G="0.030044" T="0.0540392"/>
      <pos A="0.224005" C="0.261998" G="0.445961" T="0.0680364"/>
      <pos A="0.291992" C="0.0880324" G="0.40197" T="0.218006"/>
      <pos A="0.20001" C="0.00604879" G="0.783893" T="0.010048"/>
      <pos A="0.673915" C="0.0240452" G="0.289992" T="0.0120476"/>
      <pos A="0.879874" C="0.0360428" G="0.0720356" T="0.0120476"/>
      <pos A="0.941862" C="0.00404919" G="0.040042" T="0.0140472"/>
      <pos A="0.0960308" C="0.313987" G="0.54794" T="0.0420416"/>
      <pos A="0.265997" C="0.142022" G="0.273995" T="0.317986"/>
      <pos A="0.228004" C="0.122026" G="0.585933" T="0.0640372"/>
      <pos A="0.681914" C="0.070036" G="0.178014" T="0.070036"/>
    </motif>
    <motif db="0" id="IRX2_HUMAN.H11MO.0.D" length="19" nsites="19306" evalue="1.0e+000"
        url="http://hocomoco.autosome.ru/motif/IRX2_HUMAN.H11MO.0.D">
      <pos A="0.409626" C="0.178973" G="0.237918" T="0.173483"/>
      <pos A="0.174687" C="0.429166" G="0.204574" T="0.191573"/>
      <pos A="0.42229" C="0.128186" G="0.222353" T="0.22717"/>
      <pos A="0.151534" C="0.156403" G="0.305009" T="0.387055"/>
      <pos A="0.129986" C="0.0788106" G="0.640757" T="0.150446"/>
      <pos A="0.177652" C="0.100734" G="0.434514" T="0.2871"/>
      <pos A="0.139271" C="0.212615" G="0.361377" T="0.286737"/>
      <pos A="0.285908" C="0.049092" G="0.24763" T="0.417369"/>
      <pos A="0.0808307" C="0.039393" G="0.447658" T="0.432119"/>
      <pos A="0.138869" C="0.0292667" G="0.636691" T="0.195173"/>
      <pos A="0.224619" C="0.0283084" G="0.386485" T="0.360587"/>
      <pos A="0.0672857" C="0.729926" G="0.0462561" T="0.156532"/>
      <pos A="0.493084" C="0.00127032" G="0.45838" T="0.0472661"/>
      <pos A="0.00132212" C="0.00588027" G="0.333393" T="0.659404"/>
      <pos A="0.00119263" C="0.00103724" G="0.996992" T="0.000778251"/>
      <pos A="0.0509308" C="0.0562659" G="0.129714" T="0.763089"/>
      <pos A="0.336605" C="0.0830579" G="0.232026" T="0.348311"/>
      <pos A="0.241065" C="0.215788" G="0.397389" T="0.145758"/>
      <pos A="0.189799" C="0.137432" G="0.414184" T="0.258585"/>
    </motif>
    <motif db="0" id="ISX_HUMAN.H11MO.0.D" length="16" nsites="15142" evalue="1.0e+000"
        url="http://hocomoco.autosome.ru/motif/ISX_HUMAN.H11MO.0.D">
      <pos A="0.0990053" C="0.353834" G="0.123455" T="0.423705"/>
      <pos A="0.00965836" C="0.0437347" G="0.00804522" T="0.938562"/>
      <pos A="0.978997" C="0.00695751" G="0.00708831" T="0.00695751"/>
      <pos A="0.99993" C="2.34502e-05" G="2.34502e-05" T="2.34502e-05"/>
      <pos A="1.65103e-06" C="1.65103e-06" G="1.65103e-06" T="0.999995"/>
      <pos A="8.88476e-05" C="8.88476e-05" G="0.00309113" T="0.996731"/>
      <pos A="0.569838" C="0.000394036" G="0.429549" T="0.000219642"/>
      <pos A="0.235331" C="0.119086" G="0.63126" T="0.0143234"/>
      <pos A="0.276521" C="0.338741" G="0.128507" T="0.256231"/>
      <pos A="0.19731" C="0.167161" G="0.139676" T="0.495853"/>
      <pos A="0.320121" C="0.142979" G="0.0895359" T="0.447364"/>
      <pos A="0.532904" C="0.0954327" G="0.0398261" T="0.331837"/>
      <pos A="0.466517" C="0.0805727" G="0.0683156" T="0.384595"/>
      <pos A="0.448315" C="0.117653" G="0.0615926" T="0.37244"/>
      <pos A="0.36141" C="0.0729656" G="0.123264" T="0.44236"/>
      <pos A="0.30169" C="0.132586" G="0.16998" T="0.395744"/>
    </motif>
    <motif db="0" id="ITF2_HUMAN.H11MO.0.C" length="10" nsites="497" evalue="1.0e+000"
        url="http://hocomoco.autosome.ru/motif/ITF2_HUMAN.H11MO.0.C">
      <pos A="0.307835" C="0.0422953" G="0.382267" T="0.267602"/>
      <pos A="0.126785" C="0.146902" G="0.684017" T="0.0422953"/>
      <pos A="0.0282136" C="0.895242" G="0.0523537" T="0.0241903"/>
      <pos A="0.937487" C="0.00809696" G="0.026202" T="0.0282136"/>
      <pos A="0.0302253" C="0.104657" G="0.824834" T="0.0402836"/>
      <pos A="0.0945987" C="0.589469" G="0.299789" T="0.0161436"/>
      <pos A="0.0905753" C="0.00608529" G="0.00809696" T="0.895242"/>
      <pos A="0.00407363" C="0.014132" G="0.951569" T="0.0302253"/>
      <pos A="0.0845403" C="0.106669" G="0.460722" T="0.348069"/>
      <pos A="0.092587" C="0.273637" G="0.529119" T="0.104657"/>
    </motif>
    <motif db="0" id="KAISO_HUMAN.H11MO.2.A" length="12" nsites="2010" evalue="1.0e+000"
        url="http://hocomoco.autosome.ru/motif/KAISO_HUMAN.H11MO.2.A">
      <pos A="0.128168" C="0.448044" G="0.105282" T="0.318506"/>
      <pos A="0.00229991" C="0.000714659" G="0.00982462" T="0.987161"/>
      <pos A="0.146952" C="0.526845" G="0.280704" T="0.0454996"/>
      <pos A="0.0125332" C="0.0187534" G="0.968602" T="0.000111541"/>
      <pos A="0.00196629" C="0.992443" G="0.00522355" T="0.00036731"/>
      <pos A="0.620562" C="0.00187843" G="0.377548" T="1.24372e-05"/>
      <pos A="0.309059" C="1.24372e-05" G="0.669995" T="0.0209332"/>
      <pos A="0.00597257" C="0.00353793" G="0.883838" T="0.106652"/>
      <pos A="0.892584" C="0.106255" G="0.000574174" T="0.000586361"/>
      <pos A="0.40966" C="0.0554551" G="0.343043" T="0.191842"/>
      <pos A="0.179571" C="0.120415" G="0.414855" T="0.285159"/>
      <pos A="0.364435" C="0.188523" G="0.177901" T="0.269141"/>
    </motif>
    <motif db="0" id="KLF6_HUMAN.H11MO.0.A" length="19" nsites="496" evalue="1.0e+000"
        url="http://hocomoco.autosome.ru/motif/KLF6_HUMAN.H11MO.0.A">
      <pos A="0.155261" C="0.185497" G="0.510028" T="0.149214"/>
      <pos A="0.22178" C="0.247984" G="0.479792" T="0.0504435"/>
      <pos A="0.445525" C="0.189528" G="0.280236" T="0.0847107"/>
      <pos A="0.459635" C="0.0181919" G="0.368928" T="0.153245"/>
      <pos A="0.0484277" C="0.00609756" G="0.814402" T="0.131072"/>
      <pos A="0.0242391" C="5.03931e-05" G="0.955503" T="0.0202076"/>
      <pos A="0.0443963" C="0.0524592" G="0.891" T="0.0121447"/>
      <pos A="0.260079" C="0.457619" G="5.03931e-05" T="0.282252"/>
      <pos A="0.116962" C="0.00609756" G="0.854717" T="0.0222233"/>
      <pos A="0.0282705" C="0.0222233" G="0.689428" T="0.260079"/>
      <pos A="0.209686" C="0.0645535" G="0.68338" T="0.0423806"/>
      <pos A="0.0867265" C="0.0302862" G="0.836575" T="0.046412"/>
      <pos A="0.229843" C="0.453588" G="0.20767" T="0.108899"/>
      <pos A="0.294346" C="0.318535" G="0.13712" T="0.25"/>
      <pos A="0.0625378" C="0.157277" G="0.522123" T="0.258063"/>
      <pos A="0.147198" C="0.127041" G="0.608799" T="0.116962"/>
      <pos A="0.161308" C="0.171387" G="0.602751" T="0.0645535"/>
      <pos A="0.34877" C="0.110915" G="0.433431" T="0.106884"/>
      <pos A="0.258063" C="0.233874" G="0.455604" T="0.0524592"/>
    </motif>
    <motif db="0" id="LBX2_HUMAN.H11MO.0.D" length="11" nsites="1412" evalue="1.0e+000"
        url="http://hocomoco.autosome.ru/motif/LBX2_HUMAN.H11MO.0.D">
      <pos A="0.25779" C="0.173518" G="0.458909" T="0.109783"/>
      <pos A="0.057202" C="0.364546" G="0.0515367" T="0.526716"/>
      <pos A="0.00143403" C="0.000725869" G="0.00993202" T="0.987908"/>
      <pos A="0.997999" C="0.00161108" G="0.000194745" T="0.000194745"/>
      <pos A="0.997114" C="1.77041e-05" G="0.00143403" T="0.00143403"/>
      <pos A="1.77041e-05" C="0.00780752" G="0.0021422" T="0.990033"/>
      <pos A="0.022679" C="0.00426669" G="0.0368423" T="0.936212"/>
      <pos A="0.553626" C="0.0210856" G="0.413409" T="0.0118795"/>
      <pos A="0.0448091" C="0.0511826" G="0.871238" T="0.0327703"/>
      <pos A="0.132268" C="0.227162" G="0.346842" T="0.293729"/>
      <pos A="0.100754" C="0.337281" G="0.149618" T="0.412347"/>
    </motif>
    <motif db="0" id="LEF1_HUMAN.H11MO.0.A" length="14" nsites="456" evalue="1.0e+000"
        url="http://hocomoco.autosome.ru/motif/LEF1_HUMAN.H11MO.0.A">
      <pos A="0.0767924" C="0.260963" G="0.274118" T="0.388128"/>
      <pos A="0.0329423" C="0.63588" G="0.184225" T="0.146952"/>
      <pos A="0.0175948" C="0.708233" G="0.0132098" T="0.260963"/>
      <pos A="0.122835" C="0.0460973" G="0.0197873" T="0.81128"/>
      <pos A="0.00224731" C="0.138182" G="0.0351348" T="0.824435"/>
      <pos A="0.00224731" C="0.0132098" G="0.0329423" T="0.951601"/>
      <pos A="0.0439048" C="0.4254" G="0.519678" T="0.0110173"/>
      <pos A="0.456095" C="0.138182" G="0.0154023" T="0.39032"/>
      <pos A="0.278503" C="0.166685" G="0.157915" T="0.396898"/>
      <pos A="0.28508" C="0.190802" G="0.201765" T="0.322353"/>
      <pos A="0.0417123" C="0.129412" G="0.149145" T="0.67973"/>
      <pos A="0.0395198" C="0.31139" G="0.383743" T="0.265348"/>
      <pos A="0.116257" C="0.46048" G="0.0899474" T="0.333315"/>
      <pos A="0.313583" C="0.221497" G="0.103102" T="0.361818"/>
    </motif>
    <motif db="0" id="LHX3_HUMAN.H11MO.0.C" length="13" nsites="72" evalue="1.0e+000"
        url="http://hocomoco.autosome.ru/motif/LHX3_HUMAN.H11MO.0.C">
      <pos A="0.544294" C="0.0724873" G="0.181966" T="0.201252"/>
      <pos A="0.520739" C="0.0413034" G="0.21341" T="0.224548"/>
      <pos A="0.794088" C="0.0951762" G="0.102197" T="0.00853807"/>
      <pos A="0.586921" C="0.0214102" G="0.156633" T="0.235036"/>
      <pos A="0.0108785" C="0.00736788" G="0.0214102" T="0.960344"/>
      <pos A="0.000346741" C="0.000346741" G="0.0108785" T="0.988428"/>
      <pos A="0.99896" C="0.000346741" G="0.000346741" T="0.000346741"/>
      <pos A="0.988428" C="0.000346741" G="0.0108785" T="0.000346741"/>
      <pos A="0.000346741" C="0.000346741" G="0.000346741" T="0.99896"/>
      <pos A="0.0220173" C="0.0108785" G="0.0178996" T="0.949205"/>
      <pos A="0.942791" C="0.000346741" G="0.0214102" T="0.0354524"/>
      <pos A="0.468643" C="0.0945691" G="0.32991" T="0.106878"/>
      <pos A="0.167165" C="0.257921" G="0.158974" T="0.415941"/>
    </motif>
    <motif db="0" id="LHX4_HUMAN.H11MO.0.D" length="11" nsites="1413" evalue="1.0e+000"
        url="http://hocomoco.autosome.ru/motif/LHX4_HUMAN.H11MO.0.D">
      <pos A="0.389941" C="0.0693688" G="0.222224" T="0.318466"/>
      <pos A="0.355088" C="0.232662" G="0.199402" T="0.212848"/>
      <pos A="0.378795" C="0.150219" G="0.380918" T="0.0900679"/>
      <pos A="0.0679534" C="0.352434" G="0.0644151" T="0.515197"/>
      <pos A="0.00638667" C="0.000725356" G="0.00143302" T="0.991455"/>
      <pos A="0.985794" C="1.76916e-05" G="0.014171" T="1.76916e-05"/>
      <pos A="0.999239" C="1.76916e-05" G="0.000725356" T="1.76916e-05"/>
      <pos A="0.00408676" C="0.00054844" G="0.00196377" T="0.993401"/>
      <pos A="0.117844" C="0.0845835" G="0.198517" T="0.599055"/>
      <pos A="0.545096" C="0.0744993" G="0.283968" T="0.0964369"/>
      <pos A="0.283614" C="0.193033" G="0.314751" T="0.208602"/>
    </motif>
    <motif db="0" id="LHX9_HUMAN.H11MO.0.D" length="18" nsites="4401" evalue="1.0e+000"
        url="http://hocomoco.autosome.ru/motif/LHX9_HUMAN.H11MO.0.D">
      <pos A="0.128837" C="0.439896" G="0.15065" T="0.280617"/>
      <pos A="0.0147179" C="0.092653" G="0.0135818" T="0.879047"/>
[truncated: 270,042 more chars]
