# Supplementary material for: DeepEPI: CNN-transformer-based model for extracting TF interactions through predicting enhancer-promoter interactions
Source: Bioinform Adv. 2025 Sep 17;5(1):vbaf221. doi: 10.1093/bioadv/vbaf221 (PMC12478696; doi:10.1093/bioadv/vbaf221)
Supplement: vbaf221_Supplementary_Data [file vbaf221_supplementary_data.zip › Supplementary_file5/HUVEC/result_promoter18-HUVEC/tomtom.tsv]

Query_ID	Target_ID	Optimal_offset	p-value	E-value	q-value	Overlap	Query_consensus	Target_consensus	Orientation
M0	OSR2_HUMAN.H11MO.0.C	-3	0.000100084	0.0401338	0.0801685	16	AACCCGCAGAAGCACCACCCGGCCTTTACAATGACAACCA	CAGCAGAAGCAGCAGC	-
M1	ZN394_HUMAN.H11MO.0.C	-12	7.19213e-05	0.0288404	0.0576093	20	GCTACTGAGCAACCAATTGCCTCTAATGAGAGGAGTGCGT	AGAATGGAATAGAATGGAAT	+
M6	ZN563_HUMAN.H11MO.0.C	-12	0.000167327	0.0670982	0.107789	21	CCACGTCTACTTTGCACTGAGAATTGCAGATGGCGACCAG	GGGATCCTCACTGGCAGCTGC	+
M6	RFX5_HUMAN.H11MO.0.A	-17	0.000347897	0.139507	0.107789	20	CCACGTCTACTTTGCACTGAGAATTGCAGATGGCGACCAG	TCTGCCTAGCAACAGCTGAC	-
M6	LEF1_HUMAN.H11MO.0.A	-19	0.000408334	0.163742	0.107789	14	CCACGTCTACTTTGCACTGAGAATTGCAGATGGCGACCAG	AGCAAATCAAAGGA	-
M6	OLIG2_HUMAN.H11MO.0.B	-15	0.00138211	0.554227	0.202705	18	CCACGTCTACTTTGCACTGAGAATTGCAGATGGCGACCAG	CAGAAGGGAAACAGCTGG	-
M6	BRAC_HUMAN.H11MO.0.A	-10	0.0015358	0.615857	0.202705	20	CCACGTCTACTTTGCACTGAGAATTGCAGATGGCGACCAG	TTAGCAGGGAGGTGTGAAAT	+
M6	RXRA_HUMAN.H11MO.0.A	-18	0.0015358	0.615857	0.202705	20	CCACGTCTACTTTGCACTGAGAATTGCAGATGGCGACCAG	GGGGGAGGCAGAGGTCAGAG	+
M6	LYL1_HUMAN.H11MO.0.A	-19	0.001911	0.76631	0.213497	14	CCACGTCTACTTTGCACTGAGAATTGCAGATGGCGACCAG	CAGGAAACAGCTGG	-
M6	NR1D1_HUMAN.H11MO.0.B	-4	0.00215676	0.864861	0.213497	19	CCACGTCTACTTTGCACTGAGAATTGCAGATGGCGACCAG	CCTTCTGACCCACTTCCCT	-
M6	GATA1_HUMAN.H11MO.0.A	-16	0.00313033	1.25526	0.247897	19	CCACGTCTACTTTGCACTGAGAATTGCAGATGGCGACCAG	CTGGCGGGGACAGATAAGA	+
M6	GATA2_HUMAN.H11MO.0.A	-16	0.00389727	1.56281	0.27924	19	CCACGTCTACTTTGCACTGAGAATTGCAGATGGCGACCAG	CTGGGGGGTGGAGATAAGG	+
M6	ZN394_HUMAN.H11MO.0.C	-20	0.0055841	2.23923	0.33839	20	CCACGTCTACTTTGCACTGAGAATTGCAGATGGCGACCAG	AGAATGGAATAGAATGGAAT	+
M6	MAF_HUMAN.H11MO.0.A	-19	0.00598225	2.39888	0.33839	19	CCACGTCTACTTTGCACTGAGAATTGCAGATGGCGACCAG	GAATCTGCTGACTCAGCAA	+
M6	ZBT17_HUMAN.H11MO.0.A	-18	0.00737587	2.95772	0.389406	19	CCACGTCTACTTTGCACTGAGAATTGCAGATGGCGACCAG	GAGGGTGGGGGAGGGGAAG	+
M6	RFX1_HUMAN.H11MO.0.B	-14	0.00848902	3.4041	0.395448	22	CCACGTCTACTTTGCACTGAGAATTGCAGATGGCGACCAG	CCGTCGCCATGGCAACCGGGGC	-
M6	TAL1_HUMAN.H11MO.0.A	-16	0.0103824	4.16334	0.432737	19	CCACGTCTACTTTGCACTGAGAATTGCAGATGGCGACCAG	CTGGGGGGGGCAGATAAGG	+
M9	THAP1_HUMAN.H11MO.0.C	-6	0.000285798	0.114605	0.104875	22	GGGCGCCGGAGCCGCGCAGGCGGAGGCGCCCCCGGCGAGG	GCCCGCAGCCAAGATGGCGGCG	-
M9	SP2_HUMAN.H11MO.0.A	-16	0.000333687	0.133808	0.104875	22	GGGCGCCGGAGCCGCGCAGGCGGAGGCGCCCCCGGCGAGG	CCCCCGGCCCCGCCCCCCCCCC	-
M9	ZN563_HUMAN.H11MO.0.C	-6	0.000639988	0.256635	0.104875	21	GGGCGCCGGAGCCGCGCAGGCGGAGGCGCCCCCGGCGAGG	GGGATCCTCACTGGCAGCTGC	+
M9	SP3_HUMAN.H11MO.0.B	-3	0.000661315	0.265187	0.104875	20	GGGCGCCGGAGCCGCGCAGGCGGAGGCGCCCCCGGCGAGG	CCCCGGCCCCGCCCCCCCCC	-
M9	RXRA_HUMAN.H11MO.0.A	-12	0.00453497	1.81852	0.409778	20	GGGCGCCGGAGCCGCGCAGGCGGAGGCGCCCCCGGCGAGG	CTCTGACCTCTGCCTCCCCC	-
M9	KLF6_HUMAN.H11MO.0.A	-2	0.00523526	2.09934	0.409778	19	GGGCGCCGGAGCCGCGCAGGCGGAGGCGCCCCCGGCGAGG	CCCCCGGCCCCGCCCTTCC	-
M9	PATZ1_HUMAN.H11MO.0.C	-7	0.00532687	2.13607	0.409778	22	GGGCGCCGGAGCCGCGCAGGCGGAGGCGCCCCCGGCGAGG	GGGGAGGGGGCGGGGGGGGAGG	+
M9	KLF3_HUMAN.H11MO.0.B	-18	0.00561898	2.25321	0.409778	19	GGGCGCCGGAGCCGCGCAGGCGGAGGCGCCCCCGGCGAGG	CCCGGCCCCGCCCCTCCCC	-
M9	ZN335_HUMAN.H11MO.0.A	-23	0.00783393	3.1414	0.44237	17	GGGCGCCGGAGCCGCGCAGGCGGAGGCGCCCCCGGCGAGG	GGCTGTCCTCGGCGCTGCCTGA	+
M9	SP4_HUMAN.H11MO.0.A	-16	0.00836841	3.35573	0.44237	20	GGGCGCCGGAGCCGCGCAGGCGGAGGCGCCCCCGGCGAGG	GGGAAGGGGGCGGGGCCGGG	+
M9	RARG_HUMAN.H11MO.0.B	-14	0.00920914	3.69287	0.443695	18	GGGCGCCGGAGCCGCGCAGGCGGAGGCGCCCCCGGCGAGG	CCCAGGTCACTCTGACCT	-
M9	VEZF1_HUMAN.H11MO.0.C	-11	0.0100722	4.03894	0.443695	22	GGGCGCCGGAGCCGCGCAGGCGGAGGCGCCCCCGGCGAGG	CCCCTCCCCCTCCCCCCTCCCC	-
M10	ZN394_HUMAN.H11MO.0.C	-15	0.000184771	0.074093	0.147445	20	ACCCATCCGGAAGCAAAAGCAACATAAGCAGGCAGGATCC	AGAATGGAATAGAATGGAAT	+
M10	NR1D1_HUMAN.H11MO.0.B	-10	0.00146401	0.587068	0.305054	19	ACCCATCCGGAAGCAAAAGCAACATAAGCAGGCAGGATCC	AGGGAAGTGGGTCAGAAGG	+
M10	GATA1_HUMAN.H11MO.0.A	-10	0.00172104	0.690138	0.305054	19	ACCCATCCGGAAGCAAAAGCAACATAAGCAGGCAGGATCC	CTGGCGGGGACAGATAAGA	+
M10	ZN563_HUMAN.H11MO.0.C	-20	0.0017833	0.715104	0.305054	20	ACCCATCCGGAAGCAAAAGCAACATAAGCAGGCAGGATCC	GCAGCTGCCAGTGAGGATCCC	-
M10	OLIG2_HUMAN.H11MO.0.B	-14	0.00193102	0.774337	0.305054	18	ACCCATCCGGAAGCAAAAGCAACATAAGCAGGCAGGATCC	CAGAAGGGAAACAGCTGG	-
M10	LYL1_HUMAN.H11MO.0.A	-15	0.00238902	0.957999	0.305054	14	ACCCATCCGGAAGCAAAAGCAACATAAGCAGGCAGGATCC	CAGGAAACAGCTGG	-
M10	Z324A_HUMAN.H11MO.0.C	-16	0.00267594	1.07305	0.305054	23	ACCCATCCGGAAGCAAAAGCAACATAAGCAGGCAGGATCC	TGGCAGCAAAGGATGGTTTGATA	-
M10	LEF1_HUMAN.H11MO.0.A	-15	0.00421154	1.68883	0.420096	14	ACCCATCCGGAAGCAAAAGCAACATAAGCAGGCAGGATCC	AGCAAATCAAAGGA	-
M11	GATA1_HUMAN.H11MO.0.A	8	0.00017134	0.0687072	0.137244	11	CTCCAGCCCCAGGGGACCGGGATGATCCTAACAGGCCATG	TCTTATCTGTCCCCGCCAG	-
M11	GATA2_HUMAN.H11MO.0.A	8	0.000886491	0.355483	0.355042	11	CTCCAGCCCCAGGGGACCGGGATGATCCTAACAGGCCATG	CCTTATCTCCACCCCCCAG	-
M11	RXRA_HUMAN.H11MO.0.A	-1	0.00153801	0.61674	0.41065	20	CTCCAGCCCCAGGGGACCGGGATGATCCTAACAGGCCATG	CTCTGACCTCTGCCTCCCCC	-
M12	SP2_HUMAN.H11MO.0.A	0	5.56146e-06	0.00223015	0.00436448	22	CCCGCCGCGCCCCCCCCCCGCCGATCCGTTCCTCCTGGGC	CCCCCGGCCCCGCCCCCCCCCC	-
M12	PATZ1_HUMAN.H11MO.0.C	3	3.33244e-05	0.0133631	0.00948246	19	CCCGCCGCGCCCCCCCCCCGCCGATCCGTTCCTCCTGGGC	CCTCCCCCCCCGCCCCCTCCCC	-
M12	SP3_HUMAN.H11MO.0.B	-4	3.62492e-05	0.0145359	0.00948246	20	CCCGCCGCGCCCCCCCCCCGCCGATCCGTTCCTCCTGGGC	CCCCGGCCCCGCCCCCCCCC	-
M12	KLF6_HUMAN.H11MO.0.A	-3	7.72868e-05	0.030992	0.0132668	19	CCCGCCGCGCCCCCCCCCCGCCGATCCGTTCCTCCTGGGC	CCCCCGGCCCCGCCCTTCC	-
M12	KLF3_HUMAN.H11MO.0.B	1	8.45264e-05	0.0338951	0.0132668	18	CCCGCCGCGCCCCCCCCCCGCCGATCCGTTCCTCCTGGGC	CCCGGCCCCGCCCCTCCCC	-
M12	ZN341_HUMAN.H11MO.0.C	6	0.000218994	0.0878164	0.0286433	16	CCCGCCGCGCCCCCCCCCCGCCGATCCGTTCCTCCTGGGC	GCTCTTCCCTCCCCCCCCCCCC	-
M12	MAZ_HUMAN.H11MO.0.A	2	0.000276316	0.110803	0.0309778	20	CCCGCCGCGCCCCCCCCCCGCCGATCCGTTCCTCCTGGGC	CCCCCCCCCCCCCCCCTCCCCC	-
M12	ZBT17_HUMAN.H11MO.0.A	-1	0.000334713	0.13422	0.0328341	19	CCCGCCGCGCCCCCCCCCCGCCGATCCGTTCCTCCTGGGC	CTTCCCCTCCCCCACCCTC	-
M12	THAP1_HUMAN.H11MO.0.C	-18	0.000909759	0.364813	0.070997	22	CCCGCCGCGCCCCCCCCCCGCCGATCCGTTCCTCCTGGGC	CGCCGCCATCTTGGCTGCGGGC	+
M12	VEZF1_HUMAN.H11MO.0.C	-4	0.000909759	0.364813	0.070997	22	CCCGCCGCGCCCCCCCCCCGCCGATCCGTTCCTCCTGGGC	CCCCTCCCCCTCCCCCCTCCCC	-
M12	SP4_HUMAN.H11MO.0.A	1	0.000995152	0.399056	0.070997	19	CCCGCCGCGCCCCCCCCCCGCCGATCCGTTCCTCCTGGGC	CCCGGCCCCGCCCCCTTCCC	-
M12	KLF15_HUMAN.H11MO.0.A	0	0.00175003	0.701762	0.114448	19	CCCGCCGCGCCCCCCCCCCGCCGATCCGTTCCTCCTGGGC	CCCCCCCCTGCTCCTCCCC	-
M12	EGR2_HUMAN.H11MO.0.A	-4	0.00195582	0.784282	0.118067	18	CCCGCCGCGCCCCCCCCCCGCCGATCCGTTCCTCCTGGGC	CCCCTCCCACACCCCCCC	-
M12	RXRA_HUMAN.H11MO.0.A	-9	0.00257907	1.03421	0.14457	20	CCCGCCGCGCCCCCCCCCCGCCGATCCGTTCCTCCTGGGC	CTCTGACCTCTGCCTCCCCC	-
M12	PTF1A_HUMAN.H11MO.0.B	0	0.00285149	1.14345	0.149185	18	CCCGCCGCGCCCCCCCCCCGCCGATCCGTTCCTCCTGGGC	CCAGCTGCCCCCTTTCCC	+
M12	ZN467_HUMAN.H11MO.0.C	0	0.00338383	1.35692	0.165698	22	CCCGCCGCGCCCCCCCCCCGCCGATCCGTTCCTCCTGGGC	CCCCCCCCCCCCTCCCCTCCCC	-
M12	SRBP2_HUMAN.H11MO.0.B	-8	0.00358941	1.43935	0.165698	13	CCCGCCGCGCCCCCCCCCCGCCGATCCGTTCCTCCTGGGC	CCTCACCCCACCC	-
M12	ZN563_HUMAN.H11MO.0.C	-7	0.00508724	2.03998	0.221796	21	CCCGCCGCGCCCCCCCCCCGCCGATCCGTTCCTCCTGGGC	GCAGCTGCCAGTGAGGATCCC	-
M12	ZN335_HUMAN.H11MO.0.A	-9	0.00569982	2.28563	0.224079	22	CCCGCCGCGCCCCCCCCCCGCCGATCCGTTCCTCCTGGGC	GGCTGTCCTCGGCGCTGCCTGA	+
M12	EGR1_HUMAN.H11MO.0.A	-14	0.00571068	2.28998	0.224079	17	CCCGCCGCGCCCCCCCCCCGCCGATCCGTTCCTCCTGGGC	CCCCCGCCCACGCCCTC	-
M12	TBX21_HUMAN.H11MO.0.A	-3	0.0109247	4.38081	0.379141	13	CCCGCCGCGCCCCCCCCCCGCCGATCCGTTCCTCCTGGGC	TTCACACCTCCAC	-
M12	TAF1_HUMAN.H11MO.0.A	-1	0.0112226	4.50025	0.379141	16	CCCGCCGCGCCCCCCCCCCGCCGATCCGTTCCTCCTGGGC	CCGCCGCCGCCATCTT	-
M12	Z324A_HUMAN.H11MO.0.C	-14	0.011595	4.64958	0.379141	23	CCCGCCGCGCCCCCCCCCCGCCGATCCGTTCCTCCTGGGC	TATCAAACCATCCTTTGCTGCCA	+
M12	ZN263_HUMAN.H11MO.0.A	1	0.0129198	5.18084	0.401634	19	CCCGCCGCGCCCCCCCCCCGCCGATCCGTTCCTCCTGGGC	CTCCTCCTCTCCCTCCTCCC	-
M12	CLOCK_HUMAN.H11MO.0.C	-1	0.0137555	5.51596	0.401634	14	CCCGCCGCGCCCCCCCCCCGCCGATCCGTTCCTCCTGGGC	CAGACACGTGAACA	+
M12	SP1_HUMAN.H11MO.0.A	1	0.0144217	5.7831	0.401634	21	CCCGCCGCGCCCCCCCCCCGCCGATCCGTTCCTCCTGGGC	CCCCCCCCCGGCCCCGCCCCCC	-
M12	WT1_HUMAN.H11MO.0.C	2	0.014653	5.87586	0.401634	18	CCCGCCGCGCCCCCCCCCCGCCGATCCGTTCCTCCTGGGC	CCCCCCCTCCTCCCCCGCCC	-
M12	KLF1_HUMAN.H11MO.0.A	-5	0.0148417	5.95154	0.401634	14	CCCGCCGCGCCCCCCCCCCGCCGATCCGTTCCTCCTGGGC	CCCGGCCCCGCCCC	-
M12	PAX5_HUMAN.H11MO.0.A	-6	0.0159398	6.39184	0.416969	21	CCCGCCGCGCCCCCCCCCCGCCGATCCGTTCCTCCTGGGC	GCCTGGGCAGCAGAGCGTGAC	+
M13	NR1D1_HUMAN.H11MO.0.B	-1	1.18786e-06	0.00047633	0.000950285	19	TCCTGTTGACGCACGTCCTTACACTCAGTGTAAGACGTAG	CCTTCTGACCCACTTCCCT	-
M16	THAP1_HUMAN.H11MO.0.C	0	9.1442e-05	0.0366683	0.0723223	22	CCCCGGGCACTGGAAGGCGCCCGCGACGGGCCGGTCGAAT	GCCCGCAGCCAAGATGGCGGCG	-
M16	SP3_HUMAN.H11MO.0.B	-5	0.000588687	0.236064	0.1914	20	CCCCGGGCACTGGAAGGCGCCCGCGACGGGCCGGTCGAAT	GGGGGGGGGCGGGGCCGGGG	+
M16	SP4_HUMAN.H11MO.0.A	-4	0.000801039	0.321217	0.1914	20	CCCCGGGCACTGGAAGGCGCCCGCGACGGGCCGGTCGAAT	GGGAAGGGGGCGGGGCCGGG	+
M16	PATZ1_HUMAN.H11MO.0.C	-9	0.000968002	0.388169	0.1914	22	CCCCGGGCACTGGAAGGCGCCCGCGACGGGCCGGTCGAAT	GGGGAGGGGGCGGGGGGGGAGG	+
M16	SP2_HUMAN.H11MO.0.A	-4	0.00128413	0.514936	0.203126	22	CCCCGGGCACTGGAAGGCGCCCGCGACGGGCCGGTCGAAT	GGGGGGGGGGCGGGGCCGGGGG	+
M16	RXRA_HUMAN.H11MO.0.A	-5	0.00156962	0.629418	0.206905	20	CCCCGGGCACTGGAAGGCGCCCGCGACGGGCCGGTCGAAT	GGGGGAGGCAGAGGTCAGAG	+
M16	LYL1_HUMAN.H11MO.0.A	-9	0.00333172	1.33602	0.357799	14	CCCCGGGCACTGGAAGGCGCCCGCGACGGGCCGGTCGAAT	CAGGAAACAGCTGG	-
M16	VEZF1_HUMAN.H11MO.0.C	-8	0.00404874	1.62355	0.357799	22	CCCCGGGCACTGGAAGGCGCCCGCGACGGGCCGGTCGAAT	GGGGAGGGGGGAGGGGGAGGGG	+
M16	NR1D1_HUMAN.H11MO.0.B	-18	0.00505825	2.02836	0.357799	19	CCCCGGGCACTGGAAGGCGCCCGCGACGGGCCGGTCGAAT	CCTTCTGACCCACTTCCCT	-
M16	ZN563_HUMAN.H11MO.0.C	-16	0.0052539	2.10681	0.357799	21	CCCCGGGCACTGGAAGGCGCCCGCGACGGGCCGGTCGAAT	GGGATCCTCACTGGCAGCTGC	+
M16	ZN394_HUMAN.H11MO.0.C	-1	0.00555402	2.22716	0.357799	20	CCCCGGGCACTGGAAGGCGCCCGCGACGGGCCGGTCGAAT	AGAATGGAATAGAATGGAAT	+
M16	PAX5_HUMAN.H11MO.0.A	-6	0.00598739	2.40094	0.357799	21	CCCCGGGCACTGGAAGGCGCCCGCGACGGGCCGGTCGAAT	GCCTGGGCAGCAGAGCGTGAC	+
M16	KLF3_HUMAN.H11MO.0.B	-5	0.00763927	3.06335	0.377623	19	CCCCGGGCACTGGAAGGCGCCCGCGACGGGCCGGTCGAAT	GGGGAGGGGCGGGGCCGGG	+
M16	ZBT17_HUMAN.H11MO.0.A	-9	0.00817278	3.27729	0.380231	19	CCCCGGGCACTGGAAGGCGCCCGCGACGGGCCGGTCGAAT	GAGGGTGGGGGAGGGGAAG	+
M16	ZN341_HUMAN.H11MO.0.C	-10	0.00979329	3.92711	0.407663	22	CCCCGGGCACTGGAAGGCGCCCGCGACGGGCCGGTCGAAT	GGGGGGGGGGGGAGGGAAGAGC	+
M16	MAZ_HUMAN.H11MO.0.A	-8	0.0110603	4.43516	0.437383	22	CCCCGGGCACTGGAAGGCGCCCGCGACGGGCCGGTCGAAT	GGGGGAGGGGGGGGGGGGGGGG	+
M16	KLF6_HUMAN.H11MO.0.A	-7	0.0129847	5.20687	0.467846	19	CCCCGGGCACTGGAAGGCGCCCGCGACGGGCCGGTCGAAT	GGAAGGGCGGGGCCGGGGG	+
M16	LEF1_HUMAN.H11MO.0.A	-4	0.0135733	5.44291	0.467846	14	CCCCGGGCACTGGAAGGCGCCCGCGACGGGCCGGTCGAAT	AGCAAATCAAAGGA	-
M16	TAF1_HUMAN.H11MO.0.A	-10	0.0136052	5.45567	0.467846	16	CCCCGGGCACTGGAAGGCGCCCGCGACGGGCCGGTCGAAT	AAGATGGCGGCGGCGG	+
M16	SMAD3_HUMAN.H11MO.0.B	-9	0.0146617	5.87933	0.483169	12	CCCCGGGCACTGGAAGGCGCCCGCGACGGGCCGGTCGAAT	CAGGTGACAGAG	-
M17	GATA1_HUMAN.H11MO.0.A	7	0.000397788	0.159513	0.194226	12	GTGACTGGCCCATATTACTCTCCGGCCCATAGGGAGATTG	TCTTATCTGTCCCCGCCAG	-
M17	THAP1_HUMAN.H11MO.0.C	-4	0.000488633	0.195942	0.194226	22	GTGACTGGCCCATATTACTCTCCGGCCCATAGGGAGATTG	CGCCGCCATCTTGGCTGCGGGC	+
M17	ZN563_HUMAN.H11MO.0.C	-18	0.00103722	0.415925	0.220805	21	GTGACTGGCCCATATTACTCTCCGGCCCATAGGGAGATTG	GCAGCTGCCAGTGAGGATCCC	-
M17	TAL1_HUMAN.H11MO.0.A	7	0.001111	0.445513	0.220805	12	GTGACTGGCCCATATTACTCTCCGGCCCATAGGGAGATTG	CCTTATCTGCCCCCCCCAG	-
M17	RXRA_HUMAN.H11MO.0.A	-4	0.00173897	0.697326	0.275454	20	GTGACTGGCCCATATTACTCTCCGGCCCATAGGGAGATTG	CTCTGACCTCTGCCTCCCCC	-
M17	GATA2_HUMAN.H11MO.0.A	7	0.00230415	0.923964	0.275454	12	GTGACTGGCCCATATTACTCTCCGGCCCATAGGGAGATTG	CCTTATCTCCACCCCCCAG	-
M17	NR1D1_HUMAN.H11MO.0.B	0	0.00249344	0.999869	0.275454	19	GTGACTGGCCCATATTACTCTCCGGCCCATAGGGAGATTG	CCTTCTGACCCACTTCCCT	-
M17	Z324A_HUMAN.H11MO.0.C	-1	0.00293322	1.17622	0.275454	23	GTGACTGGCCCATATTACTCTCCGGCCCATAGGGAGATTG	TATCAAACCATCCTTTGCTGCCA	+
M17	SP3_HUMAN.H11MO.0.B	-2	0.00345857	1.38689	0.275454	20	GTGACTGGCCCATATTACTCTCCGGCCCATAGGGAGATTG	CCCCGGCCCCGCCCCCCCCC	-
M17	ZN554_HUMAN.H11MO.0.C	-3	0.00431969	1.7322	0.312186	20	GTGACTGGCCCATATTACTCTCCGGCCCATAGGGAGATTG	AGCACCCCACATGGCTCAGC	-
M24	ZN563_HUMAN.H11MO.0.C	-19	5.24688e-05	0.02104	0.041922	21	CGCCCCCAACAGCCTAAAGGCAGCAGCAGGGCAAGATAGC	GCAGCTGCCAGTGAGGATCCC	-
M24	LYL1_HUMAN.H11MO.0.A	-16	0.00128103	0.513693	0.377099	14	CGCCCCCAACAGCCTAAAGGCAGCAGCAGGGCAAGATAGC	CAGGAAACAGCTGG	-
M24	RXRA_HUMAN.H11MO.0.A	-16	0.00148167	0.59415	0.377099	20	CGCCCCCAACAGCCTAAAGGCAGCAGCAGGGCAAGATAGC	GGGGGAGGCAGAGGTCAGAG	+
M24	NR1H3_HUMAN.H11MO.0.B	-14	0.00188788	0.757039	0.377099	19	CGCCCCCAACAGCCTAAAGGCAGCAGCAGGGCAAGATAGC	CAGAGGTCACTGCAGGTCA	+
M26	BRAC_HUMAN.H11MO.0.A	-6	0.000354511	0.142159	0.144113	20	GCGCAAAAGTCGCTACGGCCAGGGAAAGGCGATCGCCGAC	ATTTCACACCTCCCTGCTAA	-
M26	ZN563_HUMAN.H11MO.0.C	-11	0.000361647	0.14502	0.144113	21	GCGCAAAAGTCGCTACGGCCAGGGAAAGGCGATCGCCGAC	GCAGCTGCCAGTGAGGATCCC	-
M26	RXRA_HUMAN.H11MO.0.A	-15	0.000890499	0.35709	0.236571	20	GCGCAAAAGTCGCTACGGCCAGGGAAAGGCGATCGCCGAC	GGGGGAGGCAGAGGTCAGAG	+
M26	CLOCK_HUMAN.H11MO.0.C	-19	0.00172995	0.693709	0.294707	14	GCGCAAAAGTCGCTACGGCCAGGGAAAGGCGATCGCCGAC	CAGACACGTGAACA	+
M26	NR1H3_HUMAN.H11MO.0.B	1	0.00334057	1.33957	0.391686	18	GCGCAAAAGTCGCTACGGCCAGGGAAAGGCGATCGCCGAC	TGACCTGCAGTGACCTCTG	-
M26	ZN394_HUMAN.H11MO.0.C	-15	0.00397794	1.59515	0.391686	20	GCGCAAAAGTCGCTACGGCCAGGGAAAGGCGATCGCCGAC	ATTCCATTCTATTCCATTCT	-
M26	NR1D1_HUMAN.H11MO.0.B	0	0.00412547	1.65431	0.391686	19	GCGCAAAAGTCGCTACGGCCAGGGAAAGGCGATCGCCGAC	AGGGAAGTGGGTCAGAAGG	+
M26	RARG_HUMAN.H11MO.0.B	-6	0.00561568	2.25189	0.406874	18	GCGCAAAAGTCGCTACGGCCAGGGAAAGGCGATCGCCGAC	AGGTCAGAGTGACCTGGG	+
M26	ZN341_HUMAN.H11MO.0.C	-8	0.00632555	2.53655	0.420114	22	GCGCAAAAGTCGCTACGGCCAGGGAAAGGCGATCGCCGAC	GGGGGGGGGGGGAGGGAAGAGC	+
M26	ZN554_HUMAN.H11MO.0.C	-11	0.00772276	3.09683	0.473456	20	GCGCAAAAGTCGCTACGGCCAGGGAAAGGCGATCGCCGAC	GCTGAGCCATGTGGGGTGCT	+
M27	VEZF1_HUMAN.H11MO.0.C	-5	1.59562e-05	0.00639844	0.0105842	22	CTTGCCCCGCCCGCTGCCAGCTTCCACACCCCCAGGCAAC	CCCCTCCCCCTCCCCCCTCCCC	-
M27	ZN341_HUMAN.H11MO.0.C	-10	3.78876e-05	0.0151929	0.0105842	22	CTTGCCCCGCCCGCTGCCAGCTTCCACACCCCCAGGCAAC	GCTCTTCCCTCCCCCCCCCCCC	-
M27	PATZ1_HUMAN.H11MO.0.C	-4	4.12316e-05	0.0165339	0.0105842	22	CTTGCCCCGCCCGCTGCCAGCTTCCACACCCCCAGGCAAC	CCTCCCCCCCCGCCCCCTCCCC	-
M27	RXRA_HUMAN.H11MO.0.A	-11	9.86715e-05	0.0395673	0.0189968	20	CTTGCCCCGCCCGCTGCCAGCTTCCACACCCCCAGGCAAC	CTCTGACCTCTGCCTCCCCC	-
M27	SP4_HUMAN.H11MO.0.A	1	0.000138886	0.0556933	0.0213913	19	CTTGCCCCGCCCGCTGCCAGCTTCCACACCCCCAGGCAAC	CCCGGCCCCGCCCCCTTCCC	-
M27	TAF1_HUMAN.H11MO.0.A	-7	0.000310699	0.12459	0.0398784	16	CTTGCCCCGCCCGCTGCCAGCTTCCACACCCCCAGGCAAC	CCGCCGCCGCCATCTT	-
M27	SP3_HUMAN.H11MO.0.B	2	0.000373754	0.149875	0.0411184	18	CTTGCCCCGCCCGCTGCCAGCTTCCACACCCCCAGGCAAC	CCCCGGCCCCGCCCCCCCCC	-
M27	MAZ_HUMAN.H11MO.0.A	-11	0.000560031	0.224572	0.0449617	22	CTTGCCCCGCCCGCTGCCAGCTTCCACACCCCCAGGCAAC	CCCCCCCCCCCCCCCCTCCCCC	-
M27	PTF1A_HUMAN.H11MO.0.B	-16	0.00057564	0.230832	0.0449617	18	CTTGCCCCGCCCGCTGCCAGCTTCCACACCCCCAGGCAAC	CCAGCTGCCCCCTTTCCC	+
M27	AP2A_HUMAN.H11MO.0.A	-25	0.000653581	0.262086	0.0449617	15	CTTGCCCCGCCCGCTGCCAGCTTCCACACCCCCAGGCAAC	ATGGCCTCAGGGCAT	-
M27	ZBT17_HUMAN.H11MO.0.A	-2	0.000692409	0.277656	0.0449617	19	CTTGCCCCGCCCGCTGCCAGCTTCCACACCCCCAGGCAAC	CTTCCCCTCCCCCACCCTC	-
M27	ZN563_HUMAN.H11MO.0.C	-9	0.000700609	0.280944	0.0449617	21	CTTGCCCCGCCCGCTGCCAGCTTCCACACCCCCAGGCAAC	GCAGCTGCCAGTGAGGATCCC	-
M27	SP2_HUMAN.H11MO.0.A	-8	0.00107619	0.431552	0.0612056	22	CTTGCCCCGCCCGCTGCCAGCTTCCACACCCCCAGGCAAC	CCCCCGGCCCCGCCCCCCCCCC	-
M27	KLF6_HUMAN.H11MO.0.A	-3	0.00111268	0.446185	0.0612056	19	CTTGCCCCGCCCGCTGCCAGCTTCCACACCCCCAGGCAAC	CCCCCGGCCCCGCCCTTCC	-
M27	THAP1_HUMAN.H11MO.0.C	-11	0.00142777	0.572537	0.0733022	22	CTTGCCCCGCCCGCTGCCAGCTTCCACACCCCCAGGCAAC	CGCCGCCATCTTGGCTGCGGGC	+
M27	ZN263_HUMAN.H11MO.0.A	-5	0.00173791	0.696903	0.0836482	20	CTTGCCCCGCCCGCTGCCAGCTTCCACACCCCCAGGCAAC	CTCCTCCTCTCCCTCCTCCC	-
M27	BRAC_HUMAN.H11MO.0.A	-20	0.00216309	0.8674	0.0979885	20	CTTGCCCCGCCCGCTGCCAGCTTCCACACCCCCAGGCAAC	ATTTCACACCTCCCTGCTAA	-
M27	ZN335_HUMAN.H11MO.0.A	1	0.00247864	0.993936	0.106045	21	CTTGCCCCGCCCGCTGCCAGCTTCCACACCCCCAGGCAAC	GGCTGTCCTCGGCGCTGCCTGA	+
M27	EGR1_HUMAN.H11MO.0.A	-4	0.00269291	1.07986	0.109148	17	CTTGCCCCGCCCGCTGCCAGCTTCCACACCCCCAGGCAAC	CCCCCGCCCACGCCCTC	-
M27	NFIC_HUMAN.H11MO.0.A	-19	0.00339967	1.36327	0.126096	17	CTTGCCCCGCCCGCTGCCAGCTTCCACACCCCCAGGCAAC	CTTGGCTCCCTGCCAAG	+
M27	KLF3_HUMAN.H11MO.0.B	1	0.00343851	1.37884	0.126096	18	CTTGCCCCGCCCGCTGCCAGCTTCCACACCCCCAGGCAAC	CCCGGCCCCGCCCCTCCCC	-
M27	AP2C_HUMAN.H11MO.0.A	-26	0.00398765	1.59905	0.139587	14	CTTGCCCCGCCCGCTGCCAGCTTCCACACCCCCAGGCAAC	TGGCCTCAGGGCAT	-
M27	KLF15_HUMAN.H11MO.0.A	0	0.00426775	1.71137	0.142896	19	CTTGCCCCGCCCGCTGCCAGCTTCCACACCCCCAGGCAAC	CCCCCCCCTGCTCCTCCCC	-
M27	WT1_HUMAN.H11MO.0.C	1	0.00470604	1.88712	0.147016	19	CTTGCCCCGCCCGCTGCCAGCTTCCACACCCCCAGGCAAC	CCCCCCCTCCTCCCCCGCCC	-
M27	OLIG2_HUMAN.H11MO.0.B	-16	0.00477261	1.91382	0.147016	18	CTTGCCCCGCCCGCTGCCAGCTTCCACACCCCCAGGCAAC	CCAGCTGTTTCCCTTCTG	+
M27	EGR2_HUMAN.H11MO.0.A	-5	0.00593326	2.37924	0.17212	18	CTTGCCCCGCCCGCTGCCAGCTTCCACACCCCCAGGCAAC	CCCCTCCCACACCCCCCC	-
M27	LYL1_HUMAN.H11MO.0.A	-16	0.00603456	2.41986	0.17212	14	CTTGCCCCGCCCGCTGCCAGCTTCCACACCCCCAGGCAAC	CCAGCTGTTTCCTG	+
M27	ZN467_HUMAN.H11MO.0.C	-13	0.00664184	2.66338	0.182675	22	CTTGCCCCGCCCGCTGCCAGCTTCCACACCCCCAGGCAAC	CCCCCCCCCCCCTCCCCTCCCC	-
M27	TBX21_HUMAN.H11MO.0.A	-22	0.00838689	3.36314	0.220084	13	CTTGCCCCGCCCGCTGCCAGCTTCCACACCCCCAGGCAAC	TTCACACCTCCAC	-
M27	NR1H4_HUMAN.H11MO.0.B	-28	0.00857357	3.438	0.220084	12	CTTGCCCCGCCCGCTGCCAGCTTCCACACCCCCAGGCAAC	CCTCGGGGTCATTGACCCC	-
M27	Z324A_HUMAN.H11MO.0.C	1	0.00892262	3.57797	0.221656	22	CTTGCCCCGCCCGCTGCCAGCTTCCACACCCCCAGGCAAC	TATCAAACCATCCTTTGCTGCCA	+
M27	ITF2_HUMAN.H11MO.0.C	-8	0.0109981	4.41025	0.256657	10	CTTGCCCCGCCCGCTGCCAGCTTCCACACCCCCAGGCAAC	CCCAGCTGCC	-
M27	COT1_HUMAN.H11MO.0.C	-4	0.0118941	4.76954	0.269403	17	CTTGCCCCGCCCGCTGCCAGCTTCCACACCCCCAGGCAAC	CCCTGACCTCTGACCCC	-
M27	ZN322_HUMAN.H11MO.0.B	-19	0.0127597	5.11664	0.280751	20	CTTGCCCCGCCCGCTGCCAGCTTCCACACCCCCAGGCAAC	CCAGGCTCTGTACCAGGCTC	-
M27	NR1D1_HUMAN.H11MO.0.B	0	0.0136884	5.48904	0.292818	19	CTTGCCCCGCCCGCTGCCAGCTTCCACACCCCCAGGCAAC	CCTTCTGACCCACTTCCCT	-
M27	RARG_HUMAN.H11MO.0.B	-30	0.015679	6.2873	0.324783	10	CTTGCCCCGCCCGCTGCCAGCTTCCACACCCCCAGGCAAC	CCCAGGTCACTCTGACCT	-
M27	ZN394_HUMAN.H11MO.0.C	-3	0.0164478	6.59559	0.324783	20	CTTGCCCCGCCCGCTGCCAGCTTCCACACCCCCAGGCAAC	ATTCCATTCTATTCCATTCT	-
M27	AP2B_HUMAN.H11MO.0.B	-27	0.0171081	6.86036	0.329376	10	CTTGCCCCGCCCGCTGCCAGCTTCCACACCCCCAGGCAAC	GCCCCCGGGC	-
M27	SRBP2_HUMAN.H11MO.0.B	-2	0.0185851	7.45261	0.343398	13	CTTGCCCCGCCCGCTGCCAGCTTCCACACCCCCAGGCAAC	CCTCACCCCACCC	-
M27	CLOCK_HUMAN.H11MO.0.C	-6	0.019415	7.78543	0.343398	14	CTTGCCCCGCCCGCTGCCAGCTTCCACACCCCCAGGCAAC	TGTTCACGTGTCTG	-
M27	RARA_HUMAN.H11MO.0.A	-11	0.0198314	7.95239	0.343398	20	CTTGCCCCGCCCGCTGCCAGCTTCCACACCCCCAGGCAAC	CCTTGACCTCTTGATCCCCC	-
M27	ZN554_HUMAN.H11MO.0.C	-22	0.0198314	7.95239	0.343398	18	CTTGCCCCGCCCGCTGCCAGCTTCCACACCCCCAGGCAAC	AGCACCCCACATGGCTCAGC	-
M27	E2F7_HUMAN.H11MO.0.B	-26	0.0200661	8.04649	0.343398	13	CTTGCCCCGCCCGCTGCCAGCTTCCACACCCCCAGGCAAC	CCTTTCCCGCCCC	-
M27	E2F4_HUMAN.H11MO.0.A	-27	0.0216536	8.68311	0.362511	13	CTTGCCCCGCCCGCTGCCAGCTTCCACACCCCCAGGCAAC	ATTTCCCGCCCCC	-
M27	FEV_HUMAN.H11MO.0.B	-11	0.0221247	8.872	0.362517	10	CTTGCCCCGCCCGCTGCCAGCTTCCACACCCCCAGGCAAC	CGCTTCCCGC	-
M27	SP1_HUMAN.H11MO.0.A	-25	0.0237705	9.53197	0.374707	15	CTTGCCCCGCCCGCTGCCAGCTTCCACACCCCCAGGCAAC	CCCCCCCCCGGCCCCGCCCCCC	-
M27	RFX5_HUMAN.H11MO.0.A	-5	0.0238418	9.56056	0.374707	20	CTTGCCCCGCCCGCTGCCAGCTTCCACACCCCCAGGCAAC	GTCAGCTGTTGCTAGGCAGA	+
M27	SMAD3_HUMAN.H11MO.0.B	-11	0.0277085	11.1111	0.402639	12	CTTGCCCCGCCCGCTGCCAGCTTCCACACCCCCAGGCAAC	CTCTGTCACCTG	+
M27	ASCL1_HUMAN.H11MO.0.A	-7	0.0279651	11.214	0.402639	14	CTTGCCCCGCCCGCTGCCAGCTTCCACACCCCCAGGCAAC	CTGCACCTGCTCCC	+
M27	ETV5_HUMAN.H11MO.0.C	-9	0.0279651	11.214	0.402639	14	CTTGCCCCGCCCGCTGCCAGCTTCCACACCCCCAGGCAAC	CTCACTTCCTGCTC	-
M27	ZNF76_HUMAN.H11MO.0.C	-6	0.0282332	11.3215	0.402639	22	CTTGCCCCGCCCGCTGCCAGCTTCCACACCCCCAGGCAAC	ACTACAATTCCCAGAATGCCCC	-
M27	BC11A_HUMAN.H11MO.0.A	-1	0.0306189	12.2782	0.421066	17	CTTGCCCCGCCCGCTGCCAGCTTCCACACCCCCAGGCAAC	TTTTCACTTCCTCTTTT	-
M27	FLI1_HUMAN.H11MO.0.A	-7	0.0340382	13.6493	0.451947	18	CTTGCCCCGCCCGCTGCCAGCTTCCACACCCCCAGGCAAC	TCCCTCCTTCCTTCCTCC	-
M27	RFX1_HUMAN.H11MO.0.B	-20	0.0373926	14.9945	0.480983	20	CTTGCCCCGCCCGCTGCCAGCTTCCACACCCCCAGGCAAC	GCCCCGGTTGCCATGGCGACGG	+
M27	MYB_HUMAN.H11MO.0.A	-16	0.0374742	15.0272	0.480983	12	CTTGCCCCGCCCGCTGCCAGCTTCCACACCCCCAGGCAAC	CCAACTGCCACC	-
M27	ZSC31_HUMAN.H11MO.0.C	0	0.0385281	15.4498	0.486404	18	CTTGCCCCGCCCGCTGCCAGCTTCCACACCCCCAGGCAAC	CATAACTGCCCTGCTGCC	-
M27	MXI1_HUMAN.H11MO.0.A	-9	0.0400766	16.0707	0.497792	15	CTTGCCCCGCCCGCTGCCAGCTTCCACACCCCCAGGCAAC	CCCGCCGCCACGTGC	-
M29	GATA1_HUMAN.H11MO.0.A	8	0.000490651	0.196751	0.393502	11	TCGCCCGCAAAGTTCGCAGGAGCAACCAACAGCCACTTGG	TCTTATCTGTCCCCGCCAG	-
M36	ZN121_HUMAN.H11MO.0.C	-19	0.000394327	0.158125	0.246476	20	AAAAGCGATGCAAACACGGGGCCCCGCTAACTGCCCGAGG	GGTCTTGCTATGTTGCCCAG	-
M36	SP2_HUMAN.H11MO.0.A	-14	0.000614653	0.246476	0.246476	22	AAAAGCGATGCAAACACGGGGCCCCGCTAACTGCCCGAGG	CCCCCGGCCCCGCCCCCCCCCC	-
M38	ZN563_HUMAN.H11MO.0.C	-10	0.000352777	0.141464	0.282576	21	TCAAACCCGGTGATTCAGAGCTGGCATCTGCAGGGCGAAC	GGGATCCTCACTGGCAGCTGC	+
M44	GATA1_HUMAN.H11MO.0.A	-28	0.000729397	0.292488	0.429132	12	ACTCAGCCCCTGAGAAGGGAGAGCCCACACTGCAAGCTGA	CTGGCGGGGACAGATAAGA	+
M44	GATA2_HUMAN.H11MO.0.A	-29	0.00107148	0.429665	0.429132	11	ACTCAGCCCCTGAGAAGGGAGAGCCCACACTGCAAGCTGA	CTGGGGGGTGGAGATAAGG	+
M44	RXRA_HUMAN.H11MO.0.A	-10	0.00183408	0.735464	0.489701	20	ACTCAGCCCCTGAGAAGGGAGAGCCCACACTGCAAGCTGA	GGGGGAGGCAGAGGTCAGAG	+
M45	FEZF1_HUMAN.H11MO.0.C	-2	0.000220671	0.0884891	0.139514	12	AGAAAAAGCCCAACACACCAAGGAAAAACCGCAGCAGCGA	AAAAAGAGCAGC	-
M45	NFAC2_HUMAN.H11MO.0.B	0	0.00039142	0.156959	0.139514	9	AGAAAAAGCCCAACACACCAAGGAAAAACCGCAGCAGCGA	TGGAAAATT	+
M45	PRDM1_HUMAN.H11MO.0.A	3	0.00066141	0.265225	0.139514	11	AGAAAAAGCCCAACACACCAAGGAAAAACCGCAGCAGCGA	GAAAGTGAAAGTGA	+
M45	ZN384_HUMAN.H11MO.0.C	0	0.000699325	0.280429	0.139514	12	AGAAAAAGCCCAACACACCAAGGAAAAACCGCAGCAGCGA	GGAAAAAATCGG	+
M45	NFAC3_HUMAN.H11MO.0.B	0	0.000993927	0.398565	0.148749	9	AGAAAAAGCCCAACACACCAAGGAAAAACCGCAGCAGCGA	TGGAAAACT	+
M45	NFAC4_HUMAN.H11MO.0.C	0	0.00111843	0.448489	0.148749	10	AGAAAAAGCCCAACACACCAAGGAAAAACCGCAGCAGCGA	AGGAAAATTT	+
M45	NFKB1_HUMAN.H11MO.1.B	-1	0.00434842	1.74372	0.488969	11	AGAAAAAGCCCAACACACCAAGGAAAAACCGCAGCAGCGA	GGGAAATTCCC	+
M45	NFKB2_HUMAN.H11MO.0.B	-1	0.00490201	1.96571	0.488969	11	AGAAAAAGCCCAACACACCAAGGAAAAACCGCAGCAGCGA	GGGAAAGCCCC	+
M46	RXRA_HUMAN.H11MO.0.A	-14	0.000901966	0.361688	0.467719	20	GCCACTAGCCTCAGGGTCCAGGTCGATGCCTCAGGCCTCT	GGGGGAGGCAGAGGTCAGAG	+
M46	GATA1_HUMAN.H11MO.0.A	8	0.00264242	1.05961	0.467719	11	GCCACTAGCCTCAGGGTCCAGGTCGATGCCTCAGGCCTCT	TCTTATCTGTCCCCGCCAG	-
M46	NR1D1_HUMAN.H11MO.0.B	-1	0.0032697	1.31115	0.467719	19	GCCACTAGCCTCAGGGTCCAGGTCGATGCCTCAGGCCTCT	CCTTCTGACCCACTTCCCT	-
M46	GATA2_HUMAN.H11MO.0.A	8	0.00350789	1.40666	0.467719	11	GCCACTAGCCTCAGGGTCCAGGTCGATGCCTCAGGCCTCT	CCTTATCTCCACCCCCCAG	-
M47	SP2_HUMAN.H11MO.0.A	-3	1.03619e-05	0.00415512	0.00803704	22	CCCGCTGGGCCGCCGCGGCACGCGGGAACGATCCGGGGCC	GGGGGGGGGGCGGGGCCGGGGG	+
M47	SP3_HUMAN.H11MO.0.B	-4	9.59611e-05	0.0384804	0.0286371	20	CCCGCTGGGCCGCCGCGGCACGCGGGAACGATCCGGGGCC	GGGGGGGGGCGGGGCCGGGG	+
M47	PATZ1_HUMAN.H11MO.0.C	-6	0.000110762	0.0444158	0.0286371	22	CCCGCTGGGCCGCCGCGGCACGCGGGAACGATCCGGGGCC	GGGGAGGGGGCGGGGGGGGAGG	+
M47	KLF6_HUMAN.H11MO.0.A	-6	0.000231628	0.0928827	0.0449146	19	CCCGCTGGGCCGCCGCGGCACGCGGGAACGATCCGGGGCC	GGAAGGGCGGGGCCGGGGG	+
M47	NR1D1_HUMAN.H11MO.0.B	-6	0.000464067	0.186091	0.0719893	19	CCCGCTGGGCCGCCGCGGCACGCGGGAACGATCCGGGGCC	AGGGAAGTGGGTCAGAAGG	+
M47	KLF3_HUMAN.H11MO.0.B	-4	0.000781578	0.313413	0.0783211	19	CCCGCTGGGCCGCCGCGGCACGCGGGAACGATCCGGGGCC	GGGGAGGGGCGGGGCCGGG	+
M47	Z324A_HUMAN.H11MO.0.C	-6	0.000790654	0.317052	0.0783211	23	CCCGCTGGGCCGCCGCGGCACGCGGGAACGATCCGGGGCC	TGGCAGCAAAGGATGGTTTGATA	-
M47	SP4_HUMAN.H11MO.0.A	-3	0.000872691	0.349949	0.0783211	20	CCCGCTGGGCCGCCGCGGCACGCGGGAACGATCCGGGGCC	GGGAAGGGGGCGGGGCCGGG	+
M47	VEZF1_HUMAN.H11MO.0.C	-8	0.000908791	0.364425	0.0783211	22	CCCGCTGGGCCGCCGCGGCACGCGGGAACGATCCGGGGCC	GGGGAGGGGGGAGGGGGAGGGG	+
M47	THAP1_HUMAN.H11MO.0.C	-4	0.00119193	0.477963	0.0898793	22	CCCGCTGGGCCGCCGCGGCACGCGGGAACGATCCGGGGCC	CGCCGCCATCTTGGCTGCGGGC	+
M47	MAZ_HUMAN.H11MO.0.A	-5	0.00127466	0.51114	0.0898793	22	CCCGCTGGGCCGCCGCGGCACGCGGGAACGATCCGGGGCC	GGGGGAGGGGGGGGGGGGGGGG	+
M47	ZN563_HUMAN.H11MO.0.C	-14	0.0014521	0.582294	0.0938585	21	CCCGCTGGGCCGCCGCGGCACGCGGGAACGATCCGGGGCC	GCAGCTGCCAGTGAGGATCCC	-
M47	WT1_HUMAN.H11MO.0.C	-6	0.00175449	0.703549	0.10468	20	CCCGCTGGGCCGCCGCGGCACGCGGGAACGATCCGGGGCC	GGGCGGGGGAGGAGGGGGGG	+
M47	ZN467_HUMAN.H11MO.0.C	-6	0.00215908	0.865792	0.113792	22	CCCGCTGGGCCGCCGCGGCACGCGGGAACGATCCGGGGCC	GGGGAGGGGAGGGGGGGGGGGG	+
M47	RFX1_HUMAN.H11MO.0.B	-6	0.00245646	0.985041	0.113792	22	CCCGCTGGGCCGCCGCGGCACGCGGGAACGATCCGGGGCC	CCGTCGCCATGGCAACCGGGGC	-
M47	RXRA_HUMAN.H11MO.0.A	-5	0.00245957	0.986288	0.113792	20	CCCGCTGGGCCGCCGCGGCACGCGGGAACGATCCGGGGCC	GGGGGAGGCAGAGGTCAGAG	+
M47	EGR2_HUMAN.H11MO.0.A	-6	0.00249404	1.00011	0.113792	18	CCCGCTGGGCCGCCGCGGCACGCGGGAACGATCCGGGGCC	GGGGGGGTGTGGGAGGGG	+
M47	KLF15_HUMAN.H11MO.0.A	-6	0.00277559	1.11301	0.119602	19	CCCGCTGGGCCGCCGCGGCACGCGGGAACGATCCGGGGCC	GGGGAGGAGCAGGGGGGGG	+
M47	EGR1_HUMAN.H11MO.0.A	-8	0.00378644	1.51836	0.148397	17	CCCGCTGGGCCGCCGCGGCACGCGGGAACGATCCGGGGCC	GAGGGCGTGGGCGGGGG	+
M47	ZN341_HUMAN.H11MO.0.C	-3	0.00382648	1.53442	0.148397	22	CCCGCTGGGCCGCCGCGGCACGCGGGAACGATCCGGGGCC	GGGGGGGGGGGGAGGGAAGAGC	+
M47	THA_HUMAN.H11MO.0.C	-6	0.00434796	1.74353	0.15177	17	CCCGCTGGGCCGCCGCGGCACGCGGGAACGATCCGGGGCC	GGGTCACTTCAGGTCAG	+
M47	ZN770_HUMAN.H11MO.0.C	-6	0.00460862	1.84806	0.15177	22	CCCGCTGGGCCGCCGCGGCACGCGGGAACGATCCGGGGCC	GGGAGGCTGAGGCGGGAGGATC	+
M47	PAX5_HUMAN.H11MO.0.A	-2	0.00469614	1.88315	0.15177	21	CCCGCTGGGCCGCCGCGGCACGCGGGAACGATCCGGGGCC	GCCTGGGCAGCAGAGCGTGAC	+
M47	OSR2_HUMAN.H11MO.0.C	-9	0.00573462	2.29958	0.177919	16	CCCGCTGGGCCGCCGCGGCACGCGGGAACGATCCGGGGCC	CAGCAGAAGCAGCAGC	-
M47	SP1_HUMAN.H11MO.0.A	-7	0.00704787	2.8262	0.202466	22	CCCGCTGGGCCGCCGCGGCACGCGGGAACGATCCGGGGCC	GGGGGGCGGGGCCGGGGGGGGG	+
M47	NR1H4_HUMAN.H11MO.0.B	-1	0.00838188	3.36113	0.232188	19	CCCGCTGGGCCGCCGCGGCACGCGGGAACGATCCGGGGCC	CCTCGGGGTCATTGACCCC	-
M47	ZN554_HUMAN.H11MO.0.C	-11	0.00883093	3.5412	0.236192	20	CCCGCTGGGCCGCCGCGGCACGCGGGAACGATCCGGGGCC	GCTGAGCCATGTGGGGTGCT	+
M47	ZN263_HUMAN.H11MO.0.A	-7	0.0105925	4.2476	0.264762	20	CCCGCTGGGCCGCCGCGGCACGCGGGAACGATCCGGGGCC	GGGAGGAGGGAGAGGAGGAG	+
M47	ZN320_HUMAN.H11MO.0.C	-4	0.0112482	4.51054	0.264762	20	CCCGCTGGGCCGCCGCGGCACGCGGGAACGATCCGGGGCC	GTGGGACCAGGGGGCCAGTG	+
M47	TAF1_HUMAN.H11MO.0.A	-2	0.0112645	4.51708	0.264762	16	CCCGCTGGGCCGCCGCGGCACGCGGGAACGATCCGGGGCC	AAGATGGCGGCGGCGG	+
M47	OLIG2_HUMAN.H11MO.0.B	-1	0.0120932	4.84939	0.268392	18	CCCGCTGGGCCGCCGCGGCACGCGGGAACGATCCGGGGCC	CAGAAGGGAAACAGCTGG	-
M47	MXI1_HUMAN.H11MO.0.A	-10	0.012111	4.85652	0.268392	15	CCCGCTGGGCCGCCGCGGCACGCGGGAACGATCCGGGGCC	GCACGTGGCGGCGGG	+
M47	ZBT17_HUMAN.H11MO.0.A	-8	0.0136878	5.48882	0.29491	19	CCCGCTGGGCCGCCGCGGCACGCGGGAACGATCCGGGGCC	GAGGGTGGGGGAGGGGAAG	+
M47	NFIC_HUMAN.H11MO.0.A	-13	0.0142139	5.69976	0.29666	17	CCCGCTGGGCCGCCGCGGCACGCGGGAACGATCCGGGGCC	CTTGGCAGGGAGCCAAG	-
M47	NR1H3_HUMAN.H11MO.0.B	-3	0.014534	5.82814	0.29666	19	CCCGCTGGGCCGCCGCGGCACGCGGGAACGATCCGGGGCC	CAGAGGTCACTGCAGGTCA	+
M47	RARG_HUMAN.H11MO.0.B	-6	0.0154621	6.20032	0.307512	18	CCCGCTGGGCCGCCGCGGCACGCGGGAACGATCCGGGGCC	AGGTCAGAGTGACCTGGG	+
M47	LYL1_HUMAN.H11MO.0.A	-5	0.0190897	7.65495	0.352538	14	CCCGCTGGGCCGCCGCGGCACGCGGGAACGATCCGGGGCC	CAGGAAACAGCTGG	-
M47	SMAD3_HUMAN.H11MO.0.B	-15	0.0200218	8.02874	0.361153	12	CCCGCTGGGCCGCCGCGGCACGCGGGAACGATCCGGGGCC	CAGGTGACAGAG	-
M47	RFX5_HUMAN.H11MO.0.A	-9	0.0253158	10.1516	0.446268	20	CCCGCTGGGCCGCCGCGGCACGCGGGAACGATCCGGGGCC	TCTGCCTAGCAACAGCTGAC	-
M52	NANOG_HUMAN.H11MO.0.A	-3	0.000489362	0.196234	0.202597	17	GAGCCCTTGTAAATGGAGCTGGAAGATAGAGCCTCATGTC	TCCTTTGTTATGCAAAT	+
M52	GATA1_HUMAN.H11MO.0.A	-12	0.00061655	0.247237	0.202597	19	GAGCCCTTGTAAATGGAGCTGGAAGATAGAGCCTCATGTC	CTGGCGGGGACAGATAAGA	+
M52	GATA2_HUMAN.H11MO.0.A	-12	0.000763577	0.306194	0.202597	19	GAGCCCTTGTAAATGGAGCTGGAAGATAGAGCCTCATGTC	CTGGGGGGTGGAGATAAGG	+
M52	TAL1_HUMAN.H11MO.0.A	-12	0.00133344	0.53471	0.265348	19	GAGCCCTTGTAAATGGAGCTGGAAGATAGAGCCTCATGTC	CTGGGGGGGGCAGATAAGG	+
M52	ZN394_HUMAN.H11MO.0.C	-9	0.00174437	0.699493	0.277697	20	GAGCCCTTGTAAATGGAGCTGGAAGATAGAGCCTCATGTC	AGAATGGAATAGAATGGAAT	+
M52	ZN214_HUMAN.H11MO.0.C	-4	0.00223893	0.897811	0.297024	22	GAGCCCTTGTAAATGGAGCTGGAAGATAGAGCCTCATGTC	TCCTTTTTGAGGCCTTTGATGA	+
M52	SMAD3_HUMAN.H11MO.0.B	-15	0.00417978	1.67609	0.3697	12	GAGCCCTTGTAAATGGAGCTGGAAGATAGAGCCTCATGTC	CAGGTGACAGAG	-
M52	PO5F1_HUMAN.H11MO.0.A	-4	0.00455559	1.82679	0.3697	16	GAGCCCTTGTAAATGGAGCTGGAAGATAGAGCCTCATGTC	CCTTTGTTATGCAAAT	+
M52	ZN563_HUMAN.H11MO.0.C	-14	0.00461134	1.84915	0.3697	21	GAGCCCTTGTAAATGGAGCTGGAAGATAGAGCCTCATGTC	GCAGCTGCCAGTGAGGATCCC	-
M52	LYL1_HUMAN.H11MO.0.A	-15	0.00464459	1.86248	0.3697	14	GAGCCCTTGTAAATGGAGCTGGAAGATAGAGCCTCATGTC	CAGGAAACAGCTGG	-
M54	NR1D1_HUMAN.H11MO.0.B	-11	0.000604053	0.242225	0.483242	19	ACCGGAACCACCCCTGGCACCGTGCCCGCTCCTTGAGGGT	CCTTCTGACCCACTTCCCT	-
M55	NR1D1_HUMAN.H11MO.0.B	-4	0.000460973	0.18485	0.333677	19	CCTGCACTCCGAGCCAGCACCCCGCAAATGGGGACTGCCC	CCTTCTGACCCACTTCCCT	-
M55	RXRA_HUMAN.H11MO.0.A	-6	0.000832111	0.333677	0.333677	20	CCTGCACTCCGAGCCAGCACCCCGCAAATGGGGACTGCCC	CTCTGACCTCTGCCTCCCCC	-
M57	VEZF1_HUMAN.H11MO.0.C	1	1.0625e-05	0.00426063	0.00829506	21	CTCGCACCGCCCCTGCGCGCCCACATCTCCCTGCGGGGAT	CCCCTCCCCCTCCCCCCTCCCC	-
M57	PATZ1_HUMAN.H11MO.0.C	-7	7.18576e-05	0.0288149	0.0243966	22	CTCGCACCGCCCCTGCGCGCCCACATCTCCCTGCGGGGAT	CCTCCCCCCCCGCCCCCTCCCC	-
M57	Z324A_HUMAN.H11MO.0.C	1	9.37478e-05	0.0375929	0.0243966	22	CTCGCACCGCCCCTGCGCGCCCACATCTCCCTGCGGGGAT	TATCAAACCATCCTTTGCTGCCA	+
M57	RXRA_HUMAN.H11MO.0.A	0	0.000171105	0.0686133	0.0290598	20	CTCGCACCGCCCCTGCGCGCCCACATCTCCCTGCGGGGAT	CTCTGACCTCTGCCTCCCCC	-
M57	SP4_HUMAN.H11MO.0.A	1	0.000186111	0.0746307	0.0290598	19	CTCGCACCGCCCCTGCGCGCCCACATCTCCCTGCGGGGAT	CCCGGCCCCGCCCCCTTCCC	-
M57	SP3_HUMAN.H11MO.0.B	2	0.000281736	0.112976	0.0337787	18	CTCGCACCGCCCCTGCGCGCCCACATCTCCCTGCGGGGAT	CCCCGGCCCCGCCCCCCCCC	-
M57	ZN341_HUMAN.H11MO.0.C	6	0.000302867	0.12145	0.0337787	16	CTCGCACCGCCCCTGCGCGCCCACATCTCCCTGCGGGGAT	GCTCTTCCCTCCCCCCCCCCCC	-
M57	KLF6_HUMAN.H11MO.0.A	3	0.000420837	0.168755	0.0384468	16	CTCGCACCGCCCCTGCGCGCCCACATCTCCCTGCGGGGAT	CCCCCGGCCCCGCCCTTCC	-
M57	MAZ_HUMAN.H11MO.0.A	-6	0.000443213	0.177728	0.0384468	22	CTCGCACCGCCCCTGCGCGCCCACATCTCCCTGCGGGGAT	CCCCCCCCCCCCCCCCTCCCCC	-
M57	TBX21_HUMAN.H11MO.0.A	0	0.000651983	0.261445	0.050901	13	CTCGCACCGCCCCTGCGCGCCCACATCTCCCTGCGGGGAT	TTCACACCTCCAC	-
M57	ZBT17_HUMAN.H11MO.0.A	-11	0.000943223	0.378233	0.066944	19	CTCGCACCGCCCCTGCGCGCCCACATCTCCCTGCGGGGAT	CTTCCCCTCCCCCACCCTC	-
M57	KLF3_HUMAN.H11MO.0.B	0	0.00139195	0.55817	0.0905589	19	CTCGCACCGCCCCTGCGCGCCCACATCTCCCTGCGGGGAT	CCCGGCCCCGCCCCTCCCC	-
M57	SP2_HUMAN.H11MO.0.A	-3	0.00152568	0.611797	0.0916241	22	CTCGCACCGCCCCTGCGCGCCCACATCTCCCTGCGGGGAT	CCCCCGGCCCCGCCCCCCCCCC	-
M57	NR1H3_HUMAN.H11MO.0.B	-21	0.00236282	0.947492	0.131763	19	CTCGCACCGCCCCTGCGCGCCCACATCTCCCTGCGGGGAT	CAGAGGTCACTGCAGGTCA	+
M57	NR1D1_HUMAN.H11MO.0.B	-2	0.00254462	1.02039	0.132441	19	CTCGCACCGCCCCTGCGCGCCCACATCTCCCTGCGGGGAT	CCTTCTGACCCACTTCCCT	-
M57	THAP1_HUMAN.H11MO.0.C	-2	0.00346447	1.38925	0.160018	22	CTCGCACCGCCCCTGCGCGCCCACATCTCCCTGCGGGGAT	CGCCGCCATCTTGGCTGCGGGC	+
M57	ZN563_HUMAN.H11MO.0.C	-22	0.0034844	1.39724	0.160018	18	CTCGCACCGCCCCTGCGCGCCCACATCTCCCTGCGGGGAT	GCAGCTGCCAGTGAGGATCCC	-
M57	EGR1_HUMAN.H11MO.0.A	-3	0.0046186	1.85206	0.195879	17	CTCGCACCGCCCCTGCGCGCCCACATCTCCCTGCGGGGAT	CCCCCGCCCACGCCCTC	-
M57	BRAC_HUMAN.H11MO.0.A	-17	0.00490698	1.9677	0.195879	20	CTCGCACCGCCCCTGCGCGCCCACATCTCCCTGCGGGGAT	ATTTCACACCTCCCTGCTAA	-
M57	LEF1_HUMAN.H11MO.0.A	-9	0.00501797	2.01221	0.195879	14	CTCGCACCGCCCCTGCGCGCCCACATCTCCCTGCGGGGAT	TCCTTTGATTTGCT	+
M57	SMAD3_HUMAN.H11MO.0.B	-24	0.00661745	2.6536	0.234833	12	CTCGCACCGCCCCTGCGCGCCCACATCTCCCTGCGGGGAT	CTCTGTCACCTG	+
M57	RARA_HUMAN.H11MO.0.A	-11	0.00736584	2.9537	0.250026	20	CTCGCACCGCCCCTGCGCGCCCACATCTCCCTGCGGGGAT	CCTTGACCTCTTGATCCCCC	-
M57	ZN394_HUMAN.H11MO.0.C	-7	0.00787271	3.15696	0.256096	20	CTCGCACCGCCCCTGCGCGCCCACATCTCCCTGCGGGGAT	ATTCCATTCTATTCCATTCT	-
M57	EGR2_HUMAN.H11MO.0.A	-12	0.00847264	3.39753	0.264587	18	CTCGCACCGCCCCTGCGCGCCCACATCTCCCTGCGGGGAT	CCCCTCCCACACCCCCCC	-
M57	ZN263_HUMAN.H11MO.0.A	0	0.00898463	3.60284	0.269785	20	CTCGCACCGCCCCTGCGCGCCCACATCTCCCTGCGGGGAT	CTCCTCCTCTCCCTCCTCCC	-
M57	WT1_HUMAN.H11MO.0.C	2	0.00959346	3.84698	0.277397	18	CTCGCACCGCCCCTGCGCGCCCACATCTCCCTGCGGGGAT	CCCCCCCTCCTCCCCCGCCC	-
M57	PTF1A_HUMAN.H11MO.0.B	7	0.0104312	4.18293	0.290849	11	CTCGCACCGCCCCTGCGCGCCCACATCTCCCTGCGGGGAT	CCAGCTGCCCCCTTTCCC	+
M57	RFX5_HUMAN.H11MO.0.A	-11	0.0124295	4.98423	0.323902	20	CTCGCACCGCCCCTGCGCGCCCACATCTCCCTGCGGGGAT	TCTGCCTAGCAACAGCTGAC	-
M57	NR1H4_HUMAN.H11MO.0.B	-10	0.0126815	5.08528	0.323902	19	CTCGCACCGCCCCTGCGCGCCCACATCTCCCTGCGGGGAT	CCTCGGGGTCATTGACCCC	-
M57	TAF1_HUMAN.H11MO.0.A	0	0.0134405	5.38963	0.32791	16	CTCGCACCGCCCCTGCGCGCCCACATCTCCCTGCGGGGAT	CCGCCGCCGCCATCTT	-
M57	BC11A_HUMAN.H11MO.0.A	0	0.0146466	5.87327	0.346507	17	CTCGCACCGCCCCTGCGCGCCCACATCTCCCTGCGGGGAT	TTTTCACTTCCTCTTTT	-
M57	GATA1_HUMAN.H11MO.0.A	6	0.016452	6.59724	0.373065	13	CTCGCACCGCCCCTGCGCGCCCACATCTCCCTGCGGGGAT	TCTTATCTGTCCCCGCCAG	-
M57	ZN350_HUMAN.H11MO.0.C	-6	0.0167249	6.70667	0.373065	18	CTCGCACCGCCCCTGCGCGCCCACATCTCCCTGCGGGGAT	CAGTCCTTTTATGACCTA	+
M57	ZN467_HUMAN.H11MO.0.C	-10	0.0188285	7.55024	0.408323	22	CTCGCACCGCCCCTGCGCGCCCACATCTCCCTGCGGGGAT	CCCCCCCCCCCCTCCCCTCCCC	-
M58	ZN394_HUMAN.H11MO.0.C	-19	0.00123279	0.494348	0.475414	20	GGGTCTCAACACTGGACTAGTCACGGAATGTTAAGGGCCT	AGAATGGAATAGAATGGAAT	+
M58	LEF1_HUMAN.H11MO.0.A	-24	0.00173908	0.697373	0.475414	14	GGGTCTCAACACTGGACTAGTCACGGAATGTTAAGGGCCT	AGCAAATCAAAGGA	-
M58	GATA1_HUMAN.H11MO.0.A	-17	0.00269214	1.07955	0.475414	19	GGGTCTCAACACTGGACTAGTCACGGAATGTTAAGGGCCT	CTGGCGGGGACAGATAAGA	+
M58	ZN667_HUMAN.H11MO.0.C	-21	0.00269214	1.07955	0.475414	19	GGGTCTCAACACTGGACTAGTCACGGAATGTTAAGGGCCT	GCTGAGCTTTTAAGGCCAC	-
M58	RXRA_HUMAN.H11MO.0.A	-17	0.00298263	1.19604	0.475414	20	GGGTCTCAACACTGGACTAGTCACGGAATGTTAAGGGCCT	GGGGGAGGCAGAGGTCAGAG	+
M61	RXRA_HUMAN.H11MO.0.A	-19	0.000514626	0.206365	0.41273	20	TCTCCATCCCGAGCATGACCGTGGTCCTGCGCCACTTCGA	CTCTGACCTCTGCCTCCCCC	-
M62	GATA1_HUMAN.H11MO.0.A	7	0.000224554	0.0900461	0.178966	12	ACAGTGCGCCAGCCTGGGTCCTTCACTCCCAGTTGTCGGC	TCTTATCTGTCCCCGCCAG	-
M62	GATA2_HUMAN.H11MO.0.A	7	0.000951039	0.381367	0.207624	12	ACAGTGCGCCAGCCTGGGTCCTTCACTCCCAGTTGTCGGC	CCTTATCTCCACCCCCCAG	-
M62	ZN563_HUMAN.H11MO.0.C	-15	0.00112272	0.45021	0.207624	21	ACAGTGCGCCAGCCTGGGTCCTTCACTCCCAGTTGTCGGC	GGGATCCTCACTGGCAGCTGC	+
M62	BRAC_HUMAN.H11MO.0.A	-19	0.00130256	0.522327	0.207624	20	ACAGTGCGCCAGCCTGGGTCCTTCACTCCCAGTTGTCGGC	ATTTCACACCTCCCTGCTAA	-
M62	TAL1_HUMAN.H11MO.0.A	7	0.00187093	0.750244	0.229238	12	ACAGTGCGCCAGCCTGGGTCCTTCACTCCCAGTTGTCGGC	CCTTATCTGCCCCCCCCAG	-
M62	NR1D1_HUMAN.H11MO.0.B	-3	0.00357669	1.43425	0.31673	19	ACAGTGCGCCAGCCTGGGTCCTTCACTCCCAGTTGTCGGC	CCTTCTGACCCACTTCCCT	-
M63	SP3_HUMAN.H11MO.0.B	-2	0.000223849	0.0897635	0.155749	20	CAGGAGGTGCGCCGGCCCTCGGCAGGAGATCGTCCCCCTC	GGGGGGGGGCGGGGCCGGGG	+
M63	RARG_HUMAN.H11MO.0.B	-20	0.000412338	0.165348	0.155749	18	CAGGAGGTGCGCCGGCCCTCGGCAGGAGATCGTCCCCCTC	CCCAGGTCACTCTGACCT	-
M63	SP2_HUMAN.H11MO.0.A	-1	0.000590048	0.236609	0.155749	22	CAGGAGGTGCGCCGGCCCTCGGCAGGAGATCGTCCCCCTC	GGGGGGGGGGCGGGGCCGGGGG	+
M63	ZN563_HUMAN.H11MO.0.C	-15	0.0013044	0.523062	0.229803	21	CAGGAGGTGCGCCGGCCCTCGGCAGGAGATCGTCCCCCTC	GCAGCTGCCAGTGAGGATCCC	-
M63	CLOCK_HUMAN.H11MO.0.C	-5	0.00191551	0.768118	0.229803	14	CAGGAGGTGCGCCGGCCCTCGGCAGGAGATCGTCCCCCTC	TGTTCACGTGTCTG	-
M63	PATZ1_HUMAN.H11MO.0.C	-16	0.00274729	1.10166	0.229803	22	CAGGAGGTGCGCCGGCCCTCGGCAGGAGATCGTCCCCCTC	CCTCCCCCCCCGCCCCCTCCCC	-
M63	SP4_HUMAN.H11MO.0.A	-1	0.00285652	1.14546	0.229803	20	CAGGAGGTGCGCCGGCCCTCGGCAGGAGATCGTCCCCCTC	GGGAAGGGGGCGGGGCCGGG	+
M63	ZN134_HUMAN.H11MO.0.C	-10	0.00294564	1.1812	0.229803	22	CAGGAGGTGCGCCGGCCCTCGGCAGGAGATCGTCCCCCTC	GCCTCACCTAATCAGTTGAAGG	+
M63	ZN554_HUMAN.H11MO.0.C	-10	0.00307422	1.23276	0.229803	20	CAGGAGGTGCGCCGGCCCTCGGCAGGAGATCGTCCCCCTC	GCTGAGCCATGTGGGGTGCT	+
M63	KLF3_HUMAN.H11MO.0.B	-2	0.00319221	1.28007	0.229803	19	CAGGAGGTGCGCCGGCCCTCGGCAGGAGATCGTCCCCCTC	GGGGAGGGGCGGGGCCGGG	+
M63	PAX5_HUMAN.H11MO.0.A	-2	0.00628659	2.52092	0.381141	21	CAGGAGGTGCGCCGGCCCTCGGCAGGAGATCGTCCCCCTC	GCCTGGGCAGCAGAGCGTGAC	+
M63	KLF6_HUMAN.H11MO.0.A	-10	0.00714481	2.86507	0.381141	19	CAGGAGGTGCGCCGGCCCTCGGCAGGAGATCGTCCCCCTC	GGAAGGGCGGGGCCGGGGG	+
M63	ZN263_HUMAN.H11MO.0.A	-28	0.0072197	2.8951	0.381141	12	CAGGAGGTGCGCCGGCCCTCGGCAGGAGATCGTCCCCCTC	CTCCTCCTCTCCCTCCTCCC	-
M63	RXRA_HUMAN.H11MO.0.A	-16	0.00828296	3.32147	0.391535	20	CAGGAGGTGCGCCGGCCCTCGGCAGGAGATCGTCCCCCTC	CTCTGACCTCTGCCTCCCCC	-
M63	PTF1A_HUMAN.H11MO.0.B	-21	0.0100378	4.02515	0.391535	18	CAGGAGGTGCGCCGGCCCTCGGCAGGAGATCGTCCCCCTC	CCAGCTGCCCCCTTTCCC	+
M63	VEZF1_HUMAN.H11MO.0.C	-16	0.0104419	4.18721	0.391535	22	CAGGAGGTGCGCCGGCCCTCGGCAGGAGATCGTCCCCCTC	CCCCTCCCCCTCCCCCCTCCCC	-
M63	ZBT17_HUMAN.H11MO.0.A	-12	0.0108776	4.36193	0.391535	19	CAGGAGGTGCGCCGGCCCTCGGCAGGAGATCGTCCCCCTC	GAGGGTGGGGGAGGGGAAG	+
M64	ZN394_HUMAN.H11MO.0.C	-7	0.00109982	0.441026	0.303586	20	TAAAAAAATAAGGAGCAACAAAGTAGGAAAAGAGCTCGGA	AGAATGGAATAGAATGGAAT	+
M64	ZN341_HUMAN.H11MO.0.C	-11	0.00129573	0.519589	0.303586	22	TAAAAAAATAAGGAGCAACAAAGTAGGAAAAGAGCTCGGA	GGGGGGGGGGGGAGGGAAGAGC	+
M64	ETV5_HUMAN.H11MO.0.C	-20	0.00157494	0.63155	0.303586	14	TAAAAAAATAAGGAGCAACAAAGTAGGAAAAGAGCTCGGA	GAGCAGGAAGTGAG	+
M64	IRF3_HUMAN.H11MO.0.B	-6	0.00181969	0.729694	0.303586	20	TAAAAAAATAAGGAGCAACAAAGTAGGAAAAGAGCTCGGA	GAAAGGGAAAGGGAAAGTGA	+
M64	FEZF1_HUMAN.H11MO.0.C	-7	0.0019247	0.771804	0.303586	12	TAAAAAAATAAGGAGCAACAAAGTAGGAAAAGAGCTCGGA	AAAAAGAGCAGC	-
M64	BC11A_HUMAN.H11MO.0.A	-5	0.00301939	1.21078	0.331919	17	TAAAAAAATAAGGAGCAACAAAGTAGGAAAAGAGCTCGGA	AAAAGAGGAAGTGAAAA	+
M64	Z324A_HUMAN.H11MO.0.C	-12	0.00428681	1.71901	0.331919	23	TAAAAAAATAAGGAGCAACAAAGTAGGAAAAGAGCTCGGA	TGGCAGCAAAGGATGGTTTGATA	-
M64	OLIG2_HUMAN.H11MO.0.B	-20	0.00471473	1.89061	0.331919	18	TAAAAAAATAAGGAGCAACAAAGTAGGAAAAGAGCTCGGA	CAGAAGGGAAACAGCTGG	-
M64	PAX5_HUMAN.H11MO.0.A	-8	0.00497107	1.9934	0.331919	21	TAAAAAAATAAGGAGCAACAAAGTAGGAAAAGAGCTCGGA	GCCTGGGCAGCAGAGCGTGAC	+
M64	IRF4_HUMAN.H11MO.0.A	-5	0.00506383	2.0306	0.331919	18	TAAAAAAATAAGGAGCAACAAAGTAGGAAAAGAGCTCGGA	AAAAGAGGAAGTGAAACT	+
M64	VEZF1_HUMAN.H11MO.0.C	-13	0.00509649	2.04369	0.331919	22	TAAAAAAATAAGGAGCAACAAAGTAGGAAAAGAGCTCGGA	GGGGAGGGGGGAGGGGGAGGGG	+
M64	ZN708_HUMAN.H11MO.0.C	-13	0.00543878	2.18095	0.331919	20	TAAAAAAATAAGGAGCAACAAAGTAGGAAAAGAGCTCGGA	GCCTAATAAGCAGGTACAGC	+
M64	NR1D1_HUMAN.H11MO.0.B	-16	0.00585603	2.34827	0.331919	19	TAAAAAAATAAGGAGCAACAAAGTAGGAAAAGAGCTCGGA	AGGGAAGTGGGTCAGAAGG	+
M64	Z354A_HUMAN.H11MO.0.C	3	0.00589211	2.36273	0.331919	21	TAAAAAAATAAGGAGCAACAAAGTAGGAAAAGAGCTCGGA	ACATTAAATGTAAATGGACTAAAT	-
M64	RXRA_HUMAN.H11MO.0.A	-21	0.00706606	2.83349	0.371514	19	TAAAAAAATAAGGAGCAACAAAGTAGGAAAAGAGCTCGGA	GGGGGAGGCAGAGGTCAGAG	+
M64	ZFP82_HUMAN.H11MO.0.C	-7	0.0083468	3.34707	0.411424	24	TAAAAAAATAAGGAGCAACAAAGTAGGAAAAGAGCTCGGA	GAAGAGAGAATTAGTGAAATGGAA	-
M64	PRDM6_HUMAN.H11MO.0.C	-21	0.00904531	3.62717	0.419628	13	TAAAAAAATAAGGAGCAACAAAGTAGGAAAAGAGCTCGGA	AAAAAGAAAAAAA	+
M69	PATZ1_HUMAN.H11MO.0.C	-1	0.000387329	0.155319	0.281663	22	CCCGGCAGTACGGGTCGGCCCAGCAGCGGAGGAGGCCCGC	CCTCCCCCCCCGCCCCCTCCCC	-
M69	ZN341_HUMAN.H11MO.0.C	-4	0.00080716	0.323671	0.281663	22	CCCGGCAGTACGGGTCGGCCCAGCAGCGGAGGAGGCCCGC	GCTCTTCCCTCCCCCCCCCCCC	-
M69	SP3_HUMAN.H11MO.0.B	-2	0.00136233	0.546296	0.281663	20	CCCGGCAGTACGGGTCGGCCCAGCAGCGGAGGAGGCCCGC	CCCCGGCCCCGCCCCCCCCC	-
M69	KLF3_HUMAN.H11MO.0.B	0	0.0015043	0.603225	0.281663	19	CCCGGCAGTACGGGTCGGCCCAGCAGCGGAGGAGGCCCGC	CCCGGCCCCGCCCCTCCCC	-
M69	ZN563_HUMAN.H11MO.0.C	-19	0.00303011	1.21508	0.281663	21	CCCGGCAGTACGGGTCGGCCCAGCAGCGGAGGAGGCCCGC	GCAGCTGCCAGTGAGGATCCC	-
M69	RXRA_HUMAN.H11MO.0.A	-5	0.00345974	1.38736	0.281663	20	CCCGGCAGTACGGGTCGGCCCAGCAGCGGAGGAGGCCCGC	CTCTGACCTCTGCCTCCCCC	-
M69	THA_HUMAN.H11MO.0.C	-11	0.00360955	1.44743	0.281663	17	CCCGGCAGTACGGGTCGGCCCAGCAGCGGAGGAGGCCCGC	GGGTCACTTCAGGTCAG	+
M69	KLF6_HUMAN.H11MO.0.A	2	0.00364069	1.45992	0.281663	17	CCCGGCAGTACGGGTCGGCCCAGCAGCGGAGGAGGCCCGC	CCCCCGGCCCCGCCCTTCC	-
M69	SP2_HUMAN.H11MO.0.A	-6	0.00366226	1.46857	0.281663	22	CCCGGCAGTACGGGTCGGCCCAGCAGCGGAGGAGGCCCGC	CCCCCGGCCCCGCCCCCCCCCC	-
M69	THAP1_HUMAN.H11MO.0.C	-16	0.00391007	1.56794	0.281663	22	CCCGGCAGTACGGGTCGGCCCAGCAGCGGAGGAGGCCCGC	GCCCGCAGCCAAGATGGCGGCG	-
M69	RFX5_HUMAN.H11MO.0.A	-14	0.00425703	1.70707	0.281663	20	CCCGGCAGTACGGGTCGGCCCAGCAGCGGAGGAGGCCCGC	TCTGCCTAGCAACAGCTGAC	-
M69	VEZF1_HUMAN.H11MO.0.C	1	0.00540192	2.16617	0.316918	21	CCCGGCAGTACGGGTCGGCCCAGCAGCGGAGGAGGCCCGC	CCCCTCCCCCTCCCCCCTCCCC	-
M69	SP4_HUMAN.H11MO.0.A	-8	0.00558819	2.24087	0.316918	20	CCCGGCAGTACGGGTCGGCCCAGCAGCGGAGGAGGCCCGC	CCCGGCCCCGCCCCCTTCCC	-
M72	GATA1_HUMAN.H11MO.0.A	7	0.000761032	0.305174	0.470501	12	ACCTACCCCCAGCAGCACGCCCTGTCCGTAACTGGAGCTC	TCTTATCTGTCCCCGCCAG	-
M72	GATA2_HUMAN.H11MO.0.A	7	0.00163938	0.65739	0.470501	12	ACCTACCCCCAGCAGCACGCCCTGTCCGTAACTGGAGCTC	CCTTATCTCCACCCCCCAG	-
M72	ZN563_HUMAN.H11MO.0.C	-20	0.00176217	0.706629	0.470501	20	ACCTACCCCCAGCAGCACGCCCTGTCCGTAACTGGAGCTC	GGGATCCTCACTGGCAGCTGC	+
M72	NR1D1_HUMAN.H11MO.0.B	-13	0.00237302	0.951581	0.4752	19	ACCTACCCCCAGCAGCACGCCCTGTCCGTAACTGGAGCTC	AGGGAAGTGGGTCAGAAGG	+
M75	ZN563_HUMAN.H11MO.0.C	-15	0.000907512	0.363912	0.384972	21	CCCAGCGCGTCATGGACATGTGGCTCCCAAAAGCCACGCC	GCAGCTGCCAGTGAGGATCCC	-
M75	RXRA_HUMAN.H11MO.0.A	-10	0.00096003	0.384972	0.384972	20	CCCAGCGCGTCATGGACATGTGGCTCCCAAAAGCCACGCC	CTCTGACCTCTGCCTCCCCC	-
M79	THAP1_HUMAN.H11MO.0.C	-5	0.000614429	0.246386	0.273824	22	CCCCCGCCCGCACCGCGCGAGGGAAAGCGACGCCCCCCAG	GCCCGCAGCCAAGATGGCGGCG	-
M79	PATZ1_HUMAN.H11MO.0.C	1	0.00118412	0.474833	0.273824	21	CCCCCGCCCGCACCGCGCGAGGGAAAGCGACGCCCCCCAG	CCTCCCCCCCCGCCCCCTCCCC	-
M79	SP4_HUMAN.H11MO.0.A	-20	0.00168391	0.67525	0.273824	20	CCCCCGCCCGCACCGCGCGAGGGAAAGCGACGCCCCCCAG	GGGAAGGGGGCGGGGCCGGG	+
M79	SP3_HUMAN.H11MO.0.B	0	0.00181304	0.727029	0.273824	20	CCCCCGCCCGCACCGCGCGAGGGAAAGCGACGCCCCCCAG	CCCCGGCCCCGCCCCCCCCC	-
M79	SP2_HUMAN.H11MO.0.A	1	0.00207741	0.833041	0.273824	21	CCCCCGCCCGCACCGCGCGAGGGAAAGCGACGCCCCCCAG	CCCCCGGCCCCGCCCCCCCCCC	-
M79	ZN341_HUMAN.H11MO.0.C	6	0.00408232	1.63701	0.357783	16	CCCCCGCCCGCACCGCGCGAGGGAAAGCGACGCCCCCCAG	GCTCTTCCCTCCCCCCCCCCCC	-
M79	KLF6_HUMAN.H11MO.0.A	0	0.00448414	1.79814	0.357783	19	CCCCCGCCCGCACCGCGCGAGGGAAAGCGACGCCCCCCAG	CCCCCGGCCCCGCCCTTCC	-
M79	RFX1_HUMAN.H11MO.0.B	-7	0.00465631	1.86718	0.357783	22	CCCCCGCCCGCACCGCGCGAGGGAAAGCGACGCCCCCCAG	GCCCCGGTTGCCATGGCGACGG	+
M79	ZN563_HUMAN.H11MO.0.C	1	0.00497635	1.99552	0.357783	20	CCCCCGCCCGCACCGCGCGAGGGAAAGCGACGCCCCCCAG	GCAGCTGCCAGTGAGGATCCC	-
M79	MAZ_HUMAN.H11MO.0.A	0	0.0068612	2.75134	0.423102	22	CCCCCGCCCGCACCGCGCGAGGGAAAGCGACGCCCCCCAG	CCCCCCCCCCCCCCCCTCCCCC	-
M79	EGR2_HUMAN.H11MO.0.A	-1	0.00758406	3.04121	0.423102	18	CCCCCGCCCGCACCGCGCGAGGGAAAGCGACGCCCCCCAG	CCCCTCCCACACCCCCCC	-
M79	RXRA_HUMAN.H11MO.0.A	-1	0.0090287	3.62051	0.423102	20	CCCCCGCCCGCACCGCGCGAGGGAAAGCGACGCCCCCCAG	CTCTGACCTCTGCCTCCCCC	-
M79	VEZF1_HUMAN.H11MO.0.C	5	0.00940222	3.77029	0.423102	17	CCCCCGCCCGCACCGCGCGAGGGAAAGCGACGCCCCCCAG	CCCCTCCCCCTCCCCCCTCCCC	-
M79	EGR1_HUMAN.H11MO.0.A	0	0.00962979	3.86154	0.423102	17	CCCCCGCCCGCACCGCGCGAGGGAAAGCGACGCCCCCCAG	CCCCCGCCCACGCCCTC	-
M79	PAX5_HUMAN.H11MO.0.A	-10	0.0108692	4.35854	0.452423	21	CCCCCGCCCGCACCGCGCGAGGGAAAGCGACGCCCCCCAG	GCCTGGGCAGCAGAGCGTGAC	+
M79	ZN554_HUMAN.H11MO.0.C	-8	0.0142127	5.6993	0.488709	20	CCCCCGCCCGCACCGCGCGAGGGAAAGCGACGCCCCCCAG	AGCACCCCACATGGCTCAGC	-
M81	PATZ1_HUMAN.H11MO.0.C	2	4.76253e-06	0.00190977	0.00370849	20	CCCCCGGCTTCTCACTCCCCTTTTGCCCAATGGGTATGGA	CCTCCCCCCCCGCCCCCTCCCC	-
M81	RXRA_HUMAN.H11MO.0.A	-1	0.000175797	0.0704946	0.0472214	20	CCCCCGGCTTCTCACTCCCCTTTTGCCCAATGGGTATGGA	CTCTGACCTCTGCCTCCCCC	-
M81	VEZF1_HUMAN.H11MO.0.C	-5	0.000181929	0.0729534	0.0472214	22	CCCCCGGCTTCTCACTCCCCTTTTGCCCAATGGGTATGGA	CCCCTCCCCCTCCCCCCTCCCC	-
M81	MAZ_HUMAN.H11MO.0.A	1	0.000288178	0.115559	0.0560995	21	CCCCCGGCTTCTCACTCCCCTTTTGCCCAATGGGTATGGA	CCCCCCCCCCCCCCCCTCCCCC	-
M81	EGR1_HUMAN.H11MO.0.A	-4	0.000413325	0.165743	0.0643696	17	CCCCCGGCTTCTCACTCCCCTTTTGCCCAATGGGTATGGA	CCCCCGCCCACGCCCTC	-
M81	BRAC_HUMAN.H11MO.0.A	-8	0.000496658	0.19916	0.0644563	20	CCCCCGGCTTCTCACTCCCCTTTTGCCCAATGGGTATGGA	ATTTCACACCTCCCTGCTAA	-
M81	ZN341_HUMAN.H11MO.0.C	-6	0.000751713	0.301437	0.0836205	22	CCCCCGGCTTCTCACTCCCCTTTTGCCCAATGGGTATGGA	GCTCTTCCCTCCCCCCCCCCCC	-
M81	SP3_HUMAN.H11MO.0.B	-1	0.00114206	0.457968	0.10087	20	CCCCCGGCTTCTCACTCCCCTTTTGCCCAATGGGTATGGA	CCCCGGCCCCGCCCCCCCCC	-
M81	KLF6_HUMAN.H11MO.0.A	0	0.00116585	0.467507	0.10087	19	CCCCCGGCTTCTCACTCCCCTTTTGCCCAATGGGTATGGA	CCCCCGGCCCCGCCCTTCC	-
M81	EGR2_HUMAN.H11MO.0.A	-1	0.00135561	0.543599	0.105559	18	CCCCCGGCTTCTCACTCCCCTTTTGCCCAATGGGTATGGA	CCCCTCCCACACCCCCCC	-
M81	SP2_HUMAN.H11MO.0.A	0	0.00174222	0.698629	0.12333	22	CCCCCGGCTTCTCACTCCCCTTTTGCCCAATGGGTATGGA	CCCCCGGCCCCGCCCCCCCCCC	-
M81	NR1D1_HUMAN.H11MO.0.B	-17	0.0024401	0.97848	0.158338	19	CCCCCGGCTTCTCACTCCCCTTTTGCCCAATGGGTATGGA	CCTTCTGACCCACTTCCCT	-
M81	WT1_HUMAN.H11MO.0.C	1	0.00270546	1.08489	0.162053	19	CCCCCGGCTTCTCACTCCCCTTTTGCCCAATGGGTATGGA	CCCCCCCTCCTCCCCCGCCC	-
M81	OLIG2_HUMAN.H11MO.0.B	-6	0.00332529	1.33344	0.184953	18	CCCCCGGCTTCTCACTCCCCTTTTGCCCAATGGGTATGGA	CCAGCTGTTTCCCTTCTG	+
M81	SP4_HUMAN.H11MO.0.A	-6	0.00382254	1.53284	0.198436	20	CCCCCGGCTTCTCACTCCCCTTTTGCCCAATGGGTATGGA	CCCGGCCCCGCCCCCTTCCC	-
M81	ZN394_HUMAN.H11MO.0.C	-3	0.00409224	1.64099	0.199159	20	CCCCCGGCTTCTCACTCCCCTTTTGCCCAATGGGTATGGA	ATTCCATTCTATTCCATTCT	-
M81	ZN816_HUMAN.H11MO.0.C	-2	0.00540319	2.16668	0.247492	21	CCCCCGGCTTCTCACTCCCCTTTTGCCCAATGGGTATGGA	CCCTGCATGTCCCCCTTTTTT	-
M81	ZBT17_HUMAN.H11MO.0.A	-2	0.00693713	2.78179	0.283301	19	CCCCCGGCTTCTCACTCCCCTTTTGCCCAATGGGTATGGA	CTTCCCCTCCCCCACCCTC	-
M81	SMAD3_HUMAN.H11MO.0.B	-10	0.00788324	3.16118	0.283301	12	CCCCCGGCTTCTCACTCCCCTTTTGCCCAATGGGTATGGA	CTCTGTCACCTG	+
M81	KLF15_HUMAN.H11MO.0.A	0	0.00792969	3.17981	0.283301	19	CCCCCGGCTTCTCACTCCCCTTTTGCCCAATGGGTATGGA	CCCCCCCCTGCTCCTCCCC	-
M81	RARG_HUMAN.H11MO.0.B	-5	0.00830234	3.32924	0.283301	18	CCCCCGGCTTCTCACTCCCCTTTTGCCCAATGGGTATGGA	CCCAGGTCACTCTGACCT	-
M81	NR1H4_HUMAN.H11MO.0.B	-3	0.00847389	3.39803	0.283301	19	CCCCCGGCTTCTCACTCCCCTTTTGCCCAATGGGTATGGA	CCTCGGGGTCATTGACCCC	-
M81	LYL1_HUMAN.H11MO.0.A	-6	0.00851625	3.41502	0.283301	14	CCCCCGGCTTCTCACTCCCCTTTTGCCCAATGGGTATGGA	CCAGCTGTTTCCTG	+
M81	BC11A_HUMAN.H11MO.0.A	-8	0.00910733	3.65204	0.283301	17	CCCCCGGCTTCTCACTCCCCTTTTGCCCAATGGGTATGGA	TTTTCACTTCCTCTTTT	-
M81	PAX5_HUMAN.H11MO.0.A	4	0.00958417	3.84325	0.283301	17	CCCCCGGCTTCTCACTCCCCTTTTGCCCAATGGGTATGGA	GTCACGCTCTGCTGCCCAGGC	-
M81	RARA_HUMAN.H11MO.0.A	-1	0.00964997	3.86964	0.283301	20	CCCCCGGCTTCTCACTCCCCTTTTGCCCAATGGGTATGGA	CCTTGACCTCTTGATCCCCC	-
M81	TAF1_HUMAN.H11MO.0.A	-7	0.00982319	3.9391	0.283301	16	CCCCCGGCTTCTCACTCCCCTTTTGCCCAATGGGTATGGA	CCGCCGCCGCCATCTT	-
M81	ZN350_HUMAN.H11MO.0.C	-12	0.0116226	4.66067	0.316541	18	CCCCCGGCTTCTCACTCCCCTTTTGCCCAATGGGTATGGA	CAGTCCTTTTATGACCTA	+
M81	ZN554_HUMAN.H11MO.0.C	-11	0.0124332	4.98571	0.316541	20	CCCCCGGCTTCTCACTCCCCTTTTGCCCAATGGGTATGGA	AGCACCCCACATGGCTCAGC	-
M81	Z324A_HUMAN.H11MO.0.C	-4	0.0129066	5.17554	0.316541	23	CCCCCGGCTTCTCACTCCCCTTTTGCCCAATGGGTATGGA	TATCAAACCATCCTTTGCTGCCA	+
M81	ZN563_HUMAN.H11MO.0.C	-11	0.0130442	5.23071	0.316541	21	CCCCCGGCTTCTCACTCCCCTTTTGCCCAATGGGTATGGA	GGGATCCTCACTGGCAGCTGC	+
M81	COT1_HUMAN.H11MO.0.C	-1	0.013755	5.51576	0.316541	17	CCCCCGGCTTCTCACTCCCCTTTTGCCCAATGGGTATGGA	CCCTGACCTCTGACCCC	-
M81	PTF1A_HUMAN.H11MO.0.B	-3	0.0141638	5.67968	0.316541	18	CCCCCGGCTTCTCACTCCCCTTTTGCCCAATGGGTATGGA	CCAGCTGCCCCCTTTCCC	+
M81	ETS2_HUMAN.H11MO.0.B	-9	0.0142278	5.70537	0.316541	13	CCCCCGGCTTCTCACTCCCCTTTTGCCCAATGGGTATGGA	TCCTCTTCCTTCC	-
M81	KLF3_HUMAN.H11MO.0.B	-2	0.0151765	6.08579	0.328268	19	CCCCCGGCTTCTCACTCCCCTTTTGCCCAATGGGTATGGA	CCCGGCCCCGCCCCTCCCC	-
M81	MAF_HUMAN.H11MO.0.A	-7	0.0172132	6.9025	0.362259	19	CCCCCGGCTTCTCACTCCCCTTTTGCCCAATGGGTATGGA	TTGCTGAGTCAGCAGATTC	-
M81	MZF1_HUMAN.H11MO.0.B	-10	0.0194749	7.80945	0.399072	13	CCCCCGGCTTCTCACTCCCCTTTTGCCCAATGGGTATGGA	CCCAATCCCCTCC	-
M81	TBX21_HUMAN.H11MO.0.A	-10	0.0210358	8.43537	0.415626	13	CCCCCGGCTTCTCACTCCCCTTTTGCCCAATGGGTATGGA	TTCACACCTCCAC	-
M81	ZNF41_HUMAN.H11MO.0.C	0	0.0215028	8.62262	0.415626	24	CCCCCGGCTTCTCACTCCCCTTTTGCCCAATGGGTATGGA	CTCATGGTGCCTTACTCCCTTGTG	-
M81	THA_HUMAN.H11MO.0.C	2	0.021884	8.77549	0.415626	15	CCCCCGGCTTCTCACTCCCCTTTTGCCCAATGGGTATGGA	CTGACCTGAAGTGACCC	-
M81	RORA_HUMAN.H11MO.0.C	-10	0.0227093	9.10642	0.42103	13	CCCCCGGCTTCTCACTCCCCTTTTGCCCAATGGGTATGGA	CCCTGACCTAGTT	-
M81	PO3F2_HUMAN.H11MO.0.A	0	0.0233504	9.36351	0.422849	17	CCCCCGGCTTCTCACTCCCCTTTTGCCCAATGGGTATGGA	TTCATGCATATTCATTC	+
M81	IRF3_HUMAN.H11MO.0.B	-3	0.0243298	9.75624	0.430571	20	CCCCCGGCTTCTCACTCCCCTTTTGCCCAATGGGTATGGA	TCACTTTCCCTTTCCCTTTC	-
M81	ZN263_HUMAN.H11MO.0.A	-2	0.0290269	11.6398	0.473737	20	CCCCCGGCTTCTCACTCCCCTTTTGCCCAATGGGTATGGA	CTCCTCCTCTCCCTCCTCCC	-
M81	P73_HUMAN.H11MO.0.A	0	0.0298478	11.969	0.473737	19	CCCCCGGCTTCTCACTCCCCTTTTGCCCAATGGGTATGGA	GGCATGTCTGGGCATGTCT	-
M81	ZN467_HUMAN.H11MO.0.C	2	0.0300244	12.0398	0.473737	20	CCCCCGGCTTCTCACTCCCCTTTTGCCCAATGGGTATGGA	CCCCCCCCCCCCTCCCCTCCCC	-
M81	SALL4_HUMAN.H11MO.0.B	-10	0.0303134	12.1557	0.473737	10	CCCCCGGCTTCTCACTCCCCTTTTGCCCAATGGGTATGGA	CCCACCCTCC	-
M81	NFAC1_HUMAN.H11MO.0.B	-13	0.0304192	12.1981	0.473737	15	CCCCCGGCTTCTCACTCCCCTTTTGCCCAATGGGTATGGA	TTTCTTTTTTTCCAT	-
M81	GATA2_HUMAN.H11MO.0.A	-29	0.0316776	12.7027	0.483662	11	CCCCCGGCTTCTCACTCCCCTTTTGCCCAATGGGTATGGA	CTGGGGGGTGGAGATAAGG	+
M81	RFX5_HUMAN.H11MO.0.A	2	0.0326002	13.0727	0.488175	18	CCCCCGGCTTCTCACTCCCCTTTTGCCCAATGGGTATGGA	TCTGCCTAGCAACAGCTGAC	-
M83	MAF_HUMAN.H11MO.0.A	-19	0.00164691	0.660409	0.497895	19	CCGCATCACCGGGGCCCTATTAAATGCCGATGGCAGCTGG	GAATCTGCTGACTCAGCAA	+
M83	ZN214_HUMAN.H11MO.0.C	-5	0.00219852	0.881608	0.497895	22	CCGCATCACCGGGGCCCTATTAAATGCCGATGGCAGCTGG	TCATCAAAGGCCTCAAAAAGGA	-
M83	LEF1_HUMAN.H11MO.0.A	-13	0.00315615	1.26561	0.497895	14	CCGCATCACCGGGGCCCTATTAAATGCCGATGGCAGCTGG	AGCAAATCAAAGGA	-
M83	Z324A_HUMAN.H11MO.0.C	-14	0.00367021	1.47175	0.497895	23	CCGCATCACCGGGGCCCTATTAAATGCCGATGGCAGCTGG	TGGCAGCAAAGGATGGTTTGATA	-
M83	ZN563_HUMAN.H11MO.0.C	-7	0.00396634	1.5905	0.497895	21	CCGCATCACCGGGGCCCTATTAAATGCCGATGGCAGCTGG	GCAGCTGCCAGTGAGGATCCC	-
M83	ZN394_HUMAN.H11MO.0.C	-16	0.00435913	1.74801	0.497895	20	CCGCATCACCGGGGCCCTATTAAATGCCGATGGCAGCTGG	AGAATGGAATAGAATGGAAT	+
M83	RXRA_HUMAN.H11MO.0.A	-12	0.0046794	1.87644	0.497895	20	CCGCATCACCGGGGCCCTATTAAATGCCGATGGCAGCTGG	GGGGGAGGCAGAGGTCAGAG	+
M83	PO3F1_HUMAN.H11MO.0.C	-16	0.006224	2.49582	0.497895	14	CCGCATCACCGGGGCCCTATTAAATGCCGATGGCAGCTGG	CATTGTAATGCAAA	+
M83	TAF1_HUMAN.H11MO.0.A	-20	0.00750175	3.0082	0.497895	16	CCGCATCACCGGGGCCCTATTAAATGCCGATGGCAGCTGG	AAGATGGCGGCGGCGG	+
M83	ZN134_HUMAN.H11MO.0.C	-16	0.00798785	3.20313	0.497895	22	CCGCATCACCGGGGCCCTATTAAATGCCGATGGCAGCTGG	CCTTCAACTGATTAGGTGAGGC	-
M83	ZN350_HUMAN.H11MO.0.C	-11	0.00835525	3.35045	0.497895	18	CCGCATCACCGGGGCCCTATTAAATGCCGATGGCAGCTGG	TAGGTCATAAAAGGACTG	-
M83	NANOG_HUMAN.H11MO.0.A	-14	0.00891873	3.57641	0.497895	17	CCGCATCACCGGGGCCCTATTAAATGCCGATGGCAGCTGG	TCCTTTGTTATGCAAAT	+
M83	ZN341_HUMAN.H11MO.0.C	-5	0.0090897	3.64497	0.497895	22	CCGCATCACCGGGGCCCTATTAAATGCCGATGGCAGCTGG	GGGGGGGGGGGGAGGGAAGAGC	+
M83	NKX61_HUMAN.H11MO.0.B	-17	0.00957362	3.83902	0.497895	19	CCGCATCACCGGGGCCCTATTAAATGCCGATGGCAGCTGG	CATTAAATTCCCATTAATC	-
M84	THAP1_HUMAN.H11MO.0.C	-3	0.000209985	0.084204	0.168408	22	GCACCCCGGGGCCGAGCAAATGGCGCAGGGCCATGCTGCT	GCCCGCAGCCAAGATGGCGGCG	-
M84	RXRA_HUMAN.H11MO.0.A	-8	0.00119014	0.477246	0.477246	20	GCACCCCGGGGCCGAGCAAATGGCGCAGGGCCATGCTGCT	GGGGGAGGCAGAGGTCAGAG	+
M88	GATA1_HUMAN.H11MO.0.A	7	0.000254509	0.102058	0.203607	12	AAGCCCTGCCGCCGAATAAGGCACAGCTGTCTGAACGGTA	TCTTATCTGTCCCCGCCAG	-
M93	RXRA_HUMAN.H11MO.0.A	-18	0.000249126	0.0998994	0.199799	20	ACAAGCGCGTGCCCTGCCCGGTAAGGTCGATGTAGAAGCC	GGGGGAGGCAGAGGTCAGAG	+
M93	ZN563_HUMAN.H11MO.0.C	-10	0.000874917	0.350842	0.350842	21	ACAAGCGCGTGCCCTGCCCGGTAAGGTCGATGTAGAAGCC	GCAGCTGCCAGTGAGGATCCC	-
M94	NR1D1_HUMAN.H11MO.0.B	-14	1.34488e-05	0.00539299	0.0105145	19	ATGGCATGAACAGTCACTCAGACCCACCACCCCCATCATG	CCTTCTGACCCACTTCCCT	-
M94	SP3_HUMAN.H11MO.0.B	-15	3.23337e-05	0.0129658	0.0126396	20	ATGGCATGAACAGTCACTCAGACCCACCACCCCCATCATG	CCCCGGCCCCGCCCCCCCCC	-
M94	SP2_HUMAN.H11MO.0.A	-14	5.90929e-05	0.0236963	0.0154	22	ATGGCATGAACAGTCACTCAGACCCACCACCCCCATCATG	CCCCCGGCCCCGCCCCCCCCCC	-
M94	PATZ1_HUMAN.H11MO.0.C	-11	9.02105e-05	0.0361744	0.0176321	22	ATGGCATGAACAGTCACTCAGACCCACCACCCCCATCATG	CCTCCCCCCCCGCCCCCTCCCC	-
M94	RXRA_HUMAN.H11MO.0.A	-16	0.000176479	0.0707681	0.0275949	20	ATGGCATGAACAGTCACTCAGACCCACCACCCCCATCATG	CTCTGACCTCTGCCTCCCCC	-
M94	KLF6_HUMAN.H11MO.0.A	-14	0.000342634	0.137396	0.0446462	19	ATGGCATGAACAGTCACTCAGACCCACCACCCCCATCATG	CCCCCGGCCCCGCCCTTCC	-
M94	EGR2_HUMAN.H11MO.0.A	-15	0.000466289	0.186982	0.052079	18	ATGGCATGAACAGTCACTCAGACCCACCACCCCCATCATG	CCCCTCCCACACCCCCCC	-
M94	KLF3_HUMAN.H11MO.0.B	-16	0.000849741	0.340746	0.0830429	19	ATGGCATGAACAGTCACTCAGACCCACCACCCCCATCATG	CCCGGCCCCGCCCCTCCCC	-
M94	RARG_HUMAN.H11MO.0.B	-7	0.00127063	0.509524	0.110378	18	ATGGCATGAACAGTCACTCAGACCCACCACCCCCATCATG	CCCAGGTCACTCTGACCT	-
M94	ZN341_HUMAN.H11MO.0.C	-13	0.0015735	0.630975	0.123019	22	ATGGCATGAACAGTCACTCAGACCCACCACCCCCATCATG	GCTCTTCCCTCCCCCCCCCCCC	-
M94	VEZF1_HUMAN.H11MO.0.C	-15	0.00181294	0.72699	0.128854	22	ATGGCATGAACAGTCACTCAGACCCACCACCCCCATCATG	CCCCTCCCCCTCCCCCCTCCCC	-
M94	MAZ_HUMAN.H11MO.0.A	-13	0.00208619	0.83656	0.131299	22	ATGGCATGAACAGTCACTCAGACCCACCACCCCCATCATG	CCCCCCCCCCCCCCCCTCCCCC	-
M94	NR1H4_HUMAN.H11MO.0.B	-15	0.00233679	0.937054	0.131299	19	ATGGCATGAACAGTCACTCAGACCCACCACCCCCATCATG	CCTCGGGGTCATTGACCCC	-
M94	PPARG_HUMAN.H11MO.0.A	-12	0.00239582	0.960725	0.131299	17	ATGGCATGAACAGTCACTCAGACCCACCACCCCCATCATG	TGACCTTTGCCCCACTT	-
M94	VDR_HUMAN.H11MO.0.A	-18	0.00296979	1.19089	0.139991	16	ATGGCATGAACAGTCACTCAGACCCACCACCCCCATCATG	TGAACCCACTGACCCC	-
M94	THA_HUMAN.H11MO.0.C	0	0.00304399	1.22064	0.139991	17	ATGGCATGAACAGTCACTCAGACCCACCACCCCCATCATG	CTGACCTGAAGTGACCC	-
M94	TBX21_HUMAN.H11MO.0.A	-16	0.00350193	1.40427	0.152104	13	ATGGCATGAACAGTCACTCAGACCCACCACCCCCATCATG	TTCACACCTCCAC	-
M94	ZBT17_HUMAN.H11MO.0.A	-18	0.00392278	1.57304	0.161416	19	ATGGCATGAACAGTCACTCAGACCCACCACCCCCATCATG	CTTCCCCTCCCCCACCCTC	-
M94	SP4_HUMAN.H11MO.0.A	-16	0.00456375	1.83006	0.175679	20	ATGGCATGAACAGTCACTCAGACCCACCACCCCCATCATG	CCCGGCCCCGCCCCCTTCCC	-
M94	THAP1_HUMAN.H11MO.0.C	-13	0.00471883	1.89225	0.175679	22	ATGGCATGAACAGTCACTCAGACCCACCACCCCCATCATG	GCCCGCAGCCAAGATGGCGGCG	-
M94	COT1_HUMAN.H11MO.0.C	-16	0.00524125	2.10174	0.186259	17	ATGGCATGAACAGTCACTCAGACCCACCACCCCCATCATG	CCCTGACCTCTGACCCC	-
M94	RARA_HUMAN.H11MO.0.A	-15	0.0068983	2.76622	0.224718	20	ATGGCATGAACAGTCACTCAGACCCACCACCCCCATCATG	CCTTGACCTCTTGATCCCCC	-
M94	ZN554_HUMAN.H11MO.0.C	-8	0.0068983	2.76622	0.224718	20	ATGGCATGAACAGTCACTCAGACCCACCACCCCCATCATG	AGCACCCCACATGGCTCAGC	-
M94	ESR2_HUMAN.H11MO.0.A	-10	0.00777517	3.11784	0.237776	15	ATGGCATGAACAGTCACTCAGACCCACCACCCCCATCATG	AGGTCACCCTGACCT	+
M94	CLOCK_HUMAN.H11MO.0.C	-18	0.008184	3.28179	0.237776	14	ATGGCATGAACAGTCACTCAGACCCACCACCCCCATCATG	CAGACACGTGAACA	+
M94	EGR1_HUMAN.H11MO.0.A	-14	0.00821157	3.29284	0.237776	17	ATGGCATGAACAGTCACTCAGACCCACCACCCCCATCATG	CCCCCGCCCACGCCCTC	-
M94	Z324A_HUMAN.H11MO.0.C	-3	0.00974	3.90574	0.271961	23	ATGGCATGAACAGTCACTCAGACCCACCACCCCCATCATG	TATCAAACCATCCTTTGCTGCCA	+
M94	ZN394_HUMAN.H11MO.0.C	3	0.0117402	4.70784	0.314308	17	ATGGCATGAACAGTCACTCAGACCCACCACCCCCATCATG	AGAATGGAATAGAATGGAAT	+
M94	KLF1_HUMAN.H11MO.0.A	-16	0.0123367	4.94704	0.314308	14	ATGGCATGAACAGTCACTCAGACCCACCACCCCCATCATG	CCCGGCCCCGCCCC	-
M94	ZN563_HUMAN.H11MO.0.C	0	0.0137239	5.50327	0.325139	21	ATGGCATGAACAGTCACTCAGACCCACCACCCCCATCATG	GGGATCCTCACTGGCAGCTGC	+
M94	ZN320_HUMAN.H11MO.0.C	-14	0.0161891	6.49184	0.372263	20	ATGGCATGAACAGTCACTCAGACCCACCACCCCCATCATG	CACTGGCCCCCTGGTCCCAC	-
M94	RFX5_HUMAN.H11MO.0.A	-18	0.0172461	6.91568	0.379861	20	ATGGCATGAACAGTCACTCAGACCCACCACCCCCATCATG	TCTGCCTAGCAACAGCTGAC	-
M94	NR1H3_HUMAN.H11MO.0.B	-1	0.0177728	7.1269	0.379861	19	ATGGCATGAACAGTCACTCAGACCCACCACCCCCATCATG	TGACCTGCAGTGACCTCTG	-
M94	NFIC_HUMAN.H11MO.0.A	-9	0.0179771	7.20883	0.379861	17	ATGGCATGAACAGTCACTCAGACCCACCACCCCCATCATG	CTTGGCTCCCTGCCAAG	+
M94	KLF5_HUMAN.H11MO.0.A	-16	0.0213948	8.5793	0.434336	14	ATGGCATGAACAGTCACTCAGACCCACCACCCCCATCATG	CCCAGCCCCACCCT	-
M94	RORA_HUMAN.H11MO.0.C	-16	0.0216663	8.68819	0.434336	13	ATGGCATGAACAGTCACTCAGACCCACCACCCCCATCATG	CCCTGACCTAGTT	-
M94	SP1_HUMAN.H11MO.0.A	-10	0.0252357	10.1195	0.481276	22	ATGGCATGAACAGTCACTCAGACCCACCACCCCCATCATG	CCCCCCCCCGGCCCCGCCCCCC	-
M94	PPARA_HUMAN.H11MO.0.B	-12	0.025239	10.1208	0.481276	17	ATGGCATGAACAGTCACTCAGACCCACCACCCCCATCATG	TGACCTTTGCCCCAGTT	-
M94	NKX61_HUMAN.H11MO.0.B	-4	0.0260293	10.4377	0.484528	19	ATGGCATGAACAGTCACTCAGACCCACCACCCCCATCATG	CATTAAATTCCCATTAATC	-
M94	ZN335_HUMAN.H11MO.0.A	-13	0.026739	10.7223	0.486164	22	ATGGCATGAACAGTCACTCAGACCCACCACCCCCATCATG	TCAGGCAGCGCCGAGGACAGCC	-
M95	RXRA_HUMAN.H11MO.0.A	-8	0.000820151	0.328881	0.369022	20	CTGGGCGTTGCAGGTTCCATGGTCAGGGGAAGTTAATCCC	GGGGGAGGCAGAGGTCAGAG	+
M95	ZN563_HUMAN.H11MO.0.C	-1	0.00125558	0.503489	0.369022	21	CTGGGCGTTGCAGGTTCCATGGTCAGGGGAAGTTAATCCC	GGGATCCTCACTGGCAGCTGC	+
M95	NR1D1_HUMAN.H11MO.0.B	-11	0.00186172	0.746551	0.369022	19	CTGGGCGTTGCAGGTTCCATGGTCAGGGGAAGTTAATCCC	AGGGAAGTGGGTCAGAAGG	+
M95	GATA1_HUMAN.H11MO.0.A	6	0.00186172	0.746551	0.369022	13	CTGGGCGTTGCAGGTTCCATGGTCAGGGGAAGTTAATCCC	TCTTATCTGTCCCCGCCAG	-
M95	GATA2_HUMAN.H11MO.0.A	6	0.00295419	1.18463	0.369022	13	CTGGGCGTTGCAGGTTCCATGGTCAGGGGAAGTTAATCCC	CCTTATCTCCACCCCCCAG	-
M95	RARG_HUMAN.H11MO.0.B	-21	0.00308068	1.23535	0.369022	18	CTGGGCGTTGCAGGTTCCATGGTCAGGGGAAGTTAATCCC	CCCAGGTCACTCTGACCT	-
M95	BRAC_HUMAN.H11MO.0.A	-14	0.00324116	1.2997	0.369022	20	CTGGGCGTTGCAGGTTCCATGGTCAGGGGAAGTTAATCCC	TTAGCAGGGAGGTGTGAAAT	+
M95	ZN554_HUMAN.H11MO.0.C	1	0.00465138	1.86521	0.411898	19	CTGGGCGTTGCAGGTTCCATGGTCAGGGGAAGTTAATCCC	GCTGAGCCATGTGGGGTGCT	+
M95	ZN394_HUMAN.H11MO.0.C	-11	0.00617106	2.4746	0.452746	20	CTGGGCGTTGCAGGTTCCATGGTCAGGGGAAGTTAATCCC	AGAATGGAATAGAATGGAAT	+
M95	LYL1_HUMAN.H11MO.0.A	-18	0.0062488	2.50577	0.452746	14	CTGGGCGTTGCAGGTTCCATGGTCAGGGGAAGTTAATCCC	CAGGAAACAGCTGG	-
M96	PATZ1_HUMAN.H11MO.0.C	-14	0.00108739	0.436045	0.404632	22	TTGCCTTTTAGATGGAGCTTGGAGAGGGAGCGGTGTCTCC	GGGGAGGGGGCGGGGGGGGAGG	+
M96	VEZF1_HUMAN.H11MO.0.C	-13	0.00108739	0.436045	0.404632	22	TTGCCTTTTAGATGGAGCTTGGAGAGGGAGCGGTGTCTCC	GGGGAGGGGGGAGGGGGAGGGG	+
M96	ZN341_HUMAN.H11MO.0.C	-12	0.00260833	1.04594	0.404632	22	TTGCCTTTTAGATGGAGCTTGGAGAGGGAGCGGTGTCTCC	GGGGGGGGGGGGAGGGAAGAGC	+
M96	SP3_HUMAN.H11MO.0.B	-21	0.00355377	1.42506	0.404632	19	TTGCCTTTTAGATGGAGCTTGGAGAGGGAGCGGTGTCTCC	GGGGGGGGGCGGGGCCGGGG	+
M96	TAF1_HUMAN.H11MO.0.A	-20	0.00370879	1.48722	0.404632	16	TTGCCTTTTAGATGGAGCTTGGAGAGGGAGCGGTGTCTCC	AAGATGGCGGCGGCGG	+
M96	SP4_HUMAN.H11MO.0.A	-20	0.00380231	1.52472	0.404632	20	TTGCCTTTTAGATGGAGCTTGGAGAGGGAGCGGTGTCTCC	GGGAAGGGGGCGGGGCCGGG	+
M96	ZBT17_HUMAN.H11MO.0.A	-17	0.00393081	1.57626	0.404632	19	TTGCCTTTTAGATGGAGCTTGGAGAGGGAGCGGTGTCTCC	GAGGGTGGGGGAGGGGAAG	+
M96	RXRA_HUMAN.H11MO.0.A	-13	0.00406697	1.63085	0.404632	20	TTGCCTTTTAGATGGAGCTTGGAGAGGGAGCGGTGTCTCC	GGGGGAGGCAGAGGTCAGAG	+
M98	ZN563_HUMAN.H11MO.0.C	-18	0.000801302	0.321322	0.377891	21	CCAGGCCCAGCCCAGTCACTGCTGTACGACTGCAGCTCAA	GGGATCCTCACTGGCAGCTGC	+
M98	GATA1_HUMAN.H11MO.0.A	-29	0.00170995	0.685688	0.377891	11	CCAGGCCCAGCCCAGTCACTGCTGTACGACTGCAGCTCAA	CTGGCGGGGACAGATAAGA	+
M98	RXRA_HUMAN.H11MO.0.A	-1	0.00247222	0.991358	0.377891	20	CCAGGCCCAGCCCAGTCACTGCTGTACGACTGCAGCTCAA	GGGGGAGGCAGAGGTCAGAG	+
M98	GATA2_HUMAN.H11MO.0.A	-29	0.00283418	1.13651	0.377891	11	CCAGGCCCAGCCCAGTCACTGCTGTACGACTGCAGCTCAA	CTGGGGGGTGGAGATAAGG	+
M100	ZN554_HUMAN.H11MO.0.C	-8	0.000604353	0.242346	0.164123	20	CTCAGGTAGGATCAGGGACTTACTCAGTCCCGCCAATTTA	AGCACCCCACATGGCTCAGC	-
M100	MAF_HUMAN.H11MO.0.A	-15	0.000995487	0.39919	0.164123	19	CTCAGGTAGGATCAGGGACTTACTCAGTCCCGCCAATTTA	TTGCTGAGTCAGCAGATTC	-
M100	RXRA_HUMAN.H11MO.0.A	-20	0.00103626	0.415539	0.164123	20	CTCAGGTAGGATCAGGGACTTACTCAGTCCCGCCAATTTA	CTCTGACCTCTGCCTCCCCC	-
M100	THAP1_HUMAN.H11MO.0.C	3	0.00107821	0.432364	0.164123	19	CTCAGGTAGGATCAGGGACTTACTCAGTCCCGCCAATTTA	GCCCGCAGCCAAGATGGCGGCG	-
M100	SP3_HUMAN.H11MO.0.B	-16	0.00111766	0.448181	0.164123	20	CTCAGGTAGGATCAGGGACTTACTCAGTCCCGCCAATTTA	CCCCGGCCCCGCCCCCCCCC	-
M100	SP4_HUMAN.H11MO.0.A	-17	0.00139936	0.561143	0.164123	20	CTCAGGTAGGATCAGGGACTTACTCAGTCCCGCCAATTTA	CCCGGCCCCGCCCCCTTCCC	-
M100	VEZF1_HUMAN.H11MO.0.C	-13	0.00176702	0.708576	0.164123	22	CTCAGGTAGGATCAGGGACTTACTCAGTCCCGCCAATTTA	CCCCTCCCCCTCCCCCCTCCCC	-
M100	NR1D1_HUMAN.H11MO.0.B	-14	0.00198148	0.794573	0.164123	19	CTCAGGTAGGATCAGGGACTTACTCAGTCCCGCCAATTTA	CCTTCTGACCCACTTCCCT	-
M100	BRAC_HUMAN.H11MO.0.A	-20	0.00217339	0.871529	0.164123	20	CTCAGGTAGGATCAGGGACTTACTCAGTCCCGCCAATTTA	ATTTCACACCTCCCTGCTAA	-
M100	ZN341_HUMAN.H11MO.0.C	-15	0.00217389	0.87173	0.164123	22	CTCAGGTAGGATCAGGGACTTACTCAGTCCCGCCAATTTA	GCTCTTCCCTCCCCCCCCCCCC	-
M100	TBX21_HUMAN.H11MO.0.A	-20	0.00227672	0.912964	0.164123	13	CTCAGGTAGGATCAGGGACTTACTCAGTCCCGCCAATTTA	TTCACACCTCCAC	-
M100	SP2_HUMAN.H11MO.0.A	-15	0.00305258	1.22408	0.201716	22	CTCAGGTAGGATCAGGGACTTACTCAGTCCCGCCAATTTA	CCCCCGGCCCCGCCCCCCCCCC	-
M100	KLF6_HUMAN.H11MO.0.A	-15	0.00356427	1.42927	0.217411	19	CTCAGGTAGGATCAGGGACTTACTCAGTCCCGCCAATTTA	CCCCCGGCCCCGCCCTTCC	-
M100	KLF3_HUMAN.H11MO.0.B	-17	0.00545408	2.18709	0.291893	19	CTCAGGTAGGATCAGGGACTTACTCAGTCCCGCCAATTTA	CCCGGCCCCGCCCCTCCCC	-
M100	PATZ1_HUMAN.H11MO.0.C	-15	0.00552155	2.21414	0.291893	22	CTCAGGTAGGATCAGGGACTTACTCAGTCCCGCCAATTTA	CCTCCCCCCCCGCCCCCTCCCC	-
M100	MAFB_HUMAN.H11MO.0.B	-18	0.00801752	3.21502	0.397351	11	CTCAGGTAGGATCAGGGACTTACTCAGTCCCGCCAATTTA	CTGAGTCAGCA	-
M100	ZN563_HUMAN.H11MO.0.C	-19	0.00954877	3.82906	0.445402	21	CTCAGGTAGGATCAGGGACTTACTCAGTCCCGCCAATTTA	GGGATCCTCACTGGCAGCTGC	+
M100	GATA1_HUMAN.H11MO.0.A	-18	0.0107773	4.32168	0.455987	19	CTCAGGTAGGATCAGGGACTTACTCAGTCCCGCCAATTTA	TCTTATCTGTCCCCGCCAG	-
M100	RARG_HUMAN.H11MO.0.B	-11	0.0109258	4.38123	0.455987	18	CTCAGGTAGGATCAGGGACTTACTCAGTCCCGCCAATTTA	CCCAGGTCACTCTGACCT	-
M100	TAF1_HUMAN.H11MO.0.A	-18	0.0122376	4.90729	0.4852	16	CTCAGGTAGGATCAGGGACTTACTCAGTCCCGCCAATTTA	CCGCCGCCGCCATCTT	-
M103	RXRA_HUMAN.H11MO.0.A	-6	0.000911562	0.365536	0.254519	20	ACCGTTGGATGCATAGATAGCCAGCGGCCGGCACAACCAC	GGGGGAGGCAGAGGTCAGAG	+
M103	NR1D1_HUMAN.H11MO.0.B	-9	0.000946203	0.379428	0.254519	19	ACCGTTGGATGCATAGATAGCCAGCGGCCGGCACAACCAC	AGGGAAGTGGGTCAGAAGG	+
M103	ZN563_HUMAN.H11MO.0.C	0	0.00128126	0.513784	0.254519	21	ACCGTTGGATGCATAGATAGCCAGCGGCCGGCACAACCAC	GCAGCTGCCAGTGAGGATCCC	-
M103	ZN394_HUMAN.H11MO.0.C	-5	0.00147927	0.593188	0.254519	20	ACCGTTGGATGCATAGATAGCCAGCGGCCGGCACAACCAC	AGAATGGAATAGAATGGAAT	+
M103	OLIG2_HUMAN.H11MO.0.B	-13	0.00160538	0.643757	0.254519	18	ACCGTTGGATGCATAGATAGCCAGCGGCCGGCACAACCAC	CAGAAGGGAAACAGCTGG	-
M103	ZN341_HUMAN.H11MO.0.C	-6	0.00316841	1.27053	0.418604	22	ACCGTTGGATGCATAGATAGCCAGCGGCCGGCACAACCAC	GGGGGGGGGGGGAGGGAAGAGC	+
M104	REST_HUMAN.H11MO.0.A	-3	0.000193966	0.0777802	0.15556	22	CTTATCCCATGTCCAGGGTGCTCAGGTAGAACCCCAAACT	GGGCGCTGTCCATGGTGCTGAA	-
M105	NR1D1_HUMAN.H11MO.0.B	-21	4.74498e-05	0.0190274	0.0380548	19	GCAACCGGCTCACTGGCCGCGCATTTTTTCCCGGTTCCCC	CCTTCTGACCCACTTCCCT	-
M106	GATA1_HUMAN.H11MO.0.A	-28	0.000823924	0.330393	0.410552	12	GCCAAGCGTCCGAACGGACCCTATGACCGTTTGCGCGGGA	CTGGCGGGGACAGATAAGA	+
M106	NR1D1_HUMAN.H11MO.0.B	-18	0.00112146	0.449707	0.410552	19	GCCAAGCGTCCGAACGGACCCTATGACCGTTTGCGCGGGA	CCTTCTGACCCACTTCCCT	-
M106	RXRA_HUMAN.H11MO.0.A	-20	0.00153957	0.617368	0.410552	20	GCCAAGCGTCCGAACGGACCCTATGACCGTTTGCGCGGGA	CTCTGACCTCTGCCTCCCCC	-
M108	RXRA_HUMAN.H11MO.0.A	-8	5.59774e-05	0.0224469	0.0441504	20	CGCCCCTGGGGGGCGAGAGCGCGCACGGCGCTCGGCCGCC	GGGGGAGGCAGAGGTCAGAG	+
M108	ZN341_HUMAN.H11MO.0.C	-7	0.000853343	0.342191	0.259396	22	CGCCCCTGGGGGGCGAGAGCGCGCACGGCGCTCGGCCGCC	GGGGGGGGGGGGAGGGAAGAGC	+
M108	SP2_HUMAN.H11MO.0.A	-9	0.00113416	0.454796	0.259396	22	CGCCCCTGGGGGGCGAGAGCGCGCACGGCGCTCGGCCGCC	GGGGGGGGGGCGGGGCCGGGGG	+
M108	SP3_HUMAN.H11MO.0.B	-8	0.00131553	0.527528	0.259396	20	CGCCCCTGGGGGGCGAGAGCGCGCACGGCGCTCGGCCGCC	GGGGGGGGGCGGGGCCGGGG	+
M108	THAP1_HUMAN.H11MO.0.C	-21	0.00172239	0.690678	0.271696	19	CGCCCCTGGGGGGCGAGAGCGCGCACGGCGCTCGGCCGCC	CGCCGCCATCTTGGCTGCGGGC	+
M108	ZN563_HUMAN.H11MO.0.C	-18	0.00257328	1.03189	0.333279	21	CGCCCCTGGGGGGCGAGAGCGCGCACGGCGCTCGGCCGCC	GGGATCCTCACTGGCAGCTGC	+
M108	PATZ1_HUMAN.H11MO.0.C	-9	0.00384961	1.54369	0.379532	22	CGCCCCTGGGGGGCGAGAGCGCGCACGGCGCTCGGCCGCC	GGGGAGGGGGCGGGGGGGGAGG	+
M108	KLF3_HUMAN.H11MO.0.B	-17	0.00533957	2.14117	0.425746	19	CGCCCCTGGGGGGCGAGAGCGCGCACGGCGCTCGGCCGCC	CCCGGCCCCGCCCCTCCCC	-
M108	VEZF1_HUMAN.H11MO.0.C	-13	0.00603858	2.42147	0.425746	22	CGCCCCTGGGGGGCGAGAGCGCGCACGGCGCTCGGCCGCC	GGGGAGGGGGGAGGGGGAGGGG	+
M108	GATA1_HUMAN.H11MO.0.A	-4	0.00805321	3.22934	0.425746	19	CGCCCCTGGGGGGCGAGAGCGCGCACGGCGCTCGGCCGCC	CTGGCGGGGACAGATAAGA	+
M108	TAL1_HUMAN.H11MO.0.A	-4	0.00805321	3.22934	0.425746	19	CGCCCCTGGGGGGCGAGAGCGCGCACGGCGCTCGGCCGCC	CTGGGGGGGGCAGATAAGG	+
M108	MXI1_HUMAN.H11MO.0.A	-31	0.00855721	3.43144	0.425746	9	CGCCCCTGGGGGGCGAGAGCGCGCACGGCGCTCGGCCGCC	CCCGCCGCCACGTGC	-
M108	BRAC_HUMAN.H11MO.0.A	-1	0.00917652	3.67978	0.425746	20	CGCCCCTGGGGGGCGAGAGCGCGCACGGCGCTCGGCCGCC	TTAGCAGGGAGGTGTGAAAT	+
M108	OLIG2_HUMAN.H11MO.0.B	-14	0.0111998	4.49113	0.49075	18	CGCCCCTGGGGGGCGAGAGCGCGCACGGCGCTCGGCCGCC	CAGAAGGGAAACAGCTGG	-
M110	ZN341_HUMAN.H11MO.0.C	-1	0.000930826	0.373261	0.417021	22	AGTGGTTCAGCAGTGGGGGTAGCCCGCACATTTTCTCTCA	GGGGGGGGGGGGAGGGAAGAGC	+
M110	ZN563_HUMAN.H11MO.0.C	-2	0.00103995	0.417021	0.417021	21	AGTGGTTCAGCAGTGGGGGTAGCCCGCACATTTTCTCTCA	GGGATCCTCACTGGCAGCTGC	+
M114	SP4_HUMAN.H11MO.0.A	-18	0.00035221	0.141236	0.193985	20	CCTAGAGGCCCTCTCTCGCTCTGGTCAGCTCCTATGTGCT	CCCGGCCCCGCCCCCTTCCC	-
M114	ZN563_HUMAN.H11MO.0.C	-11	0.000491163	0.196956	0.193985	21	CCTAGAGGCCCTCTCTCGCTCTGGTCAGCTCCTATGTGCT	GGGATCCTCACTGGCAGCTGC	+
M114	PATZ1_HUMAN.H11MO.0.C	-12	0.000836727	0.335527	0.22031	22	CCTAGAGGCCCTCTCTCGCTCTGGTCAGCTCCTATGTGCT	CCTCCCCCCCCGCCCCCTCCCC	-
M114	SP2_HUMAN.H11MO.0.A	-16	0.00138286	0.554525	0.234442	22	CCTAGAGGCCCTCTCTCGCTCTGGTCAGCTCCTATGTGCT	CCCCCGGCCCCGCCCCCCCCCC	-
M114	ZN341_HUMAN.H11MO.0.C	3	0.001484	0.595084	0.234442	19	CCTAGAGGCCCTCTCTCGCTCTGGTCAGCTCCTATGTGCT	GCTCTTCCCTCCCCCCCCCCCC	-
M114	LYL1_HUMAN.H11MO.0.A	-24	0.00228222	0.91517	0.261419	14	CCTAGAGGCCCTCTCTCGCTCTGGTCAGCTCCTATGTGCT	CCAGCTGTTTCCTG	+
M114	THAP1_HUMAN.H11MO.0.C	-3	0.00258306	1.03581	0.261419	22	CCTAGAGGCCCTCTCTCGCTCTGGTCAGCTCCTATGTGCT	CGCCGCCATCTTGGCTGCGGGC	+
M114	NR1H3_HUMAN.H11MO.0.B	3	0.00284717	1.14171	0.261419	16	CCTAGAGGCCCTCTCTCGCTCTGGTCAGCTCCTATGTGCT	TGACCTGCAGTGACCTCTG	-
M114	TBX21_HUMAN.H11MO.0.A	-24	0.00297858	1.19441	0.261419	13	CCTAGAGGCCCTCTCTCGCTCTGGTCAGCTCCTATGTGCT	TTCACACCTCCAC	-
M114	RARA_HUMAN.H11MO.0.A	6	0.0035144	1.40927	0.272004	14	CCTAGAGGCCCTCTCTCGCTCTGGTCAGCTCCTATGTGCT	CCTTGACCTCTTGATCCCCC	-
M114	VEZF1_HUMAN.H11MO.0.C	-11	0.00413223	1.65702	0.272004	22	CCTAGAGGCCCTCTCTCGCTCTGGTCAGCTCCTATGTGCT	CCCCTCCCCCTCCCCCCTCCCC	-
M114	SP3_HUMAN.H11MO.0.B	-1	0.00606421	2.43175	0.313161	20	CCTAGAGGCCCTCTCTCGCTCTGGTCAGCTCCTATGTGCT	CCCCGGCCCCGCCCCCCCCC	-
M114	MAZ_HUMAN.H11MO.0.A	-13	0.00651922	2.61421	0.313161	22	CCTAGAGGCCCTCTCTCGCTCTGGTCAGCTCCTATGTGCT	CCCCCCCCCCCCCCCCTCCCCC	-
M114	BCL6_HUMAN.H11MO.0.A	2	0.00652866	2.61799	0.313161	11	CCTAGAGGCCCTCTCTCGCTCTGGTCAGCTCCTATGTGCT	TTCCTAGAAAGCA	-
M114	KLF6_HUMAN.H11MO.0.A	0	0.00657759	2.63762	0.313161	19	CCTAGAGGCCCTCTCTCGCTCTGGTCAGCTCCTATGTGCT	CCCCCGGCCCCGCCCTTCC	-
M114	PAX5_HUMAN.H11MO.0.A	-12	0.00673977	2.70265	0.313161	21	CCTAGAGGCCCTCTCTCGCTCTGGTCAGCTCCTATGTGCT	GTCACGCTCTGCTGCCCAGGC	-
M114	ZNF41_HUMAN.H11MO.0.C	-14	0.00781452	3.13362	0.321785	24	CCTAGAGGCCCTCTCTCGCTCTGGTCAGCTCCTATGTGCT	CTCATGGTGCCTTACTCCCTTGTG	-
M114	NR1H4_HUMAN.H11MO.0.B	0	0.00805367	3.22952	0.321785	19	CCTAGAGGCCCTCTCTCGCTCTGGTCAGCTCCTATGTGCT	CCTCGGGGTCATTGACCCC	-
M114	MYB_HUMAN.H11MO.0.A	-24	0.00814749	3.26715	0.321785	12	CCTAGAGGCCCTCTCTCGCTCTGGTCAGCTCCTATGTGCT	CCAACTGCCACC	-
M114	RFX1_HUMAN.H11MO.0.B	-8	0.011481	4.60389	0.428523	22	CCTAGAGGCCCTCTCTCGCTCTGGTCAGCTCCTATGTGCT	GCCCCGGTTGCCATGGCGACGG	+
M114	THA_HUMAN.H11MO.0.C	4	0.0119351	4.78597	0.428523	13	CCTAGAGGCCCTCTCTCGCTCTGGTCAGCTCCTATGTGCT	CTGACCTGAAGTGACCC	-
M114	SMAD3_HUMAN.H11MO.0.B	-8	0.012479	5.00409	0.428573	12	CCTAGAGGCCCTCTCTCGCTCTGGTCAGCTCCTATGTGCT	CTCTGTCACCTG	+
M114	RXRA_HUMAN.H11MO.0.A	-21	0.0141259	5.66448	0.464917	19	CCTAGAGGCCCTCTCTCGCTCTGGTCAGCTCCTATGTGCT	CTCTGACCTCTGCCTCCCCC	-
M116	KLF3_HUMAN.H11MO.0.B	-6	1.8673e-06	0.000748789	0.00146397	19	ACGAGTCGCGGCCCGGCCCAGTCTAACGATCGGAGCGTTC	CCCGGCCCCGCCCCTCCCC	-
M116	THAP1_HUMAN.H11MO.0.C	-15	3.71623e-06	0.00149021	0.00146397	22	ACGAGTCGCGGCCCGGCCCAGTCTAACGATCGGAGCGTTC	GCCCGCAGCCAAGATGGCGGCG	-
M116	SP4_HUMAN.H11MO.0.A	-5	7.75649e-05	0.0311035	0.0148049	20	ACGAGTCGCGGCCCGGCCCAGTCTAACGATCGGAGCGTTC	CCCGGCCCCGCCCCCTTCCC	-
M116	SP3_HUMAN.H11MO.0.B	-5	9.13722e-05	0.0366403	0.0148049	20	ACGAGTCGCGGCCCGGCCCAGTCTAACGATCGGAGCGTTC	CCCCGGCCCCGCCCCCCCCC	-
M116	KLF1_HUMAN.H11MO.0.A	-6	9.39539e-05	0.0376755	0.0148049	14	ACGAGTCGCGGCCCGGCCCAGTCTAACGATCGGAGCGTTC	CCCGGCCCCGCCCC	-
M116	KLF6_HUMAN.H11MO.0.A	-4	0.000115246	0.0462135	0.0151333	19	ACGAGTCGCGGCCCGGCCCAGTCTAACGATCGGAGCGTTC	CCCCCGGCCCCGCCCTTCC	-
M116	SP2_HUMAN.H11MO.0.A	-3	0.000192613	0.0772378	0.0216794	22	ACGAGTCGCGGCCCGGCCCAGTCTAACGATCGGAGCGTTC	CCCCCGGCCCCGCCCCCCCCCC	-
M116	KLF9_HUMAN.H11MO.0.C	-9	0.000912212	0.365797	0.0798569	15	ACGAGTCGCGGCCCGGCCCAGTCTAACGATCGGAGCGTTC	GGCCACGCCCCCTCC	-
M116	KLF5_HUMAN.H11MO.0.A	-6	0.00133328	0.534645	0.105046	14	ACGAGTCGCGGCCCGGCCCAGTCTAACGATCGGAGCGTTC	CCCAGCCCCACCCT	-
M116	PATZ1_HUMAN.H11MO.0.C	-3	0.00186834	0.749204	0.13382	22	ACGAGTCGCGGCCCGGCCCAGTCTAACGATCGGAGCGTTC	CCTCCCCCCCCGCCCCCTCCCC	-
M116	KLF12_HUMAN.H11MO.0.C	-10	0.00223041	0.894394	0.135176	11	ACGAGTCGCGGCCCGGCCCAGTCTAACGATCGGAGCGTTC	GCCCCGCCCCT	-
M116	COT1_HUMAN.H11MO.0.C	0	0.00356093	1.42793	0.200399	17	ACGAGTCGCGGCCCGGCCCAGTCTAACGATCGGAGCGTTC	GGGGTCAGAGGTCAGGG	+
M116	SP1_HUMAN.H11MO.0.A	0	0.00521314	2.09047	0.273821	22	ACGAGTCGCGGCCCGGCCCAGTCTAACGATCGGAGCGTTC	CCCCCCCCCGGCCCCGCCCCCC	-
M116	RXRA_HUMAN.H11MO.0.A	-11	0.00629573	2.52459	0.291781	20	ACGAGTCGCGGCCCGGCCCAGTCTAACGATCGGAGCGTTC	CTCTGACCTCTGCCTCCCCC	-
M116	MBD2_HUMAN.H11MO.0.B	-8	0.00770916	3.09137	0.319678	11	ACGAGTCGCGGCCCGGCCCAGTCTAACGATCGGAGCGTTC	GGGGCCGGAGG	+
M116	NR2C2_HUMAN.H11MO.0.B	-2	0.00976971	3.91765	0.349879	12	ACGAGTCGCGGCCCGGCCCAGTCTAACGATCGGAGCGTTC	GGTTCCGGGTCA	+
M116	NR1H4_HUMAN.H11MO.0.B	-3	0.0109216	4.37956	0.374125	19	ACGAGTCGCGGCCCGGCCCAGTCTAACGATCGGAGCGTTC	CCTCGGGGTCATTGACCCC	-
M116	KLF4_HUMAN.H11MO.0.A	-10	0.0120505	4.83226	0.395598	10	ACGAGTCGCGGCCCGGCCCAGTCTAACGATCGGAGCGTTC	GCCACACCCT	-
M116	PAX5_HUMAN.H11MO.0.A	-2	0.0146563	5.87719	0.431089	21	ACGAGTCGCGGCCCGGCCCAGTCTAACGATCGGAGCGTTC	GTCACGCTCTGCTGCCCAGGC	-
M116	RORA_HUMAN.H11MO.0.C	-11	0.0153202	6.14342	0.431089	13	ACGAGTCGCGGCCCGGCCCAGTCTAACGATCGGAGCGTTC	CCCTGACCTAGTT	-
M116	STF1_HUMAN.H11MO.0.B	-9	0.0182382	7.31353	0.4955	11	ACGAGTCGCGGCCCGGCCCAGTCTAACGATCGGAGCGTTC	GCTCAAGGCCA	+
M121	RXRA_HUMAN.H11MO.0.A	-13	0.000357586	0.143392	0.216349	20	CCAGTAGCCCACTGGCCCAGCCGGGGCCCCGGGGCCTCGG	GGGGGAGGCAGAGGTCAGAG	+
M121	NR1D1_HUMAN.H11MO.0.B	-5	0.000544345	0.218282	0.216349	19	CCAGTAGCCCACTGGCCCAGCCGGGGCCCCGGGGCCTCGG	AGGGAAGTGGGTCAGAAGG	+
M122	ZN563_HUMAN.H11MO.0.C	-13	0.000334976	0.134325	0.128384	21	CTAGCGTTCCACTCGGGGGGGCGCCAGGCACGCTAACCGG	GGGATCCTCACTGGCAGCTGC	+
M122	SP2_HUMAN.H11MO.0.A	-8	0.000618855	0.248161	0.128384	22	CTAGCGTTCCACTCGGGGGGGCGCCAGGCACGCTAACCGG	GGGGGGGGGGCGGGGCCGGGGG	+
M122	SP3_HUMAN.H11MO.0.B	-9	0.000637184	0.255511	0.128384	20	CTAGCGTTCCACTCGGGGGGGCGCCAGGCACGCTAACCGG	GGGGGGGGGCGGGGCCGGGG	+
M122	RXRA_HUMAN.H11MO.0.A	-3	0.000747742	0.299844	0.128384	20	CTAGCGTTCCACTCGGGGGGGCGCCAGGCACGCTAACCGG	GGGGGAGGCAGAGGTCAGAG	+
M122	SP4_HUMAN.H11MO.0.A	-8	0.000809552	0.32463	0.128384	20	CTAGCGTTCCACTCGGGGGGGCGCCAGGCACGCTAACCGG	GGGAAGGGGGCGGGGCCGGG	+
M122	NR1D1_HUMAN.H11MO.0.B	-20	0.00356602	1.42998	0.37588	19	CTAGCGTTCCACTCGGGGGGGCGCCAGGCACGCTAACCGG	CCTTCTGACCCACTTCCCT	-
M122	CLOCK_HUMAN.H11MO.0.C	-7	0.00384992	1.54382	0.37588	14	CTAGCGTTCCACTCGGGGGGGCGCCAGGCACGCTAACCGG	TGTTCACGTGTCTG	-
M122	ZN341_HUMAN.H11MO.0.C	-12	0.00397725	1.59488	0.37588	22	CTAGCGTTCCACTCGGGGGGGCGCCAGGCACGCTAACCGG	GGGGGGGGGGGGAGGGAAGAGC	+
M122	THAP1_HUMAN.H11MO.0.C	1	0.00555183	2.22629	0.390759	21	CTAGCGTTCCACTCGGGGGGGCGCCAGGCACGCTAACCGG	GCCCGCAGCCAAGATGGCGGCG	-
M122	PATZ1_HUMAN.H11MO.0.C	-14	0.00633069	2.53861	0.390759	22	CTAGCGTTCCACTCGGGGGGGCGCCAGGCACGCTAACCGG	GGGGAGGGGGCGGGGGGGGAGG	+
M122	MXI1_HUMAN.H11MO.0.A	-3	0.00665594	2.66903	0.390759	15	CTAGCGTTCCACTCGGGGGGGCGCCAGGCACGCTAACCGG	CCCGCCGCCACGTGC	-
M122	ZN554_HUMAN.H11MO.0.C	-2	0.00689927	2.76661	0.390759	20	CTAGCGTTCCACTCGGGGGGGCGCCAGGCACGCTAACCGG	AGCACCCCACATGGCTCAGC	-
M122	KLF6_HUMAN.H11MO.0.A	-11	0.00788978	3.1638	0.417069	19	CTAGCGTTCCACTCGGGGGGGCGCCAGGCACGCTAACCGG	GGAAGGGCGGGGCCGGGGG	+
M123	CTCF_HUMAN.H11MO.0.A	-8	9.12106e-05	0.0365755	0.0730602	19	ACCGCACCCGACTCCCAGGGGGCGCGGAAAATACCGATTT	TGGCCACCAGGGGGCGCCA	+
M123	CTCFL_HUMAN.H11MO.0.A	-10	0.000395475	0.158586	0.158389	17	ACCGCACCCGACTCCCAGGGGGCGCGGAAAATACCGATTT	GCCGCCAGGGGGCGCCG	+
M126	KLF6_HUMAN.H11MO.0.A	0	0.000245833	0.0985792	0.0628322	19	GCCAAGCCCCCGCTTTTGCCTTCAGCCACGCCTCTGTGGG	CCCCCGGCCCCGCCCTTCC	-
M126	PATZ1_HUMAN.H11MO.0.C	0	0.000251689	0.100927	0.0628322	22	GCCAAGCCCCCGCTTTTGCCTTCAGCCACGCCTCTGTGGG	CCTCCCCCCCCGCCCCCTCCCC	-
M126	Z324A_HUMAN.H11MO.0.C	-1	0.000547173	0.219416	0.0628322	23	GCCAAGCCCCCGCTTTTGCCTTCAGCCACGCCTCTGTGGG	TATCAAACCATCCTTTGCTGCCA	+
M126	LYL1_HUMAN.H11MO.0.A	-8	0.000648479	0.26004	0.0628322	14	GCCAAGCCCCCGCTTTTGCCTTCAGCCACGCCTCTGTGGG	CCAGCTGTTTCCTG	+
M126	VEZF1_HUMAN.H11MO.0.C	-7	0.000654134	0.262308	0.0628322	22	GCCAAGCCCCCGCTTTTGCCTTCAGCCACGCCTCTGTGGG	CCCCTCCCCCTCCCCCCTCCCC	-
M126	SP3_HUMAN.H11MO.0.B	-1	0.000661245	0.265159	0.0628322	20	GCCAAGCCCCCGCTTTTGCCTTCAGCCACGCCTCTGTGGG	CCCCGGCCCCGCCCCCCCCC	-
M126	SP4_HUMAN.H11MO.0.A	-2	0.000661245	0.265159	0.0628322	20	GCCAAGCCCCCGCTTTTGCCTTCAGCCACGCCTCTGTGGG	CCCGGCCCCGCCCCCTTCCC	-
M126	SP2_HUMAN.H11MO.0.A	0	0.000702499	0.281702	0.0628322	22	GCCAAGCCCCCGCTTTTGCCTTCAGCCACGCCTCTGTGGG	CCCCCGGCCCCGCCCCCCCCCC	-
M126	RXRA_HUMAN.H11MO.0.A	-12	0.000768107	0.308011	0.0628322	20	GCCAAGCCCCCGCTTTTGCCTTCAGCCACGCCTCTGTGGG	CTCTGACCTCTGCCTCCCCC	-
M126	KLF3_HUMAN.H11MO.0.B	-2	0.000807482	0.3238	0.0628322	19	GCCAAGCCCCCGCTTTTGCCTTCAGCCACGCCTCTGTGGG	CCCGGCCCCGCCCCTCCCC	-
M126	EGR1_HUMAN.H11MO.0.A	-6	0.000925445	0.371104	0.0654647	17	GCCAAGCCCCCGCTTTTGCCTTCAGCCACGCCTCTGTGGG	CCCCCGCCCACGCCCTC	-
M126	MAZ_HUMAN.H11MO.0.A	-1	0.00107101	0.429476	0.0687031	22	GCCAAGCCCCCGCTTTTGCCTTCAGCCACGCCTCTGTGGG	CCCCCCCCCCCCCCCCTCCCCC	-
M126	ZN341_HUMAN.H11MO.0.C	-11	0.00114781	0.460272	0.0687031	22	GCCAAGCCCCCGCTTTTGCCTTCAGCCACGCCTCTGTGGG	GCTCTTCCCTCCCCCCCCCCCC	-
M126	NR1H3_HUMAN.H11MO.0.B	-15	0.00158514	0.635643	0.0881029	19	GCCAAGCCCCCGCTTTTGCCTTCAGCCACGCCTCTGTGGG	TGACCTGCAGTGACCTCTG	-
M126	RARA_HUMAN.H11MO.0.A	-12	0.0026017	1.04328	0.134963	20	GCCAAGCCCCCGCTTTTGCCTTCAGCCACGCCTCTGTGGG	CCTTGACCTCTTGATCCCCC	-
M126	ZN394_HUMAN.H11MO.0.C	-4	0.00391422	1.5696	0.183225	20	GCCAAGCCCCCGCTTTTGCCTTCAGCCACGCCTCTGTGGG	ATTCCATTCTATTCCATTCT	-
M126	EGR2_HUMAN.H11MO.0.A	-1	0.0040438	1.62156	0.183225	18	GCCAAGCCCCCGCTTTTGCCTTCAGCCACGCCTCTGTGGG	CCCCTCCCACACCCCCCC	-
M126	ETS2_HUMAN.H11MO.0.B	-14	0.0043316	1.73697	0.183225	13	GCCAAGCCCCCGCTTTTGCCTTCAGCCACGCCTCTGTGGG	TCCTCTTCCTTCC	-
M126	BRAC_HUMAN.H11MO.0.A	-4	0.00447393	1.79405	0.183225	20	GCCAAGCCCCCGCTTTTGCCTTCAGCCACGCCTCTGTGGG	ATTTCACACCTCCCTGCTAA	-
M126	ZBT17_HUMAN.H11MO.0.A	-4	0.00490955	1.96873	0.191012	19	GCCAAGCCCCCGCTTTTGCCTTCAGCCACGCCTCTGTGGG	CTTCCCCTCCCCCACCCTC	-
M126	ZN263_HUMAN.H11MO.0.A	-7	0.00621508	2.49225	0.224347	20	GCCAAGCCCCCGCTTTTGCCTTCAGCCACGCCTCTGTGGG	CTCCTCCTCTCCCTCCTCCC	-
M126	TBX21_HUMAN.H11MO.0.A	-6	0.00659458	2.64443	0.224347	13	GCCAAGCCCCCGCTTTTGCCTTCAGCCACGCCTCTGTGGG	TTCACACCTCCAC	-
M126	ZN554_HUMAN.H11MO.0.C	-6	0.00663129	2.65915	0.224347	20	GCCAAGCCCCCGCTTTTGCCTTCAGCCACGCCTCTGTGGG	AGCACCCCACATGGCTCAGC	-
M126	TAF1_HUMAN.H11MO.0.A	-6	0.00710853	2.85052	0.230472	16	GCCAAGCCCCCGCTTTTGCCTTCAGCCACGCCTCTGTGGG	CCGCCGCCGCCATCTT	-
M126	THAP1_HUMAN.H11MO.0.C	-5	0.00755453	3.02937	0.235135	22	GCCAAGCCCCCGCTTTTGCCTTCAGCCACGCCTCTGTGGG	CGCCGCCATCTTGGCTGCGGGC	+
M126	NFIC_HUMAN.H11MO.0.A	-13	0.00939992	3.76937	0.2709	17	GCCAAGCCCCCGCTTTTGCCTTCAGCCACGCCTCTGTGGG	CTTGGCTCCCTGCCAAG	+
M126	PO3F2_HUMAN.H11MO.0.A	-6	0.00939992	3.76937	0.2709	17	GCCAAGCCCCCGCTTTTGCCTTCAGCCACGCCTCTGTGGG	TTCATGCATATTCATTC	+
M126	NR1D1_HUMAN.H11MO.0.B	-18	0.0101681	4.0774	0.282573	19	GCCAAGCCCCCGCTTTTGCCTTCAGCCACGCCTCTGTGGG	CCTTCTGACCCACTTCCCT	-
M126	OLIG2_HUMAN.H11MO.0.B	-18	0.0105575	4.23357	0.283279	18	GCCAAGCCCCCGCTTTTGCCTTCAGCCACGCCTCTGTGGG	CCAGCTGTTTCCCTTCTG	+
M126	ZN770_HUMAN.H11MO.0.C	-2	0.0114968	4.61021	0.294222	22	GCCAAGCCCCCGCTTTTGCCTTCAGCCACGCCTCTGTGGG	GATCCTCCCGCCTCAGCCTCCC	-
M126	RFX5_HUMAN.H11MO.0.A	-14	0.0117216	4.70037	0.294222	20	GCCAAGCCCCCGCTTTTGCCTTCAGCCACGCCTCTGTGGG	TCTGCCTAGCAACAGCTGAC	-
M126	THA_HUMAN.H11MO.0.C	-14	0.0150866	6.04972	0.366851	17	GCCAAGCCCCCGCTTTTGCCTTCAGCCACGCCTCTGTGGG	CTGACCTGAAGTGACCC	-
M126	PTF1A_HUMAN.H11MO.0.B	-8	0.0201002	8.06018	0.450157	18	GCCAAGCCCCCGCTTTTGCCTTCAGCCACGCCTCTGTGGG	CCAGCTGCCCCCTTTCCC	+
M126	RARG_HUMAN.H11MO.0.B	-24	0.0201002	8.06018	0.450157	16	GCCAAGCCCCCGCTTTTGCCTTCAGCCACGCCTCTGTGGG	CCCAGGTCACTCTGACCT	-
M126	OSR2_HUMAN.H11MO.0.C	-12	0.020248	8.11946	0.450157	16	GCCAAGCCCCCGCTTTTGCCTTCAGCCACGCCTCTGTGGG	GCTGCTGCTTCTGCTG	+
M126	GATA1_HUMAN.H11MO.0.A	7	0.0228533	9.16418	0.484006	12	GCCAAGCCCCCGCTTTTGCCTTCAGCCACGCCTCTGTGGG	TCTTATCTGTCCCCGCCAG	-
M126	ZN563_HUMAN.H11MO.0.C	-8	0.0236259	9.474	0.484006	21	GCCAAGCCCCCGCTTTTGCCTTCAGCCACGCCTCTGTGGG	GGGATCCTCACTGGCAGCTGC	+
M126	LEF1_HUMAN.H11MO.0.A	-10	0.0236366	9.47828	0.484006	14	GCCAAGCCCCCGCTTTTGCCTTCAGCCACGCCTCTGTGGG	TCCTTTGATTTGCT	+
M126	FLI1_HUMAN.H11MO.0.A	-12	0.0257538	10.3273	0.492211	18	GCCAAGCCCCCGCTTTTGCCTTCAGCCACGCCTCTGTGGG	TCCCTCCTTCCTTCCTCC	-
M126	TAL1_HUMAN.H11MO.0.A	7	0.0257596	10.3296	0.492211	12	GCCAAGCCCCCGCTTTTGCCTTCAGCCACGCCTCTGTGGG	CCTTATCTGCCCCCCCCAG	-
M126	NFIA_HUMAN.H11MO.0.C	-14	0.0270448	10.8449	0.492211	15	GCCAAGCCCCCGCTTTTGCCTTCAGCCACGCCTCTGTGGG	TTGGCACGGTGCCAA	+
M126	FEV_HUMAN.H11MO.0.B	-16	0.0272001	10.9072	0.492211	10	GCCAAGCCCCCGCTTTTGCCTTCAGCCACGCCTCTGTGGG	CGCTTCCCGC	-
# Tomtom (Motif Comparison Tool): Version 5.5.5 compiled on Dec 7 2023 at 04:32:55
# The format of this file is described at http://localhost:8080/meme_5.5.5/doc/tomtom-output-format.html.
# tomtom -oc /data/doc-rev/out_huvec/output_promoters_real18 /data/doc-rev/huvec/result_motif_pr/motifs_pr18.txt /data/doc-rev/HOCOMOCOv11_core_HUMAN_mono_meme_format.meme
