# Supplementary material for: DeepEPI: CNN-transformer-based model for extracting TF interactions through predicting enhancer-promoter interactions
Source: Bioinform Adv. 2025 Sep 17;5(1):vbaf221. doi: 10.1093/bioadv/vbaf221 (PMC12478696; doi:10.1093/bioadv/vbaf221)
Supplement: vbaf221_Supplementary_Data [file vbaf221_supplementary_data.zip › Supplementary_file5/HUVEC/result_promoter31-HUVEC/tomtom.tsv]

Query_ID	Target_ID	Optimal_offset	p-value	E-value	q-value	Overlap	Query_consensus	Target_consensus	Orientation
M0	THAP1_HUMAN.H11MO.0.C	-16	4.92877e-05	0.0379023	0.053883	22	GCGATGGAGGTTCACGCCTCGGACGCAACATCGCTACGCT	GCCCGCAGCCAAGATGGCGGCG	-
M0	ZFX_HUMAN.H11MO.1.A	-5	7.04844e-05	0.0542025	0.053883	17	GCGATGGAGGTTCACGCCTCGGACGCAACATCGCTACGCT	GGGGGCGGAGGCCGGGG	+
M0	SP3_HUMAN.H11MO.0.B	-2	0.000808367	0.621634	0.323143	20	GCGATGGAGGTTCACGCCTCGGACGCAACATCGCTACGCT	GGGGGGGGGCGGGGCCGGGG	+
M0	SP2_HUMAN.H11MO.0.A	0	0.000845407	0.650118	0.323143	22	GCGATGGAGGTTCACGCCTCGGACGCAACATCGCTACGCT	GGGGGGGGGGCGGGGCCGGGGG	+
M0	BRAC_HUMAN.H11MO.0.A	-8	0.00131423	1.01064	0.383355	20	GCGATGGAGGTTCACGCCTCGGACGCAACATCGCTACGCT	ATTTCACACCTCCCTGCTAA	-
M0	KLF3_HUMAN.H11MO.0.B	-2	0.0015044	1.15689	0.383355	19	GCGATGGAGGTTCACGCCTCGGACGCAACATCGCTACGCT	GGGGAGGGGCGGGGCCGGG	+
M0	TLX1_HUMAN.H11MO.0.D	-22	0.00178652	1.37384	0.390211	17	GCGATGGAGGTTCACGCCTCGGACGCAACATCGCTACGCT	CTGGCAAGTTGCCAAGG	+
M0	RXRA_HUMAN.H11MO.0.A	-2	0.00210652	1.61991	0.402591	20	GCGATGGAGGTTCACGCCTCGGACGCAACATCGCTACGCT	GGGGGAGGCAGAGGTCAGAG	+
M1	ZN394_HUMAN.H11MO.0.C	-12	0.000118983	0.0914981	0.094528	20	GCTGCTGCGACACAAGCCCGATCGCAGGGAACCAGCACTC	AGAATGGAATAGAATGGAAT	+
M1	ZN563_HUMAN.H11MO.0.C	0	0.000123109	0.0946709	0.094528	21	GCTGCTGCGACACAAGCCCGATCGCAGGGAACCAGCACTC	GCAGCTGCCAGTGAGGATCCC	-
M1	IRX2_HUMAN.H11MO.0.D	-6	0.000225255	0.173221	0.115306	19	GCTGCTGCGACACAAGCCCGATCGCAGGGAACCAGCACTC	CCAACATGCCCACCCATGT	-
M2	GATA1_HUMAN.H11MO.0.A	-29	0.000876872	0.674314	0.378117	11	GCTAGGGGACCCCGCACCGTGCGGGCCCGGCGTCCGGCAC	CTGGCGGGGACAGATAAGA	+
M2	RXRA_HUMAN.H11MO.0.A	-18	0.000974052	0.749046	0.378117	20	GCTAGGGGACCCCGCACCGTGCGGGCCCGGCGTCCGGCAC	GGGGGAGGCAGAGGTCAGAG	+
M2	IRX2_HUMAN.H11MO.0.D	-3	0.00110033	0.846151	0.378117	19	GCTAGGGGACCCCGCACCGTGCGGGCCCGGCGTCCGGCAC	CCAACATGCCCACCCATGT	-
M2	ZN563_HUMAN.H11MO.0.C	-12	0.00130474	1.00335	0.378117	21	GCTAGGGGACCCCGCACCGTGCGGGCCCGGCGTCCGGCAC	GGGATCCTCACTGGCAGCTGC	+
M2	THAP1_HUMAN.H11MO.0.C	-9	0.00250568	1.92687	0.479514	22	GCTAGGGGACCCCGCACCGTGCGGGCCCGGCGTCCGGCAC	GCCCGCAGCCAAGATGGCGGCG	-
M3	MYF6_HUMAN.H11MO.0.C	-15	2.87711e-05	0.022125	0.0433622	7	CTGTAGAGACAGAGGGCAGCTGGGTGTAGACAACCCCTAC	GCAGCTG	-
M3	PTF1A_HUMAN.H11MO.1.B	-14	7.90572e-05	0.060795	0.0446254	9	CTGTAGAGACAGAGGGCAGCTGGGTGTAGACAACCCCTAC	AGCAGCTGG	+
M3	ZN331_HUMAN.H11MO.0.C	-7	8.88279e-05	0.0683086	0.0446254	20	CTGTAGAGACAGAGGGCAGCTGGGTGTAGACAACCCCTAC	GGCTGGGCTCAGCTGGGTGG	+
M3	ASCL2_HUMAN.H11MO.0.D	-14	0.000159511	0.122664	0.0601014	9	CTGTAGAGACAGAGGGCAGCTGGGTGTAGACAACCCCTAC	AGCAGCTGG	-
M3	ZBTB4_HUMAN.H11MO.0.D	-7	0.000241317	0.185573	0.0627688	17	CTGTAGAGACAGAGGGCAGCTGGGTGTAGACAACCCCTAC	CCTAGATGGCAGGTGGG	+
M3	ATOH1_HUMAN.H11MO.0.B	-14	0.000270027	0.207651	0.0627688	9	CTGTAGAGACAGAGGGCAGCTGGGTGTAGACAACCCCTAC	AGCAGATGG	+
M3	ITF2_HUMAN.H11MO.0.C	-14	0.000291533	0.224189	0.0627688	10	CTGTAGAGACAGAGGGCAGCTGGGTGTAGACAACCCCTAC	GGCAGCTGGG	+
M3	BHA15_HUMAN.H11MO.0.B	-12	0.000487503	0.37489	0.0918421	11	CTGTAGAGACAGAGGGCAGCTGGGTGTAGACAACCCCTAC	GCAGCAGCTGG	+
M3	PTF1A_HUMAN.H11MO.0.B	-5	0.000581437	0.447125	0.0920217	18	CTGTAGAGACAGAGGGCAGCTGGGTGTAGACAACCCCTAC	GGGAAAGGGGGCAGCTGG	-
M3	TFAP4_HUMAN.H11MO.0.A	-13	0.000610571	0.469529	0.0920217	10	CTGTAGAGACAGAGGGCAGCTGGGTGTAGACAACCCCTAC	AAACAGCTGG	-
M3	MYOG_HUMAN.H11MO.0.B	-12	0.000763331	0.587001	0.104586	13	CTGTAGAGACAGAGGGCAGCTGGGTGTAGACAACCCCTAC	GGGACAGCTGCGG	-
M3	NDF2_HUMAN.H11MO.0.B	-14	0.000846892	0.65126	0.106366	9	CTGTAGAGACAGAGGGCAGCTGGGTGTAGACAACCCCTAC	AACAGATGG	+
M3	TFE2_HUMAN.H11MO.0.A	-13	0.00108469	0.83413	0.116935	11	CTGTAGAGACAGAGGGCAGCTGGGTGTAGACAACCCCTAC	CTGCAGCTGTG	-
M3	HTF4_HUMAN.H11MO.0.A	-14	0.0011638	0.894965	0.116935	10	CTGTAGAGACAGAGGGCAGCTGGGTGTAGACAACCCCTAC	TGCAGCTGTG	+
M3	PPARG_HUMAN.H11MO.1.A	-9	0.00127321	0.979096	0.119932	9	CTGTAGAGACAGAGGGCAGCTGGGTGTAGACAACCCCTAC	CAAAGGTCA	+
M3	ASCL1_HUMAN.H11MO.0.A	-11	0.00241885	1.86009	0.20253	14	CTGTAGAGACAGAGGGCAGCTGGGTGTAGACAACCCCTAC	GGGAGCAGGTGCAG	-
M3	NDF1_HUMAN.H11MO.0.A	-14	0.00259611	1.99641	0.205932	10	CTGTAGAGACAGAGGGCAGCTGGGTGTAGACAACCCCTAC	GACAGATGGT	+
M3	INSM1_HUMAN.H11MO.0.C	-6	0.00281687	2.16617	0.212271	12	CTGTAGAGACAGAGGGCAGCTGGGTGTAGACAACCCCTAC	TGTCAGGGGGCA	+
M3	ZIC4_HUMAN.H11MO.0.D	-13	0.00320583	2.46528	0.228022	15	CTGTAGAGACAGAGGGCAGCTGGGTGTAGACAACCCCTAC	GCACAGCGGGGGGTC	+
M3	GLI2_HUMAN.H11MO.0.D	-27	0.00366211	2.81616	0.228022	11	CTGTAGAGACAGAGGGCAGCTGGGTGTAGACAACCCCTAC	AGACCACCCAC	-
M3	PPARA_HUMAN.H11MO.1.B	-10	0.00381614	2.93461	0.228022	9	CTGTAGAGACAGAGGGCAGCTGGGTGTAGACAACCCCTAC	AAAGGTCAG	+
M3	MYOD1_HUMAN.H11MO.1.A	-14	0.00387195	2.97753	0.228022	11	CTGTAGAGACAGAGGGCAGCTGGGTGTAGACAACCCCTAC	GACAGCTGCAG	-
M3	NGN2_HUMAN.H11MO.0.D	-12	0.00388537	2.98785	0.228022	12	CTGTAGAGACAGAGGGCAGCTGGGTGTAGACAACCCCTAC	GGAGCAGATGGC	+
M3	NR4A3_HUMAN.H11MO.0.D	-9	0.00393364	3.02497	0.228022	10	CTGTAGAGACAGAGGGCAGCTGGGTGTAGACAACCCCTAC	CAAAGGTCAG	+
M3	RARG_HUMAN.H11MO.1.B	-11	0.00483319	3.71672	0.269789	8	CTGTAGAGACAGAGGGCAGCTGGGTGTAGACAACCCCTAC	GAGGTCAG	+
M3	SNAI1_HUMAN.H11MO.0.C	-15	0.00626977	4.82145	0.325843	8	CTGTAGAGACAGAGGGCAGCTGGGTGTAGACAACCCCTAC	CCAGGTGG	+
M3	RXRA_HUMAN.H11MO.1.A	-9	0.00738804	5.6814	0.369228	10	CTGTAGAGACAGAGGGCAGCTGGGTGTAGACAACCCCTAC	CAGAGGTCAG	+
M3	EGR4_HUMAN.H11MO.0.D	-14	0.00872237	6.7075	0.406686	11	CTGTAGAGACAGAGGGCAGCTGGGTGTAGACAACCCCTAC	GGCGGCAGGGC	+
M3	ZN320_HUMAN.H11MO.0.C	-2	0.0089047	6.84771	0.406686	20	CTGTAGAGACAGAGGGCAGCTGGGTGTAGACAACCCCTAC	GTGGGACCAGGGGGCCAGTG	+
M3	RXRG_HUMAN.H11MO.0.B	-6	0.00968648	7.4489	0.42938	13	CTGTAGAGACAGAGGGCAGCTGGGTGTAGACAACCCCTAC	GGTCAAAGGTCAC	+
M3	COT1_HUMAN.H11MO.0.C	-4	0.0103354	7.94796	0.439151	17	CTGTAGAGACAGAGGGCAGCTGGGTGTAGACAACCCCTAC	GGGGTCAGAGGTCAGGG	+
M3	MYOD1_HUMAN.H11MO.0.A	-8	0.0106174	8.16476	0.439151	15	CTGTAGAGACAGAGGGCAGCTGGGTGTAGACAACCCCTAC	GGCAGGAACAGCTGC	-
M3	ZSC22_HUMAN.H11MO.0.C	-6	0.010781	8.29063	0.439151	16	CTGTAGAGACAGAGGGCAGCTGGGTGTAGACAACCCCTAC	GGTCTGAGGGAGGAGG	+
M3	FOXO3_HUMAN.H11MO.0.B	-24	0.0121262	9.32504	0.454622	10	CTGTAGAGACAGAGGGCAGCTGGGTGTAGACAACCCCTAC	TGTAAACAAG	-
M3	TBX20_HUMAN.H11MO.0.D	-21	0.012319	9.47334	0.454622	14	CTGTAGAGACAGAGGGCAGCTGGGTGTAGACAACCCCTAC	AGGTGCTGACAGGT	+
M3	COT2_HUMAN.H11MO.1.A	-4	0.0127143	9.77729	0.454622	17	CTGTAGAGACAGAGGGCAGCTGGGTGTAGACAACCCCTAC	GGGGTCAAAGGTCAGGG	+
M3	OLIG2_HUMAN.H11MO.0.B	-5	0.0129934	9.99196	0.454622	18	CTGTAGAGACAGAGGGCAGCTGGGTGTAGACAACCCCTAC	CAGAAGGGAAACAGCTGG	-
M3	NR1H3_HUMAN.H11MO.1.B	-10	0.0135048	10.3852	0.454622	10	CTGTAGAGACAGAGGGCAGCTGGGTGTAGACAACCCCTAC	AAAGGTCAGA	+
M3	SNAI2_HUMAN.H11MO.0.A	-14	0.0135048	10.3852	0.454622	10	CTGTAGAGACAGAGGGCAGCTGGGTGTAGACAACCCCTAC	GGCAGGTGCA	+
M3	ZN329_HUMAN.H11MO.0.C	-19	0.013574	10.4384	0.454622	20	CTGTAGAGACAGAGGGCAGCTGGGTGTAGACAACCCCTAC	CTGGATCCAGCCATGCCTGA	+
M3	ESR2_HUMAN.H11MO.1.A	-12	0.0140604	10.8125	0.460675	7	CTGTAGAGACAGAGGGCAGCTGGGTGTAGACAACCCCTAC	AGGTCAC	+
M3	TAL1_HUMAN.H11MO.1.A	-9	0.0144329	11.0989	0.462817	15	CTGTAGAGACAGAGGGCAGCTGGGTGTAGACAACCCCTAC	CAGGAAGCAGATGTG	+
M3	COT1_HUMAN.H11MO.1.C	-8	0.0148185	11.3955	0.465284	13	CTGTAGAGACAGAGGGCAGCTGGGTGTAGACAACCCCTAC	GCAGAGGTCAGGG	+
M3	ZBT18_HUMAN.H11MO.0.C	-13	0.0153854	11.8313	0.468273	11	CTGTAGAGACAGAGGGCAGCTGGGTGTAGACAACCCCTAC	CCACATCTGGA	-
M3	FOXP2_HUMAN.H11MO.0.C	-24	0.015774	12.1302	0.468273	9	CTGTAGAGACAGAGGGCAGCTGGGTGTAGACAACCCCTAC	TGTAAACAG	-
M3	KLF4_HUMAN.H11MO.0.A	-20	0.0158458	12.1854	0.468273	10	CTGTAGAGACAGAGGGCAGCTGGGTGTAGACAACCCCTAC	AGGGTGTGGC	+
M3	NR2C1_HUMAN.H11MO.0.C	-6	0.0170256	13.0927	0.484152	13	CTGTAGAGACAGAGGGCAGCTGGGTGTAGACAACCCCTAC	GGCCAGAGGTCAG	+
M3	FOXO6_HUMAN.H11MO.0.D	-23	0.0178263	13.7085	0.486672	13	CTGTAGAGACAGAGGGCAGCTGGGTGTAGACAACCCCTAC	ACGTAAACAAGTT	-
M3	ZN274_HUMAN.H11MO.0.A	-19	0.018307	14.0781	0.486672	20	CTGTAGAGACAGAGGGCAGCTGGGTGTAGACAACCCCTAC	CATACTGGAGAGAAACCCTA	+
M3	TYY1_HUMAN.H11MO.0.A	-8	0.0185074	14.2322	0.486672	12	CTGTAGAGACAGAGGGCAGCTGGGTGTAGACAACCCCTAC	CAAGATGGCGGC	+
M3	ZBED1_HUMAN.H11MO.0.D	0	0.0186617	14.3509	0.486672	13	CTGTAGAGACAGAGGGCAGCTGGGTGTAGACAACCCCTAC	ATATCGCGACATA	-
M3	ZN582_HUMAN.H11MO.0.C	-10	0.0190701	14.6649	0.486672	24	CTGTAGAGACAGAGGGCAGCTGGGTGTAGACAACCCCTAC	CGAATGGAATCGAATGCAATCAAC	+
M3	AP2B_HUMAN.H11MO.0.B	-7	0.0195495	15.0336	0.486672	10	CTGTAGAGACAGAGGGCAGCTGGGTGTAGACAACCCCTAC	GCCCGGGGGC	+
M3	HIC1_HUMAN.H11MO.0.C	-27	0.0196975	15.1474	0.486672	9	CTGTAGAGACAGAGGGCAGCTGGGTGTAGACAACCCCTAC	GGGCAACCC	-
M4	ZN563_HUMAN.H11MO.0.C	-14	0.0004438	0.341282	0.389671	21	GGGCCGCCGCACTCAAGGTCAGCGCTCCCGGCCGGCAGTC	GGGATCCTCACTGGCAGCTGC	+
M4	IRX2_HUMAN.H11MO.0.D	-13	0.00050749	0.39026	0.389671	19	GGGCCGCCGCACTCAAGGTCAGCGCTCCCGGCCGGCAGTC	ACATGGGTGGGCATGTTGG	+
M4	RXRA_HUMAN.H11MO.0.A	-4	0.000779526	0.599456	0.399034	20	GGGCCGCCGCACTCAAGGTCAGCGCTCCCGGCCGGCAGTC	GGGGGAGGCAGAGGTCAGAG	+
M5	ZFX_HUMAN.H11MO.1.A	-3	0.0003536	0.271919	0.329103	17	GCGCCGGGGGCTCCGCCCGCACACCGCCGGCGGCAGGCAG	CCCCGGCCTCCGCCCCC	-
M5	IRX2_HUMAN.H11MO.0.D	-9	0.000642915	0.494402	0.329103	19	GCGCCGGGGGCTCCGCCCGCACACCGCCGGCGGCAGGCAG	CCAACATGCCCACCCATGT	-
M5	ZN563_HUMAN.H11MO.0.C	-11	0.00122597	0.94277	0.470674	21	GCGCCGGGGGCTCCGCCCGCACACCGCCGGCGGCAGGCAG	GCAGCTGCCAGTGAGGATCCC	-
M6	ZN563_HUMAN.H11MO.0.C	-19	0.00017864	0.137374	0.271678	21	GCACGGCTGGTTTGCGGCTTCCGCTGCCAAAGGAGGCTGC	GCAGCTGCCAGTGAGGATCCC	-
M6	TLX1_HUMAN.H11MO.0.D	0	0.000575262	0.442377	0.373247	17	GCACGGCTGGTTTGCGGCTTCCGCTGCCAAAGGAGGCTGC	CCTTGGCAACTTGCCAG	-
M6	MAFA_HUMAN.H11MO.0.D	-5	0.00094858	0.729458	0.373247	21	GCACGGCTGGTTTGCGGCTTCCGCTGCCAAAGGAGGCTGC	CGAAGGCTGCGGGGTCAGCAC	-
M6	IRX2_HUMAN.H11MO.0.D	-3	0.00118858	0.914019	0.373247	19	GCACGGCTGGTTTGCGGCTTCCGCTGCCAAAGGAGGCTGC	ACATGGGTGGGCATGTTGG	+
M6	ZN214_HUMAN.H11MO.0.C	-5	0.00122713	0.943665	0.373247	22	GCACGGCTGGTTTGCGGCTTCCGCTGCCAAAGGAGGCTGC	TCCTTTTTGAGGCCTTTGATGA	+
M6	NR1D1_HUMAN.H11MO.0.B	-14	0.00186304	1.43267	0.409221	19	GCACGGCTGGTTTGCGGCTTCCGCTGCCAAAGGAGGCTGC	AGGGAAGTGGGTCAGAAGG	+
M6	OSR2_HUMAN.H11MO.0.C	-10	0.00188357	1.44846	0.409221	16	GCACGGCTGGTTTGCGGCTTCCGCTGCCAAAGGAGGCTGC	GCTGCTGCTTCTGCTG	+
M6	BRAC_HUMAN.H11MO.0.A	-10	0.00228046	1.75367	0.421821	20	GCACGGCTGGTTTGCGGCTTCCGCTGCCAAAGGAGGCTGC	TTAGCAGGGAGGTGTGAAAT	+
M6	MAF_HUMAN.H11MO.0.A	-16	0.00249629	1.91965	0.421821	19	GCACGGCTGGTTTGCGGCTTCCGCTGCCAAAGGAGGCTGC	GAATCTGCTGACTCAGCAA	+
M6	RFX5_HUMAN.H11MO.0.A	-5	0.0034644	2.66413	0.4808	20	GCACGGCTGGTTTGCGGCTTCCGCTGCCAAAGGAGGCTGC	TCTGCCTAGCAACAGCTGAC	-
M6	PATZ1_HUMAN.H11MO.0.C	-13	0.00382693	2.94291	0.4808	22	GCACGGCTGGTTTGCGGCTTCCGCTGCCAAAGGAGGCTGC	GGGGAGGGGGCGGGGGGGGAGG	+
M6	SP2_HUMAN.H11MO.0.A	-4	0.00526614	4.04966	0.4808	22	GCACGGCTGGTTTGCGGCTTCCGCTGCCAAAGGAGGCTGC	GGGGGGGGGGCGGGGCCGGGGG	+
M6	BHE41_HUMAN.H11MO.0.D	-13	0.00556196	4.27715	0.4808	20	GCACGGCTGGTTTGCGGCTTCCGCTGCCAAAGGAGGCTGC	ACCGGGTCACGTGCAGAAGG	+
M6	SPIC_HUMAN.H11MO.0.D	-25	0.00628309	4.83169	0.4808	13	GCACGGCTGGTTTGCGGCTTCCGCTGCCAAAGGAGGCTGC	GAGGAAGGGGAGG	+
M6	VEZF1_HUMAN.H11MO.0.C	-13	0.00676495	5.20225	0.4808	22	GCACGGCTGGTTTGCGGCTTCCGCTGCCAAAGGAGGCTGC	GGGGAGGGGGGAGGGGGAGGGG	+
M6	ZFX_HUMAN.H11MO.1.A	-11	0.00706233	5.43093	0.4808	17	GCACGGCTGGTTTGCGGCTTCCGCTGCCAAAGGAGGCTGC	CCCCGGCCTCCGCCCCC	-
M6	MAZ_HUMAN.H11MO.0.A	-13	0.00719716	5.53462	0.4808	22	GCACGGCTGGTTTGCGGCTTCCGCTGCCAAAGGAGGCTGC	GGGGGAGGGGGGGGGGGGGGGG	+
M6	RARA_HUMAN.H11MO.0.A	-13	0.00723955	5.56722	0.4808	20	GCACGGCTGGTTTGCGGCTTCCGCTGCCAAAGGAGGCTGC	GGGGGATCAAGAGGTCAAGG	+
M6	RXRA_HUMAN.H11MO.0.A	-12	0.00723955	5.56722	0.4808	20	GCACGGCTGGTTTGCGGCTTCCGCTGCCAAAGGAGGCTGC	GGGGGAGGCAGAGGTCAGAG	+
M6	OLIG2_HUMAN.H11MO.0.B	-2	0.00740031	5.69084	0.4808	18	GCACGGCTGGTTTGCGGCTTCCGCTGCCAAAGGAGGCTGC	CCAGCTGTTTCCCTTCTG	+
M6	PTF1A_HUMAN.H11MO.0.B	-9	0.00792996	6.09814	0.482399	18	GCACGGCTGGTTTGCGGCTTCCGCTGCCAAAGGAGGCTGC	GGGAAAGGGGGCAGCTGG	-
M6	HME2_HUMAN.H11MO.0.D	-5	0.00844163	6.49161	0.493774	11	GCACGGCTGGTTTGCGGCTTCCGCTGCCAAAGGAGGCTGC	GGTAATTAGGG	+
M7	FOS_HUMAN.H11MO.0.A	-10	0.000119646	0.0920079	0.125423	9	AGGCCAGGAAGTGACTCAAGAAACAGTTTGCGTGCGATGT	GTGACTCAC	-
M7	FOSB_HUMAN.H11MO.0.A	-10	0.000427769	0.328954	0.125423	9	AGGCCAGGAAGTGACTCAAGAAACAGTTTGCGTGCGATGT	ATGACTCAT	-
M7	AHR_HUMAN.H11MO.0.B	-26	0.000493814	0.379743	0.125423	9	AGGCCAGGAAGTGACTCAAGAAACAGTTTGCGTGCGATGT	GTTGCGTGC	+
M7	JUND_HUMAN.H11MO.0.A	-9	0.000534897	0.411336	0.125423	11	AGGCCAGGAAGTGACTCAAGAAACAGTTTGCGTGCGATGT	GATGACTCATC	-
M7	JUN_HUMAN.H11MO.0.A	-9	0.000606083	0.466078	0.125423	11	AGGCCAGGAAGTGACTCAAGAAACAGTTTGCGTGCGATGT	GATGACTCATC	-
M7	JUNB_HUMAN.H11MO.0.A	-9	0.000686132	0.527635	0.125423	11	AGGCCAGGAAGTGACTCAAGAAACAGTTTGCGTGCGATGT	GGTGACTCAGA	-
M7	ELK1_HUMAN.H11MO.0.B	-3	0.000729795	0.561212	0.125423	11	AGGCCAGGAAGTGACTCAAGAAACAGTTTGCGTGCGATGT	ACCGGAAGTGG	+
M7	FOSL1_HUMAN.H11MO.0.A	-9	0.000754498	0.580209	0.125423	12	AGGCCAGGAAGTGACTCAAGAAACAGTTTGCGTGCGATGT	GGTGACTCATCC	-
M7	FOSL2_HUMAN.H11MO.0.A	-9	0.000898369	0.690846	0.125423	12	AGGCCAGGAAGTGACTCAAGAAACAGTTTGCGTGCGATGT	GATGACTCATCC	-
M7	ETV1_HUMAN.H11MO.0.A	-2	0.000932013	0.716718	0.125423	11	AGGCCAGGAAGTGACTCAAGAAACAGTTTGCGTGCGATGT	GGCCGGAAGTG	+
M7	ETV7_HUMAN.H11MO.0.D	-4	0.000978931	0.752798	0.125423	7	AGGCCAGGAAGTGACTCAAGAAACAGTTTGCGTGCGATGT	CAGGAAG	+
M7	ERG_HUMAN.H11MO.0.A	-1	0.000989133	0.760643	0.125423	13	AGGCCAGGAAGTGACTCAAGAAACAGTTTGCGTGCGATGT	GGGCAGGAAGTGG	+
M7	ETS1_HUMAN.H11MO.0.A	-1	0.00116597	0.896629	0.136473	13	AGGCCAGGAAGTGACTCAAGAAACAGTTTGCGTGCGATGT	AGACAGGAAGTGG	+
M7	ETV6_HUMAN.H11MO.0.D	-3	0.00169788	1.30567	0.168004	9	AGGCCAGGAAGTGACTCAAGAAACAGTTTGCGTGCGATGT	ACAGGAAGT	+
M7	FLI1_HUMAN.H11MO.1.A	-1	0.00170155	1.30849	0.168004	13	AGGCCAGGAAGTGACTCAAGAAACAGTTTGCGTGCGATGT	AGGCAGGAAGTGG	+
M7	ETV4_HUMAN.H11MO.0.B	-2	0.00179407	1.37964	0.168004	11	AGGCCAGGAAGTGACTCAAGAAACAGTTTGCGTGCGATGT	AACAGGAAGGG	+
M7	ELK4_HUMAN.H11MO.0.A	-2	0.00187701	1.44342	0.168004	12	AGGCCAGGAAGTGACTCAAGAAACAGTTTGCGTGCGATGT	GACCGGAAGTGG	+
M7	ELF2_HUMAN.H11MO.0.C	-1	0.00233766	1.79766	0.197611	13	AGGCCAGGAAGTGACTCAAGAAACAGTTTGCGTGCGATGT	AACCCGGAAGTGG	+
M7	EHF_HUMAN.H11MO.0.B	0	0.00275692	2.12007	0.220787	15	AGGCCAGGAAGTGACTCAAGAAACAGTTTGCGTGCGATGT	GAACCAGGAAGTGGC	+
M7	ELF1_HUMAN.H11MO.0.A	0	0.00292115	2.24636	0.222242	14	AGGCCAGGAAGTGACTCAAGAAACAGTTTGCGTGCGATGT	GAACCCGGAAGTGG	+
M7	ELK3_HUMAN.H11MO.0.D	-2	0.00307005	2.36087	0.222448	12	AGGCCAGGAAGTGACTCAAGAAACAGTTTGCGTGCGATGT	CCCAGGAAGTGC	+
M7	ELF3_HUMAN.H11MO.0.A	0	0.00322598	2.48078	0.223122	14	AGGCCAGGAAGTGACTCAAGAAACAGTTTGCGTGCGATGT	GAACCAGGAAGTGG	+
M7	FOXF1_HUMAN.H11MO.0.D	-15	0.0046997	3.61407	0.303672	11	AGGCCAGGAAGTGACTCAAGAAACAGTTTGCGTGCGATGT	AAAATAAACAT	-
M7	FOXQ1_HUMAN.H11MO.0.C	-16	0.00494912	3.80587	0.303672	12	AGGCCAGGAAGTGACTCAAGAAACAGTTTGCGTGCGATGT	AAATAAACAATT	-
M7	BATF_HUMAN.H11MO.1.A	-9	0.00524349	4.03224	0.303672	11	AGGCCAGGAAGTGACTCAAGAAACAGTTTGCGTGCGATGT	GATGACTCAAT	+
M7	GABPA_HUMAN.H11MO.0.A	0	0.00525308	4.03962	0.303672	14	AGGCCAGGAAGTGACTCAAGAAACAGTTTGCGTGCGATGT	GGAACCGGAAGTGG	+
M7	FOXJ2_HUMAN.H11MO.0.C	-15	0.00538847	4.14373	0.303672	10	AGGCCAGGAAGTGACTCAAGAAACAGTTTGCGTGCGATGT	TAAATAAACA	-
M7	ETV5_HUMAN.H11MO.0.C	-1	0.00606336	4.66272	0.31814	14	AGGCCAGGAAGTGACTCAAGAAACAGTTTGCGTGCGATGT	GAGCAGGAAGTGAG	+
M7	NF2L2_HUMAN.H11MO.0.A	-10	0.00606336	4.66272	0.31814	14	AGGCCAGGAAGTGACTCAAGAAACAGTTTGCGTGCGATGT	ATGACTCAGCAGTT	-
M7	BACH2_HUMAN.H11MO.0.A	-10	0.00651165	5.00746	0.330273	11	AGGCCAGGAAGTGACTCAAGAAACAGTTTGCGTGCGATGT	ATGACTCAGCA	-
M7	NR2E1_HUMAN.H11MO.0.D	0	0.00706913	5.43616	0.346982	17	AGGCCAGGAAGTGACTCAAGAAACAGTTTGCGTGCGATGT	AAGTCAAAAAGTCAATT	+
M7	NFE2_HUMAN.H11MO.0.A	-8	0.00825108	6.34508	0.380452	13	AGGCCAGGAAGTGACTCAAGAAACAGTTTGCGTGCGATGT	GCATGACTCAGCA	+
M7	ELF5_HUMAN.H11MO.0.A	1	0.0110176	8.47252	0.464461	14	AGGCCAGGAAGTGACTCAAGAAACAGTTTGCGTGCGATGT	GGAAGGAGGAAGTGG	+
M7	SCRT2_HUMAN.H11MO.0.D	-17	0.0115382	8.87291	0.464461	13	AGGCCAGGAAGTGACTCAAGAAACAGTTTGCGTGCGATGT	ATGCAACAGGTGG	+
M7	SPI1_HUMAN.H11MO.0.A	1	0.0117037	9.00017	0.464461	16	AGGCCAGGAAGTGACTCAAGAAACAGTTTGCGTGCGATGT	AAAAAGAGGAAGTGAAA	+
M7	BARX1_HUMAN.H11MO.0.D	-18	0.0117311	9.02119	0.464461	12	AGGCCAGGAAGTGACTCAAGAAACAGTTTGCGTGCGATGT	AAAAACAATTAG	-
M7	SPIB_HUMAN.H11MO.0.A	1	0.0121967	9.37926	0.464461	16	AGGCCAGGAAGTGACTCAAGAAACAGTTTGCGTGCGATGT	AAAAAGAGGAAGTGAAA	+
M7	ETV2_HUMAN.H11MO.0.B	1	0.0122097	9.38929	0.464461	15	AGGCCAGGAAGTGACTCAAGAAACAGTTTGCGTGCGATGT	GGAAACAGGAAGTGGG	+
M8	IRX2_HUMAN.H11MO.0.D	-19	0.000365956	0.28142	0.380156	19	CCAGCGCAGCTCCCGCGGTCGAGAGTGGCCGCGGCGGTGC	CCAACATGCCCACCCATGT	-
M8	ZN563_HUMAN.H11MO.0.C	-14	0.000516534	0.397214	0.380156	21	CCAGCGCAGCTCCCGCGGTCGAGAGTGGCCGCGGCGGTGC	GGGATCCTCACTGGCAGCTGC	+
M8	THAP1_HUMAN.H11MO.0.C	-17	0.00113956	0.876323	0.438161	22	CCAGCGCAGCTCCCGCGGTCGAGAGTGGCCGCGGCGGTGC	GCCCGCAGCCAAGATGGCGGCG	-
M9	SP3_HUMAN.H11MO.0.B	-17	3.09107e-07	0.000237703	0.000468031	20	GGCCTGCGGCGCCTGCCAGGCGCGGGCCCAGCCGGCGAGG	GGGGGGGGGCGGGGCCGGGG	+
M9	SP2_HUMAN.H11MO.0.A	-16	2.24483e-06	0.00172628	0.0016995	22	GGCCTGCGGCGCCTGCCAGGCGCGGGCCCAGCCGGCGAGG	GGGGGGGGGGCGGGGCCGGGGG	+
M9	THAP1_HUMAN.H11MO.0.C	-6	1.06091e-05	0.00815843	0.00535458	22	GGCCTGCGGCGCCTGCCAGGCGCGGGCCCAGCCGGCGAGG	CGCCGCCATCTTGGCTGCGGGC	+
M9	SP4_HUMAN.H11MO.0.A	-16	2.73481e-05	0.0210307	0.0103522	20	GGCCTGCGGCGCCTGCCAGGCGCGGGCCCAGCCGGCGAGG	GGGAAGGGGGCGGGGCCGGG	+
M9	ZN563_HUMAN.H11MO.0.C	-8	6.50563e-05	0.0500283	0.0133251	21	GGCCTGCGGCGCCTGCCAGGCGCGGGCCCAGCCGGCGAGG	GCAGCTGCCAGTGAGGATCCC	-
M9	KLF3_HUMAN.H11MO.0.B	-17	6.54899e-05	0.0503617	0.0133251	19	GGCCTGCGGCGCCTGCCAGGCGCGGGCCCAGCCGGCGAGG	GGGGAGGGGCGGGGCCGGG	+
M9	PATZ1_HUMAN.H11MO.0.C	-18	7.38521e-05	0.0567923	0.0133251	22	GGCCTGCGGCGCCTGCCAGGCGCGGGCCCAGCCGGCGAGG	GGGGAGGGGGCGGGGGGGGAGG	+
M9	KLF6_HUMAN.H11MO.0.A	-19	8.54602e-05	0.0657189	0.0133251	19	GGCCTGCGGCGCCTGCCAGGCGCGGGCCCAGCCGGCGAGG	GGAAGGGCGGGGCCGGGGG	+
M9	ZFX_HUMAN.H11MO.1.A	-21	8.80046e-05	0.0676755	0.0133251	17	GGCCTGCGGCGCCTGCCAGGCGCGGGCCCAGCCGGCGAGG	GGGGGCGGAGGCCGGGG	+
M9	TLX1_HUMAN.H11MO.0.D	-2	0.000289788	0.222847	0.0337523	17	GGCCTGCGGCGCCTGCCAGGCGCGGGCCCAGCCGGCGAGG	CCTTGGCAACTTGCCAG	-
M9	ZN341_HUMAN.H11MO.0.C	-10	0.000347185	0.266986	0.0375491	22	GGCCTGCGGCGCCTGCCAGGCGCGGGCCCAGCCGGCGAGG	GGGGGGGGGGGGAGGGAAGAGC	+
M9	VEZF1_HUMAN.H11MO.0.C	-18	0.000501533	0.385679	0.047462	22	GGCCTGCGGCGCCTGCCAGGCGCGGGCCCAGCCGGCGAGG	GGGGAGGGGGGAGGGGGAGGGG	+
M9	ZBT17_HUMAN.H11MO.0.A	-21	0.000739613	0.568763	0.0622155	19	GGCCTGCGGCGCCTGCCAGGCGCGGGCCCAGCCGGCGAGG	GAGGGTGGGGGAGGGGAAG	+
M9	ZN589_HUMAN.H11MO.0.D	-2	0.000834088	0.641414	0.0664698	16	GGCCTGCGGCGCCTGCCAGGCGCGGGCCCAGCCGGCGAGG	CCCACGGTTACTGCCG	+
M9	RXRA_HUMAN.H11MO.0.A	-12	0.00125439	0.964622	0.0904437	20	GGCCTGCGGCGCCTGCCAGGCGCGGGCCCAGCCGGCGAGG	GGGGGAGGCAGAGGTCAGAG	+
M9	MAZ_HUMAN.H11MO.0.A	-4	0.00144686	1.11264	0.0995797	22	GGCCTGCGGCGCCTGCCAGGCGCGGGCCCAGCCGGCGAGG	GGGGGAGGGGGGGGGGGGGGGG	+
M9	PROX1_HUMAN.H11MO.0.D	-1	0.00169068	1.30014	0.106664	17	GGCCTGCGGCGCCTGCCAGGCGCGGGCCCAGCCGGCGAGG	GGGTAAGGCGGGTTGGG	+
M9	PURA_HUMAN.H11MO.0.D	-14	0.00169068	1.30014	0.106664	17	GGCCTGCGGCGCCTGCCAGGCGCGGGCCCAGCCGGCGAGG	GGAAGGGGGGGGCAGGG	+
M9	IRX2_HUMAN.H11MO.0.D	-5	0.00535305	4.11649	0.311741	19	GGCCTGCGGCGCCTGCCAGGCGCGGGCCCAGCCGGCGAGG	ACATGGGTGGGCATGTTGG	+
M9	TFCP2_HUMAN.H11MO.0.D	3	0.00626778	4.81992	0.317718	13	GGCCTGCGGCGCCTGCCAGGCGCGGGCCCAGCCGGCGAGG	TCTGGCCAGTTCAGGC	-
M9	ZN554_HUMAN.H11MO.0.C	-5	0.00662822	5.0971	0.317718	20	GGCCTGCGGCGCCTGCCAGGCGCGGGCCCAGCCGGCGAGG	GCTGAGCCATGTGGGGTGCT	+
M9	MAFA_HUMAN.H11MO.0.D	0	0.00703224	5.40779	0.317718	21	GGCCTGCGGCGCCTGCCAGGCGCGGGCCCAGCCGGCGAGG	CGAAGGCTGCGGGGTCAGCAC	-
M9	WT1_HUMAN.H11MO.0.C	-17	0.00707639	5.44175	0.317718	20	GGCCTGCGGCGCCTGCCAGGCGCGGGCCCAGCCGGCGAGG	GGGCGGGGGAGGAGGGGGGG	+
M9	CLOCK_HUMAN.H11MO.0.C	-16	0.00713436	5.48632	0.317718	14	GGCCTGCGGCGCCTGCCAGGCGCGGGCCCAGCCGGCGAGG	CAGACACGTGAACA	+
M9	NR1H3_HUMAN.H11MO.0.B	-3	0.00803333	6.17763	0.345185	19	GGCCTGCGGCGCCTGCCAGGCGCGGGCCCAGCCGGCGAGG	CAGAGGTCACTGCAGGTCA	+
M9	EGR1_HUMAN.H11MO.0.A	-21	0.00820707	6.31124	0.345185	17	GGCCTGCGGCGCCTGCCAGGCGCGGGCCCAGCCGGCGAGG	GAGGGCGTGGGCGGGGG	+
M9	LYL1_HUMAN.H11MO.0.A	-5	0.00906898	6.97404	0.371127	14	GGCCTGCGGCGCCTGCCAGGCGCGGGCCCAGCCGGCGAGG	CCAGCTGTTTCCTG	+
M9	RFX5_HUMAN.H11MO.0.A	-4	0.0110905	8.52862	0.419816	20	GGCCTGCGGCGCCTGCCAGGCGCGGGCCCAGCCGGCGAGG	GTCAGCTGTTGCTAGGCAGA	+
M9	THA_HUMAN.H11MO.0.C	-7	0.0116516	8.9601	0.430298	17	GGCCTGCGGCGCCTGCCAGGCGCGGGCCCAGCCGGCGAGG	GGGTCACTTCAGGTCAG	+
M9	OSR2_HUMAN.H11MO.0.C	-3	0.0130126	10.0067	0.458206	16	GGCCTGCGGCGCCTGCCAGGCGCGGGCCCAGCCGGCGAGG	CAGCAGAAGCAGCAGC	-
M9	MXI1_HUMAN.H11MO.0.A	-8	0.0143565	11.0401	0.494039	15	GGCCTGCGGCGCCTGCCAGGCGCGGGCCCAGCCGGCGAGG	CCCGCCGCCACGTGC	-
M10	THAP1_HUMAN.H11MO.0.C	-8	0.00037158	0.285745	0.242609	22	AGGAATCTGGGCGCCAGCCCTGGACCGTGGGGCAGGGTCC	CGCCGCCATCTTGGCTGCGGGC	+
M10	PATZ1_HUMAN.H11MO.0.C	-5	0.000477562	0.367245	0.242609	22	AGGAATCTGGGCGCCAGCCCTGGACCGTGGGGCAGGGTCC	CCTCCCCCCCCGCCCCCTCCCC	-
M10	ZFX_HUMAN.H11MO.1.A	-7	0.000766101	0.589132	0.242609	17	AGGAATCTGGGCGCCAGCCCTGGACCGTGGGGCAGGGTCC	GGGGGCGGAGGCCGGGG	+
M10	IRX2_HUMAN.H11MO.0.D	-17	0.000798919	0.614369	0.242609	19	AGGAATCTGGGCGCCAGCCCTGGACCGTGGGGCAGGGTCC	ACATGGGTGGGCATGTTGG	+
M10	PTF1A_HUMAN.H11MO.0.B	-28	0.000990223	0.761481	0.242609	12	AGGAATCTGGGCGCCAGCCCTGGACCGTGGGGCAGGGTCC	GGGAAAGGGGGCAGCTGG	-
M10	ZN563_HUMAN.H11MO.0.C	0	0.0011656	0.896346	0.242609	21	AGGAATCTGGGCGCCAGCCCTGGACCGTGGGGCAGGGTCC	GGGATCCTCACTGGCAGCTGC	+
M10	TLX1_HUMAN.H11MO.0.D	-18	0.00160122	1.23134	0.242609	17	AGGAATCTGGGCGCCAGCCCTGGACCGTGGGGCAGGGTCC	CCTTGGCAACTTGCCAG	-
M10	PURA_HUMAN.H11MO.0.D	-20	0.00209269	1.60928	0.264228	17	AGGAATCTGGGCGCCAGCCCTGGACCGTGGGGCAGGGTCC	GGAAGGGGGGGGCAGGG	+
M10	NR1D1_HUMAN.H11MO.0.B	-20	0.00241373	1.85616	0.28132	19	AGGAATCTGGGCGCCAGCCCTGGACCGTGGGGCAGGGTCC	AGGGAAGTGGGTCAGAAGG	+
M10	RXRA_HUMAN.H11MO.0.A	-6	0.00261135	2.00813	0.282614	20	AGGAATCTGGGCGCCAGCCCTGGACCGTGGGGCAGGGTCC	CTCTGACCTCTGCCTCCCCC	-
M10	SPIC_HUMAN.H11MO.0.D	-23	0.00343079	2.63828	0.297524	13	AGGAATCTGGGCGCCAGCCCTGGACCGTGGGGCAGGGTCC	GAGGAAGGGGAGG	+
M10	PAX5_HUMAN.H11MO.0.A	-17	0.00349395	2.68685	0.297524	21	AGGAATCTGGGCGCCAGCCCTGGACCGTGGGGCAGGGTCC	GCCTGGGCAGCAGAGCGTGAC	+
M10	SP3_HUMAN.H11MO.0.B	-6	0.00357534	2.74943	0.297524	20	AGGAATCTGGGCGCCAGCCCTGGACCGTGGGGCAGGGTCC	CCCCGGCCCCGCCCCCCCCC	-
M10	NFIC_HUMAN.H11MO.0.A	-19	0.00383787	2.95132	0.297524	17	AGGAATCTGGGCGCCAGCCCTGGACCGTGGGGCAGGGTCC	CTTGGCAGGGAGCCAAG	-
M10	SP4_HUMAN.H11MO.0.A	-5	0.00386356	2.97108	0.297524	20	AGGAATCTGGGCGCCAGCCCTGGACCGTGGGGCAGGGTCC	CCCGGCCCCGCCCCCTTCCC	-
M10	NR1H3_HUMAN.H11MO.0.B	-3	0.00424346	3.26322	0.306166	19	AGGAATCTGGGCGCCAGCCCTGGACCGTGGGGCAGGGTCC	TGACCTGCAGTGACCTCTG	-
M10	OLIG2_HUMAN.H11MO.0.B	-13	0.00686435	5.27869	0.376729	18	AGGAATCTGGGCGCCAGCCCTGGACCGTGGGGCAGGGTCC	CCAGCTGTTTCCCTTCTG	+
M10	SRBP2_HUMAN.H11MO.0.B	-6	0.00742232	5.70777	0.376729	13	AGGAATCTGGGCGCCAGCCCTGGACCGTGGGGCAGGGTCC	CCTCACCCCACCC	-
M10	ZN341_HUMAN.H11MO.0.C	-17	0.00747839	5.75088	0.376729	22	AGGAATCTGGGCGCCAGCCCTGGACCGTGGGGCAGGGTCC	GGGGGGGGGGGGAGGGAAGAGC	+
M10	SP2_HUMAN.H11MO.0.A	-5	0.00747839	5.75088	0.376729	22	AGGAATCTGGGCGCCAGCCCTGGACCGTGGGGCAGGGTCC	CCCCCGGCCCCGCCCCCCCCCC	-
M10	REL_HUMAN.H11MO.0.B	-26	0.00773271	5.94645	0.376729	14	AGGAATCTGGGCGCCAGCCCTGGACCGTGGGGCAGGGTCC	TGAAGGGAAATTCCA	+
M10	MAFA_HUMAN.H11MO.0.D	-2	0.0078554	6.0408	0.376729	21	AGGAATCTGGGCGCCAGCCCTGGACCGTGGGGCAGGGTCC	GTGCTGACCCCGCAGCCTTCG	+
M10	Z324A_HUMAN.H11MO.0.C	-6	0.00811685	6.24186	0.376729	23	AGGAATCTGGGCGCCAGCCCTGGACCGTGGGGCAGGGTCC	TATCAAACCATCCTTTGCTGCCA	+
M10	RFX5_HUMAN.H11MO.0.A	-16	0.00820517	6.30977	0.376729	20	AGGAATCTGGGCGCCAGCCCTGGACCGTGGGGCAGGGTCC	GTCAGCTGTTGCTAGGCAGA	+
M10	KLF6_HUMAN.H11MO.0.A	-5	0.00849642	6.53375	0.378628	19	AGGAATCTGGGCGCCAGCCCTGGACCGTGGGGCAGGGTCC	CCCCCGGCCCCGCCCTTCC	-
M10	ZIC2_HUMAN.H11MO.0.D	-8	0.00918093	7.06014	0.392508	15	AGGAATCTGGGCGCCAGCCCTGGACCGTGGGGCAGGGTCC	GGCCCCCTGCTGTGA	+
M10	LYL1_HUMAN.H11MO.0.A	-13	0.00958504	7.37089	0.392508	14	AGGAATCTGGGCGCCAGCCCTGGACCGTGGGGCAGGGTCC	CCAGCTGTTTCCTG	+
M10	VEZF1_HUMAN.H11MO.0.C	-6	0.0098666	7.58741	0.393405	22	AGGAATCTGGGCGCCAGCCCTGGACCGTGGGGCAGGGTCC	CCCCTCCCCCTCCCCCCTCCCC	-
M10	NR1H4_HUMAN.H11MO.0.B	-23	0.0106267	8.17194	0.412848	17	AGGAATCTGGGCGCCAGCCCTGGACCGTGGGGCAGGGTCC	CCTCGGGGTCATTGACCCC	-
M10	THA_HUMAN.H11MO.0.C	-10	0.0119855	9.21684	0.442923	17	AGGAATCTGGGCGCCAGCCCTGGACCGTGGGGCAGGGTCC	GGGTCACTTCAGGTCAG	+
M10	MXI1_HUMAN.H11MO.0.A	-31	0.0128515	9.88281	0.452837	9	AGGAATCTGGGCGCCAGCCCTGGACCGTGGGGCAGGGTCC	CCCGCCGCCACGTGC	-
M11	GATA1_HUMAN.H11MO.0.A	8	0.000175395	0.134879	0.268469	11	GTCTGGGCCTGGCCGGCCGGCAGGGCCGCCGGTGCCCAGG	TCTTATCTGTCCCCGCCAG	-
M11	IRX2_HUMAN.H11MO.0.D	-6	0.000500395	0.384803	0.30522	19	GTCTGGGCCTGGCCGGCCGGCAGGGCCGCCGGTGCCCAGG	ACATGGGTGGGCATGTTGG	+
M11	RXRA_HUMAN.H11MO.0.A	-13	0.000832672	0.640325	0.30522	20	GTCTGGGCCTGGCCGGCCGGCAGGGCCGCCGGTGCCCAGG	GGGGGAGGCAGAGGTCAGAG	+
M11	ZN563_HUMAN.H11MO.0.C	-9	0.000855706	0.658038	0.30522	21	GTCTGGGCCTGGCCGGCCGGCAGGGCCGCCGGTGCCCAGG	GCAGCTGCCAGTGAGGATCCC	-
M11	GATA2_HUMAN.H11MO.0.A	8	0.000997026	0.766713	0.30522	11	GTCTGGGCCTGGCCGGCCGGCAGGGCCGCCGGTGCCCAGG	CCTTATCTCCACCCCCCAG	-
M11	TLX1_HUMAN.H11MO.0.D	-24	0.00175592	1.35031	0.383959	16	GTCTGGGCCTGGCCGGCCGGCAGGGCCGCCGGTGCCCAGG	CTGGCAAGTTGCCAAGG	+
M11	TAL1_HUMAN.H11MO.0.A	8	0.00389613	2.99612	0.487622	11	GTCTGGGCCTGGCCGGCCGGCAGGGCCGCCGGTGCCCAGG	CCTTATCTGCCCCCCCCAG	-
M11	THAP1_HUMAN.H11MO.0.C	-11	0.00474401	3.64814	0.487622	22	GTCTGGGCCTGGCCGGCCGGCAGGGCCGCCGGTGCCCAGG	GCCCGCAGCCAAGATGGCGGCG	-
M11	NR1D1_HUMAN.H11MO.0.B	-4	0.00477857	3.67472	0.487622	19	GTCTGGGCCTGGCCGGCCGGCAGGGCCGCCGGTGCCCAGG	AGGGAAGTGGGTCAGAAGG	+
M12	SP2_HUMAN.H11MO.0.A	-1	0.00043377	0.333569	0.230239	22	GGAGGCGGACGCTGCGCCGACCGACTCTGAGAGCCCGCGC	GGGGGGGGGGCGGGGCCGGGGG	+
M12	ZFX_HUMAN.H11MO.1.A	0	0.000544513	0.418731	0.230239	17	GGAGGCGGACGCTGCGCCGACCGACTCTGAGAGCCCGCGC	GGGGGCGGAGGCCGGGG	+
M12	THAP1_HUMAN.H11MO.0.C	-2	0.000548948	0.422141	0.230239	22	GGAGGCGGACGCTGCGCCGACCGACTCTGAGAGCCCGCGC	CGCCGCCATCTTGGCTGCGGGC	+
M12	PATZ1_HUMAN.H11MO.0.C	-1	0.000641149	0.493044	0.230239	22	GGAGGCGGACGCTGCGCCGACCGACTCTGAGAGCCCGCGC	GGGGAGGGGGCGGGGGGGGAGG	+
M12	IRX2_HUMAN.H11MO.0.D	-11	0.000774606	0.595672	0.230239	19	GGAGGCGGACGCTGCGCCGACCGACTCTGAGAGCCCGCGC	CCAACATGCCCACCCATGT	-
M12	PURA_HUMAN.H11MO.0.D	-9	0.00101598	0.781289	0.230239	17	GGAGGCGGACGCTGCGCCGACCGACTCTGAGAGCCCGCGC	CCCTGCCCCCCCCTTCC	-
M12	ZN563_HUMAN.H11MO.0.C	-20	0.00145739	1.12073	0.230239	20	GGAGGCGGACGCTGCGCCGACCGACTCTGAGAGCCCGCGC	GGGATCCTCACTGGCAGCTGC	+
M12	SP3_HUMAN.H11MO.0.B	-9	0.00154707	1.18969	0.230239	20	GGAGGCGGACGCTGCGCCGACCGACTCTGAGAGCCCGCGC	CCCCGGCCCCGCCCCCCCCC	-
M12	NR1D1_HUMAN.H11MO.0.B	-16	0.00220959	1.69918	0.257554	19	GGAGGCGGACGCTGCGCCGACCGACTCTGAGAGCCCGCGC	CCTTCTGACCCACTTCCCT	-
M12	SP4_HUMAN.H11MO.0.A	-1	0.00263659	2.02754	0.26971	20	GGAGGCGGACGCTGCGCCGACCGACTCTGAGAGCCCGCGC	GGGAAGGGGGCGGGGCCGGG	+
M12	MXI1_HUMAN.H11MO.0.A	3	0.00280986	2.16079	0.26971	12	GGAGGCGGACGCTGCGCCGACCGACTCTGAGAGCCCGCGC	GCACGTGGCGGCGGG	+
M12	NR1H4_HUMAN.H11MO.0.B	-4	0.0030093	2.31415	0.26971	19	GGAGGCGGACGCTGCGCCGACCGACTCTGAGAGCCCGCGC	GGGGTCAATGACCCCGAGG	+
M12	PROX1_HUMAN.H11MO.0.D	-17	0.00330003	2.53772	0.26971	17	GGAGGCGGACGCTGCGCCGACCGACTCTGAGAGCCCGCGC	CCCAACCCGCCTTACCC	-
M12	RARG_HUMAN.H11MO.0.B	-17	0.00372328	2.8632	0.26971	18	GGAGGCGGACGCTGCGCCGACCGACTCTGAGAGCCCGCGC	CCCAGGTCACTCTGACCT	-
M12	MAFA_HUMAN.H11MO.0.D	-5	0.00378328	2.90934	0.26971	21	GGAGGCGGACGCTGCGCCGACCGACTCTGAGAGCCCGCGC	CGAAGGCTGCGGGGTCAGCAC	-
M12	NR1H3_HUMAN.H11MO.0.B	-21	0.00407289	3.13206	0.26971	19	GGAGGCGGACGCTGCGCCGACCGACTCTGAGAGCCCGCGC	TGACCTGCAGTGACCTCTG	-
M12	RFX1_HUMAN.H11MO.0.B	-16	0.00427177	3.28499	0.26971	22	GGAGGCGGACGCTGCGCCGACCGACTCTGAGAGCCCGCGC	GCCCCGGTTGCCATGGCGACGG	+
M12	ZN341_HUMAN.H11MO.0.C	-3	0.00427177	3.28499	0.26971	22	GGAGGCGGACGCTGCGCCGACCGACTCTGAGAGCCCGCGC	GCTCTTCCCTCCCCCCCCCCCC	-
M12	MAZ_HUMAN.H11MO.0.A	3	0.00524222	4.03126	0.307194	19	GGAGGCGGACGCTGCGCCGACCGACTCTGAGAGCCCGCGC	GGGGGAGGGGGGGGGGGGGGGG	+
M12	EGR1_HUMAN.H11MO.0.A	-14	0.00532054	4.09149	0.307194	17	GGAGGCGGACGCTGCGCCGACCGACTCTGAGAGCCCGCGC	CCCCCGCCCACGCCCTC	-
M12	RXRA_HUMAN.H11MO.0.A	-9	0.00547364	4.20923	0.307194	20	GGAGGCGGACGCTGCGCCGACCGACTCTGAGAGCCCGCGC	CTCTGACCTCTGCCTCCCCC	-
M12	ZN263_HUMAN.H11MO.0.A	4	0.00676704	5.20385	0.344239	16	GGAGGCGGACGCTGCGCCGACCGACTCTGAGAGCCCGCGC	GGGAGGAGGGAGAGGAGGAG	+
M12	KLF6_HUMAN.H11MO.0.A	-11	0.00681523	5.24091	0.344239	19	GGAGGCGGACGCTGCGCCGACCGACTCTGAGAGCCCGCGC	CCCCCGGCCCCGCCCTTCC	-
M12	RFX5_HUMAN.H11MO.0.A	-15	0.00833931	6.41293	0.407632	20	GGAGGCGGACGCTGCGCCGACCGACTCTGAGAGCCCGCGC	GTCAGCTGTTGCTAGGCAGA	+
M12	TAF1_HUMAN.H11MO.0.A	2	0.00958932	7.37419	0.454086	14	GGAGGCGGACGCTGCGCCGACCGACTCTGAGAGCCCGCGC	AAGATGGCGGCGGCGG	+
M12	HESX1_HUMAN.H11MO.0.D	-23	0.0103608	7.96742	0.456212	16	GGAGGCGGACGCTGCGCCGACCGACTCTGAGAGCCCGCGC	AGGCCACGTGCCGGAT	-
M12	TLX1_HUMAN.H11MO.0.D	-20	0.0122575	9.42598	0.481924	17	GGAGGCGGACGCTGCGCCGACCGACTCTGAGAGCCCGCGC	CCTTGGCAACTTGCCAG	-
M12	VEZF1_HUMAN.H11MO.0.C	-8	0.0123184	9.47285	0.481924	22	GGAGGCGGACGCTGCGCCGACCGACTCTGAGAGCCCGCGC	CCCCTCCCCCTCCCCCCTCCCC	-
M12	ZN350_HUMAN.H11MO.1.D	-15	0.0124034	9.53825	0.481924	24	GGAGGCGGACGCTGCGCCGACCGACTCTGAGAGCCCGCGC	GGGCAACAAATCCCTGCGCCCCGT	-
M13	IRX2_HUMAN.H11MO.0.D	-12	0.00081905	0.629849	0.453192	19	ACCCGGAGAGAGACTCCCCGACGGTGCCCGCAGTACGTCG	CCAACATGCCCACCCATGT	-
M13	LYL1_HUMAN.H11MO.0.A	-2	0.00109251	0.840137	0.453192	14	ACCCGGAGAGAGACTCCCCGACGGTGCCCGCAGTACGTCG	CAGGAAACAGCTGG	-
M13	KLF6_HUMAN.H11MO.0.A	-9	0.00121741	0.93619	0.453192	19	ACCCGGAGAGAGACTCCCCGACGGTGCCCGCAGTACGTCG	CCCCCGGCCCCGCCCTTCC	-
M13	SP3_HUMAN.H11MO.0.B	-9	0.00150639	1.15841	0.453192	20	ACCCGGAGAGAGACTCCCCGACGGTGCCCGCAGTACGTCG	CCCCGGCCCCGCCCCCCCCC	-
M13	ZFX_HUMAN.H11MO.1.A	-16	0.00176408	1.35658	0.453192	17	ACCCGGAGAGAGACTCCCCGACGGTGCCCGCAGTACGTCG	GGGGGCGGAGGCCGGGG	+
M13	ZN563_HUMAN.H11MO.0.C	-7	0.00223461	1.71842	0.453192	21	ACCCGGAGAGAGACTCCCCGACGGTGCCCGCAGTACGTCG	GGGATCCTCACTGGCAGCTGC	+
M13	SP2_HUMAN.H11MO.0.A	-9	0.00241264	1.85532	0.453192	22	ACCCGGAGAGAGACTCCCCGACGGTGCCCGCAGTACGTCG	CCCCCGGCCCCGCCCCCCCCCC	-
M13	THAP1_HUMAN.H11MO.0.C	-13	0.00317058	2.43817	0.453192	22	ACCCGGAGAGAGACTCCCCGACGGTGCCCGCAGTACGTCG	CGCCGCCATCTTGGCTGCGGGC	+
M13	ZN341_HUMAN.H11MO.0.C	-25	0.00414646	3.18863	0.453192	15	ACCCGGAGAGAGACTCCCCGACGGTGCCCGCAGTACGTCG	GGGGGGGGGGGGAGGGAAGAGC	+
M13	RXRA_HUMAN.H11MO.0.A	-3	0.00415777	3.19732	0.453192	20	ACCCGGAGAGAGACTCCCCGACGGTGCCCGCAGTACGTCG	CTCTGACCTCTGCCTCCCCC	-
M13	NR1D1_HUMAN.H11MO.0.B	-11	0.00436461	3.35638	0.453192	19	ACCCGGAGAGAGACTCCCCGACGGTGCCCGCAGTACGTCG	CCTTCTGACCCACTTCCCT	-
M13	PROX1_HUMAN.H11MO.0.D	-12	0.00493215	3.79282	0.453192	17	ACCCGGAGAGAGACTCCCCGACGGTGCCCGCAGTACGTCG	CCCAACCCGCCTTACCC	-
M13	ZBT17_HUMAN.H11MO.0.A	-12	0.00503663	3.87317	0.453192	19	ACCCGGAGAGAGACTCCCCGACGGTGCCCGCAGTACGTCG	CTTCCCCTCCCCCACCCTC	-
M13	GATA1_HUMAN.H11MO.0.A	-15	0.00580371	4.46306	0.467244	19	ACCCGGAGAGAGACTCCCCGACGGTGCCCGCAGTACGTCG	TCTTATCTGTCCCCGCCAG	-
M13	PATZ1_HUMAN.H11MO.0.C	-8	0.00655546	5.04115	0.490639	22	ACCCGGAGAGAGACTCCCCGACGGTGCCCGCAGTACGTCG	CCTCCCCCCCCGCCCCCTCCCC	-
M13	Z324A_HUMAN.H11MO.0.C	-14	0.00718547	5.52563	0.499602	23	ACCCGGAGAGAGACTCCCCGACGGTGCCCGCAGTACGTCG	TATCAAACCATCCTTTGCTGCCA	+
M16	SP3_HUMAN.H11MO.0.B	-19	1.86753e-06	0.00143613	0.00174648	20	GTCAAGGCTCTGGTGACGGAGGACGGCGCGGTGGGGGCGG	GGGGGGGGGCGGGGCCGGGG	+
M16	PATZ1_HUMAN.H11MO.0.C	-18	2.43628e-06	0.0018735	0.00174648	22	GTCAAGGCTCTGGTGACGGAGGACGGCGCGGTGGGGGCGG	GGGGAGGGGGCGGGGGGGGAGG	+
M16	SP2_HUMAN.H11MO.0.A	-18	3.49296e-06	0.00268608	0.00174648	22	GTCAAGGCTCTGGTGACGGAGGACGGCGCGGTGGGGGCGG	GGGGGGGGGGCGGGGCCGGGGG	+
M16	VEZF1_HUMAN.H11MO.0.C	-17	2.50899e-05	0.0192941	0.00940871	22	GTCAAGGCTCTGGTGACGGAGGACGGCGCGGTGGGGGCGG	GGGGAGGGGGGAGGGGGAGGGG	+
M16	KLF3_HUMAN.H11MO.0.B	-22	6.02563e-05	0.0463371	0.0152567	18	GTCAAGGCTCTGGTGACGGAGGACGGCGCGGTGGGGGCGG	GGGGAGGGGCGGGGCCGGG	+
M16	SP4_HUMAN.H11MO.0.A	-16	6.67087e-05	0.051299	0.0152567	20	GTCAAGGCTCTGGTGACGGAGGACGGCGCGGTGGGGGCGG	GGGAAGGGGGCGGGGCCGGG	+
M16	MAZ_HUMAN.H11MO.0.A	-14	7.11978e-05	0.0547511	0.0152567	22	GTCAAGGCTCTGGTGACGGAGGACGGCGCGGTGGGGGCGG	GGGGGAGGGGGGGGGGGGGGGG	+
M16	ZFX_HUMAN.H11MO.1.A	-11	0.000119178	0.0916481	0.0223459	17	GTCAAGGCTCTGGTGACGGAGGACGGCGCGGTGGGGGCGG	GGGGGCGGAGGCCGGGG	+
M16	ZN341_HUMAN.H11MO.0.C	-21	0.000153633	0.118144	0.0231701	19	GTCAAGGCTCTGGTGACGGAGGACGGCGCGGTGGGGGCGG	GGGGGGGGGGGGAGGGAAGAGC	+
M16	PURA_HUMAN.H11MO.0.D	-25	0.000154468	0.118786	0.0231701	15	GTCAAGGCTCTGGTGACGGAGGACGGCGCGGTGGGGGCGG	GGAAGGGGGGGGCAGGG	+
M16	THAP1_HUMAN.H11MO.0.C	-17	0.000207341	0.159445	0.0281137	22	GTCAAGGCTCTGGTGACGGAGGACGGCGCGGTGGGGGCGG	GCCCGCAGCCAAGATGGCGGCG	-
M16	KLF6_HUMAN.H11MO.0.A	-24	0.00022491	0.172956	0.0281137	16	GTCAAGGCTCTGGTGACGGAGGACGGCGCGGTGGGGGCGG	GGAAGGGCGGGGCCGGGGG	+
M16	PROX1_HUMAN.H11MO.0.D	-18	0.000421131	0.32385	0.048592	17	GTCAAGGCTCTGGTGACGGAGGACGGCGCGGTGGGGGCGG	GGGTAAGGCGGGTTGGG	+
M16	SRBP2_HUMAN.H11MO.0.B	-23	0.000570702	0.43887	0.0611467	13	GTCAAGGCTCTGGTGACGGAGGACGGCGCGGTGGGGGCGG	GGGTGGGGTGAGG	+
M16	WT1_HUMAN.H11MO.0.C	-19	0.000638641	0.491115	0.0622871	20	GTCAAGGCTCTGGTGACGGAGGACGGCGCGGTGGGGGCGG	GGGCGGGGGAGGAGGGGGGG	+
M16	TBX15_HUMAN.H11MO.0.D	-18	0.000664396	0.51092	0.0622871	19	GTCAAGGCTCTGGTGACGGAGGACGGCGCGGTGGGGGCGG	GGGGGGGGGGGGGTGGGGG	+
M16	ZN350_HUMAN.H11MO.1.D	-15	0.000740594	0.569517	0.0626911	24	GTCAAGGCTCTGGTGACGGAGGACGGCGCGGTGGGGGCGG	ACGGGGCGCAGGGATTTGTTGCCC	+
M16	PAX5_HUMAN.H11MO.0.A	-21	0.000752293	0.578513	0.0626911	19	GTCAAGGCTCTGGTGACGGAGGACGGCGCGGTGGGGGCGG	GCCTGGGCAGCAGAGCGTGAC	+
M16	KLF16_HUMAN.H11MO.0.D	-21	0.000895162	0.68838	0.0676395	19	GTCAAGGCTCTGGTGACGGAGGACGGCGCGGTGGGGGCGG	GGGGGCGGGGGGGGGGGGG	+
M16	RXRA_HUMAN.H11MO.0.A	-8	0.000918898	0.706633	0.0676395	20	GTCAAGGCTCTGGTGACGGAGGACGGCGCGGTGGGGGCGG	GGGGGAGGCAGAGGTCAGAG	+
M16	ZN263_HUMAN.H11MO.0.A	-16	0.000987396	0.759308	0.0676395	20	GTCAAGGCTCTGGTGACGGAGGACGGCGCGGTGGGGGCGG	GGGAGGAGGGAGAGGAGGAG	+
M16	EGR1_HUMAN.H11MO.0.A	-20	0.00100819	0.775299	0.0676395	17	GTCAAGGCTCTGGTGACGGAGGACGGCGCGGTGGGGGCGG	GAGGGCGTGGGCGGGGG	+
M16	ZBT17_HUMAN.H11MO.0.A	-20	0.00103714	0.79756	0.0676395	19	GTCAAGGCTCTGGTGACGGAGGACGGCGCGGTGGGGGCGG	GAGGGTGGGGGAGGGGAAG	+
M16	NR1H4_HUMAN.H11MO.0.B	-23	0.00129047	0.992368	0.0774279	17	GTCAAGGCTCTGGTGACGGAGGACGGCGCGGTGGGGGCGG	GGGGTCAATGACCCCGAGG	+
M16	IRX2_HUMAN.H11MO.0.D	-21	0.0014906	1.14627	0.0858613	19	GTCAAGGCTCTGGTGACGGAGGACGGCGCGGTGGGGGCGG	ACATGGGTGGGCATGTTGG	+
M16	EGR2_HUMAN.H11MO.0.A	-18	0.0015527	1.19403	0.0858613	18	GTCAAGGCTCTGGTGACGGAGGACGGCGCGGTGGGGGCGG	GGGGGGGTGTGGGAGGGG	+
M16	ZN467_HUMAN.H11MO.0.C	-15	0.00160274	1.23251	0.0858613	22	GTCAAGGCTCTGGTGACGGAGGACGGCGCGGTGGGGGCGG	GGGGAGGGGAGGGGGGGGGGGG	+
M16	MAFA_HUMAN.H11MO.0.D	-17	0.00212202	1.63183	0.10976	21	GTCAAGGCTCTGGTGACGGAGGACGGCGCGGTGGGGGCGG	CGAAGGCTGCGGGGTCAGCAC	-
M16	NR1D1_HUMAN.H11MO.0.B	-24	0.00301063	2.31517	0.150531	16	GTCAAGGCTCTGGTGACGGAGGACGGCGCGGTGGGGGCGG	AGGGAAGTGGGTCAGAAGG	+
M16	TAF1_HUMAN.H11MO.0.A	-18	0.00343897	2.64457	0.162791	16	GTCAAGGCTCTGGTGACGGAGGACGGCGCGGTGGGGGCGG	AAGATGGCGGCGGCGG	+
M16	MXI1_HUMAN.H11MO.0.A	-25	0.00347288	2.67064	0.162791	15	GTCAAGGCTCTGGTGACGGAGGACGGCGCGGTGGGGGCGG	GCACGTGGCGGCGGG	+
M16	VDR_HUMAN.H11MO.0.A	-23	0.00370193	2.84679	0.16529	16	GTCAAGGCTCTGGTGACGGAGGACGGCGCGGTGGGGGCGG	GGGGTCAGTGGGTTCA	+
M16	AP2A_HUMAN.H11MO.0.A	-25	0.00374658	2.88112	0.16529	15	GTCAAGGCTCTGGTGACGGAGGACGGCGCGGTGGGGGCGG	ATGCCCTGAGGCCAT	+
M16	LYL1_HUMAN.H11MO.0.A	-23	0.00429883	3.3058	0.184235	14	GTCAAGGCTCTGGTGACGGAGGACGGCGCGGTGGGGGCGG	CAGGAAACAGCTGG	-
M16	OLIG2_HUMAN.H11MO.0.B	-19	0.00451113	3.46906	0.187964	18	GTCAAGGCTCTGGTGACGGAGGACGGCGCGGTGGGGGCGG	CAGAAGGGAAACAGCTGG	-
M16	Z324A_HUMAN.H11MO.0.C	-15	0.0052062	4.00357	0.211062	23	GTCAAGGCTCTGGTGACGGAGGACGGCGCGGTGGGGGCGG	TGGCAGCAAAGGATGGTTTGATA	-
M16	TBX21_HUMAN.H11MO.0.A	-24	0.00566942	4.35979	0.223793	13	GTCAAGGCTCTGGTGACGGAGGACGGCGCGGTGGGGGCGG	GTGGAGGTGTGAA	+
M16	ZN563_HUMAN.H11MO.0.C	-20	0.00600428	4.61729	0.230934	20	GTCAAGGCTCTGGTGACGGAGGACGGCGCGGTGGGGGCGG	GCAGCTGCCAGTGAGGATCCC	-
M16	SMAD3_HUMAN.H11MO.0.B	-9	0.0062538	4.80917	0.234517	12	GTCAAGGCTCTGGTGACGGAGGACGGCGCGGTGGGGGCGG	CAGGTGACAGAG	-
M16	TFCP2_HUMAN.H11MO.0.D	-1	0.00707368	5.43966	0.256646	16	GTCAAGGCTCTGGTGACGGAGGACGGCGCGGTGGGGGCGG	TCTGGCCAGTTCAGGC	-
M16	ZN667_HUMAN.H11MO.0.C	-22	0.0071861	5.52611	0.256646	18	GTCAAGGCTCTGGTGACGGAGGACGGCGCGGTGGGGGCGG	GCTGAGCTTTTAAGGCCAC	-
M16	PTF1A_HUMAN.H11MO.0.B	-16	0.00827365	6.36244	0.288616	18	GTCAAGGCTCTGGTGACGGAGGACGGCGCGGTGGGGGCGG	GGGAAAGGGGGCAGCTGG	-
M16	PAX2_HUMAN.H11MO.0.D	-4	0.00883692	6.79559	0.292132	18	GTCAAGGCTCTGGTGACGGAGGACGGCGCGGTGGGGGCGG	TGTCACGCATGACTGAAC	-
M16	SPIC_HUMAN.H11MO.0.D	-24	0.0090386	6.95068	0.292132	13	GTCAAGGCTCTGGTGACGGAGGACGGCGCGGTGGGGGCGG	GAGGAAGGGGAGG	+
M16	AP2C_HUMAN.H11MO.0.A	-25	0.00915347	7.03902	0.292132	14	GTCAAGGCTCTGGTGACGGAGGACGGCGCGGTGGGGGCGG	ATGCCCTGAGGCCA	+
M16	BHE41_HUMAN.H11MO.0.D	-20	0.00962548	7.40199	0.300796	20	GTCAAGGCTCTGGTGACGGAGGACGGCGCGGTGGGGGCGG	ACCGGGTCACGTGCAGAAGG	+
M16	EGR2_HUMAN.H11MO.1.A	-21	0.010015	7.7015	0.30658	16	GTCAAGGCTCTGGTGACGGAGGACGGCGCGGTGGGGGCGG	GGGGCGTGGGCGGGGG	+
M16	RFX1_HUMAN.H11MO.0.B	-18	0.0106005	8.15178	0.318015	22	GTCAAGGCTCTGGTGACGGAGGACGGCGCGGTGGGGGCGG	GCCCCGGTTGCCATGGCGACGG	+
M16	KLF15_HUMAN.H11MO.0.A	-22	0.0112495	8.65089	0.324957	18	GTCAAGGCTCTGGTGACGGAGGACGGCGCGGTGGGGGCGG	GGGGAGGAGCAGGGGGGGG	+
M16	RARG_HUMAN.H11MO.0.B	-1	0.0114654	8.81692	0.324957	18	GTCAAGGCTCTGGTGACGGAGGACGGCGCGGTGGGGGCGG	CCCAGGTCACTCTGACCT	-
M16	SP4_HUMAN.H11MO.1.A	-23	0.0114818	8.82951	0.324957	16	GTCAAGGCTCTGGTGACGGAGGACGGCGCGGTGGGGGCGG	GGAGGGGGCGGGGCCG	+
M16	ZN394_HUMAN.H11MO.0.C	-1	0.0130965	10.0712	0.363792	20	GTCAAGGCTCTGGTGACGGAGGACGGCGCGGTGGGGGCGG	AGAATGGAATAGAATGGAAT	+
M16	BRAC_HUMAN.H11MO.0.A	-19	0.0139169	10.7021	0.376566	20	GTCAAGGCTCTGGTGACGGAGGACGGCGCGGTGGGGGCGG	TTAGCAGGGAGGTGTGAAAT	+
M16	ZN589_HUMAN.H11MO.0.D	-2	0.0140585	10.811	0.376566	16	GTCAAGGCTCTGGTGACGGAGGACGGCGCGGTGGGGGCGG	CCCACGGTTACTGCCG	+
M16	MYBA_HUMAN.H11MO.0.D	-23	0.0169298	13.019	0.423246	15	GTCAAGGCTCTGGTGACGGAGGACGGCGCGGTGGGGGCGG	AGTGGCAGTTGGAGA	+
M16	ZN563_HUMAN.H11MO.1.C	-28	0.0174266	13.401	0.423773	12	GTCAAGGCTCTGGTGACGGAGGACGGCGCGGTGGGGGCGG	CTGTGCTGCCTG	-
M16	RARG_HUMAN.H11MO.2.D	-20	0.0176964	13.6086	0.423773	20	GTCAAGGCTCTGGTGACGGAGGACGGCGCGGTGGGGGCGG	GGGGGTCACCCAGAGGTCAC	+
M16	ZN148_HUMAN.H11MO.0.D	-21	0.0181177	13.9325	0.423773	15	GTCAAGGCTCTGGTGACGGAGGACGGCGCGGTGGGGGCGG	GGGGTGGGGGAGGGG	+
M16	KLF1_HUMAN.H11MO.0.A	-27	0.0187444	14.4144	0.423773	13	GTCAAGGCTCTGGTGACGGAGGACGGCGCGGTGGGGGCGG	GGGGCGGGGCCGGG	+
M16	ARNT2_HUMAN.H11MO.0.D	-26	0.0187952	14.4535	0.423773	12	GTCAAGGCTCTGGTGACGGAGGACGGCGCGGTGGGGGCGG	GGCGTGGGAGGC	+
M16	SP1_HUMAN.H11MO.0.A	-17	0.0189285	14.556	0.423773	22	GTCAAGGCTCTGGTGACGGAGGACGGCGCGGTGGGGGCGG	GGGGGGCGGGGCCGGGGGGGGG	+
M16	ZN335_HUMAN.H11MO.0.A	-11	0.0189285	14.556	0.423773	22	GTCAAGGCTCTGGTGACGGAGGACGGCGCGGTGGGGGCGG	TCAGGCAGCGCCGAGGACAGCC	-
M16	THA_HUMAN.H11MO.0.C	-23	0.019397	14.9163	0.427876	17	GTCAAGGCTCTGGTGACGGAGGACGGCGCGGTGGGGGCGG	GGGTCACTTCAGGTCAG	+
M16	TAL1_HUMAN.H11MO.0.A	-30	0.0208193	16.01	0.452594	10	GTCAAGGCTCTGGTGACGGAGGACGGCGCGGTGGGGGCGG	CTGGGGGGGGCAGATAAGG	+
M18	IRX2_HUMAN.H11MO.0.D	-2	0.000369148	0.283875	0.360542	19	CCAGCGGGGGAGTCGCCGGCCCGACCGGGGAGCGTGCCGG	ACATGGGTGGGCATGTTGG	+
M19	THAP1_HUMAN.H11MO.0.C	-10	0.000783062	0.602175	0.336119	22	AGGCAGCTCTGACCGGGGCAGCGGTGGCGTCGCCGCGGCG	GCCCGCAGCCAAGATGGCGGCG	-
M19	TLX1_HUMAN.H11MO.0.D	-6	0.000841513	0.647124	0.336119	17	AGGCAGCTCTGACCGGGGCAGCGGTGGCGTCGCCGCGGCG	CTGGCAAGTTGCCAAGG	+
M19	ZN563_HUMAN.H11MO.0.C	-11	0.000855407	0.657808	0.336119	21	AGGCAGCTCTGACCGGGGCAGCGGTGGCGTCGCCGCGGCG	GCAGCTGCCAGTGAGGATCCC	-
M19	IRX2_HUMAN.H11MO.0.D	-7	0.00144751	1.11314	0.336119	19	AGGCAGCTCTGACCGGGGCAGCGGTGGCGTCGCCGCGGCG	ACATGGGTGGGCATGTTGG	+
M19	ZFX_HUMAN.H11MO.1.A	-1	0.00205288	1.57866	0.336119	17	AGGCAGCTCTGACCGGGGCAGCGGTGGCGTCGCCGCGGCG	GGGGGCGGAGGCCGGGG	+
M19	ZN589_HUMAN.H11MO.0.D	-12	0.00271782	2.09	0.336119	16	AGGCAGCTCTGACCGGGGCAGCGGTGGCGTCGCCGCGGCG	CGGCAGTAACCGTGGG	-
M19	SP3_HUMAN.H11MO.0.B	-9	0.00274189	2.10851	0.336119	20	AGGCAGCTCTGACCGGGGCAGCGGTGGCGTCGCCGCGGCG	GGGGGGGGGCGGGGCCGGGG	+
M19	GATA1_HUMAN.H11MO.0.A	-29	0.00324013	2.49166	0.336119	11	AGGCAGCTCTGACCGGGGCAGCGGTGGCGTCGCCGCGGCG	CTGGCGGGGACAGATAAGA	+
M19	PROX1_HUMAN.H11MO.0.D	-10	0.00326859	2.51355	0.336119	17	AGGCAGCTCTGACCGGGGCAGCGGTGGCGTCGCCGCGGCG	GGGTAAGGCGGGTTGGG	+
M19	RXRA_HUMAN.H11MO.0.A	-3	0.00337727	2.59712	0.336119	20	AGGCAGCTCTGACCGGGGCAGCGGTGGCGTCGCCGCGGCG	GGGGGAGGCAGAGGTCAGAG	+
M19	NR1D1_HUMAN.H11MO.0.B	-6	0.00373444	2.87179	0.336119	19	AGGCAGCTCTGACCGGGGCAGCGGTGGCGTCGCCGCGGCG	AGGGAAGTGGGTCAGAAGG	+
M19	SP2_HUMAN.H11MO.0.A	-14	0.00374289	2.87828	0.336119	22	AGGCAGCTCTGACCGGGGCAGCGGTGGCGTCGCCGCGGCG	GGGGGGGGGGCGGGGCCGGGGG	+
M19	LYL1_HUMAN.H11MO.0.A	-2	0.00465392	3.57886	0.373938	14	AGGCAGCTCTGACCGGGGCAGCGGTGGCGTCGCCGCGGCG	CCAGCTGTTTCCTG	+
M19	THA_HUMAN.H11MO.0.C	-4	0.00552089	4.24556	0.421419	17	AGGCAGCTCTGACCGGGGCAGCGGTGGCGTCGCCGCGGCG	GGGTCACTTCAGGTCAG	+
M19	MAFA_HUMAN.H11MO.0.D	-12	0.00586175	4.50769	0.426131	21	AGGCAGCTCTGACCGGGGCAGCGGTGGCGTCGCCGCGGCG	CGAAGGCTGCGGGGTCAGCAC	-
M19	PATZ1_HUMAN.H11MO.0.C	-8	0.00705544	5.42564	0.448795	22	AGGCAGCTCTGACCGGGGCAGCGGTGGCGTCGCCGCGGCG	GGGGAGGGGGCGGGGGGGGAGG	+
M19	KLF6_HUMAN.H11MO.0.A	-17	0.00795819	6.11985	0.48597	19	AGGCAGCTCTGACCGGGGCAGCGGTGGCGTCGCCGCGGCG	GGAAGGGCGGGGCCGGGGG	+
M19	SPIC_HUMAN.H11MO.0.D	-14	0.00845928	6.50518	0.495715	13	AGGCAGCTCTGACCGGGGCAGCGGTGGCGTCGCCGCGGCG	GAGGAAGGGGAGG	+
M19	RARG_HUMAN.H11MO.0.B	5	0.00888041	6.82904	0.495715	13	AGGCAGCTCTGACCGGGGCAGCGGTGGCGTCGCCGCGGCG	AGGTCAGAGTGACCTGGG	+
M19	KLF3_HUMAN.H11MO.0.B	-15	0.00909191	6.99168	0.495715	19	AGGCAGCTCTGACCGGGGCAGCGGTGGCGTCGCCGCGGCG	GGGGAGGGGCGGGGCCGGG	+
M20	ZN281_HUMAN.H11MO.0.A	-24	0.000255892	0.196781	0.207457	15	AGGCTGCCGAGGCGCCCGGGGTCTTGGCGGGGGTCGGGGG	GGGTGGGGGAGGGGA	+
M20	SP1_HUMAN.H11MO.0.A	-16	0.000274104	0.210786	0.207457	22	AGGCTGCCGAGGCGCCCGGGGTCTTGGCGGGGGTCGGGGG	GGGGGGCGGGGCCGGGGGGGGG	+
M20	ZF64A_HUMAN.H11MO.0.D	-10	0.000865992	0.665948	0.304705	16	AGGCTGCCGAGGCGCCCGGGGTCTTGGCGGGGGTCGGGGG	GGGGCCCGGGAACCTG	+
M20	EGR4_HUMAN.H11MO.0.D	-28	0.000955452	0.734743	0.304705	11	AGGCTGCCGAGGCGCCCGGGGTCTTGGCGGGGGTCGGGGG	GGCGGCAGGGC	+
M20	ZN148_HUMAN.H11MO.0.D	-23	0.00100649	0.773987	0.304705	15	AGGCTGCCGAGGCGCCCGGGGTCTTGGCGGGGGTCGGGGG	GGGGTGGGGGAGGGG	+
M20	SP2_HUMAN.H11MO.0.A	-17	0.00157553	1.21159	0.309164	22	AGGCTGCCGAGGCGCCCGGGGTCTTGGCGGGGGTCGGGGG	GGGGGGGGGGCGGGGCCGGGGG	+
M20	GLIS1_HUMAN.H11MO.0.D	-23	0.00170068	1.30782	0.309164	13	AGGCTGCCGAGGCGCCCGGGGTCTTGGCGGGGGTCGGGGG	TCGTGGGGGGTCT	+
M20	MECP2_HUMAN.H11MO.0.C	-14	0.00187625	1.44284	0.309164	7	AGGCTGCCGAGGCGCCCGGGGTCTTGGCGGGGGTCGGGGG	CCCGGAG	+
M20	SP2_HUMAN.H11MO.1.B	-28	0.00200276	1.54012	0.309164	12	AGGCTGCCGAGGCGCCCGGGGTCTTGGCGGGGGTCGGGGG	AGGGGGCGGGGC	+
M20	GLIS2_HUMAN.H11MO.0.D	-22	0.00214074	1.64623	0.309164	14	AGGCTGCCGAGGCGCCCGGGGTCTTGGCGGGGGTCGGGGG	CTTCGCGGGGGGTC	+
M20	SP1_HUMAN.H11MO.1.A	-28	0.00236828	1.8212	0.309164	12	AGGCTGCCGAGGCGCCCGGGGTCTTGGCGGGGGTCGGGGG	GGGGGGCGGGGCCG	+
M20	KLF12_HUMAN.H11MO.0.C	-29	0.00274108	2.10789	0.309164	11	AGGCTGCCGAGGCGCCCGGGGTCTTGGCGGGGGTCGGGGG	AGGGGCGGGGC	+
M20	MAZ_HUMAN.H11MO.1.A	-29	0.00290083	2.23074	0.309164	11	AGGCTGCCGAGGCGCCCGGGGTCTTGGCGGGGGTCGGGGG	GAGGGAGGGGG	+
M20	ZN740_HUMAN.H11MO.0.D	-23	0.00304096	2.3385	0.309164	14	AGGCTGCCGAGGCGCCCGGGGTCTTGGCGGGGGTCGGGGG	GGGGGGGGGGTGGG	+
M20	KLF16_HUMAN.H11MO.0.D	-22	0.00306365	2.35594	0.309164	18	AGGCTGCCGAGGCGCCCGGGGTCTTGGCGGGGGTCGGGGG	GGGGGCGGGGGGGGGGGGG	+
M20	AP2B_HUMAN.H11MO.0.B	-13	0.00370174	2.84664	0.350209	10	AGGCTGCCGAGGCGCCCGGGGTCTTGGCGGGGGTCGGGGG	GCCCGGGGGC	+
M20	TBX1_HUMAN.H11MO.0.D	-20	0.0045737	3.51718	0.40725	20	AGGCTGCCGAGGCGCCCGGGGTCTTGGCGGGGGTCGGGGG	GGGTGGGCAGGGGTGGGCGG	+
M20	ZBT7A_HUMAN.H11MO.0.A	-28	0.00490416	3.7713	0.412414	9	AGGCTGCCGAGGCGCCCGGGGTCTTGGCGGGGGTCGGGGG	GGGGGTCTC	+
M20	PATZ1_HUMAN.H11MO.0.C	-17	0.00602765	4.63527	0.421813	22	AGGCTGCCGAGGCGCCCGGGGTCTTGGCGGGGGTCGGGGG	GGGGAGGGGGCGGGGGGGGAGG	+
M20	KLF3_HUMAN.H11MO.0.B	-18	0.00621951	4.7828	0.421813	19	AGGCTGCCGAGGCGCCCGGGGTCTTGGCGGGGGTCGGGGG	GGGGAGGGGCGGGGCCGGG	+
M20	KLF15_HUMAN.H11MO.0.A	-23	0.00621951	4.7828	0.421813	17	AGGCTGCCGAGGCGCCCGGGGTCTTGGCGGGGGTCGGGGG	GGGGAGGAGCAGGGGGGGG	+
M20	TBX15_HUMAN.H11MO.0.D	-24	0.00621951	4.7828	0.421813	16	AGGCTGCCGAGGCGCCCGGGGTCTTGGCGGGGGTCGGGGG	GGGGGGGGGGGGGTGGGGG	+
M20	NFIA_HUMAN.H11MO.1.D	-22	0.00640924	4.92871	0.421813	7	AGGCTGCCGAGGCGCCCGGGGTCTTGGCGGGGGTCGGGGG	CTTGGCA	+
M20	ZN219_HUMAN.H11MO.0.D	-26	0.00715594	5.50292	0.434951	12	AGGCTGCCGAGGCGCCCGGGGTCTTGGCGGGGGTCGGGGG	GAGGGGGGCGGA	+
M20	HIC1_HUMAN.H11MO.0.C	0	0.00747089	5.74512	0.434951	9	AGGCTGCCGAGGCGCCCGGGGTCTTGGCGGGGGTCGGGGG	GGGTTGCCC	+
M20	NFIC_HUMAN.H11MO.1.A	-21	0.00747089	5.74512	0.434951	9	AGGCTGCCGAGGCGCCCGGGGTCTTGGCGGGGGTCGGGGG	TCTTGGCAG	+
M20	KLF14_HUMAN.H11MO.0.D	-27	0.00823978	6.33639	0.449127	13	AGGCTGCCGAGGCGCCCGGGGTCTTGGCGGGGGTCGGGGG	AGGGGGGCGTGGC	+
M20	SP3_HUMAN.H11MO.0.B	-18	0.0083078	6.3887	0.449127	20	AGGCTGCCGAGGCGCCCGGGGTCTTGGCGGGGGTCGGGGG	GGGGGGGGGCGGGGCCGGGG	+
M20	INSM1_HUMAN.H11MO.0.C	-24	0.00921354	7.08521	0.466854	12	AGGCTGCCGAGGCGCCCGGGGTCTTGGCGGGGGTCGGGGG	TGTCAGGGGGCA	+
M20	EGR2_HUMAN.H11MO.1.A	-17	0.00925499	7.11709	0.466854	16	AGGCTGCCGAGGCGCCCGGGGTCTTGGCGGGGGTCGGGGG	GGGGCGTGGGCGGGGG	+
M20	GLIS3_HUMAN.H11MO.0.D	-25	0.00971456	7.4705	0.466854	10	AGGCTGCCGAGGCGCCCGGGGTCTTGGCGGGGGTCGGGGG	GTGGGGGGTA	+
M20	AP2D_HUMAN.H11MO.0.D	-3	0.0100605	7.73653	0.466854	14	AGGCTGCCGAGGCGCCCGGGGTCTTGGCGGGGGTCGGGGG	CGCCCGAGGCGCGT	+
M20	RFX2_HUMAN.H11MO.0.A	0	0.0103509	7.95986	0.466854	18	AGGCTGCCGAGGCGCCCGGGGTCTTGGCGGGGGTCGGGGG	CGGTTGCCATGGCAACGG	+
M20	KLF1_HUMAN.H11MO.0.A	-23	0.0110284	8.48081	0.466854	14	AGGCTGCCGAGGCGCCCGGGGTCTTGGCGGGGGTCGGGGG	GGGGCGGGGCCGGG	+
M20	EGR1_HUMAN.H11MO.0.A	-22	0.0114246	8.78555	0.466854	17	AGGCTGCCGAGGCGCCCGGGGTCTTGGCGGGGGTCGGGGG	GAGGGCGTGGGCGGGGG	+
M20	KLF13_HUMAN.H11MO.0.D	-27	0.0118139	9.08486	0.466854	11	AGGCTGCCGAGGCGCCCGGGGTCTTGGCGGGGGTCGGGGG	AGGGGGGCGTG	+
M20	SP4_HUMAN.H11MO.1.A	-26	0.0119767	9.21005	0.466854	14	AGGCTGCCGAGGCGCCCGGGGTCTTGGCGGGGGTCGGGGG	GGAGGGGGCGGGGCCG	+
M20	ZBT7B_HUMAN.H11MO.0.D	2	0.0125111	9.62101	0.466854	19	AGGCTGCCGAGGCGCCCGGGGTCTTGGCGGGGGTCGGGGG	CGCCGTTGCCATGGCAACGGG	+
M20	KLF9_HUMAN.H11MO.0.C	-26	0.0129523	9.96035	0.466854	14	AGGCTGCCGAGGCGCCCGGGGTCTTGGCGGGGGTCGGGGG	GGAGGGGGCGTGGCC	+
M20	ATF6A_HUMAN.H11MO.0.B	0	0.0130298	10.0199	0.466854	12	AGGCTGCCGAGGCGCCCGGGGTCTTGGCGGGGGTCGGGGG	GTGGTGACGTGG	+
M20	PLAL1_HUMAN.H11MO.0.D	-7	0.0134503	10.3433	0.466854	10	AGGCTGCCGAGGCGCCCGGGGTCTTGGCGGGGGTCGGGGG	CGGGGGGCCC	+
M20	WT1_HUMAN.H11MO.0.C	-18	0.0136948	10.5313	0.466854	20	AGGCTGCCGAGGCGCCCGGGGTCTTGGCGGGGGTCGGGGG	GGGCGGGGGAGGAGGGGGGG	+
M20	NRF1_HUMAN.H11MO.0.A	-1	0.0140365	10.7941	0.466854	17	AGGCTGCCGAGGCGCCCGGGGTCTTGGCGGGGGTCGGGGG	CACTGCGCATGCGCAGG	+
M20	PRDM4_HUMAN.H11MO.0.D	-4	0.0141872	10.91	0.466854	16	AGGCTGCCGAGGCGCCCGGGGTCTTGGCGGGGGTCGGGGG	TTTCAAGGCCCCCCAC	-
M20	KLF6_HUMAN.H11MO.0.A	-20	0.0148905	11.4508	0.479572	19	AGGCTGCCGAGGCGCCCGGGGTCTTGGCGGGGGTCGGGGG	GGAAGGGCGGGGCCGGGGG	+
M21	PROX1_HUMAN.H11MO.0.D	-16	0.000260171	0.200071	0.124125	17	GGCCGGGGGCACTCACCAAAAGAACCCCTTGCCCTCCAGC	CCCAACCCGCCTTACCC	-
M21	ZN563_HUMAN.H11MO.0.C	-1	0.000306318	0.235558	0.124125	21	GGCCGGGGGCACTCACCAAAAGAACCCCTTGCCCTCCAGC	GCAGCTGCCAGTGAGGATCCC	-
M21	IRX2_HUMAN.H11MO.0.D	-18	0.00032454	0.249571	0.124125	19	GGCCGGGGGCACTCACCAAAAGAACCCCTTGCCCTCCAGC	CCAACATGCCCACCCATGT	-
M21	RXRA_HUMAN.H11MO.0.A	-9	0.000331113	0.254626	0.124125	20	GGCCGGGGGCACTCACCAAAAGAACCCCTTGCCCTCCAGC	CTCTGACCTCTGCCTCCCCC	-
M21	PATZ1_HUMAN.H11MO.0.C	1	0.000645623	0.496484	0.159359	21	GGCCGGGGGCACTCACCAAAAGAACCCCTTGCCCTCCAGC	GGGGAGGGGGCGGGGGGGGAGG	+
M21	SPIC_HUMAN.H11MO.0.D	-27	0.000735077	0.565274	0.159359	13	GGCCGGGGGCACTCACCAAAAGAACCCCTTGCCCTCCAGC	CCTCCCCTTCCTC	-
M21	SMAD3_HUMAN.H11MO.0.B	-2	0.00074686	0.574335	0.159359	12	GGCCGGGGGCACTCACCAAAAGAACCCCTTGCCCTCCAGC	CAGGTGACAGAG	-
M21	ZN589_HUMAN.H11MO.0.D	-1	0.000850207	0.653809	0.159359	16	GGCCGGGGGCACTCACCAAAAGAACCCCTTGCCCTCCAGC	CCCACGGTTACTGCCG	+
M21	RARG_HUMAN.H11MO.0.B	-17	0.00109144	0.839319	0.176686	18	GGCCGGGGGCACTCACCAAAAGAACCCCTTGCCCTCCAGC	CCCAGGTCACTCTGACCT	-
M21	Z324A_HUMAN.H11MO.0.C	-15	0.00125313	0.963659	0.176686	23	GGCCGGGGGCACTCACCAAAAGAACCCCTTGCCCTCCAGC	TATCAAACCATCCTTTGCTGCCA	+
M21	SP3_HUMAN.H11MO.0.B	0	0.00135499	1.04199	0.176686	20	GGCCGGGGGCACTCACCAAAAGAACCCCTTGCCCTCCAGC	GGGGGGGGGCGGGGCCGGGG	+
M21	NR1H3_HUMAN.H11MO.0.B	-12	0.00161881	1.24487	0.176686	19	GGCCGGGGGCACTCACCAAAAGAACCCCTTGCCCTCCAGC	TGACCTGCAGTGACCTCTG	-
M21	ZN350_HUMAN.H11MO.1.D	-6	0.00163403	1.25657	0.176686	24	GGCCGGGGGCACTCACCAAAAGAACCCCTTGCCCTCCAGC	GGGCAACAAATCCCTGCGCCCCGT	-
M21	KLF6_HUMAN.H11MO.0.A	-18	0.00174731	1.34368	0.176686	19	GGCCGGGGGCACTCACCAAAAGAACCCCTTGCCCTCCAGC	CCCCCGGCCCCGCCCTTCC	-
M21	RARG_HUMAN.H11MO.2.D	-7	0.00182463	1.40314	0.176686	20	GGCCGGGGGCACTCACCAAAAGAACCCCTTGCCCTCCAGC	GGGGGTCACCCAGAGGTCAC	+
M21	NR1H4_HUMAN.H11MO.0.B	-4	0.0018853	1.4498	0.176686	19	GGCCGGGGGCACTCACCAAAAGAACCCCTTGCCCTCCAGC	GGGGTCAATGACCCCGAGG	+
M21	NR1D1_HUMAN.H11MO.0.B	-16	0.00236299	1.81714	0.176686	19	GGCCGGGGGCACTCACCAAAAGAACCCCTTGCCCTCCAGC	CCTTCTGACCCACTTCCCT	-
M21	TLX1_HUMAN.H11MO.0.D	-5	0.00241887	1.86011	0.176686	17	GGCCGGGGGCACTCACCAAAAGAACCCCTTGCCCTCCAGC	CTGGCAAGTTGCCAAGG	+
M21	ZFX_HUMAN.H11MO.1.A	-2	0.0026197	2.01455	0.176686	17	GGCCGGGGGCACTCACCAAAAGAACCCCTTGCCCTCCAGC	CCCCGGCCTCCGCCCCC	-
M21	ZN341_HUMAN.H11MO.0.C	-3	0.00267536	2.05736	0.176686	22	GGCCGGGGGCACTCACCAAAAGAACCCCTTGCCCTCCAGC	GGGGGGGGGGGGAGGGAAGAGC	+
M21	SP2_HUMAN.H11MO.0.A	0	0.00286333	2.2019	0.176686	22	GGCCGGGGGCACTCACCAAAAGAACCCCTTGCCCTCCAGC	GGGGGGGGGGCGGGGCCGGGGG	+
M21	MNX1_HUMAN.H11MO.0.D	-12	0.00295202	2.2701	0.176686	19	GGCCGGGGGCACTCACCAAAAGAACCCCTTGCCCTCCAGC	CTATTTTAATAACCCTTAA	+
M21	ZN394_HUMAN.H11MO.0.C	-22	0.00303128	2.33105	0.176686	18	GGCCGGGGGCACTCACCAAAAGAACCCCTTGCCCTCCAGC	ATTCCATTCTATTCCATTCT	-
M21	PURA_HUMAN.H11MO.0.D	-20	0.00452435	3.47922	0.224943	17	GGCCGGGGGCACTCACCAAAAGAACCCCTTGCCCTCCAGC	CCCTGCCCCCCCCTTCC	-
M21	BRAC_HUMAN.H11MO.0.A	-18	0.00462253	3.55472	0.224943	20	GGCCGGGGGCACTCACCAAAAGAACCCCTTGCCCTCCAGC	ATTTCACACCTCCCTGCTAA	-
M21	ZEP2_HUMAN.H11MO.0.D	-1	0.00482198	3.7081	0.224943	14	GGCCGGGGGCACTCACCAAAAGAACCCCTTGCCCTCCAGC	GGTAGGGAAACCCC	+
M21	FEV_HUMAN.H11MO.0.B	-4	0.00517015	3.97585	0.226474	10	GGCCGGGGGCACTCACCAAAAGAACCCCTTGCCCTCCAGC	GCGGGAAGCG	+
M21	MAFA_HUMAN.H11MO.0.D	-16	0.00528619	4.06508	0.226474	21	GGCCGGGGGCACTCACCAAAAGAACCCCTTGCCCTCCAGC	GTGCTGACCCCGCAGCCTTCG	+
M21	ZBT17_HUMAN.H11MO.0.A	2	0.00605602	4.65708	0.24543	17	GGCCGGGGGCACTCACCAAAAGAACCCCTTGCCCTCCAGC	GAGGGTGGGGGAGGGGAAG	+
M21	MAZ_HUMAN.H11MO.0.A	8	0.00868282	6.67709	0.309946	14	GGCCGGGGGCACTCACCAAAAGAACCCCTTGCCCTCCAGC	GGGGGAGGGGGGGGGGGGGGGG	+
M21	SP4_HUMAN.H11MO.0.A	1	0.00909485	6.99394	0.309946	19	GGCCGGGGGCACTCACCAAAAGAACCCCTTGCCCTCCAGC	GGGAAGGGGGCGGGGCCGGG	+
M21	VDR_HUMAN.H11MO.0.A	-20	0.00989352	7.60812	0.329671	16	GGCCGGGGGCACTCACCAAAAGAACCCCTTGCCCTCCAGC	TGAACCCACTGACCCC	-
M21	GATA1_HUMAN.H11MO.0.A	-16	0.0112181	8.62672	0.357902	19	GGCCGGGGGCACTCACCAAAAGAACCCCTTGCCCTCCAGC	TCTTATCTGTCCCCGCCAG	-
M21	THA_HUMAN.H11MO.0.C	-5	0.0118221	9.0912	0.360599	17	GGCCGGGGGCACTCACCAAAAGAACCCCTTGCCCTCCAGC	GGGTCACTTCAGGTCAG	+
M21	MXI1_HUMAN.H11MO.0.A	6	0.0118432	9.10741	0.360599	9	GGCCGGGGGCACTCACCAAAAGAACCCCTTGCCCTCCAGC	GCACGTGGCGGCGGG	+
M21	VEZF1_HUMAN.H11MO.0.C	-11	0.0125892	9.68106	0.363368	22	GGCCGGGGGCACTCACCAAAAGAACCCCTTGCCCTCCAGC	CCCCTCCCCCTCCCCCCTCCCC	-
M21	ZN554_HUMAN.H11MO.0.C	-20	0.0126011	9.69022	0.363368	20	GGCCGGGGGCACTCACCAAAAGAACCCCTTGCCCTCCAGC	AGCACCCCACATGGCTCAGC	-
M21	RARA_HUMAN.H11MO.0.A	-17	0.0143237	11.015	0.386709	20	GGCCGGGGGCACTCACCAAAAGAACCCCTTGCCCTCCAGC	CCTTGACCTCTTGATCCCCC	-
M21	ESR2_HUMAN.H11MO.0.A	-20	0.0148735	11.4377	0.386709	15	GGCCGGGGGCACTCACCAAAAGAACCCCTTGCCCTCCAGC	AGGTCACCCTGACCT	+
M21	TBX21_HUMAN.H11MO.0.A	-3	0.0152402	11.7197	0.386709	13	GGCCGGGGGCACTCACCAAAAGAACCCCTTGCCCTCCAGC	GTGGAGGTGTGAA	+
M21	ZN563_HUMAN.H11MO.1.C	-2	0.0162517	12.4976	0.386709	12	GGCCGGGGGCACTCACCAAAAGAACCCCTTGCCCTCCAGC	CAGGCAGCACAG	+
M21	ZN263_HUMAN.H11MO.0.A	-27	0.0162606	12.5044	0.386709	13	GGCCGGGGGCACTCACCAAAAGAACCCCTTGCCCTCCAGC	CTCCTCCTCTCCCTCCTCCC	-
M21	CLOCK_HUMAN.H11MO.0.C	-9	0.0164296	12.6343	0.386709	14	GGCCGGGGGCACTCACCAAAAGAACCCCTTGCCCTCCAGC	CAGACACGTGAACA	+
M21	ETV5_HUMAN.H11MO.0.C	-2	0.0164296	12.6343	0.386709	14	GGCCGGGGGCACTCACCAAAAGAACCCCTTGCCCTCCAGC	GAGCAGGAAGTGAG	+
M21	ZN667_HUMAN.H11MO.0.C	-11	0.0166553	12.8079	0.386709	19	GGCCGGGGGCACTCACCAAAAGAACCCCTTGCCCTCCAGC	GTGGCCTTAAAAGCTCAGC	+
M21	RARA_HUMAN.H11MO.2.A	-29	0.0167912	12.9124	0.386709	11	GGCCGGGGGCACTCACCAAAAGAACCCCTTGCCCTCCAGC	TGACCTCTCGGTGACCT	-
M21	ZN335_HUMAN.H11MO.0.A	8	0.017021	13.0892	0.386709	14	GGCCGGGGGCACTCACCAAAAGAACCCCTTGCCCTCCAGC	TCAGGCAGCGCCGAGGACAGCC	-
M21	HME2_HUMAN.H11MO.0.D	-15	0.0201987	15.5328	0.426587	11	GGCCGGGGGCACTCACCAAAAGAACCCCTTGCCCTCCAGC	CCCTAATTACC	-
M21	SOX18_HUMAN.H11MO.0.D	-21	0.0229284	17.6319	0.464605	19	GGCCGGGGGCACTCACCAAAAGAACCCCTTGCCCTCCAGC	GAACCCATTGTTCTTTTCC	+
M21	SPZ1_HUMAN.H11MO.0.D	-1	0.0235337	18.0974	0.465718	16	GGCCGGGGGCACTCACCAAAAGAACCCCTTGCCCTCCAGC	CCCAGGGTAACAGCCG	-
M21	BC11A_HUMAN.H11MO.0.A	-1	0.0236045	18.1518	0.465718	17	GGCCGGGGGCACTCACCAAAAGAACCCCTTGCCCTCCAGC	AAAAGAGGAAGTGAAAA	+
M23	IRX2_HUMAN.H11MO.0.D	-15	0.000446551	0.343398	0.42105	19	CAGGCATGGGCGGCCTAGAGAAGACCACCGCGGTGTGCAC	CCAACATGCCCACCCATGT	-
M23	THAP1_HUMAN.H11MO.0.C	-16	0.000654711	0.503473	0.42105	22	CAGGCATGGGCGGCCTAGAGAAGACCACCGCGGTGTGCAC	CGCCGCCATCTTGGCTGCGGGC	+
M23	KLF6_HUMAN.H11MO.0.A	-2	0.00174437	1.34142	0.42105	19	CAGGCATGGGCGGCCTAGAGAAGACCACCGCGGTGTGCAC	GGAAGGGCGGGGCCGGGGG	+
M23	PAX8_HUMAN.H11MO.0.D	-23	0.00201377	1.54859	0.42105	14	CAGGCATGGGCGGCCTAGAGAAGACCACCGCGGTGTGCAC	GTCACTGAAGCGGG	+
M23	GATA1_HUMAN.H11MO.0.A	-5	0.00219303	1.68644	0.42105	19	CAGGCATGGGCGGCCTAGAGAAGACCACCGCGGTGTGCAC	CTGGCGGGGACAGATAAGA	+
M23	ZFX_HUMAN.H11MO.1.A	-16	0.0024459	1.8809	0.42105	17	CAGGCATGGGCGGCCTAGAGAAGACCACCGCGGTGTGCAC	GGGGGCGGAGGCCGGGG	+
M23	THA_HUMAN.H11MO.0.C	-10	0.0024459	1.8809	0.42105	17	CAGGCATGGGCGGCCTAGAGAAGACCACCGCGGTGTGCAC	CTGACCTGAAGTGACCC	-
M23	NR1D1_HUMAN.H11MO.0.B	-1	0.00274779	2.11305	0.42105	19	CAGGCATGGGCGGCCTAGAGAAGACCACCGCGGTGTGCAC	AGGGAAGTGGGTCAGAAGG	+
M23	ZN394_HUMAN.H11MO.0.C	-16	0.00305923	2.35255	0.426157	20	CAGGCATGGGCGGCCTAGAGAAGACCACCGCGGTGTGCAC	AGAATGGAATAGAATGGAAT	+
M24	SP2_HUMAN.H11MO.0.A	-16	2.29729e-06	0.00176661	0.00346217	22	CGCCTCGGACAGCCTGGGCGCGGCAGCAGGGCCGGCGGCG	GGGGGGGGGGCGGGGCCGGGGG	+
M24	ZN563_HUMAN.H11MO.0.C	-19	3.79157e-05	0.0291572	0.0149016	21	CGCCTCGGACAGCCTGGGCGCGGCAGCAGGGCCGGCGGCG	GCAGCTGCCAGTGAGGATCCC	-
M24	PATZ1_HUMAN.H11MO.0.C	-16	4.77662e-05	0.0367322	0.0149016	22	CGCCTCGGACAGCCTGGGCGCGGCAGCAGGGCCGGCGGCG	GGGGAGGGGGCGGGGGGGGAGG	+
M24	SP3_HUMAN.H11MO.0.B	-17	4.9439e-05	0.0380186	0.0149016	20	CGCCTCGGACAGCCTGGGCGCGGCAGCAGGGCCGGCGGCG	GGGGGGGGGCGGGGCCGGGG	+
M24	SP4_HUMAN.H11MO.0.A	-16	4.9439e-05	0.0380186	0.0149016	20	CGCCTCGGACAGCCTGGGCGCGGCAGCAGGGCCGGCGGCG	GGGAAGGGGGCGGGGCCGGG	+
M24	VEZF1_HUMAN.H11MO.0.C	-16	7.81906e-05	0.0601285	0.0196398	22	CGCCTCGGACAGCCTGGGCGCGGCAGCAGGGCCGGCGGCG	GGGGAGGGGGGAGGGGGAGGGG	+
M24	RXRA_HUMAN.H11MO.0.A	-16	9.89508e-05	0.0760932	0.0213037	20	CGCCTCGGACAGCCTGGGCGCGGCAGCAGGGCCGGCGGCG	GGGGGAGGCAGAGGTCAGAG	+
M24	KLF6_HUMAN.H11MO.0.A	-19	0.000167064	0.128472	0.0314722	19	CGCCTCGGACAGCCTGGGCGCGGCAGCAGGGCCGGCGGCG	GGAAGGGCGGGGCCGGGGG	+
M24	NR1D1_HUMAN.H11MO.0.B	-19	0.000234572	0.180386	0.0392796	19	CGCCTCGGACAGCCTGGGCGCGGCAGCAGGGCCGGCGGCG	AGGGAAGTGGGTCAGAAGG	+
M24	ZFX_HUMAN.H11MO.1.A	-19	0.000335138	0.257721	0.0505077	17	CGCCTCGGACAGCCTGGGCGCGGCAGCAGGGCCGGCGGCG	GGGGGCGGAGGCCGGGG	+
M24	THAP1_HUMAN.H11MO.0.C	-18	0.00039987	0.3075	0.0547848	22	CGCCTCGGACAGCCTGGGCGCGGCAGCAGGGCCGGCGGCG	GCCCGCAGCCAAGATGGCGGCG	-
M24	GATA1_HUMAN.H11MO.0.A	7	0.000491934	0.378297	0.0578665	12	CGCCTCGGACAGCCTGGGCGCGGCAGCAGGGCCGGCGGCG	TCTTATCTGTCCCCGCCAG	-
M24	ZN341_HUMAN.H11MO.0.C	-14	0.000499156	0.383851	0.0578665	22	CGCCTCGGACAGCCTGGGCGCGGCAGCAGGGCCGGCGGCG	GGGGGGGGGGGGAGGGAAGAGC	+
M24	MAZ_HUMAN.H11MO.0.A	-15	0.000955158	0.734516	0.102821	22	CGCCTCGGACAGCCTGGGCGCGGCAGCAGGGCCGGCGGCG	GGGGGAGGGGGGGGGGGGGGGG	+
M24	MXI1_HUMAN.H11MO.0.A	-15	0.00104013	0.799863	0.104504	15	CGCCTCGGACAGCCTGGGCGCGGCAGCAGGGCCGGCGGCG	GCACGTGGCGGCGGG	+
M24	RARG_HUMAN.H11MO.2.D	-14	0.00145089	1.11574	0.128623	20	CGCCTCGGACAGCCTGGGCGCGGCAGCAGGGCCGGCGGCG	GGGGGTCACCCAGAGGTCAC	+
M24	LYL1_HUMAN.H11MO.0.A	-16	0.00192289	1.4787	0.148785	14	CGCCTCGGACAGCCTGGGCGCGGCAGCAGGGCCGGCGGCG	CAGGAAACAGCTGG	-
M24	PURA_HUMAN.H11MO.0.D	-19	0.00195031	1.49979	0.148785	17	CGCCTCGGACAGCCTGGGCGCGGCAGCAGGGCCGGCGGCG	GGAAGGGGGGGGCAGGG	+
M24	KLF3_HUMAN.H11MO.0.B	-17	0.00197449	1.51838	0.148785	19	CGCCTCGGACAGCCTGGGCGCGGCAGCAGGGCCGGCGGCG	GGGGAGGGGCGGGGCCGGG	+
M24	TAL1_HUMAN.H11MO.0.A	7	0.00228756	1.75913	0.164167	12	CGCCTCGGACAGCCTGGGCGCGGCAGCAGGGCCGGCGGCG	CCTTATCTGCCCCCCCCAG	-
M24	IRX2_HUMAN.H11MO.0.D	-12	0.00352754	2.71268	0.218078	19	CGCCTCGGACAGCCTGGGCGCGGCAGCAGGGCCGGCGGCG	CCAACATGCCCACCCATGT	-
M24	OSR2_HUMAN.H11MO.0.C	-17	0.00388177	2.98508	0.218078	16	CGCCTCGGACAGCCTGGGCGCGGCAGCAGGGCCGGCGGCG	CAGCAGAAGCAGCAGC	-
M24	RARA_HUMAN.H11MO.0.A	-16	0.00390698	3.00447	0.218078	20	CGCCTCGGACAGCCTGGGCGCGGCAGCAGGGCCGGCGGCG	GGGGGATCAAGAGGTCAAGG	+
M24	GATA2_HUMAN.H11MO.0.A	7	0.00436001	3.35285	0.232695	12	CGCCTCGGACAGCCTGGGCGCGGCAGCAGGGCCGGCGGCG	CCTTATCTCCACCCCCCAG	-
M24	OLIG2_HUMAN.H11MO.0.B	-9	0.00482683	3.71183	0.242479	18	CGCCTCGGACAGCCTGGGCGCGGCAGCAGGGCCGGCGGCG	CAGAAGGGAAACAGCTGG	-
M24	TLX1_HUMAN.H11MO.0.D	-12	0.0052831	4.06271	0.253015	17	CGCCTCGGACAGCCTGGGCGCGGCAGCAGGGCCGGCGGCG	CCTTGGCAACTTGCCAG	-
M24	ZIC2_HUMAN.H11MO.0.D	-17	0.00564482	4.34086	0.257792	15	CGCCTCGGACAGCCTGGGCGCGGCAGCAGGGCCGGCGGCG	TCACAGCAGGGGGCC	-
M24	RARG_HUMAN.H11MO.0.B	-5	0.00641693	4.93462	0.271952	18	CGCCTCGGACAGCCTGGGCGCGGCAGCAGGGCCGGCGGCG	AGGTCAGAGTGACCTGGG	+
M24	ZN589_HUMAN.H11MO.0.D	-14	0.0066574	5.11954	0.271952	16	CGCCTCGGACAGCCTGGGCGCGGCAGCAGGGCCGGCGGCG	CGGCAGTAACCGTGGG	-
M24	MAFA_HUMAN.H11MO.0.D	-17	0.00667668	5.13436	0.271952	21	CGCCTCGGACAGCCTGGGCGCGGCAGCAGGGCCGGCGGCG	CGAAGGCTGCGGGGTCAGCAC	-
M24	Z324A_HUMAN.H11MO.0.C	-6	0.00817319	6.28518	0.297529	23	CGCCTCGGACAGCCTGGGCGCGGCAGCAGGGCCGGCGGCG	TATCAAACCATCCTTTGCTGCCA	+
M24	PTF1A_HUMAN.H11MO.0.B	-12	0.00848099	6.52188	0.297529	18	CGCCTCGGACAGCCTGGGCGCGGCAGCAGGGCCGGCGGCG	GGGAAAGGGGGCAGCTGG	-
M24	PAX5_HUMAN.H11MO.0.A	-11	0.00860845	6.6199	0.297529	21	CGCCTCGGACAGCCTGGGCGCGGCAGCAGGGCCGGCGGCG	GCCTGGGCAGCAGAGCGTGAC	+
M24	ZBT17_HUMAN.H11MO.0.A	-15	0.00864109	6.645	0.297529	19	CGCCTCGGACAGCCTGGGCGCGGCAGCAGGGCCGGCGGCG	GAGGGTGGGGGAGGGGAAG	+
M24	PAX2_HUMAN.H11MO.0.D	-2	0.00972876	7.48141	0.311615	18	CGCCTCGGACAGCCTGGGCGCGGCAGCAGGGCCGGCGGCG	GTTCAGTCATGCGTGACA	+
M24	EGR1_HUMAN.H11MO.0.A	-15	0.0101204	7.78256	0.311615	17	CGCCTCGGACAGCCTGGGCGCGGCAGCAGGGCCGGCGGCG	GAGGGCGTGGGCGGGGG	+
M24	PROX1_HUMAN.H11MO.0.D	-2	0.0101204	7.78256	0.311615	17	CGCCTCGGACAGCCTGGGCGCGGCAGCAGGGCCGGCGGCG	CCCAACCCGCCTTACCC	-
M24	ZN335_HUMAN.H11MO.0.A	8	0.0101317	7.79125	0.311615	14	CGCCTCGGACAGCCTGGGCGCGGCAGCAGGGCCGGCGGCG	TCAGGCAGCGCCGAGGACAGCC	-
M24	COT2_HUMAN.H11MO.1.A	-19	0.0108569	8.34893	0.327241	17	CGCCTCGGACAGCCTGGGCGCGGCAGCAGGGCCGGCGGCG	GGGGTCAAAGGTCAGGG	+
M24	CLOCK_HUMAN.H11MO.0.C	-14	0.0112765	8.67161	0.333225	14	CGCCTCGGACAGCCTGGGCGCGGCAGCAGGGCCGGCGGCG	CAGACACGTGAACA	+
M24	NFIC_HUMAN.H11MO.0.A	-13	0.0116424	8.95298	0.337421	17	CGCCTCGGACAGCCTGGGCGCGGCAGCAGGGCCGGCGGCG	CTTGGCAGGGAGCCAAG	-
M24	NR1H3_HUMAN.H11MO.0.B	-14	0.0136708	10.5129	0.381535	19	CGCCTCGGACAGCCTGGGCGCGGCAGCAGGGCCGGCGGCG	CAGAGGTCACTGCAGGTCA	+
M24	COT1_HUMAN.H11MO.0.C	-19	0.0153348	11.7925	0.413187	17	CGCCTCGGACAGCCTGGGCGCGGCAGCAGGGCCGGCGGCG	GGGGTCAGAGGTCAGGG	+
M24	WT1_HUMAN.H11MO.0.C	-15	0.0153533	11.8067	0.413187	20	CGCCTCGGACAGCCTGGGCGCGGCAGCAGGGCCGGCGGCG	GGGCGGGGGAGGAGGGGGGG	+
M24	ZN554_HUMAN.H11MO.0.C	-2	0.0173649	13.3536	0.441016	20	CGCCTCGGACAGCCTGGGCGCGGCAGCAGGGCCGGCGGCG	GCTGAGCCATGTGGGGTGCT	+
M24	THA_HUMAN.H11MO.0.C	-17	0.0175579	13.502	0.441016	17	CGCCTCGGACAGCCTGGGCGCGGCAGCAGGGCCGGCGGCG	GGGTCACTTCAGGTCAG	+
M25	THAP1_HUMAN.H11MO.0.C	0	9.00697e-05	0.0692636	0.136651	22	GGCAGGTGCCCGGTAGGCAGCGAGAAGCGCGAGCCCTGCG	GCCCGCAGCCAAGATGGCGGCG	-
M25	PATZ1_HUMAN.H11MO.0.C	2	0.000223233	0.171666	0.169341	20	GGCAGGTGCCCGGTAGGCAGCGAGAAGCGCGAGCCCTGCG	GGGGAGGGGGCGGGGGGGGAGG	+
M25	ZN341_HUMAN.H11MO.0.C	-1	0.000420543	0.323398	0.195504	22	GGCAGGTGCCCGGTAGGCAGCGAGAAGCGCGAGCCCTGCG	GGGGGGGGGGGGAGGGAAGAGC	+
M25	ZN563_HUMAN.H11MO.0.C	-9	0.000594307	0.457022	0.195504	21	GGCAGGTGCCCGGTAGGCAGCGAGAAGCGCGAGCCCTGCG	GCAGCTGCCAGTGAGGATCCC	-
M25	KLF6_HUMAN.H11MO.0.A	-7	0.000664654	0.511119	0.195504	19	GGCAGGTGCCCGGTAGGCAGCGAGAAGCGCGAGCCCTGCG	GGAAGGGCGGGGCCGGGGG	+
M25	IRX2_HUMAN.H11MO.0.D	-6	0.000783377	0.602417	0.195504	19	GGCAGGTGCCCGGTAGGCAGCGAGAAGCGCGAGCCCTGCG	ACATGGGTGGGCATGTTGG	+
M25	PROX1_HUMAN.H11MO.0.D	-10	0.000902023	0.693656	0.195504	17	GGCAGGTGCCCGGTAGGCAGCGAGAAGCGCGAGCCCTGCG	GGGTAAGGCGGGTTGGG	+
M25	VEZF1_HUMAN.H11MO.0.C	-7	0.00130089	1.00038	0.222908	22	GGCAGGTGCCCGGTAGGCAGCGAGAAGCGCGAGCCCTGCG	GGGGAGGGGGGAGGGGGAGGGG	+
M25	RFX5_HUMAN.H11MO.0.A	-5	0.00144192	1.10883	0.222908	20	GGCAGGTGCCCGGTAGGCAGCGAGAAGCGCGAGCCCTGCG	GTCAGCTGTTGCTAGGCAGA	+
M25	CLOCK_HUMAN.H11MO.0.C	-14	0.00208046	1.59988	0.23136	14	GGCAGGTGCCCGGTAGGCAGCGAGAAGCGCGAGCCCTGCG	CAGACACGTGAACA	+
M25	ZFX_HUMAN.H11MO.1.A	-6	0.00209093	1.60793	0.23136	17	GGCAGGTGCCCGGTAGGCAGCGAGAAGCGCGAGCCCTGCG	GGGGGCGGAGGCCGGGG	+
M25	MAFA_HUMAN.H11MO.0.D	1	0.00230211	1.77032	0.23136	20	GGCAGGTGCCCGGTAGGCAGCGAGAAGCGCGAGCCCTGCG	CGAAGGCTGCGGGGTCAGCAC	-
M25	MAZ_HUMAN.H11MO.0.A	-9	0.00230554	1.77296	0.23136	22	GGCAGGTGCCCGGTAGGCAGCGAGAAGCGCGAGCCCTGCG	GGGGGAGGGGGGGGGGGGGGGG	+
M25	RXRA_HUMAN.H11MO.0.A	-2	0.00243991	1.87629	0.23136	20	GGCAGGTGCCCGGTAGGCAGCGAGAAGCGCGAGCCCTGCG	GGGGGAGGCAGAGGTCAGAG	+
M25	ZBT17_HUMAN.H11MO.0.A	-8	0.00319919	2.46017	0.244826	19	GGCAGGTGCCCGGTAGGCAGCGAGAAGCGCGAGCCCTGCG	GAGGGTGGGGGAGGGGAAG	+
M25	SP3_HUMAN.H11MO.0.B	-5	0.00326925	2.51406	0.244826	20	GGCAGGTGCCCGGTAGGCAGCGAGAAGCGCGAGCCCTGCG	GGGGGGGGGCGGGGCCGGGG	+
M25	ZN589_HUMAN.H11MO.0.D	-10	0.00334615	2.57319	0.244826	16	GGCAGGTGCCCGGTAGGCAGCGAGAAGCGCGAGCCCTGCG	CGGCAGTAACCGTGGG	-
M25	SP2_HUMAN.H11MO.0.A	-4	0.00349455	2.68731	0.244826	22	GGCAGGTGCCCGGTAGGCAGCGAGAAGCGCGAGCCCTGCG	GGGGGGGGGGCGGGGCCGGGGG	+
M25	OLIG2_HUMAN.H11MO.0.B	1	0.00358778	2.759	0.244826	17	GGCAGGTGCCCGGTAGGCAGCGAGAAGCGCGAGCCCTGCG	CAGAAGGGAAACAGCTGG	-
M25	TLX1_HUMAN.H11MO.0.D	-13	0.00366629	2.81938	0.244826	17	GGCAGGTGCCCGGTAGGCAGCGAGAAGCGCGAGCCCTGCG	CTGGCAAGTTGCCAAGG	+
M25	NR1H3_HUMAN.H11MO.0.B	-14	0.00371151	2.85415	0.244826	19	GGCAGGTGCCCGGTAGGCAGCGAGAAGCGCGAGCCCTGCG	TGACCTGCAGTGACCTCTG	-
M25	PURA_HUMAN.H11MO.0.D	-5	0.00396553	3.04949	0.250683	17	GGCAGGTGCCCGGTAGGCAGCGAGAAGCGCGAGCCCTGCG	GGAAGGGGGGGGCAGGG	+
M25	NR1D1_HUMAN.H11MO.0.B	-6	0.00574292	4.41631	0.34852	19	GGCAGGTGCCCGGTAGGCAGCGAGAAGCGCGAGCCCTGCG	AGGGAAGTGGGTCAGAAGG	+
M25	ZN394_HUMAN.H11MO.0.C	0	0.00709901	5.45914	0.384658	20	GGCAGGTGCCCGGTAGGCAGCGAGAAGCGCGAGCCCTGCG	AGAATGGAATAGAATGGAAT	+
M25	ZN554_HUMAN.H11MO.0.C	-20	0.00709901	5.45914	0.384658	20	GGCAGGTGCCCGGTAGGCAGCGAGAAGCGCGAGCCCTGCG	GCTGAGCCATGTGGGGTGCT	+
M25	RARG_HUMAN.H11MO.2.D	-1	0.00760147	5.84553	0.385632	20	GGCAGGTGCCCGGTAGGCAGCGAGAAGCGCGAGCCCTGCG	GGGGGTCACCCAGAGGTCAC	+
M25	NR1H4_HUMAN.H11MO.0.B	2	0.00762534	5.86389	0.385632	17	GGCAGGTGCCCGGTAGGCAGCGAGAAGCGCGAGCCCTGCG	GGGGTCAATGACCCCGAGG	+
M25	PTF1A_HUMAN.H11MO.0.B	-21	0.00810546	6.2331	0.396689	18	GGCAGGTGCCCGGTAGGCAGCGAGAAGCGCGAGCCCTGCG	GGGAAAGGGGGCAGCTGG	-
M25	ZN667_HUMAN.H11MO.0.C	-2	0.00876701	6.74183	0.415571	19	GGCAGGTGCCCGGTAGGCAGCGAGAAGCGCGAGCCCTGCG	GCTGAGCTTTTAAGGCCAC	-
M25	LYL1_HUMAN.H11MO.0.A	-3	0.00920584	7.07929	0.415571	14	GGCAGGTGCCCGGTAGGCAGCGAGAAGCGCGAGCCCTGCG	CAGGAAACAGCTGG	-
M25	SP4_HUMAN.H11MO.0.A	-14	0.00931301	7.1617	0.415571	20	GGCAGGTGCCCGGTAGGCAGCGAGAAGCGCGAGCCCTGCG	GGGAAGGGGGCGGGGCCGGG	+
M25	SPIC_HUMAN.H11MO.0.D	-4	0.00969351	7.45431	0.41968	13	GGCAGGTGCCCGGTAGGCAGCGAGAAGCGCGAGCCCTGCG	GAGGAAGGGGAGG	+
M25	ZN263_HUMAN.H11MO.0.A	7	0.00995831	7.65794	0.41968	13	GGCAGGTGCCCGGTAGGCAGCGAGAAGCGCGAGCCCTGCG	GGGAGGAGGGAGAGGAGGAG	+
M25	ZN335_HUMAN.H11MO.0.A	-12	0.0106858	8.21739	0.438168	22	GGCAGGTGCCCGGTAGGCAGCGAGAAGCGCGAGCCCTGCG	TCAGGCAGCGCCGAGGACAGCC	-
M25	PAX5_HUMAN.H11MO.0.A	-7	0.0110805	8.52094	0.44219	21	GGCAGGTGCCCGGTAGGCAGCGAGAAGCGCGAGCCCTGCG	GCCTGGGCAGCAGAGCGTGAC	+
M25	EGR1_HUMAN.H11MO.0.A	-3	0.0113668	8.74108	0.44219	17	GGCAGGTGCCCGGTAGGCAGCGAGAAGCGCGAGCCCTGCG	GAGGGCGTGGGCGGGGG	+
M26	ZN563_HUMAN.H11MO.0.C	-11	0.000185777	0.142863	0.218996	21	GGGCAGATGTGGCACCGGCGGCGAAAAGGCCTGGGCAACC	GCAGCTGCCAGTGAGGATCCC	-
M26	RXRA_HUMAN.H11MO.0.A	-14	0.00028877	0.222064	0.218996	20	GGGCAGATGTGGCACCGGCGGCGAAAAGGCCTGGGCAACC	GGGGGAGGCAGAGGTCAGAG	+
M26	ZFX_HUMAN.H11MO.1.A	-1	0.000590152	0.453827	0.298371	17	GGGCAGATGTGGCACCGGCGGCGAAAAGGCCTGGGCAACC	GGGGGCGGAGGCCGGGG	+
M26	SP2_HUMAN.H11MO.0.A	-2	0.00117199	0.901261	0.307849	22	GGGCAGATGTGGCACCGGCGGCGAAAAGGCCTGGGCAACC	GGGGGGGGGGCGGGGCCGGGGG	+
M26	IRX2_HUMAN.H11MO.0.D	-4	0.00131847	1.0139	0.307849	19	GGGCAGATGTGGCACCGGCGGCGAAAAGGCCTGGGCAACC	ACATGGGTGGGCATGTTGG	+
M26	BRAC_HUMAN.H11MO.0.A	-6	0.00141807	1.0905	0.307849	20	GGGCAGATGTGGCACCGGCGGCGAAAAGGCCTGGGCAACC	ATTTCACACCTCCCTGCTAA	-
M26	NR1D1_HUMAN.H11MO.0.B	0	0.00142076	1.09257	0.307849	19	GGGCAGATGTGGCACCGGCGGCGAAAAGGCCTGGGCAACC	AGGGAAGTGGGTCAGAAGG	+
M26	SP3_HUMAN.H11MO.0.B	-20	0.00188878	1.45247	0.318364	20	GGGCAGATGTGGCACCGGCGGCGAAAAGGCCTGGGCAACC	GGGGGGGGGCGGGGCCGGGG	+
M26	THAP1_HUMAN.H11MO.0.C	-1	0.00188909	1.45271	0.318364	22	GGGCAGATGTGGCACCGGCGGCGAAAAGGCCTGGGCAACC	GCCCGCAGCCAAGATGGCGGCG	-
M26	NR1H3_HUMAN.H11MO.0.B	-12	0.00220842	1.69828	0.334963	19	GGGCAGATGTGGCACCGGCGGCGAAAAGGCCTGGGCAACC	CAGAGGTCACTGCAGGTCA	+
M26	GATA1_HUMAN.H11MO.0.A	-29	0.00255121	1.96188	0.351777	11	GGGCAGATGTGGCACCGGCGGCGAAAAGGCCTGGGCAACC	CTGGCGGGGACAGATAAGA	+
M26	PAX8_HUMAN.H11MO.0.D	-17	0.00407459	3.13336	0.375357	14	GGGCAGATGTGGCACCGGCGGCGAAAAGGCCTGGGCAACC	CCCGCTTCAGTGAC	-
M26	ZN341_HUMAN.H11MO.0.C	-8	0.00414807	3.18986	0.375357	22	GGGCAGATGTGGCACCGGCGGCGAAAAGGCCTGGGCAACC	GGGGGGGGGGGGAGGGAAGAGC	+
M26	SP4_HUMAN.H11MO.0.A	-20	0.00432927	3.3292	0.375357	20	GGGCAGATGTGGCACCGGCGGCGAAAAGGCCTGGGCAACC	GGGAAGGGGGCGGGGCCGGG	+
M26	ZN589_HUMAN.H11MO.0.D	-19	0.00452444	3.47929	0.375357	16	GGGCAGATGTGGCACCGGCGGCGAAAAGGCCTGGGCAACC	CGGCAGTAACCGTGGG	-
M26	Z324A_HUMAN.H11MO.0.C	-17	0.0046641	3.58669	0.375357	23	GGGCAGATGTGGCACCGGCGGCGAAAAGGCCTGGGCAACC	TGGCAGCAAAGGATGGTTTGATA	-
M26	TBX21_HUMAN.H11MO.0.A	0	0.00522326	4.01669	0.39612	13	GGGCAGATGTGGCACCGGCGGCGAAAAGGCCTGGGCAACC	GTGGAGGTGTGAA	+
M26	OSR2_HUMAN.H11MO.0.C	-3	0.00568384	4.37087	0.410523	16	GGGCAGATGTGGCACCGGCGGCGAAAAGGCCTGGGCAACC	CAGCAGAAGCAGCAGC	-
M26	PATZ1_HUMAN.H11MO.0.C	-2	0.00605641	4.65738	0.417548	22	GGGCAGATGTGGCACCGGCGGCGAAAAGGCCTGGGCAACC	GGGGAGGGGGCGGGGGGGGAGG	+
M26	ZN554_HUMAN.H11MO.0.C	-11	0.00644514	4.95631	0.423008	20	GGGCAGATGTGGCACCGGCGGCGAAAAGGCCTGGGCAACC	GCTGAGCCATGTGGGGTGCT	+
M26	PTF1A_HUMAN.H11MO.0.B	-1	0.00697227	5.36168	0.423008	18	GGGCAGATGTGGCACCGGCGGCGAAAAGGCCTGGGCAACC	GGGAAAGGGGGCAGCTGG	-
M26	VEZF1_HUMAN.H11MO.0.C	-2	0.00775252	5.96169	0.433504	22	GGGCAGATGTGGCACCGGCGGCGAAAAGGCCTGGGCAACC	GGGGAGGGGGGAGGGGGAGGGG	+
M26	TLX1_HUMAN.H11MO.0.D	-12	0.00819491	6.30189	0.433504	17	GGGCAGATGTGGCACCGGCGGCGAAAAGGCCTGGGCAACC	CCTTGGCAACTTGCCAG	-
M26	MAFA_HUMAN.H11MO.0.D	-3	0.00834479	6.41714	0.433504	21	GGGCAGATGTGGCACCGGCGGCGAAAAGGCCTGGGCAACC	CGAAGGCTGCGGGGTCAGCAC	-
M26	GATA2_HUMAN.H11MO.0.A	-29	0.00880182	6.7686	0.433504	11	GGGCAGATGTGGCACCGGCGGCGAAAAGGCCTGGGCAACC	CTGGGGGGTGGAGATAAGG	+
M26	RARG_HUMAN.H11MO.2.D	-2	0.00890394	6.84713	0.433504	20	GGGCAGATGTGGCACCGGCGGCGAAAAGGCCTGGGCAACC	GGGGGTCACCCAGAGGTCAC	+
M26	MNX1_HUMAN.H11MO.0.D	-22	0.0093992	7.22798	0.433504	18	GGGCAGATGTGGCACCGGCGGCGAAAAGGCCTGGGCAACC	TTAAGGGTTATTAAAATAG	-
M26	PROX1_HUMAN.H11MO.0.D	-21	0.00943176	7.25302	0.433504	17	GGGCAGATGTGGCACCGGCGGCGAAAAGGCCTGGGCAACC	GGGTAAGGCGGGTTGGG	+
M26	KLF6_HUMAN.H11MO.0.A	-17	0.0100338	7.71603	0.438168	19	GGGCAGATGTGGCACCGGCGGCGAAAAGGCCTGGGCAACC	GGAAGGGCGGGGCCGGGGG	+
M26	RFX5_HUMAN.H11MO.0.A	-1	0.010111	7.77536	0.438168	20	GGGCAGATGTGGCACCGGCGGCGAAAAGGCCTGGGCAACC	GTCAGCTGTTGCTAGGCAGA	+
M26	RARG_HUMAN.H11MO.0.B	0	0.0104905	8.06716	0.441983	18	GGGCAGATGTGGCACCGGCGGCGAAAAGGCCTGGGCAACC	AGGTCAGAGTGACCTGGG	+
M26	SPIC_HUMAN.H11MO.0.D	-2	0.0120511	9.26729	0.458956	13	GGGCAGATGTGGCACCGGCGGCGAAAAGGCCTGGGCAACC	GAGGAAGGGGAGG	+
M26	TAL1_HUMAN.H11MO.0.A	-29	0.0121827	9.36853	0.458956	11	GGGCAGATGTGGCACCGGCGGCGAAAAGGCCTGGGCAACC	CTGGGGGGGGCAGATAAGG	+
M26	ZN394_HUMAN.H11MO.0.C	-23	0.0122073	9.38738	0.458956	17	GGGCAGATGTGGCACCGGCGGCGAAAAGGCCTGGGCAACC	AGAATGGAATAGAATGGAAT	+
M26	ZN214_HUMAN.H11MO.0.C	-17	0.0125396	9.64292	0.458956	22	GGGCAGATGTGGCACCGGCGGCGAAAAGGCCTGGGCAACC	TCCTTTTTGAGGCCTTTGATGA	+
M26	ZN335_HUMAN.H11MO.0.A	-7	0.0125396	9.64292	0.458956	22	GGGCAGATGTGGCACCGGCGGCGAAAAGGCCTGGGCAACC	TCAGGCAGCGCCGAGGACAGCC	-
M26	ZBT17_HUMAN.H11MO.0.A	-2	0.0129884	9.98804	0.458956	19	GGGCAGATGTGGCACCGGCGGCGAAAAGGCCTGGGCAACC	GAGGGTGGGGGAGGGGAAG	+
M26	RFX1_HUMAN.H11MO.0.B	0	0.0133003	10.2279	0.458956	22	GGGCAGATGTGGCACCGGCGGCGAAAAGGCCTGGGCAACC	CCGTCGCCATGGCAACCGGGGC	-
M26	PURA_HUMAN.H11MO.0.D	-17	0.013314	10.2385	0.458956	17	GGGCAGATGTGGCACCGGCGGCGAAAAGGCCTGGGCAACC	GGAAGGGGGGGGCAGGG	+
M27	IRX2_HUMAN.H11MO.0.D	-15	3.54846e-05	0.0272877	0.0537646	19	CCCCTCGCACCCGCTGCCACACACCCTACTACAGAGCAAT	CCAACATGCCCACCCATGT	-
M27	ZN563_HUMAN.H11MO.0.C	-9	8.99924e-05	0.0692042	0.0681761	21	CCCCTCGCACCCGCTGCCACACACCCTACTACAGAGCAAT	GCAGCTGCCAGTGAGGATCCC	-
M27	NR1D1_HUMAN.H11MO.0.B	-7	0.000243422	0.187191	0.12294	19	CCCCTCGCACCCGCTGCCACACACCCTACTACAGAGCAAT	CCTTCTGACCCACTTCCCT	-
M27	PATZ1_HUMAN.H11MO.0.C	-1	0.000518691	0.398874	0.191008	22	CCCCTCGCACCCGCTGCCACACACCCTACTACAGAGCAAT	CCTCCCCCCCCGCCCCCTCCCC	-
M27	RXRA_HUMAN.H11MO.0.A	-11	0.000639433	0.491724	0.191008	20	CCCCTCGCACCCGCTGCCACACACCCTACTACAGAGCAAT	CTCTGACCTCTGCCTCCCCC	-
M27	SP3_HUMAN.H11MO.0.B	-2	0.000879039	0.675981	0.191008	20	CCCCTCGCACCCGCTGCCACACACCCTACTACAGAGCAAT	CCCCGGCCCCGCCCCCCCCC	-
M27	VEZF1_HUMAN.H11MO.0.C	-4	0.000882458	0.67861	0.191008	22	CCCCTCGCACCCGCTGCCACACACCCTACTACAGAGCAAT	CCCCTCCCCCTCCCCCCTCCCC	-
M27	EGR1_HUMAN.H11MO.0.A	-7	0.00153689	1.18187	0.247374	17	CCCCTCGCACCCGCTGCCACACACCCTACTACAGAGCAAT	CCCCCGCCCACGCCCTC	-
M27	SP2_HUMAN.H11MO.0.A	-1	0.00158884	1.22182	0.247374	22	CCCCTCGCACCCGCTGCCACACACCCTACTACAGAGCAAT	CCCCCGGCCCCGCCCCCCCCCC	-
M27	RFX5_HUMAN.H11MO.0.A	-5	0.00163267	1.25552	0.247374	20	CCCCTCGCACCCGCTGCCACACACCCTACTACAGAGCAAT	GTCAGCTGTTGCTAGGCAGA	+
M27	ZFX_HUMAN.H11MO.1.A	-4	0.00213716	1.64348	0.294375	17	CCCCTCGCACCCGCTGCCACACACCCTACTACAGAGCAAT	CCCCGGCCTCCGCCCCC	-
M27	LYL1_HUMAN.H11MO.0.A	-3	0.00268654	2.06595	0.312787	14	CCCCTCGCACCCGCTGCCACACACCCTACTACAGAGCAAT	CAGGAAACAGCTGG	-
M27	PROX1_HUMAN.H11MO.0.D	-10	0.00272434	2.09502	0.312787	17	CCCCTCGCACCCGCTGCCACACACCCTACTACAGAGCAAT	CCCAACCCGCCTTACCC	-
M27	ZN394_HUMAN.H11MO.0.C	-3	0.00296458	2.27976	0.312787	20	CCCCTCGCACCCGCTGCCACACACCCTACTACAGAGCAAT	ATTCCATTCTATTCCATTCT	-
M27	TAF1_HUMAN.H11MO.0.A	-7	0.0030966	2.38128	0.312787	16	CCCCTCGCACCCGCTGCCACACACCCTACTACAGAGCAAT	CCGCCGCCGCCATCTT	-
M27	THAP1_HUMAN.H11MO.0.C	-11	0.00369729	2.84322	0.322253	22	CCCCTCGCACCCGCTGCCACACACCCTACTACAGAGCAAT	CGCCGCCATCTTGGCTGCGGGC	+
M27	TLX1_HUMAN.H11MO.0.D	-10	0.00404819	3.11306	0.322253	17	CCCCTCGCACCCGCTGCCACACACCCTACTACAGAGCAAT	CCTTGGCAACTTGCCAG	-
M27	Z324A_HUMAN.H11MO.0.C	1	0.00431382	3.31732	0.322253	22	CCCCTCGCACCCGCTGCCACACACCCTACTACAGAGCAAT	TATCAAACCATCCTTTGCTGCCA	+
M27	PURA_HUMAN.H11MO.0.D	-1	0.00472907	3.63665	0.322253	17	CCCCTCGCACCCGCTGCCACACACCCTACTACAGAGCAAT	CCCTGCCCCCCCCTTCC	-
M27	ZN341_HUMAN.H11MO.0.C	8	0.00485174	3.73099	0.322253	14	CCCCTCGCACCCGCTGCCACACACCCTACTACAGAGCAAT	GCTCTTCCCTCCCCCCCCCCCC	-
M27	PAX8_HUMAN.H11MO.0.D	-24	0.00494383	3.8018	0.322253	14	CCCCTCGCACCCGCTGCCACACACCCTACTACAGAGCAAT	CCCGCTTCAGTGAC	-
M27	KLF6_HUMAN.H11MO.0.A	-9	0.00503583	3.87255	0.322253	19	CCCCTCGCACCCGCTGCCACACACCCTACTACAGAGCAAT	CCCCCGGCCCCGCCCTTCC	-
M27	PTF1A_HUMAN.H11MO.0.B	-9	0.00510449	3.92535	0.322253	18	CCCCTCGCACCCGCTGCCACACACCCTACTACAGAGCAAT	CCAGCTGCCCCCTTTCCC	+
M27	ZN589_HUMAN.H11MO.0.D	-6	0.00588942	4.52896	0.343206	16	CCCCTCGCACCCGCTGCCACACACCCTACTACAGAGCAAT	CCCACGGTTACTGCCG	+
M27	MAZ_HUMAN.H11MO.0.A	-2	0.00633595	4.87234	0.349718	22	CCCCTCGCACCCGCTGCCACACACCCTACTACAGAGCAAT	CCCCCCCCCCCCCCCCTCCCCC	-
M27	SMAD3_HUMAN.H11MO.0.B	-10	0.00669783	5.15063	0.349718	12	CCCCTCGCACCCGCTGCCACACACCCTACTACAGAGCAAT	CAGGTGACAGAG	-
M27	ZBT17_HUMAN.H11MO.0.A	-7	0.0067128	5.16214	0.349718	19	CCCCTCGCACCCGCTGCCACACACCCTACTACAGAGCAAT	CTTCCCCTCCCCCACCCTC	-
M27	THA_HUMAN.H11MO.0.C	-1	0.00692441	5.32487	0.349718	17	CCCCTCGCACCCGCTGCCACACACCCTACTACAGAGCAAT	GGGTCACTTCAGGTCAG	+
M27	BRAC_HUMAN.H11MO.0.A	-20	0.00798554	6.14088	0.380774	20	CCCCTCGCACCCGCTGCCACACACCCTACTACAGAGCAAT	TTAGCAGGGAGGTGTGAAAT	+
M27	MAF_HUMAN.H11MO.0.A	-6	0.00829624	6.37981	0.380911	19	CCCCTCGCACCCGCTGCCACACACCCTACTACAGAGCAAT	GAATCTGCTGACTCAGCAA	+
M27	SP4_HUMAN.H11MO.0.A	-3	0.00854943	6.57451	0.380991	20	CCCCTCGCACCCGCTGCCACACACCCTACTACAGAGCAAT	CCCGGCCCCGCCCCCTTCCC	-
M27	EGR2_HUMAN.H11MO.0.A	-8	0.00915873	7.04306	0.385468	18	CCCCTCGCACCCGCTGCCACACACCCTACTACAGAGCAAT	CCCCTCCCACACCCCCCC	-
M27	RFX1_HUMAN.H11MO.0.B	-6	0.00999161	7.68355	0.39839	22	CCCCTCGCACCCGCTGCCACACACCCTACTACAGAGCAAT	GCCCCGGTTGCCATGGCGACGG	+
M27	RARG_HUMAN.H11MO.0.B	-4	0.0105592	8.12001	0.410224	18	CCCCTCGCACCCGCTGCCACACACCCTACTACAGAGCAAT	CCCAGGTCACTCTGACCT	-
M27	SPIC_HUMAN.H11MO.0.D	-19	0.0125441	9.64643	0.463567	13	CCCCTCGCACCCGCTGCCACACACCCTACTACAGAGCAAT	CCTCCCCTTCCTC	-
M27	CLOCK_HUMAN.H11MO.0.C	-5	0.0132369	10.1792	0.471825	14	CCCCTCGCACCCGCTGCCACACACCCTACTACAGAGCAAT	CAGACACGTGAACA	+
M27	RREB1_HUMAN.H11MO.0.D	-8	0.0137097	10.5428	0.471825	22	CCCCTCGCACCCGCTGCCACACACCCTACTACAGAGCAAT	ACCCCAAACCACCCCCCCCCCC	-
M27	ZN350_HUMAN.H11MO.1.D	-11	0.0141743	10.9	0.471825	24	CCCCTCGCACCCGCTGCCACACACCCTACTACAGAGCAAT	GGGCAACAAATCCCTGCGCCCCGT	-
M27	GATA1_HUMAN.H11MO.0.A	9	0.014364	11.0459	0.471825	10	CCCCTCGCACCCGCTGCCACACACCCTACTACAGAGCAAT	TCTTATCTGTCCCCGCCAG	-
M27	MNX1_HUMAN.H11MO.0.D	-16	0.0153592	11.8112	0.474929	19	CCCCTCGCACCCGCTGCCACACACCCTACTACAGAGCAAT	CTATTTTAATAACCCTTAA	+
M27	NR1H3_HUMAN.H11MO.0.B	3	0.0153592	11.8112	0.474929	16	CCCCTCGCACCCGCTGCCACACACCCTACTACAGAGCAAT	TGACCTGCAGTGACCTCTG	-
M28	RXRA_HUMAN.H11MO.0.A	-1	8.47743e-05	0.0651914	0.12976	20	GCGCGCCGCCACGGGTCACCGAGCGCACCGCGAAGTCTCG	GGGGGAGGCAGAGGTCAGAG	+
M28	IRX2_HUMAN.H11MO.0.D	-8	0.000486314	0.373975	0.369142	19	GCGCGCCGCCACGGGTCACCGAGCGCACCGCGAAGTCTCG	ACATGGGTGGGCATGTTGG	+
M28	NR1D1_HUMAN.H11MO.0.B	-4	0.000723499	0.556371	0.369142	19	GCGCGCCGCCACGGGTCACCGAGCGCACCGCGAAGTCTCG	AGGGAAGTGGGTCAGAAGG	+
M28	NR1H4_HUMAN.H11MO.0.B	-11	0.000987464	0.75936	0.377866	19	GCGCGCCGCCACGGGTCACCGAGCGCACCGCGAAGTCTCG	GGGGTCAATGACCCCGAGG	+
M28	GATA1_HUMAN.H11MO.0.A	8	0.00133981	1.03031	0.410157	11	GCGCGCCGCCACGGGTCACCGAGCGCACCGCGAAGTCTCG	TCTTATCTGTCCCCGCCAG	-
M28	TLX1_HUMAN.H11MO.0.D	-4	0.00197977	1.52244	0.488513	17	GCGCGCCGCCACGGGTCACCGAGCGCACCGCGAAGTCTCG	CTGGCAAGTTGCCAAGG	+
M28	ZN563_HUMAN.H11MO.0.C	-10	0.002905	2.23394	0.488513	21	GCGCGCCGCCACGGGTCACCGAGCGCACCGCGAAGTCTCG	GCAGCTGCCAGTGAGGATCCC	-
M29	ZN563_HUMAN.H11MO.0.C	-6	0.000243863	0.18753	0.371952	21	GCGCGGCCCCTGGGCCGACCGGCGCCCAGCACCCGGACGG	GCAGCTGCCAGTGAGGATCCC	-
M29	RXRA_HUMAN.H11MO.0.A	-1	0.000696442	0.535564	0.385329	20	GCGCGGCCCCTGGGCCGACCGGCGCCCAGCACCCGGACGG	CTCTGACCTCTGCCTCCCCC	-
M29	THAP1_HUMAN.H11MO.0.C	-5	0.00115168	0.885639	0.385329	22	GCGCGGCCCCTGGGCCGACCGGCGCCCAGCACCCGGACGG	GCCCGCAGCCAAGATGGCGGCG	-
M29	SP3_HUMAN.H11MO.0.B	-11	0.00146267	1.12479	0.385329	20	GCGCGGCCCCTGGGCCGACCGGCGCCCAGCACCCGGACGG	CCCCGGCCCCGCCCCCCCCC	-
M29	IRX2_HUMAN.H11MO.0.D	-17	0.00195649	1.50454	0.385329	19	GCGCGGCCCCTGGGCCGACCGGCGCCCAGCACCCGGACGG	CCAACATGCCCACCCATGT	-
M29	GATA1_HUMAN.H11MO.0.A	8	0.00195649	1.50454	0.385329	11	GCGCGGCCCCTGGGCCGACCGGCGCCCAGCACCCGGACGG	TCTTATCTGTCCCCGCCAG	-
M29	GATA2_HUMAN.H11MO.0.A	-29	0.00373627	2.87319	0.455305	11	GCGCGGCCCCTGGGCCGACCGGCGCCCAGCACCCGGACGG	CTGGGGGGTGGAGATAAGG	+
M29	TLX1_HUMAN.H11MO.0.D	-3	0.00433577	3.33421	0.455305	17	GCGCGGCCCCTGGGCCGACCGGCGCCCAGCACCCGGACGG	CTGGCAAGTTGCCAAGG	+
M29	RARG_HUMAN.H11MO.2.D	-20	0.00447767	3.44332	0.455305	20	GCGCGGCCCCTGGGCCGACCGGCGCCCAGCACCCGGACGG	GGGGGTCACCCAGAGGTCAC	+
M29	ZN554_HUMAN.H11MO.0.C	-10	0.00447767	3.44332	0.455305	20	GCGCGGCCCCTGGGCCGACCGGCGCCCAGCACCCGGACGG	AGCACCCCACATGGCTCAGC	-
M29	ZFX_HUMAN.H11MO.1.A	0	0.00541015	4.16041	0.460271	17	GCGCGGCCCCTGGGCCGACCGGCGCCCAGCACCCGGACGG	CCCCGGCCTCCGCCCCC	-
M29	SP2_HUMAN.H11MO.0.A	-10	0.00598335	4.6012	0.460271	22	GCGCGGCCCCTGGGCCGACCGGCGCCCAGCACCCGGACGG	CCCCCGGCCCCGCCCCCCCCCC	-
M29	PATZ1_HUMAN.H11MO.0.C	-10	0.00636796	4.89696	0.460271	22	GCGCGGCCCCTGGGCCGACCGGCGCCCAGCACCCGGACGG	CCTCCCCCCCCGCCCCCTCCCC	-
M29	USF2_HUMAN.H11MO.0.A	10	0.006487	4.9885	0.460271	9	GCGCGGCCCCTGGGCCGACCGGCGCCCAGCACCCGGACGG	GGGTCACGTGGCCGCGGCG	+
M29	NR1D1_HUMAN.H11MO.0.B	-3	0.00693958	5.33654	0.460271	19	GCGCGGCCCCTGGGCCGACCGGCGCCCAGCACCCGGACGG	AGGGAAGTGGGTCAGAAGG	+
M29	LYL1_HUMAN.H11MO.0.A	-19	0.00778842	5.9893	0.460271	14	GCGCGGCCCCTGGGCCGACCGGCGCCCAGCACCCGGACGG	CAGGAAACAGCTGG	-
M29	TAL1_HUMAN.H11MO.0.A	8	0.00793368	6.101	0.460271	11	GCGCGGCCCCTGGGCCGACCGGCGCCCAGCACCCGGACGG	CCTTATCTGCCCCCCCCAG	-
M29	SP4_HUMAN.H11MO.0.A	-12	0.00810632	6.23376	0.460271	20	GCGCGGCCCCTGGGCCGACCGGCGCCCAGCACCCGGACGG	CCCGGCCCCGCCCCCTTCCC	-
M29	NR1H3_HUMAN.H11MO.0.B	-7	0.00847865	6.52009	0.46186	19	GCGCGGCCCCTGGGCCGACCGGCGCCCAGCACCCGGACGG	CAGAGGTCACTGCAGGTCA	+
M30	IRX2_HUMAN.H11MO.0.D	-19	0.000305884	0.235225	0.347035	19	GTCAGGCAGCAGCGGGGACACGACCCGCGAAGGCGGCGGC	CCAACATGCCCACCCATGT	-
M30	ZN563_HUMAN.H11MO.0.C	-5	0.000581505	0.447177	0.347035	21	GTCAGGCAGCAGCGGGGACACGACCCGCGAAGGCGGCGGC	GCAGCTGCCAGTGAGGATCCC	-
M30	THAP1_HUMAN.H11MO.0.C	-16	0.00068017	0.52305	0.347035	22	GTCAGGCAGCAGCGGGGACACGACCCGCGAAGGCGGCGGC	GCCCGCAGCCAAGATGGCGGCG	-
M30	NR1D1_HUMAN.H11MO.0.B	-14	0.00143052	1.10007	0.422502	19	GTCAGGCAGCAGCGGGGACACGACCCGCGAAGGCGGCGGC	AGGGAAGTGGGTCAGAAGG	+
M30	RXRA_HUMAN.H11MO.0.A	-9	0.00222437	1.71054	0.430499	20	GTCAGGCAGCAGCGGGGACACGACCCGCGAAGGCGGCGGC	GGGGGAGGCAGAGGTCAGAG	+
M30	CLOCK_HUMAN.H11MO.0.C	-2	0.00253854	1.95214	0.430499	14	GTCAGGCAGCAGCGGGGACACGACCCGCGAAGGCGGCGGC	CAGACACGTGAACA	+
M30	SP2_HUMAN.H11MO.0.A	-8	0.00279821	2.15183	0.430499	22	GTCAGGCAGCAGCGGGGACACGACCCGCGAAGGCGGCGGC	GGGGGGGGGGCGGGGCCGGGGG	+
M30	SP3_HUMAN.H11MO.0.B	-9	0.00292749	2.25124	0.430499	20	GTCAGGCAGCAGCGGGGACACGACCCGCGAAGGCGGCGGC	GGGGGGGGGCGGGGCCGGGG	+
M30	USF2_HUMAN.H11MO.0.A	-31	0.00314786	2.42071	0.430499	9	GTCAGGCAGCAGCGGGGACACGACCCGCGAAGGCGGCGGC	CGCCGCGGCCACGTGACCC	-
M30	GATA1_HUMAN.H11MO.0.A	-29	0.00337502	2.59539	0.430499	11	GTCAGGCAGCAGCGGGGACACGACCCGCGAAGGCGGCGGC	CTGGCGGGGACAGATAAGA	+
M30	PAX8_HUMAN.H11MO.0.D	0	0.00421276	3.23961	0.460591	14	GTCAGGCAGCAGCGGGGACACGACCCGCGAAGGCGGCGGC	GTCACTGAAGCGGG	+
M30	ZFX_HUMAN.H11MO.1.A	-23	0.00469803	3.61278	0.479403	17	GTCAGGCAGCAGCGGGGACACGACCCGCGAAGGCGGCGGC	CCCCGGCCTCCGCCCCC	-
M32	TLX1_HUMAN.H11MO.0.D	-20	0.000398973	0.30681	0.490993	17	AGGGCCTCGGTAGCCCAGGGCCAGGGCCTGGGTTCCGCCG	CCTTGGCAACTTGCCAG	-
M32	RXRA_HUMAN.H11MO.0.A	-11	0.000916613	0.704876	0.490993	20	AGGGCCTCGGTAGCCCAGGGCCAGGGCCTGGGTTCCGCCG	GGGGGAGGCAGAGGTCAGAG	+
M32	IRX2_HUMAN.H11MO.0.D	-15	0.00191842	1.47526	0.490993	19	AGGGCCTCGGTAGCCCAGGGCCAGGGCCTGGGTTCCGCCG	ACATGGGTGGGCATGTTGG	+
M32	ZN563_HUMAN.H11MO.0.C	-9	0.00233149	1.79291	0.490993	21	AGGGCCTCGGTAGCCCAGGGCCAGGGCCTGGGTTCCGCCG	GCAGCTGCCAGTGAGGATCCC	-
M32	SP3_HUMAN.H11MO.0.B	-20	0.00237972	1.83001	0.490993	20	AGGGCCTCGGTAGCCCAGGGCCAGGGCCTGGGTTCCGCCG	CCCCGGCCCCGCCCCCCCCC	-
M32	GATA1_HUMAN.H11MO.0.A	-27	0.00257708	1.98178	0.490993	13	AGGGCCTCGGTAGCCCAGGGCCAGGGCCTGGGTTCCGCCG	CTGGCGGGGACAGATAAGA	+
M32	ZFX_HUMAN.H11MO.1.A	-2	0.00291379	2.2407	0.490993	17	AGGGCCTCGGTAGCCCAGGGCCAGGGCCTGGGTTCCGCCG	GGGGGCGGAGGCCGGGG	+
M32	NR1D1_HUMAN.H11MO.0.B	-1	0.00320353	2.46351	0.490993	19	AGGGCCTCGGTAGCCCAGGGCCAGGGCCTGGGTTCCGCCG	AGGGAAGTGGGTCAGAAGG	+
M33	IRX2_HUMAN.H11MO.0.D	-15	0.000555196	0.426946	0.461375	19	AGGAGCCCGGAACCCGGAGCGCGACCCCATAGCCGGGGGC	CCAACATGCCCACCCATGT	-
M33	TLX1_HUMAN.H11MO.0.D	-6	0.000599967	0.461375	0.461375	17	AGGAGCCCGGAACCCGGAGCGCGACCCCATAGCCGGGGGC	CCTTGGCAACTTGCCAG	-
M34	THAP1_HUMAN.H11MO.0.C	-16	5.59296e-05	0.0430098	0.0844651	22	GGCTGCTGTGGCCCGGGCCCCCGCCGTAGAGACGAGCGCT	GCCCGCAGCCAAGATGGCGGCG	-
M34	SP2_HUMAN.H11MO.0.A	-4	0.000197898	0.152184	0.0996223	22	GGCTGCTGTGGCCCGGGCCCCCGCCGTAGAGACGAGCGCT	CCCCCGGCCCCGCCCCCCCCCC	-
M34	RXRA_HUMAN.H11MO.0.A	-5	0.000336344	0.258648	0.109482	20	GGCTGCTGTGGCCCGGGCCCCCGCCGTAGAGACGAGCGCT	CTCTGACCTCTGCCTCCCCC	-
M34	CLOCK_HUMAN.H11MO.0.C	-7	0.000541735	0.416594	0.109482	14	GGCTGCTGTGGCCCGGGCCCCCGCCGTAGAGACGAGCGCT	CAGACACGTGAACA	+
M34	HES1_HUMAN.H11MO.0.D	-7	0.000579579	0.445696	0.109482	13	GGCTGCTGTGGCCCGGGCCCCCGCCGTAGAGACGAGCGCT	CCGCCACGAGCCC	+
M34	SP3_HUMAN.H11MO.0.B	-5	0.000595912	0.458256	0.109482	20	GGCTGCTGTGGCCCGGGCCCCCGCCGTAGAGACGAGCGCT	CCCCGGCCCCGCCCCCCCCC	-
M34	PATZ1_HUMAN.H11MO.0.C	-5	0.000598957	0.460598	0.109482	22	GGCTGCTGTGGCCCGGGCCCCCGCCGTAGAGACGAGCGCT	CCTCCCCCCCCGCCCCCTCCCC	-
M34	TLX1_HUMAN.H11MO.0.D	-7	0.000671225	0.516172	0.109482	17	GGCTGCTGTGGCCCGGGCCCCCGCCGTAGAGACGAGCGCT	CTGGCAAGTTGCCAAGG	+
M34	USF2_HUMAN.H11MO.0.A	-7	0.000744256	0.572333	0.109482	19	GGCTGCTGTGGCCCGGGCCCCCGCCGTAGAGACGAGCGCT	GGGTCACGTGGCCGCGGCG	+
M34	ZFX_HUMAN.H11MO.1.A	-5	0.000797447	0.613237	0.109482	17	GGCTGCTGTGGCCCGGGCCCCCGCCGTAGAGACGAGCGCT	CCCCGGCCTCCGCCCCC	-
M34	SPZ1_HUMAN.H11MO.0.D	-2	0.000947547	0.728664	0.119249	16	GGCTGCTGTGGCCCGGGCCCCCGCCGTAGAGACGAGCGCT	CGGCTGTTACCCTGGG	+
M34	HEY2_HUMAN.H11MO.0.D	-5	0.0010292	0.791451	0.119561	17	GGCTGCTGTGGCCCGGGCCCCCGCCGTAGAGACGAGCGCT	TAATGCCACGTGCCCCC	-
M34	NR1D1_HUMAN.H11MO.0.B	-3	0.00140937	1.0838	0.147839	19	GGCTGCTGTGGCCCGGGCCCCCGCCGTAGAGACGAGCGCT	CCTTCTGACCCACTTCCCT	-
M34	ZN341_HUMAN.H11MO.0.C	-4	0.00169735	1.30527	0.149295	22	GGCTGCTGTGGCCCGGGCCCCCGCCGTAGAGACGAGCGCT	GCTCTTCCCTCCCCCCCCCCCC	-
M34	ZN563_HUMAN.H11MO.0.C	-1	0.00174414	1.34125	0.149295	21	GGCTGCTGTGGCCCGGGCCCCCGCCGTAGAGACGAGCGCT	GCAGCTGCCAGTGAGGATCCC	-
M34	IRX2_HUMAN.H11MO.0.D	-9	0.00177944	1.36839	0.149295	19	GGCTGCTGTGGCCCGGGCCCCCGCCGTAGAGACGAGCGCT	CCAACATGCCCACCCATGT	-
M34	SP4_HUMAN.H11MO.0.A	-6	0.00205828	1.58282	0.153824	20	GGCTGCTGTGGCCCGGGCCCCCGCCGTAGAGACGAGCGCT	CCCGGCCCCGCCCCCTTCCC	-
M34	NR1H3_HUMAN.H11MO.0.B	2	0.00223911	1.72188	0.153824	17	GGCTGCTGTGGCCCGGGCCCCCGCCGTAGAGACGAGCGCT	TGACCTGCAGTGACCTCTG	-
M34	MXI1_HUMAN.H11MO.0.A	-10	0.00224085	1.72321	0.153824	15	GGCTGCTGTGGCCCGGGCCCCCGCCGTAGAGACGAGCGCT	GCACGTGGCGGCGGG	+
M34	LYL1_HUMAN.H11MO.0.A	-1	0.00339848	2.61343	0.205296	14	GGCTGCTGTGGCCCGGGCCCCCGCCGTAGAGACGAGCGCT	CCAGCTGTTTCCTG	+
M34	ZN589_HUMAN.H11MO.0.D	-2	0.00392778	3.02046	0.228144	16	GGCTGCTGTGGCCCGGGCCCCCGCCGTAGAGACGAGCGCT	CGGCAGTAACCGTGGG	-
M34	BHE41_HUMAN.H11MO.0.D	-4	0.0042651	3.27986	0.238562	20	GGCTGCTGTGGCCCGGGCCCCCGCCGTAGAGACGAGCGCT	GCCTCTGCACGTGACCCGGT	-
M34	RFX5_HUMAN.H11MO.0.A	-1	0.00565333	4.34741	0.304917	20	GGCTGCTGTGGCCCGGGCCCCCGCCGTAGAGACGAGCGCT	TCTGCCTAGCAACAGCTGAC	-
M34	COT2_HUMAN.H11MO.1.A	-5	0.00593941	4.56741	0.309301	17	GGCTGCTGTGGCCCGGGCCCCCGCCGTAGAGACGAGCGCT	CCCTGACCTTTGACCCC	-
M34	PROX1_HUMAN.H11MO.0.D	-11	0.00742673	5.71115	0.373863	17	GGCTGCTGTGGCCCGGGCCCCCGCCGTAGAGACGAGCGCT	CCCAACCCGCCTTACCC	-
M34	KLF6_HUMAN.H11MO.0.A	-3	0.00773595	5.94894	0.376866	19	GGCTGCTGTGGCCCGGGCCCCCGCCGTAGAGACGAGCGCT	CCCCCGGCCCCGCCCTTCC	-
M34	RARG_HUMAN.H11MO.0.B	1	0.00850885	6.5433	0.388154	17	GGCTGCTGTGGCCCGGGCCCCCGCCGTAGAGACGAGCGCT	AGGTCAGAGTGACCTGGG	+
M34	PAX2_HUMAN.H11MO.0.D	-6	0.00913476	7.02463	0.388154	18	GGCTGCTGTGGCCCGGGCCCCCGCCGTAGAGACGAGCGCT	TGTCACGCATGACTGAAC	-
M34	ZF64A_HUMAN.H11MO.0.D	-5	0.00919621	7.07189	0.388154	16	GGCTGCTGTGGCCCGGGCCCCCGCCGTAGAGACGAGCGCT	CAGGTTCCCGGGCCCC	-
M34	COT1_HUMAN.H11MO.0.C	-5	0.00925276	7.11537	0.388154	17	GGCTGCTGTGGCCCGGGCCCCCGCCGTAGAGACGAGCGCT	CCCTGACCTCTGACCCC	-
M34	HESX1_HUMAN.H11MO.0.D	-5	0.0114922	8.83748	0.445014	16	GGCTGCTGTGGCCCGGGCCCCCGCCGTAGAGACGAGCGCT	ATCCGGCACGTGGCCT	+
M34	SPIC_HUMAN.H11MO.0.D	-7	0.0128119	9.85238	0.458175	13	GGCTGCTGTGGCCCGGGCCCCCGCCGTAGAGACGAGCGCT	CCTCCCCTTCCTC	-
M34	HEY1_HUMAN.H11MO.0.D	-8	0.013816	10.6245	0.458175	12	GGCTGCTGTGGCCCGGGCCCCCGCCGTAGAGACGAGCGCT	CGACACGTGCCA	-
M34	VEZF1_HUMAN.H11MO.0.C	-2	0.014542	11.1828	0.458175	22	GGCTGCTGTGGCCCGGGCCCCCGCCGTAGAGACGAGCGCT	CCCCTCCCCCTCCCCCCTCCCC	-
M34	PTF1A_HUMAN.H11MO.0.B	-7	0.0148553	11.4237	0.458175	18	GGCTGCTGTGGCCCGGGCCCCCGCCGTAGAGACGAGCGCT	GGGAAAGGGGGCAGCTGG	-
M34	KLF3_HUMAN.H11MO.0.B	-5	0.0152812	11.7513	0.458175	19	GGCTGCTGTGGCCCGGGCCCCCGCCGTAGAGACGAGCGCT	CCCGGCCCCGCCCCTCCCC	-
M34	RFX1_HUMAN.H11MO.0.B	-17	0.0154727	11.8985	0.458175	22	GGCTGCTGTGGCCCGGGCCCCCGCCGTAGAGACGAGCGCT	CCGTCGCCATGGCAACCGGGGC	-
M34	PAX8_HUMAN.H11MO.0.D	-7	0.0159632	12.2757	0.46361	14	GGCTGCTGTGGCCCGGGCCCCCGCCGTAGAGACGAGCGCT	GTCACTGAAGCGGG	+
M34	ARNT2_HUMAN.H11MO.0.D	-5	0.0163317	12.5591	0.465363	12	GGCTGCTGTGGCCCGGGCCCCCGCCGTAGAGACGAGCGCT	GCCTCCCACGCC	-
M34	EGR1_HUMAN.H11MO.0.A	-5	0.0175088	13.4642	0.475869	17	GGCTGCTGTGGCCCGGGCCCCCGCCGTAGAGACGAGCGCT	CCCCCGCCCACGCCCTC	-
M34	MAFA_HUMAN.H11MO.0.D	-5	0.0176457	13.5696	0.475869	21	GGCTGCTGTGGCCCGGGCCCCCGCCGTAGAGACGAGCGCT	GTGCTGACCCCGCAGCCTTCG	+
M35	ZN586_HUMAN.H11MO.0.C	-12	2.64246e-05	0.0203205	0.0405	20	CGGTAAACCAATCCTTTTTTTTTCCTGTGCCCGCAGTATT	CATTTTTTCCTCCTAGGCCT	-
M36	SP1_HUMAN.H11MO.0.A	-18	1.56149e-05	0.0120079	0.0226699	22	CCAGGCGCGCCTGACGTCAGGTGGCGGCGCGCGGGCGCGG	GGGGGGCGGGGCCGGGGGGGGG	+
M36	ATF2_HUMAN.H11MO.2.C	-9	5.40667e-05	0.0415773	0.0261649	11	CCAGGCGCGCCTGACGTCAGGTGGCGGCGCGCGGGCGCGG	GATGACGTCAC	+
M36	SNAI1_HUMAN.H11MO.0.C	-16	0.000110723	0.0851457	0.0401871	8	CCAGGCGCGCCTGACGTCAGGTGGCGGCGCGCGGGCGCGG	CCAGGTGG	+
M36	CREM_HUMAN.H11MO.0.C	-8	0.000197515	0.151889	0.0567923	11	CCAGGCGCGCCTGACGTCAGGTGGCGGCGCGCGGGCGCGG	CACTGACGTCA	+
M36	ATF7_HUMAN.H11MO.0.D	-9	0.000273827	0.210573	0.0567923	11	CCAGGCGCGCCTGACGTCAGGTGGCGGCGCGCGGGCGCGG	GATGACGTCAT	+
M36	JDP2_HUMAN.H11MO.0.D	-8	0.000313077	0.240756	0.0568161	12	CCAGGCGCGCCTGACGTCAGGTGGCGGCGCGCGGGCGCGG	TGATGACGTCAT	+
M36	CREB5_HUMAN.H11MO.0.D	-9	0.000486025	0.373753	0.0588014	11	CCAGGCGCGCCTGACGTCAGGTGGCGGCGCGCGGGCGCGG	GATGACGTCAT	+
M36	INSM1_HUMAN.H11MO.0.C	-14	0.000571154	0.439217	0.0637853	12	CCAGGCGCGCCTGACGTCAGGTGGCGGCGCGCGGGCGCGG	TGTCAGGGGGCA	+
M36	SP2_HUMAN.H11MO.1.B	-18	0.000722581	0.555665	0.0749323	12	CCAGGCGCGCCTGACGTCAGGTGGCGGCGCGCGGGCGCGG	AGGGGGCGGGGC	+
M36	USF1_HUMAN.H11MO.0.A	-14	0.000811833	0.6243	0.0785754	12	CCAGGCGCGCCTGACGTCAGGTGGCGGCGCGCGGGCGCGG	GGTCACGTGACC	+
M36	TFEB_HUMAN.H11MO.0.C	-14	0.000916446	0.704747	0.0831568	9	CCAGGCGCGCCTGACGTCAGGTGGCGGCGCGCGGGCGCGG	GGTCACGTG	+
M36	EGR4_HUMAN.H11MO.0.D	-19	0.00101606	0.781352	0.0867725	11	CCAGGCGCGCCTGACGTCAGGTGGCGGCGCGCGGGCGCGG	GGCGGCAGGGC	+
M36	ZN335_HUMAN.H11MO.1.A	-7	0.001273	0.978937	0.0937149	7	CCAGGCGCGCCTGACGTCAGGTGGCGGCGCGCGGGCGCGG	TGCCTGA	+
M36	CR3L1_HUMAN.H11MO.0.D	-15	0.00129043	0.992339	0.0937149	11	CCAGGCGCGCCTGACGTCAGGTGGCGGCGCGCGGGCGCGG	GCCACGTGGCA	+
M36	USF2_HUMAN.H11MO.0.A	-13	0.001291	0.992782	0.0937149	19	CCAGGCGCGCCTGACGTCAGGTGGCGGCGCGCGGGCGCGG	GGGTCACGTGGCCGCGGCG	+
M36	SNAI2_HUMAN.H11MO.0.A	-15	0.00140607	1.08127	0.0957015	10	CCAGGCGCGCCTGACGTCAGGTGGCGGCGCGCGGGCGCGG	GGCAGGTGCA	+
M36	SP2_HUMAN.H11MO.0.A	-14	0.00146059	1.12319	0.0957015	22	CCAGGCGCGCCTGACGTCAGGTGGCGGCGCGCGGGCGCGG	GGGGGGGGGGCGGGGCCGGGGG	+
M36	CTCFL_HUMAN.H11MO.0.A	-12	0.00158205	1.21659	0.0957015	17	CCAGGCGCGCCTGACGTCAGGTGGCGGCGCGCGGGCGCGG	GCCGCCAGGGGGCGCCG	+
M36	NRF1_HUMAN.H11MO.0.A	-24	0.00158205	1.21659	0.0957015	16	CCAGGCGCGCCTGACGTCAGGTGGCGGCGCGCGGGCGCGG	CACTGCGCATGCGCAGG	+
M36	E4F1_HUMAN.H11MO.0.D	-9	0.00216874	1.66776	0.1211	9	CCAGGCGCGCCTGACGTCAGGTGGCGGCGCGCGGGCGCGG	CGTGACGTC	+
M36	KLF13_HUMAN.H11MO.0.D	-28	0.00244852	1.88291	0.124208	11	CCAGGCGCGCCTGACGTCAGGTGGCGGCGCGCGGGCGCGG	AGGGGGGCGTG	+
M36	KLF12_HUMAN.H11MO.0.C	-19	0.00274378	2.10996	0.124208	11	CCAGGCGCGCCTGACGTCAGGTGGCGGCGCGCGGGCGCGG	AGGGGCGGGGC	+
M36	SP1_HUMAN.H11MO.1.A	-18	0.0027633	2.12498	0.124208	14	CCAGGCGCGCCTGACGTCAGGTGGCGGCGCGCGGGCGCGG	GGGGGGCGGGGCCG	+
M36	KLF14_HUMAN.H11MO.0.D	-28	0.00288548	2.21893	0.124208	12	CCAGGCGCGCCTGACGTCAGGTGGCGGCGCGCGGGCGCGG	AGGGGGGCGTGGC	+
M36	MYF6_HUMAN.H11MO.0.C	-16	0.00292641	2.25041	0.124208	7	CCAGGCGCGCCTGACGTCAGGTGGCGGCGCGCGGGCGCGG	GCAGCTG	-
M36	TYY1_HUMAN.H11MO.0.A	-16	0.00294053	2.26126	0.124208	12	CCAGGCGCGCCTGACGTCAGGTGGCGGCGCGCGGGCGCGG	CAAGATGGCGGC	+
M36	ZBT14_HUMAN.H11MO.0.C	-25	0.00298276	2.29374	0.124208	9	CCAGGCGCGCCTGACGTCAGGTGGCGGCGCGCGGGCGCGG	GGAGCGCGC	+
M36	ATF2_HUMAN.H11MO.0.B	-9	0.00307221	2.36253	0.124208	11	CCAGGCGCGCCTGACGTCAGGTGGCGGCGCGCGGGCGCGG	GATGACGTCAT	+
M36	CTCF_HUMAN.H11MO.0.A	-10	0.00307992	2.36846	0.124208	19	CCAGGCGCGCCTGACGTCAGGTGGCGGCGCGCGGGCGCGG	TGGCCACCAGGGGGCGCCA	+
M36	NDF1_HUMAN.H11MO.0.A	-15	0.00348965	2.68354	0.136928	10	CCAGGCGCGCCTGACGTCAGGTGGCGGCGCGCGGGCGCGG	GACAGATGGT	+
M36	KLF15_HUMAN.H11MO.0.A	-20	0.00380391	2.9252	0.145331	19	CCAGGCGCGCCTGACGTCAGGTGGCGGCGCGCGGGCGCGG	GGGGAGGAGCAGGGGGGGG	+
M36	CREB1_HUMAN.H11MO.0.A	-11	0.00406172	3.12346	0.149068	11	CCAGGCGCGCCTGACGTCAGGTGGCGGCGCGCGGGCGCGG	TGACGTCATCG	-
M36	ZBTB4_HUMAN.H11MO.0.D	-8	0.0042881	3.29755	0.149068	17	CCAGGCGCGCCTGACGTCAGGTGGCGGCGCGCGGGCGCGG	CCTAGATGGCAGGTGGG	+
M36	TBX15_HUMAN.H11MO.0.D	-18	0.00431244	3.31627	0.149068	19	CCAGGCGCGCCTGACGTCAGGTGGCGGCGCGCGGGCGCGG	GGGGGGGGGGGGGTGGGGG	+
M36	HES7_HUMAN.H11MO.0.D	-14	0.00450078	3.4611	0.15196	12	CCAGGCGCGCCTGACGTCAGGTGGCGGCGCGCGGGCGCGG	CGGCACGTGCCA	-
M36	SP3_HUMAN.H11MO.0.B	-15	0.00478766	3.68171	0.153059	20	CCAGGCGCGCCTGACGTCAGGTGGCGGCGCGCGGGCGCGG	GGGGGGGGGCGGGGCCGGGG	+
M36	ATOH1_HUMAN.H11MO.0.B	-15	0.00489957	3.76777	0.153059	9	CCAGGCGCGCCTGACGTCAGGTGGCGGCGCGCGGGCGCGG	AGCAGATGG	+
M36	HEY1_HUMAN.H11MO.0.D	-14	0.00499745	3.84304	0.153059	12	CCAGGCGCGCCTGACGTCAGGTGGCGGCGCGCGGGCGCGG	TGGCACGTGTCG	+
M36	MESP1_HUMAN.H11MO.0.D	-16	0.00506047	3.8915	0.153059	11	CCAGGCGCGCCTGACGTCAGGTGGCGGCGCGCGGGCGCGG	GCAGGTGTGGA	+
M36	HES5_HUMAN.H11MO.0.D	-14	0.00583949	4.49057	0.167139	12	CCAGGCGCGCCTGACGTCAGGTGGCGGCGCGCGGGCGCGG	TGGCACGTGCCG	+
M36	AP2D_HUMAN.H11MO.0.D	-23	0.00602924	4.63648	0.167139	14	CCAGGCGCGCCTGACGTCAGGTGGCGGCGCGCGGGCGCGG	ACGCGCCTCGGGCG	-
M36	ZN148_HUMAN.H11MO.0.D	-25	0.0060626	4.66214	0.167139	15	CCAGGCGCGCCTGACGTCAGGTGGCGGCGCGCGGGCGCGG	GGGGTGGGGGAGGGG	+
M36	TFE3_HUMAN.H11MO.0.B	-14	0.0062167	4.78064	0.167139	10	CCAGGCGCGCCTGACGTCAGGTGGCGGCGCGCGGGCGCGG	GGTCACGTGA	+
M36	MITF_HUMAN.H11MO.0.A	-14	0.00657817	5.05861	0.168389	10	CCAGGCGCGCCTGACGTCAGGTGGCGGCGCGCGGGCGCGG	GGTCACGTGA	-
M36	NDF2_HUMAN.H11MO.0.B	-15	0.00662623	5.09557	0.168389	9	CCAGGCGCGCCTGACGTCAGGTGGCGGCGCGCGGGCGCGG	AACAGATGG	+
M36	KLF9_HUMAN.H11MO.0.C	-27	0.00695498	5.34838	0.168389	13	CCAGGCGCGCCTGACGTCAGGTGGCGGCGCGCGGGCGCGG	GGAGGGGGCGTGGCC	+
M36	KLF4_HUMAN.H11MO.0.A	-31	0.00695912	5.35156	0.168389	9	CCAGGCGCGCCTGACGTCAGGTGGCGGCGCGCGGGCGCGG	AGGGTGTGGC	+
M36	ATF1_HUMAN.H11MO.0.B	-11	0.00737963	5.67493	0.169851	11	CCAGGCGCGCCTGACGTCAGGTGGCGGCGCGCGGGCGCGG	TGACGTCACCG	-
M36	SP4_HUMAN.H11MO.0.A	-14	0.00742229	5.70774	0.169851	20	CCAGGCGCGCCTGACGTCAGGTGGCGGCGCGCGGGCGCGG	GGGAAGGGGGCGGGGCCGGG	+
M36	ZN329_HUMAN.H11MO.0.C	6	0.00742229	5.70774	0.169851	14	CCAGGCGCGCCTGACGTCAGGTGGCGGCGCGCGGGCGCGG	CTGGATCCAGCCATGCCTGA	+
M36	EGR2_HUMAN.H11MO.0.A	-22	0.0074875	5.75789	0.169851	18	CCAGGCGCGCCTGACGTCAGGTGGCGGCGCGCGGGCGCGG	GGGGGGGTGTGGGAGGGG	+
M36	EGR2_HUMAN.H11MO.1.A	-25	0.00780255	6.00016	0.174275	15	CCAGGCGCGCCTGACGTCAGGTGGCGGCGCGCGGGCGCGG	GGGGCGTGGGCGGGGG	+
M36	TYY2_HUMAN.H11MO.0.D	-17	0.00820521	6.30981	0.179024	11	CCAGGCGCGCCTGACGTCAGGTGGCGGCGCGCGGGCGCGG	AAAATGGCGGC	+
M36	KLF16_HUMAN.H11MO.0.D	-22	0.00829338	6.37761	0.179024	18	CCAGGCGCGCCTGACGTCAGGTGGCGGCGCGCGGGCGCGG	GGGGGCGGGGGGGGGGGGG	+
M36	ASCL1_HUMAN.H11MO.0.A	-12	0.00838511	6.44815	0.179024	14	CCAGGCGCGCCTGACGTCAGGTGGCGGCGCGCGGGCGCGG	GGGAGCAGGTGCAG	-
M36	ID4_HUMAN.H11MO.0.D	-15	0.009606	7.38701	0.19923	11	CCAGGCGCGCCTGACGTCAGGTGGCGGCGCGCGGGCGCGG	GACAGGTGTAA	+
M36	EGR1_HUMAN.H11MO.0.A	-24	0.010552	8.11446	0.205373	16	CCAGGCGCGCCTGACGTCAGGTGGCGGCGCGCGGGCGCGG	GAGGGCGTGGGCGGGGG	+
M36	ZSC22_HUMAN.H11MO.0.C	-14	0.0105706	8.12877	0.205373	16	CCAGGCGCGCCTGACGTCAGGTGGCGGCGCGCGGGCGCGG	GGTCTGAGGGAGGAGG	+
M36	THAP1_HUMAN.H11MO.0.C	-7	0.0106095	8.15868	0.205373	22	CCAGGCGCGCCTGACGTCAGGTGGCGGCGCGCGGGCGCGG	GCCCGCAGCCAAGATGGCGGCG	-
M36	ZN331_HUMAN.H11MO.0.C	-8	0.0109467	8.418	0.209112	20	CCAGGCGCGCCTGACGTCAGGTGGCGGCGCGCGGGCGCGG	GGCTGGGCTCAGCTGGGTGG	+
M36	MXI1_HUMAN.H11MO.0.A	-16	0.0113907	8.75947	0.212879	15	CCAGGCGCGCCTGACGTCAGGTGGCGGCGCGCGGGCGCGG	GCACGTGGCGGCGGG	+
M36	ZN770_HUMAN.H11MO.1.C	-18	0.0124437	9.56919	0.223036	11	CCAGGCGCGCCTGACGTCAGGTGGCGGCGCGCGGGCGCGG	GGGAGGCTGAG	+
M36	THA_HUMAN.H11MO.1.D	-10	0.0134442	10.3386	0.235162	10	CCAGGCGCGCCTGACGTCAGGTGGCGGCGCGCGGGCGCGG	CTCAGGTCAG	+
M36	FIGLA_HUMAN.H11MO.0.D	-14	0.0145005	11.1509	0.247769	11	CCAGGCGCGCCTGACGTCAGGTGGCGGCGCGCGGGCGCGG	TAACAGGTGTT	+
M36	KLF1_HUMAN.H11MO.0.A	-25	0.0145199	11.1658	0.247769	14	CCAGGCGCGCCTGACGTCAGGTGGCGGCGCGCGGGCGCGG	GGGGCGGGGCCGGG	+
M36	TAF1_HUMAN.H11MO.0.A	-17	0.0148447	11.4156	0.247769	16	CCAGGCGCGCCTGACGTCAGGTGGCGGCGCGCGGGCGCGG	AAGATGGCGGCGGCGG	+
M36	AP2B_HUMAN.H11MO.0.B	-26	0.014958	11.5027	0.247769	10	CCAGGCGCGCCTGACGTCAGGTGGCGGCGCGCGGGCGCGG	GCCCGGGGGC	+
M36	PAX1_HUMAN.H11MO.0.D	0	0.0152823	11.7521	0.247769	17	CCAGGCGCGCCTGACGTCAGGTGGCGGCGCGCGGGCGCGG	TCAGTCAAGCGTGACGA	-
M36	THB_HUMAN.H11MO.0.C	-11	0.0152823	11.7521	0.247769	17	CCAGGCGCGCCTGACGTCAGGTGGCGGCGCGCGGGCGCGG	TGACCTGACCTGACCTC	-
M36	ASCL2_HUMAN.H11MO.0.D	-15	0.0157799	12.1347	0.247769	9	CCAGGCGCGCCTGACGTCAGGTGGCGGCGCGCGGGCGCGG	AGCAGCTGG	-
M36	GLIS2_HUMAN.H11MO.0.D	-24	0.0158791	12.211	0.247769	14	CCAGGCGCGCCTGACGTCAGGTGGCGGCGCGCGGGCGCGG	CTTCGCGGGGGGTC	+
M36	WT1_HUMAN.H11MO.0.C	-15	0.0165969	12.763	0.247769	20	CCAGGCGCGCCTGACGTCAGGTGGCGGCGCGCGGGCGCGG	GGGCGGGGGAGGAGGGGGGG	+
M36	RXRB_HUMAN.H11MO.0.C	-11	0.0166277	12.7867	0.247769	10	CCAGGCGCGCCTGACGTCAGGTGGCGGCGCGCGGGCGCGG	TGAGGTCACA	+
M36	BMAL1_HUMAN.H11MO.0.A	-14	0.0168676	12.9712	0.247769	11	CCAGGCGCGCCTGACGTCAGGTGGCGGCGCGCGGGCGCGG	AGTCACGTGGC	-
M36	RARB_HUMAN.H11MO.0.D	-7	0.0168676	12.9712	0.247769	11	CCAGGCGCGCCTGACGTCAGGTGGCGGCGCGCGGGCGCGG	GCCCTGACCTC	-
M36	HAND1_HUMAN.H11MO.1.D	0	0.0173586	13.3487	0.247769	7	CCAGGCGCGCCTGACGTCAGGTGGCGGCGCGCGGGCGCGG	CCAGGCC	-
M36	KLF3_HUMAN.H11MO.0.B	-20	0.0174301	13.4038	0.247769	19	CCAGGCGCGCCTGACGTCAGGTGGCGGCGCGCGGGCGCGG	GGGGAGGGGCGGGGCCGGG	+
M36	NGN2_HUMAN.H11MO.0.D	-13	0.0174444	13.4147	0.247769	12	CCAGGCGCGCCTGACGTCAGGTGGCGGCGCGCGGGCGCGG	GGAGCAGATGGC	+
M36	SCRT1_HUMAN.H11MO.0.D	-13	0.0175782	13.5176	0.247769	13	CCAGGCGCGCCTGACGTCAGGTGGCGGCGCGCGGGCGCGG	GCAACAGGTGGTT	+
M36	SCRT2_HUMAN.H11MO.0.D	-11	0.0175782	13.5176	0.247769	13	CCAGGCGCGCCTGACGTCAGGTGGCGGCGCGCGGGCGCGG	ATGCAACAGGTGG	+
M36	BHE40_HUMAN.H11MO.0.A	-15	0.0184677	14.2016	0.255348	10	CCAGGCGCGCCTGACGTCAGGTGGCGGCGCGCGGGCGCGG	GTCACGTGCC	-
M36	ATF6A_HUMAN.H11MO.0.B	-7	0.0191887	14.7561	0.262816	12	CCAGGCGCGCCTGACGTCAGGTGGCGGCGCGCGGGCGCGG	GTGGTGACGTGG	+
M36	MAZ_HUMAN.H11MO.1.A	-30	0.0195868	15.0622	0.263844	10	CCAGGCGCGCCTGACGTCAGGTGGCGGCGCGCGGGCGCGG	GAGGGAGGGGG	+
M36	PTF1A_HUMAN.H11MO.1.B	-15	0.0196965	15.1466	0.263844	9	CCAGGCGCGCCTGACGTCAGGTGGCGGCGCGCGGGCGCGG	AGCAGCTGG	+
M36	HEY2_HUMAN.H11MO.0.D	-22	0.0202504	15.5726	0.265645	17	CCAGGCGCGCCTGACGTCAGGTGGCGGCGCGCGGGCGCGG	GGGGGCACGTGGCATTA	+
M36	THB_HUMAN.H11MO.1.D	-9	0.0204932	15.7592	0.265645	10	CCAGGCGCGCCTGACGTCAGGTGGCGGCGCGCGGGCGCGG	GGTCAGGTCA	+
M36	ZEB1_HUMAN.H11MO.0.A	-15	0.0215806	16.5955	0.275306	10	CCAGGCGCGCCTGACGTCAGGTGGCGGCGCGCGGGCGCGG	GACAGGTGAG	+
M36	MLX_HUMAN.H11MO.0.D	-13	0.0216177	16.624	0.275306	11	CCAGGCGCGCCTGACGTCAGGTGGCGGCGCGCGGGCGCGG	TGATCACGTGC	+
M36	ITF2_HUMAN.H11MO.0.C	-15	0.0239157	18.3912	0.301923	10	CCAGGCGCGCCTGACGTCAGGTGGCGGCGCGCGGGCGCGG	GGCAGCTGGG	+
M36	MYOD1_HUMAN.H11MO.1.A	-15	0.0250284	19.2468	0.313246	11	CCAGGCGCGCCTGACGTCAGGTGGCGGCGCGCGGGCGCGG	GACAGCTGCAG	-
M36	HINFP_HUMAN.H11MO.0.C	-11	0.0253352	19.4827	0.314375	16	CCAGGCGCGCCTGACGTCAGGTGGCGGCGCGCGGGCGCGG	TAACGTCCGCTAGCGC	-
M36	TBX1_HUMAN.H11MO.0.D	-18	0.0257758	19.8216	0.317133	20	CCAGGCGCGCCTGACGTCAGGTGGCGGCGCGCGGGCGCGG	GGGTGGGCAGGGGTGGGCGG	+
M36	TFAP4_HUMAN.H11MO.0.A	-14	0.0264799	20.363	0.323057	10	CCAGGCGCGCCTGACGTCAGGTGGCGGCGCGCGGGCGCGG	AAACAGCTGG	-
M36	ZN281_HUMAN.H11MO.0.A	-15	0.0267917	20.6028	0.323647	15	CCAGGCGCGCCTGACGTCAGGTGGCGGCGCGCGGGCGCGG	GGGTGGGGGAGGGGA	+
M36	ZN436_HUMAN.H11MO.0.C	0	0.0285249	21.9356	0.33221	24	CCAGGCGCGCCTGACGTCAGGTGGCGGCGCGCGGGCGCGG	TCAGGGAAGGCTTCCTGGAGGAGG	+
M36	ESR2_HUMAN.H11MO.1.A	-13	0.028603	21.9957	0.33221	7	CCAGGCGCGCCTGACGTCAGGTGGCGGCGCGCGGGCGCGG	AGGTCAC	+
M36	NR2C1_HUMAN.H11MO.0.C	-7	0.0314966	24.2209	0.356754	13	CCAGGCGCGCCTGACGTCAGGTGGCGGCGCGCGGGCGCGG	GGCCAGAGGTCAG	+
M36	MYOG_HUMAN.H11MO.0.B	-13	0.0314966	24.2209	0.356754	13	CCAGGCGCGCCTGACGTCAGGTGGCGGCGCGCGGGCGCGG	GGGACAGCTGCGG	-
M36	RARG_HUMAN.H11MO.1.B	-12	0.0319449	24.5656	0.356754	8	CCAGGCGCGCCTGACGTCAGGTGGCGGCGCGCGGGCGCGG	GAGGTCAG	+
M36	MAX_HUMAN.H11MO.0.A	-14	0.0323745	24.896	0.358792	10	CCAGGCGCGCCTGACGTCAGGTGGCGGCGCGCGGGCGCGG	GAGCACGTGG	+
M36	ZN770_HUMAN.H11MO.0.C	-18	0.0327776	25.206	0.360507	22	CCAGGCGCGCCTGACGTCAGGTGGCGGCGCGCGGGCGCGG	GGGAGGCTGAGGCGGGAGGATC	+
M36	SP4_HUMAN.H11MO.1.A	-16	0.0334783	25.7448	0.365445	16	CCAGGCGCGCCTGACGTCAGGTGGCGGCGCGCGGGCGCGG	GGAGGGGGCGGGGCCG	+
M36	E2F1_HUMAN.H11MO.0.A	-25	0.034588	26.5982	0.368847	14	CCAGGCGCGCCTGACGTCAGGTGGCGGCGCGCGGGCGCGG	GGGGGGCGGGAAAG	+
M36	BHA15_HUMAN.H11MO.0.B	-13	0.0349815	26.9008	0.368847	11	CCAGGCGCGCCTGACGTCAGGTGGCGGCGCGCGGGCGCGG	GCAGCAGCTGG	+
M36	NKX23_HUMAN.H11MO.0.D	-15	0.0349815	26.9008	0.368847	11	CCAGGCGCGCCTGACGTCAGGTGGCGGCGCGCGGGCGCGG	GTTAAGTGGTT	+
M36	ZN335_HUMAN.H11MO.0.A	0	0.0350602	26.9613	0.368847	22	CCAGGCGCGCCTGACGTCAGGTGGCGGCGCGCGGGCGCGG	TCAGGCAGCGCCGAGGACAGCC	-
M36	E2F4_HUMAN.H11MO.0.A	-26	0.0358908	27.6	0.373989	13	CCAGGCGCGCCTGACGTCAGGTGGCGGCGCGCGGGCGCGG	GGGGGCGGGAAAT	+
M36	ZN740_HUMAN.H11MO.0.D	-19	0.0360642	27.7334	0.373989	14	CCAGGCGCGCCTGACGTCAGGTGGCGGCGCGCGGGCGCGG	GGGGGGGGGGTGGG	+
M36	HES1_HUMAN.H11MO.0.D	-14	0.0374749	28.8182	0.382544	13	CCAGGCGCGCCTGACGTCAGGTGGCGGCGCGCGGGCGCGG	GGGCTCGTGGCGG	-
M36	PLAG1_HUMAN.H11MO.0.D	-19	0.0376796	28.9756	0.382544	17	CCAGGCGCGCCTGACGTCAGGTGGCGGCGCGCGGGCGCGG	GGGGGCATCAGGAGGGG	+
M36	ZN134_HUMAN.H11MO.1.C	-10	0.0376796	28.9756	0.382544	17	CCAGGCGCGCCTGACGTCAGGTGGCGGCGCGCGGGCGCGG	ACCTAATCAGGTGAAGG	+
M36	CREB3_HUMAN.H11MO.0.D	-13	0.0391222	30.085	0.394432	13	CCAGGCGCGCCTGACGTCAGGTGGCGGCGCGCGGGCGCGG	TGGTGACGTGGCA	+
M36	RARA_HUMAN.H11MO.1.A	-8	0.0394362	30.3264	0.394855	10	CCAGGCGCGCCTGACGTCAGGTGGCGGCGCGCGGGCGCGG	CCCTGACCTT	-
M36	RXRA_HUMAN.H11MO.1.A	-10	0.0434642	33.424	0.417894	10	CCAGGCGCGCCTGACGTCAGGTGGCGGCGCGCGGGCGCGG	CAGAGGTCAG	+
M36	MYCN_HUMAN.H11MO.0.A	-14	0.0437958	33.679	0.418312	12	CCAGGCGCGCCTGACGTCAGGTGGCGGCGCGCGGGCGCGG	GCCCACGTGGCC	-
M36	PRDM4_HUMAN.H11MO.0.D	3	0.0474374	36.4793	0.441476	13	CCAGGCGCGCCTGACGTCAGGTGGCGGCGCGCGGGCGCGG	TTTCAAGGCCCCCCAC	-
M36	TFE2_HUMAN.H11MO.0.A	-14	0.0484014	37.2207	0.447578	11	CCAGGCGCGCCTGACGTCAGGTGGCGGCGCGCGGGCGCGG	CTGCAGCTGTG	-
M36	ZIC4_HUMAN.H11MO.0.D	-21	0.0490329	37.7063	0.447714	15	CCAGGCGCGCCTGACGTCAGGTGGCGGCGCGCGGGCGCGG	GCACAGCGGGGGGTC	+
M36	E2F5_HUMAN.H11MO.0.B	-5	0.050201	38.6046	0.455516	10	CCAGGCGCGCCTGACGTCAGGTGGCGGCGCGCGGGCGCGG	CGCGCCAAAC	+
M36	KLF6_HUMAN.H11MO.0.A	-17	0.0520329	40.0133	0.460799	19	CCAGGCGCGCCTGACGTCAGGTGGCGGCGCGCGGGCGCGG	GGAAGGGCGGGGCCGGGGG	+
M36	MAZ_HUMAN.H11MO.0.A	-16	0.0520699	40.0418	0.460799	22	CCAGGCGCGCCTGACGTCAGGTGGCGGCGCGCGGGCGCGG	GGGGGAGGGGGGGGGGGGGGGG	+
M36	ZFP42_HUMAN.H11MO.0.A	-17	0.0521782	40.125	0.460799	12	CCAGGCGCGCCTGACGTCAGGTGGCGGCGCGCGGGCGCGG	AAAATGGCTGCC	-
M36	E2F2_HUMAN.H11MO.0.B	-33	0.0526457	40.4846	0.460799	7	CCAGGCGCGCCTGACGTCAGGTGGCGGCGCGCGGGCGCGG	GGCGCGAAAC	+
M36	XBP1_HUMAN.H11MO.0.D	-14	0.053005	40.7608	0.460799	11	CCAGGCGCGCCTGACGTCAGGTGGCGGCGCGCGGGCGCGG	GCTGACGTGGC	+
M36	MXI1_HUMAN.H11MO.1.A	-14	0.053005	40.7608	0.460799	11	CCAGGCGCGCCTGACGTCAGGTGGCGGCGCGCGGGCGCGG	GAGCACGTGGG	-
M36	MYC_HUMAN.H11MO.0.A	-14	0.053005	40.7608	0.460799	11	CCAGGCGCGCCTGACGTCAGGTGGCGGCGCGCGGGCGCGG	GAGCACGTGGC	-
M36	P73_HUMAN.H11MO.1.A	0	0.0544866	41.9002	0.47086	12	CCAGGCGCGCCTGACGTCAGGTGGCGGCGCGCGGGCGCGG	CCAGGCATGTTC	-
M36	NR4A3_HUMAN.H11MO.0.D	-10	0.055196	42.4457	0.471378	10	CCAGGCGCGCCTGACGTCAGGTGGCGGCGCGCGGGCGCGG	CAAAGGTCAG	+
M36	ZN219_HUMAN.H11MO.0.D	-23	0.0568858	43.7452	0.481459	12	CCAGGCGCGCCTGACGTCAGGTGGCGGCGCGCGGGCGCGG	GAGGGGGGCGGA	+
M36	ZF64A_HUMAN.H11MO.0.D	-25	0.0572858	44.0528	0.481459	15	CCAGGCGCGCCTGACGTCAGGTGGCGGCGCGCGGGCGCGG	GGGGCCCGGGAACCTG	+
M36	PTF1A_HUMAN.H11MO.0.B	-6	0.0574725	44.1964	0.481459	18	CCAGGCGCGCCTGACGTCAGGTGGCGGCGCGCGGGCGCGG	GGGAAAGGGGGCAGCTGG	-
M36	TBX3_HUMAN.H11MO.0.C	-16	0.0579958	44.5988	0.481459	11	CCAGGCGCGCCTGACGTCAGGTGGCGGCGCGCGGGCGCGG	GGAGGTGGGAA	+
M36	TBX5_HUMAN.H11MO.0.D	-18	0.0580346	44.6286	0.481459	8	CCAGGCGCGCCTGACGTCAGGTGGCGGCGCGCGGGCGCGG	AGGTGTGA	+
M37	ZN563_HUMAN.H11MO.0.C	-2	5.98492e-05	0.046024	0.0854562	21	CCGGTCCCCATAGTGCCTTCTACACGGACCCCACAGTGGG	GGGATCCTCACTGGCAGCTGC	+
M37	RXRA_HUMAN.H11MO.0.A	1	0.000112594	0.0865851	0.0854562	19	CCGGTCCCCATAGTGCCTTCTACACGGACCCCACAGTGGG	CTCTGACCTCTGCCTCCCCC	-
M37	PATZ1_HUMAN.H11MO.0.C	-3	0.000452823	0.348221	0.229121	22	CCGGTCCCCATAGTGCCTTCTACACGGACCCCACAGTGGG	CCTCCCCCCCCGCCCCCTCCCC	-
M37	VEZF1_HUMAN.H11MO.0.C	-10	0.000817682	0.628798	0.27369	22	CCGGTCCCCATAGTGCCTTCTACACGGACCCCACAGTGGG	CCCCTCCCCCTCCCCCCTCCCC	-
M37	IRX2_HUMAN.H11MO.0.D	-12	0.00108069	0.831047	0.27369	19	CCGGTCCCCATAGTGCCTTCTACACGGACCCCACAGTGGG	CCAACATGCCCACCCATGT	-
M37	ZN335_HUMAN.H11MO.0.A	-1	0.00144781	1.11336	0.274712	22	CCGGTCCCCATAGTGCCTTCTACACGGACCCCACAGTGGG	GGCTGTCCTCGGCGCTGCCTGA	+
M37	THAP1_HUMAN.H11MO.0.C	-2	0.00191267	1.47084	0.290333	22	CCGGTCCCCATAGTGCCTTCTACACGGACCCCACAGTGGG	CGCCGCCATCTTGGCTGCGGGC	+
M37	ZN394_HUMAN.H11MO.0.C	-3	0.00299764	2.30518	0.41366	20	CCGGTCCCCATAGTGCCTTCTACACGGACCCCACAGTGGG	ATTCCATTCTATTCCATTCT	-
M37	OLIG2_HUMAN.H11MO.0.B	4	0.00396299	3.04754	0.461924	14	CCGGTCCCCATAGTGCCTTCTACACGGACCCCACAGTGGG	CCAGCTGTTTCCCTTCTG	+
M37	TLX1_HUMAN.H11MO.0.D	-15	0.00399982	3.07586	0.461924	17	CCGGTCCCCATAGTGCCTTCTACACGGACCCCACAGTGGG	CCTTGGCAACTTGCCAG	-
M37	CLOCK_HUMAN.H11MO.0.C	-12	0.00426031	3.27618	0.461924	14	CCGGTCCCCATAGTGCCTTCTACACGGACCCCACAGTGGG	CAGACACGTGAACA	+
M37	ZN341_HUMAN.H11MO.0.C	-2	0.00488431	3.75603	0.466911	22	CCGGTCCCCATAGTGCCTTCTACACGGACCCCACAGTGGG	GCTCTTCCCTCCCCCCCCCCCC	-
M37	ZFX_HUMAN.H11MO.1.A	-15	0.00502512	3.86432	0.466911	17	CCGGTCCCCATAGTGCCTTCTACACGGACCCCACAGTGGG	CCCCGGCCTCCGCCCCC	-
M37	RARG_HUMAN.H11MO.2.D	-12	0.00522909	4.02117	0.466911	20	CCGGTCCCCATAGTGCCTTCTACACGGACCCCACAGTGGG	GTGACCTCTGGGTGACCCCC	-
M37	ZN589_HUMAN.H11MO.0.D	-24	0.00584612	4.49567	0.493006	16	CCGGTCCCCATAGTGCCTTCTACACGGACCCCACAGTGGG	CGGCAGTAACCGTGGG	-
M37	SP3_HUMAN.H11MO.0.B	-10	0.0064077	4.92752	0.494835	20	CCGGTCCCCATAGTGCCTTCTACACGGACCCCACAGTGGG	CCCCGGCCCCGCCCCCCCCC	-
M37	PAX8_HUMAN.H11MO.0.D	-15	0.00651979	5.01372	0.494835	14	CCGGTCCCCATAGTGCCTTCTACACGGACCCCACAGTGGG	CCCGCTTCAGTGAC	-
M37	BRAC_HUMAN.H11MO.0.A	-4	0.00685244	5.26953	0.495317	20	CCGGTCCCCATAGTGCCTTCTACACGGACCCCACAGTGGG	ATTTCACACCTCCCTGCTAA	-
M38	ZN563_HUMAN.H11MO.0.C	-10	0.000442914	0.340601	0.45758	21	GGGAACCCGGTGACCCATGGCCCGCCACGGTCGGCGGCGC	GGGATCCTCACTGGCAGCTGC	+
M38	IRX2_HUMAN.H11MO.0.D	-11	0.000595033	0.45758	0.45758	19	GGGAACCCGGTGACCCATGGCCCGCCACGGTCGGCGGCGC	CCAACATGCCCACCCATGT	-
M40	IRX2_HUMAN.H11MO.0.D	-19	0.000275698	0.212012	0.316597	19	GACCGCTGCGAGGCCTGCGGCAACACGGGAGCGGCCGGTG	CCAACATGCCCACCCATGT	-
M40	GATA1_HUMAN.H11MO.0.A	7	0.000412592	0.317283	0.316597	12	GACCGCTGCGAGGCCTGCGGCAACACGGGAGCGGCCGGTG	TCTTATCTGTCCCCGCCAG	-
M40	ZN563_HUMAN.H11MO.0.C	-1	0.000826464	0.635551	0.422784	21	GACCGCTGCGAGGCCTGCGGCAACACGGGAGCGGCCGGTG	GCAGCTGCCAGTGAGGATCCC	-
M40	GATA2_HUMAN.H11MO.0.A	7	0.00151727	1.16678	0.450398	12	GACCGCTGCGAGGCCTGCGGCAACACGGGAGCGGCCGGTG	CCTTATCTCCACCCCCCAG	-
M40	THAP1_HUMAN.H11MO.0.C	-14	0.00176089	1.35412	0.450398	22	GACCGCTGCGAGGCCTGCGGCAACACGGGAGCGGCCGGTG	CGCCGCCATCTTGGCTGCGGGC	+
M44	RXRA_HUMAN.H11MO.0.A	-3	0.000199602	0.153494	0.306123	20	ACCCAGCGCCGCAGAGGGCGGCGCGCCCACTGCGAGCTCC	GGGGGAGGCAGAGGTCAGAG	+
M44	GATA1_HUMAN.H11MO.0.A	-29	0.000963939	0.741269	0.454002	11	ACCCAGCGCCGCAGAGGGCGGCGCGCCCACTGCGAGCTCC	CTGGCGGGGACAGATAAGA	+
M44	IRX2_HUMAN.H11MO.0.D	-2	0.00120795	0.928914	0.454002	19	ACCCAGCGCCGCAGAGGGCGGCGCGCCCACTGCGAGCTCC	ACATGGGTGGGCATGTTGG	+
M44	ZN563_HUMAN.H11MO.0.C	-19	0.00165888	1.27568	0.454002	21	ACCCAGCGCCGCAGAGGGCGGCGCGCCCACTGCGAGCTCC	GGGATCCTCACTGGCAGCTGC	+
M44	GATA2_HUMAN.H11MO.0.A	-29	0.00269001	2.06862	0.478241	11	ACCCAGCGCCGCAGAGGGCGGCGCGCCCACTGCGAGCTCC	CTGGGGGGTGGAGATAAGG	+
M44	ZFX_HUMAN.H11MO.1.A	-11	0.00295169	2.26985	0.478241	17	ACCCAGCGCCGCAGAGGGCGGCGCGCCCACTGCGAGCTCC	CCCCGGCCTCCGCCCCC	-
M44	NR1D1_HUMAN.H11MO.0.B	1	0.00309775	2.38217	0.478241	18	ACCCAGCGCCGCAGAGGGCGGCGCGCCCACTGCGAGCTCC	AGGGAAGTGGGTCAGAAGG	+
M44	TLX1_HUMAN.H11MO.0.D	-19	0.00343011	2.63775	0.478241	17	ACCCAGCGCCGCAGAGGGCGGCGCGCCCACTGCGAGCTCC	CCTTGGCAACTTGCCAG	-
M44	ZN589_HUMAN.H11MO.0.D	-1	0.00478437	3.67918	0.489946	16	ACCCAGCGCCGCAGAGGGCGGCGCGCCCACTGCGAGCTCC	CCCACGGTTACTGCCG	+
M44	LYL1_HUMAN.H11MO.0.A	-11	0.00525597	4.04184	0.489946	14	ACCCAGCGCCGCAGAGGGCGGCGCGCCCACTGCGAGCTCC	CAGGAAACAGCTGG	-
M44	THAP1_HUMAN.H11MO.0.C	-15	0.00556636	4.28053	0.489946	22	ACCCAGCGCCGCAGAGGGCGGCGCGCCCACTGCGAGCTCC	GCCCGCAGCCAAGATGGCGGCG	-
M44	TAL1_HUMAN.H11MO.0.A	-28	0.00575028	4.42197	0.489946	12	ACCCAGCGCCGCAGAGGGCGGCGCGCCCACTGCGAGCTCC	CTGGGGGGGGCAGATAAGG	+
M47	SP2_HUMAN.H11MO.0.A	-3	8.95202e-05	0.068841	0.135011	22	GCGGCGGGGAGGCCCGGGGCAGCGCCGGCGACCCGCAGCC	GGGGGGGGGGCGGGGCCGGGGG	+
M47	MXI1_HUMAN.H11MO.0.A	-31	0.00028492	0.219103	0.176802	9	GCGGCGGGGAGGCCCGGGGCAGCGCCGGCGACCCGCAGCC	CCCGCCGCCACGTGC	-
M47	SP3_HUMAN.H11MO.0.B	-4	0.000468921	0.3606	0.176802	20	GCGGCGGGGAGGCCCGGGGCAGCGCCGGCGACCCGCAGCC	GGGGGGGGGCGGGGCCGGGG	+
M47	ZFX_HUMAN.H11MO.1.A	-1	0.000612158	0.470749	0.184647	17	GCGGCGGGGAGGCCCGGGGCAGCGCCGGCGACCCGCAGCC	GGGGGCGGAGGCCGGGG	+
M47	VEZF1_HUMAN.H11MO.0.C	-2	0.000948232	0.72919	0.204807	22	GCGGCGGGGAGGCCCGGGGCAGCGCCGGCGACCCGCAGCC	GGGGAGGGGGGAGGGGGAGGGG	+
M47	ZN341_HUMAN.H11MO.0.C	-3	0.00119135	0.916148	0.213656	22	GCGGCGGGGAGGCCCGGGGCAGCGCCGGCGACCCGCAGCC	GGGGGGGGGGGGAGGGAAGAGC	+
M47	ZN589_HUMAN.H11MO.0.D	-11	0.00143194	1.10116	0.213656	16	GCGGCGGGGAGGCCCGGGGCAGCGCCGGCGACCCGCAGCC	CCCACGGTTACTGCCG	+
M47	PATZ1_HUMAN.H11MO.0.C	-3	0.00173163	1.33162	0.213656	22	GCGGCGGGGAGGCCCGGGGCAGCGCCGGCGACCCGCAGCC	GGGGAGGGGGCGGGGGGGGAGG	+
M47	ZEP2_HUMAN.H11MO.0.D	-2	0.00184853	1.42152	0.213656	14	GCGGCGGGGAGGCCCGGGGCAGCGCCGGCGACCCGCAGCC	GGTAGGGAAACCCC	+
M47	RXRA_HUMAN.H11MO.0.A	-4	0.00198333	1.52518	0.213656	20	GCGGCGGGGAGGCCCGGGGCAGCGCCGGCGACCCGCAGCC	GGGGGAGGCAGAGGTCAGAG	+
M47	SP4_HUMAN.H11MO.0.A	-3	0.00198333	1.52518	0.213656	20	GCGGCGGGGAGGCCCGGGGCAGCGCCGGCGACCCGCAGCC	GGGAAGGGGGCGGGGCCGGG	+
M47	THAP1_HUMAN.H11MO.0.C	-4	0.00232217	1.78575	0.227765	22	GCGGCGGGGAGGCCCGGGGCAGCGCCGGCGACCCGCAGCC	CGCCGCCATCTTGGCTGCGGGC	+
M47	PURA_HUMAN.H11MO.0.D	-23	0.00241634	1.85817	0.227765	17	GCGGCGGGGAGGCCCGGGGCAGCGCCGGCGACCCGCAGCC	CCCTGCCCCCCCCTTCC	-
M47	TLX1_HUMAN.H11MO.0.D	-12	0.00262393	2.01781	0.232784	17	GCGGCGGGGAGGCCCGGGGCAGCGCCGGCGACCCGCAGCC	CCTTGGCAACTTGCCAG	-
M47	PROX1_HUMAN.H11MO.0.D	-2	0.00335197	2.57767	0.244886	17	GCGGCGGGGAGGCCCGGGGCAGCGCCGGCGACCCGCAGCC	GGGTAAGGCGGGTTGGG	+
M47	EGR1_HUMAN.H11MO.0.A	-18	0.00335197	2.57767	0.244886	17	GCGGCGGGGAGGCCCGGGGCAGCGCCGGCGACCCGCAGCC	CCCCCGCCCACGCCCTC	-
M47	RARG_HUMAN.H11MO.0.B	-24	0.00380476	2.92586	0.247499	16	GCGGCGGGGAGGCCCGGGGCAGCGCCGGCGACCCGCAGCC	CCCAGGTCACTCTGACCT	-
M47	NFIC_HUMAN.H11MO.0.A	-26	0.00393855	3.02874	0.247499	14	GCGGCGGGGAGGCCCGGGGCAGCGCCGGCGACCCGCAGCC	CTTGGCAGGGAGCCAAG	-
M47	KLF6_HUMAN.H11MO.0.A	-2	0.00488068	3.75324	0.28311	19	GCGGCGGGGAGGCCCGGGGCAGCGCCGGCGACCCGCAGCC	GGAAGGGCGGGGCCGGGGG	+
M47	ZN563_HUMAN.H11MO.0.C	-21	0.00516992	3.97567	0.288781	19	GCGGCGGGGAGGCCCGGGGCAGCGCCGGCGACCCGCAGCC	GGGATCCTCACTGGCAGCTGC	+
M47	KLF3_HUMAN.H11MO.0.B	0	0.00566273	4.35464	0.294494	19	GCGGCGGGGAGGCCCGGGGCAGCGCCGGCGACCCGCAGCC	GGGGAGGGGCGGGGCCGGG	+
M47	ZN554_HUMAN.H11MO.0.C	-3	0.00698311	5.37001	0.326384	20	GCGGCGGGGAGGCCCGGGGCAGCGCCGGCGACCCGCAGCC	GCTGAGCCATGTGGGGTGCT	+
M47	TFCP2_HUMAN.H11MO.0.D	-13	0.00707247	5.43873	0.326384	16	GCGGCGGGGAGGCCCGGGGCAGCGCCGGCGACCCGCAGCC	TCTGGCCAGTTCAGGC	-
M47	MAZ_HUMAN.H11MO.0.A	-24	0.00714158	5.49187	0.326384	16	GCGGCGGGGAGGCCCGGGGCAGCGCCGGCGACCCGCAGCC	CCCCCCCCCCCCCCCCTCCCCC	-
M47	KLF16_HUMAN.H11MO.0.D	-23	0.00759026	5.83691	0.336687	17	GCGGCGGGGAGGCCCGGGGCAGCGCCGGCGACCCGCAGCC	CCCCCCCCCCCCCGCCCCC	-
M47	IRX2_HUMAN.H11MO.0.D	-20	0.00815975	6.27485	0.342362	19	GCGGCGGGGAGGCCCGGGGCAGCGCCGGCGACCCGCAGCC	CCAACATGCCCACCCATGT	-
M47	ZN770_HUMAN.H11MO.0.C	-22	0.00817221	6.28443	0.342362	18	GCGGCGGGGAGGCCCGGGGCAGCGCCGGCGACCCGCAGCC	GATCCTCCCGCCTCAGCCTCCC	-
M47	ZN263_HUMAN.H11MO.0.A	-24	0.0106349	8.17825	0.399455	16	GCGGCGGGGAGGCCCGGGGCAGCGCCGGCGACCCGCAGCC	CTCCTCCTCTCCCTCCTCCC	-
M47	TAF1_HUMAN.H11MO.0.A	-29	0.0113407	8.72097	0.39969	11	GCGGCGGGGAGGCCCGGGGCAGCGCCGGCGACCCGCAGCC	CCGCCGCCGCCATCTT	-
M47	NR1H4_HUMAN.H11MO.0.B	1	0.0116532	8.96131	0.39969	18	GCGGCGGGGAGGCCCGGGGCAGCGCCGGCGACCCGCAGCC	GGGGTCAATGACCCCGAGG	+
M47	NFIA_HUMAN.H11MO.0.C	-27	0.0116608	8.96713	0.39969	13	GCGGCGGGGAGGCCCGGGGCAGCGCCGGCGACCCGCAGCC	TTGGCACGGTGCCAA	+
M47	RFX5_HUMAN.H11MO.0.A	0	0.0122022	9.38349	0.408953	20	GCGGCGGGGAGGCCCGGGGCAGCGCCGGCGACCCGCAGCC	TCTGCCTAGCAACAGCTGAC	-
M47	ZN350_HUMAN.H11MO.1.D	-19	0.0125291	9.63487	0.409235	21	GCGGCGGGGAGGCCCGGGGCAGCGCCGGCGACCCGCAGCC	GGGCAACAAATCCCTGCGCCCCGT	-
M47	ZN335_HUMAN.H11MO.0.A	-7	0.0129711	9.97478	0.409235	22	GCGGCGGGGAGGCCCGGGGCAGCGCCGGCGACCCGCAGCC	GGCTGTCCTCGGCGCTGCCTGA	+
M47	USF2_HUMAN.H11MO.0.A	-30	0.0134047	10.3083	0.409235	10	GCGGCGGGGAGGCCCGGGGCAGCGCCGGCGACCCGCAGCC	CGCCGCGGCCACGTGACCC	-
M47	KLF5_HUMAN.H11MO.0.A	-33	0.0153442	11.7997	0.429077	7	GCGGCGGGGAGGCCCGGGGCAGCGCCGGCGACCCGCAGCC	CCCAGCCCCACCCT	-
M47	SPZ1_HUMAN.H11MO.0.D	-1	0.0154015	11.8437	0.429077	16	GCGGCGGGGAGGCCCGGGGCAGCGCCGGCGACCCGCAGCC	CGGCTGTTACCCTGGG	+
M47	ZFP42_HUMAN.H11MO.0.A	-33	0.0173387	13.3335	0.450855	7	GCGGCGGGGAGGCCCGGGGCAGCGCCGGCGACCCGCAGCC	GGCAGCCATTTT	+
M47	ZBT48_HUMAN.H11MO.0.C	-31	0.0189205	14.5499	0.483648	9	GCGGCGGGGAGGCCCGGGGCAGCGCCGGCGACCCGCAGCC	CACGGTCCCTAA	-
M47	PTF1A_HUMAN.H11MO.0.B	3	0.0193056	14.846	0.485266	15	GCGGCGGGGAGGCCCGGGGCAGCGCCGGCGACCCGCAGCC	CCAGCTGCCCCCTTTCCC	+
M47	NR1D1_HUMAN.H11MO.0.B	-6	0.020226	15.5538	0.493148	19	GCGGCGGGGAGGCCCGGGGCAGCGCCGGCGACCCGCAGCC	AGGGAAGTGGGTCAGAAGG	+
M49	IRX2_HUMAN.H11MO.0.D	-20	0.000310577	0.238834	0.477668	19	GGCCCAAGCAGCCGGGCGTCCCCGAACGCCCGGCGTGGCG	CCAACATGCCCACCCATGT	-
M50	IRX2_HUMAN.H11MO.0.D	-5	0.00042234	0.324779	0.431501	19	CTCGGAGGCCCGGACCAACCGCGCTGGGCCCGGCCCCGGT	CCAACATGCCCACCCATGT	-
M50	GATA1_HUMAN.H11MO.0.A	-28	0.00115529	0.888417	0.431501	12	CTCGGAGGCCCGGACCAACCGCGCTGGGCCCGGCCCCGGT	CTGGCGGGGACAGATAAGA	+
M50	TLX1_HUMAN.H11MO.0.D	-22	0.00152915	1.17592	0.431501	17	CTCGGAGGCCCGGACCAACCGCGCTGGGCCCGGCCCCGGT	CCTTGGCAACTTGCCAG	-
M50	SP3_HUMAN.H11MO.0.B	-19	0.00182434	1.40291	0.431501	20	CTCGGAGGCCCGGACCAACCGCGCTGGGCCCGGCCCCGGT	GGGGGGGGGCGGGGCCGGGG	+
M50	PATZ1_HUMAN.H11MO.0.C	-14	0.00233237	1.79359	0.431501	22	CTCGGAGGCCCGGACCAACCGCGCTGGGCCCGGCCCCGGT	CCTCCCCCCCCGCCCCCTCCCC	-
M50	TAL1_HUMAN.H11MO.0.A	-28	0.00277285	2.13232	0.431501	12	CTCGGAGGCCCGGACCAACCGCGCTGGGCCCGGCCCCGGT	CTGGGGGGGGCAGATAAGG	+
M50	SP2_HUMAN.H11MO.0.A	-14	0.00322681	2.48141	0.431501	22	CTCGGAGGCCCGGACCAACCGCGCTGGGCCCGGCCCCGGT	CCCCCGGCCCCGCCCCCCCCCC	-
M50	ZFX_HUMAN.H11MO.1.A	-21	0.00330363	2.54049	0.431501	17	CTCGGAGGCCCGGACCAACCGCGCTGGGCCCGGCCCCGGT	CCCCGGCCTCCGCCCCC	-
M50	RXRA_HUMAN.H11MO.0.A	0	0.00363845	2.79797	0.431501	20	CTCGGAGGCCCGGACCAACCGCGCTGGGCCCGGCCCCGGT	GGGGGAGGCAGAGGTCAGAG	+
M50	THAP1_HUMAN.H11MO.0.C	-6	0.00366719	2.82007	0.431501	22	CTCGGAGGCCCGGACCAACCGCGCTGGGCCCGGCCCCGGT	GCCCGCAGCCAAGATGGCGGCG	-
M50	ZN563_HUMAN.H11MO.0.C	-10	0.00432676	3.32727	0.441228	21	CTCGGAGGCCCGGACCAACCGCGCTGGGCCCGGCCCCGGT	GCAGCTGCCAGTGAGGATCCC	-
M52	MNX1_HUMAN.H11MO.0.D	-4	0.00042392	0.325995	0.397807	19	TAAGAGTGTTTCCTGAACTGCAAAGTAGGCTGCGCAAGCT	CTATTTTAATAACCCTTAA	+
M52	RARA_HUMAN.H11MO.2.A	-2	0.000517305	0.397807	0.397807	17	TAAGAGTGTTTCCTGAACTGCAAAGTAGGCTGCGCAAGCT	TGACCTCTCGGTGACCT	-
M53	ZN563_HUMAN.H11MO.0.C	-13	0.000394208	0.303146	0.316977	21	CCCCGGAGCACAGCCTGCCGCCGGCCCCGGGCCCTCCGCG	GCAGCTGCCAGTGAGGATCCC	-
M53	RXRA_HUMAN.H11MO.0.A	-10	0.00047291	0.363667	0.316977	20	CCCCGGAGCACAGCCTGCCGCCGGCCCCGGGCCCTCCGCG	GGGGGAGGCAGAGGTCAGAG	+
M53	SP2_HUMAN.H11MO.0.A	-17	0.000946699	0.728011	0.316977	22	CCCCGGAGCACAGCCTGCCGCCGGCCCCGGGCCCTCCGCG	CCCCCGGCCCCGCCCCCCCCCC	-
M53	IRX2_HUMAN.H11MO.0.D	-9	0.00111771	0.859516	0.316977	19	CCCCGGAGCACAGCCTGCCGCCGGCCCCGGGCCCTCCGCG	ACATGGGTGGGCATGTTGG	+
M53	PATZ1_HUMAN.H11MO.0.C	-17	0.00152394	1.17191	0.334107	22	CCCCGGAGCACAGCCTGCCGCCGGCCCCGGGCCCTCCGCG	CCTCCCCCCCCGCCCCCTCCCC	-
M53	TLX1_HUMAN.H11MO.0.D	-14	0.00185457	1.42616	0.355769	17	CCCCGGAGCACAGCCTGCCGCCGGCCCCGGGCCCTCCGCG	CTGGCAAGTTGCCAAGG	+
M53	SP3_HUMAN.H11MO.0.B	-18	0.00250514	1.92646	0.427175	20	CCCCGGAGCACAGCCTGCCGCCGGCCCCGGGCCCTCCGCG	CCCCGGCCCCGCCCCCCCCC	-
M54	SP2_HUMAN.H11MO.0.A	-4	0.000223667	0.172	0.296377	22	GCGGGGAGCGGTCCCGGCGCCGGGGCGCCGACGCGAGGGG	GGGGGGGGGGCGGGGCCGGGGG	+
M54	SP3_HUMAN.H11MO.0.B	-5	0.000795345	0.61162	0.296377	20	GCGGGGAGCGGTCCCGGCGCCGGGGCGCCGACGCGAGGGG	GGGGGGGGGCGGGGCCGGGG	+
M54	RXRA_HUMAN.H11MO.0.A	-15	0.00092457	0.710995	0.296377	20	GCGGGGAGCGGTCCCGGCGCCGGGGCGCCGACGCGAGGGG	GGGGGAGGCAGAGGTCAGAG	+
M54	PATZ1_HUMAN.H11MO.0.C	-4	0.00111883	0.860381	0.296377	22	GCGGGGAGCGGTCCCGGCGCCGGGGCGCCGACGCGAGGGG	GGGGAGGGGGCGGGGGGGGAGG	+
M54	ZN563_HUMAN.H11MO.0.C	-3	0.00114569	0.881033	0.296377	21	GCGGGGAGCGGTCCCGGCGCCGGGGCGCCGACGCGAGGGG	GGGATCCTCACTGGCAGCTGC	+
M54	THAP1_HUMAN.H11MO.0.C	-11	0.00128595	0.988895	0.296377	22	GCGGGGAGCGGTCCCGGCGCCGGGGCGCCGACGCGAGGGG	GCCCGCAGCCAAGATGGCGGCG	-
M54	IRX2_HUMAN.H11MO.0.D	-19	0.00155208	1.19355	0.296377	19	GCGGGGAGCGGTCCCGGCGCCGGGGCGCCGACGCGAGGGG	ACATGGGTGGGCATGTTGG	+
M54	NR1D1_HUMAN.H11MO.0.B	-7	0.00155208	1.19355	0.296377	19	GCGGGGAGCGGTCCCGGCGCCGGGGCGCCGACGCGAGGGG	AGGGAAGTGGGTCAGAAGG	+
M54	ZFX_HUMAN.H11MO.1.A	-1	0.0021918	1.68549	0.320684	17	GCGGGGAGCGGTCCCGGCGCCGGGGCGCCGACGCGAGGGG	GGGGGCGGAGGCCGGGG	+
M54	KLF6_HUMAN.H11MO.0.A	-7	0.00241748	1.85904	0.320684	19	GCGGGGAGCGGTCCCGGCGCCGGGGCGCCGACGCGAGGGG	GGAAGGGCGGGGCCGGGGG	+
M54	SP4_HUMAN.H11MO.0.A	-4	0.0029389	2.26002	0.320684	20	GCGGGGAGCGGTCCCGGCGCCGGGGCGCCGACGCGAGGGG	GGGAAGGGGGCGGGGCCGGG	+
M54	PTF1A_HUMAN.H11MO.0.B	0	0.00405512	3.11838	0.38358	18	GCGGGGAGCGGTCCCGGCGCCGGGGCGCCGACGCGAGGGG	GGGAAAGGGGGCAGCTGG	-
M54	PROX1_HUMAN.H11MO.0.D	-2	0.00506979	3.89867	0.38358	17	GCGGGGAGCGGTCCCGGCGCCGGGGCGCCGACGCGAGGGG	GGGTAAGGCGGGTTGGG	+
M54	KLF3_HUMAN.H11MO.0.B	-5	0.00527297	4.05491	0.38358	19	GCGGGGAGCGGTCCCGGCGCCGGGGCGCCGACGCGAGGGG	GGGGAGGGGCGGGGCCGGG	+
M54	GATA1_HUMAN.H11MO.0.A	8	0.00647602	4.98006	0.431961	11	GCGGGGAGCGGTCCCGGCGCCGGGGCGCCGACGCGAGGGG	TCTTATCTGTCCCCGCCAG	-
M54	ZN589_HUMAN.H11MO.0.D	-2	0.00678633	5.21869	0.431961	16	GCGGGGAGCGGTCCCGGCGCCGGGGCGCCGACGCGAGGGG	CGGCAGTAACCGTGGG	-
M54	VEZF1_HUMAN.H11MO.0.C	-3	0.00708545	5.44871	0.43296	22	GCGGGGAGCGGTCCCGGCGCCGGGGCGCCGACGCGAGGGG	GGGGAGGGGGGAGGGGGAGGGG	+
M57	THAP1_HUMAN.H11MO.0.C	-17	0.000345634	0.265793	0.254996	22	GCTGGACGGGCTCTGGTCCCCTGCACCGCAGCGCAGGGGA	CGCCGCCATCTTGGCTGCGGGC	+
M57	PURA_HUMAN.H11MO.0.D	-10	0.000548469	0.421773	0.254996	17	GCTGGACGGGCTCTGGTCCCCTGCACCGCAGCGCAGGGGA	CCCTGCCCCCCCCTTCC	-
M57	KLF6_HUMAN.H11MO.0.A	-16	0.000595804	0.458174	0.254996	19	GCTGGACGGGCTCTGGTCCCCTGCACCGCAGCGCAGGGGA	CCCCCGGCCCCGCCCTTCC	-
M57	SP3_HUMAN.H11MO.0.B	-17	0.000818518	0.62944	0.254996	20	GCTGGACGGGCTCTGGTCCCCTGCACCGCAGCGCAGGGGA	CCCCGGCCCCGCCCCCCCCC	-
M57	PAX5_HUMAN.H11MO.0.A	-4	0.000864895	0.665105	0.254996	21	GCTGGACGGGCTCTGGTCCCCTGCACCGCAGCGCAGGGGA	GTCACGCTCTGCTGCCCAGGC	-
M57	RXRA_HUMAN.H11MO.0.A	-10	0.00102583	0.788866	0.254996	20	GCTGGACGGGCTCTGGTCCCCTGCACCGCAGCGCAGGGGA	CTCTGACCTCTGCCTCCCCC	-
M57	PATZ1_HUMAN.H11MO.0.C	-10	0.00118539	0.911567	0.254996	22	GCTGGACGGGCTCTGGTCCCCTGCACCGCAGCGCAGGGGA	CCTCCCCCCCCGCCCCCTCCCC	-
M57	OLIG2_HUMAN.H11MO.0.B	-8	0.00140015	1.07671	0.254996	18	GCTGGACGGGCTCTGGTCCCCTGCACCGCAGCGCAGGGGA	CCAGCTGTTTCCCTTCTG	+
M57	VEZF1_HUMAN.H11MO.0.C	-12	0.00156462	1.20319	0.254996	22	GCTGGACGGGCTCTGGTCCCCTGCACCGCAGCGCAGGGGA	CCCCTCCCCCTCCCCCCTCCCC	-
M57	ZN341_HUMAN.H11MO.0.C	-7	0.00167583	1.28871	0.254996	22	GCTGGACGGGCTCTGGTCCCCTGCACCGCAGCGCAGGGGA	GCTCTTCCCTCCCCCCCCCCCC	-
M57	ZN563_HUMAN.H11MO.0.C	-14	0.00234032	1.79971	0.286825	21	GCTGGACGGGCTCTGGTCCCCTGCACCGCAGCGCAGGGGA	GGGATCCTCACTGGCAGCTGC	+
M57	SPIC_HUMAN.H11MO.0.D	-14	0.00271682	2.08924	0.286825	13	GCTGGACGGGCTCTGGTCCCCTGCACCGCAGCGCAGGGGA	CCTCCCCTTCCTC	-
M57	NR1D1_HUMAN.H11MO.0.B	-8	0.00273023	2.09955	0.286825	19	GCTGGACGGGCTCTGGTCCCCTGCACCGCAGCGCAGGGGA	CCTTCTGACCCACTTCCCT	-
M57	ZN554_HUMAN.H11MO.0.C	-14	0.00282752	2.17436	0.286825	20	GCTGGACGGGCTCTGGTCCCCTGCACCGCAGCGCAGGGGA	AGCACCCCACATGGCTCAGC	-
M57	PROX1_HUMAN.H11MO.0.D	-17	0.00328147	2.52345	0.297227	17	GCTGGACGGGCTCTGGTCCCCTGCACCGCAGCGCAGGGGA	CCCAACCCGCCTTACCC	-
M57	TLX1_HUMAN.H11MO.0.D	-20	0.00354223	2.72397	0.297227	17	GCTGGACGGGCTCTGGTCCCCTGCACCGCAGCGCAGGGGA	CTGGCAAGTTGCCAAGG	+
M57	ZN667_HUMAN.H11MO.0.C	-15	0.00390675	3.00429	0.297227	19	GCTGGACGGGCTCTGGTCCCCTGCACCGCAGCGCAGGGGA	GTGGCCTTAAAAGCTCAGC	+
M57	IRX2_HUMAN.H11MO.0.D	-19	0.00390675	3.00429	0.297227	19	GCTGGACGGGCTCTGGTCCCCTGCACCGCAGCGCAGGGGA	CCAACATGCCCACCCATGT	-
M57	ZN335_HUMAN.H11MO.0.A	-14	0.0048374	3.71996	0.305426	22	GCTGGACGGGCTCTGGTCCCCTGCACCGCAGCGCAGGGGA	GGCTGTCCTCGGCGCTGCCTGA	+
M57	PAX8_HUMAN.H11MO.0.D	-2	0.00499728	3.84291	0.305426	14	GCTGGACGGGCTCTGGTCCCCTGCACCGCAGCGCAGGGGA	GTCACTGAAGCGGG	+
M57	PAX2_HUMAN.H11MO.0.D	-13	0.00501814	3.85895	0.305426	18	GCTGGACGGGCTCTGGTCCCCTGCACCGCAGCGCAGGGGA	TGTCACGCATGACTGAAC	-
M57	ZN589_HUMAN.H11MO.0.D	-2	0.00564696	4.34251	0.318239	16	GCTGGACGGGCTCTGGTCCCCTGCACCGCAGCGCAGGGGA	CCCACGGTTACTGCCG	+
M57	MNX1_HUMAN.H11MO.0.D	-3	0.00635902	4.89008	0.345569	19	GCTGGACGGGCTCTGGTCCCCTGCACCGCAGCGCAGGGGA	CTATTTTAATAACCCTTAA	+
M57	ZFX_HUMAN.H11MO.1.A	-13	0.00744187	5.7228	0.377454	17	GCTGGACGGGCTCTGGTCCCCTGCACCGCAGCGCAGGGGA	CCCCGGCCTCCGCCCCC	-
M57	BRAC_HUMAN.H11MO.0.A	-10	0.00889471	6.84003	0.422946	20	GCTGGACGGGCTCTGGTCCCCTGCACCGCAGCGCAGGGGA	ATTTCACACCTCCCTGCTAA	-
M57	RARG_HUMAN.H11MO.2.D	-22	0.009488	7.29627	0.435349	18	GCTGGACGGGCTCTGGTCCCCTGCACCGCAGCGCAGGGGA	GGGGGTCACCCAGAGGTCAC	+
M57	SP2_HUMAN.H11MO.0.A	-16	0.0102226	7.86117	0.435349	22	GCTGGACGGGCTCTGGTCCCCTGCACCGCAGCGCAGGGGA	CCCCCGGCCCCGCCCCCCCCCC	-
M57	SP4_HUMAN.H11MO.0.A	-6	0.0107858	8.29426	0.435349	20	GCTGGACGGGCTCTGGTCCCCTGCACCGCAGCGCAGGGGA	CCCGGCCCCGCCCCCTTCCC	-
M57	MAZ_HUMAN.H11MO.0.A	-11	0.0108608	8.35195	0.435349	22	GCTGGACGGGCTCTGGTCCCCTGCACCGCAGCGCAGGGGA	CCCCCCCCCCCCCCCCTCCCCC	-
M57	RFX5_HUMAN.H11MO.0.A	-15	0.0122457	9.41694	0.477773	20	GCTGGACGGGCTCTGGTCCCCTGCACCGCAGCGCAGGGGA	GTCAGCTGTTGCTAGGCAGA	+
M58	IRX2_HUMAN.H11MO.0.D	-5	4.99354e-06	0.00384003	0.00760128	19	AGGCGGCGTGGGAGGTCTCAGCGGGGAAGGCTGCTGCCCT	ACATGGGTGGGCATGTTGG	+
M58	RXRA_HUMAN.H11MO.0.A	-1	1.94152e-05	0.0149303	0.0147771	20	AGGCGGCGTGGGAGGTCTCAGCGGGGAAGGCTGCTGCCCT	GGGGGAGGCAGAGGTCAGAG	+
M58	ZFX_HUMAN.H11MO.1.A	-4	0.00032562	0.250402	0.152687	17	AGGCGGCGTGGGAGGTCTCAGCGGGGAAGGCTGCTGCCCT	GGGGGCGGAGGCCGGGG	+
M58	THAP1_HUMAN.H11MO.0.C	-13	0.00040122	0.308538	0.152687	22	AGGCGGCGTGGGAGGTCTCAGCGGGGAAGGCTGCTGCCCT	GCCCGCAGCCAAGATGGCGGCG	-
M58	VEZF1_HUMAN.H11MO.0.C	-1	0.00118821	0.913733	0.324899	22	AGGCGGCGTGGGAGGTCTCAGCGGGGAAGGCTGCTGCCCT	GGGGAGGGGGGAGGGGGAGGGG	+
M58	ZN563_HUMAN.H11MO.0.C	-16	0.00128062	0.9848	0.324899	21	AGGCGGCGTGGGAGGTCTCAGCGGGGAAGGCTGCTGCCCT	GGGATCCTCACTGGCAGCTGC	+
M58	SPIC_HUMAN.H11MO.0.D	-22	0.00194624	1.49666	0.404693	13	AGGCGGCGTGGGAGGTCTCAGCGGGGAAGGCTGCTGCCCT	GAGGAAGGGGAGG	+
M58	MNX1_HUMAN.H11MO.0.D	-5	0.00269806	2.07481	0.404693	19	AGGCGGCGTGGGAGGTCTCAGCGGGGAAGGCTGCTGCCCT	TTAAGGGTTATTAAAATAG	-
M58	ZN554_HUMAN.H11MO.0.C	-15	0.00272471	2.0953	0.404693	20	AGGCGGCGTGGGAGGTCTCAGCGGGGAAGGCTGCTGCCCT	GCTGAGCCATGTGGGGTGCT	+
M58	TBX2_HUMAN.H11MO.0.D	-7	0.00309599	2.38082	0.404693	25	AGGCGGCGTGGGAGGTCTCAGCGGGGAAGGCTGCTGCCCT	GTCGCTTCTCACACCTCTGATGGCA	-
M58	COT2_HUMAN.H11MO.1.A	-4	0.00317977	2.44524	0.404693	17	AGGCGGCGTGGGAGGTCTCAGCGGGGAAGGCTGCTGCCCT	GGGGTCAAAGGTCAGGG	+
M58	SP2_HUMAN.H11MO.0.A	-1	0.00378365	2.90963	0.404693	22	AGGCGGCGTGGGAGGTCTCAGCGGGGAAGGCTGCTGCCCT	GGGGGGGGGGCGGGGCCGGGGG	+
M58	SP3_HUMAN.H11MO.0.B	-7	0.00394818	3.03615	0.404693	20	AGGCGGCGTGGGAGGTCTCAGCGGGGAAGGCTGCTGCCCT	GGGGGGGGGCGGGGCCGGGG	+
M58	NR1D1_HUMAN.H11MO.0.B	-5	0.00426006	3.27598	0.404693	19	AGGCGGCGTGGGAGGTCTCAGCGGGGAAGGCTGCTGCCCT	AGGGAAGTGGGTCAGAAGG	+
M58	PROX1_HUMAN.H11MO.0.D	-19	0.00438752	3.374	0.404693	17	AGGCGGCGTGGGAGGTCTCAGCGGGGAAGGCTGCTGCCCT	GGGTAAGGCGGGTTGGG	+
M58	CLOCK_HUMAN.H11MO.0.C	-12	0.00440659	3.38867	0.404693	14	AGGCGGCGTGGGAGGTCTCAGCGGGGAAGGCTGCTGCCCT	TGTTCACGTGTCTG	-
M58	THA_HUMAN.H11MO.0.C	-11	0.00474983	3.65262	0.404693	17	AGGCGGCGTGGGAGGTCTCAGCGGGGAAGGCTGCTGCCCT	CTGACCTGAAGTGACCC	-
M58	RARA_HUMAN.H11MO.0.A	-1	0.00527645	4.05759	0.404693	20	AGGCGGCGTGGGAGGTCTCAGCGGGGAAGGCTGCTGCCCT	GGGGGATCAAGAGGTCAAGG	+
M58	ZN589_HUMAN.H11MO.0.D	-8	0.00571424	4.39425	0.404693	16	AGGCGGCGTGGGAGGTCTCAGCGGGGAAGGCTGCTGCCCT	CGGCAGTAACCGTGGG	-
M58	MAFA_HUMAN.H11MO.0.D	-24	0.0059305	4.56055	0.404693	16	AGGCGGCGTGGGAGGTCTCAGCGGGGAAGGCTGCTGCCCT	CGAAGGCTGCGGGGTCAGCAC	-
M58	MAZ_HUMAN.H11MO.0.A	-7	0.00611471	4.70221	0.404693	22	AGGCGGCGTGGGAGGTCTCAGCGGGGAAGGCTGCTGCCCT	GGGGGAGGGGGGGGGGGGGGGG	+
M58	ZN341_HUMAN.H11MO.0.C	0	0.00611471	4.70221	0.404693	22	AGGCGGCGTGGGAGGTCTCAGCGGGGAAGGCTGCTGCCCT	GGGGGGGGGGGGAGGGAAGAGC	+
M58	RARG_HUMAN.H11MO.0.B	6	0.00662966	5.09821	0.420493	12	AGGCGGCGTGGGAGGTCTCAGCGGGGAAGGCTGCTGCCCT	AGGTCAGAGTGACCTGGG	+
M58	SP4_HUMAN.H11MO.0.A	-1	0.00751909	5.78218	0.454534	20	AGGCGGCGTGGGAGGTCTCAGCGGGGAAGGCTGCTGCCCT	GGGAAGGGGGCGGGGCCGGG	+
M58	TFCP2_HUMAN.H11MO.0.D	-15	0.00786854	6.05091	0.454534	16	AGGCGGCGTGGGAGGTCTCAGCGGGGAAGGCTGCTGCCCT	TCTGGCCAGTTCAGGC	-
M58	RARG_HUMAN.H11MO.2.D	-7	0.00806218	6.19981	0.454534	20	AGGCGGCGTGGGAGGTCTCAGCGGGGAAGGCTGCTGCCCT	GGGGGTCACCCAGAGGTCAC	+
M58	PATZ1_HUMAN.H11MO.0.C	-17	0.00911057	7.00603	0.462277	22	AGGCGGCGTGGGAGGTCTCAGCGGGGAAGGCTGCTGCCCT	GGGGAGGGGGCGGGGGGGGAGG	+
M60	EGR2_HUMAN.H11MO.0.A	-18	1.43361e-05	0.0110244	0.0213432	18	CTGAGAGACCGCAAGCGCCCGCACCCTATCAACCCCCATC	CCCCTCCCACACCCCCCC	-
M60	SP2_HUMAN.H11MO.0.A	-9	4.4951e-05	0.0345673	0.0239741	22	CTGAGAGACCGCAAGCGCCCGCACCCTATCAACCCCCATC	CCCCCGGCCCCGCCCCCCCCCC	-
M60	TBX15_HUMAN.H11MO.0.D	-17	4.83097e-05	0.0371502	0.0239741	19	CTGAGAGACCGCAAGCGCCCGCACCCTATCAACCCCCATC	CCCCCACCCCCCCCCCCCC	-
M60	VEZF1_HUMAN.H11MO.0.C	-18	0.000194465	0.149544	0.0723787	22	CTGAGAGACCGCAAGCGCCCGCACCCTATCAACCCCCATC	CCCCTCCCCCTCCCCCCTCCCC	-
M60	SP3_HUMAN.H11MO.0.B	-10	0.000258462	0.198757	0.0749191	20	CTGAGAGACCGCAAGCGCCCGCACCCTATCAACCCCCATC	CCCCGGCCCCGCCCCCCCCC	-
M60	MAZ_HUMAN.H11MO.0.A	-6	0.000301936	0.232189	0.0749191	22	CTGAGAGACCGCAAGCGCCCGCACCCTATCAACCCCCATC	CCCCCCCCCCCCCCCCTCCCCC	-
M60	GCM1_HUMAN.H11MO.0.D	-13	0.000443296	0.340895	0.0942812	14	CTGAGAGACCGCAAGCGCCCGCACCCTATCAACCCCCATC	AATACCCGCATGTG	-
M60	ZN341_HUMAN.H11MO.0.C	-17	0.000534137	0.410752	0.0994013	22	CTGAGAGACCGCAAGCGCCCGCACCCTATCAACCCCCATC	GCTCTTCCCTCCCCCCCCCCCC	-
M60	SP4_HUMAN.H11MO.0.A	-11	0.000737408	0.567067	0.110564	20	CTGAGAGACCGCAAGCGCCCGCACCCTATCAACCCCCATC	CCCGGCCCCGCCCCCTTCCC	-
M60	EGR1_HUMAN.H11MO.0.A	-11	0.000838192	0.64457	0.110564	17	CTGAGAGACCGCAAGCGCCCGCACCCTATCAACCCCCATC	CCCCCGCCCACGCCCTC	-
M60	ZBT17_HUMAN.H11MO.0.A	-9	0.000863642	0.66414	0.110564	19	CTGAGAGACCGCAAGCGCCCGCACCCTATCAACCCCCATC	CTTCCCCTCCCCCACCCTC	-
M60	EGR2_HUMAN.H11MO.1.A	-11	0.000891178	0.685316	0.110564	16	CTGAGAGACCGCAAGCGCCCGCACCCTATCAACCCCCATC	CCCCCGCCCACGCCCC	-
M60	HEY2_HUMAN.H11MO.0.D	-5	0.00123198	0.947394	0.120398	17	CTGAGAGACCGCAAGCGCCCGCACCCTATCAACCCCCATC	TAATGCCACGTGCCCCC	-
M60	KLF6_HUMAN.H11MO.0.A	-11	0.00124334	0.95613	0.120398	19	CTGAGAGACCGCAAGCGCCCGCACCCTATCAACCCCCATC	CCCCCGGCCCCGCCCTTCC	-
M60	KLF3_HUMAN.H11MO.0.B	-13	0.00133602	1.0274	0.120398	19	CTGAGAGACCGCAAGCGCCCGCACCCTATCAACCCCCATC	CCCGGCCCCGCCCCTCCCC	-
M60	KLF5_HUMAN.H11MO.0.A	-13	0.00134483	1.03418	0.120398	14	CTGAGAGACCGCAAGCGCCCGCACCCTATCAACCCCCATC	CCCAGCCCCACCCT	-
M60	KLF16_HUMAN.H11MO.0.D	-18	0.00143514	1.10363	0.120398	19	CTGAGAGACCGCAAGCGCCCGCACCCTATCAACCCCCATC	CCCCCCCCCCCCCGCCCCC	-
M60	SP1_HUMAN.H11MO.0.A	-5	0.00148329	1.14065	0.120398	22	CTGAGAGACCGCAAGCGCCCGCACCCTATCAACCCCCATC	CCCCCCCCCGGCCCCGCCCCCC	-
M60	SP2_HUMAN.H11MO.1.B	-15	0.00153654	1.1816	0.120398	12	CTGAGAGACCGCAAGCGCCCGCACCCTATCAACCCCCATC	GCCCCGCCCCCT	-
M60	PROX1_HUMAN.H11MO.0.D	-8	0.00166546	1.28074	0.121073	17	CTGAGAGACCGCAAGCGCCCGCACCCTATCAACCCCCATC	CCCAACCCGCCTTACCC	-
M60	RREB1_HUMAN.H11MO.0.D	-16	0.00180615	1.38893	0.121073	22	CTGAGAGACCGCAAGCGCCCGCACCCTATCAACCCCCATC	ACCCCAAACCACCCCCCCCCCC	-
M60	ZN467_HUMAN.H11MO.0.C	-14	0.00192767	1.48238	0.121073	22	CTGAGAGACCGCAAGCGCCCGCACCCTATCAACCCCCATC	CCCCCCCCCCCCTCCCCTCCCC	-
M60	SALL4_HUMAN.H11MO.0.B	-19	0.0019295	1.48379	0.121073	10	CTGAGAGACCGCAAGCGCCCGCACCCTATCAACCCCCATC	CCCACCCTCC	-
M60	TBX21_HUMAN.H11MO.0.A	-17	0.00195177	1.50091	0.121073	13	CTGAGAGACCGCAAGCGCCCGCACCCTATCAACCCCCATC	TTCACACCTCCAC	-
M60	PATZ1_HUMAN.H11MO.0.C	-5	0.00219403	1.68721	0.129919	22	CTGAGAGACCGCAAGCGCCCGCACCCTATCAACCCCCATC	CCTCCCCCCCCGCCCCCTCCCC	-
M60	KLF15_HUMAN.H11MO.0.A	-17	0.00234725	1.80503	0.129919	19	CTGAGAGACCGCAAGCGCCCGCACCCTATCAACCCCCATC	CCCCCCCCTGCTCCTCCCC	-
M60	ZN148_HUMAN.H11MO.0.D	-16	0.00241575	1.85772	0.129919	15	CTGAGAGACCGCAAGCGCCCGCACCCTATCAACCCCCATC	CCCCTCCCCCACCCC	-
M60	E2F4_HUMAN.H11MO.0.A	-13	0.0024961	1.9195	0.129919	13	CTGAGAGACCGCAAGCGCCCGCACCCTATCAACCCCCATC	ATTTCCCGCCCCC	-
M60	AP2B_HUMAN.H11MO.0.B	-16	0.0025307	1.94611	0.129919	10	CTGAGAGACCGCAAGCGCCCGCACCCTATCAACCCCCATC	GCCCCCGGGC	-
M60	KLF1_HUMAN.H11MO.0.A	-13	0.00277256	2.1321	0.13138	14	CTGAGAGACCGCAAGCGCCCGCACCCTATCAACCCCCATC	CCCGGCCCCGCCCC	-
M60	SP1_HUMAN.H11MO.1.A	-13	0.00277256	2.1321	0.13138	14	CTGAGAGACCGCAAGCGCCCGCACCCTATCAACCCCCATC	CGGCCCCGCCCCCC	-
M60	HESX1_HUMAN.H11MO.0.D	-7	0.0028239	2.17158	0.13138	16	CTGAGAGACCGCAAGCGCCCGCACCCTATCAACCCCCATC	AGGCCACGTGCCGGAT	-
M60	RXRA_HUMAN.H11MO.0.A	-12	0.00316331	2.43258	0.142711	20	CTGAGAGACCGCAAGCGCCCGCACCCTATCAACCCCCATC	CTCTGACCTCTGCCTCCCCC	-
M60	ZN350_HUMAN.H11MO.1.D	-5	0.00384849	2.95949	0.168516	24	CTGAGAGACCGCAAGCGCCCGCACCCTATCAACCCCCATC	GGGCAACAAATCCCTGCGCCCCGT	-
M60	WT1_HUMAN.H11MO.0.C	-18	0.00411215	3.16224	0.171374	20	CTGAGAGACCGCAAGCGCCCGCACCCTATCAACCCCCATC	CCCCCCCTCCTCCCCCGCCC	-
M60	PATZ1_HUMAN.H11MO.1.C	-18	0.00414399	3.18673	0.171374	9	CTGAGAGACCGCAAGCGCCCGCACCCTATCAACCCCCATC	CCCCTCCCT	-
M60	SP4_HUMAN.H11MO.1.A	-13	0.00437441	3.36392	0.176014	16	CTGAGAGACCGCAAGCGCCCGCACCCTATCAACCCCCATC	CGGCCCCGCCCCCTCC	-
M60	ZN335_HUMAN.H11MO.0.A	-1	0.00496042	3.81456	0.193449	22	CTGAGAGACCGCAAGCGCCCGCACCCTATCAACCCCCATC	TCAGGCAGCGCCGAGGACAGCC	-
M60	MAZ_HUMAN.H11MO.1.A	-17	0.0050676	3.89698	0.193449	11	CTGAGAGACCGCAAGCGCCCGCACCCTATCAACCCCCATC	CCCCCTCCCTC	-
M60	NR1H3_HUMAN.H11MO.0.B	-5	0.00526393	4.04796	0.19592	19	CTGAGAGACCGCAAGCGCCCGCACCCTATCAACCCCCATC	TGACCTGCAGTGACCTCTG	-
M60	KLF4_HUMAN.H11MO.0.A	-17	0.00553614	4.25729	0.201026	10	CTGAGAGACCGCAAGCGCCCGCACCCTATCAACCCCCATC	GCCACACCCT	-
M60	PURA_HUMAN.H11MO.0.D	-18	0.00603031	4.63731	0.213757	17	CTGAGAGACCGCAAGCGCCCGCACCCTATCAACCCCCATC	CCCTGCCCCCCCCTTCC	-
M60	ZN263_HUMAN.H11MO.0.A	-15	0.00643535	4.94878	0.222809	20	CTGAGAGACCGCAAGCGCCCGCACCCTATCAACCCCCATC	CTCCTCCTCTCCCTCCTCCC	-
M60	PTF1A_HUMAN.H11MO.0.B	-17	0.006643	5.10847	0.22397	18	CTGAGAGACCGCAAGCGCCCGCACCCTATCAACCCCCATC	CCAGCTGCCCCCTTTCCC	+
M60	ZN563_HUMAN.H11MO.0.C	-4	0.00676975	5.20594	0.22397	21	CTGAGAGACCGCAAGCGCCCGCACCCTATCAACCCCCATC	GGGATCCTCACTGGCAGCTGC	+
M60	GCM2_HUMAN.H11MO.0.D	-14	0.00701729	5.3963	0.227113	11	CTGAGAGACCGCAAGCGCCCGCACCCTATCAACCCCCATC	ATACCCGCATC	-
M60	CTCF_HUMAN.H11MO.0.A	-12	0.0072746	5.59417	0.230431	19	CTGAGAGACCGCAAGCGCCCGCACCCTATCAACCCCCATC	TGGCGCCCCCTGGTGGCCA	-
M60	ZN394_HUMAN.H11MO.0.C	-21	0.00776342	5.97007	0.240228	19	CTGAGAGACCGCAAGCGCCCGCACCCTATCAACCCCCATC	ATTCCATTCTATTCCATTCT	-
M60	CTCFL_HUMAN.H11MO.0.A	-12	0.00790661	6.08018	0.240228	17	CTGAGAGACCGCAAGCGCCCGCACCCTATCAACCCCCATC	CGGCGCCCCCTGGCGGC	-
M60	TFDP1_HUMAN.H11MO.0.C	-13	0.00859158	6.60692	0.255819	14	CTGAGAGACCGCAAGCGCCCGCACCCTATCAACCCCCATC	TTTTCCCGCCCCCC	-
M60	ZN554_HUMAN.H11MO.0.C	1	0.00878521	6.75583	0.256455	19	CTGAGAGACCGCAAGCGCCCGCACCCTATCAACCCCCATC	GCTGAGCCATGTGGGGTGCT	+
M60	ZSC31_HUMAN.H11MO.0.C	-8	0.00920968	7.08225	0.262403	18	CTGAGAGACCGCAAGCGCCCGCACCCTATCAACCCCCATC	CATAACTGCCCTGCTGCC	-
M60	TBX1_HUMAN.H11MO.0.D	-14	0.00934148	7.1836	0.262403	20	CTGAGAGACCGCAAGCGCCCGCACCCTATCAACCCCCATC	CCGCCCACCCCTGCCCACCC	-
M60	VEZF1_HUMAN.H11MO.1.C	-17	0.00994123	7.64481	0.26727	12	CTGAGAGACCGCAAGCGCCCGCACCCTATCAACCCCCATC	CCCCCTCCCCCT	-
M60	SPIC_HUMAN.H11MO.0.D	-15	0.0100533	7.73099	0.26727	13	CTGAGAGACCGCAAGCGCCCGCACCCTATCAACCCCCATC	CCTCCCCTTCCTC	-
M60	BACH1_HUMAN.H11MO.0.A	2	0.0100533	7.73099	0.26727	11	CTGAGAGACCGCAAGCGCCCGCACCCTATCAACCCCCATC	TGCTGAGTCATGC	+
M60	PTF1A_HUMAN.H11MO.1.B	-17	0.0107025	8.23021	0.279537	9	CTGAGAGACCGCAAGCGCCCGCACCCTATCAACCCCCATC	CCAGCTGCT	-
M60	MYBA_HUMAN.H11MO.0.D	-7	0.0111775	8.59551	0.286911	15	CTGAGAGACCGCAAGCGCCCGCACCCTATCAACCCCCATC	TCTCCAACTGCCACT	-
M60	ZBT14_HUMAN.H11MO.0.C	-16	0.0116292	8.94284	0.293445	9	CTGAGAGACCGCAAGCGCCCGCACCCTATCAACCCCCATC	GCGCGCTCC	-
M60	IRX2_HUMAN.H11MO.0.D	-19	0.0120177	9.24161	0.297093	19	CTGAGAGACCGCAAGCGCCCGCACCCTATCAACCCCCATC	CCAACATGCCCACCCATGT	-
M60	PEBB_HUMAN.H11MO.0.C	-14	0.0121825	9.36833	0.297093	11	CTGAGAGACCGCAAGCGCCCGCACCCTATCAACCCCCATC	CAAACCACAGA	-
M60	E2F7_HUMAN.H11MO.0.B	-12	0.012515	9.62404	0.297093	13	CTGAGAGACCGCAAGCGCCCGCACCCTATCAACCCCCATC	CCTTTCCCGCCCC	-
M60	ITF2_HUMAN.H11MO.0.C	-16	0.012572	9.66786	0.297093	10	CTGAGAGACCGCAAGCGCCCGCACCCTATCAACCCCCATC	CCCAGCTGCC	-
M60	MNX1_HUMAN.H11MO.0.D	-20	0.0127788	9.82687	0.297261	19	CTGAGAGACCGCAAGCGCCCGCACCCTATCAACCCCCATC	CTATTTTAATAACCCTTAA	+
M60	SRBP2_HUMAN.H11MO.0.B	-13	0.013452	10.3446	0.308107	13	CTGAGAGACCGCAAGCGCCCGCACCCTATCAACCCCCATC	CCTCACCCCACCC	-
M60	E2F1_HUMAN.H11MO.0.A	-13	0.0141281	10.8645	0.317452	14	CTGAGAGACCGCAAGCGCCCGCACCCTATCAACCCCCATC	CTTTCCCGCCCCCC	-
M60	ZN382_HUMAN.H11MO.0.C	-2	0.0142864	10.9863	0.317452	22	CTGAGAGACCGCAAGCGCCCGCACCCTATCAACCCCCATC	GAGACATCACTACAGACCCTAC	-
M60	ZN263_HUMAN.H11MO.1.A	-17	0.0153266	11.7862	0.335557	11	CTGAGAGACCGCAAGCGCCCGCACCCTATCAACCCCCATC	CCTCCTCCCTC	-
M60	ZN281_HUMAN.H11MO.0.A	-15	0.0157105	12.0813	0.338976	15	CTGAGAGACCGCAAGCGCCCGCACCCTATCAACCCCCATC	TCCCCTCCCCCACCC	-
M60	PLAG1_HUMAN.H11MO.0.D	-19	0.0162037	12.4607	0.344625	17	CTGAGAGACCGCAAGCGCCCGCACCCTATCAACCCCCATC	CCCCTCCTGATGCCCCC	-
M60	ZN320_HUMAN.H11MO.0.C	-2	0.0169923	13.067	0.35453	20	CTGAGAGACCGCAAGCGCCCGCACCCTATCAACCCCCATC	CACTGGCCCCCTGGTCCCAC	-
M60	GLIS3_HUMAN.H11MO.0.D	-15	0.0172185	13.241	0.35453	10	CTGAGAGACCGCAAGCGCCCGCACCCTATCAACCCCCATC	TACCCCCCAC	-
M60	ZN740_HUMAN.H11MO.0.D	-13	0.0173839	13.3682	0.35453	14	CTGAGAGACCGCAAGCGCCCGCACCCTATCAACCCCCATC	CCCACCCCCCCCCC	-
M60	TBX3_HUMAN.H11MO.0.C	-17	0.0178217	13.7049	0.358548	11	CTGAGAGACCGCAAGCGCCCGCACCCTATCAACCCCCATC	TTCCCACCTCC	-
M60	ZSC22_HUMAN.H11MO.0.C	-17	0.0182965	14.07	0.36005	16	CTGAGAGACCGCAAGCGCCCGCACCCTATCAACCCCCATC	CCTCCTCCCTCAGACC	-
M60	ZN524_HUMAN.H11MO.0.D	-16	0.0183801	14.1343	0.36005	18	CTGAGAGACCGCAAGCGCCCGCACCCTATCAACCCCCATC	ACTCGAACCCTCGAACCC	-
M60	MLXPL_HUMAN.H11MO.0.D	-10	0.0194773	14.9781	0.373524	19	CTGAGAGACCGCAAGCGCCCGCACCCTATCAACCCCCATC	GCATGTGACACCGCCGTGG	+
M60	ZFX_HUMAN.H11MO.1.A	-18	0.0195697	15.0491	0.373524	17	CTGAGAGACCGCAAGCGCCCGCACCCTATCAACCCCCATC	CCCCGGCCTCCGCCCCC	-
M60	E2F4_HUMAN.H11MO.1.A	-9	0.0199228	15.3207	0.375451	14	CTGAGAGACCGCAAGCGCCCGCACCCTATCAACCCCCATC	TCAAATTTCCCGCC	-
M60	MYOD1_HUMAN.H11MO.0.A	-10	0.0204924	15.7587	0.381357	15	CTGAGAGACCGCAAGCGCCCGCACCCTATCAACCCCCATC	GGCAGGAACAGCTGC	-
M60	CLOCK_HUMAN.H11MO.0.C	-7	0.0213158	16.3919	0.391784	14	CTGAGAGACCGCAAGCGCCCGCACCCTATCAACCCCCATC	TGTTCACGTGTCTG	-
M60	SMAD3_HUMAN.H11MO.0.B	-12	0.0223423	17.1812	0.405642	12	CTGAGAGACCGCAAGCGCCCGCACCCTATCAACCCCCATC	CTCTGTCACCTG	+
M60	ZN264_HUMAN.H11MO.0.C	-6	0.023014	17.6978	0.412804	24	CTGAGAGACCGCAAGCGCCCGCACCCTATCAACCCCCATC	TCTTATAAGGGCACTAATCCCATT	+
M60	PLAL1_HUMAN.H11MO.0.D	-14	0.0234065	17.9996	0.414845	10	CTGAGAGACCGCAAGCGCCCGCACCCTATCAACCCCCATC	GGGCCCCCCG	-
M60	EGR3_HUMAN.H11MO.0.D	-16	0.0239684	18.4317	0.419807	11	CTGAGAGACCGCAAGCGCCCGCACCCTATCAACCCCCATC	ACACCCACTCT	-
M60	HAND1_HUMAN.H11MO.0.D	-14	0.0250526	19.2655	0.433694	17	CTGAGAGACCGCAAGCGCCCGCACCCTATCAACCCCCATC	GGGTCTGGTTTTTGTCA	+
M60	VDR_HUMAN.H11MO.0.A	-19	0.0267691	20.5854	0.458082	16	CTGAGAGACCGCAAGCGCCCGCACCCTATCAACCCCCATC	TGAACCCACTGACCCC	-
M60	MAFA_HUMAN.H11MO.0.D	-3	0.0272688	20.9697	0.461332	21	CTGAGAGACCGCAAGCGCCCGCACCCTATCAACCCCCATC	CGAAGGCTGCGGGGTCAGCAC	-
M60	ASCL1_HUMAN.H11MO.0.A	-12	0.0278244	21.397	0.465441	14	CTGAGAGACCGCAAGCGCCCGCACCCTATCAACCCCCATC	CTGCACCTGCTCCC	+
M60	RARG_HUMAN.H11MO.2.D	-14	0.0284117	21.8486	0.469985	20	CTGAGAGACCGCAAGCGCCCGCACCCTATCAACCCCCATC	GTGACCTCTGGGTGACCCCC	-
M60	ZN563_HUMAN.H11MO.1.C	-14	0.0296129	22.7723	0.475747	12	CTGAGAGACCGCAAGCGCCCGCACCCTATCAACCCCCATC	CAGGCAGCACAG	+
M60	TBX20_HUMAN.H11MO.0.D	-12	0.0297121	22.8486	0.475747	14	CTGAGAGACCGCAAGCGCCCGCACCCTATCAACCCCCATC	ACCTGTCAGCACCT	-
M60	EGR4_HUMAN.H11MO.0.D	-15	0.0297941	22.9116	0.475747	11	CTGAGAGACCGCAAGCGCCCGCACCCTATCAACCCCCATC	GCCCTGCCGCC	-
M60	RARA_HUMAN.H11MO.0.A	-17	0.0300383	23.0994	0.475747	20	CTGAGAGACCGCAAGCGCCCGCACCCTATCAACCCCCATC	CCTTGACCTCTTGATCCCCC	-
M60	THAP1_HUMAN.H11MO.0.C	-15	0.0307162	23.6208	0.481364	22	CTGAGAGACCGCAAGCGCCCGCACCCTATCAACCCCCATC	CGCCGCCATCTTGGCTGCGGGC	+
M60	AP2C_HUMAN.H11MO.0.A	-15	0.0317155	24.3892	0.487286	14	CTGAGAGACCGCAAGCGCCCGCACCCTATCAACCCCCATC	TGGCCTCAGGGCAT	-
M60	ZN322_HUMAN.H11MO.0.B	-2	0.0317487	24.4148	0.487286	20	CTGAGAGACCGCAAGCGCCCGCACCCTATCAACCCCCATC	GAGCCTGGTACAGAGCCTGG	+
M60	NR1D1_HUMAN.H11MO.0.B	-15	0.032769	25.1994	0.497813	19	CTGAGAGACCGCAAGCGCCCGCACCCTATCAACCCCCATC	CCTTCTGACCCACTTCCCT	-
M61	RXRA_HUMAN.H11MO.0.A	-12	0.000125538	0.0965388	0.110259	20	TGTCACGCCCGGCCGCGACCGTGGTCCAGCGCACCCTCGC	CTCTGACCTCTGCCTCCCCC	-
M61	SP3_HUMAN.H11MO.0.B	-18	0.000173033	0.133063	0.110259	20	TGTCACGCCCGGCCGCGACCGTGGTCCAGCGCACCCTCGC	CCCCGGCCCCGCCCCCCCCC	-
M61	IRX2_HUMAN.H11MO.0.D	-21	0.000218022	0.167659	0.110259	19	TGTCACGCCCGGCCGCGACCGTGGTCCAGCGCACCCTCGC	CCAACATGCCCACCCATGT	-
M61	TLX1_HUMAN.H11MO.0.D	-12	0.000336992	0.259147	0.127819	17	TGTCACGCCCGGCCGCGACCGTGGTCCAGCGCACCCTCGC	CCTTGGCAACTTGCCAG	-
M61	ZN589_HUMAN.H11MO.0.D	-9	0.000490811	0.377434	0.148929	16	TGTCACGCCCGGCCGCGACCGTGGTCCAGCGCACCCTCGC	CGGCAGTAACCGTGGG	-
M61	GATA1_HUMAN.H11MO.0.A	7	0.000607673	0.4673	0.153657	12	TGTCACGCCCGGCCGCGACCGTGGTCCAGCGCACCCTCGC	TCTTATCTGTCCCCGCCAG	-
M61	ZFX_HUMAN.H11MO.1.A	-12	0.000713304	0.548531	0.154601	17	TGTCACGCCCGGCCGCGACCGTGGTCCAGCGCACCCTCGC	CCCCGGCCTCCGCCCCC	-
M61	SP2_HUMAN.H11MO.0.A	-5	0.000870246	0.669219	0.165039	22	TGTCACGCCCGGCCGCGACCGTGGTCCAGCGCACCCTCGC	CCCCCGGCCCCGCCCCCCCCCC	-
M61	GATA2_HUMAN.H11MO.0.A	7	0.00148547	1.14233	0.250412	12	TGTCACGCCCGGCCGCGACCGTGGTCCAGCGCACCCTCGC	CCTTATCTCCACCCCCCAG	-
M61	SPIC_HUMAN.H11MO.0.D	-25	0.00175741	1.35145	0.25059	13	TGTCACGCCCGGCCGCGACCGTGGTCCAGCGCACCCTCGC	CCTCCCCTTCCTC	-
M61	THAP1_HUMAN.H11MO.0.C	-10	0.00181686	1.39717	0.25059	22	TGTCACGCCCGGCCGCGACCGTGGTCCAGCGCACCCTCGC	CGCCGCCATCTTGGCTGCGGGC	+
M61	PATZ1_HUMAN.H11MO.0.C	-5	0.00251182	1.93159	0.284407	22	TGTCACGCCCGGCCGCGACCGTGGTCCAGCGCACCCTCGC	CCTCCCCCCCCGCCCCCTCCCC	-
M61	KLF3_HUMAN.H11MO.0.B	-7	0.00262442	2.01818	0.284407	19	TGTCACGCCCGGCCGCGACCGTGGTCCAGCGCACCCTCGC	CCCGGCCCCGCCCCTCCCC	-
M61	ZN563_HUMAN.H11MO.0.C	-17	0.00314353	2.41738	0.306407	21	TGTCACGCCCGGCCGCGACCGTGGTCCAGCGCACCCTCGC	GCAGCTGCCAGTGAGGATCCC	-
M61	NR1D1_HUMAN.H11MO.0.B	-9	0.00323135	2.48491	0.306407	19	TGTCACGCCCGGCCGCGACCGTGGTCCAGCGCACCCTCGC	CCTTCTGACCCACTTCCCT	-
M61	SP4_HUMAN.H11MO.0.A	-7	0.00366571	2.81893	0.308973	20	TGTCACGCCCGGCCGCGACCGTGGTCCAGCGCACCCTCGC	CCCGGCCCCGCCCCCTTCCC	-
M61	VEZF1_HUMAN.H11MO.0.C	-18	0.00390965	3.00652	0.31219	22	TGTCACGCCCGGCCGCGACCGTGGTCCAGCGCACCCTCGC	CCCCTCCCCCTCCCCCCTCCCC	-
M61	ZN341_HUMAN.H11MO.0.C	-17	0.00416042	3.19936	0.315604	22	TGTCACGCCCGGCCGCGACCGTGGTCCAGCGCACCCTCGC	GCTCTTCCCTCCCCCCCCCCCC	-
M61	TAL1_HUMAN.H11MO.0.A	7	0.00485651	3.73466	0.334916	12	TGTCACGCCCGGCCGCGACCGTGGTCCAGCGCACCCTCGC	CCTTATCTGCCCCCCCCAG	-
M61	PURA_HUMAN.H11MO.0.D	-18	0.00556544	4.27982	0.348563	17	TGTCACGCCCGGCCGCGACCGTGGTCCAGCGCACCCTCGC	CCCTGCCCCCCCCTTCC	-
M61	BRAC_HUMAN.H11MO.0.A	1	0.00578414	4.448	0.348563	19	TGTCACGCCCGGCCGCGACCGTGGTCCAGCGCACCCTCGC	ATTTCACACCTCCCTGCTAA	-
M61	KLF6_HUMAN.H11MO.0.A	-17	0.0059283	4.55887	0.348563	19	TGTCACGCCCGGCCGCGACCGTGGTCCAGCGCACCCTCGC	CCCCCGGCCCCGCCCTTCC	-
M61	TBX21_HUMAN.H11MO.0.A	-1	0.0070626	5.43114	0.369489	13	TGTCACGCCCGGCCGCGACCGTGGTCCAGCGCACCCTCGC	TTCACACCTCCAC	-
M61	PAX2_HUMAN.H11MO.0.D	0	0.00839406	6.45503	0.40081	18	TGTCACGCCCGGCCGCGACCGTGGTCCAGCGCACCCTCGC	TGTCACGCATGACTGAAC	-
M61	ZN394_HUMAN.H11MO.0.C	-5	0.00845384	6.501	0.40081	20	TGTCACGCCCGGCCGCGACCGTGGTCCAGCGCACCCTCGC	ATTCCATTCTATTCCATTCT	-
M61	MNX1_HUMAN.H11MO.0.D	-21	0.00995104	7.65235	0.419373	19	TGTCACGCCCGGCCGCGACCGTGGTCCAGCGCACCCTCGC	CTATTTTAATAACCCTTAA	+
M61	NR1H3_HUMAN.H11MO.0.B	-21	0.00995104	7.65235	0.419373	19	TGTCACGCCCGGCCGCGACCGTGGTCCAGCGCACCCTCGC	TGACCTGCAGTGACCTCTG	-
M61	NR1H4_HUMAN.H11MO.0.B	-10	0.0106017	8.15268	0.434717	19	TGTCACGCCCGGCCGCGACCGTGGTCCAGCGCACCCTCGC	CCTCGGGGTCATTGACCCC	-
M61	RARG_HUMAN.H11MO.0.B	-18	0.0116515	8.95998	0.465192	18	TGTCACGCCCGGCCGCGACCGTGGTCCAGCGCACCCTCGC	CCCAGGTCACTCTGACCT	-
M61	PAX8_HUMAN.H11MO.0.D	-19	0.0121975	9.37987	0.471409	14	TGTCACGCCCGGCCGCGACCGTGGTCCAGCGCACCCTCGC	CCCGCTTCAGTGAC	-
M61	OLIG2_HUMAN.H11MO.0.B	7	0.0124286	9.55761	0.471409	11	TGTCACGCCCGGCCGCGACCGTGGTCCAGCGCACCCTCGC	CCAGCTGTTTCCCTTCTG	+
M62	IRX2_HUMAN.H11MO.0.D	-8	0.000411779	0.316658	0.309689	19	AGACTGGGCAAGCCTGGGCCCGGCAGGCGCAGGCGGAGCC	ACATGGGTGGGCATGTTGG	+
M62	GATA1_HUMAN.H11MO.0.A	7	0.000608719	0.468105	0.309689	12	AGACTGGGCAAGCCTGGGCCCGGCAGGCGCAGGCGGAGCC	TCTTATCTGTCCCCGCCAG	-
M62	ZN563_HUMAN.H11MO.0.C	0	0.00262172	2.0161	0.427303	21	AGACTGGGCAAGCCTGGGCCCGGCAGGCGCAGGCGGAGCC	GCAGCTGCCAGTGAGGATCCC	-
M62	RXRA_HUMAN.H11MO.0.A	-3	0.00305051	2.34584	0.427303	20	AGACTGGGCAAGCCTGGGCCCGGCAGGCGCAGGCGGAGCC	GGGGGAGGCAGAGGTCAGAG	+
M62	NR1D1_HUMAN.H11MO.0.B	-7	0.00306385	2.3561	0.427303	19	AGACTGGGCAAGCCTGGGCCCGGCAGGCGCAGGCGGAGCC	AGGGAAGTGGGTCAGAAGG	+
M62	GATA2_HUMAN.H11MO.0.A	-29	0.00352014	2.70698	0.427303	11	AGACTGGGCAAGCCTGGGCCCGGCAGGCGCAGGCGGAGCC	CTGGGGGGTGGAGATAAGG	+
M62	SP3_HUMAN.H11MO.0.B	-12	0.00373147	2.8695	0.427303	20	AGACTGGGCAAGCCTGGGCCCGGCAGGCGCAGGCGGAGCC	CCCCGGCCCCGCCCCCCCCC	-
M62	SP2_HUMAN.H11MO.0.A	-11	0.00397601	3.05755	0.427303	22	AGACTGGGCAAGCCTGGGCCCGGCAGGCGCAGGCGGAGCC	CCCCCGGCCCCGCCCCCCCCCC	-
M62	THAP1_HUMAN.H11MO.0.C	-3	0.00479473	3.68715	0.427303	22	AGACTGGGCAAGCCTGGGCCCGGCAGGCGCAGGCGGAGCC	CGCCGCCATCTTGGCTGCGGGC	+
M62	ZFX_HUMAN.H11MO.1.A	-12	0.00490958	3.77547	0.427303	17	AGACTGGGCAAGCCTGGGCCCGGCAGGCGCAGGCGGAGCC	CCCCGGCCTCCGCCCCC	-
M62	PATZ1_HUMAN.H11MO.0.C	-17	0.00542505	4.17186	0.427303	22	AGACTGGGCAAGCCTGGGCCCGGCAGGCGCAGGCGGAGCC	GGGGAGGGGGCGGGGGGGGAGG	+
M62	RFX5_HUMAN.H11MO.0.A	-14	0.0055379	4.25865	0.427303	20	AGACTGGGCAAGCCTGGGCCCGGCAGGCGCAGGCGGAGCC	TCTGCCTAGCAACAGCTGAC	-
M62	TLX1_HUMAN.H11MO.0.D	-19	0.00608782	4.68153	0.427303	17	AGACTGGGCAAGCCTGGGCCCGGCAGGCGCAGGCGGAGCC	CTGGCAAGTTGCCAAGG	+
M62	TAL1_HUMAN.H11MO.0.A	7	0.00646957	4.9751	0.427303	12	AGACTGGGCAAGCCTGGGCCCGGCAGGCGCAGGCGGAGCC	CCTTATCTGCCCCCCCCAG	-
M62	KLF6_HUMAN.H11MO.0.A	-7	0.00738026	5.67542	0.450569	19	AGACTGGGCAAGCCTGGGCCCGGCAGGCGCAGGCGGAGCC	GGAAGGGCGGGGCCGGGGG	+
M63	SP3_HUMAN.H11MO.0.B	0	6.68954e-05	0.0514426	0.0689475	20	CAAGGGCCCCTCCCGCCCGCCGCATGCGAGCTGCCCCTGC	CCCCGGCCCCGCCCCCCCCC	-
M63	THAP1_HUMAN.H11MO.0.C	-6	9.1461e-05	0.0703335	0.0689475	22	CAAGGGCCCCTCCCGCCCGCCGCATGCGAGCTGCCCCTGC	CGCCGCCATCTTGGCTGCGGGC	+
M63	SP2_HUMAN.H11MO.0.A	1	0.000261957	0.201445	0.0879483	21	CAAGGGCCCCTCCCGCCCGCCGCATGCGAGCTGCCCCTGC	CCCCCGGCCCCGCCCCCCCCCC	-
M63	PATZ1_HUMAN.H11MO.0.C	-3	0.00032578	0.250525	0.0879483	22	CAAGGGCCCCTCCCGCCCGCCGCATGCGAGCTGCCCCTGC	CCTCCCCCCCCGCCCCCTCCCC	-
M63	ZFX_HUMAN.H11MO.1.A	-10	0.000400471	0.307962	0.0879483	17	CAAGGGCCCCTCCCGCCCGCCGCATGCGAGCTGCCCCTGC	CCCCGGCCTCCGCCCCC	-
M63	ZN563_HUMAN.H11MO.0.C	-15	0.000428726	0.32969	0.0879483	21	CAAGGGCCCCTCCCGCCCGCCGCATGCGAGCTGCCCCTGC	GCAGCTGCCAGTGAGGATCCC	-
M63	IRX2_HUMAN.H11MO.0.D	-7	0.000466664	0.358865	0.0879483	19	CAAGGGCCCCTCCCGCCCGCCGCATGCGAGCTGCCCCTGC	CCAACATGCCCACCCATGT	-
M63	KLF6_HUMAN.H11MO.0.A	-8	0.000466664	0.358865	0.0879483	19	CAAGGGCCCCTCCCGCCCGCCGCATGCGAGCTGCCCCTGC	CCCCCGGCCCCGCCCTTCC	-
M63	ZN341_HUMAN.H11MO.0.C	-5	0.000617119	0.474565	0.0930426	22	CAAGGGCCCCTCCCGCCCGCCGCATGCGAGCTGCCCCTGC	GCTCTTCCCTCCCCCCCCCCCC	-
M63	PROX1_HUMAN.H11MO.0.D	-6	0.000775978	0.596727	0.0989863	17	CAAGGGCCCCTCCCGCCCGCCGCATGCGAGCTGCCCCTGC	CCCAACCCGCCTTACCC	-
M63	KLF3_HUMAN.H11MO.0.B	-1	0.000797346	0.613159	0.0989863	19	CAAGGGCCCCTCCCGCCCGCCGCATGCGAGCTGCCCCTGC	CCCGGCCCCGCCCCTCCCC	-
M63	LYL1_HUMAN.H11MO.0.A	-26	0.000853505	0.656345	0.0989863	14	CAAGGGCCCCTCCCGCCCGCCGCATGCGAGCTGCCCCTGC	CCAGCTGTTTCCTG	+
M63	USF2_HUMAN.H11MO.0.A	-13	0.00178877	1.37557	0.179794	19	CAAGGGCCCCTCCCGCCCGCCGCATGCGAGCTGCCCCTGC	CGCCGCGGCCACGTGACCC	-
M63	ZN589_HUMAN.H11MO.0.D	-20	0.00241483	1.85701	0.227551	16	CAAGGGCCCCTCCCGCCCGCCGCATGCGAGCTGCCCCTGC	CCCACGGTTACTGCCG	+
M63	RXRA_HUMAN.H11MO.0.A	-23	0.00268689	2.06622	0.238294	17	CAAGGGCCCCTCCCGCCCGCCGCATGCGAGCTGCCCCTGC	CTCTGACCTCTGCCTCCCCC	-
M63	CLOCK_HUMAN.H11MO.0.C	-5	0.00315238	2.42418	0.250148	14	CAAGGGCCCCTCCCGCCCGCCGCATGCGAGCTGCCCCTGC	TGTTCACGTGTCTG	-
M63	PURA_HUMAN.H11MO.0.D	-6	0.00389611	2.99611	0.278243	17	CAAGGGCCCCTCCCGCCCGCCGCATGCGAGCTGCCCCTGC	CCCTGCCCCCCCCTTCC	-
M63	SP4_HUMAN.H11MO.0.A	-1	0.00428161	3.29256	0.278243	20	CAAGGGCCCCTCCCGCCCGCCGCATGCGAGCTGCCCCTGC	CCCGGCCCCGCCCCCTTCCC	-
M63	MXI1_HUMAN.H11MO.0.A	-8	0.00429899	3.30592	0.278243	15	CAAGGGCCCCTCCCGCCCGCCGCATGCGAGCTGCCCCTGC	GCACGTGGCGGCGGG	+
M63	VEZF1_HUMAN.H11MO.0.C	-15	0.00442917	3.40603	0.278243	22	CAAGGGCCCCTCCCGCCCGCCGCATGCGAGCTGCCCCTGC	CCCCTCCCCCTCCCCCCTCCCC	-
M63	RFX1_HUMAN.H11MO.0.B	-15	0.00500905	3.85196	0.301818	22	CAAGGGCCCCTCCCGCCCGCCGCATGCGAGCTGCCCCTGC	CCGTCGCCATGGCAACCGGGGC	-
M63	RARG_HUMAN.H11MO.2.D	7	0.00520482	4.00251	0.301818	13	CAAGGGCCCCTCCCGCCCGCCGCATGCGAGCTGCCCCTGC	GTGACCTCTGGGTGACCCCC	-
M63	TFCP2_HUMAN.H11MO.0.D	-11	0.00555816	4.27422	0.31037	16	CAAGGGCCCCTCCCGCCCGCCGCATGCGAGCTGCCCCTGC	TCTGGCCAGTTCAGGC	-
M63	OLIG2_HUMAN.H11MO.0.B	-8	0.00591135	4.54583	0.318304	18	CAAGGGCCCCTCCCGCCCGCCGCATGCGAGCTGCCCCTGC	CCAGCTGTTTCCCTTCTG	+
M63	RARG_HUMAN.H11MO.0.B	-14	0.00632759	4.86592	0.328968	18	CAAGGGCCCCTCCCGCCCGCCGCATGCGAGCTGCCCCTGC	CCCAGGTCACTCTGACCT	-
M63	MAZ_HUMAN.H11MO.0.A	-5	0.00764345	5.87782	0.371741	22	CAAGGGCCCCTCCCGCCCGCCGCATGCGAGCTGCCCCTGC	CCCCCCCCCCCCCCCCTCCCCC	-
M63	ZN350_HUMAN.H11MO.1.D	-17	0.00826761	6.35779	0.376072	23	CAAGGGCCCCTCCCGCCCGCCGCATGCGAGCTGCCCCTGC	GGGCAACAAATCCCTGCGCCCCGT	-
M63	TLX1_HUMAN.H11MO.0.D	-22	0.00848081	6.52174	0.376072	17	CAAGGGCCCCTCCCGCCCGCCGCATGCGAGCTGCCCCTGC	CTGGCAAGTTGCCAAGG	+
M63	PTF1A_HUMAN.H11MO.0.B	-19	0.00884667	6.80309	0.381087	18	CAAGGGCCCCTCCCGCCCGCCGCATGCGAGCTGCCCCTGC	CCAGCTGCCCCCTTTCCC	+
M63	ZN214_HUMAN.H11MO.0.C	-10	0.0108721	8.36062	0.452121	22	CAAGGGCCCCTCCCGCCCGCCGCATGCGAGCTGCCCCTGC	TCCTTTTTGAGGCCTTTGATGA	+
M63	SPIC_HUMAN.H11MO.0.D	-7	0.0115174	8.85689	0.452121	13	CAAGGGCCCCTCCCGCCCGCCGCATGCGAGCTGCCCCTGC	CCTCCCCTTCCTC	-
M63	ZN554_HUMAN.H11MO.0.C	-20	0.0117673	9.04908	0.452121	20	CAAGGGCCCCTCCCGCCCGCCGCATGCGAGCTGCCCCTGC	AGCACCCCACATGGCTCAGC	-
M63	ZBT17_HUMAN.H11MO.0.A	-8	0.0124719	9.59088	0.452121	19	CAAGGGCCCCTCCCGCCCGCCGCATGCGAGCTGCCCCTGC	CTTCCCCTCCCCCACCCTC	-
M63	RFX5_HUMAN.H11MO.0.A	-4	0.0125039	9.61553	0.452121	20	CAAGGGCCCCTCCCGCCCGCCGCATGCGAGCTGCCCCTGC	GTCAGCTGTTGCTAGGCAGA	+
M63	Z324A_HUMAN.H11MO.0.C	-19	0.0125948	9.6854	0.452121	21	CAAGGGCCCCTCCCGCCCGCCGCATGCGAGCTGCCCCTGC	TATCAAACCATCCTTTGCTGCCA	+
M63	BHE41_HUMAN.H11MO.0.D	-8	0.0132828	10.2145	0.46573	20	CAAGGGCCCCTCCCGCCCGCCGCATGCGAGCTGCCCCTGC	GCCTCTGCACGTGACCCGGT	-
M63	COT2_HUMAN.H11MO.1.A	-21	0.015502	11.921	0.497156	17	CAAGGGCCCCTCCCGCCCGCCGCATGCGAGCTGCCCCTGC	CCCTGACCTTTGACCCC	-
M63	SRBP2_HUMAN.H11MO.0.B	-1	0.0156996	12.073	0.497156	13	CAAGGGCCCCTCCCGCCCGCCGCATGCGAGCTGCCCCTGC	CCTCACCCCACCC	-
M63	LEF1_HUMAN.H11MO.0.A	-21	0.0162015	12.459	0.497156	14	CAAGGGCCCCTCCCGCCCGCCGCATGCGAGCTGCCCCTGC	TCCTTTGATTTGCT	+
M63	ZN335_HUMAN.H11MO.0.A	-5	0.0171468	13.1859	0.497156	22	CAAGGGCCCCTCCCGCCCGCCGCATGCGAGCTGCCCCTGC	GGCTGTCCTCGGCGCTGCCTGA	+
M66	OSR2_HUMAN.H11MO.0.C	-1	0.00071897	0.552888	0.399593	16	GGCTGCTGCGACTTGCGGCAACAGTCCTCAAAGAAGCACT	GCTGCTGCTTCTGCTG	+
M66	RXRA_HUMAN.H11MO.0.A	-19	0.000721196	0.5546	0.399593	20	GGCTGCTGCGACTTGCGGCAACAGTCCTCAAAGAAGCACT	CTCTGACCTCTGCCTCCCCC	-
M66	NR1H3_HUMAN.H11MO.0.B	-12	0.000830363	0.638549	0.399593	19	GGCTGCTGCGACTTGCGGCAACAGTCCTCAAAGAAGCACT	TGACCTGCAGTGACCTCTG	-
M66	NR1H4_HUMAN.H11MO.0.B	-10	0.00113764	0.874843	0.399593	19	GGCTGCTGCGACTTGCGGCAACAGTCCTCAAAGAAGCACT	CCTCGGGGTCATTGACCCC	-
M66	THAP1_HUMAN.H11MO.0.C	-5	0.00152464	1.17245	0.399593	22	GGCTGCTGCGACTTGCGGCAACAGTCCTCAAAGAAGCACT	CGCCGCCATCTTGGCTGCGGGC	+
M66	SPIC_HUMAN.H11MO.0.D	-5	0.00157098	1.20808	0.399593	13	GGCTGCTGCGACTTGCGGCAACAGTCCTCAAAGAAGCACT	CCTCCCCTTCCTC	-
M66	ZFX_HUMAN.H11MO.1.A	-5	0.00203609	1.56576	0.443913	17	GGCTGCTGCGACTTGCGGCAACAGTCCTCAAAGAAGCACT	CCCCGGCCTCCGCCCCC	-
M66	LYL1_HUMAN.H11MO.0.A	-1	0.00303418	2.33328	0.492759	14	GGCTGCTGCGACTTGCGGCAACAGTCCTCAAAGAAGCACT	CCAGCTGTTTCCTG	+
M66	ZN341_HUMAN.H11MO.0.C	-1	0.00350171	2.69282	0.492759	22	GGCTGCTGCGACTTGCGGCAACAGTCCTCAAAGAAGCACT	GCTCTTCCCTCCCCCCCCCCCC	-
M66	MAFA_HUMAN.H11MO.0.D	1	0.00384914	2.95999	0.492759	20	GGCTGCTGCGACTTGCGGCAACAGTCCTCAAAGAAGCACT	GTGCTGACCCCGCAGCCTTCG	+
M66	THA_HUMAN.H11MO.0.C	-21	0.00440116	3.38449	0.492759	17	GGCTGCTGCGACTTGCGGCAACAGTCCTCAAAGAAGCACT	CTGACCTGAAGTGACCC	-
M66	ZN554_HUMAN.H11MO.0.C	-4	0.00456835	3.51306	0.492759	20	GGCTGCTGCGACTTGCGGCAACAGTCCTCAAAGAAGCACT	GCTGAGCCATGTGGGGTGCT	+
M66	BACH1_HUMAN.H11MO.0.A	-3	0.00484315	3.72438	0.492759	13	GGCTGCTGCGACTTGCGGCAACAGTCCTCAAAGAAGCACT	TGCTGAGTCATGC	+
M67	IRX2_HUMAN.H11MO.0.D	-7	0.000341309	0.262467	0.351428	19	CCAGGGTTCGCCCAGGCGCCCCACTTGTCGGCGGCCTCGG	CCAACATGCCCACCCATGT	-
M67	ZN563_HUMAN.H11MO.0.C	-2	0.000565562	0.434917	0.351428	21	CCAGGGTTCGCCCAGGCGCCCCACTTGTCGGCGGCCTCGG	GGGATCCTCACTGGCAGCTGC	+
M67	ZFX_HUMAN.H11MO.1.A	-23	0.00126362	0.971727	0.485863	17	CCAGGGTTCGCCCAGGCGCCCCACTTGTCGGCGGCCTCGG	GGGGGCGGAGGCCGGGG	+
M70	ZN554_HUMAN.H11MO.0.C	-21	0.000550332	0.423205	0.315922	19	GCACCCTCCCGCACGAGACGGAGCCCCCGGGCAGCGCCCG	AGCACCCCACATGGCTCAGC	-
M70	SP2_HUMAN.H11MO.0.A	-8	0.000581823	0.447422	0.315922	22	GCACCCTCCCGCACGAGACGGAGCCCCCGGGCAGCGCCCG	GGGGGGGGGGCGGGGCCGGGGG	+
M70	ZN554_HUMAN.H11MO.1.D	-30	0.000643351	0.494737	0.315922	9	GCACCCTCCCGCACGAGACGGAGCCCCCGGGCAGCGCCCG	GCAGAGCCA	+
M70	THAP1_HUMAN.H11MO.0.C	-6	0.0010377	0.797992	0.315922	22	GCACCCTCCCGCACGAGACGGAGCCCCCGGGCAGCGCCCG	GCCCGCAGCCAAGATGGCGGCG	-
M70	AP2D_HUMAN.H11MO.0.D	-23	0.00180499	1.38804	0.418311	14	GCACCCTCCCGCACGAGACGGAGCCCCCGGGCAGCGCCCG	CGCCCGAGGCGCGT	+
M70	ZN331_HUMAN.H11MO.0.C	-23	0.00217989	1.67634	0.418311	17	GCACCCTCCCGCACGAGACGGAGCCCCCGGGCAGCGCCCG	CCACCCAGCTGAGCCCAGCC	-
M70	CTCFL_HUMAN.H11MO.0.A	-18	0.00219842	1.69059	0.418311	17	GCACCCTCCCGCACGAGACGGAGCCCCCGGGCAGCGCCCG	CGGCGCCCCCTGGCGGC	-
M70	MBD2_HUMAN.H11MO.0.B	-23	0.00283394	2.1793	0.421497	11	GCACCCTCCCGCACGAGACGGAGCCCCCGGGCAGCGCCCG	CCTCCGGCCCG	-
M70	SP1_HUMAN.H11MO.0.A	-7	0.00313171	2.40829	0.421497	22	GCACCCTCCCGCACGAGACGGAGCCCCCGGGCAGCGCCCG	CCCCCCCCCGGCCCCGCCCCCC	-
M70	ZIC4_HUMAN.H11MO.0.D	-22	0.00332275	2.55519	0.421497	15	GCACCCTCCCGCACGAGACGGAGCCCCCGGGCAGCGCCCG	GACCCCCCGCTGTGC	-
M70	SP4_HUMAN.H11MO.0.A	-8	0.00456656	3.51168	0.460068	20	GCACCCTCCCGCACGAGACGGAGCCCCCGGGCAGCGCCCG	GGGAAGGGGGCGGGGCCGGG	+
M70	VEZF1_HUMAN.H11MO.0.C	-18	0.00472352	3.63238	0.460068	22	GCACCCTCCCGCACGAGACGGAGCCCCCGGGCAGCGCCCG	CCCCTCCCCCTCCCCCCTCCCC	-
M70	RFX1_HUMAN.H11MO.0.B	-19	0.005302	4.07723	0.460068	21	GCACCCTCCCGCACGAGACGGAGCCCCCGGGCAGCGCCCG	CCGTCGCCATGGCAACCGGGGC	-
M70	PLAG1_HUMAN.H11MO.0.D	-24	0.00542008	4.16804	0.460068	16	GCACCCTCCCGCACGAGACGGAGCCCCCGGGCAGCGCCCG	CCCCTCCTGATGCCCCC	-
M70	SP3_HUMAN.H11MO.0.B	-9	0.00615362	4.73213	0.460068	20	GCACCCTCCCGCACGAGACGGAGCCCCCGGGCAGCGCCCG	GGGGGGGGGCGGGGCCGGGG	+
M70	RFX5_HUMAN.H11MO.0.A	-14	0.00615362	4.73213	0.460068	20	GCACCCTCCCGCACGAGACGGAGCCCCCGGGCAGCGCCCG	TCTGCCTAGCAACAGCTGAC	-
M70	ZIC2_HUMAN.H11MO.0.D	-22	0.00690503	5.30997	0.460068	15	GCACCCTCCCGCACGAGACGGAGCCCCCGGGCAGCGCCCG	GGCCCCCTGCTGTGA	+
M70	KLF6_HUMAN.H11MO.0.A	-24	0.00701122	5.39163	0.460068	16	GCACCCTCCCGCACGAGACGGAGCCCCCGGGCAGCGCCCG	CCCCCGGCCCCGCCCTTCC	-
M70	AP2B_HUMAN.H11MO.0.B	-22	0.00716451	5.50951	0.460068	10	GCACCCTCCCGCACGAGACGGAGCCCCCGGGCAGCGCCCG	GCCCCCGGGC	-
M70	ZN563_HUMAN.H11MO.0.C	-21	0.00763897	5.87437	0.460068	19	GCACCCTCCCGCACGAGACGGAGCCCCCGGGCAGCGCCCG	GGGATCCTCACTGGCAGCTGC	+
M70	CTCF_HUMAN.H11MO.0.A	-18	0.00887976	6.82853	0.461513	19	GCACCCTCCCGCACGAGACGGAGCCCCCGGGCAGCGCCCG	TGGCGCCCCCTGGTGGCCA	-
M70	ZFX_HUMAN.H11MO.1.A	-15	0.00942963	7.25139	0.461513	17	GCACCCTCCCGCACGAGACGGAGCCCCCGGGCAGCGCCCG	GGGGGCGGAGGCCGGGG	+
M70	PATZ1_HUMAN.H11MO.0.C	-17	0.00986017	7.58247	0.461513	22	GCACCCTCCCGCACGAGACGGAGCCCCCGGGCAGCGCCCG	CCTCCCCCCCCGCCCCCTCCCC	-
M70	KLF3_HUMAN.H11MO.0.B	-9	0.0105749	8.13211	0.461513	19	GCACCCTCCCGCACGAGACGGAGCCCCCGGGCAGCGCCCG	GGGGAGGGGCGGGGCCGGG	+
M70	KLF16_HUMAN.H11MO.0.D	-22	0.0105749	8.13211	0.461513	18	GCACCCTCCCGCACGAGACGGAGCCCCCGGGCAGCGCCCG	CCCCCCCCCCCCCGCCCCC	-
M70	GLIS2_HUMAN.H11MO.0.D	-20	0.010707	8.2337	0.461513	14	GCACCCTCCCGCACGAGACGGAGCCCCCGGGCAGCGCCCG	GACCCCCCGCGAAG	-
M70	KLF1_HUMAN.H11MO.0.A	-26	0.010707	8.2337	0.461513	14	GCACCCTCCCGCACGAGACGGAGCCCCCGGGCAGCGCCCG	CCCGGCCCCGCCCC	-
M70	ZF64A_HUMAN.H11MO.0.D	-19	0.0109146	8.39333	0.461513	16	GCACCCTCCCGCACGAGACGGAGCCCCCGGGCAGCGCCCG	CAGGTTCCCGGGCCCC	-
M72	IRX2_HUMAN.H11MO.0.D	-16	0.000218678	0.168163	0.335159	19	AGGTAGCGGGAACGGTGCGCCCTGCCCGCGGCGGCAGCTC	CCAACATGCCCACCCATGT	-
M72	ZN563_HUMAN.H11MO.0.C	-11	0.000909358	0.699297	0.40348	21	AGGTAGCGGGAACGGTGCGCCCTGCCCGCGGCGGCAGCTC	GGGATCCTCACTGGCAGCTGC	+
M72	RXRA_HUMAN.H11MO.0.A	-10	0.000984435	0.75703	0.40348	20	AGGTAGCGGGAACGGTGCGCCCTGCCCGCGGCGGCAGCTC	GGGGGAGGCAGAGGTCAGAG	+
M72	TLX1_HUMAN.H11MO.0.D	-13	0.00160721	1.23594	0.445614	17	AGGTAGCGGGAACGGTGCGCCCTGCCCGCGGCGGCAGCTC	CTGGCAAGTTGCCAAGG	+
M72	ZFX_HUMAN.H11MO.1.A	-14	0.00174447	1.3415	0.445614	17	AGGTAGCGGGAACGGTGCGCCCTGCCCGCGGCGGCAGCTC	GGGGGCGGAGGCCGGGG	+
M72	GATA1_HUMAN.H11MO.0.A	7	0.00245181	1.88545	0.46947	12	AGGTAGCGGGAACGGTGCGCCCTGCCCGCGGCGGCAGCTC	TCTTATCTGTCCCCGCCAG	-
M72	NR1D1_HUMAN.H11MO.0.B	-13	0.0030631	2.35552	0.46947	19	AGGTAGCGGGAACGGTGCGCCCTGCCCGCGGCGGCAGCTC	AGGGAAGTGGGTCAGAAGG	+
M75	RXRA_HUMAN.H11MO.0.A	-10	0.000418866	0.322108	0.361696	20	CCCAGCGCGTCATGGACATGGGCCCGCTGGCAACGGCGGG	CTCTGACCTCTGCCTCCCCC	-
M75	IRX2_HUMAN.H11MO.0.D	-12	0.000590191	0.453857	0.361696	19	CCCAGCGCGTCATGGACATGGGCCCGCTGGCAACGGCGGG	CCAACATGCCCACCCATGT	-
M75	TLX1_HUMAN.H11MO.0.D	-10	0.00106958	0.822504	0.361696	17	CCCAGCGCGTCATGGACATGGGCCCGCTGGCAACGGCGGG	CCTTGGCAACTTGCCAG	-
M75	ZN563_HUMAN.H11MO.0.C	-15	0.00121766	0.936384	0.361696	21	CCCAGCGCGTCATGGACATGGGCCCGCTGGCAACGGCGGG	GCAGCTGCCAGTGAGGATCCC	-
M75	ZFX_HUMAN.H11MO.1.A	-10	0.00188176	1.44708	0.361696	17	CCCAGCGCGTCATGGACATGGGCCCGCTGGCAACGGCGGG	CCCCGGCCTCCGCCCCC	-
M77	KLF6_HUMAN.H11MO.0.A	-1	4.79875e-05	0.0369024	0.0455493	19	CGCTGGCGCGGAGCTGCGGCTCGGCCCAGGCAGCCCGCAA	GGAAGGGCGGGGCCGGGGG	+
M77	SP2_HUMAN.H11MO.0.A	-4	6.02995e-05	0.0463703	0.0455493	22	CGCTGGCGCGGAGCTGCGGCTCGGCCCAGGCAGCCCGCAA	GGGGGGGGGGCGGGGCCGGGGG	+
M77	SP3_HUMAN.H11MO.0.B	1	0.000109883	0.0844998	0.0553358	19	CGCTGGCGCGGAGCTGCGGCTCGGCCCAGGCAGCCCGCAA	GGGGGGGGGCGGGGCCGGGG	+
M77	MAZ_HUMAN.H11MO.0.A	-3	0.000242761	0.186683	0.0757549	22	CGCTGGCGCGGAGCTGCGGCTCGGCCCAGGCAGCCCGCAA	GGGGGAGGGGGGGGGGGGGGGG	+
M77	PATZ1_HUMAN.H11MO.0.C	-9	0.000279511	0.214944	0.0757549	22	CGCTGGCGCGGAGCTGCGGCTCGGCCCAGGCAGCCCGCAA	GGGGAGGGGGCGGGGGGGGAGG	+
M77	SP4_HUMAN.H11MO.0.A	-4	0.000340356	0.261734	0.0757549	20	CGCTGGCGCGGAGCTGCGGCTCGGCCCAGGCAGCCCGCAA	GGGAAGGGGGCGGGGCCGGG	+
M77	KLF3_HUMAN.H11MO.0.B	1	0.00037237	0.286352	0.0757549	18	CGCTGGCGCGGAGCTGCGGCTCGGCCCAGGCAGCCCGCAA	GGGGAGGGGCGGGGCCGGG	+
M77	KLF15_HUMAN.H11MO.0.A	-4	0.000401146	0.308481	0.0757549	19	CGCTGGCGCGGAGCTGCGGCTCGGCCCAGGCAGCCCGCAA	GGGGAGGAGCAGGGGGGGG	+
M77	EGR2_HUMAN.H11MO.0.A	-1	0.000956766	0.735753	0.145112	18	CGCTGGCGCGGAGCTGCGGCTCGGCCCAGGCAGCCCGCAA	GGGGGGGTGTGGGAGGGG	+
M77	WT1_HUMAN.H11MO.0.C	1	0.000986455	0.758584	0.145112	19	CGCTGGCGCGGAGCTGCGGCTCGGCCCAGGCAGCCCGCAA	GGGCGGGGGAGGAGGGGGGG	+
M77	RFX5_HUMAN.H11MO.0.A	-8	0.00105657	0.812503	0.145112	20	CGCTGGCGCGGAGCTGCGGCTCGGCCCAGGCAGCCCGCAA	GTCAGCTGTTGCTAGGCAGA	+
M77	ZN148_HUMAN.H11MO.0.D	-4	0.00131152	1.00856	0.165117	15	CGCTGGCGCGGAGCTGCGGCTCGGCCCAGGCAGCCCGCAA	GGGGTGGGGGAGGGG	+
M77	ZBT17_HUMAN.H11MO.0.A	-3	0.00155766	1.19784	0.18102	19	CGCTGGCGCGGAGCTGCGGCTCGGCCCAGGCAGCCCGCAA	GAGGGTGGGGGAGGGGAAG	+
M77	THAP1_HUMAN.H11MO.0.C	1	0.00180736	1.38986	0.182034	21	CGCTGGCGCGGAGCTGCGGCTCGGCCCAGGCAGCCCGCAA	GCCCGCAGCCAAGATGGCGGCG	-
M77	ZN563_HUMAN.H11MO.0.C	-12	0.00233798	1.79791	0.22076	21	CGCTGGCGCGGAGCTGCGGCTCGGCCCAGGCAGCCCGCAA	GCAGCTGCCAGTGAGGATCCC	-
M77	ZFX_HUMAN.H11MO.1.A	-18	0.00279939	2.15273	0.248779	17	CGCTGGCGCGGAGCTGCGGCTCGGCCCAGGCAGCCCGCAA	CCCCGGCCTCCGCCCCC	-
M77	PAX5_HUMAN.H11MO.0.A	-6	0.00320579	2.46525	0.269067	21	CGCTGGCGCGGAGCTGCGGCTCGGCCCAGGCAGCCCGCAA	GCCTGGGCAGCAGAGCGTGAC	+
M77	ZN467_HUMAN.H11MO.0.C	-4	0.00379241	2.91636	0.289764	22	CGCTGGCGCGGAGCTGCGGCTCGGCCCAGGCAGCCCGCAA	GGGGAGGGGAGGGGGGGGGGGG	+
M77	VEZF1_HUMAN.H11MO.0.C	-3	0.00402778	3.09737	0.289764	22	CGCTGGCGCGGAGCTGCGGCTCGGCCCAGGCAGCCCGCAA	GGGGAGGGGGGAGGGGGAGGGG	+
M77	HEN1_HUMAN.H11MO.0.C	-3	0.00446584	3.43423	0.306675	20	CGCTGGCGCGGAGCTGCGGCTCGGCCCAGGCAGCCCGCAA	TGGGGAGCAGCTGCGTCCCT	+
M77	OSR2_HUMAN.H11MO.0.C	-4	0.00488336	3.7553	0.320766	16	CGCTGGCGCGGAGCTGCGGCTCGGCCCAGGCAGCCCGCAA	CAGCAGAAGCAGCAGC	-
M77	TBX21_HUMAN.H11MO.0.A	-7	0.00587241	4.51589	0.354394	13	CGCTGGCGCGGAGCTGCGGCTCGGCCCAGGCAGCCCGCAA	GTGGAGGTGTGAA	+
M77	SMAD3_HUMAN.H11MO.0.B	-13	0.00590743	4.54281	0.354394	12	CGCTGGCGCGGAGCTGCGGCTCGGCCCAGGCAGCCCGCAA	CAGGTGACAGAG	-
M77	ZN341_HUMAN.H11MO.0.C	-4	0.00609904	4.69016	0.354394	22	CGCTGGCGCGGAGCTGCGGCTCGGCCCAGGCAGCCCGCAA	GGGGGGGGGGGGAGGGAAGAGC	+
M77	EGR1_HUMAN.H11MO.0.A	-3	0.00722361	5.55496	0.395811	17	CGCTGGCGCGGAGCTGCGGCTCGGCCCAGGCAGCCCGCAA	GAGGGCGTGGGCGGGGG	+
M77	AP2C_HUMAN.H11MO.0.A	-2	0.0077022	5.92299	0.395811	14	CGCTGGCGCGGAGCTGCGGCTCGGCCCAGGCAGCCCGCAA	ATGCCCTGAGGCCA	+
M77	EGR2_HUMAN.H11MO.1.A	-4	0.00787791	6.05811	0.395811	16	CGCTGGCGCGGAGCTGCGGCTCGGCCCAGGCAGCCCGCAA	GGGGCGTGGGCGGGGG	+
M77	ARNT2_HUMAN.H11MO.0.D	-4	0.0081072	6.23444	0.395811	12	CGCTGGCGCGGAGCTGCGGCTCGGCCCAGGCAGCCCGCAA	GGCGTGGGAGGC	+
M77	PTF1A_HUMAN.H11MO.0.B	-9	0.00838377	6.44712	0.395811	18	CGCTGGCGCGGAGCTGCGGCTCGGCCCAGGCAGCCCGCAA	CCAGCTGCCCCCTTTCCC	+
M77	LYL1_HUMAN.H11MO.0.A	-6	0.00955175	7.3453	0.427523	14	CGCTGGCGCGGAGCTGCGGCTCGGCCCAGGCAGCCCGCAA	CAGGAAACAGCTGG	-
M77	SP4_HUMAN.H11MO.1.A	-3	0.00962145	7.3989	0.427523	16	CGCTGGCGCGGAGCTGCGGCTCGGCCCAGGCAGCCCGCAA	GGAGGGGGCGGGGCCG	+
M77	PURA_HUMAN.H11MO.0.D	-8	0.0120778	9.28782	0.499886	17	CGCTGGCGCGGAGCTGCGGCTCGGCCCAGGCAGCCCGCAA	GGAAGGGGGGGGCAGGG	+
M77	SP1_HUMAN.H11MO.0.A	-2	0.0127842	9.83106	0.499886	22	CGCTGGCGCGGAGCTGCGGCTCGGCCCAGGCAGCCCGCAA	GGGGGGCGGGGCCGGGGGGGGG	+
M77	ZN263_HUMAN.H11MO.0.A	-5	0.0131985	10.1497	0.499886	20	CGCTGGCGCGGAGCTGCGGCTCGGCCCAGGCAGCCCGCAA	GGGAGGAGGGAGAGGAGGAG	+
M77	KLF1_HUMAN.H11MO.0.A	-4	0.0135661	10.4324	0.499886	14	CGCTGGCGCGGAGCTGCGGCTCGGCCCAGGCAGCCCGCAA	GGGGCGGGGCCGGG	+
M77	KLF5_HUMAN.H11MO.0.A	-4	0.0135661	10.4324	0.499886	14	CGCTGGCGCGGAGCTGCGGCTCGGCCCAGGCAGCCCGCAA	AGGGTGGGGCTGGG	+
M79	IRX2_HUMAN.H11MO.0.D	-6	9.0728e-05	0.0697698	0.138291	19	CACGCGCTTGTCTGGAACCACGGGGCGCGGCGCCCAGCTG	CCAACATGCCCACCCATGT	-
M79	SP3_HUMAN.H11MO.0.B	-19	0.00058523	0.450042	0.255178	20	CACGCGCTTGTCTGGAACCACGGGGCGCGGCGCCCAGCTG	CCCCGGCCCCGCCCCCCCCC	-
M79	SP2_HUMAN.H11MO.0.A	-15	0.000621108	0.477632	0.255178	22	CACGCGCTTGTCTGGAACCACGGGGCGCGGCGCCCAGCTG	GGGGGGGGGGCGGGGCCGGGGG	+
M79	SP4_HUMAN.H11MO.0.A	-20	0.00216952	1.66836	0.411069	20	CACGCGCTTGTCTGGAACCACGGGGCGCGGCGCCCAGCTG	CCCGGCCCCGCCCCCTTCCC	-
M79	THAP1_HUMAN.H11MO.0.C	-24	0.00346988	2.66834	0.411069	16	CACGCGCTTGTCTGGAACCACGGGGCGCGGCGCCCAGCTG	GCCCGCAGCCAAGATGGCGGCG	-
M79	RFX1_HUMAN.H11MO.0.B	-3	0.0037136	2.85576	0.411069	22	CACGCGCTTGTCTGGAACCACGGGGCGCGGCGCCCAGCTG	CCGTCGCCATGGCAACCGGGGC	-
M79	ZFX_HUMAN.H11MO.1.A	-19	0.00388326	2.98623	0.411069	17	CACGCGCTTGTCTGGAACCACGGGGCGCGGCGCCCAGCTG	GGGGGCGGAGGCCGGGG	+
M79	TFCP2_HUMAN.H11MO.0.D	-9	0.00424539	3.2647	0.411069	16	CACGCGCTTGTCTGGAACCACGGGGCGCGGCGCCCAGCTG	GCCTGAACTGGCCAGA	+
M79	CLOCK_HUMAN.H11MO.0.C	-14	0.00438591	3.37277	0.411069	14	CACGCGCTTGTCTGGAACCACGGGGCGCGGCGCCCAGCTG	CAGACACGTGAACA	+
M79	PROX1_HUMAN.H11MO.0.D	-23	0.00454067	3.49178	0.411069	17	CACGCGCTTGTCTGGAACCACGGGGCGCGGCGCCCAGCTG	CCCAACCCGCCTTACCC	-
M79	LYL1_HUMAN.H11MO.0.A	-11	0.00478381	3.67875	0.411069	14	CACGCGCTTGTCTGGAACCACGGGGCGCGGCGCCCAGCTG	CAGGAAACAGCTGG	-
M79	ZN563_HUMAN.H11MO.0.C	-20	0.00488334	3.75529	0.411069	20	CACGCGCTTGTCTGGAACCACGGGGCGCGGCGCCCAGCTG	GGGATCCTCACTGGCAGCTGC	+
M79	TLX1_HUMAN.H11MO.0.D	-6	0.00490686	3.77338	0.411069	17	CACGCGCTTGTCTGGAACCACGGGGCGCGGCGCCCAGCTG	CTGGCAAGTTGCCAAGG	+
M79	PATZ1_HUMAN.H11MO.0.C	-17	0.0051911	3.99195	0.411069	22	CACGCGCTTGTCTGGAACCACGGGGCGCGGCGCCCAGCTG	CCTCCCCCCCCGCCCCCTCCCC	-
M79	KLF6_HUMAN.H11MO.0.A	-18	0.00537463	4.13309	0.411069	19	CACGCGCTTGTCTGGAACCACGGGGCGCGGCGCCCAGCTG	GGAAGGGCGGGGCCGGGGG	+
M79	PTF1A_HUMAN.H11MO.0.B	-23	0.00559429	4.30201	0.411069	17	CACGCGCTTGTCTGGAACCACGGGGCGCGGCGCCCAGCTG	GGGAAAGGGGGCAGCTGG	-
M79	KLF3_HUMAN.H11MO.0.B	-20	0.00620281	4.76996	0.411069	19	CACGCGCTTGTCTGGAACCACGGGGCGCGGCGCCCAGCTG	CCCGGCCCCGCCCCTCCCC	-
M79	ZN341_HUMAN.H11MO.0.C	-19	0.00675019	5.1909	0.428705	21	CACGCGCTTGTCTGGAACCACGGGGCGCGGCGCCCAGCTG	GGGGGGGGGGGGAGGGAAGAGC	+
M79	Z324A_HUMAN.H11MO.0.C	-13	0.00744119	5.72227	0.450196	23	CACGCGCTTGTCTGGAACCACGGGGCGCGGCGCCCAGCTG	TATCAAACCATCCTTTGCTGCCA	+
M79	SMAD3_HUMAN.H11MO.0.B	-28	0.00767929	5.90537	0.450196	12	CACGCGCTTGTCTGGAACCACGGGGCGCGGCGCCCAGCTG	CTCTGTCACCTG	+
M81	NR1D1_HUMAN.H11MO.0.B	-6	2.06724e-05	0.0158971	0.0315933	19	TCAAAAAGGACACTCCCCCATTTTGGTGAACGTCCCAGAA	AGGGAAGTGGGTCAGAAGG	+
M81	HME2_HUMAN.H11MO.0.D	-14	0.00134796	1.03658	0.427328	11	TCAAAAAGGACACTCCCCCATTTTGGTGAACGTCCCAGAA	CCCTAATTACC	-
M81	MNX1_HUMAN.H11MO.0.D	-2	0.00187238	1.43986	0.427328	19	TCAAAAAGGACACTCCCCCATTTTGGTGAACGTCCCAGAA	TTAAGGGTTATTAAAATAG	-
M81	RXRA_HUMAN.H11MO.0.A	-20	0.00213429	1.64127	0.427328	20	TCAAAAAGGACACTCCCCCATTTTGGTGAACGTCCCAGAA	GGGGGAGGCAGAGGTCAGAG	+
M81	RARG_HUMAN.H11MO.2.D	-27	0.00229256	1.76298	0.427328	13	TCAAAAAGGACACTCCCCCATTTTGGTGAACGTCCCAGAA	GGGGGTCACCCAGAGGTCAC	+
M81	ZN589_HUMAN.H11MO.0.D	-2	0.00243892	1.87553	0.427328	16	TCAAAAAGGACACTCCCCCATTTTGGTGAACGTCCCAGAA	CCCACGGTTACTGCCG	+
M81	TLX1_HUMAN.H11MO.0.D	-14	0.00251217	1.93186	0.427328	17	TCAAAAAGGACACTCCCCCATTTTGGTGAACGTCCCAGAA	CTGGCAAGTTGCCAAGG	+
M81	ZN554_HUMAN.H11MO.0.C	-11	0.00326206	2.50853	0.498535	20	TCAAAAAGGACACTCCCCCATTTTGGTGAACGTCCCAGAA	AGCACCCCACATGGCTCAGC	-
M83	ZN563_HUMAN.H11MO.0.C	-7	0.000129599	0.0996617	0.125212	21	AGGAGAGTCGGGCGCCCGCAGCGCTGCCTGTGGGCGCAGG	GCAGCTGCCAGTGAGGATCCC	-
M83	KLF6_HUMAN.H11MO.0.A	-2	0.000264983	0.203772	0.125212	19	AGGAGAGTCGGGCGCCCGCAGCGCTGCCTGTGGGCGCAGG	GGAAGGGCGGGGCCGGGGG	+
M83	THAP1_HUMAN.H11MO.0.C	-12	0.000366522	0.281856	0.125212	22	AGGAGAGTCGGGCGCCCGCAGCGCTGCCTGTGGGCGCAGG	CGCCGCCATCTTGGCTGCGGGC	+
M83	TLX1_HUMAN.H11MO.0.D	-23	0.000406602	0.312677	0.125212	17	AGGAGAGTCGGGCGCCCGCAGCGCTGCCTGTGGGCGCAGG	CTGGCAAGTTGCCAAGG	+
M83	RXRA_HUMAN.H11MO.0.A	-19	0.000443372	0.340953	0.125212	20	AGGAGAGTCGGGCGCCCGCAGCGCTGCCTGTGGGCGCAGG	GGGGGAGGCAGAGGTCAGAG	+
M83	CLOCK_HUMAN.H11MO.0.C	-8	0.000576786	0.443549	0.125212	14	AGGAGAGTCGGGCGCCCGCAGCGCTGCCTGTGGGCGCAGG	CAGACACGTGAACA	+
M83	SP2_HUMAN.H11MO.0.A	1	0.000672431	0.517099	0.127728	21	AGGAGAGTCGGGCGCCCGCAGCGCTGCCTGTGGGCGCAGG	GGGGGGGGGGCGGGGCCGGGGG	+
M83	ZN341_HUMAN.H11MO.0.C	-2	0.000780091	0.59989	0.131714	22	AGGAGAGTCGGGCGCCCGCAGCGCTGCCTGTGGGCGCAGG	GGGGGGGGGGGGAGGGAAGAGC	+
M83	PATZ1_HUMAN.H11MO.0.C	-5	0.00139536	1.07304	0.203816	22	AGGAGAGTCGGGCGCCCGCAGCGCTGCCTGTGGGCGCAGG	GGGGAGGGGGCGGGGGGGGAGG	+
M83	IRX2_HUMAN.H11MO.0.D	-21	0.00147719	1.13596	0.203816	19	AGGAGAGTCGGGCGCCCGCAGCGCTGCCTGTGGGCGCAGG	ACATGGGTGGGCATGTTGG	+
M83	ZFX_HUMAN.H11MO.1.A	-29	0.00207147	1.59296	0.203816	11	AGGAGAGTCGGGCGCCCGCAGCGCTGCCTGTGGGCGCAGG	GGGGGCGGAGGCCGGGG	+
M83	GATA1_HUMAN.H11MO.0.A	-26	0.00233899	1.79868	0.203816	14	AGGAGAGTCGGGCGCCCGCAGCGCTGCCTGTGGGCGCAGG	CTGGCGGGGACAGATAAGA	+
M83	PURA_HUMAN.H11MO.0.D	-22	0.0024356	1.87298	0.203816	17	AGGAGAGTCGGGCGCCCGCAGCGCTGCCTGTGGGCGCAGG	GGAAGGGGGGGGCAGGG	+
M83	NR1H4_HUMAN.H11MO.0.B	-3	0.00252189	1.93933	0.203816	19	AGGAGAGTCGGGCGCCCGCAGCGCTGCCTGTGGGCGCAGG	GGGGTCAATGACCCCGAGG	+
M83	TAL1_HUMAN.H11MO.0.A	-26	0.00252189	1.93933	0.203816	14	AGGAGAGTCGGGCGCCCGCAGCGCTGCCTGTGGGCGCAGG	CTGGGGGGGGCAGATAAGG	+
M83	VEZF1_HUMAN.H11MO.0.C	-1	0.00262165	2.01605	0.203816	22	AGGAGAGTCGGGCGCCCGCAGCGCTGCCTGTGGGCGCAGG	GGGGAGGGGGGAGGGGGAGGGG	+
M83	BHE41_HUMAN.H11MO.0.D	-7	0.00278711	2.14329	0.203816	20	AGGAGAGTCGGGCGCCCGCAGCGCTGCCTGTGGGCGCAGG	ACCGGGTCACGTGCAGAAGG	+
M83	PROX1_HUMAN.H11MO.0.D	-15	0.00309511	2.38014	0.203816	17	AGGAGAGTCGGGCGCCCGCAGCGCTGCCTGTGGGCGCAGG	GGGTAAGGCGGGTTGGG	+
M83	ZN589_HUMAN.H11MO.0.D	-17	0.00310224	2.38562	0.203816	16	AGGAGAGTCGGGCGCCCGCAGCGCTGCCTGTGGGCGCAGG	CGGCAGTAACCGTGGG	-
M83	SPIC_HUMAN.H11MO.0.D	-2	0.00321316	2.47092	0.203816	13	AGGAGAGTCGGGCGCCCGCAGCGCTGCCTGTGGGCGCAGG	GAGGAAGGGGAGG	+
M83	ZN335_HUMAN.H11MO.0.A	-9	0.00321742	2.4742	0.203816	22	AGGAGAGTCGGGCGCCCGCAGCGCTGCCTGTGGGCGCAGG	GGCTGTCCTCGGCGCTGCCTGA	+
M83	SP3_HUMAN.H11MO.0.B	0	0.00321899	2.4754	0.203816	20	AGGAGAGTCGGGCGCCCGCAGCGCTGCCTGTGGGCGCAGG	GGGGGGGGGCGGGGCCGGGG	+
M83	KLF3_HUMAN.H11MO.0.B	0	0.00393139	3.02324	0.238965	19	AGGAGAGTCGGGCGCCCGCAGCGCTGCCTGTGGGCGCAGG	GGGGAGGGGCGGGGCCGGG	+
M83	GATA2_HUMAN.H11MO.0.A	-26	0.00488442	3.75612	0.285475	14	AGGAGAGTCGGGCGCCCGCAGCGCTGCCTGTGGGCGCAGG	CTGGGGGGTGGAGATAAGG	+
M83	SMAD3_HUMAN.H11MO.0.B	-6	0.00510855	3.92847	0.287516	12	AGGAGAGTCGGGCGCCCGCAGCGCTGCCTGTGGGCGCAGG	CTCTGTCACCTG	+
M83	RARG_HUMAN.H11MO.2.D	-6	0.00605292	4.6547	0.303689	20	AGGAGAGTCGGGCGCCCGCAGCGCTGCCTGTGGGCGCAGG	GGGGGTCACCCAGAGGTCAC	+
M83	PAX8_HUMAN.H11MO.0.D	-26	0.00635296	4.88542	0.303689	14	AGGAGAGTCGGGCGCCCGCAGCGCTGCCTGTGGGCGCAGG	GTCACTGAAGCGGG	+
M83	MAFA_HUMAN.H11MO.0.D	0	0.00639514	4.91787	0.303689	21	AGGAGAGTCGGGCGCCCGCAGCGCTGCCTGTGGGCGCAGG	CGAAGGCTGCGGGGTCAGCAC	-
M83	PAX2_HUMAN.H11MO.0.D	-11	0.00739938	5.69012	0.328705	18	AGGAGAGTCGGGCGCCCGCAGCGCTGCCTGTGGGCGCAGG	TGTCACGCATGACTGAAC	-
M83	NR1H3_HUMAN.H11MO.0.B	-11	0.00746637	5.74164	0.328705	19	AGGAGAGTCGGGCGCCCGCAGCGCTGCCTGTGGGCGCAGG	TGACCTGCAGTGACCTCTG	-
M83	PTF1A_HUMAN.H11MO.0.B	-29	0.00794968	6.11331	0.328705	11	AGGAGAGTCGGGCGCCCGCAGCGCTGCCTGTGGGCGCAGG	GGGAAAGGGGGCAGCTGG	-
M83	NR1D1_HUMAN.H11MO.0.B	0	0.00800349	6.15469	0.328705	19	AGGAGAGTCGGGCGCCCGCAGCGCTGCCTGTGGGCGCAGG	AGGGAAGTGGGTCAGAAGG	+
M83	SP4_HUMAN.H11MO.0.A	0	0.0103711	7.97538	0.405747	20	AGGAGAGTCGGGCGCCCGCAGCGCTGCCTGTGGGCGCAGG	GGGAAGGGGGCGGGGCCGGG	+
M83	EGR1_HUMAN.H11MO.0.A	-23	0.0104134	8.00788	0.405747	17	AGGAGAGTCGGGCGCCCGCAGCGCTGCCTGTGGGCGCAGG	GAGGGCGTGGGCGGGGG	+
M83	RARG_HUMAN.H11MO.0.B	-2	0.0113139	8.7004	0.429815	18	AGGAGAGTCGGGCGCCCGCAGCGCTGCCTGTGGGCGCAGG	AGGTCAGAGTGACCTGGG	+
M83	ZN667_HUMAN.H11MO.0.C	-10	0.0128862	9.90945	0.474926	19	AGGAGAGTCGGGCGCCCGCAGCGCTGCCTGTGGGCGCAGG	GTGGCCTTAAAAGCTCAGC	+
M83	MAZ_HUMAN.H11MO.0.A	-2	0.0133161	10.2401	0.474926	22	AGGAGAGTCGGGCGCCCGCAGCGCTGCCTGTGGGCGCAGG	GGGGGAGGGGGGGGGGGGGGGG	+
M83	Z324A_HUMAN.H11MO.0.C	-11	0.013439	10.3346	0.474926	23	AGGAGAGTCGGGCGCCCGCAGCGCTGCCTGTGGGCGCAGG	TGGCAGCAAAGGATGGTTTGATA	-
M84	IRX2_HUMAN.H11MO.0.D	-2	0.000372424	0.286394	0.33571	19	GGGCCTCGGGCCGGGAGGTGGGAGGCATTGCCACGGCAAT	ACATGGGTGGGCATGTTGG	+
M84	PROX1_HUMAN.H11MO.0.D	-7	0.000438938	0.337543	0.33571	17	GGGCCTCGGGCCGGGAGGTGGGAGGCATTGCCACGGCAAT	GGGTAAGGCGGGTTGGG	+
M84	SP3_HUMAN.H11MO.0.B	-6	0.00123242	0.947735	0.382867	20	GGGCCTCGGGCCGGGAGGTGGGAGGCATTGCCACGGCAAT	GGGGGGGGGCGGGGCCGGGG	+
M84	ZN341_HUMAN.H11MO.0.C	-9	0.00141396	1.08734	0.382867	22	GGGCCTCGGGCCGGGAGGTGGGAGGCATTGCCACGGCAAT	GGGGGGGGGGGGAGGGAAGAGC	+
M84	TLX1_HUMAN.H11MO.0.D	-17	0.00158856	1.2216	0.382867	17	GGGCCTCGGGCCGGGAGGTGGGAGGCATTGCCACGGCAAT	CCTTGGCAACTTGCCAG	-
M84	RXRA_HUMAN.H11MO.0.A	-4	0.00179307	1.37887	0.382867	20	GGGCCTCGGGCCGGGAGGTGGGAGGCATTGCCACGGCAAT	GGGGGAGGCAGAGGTCAGAG	+
M84	ZN563_HUMAN.H11MO.0.C	-2	0.0021302	1.63812	0.382867	21	GGGCCTCGGGCCGGGAGGTGGGAGGCATTGCCACGGCAAT	GCAGCTGCCAGTGAGGATCCC	-
M84	NR1D1_HUMAN.H11MO.0.B	-15	0.0021508	1.65396	0.382867	19	GGGCCTCGGGCCGGGAGGTGGGAGGCATTGCCACGGCAAT	CCTTCTGACCCACTTCCCT	-
M84	PATZ1_HUMAN.H11MO.0.C	1	0.00230814	1.77496	0.382867	21	GGGCCTCGGGCCGGGAGGTGGGAGGCATTGCCACGGCAAT	GGGGAGGGGGCGGGGGGGGAGG	+
M84	SPIC_HUMAN.H11MO.0.D	-10	0.00250297	1.92479	0.382867	13	GGGCCTCGGGCCGGGAGGTGGGAGGCATTGCCACGGCAAT	GAGGAAGGGGAGG	+
M84	ZN589_HUMAN.H11MO.0.D	-22	0.00277395	2.13317	0.385743	16	GGGCCTCGGGCCGGGAGGTGGGAGGCATTGCCACGGCAAT	CGGCAGTAACCGTGGG	-
M84	THAP1_HUMAN.H11MO.0.C	-3	0.0037127	2.85507	0.424981	22	GGGCCTCGGGCCGGGAGGTGGGAGGCATTGCCACGGCAAT	GCCCGCAGCCAAGATGGCGGCG	-
M84	MNX1_HUMAN.H11MO.0.D	-17	0.0044942	3.45604	0.458303	19	GGGCCTCGGGCCGGGAGGTGGGAGGCATTGCCACGGCAAT	TTAAGGGTTATTAAAATAG	-
M84	ZFX_HUMAN.H11MO.1.A	-7	0.00482474	3.71023	0.46126	17	GGGCCTCGGGCCGGGAGGTGGGAGGCATTGCCACGGCAAT	GGGGGCGGAGGCCGGGG	+
M84	ZN394_HUMAN.H11MO.0.C	-8	0.00524444	4.03297	0.471891	20	GGGCCTCGGGCCGGGAGGTGGGAGGCATTGCCACGGCAAT	AGAATGGAATAGAATGGAAT	+
M85	IRX2_HUMAN.H11MO.0.D	-17	0.000550273	0.42316	0.392813	19	GCCTGCGCCGTGCGGGGCCGACGCCTGCGCGCCGGGCGGC	CCAACATGCCCACCCATGT	-
M85	THAP1_HUMAN.H11MO.0.C	-15	0.000746307	0.57391	0.392813	22	GCCTGCGCCGTGCGGGGCCGACGCCTGCGCGCCGGGCGGC	CGCCGCCATCTTGGCTGCGGGC	+
M85	GATA1_HUMAN.H11MO.0.A	8	0.00102183	0.785786	0.392813	11	GCCTGCGCCGTGCGGGGCCGACGCCTGCGCGCCGGGCGGC	TCTTATCTGTCCCCGCCAG	-
M85	RXRA_HUMAN.H11MO.0.A	-5	0.00130695	1.00504	0.401936	20	GCCTGCGCCGTGCGGGGCCGACGCCTGCGCGCCGGGCGGC	GGGGGAGGCAGAGGTCAGAG	+
M86	ZN563_HUMAN.H11MO.0.C	-14	0.000518214	0.398506	0.411923	21	CCCGGGACGGGGCGTCAGCCGCCAGCCCGGCGGCCGGCGC	GCAGCTGCCAGTGAGGATCCC	-
M86	IRX2_HUMAN.H11MO.0.D	-18	0.00064155	0.493352	0.411923	19	CCCGGGACGGGGCGTCAGCCGCCAGCCCGGCGGCCGGCGC	CCAACATGCCCACCCATGT	-
M86	THAP1_HUMAN.H11MO.0.C	-16	0.00080576	0.619629	0.411923	22	CCCGGGACGGGGCGTCAGCCGCCAGCCCGGCGGCCGGCGC	CGCCGCCATCTTGGCTGCGGGC	+
M86	RXRA_HUMAN.H11MO.0.A	-7	0.00149776	1.15178	0.461634	20	CCCGGGACGGGGCGTCAGCCGCCAGCCCGGCGGCCGGCGC	GGGGGAGGCAGAGGTCAGAG	+
M86	GATA1_HUMAN.H11MO.0.A	-26	0.002107	1.62028	0.461634	14	CCCGGGACGGGGCGTCAGCCGCCAGCCCGGCGGCCGGCGC	CTGGCGGGGACAGATAAGA	+
M86	MAFA_HUMAN.H11MO.0.D	-3	0.00241665	1.85841	0.463293	21	CCCGGGACGGGGCGTCAGCCGCCAGCCCGGCGGCCGGCGC	GTGCTGACCCCGCAGCCTTCG	+
M88	RXRA_HUMAN.H11MO.0.A	-13	0.000657305	0.505468	0.370213	20	AGGCACTACCGCCGACCGAGGAGCCGCGCCGGGCCCGGCG	GGGGGAGGCAGAGGTCAGAG	+
M88	ZN563_HUMAN.H11MO.0.C	-5	0.00111749	0.859347	0.370213	21	AGGCACTACCGCCGACCGAGGAGCCGCGCCGGGCCCGGCG	GCAGCTGCCAGTGAGGATCCC	-
M88	IRX2_HUMAN.H11MO.0.D	-3	0.00120695	0.928146	0.370213	19	AGGCACTACCGCCGACCGAGGAGCCGCGCCGGGCCCGGCG	CCAACATGCCCACCCATGT	-
M88	GATA1_HUMAN.H11MO.0.A	7	0.00120695	0.928146	0.370213	12	AGGCACTACCGCCGACCGAGGAGCCGCGCCGGGCCCGGCG	TCTTATCTGTCCCCGCCAG	-
M91	SP2_HUMAN.H11MO.0.A	0	0.000251119	0.193111	0.254226	22	GAGCGGGAGCGGCCCTCGACGGCAGCGGCGCTGCGCGGCC	GGGGGGGGGGCGGGGCCGGGGG	+
M91	SP3_HUMAN.H11MO.0.B	2	0.000420652	0.323481	0.254226	18	GAGCGGGAGCGGCCCTCGACGGCAGCGGCGCTGCGCGGCC	GGGGGGGGGCGGGGCCGGGG	+
M91	PATZ1_HUMAN.H11MO.0.C	-3	0.000704249	0.541568	0.254226	22	GAGCGGGAGCGGCCCTCGACGGCAGCGGCGCTGCGCGGCC	GGGGAGGGGGCGGGGGGGGAGG	+
M91	IRX2_HUMAN.H11MO.0.D	-2	0.0008269	0.635886	0.254226	19	GAGCGGGAGCGGCCCTCGACGGCAGCGGCGCTGCGCGGCC	ACATGGGTGGGCATGTTGG	+
M91	ZN589_HUMAN.H11MO.0.D	-19	0.000848519	0.652511	0.254226	16	GAGCGGGAGCGGCCCTCGACGGCAGCGGCGCTGCGCGGCC	CGGCAGTAACCGTGGG	-
M91	ZN563_HUMAN.H11MO.0.C	-8	0.00100206	0.770584	0.254226	21	GAGCGGGAGCGGCCCTCGACGGCAGCGGCGCTGCGCGGCC	GGGATCCTCACTGGCAGCTGC	+
M91	ZFX_HUMAN.H11MO.1.A	-2	0.00137474	1.05717	0.264587	17	GAGCGGGAGCGGCCCTCGACGGCAGCGGCGCTGCGCGGCC	GGGGGCGGAGGCCGGGG	+
M91	THAP1_HUMAN.H11MO.0.C	-1	0.00139053	1.06932	0.264587	22	GAGCGGGAGCGGCCCTCGACGGCAGCGGCGCTGCGCGGCC	CGCCGCCATCTTGGCTGCGGGC	+
M91	KLF6_HUMAN.H11MO.0.A	-2	0.00172572	1.32708	0.291881	19	GAGCGGGAGCGGCCCTCGACGGCAGCGGCGCTGCGCGGCC	GGAAGGGCGGGGCCGGGGG	+
M91	RXRA_HUMAN.H11MO.0.A	-7	0.00209708	1.61266	0.319222	20	GAGCGGGAGCGGCCCTCGACGGCAGCGGCGCTGCGCGGCC	GGGGGAGGCAGAGGTCAGAG	+
M91	ETV5_HUMAN.H11MO.0.C	0	0.00255088	1.96162	0.353	14	GAGCGGGAGCGGCCCTCGACGGCAGCGGCGCTGCGCGGCC	GAGCAGGAAGTGAG	+
M91	ZN335_HUMAN.H11MO.0.A	-2	0.00380121	2.92313	0.387458	22	GAGCGGGAGCGGCCCTCGACGGCAGCGGCGCTGCGCGGCC	TCAGGCAGCGCCGAGGACAGCC	-
M91	MAZ_HUMAN.H11MO.0.A	-2	0.00436606	3.3575	0.387458	22	GAGCGGGAGCGGCCCTCGACGGCAGCGGCGCTGCGCGGCC	GGGGGAGGGGGGGGGGGGGGGG	+
M91	ZN263_HUMAN.H11MO.0.A	5	0.00442543	3.40316	0.387458	15	GAGCGGGAGCGGCCCTCGACGGCAGCGGCGCTGCGCGGCC	GGGAGGAGGGAGAGGAGGAG	+
M91	HESX1_HUMAN.H11MO.0.D	-1	0.00489776	3.76638	0.387458	16	GAGCGGGAGCGGCCCTCGACGGCAGCGGCGCTGCGCGGCC	ATCCGGCACGTGGCCT	+
M91	E2F4_HUMAN.H11MO.1.A	-1	0.00579303	4.45484	0.400831	14	GAGCGGGAGCGGCCCTCGACGGCAGCGGCGCTGCGCGGCC	GGCGGGAAATTTGA	+
M91	PROX1_HUMAN.H11MO.0.D	-19	0.00656339	5.04724	0.415226	17	GAGCGGGAGCGGCCCTCGACGGCAGCGGCGCTGCGCGGCC	GGGTAAGGCGGGTTGGG	+
M91	NR1D1_HUMAN.H11MO.0.B	-10	0.0068194	5.24412	0.415226	19	GAGCGGGAGCGGCCCTCGACGGCAGCGGCGCTGCGCGGCC	AGGGAAGTGGGTCAGAAGG	+
M91	SRBP2_HUMAN.H11MO.0.B	-1	0.00738778	5.6812	0.432532	13	GAGCGGGAGCGGCCCTCGACGGCAGCGGCGCTGCGCGGCC	GGGTGGGGTGAGG	+
M91	GATA1_HUMAN.H11MO.0.A	-29	0.00788264	6.06175	0.439626	11	GAGCGGGAGCGGCCCTCGACGGCAGCGGCGCTGCGCGGCC	CTGGCGGGGACAGATAAGA	+
M91	SPIC_HUMAN.H11MO.0.D	0	0.00808655	6.21856	0.439626	13	GAGCGGGAGCGGCCCTCGACGGCAGCGGCGCTGCGCGGCC	GAGGAAGGGGAGG	+
M91	VEZF1_HUMAN.H11MO.1.C	-1	0.00849893	6.53568	0.446113	12	GAGCGGGAGCGGCCCTCGACGGCAGCGGCGCTGCGCGGCC	AGAGGGAGGGGG	+
M91	TBX21_HUMAN.H11MO.0.A	0	0.00884562	6.80228	0.448833	13	GAGCGGGAGCGGCCCTCGACGGCAGCGGCGCTGCGCGGCC	GTGGAGGTGTGAA	+
M91	VEZF1_HUMAN.H11MO.0.C	-3	0.00914625	7.03347	0.449117	22	GAGCGGGAGCGGCCCTCGACGGCAGCGGCGCTGCGCGGCC	GGGGAGGGGGGAGGGGGAGGGG	+
M91	MAFA_HUMAN.H11MO.0.D	-4	0.0100933	7.76176	0.470055	21	GAGCGGGAGCGGCCCTCGACGGCAGCGGCGCTGCGCGGCC	CGAAGGCTGCGGGGTCAGCAC	-
M91	MNX1_HUMAN.H11MO.0.D	0	0.0104839	8.06211	0.470055	19	GAGCGGGAGCGGCCCTCGACGGCAGCGGCGCTGCGCGGCC	TTAAGGGTTATTAAAATAG	-
M91	FEV_HUMAN.H11MO.0.B	-2	0.0105411	8.10609	0.470055	10	GAGCGGGAGCGGCCCTCGACGGCAGCGGCGCTGCGCGGCC	GCGGGAAGCG	+
M91	ZN341_HUMAN.H11MO.0.C	-1	0.0111166	8.54869	0.470055	22	GAGCGGGAGCGGCCCTCGACGGCAGCGGCGCTGCGCGGCC	GGGGGGGGGGGGAGGGAAGAGC	+
M92	IRX2_HUMAN.H11MO.0.D	-13	0.000230196	0.17702	0.353044	19	GCACCGCGCTGGGCCAACCGCCCCGACGCGGCACCGCTGC	CCAACATGCCCACCCATGT	-
M92	RXRA_HUMAN.H11MO.0.A	-1	0.00085402	0.656741	0.478235	20	GCACCGCGCTGGGCCAACCGCCCCGACGCGGCACCGCTGC	CTCTGACCTCTGCCTCCCCC	-
M92	THAP1_HUMAN.H11MO.0.C	-17	0.000935474	0.719379	0.478235	22	GCACCGCGCTGGGCCAACCGCCCCGACGCGGCACCGCTGC	CGCCGCCATCTTGGCTGCGGGC	+
M93	IRX2_HUMAN.H11MO.0.D	-8	0.000700807	0.53892	0.434598	19	ACTAGGCCGCGATCTGCCCTGCGGGGGCGATGCCGCGGCT	CCAACATGCCCACCCATGT	-
M93	THAP1_HUMAN.H11MO.0.C	-4	0.00116659	0.897105	0.434598	22	ACTAGGCCGCGATCTGCCCTGCGGGGGCGATGCCGCGGCT	CGCCGCCATCTTGGCTGCGGGC	+
M93	RXRA_HUMAN.H11MO.0.A	-18	0.00131283	1.00956	0.434598	20	ACTAGGCCGCGATCTGCCCTGCGGGGGCGATGCCGCGGCT	GGGGGAGGCAGAGGTCAGAG	+
M93	ZFX_HUMAN.H11MO.1.A	-21	0.00164954	1.2685	0.434598	17	ACTAGGCCGCGATCTGCCCTGCGGGGGCGATGCCGCGGCT	GGGGGCGGAGGCCGGGG	+
M93	GATA1_HUMAN.H11MO.0.A	-29	0.00169912	1.30662	0.434598	11	ACTAGGCCGCGATCTGCCCTGCGGGGGCGATGCCGCGGCT	CTGGCGGGGACAGATAAGA	+
M94	SP2_HUMAN.H11MO.0.A	-14	1.89609e-05	0.0145809	0.0288244	22	GGCGCCGGAACCCTCCGTCGGCCCCACGGCCCCGCTCCAC	CCCCCGGCCCCGCCCCCCCCCC	-
M94	SP3_HUMAN.H11MO.0.B	-15	6.7309e-05	0.0517606	0.0511616	20	GGCGCCGGAACCCTCCGTCGGCCCCACGGCCCCGCTCCAC	CCCCGGCCCCGCCCCCCCCC	-
M94	PATZ1_HUMAN.H11MO.0.C	-11	0.00019889	0.152946	0.100784	22	GGCGCCGGAACCCTCCGTCGGCCCCACGGCCCCGCTCCAC	CCTCCCCCCCCGCCCCCTCCCC	-
M94	ZFX_HUMAN.H11MO.1.A	-22	0.000441819	0.339759	0.110179	17	GGCGCCGGAACCCTCCGTCGGCCCCACGGCCCCGCTCCAC	CCCCGGCCTCCGCCCCC	-
M94	KLF6_HUMAN.H11MO.0.A	-22	0.000478702	0.368122	0.110179	18	GGCGCCGGAACCCTCCGTCGGCCCCACGGCCCCGCTCCAC	CCCCCGGCCCCGCCCTTCC	-
M94	THAP1_HUMAN.H11MO.0.C	-9	0.000488083	0.375336	0.110179	22	GGCGCCGGAACCCTCCGTCGGCCCCACGGCCCCGCTCCAC	GCCCGCAGCCAAGATGGCGGCG	-
M94	NR1D1_HUMAN.H11MO.0.B	-14	0.000604548	0.464897	0.110179	19	GGCGCCGGAACCCTCCGTCGGCCCCACGGCCCCGCTCCAC	CCTTCTGACCCACTTCCCT	-
M94	SP1_HUMAN.H11MO.0.A	-18	0.000652287	0.501609	0.110179	22	GGCGCCGGAACCCTCCGTCGGCCCCACGGCCCCGCTCCAC	CCCCCCCCCGGCCCCGCCCCCC	-
M94	KLF3_HUMAN.H11MO.0.B	-16	0.00111023	0.853766	0.156666	19	GGCGCCGGAACCCTCCGTCGGCCCCACGGCCCCGCTCCAC	CCCGGCCCCGCCCCTCCCC	-
M94	VEZF1_HUMAN.H11MO.0.C	-18	0.00114934	0.883844	0.156666	22	GGCGCCGGAACCCTCCGTCGGCCCCACGGCCCCGCTCCAC	CCCCTCCCCCTCCCCCCTCCCC	-
M94	PTF1A_HUMAN.H11MO.0.B	-22	0.00123667	0.951	0.156666	18	GGCGCCGGAACCCTCCGTCGGCCCCACGGCCCCGCTCCAC	CCAGCTGCCCCCTTTCCC	+
M94	ZN563_HUMAN.H11MO.0.C	-13	0.0014221	1.09359	0.166298	21	GGCGCCGGAACCCTCCGTCGGCCCCACGGCCCCGCTCCAC	GCAGCTGCCAGTGAGGATCCC	-
M94	SP4_HUMAN.H11MO.0.A	-16	0.00202128	1.55436	0.219482	20	GGCGCCGGAACCCTCCGTCGGCCCCACGGCCCCGCTCCAC	CCCGGCCCCGCCCCCTTCCC	-
M94	SP1_HUMAN.H11MO.1.A	-26	0.00235142	1.80824	0.238309	14	GGCGCCGGAACCCTCCGTCGGCCCCACGGCCCCGCTCCAC	CGGCCCCGCCCCCC	-
M94	MAZ_HUMAN.H11MO.0.A	-17	0.00260066	1.9999	0.247095	22	GGCGCCGGAACCCTCCGTCGGCCCCACGGCCCCGCTCCAC	CCCCCCCCCCCCCCCCTCCCCC	-
M94	KLF16_HUMAN.H11MO.0.D	-20	0.00306113	2.35401	0.273737	19	GGCGCCGGAACCCTCCGTCGGCCCCACGGCCCCGCTCCAC	CCCCCCCCCCCCCGCCCCC	-
M94	RXRA_HUMAN.H11MO.0.A	-20	0.00328503	2.52619	0.277439	20	GGCGCCGGAACCCTCCGTCGGCCCCACGGCCCCGCTCCAC	CTCTGACCTCTGCCTCCCCC	-
M94	ZN335_HUMAN.H11MO.0.A	-13	0.00411286	3.16279	0.290683	22	GGCGCCGGAACCCTCCGTCGGCCCCACGGCCCCGCTCCAC	TCAGGCAGCGCCGAGGACAGCC	-
M94	ZSC31_HUMAN.H11MO.0.C	-21	0.00460527	3.54145	0.290683	18	GGCGCCGGAACCCTCCGTCGGCCCCACGGCCCCGCTCCAC	CATAACTGCCCTGCTGCC	-
M94	RARG_HUMAN.H11MO.2.D	-18	0.00460626	3.54222	0.290683	20	GGCGCCGGAACCCTCCGTCGGCCCCACGGCCCCGCTCCAC	GTGACCTCTGGGTGACCCCC	-
M94	PURA_HUMAN.H11MO.0.D	-21	0.00518494	3.98722	0.290683	17	GGCGCCGGAACCCTCCGTCGGCCCCACGGCCCCGCTCCAC	CCCTGCCCCCCCCTTCC	-
M94	ZN554_HUMAN.H11MO.0.C	-15	0.00526239	4.04678	0.290683	20	GGCGCCGGAACCCTCCGTCGGCCCCACGGCCCCGCTCCAC	AGCACCCCACATGGCTCAGC	-
M94	ZN341_HUMAN.H11MO.0.C	-16	0.00531305	4.08573	0.290683	22	GGCGCCGGAACCCTCCGTCGGCCCCACGGCCCCGCTCCAC	GCTCTTCCCTCCCCCCCCCCCC	-
M94	ZN667_HUMAN.H11MO.0.C	-16	0.00531669	4.08854	0.290683	19	GGCGCCGGAACCCTCCGTCGGCCCCACGGCCCCGCTCCAC	GTGGCCTTAAAAGCTCAGC	+
M94	ZN350_HUMAN.H11MO.1.D	-18	0.00550998	4.23717	0.290683	22	GGCGCCGGAACCCTCCGTCGGCCCCACGGCCCCGCTCCAC	GGGCAACAAATCCCTGCGCCCCGT	-
M94	OLIG2_HUMAN.H11MO.0.B	-22	0.00567478	4.3639	0.290683	18	GGCGCCGGAACCCTCCGTCGGCCCCACGGCCCCGCTCCAC	CCAGCTGTTTCCCTTCTG	+
M94	ZN589_HUMAN.H11MO.0.D	-22	0.00573641	4.4113	0.290683	16	GGCGCCGGAACCCTCCGTCGGCCCCACGGCCCCGCTCCAC	CCCACGGTTACTGCCG	+
M94	TBX15_HUMAN.H11MO.0.D	-20	0.00695542	5.34871	0.341085	19	GGCGCCGGAACCCTCCGTCGGCCCCACGGCCCCGCTCCAC	CCCCCACCCCCCCCCCCCC	-
M94	ZBT17_HUMAN.H11MO.0.A	-18	0.00743296	5.71595	0.353113	19	GGCGCCGGAACCCTCCGTCGGCCCCACGGCCCCGCTCCAC	CTTCCCCTCCCCCACCCTC	-
M94	MAFA_HUMAN.H11MO.0.D	-6	0.00912347	7.01595	0.420289	21	GGCGCCGGAACCCTCCGTCGGCCCCACGGCCCCGCTCCAC	CGAAGGCTGCGGGGTCAGCAC	-
M94	RFX5_HUMAN.H11MO.0.A	-11	0.0100641	7.73927	0.441461	20	GGCGCCGGAACCCTCCGTCGGCCCCACGGCCCCGCTCCAC	TCTGCCTAGCAACAGCTGAC	-
M94	TLX1_HUMAN.H11MO.0.D	-23	0.0104054	8.00179	0.441461	17	GGCGCCGGAACCCTCCGTCGGCCCCACGGCCCCGCTCCAC	CCTTGGCAACTTGCCAG	-
M94	RFX1_HUMAN.H11MO.0.B	-14	0.010511	8.08298	0.441461	22	GGCGCCGGAACCCTCCGTCGGCCCCACGGCCCCGCTCCAC	CCGTCGCCATGGCAACCGGGGC	-
M94	MXI1_HUMAN.H11MO.0.A	-22	0.0112424	8.64541	0.441461	15	GGCGCCGGAACCCTCCGTCGGCCCCACGGCCCCGCTCCAC	CCCGCCGCCACGTGC	-
M94	PAX8_HUMAN.H11MO.0.D	-30	0.0113255	8.70928	0.441461	10	GGCGCCGGAACCCTCCGTCGGCCCCACGGCCCCGCTCCAC	CCCGCTTCAGTGAC	-
M94	NR1H4_HUMAN.H11MO.0.B	-21	0.0125056	9.61679	0.464168	19	GGCGCCGGAACCCTCCGTCGGCCCCACGGCCCCGCTCCAC	CCTCGGGGTCATTGACCCC	-
M94	EGR2_HUMAN.H11MO.0.A	-17	0.0127107	9.77454	0.464168	18	GGCGCCGGAACCCTCCGTCGGCCCCACGGCCCCGCTCCAC	CCCCTCCCACACCCCCCC	-
M94	KLF1_HUMAN.H11MO.0.A	-29	0.0131293	10.0964	0.464168	11	GGCGCCGGAACCCTCCGTCGGCCCCACGGCCCCGCTCCAC	CCCGGCCCCGCCCC	-
M94	KLF5_HUMAN.H11MO.0.A	-29	0.0131293	10.0964	0.464168	11	GGCGCCGGAACCCTCCGTCGGCCCCACGGCCCCGCTCCAC	CCCAGCCCCACCCT	-
M95	GATA1_HUMAN.H11MO.0.A	-7	0.000231236	0.17782	0.185349	19	CGGGGTCGCGGATGCGCCCCCTGCAGGGCTAGTCGAGCCC	TCTTATCTGTCCCCGCCAG	-
M95	ZN563_HUMAN.H11MO.0.C	-8	0.000243783	0.187469	0.185349	21	CGGGGTCGCGGATGCGCCCCCTGCAGGGCTAGTCGAGCCC	GGGATCCTCACTGGCAGCTGC	+
M95	IRX2_HUMAN.H11MO.0.D	-5	0.000628737	0.483499	0.278245	19	CGGGGTCGCGGATGCGCCCCCTGCAGGGCTAGTCGAGCCC	ACATGGGTGGGCATGTTGG	+
M95	MNX1_HUMAN.H11MO.0.D	-21	0.0010979	0.844284	0.278245	19	CGGGGTCGCGGATGCGCCCCCTGCAGGGCTAGTCGAGCCC	TTAAGGGTTATTAAAATAG	-
M95	TAL1_HUMAN.H11MO.0.A	-7	0.0010979	0.844284	0.278245	19	CGGGGTCGCGGATGCGCCCCCTGCAGGGCTAGTCGAGCCC	CCTTATCTGCCCCCCCCAG	-
M95	TLX1_HUMAN.H11MO.0.D	-17	0.00174834	1.34447	0.28554	17	CGGGGTCGCGGATGCGCCCCCTGCAGGGCTAGTCGAGCCC	CTGGCAAGTTGCCAAGG	+
M95	PATZ1_HUMAN.H11MO.0.C	-1	0.00177908	1.36811	0.28554	22	CGGGGTCGCGGATGCGCCCCCTGCAGGGCTAGTCGAGCCC	GGGGAGGGGGCGGGGGGGGAGG	+
M95	ZN341_HUMAN.H11MO.0.C	-7	0.00177908	1.36811	0.28554	22	CGGGGTCGCGGATGCGCCCCCTGCAGGGCTAGTCGAGCCC	GGGGGGGGGGGGAGGGAAGAGC	+
M95	GATA2_HUMAN.H11MO.0.A	-7	0.00218786	1.68246	0.28554	19	CGGGGTCGCGGATGCGCCCCCTGCAGGGCTAGTCGAGCCC	CCTTATCTCCACCCCCCAG	-
M95	CLOCK_HUMAN.H11MO.0.C	-2	0.00253727	1.95116	0.28554	14	CGGGGTCGCGGATGCGCCCCCTGCAGGGCTAGTCGAGCCC	TGTTCACGTGTCTG	-
M95	RARG_HUMAN.H11MO.0.B	-21	0.00280303	2.15553	0.28554	18	CGGGGTCGCGGATGCGCCCCCTGCAGGGCTAGTCGAGCCC	CCCAGGTCACTCTGACCT	-
M95	ZFX_HUMAN.H11MO.1.A	-4	0.00282844	2.17507	0.28554	17	CGGGGTCGCGGATGCGCCCCCTGCAGGGCTAGTCGAGCCC	CCCCGGCCTCCGCCCCC	-
M95	PROX1_HUMAN.H11MO.0.D	0	0.00305995	2.3531	0.28554	17	CGGGGTCGCGGATGCGCCCCCTGCAGGGCTAGTCGAGCCC	GGGTAAGGCGGGTTGGG	+
M95	RXRA_HUMAN.H11MO.0.A	-8	0.0032562	2.50402	0.28554	20	CGGGGTCGCGGATGCGCCCCCTGCAGGGCTAGTCGAGCCC	GGGGGAGGCAGAGGTCAGAG	+
M95	NR1D1_HUMAN.H11MO.0.B	-1	0.00340775	2.62056	0.28554	19	CGGGGTCGCGGATGCGCCCCCTGCAGGGCTAGTCGAGCCC	AGGGAAGTGGGTCAGAAGG	+
M95	ZBT17_HUMAN.H11MO.0.A	0	0.00340775	2.62056	0.28554	19	CGGGGTCGCGGATGCGCCCCCTGCAGGGCTAGTCGAGCCC	GAGGGTGGGGGAGGGGAAG	+
M95	SP2_HUMAN.H11MO.0.A	-1	0.00375561	2.88807	0.28554	22	CGGGGTCGCGGATGCGCCCCCTGCAGGGCTAGTCGAGCCC	GGGGGGGGGGCGGGGCCGGGGG	+
M95	THAP1_HUMAN.H11MO.0.C	-15	0.00375561	2.88807	0.28554	22	CGGGGTCGCGGATGCGCCCCCTGCAGGGCTAGTCGAGCCC	GCCCGCAGCCAAGATGGCGGCG	-
M95	PAX8_HUMAN.H11MO.0.D	-16	0.00430634	3.31157	0.297399	14	CGGGGTCGCGGATGCGCCCCCTGCAGGGCTAGTCGAGCCC	CCCGCTTCAGTGAC	-
M95	SP3_HUMAN.H11MO.0.B	-2	0.00461957	3.55245	0.297399	20	CGGGGTCGCGGATGCGCCCCCTGCAGGGCTAGTCGAGCCC	GGGGGGGGGCGGGGCCGGGG	+
M95	LYL1_HUMAN.H11MO.0.A	-18	0.0046939	3.60961	0.297399	14	CGGGGTCGCGGATGCGCCCCCTGCAGGGCTAGTCGAGCCC	CAGGAAACAGCTGG	-
M95	ZN589_HUMAN.H11MO.0.D	-21	0.00491287	3.778	0.298821	16	CGGGGTCGCGGATGCGCCCCCTGCAGGGCTAGTCGAGCCC	CCCACGGTTACTGCCG	+
M95	SPIC_HUMAN.H11MO.0.D	-3	0.00572603	4.40332	0.317666	13	CGGGGTCGCGGATGCGCCCCCTGCAGGGCTAGTCGAGCCC	GAGGAAGGGGAGG	+
M95	MAFA_HUMAN.H11MO.0.D	-5	0.00783932	6.02844	0.39735	21	CGGGGTCGCGGATGCGCCCCCTGCAGGGCTAGTCGAGCCC	CGAAGGCTGCGGGGTCAGCAC	-
M95	BRAC_HUMAN.H11MO.0.A	-19	0.00849104	6.52961	0.4165	20	CGGGGTCGCGGATGCGCCCCCTGCAGGGCTAGTCGAGCCC	TTAGCAGGGAGGTGTGAAAT	+
M95	NR1H3_HUMAN.H11MO.0.B	-22	0.00911475	7.00925	0.433123	18	CGGGGTCGCGGATGCGCCCCCTGCAGGGCTAGTCGAGCCC	CAGAGGTCACTGCAGGTCA	+
M96	PATZ1_HUMAN.H11MO.0.C	-9	0.000422092	0.324589	0.402925	22	CCCGCGATAGGACCTCGCGCAGGTACGGGAGCCCCGCGCC	GGGGAGGGGGCGGGGGGGGAGG	+
M96	KLF6_HUMAN.H11MO.0.A	-21	0.000783957	0.602863	0.402925	19	CCCGCGATAGGACCTCGCGCAGGTACGGGAGCCCCGCGCC	GGAAGGGCGGGGCCGGGGG	+
M96	SP4_HUMAN.H11MO.0.A	-3	0.000854613	0.657198	0.402925	20	CCCGCGATAGGACCTCGCGCAGGTACGGGAGCCCCGCGCC	GGGAAGGGGGCGGGGCCGGG	+
M96	SP2_HUMAN.H11MO.0.A	-3	0.00105157	0.808656	0.402925	22	CCCGCGATAGGACCTCGCGCAGGTACGGGAGCCCCGCGCC	GGGGGGGGGGCGGGGCCGGGGG	+
M96	THAP1_HUMAN.H11MO.0.C	-11	0.0015778	1.21333	0.410979	22	CCCGCGATAGGACCTCGCGCAGGTACGGGAGCCCCGCGCC	GCCCGCAGCCAAGATGGCGGCG	-
M96	PURA_HUMAN.H11MO.0.D	-21	0.00181231	1.39367	0.410979	17	CCCGCGATAGGACCTCGCGCAGGTACGGGAGCCCCGCGCC	GGAAGGGGGGGGCAGGG	+
M96	BHE41_HUMAN.H11MO.0.D	-6	0.00187703	1.44343	0.410979	20	CCCGCGATAGGACCTCGCGCAGGTACGGGAGCCCCGCGCC	ACCGGGTCACGTGCAGAAGG	+
M96	SP3_HUMAN.H11MO.0.B	1	0.00247586	1.90393	0.43565	19	CCCGCGATAGGACCTCGCGCAGGTACGGGAGCCCCGCGCC	GGGGGGGGGCGGGGCCGGGG	+
M96	PAX5_HUMAN.H11MO.0.A	-11	0.00255819	1.96725	0.43565	21	CCCGCGATAGGACCTCGCGCAGGTACGGGAGCCCCGCGCC	GTCACGCTCTGCTGCCCAGGC	-
M96	MAZ_HUMAN.H11MO.0.A	-9	0.00284822	2.19028	0.436536	22	CCCGCGATAGGACCTCGCGCAGGTACGGGAGCCCCGCGCC	GGGGGAGGGGGGGGGGGGGGGG	+
M97	IRX2_HUMAN.H11MO.0.D	-9	0.000378623	0.291161	0.448418	19	CCGCGACGCCCTGCCCGCACTACGCGGCCGGTCCCGCAAG	CCAACATGCCCACCCATGT	-
M97	ZN563_HUMAN.H11MO.0.C	-7	0.00121855	0.937065	0.448418	21	CCGCGACGCCCTGCCCGCACTACGCGGCCGGTCCCGCAAG	GGGATCCTCACTGGCAGCTGC	+
M97	ZFX_HUMAN.H11MO.1.A	-21	0.00187288	1.44024	0.448418	17	CCGCGACGCCCTGCCCGCACTACGCGGCCGGTCCCGCAAG	CCCCGGCCTCCGCCCCC	-
M97	TLX1_HUMAN.H11MO.0.D	0	0.00235599	1.81176	0.448418	17	CCGCGACGCCCTGCCCGCACTACGCGGCCGGTCCCGCAAG	CCTTGGCAACTTGCCAG	-
M97	ZN589_HUMAN.H11MO.0.D	-14	0.00260444	2.00281	0.448418	16	CCGCGACGCCCTGCCCGCACTACGCGGCCGGTCCCGCAAG	CGGCAGTAACCGTGGG	-
M97	GATA1_HUMAN.H11MO.0.A	-27	0.00304162	2.339	0.448418	13	CCGCGACGCCCTGCCCGCACTACGCGGCCGGTCCCGCAAG	CTGGCGGGGACAGATAAGA	+
M97	RXRA_HUMAN.H11MO.0.A	0	0.00321832	2.47488	0.448418	20	CCGCGACGCCCTGCCCGCACTACGCGGCCGGTCCCGCAAG	GGGGGAGGCAGAGGTCAGAG	+
M97	THAP1_HUMAN.H11MO.0.C	-7	0.00388809	2.98994	0.472563	22	CCGCGACGCCCTGCCCGCACTACGCGGCCGGTCCCGCAAG	GCCCGCAGCCAAGATGGCGGCG	-
M98	NR1D1_HUMAN.H11MO.0.B	-17	0.000421524	0.324152	0.376638	19	CCGGGACCGGCCCACTCGGGGCCGTACGGCAGCGGCTCCG	AGGGAAGTGGGTCAGAAGG	+
M98	RXRA_HUMAN.H11MO.0.A	-1	0.000563735	0.433512	0.376638	20	CCGGGACCGGCCCACTCGGGGCCGTACGGCAGCGGCTCCG	GGGGGAGGCAGAGGTCAGAG	+
M98	GATA1_HUMAN.H11MO.0.A	-29	0.000910662	0.700299	0.376638	11	CCGGGACCGGCCCACTCGGGGCCGTACGGCAGCGGCTCCG	CTGGCGGGGACAGATAAGA	+
M98	IRX2_HUMAN.H11MO.0.D	-6	0.000981675	0.754908	0.376638	19	CCGGGACCGGCCCACTCGGGGCCGTACGGCAGCGGCTCCG	CCAACATGCCCACCCATGT	-
M98	ZN563_HUMAN.H11MO.0.C	-18	0.00167664	1.28933	0.452207	21	CCGGGACCGGCCCACTCGGGGCCGTACGGCAGCGGCTCCG	GGGATCCTCACTGGCAGCTGC	+
M100	THAP1_HUMAN.H11MO.0.C	-13	0.000178251	0.137075	0.141245	22	CGGAGCCAGGGGCGCCCAGGGCAAGAGCCGCGGCGACCCG	GCCCGCAGCCAAGATGGCGGCG	-
M100	SP2_HUMAN.H11MO.0.A	-18	0.000337379	0.259444	0.141245	22	CGGAGCCAGGGGCGCCCAGGGCAAGAGCCGCGGCGACCCG	GGGGGGGGGGCGGGGCCGGGGG	+
M100	PATZ1_HUMAN.H11MO.0.C	-15	0.000394391	0.303286	0.141245	22	CGGAGCCAGGGGCGCCCAGGGCAAGAGCCGCGGCGACCCG	CCTCCCCCCCCGCCCCCTCCCC	-
M100	IRX2_HUMAN.H11MO.0.D	-19	0.000938814	0.721948	0.141245	19	CGGAGCCAGGGGCGCCCAGGGCAAGAGCCGCGGCGACCCG	CCAACATGCCCACCCATGT	-
M100	SP3_HUMAN.H11MO.0.B	-21	0.000994789	0.764993	0.141245	19	CGGAGCCAGGGGCGCCCAGGGCAAGAGCCGCGGCGACCCG	CCCCGGCCCCGCCCCCCCCC	-
M100	SP4_HUMAN.H11MO.0.A	-18	0.0011623	0.893807	0.141245	20	CGGAGCCAGGGGCGCCCAGGGCAAGAGCCGCGGCGACCCG	GGGAAGGGGGCGGGGCCGGG	+
M100	ZFX_HUMAN.H11MO.1.A	-16	0.00121667	0.935622	0.141245	17	CGGAGCCAGGGGCGCCCAGGGCAAGAGCCGCGGCGACCCG	GGGGGCGGAGGCCGGGG	+
M100	CLOCK_HUMAN.H11MO.0.C	-2	0.00122437	0.941541	0.141245	14	CGGAGCCAGGGGCGCCCAGGGCAAGAGCCGCGGCGACCCG	CAGACACGTGAACA	+
M100	ZN589_HUMAN.H11MO.0.D	-14	0.00130741	1.0054	0.141245	16	CGGAGCCAGGGGCGCCCAGGGCAAGAGCCGCGGCGACCCG	CCCACGGTTACTGCCG	+
M100	ZN341_HUMAN.H11MO.0.C	-6	0.0013121	1.00901	0.141245	22	CGGAGCCAGGGGCGCCCAGGGCAAGAGCCGCGGCGACCCG	GGGGGGGGGGGGAGGGAAGAGC	+
M100	NR1D1_HUMAN.H11MO.0.B	-2	0.0015156	1.1655	0.152275	19	CGGAGCCAGGGGCGCCCAGGGCAAGAGCCGCGGCGACCCG	AGGGAAGTGGGTCAGAAGG	+
M100	KLF6_HUMAN.H11MO.0.A	-20	0.00163927	1.2606	0.154406	19	CGGAGCCAGGGGCGCCCAGGGCAAGAGCCGCGGCGACCCG	CCCCCGGCCCCGCCCTTCC	-
M100	ZN563_HUMAN.H11MO.0.C	-10	0.00201318	1.54814	0.168556	21	CGGAGCCAGGGGCGCCCAGGGCAAGAGCCGCGGCGACCCG	GGGATCCTCACTGGCAGCTGC	+
M100	MAFA_HUMAN.H11MO.0.D	-9	0.00249984	1.92238	0.184384	21	CGGAGCCAGGGGCGCCCAGGGCAAGAGCCGCGGCGACCCG	CGAAGGCTGCGGGGTCAGCAC	-
M100	TLX1_HUMAN.H11MO.0.D	-16	0.00256927	1.97577	0.184384	17	CGGAGCCAGGGGCGCCCAGGGCAAGAGCCGCGGCGACCCG	CTGGCAAGTTGCCAAGG	+
M100	PURA_HUMAN.H11MO.0.D	-5	0.0032693	2.51409	0.223957	17	CGGAGCCAGGGGCGCCCAGGGCAAGAGCCGCGGCGACCCG	CCCTGCCCCCCCCTTCC	-
M100	USF2_HUMAN.H11MO.0.A	-12	0.00351562	2.70351	0.23036	19	CGGAGCCAGGGGCGCCCAGGGCAAGAGCCGCGGCGACCCG	CGCCGCGGCCACGTGACCC	-
M100	KLF3_HUMAN.H11MO.0.B	-19	0.00378634	2.9117	0.236283	19	CGGAGCCAGGGGCGCCCAGGGCAAGAGCCGCGGCGACCCG	GGGGAGGGGCGGGGCCGGG	+
M100	ZEP2_HUMAN.H11MO.0.D	-4	0.00403502	3.10293	0.236283	14	CGGAGCCAGGGGCGCCCAGGGCAAGAGCCGCGGCGACCCG	GGTAGGGAAACCCC	+
M100	PTF1A_HUMAN.H11MO.0.B	-23	0.00464457	3.57167	0.24018	17	CGGAGCCAGGGGCGCCCAGGGCAAGAGCCGCGGCGACCCG	CCAGCTGCCCCCTTTCCC	+
M100	RXRA_HUMAN.H11MO.0.A	-20	0.00474431	3.64838	0.24018	20	CGGAGCCAGGGGCGCCCAGGGCAAGAGCCGCGGCGACCCG	CTCTGACCTCTGCCTCCCCC	-
M100	ZN554_HUMAN.H11MO.0.C	-8	0.00474431	3.64838	0.24018	20	CGGAGCCAGGGGCGCCCAGGGCAAGAGCCGCGGCGACCCG	AGCACCCCACATGGCTCAGC	-
M100	SPZ1_HUMAN.H11MO.0.D	-14	0.00499132	3.83832	0.24018	16	CGGAGCCAGGGGCGCCCAGGGCAAGAGCCGCGGCGACCCG	CCCAGGGTAACAGCCG	-
M100	RFX1_HUMAN.H11MO.0.B	1	0.00526497	4.04876	0.24018	21	CGGAGCCAGGGGCGCCCAGGGCAAGAGCCGCGGCGACCCG	CCGTCGCCATGGCAACCGGGGC	-
M100	LYL1_HUMAN.H11MO.0.A	-7	0.00570867	4.38997	0.24018	14	CGGAGCCAGGGGCGCCCAGGGCAAGAGCCGCGGCGACCCG	CAGGAAACAGCTGG	-
M100	ZF64A_HUMAN.H11MO.0.D	0	0.00585007	4.49871	0.24018	16	CGGAGCCAGGGGCGCCCAGGGCAAGAGCCGCGGCGACCCG	CAGGTTCCCGGGCCCC	-
M100	ZN350_HUMAN.H11MO.1.D	-17	0.00593878	4.56692	0.24018	23	CGGAGCCAGGGGCGCCCAGGGCAAGAGCCGCGGCGACCCG	GGGCAACAAATCCCTGCGCCCCGT	-
M100	RARG_HUMAN.H11MO.0.B	-5	0.00625411	4.80941	0.24018	18	CGGAGCCAGGGGCGCCCAGGGCAAGAGCCGCGGCGACCCG	CCCAGGTCACTCTGACCT	-
M100	NR1H4_HUMAN.H11MO.0.B	-9	0.00629726	4.84259	0.24018	19	CGGAGCCAGGGGCGCCCAGGGCAAGAGCCGCGGCGACCCG	GGGGTCAATGACCCCGAGG	+
M100	SPIC_HUMAN.H11MO.0.D	-2	0.00637476	4.90219	0.24018	13	CGGAGCCAGGGGCGCCCAGGGCAAGAGCCGCGGCGACCCG	GAGGAAGGGGAGG	+
M100	TAF1_HUMAN.H11MO.0.A	-24	0.00684365	5.26277	0.245568	16	CGGAGCCAGGGGCGCCCAGGGCAAGAGCCGCGGCGACCCG	CCGCCGCCGCCATCTT	-
M100	PROX1_HUMAN.H11MO.0.D	-20	0.0070915	5.45337	0.248544	17	CGGAGCCAGGGGCGCCCAGGGCAAGAGCCGCGGCGACCCG	GGGTAAGGCGGGTTGGG	+
M100	OLIG2_HUMAN.H11MO.0.B	-3	0.00778468	5.98642	0.266638	18	CGGAGCCAGGGGCGCCCAGGGCAAGAGCCGCGGCGACCCG	CAGAAGGGAAACAGCTGG	-
M100	MAZ_HUMAN.H11MO.0.A	-2	0.0094567	7.2722	0.309824	22	CGGAGCCAGGGGCGCCCAGGGCAAGAGCCGCGGCGACCCG	GGGGGAGGGGGGGGGGGGGGGG	+
M100	RARG_HUMAN.H11MO.2.D	-6	0.0101089	7.77375	0.316018	20	CGGAGCCAGGGGCGCCCAGGGCAAGAGCCGCGGCGACCCG	GGGGGTCACCCAGAGGTCAC	+
M100	Z324A_HUMAN.H11MO.0.C	1	0.0102378	7.87287	0.316018	22	CGGAGCCAGGGGCGCCCAGGGCAAGAGCCGCGGCGACCCG	TGGCAGCAAAGGATGGTTTGATA	-
M100	ZN335_HUMAN.H11MO.0.A	5	0.0107356	8.25571	0.318033	17	CGGAGCCAGGGGCGCCCAGGGCAAGAGCCGCGGCGACCCG	TCAGGCAGCGCCGAGGACAGCC	-
M100	HES1_HUMAN.H11MO.0.D	-17	0.0117084	9.00376	0.326766	13	CGGAGCCAGGGGCGCCCAGGGCAAGAGCCGCGGCGACCCG	CCGCCACGAGCCC	+
M100	NR1H3_HUMAN.H11MO.0.B	-5	0.0126177	9.70297	0.34574	19	CGGAGCCAGGGGCGCCCAGGGCAAGAGCCGCGGCGACCCG	CAGAGGTCACTGCAGGTCA	+
M100	VEZF1_HUMAN.H11MO.0.C	-1	0.0137861	10.6015	0.364503	22	CGGAGCCAGGGGCGCCCAGGGCAAGAGCCGCGGCGACCCG	GGGGAGGGGGGAGGGGGAGGGG	+
M100	RARA_HUMAN.H11MO.0.A	-8	0.0170713	13.1279	0.428795	20	CGGAGCCAGGGGCGCCCAGGGCAAGAGCCGCGGCGACCCG	GGGGGATCAAGAGGTCAAGG	+
M100	ZN263_HUMAN.H11MO.0.A	-28	0.0170713	13.1279	0.428795	12	CGGAGCCAGGGGCGCCCAGGGCAAGAGCCGCGGCGACCCG	CTCCTCCTCTCCCTCCTCCC	-
M101	NR1D1_HUMAN.H11MO.0.B	-5	0.000314344	0.24173	0.474701	19	CCTGGAGGACACGGCACCAAAGAGGGCCGCCCCTCTGGAG	AGGGAAGTGGGTCAGAAGG	+
M101	IRX2_HUMAN.H11MO.0.D	-17	0.00151996	1.16885	0.474701	19	CCTGGAGGACACGGCACCAAAGAGGGCCGCCCCTCTGGAG	CCAACATGCCCACCCATGT	-
M101	GATA1_HUMAN.H11MO.0.A	-27	0.00151996	1.16885	0.474701	13	CCTGGAGGACACGGCACCAAAGAGGGCCGCCCCTCTGGAG	CTGGCGGGGACAGATAAGA	+
M101	TLX1_HUMAN.H11MO.0.D	-3	0.00228131	1.75433	0.474701	17	CCTGGAGGACACGGCACCAAAGAGGGCCGCCCCTCTGGAG	CCTTGGCAACTTGCCAG	-
M101	THAP1_HUMAN.H11MO.0.C	-21	0.00230983	1.77626	0.474701	19	CCTGGAGGACACGGCACCAAAGAGGGCCGCCCCTCTGGAG	CGCCGCCATCTTGGCTGCGGGC	+
M101	ZFX_HUMAN.H11MO.1.A	-19	0.00321898	2.47539	0.474701	17	CCTGGAGGACACGGCACCAAAGAGGGCCGCCCCTCTGGAG	CCCCGGCCTCCGCCCCC	-
M101	ZN350_HUMAN.H11MO.1.D	-10	0.00358278	2.75516	0.474701	24	CCTGGAGGACACGGCACCAAAGAGGGCCGCCCCTCTGGAG	GGGCAACAAATCCCTGCGCCCCGT	-
M101	ZN563_HUMAN.H11MO.0.C	-6	0.0036702	2.82239	0.474701	21	CCTGGAGGACACGGCACCAAAGAGGGCCGCCCCTCTGGAG	GGGATCCTCACTGGCAGCTGC	+
M101	RXRA_HUMAN.H11MO.0.A	0	0.00400923	3.0831	0.474701	20	CCTGGAGGACACGGCACCAAAGAGGGCCGCCCCTCTGGAG	GGGGGAGGCAGAGGTCAGAG	+
M101	MXI1_HUMAN.H11MO.0.A	-28	0.00520633	4.00366	0.474701	12	CCTGGAGGACACGGCACCAAAGAGGGCCGCCCCTCTGGAG	CCCGCCGCCACGTGC	-
M101	CLOCK_HUMAN.H11MO.0.C	-5	0.00521786	4.01254	0.474701	14	CCTGGAGGACACGGCACCAAAGAGGGCCGCCCCTCTGGAG	CAGACACGTGAACA	+
M101	SP4_HUMAN.H11MO.0.A	-1	0.00583508	4.48717	0.474701	20	CCTGGAGGACACGGCACCAAAGAGGGCCGCCCCTCTGGAG	GGGAAGGGGGCGGGGCCGGG	+
M101	RARG_HUMAN.H11MO.2.D	-12	0.00628254	4.83127	0.474701	20	CCTGGAGGACACGGCACCAAAGAGGGCCGCCCCTCTGGAG	GTGACCTCTGGGTGACCCCC	-
M101	GATA2_HUMAN.H11MO.0.A	-27	0.00637258	4.90051	0.474701	13	CCTGGAGGACACGGCACCAAAGAGGGCCGCCCCTCTGGAG	CTGGGGGGTGGAGATAAGG	+
M101	SP3_HUMAN.H11MO.0.B	-2	0.00727456	5.59414	0.474701	20	CCTGGAGGACACGGCACCAAAGAGGGCCGCCCCTCTGGAG	GGGGGGGGGCGGGGCCGGGG	+
M101	NR1H4_HUMAN.H11MO.0.B	-21	0.00860191	6.61487	0.474701	19	CCTGGAGGACACGGCACCAAAGAGGGCCGCCCCTCTGGAG	GGGGTCAATGACCCCGAGG	+
M101	TAL1_HUMAN.H11MO.0.A	-27	0.00860191	6.61487	0.474701	13	CCTGGAGGACACGGCACCAAAGAGGGCCGCCCCTCTGGAG	CTGGGGGGGGCAGATAAGG	+
M101	PROX1_HUMAN.H11MO.0.D	-2	0.00862287	6.63098	0.474701	17	CCTGGAGGACACGGCACCAAAGAGGGCCGCCCCTCTGGAG	CCCAACCCGCCTTACCC	-
M101	PAX8_HUMAN.H11MO.0.D	-10	0.00899538	6.91745	0.474701	14	CCTGGAGGACACGGCACCAAAGAGGGCCGCCCCTCTGGAG	CCCGCTTCAGTGAC	-
M101	SPIC_HUMAN.H11MO.0.D	-26	0.00902828	6.94275	0.474701	13	CCTGGAGGACACGGCACCAAAGAGGGCCGCCCCTCTGGAG	CCTCCCCTTCCTC	-
M101	ZN554_HUMAN.H11MO.0.C	-10	0.00903758	6.9499	0.474701	20	CCTGGAGGACACGGCACCAAAGAGGGCCGCCCCTCTGGAG	GCTGAGCCATGTGGGGTGCT	+
M102	IRX2_HUMAN.H11MO.0.D	-14	0.000384548	0.295717	0.309487	19	GCACACTGACACCTGCCGCCGGCAAGCCGCGGACTGCGGC	CCAACATGCCCACCCATGT	-
M102	ZN563_HUMAN.H11MO.0.C	-8	0.000667481	0.513293	0.309487	21	GCACACTGACACCTGCCGCCGGCAAGCCGCGGACTGCGGC	GCAGCTGCCAGTGAGGATCCC	-
M102	RXRA_HUMAN.H11MO.0.A	-10	0.00117024	0.899918	0.309487	20	GCACACTGACACCTGCCGCCGGCAAGCCGCGGACTGCGGC	CTCTGACCTCTGCCTCCCCC	-
M102	TLX1_HUMAN.H11MO.0.D	-11	0.00150264	1.15553	0.309487	17	GCACACTGACACCTGCCGCCGGCAAGCCGCGGACTGCGGC	CTGGCAAGTTGCCAAGG	+
M102	GATA1_HUMAN.H11MO.0.A	-29	0.00164772	1.2671	0.309487	11	GCACACTGACACCTGCCGCCGGCAAGCCGCGGACTGCGGC	CTGGCGGGGACAGATAAGA	+
M102	ZFX_HUMAN.H11MO.1.A	-4	0.00190133	1.46213	0.309487	17	GCACACTGACACCTGCCGCCGGCAAGCCGCGGACTGCGGC	GGGGGCGGAGGCCGGGG	+
M103	ZFX_HUMAN.H11MO.1.A	0	0.000217969	0.167618	0.173782	17	CCCGGGCCTGGCGGCGGACGCGACCGCGTCGCTCCACCCG	CCCCGGCCTCCGCCCCC	-
M103	THAP1_HUMAN.H11MO.0.C	-12	0.000400998	0.308368	0.173782	22	CCCGGGCCTGGCGGCGGACGCGACCGCGTCGCTCCACCCG	CGCCGCCATCTTGGCTGCGGGC	+
M103	ZN554_HUMAN.H11MO.0.C	0	0.000457687	0.351961	0.173782	20	CCCGGGCCTGGCGGCGGACGCGACCGCGTCGCTCCACCCG	GCTGAGCCATGTGGGGTGCT	+
M103	NR1H4_HUMAN.H11MO.0.B	5	0.000814044	0.626	0.22552	14	CCCGGGCCTGGCGGCGGACGCGACCGCGTCGCTCCACCCG	GGGGTCAATGACCCCGAGG	+
M103	RARG_HUMAN.H11MO.2.D	-2	0.000890925	0.685121	0.22552	20	CCCGGGCCTGGCGGCGGACGCGACCGCGTCGCTCCACCCG	GTGACCTCTGGGTGACCCCC	-
M103	SP2_HUMAN.H11MO.0.A	-13	0.00129614	0.996728	0.233874	22	CCCGGGCCTGGCGGCGGACGCGACCGCGTCGCTCCACCCG	GGGGGGGGGGCGGGGCCGGGGG	+
M103	COT1_HUMAN.H11MO.1.C	0	0.00143533	1.10377	0.233874	13	CCCGGGCCTGGCGGCGGACGCGACCGCGTCGCTCCACCCG	CCCTGACCTCTGC	-
M103	RARA_HUMAN.H11MO.1.A	0	0.00160244	1.23228	0.233874	10	CCCGGGCCTGGCGGCGGACGCGACCGCGTCGCTCCACCCG	CCCTGACCTT	-
M103	RXRA_HUMAN.H11MO.0.A	0	0.00169387	1.30258	0.233874	20	CCCGGGCCTGGCGGCGGACGCGACCGCGTCGCTCCACCCG	CTCTGACCTCTGCCTCCCCC	-
M103	COT1_HUMAN.H11MO.0.C	0	0.00186657	1.43539	0.234753	17	CCCGGGCCTGGCGGCGGACGCGACCGCGTCGCTCCACCCG	CCCTGACCTCTGACCCC	-
M103	PATZ1_HUMAN.H11MO.0.C	-10	0.00205861	1.58307	0.234753	22	CCCGGGCCTGGCGGCGGACGCGACCGCGTCGCTCCACCCG	GGGGAGGGGGCGGGGGGGGAGG	+
M103	SP3_HUMAN.H11MO.0.B	-9	0.00223706	1.7203	0.234753	20	CCCGGGCCTGGCGGCGGACGCGACCGCGTCGCTCCACCCG	GGGGGGGGGCGGGGCCGGGG	+
M103	RARG_HUMAN.H11MO.0.B	-3	0.0023185	1.78293	0.234753	18	CCCGGGCCTGGCGGCGGACGCGACCGCGTCGCTCCACCCG	AGGTCAGAGTGACCTGGG	+
M103	ZN341_HUMAN.H11MO.0.C	-10	0.0028443	2.18727	0.269992	22	CCCGGGCCTGGCGGCGGACGCGACCGCGTCGCTCCACCCG	GGGGGGGGGGGGAGGGAAGAGC	+
M103	KLF6_HUMAN.H11MO.0.A	1	0.00368917	2.83697	0.311281	18	CCCGGGCCTGGCGGCGGACGCGACCGCGTCGCTCCACCCG	GGAAGGGCGGGGCCGGGGG	+
M103	TFCP2_HUMAN.H11MO.0.D	0	0.00397953	3.06026	0.317967	16	CCCGGGCCTGGCGGCGGACGCGACCGCGTCGCTCCACCCG	GCCTGAACTGGCCAGA	+
M103	THA_HUMAN.H11MO.0.C	-2	0.00449071	3.45336	0.317967	17	CCCGGGCCTGGCGGCGGACGCGACCGCGTCGCTCCACCCG	CTGACCTGAAGTGACCC	-
M103	KLF16_HUMAN.H11MO.0.D	-1	0.0045288	3.48265	0.317967	19	CCCGGGCCTGGCGGCGGACGCGACCGCGTCGCTCCACCCG	GGGGGCGGGGGGGGGGGGG	+
M103	ZF64A_HUMAN.H11MO.0.D	6	0.00460585	3.5419	0.317967	10	CCCGGGCCTGGCGGCGGACGCGACCGCGTCGCTCCACCCG	CAGGTTCCCGGGCCCC	-
M103	PURA_HUMAN.H11MO.0.D	-3	0.00595649	4.58054	0.36643	17	CCCGGGCCTGGCGGCGGACGCGACCGCGTCGCTCCACCCG	GGAAGGGGGGGGCAGGG	+
M103	COT2_HUMAN.H11MO.1.A	0	0.00595649	4.58054	0.36643	17	CCCGGGCCTGGCGGCGGACGCGACCGCGTCGCTCCACCCG	CCCTGACCTTTGACCCC	-
M103	MAZ_HUMAN.H11MO.0.A	-1	0.00603164	4.63833	0.36643	22	CCCGGGCCTGGCGGCGGACGCGACCGCGTCGCTCCACCCG	GGGGGAGGGGGGGGGGGGGGGG	+
M103	RARA_HUMAN.H11MO.0.A	0	0.00694114	5.33774	0.390447	20	CCCGGGCCTGGCGGCGGACGCGACCGCGTCGCTCCACCCG	CCTTGACCTCTTGATCCCCC	-
M103	PAX5_HUMAN.H11MO.0.A	-16	0.00810408	6.23204	0.416635	21	CCCGGGCCTGGCGGCGGACGCGACCGCGTCGCTCCACCCG	GCCTGGGCAGCAGAGCGTGAC	+
M103	RFX1_HUMAN.H11MO.0.B	-10	0.00816766	6.28093	0.416635	22	CCCGGGCCTGGCGGCGGACGCGACCGCGTCGCTCCACCCG	GCCCCGGTTGCCATGGCGACGG	+
M103	ZN667_HUMAN.H11MO.0.C	1	0.00824577	6.341	0.416635	18	CCCGGGCCTGGCGGCGGACGCGACCGCGTCGCTCCACCCG	GCTGAGCTTTTAAGGCCAC	-
M103	ZBT7A_HUMAN.H11MO.0.A	-1	0.00850397	6.53956	0.416635	9	CCCGGGCCTGGCGGCGGACGCGACCGCGTCGCTCCACCCG	GGGGGTCTC	+
M104	HEN1_HUMAN.H11MO.0.C	0	0.000196048	0.150761	0.194786	20	CACGCCGCAGCCGCAGCCCAAGGACATGGTGAAGCCGCCC	AGGGACGCAGCTGCTCCCCA	-
M104	NR5A2_HUMAN.H11MO.0.B	-15	0.000284723	0.218952	0.194786	11	CACGCCGCAGCCGCAGCCCAAGGACATGGTGAAGCCGCCC	GTTCAAGGCCA	+
M104	STF1_HUMAN.H11MO.0.B	-15	0.000445531	0.342613	0.194786	11	CACGCCGCAGCCGCAGCCCAAGGACATGGTGAAGCCGCCC	GCTCAAGGCCA	+
M104	ERR2_HUMAN.H11MO.0.A	-17	0.000506699	0.389652	0.194786	9	CACGCCGCAGCCGCAGCCCAAGGACATGGTGAAGCCGCCC	TCAAGGTCA	+
M105	PATZ1_HUMAN.H11MO.0.C	-18	1.17007e-05	0.00899784	0.0177216	22	GCTACGGGCCGTCCCCGCACAACCTCCGGGTCGCTTCCCC	CCTCCCCCCCCGCCCCCTCCCC	-
M105	ZN341_HUMAN.H11MO.0.C	-6	8.51629e-05	0.0654902	0.0546688	22	GCTACGGGCCGTCCCCGCACAACCTCCGGGTCGCTTCCCC	GCTCTTCCCTCCCCCCCCCCCC	-
M105	KLF6_HUMAN.H11MO.0.A	-10	0.000108286	0.0832716	0.0546688	19	GCTACGGGCCGTCCCCGCACAACCTCCGGGTCGCTTCCCC	CCCCCGGCCCCGCCCTTCC	-
M105	VEZF1_HUMAN.H11MO.0.C	-7	0.000304329	0.234029	0.115232	22	GCTACGGGCCGTCCCCGCACAACCTCCGGGTCGCTTCCCC	CCCCTCCCCCTCCCCCCTCCCC	-
M105	ZN589_HUMAN.H11MO.0.D	0	0.000517588	0.398025	0.116566	16	GCTACGGGCCGTCCCCGCACAACCTCCGGGTCGCTTCCCC	CCCACGGTTACTGCCG	+
M105	SP2_HUMAN.H11MO.0.A	-10	0.000557733	0.428897	0.116566	22	GCTACGGGCCGTCCCCGCACAACCTCCGGGTCGCTTCCCC	CCCCCGGCCCCGCCCCCCCCCC	-
M105	PROX1_HUMAN.H11MO.0.D	-12	0.000851106	0.654501	0.116566	17	GCTACGGGCCGTCCCCGCACAACCTCCGGGTCGCTTCCCC	CCCAACCCGCCTTACCC	-
M105	THAP1_HUMAN.H11MO.0.C	-14	0.000867085	0.666788	0.116566	22	GCTACGGGCCGTCCCCGCACAACCTCCGGGTCGCTTCCCC	CGCCGCCATCTTGGCTGCGGGC	+
M105	IRX2_HUMAN.H11MO.0.D	-8	0.000890551	0.684834	0.116566	19	GCTACGGGCCGTCCCCGCACAACCTCCGGGTCGCTTCCCC	CCAACATGCCCACCCATGT	-
M105	NR1H4_HUMAN.H11MO.0.B	-22	0.000890551	0.684834	0.116566	18	GCTACGGGCCGTCCCCGCACAACCTCCGGGTCGCTTCCCC	CCTCGGGGTCATTGACCCC	-
M105	RXRA_HUMAN.H11MO.0.A	-16	0.000894774	0.688081	0.116566	20	GCTACGGGCCGTCCCCGCACAACCTCCGGGTCGCTTCCCC	CTCTGACCTCTGCCTCCCCC	-
M105	MAZ_HUMAN.H11MO.0.A	-19	0.00100202	0.770557	0.116566	21	GCTACGGGCCGTCCCCGCACAACCTCCGGGTCGCTTCCCC	CCCCCCCCCCCCCCCCTCCCCC	-
M105	ZFX_HUMAN.H11MO.1.A	-24	0.00119231	0.916886	0.116566	16	GCTACGGGCCGTCCCCGCACAACCTCCGGGTCGCTTCCCC	CCCCGGCCTCCGCCCCC	-
M105	ZN563_HUMAN.H11MO.0.C	-18	0.00119312	0.917512	0.116566	21	GCTACGGGCCGTCCCCGCACAACCTCCGGGTCGCTTCCCC	GCAGCTGCCAGTGAGGATCCC	-
M105	SPIC_HUMAN.H11MO.0.D	-22	0.00128958	0.991684	0.116566	13	GCTACGGGCCGTCCCCGCACAACCTCCGGGTCGCTTCCCC	CCTCCCCTTCCTC	-
M105	SP3_HUMAN.H11MO.0.B	-10	0.00130838	1.00614	0.116566	20	GCTACGGGCCGTCCCCGCACAACCTCCGGGTCGCTTCCCC	CCCCGGCCCCGCCCCCCCCC	-
M105	PURA_HUMAN.H11MO.0.D	-7	0.00140747	1.08235	0.118429	17	GCTACGGGCCGTCCCCGCACAACCTCCGGGTCGCTTCCCC	CCCTGCCCCCCCCTTCC	-
M105	ZBT17_HUMAN.H11MO.0.A	-8	0.00153809	1.18279	0.122608	19	GCTACGGGCCGTCCCCGCACAACCTCCGGGTCGCTTCCCC	CTTCCCCTCCCCCACCCTC	-
M105	TLX1_HUMAN.H11MO.0.D	0	0.00179928	1.38365	0.136257	17	GCTACGGGCCGTCCCCGCACAACCTCCGGGTCGCTTCCCC	CCTTGGCAACTTGCCAG	-
M105	ZN467_HUMAN.H11MO.0.C	-23	0.00217306	1.67108	0.154721	17	GCTACGGGCCGTCCCCGCACAACCTCCGGGTCGCTTCCCC	CCCCCCCCCCCCTCCCCTCCCC	-
M105	NR1H3_HUMAN.H11MO.0.B	-9	0.00224741	1.72826	0.154721	19	GCTACGGGCCGTCCCCGCACAACCTCCGGGTCGCTTCCCC	TGACCTGCAGTGACCTCTG	-
M105	Z324A_HUMAN.H11MO.0.C	-16	0.00250136	1.92354	0.163742	23	GCTACGGGCCGTCCCCGCACAACCTCCGGGTCGCTTCCCC	TATCAAACCATCCTTTGCTGCCA	+
M105	NR1D1_HUMAN.H11MO.0.B	-21	0.00280938	2.16041	0.163742	19	GCTACGGGCCGTCCCCGCACAACCTCCGGGTCGCTTCCCC	CCTTCTGACCCACTTCCCT	-
M105	MAFA_HUMAN.H11MO.0.D	-7	0.00281089	2.16157	0.163742	21	GCTACGGGCCGTCCCCGCACAACCTCCGGGTCGCTTCCCC	GTGCTGACCCCGCAGCCTTCG	+
M105	MCR_HUMAN.H11MO.0.D	-17	0.00314381	2.41759	0.176353	17	GCTACGGGCCGTCCCCGCACAACCTCCGGGTCGCTTCCCC	TACAACAACCTGTTCTT	-
M105	SP4_HUMAN.H11MO.0.A	-12	0.00362344	2.78642	0.195999	20	GCTACGGGCCGTCCCCGCACAACCTCCGGGTCGCTTCCCC	CCCGGCCCCGCCCCCTTCCC	-
M105	ZN770_HUMAN.H11MO.0.C	-6	0.00425927	3.27538	0.222447	22	GCTACGGGCCGTCCCCGCACAACCTCCGGGTCGCTTCCCC	GATCCTCCCGCCTCAGCCTCCC	-
M105	PTF1A_HUMAN.H11MO.0.B	-22	0.00485489	3.73341	0.242053	18	GCTACGGGCCGTCCCCGCACAACCTCCGGGTCGCTTCCCC	CCAGCTGCCCCCTTTCCC	+
M105	ZEP2_HUMAN.H11MO.0.D	-5	0.0049543	3.80986	0.242053	14	GCTACGGGCCGTCCCCGCACAACCTCCGGGTCGCTTCCCC	GGGGTTTCCCTACC	-
M105	RARG_HUMAN.H11MO.0.B	-24	0.00522386	4.01715	0.244833	16	GCTACGGGCCGTCCCCGCACAACCTCCGGGTCGCTTCCCC	CCCAGGTCACTCTGACCT	-
M105	ZN394_HUMAN.H11MO.0.C	-18	0.00549614	4.22653	0.244833	20	GCTACGGGCCGTCCCCGCACAACCTCCGGGTCGCTTCCCC	ATTCCATTCTATTCCATTCT	-
M105	ZN335_HUMAN.H11MO.0.A	-2	0.0062908	4.83762	0.267863	22	GCTACGGGCCGTCCCCGCACAACCTCCGGGTCGCTTCCCC	TCAGGCAGCGCCGAGGACAGCC	-
M105	ZN350_HUMAN.H11MO.1.D	-10	0.00636685	4.89611	0.267863	24	GCTACGGGCCGTCCCCGCACAACCTCCGGGTCGCTTCCCC	GGGCAACAAATCCCTGCGCCCCGT	-
M105	ETS2_HUMAN.H11MO.0.B	-24	0.0073006	5.61416	0.298606	13	GCTACGGGCCGTCCCCGCACAACCTCCGGGTCGCTTCCCC	TCCTCTTCCTTCC	-
M105	FLI1_HUMAN.H11MO.0.A	-22	0.00749191	5.76128	0.298606	18	GCTACGGGCCGTCCCCGCACAACCTCCGGGTCGCTTCCCC	TCCCTCCTTCCTTCCTCC	-
M105	RARG_HUMAN.H11MO.2.D	4	0.00940561	7.23291	0.349973	16	GCTACGGGCCGTCCCCGCACAACCTCCGGGTCGCTTCCCC	GTGACCTCTGGGTGACCCCC	-
M105	ZN263_HUMAN.H11MO.0.A	-25	0.00940561	7.23291	0.349973	15	GCTACGGGCCGTCCCCGCACAACCTCCGGGTCGCTTCCCC	CTCCTCCTCTCCCTCCTCCC	-
M105	LYL1_HUMAN.H11MO.0.A	-22	0.00958276	7.36914	0.349973	14	GCTACGGGCCGTCCCCGCACAACCTCCGGGTCGCTTCCCC	CCAGCTGTTTCCTG	+
M105	THA_HUMAN.H11MO.0.C	-5	0.00970497	7.46312	0.349973	17	GCTACGGGCCGTCCCCGCACAACCTCCGGGTCGCTTCCCC	GGGTCACTTCAGGTCAG	+
M105	KLF3_HUMAN.H11MO.0.B	-11	0.0100249	7.70914	0.353103	19	GCTACGGGCCGTCCCCGCACAACCTCCGGGTCGCTTCCCC	CCCGGCCCCGCCCCTCCCC	-
M105	MNX1_HUMAN.H11MO.0.D	-19	0.0114665	8.81771	0.385929	19	GCTACGGGCCGTCCCCGCACAACCTCCGGGTCGCTTCCCC	CTATTTTAATAACCCTTAA	+
M105	KLF15_HUMAN.H11MO.0.A	-21	0.0139902	10.7584	0.460633	19	GCTACGGGCCGTCCCCGCACAACCTCCGGGTCGCTTCCCC	CCCCCCCCTGCTCCTCCCC	-
M106	IRX2_HUMAN.H11MO.0.D	-17	6.75285e-05	0.0519294	0.103431	19	GCCTGGCCTCCGGAGCTGCCCCACGGCCGGTCGCGCGGGG	CCAACATGCCCACCCATGT	-
M106	TLX1_HUMAN.H11MO.0.D	-20	0.000551418	0.42404	0.281528	17	GCCTGGCCTCCGGAGCTGCCCCACGGCCGGTCGCGCGGGG	CCTTGGCAACTTGCCAG	-
M106	RXRA_HUMAN.H11MO.0.A	-20	0.00177127	1.36211	0.492031	20	GCCTGGCCTCCGGAGCTGCCCCACGGCCGGTCGCGCGGGG	CTCTGACCTCTGCCTCCCCC	-
M106	ZN563_HUMAN.H11MO.0.C	-14	0.00284562	2.18828	0.492031	21	GCCTGGCCTCCGGAGCTGCCCCACGGCCGGTCGCGCGGGG	GCAGCTGCCAGTGAGGATCCC	-
M106	SP2_HUMAN.H11MO.0.A	-6	0.00381731	2.93551	0.492031	22	GCCTGGCCTCCGGAGCTGCCCCACGGCCGGTCGCGCGGGG	CCCCCGGCCCCGCCCCCCCCCC	-
M106	ZN589_HUMAN.H11MO.0.D	-23	0.00391275	3.0089	0.492031	16	GCCTGGCCTCCGGAGCTGCCCCACGGCCGGTCGCGCGGGG	CGGCAGTAACCGTGGG	-
M106	ZFX_HUMAN.H11MO.1.A	-20	0.00406878	3.12889	0.492031	17	GCCTGGCCTCCGGAGCTGCCCCACGGCCGGTCGCGCGGGG	CCCCGGCCTCCGCCCCC	-
M106	GATA1_HUMAN.H11MO.0.A	8	0.00414349	3.18634	0.492031	11	GCCTGGCCTCCGGAGCTGCCCCACGGCCGGTCGCGCGGGG	TCTTATCTGTCCCCGCCAG	-
M106	SP3_HUMAN.H11MO.0.B	-19	0.00436727	3.35843	0.492031	20	GCCTGGCCTCCGGAGCTGCCCCACGGCCGGTCGCGCGGGG	CCCCGGCCCCGCCCCCCCCC	-
M106	THAP1_HUMAN.H11MO.0.C	-18	0.0046227	3.55485	0.492031	22	GCCTGGCCTCCGGAGCTGCCCCACGGCCGGTCGCGCGGGG	GCCCGCAGCCAAGATGGCGGCG	-
M106	RARG_HUMAN.H11MO.0.B	6	0.00513329	3.9475	0.492031	12	GCCTGGCCTCCGGAGCTGCCCCACGGCCGGTCGCGCGGGG	AGGTCAGAGTGACCTGGG	+
M106	PATZ1_HUMAN.H11MO.0.C	-6	0.00524473	4.0332	0.492031	22	GCCTGGCCTCCGGAGCTGCCCCACGGCCGGTCGCGCGGGG	CCTCCCCCCCCGCCCCCTCCCC	-
M108	THAP1_HUMAN.H11MO.0.C	-18	1.17378e-05	0.00902638	0.0178083	22	GGCGGCAGCGGCCGGAGCGGGCGCCCGGAGCGCGGCGGCG	GCCCGCAGCCAAGATGGCGGCG	-
M108	SP3_HUMAN.H11MO.0.B	-3	3.14479e-05	0.0241834	0.0189124	20	GGCGGCAGCGGCCGGAGCGGGCGCCCGGAGCGCGGCGGCG	GGGGGGGGGCGGGGCCGGGG	+
M108	SP2_HUMAN.H11MO.0.A	-9	3.85388e-05	0.0296363	0.0189124	22	GGCGGCAGCGGCCGGAGCGGGCGCCCGGAGCGCGGCGGCG	GGGGGGGGGGCGGGGCCGGGGG	+
M108	ZFX_HUMAN.H11MO.1.A	0	4.98621e-05	0.038344	0.0189124	17	GGCGGCAGCGGCCGGAGCGGGCGCCCGGAGCGCGGCGGCG	GGGGGCGGAGGCCGGGG	+
M108	PATZ1_HUMAN.H11MO.0.C	-2	0.000275345	0.21174	0.0692696	22	GGCGGCAGCGGCCGGAGCGGGCGCCCGGAGCGCGGCGGCG	GGGGAGGGGGCGGGGGGGGAGG	+
M108	ZN341_HUMAN.H11MO.0.C	-9	0.0003196	0.245772	0.0692696	22	GGCGGCAGCGGCCGGAGCGGGCGCCCGGAGCGCGGCGGCG	GGGGGGGGGGGGAGGGAAGAGC	+
M108	SP4_HUMAN.H11MO.0.A	-2	0.000522575	0.40186	0.0991045	20	GGCGGCAGCGGCCGGAGCGGGCGCCCGGAGCGCGGCGGCG	GGGAAGGGGGCGGGGCCGGG	+
M108	ZN563_HUMAN.H11MO.0.C	-18	0.000616634	0.474191	0.103949	21	GGCGGCAGCGGCCGGAGCGGGCGCCCGGAGCGCGGCGGCG	GGGATCCTCACTGGCAGCTGC	+
M108	RXRA_HUMAN.H11MO.0.A	-3	0.000822941	0.632842	0.124854	20	GGCGGCAGCGGCCGGAGCGGGCGCCCGGAGCGCGGCGGCG	GGGGGAGGCAGAGGTCAGAG	+
M108	MAFA_HUMAN.H11MO.0.D	-12	0.0010252	0.788379	0.128502	21	GGCGGCAGCGGCCGGAGCGGGCGCCCGGAGCGCGGCGGCG	CGAAGGCTGCGGGGTCAGCAC	-
M108	VEZF1_HUMAN.H11MO.0.C	-4	0.00108232	0.832301	0.128502	22	GGCGGCAGCGGCCGGAGCGGGCGCCCGGAGCGCGGCGGCG	GGGGAGGGGGGAGGGGGAGGGG	+
M108	KLF3_HUMAN.H11MO.0.B	-21	0.00137132	1.05455	0.14861	19	GGCGGCAGCGGCCGGAGCGGGCGCCCGGAGCGCGGCGGCG	GGGGAGGGGCGGGGCCGGG	+
M108	KLF6_HUMAN.H11MO.0.A	-12	0.00184399	1.41803	0.18651	19	GGCGGCAGCGGCCGGAGCGGGCGCCCGGAGCGCGGCGGCG	GGAAGGGCGGGGCCGGGGG	+
M108	PROX1_HUMAN.H11MO.0.D	-7	0.00243282	1.87084	0.210871	17	GGCGGCAGCGGCCGGAGCGGGCGCCCGGAGCGCGGCGGCG	GGGTAAGGCGGGTTGGG	+
M108	PURA_HUMAN.H11MO.0.D	-15	0.00243282	1.87084	0.210871	17	GGCGGCAGCGGCCGGAGCGGGCGCCCGGAGCGCGGCGGCG	GGAAGGGGGGGGCAGGG	+
M108	IRX2_HUMAN.H11MO.0.D	-4	0.00264968	2.0376	0.210871	19	GGCGGCAGCGGCCGGAGCGGGCGCCCGGAGCGCGGCGGCG	ACATGGGTGGGCATGTTGG	+
M108	ZBT17_HUMAN.H11MO.0.A	-1	0.00264968	2.0376	0.210871	19	GGCGGCAGCGGCCGGAGCGGGCGCCCGGAGCGCGGCGGCG	GAGGGTGGGGGAGGGGAAG	+
M108	MAZ_HUMAN.H11MO.0.A	-8	0.00277979	2.13766	0.210871	22	GGCGGCAGCGGCCGGAGCGGGCGCCCGGAGCGCGGCGGCG	GGGGGAGGGGGGGGGGGGGGGG	+
M108	PTF1A_HUMAN.H11MO.0.B	-16	0.00475502	3.65661	0.31779	18	GGCGGCAGCGGCCGGAGCGGGCGCCCGGAGCGCGGCGGCG	GGGAAAGGGGGCAGCTGG	-
M108	BRAC_HUMAN.H11MO.0.A	-1	0.00481763	3.70476	0.31779	20	GGCGGCAGCGGCCGGAGCGGGCGCCCGGAGCGCGGCGGCG	TTAGCAGGGAGGTGTGAAAT	+
M108	MXI1_HUMAN.H11MO.0.A	3	0.00571434	4.39433	0.346786	12	GGCGGCAGCGGCCGGAGCGGGCGCCCGGAGCGCGGCGGCG	GCACGTGGCGGCGGG	+
M108	TLX1_HUMAN.H11MO.0.D	-1	0.00640415	4.92479	0.371406	17	GGCGGCAGCGGCCGGAGCGGGCGCCCGGAGCGCGGCGGCG	CTGGCAAGTTGCCAAGG	+
M108	ZN554_HUMAN.H11MO.0.C	-19	0.00670147	5.15343	0.371406	20	GGCGGCAGCGGCCGGAGCGGGCGCCCGGAGCGCGGCGGCG	AGCACCCCACATGGCTCAGC	-
M108	TFCP2_HUMAN.H11MO.0.D	-23	0.00685444	5.27106	0.371406	16	GGCGGCAGCGGCCGGAGCGGGCGCCCGGAGCGCGGCGGCG	GCCTGAACTGGCCAGA	+
M108	NR1D1_HUMAN.H11MO.0.B	-6	0.0074773	5.75004	0.391184	19	GGCGGCAGCGGCCGGAGCGGGCGCCCGGAGCGCGGCGGCG	AGGGAAGTGGGTCAGAAGG	+
M108	NR1H4_HUMAN.H11MO.0.B	-16	0.00853871	6.56627	0.392566	19	GGCGGCAGCGGCCGGAGCGGGCGCCCGGAGCGCGGCGGCG	GGGGTCAATGACCCCGAGG	+
M108	TAL1_HUMAN.H11MO.0.A	-2	0.00853871	6.56627	0.392566	19	GGCGGCAGCGGCCGGAGCGGGCGCCCGGAGCGCGGCGGCG	CTGGGGGGGGCAGATAAGG	+
M108	RARG_HUMAN.H11MO.2.D	-4	0.00985846	7.58115	0.416786	20	GGCGGCAGCGGCCGGAGCGGGCGCCCGGAGCGCGGCGGCG	GGGGGTCACCCAGAGGTCAC	+
M108	ZN589_HUMAN.H11MO.0.D	-11	0.00988965	7.60514	0.416786	16	GGCGGCAGCGGCCGGAGCGGGCGCCCGGAGCGCGGCGGCG	CCCACGGTTACTGCCG	+
M108	PAX5_HUMAN.H11MO.0.A	-4	0.0104802	8.05925	0.429736	21	GGCGGCAGCGGCCGGAGCGGGCGCCCGGAGCGCGGCGGCG	GCCTGGGCAGCAGAGCGTGAC	+
M108	Z324A_HUMAN.H11MO.0.C	1	0.0120843	9.29282	0.482472	22	GGCGGCAGCGGCCGGAGCGGGCGCCCGGAGCGCGGCGGCG	TGGCAGCAAAGGATGGTTTGATA	-
M109	ZN563_HUMAN.H11MO.0.C	-21	3.54438e-05	0.0272563	0.0533119	19	ATGGGGGGTCTCGTGCGGGCACTTCGCCTGCCTCGCAGCG	GGGATCCTCACTGGCAGCTGC	+
M109	Z324A_HUMAN.H11MO.0.C	-14	0.000135894	0.104503	0.102201	23	ATGGGGGGTCTCGTGCGGGCACTTCGCCTGCCTCGCAGCG	TATCAAACCATCCTTTGCTGCCA	+
M109	ZBT17_HUMAN.H11MO.0.A	-21	0.000320361	0.246358	0.130843	19	ATGGGGGGTCTCGTGCGGGCACTTCGCCTGCCTCGCAGCG	CTTCCCCTCCCCCACCCTC	-
M109	RXRA_HUMAN.H11MO.0.A	-14	0.000347958	0.26758	0.130843	20	ATGGGGGGTCTCGTGCGGGCACTTCGCCTGCCTCGCAGCG	CTCTGACCTCTGCCTCCCCC	-
M109	PATZ1_HUMAN.H11MO.0.C	-17	0.000868841	0.668139	0.248432	22	ATGGGGGGTCTCGTGCGGGCACTTCGCCTGCCTCGCAGCG	CCTCCCCCCCCGCCCCCTCCCC	-
M109	VEZF1_HUMAN.H11MO.0.C	-15	0.00147017	1.13056	0.248432	22	ATGGGGGGTCTCGTGCGGGCACTTCGCCTGCCTCGCAGCG	CCCCTCCCCCTCCCCCCTCCCC	-
M109	SPIC_HUMAN.H11MO.0.D	-21	0.00166964	1.28395	0.248432	13	ATGGGGGGTCTCGTGCGGGCACTTCGCCTGCCTCGCAGCG	CCTCCCCTTCCTC	-
M109	ZFX_HUMAN.H11MO.1.A	-20	0.00181717	1.3974	0.248432	17	ATGGGGGGTCTCGTGCGGGCACTTCGCCTGCCTCGCAGCG	CCCCGGCCTCCGCCCCC	-
M109	NR1H4_HUMAN.H11MO.0.B	-10	0.00189011	1.45349	0.248432	19	ATGGGGGGTCTCGTGCGGGCACTTCGCCTGCCTCGCAGCG	CCTCGGGGTCATTGACCCC	-
M109	ZN667_HUMAN.H11MO.0.C	-3	0.00189011	1.45349	0.248432	19	ATGGGGGGTCTCGTGCGGGCACTTCGCCTGCCTCGCAGCG	GCTGAGCTTTTAAGGCCAC	-
M109	ZN341_HUMAN.H11MO.0.C	-20	0.00202601	1.558	0.248432	20	ATGGGGGGTCTCGTGCGGGCACTTCGCCTGCCTCGCAGCG	GCTCTTCCCTCCCCCCCCCCCC	-
M109	TAF1_HUMAN.H11MO.0.A	-20	0.00212589	1.63481	0.248432	16	ATGGGGGGTCTCGTGCGGGCACTTCGCCTGCCTCGCAGCG	CCGCCGCCGCCATCTT	-
M109	EGR1_HUMAN.H11MO.0.A	-23	0.00225215	1.7319	0.248432	17	ATGGGGGGTCTCGTGCGGGCACTTCGCCTGCCTCGCAGCG	CCCCCGCCCACGCCCTC	-
M109	KLF6_HUMAN.H11MO.0.A	-17	0.00231234	1.77819	0.248432	19	ATGGGGGGTCTCGTGCGGGCACTTCGCCTGCCTCGCAGCG	CCCCCGGCCCCGCCCTTCC	-
M109	FLI1_HUMAN.H11MO.0.A	-21	0.00247976	1.90694	0.248658	18	ATGGGGGGTCTCGTGCGGGCACTTCGCCTGCCTCGCAGCG	TCCCTCCTTCCTTCCTCC	-
M109	THA_HUMAN.H11MO.0.C	-5	0.0039383	3.02855	0.354465	17	ATGGGGGGTCTCGTGCGGGCACTTCGCCTGCCTCGCAGCG	GGGTCACTTCAGGTCAG	+
M109	WT1_HUMAN.H11MO.0.C	-18	0.00400625	3.08081	0.354465	20	ATGGGGGGTCTCGTGCGGGCACTTCGCCTGCCTCGCAGCG	CCCCCCCTCCTCCCCCGCCC	-
M109	ZSC31_HUMAN.H11MO.0.C	-22	0.00517292	3.97798	0.429686	18	ATGGGGGGTCTCGTGCGGGCACTTCGCCTGCCTCGCAGCG	CATAACTGCCCTGCTGCC	-
M109	MAZ_HUMAN.H11MO.0.A	-12	0.00542776	4.17395	0.429686	22	ATGGGGGGTCTCGTGCGGGCACTTCGCCTGCCTCGCAGCG	CCCCCCCCCCCCCCCCTCCCCC	-
M109	NR0B1_HUMAN.H11MO.0.D	-26	0.00588248	4.52363	0.442399	10	ATGGGGGGTCTCGTGCGGGCACTTCGCCTGCCTCGCAGCG	TCTCCCACGC	-
M109	SP4_HUMAN.H11MO.0.A	-13	0.00659025	5.0679	0.45223	20	ATGGGGGGTCTCGTGCGGGCACTTCGCCTGCCTCGCAGCG	CCCGGCCCCGCCCCCTTCCC	-
M109	ZIC1_HUMAN.H11MO.0.B	-1	0.00661452	5.08657	0.45223	9	ATGGGGGGTCTCGTGCGGGCACTTCGCCTGCCTCGCAGCG	GGGGTGGTC	+
M109	SP3_HUMAN.H11MO.0.B	-13	0.00700537	5.38713	0.458128	20	ATGGGGGGTCTCGTGCGGGCACTTCGCCTGCCTCGCAGCG	CCCCGGCCCCGCCCCCCCCC	-
M109	PURA_HUMAN.H11MO.0.D	-20	0.0082296	6.32857	0.458883	17	ATGGGGGGTCTCGTGCGGGCACTTCGCCTGCCTCGCAGCG	CCCTGCCCCCCCCTTCC	-
M109	THAP1_HUMAN.H11MO.0.C	-18	0.00868273	6.67702	0.458883	22	ATGGGGGGTCTCGTGCGGGCACTTCGCCTGCCTCGCAGCG	GCCCGCAGCCAAGATGGCGGCG	-
M109	EGR2_HUMAN.H11MO.1.A	-23	0.00874031	6.7213	0.458883	16	ATGGGGGGTCTCGTGCGGGCACTTCGCCTGCCTCGCAGCG	CCCCCGCCCACGCCCC	-
M109	COT1_HUMAN.H11MO.0.C	-19	0.00878412	6.75498	0.458883	17	ATGGGGGGTCTCGTGCGGGCACTTCGCCTGCCTCGCAGCG	CCCTGACCTCTGACCCC	-
M109	RARG_HUMAN.H11MO.2.D	-16	0.0100535	7.73113	0.458883	20	ATGGGGGGTCTCGTGCGGGCACTTCGCCTGCCTCGCAGCG	GTGACCTCTGGGTGACCCCC	-
M109	ZN708_HUMAN.H11MO.0.C	-20	0.0100535	7.73113	0.458883	20	ATGGGGGGTCTCGTGCGGGCACTTCGCCTGCCTCGCAGCG	GCTGTACCTGCTTATTAGGC	-
M109	SP2_HUMAN.H11MO.0.A	-14	0.0103151	7.93227	0.458883	22	ATGGGGGGTCTCGTGCGGGCACTTCGCCTGCCTCGCAGCG	CCCCCGGCCCCGCCCCCCCCCC	-
M109	NR1H3_HUMAN.H11MO.0.B	-2	0.0106587	8.19656	0.458883	19	ATGGGGGGTCTCGTGCGGGCACTTCGCCTGCCTCGCAGCG	CAGAGGTCACTGCAGGTCA	+
M109	ZN394_HUMAN.H11MO.0.C	-17	0.010668	8.20368	0.458883	20	ATGGGGGGTCTCGTGCGGGCACTTCGCCTGCCTCGCAGCG	ATTCCATTCTATTCCATTCT	-
M109	TBX2_HUMAN.H11MO.0.D	-7	0.0106779	8.21132	0.458883	25	ATGGGGGGTCTCGTGCGGGCACTTCGCCTGCCTCGCAGCG	GTCGCTTCTCACACCTCTGATGGCA	-
M110	THAP1_HUMAN.H11MO.0.C	-20	0.000943994	0.725932	0.387652	20	TGACAAACCCCGGAAGGACGAGCGTCCTTCTCAACGCCGG	CGCCGCCATCTTGGCTGCGGGC	+
M110	PATZ1_HUMAN.H11MO.0.C	-22	0.00118972	0.914891	0.387652	18	TGACAAACCCCGGAAGGACGAGCGTCCTTCTCAACGCCGG	CCTCCCCCCCCGCCCCCTCCCC	-
M110	TFCP2_HUMAN.H11MO.0.D	-7	0.00122113	0.939048	0.387652	16	TGACAAACCCCGGAAGGACGAGCGTCCTTCTCAACGCCGG	GCCTGAACTGGCCAGA	+
M110	SPDEF_HUMAN.H11MO.0.D	-6	0.00154235	1.18607	0.387652	14	TGACAAACCCCGGAAGGACGAGCGTCCTTCTCAACGCCGG	AACCCGGATGAAGT	+
M110	ZN341_HUMAN.H11MO.0.C	-15	0.00173738	1.33605	0.387652	22	TGACAAACCCCGGAAGGACGAGCGTCCTTCTCAACGCCGG	GCTCTTCCCTCCCCCCCCCCCC	-
M110	SPIC_HUMAN.H11MO.0.D	-25	0.00174099	1.33883	0.387652	13	TGACAAACCCCGGAAGGACGAGCGTCCTTCTCAACGCCGG	CCTCCCCTTCCTC	-
M110	PAX8_HUMAN.H11MO.0.D	-5	0.00227793	1.75173	0.387652	14	TGACAAACCCCGGAAGGACGAGCGTCCTTCTCAACGCCGG	CCCGCTTCAGTGAC	-
M110	HAND1_HUMAN.H11MO.0.D	0	0.00243474	1.87232	0.387652	17	TGACAAACCCCGGAAGGACGAGCGTCCTTCTCAACGCCGG	TGACAAAAACCAGACCC	-
M110	ZFX_HUMAN.H11MO.1.A	-16	0.00265097	2.0386	0.387652	17	TGACAAACCCCGGAAGGACGAGCGTCCTTCTCAACGCCGG	CCCCGGCCTCCGCCCCC	-
M110	MAZ_HUMAN.H11MO.0.A	-22	0.00291015	2.2379	0.387652	18	TGACAAACCCCGGAAGGACGAGCGTCCTTCTCAACGCCGG	CCCCCCCCCCCCCCCCTCCCCC	-
M110	IRX2_HUMAN.H11MO.0.D	-18	0.00326485	2.51067	0.387652	19	TGACAAACCCCGGAAGGACGAGCGTCCTTCTCAACGCCGG	CCAACATGCCCACCCATGT	-
M110	PTF1A_HUMAN.H11MO.0.B	-15	0.00349232	2.6856	0.387652	18	TGACAAACCCCGGAAGGACGAGCGTCCTTCTCAACGCCGG	CCAGCTGCCCCCTTTCCC	+
M110	ZN589_HUMAN.H11MO.0.D	0	0.00356527	2.74169	0.387652	16	TGACAAACCCCGGAAGGACGAGCGTCCTTCTCAACGCCGG	CGGCAGTAACCGTGGG	-
M110	GATA1_HUMAN.H11MO.0.A	7	0.00445259	3.42404	0.402011	12	TGACAAACCCCGGAAGGACGAGCGTCCTTCTCAACGCCGG	TCTTATCTGTCCCCGCCAG	-
M110	PURA_HUMAN.H11MO.0.D	-21	0.00474461	3.64861	0.402011	17	TGACAAACCCCGGAAGGACGAGCGTCCTTCTCAACGCCGG	CCCTGCCCCCCCCTTCC	-
M110	MAF_HUMAN.H11MO.0.A	0	0.0048068	3.69643	0.402011	19	TGACAAACCCCGGAAGGACGAGCGTCCTTCTCAACGCCGG	TTGCTGAGTCAGCAGATTC	-
M110	LEF1_HUMAN.H11MO.0.A	-24	0.00527607	4.05729	0.402011	14	TGACAAACCCCGGAAGGACGAGCGTCCTTCTCAACGCCGG	TCCTTTGATTTGCT	+
M110	RARG_HUMAN.H11MO.0.B	3	0.00561781	4.32009	0.402011	15	TGACAAACCCCGGAAGGACGAGCGTCCTTCTCAACGCCGG	AGGTCAGAGTGACCTGGG	+
M110	LYL1_HUMAN.H11MO.0.A	-9	0.00631508	4.85629	0.402011	14	TGACAAACCCCGGAAGGACGAGCGTCCTTCTCAACGCCGG	CAGGAAACAGCTGG	-
M110	ZN667_HUMAN.H11MO.0.C	-21	0.0065024	5.00034	0.402011	19	TGACAAACCCCGGAAGGACGAGCGTCCTTCTCAACGCCGG	GTGGCCTTAAAAGCTCAGC	+
M110	RXRA_HUMAN.H11MO.0.A	-16	0.00682826	5.25093	0.402011	20	TGACAAACCCCGGAAGGACGAGCGTCCTTCTCAACGCCGG	CTCTGACCTCTGCCTCCCCC	-
M110	GATA2_HUMAN.H11MO.0.A	7	0.0070055	5.38723	0.402011	12	TGACAAACCCCGGAAGGACGAGCGTCCTTCTCAACGCCGG	CCTTATCTCCACCCCCCAG	-
M110	TAL1_HUMAN.H11MO.0.A	7	0.0070055	5.38723	0.402011	12	TGACAAACCCCGGAAGGACGAGCGTCCTTCTCAACGCCGG	CCTTATCTGCCCCCCCCAG	-
M110	COE1_HUMAN.H11MO.0.A	-5	0.00732939	5.6363	0.402011	15	TGACAAACCCCGGAAGGACGAGCGTCCTTCTCAACGCCGG	AAGTCCCCAGGGACC	+
M110	Z324A_HUMAN.H11MO.0.C	-6	0.00739465	5.68649	0.402011	23	TGACAAACCCCGGAAGGACGAGCGTCCTTCTCAACGCCGG	TGGCAGCAAAGGATGGTTTGATA	-
M110	ZN394_HUMAN.H11MO.0.C	-18	0.00788537	6.06385	0.4085	20	TGACAAACCCCGGAAGGACGAGCGTCCTTCTCAACGCCGG	ATTCCATTCTATTCCATTCT	-
M110	SP2_HUMAN.H11MO.0.A	-16	0.00831908	6.39737	0.4085	22	TGACAAACCCCGGAAGGACGAGCGTCCTTCTCAACGCCGG	CCCCCGGCCCCGCCCCCCCCCC	-
M110	VEZF1_HUMAN.H11MO.0.C	-17	0.00831908	6.39737	0.4085	22	TGACAAACCCCGGAAGGACGAGCGTCCTTCTCAACGCCGG	CCCCTCCCCCTCCCCCCTCCCC	-
M110	ZN563_HUMAN.H11MO.0.C	-2	0.0100188	7.70448	0.462148	21	TGACAAACCCCGGAAGGACGAGCGTCCTTCTCAACGCCGG	GCAGCTGCCAGTGAGGATCCC	-
M114	ZFX_HUMAN.H11MO.1.A	-20	1.60502e-05	0.0123426	0.0242719	17	CCTCGACGCCGTAGCTCCAGATAGGCCCAGGCCGGTGTCA	GGGGGCGGAGGCCGGGG	+
M114	SP3_HUMAN.H11MO.0.B	-17	0.000167431	0.128755	0.075396	20	CCTCGACGCCGTAGCTCCAGATAGGCCCAGGCCGGTGTCA	GGGGGGGGGCGGGGCCGGGG	+
M114	KLF6_HUMAN.H11MO.0.A	-19	0.000167537	0.128836	0.075396	19	CCTCGACGCCGTAGCTCCAGATAGGCCCAGGCCGGTGTCA	GGAAGGGCGGGGCCGGGGG	+
M114	THAP1_HUMAN.H11MO.0.C	-11	0.000199428	0.15336	0.075396	22	CCTCGACGCCGTAGCTCCAGATAGGCCCAGGCCGGTGTCA	CGCCGCCATCTTGGCTGCGGGC	+
M114	KLF3_HUMAN.H11MO.0.B	-17	0.000508282	0.390869	0.138271	19	CCTCGACGCCGTAGCTCCAGATAGGCCCAGGCCGGTGTCA	GGGGAGGGGCGGGGCCGGG	+
M114	ZN563_HUMAN.H11MO.0.C	-11	0.000548607	0.421879	0.138271	21	CCTCGACGCCGTAGCTCCAGATAGGCCCAGGCCGGTGTCA	GGGATCCTCACTGGCAGCTGC	+
M114	RXRA_HUMAN.H11MO.0.A	-11	0.000828351	0.637002	0.178953	20	CCTCGACGCCGTAGCTCCAGATAGGCCCAGGCCGGTGTCA	GGGGGAGGCAGAGGTCAGAG	+
M114	SP4_HUMAN.H11MO.0.A	-16	0.00146802	1.12891	0.246668	20	CCTCGACGCCGTAGCTCCAGATAGGCCCAGGCCGGTGTCA	GGGAAGGGGGCGGGGCCGGG	+
M114	TLX1_HUMAN.H11MO.0.D	-18	0.00200834	1.54442	0.297211	17	CCTCGACGCCGTAGCTCCAGATAGGCCCAGGCCGGTGTCA	CCTTGGCAACTTGCCAG	-
M114	SP2_HUMAN.H11MO.0.A	-16	0.0021619	1.6625	0.297211	22	CCTCGACGCCGTAGCTCCAGATAGGCCCAGGCCGGTGTCA	GGGGGGGGGGCGGGGCCGGGGG	+
M114	TAF1_HUMAN.H11MO.0.A	-18	0.00248562	1.91144	0.305589	16	CCTCGACGCCGTAGCTCCAGATAGGCCCAGGCCGGTGTCA	AAGATGGCGGCGGCGG	+
M114	PATZ1_HUMAN.H11MO.0.C	-16	0.00262699	2.02016	0.305589	22	CCTCGACGCCGTAGCTCCAGATAGGCCCAGGCCGGTGTCA	GGGGAGGGGGCGGGGGGGGAGG	+
M114	ZN341_HUMAN.H11MO.0.C	-10	0.00361555	2.78036	0.390543	22	CCTCGACGCCGTAGCTCCAGATAGGCCCAGGCCGGTGTCA	GGGGGGGGGGGGAGGGAAGAGC	+
M114	SMAD1_HUMAN.H11MO.0.D	-15	0.00477766	3.67402	0.422275	12	CCTCGACGCCGTAGCTCCAGATAGGCCCAGGCCGGTGTCA	GGCAGACAGGCT	-
M114	RFX5_HUMAN.H11MO.0.A	-9	0.00495629	3.81139	0.422275	20	CCTCGACGCCGTAGCTCCAGATAGGCCCAGGCCGGTGTCA	GTCAGCTGTTGCTAGGCAGA	+
M114	PTF1A_HUMAN.H11MO.0.B	-17	0.00533707	4.1042	0.422275	18	CCTCGACGCCGTAGCTCCAGATAGGCCCAGGCCGGTGTCA	GGGAAAGGGGGCAGCTGG	-
M114	IRX2_HUMAN.H11MO.0.D	0	0.00574169	4.41536	0.422275	19	CCTCGACGCCGTAGCTCCAGATAGGCCCAGGCCGGTGTCA	CCAACATGCCCACCCATGT	-
M114	RORA_HUMAN.H11MO.0.C	-18	0.00591688	4.55008	0.422275	13	CCTCGACGCCGTAGCTCCAGATAGGCCCAGGCCGGTGTCA	AACTAGGTCAGGG	+
M114	SPIC_HUMAN.H11MO.0.D	-17	0.00591688	4.55008	0.422275	13	CCTCGACGCCGTAGCTCCAGATAGGCCCAGGCCGGTGTCA	GAGGAAGGGGAGG	+
M114	MAZ_HUMAN.H11MO.0.A	-17	0.00671414	5.16317	0.422275	22	CCTCGACGCCGTAGCTCCAGATAGGCCCAGGCCGGTGTCA	GGGGGAGGGGGGGGGGGGGGGG	+
M114	PROX1_HUMAN.H11MO.0.D	1	0.00684663	5.26506	0.422275	16	CCTCGACGCCGTAGCTCCAGATAGGCCCAGGCCGGTGTCA	CCCAACCCGCCTTACCC	-
M114	TFCP2_HUMAN.H11MO.0.D	-20	0.00702044	5.39872	0.422275	16	CCTCGACGCCGTAGCTCCAGATAGGCCCAGGCCGGTGTCA	TCTGGCCAGTTCAGGC	-
M114	VEZF1_HUMAN.H11MO.0.C	-18	0.00713255	5.48493	0.422275	22	CCTCGACGCCGTAGCTCCAGATAGGCCCAGGCCGGTGTCA	GGGGAGGGGGGAGGGGGAGGGG	+
M114	OSR2_HUMAN.H11MO.0.C	-22	0.00753941	5.7978	0.422275	16	CCTCGACGCCGTAGCTCCAGATAGGCCCAGGCCGGTGTCA	CAGCAGAAGCAGCAGC	-
M114	ZN770_HUMAN.H11MO.0.C	-19	0.00804292	6.18501	0.428974	21	CCTCGACGCCGTAGCTCCAGATAGGCCCAGGCCGGTGTCA	GGGAGGCTGAGGCGGGAGGATC	+
M114	NFIA_HUMAN.H11MO.0.C	-20	0.00822634	6.32606	0.428974	15	CCTCGACGCCGTAGCTCCAGATAGGCCCAGGCCGGTGTCA	TTGGCACGGTGCCAA	+
M114	ZN589_HUMAN.H11MO.0.D	-22	0.00868549	6.67914	0.436457	16	CCTCGACGCCGTAGCTCCAGATAGGCCCAGGCCGGTGTCA	CGGCAGTAACCGTGGG	-
M114	ZN134_HUMAN.H11MO.0.C	-10	0.00906002	6.96716	0.436457	22	CCTCGACGCCGTAGCTCCAGATAGGCCCAGGCCGGTGTCA	CCTTCAACTGATTAGGTGAGGC	-
M114	SP4_HUMAN.H11MO.1.A	-18	0.00931707	7.16482	0.436457	16	CCTCGACGCCGTAGCTCCAGATAGGCCCAGGCCGGTGTCA	GGAGGGGGCGGGGCCG	+
M114	LYL1_HUMAN.H11MO.0.A	-21	0.00952431	7.32419	0.436457	14	CCTCGACGCCGTAGCTCCAGATAGGCCCAGGCCGGTGTCA	CAGGAAACAGCTGG	-
M114	KLF1_HUMAN.H11MO.0.A	-22	0.0110746	8.51637	0.475042	14	CCTCGACGCCGTAGCTCCAGATAGGCCCAGGCCGGTGTCA	GGGGCGGGGCCGGG	+
M114	NFYC_HUMAN.H11MO.0.A	-15	0.0128539	9.88465	0.475042	14	CCTCGACGCCGTAGCTCCAGATAGGCCCAGGCCGGTGTCA	CTCTGATTGGCTAG	-
M114	ETS2_HUMAN.H11MO.0.B	-19	0.0130915	10.0674	0.475042	13	CCTCGACGCCGTAGCTCCAGATAGGCCCAGGCCGGTGTCA	GGAAGGAAGAGGA	+
M114	CTCF_HUMAN.H11MO.0.A	-10	0.0131841	10.1386	0.475042	19	CCTCGACGCCGTAGCTCCAGATAGGCCCAGGCCGGTGTCA	TGGCCACCAGGGGGCGCCA	+
M114	ZN263_HUMAN.H11MO.0.A	-19	0.0134953	10.3779	0.475042	20	CCTCGACGCCGTAGCTCCAGATAGGCCCAGGCCGGTGTCA	GGGAGGAGGGAGAGGAGGAG	+
M114	ZN554_HUMAN.H11MO.0.C	-10	0.0134953	10.3779	0.475042	20	CCTCGACGCCGTAGCTCCAGATAGGCCCAGGCCGGTGTCA	GCTGAGCCATGTGGGGTGCT	+
M114	ZIC2_HUMAN.H11MO.0.D	-11	0.0136236	10.4766	0.475042	15	CCTCGACGCCGTAGCTCCAGATAGGCCCAGGCCGGTGTCA	GGCCCCCTGCTGTGA	+
M114	P73_HUMAN.H11MO.0.A	-18	0.0140246	10.7849	0.475042	19	CCTCGACGCCGTAGCTCCAGATAGGCCCAGGCCGGTGTCA	AGACATGCCCAGACATGCC	+
M114	ZN563_HUMAN.H11MO.1.C	-27	0.014129	10.8652	0.475042	12	CCTCGACGCCGTAGCTCCAGATAGGCCCAGGCCGGTGTCA	CAGGCAGCACAG	+
M114	MXI1_HUMAN.H11MO.0.A	-16	0.0146177	11.241	0.475042	15	CCTCGACGCCGTAGCTCCAGATAGGCCCAGGCCGGTGTCA	GCACGTGGCGGCGGG	+
M114	ZN816_HUMAN.H11MO.1.C	-19	0.0148921	11.452	0.475042	14	CCTCGACGCCGTAGCTCCAGATAGGCCCAGGCCGGTGTCA	AAGGGGGACATGCA	+
M114	SMAD3_HUMAN.H11MO.0.B	-14	0.0152994	11.7653	0.475042	12	CCTCGACGCCGTAGCTCCAGATAGGCCCAGGCCGGTGTCA	CAGGTGACAGAG	-
M114	ARNT2_HUMAN.H11MO.0.D	2	0.0152994	11.7653	0.475042	10	CCTCGACGCCGTAGCTCCAGATAGGCCCAGGCCGGTGTCA	GCCTCCCACGCC	-
M114	MLXPL_HUMAN.H11MO.0.D	-13	0.0158552	12.1926	0.475042	19	CCTCGACGCCGTAGCTCCAGATAGGCCCAGGCCGGTGTCA	CCACGGCGGTGTCACATGC	-
M114	KLF5_HUMAN.H11MO.0.A	-22	0.0160185	12.3182	0.475042	14	CCTCGACGCCGTAGCTCCAGATAGGCCCAGGCCGGTGTCA	AGGGTGGGGCTGGG	+
M114	PLAG1_HUMAN.H11MO.0.D	-20	0.0163348	12.5615	0.475042	17	CCTCGACGCCGTAGCTCCAGATAGGCCCAGGCCGGTGTCA	GGGGGCATCAGGAGGGG	+
M114	NFIC_HUMAN.H11MO.0.A	-19	0.0163348	12.5615	0.475042	17	CCTCGACGCCGTAGCTCCAGATAGGCCCAGGCCGGTGTCA	CTTGGCAGGGAGCCAAG	-
M114	ASCL1_HUMAN.H11MO.0.A	-26	0.0172222	13.2439	0.483452	14	CCTCGACGCCGTAGCTCCAGATAGGCCCAGGCCGGTGTCA	GGGAGCAGGTGCAG	-
M114	PURA_HUMAN.H11MO.0.D	-19	0.0174224	13.3978	0.483452	17	CCTCGACGCCGTAGCTCCAGATAGGCCCAGGCCGGTGTCA	GGAAGGGGGGGGCAGGG	+
M114	SRBP2_HUMAN.H11MO.0.B	-18	0.0177394	13.6416	0.483452	13	CCTCGACGCCGTAGCTCCAGATAGGCCCAGGCCGGTGTCA	GGGTGGGGTGAGG	+
M114	ZBT17_HUMAN.H11MO.0.A	-15	0.0179027	13.7672	0.483452	19	CCTCGACGCCGTAGCTCCAGATAGGCCCAGGCCGGTGTCA	GAGGGTGGGGGAGGGGAAG	+
M116	ZN563_HUMAN.H11MO.0.C	-15	1.43419e-05	0.0110289	0.0220534	21	TGAAACTGCCGTCCAGAACTGGCCAACAGGGAGCCTCTTG	GCAGCTGCCAGTGAGGATCCC	-
M116	NR1H3_HUMAN.H11MO.0.B	-19	0.00069279	0.532756	0.397994	19	TGAAACTGCCGTCCAGAACTGGCCAACAGGGAGCCTCTTG	TGACCTGCAGTGACCTCTG	-
M116	THA_HUMAN.H11MO.0.C	-18	0.000776479	0.597112	0.397994	17	TGAAACTGCCGTCCAGAACTGGCCAACAGGGAGCCTCTTG	CTGACCTGAAGTGACCC	-
M117	RXRA_HUMAN.H11MO.0.A	0	0.000137445	0.105695	0.182235	20	GACGAGCACACCGGCCCGGGGCGGGCGCCGCGAACGCGCG	GGGGGAGGCAGAGGTCAGAG	+
M117	IRX2_HUMAN.H11MO.0.D	-1	0.0003356	0.258076	0.182235	19	GACGAGCACACCGGCCCGGGGCGGGCGCCGCGAACGCGCG	CCAACATGCCCACCCATGT	-
M117	SP3_HUMAN.H11MO.0.B	-19	0.00035764	0.275025	0.182235	20	GACGAGCACACCGGCCCGGGGCGGGCGCCGCGAACGCGCG	CCCCGGCCCCGCCCCCCCCC	-
M117	ZFX_HUMAN.H11MO.1.A	-3	0.000751628	0.578002	0.287243	17	GACGAGCACACCGGCCCGGGGCGGGCGCCGCGAACGCGCG	GGGGGCGGAGGCCGGGG	+
M117	ZN563_HUMAN.H11MO.0.C	-5	0.00180198	1.38572	0.324856	21	GACGAGCACACCGGCCCGGGGCGGGCGCCGCGAACGCGCG	GGGATCCTCACTGGCAGCTGC	+
M117	ZN554_HUMAN.H11MO.0.C	-11	0.00224109	1.7234	0.324856	20	GACGAGCACACCGGCCCGGGGCGGGCGCCGCGAACGCGCG	AGCACCCCACATGGCTCAGC	-
M117	THAP1_HUMAN.H11MO.0.C	-5	0.00261554	2.01135	0.324856	22	GACGAGCACACCGGCCCGGGGCGGGCGCCGCGAACGCGCG	GCCCGCAGCCAAGATGGCGGCG	-
M117	TLX1_HUMAN.H11MO.0.D	-14	0.00287083	2.20767	0.324856	17	GACGAGCACACCGGCCCGGGGCGGGCGCCGCGAACGCGCG	CTGGCAAGTTGCCAAGG	+
M117	GATA1_HUMAN.H11MO.0.A	8	0.00297518	2.28791	0.324856	11	GACGAGCACACCGGCCCGGGGCGGGCGCCGCGAACGCGCG	TCTTATCTGTCCCCGCCAG	-
M117	SP2_HUMAN.H11MO.0.A	-18	0.00338276	2.60134	0.344735	22	GACGAGCACACCGGCCCGGGGCGGGCGCCGCGAACGCGCG	CCCCCGGCCCCGCCCCCCCCCC	-
M117	SP4_HUMAN.H11MO.0.A	-20	0.00574055	4.41448	0.487514	20	GACGAGCACACCGGCCCGGGGCGGGCGCCGCGAACGCGCG	CCCGGCCCCGCCCCCTTCCC	-
M118	IRX2_HUMAN.H11MO.0.D	-10	0.000496715	0.381974	0.459695	19	CCCGCGGTGCGCACCGCTGCCTCGCGCGGGGGTCCCGGTC	CCAACATGCCCACCCATGT	-
M118	GATA1_HUMAN.H11MO.0.A	8	0.00116585	0.896541	0.459695	11	CCCGCGGTGCGCACCGCTGCCTCGCGCGGGGGTCCCGGTC	TCTTATCTGTCCCCGCCAG	-
M118	PAX8_HUMAN.H11MO.0.D	-20	0.00141021	1.08445	0.459695	14	CCCGCGGTGCGCACCGCTGCCTCGCGCGGGGGTCCCGGTC	CCCGCTTCAGTGAC	-
M118	ZN563_HUMAN.H11MO.0.C	-15	0.0014977	1.15173	0.459695	21	CCCGCGGTGCGCACCGCTGCCTCGCGCGGGGGTCCCGGTC	GCAGCTGCCAGTGAGGATCCC	-
M120	IRX2_HUMAN.H11MO.0.D	-13	0.000158883	0.122181	0.244363	19	AGAAACGGCGGATCTACTGAGCGCCCTCGCGTCGCGAGCG	CCAACATGCCCACCCATGT	-
M121	IRX2_HUMAN.H11MO.0.D	-6	0.000103872	0.0798772	0.157801	19	CCGGAAGCTCCCCGCCCGAGCCGGGGTCGCGGCGGCGCGG	CCAACATGCCCACCCATGT	-
M121	THAP1_HUMAN.H11MO.0.C	-12	0.000269873	0.207532	0.158882	22	CCGGAAGCTCCCCGCCCGAGCCGGGGTCGCGGCGGCGCGG	GCCCGCAGCCAAGATGGCGGCG	-
M121	SP2_HUMAN.H11MO.0.A	-13	0.000313749	0.241273	0.158882	22	CCGGAAGCTCCCCGCCCGAGCCGGGGTCGCGGCGGCGCGG	GGGGGGGGGGCGGGGCCGGGGG	+
M121	SP3_HUMAN.H11MO.0.B	-18	0.000448376	0.344801	0.170292	20	CCGGAAGCTCCCCGCCCGAGCCGGGGTCGCGGCGGCGCGG	GGGGGGGGGCGGGGCCGGGG	+
M121	ZFX_HUMAN.H11MO.1.A	-15	0.0005743	0.441637	0.174494	17	CCGGAAGCTCCCCGCCCGAGCCGGGGTCGCGGCGGCGCGG	GGGGGCGGAGGCCGGGG	+
M121	RXRA_HUMAN.H11MO.0.A	-12	0.00111459	0.857123	0.21166	20	CCGGAAGCTCCCCGCCCGAGCCGGGGTCGCGGCGGCGCGG	GGGGGAGGCAGAGGTCAGAG	+
M121	TLX1_HUMAN.H11MO.0.D	-9	0.00195762	1.50541	0.270214	17	CCGGAAGCTCCCCGCCCGAGCCGGGGTCGCGGCGGCGCGG	CTGGCAAGTTGCCAAGG	+
M121	ZN589_HUMAN.H11MO.0.D	-19	0.0021924	1.68596	0.270214	16	CCGGAAGCTCCCCGCCCGAGCCGGGGTCGCGGCGGCGCGG	CCCACGGTTACTGCCG	+
M121	KLF3_HUMAN.H11MO.0.B	-18	0.00269651	2.07361	0.270214	19	CCGGAAGCTCCCCGCCCGAGCCGGGGTCGCGGCGGCGCGG	GGGGAGGGGCGGGGCCGGG	+
M121	KLF6_HUMAN.H11MO.0.A	-19	0.00269651	2.07361	0.270214	19	CCGGAAGCTCCCCGCCCGAGCCGGGGTCGCGGCGGCGCGG	GGAAGGGCGGGGCCGGGGG	+
M121	PATZ1_HUMAN.H11MO.0.C	-17	0.00278053	2.13823	0.270214	22	CCGGAAGCTCCCCGCCCGAGCCGGGGTCGCGGCGGCGCGG	GGGGAGGGGGCGGGGGGGGAGG	+
M121	ZN554_HUMAN.H11MO.0.C	-5	0.00283074	2.17684	0.270214	20	CCGGAAGCTCCCCGCCCGAGCCGGGGTCGCGGCGGCGCGG	AGCACCCCACATGGCTCAGC	-
M121	RARG_HUMAN.H11MO.0.B	-20	0.00314046	2.41501	0.270214	18	CCGGAAGCTCCCCGCCCGAGCCGGGGTCGCGGCGGCGCGG	CCCAGGTCACTCTGACCT	-
M121	VEZF1_HUMAN.H11MO.0.C	-18	0.00385204	2.96222	0.2926	22	CCGGAAGCTCCCCGCCCGAGCCGGGGTCGCGGCGGCGCGG	GGGGAGGGGGGAGGGGGAGGGG	+
M121	ZBT17_HUMAN.H11MO.0.A	-21	0.00412645	3.17324	0.298518	19	CCGGAAGCTCCCCGCCCGAGCCGGGGTCGCGGCGGCGCGG	GAGGGTGGGGGAGGGGAAG	+
M121	NR1D1_HUMAN.H11MO.0.B	-15	0.00442437	3.40234	0.305521	19	CCGGAAGCTCCCCGCCCGAGCCGGGGTCGCGGCGGCGCGG	AGGGAAGTGGGTCAGAAGG	+
M121	NR1H3_HUMAN.H11MO.0.B	-20	0.00474218	3.64674	0.31323	19	CCGGAAGCTCCCCGCCCGAGCCGGGGTCGCGGCGGCGCGG	CAGAGGTCACTGCAGGTCA	+
M121	ZN563_HUMAN.H11MO.0.C	-3	0.00496286	3.81644	0.314147	21	CCGGAAGCTCCCCGCCCGAGCCGGGGTCGCGGCGGCGCGG	GCAGCTGCCAGTGAGGATCCC	-
M121	PROX1_HUMAN.H11MO.0.D	-24	0.00565235	4.34666	0.33027	16	CCGGAAGCTCCCCGCCCGAGCCGGGGTCGCGGCGGCGCGG	GGGTAAGGCGGGTTGGG	+
M121	ZN341_HUMAN.H11MO.0.C	-13	0.00639603	4.91854	0.34304	22	CCGGAAGCTCCCCGCCCGAGCCGGGGTCGCGGCGGCGCGG	GGGGGGGGGGGGAGGGAAGAGC	+
M121	PAX8_HUMAN.H11MO.0.D	-10	0.00654833	5.03567	0.34304	14	CCGGAAGCTCCCCGCCCGAGCCGGGGTCGCGGCGGCGCGG	CCCGCTTCAGTGAC	-
M121	RFX1_HUMAN.H11MO.0.B	-10	0.00724046	5.56791	0.354827	22	CCGGAAGCTCCCCGCCCGAGCCGGGGTCGCGGCGGCGCGG	GCCCCGGTTGCCATGGCGACGG	+
M121	SP4_HUMAN.H11MO.0.A	-17	0.00775535	5.96387	0.368183	20	CCGGAAGCTCCCCGCCCGAGCCGGGGTCGCGGCGGCGCGG	GGGAAGGGGGCGGGGCCGGG	+
M121	SPIC_HUMAN.H11MO.0.D	-22	0.0100104	7.69802	0.424334	13	CCGGAAGCTCCCCGCCCGAGCCGGGGTCGCGGCGGCGCGG	GAGGAAGGGGAGG	+
M121	ZEP2_HUMAN.H11MO.0.D	-19	0.0105625	8.12257	0.424334	14	CCGGAAGCTCCCCGCCCGAGCCGGGGTCGCGGCGGCGCGG	GGTAGGGAAACCCC	+
M121	LYL1_HUMAN.H11MO.0.A	-22	0.0105625	8.12257	0.424334	14	CCGGAAGCTCCCCGCCCGAGCCGGGGTCGCGGCGGCGCGG	CAGGAAACAGCTGG	-
M121	PURA_HUMAN.H11MO.0.D	-24	0.0107254	8.24779	0.424334	16	CCGGAAGCTCCCCGCCCGAGCCGGGGTCGCGGCGGCGCGG	GGAAGGGGGGGGCAGGG	+
M121	TAF1_HUMAN.H11MO.0.A	-19	0.0108933	8.37696	0.424334	16	CCGGAAGCTCCCCGCCCGAGCCGGGGTCGCGGCGGCGCGG	AAGATGGCGGCGGCGG	+
M121	MAZ_HUMAN.H11MO.0.A	-17	0.01248	9.59713	0.465608	22	CCGGAAGCTCCCCGCCCGAGCCGGGGTCGCGGCGGCGCGG	GGGGGAGGGGGGGGGGGGGGGG	+
M121	GATA1_HUMAN.H11MO.0.A	-5	0.0137432	10.5685	0.496127	19	CCGGAAGCTCCCCGCCCGAGCCGGGGTCGCGGCGGCGCGG	TCTTATCTGTCCCCGCCAG	-
M122	SP2_HUMAN.H11MO.0.A	-9	2.50323e-05	0.0192498	0.0379277	22	CCCTAGGCCCCCACAGCGGCGCGCCGTGGGCGCTGCCCGC	CCCCCGGCCCCGCCCCCCCCCC	-
M122	IRX2_HUMAN.H11MO.0.D	-7	0.000167115	0.128511	0.0996299	19	CCCTAGGCCCCCACAGCGGCGCGCCGTGGGCGCTGCCCGC	CCAACATGCCCACCCATGT	-
M122	ZFX_HUMAN.H11MO.1.A	-9	0.000249987	0.19224	0.0996299	17	CCCTAGGCCCCCACAGCGGCGCGCCGTGGGCGCTGCCCGC	CCCCGGCCTCCGCCCCC	-
M122	THAP1_HUMAN.H11MO.0.C	1	0.000347708	0.267388	0.0996299	21	CCCTAGGCCCCCACAGCGGCGCGCCGTGGGCGCTGCCCGC	GCCCGCAGCCAAGATGGCGGCG	-
M122	SP3_HUMAN.H11MO.0.B	-10	0.000367406	0.282535	0.0996299	20	CCCTAGGCCCCCACAGCGGCGCGCCGTGGGCGCTGCCCGC	CCCCGGCCCCGCCCCCCCCC	-
M122	PATZ1_HUMAN.H11MO.0.C	-9	0.000540561	0.415691	0.0996299	22	CCCTAGGCCCCCACAGCGGCGCGCCGTGGGCGCTGCCCGC	CCTCCCCCCCCGCCCCCTCCCC	-
M122	TLX1_HUMAN.H11MO.0.D	-10	0.000547764	0.42123	0.0996299	17	CCCTAGGCCCCCACAGCGGCGCGCCGTGGGCGCTGCCCGC	CCTTGGCAACTTGCCAG	-
M122	KLF6_HUMAN.H11MO.0.A	-9	0.00078217	0.601489	0.0996299	19	CCCTAGGCCCCCACAGCGGCGCGCCGTGGGCGCTGCCCGC	CCCCCGGCCCCGCCCTTCC	-
M122	ZN563_HUMAN.H11MO.0.C	-12	0.000789561	0.607172	0.0996299	21	CCCTAGGCCCCCACAGCGGCGCGCCGTGGGCGCTGCCCGC	GCAGCTGCCAGTGAGGATCCC	-
M122	SP4_HUMAN.H11MO.0.A	-11	0.000854825	0.65736	0.0996299	20	CCCTAGGCCCCCACAGCGGCGCGCCGTGGGCGCTGCCCGC	CCCGGCCCCGCCCCCTTCCC	-
M122	ZN554_HUMAN.H11MO.0.C	-5	0.000854825	0.65736	0.0996299	20	CCCTAGGCCCCCACAGCGGCGCGCCGTGGGCGCTGCCCGC	AGCACCCCACATGGCTCAGC	-
M122	PROX1_HUMAN.H11MO.0.D	-9	0.00115826	0.890706	0.125353	17	CCCTAGGCCCCCACAGCGGCGCGCCGTGGGCGCTGCCCGC	CCCAACCCGCCTTACCC	-
M122	RXRA_HUMAN.H11MO.0.A	-7	0.00165462	1.2724	0.166858	20	CCCTAGGCCCCCACAGCGGCGCGCCGTGGGCGCTGCCCGC	CTCTGACCTCTGCCTCCCCC	-
M122	EGR1_HUMAN.H11MO.0.A	-9	0.00187215	1.43968	0.166858	17	CCCTAGGCCCCCACAGCGGCGCGCCGTGGGCGCTGCCCGC	CCCCCGCCCACGCCCTC	-
M122	MAZ_HUMAN.H11MO.0.A	-4	0.00232866	1.79074	0.196015	22	CCCTAGGCCCCCACAGCGGCGCGCCGTGGGCGCTGCCCGC	CCCCCCCCCCCCCCCCTCCCCC	-
M122	NR1H4_HUMAN.H11MO.0.B	-21	0.00278181	2.13921	0.221835	19	CCCTAGGCCCCCACAGCGGCGCGCCGTGGGCGCTGCCCGC	CCTCGGGGTCATTGACCCC	-
M122	KLF16_HUMAN.H11MO.0.D	-7	0.00396347	3.04791	0.260442	19	CCCTAGGCCCCCACAGCGGCGCGCCGTGGGCGCTGCCCGC	CCCCCCCCCCCCCGCCCCC	-
M122	NR1D1_HUMAN.H11MO.0.B	-20	0.00396347	3.04791	0.260442	19	CCCTAGGCCCCCACAGCGGCGCGCCGTGGGCGCTGCCCGC	CCTTCTGACCCACTTCCCT	-
M122	MXI1_HUMAN.H11MO.0.A	-8	0.00412541	3.17244	0.260442	15	CCCTAGGCCCCCACAGCGGCGCGCCGTGGGCGCTGCCCGC	GCACGTGGCGGCGGG	+
M122	ZIC2_HUMAN.H11MO.0.D	-10	0.00524334	4.03213	0.317778	15	CCCTAGGCCCCCACAGCGGCGCGCCGTGGGCGCTGCCCGC	TCACAGCAGGGGGCC	-
M122	VEZF1_HUMAN.H11MO.0.C	0	0.00693035	5.32944	0.376151	22	CCCTAGGCCCCCACAGCGGCGCGCCGTGGGCGCTGCCCGC	CCCCTCCCCCTCCCCCCTCCCC	-
M122	TBX21_HUMAN.H11MO.0.A	-9	0.00761757	5.85791	0.376151	13	CCCTAGGCCCCCACAGCGGCGCGCCGTGGGCGCTGCCCGC	TTCACACCTCCAC	-
M122	ZN335_HUMAN.H11MO.0.A	-18	0.007838	6.02742	0.376151	22	CCCTAGGCCCCCACAGCGGCGCGCCGTGGGCGCTGCCCGC	GGCTGTCCTCGGCGCTGCCTGA	+
M122	ZN341_HUMAN.H11MO.0.C	-5	0.007838	6.02742	0.376151	22	CCCTAGGCCCCCACAGCGGCGCGCCGTGGGCGCTGCCCGC	GCTCTTCCCTCCCCCCCCCCCC	-
M122	LYL1_HUMAN.H11MO.0.A	-12	0.00877022	6.7443	0.381868	14	CCCTAGGCCCCCACAGCGGCGCGCCGTGGGCGCTGCCCGC	CCAGCTGTTTCCTG	+
M122	EGR2_HUMAN.H11MO.1.A	-9	0.00907319	6.97728	0.381868	16	CCCTAGGCCCCCACAGCGGCGCGCCGTGGGCGCTGCCCGC	CCCCCGCCCACGCCCC	-
M122	KLF3_HUMAN.H11MO.0.B	-11	0.00956508	7.35554	0.383959	19	CCCTAGGCCCCCACAGCGGCGCGCCGTGGGCGCTGCCCGC	CCCGGCCCCGCCCCTCCCC	-
M122	RARG_HUMAN.H11MO.2.D	7	0.00962968	7.40522	0.383959	13	CCCTAGGCCCCCACAGCGGCGCGCCGTGGGCGCTGCCCGC	GTGACCTCTGGGTGACCCCC	-
M122	RARG_HUMAN.H11MO.0.B	-12	0.0106867	8.21808	0.415179	18	CCCTAGGCCCCCACAGCGGCGCGCCGTGGGCGCTGCCCGC	AGGTCAGAGTGACCTGGG	+
M122	ZN589_HUMAN.H11MO.0.D	-11	0.0112727	8.6687	0.419487	16	CCCTAGGCCCCCACAGCGGCGCGCCGTGGGCGCTGCCCGC	CCCACGGTTACTGCCG	+
M122	SPIC_HUMAN.H11MO.0.D	-7	0.0115231	8.86128	0.419487	13	CCCTAGGCCCCCACAGCGGCGCGCCGTGGGCGCTGCCCGC	CCTCCCCTTCCTC	-
M122	ZBT17_HUMAN.H11MO.0.A	-1	0.0116282	8.94207	0.419487	19	CCCTAGGCCCCCACAGCGGCGCGCCGTGGGCGCTGCCCGC	CTTCCCCTCCCCCACCCTC	-
M122	PAX8_HUMAN.H11MO.0.D	-17	0.0120019	9.22944	0.422899	14	CCCTAGGCCCCCACAGCGGCGCGCCGTGGGCGCTGCCCGC	CCCGCTTCAGTGAC	-
M122	CLOCK_HUMAN.H11MO.0.C	-9	0.0129644	9.96964	0.44523	14	CCCTAGGCCCCCACAGCGGCGCGCCGTGGGCGCTGCCCGC	CAGACACGTGAACA	+
M122	BRAC_HUMAN.H11MO.0.A	-5	0.0140311	10.7899	0.445605	20	CCCTAGGCCCCCACAGCGGCGCGCCGTGGGCGCTGCCCGC	ATTTCACACCTCCCTGCTAA	-
M123	ZFX_HUMAN.H11MO.1.A	-11	4.80418e-05	0.0369441	0.0558361	17	CGGATCGGCGAGCTACGATCGGCAGCGGCGCTCCCTTGCG	GGGGGCGGAGGCCGGGG	+
M123	ZN667_HUMAN.H11MO.0.C	-6	7.7584e-05	0.0596621	0.0558361	19	CGGATCGGCGAGCTACGATCGGCAGCGGCGCTCCCTTGCG	GCTGAGCTTTTAAGGCCAC	-
M123	ZN563_HUMAN.H11MO.0.C	-8	0.000123168	0.0947161	0.0558361	21	CGGATCGGCGAGCTACGATCGGCAGCGGCGCTCCCTTGCG	GGGATCCTCACTGGCAGCTGC	+
M123	RXRA_HUMAN.H11MO.0.A	-16	0.000404469	0.311037	0.101465	20	CGGATCGGCGAGCTACGATCGGCAGCGGCGCTCCCTTGCG	CTCTGACCTCTGCCTCCCCC	-
M123	THAP1_HUMAN.H11MO.0.C	-5	0.000681097	0.523764	0.128145	22	CGGATCGGCGAGCTACGATCGGCAGCGGCGCTCCCTTGCG	GCCCGCAGCCAAGATGGCGGCG	-
M123	IRX2_HUMAN.H11MO.0.D	-11	0.000920897	0.70817	0.15401	19	CGGATCGGCGAGCTACGATCGGCAGCGGCGCTCCCTTGCG	ACATGGGTGGGCATGTTGG	+
M123	ZN554_HUMAN.H11MO.0.C	-15	0.00130945	1.00697	0.197092	20	CGGATCGGCGAGCTACGATCGGCAGCGGCGCTCCCTTGCG	GCTGAGCCATGTGGGGTGCT	+
M123	OSR2_HUMAN.H11MO.0.C	-13	0.00146544	1.12692	0.200519	16	CGGATCGGCGAGCTACGATCGGCAGCGGCGCTCCCTTGCG	CAGCAGAAGCAGCAGC	-
M123	ZN335_HUMAN.H11MO.0.A	-16	0.00202888	1.56021	0.254481	22	CGGATCGGCGAGCTACGATCGGCAGCGGCGCTCCCTTGCG	GGCTGTCCTCGGCGCTGCCTGA	+
M123	TAF1_HUMAN.H11MO.0.A	-15	0.00221324	1.70198	0.256252	16	CGGATCGGCGAGCTACGATCGGCAGCGGCGCTCCCTTGCG	AAGATGGCGGCGGCGG	+
M123	ZN589_HUMAN.H11MO.0.D	-24	0.00260158	2.00061	0.279698	16	CGGATCGGCGAGCTACGATCGGCAGCGGCGCTCCCTTGCG	CGGCAGTAACCGTGGG	-
M123	NFIA_HUMAN.H11MO.0.C	-18	0.00328483	2.52604	0.312381	15	CGGATCGGCGAGCTACGATCGGCAGCGGCGCTCCCTTGCG	TTGGCACCGTGCCAA	-
M123	TLX1_HUMAN.H11MO.0.D	-16	0.00353689	2.71987	0.312381	17	CGGATCGGCGAGCTACGATCGGCAGCGGCGCTCCCTTGCG	CCTTGGCAACTTGCCAG	-
M123	NFIA_HUMAN.H11MO.1.D	-17	0.00379701	2.9199	0.312381	7	CGGATCGGCGAGCTACGATCGGCAGCGGCGCTCCCTTGCG	CTTGGCA	+
M123	MYBA_HUMAN.H11MO.0.D	-17	0.00386275	2.97046	0.312381	15	CGGATCGGCGAGCTACGATCGGCAGCGGCGCTCCCTTGCG	AGTGGCAGTTGGAGA	+
M123	SP2_HUMAN.H11MO.0.A	-12	0.00403174	3.1004	0.312381	22	CGGATCGGCGAGCTACGATCGGCAGCGGCGCTCCCTTGCG	GGGGGGGGGGCGGGGCCGGGGG	+
M123	Z324A_HUMAN.H11MO.0.C	-10	0.00415081	3.19197	0.312381	23	CGGATCGGCGAGCTACGATCGGCAGCGGCGCTCCCTTGCG	TGGCAGCAAAGGATGGTTTGATA	-
M123	MAFA_HUMAN.H11MO.0.D	-19	0.00542374	4.17085	0.354937	21	CGGATCGGCGAGCTACGATCGGCAGCGGCGCTCCCTTGCG	GTGCTGACCCCGCAGCCTTCG	+
M123	PTF1A_HUMAN.H11MO.0.B	-18	0.00620677	4.77301	0.355952	18	CGGATCGGCGAGCTACGATCGGCAGCGGCGCTCCCTTGCG	CCAGCTGCCCCCTTTCCC	+
M123	NR1H3_HUMAN.H11MO.0.B	-19	0.00633041	4.86808	0.355952	19	CGGATCGGCGAGCTACGATCGGCAGCGGCGCTCCCTTGCG	TGACCTGCAGTGACCTCTG	-
M123	ZN341_HUMAN.H11MO.0.C	-1	0.00639839	4.92036	0.355952	22	CGGATCGGCGAGCTACGATCGGCAGCGGCGCTCCCTTGCG	GGGGGGGGGGGGAGGGAAGAGC	+
M123	HESX1_HUMAN.H11MO.0.D	-16	0.00660862	5.08203	0.355952	16	CGGATCGGCGAGCTACGATCGGCAGCGGCGCTCCCTTGCG	ATCCGGCACGTGGCCT	+
M123	NFIC_HUMAN.H11MO.0.A	-17	0.00858599	6.60263	0.430775	17	CGGATCGGCGAGCTACGATCGGCAGCGGCGCTCCCTTGCG	CTTGGCAGGGAGCCAAG	-
M123	NR1D1_HUMAN.H11MO.0.B	-10	0.0089125	6.85371	0.432732	19	CGGATCGGCGAGCTACGATCGGCAGCGGCGCTCCCTTGCG	AGGGAAGTGGGTCAGAAGG	+
M123	PROX1_HUMAN.H11MO.0.D	-14	0.00922031	7.09042	0.433687	17	CGGATCGGCGAGCTACGATCGGCAGCGGCGCTCCCTTGCG	GGGTAAGGCGGGTTGGG	+
M123	E2F1_HUMAN.H11MO.0.A	-16	0.00985599	7.57926	0.43551	14	CGGATCGGCGAGCTACGATCGGCAGCGGCGCTCCCTTGCG	GGGGGGCGGGAAAG	+
M123	PURA_HUMAN.H11MO.0.D	-22	0.00989755	7.61122	0.43551	17	CGGATCGGCGAGCTACGATCGGCAGCGGCGCTCCCTTGCG	CCCTGCCCCCCCCTTCC	-
M123	RARG_HUMAN.H11MO.0.B	-10	0.0101271	7.78773	0.43551	18	CGGATCGGCGAGCTACGATCGGCAGCGGCGCTCCCTTGCG	AGGTCAGAGTGACCTGGG	+
M123	SPZ1_HUMAN.H11MO.0.D	-19	0.0110604	8.50543	0.440203	16	CGGATCGGCGAGCTACGATCGGCAGCGGCGCTCCCTTGCG	CGGCTGTTACCCTGGG	+
M123	SRBP2_HUMAN.H11MO.0.B	-15	0.0112766	8.67168	0.440203	13	CGGATCGGCGAGCTACGATCGGCAGCGGCGCTCCCTTGCG	GGGTGGGGTGAGG	+
M123	RFX1_HUMAN.H11MO.0.B	-11	0.0113303	8.71303	0.440203	22	CGGATCGGCGAGCTACGATCGGCAGCGGCGCTCCCTTGCG	GCCCCGGTTGCCATGGCGACGG	+
M123	NFIC_HUMAN.H11MO.1.A	-16	0.0114061	8.77127	0.440203	9	CGGATCGGCGAGCTACGATCGGCAGCGGCGCTCCCTTGCG	TCTTGGCAG	+
M123	COT2_HUMAN.H11MO.1.A	-10	0.0130898	10.0661	0.472895	17	CGGATCGGCGAGCTACGATCGGCAGCGGCGCTCCCTTGCG	GGGGTCAAAGGTCAGGG	+
M123	ZIC2_HUMAN.H11MO.0.D	-16	0.0132102	10.1586	0.472895	15	CGGATCGGCGAGCTACGATCGGCAGCGGCGCTCCCTTGCG	TCACAGCAGGGGGCC	-
M123	E2F4_HUMAN.H11MO.1.A	-20	0.0133913	10.2979	0.472895	14	CGGATCGGCGAGCTACGATCGGCAGCGGCGCTCCCTTGCG	GGCGGGAAATTTGA	+
M123	ZN264_HUMAN.H11MO.0.C	-11	0.0135099	10.3891	0.472895	24	CGGATCGGCGAGCTACGATCGGCAGCGGCGCTCCCTTGCG	TCTTATAAGGGCACTAATCCCATT	+
M124	ZN563_HUMAN.H11MO.0.C	-19	0.000144109	0.11082	0.22116	21	CCCCGAGCGCGGGAACAGCCCTGGCGCCGGCAAGGCGACC	GCAGCTGCCAGTGAGGATCCC	-
M124	IRX2_HUMAN.H11MO.0.D	-16	0.000649247	0.499271	0.498191	19	CCCCGAGCGCGGGAACAGCCCTGGCGCCGGCAAGGCGACC	ACATGGGTGGGCATGTTGG	+
M125	SP3_HUMAN.H11MO.0.B	-4	0.000236714	0.182033	0.23802	20	AGCGCGGCTGGCGCAGCTCCGGCGAGGACCCACGGTAGGT	GGGGGGGGGCGGGGCCGGGG	+
M125	SP2_HUMAN.H11MO.0.A	-1	0.000311005	0.239163	0.23802	22	AGCGCGGCTGGCGCAGCTCCGGCGAGGACCCACGGTAGGT	GGGGGGGGGGCGGGGCCGGGGG	+
M125	ZN563_HUMAN.H11MO.0.C	0	0.000665786	0.511989	0.282974	21	AGCGCGGCTGGCGCAGCTCCGGCGAGGACCCACGGTAGGT	GCAGCTGCCAGTGAGGATCCC	-
M125	IRX2_HUMAN.H11MO.0.D	-14	0.00104287	0.80197	0.282974	19	AGCGCGGCTGGCGCAGCTCCGGCGAGGACCCACGGTAGGT	CCAACATGCCCACCCATGT	-
M125	TLX1_HUMAN.H11MO.0.D	-5	0.00115087	0.885018	0.282974	17	AGCGCGGCTGGCGCAGCTCCGGCGAGGACCCACGGTAGGT	CCTTGGCAACTTGCCAG	-
M125	THAP1_HUMAN.H11MO.0.C	-2	0.00143078	1.10027	0.282974	22	AGCGCGGCTGGCGCAGCTCCGGCGAGGACCCACGGTAGGT	CGCCGCCATCTTGGCTGCGGGC	+
M125	PATZ1_HUMAN.H11MO.0.C	-3	0.00153359	1.17933	0.282974	22	AGCGCGGCTGGCGCAGCTCCGGCGAGGACCCACGGTAGGT	GGGGAGGGGGCGGGGGGGGAGG	+
M125	RXRA_HUMAN.H11MO.0.A	-3	0.00163644	1.25843	0.282974	20	AGCGCGGCTGGCGCAGCTCCGGCGAGGACCCACGGTAGGT	GGGGGAGGCAGAGGTCAGAG	+
M125	ZFX_HUMAN.H11MO.1.A	-16	0.00203358	1.56383	0.282974	17	AGCGCGGCTGGCGCAGCTCCGGCGAGGACCCACGGTAGGT	GGGGGCGGAGGCCGGGG	+
M125	VEZF1_HUMAN.H11MO.0.C	-5	0.00322817	2.48246	0.380093	22	AGCGCGGCTGGCGCAGCTCCGGCGAGGACCCACGGTAGGT	GGGGAGGGGGGAGGGGGAGGGG	+
M125	ZN341_HUMAN.H11MO.0.C	-1	0.00322817	2.48246	0.380093	22	AGCGCGGCTGGCGCAGCTCCGGCGAGGACCCACGGTAGGT	GGGGGGGGGGGGAGGGAAGAGC	+
M125	KLF6_HUMAN.H11MO.0.A	-6	0.00370238	2.84713	0.391843	19	AGCGCGGCTGGCGCAGCTCCGGCGAGGACCCACGGTAGGT	GGAAGGGCGGGGCCGGGGG	+
M125	SP4_HUMAN.H11MO.0.A	-1	0.00383996	2.95293	0.391843	20	AGCGCGGCTGGCGCAGCTCCGGCGAGGACCCACGGTAGGT	GGGAAGGGGGCGGGGCCGGG	+
M125	THA_HUMAN.H11MO.0.C	-9	0.00514321	3.95513	0.492029	17	AGCGCGGCTGGCGCAGCTCCGGCGAGGACCCACGGTAGGT	GGGTCACTTCAGGTCAG	+
M125	PROX1_HUMAN.H11MO.0.D	-5	0.00596891	4.59009	0.496595	17	AGCGCGGCTGGCGCAGCTCCGGCGAGGACCCACGGTAGGT	GGGTAAGGCGGGTTGGG	+
M125	ZN589_HUMAN.H11MO.0.D	-19	0.00600286	4.6162	0.496595	16	AGCGCGGCTGGCGCAGCTCCGGCGAGGACCCACGGTAGGT	CGGCAGTAACCGTGGG	-
M126	THAP1_HUMAN.H11MO.0.C	2	3.03808e-05	0.0233628	0.0455078	20	GCGCAGGGTGCGCTCCGGCCGCTGGCCACGCCAGCCGGGG	CGCCGCCATCTTGGCTGCGGGC	+
M126	RFX1_HUMAN.H11MO.0.B	-15	6.02711e-05	0.0463485	0.0455078	22	GCGCAGGGTGCGCTCCGGCCGCTGGCCACGCCAGCCGGGG	GCCCCGGTTGCCATGGCGACGG	+
M126	SP2_HUMAN.H11MO.0.A	-18	0.00016152	0.124209	0.0694513	22	GCGCAGGGTGCGCTCCGGCCGCTGGCCACGCCAGCCGGGG	CCCCCGGCCCCGCCCCCCCCCC	-
M126	ZFX_HUMAN.H11MO.1.A	-14	0.000183965	0.141469	0.0694513	17	GCGCAGGGTGCGCTCCGGCCGCTGGCCACGCCAGCCGGGG	GGGGGCGGAGGCCGGGG	+
M126	SP3_HUMAN.H11MO.0.B	-19	0.000265978	0.204537	0.0721471	20	GCGCAGGGTGCGCTCCGGCCGCTGGCCACGCCAGCCGGGG	CCCCGGCCCCGCCCCCCCCC	-
M126	TLX1_HUMAN.H11MO.0.D	-14	0.000382211	0.29392	0.0721471	17	GCGCAGGGTGCGCTCCGGCCGCTGGCCACGCCAGCCGGGG	CTGGCAAGTTGCCAAGG	+
M126	PATZ1_HUMAN.H11MO.0.C	-16	0.000480101	0.369198	0.0725001	22	GCGCAGGGTGCGCTCCGGCCGCTGGCCACGCCAGCCGGGG	GGGGAGGGGGCGGGGGGGGAGG	+
M126	ZN563_HUMAN.H11MO.0.C	-14	0.000676047	0.51988	0.0902723	21	GCGCAGGGTGCGCTCCGGCCGCTGGCCACGCCAGCCGGGG	GCAGCTGCCAGTGAGGATCCC	-
M126	RARG_HUMAN.H11MO.0.B	1	0.000717348	0.55164	0.0902723	17	GCGCAGGGTGCGCTCCGGCCGCTGGCCACGCCAGCCGGGG	AGGTCAGAGTGACCTGGG	+
M126	IRX2_HUMAN.H11MO.0.D	-20	0.000908286	0.698472	0.0987257	19	GCGCAGGGTGCGCTCCGGCCGCTGGCCACGCCAGCCGGGG	ACATGGGTGGGCATGTTGG	+
M126	CLOCK_HUMAN.H11MO.0.C	-22	0.000968272	0.744601	0.0987257	14	GCGCAGGGTGCGCTCCGGCCGCTGGCCACGCCAGCCGGGG	CAGACACGTGAACA	+
M126	ZN341_HUMAN.H11MO.0.C	-10	0.00100604	0.773648	0.0987257	22	GCGCAGGGTGCGCTCCGGCCGCTGGCCACGCCAGCCGGGG	GGGGGGGGGGGGAGGGAAGAGC	+
M126	RXRA_HUMAN.H11MO.0.A	-11	0.00111141	0.854672	0.0987257	20	GCGCAGGGTGCGCTCCGGCCGCTGGCCACGCCAGCCGGGG	GGGGGAGGCAGAGGTCAGAG	+
M126	ZN589_HUMAN.H11MO.0.D	-24	0.00124808	0.959775	0.104707	16	GCGCAGGGTGCGCTCCGGCCGCTGGCCACGCCAGCCGGGG	CCCACGGTTACTGCCG	+
M126	ZBT7B_HUMAN.H11MO.0.D	-17	0.00132452	1.01856	0.104854	21	GCGCAGGGTGCGCTCCGGCCGCTGGCCACGCCAGCCGGGG	CGCCGTTGCCATGGCAACGGG	+
M126	NFIC_HUMAN.H11MO.0.A	-21	0.00138871	1.06791	0.104854	17	GCGCAGGGTGCGCTCCGGCCGCTGGCCACGCCAGCCGGGG	CTTGGCAGGGAGCCAAG	-
M126	PROX1_HUMAN.H11MO.0.D	-23	0.00163679	1.2587	0.113795	17	GCGCAGGGTGCGCTCCGGCCGCTGGCCACGCCAGCCGGGG	GGGTAAGGCGGGTTGGG	+
M126	VEZF1_HUMAN.H11MO.0.C	-15	0.00190692	1.46642	0.119985	22	GCGCAGGGTGCGCTCCGGCCGCTGGCCACGCCAGCCGGGG	GGGGAGGGGGGAGGGGGAGGGG	+
M126	SP4_HUMAN.H11MO.0.A	-20	0.00233995	1.79942	0.135906	20	GCGCAGGGTGCGCTCCGGCCGCTGGCCACGCCAGCCGGGG	CCCGGCCCCGCCCCCTTCCC	-
M126	KLF3_HUMAN.H11MO.0.B	-20	0.00286867	2.20601	0.160444	19	GCGCAGGGTGCGCTCCGGCCGCTGGCCACGCCAGCCGGGG	CCCGGCCCCGCCCCTCCCC	-
M126	RFX5_HUMAN.H11MO.0.A	-14	0.00414151	3.18482	0.223361	20	GCGCAGGGTGCGCTCCGGCCGCTGGCCACGCCAGCCGGGG	GTCAGCTGTTGCTAGGCAGA	+
M126	Z324A_HUMAN.H11MO.0.C	-19	0.00540475	4.15625	0.234401	21	GCGCAGGGTGCGCTCCGGCCGCTGGCCACGCCAGCCGGGG	TGGCAGCAAAGGATGGTTTGATA	-
M126	KLF6_HUMAN.H11MO.0.A	-13	0.00549709	4.22726	0.234401	19	GCGCAGGGTGCGCTCCGGCCGCTGGCCACGCCAGCCGGGG	GGAAGGGCGGGGCCGGGGG	+
M126	ZN667_HUMAN.H11MO.0.C	-15	0.00834538	6.4176	0.320665	19	GCGCAGGGTGCGCTCCGGCCGCTGGCCACGCCAGCCGGGG	GCTGAGCTTTTAAGGCCAC	-
M126	ZN335_HUMAN.H11MO.0.A	-2	0.008762	6.73798	0.320665	22	GCGCAGGGTGCGCTCCGGCCGCTGGCCACGCCAGCCGGGG	TCAGGCAGCGCCGAGGACAGCC	-
M126	RARG_HUMAN.H11MO.2.D	4	0.00876822	6.74276	0.320665	16	GCGCAGGGTGCGCTCCGGCCGCTGGCCACGCCAGCCGGGG	GTGACCTCTGGGTGACCCCC	-
M126	PURA_HUMAN.H11MO.0.D	-14	0.00891857	6.85838	0.320665	17	GCGCAGGGTGCGCTCCGGCCGCTGGCCACGCCAGCCGGGG	GGAAGGGGGGGGCAGGG	+
M126	NR1D1_HUMAN.H11MO.0.B	-15	0.00956431	7.35496	0.335885	19	GCGCAGGGTGCGCTCCGGCCGCTGGCCACGCCAGCCGGGG	AGGGAAGTGGGTCAGAAGG	+
M126	THA_HUMAN.H11MO.0.C	-5	0.0110647	8.50873	0.363789	17	GCGCAGGGTGCGCTCCGGCCGCTGGCCACGCCAGCCGGGG	GGGTCACTTCAGGTCAG	+
M126	PTF1A_HUMAN.H11MO.0.B	-7	0.0110816	8.52173	0.363789	18	GCGCAGGGTGCGCTCCGGCCGCTGGCCACGCCAGCCGGGG	GGGAAAGGGGGCAGCTGG	-
M126	ZN554_HUMAN.H11MO.0.C	-6	0.0121686	9.35764	0.375016	20	GCGCAGGGTGCGCTCCGGCCGCTGGCCACGCCAGCCGGGG	AGCACCCCACATGGCTCAGC	-
M126	RARA_HUMAN.H11MO.2.A	1	0.0127492	9.8041	0.38505	16	GCGCAGGGTGCGCTCCGGCCGCTGGCCACGCCAGCCGGGG	AGGTCACCGAGAGGTCA	+
M126	HESX1_HUMAN.H11MO.0.D	-15	0.013472	10.36	0.398904	16	GCGCAGGGTGCGCTCCGGCCGCTGGCCACGCCAGCCGGGG	AGGCCACGTGCCGGAT	-
M126	ZEP2_HUMAN.H11MO.0.D	-18	0.0141921	10.9138	0.412146	14	GCGCAGGGTGCGCTCCGGCCGCTGGCCACGCCAGCCGGGG	GGGGTTTCCCTACC	-
M126	NFIA_HUMAN.H11MO.0.C	-14	0.0150381	11.5643	0.428472	15	GCGCAGGGTGCGCTCCGGCCGCTGGCCACGCCAGCCGGGG	TTGGCACCGTGCCAA	-
M126	MXI1_HUMAN.H11MO.0.A	-11	0.0161998	12.4576	0.453024	15	GCGCAGGGTGCGCTCCGGCCGCTGGCCACGCCAGCCGGGG	CCCGCCGCCACGTGC	-
M126	MAFA_HUMAN.H11MO.0.D	-16	0.0170519	13.1129	0.467221	21	GCGCAGGGTGCGCTCCGGCCGCTGGCCACGCCAGCCGGGG	CGAAGGCTGCGGGGTCAGCAC	-
M126	ZBT17_HUMAN.H11MO.0.A	-15	0.0173582	13.3484	0.467221	19	GCGCAGGGTGCGCTCCGGCCGCTGGCCACGCCAGCCGGGG	GAGGGTGGGGGAGGGGAAG	+
M126	TFCP2_HUMAN.H11MO.0.D	-19	0.017945	13.7997	0.467221	16	GCGCAGGGTGCGCTCCGGCCGCTGGCCACGCCAGCCGGGG	GCCTGAACTGGCCAGA	+
M126	NR1H3_HUMAN.H11MO.0.B	-14	0.0185139	14.2372	0.468129	19	GCGCAGGGTGCGCTCCGGCCGCTGGCCACGCCAGCCGGGG	CAGAGGTCACTGCAGGTCA	+
M126	ARNT2_HUMAN.H11MO.0.D	-19	0.0191309	14.7117	0.468129	12	GCGCAGGGTGCGCTCCGGCCGCTGGCCACGCCAGCCGGGG	GGCGTGGGAGGC	+
M126	ZN350_HUMAN.H11MO.1.D	-4	0.0192199	14.7801	0.468129	24	GCGCAGGGTGCGCTCCGGCCGCTGGCCACGCCAGCCGGGG	ACGGGGCGCAGGGATTTGTTGCCC	+
# Tomtom (Motif Comparison Tool): Version 5.5.5 compiled on Dec 7 2023 at 04:32:55
# The format of this file is described at http://localhost:8080/meme_5.5.5/doc/tomtom-output-format.html.
# tomtom -o /data/result_promoter31-HUVEC /data/HUVEC-MOTIF/result_motif_pr/motifs_pr31.txt /data/HOCOMOCOv11_full_HUMAN_mono_meme_format.meme
