# Supplementary material for: DeepEPI: CNN-transformer-based model for extracting TF interactions through predicting enhancer-promoter interactions
Source: Bioinform Adv. 2025 Sep 17;5(1):vbaf221. doi: 10.1093/bioadv/vbaf221 (PMC12478696; doi:10.1093/bioadv/vbaf221)
Supplement: vbaf221_Supplementary_Data [file vbaf221_supplementary_data.zip › Supplementary_file5/HUVEC/result_promoter31-HUVEC/tomtom.xml]

<?xml version='1.0' encoding='UTF-8' standalone='yes'?>
<tomtom version="5.5.5" release="Thu Sep 14 08:48:04 2023 +1000">
  <model>
    <command_line>tomtom -o /data/result_promoter31-HUVEC /data/HUVEC-MOTIF/result_motif_pr/motifs_pr31.txt /data/HOCOMOCOv11_full_HUMAN_mono_meme_format.meme</command_line>
    <distance_measure value="ed"/>
    <threshold type="qvalue">0.5</threshold>
    <alphabet name="DNA" like="dna">
      <letter id="A" symbol="A" complement="T" name="Adenine" colour="CC0000"/>
      <letter id="C" symbol="C" complement="G" name="Cytosine" colour="0000CC"/>
      <letter id="G" symbol="G" complement="C" name="Guanine" colour="FFB300"/>
      <letter id="T" symbol="T" aliases="U" complement="A" name="Thymine" colour="008000"/>
      <letter id="N" symbol="N" aliases="X." equals="ACGT" name="Any base"/>
      <letter id="V" symbol="V" equals="ACG" name="Not T"/>
      <letter id="H" symbol="H" equals="ACT" name="Not G"/>
      <letter id="D" symbol="D" equals="AGT" name="Not C"/>
      <letter id="B" symbol="B" equals="CGT" name="Not A"/>
      <letter id="M" symbol="M" equals="AC" name="Amino"/>
      <letter id="R" symbol="R" equals="AG" name="Purine"/>
      <letter id="W" symbol="W" equals="AT" name="Weak"/>
      <letter id="S" symbol="S" equals="CG" name="Strong"/>
      <letter id="Y" symbol="Y" equals="CT" name="Pyrimidine"/>
      <letter id="K" symbol="K" equals="GT" name="Keto"/>
    </alphabet>
    <strands>both</strands>
    <background from="--query--" A="0.25" C="0.25" G="0.25" T="0.25"/>
    <host>f5f03e2d8156</host>
    <when>Sat Jan 27 18:10:59 2024</when>
  </model>
  <query_dbs>
    <db source="/data/HUVEC-MOTIF/result_motif_pr/motifs_pr31.txt" name="motifs_pr31.txt" loaded="114" excluded="0" last_mod_date="Sat Jan 27 07:23:32 2024"/>
  </query_dbs>
  <target_dbs>
    <db source="/data/HOCOMOCOv11_full_HUMAN_mono_meme_format.meme" name="HOCOMOCOv11_full_HUMAN_mono_meme_format" loaded="769" excluded="0" last_mod_date="Fri Jan 12 11:21:36 2024"/>
  </target_dbs>
  <queries>
    <motif db="0" id="M0" alt="O0" length="40" nsites="8" evalue="1.3e-003">
      <pos A="0.119281" C="0.35167" G="0.525962" T="0.00308642"/>
      <pos A="0.293573" C="0.35167" G="0.235476" T="0.119281"/>
      <pos A="0.177379" C="0.293573" G="0.525962" T="0.00308642"/>
      <pos A="0.409768" C="0.293573" G="0.293573" T="0.00308642"/>
      <pos A="0.235476" C="0.293573" G="0.177379" T="0.293573"/>
      <pos A="0.177379" C="0.177379" G="0.467865" T="0.177379"/>
      <pos A="0.177379" C="0.293573" G="0.409768" T="0.119281"/>
      <pos A="0.409768" C="0.177379" G="0.177379" T="0.235476"/>
      <pos A="0.177379" C="0.00308642" G="0.816448" T="0.00308642"/>
      <pos A="0.177379" C="0.235476" G="0.35167" T="0.235476"/>
      <pos A="0.293573" C="0.177379" G="0.235476" T="0.293573"/>
      <pos A="0.119281" C="0.35167" G="0.119281" T="0.409768"/>
      <pos A="0.235476" C="0.409768" G="0.35167" T="0.00308642"/>
      <pos A="0.409768" C="0.177379" G="0.177379" T="0.235476"/>
      <pos A="0.00308642" C="0.525962" G="0.409768" T="0.0611842"/>
      <pos A="0.177379" C="0.235476" G="0.35167" T="0.235476"/>
      <pos A="0.00308642" C="0.584059" G="0.235476" T="0.177379"/>
      <pos A="0.0611842" C="0.525962" G="0.177379" T="0.235476"/>
      <pos A="0.177379" C="0.235476" G="0.235476" T="0.35167"/>
      <pos A="0.293573" C="0.35167" G="0.235476" T="0.119281"/>
      <pos A="0.177379" C="0.35167" G="0.467865" T="0.00308642"/>
      <pos A="0.00308642" C="0.35167" G="0.409768" T="0.235476"/>
      <pos A="0.467865" C="0.177379" G="0.293573" T="0.0611842"/>
      <pos A="0.0611842" C="0.525962" G="0.409768" T="0.00308642"/>
      <pos A="0.0611842" C="0.119281" G="0.525962" T="0.293573"/>
      <pos A="0.177379" C="0.409768" G="0.293573" T="0.119281"/>
      <pos A="0.409768" C="0.119281" G="0.235476" T="0.235476"/>
      <pos A="0.642157" C="0.0611842" G="0.177379" T="0.119281"/>
      <pos A="0.235476" C="0.35167" G="0.177379" T="0.235476"/>
      <pos A="0.409768" C="0.119281" G="0.35167" T="0.119281"/>
      <pos A="0.293573" C="0.0611842" G="0.293573" T="0.35167"/>
      <pos A="0.235476" C="0.467865" G="0.0611842" T="0.235476"/>
      <pos A="0.0611842" C="0.0611842" G="0.816448" T="0.0611842"/>
      <pos A="0.293573" C="0.409768" G="0.177379" T="0.119281"/>
      <pos A="0.235476" C="0.177379" G="0.235476" T="0.35167"/>
      <pos A="0.525962" C="0.119281" G="0.293573" T="0.0611842"/>
      <pos A="0.0611842" C="0.467865" G="0.467865" T="0.00308642"/>
      <pos A="0.177379" C="0.235476" G="0.467865" T="0.119281"/>
      <pos A="0.0611842" C="0.409768" G="0.235476" T="0.293573"/>
      <pos A="0.235476" C="0.0611842" G="0.177379" T="0.525962"/>
    </motif>
    <motif db="0" id="M1" alt="O1" length="40" nsites="8" evalue="1.3e-003">
      <pos A="0.101852" C="0.25" G="0.398148" T="0.25"/>
      <pos A="0.398148" C="0.546296" G="0.0524691" T="0.00308642"/>
      <pos A="0.25" C="0.200617" G="0.0524691" T="0.496914"/>
      <pos A="0.348765" C="0.0524691" G="0.447531" T="0.151235"/>
      <pos A="0.101852" C="0.595679" G="0.151235" T="0.151235"/>
      <pos A="0.200617" C="0.0524691" G="0.348765" T="0.398148"/>
      <pos A="0.200617" C="0.348765" G="0.447531" T="0.00308642"/>
      <pos A="0.200617" C="0.595679" G="0.101852" T="0.101852"/>
      <pos A="0.200617" C="0.200617" G="0.348765" T="0.25"/>
      <pos A="0.496914" C="0.151235" G="0.25" T="0.101852"/>
      <pos A="0.200617" C="0.496914" G="0.0524691" T="0.25"/>
      <pos A="0.447531" C="0.348765" G="0.200617" T="0.00308642"/>
      <pos A="0.398148" C="0.447531" G="0.0524691" T="0.101852"/>
      <pos A="0.398148" C="0.25" G="0.348765" T="0.00308642"/>
      <pos A="0.348765" C="0.200617" G="0.25" T="0.200617"/>
      <pos A="0.447531" C="0.0524691" G="0.496914" T="0.00308642"/>
      <pos A="0.299383" C="0.348765" G="0.200617" T="0.151235"/>
      <pos A="0.25" C="0.398148" G="0.101852" T="0.25"/>
      <pos A="0.200617" C="0.348765" G="0.348765" T="0.101852"/>
      <pos A="0.151235" C="0.299383" G="0.348765" T="0.200617"/>
      <pos A="0.496914" C="0.299383" G="0.101852" T="0.101852"/>
      <pos A="0.101852" C="0.299383" G="0.200617" T="0.398148"/>
      <pos A="0.200617" C="0.348765" G="0.299383" T="0.151235"/>
      <pos A="0.101852" C="0.25" G="0.496914" T="0.151235"/>
      <pos A="0.200617" C="0.398148" G="0.299383" T="0.101852"/>
      <pos A="0.348765" C="0.200617" G="0.299383" T="0.151235"/>
      <pos A="0.25" C="0.200617" G="0.348765" T="0.200617"/>
      <pos A="0.25" C="0.101852" G="0.496914" T="0.151235"/>
      <pos A="0.200617" C="0.299383" G="0.348765" T="0.151235"/>
      <pos A="0.496914" C="0.0524691" G="0.398148" T="0.0524691"/>
      <pos A="0.546296" C="0.348765" G="0.00308642" T="0.101852"/>
      <pos A="0.101852" C="0.595679" G="0.151235" T="0.151235"/>
      <pos A="0.25" C="0.447531" G="0.299383" T="0.00308642"/>
      <pos A="0.398148" C="0.200617" G="0.00308642" T="0.398148"/>
      <pos A="0.0524691" C="0.299383" G="0.398148" T="0.25"/>
      <pos A="0.101852" C="0.348765" G="0.25" T="0.299383"/>
      <pos A="0.299383" C="0.299383" G="0.25" T="0.151235"/>
      <pos A="0.00308642" C="0.645062" G="0.200617" T="0.151235"/>
      <pos A="0.200617" C="0.101852" G="0.200617" T="0.496914"/>
      <pos A="0.151235" C="0.398148" G="0.398148" T="0.0524691"/>
    </motif>
    <motif db="0" id="M10" alt="O10" length="40" nsites="8" evalue="1.3e-003">
      <pos A="0.525962" C="0.177379" G="0.00308642" T="0.293573"/>
      <pos A="0.119281" C="0.177379" G="0.409768" T="0.293573"/>
      <pos A="0.293573" C="0.293573" G="0.35167" T="0.0611842"/>
      <pos A="0.35167" C="0.119281" G="0.235476" T="0.293573"/>
      <pos A="0.525962" C="0.00308642" G="0.409768" T="0.0611842"/>
      <pos A="0.235476" C="0.177379" G="0.235476" T="0.35167"/>
      <pos A="0.0611842" C="0.525962" G="0.0611842" T="0.35167"/>
      <pos A="0.00308642" C="0.35167" G="0.235476" T="0.409768"/>
      <pos A="0.177379" C="0.177379" G="0.35167" T="0.293573"/>
      <pos A="0.293573" C="0.293573" G="0.35167" T="0.0611842"/>
      <pos A="0.235476" C="0.293573" G="0.293573" T="0.177379"/>
      <pos A="0.235476" C="0.35167" G="0.177379" T="0.235476"/>
      <pos A="0.0611842" C="0.35167" G="0.35167" T="0.235476"/>
      <pos A="0.00308642" C="0.758352" G="0.235476" T="0.00308642"/>
      <pos A="0.119281" C="0.467865" G="0.35167" T="0.0611842"/>
      <pos A="0.700254" C="0.119281" G="0.177379" T="0.00308642"/>
      <pos A="0.177379" C="0.119281" G="0.467865" T="0.235476"/>
      <pos A="0.0611842" C="0.467865" G="0.177379" T="0.293573"/>
      <pos A="0.119281" C="0.409768" G="0.119281" T="0.35167"/>
      <pos A="0.177379" C="0.467865" G="0.235476" T="0.119281"/>
      <pos A="0.177379" C="0.119281" G="0.235476" T="0.467865"/>
      <pos A="0.119281" C="0.35167" G="0.467865" T="0.0611842"/>
      <pos A="0.235476" C="0.293573" G="0.409768" T="0.0611842"/>
      <pos A="0.35167" C="0.177379" G="0.293573" T="0.177379"/>
      <pos A="0.119281" C="0.467865" G="0.0611842" T="0.35167"/>
      <pos A="0.235476" C="0.35167" G="0.235476" T="0.177379"/>
      <pos A="0.00308642" C="0.235476" G="0.467865" T="0.293573"/>
      <pos A="0.177379" C="0.293573" G="0.177379" T="0.35167"/>
      <pos A="0.35167" C="0.235476" G="0.409768" T="0.00308642"/>
      <pos A="0.35167" C="0.119281" G="0.409768" T="0.119281"/>
      <pos A="0.119281" C="0.00308642" G="0.584059" T="0.293573"/>
      <pos A="0.00308642" C="0.35167" G="0.642157" T="0.00308642"/>
      <pos A="0.119281" C="0.525962" G="0.35167" T="0.00308642"/>
      <pos A="0.467865" C="0.119281" G="0.35167" T="0.0611842"/>
      <pos A="0.409768" C="0.0611842" G="0.409768" T="0.119281"/>
      <pos A="0.177379" C="0.177379" G="0.467865" T="0.177379"/>
      <pos A="0.235476" C="0.293573" G="0.293573" T="0.177379"/>
      <pos A="0.177379" C="0.293573" G="0.119281" T="0.409768"/>
      <pos A="0.293573" C="0.642157" G="0.00308642" T="0.0611842"/>
      <pos A="0.00308642" C="0.874546" G="0.00308642" T="0.119281"/>
    </motif>
    <motif db="0" id="M100" alt="O100" length="40" nsites="8" evalue="1.3e-003">
      <pos A="0.00308642" C="0.579218" G="0.25" T="0.167696"/>
      <pos A="0.167696" C="0.00308642" G="0.579218" T="0.25"/>
      <pos A="0.0853906" C="0.25" G="0.661523" T="0.00308642"/>
      <pos A="0.496914" C="0.167696" G="0.167696" T="0.167696"/>
      <pos A="0.167696" C="0.167696" G="0.496914" T="0.167696"/>
      <pos A="0.167696" C="0.332304" G="0.332304" T="0.167696"/>
      <pos A="0.332304" C="0.414609" G="0.167696" T="0.0853906"/>
      <pos A="0.496914" C="0.414609" G="0.0853906" T="0.00308642"/>
      <pos A="0.0853906" C="0.332304" G="0.496914" T="0.0853906"/>
      <pos A="0.167696" C="0.0853906" G="0.661523" T="0.0853906"/>
      <pos A="0.167696" C="0.167696" G="0.496914" T="0.167696"/>
      <pos A="0.167696" C="0.25" G="0.332304" T="0.25"/>
      <pos A="0.25" C="0.496914" G="0.167696" T="0.0853906"/>
      <pos A="0.25" C="0.25" G="0.332304" T="0.167696"/>
      <pos A="0.00308642" C="0.661523" G="0.25" T="0.0853906"/>
      <pos A="0.167696" C="0.579218" G="0.0853906" T="0.167696"/>
      <pos A="0.0853906" C="0.414609" G="0.332304" T="0.167696"/>
      <pos A="0.332304" C="0.332304" G="0.167696" T="0.167696"/>
      <pos A="0.00308642" C="0.414609" G="0.496914" T="0.0853906"/>
      <pos A="0.332304" C="0.0853906" G="0.496914" T="0.0853906"/>
      <pos A="0.0853906" C="0.332304" G="0.414609" T="0.167696"/>
      <pos A="0.25" C="0.414609" G="0.332304" T="0.00308642"/>
      <pos A="0.25" C="0.25" G="0.25" T="0.25"/>
      <pos A="0.332304" C="0.332304" G="0.167696" T="0.167696"/>
      <pos A="0.332304" C="0.25" G="0.414609" T="0.00308642"/>
      <pos A="0.496914" C="0.414609" G="0.0853906" T="0.00308642"/>
      <pos A="0.167696" C="0.00308642" G="0.743827" T="0.0853906"/>
      <pos A="0.25" C="0.414609" G="0.332304" T="0.00308642"/>
      <pos A="0.0853906" C="0.579218" G="0.00308642" T="0.332304"/>
      <pos A="0.0853906" C="0.332304" G="0.414609" T="0.167696"/>
      <pos A="0.167696" C="0.496914" G="0.167696" T="0.167696"/>
      <pos A="0.00308642" C="0.25" G="0.496914" T="0.25"/>
      <pos A="0.0853906" C="0.25" G="0.332304" T="0.332304"/>
      <pos A="0.25" C="0.661523" G="0.00308642" T="0.0853906"/>
      <pos A="0.25" C="0.25" G="0.414609" T="0.0853906"/>
      <pos A="0.332304" C="0.167696" G="0.25" T="0.25"/>
      <pos A="0.00308642" C="0.414609" G="0.25" T="0.332304"/>
      <pos A="0.00308642" C="0.332304" G="0.332304" T="0.332304"/>
      <pos A="0.00308642" C="0.661523" G="0.0853906" T="0.25"/>
      <pos A="0.00308642" C="0.332304" G="0.414609" T="0.25"/>
    </motif>
    <motif db="0" id="M101" alt="O101" length="40" nsites="8" evalue="1.3e-003">
      <pos A="0.299383" C="0.358642" G="0.338889" T="0.00308642"/>
      <pos A="0.141358" C="0.378395" G="0.319136" T="0.161111"/>
      <pos A="0.121605" C="0.200617" G="0.338889" T="0.338889"/>
      <pos A="0.240123" C="0.240123" G="0.27963" T="0.240123"/>
      <pos A="0.121605" C="0.259877" G="0.47716" T="0.141358"/>
      <pos A="0.47716" C="0.0820988" G="0.240123" T="0.200617"/>
      <pos A="0.200617" C="0.299383" G="0.358642" T="0.141358"/>
      <pos A="0.141358" C="0.299383" G="0.47716" T="0.0820988"/>
      <pos A="0.378395" C="0.259877" G="0.259877" T="0.101852"/>
      <pos A="0.200617" C="0.53642" G="0.161111" T="0.101852"/>
      <pos A="0.398148" C="0.141358" G="0.27963" T="0.180864"/>
      <pos A="0.141358" C="0.556173" G="0.200617" T="0.101852"/>
      <pos A="0.161111" C="0.121605" G="0.358642" T="0.358642"/>
      <pos A="0.200617" C="0.27963" G="0.299383" T="0.22037"/>
      <pos A="0.259877" C="0.319136" G="0.240123" T="0.180864"/>
      <pos A="0.319136" C="0.240123" G="0.319136" T="0.121605"/>
      <pos A="0.200617" C="0.575926" G="0.161111" T="0.0623457"/>
      <pos A="0.180864" C="0.417901" G="0.358642" T="0.0425926"/>
      <pos A="0.457407" C="0.161111" G="0.299383" T="0.0820988"/>
      <pos A="0.299383" C="0.161111" G="0.27963" T="0.259877"/>
      <pos A="0.378395" C="0.180864" G="0.141358" T="0.299383"/>
      <pos A="0.121605" C="0.240123" G="0.398148" T="0.240123"/>
      <pos A="0.398148" C="0.161111" G="0.299383" T="0.141358"/>
      <pos A="0.141358" C="0.259877" G="0.398148" T="0.200617"/>
      <pos A="0.121605" C="0.259877" G="0.319136" T="0.299383"/>
      <pos A="0.0425926" C="0.299383" G="0.53642" T="0.121605"/>
      <pos A="0.161111" C="0.496914" G="0.161111" T="0.180864"/>
      <pos A="0.259877" C="0.47716" G="0.200617" T="0.0623457"/>
      <pos A="0.161111" C="0.240123" G="0.299383" T="0.299383"/>
      <pos A="0.0623457" C="0.47716" G="0.180864" T="0.27963"/>
      <pos A="0.180864" C="0.358642" G="0.299383" T="0.161111"/>
      <pos A="0.0623457" C="0.516667" G="0.319136" T="0.101852"/>
      <pos A="0.0623457" C="0.437654" G="0.240123" T="0.259877"/>
      <pos A="0.161111" C="0.200617" G="0.259877" T="0.378395"/>
      <pos A="0.180864" C="0.457407" G="0.200617" T="0.161111"/>
      <pos A="0.299383" C="0.299383" G="0.0623457" T="0.338889"/>
      <pos A="0.161111" C="0.200617" G="0.417901" T="0.22037"/>
      <pos A="0.358642" C="0.22037" G="0.378395" T="0.0425926"/>
      <pos A="0.378395" C="0.319136" G="0.200617" T="0.101852"/>
      <pos A="0.0623457" C="0.121605" G="0.812963" T="0.00308642"/>
    </motif>
    <motif db="0" id="M102" alt="O102" length="40" nsites="8" evalue="1.3e-003">
      <pos A="0.237004" C="0.230507" G="0.275991" T="0.256498"/>
      <pos A="0.113548" C="0.405946" G="0.386452" T="0.0940543"/>
      <pos A="0.464425" C="0.19152" G="0.146037" T="0.198018"/>
      <pos A="0.19152" C="0.353963" G="0.327972" T="0.126543"/>
      <pos A="0.373457" C="0.146037" G="0.16553" T="0.314977"/>
      <pos A="0.0940543" C="0.340968" G="0.33447" T="0.230507"/>
      <pos A="0.237004" C="0.256498" G="0.230507" T="0.275991"/>
      <pos A="0.237004" C="0.282489" G="0.340968" T="0.139539"/>
      <pos A="0.321475" C="0.185023" G="0.295484" T="0.198018"/>
      <pos A="0.217511" C="0.327972" G="0.275991" T="0.178525"/>
      <pos A="0.347466" C="0.269493" G="0.224009" T="0.159032"/>
      <pos A="0.211013" C="0.405946" G="0.230507" T="0.152534"/>
      <pos A="0.217511" C="0.321475" G="0.16553" T="0.295484"/>
      <pos A="0.172028" C="0.185023" G="0.30848" T="0.33447"/>
      <pos A="0.100552" C="0.243502" G="0.522905" T="0.133041"/>
      <pos A="0.074561" C="0.431937" G="0.288987" T="0.204516"/>
      <pos A="0.321475" C="0.366959" G="0.0355753" T="0.275991"/>
      <pos A="0.204516" C="0.301982" G="0.30848" T="0.185023"/>
      <pos A="0.185023" C="0.347466" G="0.340968" T="0.126543"/>
      <pos A="0.211013" C="0.412443" G="0.230507" T="0.146037"/>
      <pos A="0.178525" C="0.198018" G="0.412443" T="0.211013"/>
      <pos A="0.126543" C="0.301982" G="0.438434" T="0.133041"/>
      <pos A="0.275991" C="0.30848" G="0.230507" T="0.185023"/>
      <pos A="0.321475" C="0.25" G="0.126543" T="0.301982"/>
      <pos A="0.295484" C="0.237004" G="0.172028" T="0.295484"/>
      <pos A="0.152534" C="0.25" G="0.340968" T="0.256498"/>
      <pos A="0.172028" C="0.353963" G="0.269493" T="0.204516"/>
      <pos A="0.282489" C="0.373457" G="0.120045" T="0.224009"/>
      <pos A="0.159032" C="0.314977" G="0.327972" T="0.198018"/>
      <pos A="0.230507" C="0.327972" G="0.262996" T="0.178525"/>
      <pos A="0.152534" C="0.198018" G="0.425439" T="0.224009"/>
      <pos A="0.217511" C="0.256498" G="0.399448" T="0.126543"/>
      <pos A="0.373457" C="0.256498" G="0.217511" T="0.152534"/>
      <pos A="0.0940543" C="0.47742" G="0.314977" T="0.113548"/>
      <pos A="0.172028" C="0.237004" G="0.256498" T="0.33447"/>
      <pos A="0.152534" C="0.217511" G="0.470922" T="0.159032"/>
      <pos A="0.146037" C="0.39295" G="0.366959" T="0.0940543"/>
      <pos A="0.256498" C="0.230507" G="0.262996" T="0.25"/>
      <pos A="0.139539" C="0.288987" G="0.425439" T="0.146037"/>
      <pos A="0.0875565" C="0.418941" G="0.30848" T="0.185023"/>
    </motif>
    <motif db="0" id="M103" alt="O103" length="40" nsites="8" evalue="1.3e-003">
      <pos A="0.00308642" C="0.867284" G="0.126543" T="0.00308642"/>
      <pos A="0.00308642" C="0.62037" G="0.25" T="0.126543"/>
      <pos A="0.126543" C="0.62037" G="0.25" T="0.00308642"/>
      <pos A="0.126543" C="0.126543" G="0.743827" T="0.00308642"/>
      <pos A="0.00308642" C="0.126543" G="0.867284" T="0.00308642"/>
      <pos A="0.373457" C="0.00308642" G="0.496914" T="0.126543"/>
      <pos A="0.00308642" C="0.496914" G="0.00308642" T="0.496914"/>
      <pos A="0.126543" C="0.867284" G="0.00308642" T="0.00308642"/>
      <pos A="0.00308642" C="0.25" G="0.126543" T="0.62037"/>
      <pos A="0.00308642" C="0.373457" G="0.373457" T="0.25"/>
      <pos A="0.373457" C="0.00308642" G="0.496914" T="0.126543"/>
      <pos A="0.373457" C="0.373457" G="0.25" T="0.00308642"/>
      <pos A="0.25" C="0.373457" G="0.373457" T="0.00308642"/>
      <pos A="0.126543" C="0.126543" G="0.743827" T="0.00308642"/>
      <pos A="0.126543" C="0.496914" G="0.373457" T="0.00308642"/>
      <pos A="0.126543" C="0.373457" G="0.496914" T="0.00308642"/>
      <pos A="0.25" C="0.25" G="0.496914" T="0.00308642"/>
      <pos A="0.373457" C="0.25" G="0.25" T="0.126543"/>
      <pos A="0.373457" C="0.496914" G="0.126543" T="0.00308642"/>
      <pos A="0.25" C="0.00308642" G="0.62037" T="0.126543"/>
      <pos A="0.126543" C="0.743827" G="0.126543" T="0.00308642"/>
      <pos A="0.00308642" C="0.373457" G="0.373457" T="0.25"/>
      <pos A="0.496914" C="0.00308642" G="0.25" T="0.25"/>
      <pos A="0.00308642" C="0.62037" G="0.373457" T="0.00308642"/>
      <pos A="0.00308642" C="0.743827" G="0.25" T="0.00308642"/>
      <pos A="0.373457" C="0.00308642" G="0.62037" T="0.00308642"/>
      <pos A="0.126543" C="0.496914" G="0.373457" T="0.00308642"/>
      <pos A="0.25" C="0.25" G="0.496914" T="0.00308642"/>
      <pos A="0.00308642" C="0.373457" G="0.25" T="0.373457"/>
      <pos A="0.25" C="0.496914" G="0.126543" T="0.126543"/>
      <pos A="0.00308642" C="0.25" G="0.743827" T="0.00308642"/>
      <pos A="0.00308642" C="0.496914" G="0.496914" T="0.00308642"/>
      <pos A="0.126543" C="0.00308642" G="0.373457" T="0.496914"/>
      <pos A="0.373457" C="0.62037" G="0.00308642" T="0.00308642"/>
      <pos A="0.126543" C="0.496914" G="0.373457" T="0.00308642"/>
      <pos A="0.743827" C="0.25" G="0.00308642" T="0.00308642"/>
      <pos A="0.126543" C="0.743827" G="0.126543" T="0.00308642"/>
      <pos A="0.00308642" C="0.496914" G="0.496914" T="0.00308642"/>
      <pos A="0.25" C="0.743827" G="0.00308642" T="0.00308642"/>
      <pos A="0.00308642" C="0.126543" G="0.867284" T="0.00308642"/>
    </motif>
    <motif db="0" id="M104" alt="O104" length="40" nsites="8" evalue="1.3e-003">
      <pos A="0.00308642" C="0.990741" G="0.00308642" T="0.00308642"/>
      <pos A="0.990741" C="0.00308642" G="0.00308642" T="0.00308642"/>
      <pos A="0.00308642" C="0.990741" G="0.00308642" T="0.00308642"/>
      <pos A="0.00308642" C="0.00308642" G="0.990741" T="0.00308642"/>
      <pos A="0.00308642" C="0.990741" G="0.00308642" T="0.00308642"/>
      <pos A="0.00308642" C="0.990741" G="0.00308642" T="0.00308642"/>
      <pos A="0.00308642" C="0.00308642" G="0.990741" T="0.00308642"/>
      <pos A="0.00308642" C="0.990741" G="0.00308642" T="0.00308642"/>
      <pos A="0.990741" C="0.00308642" G="0.00308642" T="0.00308642"/>
      <pos A="0.00308642" C="0.00308642" G="0.990741" T="0.00308642"/>
      <pos A="0.00308642" C="0.990741" G="0.00308642" T="0.00308642"/>
      <pos A="0.00308642" C="0.990741" G="0.00308642" T="0.00308642"/>
      <pos A="0.00308642" C="0.00308642" G="0.990741" T="0.00308642"/>
      <pos A="0.00308642" C="0.990741" G="0.00308642" T="0.00308642"/>
      <pos A="0.990741" C="0.00308642" G="0.00308642" T="0.00308642"/>
      <pos A="0.00308642" C="0.00308642" G="0.990741" T="0.00308642"/>
      <pos A="0.00308642" C="0.990741" G="0.00308642" T="0.00308642"/>
      <pos A="0.00308642" C="0.990741" G="0.00308642" T="0.00308642"/>
      <pos A="0.00308642" C="0.990741" G="0.00308642" T="0.00308642"/>
      <pos A="0.990741" C="0.00308642" G="0.00308642" T="0.00308642"/>
      <pos A="0.990741" C="0.00308642" G="0.00308642" T="0.00308642"/>
      <pos A="0.00308642" C="0.00308642" G="0.990741" T="0.00308642"/>
      <pos A="0.00308642" C="0.00308642" G="0.990741" T="0.00308642"/>
      <pos A="0.990741" C="0.00308642" G="0.00308642" T="0.00308642"/>
      <pos A="0.00308642" C="0.990741" G="0.00308642" T="0.00308642"/>
      <pos A="0.990741" C="0.00308642" G="0.00308642" T="0.00308642"/>
      <pos A="0.00308642" C="0.00308642" G="0.00308642" T="0.990741"/>
      <pos A="0.00308642" C="0.00308642" G="0.990741" T="0.00308642"/>
      <pos A="0.00308642" C="0.00308642" G="0.990741" T="0.00308642"/>
      <pos A="0.00308642" C="0.00308642" G="0.00308642" T="0.990741"/>
      <pos A="0.00308642" C="0.00308642" G="0.990741" T="0.00308642"/>
      <pos A="0.990741" C="0.00308642" G="0.00308642" T="0.00308642"/>
      <pos A="0.990741" C="0.00308642" G="0.00308642" T="0.00308642"/>
      <pos A="0.00308642" C="0.00308642" G="0.990741" T="0.00308642"/>
      <pos A="0.00308642" C="0.990741" G="0.00308642" T="0.00308642"/>
      <pos A="0.00308642" C="0.990741" G="0.00308642" T="0.00308642"/>
      <pos A="0.00308642" C="0.00308642" G="0.990741" T="0.00308642"/>
      <pos A="0.00308642" C="0.990741" G="0.00308642" T="0.00308642"/>
      <pos A="0.00308642" C="0.990741" G="0.00308642" T="0.00308642"/>
      <pos A="0.00308642" C="0.990741" G="0.00308642" T="0.00308642"/>
    </motif>
    <motif db="0" id="M105" alt="O105" length="40" nsites="8" evalue="1.3e-003">
      <pos A="0.137767" C="0.272446" G="0.45202" T="0.137767"/>
      <pos A="0.362233" C="0.45202" G="0.137767" T="0.0479802"/>
      <pos A="0.0928731" C="0.272446" G="0.227554" T="0.407127"/>
      <pos A="0.407127" C="0.272446" G="0.0928731" T="0.227554"/>
      <pos A="0.00308642" C="0.631594" G="0.0928731" T="0.272446"/>
      <pos A="0.0928731" C="0.0928731" G="0.766274" T="0.0479802"/>
      <pos A="0.0479802" C="0.18266" G="0.631594" T="0.137767"/>
      <pos A="0.137767" C="0.137767" G="0.45202" T="0.272446"/>
      <pos A="0.137767" C="0.362233" G="0.18266" T="0.31734"/>
      <pos A="0.18266" C="0.407127" G="0.272446" T="0.137767"/>
      <pos A="0.0479802" C="0.272446" G="0.362233" T="0.31734"/>
      <pos A="0.18266" C="0.18266" G="0.137767" T="0.496914"/>
      <pos A="0.0928731" C="0.631594" G="0.137767" T="0.137767"/>
      <pos A="0.227554" C="0.407127" G="0.0928731" T="0.272446"/>
      <pos A="0.227554" C="0.45202" G="0.227554" T="0.0928731"/>
      <pos A="0.272446" C="0.31734" G="0.272446" T="0.137767"/>
      <pos A="0.137767" C="0.31734" G="0.362233" T="0.18266"/>
      <pos A="0.31734" C="0.45202" G="0.137767" T="0.0928731"/>
      <pos A="0.362233" C="0.272446" G="0.272446" T="0.0928731"/>
      <pos A="0.137767" C="0.5867" G="0.227554" T="0.0479802"/>
      <pos A="0.362233" C="0.18266" G="0.272446" T="0.18266"/>
      <pos A="0.496914" C="0.137767" G="0.227554" T="0.137767"/>
      <pos A="0.227554" C="0.5867" G="0.0479802" T="0.137767"/>
      <pos A="0.137767" C="0.541807" G="0.0479802" T="0.272446"/>
      <pos A="0.18266" C="0.137767" G="0.227554" T="0.45202"/>
      <pos A="0.137767" C="0.45202" G="0.0928731" T="0.31734"/>
      <pos A="0.00308642" C="0.541807" G="0.18266" T="0.272446"/>
      <pos A="0.0479802" C="0.31734" G="0.45202" T="0.18266"/>
      <pos A="0.0479802" C="0.45202" G="0.496914" T="0.00308642"/>
      <pos A="0.227554" C="0.18266" G="0.31734" T="0.272446"/>
      <pos A="0.137767" C="0.227554" G="0.137767" T="0.496914"/>
      <pos A="0.0479802" C="0.766274" G="0.0928731" T="0.0928731"/>
      <pos A="0.0479802" C="0.0928731" G="0.631594" T="0.227554"/>
      <pos A="0.0928731" C="0.45202" G="0.227554" T="0.227554"/>
      <pos A="0.18266" C="0.137767" G="0.272446" T="0.407127"/>
      <pos A="0.0928731" C="0.227554" G="0.272446" T="0.407127"/>
      <pos A="0.0479802" C="0.496914" G="0.137767" T="0.31734"/>
      <pos A="0.227554" C="0.496914" G="0.18266" T="0.0928731"/>
      <pos A="0.137767" C="0.5867" G="0.18266" T="0.0928731"/>
      <pos A="0.137767" C="0.631594" G="0.18266" T="0.0479802"/>
    </motif>
    <motif db="0" id="M106" alt="O106" length="40" nsites="8" evalue="1.3e-003">
      <pos A="0.224009" C="0.314977" G="0.347466" T="0.113548"/>
      <pos A="0.198018" C="0.321475" G="0.25" T="0.230507"/>
      <pos A="0.262996" C="0.386452" G="0.288987" T="0.0615664"/>
      <pos A="0.295484" C="0.178525" G="0.172028" T="0.353963"/>
      <pos A="0.256498" C="0.217511" G="0.295484" T="0.230507"/>
      <pos A="0.262996" C="0.10705" G="0.327972" T="0.301982"/>
      <pos A="0.262996" C="0.353963" G="0.217511" T="0.16553"/>
      <pos A="0.172028" C="0.366959" G="0.295484" T="0.16553"/>
      <pos A="0.100552" C="0.275991" G="0.262996" T="0.360461"/>
      <pos A="0.16553" C="0.373457" G="0.295484" T="0.16553"/>
      <pos A="0.172028" C="0.353963" G="0.295484" T="0.178525"/>
      <pos A="0.198018" C="0.224009" G="0.405946" T="0.172028"/>
      <pos A="0.243502" C="0.269493" G="0.340968" T="0.146037"/>
      <pos A="0.33447" C="0.217511" G="0.211013" T="0.237004"/>
      <pos A="0.211013" C="0.230507" G="0.373457" T="0.185023"/>
      <pos A="0.25" C="0.438434" G="0.224009" T="0.0875565"/>
      <pos A="0.178525" C="0.217511" G="0.243502" T="0.360461"/>
      <pos A="0.301982" C="0.126543" G="0.327972" T="0.243502"/>
      <pos A="0.0615664" C="0.366959" G="0.301982" T="0.269493"/>
      <pos A="0.172028" C="0.30848" G="0.301982" T="0.217511"/>
      <pos A="0.224009" C="0.39295" G="0.30848" T="0.074561"/>
      <pos A="0.25" C="0.425439" G="0.126543" T="0.198018"/>
      <pos A="0.30848" C="0.237004" G="0.282489" T="0.172028"/>
      <pos A="0.198018" C="0.340968" G="0.172028" T="0.288987"/>
      <pos A="0.198018" C="0.243502" G="0.457927" T="0.100552"/>
      <pos A="0.275991" C="0.198018" G="0.282489" T="0.243502"/>
      <pos A="0.0810588" C="0.5359" G="0.262996" T="0.120045"/>
      <pos A="0.275991" C="0.444931" G="0.10705" T="0.172028"/>
      <pos A="0.243502" C="0.243502" G="0.301982" T="0.211013"/>
      <pos A="0.16553" C="0.275991" G="0.386452" T="0.172028"/>
      <pos A="0.295484" C="0.16553" G="0.217511" T="0.321475"/>
      <pos A="0.282489" C="0.33447" G="0.211013" T="0.172028"/>
      <pos A="0.204516" C="0.262996" G="0.373457" T="0.159032"/>
      <pos A="0.16553" C="0.425439" G="0.19152" T="0.217511"/>
      <pos A="0.0940543" C="0.262996" G="0.438434" T="0.204516"/>
      <pos A="0.185023" C="0.373457" G="0.288987" T="0.152534"/>
      <pos A="0.19152" C="0.237004" G="0.379955" T="0.19152"/>
      <pos A="0.120045" C="0.262996" G="0.373457" T="0.243502"/>
      <pos A="0.0615664" C="0.269493" G="0.366959" T="0.301982"/>
      <pos A="0.25" C="0.185023" G="0.301982" T="0.262996"/>
    </motif>
    <motif db="0" id="M107" alt="O107" length="40" nsites="8" evalue="1.3e-003">
      <pos A="0.14833" C="0.35167" G="0.293573" T="0.206427"/>
      <pos A="0.14833" C="0.438816" G="0.177379" T="0.235476"/>
      <pos A="0.35167" C="0.264524" G="0.14833" T="0.235476"/>
      <pos A="0.264524" C="0.380719" G="0.177379" T="0.177379"/>
      <pos A="0.293573" C="0.206427" G="0.380719" T="0.119281"/>
      <pos A="0.14833" C="0.525962" G="0.0611842" T="0.264524"/>
      <pos A="0.00308642" C="0.467865" G="0.293573" T="0.235476"/>
      <pos A="0.00308642" C="0.206427" G="0.467865" T="0.322621"/>
      <pos A="0.0902321" C="0.35167" G="0.409768" T="0.14833"/>
      <pos A="0.119281" C="0.177379" G="0.467865" T="0.235476"/>
      <pos A="0.0902321" C="0.293573" G="0.380719" T="0.235476"/>
      <pos A="0.206427" C="0.322621" G="0.322621" T="0.14833"/>
      <pos A="0.14833" C="0.235476" G="0.264524" T="0.35167"/>
      <pos A="0.235476" C="0.409768" G="0.0611842" T="0.293573"/>
      <pos A="0.35167" C="0.14833" G="0.14833" T="0.35167"/>
      <pos A="0.14833" C="0.264524" G="0.409768" T="0.177379"/>
      <pos A="0.0611842" C="0.177379" G="0.264524" T="0.496914"/>
      <pos A="0.0902321" C="0.235476" G="0.35167" T="0.322621"/>
      <pos A="0.206427" C="0.235476" G="0.35167" T="0.206427"/>
      <pos A="0.00308642" C="0.293573" G="0.467865" T="0.235476"/>
      <pos A="0.293573" C="0.35167" G="0.0321353" T="0.322621"/>
      <pos A="0.0321353" C="0.409768" G="0.409768" T="0.14833"/>
      <pos A="0.14833" C="0.322621" G="0.119281" T="0.409768"/>
      <pos A="0.177379" C="0.467865" G="0.119281" T="0.235476"/>
      <pos A="0.14833" C="0.235476" G="0.264524" T="0.35167"/>
      <pos A="0.0902321" C="0.206427" G="0.0902321" T="0.613108"/>
      <pos A="0.0611842" C="0.584059" G="0.235476" T="0.119281"/>
      <pos A="0.264524" C="0.438816" G="0.177379" T="0.119281"/>
      <pos A="0.438816" C="0.177379" G="0.264524" T="0.119281"/>
      <pos A="0.00308642" C="0.264524" G="0.525962" T="0.206427"/>
      <pos A="0.206427" C="0.293573" G="0.264524" T="0.235476"/>
      <pos A="0.177379" C="0.322621" G="0.235476" T="0.264524"/>
      <pos A="0.293573" C="0.467865" G="0.119281" T="0.119281"/>
      <pos A="0.322621" C="0.235476" G="0.380719" T="0.0611842"/>
      <pos A="0.0902321" C="0.264524" G="0.438816" T="0.206427"/>
      <pos A="0.235476" C="0.322621" G="0.293573" T="0.14833"/>
      <pos A="0.264524" C="0.235476" G="0.264524" T="0.235476"/>
      <pos A="0.322621" C="0.206427" G="0.380719" T="0.0902321"/>
      <pos A="0.293573" C="0.0902321" G="0.584059" T="0.0321353"/>
      <pos A="0.206427" C="0.0902321" G="0.35167" T="0.35167"/>
    </motif>
    <motif db="0" id="M108" alt="O108" length="40" nsites="8" evalue="1.3e-003">
      <pos A="0.214727" C="0.191211" G="0.332304" T="0.261758"/>
      <pos A="0.120665" C="0.120665" G="0.638007" T="0.120665"/>
      <pos A="0.00308642" C="0.614492" G="0.120665" T="0.261758"/>
      <pos A="0.191211" C="0.285273" G="0.308789" T="0.214727"/>
      <pos A="0.191211" C="0.214727" G="0.567461" T="0.0266025"/>
      <pos A="0.120665" C="0.473398" G="0.35582" T="0.0501175"/>
      <pos A="0.332304" C="0.214727" G="0.14418" T="0.308789"/>
      <pos A="0.191211" C="0.285273" G="0.402851" T="0.120665"/>
      <pos A="0.191211" C="0.35582" G="0.308789" T="0.14418"/>
      <pos A="0.238242" C="0.14418" G="0.449882" T="0.167696"/>
      <pos A="0.0736336" C="0.426366" G="0.426366" T="0.0736336"/>
      <pos A="0.191211" C="0.35582" G="0.332304" T="0.120665"/>
      <pos A="0.120665" C="0.402851" G="0.35582" T="0.120665"/>
      <pos A="0.14418" C="0.308789" G="0.379335" T="0.167696"/>
      <pos A="0.14418" C="0.285273" G="0.52043" T="0.0501175"/>
      <pos A="0.308789" C="0.285273" G="0.285273" T="0.120665"/>
      <pos A="0.14418" C="0.0971486" G="0.638007" T="0.120665"/>
      <pos A="0.332304" C="0.35582" G="0.167696" T="0.14418"/>
      <pos A="0.14418" C="0.35582" G="0.473398" T="0.0266025"/>
      <pos A="0.238242" C="0.238242" G="0.261758" T="0.261758"/>
      <pos A="0.167696" C="0.120665" G="0.52043" T="0.191211"/>
      <pos A="0.0736336" C="0.543945" G="0.285273" T="0.0971486"/>
      <pos A="0.191211" C="0.120665" G="0.449882" T="0.238242"/>
      <pos A="0.308789" C="0.308789" G="0.285273" T="0.0971486"/>
      <pos A="0.238242" C="0.473398" G="0.120665" T="0.167696"/>
      <pos A="0.14418" C="0.449882" G="0.285273" T="0.120665"/>
      <pos A="0.120665" C="0.238242" G="0.426366" T="0.214727"/>
      <pos A="0.0971486" C="0.426366" G="0.449882" T="0.0266025"/>
      <pos A="0.449882" C="0.285273" G="0.261758" T="0.00308642"/>
      <pos A="0.0971486" C="0.0266025" G="0.496914" T="0.379335"/>
      <pos A="0.238242" C="0.567461" G="0.0971486" T="0.0971486"/>
      <pos A="0.0971486" C="0.191211" G="0.449882" T="0.261758"/>
      <pos A="0.0971486" C="0.449882" G="0.35582" T="0.0971486"/>
      <pos A="0.0501175" C="0.238242" G="0.426366" T="0.285273"/>
      <pos A="0.214727" C="0.120665" G="0.614492" T="0.0501175"/>
      <pos A="0.167696" C="0.661523" G="0.0971486" T="0.0736336"/>
      <pos A="0.261758" C="0.0971486" G="0.449882" T="0.191211"/>
      <pos A="0.167696" C="0.167696" G="0.543945" T="0.120665"/>
      <pos A="0.0971486" C="0.543945" G="0.14418" T="0.214727"/>
      <pos A="0.0971486" C="0.35582" G="0.379335" T="0.167696"/>
    </motif>
    <motif db="0" id="M109" alt="O109" length="40" nsites="8" evalue="1.3e-003">
      <pos A="0.551784" C="0.442043" G="0.00308642" T="0.00308642"/>
      <pos A="0.112826" C="0.222565" G="0.222565" T="0.442043"/>
      <pos A="0.112826" C="0.332304" G="0.551784" T="0.00308642"/>
      <pos A="0.00308642" C="0.112826" G="0.661523" T="0.222565"/>
      <pos A="0.00308642" C="0.222565" G="0.551784" T="0.222565"/>
      <pos A="0.222565" C="0.332304" G="0.442043" T="0.00308642"/>
      <pos A="0.112826" C="0.112826" G="0.771262" T="0.00308642"/>
      <pos A="0.112826" C="0.222565" G="0.661523" T="0.00308642"/>
      <pos A="0.222565" C="0.332304" G="0.00308642" T="0.442043"/>
      <pos A="0.00308642" C="0.661523" G="0.332304" T="0.00308642"/>
      <pos A="0.00308642" C="0.222565" G="0.222565" T="0.551784"/>
      <pos A="0.442043" C="0.551784" G="0.00308642" T="0.00308642"/>
      <pos A="0.00308642" C="0.00308642" G="0.551784" T="0.442043"/>
      <pos A="0.00308642" C="0.442043" G="0.00308642" T="0.551784"/>
      <pos A="0.222565" C="0.222565" G="0.332304" T="0.222565"/>
      <pos A="0.222565" C="0.332304" G="0.222565" T="0.222565"/>
      <pos A="0.112826" C="0.442043" G="0.442043" T="0.00308642"/>
      <pos A="0.222565" C="0.222565" G="0.551784" T="0.00308642"/>
      <pos A="0.222565" C="0.222565" G="0.332304" T="0.222565"/>
      <pos A="0.442043" C="0.442043" G="0.00308642" T="0.112826"/>
      <pos A="0.551784" C="0.222565" G="0.112826" T="0.112826"/>
      <pos A="0.00308642" C="0.771262" G="0.00308642" T="0.222565"/>
      <pos A="0.00308642" C="0.222565" G="0.00308642" T="0.771262"/>
      <pos A="0.00308642" C="0.00308642" G="0.442043" T="0.551784"/>
      <pos A="0.222565" C="0.442043" G="0.00308642" T="0.332304"/>
      <pos A="0.00308642" C="0.112826" G="0.551784" T="0.332304"/>
      <pos A="0.222565" C="0.771262" G="0.00308642" T="0.00308642"/>
      <pos A="0.00308642" C="0.661523" G="0.00308642" T="0.332304"/>
      <pos A="0.00308642" C="0.112826" G="0.222565" T="0.661523"/>
      <pos A="0.00308642" C="0.222565" G="0.442043" T="0.332304"/>
      <pos A="0.112826" C="0.661523" G="0.222565" T="0.00308642"/>
      <pos A="0.332304" C="0.551784" G="0.112826" T="0.00308642"/>
      <pos A="0.00308642" C="0.00308642" G="0.222565" T="0.771262"/>
      <pos A="0.00308642" C="0.551784" G="0.00308642" T="0.442043"/>
      <pos A="0.00308642" C="0.00308642" G="0.661523" T="0.332304"/>
      <pos A="0.00308642" C="0.771262" G="0.222565" T="0.00308642"/>
      <pos A="0.661523" C="0.332304" G="0.00308642" T="0.00308642"/>
      <pos A="0.222565" C="0.112826" G="0.661523" T="0.00308642"/>
      <pos A="0.222565" C="0.551784" G="0.112826" T="0.112826"/>
      <pos A="0.222565" C="0.222565" G="0.332304" T="0.222565"/>
    </motif>
    <motif db="0" id="M11" alt="O11" length="40" nsites="8" evalue="1.3e-003">
      <pos A="0.185023" C="0.269493" G="0.47742" T="0.0680632"/>
      <pos A="0.217511" C="0.30848" G="0.152534" T="0.321475"/>
      <pos A="0.230507" C="0.321475" G="0.178525" T="0.269493"/>
      <pos A="0.185023" C="0.275991" G="0.243502" T="0.295484"/>
      <pos A="0.211013" C="0.237004" G="0.30848" T="0.243502"/>
      <pos A="0.314977" C="0.139539" G="0.379955" T="0.16553"/>
      <pos A="0.269493" C="0.262996" G="0.340968" T="0.126543"/>
      <pos A="0.237004" C="0.340968" G="0.185023" T="0.237004"/>
      <pos A="0.159032" C="0.529402" G="0.198018" T="0.113548"/>
      <pos A="0.185023" C="0.262996" G="0.224009" T="0.327972"/>
      <pos A="0.237004" C="0.275991" G="0.366959" T="0.120045"/>
      <pos A="0.172028" C="0.159032" G="0.373457" T="0.295484"/>
      <pos A="0.25" C="0.399448" G="0.262996" T="0.0875565"/>
      <pos A="0.159032" C="0.347466" G="0.327972" T="0.16553"/>
      <pos A="0.204516" C="0.243502" G="0.30848" T="0.243502"/>
      <pos A="0.256498" C="0.217511" G="0.301982" T="0.224009"/>
      <pos A="0.198018" C="0.288987" G="0.230507" T="0.282489"/>
      <pos A="0.224009" C="0.5359" G="0.0940543" T="0.146037"/>
      <pos A="0.256498" C="0.185023" G="0.30848" T="0.25"/>
      <pos A="0.185023" C="0.275991" G="0.366959" T="0.172028"/>
      <pos A="0.288987" C="0.288987" G="0.230507" T="0.19152"/>
      <pos A="0.340968" C="0.237004" G="0.25" T="0.172028"/>
      <pos A="0.224009" C="0.243502" G="0.386452" T="0.146037"/>
      <pos A="0.256498" C="0.204516" G="0.353963" T="0.185023"/>
      <pos A="0.30848" C="0.204516" G="0.340968" T="0.146037"/>
      <pos A="0.139539" C="0.360461" G="0.25" T="0.25"/>
      <pos A="0.152534" C="0.314977" G="0.275991" T="0.256498"/>
      <pos A="0.00308642" C="0.340968" G="0.353963" T="0.301982"/>
      <pos A="0.113548" C="0.503411" G="0.152534" T="0.230507"/>
      <pos A="0.230507" C="0.399448" G="0.172028" T="0.198018"/>
      <pos A="0.19152" C="0.262996" G="0.47742" T="0.0680632"/>
      <pos A="0.159032" C="0.321475" G="0.360461" T="0.159032"/>
      <pos A="0.25" C="0.185023" G="0.262996" T="0.301982"/>
      <pos A="0.217511" C="0.295484" G="0.360461" T="0.126543"/>
      <pos A="0.126543" C="0.386452" G="0.360461" T="0.126543"/>
      <pos A="0.237004" C="0.438434" G="0.146037" T="0.178525"/>
      <pos A="0.074561" C="0.386452" G="0.366959" T="0.172028"/>
      <pos A="0.418941" C="0.172028" G="0.243502" T="0.16553"/>
      <pos A="0.243502" C="0.256498" G="0.295484" T="0.204516"/>
      <pos A="0.159032" C="0.19152" G="0.39295" T="0.256498"/>
    </motif>
    <motif db="0" id="M110" alt="O110" length="40" nsites="8" evalue="1.3e-003">
      <pos A="0.222565" C="0.112826" G="0.222565" T="0.442043"/>
      <pos A="0.112826" C="0.222565" G="0.661523" T="0.00308642"/>
      <pos A="0.551784" C="0.112826" G="0.112826" T="0.222565"/>
      <pos A="0.112826" C="0.551784" G="0.332304" T="0.00308642"/>
      <pos A="0.332304" C="0.222565" G="0.112826" T="0.332304"/>
      <pos A="0.332304" C="0.222565" G="0.222565" T="0.222565"/>
      <pos A="0.442043" C="0.112826" G="0.112826" T="0.332304"/>
      <pos A="0.00308642" C="0.332304" G="0.332304" T="0.332304"/>
      <pos A="0.222565" C="0.332304" G="0.222565" T="0.222565"/>
      <pos A="0.00308642" C="0.881001" G="0.112826" T="0.00308642"/>
      <pos A="0.332304" C="0.551784" G="0.00308642" T="0.112826"/>
      <pos A="0.00308642" C="0.332304" G="0.551784" T="0.112826"/>
      <pos A="0.222565" C="0.332304" G="0.442043" T="0.00308642"/>
      <pos A="0.661523" C="0.112826" G="0.112826" T="0.112826"/>
      <pos A="0.442043" C="0.332304" G="0.112826" T="0.112826"/>
      <pos A="0.112826" C="0.222565" G="0.442043" T="0.222565"/>
      <pos A="0.222565" C="0.332304" G="0.442043" T="0.00308642"/>
      <pos A="0.551784" C="0.00308642" G="0.442043" T="0.00308642"/>
      <pos A="0.222565" C="0.442043" G="0.332304" T="0.00308642"/>
      <pos A="0.112826" C="0.112826" G="0.442043" T="0.332304"/>
      <pos A="0.442043" C="0.112826" G="0.112826" T="0.332304"/>
      <pos A="0.112826" C="0.222565" G="0.661523" T="0.00308642"/>
      <pos A="0.112826" C="0.551784" G="0.222565" T="0.112826"/>
      <pos A="0.222565" C="0.332304" G="0.442043" T="0.00308642"/>
      <pos A="0.00308642" C="0.332304" G="0.222565" T="0.442043"/>
      <pos A="0.00308642" C="0.551784" G="0.332304" T="0.112826"/>
      <pos A="0.112826" C="0.442043" G="0.112826" T="0.332304"/>
      <pos A="0.112826" C="0.112826" G="0.222565" T="0.551784"/>
      <pos A="0.112826" C="0.442043" G="0.00308642" T="0.442043"/>
      <pos A="0.222565" C="0.442043" G="0.00308642" T="0.332304"/>
      <pos A="0.222565" C="0.332304" G="0.00308642" T="0.442043"/>
      <pos A="0.112826" C="0.661523" G="0.222565" T="0.00308642"/>
      <pos A="0.332304" C="0.222565" G="0.112826" T="0.332304"/>
      <pos A="0.442043" C="0.222565" G="0.222565" T="0.112826"/>
      <pos A="0.00308642" C="0.551784" G="0.00308642" T="0.442043"/>
      <pos A="0.00308642" C="0.222565" G="0.551784" T="0.222565"/>
      <pos A="0.112826" C="0.551784" G="0.222565" T="0.112826"/>
      <pos A="0.112826" C="0.442043" G="0.222565" T="0.222565"/>
      <pos A="0.222565" C="0.222565" G="0.442043" T="0.112826"/>
      <pos A="0.00308642" C="0.222565" G="0.661523" T="0.112826"/>
    </motif>
    <motif db="0" id="M111" alt="O111" length="40" nsites="8" evalue="1.3e-003">
      <pos A="0.146037" C="0.230507" G="0.360461" T="0.262996"/>
      <pos A="0.120045" C="0.470922" G="0.211013" T="0.198018"/>
      <pos A="0.347466" C="0.366959" G="0.0615664" T="0.224009"/>
      <pos A="0.198018" C="0.217511" G="0.418941" T="0.16553"/>
      <pos A="0.126543" C="0.347466" G="0.373457" T="0.152534"/>
      <pos A="0.113548" C="0.262996" G="0.412443" T="0.211013"/>
      <pos A="0.340968" C="0.139539" G="0.360461" T="0.159032"/>
      <pos A="0.269493" C="0.314977" G="0.224009" T="0.19152"/>
      <pos A="0.19152" C="0.19152" G="0.321475" T="0.295484"/>
      <pos A="0.366959" C="0.204516" G="0.30848" T="0.120045"/>
      <pos A="0.282489" C="0.282489" G="0.327972" T="0.10705"/>
      <pos A="0.237004" C="0.10705" G="0.405946" T="0.25"/>
      <pos A="0.204516" C="0.353963" G="0.152534" T="0.288987"/>
      <pos A="0.262996" C="0.30848" G="0.230507" T="0.198018"/>
      <pos A="0.146037" C="0.353963" G="0.217511" T="0.282489"/>
      <pos A="0.204516" C="0.438434" G="0.262996" T="0.0940543"/>
      <pos A="0.139539" C="0.399448" G="0.295484" T="0.16553"/>
      <pos A="0.237004" C="0.295484" G="0.321475" T="0.146037"/>
      <pos A="0.25" C="0.327972" G="0.301982" T="0.120045"/>
      <pos A="0.139539" C="0.444931" G="0.30848" T="0.10705"/>
      <pos A="0.262996" C="0.275991" G="0.198018" T="0.262996"/>
      <pos A="0.172028" C="0.301982" G="0.275991" T="0.25"/>
      <pos A="0.269493" C="0.237004" G="0.25" T="0.243502"/>
      <pos A="0.19152" C="0.178525" G="0.425439" T="0.204516"/>
      <pos A="0.185023" C="0.224009" G="0.373457" T="0.217511"/>
      <pos A="0.321475" C="0.217511" G="0.295484" T="0.16553"/>
      <pos A="0.230507" C="0.243502" G="0.256498" T="0.269493"/>
      <pos A="0.243502" C="0.321475" G="0.340968" T="0.0940543"/>
      <pos A="0.139539" C="0.353963" G="0.314977" T="0.19152"/>
      <pos A="0.30848" C="0.185023" G="0.282489" T="0.224009"/>
      <pos A="0.211013" C="0.224009" G="0.224009" T="0.340968"/>
      <pos A="0.146037" C="0.353963" G="0.211013" T="0.288987"/>
      <pos A="0.113548" C="0.353963" G="0.360461" T="0.172028"/>
      <pos A="0.295484" C="0.256498" G="0.217511" T="0.230507"/>
      <pos A="0.16553" C="0.399448" G="0.100552" T="0.33447"/>
      <pos A="0.139539" C="0.360461" G="0.295484" T="0.204516"/>
      <pos A="0.185023" C="0.39295" G="0.282489" T="0.139539"/>
      <pos A="0.152534" C="0.275991" G="0.379955" T="0.19152"/>
      <pos A="0.10705" C="0.16553" G="0.438434" T="0.288987"/>
      <pos A="0.25" C="0.295484" G="0.405946" T="0.0485709"/>
    </motif>
    <motif db="0" id="M114" alt="O114" length="40" nsites="8" evalue="1.3e-003">
      <pos A="0.14418" C="0.567461" G="0.285273" T="0.00308642"/>
      <pos A="0.14418" C="0.567461" G="0.285273" T="0.00308642"/>
      <pos A="0.285273" C="0.14418" G="0.14418" T="0.426366"/>
      <pos A="0.14418" C="0.708554" G="0.00308642" T="0.14418"/>
      <pos A="0.00308642" C="0.285273" G="0.426366" T="0.285273"/>
      <pos A="0.708554" C="0.14418" G="0.14418" T="0.00308642"/>
      <pos A="0.00308642" C="0.708554" G="0.285273" T="0.00308642"/>
      <pos A="0.14418" C="0.14418" G="0.567461" T="0.14418"/>
      <pos A="0.00308642" C="0.567461" G="0.426366" T="0.00308642"/>
      <pos A="0.14418" C="0.567461" G="0.00308642" T="0.285273"/>
      <pos A="0.285273" C="0.285273" G="0.426366" T="0.00308642"/>
      <pos A="0.285273" C="0.14418" G="0.285273" T="0.285273"/>
      <pos A="0.426366" C="0.00308642" G="0.285273" T="0.285273"/>
      <pos A="0.00308642" C="0.426366" G="0.426366" T="0.14418"/>
      <pos A="0.14418" C="0.567461" G="0.14418" T="0.14418"/>
      <pos A="0.14418" C="0.14418" G="0.285273" T="0.426366"/>
      <pos A="0.00308642" C="0.708554" G="0.285273" T="0.00308642"/>
      <pos A="0.00308642" C="0.708554" G="0.14418" T="0.14418"/>
      <pos A="0.567461" C="0.00308642" G="0.285273" T="0.14418"/>
      <pos A="0.00308642" C="0.285273" G="0.708554" T="0.00308642"/>
      <pos A="0.426366" C="0.00308642" G="0.285273" T="0.285273"/>
      <pos A="0.14418" C="0.14418" G="0.14418" T="0.567461"/>
      <pos A="0.567461" C="0.00308642" G="0.285273" T="0.14418"/>
      <pos A="0.14418" C="0.00308642" G="0.849647" T="0.00308642"/>
      <pos A="0.00308642" C="0.285273" G="0.708554" T="0.00308642"/>
      <pos A="0.14418" C="0.567461" G="0.285273" T="0.00308642"/>
      <pos A="0.285273" C="0.426366" G="0.14418" T="0.14418"/>
      <pos A="0.14418" C="0.426366" G="0.285273" T="0.14418"/>
      <pos A="0.426366" C="0.14418" G="0.285273" T="0.14418"/>
      <pos A="0.426366" C="0.00308642" G="0.426366" T="0.14418"/>
      <pos A="0.14418" C="0.14418" G="0.708554" T="0.00308642"/>
      <pos A="0.14418" C="0.849647" G="0.00308642" T="0.00308642"/>
      <pos A="0.285273" C="0.426366" G="0.14418" T="0.14418"/>
      <pos A="0.285273" C="0.14418" G="0.567461" T="0.00308642"/>
      <pos A="0.14418" C="0.285273" G="0.426366" T="0.14418"/>
      <pos A="0.285273" C="0.285273" G="0.14418" T="0.285273"/>
      <pos A="0.00308642" C="0.426366" G="0.567461" T="0.00308642"/>
      <pos A="0.14418" C="0.285273" G="0.285273" T="0.285273"/>
      <pos A="0.426366" C="0.426366" G="0.14418" T="0.00308642"/>
      <pos A="0.708554" C="0.00308642" G="0.285273" T="0.00308642"/>
    </motif>
    <motif db="0" id="M115" alt="O115" length="40" nsites="8" evalue="1.3e-003">
      <pos A="0.373457" C="0.152534" G="0.10705" T="0.366959"/>
      <pos A="0.100552" C="0.555394" G="0.275991" T="0.0680632"/>
      <pos A="0.230507" C="0.256498" G="0.30848" T="0.204516"/>
      <pos A="0.30848" C="0.321475" G="0.217511" T="0.152534"/>
      <pos A="0.347466" C="0.139539" G="0.366959" T="0.146037"/>
      <pos A="0.133041" C="0.178525" G="0.444931" T="0.243502"/>
      <pos A="0.256498" C="0.327972" G="0.204516" T="0.211013"/>
      <pos A="0.217511" C="0.295484" G="0.25" T="0.237004"/>
      <pos A="0.139539" C="0.269493" G="0.379955" T="0.211013"/>
      <pos A="0.211013" C="0.366959" G="0.288987" T="0.133041"/>
      <pos A="0.314977" C="0.301982" G="0.288987" T="0.0940543"/>
      <pos A="0.262996" C="0.25" G="0.275991" T="0.211013"/>
      <pos A="0.10705" C="0.379955" G="0.262996" T="0.25"/>
      <pos A="0.113548" C="0.262996" G="0.379955" T="0.243502"/>
      <pos A="0.230507" C="0.353963" G="0.16553" T="0.25"/>
      <pos A="0.282489" C="0.217511" G="0.399448" T="0.100552"/>
      <pos A="0.237004" C="0.373457" G="0.224009" T="0.16553"/>
      <pos A="0.19152" C="0.373457" G="0.269493" T="0.16553"/>
      <pos A="0.269493" C="0.301982" G="0.230507" T="0.198018"/>
      <pos A="0.224009" C="0.425439" G="0.185023" T="0.16553"/>
      <pos A="0.243502" C="0.269493" G="0.25" T="0.237004"/>
      <pos A="0.224009" C="0.178525" G="0.25" T="0.347466"/>
      <pos A="0.16553" C="0.269493" G="0.412443" T="0.152534"/>
      <pos A="0.256498" C="0.33447" G="0.217511" T="0.19152"/>
      <pos A="0.217511" C="0.327972" G="0.282489" T="0.172028"/>
      <pos A="0.100552" C="0.25" G="0.340968" T="0.30848"/>
      <pos A="0.217511" C="0.146037" G="0.451429" T="0.185023"/>
      <pos A="0.185023" C="0.25" G="0.360461" T="0.204516"/>
      <pos A="0.120045" C="0.198018" G="0.412443" T="0.269493"/>
      <pos A="0.30848" C="0.321475" G="0.25" T="0.120045"/>
      <pos A="0.237004" C="0.262996" G="0.301982" T="0.198018"/>
      <pos A="0.198018" C="0.301982" G="0.256498" T="0.243502"/>
      <pos A="0.347466" C="0.360461" G="0.113548" T="0.178525"/>
      <pos A="0.178525" C="0.314977" G="0.399448" T="0.10705"/>
      <pos A="0.269493" C="0.483918" G="0.159032" T="0.0875565"/>
      <pos A="0.16553" C="0.172028" G="0.340968" T="0.321475"/>
      <pos A="0.0485709" C="0.490416" G="0.217511" T="0.243502"/>
      <pos A="0.185023" C="0.327972" G="0.224009" T="0.262996"/>
      <pos A="0.217511" C="0.237004" G="0.25" T="0.295484"/>
      <pos A="0.139539" C="0.360461" G="0.412443" T="0.0875565"/>
    </motif>
    <motif db="0" id="M116" alt="O116" length="40" nsites="8" evalue="1.3e-003">
      <pos A="0.126543" C="0.126543" G="0.126543" T="0.62037"/>
      <pos A="0.25" C="0.25" G="0.373457" T="0.126543"/>
      <pos A="0.496914" C="0.496914" G="0.00308642" T="0.00308642"/>
      <pos A="0.62037" C="0.00308642" G="0.373457" T="0.00308642"/>
      <pos A="0.496914" C="0.126543" G="0.25" T="0.126543"/>
      <pos A="0.373457" C="0.496914" G="0.00308642" T="0.126543"/>
      <pos A="0.126543" C="0.373457" G="0.00308642" T="0.496914"/>
      <pos A="0.126543" C="0.00308642" G="0.496914" T="0.373457"/>
      <pos A="0.00308642" C="0.62037" G="0.373457" T="0.00308642"/>
      <pos A="0.126543" C="0.743827" G="0.126543" T="0.00308642"/>
      <pos A="0.25" C="0.25" G="0.496914" T="0.00308642"/>
      <pos A="0.373457" C="0.00308642" G="0.126543" T="0.496914"/>
      <pos A="0.00308642" C="0.62037" G="0.126543" T="0.25"/>
      <pos A="0.00308642" C="0.62037" G="0.00308642" T="0.373457"/>
      <pos A="0.62037" C="0.126543" G="0.00308642" T="0.25"/>
      <pos A="0.373457" C="0.126543" G="0.496914" T="0.00308642"/>
      <pos A="0.496914" C="0.00308642" G="0.373457" T="0.126543"/>
      <pos A="0.743827" C="0.00308642" G="0.126543" T="0.126543"/>
      <pos A="0.373457" C="0.373457" G="0.00308642" T="0.25"/>
      <pos A="0.00308642" C="0.373457" G="0.126543" T="0.496914"/>
      <pos A="0.126543" C="0.25" G="0.373457" T="0.25"/>
      <pos A="0.126543" C="0.126543" G="0.496914" T="0.25"/>
      <pos A="0.373457" C="0.496914" G="0.00308642" T="0.126543"/>
      <pos A="0.126543" C="0.743827" G="0.126543" T="0.00308642"/>
      <pos A="0.743827" C="0.00308642" G="0.00308642" T="0.25"/>
      <pos A="0.496914" C="0.126543" G="0.373457" T="0.00308642"/>
      <pos A="0.126543" C="0.62037" G="0.25" T="0.00308642"/>
      <pos A="0.496914" C="0.126543" G="0.373457" T="0.00308642"/>
      <pos A="0.25" C="0.00308642" G="0.496914" T="0.25"/>
      <pos A="0.373457" C="0.00308642" G="0.496914" T="0.126543"/>
      <pos A="0.126543" C="0.126543" G="0.743827" T="0.00308642"/>
      <pos A="0.743827" C="0.126543" G="0.00308642" T="0.126543"/>
      <pos A="0.00308642" C="0.373457" G="0.373457" T="0.25"/>
      <pos A="0.00308642" C="0.867284" G="0.126543" T="0.00308642"/>
      <pos A="0.00308642" C="0.62037" G="0.126543" T="0.25"/>
      <pos A="0.00308642" C="0.373457" G="0.126543" T="0.496914"/>
      <pos A="0.00308642" C="0.62037" G="0.126543" T="0.25"/>
      <pos A="0.25" C="0.00308642" G="0.126543" T="0.62037"/>
      <pos A="0.373457" C="0.126543" G="0.00308642" T="0.496914"/>
      <pos A="0.25" C="0.25" G="0.373457" T="0.126543"/>
    </motif>
    <motif db="0" id="M117" alt="O117" length="40" nsites="8" evalue="1.3e-003">
      <pos A="0.217511" C="0.33447" G="0.379955" T="0.0680632"/>
      <pos A="0.327972" C="0.211013" G="0.237004" T="0.224009"/>
      <pos A="0.198018" C="0.321475" G="0.256498" T="0.224009"/>
      <pos A="0.178525" C="0.139539" G="0.379955" T="0.301982"/>
      <pos A="0.425439" C="0.237004" G="0.172028" T="0.16553"/>
      <pos A="0.269493" C="0.217511" G="0.340968" T="0.172028"/>
      <pos A="0.275991" C="0.353963" G="0.288987" T="0.0810588"/>
      <pos A="0.301982" C="0.230507" G="0.230507" T="0.237004"/>
      <pos A="0.178525" C="0.379955" G="0.314977" T="0.126543"/>
      <pos A="0.288987" C="0.211013" G="0.243502" T="0.256498"/>
      <pos A="0.172028" C="0.366959" G="0.262996" T="0.198018"/>
      <pos A="0.321475" C="0.451429" G="0.185023" T="0.0420731"/>
      <pos A="0.146037" C="0.198018" G="0.470922" T="0.185023"/>
      <pos A="0.198018" C="0.243502" G="0.360461" T="0.198018"/>
      <pos A="0.204516" C="0.431937" G="0.211013" T="0.152534"/>
      <pos A="0.120045" C="0.431937" G="0.16553" T="0.282489"/>
      <pos A="0.243502" C="0.314977" G="0.146037" T="0.295484"/>
      <pos A="0.178525" C="0.288987" G="0.39295" T="0.139539"/>
      <pos A="0.275991" C="0.178525" G="0.30848" T="0.237004"/>
      <pos A="0.198018" C="0.314977" G="0.321475" T="0.16553"/>
      <pos A="0.074561" C="0.211013" G="0.373457" T="0.340968"/>
      <pos A="0.230507" C="0.301982" G="0.217511" T="0.25"/>
      <pos A="0.133041" C="0.295484" G="0.327972" T="0.243502"/>
      <pos A="0.172028" C="0.178525" G="0.353963" T="0.295484"/>
      <pos A="0.126543" C="0.256498" G="0.496914" T="0.120045"/>
      <pos A="0.275991" C="0.457927" G="0.0875565" T="0.178525"/>
      <pos A="0.178525" C="0.25" G="0.327972" T="0.243502"/>
      <pos A="0.25" C="0.438434" G="0.211013" T="0.100552"/>
      <pos A="0.282489" C="0.282489" G="0.25" T="0.185023"/>
      <pos A="0.152534" C="0.120045" G="0.522905" T="0.204516"/>
      <pos A="0.204516" C="0.418941" G="0.19152" T="0.185023"/>
      <pos A="0.185023" C="0.237004" G="0.386452" T="0.19152"/>
      <pos A="0.30848" C="0.295484" G="0.126543" T="0.269493"/>
      <pos A="0.30848" C="0.275991" G="0.198018" T="0.217511"/>
      <pos A="0.217511" C="0.418941" G="0.217511" T="0.146037"/>
      <pos A="0.178525" C="0.269493" G="0.314977" T="0.237004"/>
      <pos A="0.146037" C="0.39295" G="0.33447" T="0.126543"/>
      <pos A="0.198018" C="0.211013" G="0.295484" T="0.295484"/>
      <pos A="0.146037" C="0.360461" G="0.224009" T="0.269493"/>
      <pos A="0.230507" C="0.19152" G="0.340968" T="0.237004"/>
    </motif>
    <motif db="0" id="M118" alt="O118" length="40" nsites="8" evalue="1.3e-003">
      <pos A="0.0940543" C="0.405946" G="0.347466" T="0.152534"/>
      <pos A="0.178525" C="0.457927" G="0.19152" T="0.172028"/>
      <pos A="0.146037" C="0.33447" G="0.204516" T="0.314977"/>
      <pos A="0.204516" C="0.256498" G="0.340968" T="0.198018"/>
      <pos A="0.146037" C="0.314977" G="0.269493" T="0.269493"/>
      <pos A="0.256498" C="0.243502" G="0.314977" T="0.185023"/>
      <pos A="0.16553" C="0.288987" G="0.30848" T="0.237004"/>
      <pos A="0.211013" C="0.19152" G="0.25" T="0.347466"/>
      <pos A="0.178525" C="0.25" G="0.379955" T="0.19152"/>
      <pos A="0.295484" C="0.301982" G="0.230507" T="0.172028"/>
      <pos A="0.30848" C="0.204516" G="0.340968" T="0.146037"/>
      <pos A="0.301982" C="0.321475" G="0.211013" T="0.16553"/>
      <pos A="0.301982" C="0.152534" G="0.275991" T="0.269493"/>
      <pos A="0.275991" C="0.314977" G="0.256498" T="0.152534"/>
      <pos A="0.146037" C="0.314977" G="0.288987" T="0.25"/>
      <pos A="0.340968" C="0.16553" G="0.340968" T="0.152534"/>
      <pos A="0.256498" C="0.451429" G="0.198018" T="0.0940543"/>
      <pos A="0.224009" C="0.16553" G="0.269493" T="0.340968"/>
      <pos A="0.275991" C="0.30848" G="0.30848" T="0.10705"/>
      <pos A="0.224009" C="0.438434" G="0.185023" T="0.152534"/>
      <pos A="0.133041" C="0.555394" G="0.185023" T="0.126543"/>
      <pos A="0.185023" C="0.204516" G="0.262996" T="0.347466"/>
      <pos A="0.19152" C="0.418941" G="0.178525" T="0.211013"/>
      <pos A="0.243502" C="0.275991" G="0.33447" T="0.146037"/>
      <pos A="0.0810588" C="0.399448" G="0.33447" T="0.185023"/>
      <pos A="0.159032" C="0.19152" G="0.373457" T="0.275991"/>
      <pos A="0.126543" C="0.30848" G="0.282489" T="0.282489"/>
      <pos A="0.0810588" C="0.327972" G="0.405946" T="0.185023"/>
      <pos A="0.19152" C="0.275991" G="0.314977" T="0.217511"/>
      <pos A="0.301982" C="0.074561" G="0.438434" T="0.185023"/>
      <pos A="0.172028" C="0.321475" G="0.360461" T="0.146037"/>
      <pos A="0.139539" C="0.314977" G="0.353963" T="0.19152"/>
      <pos A="0.237004" C="0.198018" G="0.217511" T="0.347466"/>
      <pos A="0.224009" C="0.353963" G="0.314977" T="0.10705"/>
      <pos A="0.230507" C="0.353963" G="0.256498" T="0.159032"/>
      <pos A="0.295484" C="0.399448" G="0.159032" T="0.146037"/>
      <pos A="0.25" C="0.295484" G="0.366959" T="0.0875565"/>
      <pos A="0.0485709" C="0.256498" G="0.496914" T="0.198018"/>
      <pos A="0.204516" C="0.19152" G="0.133041" T="0.470922"/>
      <pos A="0.243502" C="0.321475" G="0.262996" T="0.172028"/>
    </motif>
    <motif db="0" id="M119" alt="O119" length="40" nsites="8" evalue="1.3e-003">
      <pos A="0.275991" C="0.198018" G="0.275991" T="0.25"/>
      <pos A="0.204516" C="0.224009" G="0.457927" T="0.113548"/>
      <pos A="0.243502" C="0.256498" G="0.321475" T="0.178525"/>
      <pos A="0.152534" C="0.347466" G="0.230507" T="0.269493"/>
      <pos A="0.243502" C="0.230507" G="0.243502" T="0.282489"/>
      <pos A="0.237004" C="0.464425" G="0.217511" T="0.0810588"/>
      <pos A="0.288987" C="0.360461" G="0.146037" T="0.204516"/>
      <pos A="0.159032" C="0.204516" G="0.405946" T="0.230507"/>
      <pos A="0.321475" C="0.30848" G="0.275991" T="0.0940543"/>
      <pos A="0.126543" C="0.295484" G="0.314977" T="0.262996"/>
      <pos A="0.321475" C="0.100552" G="0.405946" T="0.172028"/>
      <pos A="0.237004" C="0.269493" G="0.275991" T="0.217511"/>
      <pos A="0.33447" C="0.211013" G="0.256498" T="0.198018"/>
      <pos A="0.159032" C="0.496914" G="0.16553" T="0.178525"/>
      <pos A="0.152534" C="0.295484" G="0.321475" T="0.230507"/>
      <pos A="0.198018" C="0.152534" G="0.412443" T="0.237004"/>
      <pos A="0.204516" C="0.347466" G="0.211013" T="0.237004"/>
      <pos A="0.19152" C="0.373457" G="0.262996" T="0.172028"/>
      <pos A="0.256498" C="0.262996" G="0.321475" T="0.159032"/>
      <pos A="0.178525" C="0.327972" G="0.340968" T="0.152534"/>
      <pos A="0.16553" C="0.217511" G="0.301982" T="0.314977"/>
      <pos A="0.0615664" C="0.25" G="0.366959" T="0.321475"/>
      <pos A="0.353963" C="0.353963" G="0.16553" T="0.126543"/>
      <pos A="0.217511" C="0.431937" G="0.133041" T="0.217511"/>
      <pos A="0.185023" C="0.275991" G="0.321475" T="0.217511"/>
      <pos A="0.159032" C="0.282489" G="0.288987" T="0.269493"/>
      <pos A="0.126543" C="0.33447" G="0.321475" T="0.217511"/>
      <pos A="0.30848" C="0.211013" G="0.33447" T="0.146037"/>
      <pos A="0.262996" C="0.185023" G="0.386452" T="0.16553"/>
      <pos A="0.185023" C="0.386452" G="0.288987" T="0.139539"/>
      <pos A="0.152534" C="0.30848" G="0.399448" T="0.139539"/>
      <pos A="0.282489" C="0.340968" G="0.237004" T="0.139539"/>
      <pos A="0.224009" C="0.451429" G="0.217511" T="0.10705"/>
      <pos A="0.152534" C="0.139539" G="0.568388" T="0.139539"/>
      <pos A="0.16553" C="0.33447" G="0.347466" T="0.152534"/>
      <pos A="0.10705" C="0.457927" G="0.269493" T="0.16553"/>
      <pos A="0.282489" C="0.178525" G="0.269493" T="0.269493"/>
      <pos A="0.120045" C="0.269493" G="0.347466" T="0.262996"/>
      <pos A="0.301982" C="0.412443" G="0.0485709" T="0.237004"/>
      <pos A="0.204516" C="0.288987" G="0.243502" T="0.262996"/>
    </motif>
    <motif db="0" id="M12" alt="O12" length="40" nsites="8" evalue="1.3e-003">
      <pos A="0.00308642" C="0.45202" G="0.541807" T="0.00308642"/>
      <pos A="0.272446" C="0.18266" G="0.541807" T="0.00308642"/>
      <pos A="0.45202" C="0.362233" G="0.18266" T="0.00308642"/>
      <pos A="0.18266" C="0.00308642" G="0.811167" T="0.00308642"/>
      <pos A="0.18266" C="0.18266" G="0.45202" T="0.18266"/>
      <pos A="0.18266" C="0.45202" G="0.362233" T="0.00308642"/>
      <pos A="0.18266" C="0.18266" G="0.541807" T="0.0928731"/>
      <pos A="0.0928731" C="0.362233" G="0.362233" T="0.18266"/>
      <pos A="0.362233" C="0.18266" G="0.272446" T="0.18266"/>
      <pos A="0.00308642" C="0.631594" G="0.362233" T="0.00308642"/>
      <pos A="0.00308642" C="0.362233" G="0.541807" T="0.0928731"/>
      <pos A="0.18266" C="0.45202" G="0.272446" T="0.0928731"/>
      <pos A="0.0928731" C="0.272446" G="0.272446" T="0.362233"/>
      <pos A="0.00308642" C="0.45202" G="0.45202" T="0.0928731"/>
      <pos A="0.272446" C="0.362233" G="0.18266" T="0.18266"/>
      <pos A="0.00308642" C="0.362233" G="0.541807" T="0.0928731"/>
      <pos A="0.18266" C="0.541807" G="0.0928731" T="0.18266"/>
      <pos A="0.272446" C="0.362233" G="0.18266" T="0.18266"/>
      <pos A="0.0928731" C="0.362233" G="0.45202" T="0.0928731"/>
      <pos A="0.272446" C="0.272446" G="0.18266" T="0.272446"/>
      <pos A="0.362233" C="0.541807" G="0.0928731" T="0.00308642"/>
      <pos A="0.272446" C="0.45202" G="0.272446" T="0.00308642"/>
      <pos A="0.00308642" C="0.18266" G="0.811167" T="0.00308642"/>
      <pos A="0.45202" C="0.362233" G="0.0928731" T="0.0928731"/>
      <pos A="0.18266" C="0.541807" G="0.0928731" T="0.18266"/>
      <pos A="0.0928731" C="0.18266" G="0.362233" T="0.362233"/>
      <pos A="0.272446" C="0.631594" G="0.00308642" T="0.0928731"/>
      <pos A="0.0928731" C="0.18266" G="0.272446" T="0.45202"/>
      <pos A="0.0928731" C="0.362233" G="0.362233" T="0.18266"/>
      <pos A="0.272446" C="0.18266" G="0.272446" T="0.272446"/>
      <pos A="0.00308642" C="0.272446" G="0.721381" T="0.00308642"/>
      <pos A="0.45202" C="0.362233" G="0.18266" T="0.00308642"/>
      <pos A="0.272446" C="0.0928731" G="0.45202" T="0.18266"/>
      <pos A="0.18266" C="0.45202" G="0.362233" T="0.00308642"/>
      <pos A="0.18266" C="0.721381" G="0.0928731" T="0.00308642"/>
      <pos A="0.272446" C="0.45202" G="0.18266" T="0.0928731"/>
      <pos A="0.18266" C="0.272446" G="0.541807" T="0.00308642"/>
      <pos A="0.362233" C="0.362233" G="0.272446" T="0.00308642"/>
      <pos A="0.0928731" C="0.272446" G="0.362233" T="0.272446"/>
      <pos A="0.0928731" C="0.45202" G="0.18266" T="0.272446"/>
    </motif>
    <motif db="0" id="M120" alt="O120" length="40" nsites="8" evalue="1.3e-003">
      <pos A="0.443527" C="0.22998" G="0.216633" T="0.10986"/>
      <pos A="0.10986" C="0.323406" G="0.443527" T="0.123207"/>
      <pos A="0.376793" C="0.256674" G="0.216633" T="0.1499"/>
      <pos A="0.323406" C="0.243326" G="0.216633" T="0.216633"/>
      <pos A="0.323406" C="0.18994" G="0.283367" T="0.203287"/>
      <pos A="0.0164336" C="0.483566" G="0.27002" T="0.22998"/>
      <pos A="0.1499" C="0.18994" G="0.3501" T="0.31006"/>
      <pos A="0.22998" C="0.336754" G="0.376793" T="0.0564731"/>
      <pos A="0.31006" C="0.3501" G="0.283367" T="0.0564731"/>
      <pos A="0.203287" C="0.243326" G="0.376793" T="0.176594"/>
      <pos A="0.0965136" C="0.323406" G="0.363447" T="0.216633"/>
      <pos A="0.323406" C="0.123207" G="0.283367" T="0.27002"/>
      <pos A="0.296713" C="0.283367" G="0.0965136" T="0.323406"/>
      <pos A="0.31006" C="0.3501" G="0.0965136" T="0.243326"/>
      <pos A="0.0564731" C="0.31006" G="0.283367" T="0.3501"/>
      <pos A="0.323406" C="0.256674" G="0.203287" T="0.216633"/>
      <pos A="0.18994" C="0.3501" G="0.336754" T="0.123207"/>
      <pos A="0.296713" C="0.1499" G="0.256674" T="0.296713"/>
      <pos A="0.0965136" C="0.296713" G="0.456873" T="0.1499"/>
      <pos A="0.323406" C="0.243326" G="0.27002" T="0.163246"/>
      <pos A="0.1499" C="0.336754" G="0.47022" T="0.0431269"/>
      <pos A="0.256674" C="0.3501" G="0.18994" T="0.203287"/>
      <pos A="0.31006" C="0.27002" G="0.336754" T="0.0831664"/>
      <pos A="0.296713" C="0.443527" G="0.10986" T="0.1499"/>
      <pos A="0.243326" C="0.31006" G="0.18994" T="0.256674"/>
      <pos A="0.22998" C="0.323406" G="0.256674" T="0.18994"/>
      <pos A="0.176594" C="0.296713" G="0.22998" T="0.296713"/>
      <pos A="0.136553" C="0.416834" G="0.336754" T="0.10986"/>
      <pos A="0.176594" C="0.27002" G="0.31006" T="0.243326"/>
      <pos A="0.22998" C="0.336754" G="0.296713" T="0.136553"/>
      <pos A="0.323406" C="0.1499" G="0.456873" T="0.0698202"/>
      <pos A="0.216633" C="0.18994" G="0.0564731" T="0.536954"/>
      <pos A="0.27002" C="0.403486" G="0.0564731" T="0.27002"/>
      <pos A="0.10986" C="0.3501" G="0.456873" T="0.0831664"/>
      <pos A="0.203287" C="0.336754" G="0.243326" T="0.216633"/>
      <pos A="0.203287" C="0.22998" G="0.3501" T="0.216633"/>
      <pos A="0.39014" C="0.216633" G="0.216633" T="0.176594"/>
      <pos A="0.18994" C="0.323406" G="0.3501" T="0.136553"/>
      <pos A="0.18994" C="0.43018" G="0.31006" T="0.0698202"/>
      <pos A="0.283367" C="0.256674" G="0.323406" T="0.136553"/>
    </motif>
    <motif db="0" id="M121" alt="O121" length="40" nsites="8" evalue="1.3e-003">
      <pos A="0.14418" C="0.485156" G="0.308789" T="0.0618756"/>
      <pos A="0.108907" C="0.391093" G="0.379335" T="0.120665"/>
      <pos A="0.308789" C="0.238242" G="0.320547" T="0.132422"/>
      <pos A="0.332304" C="0.120665" G="0.438124" T="0.108907"/>
      <pos A="0.320547" C="0.14418" G="0.273516" T="0.261758"/>
      <pos A="0.367578" C="0.320547" G="0.155938" T="0.155938"/>
      <pos A="0.155938" C="0.226484" G="0.52043" T="0.0971486"/>
      <pos A="0.0853906" C="0.402851" G="0.25" T="0.261758"/>
      <pos A="0.226484" C="0.308789" G="0.132422" T="0.332304"/>
      <pos A="0.273516" C="0.35582" G="0.191211" T="0.179453"/>
      <pos A="0.261758" C="0.297031" G="0.214727" T="0.226484"/>
      <pos A="0.202969" C="0.473398" G="0.238242" T="0.0853906"/>
      <pos A="0.0383595" C="0.391093" G="0.179453" T="0.391093"/>
      <pos A="0.214727" C="0.202969" G="0.485156" T="0.0971486"/>
      <pos A="0.25" C="0.320547" G="0.261758" T="0.167696"/>
      <pos A="0.238242" C="0.438124" G="0.167696" T="0.155938"/>
      <pos A="0.0853906" C="0.473398" G="0.273516" T="0.167696"/>
      <pos A="0.25" C="0.214727" G="0.35582" T="0.179453"/>
      <pos A="0.320547" C="0.273516" G="0.285273" T="0.120665"/>
      <pos A="0.273516" C="0.226484" G="0.414609" T="0.0853906"/>
      <pos A="0.167696" C="0.402851" G="0.273516" T="0.155938"/>
      <pos A="0.0853906" C="0.46164" G="0.25" T="0.202969"/>
      <pos A="0.273516" C="0.167696" G="0.320547" T="0.238242"/>
      <pos A="0.191211" C="0.273516" G="0.379335" T="0.155938"/>
      <pos A="0.0501175" C="0.167696" G="0.661523" T="0.120665"/>
      <pos A="0.297031" C="0.0853906" G="0.473398" T="0.14418"/>
      <pos A="0.226484" C="0.238242" G="0.238242" T="0.297031"/>
      <pos A="0.202969" C="0.426366" G="0.120665" T="0.25"/>
      <pos A="0.238242" C="0.285273" G="0.344062" T="0.132422"/>
      <pos A="0.0971486" C="0.473398" G="0.226484" T="0.202969"/>
      <pos A="0.179453" C="0.179453" G="0.485156" T="0.155938"/>
      <pos A="0.155938" C="0.332304" G="0.426366" T="0.0853906"/>
      <pos A="0.297031" C="0.414609" G="0.191211" T="0.0971486"/>
      <pos A="0.0736336" C="0.191211" G="0.532187" T="0.202969"/>
      <pos A="0.191211" C="0.238242" G="0.379335" T="0.191211"/>
      <pos A="0.14418" C="0.52043" G="0.273516" T="0.0618756"/>
      <pos A="0.132422" C="0.179453" G="0.402851" T="0.285273"/>
      <pos A="0.155938" C="0.496914" G="0.155938" T="0.191211"/>
      <pos A="0.14418" C="0.167696" G="0.414609" T="0.273516"/>
      <pos A="0.261758" C="0.191211" G="0.485156" T="0.0618756"/>
    </motif>
    <motif db="0" id="M122" alt="O122" length="40" nsites="8" evalue="1.3e-003">
      <pos A="0.285273" C="0.35582" G="0.0736336" T="0.285273"/>
      <pos A="0.14418" C="0.320547" G="0.214727" T="0.320547"/>
      <pos A="0.25" C="0.285273" G="0.25" T="0.214727"/>
      <pos A="0.0383595" C="0.179453" G="0.285273" T="0.496914"/>
      <pos A="0.35582" C="0.25" G="0.25" T="0.14418"/>
      <pos A="0.285273" C="0.214727" G="0.391093" T="0.108907"/>
      <pos A="0.214727" C="0.179453" G="0.391093" T="0.214727"/>
      <pos A="0.108907" C="0.46164" G="0.0383595" T="0.391093"/>
      <pos A="0.179453" C="0.46164" G="0.25" T="0.108907"/>
      <pos A="0.0736336" C="0.532187" G="0.285273" T="0.108907"/>
      <pos A="0.35582" C="0.426366" G="0.00308642" T="0.214727"/>
      <pos A="0.0736336" C="0.67328" G="0.25" T="0.00308642"/>
      <pos A="0.391093" C="0.35582" G="0.14418" T="0.108907"/>
      <pos A="0.25" C="0.532187" G="0.0736336" T="0.14418"/>
      <pos A="0.46164" C="0.108907" G="0.391093" T="0.0383595"/>
      <pos A="0.214727" C="0.285273" G="0.46164" T="0.0383595"/>
      <pos A="0.00308642" C="0.532187" G="0.25" T="0.214727"/>
      <pos A="0.14418" C="0.214727" G="0.35582" T="0.285273"/>
      <pos A="0.179453" C="0.214727" G="0.602734" T="0.00308642"/>
      <pos A="0.108907" C="0.46164" G="0.35582" T="0.0736336"/>
      <pos A="0.14418" C="0.0736336" G="0.532187" T="0.25"/>
      <pos A="0.14418" C="0.602734" G="0.0383595" T="0.214727"/>
      <pos A="0.214727" C="0.320547" G="0.35582" T="0.108907"/>
      <pos A="0.25" C="0.320547" G="0.14418" T="0.285273"/>
      <pos A="0.214727" C="0.567461" G="0.14418" T="0.0736336"/>
      <pos A="0.214727" C="0.285273" G="0.285273" T="0.214727"/>
      <pos A="0.25" C="0.108907" G="0.25" T="0.391093"/>
      <pos A="0.179453" C="0.179453" G="0.391093" T="0.25"/>
      <pos A="0.0736336" C="0.214727" G="0.532187" T="0.179453"/>
      <pos A="0.35582" C="0.25" G="0.35582" T="0.0383595"/>
      <pos A="0.108907" C="0.532187" G="0.320547" T="0.0383595"/>
      <pos A="0.285273" C="0.25" G="0.320547" T="0.14418"/>
      <pos A="0.108907" C="0.426366" G="0.320547" T="0.14418"/>
      <pos A="0.214727" C="0.108907" G="0.25" T="0.426366"/>
      <pos A="0.320547" C="0.0736336" G="0.35582" T="0.25"/>
      <pos A="0.214727" C="0.46164" G="0.179453" T="0.14418"/>
      <pos A="0.0736336" C="0.426366" G="0.35582" T="0.14418"/>
      <pos A="0.179453" C="0.46164" G="0.108907" T="0.25"/>
      <pos A="0.0736336" C="0.25" G="0.532187" T="0.14418"/>
      <pos A="0.214727" C="0.391093" G="0.179453" T="0.214727"/>
    </motif>
    <motif db="0" id="M123" alt="O123" length="40" nsites="8" evalue="1.3e-003">
      <pos A="0.0790598" C="0.610874" G="0.231006" T="0.0790598"/>
      <pos A="0.382953" C="0.155033" G="0.382953" T="0.0790598"/>
      <pos A="0.458926" C="0.0790598" G="0.458926" T="0.00308642"/>
      <pos A="0.534901" C="0.231006" G="0.231006" T="0.00308642"/>
      <pos A="0.30698" C="0.0790598" G="0.155033" T="0.458926"/>
      <pos A="0.00308642" C="0.610874" G="0.30698" T="0.0790598"/>
      <pos A="0.0790598" C="0.231006" G="0.534901" T="0.155033"/>
      <pos A="0.231006" C="0.30698" G="0.30698" T="0.155033"/>
      <pos A="0.231006" C="0.382953" G="0.155033" T="0.231006"/>
      <pos A="0.155033" C="0.155033" G="0.686847" T="0.00308642"/>
      <pos A="0.458926" C="0.231006" G="0.30698" T="0.00308642"/>
      <pos A="0.155033" C="0.155033" G="0.382953" T="0.30698"/>
      <pos A="0.155033" C="0.382953" G="0.30698" T="0.155033"/>
      <pos A="0.155033" C="0.155033" G="0.155033" T="0.534901"/>
      <pos A="0.458926" C="0.30698" G="0.00308642" T="0.231006"/>
      <pos A="0.0790598" C="0.458926" G="0.382953" T="0.0790598"/>
      <pos A="0.231006" C="0.231006" G="0.30698" T="0.231006"/>
      <pos A="0.458926" C="0.0790598" G="0.30698" T="0.155033"/>
      <pos A="0.231006" C="0.155033" G="0.0790598" T="0.534901"/>
      <pos A="0.30698" C="0.30698" G="0.155033" T="0.231006"/>
      <pos A="0.0790598" C="0.0790598" G="0.838794" T="0.00308642"/>
      <pos A="0.00308642" C="0.231006" G="0.762821" T="0.00308642"/>
      <pos A="0.00308642" C="0.914767" G="0.0790598" T="0.00308642"/>
      <pos A="0.382953" C="0.231006" G="0.155033" T="0.231006"/>
      <pos A="0.00308642" C="0.155033" G="0.534901" T="0.30698"/>
      <pos A="0.0790598" C="0.382953" G="0.30698" T="0.231006"/>
      <pos A="0.231006" C="0.155033" G="0.382953" T="0.231006"/>
      <pos A="0.30698" C="0.155033" G="0.382953" T="0.155033"/>
      <pos A="0.155033" C="0.458926" G="0.30698" T="0.0790598"/>
      <pos A="0.30698" C="0.231006" G="0.382953" T="0.0790598"/>
      <pos A="0.155033" C="0.458926" G="0.00308642" T="0.382953"/>
      <pos A="0.155033" C="0.30698" G="0.0790598" T="0.458926"/>
      <pos A="0.382953" C="0.382953" G="0.231006" T="0.00308642"/>
      <pos A="0.155033" C="0.686847" G="0.0790598" T="0.0790598"/>
      <pos A="0.231006" C="0.458926" G="0.155033" T="0.155033"/>
      <pos A="0.00308642" C="0.231006" G="0.231006" T="0.534901"/>
      <pos A="0.231006" C="0.155033" G="0.0790598" T="0.534901"/>
      <pos A="0.155033" C="0.155033" G="0.458926" T="0.231006"/>
      <pos A="0.00308642" C="0.610874" G="0.30698" T="0.0790598"/>
      <pos A="0.155033" C="0.30698" G="0.382953" T="0.155033"/>
    </motif>
    <motif db="0" id="M124" alt="O124" length="40" nsites="8" evalue="1.3e-003">
      <pos A="0.224009" C="0.39295" G="0.204516" T="0.178525"/>
      <pos A="0.269493" C="0.347466" G="0.120045" T="0.262996"/>
      <pos A="0.237004" C="0.327972" G="0.282489" T="0.152534"/>
      <pos A="0.126543" C="0.340968" G="0.314977" T="0.217511"/>
      <pos A="0.10705" C="0.269493" G="0.321475" T="0.301982"/>
      <pos A="0.379955" C="0.172028" G="0.295484" T="0.152534"/>
      <pos A="0.217511" C="0.159032" G="0.503411" T="0.120045"/>
      <pos A="0.25" C="0.321475" G="0.30848" T="0.120045"/>
      <pos A="0.204516" C="0.256498" G="0.399448" T="0.139539"/>
      <pos A="0.217511" C="0.490416" G="0.0875565" T="0.204516"/>
      <pos A="0.0940543" C="0.25" G="0.399448" T="0.256498"/>
      <pos A="0.211013" C="0.178525" G="0.379955" T="0.230507"/>
      <pos A="0.172028" C="0.301982" G="0.33447" T="0.19152"/>
      <pos A="0.256498" C="0.25" G="0.243502" T="0.25"/>
      <pos A="0.340968" C="0.230507" G="0.30848" T="0.120045"/>
      <pos A="0.237004" C="0.347466" G="0.16553" T="0.25"/>
      <pos A="0.366959" C="0.269493" G="0.224009" T="0.139539"/>
      <pos A="0.19152" C="0.224009" G="0.301982" T="0.282489"/>
      <pos A="0.139539" C="0.457927" G="0.25" T="0.152534"/>
      <pos A="0.237004" C="0.39295" G="0.211013" T="0.159032"/>
      <pos A="0.211013" C="0.353963" G="0.237004" T="0.198018"/>
      <pos A="0.198018" C="0.256498" G="0.262996" T="0.282489"/>
      <pos A="0.256498" C="0.217511" G="0.366959" T="0.159032"/>
      <pos A="0.133041" C="0.269493" G="0.30848" T="0.288987"/>
      <pos A="0.172028" C="0.360461" G="0.217511" T="0.25"/>
      <pos A="0.0615664" C="0.275991" G="0.483918" T="0.178525"/>
      <pos A="0.185023" C="0.30848" G="0.211013" T="0.295484"/>
      <pos A="0.211013" C="0.509909" G="0.10705" T="0.172028"/>
      <pos A="0.146037" C="0.204516" G="0.399448" T="0.25"/>
      <pos A="0.16553" C="0.204516" G="0.470922" T="0.159032"/>
      <pos A="0.224009" C="0.353963" G="0.347466" T="0.074561"/>
      <pos A="0.340968" C="0.230507" G="0.243502" T="0.185023"/>
      <pos A="0.360461" C="0.269493" G="0.30848" T="0.0615664"/>
      <pos A="0.211013" C="0.19152" G="0.405946" T="0.19152"/>
      <pos A="0.243502" C="0.211013" G="0.399448" T="0.146037"/>
      <pos A="0.120045" C="0.301982" G="0.282489" T="0.295484"/>
      <pos A="0.159032" C="0.295484" G="0.360461" T="0.185023"/>
      <pos A="0.353963" C="0.204516" G="0.172028" T="0.269493"/>
      <pos A="0.224009" C="0.444931" G="0.198018" T="0.133041"/>
      <pos A="0.126543" C="0.386452" G="0.211013" T="0.275991"/>
    </motif>
    <motif db="0" id="M125" alt="O125" length="40" nsites="8" evalue="1.3e-003">
      <pos A="0.496914" C="0.208847" G="0.147119" T="0.147119"/>
      <pos A="0.147119" C="0.25" G="0.414609" T="0.188272"/>
      <pos A="0.044239" C="0.352881" G="0.270576" T="0.332304"/>
      <pos A="0.00308642" C="0.147119" G="0.62037" T="0.229424"/>
      <pos A="0.167696" C="0.455761" G="0.270576" T="0.105967"/>
      <pos A="0.229424" C="0.270576" G="0.352881" T="0.147119"/>
      <pos A="0.167696" C="0.229424" G="0.414609" T="0.188272"/>
      <pos A="0.208847" C="0.394033" G="0.352881" T="0.044239"/>
      <pos A="0.208847" C="0.270576" G="0.208847" T="0.311728"/>
      <pos A="0.126543" C="0.25" G="0.414609" T="0.208847"/>
      <pos A="0.147119" C="0.0853906" G="0.62037" T="0.147119"/>
      <pos A="0.332304" C="0.394033" G="0.167696" T="0.105967"/>
      <pos A="0.25" C="0.167696" G="0.496914" T="0.0853906"/>
      <pos A="0.270576" C="0.332304" G="0.291153" T="0.105967"/>
      <pos A="0.332304" C="0.291153" G="0.167696" T="0.208847"/>
      <pos A="0.147119" C="0.208847" G="0.414609" T="0.229424"/>
      <pos A="0.167696" C="0.435185" G="0.105967" T="0.291153"/>
      <pos A="0.229424" C="0.147119" G="0.270576" T="0.352881"/>
      <pos A="0.229424" C="0.476338" G="0.105967" T="0.188272"/>
      <pos A="0.147119" C="0.476338" G="0.311728" T="0.0648148"/>
      <pos A="0.229424" C="0.0648148" G="0.579218" T="0.126543"/>
      <pos A="0.126543" C="0.291153" G="0.496914" T="0.0853906"/>
      <pos A="0.25" C="0.352881" G="0.311728" T="0.0853906"/>
      <pos A="0.167696" C="0.291153" G="0.373457" T="0.167696"/>
      <pos A="0.394033" C="0.394033" G="0.208847" T="0.00308642"/>
      <pos A="0.25" C="0.0236622" G="0.538066" T="0.188272"/>
      <pos A="0.126543" C="0.25" G="0.352881" T="0.270576"/>
      <pos A="0.394033" C="0.291153" G="0.147119" T="0.167696"/>
      <pos A="0.270576" C="0.455761" G="0.147119" T="0.126543"/>
      <pos A="0.147119" C="0.394033" G="0.311728" T="0.147119"/>
      <pos A="0.270576" C="0.311728" G="0.25" T="0.167696"/>
      <pos A="0.394033" C="0.188272" G="0.332304" T="0.0853906"/>
      <pos A="0.25" C="0.270576" G="0.229424" T="0.25"/>
      <pos A="0.044239" C="0.270576" G="0.455761" T="0.229424"/>
      <pos A="0.229424" C="0.270576" G="0.311728" T="0.188272"/>
      <pos A="0.0236622" C="0.352881" G="0.25" T="0.373457"/>
      <pos A="0.373457" C="0.291153" G="0.147119" T="0.188272"/>
      <pos A="0.147119" C="0.270576" G="0.435185" T="0.147119"/>
      <pos A="0.0236622" C="0.167696" G="0.62037" T="0.188272"/>
      <pos A="0.0648148" C="0.229424" G="0.25" T="0.455761"/>
    </motif>
    <motif db="0" id="M126" alt="O126" length="40" nsites="8" evalue="1.3e-003">
      <pos A="0.044239" C="0.208847" G="0.579218" T="0.167696"/>
      <pos A="0.167696" C="0.702675" G="0.126543" T="0.00308642"/>
      <pos A="0.167696" C="0.044239" G="0.414609" T="0.373457"/>
      <pos A="0.044239" C="0.579218" G="0.291153" T="0.0853906"/>
      <pos A="0.455761" C="0.291153" G="0.126543" T="0.126543"/>
      <pos A="0.25" C="0.291153" G="0.373457" T="0.0853906"/>
      <pos A="0.167696" C="0.126543" G="0.373457" T="0.332304"/>
      <pos A="0.167696" C="0.291153" G="0.496914" T="0.044239"/>
      <pos A="0.044239" C="0.25" G="0.291153" T="0.414609"/>
      <pos A="0.044239" C="0.332304" G="0.455761" T="0.167696"/>
      <pos A="0.332304" C="0.496914" G="0.126543" T="0.044239"/>
      <pos A="0.208847" C="0.0853906" G="0.62037" T="0.0853906"/>
      <pos A="0.291153" C="0.332304" G="0.25" T="0.126543"/>
      <pos A="0.126543" C="0.208847" G="0.167696" T="0.496914"/>
      <pos A="0.126543" C="0.373457" G="0.332304" T="0.167696"/>
      <pos A="0.25" C="0.291153" G="0.25" T="0.208847"/>
      <pos A="0.373457" C="0.0853906" G="0.496914" T="0.044239"/>
      <pos A="0.044239" C="0.25" G="0.496914" T="0.208847"/>
      <pos A="0.0853906" C="0.455761" G="0.373457" T="0.0853906"/>
      <pos A="0.00308642" C="0.579218" G="0.414609" T="0.00308642"/>
      <pos A="0.126543" C="0.25" G="0.455761" T="0.167696"/>
      <pos A="0.00308642" C="0.455761" G="0.25" T="0.291153"/>
      <pos A="0.044239" C="0.291153" G="0.208847" T="0.455761"/>
      <pos A="0.25" C="0.167696" G="0.332304" T="0.25"/>
      <pos A="0.044239" C="0.0853906" G="0.743827" T="0.126543"/>
      <pos A="0.00308642" C="0.538066" G="0.332304" T="0.126543"/>
      <pos A="0.373457" C="0.455761" G="0.0853906" T="0.0853906"/>
      <pos A="0.538066" C="0.126543" G="0.167696" T="0.167696"/>
      <pos A="0.167696" C="0.455761" G="0.373457" T="0.00308642"/>
      <pos A="0.291153" C="0.044239" G="0.579218" T="0.0853906"/>
      <pos A="0.167696" C="0.455761" G="0.332304" T="0.044239"/>
      <pos A="0.00308642" C="0.579218" G="0.291153" T="0.126543"/>
      <pos A="0.414609" C="0.167696" G="0.25" T="0.167696"/>
      <pos A="0.332304" C="0.291153" G="0.373457" T="0.00308642"/>
      <pos A="0.0853906" C="0.414609" G="0.291153" T="0.208847"/>
      <pos A="0.25" C="0.291153" G="0.208847" T="0.25"/>
      <pos A="0.208847" C="0.126543" G="0.414609" T="0.25"/>
      <pos A="0.00308642" C="0.208847" G="0.455761" T="0.332304"/>
      <pos A="0.167696" C="0.167696" G="0.414609" T="0.25"/>
      <pos A="0.208847" C="0.126543" G="0.455761" T="0.208847"/>
    </motif>
    <motif db="0" id="M127" alt="O127" length="40" nsites="8" evalue="1.3e-003">
      <pos A="0.224009" C="0.347466" G="0.256498" T="0.172028"/>
      <pos A="0.126543" C="0.288987" G="0.327972" T="0.256498"/>
      <pos A="0.314977" C="0.295484" G="0.19152" T="0.198018"/>
      <pos A="0.321475" C="0.217511" G="0.321475" T="0.139539"/>
      <pos A="0.159032" C="0.152534" G="0.496914" T="0.19152"/>
      <pos A="0.113548" C="0.340968" G="0.529402" T="0.016082"/>
      <pos A="0.256498" C="0.204516" G="0.256498" T="0.282489"/>
      <pos A="0.243502" C="0.295484" G="0.425439" T="0.0355753"/>
      <pos A="0.185023" C="0.185023" G="0.340968" T="0.288987"/>
      <pos A="0.25" C="0.314977" G="0.237004" T="0.198018"/>
      <pos A="0.224009" C="0.301982" G="0.224009" T="0.25"/>
      <pos A="0.185023" C="0.483918" G="0.0355753" T="0.295484"/>
      <pos A="0.282489" C="0.314977" G="0.269493" T="0.133041"/>
      <pos A="0.288987" C="0.230507" G="0.243502" T="0.237004"/>
      <pos A="0.16553" C="0.366959" G="0.243502" T="0.224009"/>
      <pos A="0.0940543" C="0.412443" G="0.30848" T="0.185023"/>
      <pos A="0.243502" C="0.269493" G="0.373457" T="0.113548"/>
      <pos A="0.327972" C="0.288987" G="0.198018" T="0.185023"/>
      <pos A="0.327972" C="0.211013" G="0.25" T="0.211013"/>
      <pos A="0.074561" C="0.340968" G="0.399448" T="0.185023"/>
      <pos A="0.237004" C="0.198018" G="0.288987" T="0.275991"/>
      <pos A="0.425439" C="0.113548" G="0.230507" T="0.230507"/>
      <pos A="0.282489" C="0.256498" G="0.347466" T="0.113548"/>
      <pos A="0.269493" C="0.237004" G="0.25" T="0.243502"/>
      <pos A="0.185023" C="0.373457" G="0.262996" T="0.178525"/>
      <pos A="0.120045" C="0.373457" G="0.321475" T="0.185023"/>
      <pos A="0.126543" C="0.19152" G="0.47742" T="0.204516"/>
      <pos A="0.172028" C="0.366959" G="0.30848" T="0.152534"/>
      <pos A="0.185023" C="0.224009" G="0.379955" T="0.211013"/>
      <pos A="0.275991" C="0.321475" G="0.25" T="0.152534"/>
      <pos A="0.139539" C="0.340968" G="0.133041" T="0.386452"/>
      <pos A="0.10705" C="0.321475" G="0.237004" T="0.33447"/>
      <pos A="0.139539" C="0.33447" G="0.301982" T="0.224009"/>
      <pos A="0.224009" C="0.360461" G="0.295484" T="0.120045"/>
      <pos A="0.295484" C="0.211013" G="0.327972" T="0.16553"/>
      <pos A="0.159032" C="0.30848" G="0.256498" T="0.275991"/>
      <pos A="0.198018" C="0.386452" G="0.211013" T="0.204516"/>
      <pos A="0.120045" C="0.30848" G="0.418941" T="0.152534"/>
      <pos A="0.159032" C="0.295484" G="0.360461" T="0.185023"/>
      <pos A="0.139539" C="0.301982" G="0.418941" T="0.139539"/>
    </motif>
    <motif db="0" id="M13" alt="O13" length="40" nsites="8" evalue="1.3e-003">
      <pos A="0.398148" C="0.167696" G="0.266461" T="0.167696"/>
      <pos A="0.332304" C="0.43107" G="0.233539" T="0.00308642"/>
      <pos A="0.266461" C="0.398148" G="0.299383" T="0.0360079"/>
      <pos A="0.398148" C="0.43107" G="0.0689304" T="0.101852"/>
      <pos A="0.167696" C="0.200617" G="0.562758" T="0.0689304"/>
      <pos A="0.167696" C="0.233539" G="0.332304" T="0.266461"/>
      <pos A="0.332304" C="0.167696" G="0.167696" T="0.332304"/>
      <pos A="0.233539" C="0.233539" G="0.398148" T="0.134773"/>
      <pos A="0.496914" C="0.398148" G="0.00308642" T="0.101852"/>
      <pos A="0.0360079" C="0.463992" G="0.496914" T="0.00308642"/>
      <pos A="0.365227" C="0.233539" G="0.299383" T="0.101852"/>
      <pos A="0.0689304" C="0.167696" G="0.398148" T="0.365227"/>
      <pos A="0.398148" C="0.332304" G="0.134773" T="0.134773"/>
      <pos A="0.167696" C="0.398148" G="0.233539" T="0.200617"/>
      <pos A="0.0689304" C="0.167696" G="0.365227" T="0.398148"/>
      <pos A="0.266461" C="0.299383" G="0.266461" T="0.167696"/>
      <pos A="0.0360079" C="0.562758" G="0.134773" T="0.266461"/>
      <pos A="0.0689304" C="0.398148" G="0.398148" T="0.134773"/>
      <pos A="0.233539" C="0.365227" G="0.200617" T="0.200617"/>
      <pos A="0.266461" C="0.233539" G="0.332304" T="0.167696"/>
      <pos A="0.332304" C="0.167696" G="0.299383" T="0.200617"/>
      <pos A="0.0360079" C="0.694444" G="0.200617" T="0.0689304"/>
      <pos A="0.233539" C="0.266461" G="0.398148" T="0.101852"/>
      <pos A="0.0360079" C="0.43107" G="0.463992" T="0.0689304"/>
      <pos A="0.0360079" C="0.332304" G="0.200617" T="0.43107"/>
      <pos A="0.200617" C="0.200617" G="0.43107" T="0.167696"/>
      <pos A="0.167696" C="0.463992" G="0.332304" T="0.0360079"/>
      <pos A="0.134773" C="0.365227" G="0.332304" T="0.167696"/>
      <pos A="0.134773" C="0.365227" G="0.233539" T="0.266461"/>
      <pos A="0.299383" C="0.0360079" G="0.463992" T="0.200617"/>
      <pos A="0.167696" C="0.43107" G="0.266461" T="0.134773"/>
      <pos A="0.398148" C="0.200617" G="0.365227" T="0.0360079"/>
      <pos A="0.299383" C="0.134773" G="0.43107" T="0.134773"/>
      <pos A="0.233539" C="0.200617" G="0.266461" T="0.299383"/>
      <pos A="0.299383" C="0.200617" G="0.266461" T="0.233539"/>
      <pos A="0.0360079" C="0.463992" G="0.167696" T="0.332304"/>
      <pos A="0.101852" C="0.200617" G="0.529835" T="0.167696"/>
      <pos A="0.266461" C="0.134773" G="0.266461" T="0.332304"/>
      <pos A="0.134773" C="0.332304" G="0.299383" T="0.233539"/>
      <pos A="0.266461" C="0.00308642" G="0.529835" T="0.200617"/>
    </motif>
    <motif db="0" id="M14" alt="O14" length="40" nsites="8" evalue="1.3e-003">
      <pos A="0.256498" C="0.25" G="0.217511" T="0.275991"/>
      <pos A="0.0875565" C="0.548896" G="0.262996" T="0.100552"/>
      <pos A="0.379955" C="0.0810588" G="0.275991" T="0.262996"/>
      <pos A="0.275991" C="0.262996" G="0.30848" T="0.152534"/>
      <pos A="0.113548" C="0.224009" G="0.438434" T="0.224009"/>
      <pos A="0.237004" C="0.25" G="0.211013" T="0.301982"/>
      <pos A="0.159032" C="0.282489" G="0.39295" T="0.16553"/>
      <pos A="0.347466" C="0.33447" G="0.185023" T="0.133041"/>
      <pos A="0.185023" C="0.33447" G="0.217511" T="0.262996"/>
      <pos A="0.100552" C="0.39295" G="0.314977" T="0.19152"/>
      <pos A="0.139539" C="0.340968" G="0.262996" T="0.256498"/>
      <pos A="0.327972" C="0.19152" G="0.230507" T="0.25"/>
      <pos A="0.217511" C="0.30848" G="0.314977" T="0.159032"/>
      <pos A="0.19152" C="0.237004" G="0.366959" T="0.204516"/>
      <pos A="0.256498" C="0.25" G="0.30848" T="0.185023"/>
      <pos A="0.224009" C="0.399448" G="0.19152" T="0.185023"/>
      <pos A="0.30848" C="0.211013" G="0.243502" T="0.237004"/>
      <pos A="0.269493" C="0.288987" G="0.288987" T="0.152534"/>
      <pos A="0.269493" C="0.412443" G="0.217511" T="0.100552"/>
      <pos A="0.224009" C="0.204516" G="0.379955" T="0.19152"/>
      <pos A="0.152534" C="0.39295" G="0.314977" T="0.139539"/>
      <pos A="0.10705" C="0.412443" G="0.217511" T="0.262996"/>
      <pos A="0.269493" C="0.159032" G="0.321475" T="0.25"/>
      <pos A="0.275991" C="0.25" G="0.386452" T="0.0875565"/>
      <pos A="0.327972" C="0.256498" G="0.185023" T="0.230507"/>
      <pos A="0.113548" C="0.269493" G="0.431937" T="0.185023"/>
      <pos A="0.217511" C="0.347466" G="0.25" T="0.185023"/>
      <pos A="0.16553" C="0.321475" G="0.243502" T="0.269493"/>
      <pos A="0.159032" C="0.301982" G="0.379955" T="0.159032"/>
      <pos A="0.198018" C="0.230507" G="0.353963" T="0.217511"/>
      <pos A="0.100552" C="0.340968" G="0.412443" T="0.146037"/>
      <pos A="0.198018" C="0.347466" G="0.178525" T="0.275991"/>
      <pos A="0.0550686" C="0.353963" G="0.30848" T="0.282489"/>
      <pos A="0.0680632" C="0.321475" G="0.224009" T="0.386452"/>
      <pos A="0.126543" C="0.451429" G="0.19152" T="0.230507"/>
      <pos A="0.237004" C="0.418941" G="0.217511" T="0.126543"/>
      <pos A="0.412443" C="0.211013" G="0.16553" T="0.211013"/>
      <pos A="0.10705" C="0.340968" G="0.438434" T="0.113548"/>
      <pos A="0.211013" C="0.243502" G="0.321475" T="0.224009"/>
      <pos A="0.373457" C="0.120045" G="0.347466" T="0.159032"/>
    </motif>
    <motif db="0" id="M15" alt="O15" length="40" nsites="8" evalue="1.3e-003">
      <pos A="0.113548" C="0.282489" G="0.288987" T="0.314977"/>
      <pos A="0.327972" C="0.237004" G="0.327972" T="0.10705"/>
      <pos A="0.256498" C="0.314977" G="0.301982" T="0.126543"/>
      <pos A="0.301982" C="0.204516" G="0.321475" T="0.172028"/>
      <pos A="0.288987" C="0.0485709" G="0.470922" T="0.19152"/>
      <pos A="0.295484" C="0.444931" G="0.16553" T="0.0940543"/>
      <pos A="0.19152" C="0.301982" G="0.353963" T="0.152534"/>
      <pos A="0.159032" C="0.30848" G="0.275991" T="0.256498"/>
      <pos A="0.159032" C="0.386452" G="0.282489" T="0.172028"/>
      <pos A="0.0875565" C="0.204516" G="0.33447" T="0.373457"/>
      <pos A="0.19152" C="0.25" G="0.405946" T="0.152534"/>
      <pos A="0.262996" C="0.243502" G="0.269493" T="0.224009"/>
      <pos A="0.146037" C="0.288987" G="0.25" T="0.314977"/>
      <pos A="0.217511" C="0.360461" G="0.152534" T="0.269493"/>
      <pos A="0.0290775" C="0.33447" G="0.33447" T="0.301982"/>
      <pos A="0.185023" C="0.347466" G="0.314977" T="0.152534"/>
      <pos A="0.353963" C="0.444931" G="0.016082" T="0.185023"/>
      <pos A="0.275991" C="0.19152" G="0.39295" T="0.139539"/>
      <pos A="0.224009" C="0.33447" G="0.295484" T="0.146037"/>
      <pos A="0.25" C="0.256498" G="0.340968" T="0.152534"/>
      <pos A="0.230507" C="0.301982" G="0.269493" T="0.198018"/>
      <pos A="0.120045" C="0.269493" G="0.39295" T="0.217511"/>
      <pos A="0.282489" C="0.211013" G="0.379955" T="0.126543"/>
      <pos A="0.139539" C="0.373457" G="0.301982" T="0.185023"/>
      <pos A="0.301982" C="0.224009" G="0.269493" T="0.204516"/>
      <pos A="0.230507" C="0.275991" G="0.33447" T="0.159032"/>
      <pos A="0.211013" C="0.301982" G="0.288987" T="0.198018"/>
      <pos A="0.314977" C="0.282489" G="0.217511" T="0.185023"/>
      <pos A="0.204516" C="0.301982" G="0.30848" T="0.185023"/>
      <pos A="0.126543" C="0.516407" G="0.204516" T="0.152534"/>
      <pos A="0.353963" C="0.33447" G="0.19152" T="0.120045"/>
      <pos A="0.237004" C="0.185023" G="0.30848" T="0.269493"/>
      <pos A="0.146037" C="0.262996" G="0.30848" T="0.282489"/>
      <pos A="0.133041" C="0.230507" G="0.347466" T="0.288987"/>
      <pos A="0.269493" C="0.204516" G="0.399448" T="0.126543"/>
      <pos A="0.152534" C="0.321475" G="0.301982" T="0.224009"/>
      <pos A="0.185023" C="0.490416" G="0.185023" T="0.139539"/>
      <pos A="0.224009" C="0.224009" G="0.321475" T="0.230507"/>
      <pos A="0.0940543" C="0.288987" G="0.314977" T="0.301982"/>
      <pos A="0.152534" C="0.224009" G="0.321475" T="0.301982"/>
    </motif>
    <motif db="0" id="M16" alt="O16" length="40" nsites="8" evalue="1.3e-003">
      <pos A="0.134773" C="0.266461" G="0.463992" T="0.134773"/>
      <pos A="0.134773" C="0.134773" G="0.332304" T="0.398148"/>
      <pos A="0.134773" C="0.595679" G="0.134773" T="0.134773"/>
      <pos A="0.595679" C="0.200617" G="0.00308642" T="0.200617"/>
      <pos A="0.332304" C="0.266461" G="0.266461" T="0.134773"/>
      <pos A="0.266461" C="0.0689304" G="0.529835" T="0.134773"/>
      <pos A="0.134773" C="0.266461" G="0.463992" T="0.134773"/>
      <pos A="0.0689304" C="0.463992" G="0.266461" T="0.200617"/>
      <pos A="0.266461" C="0.200617" G="0.266461" T="0.266461"/>
      <pos A="0.200617" C="0.332304" G="0.266461" T="0.200617"/>
      <pos A="0.134773" C="0.200617" G="0.266461" T="0.398148"/>
      <pos A="0.266461" C="0.200617" G="0.332304" T="0.200617"/>
      <pos A="0.0689304" C="0.398148" G="0.463992" T="0.0689304"/>
      <pos A="0.463992" C="0.00308642" G="0.00308642" T="0.529835"/>
      <pos A="0.134773" C="0.266461" G="0.463992" T="0.134773"/>
      <pos A="0.398148" C="0.200617" G="0.266461" T="0.134773"/>
      <pos A="0.134773" C="0.529835" G="0.332304" T="0.00308642"/>
      <pos A="0.134773" C="0.398148" G="0.463992" T="0.00308642"/>
      <pos A="0.134773" C="0.266461" G="0.529835" T="0.0689304"/>
      <pos A="0.595679" C="0.332304" G="0.0689304" T="0.00308642"/>
      <pos A="0.200617" C="0.200617" G="0.463992" T="0.134773"/>
      <pos A="0.266461" C="0.332304" G="0.398148" T="0.00308642"/>
      <pos A="0.332304" C="0.266461" G="0.332304" T="0.0689304"/>
      <pos A="0.134773" C="0.463992" G="0.332304" T="0.0689304"/>
      <pos A="0.0689304" C="0.134773" G="0.529835" T="0.266461"/>
      <pos A="0.200617" C="0.134773" G="0.595679" T="0.0689304"/>
      <pos A="0.134773" C="0.595679" G="0.266461" T="0.00308642"/>
      <pos A="0.134773" C="0.134773" G="0.529835" T="0.200617"/>
      <pos A="0.00308642" C="0.727366" G="0.200617" T="0.0689304"/>
      <pos A="0.332304" C="0.134773" G="0.529835" T="0.00308642"/>
      <pos A="0.00308642" C="0.398148" G="0.529835" T="0.0689304"/>
      <pos A="0.0689304" C="0.332304" G="0.0689304" T="0.529835"/>
      <pos A="0.134773" C="0.0689304" G="0.727366" T="0.0689304"/>
      <pos A="0.332304" C="0.134773" G="0.463992" T="0.0689304"/>
      <pos A="0.200617" C="0.00308642" G="0.529835" T="0.266461"/>
      <pos A="0.00308642" C="0.200617" G="0.727366" T="0.0689304"/>
      <pos A="0.200617" C="0.266461" G="0.463992" T="0.0689304"/>
      <pos A="0.200617" C="0.529835" G="0.200617" T="0.0689304"/>
      <pos A="0.200617" C="0.200617" G="0.463992" T="0.134773"/>
      <pos A="0.134773" C="0.200617" G="0.332304" T="0.332304"/>
    </motif>
    <motif db="0" id="M17" alt="O17" length="40" nsites="8" evalue="1.3e-003">
      <pos A="0.131116" C="0.259145" G="0.496914" T="0.112826"/>
      <pos A="0.0762459" C="0.167696" G="0.551784" T="0.204276"/>
      <pos A="0.0762459" C="0.259145" G="0.533493" T="0.131116"/>
      <pos A="0.222565" C="0.314015" G="0.185985" T="0.277435"/>
      <pos A="0.185985" C="0.551784" G="0.185985" T="0.0762459"/>
      <pos A="0.240855" C="0.240855" G="0.185985" T="0.332304"/>
      <pos A="0.112826" C="0.295724" G="0.478623" T="0.112826"/>
      <pos A="0.112826" C="0.368884" G="0.277435" T="0.240855"/>
      <pos A="0.112826" C="0.387174" G="0.332304" T="0.167696"/>
      <pos A="0.0396662" C="0.570073" G="0.131116" T="0.259145"/>
      <pos A="0.149405" C="0.405464" G="0.350595" T="0.0945363"/>
      <pos A="0.222565" C="0.295724" G="0.387174" T="0.0945363"/>
      <pos A="0.149405" C="0.240855" G="0.277435" T="0.332304"/>
      <pos A="0.314015" C="0.204276" G="0.295724" T="0.185985"/>
      <pos A="0.240855" C="0.240855" G="0.222565" T="0.295724"/>
      <pos A="0.0579565" C="0.204276" G="0.423754" T="0.314015"/>
      <pos A="0.314015" C="0.222565" G="0.204276" T="0.259145"/>
      <pos A="0.0762459" C="0.350595" G="0.423754" T="0.149405"/>
      <pos A="0.240855" C="0.131116" G="0.240855" T="0.387174"/>
      <pos A="0.0762459" C="0.314015" G="0.423754" T="0.185985"/>
      <pos A="0.131116" C="0.185985" G="0.423754" T="0.259145"/>
      <pos A="0.295724" C="0.350595" G="0.131116" T="0.222565"/>
      <pos A="0.167696" C="0.387174" G="0.277435" T="0.167696"/>
      <pos A="0.350595" C="0.149405" G="0.204276" T="0.295724"/>
      <pos A="0.222565" C="0.204276" G="0.478623" T="0.0945363"/>
      <pos A="0.185985" C="0.533493" G="0.204276" T="0.0762459"/>
      <pos A="0.0213768" C="0.496914" G="0.350595" T="0.131116"/>
      <pos A="0.240855" C="0.460334" G="0.259145" T="0.0396662"/>
      <pos A="0.240855" C="0.240855" G="0.332304" T="0.185985"/>
      <pos A="0.350595" C="0.332304" G="0.240855" T="0.0762459"/>
      <pos A="0.405464" C="0.277435" G="0.112826" T="0.204276"/>
      <pos A="0.167696" C="0.332304" G="0.405464" T="0.0945363"/>
      <pos A="0.149405" C="0.332304" G="0.314015" T="0.204276"/>
      <pos A="0.277435" C="0.0396662" G="0.570073" T="0.112826"/>
      <pos A="0.350595" C="0.368884" G="0.240855" T="0.0396662"/>
      <pos A="0.167696" C="0.131116" G="0.405464" T="0.295724"/>
      <pos A="0.149405" C="0.240855" G="0.460334" T="0.149405"/>
      <pos A="0.204276" C="0.368884" G="0.167696" T="0.259145"/>
      <pos A="0.131116" C="0.405464" G="0.204276" T="0.259145"/>
      <pos A="0.112826" C="0.240855" G="0.570073" T="0.0762459"/>
    </motif>
    <motif db="0" id="M18" alt="O18" length="40" nsites="8" evalue="1.3e-003">
      <pos A="0.22037" C="0.312551" G="0.226955" T="0.240123"/>
      <pos A="0.0491773" C="0.490329" G="0.273045" T="0.187449"/>
      <pos A="0.345474" C="0.134773" G="0.213786" T="0.305967"/>
      <pos A="0.154526" C="0.38498" G="0.404733" T="0.055761"/>
      <pos A="0.200617" C="0.38498" G="0.286214" T="0.12819"/>
      <pos A="0.22037" C="0.200617" G="0.32572" T="0.253292"/>
      <pos A="0.240123" C="0.17428" G="0.529835" T="0.055761"/>
      <pos A="0.253292" C="0.200617" G="0.286214" T="0.259877"/>
      <pos A="0.259877" C="0.213786" G="0.305967" T="0.22037"/>
      <pos A="0.207202" C="0.259877" G="0.391563" T="0.141358"/>
      <pos A="0.299383" C="0.240123" G="0.27963" T="0.180864"/>
      <pos A="0.187449" C="0.253292" G="0.391563" T="0.167696"/>
      <pos A="0.312551" C="0.200617" G="0.154526" T="0.332304"/>
      <pos A="0.180864" C="0.457407" G="0.11502" T="0.246708"/>
      <pos A="0.266461" C="0.233539" G="0.27963" T="0.22037"/>
      <pos A="0.154526" C="0.496914" G="0.207202" T="0.141358"/>
      <pos A="0.141358" C="0.391563" G="0.273045" T="0.194033"/>
      <pos A="0.246708" C="0.0755141" G="0.411317" T="0.266461"/>
      <pos A="0.240123" C="0.200617" G="0.299383" T="0.259877"/>
      <pos A="0.246708" C="0.417901" G="0.200617" T="0.134773"/>
      <pos A="0.154526" C="0.411317" G="0.259877" T="0.17428"/>
      <pos A="0.273045" C="0.358642" G="0.147943" T="0.22037"/>
      <pos A="0.312551" C="0.233539" G="0.378395" T="0.0755141"/>
      <pos A="0.319136" C="0.273045" G="0.299383" T="0.108437"/>
      <pos A="0.259877" C="0.32572" G="0.194033" T="0.22037"/>
      <pos A="0.200617" C="0.345474" G="0.305967" T="0.147943"/>
      <pos A="0.0886835" C="0.299383" G="0.391563" T="0.22037"/>
      <pos A="0.147943" C="0.305967" G="0.332304" T="0.213786"/>
      <pos A="0.141358" C="0.286214" G="0.352057" T="0.22037"/>
      <pos A="0.299383" C="0.200617" G="0.358642" T="0.141358"/>
      <pos A="0.345474" C="0.27963" G="0.17428" T="0.200617"/>
      <pos A="0.108437" C="0.207202" G="0.43107" T="0.253292"/>
      <pos A="0.194033" C="0.312551" G="0.213786" T="0.27963"/>
      <pos A="0.167696" C="0.286214" G="0.398148" T="0.147943"/>
      <pos A="0.194033" C="0.27963" G="0.240123" T="0.286214"/>
      <pos A="0.12819" C="0.22037" G="0.463992" T="0.187449"/>
      <pos A="0.226955" C="0.319136" G="0.213786" T="0.240123"/>
      <pos A="0.17428" C="0.391563" G="0.167696" T="0.266461"/>
      <pos A="0.180864" C="0.312551" G="0.365227" T="0.141358"/>
      <pos A="0.0820988" C="0.332304" G="0.358642" T="0.226955"/>
    </motif>
    <motif db="0" id="M19" alt="O19" length="40" nsites="8" evalue="1.3e-003">
      <pos A="0.423365" C="0.23424" G="0.202719" T="0.139677"/>
      <pos A="0.171198" C="0.318295" G="0.37083" T="0.139677"/>
      <pos A="0.0871417" C="0.286774" G="0.412858" T="0.213226"/>
      <pos A="0.118663" C="0.570462" G="0.26576" T="0.0451141"/>
      <pos A="0.328802" C="0.108156" G="0.286774" T="0.276268"/>
      <pos A="0.23424" C="0.192211" G="0.528435" T="0.0451141"/>
      <pos A="0.16069" C="0.391844" G="0.297281" T="0.150184"/>
      <pos A="0.255253" C="0.23424" G="0.202719" T="0.307789"/>
      <pos A="0.213226" C="0.444379" G="0.328802" T="0.0135931"/>
      <pos A="0.12917" C="0.192211" G="0.318295" T="0.360323"/>
      <pos A="0.171198" C="0.223732" G="0.360323" T="0.244747"/>
      <pos A="0.423365" C="0.171198" G="0.12917" T="0.276268"/>
      <pos A="0.171198" C="0.412858" G="0.255253" T="0.16069"/>
      <pos A="0.202719" C="0.33931" G="0.223732" T="0.23424"/>
      <pos A="0.23424" C="0.202719" G="0.433872" T="0.12917"/>
      <pos A="0.181705" C="0.307789" G="0.37083" T="0.139677"/>
      <pos A="0.0556207" C="0.307789" G="0.486407" T="0.150184"/>
      <pos A="0.213226" C="0.244747" G="0.402351" T="0.139677"/>
      <pos A="0.202719" C="0.465393" G="0.139677" T="0.192211"/>
      <pos A="0.402351" C="0.171198" G="0.0766351" T="0.349816"/>
      <pos A="0.244747" C="0.213226" G="0.276268" T="0.26576"/>
      <pos A="0.0346074" C="0.433872" G="0.423365" T="0.108156"/>
      <pos A="0.181705" C="0.213226" G="0.381337" T="0.223732"/>
      <pos A="0.192211" C="0.297281" G="0.33931" T="0.171198"/>
      <pos A="0.16069" C="0.276268" G="0.23424" T="0.328802"/>
      <pos A="0.139677" C="0.192211" G="0.496914" T="0.171198"/>
      <pos A="0.12917" C="0.171198" G="0.412858" T="0.286774"/>
      <pos A="0.0661284" C="0.433872" G="0.307789" T="0.192211"/>
      <pos A="0.202719" C="0.23424" G="0.318295" T="0.244747"/>
      <pos A="0.108156" C="0.307789" G="0.223732" T="0.360323"/>
      <pos A="0.244747" C="0.475899" G="0.0976494" T="0.181705"/>
      <pos A="0.181705" C="0.255253" G="0.402351" T="0.16069"/>
      <pos A="0.213226" C="0.402351" G="0.276268" T="0.108156"/>
      <pos A="0.255253" C="0.33931" G="0.244747" T="0.16069"/>
      <pos A="0.213226" C="0.255253" G="0.26576" T="0.26576"/>
      <pos A="0.307789" C="0.328802" G="0.297281" T="0.0661284"/>
      <pos A="0.286774" C="0.118663" G="0.412858" T="0.181705"/>
      <pos A="0.192211" C="0.297281" G="0.381337" T="0.12917"/>
      <pos A="0.307789" C="0.444379" G="0.139677" T="0.108156"/>
      <pos A="0.0241007" C="0.328802" G="0.360323" T="0.286774"/>
    </motif>
    <motif db="0" id="M2" alt="O2" length="40" nsites="8" evalue="1.3e-003">
      <pos A="0.269493" C="0.133041" G="0.373457" T="0.224009"/>
      <pos A="0.19152" C="0.373457" G="0.230507" T="0.204516"/>
      <pos A="0.256498" C="0.262996" G="0.178525" T="0.301982"/>
      <pos A="0.301982" C="0.262996" G="0.217511" T="0.217511"/>
      <pos A="0.16553" C="0.288987" G="0.33447" T="0.211013"/>
      <pos A="0.217511" C="0.256498" G="0.282489" T="0.243502"/>
      <pos A="0.243502" C="0.211013" G="0.301982" T="0.243502"/>
      <pos A="0.224009" C="0.178525" G="0.353963" T="0.243502"/>
      <pos A="0.360461" C="0.340968" G="0.126543" T="0.172028"/>
      <pos A="0.211013" C="0.301982" G="0.275991" T="0.211013"/>
      <pos A="0.237004" C="0.301982" G="0.217511" T="0.243502"/>
      <pos A="0.10705" C="0.464425" G="0.314977" T="0.113548"/>
      <pos A="0.185023" C="0.33447" G="0.25" T="0.230507"/>
      <pos A="0.16553" C="0.211013" G="0.418941" T="0.204516"/>
      <pos A="0.159032" C="0.386452" G="0.360461" T="0.0940543"/>
      <pos A="0.353963" C="0.198018" G="0.25" T="0.198018"/>
      <pos A="0.262996" C="0.353963" G="0.198018" T="0.185023"/>
      <pos A="0.217511" C="0.5359" G="0.100552" T="0.146037"/>
      <pos A="0.139539" C="0.256498" G="0.373457" T="0.230507"/>
      <pos A="0.178525" C="0.243502" G="0.275991" T="0.301982"/>
      <pos A="0.139539" C="0.243502" G="0.39295" T="0.224009"/>
      <pos A="0.288987" C="0.321475" G="0.269493" T="0.120045"/>
      <pos A="0.30848" C="0.204516" G="0.321475" T="0.16553"/>
      <pos A="0.198018" C="0.230507" G="0.314977" T="0.256498"/>
      <pos A="0.139539" C="0.217511" G="0.340968" T="0.301982"/>
      <pos A="0.139539" C="0.33447" G="0.301982" T="0.224009"/>
      <pos A="0.327972" C="0.470922" G="0.100552" T="0.100552"/>
      <pos A="0.275991" C="0.360461" G="0.113548" T="0.25"/>
      <pos A="0.100552" C="0.16553" G="0.509909" T="0.224009"/>
      <pos A="0.178525" C="0.256498" G="0.360461" T="0.204516"/>
      <pos A="0.295484" C="0.321475" G="0.256498" T="0.126543"/>
      <pos A="0.217511" C="0.256498" G="0.457927" T="0.0680632"/>
      <pos A="0.152534" C="0.159032" G="0.282489" T="0.405946"/>
      <pos A="0.074561" C="0.464425" G="0.288987" T="0.172028"/>
      <pos A="0.126543" C="0.353963" G="0.314977" T="0.204516"/>
      <pos A="0.172028" C="0.217511" G="0.33447" T="0.275991"/>
      <pos A="0.198018" C="0.25" G="0.30848" T="0.243502"/>
      <pos A="0.340968" C="0.418941" G="0.178525" T="0.0615664"/>
      <pos A="0.275991" C="0.269493" G="0.262996" T="0.19152"/>
      <pos A="0.178525" C="0.39295" G="0.347466" T="0.0810588"/>
    </motif>
    <motif db="0" id="M20" alt="O20" length="40" nsites="8" evalue="1.3e-003">
      <pos A="0.990741" C="0.00308642" G="0.00308642" T="0.00308642"/>
      <pos A="0.00308642" C="0.00308642" G="0.990741" T="0.00308642"/>
      <pos A="0.00308642" C="0.00308642" G="0.990741" T="0.00308642"/>
      <pos A="0.00308642" C="0.990741" G="0.00308642" T="0.00308642"/>
      <pos A="0.00308642" C="0.00308642" G="0.00308642" T="0.990741"/>
      <pos A="0.00308642" C="0.00308642" G="0.990741" T="0.00308642"/>
      <pos A="0.00308642" C="0.990741" G="0.00308642" T="0.00308642"/>
      <pos A="0.00308642" C="0.990741" G="0.00308642" T="0.00308642"/>
      <pos A="0.00308642" C="0.00308642" G="0.990741" T="0.00308642"/>
      <pos A="0.990741" C="0.00308642" G="0.00308642" T="0.00308642"/>
      <pos A="0.00308642" C="0.00308642" G="0.990741" T="0.00308642"/>
      <pos A="0.00308642" C="0.00308642" G="0.990741" T="0.00308642"/>
      <pos A="0.00308642" C="0.990741" G="0.00308642" T="0.00308642"/>
      <pos A="0.00308642" C="0.00308642" G="0.990741" T="0.00308642"/>
      <pos A="0.00308642" C="0.990741" G="0.00308642" T="0.00308642"/>
      <pos A="0.00308642" C="0.990741" G="0.00308642" T="0.00308642"/>
      <pos A="0.00308642" C="0.990741" G="0.00308642" T="0.00308642"/>
      <pos A="0.00308642" C="0.00308642" G="0.990741" T="0.00308642"/>
      <pos A="0.00308642" C="0.00308642" G="0.990741" T="0.00308642"/>
      <pos A="0.00308642" C="0.00308642" G="0.990741" T="0.00308642"/>
      <pos A="0.00308642" C="0.00308642" G="0.990741" T="0.00308642"/>
      <pos A="0.00308642" C="0.00308642" G="0.00308642" T="0.990741"/>
      <pos A="0.00308642" C="0.990741" G="0.00308642" T="0.00308642"/>
      <pos A="0.00308642" C="0.00308642" G="0.00308642" T="0.990741"/>
      <pos A="0.00308642" C="0.00308642" G="0.00308642" T="0.990741"/>
      <pos A="0.00308642" C="0.00308642" G="0.990741" T="0.00308642"/>
      <pos A="0.00308642" C="0.00308642" G="0.990741" T="0.00308642"/>
      <pos A="0.00308642" C="0.990741" G="0.00308642" T="0.00308642"/>
      <pos A="0.00308642" C="0.00308642" G="0.990741" T="0.00308642"/>
      <pos A="0.00308642" C="0.00308642" G="0.990741" T="0.00308642"/>
      <pos A="0.00308642" C="0.00308642" G="0.990741" T="0.00308642"/>
      <pos A="0.00308642" C="0.00308642" G="0.990741" T="0.00308642"/>
      <pos A="0.00308642" C="0.00308642" G="0.990741" T="0.00308642"/>
      <pos A="0.00308642" C="0.00308642" G="0.00308642" T="0.990741"/>
      <pos A="0.00308642" C="0.990741" G="0.00308642" T="0.00308642"/>
      <pos A="0.00308642" C="0.00308642" G="0.990741" T="0.00308642"/>
      <pos A="0.00308642" C="0.00308642" G="0.990741" T="0.00308642"/>
      <pos A="0.00308642" C="0.00308642" G="0.990741" T="0.00308642"/>
      <pos A="0.00308642" C="0.00308642" G="0.990741" T="0.00308642"/>
      <pos A="0.00308642" C="0.00308642" G="0.990741" T="0.00308642"/>
    </motif>
    <motif db="0" id="M21" alt="O21" length="40" nsites="8" evalue="1.3e-003">
      <pos A="0.25" C="0.25" G="0.496914" T="0.00308642"/>
      <pos A="0.101852" C="0.151235" G="0.447531" T="0.299383"/>
      <pos A="0.101852" C="0.496914" G="0.398148" T="0.00308642"/>
      <pos A="0.200617" C="0.348765" G="0.151235" T="0.299383"/>
      <pos A="0.25" C="0.151235" G="0.546296" T="0.0524691"/>
      <pos A="0.00308642" C="0.447531" G="0.546296" T="0.00308642"/>
      <pos A="0.151235" C="0.0524691" G="0.496914" T="0.299383"/>
      <pos A="0.200617" C="0.151235" G="0.595679" T="0.0524691"/>
      <pos A="0.25" C="0.0524691" G="0.595679" T="0.101852"/>
      <pos A="0.299383" C="0.447531" G="0.151235" T="0.101852"/>
      <pos A="0.496914" C="0.00308642" G="0.25" T="0.25"/>
      <pos A="0.0524691" C="0.496914" G="0.447531" T="0.00308642"/>
      <pos A="0.200617" C="0.25" G="0.101852" T="0.447531"/>
      <pos A="0.0524691" C="0.348765" G="0.348765" T="0.25"/>
      <pos A="0.398148" C="0.348765" G="0.200617" T="0.0524691"/>
      <pos A="0.200617" C="0.398148" G="0.348765" T="0.0524691"/>
      <pos A="0.0524691" C="0.398148" G="0.348765" T="0.200617"/>
      <pos A="0.299383" C="0.299383" G="0.151235" T="0.25"/>
      <pos A="0.398148" C="0.348765" G="0.101852" T="0.151235"/>
      <pos A="0.447531" C="0.25" G="0.0524691" T="0.25"/>
      <pos A="0.447531" C="0.299383" G="0.25" T="0.00308642"/>
      <pos A="0.0524691" C="0.25" G="0.645062" T="0.0524691"/>
      <pos A="0.398148" C="0.398148" G="0.101852" T="0.101852"/>
      <pos A="0.398148" C="0.25" G="0.151235" T="0.200617"/>
      <pos A="0.101852" C="0.447531" G="0.299383" T="0.151235"/>
      <pos A="0.299383" C="0.348765" G="0.200617" T="0.151235"/>
      <pos A="0.200617" C="0.496914" G="0.25" T="0.0524691"/>
      <pos A="0.200617" C="0.398148" G="0.101852" T="0.299383"/>
      <pos A="0.0524691" C="0.299383" G="0.299383" T="0.348765"/>
      <pos A="0.25" C="0.25" G="0.101852" T="0.398148"/>
      <pos A="0.200617" C="0.25" G="0.447531" T="0.101852"/>
      <pos A="0.151235" C="0.398148" G="0.299383" T="0.151235"/>
      <pos A="0.200617" C="0.645062" G="0.0524691" T="0.101852"/>
      <pos A="0.200617" C="0.348765" G="0.151235" T="0.299383"/>
      <pos A="0.0524691" C="0.200617" G="0.200617" T="0.546296"/>
      <pos A="0.00308642" C="0.496914" G="0.25" T="0.25"/>
      <pos A="0.151235" C="0.348765" G="0.200617" T="0.299383"/>
      <pos A="0.645062" C="0.200617" G="0.151235" T="0.00308642"/>
      <pos A="0.25" C="0.151235" G="0.299383" T="0.299383"/>
      <pos A="0.0524691" C="0.447531" G="0.200617" T="0.299383"/>
    </motif>
    <motif db="0" id="M22" alt="O22" length="40" nsites="8" evalue="1.3e-003">
      <pos A="0.366959" C="0.269493" G="0.314977" T="0.0485709"/>
      <pos A="0.237004" C="0.347466" G="0.178525" T="0.237004"/>
      <pos A="0.211013" C="0.321475" G="0.178525" T="0.288987"/>
      <pos A="0.159032" C="0.295484" G="0.321475" T="0.224009"/>
      <pos A="0.217511" C="0.431937" G="0.211013" T="0.139539"/>
      <pos A="0.0875565" C="0.301982" G="0.379955" T="0.230507"/>
      <pos A="0.224009" C="0.399448" G="0.282489" T="0.0940543"/>
      <pos A="0.366959" C="0.133041" G="0.301982" T="0.198018"/>
      <pos A="0.237004" C="0.211013" G="0.405946" T="0.146037"/>
      <pos A="0.139539" C="0.301982" G="0.327972" T="0.230507"/>
      <pos A="0.211013" C="0.314977" G="0.120045" T="0.353963"/>
      <pos A="0.178525" C="0.379955" G="0.314977" T="0.126543"/>
      <pos A="0.269493" C="0.418941" G="0.100552" T="0.211013"/>
      <pos A="0.19152" C="0.275991" G="0.288987" T="0.243502"/>
      <pos A="0.321475" C="0.224009" G="0.301982" T="0.152534"/>
      <pos A="0.211013" C="0.516407" G="0.172028" T="0.100552"/>
      <pos A="0.133041" C="0.224009" G="0.431937" T="0.211013"/>
      <pos A="0.152534" C="0.19152" G="0.418941" T="0.237004"/>
      <pos A="0.288987" C="0.16553" G="0.418941" T="0.126543"/>
      <pos A="0.237004" C="0.25" G="0.25" T="0.262996"/>
      <pos A="0.185023" C="0.347466" G="0.295484" T="0.172028"/>
      <pos A="0.256498" C="0.321475" G="0.262996" T="0.159032"/>
      <pos A="0.185023" C="0.237004" G="0.405946" T="0.172028"/>
      <pos A="0.19152" C="0.204516" G="0.399448" T="0.204516"/>
      <pos A="0.185023" C="0.340968" G="0.295484" T="0.178525"/>
      <pos A="0.178525" C="0.379955" G="0.275991" T="0.16553"/>
      <pos A="0.256498" C="0.262996" G="0.139539" T="0.340968"/>
      <pos A="0.198018" C="0.347466" G="0.262996" T="0.19152"/>
      <pos A="0.256498" C="0.25" G="0.321475" T="0.172028"/>
      <pos A="0.198018" C="0.33447" G="0.256498" T="0.211013"/>
      <pos A="0.100552" C="0.451429" G="0.237004" T="0.211013"/>
      <pos A="0.146037" C="0.39295" G="0.204516" T="0.256498"/>
      <pos A="0.275991" C="0.146037" G="0.288987" T="0.288987"/>
      <pos A="0.288987" C="0.30848" G="0.282489" T="0.120045"/>
      <pos A="0.25" C="0.256498" G="0.282489" T="0.211013"/>
      <pos A="0.152534" C="0.282489" G="0.366959" T="0.198018"/>
      <pos A="0.0940543" C="0.353963" G="0.30848" T="0.243502"/>
      <pos A="0.19152" C="0.399448" G="0.25" T="0.159032"/>
      <pos A="0.211013" C="0.10705" G="0.347466" T="0.33447"/>
      <pos A="0.139539" C="0.288987" G="0.347466" T="0.224009"/>
    </motif>
    <motif db="0" id="M23" alt="O23" length="40" nsites="8" evalue="1.3e-003">
      <pos A="0.293573" C="0.584059" G="0.0611842" T="0.0611842"/>
      <pos A="0.35167" C="0.0611842" G="0.293573" T="0.293573"/>
      <pos A="0.119281" C="0.235476" G="0.525962" T="0.119281"/>
      <pos A="0.00308642" C="0.409768" G="0.584059" T="0.00308642"/>
      <pos A="0.293573" C="0.409768" G="0.177379" T="0.119281"/>
      <pos A="0.642157" C="0.0611842" G="0.119281" T="0.177379"/>
      <pos A="0.177379" C="0.177379" G="0.235476" T="0.409768"/>
      <pos A="0.0611842" C="0.177379" G="0.409768" T="0.35167"/>
      <pos A="0.119281" C="0.00308642" G="0.642157" T="0.235476"/>
      <pos A="0.177379" C="0.293573" G="0.35167" T="0.177379"/>
      <pos A="0.35167" C="0.35167" G="0.177379" T="0.119281"/>
      <pos A="0.00308642" C="0.235476" G="0.467865" T="0.293573"/>
      <pos A="0.177379" C="0.177379" G="0.35167" T="0.293573"/>
      <pos A="0.0611842" C="0.642157" G="0.00308642" T="0.293573"/>
      <pos A="0.119281" C="0.467865" G="0.235476" T="0.177379"/>
      <pos A="0.235476" C="0.293573" G="0.177379" T="0.293573"/>
      <pos A="0.467865" C="0.293573" G="0.00308642" T="0.235476"/>
      <pos A="0.235476" C="0.235476" G="0.467865" T="0.0611842"/>
      <pos A="0.409768" C="0.177379" G="0.35167" T="0.0611842"/>
      <pos A="0.293573" C="0.177379" G="0.35167" T="0.177379"/>
      <pos A="0.35167" C="0.293573" G="0.235476" T="0.119281"/>
      <pos A="0.35167" C="0.293573" G="0.177379" T="0.177379"/>
      <pos A="0.177379" C="0.235476" G="0.525962" T="0.0611842"/>
      <pos A="0.467865" C="0.177379" G="0.119281" T="0.235476"/>
      <pos A="0.293573" C="0.467865" G="0.00308642" T="0.235476"/>
      <pos A="0.119281" C="0.467865" G="0.35167" T="0.0611842"/>
      <pos A="0.35167" C="0.177379" G="0.235476" T="0.235476"/>
      <pos A="0.0611842" C="0.35167" G="0.293573" T="0.293573"/>
      <pos A="0.119281" C="0.584059" G="0.0611842" T="0.235476"/>
      <pos A="0.177379" C="0.235476" G="0.467865" T="0.119281"/>
      <pos A="0.177379" C="0.409768" G="0.235476" T="0.177379"/>
      <pos A="0.0611842" C="0.177379" G="0.467865" T="0.293573"/>
      <pos A="0.177379" C="0.177379" G="0.642157" T="0.00308642"/>
      <pos A="0.293573" C="0.235476" G="0.177379" T="0.293573"/>
      <pos A="0.177379" C="0.177379" G="0.525962" T="0.119281"/>
      <pos A="0.00308642" C="0.119281" G="0.409768" T="0.467865"/>
      <pos A="0.177379" C="0.177379" G="0.525962" T="0.119281"/>
      <pos A="0.0611842" C="0.700254" G="0.235476" T="0.00308642"/>
      <pos A="0.525962" C="0.293573" G="0.177379" T="0.00308642"/>
      <pos A="0.293573" C="0.525962" G="0.119281" T="0.0611842"/>
    </motif>
    <motif db="0" id="M24" alt="O24" length="40" nsites="8" evalue="1.3e-003">
      <pos A="0.398148" C="0.437654" G="0.00308642" T="0.161111"/>
      <pos A="0.0425926" C="0.27963" G="0.47716" T="0.200617"/>
      <pos A="0.121605" C="0.398148" G="0.240123" T="0.240123"/>
      <pos A="0.240123" C="0.398148" G="0.0820988" T="0.27963"/>
      <pos A="0.121605" C="0.27963" G="0.240123" T="0.358642"/>
      <pos A="0.121605" C="0.516667" G="0.161111" T="0.200617"/>
      <pos A="0.0425926" C="0.27963" G="0.47716" T="0.200617"/>
      <pos A="0.27963" C="0.27963" G="0.398148" T="0.0425926"/>
      <pos A="0.398148" C="0.27963" G="0.121605" T="0.200617"/>
      <pos A="0.0425926" C="0.674691" G="0.27963" T="0.00308642"/>
      <pos A="0.358642" C="0.200617" G="0.27963" T="0.161111"/>
      <pos A="0.240123" C="0.240123" G="0.437654" T="0.0820988"/>
      <pos A="0.27963" C="0.319136" G="0.200617" T="0.200617"/>
      <pos A="0.0820988" C="0.437654" G="0.121605" T="0.358642"/>
      <pos A="0.27963" C="0.27963" G="0.161111" T="0.27963"/>
      <pos A="0.0820988" C="0.358642" G="0.516667" T="0.0425926"/>
      <pos A="0.27963" C="0.161111" G="0.516667" T="0.0425926"/>
      <pos A="0.319136" C="0.200617" G="0.437654" T="0.0425926"/>
      <pos A="0.121605" C="0.635185" G="0.161111" T="0.0820988"/>
      <pos A="0.240123" C="0.121605" G="0.516667" T="0.121605"/>
      <pos A="0.27963" C="0.556173" G="0.161111" T="0.00308642"/>
      <pos A="0.319136" C="0.0425926" G="0.437654" T="0.200617"/>
      <pos A="0.161111" C="0.27963" G="0.437654" T="0.121605"/>
      <pos A="0.00308642" C="0.516667" G="0.319136" T="0.161111"/>
      <pos A="0.319136" C="0.240123" G="0.240123" T="0.200617"/>
      <pos A="0.00308642" C="0.27963" G="0.556173" T="0.161111"/>
      <pos A="0.0425926" C="0.516667" G="0.240123" T="0.200617"/>
      <pos A="0.398148" C="0.319136" G="0.200617" T="0.0820988"/>
      <pos A="0.200617" C="0.0425926" G="0.635185" T="0.121605"/>
      <pos A="0.121605" C="0.240123" G="0.47716" T="0.161111"/>
      <pos A="0.200617" C="0.240123" G="0.358642" T="0.200617"/>
      <pos A="0.27963" C="0.556173" G="0.121605" T="0.0425926"/>
      <pos A="0.27963" C="0.437654" G="0.161111" T="0.121605"/>
      <pos A="0.200617" C="0.240123" G="0.398148" T="0.161111"/>
      <pos A="0.27963" C="0.161111" G="0.437654" T="0.121605"/>
      <pos A="0.200617" C="0.398148" G="0.319136" T="0.0820988"/>
      <pos A="0.240123" C="0.0820988" G="0.47716" T="0.200617"/>
      <pos A="0.0820988" C="0.358642" G="0.437654" T="0.121605"/>
      <pos A="0.200617" C="0.437654" G="0.319136" T="0.0425926"/>
      <pos A="0.0820988" C="0.319136" G="0.47716" T="0.121605"/>
    </motif>
    <motif db="0" id="M25" alt="O25" length="40" nsites="8" evalue="1.3e-003">
      <pos A="0.0689304" C="0.233539" G="0.6286" T="0.0689304"/>
      <pos A="0.167696" C="0.200617" G="0.562758" T="0.0689304"/>
      <pos A="0.332304" C="0.365227" G="0.299383" T="0.00308642"/>
      <pos A="0.332304" C="0.233539" G="0.233539" T="0.200617"/>
      <pos A="0.200617" C="0.200617" G="0.365227" T="0.233539"/>
      <pos A="0.233539" C="0.134773" G="0.529835" T="0.101852"/>
      <pos A="0.365227" C="0.101852" G="0.167696" T="0.365227"/>
      <pos A="0.101852" C="0.365227" G="0.43107" T="0.101852"/>
      <pos A="0.299383" C="0.365227" G="0.200617" T="0.134773"/>
      <pos A="0.266461" C="0.463992" G="0.233539" T="0.0360079"/>
      <pos A="0.134773" C="0.398148" G="0.365227" T="0.101852"/>
      <pos A="0.167696" C="0.233539" G="0.398148" T="0.200617"/>
      <pos A="0.00308642" C="0.200617" G="0.496914" T="0.299383"/>
      <pos A="0.266461" C="0.200617" G="0.134773" T="0.398148"/>
      <pos A="0.332304" C="0.299383" G="0.200617" T="0.167696"/>
      <pos A="0.134773" C="0.00308642" G="0.661523" T="0.200617"/>
      <pos A="0.0360079" C="0.200617" G="0.6286" T="0.134773"/>
      <pos A="0.233539" C="0.43107" G="0.200617" T="0.134773"/>
      <pos A="0.463992" C="0.332304" G="0.167696" T="0.0360079"/>
      <pos A="0.167696" C="0.299383" G="0.332304" T="0.200617"/>
      <pos A="0.167696" C="0.398148" G="0.134773" T="0.299383"/>
      <pos A="0.0689304" C="0.398148" G="0.496914" T="0.0360079"/>
      <pos A="0.365227" C="0.134773" G="0.266461" T="0.233539"/>
      <pos A="0.00308642" C="0.200617" G="0.760288" T="0.0360079"/>
      <pos A="0.398148" C="0.134773" G="0.299383" T="0.167696"/>
      <pos A="0.398148" C="0.0689304" G="0.398148" T="0.134773"/>
      <pos A="0.299383" C="0.332304" G="0.365227" T="0.00308642"/>
      <pos A="0.233539" C="0.529835" G="0.200617" T="0.0360079"/>
      <pos A="0.365227" C="0.200617" G="0.398148" T="0.0360079"/>
      <pos A="0.134773" C="0.562758" G="0.0360079" T="0.266461"/>
      <pos A="0.167696" C="0.233539" G="0.299383" T="0.299383"/>
      <pos A="0.463992" C="0.365227" G="0.0360079" T="0.134773"/>
      <pos A="0.00308642" C="0.332304" G="0.529835" T="0.134773"/>
      <pos A="0.233539" C="0.43107" G="0.0360079" T="0.299383"/>
      <pos A="0.101852" C="0.332304" G="0.299383" T="0.266461"/>
      <pos A="0.0360079" C="0.398148" G="0.266461" T="0.299383"/>
      <pos A="0.0360079" C="0.101852" G="0.365227" T="0.496914"/>
      <pos A="0.167696" C="0.134773" G="0.595679" T="0.101852"/>
      <pos A="0.299383" C="0.43107" G="0.134773" T="0.134773"/>
      <pos A="0.233539" C="0.134773" G="0.496914" T="0.134773"/>
    </motif>
    <motif db="0" id="M26" alt="O26" length="40" nsites="8" evalue="1.3e-003">
      <pos A="0.208847" C="0.126543" G="0.476338" T="0.188272"/>
      <pos A="0.270576" C="0.332304" G="0.373457" T="0.0236622"/>
      <pos A="0.0853906" C="0.188272" G="0.62037" T="0.105967"/>
      <pos A="0.188272" C="0.352881" G="0.311728" T="0.147119"/>
      <pos A="0.332304" C="0.208847" G="0.25" T="0.208847"/>
      <pos A="0.229424" C="0.188272" G="0.455761" T="0.126543"/>
      <pos A="0.311728" C="0.229424" G="0.270576" T="0.188272"/>
      <pos A="0.352881" C="0.0853906" G="0.188272" T="0.373457"/>
      <pos A="0.126543" C="0.332304" G="0.435185" T="0.105967"/>
      <pos A="0.270576" C="0.0236622" G="0.270576" T="0.435185"/>
      <pos A="0.291153" C="0.291153" G="0.311728" T="0.105967"/>
      <pos A="0.311728" C="0.126543" G="0.394033" T="0.167696"/>
      <pos A="0.188272" C="0.599795" G="0.167696" T="0.044239"/>
      <pos A="0.435185" C="0.105967" G="0.147119" T="0.311728"/>
      <pos A="0.25" C="0.332304" G="0.25" T="0.167696"/>
      <pos A="0.147119" C="0.496914" G="0.147119" T="0.208847"/>
      <pos A="0.188272" C="0.188272" G="0.558642" T="0.0648148"/>
      <pos A="0.188272" C="0.167696" G="0.352881" T="0.291153"/>
      <pos A="0.126543" C="0.538066" G="0.147119" T="0.188272"/>
      <pos A="0.188272" C="0.25" G="0.311728" T="0.25"/>
      <pos A="0.332304" C="0.188272" G="0.352881" T="0.126543"/>
      <pos A="0.188272" C="0.414609" G="0.311728" T="0.0853906"/>
      <pos A="0.0236622" C="0.270576" G="0.476338" T="0.229424"/>
      <pos A="0.291153" C="0.291153" G="0.229424" T="0.188272"/>
      <pos A="0.414609" C="0.208847" G="0.311728" T="0.0648148"/>
      <pos A="0.496914" C="0.270576" G="0.167696" T="0.0648148"/>
      <pos A="0.394033" C="0.0648148" G="0.373457" T="0.167696"/>
      <pos A="0.126543" C="0.126543" G="0.476338" T="0.270576"/>
      <pos A="0.0236622" C="0.373457" G="0.558642" T="0.044239"/>
      <pos A="0.229424" C="0.517489" G="0.188272" T="0.0648148"/>
      <pos A="0.270576" C="0.311728" G="0.25" T="0.167696"/>
      <pos A="0.167696" C="0.229424" G="0.270576" T="0.332304"/>
      <pos A="0.105967" C="0.208847" G="0.352881" T="0.332304"/>
      <pos A="0.188272" C="0.208847" G="0.373457" T="0.229424"/>
      <pos A="0.0853906" C="0.311728" G="0.373457" T="0.229424"/>
      <pos A="0.208847" C="0.352881" G="0.270576" T="0.167696"/>
      <pos A="0.291153" C="0.25" G="0.188272" T="0.270576"/>
      <pos A="0.414609" C="0.208847" G="0.270576" T="0.105967"/>
      <pos A="0.25" C="0.332304" G="0.311728" T="0.105967"/>
      <pos A="0.188272" C="0.435185" G="0.229424" T="0.147119"/>
    </motif>
    <motif db="0" id="M27" alt="O27" length="40" nsites="8" evalue="1.3e-003">
      <pos A="0.332304" C="0.414609" G="0.167696" T="0.0853906"/>
      <pos A="0.414609" C="0.414609" G="0.167696" T="0.00308642"/>
      <pos A="0.167696" C="0.496914" G="0.0853906" T="0.25"/>
      <pos A="0.25" C="0.414609" G="0.25" T="0.0853906"/>
      <pos A="0.25" C="0.25" G="0.0853906" T="0.414609"/>
      <pos A="0.0853906" C="0.414609" G="0.332304" T="0.167696"/>
      <pos A="0.25" C="0.25" G="0.332304" T="0.167696"/>
      <pos A="0.167696" C="0.414609" G="0.167696" T="0.25"/>
      <pos A="0.414609" C="0.25" G="0.167696" T="0.167696"/>
      <pos A="0.0853906" C="0.332304" G="0.25" T="0.332304"/>
      <pos A="0.0853906" C="0.579218" G="0.25" T="0.0853906"/>
      <pos A="0.0853906" C="0.661523" G="0.25" T="0.00308642"/>
      <pos A="0.00308642" C="0.0853906" G="0.743827" T="0.167696"/>
      <pos A="0.00308642" C="0.414609" G="0.332304" T="0.25"/>
      <pos A="0.25" C="0.0853906" G="0.25" T="0.414609"/>
      <pos A="0.25" C="0.167696" G="0.496914" T="0.0853906"/>
      <pos A="0.332304" C="0.496914" G="0.00308642" T="0.167696"/>
      <pos A="0.0853906" C="0.414609" G="0.332304" T="0.167696"/>
      <pos A="0.579218" C="0.167696" G="0.167696" T="0.0853906"/>
      <pos A="0.25" C="0.496914" G="0.25" T="0.00308642"/>
      <pos A="0.414609" C="0.25" G="0.00308642" T="0.332304"/>
      <pos A="0.00308642" C="0.496914" G="0.0853906" T="0.414609"/>
      <pos A="0.25" C="0.25" G="0.25" T="0.25"/>
      <pos A="0.25" C="0.332304" G="0.25" T="0.167696"/>
      <pos A="0.332304" C="0.579218" G="0.00308642" T="0.0853906"/>
      <pos A="0.414609" C="0.414609" G="0.0853906" T="0.0853906"/>
      <pos A="0.00308642" C="0.332304" G="0.25" T="0.414609"/>
      <pos A="0.332304" C="0.332304" G="0.167696" T="0.167696"/>
      <pos A="0.25" C="0.496914" G="0.25" T="0.00308642"/>
      <pos A="0.0853906" C="0.25" G="0.25" T="0.414609"/>
      <pos A="0.332304" C="0.0853906" G="0.332304" T="0.25"/>
      <pos A="0.167696" C="0.496914" G="0.25" T="0.0853906"/>
      <pos A="0.332304" C="0.0853906" G="0.25" T="0.332304"/>
      <pos A="0.00308642" C="0.414609" G="0.579218" T="0.00308642"/>
      <pos A="0.332304" C="0.25" G="0.332304" T="0.0853906"/>
      <pos A="0.0853906" C="0.25" G="0.414609" T="0.25"/>
      <pos A="0.25" C="0.332304" G="0.332304" T="0.0853906"/>
      <pos A="0.332304" C="0.25" G="0.0853906" T="0.332304"/>
      <pos A="0.332304" C="0.25" G="0.167696" T="0.25"/>
      <pos A="0.00308642" C="0.414609" G="0.00308642" T="0.579218"/>
    </motif>
    <motif db="0" id="M28" alt="O28" length="40" nsites="8" evalue="1.3e-003">
      <pos A="0.172028" C="0.172028" G="0.451429" T="0.204516"/>
      <pos A="0.178525" C="0.340968" G="0.211013" T="0.269493"/>
      <pos A="0.185023" C="0.230507" G="0.327972" T="0.256498"/>
      <pos A="0.185023" C="0.340968" G="0.30848" T="0.16553"/>
      <pos A="0.243502" C="0.30848" G="0.314977" T="0.133041"/>
      <pos A="0.185023" C="0.412443" G="0.243502" T="0.159032"/>
      <pos A="0.262996" C="0.295484" G="0.275991" T="0.16553"/>
      <pos A="0.243502" C="0.172028" G="0.516407" T="0.0680632"/>
      <pos A="0.347466" C="0.347466" G="0.178525" T="0.126543"/>
      <pos A="0.282489" C="0.347466" G="0.204516" T="0.16553"/>
      <pos A="0.327972" C="0.256498" G="0.25" T="0.16553"/>
      <pos A="0.133041" C="0.451429" G="0.25" T="0.16553"/>
      <pos A="0.237004" C="0.256498" G="0.340968" T="0.16553"/>
      <pos A="0.256498" C="0.152534" G="0.431937" T="0.159032"/>
      <pos A="0.120045" C="0.282489" G="0.347466" T="0.25"/>
      <pos A="0.0810588" C="0.113548" G="0.301982" T="0.503411"/>
      <pos A="0.0810588" C="0.574886" G="0.185023" T="0.159032"/>
      <pos A="0.301982" C="0.185023" G="0.288987" T="0.224009"/>
      <pos A="0.282489" C="0.314977" G="0.224009" T="0.178525"/>
      <pos A="0.0810588" C="0.373457" G="0.237004" T="0.30848"/>
      <pos A="0.262996" C="0.0875565" G="0.425439" T="0.224009"/>
      <pos A="0.33447" C="0.120045" G="0.301982" T="0.243502"/>
      <pos A="0.146037" C="0.275991" G="0.360461" T="0.217511"/>
      <pos A="0.198018" C="0.399448" G="0.237004" T="0.16553"/>
      <pos A="0.172028" C="0.243502" G="0.30848" T="0.275991"/>
      <pos A="0.282489" C="0.340968" G="0.178525" T="0.198018"/>
      <pos A="0.301982" C="0.282489" G="0.295484" T="0.120045"/>
      <pos A="0.224009" C="0.438434" G="0.243502" T="0.0940543"/>
      <pos A="0.224009" C="0.425439" G="0.178525" T="0.172028"/>
      <pos A="0.178525" C="0.25" G="0.47742" T="0.0940543"/>
      <pos A="0.113548" C="0.373457" G="0.301982" T="0.211013"/>
      <pos A="0.230507" C="0.327972" G="0.373457" T="0.0680632"/>
      <pos A="0.275991" C="0.198018" G="0.275991" T="0.25"/>
      <pos A="0.353963" C="0.295484" G="0.243502" T="0.10705"/>
      <pos A="0.217511" C="0.314977" G="0.314977" T="0.152534"/>
      <pos A="0.198018" C="0.269493" G="0.237004" T="0.295484"/>
      <pos A="0.133041" C="0.360461" G="0.295484" T="0.211013"/>
      <pos A="0.224009" C="0.178525" G="0.230507" T="0.366959"/>
      <pos A="0.159032" C="0.30848" G="0.282489" T="0.25"/>
      <pos A="0.0550686" C="0.353963" G="0.360461" T="0.230507"/>
    </motif>
    <motif db="0" id="M29" alt="O29" length="40" nsites="8" evalue="1.3e-003">
      <pos A="0.225531" C="0.181042" G="0.314509" T="0.278918"/>
      <pos A="0.0653709" C="0.474669" G="0.252224" T="0.207735"/>
      <pos A="0.27002" C="0.243326" G="0.27002" T="0.216633"/>
      <pos A="0.252224" C="0.341202" G="0.314509" T="0.0920642"/>
      <pos A="0.154349" C="0.3501" G="0.3501" T="0.145451"/>
      <pos A="0.127655" C="0.225531" G="0.421282" T="0.225531"/>
      <pos A="0.314509" C="0.332304" G="0.314509" T="0.0386775"/>
      <pos A="0.10986" C="0.519159" G="0.216633" T="0.154349"/>
      <pos A="0.3501" C="0.394589" G="0.0920642" T="0.163246"/>
      <pos A="0.234429" C="0.341202" G="0.314509" T="0.10986"/>
      <pos A="0.252224" C="0.225531" G="0.252224" T="0.27002"/>
      <pos A="0.243326" C="0.127655" G="0.385691" T="0.243326"/>
      <pos A="0.100962" C="0.287815" G="0.341202" T="0.27002"/>
      <pos A="0.136553" C="0.243326" G="0.332304" T="0.287815"/>
      <pos A="0.181042" C="0.421282" G="0.154349" T="0.243326"/>
      <pos A="0.234429" C="0.341202" G="0.314509" T="0.10986"/>
      <pos A="0.10986" C="0.287815" G="0.412384" T="0.18994"/>
      <pos A="0.305611" C="0.27002" G="0.261122" T="0.163246"/>
      <pos A="0.181042" C="0.296713" G="0.243326" T="0.278918"/>
      <pos A="0.216633" C="0.278918" G="0.27002" T="0.234429"/>
      <pos A="0.296713" C="0.198838" G="0.305611" T="0.198838"/>
      <pos A="0.154349" C="0.0742686" G="0.519159" T="0.252224"/>
      <pos A="0.172144" C="0.403486" G="0.305611" T="0.118758"/>
      <pos A="0.243326" C="0.198838" G="0.421282" T="0.136553"/>
      <pos A="0.207735" C="0.332304" G="0.234429" T="0.225531"/>
      <pos A="0.18994" C="0.43018" G="0.252224" T="0.127655"/>
      <pos A="0.154349" C="0.581443" G="0.136553" T="0.127655"/>
      <pos A="0.296713" C="0.216633" G="0.261122" T="0.225531"/>
      <pos A="0.207735" C="0.27002" G="0.332304" T="0.18994"/>
      <pos A="0.18994" C="0.519159" G="0.136553" T="0.154349"/>
      <pos A="0.412384" C="0.181042" G="0.207735" T="0.198838"/>
      <pos A="0.127655" C="0.412384" G="0.367895" T="0.0920642"/>
      <pos A="0.207735" C="0.421282" G="0.234429" T="0.136553"/>
      <pos A="0.207735" C="0.358998" G="0.234429" T="0.198838"/>
      <pos A="0.243326" C="0.18994" G="0.492464" T="0.0742686"/>
      <pos A="0.261122" C="0.287815" G="0.296713" T="0.154349"/>
      <pos A="0.367895" C="0.163246" G="0.181042" T="0.287815"/>
      <pos A="0.18994" C="0.385691" G="0.163246" T="0.261122"/>
      <pos A="0.261122" C="0.0475753" G="0.358998" T="0.332304"/>
      <pos A="0.198838" C="0.305611" G="0.394589" T="0.100962"/>
    </motif>
    <motif db="0" id="M3" alt="O3" length="40" nsites="8" evalue="1.3e-003">
      <pos A="0.00308642" C="0.990741" G="0.00308642" T="0.00308642"/>
      <pos A="0.00308642" C="0.00308642" G="0.00308642" T="0.990741"/>
      <pos A="0.00308642" C="0.00308642" G="0.990741" T="0.00308642"/>
      <pos A="0.00308642" C="0.00308642" G="0.00308642" T="0.990741"/>
      <pos A="0.990741" C="0.00308642" G="0.00308642" T="0.00308642"/>
      <pos A="0.00308642" C="0.00308642" G="0.990741" T="0.00308642"/>
      <pos A="0.990741" C="0.00308642" G="0.00308642" T="0.00308642"/>
      <pos A="0.00308642" C="0.00308642" G="0.990741" T="0.00308642"/>
      <pos A="0.990741" C="0.00308642" G="0.00308642" T="0.00308642"/>
      <pos A="0.00308642" C="0.990741" G="0.00308642" T="0.00308642"/>
      <pos A="0.990741" C="0.00308642" G="0.00308642" T="0.00308642"/>
      <pos A="0.00308642" C="0.00308642" G="0.990741" T="0.00308642"/>
      <pos A="0.990741" C="0.00308642" G="0.00308642" T="0.00308642"/>
      <pos A="0.00308642" C="0.00308642" G="0.990741" T="0.00308642"/>
      <pos A="0.00308642" C="0.00308642" G="0.990741" T="0.00308642"/>
      <pos A="0.00308642" C="0.00308642" G="0.990741" T="0.00308642"/>
      <pos A="0.00308642" C="0.990741" G="0.00308642" T="0.00308642"/>
      <pos A="0.990741" C="0.00308642" G="0.00308642" T="0.00308642"/>
      <pos A="0.00308642" C="0.00308642" G="0.990741" T="0.00308642"/>
      <pos A="0.00308642" C="0.990741" G="0.00308642" T="0.00308642"/>
      <pos A="0.00308642" C="0.00308642" G="0.00308642" T="0.990741"/>
      <pos A="0.00308642" C="0.00308642" G="0.990741" T="0.00308642"/>
      <pos A="0.00308642" C="0.00308642" G="0.990741" T="0.00308642"/>
      <pos A="0.00308642" C="0.00308642" G="0.990741" T="0.00308642"/>
      <pos A="0.00308642" C="0.00308642" G="0.00308642" T="0.990741"/>
      <pos A="0.00308642" C="0.00308642" G="0.990741" T="0.00308642"/>
      <pos A="0.00308642" C="0.00308642" G="0.00308642" T="0.990741"/>
      <pos A="0.990741" C="0.00308642" G="0.00308642" T="0.00308642"/>
      <pos A="0.00308642" C="0.00308642" G="0.990741" T="0.00308642"/>
      <pos A="0.990741" C="0.00308642" G="0.00308642" T="0.00308642"/>
      <pos A="0.00308642" C="0.990741" G="0.00308642" T="0.00308642"/>
      <pos A="0.990741" C="0.00308642" G="0.00308642" T="0.00308642"/>
      <pos A="0.990741" C="0.00308642" G="0.00308642" T="0.00308642"/>
      <pos A="0.00308642" C="0.990741" G="0.00308642" T="0.00308642"/>
      <pos A="0.00308642" C="0.990741" G="0.00308642" T="0.00308642"/>
      <pos A="0.00308642" C="0.990741" G="0.00308642" T="0.00308642"/>
      <pos A="0.00308642" C="0.990741" G="0.00308642" T="0.00308642"/>
      <pos A="0.00308642" C="0.00308642" G="0.00308642" T="0.990741"/>
      <pos A="0.990741" C="0.00308642" G="0.00308642" T="0.00308642"/>
      <pos A="0.00308642" C="0.990741" G="0.00308642" T="0.00308642"/>
    </motif>
    <motif db="0" id="M30" alt="O30" length="40" nsites="8" evalue="1.3e-003">
      <pos A="0.154526" C="0.259877" G="0.312551" T="0.273045"/>
      <pos A="0.253292" C="0.27963" G="0.108437" T="0.358642"/>
      <pos A="0.161111" C="0.496914" G="0.253292" T="0.0886835"/>
      <pos A="0.299383" C="0.200617" G="0.213786" T="0.286214"/>
      <pos A="0.141358" C="0.312551" G="0.338889" T="0.207202"/>
      <pos A="0.207202" C="0.226955" G="0.286214" T="0.27963"/>
      <pos A="0.253292" C="0.457407" G="0.253292" T="0.0360079"/>
      <pos A="0.411317" C="0.22037" G="0.213786" T="0.154526"/>
      <pos A="0.121605" C="0.299383" G="0.463992" T="0.11502"/>
      <pos A="0.273045" C="0.365227" G="0.259877" T="0.101852"/>
      <pos A="0.338889" C="0.292798" G="0.0886835" T="0.27963"/>
      <pos A="0.22037" C="0.240123" G="0.47716" T="0.0623457"/>
      <pos A="0.200617" C="0.338889" G="0.266461" T="0.194033"/>
      <pos A="0.17428" C="0.246708" G="0.398148" T="0.180864"/>
      <pos A="0.147943" C="0.32572" G="0.352057" T="0.17428"/>
      <pos A="0.22037" C="0.207202" G="0.352057" T="0.22037"/>
      <pos A="0.246708" C="0.187449" G="0.319136" T="0.246708"/>
      <pos A="0.286214" C="0.246708" G="0.259877" T="0.207202"/>
      <pos A="0.240123" C="0.457407" G="0.194033" T="0.108437"/>
      <pos A="0.299383" C="0.226955" G="0.213786" T="0.259877"/>
      <pos A="0.17428" C="0.338889" G="0.259877" T="0.226955"/>
      <pos A="0.0952672" C="0.286214" G="0.37181" T="0.246708"/>
      <pos A="0.345474" C="0.108437" G="0.338889" T="0.207202"/>
      <pos A="0.11502" C="0.437654" G="0.27963" T="0.167696"/>
      <pos A="0.0360079" C="0.457407" G="0.338889" T="0.167696"/>
      <pos A="0.180864" C="0.352057" G="0.147943" T="0.319136"/>
      <pos A="0.207202" C="0.240123" G="0.365227" T="0.187449"/>
      <pos A="0.233539" C="0.32572" G="0.286214" T="0.154526"/>
      <pos A="0.17428" C="0.292798" G="0.391563" T="0.141358"/>
      <pos A="0.312551" C="0.273045" G="0.200617" T="0.213786"/>
      <pos A="0.338889" C="0.240123" G="0.246708" T="0.17428"/>
      <pos A="0.253292" C="0.180864" G="0.391563" T="0.17428"/>
      <pos A="0.213786" C="0.299383" G="0.32572" T="0.161111"/>
      <pos A="0.154526" C="0.450823" G="0.22037" T="0.17428"/>
      <pos A="0.12819" C="0.332304" G="0.398148" T="0.141358"/>
      <pos A="0.226955" C="0.319136" G="0.345474" T="0.108437"/>
      <pos A="0.134773" C="0.391563" G="0.305967" T="0.167696"/>
      <pos A="0.161111" C="0.246708" G="0.299383" T="0.292798"/>
      <pos A="0.207202" C="0.246708" G="0.345474" T="0.200617"/>
      <pos A="0.246708" C="0.345474" G="0.0886835" T="0.319136"/>
    </motif>
    <motif db="0" id="M32" alt="O32" length="40" nsites="8" evalue="1.3e-003">
      <pos A="0.347466" C="0.262996" G="0.224009" T="0.16553"/>
      <pos A="0.172028" C="0.217511" G="0.399448" T="0.211013"/>
      <pos A="0.288987" C="0.256498" G="0.327972" T="0.126543"/>
      <pos A="0.139539" C="0.295484" G="0.418941" T="0.146037"/>
      <pos A="0.146037" C="0.295484" G="0.295484" T="0.262996"/>
      <pos A="0.224009" C="0.353963" G="0.288987" T="0.133041"/>
      <pos A="0.25" C="0.30848" G="0.133041" T="0.30848"/>
      <pos A="0.16553" C="0.39295" G="0.275991" T="0.16553"/>
      <pos A="0.185023" C="0.288987" G="0.288987" T="0.237004"/>
      <pos A="0.230507" C="0.0875565" G="0.386452" T="0.295484"/>
      <pos A="0.269493" C="0.237004" G="0.217511" T="0.275991"/>
      <pos A="0.366959" C="0.314977" G="0.25" T="0.0680632"/>
      <pos A="0.25" C="0.133041" G="0.457927" T="0.159032"/>
      <pos A="0.0550686" C="0.47742" G="0.224009" T="0.243502"/>
      <pos A="0.146037" C="0.47742" G="0.178525" T="0.198018"/>
      <pos A="0.159032" C="0.39295" G="0.340968" T="0.10705"/>
      <pos A="0.360461" C="0.211013" G="0.269493" T="0.159032"/>
      <pos A="0.224009" C="0.198018" G="0.386452" T="0.19152"/>
      <pos A="0.16553" C="0.217511" G="0.360461" T="0.256498"/>
      <pos A="0.243502" C="0.30848" G="0.327972" T="0.120045"/>
      <pos A="0.204516" C="0.327972" G="0.243502" T="0.224009"/>
      <pos A="0.172028" C="0.373457" G="0.269493" T="0.185023"/>
      <pos A="0.386452" C="0.30848" G="0.126543" T="0.178525"/>
      <pos A="0.25" C="0.16553" G="0.33447" T="0.25"/>
      <pos A="0.230507" C="0.198018" G="0.33447" T="0.237004"/>
      <pos A="0.198018" C="0.172028" G="0.444931" T="0.185023"/>
      <pos A="0.178525" C="0.412443" G="0.275991" T="0.133041"/>
      <pos A="0.237004" C="0.366959" G="0.262996" T="0.133041"/>
      <pos A="0.230507" C="0.269493" G="0.204516" T="0.295484"/>
      <pos A="0.282489" C="0.275991" G="0.301982" T="0.139539"/>
      <pos A="0.0680632" C="0.256498" G="0.386452" T="0.288987"/>
      <pos A="0.243502" C="0.282489" G="0.282489" T="0.19152"/>
      <pos A="0.10705" C="0.30848" G="0.243502" T="0.340968"/>
      <pos A="0.224009" C="0.230507" G="0.224009" T="0.321475"/>
      <pos A="0.16553" C="0.594379" G="0.217511" T="0.0225798"/>
      <pos A="0.159032" C="0.353963" G="0.275991" T="0.211013"/>
      <pos A="0.230507" C="0.224009" G="0.353963" T="0.19152"/>
      <pos A="0.185023" C="0.353963" G="0.230507" T="0.230507"/>
      <pos A="0.230507" C="0.405946" G="0.198018" T="0.16553"/>
      <pos A="0.0355753" C="0.217511" G="0.483918" T="0.262996"/>
    </motif>
    <motif db="0" id="M33" alt="O33" length="40" nsites="8" evalue="1.3e-003">
      <pos A="0.288987" C="0.25" G="0.269493" T="0.19152"/>
      <pos A="0.0875565" C="0.301982" G="0.39295" T="0.217511"/>
      <pos A="0.185023" C="0.217511" G="0.360461" T="0.237004"/>
      <pos A="0.353963" C="0.178525" G="0.256498" T="0.211013"/>
      <pos A="0.139539" C="0.25" G="0.386452" T="0.224009"/>
      <pos A="0.243502" C="0.295484" G="0.204516" T="0.256498"/>
      <pos A="0.146037" C="0.373457" G="0.19152" T="0.288987"/>
      <pos A="0.275991" C="0.288987" G="0.256498" T="0.178525"/>
      <pos A="0.152534" C="0.295484" G="0.30848" T="0.243502"/>
      <pos A="0.10705" C="0.301982" G="0.353963" T="0.237004"/>
      <pos A="0.340968" C="0.243502" G="0.295484" T="0.120045"/>
      <pos A="0.327972" C="0.224009" G="0.25" T="0.198018"/>
      <pos A="0.074561" C="0.412443" G="0.347466" T="0.16553"/>
      <pos A="0.282489" C="0.373457" G="0.198018" T="0.146037"/>
      <pos A="0.159032" C="0.405946" G="0.224009" T="0.211013"/>
      <pos A="0.16553" C="0.327972" G="0.33447" T="0.172028"/>
      <pos A="0.0940543" C="0.282489" G="0.327972" T="0.295484"/>
      <pos A="0.366959" C="0.120045" G="0.217511" T="0.295484"/>
      <pos A="0.30848" C="0.25" G="0.347466" T="0.0940543"/>
      <pos A="0.198018" C="0.418941" G="0.211013" T="0.172028"/>
      <pos A="0.269493" C="0.25" G="0.288987" T="0.19152"/>
      <pos A="0.211013" C="0.366959" G="0.314977" T="0.10705"/>
      <pos A="0.133041" C="0.178525" G="0.39295" T="0.295484"/>
      <pos A="0.340968" C="0.198018" G="0.243502" T="0.217511"/>
      <pos A="0.178525" C="0.548896" G="0.224009" T="0.0485709"/>
      <pos A="0.262996" C="0.275991" G="0.237004" T="0.224009"/>
      <pos A="0.185023" C="0.347466" G="0.327972" T="0.139539"/>
      <pos A="0.133041" C="0.399448" G="0.269493" T="0.198018"/>
      <pos A="0.412443" C="0.10705" G="0.185023" T="0.295484"/>
      <pos A="0.126543" C="0.256498" G="0.288987" T="0.327972"/>
      <pos A="0.425439" C="0.19152" G="0.172028" T="0.211013"/>
      <pos A="0.152534" C="0.256498" G="0.379955" T="0.211013"/>
      <pos A="0.139539" C="0.379955" G="0.217511" T="0.262996"/>
      <pos A="0.120045" C="0.425439" G="0.327972" T="0.126543"/>
      <pos A="0.230507" C="0.217511" G="0.366959" T="0.185023"/>
      <pos A="0.224009" C="0.262996" G="0.295484" T="0.217511"/>
      <pos A="0.0550686" C="0.282489" G="0.503411" T="0.159032"/>
      <pos A="0.120045" C="0.295484" G="0.30848" T="0.275991"/>
      <pos A="0.159032" C="0.314977" G="0.314977" T="0.211013"/>
      <pos A="0.230507" C="0.327972" G="0.211013" T="0.230507"/>
    </motif>
    <motif db="0" id="M34" alt="O34" length="40" nsites="8" evalue="1.3e-003">
      <pos A="0.14418" C="0.0736336" G="0.567461" T="0.214727"/>
      <pos A="0.14418" C="0.214727" G="0.426366" T="0.214727"/>
      <pos A="0.14418" C="0.567461" G="0.0736336" T="0.214727"/>
      <pos A="0.14418" C="0.14418" G="0.14418" T="0.567461"/>
      <pos A="0.0736336" C="0.35582" G="0.567461" T="0.00308642"/>
      <pos A="0.00308642" C="0.567461" G="0.285273" T="0.14418"/>
      <pos A="0.14418" C="0.214727" G="0.14418" T="0.496914"/>
      <pos A="0.0736336" C="0.285273" G="0.496914" T="0.14418"/>
      <pos A="0.14418" C="0.35582" G="0.00308642" T="0.496914"/>
      <pos A="0.0736336" C="0.0736336" G="0.638007" T="0.214727"/>
      <pos A="0.35582" C="0.214727" G="0.35582" T="0.0736336"/>
      <pos A="0.14418" C="0.567461" G="0.14418" T="0.14418"/>
      <pos A="0.35582" C="0.35582" G="0.214727" T="0.0736336"/>
      <pos A="0.00308642" C="0.849647" G="0.0736336" T="0.0736336"/>
      <pos A="0.14418" C="0.214727" G="0.496914" T="0.14418"/>
      <pos A="0.214727" C="0.285273" G="0.35582" T="0.14418"/>
      <pos A="0.0736336" C="0.14418" G="0.638007" T="0.14418"/>
      <pos A="0.214727" C="0.426366" G="0.214727" T="0.14418"/>
      <pos A="0.00308642" C="0.638007" G="0.35582" T="0.00308642"/>
      <pos A="0.14418" C="0.426366" G="0.35582" T="0.0736336"/>
      <pos A="0.285273" C="0.35582" G="0.214727" T="0.14418"/>
      <pos A="0.35582" C="0.567461" G="0.0736336" T="0.00308642"/>
      <pos A="0.00308642" C="0.0736336" G="0.496914" T="0.426366"/>
      <pos A="0.00308642" C="0.426366" G="0.35582" T="0.214727"/>
      <pos A="0.14418" C="0.35582" G="0.214727" T="0.285273"/>
      <pos A="0.214727" C="0.35582" G="0.426366" T="0.00308642"/>
      <pos A="0.214727" C="0.214727" G="0.285273" T="0.285273"/>
      <pos A="0.567461" C="0.0736336" G="0.35582" T="0.00308642"/>
      <pos A="0.214727" C="0.14418" G="0.496914" T="0.14418"/>
      <pos A="0.496914" C="0.14418" G="0.214727" T="0.14418"/>
      <pos A="0.285273" C="0.214727" G="0.35582" T="0.14418"/>
      <pos A="0.426366" C="0.285273" G="0.214727" T="0.0736336"/>
      <pos A="0.0736336" C="0.496914" G="0.285273" T="0.14418"/>
      <pos A="0.214727" C="0.14418" G="0.567461" T="0.0736336"/>
      <pos A="0.496914" C="0.0736336" G="0.426366" T="0.00308642"/>
      <pos A="0.00308642" C="0.285273" G="0.638007" T="0.0736336"/>
      <pos A="0.214727" C="0.567461" G="0.214727" T="0.00308642"/>
      <pos A="0.14418" C="0.35582" G="0.426366" T="0.0736336"/>
      <pos A="0.14418" C="0.496914" G="0.35582" T="0.00308642"/>
      <pos A="0.00308642" C="0.285273" G="0.14418" T="0.567461"/>
    </motif>
    <motif db="0" id="M35" alt="O35" length="40" nsites="8" evalue="1.3e-003">
      <pos A="0.00308642" C="0.990741" G="0.00308642" T="0.00308642"/>
      <pos A="0.00308642" C="0.00308642" G="0.990741" T="0.00308642"/>
      <pos A="0.00308642" C="0.00308642" G="0.990741" T="0.00308642"/>
      <pos A="0.00308642" C="0.00308642" G="0.00308642" T="0.990741"/>
      <pos A="0.990741" C="0.00308642" G="0.00308642" T="0.00308642"/>
      <pos A="0.990741" C="0.00308642" G="0.00308642" T="0.00308642"/>
      <pos A="0.990741" C="0.00308642" G="0.00308642" T="0.00308642"/>
      <pos A="0.00308642" C="0.990741" G="0.00308642" T="0.00308642"/>
      <pos A="0.00308642" C="0.990741" G="0.00308642" T="0.00308642"/>
      <pos A="0.990741" C="0.00308642" G="0.00308642" T="0.00308642"/>
      <pos A="0.990741" C="0.00308642" G="0.00308642" T="0.00308642"/>
      <pos A="0.00308642" C="0.00308642" G="0.00308642" T="0.990741"/>
      <pos A="0.00308642" C="0.990741" G="0.00308642" T="0.00308642"/>
      <pos A="0.00308642" C="0.990741" G="0.00308642" T="0.00308642"/>
      <pos A="0.00308642" C="0.00308642" G="0.00308642" T="0.990741"/>
      <pos A="0.00308642" C="0.00308642" G="0.00308642" T="0.990741"/>
      <pos A="0.00308642" C="0.00308642" G="0.00308642" T="0.990741"/>
      <pos A="0.00308642" C="0.00308642" G="0.00308642" T="0.990741"/>
      <pos A="0.00308642" C="0.00308642" G="0.00308642" T="0.990741"/>
      <pos A="0.00308642" C="0.00308642" G="0.00308642" T="0.990741"/>
      <pos A="0.00308642" C="0.00308642" G="0.00308642" T="0.990741"/>
      <pos A="0.00308642" C="0.00308642" G="0.00308642" T="0.990741"/>
      <pos A="0.00308642" C="0.00308642" G="0.00308642" T="0.990741"/>
      <pos A="0.00308642" C="0.990741" G="0.00308642" T="0.00308642"/>
      <pos A="0.00308642" C="0.990741" G="0.00308642" T="0.00308642"/>
      <pos A="0.00308642" C="0.00308642" G="0.00308642" T="0.990741"/>
      <pos A="0.00308642" C="0.00308642" G="0.990741" T="0.00308642"/>
      <pos A="0.00308642" C="0.00308642" G="0.00308642" T="0.990741"/>
      <pos A="0.00308642" C="0.00308642" G="0.990741" T="0.00308642"/>
      <pos A="0.00308642" C="0.990741" G="0.00308642" T="0.00308642"/>
      <pos A="0.00308642" C="0.990741" G="0.00308642" T="0.00308642"/>
      <pos A="0.00308642" C="0.990741" G="0.00308642" T="0.00308642"/>
      <pos A="0.00308642" C="0.00308642" G="0.990741" T="0.00308642"/>
      <pos A="0.00308642" C="0.990741" G="0.00308642" T="0.00308642"/>
      <pos A="0.990741" C="0.00308642" G="0.00308642" T="0.00308642"/>
      <pos A="0.00308642" C="0.00308642" G="0.990741" T="0.00308642"/>
      <pos A="0.00308642" C="0.00308642" G="0.00308642" T="0.990741"/>
      <pos A="0.990741" C="0.00308642" G="0.00308642" T="0.00308642"/>
      <pos A="0.00308642" C="0.00308642" G="0.00308642" T="0.990741"/>
      <pos A="0.00308642" C="0.00308642" G="0.00308642" T="0.990741"/>
    </motif>
    <motif db="0" id="M36" alt="O36" length="40" nsites="8" evalue="1.3e-003">
      <pos A="0.00308642" C="0.990741" G="0.00308642" T="0.00308642"/>
      <pos A="0.00308642" C="0.990741" G="0.00308642" T="0.00308642"/>
      <pos A="0.990741" C="0.00308642" G="0.00308642" T="0.00308642"/>
      <pos A="0.00308642" C="0.00308642" G="0.990741" T="0.00308642"/>
      <pos A="0.00308642" C="0.00308642" G="0.990741" T="0.00308642"/>
      <pos A="0.00308642" C="0.990741" G="0.00308642" T="0.00308642"/>
      <pos A="0.00308642" C="0.00308642" G="0.990741" T="0.00308642"/>
      <pos A="0.00308642" C="0.990741" G="0.00308642" T="0.00308642"/>
      <pos A="0.00308642" C="0.00308642" G="0.990741" T="0.00308642"/>
      <pos A="0.00308642" C="0.990741" G="0.00308642" T="0.00308642"/>
      <pos A="0.00308642" C="0.990741" G="0.00308642" T="0.00308642"/>
      <pos A="0.00308642" C="0.00308642" G="0.00308642" T="0.990741"/>
      <pos A="0.00308642" C="0.00308642" G="0.990741" T="0.00308642"/>
      <pos A="0.990741" C="0.00308642" G="0.00308642" T="0.00308642"/>
      <pos A="0.00308642" C="0.990741" G="0.00308642" T="0.00308642"/>
      <pos A="0.00308642" C="0.00308642" G="0.990741" T="0.00308642"/>
      <pos A="0.00308642" C="0.00308642" G="0.00308642" T="0.990741"/>
      <pos A="0.00308642" C="0.990741" G="0.00308642" T="0.00308642"/>
      <pos A="0.990741" C="0.00308642" G="0.00308642" T="0.00308642"/>
      <pos A="0.00308642" C="0.00308642" G="0.990741" T="0.00308642"/>
      <pos A="0.00308642" C="0.00308642" G="0.990741" T="0.00308642"/>
      <pos A="0.00308642" C="0.00308642" G="0.00308642" T="0.990741"/>
      <pos A="0.00308642" C="0.00308642" G="0.990741" T="0.00308642"/>
      <pos A="0.00308642" C="0.00308642" G="0.990741" T="0.00308642"/>
      <pos A="0.00308642" C="0.990741" G="0.00308642" T="0.00308642"/>
      <pos A="0.00308642" C="0.00308642" G="0.990741" T="0.00308642"/>
      <pos A="0.00308642" C="0.00308642" G="0.990741" T="0.00308642"/>
      <pos A="0.00308642" C="0.990741" G="0.00308642" T="0.00308642"/>
      <pos A="0.00308642" C="0.00308642" G="0.990741" T="0.00308642"/>
      <pos A="0.00308642" C="0.990741" G="0.00308642" T="0.00308642"/>
      <pos A="0.00308642" C="0.00308642" G="0.990741" T="0.00308642"/>
      <pos A="0.00308642" C="0.990741" G="0.00308642" T="0.00308642"/>
      <pos A="0.00308642" C="0.00308642" G="0.990741" T="0.00308642"/>
      <pos A="0.00308642" C="0.00308642" G="0.990741" T="0.00308642"/>
      <pos A="0.00308642" C="0.00308642" G="0.990741" T="0.00308642"/>
      <pos A="0.00308642" C="0.990741" G="0.00308642" T="0.00308642"/>
      <pos A="0.00308642" C="0.00308642" G="0.990741" T="0.00308642"/>
      <pos A="0.00308642" C="0.990741" G="0.00308642" T="0.00308642"/>
      <pos A="0.00308642" C="0.00308642" G="0.990741" T="0.00308642"/>
      <pos A="0.00308642" C="0.00308642" G="0.990741" T="0.00308642"/>
    </motif>
    <motif db="0" id="M37" alt="O37" length="40" nsites="8" evalue="1.3e-003">
      <pos A="0.206427" C="0.409768" G="0.264524" T="0.119281"/>
      <pos A="0.177379" C="0.380719" G="0.264524" T="0.177379"/>
      <pos A="0.177379" C="0.00308642" G="0.613108" T="0.206427"/>
      <pos A="0.206427" C="0.119281" G="0.642157" T="0.0321353"/>
      <pos A="0.14833" C="0.322621" G="0.0611842" T="0.467865"/>
      <pos A="0.0611842" C="0.438816" G="0.409768" T="0.0902321"/>
      <pos A="0.0321353" C="0.409768" G="0.177379" T="0.380719"/>
      <pos A="0.293573" C="0.438816" G="0.0611842" T="0.206427"/>
      <pos A="0.119281" C="0.438816" G="0.264524" T="0.177379"/>
      <pos A="0.380719" C="0.0611842" G="0.235476" T="0.322621"/>
      <pos A="0.0321353" C="0.380719" G="0.206427" T="0.380719"/>
      <pos A="0.293573" C="0.264524" G="0.264524" T="0.177379"/>
      <pos A="0.14833" C="0.264524" G="0.35167" T="0.235476"/>
      <pos A="0.235476" C="0.235476" G="0.235476" T="0.293573"/>
      <pos A="0.0321353" C="0.206427" G="0.438816" T="0.322621"/>
      <pos A="0.264524" C="0.293573" G="0.235476" T="0.206427"/>
      <pos A="0.119281" C="0.584059" G="0.177379" T="0.119281"/>
      <pos A="0.177379" C="0.293573" G="0.235476" T="0.293573"/>
      <pos A="0.177379" C="0.264524" G="0.177379" T="0.380719"/>
      <pos A="0.00308642" C="0.555011" G="0.35167" T="0.0902321"/>
      <pos A="0.119281" C="0.0611842" G="0.264524" T="0.555011"/>
      <pos A="0.35167" C="0.322621" G="0.322621" T="0.00308642"/>
      <pos A="0.35167" C="0.409768" G="0.206427" T="0.0321353"/>
      <pos A="0.322621" C="0.293573" G="0.206427" T="0.177379"/>
      <pos A="0.264524" C="0.35167" G="0.264524" T="0.119281"/>
      <pos A="0.14833" C="0.177379" G="0.525962" T="0.14833"/>
      <pos A="0.0321353" C="0.380719" G="0.438816" T="0.14833"/>
      <pos A="0.380719" C="0.206427" G="0.235476" T="0.177379"/>
      <pos A="0.235476" C="0.380719" G="0.119281" T="0.264524"/>
      <pos A="0.0321353" C="0.438816" G="0.264524" T="0.264524"/>
      <pos A="0.0902321" C="0.438816" G="0.380719" T="0.0902321"/>
      <pos A="0.322621" C="0.380719" G="0.0321353" T="0.264524"/>
      <pos A="0.467865" C="0.206427" G="0.177379" T="0.14833"/>
      <pos A="0.0321353" C="0.525962" G="0.438816" T="0.00308642"/>
      <pos A="0.409768" C="0.177379" G="0.206427" T="0.206427"/>
      <pos A="0.119281" C="0.264524" G="0.35167" T="0.264524"/>
      <pos A="0.264524" C="0.235476" G="0.206427" T="0.293573"/>
      <pos A="0.264524" C="0.206427" G="0.409768" T="0.119281"/>
      <pos A="0.206427" C="0.177379" G="0.496914" T="0.119281"/>
      <pos A="0.0321353" C="0.235476" G="0.525962" T="0.206427"/>
    </motif>
    <motif db="0" id="M38" alt="O38" length="40" nsites="8" evalue="1.3e-003">
      <pos A="0.159032" C="0.204516" G="0.360461" T="0.275991"/>
      <pos A="0.126543" C="0.301982" G="0.386452" T="0.185023"/>
      <pos A="0.33447" C="0.152534" G="0.347466" T="0.16553"/>
      <pos A="0.373457" C="0.237004" G="0.178525" T="0.211013"/>
      <pos A="0.360461" C="0.269493" G="0.146037" T="0.224009"/>
      <pos A="0.0810588" C="0.431937" G="0.282489" T="0.204516"/>
      <pos A="0.224009" C="0.321475" G="0.269493" T="0.185023"/>
      <pos A="0.25" C="0.405946" G="0.204516" T="0.139539"/>
      <pos A="0.282489" C="0.139539" G="0.340968" T="0.237004"/>
      <pos A="0.0355753" C="0.30848" G="0.47742" T="0.178525"/>
      <pos A="0.204516" C="0.19152" G="0.288987" T="0.314977"/>
      <pos A="0.217511" C="0.204516" G="0.418941" T="0.159032"/>
      <pos A="0.30848" C="0.243502" G="0.230507" T="0.217511"/>
      <pos A="0.230507" C="0.425439" G="0.133041" T="0.211013"/>
      <pos A="0.146037" C="0.314977" G="0.262996" T="0.275991"/>
      <pos A="0.269493" C="0.360461" G="0.217511" T="0.152534"/>
      <pos A="0.340968" C="0.275991" G="0.178525" T="0.204516"/>
      <pos A="0.243502" C="0.262996" G="0.230507" T="0.262996"/>
      <pos A="0.224009" C="0.295484" G="0.360461" T="0.120045"/>
      <pos A="0.204516" C="0.288987" G="0.301982" T="0.204516"/>
      <pos A="0.113548" C="0.451429" G="0.275991" T="0.159032"/>
      <pos A="0.282489" C="0.321475" G="0.198018" T="0.198018"/>
      <pos A="0.243502" C="0.288987" G="0.256498" T="0.211013"/>
      <pos A="0.237004" C="0.262996" G="0.30848" T="0.19152"/>
      <pos A="0.0810588" C="0.444931" G="0.262996" T="0.211013"/>
      <pos A="0.185023" C="0.379955" G="0.327972" T="0.10705"/>
      <pos A="0.379955" C="0.224009" G="0.185023" T="0.211013"/>
      <pos A="0.295484" C="0.431937" G="0.256498" T="0.016082"/>
      <pos A="0.217511" C="0.198018" G="0.301982" T="0.282489"/>
      <pos A="0.139539" C="0.217511" G="0.425439" T="0.217511"/>
      <pos A="0.146037" C="0.269493" G="0.269493" T="0.314977"/>
      <pos A="0.243502" C="0.360461" G="0.146037" T="0.25"/>
      <pos A="0.152534" C="0.198018" G="0.509909" T="0.139539"/>
      <pos A="0.146037" C="0.262996" G="0.33447" T="0.256498"/>
      <pos A="0.185023" C="0.314977" G="0.269493" T="0.230507"/>
      <pos A="0.178525" C="0.288987" G="0.30848" T="0.224009"/>
      <pos A="0.100552" C="0.133041" G="0.412443" T="0.353963"/>
      <pos A="0.256498" C="0.438434" G="0.172028" T="0.133041"/>
      <pos A="0.262996" C="0.185023" G="0.353963" T="0.198018"/>
      <pos A="0.159032" C="0.464425" G="0.217511" T="0.159032"/>
    </motif>
    <motif db="0" id="M4" alt="O4" length="40" nsites="8" evalue="1.3e-003">
      <pos A="0.185023" C="0.237004" G="0.321475" T="0.256498"/>
      <pos A="0.204516" C="0.217511" G="0.399448" T="0.178525"/>
      <pos A="0.275991" C="0.152534" G="0.314977" T="0.256498"/>
      <pos A="0.19152" C="0.444931" G="0.172028" T="0.19152"/>
      <pos A="0.211013" C="0.360461" G="0.230507" T="0.198018"/>
      <pos A="0.185023" C="0.288987" G="0.288987" T="0.237004"/>
      <pos A="0.19152" C="0.457927" G="0.185023" T="0.16553"/>
      <pos A="0.217511" C="0.30848" G="0.198018" T="0.275991"/>
      <pos A="0.204516" C="0.224009" G="0.39295" T="0.178525"/>
      <pos A="0.25" C="0.360461" G="0.262996" T="0.126543"/>
      <pos A="0.30848" C="0.25" G="0.256498" T="0.185023"/>
      <pos A="0.237004" C="0.33447" G="0.314977" T="0.113548"/>
      <pos A="0.204516" C="0.25" G="0.243502" T="0.301982"/>
      <pos A="0.19152" C="0.347466" G="0.327972" T="0.133041"/>
      <pos A="0.295484" C="0.275991" G="0.269493" T="0.159032"/>
      <pos A="0.399448" C="0.217511" G="0.269493" T="0.113548"/>
      <pos A="0.217511" C="0.25" G="0.444931" T="0.0875565"/>
      <pos A="0.211013" C="0.25" G="0.340968" T="0.198018"/>
      <pos A="0.198018" C="0.185023" G="0.275991" T="0.340968"/>
      <pos A="0.139539" C="0.451429" G="0.327972" T="0.0810588"/>
      <pos A="0.360461" C="0.217511" G="0.126543" T="0.295484"/>
      <pos A="0.30848" C="0.133041" G="0.360461" T="0.198018"/>
      <pos A="0.139539" C="0.373457" G="0.327972" T="0.159032"/>
      <pos A="0.133041" C="0.211013" G="0.327972" T="0.327972"/>
      <pos A="0.139539" C="0.438434" G="0.204516" T="0.217511"/>
      <pos A="0.19152" C="0.198018" G="0.25" T="0.360461"/>
      <pos A="0.126543" C="0.347466" G="0.288987" T="0.237004"/>
      <pos A="0.0875565" C="0.379955" G="0.373457" T="0.159032"/>
      <pos A="0.217511" C="0.412443" G="0.269493" T="0.100552"/>
      <pos A="0.25" C="0.126543" G="0.33447" T="0.288987"/>
      <pos A="0.211013" C="0.301982" G="0.327972" T="0.159032"/>
      <pos A="0.133041" C="0.464425" G="0.327972" T="0.074561"/>
      <pos A="0.262996" C="0.301982" G="0.230507" T="0.204516"/>
      <pos A="0.0550686" C="0.30848" G="0.366959" T="0.269493"/>
      <pos A="0.100552" C="0.327972" G="0.405946" T="0.16553"/>
      <pos A="0.120045" C="0.451429" G="0.275991" T="0.152534"/>
      <pos A="0.360461" C="0.353963" G="0.100552" T="0.185023"/>
      <pos A="0.256498" C="0.159032" G="0.405946" T="0.178525"/>
      <pos A="0.262996" C="0.185023" G="0.269493" T="0.282489"/>
      <pos A="0.269493" C="0.314977" G="0.256498" T="0.159032"/>
    </motif>
    <motif db="0" id="M40" alt="O40" length="40" nsites="8" evalue="1.3e-003">
      <pos A="0.178525" C="0.204516" G="0.321475" T="0.295484"/>
      <pos A="0.347466" C="0.30848" G="0.314977" T="0.0290775"/>
      <pos A="0.146037" C="0.353963" G="0.275991" T="0.224009"/>
      <pos A="0.25" C="0.282489" G="0.19152" T="0.275991"/>
      <pos A="0.237004" C="0.256498" G="0.33447" T="0.172028"/>
      <pos A="0.198018" C="0.321475" G="0.230507" T="0.25"/>
      <pos A="0.198018" C="0.288987" G="0.19152" T="0.321475"/>
      <pos A="0.0810588" C="0.275991" G="0.438434" T="0.204516"/>
      <pos A="0.269493" C="0.418941" G="0.146037" T="0.16553"/>
      <pos A="0.204516" C="0.243502" G="0.373457" T="0.178525"/>
      <pos A="0.360461" C="0.204516" G="0.282489" T="0.152534"/>
      <pos A="0.262996" C="0.275991" G="0.405946" T="0.0550686"/>
      <pos A="0.256498" C="0.204516" G="0.386452" T="0.152534"/>
      <pos A="0.224009" C="0.418941" G="0.224009" T="0.133041"/>
      <pos A="0.211013" C="0.30848" G="0.19152" T="0.288987"/>
      <pos A="0.113548" C="0.19152" G="0.347466" T="0.347466"/>
      <pos A="0.100552" C="0.301982" G="0.353963" T="0.243502"/>
      <pos A="0.146037" C="0.444931" G="0.321475" T="0.0875565"/>
      <pos A="0.269493" C="0.25" G="0.275991" T="0.204516"/>
      <pos A="0.0485709" C="0.33447" G="0.347466" T="0.269493"/>
      <pos A="0.113548" C="0.39295" G="0.301982" T="0.19152"/>
      <pos A="0.33447" C="0.224009" G="0.295484" T="0.146037"/>
      <pos A="0.379955" C="0.288987" G="0.217511" T="0.113548"/>
      <pos A="0.146037" C="0.366959" G="0.282489" T="0.204516"/>
      <pos A="0.321475" C="0.217511" G="0.19152" T="0.269493"/>
      <pos A="0.230507" C="0.366959" G="0.185023" T="0.217511"/>
      <pos A="0.288987" C="0.172028" G="0.301982" T="0.237004"/>
      <pos A="0.152534" C="0.288987" G="0.470922" T="0.0875565"/>
      <pos A="0.16553" C="0.321475" G="0.39295" T="0.120045"/>
      <pos A="0.379955" C="0.25" G="0.178525" T="0.19152"/>
      <pos A="0.25" C="0.19152" G="0.386452" T="0.172028"/>
      <pos A="0.301982" C="0.379955" G="0.16553" T="0.152534"/>
      <pos A="0.146037" C="0.217511" G="0.321475" T="0.314977"/>
      <pos A="0.10705" C="0.347466" G="0.353963" T="0.19152"/>
      <pos A="0.288987" C="0.33447" G="0.19152" T="0.185023"/>
      <pos A="0.0940543" C="0.522905" G="0.204516" T="0.178525"/>
      <pos A="0.237004" C="0.243502" G="0.33447" T="0.185023"/>
      <pos A="0.211013" C="0.185023" G="0.301982" T="0.301982"/>
      <pos A="0.152534" C="0.33447" G="0.178525" T="0.33447"/>
      <pos A="0.0420731" C="0.314977" G="0.496914" T="0.146037"/>
    </motif>
    <motif db="0" id="M41" alt="O41" length="40" nsites="8" evalue="1.3e-003">
      <pos A="0.496914" C="0.00308642" G="0.496914" T="0.00308642"/>
      <pos A="0.496914" C="0.00308642" G="0.496914" T="0.00308642"/>
      <pos A="0.00308642" C="0.00308642" G="0.990741" T="0.00308642"/>
      <pos A="0.00308642" C="0.990741" G="0.00308642" T="0.00308642"/>
      <pos A="0.00308642" C="0.00308642" G="0.496914" T="0.496914"/>
      <pos A="0.496914" C="0.00308642" G="0.496914" T="0.00308642"/>
      <pos A="0.00308642" C="0.990741" G="0.00308642" T="0.00308642"/>
      <pos A="0.00308642" C="0.00308642" G="0.00308642" T="0.990741"/>
      <pos A="0.496914" C="0.00308642" G="0.496914" T="0.00308642"/>
      <pos A="0.990741" C="0.00308642" G="0.00308642" T="0.00308642"/>
      <pos A="0.00308642" C="0.00308642" G="0.990741" T="0.00308642"/>
      <pos A="0.00308642" C="0.00308642" G="0.00308642" T="0.990741"/>
      <pos A="0.496914" C="0.496914" G="0.00308642" T="0.00308642"/>
      <pos A="0.496914" C="0.00308642" G="0.496914" T="0.00308642"/>
      <pos A="0.496914" C="0.496914" G="0.00308642" T="0.00308642"/>
      <pos A="0.496914" C="0.00308642" G="0.496914" T="0.00308642"/>
      <pos A="0.990741" C="0.00308642" G="0.00308642" T="0.00308642"/>
      <pos A="0.990741" C="0.00308642" G="0.00308642" T="0.00308642"/>
      <pos A="0.00308642" C="0.496914" G="0.00308642" T="0.496914"/>
      <pos A="0.496914" C="0.00308642" G="0.496914" T="0.00308642"/>
      <pos A="0.00308642" C="0.990741" G="0.00308642" T="0.00308642"/>
      <pos A="0.00308642" C="0.496914" G="0.00308642" T="0.496914"/>
      <pos A="0.00308642" C="0.00308642" G="0.990741" T="0.00308642"/>
      <pos A="0.496914" C="0.00308642" G="0.496914" T="0.00308642"/>
      <pos A="0.496914" C="0.00308642" G="0.496914" T="0.00308642"/>
      <pos A="0.00308642" C="0.00308642" G="0.990741" T="0.00308642"/>
      <pos A="0.00308642" C="0.496914" G="0.496914" T="0.00308642"/>
      <pos A="0.496914" C="0.00308642" G="0.496914" T="0.00308642"/>
      <pos A="0.496914" C="0.00308642" G="0.496914" T="0.00308642"/>
      <pos A="0.496914" C="0.00308642" G="0.496914" T="0.00308642"/>
      <pos A="0.00308642" C="0.990741" G="0.00308642" T="0.00308642"/>
      <pos A="0.990741" C="0.00308642" G="0.00308642" T="0.00308642"/>
      <pos A="0.496914" C="0.00308642" G="0.496914" T="0.00308642"/>
      <pos A="0.00308642" C="0.00308642" G="0.496914" T="0.496914"/>
      <pos A="0.00308642" C="0.496914" G="0.00308642" T="0.496914"/>
      <pos A="0.00308642" C="0.00308642" G="0.990741" T="0.00308642"/>
      <pos A="0.00308642" C="0.990741" G="0.00308642" T="0.00308642"/>
      <pos A="0.00308642" C="0.00308642" G="0.990741" T="0.00308642"/>
      <pos A="0.00308642" C="0.00308642" G="0.990741" T="0.00308642"/>
      <pos A="0.00308642" C="0.496914" G="0.00308642" T="0.496914"/>
    </motif>
    <motif db="0" id="M42" alt="O42" length="40" nsites="8" evalue="1.3e-003">
      <pos A="0.185023" C="0.431937" G="0.25" T="0.133041"/>
      <pos A="0.243502" C="0.340968" G="0.314977" T="0.100552"/>
      <pos A="0.269493" C="0.224009" G="0.321475" T="0.185023"/>
      <pos A="0.224009" C="0.16553" G="0.288987" T="0.321475"/>
      <pos A="0.16553" C="0.321475" G="0.373457" T="0.139539"/>
      <pos A="0.198018" C="0.399448" G="0.282489" T="0.120045"/>
      <pos A="0.159032" C="0.366959" G="0.282489" T="0.19152"/>
      <pos A="0.327972" C="0.237004" G="0.204516" T="0.230507"/>
      <pos A="0.120045" C="0.295484" G="0.373457" T="0.211013"/>
      <pos A="0.0680632" C="0.39295" G="0.347466" T="0.19152"/>
      <pos A="0.33447" C="0.230507" G="0.10705" T="0.327972"/>
      <pos A="0.237004" C="0.178525" G="0.373457" T="0.211013"/>
      <pos A="0.288987" C="0.185023" G="0.275991" T="0.25"/>
      <pos A="0.347466" C="0.282489" G="0.211013" T="0.159032"/>
      <pos A="0.172028" C="0.314977" G="0.314977" T="0.198018"/>
      <pos A="0.327972" C="0.0550686" G="0.256498" T="0.360461"/>
      <pos A="0.0420731" C="0.373457" G="0.418941" T="0.16553"/>
      <pos A="0.133041" C="0.327972" G="0.314977" T="0.224009"/>
      <pos A="0.152534" C="0.211013" G="0.470922" T="0.16553"/>
      <pos A="0.243502" C="0.39295" G="0.126543" T="0.237004"/>
      <pos A="0.0680632" C="0.256498" G="0.340968" T="0.33447"/>
      <pos A="0.295484" C="0.405946" G="0.152534" T="0.146037"/>
      <pos A="0.347466" C="0.198018" G="0.347466" T="0.10705"/>
      <pos A="0.16553" C="0.568388" G="0.178525" T="0.0875565"/>
      <pos A="0.269493" C="0.353963" G="0.230507" T="0.146037"/>
      <pos A="0.19152" C="0.204516" G="0.379955" T="0.224009"/>
      <pos A="0.217511" C="0.405946" G="0.262996" T="0.113548"/>
      <pos A="0.347466" C="0.152534" G="0.366959" T="0.133041"/>
      <pos A="0.172028" C="0.366959" G="0.33447" T="0.126543"/>
      <pos A="0.159032" C="0.295484" G="0.340968" T="0.204516"/>
      <pos A="0.211013" C="0.451429" G="0.211013" T="0.126543"/>
      <pos A="0.217511" C="0.30848" G="0.243502" T="0.230507"/>
      <pos A="0.25" C="0.282489" G="0.25" T="0.217511"/>
      <pos A="0.211013" C="0.217511" G="0.405946" T="0.16553"/>
      <pos A="0.185023" C="0.288987" G="0.288987" T="0.237004"/>
      <pos A="0.185023" C="0.185023" G="0.379955" T="0.25"/>
      <pos A="0.16553" C="0.340968" G="0.314977" T="0.178525"/>
      <pos A="0.185023" C="0.386452" G="0.172028" T="0.256498"/>
      <pos A="0.373457" C="0.19152" G="0.321475" T="0.113548"/>
      <pos A="0.172028" C="0.269493" G="0.211013" T="0.347466"/>
    </motif>
    <motif db="0" id="M43" alt="O43" length="40" nsites="8" evalue="1.3e-003">
      <pos A="0.00308642" C="0.496914" G="0.00308642" T="0.496914"/>
      <pos A="0.00308642" C="0.496914" G="0.496914" T="0.00308642"/>
      <pos A="0.00308642" C="0.00308642" G="0.990741" T="0.00308642"/>
      <pos A="0.00308642" C="0.00308642" G="0.990741" T="0.00308642"/>
      <pos A="0.00308642" C="0.496914" G="0.496914" T="0.00308642"/>
      <pos A="0.990741" C="0.00308642" G="0.00308642" T="0.00308642"/>
      <pos A="0.00308642" C="0.496914" G="0.496914" T="0.00308642"/>
      <pos A="0.00308642" C="0.00308642" G="0.990741" T="0.00308642"/>
      <pos A="0.00308642" C="0.00308642" G="0.990741" T="0.00308642"/>
      <pos A="0.990741" C="0.00308642" G="0.00308642" T="0.00308642"/>
      <pos A="0.00308642" C="0.496914" G="0.496914" T="0.00308642"/>
      <pos A="0.00308642" C="0.00308642" G="0.990741" T="0.00308642"/>
      <pos A="0.496914" C="0.00308642" G="0.496914" T="0.00308642"/>
      <pos A="0.00308642" C="0.00308642" G="0.496914" T="0.496914"/>
      <pos A="0.00308642" C="0.496914" G="0.00308642" T="0.496914"/>
      <pos A="0.00308642" C="0.00308642" G="0.496914" T="0.496914"/>
      <pos A="0.496914" C="0.496914" G="0.00308642" T="0.00308642"/>
      <pos A="0.990741" C="0.00308642" G="0.00308642" T="0.00308642"/>
      <pos A="0.00308642" C="0.990741" G="0.00308642" T="0.00308642"/>
      <pos A="0.496914" C="0.00308642" G="0.00308642" T="0.496914"/>
      <pos A="0.496914" C="0.00308642" G="0.496914" T="0.00308642"/>
      <pos A="0.496914" C="0.496914" G="0.00308642" T="0.00308642"/>
      <pos A="0.496914" C="0.496914" G="0.00308642" T="0.00308642"/>
      <pos A="0.00308642" C="0.00308642" G="0.990741" T="0.00308642"/>
      <pos A="0.00308642" C="0.990741" G="0.00308642" T="0.00308642"/>
      <pos A="0.00308642" C="0.00308642" G="0.990741" T="0.00308642"/>
      <pos A="0.00308642" C="0.00308642" G="0.990741" T="0.00308642"/>
      <pos A="0.496914" C="0.496914" G="0.00308642" T="0.00308642"/>
      <pos A="0.496914" C="0.00308642" G="0.496914" T="0.00308642"/>
      <pos A="0.00308642" C="0.990741" G="0.00308642" T="0.00308642"/>
      <pos A="0.496914" C="0.496914" G="0.00308642" T="0.00308642"/>
      <pos A="0.00308642" C="0.00308642" G="0.496914" T="0.496914"/>
      <pos A="0.00308642" C="0.496914" G="0.496914" T="0.00308642"/>
      <pos A="0.00308642" C="0.00308642" G="0.496914" T="0.496914"/>
      <pos A="0.00308642" C="0.990741" G="0.00308642" T="0.00308642"/>
      <pos A="0.496914" C="0.496914" G="0.00308642" T="0.00308642"/>
      <pos A="0.00308642" C="0.496914" G="0.496914" T="0.00308642"/>
      <pos A="0.00308642" C="0.990741" G="0.00308642" T="0.00308642"/>
      <pos A="0.496914" C="0.00308642" G="0.00308642" T="0.496914"/>
      <pos A="0.00308642" C="0.496914" G="0.496914" T="0.00308642"/>
    </motif>
    <motif db="0" id="M44" alt="O44" length="40" nsites="8" evalue="1.3e-003">
      <pos A="0.340968" C="0.25" G="0.243502" T="0.16553"/>
      <pos A="0.113548" C="0.39295" G="0.25" T="0.243502"/>
      <pos A="0.256498" C="0.269493" G="0.217511" T="0.256498"/>
      <pos A="0.185023" C="0.457927" G="0.301982" T="0.0550686"/>
      <pos A="0.39295" C="0.16553" G="0.327972" T="0.113548"/>
      <pos A="0.172028" C="0.295484" G="0.340968" T="0.19152"/>
      <pos A="0.237004" C="0.301982" G="0.256498" T="0.204516"/>
      <pos A="0.113548" C="0.314977" G="0.399448" T="0.172028"/>
      <pos A="0.146037" C="0.340968" G="0.243502" T="0.269493"/>
      <pos A="0.204516" C="0.301982" G="0.301982" T="0.19152"/>
      <pos A="0.211013" C="0.178525" G="0.353963" T="0.256498"/>
      <pos A="0.204516" C="0.405946" G="0.282489" T="0.10705"/>
      <pos A="0.33447" C="0.30848" G="0.0420731" T="0.314977"/>
      <pos A="0.198018" C="0.237004" G="0.405946" T="0.159032"/>
      <pos A="0.360461" C="0.217511" G="0.25" T="0.172028"/>
      <pos A="0.288987" C="0.204516" G="0.314977" T="0.19152"/>
      <pos A="0.217511" C="0.321475" G="0.373457" T="0.0875565"/>
      <pos A="0.0940543" C="0.217511" G="0.399448" T="0.288987"/>
      <pos A="0.152534" C="0.425439" G="0.25" T="0.172028"/>
      <pos A="0.269493" C="0.19152" G="0.288987" T="0.25"/>
      <pos A="0.133041" C="0.25" G="0.438434" T="0.178525"/>
      <pos A="0.224009" C="0.412443" G="0.126543" T="0.237004"/>
      <pos A="0.152534" C="0.120045" G="0.366959" T="0.360461"/>
      <pos A="0.0810588" C="0.457927" G="0.282489" T="0.178525"/>
      <pos A="0.185023" C="0.282489" G="0.295484" T="0.237004"/>
      <pos A="0.16553" C="0.418941" G="0.19152" T="0.224009"/>
      <pos A="0.282489" C="0.321475" G="0.178525" T="0.217511"/>
      <pos A="0.275991" C="0.360461" G="0.204516" T="0.159032"/>
      <pos A="0.347466" C="0.262996" G="0.25" T="0.139539"/>
      <pos A="0.269493" C="0.360461" G="0.204516" T="0.16553"/>
      <pos A="0.0485709" C="0.282489" G="0.33447" T="0.33447"/>
      <pos A="0.16553" C="0.152534" G="0.431937" T="0.25"/>
      <pos A="0.198018" C="0.373457" G="0.295484" T="0.133041"/>
      <pos A="0.288987" C="0.243502" G="0.379955" T="0.0875565"/>
      <pos A="0.39295" C="0.256498" G="0.282489" T="0.0680632"/>
      <pos A="0.237004" C="0.321475" G="0.347466" T="0.0940543"/>
      <pos A="0.113548" C="0.353963" G="0.282489" T="0.25"/>
      <pos A="0.224009" C="0.224009" G="0.262996" T="0.288987"/>
      <pos A="0.204516" C="0.431937" G="0.30848" T="0.0550686"/>
      <pos A="0.198018" C="0.314977" G="0.204516" T="0.282489"/>
    </motif>
    <motif db="0" id="M46" alt="O46" length="40" nsites="8" evalue="1.3e-003">
      <pos A="0.19152" C="0.217511" G="0.366959" T="0.224009"/>
      <pos A="0.146037" C="0.340968" G="0.340968" T="0.172028"/>
      <pos A="0.152534" C="0.275991" G="0.386452" T="0.185023"/>
      <pos A="0.321475" C="0.172028" G="0.33447" T="0.172028"/>
      <pos A="0.25" C="0.39295" G="0.262996" T="0.0940543"/>
      <pos A="0.224009" C="0.262996" G="0.282489" T="0.230507"/>
      <pos A="0.237004" C="0.152534" G="0.269493" T="0.340968"/>
      <pos A="0.347466" C="0.243502" G="0.211013" T="0.198018"/>
      <pos A="0.159032" C="0.373457" G="0.230507" T="0.237004"/>
      <pos A="0.19152" C="0.347466" G="0.295484" T="0.16553"/>
      <pos A="0.0875565" C="0.275991" G="0.347466" T="0.288987"/>
      <pos A="0.172028" C="0.373457" G="0.275991" T="0.178525"/>
      <pos A="0.425439" C="0.198018" G="0.178525" T="0.198018"/>
      <pos A="0.25" C="0.288987" G="0.327972" T="0.133041"/>
      <pos A="0.133041" C="0.405946" G="0.269493" T="0.19152"/>
      <pos A="0.282489" C="0.256498" G="0.321475" T="0.139539"/>
      <pos A="0.0290775" C="0.425439" G="0.243502" T="0.301982"/>
      <pos A="0.152534" C="0.399448" G="0.30848" T="0.139539"/>
      <pos A="0.314977" C="0.321475" G="0.230507" T="0.133041"/>
      <pos A="0.237004" C="0.152534" G="0.340968" T="0.269493"/>
      <pos A="0.198018" C="0.282489" G="0.33447" T="0.185023"/>
      <pos A="0.275991" C="0.327972" G="0.295484" T="0.100552"/>
      <pos A="0.282489" C="0.347466" G="0.126543" T="0.243502"/>
      <pos A="0.159032" C="0.327972" G="0.347466" T="0.16553"/>
      <pos A="0.340968" C="0.133041" G="0.360461" T="0.16553"/>
      <pos A="0.301982" C="0.340968" G="0.25" T="0.10705"/>
      <pos A="0.0875565" C="0.198018" G="0.340968" T="0.373457"/>
      <pos A="0.159032" C="0.353963" G="0.399448" T="0.0875565"/>
      <pos A="0.19152" C="0.431937" G="0.19152" T="0.185023"/>
      <pos A="0.19152" C="0.347466" G="0.172028" T="0.288987"/>
      <pos A="0.211013" C="0.224009" G="0.25" T="0.314977"/>
      <pos A="0.224009" C="0.295484" G="0.204516" T="0.275991"/>
      <pos A="0.288987" C="0.139539" G="0.47742" T="0.0940543"/>
      <pos A="0.172028" C="0.282489" G="0.39295" T="0.152534"/>
      <pos A="0.185023" C="0.301982" G="0.366959" T="0.146037"/>
      <pos A="0.237004" C="0.275991" G="0.347466" T="0.139539"/>
      <pos A="0.275991" C="0.237004" G="0.327972" T="0.159032"/>
      <pos A="0.211013" C="0.152534" G="0.412443" T="0.224009"/>
      <pos A="0.120045" C="0.438434" G="0.256498" T="0.185023"/>
      <pos A="0.0550686" C="0.386452" G="0.185023" T="0.373457"/>
    </motif>
    <motif db="0" id="M47" alt="O47" length="40" nsites="8" evalue="1.3e-003">
      <pos A="0.0611842" C="0.409768" G="0.525962" T="0.00308642"/>
      <pos A="0.00308642" C="0.758352" G="0.235476" T="0.00308642"/>
      <pos A="0.119281" C="0.177379" G="0.409768" T="0.293573"/>
      <pos A="0.119281" C="0.235476" G="0.584059" T="0.0611842"/>
      <pos A="0.0611842" C="0.700254" G="0.177379" T="0.0611842"/>
      <pos A="0.0611842" C="0.293573" G="0.467865" T="0.177379"/>
      <pos A="0.293573" C="0.235476" G="0.409768" T="0.0611842"/>
      <pos A="0.293573" C="0.119281" G="0.35167" T="0.235476"/>
      <pos A="0.00308642" C="0.293573" G="0.642157" T="0.0611842"/>
      <pos A="0.35167" C="0.293573" G="0.119281" T="0.235476"/>
      <pos A="0.177379" C="0.35167" G="0.409768" T="0.0611842"/>
      <pos A="0.293573" C="0.177379" G="0.293573" T="0.235476"/>
      <pos A="0.00308642" C="0.409768" G="0.35167" T="0.235476"/>
      <pos A="0.235476" C="0.642157" G="0.119281" T="0.00308642"/>
      <pos A="0.0611842" C="0.525962" G="0.409768" T="0.00308642"/>
      <pos A="0.119281" C="0.35167" G="0.35167" T="0.177379"/>
      <pos A="0.177379" C="0.177379" G="0.525962" T="0.119281"/>
      <pos A="0.119281" C="0.235476" G="0.525962" T="0.119281"/>
      <pos A="0.235476" C="0.235476" G="0.409768" T="0.119281"/>
      <pos A="0.293573" C="0.409768" G="0.00308642" T="0.293573"/>
      <pos A="0.35167" C="0.293573" G="0.235476" T="0.119281"/>
      <pos A="0.235476" C="0.177379" G="0.409768" T="0.177379"/>
      <pos A="0.119281" C="0.35167" G="0.235476" T="0.293573"/>
      <pos A="0.293573" C="0.00308642" G="0.409768" T="0.293573"/>
      <pos A="0.00308642" C="0.700254" G="0.293573" T="0.00308642"/>
      <pos A="0.177379" C="0.525962" G="0.177379" T="0.119281"/>
      <pos A="0.177379" C="0.293573" G="0.409768" T="0.119281"/>
      <pos A="0.293573" C="0.293573" G="0.409768" T="0.00308642"/>
      <pos A="0.177379" C="0.525962" G="0.235476" T="0.0611842"/>
      <pos A="0.177379" C="0.00308642" G="0.584059" T="0.235476"/>
      <pos A="0.409768" C="0.293573" G="0.0611842" T="0.235476"/>
      <pos A="0.177379" C="0.35167" G="0.293573" T="0.177379"/>
      <pos A="0.177379" C="0.584059" G="0.0611842" T="0.177379"/>
      <pos A="0.119281" C="0.35167" G="0.293573" T="0.235476"/>
      <pos A="0.177379" C="0.177379" G="0.467865" T="0.177379"/>
      <pos A="0.177379" C="0.409768" G="0.35167" T="0.0611842"/>
      <pos A="0.525962" C="0.00308642" G="0.177379" T="0.293573"/>
      <pos A="0.0611842" C="0.235476" G="0.525962" T="0.177379"/>
      <pos A="0.00308642" C="0.874546" G="0.0611842" T="0.0611842"/>
      <pos A="0.00308642" C="0.874546" G="0.0611842" T="0.0611842"/>
    </motif>
    <motif db="0" id="M48" alt="O48" length="40" nsites="8" evalue="1.3e-003">
      <pos A="0.282489" C="0.327972" G="0.256498" T="0.133041"/>
      <pos A="0.224009" C="0.185023" G="0.425439" T="0.16553"/>
      <pos A="0.120045" C="0.412443" G="0.295484" T="0.172028"/>
      <pos A="0.314977" C="0.211013" G="0.178525" T="0.295484"/>
      <pos A="0.159032" C="0.288987" G="0.366959" T="0.185023"/>
      <pos A="0.224009" C="0.217511" G="0.19152" T="0.366959"/>
      <pos A="0.126543" C="0.243502" G="0.39295" T="0.237004"/>
      <pos A="0.33447" C="0.159032" G="0.301982" T="0.204516"/>
      <pos A="0.243502" C="0.353963" G="0.217511" T="0.185023"/>
      <pos A="0.243502" C="0.224009" G="0.353963" T="0.178525"/>
      <pos A="0.211013" C="0.366959" G="0.230507" T="0.19152"/>
      <pos A="0.19152" C="0.418941" G="0.30848" T="0.0810588"/>
      <pos A="0.19152" C="0.347466" G="0.224009" T="0.237004"/>
      <pos A="0.327972" C="0.133041" G="0.275991" T="0.262996"/>
      <pos A="0.211013" C="0.321475" G="0.340968" T="0.126543"/>
      <pos A="0.146037" C="0.379955" G="0.19152" T="0.282489"/>
      <pos A="0.269493" C="0.288987" G="0.288987" T="0.152534"/>
      <pos A="0.256498" C="0.301982" G="0.314977" T="0.126543"/>
      <pos A="0.146037" C="0.425439" G="0.301982" T="0.126543"/>
      <pos A="0.100552" C="0.379955" G="0.256498" T="0.262996"/>
      <pos A="0.10705" C="0.353963" G="0.327972" T="0.211013"/>
      <pos A="0.139539" C="0.198018" G="0.386452" T="0.275991"/>
      <pos A="0.327972" C="0.275991" G="0.185023" T="0.211013"/>
      <pos A="0.211013" C="0.347466" G="0.321475" T="0.120045"/>
      <pos A="0.360461" C="0.230507" G="0.230507" T="0.178525"/>
      <pos A="0.204516" C="0.256498" G="0.288987" T="0.25"/>
      <pos A="0.243502" C="0.275991" G="0.269493" T="0.211013"/>
      <pos A="0.217511" C="0.185023" G="0.288987" T="0.30848"/>
      <pos A="0.431937" C="0.217511" G="0.237004" T="0.113548"/>
      <pos A="0.204516" C="0.262996" G="0.172028" T="0.360461"/>
      <pos A="0.146037" C="0.120045" G="0.431937" T="0.301982"/>
      <pos A="0.0940543" C="0.451429" G="0.340968" T="0.113548"/>
      <pos A="0.152534" C="0.431937" G="0.224009" T="0.19152"/>
      <pos A="0.282489" C="0.269493" G="0.275991" T="0.172028"/>
      <pos A="0.152534" C="0.217511" G="0.457927" T="0.172028"/>
      <pos A="0.113548" C="0.198018" G="0.451429" T="0.237004"/>
      <pos A="0.113548" C="0.386452" G="0.30848" T="0.19152"/>
      <pos A="0.230507" C="0.412443" G="0.139539" T="0.217511"/>
      <pos A="0.224009" C="0.425439" G="0.25" T="0.100552"/>
      <pos A="0.0680632" C="0.470922" G="0.399448" T="0.0615664"/>
    </motif>
    <motif db="0" id="M49" alt="O49" length="40" nsites="8" evalue="1.3e-003">
      <pos A="0.11502" C="0.101852" G="0.549588" T="0.233539"/>
      <pos A="0.226955" C="0.305967" G="0.37181" T="0.0952672"/>
      <pos A="0.101852" C="0.319136" G="0.286214" T="0.292798"/>
      <pos A="0.187449" C="0.299383" G="0.240123" T="0.273045"/>
      <pos A="0.299383" C="0.338889" G="0.200617" T="0.161111"/>
      <pos A="0.463992" C="0.273045" G="0.200617" T="0.0623457"/>
      <pos A="0.292798" C="0.273045" G="0.240123" T="0.194033"/>
      <pos A="0.161111" C="0.180864" G="0.391563" T="0.266461"/>
      <pos A="0.17428" C="0.43107" G="0.319136" T="0.0755141"/>
      <pos A="0.391563" C="0.121605" G="0.240123" T="0.246708"/>
      <pos A="0.121605" C="0.292798" G="0.411317" T="0.17428"/>
      <pos A="0.246708" C="0.43107" G="0.147943" T="0.17428"/>
      <pos A="0.207202" C="0.32572" G="0.286214" T="0.180864"/>
      <pos A="0.187449" C="0.233539" G="0.312551" T="0.266461"/>
      <pos A="0.180864" C="0.299383" G="0.352057" T="0.167696"/>
      <pos A="0.226955" C="0.200617" G="0.37181" T="0.200617"/>
      <pos A="0.167696" C="0.365227" G="0.286214" T="0.180864"/>
      <pos A="0.121605" C="0.299383" G="0.338889" T="0.240123"/>
      <pos A="0.194033" C="0.246708" G="0.259877" T="0.299383"/>
      <pos A="0.147943" C="0.424486" G="0.161111" T="0.266461"/>
      <pos A="0.246708" C="0.352057" G="0.259877" T="0.141358"/>
      <pos A="0.200617" C="0.299383" G="0.213786" T="0.286214"/>
      <pos A="0.11502" C="0.378395" G="0.352057" T="0.154526"/>
      <pos A="0.286214" C="0.187449" G="0.352057" T="0.17428"/>
      <pos A="0.378395" C="0.167696" G="0.332304" T="0.121605"/>
      <pos A="0.299383" C="0.299383" G="0.253292" T="0.147943"/>
      <pos A="0.134773" C="0.404733" G="0.161111" T="0.299383"/>
      <pos A="0.0689304" C="0.27963" G="0.450823" T="0.200617"/>
      <pos A="0.292798" C="0.299383" G="0.22037" T="0.187449"/>
      <pos A="0.194033" C="0.32572" G="0.259877" T="0.22037"/>
      <pos A="0.352057" C="0.37181" G="0.17428" T="0.101852"/>
      <pos A="0.207202" C="0.286214" G="0.292798" T="0.213786"/>
      <pos A="0.141358" C="0.338889" G="0.404733" T="0.11502"/>
      <pos A="0.12819" C="0.312551" G="0.27963" T="0.27963"/>
      <pos A="0.194033" C="0.27963" G="0.332304" T="0.194033"/>
      <pos A="0.22037" C="0.27963" G="0.161111" T="0.338889"/>
      <pos A="0.17428" C="0.273045" G="0.450823" T="0.101852"/>
      <pos A="0.147943" C="0.167696" G="0.43107" T="0.253292"/>
      <pos A="0.147943" C="0.47716" G="0.141358" T="0.233539"/>
      <pos A="0.266461" C="0.292798" G="0.319136" T="0.121605"/>
    </motif>
    <motif db="0" id="M5" alt="O5" length="40" nsites="8" evalue="1.3e-003">
      <pos A="0.282489" C="0.204516" G="0.33447" T="0.178525"/>
      <pos A="0.204516" C="0.425439" G="0.224009" T="0.146037"/>
      <pos A="0.16553" C="0.126543" G="0.431937" T="0.275991"/>
      <pos A="0.152534" C="0.464425" G="0.256498" T="0.126543"/>
      <pos A="0.256498" C="0.373457" G="0.0940543" T="0.275991"/>
      <pos A="0.25" C="0.211013" G="0.464425" T="0.074561"/>
      <pos A="0.0615664" C="0.321475" G="0.366959" T="0.25"/>
      <pos A="0.120045" C="0.243502" G="0.457927" T="0.178525"/>
      <pos A="0.269493" C="0.152534" G="0.418941" T="0.159032"/>
      <pos A="0.269493" C="0.282489" G="0.295484" T="0.152534"/>
      <pos A="0.243502" C="0.347466" G="0.19152" T="0.217511"/>
      <pos A="0.25" C="0.243502" G="0.230507" T="0.275991"/>
      <pos A="0.178525" C="0.360461" G="0.327972" T="0.133041"/>
      <pos A="0.237004" C="0.288987" G="0.217511" T="0.256498"/>
      <pos A="0.172028" C="0.133041" G="0.451429" T="0.243502"/>
      <pos A="0.0225798" C="0.360461" G="0.282489" T="0.33447"/>
      <pos A="0.0810588" C="0.418941" G="0.198018" T="0.301982"/>
      <pos A="0.256498" C="0.314977" G="0.30848" T="0.120045"/>
      <pos A="0.237004" C="0.256498" G="0.269493" T="0.237004"/>
      <pos A="0.30848" C="0.373457" G="0.120045" T="0.198018"/>
      <pos A="0.314977" C="0.139539" G="0.282489" T="0.262996"/>
      <pos A="0.282489" C="0.425439" G="0.19152" T="0.100552"/>
      <pos A="0.282489" C="0.19152" G="0.256498" T="0.269493"/>
      <pos A="0.230507" C="0.39295" G="0.25" T="0.126543"/>
      <pos A="0.321475" C="0.33447" G="0.237004" T="0.10705"/>
      <pos A="0.178525" C="0.19152" G="0.386452" T="0.243502"/>
      <pos A="0.204516" C="0.379955" G="0.269493" T="0.146037"/>
      <pos A="0.19152" C="0.399448" G="0.19152" T="0.217511"/>
      <pos A="0.159032" C="0.275991" G="0.288987" T="0.275991"/>
      <pos A="0.0940543" C="0.347466" G="0.412443" T="0.146037"/>
      <pos A="0.25" C="0.366959" G="0.269493" T="0.113548"/>
      <pos A="0.217511" C="0.230507" G="0.438434" T="0.113548"/>
      <pos A="0.282489" C="0.172028" G="0.321475" T="0.224009"/>
      <pos A="0.113548" C="0.509909" G="0.237004" T="0.139539"/>
      <pos A="0.353963" C="0.204516" G="0.19152" T="0.25"/>
      <pos A="0.139539" C="0.224009" G="0.418941" T="0.217511"/>
      <pos A="0.10705" C="0.198018" G="0.444931" T="0.25"/>
      <pos A="0.237004" C="0.301982" G="0.275991" T="0.185023"/>
      <pos A="0.262996" C="0.230507" G="0.256498" T="0.25"/>
      <pos A="0.211013" C="0.243502" G="0.275991" T="0.269493"/>
    </motif>
    <motif db="0" id="M50" alt="O50" length="40" nsites="8" evalue="1.3e-003">
      <pos A="0.139539" C="0.444931" G="0.327972" T="0.0875565"/>
      <pos A="0.152534" C="0.230507" G="0.243502" T="0.373457"/>
      <pos A="0.211013" C="0.353963" G="0.295484" T="0.139539"/>
      <pos A="0.10705" C="0.217511" G="0.386452" T="0.288987"/>
      <pos A="0.0875565" C="0.33447" G="0.412443" T="0.16553"/>
      <pos A="0.438434" C="0.243502" G="0.10705" T="0.211013"/>
      <pos A="0.198018" C="0.256498" G="0.295484" T="0.25"/>
      <pos A="0.256498" C="0.237004" G="0.288987" T="0.217511"/>
      <pos A="0.262996" C="0.30848" G="0.275991" T="0.152534"/>
      <pos A="0.172028" C="0.386452" G="0.347466" T="0.0940543"/>
      <pos A="0.185023" C="0.366959" G="0.295484" T="0.152534"/>
      <pos A="0.211013" C="0.295484" G="0.321475" T="0.172028"/>
      <pos A="0.224009" C="0.19152" G="0.295484" T="0.288987"/>
      <pos A="0.360461" C="0.139539" G="0.288987" T="0.211013"/>
      <pos A="0.113548" C="0.431937" G="0.295484" T="0.159032"/>
      <pos A="0.237004" C="0.464425" G="0.0680632" T="0.230507"/>
      <pos A="0.321475" C="0.120045" G="0.262996" T="0.295484"/>
      <pos A="0.327972" C="0.282489" G="0.301982" T="0.0875565"/>
      <pos A="0.25" C="0.314977" G="0.25" T="0.185023"/>
      <pos A="0.256498" C="0.262996" G="0.25" T="0.230507"/>
      <pos A="0.152534" C="0.288987" G="0.379955" T="0.178525"/>
      <pos A="0.288987" C="0.314977" G="0.172028" T="0.224009"/>
      <pos A="0.19152" C="0.237004" G="0.353963" T="0.217511"/>
      <pos A="0.159032" C="0.457927" G="0.25" T="0.133041"/>
      <pos A="0.172028" C="0.25" G="0.288987" T="0.288987"/>
      <pos A="0.152534" C="0.16553" G="0.405946" T="0.275991"/>
      <pos A="0.262996" C="0.211013" G="0.347466" T="0.178525"/>
      <pos A="0.172028" C="0.262996" G="0.425439" T="0.139539"/>
      <pos A="0.269493" C="0.405946" G="0.133041" T="0.19152"/>
      <pos A="0.204516" C="0.347466" G="0.204516" T="0.243502"/>
      <pos A="0.120045" C="0.39295" G="0.347466" T="0.139539"/>
      <pos A="0.0875565" C="0.269493" G="0.438434" T="0.204516"/>
      <pos A="0.113548" C="0.327972" G="0.347466" T="0.211013"/>
      <pos A="0.10705" C="0.366959" G="0.301982" T="0.224009"/>
      <pos A="0.217511" C="0.321475" G="0.256498" T="0.204516"/>
      <pos A="0.113548" C="0.386452" G="0.269493" T="0.230507"/>
      <pos A="0.217511" C="0.353963" G="0.256498" T="0.172028"/>
      <pos A="0.269493" C="0.230507" G="0.39295" T="0.10705"/>
      <pos A="0.159032" C="0.113548" G="0.438434" T="0.288987"/>
      <pos A="0.314977" C="0.25" G="0.100552" T="0.33447"/>
    </motif>
    <motif db="0" id="M52" alt="O52" length="40" nsites="8" evalue="1.3e-003">
      <pos A="0.167696" C="0.00308642" G="0.167696" T="0.661523"/>
      <pos A="0.496914" C="0.167696" G="0.167696" T="0.167696"/>
      <pos A="0.496914" C="0.00308642" G="0.167696" T="0.332304"/>
      <pos A="0.167696" C="0.167696" G="0.661523" T="0.00308642"/>
      <pos A="0.661523" C="0.167696" G="0.00308642" T="0.167696"/>
      <pos A="0.167696" C="0.332304" G="0.496914" T="0.00308642"/>
      <pos A="0.167696" C="0.167696" G="0.00308642" T="0.661523"/>
      <pos A="0.167696" C="0.167696" G="0.496914" T="0.167696"/>
      <pos A="0.00308642" C="0.00308642" G="0.00308642" T="0.990741"/>
      <pos A="0.00308642" C="0.332304" G="0.00308642" T="0.661523"/>
      <pos A="0.167696" C="0.167696" G="0.167696" T="0.496914"/>
      <pos A="0.00308642" C="0.496914" G="0.167696" T="0.332304"/>
      <pos A="0.167696" C="0.496914" G="0.332304" T="0.00308642"/>
      <pos A="0.00308642" C="0.00308642" G="0.167696" T="0.826131"/>
      <pos A="0.332304" C="0.167696" G="0.496914" T="0.00308642"/>
      <pos A="0.661523" C="0.167696" G="0.00308642" T="0.167696"/>
      <pos A="0.496914" C="0.496914" G="0.00308642" T="0.00308642"/>
      <pos A="0.332304" C="0.661523" G="0.00308642" T="0.00308642"/>
      <pos A="0.167696" C="0.167696" G="0.167696" T="0.496914"/>
      <pos A="0.00308642" C="0.167696" G="0.496914" T="0.332304"/>
      <pos A="0.00308642" C="0.332304" G="0.332304" T="0.332304"/>
      <pos A="0.826131" C="0.167696" G="0.00308642" T="0.00308642"/>
      <pos A="0.826131" C="0.00308642" G="0.167696" T="0.00308642"/>
      <pos A="0.332304" C="0.167696" G="0.332304" T="0.167696"/>
      <pos A="0.167696" C="0.332304" G="0.496914" T="0.00308642"/>
      <pos A="0.332304" C="0.00308642" G="0.00308642" T="0.661523"/>
      <pos A="0.661523" C="0.167696" G="0.00308642" T="0.167696"/>
      <pos A="0.167696" C="0.167696" G="0.332304" T="0.332304"/>
      <pos A="0.00308642" C="0.167696" G="0.496914" T="0.332304"/>
      <pos A="0.00308642" C="0.496914" G="0.167696" T="0.332304"/>
      <pos A="0.00308642" C="0.332304" G="0.00308642" T="0.661523"/>
      <pos A="0.00308642" C="0.167696" G="0.661523" T="0.167696"/>
      <pos A="0.00308642" C="0.661523" G="0.00308642" T="0.332304"/>
      <pos A="0.167696" C="0.00308642" G="0.661523" T="0.167696"/>
      <pos A="0.167696" C="0.496914" G="0.167696" T="0.167696"/>
      <pos A="0.496914" C="0.167696" G="0.00308642" T="0.332304"/>
      <pos A="0.496914" C="0.167696" G="0.167696" T="0.167696"/>
      <pos A="0.00308642" C="0.332304" G="0.496914" T="0.167696"/>
      <pos A="0.167696" C="0.661523" G="0.167696" T="0.00308642"/>
      <pos A="0.00308642" C="0.332304" G="0.167696" T="0.496914"/>
    </motif>
    <motif db="0" id="M53" alt="O53" length="40" nsites="8" evalue="1.3e-003">
      <pos A="0.159032" C="0.399448" G="0.230507" T="0.211013"/>
      <pos A="0.30848" C="0.30848" G="0.237004" T="0.146037"/>
      <pos A="0.262996" C="0.33447" G="0.100552" T="0.301982"/>
      <pos A="0.152534" C="0.399448" G="0.360461" T="0.0875565"/>
      <pos A="0.217511" C="0.217511" G="0.301982" T="0.262996"/>
      <pos A="0.301982" C="0.172028" G="0.418941" T="0.10705"/>
      <pos A="0.33447" C="0.159032" G="0.256498" T="0.25"/>
      <pos A="0.211013" C="0.295484" G="0.327972" T="0.16553"/>
      <pos A="0.178525" C="0.360461" G="0.262996" T="0.198018"/>
      <pos A="0.282489" C="0.262996" G="0.204516" T="0.25"/>
      <pos A="0.243502" C="0.386452" G="0.237004" T="0.133041"/>
      <pos A="0.269493" C="0.230507" G="0.256498" T="0.243502"/>
      <pos A="0.172028" C="0.269493" G="0.425439" T="0.133041"/>
      <pos A="0.172028" C="0.353963" G="0.262996" T="0.211013"/>
      <pos A="0.224009" C="0.39295" G="0.198018" T="0.185023"/>
      <pos A="0.198018" C="0.185023" G="0.295484" T="0.321475"/>
      <pos A="0.152534" C="0.25" G="0.327972" T="0.269493"/>
      <pos A="0.146037" C="0.399448" G="0.314977" T="0.139539"/>
      <pos A="0.10705" C="0.340968" G="0.295484" T="0.256498"/>
      <pos A="0.25" C="0.133041" G="0.457927" T="0.159032"/>
      <pos A="0.275991" C="0.353963" G="0.269493" T="0.100552"/>
      <pos A="0.282489" C="0.282489" G="0.243502" T="0.19152"/>
      <pos A="0.25" C="0.159032" G="0.327972" T="0.262996"/>
      <pos A="0.120045" C="0.347466" G="0.438434" T="0.0940543"/>
      <pos A="0.159032" C="0.347466" G="0.198018" T="0.295484"/>
      <pos A="0.256498" C="0.39295" G="0.139539" T="0.211013"/>
      <pos A="0.288987" C="0.431937" G="0.19152" T="0.0875565"/>
      <pos A="0.275991" C="0.282489" G="0.269493" T="0.172028"/>
      <pos A="0.237004" C="0.139539" G="0.360461" T="0.262996"/>
      <pos A="0.30848" C="0.217511" G="0.399448" T="0.074561"/>
      <pos A="0.172028" C="0.198018" G="0.496914" T="0.133041"/>
      <pos A="0.262996" C="0.321475" G="0.243502" T="0.172028"/>
      <pos A="0.275991" C="0.301982" G="0.243502" T="0.178525"/>
      <pos A="0.159032" C="0.483918" G="0.100552" T="0.256498"/>
      <pos A="0.19152" C="0.172028" G="0.269493" T="0.366959"/>
      <pos A="0.074561" C="0.366959" G="0.327972" T="0.230507"/>
      <pos A="0.139539" C="0.412443" G="0.262996" T="0.185023"/>
      <pos A="0.0550686" C="0.269493" G="0.366959" T="0.30848"/>
      <pos A="0.204516" C="0.444931" G="0.113548" T="0.237004"/>
      <pos A="0.16553" C="0.237004" G="0.33447" T="0.262996"/>
    </motif>
    <motif db="0" id="M54" alt="O54" length="40" nsites="8" evalue="1.3e-003">
      <pos A="0.267227" C="0.19832" G="0.473945" T="0.0605086"/>
      <pos A="0.290196" C="0.290196" G="0.255742" T="0.163868"/>
      <pos A="0.209804" C="0.290196" G="0.324648" T="0.175352"/>
      <pos A="0.232773" C="0.163868" G="0.450976" T="0.152383"/>
      <pos A="0.0834765" C="0.221289" G="0.439491" T="0.255742"/>
      <pos A="0.140899" C="0.19832" G="0.508398" T="0.152383"/>
      <pos A="0.278711" C="0.209804" G="0.244258" T="0.267227"/>
      <pos A="0.209804" C="0.30168" G="0.359101" T="0.129414"/>
      <pos A="0.19832" C="0.38207" G="0.209804" T="0.209804"/>
      <pos A="0.359101" C="0.140899" G="0.393555" T="0.106445"/>
      <pos A="0.244258" C="0.255742" G="0.370586" T="0.129414"/>
      <pos A="0.106445" C="0.290196" G="0.244258" T="0.359101"/>
      <pos A="0.175352" C="0.347617" G="0.186837" T="0.290196"/>
      <pos A="0.140899" C="0.428008" G="0.278711" T="0.152383"/>
      <pos A="0.106445" C="0.508398" G="0.255742" T="0.129414"/>
      <pos A="0.0605086" C="0.232773" G="0.359101" T="0.347617"/>
      <pos A="0.19832" C="0.106445" G="0.531367" T="0.163868"/>
      <pos A="0.129414" C="0.428008" G="0.347617" T="0.094961"/>
      <pos A="0.255742" C="0.255742" G="0.267227" T="0.221289"/>
      <pos A="0.11793" C="0.405039" G="0.244258" T="0.232773"/>
      <pos A="0.186837" C="0.428008" G="0.163868" T="0.221289"/>
      <pos A="0.163868" C="0.163868" G="0.473945" T="0.19832"/>
      <pos A="0.186837" C="0.244258" G="0.313163" T="0.255742"/>
      <pos A="0.255742" C="0.19832" G="0.428008" T="0.11793"/>
      <pos A="0.255742" C="0.152383" G="0.370586" T="0.221289"/>
      <pos A="0.221289" C="0.336132" G="0.324648" T="0.11793"/>
      <pos A="0.175352" C="0.278711" G="0.278711" T="0.267227"/>
      <pos A="0.0375398" C="0.46246" G="0.46246" T="0.0375398"/>
      <pos A="0.094961" C="0.600273" G="0.255742" T="0.0490242"/>
      <pos A="0.11793" C="0.232773" G="0.324648" T="0.324648"/>
      <pos A="0.405039" C="0.370586" G="0.129414" T="0.094961"/>
      <pos A="0.290196" C="0.38207" G="0.186837" T="0.140899"/>
      <pos A="0.094961" C="0.278711" G="0.313163" T="0.313163"/>
      <pos A="0.244258" C="0.393555" G="0.175352" T="0.186837"/>
      <pos A="0.186837" C="0.175352" G="0.485429" T="0.152383"/>
      <pos A="0.416523" C="0.129414" G="0.175352" T="0.278711"/>
      <pos A="0.129414" C="0.313163" G="0.393555" T="0.163868"/>
      <pos A="0.221289" C="0.336132" G="0.347617" T="0.094961"/>
      <pos A="0.221289" C="0.152383" G="0.324648" T="0.30168"/>
      <pos A="0.278711" C="0.255742" G="0.336132" T="0.129414"/>
    </motif>
    <motif db="0" id="M55" alt="O55" length="40" nsites="8" evalue="1.3e-003">
      <pos A="0.16553" C="0.360461" G="0.198018" T="0.275991"/>
      <pos A="0.269493" C="0.379955" G="0.275991" T="0.074561"/>
      <pos A="0.314977" C="0.074561" G="0.237004" T="0.373457"/>
      <pos A="0.133041" C="0.282489" G="0.470922" T="0.113548"/>
      <pos A="0.237004" C="0.269493" G="0.275991" T="0.217511"/>
      <pos A="0.386452" C="0.113548" G="0.33447" T="0.16553"/>
      <pos A="0.159032" C="0.451429" G="0.178525" T="0.211013"/>
      <pos A="0.217511" C="0.133041" G="0.230507" T="0.418941"/>
      <pos A="0.269493" C="0.33447" G="0.262996" T="0.133041"/>
      <pos A="0.224009" C="0.340968" G="0.275991" T="0.159032"/>
      <pos A="0.237004" C="0.269493" G="0.399448" T="0.0940543"/>
      <pos A="0.483918" C="0.301982" G="0.139539" T="0.074561"/>
      <pos A="0.159032" C="0.288987" G="0.366959" T="0.185023"/>
      <pos A="0.275991" C="0.269493" G="0.262996" T="0.19152"/>
      <pos A="0.198018" C="0.405946" G="0.185023" T="0.211013"/>
      <pos A="0.198018" C="0.275991" G="0.282489" T="0.243502"/>
      <pos A="0.146037" C="0.379955" G="0.269493" T="0.204516"/>
      <pos A="0.172028" C="0.451429" G="0.178525" T="0.198018"/>
      <pos A="0.237004" C="0.198018" G="0.314977" T="0.25"/>
      <pos A="0.178525" C="0.295484" G="0.282489" T="0.243502"/>
      <pos A="0.100552" C="0.39295" G="0.237004" T="0.269493"/>
      <pos A="0.178525" C="0.314977" G="0.275991" T="0.230507"/>
      <pos A="0.19152" C="0.269493" G="0.30848" T="0.230507"/>
      <pos A="0.146037" C="0.133041" G="0.490416" T="0.230507"/>
      <pos A="0.224009" C="0.418941" G="0.204516" T="0.152534"/>
      <pos A="0.33447" C="0.366959" G="0.211013" T="0.0875565"/>
      <pos A="0.33447" C="0.16553" G="0.399448" T="0.100552"/>
      <pos A="0.262996" C="0.230507" G="0.262996" T="0.243502"/>
      <pos A="0.152534" C="0.314977" G="0.301982" T="0.230507"/>
      <pos A="0.256498" C="0.178525" G="0.295484" T="0.269493"/>
      <pos A="0.230507" C="0.172028" G="0.360461" T="0.237004"/>
      <pos A="0.172028" C="0.33447" G="0.399448" T="0.0940543"/>
      <pos A="0.172028" C="0.237004" G="0.386452" T="0.204516"/>
      <pos A="0.204516" C="0.25" G="0.418941" T="0.126543"/>
      <pos A="0.172028" C="0.444931" G="0.16553" T="0.217511"/>
      <pos A="0.243502" C="0.256498" G="0.211013" T="0.288987"/>
      <pos A="0.100552" C="0.321475" G="0.431937" T="0.146037"/>
      <pos A="0.113548" C="0.353963" G="0.288987" T="0.243502"/>
      <pos A="0.301982" C="0.262996" G="0.204516" T="0.230507"/>
      <pos A="0.178525" C="0.503411" G="0.126543" T="0.19152"/>
    </motif>
    <motif db="0" id="M57" alt="O57" length="40" nsites="8" evalue="1.3e-003">
      <pos A="0.0877422" C="0.398148" G="0.426366" T="0.0877422"/>
      <pos A="0.14418" C="0.426366" G="0.115961" T="0.313492"/>
      <pos A="0.14418" C="0.285273" G="0.257055" T="0.313492"/>
      <pos A="0.14418" C="0.200617" G="0.341711" T="0.313492"/>
      <pos A="0.00308642" C="0.36993" G="0.482804" T="0.14418"/>
      <pos A="0.482804" C="0.172399" G="0.115961" T="0.228836"/>
      <pos A="0.059524" C="0.454586" G="0.313492" T="0.172399"/>
      <pos A="0.0313047" C="0.200617" G="0.398148" T="0.36993"/>
      <pos A="0.00308642" C="0.341711" G="0.482804" T="0.172399"/>
      <pos A="0.257055" C="0.115961" G="0.426366" T="0.200617"/>
      <pos A="0.398148" C="0.426366" G="0.115961" T="0.059524"/>
      <pos A="0.14418" C="0.257055" G="0.059524" T="0.539241"/>
      <pos A="0.200617" C="0.398148" G="0.059524" T="0.341711"/>
      <pos A="0.14418" C="0.200617" G="0.14418" T="0.511023"/>
      <pos A="0.257055" C="0.14418" G="0.567461" T="0.0313047"/>
      <pos A="0.115961" C="0.257055" G="0.454586" T="0.172399"/>
      <pos A="0.0877422" C="0.285273" G="0.14418" T="0.482804"/>
      <pos A="0.257055" C="0.482804" G="0.14418" T="0.115961"/>
      <pos A="0.115961" C="0.398148" G="0.36993" T="0.115961"/>
      <pos A="0.115961" C="0.539241" G="0.14418" T="0.200617"/>
      <pos A="0.200617" C="0.567461" G="0.115961" T="0.115961"/>
      <pos A="0.313492" C="0.200617" G="0.14418" T="0.341711"/>
      <pos A="0.200617" C="0.172399" G="0.36993" T="0.257055"/>
      <pos A="0.14418" C="0.398148" G="0.285273" T="0.172399"/>
      <pos A="0.313492" C="0.172399" G="0.285273" T="0.228836"/>
      <pos A="0.0313047" C="0.426366" G="0.36993" T="0.172399"/>
      <pos A="0.14418" C="0.567461" G="0.059524" T="0.228836"/>
      <pos A="0.0877422" C="0.172399" G="0.511023" T="0.228836"/>
      <pos A="0.257055" C="0.482804" G="0.228836" T="0.0313047"/>
      <pos A="0.36993" C="0.172399" G="0.228836" T="0.228836"/>
      <pos A="0.228836" C="0.341711" G="0.398148" T="0.0313047"/>
      <pos A="0.228836" C="0.511023" G="0.14418" T="0.115961"/>
      <pos A="0.14418" C="0.228836" G="0.454586" T="0.172399"/>
      <pos A="0.14418" C="0.454586" G="0.14418" T="0.257055"/>
      <pos A="0.454586" C="0.228836" G="0.172399" T="0.14418"/>
      <pos A="0.172399" C="0.059524" G="0.511023" T="0.257055"/>
      <pos A="0.313492" C="0.059524" G="0.482804" T="0.14418"/>
      <pos A="0.059524" C="0.14418" G="0.680335" T="0.115961"/>
      <pos A="0.285273" C="0.257055" G="0.313492" T="0.14418"/>
      <pos A="0.341711" C="0.285273" G="0.059524" T="0.313492"/>
    </motif>
    <motif db="0" id="M58" alt="O58" length="40" nsites="8" evalue="1.3e-003">
      <pos A="0.343657" C="0.241485" G="0.241485" T="0.173372"/>
      <pos A="0.207429" C="0.241485" G="0.479885" T="0.071201"/>
      <pos A="0.275543" C="0.207429" G="0.513942" T="0.00308642"/>
      <pos A="0.3096" C="0.513942" G="0.0371437" T="0.139315"/>
      <pos A="0.00308642" C="0.275543" G="0.411771" T="0.3096"/>
      <pos A="0.343657" C="0.173372" G="0.411771" T="0.071201"/>
      <pos A="0.3096" C="0.377714" G="0.173372" T="0.139315"/>
      <pos A="0.207429" C="0.173372" G="0.479885" T="0.139315"/>
      <pos A="0.139315" C="0.241485" G="0.207429" T="0.411771"/>
      <pos A="0.3096" C="0.105257" G="0.479885" T="0.105257"/>
      <pos A="0.3096" C="0.071201" G="0.377714" T="0.241485"/>
      <pos A="0.00308642" C="0.377714" G="0.445828" T="0.173372"/>
      <pos A="0.513942" C="0.0371437" G="0.105257" T="0.343657"/>
      <pos A="0.139315" C="0.071201" G="0.547999" T="0.241485"/>
      <pos A="0.241485" C="0.139315" G="0.343657" T="0.275543"/>
      <pos A="0.275543" C="0.139315" G="0.207429" T="0.377714"/>
      <pos A="0.071201" C="0.752342" G="0.105257" T="0.071201"/>
      <pos A="0.105257" C="0.3096" G="0.241485" T="0.343657"/>
      <pos A="0.3096" C="0.3096" G="0.105257" T="0.275543"/>
      <pos A="0.445828" C="0.275543" G="0.275543" T="0.00308642"/>
      <pos A="0.3096" C="0.0371437" G="0.377714" T="0.275543"/>
      <pos A="0.105257" C="0.377714" G="0.3096" T="0.207429"/>
      <pos A="0.173372" C="0.173372" G="0.343657" T="0.3096"/>
      <pos A="0.00308642" C="0.3096" G="0.445828" T="0.241485"/>
      <pos A="0.275543" C="0.207429" G="0.3096" T="0.207429"/>
      <pos A="0.207429" C="0.241485" G="0.513942" T="0.0371437"/>
      <pos A="0.343657" C="0.343657" G="0.241485" T="0.071201"/>
      <pos A="0.377714" C="0.241485" G="0.00308642" T="0.377714"/>
      <pos A="0.071201" C="0.071201" G="0.479885" T="0.377714"/>
      <pos A="0.139315" C="0.105257" G="0.445828" T="0.3096"/>
      <pos A="0.241485" C="0.377714" G="0.3096" T="0.071201"/>
      <pos A="0.207429" C="0.105257" G="0.241485" T="0.445828"/>
      <pos A="0.343657" C="0.173372" G="0.411771" T="0.071201"/>
      <pos A="0.343657" C="0.445828" G="0.139315" T="0.071201"/>
      <pos A="0.105257" C="0.173372" G="0.343657" T="0.377714"/>
      <pos A="0.00308642" C="0.241485" G="0.547999" T="0.207429"/>
      <pos A="0.105257" C="0.445828" G="0.343657" T="0.105257"/>
      <pos A="0.139315" C="0.479885" G="0.3096" T="0.071201"/>
      <pos A="0.105257" C="0.547999" G="0.207429" T="0.139315"/>
      <pos A="0.207429" C="0.3096" G="0.105257" T="0.377714"/>
    </motif>
    <motif db="0" id="M59" alt="O59" length="40" nsites="8" evalue="1.3e-003">
      <pos A="0.288987" C="0.25" G="0.30848" T="0.152534"/>
      <pos A="0.178525" C="0.301982" G="0.386452" T="0.133041"/>
      <pos A="0.327972" C="0.373457" G="0.152534" T="0.146037"/>
      <pos A="0.30848" C="0.126543" G="0.275991" T="0.288987"/>
      <pos A="0.295484" C="0.379955" G="0.256498" T="0.0680632"/>
      <pos A="0.19152" C="0.496914" G="0.159032" T="0.152534"/>
      <pos A="0.126543" C="0.412443" G="0.25" T="0.211013"/>
      <pos A="0.198018" C="0.243502" G="0.373457" T="0.185023"/>
      <pos A="0.314977" C="0.159032" G="0.159032" T="0.366959"/>
      <pos A="0.172028" C="0.256498" G="0.425439" T="0.146037"/>
      <pos A="0.146037" C="0.288987" G="0.353963" T="0.211013"/>
      <pos A="0.269493" C="0.405946" G="0.178525" T="0.146037"/>
      <pos A="0.0875565" C="0.152534" G="0.399448" T="0.360461"/>
      <pos A="0.16553" C="0.438434" G="0.211013" T="0.185023"/>
      <pos A="0.282489" C="0.146037" G="0.282489" T="0.288987"/>
      <pos A="0.204516" C="0.33447" G="0.301982" T="0.159032"/>
      <pos A="0.224009" C="0.224009" G="0.269493" T="0.282489"/>
      <pos A="0.0225798" C="0.314977" G="0.399448" T="0.262996"/>
      <pos A="0.217511" C="0.243502" G="0.237004" T="0.301982"/>
      <pos A="0.217511" C="0.204516" G="0.340968" T="0.237004"/>
      <pos A="0.16553" C="0.522905" G="0.178525" T="0.133041"/>
      <pos A="0.243502" C="0.327972" G="0.275991" T="0.152534"/>
      <pos A="0.120045" C="0.314977" G="0.33447" T="0.230507"/>
      <pos A="0.133041" C="0.399448" G="0.327972" T="0.139539"/>
      <pos A="0.243502" C="0.327972" G="0.237004" T="0.19152"/>
      <pos A="0.269493" C="0.30848" G="0.282489" T="0.139539"/>
      <pos A="0.295484" C="0.360461" G="0.237004" T="0.10705"/>
      <pos A="0.237004" C="0.347466" G="0.347466" T="0.0680632"/>
      <pos A="0.347466" C="0.405946" G="0.113548" T="0.133041"/>
      <pos A="0.275991" C="0.159032" G="0.386452" T="0.178525"/>
      <pos A="0.237004" C="0.074561" G="0.360461" T="0.327972"/>
      <pos A="0.224009" C="0.295484" G="0.25" T="0.230507"/>
      <pos A="0.172028" C="0.113548" G="0.444931" T="0.269493"/>
      <pos A="0.275991" C="0.19152" G="0.33447" T="0.198018"/>
      <pos A="0.269493" C="0.321475" G="0.301982" T="0.10705"/>
      <pos A="0.185023" C="0.503411" G="0.120045" T="0.19152"/>
      <pos A="0.211013" C="0.185023" G="0.340968" T="0.262996"/>
      <pos A="0.0940543" C="0.366959" G="0.360461" T="0.178525"/>
      <pos A="0.152534" C="0.230507" G="0.288987" T="0.327972"/>
      <pos A="0.204516" C="0.256498" G="0.288987" T="0.25"/>
    </motif>
    <motif db="0" id="M6" alt="O6" length="40" nsites="8" evalue="1.3e-003">
      <pos A="0.134773" C="0.332304" G="0.463992" T="0.0689304"/>
      <pos A="0.134773" C="0.529835" G="0.0689304" T="0.266461"/>
      <pos A="0.398148" C="0.0689304" G="0.398148" T="0.134773"/>
      <pos A="0.134773" C="0.661523" G="0.134773" T="0.0689304"/>
      <pos A="0.200617" C="0.332304" G="0.398148" T="0.0689304"/>
      <pos A="0.266461" C="0.134773" G="0.332304" T="0.266461"/>
      <pos A="0.134773" C="0.463992" G="0.134773" T="0.266461"/>
      <pos A="0.134773" C="0.200617" G="0.134773" T="0.529835"/>
      <pos A="0.332304" C="0.134773" G="0.463992" T="0.0689304"/>
      <pos A="0.134773" C="0.266461" G="0.398148" T="0.200617"/>
      <pos A="0.0689304" C="0.0689304" G="0.398148" T="0.463992"/>
      <pos A="0.0689304" C="0.266461" G="0.0689304" T="0.595679"/>
      <pos A="0.266461" C="0.134773" G="0.0689304" T="0.529835"/>
      <pos A="0.398148" C="0.00308642" G="0.595679" T="0.00308642"/>
      <pos A="0.266461" C="0.595679" G="0.134773" T="0.00308642"/>
      <pos A="0.398148" C="0.00308642" G="0.463992" T="0.134773"/>
      <pos A="0.266461" C="0.200617" G="0.398148" T="0.134773"/>
      <pos A="0.200617" C="0.332304" G="0.332304" T="0.134773"/>
      <pos A="0.200617" C="0.200617" G="0.200617" T="0.398148"/>
      <pos A="0.200617" C="0.200617" G="0.200617" T="0.398148"/>
      <pos A="0.0689304" C="0.529835" G="0.266461" T="0.134773"/>
      <pos A="0.134773" C="0.398148" G="0.200617" T="0.266461"/>
      <pos A="0.0689304" C="0.266461" G="0.595679" T="0.0689304"/>
      <pos A="0.200617" C="0.398148" G="0.332304" T="0.0689304"/>
      <pos A="0.200617" C="0.0689304" G="0.332304" T="0.398148"/>
      <pos A="0.00308642" C="0.266461" G="0.595679" T="0.134773"/>
      <pos A="0.200617" C="0.463992" G="0.266461" T="0.0689304"/>
      <pos A="0.266461" C="0.332304" G="0.134773" T="0.266461"/>
      <pos A="0.398148" C="0.0689304" G="0.332304" T="0.200617"/>
      <pos A="0.463992" C="0.0689304" G="0.332304" T="0.134773"/>
      <pos A="0.398148" C="0.266461" G="0.0689304" T="0.266461"/>
      <pos A="0.134773" C="0.266461" G="0.595679" T="0.00308642"/>
      <pos A="0.200617" C="0.266461" G="0.398148" T="0.134773"/>
      <pos A="0.529835" C="0.134773" G="0.266461" T="0.0689304"/>
      <pos A="0.200617" C="0.332304" G="0.463992" T="0.00308642"/>
      <pos A="0.266461" C="0.200617" G="0.332304" T="0.200617"/>
      <pos A="0.200617" C="0.463992" G="0.200617" T="0.134773"/>
      <pos A="0.00308642" C="0.200617" G="0.332304" T="0.463992"/>
      <pos A="0.266461" C="0.134773" G="0.398148" T="0.200617"/>
      <pos A="0.00308642" C="0.463992" G="0.266461" T="0.266461"/>
    </motif>
    <motif db="0" id="M60" alt="O60" length="40" nsites="8" evalue="1.3e-003">
      <pos A="0.00308642" C="0.990741" G="0.00308642" T="0.00308642"/>
      <pos A="0.00308642" C="0.332304" G="0.00308642" T="0.661523"/>
      <pos A="0.00308642" C="0.332304" G="0.661523" T="0.00308642"/>
      <pos A="0.661523" C="0.00308642" G="0.00308642" T="0.332304"/>
      <pos A="0.332304" C="0.00308642" G="0.661523" T="0.00308642"/>
      <pos A="0.332304" C="0.332304" G="0.00308642" T="0.332304"/>
      <pos A="0.00308642" C="0.332304" G="0.661523" T="0.00308642"/>
      <pos A="0.661523" C="0.00308642" G="0.332304" T="0.00308642"/>
      <pos A="0.00308642" C="0.332304" G="0.332304" T="0.332304"/>
      <pos A="0.00308642" C="0.661523" G="0.00308642" T="0.332304"/>
      <pos A="0.00308642" C="0.332304" G="0.661523" T="0.00308642"/>
      <pos A="0.332304" C="0.661523" G="0.00308642" T="0.00308642"/>
      <pos A="0.661523" C="0.332304" G="0.00308642" T="0.00308642"/>
      <pos A="0.661523" C="0.332304" G="0.00308642" T="0.00308642"/>
      <pos A="0.00308642" C="0.332304" G="0.661523" T="0.00308642"/>
      <pos A="0.00308642" C="0.332304" G="0.332304" T="0.332304"/>
      <pos A="0.332304" C="0.00308642" G="0.661523" T="0.00308642"/>
      <pos A="0.332304" C="0.661523" G="0.00308642" T="0.00308642"/>
      <pos A="0.00308642" C="0.990741" G="0.00308642" T="0.00308642"/>
      <pos A="0.00308642" C="0.661523" G="0.00308642" T="0.332304"/>
      <pos A="0.00308642" C="0.332304" G="0.661523" T="0.00308642"/>
      <pos A="0.00308642" C="0.990741" G="0.00308642" T="0.00308642"/>
      <pos A="0.661523" C="0.00308642" G="0.00308642" T="0.332304"/>
      <pos A="0.00308642" C="0.661523" G="0.332304" T="0.00308642"/>
      <pos A="0.00308642" C="0.661523" G="0.332304" T="0.00308642"/>
      <pos A="0.00308642" C="0.661523" G="0.00308642" T="0.332304"/>
      <pos A="0.332304" C="0.00308642" G="0.00308642" T="0.661523"/>
      <pos A="0.332304" C="0.332304" G="0.332304" T="0.00308642"/>
      <pos A="0.332304" C="0.00308642" G="0.00308642" T="0.661523"/>
      <pos A="0.332304" C="0.661523" G="0.00308642" T="0.00308642"/>
      <pos A="0.332304" C="0.332304" G="0.332304" T="0.00308642"/>
      <pos A="0.661523" C="0.00308642" G="0.00308642" T="0.332304"/>
      <pos A="0.332304" C="0.661523" G="0.00308642" T="0.00308642"/>
      <pos A="0.00308642" C="0.661523" G="0.00308642" T="0.332304"/>
      <pos A="0.00308642" C="0.661523" G="0.332304" T="0.00308642"/>
      <pos A="0.00308642" C="0.661523" G="0.00308642" T="0.332304"/>
      <pos A="0.00308642" C="0.332304" G="0.332304" T="0.332304"/>
      <pos A="0.332304" C="0.332304" G="0.00308642" T="0.332304"/>
      <pos A="0.00308642" C="0.332304" G="0.00308642" T="0.661523"/>
      <pos A="0.00308642" C="0.332304" G="0.332304" T="0.332304"/>
    </motif>
    <motif db="0" id="M61" alt="O61" length="40" nsites="8" evalue="1.3e-003">
      <pos A="0.200617" C="0.189643" G="0.255487" T="0.354253"/>
      <pos A="0.134773" C="0.32133" G="0.3762" T="0.167696"/>
      <pos A="0.167696" C="0.332304" G="0.0360079" T="0.463992"/>
      <pos A="0.233539" C="0.420096" G="0.156722" T="0.189643"/>
      <pos A="0.255487" C="0.233539" G="0.255487" T="0.255487"/>
      <pos A="0.32133" C="0.354253" G="0.222565" T="0.101852"/>
      <pos A="0.288409" C="0.090878" G="0.310357" T="0.310357"/>
      <pos A="0.17867" C="0.43107" G="0.288409" T="0.101852"/>
      <pos A="0.167696" C="0.496914" G="0.134773" T="0.200617"/>
      <pos A="0.134773" C="0.365227" G="0.189643" T="0.310357"/>
      <pos A="0.200617" C="0.354253" G="0.3762" T="0.0689304"/>
      <pos A="0.277435" C="0.233539" G="0.43107" T="0.0579565"/>
      <pos A="0.211591" C="0.409122" G="0.277435" T="0.101852"/>
      <pos A="0.244513" C="0.43107" G="0.17867" T="0.145747"/>
      <pos A="0.167696" C="0.222565" G="0.310357" T="0.299383"/>
      <pos A="0.189643" C="0.3762" G="0.222565" T="0.211591"/>
      <pos A="0.288409" C="0.0360079" G="0.442043" T="0.233539"/>
      <pos A="0.420096" C="0.1238" G="0.32133" T="0.134773"/>
      <pos A="0.156722" C="0.463992" G="0.244513" T="0.134773"/>
      <pos A="0.145747" C="0.442043" G="0.299383" T="0.112826"/>
      <pos A="0.266461" C="0.288409" G="0.3762" T="0.0689304"/>
      <pos A="0.090878" C="0.277435" G="0.310357" T="0.32133"/>
      <pos A="0.0799042" C="0.17867" G="0.398148" T="0.343278"/>
      <pos A="0.0689304" C="0.32133" G="0.442043" T="0.167696"/>
      <pos A="0.200617" C="0.266461" G="0.255487" T="0.277435"/>
      <pos A="0.101852" C="0.48594" G="0.156722" T="0.255487"/>
      <pos A="0.233539" C="0.453018" G="0.112826" T="0.200617"/>
      <pos A="0.299383" C="0.299383" G="0.167696" T="0.233539"/>
      <pos A="0.288409" C="0.200617" G="0.299383" T="0.211591"/>
      <pos A="0.200617" C="0.409122" G="0.189643" T="0.200617"/>
      <pos A="0.167696" C="0.310357" G="0.365227" T="0.156722"/>
      <pos A="0.255487" C="0.310357" G="0.17867" T="0.255487"/>
      <pos A="0.387174" C="0.255487" G="0.222565" T="0.134773"/>
      <pos A="0.244513" C="0.3762" G="0.211591" T="0.167696"/>
      <pos A="0.17867" C="0.48594" G="0.211591" T="0.1238"/>
      <pos A="0.17867" C="0.409122" G="0.222565" T="0.189643"/>
      <pos A="0.200617" C="0.299383" G="0.167696" T="0.332304"/>
      <pos A="0.101852" C="0.398148" G="0.233539" T="0.266461"/>
      <pos A="0.112826" C="0.255487" G="0.365227" T="0.266461"/>
      <pos A="0.211591" C="0.332304" G="0.299383" T="0.156722"/>
    </motif>
    <motif db="0" id="M62" alt="O62" length="40" nsites="8" evalue="1.3e-003">
      <pos A="0.350468" C="0.139315" G="0.207429" T="0.302788"/>
      <pos A="0.241485" C="0.295977" G="0.40496" T="0.0575773"/>
      <pos A="0.370903" C="0.234675" G="0.159749" T="0.234675"/>
      <pos A="0.125692" C="0.439016" G="0.350468" T="0.0848237"/>
      <pos A="0.234675" C="0.26192" G="0.21424" T="0.289165"/>
      <pos A="0.207429" C="0.282355" G="0.350468" T="0.159749"/>
      <pos A="0.180183" C="0.268732" G="0.330034" T="0.221052"/>
      <pos A="0.193805" C="0.295977" G="0.411771" T="0.0984464"/>
      <pos A="0.26192" C="0.418583" G="0.186995" T="0.132503"/>
      <pos A="0.3096" C="0.207429" G="0.302788" T="0.180183"/>
      <pos A="0.330034" C="0.241485" G="0.268732" T="0.159749"/>
      <pos A="0.234675" C="0.26192" G="0.3096" T="0.193805"/>
      <pos A="0.234675" C="0.323223" G="0.248297" T="0.193805"/>
      <pos A="0.0643891" C="0.527564" G="0.186995" T="0.221052"/>
      <pos A="0.289165" C="0.152937" G="0.180183" T="0.377714"/>
      <pos A="0.112069" C="0.289165" G="0.391336" T="0.207429"/>
      <pos A="0.146126" C="0.336845" G="0.391336" T="0.125692"/>
      <pos A="0.207429" C="0.139315" G="0.486696" T="0.16656"/>
      <pos A="0.146126" C="0.364091" G="0.193805" T="0.295977"/>
      <pos A="0.173372" C="0.541188" G="0.112069" T="0.173372"/>
      <pos A="0.139315" C="0.3096" G="0.248297" T="0.302788"/>
      <pos A="0.173372" C="0.255108" G="0.316411" T="0.255108"/>
      <pos A="0.193805" C="0.0848237" G="0.534376" T="0.186995"/>
      <pos A="0.159749" C="0.323223" G="0.26192" T="0.255108"/>
      <pos A="0.40496" C="0.295977" G="0.152937" T="0.146126"/>
      <pos A="0.295977" C="0.221052" G="0.302788" T="0.180183"/>
      <pos A="0.125692" C="0.268732" G="0.40496" T="0.200617"/>
      <pos A="0.302788" C="0.527564" G="0.132503" T="0.0371437"/>
      <pos A="0.112069" C="0.330034" G="0.336845" T="0.221052"/>
      <pos A="0.16656" C="0.350468" G="0.316411" T="0.16656"/>
      <pos A="0.377714" C="0.16656" G="0.241485" T="0.21424"/>
      <pos A="0.295977" C="0.112069" G="0.398148" T="0.193805"/>
      <pos A="0.221052" C="0.302788" G="0.302788" T="0.173372"/>
      <pos A="0.105257" C="0.384525" G="0.316411" T="0.193805"/>
      <pos A="0.200617" C="0.132503" G="0.377714" T="0.289165"/>
      <pos A="0.193805" C="0.241485" G="0.323223" T="0.241485"/>
      <pos A="0.316411" C="0.268732" G="0.248297" T="0.16656"/>
      <pos A="0.159749" C="0.241485" G="0.343657" T="0.255108"/>
      <pos A="0.152937" C="0.432205" G="0.26192" T="0.152937"/>
      <pos A="0.180183" C="0.330034" G="0.289165" T="0.200617"/>
    </motif>
    <motif db="0" id="M63" alt="O63" length="40" nsites="8" evalue="1.3e-003">
      <pos A="0.200617" C="0.529835" G="0.266461" T="0.00308642"/>
      <pos A="0.299383" C="0.233539" G="0.200617" T="0.266461"/>
      <pos A="0.332304" C="0.233539" G="0.233539" T="0.200617"/>
      <pos A="0.00308642" C="0.266461" G="0.43107" T="0.299383"/>
      <pos A="0.266461" C="0.233539" G="0.398148" T="0.101852"/>
      <pos A="0.167696" C="0.101852" G="0.529835" T="0.200617"/>
      <pos A="0.0689304" C="0.463992" G="0.365227" T="0.101852"/>
      <pos A="0.266461" C="0.266461" G="0.233539" T="0.233539"/>
      <pos A="0.167696" C="0.496914" G="0.233539" T="0.101852"/>
      <pos A="0.00308642" C="0.595679" G="0.233539" T="0.167696"/>
      <pos A="0.266461" C="0.200617" G="0.266461" T="0.266461"/>
      <pos A="0.0360079" C="0.529835" G="0.233539" T="0.200617"/>
      <pos A="0.200617" C="0.595679" G="0.167696" T="0.0360079"/>
      <pos A="0.233539" C="0.398148" G="0.167696" T="0.200617"/>
      <pos A="0.233539" C="0.101852" G="0.562758" T="0.101852"/>
      <pos A="0.101852" C="0.398148" G="0.233539" T="0.266461"/>
      <pos A="0.134773" C="0.496914" G="0.299383" T="0.0689304"/>
      <pos A="0.200617" C="0.43107" G="0.200617" T="0.167696"/>
      <pos A="0.134773" C="0.200617" G="0.496914" T="0.167696"/>
      <pos A="0.134773" C="0.398148" G="0.398148" T="0.0689304"/>
      <pos A="0.233539" C="0.365227" G="0.266461" T="0.134773"/>
      <pos A="0.200617" C="0.200617" G="0.365227" T="0.233539"/>
      <pos A="0.134773" C="0.595679" G="0.167696" T="0.101852"/>
      <pos A="0.398148" C="0.398148" G="0.0360079" T="0.167696"/>
      <pos A="0.0689304" C="0.134773" G="0.332304" T="0.463992"/>
      <pos A="0.00308642" C="0.101852" G="0.562758" T="0.332304"/>
      <pos A="0.167696" C="0.463992" G="0.200617" T="0.167696"/>
      <pos A="0.0360079" C="0.200617" G="0.6286" T="0.134773"/>
      <pos A="0.496914" C="0.266461" G="0.167696" T="0.0689304"/>
      <pos A="0.233539" C="0.200617" G="0.365227" T="0.200617"/>
      <pos A="0.0360079" C="0.562758" G="0.200617" T="0.200617"/>
      <pos A="0.233539" C="0.266461" G="0.134773" T="0.365227"/>
      <pos A="0.101852" C="0.101852" G="0.595679" T="0.200617"/>
      <pos A="0.101852" C="0.398148" G="0.167696" T="0.332304"/>
      <pos A="0.0689304" C="0.365227" G="0.299383" T="0.266461"/>
      <pos A="0.167696" C="0.463992" G="0.266461" T="0.101852"/>
      <pos A="0.101852" C="0.529835" G="0.233539" T="0.134773"/>
      <pos A="0.134773" C="0.299383" G="0.200617" T="0.365227"/>
      <pos A="0.0360079" C="0.299383" G="0.398148" T="0.266461"/>
      <pos A="0.00308642" C="0.463992" G="0.167696" T="0.365227"/>
    </motif>
    <motif db="0" id="M64" alt="O64" length="40" nsites="8" evalue="1.3e-003">
      <pos A="0.332304" C="0.332304" G="0.00308642" T="0.332304"/>
      <pos A="0.00308642" C="0.332304" G="0.167696" T="0.496914"/>
      <pos A="0.332304" C="0.00308642" G="0.00308642" T="0.661523"/>
      <pos A="0.332304" C="0.00308642" G="0.496914" T="0.167696"/>
      <pos A="0.00308642" C="0.496914" G="0.496914" T="0.00308642"/>
      <pos A="0.00308642" C="0.661523" G="0.167696" T="0.167696"/>
      <pos A="0.332304" C="0.496914" G="0.00308642" T="0.167696"/>
      <pos A="0.332304" C="0.496914" G="0.167696" T="0.00308642"/>
      <pos A="0.167696" C="0.00308642" G="0.167696" T="0.661523"/>
      <pos A="0.496914" C="0.00308642" G="0.332304" T="0.167696"/>
      <pos A="0.332304" C="0.496914" G="0.00308642" T="0.167696"/>
      <pos A="0.332304" C="0.00308642" G="0.661523" T="0.00308642"/>
      <pos A="0.00308642" C="0.167696" G="0.826131" T="0.00308642"/>
      <pos A="0.00308642" C="0.332304" G="0.167696" T="0.496914"/>
      <pos A="0.167696" C="0.00308642" G="0.661523" T="0.167696"/>
      <pos A="0.167696" C="0.167696" G="0.661523" T="0.00308642"/>
      <pos A="0.332304" C="0.332304" G="0.00308642" T="0.332304"/>
      <pos A="0.00308642" C="0.167696" G="0.332304" T="0.496914"/>
      <pos A="0.167696" C="0.661523" G="0.167696" T="0.00308642"/>
      <pos A="0.661523" C="0.00308642" G="0.00308642" T="0.332304"/>
      <pos A="0.332304" C="0.332304" G="0.332304" T="0.00308642"/>
      <pos A="0.167696" C="0.661523" G="0.167696" T="0.00308642"/>
      <pos A="0.167696" C="0.167696" G="0.661523" T="0.00308642"/>
      <pos A="0.332304" C="0.00308642" G="0.496914" T="0.167696"/>
      <pos A="0.661523" C="0.167696" G="0.00308642" T="0.167696"/>
      <pos A="0.332304" C="0.332304" G="0.00308642" T="0.332304"/>
      <pos A="0.496914" C="0.167696" G="0.167696" T="0.167696"/>
      <pos A="0.00308642" C="0.167696" G="0.826131" T="0.00308642"/>
      <pos A="0.00308642" C="0.332304" G="0.332304" T="0.332304"/>
      <pos A="0.167696" C="0.332304" G="0.00308642" T="0.496914"/>
      <pos A="0.00308642" C="0.496914" G="0.167696" T="0.332304"/>
      <pos A="0.00308642" C="0.661523" G="0.332304" T="0.00308642"/>
      <pos A="0.332304" C="0.167696" G="0.00308642" T="0.496914"/>
      <pos A="0.496914" C="0.00308642" G="0.332304" T="0.167696"/>
      <pos A="0.00308642" C="0.332304" G="0.496914" T="0.167696"/>
      <pos A="0.167696" C="0.332304" G="0.167696" T="0.332304"/>
      <pos A="0.332304" C="0.332304" G="0.167696" T="0.167696"/>
      <pos A="0.00308642" C="0.496914" G="0.496914" T="0.00308642"/>
      <pos A="0.496914" C="0.00308642" G="0.496914" T="0.00308642"/>
      <pos A="0.167696" C="0.496914" G="0.167696" T="0.167696"/>
    </motif>
    <motif db="0" id="M66" alt="O66" length="40" nsites="8" evalue="1.3e-003">
      <pos A="0.126543" C="0.126543" G="0.496914" T="0.25"/>
      <pos A="0.00308642" C="0.25" G="0.62037" T="0.126543"/>
      <pos A="0.00308642" C="0.743827" G="0.25" T="0.00308642"/>
      <pos A="0.00308642" C="0.25" G="0.00308642" T="0.743827"/>
      <pos A="0.25" C="0.126543" G="0.496914" T="0.126543"/>
      <pos A="0.00308642" C="0.743827" G="0.00308642" T="0.25"/>
      <pos A="0.126543" C="0.25" G="0.126543" T="0.496914"/>
      <pos A="0.00308642" C="0.25" G="0.62037" T="0.126543"/>
      <pos A="0.373457" C="0.496914" G="0.00308642" T="0.126543"/>
      <pos A="0.00308642" C="0.373457" G="0.62037" T="0.00308642"/>
      <pos A="0.496914" C="0.25" G="0.25" T="0.00308642"/>
      <pos A="0.00308642" C="0.867284" G="0.00308642" T="0.126543"/>
      <pos A="0.25" C="0.126543" G="0.00308642" T="0.62037"/>
      <pos A="0.126543" C="0.126543" G="0.25" T="0.496914"/>
      <pos A="0.126543" C="0.373457" G="0.496914" T="0.00308642"/>
      <pos A="0.25" C="0.62037" G="0.126543" T="0.00308642"/>
      <pos A="0.126543" C="0.373457" G="0.496914" T="0.00308642"/>
      <pos A="0.126543" C="0.126543" G="0.496914" T="0.25"/>
      <pos A="0.25" C="0.496914" G="0.126543" T="0.126543"/>
      <pos A="0.25" C="0.25" G="0.25" T="0.25"/>
      <pos A="0.496914" C="0.00308642" G="0.25" T="0.25"/>
      <pos A="0.126543" C="0.496914" G="0.25" T="0.126543"/>
      <pos A="0.496914" C="0.00308642" G="0.00308642" T="0.496914"/>
      <pos A="0.25" C="0.126543" G="0.62037" T="0.00308642"/>
      <pos A="0.126543" C="0.00308642" G="0.373457" T="0.496914"/>
      <pos A="0.00308642" C="0.62037" G="0.25" T="0.126543"/>
      <pos A="0.126543" C="0.743827" G="0.00308642" T="0.126543"/>
      <pos A="0.126543" C="0.126543" G="0.373457" T="0.373457"/>
      <pos A="0.126543" C="0.743827" G="0.00308642" T="0.126543"/>
      <pos A="0.373457" C="0.25" G="0.126543" T="0.25"/>
      <pos A="0.373457" C="0.25" G="0.126543" T="0.25"/>
      <pos A="0.496914" C="0.496914" G="0.00308642" T="0.00308642"/>
      <pos A="0.126543" C="0.373457" G="0.373457" T="0.126543"/>
      <pos A="0.496914" C="0.126543" G="0.126543" T="0.25"/>
      <pos A="0.496914" C="0.00308642" G="0.00308642" T="0.496914"/>
      <pos A="0.00308642" C="0.126543" G="0.867284" T="0.00308642"/>
      <pos A="0.126543" C="0.62037" G="0.25" T="0.00308642"/>
      <pos A="0.373457" C="0.25" G="0.126543" T="0.25"/>
      <pos A="0.25" C="0.373457" G="0.25" T="0.126543"/>
      <pos A="0.126543" C="0.25" G="0.00308642" T="0.62037"/>
    </motif>
    <motif db="0" id="M67" alt="O67" length="40" nsites="8" evalue="1.3e-003">
      <pos A="0.217511" C="0.405946" G="0.198018" T="0.178525"/>
      <pos A="0.133041" C="0.47742" G="0.224009" T="0.16553"/>
      <pos A="0.360461" C="0.152534" G="0.301982" T="0.185023"/>
      <pos A="0.152534" C="0.256498" G="0.39295" T="0.198018"/>
      <pos A="0.230507" C="0.139539" G="0.405946" T="0.224009"/>
      <pos A="0.33447" C="0.19152" G="0.340968" T="0.133041"/>
      <pos A="0.217511" C="0.19152" G="0.224009" T="0.366959"/>
      <pos A="0.074561" C="0.282489" G="0.301982" T="0.340968"/>
      <pos A="0.256498" C="0.438434" G="0.133041" T="0.172028"/>
      <pos A="0.230507" C="0.275991" G="0.314977" T="0.178525"/>
      <pos A="0.113548" C="0.405946" G="0.33447" T="0.146037"/>
      <pos A="0.224009" C="0.33447" G="0.230507" T="0.211013"/>
      <pos A="0.33447" C="0.405946" G="0.16553" T="0.0940543"/>
      <pos A="0.373457" C="0.262996" G="0.217511" T="0.146037"/>
      <pos A="0.185023" C="0.178525" G="0.496914" T="0.139539"/>
      <pos A="0.204516" C="0.243502" G="0.282489" T="0.269493"/>
      <pos A="0.178525" C="0.366959" G="0.243502" T="0.211013"/>
      <pos A="0.262996" C="0.217511" G="0.379955" T="0.139539"/>
      <pos A="0.301982" C="0.353963" G="0.262996" T="0.0810588"/>
      <pos A="0.282489" C="0.295484" G="0.288987" T="0.133041"/>
      <pos A="0.100552" C="0.366959" G="0.25" T="0.282489"/>
      <pos A="0.146037" C="0.301982" G="0.256498" T="0.295484"/>
      <pos A="0.321475" C="0.243502" G="0.256498" T="0.178525"/>
      <pos A="0.139539" C="0.438434" G="0.224009" T="0.198018"/>
      <pos A="0.0940543" C="0.178525" G="0.360461" T="0.366959"/>
      <pos A="0.211013" C="0.275991" G="0.198018" T="0.314977"/>
      <pos A="0.139539" C="0.269493" G="0.314977" T="0.275991"/>
      <pos A="0.230507" C="0.25" G="0.172028" T="0.347466"/>
      <pos A="0.159032" C="0.457927" G="0.282489" T="0.100552"/>
      <pos A="0.217511" C="0.204516" G="0.340968" T="0.237004"/>
      <pos A="0.16553" C="0.295484" G="0.425439" T="0.113548"/>
      <pos A="0.301982" C="0.39295" G="0.172028" T="0.133041"/>
      <pos A="0.269493" C="0.146037" G="0.418941" T="0.16553"/>
      <pos A="0.139539" C="0.30848" G="0.360461" T="0.19152"/>
      <pos A="0.30848" C="0.321475" G="0.185023" T="0.185023"/>
      <pos A="0.178525" C="0.457927" G="0.178525" T="0.185023"/>
      <pos A="0.152534" C="0.224009" G="0.288987" T="0.33447"/>
      <pos A="0.113548" C="0.412443" G="0.30848" T="0.16553"/>
      <pos A="0.217511" C="0.243502" G="0.405946" T="0.133041"/>
      <pos A="0.237004" C="0.120045" G="0.425439" T="0.217511"/>
    </motif>
    <motif db="0" id="M69" alt="O69" length="40" nsites="8" evalue="1.3e-003">
      <pos A="0.262996" C="0.159032" G="0.262996" T="0.314977"/>
      <pos A="0.159032" C="0.211013" G="0.314977" T="0.314977"/>
      <pos A="0.522905" C="0.10705" G="0.366959" T="0.00308642"/>
      <pos A="0.314977" C="0.10705" G="0.262996" T="0.314977"/>
      <pos A="0.00308642" C="0.522905" G="0.470922" T="0.00308642"/>
      <pos A="0.418941" C="0.366959" G="0.00308642" T="0.211013"/>
      <pos A="0.574886" C="0.159032" G="0.262996" T="0.00308642"/>
      <pos A="0.211013" C="0.470922" G="0.10705" T="0.211013"/>
      <pos A="0.211013" C="0.10705" G="0.211013" T="0.470922"/>
      <pos A="0.211013" C="0.10705" G="0.211013" T="0.470922"/>
      <pos A="0.262996" C="0.366959" G="0.00308642" T="0.366959"/>
      <pos A="0.00308642" C="0.314977" G="0.574886" T="0.10705"/>
      <pos A="0.314977" C="0.159032" G="0.418941" T="0.10705"/>
      <pos A="0.10705" C="0.314977" G="0.314977" T="0.262996"/>
      <pos A="0.0550686" C="0.574886" G="0.211013" T="0.159032"/>
      <pos A="0.366959" C="0.10705" G="0.314977" T="0.211013"/>
      <pos A="0.366959" C="0.314977" G="0.314977" T="0.00308642"/>
      <pos A="0.00308642" C="0.366959" G="0.262996" T="0.366959"/>
      <pos A="0.0550686" C="0.366959" G="0.159032" T="0.418941"/>
      <pos A="0.00308642" C="0.211013" G="0.159032" T="0.626868"/>
      <pos A="0.211013" C="0.418941" G="0.0550686" T="0.314977"/>
      <pos A="0.470922" C="0.262996" G="0.159032" T="0.10705"/>
      <pos A="0.314977" C="0.10705" G="0.211013" T="0.366959"/>
      <pos A="0.00308642" C="0.574886" G="0.10705" T="0.314977"/>
      <pos A="0.159032" C="0.211013" G="0.314977" T="0.314977"/>
      <pos A="0.10705" C="0.366959" G="0.522905" T="0.00308642"/>
      <pos A="0.314977" C="0.314977" G="0.211013" T="0.159032"/>
      <pos A="0.574886" C="0.211013" G="0.10705" T="0.10705"/>
      <pos A="0.211013" C="0.314977" G="0.314977" T="0.159032"/>
      <pos A="0.366959" C="0.10705" G="0.314977" T="0.211013"/>
      <pos A="0.314977" C="0.10705" G="0.262996" T="0.314977"/>
      <pos A="0.10705" C="0.159032" G="0.211013" T="0.522905"/>
      <pos A="0.211013" C="0.314977" G="0.159032" T="0.314977"/>
      <pos A="0.0550686" C="0.159032" G="0.366959" T="0.418941"/>
      <pos A="0.10705" C="0.314977" G="0.470922" T="0.10705"/>
      <pos A="0.0550686" C="0.10705" G="0.366959" T="0.470922"/>
      <pos A="0.00308642" C="0.211013" G="0.522905" T="0.262996"/>
      <pos A="0.262996" C="0.470922" G="0.211013" T="0.0550686"/>
      <pos A="0.366959" C="0.262996" G="0.366959" T="0.00308642"/>
      <pos A="0.366959" C="0.366959" G="0.211013" T="0.0550686"/>
    </motif>
    <motif db="0" id="M7" alt="O7" length="40" nsites="8" evalue="1.3e-003">
      <pos A="0.990741" C="0.00308642" G="0.00308642" T="0.00308642"/>
      <pos A="0.00308642" C="0.00308642" G="0.990741" T="0.00308642"/>
      <pos A="0.00308642" C="0.00308642" G="0.990741" T="0.00308642"/>
      <pos A="0.00308642" C="0.990741" G="0.00308642" T="0.00308642"/>
      <pos A="0.00308642" C="0.990741" G="0.00308642" T="0.00308642"/>
      <pos A="0.990741" C="0.00308642" G="0.00308642" T="0.00308642"/>
      <pos A="0.00308642" C="0.00308642" G="0.990741" T="0.00308642"/>
      <pos A="0.00308642" C="0.00308642" G="0.990741" T="0.00308642"/>
      <pos A="0.990741" C="0.00308642" G="0.00308642" T="0.00308642"/>
      <pos A="0.990741" C="0.00308642" G="0.00308642" T="0.00308642"/>
      <pos A="0.00308642" C="0.00308642" G="0.990741" T="0.00308642"/>
      <pos A="0.00308642" C="0.00308642" G="0.00308642" T="0.990741"/>
      <pos A="0.00308642" C="0.00308642" G="0.990741" T="0.00308642"/>
      <pos A="0.990741" C="0.00308642" G="0.00308642" T="0.00308642"/>
      <pos A="0.00308642" C="0.990741" G="0.00308642" T="0.00308642"/>
      <pos A="0.00308642" C="0.00308642" G="0.00308642" T="0.990741"/>
      <pos A="0.00308642" C="0.990741" G="0.00308642" T="0.00308642"/>
      <pos A="0.990741" C="0.00308642" G="0.00308642" T="0.00308642"/>
      <pos A="0.990741" C="0.00308642" G="0.00308642" T="0.00308642"/>
      <pos A="0.00308642" C="0.00308642" G="0.990741" T="0.00308642"/>
      <pos A="0.990741" C="0.00308642" G="0.00308642" T="0.00308642"/>
      <pos A="0.990741" C="0.00308642" G="0.00308642" T="0.00308642"/>
      <pos A="0.990741" C="0.00308642" G="0.00308642" T="0.00308642"/>
      <pos A="0.00308642" C="0.990741" G="0.00308642" T="0.00308642"/>
      <pos A="0.990741" C="0.00308642" G="0.00308642" T="0.00308642"/>
      <pos A="0.00308642" C="0.00308642" G="0.990741" T="0.00308642"/>
      <pos A="0.00308642" C="0.00308642" G="0.00308642" T="0.990741"/>
      <pos A="0.00308642" C="0.00308642" G="0.00308642" T="0.990741"/>
      <pos A="0.00308642" C="0.00308642" G="0.00308642" T="0.990741"/>
      <pos A="0.00308642" C="0.00308642" G="0.990741" T="0.00308642"/>
      <pos A="0.00308642" C="0.990741" G="0.00308642" T="0.00308642"/>
      <pos A="0.00308642" C="0.00308642" G="0.990741" T="0.00308642"/>
      <pos A="0.00308642" C="0.00308642" G="0.00308642" T="0.990741"/>
      <pos A="0.00308642" C="0.00308642" G="0.990741" T="0.00308642"/>
      <pos A="0.00308642" C="0.990741" G="0.00308642" T="0.00308642"/>
      <pos A="0.00308642" C="0.00308642" G="0.990741" T="0.00308642"/>
      <pos A="0.990741" C="0.00308642" G="0.00308642" T="0.00308642"/>
      <pos A="0.00308642" C="0.00308642" G="0.00308642" T="0.990741"/>
      <pos A="0.00308642" C="0.00308642" G="0.990741" T="0.00308642"/>
      <pos A="0.00308642" C="0.00308642" G="0.00308642" T="0.990741"/>
    </motif>
    <motif db="0" id="M70" alt="O70" length="40" nsites="8" evalue="1.3e-003">
      <pos A="0.25" C="0.00308642" G="0.743827" T="0.00308642"/>
      <pos A="0.25" C="0.496914" G="0.25" T="0.00308642"/>
      <pos A="0.496914" C="0.00308642" G="0.496914" T="0.00308642"/>
      <pos A="0.00308642" C="0.496914" G="0.25" T="0.25"/>
      <pos A="0.00308642" C="0.496914" G="0.496914" T="0.00308642"/>
      <pos A="0.00308642" C="0.496914" G="0.25" T="0.25"/>
      <pos A="0.00308642" C="0.25" G="0.25" T="0.496914"/>
      <pos A="0.00308642" C="0.990741" G="0.00308642" T="0.00308642"/>
      <pos A="0.00308642" C="0.496914" G="0.496914" T="0.00308642"/>
      <pos A="0.25" C="0.496914" G="0.25" T="0.00308642"/>
      <pos A="0.25" C="0.25" G="0.496914" T="0.00308642"/>
      <pos A="0.00308642" C="0.496914" G="0.496914" T="0.00308642"/>
      <pos A="0.496914" C="0.25" G="0.25" T="0.00308642"/>
      <pos A="0.25" C="0.743827" G="0.00308642" T="0.00308642"/>
      <pos A="0.00308642" C="0.25" G="0.496914" T="0.25"/>
      <pos A="0.496914" C="0.25" G="0.25" T="0.00308642"/>
      <pos A="0.00308642" C="0.25" G="0.743827" T="0.00308642"/>
      <pos A="0.496914" C="0.00308642" G="0.496914" T="0.00308642"/>
      <pos A="0.00308642" C="0.743827" G="0.00308642" T="0.25"/>
      <pos A="0.25" C="0.25" G="0.496914" T="0.00308642"/>
      <pos A="0.00308642" C="0.25" G="0.496914" T="0.25"/>
      <pos A="0.496914" C="0.00308642" G="0.496914" T="0.00308642"/>
      <pos A="0.00308642" C="0.00308642" G="0.743827" T="0.25"/>
      <pos A="0.00308642" C="0.743827" G="0.00308642" T="0.25"/>
      <pos A="0.25" C="0.496914" G="0.25" T="0.00308642"/>
      <pos A="0.25" C="0.496914" G="0.00308642" T="0.25"/>
      <pos A="0.00308642" C="0.990741" G="0.00308642" T="0.00308642"/>
      <pos A="0.00308642" C="0.743827" G="0.00308642" T="0.25"/>
      <pos A="0.00308642" C="0.00308642" G="0.743827" T="0.25"/>
      <pos A="0.25" C="0.25" G="0.496914" T="0.00308642"/>
      <pos A="0.25" C="0.00308642" G="0.743827" T="0.00308642"/>
      <pos A="0.00308642" C="0.743827" G="0.25" T="0.00308642"/>
      <pos A="0.25" C="0.25" G="0.25" T="0.25"/>
      <pos A="0.00308642" C="0.00308642" G="0.990741" T="0.00308642"/>
      <pos A="0.25" C="0.496914" G="0.25" T="0.00308642"/>
      <pos A="0.00308642" C="0.25" G="0.743827" T="0.00308642"/>
      <pos A="0.00308642" C="0.496914" G="0.00308642" T="0.496914"/>
      <pos A="0.00308642" C="0.990741" G="0.00308642" T="0.00308642"/>
      <pos A="0.00308642" C="0.743827" G="0.25" T="0.00308642"/>
      <pos A="0.25" C="0.25" G="0.496914" T="0.00308642"/>
    </motif>
    <motif db="0" id="M71" alt="O71" length="40" nsites="8" evalue="1.3e-003">
      <pos A="0.0755141" C="0.305967" G="0.391563" T="0.226955"/>
      <pos A="0.273045" C="0.0820988" G="0.338889" T="0.305967"/>
      <pos A="0.207202" C="0.345474" G="0.207202" T="0.240123"/>
      <pos A="0.299383" C="0.161111" G="0.27963" T="0.259877"/>
      <pos A="0.358642" C="0.108437" G="0.38498" T="0.147943"/>
      <pos A="0.187449" C="0.338889" G="0.338889" T="0.134773"/>
      <pos A="0.0623457" C="0.450823" G="0.266461" T="0.22037"/>
      <pos A="0.147943" C="0.490329" G="0.141358" T="0.22037"/>
      <pos A="0.292798" C="0.365227" G="0.187449" T="0.154526"/>
      <pos A="0.266461" C="0.12819" G="0.37181" T="0.233539"/>
      <pos A="0.187449" C="0.187449" G="0.47716" T="0.147943"/>
      <pos A="0.154526" C="0.266461" G="0.450823" T="0.12819"/>
      <pos A="0.180864" C="0.338889" G="0.266461" T="0.213786"/>
      <pos A="0.246708" C="0.345474" G="0.286214" T="0.121605"/>
      <pos A="0.134773" C="0.253292" G="0.338889" T="0.273045"/>
      <pos A="0.22037" C="0.391563" G="0.233539" T="0.154526"/>
      <pos A="0.292798" C="0.226955" G="0.319136" T="0.161111"/>
      <pos A="0.233539" C="0.253292" G="0.27963" T="0.233539"/>
      <pos A="0.161111" C="0.292798" G="0.352057" T="0.194033"/>
      <pos A="0.180864" C="0.378395" G="0.266461" T="0.17428"/>
      <pos A="0.319136" C="0.226955" G="0.226955" T="0.226955"/>
      <pos A="0.213786" C="0.134773" G="0.273045" T="0.378395"/>
      <pos A="0.141358" C="0.332304" G="0.345474" T="0.180864"/>
      <pos A="0.319136" C="0.319136" G="0.246708" T="0.11502"/>
      <pos A="0.226955" C="0.286214" G="0.292798" T="0.194033"/>
      <pos A="0.259877" C="0.391563" G="0.154526" T="0.194033"/>
      <pos A="0.134773" C="0.398148" G="0.11502" T="0.352057"/>
      <pos A="0.27963" C="0.299383" G="0.273045" T="0.147943"/>
      <pos A="0.22037" C="0.273045" G="0.37181" T="0.134773"/>
      <pos A="0.213786" C="0.404733" G="0.286214" T="0.0952672"/>
      <pos A="0.187449" C="0.319136" G="0.292798" T="0.200617"/>
      <pos A="0.213786" C="0.147943" G="0.32572" T="0.312551"/>
      <pos A="0.108437" C="0.43107" G="0.27963" T="0.180864"/>
      <pos A="0.338889" C="0.246708" G="0.240123" T="0.17428"/>
      <pos A="0.259877" C="0.240123" G="0.444239" T="0.055761"/>
      <pos A="0.0755141" C="0.154526" G="0.523251" T="0.246708"/>
      <pos A="0.154526" C="0.503498" G="0.187449" T="0.154526"/>
      <pos A="0.319136" C="0.108437" G="0.305967" T="0.266461"/>
      <pos A="0.101852" C="0.332304" G="0.352057" T="0.213786"/>
      <pos A="0.180864" C="0.299383" G="0.305967" T="0.213786"/>
    </motif>
    <motif db="0" id="M72" alt="O72" length="40" nsites="8" evalue="1.3e-003">
      <pos A="0.30848" C="0.185023" G="0.282489" T="0.224009"/>
      <pos A="0.211013" C="0.237004" G="0.321475" T="0.230507"/>
      <pos A="0.217511" C="0.269493" G="0.30848" T="0.204516"/>
      <pos A="0.133041" C="0.282489" G="0.256498" T="0.327972"/>
      <pos A="0.321475" C="0.25" G="0.295484" T="0.133041"/>
      <pos A="0.146037" C="0.262996" G="0.30848" T="0.282489"/>
      <pos A="0.146037" C="0.399448" G="0.217511" T="0.237004"/>
      <pos A="0.172028" C="0.275991" G="0.340968" T="0.211013"/>
      <pos A="0.262996" C="0.217511" G="0.301982" T="0.217511"/>
      <pos A="0.152534" C="0.30848" G="0.39295" T="0.146037"/>
      <pos A="0.405946" C="0.262996" G="0.159032" T="0.172028"/>
      <pos A="0.301982" C="0.269493" G="0.243502" T="0.185023"/>
      <pos A="0.275991" C="0.282489" G="0.224009" T="0.217511"/>
      <pos A="0.275991" C="0.217511" G="0.30848" T="0.198018"/>
      <pos A="0.0875565" C="0.295484" G="0.405946" T="0.211013"/>
      <pos A="0.198018" C="0.25" G="0.256498" T="0.295484"/>
      <pos A="0.295484" C="0.19152" G="0.301982" T="0.211013"/>
      <pos A="0.10705" C="0.39295" G="0.230507" T="0.269493"/>
      <pos A="0.243502" C="0.314977" G="0.327972" T="0.113548"/>
      <pos A="0.19152" C="0.347466" G="0.256498" T="0.204516"/>
      <pos A="0.211013" C="0.347466" G="0.25" T="0.19152"/>
      <pos A="0.243502" C="0.386452" G="0.275991" T="0.0940543"/>
      <pos A="0.185023" C="0.269493" G="0.230507" T="0.314977"/>
      <pos A="0.16553" C="0.19152" G="0.431937" T="0.211013"/>
      <pos A="0.126543" C="0.33447" G="0.262996" T="0.275991"/>
      <pos A="0.10705" C="0.633366" G="0.126543" T="0.133041"/>
      <pos A="0.256498" C="0.33447" G="0.243502" T="0.16553"/>
      <pos A="0.301982" C="0.178525" G="0.366959" T="0.152534"/>
      <pos A="0.133041" C="0.366959" G="0.217511" T="0.282489"/>
      <pos A="0.211013" C="0.211013" G="0.39295" T="0.185023"/>
      <pos A="0.301982" C="0.185023" G="0.39295" T="0.120045"/>
      <pos A="0.230507" C="0.418941" G="0.178525" T="0.172028"/>
      <pos A="0.178525" C="0.10705" G="0.438434" T="0.275991"/>
      <pos A="0.146037" C="0.25" G="0.464425" T="0.139539"/>
      <pos A="0.152534" C="0.340968" G="0.321475" T="0.185023"/>
      <pos A="0.295484" C="0.282489" G="0.295484" T="0.126543"/>
      <pos A="0.282489" C="0.185023" G="0.33447" T="0.198018"/>
      <pos A="0.314977" C="0.386452" G="0.074561" T="0.224009"/>
      <pos A="0.100552" C="0.178525" G="0.295484" T="0.425439"/>
      <pos A="0.120045" C="0.490416" G="0.230507" T="0.159032"/>
    </motif>
    <motif db="0" id="M74" alt="O74" length="40" nsites="8" evalue="1.3e-003">
      <pos A="0.100552" C="0.282489" G="0.321475" T="0.295484"/>
      <pos A="0.113548" C="0.262996" G="0.425439" T="0.198018"/>
      <pos A="0.373457" C="0.256498" G="0.25" T="0.120045"/>
      <pos A="0.451429" C="0.340968" G="0.185023" T="0.0225798"/>
      <pos A="0.159032" C="0.295484" G="0.386452" T="0.159032"/>
      <pos A="0.321475" C="0.360461" G="0.139539" T="0.178525"/>
      <pos A="0.230507" C="0.178525" G="0.262996" T="0.327972"/>
      <pos A="0.133041" C="0.314977" G="0.353963" T="0.198018"/>
      <pos A="0.301982" C="0.269493" G="0.204516" T="0.224009"/>
      <pos A="0.178525" C="0.405946" G="0.275991" T="0.139539"/>
      <pos A="0.16553" C="0.269493" G="0.379955" T="0.185023"/>
      <pos A="0.133041" C="0.269493" G="0.522905" T="0.074561"/>
      <pos A="0.243502" C="0.237004" G="0.321475" T="0.198018"/>
      <pos A="0.262996" C="0.256498" G="0.262996" T="0.217511"/>
      <pos A="0.19152" C="0.366959" G="0.126543" T="0.314977"/>
      <pos A="0.146037" C="0.275991" G="0.366959" T="0.211013"/>
      <pos A="0.217511" C="0.269493" G="0.295484" T="0.217511"/>
      <pos A="0.159032" C="0.282489" G="0.295484" T="0.262996"/>
      <pos A="0.237004" C="0.269493" G="0.237004" T="0.256498"/>
      <pos A="0.211013" C="0.33447" G="0.295484" T="0.159032"/>
      <pos A="0.275991" C="0.217511" G="0.39295" T="0.113548"/>
      <pos A="0.25" C="0.33447" G="0.217511" T="0.198018"/>
      <pos A="0.230507" C="0.295484" G="0.30848" T="0.16553"/>
      <pos A="0.295484" C="0.360461" G="0.237004" T="0.10705"/>
      <pos A="0.256498" C="0.224009" G="0.211013" T="0.30848"/>
      <pos A="0.25" C="0.230507" G="0.340968" T="0.178525"/>
      <pos A="0.172028" C="0.444931" G="0.152534" T="0.230507"/>
      <pos A="0.269493" C="0.301982" G="0.178525" T="0.25"/>
      <pos A="0.198018" C="0.282489" G="0.353963" T="0.16553"/>
      <pos A="0.133041" C="0.230507" G="0.379955" T="0.256498"/>
      <pos A="0.25" C="0.321475" G="0.19152" T="0.237004"/>
      <pos A="0.0875565" C="0.373457" G="0.39295" T="0.146037"/>
      <pos A="0.198018" C="0.457927" G="0.282489" T="0.0615664"/>
      <pos A="0.262996" C="0.288987" G="0.353963" T="0.0940543"/>
      <pos A="0.100552" C="0.224009" G="0.353963" T="0.321475"/>
      <pos A="0.178525" C="0.237004" G="0.282489" T="0.301982"/>
      <pos A="0.0875565" C="0.19152" G="0.425439" T="0.295484"/>
      <pos A="0.198018" C="0.5359" G="0.120045" T="0.146037"/>
      <pos A="0.139539" C="0.269493" G="0.288987" T="0.301982"/>
      <pos A="0.288987" C="0.217511" G="0.30848" T="0.185023"/>
    </motif>
    <motif db="0" id="M75" alt="O75" length="40" nsites="8" evalue="1.3e-003">
      <pos A="0.314977" C="0.379955" G="0.152534" T="0.152534"/>
      <pos A="0.16553" C="0.39295" G="0.33447" T="0.10705"/>
      <pos A="0.178525" C="0.366959" G="0.33447" T="0.120045"/>
      <pos A="0.321475" C="0.16553" G="0.295484" T="0.217511"/>
      <pos A="0.198018" C="0.16553" G="0.373457" T="0.262996"/>
      <pos A="0.159032" C="0.366959" G="0.275991" T="0.198018"/>
      <pos A="0.295484" C="0.262996" G="0.340968" T="0.100552"/>
      <pos A="0.172028" C="0.366959" G="0.269493" T="0.19152"/>
      <pos A="0.256498" C="0.230507" G="0.288987" T="0.224009"/>
      <pos A="0.275991" C="0.256498" G="0.146037" T="0.321475"/>
      <pos A="0.152534" C="0.360461" G="0.301982" T="0.185023"/>
      <pos A="0.425439" C="0.301982" G="0.10705" T="0.16553"/>
      <pos A="0.230507" C="0.256498" G="0.25" T="0.262996"/>
      <pos A="0.146037" C="0.262996" G="0.347466" T="0.243502"/>
      <pos A="0.185023" C="0.211013" G="0.47742" T="0.126543"/>
      <pos A="0.30848" C="0.25" G="0.275991" T="0.16553"/>
      <pos A="0.185023" C="0.542398" G="0.256498" T="0.016082"/>
      <pos A="0.275991" C="0.243502" G="0.269493" T="0.211013"/>
      <pos A="0.172028" C="0.224009" G="0.256498" T="0.347466"/>
      <pos A="0.269493" C="0.25" G="0.301982" T="0.178525"/>
      <pos A="0.0615664" C="0.321475" G="0.373457" T="0.243502"/>
      <pos A="0.133041" C="0.33447" G="0.39295" T="0.139539"/>
      <pos A="0.230507" C="0.295484" G="0.295484" T="0.178525"/>
      <pos A="0.288987" C="0.444931" G="0.139539" T="0.126543"/>
      <pos A="0.172028" C="0.366959" G="0.211013" T="0.25"/>
      <pos A="0.185023" C="0.275991" G="0.314977" T="0.224009"/>
      <pos A="0.198018" C="0.353963" G="0.288987" T="0.159032"/>
      <pos A="0.185023" C="0.288987" G="0.224009" T="0.301982"/>
      <pos A="0.262996" C="0.230507" G="0.327972" T="0.178525"/>
      <pos A="0.211013" C="0.204516" G="0.418941" T="0.16553"/>
      <pos A="0.275991" C="0.314977" G="0.269493" T="0.139539"/>
      <pos A="0.340968" C="0.262996" G="0.30848" T="0.0875565"/>
      <pos A="0.347466" C="0.185023" G="0.256498" T="0.211013"/>
      <pos A="0.100552" C="0.451429" G="0.172028" T="0.275991"/>
      <pos A="0.133041" C="0.301982" G="0.30848" T="0.256498"/>
      <pos A="0.25" C="0.256498" G="0.33447" T="0.159032"/>
      <pos A="0.275991" C="0.386452" G="0.133041" T="0.204516"/>
      <pos A="0.0615664" C="0.275991" G="0.503411" T="0.159032"/>
      <pos A="0.204516" C="0.288987" G="0.30848" T="0.198018"/>
      <pos A="0.100552" C="0.243502" G="0.366959" T="0.288987"/>
    </motif>
    <motif db="0" id="M76" alt="O76" length="40" nsites="8" evalue="1.3e-003">
      <pos A="0.332304" C="0.00308642" G="0.661523" T="0.00308642"/>
      <pos A="0.00308642" C="0.00308642" G="0.990741" T="0.00308642"/>
      <pos A="0.00308642" C="0.00308642" G="0.990741" T="0.00308642"/>
      <pos A="0.990741" C="0.00308642" G="0.00308642" T="0.00308642"/>
      <pos A="0.00308642" C="0.00308642" G="0.00308642" T="0.990741"/>
      <pos A="0.00308642" C="0.00308642" G="0.332304" T="0.661523"/>
      <pos A="0.661523" C="0.332304" G="0.00308642" T="0.00308642"/>
      <pos A="0.00308642" C="0.332304" G="0.661523" T="0.00308642"/>
      <pos A="0.00308642" C="0.990741" G="0.00308642" T="0.00308642"/>
      <pos A="0.661523" C="0.332304" G="0.00308642" T="0.00308642"/>
      <pos A="0.00308642" C="0.990741" G="0.00308642" T="0.00308642"/>
      <pos A="0.00308642" C="0.00308642" G="0.332304" T="0.661523"/>
      <pos A="0.661523" C="0.00308642" G="0.332304" T="0.00308642"/>
      <pos A="0.00308642" C="0.990741" G="0.00308642" T="0.00308642"/>
      <pos A="0.332304" C="0.00308642" G="0.661523" T="0.00308642"/>
      <pos A="0.00308642" C="0.00308642" G="0.990741" T="0.00308642"/>
      <pos A="0.00308642" C="0.332304" G="0.00308642" T="0.661523"/>
      <pos A="0.00308642" C="0.00308642" G="0.990741" T="0.00308642"/>
      <pos A="0.00308642" C="0.00308642" G="0.990741" T="0.00308642"/>
      <pos A="0.990741" C="0.00308642" G="0.00308642" T="0.00308642"/>
      <pos A="0.00308642" C="0.00308642" G="0.990741" T="0.00308642"/>
      <pos A="0.00308642" C="0.990741" G="0.00308642" T="0.00308642"/>
      <pos A="0.00308642" C="0.00308642" G="0.332304" T="0.661523"/>
      <pos A="0.00308642" C="0.332304" G="0.661523" T="0.00308642"/>
      <pos A="0.00308642" C="0.990741" G="0.00308642" T="0.00308642"/>
      <pos A="0.332304" C="0.00308642" G="0.661523" T="0.00308642"/>
      <pos A="0.00308642" C="0.00308642" G="0.990741" T="0.00308642"/>
      <pos A="0.990741" C="0.00308642" G="0.00308642" T="0.00308642"/>
      <pos A="0.00308642" C="0.00308642" G="0.332304" T="0.661523"/>
      <pos A="0.661523" C="0.00308642" G="0.00308642" T="0.332304"/>
      <pos A="0.00308642" C="0.00308642" G="0.990741" T="0.00308642"/>
      <pos A="0.332304" C="0.00308642" G="0.661523" T="0.00308642"/>
      <pos A="0.00308642" C="0.990741" G="0.00308642" T="0.00308642"/>
      <pos A="0.00308642" C="0.990741" G="0.00308642" T="0.00308642"/>
      <pos A="0.332304" C="0.661523" G="0.00308642" T="0.00308642"/>
      <pos A="0.661523" C="0.00308642" G="0.332304" T="0.00308642"/>
      <pos A="0.661523" C="0.00308642" G="0.332304" T="0.00308642"/>
      <pos A="0.00308642" C="0.332304" G="0.661523" T="0.00308642"/>
      <pos A="0.332304" C="0.661523" G="0.00308642" T="0.00308642"/>
      <pos A="0.990741" C="0.00308642" G="0.00308642" T="0.00308642"/>
    </motif>
    <motif db="0" id="M77" alt="O77" length="40" nsites="8" evalue="1.3e-003">
      <pos A="0.14418" C="0.708554" G="0.14418" T="0.00308642"/>
      <pos A="0.285273" C="0.285273" G="0.426366" T="0.00308642"/>
      <pos A="0.00308642" C="0.567461" G="0.426366" T="0.00308642"/>
      <pos A="0.285273" C="0.285273" G="0.14418" T="0.285273"/>
      <pos A="0.285273" C="0.00308642" G="0.567461" T="0.14418"/>
      <pos A="0.00308642" C="0.426366" G="0.567461" T="0.00308642"/>
      <pos A="0.00308642" C="0.708554" G="0.285273" T="0.00308642"/>
      <pos A="0.00308642" C="0.426366" G="0.567461" T="0.00308642"/>
      <pos A="0.285273" C="0.426366" G="0.00308642" T="0.285273"/>
      <pos A="0.00308642" C="0.14418" G="0.849647" T="0.00308642"/>
      <pos A="0.14418" C="0.14418" G="0.708554" T="0.00308642"/>
      <pos A="0.567461" C="0.285273" G="0.14418" T="0.00308642"/>
      <pos A="0.14418" C="0.14418" G="0.708554" T="0.00308642"/>
      <pos A="0.00308642" C="0.708554" G="0.285273" T="0.00308642"/>
      <pos A="0.285273" C="0.00308642" G="0.285273" T="0.426366"/>
      <pos A="0.14418" C="0.00308642" G="0.849647" T="0.00308642"/>
      <pos A="0.14418" C="0.708554" G="0.14418" T="0.00308642"/>
      <pos A="0.285273" C="0.14418" G="0.567461" T="0.00308642"/>
      <pos A="0.00308642" C="0.00308642" G="0.708554" T="0.285273"/>
      <pos A="0.426366" C="0.567461" G="0.00308642" T="0.00308642"/>
      <pos A="0.285273" C="0.285273" G="0.14418" T="0.285273"/>
      <pos A="0.426366" C="0.426366" G="0.00308642" T="0.14418"/>
      <pos A="0.00308642" C="0.14418" G="0.849647" T="0.00308642"/>
      <pos A="0.14418" C="0.285273" G="0.567461" T="0.00308642"/>
      <pos A="0.14418" C="0.708554" G="0.14418" T="0.00308642"/>
      <pos A="0.285273" C="0.426366" G="0.285273" T="0.00308642"/>
      <pos A="0.14418" C="0.567461" G="0.285273" T="0.00308642"/>
      <pos A="0.708554" C="0.285273" G="0.00308642" T="0.00308642"/>
      <pos A="0.285273" C="0.285273" G="0.426366" T="0.00308642"/>
      <pos A="0.00308642" C="0.14418" G="0.567461" T="0.285273"/>
      <pos A="0.00308642" C="0.708554" G="0.14418" T="0.14418"/>
      <pos A="0.426366" C="0.00308642" G="0.285273" T="0.285273"/>
      <pos A="0.00308642" C="0.285273" G="0.567461" T="0.14418"/>
      <pos A="0.00308642" C="0.567461" G="0.426366" T="0.00308642"/>
      <pos A="0.14418" C="0.567461" G="0.14418" T="0.14418"/>
      <pos A="0.00308642" C="0.567461" G="0.14418" T="0.285273"/>
      <pos A="0.14418" C="0.00308642" G="0.567461" T="0.285273"/>
      <pos A="0.00308642" C="0.849647" G="0.14418" T="0.00308642"/>
      <pos A="0.426366" C="0.00308642" G="0.285273" T="0.285273"/>
      <pos A="0.708554" C="0.00308642" G="0.14418" T="0.14418"/>
    </motif>
    <motif db="0" id="M79" alt="O79" length="40" nsites="8" evalue="1.3e-003">
      <pos A="0.0790598" C="0.458926" G="0.231006" T="0.231006"/>
      <pos A="0.382953" C="0.231006" G="0.231006" T="0.155033"/>
      <pos A="0.382953" C="0.458926" G="0.155033" T="0.00308642"/>
      <pos A="0.231006" C="0.231006" G="0.30698" T="0.231006"/>
      <pos A="0.00308642" C="0.610874" G="0.382953" T="0.00308642"/>
      <pos A="0.00308642" C="0.00308642" G="0.610874" T="0.382953"/>
      <pos A="0.00308642" C="0.534901" G="0.155033" T="0.30698"/>
      <pos A="0.0790598" C="0.382953" G="0.155033" T="0.382953"/>
      <pos A="0.231006" C="0.231006" G="0.231006" T="0.30698"/>
      <pos A="0.231006" C="0.30698" G="0.30698" T="0.155033"/>
      <pos A="0.231006" C="0.30698" G="0.0790598" T="0.382953"/>
      <pos A="0.458926" C="0.458926" G="0.00308642" T="0.0790598"/>
      <pos A="0.231006" C="0.231006" G="0.0790598" T="0.458926"/>
      <pos A="0.155033" C="0.155033" G="0.686847" T="0.00308642"/>
      <pos A="0.30698" C="0.231006" G="0.458926" T="0.00308642"/>
      <pos A="0.534901" C="0.155033" G="0.00308642" T="0.30698"/>
      <pos A="0.382953" C="0.30698" G="0.30698" T="0.00308642"/>
      <pos A="0.231006" C="0.382953" G="0.155033" T="0.231006"/>
      <pos A="0.155033" C="0.382953" G="0.231006" T="0.231006"/>
      <pos A="0.610874" C="0.0790598" G="0.30698" T="0.00308642"/>
      <pos A="0.00308642" C="0.686847" G="0.155033" T="0.155033"/>
      <pos A="0.231006" C="0.231006" G="0.458926" T="0.0790598"/>
      <pos A="0.30698" C="0.0790598" G="0.382953" T="0.231006"/>
      <pos A="0.155033" C="0.231006" G="0.458926" T="0.155033"/>
      <pos A="0.155033" C="0.231006" G="0.610874" T="0.00308642"/>
      <pos A="0.382953" C="0.458926" G="0.155033" T="0.00308642"/>
      <pos A="0.0790598" C="0.00308642" G="0.686847" T="0.231006"/>
      <pos A="0.382953" C="0.382953" G="0.231006" T="0.00308642"/>
      <pos A="0.00308642" C="0.458926" G="0.458926" T="0.0790598"/>
      <pos A="0.30698" C="0.0790598" G="0.382953" T="0.231006"/>
      <pos A="0.00308642" C="0.838794" G="0.00308642" T="0.155033"/>
      <pos A="0.00308642" C="0.30698" G="0.382953" T="0.30698"/>
      <pos A="0.0790598" C="0.534901" G="0.155033" T="0.231006"/>
      <pos A="0.0790598" C="0.610874" G="0.30698" T="0.00308642"/>
      <pos A="0.155033" C="0.458926" G="0.382953" T="0.00308642"/>
      <pos A="0.382953" C="0.155033" G="0.30698" T="0.155033"/>
      <pos A="0.155033" C="0.30698" G="0.458926" T="0.0790598"/>
      <pos A="0.231006" C="0.610874" G="0.155033" T="0.00308642"/>
      <pos A="0.382953" C="0.231006" G="0.00308642" T="0.382953"/>
      <pos A="0.00308642" C="0.00308642" G="0.838794" T="0.155033"/>
    </motif>
    <motif db="0" id="M8" alt="O8" length="40" nsites="8" evalue="1.3e-003">
      <pos A="0.192768" C="0.38245" G="0.264717" T="0.160064"/>
      <pos A="0.245094" C="0.349746" G="0.245094" T="0.160064"/>
      <pos A="0.323583" C="0.310502" G="0.277799" T="0.0881165"/>
      <pos A="0.179687" C="0.212391" G="0.487102" T="0.12082"/>
      <pos A="0.271257" C="0.343206" G="0.212391" T="0.173146"/>
      <pos A="0.179687" C="0.107738" G="0.487102" T="0.225473"/>
      <pos A="0.225473" C="0.356287" G="0.317043" T="0.101198"/>
      <pos A="0.428236" C="0.251636" G="0.11428" T="0.20585"/>
      <pos A="0.29088" C="0.160064" G="0.369369" T="0.179687"/>
      <pos A="0.160064" C="0.29088" G="0.264717" T="0.284339"/>
      <pos A="0.245094" C="0.245094" G="0.225473" T="0.284339"/>
      <pos A="0.0946568" C="0.395532" G="0.284339" T="0.225473"/>
      <pos A="0.271257" C="0.323583" G="0.258176" T="0.146983"/>
      <pos A="0.271257" C="0.310502" G="0.225473" T="0.192768"/>
      <pos A="0.186227" C="0.186227" G="0.349746" T="0.277799"/>
      <pos A="0.173146" C="0.349746" G="0.277799" T="0.199309"/>
      <pos A="0.173146" C="0.186227" G="0.356287" T="0.284339"/>
      <pos A="0.127361" C="0.245094" G="0.434776" T="0.192768"/>
      <pos A="0.146983" C="0.369369" G="0.0750351" T="0.408613"/>
      <pos A="0.166605" C="0.434776" G="0.310502" T="0.0881165"/>
      <pos A="0.271257" C="0.303961" G="0.323583" T="0.101198"/>
      <pos A="0.362828" C="0.212391" G="0.258176" T="0.166605"/>
      <pos A="0.0750351" C="0.362828" G="0.375909" T="0.186227"/>
      <pos A="0.29742" C="0.29088" G="0.173146" T="0.238554"/>
      <pos A="0.251636" C="0.179687" G="0.349746" T="0.218931"/>
      <pos A="0.258176" C="0.251636" G="0.127361" T="0.362828"/>
      <pos A="0.232013" C="0.225473" G="0.38245" T="0.160064"/>
      <pos A="0.192768" C="0.284339" G="0.336665" T="0.186227"/>
      <pos A="0.225473" C="0.395532" G="0.140442" T="0.238554"/>
      <pos A="0.284339" C="0.388991" G="0.284339" T="0.0423309"/>
      <pos A="0.271257" C="0.277799" G="0.277799" T="0.173146"/>
      <pos A="0.199309" C="0.388991" G="0.317043" T="0.0946568"/>
      <pos A="0.284339" C="0.160064" G="0.434776" T="0.12082"/>
      <pos A="0.166605" C="0.303961" G="0.388991" T="0.140442"/>
      <pos A="0.218931" C="0.415155" G="0.186227" T="0.179687"/>
      <pos A="0.245094" C="0.186227" G="0.284339" T="0.284339"/>
      <pos A="0.153524" C="0.264717" G="0.369369" T="0.212391"/>
      <pos A="0.0815753" C="0.349746" G="0.218931" T="0.349746"/>
      <pos A="0.101198" C="0.330124" G="0.454399" T="0.11428"/>
      <pos A="0.160064" C="0.375909" G="0.349746" T="0.11428"/>
    </motif>
    <motif db="0" id="M81" alt="O81" length="40" nsites="8" evalue="1.3e-003">
      <pos A="0.348765" C="0.151235" G="0.101852" T="0.398148"/>
      <pos A="0.200617" C="0.496914" G="0.299383" T="0.00308642"/>
      <pos A="0.348765" C="0.299383" G="0.348765" T="0.00308642"/>
      <pos A="0.25" C="0.25" G="0.25" T="0.25"/>
      <pos A="0.348765" C="0.200617" G="0.299383" T="0.151235"/>
      <pos A="0.348765" C="0.200617" G="0.348765" T="0.101852"/>
      <pos A="0.348765" C="0.151235" G="0.299383" T="0.200617"/>
      <pos A="0.299383" C="0.151235" G="0.348765" T="0.200617"/>
      <pos A="0.25" C="0.151235" G="0.496914" T="0.101852"/>
      <pos A="0.299383" C="0.299383" G="0.151235" T="0.25"/>
      <pos A="0.151235" C="0.447531" G="0.101852" T="0.299383"/>
      <pos A="0.447531" C="0.0524691" G="0.200617" T="0.299383"/>
      <pos A="0.101852" C="0.447531" G="0.200617" T="0.25"/>
      <pos A="0.25" C="0.0524691" G="0.0524691" T="0.645062"/>
      <pos A="0.200617" C="0.398148" G="0.200617" T="0.200617"/>
      <pos A="0.200617" C="0.447531" G="0.200617" T="0.151235"/>
      <pos A="0.151235" C="0.496914" G="0.348765" T="0.00308642"/>
      <pos A="0.200617" C="0.348765" G="0.101852" T="0.348765"/>
      <pos A="0.25" C="0.447531" G="0.101852" T="0.200617"/>
      <pos A="0.694444" C="0.101852" G="0.151235" T="0.0524691"/>
      <pos A="0.25" C="0.200617" G="0.25" T="0.299383"/>
      <pos A="0.200617" C="0.25" G="0.151235" T="0.398148"/>
      <pos A="0.299383" C="0.25" G="0.00308642" T="0.447531"/>
      <pos A="0.151235" C="0.101852" G="0.348765" T="0.398148"/>
      <pos A="0.151235" C="0.348765" G="0.496914" T="0.00308642"/>
      <pos A="0.200617" C="0.299383" G="0.447531" T="0.0524691"/>
      <pos A="0.101852" C="0.200617" G="0.25" T="0.447531"/>
      <pos A="0.200617" C="0.25" G="0.496914" T="0.0524691"/>
      <pos A="0.348765" C="0.200617" G="0.200617" T="0.25"/>
      <pos A="0.348765" C="0.200617" G="0.299383" T="0.151235"/>
      <pos A="0.101852" C="0.299383" G="0.299383" T="0.299383"/>
      <pos A="0.200617" C="0.151235" G="0.546296" T="0.101852"/>
      <pos A="0.200617" C="0.101852" G="0.25" T="0.447531"/>
      <pos A="0.0524691" C="0.348765" G="0.299383" T="0.299383"/>
      <pos A="0.200617" C="0.348765" G="0.200617" T="0.25"/>
      <pos A="0.151235" C="0.546296" G="0.151235" T="0.151235"/>
      <pos A="0.447531" C="0.447531" G="0.0524691" T="0.0524691"/>
      <pos A="0.25" C="0.200617" G="0.496914" T="0.0524691"/>
      <pos A="0.496914" C="0.0524691" G="0.398148" T="0.0524691"/>
      <pos A="0.398148" C="0.101852" G="0.398148" T="0.101852"/>
    </motif>
    <motif db="0" id="M82" alt="O82" length="40" nsites="8" evalue="1.3e-003">
      <pos A="0.990741" C="0.00308642" G="0.00308642" T="0.00308642"/>
      <pos A="0.990741" C="0.00308642" G="0.00308642" T="0.00308642"/>
      <pos A="0.00308642" C="0.990741" G="0.00308642" T="0.00308642"/>
      <pos A="0.990741" C="0.00308642" G="0.00308642" T="0.00308642"/>
      <pos A="0.990741" C="0.00308642" G="0.00308642" T="0.00308642"/>
      <pos A="0.990741" C="0.00308642" G="0.00308642" T="0.00308642"/>
      <pos A="0.00308642" C="0.990741" G="0.00308642" T="0.00308642"/>
      <pos A="0.990741" C="0.00308642" G="0.00308642" T="0.00308642"/>
      <pos A="0.00308642" C="0.00308642" G="0.990741" T="0.00308642"/>
      <pos A="0.00308642" C="0.990741" G="0.00308642" T="0.00308642"/>
      <pos A="0.00308642" C="0.990741" G="0.00308642" T="0.00308642"/>
      <pos A="0.990741" C="0.00308642" G="0.00308642" T="0.00308642"/>
      <pos A="0.990741" C="0.00308642" G="0.00308642" T="0.00308642"/>
      <pos A="0.00308642" C="0.00308642" G="0.990741" T="0.00308642"/>
      <pos A="0.00308642" C="0.990741" G="0.00308642" T="0.00308642"/>
      <pos A="0.00308642" C="0.00308642" G="0.990741" T="0.00308642"/>
      <pos A="0.00308642" C="0.00308642" G="0.990741" T="0.00308642"/>
      <pos A="0.00308642" C="0.990741" G="0.00308642" T="0.00308642"/>
      <pos A="0.00308642" C="0.00308642" G="0.990741" T="0.00308642"/>
      <pos A="0.00308642" C="0.990741" G="0.00308642" T="0.00308642"/>
      <pos A="0.00308642" C="0.00308642" G="0.00308642" T="0.990741"/>
      <pos A="0.00308642" C="0.00308642" G="0.990741" T="0.00308642"/>
      <pos A="0.00308642" C="0.990741" G="0.00308642" T="0.00308642"/>
      <pos A="0.990741" C="0.00308642" G="0.00308642" T="0.00308642"/>
      <pos A="0.00308642" C="0.00308642" G="0.990741" T="0.00308642"/>
      <pos A="0.00308642" C="0.00308642" G="0.00308642" T="0.990741"/>
      <pos A="0.00308642" C="0.00308642" G="0.990741" T="0.00308642"/>
      <pos A="0.00308642" C="0.00308642" G="0.990741" T="0.00308642"/>
      <pos A="0.00308642" C="0.990741" G="0.00308642" T="0.00308642"/>
      <pos A="0.00308642" C="0.990741" G="0.00308642" T="0.00308642"/>
      <pos A="0.00308642" C="0.00308642" G="0.990741" T="0.00308642"/>
      <pos A="0.00308642" C="0.990741" G="0.00308642" T="0.00308642"/>
      <pos A="0.990741" C="0.00308642" G="0.00308642" T="0.00308642"/>
      <pos A="0.00308642" C="0.990741" G="0.00308642" T="0.00308642"/>
      <pos A="0.00308642" C="0.00308642" G="0.00308642" T="0.990741"/>
      <pos A="0.00308642" C="0.00308642" G="0.00308642" T="0.990741"/>
      <pos A="0.00308642" C="0.00308642" G="0.990741" T="0.00308642"/>
      <pos A="0.00308642" C="0.990741" G="0.00308642" T="0.00308642"/>
      <pos A="0.00308642" C="0.00308642" G="0.990741" T="0.00308642"/>
      <pos A="0.00308642" C="0.990741" G="0.00308642" T="0.00308642"/>
    </motif>
    <motif db="0" id="M83" alt="O83" length="40" nsites="8" evalue="1.3e-003">
      <pos A="0.414609" C="0.208847" G="0.332304" T="0.044239"/>
      <pos A="0.0853906" C="0.332304" G="0.455761" T="0.126543"/>
      <pos A="0.126543" C="0.208847" G="0.538066" T="0.126543"/>
      <pos A="0.373457" C="0.25" G="0.332304" T="0.044239"/>
      <pos A="0.208847" C="0.044239" G="0.455761" T="0.291153"/>
      <pos A="0.332304" C="0.044239" G="0.332304" T="0.291153"/>
      <pos A="0.0853906" C="0.208847" G="0.538066" T="0.167696"/>
      <pos A="0.291153" C="0.208847" G="0.167696" T="0.332304"/>
      <pos A="0.25" C="0.538066" G="0.208847" T="0.00308642"/>
      <pos A="0.167696" C="0.25" G="0.291153" T="0.291153"/>
      <pos A="0.208847" C="0.167696" G="0.496914" T="0.126543"/>
      <pos A="0.208847" C="0.126543" G="0.332304" T="0.332304"/>
      <pos A="0.0853906" C="0.538066" G="0.208847" T="0.167696"/>
      <pos A="0.332304" C="0.00308642" G="0.455761" T="0.208847"/>
      <pos A="0.167696" C="0.579218" G="0.25" T="0.00308642"/>
      <pos A="0.208847" C="0.538066" G="0.126543" T="0.126543"/>
      <pos A="0.044239" C="0.496914" G="0.291153" T="0.167696"/>
      <pos A="0.00308642" C="0.25" G="0.579218" T="0.167696"/>
      <pos A="0.208847" C="0.373457" G="0.126543" T="0.291153"/>
      <pos A="0.455761" C="0.0853906" G="0.414609" T="0.044239"/>
      <pos A="0.208847" C="0.291153" G="0.455761" T="0.044239"/>
      <pos A="0.25" C="0.332304" G="0.291153" T="0.126543"/>
      <pos A="0.332304" C="0.0853906" G="0.414609" T="0.167696"/>
      <pos A="0.25" C="0.455761" G="0.044239" T="0.25"/>
      <pos A="0.167696" C="0.167696" G="0.208847" T="0.455761"/>
      <pos A="0.208847" C="0.291153" G="0.496914" T="0.00308642"/>
      <pos A="0.208847" C="0.332304" G="0.291153" T="0.167696"/>
      <pos A="0.167696" C="0.414609" G="0.126543" T="0.291153"/>
      <pos A="0.0853906" C="0.126543" G="0.373457" T="0.414609"/>
      <pos A="0.291153" C="0.126543" G="0.414609" T="0.167696"/>
      <pos A="0.044239" C="0.167696" G="0.373457" T="0.414609"/>
      <pos A="0.0853906" C="0.00308642" G="0.496914" T="0.414609"/>
      <pos A="0.0853906" C="0.25" G="0.538066" T="0.126543"/>
      <pos A="0.208847" C="0.167696" G="0.414609" T="0.208847"/>
      <pos A="0.291153" C="0.455761" G="0.0853906" T="0.167696"/>
      <pos A="0.167696" C="0.332304" G="0.414609" T="0.0853906"/>
      <pos A="0.126543" C="0.455761" G="0.373457" T="0.044239"/>
      <pos A="0.455761" C="0.208847" G="0.208847" T="0.126543"/>
      <pos A="0.126543" C="0.167696" G="0.702675" T="0.00308642"/>
      <pos A="0.126543" C="0.0853906" G="0.579218" T="0.208847"/>
    </motif>
    <motif db="0" id="M84" alt="O84" length="40" nsites="8" evalue="1.3e-003">
      <pos A="0.00308642" C="0.161111" G="0.595679" T="0.240123"/>
      <pos A="0.00308642" C="0.358642" G="0.595679" T="0.0425926"/>
      <pos A="0.437654" C="0.0820988" G="0.437654" T="0.0425926"/>
      <pos A="0.0820988" C="0.516667" G="0.240123" T="0.161111"/>
      <pos A="0.358642" C="0.47716" G="0.121605" T="0.0425926"/>
      <pos A="0.0820988" C="0.240123" G="0.27963" T="0.398148"/>
      <pos A="0.240123" C="0.47716" G="0.121605" T="0.161111"/>
      <pos A="0.0425926" C="0.121605" G="0.437654" T="0.398148"/>
      <pos A="0.121605" C="0.319136" G="0.358642" T="0.200617"/>
      <pos A="0.161111" C="0.27963" G="0.398148" T="0.161111"/>
      <pos A="0.121605" C="0.319136" G="0.319136" T="0.240123"/>
      <pos A="0.200617" C="0.398148" G="0.358642" T="0.0425926"/>
      <pos A="0.240123" C="0.27963" G="0.319136" T="0.161111"/>
      <pos A="0.437654" C="0.0820988" G="0.47716" T="0.00308642"/>
      <pos A="0.27963" C="0.0425926" G="0.398148" T="0.27963"/>
      <pos A="0.398148" C="0.319136" G="0.161111" T="0.121605"/>
      <pos A="0.121605" C="0.0820988" G="0.47716" T="0.319136"/>
      <pos A="0.200617" C="0.121605" G="0.358642" T="0.319136"/>
      <pos A="0.27963" C="0.161111" G="0.240123" T="0.319136"/>
      <pos A="0.200617" C="0.121605" G="0.437654" T="0.240123"/>
      <pos A="0.0820988" C="0.200617" G="0.358642" T="0.358642"/>
      <pos A="0.0820988" C="0.27963" G="0.358642" T="0.27963"/>
      <pos A="0.358642" C="0.161111" G="0.358642" T="0.121605"/>
      <pos A="0.161111" C="0.319136" G="0.398148" T="0.121605"/>
      <pos A="0.200617" C="0.240123" G="0.398148" T="0.161111"/>
      <pos A="0.200617" C="0.437654" G="0.121605" T="0.240123"/>
      <pos A="0.516667" C="0.161111" G="0.0820988" T="0.240123"/>
      <pos A="0.0820988" C="0.240123" G="0.319136" T="0.358642"/>
      <pos A="0.0820988" C="0.27963" G="0.200617" T="0.437654"/>
      <pos A="0.27963" C="0.00308642" G="0.437654" T="0.27963"/>
      <pos A="0.200617" C="0.437654" G="0.121605" T="0.240123"/>
      <pos A="0.0820988" C="0.595679" G="0.200617" T="0.121605"/>
      <pos A="0.358642" C="0.161111" G="0.240123" T="0.240123"/>
      <pos A="0.0425926" C="0.358642" G="0.27963" T="0.319136"/>
      <pos A="0.161111" C="0.0425926" G="0.437654" T="0.358642"/>
      <pos A="0.121605" C="0.200617" G="0.556173" T="0.121605"/>
      <pos A="0.200617" C="0.437654" G="0.200617" T="0.161111"/>
      <pos A="0.358642" C="0.121605" G="0.240123" T="0.27963"/>
      <pos A="0.358642" C="0.27963" G="0.200617" T="0.161111"/>
      <pos A="0.358642" C="0.0820988" G="0.0820988" T="0.47716"/>
    </motif>
    <motif db="0" id="M85" alt="O85" length="40" nsites="8" evalue="1.3e-003">
      <pos A="0.178525" C="0.256498" G="0.373457" T="0.19152"/>
      <pos A="0.120045" C="0.340968" G="0.262996" T="0.275991"/>
      <pos A="0.25" C="0.470922" G="0.133041" T="0.146037"/>
      <pos A="0.126543" C="0.243502" G="0.295484" T="0.33447"/>
      <pos A="0.178525" C="0.237004" G="0.399448" T="0.185023"/>
      <pos A="0.269493" C="0.327972" G="0.243502" T="0.159032"/>
      <pos A="0.185023" C="0.237004" G="0.353963" T="0.224009"/>
      <pos A="0.19152" C="0.444931" G="0.230507" T="0.133041"/>
      <pos A="0.288987" C="0.295484" G="0.288987" T="0.126543"/>
      <pos A="0.211013" C="0.185023" G="0.360461" T="0.243502"/>
      <pos A="0.25" C="0.217511" G="0.19152" T="0.340968"/>
      <pos A="0.133041" C="0.217511" G="0.444931" T="0.204516"/>
      <pos A="0.301982" C="0.340968" G="0.262996" T="0.0940543"/>
      <pos A="0.224009" C="0.314977" G="0.347466" T="0.113548"/>
      <pos A="0.19152" C="0.256498" G="0.288987" T="0.262996"/>
      <pos A="0.159032" C="0.237004" G="0.379955" T="0.224009"/>
      <pos A="0.314977" C="0.16553" G="0.353963" T="0.16553"/>
      <pos A="0.224009" C="0.321475" G="0.211013" T="0.243502"/>
      <pos A="0.126543" C="0.425439" G="0.33447" T="0.113548"/>
      <pos A="0.113548" C="0.133041" G="0.444931" T="0.30848"/>
      <pos A="0.340968" C="0.269493" G="0.0875565" T="0.301982"/>
      <pos A="0.33447" C="0.412443" G="0.0875565" T="0.16553"/>
      <pos A="0.301982" C="0.262996" G="0.327972" T="0.10705"/>
      <pos A="0.159032" C="0.314977" G="0.282489" T="0.243502"/>
      <pos A="0.0680632" C="0.399448" G="0.340968" T="0.19152"/>
      <pos A="0.224009" C="0.217511" G="0.256498" T="0.301982"/>
      <pos A="0.25" C="0.269493" G="0.275991" T="0.204516"/>
      <pos A="0.133041" C="0.509909" G="0.295484" T="0.0615664"/>
      <pos A="0.282489" C="0.172028" G="0.386452" T="0.159032"/>
      <pos A="0.295484" C="0.340968" G="0.321475" T="0.0420731"/>
      <pos A="0.269493" C="0.237004" G="0.327972" T="0.16553"/>
      <pos A="0.262996" C="0.321475" G="0.185023" T="0.230507"/>
      <pos A="0.198018" C="0.405946" G="0.185023" T="0.211013"/>
      <pos A="0.178525" C="0.230507" G="0.33447" T="0.256498"/>
      <pos A="0.204516" C="0.340968" G="0.373457" T="0.0810588"/>
      <pos A="0.146037" C="0.314977" G="0.340968" T="0.198018"/>
      <pos A="0.172028" C="0.379955" G="0.269493" T="0.178525"/>
      <pos A="0.204516" C="0.178525" G="0.314977" T="0.301982"/>
      <pos A="0.178525" C="0.237004" G="0.418941" T="0.16553"/>
      <pos A="0.139539" C="0.360461" G="0.19152" T="0.30848"/>
    </motif>
    <motif db="0" id="M86" alt="O86" length="40" nsites="8" evalue="1.3e-003">
      <pos A="0.243502" C="0.347466" G="0.230507" T="0.178525"/>
      <pos A="0.159032" C="0.412443" G="0.152534" T="0.275991"/>
      <pos A="0.224009" C="0.47742" G="0.269493" T="0.0290775"/>
      <pos A="0.224009" C="0.288987" G="0.314977" T="0.172028"/>
      <pos A="0.269493" C="0.211013" G="0.353963" T="0.16553"/>
      <pos A="0.217511" C="0.230507" G="0.360461" T="0.19152"/>
      <pos A="0.30848" C="0.230507" G="0.224009" T="0.237004"/>
      <pos A="0.204516" C="0.347466" G="0.133041" T="0.314977"/>
      <pos A="0.139539" C="0.204516" G="0.522905" T="0.133041"/>
      <pos A="0.204516" C="0.25" G="0.431937" T="0.113548"/>
      <pos A="0.269493" C="0.198018" G="0.340968" T="0.19152"/>
      <pos A="0.0875565" C="0.275991" G="0.412443" T="0.224009"/>
      <pos A="0.230507" C="0.366959" G="0.16553" T="0.237004"/>
      <pos A="0.074561" C="0.314977" G="0.386452" T="0.224009"/>
      <pos A="0.10705" C="0.204516" G="0.275991" T="0.412443"/>
      <pos A="0.19152" C="0.457927" G="0.301982" T="0.0485709"/>
      <pos A="0.431937" C="0.172028" G="0.120045" T="0.275991"/>
      <pos A="0.347466" C="0.204516" G="0.379955" T="0.0680632"/>
      <pos A="0.256498" C="0.438434" G="0.0940543" T="0.211013"/>
      <pos A="0.16553" C="0.405946" G="0.243502" T="0.185023"/>
      <pos A="0.198018" C="0.237004" G="0.288987" T="0.275991"/>
      <pos A="0.269493" C="0.425439" G="0.0420731" T="0.262996"/>
      <pos A="0.256498" C="0.327972" G="0.275991" T="0.139539"/>
      <pos A="0.39295" C="0.25" G="0.243502" T="0.113548"/>
      <pos A="0.172028" C="0.211013" G="0.470922" T="0.146037"/>
      <pos A="0.178525" C="0.386452" G="0.321475" T="0.113548"/>
      <pos A="0.237004" C="0.33447" G="0.204516" T="0.224009"/>
      <pos A="0.262996" C="0.269493" G="0.230507" T="0.237004"/>
      <pos A="0.126543" C="0.230507" G="0.405946" T="0.237004"/>
      <pos A="0.139539" C="0.269493" G="0.327972" T="0.262996"/>
      <pos A="0.217511" C="0.353963" G="0.243502" T="0.185023"/>
      <pos A="0.172028" C="0.301982" G="0.340968" T="0.185023"/>
      <pos A="0.269493" C="0.19152" G="0.360461" T="0.178525"/>
      <pos A="0.25" C="0.301982" G="0.262996" T="0.185023"/>
      <pos A="0.0940543" C="0.33447" G="0.314977" T="0.256498"/>
      <pos A="0.19152" C="0.243502" G="0.405946" T="0.159032"/>
      <pos A="0.0615664" C="0.33447" G="0.39295" T="0.211013"/>
      <pos A="0.217511" C="0.360461" G="0.146037" T="0.275991"/>
      <pos A="0.146037" C="0.301982" G="0.347466" T="0.204516"/>
      <pos A="0.230507" C="0.314977" G="0.275991" T="0.178525"/>
    </motif>
    <motif db="0" id="M87" alt="O87" length="40" nsites="8" evalue="1.3e-003">
      <pos A="0.301982" C="0.399448" G="0.172028" T="0.126543"/>
      <pos A="0.269493" C="0.301982" G="0.269493" T="0.159032"/>
      <pos A="0.126543" C="0.230507" G="0.451429" T="0.19152"/>
      <pos A="0.185023" C="0.211013" G="0.347466" T="0.256498"/>
      <pos A="0.126543" C="0.347466" G="0.321475" T="0.204516"/>
      <pos A="0.353963" C="0.19152" G="0.288987" T="0.16553"/>
      <pos A="0.185023" C="0.321475" G="0.30848" T="0.185023"/>
      <pos A="0.373457" C="0.185023" G="0.204516" T="0.237004"/>
      <pos A="0.256498" C="0.256498" G="0.262996" T="0.224009"/>
      <pos A="0.133041" C="0.301982" G="0.340968" T="0.224009"/>
      <pos A="0.230507" C="0.360461" G="0.19152" T="0.217511"/>
      <pos A="0.230507" C="0.204516" G="0.33447" T="0.230507"/>
      <pos A="0.185023" C="0.327972" G="0.269493" T="0.217511"/>
      <pos A="0.204516" C="0.360461" G="0.224009" T="0.211013"/>
      <pos A="0.399448" C="0.178525" G="0.321475" T="0.100552"/>
      <pos A="0.256498" C="0.399448" G="0.172028" T="0.172028"/>
      <pos A="0.0290775" C="0.353963" G="0.431937" T="0.185023"/>
      <pos A="0.243502" C="0.211013" G="0.295484" T="0.25"/>
      <pos A="0.360461" C="0.230507" G="0.211013" T="0.198018"/>
      <pos A="0.30848" C="0.379955" G="0.16553" T="0.146037"/>
      <pos A="0.237004" C="0.262996" G="0.386452" T="0.113548"/>
      <pos A="0.25" C="0.425439" G="0.126543" T="0.198018"/>
      <pos A="0.185023" C="0.288987" G="0.295484" T="0.230507"/>
      <pos A="0.19152" C="0.0680632" G="0.353963" T="0.386452"/>
      <pos A="0.0485709" C="0.399448" G="0.399448" T="0.152534"/>
      <pos A="0.178525" C="0.25" G="0.418941" T="0.152534"/>
      <pos A="0.10705" C="0.412443" G="0.321475" T="0.159032"/>
      <pos A="0.314977" C="0.230507" G="0.262996" T="0.19152"/>
      <pos A="0.120045" C="0.321475" G="0.431937" T="0.126543"/>
      <pos A="0.178525" C="0.198018" G="0.431937" T="0.19152"/>
      <pos A="0.198018" C="0.314977" G="0.224009" T="0.262996"/>
      <pos A="0.120045" C="0.30848" G="0.327972" T="0.243502"/>
      <pos A="0.0940543" C="0.288987" G="0.301982" T="0.314977"/>
      <pos A="0.288987" C="0.457927" G="0.16553" T="0.0875565"/>
      <pos A="0.100552" C="0.30848" G="0.204516" T="0.386452"/>
      <pos A="0.152534" C="0.288987" G="0.314977" T="0.243502"/>
      <pos A="0.224009" C="0.373457" G="0.217511" T="0.185023"/>
      <pos A="0.262996" C="0.386452" G="0.185023" T="0.16553"/>
      <pos A="0.295484" C="0.16553" G="0.457927" T="0.0810588"/>
      <pos A="0.172028" C="0.237004" G="0.314977" T="0.275991"/>
    </motif>
    <motif db="0" id="M88" alt="O88" length="40" nsites="8" evalue="1.3e-003">
      <pos A="0.379955" C="0.0810588" G="0.321475" T="0.217511"/>
      <pos A="0.275991" C="0.243502" G="0.327972" T="0.152534"/>
      <pos A="0.0875565" C="0.185023" G="0.457927" T="0.269493"/>
      <pos A="0.0940543" C="0.438434" G="0.282489" T="0.185023"/>
      <pos A="0.262996" C="0.256498" G="0.237004" T="0.243502"/>
      <pos A="0.146037" C="0.314977" G="0.295484" T="0.243502"/>
      <pos A="0.230507" C="0.262996" G="0.230507" T="0.275991"/>
      <pos A="0.301982" C="0.275991" G="0.243502" T="0.178525"/>
      <pos A="0.16553" C="0.405946" G="0.321475" T="0.10705"/>
      <pos A="0.139539" C="0.438434" G="0.19152" T="0.230507"/>
      <pos A="0.230507" C="0.126543" G="0.360461" T="0.282489"/>
      <pos A="0.146037" C="0.340968" G="0.275991" T="0.237004"/>
      <pos A="0.16553" C="0.301982" G="0.25" T="0.282489"/>
      <pos A="0.198018" C="0.198018" G="0.470922" T="0.133041"/>
      <pos A="0.39295" C="0.295484" G="0.185023" T="0.126543"/>
      <pos A="0.16553" C="0.353963" G="0.256498" T="0.224009"/>
      <pos A="0.178525" C="0.379955" G="0.152534" T="0.288987"/>
      <pos A="0.217511" C="0.275991" G="0.353963" T="0.152534"/>
      <pos A="0.353963" C="0.321475" G="0.100552" T="0.224009"/>
      <pos A="0.152534" C="0.237004" G="0.438434" T="0.172028"/>
      <pos A="0.178525" C="0.237004" G="0.399448" T="0.185023"/>
      <pos A="0.33447" C="0.262996" G="0.327972" T="0.074561"/>
      <pos A="0.33447" C="0.152534" G="0.33447" T="0.178525"/>
      <pos A="0.256498" C="0.418941" G="0.204516" T="0.120045"/>
      <pos A="0.198018" C="0.321475" G="0.230507" T="0.25"/>
      <pos A="0.185023" C="0.321475" G="0.327972" T="0.16553"/>
      <pos A="0.178525" C="0.379955" G="0.262996" T="0.178525"/>
      <pos A="0.10705" C="0.217511" G="0.366959" T="0.30848"/>
      <pos A="0.146037" C="0.327972" G="0.327972" T="0.198018"/>
      <pos A="0.152534" C="0.39295" G="0.139539" T="0.314977"/>
      <pos A="0.19152" C="0.314977" G="0.373457" T="0.120045"/>
      <pos A="0.262996" C="0.217511" G="0.327972" T="0.19152"/>
      <pos A="0.217511" C="0.139539" G="0.399448" T="0.243502"/>
      <pos A="0.224009" C="0.33447" G="0.217511" T="0.224009"/>
      <pos A="0.30848" C="0.386452" G="0.16553" T="0.139539"/>
      <pos A="0.185023" C="0.418941" G="0.262996" T="0.133041"/>
      <pos A="0.120045" C="0.237004" G="0.444931" T="0.198018"/>
      <pos A="0.288987" C="0.295484" G="0.340968" T="0.074561"/>
      <pos A="0.146037" C="0.431937" G="0.230507" T="0.19152"/>
      <pos A="0.139539" C="0.217511" G="0.340968" T="0.301982"/>
    </motif>
    <motif db="0" id="M9" alt="O9" length="40" nsites="8" evalue="1.3e-003">
      <pos A="0.139315" C="0.173372" G="0.479885" T="0.207429"/>
      <pos A="0.00308642" C="0.343657" G="0.616114" T="0.0371437"/>
      <pos A="0.207429" C="0.445828" G="0.139315" T="0.207429"/>
      <pos A="0.173372" C="0.479885" G="0.275543" T="0.071201"/>
      <pos A="0.173372" C="0.105257" G="0.275543" T="0.445828"/>
      <pos A="0.275543" C="0.139315" G="0.411771" T="0.173372"/>
      <pos A="0.105257" C="0.547999" G="0.3096" T="0.0371437"/>
      <pos A="0.139315" C="0.105257" G="0.582056" T="0.173372"/>
      <pos A="0.139315" C="0.173372" G="0.65017" T="0.0371437"/>
      <pos A="0.275543" C="0.513942" G="0.139315" T="0.071201"/>
      <pos A="0.105257" C="0.173372" G="0.377714" T="0.343657"/>
      <pos A="0.139315" C="0.445828" G="0.411771" T="0.00308642"/>
      <pos A="0.105257" C="0.582056" G="0.275543" T="0.0371437"/>
      <pos A="0.105257" C="0.105257" G="0.377714" T="0.411771"/>
      <pos A="0.173372" C="0.241485" G="0.377714" T="0.207429"/>
      <pos A="0.139315" C="0.513942" G="0.173372" T="0.173372"/>
      <pos A="0.173372" C="0.411771" G="0.241485" T="0.173372"/>
      <pos A="0.411771" C="0.241485" G="0.241485" T="0.105257"/>
      <pos A="0.00308642" C="0.343657" G="0.582056" T="0.071201"/>
      <pos A="0.241485" C="0.173372" G="0.411771" T="0.173372"/>
      <pos A="0.139315" C="0.445828" G="0.3096" T="0.105257"/>
      <pos A="0.105257" C="0.139315" G="0.479885" T="0.275543"/>
      <pos A="0.275543" C="0.343657" G="0.275543" T="0.105257"/>
      <pos A="0.173372" C="0.173372" G="0.479885" T="0.173372"/>
      <pos A="0.105257" C="0.343657" G="0.479885" T="0.071201"/>
      <pos A="0.071201" C="0.275543" G="0.65017" T="0.00308642"/>
      <pos A="0.071201" C="0.547999" G="0.173372" T="0.207429"/>
      <pos A="0.105257" C="0.513942" G="0.377714" T="0.00308642"/>
      <pos A="0.173372" C="0.445828" G="0.3096" T="0.071201"/>
      <pos A="0.445828" C="0.207429" G="0.343657" T="0.00308642"/>
      <pos A="0.0371437" C="0.343657" G="0.411771" T="0.207429"/>
      <pos A="0.071201" C="0.513942" G="0.275543" T="0.139315"/>
      <pos A="0.173372" C="0.513942" G="0.173372" T="0.139315"/>
      <pos A="0.207429" C="0.3096" G="0.411771" T="0.071201"/>
      <pos A="0.241485" C="0.105257" G="0.547999" T="0.105257"/>
      <pos A="0.139315" C="0.377714" G="0.377714" T="0.105257"/>
      <pos A="0.207429" C="0.3096" G="0.479885" T="0.00308642"/>
      <pos A="0.411771" C="0.3096" G="0.173372" T="0.105257"/>
      <pos A="0.241485" C="0.207429" G="0.479885" T="0.071201"/>
      <pos A="0.275543" C="0.207429" G="0.479885" T="0.0371437"/>
    </motif>
    <motif db="0" id="M91" alt="O91" length="40" nsites="8" evalue="1.3e-003">
      <pos A="0.240855" C="0.0945363" G="0.423754" T="0.240855"/>
      <pos A="0.332304" C="0.314015" G="0.222565" T="0.131116"/>
      <pos A="0.0762459" C="0.259145" G="0.588363" T="0.0762459"/>
      <pos A="0.0945363" C="0.442043" G="0.405464" T="0.0579565"/>
      <pos A="0.277435" C="0.259145" G="0.314015" T="0.149405"/>
      <pos A="0.149405" C="0.222565" G="0.606653" T="0.0213768"/>
      <pos A="0.112826" C="0.0945363" G="0.752972" T="0.0396662"/>
      <pos A="0.387174" C="0.368884" G="0.167696" T="0.0762459"/>
      <pos A="0.259145" C="0.112826" G="0.350595" T="0.277435"/>
      <pos A="0.204276" C="0.277435" G="0.259145" T="0.259145"/>
      <pos A="0.222565" C="0.112826" G="0.405464" T="0.259145"/>
      <pos A="0.277435" C="0.112826" G="0.350595" T="0.259145"/>
      <pos A="0.204276" C="0.405464" G="0.222565" T="0.167696"/>
      <pos A="0.0945363" C="0.368884" G="0.314015" T="0.222565"/>
      <pos A="0.277435" C="0.387174" G="0.259145" T="0.0762459"/>
      <pos A="0.222565" C="0.240855" G="0.222565" T="0.314015"/>
      <pos A="0.0396662" C="0.551784" G="0.149405" T="0.259145"/>
      <pos A="0.112826" C="0.0945363" G="0.460334" T="0.332304"/>
      <pos A="0.368884" C="0.259145" G="0.204276" T="0.167696"/>
      <pos A="0.0396662" C="0.442043" G="0.314015" T="0.204276"/>
      <pos A="0.222565" C="0.204276" G="0.405464" T="0.167696"/>
      <pos A="0.204276" C="0.259145" G="0.460334" T="0.0762459"/>
      <pos A="0.0945363" C="0.387174" G="0.277435" T="0.240855"/>
      <pos A="0.387174" C="0.149405" G="0.204276" T="0.259145"/>
      <pos A="0.259145" C="0.167696" G="0.478623" T="0.0945363"/>
      <pos A="0.240855" C="0.423754" G="0.0762459" T="0.259145"/>
      <pos A="0.185985" C="0.240855" G="0.515204" T="0.0579565"/>
      <pos A="0.240855" C="0.259145" G="0.314015" T="0.185985"/>
      <pos A="0.149405" C="0.332304" G="0.332304" T="0.185985"/>
      <pos A="0.185985" C="0.222565" G="0.442043" T="0.149405"/>
      <pos A="0.0213768" C="0.496914" G="0.167696" T="0.314015"/>
      <pos A="0.204276" C="0.259145" G="0.185985" T="0.350595"/>
      <pos A="0.00308642" C="0.295724" G="0.387174" T="0.314015"/>
      <pos A="0.112826" C="0.350595" G="0.259145" T="0.277435"/>
      <pos A="0.167696" C="0.240855" G="0.314015" T="0.277435"/>
      <pos A="0.185985" C="0.332304" G="0.314015" T="0.167696"/>
      <pos A="0.240855" C="0.185985" G="0.368884" T="0.204276"/>
      <pos A="0.112826" C="0.295724" G="0.515204" T="0.0762459"/>
      <pos A="0.131116" C="0.496914" G="0.222565" T="0.149405"/>
      <pos A="0.131116" C="0.533493" G="0.222565" T="0.112826"/>
    </motif>
    <motif db="0" id="M92" alt="O92" length="40" nsites="8" evalue="1.3e-003">
      <pos A="0.22037" C="0.147943" G="0.411317" T="0.22037"/>
      <pos A="0.200617" C="0.37181" G="0.305967" T="0.121605"/>
      <pos A="0.312551" C="0.121605" G="0.27963" T="0.286214"/>
      <pos A="0.0623457" C="0.457407" G="0.332304" T="0.147943"/>
      <pos A="0.259877" C="0.273045" G="0.226955" T="0.240123"/>
      <pos A="0.141358" C="0.332304" G="0.37181" T="0.154526"/>
      <pos A="0.27963" C="0.332304" G="0.273045" T="0.11502"/>
      <pos A="0.213786" C="0.240123" G="0.286214" T="0.259877"/>
      <pos A="0.194033" C="0.417901" G="0.246708" T="0.141358"/>
      <pos A="0.11502" C="0.207202" G="0.332304" T="0.345474"/>
      <pos A="0.226955" C="0.259877" G="0.305967" T="0.207202"/>
      <pos A="0.226955" C="0.200617" G="0.292798" T="0.27963"/>
      <pos A="0.134773" C="0.240123" G="0.450823" T="0.17428"/>
      <pos A="0.154526" C="0.352057" G="0.207202" T="0.286214"/>
      <pos A="0.226955" C="0.27963" G="0.253292" T="0.240123"/>
      <pos A="0.292798" C="0.213786" G="0.213786" T="0.27963"/>
      <pos A="0.365227" C="0.194033" G="0.226955" T="0.213786"/>
      <pos A="0.240123" C="0.38498" G="0.187449" T="0.187449"/>
      <pos A="0.17428" C="0.365227" G="0.305967" T="0.154526"/>
      <pos A="0.154526" C="0.299383" G="0.391563" T="0.154526"/>
      <pos A="0.259877" C="0.450823" G="0.121605" T="0.167696"/>
      <pos A="0.180864" C="0.286214" G="0.273045" T="0.259877"/>
      <pos A="0.0360079" C="0.510082" G="0.305967" T="0.147943"/>
      <pos A="0.286214" C="0.43107" G="0.0820988" T="0.200617"/>
      <pos A="0.259877" C="0.305967" G="0.358642" T="0.0755141"/>
      <pos A="0.38498" C="0.147943" G="0.292798" T="0.17428"/>
      <pos A="0.11502" C="0.358642" G="0.338889" T="0.187449"/>
      <pos A="0.101852" C="0.299383" G="0.319136" T="0.27963"/>
      <pos A="0.273045" C="0.358642" G="0.154526" T="0.213786"/>
      <pos A="0.167696" C="0.213786" G="0.332304" T="0.286214"/>
      <pos A="0.161111" C="0.253292" G="0.398148" T="0.187449"/>
      <pos A="0.266461" C="0.266461" G="0.259877" T="0.207202"/>
      <pos A="0.332304" C="0.154526" G="0.27963" T="0.233539"/>
      <pos A="0.22037" C="0.338889" G="0.305967" T="0.134773"/>
      <pos A="0.17428" C="0.345474" G="0.286214" T="0.194033"/>
      <pos A="0.22037" C="0.17428" G="0.391563" T="0.213786"/>
      <pos A="0.0294242" C="0.43107" G="0.332304" T="0.207202"/>
      <pos A="0.22037" C="0.17428" G="0.22037" T="0.38498"/>
      <pos A="0.108437" C="0.319136" G="0.391563" T="0.180864"/>
      <pos A="0.246708" C="0.404733" G="0.27963" T="0.0689304"/>
    </motif>
    <motif db="0" id="M93" alt="O93" length="40" nsites="8" evalue="1.3e-003">
      <pos A="0.386452" C="0.0875565" G="0.295484" T="0.230507"/>
      <pos A="0.10705" C="0.490416" G="0.243502" T="0.159032"/>
      <pos A="0.237004" C="0.19152" G="0.224009" T="0.347466"/>
      <pos A="0.360461" C="0.0810588" G="0.353963" T="0.204516"/>
      <pos A="0.314977" C="0.211013" G="0.353963" T="0.120045"/>
      <pos A="0.10705" C="0.269493" G="0.418941" T="0.204516"/>
      <pos A="0.262996" C="0.262996" G="0.256498" T="0.217511"/>
      <pos A="0.25" C="0.405946" G="0.211013" T="0.133041"/>
      <pos A="0.152534" C="0.204516" G="0.457927" T="0.185023"/>
      <pos A="0.25" C="0.327972" G="0.152534" T="0.269493"/>
      <pos A="0.237004" C="0.301982" G="0.379955" T="0.0810588"/>
      <pos A="0.30848" C="0.256498" G="0.211013" T="0.224009"/>
      <pos A="0.211013" C="0.314977" G="0.159032" T="0.314977"/>
      <pos A="0.0940543" C="0.39295" G="0.237004" T="0.275991"/>
      <pos A="0.204516" C="0.301982" G="0.146037" T="0.347466"/>
      <pos A="0.10705" C="0.256498" G="0.418941" T="0.217511"/>
      <pos A="0.126543" C="0.444931" G="0.269493" T="0.159032"/>
      <pos A="0.269493" C="0.373457" G="0.237004" T="0.120045"/>
      <pos A="0.275991" C="0.451429" G="0.16553" T="0.10705"/>
      <pos A="0.237004" C="0.237004" G="0.237004" T="0.288987"/>
      <pos A="0.0940543" C="0.269493" G="0.412443" T="0.224009"/>
      <pos A="0.204516" C="0.340968" G="0.25" T="0.204516"/>
      <pos A="0.172028" C="0.282489" G="0.39295" T="0.152534"/>
      <pos A="0.295484" C="0.217511" G="0.30848" T="0.178525"/>
      <pos A="0.204516" C="0.224009" G="0.373457" T="0.198018"/>
      <pos A="0.16553" C="0.269493" G="0.412443" T="0.152534"/>
      <pos A="0.237004" C="0.295484" G="0.360461" T="0.10705"/>
      <pos A="0.269493" C="0.451429" G="0.19152" T="0.0875565"/>
      <pos A="0.224009" C="0.204516" G="0.360461" T="0.211013"/>
      <pos A="0.33447" C="0.269493" G="0.262996" T="0.133041"/>
      <pos A="0.262996" C="0.25" G="0.159032" T="0.327972"/>
      <pos A="0.198018" C="0.269493" G="0.39295" T="0.139539"/>
      <pos A="0.0485709" C="0.353963" G="0.301982" T="0.295484"/>
      <pos A="0.288987" C="0.295484" G="0.172028" T="0.243502"/>
      <pos A="0.178525" C="0.256498" G="0.405946" T="0.159032"/>
      <pos A="0.275991" C="0.353963" G="0.19152" T="0.178525"/>
      <pos A="0.243502" C="0.230507" G="0.340968" T="0.185023"/>
      <pos A="0.146037" C="0.301982" G="0.366959" T="0.185023"/>
      <pos A="0.211013" C="0.321475" G="0.295484" T="0.172028"/>
      <pos A="0.25" C="0.243502" G="0.237004" T="0.269493"/>
    </motif>
    <motif db="0" id="M94" alt="O94" length="40" nsites="8" evalue="1.3e-003">
      <pos A="0.266461" C="0.200617" G="0.398148" T="0.134773"/>
      <pos A="0.332304" C="0.266461" G="0.398148" T="0.00308642"/>
      <pos A="0.332304" C="0.463992" G="0.200617" T="0.00308642"/>
      <pos A="0.200617" C="0.332304" G="0.463992" T="0.00308642"/>
      <pos A="0.200617" C="0.529835" G="0.200617" T="0.0689304"/>
      <pos A="0.398148" C="0.463992" G="0.134773" T="0.00308642"/>
      <pos A="0.200617" C="0.266461" G="0.398148" T="0.134773"/>
      <pos A="0.134773" C="0.200617" G="0.463992" T="0.200617"/>
      <pos A="0.529835" C="0.134773" G="0.332304" T="0.00308642"/>
      <pos A="0.332304" C="0.200617" G="0.332304" T="0.134773"/>
      <pos A="0.134773" C="0.398148" G="0.0689304" T="0.398148"/>
      <pos A="0.134773" C="0.332304" G="0.200617" T="0.332304"/>
      <pos A="0.200617" C="0.595679" G="0.200617" T="0.00308642"/>
      <pos A="0.266461" C="0.134773" G="0.266461" T="0.332304"/>
      <pos A="0.134773" C="0.463992" G="0.398148" T="0.00308642"/>
      <pos A="0.266461" C="0.463992" G="0.266461" T="0.00308642"/>
      <pos A="0.266461" C="0.266461" G="0.332304" T="0.134773"/>
      <pos A="0.00308642" C="0.266461" G="0.332304" T="0.398148"/>
      <pos A="0.00308642" C="0.529835" G="0.134773" T="0.332304"/>
      <pos A="0.332304" C="0.134773" G="0.463992" T="0.0689304"/>
      <pos A="0.0689304" C="0.332304" G="0.398148" T="0.200617"/>
      <pos A="0.266461" C="0.529835" G="0.00308642" T="0.200617"/>
      <pos A="0.266461" C="0.463992" G="0.134773" T="0.134773"/>
      <pos A="0.0689304" C="0.661523" G="0.200617" T="0.0689304"/>
      <pos A="0.00308642" C="0.398148" G="0.332304" T="0.266461"/>
      <pos A="0.595679" C="0.00308642" G="0.398148" T="0.00308642"/>
      <pos A="0.0689304" C="0.595679" G="0.266461" T="0.0689304"/>
      <pos A="0.200617" C="0.266461" G="0.398148" T="0.134773"/>
      <pos A="0.00308642" C="0.0689304" G="0.79321" T="0.134773"/>
      <pos A="0.332304" C="0.529835" G="0.134773" T="0.00308642"/>
      <pos A="0.00308642" C="0.463992" G="0.200617" T="0.332304"/>
      <pos A="0.200617" C="0.463992" G="0.200617" T="0.134773"/>
      <pos A="0.0689304" C="0.463992" G="0.332304" T="0.134773"/>
      <pos A="0.0689304" C="0.200617" G="0.727366" T="0.00308642"/>
      <pos A="0.0689304" C="0.727366" G="0.200617" T="0.00308642"/>
      <pos A="0.00308642" C="0.200617" G="0.332304" T="0.463992"/>
      <pos A="0.266461" C="0.398148" G="0.0689304" T="0.266461"/>
      <pos A="0.134773" C="0.727366" G="0.134773" T="0.00308642"/>
      <pos A="0.398148" C="0.00308642" G="0.200617" T="0.398148"/>
      <pos A="0.00308642" C="0.463992" G="0.332304" T="0.200617"/>
    </motif>
    <motif db="0" id="M95" alt="O95" length="40" nsites="8" evalue="1.3e-003">
      <pos A="0.129709" C="0.484251" G="0.357629" T="0.0284109"/>
      <pos A="0.30698" C="0.129709" G="0.30698" T="0.256331"/>
      <pos A="0.180358" C="0.0790598" G="0.433602" T="0.30698"/>
      <pos A="0.0790598" C="0.205682" G="0.534901" T="0.180358"/>
      <pos A="0.180358" C="0.155033" G="0.408278" T="0.256331"/>
      <pos A="0.30698" C="0.281655" G="0.0790598" T="0.332304"/>
      <pos A="0.129709" C="0.408278" G="0.30698" T="0.155033"/>
      <pos A="0.231006" C="0.231006" G="0.357629" T="0.180358"/>
      <pos A="0.357629" C="0.382953" G="0.104384" T="0.155033"/>
      <pos A="0.155033" C="0.0537353" G="0.636199" T="0.155033"/>
      <pos A="0.155033" C="0.205682" G="0.357629" T="0.281655"/>
      <pos A="0.30698" C="0.205682" G="0.281655" T="0.205682"/>
      <pos A="0.104384" C="0.205682" G="0.256331" T="0.433602"/>
      <pos A="0.104384" C="0.357629" G="0.458926" T="0.0790598"/>
      <pos A="0.0537353" C="0.332304" G="0.30698" T="0.30698"/>
      <pos A="0.180358" C="0.129709" G="0.484251" T="0.205682"/>
      <pos A="0.231006" C="0.408278" G="0.0537353" T="0.30698"/>
      <pos A="0.256331" C="0.382953" G="0.180358" T="0.180358"/>
      <pos A="0.0790598" C="0.408278" G="0.231006" T="0.281655"/>
      <pos A="0.180358" C="0.357629" G="0.231006" T="0.231006"/>
      <pos A="0.0790598" C="0.408278" G="0.408278" T="0.104384"/>
      <pos A="0.129709" C="0.256331" G="0.30698" T="0.30698"/>
      <pos A="0.180358" C="0.357629" G="0.408278" T="0.0537353"/>
      <pos A="0.357629" C="0.534901" G="0.0537353" T="0.0537353"/>
      <pos A="0.484251" C="0.256331" G="0.205682" T="0.0537353"/>
      <pos A="0.205682" C="0.205682" G="0.408278" T="0.180358"/>
      <pos A="0.256331" C="0.155033" G="0.30698" T="0.281655"/>
      <pos A="0.0790598" C="0.281655" G="0.534901" T="0.104384"/>
      <pos A="0.281655" C="0.534901" G="0.129709" T="0.0537353"/>
      <pos A="0.357629" C="0.0284109" G="0.231006" T="0.382953"/>
      <pos A="0.382953" C="0.205682" G="0.205682" T="0.205682"/>
      <pos A="0.0790598" C="0.256331" G="0.408278" T="0.256331"/>
      <pos A="0.129709" C="0.129709" G="0.357629" T="0.382953"/>
      <pos A="0.205682" C="0.30698" G="0.256331" T="0.231006"/>
      <pos A="0.155033" C="0.180358" G="0.484251" T="0.180358"/>
      <pos A="0.433602" C="0.281655" G="0.0537353" T="0.231006"/>
      <pos A="0.0284109" C="0.180358" G="0.509576" T="0.281655"/>
      <pos A="0.129709" C="0.332304" G="0.205682" T="0.332304"/>
      <pos A="0.231006" C="0.357629" G="0.0537353" T="0.357629"/>
      <pos A="0.0790598" C="0.458926" G="0.231006" T="0.231006"/>
    </motif>
    <motif db="0" id="M96" alt="O96" length="40" nsites="8" evalue="1.3e-003">
      <pos A="0.200617" C="0.398148" G="0.200617" T="0.200617"/>
      <pos A="0.200617" C="0.398148" G="0.00308642" T="0.398148"/>
      <pos A="0.00308642" C="0.398148" G="0.398148" T="0.200617"/>
      <pos A="0.200617" C="0.200617" G="0.595679" T="0.00308642"/>
      <pos A="0.200617" C="0.398148" G="0.398148" T="0.00308642"/>
      <pos A="0.00308642" C="0.00308642" G="0.79321" T="0.200617"/>
      <pos A="0.595679" C="0.00308642" G="0.200617" T="0.200617"/>
      <pos A="0.00308642" C="0.200617" G="0.200617" T="0.595679"/>
      <pos A="0.398148" C="0.398148" G="0.00308642" T="0.200617"/>
      <pos A="0.200617" C="0.00308642" G="0.79321" T="0.00308642"/>
      <pos A="0.00308642" C="0.200617" G="0.595679" T="0.200617"/>
      <pos A="0.398148" C="0.00308642" G="0.398148" T="0.200617"/>
      <pos A="0.00308642" C="0.398148" G="0.200617" T="0.398148"/>
      <pos A="0.00308642" C="0.79321" G="0.00308642" T="0.200617"/>
      <pos A="0.00308642" C="0.00308642" G="0.398148" T="0.595679"/>
      <pos A="0.00308642" C="0.595679" G="0.398148" T="0.00308642"/>
      <pos A="0.00308642" C="0.200617" G="0.79321" T="0.00308642"/>
      <pos A="0.200617" C="0.398148" G="0.200617" T="0.200617"/>
      <pos A="0.00308642" C="0.200617" G="0.398148" T="0.398148"/>
      <pos A="0.00308642" C="0.595679" G="0.00308642" T="0.398148"/>
      <pos A="0.398148" C="0.00308642" G="0.200617" T="0.398148"/>
      <pos A="0.200617" C="0.200617" G="0.595679" T="0.00308642"/>
      <pos A="0.398148" C="0.00308642" G="0.595679" T="0.00308642"/>
      <pos A="0.00308642" C="0.00308642" G="0.398148" T="0.595679"/>
      <pos A="0.595679" C="0.00308642" G="0.200617" T="0.200617"/>
      <pos A="0.00308642" C="0.398148" G="0.398148" T="0.200617"/>
      <pos A="0.200617" C="0.00308642" G="0.79321" T="0.00308642"/>
      <pos A="0.00308642" C="0.398148" G="0.595679" T="0.00308642"/>
      <pos A="0.200617" C="0.200617" G="0.398148" T="0.200617"/>
      <pos A="0.398148" C="0.200617" G="0.200617" T="0.200617"/>
      <pos A="0.200617" C="0.200617" G="0.595679" T="0.00308642"/>
      <pos A="0.200617" C="0.398148" G="0.398148" T="0.00308642"/>
      <pos A="0.200617" C="0.398148" G="0.398148" T="0.00308642"/>
      <pos A="0.200617" C="0.398148" G="0.200617" T="0.200617"/>
      <pos A="0.200617" C="0.398148" G="0.00308642" T="0.398148"/>
      <pos A="0.00308642" C="0.200617" G="0.398148" T="0.398148"/>
      <pos A="0.200617" C="0.398148" G="0.00308642" T="0.398148"/>
      <pos A="0.00308642" C="0.200617" G="0.79321" T="0.00308642"/>
      <pos A="0.200617" C="0.595679" G="0.200617" T="0.00308642"/>
      <pos A="0.00308642" C="0.398148" G="0.398148" T="0.200617"/>
    </motif>
    <motif db="0" id="M97" alt="O97" length="40" nsites="8" evalue="1.3e-003">
      <pos A="0.224009" C="0.379955" G="0.198018" T="0.198018"/>
      <pos A="0.230507" C="0.30848" G="0.269493" T="0.19152"/>
      <pos A="0.230507" C="0.178525" G="0.386452" T="0.204516"/>
      <pos A="0.224009" C="0.30848" G="0.269493" T="0.198018"/>
      <pos A="0.243502" C="0.204516" G="0.327972" T="0.224009"/>
      <pos A="0.340968" C="0.19152" G="0.243502" T="0.224009"/>
      <pos A="0.120045" C="0.353963" G="0.33447" T="0.19152"/>
      <pos A="0.269493" C="0.217511" G="0.464425" T="0.0485709"/>
      <pos A="0.243502" C="0.327972" G="0.301982" T="0.126543"/>
      <pos A="0.19152" C="0.30848" G="0.295484" T="0.204516"/>
      <pos A="0.16553" C="0.33447" G="0.288987" T="0.211013"/>
      <pos A="0.25" C="0.211013" G="0.262996" T="0.275991"/>
      <pos A="0.16553" C="0.217511" G="0.412443" T="0.204516"/>
      <pos A="0.152534" C="0.496914" G="0.120045" T="0.230507"/>
      <pos A="0.19152" C="0.39295" G="0.204516" T="0.211013"/>
      <pos A="0.237004" C="0.327972" G="0.25" T="0.185023"/>
      <pos A="0.275991" C="0.19152" G="0.418941" T="0.113548"/>
      <pos A="0.282489" C="0.412443" G="0.172028" T="0.133041"/>
      <pos A="0.39295" C="0.100552" G="0.314977" T="0.19152"/>
      <pos A="0.217511" C="0.360461" G="0.243502" T="0.178525"/>
      <pos A="0.25" C="0.237004" G="0.204516" T="0.30848"/>
      <pos A="0.360461" C="0.30848" G="0.0875565" T="0.243502"/>
      <pos A="0.204516" C="0.379955" G="0.243502" T="0.172028"/>
      <pos A="0.152534" C="0.185023" G="0.490416" T="0.172028"/>
      <pos A="0.159032" C="0.490416" G="0.25" T="0.100552"/>
      <pos A="0.0680632" C="0.25" G="0.425439" T="0.256498"/>
      <pos A="0.0485709" C="0.16553" G="0.470922" T="0.314977"/>
      <pos A="0.185023" C="0.347466" G="0.211013" T="0.256498"/>
      <pos A="0.256498" C="0.275991" G="0.262996" T="0.204516"/>
      <pos A="0.178525" C="0.237004" G="0.412443" T="0.172028"/>
      <pos A="0.198018" C="0.256498" G="0.340968" T="0.204516"/>
      <pos A="0.211013" C="0.204516" G="0.25" T="0.33447"/>
      <pos A="0.224009" C="0.295484" G="0.275991" T="0.204516"/>
      <pos A="0.211013" C="0.431937" G="0.204516" T="0.152534"/>
      <pos A="0.0615664" C="0.503411" G="0.243502" T="0.19152"/>
      <pos A="0.139539" C="0.185023" G="0.379955" T="0.295484"/>
      <pos A="0.172028" C="0.360461" G="0.353963" T="0.113548"/>
      <pos A="0.301982" C="0.269493" G="0.224009" T="0.204516"/>
      <pos A="0.301982" C="0.243502" G="0.230507" T="0.224009"/>
      <pos A="0.139539" C="0.33447" G="0.444931" T="0.0810588"/>
    </motif>
    <motif db="0" id="M98" alt="O98" length="40" nsites="8" evalue="1.3e-003">
      <pos A="0.198018" C="0.314977" G="0.256498" T="0.230507"/>
      <pos A="0.230507" C="0.438434" G="0.25" T="0.0810588"/>
      <pos A="0.347466" C="0.0355753" G="0.373457" T="0.243502"/>
      <pos A="0.159032" C="0.204516" G="0.483918" T="0.152534"/>
      <pos A="0.237004" C="0.19152" G="0.457927" T="0.113548"/>
      <pos A="0.288987" C="0.262996" G="0.217511" T="0.230507"/>
      <pos A="0.269493" C="0.327972" G="0.224009" T="0.178525"/>
      <pos A="0.152534" C="0.33447" G="0.275991" T="0.237004"/>
      <pos A="0.288987" C="0.185023" G="0.301982" T="0.224009"/>
      <pos A="0.211013" C="0.25" G="0.353963" T="0.185023"/>
      <pos A="0.282489" C="0.30848" G="0.185023" T="0.224009"/>
      <pos A="0.288987" C="0.366959" G="0.159032" T="0.185023"/>
      <pos A="0.19152" C="0.33447" G="0.262996" T="0.211013"/>
      <pos A="0.301982" C="0.243502" G="0.217511" T="0.237004"/>
      <pos A="0.0940543" C="0.483918" G="0.295484" T="0.126543"/>
      <pos A="0.204516" C="0.269493" G="0.230507" T="0.295484"/>
      <pos A="0.146037" C="0.451429" G="0.185023" T="0.217511"/>
      <pos A="0.288987" C="0.16553" G="0.33447" T="0.211013"/>
      <pos A="0.198018" C="0.275991" G="0.438434" T="0.0875565"/>
      <pos A="0.178525" C="0.262996" G="0.30848" T="0.25"/>
      <pos A="0.139539" C="0.237004" G="0.405946" T="0.217511"/>
      <pos A="0.256498" C="0.39295" G="0.133041" T="0.217511"/>
      <pos A="0.217511" C="0.373457" G="0.146037" T="0.262996"/>
      <pos A="0.113548" C="0.314977" G="0.405946" T="0.16553"/>
      <pos A="0.230507" C="0.224009" G="0.256498" T="0.288987"/>
      <pos A="0.327972" C="0.224009" G="0.327972" T="0.120045"/>
      <pos A="0.230507" C="0.405946" G="0.237004" T="0.126543"/>
      <pos A="0.224009" C="0.126543" G="0.451429" T="0.198018"/>
      <pos A="0.269493" C="0.204516" G="0.39295" T="0.133041"/>
      <pos A="0.152534" C="0.418941" G="0.146037" T="0.282489"/>
      <pos A="0.314977" C="0.217511" G="0.224009" T="0.243502"/>
      <pos A="0.152534" C="0.224009" G="0.483918" T="0.139539"/>
      <pos A="0.0875565" C="0.321475" G="0.295484" T="0.295484"/>
      <pos A="0.282489" C="0.275991" G="0.321475" T="0.120045"/>
      <pos A="0.211013" C="0.275991" G="0.353963" T="0.159032"/>
      <pos A="0.185023" C="0.373457" G="0.282489" T="0.159032"/>
      <pos A="0.120045" C="0.243502" G="0.314977" T="0.321475"/>
      <pos A="0.120045" C="0.386452" G="0.224009" T="0.269493"/>
      <pos A="0.237004" C="0.360461" G="0.133041" T="0.269493"/>
      <pos A="0.211013" C="0.288987" G="0.288987" T="0.211013"/>
    </motif>
    <motif db="0" id="M99" alt="O99" length="40" nsites="8" evalue="1.3e-003">
      <pos A="0.0882291" C="0.360685" G="0.275543" T="0.275543"/>
      <pos A="0.105257" C="0.377714" G="0.173372" T="0.343657"/>
      <pos A="0.156343" C="0.394743" G="0.292571" T="0.156343"/>
      <pos A="0.173372" C="0.343657" G="0.105257" T="0.377714"/>
      <pos A="0.258515" C="0.173372" G="0.377714" T="0.1904"/>
      <pos A="0.258515" C="0.241485" G="0.207429" T="0.292571"/>
      <pos A="0.224457" C="0.326628" G="0.1904" T="0.258515"/>
      <pos A="0.3096" C="0.173372" G="0.292571" T="0.224457"/>
      <pos A="0.258515" C="0.241485" G="0.326628" T="0.173372"/>
      <pos A="0.0371437" C="0.599084" G="0.105257" T="0.258515"/>
      <pos A="0.1904" C="0.3096" G="0.292571" T="0.207429"/>
      <pos A="0.207429" C="0.224457" G="0.462856" T="0.105257"/>
      <pos A="0.258515" C="0.156343" G="0.394743" T="0.1904"/>
      <pos A="0.360685" C="0.258515" G="0.275543" T="0.105257"/>
      <pos A="0.326628" C="0.207429" G="0.292571" T="0.173372"/>
      <pos A="0.156343" C="0.360685" G="0.156343" T="0.326628"/>
      <pos A="0.275543" C="0.258515" G="0.207429" T="0.258515"/>
      <pos A="0.258515" C="0.241485" G="0.241485" T="0.258515"/>
      <pos A="0.530971" C="0.122286" G="0.1904" T="0.156343"/>
      <pos A="0.105257" C="0.258515" G="0.275543" T="0.360685"/>
      <pos A="0.139315" C="0.513942" G="0.105257" T="0.241485"/>
      <pos A="0.207429" C="0.462856" G="0.241485" T="0.0882291"/>
      <pos A="0.122286" C="0.275543" G="0.411771" T="0.1904"/>
      <pos A="0.173372" C="0.241485" G="0.292571" T="0.292571"/>
      <pos A="0.360685" C="0.1904" G="0.3096" T="0.139315"/>
      <pos A="0.377714" C="0.139315" G="0.292571" T="0.1904"/>
      <pos A="0.292571" C="0.1904" G="0.3096" T="0.207429"/>
      <pos A="0.207429" C="0.547999" G="0.207429" T="0.0371437"/>
      <pos A="0.122286" C="0.479885" G="0.292571" T="0.105257"/>
      <pos A="0.445828" C="0.156343" G="0.1904" T="0.207429"/>
      <pos A="0.122286" C="0.275543" G="0.462856" T="0.139315"/>
      <pos A="0.292571" C="0.0882291" G="0.411771" T="0.207429"/>
      <pos A="0.394743" C="0.241485" G="0.275543" T="0.0882291"/>
      <pos A="0.122286" C="0.377714" G="0.394743" T="0.105257"/>
      <pos A="0.0541719" C="0.582056" G="0.071201" T="0.292571"/>
      <pos A="0.0541719" C="0.207429" G="0.360685" T="0.377714"/>
      <pos A="0.0882291" C="0.394743" G="0.241485" T="0.275543"/>
      <pos A="0.292571" C="0.241485" G="0.139315" T="0.326628"/>
      <pos A="0.377714" C="0.241485" G="0.292571" T="0.0882291"/>
      <pos A="0.0882291" C="0.3096" G="0.156343" T="0.445828"/>
    </motif>
  </queries>
  <targets>
    <motif db="0" id="AHR_HUMAN.H11MO.0.B" length="9" nsites="154" evalue="1.0e+000"
        url="http://hocomoco.autosome.ru/motif/AHR_HUMAN.H11MO.0.B">
      <pos A="0.263136" C="0.118683" G="0.366338" T="0.251843"/>
      <pos A="0.0707683" C="0.0772165" G="0.225162" T="0.626854"/>
      <pos A="0.141125" C="0.285009" G="0.13457" T="0.439296"/>
      <pos A="0.0166917" C="0.00871197" G="0.946968" T="0.027628"/>
      <pos A="0.000162232" C="0.976144" G="0.00985194" T="0.0138418"/>
      <pos A="0.0224981" C="0.00529208" G="0.969768" T="0.00244216"/>
      <pos A="0.000162232" C="0.0224981" G="0.00472209" T="0.972618"/>
      <pos A="0.000162232" C="0.000162232" G="0.999513" T="0.000162232"/>
      <pos A="0.279791" C="0.434254" G="0.105056" T="0.180899"/>
    </motif>
    <motif db="0" id="AP2A_HUMAN.H11MO.0.A" length="15" nsites="500" evalue="1.0e+000"
        url="http://hocomoco.autosome.ru/motif/AP2A_HUMAN.H11MO.0.A">
      <pos A="0.416124" C="0.185377" G="0.193138" T="0.205362"/>
      <pos A="0.231121" C="0.0911524" G="0.134692" T="0.543034"/>
      <pos A="0.176775" C="0.0944298" G="0.470182" T="0.258612"/>
      <pos A="0.0108813" C="0.520551" G="0.431413" T="0.0371549"/>
      <pos A="4.999e-05" C="0.99985" G="4.999e-05" T="4.999e-05"/>
      <pos A="4.999e-05" C="0.900843" G="4.999e-05" T="0.099057"/>
      <pos A="0.0509783" C="0.111333" G="0.0128321" T="0.824856"/>
      <pos A="0.00188818" C="4.999e-05" G="0.796457" T="0.201605"/>
      <pos A="0.535277" C="0.0386298" G="0.409205" T="0.0168892"/>
      <pos A="0.14218" C="4.999e-05" G="0.855965" T="0.00180471"/>
      <pos A="4.999e-05" C="4.999e-05" G="0.99985" T="4.999e-05"/>
      <pos A="0.0479051" C="0.556058" G="0.379971" T="0.0160658"/>
      <pos A="0.308242" C="0.38161" G="0.0917715" T="0.218376"/>
      <pos A="0.512988" C="0.0934521" G="0.204267" T="0.189292"/>
      <pos A="0.238522" C="0.148913" G="0.208406" T="0.404159"/>
    </motif>
    <motif db="0" id="AP2B_HUMAN.H11MO.0.B" length="10" nsites="28" evalue="1.0e+000"
        url="http://hocomoco.autosome.ru/motif/AP2B_HUMAN.H11MO.0.B">
      <pos A="0.0402747" C="0.00088968" G="0.780713" T="0.178122"/>
      <pos A="0.00088968" C="0.646804" G="0.245077" T="0.107229"/>
      <pos A="0.00088968" C="0.961884" G="0.00088968" T="0.0363362"/>
      <pos A="0.115106" C="0.571973" G="0.00088968" T="0.312031"/>
      <pos A="0.0757212" C="0.0363362" G="0.887053" T="0.00088968"/>
      <pos A="0.327785" C="0.31597" G="0.355355" T="0.00088968"/>
      <pos A="0.0717827" C="0.0363362" G="0.851606" T="0.0402747"/>
      <pos A="0.00088968" C="0.00088968" G="0.997331" T="0.00088968"/>
      <pos A="0.190922" C="0.123968" G="0.675358" T="0.00975131"/>
      <pos A="0.22243" C="0.446925" G="0.253939" T="0.0767059"/>
    </motif>
    <motif db="0" id="AP2C_HUMAN.H11MO.0.A" length="14" nsites="500" evalue="1.0e+000"
        url="http://hocomoco.autosome.ru/motif/AP2C_HUMAN.H11MO.0.A">
      <pos A="0.3872" C="0.20104" G="0.269563" T="0.142197"/>
      <pos A="0.196086" C="0.123624" G="0.166417" T="0.513874"/>
      <pos A="0.184609" C="0.0998022" G="0.518376" T="0.197212"/>
      <pos A="0.00958288" C="0.506988" G="0.471848" T="0.0115807"/>
      <pos A="0.00385284" C="0.988136" G="0.0079615" T="4.999e-05"/>
      <pos A="0.00191784" C="0.951682" G="0.00239436" T="0.0440054"/>
      <pos A="0.0500552" C="0.13189" G="0.025422" T="0.792633"/>
      <pos A="0.0354071" C="4.999e-05" G="0.917075" T="0.0474675"/>
      <pos A="0.554976" C="0.0254436" G="0.415804" T="0.0037759"/>
      <pos A="0.0734759" C="4.999e-05" G="0.924454" T="0.0020204"/>
      <pos A="4.999e-05" C="4.999e-05" G="0.997967" T="0.00193309"/>
      <pos A="0.0289758" C="0.618174" G="0.340999" T="0.0118516"/>
      <pos A="0.313913" C="0.351519" G="0.0971829" T="0.237385"/>
      <pos A="0.42824" C="0.170536" G="0.24167" T="0.159554"/>
    </motif>
    <motif db="0" id="AP2D_HUMAN.H11MO.0.D" length="14" nsites="5" evalue="1.0e+000"
        url="http://hocomoco.autosome.ru/motif/AP2D_HUMAN.H11MO.0.D">
      <pos A="0.2329" C="0.483698" G="0.2329" T="0.0505016"/>
      <pos A="0.00490196" C="0.00490196" G="0.985294" T="0.00490196"/>
      <pos A="0.00490196" C="0.620497" G="0.187301" T="0.187301"/>
      <pos A="0.00490196" C="0.985294" G="0.00490196" T="0.00490196"/>
      <pos A="0.00490196" C="0.597697" G="0.00490196" T="0.392499"/>
      <pos A="0.00490196" C="0.00490196" G="0.985294" T="0.00490196"/>
      <pos A="0.392499" C="0.2329" G="0.369699" T="0.00490196"/>
      <pos A="0.00490196" C="0.00490196" G="0.985294" T="0.00490196"/>
      <pos A="0.00490196" C="0.00490196" G="0.985294" T="0.00490196"/>
      <pos A="0.00490196" C="0.802896" G="0.187301" T="0.00490196"/>
      <pos A="0.187301" C="0.2329" G="0.392499" T="0.187301"/>
      <pos A="0.00490196" C="0.802896" G="0.187301" T="0.00490196"/>
      <pos A="0.00490196" C="0.187301" G="0.802896" T="0.00490196"/>
      <pos A="0.0505016" C="0.2329" G="0.0505016" T="0.666097"/>
    </motif>
    <motif db="0" id="ARNT2_HUMAN.H11MO.0.D" length="12" nsites="18" evalue="1.0e+000"
        url="http://hocomoco.autosome.ru/motif/ARNT2_HUMAN.H11MO.0.D">
      <pos A="0.193565" C="0.0837457" G="0.584034" T="0.138655"/>
      <pos A="0.16611" C="0.282031" G="0.330839" T="0.22102"/>
      <pos A="0.00138122" C="0.660297" G="0.22102" T="0.117302"/>
      <pos A="0.00138122" C="0.0562909" G="0.940947" T="0.00138122"/>
      <pos A="0.00138122" C="0.00138122" G="0.0562909" T="0.940947"/>
      <pos A="0.00138122" C="0.0562909" G="0.940947" T="0.00138122"/>
      <pos A="0.0562909" C="0.00138122" G="0.879936" T="0.062392"/>
      <pos A="0.16611" C="0.330839" G="0.39185" T="0.111201"/>
      <pos A="0.556579" C="0.00138122" G="0.27593" T="0.16611"/>
      <pos A="0.00138122" C="0.330839" G="0.556579" T="0.111201"/>
      <pos A="0.39185" C="0.00138122" G="0.495568" T="0.111201"/>
      <pos A="0.138655" C="0.584034" G="0.193565" T="0.0837457"/>
    </motif>
    <motif db="0" id="ASCL1_HUMAN.H11MO.0.A" length="14" nsites="480" evalue="1.0e+000"
        url="http://hocomoco.autosome.ru/motif/ASCL1_HUMAN.H11MO.0.A">
      <pos A="0.189596" C="0.437461" G="0.175016" T="0.197928"/>
      <pos A="0.218757" C="0.245834" G="0.160435" T="0.374974"/>
      <pos A="0.220839" C="0.254166" G="0.427046" T="0.0979483"/>
      <pos A="0.00630077" C="0.981098" G="0.00421787" T="0.00838367"/>
      <pos A="0.981098" C="0.00421787" G="5.20725e-05" T="0.0146324"/>
      <pos A="0.00630077" C="0.614507" G="0.358311" T="0.0208811"/>
      <pos A="0.00838367" C="0.979015" G="0.00213497" T="0.0104666"/>
      <pos A="0.00838367" C="0.00213497" G="0.00213497" T="0.987346"/>
      <pos A="0.00421787" C="0.00421787" G="0.976932" T="0.0146324"/>
      <pos A="0.00838367" C="0.781139" G="0.083368" T="0.127109"/>
      <pos A="0.0812851" C="0.420798" G="0.00630077" T="0.491616"/>
      <pos A="0.102114" C="0.385388" G="0.274995" T="0.237503"/>
      <pos A="0.131275" C="0.491616" G="0.0979483" T="0.279161"/>
      <pos A="0.166684" C="0.406217" G="0.152104" T="0.274995"/>
    </motif>
    <motif db="0" id="ASCL2_HUMAN.H11MO.0.D" length="9" nsites="499" evalue="1.0e+000"
        url="http://hocomoco.autosome.ru/motif/ASCL2_HUMAN.H11MO.0.D">
      <pos A="0.262523" C="0.352685" G="0.33866" T="0.046133"/>
      <pos A="0.0020537" C="0.989832" G="0.0040573" T="0.0040573"/>
      <pos A="0.985824" C="0.00606091" G="0.0020537" T="0.00606091"/>
      <pos A="0.00606091" C="0.352685" G="0.587107" T="0.0541475"/>
      <pos A="0.0140753" C="0.979814" G="0.0020537" T="0.0040573"/>
      <pos A="0.0040573" C="0.0040573" G="5.00902e-05" T="0.991835"/>
      <pos A="0.0020537" C="0.0100681" G="0.963785" T="0.0240934"/>
      <pos A="0.00606091" C="0.867612" G="0.0140753" T="0.112252"/>
      <pos A="0.102234" C="0.29458" G="0.00806452" T="0.595121"/>
    </motif>
    <motif db="0" id="ATF1_HUMAN.H11MO.0.B" length="11" nsites="500" evalue="1.0e+000"
        url="http://hocomoco.autosome.ru/motif/ATF1_HUMAN.H11MO.0.B">
      <pos A="0.287992" C="0.359978" G="0.158018" T="0.194011"/>
      <pos A="0.357978" C="0.114027" G="0.361978" T="0.166017"/>
      <pos A="0.35198" C="0.106029" G="0.509948" T="0.0320436"/>
      <pos A="0.0180464" C="0.00604879" G="0.0320436" T="0.943861"/>
      <pos A="0.020046" C="0.010048" G="0.95186" T="0.0180464"/>
      <pos A="0.945861" C="0.010048" G="0.0160468" T="0.0280444"/>
      <pos A="0.0320436" C="0.829884" G="0.0540392" T="0.0840332"/>
      <pos A="0.0240452" C="0.0160468" G="0.875875" T="0.0840332"/>
      <pos A="0.0780344" C="0.317986" G="0.0160468" T="0.587932"/>
      <pos A="0.287992" C="0.465957" G="0.144021" T="0.10203"/>
      <pos A="0.535943" C="0.114027" G="0.186013" T="0.164017"/>
    </motif>
    <motif db="0" id="ATF2_HUMAN.H11MO.0.B" length="11" nsites="500" evalue="1.0e+000"
        url="http://hocomoco.autosome.ru/motif/ATF2_HUMAN.H11MO.0.B">
      <pos A="0.315987" C="0.0880324" G="0.463957" T="0.132024"/>
      <pos A="0.423965" C="0.166017" G="0.383973" T="0.0260448"/>
      <pos A="0.020046" C="0.0240452" G="0.0120476" T="0.943861"/>
      <pos A="0.0160468" C="0.0140472" G="0.939862" T="0.030044"/>
      <pos A="0.903869" C="0.0120476" G="0.0140472" T="0.070036"/>
      <pos A="0.0340432" C="0.361978" G="0.248" T="0.355979"/>
      <pos A="0.00204959" C="0.0420416" G="0.933863" T="0.0220456"/>
      <pos A="0.126025" C="0.0720356" G="0.0260448" T="0.775895"/>
      <pos A="0.158018" C="0.775895" G="0.0360428" T="0.030044"/>
      <pos A="0.875875" C="0.0180464" G="0.0640372" T="0.0420416"/>
      <pos A="0.0620376" C="0.253999" G="0.184013" T="0.49995"/>
    </motif>
    <motif db="0" id="ATF2_HUMAN.H11MO.2.C" length="11" nsites="381" evalue="1.0e+000"
        url="http://hocomoco.autosome.ru/motif/ATF2_HUMAN.H11MO.2.C">
      <pos A="0.322816" C="0.086657" G="0.540606" T="0.0499213"/>
      <pos A="0.509118" C="0.00531357" G="0.480255" T="0.00531357"/>
      <pos A="6.55996e-05" C="6.55996e-05" G="6.55996e-05" T="0.999803"/>
      <pos A="6.55996e-05" C="6.55996e-05" G="0.999803" T="6.55996e-05"/>
      <pos A="0.999803" C="6.55996e-05" G="6.55996e-05" T="6.55996e-05"/>
      <pos A="6.55996e-05" C="0.994555" G="0.00268958" T="0.00268958"/>
      <pos A="6.55996e-05" C="6.55996e-05" G="0.999803" T="6.55996e-05"/>
      <pos A="6.55996e-05" C="6.55996e-05" G="6.55996e-05" T="0.999803"/>
      <pos A="0.188992" C="0.810876" G="6.55996e-05" T="6.55996e-05"/>
      <pos A="0.997179" C="6.55996e-05" G="0.00268958" T="6.55996e-05"/>
      <pos A="0.0446733" C="0.464511" G="0.356927" T="0.133889"/>
    </motif>
    <motif db="0" id="ATF6A_HUMAN.H11MO.0.B" length="12" nsites="20" evalue="1.0e+000"
        url="http://hocomoco.autosome.ru/motif/ATF6A_HUMAN.H11MO.0.B">
      <pos A="0.184941" C="0.184941" G="0.582951" T="0.047168"/>
      <pos A="0.00124378" C="0.215557" G="0.322713" T="0.460486"/>
      <pos A="0.00124378" C="0.261481" G="0.598259" T="0.139016"/>
      <pos A="0.0930922" C="0.399254" G="0.460486" T="0.047168"/>
      <pos A="0.00124378" C="0.0318599" G="0.00124378" T="0.965653"/>
      <pos A="0.00124378" C="0.047168" G="0.950344" T="0.00124378"/>
      <pos A="0.919728" C="0.047168" G="0.00124378" T="0.0318599"/>
      <pos A="0.00124378" C="0.996269" G="0.00124378" T="0.00124378"/>
      <pos A="0.00124378" C="0.00124378" G="0.996269" T="0.00124378"/>
      <pos A="0.00124378" C="0.00124378" G="0.00124378" T="0.996269"/>
      <pos A="0.00124378" C="0.0930922" G="0.90442" T="0.00124378"/>
      <pos A="0.0930922" C="0.00124378" G="0.90442" T="0.00124378"/>
    </motif>
    <motif db="0" id="ATF7_HUMAN.H11MO.0.D" length="11" nsites="12644" evalue="1.0e+000"
        url="http://hocomoco.autosome.ru/motif/ATF7_HUMAN.H11MO.0.D">
      <pos A="0.217356" C="0.0873352" G="0.447029" T="0.24828"/>
      <pos A="0.570881" C="0.00429252" G="0.418478" T="0.00634881"/>
      <pos A="0.000516051" C="0.000595139" G="0.00439138" T="0.994497"/>
      <pos A="0.000397419" C="0.00031833" G="0.985995" T="0.0132888"/>
      <pos A="0.995328" C="8.10655e-05" G="0.00451001" T="8.10655e-05"/>
      <pos A="8.10655e-05" C="0.992006" G="0.00553816" T="0.00237463"/>
      <pos A="0.000555595" C="1.97721e-06" G="0.99944" T="1.97721e-06"/>
      <pos A="8.10655e-05" C="1.97721e-06" G="0.00332368" T="0.996593"/>
      <pos A="0.185662" C="0.812278" G="0.00138602" T="0.000674228"/>
      <pos A="0.997542" C="0.00031833" G="0.00158374" T="0.000555595"/>
      <pos A="0.00506363" C="0.0470595" G="0.0273665" T="0.92051"/>
    </motif>
    <motif db="0" id="ATOH1_HUMAN.H11MO.0.B" length="9" nsites="500" evalue="1.0e+000"
        url="http://hocomoco.autosome.ru/motif/ATOH1_HUMAN.H11MO.0.B">
      <pos A="0.533943" C="0.0420416" G="0.377974" T="0.0460408"/>
      <pos A="0.323985" C="0.154019" G="0.521946" T="4.999e-05"/>
      <pos A="0.00204959" C="0.995851" G="0.00204959" T="4.999e-05"/>
      <pos A="0.99785" C="4.999e-05" G="4.999e-05" T="0.00204959"/>
      <pos A="4.999e-05" C="0.00804839" G="0.973855" T="0.0180464"/>
      <pos A="0.585933" C="0.379974" G="0.0340432" T="4.999e-05"/>
      <pos A="0.0180464" C="0.00604879" G="0.00204959" T="0.973855"/>
      <pos A="0.00204959" C="4.999e-05" G="0.989852" T="0.00804839"/>
      <pos A="0.0320436" C="0.110028" G="0.721906" T="0.136023"/>
    </motif>
    <motif db="0" id="BACH1_HUMAN.H11MO.0.A" length="13" nsites="500" evalue="1.0e+000"
        url="http://hocomoco.autosome.ru/motif/BACH1_HUMAN.H11MO.0.A">
      <pos A="0.0628514" C="0.168181" G="0.0975447" T="0.671423"/>
      <pos A="0.00920666" C="0.066425" G="0.922336" T="0.00203205"/>
      <pos A="0.0209144" C="0.967526" G="0.00397444" T="0.00758555"/>
      <pos A="0.0362182" C="0.0795832" G="0.080139" T="0.80406"/>
      <pos A="0.00389824" C="0.0613564" G="0.890887" T="0.0438579"/>
      <pos A="0.80282" C="0.020619" G="0.124523" T="0.0520378"/>
      <pos A="0.0133116" C="0.214865" G="0.763223" T="0.00860036"/>
      <pos A="0.00624957" C="0.0361794" G="0.145878" T="0.811693"/>
      <pos A="0.0162411" C="0.943692" G="0.0343167" T="0.00574993"/>
      <pos A="0.786281" C="0.0958376" G="0.0824533" T="0.0354277"/>
      <pos A="0.00982731" C="0.334262" G="0.256606" T="0.399305"/>
      <pos A="0.151628" C="0.265556" G="0.394692" T="0.188124"/>
      <pos A="0.105265" C="0.378564" G="0.372601" T="0.143571"/>
    </motif>
    <motif db="0" id="BACH2_HUMAN.H11MO.0.A" length="11" nsites="500" evalue="1.0e+000"
        url="http://hocomoco.autosome.ru/motif/BACH2_HUMAN.H11MO.0.A">
      <pos A="0.122026" C="0.0960308" G="0.0680364" T="0.713907"/>
      <pos A="0.0140472" C="0.0780344" G="0.893871" T="0.0140472"/>
      <pos A="0.0440412" C="0.923865" G="0.0120476" T="0.020046"/>
      <pos A="0.0780344" C="0.0380424" G="0.00804839" T="0.875875"/>
      <pos A="0.0580384" C="0.060038" G="0.793891" T="0.0880324"/>
      <pos A="0.757898" C="0.0380424" G="0.0560388" T="0.14802"/>
      <pos A="0.0440412" C="0.224005" G="0.669916" T="0.0620376"/>
      <pos A="0.010048" C="0.0160468" G="0.00804839" T="0.965857"/>
      <pos A="0.060038" C="0.919866" G="0.0160468" T="0.00404919"/>
      <pos A="0.963857" C="0.0120476" G="0.00804839" T="0.0160468"/>
      <pos A="0.0560388" C="0.319986" G="0.212008" T="0.411968"/>
    </motif>
    <motif db="0" id="BARX1_HUMAN.H11MO.0.D" length="12" nsites="461" evalue="1.0e+000"
        url="http://hocomoco.autosome.ru/motif/BARX1_HUMAN.H11MO.0.D">
      <pos A="0.0998157" C="0.362232" G="0.268976" T="0.268976"/>
      <pos A="0.3644" C="0.0130666" G="0.0434288" T="0.579104"/>
      <pos A="0.75694" C="0.184396" G="0.0455975" T="0.0130666"/>
      <pos A="0.958632" C="0.00222295" G="0.00872913" T="0.0304164"/>
      <pos A="0.0390913" C="0.0455975" G="0.29717" T="0.618141"/>
      <pos A="0.065116" C="0.0217415" G="0.427293" T="0.485849"/>
      <pos A="0.088972" C="0.147528" G="0.741759" T="0.0217415"/>
      <pos A="0.0455975" C="0.156203" G="0.0325851" T="0.765615"/>
      <pos A="0.0629473" C="0.04126" G="0.0325851" T="0.863208"/>
      <pos A="0.017404" C="0.0217415" G="0.0434288" T="0.917426"/>
      <pos A="0.147528" C="0.329701" G="0.0716222" T="0.451149"/>
      <pos A="0.154034" C="0.260301" G="0.0781284" T="0.507536"/>
    </motif>
    <motif db="0" id="BATF_HUMAN.H11MO.1.A" length="11" nsites="500" evalue="1.0e+000"
        url="http://hocomoco.autosome.ru/motif/BATF_HUMAN.H11MO.1.A">
      <pos A="0.323985" C="0.0680364" G="0.391972" T="0.216007"/>
      <pos A="0.573935" C="0.218006" G="0.192012" T="0.0160468"/>
      <pos A="0.0140472" C="0.00404919" G="0.00404919" T="0.977854"/>
      <pos A="4.999e-05" C="0.0120476" G="0.933863" T="0.0540392"/>
      <pos A="0.967856" C="0.010048" G="0.00804839" T="0.0140472"/>
      <pos A="0.010048" C="0.513947" G="0.0540392" T="0.421966"/>
      <pos A="0.0280444" C="0.0280444" G="0.431964" T="0.511948"/>
      <pos A="0.0940312" C="0.875875" G="0.0140472" T="0.0160468"/>
      <pos A="0.975855" C="0.0180464" G="4.999e-05" T="0.00604879"/>
      <pos A="0.609928" C="0.0560388" G="0.144021" T="0.190012"/>
      <pos A="0.238002" C="0.283993" G="0.10003" T="0.377974"/>
    </motif>
    <motif db="0" id="BC11A_HUMAN.H11MO.0.A" length="17" nsites="500" evalue="1.0e+000"
        url="http://hocomoco.autosome.ru/motif/BC11A_HUMAN.H11MO.0.A">
      <pos A="0.37573" C="0.184625" G="0.286195" T="0.153451"/>
      <pos A="0.55058" C="0.0994705" G="0.224094" T="0.125856"/>
      <pos A="0.500164" C="0.142363" G="0.230714" T="0.126759"/>
      <pos A="0.589982" C="0.0166164" G="0.226051" T="0.167351"/>
      <pos A="0.187435" C="0.160796" G="0.580417" T="0.071352"/>
      <pos A="0.664511" C="0.0145816" G="0.269377" T="0.051531"/>
      <pos A="0.104037" C="0.0144884" G="0.828551" T="0.0529239"/>
      <pos A="0.200417" C="0.0327717" G="0.758546" T="0.00826493"/>
      <pos A="0.880098" C="0.0431253" G="0.0485975" T="0.0281795"/>
      <pos A="0.867864" C="0.00583965" G="0.0555442" T="0.0707524"/>
      <pos A="0.248399" C="0.226047" G="0.502141" T="0.0234139"/>
      <pos A="0.150158" C="0.154992" G="0.0315585" T="0.663292"/>
      <pos A="0.117832" C="0.0724923" G="0.760189" T="0.0494865"/>
      <pos A="0.658749" C="0.064413" G="0.250663" T="0.0261749"/>
      <pos A="0.458785" C="0.143453" G="0.310166" T="0.0875961"/>
      <pos A="0.622702" C="0.078845" G="0.157294" T="0.141159"/>
      <pos A="0.358985" C="0.2047" G="0.318076" T="0.118238"/>
    </motif>
    <motif db="0" id="BHA15_HUMAN.H11MO.0.B" length="11" nsites="500" evalue="1.0e+000"
        url="http://hocomoco.autosome.ru/motif/BHA15_HUMAN.H11MO.0.B">
      <pos A="0.172016" C="0.285993" G="0.471956" T="0.070036"/>
      <pos A="0.15202" C="0.44996" G="0.295991" T="0.10203"/>
      <pos A="0.687912" C="0.0680364" G="0.20001" T="0.0440412"/>
      <pos A="0.279994" C="0.108028" G="0.609928" T="0.00204959"/>
      <pos A="0.0560388" C="0.921866" G="0.0160468" T="0.00604879"/>
      <pos A="0.983853" C="0.00404919" G="0.010048" T="0.00204959"/>
      <pos A="0.00604879" C="0.00404919" G="0.963857" T="0.0260448"/>
      <pos A="0.0540392" C="0.877874" G="0.0640372" T="0.00404919"/>
      <pos A="0.0260448" C="0.0120476" G="0.00404919" T="0.957858"/>
      <pos A="0.00404919" C="0.00404919" G="0.981854" T="0.010048"/>
      <pos A="0.00204959" C="0.14802" G="0.633923" T="0.216007"/>
    </motif>
    <motif db="0" id="BHE40_HUMAN.H11MO.0.A" length="10" nsites="500" evalue="1.0e+000"
        url="http://hocomoco.autosome.ru/motif/BHE40_HUMAN.H11MO.0.A">
      <pos A="0.345981" C="0.0840332" G="0.369976" T="0.20001"/>
      <pos A="0.170016" C="0.0140472" G="0.627924" T="0.188012"/>
      <pos A="0.0980304" C="0.89787" G="0.00204959" T="0.00204959"/>
      <pos A="0.943861" C="0.0120476" G="0.0160468" T="0.0280444"/>
      <pos A="0.00804839" C="0.929864" G="0.0160468" T="0.0460408"/>
      <pos A="0.0520396" C="0.0420416" G="0.89987" T="0.00604879"/>
      <pos A="0.0460408" C="0.0140472" G="0.0460408" T="0.893871"/>
      <pos A="0.00204959" C="4.999e-05" G="0.99785" T="4.999e-05"/>
      <pos A="0.583933" C="0.234003" G="0.116027" T="0.0660368"/>
      <pos A="0.0920316" C="0.457958" G="0.379974" T="0.070036"/>
    </motif>
    <motif db="0" id="BHE41_HUMAN.H11MO.0.D" length="20" nsites="10" evalue="1.0e+000"
        url="http://hocomoco.autosome.ru/motif/BHE41_HUMAN.H11MO.0.D">
      <pos A="0.382694" C="0.0764775" G="0.168342" T="0.372486"/>
      <pos A="0.00247525" C="0.584286" G="0.410763" T="0.00247525"/>
      <pos A="0.298484" C="0.308691" G="0.298484" T="0.0943401"/>
      <pos A="0.400556" C="0.104547" G="0.492421" T="0.00247525"/>
      <pos A="0.104547" C="0.104547" G="0.410763" T="0.380142"/>
      <pos A="0.00247525" C="0.400556" G="0.492421" T="0.104547"/>
      <pos A="0.00247525" C="0.492421" G="0.00247525" T="0.502628"/>
      <pos A="0.00247525" C="0.992574" G="0.00247525" T="0.00247525"/>
      <pos A="0.706772" C="0.00247525" G="0.196412" T="0.0943401"/>
      <pos A="0.206619" C="0.594493" G="0.0943401" T="0.104547"/>
      <pos A="0.00247525" C="0.104547" G="0.798637" T="0.0943401"/>
      <pos A="0.00247525" C="0.00247525" G="0.00247525" T="0.992574"/>
      <pos A="0.00247525" C="0.00247525" G="0.992574" T="0.00247525"/>
      <pos A="0.308691" C="0.594493" G="0.0943401" T="0.00247525"/>
      <pos A="0.410763" C="0.196412" G="0.104547" T="0.288277"/>
      <pos A="0.00247525" C="0.0943401" G="0.706772" T="0.196412"/>
      <pos A="0.492421" C="0.196412" G="0.308691" T="0.00247525"/>
      <pos A="0.400556" C="0.0943401" G="0.400556" T="0.104547"/>
      <pos A="0.308691" C="0.104547" G="0.584286" T="0.00247525"/>
      <pos A="0.232137" C="0.324002" G="0.324002" T="0.119858"/>
    </motif>
    <motif db="0" id="BMAL1_HUMAN.H11MO.0.A" length="11" nsites="410" evalue="1.0e+000"
        url="http://hocomoco.autosome.ru/motif/BMAL1_HUMAN.H11MO.0.A">
      <pos A="0.160997" C="0.160997" G="0.370702" T="0.307303"/>
      <pos A="0.173189" C="0.521885" G="0.292673" T="0.0122531"/>
      <pos A="0.0658986" C="0.926664" G="0.00249939" T="0.00493782"/>
      <pos A="0.897403" C="0.0122531" G="0.034199" T="0.0561448"/>
      <pos A="0.0244453" C="0.73159" G="0.034199" T="0.209766"/>
      <pos A="0.00737625" C="0.0220068" G="0.951049" T="0.0195684"/>
      <pos A="0.0146915" C="6.09607e-05" G="0.0122531" T="0.972994"/>
      <pos A="6.09607e-05" C="0.00493782" G="0.975433" T="0.0195684"/>
      <pos A="0.453609" C="0.26585" G="0.0268837" T="0.253658"/>
      <pos A="0.051268" C="0.492624" G="0.292673" T="0.163436"/>
      <pos A="0.139051" C="0.319495" G="0.143928" T="0.397525"/>
    </motif>
    <motif db="0" id="BRAC_HUMAN.H11MO.0.A" length="20" nsites="500" evalue="1.0e+000"
        url="http://hocomoco.autosome.ru/motif/BRAC_HUMAN.H11MO.0.A">
      <pos A="0.120026" C="0.252" G="0.146021" T="0.481954"/>
      <pos A="0.0780344" C="0.20201" G="0.106029" T="0.613927"/>
      <pos A="0.335983" C="0.311988" G="0.224005" T="0.128024"/>
      <pos A="0.333983" C="0.164017" G="0.379974" T="0.122026"/>
      <pos A="0.138022" C="0.673915" G="0.128024" T="0.060038"/>
      <pos A="0.669916" C="0.0720356" G="0.162018" T="0.0960308"/>
      <pos A="0.19801" C="0.174015" G="0.407968" T="0.220006"/>
      <pos A="0.182014" C="0.252" G="0.40197" T="0.164017"/>
      <pos A="0.244001" C="0.166017" G="0.339982" T="0.25"/>
      <pos A="0.469956" C="0.190012" G="0.230004" T="0.110028"/>
      <pos A="0.343981" C="0.0520396" G="0.437962" T="0.166017"/>
      <pos A="0.060038" C="0.128024" G="0.7479" T="0.0640372"/>
      <pos A="0.0380424" C="0.0160468" G="0.00404919" T="0.941862"/>
      <pos A="0.00204959" C="0.0140472" G="0.969856" T="0.0140472"/>
      <pos A="0.224005" C="0.0520396" G="0.0440412" T="0.679914"/>
      <pos A="0.0320436" C="0.15202" G="0.631924" T="0.184013"/>
      <pos A="0.905869" C="0.020046" G="0.0620376" T="0.0120476"/>
      <pos A="0.659918" C="0.0580384" G="0.222006" T="0.060038"/>
      <pos A="0.34998" C="0.0880324" G="0.261998" T="0.29999"/>
      <pos A="0.20001" C="0.136023" G="0.19801" T="0.465957"/>
    </motif>
    <motif db="0" id="CLOCK_HUMAN.H11MO.0.C" length="14" nsites="252" evalue="1.0e+000"
        url="http://hocomoco.autosome.ru/motif/CLOCK_HUMAN.H11MO.0.C">
      <pos A="0.158766" C="0.599068" G="0.1786" T="0.063566"/>
      <pos A="0.424534" C="0.115133" G="0.1905" T="0.269833"/>
      <pos A="0.2024" C="0.146866" G="0.511801" T="0.138933"/>
      <pos A="0.337267" C="0.3214" G="0.1667" T="0.174633"/>
      <pos A="0.0952995" C="0.848969" G="0.0437326" T="0.0119992"/>
      <pos A="0.809302" C="0.063566" G="0.0437326" T="0.0833994"/>
      <pos A="0.1548" C="0.607001" G="0.127033" T="0.111166"/>
      <pos A="0.253967" C="0.0556327" G="0.642701" T="0.0476993"/>
      <pos A="0.0952995" C="0.1191" G="0.0437326" T="0.741868"/>
      <pos A="0.0873661" C="0.0238992" G="0.860869" T="0.0278659"/>
      <pos A="0.400734" C="0.313467" G="0.1786" T="0.1072"/>
      <pos A="0.369" C="0.242067" G="0.281733" T="0.1072"/>
      <pos A="0.222233" C="0.388834" G="0.289667" T="0.0992662"/>
      <pos A="0.491967" C="0.2976" G="0.0238992" T="0.186533"/>
    </motif>
    <motif db="0" id="COE1_HUMAN.H11MO.0.A" length="15" nsites="500" evalue="1.0e+000"
        url="http://hocomoco.autosome.ru/motif/COE1_HUMAN.H11MO.0.A">
      <pos A="0.417966" C="0.20201" G="0.20001" T="0.180014"/>
      <pos A="0.419966" C="0.090032" G="0.271996" T="0.218006"/>
      <pos A="0.118026" C="0.255999" G="0.413967" T="0.212008"/>
      <pos A="0.0580384" C="0.20201" G="0.0240452" T="0.715907"/>
      <pos A="0.00204959" C="0.989852" G="0.00204959" T="0.00604879"/>
      <pos A="0.0140472" C="0.813887" G="4.999e-05" T="0.172016"/>
      <pos A="0.00604879" C="0.945861" G="0.00204959" T="0.0460408"/>
      <pos A="0.25" C="0.623925" G="0.040042" T="0.0860328"/>
      <pos A="0.673915" C="0.0140472" G="0.0120476" T="0.29999"/>
      <pos A="0.0180464" C="4.999e-05" G="0.981854" T="4.999e-05"/>
      <pos A="0.248" C="0.00204959" G="0.723905" T="0.0260448"/>
      <pos A="0.00604879" C="0.00404919" G="0.989852" T="4.999e-05"/>
      <pos A="0.657918" C="0.0460408" G="0.255999" T="0.040042"/>
      <pos A="0.220006" C="0.433963" G="0.253999" T="0.0920316"/>
      <pos A="0.212008" C="0.35198" G="0.0920316" T="0.343981"/>
    </motif>
    <motif db="0" id="COT1_HUMAN.H11MO.0.C" length="17" nsites="500" evalue="1.0e+000"
        url="http://hocomoco.autosome.ru/motif/COT1_HUMAN.H11MO.0.C">
      <pos A="0.180014" C="0.146021" G="0.539942" T="0.134023"/>
      <pos A="0.287992" C="0.0740352" G="0.54994" T="0.0880324"/>
      <pos A="0.248" C="0.0780344" G="0.591932" T="0.0820336"/>
      <pos A="0.208008" C="0.118026" G="0.589932" T="0.0840332"/>
      <pos A="0.0860328" C="0.15002" G="0.361978" T="0.40197"/>
      <pos A="0.132024" C="0.475955" G="0.289992" T="0.10203"/>
      <pos A="0.631924" C="0.112028" G="0.194011" T="0.0620376"/>
      <pos A="0.411968" C="0.0480404" G="0.523945" T="0.0160468"/>
      <pos A="0.725905" C="4.999e-05" G="0.269996" T="0.00404919"/>
      <pos A="0.0180464" C="4.999e-05" G="0.911868" T="0.070036"/>
      <pos A="0.0160468" C="0.010048" G="0.961858" T="0.0120476"/>
      <pos A="0.010048" C="0.0780344" G="0.279994" T="0.631924"/>
      <pos A="0.0660368" C="0.863877" G="0.0420416" T="0.0280444"/>
      <pos A="0.959858" C="0.00404919" G="0.0160468" T="0.020046"/>
      <pos A="0.204009" C="0.126025" G="0.517946" T="0.15202"/>
      <pos A="0.226005" C="0.184013" G="0.493951" T="0.0960308"/>
      <pos A="0.186013" C="0.168016" G="0.505949" T="0.140022"/>
    </motif>
    <motif db="0" id="COT1_HUMAN.H11MO.1.C" length="13" nsites="478" evalue="1.0e+000"
        url="http://hocomoco.autosome.ru/motif/COT1_HUMAN.H11MO.1.C">
      <pos A="0.0837168" C="0.194572" G="0.382817" T="0.338894"/>
      <pos A="0.125549" C="0.502039" G="0.284512" T="0.0879"/>
      <pos A="0.591979" C="0.108816" G="0.167381" T="0.131824"/>
      <pos A="0.368176" C="0.0335181" G="0.591979" T="0.00632713"/>
      <pos A="0.719567" C="5.22903e-05" G="0.278237" T="0.0021439"/>
      <pos A="0.00841874" C="0.0021439" G="0.951736" T="0.0377013"/>
      <pos A="0.00632713" C="5.22903e-05" G="0.966377" T="0.0272433"/>
      <pos A="0.00841874" C="0.0690755" G="0.21758" T="0.704926"/>
      <pos A="0.0335181" C="0.914087" G="0.0272433" T="0.0251516"/>
      <pos A="0.991477" C="0.0021439" G="0.00632713" T="5.22903e-05"/>
      <pos A="0.223855" C="0.154832" G="0.525047" T="0.0962665"/>
      <pos A="0.313794" C="0.146465" G="0.456024" T="0.0837168"/>
      <pos A="0.146465" C="0.0962665" G="0.635903" T="0.121366"/>
    </motif>
    <motif db="0" id="COT2_HUMAN.H11MO.1.A" length="17" nsites="500" evalue="1.0e+000"
        url="http://hocomoco.autosome.ru/motif/COT2_HUMAN.H11MO.1.A">
      <pos A="0.315987" C="0.0860328" G="0.429964" T="0.168016"/>
      <pos A="0.263997" C="0.0460408" G="0.563937" T="0.126025"/>
      <pos A="0.269996" C="0.10203" G="0.507948" T="0.120026"/>
      <pos A="0.182014" C="0.184013" G="0.511948" T="0.122026"/>
      <pos A="0.128024" C="0.263997" G="0.20001" T="0.407968"/>
      <pos A="0.19801" C="0.543941" G="0.124025" T="0.134023"/>
      <pos A="0.637922" C="0.0760348" G="0.118026" T="0.168016"/>
      <pos A="0.49795" C="0.0240452" G="0.457958" T="0.020046"/>
      <pos A="0.731904" C="0.00204959" G="0.257998" T="0.00804839"/>
      <pos A="0.0260448" C="0.00404919" G="0.89987" T="0.070036"/>
      <pos A="0.0280444" C="0.010048" G="0.909868" T="0.0520396"/>
      <pos A="0.0120476" C="0.0480404" G="0.184013" T="0.755899"/>
      <pos A="0.070036" C="0.831884" G="0.0480404" T="0.05004"/>
      <pos A="0.957858" C="0.0140472" G="0.0160468" T="0.0120476"/>
      <pos A="0.226005" C="0.180014" G="0.415967" T="0.178014"/>
      <pos A="0.30199" C="0.196011" G="0.373975" T="0.128024"/>
      <pos A="0.259998" C="0.154019" G="0.463957" T="0.122026"/>
    </motif>
    <motif db="0" id="CR3L1_HUMAN.H11MO.0.D" length="11" nsites="30982" evalue="1.0e+000"
        url="http://hocomoco.autosome.ru/motif/CR3L1_HUMAN.H11MO.0.D">
      <pos A="0.071483" C="0.0761542" G="0.686216" T="0.166147"/>
      <pos A="0.265587" C="0.581048" G="0.00339906" T="0.149966"/>
      <pos A="0.0281621" C="0.788326" G="0.159464" T="0.0240475"/>
      <pos A="0.999998" C="8.06918e-07" G="8.06918e-07" T="8.06918e-07"/>
      <pos A="8.06918e-07" C="0.999998" G="8.06918e-07" T="8.06918e-07"/>
      <pos A="8.06918e-07" C="8.06918e-07" G="0.999998" T="8.06918e-07"/>
      <pos A="8.06918e-07" C="8.06918e-07" G="8.06918e-07" T="0.999998"/>
      <pos A="8.06918e-07" C="8.06918e-07" G="0.999998" T="8.06918e-07"/>
      <pos A="8.06918e-07" C="8.06918e-07" G="0.999998" T="8.06918e-07"/>
      <pos A="8.06918e-07" C="0.999998" G="8.06918e-07" T="8.06918e-07"/>
      <pos A="0.982503" C="0.00583243" G="0.00583243" T="0.00583243"/>
    </motif>
    <motif db="0" id="CREB1_HUMAN.H11MO.0.A" length="11" nsites="500" evalue="1.0e+000"
        url="http://hocomoco.autosome.ru/motif/CREB1_HUMAN.H11MO.0.A">
      <pos A="0.281994" C="0.285993" G="0.15202" T="0.279994"/>
      <pos A="0.345981" C="0.0960308" G="0.425965" T="0.132024"/>
      <pos A="0.509948" C="0.0420416" G="0.435963" T="0.0120476"/>
      <pos A="0.00404919" C="0.0240452" G="0.010048" T="0.961858"/>
      <pos A="0.00804839" C="0.00604879" G="0.977854" T="0.00804839"/>
      <pos A="0.969856" C="4.999e-05" G="0.0220456" T="0.00804839"/>
      <pos A="0.010048" C="0.865877" G="0.0280444" T="0.0960308"/>
      <pos A="0.0180464" C="0.0120476" G="0.895871" T="0.0740352"/>
      <pos A="0.080034" C="0.267996" G="0.0120476" T="0.639922"/>
      <pos A="0.313987" C="0.503949" G="0.0820336" T="0.10003"/>
      <pos A="0.621926" C="0.122026" G="0.116027" T="0.140022"/>
    </motif>
    <motif db="0" id="CREB3_HUMAN.H11MO.0.D" length="13" nsites="93" evalue="1.0e+000"
        url="http://hocomoco.autosome.ru/motif/CREB3_HUMAN.H11MO.0.D">
      <pos A="0.115736" C="0.201665" G="0.244629" T="0.43797"/>
      <pos A="0.142589" C="0.131847" G="0.582975" T="0.142589"/>
      <pos A="0.486305" C="0.00295381" G="0.507787" T="0.00295381"/>
      <pos A="0.0110097" C="0.000268528" G="0.000268528" T="0.988453"/>
      <pos A="0.000268528" C="0.0110097" G="0.988453" T="0.000268528"/>
      <pos A="0.999194" C="0.000268528" G="0.000268528" T="0.000268528"/>
      <pos A="0.000268528" C="0.999194" G="0.000268528" T="0.000268528"/>
      <pos A="0.000268528" C="0.000268528" G="0.999194" T="0.000268528"/>
      <pos A="0.000268528" C="0.000268528" G="0.000268528" T="0.999194"/>
      <pos A="0.0190655" C="0.0942535" G="0.878357" T="0.00832438"/>
      <pos A="0.0942535" C="0.00832438" G="0.727981" T="0.169441"/>
      <pos A="0.228518" C="0.690387" G="0.013695" T="0.0674006"/>
      <pos A="0.515843" C="0.129162" G="0.20435" T="0.150644"/>
    </motif>
    <motif db="0" id="CREB5_HUMAN.H11MO.0.D" length="11" nsites="1702" evalue="1.0e+000"
        url="http://hocomoco.autosome.ru/motif/CREB5_HUMAN.H11MO.0.D">
      <pos A="0.267332" C="0.111642" G="0.438884" T="0.182143"/>
      <pos A="0.563877" C="0.0169056" G="0.405837" T="0.0133805"/>
      <pos A="0.000308443" C="0.000895952" G="0.000308443" T="0.998487"/>
      <pos A="1.46877e-05" C="1.46877e-05" G="0.967055" T="0.0329152"/>
      <pos A="0.999368" C="1.46877e-05" G="1.46877e-05" T="0.000602197"/>
      <pos A="0.000602197" C="0.968818" G="0.000602197" T="0.0299777"/>
      <pos A="0.000602197" C="1.46877e-05" G="0.999368" T="1.46877e-05"/>
      <pos A="0.000308443" C="0.00618354" G="0.000308443" T="0.9932"/>
      <pos A="0.381015" C="0.615431" G="0.000895952" T="0.00265848"/>
      <pos A="0.988206" C="0.000602197" G="0.0070648" T="0.00412725"/>
      <pos A="0.0245432" C="0.0909318" G="0.073894" T="0.810631"/>
    </motif>
    <motif db="0" id="CREM_HUMAN.H11MO.0.C" length="11" nsites="30" evalue="1.0e+000"
        url="http://hocomoco.autosome.ru/motif/CREM_HUMAN.H11MO.0.C">
      <pos A="0.0426992" C="0.569631" G="0.259191" T="0.128479"/>
      <pos A="0.462407" C="0.209153" G="0.32761" T="0.000830565"/>
      <pos A="0.258169" C="0.40522" G="0.262254" T="0.074356"/>
      <pos A="0.000830565" C="0.000830565" G="0.000830565" T="0.997508"/>
      <pos A="0.0335085" C="0.000830565" G="0.96483" T="0.000830565"/>
      <pos A="0.960746" C="0.0375933" G="0.000830565" T="0.000830565"/>
      <pos A="0.0335085" C="0.899474" G="0.0661865" T="0.000830565"/>
      <pos A="0.217322" C="0.000830565" G="0.781017" T="0.000830565"/>
      <pos A="0.107034" C="0.0335085" G="0.000830565" T="0.858627"/>
      <pos A="0.0294238" C="0.703407" G="0.225492" T="0.041678"/>
      <pos A="0.838203" C="0.102949" G="0.0335085" T="0.025339"/>
    </motif>
    <motif db="0" id="CTCFL_HUMAN.H11MO.0.A" length="17" nsites="450" evalue="1.0e+000"
        url="http://hocomoco.autosome.ru/motif/CTCFL_HUMAN.H11MO.0.A">
      <pos A="0.166685" C="0.182237" G="0.44218" T="0.208898"/>
      <pos A="0.0444901" C="0.833204" G="0.0733726" T="0.0489336"/>
      <pos A="0.0178294" C="0.942068" G="0.0267163" T="0.0133859"/>
      <pos A="0.33998" C="0.0689291" G="0.373306" T="0.217785"/>
      <pos A="0.124472" C="0.446623" G="0.417741" T="0.0111642"/>
      <pos A="0.142246" C="0.511053" G="0.0911464" T="0.255554"/>
      <pos A="0.873195" C="0.0444901" G="0.0311597" T="0.0511553"/>
      <pos A="0.00894246" C="0.0111642" G="0.977616" T="0.00227727"/>
      <pos A="0.231115" C="5.55432e-05" G="0.755443" T="0.0133859"/>
      <pos A="0.0800378" C="0.0911464" G="0.733226" T="0.0955899"/>
      <pos A="0.00894246" C="0.00227727" G="0.98206" T="0.00672073"/>
      <pos A="0.0111642" C="0.0133859" G="0.935403" T="0.0400467"/>
      <pos A="0.0822595" C="0.897634" G="0.004499" T="0.0156076"/>
      <pos A="0.21112" C="0.004499" G="0.768774" T="0.0156076"/>
      <pos A="0.028938" C="0.706565" G="0.206676" T="0.0578205"/>
      <pos A="0.128916" C="0.408854" G="0.077816" T="0.384415"/>
      <pos A="0.264441" C="0.26222" G="0.379971" T="0.0933681"/>
    </motif>
    <motif db="0" id="CTCF_HUMAN.H11MO.0.A" length="19" nsites="500" evalue="1.0e+000"
        url="http://hocomoco.autosome.ru/motif/CTCF_HUMAN.H11MO.0.A">
      <pos A="0.0940312" C="0.359978" G="0.126025" T="0.419966"/>
      <pos A="0.15202" C="0.168016" G="0.521946" T="0.158018"/>
      <pos A="0.257998" C="0.0840332" G="0.553939" T="0.104029"/>
      <pos A="0.0680364" C="0.855879" G="0.0360428" T="0.040042"/>
      <pos A="0.00204959" C="0.995851" G="0.00204959" T="4.999e-05"/>
      <pos A="0.69991" C="0.00604879" G="0.242002" T="0.0520396"/>
      <pos A="0.0160468" C="0.65192" G="0.321986" T="0.010048"/>
      <pos A="0.0980304" C="0.593931" G="0.0740352" T="0.234003"/>
      <pos A="0.905869" C="0.0180464" G="0.0540392" T="0.0220456"/>
      <pos A="0.00204959" C="0.00204959" G="0.991852" T="0.00404919"/>
      <pos A="0.385973" C="4.999e-05" G="0.611928" T="0.00204959"/>
      <pos A="0.0260448" C="0.0260448" G="0.587932" T="0.359978"/>
      <pos A="0.0120476" C="0.00204959" G="0.983853" T="0.00204959"/>
      <pos A="0.05004" C="0.0260448" G="0.859878" T="0.0640372"/>
      <pos A="0.0680364" C="0.875875" G="0.0120476" T="0.0440412"/>
      <pos A="0.395971" C="0.0140472" G="0.583933" T="0.00604879"/>
      <pos A="0.0760348" C="0.561938" G="0.325985" T="0.0360428"/>
      <pos A="0.0960308" C="0.421966" G="0.116027" T="0.365977"/>
      <pos A="0.371976" C="0.267996" G="0.315987" T="0.0440412"/>
    </motif>
    <motif db="0" id="E2F1_HUMAN.H11MO.0.A" length="14" nsites="500" evalue="1.0e+000"
        url="http://hocomoco.autosome.ru/motif/E2F1_HUMAN.H11MO.0.A">
      <pos A="0.327984" C="0.160018" G="0.377974" T="0.134023"/>
      <pos A="0.236003" C="0.20001" G="0.45196" T="0.112028"/>
      <pos A="0.271996" C="0.210008" G="0.289992" T="0.228004"/>
      <pos A="0.190012" C="0.10203" G="0.465957" T="0.242002"/>
      <pos A="0.0820336" C="0.20001" G="0.703909" T="0.0140472"/>
      <pos A="0.0180464" C="0.00604879" G="0.965857" T="0.010048"/>
      <pos A="0.0560388" C="0.921866" G="0.00404919" T="0.0180464"/>
      <pos A="0.0160468" C="0.00804839" G="0.957858" T="0.0180464"/>
      <pos A="0.0220456" C="0.0820336" G="0.889872" T="0.00604879"/>
      <pos A="0.0680364" C="0.0340432" G="0.889872" T="0.00804839"/>
      <pos A="0.855879" C="0.020046" G="0.090032" T="0.0340432"/>
      <pos A="0.653919" C="0.0640372" G="0.271996" T="0.010048"/>
      <pos A="0.39997" C="0.140022" G="0.365977" T="0.0940312"/>
      <pos A="0.271996" C="0.164017" G="0.395971" T="0.168016"/>
    </motif>
    <motif db="0" id="E2F2_HUMAN.H11MO.0.B" length="10" nsites="8" evalue="1.0e+000"
        url="http://hocomoco.autosome.ru/motif/E2F2_HUMAN.H11MO.0.B">
      <pos A="0.156472" C="0.141508" G="0.680228" T="0.021792"/>
      <pos A="0.00308642" C="0.00308642" G="0.990741" T="0.00308642"/>
      <pos A="0.00308642" C="0.781238" G="0.212589" T="0.00308642"/>
      <pos A="0.00308642" C="0.00308642" G="0.990741" T="0.00308642"/>
      <pos A="0.00308642" C="0.781238" G="0.137767" T="0.0779087"/>
      <pos A="0.00308642" C="0.0404976" G="0.95333" T="0.00308642"/>
      <pos A="0.661523" C="0.197624" G="0.137767" T="0.00308642"/>
      <pos A="0.871025" C="0.122802" G="0.00308642" T="0.00308642"/>
      <pos A="0.661523" C="0.00308642" G="0.0779087" T="0.257482"/>
      <pos A="0.0442387" C="0.732604" G="0.0442387" T="0.178919"/>
    </motif>
    <motif db="0" id="E2F4_HUMAN.H11MO.0.A" length="13" nsites="500" evalue="1.0e+000"
        url="http://hocomoco.autosome.ru/motif/E2F4_HUMAN.H11MO.0.A">
      <pos A="0.146021" C="0.257998" G="0.505949" T="0.090032"/>
      <pos A="0.277994" C="0.0960308" G="0.461958" T="0.164017"/>
      <pos A="0.244001" C="0.10003" G="0.525945" T="0.130024"/>
      <pos A="0.10003" C="0.188012" G="0.695911" T="0.0160468"/>
      <pos A="0.00404919" C="0.0360428" G="0.957858" T="0.00204959"/>
      <pos A="0.0120476" C="0.973855" G="4.999e-05" T="0.0140472"/>
      <pos A="0.0360428" C="0.00204959" G="0.945861" T="0.0160468"/>
      <pos A="0.00404919" C="0.0380424" G="0.94986" T="0.00804839"/>
      <pos A="0.090032" C="0.0140472" G="0.893871" T="0.00204959"/>
      <pos A="0.715907" C="0.0220456" G="0.25" T="0.0120476"/>
      <pos A="0.535943" C="0.20001" G="0.222006" T="0.0420416"/>
      <pos A="0.381974" C="0.188012" G="0.281994" T="0.14802"/>
      <pos A="0.253999" C="0.114027" G="0.305989" T="0.325985"/>
    </motif>
    <motif db="0" id="E2F4_HUMAN.H11MO.1.A" length="14" nsites="500" evalue="1.0e+000"
        url="http://hocomoco.autosome.ru/motif/E2F4_HUMAN.H11MO.1.A">
      <pos A="0.106029" C="0.224005" G="0.64792" T="0.0220456"/>
      <pos A="0.0120476" C="0.0860328" G="0.90187" T="4.999e-05"/>
      <pos A="0.0420416" C="0.931864" G="0.00804839" T="0.0180464"/>
      <pos A="0.020046" C="0.00204959" G="0.963857" T="0.0140472"/>
      <pos A="0.0180464" C="0.246001" G="0.731904" T="0.00404919"/>
      <pos A="0.0320436" C="0.0740352" G="0.871876" T="0.0220456"/>
      <pos A="0.7499" C="0.0980304" G="0.136023" T="0.0160468"/>
      <pos A="0.717906" C="0.0620376" G="0.172016" T="0.0480404"/>
      <pos A="0.393971" C="0.132024" G="0.255999" T="0.218006"/>
      <pos A="0.224005" C="0.122026" G="0.20001" T="0.453959"/>
      <pos A="0.146021" C="0.204009" G="0.184013" T="0.465957"/>
      <pos A="0.130024" C="0.321986" G="0.20201" T="0.345981"/>
      <pos A="0.313987" C="0.176015" G="0.331984" T="0.178014"/>
      <pos A="0.471956" C="0.10003" G="0.315987" T="0.112028"/>
    </motif>
    <motif db="0" id="E2F5_HUMAN.H11MO.0.B" length="10" nsites="12" evalue="1.0e+000"
        url="http://hocomoco.autosome.ru/motif/E2F5_HUMAN.H11MO.0.B">
      <pos A="0.135254" C="0.397531" G="0.331962" T="0.135254"/>
      <pos A="0.00206612" C="0.108616" G="0.887252" T="0.00206612"/>
      <pos A="0.00206612" C="0.993802" G="0.00206612" T="0.00206612"/>
      <pos A="0.00206612" C="0.00206612" G="0.993802" T="0.00206612"/>
      <pos A="0.00206612" C="0.846271" G="0.149597" T="0.00206612"/>
      <pos A="0.00206612" C="0.530719" G="0.465149" T="0.00206612"/>
      <pos A="0.993802" C="0.00206612" G="0.00206612" T="0.00206612"/>
      <pos A="0.993802" C="0.00206612" G="0.00206612" T="0.00206612"/>
      <pos A="0.993802" C="0.00206612" G="0.00206612" T="0.00206612"/>
      <pos A="0.266392" C="0.397531" G="0.135254" T="0.200823"/>
    </motif>
    <motif db="0" id="E2F7_HUMAN.H11MO.0.B" length="13" nsites="500" evalue="1.0e+000"
        url="http://hocomoco.autosome.ru/motif/E2F7_HUMAN.H11MO.0.B">
      <pos A="0.196011" C="0.14802" G="0.529944" T="0.126025"/>
      <pos A="0.337982" C="0.0320436" G="0.415967" T="0.214007"/>
      <pos A="0.142022" C="0.0820336" G="0.771896" T="0.00404919"/>
      <pos A="0.0440412" C="0.00404919" G="0.941862" T="0.010048"/>
      <pos A="0.0840332" C="0.853879" G="0.00404919" T="0.0580384"/>
      <pos A="0.140022" C="0.0160468" G="0.813887" T="0.030044"/>
      <pos A="0.0220456" C="0.0120476" G="0.957858" T="0.00804839"/>
      <pos A="0.204009" C="0.00604879" G="0.775895" T="0.0140472"/>
      <pos A="0.713907" C="0.00404919" G="0.275995" T="0.00604879"/>
      <pos A="0.603929" C="0.138022" G="0.240002" T="0.0180464"/>
      <pos A="0.427964" C="0.192012" G="0.224005" T="0.156019"/>
      <pos A="0.343981" C="0.0860328" G="0.355979" T="0.214007"/>
      <pos A="0.259998" C="0.15202" G="0.485953" T="0.10203"/>
    </motif>
    <motif db="0" id="E4F1_HUMAN.H11MO.0.D" length="9" nsites="9" evalue="1.0e+000"
        url="http://hocomoco.autosome.ru/motif/E4F1_HUMAN.H11MO.0.D">
      <pos A="0.16981" C="0.423745" G="0.16981" T="0.236635"/>
      <pos A="0.0695723" C="0.00274725" G="0.804648" T="0.123032"/>
      <pos A="0.00274725" C="0.00274725" G="0.00274725" T="0.991758"/>
      <pos A="0.00274725" C="0.00274725" G="0.523983" T="0.470523"/>
      <pos A="0.991758" C="0.00274725" G="0.00274725" T="0.00274725"/>
      <pos A="0.00274725" C="0.991758" G="0.00274725" T="0.00274725"/>
      <pos A="0.00274725" C="0.00274725" G="0.991758" T="0.00274725"/>
      <pos A="0.136397" C="0.00274725" G="0.00274725" T="0.858108"/>
      <pos A="0.186516" C="0.574102" G="0.119691" T="0.119691"/>
    </motif>
    <motif db="0" id="EGR1_HUMAN.H11MO.0.A" length="17" nsites="500" evalue="1.0e+000"
        url="http://hocomoco.autosome.ru/motif/EGR1_HUMAN.H11MO.0.A">
      <pos A="0.232004" C="0.248" G="0.409968" T="0.110028"/>
      <pos A="0.319986" C="0.128024" G="0.317986" T="0.234003"/>
      <pos A="0.277994" C="0.180014" G="0.459958" T="0.0820336"/>
      <pos A="0.236003" C="0.112028" G="0.353979" T="0.29799"/>
      <pos A="0.112028" C="0.030044" G="0.807888" T="0.05004"/>
      <pos A="0.236003" C="0.505949" G="0.0460408" T="0.212008"/>
      <pos A="0.0560388" C="0.0340432" G="0.869876" T="0.040042"/>
      <pos A="0.0320436" C="0.00404919" G="0.409968" T="0.553939"/>
      <pos A="0.0920316" C="0.00204959" G="0.891872" T="0.0140472"/>
      <pos A="0.0160468" C="0.00404919" G="0.957858" T="0.0220456"/>
      <pos A="0.0240452" C="0.0320436" G="0.929864" T="0.0140472"/>
      <pos A="0.220006" C="0.475955" G="0.00404919" T="0.29999"/>
      <pos A="0.0880324" C="0.010048" G="0.841882" T="0.060038"/>
      <pos A="0.110028" C="0.0220456" G="0.695911" T="0.172016"/>
      <pos A="0.337982" C="0.128024" G="0.405969" T="0.128024"/>
      <pos A="0.311988" C="0.0820336" G="0.455959" T="0.15002"/>
      <pos A="0.263997" C="0.182014" G="0.435963" T="0.118026"/>
    </motif>
    <motif db="0" id="EGR2_HUMAN.H11MO.0.A" length="18" nsites="500" evalue="1.0e+000"
        url="http://hocomoco.autosome.ru/motif/EGR2_HUMAN.H11MO.0.A">
      <pos A="0.216007" C="0.0740352" G="0.611928" T="0.0980304"/>
      <pos A="0.293991" C="0.0960308" G="0.411968" T="0.19801"/>
      <pos A="0.228004" C="0.0740352" G="0.621926" T="0.0760348"/>
      <pos A="0.253999" C="0.0680364" G="0.50195" T="0.176015"/>
      <pos A="0.319986" C="0.104029" G="0.505949" T="0.070036"/>
      <pos A="0.15002" C="0.104029" G="0.44996" T="0.295991"/>
      <pos A="0.0760348" C="0.10203" G="0.765897" T="0.0560388"/>
      <pos A="0.369976" C="0.190012" G="0.0440412" T="0.395971"/>
      <pos A="0.0340432" C="0.0220456" G="0.929864" T="0.0140472"/>
      <pos A="0.040042" C="0.0120476" G="0.461958" T="0.485953"/>
      <pos A="0.182014" C="0.00604879" G="0.793891" T="0.0180464"/>
      <pos A="0.0360428" C="0.0140472" G="0.889872" T="0.060038"/>
      <pos A="0.0240452" C="0.040042" G="0.915867" T="0.020046"/>
      <pos A="0.34998" C="0.281994" G="0.0220456" T="0.345981"/>
      <pos A="0.0580384" C="0.00604879" G="0.873875" T="0.0620376"/>
      <pos A="0.0760348" C="0.0340432" G="0.781894" T="0.108028"/>
      <pos A="0.341982" C="0.0740352" G="0.50195" T="0.0820336"/>
      <pos A="0.253999" C="0.0480404" G="0.561938" T="0.136023"/>
    </motif>
    <motif db="0" id="EGR2_HUMAN.H11MO.1.A" length="16" nsites="498" evalue="1.0e+000"
        url="http://hocomoco.autosome.ru/motif/EGR2_HUMAN.H11MO.1.A">
      <pos A="0.19479" C="0.144599" G="0.45779" T="0.202821"/>
      <pos A="0.281118" C="0.172706" G="0.453774" T="0.0924011"/>
      <pos A="0.188767" C="0.100432" G="0.373469" T="0.337332"/>
      <pos A="0.0622867" C="0.0663019" G="0.849277" T="0.0221341"/>
      <pos A="0.244981" C="0.365439" G="0.0582714" T="0.331309"/>
      <pos A="0.00607308" C="0.0181189" G="0.969735" T="0.00607308"/>
      <pos A="0.012096" C="0.0100883" G="0.34737" T="0.630446"/>
      <pos A="0.162668" C="0.00406545" G="0.81314" T="0.0201265"/>
      <pos A="0.0241417" C="0.0100883" G="0.92356" T="0.0422104"/>
      <pos A="0.0241417" C="0.0181189" G="0.953674" T="0.00406545"/>
      <pos A="0.321271" C="0.357408" G="0.012096" T="0.309225"/>
      <pos A="0.0321723" C="0.00607308" G="0.911514" T="0.0502409"/>
      <pos A="0.0683096" C="0.028157" G="0.712758" T="0.190775"/>
      <pos A="0.299187" C="0.0944088" G="0.459797" T="0.146607"/>
      <pos A="0.220889" C="0.0803554" G="0.524041" T="0.174714"/>
      <pos A="0.188767" C="0.164676" G="0.516011" T="0.130546"/>
    </motif>
    <motif db="0" id="EGR3_HUMAN.H11MO.0.D" length="11" nsites="8" evalue="1.0e+000"
        url="http://hocomoco.autosome.ru/motif/EGR3_HUMAN.H11MO.0.D">
      <pos A="0.564904" C="0.0209787" G="0.0209787" T="0.393138"/>
      <pos A="0.260735" C="0.00308642" G="0.589953" T="0.146225"/>
      <pos A="0.632895" C="0.217794" G="0.00308642" T="0.146225"/>
      <pos A="0.117597" C="0.00308642" G="0.87623" T="0.00308642"/>
      <pos A="0.00308642" C="0.038871" G="0.182009" T="0.776033"/>
      <pos A="0.00308642" C="0.00308642" G="0.990741" T="0.00308642"/>
      <pos A="0.00308642" C="0.00308642" G="0.87623" T="0.117597"/>
      <pos A="0.00308642" C="0.00308642" G="0.990741" T="0.00308642"/>
      <pos A="0.00308642" C="0.475443" G="0.00308642" T="0.518384"/>
      <pos A="0.00308642" C="0.00308642" G="0.87623" T="0.117597"/>
      <pos A="0.0209787" C="0.164117" G="0.164117" T="0.650787"/>
    </motif>
    <motif db="0" id="EGR4_HUMAN.H11MO.0.D" length="11" nsites="6" evalue="1.0e+000"
        url="http://hocomoco.autosome.ru/motif/EGR4_HUMAN.H11MO.0.D">
      <pos A="0.0247157" C="0.0247157" G="0.925853" T="0.0247157"/>
      <pos A="0.00409836" C="0.00409836" G="0.987705" T="0.00409836"/>
      <pos A="0.00409836" C="0.509383" G="0.333976" T="0.152543"/>
      <pos A="0.00409836" C="0.00409836" G="0.987705" T="0.00409836"/>
      <pos A="0.00409836" C="0.00409836" G="0.987705" T="0.00409836"/>
      <pos A="0.00409836" C="0.591852" G="0.0865677" T="0.317482"/>
      <pos A="0.575358" C="0.00409836" G="0.416445" T="0.00409836"/>
      <pos A="0.00409836" C="0.00409836" G="0.83926" T="0.152543"/>
      <pos A="0.00409836" C="0.0865677" G="0.905236" T="0.00409836"/>
      <pos A="0.00409836" C="0.00409836" G="0.987705" T="0.00409836"/>
      <pos A="0.268" C="0.525877" G="0.103062" T="0.103062"/>
    </motif>
    <motif db="0" id="EHF_HUMAN.H11MO.0.B" length="15" nsites="500" evalue="1.0e+000"
        url="http://hocomoco.autosome.ru/motif/EHF_HUMAN.H11MO.0.B">
      <pos A="0.25" C="0.208008" G="0.383973" T="0.158018"/>
      <pos A="0.445961" C="0.156019" G="0.166017" T="0.232004"/>
      <pos A="0.843881" C="0.00604879" G="0.00804839" T="0.142022"/>
      <pos A="0.142022" C="0.44996" G="0.192012" T="0.216007"/>
      <pos A="0.194011" C="0.511948" G="0.293991" T="4.999e-05"/>
      <pos A="0.753899" C="0.228004" G="0.0180464" T="4.999e-05"/>
      <pos A="4.999e-05" C="4.999e-05" G="0.99985" T="4.999e-05"/>
      <pos A="0.00204959" C="4.999e-05" G="0.99785" T="4.999e-05"/>
      <pos A="0.99785" C="4.999e-05" G="0.00204959" T="4.999e-05"/>
      <pos A="0.99785" C="4.999e-05" G="4.999e-05" T="0.00204959"/>
      <pos A="0.226005" C="0.00804839" G="0.765897" T="4.999e-05"/>
      <pos A="0.0320436" C="0.184013" G="0.0420416" T="0.741902"/>
      <pos A="0.269996" C="0.10203" G="0.405969" T="0.222006"/>
      <pos A="0.25" C="0.246001" G="0.407968" T="0.0960308"/>
      <pos A="0.168016" C="0.359978" G="0.353979" T="0.118026"/>
    </motif>
    <motif db="0" id="ELF1_HUMAN.H11MO.0.A" length="14" nsites="500" evalue="1.0e+000"
        url="http://hocomoco.autosome.ru/motif/ELF1_HUMAN.H11MO.0.A">
      <pos A="0.25" C="0.252" G="0.40197" T="0.0960308"/>
      <pos A="0.457958" C="0.15202" G="0.267996" T="0.122026"/>
      <pos A="0.573935" C="0.0880324" G="0.128024" T="0.210008"/>
      <pos A="0.218006" C="0.461958" G="0.190012" T="0.130024"/>
      <pos A="0.10203" C="0.677914" G="0.208008" T="0.0120476"/>
      <pos A="0.29999" C="0.673915" G="0.0160468" T="0.010048"/>
      <pos A="4.999e-05" C="4.999e-05" G="0.99985" T="4.999e-05"/>
      <pos A="0.00604879" C="4.999e-05" G="0.993851" T="4.999e-05"/>
      <pos A="0.99785" C="4.999e-05" G="4.999e-05" T="0.00204959"/>
      <pos A="0.987852" C="4.999e-05" G="0.00204959" T="0.010048"/>
      <pos A="0.116027" C="0.0320436" G="0.839882" T="0.0120476"/>
      <pos A="0.136023" C="0.164017" G="0.0440412" T="0.655919"/>
      <pos A="0.158018" C="0.156019" G="0.577934" T="0.108028"/>
      <pos A="0.126025" C="0.339982" G="0.461958" T="0.0720356"/>
    </motif>
    <motif db="0" id="ELF2_HUMAN.H11MO.0.C" length="13" nsites="500" evalue="1.0e+000"
        url="http://hocomoco.autosome.ru/motif/ELF2_HUMAN.H11MO.0.C">
      <pos A="0.391972" C="0.15202" G="0.317986" T="0.138022"/>
      <pos A="0.489952" C="0.10203" G="0.218006" T="0.190012"/>
      <pos A="0.311988" C="0.317986" G="0.29799" T="0.0720356"/>
      <pos A="0.0720356" C="0.615927" G="0.291992" T="0.020046"/>
      <pos A="0.232004" C="0.739902" G="0.0140472" T="0.0140472"/>
      <pos A="0.00804839" C="4.999e-05" G="0.985853" T="0.00604879"/>
      <pos A="0.0120476" C="0.00804839" G="0.977854" T="0.00204959"/>
      <pos A="0.973855" C="0.010048" G="0.00804839" T="0.00804839"/>
      <pos A="0.979854" C="0.00204959" G="0.00804839" T="0.010048"/>
      <pos A="0.0860328" C="0.0140472" G="0.889872" T="0.010048"/>
      <pos A="0.130024" C="0.208008" G="0.104029" T="0.557938"/>
      <pos A="0.196011" C="0.142022" G="0.55194" T="0.110028"/>
      <pos A="0.313987" C="0.192012" G="0.433963" T="0.060038"/>
    </motif>
    <motif db="0" id="ELF3_HUMAN.H11MO.0.A" length="14" nsites="500" evalue="1.0e+000"
        url="http://hocomoco.autosome.ru/motif/ELF3_HUMAN.H11MO.0.A">
      <pos A="0.29799" C="0.170016" G="0.389972" T="0.142022"/>
      <pos A="0.44796" C="0.15202" G="0.188012" T="0.212008"/>
      <pos A="0.869876" C="0.00604879" G="0.0280444" T="0.0960308"/>
      <pos A="0.146021" C="0.411968" G="0.234003" T="0.208008"/>
      <pos A="0.271996" C="0.385973" G="0.341982" T="4.999e-05"/>
      <pos A="0.915867" C="0.0640372" G="0.0160468" T="0.00404919"/>
      <pos A="0.00204959" C="4.999e-05" G="0.983853" T="0.0140472"/>
      <pos A="4.999e-05" C="0.00604879" G="0.991852" T="0.00204959"/>
      <pos A="0.989852" C="4.999e-05" G="0.010048" T="4.999e-05"/>
      <pos A="0.977854" C="4.999e-05" G="0.010048" T="0.0120476"/>
      <pos A="0.29799" C="0.0180464" G="0.681914" T="0.00204959"/>
      <pos A="0.040042" C="0.14802" G="0.0520396" T="0.759898"/>
      <pos A="0.35198" C="0.0640372" G="0.39797" T="0.186013"/>
      <pos A="0.257998" C="0.204009" G="0.425965" T="0.112028"/>
    </motif>
    <motif db="0" id="ELF5_HUMAN.H11MO.0.A" length="15" nsites="500" evalue="1.0e+000"
        url="http://hocomoco.autosome.ru/motif/ELF5_HUMAN.H11MO.0.A">
      <pos A="0.253999" C="0.222006" G="0.405969" T="0.118026"/>
      <pos A="0.216007" C="0.20201" G="0.491952" T="0.090032"/>
      <pos A="0.467956" C="0.168016" G="0.263997" T="0.10003"/>
      <pos A="0.79989" C="0.0220456" G="0.0740352" T="0.104029"/>
      <pos A="0.144021" C="0.307988" G="0.369976" T="0.178014"/>
      <pos A="0.184013" C="0.365977" G="0.443961" T="0.00604879"/>
      <pos A="0.683913" C="0.257998" G="0.05004" T="0.00804839"/>
      <pos A="4.999e-05" C="4.999e-05" G="0.99985" T="4.999e-05"/>
      <pos A="0.00604879" C="0.00204959" G="0.991852" T="4.999e-05"/>
      <pos A="0.991852" C="4.999e-05" G="0.00604879" T="0.00204959"/>
      <pos A="0.981854" C="0.00604879" G="0.00604879" T="0.00604879"/>
      <pos A="0.15002" C="0.0180464" G="0.827884" T="0.00404919"/>
      <pos A="0.158018" C="0.154019" G="0.124025" T="0.563937"/>
      <pos A="0.257998" C="0.120026" G="0.475955" T="0.146021"/>
      <pos A="0.279994" C="0.220006" G="0.395971" T="0.104029"/>
    </motif>
    <motif db="0" id="ELK1_HUMAN.H11MO.0.B" length="11" nsites="500" evalue="1.0e+000"
        url="http://hocomoco.autosome.ru/motif/ELK1_HUMAN.H11MO.0.B">
      <pos A="0.503949" C="0.130024" G="0.261998" T="0.104029"/>
      <pos A="0.120026" C="0.783893" G="0.090032" T="0.00604879"/>
      <pos A="0.124025" C="0.839882" G="0.00204959" T="0.0340432"/>
      <pos A="0.00804839" C="0.00404919" G="0.985853" T="0.00204959"/>
      <pos A="0.00604879" C="0.00204959" G="0.991852" T="4.999e-05"/>
      <pos A="0.99785" C="0.00204959" G="4.999e-05" T="4.999e-05"/>
      <pos A="0.985853" C="4.999e-05" G="0.00404919" T="0.010048"/>
      <pos A="0.080034" C="0.030044" G="0.825885" T="0.0640372"/>
      <pos A="0.0280444" C="0.168016" G="0.0280444" T="0.775895"/>
      <pos A="0.116027" C="0.110028" G="0.643921" T="0.130024"/>
      <pos A="0.317986" C="0.253999" G="0.361978" T="0.0660368"/>
    </motif>
    <motif db="0" id="ELK3_HUMAN.H11MO.0.D" length="12" nsites="7" evalue="1.0e+000"
        url="http://hocomoco.autosome.ru/motif/ELK3_HUMAN.H11MO.0.D">
      <pos A="0.319758" C="0.394167" G="0.226747" T="0.0593277"/>
      <pos A="0.356963" C="0.449973" G="0.096532" T="0.096532"/>
      <pos A="0.096532" C="0.896426" G="0.00352113" T="0.00352113"/>
      <pos A="0.412769" C="0.33836" G="0.00352113" T="0.245349"/>
      <pos A="0.00352113" C="0.00352113" G="0.989437" T="0.00352113"/>
      <pos A="0.00352113" C="0.00352113" G="0.989437" T="0.00352113"/>
      <pos A="0.989437" C="0.00352113" G="0.00352113" T="0.00352113"/>
      <pos A="0.710404" C="0.096532" G="0.00352113" T="0.189543"/>
      <pos A="0.394167" C="0.00352113" G="0.598791" T="0.00352113"/>
      <pos A="0.00352113" C="0.170941" G="0.00352113" T="0.822017"/>
      <pos A="0.00352113" C="0.449973" G="0.542984" T="0.00352113"/>
      <pos A="0.0267739" C="0.770861" G="0.175591" T="0.0267739"/>
    </motif>
    <motif db="0" id="ELK4_HUMAN.H11MO.0.A" length="12" nsites="500" evalue="1.0e+000"
        url="http://hocomoco.autosome.ru/motif/ELK4_HUMAN.H11MO.0.A">
      <pos A="0.20201" C="0.259998" G="0.437962" T="0.10003"/>
      <pos A="0.367976" C="0.20201" G="0.357978" T="0.0720356"/>
      <pos A="0.0580384" C="0.823885" G="0.108028" T="0.010048"/>
      <pos A="0.0480404" C="0.89787" G="4.999e-05" T="0.0540392"/>
      <pos A="0.00204959" C="4.999e-05" G="0.993851" T="0.00404919"/>
      <pos A="4.999e-05" C="4.999e-05" G="0.99785" T="0.00204959"/>
      <pos A="0.995851" C="4.999e-05" G="4.999e-05" T="0.00404919"/>
      <pos A="0.965857" C="4.999e-05" G="4.999e-05" T="0.0340432"/>
      <pos A="0.194011" C="0.0360428" G="0.727904" T="0.0420416"/>
      <pos A="0.0520396" C="0.259998" G="0.0480404" T="0.639922"/>
      <pos A="0.186013" C="0.106029" G="0.605929" T="0.10203"/>
      <pos A="0.238002" C="0.244001" G="0.439962" T="0.0780344"/>
    </motif>
    <motif db="0" id="ERG_HUMAN.H11MO.0.A" length="13" nsites="500" evalue="1.0e+000"
        url="http://hocomoco.autosome.ru/motif/ERG_HUMAN.H11MO.0.A">
      <pos A="0.337982" C="0.15202" G="0.359978" T="0.15002"/>
      <pos A="0.307988" C="0.156019" G="0.457958" T="0.0780344"/>
      <pos A="0.435963" C="0.0520396" G="0.455959" T="0.0560388"/>
      <pos A="0.10203" C="0.559938" G="0.333983" T="0.00404919"/>
      <pos A="0.865877" C="0.116027" G="0.0160468" T="0.00204959"/>
      <pos A="0.00404919" C="0.00404919" G="0.985853" T="0.00604879"/>
      <pos A="0.00604879" C="0.00404919" G="0.989852" T="4.999e-05"/>
      <pos A="0.975855" C="0.010048" G="0.010048" T="0.00404919"/>
      <pos A="0.935863" C="0.00204959" G="0.0220456" T="0.040042"/>
      <pos A="0.204009" C="0.0160468" G="0.777894" T="0.00204959"/>
      <pos A="0.10203" C="0.309988" G="0.174015" T="0.413967"/>
      <pos A="0.224005" C="0.160018" G="0.513947" T="0.10203"/>
      <pos A="0.261998" C="0.134023" G="0.539942" T="0.0640372"/>
    </motif>
    <motif db="0" id="ERR2_HUMAN.H11MO.0.A" length="9" nsites="3662" evalue="1.0e+000"
        url="http://hocomoco.autosome.ru/motif/ERR2_HUMAN.H11MO.0.A">
      <pos A="0.0588136" C="0.303122" G="0.169218" T="0.468847"/>
      <pos A="0.0678225" C="0.711331" G="0.14321" T="0.077636"/>
      <pos A="0.934264" C="0.00636282" G="0.0541157" T="0.00525743"/>
      <pos A="0.986217" C="0.000614791" G="0.0116687" T="0.0014991"/>
      <pos A="0.00553378" C="0.000448983" G="0.988926" T="0.00509162"/>
      <pos A="0.00243868" C="0.00155437" G="0.993789" T="0.00221761"/>
      <pos A="0.0388613" C="0.0402052" G="0.0884513" T="0.832482"/>
      <pos A="0.00188599" C="0.876694" G="0.0717641" T="0.0496563"/>
      <pos A="0.927725" C="0.00492581" G="0.060876" T="0.00647336"/>
    </motif>
    <motif db="0" id="ESR2_HUMAN.H11MO.0.A" length="15" nsites="497" evalue="1.0e+000"
        url="http://hocomoco.autosome.ru/motif/ESR2_HUMAN.H11MO.0.A">
      <pos A="0.494921" C="0.0966103" G="0.36215" T="0.0463186"/>
      <pos A="0.114715" C="0.0121203" G="0.790636" T="0.0825287"/>
      <pos A="0.0463186" C="0.026202" G="0.859032" T="0.068447"/>
      <pos A="0.0966103" C="0.116727" G="0.22938" T="0.557282"/>
      <pos A="0.0161436" C="0.798682" G="0.0523537" T="0.13282"/>
      <pos A="0.621656" C="0.0342486" G="0.247485" T="0.0966103"/>
      <pos A="0.092587" C="0.511014" G="0.26559" T="0.130809"/>
      <pos A="5.02917e-05" C="0.667924" G="5.02917e-05" T="0.331975"/>
      <pos A="0.122762" C="0.422501" G="0.267602" T="0.187135"/>
      <pos A="0.0402836" C="0.239439" G="0.0302253" T="0.690052"/>
      <pos A="0.0825287" C="0.026202" G="0.891219" T="5.02917e-05"/>
      <pos A="0.521072" C="0.273637" G="0.086552" T="0.118739"/>
      <pos A="0.0241903" C="0.844951" G="0.0221786" T="0.10868"/>
      <pos A="0.0825287" C="0.846962" G="0.0121203" T="0.0583887"/>
      <pos A="0.0724703" C="0.356115" G="0.0362603" T="0.535154"/>
    </motif>
    <motif db="0" id="ESR2_HUMAN.H11MO.1.A" length="7" nsites="500" evalue="1.0e+000"
        url="http://hocomoco.autosome.ru/motif/ESR2_HUMAN.H11MO.1.A">
      <pos A="0.693911" C="0.0340432" G="0.261998" T="0.010048"/>
      <pos A="0.0160468" C="0.00204959" G="0.945861" T="0.0360428"/>
      <pos A="0.00204959" C="0.010048" G="0.981854" T="0.00604879"/>
      <pos A="0.0180464" C="0.0160468" G="0.104029" T="0.861878"/>
      <pos A="0.00204959" C="0.991852" G="0.00204959" T="0.00404919"/>
      <pos A="0.94986" C="0.00604879" G="0.040042" T="0.00404919"/>
      <pos A="0.070036" C="0.459958" G="0.39997" T="0.070036"/>
    </motif>
    <motif db="0" id="ETS1_HUMAN.H11MO.0.A" length="13" nsites="500" evalue="1.0e+000"
        url="http://hocomoco.autosome.ru/motif/ETS1_HUMAN.H11MO.0.A">
      <pos A="0.367976" C="0.178014" G="0.341982" T="0.112028"/>
      <pos A="0.259998" C="0.182014" G="0.471956" T="0.0860328"/>
      <pos A="0.479954" C="0.0680364" G="0.423965" T="0.0280444"/>
      <pos A="0.128024" C="0.637922" G="0.228004" T="0.00604879"/>
      <pos A="0.615927" C="0.34998" G="0.0340432" T="4.999e-05"/>
      <pos A="0.00404919" C="4.999e-05" G="0.993851" T="0.00204959"/>
      <pos A="0.0120476" C="0.00604879" G="0.979854" T="0.00204959"/>
      <pos A="0.991852" C="0.00604879" G="4.999e-05" T="0.00204959"/>
      <pos A="0.827884" C="0.010048" G="0.00404919" T="0.158018"/>
      <pos A="0.184013" C="0.010048" G="0.805889" T="4.999e-05"/>
      <pos A="0.0840332" C="0.188012" G="0.0580384" T="0.669916"/>
      <pos A="0.130024" C="0.112028" G="0.633923" T="0.124025"/>
      <pos A="0.138022" C="0.126025" G="0.627924" T="0.108028"/>
    </motif>
    <motif db="0" id="ETS2_HUMAN.H11MO.0.B" length="13" nsites="500" evalue="1.0e+000"
        url="http://hocomoco.autosome.ru/motif/ETS2_HUMAN.H11MO.0.B">
      <pos A="0.230004" C="0.140022" G="0.435963" T="0.194011"/>
      <pos A="0.317986" C="0.146021" G="0.345981" T="0.190012"/>
      <pos A="0.321986" C="0.279994" G="0.29799" T="0.10003"/>
      <pos A="0.473955" C="0.0760348" G="0.365977" T="0.0840332"/>
      <pos A="0.192012" C="0.00804839" G="0.7519" T="0.0480404"/>
      <pos A="0.00404919" C="0.010048" G="0.967856" T="0.0180464"/>
      <pos A="0.981854" C="0.0160468" G="4.999e-05" T="0.00204959"/>
      <pos A="0.953859" C="0.0180464" G="0.0240452" T="0.00404919"/>
      <pos A="0.381974" C="0.0840332" G="0.519946" T="0.0140472"/>
      <pos A="0.391972" C="0.261998" G="0.19801" T="0.14802"/>
      <pos A="0.421966" C="0.0480404" G="0.459958" T="0.070036"/>
      <pos A="0.329984" C="0.0860328" G="0.495951" T="0.0880324"/>
      <pos A="0.495951" C="0.10003" G="0.319986" T="0.0840332"/>
    </motif>
    <motif db="0" id="ETV1_HUMAN.H11MO.0.A" length="11" nsites="500" evalue="1.0e+000"
        url="http://hocomoco.autosome.ru/motif/ETV1_HUMAN.H11MO.0.A">
      <pos A="0.15002" C="0.244001" G="0.483953" T="0.122026"/>
      <pos A="0.329984" C="0.134023" G="0.405969" T="0.130024"/>
      <pos A="0.0420416" C="0.813887" G="0.144021" T="4.999e-05"/>
      <pos A="0.216007" C="0.765897" G="0.00204959" T="0.0160468"/>
      <pos A="0.00404919" C="4.999e-05" G="0.995851" T="4.999e-05"/>
      <pos A="4.999e-05" C="4.999e-05" G="0.99985" T="4.999e-05"/>
      <pos A="0.99785" C="4.999e-05" G="0.00204959" T="4.999e-05"/>
      <pos A="0.929864" C="0.00404919" G="4.999e-05" T="0.0660368"/>
      <pos A="0.0760348" C="0.0360428" G="0.867876" T="0.020046"/>
      <pos A="0.0880324" C="0.303989" G="0.142022" T="0.465957"/>
      <pos A="0.194011" C="0.14802" G="0.525945" T="0.132024"/>
    </motif>
    <motif db="0" id="ETV2_HUMAN.H11MO.0.B" length="16" nsites="229" evalue="1.0e+000"
        url="http://hocomoco.autosome.ru/motif/ETV2_HUMAN.H11MO.0.B">
      <pos A="0.323112" C="0.174705" G="0.353667" T="0.148516"/>
      <pos A="0.301288" C="0.174705" G="0.4366" T="0.0874072"/>
      <pos A="0.580642" C="0.135421" G="0.20526" T="0.0786774"/>
      <pos A="0.528263" C="0.0612178" G="0.384221" T="0.0262986"/>
      <pos A="0.563182" C="0.0393933" G="0.388586" T="0.00883893"/>
      <pos A="0.0262986" C="0.87309" G="0.0917722" T="0.00883893"/>
      <pos A="0.89055" C="0.104867" G="0.000109123" T="0.00447403"/>
      <pos A="0.000109123" C="0.000109123" G="0.999673" T="0.000109123"/>
      <pos A="0.000109123" C="0.00447403" G="0.995308" T="0.000109123"/>
      <pos A="0.986578" C="0.000109123" G="0.0132038" T="0.000109123"/>
      <pos A="0.929834" C="0.000109123" G="0.000109123" T="0.0699476"/>
      <pos A="0.475884" C="0.0175687" G="0.506438" T="0.000109123"/>
      <pos A="0.0568529" C="0.323112" G="0.0568529" T="0.563182"/>
      <pos A="0.349302" C="0.135421" G="0.406045" T="0.109232"/>
      <pos A="0.109232" C="0.262003" G="0.567547" T="0.0612178"/>
      <pos A="0.174705" C="0.288193" G="0.4366" T="0.100502"/>
    </motif>
    <motif db="0" id="ETV4_HUMAN.H11MO.0.B" length="11" nsites="500" evalue="1.0e+000"
        url="http://hocomoco.autosome.ru/motif/ETV4_HUMAN.H11MO.0.B">
      <pos A="0.335983" C="0.234003" G="0.329984" T="0.10003"/>
      <pos A="0.383973" C="0.134023" G="0.319986" T="0.162018"/>
      <pos A="0.136023" C="0.609928" G="0.234003" T="0.020046"/>
      <pos A="0.955859" C="0.010048" G="0.020046" T="0.0140472"/>
      <pos A="0.00604879" C="0.00204959" G="0.975855" T="0.0160468"/>
      <pos A="0.0160468" C="0.0260448" G="0.957858" T="4.999e-05"/>
      <pos A="0.923865" C="0.0160468" G="0.05004" T="0.010048"/>
      <pos A="0.869876" C="0.0140472" G="0.0460408" T="0.070036"/>
      <pos A="0.307988" C="0.0220456" G="0.587932" T="0.0820336"/>
      <pos A="0.138022" C="0.178014" G="0.345981" T="0.337982"/>
      <pos A="0.287992" C="0.132024" G="0.413967" T="0.166017"/>
    </motif>
    <motif db="0" id="ETV5_HUMAN.H11MO.0.C" length="14" nsites="500" evalue="1.0e+000"
        url="http://hocomoco.autosome.ru/motif/ETV5_HUMAN.H11MO.0.C">
      <pos A="0.327984" C="0.180014" G="0.381974" T="0.110028"/>
      <pos A="0.455959" C="0.0880324" G="0.327984" T="0.128024"/>
      <pos A="0.29799" C="0.0980304" G="0.493951" T="0.110028"/>
      <pos A="0.20001" C="0.417966" G="0.345981" T="0.0360428"/>
      <pos A="0.839882" C="0.0360428" G="0.0840332" T="0.040042"/>
      <pos A="0.0160468" C="0.00604879" G="0.961858" T="0.0160468"/>
      <pos A="0.0440412" C="0.0160468" G="0.935863" T="0.00404919"/>
      <pos A="0.793891" C="0.0680364" G="0.10203" T="0.0360428"/>
      <pos A="0.945861" C="0.00604879" G="0.0120476" T="0.0360428"/>
      <pos A="0.371976" C="0.0620376" G="0.54794" T="0.0180464"/>
      <pos A="0.228004" C="0.10003" G="0.232004" T="0.439962"/>
      <pos A="0.218006" C="0.106029" G="0.537942" T="0.138022"/>
      <pos A="0.405969" C="0.120026" G="0.385973" T="0.0880324"/>
      <pos A="0.271996" C="0.216007" G="0.373975" T="0.138022"/>
    </motif>
    <motif db="0" id="ETV6_HUMAN.H11MO.0.D" length="9" nsites="500" evalue="1.0e+000"
        url="http://hocomoco.autosome.ru/motif/ETV6_HUMAN.H11MO.0.D">
      <pos A="0.373975" C="0.160018" G="0.303989" T="0.162018"/>
      <pos A="0.126025" C="0.573935" G="0.269996" T="0.030044"/>
      <pos A="0.915867" C="0.010048" G="0.00404919" T="0.070036"/>
      <pos A="0.00604879" C="4.999e-05" G="0.991852" T="0.00204959"/>
      <pos A="0.00404919" C="0.010048" G="0.977854" T="0.00804839"/>
      <pos A="0.885873" C="0.0660368" G="0.0480404" T="4.999e-05"/>
      <pos A="0.917866" C="0.00604879" G="0.0220456" T="0.0540392"/>
      <pos A="0.389972" C="0.0180464" G="0.503949" T="0.0880324"/>
      <pos A="0.122026" C="0.130024" G="0.329984" T="0.417966"/>
    </motif>
    <motif db="0" id="ETV7_HUMAN.H11MO.0.D" length="7" nsites="500" evalue="1.0e+000"
        url="http://hocomoco.autosome.ru/motif/ETV7_HUMAN.H11MO.0.D">
      <pos A="0.240002" C="0.411968" G="0.295991" T="0.0520396"/>
      <pos A="0.657918" C="0.116027" G="0.160018" T="0.0660368"/>
      <pos A="4.999e-05" C="0.00204959" G="0.981854" T="0.0160468"/>
      <pos A="0.00604879" C="0.020046" G="0.973855" T="4.999e-05"/>
      <pos A="0.975855" C="0.0120476" G="0.00804839" T="0.00404919"/>
      <pos A="0.929864" C="0.00404919" G="0.060038" T="0.00604879"/>
      <pos A="0.331984" C="0.00404919" G="0.645921" T="0.0180464"/>
    </motif>
    <motif db="0" id="FEV_HUMAN.H11MO.0.B" length="10" nsites="498" evalue="1.0e+000"
        url="http://hocomoco.autosome.ru/motif/FEV_HUMAN.H11MO.0.B">
      <pos A="0.224905" C="0.204828" G="0.520026" T="0.0502409"/>
      <pos A="0.255019" C="0.530064" G="0.134561" T="0.0803554"/>
      <pos A="0.281118" C="0.321271" G="0.355401" T="0.0422104"/>
      <pos A="0.317256" C="0.012096" G="0.658552" T="0.012096"/>
      <pos A="0.0321723" C="0.00607308" G="0.947651" T="0.0141036"/>
      <pos A="0.967727" C="0.0221341" G="0.00406545" T="0.00607308"/>
      <pos A="0.672606" C="0.0582714" G="0.251004" T="0.0181189"/>
      <pos A="0.18676" C="0.132554" G="0.602339" T="0.0783477"/>
      <pos A="0.154638" C="0.387523" G="0.0883859" T="0.369454"/>
      <pos A="0.0723248" C="0.230928" G="0.58427" T="0.112477"/>
    </motif>
    <motif db="0" id="FIGLA_HUMAN.H11MO.0.D" length="11" nsites="159" evalue="1.0e+000"
        url="http://hocomoco.autosome.ru/motif/FIGLA_HUMAN.H11MO.0.D">
      <pos A="0.212288" C="0.130578" G="0.281427" T="0.375707"/>
      <pos A="0.35528" C="0.17929" G="0.160434" T="0.304997"/>
      <pos A="0.452703" C="0.339566" G="0.0881521" T="0.119579"/>
      <pos A="0.055154" C="0.891106" G="0.0174419" T="0.0362979"/>
      <pos A="0.968102" C="0.00644249" G="0.0190132" T="0.00644249"/>
      <pos A="0.0190132" C="0.05044" G="0.905248" T="0.0252986"/>
      <pos A="0.000157134" C="0.151006" G="0.817253" T="0.0315839"/>
      <pos A="0.0252986" C="0.000157134" G="0.0127278" T="0.961816"/>
      <pos A="0.0237272" C="0.0174419" G="0.928818" T="0.0300126"/>
      <pos A="0.0787241" C="0.0975801" G="0.36785" T="0.455845"/>
      <pos A="0.237429" C="0.0928661" G="0.143149" T="0.526556"/>
    </motif>
    <motif db="0" id="FLI1_HUMAN.H11MO.0.A" length="18" nsites="497" evalue="1.0e+000"
        url="http://hocomoco.autosome.ru/motif/FLI1_HUMAN.H11MO.0.A">
      <pos A="0.209264" C="0.227369" G="0.440606" T="0.122762"/>
      <pos A="0.315882" C="0.148914" G="0.432559" T="0.102645"/>
      <pos A="0.446641" C="0.086552" G="0.37422" T="0.092587"/>
      <pos A="0.201217" C="0.0543653" G="0.653842" T="0.0905753"/>
      <pos A="0.299789" C="0.0362603" G="0.635737" T="0.0282136"/>
      <pos A="0.422501" C="0.388302" G="0.183112" T="0.00608529"/>
      <pos A="0.915359" C="0.0342486" G="0.0402836" T="0.0101086"/>
      <pos A="0.00407363" C="0.00407363" G="0.981744" T="0.0101086"/>
      <pos A="0.00206196" C="0.0121203" G="0.985767" T="5.02917e-05"/>
      <pos A="0.937487" C="0.0181553" G="0.044307" T="5.02917e-05"/>
      <pos A="0.957604" C="0.00206196" G="0.026202" T="0.014132"/>
      <pos A="0.146902" C="0.0282136" G="0.822822" T="0.00206196"/>
      <pos A="0.134832" C="0.171042" G="0.500956" T="0.19317"/>
      <pos A="0.41043" C="0.124774" G="0.402384" T="0.062412"/>
      <pos A="0.394337" C="0.0764937" G="0.474804" T="0.0543653"/>
      <pos A="0.3018" C="0.12075" G="0.509002" T="0.068447"/>
      <pos A="0.24145" C="0.150925" G="0.529119" T="0.0785053"/>
      <pos A="0.388302" C="0.130809" G="0.364162" T="0.116727"/>
    </motif>
    <motif db="0" id="FLI1_HUMAN.H11MO.1.A" length="13" nsites="500" evalue="1.0e+000"
        url="http://hocomoco.autosome.ru/motif/FLI1_HUMAN.H11MO.1.A">
      <pos A="0.375975" C="0.14802" G="0.34798" T="0.128024"/>
      <pos A="0.325985" C="0.0840332" G="0.49795" T="0.0920316"/>
      <pos A="0.45196" C="0.0180464" G="0.483953" T="0.0460408"/>
      <pos A="0.168016" C="0.54994" G="0.271996" T="0.010048"/>
      <pos A="0.817886" C="0.160018" G="0.0120476" T="0.010048"/>
      <pos A="0.00204959" C="0.00204959" G="0.993851" T="0.00204959"/>
      <pos A="0.010048" C="0.00404919" G="0.983853" T="0.00204959"/>
      <pos A="0.985853" C="0.00604879" G="0.00404919" T="0.00404919"/>
      <pos A="0.963857" C="0.00404919" G="0.00804839" T="0.0240452"/>
      <pos A="0.244001" C="0.00604879" G="0.739902" T="0.010048"/>
      <pos A="0.10203" C="0.295991" G="0.218006" T="0.383973"/>
      <pos A="0.265997" C="0.196011" G="0.427964" T="0.110028"/>
      <pos A="0.246001" C="0.108028" G="0.503949" T="0.142022"/>
    </motif>
    <motif db="0" id="FOSB_HUMAN.H11MO.0.A" length="9" nsites="500" evalue="1.0e+000"
        url="http://hocomoco.autosome.ru/motif/FOSB_HUMAN.H11MO.0.A">
      <pos A="0.413967" C="0.206009" G="0.291992" T="0.0880324"/>
      <pos A="0.010048" C="0.0120476" G="0.00204959" T="0.975855"/>
      <pos A="0.0120476" C="0.0140472" G="0.917866" T="0.0560388"/>
      <pos A="0.895871" C="0.0120476" G="0.0180464" T="0.0740352"/>
      <pos A="0.204009" C="4.999e-05" G="0.795891" T="4.999e-05"/>
      <pos A="0.0180464" C="0.030044" G="0.106029" T="0.845881"/>
      <pos A="0.0540392" C="0.903869" G="0.0280444" T="0.0140472"/>
      <pos A="0.965857" C="0.010048" G="0.00604879" T="0.0180464"/>
      <pos A="0.0720356" C="0.329984" G="0.230004" T="0.367976"/>
    </motif>
    <motif db="0" id="FOSL1_HUMAN.H11MO.0.A" length="12" nsites="500" evalue="1.0e+000"
        url="http://hocomoco.autosome.ru/motif/FOSL1_HUMAN.H11MO.0.A">
      <pos A="0.19801" C="0.186013" G="0.405969" T="0.210008"/>
      <pos A="0.317986" C="0.164017" G="0.34798" T="0.170016"/>
      <pos A="0.429964" C="0.269996" G="0.281994" T="0.0180464"/>
      <pos A="4.999e-05" C="4.999e-05" G="0.00604879" T="0.993851"/>
      <pos A="4.999e-05" C="0.00404919" G="0.941862" T="0.0540392"/>
      <pos A="0.987852" C="0.00204959" G="0.00204959" T="0.00804839"/>
      <pos A="0.0780344" C="4.999e-05" G="0.921866" T="4.999e-05"/>
      <pos A="4.999e-05" C="4.999e-05" G="4.999e-05" T="0.99985"/>
      <pos A="0.0180464" C="0.979854" G="0.00204959" T="4.999e-05"/>
      <pos A="0.995851" C="0.00404919" G="4.999e-05" T="4.999e-05"/>
      <pos A="0.0220456" C="0.411968" G="0.162018" T="0.403969"/>
      <pos A="0.210008" C="0.40197" G="0.154019" T="0.234003"/>
    </motif>
    <motif db="0" id="FOSL2_HUMAN.H11MO.0.A" length="12" nsites="500" evalue="1.0e+000"
        url="http://hocomoco.autosome.ru/motif/FOSL2_HUMAN.H11MO.0.A">
      <pos A="0.194011" C="0.190012" G="0.373975" T="0.242002"/>
      <pos A="0.281994" C="0.134023" G="0.381974" T="0.20201"/>
      <pos A="0.519946" C="0.158018" G="0.29799" T="0.0240452"/>
      <pos A="4.999e-05" C="4.999e-05" G="0.00204959" T="0.99785"/>
      <pos A="4.999e-05" C="0.00204959" G="0.957858" T="0.040042"/>
      <pos A="0.985853" C="0.00404919" G="4.999e-05" T="0.010048"/>
      <pos A="0.10203" C="4.999e-05" G="0.89787" T="4.999e-05"/>
      <pos A="0.00404919" C="0.00404919" G="0.00404919" T="0.987852"/>
      <pos A="0.00604879" C="0.991852" G="0.00204959" T="4.999e-05"/>
      <pos A="0.99785" C="4.999e-05" G="4.999e-05" T="0.00204959"/>
      <pos A="0.0240452" C="0.35198" G="0.114027" T="0.509948"/>
      <pos A="0.216007" C="0.377974" G="0.138022" T="0.267996"/>
    </motif>
    <motif db="0" id="FOS_HUMAN.H11MO.0.A" length="9" nsites="500" evalue="1.0e+000"
        url="http://hocomoco.autosome.ru/motif/FOS_HUMAN.H11MO.0.A">
      <pos A="0.345981" C="0.216007" G="0.359978" T="0.0780344"/>
      <pos A="0.010048" C="0.0180464" G="0.010048" T="0.961858"/>
      <pos A="0.0160468" C="0.0340432" G="0.859878" T="0.090032"/>
      <pos A="0.935863" C="0.00804839" G="0.0280444" T="0.0280444"/>
      <pos A="0.116027" C="4.999e-05" G="0.883873" T="4.999e-05"/>
      <pos A="0.0220456" C="0.0260448" G="0.0240452" T="0.927864"/>
      <pos A="0.0420416" C="0.933863" G="0.0240452" T="4.999e-05"/>
      <pos A="0.959858" C="0.0160468" G="0.0120476" T="0.0120476"/>
      <pos A="0.0280444" C="0.417966" G="0.263997" T="0.289992"/>
    </motif>
    <motif db="0" id="FOXF1_HUMAN.H11MO.0.D" length="11" nsites="8" evalue="1.0e+000"
        url="http://hocomoco.autosome.ru/motif/FOXF1_HUMAN.H11MO.0.D">
      <pos A="0.413399" C="0.151961" G="0.151961" T="0.28268"/>
      <pos A="0.00308642" C="0.00308642" G="0.00308642" T="0.990741"/>
      <pos A="0.133805" C="0.00308642" G="0.860022" T="0.00308642"/>
      <pos A="0.00308642" C="0.00308642" G="0.00308642" T="0.990741"/>
      <pos A="0.00308642" C="0.00308642" G="0.00308642" T="0.990741"/>
      <pos A="0.00308642" C="0.00308642" G="0.00308642" T="0.990741"/>
      <pos A="0.729303" C="0.0684459" G="0.199165" T="0.00308642"/>
      <pos A="0.00308642" C="0.133805" G="0.00308642" T="0.860022"/>
      <pos A="0.0212418" C="0.151961" G="0.151961" T="0.674837"/>
      <pos A="0.264524" C="0.170116" G="0.00308642" T="0.562273"/>
      <pos A="0.431554" C="0.00308642" G="0.0393972" T="0.525962"/>
    </motif>
    <motif db="0" id="FOXJ2_HUMAN.H11MO.0.C" length="10" nsites="41" evalue="1.0e+000"
        url="http://hocomoco.autosome.ru/motif/FOXJ2_HUMAN.H11MO.0.C">
      <pos A="0.000608273" C="0.0242972" G="0.000608273" T="0.974486"/>
      <pos A="0.308564" C="0.000608273" G="0.642841" T="0.0479861"/>
      <pos A="0.000608273" C="0.000608273" G="0.0242972" T="0.974486"/>
      <pos A="0.000608273" C="0.000608273" G="0.000608273" T="0.998175"/>
      <pos A="0.000608273" C="0.000608273" G="0.000608273" T="0.998175"/>
      <pos A="0.548086" C="0.000608273" G="0.450698" T="0.000608273"/>
      <pos A="0.000608273" C="0.192752" G="0.000608273" T="0.806032"/>
      <pos A="0.119053" C="0.216441" G="0.000608273" T="0.663898"/>
      <pos A="0.000608273" C="0.0242972" G="0.237498" T="0.737597"/>
      <pos A="0.465174" C="0.0835195" G="0.130897" T="0.320409"/>
    </motif>
    <motif db="0" id="FOXO3_HUMAN.H11MO.0.B" length="10" nsites="500" evalue="1.0e+000"
        url="http://hocomoco.autosome.ru/motif/FOXO3_HUMAN.H11MO.0.B">
      <pos A="0.112028" C="0.393971" G="0.261998" T="0.232004"/>
      <pos A="0.0580384" C="0.365977" G="0.188012" T="0.387972"/>
      <pos A="0.020046" C="0.00604879" G="4.999e-05" T="0.973855"/>
      <pos A="0.0520396" C="0.00404919" G="0.941862" T="0.00204959"/>
      <pos A="4.999e-05" C="0.00604879" G="0.00604879" T="0.987852"/>
      <pos A="0.00404919" C="0.00204959" G="0.030044" T="0.963857"/>
      <pos A="0.00204959" C="0.010048" G="0.140022" T="0.84788"/>
      <pos A="0.779894" C="0.0580384" G="0.020046" T="0.142022"/>
      <pos A="0.00204959" C="0.861878" G="0.00804839" T="0.128024"/>
      <pos A="0.383973" C="0.259998" G="0.0460408" T="0.309988"/>
    </motif>
    <motif db="0" id="FOXO6_HUMAN.H11MO.0.D" length="13" nsites="3383" evalue="1.0e+000"
        url="http://hocomoco.autosome.ru/motif/FOXO6_HUMAN.H11MO.0.D">
      <pos A="0.44856" C="0.121346" G="0.161546" T="0.268548"/>
      <pos A="0.359145" C="0.173221" G="0.148392" T="0.319241"/>
      <pos A="0.117947" C="0.371265" G="0.361806" T="0.148983"/>
      <pos A="0.385822" C="0.021068" G="0.0881662" T="0.504944"/>
      <pos A="0.000598563" C="0.000302977" G="0.00118974" T="0.997909"/>
      <pos A="0.00178091" C="7.38967e-06" G="0.998204" T="7.38967e-06"/>
      <pos A="7.38967e-06" C="0.000302977" G="0.000302977" T="0.999387"/>
      <pos A="0.00148532" C="0.000302977" G="0.0390249" T="0.959187"/>
      <pos A="7.38967e-06" C="0.000302977" G="0.10435" T="0.89534"/>
      <pos A="0.938274" C="0.01959" G="0.00865331" T="0.0334826"/>
      <pos A="0.00481068" C="0.881817" G="0.00983565" T="0.103537"/>
      <pos A="0.271652" C="0.117651" G="0.463192" T="0.147505"/>
      <pos A="0.215121" C="0.160142" G="0.104571" T="0.520166"/>
    </motif>
    <motif db="0" id="FOXP2_HUMAN.H11MO.0.C" length="9" nsites="500" evalue="1.0e+000"
        url="http://hocomoco.autosome.ru/motif/FOXP2_HUMAN.H11MO.0.C">
      <pos A="0.0720356" C="0.39997" G="0.216007" T="0.311988"/>
      <pos A="0.00604879" C="0.00404919" G="0.0140472" T="0.975855"/>
      <pos A="0.040042" C="0.00804839" G="0.94786" T="0.00404919"/>
      <pos A="0.00604879" C="0.0140472" G="0.0120476" T="0.967856"/>
      <pos A="0.00204959" C="0.010048" G="0.0880324" T="0.89987"/>
      <pos A="4.999e-05" C="4.999e-05" G="0.174015" T="0.825885"/>
      <pos A="0.787892" C="0.10003" G="0.0340432" T="0.0780344"/>
      <pos A="0.00804839" C="0.7479" G="0.030044" T="0.214007"/>
      <pos A="0.339982" C="0.289992" G="0.104029" T="0.265997"/>
    </motif>
    <motif db="0" id="FOXQ1_HUMAN.H11MO.0.C" length="12" nsites="13" evalue="1.0e+000"
        url="http://hocomoco.autosome.ru/motif/FOXQ1_HUMAN.H11MO.0.C">
      <pos A="0.307252" C="0.307252" G="0.0782443" T="0.307252"/>
      <pos A="0.688931" C="0.0782443" G="0.230916" T="0.0019084"/>
      <pos A="0.0782443" C="0.15458" G="0.0019084" T="0.765267"/>
      <pos A="0.0019084" C="0.0019084" G="0.0019084" T="0.994275"/>
      <pos A="0.0019084" C="0.0019084" G="0.994275" T="0.0019084"/>
      <pos A="0.0019084" C="0.0019084" G="0.0019084" T="0.994275"/>
      <pos A="0.0019084" C="0.0019084" G="0.0019084" T="0.994275"/>
      <pos A="0.0019084" C="0.0019084" G="0.0019084" T="0.994275"/>
      <pos A="0.994275" C="0.0019084" G="0.0019084" T="0.0019084"/>
      <pos A="0.0019084" C="0.0019084" G="0.0782443" T="0.917939"/>
      <pos A="0.15458" C="0.0019084" G="0.230916" T="0.612595"/>
      <pos A="0.0019084" C="0.307252" G="0.0019084" T="0.688931"/>
    </motif>
    <motif db="0" id="GABPA_HUMAN.H11MO.0.A" length="14" nsites="500" evalue="1.0e+000"
        url="http://hocomoco.autosome.ru/motif/GABPA_HUMAN.H11MO.0.A">
      <pos A="0.182014" C="0.226005" G="0.483953" T="0.108028"/>
      <pos A="0.285993" C="0.252" G="0.385973" T="0.0760348"/>
      <pos A="0.363977" C="0.230004" G="0.269996" T="0.136023"/>
      <pos A="0.429964" C="0.146021" G="0.383973" T="0.040042"/>
      <pos A="0.0980304" C="0.611928" G="0.269996" T="0.020046"/>
      <pos A="0.112028" C="0.855879" G="0.0260448" T="0.00604879"/>
      <pos A="0.00804839" C="4.999e-05" G="0.991852" T="4.999e-05"/>
      <pos A="0.00804839" C="0.00404919" G="0.985853" T="0.00204959"/>
      <pos A="0.995851" C="4.999e-05" G="0.00404919" T="4.999e-05"/>
      <pos A="0.985853" C="0.00204959" G="4.999e-05" T="0.0120476"/>
      <pos A="0.106029" C="0.0240452" G="0.867876" T="0.00204959"/>
      <pos A="0.0980304" C="0.188012" G="0.0320436" T="0.681914"/>
      <pos A="0.178014" C="0.130024" G="0.569936" T="0.122026"/>
      <pos A="0.287992" C="0.269996" G="0.383973" T="0.0580384"/>
    </motif>
    <motif db="0" id="GATA1_HUMAN.H11MO.0.A" length="19" nsites="500" evalue="1.0e+000"
        url="http://hocomoco.autosome.ru/motif/GATA1_HUMAN.H11MO.0.A">
      <pos A="0.192012" C="0.403969" G="0.206009" T="0.19801"/>
      <pos A="0.116027" C="0.144021" G="0.190012" T="0.54994"/>
      <pos A="0.0560388" C="0.0780344" G="0.639922" T="0.226005"/>
      <pos A="0.118026" C="0.206009" G="0.389972" T="0.285993"/>
      <pos A="0.194011" C="0.313987" G="0.281994" T="0.210008"/>
      <pos A="0.267996" C="0.246001" G="0.277994" T="0.208008"/>
      <pos A="0.224005" C="0.210008" G="0.367976" T="0.19801"/>
      <pos A="0.261998" C="0.168016" G="0.339982" T="0.230004"/>
      <pos A="0.214007" C="0.224005" G="0.313987" T="0.248"/>
      <pos A="0.331984" C="0.188012" G="0.323985" T="0.156019"/>
      <pos A="0.184013" C="0.387972" G="0.321986" T="0.106029"/>
      <pos A="0.719906" C="0.020046" G="0.00804839" T="0.252"/>
      <pos A="0.00604879" C="4.999e-05" G="0.993851" T="4.999e-05"/>
      <pos A="0.995851" C="4.999e-05" G="4.999e-05" T="0.00404919"/>
      <pos A="0.00204959" C="4.999e-05" G="0.0120476" T="0.985853"/>
      <pos A="0.945861" C="0.00404919" G="0.0140472" T="0.0360428"/>
      <pos A="0.857878" C="0.0160468" G="0.090032" T="0.0360428"/>
      <pos A="0.214007" C="0.154019" G="0.553939" T="0.0780344"/>
      <pos A="0.35198" C="0.188012" G="0.345981" T="0.114027"/>
    </motif>
    <motif db="0" id="GATA2_HUMAN.H11MO.0.A" length="19" nsites="500" evalue="1.0e+000"
        url="http://hocomoco.autosome.ru/motif/GATA2_HUMAN.H11MO.0.A">
      <pos A="0.132024" C="0.45196" G="0.226005" T="0.190012"/>
      <pos A="0.124025" C="0.104029" G="0.158018" T="0.613927"/>
      <pos A="0.080034" C="0.05004" G="0.65192" T="0.218006"/>
      <pos A="0.132024" C="0.222006" G="0.413967" T="0.232004"/>
      <pos A="0.271996" C="0.156019" G="0.289992" T="0.281994"/>
      <pos A="0.303989" C="0.158018" G="0.305989" T="0.232004"/>
      <pos A="0.248" C="0.19801" G="0.367976" T="0.186013"/>
      <pos A="0.269996" C="0.196011" G="0.275995" T="0.257998"/>
      <pos A="0.222006" C="0.224005" G="0.267996" T="0.285993"/>
      <pos A="0.325985" C="0.114027" G="0.343981" T="0.216007"/>
      <pos A="0.192012" C="0.337982" G="0.371976" T="0.0980304"/>
      <pos A="0.773895" C="0.00404919" G="0.00804839" T="0.214007"/>
      <pos A="4.999e-05" C="4.999e-05" G="0.995851" T="0.00404919"/>
      <pos A="0.985853" C="4.999e-05" G="0.00804839" T="0.00604879"/>
      <pos A="0.00604879" C="0.00204959" G="0.0160468" T="0.975855"/>
      <pos A="0.965857" C="0.00604879" G="4.999e-05" T="0.0280444"/>
      <pos A="0.843881" C="0.010048" G="0.114027" T="0.0320436"/>
      <pos A="0.140022" C="0.168016" G="0.627924" T="0.0640372"/>
      <pos A="0.343981" C="0.192012" G="0.389972" T="0.0740352"/>
    </motif>
    <motif db="0" id="GCM1_HUMAN.H11MO.0.D" length="14" nsites="12" evalue="1.0e+000"
        url="http://hocomoco.autosome.ru/motif/GCM1_HUMAN.H11MO.0.D">
      <pos A="0.314279" C="0.35101" G="0.0847107" T="0.25"/>
      <pos A="0.433655" C="0.0847107" G="0.0663453" T="0.415289"/>
      <pos A="0.25" C="0.341827" G="0.240817" T="0.167355"/>
      <pos A="0.81933" C="0.176538" G="0.00206612" T="0.00206612"/>
      <pos A="0.00206612" C="0.00206612" G="0.00206612" T="0.993802"/>
      <pos A="0.00206612" C="0.00206612" G="0.993802" T="0.00206612"/>
      <pos A="0.176538" C="0.65404" G="0.00206612" T="0.167355"/>
      <pos A="0.00206612" C="0.0938935" G="0.580579" T="0.323462"/>
      <pos A="0.00206612" C="0.00206612" G="0.993802" T="0.00206612"/>
      <pos A="0.00206612" C="0.00206612" G="0.993802" T="0.00206612"/>
      <pos A="0.0847107" C="0.332645" G="0.0663453" T="0.516299"/>
      <pos A="0.396924" C="0.259183" G="0.167355" T="0.176538"/>
      <pos A="0.0847107" C="0.323462" G="0.259183" T="0.332645"/>
      <pos A="0.0847107" C="0.185721" G="0.332645" T="0.396924"/>
    </motif>
    <motif db="0" id="GCM2_HUMAN.H11MO.0.D" length="11" nsites="352" evalue="1.0e+000"
        url="http://hocomoco.autosome.ru/motif/GCM2_HUMAN.H11MO.0.D">
      <pos A="0.112965" C="0.24929" G="0.325973" T="0.311772"/>
      <pos A="0.761218" C="0.0682335" G="0.102315" T="0.0682335"/>
      <pos A="7.10026e-05" C="7.10026e-05" G="7.10026e-05" T="0.999787"/>
      <pos A="0.0455126" C="0.0029111" G="0.951505" T="7.10026e-05"/>
      <pos A="0.0029111" C="0.991267" G="7.10026e-05" T="0.00575121"/>
      <pos A="7.10026e-05" C="7.10026e-05" G="0.991267" T="0.00859131"/>
      <pos A="7.10026e-05" C="7.10026e-05" G="0.999787" T="7.10026e-05"/>
      <pos A="0.00220108" C="0.00220108" G="0.993397" T="0.00220108"/>
      <pos A="0.027052" C="0.143496" G="0.00717126" T="0.822281"/>
      <pos A="0.553181" C="0.0675234" G="0.229409" T="0.149886"/>
      <pos A="0.132846" C="0.24929" G="0.283371" T="0.334493"/>
    </motif>
    <motif db="0" id="GLI2_HUMAN.H11MO.0.D" length="11" nsites="931" evalue="1.0e+000"
        url="http://hocomoco.autosome.ru/motif/GLI2_HUMAN.H11MO.0.D">
      <pos A="0.113104" C="0.175004" G="0.617202" T="0.0946901"/>
      <pos A="2.685e-05" C="2.685e-05" G="2.685e-05" T="0.999919"/>
      <pos A="2.685e-05" C="2.685e-05" G="0.999919" T="2.685e-05"/>
      <pos A="2.685e-05" C="2.685e-05" G="0.844765" T="0.155181"/>
      <pos A="2.685e-05" C="2.685e-05" G="0.999919" T="2.685e-05"/>
      <pos A="2.685e-05" C="2.685e-05" G="2.685e-05" T="0.999919"/>
      <pos A="2.685e-05" C="2.685e-05" G="0.999919" T="2.685e-05"/>
      <pos A="2.685e-05" C="2.685e-05" G="0.999919" T="2.685e-05"/>
      <pos A="2.685e-05" C="2.685e-05" G="2.685e-05" T="0.999919"/>
[truncated: 433,230 more chars]
