# Supplementary material for: DeepEPI: CNN-transformer-based model for extracting TF interactions through predicting enhancer-promoter interactions
Source: Bioinform Adv. 2025 Sep 17;5(1):vbaf221. doi: 10.1093/bioadv/vbaf221 (PMC12478696; doi:10.1093/bioadv/vbaf221)
Supplement: vbaf221_Supplementary_Data [file vbaf221_supplementary_data.zip › Supplementary_file5/HUVEC/result_promoter46-HUVEC/tomtom.tsv]

Query_ID	Target_ID	Optimal_offset	p-value	E-value	q-value	Overlap	Query_consensus	Target_consensus	Orientation
M0	SP2_HUMAN.H11MO.0.A	-3	2.9813e-05	0.0229262	0.0295379	22	GCCGCGCGGGACCTCTCCCCGGGGCCAAGGCCGCCACGCC	CCCCCGGCCCCGCCCCCCCCCC	-
M0	THAP1_HUMAN.H11MO.0.C	-16	5.85462e-05	0.045022	0.0295379	22	GCCGCGCGGGACCTCTCCCCGGGGCCAAGGCCGCCACGCC	GCCCGCAGCCAAGATGGCGGCG	-
M0	RXRA_HUMAN.H11MO.0.A	-5	0.000203563	0.15654	0.0770267	20	GCCGCGCGGGACCTCTCCCCGGGGCCAAGGCCGCCACGCC	CTCTGACCTCTGCCTCCCCC	-
M0	ZN667_HUMAN.H11MO.0.C	-20	0.00052222	0.401587	0.101574	19	GCCGCGCGGGACCTCTCCCCGGGGCCAAGGCCGCCACGCC	GTGGCCTTAAAAGCTCAGC	+
M0	SP3_HUMAN.H11MO.0.B	-3	0.000532654	0.409611	0.101574	20	GCCGCGCGGGACCTCTCCCCGGGGCCAAGGCCGCCACGCC	CCCCGGCCCCGCCCCCCCCC	-
M0	ZFX_HUMAN.H11MO.1.A	-22	0.000554182	0.426166	0.101574	17	GCCGCGCGGGACCTCTCCCCGGGGCCAAGGCCGCCACGCC	GGGGGCGGAGGCCGGGG	+
M0	NR1D1_HUMAN.H11MO.0.B	-2	0.00106238	0.816974	0.146181	19	GCCGCGCGGGACCTCTCCCCGGGGCCAAGGCCGCCACGCC	CCTTCTGACCCACTTCCCT	-
M0	TLX1_HUMAN.H11MO.0.D	-6	0.00118328	0.90994	0.149247	17	GCCGCGCGGGACCTCTCCCCGGGGCCAAGGCCGCCACGCC	CTGGCAAGTTGCCAAGG	+
M0	SP4_HUMAN.H11MO.0.A	-4	0.00142616	1.09672	0.166046	20	GCCGCGCGGGACCTCTCCCCGGGGCCAAGGCCGCCACGCC	CCCGGCCCCGCCCCCTTCCC	-
M0	NR1H4_HUMAN.H11MO.0.B	-5	0.00155614	1.19667	0.168238	19	GCCGCGCGGGACCTCTCCCCGGGGCCAAGGCCGCCACGCC	GGGGTCAATGACCCCGAGG	+
M0	KLF6_HUMAN.H11MO.0.A	-2	0.00194822	1.49818	0.171571	19	GCCGCGCGGGACCTCTCCCCGGGGCCAAGGCCGCCACGCC	CCCCCGGCCCCGCCCTTCC	-
M0	PATZ1_HUMAN.H11MO.0.C	-2	0.00215957	1.66071	0.171571	22	GCCGCGCGGGACCTCTCCCCGGGGCCAAGGCCGCCACGCC	GGGGAGGGGGCGGGGGGGGAGG	+
M0	ZN341_HUMAN.H11MO.0.C	-5	0.00215957	1.66071	0.171571	22	GCCGCGCGGGACCTCTCCCCGGGGCCAAGGCCGCCACGCC	GCTCTTCCCTCCCCCCCCCCCC	-
M0	BHE41_HUMAN.H11MO.0.D	-2	0.002204	1.69488	0.171571	20	GCCGCGCGGGACCTCTCCCCGGGGCCAAGGCCGCCACGCC	GCCTCTGCACGTGACCCGGT	-
M0	RARG_HUMAN.H11MO.2.D	-7	0.002204	1.69488	0.171571	20	GCCGCGCGGGACCTCTCCCCGGGGCCAAGGCCGCCACGCC	GTGACCTCTGGGTGACCCCC	-
M0	ZN563_HUMAN.H11MO.0.C	-17	0.00226711	1.74341	0.171571	21	GCCGCGCGGGACCTCTCCCCGGGGCCAAGGCCGCCACGCC	GCAGCTGCCAGTGAGGATCCC	-
M0	RFX1_HUMAN.H11MO.0.B	-14	0.00302034	2.32264	0.190749	22	GCCGCGCGGGACCTCTCCCCGGGGCCAAGGCCGCCACGCC	GCCCCGGTTGCCATGGCGACGG	+
M0	KLF3_HUMAN.H11MO.0.B	-4	0.00302462	2.32594	0.190749	19	GCCGCGCGGGACCTCTCCCCGGGGCCAAGGCCGCCACGCC	CCCGGCCCCGCCCCTCCCC	-
M0	PAX5_HUMAN.H11MO.0.A	-23	0.00319622	2.45789	0.193508	17	GCCGCGCGGGACCTCTCCCCGGGGCCAAGGCCGCCACGCC	GCCTGGGCAGCAGAGCGTGAC	+
M0	IRX2_HUMAN.H11MO.0.D	0	0.0034925	2.68573	0.197797	19	GCCGCGCGGGACCTCTCCCCGGGGCCAAGGCCGCCACGCC	ACATGGGTGGGCATGTTGG	+
M0	CLOCK_HUMAN.H11MO.0.C	-7	0.00360688	2.77369	0.197797	14	GCCGCGCGGGACCTCTCCCCGGGGCCAAGGCCGCCACGCC	TGTTCACGTGTCTG	-
M0	PROX1_HUMAN.H11MO.0.D	-23	0.00451338	3.47079	0.224577	17	GCCGCGCGGGACCTCTCCCCGGGGCCAAGGCCGCCACGCC	GGGTAAGGCGGGTTGGG	+
M0	PTF1A_HUMAN.H11MO.0.B	-2	0.0055237	4.24773	0.253348	18	GCCGCGCGGGACCTCTCCCCGGGGCCAAGGCCGCCACGCC	CCAGCTGCCCCCTTTCCC	+
M0	Z324A_HUMAN.H11MO.0.C	-18	0.00569944	4.38287	0.25372	22	GCCGCGCGGGACCTCTCCCCGGGGCCAAGGCCGCCACGCC	TGGCAGCAAAGGATGGTTTGATA	-
M0	NR1H3_HUMAN.H11MO.0.B	2	0.00702266	5.40043	0.289093	17	GCCGCGCGGGACCTCTCCCCGGGGCCAAGGCCGCCACGCC	TGACCTGCAGTGACCTCTG	-
M0	MAFA_HUMAN.H11MO.0.D	-24	0.00706703	5.43454	0.289093	16	GCCGCGCGGGACCTCTCCCCGGGGCCAAGGCCGCCACGCC	CGAAGGCTGCGGGGTCAGCAC	-
M0	VEZF1_HUMAN.H11MO.0.C	-3	0.00952821	7.32719	0.369784	22	GCCGCGCGGGACCTCTCCCCGGGGCCAAGGCCGCCACGCC	CCCCTCCCCCTCCCCCCTCCCC	-
M0	ZN335_HUMAN.H11MO.0.A	-13	0.0101292	7.78936	0.383281	22	GCCGCGCGGGACCTCTCCCCGGGGCCAAGGCCGCCACGCC	TCAGGCAGCGCCGAGGACAGCC	-
M0	ZN554_HUMAN.H11MO.0.C	-19	0.0104948	8.07049	0.387429	20	GCCGCGCGGGACCTCTCCCCGGGGCCAAGGCCGCCACGCC	AGCACCCCACATGGCTCAGC	-
M0	RARA_HUMAN.H11MO.2.A	-8	0.0108187	8.31962	0.389879	17	GCCGCGCGGGACCTCTCCCCGGGGCCAAGGCCGCCACGCC	TGACCTCTCGGTGACCT	-
M0	USF2_HUMAN.H11MO.0.A	-7	0.0119833	9.21519	0.412218	19	GCCGCGCGGGACCTCTCCCCGGGGCCAAGGCCGCCACGCC	GGGTCACGTGGCCGCGGCG	+
M0	OLIG2_HUMAN.H11MO.0.B	-2	0.0127075	9.77207	0.420894	18	GCCGCGCGGGACCTCTCCCCGGGGCCAAGGCCGCCACGCC	CCAGCTGTTTCCCTTCTG	+
M0	MAF_HUMAN.H11MO.0.A	-21	0.0145609	11.1974	0.45181	19	GCCGCGCGGGACCTCTCCCCGGGGCCAAGGCCGCCACGCC	TTGCTGAGTCAGCAGATTC	-
M0	NFIC_HUMAN.H11MO.0.A	-5	0.0153127	11.7755	0.45181	17	GCCGCGCGGGACCTCTCCCCGGGGCCAAGGCCGCCACGCC	CTTGGCTCCCTGCCAAG	+
M0	MXI1_HUMAN.H11MO.0.A	-8	0.01539	11.8349	0.45181	15	GCCGCGCGGGACCTCTCCCCGGGGCCAAGGCCGCCACGCC	GCACGTGGCGGCGGG	+
M0	ZN589_HUMAN.H11MO.0.D	-2	0.0160234	12.322	0.457522	16	GCCGCGCGGGACCTCTCCCCGGGGCCAAGGCCGCCACGCC	CCCACGGTTACTGCCG	+
M0	BRAC_HUMAN.H11MO.0.A	-8	0.0163232	12.5525	0.457522	20	GCCGCGCGGGACCTCTCCCCGGGGCCAAGGCCGCCACGCC	ATTTCACACCTCCCTGCTAA	-
M0	ZBT17_HUMAN.H11MO.0.A	-14	0.0176393	13.5646	0.484894	19	GCCGCGCGGGACCTCTCCCCGGGGCCAAGGCCGCCACGCC	GAGGGTGGGGGAGGGGAAG	+
M1	THAP1_HUMAN.H11MO.0.C	-11	8.0245e-06	0.00617084	0.0121859	22	GCACCGGCGGCGCCGGCACCCAGGGAGGAGACCTCGGCGG	GCCCGCAGCCAAGATGGCGGCG	-
M1	SP2_HUMAN.H11MO.0.A	0	3.17041e-05	0.0243804	0.0240728	22	GCACCGGCGGCGCCGGCACCCAGGGAGGAGACCTCGGCGG	CCCCCGGCCCCGCCCCCCCCCC	-
M1	SP3_HUMAN.H11MO.0.B	-1	4.77126e-05	0.036691	0.024152	20	GCACCGGCGGCGCCGGCACCCAGGGAGGAGACCTCGGCGG	CCCCGGCCCCGCCCCCCCCC	-
M1	ZN563_HUMAN.H11MO.0.C	-12	0.00012395	0.0953178	0.0470575	21	GCACCGGCGGCGCCGGCACCCAGGGAGGAGACCTCGGCGG	GCAGCTGCCAGTGAGGATCCC	-
M1	PATZ1_HUMAN.H11MO.0.C	0	0.000287548	0.221125	0.0873338	22	GCACCGGCGGCGCCGGCACCCAGGGAGGAGACCTCGGCGG	CCTCCCCCCCCGCCCCCTCCCC	-
M1	KLF3_HUMAN.H11MO.0.B	-2	0.000541424	0.416355	0.0937044	19	GCACCGGCGGCGCCGGCACCCAGGGAGGAGACCTCGGCGG	CCCGGCCCCGCCCCTCCCC	-
M1	SP4_HUMAN.H11MO.0.A	-2	0.000631674	0.485757	0.0959255	20	GCACCGGCGGCGCCGGCACCCAGGGAGGAGACCTCGGCGG	CCCGGCCCCGCCCCCTTCCC	-
M1	ZFX_HUMAN.H11MO.1.A	-22	0.00124622	0.958343	0.146737	17	GCACCGGCGGCGCCGGCACCCAGGGAGGAGACCTCGGCGG	GGGGGCGGAGGCCGGGG	+
M1	KLF6_HUMAN.H11MO.0.A	0	0.00145572	1.11945	0.146737	19	GCACCGGCGGCGCCGGCACCCAGGGAGGAGACCTCGGCGG	GGAAGGGCGGGGCCGGGGG	+
M1	IRX2_HUMAN.H11MO.0.D	-4	0.00156704	1.20506	0.146737	19	GCACCGGCGGCGCCGGCACCCAGGGAGGAGACCTCGGCGG	CCAACATGCCCACCCATGT	-
M1	ZN589_HUMAN.H11MO.0.D	-17	0.00166976	1.28405	0.146737	16	GCACCGGCGGCGCCGGCACCCAGGGAGGAGACCTCGGCGG	CCCACGGTTACTGCCG	+
M1	TLX1_HUMAN.H11MO.0.D	-1	0.00170823	1.31363	0.146737	17	GCACCGGCGGCGCCGGCACCCAGGGAGGAGACCTCGGCGG	CTGGCAAGTTGCCAAGG	+
M1	ZN341_HUMAN.H11MO.0.C	0	0.00193254	1.48612	0.146737	22	GCACCGGCGGCGCCGGCACCCAGGGAGGAGACCTCGGCGG	GCTCTTCCCTCCCCCCCCCCCC	-
M1	RXRA_HUMAN.H11MO.0.A	-1	0.00267281	2.05539	0.184496	20	GCACCGGCGGCGCCGGCACCCAGGGAGGAGACCTCGGCGG	CTCTGACCTCTGCCTCCCCC	-
M1	NR1D1_HUMAN.H11MO.0.B	-6	0.00396255	3.0472	0.226186	19	GCACCGGCGGCGCCGGCACCCAGGGAGGAGACCTCGGCGG	AGGGAAGTGGGTCAGAAGG	+
M1	RARG_HUMAN.H11MO.2.D	4	0.00402149	3.09253	0.226186	16	GCACCGGCGGCGCCGGCACCCAGGGAGGAGACCTCGGCGG	GTGACCTCTGGGTGACCCCC	-
M1	MAFA_HUMAN.H11MO.0.D	-4	0.00555343	4.27059	0.301193	21	GCACCGGCGGCGCCGGCACCCAGGGAGGAGACCTCGGCGG	GTGCTGACCCCGCAGCCTTCG	+
M1	GATA1_HUMAN.H11MO.0.A	8	0.00638243	4.90809	0.313591	11	GCACCGGCGGCGCCGGCACCCAGGGAGGAGACCTCGGCGG	TCTTATCTGTCCCCGCCAG	-
M1	ZN554_HUMAN.H11MO.0.C	-11	0.00681691	5.24221	0.313591	20	GCACCGGCGGCGCCGGCACCCAGGGAGGAGACCTCGGCGG	GCTGAGCCATGTGGGGTGCT	+
M1	PROX1_HUMAN.H11MO.0.D	-23	0.00702104	5.39918	0.313591	17	GCACCGGCGGCGCCGGCACCCAGGGAGGAGACCTCGGCGG	GGGTAAGGCGGGTTGGG	+
M1	PURA_HUMAN.H11MO.0.D	-3	0.00702104	5.39918	0.313591	17	GCACCGGCGGCGCCGGCACCCAGGGAGGAGACCTCGGCGG	CCCTGCCCCCCCCTTCC	-
M1	MAZ_HUMAN.H11MO.0.A	-1	0.00786692	6.04966	0.341333	22	GCACCGGCGGCGCCGGCACCCAGGGAGGAGACCTCGGCGG	CCCCCCCCCCCCCCCCTCCCCC	-
M1	BHE41_HUMAN.H11MO.0.D	-11	0.00826775	6.3579	0.34876	20	GCACCGGCGGCGCCGGCACCCAGGGAGGAGACCTCGGCGG	ACCGGGTCACGTGCAGAAGG	+
M1	SPZ1_HUMAN.H11MO.0.D	-17	0.0103438	7.95436	0.404919	16	GCACCGGCGGCGCCGGCACCCAGGGAGGAGACCTCGGCGG	CCCAGGGTAACAGCCG	-
M1	ZN335_HUMAN.H11MO.0.A	4	0.0106309	8.17514	0.404919	18	GCACCGGCGGCGCCGGCACCCAGGGAGGAGACCTCGGCGG	TCAGGCAGCGCCGAGGACAGCC	-
M1	EGR1_HUMAN.H11MO.0.A	0	0.0106656	8.20188	0.404919	17	GCACCGGCGGCGCCGGCACCCAGGGAGGAGACCTCGGCGG	CCCCCGCCCACGCCCTC	-
M1	TAF1_HUMAN.H11MO.0.A	0	0.0111038	8.53884	0.409874	16	GCACCGGCGGCGCCGGCACCCAGGGAGGAGACCTCGGCGG	AAGATGGCGGCGGCGG	+
M1	RFX5_HUMAN.H11MO.0.A	-8	0.0113359	8.71734	0.409874	20	GCACCGGCGGCGCCGGCACCCAGGGAGGAGACCTCGGCGG	GTCAGCTGTTGCTAGGCAGA	+
M1	ZBT17_HUMAN.H11MO.0.A	-4	0.0122704	9.4359	0.423676	19	GCACCGGCGGCGCCGGCACCCAGGGAGGAGACCTCGGCGG	CTTCCCCTCCCCCACCCTC	-
M1	CLOCK_HUMAN.H11MO.0.C	-4	0.0122757	9.44	0.423676	14	GCACCGGCGGCGCCGGCACCCAGGGAGGAGACCTCGGCGG	CAGACACGTGAACA	+
M1	VEZF1_HUMAN.H11MO.0.C	-1	0.0126955	9.76283	0.428428	22	GCACCGGCGGCGCCGGCACCCAGGGAGGAGACCTCGGCGG	CCCCTCCCCCTCCCCCCTCCCC	-
M2	SP3_HUMAN.H11MO.0.B	-12	7.94395e-05	0.061089	0.0950861	20	GCCAGGGGAGGCCGGGCCGGGCGGGCCCGGCGGCCGGCGG	GGGGGGGGGCGGGGCCGGGG	+
M2	SP2_HUMAN.H11MO.0.A	-11	0.00012543	0.0964556	0.0950861	22	GCCAGGGGAGGCCGGGCCGGGCGGGCCCGGCGGCCGGCGG	GGGGGGGGGGCGGGGCCGGGGG	+
M2	IRX2_HUMAN.H11MO.0.D	-14	0.000197712	0.15204	0.099921	19	GCCAGGGGAGGCCGGGCCGGGCGGGCCCGGCGGCCGGCGG	ACATGGGTGGGCATGTTGG	+
M2	KLF6_HUMAN.H11MO.0.A	-14	0.000350166	0.269278	0.132727	19	GCCAGGGGAGGCCGGGCCGGGCGGGCCCGGCGGCCGGCGG	GGAAGGGCGGGGCCGGGGG	+
M2	ZFX_HUMAN.H11MO.1.A	0	0.000486104	0.373814	0.147402	17	GCCAGGGGAGGCCGGGCCGGGCGGGCCCGGCGGCCGGCGG	GGGGGCGGAGGCCGGGG	+
M2	KLF3_HUMAN.H11MO.0.B	-12	0.000828945	0.637459	0.193984	19	GCCAGGGGAGGCCGGGCCGGGCGGGCCCGGCGGCCGGCGG	GGGGAGGGGCGGGGCCGGG	+
M2	THAP1_HUMAN.H11MO.0.C	-9	0.00119527	0.919162	0.193984	22	GCCAGGGGAGGCCGGGCCGGGCGGGCCCGGCGGCCGGCGG	CGCCGCCATCTTGGCTGCGGGC	+
M2	GATA1_HUMAN.H11MO.0.A	-29	0.00120903	0.929748	0.193984	11	GCCAGGGGAGGCCGGGCCGGGCGGGCCCGGCGGCCGGCGG	CTGGCGGGGACAGATAAGA	+
M2	ZN563_HUMAN.H11MO.0.C	-6	0.00130543	1.00387	0.193984	21	GCCAGGGGAGGCCGGGCCGGGCGGGCCCGGCGGCCGGCGG	GGGATCCTCACTGGCAGCTGC	+
M2	ZN589_HUMAN.H11MO.0.D	-17	0.00142507	1.09588	0.193984	16	GCCAGGGGAGGCCGGGCCGGGCGGGCCCGGCGGCCGGCGG	CGGCAGTAACCGTGGG	-
M2	ZN341_HUMAN.H11MO.0.C	-5	0.00218463	1.67998	0.219169	22	GCCAGGGGAGGCCGGGCCGGGCGGGCCCGGCGGCCGGCGG	GGGGGGGGGGGGAGGGAAGAGC	+
M2	RXRA_HUMAN.H11MO.0.A	-12	0.00231288	1.77861	0.219169	20	GCCAGGGGAGGCCGGGCCGGGCGGGCCCGGCGGCCGGCGG	GGGGGAGGCAGAGGTCAGAG	+
M2	PATZ1_HUMAN.H11MO.0.C	-11	0.00265793	2.04395	0.234873	22	GCCAGGGGAGGCCGGGCCGGGCGGGCCCGGCGGCCGGCGG	GGGGAGGGGGCGGGGGGGGAGG	+
M2	NR1D1_HUMAN.H11MO.0.B	-5	0.00288776	2.22069	0.234873	19	GCCAGGGGAGGCCGGGCCGGGCGGGCCCGGCGGCCGGCGG	AGGGAAGTGGGTCAGAAGG	+
M2	SP4_HUMAN.H11MO.0.A	-11	0.0032594	2.50648	0.235323	20	GCCAGGGGAGGCCGGGCCGGGCGGGCCCGGCGGCCGGCGG	GGGAAGGGGGCGGGGCCGGG	+
M2	USF2_HUMAN.H11MO.0.A	10	0.00356285	2.73983	0.241244	9	GCCAGGGGAGGCCGGGCCGGGCGGGCCCGGCGGCCGGCGG	GGGTCACGTGGCCGCGGCG	+
M2	TLX1_HUMAN.H11MO.0.D	-21	0.0038175	2.93566	0.241244	17	GCCAGGGGAGGCCGGGCCGGGCGGGCCCGGCGGCCGGCGG	CTGGCAAGTTGCCAAGG	+
M2	RARG_HUMAN.H11MO.0.B	-18	0.00587614	4.51875	0.32997	18	GCCAGGGGAGGCCGGGCCGGGCGGGCCCGGCGGCCGGCGG	CCCAGGTCACTCTGACCT	-
M2	GATA2_HUMAN.H11MO.0.A	-29	0.00657318	5.05478	0.343972	11	GCCAGGGGAGGCCGGGCCGGGCGGGCCCGGCGGCCGGCGG	CTGGGGGGTGGAGATAAGG	+
M2	MXI1_HUMAN.H11MO.0.A	7	0.00657924	5.05944	0.343972	8	GCCAGGGGAGGCCGGGCCGGGCGGGCCCGGCGGCCGGCGG	GCACGTGGCGGCGGG	+
M2	VEZF1_HUMAN.H11MO.0.C	-4	0.00683355	5.255	0.345359	22	GCCAGGGGAGGCCGGGCCGGGCGGGCCCGGCGGCCGGCGG	GGGGAGGGGGGAGGGGGAGGGG	+
M2	PURA_HUMAN.H11MO.0.D	-14	0.00785111	6.0375	0.377411	17	GCCAGGGGAGGCCGGGCCGGGCGGGCCCGGCGGCCGGCGG	GGAAGGGGGGGGCAGGG	+
M2	MAFA_HUMAN.H11MO.0.D	-18	0.0082322	6.33056	0.377411	21	GCCAGGGGAGGCCGGGCCGGGCGGGCCCGGCGGCCGGCGG	GTGCTGACCCCGCAGCCTTCG	+
M2	PROX1_HUMAN.H11MO.0.D	-9	0.00967481	7.43993	0.396448	17	GCCAGGGGAGGCCGGGCCGGGCGGGCCCGGCGGCCGGCGG	GGGTAAGGCGGGTTGGG	+
M2	RARG_HUMAN.H11MO.2.D	-28	0.0105194	8.08945	0.403314	12	GCCAGGGGAGGCCGGGCCGGGCGGGCCCGGCGGCCGGCGG	GGGGGTCACCCAGAGGTCAC	+
M2	CLOCK_HUMAN.H11MO.0.C	-11	0.0108064	8.31011	0.403314	14	GCCAGGGGAGGCCGGGCCGGGCGGGCCCGGCGGCCGGCGG	CAGACACGTGAACA	+
M2	TAL1_HUMAN.H11MO.0.A	-1	0.0110812	8.52146	0.403314	19	GCCAGGGGAGGCCGGGCCGGGCGGGCCCGGCGGCCGGCGG	CTGGGGGGGGCAGATAAGG	+
M2	NR1H3_HUMAN.H11MO.0.B	-13	0.0118116	9.08309	0.416471	19	GCCAGGGGAGGCCGGGCCGGGCGGGCCCGGCGGCCGGCGG	TGACCTGCAGTGACCTCTG	-
M2	PTF1A_HUMAN.H11MO.0.B	-29	0.013164	10.1231	0.443528	11	GCCAGGGGAGGCCGGGCCGGGCGGGCCCGGCGGCCGGCGG	GGGAAAGGGGGCAGCTGG	-
M3	EGR4_HUMAN.H11MO.0.D	-29	5.09548e-05	0.0391842	0.0772641	11	CCGCGCGCACCACAGGCCACGCACACAAAGCCACCCCGCC	GCCCTGCCGCC	-
M3	MECP2_HUMAN.H11MO.0.C	-10	0.000221143	0.170059	0.127976	7	CCGCGCGCACCACAGGCCACGCACACAAAGCCACCCCGCC	CTCCGGG	-
M3	ZN563_HUMAN.H11MO.0.C	-2	0.000253197	0.194708	0.127976	21	CCGCGCGCACCACAGGCCACGCACACAAAGCCACCCCGCC	GGGATCCTCACTGGCAGCTGC	+
M3	GSC2_HUMAN.H11MO.0.D	-29	0.00067069	0.515761	0.254246	11	CCGCGCGCACCACAGGCCACGCACACAAAGCCACCCCGCC	CCTAATCCGCT	-
M4	THAP1_HUMAN.H11MO.0.C	-11	0.000378943	0.291407	0.387813	22	GGGCCCCTGCGGCCCGGGGCAGCTCTCCCGGCCCGCAAAC	GCCCGCAGCCAAGATGGCGGCG	-
M4	RXRA_HUMAN.H11MO.0.A	-15	0.000557761	0.428918	0.387813	20	GGGCCCCTGCGGCCCGGGGCAGCTCTCCCGGCCCGCAAAC	CTCTGACCTCTGCCTCCCCC	-
M4	SP2_HUMAN.H11MO.0.A	-12	0.00101164	0.777952	0.387813	22	GGGCCCCTGCGGCCCGGGGCAGCTCTCCCGGCCCGCAAAC	CCCCCGGCCCCGCCCCCCCCCC	-
M4	ZN563_HUMAN.H11MO.0.C	-14	0.00101546	0.780888	0.387813	21	GGGCCCCTGCGGCCCGGGGCAGCTCTCCCGGCCCGCAAAC	GGGATCCTCACTGGCAGCTGC	+
M4	SP3_HUMAN.H11MO.0.B	-13	0.00177472	1.36476	0.388101	20	GGGCCCCTGCGGCCCGGGGCAGCTCTCCCGGCCCGCAAAC	CCCCGGCCCCGCCCCCCCCC	-
M4	IRX2_HUMAN.H11MO.0.D	-13	0.00269523	2.07263	0.388101	19	GGGCCCCTGCGGCCCGGGGCAGCTCTCCCGGCCCGCAAAC	ACATGGGTGGGCATGTTGG	+
M4	ZN667_HUMAN.H11MO.0.C	-16	0.00309877	2.38295	0.388101	19	GGGCCCCTGCGGCCCGGGGCAGCTCTCCCGGCCCGCAAAC	GCTGAGCTTTTAAGGCCAC	-
M4	ZFX_HUMAN.H11MO.1.A	-8	0.00347084	2.66907	0.388101	17	GGGCCCCTGCGGCCCGGGGCAGCTCTCCCGGCCCGCAAAC	GGGGGCGGAGGCCGGGG	+
M4	RARG_HUMAN.H11MO.2.D	-17	0.00375486	2.88748	0.388101	20	GGGCCCCTGCGGCCCGGGGCAGCTCTCCCGGCCCGCAAAC	GTGACCTCTGGGTGACCCCC	-
M4	GATA1_HUMAN.H11MO.0.A	7	0.0038108	2.9305	0.388101	12	GGGCCCCTGCGGCCCGGGGCAGCTCTCCCGGCCCGCAAAC	TCTTATCTGTCCCCGCCAG	-
M4	TAL1_HUMAN.H11MO.0.A	7	0.00610519	4.69489	0.472894	12	GGGCCCCTGCGGCCCGGGGCAGCTCTCCCGGCCCGCAAAC	CCTTATCTGCCCCCCCCAG	-
M4	ZN341_HUMAN.H11MO.0.C	-16	0.00652568	5.01824	0.472894	22	GGGCCCCTGCGGCCCGGGGCAGCTCTCCCGGCCCGCAAAC	GCTCTTCCCTCCCCCCCCCCCC	-
M4	PATZ1_HUMAN.H11MO.0.C	-6	0.00693153	5.33035	0.472894	22	GGGCCCCTGCGGCCCGGGGCAGCTCTCCCGGCCCGCAAAC	CCTCCCCCCCCGCCCCCTCCCC	-
M4	NR1D1_HUMAN.H11MO.0.B	-5	0.0069651	5.35616	0.472894	19	GGGCCCCTGCGGCCCGGGGCAGCTCTCCCGGCCCGCAAAC	CCTTCTGACCCACTTCCCT	-
M4	TLX1_HUMAN.H11MO.0.D	-22	0.00711985	5.47517	0.472894	17	GGGCCCCTGCGGCCCGGGGCAGCTCTCCCGGCCCGCAAAC	CCTTGGCAACTTGCCAG	-
M5	ZFX_HUMAN.H11MO.1.A	-3	0.000140515	0.108056	0.215079	17	ACGCCGGGGGCCGCGCGGGCGCGGCGCCGCCGGCAGGCGG	CCCCGGCCTCCGCCCCC	-
M5	SP3_HUMAN.H11MO.0.B	-12	0.000506072	0.389169	0.215383	20	ACGCCGGGGGCCGCGCGGGCGCGGCGCCGCCGGCAGGCGG	CCCCGGCCCCGCCCCCCCCC	-
M5	SP2_HUMAN.H11MO.0.A	-12	0.000753948	0.579786	0.215383	22	ACGCCGGGGGCCGCGCGGGCGCGGCGCCGCCGGCAGGCGG	CCCCCGGCCCCGCCCCCCCCCC	-
M5	ZN563_HUMAN.H11MO.0.C	-2	0.00106103	0.815931	0.215383	21	ACGCCGGGGGCCGCGCGGGCGCGGCGCCGCCGGCAGGCGG	GCAGCTGCCAGTGAGGATCCC	-
M5	THAP1_HUMAN.H11MO.0.C	-10	0.00120973	0.930283	0.215383	22	ACGCCGGGGGCCGCGCGGGCGCGGCGCCGCCGGCAGGCGG	GCCCGCAGCCAAGATGGCGGCG	-
M5	GATA1_HUMAN.H11MO.0.A	-29	0.00146307	1.1251	0.215383	11	ACGCCGGGGGCCGCGCGGGCGCGGCGCCGCCGGCAGGCGG	CTGGCGGGGACAGATAAGA	+
M5	RXRA_HUMAN.H11MO.0.A	-3	0.00149025	1.146	0.215383	20	ACGCCGGGGGCCGCGCGGGCGCGGCGCCGCCGGCAGGCGG	CTCTGACCTCTGCCTCCCCC	-
M5	IRX2_HUMAN.H11MO.0.D	-9	0.00168856	1.2985	0.215383	19	ACGCCGGGGGCCGCGCGGGCGCGGCGCCGCCGGCAGGCGG	CCAACATGCCCACCCATGT	-
M5	PATZ1_HUMAN.H11MO.0.C	0	0.00339568	2.61128	0.346507	22	ACGCCGGGGGCCGCGCGGGCGCGGCGCCGCCGGCAGGCGG	GGGGAGGGGGCGGGGGGGGAGG	+
M5	TLX1_HUMAN.H11MO.0.D	-15	0.00541379	4.1632	0.420777	17	ACGCCGGGGGCCGCGCGGGCGCGGCGCCGCCGGCAGGCGG	CTGGCAAGTTGCCAAGG	+
M5	MAFA_HUMAN.H11MO.0.D	6	0.0058132	4.47035	0.420777	15	ACGCCGGGGGCCGCGCGGGCGCGGCGCCGCCGGCAGGCGG	GTGCTGACCCCGCAGCCTTCG	+
M5	NR1D1_HUMAN.H11MO.0.B	-17	0.00618148	4.75356	0.420777	19	ACGCCGGGGGCCGCGCGGGCGCGGCGCCGCCGGCAGGCGG	CCTTCTGACCCACTTCCCT	-
M5	ZN589_HUMAN.H11MO.0.D	-3	0.00654194	5.03075	0.420777	16	ACGCCGGGGGCCGCGCGGGCGCGGCGCCGCCGGCAGGCGG	CGGCAGTAACCGTGGG	-
M5	KLF6_HUMAN.H11MO.0.A	-9	0.00659761	5.07356	0.420777	19	ACGCCGGGGGCCGCGCGGGCGCGGCGCCGCCGGCAGGCGG	CCCCCGGCCCCGCCCTTCC	-
M5	TAL1_HUMAN.H11MO.0.A	-27	0.00659761	5.07356	0.420777	13	ACGCCGGGGGCCGCGCGGGCGCGGCGCCGCCGGCAGGCGG	CTGGGGGGGGCAGATAAGG	+
M5	GATA2_HUMAN.H11MO.0.A	-27	0.00750881	5.77427	0.459735	13	ACGCCGGGGGCCGCGCGGGCGCGGCGCCGCCGGCAGGCGG	CTGGGGGGTGGAGATAAGG	+
M6	PATZ1_HUMAN.H11MO.0.C	-7	1.14581e-05	0.00881127	0.0136257	22	GCGCGCCGGCTCGGCAGCGGCGGGGGCAGAAGGTCGCCGC	GGGGAGGGGGCGGGGGGGGAGG	+
M6	MAFA_HUMAN.H11MO.0.D	-11	2.49352e-05	0.0191752	0.0136257	21	GCGCGCCGGCTCGGCAGCGGCGGGGGCAGAAGGTCGCCGC	CGAAGGCTGCGGGGTCAGCAC	-
M6	SP2_HUMAN.H11MO.0.A	-4	2.72148e-05	0.0209282	0.0136257	22	GCGCGCCGGCTCGGCAGCGGCGGGGGCAGAAGGTCGCCGC	GGGGGGGGGGCGGGGCCGGGGG	+
M6	ZFX_HUMAN.H11MO.1.A	-9	8.52908e-05	0.0655886	0.0320271	17	GCGCGCCGGCTCGGCAGCGGCGGGGGCAGAAGGTCGCCGC	GGGGGCGGAGGCCGGGG	+
M6	MAZ_HUMAN.H11MO.0.A	-12	0.000150038	0.115379	0.0355358	22	GCGCGCCGGCTCGGCAGCGGCGGGGGCAGAAGGTCGCCGC	GGGGGAGGGGGGGGGGGGGGGG	+
M6	SP3_HUMAN.H11MO.0.B	-5	0.000150884	0.11603	0.0355358	20	GCGCGCCGGCTCGGCAGCGGCGGGGGCAGAAGGTCGCCGC	GGGGGGGGGCGGGGCCGGGG	+
M6	IRX2_HUMAN.H11MO.0.D	-15	0.000182156	0.140078	0.0355358	19	GCGCGCCGGCTCGGCAGCGGCGGGGGCAGAAGGTCGCCGC	ACATGGGTGGGCATGTTGG	+
M6	ZN335_HUMAN.H11MO.0.A	-9	0.000189269	0.145548	0.0355358	22	GCGCGCCGGCTCGGCAGCGGCGGGGGCAGAAGGTCGCCGC	TCAGGCAGCGCCGAGGACAGCC	-
M6	VEZF1_HUMAN.H11MO.0.C	-10	0.000220626	0.169661	0.0368205	22	GCGCGCCGGCTCGGCAGCGGCGGGGGCAGAAGGTCGCCGC	GGGGAGGGGGGAGGGGGAGGGG	+
M6	NR1D1_HUMAN.H11MO.0.B	-14	0.000254818	0.195955	0.0382741	19	GCGCGCCGGCTCGGCAGCGGCGGGGGCAGAAGGTCGCCGC	AGGGAAGTGGGTCAGAAGG	+
M6	TLX1_HUMAN.H11MO.0.D	-16	0.00033603	0.258407	0.045884	17	GCGCGCCGGCTCGGCAGCGGCGGGGGCAGAAGGTCGCCGC	CTGGCAAGTTGCCAAGG	+
M6	ZN563_HUMAN.H11MO.0.C	-6	0.000468197	0.360044	0.0586035	21	GCGCGCCGGCTCGGCAGCGGCGGGGGCAGAAGGTCGCCGC	GGGATCCTCACTGGCAGCTGC	+
M6	RXRA_HUMAN.H11MO.0.A	-11	0.000681839	0.524334	0.0731526	20	GCGCGCCGGCTCGGCAGCGGCGGGGGCAGAAGGTCGCCGC	GGGGGAGGCAGAGGTCAGAG	+
M6	ZN589_HUMAN.H11MO.0.D	-11	0.000734477	0.564813	0.0735467	16	GCGCGCCGGCTCGGCAGCGGCGGGGGCAGAAGGTCGCCGC	CGGCAGTAACCGTGGG	-
M6	ZN554_HUMAN.H11MO.0.C	-19	0.000993301	0.763849	0.0915734	20	GCGCGCCGGCTCGGCAGCGGCGGGGGCAGAAGGTCGCCGC	GCTGAGCCATGTGGGGTGCT	+
M6	TAF1_HUMAN.H11MO.0.A	-13	0.00103644	0.797019	0.0915734	16	GCGCGCCGGCTCGGCAGCGGCGGGGGCAGAAGGTCGCCGC	AAGATGGCGGCGGCGG	+
M6	KLF6_HUMAN.H11MO.0.A	-7	0.00115571	0.888737	0.0964385	19	GCGCGCCGGCTCGGCAGCGGCGGGGGCAGAAGGTCGCCGC	GGAAGGGCGGGGCCGGGGG	+
M6	ZN341_HUMAN.H11MO.0.C	-17	0.00145081	1.11567	0.114281	22	GCGCGCCGGCTCGGCAGCGGCGGGGGCAGAAGGTCGCCGC	GGGGGGGGGGGGAGGGAAGAGC	+
M6	PURA_HUMAN.H11MO.0.D	-14	0.00152169	1.17018	0.114281	17	GCGCGCCGGCTCGGCAGCGGCGGGGGCAGAAGGTCGCCGC	GGAAGGGGGGGGCAGGG	+
M6	GATA1_HUMAN.H11MO.0.A	-16	0.00243007	1.86873	0.16667	19	GCGCGCCGGCTCGGCAGCGGCGGGGGCAGAAGGTCGCCGC	CTGGCGGGGACAGATAAGA	+
M6	PROX1_HUMAN.H11MO.0.D	-9	0.00244121	1.87729	0.16667	17	GCGCGCCGGCTCGGCAGCGGCGGGGGCAGAAGGTCGCCGC	GGGTAAGGCGGGTTGGG	+
M6	THAP1_HUMAN.H11MO.0.C	3	0.00266053	2.04594	0.168857	19	GCGCGCCGGCTCGGCAGCGGCGGGGGCAGAAGGTCGCCGC	GCCCGCAGCCAAGATGGCGGCG	-
M6	PAX5_HUMAN.H11MO.0.A	-19	0.00280019	2.15334	0.168857	21	GCGCGCCGGCTCGGCAGCGGCGGGGGCAGAAGGTCGCCGC	GCCTGGGCAGCAGAGCGTGAC	+
M6	RFX1_HUMAN.H11MO.0.B	-2	0.00284199	2.18549	0.168857	22	GCGCGCCGGCTCGGCAGCGGCGGGGGCAGAAGGTCGCCGC	CCGTCGCCATGGCAACCGGGGC	-
M6	SP4_HUMAN.H11MO.0.A	-10	0.00292291	2.24772	0.168857	20	GCGCGCCGGCTCGGCAGCGGCGGGGGCAGAAGGTCGCCGC	GGGAAGGGGGCGGGGCCGGG	+
M6	ZBT17_HUMAN.H11MO.0.A	-10	0.00323956	2.49122	0.180218	19	GCGCGCCGGCTCGGCAGCGGCGGGGGCAGAAGGTCGCCGC	GAGGGTGGGGGAGGGGAAG	+
M6	TAL1_HUMAN.H11MO.0.A	-16	0.0037327	2.87045	0.193206	19	GCGCGCCGGCTCGGCAGCGGCGGGGGCAGAAGGTCGCCGC	CTGGGGGGGGCAGATAAGG	+
M6	ZN322_HUMAN.H11MO.0.B	-9	0.00441081	3.39191	0.210317	20	GCGCGCCGGCTCGGCAGCGGCGGGGGCAGAAGGTCGCCGC	CCAGGCTCTGTACCAGGCTC	-
M6	EGR1_HUMAN.H11MO.0.A	-15	0.00448073	3.44568	0.210317	17	GCGCGCCGGCTCGGCAGCGGCGGGGGCAGAAGGTCGCCGC	GAGGGCGTGGGCGGGGG	+
M6	BHE41_HUMAN.H11MO.0.D	-13	0.0047187	3.62868	0.212669	20	GCGCGCCGGCTCGGCAGCGGCGGGGGCAGAAGGTCGCCGC	ACCGGGTCACGTGCAGAAGG	+
M6	MYBA_HUMAN.H11MO.0.D	-21	0.00505281	3.88561	0.212669	15	GCGCGCCGGCTCGGCAGCGGCGGGGGCAGAAGGTCGCCGC	AGTGGCAGTTGGAGA	+
M6	HESX1_HUMAN.H11MO.0.D	-3	0.00519364	3.99391	0.212669	16	GCGCGCCGGCTCGGCAGCGGCGGGGGCAGAAGGTCGCCGC	AGGCCACGTGCCGGAT	-
M6	SPZ1_HUMAN.H11MO.0.D	-11	0.00560332	4.30895	0.212669	16	GCGCGCCGGCTCGGCAGCGGCGGGGGCAGAAGGTCGCCGC	CGGCTGTTACCCTGGG	+
M6	MAF_HUMAN.H11MO.0.A	-2	0.00566354	4.35526	0.212669	19	GCGCGCCGGCTCGGCAGCGGCGGGGGCAGAAGGTCGCCGC	TTGCTGAGTCAGCAGATTC	-
M6	RFX5_HUMAN.H11MO.0.A	-9	0.00616135	4.73808	0.225719	20	GCGCGCCGGCTCGGCAGCGGCGGGGGCAGAAGGTCGCCGC	GTCAGCTGTTGCTAGGCAGA	+
M6	BRAC_HUMAN.H11MO.0.A	-8	0.00658112	5.06088	0.235357	20	GCGCGCCGGCTCGGCAGCGGCGGGGGCAGAAGGTCGCCGC	ATTTCACACCTCCCTGCTAA	-
M6	LYL1_HUMAN.H11MO.0.A	-10	0.00718404	5.52452	0.250943	14	GCGCGCCGGCTCGGCAGCGGCGGGGGCAGAAGGTCGCCGC	CCAGCTGTTTCCTG	+
M6	KLF3_HUMAN.H11MO.0.B	-5	0.0084894	6.52835	0.269284	19	GCGCGCCGGCTCGGCAGCGGCGGGGGCAGAAGGTCGCCGC	GGGGAGGGGCGGGGCCGGG	+
M6	SPIC_HUMAN.H11MO.0.D	-19	0.00858998	6.60569	0.269284	13	GCGCGCCGGCTCGGCAGCGGCGGGGGCAGAAGGTCGCCGC	GAGGAAGGGGAGG	+
M6	RARA_HUMAN.H11MO.2.A	-22	0.0086055	6.61763	0.269284	17	GCGCGCCGGCTCGGCAGCGGCGGGGGCAGAAGGTCGCCGC	AGGTCACCGAGAGGTCA	+
M6	RARG_HUMAN.H11MO.2.D	-28	0.00910731	7.00353	0.273587	12	GCGCGCCGGCTCGGCAGCGGCGGGGGCAGAAGGTCGCCGC	GGGGGTCACCCAGAGGTCAC	+
M6	THA_HUMAN.H11MO.0.C	-12	0.00990553	7.61735	0.291732	17	GCGCGCCGGCTCGGCAGCGGCGGGGGCAGAAGGTCGCCGC	GGGTCACTTCAGGTCAG	+
M6	ZN263_HUMAN.H11MO.0.A	-11	0.0110261	8.47911	0.31849	20	GCGCGCCGGCTCGGCAGCGGCGGGGGCAGAAGGTCGCCGC	GGGAGGAGGGAGAGGAGGAG	+
M6	NR1H3_HUMAN.H11MO.0.B	-20	0.0134074	10.3103	0.361481	19	GCGCGCCGGCTCGGCAGCGGCGGGGGCAGAAGGTCGCCGC	CAGAGGTCACTGCAGGTCA	+
M6	OSR2_HUMAN.H11MO.0.C	-7	0.0134772	10.3639	0.361481	16	GCGCGCCGGCTCGGCAGCGGCGGGGGCAGAAGGTCGCCGC	GCTGCTGCTTCTGCTG	+
M6	KLF16_HUMAN.H11MO.0.D	-11	0.0142927	10.9911	0.376631	19	GCGCGCCGGCTCGGCAGCGGCGGGGGCAGAAGGTCGCCGC	GGGGGCGGGGGGGGGGGGG	+
M6	GATA2_HUMAN.H11MO.0.A	-16	0.0152314	11.713	0.387761	19	GCGCGCCGGCTCGGCAGCGGCGGGGGCAGAAGGTCGCCGC	CTGGGGGGTGGAGATAAGG	+
M6	TFCP2_HUMAN.H11MO.0.D	-15	0.0166238	12.7837	0.405556	16	GCGCGCCGGCTCGGCAGCGGCGGGGGCAGAAGGTCGCCGC	TCTGGCCAGTTCAGGC	-
M6	PLAG1_HUMAN.H11MO.0.D	-21	0.0171195	13.1649	0.405556	17	GCGCGCCGGCTCGGCAGCGGCGGGGGCAGAAGGTCGCCGC	GGGGGCATCAGGAGGGG	+
M6	ZN667_HUMAN.H11MO.0.C	-10	0.0172805	13.2887	0.405556	19	GCGCGCCGGCTCGGCAGCGGCGGGGGCAGAAGGTCGCCGC	GCTGAGCTTTTAAGGCCAC	-
M6	ETS2_HUMAN.H11MO.0.B	-20	0.0177249	13.6304	0.409586	13	GCGCGCCGGCTCGGCAGCGGCGGGGGCAGAAGGTCGCCGC	GGAAGGAAGAGGA	+
M6	SRBP2_HUMAN.H11MO.0.B	-19	0.0191561	14.731	0.429445	13	GCGCGCCGGCTCGGCAGCGGCGGGGGCAGAAGGTCGCCGC	GGGTGGGGTGAGG	+
M6	EGR2_HUMAN.H11MO.0.A	-13	0.0197019	15.1508	0.435187	18	GCGCGCCGGCTCGGCAGCGGCGGGGGCAGAAGGTCGCCGC	GGGGGGGTGTGGGAGGGG	+
M6	Z324A_HUMAN.H11MO.0.C	-14	0.0205937	15.8366	0.448293	23	GCGCGCCGGCTCGGCAGCGGCGGGGGCAGAAGGTCGCCGC	TGGCAGCAAAGGATGGTTTGATA	-
M6	CLOCK_HUMAN.H11MO.0.C	-22	0.0210764	16.2078	0.452245	14	GCGCGCCGGCTCGGCAGCGGCGGGGGCAGAAGGTCGCCGC	TGTTCACGTGTCTG	-
M6	E2F4_HUMAN.H11MO.0.A	-21	0.0240993	18.5324	0.481827	13	GCGCGCCGGCTCGGCAGCGGCGGGGGCAGAAGGTCGCCGC	GGGGGCGGGAAAT	+
M6	E2F7_HUMAN.H11MO.0.B	-22	0.0240993	18.5324	0.481827	13	GCGCGCCGGCTCGGCAGCGGCGGGGGCAGAAGGTCGCCGC	GGGGCGGGAAAGG	+
M6	OLIG2_HUMAN.H11MO.0.B	-26	0.0253702	19.5097	0.49489	14	GCGCGCCGGCTCGGCAGCGGCGGGGGCAGAAGGTCGCCGC	CAGAAGGGAAACAGCTGG	-
M8	THAP1_HUMAN.H11MO.0.C	-13	0.000155553	0.11962	0.202737	22	CCCGGGCAGCTGCCGCGGCCCACGTTGCCCGGGGCTGCGG	CGCCGCCATCTTGGCTGCGGGC	+
M8	IRX2_HUMAN.H11MO.0.D	-19	0.000266194	0.204703	0.202737	19	CCCGGGCAGCTGCCGCGGCCCACGTTGCCCGGGGCTGCGG	CCAACATGCCCACCCATGT	-
M8	SP3_HUMAN.H11MO.0.B	-4	0.000454568	0.349563	0.208442	20	CCCGGGCAGCTGCCGCGGCCCACGTTGCCCGGGGCTGCGG	GGGGGGGGGCGGGGCCGGGG	+
M8	SP2_HUMAN.H11MO.0.A	-3	0.00072691	0.558994	0.221451	22	CCCGGGCAGCTGCCGCGGCCCACGTTGCCCGGGGCTGCGG	GGGGGGGGGGCGGGGCCGGGGG	+
M8	ZN563_HUMAN.H11MO.0.C	-17	0.00147727	1.13602	0.282948	21	CCCGGGCAGCTGCCGCGGCCCACGTTGCCCGGGGCTGCGG	GGGATCCTCACTGGCAGCTGC	+
M8	RXRA_HUMAN.H11MO.0.A	-14	0.00148604	1.14276	0.282948	20	CCCGGGCAGCTGCCGCGGCCCACGTTGCCCGGGGCTGCGG	GGGGGAGGCAGAGGTCAGAG	+
M8	ZFX_HUMAN.H11MO.1.A	-1	0.00171696	1.32035	0.290593	17	CCCGGGCAGCTGCCGCGGCCCACGTTGCCCGGGGCTGCGG	GGGGGCGGAGGCCGGGG	+
M8	NR1D1_HUMAN.H11MO.0.B	-10	0.00227534	1.74974	0.346587	19	CCCGGGCAGCTGCCGCGGCCCACGTTGCCCGGGGCTGCGG	CCTTCTGACCCACTTCCCT	-
M8	GATA1_HUMAN.H11MO.0.A	-29	0.0039963	3.07316	0.366362	11	CCCGGGCAGCTGCCGCGGCCCACGTTGCCCGGGGCTGCGG	CTGGCGGGGACAGATAAGA	+
M8	KLF6_HUMAN.H11MO.0.A	-20	0.0042814	3.2924	0.366362	19	CCCGGGCAGCTGCCGCGGCCCACGTTGCCCGGGGCTGCGG	CCCCCGGCCCCGCCCTTCC	-
M8	TLX1_HUMAN.H11MO.0.D	-16	0.00459854	3.53628	0.366362	17	CCCGGGCAGCTGCCGCGGCCCACGTTGCCCGGGGCTGCGG	CTGGCAAGTTGCCAAGG	+
M8	ZN554_HUMAN.H11MO.0.C	-4	0.00478383	3.67877	0.366362	20	CCCGGGCAGCTGCCGCGGCCCACGTTGCCCGGGGCTGCGG	AGCACCCCACATGGCTCAGC	-
M8	ZN589_HUMAN.H11MO.0.D	-18	0.00483182	3.71567	0.366362	16	CCCGGGCAGCTGCCGCGGCCCACGTTGCCCGGGGCTGCGG	CCCACGGTTACTGCCG	+
M8	RARG_HUMAN.H11MO.2.D	7	0.00545717	4.19657	0.366362	13	CCCGGGCAGCTGCCGCGGCCCACGTTGCCCGGGGCTGCGG	GTGACCTCTGGGTGACCCCC	-
M8	PATZ1_HUMAN.H11MO.0.C	-3	0.00563165	4.33074	0.366362	22	CCCGGGCAGCTGCCGCGGCCCACGTTGCCCGGGGCTGCGG	GGGGAGGGGGCGGGGGGGGAGG	+
M8	RARG_HUMAN.H11MO.0.B	-16	0.00571365	4.3938	0.366362	18	CCCGGGCAGCTGCCGCGGCCCACGTTGCCCGGGGCTGCGG	AGGTCAGAGTGACCTGGG	+
M8	MXI1_HUMAN.H11MO.0.A	-19	0.00630529	4.84877	0.369401	15	CCCGGGCAGCTGCCGCGGCCCACGTTGCCCGGGGCTGCGG	GCACGTGGCGGCGGG	+
M8	USF2_HUMAN.H11MO.0.A	-32	0.00687213	5.28467	0.387698	8	CCCGGGCAGCTGCCGCGGCCCACGTTGCCCGGGGCTGCGG	CGCCGCGGCCACGTGACCC	-
M8	SP4_HUMAN.H11MO.0.A	-3	0.00913013	7.02107	0.49346	20	CCCGGGCAGCTGCCGCGGCCCACGTTGCCCGGGGCTGCGG	GGGAAGGGGGCGGGGCCGGG	+
M8	MAFA_HUMAN.H11MO.0.D	-3	0.00977765	7.51901	0.496454	21	CCCGGGCAGCTGCCGCGGCCCACGTTGCCCGGGGCTGCGG	GTGCTGACCCCGCAGCCTTCG	+
M9	PATZ1_HUMAN.H11MO.0.C	-7	6.1733e-08	4.74727e-05	9.29113e-05	22	GGGAGCCGGCGCGGGCGCGGGTGGGGCGGATCCGGCCAGG	GGGGAGGGGGCGGGGGGGGAGG	+
M9	SP2_HUMAN.H11MO.0.A	-7	3.57337e-07	0.000274792	0.000268905	22	GGGAGCCGGCGCGGGCGCGGGTGGGGCGGATCCGGCCAGG	GGGGGGGGGGCGGGGCCGGGGG	+
M9	SP3_HUMAN.H11MO.0.B	-8	1.40729e-06	0.0010822	0.000706013	20	GGGAGCCGGCGCGGGCGCGGGTGGGGCGGATCCGGCCAGG	GGGGGGGGGCGGGGCCGGGG	+
M9	VEZF1_HUMAN.H11MO.0.C	-6	2.21479e-05	0.0170317	0.00833343	22	GGGAGCCGGCGCGGGCGCGGGTGGGGCGGATCCGGCCAGG	GGGGAGGGGGGAGGGGGAGGGG	+
M9	PROX1_HUMAN.H11MO.0.D	-9	5.5606e-05	0.042761	0.0125848	17	GGGAGCCGGCGCGGGCGCGGGTGGGGCGGATCCGGCCAGG	GGGTAAGGCGGGTTGGG	+
M9	KLF6_HUMAN.H11MO.0.A	-10	5.85356e-05	0.0450139	0.0125848	19	GGGAGCCGGCGCGGGCGCGGGTGGGGCGGATCCGGCCAGG	GGAAGGGCGGGGCCGGGGG	+
M9	ZFX_HUMAN.H11MO.1.A	-9	6.11282e-05	0.0470076	0.0125848	17	GGGAGCCGGCGCGGGCGCGGGTGGGGCGGATCCGGCCAGG	GGGGGCGGAGGCCGGGG	+
M9	MAZ_HUMAN.H11MO.0.A	-6	7.52555e-05	0.0578714	0.0125848	22	GGGAGCCGGCGCGGGCGCGGGTGGGGCGGATCCGGCCAGG	GGGGGAGGGGGGGGGGGGGGGG	+
M9	THAP1_HUMAN.H11MO.0.C	0	7.52555e-05	0.0578714	0.0125848	22	GGGAGCCGGCGCGGGCGCGGGTGGGGCGGATCCGGCCAGG	GCCCGCAGCCAAGATGGCGGCG	-
M9	SP4_HUMAN.H11MO.0.A	-16	0.00011372	0.0874508	0.0155595	20	GGGAGCCGGCGCGGGCGCGGGTGGGGCGGATCCGGCCAGG	GGGAAGGGGGCGGGGCCGGG	+
M9	KLF3_HUMAN.H11MO.0.B	-17	0.000138651	0.106623	0.0173897	19	GGGAGCCGGCGCGGGCGCGGGTGGGGCGGATCCGGCCAGG	GGGGAGGGGCGGGGCCGGG	+
M9	ZN341_HUMAN.H11MO.0.C	-7	0.000190399	0.146417	0.0220431	22	GGGAGCCGGCGCGGGCGCGGGTGGGGCGGATCCGGCCAGG	GGGGGGGGGGGGAGGGAAGAGC	+
M9	KLF16_HUMAN.H11MO.0.D	-12	0.000371246	0.285488	0.0399103	19	GGGAGCCGGCGCGGGCGCGGGTGGGGCGGATCCGGCCAGG	GGGGGCGGGGGGGGGGGGG	+
M9	EGR1_HUMAN.H11MO.0.A	-12	0.000476388	0.366342	0.0458748	17	GGGAGCCGGCGCGGGCGCGGGTGGGGCGGATCCGGCCAGG	GAGGGCGTGGGCGGGGG	+
M9	IRX2_HUMAN.H11MO.0.D	-6	0.000509534	0.391831	0.0458748	19	GGGAGCCGGCGCGGGCGCGGGTGGGGCGGATCCGGCCAGG	ACATGGGTGGGCATGTTGG	+
M9	THA_HUMAN.H11MO.0.C	-22	0.00051817	0.398473	0.0458748	17	GGGAGCCGGCGCGGGCGCGGGTGGGGCGGATCCGGCCAGG	GGGTCACTTCAGGTCAG	+
M9	WT1_HUMAN.H11MO.0.C	-8	0.000552295	0.424715	0.0461796	20	GGGAGCCGGCGCGGGCGCGGGTGGGGCGGATCCGGCCAGG	GGGCGGGGGAGGAGGGGGGG	+
M9	MXI1_HUMAN.H11MO.0.A	6	0.000733842	0.564325	0.05813	9	GGGAGCCGGCGCGGGCGCGGGTGGGGCGGATCCGGCCAGG	GCACGTGGCGGCGGG	+
M9	ZN263_HUMAN.H11MO.0.A	7	0.000802967	0.617482	0.0604253	13	GGGAGCCGGCGCGGGCGCGGGTGGGGCGGATCCGGCCAGG	GGGAGGAGGGAGAGGAGGAG	+
M9	RXRA_HUMAN.H11MO.0.A	-21	0.00100122	0.769942	0.0717569	19	GGGAGCCGGCGCGGGCGCGGGTGGGGCGGATCCGGCCAGG	GGGGGAGGCAGAGGTCAGAG	+
M9	ZBT17_HUMAN.H11MO.0.A	-12	0.00109706	0.843637	0.0721996	19	GGGAGCCGGCGCGGGCGCGGGTGGGGCGGATCCGGCCAGG	GAGGGTGGGGGAGGGGAAG	+
M9	EGR2_HUMAN.H11MO.0.A	-10	0.00110335	0.848473	0.0721996	18	GGGAGCCGGCGCGGGCGCGGGTGGGGCGGATCCGGCCAGG	GGGGGGGTGTGGGAGGGG	+
M9	PURA_HUMAN.H11MO.0.D	-7	0.00117423	0.902984	0.0723945	17	GGGAGCCGGCGCGGGCGCGGGTGGGGCGGATCCGGCCAGG	GGAAGGGGGGGGCAGGG	+
M9	ZN563_HUMAN.H11MO.0.C	-26	0.00120253	0.924743	0.0723945	14	GGGAGCCGGCGCGGGCGCGGGTGGGGCGGATCCGGCCAGG	GGGATCCTCACTGGCAGCTGC	+
M9	TBX15_HUMAN.H11MO.0.D	-10	0.00183859	1.41387	0.106429	19	GGGAGCCGGCGCGGGCGCGGGTGGGGCGGATCCGGCCAGG	GGGGGGGGGGGGGTGGGGG	+
M9	EGR2_HUMAN.H11MO.1.A	-7	0.0034508	2.65366	0.185487	16	GGGAGCCGGCGCGGGCGCGGGTGGGGCGGATCCGGCCAGG	GGGGCGTGGGCGGGGG	+
M9	ZN589_HUMAN.H11MO.0.D	-7	0.00372662	2.86577	0.192081	16	GGGAGCCGGCGCGGGCGCGGGTGGGGCGGATCCGGCCAGG	CGGCAGTAACCGTGGG	-
M9	SPIC_HUMAN.H11MO.0.D	-12	0.00382874	2.9443	0.192081	13	GGGAGCCGGCGCGGGCGCGGGTGGGGCGGATCCGGCCAGG	GAGGAAGGGGAGG	+
M9	ZN467_HUMAN.H11MO.0.C	-7	0.00401817	3.08997	0.195082	22	GGGAGCCGGCGCGGGCGCGGGTGGGGCGGATCCGGCCAGG	GGGGAGGGGAGGGGGGGGGGGG	+
M9	ZN350_HUMAN.H11MO.1.D	-5	0.00435583	3.34963	0.204867	24	GGGAGCCGGCGCGGGCGCGGGTGGGGCGGATCCGGCCAGG	ACGGGGCGCAGGGATTTGTTGCCC	+
M9	SRBP2_HUMAN.H11MO.0.B	-18	0.00496041	3.81455	0.22054	13	GGGAGCCGGCGCGGGCGCGGGTGGGGCGGATCCGGCCAGG	GGGTGGGGTGAGG	+
M9	TLX1_HUMAN.H11MO.0.D	-23	0.00498213	3.83126	0.22054	17	GGGAGCCGGCGCGGGCGCGGGTGGGGCGGATCCGGCCAGG	CTGGCAAGTTGCCAAGG	+
M9	NFIC_HUMAN.H11MO.0.A	-23	0.00535536	4.11827	0.230288	17	GGGAGCCGGCGCGGGCGCGGGTGGGGCGGATCCGGCCAGG	CTTGGCTCCCTGCCAAG	+
M9	RARG_HUMAN.H11MO.2.D	-24	0.00564565	4.34151	0.236028	16	GGGAGCCGGCGCGGGCGCGGGTGGGGCGGATCCGGCCAGG	GGGGGTCACCCAGAGGTCAC	+
M9	PTF1A_HUMAN.H11MO.0.B	-6	0.00594443	4.57127	0.238498	18	GGGAGCCGGCGCGGGCGCGGGTGGGGCGGATCCGGCCAGG	GGGAAAGGGGGCAGCTGG	-
M9	NR1D1_HUMAN.H11MO.0.B	-6	0.00602166	4.63066	0.238498	19	GGGAGCCGGCGCGGGCGCGGGTGGGGCGGATCCGGCCAGG	AGGGAAGTGGGTCAGAAGG	+
M9	SP1_HUMAN.H11MO.0.A	-6	0.006219	4.78241	0.239998	22	GGGAGCCGGCGCGGGCGCGGGTGGGGCGGATCCGGCCAGG	GGGGGGCGGGGCCGGGGGGGGG	+
M9	Z324A_HUMAN.H11MO.0.C	-3	0.00814532	6.26375	0.290263	23	GGGAGCCGGCGCGGGCGCGGGTGGGGCGGATCCGGCCAGG	TGGCAGCAAAGGATGGTTTGATA	-
M9	COT1_HUMAN.H11MO.0.C	-24	0.00819632	6.30297	0.290263	16	GGGAGCCGGCGCGGGCGCGGGTGGGGCGGATCCGGCCAGG	GGGGTCAGAGGTCAGGG	+
M9	KLF15_HUMAN.H11MO.0.A	-7	0.0083853	6.4483	0.290263	19	GGGAGCCGGCGCGGGCGCGGGTGGGGCGGATCCGGCCAGG	GGGGAGGAGCAGGGGGGGG	+
M9	PAX8_HUMAN.H11MO.0.D	-1	0.0084858	6.52558	0.290263	14	GGGAGCCGGCGCGGGCGCGGGTGGGGCGGATCCGGCCAGG	GTCACTGAAGCGGG	+
M9	PLAG1_HUMAN.H11MO.0.D	-23	0.00878735	6.75747	0.293898	17	GGGAGCCGGCGCGGGCGCGGGTGGGGCGGATCCGGCCAGG	GGGGGCATCAGGAGGGG	+
M9	PAX5_HUMAN.H11MO.0.A	-16	0.00981059	7.54434	0.311369	21	GGGAGCCGGCGCGGGCGCGGGTGGGGCGGATCCGGCCAGG	GCCTGGGCAGCAGAGCGTGAC	+
M9	ZN148_HUMAN.H11MO.0.D	-13	0.00993038	7.63646	0.311369	15	GGGAGCCGGCGCGGGCGCGGGTGGGGCGGATCCGGCCAGG	GGGGTGGGGGAGGGG	+
M9	TBX21_HUMAN.H11MO.0.A	-12	0.0104662	8.04853	0.315299	13	GGGAGCCGGCGCGGGCGCGGGTGGGGCGGATCCGGCCAGG	GTGGAGGTGTGAA	+
M9	TAF1_HUMAN.H11MO.0.A	-10	0.0104747	8.05504	0.315299	16	GGGAGCCGGCGCGGGCGCGGGTGGGGCGGATCCGGCCAGG	AAGATGGCGGCGGCGG	+
M9	TFCP2_HUMAN.H11MO.0.D	-25	0.0129368	9.94842	0.36737	15	GGGAGCCGGCGCGGGCGCGGGTGGGGCGGATCCGGCCAGG	TCTGGCCAGTTCAGGC	-
M9	RARG_HUMAN.H11MO.0.B	-29	0.0141918	10.9135	0.395543	11	GGGAGCCGGCGCGGGCGCGGGTGGGGCGGATCCGGCCAGG	CCCAGGTCACTCTGACCT	-
M9	RFX5_HUMAN.H11MO.0.A	-20	0.0145568	11.1942	0.39834	20	GGGAGCCGGCGCGGGCGCGGGTGGGGCGGATCCGGCCAGG	GTCAGCTGTTGCTAGGCAGA	+
M9	ZN554_HUMAN.H11MO.0.C	-5	0.016433	12.637	0.433903	20	GGGAGCCGGCGCGGGCGCGGGTGGGGCGGATCCGGCCAGG	GCTGAGCCATGTGGGGTGCT	+
M9	ZEP2_HUMAN.H11MO.0.D	-21	0.0168244	12.938	0.436579	14	GGGAGCCGGCGCGGGCGCGGGTGGGGCGGATCCGGCCAGG	GGTAGGGAAACCCC	+
M9	THB_HUMAN.H11MO.0.C	-26	0.0172743	13.2839	0.440655	14	GGGAGCCGGCGCGGGCGCGGGTGGGGCGGATCCGGCCAGG	GAGGTCAGGTCAGGTCA	+
M9	MAFA_HUMAN.H11MO.0.D	0	0.0178251	13.7075	0.447128	21	GGGAGCCGGCGCGGGCGCGGGTGGGGCGGATCCGGCCAGG	CGAAGGCTGCGGGGTCAGCAC	-
M9	ZN335_HUMAN.H11MO.0.A	-23	0.02019	15.5261	0.490915	17	GGGAGCCGGCGCGGGCGCGGGTGGGGCGGATCCGGCCAGG	GGCTGTCCTCGGCGCTGCCTGA	+
M9	ZN667_HUMAN.H11MO.0.C	-11	0.0203105	15.6187	0.490915	19	GGGAGCCGGCGCGGGCGCGGGTGGGGCGGATCCGGCCAGG	GCTGAGCTTTTAAGGCCAC	-
M9	HESX1_HUMAN.H11MO.0.D	-3	0.0208754	16.0532	0.490915	16	GGGAGCCGGCGCGGGCGCGGGTGGGGCGGATCCGGCCAGG	ATCCGGCACGTGGCCT	+
M9	USF2_HUMAN.H11MO.0.A	-27	0.0215834	16.5976	0.499756	13	GGGAGCCGGCGCGGGCGCGGGTGGGGCGGATCCGGCCAGG	CGCCGCGGCCACGTGACCC	-
M10	ZN341_HUMAN.H11MO.0.C	-17	9.86145e-06	0.00758345	0.0148022	22	GGGCGTCGCGGAGCCAGAGGCAGTGGGAGAGGCGAGACCC	GGGGGGGGGGGGAGGGAAGAGC	+
M10	PATZ1_HUMAN.H11MO.0.C	-7	2.60283e-05	0.0200158	0.0182121	22	GGGCGTCGCGGAGCCAGAGGCAGTGGGAGAGGCGAGACCC	GGGGAGGGGGCGGGGGGGGAGG	+
M10	SP3_HUMAN.H11MO.0.B	1	3.91337e-05	0.0300938	0.0182121	19	GGGCGTCGCGGAGCCAGAGGCAGTGGGAGAGGCGAGACCC	GGGGGGGGGCGGGGCCGGGG	+
M10	VEZF1_HUMAN.H11MO.0.C	-12	5.58279e-05	0.0429316	0.0182121	22	GGGCGTCGCGGAGCCAGAGGCAGTGGGAGAGGCGAGACCC	GGGGAGGGGGGAGGGGGAGGGG	+
M10	SP2_HUMAN.H11MO.0.A	2	6.06658e-05	0.046652	0.0182121	20	GGGCGTCGCGGAGCCAGAGGCAGTGGGAGAGGCGAGACCC	GGGGGGGGGGCGGGGCCGGGGG	+
M10	RFX1_HUMAN.H11MO.0.B	-2	7.76895e-05	0.0597432	0.0194356	22	GGGCGTCGCGGAGCCAGAGGCAGTGGGAGAGGCGAGACCC	CCGTCGCCATGGCAACCGGGGC	-
M10	ZN563_HUMAN.H11MO.0.C	0	0.000202593	0.155794	0.0399538	21	GGGCGTCGCGGAGCCAGAGGCAGTGGGAGAGGCGAGACCC	GGGATCCTCACTGGCAGCTGC	+
M10	MAZ_HUMAN.H11MO.0.A	-10	0.000237082	0.182316	0.0399538	22	GGGCGTCGCGGAGCCAGAGGCAGTGGGAGAGGCGAGACCC	GGGGGAGGGGGGGGGGGGGGGG	+
M10	LYL1_HUMAN.H11MO.0.A	-7	0.00023956	0.184222	0.0399538	14	GGGCGTCGCGGAGCCAGAGGCAGTGGGAGAGGCGAGACCC	CAGGAAACAGCTGG	-
M10	TLX1_HUMAN.H11MO.0.D	-2	0.000309815	0.238248	0.0409665	17	GGGCGTCGCGGAGCCAGAGGCAGTGGGAGAGGCGAGACCC	CTGGCAAGTTGCCAAGG	+
M10	THAP1_HUMAN.H11MO.0.C	-8	0.000322396	0.247922	0.0409665	22	GGGCGTCGCGGAGCCAGAGGCAGTGGGAGAGGCGAGACCC	CGCCGCCATCTTGGCTGCGGGC	+
M10	RXRA_HUMAN.H11MO.0.A	-18	0.000327509	0.251854	0.0409665	20	GGGCGTCGCGGAGCCAGAGGCAGTGGGAGAGGCGAGACCC	GGGGGAGGCAGAGGTCAGAG	+
M10	ZN554_HUMAN.H11MO.0.C	-7	0.000354897	0.272916	0.0409775	20	GGGCGTCGCGGAGCCAGAGGCAGTGGGAGAGGCGAGACCC	GCTGAGCCATGTGGGGTGCT	+
M10	ZBT17_HUMAN.H11MO.0.A	-18	0.000492412	0.378665	0.0503289	19	GGGCGTCGCGGAGCCAGAGGCAGTGGGAGAGGCGAGACCC	GAGGGTGGGGGAGGGGAAG	+
M10	ZN589_HUMAN.H11MO.0.D	-11	0.000502946	0.386766	0.0503289	16	GGGCGTCGCGGAGCCAGAGGCAGTGGGAGAGGCGAGACCC	CGGCAGTAACCGTGGG	-
M10	SP4_HUMAN.H11MO.0.A	-17	0.00066639	0.512454	0.0565977	20	GGGCGTCGCGGAGCCAGAGGCAGTGGGAGAGGCGAGACCC	GGGAAGGGGGCGGGGCCGGG	+
M10	ZFX_HUMAN.H11MO.1.A	-26	0.000673821	0.518168	0.0565977	14	GGGCGTCGCGGAGCCAGAGGCAGTGGGAGAGGCGAGACCC	GGGGGCGGAGGCCGGGG	+
M10	IRX2_HUMAN.H11MO.0.D	-21	0.00067871	0.521928	0.0565977	19	GGGCGTCGCGGAGCCAGAGGCAGTGGGAGAGGCGAGACCC	ACATGGGTGGGCATGTTGG	+
M10	SPIC_HUMAN.H11MO.0.D	-24	0.000898952	0.691294	0.0674673	13	GGGCGTCGCGGAGCCAGAGGCAGTGGGAGAGGCGAGACCC	GAGGAAGGGGAGG	+
M10	PROX1_HUMAN.H11MO.0.D	-11	0.0014169	1.08959	0.0947816	17	GGGCGTCGCGGAGCCAGAGGCAGTGGGAGAGGCGAGACCC	GGGTAAGGCGGGTTGGG	+
M10	ZBT7B_HUMAN.H11MO.0.D	-1	0.00146356	1.12547	0.0947816	21	GGGCGTCGCGGAGCCAGAGGCAGTGGGAGAGGCGAGACCC	CCCGTTGCCATGGCAACGGCG	-
M10	PTF1A_HUMAN.H11MO.0.B	-3	0.00151548	1.1654	0.0947816	18	GGGCGTCGCGGAGCCAGAGGCAGTGGGAGAGGCGAGACCC	GGGAAAGGGGGCAGCTGG	-
M10	NR1D1_HUMAN.H11MO.0.B	-16	0.00171711	1.32046	0.0984078	19	GGGCGTCGCGGAGCCAGAGGCAGTGGGAGAGGCGAGACCC	AGGGAAGTGGGTCAGAAGG	+
M10	Z324A_HUMAN.H11MO.0.C	-7	0.00173445	1.33379	0.0984078	23	GGGCGTCGCGGAGCCAGAGGCAGTGGGAGAGGCGAGACCC	TGGCAGCAAAGGATGGTTTGATA	-
M10	RARG_HUMAN.H11MO.0.B	-10	0.00177014	1.36123	0.0984078	18	GGGCGTCGCGGAGCCAGAGGCAGTGGGAGAGGCGAGACCC	AGGTCAGAGTGACCTGGG	+
M10	PAX5_HUMAN.H11MO.0.A	-17	0.00194665	1.49697	0.104356	21	GGGCGTCGCGGAGCCAGAGGCAGTGGGAGAGGCGAGACCC	GCCTGGGCAGCAGAGCGTGAC	+
M10	NFIC_HUMAN.H11MO.0.A	-1	0.00211109	1.62343	0.109268	17	GGGCGTCGCGGAGCCAGAGGCAGTGGGAGAGGCGAGACCC	CTTGGCAGGGAGCCAAG	-
M10	PURA_HUMAN.H11MO.0.D	-19	0.0026689	2.05238	0.129324	17	GGGCGTCGCGGAGCCAGAGGCAGTGGGAGAGGCGAGACCC	GGAAGGGGGGGGCAGGG	+
M10	SMAD3_HUMAN.H11MO.0.B	-7	0.00267088	2.0539	0.129324	12	GGGCGTCGCGGAGCCAGAGGCAGTGGGAGAGGCGAGACCC	CAGGTGACAGAG	-
M10	ZN263_HUMAN.H11MO.0.A	7	0.00337415	2.59472	0.154363	13	GGGCGTCGCGGAGCCAGAGGCAGTGGGAGAGGCGAGACCC	GGGAGGAGGGAGAGGAGGAG	+
M10	MAFA_HUMAN.H11MO.0.D	1	0.00339367	2.60973	0.154363	20	GGGCGTCGCGGAGCCAGAGGCAGTGGGAGAGGCGAGACCC	CGAAGGCTGCGGGGTCAGCAC	-
M10	TBX21_HUMAN.H11MO.0.A	-25	0.00382932	2.94474	0.167858	13	GGGCGTCGCGGAGCCAGAGGCAGTGGGAGAGGCGAGACCC	GTGGAGGTGTGAA	+
M10	NFIA_HUMAN.H11MO.0.C	-2	0.00474695	3.6504	0.197924	15	GGGCGTCGCGGAGCCAGAGGCAGTGGGAGAGGCGAGACCC	TTGGCACGGTGCCAA	+
M10	KLF6_HUMAN.H11MO.0.A	-1	0.00510551	3.92613	0.207121	19	GGGCGTCGCGGAGCCAGAGGCAGTGGGAGAGGCGAGACCC	GGAAGGGCGGGGCCGGGGG	+
M10	OLIG2_HUMAN.H11MO.0.B	-3	0.00541374	4.16317	0.213846	18	GGGCGTCGCGGAGCCAGAGGCAGTGGGAGAGGCGAGACCC	CAGAAGGGAAACAGCTGG	-
M10	BHE41_HUMAN.H11MO.0.D	-13	0.0081743	6.28604	0.302583	20	GGGCGTCGCGGAGCCAGAGGCAGTGGGAGAGGCGAGACCC	ACCGGGTCACGTGCAGAAGG	+
M10	PAX8_HUMAN.H11MO.0.D	-7	0.00827385	6.36259	0.302583	14	GGGCGTCGCGGAGCCAGAGGCAGTGGGAGAGGCGAGACCC	CCCGCTTCAGTGAC	-
M10	COT1_HUMAN.H11MO.0.C	-9	0.00878256	6.75379	0.302583	17	GGGCGTCGCGGAGCCAGAGGCAGTGGGAGAGGCGAGACCC	GGGGTCAGAGGTCAGGG	+
M10	THA_HUMAN.H11MO.0.C	0	0.00878256	6.75379	0.302583	17	GGGCGTCGCGGAGCCAGAGGCAGTGGGAGAGGCGAGACCC	GGGTCACTTCAGGTCAG	+
M10	KLF3_HUMAN.H11MO.0.B	-23	0.00884792	6.80405	0.302583	17	GGGCGTCGCGGAGCCAGAGGCAGTGGGAGAGGCGAGACCC	GGGGAGGGGCGGGGCCGGG	+
M10	PAX2_HUMAN.H11MO.0.D	-21	0.00886975	6.82084	0.302583	18	GGGCGTCGCGGAGCCAGAGGCAGTGGGAGAGGCGAGACCC	GTTCAGTCATGCGTGACA	+
M10	HAND1_HUMAN.H11MO.0.D	-23	0.00943033	7.25192	0.314558	17	GGGCGTCGCGGAGCCAGAGGCAGTGGGAGAGGCGAGACCC	TGACAAAAACCAGACCC	-
M10	CLOCK_HUMAN.H11MO.0.C	-10	0.0104601	8.04379	0.341321	14	GGGCGTCGCGGAGCCAGAGGCAGTGGGAGAGGCGAGACCC	CAGACACGTGAACA	+
M10	SRBP2_HUMAN.H11MO.0.B	-26	0.0122161	9.39419	0.385372	13	GGGCGTCGCGGAGCCAGAGGCAGTGGGAGAGGCGAGACCC	GGGTGGGGTGAGG	+
M10	OSR2_HUMAN.H11MO.0.C	-5	0.0123235	9.47679	0.385372	16	GGGCGTCGCGGAGCCAGAGGCAGTGGGAGAGGCGAGACCC	CAGCAGAAGCAGCAGC	-
M10	E2F4_HUMAN.H11MO.1.A	-9	0.0131682	10.1264	0.391793	14	GGGCGTCGCGGAGCCAGAGGCAGTGGGAGAGGCGAGACCC	GGCGGGAAATTTGA	+
M10	VEZF1_HUMAN.H11MO.1.C	-23	0.0139459	10.7244	0.391793	12	GGGCGTCGCGGAGCCAGAGGCAGTGGGAGAGGCGAGACCC	AGAGGGAGGGGG	+
M10	NR1H4_HUMAN.H11MO.0.B	-26	0.014064	10.8152	0.391793	14	GGGCGTCGCGGAGCCAGAGGCAGTGGGAGAGGCGAGACCC	GGGGTCAATGACCCCGAGG	+
M10	TAF1_HUMAN.H11MO.0.A	2	0.0142097	10.9272	0.391793	14	GGGCGTCGCGGAGCCAGAGGCAGTGGGAGAGGCGAGACCC	AAGATGGCGGCGGCGG	+
M10	EGR2_HUMAN.H11MO.0.A	-16	0.0142781	10.9799	0.391793	18	GGGCGTCGCGGAGCCAGAGGCAGTGGGAGAGGCGAGACCC	GGGGGGGTGTGGGAGGGG	+
M10	RARA_HUMAN.H11MO.0.A	-12	0.014617	11.2405	0.391793	20	GGGCGTCGCGGAGCCAGAGGCAGTGGGAGAGGCGAGACCC	GGGGGATCAAGAGGTCAAGG	+
M10	GATA1_HUMAN.H11MO.0.A	-18	0.0150064	11.5399	0.395173	19	GGGCGTCGCGGAGCCAGAGGCAGTGGGAGAGGCGAGACCC	CTGGCGGGGACAGATAAGA	+
M10	RFX5_HUMAN.H11MO.0.A	-2	0.0155673	11.9713	0.402877	20	GGGCGTCGCGGAGCCAGAGGCAGTGGGAGAGGCGAGACCC	TCTGCCTAGCAACAGCTGAC	-
M10	RARG_HUMAN.H11MO.2.D	-16	0.0165741	12.7455	0.414636	20	GGGCGTCGCGGAGCCAGAGGCAGTGGGAGAGGCGAGACCC	GGGGGTCACCCAGAGGTCAC	+
M10	ZN467_HUMAN.H11MO.0.C	-11	0.0173648	13.3535	0.423615	22	GGGCGTCGCGGAGCCAGAGGCAGTGGGAGAGGCGAGACCC	GGGGAGGGGAGGGGGGGGGGGG	+
M10	ZN257_HUMAN.H11MO.0.C	-27	0.0177798	13.6726	0.423615	12	GGGCGTCGCGGAGCCAGAGGCAGTGGGAGAGGCGAGACCC	AGAGGCAAGAGC	-
M10	ZN350_HUMAN.H11MO.1.D	-16	0.018733	14.4057	0.439353	24	GGGCGTCGCGGAGCCAGAGGCAGTGGGAGAGGCGAGACCC	ACGGGGCGCAGGGATTTGTTGCCC	+
M10	TAL1_HUMAN.H11MO.1.A	-7	0.019821	15.2423	0.443959	15	GGGCGTCGCGGAGCCAGAGGCAGTGGGAGAGGCGAGACCC	CAGGAAGCAGATGTG	+
M10	ZN322_HUMAN.H11MO.0.B	-10	0.0199641	15.3524	0.443959	20	GGGCGTCGCGGAGCCAGAGGCAGTGGGAGAGGCGAGACCC	GAGCCTGGTACAGAGCCTGG	+
M10	COT2_HUMAN.H11MO.1.A	-9	0.0201125	15.4665	0.443959	17	GGGCGTCGCGGAGCCAGAGGCAGTGGGAGAGGCGAGACCC	GGGGTCAAAGGTCAGGG	+
M10	MXI1_HUMAN.H11MO.0.A	-6	0.0212756	16.3609	0.456216	15	GGGCGTCGCGGAGCCAGAGGCAGTGGGAGAGGCGAGACCC	CCCGCCGCCACGTGC	-
M10	ASCL1_HUMAN.H11MO.0.A	-9	0.0221662	17.0458	0.468618	14	GGGCGTCGCGGAGCCAGAGGCAGTGGGAGAGGCGAGACCC	GGGAGCAGGTGCAG	-
M10	PLAG1_HUMAN.H11MO.0.D	-9	0.0229662	17.661	0.47223	17	GGGCGTCGCGGAGCCAGAGGCAGTGGGAGAGGCGAGACCC	GGGGGCATCAGGAGGGG	+
M11	THAP1_HUMAN.H11MO.0.C	0	0.000113377	0.0871869	0.160856	22	GCCCGGGCCCAGGCGGCCGGCGGGGGGCCCGGGGGCCAGG	GCCCGCAGCCAAGATGGCGGCG	-
M11	ZFX_HUMAN.H11MO.1.A	-1	0.000262589	0.201931	0.160856	17	GCCCGGGCCCAGGCGGCCGGCGGGGGGCCCGGGGGCCAGG	CCCCGGCCTCCGCCCCC	-
M11	SP2_HUMAN.H11MO.0.A	0	0.000490646	0.377307	0.160856	22	GCCCGGGCCCAGGCGGCCGGCGGGGGGCCCGGGGGCCAGG	CCCCCGGCCCCGCCCCCCCCCC	-
M11	RXRA_HUMAN.H11MO.0.A	-1	0.000763335	0.587005	0.160856	20	GCCCGGGCCCAGGCGGCCGGCGGGGGGCCCGGGGGCCAGG	CTCTGACCTCTGCCTCCCCC	-
M11	MXI1_HUMAN.H11MO.0.A	-28	0.000825924	0.635135	0.160856	12	GCCCGGGCCCAGGCGGCCGGCGGGGGGCCCGGGGGCCAGG	CCCGCCGCCACGTGC	-
M11	SP3_HUMAN.H11MO.0.B	-1	0.000882411	0.678574	0.160856	20	GCCCGGGCCCAGGCGGCCGGCGGGGGGCCCGGGGGCCAGG	CCCCGGCCCCGCCCCCCCCC	-
M11	GATA1_HUMAN.H11MO.0.A	8	0.00090866	0.698759	0.160856	11	GCCCGGGCCCAGGCGGCCGGCGGGGGGCCCGGGGGCCAGG	TCTTATCTGTCCCCGCCAG	-
M11	TLX1_HUMAN.H11MO.0.D	-16	0.00230823	1.77503	0.292291	17	GCCCGGGCCCAGGCGGCCGGCGGGGGGCCCGGGGGCCAGG	CTGGCAAGTTGCCAAGG	+
M11	IRX2_HUMAN.H11MO.0.D	-6	0.00249164	1.91607	0.292291	19	GCCCGGGCCCAGGCGGCCGGCGGGGGGCCCGGGGGCCAGG	ACATGGGTGGGCATGTTGG	+
M11	NR1D1_HUMAN.H11MO.0.B	-4	0.0040285	3.09792	0.358941	19	GCCCGGGCCCAGGCGGCCGGCGGGGGGCCCGGGGGCCAGG	AGGGAAGTGGGTCAGAAGG	+
M11	TAL1_HUMAN.H11MO.0.A	7	0.0040285	3.09792	0.358941	12	GCCCGGGCCCAGGCGGCCGGCGGGGGGCCCGGGGGCCAGG	CCTTATCTGCCCCCCCCAG	-
M11	ZN563_HUMAN.H11MO.0.C	-18	0.00446726	3.43533	0.358941	21	GCCCGGGCCCAGGCGGCCGGCGGGGGGCCCGGGGGCCAGG	GGGATCCTCACTGGCAGCTGC	+
M11	PATZ1_HUMAN.H11MO.0.C	-5	0.00586091	4.50704	0.447373	22	GCCCGGGCCCAGGCGGCCGGCGGGGGGCCCGGGGGCCAGG	GGGGAGGGGGCGGGGGGGGAGG	+
M12	THAP1_HUMAN.H11MO.0.C	-6	1.9568e-05	0.0150478	0.0195156	22	CGCGCCGCGCGCGCCCCCGGCGGCTGCTGCGCTCCACGGC	GCCCGCAGCCAAGATGGCGGCG	-
M12	SP2_HUMAN.H11MO.0.A	-10	3.89002e-05	0.0299142	0.0195156	22	CGCGCCGCGCGCGCCCCCGGCGGCTGCTGCGCTCCACGGC	GGGGGGGGGGCGGGGCCGGGGG	+
M12	PATZ1_HUMAN.H11MO.0.C	-1	6.96669e-05	0.0535738	0.0218811	22	CGCGCCGCGCGCGCCCCCGGCGGCTGCTGCGCTCCACGGC	GGGGAGGGGGCGGGGGGGGAGG	+
M12	PTF1A_HUMAN.H11MO.0.B	-19	7.26923e-05	0.0559004	0.0218811	18	CGCGCCGCGCGCGCCCCCGGCGGCTGCTGCGCTCCACGGC	CCAGCTGCCCCCTTTCCC	+
M12	ZN563_HUMAN.H11MO.0.C	-6	0.000109645	0.084317	0.0235745	21	CGCGCCGCGCGCGCCCCCGGCGGCTGCTGCGCTCCACGGC	GGGATCCTCACTGGCAGCTGC	+
M12	ZFX_HUMAN.H11MO.1.A	-14	0.000189877	0.146015	0.0357217	17	CGCGCCGCGCGCGCCCCCGGCGGCTGCTGCGCTCCACGGC	CCCCGGCCTCCGCCCCC	-
M12	SP3_HUMAN.H11MO.0.B	-12	0.000390231	0.300088	0.0579388	20	CGCGCCGCGCGCGCCCCCGGCGGCTGCTGCGCTCCACGGC	CCCCGGCCCCGCCCCCCCCC	-
M12	KLF6_HUMAN.H11MO.0.A	-19	0.000981315	0.754631	0.0999854	19	CGCGCCGCGCGCGCCCCCGGCGGCTGCTGCGCTCCACGGC	CCCCCGGCCCCGCCCTTCC	-
M12	ZN589_HUMAN.H11MO.0.D	-13	0.000996499	0.766308	0.0999854	16	CGCGCCGCGCGCGCCCCCGGCGGCTGCTGCGCTCCACGGC	CCCACGGTTACTGCCG	+
M12	MAFA_HUMAN.H11MO.0.D	-5	0.00138244	1.06309	0.13004	21	CGCGCCGCGCGCGCCCCCGGCGGCTGCTGCGCTCCACGGC	CGAAGGCTGCGGGGTCAGCAC	-
M12	NR1H4_HUMAN.H11MO.0.B	-15	0.00179812	1.38275	0.147516	19	CGCGCCGCGCGCGCCCCCGGCGGCTGCTGCGCTCCACGGC	CCTCGGGGTCATTGACCCC	-
M12	ZN341_HUMAN.H11MO.0.C	-10	0.00201509	1.5496	0.147516	22	CGCGCCGCGCGCGCCCCCGGCGGCTGCTGCGCTCCACGGC	GCTCTTCCCTCCCCCCCCCCCC	-
M12	RXRA_HUMAN.H11MO.0.A	-14	0.00204386	1.57173	0.147516	20	CGCGCCGCGCGCGCCCCCGGCGGCTGCTGCGCTCCACGGC	CTCTGACCTCTGCCTCCCCC	-
M12	OLIG2_HUMAN.H11MO.0.B	-19	0.00208946	1.6068	0.147516	18	CGCGCCGCGCGCGCCCCCGGCGGCTGCTGCGCTCCACGGC	CCAGCTGTTTCCCTTCTG	+
M12	RFX1_HUMAN.H11MO.0.B	-16	0.00215631	1.6582	0.147516	22	CGCGCCGCGCGCGCCCCCGGCGGCTGCTGCGCTCCACGGC	GCCCCGGTTGCCATGGCGACGG	+
M12	Z324A_HUMAN.H11MO.0.C	-11	0.0028173	2.1665	0.182954	23	CGCGCCGCGCGCGCCCCCGGCGGCTGCTGCGCTCCACGGC	TGGCAGCAAAGGATGGTTTGATA	-
M12	MYOD1_HUMAN.H11MO.0.A	-19	0.00326978	2.51446	0.19056	15	CGCGCCGCGCGCGCCCCCGGCGGCTGCTGCGCTCCACGGC	GCAGCTGTTCCTGCC	+
M12	LYL1_HUMAN.H11MO.0.A	-16	0.00330102	2.53848	0.19056	14	CGCGCCGCGCGCGCCCCCGGCGGCTGCTGCGCTCCACGGC	CCAGCTGTTTCCTG	+
M12	OSR2_HUMAN.H11MO.0.C	-16	0.00341856	2.62887	0.19056	16	CGCGCCGCGCGCGCCCCCGGCGGCTGCTGCGCTCCACGGC	GCTGCTGCTTCTGCTG	+
M12	ZN335_HUMAN.H11MO.0.A	-3	0.00366885	2.82134	0.197207	22	CGCGCCGCGCGCGCCCCCGGCGGCTGCTGCGCTCCACGGC	TCAGGCAGCGCCGAGGACAGCC	-
M12	KLF3_HUMAN.H11MO.0.B	-18	0.00398414	3.0638	0.199878	19	CGCGCCGCGCGCGCCCCCGGCGGCTGCTGCGCTCCACGGC	CCCGGCCCCGCCCCTCCCC	-
M12	RFX5_HUMAN.H11MO.0.A	-15	0.00503868	3.87475	0.236984	20	CGCGCCGCGCGCGCCCCCGGCGGCTGCTGCGCTCCACGGC	GTCAGCTGTTGCTAGGCAGA	+
M12	VEZF1_HUMAN.H11MO.0.C	-14	0.00540047	4.15296	0.246302	22	CGCGCCGCGCGCGCCCCCGGCGGCTGCTGCGCTCCACGGC	CCCCTCCCCCTCCCCCCTCCCC	-
M12	SPZ1_HUMAN.H11MO.0.D	-13	0.00633333	4.87033	0.259382	16	CGCGCCGCGCGCGCCCCCGGCGGCTGCTGCGCTCCACGGC	CCCAGGGTAACAGCCG	-
M12	MAZ_HUMAN.H11MO.0.A	-14	0.00652719	5.01941	0.259382	22	CGCGCCGCGCGCGCCCCCGGCGGCTGCTGCGCTCCACGGC	CCCCCCCCCCCCCCCCTCCCCC	-
M12	SP4_HUMAN.H11MO.0.A	-13	0.00657869	5.05901	0.259382	20	CGCGCCGCGCGCGCCCCCGGCGGCTGCTGCGCTCCACGGC	CCCGGCCCCGCCCCCTTCCC	-
M12	MXI1_HUMAN.H11MO.0.A	-6	0.0067213	5.16868	0.259382	15	CGCGCCGCGCGCGCCCCCGGCGGCTGCTGCGCTCCACGGC	GCACGTGGCGGCGGG	+
M12	IRX2_HUMAN.H11MO.0.D	-11	0.00740535	5.69472	0.278636	19	CGCGCCGCGCGCGCCCCCGGCGGCTGCTGCGCTCCACGGC	CCAACATGCCCACCCATGT	-
M12	TFCP2_HUMAN.H11MO.0.D	-8	0.00918198	7.06094	0.300421	16	CGCGCCGCGCGCGCCCCCGGCGGCTGCTGCGCTCCACGGC	GCCTGAACTGGCCAGA	+
M12	NR1D1_HUMAN.H11MO.0.B	-16	0.00966877	7.43528	0.309617	19	CGCGCCGCGCGCGCCCCCGGCGGCTGCTGCGCTCCACGGC	CCTTCTGACCCACTTCCCT	-
M12	ZN350_HUMAN.H11MO.1.D	-8	0.0105407	8.10581	0.317286	24	CGCGCCGCGCGCGCCCCCGGCGGCTGCTGCGCTCCACGGC	ACGGGGCGCAGGGATTTGTTGCCC	+
M12	PURA_HUMAN.H11MO.0.D	-3	0.0128569	9.88696	0.358339	17	CGCGCCGCGCGCGCCCCCGGCGGCTGCTGCGCTCCACGGC	GGAAGGGGGGGGCAGGG	+
M12	PROX1_HUMAN.H11MO.0.D	-13	0.0128569	9.88696	0.358339	17	CGCGCCGCGCGCGCCCCCGGCGGCTGCTGCGCTCCACGGC	CCCAACCCGCCTTACCC	-
M12	MAF_HUMAN.H11MO.0.A	-11	0.0142801	10.9814	0.390768	19	CGCGCCGCGCGCGCCCCCGGCGGCTGCTGCGCTCCACGGC	TTGCTGAGTCAGCAGATTC	-
M12	SMAD3_HUMAN.H11MO.0.B	-14	0.0151138	11.6225	0.406196	12	CGCGCCGCGCGCGCCCCCGGCGGCTGCTGCGCTCCACGGC	CTCTGTCACCTG	+
M12	ZN667_HUMAN.H11MO.0.C	-10	0.0162187	12.4722	0.415102	19	CGCGCCGCGCGCGCCCCCGGCGGCTGCTGCGCTCCACGGC	GTGGCCTTAAAAGCTCAGC	+
M12	HESX1_HUMAN.H11MO.0.D	-17	0.0162726	12.5136	0.415102	16	CGCGCCGCGCGCGCCCCCGGCGGCTGCTGCGCTCCACGGC	ATCCGGCACGTGGCCT	+
M12	TLX1_HUMAN.H11MO.0.D	-15	0.0168751	12.977	0.423299	17	CGCGCCGCGCGCGCCCCCGGCGGCTGCTGCGCTCCACGGC	CTGGCAAGTTGCCAAGG	+
M12	ZN554_HUMAN.H11MO.0.C	-17	0.0181746	13.9762	0.43947	20	CGCGCCGCGCGCGCCCCCGGCGGCTGCTGCGCTCCACGGC	AGCACCCCACATGGCTCAGC	-
M12	ZEP2_HUMAN.H11MO.0.D	-19	0.020679	15.9022	0.47156	14	CGCGCCGCGCGCGCCCCCGGCGGCTGCTGCGCTCCACGGC	GGGGTTTCCCTACC	-
M13	NR1D1_HUMAN.H11MO.0.B	-9	0.000274603	0.21117	0.234556	19	GCCCGGTCCCGGACTGCCCGACCGTCCCGGCGACCGGTTG	CCTTCTGACCCACTTCCCT	-
M13	SP3_HUMAN.H11MO.0.B	0	0.00031127	0.239367	0.234556	20	GCCCGGTCCCGGACTGCCCGACCGTCCCGGCGACCGGTTG	CCCCGGCCCCGCCCCCCCCC	-
M13	PURA_HUMAN.H11MO.0.D	-1	0.000618553	0.475668	0.234556	17	GCCCGGTCCCGGACTGCCCGACCGTCCCGGCGACCGGTTG	CCCTGCCCCCCCCTTCC	-
M13	KLF6_HUMAN.H11MO.0.A	-9	0.000677534	0.521023	0.234556	19	GCCCGGTCCCGGACTGCCCGACCGTCCCGGCGACCGGTTG	CCCCCGGCCCCGCCCTTCC	-
M13	THAP1_HUMAN.H11MO.0.C	0	0.000781339	0.60085	0.234556	22	GCCCGGTCCCGGACTGCCCGACCGTCCCGGCGACCGGTTG	GCCCGCAGCCAAGATGGCGGCG	-
M13	ZN563_HUMAN.H11MO.0.C	-3	0.000923302	0.710019	0.234556	21	GCCCGGTCCCGGACTGCCCGACCGTCCCGGCGACCGGTTG	GGGATCCTCACTGGCAGCTGC	+
M13	KLF3_HUMAN.H11MO.0.B	-1	0.00117472	0.903358	0.241761	19	GCCCGGTCCCGGACTGCCCGACCGTCCCGGCGACCGGTTG	CCCGGCCCCGCCCCTCCCC	-
M13	IRX2_HUMAN.H11MO.0.D	-8	0.00126888	0.975772	0.241761	19	GCCCGGTCCCGGACTGCCCGACCGTCCCGGCGACCGGTTG	CCAACATGCCCACCCATGT	-
M13	PROX1_HUMAN.H11MO.0.D	-7	0.00155421	1.19519	0.241921	17	GCCCGGTCCCGGACTGCCCGACCGTCCCGGCGACCGGTTG	CCCAACCCGCCTTACCC	-
M13	SP2_HUMAN.H11MO.0.A	-9	0.00158716	1.22052	0.241921	22	GCCCGGTCCCGGACTGCCCGACCGTCCCGGCGACCGGTTG	CCCCCGGCCCCGCCCCCCCCCC	-
M13	ZFX_HUMAN.H11MO.1.A	0	0.00197981	1.52247	0.251475	17	GCCCGGTCCCGGACTGCCCGACCGTCCCGGCGACCGGTTG	CCCCGGCCTCCGCCCCC	-
M13	TLX1_HUMAN.H11MO.0.D	-13	0.00232148	1.78521	0.272192	17	GCCCGGTCCCGGACTGCCCGACCGTCCCGGCGACCGGTTG	CTGGCAAGTTGCCAAGG	+
M13	PATZ1_HUMAN.H11MO.0.C	-8	0.00292824	2.25181	0.307826	22	GCCCGGTCCCGGACTGCCCGACCGTCCCGGCGACCGGTTG	CCTCCCCCCCCGCCCCCTCCCC	-
M13	TBX21_HUMAN.H11MO.0.A	-7	0.0030293	2.32953	0.307826	13	GCCCGGTCCCGGACTGCCCGACCGTCCCGGCGACCGGTTG	TTCACACCTCCAC	-
M13	RXRA_HUMAN.H11MO.0.A	-7	0.00371728	2.85859	0.333296	20	GCCCGGTCCCGGACTGCCCGACCGTCCCGGCGACCGGTTG	CTCTGACCTCTGCCTCCCCC	-
M13	Z324A_HUMAN.H11MO.0.C	-6	0.00432047	3.32244	0.357066	23	GCCCGGTCCCGGACTGCCCGACCGTCCCGGCGACCGGTTG	TATCAAACCATCCTTTGCTGCCA	+
M13	GATA1_HUMAN.H11MO.0.A	7	0.00445091	3.42275	0.357066	12	GCCCGGTCCCGGACTGCCCGACCGTCCCGGCGACCGGTTG	TCTTATCTGTCCCCGCCAG	-
M13	VEZF1_HUMAN.H11MO.0.C	-6	0.00562617	4.32653	0.389802	22	GCCCGGTCCCGGACTGCCCGACCGTCCCGGCGACCGGTTG	CCCCTCCCCCTCCCCCCTCCCC	-
M13	RARG_HUMAN.H11MO.0.B	-5	0.00706503	5.43301	0.448701	18	GCCCGGTCCCGGACTGCCCGACCGTCCCGGCGACCGGTTG	AGGTCAGAGTGACCTGGG	+
M13	ZN554_HUMAN.H11MO.0.C	-3	0.00782989	6.02118	0.474021	20	GCCCGGTCCCGGACTGCCCGACCGTCCCGGCGACCGGTTG	AGCACCCCACATGGCTCAGC	-
M14	SP2_HUMAN.H11MO.0.A	-11	8.44453e-05	0.0649385	0.0812902	22	TCAGGCGCCCGCGGCGGCCGGCGGAGCCGGCGCTCCCGTG	GGGGGGGGGGCGGGGCCGGGGG	+
M14	SP3_HUMAN.H11MO.0.B	-12	0.000106356	0.0817878	0.0812902	20	TCAGGCGCCCGCGGCGGCCGGCGGAGCCGGCGCTCCCGTG	GGGGGGGGGCGGGGCCGGGG	+
M14	RXRA_HUMAN.H11MO.0.A	-19	0.000239661	0.184299	0.122119	20	TCAGGCGCCCGCGGCGGCCGGCGGAGCCGGCGCTCCCGTG	CTCTGACCTCTGCCTCCCCC	-
M14	NR1D1_HUMAN.H11MO.0.B	-17	0.000912185	0.701471	0.265171	19	TCAGGCGCCCGCGGCGGCCGGCGGAGCCGGCGCTCCCGTG	CCTTCTGACCCACTTCCCT	-
M14	ZFX_HUMAN.H11MO.1.A	-19	0.00117981	0.907273	0.265171	17	TCAGGCGCCCGCGGCGGCCGGCGGAGCCGGCGCTCCCGTG	CCCCGGCCTCCGCCCCC	-
M14	THAP1_HUMAN.H11MO.0.C	-4	0.00156122	1.20057	0.265171	22	TCAGGCGCCCGCGGCGGCCGGCGGAGCCGGCGCTCCCGTG	CGCCGCCATCTTGGCTGCGGGC	+
M14	IRX2_HUMAN.H11MO.0.D	-14	0.00191486	1.47253	0.266103	19	TCAGGCGCCCGCGGCGGCCGGCGGAGCCGGCGCTCCCGTG	ACATGGGTGGGCATGTTGG	+
M14	SP4_HUMAN.H11MO.0.A	-11	0.00223241	1.71672	0.278578	20	TCAGGCGCCCGCGGCGGCCGGCGGAGCCGGCGCTCCCGTG	GGGAAGGGGGCGGGGCCGGG	+
M14	KLF3_HUMAN.H11MO.0.B	-12	0.00255135	1.96199	0.278578	19	TCAGGCGCCCGCGGCGGCCGGCGGAGCCGGCGCTCCCGTG	GGGGAGGGGCGGGGCCGGG	+
M14	ZN563_HUMAN.H11MO.0.C	0	0.00377234	2.90093	0.371587	21	TCAGGCGCCCGCGGCGGCCGGCGGAGCCGGCGCTCCCGTG	GCAGCTGCCAGTGAGGATCCC	-
M14	PATZ1_HUMAN.H11MO.0.C	-3	0.00388932	2.99089	0.371587	22	TCAGGCGCCCGCGGCGGCCGGCGGAGCCGGCGCTCCCGTG	GGGGAGGGGGCGGGGGGGGAGG	+
M14	ZN350_HUMAN.H11MO.1.D	-15	0.00504782	3.88177	0.428684	24	TCAGGCGCCCGCGGCGGCCGGCGGAGCCGGCGCTCCCGTG	GGGCAACAAATCCCTGCGCCCCGT	-
M14	KLF6_HUMAN.H11MO.0.A	-14	0.00546376	4.20163	0.439587	19	TCAGGCGCCCGCGGCGGCCGGCGGAGCCGGCGCTCCCGTG	GGAAGGGCGGGGCCGGGGG	+
M14	GATA1_HUMAN.H11MO.0.A	5	0.00667847	5.13574	0.464045	14	TCAGGCGCCCGCGGCGGCCGGCGGAGCCGGCGCTCCCGTG	TCTTATCTGTCCCCGCCAG	-
M14	TLX1_HUMAN.H11MO.0.D	-13	0.00719104	5.52991	0.466076	17	TCAGGCGCCCGCGGCGGCCGGCGGAGCCGGCGCTCCCGTG	CTGGCAAGTTGCCAAGG	+
M14	RARG_HUMAN.H11MO.2.D	-28	0.00842424	6.47824	0.495295	12	TCAGGCGCCCGCGGCGGCCGGCGGAGCCGGCGCTCCCGTG	GGGGGTCACCCAGAGGTCAC	+
M15	SP3_HUMAN.H11MO.0.B	-7	0.000334626	0.257327	0.332356	20	CGCCGCCCCGGGCCGCAGGGGCGGGGGGCCCGGCGCCGCG	GGGGGGGGGCGGGGCCGGGG	+
M15	ZFX_HUMAN.H11MO.1.A	-18	0.000743336	0.571625	0.332356	17	CGCCGCCCCGGGCCGCAGGGGCGGGGGGCCCGGCGCCGCG	GGGGGCGGAGGCCGGGG	+
M15	SP2_HUMAN.H11MO.0.A	-13	0.000832823	0.640441	0.332356	22	CGCCGCCCCGGGCCGCAGGGGCGGGGGGCCCGGCGCCGCG	GGGGGGGGGGCGGGGCCGGGGG	+
M15	PATZ1_HUMAN.H11MO.0.C	-6	0.00116926	0.89916	0.332356	22	CGCCGCCCCGGGCCGCAGGGGCGGGGGGCCCGGCGCCGCG	GGGGAGGGGGCGGGGGGGGAGG	+
M15	THAP1_HUMAN.H11MO.0.C	-13	0.00125034	0.961514	0.332356	22	CGCCGCCCCGGGCCGCAGGGGCGGGGGGCCCGGCGCCGCG	GCCCGCAGCCAAGATGGCGGCG	-
M15	ZN563_HUMAN.H11MO.0.C	-19	0.00135572	1.04255	0.332356	21	CGCCGCCCCGGGCCGCAGGGGCGGGGGGCCCGGCGCCGCG	GGGATCCTCACTGGCAGCTGC	+
M15	KLF6_HUMAN.H11MO.0.A	-17	0.0015346	1.18011	0.332356	19	CGCCGCCCCGGGCCGCAGGGGCGGGGGGCCCGGCGCCGCG	GGAAGGGCGGGGCCGGGGG	+
M15	IRX2_HUMAN.H11MO.0.D	-18	0.0019033	1.46364	0.332356	19	CGCCGCCCCGGGCCGCAGGGGCGGGGGGCCCGGCGCCGCG	ACATGGGTGGGCATGTTGG	+
M15	GATA1_HUMAN.H11MO.0.A	-29	0.00219349	1.68679	0.332356	11	CGCCGCCCCGGGCCGCAGGGGCGGGGGGCCCGGCGCCGCG	CTGGCGGGGACAGATAAGA	+
M15	RXRA_HUMAN.H11MO.0.A	0	0.00288661	2.2198	0.339723	20	CGCCGCCCCGGGCCGCAGGGGCGGGGGGCCCGGCGCCGCG	GGGGGAGGCAGAGGTCAGAG	+
M15	NR1D1_HUMAN.H11MO.0.B	-17	0.00290204	2.23167	0.339723	19	CGCCGCCCCGGGCCGCAGGGGCGGGGGGCCCGGCGCCGCG	AGGGAAGTGGGTCAGAAGG	+
M15	GATA2_HUMAN.H11MO.0.A	-29	0.00408814	3.14378	0.40727	11	CGCCGCCCCGGGCCGCAGGGGCGGGGGGCCCGGCGCCGCG	CTGGGGGGTGGAGATAAGG	+
M15	ZN350_HUMAN.H11MO.1.D	-7	0.0045099	3.46812	0.40727	24	CGCCGCCCCGGGCCGCAGGGGCGGGGGGCCCGGCGCCGCG	ACGGGGCGCAGGGATTTGTTGCCC	+
M15	PURA_HUMAN.H11MO.0.D	-17	0.00465736	3.58151	0.40727	17	CGCCGCCCCGGGCCGCAGGGGCGGGGGGCCCGGCGCCGCG	GGAAGGGGGGGGCAGGG	+
M15	TAL1_HUMAN.H11MO.0.A	-28	0.00571351	4.39369	0.40727	12	CGCCGCCCCGGGCCGCAGGGGCGGGGGGCCCGGCGCCGCG	CTGGGGGGGGCAGATAAGG	+
M15	RARG_HUMAN.H11MO.0.B	6	0.00578459	4.44835	0.40727	12	CGCCGCCCCGGGCCGCAGGGGCGGGGGGCCCGGCGCCGCG	AGGTCAGAGTGACCTGGG	+
M15	TLX1_HUMAN.H11MO.0.D	-15	0.00664007	5.10622	0.40727	17	CGCCGCCCCGGGCCGCAGGGGCGGGGGGCCCGGCGCCGCG	CCTTGGCAACTTGCCAG	-
M15	MAZ_HUMAN.H11MO.0.A	-11	0.00691951	5.3211	0.40727	22	CGCCGCCCCGGGCCGCAGGGGCGGGGGGCCCGGCGCCGCG	GGGGGAGGGGGGGGGGGGGGGG	+
M15	ZN341_HUMAN.H11MO.0.C	-17	0.00691951	5.3211	0.40727	22	CGCCGCCCCGGGCCGCAGGGGCGGGGGGCCCGGCGCCGCG	GGGGGGGGGGGGAGGGAAGAGC	+
M15	MXI1_HUMAN.H11MO.0.A	-28	0.00734115	5.64535	0.413777	12	CGCCGCCCCGGGCCGCAGGGGCGGGGGGCCCGGCGCCGCG	CCCGCCGCCACGTGC	-
M16	SP3_HUMAN.H11MO.0.B	-17	1.04049e-05	0.00800141	0.00943201	20	AGCAGGGTGCTGGTGGCGGACACGGGCCCGGCGGAGCCGG	GGGGGGGGGCGGGGCCGGGG	+
M16	SP4_HUMAN.H11MO.0.A	-16	1.66941e-05	0.0128377	0.00943201	20	AGCAGGGTGCTGGTGGCGGACACGGGCCCGGCGGAGCCGG	GGGAAGGGGGCGGGGCCGGG	+
M16	SP2_HUMAN.H11MO.0.A	-16	1.86331e-05	0.0143288	0.00943201	22	AGCAGGGTGCTGGTGGCGGACACGGGCCCGGCGGAGCCGG	GGGGGGGGGGCGGGGCCGGGGG	+
M16	PATZ1_HUMAN.H11MO.0.C	-9	8.4808e-05	0.0652174	0.0265861	22	AGCAGGGTGCTGGTGGCGGACACGGGCCCGGCGGAGCCGG	GGGGAGGGGGCGGGGGGGGAGG	+
M16	ZFX_HUMAN.H11MO.1.A	-14	8.75354e-05	0.0673147	0.0265861	17	AGCAGGGTGCTGGTGGCGGACACGGGCCCGGCGGAGCCGG	GGGGGCGGAGGCCGGGG	+
M16	ZN341_HUMAN.H11MO.0.C	-10	0.00011703	0.0899958	0.0296201	22	AGCAGGGTGCTGGTGGCGGACACGGGCCCGGCGGAGCCGG	GGGGGGGGGGGGAGGGAAGAGC	+
M16	THAP1_HUMAN.H11MO.0.C	-8	0.000148494	0.114192	0.0322147	22	AGCAGGGTGCTGGTGGCGGACACGGGCCCGGCGGAGCCGG	GCCCGCAGCCAAGATGGCGGCG	-
M16	KLF3_HUMAN.H11MO.0.B	-22	0.000266831	0.205193	0.050651	18	AGCAGGGTGCTGGTGGCGGACACGGGCCCGGCGGAGCCGG	GGGGAGGGGCGGGGCCGGG	+
M16	MAZ_HUMAN.H11MO.0.A	-14	0.00043446	0.3341	0.0655231	22	AGCAGGGTGCTGGTGGCGGACACGGGCCCGGCGGAGCCGG	GGGGGAGGGGGGGGGGGGGGGG	+
M16	VEZF1_HUMAN.H11MO.0.C	-14	0.00043446	0.3341	0.0655231	22	AGCAGGGTGCTGGTGGCGGACACGGGCCCGGCGGAGCCGG	GGGGAGGGGGGAGGGGGAGGGG	+
M16	NR1H4_HUMAN.H11MO.0.B	-15	0.00047462	0.364983	0.0655231	19	AGCAGGGTGCTGGTGGCGGACACGGGCCCGGCGGAGCCGG	GGGGTCAATGACCCCGAGG	+
M16	RXRA_HUMAN.H11MO.0.A	-11	0.000555649	0.427294	0.0703171	20	AGCAGGGTGCTGGTGGCGGACACGGGCCCGGCGGAGCCGG	GGGGGAGGCAGAGGTCAGAG	+
M16	ZN563_HUMAN.H11MO.0.C	-18	0.000639535	0.491803	0.0747072	21	AGCAGGGTGCTGGTGGCGGACACGGGCCCGGCGGAGCCGG	GCAGCTGCCAGTGAGGATCCC	-
M16	TLX1_HUMAN.H11MO.0.D	-9	0.00182142	1.40067	0.184624	17	AGCAGGGTGCTGGTGGCGGACACGGGCCCGGCGGAGCCGG	CTGGCAAGTTGCCAAGG	+
M16	PROX1_HUMAN.H11MO.0.D	-9	0.00197125	1.5159	0.184624	17	AGCAGGGTGCTGGTGGCGGACACGGGCCCGGCGGAGCCGG	GGGTAAGGCGGGTTGGG	+
M16	NR1D1_HUMAN.H11MO.0.B	-16	0.00206679	1.58936	0.184624	19	AGCAGGGTGCTGGTGGCGGACACGGGCCCGGCGGAGCCGG	AGGGAAGTGGGTCAGAAGG	+
M16	PAX5_HUMAN.H11MO.0.A	-6	0.00234684	1.80472	0.187573	21	AGCAGGGTGCTGGTGGCGGACACGGGCCCGGCGGAGCCGG	GCCTGGGCAGCAGAGCGTGAC	+
M16	PURA_HUMAN.H11MO.0.D	-14	0.00249282	1.91698	0.189279	17	AGCAGGGTGCTGGTGGCGGACACGGGCCCGGCGGAGCCGG	GGAAGGGGGGGGCAGGG	+
M16	ZN350_HUMAN.H11MO.1.D	-10	0.00287624	2.21183	0.207992	24	AGCAGGGTGCTGGTGGCGGACACGGGCCCGGCGGAGCCGG	GGGCAACAAATCCCTGCGCCCCGT	-
M16	KLF6_HUMAN.H11MO.0.A	-7	0.00344002	2.64537	0.22713	19	AGCAGGGTGCTGGTGGCGGACACGGGCCCGGCGGAGCCGG	GGAAGGGCGGGGCCGGGGG	+
M16	ZBT17_HUMAN.H11MO.0.A	-15	0.00396662	3.05033	0.240947	19	AGCAGGGTGCTGGTGGCGGACACGGGCCCGGCGGAGCCGG	GAGGGTGGGGGAGGGGAAG	+
M16	SMAD3_HUMAN.H11MO.0.B	-9	0.00435185	3.34657	0.25418	12	AGCAGGGTGCTGGTGGCGGACACGGGCCCGGCGGAGCCGG	CAGGTGACAGAG	-
M16	EGR1_HUMAN.H11MO.0.A	-20	0.0045807	3.52256	0.257638	17	AGCAGGGTGCTGGTGGCGGACACGGGCCCGGCGGAGCCGG	GAGGGCGTGGGCGGGGG	+
M16	IRX2_HUMAN.H11MO.0.D	-21	0.0060314	4.63815	0.295656	19	AGCAGGGTGCTGGTGGCGGACACGGGCCCGGCGGAGCCGG	ACATGGGTGGGCATGTTGG	+
M16	TAF1_HUMAN.H11MO.0.A	-18	0.00628438	4.83269	0.295656	16	AGCAGGGTGCTGGTGGCGGACACGGGCCCGGCGGAGCCGG	AAGATGGCGGCGGCGG	+
M16	MAFA_HUMAN.H11MO.0.D	-13	0.0064248	4.94067	0.295656	21	AGCAGGGTGCTGGTGGCGGACACGGGCCCGGCGGAGCCGG	CGAAGGCTGCGGGGTCAGCAC	-
M16	TBX21_HUMAN.H11MO.0.A	-22	0.00678661	5.2189	0.303121	13	AGCAGGGTGCTGGTGGCGGACACGGGCCCGGCGGAGCCGG	GTGGAGGTGTGAA	+
M16	Z324A_HUMAN.H11MO.0.C	-14	0.00702803	5.40456	0.304935	23	AGCAGGGTGCTGGTGGCGGACACGGGCCCGGCGGAGCCGG	TGGCAGCAAAGGATGGTTTGATA	-
M16	LYL1_HUMAN.H11MO.0.A	-9	0.00840128	6.46059	0.336465	14	AGCAGGGTGCTGGTGGCGGACACGGGCCCGGCGGAGCCGG	CAGGAAACAGCTGG	-
M16	RARG_HUMAN.H11MO.0.B	-19	0.00840997	6.46727	0.336465	18	AGCAGGGTGCTGGTGGCGGACACGGGCCCGGCGGAGCCGG	CCCAGGTCACTCTGACCT	-
M16	ZN554_HUMAN.H11MO.0.C	-12	0.00841942	6.47453	0.336465	20	AGCAGGGTGCTGGTGGCGGACACGGGCCCGGCGGAGCCGG	AGCACCCCACATGGCTCAGC	-
M16	MXI1_HUMAN.H11MO.0.A	-25	0.00917324	7.05422	0.35719	15	AGCAGGGTGCTGGTGGCGGACACGGGCCCGGCGGAGCCGG	GCACGTGGCGGCGGG	+
M16	RFX5_HUMAN.H11MO.0.A	-15	0.0102285	7.86569	0.381566	20	AGCAGGGTGCTGGTGGCGGACACGGGCCCGGCGGAGCCGG	GTCAGCTGTTGCTAGGCAGA	+
M16	EGR2_HUMAN.H11MO.0.A	-18	0.0110556	8.50173	0.381566	18	AGCAGGGTGCTGGTGGCGGACACGGGCCCGGCGGAGCCGG	GGGGGGGTGTGGGAGGGG	+
M16	SRBP2_HUMAN.H11MO.0.B	-23	0.0120754	9.28595	0.407501	13	AGCAGGGTGCTGGTGGCGGACACGGGCCCGGCGGAGCCGG	GGGTGGGGTGAGG	+
M16	ZN589_HUMAN.H11MO.0.D	-18	0.0150363	11.5629	0.485829	16	AGCAGGGTGCTGGTGGCGGACACGGGCCCGGCGGAGCCGG	CCCACGGTTACTGCCG	+
M16	ZIC2_HUMAN.H11MO.0.D	0	0.0154201	11.8581	0.487853	15	AGCAGGGTGCTGGTGGCGGACACGGGCCCGGCGGAGCCGG	GGCCCCCTGCTGTGA	+
M17	THAP1_HUMAN.H11MO.0.C	-4	0.000195465	0.150312	0.149861	22	GGGACCGCGCGGCGATCGGGGCCGGCGCCACGCGCGCCCG	CGCCGCCATCTTGGCTGCGGGC	+
M17	SP3_HUMAN.H11MO.0.B	0	0.000335821	0.258246	0.149861	20	GGGACCGCGCGGCGATCGGGGCCGGCGCCACGCGCGCCCG	GGGGGGGGGCGGGGCCGGGG	+
M17	SP2_HUMAN.H11MO.0.A	-6	0.000394322	0.303234	0.149861	22	GGGACCGCGCGGCGATCGGGGCCGGCGCCACGCGCGCCCG	GGGGGGGGGGCGGGGCCGGGGG	+
M17	ZN554_HUMAN.H11MO.0.C	-3	0.000590691	0.454242	0.149861	20	GGGACCGCGCGGCGATCGGGGCCGGCGCCACGCGCGCCCG	GCTGAGCCATGTGGGGTGCT	+
M17	RXRA_HUMAN.H11MO.0.A	-4	0.00080908	0.622182	0.158702	20	GGGACCGCGCGGCGATCGGGGCCGGCGCCACGCGCGCCCG	CTCTGACCTCTGCCTCCCCC	-
M17	ZFX_HUMAN.H11MO.1.A	-15	0.00151922	1.16828	0.251157	17	GGGACCGCGCGGCGATCGGGGCCGGCGCCACGCGCGCCCG	CCCCGGCCTCCGCCCCC	-
M17	PROX1_HUMAN.H11MO.0.D	-17	0.00164993	1.2688	0.251157	17	GGGACCGCGCGGCGATCGGGGCCGGCGCCACGCGCGCCCG	GGGTAAGGCGGGTTGGG	+
M17	PATZ1_HUMAN.H11MO.0.C	1	0.00183412	1.41044	0.253813	21	GGGACCGCGCGGCGATCGGGGCCGGCGCCACGCGCGCCCG	GGGGAGGGGGCGGGGGGGGAGG	+
M17	SP4_HUMAN.H11MO.0.A	-15	0.00232638	1.78899	0.265883	20	GGGACCGCGCGGCGATCGGGGCCGGCGCCACGCGCGCCCG	CCCGGCCCCGCCCCCTTCCC	-
M17	ZN563_HUMAN.H11MO.0.C	-11	0.00256217	1.97031	0.265883	21	GGGACCGCGCGGCGATCGGGGCCGGCGCCACGCGCGCCCG	GGGATCCTCACTGGCAGCTGC	+
M17	KLF3_HUMAN.H11MO.0.B	0	0.00279468	2.14911	0.265883	19	GGGACCGCGCGGCGATCGGGGCCGGCGCCACGCGCGCCCG	GGGGAGGGGCGGGGCCGGG	+
M17	IRX2_HUMAN.H11MO.0.D	-3	0.00279468	2.14911	0.265883	19	GGGACCGCGCGGCGATCGGGGCCGGCGCCACGCGCGCCCG	CCAACATGCCCACCCATGT	-
M17	KLF6_HUMAN.H11MO.0.A	-13	0.0034875	2.68189	0.312279	19	GGGACCGCGCGGCGATCGGGGCCGGCGCCACGCGCGCCCG	CCCCCGGCCCCGCCCTTCC	-
M17	Z324A_HUMAN.H11MO.0.C	-1	0.00565288	4.34706	0.399445	23	GGGACCGCGCGGCGATCGGGGCCGGCGCCACGCGCGCCCG	TATCAAACCATCCTTTGCTGCCA	+
M17	TLX1_HUMAN.H11MO.0.D	-16	0.0062806	4.82978	0.415672	17	GGGACCGCGCGGCGATCGGGGCCGGCGCCACGCGCGCCCG	CTGGCAAGTTGCCAAGG	+
M17	ZN341_HUMAN.H11MO.0.C	-8	0.00746449	5.7402	0.445395	22	GGGACCGCGCGGCGATCGGGGCCGGCGCCACGCGCGCCCG	GCTCTTCCCTCCCCCCCCCCCC	-
M17	ZN589_HUMAN.H11MO.0.D	-6	0.00807247	6.20773	0.445395	16	GGGACCGCGCGGCGATCGGGGCCGGCGCCACGCGCGCCCG	CGGCAGTAACCGTGGG	-
M17	GATA1_HUMAN.H11MO.0.A	7	0.00818567	6.29478	0.445395	12	GGGACCGCGCGGCGATCGGGGCCGGCGCCACGCGCGCCCG	TCTTATCTGTCCCCGCCAG	-
M17	MXI1_HUMAN.H11MO.0.A	-20	0.00883288	6.79248	0.448187	15	GGGACCGCGCGGCGATCGGGGCCGGCGCCACGCGCGCCCG	CCCGCCGCCACGTGC	-
M17	SPIC_HUMAN.H11MO.0.D	-4	0.00928345	7.13898	0.455854	13	GGGACCGCGCGGCGATCGGGGCCGGCGCCACGCGCGCCCG	CCTCCCCTTCCTC	-
M17	TAL1_HUMAN.H11MO.0.A	7	0.0100504	7.72873	0.463603	12	GGGACCGCGCGGCGATCGGGGCCGGCGCCACGCGCGCCCG	CCTTATCTGCCCCCCCCAG	-
M18	SP2_HUMAN.H11MO.0.A	-5	0.000152543	0.117306	0.203241	22	CCTGCGGCGGCGACGCGGGCCAGGGGGGTGCGTGGGCCGG	GGGGGGGGGGCGGGGCCGGGGG	+
M18	SP3_HUMAN.H11MO.0.B	-5	0.000474391	0.364806	0.203241	20	CCTGCGGCGGCGACGCGGGCCAGGGGGGTGCGTGGGCCGG	GGGGGGGGGCGGGGCCGGGG	+
M18	IRX2_HUMAN.H11MO.0.D	-5	0.000714906	0.549762	0.203241	19	CCTGCGGCGGCGACGCGGGCCAGGGGGGTGCGTGGGCCGG	ACATGGGTGGGCATGTTGG	+
M18	ZFX_HUMAN.H11MO.1.A	-8	0.000726287	0.558515	0.203241	17	CCTGCGGCGGCGACGCGGGCCAGGGGGGTGCGTGGGCCGG	GGGGGCGGAGGCCGGGG	+
M18	RXRA_HUMAN.H11MO.0.A	-4	0.000861178	0.662246	0.203241	20	CCTGCGGCGGCGACGCGGGCCAGGGGGGTGCGTGGGCCGG	GGGGGAGGCAGAGGTCAGAG	+
M18	THAP1_HUMAN.H11MO.0.C	-10	0.000931297	0.716168	0.203241	22	CCTGCGGCGGCGACGCGGGCCAGGGGGGTGCGTGGGCCGG	CGCCGCCATCTTGGCTGCGGGC	+
M18	PATZ1_HUMAN.H11MO.0.C	-3	0.00130895	1.00658	0.24995	22	CCTGCGGCGGCGACGCGGGCCAGGGGGGTGCGTGGGCCGG	GGGGAGGGGGCGGGGGGGGAGG	+
M18	ZN563_HUMAN.H11MO.0.C	-5	0.00229229	1.76277	0.317312	21	CCTGCGGCGGCGACGCGGGCCAGGGGGGTGCGTGGGCCGG	GGGATCCTCACTGGCAGCTGC	+
M18	GATA1_HUMAN.H11MO.0.A	-29	0.00308161	2.36976	0.33436	11	CCTGCGGCGGCGACGCGGGCCAGGGGGGTGCGTGGGCCGG	CTGGCGGGGACAGATAAGA	+
M18	NR1D1_HUMAN.H11MO.0.B	-21	0.0035402	2.72242	0.33436	19	CCTGCGGCGGCGACGCGGGCCAGGGGGGTGCGTGGGCCGG	AGGGAAGTGGGTCAGAAGG	+
M18	TLX1_HUMAN.H11MO.0.D	-13	0.00372085	2.86134	0.33436	17	CCTGCGGCGGCGACGCGGGCCAGGGGGGTGCGTGGGCCGG	CCTTGGCAACTTGCCAG	-
M18	PROX1_HUMAN.H11MO.0.D	-9	0.00430812	3.31295	0.365625	17	CCTGCGGCGGCGACGCGGGCCAGGGGGGTGCGTGGGCCGG	CCCAACCCGCCTTACCC	-
M18	RARG_HUMAN.H11MO.2.D	-27	0.00631342	4.85502	0.482231	13	CCTGCGGCGGCGACGCGGGCCAGGGGGGTGCGTGGGCCGG	GGGGGTCACCCAGAGGTCAC	+
M19	THAP1_HUMAN.H11MO.0.C	-10	5.64724e-06	0.00434273	0.00854577	22	GCGCAGCCCGGACCGGGGCAGCCGCGGCCCCGCCCGAGCT	GCCCGCAGCCAAGATGGCGGCG	-
M19	ZN563_HUMAN.H11MO.0.C	-11	1.26808e-05	0.00975153	0.0095947	21	GCGCAGCCCGGACCGGGGCAGCCGCGGCCCCGCCCGAGCT	GCAGCTGCCAGTGAGGATCCC	-
M19	SP3_HUMAN.H11MO.0.B	0	1.96626e-05	0.0151205	0.00991824	20	GCGCAGCCCGGACCGGGGCAGCCGCGGCCCCGCCCGAGCT	CCCCGGCCCCGCCCCCCCCC	-
M19	ZFX_HUMAN.H11MO.1.A	-6	6.15612e-05	0.0473405	0.0232896	17	GCGCAGCCCGGACCGGGGCAGCCGCGGCCCCGCCCGAGCT	CCCCGGCCTCCGCCCCC	-
M19	SP2_HUMAN.H11MO.0.A	-5	0.000265742	0.204355	0.0670229	22	GCGCAGCCCGGACCGGGGCAGCCGCGGCCCCGCCCGAGCT	CCCCCGGCCCCGCCCCCCCCCC	-
M19	KLF3_HUMAN.H11MO.0.B	-1	0.000411067	0.316111	0.0888197	19	GCGCAGCCCGGACCGGGGCAGCCGCGGCCCCGCCCGAGCT	CCCGGCCCCGCCCCTCCCC	-
M19	RXRA_HUMAN.H11MO.0.A	-6	0.000492833	0.378988	0.0888197	20	GCGCAGCCCGGACCGGGGCAGCCGCGGCCCCGCCCGAGCT	CTCTGACCTCTGCCTCCCCC	-
M19	RFX1_HUMAN.H11MO.0.B	-11	0.00180453	1.38768	0.196073	22	GCGCAGCCCGGACCGGGGCAGCCGCGGCCCCGCCCGAGCT	GCCCCGGTTGCCATGGCGACGG	+
M19	SP4_HUMAN.H11MO.0.A	-1	0.00181899	1.3988	0.196073	20	GCGCAGCCCGGACCGGGGCAGCCGCGGCCCCGCCCGAGCT	CCCGGCCCCGCCCCCTTCCC	-
M19	KLF6_HUMAN.H11MO.0.A	-20	0.00201267	1.54774	0.196073	19	GCGCAGCCCGGACCGGGGCAGCCGCGGCCCCGCCCGAGCT	CCCCCGGCCCCGCCCTTCC	-
M19	PATZ1_HUMAN.H11MO.0.C	-8	0.00207311	1.59422	0.196073	22	GCGCAGCCCGGACCGGGGCAGCCGCGGCCCCGCCCGAGCT	GGGGAGGGGGCGGGGGGGGAGG	+
M19	PURA_HUMAN.H11MO.0.D	-6	0.00280705	2.15862	0.23599	17	GCGCAGCCCGGACCGGGGCAGCCGCGGCCCCGCCCGAGCT	CCCTGCCCCCCCCTTCC	-
M19	ZN341_HUMAN.H11MO.0.C	-11	0.00435375	3.34803	0.292301	22	GCGCAGCCCGGACCGGGGCAGCCGCGGCCCCGCCCGAGCT	GCTCTTCCCTCCCCCCCCCCCC	-
M19	IRX2_HUMAN.H11MO.0.D	-18	0.00452265	3.47792	0.292301	19	GCGCAGCCCGGACCGGGGCAGCCGCGGCCCCGCCCGAGCT	CCAACATGCCCACCCATGT	-
M19	LYL1_HUMAN.H11MO.0.A	-2	0.00467484	3.59495	0.292301	14	GCGCAGCCCGGACCGGGGCAGCCGCGGCCCCGCCCGAGCT	CCAGCTGTTTCCTG	+
M19	PROX1_HUMAN.H11MO.0.D	-10	0.00521005	4.00653	0.292301	17	GCGCAGCCCGGACCGGGGCAGCCGCGGCCCCGCCCGAGCT	GGGTAAGGCGGGTTGGG	+
M19	ZN667_HUMAN.H11MO.0.C	-14	0.00521529	4.01056	0.292301	19	GCGCAGCCCGGACCGGGGCAGCCGCGGCCCCGCCCGAGCT	GTGGCCTTAAAAGCTCAGC	+
M19	TLX1_HUMAN.H11MO.0.D	-21	0.00702689	5.40368	0.366674	17	GCGCAGCCCGGACCGGGGCAGCCGCGGCCCCGCCCGAGCT	CCTTGGCAACTTGCCAG	-
M19	NR1D1_HUMAN.H11MO.0.B	-21	0.00740083	5.69123	0.373314	19	GCGCAGCCCGGACCGGGGCAGCCGCGGCCCCGCCCGAGCT	CCTTCTGACCCACTTCCCT	-
M19	GATA1_HUMAN.H11MO.0.A	-29	0.00792898	6.09738	0.374958	11	GCGCAGCCCGGACCGGGGCAGCCGCGGCCCCGCCCGAGCT	CTGGCGGGGACAGATAAGA	+
M19	TAL1_HUMAN.H11MO.0.A	8	0.00792898	6.09738	0.374958	11	GCGCAGCCCGGACCGGGGCAGCCGCGGCCCCGCCCGAGCT	CCTTATCTGCCCCCCCCAG	-
M19	ZN263_HUMAN.H11MO.0.A	-27	0.00908364	6.98532	0.416544	13	GCGCAGCCCGGACCGGGGCAGCCGCGGCCCCGCCCGAGCT	CTCCTCCTCTCCCTCCTCCC	-
M19	MAFA_HUMAN.H11MO.0.D	-3	0.0102227	7.86125	0.450613	21	GCGCAGCCCGGACCGGGGCAGCCGCGGCCCCGCCCGAGCT	GTGCTGACCCCGCAGCCTTCG	+
M19	PTF1A_HUMAN.H11MO.0.B	-2	0.0110786	8.51946	0.450613	18	GCGCAGCCCGGACCGGGGCAGCCGCGGCCCCGCCCGAGCT	CCAGCTGCCCCCTTTCCC	+
M19	ZN589_HUMAN.H11MO.0.D	-11	0.0112922	8.68368	0.450613	16	GCGCAGCCCGGACCGGGGCAGCCGCGGCCCCGCCCGAGCT	CCCACGGTTACTGCCG	+
M19	RFX5_HUMAN.H11MO.0.A	-1	0.0125888	9.68078	0.464638	20	GCGCAGCCCGGACCGGGGCAGCCGCGGCCCCGCCCGAGCT	GTCAGCTGTTGCTAGGCAGA	+
M19	MXI1_HUMAN.H11MO.0.A	-31	0.0144945	11.1463	0.4985	9	GCGCAGCCCGGACCGGGGCAGCCGCGGCCCCGCCCGAGCT	CCCGCCGCCACGTGC	-
M20	HES5_HUMAN.H11MO.0.D	-25	0.000686625	0.528015	0.4679	12	ACGCCGACGACGCGGCGGCTGTGGCGGCCAAGTGCCCGCG	CGGCACGTGCCA	-
M20	HES7_HUMAN.H11MO.0.D	-25	0.000728004	0.559835	0.4679	12	ACGCCGACGACGCGGCGGCTGTGGCGGCCAAGTGCCCGCG	TGGCACGTGCCG	+
M20	CR3L1_HUMAN.H11MO.0.D	-25	0.00185274	1.42475	0.4679	11	ACGCCGACGACGCGGCGGCTGTGGCGGCCAAGTGCCCGCG	TGCCACGTGGC	-
M20	MYC_HUMAN.H11MO.0.A	-26	0.00196341	1.50986	0.4679	11	ACGCCGACGACGCGGCGGCTGTGGCGGCCAAGTGCCCGCG	GCCACGTGCTC	+
M20	USF1_HUMAN.H11MO.0.A	-25	0.00213727	1.64356	0.4679	12	ACGCCGACGACGCGGCGGCTGTGGCGGCCAAGTGCCCGCG	GGTCACGTGACC	-
M20	HEY1_HUMAN.H11MO.0.D	-25	0.00296285	2.27843	0.4679	12	ACGCCGACGACGCGGCGGCTGTGGCGGCCAAGTGCCCGCG	CGACACGTGCCA	-
M20	HEY2_HUMAN.H11MO.0.D	-22	0.00329365	2.53282	0.4679	17	ACGCCGACGACGCGGCGGCTGTGGCGGCCAAGTGCCCGCG	TAATGCCACGTGCCCCC	-
M20	ZN770_HUMAN.H11MO.1.C	-12	0.00346911	2.66775	0.4679	11	ACGCCGACGACGCGGCGGCTGTGGCGGCCAAGTGCCCGCG	GGGAGGCTGAG	+
M20	EGR4_HUMAN.H11MO.0.D	-13	0.00457731	3.51995	0.4679	11	ACGCCGACGACGCGGCGGCTGTGGCGGCCAAGTGCCCGCG	GGCGGCAGGGC	+
M20	GLIS2_HUMAN.H11MO.0.D	-7	0.00476636	3.66533	0.4679	14	ACGCCGACGACGCGGCGGCTGTGGCGGCCAAGTGCCCGCG	CTTCGCGGGGGGTC	+
M20	MAX_HUMAN.H11MO.0.A	-27	0.00560491	4.31018	0.4679	10	ACGCCGACGACGCGGCGGCTGTGGCGGCCAAGTGCCCGCG	CCACGTGCTC	-
M20	KLF9_HUMAN.H11MO.0.C	-11	0.00608687	4.6808	0.4679	15	ACGCCGACGACGCGGCGGCTGTGGCGGCCAAGTGCCCGCG	GGAGGGGGCGTGGCC	+
M20	XBP1_HUMAN.H11MO.0.D	-5	0.00634287	4.87767	0.4679	11	ACGCCGACGACGCGGCGGCTGTGGCGGCCAAGTGCCCGCG	GCTGACGTGGC	+
M20	BMAL1_HUMAN.H11MO.0.A	-26	0.00669273	5.14671	0.4679	11	ACGCCGACGACGCGGCGGCTGTGGCGGCCAAGTGCCCGCG	GCCACGTGACT	+
M20	MYOD1_HUMAN.H11MO.1.A	-12	0.00669273	5.14671	0.4679	11	ACGCCGACGACGCGGCGGCTGTGGCGGCCAAGTGCCCGCG	CTGCAGCTGTC	+
M20	USF2_HUMAN.H11MO.0.A	-19	0.00679592	5.22606	0.4679	19	ACGCCGACGACGCGGCGGCTGTGGCGGCCAAGTGCCCGCG	CGCCGCGGCCACGTGACCC	-
M20	MYF6_HUMAN.H11MO.0.C	-14	0.00691448	5.31723	0.4679	7	ACGCCGACGACGCGGCGGCTGTGGCGGCCAAGTGCCCGCG	GCAGCTG	-
M20	NFIA_HUMAN.H11MO.1.D	-25	0.00691448	5.31723	0.4679	7	ACGCCGACGACGCGGCGGCTGTGGCGGCCAAGTGCCCGCG	TGCCAAG	-
M20	MYOD1_HUMAN.H11MO.0.A	-14	0.00730814	5.61996	0.4679	15	ACGCCGACGACGCGGCGGCTGTGGCGGCCAAGTGCCCGCG	GCAGCTGTTCCTGCC	+
M20	KLF4_HUMAN.H11MO.0.A	-15	0.00786161	6.04558	0.4679	10	ACGCCGACGACGCGGCGGCTGTGGCGGCCAAGTGCCCGCG	AGGGTGTGGC	+
M20	MXI1_HUMAN.H11MO.0.A	-20	0.00800146	6.15313	0.4679	15	ACGCCGACGACGCGGCGGCTGTGGCGGCCAAGTGCCCGCG	CCCGCCGCCACGTGC	-
M20	SNAI1_HUMAN.H11MO.0.C	-27	0.00824803	6.34274	0.4679	8	ACGCCGACGACGCGGCGGCTGTGGCGGCCAAGTGCCCGCG	CCAGGTGG	+
M20	CREB3_HUMAN.H11MO.0.D	-4	0.0083125	6.39231	0.4679	13	ACGCCGACGACGCGGCGGCTGTGGCGGCCAAGTGCCCGCG	TGGTGACGTGGCA	+
M21	SP2_HUMAN.H11MO.0.A	-17	3.42629e-05	0.0263482	0.0351718	22	CGGCGGGCGCAGCGAGGGCAGGCCCCCCGAGGCTGGCGCT	CCCCCGGCCCCGCCCCCCCCCC	-
M21	ZFX_HUMAN.H11MO.1.A	-11	5.39102e-05	0.041457	0.0351718	17	CGGCGGGCGCAGCGAGGGCAGGCCCCCCGAGGCTGGCGCT	CCCCGGCCTCCGCCCCC	-
M21	SP3_HUMAN.H11MO.0.B	-18	0.000101973	0.0784175	0.0383047	20	CGGCGGGCGCAGCGAGGGCAGGCCCCCCGAGGCTGGCGCT	CCCCGGCCCCGCCCCCCCCC	-
M21	THAP1_HUMAN.H11MO.0.C	-16	0.000453106	0.348438	0.0990243	22	CGGCGGGCGCAGCGAGGGCAGGCCCCCCGAGGCTGGCGCT	GCCCGCAGCCAAGATGGCGGCG	-
M21	PURA_HUMAN.H11MO.0.D	-12	0.000527237	0.405446	0.0990243	17	CGGCGGGCGCAGCGAGGGCAGGCCCCCCGAGGCTGGCGCT	CCCTGCCCCCCCCTTCC	-
M21	ZN341_HUMAN.H11MO.0.C	-11	0.000739421	0.568614	0.123445	22	CGGCGGGCGCAGCGAGGGCAGGCCCCCCGAGGCTGGCGCT	GCTCTTCCCTCCCCCCCCCCCC	-
M21	PATZ1_HUMAN.H11MO.0.C	-17	0.000908326	0.698503	0.132807	22	CGGCGGGCGCAGCGAGGGCAGGCCCCCCGAGGCTGGCGCT	CCTCCCCCCCCGCCCCCTCCCC	-
M21	NR1H4_HUMAN.H11MO.0.B	-13	0.00114583	0.881145	0.137594	19	CGGCGGGCGCAGCGAGGGCAGGCCCCCCGAGGCTGGCGCT	GGGGTCAATGACCCCGAGG	+
M21	KLF3_HUMAN.H11MO.0.B	-7	0.00153177	1.17793	0.155615	19	CGGCGGGCGCAGCGAGGGCAGGCCCCCCGAGGCTGGCGCT	CCCGGCCCCGCCCCTCCCC	-
M21	RFX1_HUMAN.H11MO.0.B	-2	0.00155352	1.19466	0.155615	22	CGGCGGGCGCAGCGAGGGCAGGCCCCCCGAGGCTGGCGCT	GCCCCGGTTGCCATGGCGACGG	+
M21	RXRA_HUMAN.H11MO.0.A	-3	0.0017826	1.37082	0.167401	20	CGGCGGGCGCAGCGAGGGCAGGCCCCCCGAGGCTGGCGCT	GGGGGAGGCAGAGGTCAGAG	+
M21	SP4_HUMAN.H11MO.0.A	-19	0.00191008	1.46885	0.167618	20	CGGCGGGCGCAGCGAGGGCAGGCCCCCCGAGGCTGGCGCT	CCCGGCCCCGCCCCCTTCCC	-
M21	PAX5_HUMAN.H11MO.0.A	-17	0.00232968	1.79153	0.167618	21	CGGCGGGCGCAGCGAGGGCAGGCCCCCCGAGGCTGGCGCT	GCCTGGGCAGCAGAGCGTGAC	+
M21	ZN350_HUMAN.H11MO.1.D	-6	0.00238736	1.83588	0.167618	24	CGGCGGGCGCAGCGAGGGCAGGCCCCCCGAGGCTGGCGCT	GGGCAACAAATCCCTGCGCCCCGT	-
M21	ZN563_HUMAN.H11MO.0.C	-5	0.00248868	1.9138	0.167618	21	CGGCGGGCGCAGCGAGGGCAGGCCCCCCGAGGCTGGCGCT	GCAGCTGCCAGTGAGGATCCC	-
M21	Z324A_HUMAN.H11MO.0.C	-15	0.00267736	2.05889	0.167618	23	CGGCGGGCGCAGCGAGGGCAGGCCCCCCGAGGCTGGCGCT	TATCAAACCATCCTTTGCTGCCA	+
M21	TFCP2_HUMAN.H11MO.0.D	-7	0.00316012	2.43013	0.174381	16	CGGCGGGCGCAGCGAGGGCAGGCCCCCCGAGGCTGGCGCT	TCTGGCCAGTTCAGGC	-
M21	KLF6_HUMAN.H11MO.0.A	-12	0.00331283	2.54757	0.174381	19	CGGCGGGCGCAGCGAGGGCAGGCCCCCCGAGGCTGGCGCT	GGAAGGGCGGGGCCGGGGG	+
M21	VEZF1_HUMAN.H11MO.0.C	-1	0.00358356	2.75576	0.178154	22	CGGCGGGCGCAGCGAGGGCAGGCCCCCCGAGGCTGGCGCT	GGGGAGGGGGGAGGGGGAGGGG	+
M21	MXI1_HUMAN.H11MO.0.A	-24	0.00397435	3.05627	0.184909	15	CGGCGGGCGCAGCGAGGGCAGGCCCCCCGAGGCTGGCGCT	GCACGTGGCGGCGGG	+
M21	MAFA_HUMAN.H11MO.0.D	-3	0.00505115	3.88433	0.210821	21	CGGCGGGCGCAGCGAGGGCAGGCCCCCCGAGGCTGGCGCT	CGAAGGCTGCGGGGTCAGCAC	-
M21	ZN554_HUMAN.H11MO.0.C	-17	0.00590327	4.53961	0.230206	20	CGGCGGGCGCAGCGAGGGCAGGCCCCCCGAGGCTGGCGCT	GCTGAGCCATGTGGGGTGCT	+
M21	PROX1_HUMAN.H11MO.0.D	-6	0.0059758	4.59539	0.230206	17	CGGCGGGCGCAGCGAGGGCAGGCCCCCCGAGGCTGGCGCT	GGGTAAGGCGGGTTGGG	+
M21	EGR1_HUMAN.H11MO.0.A	-20	0.0059758	4.59539	0.230206	17	CGGCGGGCGCAGCGAGGGCAGGCCCCCCGAGGCTGGCGCT	CCCCCGCCCACGCCCTC	-
M21	ZN589_HUMAN.H11MO.0.D	-15	0.00615921	4.73643	0.230206	16	CGGCGGGCGCAGCGAGGGCAGGCCCCCCGAGGCTGGCGCT	CGGCAGTAACCGTGGG	-
M21	NR1D1_HUMAN.H11MO.0.B	-20	0.0064602	4.96789	0.230206	19	CGGCGGGCGCAGCGAGGGCAGGCCCCCCGAGGCTGGCGCT	AGGGAAGTGGGTCAGAAGG	+
M21	RARG_HUMAN.H11MO.0.B	-20	0.00650937	5.0057	0.230206	18	CGGCGGGCGCAGCGAGGGCAGGCCCCCCGAGGCTGGCGCT	AGGTCAGAGTGACCTGGG	+
M21	IRX2_HUMAN.H11MO.0.D	-14	0.00689452	5.30188	0.230206	19	CGGCGGGCGCAGCGAGGGCAGGCCCCCCGAGGCTGGCGCT	CCAACATGCCCACCCATGT	-
M21	RARA_HUMAN.H11MO.0.A	-17	0.00714055	5.49108	0.233238	20	CGGCGGGCGCAGCGAGGGCAGGCCCCCCGAGGCTGGCGCT	CCTTGACCTCTTGATCCCCC	-
M21	CLOCK_HUMAN.H11MO.0.C	-21	0.00862236	6.63059	0.269905	14	CGGCGGGCGCAGCGAGGGCAGGCCCCCCGAGGCTGGCGCT	TGTTCACGTGTCTG	-
M21	BHE41_HUMAN.H11MO.0.D	-11	0.0103658	7.97131	0.311501	20	CGGCGGGCGCAGCGAGGGCAGGCCCCCCGAGGCTGGCGCT	ACCGGGTCACGTGCAGAAGG	+
M21	ZF64A_HUMAN.H11MO.0.D	-18	0.0108499	8.34356	0.319654	16	CGGCGGGCGCAGCGAGGGCAGGCCCCCCGAGGCTGGCGCT	CAGGTTCCCGGGCCCC	-
M21	RFX5_HUMAN.H11MO.0.A	-7	0.0117099	9.00494	0.325253	20	CGGCGGGCGCAGCGAGGGCAGGCCCCCCGAGGCTGGCGCT	GTCAGCTGTTGCTAGGCAGA	+
M21	MAZ_HUMAN.H11MO.0.A	-15	0.0119058	9.15556	0.325253	22	CGGCGGGCGCAGCGAGGGCAGGCCCCCCGAGGCTGGCGCT	CCCCCCCCCCCCCCCCTCCCCC	-
M21	TAL1_HUMAN.H11MO.0.A	1	0.0122118	9.39089	0.327656	18	CGGCGGGCGCAGCGAGGGCAGGCCCCCCGAGGCTGGCGCT	CTGGGGGGGGCAGATAAGG	+
M21	MAF_HUMAN.H11MO.0.A	-15	0.0138191	10.6269	0.364275	19	CGGCGGGCGCAGCGAGGGCAGGCCCCCCGAGGCTGGCGCT	TTGCTGAGTCAGCAGATTC	-
M21	ZN335_HUMAN.H11MO.0.A	8	0.0141304	10.8663	0.36606	14	CGGCGGGCGCAGCGAGGGCAGGCCCCCCGAGGCTGGCGCT	TCAGGCAGCGCCGAGGACAGCC	-
M21	COT2_HUMAN.H11MO.1.A	-17	0.0163722	12.5902	0.403276	17	CGGCGGGCGCAGCGAGGGCAGGCCCCCCGAGGCTGGCGCT	CCCTGACCTTTGACCCC	-
M21	NFIC_HUMAN.H11MO.0.A	-13	0.0163722	12.5902	0.403276	17	CGGCGGGCGCAGCGAGGGCAGGCCCCCCGAGGCTGGCGCT	CTTGGCAGGGAGCCAAG	-
M21	OSR2_HUMAN.H11MO.0.C	-9	0.017445	13.4152	0.416059	16	CGGCGGGCGCAGCGAGGGCAGGCCCCCCGAGGCTGGCGCT	CAGCAGAAGCAGCAGC	-
M21	LYL1_HUMAN.H11MO.0.A	-2	0.0180275	13.8632	0.419881	14	CGGCGGGCGCAGCGAGGGCAGGCCCCCCGAGGCTGGCGCT	CAGGAAACAGCTGG	-
M21	PTF1A_HUMAN.H11MO.0.B	-8	0.0194364	14.9466	0.42887	18	CGGCGGGCGCAGCGAGGGCAGGCCCCCCGAGGCTGGCGCT	CCAGCTGCCCCCTTTCCC	+
M21	TAF1_HUMAN.H11MO.0.A	-23	0.0226879	17.447	0.480133	16	CGGCGGGCGCAGCGAGGGCAGGCCCCCCGAGGCTGGCGCT	CCGCCGCCGCCATCTT	-
M21	SPIC_HUMAN.H11MO.0.D	-5	0.0230552	17.7294	0.481129	13	CGGCGGGCGCAGCGAGGGCAGGCCCCCCGAGGCTGGCGCT	GAGGAAGGGGAGG	+
M21	KLF16_HUMAN.H11MO.0.D	-17	0.0237392	18.2555	0.482015	19	CGGCGGGCGCAGCGAGGGCAGGCCCCCCGAGGCTGGCGCT	CCCCCCCCCCCCCGCCCCC	-
M21	USF2_HUMAN.H11MO.0.A	-16	0.0237392	18.2555	0.482015	19	CGGCGGGCGCAGCGAGGGCAGGCCCCCCGAGGCTGGCGCT	CGCCGCGGCCACGTGACCC	-
M22	ZFX_HUMAN.H11MO.1.A	-12	0.0001422	0.109352	0.121521	17	CCCGCGCAGGCCCCGCGGGTCCGGCCCCACCCGCGGCCGG	CCCCGGCCTCCGCCCCC	-
M22	SP3_HUMAN.H11MO.0.B	-12	0.000159412	0.122587	0.121521	20	CCCGCGCAGGCCCCGCGGGTCCGGCCCCACCCGCGGCCGG	CCCCGGCCCCGCCCCCCCCC	-
M22	THAP1_HUMAN.H11MO.0.C	-4	0.000240227	0.184734	0.122085	22	CCCGCGCAGGCCCCGCGGGTCCGGCCCCACCCGCGGCCGG	CGCCGCCATCTTGGCTGCGGGC	+
M22	SP2_HUMAN.H11MO.0.A	-11	0.00049254	0.378763	0.16549	22	CCCGCGCAGGCCCCGCGGGTCCGGCCCCACCCGCGGCCGG	CCCCCGGCCCCGCCCCCCCCCC	-
M22	IRX2_HUMAN.H11MO.0.D	-1	0.00102355	0.787108	0.195066	19	CCCGCGCAGGCCCCGCGGGTCCGGCCCCACCCGCGGCCGG	CCAACATGCCCACCCATGT	-
M22	ZN563_HUMAN.H11MO.0.C	-16	0.00130078	1.0003	0.199613	21	CCCGCGCAGGCCCCGCGGGTCCGGCCCCACCCGCGGCCGG	GGGATCCTCACTGGCAGCTGC	+
M22	KLF3_HUMAN.H11MO.0.B	-13	0.00147429	1.13373	0.199613	19	CCCGCGCAGGCCCCGCGGGTCCGGCCCCACCCGCGGCCGG	CCCGGCCCCGCCCCTCCCC	-
M22	PATZ1_HUMAN.H11MO.0.C	-2	0.001673	1.28654	0.199613	22	CCCGCGCAGGCCCCGCGGGTCCGGCCCCACCCGCGGCCGG	GGGGAGGGGGCGGGGGGGGAGG	+
M22	KLF6_HUMAN.H11MO.0.A	-11	0.00170204	1.30887	0.199613	19	CCCGCGCAGGCCCCGCGGGTCCGGCCCCACCCGCGGCCGG	CCCCCGGCCCCGCCCTTCC	-
M22	RXRA_HUMAN.H11MO.0.A	-12	0.00296079	2.27685	0.265534	20	CCCGCGCAGGCCCCGCGGGTCCGGCCCCACCCGCGGCCGG	CTCTGACCTCTGCCTCCCCC	-
M22	PROX1_HUMAN.H11MO.0.D	-7	0.00358945	2.76029	0.298353	17	CCCGCGCAGGCCCCGCGGGTCCGGCCCCACCCGCGGCCGG	GGGTAAGGCGGGTTGGG	+
M22	ZN589_HUMAN.H11MO.0.D	-11	0.00371811	2.85922	0.298353	16	CCCGCGCAGGCCCCGCGGGTCCGGCCCCACCCGCGGCCGG	CCCACGGTTACTGCCG	+
M22	SP4_HUMAN.H11MO.0.A	-13	0.0046942	3.60984	0.340804	20	CCCGCGCAGGCCCCGCGGGTCCGGCCCCACCCGCGGCCGG	CCCGGCCCCGCCCCCTTCCC	-
M22	TLX1_HUMAN.H11MO.0.D	-23	0.00635339	4.88576	0.417461	17	CCCGCGCAGGCCCCGCGGGTCCGGCCCCACCCGCGGCCGG	CCTTGGCAACTTGCCAG	-
M22	USF2_HUMAN.H11MO.0.A	10	0.00667113	5.1301	0.417461	9	CCCGCGCAGGCCCCGCGGGTCCGGCCCCACCCGCGGCCGG	GGGTCACGTGGCCGCGGCG	+
M22	NR1D1_HUMAN.H11MO.0.B	-11	0.00711913	5.47461	0.417461	19	CCCGCGCAGGCCCCGCGGGTCCGGCCCCACCCGCGGCCGG	CCTTCTGACCCACTTCCCT	-
M22	GATA1_HUMAN.H11MO.0.A	-29	0.00711913	5.47461	0.417461	11	CCCGCGCAGGCCCCGCGGGTCCGGCCCCACCCGCGGCCGG	CTGGCGGGGACAGATAAGA	+
M22	Z324A_HUMAN.H11MO.0.C	-3	0.00833591	6.41032	0.470225	23	CCCGCGCAGGCCCCGCGGGTCCGGCCCCACCCGCGGCCGG	TGGCAGCAAAGGATGGTTTGATA	-
M22	ZN341_HUMAN.H11MO.0.C	-8	0.010035	7.71692	0.493536	22	CCCGCGCAGGCCCCGCGGGTCCGGCCCCACCCGCGGCCGG	GCTCTTCCCTCCCCCCCCCCCC	-
M23	ZN341_HUMAN.H11MO.0.C	-3	3.84382e-05	0.029559	0.0582009	22	CGGGCACGTACTGCCTTCGCCCGCTCGCCGCCGCGTCCAC	GCTCTTCCCTCCCCCCCCCCCC	-
M23	ZN563_HUMAN.H11MO.0.C	-19	0.000131047	0.100775	0.0796224	21	CGGGCACGTACTGCCTTCGCCCGCTCGCCGCCGCGTCCAC	GCAGCTGCCAGTGAGGATCCC	-
M23	Z324A_HUMAN.H11MO.0.C	-6	0.000185798	0.142879	0.0796224	23	CGGGCACGTACTGCCTTCGCCCGCTCGCCGCCGCGTCCAC	TATCAAACCATCCTTTGCTGCCA	+
M23	IRX2_HUMAN.H11MO.0.D	0	0.000210343	0.161754	0.0796224	19	CGGGCACGTACTGCCTTCGCCCGCTCGCCGCCGCGTCCAC	CCAACATGCCCACCCATGT	-
M23	SP4_HUMAN.H11MO.0.A	-13	0.000598153	0.45998	0.140035	20	CGGGCACGTACTGCCTTCGCCCGCTCGCCGCCGCGTCCAC	CCCGGCCCCGCCCCCTTCCC	-
M23	RXRA_HUMAN.H11MO.0.A	-14	0.000647392	0.497845	0.140035	20	CGGGCACGTACTGCCTTCGCCCGCTCGCCGCCGCGTCCAC	CTCTGACCTCTGCCTCCCCC	-
M23	SP3_HUMAN.H11MO.0.B	-2	0.000647392	0.497845	0.140035	20	CGGGCACGTACTGCCTTCGCCCGCTCGCCGCCGCGTCCAC	CCCCGGCCCCGCCCCCCCCC	-
M23	PATZ1_HUMAN.H11MO.0.C	-1	0.000923236	0.709969	0.155519	22	CGGGCACGTACTGCCTTCGCCCGCTCGCCGCCGCGTCCAC	CCTCCCCCCCCGCCCCCTCCCC	-
M23	TLX1_HUMAN.H11MO.0.D	-19	0.00102579	0.788833	0.155519	17	CGGGCACGTACTGCCTTCGCCCGCTCGCCGCCGCGTCCAC	CTGGCAAGTTGCCAAGG	+
M23	PTF1A_HUMAN.H11MO.0.B	-3	0.00116992	0.899667	0.155519	18	CGGGCACGTACTGCCTTCGCCCGCTCGCCGCCGCGTCCAC	CCAGCTGCCCCCTTTCCC	+
M23	CLOCK_HUMAN.H11MO.0.C	0	0.00122685	0.943446	0.155519	14	CGGGCACGTACTGCCTTCGCCCGCTCGCCGCCGCGTCCAC	CAGACACGTGAACA	+
M23	VEZF1_HUMAN.H11MO.0.C	-8	0.00123253	0.947818	0.155519	22	CGGGCACGTACTGCCTTCGCCCGCTCGCCGCCGCGTCCAC	CCCCTCCCCCTCCCCCCTCCCC	-
M23	ZN335_HUMAN.H11MO.0.A	-3	0.00142144	1.09309	0.165018	22	CGGGCACGTACTGCCTTCGCCCGCTCGCCGCCGCGTCCAC	TCAGGCAGCGCCGAGGACAGCC	-
M23	SP2_HUMAN.H11MO.0.A	-11	0.00152579	1.17333	0.165018	22	CGGGCACGTACTGCCTTCGCCCGCTCGCCGCCGCGTCCAC	CCCCCGGCCCCGCCCCCCCCCC	-
M23	PURA_HUMAN.H11MO.0.D	-21	0.00184222	1.41667	0.185959	17	CGGGCACGTACTGCCTTCGCCCGCTCGCCGCCGCGTCCAC	CCCTGCCCCCCCCTTCC	-
M23	PROX1_HUMAN.H11MO.0.D	-4	0.00199927	1.53744	0.189198	17	CGGGCACGTACTGCCTTCGCCCGCTCGCCGCCGCGTCCAC	CCCAACCCGCCTTACCC	-
M23	LYL1_HUMAN.H11MO.0.A	-9	0.00308326	2.37103	0.242853	14	CGGGCACGTACTGCCTTCGCCCGCTCGCCGCCGCGTCCAC	CCAGCTGTTTCCTG	+
M23	ZFX_HUMAN.H11MO.1.A	-7	0.00323549	2.48809	0.242853	17	CGGGCACGTACTGCCTTCGCCCGCTCGCCGCCGCGTCCAC	CCCCGGCCTCCGCCCCC	-
M23	OLIG2_HUMAN.H11MO.0.B	-3	0.00325672	2.50442	0.242853	18	CGGGCACGTACTGCCTTCGCCCGCTCGCCGCCGCGTCCAC	CCAGCTGTTTCCCTTCTG	+
M23	SPIC_HUMAN.H11MO.0.D	-14	0.00334027	2.56867	0.242853	13	CGGGCACGTACTGCCTTCGCCCGCTCGCCGCCGCGTCCAC	CCTCCCCTTCCTC	-
M23	BRAC_HUMAN.H11MO.0.A	-14	0.00336818	2.59013	0.242853	20	CGGGCACGTACTGCCTTCGCCCGCTCGCCGCCGCGTCCAC	ATTTCACACCTCCCTGCTAA	-
M23	MAFA_HUMAN.H11MO.0.D	-1	0.00454171	3.49258	0.299368	21	CGGGCACGTACTGCCTTCGCCCGCTCGCCGCCGCGTCCAC	GTGCTGACCCCGCAGCCTTCG	+
M23	THAP1_HUMAN.H11MO.0.C	-16	0.00454743	3.49698	0.299368	22	CGGGCACGTACTGCCTTCGCCCGCTCGCCGCCGCGTCCAC	CGCCGCCATCTTGGCTGCGGGC	+
M23	MAZ_HUMAN.H11MO.0.A	-6	0.00518454	3.98691	0.300702	22	CGGGCACGTACTGCCTTCGCCCGCTCGCCGCCGCGTCCAC	CCCCCCCCCCCCCCCCTCCCCC	-
M23	KLF3_HUMAN.H11MO.0.B	-3	0.00534007	4.10651	0.300702	19	CGGGCACGTACTGCCTTCGCCCGCTCGCCGCCGCGTCCAC	CCCGGCCCCGCCCCTCCCC	-
M23	TAF1_HUMAN.H11MO.0.A	-20	0.00553683	4.25782	0.300702	16	CGGGCACGTACTGCCTTCGCCCGCTCGCCGCCGCGTCCAC	AAGATGGCGGCGGCGG	+
M23	NFIC_HUMAN.H11MO.0.A	-18	0.00556067	4.27616	0.300702	17	CGGGCACGTACTGCCTTCGCCCGCTCGCCGCCGCGTCCAC	CTTGGCTCCCTGCCAAG	+
M23	MXI1_HUMAN.H11MO.0.A	-29	0.0058884	4.52818	0.307444	11	CGGGCACGTACTGCCTTCGCCCGCTCGCCGCCGCGTCCAC	CCCGCCGCCACGTGC	-
M23	PAX5_HUMAN.H11MO.0.A	-7	0.00634492	4.87924	0.310128	21	CGGGCACGTACTGCCTTCGCCCGCTCGCCGCCGCGTCCAC	GTCACGCTCTGCTGCCCAGGC	-
M23	ZN667_HUMAN.H11MO.0.C	-10	0.00659785	5.07375	0.310128	19	CGGGCACGTACTGCCTTCGCCCGCTCGCCGCCGCGTCCAC	GTGGCCTTAAAAGCTCAGC	+
M23	ZN350_HUMAN.H11MO.1.D	-1	0.00675909	5.19774	0.310128	24	CGGGCACGTACTGCCTTCGCCCGCTCGCCGCCGCGTCCAC	GGGCAACAAATCCCTGCGCCCCGT	-
M23	KLF6_HUMAN.H11MO.0.A	-11	0.00707465	5.4404	0.315059	19	CGGGCACGTACTGCCTTCGCCCGCTCGCCGCCGCGTCCAC	CCCCCGGCCCCGCCCTTCC	-
M23	ZBT17_HUMAN.H11MO.0.A	-10	0.00931835	7.16581	0.375296	19	CGGGCACGTACTGCCTTCGCCCGCTCGCCGCCGCGTCCAC	CTTCCCCTCCCCCACCCTC	-
M23	ZN394_HUMAN.H11MO.0.C	0	0.0094187	7.24298	0.375296	20	CGGGCACGTACTGCCTTCGCCCGCTCGCCGCCGCGTCCAC	ATTCCATTCTATTCCATTCT	-
M23	SMAD3_HUMAN.H11MO.0.B	-14	0.00985852	7.5812	0.382748	12	CGGGCACGTACTGCCTTCGCCCGCTCGCCGCCGCGTCCAC	CTCTGTCACCTG	+
M23	MAF_HUMAN.H11MO.0.A	-11	0.0106712	8.20617	0.403944	19	CGGGCACGTACTGCCTTCGCCCGCTCGCCGCCGCGTCCAC	TTGCTGAGTCAGCAGATTC	-
M23	EGR1_HUMAN.H11MO.0.A	-13	0.0116197	8.93558	0.41864	17	CGGGCACGTACTGCCTTCGCCCGCTCGCCGCCGCGTCCAC	CCCCCGCCCACGCCCTC	-
M23	EGR2_HUMAN.H11MO.1.A	-13	0.0118889	9.14258	0.41864	16	CGGGCACGTACTGCCTTCGCCCGCTCGCCGCCGCGTCCAC	CCCCCGCCCACGCCCC	-
M23	MNX1_HUMAN.H11MO.0.D	-3	0.0130422	10.0295	0.448814	19	CGGGCACGTACTGCCTTCGCCCGCTCGCCGCCGCGTCCAC	CTATTTTAATAACCCTTAA	+
M23	RARG_HUMAN.H11MO.0.B	-2	0.0147443	11.3384	0.489857	18	CGGGCACGTACTGCCTTCGCCCGCTCGCCGCCGCGTCCAC	AGGTCAGAGTGACCTGGG	+
M23	NR1D1_HUMAN.H11MO.0.B	-13	0.014882	11.4443	0.489857	19	CGGGCACGTACTGCCTTCGCCCGCTCGCCGCCGCGTCCAC	CCTTCTGACCCACTTCCCT	-
M24	THAP1_HUMAN.H11MO.0.C	-20	0.00053517	0.411546	0.192437	20	CGGCTCGGGCCACCAGGGGGCGCCGGCCTCTCCAGCGGCG	CGCCGCCATCTTGGCTGCGGGC	+
M24	IRX2_HUMAN.H11MO.0.D	-12	0.000565241	0.43467	0.192437	19	CGGCTCGGGCCACCAGGGGGCGCCGGCCTCTCCAGCGGCG	ACATGGGTGGGCATGTTGG	+
M24	ZFX_HUMAN.H11MO.1.A	-15	0.000592964	0.455989	0.192437	17	CGGCTCGGGCCACCAGGGGGCGCCGGCCTCTCCAGCGGCG	GGGGGCGGAGGCCGGGG	+
M24	SP2_HUMAN.H11MO.0.A	-16	0.000706769	0.543505	0.192437	22	CGGCTCGGGCCACCAGGGGGCGCCGGCCTCTCCAGCGGCG	GGGGGGGGGGCGGGGCCGGGGG	+
M24	SP3_HUMAN.H11MO.0.B	-11	0.00119295	0.917376	0.193794	20	CGGCTCGGGCCACCAGGGGGCGCCGGCCTCTCCAGCGGCG	CCCCGGCCCCGCCCCCCCCC	-
M24	ZN341_HUMAN.H11MO.0.C	-14	0.00148498	1.14195	0.193794	22	CGGCTCGGGCCACCAGGGGGCGCCGGCCTCTCCAGCGGCG	GGGGGGGGGGGGAGGGAAGAGC	+
M24	ZN563_HUMAN.H11MO.0.C	-19	0.00154092	1.18496	0.193794	21	CGGCTCGGGCCACCAGGGGGCGCCGGCCTCTCCAGCGGCG	GCAGCTGCCAGTGAGGATCCC	-
M24	GATA1_HUMAN.H11MO.0.A	7	0.00171117	1.31589	0.198651	12	CGGCTCGGGCCACCAGGGGGCGCCGGCCTCTCCAGCGGCG	TCTTATCTGTCCCCGCCAG	-
M24	MAFA_HUMAN.H11MO.0.D	-17	0.00188549	1.44995	0.203254	21	CGGCTCGGGCCACCAGGGGGCGCCGGCCTCTCCAGCGGCG	CGAAGGCTGCGGGGTCAGCAC	-
M24	SP4_HUMAN.H11MO.0.A	-12	0.00272922	2.09877	0.264713	20	CGGCTCGGGCCACCAGGGGGCGCCGGCCTCTCCAGCGGCG	CCCGGCCCCGCCCCCTTCCC	-
M24	TLX1_HUMAN.H11MO.0.D	-12	0.00280643	2.15814	0.264713	17	CGGCTCGGGCCACCAGGGGGCGCCGGCCTCTCCAGCGGCG	CCTTGGCAACTTGCCAG	-
M24	RARA_HUMAN.H11MO.0.A	6	0.0035622	2.73933	0.291895	14	CGGCTCGGGCCACCAGGGGGCGCCGGCCTCTCCAGCGGCG	CCTTGACCTCTTGATCCCCC	-
M24	KLF6_HUMAN.H11MO.0.A	-13	0.00368036	2.8302	0.291895	19	CGGCTCGGGCCACCAGGGGGCGCCGGCCTCTCCAGCGGCG	CCCCCGGCCCCGCCCTTCC	-
M24	RXRA_HUMAN.H11MO.0.A	-17	0.00462776	3.55875	0.332007	20	CGGCTCGGGCCACCAGGGGGCGCCGGCCTCTCCAGCGGCG	GGGGGAGGCAGAGGTCAGAG	+
M24	PAX2_HUMAN.H11MO.0.D	-2	0.00494964	3.80628	0.332007	18	CGGCTCGGGCCACCAGGGGGCGCCGGCCTCTCCAGCGGCG	GTTCAGTCATGCGTGACA	+
M24	PATZ1_HUMAN.H11MO.0.C	-17	0.00527979	4.06016	0.332007	22	CGGCTCGGGCCACCAGGGGGCGCCGGCCTCTCCAGCGGCG	CCTCCCCCCCCGCCCCCTCCCC	-
M24	RARG_HUMAN.H11MO.2.D	4	0.00598426	4.6019	0.361254	16	CGGCTCGGGCCACCAGGGGGCGCCGGCCTCTCCAGCGGCG	GTGACCTCTGGGTGACCCCC	-
M24	Z324A_HUMAN.H11MO.0.C	-2	0.00658632	5.06488	0.368147	23	CGGCTCGGGCCACCAGGGGGCGCCGGCCTCTCCAGCGGCG	TATCAAACCATCCTTTGCTGCCA	+
M24	CTCF_HUMAN.H11MO.0.A	-6	0.00762083	5.86041	0.371007	19	CGGCTCGGGCCACCAGGGGGCGCCGGCCTCTCCAGCGGCG	TGGCCACCAGGGGGCGCCA	+
M24	NR1D1_HUMAN.H11MO.0.B	-10	0.00762083	5.86041	0.371007	19	CGGCTCGGGCCACCAGGGGGCGCCGGCCTCTCCAGCGGCG	CCTTCTGACCCACTTCCCT	-
M24	CTCFL_HUMAN.H11MO.0.A	-8	0.00873877	6.72011	0.402115	17	CGGCTCGGGCCACCAGGGGGCGCCGGCCTCTCCAGCGGCG	GCCGCCAGGGGGCGCCG	+
M24	RFX1_HUMAN.H11MO.0.B	-5	0.00903758	6.9499	0.402115	22	CGGCTCGGGCCACCAGGGGGCGCCGGCCTCTCCAGCGGCG	CCGTCGCCATGGCAACCGGGGC	-
M24	RARG_HUMAN.H11MO.0.B	0	0.00905913	6.96647	0.402115	18	CGGCTCGGGCCACCAGGGGGCGCCGGCCTCTCCAGCGGCG	AGGTCAGAGTGACCTGGG	+
M24	PROX1_HUMAN.H11MO.0.D	-11	0.0100066	7.6951	0.419496	17	CGGCTCGGGCCACCAGGGGGCGCCGGCCTCTCCAGCGGCG	CCCAACCCGCCTTACCC	-
M24	LYL1_HUMAN.H11MO.0.A	-13	0.0107412	8.25995	0.426589	14	CGGCTCGGGCCACCAGGGGGCGCCGGCCTCTCCAGCGGCG	CAGGAAACAGCTGG	-
M24	VEZF1_HUMAN.H11MO.0.C	-11	0.0114014	8.76766	0.441199	22	CGGCTCGGGCCACCAGGGGGCGCCGGCCTCTCCAGCGGCG	CCCCTCCCCCTCCCCCCTCCCC	-
M24	KLF3_HUMAN.H11MO.0.B	-15	0.0118776	9.1339	0.443851	19	CGGCTCGGGCCACCAGGGGGCGCCGGCCTCTCCAGCGGCG	CCCGGCCCCGCCCCTCCCC	-
M24	MXI1_HUMAN.H11MO.0.A	-9	0.0126463	9.725	0.443851	15	CGGCTCGGGCCACCAGGGGGCGCCGGCCTCTCCAGCGGCG	GCACGTGGCGGCGGG	+
M24	TFCP2_HUMAN.H11MO.0.D	2	0.0153814	11.8283	0.472546	14	CGGCTCGGGCCACCAGGGGGCGCCGGCCTCTCCAGCGGCG	TCTGGCCAGTTCAGGC	-
M24	ZN554_HUMAN.H11MO.0.C	-2	0.0159824	12.2905	0.472546	20	CGGCTCGGGCCACCAGGGGGCGCCGGCCTCTCCAGCGGCG	GCTGAGCCATGTGGGGTGCT	+
M24	ZN335_HUMAN.H11MO.0.A	8	0.0160338	12.33	0.472546	14	CGGCTCGGGCCACCAGGGGGCGCCGGCCTCTCCAGCGGCG	TCAGGCAGCGCCGAGGACAGCC	-
M24	TAL1_HUMAN.H11MO.0.A	7	0.0171685	13.2025	0.482841	12	CGGCTCGGGCCACCAGGGGGCGCCGGCCTCTCCAGCGGCG	CCTTATCTGCCCCCCCCAG	-
M24	ZN350_HUMAN.H11MO.1.D	-14	0.0172765	13.2856	0.482841	24	CGGCTCGGGCCACCAGGGGGCGCCGGCCTCTCCAGCGGCG	ACGGGGCGCAGGGATTTGTTGCCC	+
M24	PAX5_HUMAN.H11MO.0.A	3	0.0185611	14.2735	0.495321	18	CGGCTCGGGCCACCAGGGGGCGCCGGCCTCTCCAGCGGCG	GTCACGCTCTGCTGCCCAGGC	-
M24	ZEP2_HUMAN.H11MO.0.D	-22	0.0193286	14.8637	0.495321	14	CGGCTCGGGCCACCAGGGGGCGCCGGCCTCTCCAGCGGCG	GGGGTTTCCCTACC	-
M24	GATA2_HUMAN.H11MO.0.A	7	0.0193641	14.891	0.495321	12	CGGCTCGGGCCACCAGGGGGCGCCGGCCTCTCCAGCGGCG	CCTTATCTCCACCCCCCAG	-
M25	KLF6_HUMAN.H11MO.0.A	-17	0.000264876	0.203689	0.150999	19	GCGGCGTGAGGCGCAGGCGCCCTGCGCCACTCGCCCGGCG	CCCCCGGCCCCGCCCTTCC	-
M25	CLOCK_HUMAN.H11MO.0.C	2	0.000285447	0.219509	0.150999	12	GCGGCGTGAGGCGCAGGCGCCCTGCGCCACTCGCCCGGCG	CAGACACGTGAACA	+
M25	THAP1_HUMAN.H11MO.0.C	-18	0.000406197	0.312365	0.150999	22	GCGGCGTGAGGCGCAGGCGCCCTGCGCCACTCGCCCGGCG	GCCCGCAGCCAAGATGGCGGCG	-
M25	NR1D1_HUMAN.H11MO.0.B	-17	0.00046863	0.360377	0.150999	19	GCGGCGTGAGGCGCAGGCGCCCTGCGCCACTCGCCCGGCG	CCTTCTGACCCACTTCCCT	-
M25	SRBP2_HUMAN.H11MO.0.B	-3	0.000763513	0.587142	0.150999	13	GCGGCGTGAGGCGCAGGCGCCCTGCGCCACTCGCCCGGCG	GGGTGGGGTGAGG	+
M25	SP2_HUMAN.H11MO.0.A	-17	0.000836069	0.642937	0.150999	22	GCGGCGTGAGGCGCAGGCGCCCTGCGCCACTCGCCCGGCG	CCCCCGGCCCCGCCCCCCCCCC	-
M25	RARG_HUMAN.H11MO.0.B	-19	0.000996977	0.766676	0.150999	18	GCGGCGTGAGGCGCAGGCGCCCTGCGCCACTCGCCCGGCG	CCCAGGTCACTCTGACCT	-
M25	ZN589_HUMAN.H11MO.0.D	-10	0.00104621	0.804532	0.150999	16	GCGGCGTGAGGCGCAGGCGCCCTGCGCCACTCGCCCGGCG	CGGCAGTAACCGTGGG	-
M25	SP3_HUMAN.H11MO.0.B	-18	0.00112166	0.862555	0.150999	20	GCGGCGTGAGGCGCAGGCGCCCTGCGCCACTCGCCCGGCG	CCCCGGCCCCGCCCCCCCCC	-
M25	ZN563_HUMAN.H11MO.0.C	-13	0.00129296	0.994283	0.150999	21	GCGGCGTGAGGCGCAGGCGCCCTGCGCCACTCGCCCGGCG	GGGATCCTCACTGGCAGCTGC	+
M25	PURA_HUMAN.H11MO.0.D	-19	0.0016768	1.28946	0.168922	17	GCGGCGTGAGGCGCAGGCGCCCTGCGCCACTCGCCCGGCG	CCCTGCCCCCCCCTTCC	-
M25	ZFX_HUMAN.H11MO.1.A	-19	0.0016768	1.28946	0.168922	17	GCGGCGTGAGGCGCAGGCGCCCTGCGCCACTCGCCCGGCG	CCCCGGCCTCCGCCCCC	-
M25	KLF3_HUMAN.H11MO.0.B	-19	0.00216676	1.66624	0.204639	19	GCGGCGTGAGGCGCAGGCGCCCTGCGCCACTCGCCCGGCG	CCCGGCCCCGCCCCTCCCC	-
M25	MXI1_HUMAN.H11MO.0.A	-19	0.002449	1.88328	0.217689	15	GCGGCGTGAGGCGCAGGCGCCCTGCGCCACTCGCCCGGCG	CCCGCCGCCACGTGC	-
M25	PATZ1_HUMAN.H11MO.0.C	-13	0.00285179	2.19303	0.225833	22	GCGGCGTGAGGCGCAGGCGCCCTGCGCCACTCGCCCGGCG	CCTCCCCCCCCGCCCCCTCCCC	-
M25	LYL1_HUMAN.H11MO.0.A	-3	0.00290733	2.23574	0.225833	14	GCGGCGTGAGGCGCAGGCGCCCTGCGCCACTCGCCCGGCG	CAGGAAACAGCTGG	-
M25	RXRA_HUMAN.H11MO.0.A	-19	0.00305041	2.34576	0.225833	20	GCGGCGTGAGGCGCAGGCGCCCTGCGCCACTCGCCCGGCG	CTCTGACCTCTGCCTCCCCC	-
M25	ZN341_HUMAN.H11MO.0.C	-5	0.00346827	2.6671	0.227867	22	GCGGCGTGAGGCGCAGGCGCCCTGCGCCACTCGCCCGGCG	GGGGGGGGGGGGAGGGAAGAGC	+
M25	VEZF1_HUMAN.H11MO.0.C	-14	0.00346827	2.6671	0.227867	22	GCGGCGTGAGGCGCAGGCGCCCTGCGCCACTCGCCCGGCG	CCCCTCCCCCTCCCCCCTCCCC	-
M25	ZN667_HUMAN.H11MO.0.C	-2	0.00412262	3.17029	0.249189	19	GCGGCGTGAGGCGCAGGCGCCCTGCGCCACTCGCCCGGCG	GCTGAGCTTTTAAGGCCAC	-
M25	MAZ_HUMAN.H11MO.0.A	-14	0.00448513	3.44907	0.254297	22	GCGGCGTGAGGCGCAGGCGCCCTGCGCCACTCGCCCGGCG	CCCCCCCCCCCCCCCCTCCCCC	-
M25	TLX1_HUMAN.H11MO.0.D	-20	0.00454369	3.4941	0.254297	17	GCGGCGTGAGGCGCAGGCGCCCTGCGCCACTCGCCCGGCG	CCTTGGCAACTTGCCAG	-
M25	PROX1_HUMAN.H11MO.0.D	-18	0.00489218	3.76209	0.264022	17	GCGGCGTGAGGCGCAGGCGCCCTGCGCCACTCGCCCGGCG	CCCAACCCGCCTTACCC	-
M25	ARNT2_HUMAN.H11MO.0.D	-2	0.00563599	4.33407	0.269616	12	GCGGCGTGAGGCGCAGGCGCCCTGCGCCACTCGCCCGGCG	GGCGTGGGAGGC	+
M25	SP4_HUMAN.H11MO.0.A	-16	0.00600008	4.61406	0.269616	20	GCGGCGTGAGGCGCAGGCGCCCTGCGCCACTCGCCCGGCG	CCCGGCCCCGCCCCCTTCCC	-
M25	IRX2_HUMAN.H11MO.0.D	-18	0.00667152	5.1304	0.269616	19	GCGGCGTGAGGCGCAGGCGCCCTGCGCCACTCGCCCGGCG	CCAACATGCCCACCCATGT	-
M25	COT1_HUMAN.H11MO.0.C	-19	0.00703763	5.41193	0.269616	17	GCGGCGTGAGGCGCAGGCGCCCTGCGCCACTCGCCCGGCG	CCCTGACCTCTGACCCC	-
M25	ZN350_HUMAN.H11MO.1.D	-5	0.00810612	6.2336	0.298762	24	GCGGCGTGAGGCGCAGGCGCCCTGCGCCACTCGCCCGGCG	ACGGGGCGCAGGGATTTGTTGCCC	+
M25	NR1H4_HUMAN.H11MO.0.B	-18	0.0113359	8.71731	0.384198	19	GCGGCGTGAGGCGCAGGCGCCCTGCGCCACTCGCCCGGCG	CCTCGGGGTCATTGACCCC	-
M25	ZN554_HUMAN.H11MO.0.C	-20	0.0114412	8.79829	0.384198	20	GCGGCGTGAGGCGCAGGCGCCCTGCGCCACTCGCCCGGCG	GCTGAGCCATGTGGGGTGCT	+
M25	HES1_HUMAN.H11MO.0.D	-23	0.01314	10.1046	0.413665	13	GCGGCGTGAGGCGCAGGCGCCCTGCGCCACTCGCCCGGCG	CCGCCACGAGCCC	+
M25	SPIC_HUMAN.H11MO.0.D	-4	0.01314	10.1046	0.413665	13	GCGGCGTGAGGCGCAGGCGCCCTGCGCCACTCGCCCGGCG	GAGGAAGGGGAGG	+
M26	SP3_HUMAN.H11MO.0.B	-4	0.000204561	0.157308	0.110619	20	GCGGGCGGGTGACACCGGCCAGCCGGGGGCGTTGGCAGCC	GGGGGGGGGCGGGGCCGGGG	+
M26	ZN563_HUMAN.H11MO.0.C	-11	0.000213861	0.164459	0.110619	21	GCGGGCGGGTGACACCGGCCAGCCGGGGGCGTTGGCAGCC	GCAGCTGCCAGTGAGGATCCC	-
M26	SP2_HUMAN.H11MO.0.A	-3	0.00021888	0.168319	0.110619	22	GCGGGCGGGTGACACCGGCCAGCCGGGGGCGTTGGCAGCC	GGGGGGGGGGCGGGGCCGGGGG	+
M26	ZFX_HUMAN.H11MO.1.A	-17	0.000341585	0.262679	0.129474	17	GCGGGCGGGTGACACCGGCCAGCCGGGGGCGTTGGCAGCC	GGGGGCGGAGGCCGGGG	+
M26	THAP1_HUMAN.H11MO.0.C	-9	0.000615813	0.47356	0.186734	22	GCGGGCGGGTGACACCGGCCAGCCGGGGGCGTTGGCAGCC	GCCCGCAGCCAAGATGGCGGCG	-
M26	RXRA_HUMAN.H11MO.0.A	-4	0.000770308	0.592367	0.190301	20	GCGGGCGGGTGACACCGGCCAGCCGGGGGCGTTGGCAGCC	GGGGGAGGCAGAGGTCAGAG	+
M26	ZN341_HUMAN.H11MO.0.C	-1	0.000878606	0.675648	0.190301	22	GCGGGCGGGTGACACCGGCCAGCCGGGGGCGTTGGCAGCC	GGGGGGGGGGGGAGGGAAGAGC	+
M26	SP4_HUMAN.H11MO.0.A	-19	0.00111671	0.858749	0.211639	20	GCGGGCGGGTGACACCGGCCAGCCGGGGGCGTTGGCAGCC	GGGAAGGGGGCGGGGCCGGG	+
M26	VEZF1_HUMAN.H11MO.0.C	-6	0.00163591	1.25801	0.251334	22	GCGGGCGGGTGACACCGGCCAGCCGGGGGCGTTGGCAGCC	GGGGAGGGGGGAGGGGGAGGGG	+
M26	ZN589_HUMAN.H11MO.0.D	-19	0.00168701	1.29731	0.251334	16	GCGGGCGGGTGACACCGGCCAGCCGGGGGCGTTGGCAGCC	CGGCAGTAACCGTGGG	-
M26	PURA_HUMAN.H11MO.0.D	-17	0.00226319	1.74039	0.251334	17	GCGGGCGGGTGACACCGGCCAGCCGGGGGCGTTGGCAGCC	GGAAGGGGGGGGCAGGG	+
M26	PATZ1_HUMAN.H11MO.0.C	-7	0.00228798	1.75945	0.251334	22	GCGGGCGGGTGACACCGGCCAGCCGGGGGCGTTGGCAGCC	GGGGAGGGGGCGGGGGGGGAGG	+
M26	IRX2_HUMAN.H11MO.0.D	-18	0.00232078	1.78468	0.251334	19	GCGGGCGGGTGACACCGGCCAGCCGGGGGCGTTGGCAGCC	ACATGGGTGGGCATGTTGG	+
M26	KLF6_HUMAN.H11MO.0.A	-16	0.00232078	1.78468	0.251334	19	GCGGGCGGGTGACACCGGCCAGCCGGGGGCGTTGGCAGCC	GGAAGGGCGGGGCCGGGGG	+
M26	BHE41_HUMAN.H11MO.0.D	-9	0.00282306	2.17093	0.261151	20	GCGGGCGGGTGACACCGGCCAGCCGGGGGCGTTGGCAGCC	ACCGGGTCACGTGCAGAAGG	+
M26	BRAC_HUMAN.H11MO.0.A	-6	0.00347015	2.66854	0.261151	20	GCGGGCGGGTGACACCGGCCAGCCGGGGGCGTTGGCAGCC	ATTTCACACCTCCCTGCTAA	-
M26	NR1H3_HUMAN.H11MO.0.B	1	0.00355991	2.73757	0.261151	18	GCGGGCGGGTGACACCGGCCAGCCGGGGGCGTTGGCAGCC	TGACCTGCAGTGACCTCTG	-
M26	MXI1_HUMAN.H11MO.0.A	7	0.00382697	2.94294	0.263741	8	GCGGGCGGGTGACACCGGCCAGCCGGGGGCGTTGGCAGCC	GCACGTGGCGGCGGG	+
M26	PROX1_HUMAN.H11MO.0.D	-21	0.00517914	3.98276	0.327184	17	GCGGGCGGGTGACACCGGCCAGCCGGGGGCGTTGGCAGCC	GGGTAAGGCGGGTTGGG	+
M26	NR1H4_HUMAN.H11MO.0.B	-7	0.0061801	4.75249	0.354413	19	GCGGGCGGGTGACACCGGCCAGCCGGGGGCGTTGGCAGCC	GGGGTCAATGACCCCGAGG	+
M26	ZN554_HUMAN.H11MO.0.C	-11	0.00633737	4.87344	0.354413	20	GCGGGCGGGTGACACCGGCCAGCCGGGGGCGTTGGCAGCC	GCTGAGCCATGTGGGGTGCT	+
M26	ZN350_HUMAN.H11MO.1.D	-17	0.00654518	5.03325	0.354413	23	GCGGGCGGGTGACACCGGCCAGCCGGGGGCGTTGGCAGCC	ACGGGGCGCAGGGATTTGTTGCCC	+
M26	SPIC_HUMAN.H11MO.0.D	-15	0.00749183	5.76122	0.38723	13	GCGGGCGGGTGACACCGGCCAGCCGGGGGCGTTGGCAGCC	GAGGAAGGGGAGG	+
M26	PTF1A_HUMAN.H11MO.0.B	-8	0.00782052	6.01398	0.38723	18	GCGGGCGGGTGACACCGGCCAGCCGGGGGCGTTGGCAGCC	GGGAAAGGGGGCAGCTGG	-
M26	KLF3_HUMAN.H11MO.0.B	-4	0.00807812	6.21208	0.38723	19	GCGGGCGGGTGACACCGGCCAGCCGGGGGCGTTGGCAGCC	GGGGAGGGGCGGGGCCGGG	+
M26	RFX1_HUMAN.H11MO.0.B	-18	0.00817285	6.28492	0.38723	22	GCGGGCGGGTGACACCGGCCAGCCGGGGGCGTTGGCAGCC	GCCCCGGTTGCCATGGCGACGG	+
M26	NR1D1_HUMAN.H11MO.0.B	-8	0.0086304	6.63678	0.388196	19	GCGGGCGGGTGACACCGGCCAGCCGGGGGCGTTGGCAGCC	AGGGAAGTGGGTCAGAAGG	+
M26	TBX21_HUMAN.H11MO.0.A	-22	0.008854	6.80873	0.388196	13	GCGGGCGGGTGACACCGGCCAGCCGGGGGCGTTGGCAGCC	GTGGAGGTGTGAA	+
M26	RARG_HUMAN.H11MO.0.B	0	0.00896367	6.89306	0.388196	18	GCGGGCGGGTGACACCGGCCAGCCGGGGGCGTTGGCAGCC	AGGTCAGAGTGACCTGGG	+
M26	USF2_HUMAN.H11MO.0.A	9	0.0092174	7.08818	0.388196	10	GCGGGCGGGTGACACCGGCCAGCCGGGGGCGTTGGCAGCC	GGGTCACGTGGCCGCGGCG	+
M26	MAZ_HUMAN.H11MO.0.A	-6	0.0104066	8.00271	0.415215	22	GCGGGCGGGTGACACCGGCCAGCCGGGGGCGTTGGCAGCC	GGGGGAGGGGGGGGGGGGGGGG	+
M26	RFX5_HUMAN.H11MO.0.A	-7	0.0112879	8.68039	0.438827	20	GCGGGCGGGTGACACCGGCCAGCCGGGGGCGTTGGCAGCC	GTCAGCTGTTGCTAGGCAGA	+
M26	TLX1_HUMAN.H11MO.0.D	-5	0.0121112	9.31351	0.459064	17	GCGGGCGGGTGACACCGGCCAGCCGGGGGCGTTGGCAGCC	CCTTGGCAACTTGCCAG	-
M26	ZN335_HUMAN.H11MO.0.A	-18	0.012439	9.56559	0.459989	22	GCGGGCGGGTGACACCGGCCAGCCGGGGGCGTTGGCAGCC	TCAGGCAGCGCCGAGGACAGCC	-
M26	ZN263_HUMAN.H11MO.0.A	8	0.0127897	9.83525	0.461695	12	GCGGGCGGGTGACACCGGCCAGCCGGGGGCGTTGGCAGCC	GGGAGGAGGGAGAGGAGGAG	+
M26	RARG_HUMAN.H11MO.2.D	-6	0.0144734	11.1301	0.481771	20	GCGGGCGGGTGACACCGGCCAGCCGGGGGCGTTGGCAGCC	GGGGGTCACCCAGAGGTCAC	+
M26	LYL1_HUMAN.H11MO.0.A	-5	0.0149715	11.5131	0.481771	14	GCGGGCGGGTGACACCGGCCAGCCGGGGGCGTTGGCAGCC	CAGGAAACAGCTGG	-
M26	MAFA_HUMAN.H11MO.0.D	-20	0.015188	11.6796	0.481771	20	GCGGGCGGGTGACACCGGCCAGCCGGGGGCGTTGGCAGCC	CGAAGGCTGCGGGGTCAGCAC	-
M26	Z324A_HUMAN.H11MO.0.C	-16	0.015206	11.6934	0.481771	23	GCGGGCGGGTGACACCGGCCAGCCGGGGGCGTTGGCAGCC	TGGCAGCAAAGGATGGTTTGATA	-
M26	OLIG2_HUMAN.H11MO.0.B	-4	0.0152523	11.729	0.481771	18	GCGGGCGGGTGACACCGGCCAGCCGGGGGCGTTGGCAGCC	CAGAAGGGAAACAGCTGG	-
M26	GATA1_HUMAN.H11MO.0.A	-29	0.0174794	13.4416	0.490769	11	GCGGGCGGGTGACACCGGCCAGCCGGGGGCGTTGGCAGCC	CTGGCGGGGACAGATAAGA	+
M28	SP3_HUMAN.H11MO.0.B	-2	0.000516825	0.397438	0.252187	20	GCCCCCGGCGCCCGGGCGCCGGGCCCGCCGGCCGGCCGCC	CCCCGGCCCCGCCCCCCCCC	-
M28	SP2_HUMAN.H11MO.0.A	-9	0.000535496	0.411797	0.252187	22	GCCCCCGGCGCCCGGGCGCCGGGCCCGCCGGCCGGCCGCC	CCCCCGGCCCCGCCCCCCCCCC	-
M28	ZFX_HUMAN.H11MO.1.A	-17	0.000540065	0.41531	0.252187	17	GCCCCCGGCGCCCGGGCGCCGGGCCCGCCGGCCGGCCGCC	GGGGGCGGAGGCCGGGG	+
M28	IRX2_HUMAN.H11MO.0.D	0	0.00108076	0.831102	0.252187	19	GCCCCCGGCGCCCGGGCGCCGGGCCCGCCGGCCGGCCGCC	CCAACATGCCCACCCATGT	-
M28	RXRA_HUMAN.H11MO.0.A	-3	0.0012779	0.982701	0.252187	20	GCCCCCGGCGCCCGGGCGCCGGGCCCGCCGGCCGGCCGCC	CTCTGACCTCTGCCTCCCCC	-
M28	THAP1_HUMAN.H11MO.0.C	-7	0.00154551	1.18849	0.252187	22	GCCCCCGGCGCCCGGGCGCCGGGCCCGCCGGCCGGCCGCC	GCCCGCAGCCAAGATGGCGGCG	-
M28	GATA1_HUMAN.H11MO.0.A	8	0.00169998	1.30728	0.252187	11	GCCCCCGGCGCCCGGGCGCCGGGCCCGCCGGCCGGCCGCC	TCTTATCTGTCCCCGCCAG	-
M28	PATZ1_HUMAN.H11MO.0.C	-6	0.0018955	1.45764	0.252187	22	GCCCCCGGCGCCCGGGCGCCGGGCCCGCCGGCCGGCCGCC	GGGGAGGGGGCGGGGGGGGAGG	+
M28	NR1D1_HUMAN.H11MO.0.B	-1	0.00212183	1.63169	0.252187	19	GCCCCCGGCGCCCGGGCGCCGGGCCCGCCGGCCGGCCGCC	CCTTCTGACCCACTTCCCT	-
M28	TAL1_HUMAN.H11MO.0.A	-28	0.00264001	2.03017	0.267981	12	GCCCCCGGCGCCCGGGCGCCGGGCCCGCCGGCCGGCCGCC	CTGGGGGGGGCAGATAAGG	+
M28	ZN563_HUMAN.H11MO.0.C	-18	0.00313973	2.41445	0.284554	21	GCCCCCGGCGCCCGGGCGCCGGGCCCGCCGGCCGGCCGCC	GGGATCCTCACTGGCAGCTGC	+
M28	TLX1_HUMAN.H11MO.0.D	-4	0.00346487	2.66448	0.284554	17	GCCCCCGGCGCCCGGGCGCCGGGCCCGCCGGCCGGCCGCC	CTGGCAAGTTGCCAAGG	+
M28	ZN589_HUMAN.H11MO.0.D	-14	0.00361103	2.77688	0.284554	16	GCCCCCGGCGCCCGGGCGCCGGGCCCGCCGGCCGGCCGCC	CCCACGGTTACTGCCG	+
M28	KLF6_HUMAN.H11MO.0.A	-1	0.00613323	4.71645	0.373541	19	GCCCCCGGCGCCCGGGCGCCGGGCCCGCCGGCCGGCCGCC	CCCCCGGCCCCGCCCTTCC	-
M28	RARG_HUMAN.H11MO.2.D	-19	0.00677581	5.2106	0.391709	20	GCCCCCGGCGCCCGGGCGCCGGGCCCGCCGGCCGGCCGCC	GGGGGTCACCCAGAGGTCAC	+
M28	USF2_HUMAN.H11MO.0.A	-31	0.00702479	5.40206	0.391709	9	GCCCCCGGCGCCCGGGCGCCGGGCCCGCCGGCCGGCCGCC	CGCCGCGGCCACGTGACCC	-
M28	PROX1_HUMAN.H11MO.0.D	-9	0.00837956	6.44388	0.43996	17	GCCCCCGGCGCCCGGGCGCCGGGCCCGCCGGCCGGCCGCC	CCCAACCCGCCTTACCC	-
M28	GATA2_HUMAN.H11MO.0.A	-28	0.0091784	7.05819	0.465838	12	GCCCCCGGCGCCCGGGCGCCGGGCCCGCCGGCCGGCCGCC	CTGGGGGGTGGAGATAAGG	+
M28	PAX8_HUMAN.H11MO.0.D	0	0.00992769	7.6344	0.487614	14	GCCCCCGGCGCCCGGGCGCCGGGCCCGCCGGCCGGCCGCC	GTCACTGAAGCGGG	+
M29	SP2_HUMAN.H11MO.0.A	-10	8.37221e-05	0.0643823	0.0783973	22	CCGCCGGCCCGGCGCGGGGGAGGGAGCGGCCCCCGCGCGG	GGGGGGGGGGCGGGGCCGGGGG	+
M29	PATZ1_HUMAN.H11MO.0.C	-4	0.000143482	0.110338	0.0783973	22	CCGCCGGCCCGGCGCGGGGGAGGGAGCGGCCCCCGCGCGG	GGGGAGGGGGCGGGGGGGGAGG	+
M29	THAP1_HUMAN.H11MO.0.C	-1	0.000154772	0.11902	0.0783973	22	CCGCCGGCCCGGCGCGGGGGAGGGAGCGGCCCCCGCGCGG	CGCCGCCATCTTGGCTGCGGGC	+
M29	SP3_HUMAN.H11MO.0.B	-11	0.000404933	0.311393	0.153834	20	CCGCCGGCCCGGCGCGGGGGAGGGAGCGGCCCCCGCGCGG	GGGGGGGGGCGGGGCCGGGG	+
M29	ZFX_HUMAN.H11MO.1.A	-18	0.000766982	0.589809	0.187003	17	CCGCCGGCCCGGCGCGGGGGAGGGAGCGGCCCCCGCGCGG	GGGGGCGGAGGCCGGGG	+
M29	VEZF1_HUMAN.H11MO.0.C	-3	0.000873079	0.671397	0.187003	22	CCGCCGGCCCGGCGCGGGGGAGGGAGCGGCCCCCGCGCGG	GGGGAGGGGGGAGGGGGAGGGG	+
M29	KLF6_HUMAN.H11MO.0.A	-5	0.00102843	0.790861	0.187003	19	CCGCCGGCCCGGCGCGGGGGAGGGAGCGGCCCCCGCGCGG	GGAAGGGCGGGGCCGGGGG	+
M29	ZN563_HUMAN.H11MO.0.C	-9	0.00107425	0.826101	0.187003	21	CCGCCGGCCCGGCGCGGGGGAGGGAGCGGCCCCCGCGCGG	GGGATCCTCACTGGCAGCTGC	+
M29	RXRA_HUMAN.H11MO.0.A	-9	0.00131444	1.0108	0.187003	20	CCGCCGGCCCGGCGCGGGGGAGGGAGCGGCCCCCGCGCGG	GGGGGAGGCAGAGGTCAGAG	+
M29	MXI1_HUMAN.H11MO.0.A	-25	0.00153351	1.17927	0.187003	15	CCGCCGGCCCGGCGCGGGGGAGGGAGCGGCCCCCGCGCGG	CCCGCCGCCACGTGC	-
M29	ZN341_HUMAN.H11MO.0.C	-8	0.00182782	1.40559	0.187003	22	CCGCCGGCCCGGCGCGGGGGAGGGAGCGGCCCCCGCGCGG	GGGGGGGGGGGGAGGGAAGAGC	+
M29	IRX2_HUMAN.H11MO.0.D	-7	0.00184591	1.4195	0.187003	19	CCGCCGGCCCGGCGCGGGGGAGGGAGCGGCCCCCGCGCGG	ACATGGGTGGGCATGTTGG	+
M29	TLX1_HUMAN.H11MO.0.D	-3	0.00213747	1.64371	0.191064	17	CCGCCGGCCCGGCGCGGGGGAGGGAGCGGCCCCCGCGCGG	CTGGCAAGTTGCCAAGG	+
M29	GATA1_HUMAN.H11MO.0.A	8	0.00245326	1.88656	0.207109	11	CCGCCGGCCCGGCGCGGGGGAGGGAGCGGCCCCCGCGCGG	TCTTATCTGTCCCCGCCAG	-
M29	RARG_HUMAN.H11MO.0.B	5	0.00320839	2.46725	0.238145	13	CCGCCGGCCCGGCGCGGGGGAGGGAGCGGCCCCCGCGCGG	AGGTCAGAGTGACCTGGG	+
M29	SP4_HUMAN.H11MO.0.A	-16	0.00344775	2.65132	0.238145	20	CCGCCGGCCCGGCGCGGGGGAGGGAGCGGCCCCCGCGCGG	GGGAAGGGGGCGGGGCCGGG	+
M29	MAZ_HUMAN.H11MO.0.A	-3	0.00394375	3.03275	0.260562	22	CCGCCGGCCCGGCGCGGGGGAGGGAGCGGCCCCCGCGCGG	GGGGGAGGGGGGGGGGGGGGGG	+
M29	NR1D1_HUMAN.H11MO.0.B	1	0.00426566	3.28029	0.270087	18	CCGCCGGCCCGGCGCGGGGGAGGGAGCGGCCCCCGCGCGG	CCTTCTGACCCACTTCCCT	-
M29	TAL1_HUMAN.H11MO.0.A	8	0.0055814	4.2921	0.314129	11	CCGCCGGCCCGGCGCGGGGGAGGGAGCGGCCCCCGCGCGG	CCTTATCTGCCCCCCCCAG	-
M29	SPIC_HUMAN.H11MO.0.D	-9	0.00599756	4.61213	0.325496	13	CCGCCGGCCCGGCGCGGGGGAGGGAGCGGCCCCCGCGCGG	GAGGAAGGGGAGG	+
M29	PTF1A_HUMAN.H11MO.0.B	-15	0.00644789	4.95842	0.326606	18	CCGCCGGCCCGGCGCGGGGGAGGGAGCGGCCCCCGCGCGG	GGGAAAGGGGGCAGCTGG	-
M29	ZBT17_HUMAN.H11MO.0.A	-9	0.0100314	7.71417	0.435535	19	CCGCCGGCCCGGCGCGGGGGAGGGAGCGGCCCCCGCGCGG	GAGGGTGGGGGAGGGGAAG	+
M29	CLOCK_HUMAN.H11MO.0.C	-12	0.01052	8.08992	0.43903	14	CCGCCGGCCCGGCGCGGGGGAGGGAGCGGCCCCCGCGCGG	TGTTCACGTGTCTG	-
M29	GATA2_HUMAN.H11MO.0.A	8	0.0106897	8.22041	0.43903	11	CCGCCGGCCCGGCGCGGGGGAGGGAGCGGCCCCCGCGCGG	CCTTATCTCCACCCCCCAG	-
M29	PURA_HUMAN.H11MO.0.D	-5	0.011934	9.17723	0.449479	17	CCGCCGGCCCGGCGCGGGGGAGGGAGCGGCCCCCGCGCGG	GGAAGGGGGGGGCAGGG	+
M29	KLF3_HUMAN.H11MO.0.B	-1	0.0121273	9.3259	0.449479	19	CCGCCGGCCCGGCGCGGGGGAGGGAGCGGCCCCCGCGCGG	CCCGGCCCCGCCCCTCCCC	-
M29	USF2_HUMAN.H11MO.0.A	10	0.0121273	9.3259	0.449479	9	CCGCCGGCCCGGCGCGGGGGAGGGAGCGGCCCCCGCGCGG	GGGTCACGTGGCCGCGGCG	+
M30	THAP1_HUMAN.H11MO.0.C	-16	4.63441e-05	0.0356386	0.0702651	22	GCCGCGCAGGTGGGGGGACCTGGGCCGCGACGCCGGCGGC	GCCCGCAGCCAAGATGGCGGCG	-
M30	SP2_HUMAN.H11MO.0.A	-3	0.000220317	0.169424	0.155615	22	GCCGCGCAGGTGGGGGGACCTGGGCCGCGACGCCGGCGGC	GGGGGGGGGGCGGGGCCGGGGG	+
M30	ZN563_HUMAN.H11MO.0.C	-19	0.000362594	0.278835	0.155615	21	GCCGCGCAGGTGGGGGGACCTGGGCCGCGACGCCGGCGGC	GGGATCCTCACTGGCAGCTGC	+
M30	SP3_HUMAN.H11MO.0.B	-18	0.000440645	0.338856	0.155615	20	GCCGCGCAGGTGGGGGGACCTGGGCCGCGACGCCGGCGGC	CCCCGGCCCCGCCCCCCCCC	-
M30	IRX2_HUMAN.H11MO.0.D	-14	0.000671155	0.516118	0.169597	19	GCCGCGCAGGTGGGGGGACCTGGGCCGCGACGCCGGCGGC	CCAACATGCCCACCCATGT	-
M30	ZFX_HUMAN.H11MO.1.A	-18	0.0013238	1.01801	0.206199	17	GCCGCGCAGGTGGGGGGACCTGGGCCGCGACGCCGGCGGC	CCCCGGCCTCCGCCCCC	-
M30	RXRA_HUMAN.H11MO.0.A	-17	0.00165671	1.27401	0.20932	20	GCCGCGCAGGTGGGGGGACCTGGGCCGCGACGCCGGCGGC	CTCTGACCTCTGCCTCCCCC	-
M30	TLX1_HUMAN.H11MO.0.D	-6	0.00265822	2.04417	0.275768	17	GCCGCGCAGGTGGGGGGACCTGGGCCGCGACGCCGGCGGC	CTGGCAAGTTGCCAAGG	+
M30	ZN341_HUMAN.H11MO.0.C	-3	0.00307948	2.36812	0.291812	22	GCCGCGCAGGTGGGGGGACCTGGGCCGCGACGCCGGCGGC	GGGGGGGGGGGGAGGGAAGAGC	+
M30	PATZ1_HUMAN.H11MO.0.C	-6	0.00328307	2.52468	0.292804	22	GCCGCGCAGGTGGGGGGACCTGGGCCGCGACGCCGGCGGC	GGGGAGGGGGCGGGGGGGGAGG	+
M30	PROX1_HUMAN.H11MO.0.D	-23	0.00386181	2.96973	0.315729	17	GCCGCGCAGGTGGGGGGACCTGGGCCGCGACGCCGGCGGC	CCCAACCCGCCTTACCC	-
M30	SP4_HUMAN.H11MO.0.A	-3	0.00404437	3.11012	0.315729	20	GCCGCGCAGGTGGGGGGACCTGGGCCGCGACGCCGGCGGC	GGGAAGGGGGCGGGGCCGGG	+
M30	MXI1_HUMAN.H11MO.0.A	-32	0.00416485	3.20277	0.315729	8	GCCGCGCAGGTGGGGGGACCTGGGCCGCGACGCCGGCGGC	CCCGCCGCCACGTGC	-
M30	KLF6_HUMAN.H11MO.0.A	-15	0.00443554	3.41093	0.320238	19	GCCGCGCAGGTGGGGGGACCTGGGCCGCGACGCCGGCGGC	CCCCCGGCCCCGCCCTTCC	-
M30	GATA1_HUMAN.H11MO.0.A	-29	0.0050812	3.90744	0.338995	11	GCCGCGCAGGTGGGGGGACCTGGGCCGCGACGCCGGCGGC	CTGGCGGGGACAGATAAGA	+
M30	USF2_HUMAN.H11MO.0.A	10	0.00581328	4.47041	0.338995	9	GCCGCGCAGGTGGGGGGACCTGGGCCGCGACGCCGGCGGC	GGGTCACGTGGCCGCGGCG	+
M30	NR1D1_HUMAN.H11MO.0.B	-13	0.00664221	5.10786	0.372988	19	GCCGCGCAGGTGGGGGGACCTGGGCCGCGACGCCGGCGGC	AGGGAAGTGGGTCAGAAGG	+
M30	SPIC_HUMAN.H11MO.0.D	-5	0.00873117	6.71427	0.402875	13	GCCGCGCAGGTGGGGGGACCTGGGCCGCGACGCCGGCGGC	GAGGAAGGGGAGG	+
M30	TAL1_HUMAN.H11MO.0.A	7	0.00921702	7.08789	0.402875	12	GCCGCGCAGGTGGGGGGACCTGGGCCGCGACGCCGGCGGC	CCTTATCTGCCCCCCCCAG	-
M30	Z324A_HUMAN.H11MO.0.C	-3	0.00976283	7.50762	0.402875	23	GCCGCGCAGGTGGGGGGACCTGGGCCGCGACGCCGGCGGC	TGGCAGCAAAGGATGGTTTGATA	-
M30	KLF3_HUMAN.H11MO.0.B	-5	0.00983166	7.56055	0.402875	19	GCCGCGCAGGTGGGGGGACCTGGGCCGCGACGCCGGCGGC	GGGGAGGGGCGGGGCCGGG	+
M30	CLOCK_HUMAN.H11MO.0.C	-6	0.0108917	8.37572	0.434568	14	GCCGCGCAGGTGGGGGGACCTGGGCCGCGACGCCGGCGGC	CAGACACGTGAACA	+
M30	PAX8_HUMAN.H11MO.0.D	0	0.0126847	9.75453	0.462065	14	GCCGCGCAGGTGGGGGGACCTGGGCCGCGACGCCGGCGGC	GTCACTGAAGCGGG	+
M30	RARG_HUMAN.H11MO.2.D	-13	0.0127849	9.83158	0.462065	20	GCCGCGCAGGTGGGGGGACCTGGGCCGCGACGCCGGCGGC	GTGACCTCTGGGTGACCCCC	-
M30	PURA_HUMAN.H11MO.0.D	-18	0.0127999	9.84314	0.462065	17	GCCGCGCAGGTGGGGGGACCTGGGCCGCGACGCCGGCGGC	CCCTGCCCCCCCCTTCC	-
M30	MAZ_HUMAN.H11MO.0.A	-5	0.0140978	10.8412	0.476455	22	GCCGCGCAGGTGGGGGGACCTGGGCCGCGACGCCGGCGGC	GGGGGAGGGGGGGGGGGGGGGG	+
M30	VEZF1_HUMAN.H11MO.0.C	-8	0.0140978	10.8412	0.476455	22	GCCGCGCAGGTGGGGGGACCTGGGCCGCGACGCCGGCGGC	GGGGAGGGGGGAGGGGGAGGGG	+
M30	RARG_HUMAN.H11MO.0.B	2	0.0141413	10.8747	0.476455	16	GCCGCGCAGGTGGGGGGACCTGGGCCGCGACGCCGGCGGC	AGGTCAGAGTGACCTGGG	+
M31	GLI2_HUMAN.H11MO.0.D	-25	0.000181425	0.139516	0.279032	11	TTCCTCTCTCCCCCGTAGTTCGAGGAGACCACGCGCTGCC	AGACCACCCAC	-
M32	RXRA_HUMAN.H11MO.0.A	-6	0.000455352	0.350166	0.189733	20	AGGCGCCCCGGGGCCCAGGGCCGGGGGCGGCCCTCCGCAG	GGGGGAGGCAGAGGTCAGAG	+
M32	TLX1_HUMAN.H11MO.0.D	-7	0.000500614	0.384972	0.189733	17	AGGCGCCCCGGGGCCCAGGGCCGGGGGCGGCCCTCCGCAG	CCTTGGCAACTTGCCAG	-
M32	NR1D1_HUMAN.H11MO.0.B	-9	0.000589016	0.452953	0.189733	19	AGGCGCCCCGGGGCCCAGGGCCGGGGGCGGCCCTCCGCAG	AGGGAAGTGGGTCAGAAGG	+
M32	ZFX_HUMAN.H11MO.1.A	-8	0.000697828	0.53663	0.189733	17	AGGCGCCCCGGGGCCCAGGGCCGGGGGCGGCCCTCCGCAG	GGGGGCGGAGGCCGGGG	+
M32	SP2_HUMAN.H11MO.0.A	-6	0.000782011	0.601367	0.189733	22	AGGCGCCCCGGGGCCCAGGGCCGGGGGCGGCCCTCCGCAG	CCCCCGGCCCCGCCCCCCCCCC	-
M32	THAP1_HUMAN.H11MO.0.C	-5	0.000962003	0.73978	0.189733	22	AGGCGCCCCGGGGCCCAGGGCCGGGGGCGGCCCTCCGCAG	GCCCGCAGCCAAGATGGCGGCG	-
M32	SP3_HUMAN.H11MO.0.B	-7	0.00127836	0.983062	0.189733	20	AGGCGCCCCGGGGCCCAGGGCCGGGGGCGGCCCTCCGCAG	CCCCGGCCCCGCCCCCCCCC	-
M32	ZN563_HUMAN.H11MO.0.C	-9	0.00128024	0.984507	0.189733	21	AGGCGCCCCGGGGCCCAGGGCCGGGGGCGGCCCTCCGCAG	GCAGCTGCCAGTGAGGATCCC	-
M32	GATA1_HUMAN.H11MO.0.A	-27	0.00297133	2.28496	0.319661	13	AGGCGCCCCGGGGCCCAGGGCCGGGGGCGGCCCTCCGCAG	CTGGCGGGGACAGATAAGA	+
M32	IRX2_HUMAN.H11MO.0.D	-4	0.00341473	2.62593	0.324442	19	AGGCGCCCCGGGGCCCAGGGCCGGGGGCGGCCCTCCGCAG	ACATGGGTGGGCATGTTGG	+
M32	COT2_HUMAN.H11MO.1.A	-9	0.00446828	3.43611	0.361502	17	AGGCGCCCCGGGGCCCAGGGCCGGGGGCGGCCCTCCGCAG	GGGGTCAAAGGTCAGGG	+
M32	RARG_HUMAN.H11MO.0.B	-9	0.00451818	3.47448	0.361502	18	AGGCGCCCCGGGGCCCAGGGCCGGGGGCGGCCCTCCGCAG	AGGTCAGAGTGACCTGGG	+
M32	PATZ1_HUMAN.H11MO.0.C	-9	0.00522867	4.02085	0.378506	22	AGGCGCCCCGGGGCCCAGGGCCGGGGGCGGCCCTCCGCAG	GGGGAGGGGGCGGGGGGGGAGG	+
M32	KLF6_HUMAN.H11MO.0.A	-14	0.00587949	4.52133	0.406273	19	AGGCGCCCCGGGGCCCAGGGCCGGGGGCGGCCCTCCGCAG	GGAAGGGCGGGGCCGGGGG	+
M32	TAL1_HUMAN.H11MO.0.A	-27	0.0062836	4.83209	0.41476	13	AGGCGCCCCGGGGCCCAGGGCCGGGGGCGGCCCTCCGCAG	CTGGGGGGGGCAGATAAGG	+
M32	ZN589_HUMAN.H11MO.0.D	-13	0.00676854	5.20501	0.41476	16	AGGCGCCCCGGGGCCCAGGGCCGGGGGCGGCCCTCCGCAG	CCCACGGTTACTGCCG	+
M32	ZN554_HUMAN.H11MO.0.C	-12	0.00693625	5.33398	0.41476	20	AGGCGCCCCGGGGCCCAGGGCCGGGGGCGGCCCTCCGCAG	GCTGAGCCATGTGGGGTGCT	+
M32	ZN341_HUMAN.H11MO.0.C	-21	0.00709364	5.45501	0.41476	19	AGGCGCCCCGGGGCCCAGGGCCGGGGGCGGCCCTCCGCAG	GGGGGGGGGGGGAGGGAAGAGC	+
M32	PROX1_HUMAN.H11MO.0.D	-21	0.00846452	6.50921	0.427575	17	AGGCGCCCCGGGGCCCAGGGCCGGGGGCGGCCCTCCGCAG	CCCAACCCGCCTTACCC	-
M32	VEZF1_HUMAN.H11MO.0.C	-9	0.00901197	6.9302	0.428125	22	AGGCGCCCCGGGGCCCAGGGCCGGGGGCGGCCCTCCGCAG	GGGGAGGGGGGAGGGGGAGGGG	+
M32	MAZ_HUMAN.H11MO.0.A	-9	0.0101419	7.79911	0.453462	22	AGGCGCCCCGGGGCCCAGGGCCGGGGGCGGCCCTCCGCAG	GGGGGAGGGGGGGGGGGGGGGG	+
M32	SP4_HUMAN.H11MO.0.A	-11	0.0114536	8.80785	0.493153	20	AGGCGCCCCGGGGCCCAGGGCCGGGGGCGGCCCTCCGCAG	GGGAAGGGGGCGGGGCCGGG	+
M32	KLF3_HUMAN.H11MO.0.B	-12	0.0120028	9.23015	0.493153	19	AGGCGCCCCGGGGCCCAGGGCCGGGGGCGGCCCTCCGCAG	GGGGAGGGGCGGGGCCGGG	+
M33	TLX1_HUMAN.H11MO.0.D	-6	0.000905297	0.696174	0.288823	17	CGGGGTGCGGGCCCCGGAGCCGGCCCGCTTAGCGGGGCCC	CCTTGGCAACTTGCCAG	-
M33	THAP1_HUMAN.H11MO.0.C	-18	0.00106219	0.816823	0.288823	22	CGGGGTGCGGGCCCCGGAGCCGGCCCGCTTAGCGGGGCCC	CGCCGCCATCTTGGCTGCGGGC	+
M33	PATZ1_HUMAN.H11MO.0.C	-1	0.00113688	0.874258	0.288823	22	CGGGGTGCGGGCCCCGGAGCCGGCCCGCTTAGCGGGGCCC	GGGGAGGGGGCGGGGGGGGAGG	+
M33	SP3_HUMAN.H11MO.0.B	-5	0.00121962	0.937887	0.288823	20	CGGGGTGCGGGCCCCGGAGCCGGCCCGCTTAGCGGGGCCC	GGGGGGGGGCGGGGCCGGGG	+
M33	IRX2_HUMAN.H11MO.0.D	-13	0.0012815	0.985473	0.288823	19	CGGGGTGCGGGCCCCGGAGCCGGCCCGCTTAGCGGGGCCC	ACATGGGTGGGCATGTTGG	+
M33	SP2_HUMAN.H11MO.0.A	-4	0.0013013	1.0007	0.288823	22	CGGGGTGCGGGCCCCGGAGCCGGCCCGCTTAGCGGGGCCC	GGGGGGGGGGCGGGGCCGGGGG	+
M33	GATA1_HUMAN.H11MO.0.A	-29	0.00148392	1.14114	0.288823	11	CGGGGTGCGGGCCCCGGAGCCGGCCCGCTTAGCGGGGCCC	CTGGCGGGGACAGATAAGA	+
M33	ZN563_HUMAN.H11MO.0.C	-2	0.00161682	1.24333	0.288823	21	CGGGGTGCGGGCCCCGGAGCCGGCCCGCTTAGCGGGGCCC	GGGATCCTCACTGGCAGCTGC	+
M33	ZFX_HUMAN.H11MO.1.A	-2	0.00199082	1.53094	0.294741	17	CGGGGTGCGGGCCCCGGAGCCGGCCCGCTTAGCGGGGCCC	GGGGGCGGAGGCCGGGG	+
M33	RXRA_HUMAN.H11MO.0.A	-14	0.00301209	2.3163	0.307163	20	CGGGGTGCGGGCCCCGGAGCCGGCCCGCTTAGCGGGGCCC	CTCTGACCTCTGCCTCCCCC	-
M33	USF2_HUMAN.H11MO.0.A	-30	0.0052316	4.0231	0.444584	10	CGGGGTGCGGGCCCCGGAGCCGGCCCGCTTAGCGGGGCCC	CGCCGCGGCCACGTGACCC	-
M33	KLF6_HUMAN.H11MO.0.A	0	0.00559358	4.30147	0.450327	19	CGGGGTGCGGGCCCCGGAGCCGGCCCGCTTAGCGGGGCCC	GGAAGGGCGGGGCCGGGGG	+
M33	TAL1_HUMAN.H11MO.0.A	-29	0.00597869	4.59762	0.455788	11	CGGGGTGCGGGCCCCGGAGCCGGCCCGCTTAGCGGGGCCC	CTGGGGGGGGCAGATAAGG	+
M33	MAFA_HUMAN.H11MO.0.D	-4	0.00636676	4.89604	0.455788	21	CGGGGTGCGGGCCCCGGAGCCGGCCCGCTTAGCGGGGCCC	GTGCTGACCCCGCAGCCTTCG	+
M33	GATA2_HUMAN.H11MO.0.A	8	0.00728653	5.60334	0.455788	11	CGGGGTGCGGGCCCCGGAGCCGGCCCGCTTAGCGGGGCCC	CCTTATCTCCACCCCCCAG	-
M33	PROX1_HUMAN.H11MO.0.D	-3	0.00744923	5.72846	0.455788	17	CGGGGTGCGGGCCCCGGAGCCGGCCCGCTTAGCGGGGCCC	GGGTAAGGCGGGTTGGG	+
M34	ZN563_HUMAN.H11MO.0.C	-1	0.000101132	0.0777705	0.0646654	21	GACTGCTGCCCCCCCGGGCGACTGTGGAGAGGTGGGCATC	GCAGCTGCCAGTGAGGATCCC	-
M34	THAP1_HUMAN.H11MO.0.C	-16	0.000129331	0.0994553	0.0646654	22	GACTGCTGCCCCCCCGGGCGACTGTGGAGAGGTGGGCATC	GCCCGCAGCCAAGATGGCGGCG	-
M34	SPZ1_HUMAN.H11MO.0.D	-2	0.000253029	0.194579	0.0873746	16	GACTGCTGCCCCCCCGGGCGACTGTGGAGAGGTGGGCATC	CGGCTGTTACCCTGGG	+
M34	SP2_HUMAN.H11MO.0.A	-4	0.000300964	0.231442	0.0873746	22	GACTGCTGCCCCCCCGGGCGACTGTGGAGAGGTGGGCATC	CCCCCGGCCCCGCCCCCCCCCC	-
M34	PATZ1_HUMAN.H11MO.0.C	-10	0.000349498	0.268764	0.0873746	22	GACTGCTGCCCCCCCGGGCGACTGTGGAGAGGTGGGCATC	GGGGAGGGGGCGGGGGGGGAGG	+
M34	ZN341_HUMAN.H11MO.0.C	-13	0.000436357	0.335558	0.093505	22	GACTGCTGCCCCCCCGGGCGACTGTGGAGAGGTGGGCATC	GGGGGGGGGGGGAGGGAAGAGC	+
M34	SP3_HUMAN.H11MO.0.B	-5	0.000619925	0.476722	0.103321	20	GACTGCTGCCCCCCCGGGCGACTGTGGAGAGGTGGGCATC	CCCCGGCCCCGCCCCCCCCC	-
M34	TLX1_HUMAN.H11MO.0.D	-13	0.00077499	0.595967	0.114155	17	GACTGCTGCCCCCCCGGGCGACTGTGGAGAGGTGGGCATC	CTGGCAAGTTGCCAAGG	+
M34	SP4_HUMAN.H11MO.0.A	0	0.000837138	0.643759	0.114155	20	GACTGCTGCCCCCCCGGGCGACTGTGGAGAGGTGGGCATC	CCCGGCCCCGCCCCCTTCCC	-
M34	VEZF1_HUMAN.H11MO.0.C	-15	0.000962117	0.739868	0.120265	22	GACTGCTGCCCCCCCGGGCGACTGTGGAGAGGTGGGCATC	GGGGAGGGGGGAGGGGGAGGGG	+
M34	MAFA_HUMAN.H11MO.0.D	-2	0.00133927	1.0299	0.136204	21	GACTGCTGCCCCCCCGGGCGACTGTGGAGAGGTGGGCATC	GTGCTGACCCCGCAGCCTTCG	+
M34	MAZ_HUMAN.H11MO.0.A	-15	0.00136204	1.04741	0.136204	22	GACTGCTGCCCCCCCGGGCGACTGTGGAGAGGTGGGCATC	GGGGGAGGGGGGGGGGGGGGGG	+
M34	RXRA_HUMAN.H11MO.0.A	4	0.00150258	1.15548	0.140867	16	GACTGCTGCCCCCCCGGGCGACTGTGGAGAGGTGGGCATC	CTCTGACCTCTGCCTCCCCC	-
M34	ZN589_HUMAN.H11MO.0.D	-2	0.00178054	1.36924	0.142241	16	GACTGCTGCCCCCCCGGGCGACTGTGGAGAGGTGGGCATC	CGGCAGTAACCGTGGG	-
M34	IRX2_HUMAN.H11MO.0.D	-8	0.00180172	1.38552	0.142241	19	GACTGCTGCCCCCCCGGGCGACTGTGGAGAGGTGGGCATC	CCAACATGCCCACCCATGT	-
M34	NR1D1_HUMAN.H11MO.0.B	-1	0.0020828	1.60168	0.15621	19	GACTGCTGCCCCCCCGGGCGACTGTGGAGAGGTGGGCATC	CCTTCTGACCCACTTCCCT	-
M34	ZFX_HUMAN.H11MO.1.A	-12	0.00232463	1.78764	0.166045	17	GACTGCTGCCCCCCCGGGCGACTGTGGAGAGGTGGGCATC	GGGGGCGGAGGCCGGGG	+
M34	NFIC_HUMAN.H11MO.0.A	-12	0.00313811	2.41321	0.188034	17	GACTGCTGCCCCCCCGGGCGACTGTGGAGAGGTGGGCATC	CTTGGCTCCCTGCCAAG	+
M34	RFX1_HUMAN.H11MO.0.B	-13	0.00347003	2.66845	0.188034	22	GACTGCTGCCCCCCCGGGCGACTGTGGAGAGGTGGGCATC	CCGTCGCCATGGCAACCGGGGC	-
M34	ZN263_HUMAN.H11MO.0.A	-15	0.00347663	2.67353	0.188034	20	GACTGCTGCCCCCCCGGGCGACTGTGGAGAGGTGGGCATC	GGGAGGAGGGAGAGGAGGAG	+
M34	PAX8_HUMAN.H11MO.0.D	-12	0.00350997	2.69917	0.188034	14	GACTGCTGCCCCCCCGGGCGACTGTGGAGAGGTGGGCATC	CCCGCTTCAGTGAC	-
M34	PROX1_HUMAN.H11MO.0.D	-22	0.00421106	3.2383	0.217813	17	GACTGCTGCCCCCCCGGGCGACTGTGGAGAGGTGGGCATC	GGGTAAGGCGGGTTGGG	+
M34	ZBT17_HUMAN.H11MO.0.A	-5	0.00517372	3.97859	0.237726	19	GACTGCTGCCCCCCCGGGCGACTGTGGAGAGGTGGGCATC	CTTCCCCTCCCCCACCCTC	-
M34	PLAG1_HUMAN.H11MO.0.D	-15	0.00647407	4.97856	0.266773	17	GACTGCTGCCCCCCCGGGCGACTGTGGAGAGGTGGGCATC	GGGGGCATCAGGAGGGG	+
M34	BHE41_HUMAN.H11MO.0.D	-12	0.00675826	5.1971	0.266773	20	GACTGCTGCCCCCCCGGGCGACTGTGGAGAGGTGGGCATC	ACCGGGTCACGTGCAGAAGG	+
M34	BRAC_HUMAN.H11MO.0.A	-1	0.00675826	5.1971	0.266773	20	GACTGCTGCCCCCCCGGGCGACTGTGGAGAGGTGGGCATC	ATTTCACACCTCCCTGCTAA	-
M34	CLOCK_HUMAN.H11MO.0.C	-7	0.00723908	5.56685	0.271466	14	GACTGCTGCCCCCCCGGGCGACTGTGGAGAGGTGGGCATC	CAGACACGTGAACA	+
M34	ZN554_HUMAN.H11MO.0.C	-13	0.00769076	5.9142	0.281202	20	GACTGCTGCCCCCCCGGGCGACTGTGGAGAGGTGGGCATC	GCTGAGCCATGTGGGGTGCT	+
M34	TFCP2_HUMAN.H11MO.0.D	-12	0.00810947	6.23618	0.282889	16	GACTGCTGCCCCCCCGGGCGACTGTGGAGAGGTGGGCATC	TCTGGCCAGTTCAGGC	-
M34	ZF64A_HUMAN.H11MO.0.D	-5	0.00871166	6.69927	0.296988	16	GACTGCTGCCCCCCCGGGCGACTGTGGAGAGGTGGGCATC	CAGGTTCCCGGGCCCC	-
M34	ZN335_HUMAN.H11MO.0.A	0	0.00944996	7.26702	0.308151	22	GACTGCTGCCCCCCCGGGCGACTGTGGAGAGGTGGGCATC	TCAGGCAGCGCCGAGGACAGCC	-
M34	TBX21_HUMAN.H11MO.0.A	-25	0.0101683	7.81941	0.311274	13	GACTGCTGCCCCCCCGGGCGACTGTGGAGAGGTGGGCATC	GTGGAGGTGTGAA	+
M34	RFX5_HUMAN.H11MO.0.A	-8	0.0105679	8.12671	0.317037	20	GACTGCTGCCCCCCCGGGCGACTGTGGAGAGGTGGGCATC	TCTGCCTAGCAACAGCTGAC	-
M34	KLF6_HUMAN.H11MO.0.A	-11	0.0147022	11.306	0.393878	19	GACTGCTGCCCCCCCGGGCGACTGTGGAGAGGTGGGCATC	GGAAGGGCGGGGCCGGGGG	+
M34	PTF1A_HUMAN.H11MO.0.B	-25	0.0148415	11.4131	0.393878	15	GACTGCTGCCCCCCCGGGCGACTGTGGAGAGGTGGGCATC	GGGAAAGGGGGCAGCTGG	-
M34	RARA_HUMAN.H11MO.0.A	5	0.0153196	11.7808	0.393878	15	GACTGCTGCCCCCCCGGGCGACTGTGGAGAGGTGGGCATC	CCTTGACCTCTTGATCCCCC	-
M34	LYL1_HUMAN.H11MO.0.A	-26	0.0154749	11.9002	0.393878	14	GACTGCTGCCCCCCCGGGCGACTGTGGAGAGGTGGGCATC	CAGGAAACAGCTGG	-
M34	AP2A_HUMAN.H11MO.0.A	-6	0.0154872	11.9097	0.393878	15	GACTGCTGCCCCCCCGGGCGACTGTGGAGAGGTGGGCATC	ATGGCCTCAGGGCAT	-
M34	HES1_HUMAN.H11MO.0.D	-7	0.0162564	12.5012	0.393878	13	GACTGCTGCCCCCCCGGGCGACTGTGGAGAGGTGGGCATC	CCGCCACGAGCCC	+
M34	SPIC_HUMAN.H11MO.0.D	-22	0.0162564	12.5012	0.393878	13	GACTGCTGCCCCCCCGGGCGACTGTGGAGAGGTGGGCATC	GAGGAAGGGGAGG	+
M34	RARG_HUMAN.H11MO.2.D	6	0.0162803	12.5195	0.393878	14	GACTGCTGCCCCCCCGGGCGACTGTGGAGAGGTGGGCATC	GTGACCTCTGGGTGACCCCC	-
M34	ZN467_HUMAN.H11MO.0.C	-14	0.0170565	13.1164	0.406106	22	GACTGCTGCCCCCCCGGGCGACTGTGGAGAGGTGGGCATC	GGGGAGGGGAGGGGGGGGGGGG	+
M34	MXI1_HUMAN.H11MO.0.A	-4	0.0178277	13.7095	0.413527	15	GACTGCTGCCCCCCCGGGCGACTGTGGAGAGGTGGGCATC	CCCGCCGCCACGTGC	-
M34	PURA_HUMAN.H11MO.0.D	0	0.0179195	13.7801	0.413527	17	GACTGCTGCCCCCCCGGGCGACTGTGGAGAGGTGGGCATC	CCCTGCCCCCCCCTTCC	-
M34	ZIC2_HUMAN.H11MO.0.D	-7	0.0191152	14.6996	0.427952	15	GACTGCTGCCCCCCCGGGCGACTGTGGAGAGGTGGGCATC	TCACAGCAGGGGGCC	-
M34	OSR2_HUMAN.H11MO.0.C	-4	0.0199609	15.35	0.440315	16	GACTGCTGCCCCCCCGGGCGACTGTGGAGAGGTGGGCATC	GCTGCTGCTTCTGCTG	+
M34	KLF3_HUMAN.H11MO.0.B	-6	0.0240302	18.4793	0.493772	19	GACTGCTGCCCCCCCGGGCGACTGTGGAGAGGTGGGCATC	CCCGGCCCCGCCCCTCCCC	-
M35	LYL1_HUMAN.H11MO.0.A	-13	0.000217954	0.167607	0.157817	14	CACTGAACCTAATGCATGTCTTACTAGCTCTCCCAGCATG	CCAGCTGTTTCCTG	+
M35	ZN394_HUMAN.H11MO.0.C	-10	0.000226476	0.17416	0.157817	20	CACTGAACCTAATGCATGTCTTACTAGCTCTCCCAGCATG	ATTCCATTCTATTCCATTCT	-
M35	Z324A_HUMAN.H11MO.0.C	-16	0.00032104	0.246879	0.157817	23	CACTGAACCTAATGCATGTCTTACTAGCTCTCCCAGCATG	TATCAAACCATCCTTTGCTGCCA	+
M35	BC11A_HUMAN.H11MO.0.A	-17	0.000411607	0.316526	0.157817	17	CACTGAACCTAATGCATGTCTTACTAGCTCTCCCAGCATG	TTTTCACTTCCTCTTTT	-
M35	IRX2_HUMAN.H11MO.0.D	-19	0.000523409	0.402501	0.160547	19	CACTGAACCTAATGCATGTCTTACTAGCTCTCCCAGCATG	CCAACATGCCCACCCATGT	-
M35	ZN341_HUMAN.H11MO.0.C	-16	0.000766768	0.589644	0.195995	22	CACTGAACCTAATGCATGTCTTACTAGCTCTCCCAGCATG	GCTCTTCCCTCCCCCCCCCCCC	-
M35	ZN554_HUMAN.H11MO.0.C	-1	0.000902693	0.694171	0.197776	20	CACTGAACCTAATGCATGTCTTACTAGCTCTCCCAGCATG	GCTGAGCCATGTGGGGTGCT	+
M35	SPIC_HUMAN.H11MO.0.D	-23	0.00108509	0.834437	0.208022	13	CACTGAACCTAATGCATGTCTTACTAGCTCTCCCAGCATG	CCTCCCCTTCCTC	-
M35	ZN667_HUMAN.H11MO.0.C	-14	0.00127655	0.981666	0.217534	19	CACTGAACCTAATGCATGTCTTACTAGCTCTCCCAGCATG	GTGGCCTTAAAAGCTCAGC	+
M35	VEZF1_HUMAN.H11MO.0.C	-11	0.00211262	1.6246	0.324005	22	CACTGAACCTAATGCATGTCTTACTAGCTCTCCCAGCATG	CCCCTCCCCCTCCCCCCTCCCC	-
M35	MNX1_HUMAN.H11MO.0.D	-15	0.00255674	1.96613	0.356472	19	CACTGAACCTAATGCATGTCTTACTAGCTCTCCCAGCATG	CTATTTTAATAACCCTTAA	+
M35	THAP1_HUMAN.H11MO.0.C	-8	0.0029896	2.299	0.382087	22	CACTGAACCTAATGCATGTCTTACTAGCTCTCCCAGCATG	CGCCGCCATCTTGGCTGCGGGC	+
M36	HES5_HUMAN.H11MO.0.D	-24	0.000686166	0.527662	0.465856	12	CGCCGACGACGCGGCGGCTGTGGCGGCCAAGTGCCCGCGC	CGGCACGTGCCA	-
M36	HES7_HUMAN.H11MO.0.D	-24	0.000727513	0.559457	0.465856	12	CGCCGACGACGCGGCGGCTGTGGCGGCCAAGTGCCCGCGC	TGGCACGTGCCG	+
M36	CR3L1_HUMAN.H11MO.0.D	-24	0.00185027	1.42285	0.465856	11	CGCCGACGACGCGGCGGCTGTGGCGGCCAAGTGCCCGCGC	TGCCACGTGGC	-
M36	MYC_HUMAN.H11MO.0.A	-25	0.00196079	1.50784	0.465856	11	CGCCGACGACGCGGCGGCTGTGGCGGCCAAGTGCCCGCGC	GCCACGTGCTC	+
M36	USF1_HUMAN.H11MO.0.A	-24	0.00213559	1.64227	0.465856	12	CGCCGACGACGCGGCGGCTGTGGCGGCCAAGTGCCCGCGC	GGTCACGTGACC	-
M36	HEY1_HUMAN.H11MO.0.D	-24	0.00296041	2.27656	0.465856	12	CGCCGACGACGCGGCGGCTGTGGCGGCCAAGTGCCCGCGC	CGACACGTGCCA	-
M36	HEY2_HUMAN.H11MO.0.D	-21	0.00329124	2.53097	0.465856	17	CGCCGACGACGCGGCGGCTGTGGCGGCCAAGTGCCCGCGC	TAATGCCACGTGCCCCC	-
M36	ZN770_HUMAN.H11MO.1.C	-11	0.00346438	2.66411	0.465856	11	CGCCGACGACGCGGCGGCTGTGGCGGCCAAGTGCCCGCGC	GGGAGGCTGAG	+
M36	EGR4_HUMAN.H11MO.0.D	-12	0.00457102	3.51511	0.465856	11	CGCCGACGACGCGGCGGCTGTGGCGGCCAAGTGCCCGCGC	GGCGGCAGGGC	+
M36	GLIS2_HUMAN.H11MO.0.D	-6	0.00476328	3.66296	0.465856	14	CGCCGACGACGCGGCGGCTGTGGCGGCCAAGTGCCCGCGC	CTTCGCGGGGGGTC	+
M36	MAX_HUMAN.H11MO.0.A	-26	0.00559566	4.30306	0.465856	10	CGCCGACGACGCGGCGGCTGTGGCGGCCAAGTGCCCGCGC	CCACGTGCTC	-
M36	KLF9_HUMAN.H11MO.0.C	-10	0.00608273	4.67762	0.465856	15	CGCCGACGACGCGGCGGCTGTGGCGGCCAAGTGCCCGCGC	GGAGGGGGCGTGGCC	+
M36	XBP1_HUMAN.H11MO.0.D	-4	0.00633407	4.8709	0.465856	11	CGCCGACGACGCGGCGGCTGTGGCGGCCAAGTGCCCGCGC	GCTGACGTGGC	+
M36	BMAL1_HUMAN.H11MO.0.A	-25	0.00668343	5.13956	0.465856	11	CGCCGACGACGCGGCGGCTGTGGCGGCCAAGTGCCCGCGC	GCCACGTGACT	+
M36	MYOD1_HUMAN.H11MO.1.A	-11	0.00668343	5.13956	0.465856	11	CGCCGACGACGCGGCGGCTGTGGCGGCCAAGTGCCCGCGC	CTGCAGCTGTC	+
M36	USF2_HUMAN.H11MO.0.A	-18	0.00678995	5.22147	0.465856	19	CGCCGACGACGCGGCGGCTGTGGCGGCCAAGTGCCCGCGC	CGCCGCGGCCACGTGACCC	-
M36	MYF6_HUMAN.H11MO.0.C	-13	0.00690408	5.30923	0.465856	7	CGCCGACGACGCGGCGGCTGTGGCGGCCAAGTGCCCGCGC	GCAGCTG	-
M36	NFIA_HUMAN.H11MO.1.D	-24	0.00690408	5.30923	0.465856	7	CGCCGACGACGCGGCGGCTGTGGCGGCCAAGTGCCCGCGC	TGCCAAG	-
M36	MYOD1_HUMAN.H11MO.0.A	-13	0.00730306	5.61606	0.465856	15	CGCCGACGACGCGGCGGCTGTGGCGGCCAAGTGCCCGCGC	GCAGCTGTTCCTGCC	+
M36	KLF4_HUMAN.H11MO.0.A	-14	0.00784867	6.03563	0.465856	10	CGCCGACGACGCGGCGGCTGTGGCGGCCAAGTGCCCGCGC	AGGGTGTGGC	+
M36	MXI1_HUMAN.H11MO.0.A	-19	0.00799586	6.14881	0.465856	15	CGCCGACGACGCGGCGGCTGTGGCGGCCAAGTGCCCGCGC	CCCGCCGCCACGTGC	-
M36	SNAI1_HUMAN.H11MO.0.C	-26	0.00823383	6.33182	0.465856	8	CGCCGACGACGCGGCGGCTGTGGCGGCCAAGTGCCCGCGC	CCAGGTGG	+
M36	CREB3_HUMAN.H11MO.0.D	-3	0.00830631	6.38755	0.465856	13	CGCCGACGACGCGGCGGCTGTGGCGGCCAAGTGCCCGCGC	TGGTGACGTGGCA	+
M37	SP2_HUMAN.H11MO.0.A	-14	1.82119e-06	0.00140049	0.0027401	22	GCGGCCGCCTTCCAGGCGCGGCCGCGGTAGCTGCCGGGGG	GGGGGGGGGGCGGGGCCGGGGG	+
M37	SP3_HUMAN.H11MO.0.B	-15	6.9681e-06	0.00535847	0.00524199	20	GCGGCCGCCTTCCAGGCGCGGCCGCGGTAGCTGCCGGGGG	GGGGGGGGGCGGGGCCGGGG	+
M37	PATZ1_HUMAN.H11MO.0.C	-18	2.43202e-05	0.0187022	0.0107036	22	GCGGCCGCCTTCCAGGCGCGGCCGCGGTAGCTGCCGGGGG	GGGGAGGGGGCGGGGGGGGAGG	+
M37	ZFX_HUMAN.H11MO.1.A	-16	2.84561e-05	0.0218828	0.0107036	17	GCGGCCGCCTTCCAGGCGCGGCCGCGGTAGCTGCCGGGGG	GGGGGCGGAGGCCGGGG	+
M37	VEZF1_HUMAN.H11MO.0.C	-17	9.39247e-05	0.0722281	0.0235527	22	GCGGCCGCCTTCCAGGCGCGGCCGCGGTAGCTGCCGGGGG	GGGGAGGGGGGAGGGGGAGGGG	+
M37	THAP1_HUMAN.H11MO.0.C	-7	0.000110516	0.0849868	0.0237541	22	GCGGCCGCCTTCCAGGCGCGGCCGCGGTAGCTGCCGGGGG	GCCCGCAGCCAAGATGGCGGCG	-
M37	ZN589_HUMAN.H11MO.0.D	-24	0.000161196	0.12396	0.0269478	16	GCGGCCGCCTTCCAGGCGCGGCCGCGGTAGCTGCCGGGGG	CGGCAGTAACCGTGGG	-
M37	MAZ_HUMAN.H11MO.0.A	-17	0.000285199	0.219318	0.0410897	22	GCGGCCGCCTTCCAGGCGCGGCCGCGGTAGCTGCCGGGGG	GGGGGAGGGGGGGGGGGGGGGG	+
M37	TLX1_HUMAN.H11MO.0.D	-23	0.000319294	0.245537	0.0410897	17	GCGGCCGCCTTCCAGGCGCGGCCGCGGTAGCTGCCGGGGG	CTGGCAAGTTGCCAAGG	+
M37	SP4_HUMAN.H11MO.0.A	-14	0.00032772	0.252016	0.0410897	20	GCGGCCGCCTTCCAGGCGCGGCCGCGGTAGCTGCCGGGGG	GGGAAGGGGGCGGGGCCGGG	+
M37	KLF6_HUMAN.H11MO.0.A	-15	0.000370424	0.284856	0.0428715	19	GCGGCCGCCTTCCAGGCGCGGCCGCGGTAGCTGCCGGGGG	GGAAGGGCGGGGCCGGGGG	+
M37	RXRA_HUMAN.H11MO.0.A	-13	0.000417315	0.320916	0.0448485	20	GCGGCCGCCTTCCAGGCGCGGCCGCGGTAGCTGCCGGGGG	GGGGGAGGCAGAGGTCAGAG	+
M37	IRX2_HUMAN.H11MO.0.D	-11	0.000771624	0.593379	0.0695825	19	GCGGCCGCCTTCCAGGCGCGGCCGCGGTAGCTGCCGGGGG	ACATGGGTGGGCATGTTGG	+
M37	ZN341_HUMAN.H11MO.0.C	-24	0.00134164	1.03172	0.107943	16	GCGGCCGCCTTCCAGGCGCGGCCGCGGTAGCTGCCGGGGG	GGGGGGGGGGGGAGGGAAGAGC	+
M37	KLF3_HUMAN.H11MO.0.B	-9	0.00144324	1.10985	0.107943	19	GCGGCCGCCTTCCAGGCGCGGCCGCGGTAGCTGCCGGGGG	GGGGAGGGGCGGGGCCGGG	+
M37	SPZ1_HUMAN.H11MO.0.D	-24	0.00144663	1.11246	0.107943	16	GCGGCCGCCTTCCAGGCGCGGCCGCGGTAGCTGCCGGGGG	CGGCTGTTACCCTGGG	+
M37	ZN563_HUMAN.H11MO.0.C	-2	0.001735	1.33421	0.118656	21	GCGGCCGCCTTCCAGGCGCGGCCGCGGTAGCTGCCGGGGG	GGGATCCTCACTGGCAGCTGC	+
M37	WT1_HUMAN.H11MO.0.C	-19	0.00276195	2.12394	0.177826	20	GCGGCCGCCTTCCAGGCGCGGCCGCGGTAGCTGCCGGGGG	GGGCGGGGGAGGAGGGGGGG	+
M37	EGR1_HUMAN.H11MO.0.A	-13	0.00335078	2.57675	0.197651	17	GCGGCCGCCTTCCAGGCGCGGCCGCGGTAGCTGCCGGGGG	GAGGGCGTGGGCGGGGG	+
M37	ZN554_HUMAN.H11MO.0.C	-20	0.00421122	3.23843	0.231632	20	GCGGCCGCCTTCCAGGCGCGGCCGCGGTAGCTGCCGGGGG	GCTGAGCCATGTGGGGTGCT	+
M37	NR1D1_HUMAN.H11MO.0.B	-17	0.00438045	3.36857	0.231632	19	GCGGCCGCCTTCCAGGCGCGGCCGCGGTAGCTGCCGGGGG	AGGGAAGTGGGTCAGAAGG	+
M37	MXI1_HUMAN.H11MO.0.A	-13	0.00446462	3.43329	0.231632	15	GCGGCCGCCTTCCAGGCGCGGCCGCGGTAGCTGCCGGGGG	GCACGTGGCGGCGGG	+
M37	MAFA_HUMAN.H11MO.0.D	-9	0.0052187	4.01318	0.245371	21	GCGGCCGCCTTCCAGGCGCGGCCGCGGTAGCTGCCGGGGG	CGAAGGCTGCGGGGTCAGCAC	-
M37	PURA_HUMAN.H11MO.0.D	-10	0.00571663	4.39609	0.254959	17	GCGGCCGCCTTCCAGGCGCGGCCGCGGTAGCTGCCGGGGG	GGAAGGGGGGGGCAGGG	+
M37	GATA1_HUMAN.H11MO.0.A	8	0.0058099	4.46781	0.254959	11	GCGGCCGCCTTCCAGGCGCGGCCGCGGTAGCTGCCGGGGG	TCTTATCTGTCCCCGCCAG	-
M37	BHE41_HUMAN.H11MO.0.D	-7	0.00593099	4.56093	0.254959	20	GCGGCCGCCTTCCAGGCGCGGCCGCGGTAGCTGCCGGGGG	GCCTCTGCACGTGACCCGGT	-
M37	PLAG1_HUMAN.H11MO.0.D	-22	0.00714251	5.49259	0.272902	17	GCGGCCGCCTTCCAGGCGCGGCCGCGGTAGCTGCCGGGGG	GGGGGCATCAGGAGGGG	+
M37	ZN667_HUMAN.H11MO.0.C	0	0.00715397	5.5014	0.272902	19	GCGGCCGCCTTCCAGGCGCGGCCGCGGTAGCTGCCGGGGG	GCTGAGCTTTTAAGGCCAC	-
M37	MYBA_HUMAN.H11MO.0.D	-22	0.00724435	5.57091	0.272902	15	GCGGCCGCCTTCCAGGCGCGGCCGCGGTAGCTGCCGGGGG	AGTGGCAGTTGGAGA	+
M37	ZBT17_HUMAN.H11MO.0.A	-17	0.00766245	5.89242	0.281187	19	GCGGCCGCCTTCCAGGCGCGGCCGCGGTAGCTGCCGGGGG	GAGGGTGGGGGAGGGGAAG	+
M37	ZN263_HUMAN.H11MO.0.A	-18	0.00828511	6.37125	0.296798	20	GCGGCCGCCTTCCAGGCGCGGCCGCGGTAGCTGCCGGGGG	GGGAGGAGGGAGAGGAGGAG	+
M37	ZN335_HUMAN.H11MO.0.A	-22	0.00861184	6.62251	0.30027	18	GCGGCCGCCTTCCAGGCGCGGCCGCGGTAGCTGCCGGGGG	GGCTGTCCTCGGCGCTGCCTGA	+
M37	TAL1_HUMAN.H11MO.0.A	8	0.00878118	6.75273	0.30027	11	GCGGCCGCCTTCCAGGCGCGGCCGCGGTAGCTGCCGGGGG	CCTTATCTGCCCCCCCCAG	-
M37	RFX1_HUMAN.H11MO.0.B	-5	0.00916474	7.04769	0.306422	22	GCGGCCGCCTTCCAGGCGCGGCCGCGGTAGCTGCCGGGGG	GCCCCGGTTGCCATGGCGACGG	+
M37	RARG_HUMAN.H11MO.0.B	-4	0.00985707	7.58009	0.322405	18	GCGGCCGCCTTCCAGGCGCGGCCGCGGTAGCTGCCGGGGG	AGGTCAGAGTGACCTGGG	+
M37	USF2_HUMAN.H11MO.0.A	10	0.0114842	8.83136	0.342504	9	GCGGCCGCCTTCCAGGCGCGGCCGCGGTAGCTGCCGGGGG	GGGTCACGTGGCCGCGGCG	+
M37	PROX1_HUMAN.H11MO.0.D	-23	0.0118374	9.10296	0.342504	17	GCGGCCGCCTTCCAGGCGCGGCCGCGGTAGCTGCCGGGGG	GGGTAAGGCGGGTTGGG	+
M37	BRAC_HUMAN.H11MO.0.A	-12	0.0139072	10.6946	0.389887	20	GCGGCCGCCTTCCAGGCGCGGCCGCGGTAGCTGCCGGGGG	TTAGCAGGGAGGTGTGAAAT	+
M37	KLF15_HUMAN.H11MO.0.A	-20	0.0139933	10.7609	0.389887	19	GCGGCCGCCTTCCAGGCGCGGCCGCGGTAGCTGCCGGGGG	GGGGAGGAGCAGGGGGGGG	+
M37	SP1_HUMAN.H11MO.0.A	-18	0.0149232	11.476	0.40128	22	GCGGCCGCCTTCCAGGCGCGGCCGCGGTAGCTGCCGGGGG	GGGGGGCGGGGCCGGGGGGGGG	+
M37	TFCP2_HUMAN.H11MO.0.D	-6	0.0163566	12.5782	0.431748	16	GCGGCCGCCTTCCAGGCGCGGCCGCGGTAGCTGCCGGGGG	GCCTGAACTGGCCAGA	+
M37	SPIC_HUMAN.H11MO.0.D	-26	0.0179395	13.7955	0.442358	13	GCGGCCGCCTTCCAGGCGCGGCCGCGGTAGCTGCCGGGGG	GAGGAAGGGGAGG	+
M37	GATA2_HUMAN.H11MO.0.A	8	0.0181227	13.9363	0.442358	11	GCGGCCGCCTTCCAGGCGCGGCCGCGGTAGCTGCCGGGGG	CCTTATCTCCACCCCCCAG	-
M37	KLF16_HUMAN.H11MO.0.D	-17	0.019316	14.854	0.442358	19	GCGGCCGCCTTCCAGGCGCGGCCGCGGTAGCTGCCGGGGG	GGGGGCGGGGGGGGGGGGG	+
M37	LYL1_HUMAN.H11MO.0.A	-23	0.019655	15.1147	0.442358	14	GCGGCCGCCTTCCAGGCGCGGCCGCGGTAGCTGCCGGGGG	CAGGAAACAGCTGG	-
M37	TAF1_HUMAN.H11MO.0.A	-14	0.0202164	15.5464	0.442358	16	GCGGCCGCCTTCCAGGCGCGGCCGCGGTAGCTGCCGGGGG	AAGATGGCGGCGGCGG	+
M37	RFX5_HUMAN.H11MO.0.A	-19	0.0202312	15.5578	0.442358	20	GCGGCCGCCTTCCAGGCGCGGCCGCGGTAGCTGCCGGGGG	GTCAGCTGTTGCTAGGCAGA	+
M37	Z324A_HUMAN.H11MO.0.C	-10	0.0202602	15.5801	0.442358	23	GCGGCCGCCTTCCAGGCGCGGCCGCGGTAGCTGCCGGGGG	TGGCAGCAAAGGATGGTTTGATA	-
M37	SMAD3_HUMAN.H11MO.0.B	-6	0.0204711	15.7422	0.442358	12	GCGGCCGCCTTCCAGGCGCGGCCGCGGTAGCTGCCGGGGG	CTCTGTCACCTG	+
M37	NR1H3_HUMAN.H11MO.0.B	-1	0.0205807	15.8265	0.442358	19	GCGGCCGCCTTCCAGGCGCGGCCGCGGTAGCTGCCGGGGG	TGACCTGCAGTGACCTCTG	-
M37	NR1H4_HUMAN.H11MO.0.B	-7	0.0205807	15.8265	0.442358	19	GCGGCCGCCTTCCAGGCGCGGCCGCGGTAGCTGCCGGGGG	CCTCGGGGTCATTGACCCC	-
M37	ARNT2_HUMAN.H11MO.0.D	-20	0.0222426	17.1046	0.464741	12	GCGGCCGCCTTCCAGGCGCGGCCGCGGTAGCTGCCGGGGG	GGCGTGGGAGGC	+
M37	CLOCK_HUMAN.H11MO.0.C	-18	0.0228576	17.5775	0.464741	14	GCGGCCGCCTTCCAGGCGCGGCCGCGGTAGCTGCCGGGGG	CAGACACGTGAACA	+
M37	PAX8_HUMAN.H11MO.0.D	-4	0.0228576	17.5775	0.464741	14	GCGGCCGCCTTCCAGGCGCGGCCGCGGTAGCTGCCGGGGG	CCCGCTTCAGTGAC	-
M37	EGR2_HUMAN.H11MO.1.A	-14	0.0248874	19.1384	0.490986	16	GCGGCCGCCTTCCAGGCGCGGCCGCGGTAGCTGCCGGGGG	GGGGCGTGGGCGGGGG	+
M37	E2F4_HUMAN.H11MO.0.A	-19	0.0266051	20.4593	0.490986	13	GCGGCCGCCTTCCAGGCGCGGCCGCGGTAGCTGCCGGGGG	GGGGGCGGGAAAT	+
M37	SRBP2_HUMAN.H11MO.0.B	-16	0.0266051	20.4593	0.490986	13	GCGGCCGCCTTCCAGGCGCGGCCGCGGTAGCTGCCGGGGG	GGGTGGGGTGAGG	+
M37	HESX1_HUMAN.H11MO.0.D	-21	0.0266493	20.4933	0.490986	16	GCGGCCGCCTTCCAGGCGCGGCCGCGGTAGCTGCCGGGGG	ATCCGGCACGTGGCCT	+
M37	ZN350_HUMAN.H11MO.1.D	0	0.0267478	20.569	0.490986	24	GCGGCCGCCTTCCAGGCGCGGCCGCGGTAGCTGCCGGGGG	ACGGGGCGCAGGGATTTGTTGCCC	+
M37	PTF1A_HUMAN.H11MO.0.B	3	0.0267591	20.5777	0.490986	15	GCGGCCGCCTTCCAGGCGCGGCCGCGGTAGCTGCCGGGGG	CCAGCTGCCCCCTTTCCC	+
M38	THAP1_HUMAN.H11MO.0.C	-4	0.000270578	0.208075	0.319929	22	GGGCACCCGGGCGCGCCGGGGCGGCGACGGCCGGCCGCGC	GCCCGCAGCCAAGATGGCGGCG	-
M38	RXRA_HUMAN.H11MO.0.A	-19	0.000675061	0.519122	0.319929	20	GGGCACCCGGGCGCGCCGGGGCGGCGACGGCCGGCCGCGC	GGGGGAGGCAGAGGTCAGAG	+
M38	ZN563_HUMAN.H11MO.0.C	-5	0.000742518	0.570996	0.319929	21	GGGCACCCGGGCGCGCCGGGGCGGCGACGGCCGGCCGCGC	GCAGCTGCCAGTGAGGATCCC	-
M38	SP2_HUMAN.H11MO.0.A	-3	0.00105489	0.811209	0.319929	22	GGGCACCCGGGCGCGCCGGGGCGGCGACGGCCGGCCGCGC	CCCCCGGCCCCGCCCCCCCCCC	-
M38	ZFX_HUMAN.H11MO.1.A	-19	0.00186117	1.43124	0.319929	17	GGGCACCCGGGCGCGCCGGGGCGGCGACGGCCGGCCGCGC	GGGGGCGGAGGCCGGGG	+
M38	SP3_HUMAN.H11MO.0.B	-15	0.00200444	1.54142	0.319929	20	GGGCACCCGGGCGCGCCGGGGCGGCGACGGCCGGCCGCGC	GGGGGGGGGCGGGGCCGGGG	+
M38	IRX2_HUMAN.H11MO.0.D	-12	0.00214248	1.64757	0.319929	19	GGGCACCCGGGCGCGCCGGGGCGGCGACGGCCGGCCGCGC	CCAACATGCCCACCCATGT	-
M38	GATA1_HUMAN.H11MO.0.A	-29	0.00305883	2.35224	0.359681	11	GGGCACCCGGGCGCGCCGGGGCGGCGACGGCCGGCCGCGC	CTGGCGGGGACAGATAAGA	+
M38	PATZ1_HUMAN.H11MO.0.C	-17	0.0039545	3.04101	0.403002	22	GGGCACCCGGGCGCGCCGGGGCGGCGACGGCCGGCCGCGC	GGGGAGGGGGCGGGGGGGGAGG	+
M38	NR1D1_HUMAN.H11MO.0.B	-3	0.00433042	3.33009	0.413729	19	GGGCACCCGGGCGCGCCGGGGCGGCGACGGCCGGCCGCGC	CCTTCTGACCCACTTCCCT	-
M38	KLF6_HUMAN.H11MO.0.A	-3	0.00496484	3.81796	0.446439	19	GGGCACCCGGGCGCGCCGGGGCGGCGACGGCCGGCCGCGC	CCCCCGGCCCCGCCCTTCC	-
M38	TAL1_HUMAN.H11MO.0.A	-29	0.00568467	4.37151	0.482769	11	GGGCACCCGGGCGCGCCGGGGCGGCGACGGCCGGCCGCGC	CTGGGGGGGGCAGATAAGG	+
M39	AP2D_HUMAN.H11MO.0.D	0	6.49356e-05	0.0499355	0.0993711	14	CGCCTGGGGCCCCTTGCCGTGTACCTGCTCCACTTCCAGG	CGCCCGAGGCGCGT	+
M39	ELK1_HUMAN.H11MO.0.B	-29	0.000649416	0.499401	0.394758	11	CGCCTGGGGCCCCTTGCCGTGTACCTGCTCCACTTCCAGG	CCACTTCCGGT	-
M39	PLAL1_HUMAN.H11MO.0.D	-6	0.000773883	0.595116	0.394758	10	CGCCTGGGGCCCCTTGCCGTGTACCTGCTCCACTTCCAGG	GGGCCCCCCG	-
M40	THAP1_HUMAN.H11MO.0.C	-8	7.28989e-05	0.0560592	0.0827152	22	GCCCGCTCCGGGGCCGCGGGCGGCGCGGGCGCTCCCCGCG	CGCCGCCATCTTGGCTGCGGGC	+
M40	ZN563_HUMAN.H11MO.0.C	-14	0.000357259	0.274732	0.152893	21	GCCCGCTCCGGGGCCGCGGGCGGCGCGGGCGCTCCCCGCG	GGGATCCTCACTGGCAGCTGC	+
M40	SP3_HUMAN.H11MO.0.B	-20	0.000400601	0.308062	0.152893	20	GCCCGCTCCGGGGCCGCGGGCGGCGCGGGCGCTCCCCGCG	GGGGGGGGGCGGGGCCGGGG	+
M40	SP2_HUMAN.H11MO.0.A	-4	0.000526093	0.404566	0.16063	22	GCCCGCTCCGGGGCCGCGGGCGGCGCGGGCGCTCCCCGCG	CCCCCGGCCCCGCCCCCCCCCC	-
M40	ZFX_HUMAN.H11MO.1.A	-22	0.00086147	0.662471	0.217953	17	GCCCGCTCCGGGGCCGCGGGCGGCGCGGGCGCTCCCCGCG	CCCCGGCCTCCGCCCCC	-
M40	GATA1_HUMAN.H11MO.0.A	8	0.00104522	0.803773	0.217953	11	GCCCGCTCCGGGGCCGCGGGCGGCGCGGGCGCTCCCCGCG	TCTTATCTGTCCCCGCCAG	-
M40	TAL1_HUMAN.H11MO.0.A	8	0.00203875	1.5678	0.259369	11	GCCCGCTCCGGGGCCGCGGGCGGCGCGGGCGCTCCCCGCG	CCTTATCTGCCCCCCCCAG	-
M40	RXRA_HUMAN.H11MO.0.A	-5	0.00234893	1.80633	0.275842	20	GCCCGCTCCGGGGCCGCGGGCGGCGCGGGCGCTCCCCGCG	CTCTGACCTCTGCCTCCCCC	-
M40	GATA2_HUMAN.H11MO.0.A	8	0.00253141	1.94666	0.276039	11	GCCCGCTCCGGGGCCGCGGGCGGCGCGGGCGCTCCCCGCG	CCTTATCTCCACCCCCCAG	-
M40	IRX2_HUMAN.H11MO.0.D	-18	0.00271893	2.09086	0.276721	19	GCCCGCTCCGGGGCCGCGGGCGGCGCGGGCGCTCCCCGCG	ACATGGGTGGGCATGTTGG	+
M40	NR1D1_HUMAN.H11MO.0.B	-1	0.00360628	2.77323	0.323851	19	GCCCGCTCCGGGGCCGCGGGCGGCGCGGGCGCTCCCCGCG	AGGGAAGTGGGTCAGAAGG	+
M40	PATZ1_HUMAN.H11MO.0.C	-9	0.00485962	3.73704	0.382714	22	GCCCGCTCCGGGGCCGCGGGCGGCGCGGGCGCTCCCCGCG	GGGGAGGGGGCGGGGGGGGAGG	+
M40	TLX1_HUMAN.H11MO.0.D	-17	0.00551522	4.2412	0.382714	17	GCCCGCTCCGGGGCCGCGGGCGGCGCGGGCGCTCCCCGCG	CTGGCAAGTTGCCAAGG	+
M40	MAFA_HUMAN.H11MO.0.D	-16	0.00701363	5.39348	0.435798	21	GCCCGCTCCGGGGCCGCGGGCGGCGCGGGCGCTCCCCGCG	GTGCTGACCCCGCAGCCTTCG	+
M40	KLF6_HUMAN.H11MO.0.A	-21	0.00713658	5.48803	0.435798	19	GCCCGCTCCGGGGCCGCGGGCGGCGCGGGCGCTCCCCGCG	CCCCCGGCCCCGCCCTTCC	-
M40	SP4_HUMAN.H11MO.0.A	-6	0.008908	6.85025	0.489879	20	GCCCGCTCCGGGGCCGCGGGCGGCGCGGGCGCTCCCCGCG	CCCGGCCCCGCCCCCTTCCC	-
M40	ZN341_HUMAN.H11MO.0.C	-10	0.00898489	6.90938	0.489879	22	GCCCGCTCCGGGGCCGCGGGCGGCGCGGGCGCTCCCCGCG	GGGGGGGGGGGGAGGGAAGAGC	+
M42	SP3_HUMAN.H11MO.0.B	-10	0.000201504	0.154957	0.141872	20	CCCGGCGACCCGGAGGGCGCGCGCCGCGGGCCGGGGCCGC	GGGGGGGGGCGGGGCCGGGG	+
M42	ZFX_HUMAN.H11MO.1.A	-23	0.000220464	0.169537	0.141872	17	CCCGGCGACCCGGAGGGCGCGCGCCGCGGGCCGGGGCCGC	CCCCGGCCTCCGCCCCC	-
M42	SP2_HUMAN.H11MO.0.A	-16	0.00037197	0.286045	0.141872	22	CCCGGCGACCCGGAGGGCGCGCGCCGCGGGCCGGGGCCGC	CCCCCGGCCCCGCCCCCCCCCC	-
M42	TLX1_HUMAN.H11MO.0.D	-23	0.00125404	0.964357	0.263645	17	CCCGGCGACCCGGAGGGCGCGCGCCGCGGGCCGGGGCCGC	CCTTGGCAACTTGCCAG	-
M42	THAP1_HUMAN.H11MO.0.C	0	0.00138248	1.06313	0.263645	22	CCCGGCGACCCGGAGGGCGCGCGCCGCGGGCCGGGGCCGC	CGCCGCCATCTTGGCTGCGGGC	+
M42	ZN563_HUMAN.H11MO.0.C	-16	0.0025622	1.97033	0.35473	21	CCCGGCGACCCGGAGGGCGCGCGCCGCGGGCCGGGGCCGC	GGGATCCTCACTGGCAGCTGC	+
M42	RXRA_HUMAN.H11MO.0.A	-15	0.00260657	2.00445	0.35473	20	CCCGGCGACCCGGAGGGCGCGCGCCGCGGGCCGGGGCCGC	GGGGGAGGCAGAGGTCAGAG	+
M42	IRX2_HUMAN.H11MO.0.D	-10	0.00300524	2.31103	0.35473	19	CCCGGCGACCCGGAGGGCGCGCGCCGCGGGCCGGGGCCGC	CCAACATGCCCACCCATGT	-
M42	PATZ1_HUMAN.H11MO.0.C	-16	0.00320919	2.46787	0.35473	22	CCCGGCGACCCGGAGGGCGCGCGCCGCGGGCCGGGGCCGC	CCTCCCCCCCCGCCCCCTCCCC	-
M42	GATA1_HUMAN.H11MO.0.A	7	0.00344879	2.65212	0.35473	12	CCCGGCGACCCGGAGGGCGCGCGCCGCGGGCCGGGGCCGC	TCTTATCTGTCCCCGCCAG	-
M42	ZN589_HUMAN.H11MO.0.D	-10	0.00375408	2.88689	0.35473	16	CCCGGCGACCCGGAGGGCGCGCGCCGCGGGCCGGGGCCGC	CCCACGGTTACTGCCG	+
M42	KLF6_HUMAN.H11MO.0.A	-11	0.00395274	3.03966	0.35473	19	CCCGGCGACCCGGAGGGCGCGCGCCGCGGGCCGGGGCCGC	GGAAGGGCGGGGCCGGGGG	+
M42	RARG_HUMAN.H11MO.2.D	7	0.00443682	3.41191	0.361232	13	CCCGGCGACCCGGAGGGCGCGCGCCGCGGGCCGGGGCCGC	GTGACCTCTGGGTGACCCCC	-
M42	TAL1_HUMAN.H11MO.0.A	7	0.00517251	3.97766	0.366673	12	CCCGGCGACCCGGAGGGCGCGCGCCGCGGGCCGGGGCCGC	CCTTATCTGCCCCCCCCAG	-
M42	USF2_HUMAN.H11MO.0.A	-31	0.00552788	4.25094	0.366673	9	CCCGGCGACCCGGAGGGCGCGCGCCGCGGGCCGGGGCCGC	CGCCGCGGCCACGTGACCC	-
M42	RARG_HUMAN.H11MO.0.B	4	0.00733698	5.64214	0.430519	14	CCCGGCGACCCGGAGGGCGCGCGCCGCGGGCCGGGGCCGC	AGGTCAGAGTGACCTGGG	+
M42	GATA2_HUMAN.H11MO.0.A	7	0.0081814	6.2915	0.462288	12	CCCGGCGACCCGGAGGGCGCGCGCCGCGGGCCGGGGCCGC	CCTTATCTCCACCCCCCAG	-
M42	BRAC_HUMAN.H11MO.0.A	-5	0.00893981	6.87471	0.487101	20	CCCGGCGACCCGGAGGGCGCGCGCCGCGGGCCGGGGCCGC	TTAGCAGGGAGGTGTGAAAT	+
M42	KLF3_HUMAN.H11MO.0.B	-18	0.00930026	7.1519	0.489267	19	CCCGGCGACCCGGAGGGCGCGCGCCGCGGGCCGGGGCCGC	CCCGGCCCCGCCCCTCCCC	-
M43	SP2_HUMAN.H11MO.0.A	-6	2.89511e-05	0.0222634	0.0317753	22	GCGGCTGGGCGGGGTGCGGCGGAGCAGCAGCGGCTGAGCG	GGGGGGGGGGCGGGGCCGGGGG	+
M43	PATZ1_HUMAN.H11MO.0.C	0	6.93907e-05	0.0533614	0.0317753	22	GCGGCTGGGCGGGGTGCGGCGGAGCAGCAGCGGCTGAGCG	GGGGAGGGGGCGGGGGGGGAGG	+
M43	KLF16_HUMAN.H11MO.0.D	0	9.81415e-05	0.0754708	0.0317753	19	GCGGCTGGGCGGGGTGCGGCGGAGCAGCAGCGGCTGAGCG	GGGGGCGGGGGGGGGGGGG	+
M43	SP3_HUMAN.H11MO.0.B	-7	0.000102015	0.0784499	0.0317753	20	GCGGCTGGGCGGGGTGCGGCGGAGCAGCAGCGGCTGAGCG	GGGGGGGGGCGGGGCCGGGG	+
M43	TBX15_HUMAN.H11MO.0.D	-1	0.000106716	0.0820647	0.0317753	19	GCGGCTGGGCGGGGTGCGGCGGAGCAGCAGCGGCTGAGCG	GGGGGGGGGGGGGTGGGGG	+
M43	ZN341_HUMAN.H11MO.0.C	-6	0.000160498	0.123423	0.0398242	22	GCGGCTGGGCGGGGTGCGGCGGAGCAGCAGCGGCTGAGCG	GGGGGGGGGGGGAGGGAAGAGC	+
M43	OSR2_HUMAN.H11MO.0.C	-20	0.000295474	0.227219	0.0520268	16	GCGGCTGGGCGGGGTGCGGCGGAGCAGCAGCGGCTGAGCG	GCTGCTGCTTCTGCTG	+
M43	ZN563_HUMAN.H11MO.0.C	-10	0.000332371	0.255593	0.0520268	21	GCGGCTGGGCGGGGTGCGGCGGAGCAGCAGCGGCTGAGCG	GGGATCCTCACTGGCAGCTGC	+
M43	ZN563_HUMAN.H11MO.1.C	-20	0.000369243	0.283948	0.0520268	12	GCGGCTGGGCGGGGTGCGGCGGAGCAGCAGCGGCTGAGCG	CAGGCAGCACAG	+
M43	PTF1A_HUMAN.H11MO.0.B	-16	0.0003907	0.300449	0.0520268	18	GCGGCTGGGCGGGGTGCGGCGGAGCAGCAGCGGCTGAGCG	GGGAAAGGGGGCAGCTGG	-
M43	KLF15_HUMAN.H11MO.0.A	0	0.000419353	0.322482	0.0520268	19	GCGGCTGGGCGGGGTGCGGCGGAGCAGCAGCGGCTGAGCG	GGGGAGGAGCAGGGGGGGG	+
M43	KLF3_HUMAN.H11MO.0.B	0	0.000489339	0.376302	0.0560397	19	GCGGCTGGGCGGGGTGCGGCGGAGCAGCAGCGGCTGAGCG	GGGGAGGGGCGGGGCCGGG	+
M43	KLF6_HUMAN.H11MO.0.A	-2	0.000771231	0.593076	0.0820135	19	GCGGCTGGGCGGGGTGCGGCGGAGCAGCAGCGGCTGAGCG	GGAAGGGCGGGGCCGGGGG	+
M43	HEN1_HUMAN.H11MO.0.C	-17	0.000937642	0.721047	0.0842847	20	GCGGCTGGGCGGGGTGCGGCGGAGCAGCAGCGGCTGAGCG	TGGGGAGCAGCTGCGTCCCT	+
M43	SP4_HUMAN.H11MO.0.A	-6	0.000937642	0.721047	0.0842847	20	GCGGCTGGGCGGGGTGCGGCGGAGCAGCAGCGGCTGAGCG	GGGAAGGGGGCGGGGCCGGG	+
M43	WT1_HUMAN.H11MO.0.C	-7	0.00100741	0.774699	0.0842847	20	GCGGCTGGGCGGGGTGCGGCGGAGCAGCAGCGGCTGAGCG	GGGCGGGGGAGGAGGGGGGG	+
M43	MAZ_HUMAN.H11MO.0.A	-5	0.00101904	0.783643	0.0842847	22	GCGGCTGGGCGGGGTGCGGCGGAGCAGCAGCGGCTGAGCG	GGGGGAGGGGGGGGGGGGGGGG	+
M43	VEZF1_HUMAN.H11MO.0.C	-5	0.00109019	0.838358	0.0854238	22	GCGGCTGGGCGGGGTGCGGCGGAGCAGCAGCGGCTGAGCG	GGGGAGGGGGGAGGGGGAGGGG	+
M43	ZN554_HUMAN.H11MO.0.C	-3	0.00133837	1.0292	0.0968064	20	GCGGCTGGGCGGGGTGCGGCGGAGCAGCAGCGGCTGAGCG	GCTGAGCCATGTGGGGTGCT	+
M43	ASCL2_HUMAN.H11MO.0.D	-26	0.00151768	1.1671	0.0968064	9	GCGGCTGGGCGGGGTGCGGCGGAGCAGCAGCGGCTGAGCG	CCAGCTGCT	+
M43	ASCL1_HUMAN.H11MO.0.A	-24	0.00151839	1.16764	0.0968064	14	GCGGCTGGGCGGGGTGCGGCGGAGCAGCAGCGGCTGAGCG	CTGCACCTGCTCCC	+
M43	RFX5_HUMAN.H11MO.0.A	-15	0.00153985	1.18415	0.0968064	20	GCGGCTGGGCGGGGTGCGGCGGAGCAGCAGCGGCTGAGCG	TCTGCCTAGCAACAGCTGAC	-
M43	ZFX_HUMAN.H11MO.1.A	-22	0.00158195	1.21652	0.0968064	17	GCGGCTGGGCGGGGTGCGGCGGAGCAGCAGCGGCTGAGCG	GGGGGCGGAGGCCGGGG	+
M43	THAP1_HUMAN.H11MO.0.C	1	0.0016256	1.25009	0.0968064	21	GCGGCTGGGCGGGGTGCGGCGGAGCAGCAGCGGCTGAGCG	CGCCGCCATCTTGGCTGCGGGC	+
M43	MYOD1_HUMAN.H11MO.0.A	-19	0.00197589	1.51946	0.109077	15	GCGGCTGGGCGGGGTGCGGCGGAGCAGCAGCGGCTGAGCG	GGCAGGAACAGCTGC	-
M43	ZN770_HUMAN.H11MO.0.C	2	0.0019782	1.52123	0.109077	20	GCGGCTGGGCGGGGTGCGGCGGAGCAGCAGCGGCTGAGCG	GGGAGGCTGAGGCGGGAGGATC	+
M43	MYF6_HUMAN.H11MO.0.C	-27	0.00225209	1.73185	0.119745	7	GCGGCTGGGCGGGGTGCGGCGGAGCAGCAGCGGCTGAGCG	CAGCTGC	+
M43	ITF2_HUMAN.H11MO.0.C	-25	0.00244175	1.8777	0.121174	10	GCGGCTGGGCGGGGTGCGGCGGAGCAGCAGCGGCTGAGCG	CCCAGCTGCC	-
M43	SP1_HUMAN.H11MO.0.A	2	0.00256094	1.96936	0.122989	20	GCGGCTGGGCGGGGTGCGGCGGAGCAGCAGCGGCTGAGCG	GGGGGGCGGGGCCGGGGGGGGG	+
M43	PROX1_HUMAN.H11MO.0.D	-2	0.0026604	2.04585	0.123773	17	GCGGCTGGGCGGGGTGCGGCGGAGCAGCAGCGGCTGAGCG	GGGTAAGGCGGGTTGGG	+
M43	PAX5_HUMAN.H11MO.0.A	-13	0.00350165	2.69277	0.148948	21	GCGGCTGGGCGGGGTGCGGCGGAGCAGCAGCGGCTGAGCG	GTCACGCTCTGCTGCCCAGGC	-
M43	TFE2_HUMAN.H11MO.0.A	-25	0.00419478	3.22579	0.166366	11	GCGGCTGGGCGGGGTGCGGCGGAGCAGCAGCGGCTGAGCG	CACAGCTGCAG	+
M43	TBX1_HUMAN.H11MO.0.D	-2	0.00424638	3.26546	0.166366	20	GCGGCTGGGCGGGGTGCGGCGGAGCAGCAGCGGCTGAGCG	GGGTGGGCAGGGGTGGGCGG	+
M43	Z324A_HUMAN.H11MO.0.C	2	0.00444309	3.41673	0.168368	21	GCGGCTGGGCGGGGTGCGGCGGAGCAGCAGCGGCTGAGCG	TGGCAGCAAAGGATGGTTTGATA	-
M43	RFX1_HUMAN.H11MO.0.B	-15	0.00510229	3.92366	0.179077	22	GCGGCTGGGCGGGGTGCGGCGGAGCAGCAGCGGCTGAGCG	CCGTCGCCATGGCAACCGGGGC	-
M43	EGR2_HUMAN.H11MO.0.A	-3	0.00517225	3.97746	0.179077	18	GCGGCTGGGCGGGGTGCGGCGGAGCAGCAGCGGCTGAGCG	GGGGGGGTGTGGGAGGGG	+
M43	MAFA_HUMAN.H11MO.0.D	-1	0.00581906	4.47486	0.192517	21	GCGGCTGGGCGGGGTGCGGCGGAGCAGCAGCGGCTGAGCG	GTGCTGACCCCGCAGCCTTCG	+
M43	KLF5_HUMAN.H11MO.0.A	-10	0.00597846	4.59744	0.193491	14	GCGGCTGGGCGGGGTGCGGCGGAGCAGCAGCGGCTGAGCG	AGGGTGGGGCTGGG	+
M43	TAL1_HUMAN.H11MO.1.A	-20	0.0067221	5.1693	0.2087	15	GCGGCTGGGCGGGGTGCGGCGGAGCAGCAGCGGCTGAGCG	CAGGAAGCAGATGTG	+
M43	ZBT17_HUMAN.H11MO.0.A	-11	0.00672876	5.17441	0.2087	19	GCGGCTGGGCGGGGTGCGGCGGAGCAGCAGCGGCTGAGCG	GAGGGTGGGGGAGGGGAAG	+
M43	PURA_HUMAN.H11MO.0.D	-2	0.00714662	5.49575	0.217137	17	GCGGCTGGGCGGGGTGCGGCGGAGCAGCAGCGGCTGAGCG	GGAAGGGGGGGGCAGGG	+
M43	MYOG_HUMAN.H11MO.0.B	-23	0.00761915	5.85912	0.226864	13	GCGGCTGGGCGGGGTGCGGCGGAGCAGCAGCGGCTGAGCG	GGGACAGCTGCGG	-
M43	EGR1_HUMAN.H11MO.0.A	-5	0.0081851	6.29434	0.235516	17	GCGGCTGGGCGGGGTGCGGCGGAGCAGCAGCGGCTGAGCG	GAGGGCGTGGGCGGGGG	+
M43	RREB1_HUMAN.H11MO.0.D	0	0.00826575	6.35636	0.235516	22	GCGGCTGGGCGGGGTGCGGCGGAGCAGCAGCGGCTGAGCG	GGGGGGGGGGGTGGTTTGGGGT	+
M43	TAF1_HUMAN.H11MO.0.A	-20	0.00838432	6.44754	0.235516	16	GCGGCTGGGCGGGGTGCGGCGGAGCAGCAGCGGCTGAGCG	AAGATGGCGGCGGCGG	+
M43	RARG_HUMAN.H11MO.2.D	-10	0.00857492	6.59411	0.23641	20	GCGGCTGGGCGGGGTGCGGCGGAGCAGCAGCGGCTGAGCG	GGGGGTCACCCAGAGGTCAC	+
M43	BHA15_HUMAN.H11MO.0.B	-23	0.00926082	7.12157	0.241559	11	GCGGCTGGGCGGGGTGCGGCGGAGCAGCAGCGGCTGAGCG	GCAGCAGCTGG	+
M43	MYOD1_HUMAN.H11MO.1.A	-24	0.00926082	7.12157	0.241559	11	GCGGCTGGGCGGGGTGCGGCGGAGCAGCAGCGGCTGAGCG	CTGCAGCTGTC	+
M43	OLIG2_HUMAN.H11MO.0.B	-16	0.00941069	7.23682	0.241559	18	GCGGCTGGGCGGGGTGCGGCGGAGCAGCAGCGGCTGAGCG	CAGAAGGGAAACAGCTGG	-
M43	ZN667_HUMAN.H11MO.0.C	-3	0.010533	8.09988	0.265784	19	GCGGCTGGGCGGGGTGCGGCGGAGCAGCAGCGGCTGAGCG	GCTGAGCTTTTAAGGCCAC	-
M43	LYL1_HUMAN.H11MO.0.A	-20	0.0126054	9.69357	0.305091	14	GCGGCTGGGCGGGGTGCGGCGGAGCAGCAGCGGCTGAGCG	CAGGAAACAGCTGG	-
M43	ZN335_HUMAN.H11MO.0.A	-7	0.0131799	10.1354	0.306593	22	GCGGCTGGGCGGGGTGCGGCGGAGCAGCAGCGGCTGAGCG	GGCTGTCCTCGGCGCTGCCTGA	+
M43	KLF1_HUMAN.H11MO.0.A	-10	0.0135494	10.4195	0.310339	14	GCGGCTGGGCGGGGTGCGGCGGAGCAGCAGCGGCTGAGCG	GGGGCGGGGCCGGG	+
M43	PTF1A_HUMAN.H11MO.1.B	-26	0.0141904	10.9124	0.316897	9	GCGGCTGGGCGGGGTGCGGCGGAGCAGCAGCGGCTGAGCG	CCAGCTGCT	-
M43	IRX2_HUMAN.H11MO.0.D	-3	0.0143757	11.0549	0.316897	19	GCGGCTGGGCGGGGTGCGGCGGAGCAGCAGCGGCTGAGCG	ACATGGGTGGGCATGTTGG	+
M43	AP2D_HUMAN.H11MO.0.D	-1	0.0145579	11.195	0.316897	14	GCGGCTGGGCGGGGTGCGGCGGAGCAGCAGCGGCTGAGCG	CGCCCGAGGCGCGT	+
M43	ZIC2_HUMAN.H11MO.0.D	-24	0.0146872	11.2944	0.316897	15	GCGGCTGGGCGGGGTGCGGCGGAGCAGCAGCGGCTGAGCG	GGCCCCCTGCTGTGA	+
M43	ZN320_HUMAN.H11MO.0.C	-13	0.0157673	12.1251	0.33062	20	GCGGCTGGGCGGGGTGCGGCGGAGCAGCAGCGGCTGAGCG	GTGGGACCAGGGGGCCAGTG	+
M43	EGR2_HUMAN.H11MO.1.A	-6	0.0165032	12.691	0.341244	16	GCGGCTGGGCGGGGTGCGGCGGAGCAGCAGCGGCTGAGCG	GGGGCGTGGGCGGGGG	+
M43	TLX1_HUMAN.H11MO.0.D	-3	0.016849	12.9569	0.343152	17	GCGGCTGGGCGGGGTGCGGCGGAGCAGCAGCGGCTGAGCG	CCTTGGCAACTTGCCAG	-
M43	SP4_HUMAN.H11MO.1.A	-6	0.017624	13.5529	0.34524	16	GCGGCTGGGCGGGGTGCGGCGGAGCAGCAGCGGCTGAGCG	GGAGGGGGCGGGGCCG	+
M43	SRBP2_HUMAN.H11MO.0.B	-11	0.0189067	14.5393	0.365557	13	GCGGCTGGGCGGGGTGCGGCGGAGCAGCAGCGGCTGAGCG	GGGTGGGGTGAGG	+
M43	KLF9_HUMAN.H11MO.0.C	-6	0.0192842	14.8296	0.367623	15	GCGGCTGGGCGGGGTGCGGCGGAGCAGCAGCGGCTGAGCG	GGAGGGGGCGTGGCC	+
M43	ZN148_HUMAN.H11MO.0.D	-12	0.0206223	15.8586	0.380148	15	GCGGCTGGGCGGGGTGCGGCGGAGCAGCAGCGGCTGAGCG	GGGGTGGGGGAGGGG	+
M43	ZN467_HUMAN.H11MO.0.C	0	0.0206828	15.905	0.380148	22	GCGGCTGGGCGGGGTGCGGCGGAGCAGCAGCGGCTGAGCG	GGGGAGGGGAGGGGGGGGGGGG	+
M43	MAF_HUMAN.H11MO.0.A	-15	0.0219382	16.8704	0.384931	19	GCGGCTGGGCGGGGTGCGGCGGAGCAGCAGCGGCTGAGCG	TTGCTGAGTCAGCAGATTC	-
M43	ZN322_HUMAN.H11MO.0.B	-17	0.0224146	17.2368	0.384931	20	GCGGCTGGGCGGGGTGCGGCGGAGCAGCAGCGGCTGAGCG	GAGCCTGGTACAGAGCCTGG	+
M43	KLF4_HUMAN.H11MO.0.A	-10	0.0224943	17.2981	0.384931	10	GCGGCTGGGCGGGGTGCGGCGGAGCAGCAGCGGCTGAGCG	AGGGTGTGGC	+
M43	SALL4_HUMAN.H11MO.0.B	-8	0.0224943	17.2981	0.384931	10	GCGGCTGGGCGGGGTGCGGCGGAGCAGCAGCGGCTGAGCG	GGAGGGTGGG	+
M43	ID4_HUMAN.H11MO.0.D	-24	0.0228746	17.5906	0.386044	11	GCGGCTGGGCGGGGTGCGGCGGAGCAGCAGCGGCTGAGCG	TTACACCTGTC	-
M43	NRF1_HUMAN.H11MO.0.A	-23	0.0230779	17.7469	0.386044	17	GCGGCTGGGCGGGGTGCGGCGGAGCAGCAGCGGCTGAGCG	CCTGCGCATGCGCAGTG	-
M43	HTF4_HUMAN.H11MO.0.A	-25	0.0265831	20.4424	0.435523	10	GCGGCTGGGCGGGGTGCGGCGGAGCAGCAGCGGCTGAGCG	CACAGCTGCA	-
M43	ZN263_HUMAN.H11MO.0.A	-4	0.0266209	20.4715	0.435523	20	GCGGCTGGGCGGGGTGCGGCGGAGCAGCAGCGGCTGAGCG	GGGAGGAGGGAGAGGAGGAG	+
M43	ZBTB6_HUMAN.H11MO.0.C	-17	0.0270661	20.8138	0.437993	13	GCGGCTGGGCGGGGTGCGGCGGAGCAGCAGCGGCTGAGCG	GGTGCTGGAGCCG	+
M43	TBX21_HUMAN.H11MO.0.A	-7	0.0290385	22.3306	0.460528	13	GCGGCTGGGCGGGGTGCGGCGGAGCAGCAGCGGCTGAGCG	GTGGAGGTGTGAA	+
M43	ZN589_HUMAN.H11MO.0.D	-18	0.029421	22.6248	0.461066	16	GCGGCTGGGCGGGGTGCGGCGGAGCAGCAGCGGCTGAGCG	CGGCAGTAACCGTGGG	-
M43	ZBT7B_HUMAN.H11MO.0.D	-14	0.0317878	24.4448	0.481344	21	GCGGCTGGGCGGGGTGCGGCGGAGCAGCAGCGGCTGAGCG	CCCGTTGCCATGGCAACGGCG	-
M43	NR1D1_HUMAN.H11MO.0.B	-7	0.0329782	25.3602	0.481344	19	GCGGCTGGGCGGGGTGCGGCGGAGCAGCAGCGGCTGAGCG	AGGGAAGTGGGTCAGAAGG	+
M43	NR1H3_HUMAN.H11MO.0.B	-14	0.0329782	25.3602	0.481344	19	GCGGCTGGGCGGGGTGCGGCGGAGCAGCAGCGGCTGAGCG	TGACCTGCAGTGACCTCTG	-
M44	SP3_HUMAN.H11MO.0.B	-3	0.0001534	0.117965	0.146835	20	ACCCAGCGCCGCCGGGGGCGGCGCCCCCCCGGCGGGGTGC	GGGGGGGGGCGGGGCCGGGG	+
M44	SP2_HUMAN.H11MO.0.A	-2	0.00025086	0.192911	0.146835	22	ACCCAGCGCCGCCGGGGGCGGCGCCCCCCCGGCGGGGTGC	GGGGGGGGGGCGGGGCCGGGGG	+
M44	RXRA_HUMAN.H11MO.0.A	-3	0.000309192	0.237769	0.146835	20	ACCCAGCGCCGCCGGGGGCGGCGCCCCCCCGGCGGGGTGC	GGGGGAGGCAGAGGTCAGAG	+
M44	GATA1_HUMAN.H11MO.0.A	-28	0.000578631	0.444967	0.157303	12	ACCCAGCGCCGCCGGGGGCGGCGCCCCCCCGGCGGGGTGC	CTGGCGGGGACAGATAAGA	+
M44	IRX2_HUMAN.H11MO.0.D	-2	0.00067336	0.517814	0.157303	19	ACCCAGCGCCGCCGGGGGCGGCGCCCCCCCGGCGGGGTGC	ACATGGGTGGGCATGTTGG	+
M44	PATZ1_HUMAN.H11MO.0.C	-2	0.000724034	0.556782	0.157303	22	ACCCAGCGCCGCCGGGGGCGGCGCCCCCCCGGCGGGGTGC	GGGGAGGGGGCGGGGGGGGAGG	+
M44	THAP1_HUMAN.H11MO.0.C	-1	0.000888412	0.683189	0.158537	22	ACCCAGCGCCGCCGGGGGCGGCGCCCCCCCGGCGGGGTGC	GCCCGCAGCCAAGATGGCGGCG	-
M44	ZFX_HUMAN.H11MO.1.A	-11	0.00109675	0.843398	0.166795	17	ACCCAGCGCCGCCGGGGGCGGCGCCCCCCCGGCGGGGTGC	CCCCGGCCTCCGCCCCC	-
M44	KLF6_HUMAN.H11MO.0.A	-5	0.00151351	1.16389	0.179984	19	ACCCAGCGCCGCCGGGGGCGGCGCCCCCCCGGCGGGGTGC	GGAAGGGCGGGGCCGGGGG	+
M44	TAL1_HUMAN.H11MO.0.A	-28	0.00174614	1.34278	0.179984	12	ACCCAGCGCCGCCGGGGGCGGCGCCCCCCCGGCGGGGTGC	CTGGGGGGGGCAGATAAGG	+
M44	ZN341_HUMAN.H11MO.0.C	-2	0.00184301	1.41727	0.179984	22	ACCCAGCGCCGCCGGGGGCGGCGCCCCCCCGGCGGGGTGC	GGGGGGGGGGGGAGGGAAGAGC	+
M44	ZN563_HUMAN.H11MO.0.C	-15	0.00200934	1.54518	0.179984	21	ACCCAGCGCCGCCGGGGGCGGCGCCCCCCCGGCGGGGTGC	GGGATCCTCACTGGCAGCTGC	+
M44	GATA2_HUMAN.H11MO.0.A	-29	0.00201191	1.54716	0.179984	11	ACCCAGCGCCGCCGGGGGCGGCGCCCCCCCGGCGGGGTGC	CTGGGGGGTGGAGATAAGG	+
M44	VEZF1_HUMAN.H11MO.0.C	-1	0.00503716	3.87358	0.34609	22	ACCCAGCGCCGCCGGGGGCGGCGCCCCCCCGGCGGGGTGC	GGGGAGGGGGGAGGGGGAGGGG	+
M44	PAX8_HUMAN.H11MO.0.D	-25	0.00567597	4.36482	0.35967	14	ACCCAGCGCCGCCGGGGGCGGCGCCCCCCCGGCGGGGTGC	CCCGCTTCAGTGAC	-
M44	TLX1_HUMAN.H11MO.0.D	-1	0.00603786	4.64311	0.367298	17	ACCCAGCGCCGCCGGGGGCGGCGCCCCCCCGGCGGGGTGC	CTGGCAAGTTGCCAAGG	+
M44	EGR1_HUMAN.H11MO.0.A	-7	0.00693866	5.33583	0.392291	17	ACCCAGCGCCGCCGGGGGCGGCGCCCCCCCGGCGGGGTGC	GAGGGCGTGGGCGGGGG	+
M44	NR1D1_HUMAN.H11MO.0.B	-8	0.00725583	5.57973	0.392291	19	ACCCAGCGCCGCCGGGGGCGGCGCCCCCCCGGCGGGGTGC	CCTTCTGACCCACTTCCCT	-
M44	USF2_HUMAN.H11MO.0.A	9	0.00725583	5.57973	0.392291	10	ACCCAGCGCCGCCGGGGGCGGCGCCCCCCCGGCGGGGTGC	GGGTCACGTGGCCGCGGCG	+
M44	KLF3_HUMAN.H11MO.0.B	-3	0.00879402	6.7626	0.417939	19	ACCCAGCGCCGCCGGGGGCGGCGCCCCCCCGGCGGGGTGC	GGGGAGGGGCGGGGCCGGG	+
M44	NR1H4_HUMAN.H11MO.0.B	-13	0.00879402	6.7626	0.417939	19	ACCCAGCGCCGCCGGGGGCGGCGCCCCCCCGGCGGGGTGC	GGGGTCAATGACCCCGAGG	+
M44	SPIC_HUMAN.H11MO.0.D	-10	0.00980508	7.5401	0.433705	13	ACCCAGCGCCGCCGGGGGCGGCGCCCCCCCGGCGGGGTGC	GAGGAAGGGGAGG	+
M44	ZN589_HUMAN.H11MO.0.D	-11	0.0104349	8.02446	0.440821	16	ACCCAGCGCCGCCGGGGGCGGCGCCCCCCCGGCGGGGTGC	CCCACGGTTACTGCCG	+
M44	SP4_HUMAN.H11MO.0.A	-2	0.0108414	8.33706	0.445616	20	ACCCAGCGCCGCCGGGGGCGGCGCCCCCCCGGCGGGGTGC	GGGAAGGGGGCGGGGCCGGG	+
M44	MAZ_HUMAN.H11MO.0.A	-1	0.0121917	9.37543	0.487929	22	ACCCAGCGCCGCCGGGGGCGGCGCCCCCCCGGCGGGGTGC	GGGGGAGGGGGGGGGGGGGGGG	+
M46	SP2_HUMAN.H11MO.0.A	-13	0.000123748	0.0951623	0.106349	22	GCGGCGAGCGGCAGCGCGCGGGCCGCGGCCTCGGGCGGCC	GGGGGGGGGGCGGGGCCGGGGG	+
M46	THAP1_HUMAN.H11MO.0.C	-14	0.000194141	0.149294	0.106349	22	GCGGCGAGCGGCAGCGCGCGGGCCGCGGCCTCGGGCGGCC	CGCCGCCATCTTGGCTGCGGGC	+
M46	ZFX_HUMAN.H11MO.1.A	-17	0.000208712	0.1605	0.106349	17	GCGGCGAGCGGCAGCGCGCGGGCCGCGGCCTCGGGCGGCC	GGGGGCGGAGGCCGGGG	+
M46	SP3_HUMAN.H11MO.0.B	-7	0.000317172	0.243905	0.121211	20	GCGGCGAGCGGCAGCGCGCGGGCCGCGGCCTCGGGCGGCC	GGGGGGGGGCGGGGCCGGGG	+
M46	IRX2_HUMAN.H11MO.0.D	-3	0.000590838	0.454355	0.180636	19	GCGGCGAGCGGCAGCGCGCGGGCCGCGGCCTCGGGCGGCC	ACATGGGTGGGCATGTTGG	+
M46	RXRA_HUMAN.H11MO.0.A	-13	0.00119718	0.920628	0.231844	20	GCGGCGAGCGGCAGCGCGCGGGCCGCGGCCTCGGGCGGCC	GGGGGAGGCAGAGGTCAGAG	+
M46	KLF6_HUMAN.H11MO.0.A	-9	0.0015506	1.19241	0.237032	19	GCGGCGAGCGGCAGCGCGCGGGCCGCGGCCTCGGGCGGCC	GGAAGGGCGGGGCCGGGGG	+
M46	KLF3_HUMAN.H11MO.0.B	-7	0.00178972	1.3763	0.248713	19	GCGGCGAGCGGCAGCGCGCGGGCCGCGGCCTCGGGCGGCC	GGGGAGGGGCGGGGCCGGG	+
M46	GATA1_HUMAN.H11MO.0.A	8	0.00237492	1.82631	0.28182	11	GCGGCGAGCGGCAGCGCGCGGGCCGCGGCCTCGGGCGGCC	TCTTATCTGTCCCCGCCAG	-
M46	PATZ1_HUMAN.H11MO.0.C	-12	0.0030157	2.31908	0.319502	22	GCGGCGAGCGGCAGCGCGCGGGCCGCGGCCTCGGGCGGCC	GGGGAGGGGGCGGGGGGGGAGG	+
M46	GATA2_HUMAN.H11MO.0.A	8	0.00470981	3.62185	0.446667	11	GCGGCGAGCGGCAGCGCGCGGGCCGCGGCCTCGGGCGGCC	CCTTATCTCCACCCCCCAG	-
M46	ZN589_HUMAN.H11MO.0.D	-21	0.00549043	4.22214	0.466272	16	GCGGCGAGCGGCAGCGCGCGGGCCGCGGCCTCGGGCGGCC	CCCACGGTTACTGCCG	+
M46	ZN563_HUMAN.H11MO.0.C	-10	0.00793591	6.10272	0.492259	21	GCGGCGAGCGGCAGCGCGCGGGCCGCGGCCTCGGGCGGCC	GCAGCTGCCAGTGAGGATCCC	-
M46	NR1D1_HUMAN.H11MO.0.B	-19	0.00796134	6.12227	0.492259	19	GCGGCGAGCGGCAGCGCGCGGGCCGCGGCCTCGGGCGGCC	AGGGAAGTGGGTCAGAAGG	+
M46	TAL1_HUMAN.H11MO.0.A	8	0.00796134	6.12227	0.492259	11	GCGGCGAGCGGCAGCGCGCGGGCCGCGGCCTCGGGCGGCC	CCTTATCTGCCCCCCCCAG	-
M46	TLX1_HUMAN.H11MO.0.D	-4	0.00805059	6.1909	0.492259	17	GCGGCGAGCGGCAGCGCGCGGGCCGCGGCCTCGGGCGGCC	CTGGCAAGTTGCCAAGG	+
M47	SP2_HUMAN.H11MO.0.A	-3	1.20424e-09	9.26057e-07	1.81543e-06	22	GGCGGGGGGCCGGCGGGGCCGGGGGCCGAGATTCGGAGCC	GGGGGGGGGGCGGGGCCGGGGG	+
M47	PATZ1_HUMAN.H11MO.0.C	-3	4.93279e-08	3.79331e-05	3.40234e-05	22	GGCGGGGGGCCGGCGGGGCCGGGGGCCGAGATTCGGAGCC	GGGGAGGGGGCGGGGGGGGAGG	+
M47	SP3_HUMAN.H11MO.0.B	-4	6.77066e-08	5.20664e-05	3.40234e-05	20	GGCGGGGGGCCGGCGGGGCCGGGGGCCGAGATTCGGAGCC	GGGGGGGGGCGGGGCCGGGG	+
M47	SP4_HUMAN.H11MO.0.A	-3	5.31096e-07	0.000408413	0.000200162	20	GGCGGGGGGCCGGCGGGGCCGGGGGCCGAGATTCGGAGCC	GGGAAGGGGGCGGGGCCGGG	+
M47	VEZF1_HUMAN.H11MO.0.C	-2	2.83742e-06	0.00218197	0.000782059	22	GGCGGGGGGCCGGCGGGGCCGGGGGCCGAGATTCGGAGCC	GGGGAGGGGGGAGGGGGAGGGG	+
M47	KLF3_HUMAN.H11MO.0.B	-4	3.11259e-06	0.00239358	0.000782059	19	GGCGGGGGGCCGGCGGGGCCGGGGGCCGAGATTCGGAGCC	GGGGAGGGGCGGGGCCGGG	+
M47	KLF6_HUMAN.H11MO.0.A	-6	4.72865e-06	0.00363633	0.00101837	19	GGCGGGGGGCCGGCGGGGCCGGGGGCCGAGATTCGGAGCC	GGAAGGGCGGGGCCGGGGG	+
M47	EGR2_HUMAN.H11MO.0.A	-6	2.29586e-05	0.0176552	0.00418335	18	GGCGGGGGGCCGGCGGGGCCGGGGGCCGAGATTCGGAGCC	GGGGGGGTGTGGGAGGGG	+
M47	EGR1_HUMAN.H11MO.0.A	-8	2.57496e-05	0.0198014	0.00418335	17	GGCGGGGGGCCGGCGGGGCCGGGGGCCGAGATTCGGAGCC	GAGGGCGTGGGCGGGGG	+
M47	MAZ_HUMAN.H11MO.0.A	-2	2.77496e-05	0.0213394	0.00418335	22	GGCGGGGGGCCGGCGGGGCCGGGGGCCGAGATTCGGAGCC	GGGGGAGGGGGGGGGGGGGGGG	+
M47	ZFX_HUMAN.H11MO.1.A	-7	4.73833e-05	0.0364378	0.00649383	17	GGCGGGGGGCCGGCGGGGCCGGGGGCCGAGATTCGGAGCC	GGGGGCGGAGGCCGGGG	+
M47	THAP1_HUMAN.H11MO.0.C	-4	8.31325e-05	0.0639289	0.0104438	22	GGCGGGGGGCCGGCGGGGCCGGGGGCCGAGATTCGGAGCC	CGCCGCCATCTTGGCTGCGGGC	+
M47	WT1_HUMAN.H11MO.0.C	-10	0.00012286	0.0944792	0.0135329	20	GGCGGGGGGCCGGCGGGGCCGGGGGCCGAGATTCGGAGCC	GGGCGGGGGAGGAGGGGGGG	+
M47	PURA_HUMAN.H11MO.0.D	-7	0.000125675	0.0966443	0.0135329	17	GGCGGGGGGCCGGCGGGGCCGGGGGCCGAGATTCGGAGCC	GGAAGGGGGGGGCAGGG	+
M47	ZN341_HUMAN.H11MO.0.C	-6	0.00018597	0.143011	0.0186904	22	GGCGGGGGGCCGGCGGGGCCGGGGGCCGAGATTCGGAGCC	GGGGGGGGGGGGAGGGAAGAGC	+
M47	SP1_HUMAN.H11MO.0.A	-7	0.000320468	0.24644	0.0301948	22	GGCGGGGGGCCGGCGGGGCCGGGGGCCGAGATTCGGAGCC	GGGGGGCGGGGCCGGGGGGGGG	+
M47	NR1D1_HUMAN.H11MO.0.B	-6	0.000564749	0.434292	0.0500812	19	GGCGGGGGGCCGGCGGGGCCGGGGGCCGAGATTCGGAGCC	AGGGAAGTGGGTCAGAAGG	+
M47	PROX1_HUMAN.H11MO.0.D	-2	0.000702131	0.539939	0.0564303	17	GGCGGGGGGCCGGCGGGGCCGGGGGCCGAGATTCGGAGCC	GGGTAAGGCGGGTTGGG	+
M47	EGR2_HUMAN.H11MO.1.A	-9	0.00071121	0.54692	0.0564303	16	GGCGGGGGGCCGGCGGGGCCGGGGGCCGAGATTCGGAGCC	GGGGCGTGGGCGGGGG	+
M47	ZBT17_HUMAN.H11MO.0.A	-8	0.000843822	0.648899	0.0605758	19	GGCGGGGGGCCGGCGGGGCCGGGGGCCGAGATTCGGAGCC	GAGGGTGGGGGAGGGGAAG	+
M47	ZN263_HUMAN.H11MO.0.A	-10	0.00100301	0.771318	0.0647458	20	GGCGGGGGGCCGGCGGGGCCGGGGGCCGAGATTCGGAGCC	GGGAGGAGGGAGAGGAGGAG	+
M47	TBX15_HUMAN.H11MO.0.D	-6	0.00106888	0.821972	0.0647458	19	GGCGGGGGGCCGGCGGGGCCGGGGGCCGAGATTCGGAGCC	GGGGGGGGGGGGGTGGGGG	+
M47	ZN563_HUMAN.H11MO.0.C	-14	0.0010737	0.825676	0.0647458	21	GGCGGGGGGCCGGCGGGGCCGGGGGCCGAGATTCGGAGCC	GCAGCTGCCAGTGAGGATCCC	-
M47	KLF16_HUMAN.H11MO.0.D	0	0.00115567	0.888713	0.0670085	19	GGCGGGGGGCCGGCGGGGCCGGGGGCCGAGATTCGGAGCC	GGGGGCGGGGGGGGGGGGG	+
M47	RXRA_HUMAN.H11MO.0.A	-4	0.00125834	0.967661	0.0702589	20	GGCGGGGGGCCGGCGGGGCCGGGGGCCGAGATTCGGAGCC	GGGGGAGGCAGAGGTCAGAG	+
M47	SP4_HUMAN.H11MO.1.A	-5	0.00184798	1.4211	0.0960654	16	GGCGGGGGGCCGGCGGGGCCGGGGGCCGAGATTCGGAGCC	GGAGGGGGCGGGGCCG	+
M47	ZF64A_HUMAN.H11MO.0.D	-5	0.00184798	1.4211	0.0960654	16	GGCGGGGGGCCGGCGGGGCCGGGGGCCGAGATTCGGAGCC	GGGGCCCGGGAACCTG	+
M47	MAFA_HUMAN.H11MO.0.D	-4	0.00191498	1.47262	0.0960919	21	GGCGGGGGGCCGGCGGGGCCGGGGGCCGAGATTCGGAGCC	CGAAGGCTGCGGGGTCAGCAC	-
M47	ZN467_HUMAN.H11MO.0.C	-3	0.00197597	1.51952	0.0960919	22	GGCGGGGGGCCGGCGGGGCCGGGGGCCGAGATTCGGAGCC	GGGGAGGGGAGGGGGGGGGGGG	+
M47	KLF15_HUMAN.H11MO.0.A	-9	0.00229527	1.76506	0.108131	19	GGCGGGGGGCCGGCGGGGCCGGGGGCCGAGATTCGGAGCC	GGGGAGGAGCAGGGGGGGG	+
M47	KLF1_HUMAN.H11MO.0.A	-9	0.00393314	3.02459	0.174393	14	GGCGGGGGGCCGGCGGGGCCGGGGGCCGAGATTCGGAGCC	GGGGCGGGGCCGGG	+
M47	IRX2_HUMAN.H11MO.0.D	1	0.00442828	3.40535	0.184982	18	GGCGGGGGGCCGGCGGGGCCGGGGGCCGAGATTCGGAGCC	ACATGGGTGGGCATGTTGG	+
M47	ZN350_HUMAN.H11MO.1.D	-17	0.00453735	3.48922	0.184982	23	GGCGGGGGGCCGGCGGGGCCGGGGGCCGAGATTCGGAGCC	ACGGGGCGCAGGGATTTGTTGCCC	+
M47	TAF1_HUMAN.H11MO.0.A	-3	0.00454007	3.49131	0.184982	16	GGCGGGGGGCCGGCGGGGCCGGGGGCCGAGATTCGGAGCC	AAGATGGCGGCGGCGG	+
M47	SPIC_HUMAN.H11MO.0.D	-5	0.00524944	4.03682	0.202888	13	GGCGGGGGGCCGGCGGGGCCGGGGGCCGAGATTCGGAGCC	GAGGAAGGGGAGG	+
M47	RFX1_HUMAN.H11MO.0.B	-8	0.0053833	4.13976	0.202888	22	GGCGGGGGGCCGGCGGGGCCGGGGGCCGAGATTCGGAGCC	GCCCCGGTTGCCATGGCGACGG	+
M47	PAX5_HUMAN.H11MO.0.A	-11	0.00573707	4.4118	0.210947	21	GGCGGGGGGCCGGCGGGGCCGGGGGCCGAGATTCGGAGCC	GCCTGGGCAGCAGAGCGTGAC	+
M47	ZN770_HUMAN.H11MO.0.C	-12	0.0065273	5.01949	0.234289	22	GGCGGGGGGCCGGCGGGGCCGGGGGCCGAGATTCGGAGCC	GGGAGGCTGAGGCGGGAGGATC	+
M47	RARG_HUMAN.H11MO.0.B	-6	0.006925	5.32532	0.242524	18	GGCGGGGGGCCGGCGGGGCCGGGGGCCGAGATTCGGAGCC	AGGTCAGAGTGACCTGGG	+
M47	ZEP2_HUMAN.H11MO.0.D	-26	0.00712592	5.47983	0.242524	14	GGCGGGGGGCCGGCGGGGCCGGGGGCCGAGATTCGGAGCC	GGGGTTTCCCTACC	-
M47	NR1H4_HUMAN.H11MO.0.B	-5	0.00723935	5.56706	0.242524	19	GGCGGGGGGCCGGCGGGGCCGGGGGCCGAGATTCGGAGCC	GGGGTCAATGACCCCGAGG	+
M47	NFIC_HUMAN.H11MO.0.A	-13	0.00768279	5.90807	0.251785	17	GGCGGGGGGCCGGCGGGGCCGGGGGCCGAGATTCGGAGCC	CTTGGCAGGGAGCCAAG	-
M47	ZN554_HUMAN.H11MO.0.C	-3	0.00791699	6.08817	0.25394	20	GGCGGGGGGCCGGCGGGGCCGGGGGCCGAGATTCGGAGCC	GCTGAGCCATGTGGGGTGCT	+
M47	ZN589_HUMAN.H11MO.0.D	-1	0.00980845	7.5427	0.295732	16	GGCGGGGGGCCGGCGGGGCCGGGGGCCGAGATTCGGAGCC	CGGCAGTAACCGTGGG	-
M47	SRBP2_HUMAN.H11MO.0.B	1	0.0104924	8.06869	0.310152	12	GGCGGGGGGCCGGCGGGGCCGGGGGCCGAGATTCGGAGCC	GGGTGGGGTGAGG	+
M47	MXI1_HUMAN.H11MO.0.A	-10	0.0107606	8.27492	0.311962	15	GGCGGGGGGCCGGCGGGGCCGGGGGCCGAGATTCGGAGCC	GCACGTGGCGGCGGG	+
M47	Z324A_HUMAN.H11MO.0.C	-2	0.0117938	9.06944	0.332726	23	GGCGGGGGGCCGGCGGGGCCGGGGGCCGAGATTCGGAGCC	TGGCAGCAAAGGATGGTTTGATA	-
M47	AP2B_HUMAN.H11MO.0.B	-17	0.0119183	9.16514	0.332726	10	GGCGGGGGGCCGGCGGGGCCGGGGGCCGAGATTCGGAGCC	GCCCGGGGGC	+
M47	CLOCK_HUMAN.H11MO.0.C	-7	0.0125816	9.67523	0.344858	14	GGCGGGGGGCCGGCGGGGCCGGGGGCCGAGATTCGGAGCC	TGTTCACGTGTCTG	-
M47	ZN667_HUMAN.H11MO.0.C	-3	0.0141875	10.9102	0.375232	19	GGCGGGGGGCCGGCGGGGCCGGGGGCCGAGATTCGGAGCC	GCTGAGCTTTTAAGGCCAC	-
M47	OSR2_HUMAN.H11MO.0.C	-9	0.0152476	11.7254	0.389599	16	GGCGGGGGGCCGGCGGGGCCGGGGGCCGAGATTCGGAGCC	CAGCAGAAGCAGCAGC	-
M47	CTCFL_HUMAN.H11MO.0.A	-4	0.0193181	14.8556	0.455922	17	GGCGGGGGGCCGGCGGGGCCGGGGGCCGAGATTCGGAGCC	GCCGCCAGGGGGCGCCG	+
M47	PLAG1_HUMAN.H11MO.0.D	-1	0.0193181	14.8556	0.455922	17	GGCGGGGGGCCGGCGGGGCCGGGGGCCGAGATTCGGAGCC	GGGGGCATCAGGAGGGG	+
M47	ZN148_HUMAN.H11MO.0.D	-9	0.0196462	15.108	0.455922	15	GGCGGGGGGCCGGCGGGGCCGGGGGCCGAGATTCGGAGCC	GGGGTGGGGGAGGGG	+
M47	RREB1_HUMAN.H11MO.0.D	-4	0.0196578	15.1169	0.455922	22	GGCGGGGGGCCGGCGGGGCCGGGGGCCGAGATTCGGAGCC	GGGGGGGGGGGTGGTTTGGGGT	+
M47	RARA_HUMAN.H11MO.0.A	-11	0.0207012	15.9193	0.45894	20	GGCGGGGGGCCGGCGGGGCCGGGGGCCGAGATTCGGAGCC	GGGGGATCAAGAGGTCAAGG	+
M47	BHE41_HUMAN.H11MO.0.D	-17	0.0207012	15.9193	0.45894	20	GGCGGGGGGCCGGCGGGGCCGGGGGCCGAGATTCGGAGCC	GCCTCTGCACGTGACCCGGT	-
M47	ZIC2_HUMAN.H11MO.0.D	-12	0.0211364	16.2539	0.461796	15	GGCGGGGGGCCGGCGGGGCCGGGGGCCGAGATTCGGAGCC	TCACAGCAGGGGGCC	-
M47	TLX1_HUMAN.H11MO.0.D	-12	0.0221283	17.0167	0.471103	17	GGCGGGGGGCCGGCGGGGCCGGGGGCCGAGATTCGGAGCC	CCTTGGCAACTTGCCAG	-
M47	PTF1A_HUMAN.H11MO.0.B	-4	0.0221874	17.0621	0.471103	18	GGCGGGGGGCCGGCGGGGCCGGGGGCCGAGATTCGGAGCC	GGGAAAGGGGGCAGCTGG	-
M47	KLF9_HUMAN.H11MO.0.C	-5	0.0227287	17.4784	0.475894	15	GGCGGGGGGCCGGCGGGGCCGGGGGCCGAGATTCGGAGCC	GGAGGGGGCGTGGCC	+
M47	VEZF1_HUMAN.H11MO.1.C	-13	0.023437	18.023	0.484002	12	GGCGGGGGGCCGGCGGGGCCGGGGGCCGAGATTCGGAGCC	AGAGGGAGGGGG	+
M48	ZFX_HUMAN.H11MO.1.A	-20	0.000905757	0.696527	0.378255	17	GGCTGGGACGCCCGGCGCGCGGGGAGGGATGGCCGGCCCC	GGGGGCGGAGGCCGGGG	+
M48	GATA1_HUMAN.H11MO.0.A	-28	0.00101925	0.783802	0.378255	12	GGCTGGGACGCCCGGCGCGCGGGGAGGGATGGCCGGCCCC	CTGGCGGGGACAGATAAGA	+
M48	IRX2_HUMAN.H11MO.0.D	-21	0.00136906	1.05281	0.378255	19	GGCTGGGACGCCCGGCGCGCGGGGAGGGATGGCCGGCCCC	ACATGGGTGGGCATGTTGG	+
M48	SP3_HUMAN.H11MO.0.B	-8	0.0013912	1.06983	0.378255	20	GGCTGGGACGCCCGGCGCGCGGGGAGGGATGGCCGGCCCC	GGGGGGGGGCGGGGCCGGGG	+
M48	RXRA_HUMAN.H11MO.0.A	0	0.00149294	1.14807	0.378255	20	GGCTGGGACGCCCGGCGCGCGGGGAGGGATGGCCGGCCCC	GGGGGAGGCAGAGGTCAGAG	+
M48	SP2_HUMAN.H11MO.0.A	-2	0.00167276	1.28635	0.378255	22	GGCTGGGACGCCCGGCGCGCGGGGAGGGATGGCCGGCCCC	GGGGGGGGGGCGGGGCCGGGGG	+
M48	THAP1_HUMAN.H11MO.0.C	-15	0.00190779	1.46709	0.378255	22	GGCTGGGACGCCCGGCGCGCGGGGAGGGATGGCCGGCCCC	GCCCGCAGCCAAGATGGCGGCG	-
M48	ZN563_HUMAN.H11MO.0.C	-16	0.00254978	1.96078	0.378255	21	GGCTGGGACGCCCGGCGCGCGGGGAGGGATGGCCGGCCCC	GCAGCTGCCAGTGAGGATCCC	-
M48	MXI1_HUMAN.H11MO.0.A	-32	0.0035083	2.69788	0.386013	8	GGCTGGGACGCCCGGCGCGCGGGGAGGGATGGCCGGCCCC	CCCGCCGCCACGTGC	-
M48	KLF6_HUMAN.H11MO.0.A	-5	0.00394806	3.03606	0.386013	19	GGCTGGGACGCCCGGCGCGCGGGGAGGGATGGCCGGCCCC	GGAAGGGCGGGGCCGGGGG	+
M48	TAL1_HUMAN.H11MO.0.A	-28	0.00422587	3.24969	0.386013	12	GGCTGGGACGCCCGGCGCGCGGGGAGGGATGGCCGGCCCC	CTGGGGGGGGCAGATAAGG	+
M48	PATZ1_HUMAN.H11MO.0.C	-13	0.00494449	3.80231	0.386013	22	GGCTGGGACGCCCGGCGCGCGGGGAGGGATGGCCGGCCCC	GGGGAGGGGGCGGGGGGGGAGG	+
M48	ZN589_HUMAN.H11MO.0.D	-8	0.00505704	3.88887	0.386013	16	GGCTGGGACGCCCGGCGCGCGGGGAGGGATGGCCGGCCCC	CGGCAGTAACCGTGGG	-
M48	TLX1_HUMAN.H11MO.0.D	-11	0.00598875	4.60535	0.415574	17	GGCTGGGACGCCCGGCGCGCGGGGAGGGATGGCCGGCCCC	CTGGCAAGTTGCCAAGG	+
M48	ZN341_HUMAN.H11MO.0.C	-21	0.00755845	5.81245	0.488647	19	GGCTGGGACGCCCGGCGCGCGGGGAGGGATGGCCGGCCCC	GGGGGGGGGGGGAGGGAAGAGC	+
M48	NR1D1_HUMAN.H11MO.0.B	-13	0.00768195	5.90742	0.488647	19	GGCTGGGACGCCCGGCGCGCGGGGAGGGATGGCCGGCCCC	AGGGAAGTGGGTCAGAAGG	+
M48	GATA2_HUMAN.H11MO.0.A	-29	0.00874251	6.72299	0.495923	11	GGCTGGGACGCCCGGCGCGCGGGGAGGGATGGCCGGCCCC	CTGGGGGGTGGAGATAAGG	+
M48	CLOCK_HUMAN.H11MO.0.C	-11	0.00907252	6.97677	0.495923	14	GGCTGGGACGCCCGGCGCGCGGGGAGGGATGGCCGGCCCC	CAGACACGTGAACA	+
M49	SP2_HUMAN.H11MO.0.A	-1	0.000184004	0.141499	0.254754	22	GGCCCAGGCGGCCGGGCCGCGCGAGCCGGCCTGCCCCGCG	GGGGGGGGGGCGGGGCCGGGGG	+
M49	SP3_HUMAN.H11MO.0.B	-2	0.000333966	0.25682	0.254754	20	GGCCCAGGCGGCCGGGCCGCGCGAGCCGGCCTGCCCCGCG	GGGGGGGGGCGGGGCCGGGG	+
M49	PATZ1_HUMAN.H11MO.0.C	-1	0.00064189	0.493614	0.266491	22	GGCCCAGGCGGCCGGGCCGCGCGAGCCGGCCTGCCCCGCG	GGGGAGGGGGCGGGGGGGGAGG	+
M49	ZN563_HUMAN.H11MO.0.C	-7	0.000848795	0.652723	0.266491	21	GGCCCAGGCGGCCGGGCCGCGCGAGCCGGCCTGCCCCGCG	GCAGCTGCCAGTGAGGATCCC	-
M49	ZFX_HUMAN.H11MO.1.A	0	0.00104806	0.805956	0.266491	17	GGCCCAGGCGGCCGGGCCGCGCGAGCCGGCCTGCCCCGCG	GGGGGCGGAGGCCGGGG	+
M49	IRX2_HUMAN.H11MO.0.D	-20	0.00126403	0.972043	0.275492	19	GGCCCAGGCGGCCGGGCCGCGCGAGCCGGCCTGCCCCGCG	CCAACATGCCCACCCATGT	-
M49	RXRA_HUMAN.H11MO.0.A	-12	0.00172052	1.32308	0.291652	20	GGCCCAGGCGGCCGGGCCGCGCGAGCCGGCCTGCCCCGCG	GGGGGAGGCAGAGGTCAGAG	+
M49	GATA1_HUMAN.H11MO.0.A	8	0.00227096	1.74637	0.346464	11	GGCCCAGGCGGCCGGGCCGCGCGAGCCGGCCTGCCCCGCG	TCTTATCTGTCCCCGCCAG	-
M49	THAP1_HUMAN.H11MO.0.C	-2	0.00250766	1.92839	0.347796	22	GGCCCAGGCGGCCGGGCCGCGCGAGCCGGCCTGCCCCGCG	CGCCGCCATCTTGGCTGCGGGC	+
M49	SP4_HUMAN.H11MO.0.A	-1	0.00280429	2.1565	0.351216	20	GGCCCAGGCGGCCGGGCCGCGCGAGCCGGCCTGCCCCGCG	GGGAAGGGGGCGGGGCCGGG	+
M49	LYL1_HUMAN.H11MO.0.A	-1	0.003469	2.66766	0.351216	14	GGCCCAGGCGGCCGGGCCGCGCGAGCCGGCCTGCCCCGCG	CAGGAAACAGCTGG	-
M49	KLF6_HUMAN.H11MO.0.A	-4	0.0037244	2.86406	0.351216	19	GGCCCAGGCGGCCGGGCCGCGCGAGCCGGCCTGCCCCGCG	GGAAGGGCGGGGCCGGGGG	+
M49	TAL1_HUMAN.H11MO.0.A	8	0.00458084	3.52267	0.365573	11	GGCCCAGGCGGCCGGGCCGCGCGAGCCGGCCTGCCCCGCG	CCTTATCTGCCCCCCCCAG	-
M49	Z324A_HUMAN.H11MO.0.C	0	0.00479243	3.68538	0.365573	23	GGCCCAGGCGGCCGGGCCGCGCGAGCCGGCCTGCCCCGCG	TATCAAACCATCCTTTGCTGCCA	+
M49	NR1D1_HUMAN.H11MO.0.B	-18	0.00561741	4.31979	0.39907	19	GGCCCAGGCGGCCGGGCCGCGCGAGCCGGCCTGCCCCGCG	CCTTCTGACCCACTTCCCT	-
M49	MAFA_HUMAN.H11MO.0.D	-2	0.00601629	4.62653	0.39907	21	GGCCCAGGCGGCCGGGCCGCGCGAGCCGGCCTGCCCCGCG	CGAAGGCTGCGGGGTCAGCAC	-
M49	CLOCK_HUMAN.H11MO.0.C	0	0.00726361	5.58571	0.461732	14	GGCCCAGGCGGCCGGGCCGCGCGAGCCGGCCTGCCCCGCG	TGTTCACGTGTCTG	-
M49	KLF3_HUMAN.H11MO.0.B	-2	0.00837243	6.4384	0.484333	19	GGCCCAGGCGGCCGGGCCGCGCGAGCCGGCCTGCCCCGCG	GGGGAGGGGCGGGGCCGGG	+
M49	PROX1_HUMAN.H11MO.0.D	0	0.00863585	6.64097	0.484333	17	GGCCCAGGCGGCCGGGCCGCGCGAGCCGGCCTGCCCCGCG	GGGTAAGGCGGGTTGGG	+
M49	PAX8_HUMAN.H11MO.0.D	-4	0.00920648	7.07978	0.484333	14	GGCCCAGGCGGCCGGGCCGCGCGAGCCGGCCTGCCCCGCG	CCCGCTTCAGTGAC	-
M49	MXI1_HUMAN.H11MO.0.A	7	0.00965749	7.42661	0.485161	8	GGCCCAGGCGGCCGGGCCGCGCGAGCCGGCCTGCCCCGCG	GCACGTGGCGGCGGG	+
M49	TLX1_HUMAN.H11MO.0.D	-22	0.00992261	7.63049	0.485161	17	GGCCCAGGCGGCCGGGCCGCGCGAGCCGGCCTGCCCCGCG	CTGGCAAGTTGCCAAGG	+
M49	GATA2_HUMAN.H11MO.0.A	8	0.0101762	7.82553	0.485161	11	GGCCCAGGCGGCCGGGCCGCGCGAGCCGGCCTGCCCCGCG	CCTTATCTCCACCCCCCAG	-
M50	ZFX_HUMAN.H11MO.1.A	-3	0.000135613	0.104286	0.134983	17	CGCGGCCCGCGGGGCCGGGGGCGCGGGGCCCGGGCGCGGT	GGGGGCGGAGGCCGGGG	+
M50	SP3_HUMAN.H11MO.0.B	-6	0.000264005	0.20302	0.134983	20	CGCGGCCCGCGGGGCCGGGGGCGCGGGGCCCGGGCGCGGT	GGGGGGGGGCGGGGCCGGGG	+
M50	SP2_HUMAN.H11MO.0.A	-14	0.000266379	0.204845	0.134983	22	CGCGGCCCGCGGGGCCGGGGGCGCGGGGCCCGGGCGCGGT	CCCCCGGCCCCGCCCCCCCCCC	-
M50	PATZ1_HUMAN.H11MO.0.C	-11	0.000671293	0.516224	0.164319	22	CGCGGCCCGCGGGGCCGGGGGCGCGGGGCCCGGGCGCGGT	GGGGAGGGGGCGGGGGGGGAGG	+
M50	ZN563_HUMAN.H11MO.0.C	-10	0.000886235	0.681515	0.166297	21	CGCGGCCCGCGGGGCCGGGGGCGCGGGGCCCGGGCGCGGT	GCAGCTGCCAGTGAGGATCCC	-
M50	KLF6_HUMAN.H11MO.0.A	-8	0.000984522	0.757097	0.166297	19	CGCGGCCCGCGGGGCCGGGGGCGCGGGGCCCGGGCGCGGT	GGAAGGGCGGGGCCGGGGG	+
M50	THAP1_HUMAN.H11MO.0.C	-12	0.00123861	0.95249	0.188294	22	CGCGGCCCGCGGGGCCGGGGGCGCGGGGCCCGGGCGCGGT	CGCCGCCATCTTGGCTGCGGGC	+
M50	IRX2_HUMAN.H11MO.0.D	-4	0.00218099	1.67718	0.224179	19	CGCGGCCCGCGGGGCCGGGGGCGCGGGGCCCGGGCGCGGT	ACATGGGTGGGCATGTTGG	+
M50	GATA1_HUMAN.H11MO.0.A	6	0.00218099	1.67718	0.224179	13	CGCGGCCCGCGGGGCCGGGGGCGCGGGGCCCGGGCGCGGT	TCTTATCTGTCCCCGCCAG	-
M50	ZN350_HUMAN.H11MO.1.D	-6	0.00231163	1.77764	0.224179	24	CGCGGCCCGCGGGGCCGGGGGCGCGGGGCCCGGGCGCGGT	ACGGGGCGCAGGGATTTGTTGCCC	+
M50	ZN589_HUMAN.H11MO.0.D	-11	0.00264581	2.03463	0.224179	16	CGCGGCCCGCGGGGCCGGGGGCGCGGGGCCCGGGCGCGGT	CGGCAGTAACCGTGGG	-
M50	RXRA_HUMAN.H11MO.0.A	0	0.00267592	2.05778	0.224179	20	CGCGGCCCGCGGGGCCGGGGGCGCGGGGCCCGGGCGCGGT	GGGGGAGGCAGAGGTCAGAG	+
M50	NR1D1_HUMAN.H11MO.0.B	-2	0.00496659	3.81931	0.340537	19	CGCGGCCCGCGGGGCCGGGGGCGCGGGGCCCGGGCGCGGT	AGGGAAGTGGGTCAGAAGG	+
M50	TLX1_HUMAN.H11MO.0.D	-10	0.00497947	3.82921	0.340537	17	CGCGGCCCGCGGGGCCGGGGGCGCGGGGCCCGGGCGCGGT	CTGGCAAGTTGCCAAGG	+
M50	KLF3_HUMAN.H11MO.0.B	-6	0.00567153	4.36141	0.340537	19	CGCGGCCCGCGGGGCCGGGGGCGCGGGGCCCGGGCGCGGT	GGGGAGGGGCGGGGCCGGG	+
M50	USF2_HUMAN.H11MO.0.A	-31	0.00605784	4.65848	0.340537	9	CGCGGCCCGCGGGGCCGGGGGCGCGGGGCCCGGGCGCGGT	CGCCGCGGCCACGTGACCC	-
M50	RARG_HUMAN.H11MO.0.B	-10	0.00615401	4.73243	0.340537	18	CGCGGCCCGCGGGGCCGGGGGCGCGGGGCCCGGGCGCGGT	AGGTCAGAGTGACCTGGG	+
M50	PROX1_HUMAN.H11MO.0.D	-22	0.00758715	5.83452	0.397724	17	CGCGGCCCGCGGGGCCGGGGGCGCGGGGCCCGGGCGCGGT	GGGTAAGGCGGGTTGGG	+
M50	TAL1_HUMAN.H11MO.0.A	6	0.00786015	6.04446	0.398301	13	CGCGGCCCGCGGGGCCGGGGGCGCGGGGCCCGGGCGCGGT	CCTTATCTGCCCCCCCCAG	-
M50	ZN341_HUMAN.H11MO.0.C	-9	0.00867712	6.67271	0.42455	22	CGCGGCCCGCGGGGCCGGGGGCGCGGGGCCCGGGCGCGGT	GGGGGGGGGGGGAGGGAAGAGC	+
M50	GATA2_HUMAN.H11MO.0.A	8	0.0089367	6.87232	0.42455	11	CGCGGCCCGCGGGGCCGGGGGCGCGGGGCCCGGGCGCGGT	CCTTATCTCCACCCCCCAG	-
M50	EGR1_HUMAN.H11MO.0.A	-10	0.0106692	8.20462	0.469483	17	CGCGGCCCGCGGGGCCGGGGGCGCGGGGCCCGGGCGCGGT	GAGGGCGTGGGCGGGGG	+
M50	PURA_HUMAN.H11MO.0.D	-3	0.0114096	8.77397	0.481802	17	CGCGGCCCGCGGGGCCGGGGGCGCGGGGCCCGGGCGCGGT	GGAAGGGGGGGGCAGGG	+
M52	MECP2_HUMAN.H11MO.0.C	-29	0.000596267	0.458529	0.211995	7	GCACCCGCATCCACCCCAGCCCAACCACACCCCGCCCCCC	CTCCGGG	-
M52	SP1_HUMAN.H11MO.0.A	-18	0.000604244	0.464664	0.211995	22	GCACCCGCATCCACCCCAGCCCAACCACACCCCGCCCCCC	CCCCCCCCCGGCCCCGCCCCCC	-
M52	SP2_HUMAN.H11MO.0.A	-12	0.000638856	0.49128	0.211995	22	GCACCCGCATCCACCCCAGCCCAACCACACCCCGCCCCCC	CCCCCGGCCCCGCCCCCCCCCC	-
M52	KLF3_HUMAN.H11MO.0.B	-14	0.000688803	0.52969	0.211995	19	GCACCCGCATCCACCCCAGCCCAACCACACCCCGCCCCCC	CCCGGCCCCGCCCCTCCCC	-
M52	SP3_HUMAN.H11MO.0.B	-13	0.000950352	0.730821	0.211995	20	GCACCCGCATCCACCCCAGCCCAACCACACCCCGCCCCCC	CCCCGGCCCCGCCCCCCCCC	-
M52	WT1_HUMAN.H11MO.0.C	1	0.00106574	0.819552	0.211995	19	GCACCCGCATCCACCCCAGCCCAACCACACCCCGCCCCCC	CCCCCCCTCCTCCCCCGCCC	-
M52	KLF16_HUMAN.H11MO.0.D	-4	0.00110877	0.852646	0.211995	19	GCACCCGCATCCACCCCAGCCCAACCACACCCCGCCCCCC	CCCCCCCCCCCCCGCCCCC	-
M52	ZBT14_HUMAN.H11MO.0.C	0	0.00114556	0.880937	0.211995	9	GCACCCGCATCCACCCCAGCCCAACCACACCCCGCCCCCC	GCGCGCTCC	-
M52	ZN148_HUMAN.H11MO.0.D	-2	0.00126548	0.973155	0.211995	15	GCACCCGCATCCACCCCAGCCCAACCACACCCCGCCCCCC	CCCCTCCCCCACCCC	-
M52	TBX15_HUMAN.H11MO.0.D	-3	0.00148442	1.14152	0.223805	19	GCACCCGCATCCACCCCAGCCCAACCACACCCCGCCCCCC	CCCCCACCCCCCCCCCCCC	-
M52	ZN449_HUMAN.H11MO.0.C	-16	0.00172345	1.32533	0.236221	11	GCACCCGCATCCACCCCAGCCCAACCACACCCCGCCCCCC	AAGCCCAACCA	-
M52	ZN467_HUMAN.H11MO.0.C	-1	0.00245527	1.8881	0.272993	22	GCACCCGCATCCACCCCAGCCCAACCACACCCCGCCCCCC	CCCCCCCCCCCCTCCCCTCCCC	-
M52	EGR2_HUMAN.H11MO.0.A	4	0.00296252	2.27818	0.272993	14	GCACCCGCATCCACCCCAGCCCAACCACACCCCGCCCCCC	CCCCTCCCACACCCCCCC	-
M52	MAZ_HUMAN.H11MO.0.A	-1	0.00318015	2.44554	0.272993	22	GCACCCGCATCCACCCCAGCCCAACCACACCCCGCCCCCC	CCCCCCCCCCCCCCCCTCCCCC	-
M52	ZN563_HUMAN.H11MO.0.C	-2	0.00367869	2.82891	0.272993	21	GCACCCGCATCCACCCCAGCCCAACCACACCCCGCCCCCC	GGGATCCTCACTGGCAGCTGC	+
M52	ZN341_HUMAN.H11MO.0.C	-4	0.00370789	2.85136	0.272993	22	GCACCCGCATCCACCCCAGCCCAACCACACCCCGCCCCCC	GCTCTTCCCTCCCCCCCCCCCC	-
M52	THAP1_HUMAN.H11MO.0.C	-14	0.00390149	3.00025	0.272993	22	GCACCCGCATCCACCCCAGCCCAACCACACCCCGCCCCCC	CGCCGCCATCTTGGCTGCGGGC	+
M52	PROX1_HUMAN.H11MO.0.D	-9	0.003933	3.02447	0.272993	17	GCACCCGCATCCACCCCAGCCCAACCACACCCCGCCCCCC	CCCAACCCGCCTTACCC	-
M52	EGR1_HUMAN.H11MO.0.A	5	0.003933	3.02447	0.272993	12	GCACCCGCATCCACCCCAGCCCAACCACACCCCGCCCCCC	CCCCCGCCCACGCCCTC	-
M52	SP4_HUMAN.H11MO.0.A	-14	0.00400972	3.08347	0.272993	20	GCACCCGCATCCACCCCAGCCCAACCACACCCCGCCCCCC	CCCGGCCCCGCCCCCTTCCC	-
M52	RREB1_HUMAN.H11MO.0.D	-1	0.00410463	3.15646	0.272993	22	GCACCCGCATCCACCCCAGCCCAACCACACCCCGCCCCCC	ACCCCAAACCACCCCCCCCCCC	-
M52	TBX1_HUMAN.H11MO.0.D	2	0.00445937	3.42926	0.272993	18	GCACCCGCATCCACCCCAGCCCAACCACACCCCGCCCCCC	CCGCCCACCCCTGCCCACCC	-
M52	ZF64A_HUMAN.H11MO.0.D	-24	0.00470479	3.61798	0.272993	16	GCACCCGCATCCACCCCAGCCCAACCACACCCCGCCCCCC	CAGGTTCCCGGGCCCC	-
M52	KLF15_HUMAN.H11MO.0.A	-4	0.00482087	3.70725	0.272993	19	GCACCCGCATCCACCCCAGCCCAACCACACCCCGCCCCCC	CCCCCCCCTGCTCCTCCCC	-
M52	EGR2_HUMAN.H11MO.1.A	5	0.00499875	3.84404	0.272993	11	GCACCCGCATCCACCCCAGCCCAACCACACCCCGCCCCCC	CCCCCGCCCACGCCCC	-
M52	PATZ1_HUMAN.H11MO.0.C	2	0.00502156	3.86158	0.272993	20	GCACCCGCATCCACCCCAGCCCAACCACACCCCGCCCCCC	CCTCCCCCCCCGCCCCCTCCCC	-
M52	GCM2_HUMAN.H11MO.0.D	0	0.00560355	4.30913	0.272993	11	GCACCCGCATCCACCCCAGCCCAACCACACCCCGCCCCCC	ATACCCGCATC	-
M52	ZN281_HUMAN.H11MO.0.A	-1	0.00561131	4.3151	0.272993	15	GCACCCGCATCCACCCCAGCCCAACCACACCCCGCCCCCC	TCCCCTCCCCCACCC	-
M52	KLF9_HUMAN.H11MO.0.C	2	0.00561131	4.3151	0.272993	13	GCACCCGCATCCACCCCAGCCCAACCACACCCCGCCCCCC	GGCCACGCCCCCTCC	-
M52	ZN740_HUMAN.H11MO.0.D	3	0.00561307	4.31645	0.272993	11	GCACCCGCATCCACCCCAGCCCAACCACACCCCGCCCCCC	CCCACCCCCCCCCC	-
M52	RFX1_HUMAN.H11MO.0.B	-4	0.00583272	4.48536	0.27353	22	GCACCCGCATCCACCCCAGCCCAACCACACCCCGCCCCCC	CCGTCGCCATGGCAACCGGGGC	-
M52	SP4_HUMAN.H11MO.1.A	-16	0.00598697	4.60398	0.27353	16	GCACCCGCATCCACCCCAGCCCAACCACACCCCGCCCCCC	CGGCCCCGCCCCCTCC	-
M52	KLF13_HUMAN.H11MO.0.D	3	0.00640868	4.92828	0.284186	8	GCACCCGCATCCACCCCAGCCCAACCACACCCCGCCCCCC	CACGCCCCCCT	-
M52	NRF1_HUMAN.H11MO.0.A	-14	0.007422	5.70752	0.307828	17	GCACCCGCATCCACCCCAGCCCAACCACACCCCGCCCCCC	CACTGCGCATGCGCAGG	+
M52	PURA_HUMAN.H11MO.0.D	-10	0.007422	5.70752	0.307828	17	GCACCCGCATCCACCCCAGCCCAACCACACCCCGCCCCCC	CCCTGCCCCCCCCTTCC	-
M52	E2F4_HUMAN.H11MO.0.A	-26	0.00849205	6.53039	0.336931	13	GCACCCGCATCCACCCCAGCCCAACCACACCCCGCCCCCC	ATTTCCCGCCCCC	-
M52	ZN263_HUMAN.H11MO.0.A	-2	0.00969812	7.45785	0.374125	20	GCACCCGCATCCACCCCAGCCCAACCACACCCCGCCCCCC	CTCCTCCTCTCCCTCCTCCC	-
M52	AHR_HUMAN.H11MO.0.B	0	0.00992576	7.63291	0.374125	9	GCACCCGCATCCACCCCAGCCCAACCACACCCCGCCCCCC	GCACGCAAC	-
M52	SALL4_HUMAN.H11MO.0.B	-1	0.0111656	8.58636	0.403491	10	GCACCCGCATCCACCCCAGCCCAACCACACCCCGCCCCCC	CCCACCCTCC	-
M52	KLF6_HUMAN.H11MO.0.A	-7	0.0112401	8.64364	0.403491	19	GCACCCGCATCCACCCCAGCCCAACCACACCCCGCCCCCC	CCCCCGGCCCCGCCCTTCC	-
M52	ZFX_HUMAN.H11MO.1.A	-1	0.0122472	9.41808	0.41974	17	GCACCCGCATCCACCCCAGCCCAACCACACCCCGCCCCCC	CCCCGGCCTCCGCCCCC	-
M52	KLF1_HUMAN.H11MO.0.A	-14	0.012528	9.634	0.41974	14	GCACCCGCATCCACCCCAGCCCAACCACACCCCGCCCCCC	CCCGGCCCCGCCCC	-
M52	SP1_HUMAN.H11MO.1.A	-26	0.012528	9.634	0.41974	14	GCACCCGCATCCACCCCAGCCCAACCACACCCCGCCCCCC	CGGCCCCGCCCCCC	-
M52	VEZF1_HUMAN.H11MO.0.C	1	0.0133024	10.2295	0.430092	21	GCACCCGCATCCACCCCAGCCCAACCACACCCCGCCCCCC	CCCCTCCCCCTCCCCCCTCCCC	-
M52	PLAG1_HUMAN.H11MO.0.D	-19	0.0136576	10.5027	0.430092	17	GCACCCGCATCCACCCCAGCCCAACCACACCCCGCCCCCC	CCCCTCCTGATGCCCCC	-
M52	KLF4_HUMAN.H11MO.0.A	1	0.0136927	10.5297	0.430092	9	GCACCCGCATCCACCCCAGCCCAACCACACCCCGCCCCCC	GCCACACCCT	-
M52	MTF1_HUMAN.H11MO.0.C	5	0.0152176	11.7023	0.460275	12	GCACCCGCATCCACCCCAGCCCAACCACACCCCGCCCCCC	GTTTTGCACACGGCACT	-
M52	P63_HUMAN.H11MO.0.A	-13	0.0152642	11.7382	0.460275	19	GCACCCGCATCCACCCCAGCCCAACCACACCCCGCCCCCC	GGCATGTCCAGGCATGCCC	+
M52	TFCP2_HUMAN.H11MO.0.D	-20	0.0159856	12.2929	0.465067	16	GCACCCGCATCCACCCCAGCCCAACCACACCCCGCCCCCC	TCTGGCCAGTTCAGGC	-
M52	SP2_HUMAN.H11MO.1.B	-1	0.0160401	12.3348	0.465067	12	GCACCCGCATCCACCCCAGCCCAACCACACCCCGCCCCCC	GCCCCGCCCCCT	-
M52	TFDP1_HUMAN.H11MO.0.C	-26	0.0168616	12.9666	0.479664	14	GCACCCGCATCCACCCCAGCCCAACCACACCCCGCCCCCC	TTTTCCCGCCCCCC	-
M52	KLF14_HUMAN.H11MO.0.D	1	0.0177046	13.6148	0.494316	12	GCACCCGCATCCACCCCAGCCCAACCACACCCCGCCCCCC	GCCACGCCCCCCT	-
M53	SP3_HUMAN.H11MO.0.B	-12	1.88763e-05	0.0145159	0.0287982	20	CCCGGGGCCGCCGCCGGGGGGCGGCCCGGGGCGCTCCGCG	GGGGGGGGGCGGGGCCGGGG	+
M53	SP2_HUMAN.H11MO.0.A	-11	4.74148e-05	0.036462	0.0361687	22	CCCGGGGCCGCCGCCGGGGGGCGGCCCGGGGCGCTCCGCG	GGGGGGGGGGCGGGGCCGGGGG	+
M53	ZN563_HUMAN.H11MO.0.C	-4	0.000284456	0.218747	0.13811	21	CCCGGGGCCGCCGCCGGGGGGCGGCCCGGGGCGCTCCGCG	GGGATCCTCACTGGCAGCTGC	+
M53	RXRA_HUMAN.H11MO.0.A	-10	0.000394019	0.303001	0.13811	20	CCCGGGGCCGCCGCCGGGGGGCGGCCCGGGGCGCTCCGCG	GGGGGAGGCAGAGGTCAGAG	+
M53	PATZ1_HUMAN.H11MO.0.C	-11	0.000452634	0.348075	0.13811	22	CCCGGGGCCGCCGCCGGGGGGCGGCCCGGGGCGCTCCGCG	GGGGAGGGGGCGGGGGGGGAGG	+
M53	IRX2_HUMAN.H11MO.0.D	-9	0.000586557	0.451062	0.149145	19	CCCGGGGCCGCCGCCGGGGGGCGGCCCGGGGCGCTCCGCG	ACATGGGTGGGCATGTTGG	+
M53	THAP1_HUMAN.H11MO.0.C	-1	0.00118777	0.913399	0.201345	22	CCCGGGGCCGCCGCCGGGGGGCGGCCCGGGGCGCTCCGCG	GCCCGCAGCCAAGATGGCGGCG	-
M53	ZFX_HUMAN.H11MO.1.A	-13	0.00140316	1.07903	0.213993	17	CCCGGGGCCGCCGCCGGGGGGCGGCCCGGGGCGCTCCGCG	GGGGGCGGAGGCCGGGG	+
M53	SP4_HUMAN.H11MO.0.A	-11	0.00168319	1.29437	0.213993	20	CCCGGGGCCGCCGCCGGGGGGCGGCCCGGGGCGCTCCGCG	GGGAAGGGGGCGGGGCCGGG	+
M53	KLF6_HUMAN.H11MO.0.A	-13	0.00291261	2.2398	0.296237	19	CCCGGGGCCGCCGCCGGGGGGCGGCCCGGGGCGCTCCGCG	GGAAGGGCGGGGCCGGGGG	+
M53	GATA1_HUMAN.H11MO.0.A	-27	0.00291261	2.2398	0.296237	13	CCCGGGGCCGCCGCCGGGGGGCGGCCCGGGGCGCTCCGCG	CTGGCGGGGACAGATAAGA	+
M53	ZN341_HUMAN.H11MO.0.C	-9	0.0031498	2.4222	0.300339	22	CCCGGGGCCGCCGCCGGGGGGCGGCCCGGGGCGCTCCGCG	GGGGGGGGGGGGAGGGAAGAGC	+
M53	KLF3_HUMAN.H11MO.0.B	-11	0.00469206	3.6082	0.371561	19	CCCGGGGCCGCCGCCGGGGGGCGGCCCGGGGCGCTCCGCG	GGGGAGGGGCGGGGCCGGG	+
M53	PROX1_HUMAN.H11MO.0.D	-12	0.00498965	3.83704	0.371561	17	CCCGGGGCCGCCGCCGGGGGGCGGCCCGGGGCGCTCCGCG	GGGTAAGGCGGGTTGGG	+
M53	TLX1_HUMAN.H11MO.0.D	-14	0.00535802	4.12032	0.371561	17	CCCGGGGCCGCCGCCGGGGGGCGGCCCGGGGCGCTCCGCG	CTGGCAAGTTGCCAAGG	+
M53	ZN589_HUMAN.H11MO.0.D	0	0.00561686	4.31937	0.372576	16	CCCGGGGCCGCCGCCGGGGGGCGGCCCGGGGCGCTCCGCG	CCCACGGTTACTGCCG	+
M54	SP3_HUMAN.H11MO.0.B	-11	0.000249371	0.191766	0.210065	20	GCCGGCACCGCGCCCGGCGCCGCCCCGGCGCCTCGTCCGC	CCCCGGCCCCGCCCCCCCCC	-
M54	SP2_HUMAN.H11MO.0.A	-10	0.000361836	0.278252	0.210065	22	GCCGGCACCGCGCCCGGCGCCGCCCCGGCGCCTCGTCCGC	CCCCCGGCCCCGCCCCCCCCCC	-
M54	IRX2_HUMAN.H11MO.0.D	-14	0.000413618	0.318072	0.210065	19	GCCGGCACCGCGCCCGGCGCCGCCCCGGCGCCTCGTCCGC	CCAACATGCCCACCCATGT	-
M54	PATZ1_HUMAN.H11MO.0.C	-10	0.000930428	0.715499	0.223436	22	GCCGGCACCGCGCCCGGCGCCGCCCCGGCGCCTCGTCCGC	CCTCCCCCCCCGCCCCCTCCCC	-
M54	ZN589_HUMAN.H11MO.0.D	-2	0.00112781	0.867288	0.223436	16	GCCGGCACCGCGCCCGGCGCCGCCCCGGCGCCTCGTCCGC	CGGCAGTAACCGTGGG	-
M54	PROX1_HUMAN.H11MO.0.D	-2	0.00112845	0.86778	0.223436	17	GCCGGCACCGCGCCCGGCGCCGCCCCGGCGCCTCGTCCGC	GGGTAAGGCGGGTTGGG	+
M54	KLF6_HUMAN.H11MO.0.A	-10	0.00115162	0.885592	0.223436	19	GCCGGCACCGCGCCCGGCGCCGCCCCGGCGCCTCGTCCGC	CCCCCGGCCCCGCCCTTCC	-
M54	THAP1_HUMAN.H11MO.0.C	-3	0.00132008	1.01514	0.223436	22	GCCGGCACCGCGCCCGGCGCCGCCCCGGCGCCTCGTCCGC	CGCCGCCATCTTGGCTGCGGGC	+
M54	ZFX_HUMAN.H11MO.1.A	-4	0.00144104	1.10816	0.223436	17	GCCGGCACCGCGCCCGGCGCCGCCCCGGCGCCTCGTCCGC	CCCCGGCCTCCGCCCCC	-
M54	RXRA_HUMAN.H11MO.0.A	-12	0.00156949	1.20694	0.223436	20	GCCGGCACCGCGCCCGGCGCCGCCCCGGCGCCTCGTCCGC	CTCTGACCTCTGCCTCCCCC	-
M54	ZN563_HUMAN.H11MO.0.C	-6	0.00191661	1.47388	0.223436	21	GCCGGCACCGCGCCCGGCGCCGCCCCGGCGCCTCGTCCGC	GCAGCTGCCAGTGAGGATCCC	-
M54	USF2_HUMAN.H11MO.0.A	10	0.00209704	1.61262	0.223436	9	GCCGGCACCGCGCCCGGCGCCGCCCCGGCGCCTCGTCCGC	GGGTCACGTGGCCGCGGCG	+
M54	TLX1_HUMAN.H11MO.0.D	-19	0.00232309	1.78646	0.223436	17	GCCGGCACCGCGCCCGGCGCCGCCCCGGCGCCTCGTCCGC	CTGGCAAGTTGCCAAGG	+
M54	KLF3_HUMAN.H11MO.0.B	-12	0.00280579	2.15765	0.223436	19	GCCGGCACCGCGCCCGGCGCCGCCCCGGCGCCTCGTCCGC	CCCGGCCCCGCCCCTCCCC	-
M54	BHE41_HUMAN.H11MO.0.D	-6	0.00480489	3.69496	0.332764	20	GCCGGCACCGCGCCCGGCGCCGCCCCGGCGCCTCGTCCGC	ACCGGGTCACGTGCAGAAGG	+
M54	SP4_HUMAN.H11MO.0.A	-12	0.00587245	4.51591	0.370084	20	GCCGGCACCGCGCCCGGCGCCGCCCCGGCGCCTCGTCCGC	CCCGGCCCCGCCCCCTTCCC	-
M54	GATA1_HUMAN.H11MO.0.A	8	0.00744211	5.72298	0.41996	11	GCCGGCACCGCGCCCGGCGCCGCCCCGGCGCCTCGTCCGC	TCTTATCTGTCCCCGCCAG	-
M54	TAL1_HUMAN.H11MO.0.A	8	0.00795877	6.12029	0.433076	11	GCCGGCACCGCGCCCGGCGCCGCCCCGGCGCCTCGTCCGC	CCTTATCTGCCCCCCCCAG	-
M54	NR1D1_HUMAN.H11MO.0.B	-15	0.00850843	6.54298	0.447021	19	GCCGGCACCGCGCCCGGCGCCGCCCCGGCGCCTCGTCCGC	CCTTCTGACCCACTTCCCT	-
M54	CLOCK_HUMAN.H11MO.0.C	-14	0.00986183	7.58374	0.493641	14	GCCGGCACCGCGCCCGGCGCCGCCCCGGCGCCTCGTCCGC	TGTTCACGTGTCTG	-
M54	RARG_HUMAN.H11MO.0.B	-1	0.0100438	7.72366	0.493641	18	GCCGGCACCGCGCCCGGCGCCGCCCCGGCGCCTCGTCCGC	AGGTCAGAGTGACCTGGG	+
M55	NR1D1_HUMAN.H11MO.0.B	-4	0.000517576	0.398016	0.273467	19	CCAGCGCGCCGAGCCTCCGCCCCGCCGGCGGGGGCTGCCC	CCTTCTGACCCACTTCCCT	-
M55	RXRA_HUMAN.H11MO.0.A	-6	0.000636932	0.4898	0.273467	20	CCAGCGCGCCGAGCCTCCGCCCCGCCGGCGGGGGCTGCCC	CTCTGACCTCTGCCTCCCCC	-
M55	THAP1_HUMAN.H11MO.0.C	-11	0.00076713	0.589923	0.273467	22	CCAGCGCGCCGAGCCTCCGCCCCGCCGGCGGGGGCTGCCC	CGCCGCCATCTTGGCTGCGGGC	+
M55	SP2_HUMAN.H11MO.0.A	-12	0.00115948	0.89164	0.273467	22	CCAGCGCGCCGAGCCTCCGCCCCGCCGGCGGGGGCTGCCC	GGGGGGGGGGCGGGGCCGGGGG	+
M55	SP3_HUMAN.H11MO.0.B	-5	0.00132319	1.01753	0.273467	20	CCAGCGCGCCGAGCCTCCGCCCCGCCGGCGGGGGCTGCCC	CCCCGGCCCCGCCCCCCCCC	-
M55	ZFX_HUMAN.H11MO.1.A	-3	0.00134307	1.03282	0.273467	17	CCAGCGCGCCGAGCCTCCGCCCCGCCGGCGGGGGCTGCCC	GGGGGCGGAGGCCGGGG	+
M55	IRX2_HUMAN.H11MO.0.D	-19	0.00149321	1.14828	0.273467	19	CCAGCGCGCCGAGCCTCCGCCCCGCCGGCGGGGGCTGCCC	ACATGGGTGGGCATGTTGG	+
M55	ZN563_HUMAN.H11MO.0.C	-17	0.0021544	1.65673	0.273467	21	CCAGCGCGCCGAGCCTCCGCCCCGCCGGCGGGGGCTGCCC	GGGATCCTCACTGGCAGCTGC	+
M57	PATZ1_HUMAN.H11MO.0.C	-1	8.76313e-05	0.0673884	0.0877835	22	CCGCCAGCGCCCTTGGTCTCCTTCTCCCCCCGGCCGGGTA	CCTCCCCCCCCGCCCCCTCCCC	-
M57	VEZF1_HUMAN.H11MO.0.C	-8	0.000160175	0.123175	0.0877835	22	CCGCCAGCGCCCTTGGTCTCCTTCTCCCCCCGGCCGGGTA	CCCCTCCCCCTCCCCCCTCCCC	-
M57	ZN341_HUMAN.H11MO.0.C	0	0.000174328	0.134058	0.0877835	22	CCGCCAGCGCCCTTGGTCTCCTTCTCCCCCCGGCCGGGTA	GCTCTTCCCTCCCCCCCCCCCC	-
M57	MAZ_HUMAN.H11MO.0.A	-6	0.000243705	0.187409	0.0920388	22	CCGCCAGCGCCCTTGGTCTCCTTCTCCCCCCGGCCGGGTA	CCCCCCCCCCCCCCCCTCCCCC	-
M57	PTF1A_HUMAN.H11MO.0.B	0	0.000377998	0.29068	0.113921	18	CCGCCAGCGCCCTTGGTCTCCTTCTCCCCCCGGCCGGGTA	CCAGCTGCCCCCTTTCCC	+
M57	SP3_HUMAN.H11MO.0.B	-14	0.000468835	0.360534	0.113921	20	CCGCCAGCGCCCTTGGTCTCCTTCTCCCCCCGGCCGGGTA	CCCCGGCCCCGCCCCCCCCC	-
M57	ZFX_HUMAN.H11MO.1.A	-14	0.000576907	0.443641	0.113921	17	CCGCCAGCGCCCTTGGTCTCCTTCTCCCCCCGGCCGGGTA	CCCCGGCCTCCGCCCCC	-
M57	RXRA_HUMAN.H11MO.0.A	-4	0.000603291	0.463931	0.113921	20	CCGCCAGCGCCCTTGGTCTCCTTCTCCCCCCGGCCGGGTA	CTCTGACCTCTGCCTCCCCC	-
M57	CLOCK_HUMAN.H11MO.0.C	-22	0.00129813	0.998265	0.190482	14	CCGCCAGCGCCCTTGGTCTCCTTCTCCCCCCGGCCGGGTA	TGTTCACGTGTCTG	-
M57	NR1D1_HUMAN.H11MO.0.B	-11	0.00139679	1.07413	0.190482	19	CCGCCAGCGCCCTTGGTCTCCTTCTCCCCCCGGCCGGGTA	CCTTCTGACCCACTTCCCT	-
M57	NR1H4_HUMAN.H11MO.0.B	-1	0.00139679	1.07413	0.190482	19	CCGCCAGCGCCCTTGGTCTCCTTCTCCCCCCGGCCGGGTA	CCTCGGGGTCATTGACCCC	-
M57	KLF6_HUMAN.H11MO.0.A	-1	0.00151621	1.16596	0.190482	19	CCGCCAGCGCCCTTGGTCTCCTTCTCCCCCCGGCCGGGTA	CCCCCGGCCCCGCCCTTCC	-
M57	SPIC_HUMAN.H11MO.0.D	-14	0.00164155	1.26235	0.190482	13	CCGCCAGCGCCCTTGGTCTCCTTCTCCCCCCGGCCGGGTA	CCTCCCCTTCCTC	-
M57	ZBT17_HUMAN.H11MO.0.A	-15	0.00178434	1.37216	0.190482	19	CCGCCAGCGCCCTTGGTCTCCTTCTCCCCCCGGCCGGGTA	CTTCCCCTCCCCCACCCTC	-
M57	IRX2_HUMAN.H11MO.0.D	-16	0.00193452	1.48765	0.190482	19	CCGCCAGCGCCCTTGGTCTCCTTCTCCCCCCGGCCGGGTA	CCAACATGCCCACCCATGT	-
M57	THAP1_HUMAN.H11MO.0.C	-14	0.00201747	1.55143	0.190482	22	CCGCCAGCGCCCTTGGTCTCCTTCTCCCCCCGGCCGGGTA	CGCCGCCATCTTGGCTGCGGGC	+
M57	SP2_HUMAN.H11MO.0.A	-10	0.00233624	1.79657	0.197942	22	CCGCCAGCGCCCTTGGTCTCCTTCTCCCCCCGGCCGGGTA	CCCCCGGCCCCGCCCCCCCCCC	-
M57	ZN394_HUMAN.H11MO.0.C	-6	0.00235854	1.81372	0.197942	20	CCGCCAGCGCCCTTGGTCTCCTTCTCCCCCCGGCCGGGTA	ATTCCATTCTATTCCATTCT	-
M57	PURA_HUMAN.H11MO.0.D	-4	0.00261846	2.0136	0.199412	17	CCGCCAGCGCCCTTGGTCTCCTTCTCCCCCCGGCCGGGTA	CCCTGCCCCCCCCTTCC	-
M57	SP4_HUMAN.H11MO.0.A	-9	0.00274917	2.11411	0.199412	20	CCGCCAGCGCCCTTGGTCTCCTTCTCCCCCCGGCCGGGTA	CCCGGCCCCGCCCCCTTCCC	-
M57	LYL1_HUMAN.H11MO.0.A	-19	0.00284187	2.1854	0.199412	14	CCGCCAGCGCCCTTGGTCTCCTTCTCCCCCCGGCCGGGTA	CCAGCTGTTTCCTG	+
M57	MAFA_HUMAN.H11MO.0.D	-1	0.00397826	3.05928	0.250435	21	CCGCCAGCGCCCTTGGTCTCCTTCTCCCCCCGGCCGGGTA	GTGCTGACCCCGCAGCCTTCG	+
M57	PROX1_HUMAN.H11MO.0.D	-1	0.00397869	3.05961	0.250435	17	CCGCCAGCGCCCTTGGTCTCCTTCTCCCCCCGGCCGGGTA	CCCAACCCGCCTTACCC	-
M57	OSR2_HUMAN.H11MO.0.C	-16	0.00442538	3.40312	0.252929	16	CCGCCAGCGCCCTTGGTCTCCTTCTCCCCCCGGCCGGGTA	GCTGCTGCTTCTGCTG	+
M57	OLIG2_HUMAN.H11MO.0.B	-19	0.00448679	3.45034	0.252929	18	CCGCCAGCGCCCTTGGTCTCCTTCTCCCCCCGGCCGGGTA	CCAGCTGTTTCCCTTCTG	+
M57	TLX1_HUMAN.H11MO.0.D	-19	0.00468803	3.6051	0.252929	17	CCGCCAGCGCCCTTGGTCTCCTTCTCCCCCCGGCCGGGTA	CCTTGGCAACTTGCCAG	-
M57	RFX1_HUMAN.H11MO.0.B	-13	0.00548056	4.21455	0.281438	22	CCGCCAGCGCCCTTGGTCTCCTTCTCCCCCCGGCCGGGTA	CCGTCGCCATGGCAACCGGGGC	-
M57	Z324A_HUMAN.H11MO.0.C	1	0.00558904	4.29797	0.281438	22	CCGCCAGCGCCCTTGGTCTCCTTCTCCCCCCGGCCGGGTA	TATCAAACCATCCTTTGCTGCCA	+
M57	FOXD3_HUMAN.H11MO.0.D	-12	0.00582351	4.47828	0.283785	15	CCGCCAGCGCCCTTGGTCTCCTTCTCCCCCCGGCCGGGTA	TTTGTTTACTTAGCA	+
M57	ZN263_HUMAN.H11MO.0.A	-9	0.00622129	4.78417	0.293695	20	CCGCCAGCGCCCTTGGTCTCCTTCTCCCCCCGGCCGGGTA	CTCCTCCTCTCCCTCCTCCC	-
M57	TAF1_HUMAN.H11MO.0.A	-10	0.00860629	6.61823	0.372871	16	CCGCCAGCGCCCTTGGTCTCCTTCTCCCCCCGGCCGGGTA	CCGCCGCCGCCATCTT	-
M57	ZN563_HUMAN.H11MO.0.C	-6	0.00863893	6.64334	0.372871	21	CCGCCAGCGCCCTTGGTCTCCTTCTCCCCCCGGCCGGGTA	GGGATCCTCACTGGCAGCTGC	+
M57	RARG_HUMAN.H11MO.0.B	-10	0.00897403	6.90103	0.376575	18	CCGCCAGCGCCCTTGGTCTCCTTCTCCCCCCGGCCGGGTA	CCCAGGTCACTCTGACCT	-
M57	ZN589_HUMAN.H11MO.0.D	-2	0.00933103	7.17556	0.380973	16	CCGCCAGCGCCCTTGGTCTCCTTCTCCCCCCGGCCGGGTA	CCCACGGTTACTGCCG	+
M57	ZN816_HUMAN.H11MO.1.C	-18	0.0101568	7.81054	0.381568	14	CCGCCAGCGCCCTTGGTCTCCTTCTCCCCCCGGCCGGGTA	TGCATGTCCCCCTT	-
M57	BHE23_HUMAN.H11MO.0.D	-28	0.0103049	7.92447	0.381568	12	CCGCCAGCGCCCTTGGTCTCCTTCTCCCCCCGGCCGGGTA	AGCATATGGTGG	+
M57	SMAD3_HUMAN.H11MO.0.B	-11	0.0103049	7.92447	0.381568	12	CCGCCAGCGCCCTTGGTCTCCTTCTCCCCCCGGCCGGGTA	CTCTGTCACCTG	+
M57	SOX10_HUMAN.H11MO.1.A	-7	0.0103559	7.96371	0.381568	13	CCGCCAGCGCCCTTGGTCTCCTTCTCCCCCCGGCCGGGTA	TTCCTTTGTTCTC	+
M57	MNX1_HUMAN.H11MO.0.D	-8	0.01112	8.55131	0.385896	19	CCGCCAGCGCCCTTGGTCTCCTTCTCCCCCCGGCCGGGTA	CTATTTTAATAACCCTTAA	+
M57	VENTX_HUMAN.H11MO.0.D	-6	0.01112	8.55131	0.385896	19	CCGCCAGCGCCCTTGGTCTCCTTCTCCCCCCGGCCGGGTA	CGCTAATTGGTTTCTAATT	+
M57	MYBA_HUMAN.H11MO.0.D	-16	0.0114761	8.82511	0.385896	15	CCGCCAGCGCCCTTGGTCTCCTTCTCCCCCCGGCCGGGTA	TCTCCAACTGCCACT	-
M57	ZN467_HUMAN.H11MO.0.C	-1	0.0114952	8.83979	0.385896	22	CCGCCAGCGCCCTTGGTCTCCTTCTCCCCCCGGCCGGGTA	CCCCCCCCCCCCTCCCCTCCCC	-
M57	LEF1_HUMAN.H11MO.0.A	-8	0.0131369	10.1023	0.431421	14	CCGCCAGCGCCCTTGGTCTCCTTCTCCCCCCGGCCGGGTA	TCCTTTGATTTGCT	+
M57	GATA1_HUMAN.H11MO.0.A	6	0.0137572	10.5793	0.436651	13	CCGCCAGCGCCCTTGGTCTCCTTCTCCCCCCGGCCGGGTA	TCTTATCTGTCCCCGCCAG	-
M57	ZN214_HUMAN.H11MO.0.C	-18	0.0149041	11.4612	0.4503	22	CCGCCAGCGCCCTTGGTCTCCTTCTCCCCCCGGCCGGGTA	TCCTTTTTGAGGCCTTTGATGA	+
M57	PAX8_HUMAN.H11MO.0.D	-16	0.016899	12.9954	0.484889	14	CCGCCAGCGCCCTTGGTCTCCTTCTCCCCCCGGCCGGGTA	CCCGCTTCAGTGAC	-
M57	ZN770_HUMAN.H11MO.0.C	0	0.0169379	13.0252	0.484889	22	CCGCCAGCGCCCTTGGTCTCCTTCTCCCCCCGGCCGGGTA	GATCCTCCCGCCTCAGCCTCCC	-
M57	EGR2_HUMAN.H11MO.0.A	-17	0.0173443	13.3378	0.484889	18	CCGCCAGCGCCCTTGGTCTCCTTCTCCCCCCGGCCGGGTA	CCCCTCCCACACCCCCCC	-
M57	BHE41_HUMAN.H11MO.0.D	-2	0.0176538	13.5758	0.484889	20	CCGCCAGCGCCCTTGGTCTCCTTCTCCCCCCGGCCGGGTA	GCCTCTGCACGTGACCCGGT	-
M57	RARG_HUMAN.H11MO.2.D	-15	0.0176538	13.5758	0.484889	20	CCGCCAGCGCCCTTGGTCTCCTTCTCCCCCCGGCCGGGTA	GTGACCTCTGGGTGACCCCC	-
M58	TLX1_HUMAN.H11MO.0.D	-20	0.00047405	0.364544	0.327314	17	GGGTCGAGAGGGTGATCGCCTCAGAGCCTGGTGAGGCGCC	CCTTGGCAACTTGCCAG	-
M58	ZN563_HUMAN.H11MO.0.C	-16	0.000790363	0.607789	0.327314	21	GGGTCGAGAGGGTGATCGCCTCAGAGCCTGGTGAGGCGCC	GGGATCCTCACTGGCAGCTGC	+
M58	RXRA_HUMAN.H11MO.0.A	-3	0.000947539	0.728658	0.327314	20	GGGTCGAGAGGGTGATCGCCTCAGAGCCTGGTGAGGCGCC	GGGGGAGGCAGAGGTCAGAG	+
M58	IRX2_HUMAN.H11MO.0.D	-15	0.00104322	0.80224	0.327314	19	GGGTCGAGAGGGTGATCGCCTCAGAGCCTGGTGAGGCGCC	ACATGGGTGGGCATGTTGG	+
M58	ZFX_HUMAN.H11MO.1.A	-22	0.00199376	1.5332	0.327314	17	GGGTCGAGAGGGTGATCGCCTCAGAGCCTGGTGAGGCGCC	GGGGGCGGAGGCCGGGG	+
M58	SP2_HUMAN.H11MO.0.A	0	0.00206008	1.5842	0.327314	22	GGGTCGAGAGGGTGATCGCCTCAGAGCCTGGTGAGGCGCC	GGGGGGGGGGCGGGGCCGGGGG	+
M58	ZN263_HUMAN.H11MO.0.A	7	0.00215795	1.65946	0.327314	13	GGGTCGAGAGGGTGATCGCCTCAGAGCCTGGTGAGGCGCC	GGGAGGAGGGAGAGGAGGAG	+
M58	PATZ1_HUMAN.H11MO.0.C	-4	0.00220728	1.6974	0.327314	22	GGGTCGAGAGGGTGATCGCCTCAGAGCCTGGTGAGGCGCC	GGGGAGGGGGCGGGGGGGGAGG	+
M58	MNX1_HUMAN.H11MO.0.D	-5	0.00224918	1.72962	0.327314	19	GGGTCGAGAGGGTGATCGCCTCAGAGCCTGGTGAGGCGCC	TTAAGGGTTATTAAAATAG	-
M58	ZN341_HUMAN.H11MO.0.C	-5	0.0023643	1.81815	0.327314	22	GGGTCGAGAGGGTGATCGCCTCAGAGCCTGGTGAGGCGCC	GGGGGGGGGGGGAGGGAAGAGC	+
M58	TBX2_HUMAN.H11MO.0.D	-15	0.00350186	2.69293	0.41621	25	GGGTCGAGAGGGTGATCGCCTCAGAGCCTGGTGAGGCGCC	TGCCATCAGAGGTGTGAAAAGCGAC	+
M58	MAZ_HUMAN.H11MO.0.A	7	0.00379352	2.91722	0.41621	15	GGGTCGAGAGGGTGATCGCCTCAGAGCCTGGTGAGGCGCC	GGGGGAGGGGGGGGGGGGGGGG	+
M58	ZN394_HUMAN.H11MO.0.C	-6	0.00382636	2.94247	0.41621	20	GGGTCGAGAGGGTGATCGCCTCAGAGCCTGGTGAGGCGCC	AGAATGGAATAGAATGGAAT	+
M58	VEZF1_HUMAN.H11MO.0.C	-1	0.00562496	4.32559	0.491682	22	GGGTCGAGAGGGTGATCGCCTCAGAGCCTGGTGAGGCGCC	GGGGAGGGGGGAGGGGGAGGGG	+
M58	ZN554_HUMAN.H11MO.0.C	-20	0.00620674	4.77298	0.491682	20	GGGTCGAGAGGGTGATCGCCTCAGAGCCTGGTGAGGCGCC	GCTGAGCCATGTGGGGTGCT	+
M58	LYL1_HUMAN.H11MO.0.A	-23	0.00660209	5.077	0.491682	14	GGGTCGAGAGGGTGATCGCCTCAGAGCCTGGTGAGGCGCC	CAGGAAACAGCTGG	-
M58	KLF6_HUMAN.H11MO.0.A	-7	0.00665324	5.11634	0.491682	19	GGGTCGAGAGGGTGATCGCCTCAGAGCCTGGTGAGGCGCC	GGAAGGGCGGGGCCGGGGG	+
M58	NR1D1_HUMAN.H11MO.0.B	-9	0.00665324	5.11634	0.491682	19	GGGTCGAGAGGGTGATCGCCTCAGAGCCTGGTGAGGCGCC	AGGGAAGTGGGTCAGAAGG	+
M58	SPIC_HUMAN.H11MO.0.D	-5	0.00695771	5.35048	0.491682	13	GGGTCGAGAGGGTGATCGCCTCAGAGCCTGGTGAGGCGCC	GAGGAAGGGGAGG	+
M58	HME2_HUMAN.H11MO.0.D	-29	0.00709723	5.45777	0.491682	11	GGGTCGAGAGGGTGATCGCCTCAGAGCCTGGTGAGGCGCC	GGTAATTAGGG	+
M58	ZN589_HUMAN.H11MO.0.D	-24	0.00710339	5.4625	0.491682	16	GGGTCGAGAGGGTGATCGCCTCAGAGCCTGGTGAGGCGCC	CGGCAGTAACCGTGGG	-
M58	THAP1_HUMAN.H11MO.0.C	-16	0.00774891	5.95891	0.491682	22	GGGTCGAGAGGGTGATCGCCTCAGAGCCTGGTGAGGCGCC	GCCCGCAGCCAAGATGGCGGCG	-
M59	THAP1_HUMAN.H11MO.0.C	-3	0.000220658	0.169686	0.270769	22	CGCGCCCGAGGCGCGGGGGGCCGGCCCCCGGCGGCCGCGC	GCCCGCAGCCAAGATGGCGGCG	-
M59	SP2_HUMAN.H11MO.0.A	-1	0.000463055	0.356089	0.270769	22	CGCGCCCGAGGCGCGGGGGGCCGGCCCCCGGCGGCCGCGC	GGGGGGGGGGCGGGGCCGGGGG	+
M59	SP3_HUMAN.H11MO.0.B	-20	0.000758395	0.583206	0.270769	20	CGCGCCCGAGGCGCGGGGGGCCGGCCCCCGGCGGCCGCGC	CCCCGGCCCCGCCCCCCCCC	-
M59	ZN563_HUMAN.H11MO.0.C	-17	0.000952896	0.732777	0.270769	21	CGCGCCCGAGGCGCGGGGGGCCGGCCCCCGGCGGCCGCGC	GGGATCCTCACTGGCAGCTGC	+
M59	ZFX_HUMAN.H11MO.1.A	-6	0.00106208	0.816742	0.270769	17	CGCGCCCGAGGCGCGGGGGGCCGGCCCCCGGCGGCCGCGC	GGGGGCGGAGGCCGGGG	+
M59	IRX2_HUMAN.H11MO.0.D	-6	0.00168866	1.29858	0.323975	19	CGCGCCCGAGGCGCGGGGGGCCGGCCCCCGGCGGCCGCGC	ACATGGGTGGGCATGTTGG	+
M59	RXRA_HUMAN.H11MO.0.A	-5	0.00340152	2.61577	0.471948	20	CGCGCCCGAGGCGCGGGGGGCCGGCCCCCGGCGGCCGCGC	GGGGGAGGCAGAGGTCAGAG	+
M59	NR1D1_HUMAN.H11MO.0.B	-1	0.00457478	3.518	0.471948	19	CGCGCCCGAGGCGCGGGGGGCCGGCCCCCGGCGGCCGCGC	CCTTCTGACCCACTTCCCT	-
M59	PATZ1_HUMAN.H11MO.0.C	-1	0.00463559	3.56477	0.471948	22	CGCGCCCGAGGCGCGGGGGGCCGGCCCCCGGCGGCCGCGC	GGGGAGGGGGCGGGGGGGGAGG	+
M61	ZFX_HUMAN.H11MO.1.A	-12	3.27174e-05	0.0251596	0.0493916	17	GCCCGCGCCCGGCCGCGGCCGCGGGCCTCCGCCCCCCCGC	CCCCGGCCTCCGCCCCC	-
M61	SP3_HUMAN.H11MO.0.B	-4	6.6014e-05	0.0507648	0.0498289	20	GCCCGCGCCCGGCCGCGGCCGCGGGCCTCCGCCCCCCCGC	GGGGGGGGGCGGGGCCGGGG	+
M61	RXRA_HUMAN.H11MO.0.A	-12	0.000141648	0.108928	0.0594679	20	GCCCGCGCCCGGCCGCGGCCGCGGGCCTCCGCCCCCCCGC	CTCTGACCTCTGCCTCCCCC	-
M61	SP2_HUMAN.H11MO.0.A	-3	0.000178449	0.137228	0.0594679	22	GCCCGCGCCCGGCCGCGGCCGCGGGCCTCCGCCCCCCCGC	GGGGGGGGGGCGGGGCCGGGGG	+
M61	THAP1_HUMAN.H11MO.0.C	2	0.000353795	0.272069	0.0667632	20	GCCCGCGCCCGGCCGCGGCCGCGGGCCTCCGCCCCCCCGC	CGCCGCCATCTTGGCTGCGGGC	+
M61	TLX1_HUMAN.H11MO.0.D	-1	0.000617523	0.474875	0.103582	17	GCCCGCGCCCGGCCGCGGCCGCGGGCCTCCGCCCCCCCGC	CTGGCAAGTTGCCAAGG	+
M61	IRX2_HUMAN.H11MO.0.D	-21	0.000800157	0.615321	0.120795	19	GCCCGCGCCCGGCCGCGGCCGCGGGCCTCCGCCCCCCCGC	CCAACATGCCCACCCATGT	-
M61	MXI1_HUMAN.H11MO.0.A	-10	0.00109669	0.843357	0.136453	15	GCCCGCGCCCGGCCGCGGCCGCGGGCCTCCGCCCCCCCGC	GCACGTGGCGGCGGG	+
M61	KLF3_HUMAN.H11MO.0.B	-4	0.00117504	0.903603	0.136453	19	GCCCGCGCCCGGCCGCGGCCGCGGGCCTCCGCCCCCCCGC	GGGGAGGGGCGGGGCCGGG	+
M61	KLF6_HUMAN.H11MO.0.A	-11	0.00136681	1.05108	0.141604	19	GCCCGCGCCCGGCCGCGGCCGCGGGCCTCCGCCCCCCCGC	CCCCCGGCCCCGCCCTTCC	-
M61	ZN589_HUMAN.H11MO.0.D	-9	0.00216053	1.66145	0.176994	16	GCCCGCGCCCGGCCGCGGCCGCGGGCCTCCGCCCCCCCGC	CGGCAGTAACCGTGGG	-
M61	ZN341_HUMAN.H11MO.0.C	-18	0.0022276	1.71303	0.176994	22	GCCCGCGCCCGGCCGCGGCCGCGGGCCTCCGCCCCCCCGC	GCTCTTCCCTCCCCCCCCCCCC	-
M61	PATZ1_HUMAN.H11MO.0.C	-3	0.00271995	2.09164	0.186644	22	GCCCGCGCCCGGCCGCGGCCGCGGGCCTCCGCCCCCCCGC	GGGGAGGGGGCGGGGGGGGAGG	+
M61	SPIC_HUMAN.H11MO.0.D	-25	0.00386427	2.97163	0.253638	13	GCCCGCGCCCGGCCGCGGCCGCGGGCCTCCGCCCCCCCGC	CCTCCCCTTCCTC	-
M61	SP4_HUMAN.H11MO.0.A	-7	0.00419613	3.22682	0.263944	20	GCCCGCGCCCGGCCGCGGCCGCGGGCCTCCGCCCCCCCGC	CCCGGCCCCGCCCCCTTCCC	-
M61	RARG_HUMAN.H11MO.2.D	-14	0.00513614	3.94969	0.297677	20	GCCCGCGCCCGGCCGCGGCCGCGGGCCTCCGCCCCCCCGC	GTGACCTCTGGGTGACCCCC	-
M61	NR1H4_HUMAN.H11MO.0.B	-10	0.0057406	4.41452	0.297677	19	GCCCGCGCCCGGCCGCGGCCGCGGGCCTCCGCCCCCCCGC	CCTCGGGGTCATTGACCCC	-
M61	GATA1_HUMAN.H11MO.0.A	7	0.0057406	4.41452	0.297677	12	GCCCGCGCCCGGCCGCGGCCGCGGGCCTCCGCCCCCCCGC	TCTTATCTGTCCCCGCCAG	-
M61	ZN563_HUMAN.H11MO.0.C	-4	0.0059155	4.54902	0.297677	21	GCCCGCGCCCGGCCGCGGCCGCGGGCCTCCGCCCCCCCGC	GGGATCCTCACTGGCAGCTGC	+
M61	PTF1A_HUMAN.H11MO.0.B	-18	0.00635169	4.88445	0.309316	18	GCCCGCGCCCGGCCGCGGCCGCGGGCCTCCGCCCCCCCGC	CCAGCTGCCCCCTTTCCC	+
M61	EGR1_HUMAN.H11MO.0.A	-8	0.00800717	6.15751	0.345009	17	GCCCGCGCCCGGCCGCGGCCGCGGGCCTCCGCCCCCCCGC	GAGGGCGTGGGCGGGGG	+
M61	USF2_HUMAN.H11MO.0.A	-7	0.00859819	6.61201	0.345009	19	GCCCGCGCCCGGCCGCGGCCGCGGGCCTCCGCCCCCCCGC	GGGTCACGTGGCCGCGGCG	+
M61	PAX8_HUMAN.H11MO.0.D	-9	0.00891293	6.85404	0.345009	14	GCCCGCGCCCGGCCGCGGCCGCGGGCCTCCGCCCCCCCGC	GTCACTGAAGCGGG	+
M61	CLOCK_HUMAN.H11MO.0.C	-7	0.00891293	6.85404	0.345009	14	GCCCGCGCCCGGCCGCGGCCGCGGGCCTCCGCCCCCCCGC	TGTTCACGTGTCTG	-
M61	RARG_HUMAN.H11MO.0.B	-18	0.0102744	7.90104	0.387768	18	GCCCGCGCCCGGCCGCGGCCGCGGGCCTCCGCCCCCCCGC	CCCAGGTCACTCTGACCT	-
M61	PURA_HUMAN.H11MO.0.D	-24	0.0113685	8.74236	0.418594	16	GCCCGCGCCCGGCCGCGGCCGCGGGCCTCCGCCCCCCCGC	CCCTGCCCCCCCCTTCC	-
M61	COT2_HUMAN.H11MO.1.A	-12	0.0121799	9.36635	0.425621	17	GCCCGCGCCCGGCCGCGGCCGCGGGCCTCCGCCCCCCCGC	CCCTGACCTTTGACCCC	-
M61	NR1D1_HUMAN.H11MO.0.B	-17	0.0127243	9.785	0.425621	19	GCCCGCGCCCGGCCGCGGCCGCGGGCCTCCGCCCCCCCGC	CCTTCTGACCCACTTCCCT	-
M61	TAL1_HUMAN.H11MO.0.A	7	0.0127243	9.785	0.425621	12	GCCCGCGCCCGGCCGCGGCCGCGGGCCTCCGCCCCCCCGC	CCTTATCTGCCCCCCCCAG	-
M61	COT1_HUMAN.H11MO.0.C	-12	0.0130442	10.031	0.425621	17	GCCCGCGCCCGGCCGCGGCCGCGGGCCTCCGCCCCCCCGC	CCCTGACCTCTGACCCC	-
M61	NR1H3_HUMAN.H11MO.0.B	1	0.0135675	10.4334	0.425621	18	GCCCGCGCCCGGCCGCGGCCGCGGGCCTCCGCCCCCCCGC	TGACCTGCAGTGACCTCTG	-
M61	PROX1_HUMAN.H11MO.0.D	-7	0.0139645	10.7387	0.425621	17	GCCCGCGCCCGGCCGCGGCCGCGGGCCTCCGCCCCCCCGC	GGGTAAGGCGGGTTGGG	+
M61	Z324A_HUMAN.H11MO.0.C	-9	0.0141655	10.8933	0.425621	23	GCCCGCGCCCGGCCGCGGCCGCGGGCCTCCGCCCCCCCGC	TGGCAGCAAAGGATGGTTTGATA	-
M61	ZN350_HUMAN.H11MO.1.D	-12	0.0143787	11.0572	0.425621	24	GCCCGCGCCCGGCCGCGGCCGCGGGCCTCCGCCCCCCCGC	ACGGGGCGCAGGGATTTGTTGCCC	+
M61	GATA2_HUMAN.H11MO.0.A	7	0.0154097	11.8501	0.438928	12	GCCCGCGCCCGGCCGCGGCCGCGGGCCTCCGCCCCCCCGC	CCTTATCTCCACCCCCCAG	-
M61	BHE41_HUMAN.H11MO.0.D	-4	0.0173064	13.3086	0.483824	20	GCCCGCGCCCGGCCGCGGCCGCGGGCCTCCGCCCCCCCGC	GCCTCTGCACGTGACCCGGT	-
M62	SP3_HUMAN.H11MO.0.B	-12	6.659e-05	0.0512077	0.0679842	20	GGCGCGCGCGCCGCTGGGCCCGGCACGCCCGGGGGGCCCC	CCCCGGCCCCGCCCCCCCCC	-
M62	SP2_HUMAN.H11MO.0.A	-11	9.16931e-05	0.070512	0.0679842	22	GGCGCGCGCGCCGCTGGGCCCGGCACGCCCGGGGGGCCCC	CCCCCGGCCCCGCCCCCCCCCC	-
M62	ZFX_HUMAN.H11MO.1.A	-12	0.000180079	0.13848	0.0679842	17	GGCGCGCGCGCCGCTGGGCCCGGCACGCCCGGGGGGCCCC	CCCCGGCCTCCGCCCCC	-
M62	IRX2_HUMAN.H11MO.0.D	-8	0.000296038	0.227653	0.0894095	19	GGCGCGCGCGCCGCTGGGCCCGGCACGCCCGGGGGGCCCC	ACATGGGTGGGCATGTTGG	+
M62	GATA1_HUMAN.H11MO.0.A	-29	0.000562347	0.432445	0.10615	11	GGCGCGCGCGCCGCTGGGCCCGGCACGCCCGGGGGGCCCC	CTGGCGGGGACAGATAAGA	+
M62	PROX1_HUMAN.H11MO.0.D	-18	0.000923657	0.710292	0.144643	17	GGCGCGCGCGCCGCTGGGCCCGGCACGCCCGGGGGGCCCC	CCCAACCCGCCTTACCC	-
M62	TAL1_HUMAN.H11MO.0.A	-29	0.00104329	0.802292	0.144643	11	GGCGCGCGCGCCGCTGGGCCCGGCACGCCCGGGGGGCCCC	CTGGGGGGGGCAGATAAGG	+
M62	THAP1_HUMAN.H11MO.0.C	-18	0.00114232	0.878444	0.144643	22	GGCGCGCGCGCCGCTGGGCCCGGCACGCCCGGGGGGCCCC	GCCCGCAGCCAAGATGGCGGCG	-
M62	ZN563_HUMAN.H11MO.0.C	0	0.00124518	0.957546	0.144643	21	GGCGCGCGCGCCGCTGGGCCCGGCACGCCCGGGGGGCCCC	GCAGCTGCCAGTGAGGATCCC	-
M62	RARG_HUMAN.H11MO.0.B	-15	0.00135706	1.04358	0.146379	18	GGCGCGCGCGCCGCTGGGCCCGGCACGCCCGGGGGGCCCC	AGGTCAGAGTGACCTGGG	+
M62	KLF6_HUMAN.H11MO.0.A	-11	0.00163372	1.25633	0.16234	19	GGCGCGCGCGCCGCTGGGCCCGGCACGCCCGGGGGGCCCC	CCCCCGGCCCCGCCCTTCC	-
M62	ZN341_HUMAN.H11MO.0.C	-12	0.00172004	1.32271	0.16234	22	GGCGCGCGCGCCGCTGGGCCCGGCACGCCCGGGGGGCCCC	GCTCTTCCCTCCCCCCCCCCCC	-
M62	GATA2_HUMAN.H11MO.0.A	-29	0.00203475	1.56473	0.167108	11	GGCGCGCGCGCCGCTGGGCCCGGCACGCCCGGGGGGCCCC	CTGGGGGGTGGAGATAAGG	+
M62	SP4_HUMAN.H11MO.0.A	-3	0.00204818	1.57505	0.167108	20	GGCGCGCGCGCCGCTGGGCCCGGCACGCCCGGGGGGCCCC	GGGAAGGGGGCGGGGCCGGG	+
M62	RXRA_HUMAN.H11MO.0.A	-6	0.00270747	2.08204	0.201505	20	GGCGCGCGCGCCGCTGGGCCCGGCACGCCCGGGGGGCCCC	CTCTGACCTCTGCCTCCCCC	-
M62	KLF3_HUMAN.H11MO.0.B	-13	0.00291345	2.24045	0.201505	19	GGCGCGCGCGCCGCTGGGCCCGGCACGCCCGGGGGGCCCC	CCCGGCCCCGCCCCTCCCC	-
M62	NR1D1_HUMAN.H11MO.0.B	-11	0.00312711	2.40475	0.201505	19	GGCGCGCGCGCCGCTGGGCCCGGCACGCCCGGGGGGCCCC	CCTTCTGACCCACTTCCCT	-
M62	PAX8_HUMAN.H11MO.0.D	-23	0.00365631	2.8117	0.204496	14	GGCGCGCGCGCCGCTGGGCCCGGCACGCCCGGGGGGCCCC	CCCGCTTCAGTGAC	-
M62	NR1H4_HUMAN.H11MO.0.B	-10	0.00413632	3.18083	0.215388	19	GGCGCGCGCGCCGCTGGGCCCGGCACGCCCGGGGGGCCCC	CCTCGGGGTCATTGACCCC	-
M62	PAX2_HUMAN.H11MO.0.D	-16	0.004442	3.41589	0.223595	18	GGCGCGCGCGCCGCTGGGCCCGGCACGCCCGGGGGGCCCC	TGTCACGCATGACTGAAC	-
M62	PATZ1_HUMAN.H11MO.0.C	0	0.00487553	3.74929	0.237502	22	GGCGCGCGCGCCGCTGGGCCCGGCACGCCCGGGGGGCCCC	GGGGAGGGGGCGGGGGGGGAGG	+
M62	ZN589_HUMAN.H11MO.0.D	-17	0.00572717	4.4042	0.262079	16	GGCGCGCGCGCCGCTGGGCCCGGCACGCCCGGGGGGCCCC	CGGCAGTAACCGTGGG	-
M62	PURA_HUMAN.H11MO.0.D	-18	0.00629825	4.84335	0.268747	17	GGCGCGCGCGCCGCTGGGCCCGGCACGCCCGGGGGGCCCC	CCCTGCCCCCCCCTTCC	-
M62	MXI1_HUMAN.H11MO.0.A	7	0.00640678	4.92681	0.268747	8	GGCGCGCGCGCCGCTGGGCCCGGCACGCCCGGGGGGCCCC	GCACGTGGCGGCGGG	+
M62	ZN554_HUMAN.H11MO.0.C	-4	0.00691097	5.31454	0.282061	20	GGCGCGCGCGCCGCTGGGCCCGGCACGCCCGGGGGGCCCC	AGCACCCCACATGGCTCAGC	-
M62	ZN667_HUMAN.H11MO.0.C	-12	0.00712182	5.47668	0.283018	19	GGCGCGCGCGCCGCTGGGCCCGGCACGCCCGGGGGGCCCC	GCTGAGCTTTTAAGGCCAC	-
M62	ZN350_HUMAN.H11MO.1.D	-5	0.00816293	6.27729	0.308171	24	GGCGCGCGCGCCGCTGGGCCCGGCACGCCCGGGGGGCCCC	ACGGGGCGCAGGGATTTGTTGCCC	+
M62	RFX5_HUMAN.H11MO.0.A	-14	0.0101368	7.79517	0.338636	20	GGCGCGCGCGCCGCTGGGCCCGGCACGCCCGGGGGGCCCC	TCTGCCTAGCAACAGCTGAC	-
M62	VEZF1_HUMAN.H11MO.0.C	-18	0.0114532	8.8075	0.360322	22	GGCGCGCGCGCCGCTGGGCCCGGCACGCCCGGGGGGCCCC	CCCCTCCCCCTCCCCCCTCCCC	-
M62	TLX1_HUMAN.H11MO.0.D	-13	0.011836	9.10187	0.364766	17	GGCGCGCGCGCCGCTGGGCCCGGCACGCCCGGGGGGCCCC	CCTTGGCAACTTGCCAG	-
M62	Z324A_HUMAN.H11MO.0.C	-2	0.013328	10.2492	0.39464	23	GGCGCGCGCGCCGCTGGGCCCGGCACGCCCGGGGGGCCCC	TGGCAGCAAAGGATGGTTTGATA	-
M62	LYL1_HUMAN.H11MO.0.A	-9	0.014238	10.949	0.405676	14	GGCGCGCGCGCCGCTGGGCCCGGCACGCCCGGGGGGCCCC	CCAGCTGTTTCCTG	+
M62	RFX1_HUMAN.H11MO.0.B	-12	0.0153394	11.796	0.427961	22	GGCGCGCGCGCCGCTGGGCCCGGCACGCCCGGGGGGCCCC	CCGTCGCCATGGCAACCGGGGC	-
M62	MAFA_HUMAN.H11MO.0.D	-4	0.015587	11.9864	0.427961	21	GGCGCGCGCGCCGCTGGGCCCGGCACGCCCGGGGGGCCCC	CGAAGGCTGCGGGGTCAGCAC	-
M62	USF2_HUMAN.H11MO.0.A	9	0.0175189	13.4721	0.472417	10	GGCGCGCGCGCCGCTGGGCCCGGCACGCCCGGGGGGCCCC	GGGTCACGTGGCCGCGGCG	+
M62	CLOCK_HUMAN.H11MO.0.C	-13	0.019191	14.7578	0.493568	14	GGCGCGCGCGCCGCTGGGCCCGGCACGCCCGGGGGGCCCC	CAGACACGTGAACA	+
M63	SP2_HUMAN.H11MO.0.A	-7	0.000100529	0.0773069	0.092072	22	CGGGGGCGCCGCCGGCCCGGGACCGGCGCACAGCCCCCGC	GGGGGGGGGGCGGGGCCGGGGG	+
M63	SP3_HUMAN.H11MO.0.B	-8	0.000301877	0.232144	0.092072	20	CGGGGGCGCCGCCGGCCCGGGACCGGCGCACAGCCCCCGC	GGGGGGGGGCGGGGCCGGGG	+
M63	TLX1_HUMAN.H11MO.0.D	-22	0.000316943	0.24373	0.092072	17	CGGGGGCGCCGCCGGCCCGGGACCGGCGCACAGCCCCCGC	CTGGCAAGTTGCCAAGG	+
M63	PATZ1_HUMAN.H11MO.0.C	-7	0.000370192	0.284677	0.092072	22	CGGGGGCGCCGCCGGCCCGGGACCGGCGCACAGCCCCCGC	GGGGAGGGGGCGGGGGGGGAGG	+
M63	THAP1_HUMAN.H11MO.0.C	-6	0.000398611	0.306532	0.092072	22	CGGGGGCGCCGCCGGCCCGGGACCGGCGCACAGCCCCCGC	CGCCGCCATCTTGGCTGCGGGC	+
M63	ZFX_HUMAN.H11MO.1.A	-4	0.000410939	0.316012	0.092072	17	CGGGGGCGCCGCCGGCCCGGGACCGGCGCACAGCCCCCGC	GGGGGCGGAGGCCGGGG	+
M63	ZN341_HUMAN.H11MO.0.C	-12	0.000429085	0.329967	0.092072	22	CGGGGGCGCCGCCGGCCCGGGACCGGCGCACAGCCCCCGC	GGGGGGGGGGGGAGGGAAGAGC	+
M63	KLF6_HUMAN.H11MO.0.A	-10	0.000942246	0.724587	0.138643	19	CGGGGGCGCCGCCGGCCCGGGACCGGCGCACAGCCCCCGC	GGAAGGGCGGGGCCGGGGG	+
M63	ZN589_HUMAN.H11MO.0.D	-20	0.00124285	0.955755	0.155568	16	CGGGGGCGCCGCCGGCCCGGGACCGGCGCACAGCCCCCGC	CCCACGGTTACTGCCG	+
M63	RARG_HUMAN.H11MO.2.D	-17	0.00171663	1.32009	0.17294	20	CGGGGGCGCCGCCGGCCCGGGACCGGCGCACAGCCCCCGC	GTGACCTCTGGGTGACCCCC	-
M63	KLF3_HUMAN.H11MO.0.B	-2	0.00172198	1.32421	0.17294	19	CGGGGGCGCCGCCGGCCCGGGACCGGCGCACAGCCCCCGC	GGGGAGGGGCGGGGCCGGG	+
M63	ZN563_HUMAN.H11MO.0.C	-6	0.00273255	2.10133	0.251186	21	CGGGGGCGCCGCCGGCCCGGGACCGGCGCACAGCCCCCGC	GGGATCCTCACTGGCAGCTGC	+
M63	ZBT17_HUMAN.H11MO.0.A	-12	0.00307846	2.36734	0.251186	19	CGGGGGCGCCGCCGGCCCGGGACCGGCGCACAGCCCCCGC	GAGGGTGGGGGAGGGGAAG	+
M63	NR1H4_HUMAN.H11MO.0.B	-23	0.00408291	3.13976	0.292033	17	CGGGGGCGCCGCCGGCCCGGGACCGGCGCACAGCCCCCGC	GGGGTCAATGACCCCGAGG	+
M63	MXI1_HUMAN.H11MO.0.A	-8	0.00469033	3.60686	0.32023	15	CGGGGGCGCCGCCGGCCCGGGACCGGCGCACAGCCCCCGC	GCACGTGGCGGCGGG	+
M63	ZN350_HUMAN.H11MO.1.D	-17	0.0053337	4.10161	0.320444	23	CGGGGGCGCCGCCGGCCCGGGACCGGCGCACAGCCCCCGC	GGGCAACAAATCCCTGCGCCCCGT	-
M63	VEZF1_HUMAN.H11MO.0.C	-4	0.00536284	4.12402	0.320444	22	CGGGGGCGCCGCCGGCCCGGGACCGGCGCACAGCCCCCGC	GGGGAGGGGGGAGGGGGAGGGG	+
M63	SP4_HUMAN.H11MO.0.A	-7	0.00556029	4.27586	0.320444	20	CGGGGGCGCCGCCGGCCCGGGACCGGCGCACAGCCCCCGC	GGGAAGGGGGCGGGGCCGGG	+
M63	CLOCK_HUMAN.H11MO.0.C	-18	0.00563012	4.32956	0.320444	14	CGGGGGCGCCGCCGGCCCGGGACCGGCGCACAGCCCCCGC	CAGACACGTGAACA	+
M63	SPZ1_HUMAN.H11MO.0.D	0	0.00602019	4.62953	0.320444	16	CGGGGGCGCCGCCGGCCCGGGACCGGCGCACAGCCCCCGC	CGGCTGTTACCCTGGG	+
M63	RXRA_HUMAN.H11MO.0.A	-13	0.00634723	4.88102	0.320444	20	CGGGGGCGCCGCCGGCCCGGGACCGGCGCACAGCCCCCGC	GGGGGAGGCAGAGGTCAGAG	+
M63	MNX1_HUMAN.H11MO.0.D	-21	0.0066073	5.08101	0.320444	19	CGGGGGCGCCGCCGGCCCGGGACCGGCGCACAGCCCCCGC	CTATTTTAATAACCCTTAA	+
M63	LYL1_HUMAN.H11MO.0.A	-2	0.00661351	5.08579	0.320444	14	CGGGGGCGCCGCCGGCCCGGGACCGGCGCACAGCCCCCGC	CAGGAAACAGCTGG	-
M63	IRX2_HUMAN.H11MO.0.D	0	0.00755899	5.81287	0.344058	19	CGGGGGCGCCGCCGGCCCGGGACCGGCGCACAGCCCCCGC	ACATGGGTGGGCATGTTGG	+
M63	RFX5_HUMAN.H11MO.0.A	-4	0.00878958	6.75918	0.379769	20	CGGGGGCGCCGCCGGCCCGGGACCGGCGCACAGCCCCCGC	GTCAGCTGTTGCTAGGCAGA	+
M63	TBX21_HUMAN.H11MO.0.A	-26	0.00928332	7.13887	0.379769	13	CGGGGGCGCCGCCGGCCCGGGACCGGCGCACAGCCCCCGC	TTCACACCTCCAC	-
M63	NR1H3_HUMAN.H11MO.0.B	0	0.00985448	7.57809	0.379769	19	CGGGGGCGCCGCCGGCCCGGGACCGGCGCACAGCCCCCGC	CAGAGGTCACTGCAGGTCA	+
M63	PROX1_HUMAN.H11MO.0.D	-6	0.00990612	7.6178	0.379769	17	CGGGGGCGCCGCCGGCCCGGGACCGGCGCACAGCCCCCGC	CCCAACCCGCCTTACCC	-
M63	RARG_HUMAN.H11MO.0.B	-4	0.0102761	7.90232	0.379769	18	CGGGGGCGCCGCCGGCCCGGGACCGGCGCACAGCCCCCGC	AGGTCAGAGTGACCTGGG	+
M63	USF2_HUMAN.H11MO.0.A	0	0.0105213	8.09089	0.379769	19	CGGGGGCGCCGCCGGCCCGGGACCGGCGCACAGCCCCCGC	CGCCGCGGCCACGTGACCC	-
M63	PURA_HUMAN.H11MO.0.D	-21	0.0106191	8.16607	0.379769	17	CGGGGGCGCCGCCGGCCCGGGACCGGCGCACAGCCCCCGC	CCCTGCCCCCCCCTTCC	-
M63	ZEP2_HUMAN.H11MO.0.D	-24	0.0133303	10.251	0.427695	14	CGGGGGCGCCGCCGGCCCGGGACCGGCGCACAGCCCCCGC	GGTAGGGAAACCCC	+
M63	THA_HUMAN.H11MO.0.C	-18	0.0159869	12.2939	0.427695	17	CGGGGGCGCCGCCGGCCCGGGACCGGCGCACAGCCCCCGC	CTGACCTGAAGTGACCC	-
M63	RFX1_HUMAN.H11MO.0.B	-5	0.0159993	12.3035	0.427695	22	CGGGGGCGCCGCCGGCCCGGGACCGGCGCACAGCCCCCGC	GCCCCGGTTGCCATGGCGACGG	+
M63	TBX2_HUMAN.H11MO.0.D	-12	0.0162917	12.5284	0.427695	25	CGGGGGCGCCGCCGGCCCGGGACCGGCGCACAGCCCCCGC	TGCCATCAGAGGTGTGAAAAGCGAC	+
M63	BRAC_HUMAN.H11MO.0.A	-12	0.0164726	12.6674	0.427695	20	CGGGGGCGCCGCCGGCCCGGGACCGGCGCACAGCCCCCGC	TTAGCAGGGAGGTGTGAAAT	+
M63	HESX1_HUMAN.H11MO.0.D	-23	0.0164786	12.672	0.427695	16	CGGGGGCGCCGCCGGCCCGGGACCGGCGCACAGCCCCCGC	AGGCCACGTGCCGGAT	-
M63	ZN667_HUMAN.H11MO.0.C	-20	0.0164869	12.6785	0.427695	19	CGGGGGCGCCGCCGGCCCGGGACCGGCGCACAGCCCCCGC	GTGGCCTTAAAAGCTCAGC	+
M63	EGR1_HUMAN.H11MO.0.A	-12	0.0170925	13.1441	0.427695	17	CGGGGGCGCCGCCGGCCCGGGACCGGCGCACAGCCCCCGC	GAGGGCGTGGGCGGGGG	+
M63	NFIC_HUMAN.H11MO.0.A	-21	0.0170925	13.1441	0.427695	17	CGGGGGCGCCGCCGGCCCGGGACCGGCGCACAGCCCCCGC	CTTGGCAGGGAGCCAAG	-
M63	RELB_HUMAN.H11MO.0.C	-26	0.0194861	14.9848	0.444157	12	CGGGGGCGCCGCCGGCCCGGGACCGGCGCACAGCCCCCGC	GGGAAATCCCCC	-
M63	COT1_HUMAN.H11MO.0.C	-21	0.0195164	15.0081	0.444157	17	CGGGGGCGCCGCCGGCCCGGGACCGGCGCACAGCCCCCGC	CCCTGACCTCTGACCCC	-
M63	MAZ_HUMAN.H11MO.0.A	-1	0.0201572	15.5009	0.451894	22	CGGGGGCGCCGCCGGCCCGGGACCGGCGCACAGCCCCCGC	GGGGGAGGGGGGGGGGGGGGGG	+
M64	VEZF1_HUMAN.H11MO.0.C	-5	1.56573e-05	0.0120405	0.0236688	22	GTCAGGGCAACAGGAGAGAAACCTGGCAGACCTTACCGGG	GGGGAGGGGGGAGGGGGAGGGG	+
M64	RXRA_HUMAN.H11MO.0.A	-2	8.0008e-05	0.0615262	0.0604731	20	GTCAGGGCAACAGGAGAGAAACCTGGCAGACCTTACCGGG	GGGGGAGGCAGAGGTCAGAG	+
M64	SP4_HUMAN.H11MO.0.A	-6	0.000179052	0.137691	0.0878039	20	GTCAGGGCAACAGGAGAGAAACCTGGCAGACCTTACCGGG	GGGAAGGGGGCGGGGCCGGG	+
M64	ZN713_HUMAN.H11MO.0.D	-2	0.000289527	0.222646	0.0878039	19	GTCAGGGCAACAGGAGAGAAACCTGGCAGACCTTACCGGG	ATAGAAAAAAGACATGAAA	+
M64	ZN263_HUMAN.H11MO.0.A	-4	0.000308457	0.237203	0.0878039	20	GTCAGGGCAACAGGAGAGAAACCTGGCAGACCTTACCGGG	GGGAGGAGGGAGAGGAGGAG	+
M64	PATZ1_HUMAN.H11MO.0.C	-4	0.000378535	0.291094	0.0878039	22	GTCAGGGCAACAGGAGAGAAACCTGGCAGACCTTACCGGG	GGGGAGGGGGCGGGGGGGGAGG	+
M64	MAZ_HUMAN.H11MO.0.A	-3	0.000406587	0.312665	0.0878039	22	GTCAGGGCAACAGGAGAGAAACCTGGCAGACCTTACCGGG	GGGGGAGGGGGGGGGGGGGGGG	+
M64	ZN341_HUMAN.H11MO.0.C	-4	0.000539666	0.415003	0.101975	22	GTCAGGGCAACAGGAGAGAAACCTGGCAGACCTTACCGGG	GGGGGGGGGGGGAGGGAAGAGC	+
M64	ZN589_HUMAN.H11MO.0.D	-11	0.00099833	0.767716	0.167683	16	GTCAGGGCAACAGGAGAGAAACCTGGCAGACCTTACCGGG	CGGCAGTAACCGTGGG	-
M64	ZBT17_HUMAN.H11MO.0.A	-2	0.00122457	0.941691	0.168901	19	GTCAGGGCAACAGGAGAGAAACCTGGCAGACCTTACCGGG	GAGGGTGGGGGAGGGGAAG	+
M64	SP2_HUMAN.H11MO.0.A	-6	0.00122904	0.945133	0.168901	22	GTCAGGGCAACAGGAGAGAAACCTGGCAGACCTTACCGGG	GGGGGGGGGGCGGGGCCGGGGG	+
M64	SP3_HUMAN.H11MO.0.B	-7	0.00143554	1.10393	0.180839	20	GTCAGGGCAACAGGAGAGAAACCTGGCAGACCTTACCGGG	GGGGGGGGGCGGGGCCGGGG	+
M64	NR1D1_HUMAN.H11MO.0.B	-3	0.00163387	1.25645	0.189991	19	GTCAGGGCAACAGGAGAGAAACCTGGCAGACCTTACCGGG	AGGGAAGTGGGTCAGAAGG	+
M64	ZN394_HUMAN.H11MO.0.C	-1	0.00189466	1.45699	0.204579	20	GTCAGGGCAACAGGAGAGAAACCTGGCAGACCTTACCGGG	AGAATGGAATAGAATGGAAT	+
M64	TBX21_HUMAN.H11MO.0.A	-7	0.00208319	1.60198	0.209941	13	GTCAGGGCAACAGGAGAGAAACCTGGCAGACCTTACCGGG	GTGGAGGTGTGAA	+
M64	BRAC_HUMAN.H11MO.0.A	-2	0.00232572	1.78848	0.21911	20	GTCAGGGCAACAGGAGAGAAACCTGGCAGACCTTACCGGG	TTAGCAGGGAGGTGTGAAAT	+
M64	ZEP2_HUMAN.H11MO.0.D	0	0.00246407	1.89487	0.21911	14	GTCAGGGCAACAGGAGAGAAACCTGGCAGACCTTACCGGG	GGTAGGGAAACCCC	+
M64	BC11A_HUMAN.H11MO.0.A	-5	0.00273335	2.10195	0.221864	17	GTCAGGGCAACAGGAGAGAAACCTGGCAGACCTTACCGGG	AAAAGAGGAAGTGAAAA	+
M64	SPZ1_HUMAN.H11MO.0.D	0	0.00278857	2.14441	0.221864	16	GTCAGGGCAACAGGAGAGAAACCTGGCAGACCTTACCGGG	CCCAGGGTAACAGCCG	-
M64	KLF6_HUMAN.H11MO.0.A	-9	0.00376401	2.89452	0.284498	19	GTCAGGGCAACAGGAGAGAAACCTGGCAGACCTTACCGGG	GGAAGGGCGGGGCCGGGGG	+
M64	PAX5_HUMAN.H11MO.0.A	0	0.00464525	3.57219	0.326269	21	GTCAGGGCAACAGGAGAGAAACCTGGCAGACCTTACCGGG	GCCTGGGCAGCAGAGCGTGAC	+
M64	GATA1_HUMAN.H11MO.0.A	-3	0.00492171	3.7848	0.326269	19	GTCAGGGCAACAGGAGAGAAACCTGGCAGACCTTACCGGG	CTGGCGGGGACAGATAAGA	+
M64	SMAD3_HUMAN.H11MO.0.B	-10	0.00498264	3.83165	0.326269	12	GTCAGGGCAACAGGAGAGAAACCTGGCAGACCTTACCGGG	CAGGTGACAGAG	-
M64	NFAC1_HUMAN.H11MO.0.B	-2	0.00517999	3.98341	0.326269	15	GTCAGGGCAACAGGAGAGAAACCTGGCAGACCTTACCGGG	ATGGAAAAAAAGAAA	+
M64	MNX1_HUMAN.H11MO.0.D	-9	0.00561754	4.31988	0.339676	19	GTCAGGGCAACAGGAGAGAAACCTGGCAGACCTTACCGGG	TTAAGGGTTATTAAAATAG	-
M64	ZFX_HUMAN.H11MO.1.A	-10	0.00602007	4.62943	0.350015	17	GTCAGGGCAACAGGAGAGAAACCTGGCAGACCTTACCGGG	GGGGGCGGAGGCCGGGG	+
M64	LYL1_HUMAN.H11MO.0.A	-3	0.0065083	5.00488	0.364386	14	GTCAGGGCAACAGGAGAGAAACCTGGCAGACCTTACCGGG	CAGGAAACAGCTGG	-
M64	COT2_HUMAN.H11MO.1.A	-3	0.00741054	5.6987	0.386883	17	GTCAGGGCAACAGGAGAGAAACCTGGCAGACCTTACCGGG	GGGGTCAAAGGTCAGGG	+
M64	PAX2_HUMAN.H11MO.0.D	-14	0.00742197	5.7075	0.386883	18	GTCAGGGCAACAGGAGAGAAACCTGGCAGACCTTACCGGG	TGTCACGCATGACTGAAC	-
M64	GATA2_HUMAN.H11MO.0.A	-3	0.0077766	5.98021	0.391857	19	GTCAGGGCAACAGGAGAGAAACCTGGCAGACCTTACCGGG	CTGGGGGGTGGAGATAAGG	+
M64	THA_HUMAN.H11MO.0.C	-3	0.0084966	6.53388	0.414326	17	GTCAGGGCAACAGGAGAGAAACCTGGCAGACCTTACCGGG	GGGTCACTTCAGGTCAG	+
M64	TAF1_HUMAN.H11MO.0.A	-6	0.00965298	7.42314	0.431963	16	GTCAGGGCAACAGGAGAGAAACCTGGCAGACCTTACCGGG	AAGATGGCGGCGGCGG	+
M64	PTF1A_HUMAN.H11MO.0.B	-4	0.00965758	7.42668	0.431963	18	GTCAGGGCAACAGGAGAGAAACCTGGCAGACCTTACCGGG	GGGAAAGGGGGCAGCTGG	-
M64	ZN816_HUMAN.H11MO.0.C	-5	0.00972162	7.47593	0.431963	21	GTCAGGGCAACAGGAGAGAAACCTGGCAGACCTTACCGGG	AAAAAAGGGGGACATGCAGGG	+
M64	ETS2_HUMAN.H11MO.0.B	-2	0.0102609	7.89066	0.431963	13	GTCAGGGCAACAGGAGAGAAACCTGGCAGACCTTACCGGG	GGAAGGAAGAGGA	+
M64	PPARG_HUMAN.H11MO.0.A	0	0.0104037	8.00042	0.431963	17	GTCAGGGCAACAGGAGAGAAACCTGGCAGACCTTACCGGG	AAGTGGGGCAAAGGTCA	+
M64	IRX2_HUMAN.H11MO.0.D	-20	0.0113739	8.74657	0.431963	19	GTCAGGGCAACAGGAGAGAAACCTGGCAGACCTTACCGGG	ACATGGGTGGGCATGTTGG	+
M64	NR1H3_HUMAN.H11MO.0.B	-1	0.0113739	8.74657	0.431963	19	GTCAGGGCAACAGGAGAGAAACCTGGCAGACCTTACCGGG	CAGAGGTCACTGCAGGTCA	+
M64	ZN467_HUMAN.H11MO.0.C	-4	0.0115647	8.89325	0.431963	22	GTCAGGGCAACAGGAGAGAAACCTGGCAGACCTTACCGGG	GGGGAGGGGAGGGGGGGGGGGG	+
M64	SRBP2_HUMAN.H11MO.0.B	-8	0.0120016	9.2292	0.431963	13	GTCAGGGCAACAGGAGAGAAACCTGGCAGACCTTACCGGG	GGGTGGGGTGAGG	+
M64	SPIC_HUMAN.H11MO.0.D	2	0.0120016	9.2292	0.431963	11	GTCAGGGCAACAGGAGAGAAACCTGGCAGACCTTACCGGG	GAGGAAGGGGAGG	+
M64	ZN563_HUMAN.H11MO.0.C	-3	0.0123281	9.48033	0.433106	21	GTCAGGGCAACAGGAGAGAAACCTGGCAGACCTTACCGGG	GCAGCTGCCAGTGAGGATCCC	-
M64	COT1_HUMAN.H11MO.0.C	-3	0.0126984	9.76507	0.433106	17	GTCAGGGCAACAGGAGAGAAACCTGGCAGACCTTACCGGG	GGGGTCAGAGGTCAGGG	+
M64	PAX8_HUMAN.H11MO.0.D	-6	0.0128928	9.91459	0.433106	14	GTCAGGGCAACAGGAGAGAAACCTGGCAGACCTTACCGGG	GTCACTGAAGCGGG	+
M64	Z324A_HUMAN.H11MO.0.C	-10	0.0142368	10.9481	0.454719	23	GTCAGGGCAACAGGAGAGAAACCTGGCAGACCTTACCGGG	TGGCAGCAAAGGATGGTTTGATA	-
M64	FOXD3_HUMAN.H11MO.0.D	0	0.0144097	11.081	0.454719	15	GTCAGGGCAACAGGAGAGAAACCTGGCAGACCTTACCGGG	TGCTAAGTAAACAAA	-
M64	TLX1_HUMAN.H11MO.0.D	-2	0.0144775	11.1332	0.454719	17	GTCAGGGCAACAGGAGAGAAACCTGGCAGACCTTACCGGG	CTGGCAAGTTGCCAAGG	+
M64	FOXO1_HUMAN.H11MO.0.A	-4	0.0149049	11.4619	0.454719	12	GTCAGGGCAACAGGAGAGAAACCTGGCAGACCTTACCGGG	AGTAAACAGGAA	-
M64	PPARA_HUMAN.H11MO.0.B	0	0.0154502	11.8812	0.454719	17	GTCAGGGCAACAGGAGAGAAACCTGGCAGACCTTACCGGG	AACTGGGGCAAAGGTCA	+
M64	ZN554_HUMAN.H11MO.0.C	-14	0.0156418	12.0286	0.454719	20	GTCAGGGCAACAGGAGAGAAACCTGGCAGACCTTACCGGG	GCTGAGCCATGTGGGGTGCT	+
M64	RARG_HUMAN.H11MO.2.D	-15	0.0156418	12.0286	0.454719	20	GTCAGGGCAACAGGAGAGAAACCTGGCAGACCTTACCGGG	GTGACCTCTGGGTGACCCCC	-
M64	THAP1_HUMAN.H11MO.0.C	-9	0.0172082	13.2331	0.490815	22	GTCAGGGCAACAGGAGAGAAACCTGGCAGACCTTACCGGG	GCCCGCAGCCAAGATGGCGGCG	-
M64	EGR2_HUMAN.H11MO.0.A	-3	0.0182314	14.02	0.496963	18	GTCAGGGCAACAGGAGAGAAACCTGGCAGACCTTACCGGG	GGGGGGGTGTGGGAGGGG	+
M64	OLIG2_HUMAN.H11MO.0.B	1	0.0182314	14.02	0.496963	17	GTCAGGGCAACAGGAGAGAAACCTGGCAGACCTTACCGGG	CAGAAGGGAAACAGCTGG	-
M64	KLF3_HUMAN.H11MO.0.B	-7	0.0185638	14.2755	0.496963	19	GTCAGGGCAACAGGAGAGAAACCTGGCAGACCTTACCGGG	GGGGAGGGGCGGGGCCGGG	+
M64	ZN418_HUMAN.H11MO.0.C	-6	0.0187387	14.4101	0.496963	17	GTCAGGGCAACAGGAGAGAAACCTGGCAGACCTTACCGGG	GGAAGAGGCTAAAAGCA	-
M66	ZN563_HUMAN.H11MO.0.C	-4	7.93417e-05	0.0610138	0.122003	21	ATCTCGCGCTCCTGGCGGCGGTCCTCCGAAACGGAGGCTG	GCAGCTGCCAGTGAGGATCCC	-
M66	THAP1_HUMAN.H11MO.0.C	-1	0.00113335	0.871548	0.480273	22	ATCTCGCGCTCCTGGCGGCGGTCCTCCGAAACGGAGGCTG	CGCCGCCATCTTGGCTGCGGGC	+
M66	ZEP2_HUMAN.H11MO.0.D	-16	0.00127736	0.982291	0.480273	14	ATCTCGCGCTCCTGGCGGCGGTCCTCCGAAACGGAGGCTG	GGGGTTTCCCTACC	-
M66	PROX1_HUMAN.H11MO.0.D	0	0.00156167	1.20093	0.480273	17	ATCTCGCGCTCCTGGCGGCGGTCCTCCGAAACGGAGGCTG	GGGTAAGGCGGGTTGGG	+
M67	ZN563_HUMAN.H11MO.0.C	-2	0.00028869	0.222003	0.186388	21	CCGGGGACCGGCCGGGCGCGCCCCGCGCCCGCGGCCGCGG	GGGATCCTCACTGGCAGCTGC	+
M67	IRX2_HUMAN.H11MO.0.D	-19	0.000400634	0.308088	0.186388	19	CCGGGGACCGGCCGGGCGCGCCCCGCGCCCGCGGCCGCGG	CCAACATGCCCACCCATGT	-
M67	ZFX_HUMAN.H11MO.1.A	-23	0.000574886	0.442087	0.186388	17	CCGGGGACCGGCCGGGCGCGCCCCGCGCCCGCGGCCGCGG	GGGGGCGGAGGCCGGGG	+
M67	THAP1_HUMAN.H11MO.0.C	1	0.000747485	0.574816	0.186388	21	CCGGGGACCGGCCGGGCGCGCCCCGCGCCCGCGGCCGCGG	GCCCGCAGCCAAGATGGCGGCG	-
M67	SP2_HUMAN.H11MO.0.A	-8	0.000800313	0.615441	0.186388	22	CCGGGGACCGGCCGGGCGCGCCCCGCGCCCGCGGCCGCGG	CCCCCGGCCCCGCCCCCCCCCC	-
M67	SP3_HUMAN.H11MO.0.B	-9	0.00118751	0.913197	0.186388	20	CCGGGGACCGGCCGGGCGCGCCCCGCGCCCGCGGCCGCGG	CCCCGGCCCCGCCCCCCCCC	-
M67	RXRA_HUMAN.H11MO.0.A	-10	0.00146545	1.12693	0.186388	20	CCGGGGACCGGCCGGGCGCGCCCCGCGCCCGCGGCCGCGG	CTCTGACCTCTGCCTCCCCC	-
M67	PATZ1_HUMAN.H11MO.0.C	-15	0.0021584	1.65981	0.225927	22	CCGGGGACCGGCCGGGCGCGCCCCGCGCCCGCGGCCGCGG	CCTCCCCCCCCGCCCCCTCCCC	-
M67	TLX1_HUMAN.H11MO.0.D	-23	0.00235055	1.80758	0.225927	17	CCGGGGACCGGCCGGGCGCGCCCCGCGCCCGCGGCCGCGG	CTGGCAAGTTGCCAAGG	+
M67	ZN341_HUMAN.H11MO.0.C	-17	0.00618947	4.7597	0.492125	22	CCGGGGACCGGCCGGGCGCGCCCCGCGCCCGCGGCCGCGG	GCTCTTCCCTCCCCCCCCCCCC	-
M67	MXI1_HUMAN.H11MO.0.A	-27	0.00644169	4.95366	0.492125	13	CCGGGGACCGGCCGGGCGCGCCCCGCGCCCGCGGCCGCGG	CCCGCCGCCACGTGC	-
M67	KLF3_HUMAN.H11MO.0.B	-14	0.00644876	4.9591	0.492125	19	CCGGGGACCGGCCGGGCGCGCCCCGCGCCCGCGGCCGCGG	GGGGAGGGGCGGGGCCGGG	+
M69	SP2_HUMAN.H11MO.0.A	-4	1.2785e-05	0.00983169	0.0193842	22	TGGGGCCGCGCGGGCGCGCTGGGCGGCAGGGCGCGGGCGA	GGGGGGGGGGCGGGGCCGGGGG	+
M69	SP3_HUMAN.H11MO.0.B	-5	7.18103e-05	0.0552221	0.054438	20	TGGGGCCGCGCGGGCGCGCTGGGCGGCAGGGCGCGGGCGA	GGGGGGGGGCGGGGCCGGGG	+
M69	KLF6_HUMAN.H11MO.0.A	-7	0.000125037	0.0961536	0.0631922	19	TGGGGCCGCGCGGGCGCGCTGGGCGGCAGGGCGCGGGCGA	GGAAGGGCGGGGCCGGGGG	+
M69	PATZ1_HUMAN.H11MO.0.C	-4	0.000212421	0.163351	0.080516	22	TGGGGCCGCGCGGGCGCGCTGGGCGGCAGGGCGCGGGCGA	GGGGAGGGGGCGGGGGGGGAGG	+
M69	ZFX_HUMAN.H11MO.1.A	-6	0.000274152	0.210823	0.0831318	17	TGGGGCCGCGCGGGCGCGCTGGGCGGCAGGGCGCGGGCGA	GGGGGCGGAGGCCGGGG	+
M69	PROX1_HUMAN.H11MO.0.D	-6	0.000415997	0.319902	0.0906545	17	TGGGGCCGCGCGGGCGCGCTGGGCGGCAGGGCGCGGGCGA	GGGTAAGGCGGGTTGGG	+
M69	KLF16_HUMAN.H11MO.0.D	0	0.000448877	0.345186	0.0906545	19	TGGGGCCGCGCGGGCGCGCTGGGCGGCAGGGCGCGGGCGA	GGGGGCGGGGGGGGGGGGG	+
M69	MAZ_HUMAN.H11MO.0.A	-9	0.000512082	0.393791	0.0906545	22	TGGGGCCGCGCGGGCGCGCTGGGCGGCAGGGCGCGGGCGA	GGGGGAGGGGGGGGGGGGGGGG	+
M69	KLF3_HUMAN.H11MO.0.B	-4	0.000565039	0.434515	0.0906545	19	TGGGGCCGCGCGGGCGCGCTGGGCGGCAGGGCGCGGGCGA	GGGGAGGGGCGGGGCCGGG	+
M69	ZN554_HUMAN.H11MO.0.C	2	0.000597921	0.459802	0.0906545	18	TGGGGCCGCGCGGGCGCGCTGGGCGGCAGGGCGCGGGCGA	GCTGAGCCATGTGGGGTGCT	+
M69	SP4_HUMAN.H11MO.0.A	-3	0.000863334	0.663904	0.111975	20	TGGGGCCGCGCGGGCGCGCTGGGCGGCAGGGCGCGGGCGA	GGGAAGGGGGCGGGGCCGGG	+
M69	VEZF1_HUMAN.H11MO.0.C	-3	0.000900486	0.692474	0.111975	22	TGGGGCCGCGCGGGCGCGCTGGGCGGCAGGGCGCGGGCGA	GGGGAGGGGGGAGGGGGAGGGG	+
M69	SP1_HUMAN.H11MO.0.A	6	0.000965139	0.742192	0.111975	16	TGGGGCCGCGCGGGCGCGCTGGGCGGCAGGGCGCGGGCGA	GGGGGGCGGGGCCGGGGGGGGG	+
M69	ZN563_HUMAN.H11MO.0.C	0	0.0010961	0.842899	0.111975	21	TGGGGCCGCGCGGGCGCGCTGGGCGGCAGGGCGCGGGCGA	GGGATCCTCACTGGCAGCTGC	+
M69	THAP1_HUMAN.H11MO.0.C	-3	0.00110781	0.851908	0.111975	22	TGGGGCCGCGCGGGCGCGCTGGGCGGCAGGGCGCGGGCGA	GCCCGCAGCCAAGATGGCGGCG	-
M69	TBX15_HUMAN.H11MO.0.D	-1	0.00137843	1.06001	0.13062	19	TGGGGCCGCGCGGGCGCGCTGGGCGGCAGGGCGCGGGCGA	GGGGGGGGGGGGGTGGGGG	+
M69	IRX2_HUMAN.H11MO.0.D	-7	0.00159232	1.2245	0.13612	19	TGGGGCCGCGCGGGCGCGCTGGGCGGCAGGGCGCGGGCGA	ACATGGGTGGGCATGTTGG	+
M69	EGR2_HUMAN.H11MO.0.A	-1	0.00161603	1.24273	0.13612	18	TGGGGCCGCGCGGGCGCGCTGGGCGGCAGGGCGCGGGCGA	GGGGGGGTGTGGGAGGGG	+
M69	Z324A_HUMAN.H11MO.0.C	-2	0.00175751	1.35153	0.140246	23	TGGGGCCGCGCGGGCGCGCTGGGCGGCAGGGCGCGGGCGA	TGGCAGCAAAGGATGGTTTGATA	-
M69	ZN341_HUMAN.H11MO.0.C	-20	0.00264531	2.03424	0.190986	20	TGGGGCCGCGCGGGCGCGCTGGGCGGCAGGGCGCGGGCGA	GGGGGGGGGGGGAGGGAAGAGC	+
M69	RXRA_HUMAN.H11MO.0.A	-3	0.00304742	2.34347	0.210017	20	TGGGGCCGCGCGGGCGCGCTGGGCGGCAGGGCGCGGGCGA	GGGGGAGGCAGAGGTCAGAG	+
M69	CTCFL_HUMAN.H11MO.0.A	-4	0.00360999	2.77608	0.228055	17	TGGGGCCGCGCGGGCGCGCTGGGCGGCAGGGCGCGGGCGA	GCCGCCAGGGGGCGCCG	+
M69	PURA_HUMAN.H11MO.0.D	-6	0.00360999	2.77608	0.228055	17	TGGGGCCGCGCGGGCGCGCTGGGCGGCAGGGCGCGGGCGA	GGAAGGGGGGGGCAGGG	+
M69	PAX5_HUMAN.H11MO.0.A	-2	0.00450369	3.46334	0.273133	21	TGGGGCCGCGCGGGCGCGCTGGGCGGCAGGGCGCGGGCGA	GTCACGCTCTGCTGCCCAGGC	-
M69	ZIC2_HUMAN.H11MO.0.D	-4	0.00692813	5.32773	0.381775	15	TGGGGCCGCGCGGGCGCGCTGGGCGGCAGGGCGCGGGCGA	TCACAGCAGGGGGCC	-
M69	KLF1_HUMAN.H11MO.0.A	4	0.00716646	5.51101	0.381775	10	TGGGGCCGCGCGGGCGCGCTGGGCGGCAGGGCGCGGGCGA	GGGGCGGGGCCGGG	+
M69	THA_HUMAN.H11MO.0.C	-1	0.0073023	5.61547	0.381775	17	TGGGGCCGCGCGGGCGCGCTGGGCGGCAGGGCGCGGGCGA	GGGTCACTTCAGGTCAG	+
M69	PLAG1_HUMAN.H11MO.0.D	0	0.00837315	6.43895	0.403724	17	TGGGGCCGCGCGGGCGCGCTGGGCGGCAGGGCGCGGGCGA	GGGGGCATCAGGAGGGG	+
M69	RFX5_HUMAN.H11MO.0.A	-14	0.00865112	6.65271	0.403724	20	TGGGGCCGCGCGGGCGCGCTGGGCGGCAGGGCGCGGGCGA	TCTGCCTAGCAACAGCTGAC	-
M69	EGR1_HUMAN.H11MO.0.A	-3	0.00896158	6.89146	0.403724	17	TGGGGCCGCGCGGGCGCGCTGGGCGGCAGGGCGCGGGCGA	GAGGGCGTGGGCGGGGG	+
M69	ZN263_HUMAN.H11MO.0.A	4	0.00921211	7.08411	0.403724	16	TGGGGCCGCGCGGGCGCGCTGGGCGGCAGGGCGCGGGCGA	GGGAGGAGGGAGAGGAGGAG	+
M69	ZN667_HUMAN.H11MO.0.C	-12	0.00930641	7.15663	0.403724	19	TGGGGCCGCGCGGGCGCGCTGGGCGGCAGGGCGCGGGCGA	GCTGAGCTTTTAAGGCCAC	-
M69	RFX1_HUMAN.H11MO.0.B	-7	0.00984203	7.56852	0.403724	22	TGGGGCCGCGCGGGCGCGCTGGGCGGCAGGGCGCGGGCGA	GCCCCGGTTGCCATGGCGACGG	+
M69	PTF1A_HUMAN.H11MO.0.B	1	0.00985237	7.57647	0.403724	17	TGGGGCCGCGCGGGCGCGCTGGGCGGCAGGGCGCGGGCGA	GGGAAAGGGGGCAGCTGG	-
M69	TBX21_HUMAN.H11MO.0.A	-7	0.010694	8.22368	0.415739	13	TGGGGCCGCGCGGGCGCGCTGGGCGGCAGGGCGCGGGCGA	GTGGAGGTGTGAA	+
M69	RARG_HUMAN.H11MO.0.B	-1	0.0119721	9.20655	0.453791	18	TGGGGCCGCGCGGGCGCGCTGGGCGGCAGGGCGCGGGCGA	AGGTCAGAGTGACCTGGG	+
M69	ZBT17_HUMAN.H11MO.0.A	-7	0.0127726	9.82216	0.472326	19	TGGGGCCGCGCGGGCGCGCTGGGCGGCAGGGCGCGGGCGA	GAGGGTGGGGGAGGGGAAG	+
M69	KLF5_HUMAN.H11MO.0.A	4	0.0139565	10.7325	0.494791	10	TGGGGCCGCGCGGGCGCGCTGGGCGGCAGGGCGCGGGCGA	AGGGTGGGGCTGGG	+
M69	ZN770_HUMAN.H11MO.0.C	1	0.0140328	10.7912	0.494791	21	TGGGGCCGCGCGGGCGCGCTGGGCGGCAGGGCGCGGGCGA	GGGAGGCTGAGGCGGGAGGATC	+
M70	PATZ1_HUMAN.H11MO.0.C	-14	0.000146118	0.112365	0.210162	22	AAGTGGGCACGGGAAACGCGTGCCCAGGGAACGATCCCCT	GGGGAGGGGGCGGGGGGGGAGG	+
M70	SP2_HUMAN.H11MO.0.A	-6	0.000276196	0.212395	0.210162	22	AAGTGGGCACGGGAAACGCGTGCCCAGGGAACGATCCCCT	GGGGGGGGGGCGGGGCCGGGGG	+
M70	ZN341_HUMAN.H11MO.0.C	-12	0.000512222	0.393899	0.259838	22	AAGTGGGCACGGGAAACGCGTGCCCAGGGAACGATCCCCT	GGGGGGGGGGGGAGGGAAGAGC	+
M70	ESR2_HUMAN.H11MO.0.A	-25	0.000819363	0.63009	0.273551	15	AAGTGGGCACGGGAAACGCGTGCCCAGGGAACGATCCCCT	AGGTCAGGGTGACCT	-
M70	BHE41_HUMAN.H11MO.0.D	-9	0.000898759	0.691146	0.273551	20	AAGTGGGCACGGGAAACGCGTGCCCAGGGAACGATCCCCT	ACCGGGTCACGTGCAGAAGG	+
M70	SP3_HUMAN.H11MO.0.B	-9	0.00118889	0.914255	0.287749	20	AAGTGGGCACGGGAAACGCGTGCCCAGGGAACGATCCCCT	GGGGGGGGGCGGGGCCGGGG	+
M70	MXI1_HUMAN.H11MO.0.A	-15	0.00170019	1.30745	0.287749	15	AAGTGGGCACGGGAAACGCGTGCCCAGGGAACGATCCCCT	GCACGTGGCGGCGGG	+
M70	KLF6_HUMAN.H11MO.0.A	-11	0.00186375	1.43322	0.287749	19	AAGTGGGCACGGGAAACGCGTGCCCAGGGAACGATCCCCT	GGAAGGGCGGGGCCGGGGG	+
M70	VEZF1_HUMAN.H11MO.0.C	-11	0.00189081	1.45403	0.287749	22	AAGTGGGCACGGGAAACGCGTGCCCAGGGAACGATCCCCT	GGGGAGGGGGGAGGGGGAGGGG	+
M70	ESR1_HUMAN.H11MO.0.A	-25	0.00251319	1.93264	0.31872	15	AAGTGGGCACGGGAAACGCGTGCCCAGGGAACGATCCCCT	AGGTCAGGGTGACCT	-
M70	KLF15_HUMAN.H11MO.0.A	-14	0.00343438	2.64104	0.393119	19	AAGTGGGCACGGGAAACGCGTGCCCAGGGAACGATCCCCT	GGGGAGGAGCAGGGGGGGG	+
M70	RARG_HUMAN.H11MO.0.B	-22	0.0043228	3.32423	0.393119	18	AAGTGGGCACGGGAAACGCGTGCCCAGGGAACGATCCCCT	CCCAGGTCACTCTGACCT	-
M70	PROX1_HUMAN.H11MO.0.D	-10	0.00436072	3.35339	0.393119	17	AAGTGGGCACGGGAAACGCGTGCCCAGGGAACGATCCCCT	GGGTAAGGCGGGTTGGG	+
M70	KLF3_HUMAN.H11MO.0.B	-9	0.00477452	3.67161	0.393119	19	AAGTGGGCACGGGAAACGCGTGCCCAGGGAACGATCCCCT	GGGGAGGGGCGGGGCCGGG	+
M70	CLOCK_HUMAN.H11MO.0.C	-12	0.00499206	3.83889	0.393119	14	AAGTGGGCACGGGAAACGCGTGCCCAGGGAACGATCCCCT	CAGACACGTGAACA	+
M70	NFIC_HUMAN.H11MO.0.A	-24	0.00500867	3.85167	0.393119	16	AAGTGGGCACGGGAAACGCGTGCCCAGGGAACGATCCCCT	CTTGGCAGGGAGCCAAG	-
M70	NRF1_HUMAN.H11MO.0.A	-12	0.00536522	4.12585	0.393119	17	AAGTGGGCACGGGAAACGCGTGCCCAGGGAACGATCCCCT	CCTGCGCATGCGCAGTG	-
M70	MAX_HUMAN.H11MO.0.A	-15	0.00562136	4.32283	0.393119	10	AAGTGGGCACGGGAAACGCGTGCCCAGGGAACGATCCCCT	CCACGTGCTC	-
M70	MAZ_HUMAN.H11MO.0.A	-11	0.0056727	4.36231	0.393119	22	AAGTGGGCACGGGAAACGCGTGCCCAGGGAACGATCCCCT	GGGGGAGGGGGGGGGGGGGGGG	+
M70	MXI1_HUMAN.H11MO.1.A	-14	0.00568304	4.37026	0.393119	11	AAGTGGGCACGGGAAACGCGTGCCCAGGGAACGATCCCCT	CCCACGTGCTC	+
M70	SALL4_HUMAN.H11MO.0.B	-23	0.00741278	5.70043	0.477422	10	AAGTGGGCACGGGAAACGCGTGCCCAGGGAACGATCCCCT	GGAGGGTGGG	+
M70	PURA_HUMAN.H11MO.0.D	-10	0.00752919	5.78995	0.477422	17	AAGTGGGCACGGGAAACGCGTGCCCAGGGAACGATCCCCT	GGAAGGGGGGGGCAGGG	+
M71	KLF6_HUMAN.H11MO.0.A	0	0.000235773	0.181309	0.161595	19	GGCGGGCCCGGGGCGCCGGCGGCGGCCGCCCGCAGGCGCG	GGAAGGGCGGGGCCGGGGG	+
M71	ZFX_HUMAN.H11MO.1.A	-1	0.000337463	0.259509	0.161595	17	GGCGGGCCCGGGGCGCCGGCGGCGGCCGCCCGCAGGCGCG	GGGGGCGGAGGCCGGGG	+
M71	PATZ1_HUMAN.H11MO.0.C	-3	0.000403393	0.31021	0.161595	22	GGCGGGCCCGGGGCGCCGGCGGCGGCCGCCCGCAGGCGCG	GGGGAGGGGGCGGGGGGGGAGG	+
M71	SP2_HUMAN.H11MO.0.A	-3	0.00057547	0.442536	0.161595	22	GGCGGGCCCGGGGCGCCGGCGGCGGCCGCCCGCAGGCGCG	GGGGGGGGGGCGGGGCCGGGGG	+
M71	SP3_HUMAN.H11MO.0.B	-4	0.000637367	0.490135	0.161595	20	GGCGGGCCCGGGGCGCCGGCGGCGGCCGCCCGCAGGCGCG	GGGGGGGGGCGGGGCCGGGG	+
M71	IRX2_HUMAN.H11MO.0.D	-15	0.00138715	1.06672	0.25648	19	GGCGGGCCCGGGGCGCCGGCGGCGGCCGCCCGCAGGCGCG	CCAACATGCCCACCCATGT	-
M71	RXRA_HUMAN.H11MO.0.A	-7	0.00214921	1.65274	0.32694	20	GGCGGGCCCGGGGCGCCGGCGGCGGCCGCCCGCAGGCGCG	CTCTGACCTCTGCCTCCCCC	-
M71	ZN563_HUMAN.H11MO.0.C	-19	0.00259945	1.99897	0.329526	21	GGCGGGCCCGGGGCGCCGGCGGCGGCCGCCCGCAGGCGCG	GGGATCCTCACTGGCAGCTGC	+
M71	RARG_HUMAN.H11MO.0.B	6	0.00300325	2.3095	0.329929	12	GGCGGGCCCGGGGCGCCGGCGGCGGCCGCCCGCAGGCGCG	AGGTCAGAGTGACCTGGG	+
M71	GATA1_HUMAN.H11MO.0.A	-28	0.0030364	2.33499	0.329929	12	GGCGGGCCCGGGGCGCCGGCGGCGGCCGCCCGCAGGCGCG	CTGGCGGGGACAGATAAGA	+
M71	THAP1_HUMAN.H11MO.0.C	-5	0.00419773	3.22805	0.375625	22	GGCGGGCCCGGGGCGCCGGCGGCGGCCGCCCGCAGGCGCG	GCCCGCAGCCAAGATGGCGGCG	-
M71	NR1D1_HUMAN.H11MO.0.B	-3	0.00489684	3.76567	0.392296	19	GGCGGGCCCGGGGCGCCGGCGGCGGCCGCCCGCAGGCGCG	AGGGAAGTGGGTCAGAAGG	+
M71	GATA2_HUMAN.H11MO.0.A	-29	0.00559707	4.30415	0.392296	11	GGCGGGCCCGGGGCGCCGGCGGCGGCCGCCCGCAGGCGCG	CTGGGGGGTGGAGATAAGG	+
M71	CLOCK_HUMAN.H11MO.0.C	-2	0.00567345	4.36288	0.392296	14	GGCGGGCCCGGGGCGCCGGCGGCGGCCGCCCGCAGGCGCG	CAGACACGTGAACA	+
M71	PAX8_HUMAN.H11MO.0.D	-25	0.00614455	4.72516	0.398495	14	GGCGGGCCCGGGGCGCCGGCGGCGGCCGCCCGCAGGCGCG	CCCGCTTCAGTGAC	-
M71	MXI1_HUMAN.H11MO.0.A	-4	0.00655803	5.04313	0.398495	15	GGCGGGCCCGGGGCGCCGGCGGCGGCCGCCCGCAGGCGCG	GCACGTGGCGGCGGG	+
M71	SP4_HUMAN.H11MO.0.A	-3	0.0070668	5.43437	0.398495	20	GGCGGGCCCGGGGCGCCGGCGGCGGCCGCCCGCAGGCGCG	GGGAAGGGGGCGGGGCCGGG	+
M71	ZN554_HUMAN.H11MO.0.C	-1	0.0070668	5.43437	0.398495	20	GGCGGGCCCGGGGCGCCGGCGGCGGCCGCCCGCAGGCGCG	GCTGAGCCATGTGGGGTGCT	+
M71	ZN341_HUMAN.H11MO.0.C	-9	0.00772082	5.93731	0.407008	22	GGCGGGCCCGGGGCGCCGGCGGCGGCCGCCCGCAGGCGCG	GGGGGGGGGGGGAGGGAAGAGC	+
M71	PROX1_HUMAN.H11MO.0.D	-8	0.00796989	6.12884	0.407008	17	GGCGGGCCCGGGGCGCCGGCGGCGGCCGCCCGCAGGCGCG	GGGTAAGGCGGGTTGGG	+
M71	TAL1_HUMAN.H11MO.0.A	-29	0.00829421	6.37824	0.407008	11	GGCGGGCCCGGGGCGCCGGCGGCGGCCGCCCGCAGGCGCG	CTGGGGGGGGCAGATAAGG	+
M71	USF2_HUMAN.H11MO.0.A	9	0.00829421	6.37824	0.407008	10	GGCGGGCCCGGGGCGCCGGCGGCGGCCGCCCGCAGGCGCG	GGGTCACGTGGCCGCGGCG	+
M71	ZN350_HUMAN.H11MO.1.D	-7	0.00949312	7.30021	0.451283	24	GGCGGGCCCGGGGCGCCGGCGGCGGCCGCCCGCAGGCGCG	ACGGGGCGCAGGGATTTGTTGCCC	+
M72	SP3_HUMAN.H11MO.0.B	-11	0.000184524	0.141899	0.201323	20	GGCCGGCGCGCGCGGGACGCCCTGCCCGCGGCGGGCGCTC	GGGGGGGGGCGGGGCCGGGG	+
M72	ZFX_HUMAN.H11MO.1.A	-14	0.000397646	0.30579	0.201323	17	GGCCGGCGCGCGCGGGACGCCCTGCCCGCGGCGGGCGCTC	GGGGGCGGAGGCCGGGG	+
M72	RXRA_HUMAN.H11MO.0.A	-19	0.000655919	0.504401	0.201323	20	GGCCGGCGCGCGCGGGACGCCCTGCCCGCGGCGGGCGCTC	CTCTGACCTCTGCCTCCCCC	-
M72	ZN563_HUMAN.H11MO.0.C	-11	0.000713699	0.548834	0.201323	21	GGCCGGCGCGCGCGGGACGCCCTGCCCGCGGCGGGCGCTC	GGGATCCTCACTGGCAGCTGC	+
M72	IRX2_HUMAN.H11MO.0.D	-14	0.00080636	0.620091	0.201323	19	GGCCGGCGCGCGCGGGACGCCCTGCCCGCGGCGGGCGCTC	ACATGGGTGGGCATGTTGG	+
M72	NR1D1_HUMAN.H11MO.0.B	-13	0.000941772	0.724222	0.201323	19	GGCCGGCGCGCGCGGGACGCCCTGCCCGCGGCGGGCGCTC	AGGGAAGTGGGTCAGAAGG	+
M72	SP2_HUMAN.H11MO.0.A	-9	0.00133665	1.02788	0.201323	22	GGCCGGCGCGCGCGGGACGCCCTGCCCGCGGCGGGCGCTC	GGGGGGGGGGCGGGGCCGGGGG	+
M72	GATA1_HUMAN.H11MO.0.A	7	0.00172717	1.32819	0.201323	12	GGCCGGCGCGCGCGGGACGCCCTGCCCGCGGCGGGCGCTC	TCTTATCTGTCCCCGCCAG	-
M72	RFX1_HUMAN.H11MO.0.B	-13	0.00175866	1.35241	0.201323	22	GGCCGGCGCGCGCGGGACGCCCTGCCCGCGGCGGGCGCTC	CCGTCGCCATGGCAACCGGGGC	-
M72	THAP1_HUMAN.H11MO.0.C	-14	0.00201382	1.54862	0.204417	22	GGCCGGCGCGCGCGGGACGCCCTGCCCGCGGCGGGCGCTC	CGCCGCCATCTTGGCTGCGGGC	+
M72	KLF3_HUMAN.H11MO.0.B	-11	0.00231912	1.78341	0.207713	19	GGCCGGCGCGCGCGGGACGCCCTGCCCGCGGCGGGCGCTC	GGGGAGGGGCGGGGCCGGG	+
M72	KLF6_HUMAN.H11MO.0.A	-13	0.00268168	2.06221	0.214903	19	GGCCGGCGCGCGCGGGACGCCCTGCCCGCGGCGGGCGCTC	GGAAGGGCGGGGCCGGGGG	+
M72	RARG_HUMAN.H11MO.0.B	-13	0.00448413	3.4483	0.318978	18	GGCCGGCGCGCGCGGGACGCCCTGCCCGCGGCGGGCGCTC	AGGTCAGAGTGACCTGGG	+
M72	PATZ1_HUMAN.H11MO.0.C	-6	0.00608815	4.68179	0.386246	22	GGCCGGCGCGCGCGGGACGCCCTGCCCGCGGCGGGCGCTC	GGGGAGGGGGCGGGGGGGGAGG	+
M72	RFX5_HUMAN.H11MO.0.A	-16	0.00886496	6.81716	0.499923	20	GGCCGGCGCGCGCGGGACGCCCTGCCCGCGGCGGGCGCTC	TCTGCCTAGCAACAGCTGAC	-
M74	SP2_HUMAN.H11MO.0.A	-11	0.000151027	0.11614	0.173606	22	GGAGGCGGCCGGGGCGGGCCGCGCGGCCGGGCCCGCGCCA	GGGGGGGGGGCGGGGCCGGGGG	+
M74	SP3_HUMAN.H11MO.0.B	0	0.000227137	0.174669	0.173606	20	GGAGGCGGCCGGGGCGGGCCGCGCGGCCGGGCCCGCGCCA	GGGGGGGGGCGGGGCCGGGG	+
M74	IRX2_HUMAN.H11MO.0.D	-17	0.000576605	0.443409	0.245486	19	GGAGGCGGCCGGGGCGGGCCGCGCGGCCGGGCCCGCGCCA	CCAACATGCCCACCCATGT	-
M74	ZN563_HUMAN.H11MO.0.C	-1	0.00108788	0.836579	0.256323	21	GGAGGCGGCCGGGGCGGGCCGCGCGGCCGGGCCCGCGCCA	GCAGCTGCCAGTGAGGATCCC	-
M74	NR1D1_HUMAN.H11MO.0.B	-1	0.00117376	0.90262	0.256323	19	GGAGGCGGCCGGGGCGGGCCGCGCGGCCGGGCCCGCGCCA	AGGGAAGTGGGTCAGAAGG	+
M74	RXRA_HUMAN.H11MO.0.A	-11	0.00137166	1.0548	0.262097	20	GGAGGCGGCCGGGGCGGGCCGCGCGGCCGGGCCCGCGCCA	GGGGGAGGCAGAGGTCAGAG	+
M74	KLF6_HUMAN.H11MO.0.A	-19	0.00185377	1.42555	0.295321	19	GGAGGCGGCCGGGGCGGGCCGCGCGGCCGGGCCCGCGCCA	CCCCCGGCCCCGCCCTTCC	-
M74	ZFX_HUMAN.H11MO.1.A	0	0.00193192	1.48564	0.295321	17	GGAGGCGGCCGGGGCGGGCCGCGCGGCCGGGCCCGCGCCA	GGGGGCGGAGGCCGGGG	+
M74	THAP1_HUMAN.H11MO.0.C	-16	0.002281	1.75409	0.316985	22	GGAGGCGGCCGGGGCGGGCCGCGCGGCCGGGCCCGCGCCA	CGCCGCCATCTTGGCTGCGGGC	+
M74	PATZ1_HUMAN.H11MO.0.C	-4	0.00279164	2.14677	0.328264	22	GGAGGCGGCCGGGGCGGGCCGCGCGGCCGGGCCCGCGCCA	GGGGAGGGGGCGGGGGGGGAGG	+
M74	TLX1_HUMAN.H11MO.0.D	-14	0.00421972	3.24497	0.408877	17	GGAGGCGGCCGGGGCGGGCCGCGCGGCCGGGCCCGCGCCA	CTGGCAAGTTGCCAAGG	+
M74	GATA1_HUMAN.H11MO.0.A	7	0.00444627	3.41918	0.408877	12	GGAGGCGGCCGGGGCGGGCCGCGCGGCCGGGCCCGCGCCA	TCTTATCTGTCCCCGCCAG	-
M74	KLF3_HUMAN.H11MO.0.B	0	0.0054892	4.2212	0.408877	19	GGAGGCGGCCGGGGCGGGCCGCGCGGCCGGGCCCGCGCCA	GGGGAGGGGCGGGGCCGGG	+
M74	GATA2_HUMAN.H11MO.0.A	8	0.00675546	5.19495	0.423453	11	GGAGGCGGCCGGGGCGGGCCGCGCGGCCGGGCCCGCGCCA	CCTTATCTCCACCCCCCAG	-
M74	VEZF1_HUMAN.H11MO.0.C	-1	0.00692531	5.32556	0.423453	22	GGAGGCGGCCGGGGCGGGCCGCGCGGCCGGGCCCGCGCCA	GGGGAGGGGGGAGGGGGAGGGG	+
M74	SP4_HUMAN.H11MO.0.A	-11	0.00737983	5.67509	0.433889	20	GGAGGCGGCCGGGGCGGGCCGCGCGGCCGGGCCCGCGCCA	GGGAAGGGGGCGGGGCCGGG	+
M74	TAL1_HUMAN.H11MO.0.A	7	0.00828779	6.37331	0.469225	12	GGAGGCGGCCGGGGCGGGCCGCGCGGCCGGGCCCGCGCCA	CCTTATCTGCCCCCCCCAG	-
M75	SP2_HUMAN.H11MO.0.A	-1	0.000327392	0.251764	0.166667	22	CCGGGCGCGTGATGGCCGGGGGGCCTCCGGGAGCCACGGC	GGGGGGGGGGCGGGGCCGGGGG	+
M75	ZN563_HUMAN.H11MO.0.C	-15	0.000367354	0.282496	0.166667	21	CCGGGCGCGTGATGGCCGGGGGGCCTCCGGGAGCCACGGC	GCAGCTGCCAGTGAGGATCCC	-
M75	SP3_HUMAN.H11MO.0.B	-2	0.000377729	0.290473	0.166667	20	CCGGGCGCGTGATGGCCGGGGGGCCTCCGGGAGCCACGGC	GGGGGGGGGCGGGGCCGGGG	+
M75	PATZ1_HUMAN.H11MO.0.C	-1	0.000436405	0.335596	0.166667	22	CCGGGCGCGTGATGGCCGGGGGGCCTCCGGGAGCCACGGC	GGGGAGGGGGCGGGGGGGGAGG	+
M75	THAP1_HUMAN.H11MO.0.C	-2	0.00071385	0.548951	0.218101	22	CCGGGCGCGTGATGGCCGGGGGGCCTCCGGGAGCCACGGC	CGCCGCCATCTTGGCTGCGGGC	+
M75	ZFX_HUMAN.H11MO.1.A	-12	0.000985737	0.758032	0.21866	17	CCGGGCGCGTGATGGCCGGGGGGCCTCCGGGAGCCACGGC	GGGGGCGGAGGCCGGGG	+
M75	IRX2_HUMAN.H11MO.0.D	-4	0.00128822	0.990645	0.21866	19	CCGGGCGCGTGATGGCCGGGGGGCCTCCGGGAGCCACGGC	ACATGGGTGGGCATGTTGG	+
M75	RXRA_HUMAN.H11MO.0.A	-17	0.00162869	1.25246	0.242531	20	CCGGGCGCGTGATGGCCGGGGGGCCTCCGGGAGCCACGGC	CTCTGACCTCTGCCTCCCCC	-
M75	CLOCK_HUMAN.H11MO.0.C	-12	0.00267927	2.06036	0.34108	14	CCGGGCGCGTGATGGCCGGGGGGCCTCCGGGAGCCACGGC	TGTTCACGTGTCTG	-
M75	KLF6_HUMAN.H11MO.0.A	-4	0.00324586	2.49606	0.381423	19	CCGGGCGCGTGATGGCCGGGGGGCCTCCGGGAGCCACGGC	GGAAGGGCGGGGCCGGGGG	+
M75	MXI1_HUMAN.H11MO.0.A	-15	0.00378929	2.91397	0.391669	15	CCGGGCGCGTGATGGCCGGGGGGCCTCCGGGAGCCACGGC	GCACGTGGCGGCGGG	+
M75	NR1D1_HUMAN.H11MO.0.B	-7	0.004564	3.50971	0.402515	19	CCGGGCGCGTGATGGCCGGGGGGCCTCCGGGAGCCACGGC	CCTTCTGACCCACTTCCCT	-
M75	USF2_HUMAN.H11MO.0.A	-31	0.00488127	3.7537	0.402515	9	CCGGGCGCGTGATGGCCGGGGGGCCTCCGGGAGCCACGGC	CGCCGCGGCCACGTGACCC	-
M75	GATA1_HUMAN.H11MO.0.A	-29	0.00636657	4.89589	0.402515	11	CCGGGCGCGTGATGGCCGGGGGGCCTCCGGGAGCCACGGC	CTGGCGGGGACAGATAAGA	+
M75	TLX1_HUMAN.H11MO.0.D	-11	0.00642838	4.94342	0.402515	17	CCGGGCGCGTGATGGCCGGGGGGCCTCCGGGAGCCACGGC	CTGGCAAGTTGCCAAGG	+
M75	PAX8_HUMAN.H11MO.0.D	-23	0.00658721	5.06556	0.402515	14	CCGGGCGCGTGATGGCCGGGGGGCCTCCGGGAGCCACGGC	CCCGCTTCAGTGAC	-
M75	PROX1_HUMAN.H11MO.0.D	-12	0.00739281	5.68507	0.434367	17	CCGGGCGCGTGATGGCCGGGGGGCCTCCGGGAGCCACGGC	GGGTAAGGCGGGTTGGG	+
M75	MAFA_HUMAN.H11MO.0.D	-8	0.00814838	6.2661	0.461029	21	CCGGGCGCGTGATGGCCGGGGGGCCTCCGGGAGCCACGGC	GTGCTGACCCCGCAGCCTTCG	+
M76	MECP2_HUMAN.H11MO.0.C	-10	0.000924784	0.711159	0.392853	7	AGCGCGGGGTCTCCGGGCGCCCTGCAGGGCGGGCAGGCTG	CTCCGGG	-
M76	ZIC3_HUMAN.H11MO.0.B	-15	0.00100135	0.770036	0.392853	15	AGCGCGGGGTCTCCGGGCGCCCTGCAGGGCGGGCAGGCTG	GGCCCCCTGCTGTGA	+
M76	CTCFL_HUMAN.H11MO.0.A	-12	0.0018828	1.44787	0.392853	17	AGCGCGGGGTCTCCGGGCGCCCTGCAGGGCGGGCAGGCTG	CGGCGCCCCCTGGCGGC	-
M76	PLAL1_HUMAN.H11MO.0.D	-14	0.00215618	1.6581	0.392853	10	AGCGCGGGGTCTCCGGGCGCCCTGCAGGGCGGGCAGGCTG	GGGCCCCCCG	-
M76	ZBT7A_HUMAN.H11MO.0.A	-4	0.00230706	1.77413	0.392853	9	AGCGCGGGGTCTCCGGGCGCCCTGCAGGGCGGGCAGGCTG	GGGGGTCTC	+
M76	E2F1_HUMAN.H11MO.0.A	-23	0.00274131	2.10807	0.392853	14	AGCGCGGGGTCTCCGGGCGCCCTGCAGGGCGGGCAGGCTG	GGGGGGCGGGAAAG	+
M76	ZBTB4_HUMAN.H11MO.0.D	-20	0.00297058	2.28438	0.392853	17	AGCGCGGGGTCTCCGGGCGCCCTGCAGGGCGGGCAGGCTG	CCTAGATGGCAGGTGGG	+
M76	GLIS3_HUMAN.H11MO.0.D	-1	0.00309113	2.37708	0.392853	10	AGCGCGGGGTCTCCGGGCGCCCTGCAGGGCGGGCAGGCTG	GTGGGGGGTA	+
M76	E2F4_HUMAN.H11MO.0.A	-24	0.00352112	2.70774	0.392853	13	AGCGCGGGGTCTCCGGGCGCCCTGCAGGGCGGGCAGGCTG	GGGGGCGGGAAAT	+
M76	GLIS2_HUMAN.H11MO.0.D	3	0.00387503	2.9799	0.392853	11	AGCGCGGGGTCTCCGGGCGCCCTGCAGGGCGGGCAGGCTG	CTTCGCGGGGGGTC	+
M76	MBD2_HUMAN.H11MO.0.B	-9	0.00404505	3.11064	0.392853	11	AGCGCGGGGTCTCCGGGCGCCCTGCAGGGCGGGCAGGCTG	CCTCCGGCCCG	-
M76	ZSC31_HUMAN.H11MO.0.C	-19	0.00410251	3.15483	0.392853	18	AGCGCGGGGTCTCCGGGCGCCCTGCAGGGCGGGCAGGCTG	GGCAGCAGGGCAGTTATG	+
M76	EGR4_HUMAN.H11MO.0.D	-27	0.00427496	3.28744	0.392853	11	AGCGCGGGGTCTCCGGGCGCCCTGCAGGGCGGGCAGGCTG	GGCGGCAGGGC	+
M76	GLIS1_HUMAN.H11MO.0.D	1	0.00453826	3.48992	0.392853	12	AGCGCGGGGTCTCCGGGCGCCCTGCAGGGCGGGCAGGCTG	TCGTGGGGGGTCT	+
M76	KLF12_HUMAN.H11MO.0.C	-24	0.00477192	3.66961	0.392853	11	AGCGCGGGGTCTCCGGGCGCCCTGCAGGGCGGGCAGGCTG	AGGGGCGGGGC	+
M76	ZIC2_HUMAN.H11MO.0.D	-15	0.0049974	3.843	0.392853	15	AGCGCGGGGTCTCCGGGCGCCCTGCAGGGCGGGCAGGCTG	GGCCCCCTGCTGTGA	+
M76	SALL4_HUMAN.H11MO.0.B	-23	0.00522494	4.01798	0.392853	10	AGCGCGGGGTCTCCGGGCGCCCTGCAGGGCGGGCAGGCTG	GGAGGGTGGG	+
M76	SP1_HUMAN.H11MO.0.A	2	0.00598228	4.60037	0.392853	20	AGCGCGGGGTCTCCGGGCGCCCTGCAGGGCGGGCAGGCTG	GGGGGGCGGGGCCGGGGGGGGG	+
M76	TFDP1_HUMAN.H11MO.0.C	-23	0.00658184	5.06144	0.392853	14	AGCGCGGGGTCTCCGGGCGCCCTGCAGGGCGGGCAGGCTG	GGGGGGCGGGAAAA	+
M76	ZIC4_HUMAN.H11MO.0.D	-15	0.00659156	5.06891	0.392853	15	AGCGCGGGGTCTCCGGGCGCCCTGCAGGGCGGGCAGGCTG	GACCCCCCGCTGTGC	-
M76	PRDM4_HUMAN.H11MO.0.D	-9	0.00677724	5.2117	0.392853	16	AGCGCGGGGTCTCCGGGCGCCCTGCAGGGCGGGCAGGCTG	TTTCAAGGCCCCCCAC	-
M76	ZN770_HUMAN.H11MO.1.C	-31	0.00696954	5.35958	0.392853	9	AGCGCGGGGTCTCCGGGCGCCCTGCAGGGCGGGCAGGCTG	GGGAGGCTGAG	+
M76	SP1_HUMAN.H11MO.1.A	-23	0.00723392	5.56288	0.392853	14	AGCGCGGGGTCTCCGGGCGCCCTGCAGGGCGGGCAGGCTG	GGGGGGCGGGGCCG	+
M76	CTCF_HUMAN.H11MO.0.A	-12	0.00756622	5.81842	0.392853	19	AGCGCGGGGTCTCCGGGCGCCCTGCAGGGCGGGCAGGCTG	TGGCGCCCCCTGGTGGCCA	-
M76	E2F3_HUMAN.H11MO.0.A	-25	0.00775265	5.96179	0.392853	11	AGCGCGGGGTCTCCGGGCGCCCTGCAGGGCGGGCAGGCTG	AGGGCGGGAAA	+
M76	GLI2_HUMAN.H11MO.0.D	-1	0.00775265	5.96179	0.392853	11	AGCGCGGGGTCTCCGGGCGCCCTGCAGGGCGGGCAGGCTG	GTGGGTGGTCT	+
M76	E2F6_HUMAN.H11MO.0.A	-25	0.00821225	6.31522	0.394622	13	AGCGCGGGGTCTCCGGGCGCCCTGCAGGGCGGGCAGGCTG	GGGGCGGGAAGGG	+
M76	ZSCA4_HUMAN.H11MO.0.D	-25	0.00830672	6.38787	0.394622	12	AGCGCGGGGTCTCCGGGCGCCCTGCAGGGCGGGCAGGCTG	AGTGTGTGCACT	+
M76	ZN331_HUMAN.H11MO.0.C	-12	0.00857877	6.59707	0.395196	20	AGCGCGGGGTCTCCGGGCGCCCTGCAGGGCGGGCAGGCTG	GGCTGGGCTCAGCTGGGTGG	+
M76	MAZ_HUMAN.H11MO.1.A	-24	0.0100831	7.75394	0.44851	11	AGCGCGGGGTCTCCGGGCGCCCTGCAGGGCGGGCAGGCTG	GAGGGAGGGGG	+
M76	ZN740_HUMAN.H11MO.0.D	-23	0.0104953	8.07086	0.44851	14	AGCGCGGGGTCTCCGGGCGCCCTGCAGGGCGGGCAGGCTG	GGGGGGGGGGTGGG	+
M76	P63_HUMAN.H11MO.1.A	-29	0.0106212	8.1677	0.44851	11	AGCGCGGGGTCTCCGGGCGCCCTGCAGGGCGGGCAGGCTG	CAGGCATGCTC	-
M77	ZFX_HUMAN.H11MO.1.A	0	0.000425685	0.327352	0.227599	17	CGGTGGCCACTCGATCCGGCAACGCGGGTAGGCCCTGCGA	CCCCGGCCTCCGCCCCC	-
M77	HESX1_HUMAN.H11MO.0.D	0	0.000446391	0.343275	0.227599	16	CGGTGGCCACTCGATCCGGCAACGCGGGTAGGCCCTGCGA	ATCCGGCACGTGGCCT	+
M77	ZN341_HUMAN.H11MO.0.C	-5	0.000449511	0.345674	0.227599	22	CGGTGGCCACTCGATCCGGCAACGCGGGTAGGCCCTGCGA	GCTCTTCCCTCCCCCCCCCCCC	-
M79	SP2_HUMAN.H11MO.0.A	-17	5.27042e-07	0.000405295	0.000533068	22	CTGTCGCGCTCCTGCAAGGGGGGAACGCGCAGCAGGGCCG	GGGGGGGGGGCGGGGCCGGGGG	+
M79	VEZF1_HUMAN.H11MO.0.C	-12	7.16607e-07	0.00055107	0.000533068	22	CTGTCGCGCTCCTGCAAGGGGGGAACGCGCAGCAGGGCCG	GGGGAGGGGGGAGGGGGAGGGG	+
M79	PATZ1_HUMAN.H11MO.0.C	-19	1.59504e-06	0.00122658	0.000791008	21	CTGTCGCGCTCCTGCAAGGGGGGAACGCGCAGCAGGGCCG	GGGGAGGGGGCGGGGGGGGAGG	+
M79	MAZ_HUMAN.H11MO.0.A	-18	2.13809e-06	0.00164419	0.000795238	22	CTGTCGCGCTCCTGCAAGGGGGGAACGCGCAGCAGGGCCG	GGGGGAGGGGGGGGGGGGGGGG	+
M79	SP4_HUMAN.H11MO.0.A	-17	2.89932e-06	0.00222958	0.000862697	20	CTGTCGCGCTCCTGCAAGGGGGGAACGCGCAGCAGGGCCG	GGGAAGGGGGCGGGGCCGGG	+
M79	ZN341_HUMAN.H11MO.0.C	-11	3.7991e-06	0.00292151	0.000942022	22	CTGTCGCGCTCCTGCAAGGGGGGAACGCGCAGCAGGGCCG	GGGGGGGGGGGGAGGGAAGAGC	+
M79	SP3_HUMAN.H11MO.0.B	-14	7.69437e-06	0.00591697	0.00163533	20	CTGTCGCGCTCCTGCAAGGGGGGAACGCGCAGCAGGGCCG	GGGGGGGGGCGGGGCCGGGG	+
M79	WT1_HUMAN.H11MO.0.C	-15	1.78474e-05	0.0137247	0.00331907	20	CTGTCGCGCTCCTGCAAGGGGGGAACGCGCAGCAGGGCCG	GGGCGGGGGAGGAGGGGGGG	+
M79	KLF3_HUMAN.H11MO.0.B	-18	4.66425e-05	0.0358681	0.00767504	19	CTGTCGCGCTCCTGCAAGGGGGGAACGCGCAGCAGGGCCG	GGGGAGGGGCGGGGCCGGG	+
M79	KLF6_HUMAN.H11MO.0.A	-17	5.57225e-05	0.0428506	0.00767504	19	CTGTCGCGCTCCTGCAAGGGGGGAACGCGCAGCAGGGCCG	GGAAGGGCGGGGCCGGGGG	+
M79	ZN263_HUMAN.H11MO.0.A	-20	5.67469e-05	0.0436383	0.00767504	20	CTGTCGCGCTCCTGCAAGGGGGGAACGCGCAGCAGGGCCG	GGGAGGAGGGAGAGGAGGAG	+
M79	ZBT17_HUMAN.H11MO.0.A	-13	9.40857e-05	0.0723519	0.0116647	19	CTGTCGCGCTCCTGCAAGGGGGGAACGCGCAGCAGGGCCG	GAGGGTGGGGGAGGGGAAG	+
M79	PAX5_HUMAN.H11MO.0.A	-17	0.000284135	0.2185	0.0290854	21	CTGTCGCGCTCCTGCAAGGGGGGAACGCGCAGCAGGGCCG	GCCTGGGCAGCAGAGCGTGAC	+
M79	ZN467_HUMAN.H11MO.0.C	-19	0.000290726	0.223568	0.0290854	21	CTGTCGCGCTCCTGCAAGGGGGGAACGCGCAGCAGGGCCG	GGGGAGGGGAGGGGGGGGGGGG	+
M79	ZFX_HUMAN.H11MO.1.A	-16	0.000293248	0.225508	0.0290854	17	CTGTCGCGCTCCTGCAAGGGGGGAACGCGCAGCAGGGCCG	GGGGGCGGAGGCCGGGG	+
M79	PURA_HUMAN.H11MO.0.D	-21	0.000412038	0.316857	0.0383132	17	CTGTCGCGCTCCTGCAAGGGGGGAACGCGCAGCAGGGCCG	GGAAGGGGGGGGCAGGG	+
M79	VEZF1_HUMAN.H11MO.1.C	-17	0.000496047	0.38146	0.0432821	12	CTGTCGCGCTCCTGCAAGGGGGGAACGCGCAGCAGGGCCG	AGAGGGAGGGGG	+
M79	ZN563_HUMAN.H11MO.0.C	-7	0.00052366	0.402694	0.0432821	21	CTGTCGCGCTCCTGCAAGGGGGGAACGCGCAGCAGGGCCG	GCAGCTGCCAGTGAGGATCCC	-
M79	KLF15_HUMAN.H11MO.0.A	-20	0.000616112	0.47379	0.0482433	19	CTGTCGCGCTCCTGCAAGGGGGGAACGCGCAGCAGGGCCG	GGGGAGGAGCAGGGGGGGG	+
M79	E2F1_HUMAN.H11MO.0.A	-13	0.000808661	0.621861	0.0601545	14	CTGTCGCGCTCCTGCAAGGGGGGAACGCGCAGCAGGGCCG	GGGGGGCGGGAAAG	+
M79	THAP1_HUMAN.H11MO.0.C	-10	0.000945205	0.726863	0.0669635	22	CTGTCGCGCTCCTGCAAGGGGGGAACGCGCAGCAGGGCCG	GCCCGCAGCCAAGATGGCGGCG	-
M79	SP4_HUMAN.H11MO.1.A	-19	0.00105247	0.809351	0.0681964	16	CTGTCGCGCTCCTGCAAGGGGGGAACGCGCAGCAGGGCCG	GGAGGGGGCGGGGCCG	+
M79	FLI1_HUMAN.H11MO.0.A	-14	0.00105429	0.810745	0.0681964	18	CTGTCGCGCTCCTGCAAGGGGGGAACGCGCAGCAGGGCCG	GGAGGAAGGAAGGAGGGA	+
M79	PROX1_HUMAN.H11MO.0.D	-19	0.00118909	0.914411	0.0686819	17	CTGTCGCGCTCCTGCAAGGGGGGAACGCGCAGCAGGGCCG	GGGTAAGGCGGGTTGGG	+
M79	Z324A_HUMAN.H11MO.0.C	-11	0.00123333	0.948432	0.0686819	23	CTGTCGCGCTCCTGCAAGGGGGGAACGCGCAGCAGGGCCG	TGGCAGCAAAGGATGGTTTGATA	-
M79	E2F6_HUMAN.H11MO.0.A	-15	0.00125271	0.963335	0.0686819	13	CTGTCGCGCTCCTGCAAGGGGGGAACGCGCAGCAGGGCCG	GGGGCGGGAAGGG	+
M79	CTCFL_HUMAN.H11MO.0.A	-13	0.0012865	0.989322	0.0686819	17	CTGTCGCGCTCCTGCAAGGGGGGAACGCGCAGCAGGGCCG	GCCGCCAGGGGGCGCCG	+
M79	ZN148_HUMAN.H11MO.0.D	-13	0.00129261	0.99402	0.0686819	15	CTGTCGCGCTCCTGCAAGGGGGGAACGCGCAGCAGGGCCG	GGGGTGGGGGAGGGG	+
M79	KLF16_HUMAN.H11MO.0.D	-18	0.00152271	1.17096	0.0771377	19	CTGTCGCGCTCCTGCAAGGGGGGAACGCGCAGCAGGGCCG	GGGGGCGGGGGGGGGGGGG	+
M79	RXRA_HUMAN.H11MO.0.A	-12	0.00155545	1.19614	0.0771377	20	CTGTCGCGCTCCTGCAAGGGGGGAACGCGCAGCAGGGCCG	GGGGGAGGCAGAGGTCAGAG	+
M79	EGR2_HUMAN.H11MO.0.A	-16	0.00166284	1.27873	0.0773095	18	CTGTCGCGCTCCTGCAAGGGGGGAACGCGCAGCAGGGCCG	GGGGGGGTGTGGGAGGGG	+
M79	PTF1A_HUMAN.H11MO.0.B	-18	0.00166284	1.27873	0.0773095	18	CTGTCGCGCTCCTGCAAGGGGGGAACGCGCAGCAGGGCCG	GGGAAAGGGGGCAGCTGG	-
M79	TBX15_HUMAN.H11MO.0.D	-16	0.00203653	1.56609	0.0910441	19	CTGTCGCGCTCCTGCAAGGGGGGAACGCGCAGCAGGGCCG	GGGGGGGGGGGGGTGGGGG	+
M79	TFDP1_HUMAN.H11MO.0.C	-13	0.00208065	1.60002	0.0910441	14	CTGTCGCGCTCCTGCAAGGGGGGAACGCGCAGCAGGGCCG	GGGGGGCGGGAAAA	+
M79	SUH_HUMAN.H11MO.0.A	-15	0.00218858	1.68302	0.0912736	11	CTGTCGCGCTCCTGCAAGGGGGGAACGCGCAGCAGGGCCG	GGCGTGGGAAA	+
M79	EGR1_HUMAN.H11MO.0.A	-18	0.0022086	1.69841	0.0912736	17	CTGTCGCGCTCCTGCAAGGGGGGAACGCGCAGCAGGGCCG	GAGGGCGTGGGCGGGGG	+
M79	E2F4_HUMAN.H11MO.0.A	-14	0.00251092	1.9309	0.0983062	13	CTGTCGCGCTCCTGCAAGGGGGGAACGCGCAGCAGGGCCG	GGGGGCGGGAAAT	+
M79	ETS2_HUMAN.H11MO.0.B	-17	0.00251092	1.9309	0.0983062	13	CTGTCGCGCTCCTGCAAGGGGGGAACGCGCAGCAGGGCCG	GGAAGGAAGAGGA	+
M79	TAF1_HUMAN.H11MO.0.A	-20	0.00295258	2.27053	0.112634	16	CTGTCGCGCTCCTGCAAGGGGGGAACGCGCAGCAGGGCCG	AAGATGGCGGCGGCGG	+
M79	E2F3_HUMAN.H11MO.0.A	-15	0.00316632	2.4349	0.117768	11	CTGTCGCGCTCCTGCAAGGGGGGAACGCGCAGCAGGGCCG	AGGGCGGGAAA	+
M79	BHE41_HUMAN.H11MO.0.D	-16	0.00335857	2.58274	0.120499	20	CTGTCGCGCTCCTGCAAGGGGGGAACGCGCAGCAGGGCCG	ACCGGGTCACGTGCAGAAGG	+
M79	E2F4_HUMAN.H11MO.1.A	-17	0.00340176	2.61595	0.120499	14	CTGTCGCGCTCCTGCAAGGGGGGAACGCGCAGCAGGGCCG	GGCGGGAAATTTGA	+
M79	ARNT2_HUMAN.H11MO.0.D	-16	0.00374702	2.88146	0.126696	12	CTGTCGCGCTCCTGCAAGGGGGGAACGCGCAGCAGGGCCG	GGCGTGGGAGGC	+
M79	ZN770_HUMAN.H11MO.0.C	-21	0.0042157	3.24187	0.139376	19	CTGTCGCGCTCCTGCAAGGGGGGAACGCGCAGCAGGGCCG	GGGAGGCTGAGGCGGGAGGATC	+
M79	TBX1_HUMAN.H11MO.0.D	-16	0.00503081	3.86869	0.162709	20	CTGTCGCGCTCCTGCAAGGGGGGAACGCGCAGCAGGGCCG	GGGTGGGCAGGGGTGGGCGG	+
M79	RARG_HUMAN.H11MO.0.B	-19	0.00527113	4.0535	0.166854	18	CTGTCGCGCTCCTGCAAGGGGGGAACGCGCAGCAGGGCCG	AGGTCAGAGTGACCTGGG	+
M79	ZN816_HUMAN.H11MO.1.C	-17	0.00547278	4.20857	0.169234	14	CTGTCGCGCTCCTGCAAGGGGGGAACGCGCAGCAGGGCCG	AAGGGGGACATGCA	+
M79	E2F7_HUMAN.H11MO.0.B	-19	0.0057325	4.40829	0.169234	13	CTGTCGCGCTCCTGCAAGGGGGGAACGCGCAGCAGGGCCG	GGGGCGGGAAAGG	+
M79	EGR2_HUMAN.H11MO.1.A	-17	0.00579765	4.45839	0.169234	16	CTGTCGCGCTCCTGCAAGGGGGGAACGCGCAGCAGGGCCG	GGGGCGTGGGCGGGGG	+
M79	MAZ_HUMAN.H11MO.1.A	-18	0.00591115	4.54567	0.169234	11	CTGTCGCGCTCCTGCAAGGGGGGAACGCGCAGCAGGGCCG	GAGGGAGGGGG	+
M79	ETV5_HUMAN.H11MO.0.C	-16	0.00591506	4.54868	0.169234	14	CTGTCGCGCTCCTGCAAGGGGGGAACGCGCAGCAGGGCCG	GAGCAGGAAGTGAG	+
M79	ZN335_HUMAN.H11MO.0.A	-17	0.00658866	5.06668	0.181879	22	CTGTCGCGCTCCTGCAAGGGGGGAACGCGCAGCAGGGCCG	TCAGGCAGCGCCGAGGACAGCC	-
M79	ZF64A_HUMAN.H11MO.0.D	-13	0.0067071	5.15776	0.181879	16	CTGTCGCGCTCCTGCAAGGGGGGAACGCGCAGCAGGGCCG	GGGGCCCGGGAACCTG	+
M79	SRBP2_HUMAN.H11MO.0.B	-17	0.00672377	5.17058	0.181879	13	CTGTCGCGCTCCTGCAAGGGGGGAACGCGCAGCAGGGCCG	GGGTGGGGTGAGG	+
M79	FEV_HUMAN.H11MO.0.B	-18	0.00718266	5.52346	0.190822	10	CTGTCGCGCTCCTGCAAGGGGGGAACGCGCAGCAGGGCCG	GCGGGAAGCG	+
M79	ZN263_HUMAN.H11MO.1.A	-18	0.00766049	5.89092	0.199946	11	CTGTCGCGCTCCTGCAAGGGGGGAACGCGCAGCAGGGCCG	GAGGGAGGAGG	+
M79	MZF1_HUMAN.H11MO.0.B	-16	0.00851196	6.5457	0.21834	13	CTGTCGCGCTCCTGCAAGGGGGGAACGCGCAGCAGGGCCG	GGAGGGGATTGGG	+
M79	ZN816_HUMAN.H11MO.0.C	-13	0.00877506	6.74802	0.221274	21	CTGTCGCGCTCCTGCAAGGGGGGAACGCGCAGCAGGGCCG	AAAAAAGGGGGACATGCAGGG	+
M79	NR1H4_HUMAN.H11MO.0.B	-13	0.0104566	8.04112	0.259281	19	CTGTCGCGCTCCTGCAAGGGGGGAACGCGCAGCAGGGCCG	GGGGTCAATGACCCCGAGG	+
M79	COT1_HUMAN.H11MO.0.C	-17	0.0107327	8.25344	0.261764	17	CTGTCGCGCTCCTGCAAGGGGGGAACGCGCAGCAGGGCCG	GGGGTCAGAGGTCAGGG	+
M79	ZN350_HUMAN.H11MO.1.D	-24	0.011503	8.84578	0.276026	16	CTGTCGCGCTCCTGCAAGGGGGGAACGCGCAGCAGGGCCG	ACGGGGCGCAGGGATTTGTTGCCC	+
M79	SP1_HUMAN.H11MO.0.A	-19	0.0121758	9.36319	0.287534	21	CTGTCGCGCTCCTGCAAGGGGGGAACGCGCAGCAGGGCCG	GGGGGGCGGGGCCGGGGGGGGG	+
M79	ZBT14_HUMAN.H11MO.0.C	-21	0.0125815	9.67516	0.292471	9	CTGTCGCGCTCCTGCAAGGGGGGAACGCGCAGCAGGGCCG	GGAGCGCGC	+
M79	SPIC_HUMAN.H11MO.0.D	-19	0.0134763	10.3633	0.308453	13	CTGTCGCGCTCCTGCAAGGGGGGAACGCGCAGCAGGGCCG	GAGGAAGGGGAGG	+
M79	BC11A_HUMAN.H11MO.0.A	-14	0.0150072	11.5405	0.334761	17	CTGTCGCGCTCCTGCAAGGGGGGAACGCGCAGCAGGGCCG	AAAAGAGGAAGTGAAAA	+
M79	PATZ1_HUMAN.H11MO.1.C	-19	0.0150915	11.6054	0.334761	9	CTGTCGCGCTCCTGCAAGGGGGGAACGCGCAGCAGGGCCG	AGGGAGGGG	+
M79	IRX2_HUMAN.H11MO.0.D	-17	0.0153007	11.7663	0.334761	19	CTGTCGCGCTCCTGCAAGGGGGGAACGCGCAGCAGGGCCG	ACATGGGTGGGCATGTTGG	+
M79	HEY2_HUMAN.H11MO.0.D	-20	0.0171184	13.1641	0.357752	17	CTGTCGCGCTCCTGCAAGGGGGGAACGCGCAGCAGGGCCG	GGGGGCACGTGGCATTA	+
M79	NR1D1_HUMAN.H11MO.0.B	-12	0.0173275	13.3248	0.357752	19	CTGTCGCGCTCCTGCAAGGGGGGAACGCGCAGCAGGGCCG	AGGGAAGTGGGTCAGAAGG	+
M79	OLIG2_HUMAN.H11MO.0.B	-15	0.0174208	13.3966	0.357752	18	CTGTCGCGCTCCTGCAAGGGGGGAACGCGCAGCAGGGCCG	CAGAAGGGAAACAGCTGG	-
M79	NFAT5_HUMAN.H11MO.0.D	-18	0.0175539	13.4989	0.357752	11	CTGTCGCGCTCCTGCAAGGGGGGAACGCGCAGCAGGGCCG	AGAGGAAAAGG	+
M79	CLOCK_HUMAN.H11MO.0.C	-19	0.018028	13.8635	0.360796	14	CTGTCGCGCTCCTGCAAGGGGGGAACGCGCAGCAGGGCCG	CAGACACGTGAACA	+
M79	TLX1_HUMAN.H11MO.0.D	-10	0.0182732	14.0521	0.360796	17	CTGTCGCGCTCCTGCAAGGGGGGAACGCGCAGCAGGGCCG	CTGGCAAGTTGCCAAGG	+
M79	ZN667_HUMAN.H11MO.0.C	-14	0.0184308	14.1733	0.360796	19	CTGTCGCGCTCCTGCAAGGGGGGAACGCGCAGCAGGGCCG	GTGGCCTTAAAAGCTCAGC	+
M79	SP2_HUMAN.H11MO.1.B	-21	0.0189275	14.5553	0.362362	12	CTGTCGCGCTCCTGCAAGGGGGGAACGCGCAGCAGGGCCG	AGGGGGCGGGGC	+
M79	ZN394_HUMAN.H11MO.0.C	-16	0.0189979	14.6094	0.362362	20	CTGTCGCGCTCCTGCAAGGGGGGAACGCGCAGCAGGGCCG	AGAATGGAATAGAATGGAAT	+
M79	KLF9_HUMAN.H11MO.0.C	-17	0.0199	15.3031	0.370079	15	CTGTCGCGCTCCTGCAAGGGGGGAACGCGCAGCAGGGCCG	GGAGGGGGCGTGGCC	+
M79	ESR2_HUMAN.H11MO.0.A	-19	0.0213088	16.3865	0.389958	15	CTGTCGCGCTCCTGCAAGGGGGGAACGCGCAGCAGGGCCG	AGGTCAGGGTGACCT	-
M79	TFCP2_HUMAN.H11MO.0.D	-25	0.0217758	16.7456	0.389958	15	CTGTCGCGCTCCTGCAAGGGGGGAACGCGCAGCAGGGCCG	GCCTGAACTGGCCAGA	+
M79	SALL4_HUMAN.H11MO.0.B	-17	0.0221805	17.0568	0.389958	10	CTGTCGCGCTCCTGCAAGGGGGGAACGCGCAGCAGGGCCG	GGAGGGTGGG	+
M79	KLF13_HUMAN.H11MO.0.D	-20	0.0222795	17.1329	0.389958	11	CTGTCGCGCTCCTGCAAGGGGGGAACGCGCAGCAGGGCCG	AGGGGGGCGTG	+
M79	RFX1_HUMAN.H11MO.0.B	-11	0.0231672	17.8156	0.400781	22	CTGTCGCGCTCCTGCAAGGGGGGAACGCGCAGCAGGGCCG	CCGTCGCCATGGCAACCGGGGC	-
M79	USF2_HUMAN.H11MO.0.A	-19	0.0235186	18.0858	0.402184	19	CTGTCGCGCTCCTGCAAGGGGGGAACGCGCAGCAGGGCCG	GGGTCACGTGGCCGCGGCG	+
M79	CTCF_HUMAN.H11MO.0.A	-11	0.0249768	19.2072	0.417517	19	CTGTCGCGCTCCTGCAAGGGGGGAACGCGCAGCAGGGCCG	TGGCCACCAGGGGGCGCCA	+
M79	ZN219_HUMAN.H11MO.0.D	-19	0.0255655	19.6599	0.417517	12	CTGTCGCGCTCCTGCAAGGGGGGAACGCGCAGCAGGGCCG	GAGGGGGGCGGA	+
M79	LYL1_HUMAN.H11MO.0.A	-19	0.0255908	19.6793	0.417517	14	CTGTCGCGCTCCTGCAAGGGGGGAACGCGCAGCAGGGCCG	CAGGAAACAGCTGG	-
M79	ZBT7A_HUMAN.H11MO.0.A	-19	0.0256267	19.7069	0.417517	9	CTGTCGCGCTCCTGCAAGGGGGGAACGCGCAGCAGGGCCG	GGGGGTCTC	+
M79	ZN281_HUMAN.H11MO.0.A	-15	0.0260991	20.0702	0.417517	15	CTGTCGCGCTCCTGCAAGGGGGGAACGCGCAGCAGGGCCG	GGGTGGGGGAGGGGA	+
M79	ZN524_HUMAN.H11MO.0.D	-12	0.0269417	20.7182	0.426411	18	CTGTCGCGCTCCTGCAAGGGGGGAACGCGCAGCAGGGCCG	GGGTTCGAGGGTTCGAGT	+
M79	ZEP2_HUMAN.H11MO.0.D	-15	0.0293525	22.5721	0.459678	14	CTGTCGCGCTCCTGCAAGGGGGGAACGCGCAGCAGGGCCG	GGTAGGGAAACCCC	+
M79	ANDR_HUMAN.H11MO.2.A	-18	0.0318679	24.5064	0.493103	12	CTGTCGCGCTCCTGCAAGGGGGGAACGCGCAGCAGGGCCG	AAAAGAACAGAG	-
M79	OSR2_HUMAN.H11MO.0.C	-17	0.0321498	24.7232	0.493103	16	CTGTCGCGCTCCTGCAAGGGGGGAACGCGCAGCAGGGCCG	CAGCAGAAGCAGCAGC	-
M81	PAX5_HUMAN.H11MO.0.A	-10	7.53063e-05	0.0579106	0.105825	21	CGCTCATGAGCTCAGGCTCACTTGGCCCTACGACTCAGGG	GTCACGCTCTGCTGCCCAGGC	-
M81	RXRA_HUMAN.H11MO.0.A	-3	0.000139999	0.107659	0.105825	20	CGCTCATGAGCTCAGGCTCACTTGGCCCTACGACTCAGGG	CTCTGACCTCTGCCTCCCCC	-
M81	ZN341_HUMAN.H11MO.0.C	-9	0.000257864	0.198297	0.116773	22	CGCTCATGAGCTCAGGCTCACTTGGCCCTACGACTCAGGG	GCTCTTCCCTCCCCCCCCCCCC	-
M81	SP3_HUMAN.H11MO.0.B	-18	0.000318373	0.244829	0.116773	20	CGCTCATGAGCTCAGGCTCACTTGGCCCTACGACTCAGGG	CCCCGGCCCCGCCCCCCCCC	-
M81	ZFX_HUMAN.H11MO.1.A	-20	0.000386205	0.296992	0.116773	17	CGCTCATGAGCTCAGGCTCACTTGGCCCTACGACTCAGGG	CCCCGGCCTCCGCCCCC	-
M81	NR1D1_HUMAN.H11MO.0.B	-17	0.000502303	0.386271	0.126563	19	CGCTCATGAGCTCAGGCTCACTTGGCCCTACGACTCAGGG	CCTTCTGACCCACTTCCCT	-
M81	ZN563_HUMAN.H11MO.0.C	-10	0.000693521	0.533317	0.148769	21	CGCTCATGAGCTCAGGCTCACTTGGCCCTACGACTCAGGG	GGGATCCTCACTGGCAGCTGC	+
M81	Z324A_HUMAN.H11MO.0.C	-4	0.000809678	0.622642	0.148769	23	CGCTCATGAGCTCAGGCTCACTTGGCCCTACGACTCAGGG	TATCAAACCATCCTTTGCTGCCA	+
M81	THAP1_HUMAN.H11MO.0.C	-19	0.000906744	0.697286	0.148769	21	CGCTCATGAGCTCAGGCTCACTTGGCCCTACGACTCAGGG	CGCCGCCATCTTGGCTGCGGGC	+
M81	TLX1_HUMAN.H11MO.0.D	-21	0.000984055	0.756738	0.148769	17	CGCTCATGAGCTCAGGCTCACTTGGCCCTACGACTCAGGG	CTGGCAAGTTGCCAAGG	+
M81	NR1H4_HUMAN.H11MO.0.B	-22	0.00174112	1.33892	0.239292	18	CGCTCATGAGCTCAGGCTCACTTGGCCCTACGACTCAGGG	GGGGTCAATGACCCCGAGG	+
M81	BRAC_HUMAN.H11MO.0.A	-8	0.00197664	1.52003	0.246856	20	CGCTCATGAGCTCAGGCTCACTTGGCCCTACGACTCAGGG	ATTTCACACCTCCCTGCTAA	-
M81	IRX2_HUMAN.H11MO.0.D	-17	0.00234123	1.8004	0.246856	19	CGCTCATGAGCTCAGGCTCACTTGGCCCTACGACTCAGGG	CCAACATGCCCACCCATGT	-
M81	PATZ1_HUMAN.H11MO.0.C	-12	0.00239214	1.83956	0.246856	22	CGCTCATGAGCTCAGGCTCACTTGGCCCTACGACTCAGGG	CCTCCCCCCCCGCCCCCTCCCC	-
M81	ZN554_HUMAN.H11MO.0.C	-11	0.0024493	1.88351	0.246856	20	CGCTCATGAGCTCAGGCTCACTTGGCCCTACGACTCAGGG	AGCACCCCACATGGCTCAGC	-
M81	SP2_HUMAN.H11MO.0.A	-18	0.00273492	2.10315	0.258415	22	CGCTCATGAGCTCAGGCTCACTTGGCCCTACGACTCAGGG	CCCCCGGCCCCGCCCCCCCCCC	-
M81	RARG_HUMAN.H11MO.0.B	-8	0.0034645	2.6642	0.303364	18	CGCTCATGAGCTCAGGCTCACTTGGCCCTACGACTCAGGG	AGGTCAGAGTGACCTGGG	+
M81	KLF6_HUMAN.H11MO.0.A	-18	0.00361196	2.7776	0.303364	19	CGCTCATGAGCTCAGGCTCACTTGGCCCTACGACTCAGGG	CCCCCGGCCCCGCCCTTCC	-
M81	MAZ_HUMAN.H11MO.0.A	-12	0.00405909	3.12144	0.30753	22	CGCTCATGAGCTCAGGCTCACTTGGCCCTACGACTCAGGG	CCCCCCCCCCCCCCCCTCCCCC	-
M81	RARA_HUMAN.H11MO.0.A	-3	0.00427621	3.28841	0.307846	20	CGCTCATGAGCTCAGGCTCACTTGGCCCTACGACTCAGGG	CCTTGACCTCTTGATCCCCC	-
M81	RFX5_HUMAN.H11MO.0.A	-5	0.00457799	3.52047	0.31459	20	CGCTCATGAGCTCAGGCTCACTTGGCCCTACGACTCAGGG	GTCAGCTGTTGCTAGGCAGA	+
M81	PROX1_HUMAN.H11MO.0.D	-22	0.00508834	3.91293	0.332459	17	CGCTCATGAGCTCAGGCTCACTTGGCCCTACGACTCAGGG	GGGTAAGGCGGGTTGGG	+
M81	COT2_HUMAN.H11MO.1.A	-20	0.0063412	4.87638	0.342939	17	CGCTCATGAGCTCAGGCTCACTTGGCCCTACGACTCAGGG	CCCTGACCTTTGACCCC	-
M81	ZN214_HUMAN.H11MO.0.C	-14	0.00635159	4.88437	0.342939	22	CGCTCATGAGCTCAGGCTCACTTGGCCCTACGACTCAGGG	TCCTTTTTGAGGCCTTTGATGA	+
M81	RFX1_HUMAN.H11MO.0.B	-14	0.00815283	6.26953	0.397273	22	CGCTCATGAGCTCAGGCTCACTTGGCCCTACGACTCAGGG	GCCCCGGTTGCCATGGCGACGG	+
M81	PURA_HUMAN.H11MO.0.D	-20	0.0084573	6.50367	0.397273	17	CGCTCATGAGCTCAGGCTCACTTGGCCCTACGACTCAGGG	CCCTGCCCCCCCCTTCC	-
M81	VEZF1_HUMAN.H11MO.0.C	-4	0.00867182	6.66863	0.397273	22	CGCTCATGAGCTCAGGCTCACTTGGCCCTACGACTCAGGG	CCCCTCCCCCTCCCCCCTCCCC	-
M81	PAX2_HUMAN.H11MO.0.D	-9	0.00935932	7.19732	0.398135	18	CGCTCATGAGCTCAGGCTCACTTGGCCCTACGACTCAGGG	GTTCAGTCATGCGTGACA	+
M81	ZN667_HUMAN.H11MO.0.C	-9	0.00946223	7.27645	0.398135	19	CGCTCATGAGCTCAGGCTCACTTGGCCCTACGACTCAGGG	GCTGAGCTTTTAAGGCCAC	-
M81	NFIC_HUMAN.H11MO.0.A	-20	0.011209	8.61971	0.423642	17	CGCTCATGAGCTCAGGCTCACTTGGCCCTACGACTCAGGG	CTTGGCTCCCTGCCAAG	+
M81	TFCP2_HUMAN.H11MO.0.D	-20	0.0115049	8.84729	0.424222	16	CGCTCATGAGCTCAGGCTCACTTGGCCCTACGACTCAGGG	TCTGGCCAGTTCAGGC	-
M81	MXI1_HUMAN.H11MO.0.A	-1	0.0134225	10.3219	0.47191	15	CGCTCATGAGCTCAGGCTCACTTGGCCCTACGACTCAGGG	GCACGTGGCGGCGGG	+
M81	HESX1_HUMAN.H11MO.0.D	-19	0.0142514	10.9594	0.489665	16	CGCTCATGAGCTCAGGCTCACTTGGCCCTACGACTCAGGG	ATCCGGCACGTGGCCT	+
M83	THAP1_HUMAN.H11MO.0.C	-12	3.44112e-06	0.00264622	0.00519108	22	CCTGGGCCCCCCGGCCCGAGGGGTGGCGGAGGGCCGGCCG	CGCCGCCATCTTGGCTGCGGGC	+
M83	KLF3_HUMAN.H11MO.0.B	-19	3.25258e-05	0.0250124	0.00793173	19	CCTGGGCCCCCCGGCCCGAGGGGTGGCGGAGGGCCGGCCG	GGGGAGGGGCGGGGCCGGG	+
M83	PURA_HUMAN.H11MO.0.D	-21	3.63917e-05	0.0279852	0.00793173	17	CCTGGGCCCCCCGGCCCGAGGGGTGGCGGAGGGCCGGCCG	GGAAGGGGGGGGCAGGG	+
M83	ZN563_HUMAN.H11MO.0.C	-7	4.31151e-05	0.0331555	0.00793173	21	CCTGGGCCCCCCGGCCCGAGGGGTGGCGGAGGGCCGGCCG	GCAGCTGCCAGTGAGGATCCC	-
M83	KLF6_HUMAN.H11MO.0.A	-21	4.31748e-05	0.0332014	0.00793173	19	CCTGGGCCCCCCGGCCCGAGGGGTGGCGGAGGGCCGGCCG	GGAAGGGCGGGGCCGGGGG	+
M83	SPIC_HUMAN.H11MO.0.D	-19	4.4315e-05	0.0340782	0.00793173	13	CCTGGGCCCCCCGGCCCGAGGGGTGGCGGAGGGCCGGCCG	GAGGAAGGGGAGG	+
M83	RXRA_HUMAN.H11MO.0.A	-18	4.73209e-05	0.0363898	0.00793173	20	CCTGGGCCCCCCGGCCCGAGGGGTGGCGGAGGGCCGGCCG	GGGGGAGGCAGAGGTCAGAG	+
M83	SP3_HUMAN.H11MO.0.B	-19	4.73209e-05	0.0363898	0.00793173	20	CCTGGGCCCCCCGGCCCGAGGGGTGGCGGAGGGCCGGCCG	GGGGGGGGGCGGGGCCGGGG	+
M83	VEZF1_HUMAN.H11MO.0.C	-16	7.06594e-05	0.0543371	0.0106593	22	CCTGGGCCCCCCGGCCCGAGGGGTGGCGGAGGGCCGGCCG	GGGGAGGGGGGAGGGGGAGGGG	+
M83	SP2_HUMAN.H11MO.0.A	-17	8.33249e-05	0.0640769	0.0114272	22	CCTGGGCCCCCCGGCCCGAGGGGTGGCGGAGGGCCGGCCG	GGGGGGGGGGCGGGGCCGGGGG	+
M83	ZFX_HUMAN.H11MO.1.A	-21	0.000107548	0.0827046	0.0135201	17	CCTGGGCCCCCCGGCCCGAGGGGTGGCGGAGGGCCGGCCG	GGGGGCGGAGGCCGGGG	+
[truncated: 1,147 more rows]
