# Supplementary material for: DeepEPI: CNN-transformer-based model for extracting TF interactions through predicting enhancer-promoter interactions
Source: Bioinform Adv. 2025 Sep 17;5(1):vbaf221. doi: 10.1093/bioadv/vbaf221 (PMC12478696; doi:10.1093/bioadv/vbaf221)
Supplement: vbaf221_Supplementary_Data [file vbaf221_supplementary_data.zip › Supplementary_file5/HUVEC/result_promoter46-HUVEC/tomtom.xml]

<?xml version='1.0' encoding='UTF-8' standalone='yes'?>
<tomtom version="5.5.5" release="Thu Sep 14 08:48:04 2023 +1000">
  <model>
    <command_line>tomtom -o /data/result_promoter46-HUVEC /data/HUVEC-MOTIF/result_motif_pr/motifs_pr46.txt /data/HOCOMOCOv11_full_HUMAN_mono_meme_format.meme</command_line>
    <distance_measure value="ed"/>
    <threshold type="qvalue">0.5</threshold>
    <alphabet name="DNA" like="dna">
      <letter id="A" symbol="A" complement="T" name="Adenine" colour="CC0000"/>
      <letter id="C" symbol="C" complement="G" name="Cytosine" colour="0000CC"/>
      <letter id="G" symbol="G" complement="C" name="Guanine" colour="FFB300"/>
      <letter id="T" symbol="T" aliases="U" complement="A" name="Thymine" colour="008000"/>
      <letter id="N" symbol="N" aliases="X." equals="ACGT" name="Any base"/>
      <letter id="V" symbol="V" equals="ACG" name="Not T"/>
      <letter id="H" symbol="H" equals="ACT" name="Not G"/>
      <letter id="D" symbol="D" equals="AGT" name="Not C"/>
      <letter id="B" symbol="B" equals="CGT" name="Not A"/>
      <letter id="M" symbol="M" equals="AC" name="Amino"/>
      <letter id="R" symbol="R" equals="AG" name="Purine"/>
      <letter id="W" symbol="W" equals="AT" name="Weak"/>
      <letter id="S" symbol="S" equals="CG" name="Strong"/>
      <letter id="Y" symbol="Y" equals="CT" name="Pyrimidine"/>
      <letter id="K" symbol="K" equals="GT" name="Keto"/>
    </alphabet>
    <strands>both</strands>
    <background from="--query--" A="0.25" C="0.25" G="0.25" T="0.25"/>
    <host>f5f03e2d8156</host>
    <when>Sat Jan 27 15:09:05 2024</when>
  </model>
  <query_dbs>
    <db source="/data/HUVEC-MOTIF/result_motif_pr/motifs_pr46.txt" name="motifs_pr46.txt" loaded="117" excluded="0" last_mod_date="Sat Jan 27 07:23:34 2024"/>
  </query_dbs>
  <target_dbs>
    <db source="/data/HOCOMOCOv11_full_HUMAN_mono_meme_format.meme" name="HOCOMOCOv11_full_HUMAN_mono_meme_format" loaded="769" excluded="0" last_mod_date="Fri Jan 12 11:21:36 2024"/>
  </target_dbs>
  <queries>
    <motif db="0" id="M0" alt="O0" length="40" nsites="8" evalue="1.3e-003">
      <pos A="0.0889699" C="0.303677" G="0.475443" T="0.131911"/>
      <pos A="0.0460277" C="0.518384" G="0.38956" T="0.0460277"/>
      <pos A="0.0889699" C="0.432502" G="0.432502" T="0.0460277"/>
      <pos A="0.0460277" C="0.260736" G="0.561325" T="0.131911"/>
      <pos A="0.174852" C="0.38956" G="0.217794" T="0.217794"/>
      <pos A="0.0460277" C="0.303677" G="0.475443" T="0.174852"/>
      <pos A="0.217794" C="0.475443" G="0.303677" T="0.00308642"/>
      <pos A="0.131911" C="0.0889699" G="0.432502" T="0.346618"/>
      <pos A="0.0460277" C="0.174852" G="0.69015" T="0.0889699"/>
      <pos A="0.174852" C="0.0889699" G="0.518384" T="0.217794"/>
      <pos A="0.346618" C="0.303677" G="0.0460277" T="0.303677"/>
      <pos A="0.0460277" C="0.733091" G="0.217794" T="0.00308642"/>
      <pos A="0.131911" C="0.561325" G="0.260736" T="0.0460277"/>
      <pos A="0.0460277" C="0.260736" G="0.260736" T="0.432502"/>
      <pos A="0.00308642" C="0.475443" G="0.432502" T="0.0889699"/>
      <pos A="0.217794" C="0.174852" G="0.217794" T="0.38956"/>
      <pos A="0.0460277" C="0.475443" G="0.303677" T="0.174852"/>
      <pos A="0.0889699" C="0.475443" G="0.0460277" T="0.38956"/>
      <pos A="0.0889699" C="0.38956" G="0.260736" T="0.260736"/>
      <pos A="0.217794" C="0.346618" G="0.217794" T="0.217794"/>
      <pos A="0.00308642" C="0.174852" G="0.69015" T="0.131911"/>
      <pos A="0.174852" C="0.174852" G="0.432502" T="0.217794"/>
      <pos A="0.174852" C="0.303677" G="0.38956" T="0.131911"/>
      <pos A="0.0460277" C="0.38956" G="0.475443" T="0.0889699"/>
      <pos A="0.0460277" C="0.475443" G="0.38956" T="0.0889699"/>
      <pos A="0.217794" C="0.346618" G="0.217794" T="0.217794"/>
      <pos A="0.346618" C="0.0889699" G="0.260736" T="0.303677"/>
      <pos A="0.432502" C="0.217794" G="0.303677" T="0.0460277"/>
      <pos A="0.0460277" C="0.303677" G="0.518384" T="0.131911"/>
      <pos A="0.217794" C="0.131911" G="0.518384" T="0.131911"/>
      <pos A="0.346618" C="0.38956" G="0.217794" T="0.0460277"/>
      <pos A="0.303677" C="0.518384" G="0.0460277" T="0.131911"/>
      <pos A="0.174852" C="0.0460277" G="0.733091" T="0.0460277"/>
      <pos A="0.174852" C="0.69015" G="0.0889699" T="0.0460277"/>
      <pos A="0.0889699" C="0.475443" G="0.260736" T="0.174852"/>
      <pos A="0.346618" C="0.260736" G="0.131911" T="0.260736"/>
      <pos A="0.260736" C="0.346618" G="0.260736" T="0.131911"/>
      <pos A="0.00308642" C="0.217794" G="0.604268" T="0.174852"/>
      <pos A="0.00308642" C="0.561325" G="0.346618" T="0.0889699"/>
      <pos A="0.260736" C="0.303677" G="0.174852" T="0.260736"/>
    </motif>
    <motif db="0" id="M1" alt="O1" length="40" nsites="8" evalue="1.3e-003">
      <pos A="0.108907" C="0.214727" G="0.46164" T="0.214727"/>
      <pos A="0.108907" C="0.567461" G="0.14418" T="0.179453"/>
      <pos A="0.320547" C="0.320547" G="0.0383595" T="0.320547"/>
      <pos A="0.214727" C="0.426366" G="0.25" T="0.108907"/>
      <pos A="0.108907" C="0.35582" G="0.214727" T="0.320547"/>
      <pos A="0.214727" C="0.0736336" G="0.46164" T="0.25"/>
      <pos A="0.179453" C="0.179453" G="0.638007" T="0.00308642"/>
      <pos A="0.285273" C="0.426366" G="0.179453" T="0.108907"/>
      <pos A="0.0383595" C="0.35582" G="0.496914" T="0.108907"/>
      <pos A="0.285273" C="0.179453" G="0.35582" T="0.179453"/>
      <pos A="0.35582" C="0.35582" G="0.14418" T="0.14418"/>
      <pos A="0.320547" C="0.14418" G="0.496914" T="0.0383595"/>
      <pos A="0.179453" C="0.638007" G="0.0736336" T="0.108907"/>
      <pos A="0.179453" C="0.532187" G="0.14418" T="0.14418"/>
      <pos A="0.25" C="0.25" G="0.426366" T="0.0736336"/>
      <pos A="0.285273" C="0.214727" G="0.496914" T="0.00308642"/>
      <pos A="0.0736336" C="0.46164" G="0.320547" T="0.14418"/>
      <pos A="0.320547" C="0.25" G="0.108907" T="0.320547"/>
      <pos A="0.108907" C="0.567461" G="0.320547" T="0.00308642"/>
      <pos A="0.0736336" C="0.532187" G="0.179453" T="0.214727"/>
      <pos A="0.320547" C="0.391093" G="0.179453" T="0.108907"/>
      <pos A="0.25" C="0.25" G="0.25" T="0.25"/>
      <pos A="0.14418" C="0.214727" G="0.35582" T="0.285273"/>
      <pos A="0.00308642" C="0.320547" G="0.532187" T="0.14418"/>
      <pos A="0.14418" C="0.25" G="0.46164" T="0.14418"/>
      <pos A="0.320547" C="0.14418" G="0.214727" T="0.320547"/>
      <pos A="0.14418" C="0.25" G="0.496914" T="0.108907"/>
      <pos A="0.0736336" C="0.426366" G="0.496914" T="0.00308642"/>
      <pos A="0.426366" C="0.179453" G="0.214727" T="0.179453"/>
      <pos A="0.214727" C="0.25" G="0.496914" T="0.0383595"/>
      <pos A="0.391093" C="0.391093" G="0.0736336" T="0.14418"/>
      <pos A="0.0736336" C="0.46164" G="0.320547" T="0.14418"/>
      <pos A="0.0383595" C="0.46164" G="0.46164" T="0.0383595"/>
      <pos A="0.25" C="0.25" G="0.108907" T="0.391093"/>
      <pos A="0.14418" C="0.426366" G="0.391093" T="0.0383595"/>
      <pos A="0.179453" C="0.179453" G="0.320547" T="0.320547"/>
      <pos A="0.14418" C="0.285273" G="0.35582" T="0.214727"/>
      <pos A="0.00308642" C="0.532187" G="0.0736336" T="0.391093"/>
      <pos A="0.179453" C="0.108907" G="0.496914" T="0.214727"/>
      <pos A="0.14418" C="0.25" G="0.46164" T="0.14418"/>
    </motif>
    <motif db="0" id="M10" alt="O10" length="40" nsites="8" evalue="1.3e-003">
      <pos A="0.332304" C="0.112826" G="0.496914" T="0.0579565"/>
      <pos A="0.0579565" C="0.332304" G="0.551784" T="0.0579565"/>
      <pos A="0.112826" C="0.222565" G="0.387174" T="0.277435"/>
      <pos A="0.0579565" C="0.387174" G="0.277435" T="0.277435"/>
      <pos A="0.112826" C="0.112826" G="0.606653" T="0.167696"/>
      <pos A="0.222565" C="0.0579565" G="0.332304" T="0.387174"/>
      <pos A="0.222565" C="0.387174" G="0.167696" T="0.222565"/>
      <pos A="0.00308642" C="0.332304" G="0.551784" T="0.112826"/>
      <pos A="0.112826" C="0.606653" G="0.167696" T="0.112826"/>
      <pos A="0.112826" C="0.277435" G="0.551784" T="0.0579565"/>
      <pos A="0.277435" C="0.00308642" G="0.606653" T="0.112826"/>
      <pos A="0.387174" C="0.277435" G="0.167696" T="0.167696"/>
      <pos A="0.222565" C="0.167696" G="0.551784" T="0.0579565"/>
      <pos A="0.167696" C="0.442043" G="0.332304" T="0.0579565"/>
      <pos A="0.00308642" C="0.606653" G="0.332304" T="0.0579565"/>
      <pos A="0.606653" C="0.112826" G="0.167696" T="0.112826"/>
      <pos A="0.442043" C="0.0579565" G="0.496914" T="0.00308642"/>
      <pos A="0.332304" C="0.332304" G="0.277435" T="0.0579565"/>
      <pos A="0.0579565" C="0.277435" G="0.332304" T="0.332304"/>
      <pos A="0.00308642" C="0.387174" G="0.442043" T="0.167696"/>
      <pos A="0.0579565" C="0.442043" G="0.332304" T="0.167696"/>
      <pos A="0.442043" C="0.167696" G="0.332304" T="0.0579565"/>
      <pos A="0.00308642" C="0.387174" G="0.551784" T="0.0579565"/>
      <pos A="0.222565" C="0.222565" G="0.167696" T="0.387174"/>
      <pos A="0.0579565" C="0.167696" G="0.442043" T="0.332304"/>
      <pos A="0.0579565" C="0.387174" G="0.442043" T="0.112826"/>
      <pos A="0.277435" C="0.0579565" G="0.496914" T="0.167696"/>
      <pos A="0.387174" C="0.277435" G="0.277435" T="0.0579565"/>
      <pos A="0.222565" C="0.222565" G="0.551784" T="0.00308642"/>
      <pos A="0.606653" C="0.112826" G="0.222565" T="0.0579565"/>
      <pos A="0.332304" C="0.00308642" G="0.606653" T="0.0579565"/>
      <pos A="0.00308642" C="0.332304" G="0.496914" T="0.167696"/>
      <pos A="0.112826" C="0.496914" G="0.277435" T="0.112826"/>
      <pos A="0.387174" C="0.0579565" G="0.442043" T="0.112826"/>
      <pos A="0.442043" C="0.0579565" G="0.332304" T="0.167696"/>
      <pos A="0.0579565" C="0.0579565" G="0.716392" T="0.167696"/>
      <pos A="0.442043" C="0.112826" G="0.277435" T="0.167696"/>
      <pos A="0.0579565" C="0.661523" G="0.112826" T="0.167696"/>
      <pos A="0.112826" C="0.716392" G="0.112826" T="0.0579565"/>
      <pos A="0.167696" C="0.496914" G="0.167696" T="0.167696"/>
    </motif>
    <motif db="0" id="M100" alt="O100" length="40" nsites="8" evalue="1.3e-003">
      <pos A="0.10705" C="0.366959" G="0.522905" T="0.00308642"/>
      <pos A="0.159032" C="0.211013" G="0.418941" T="0.211013"/>
      <pos A="0.0550686" C="0.67885" G="0.262996" T="0.00308642"/>
      <pos A="0.10705" C="0.366959" G="0.211013" T="0.314977"/>
      <pos A="0.211013" C="0.366959" G="0.314977" T="0.10705"/>
      <pos A="0.159032" C="0.262996" G="0.470922" T="0.10705"/>
      <pos A="0.159032" C="0.314977" G="0.262996" T="0.262996"/>
      <pos A="0.366959" C="0.626868" G="0.00308642" T="0.00308642"/>
      <pos A="0.0550686" C="0.314977" G="0.366959" T="0.262996"/>
      <pos A="0.00308642" C="0.211013" G="0.782814" T="0.00308642"/>
      <pos A="0.10705" C="0.366959" G="0.418941" T="0.10705"/>
      <pos A="0.00308642" C="0.314977" G="0.470922" T="0.211013"/>
      <pos A="0.0550686" C="0.470922" G="0.366959" T="0.10705"/>
      <pos A="0.366959" C="0.418941" G="0.159032" T="0.0550686"/>
      <pos A="0.00308642" C="0.470922" G="0.366959" T="0.159032"/>
      <pos A="0.10705" C="0.522905" G="0.262996" T="0.10705"/>
      <pos A="0.366959" C="0.211013" G="0.314977" T="0.10705"/>
      <pos A="0.159032" C="0.262996" G="0.262996" T="0.314977"/>
      <pos A="0.0550686" C="0.211013" G="0.574886" T="0.159032"/>
      <pos A="0.159032" C="0.10705" G="0.626868" T="0.10705"/>
      <pos A="0.211013" C="0.314977" G="0.366959" T="0.10705"/>
      <pos A="0.0550686" C="0.470922" G="0.418941" T="0.0550686"/>
      <pos A="0.00308642" C="0.418941" G="0.522905" T="0.0550686"/>
      <pos A="0.211013" C="0.418941" G="0.0550686" T="0.314977"/>
      <pos A="0.0550686" C="0.00308642" G="0.834795" T="0.10705"/>
      <pos A="0.418941" C="0.314977" G="0.211013" T="0.0550686"/>
      <pos A="0.159032" C="0.00308642" G="0.782814" T="0.0550686"/>
      <pos A="0.159032" C="0.522905" G="0.262996" T="0.0550686"/>
      <pos A="0.211013" C="0.470922" G="0.159032" T="0.159032"/>
      <pos A="0.211013" C="0.366959" G="0.262996" T="0.159032"/>
      <pos A="0.159032" C="0.470922" G="0.314977" T="0.0550686"/>
      <pos A="0.0550686" C="0.211013" G="0.366959" T="0.366959"/>
      <pos A="0.0550686" C="0.314977" G="0.314977" T="0.314977"/>
      <pos A="0.159032" C="0.782814" G="0.0550686" T="0.00308642"/>
      <pos A="0.314977" C="0.10705" G="0.574886" T="0.00308642"/>
      <pos A="0.262996" C="0.211013" G="0.418941" T="0.10705"/>
      <pos A="0.159032" C="0.730832" G="0.0550686" T="0.0550686"/>
      <pos A="0.314977" C="0.0550686" G="0.418941" T="0.211013"/>
      <pos A="0.314977" C="0.418941" G="0.10705" T="0.159032"/>
      <pos A="0.159032" C="0.366959" G="0.470922" T="0.00308642"/>
    </motif>
    <motif db="0" id="M101" alt="O101" length="40" nsites="8" evalue="1.3e-003">
      <pos A="0.293573" C="0.332304" G="0.312938" T="0.0611842"/>
      <pos A="0.177379" C="0.390402" G="0.332304" T="0.0999151"/>
      <pos A="0.177379" C="0.21611" G="0.506597" T="0.0999151"/>
      <pos A="0.312938" C="0.235476" G="0.293573" T="0.158013"/>
      <pos A="0.158013" C="0.371036" G="0.429134" T="0.0418183"/>
      <pos A="0.448499" C="0.119281" G="0.293573" T="0.138647"/>
      <pos A="0.0999151" C="0.467865" G="0.332304" T="0.0999151"/>
      <pos A="0.0805491" C="0.506597" G="0.390402" T="0.0224523"/>
      <pos A="0.235476" C="0.293573" G="0.293573" T="0.177379"/>
      <pos A="0.293573" C="0.371036" G="0.254841" T="0.0805491"/>
      <pos A="0.293573" C="0.138647" G="0.390402" T="0.177379"/>
      <pos A="0.158013" C="0.409768" G="0.429134" T="0.00308642"/>
      <pos A="0.0805491" C="0.0611842" G="0.545328" T="0.312938"/>
      <pos A="0.0805491" C="0.21611" G="0.448499" T="0.254841"/>
      <pos A="0.177379" C="0.177379" G="0.371036" T="0.274207"/>
      <pos A="0.254841" C="0.35167" G="0.158013" T="0.235476"/>
      <pos A="0.138647" C="0.506597" G="0.274207" T="0.0805491"/>
      <pos A="0.0999151" C="0.312938" G="0.545328" T="0.0418183"/>
      <pos A="0.274207" C="0.21611" G="0.448499" T="0.0611842"/>
      <pos A="0.274207" C="0.177379" G="0.487231" T="0.0611842"/>
      <pos A="0.312938" C="0.138647" G="0.293573" T="0.254841"/>
      <pos A="0.119281" C="0.274207" G="0.371036" T="0.235476"/>
      <pos A="0.312938" C="0.177379" G="0.448499" T="0.0611842"/>
      <pos A="0.138647" C="0.312938" G="0.390402" T="0.158013"/>
      <pos A="0.119281" C="0.254841" G="0.254841" T="0.371036"/>
      <pos A="0.0611842" C="0.235476" G="0.525962" T="0.177379"/>
      <pos A="0.235476" C="0.409768" G="0.196744" T="0.158013"/>
      <pos A="0.21611" C="0.312938" G="0.371036" T="0.0999151"/>
      <pos A="0.138647" C="0.293573" G="0.312938" T="0.254841"/>
      <pos A="0.21611" C="0.409768" G="0.158013" T="0.21611"/>
      <pos A="0.0418183" C="0.390402" G="0.390402" T="0.177379"/>
      <pos A="0.0418183" C="0.35167" G="0.506597" T="0.0999151"/>
      <pos A="0.254841" C="0.409768" G="0.177379" T="0.158013"/>
      <pos A="0.0999151" C="0.35167" G="0.409768" T="0.138647"/>
      <pos A="0.21611" C="0.274207" G="0.254841" T="0.254841"/>
      <pos A="0.274207" C="0.371036" G="0.0999151" T="0.254841"/>
      <pos A="0.0805491" C="0.293573" G="0.448499" T="0.177379"/>
      <pos A="0.371036" C="0.293573" G="0.312938" T="0.0224523"/>
      <pos A="0.293573" C="0.35167" G="0.274207" T="0.0805491"/>
      <pos A="0.196744" C="0.0611842" G="0.680889" T="0.0611842"/>
    </motif>
    <motif db="0" id="M102" alt="O102" length="40" nsites="8" evalue="1.3e-003">
      <pos A="0.204516" C="0.295484" G="0.366959" T="0.133041"/>
      <pos A="0.113548" C="0.418941" G="0.438434" T="0.0290775"/>
      <pos A="0.399448" C="0.25" G="0.146037" T="0.204516"/>
      <pos A="0.0940543" C="0.30848" G="0.425439" T="0.172028"/>
      <pos A="0.386452" C="0.16553" G="0.16553" T="0.282489"/>
      <pos A="0.074561" C="0.282489" G="0.444931" T="0.198018"/>
      <pos A="0.211013" C="0.30848" G="0.30848" T="0.172028"/>
      <pos A="0.16553" C="0.366959" G="0.39295" T="0.074561"/>
      <pos A="0.230507" C="0.185023" G="0.340968" T="0.243502"/>
      <pos A="0.185023" C="0.464425" G="0.282489" T="0.0680632"/>
      <pos A="0.211013" C="0.405946" G="0.172028" T="0.211013"/>
      <pos A="0.113548" C="0.464425" G="0.25" T="0.172028"/>
      <pos A="0.159032" C="0.425439" G="0.185023" T="0.230507"/>
      <pos A="0.113548" C="0.172028" G="0.483918" T="0.230507"/>
      <pos A="0.152534" C="0.211013" G="0.548896" T="0.0875565"/>
      <pos A="0.10705" C="0.470922" G="0.327972" T="0.0940543"/>
      <pos A="0.230507" C="0.269493" G="0.126543" T="0.373457"/>
      <pos A="0.133041" C="0.295484" G="0.379955" T="0.19152"/>
      <pos A="0.120045" C="0.314977" G="0.470922" T="0.0940543"/>
      <pos A="0.139539" C="0.470922" G="0.288987" T="0.100552"/>
      <pos A="0.224009" C="0.172028" G="0.464425" T="0.139539"/>
      <pos A="0.16553" C="0.211013" G="0.470922" T="0.152534"/>
      <pos A="0.275991" C="0.321475" G="0.262996" T="0.139539"/>
      <pos A="0.230507" C="0.25" G="0.204516" T="0.314977"/>
      <pos A="0.30848" C="0.211013" G="0.230507" T="0.25"/>
      <pos A="0.133041" C="0.275991" G="0.353963" T="0.237004"/>
      <pos A="0.172028" C="0.301982" G="0.321475" T="0.204516"/>
      <pos A="0.211013" C="0.347466" G="0.211013" T="0.230507"/>
      <pos A="0.126543" C="0.353963" G="0.269493" T="0.25"/>
      <pos A="0.204516" C="0.353963" G="0.275991" T="0.16553"/>
      <pos A="0.10705" C="0.25" G="0.457927" T="0.185023"/>
      <pos A="0.204516" C="0.314977" G="0.314977" T="0.16553"/>
      <pos A="0.340968" C="0.399448" G="0.133041" T="0.126543"/>
      <pos A="0.0615664" C="0.496914" G="0.327972" T="0.113548"/>
      <pos A="0.230507" C="0.243502" G="0.295484" T="0.230507"/>
      <pos A="0.185023" C="0.301982" G="0.373457" T="0.139539"/>
      <pos A="0.217511" C="0.386452" G="0.347466" T="0.0485709"/>
      <pos A="0.204516" C="0.379955" G="0.25" T="0.16553"/>
      <pos A="0.126543" C="0.282489" G="0.425439" T="0.16553"/>
      <pos A="0.133041" C="0.418941" G="0.30848" T="0.139539"/>
    </motif>
    <motif db="0" id="M103" alt="O103" length="40" nsites="8" evalue="1.3e-003">
      <pos A="0.235476" C="0.467865" G="0.177379" T="0.119281"/>
      <pos A="0.119281" C="0.409768" G="0.293573" T="0.177379"/>
      <pos A="0.0611842" C="0.758352" G="0.119281" T="0.0611842"/>
      <pos A="0.467865" C="0.119281" G="0.293573" T="0.119281"/>
      <pos A="0.00308642" C="0.35167" G="0.642157" T="0.00308642"/>
      <pos A="0.293573" C="0.0611842" G="0.293573" T="0.35167"/>
      <pos A="0.0611842" C="0.293573" G="0.35167" T="0.293573"/>
      <pos A="0.35167" C="0.293573" G="0.235476" T="0.119281"/>
      <pos A="0.409768" C="0.235476" G="0.119281" T="0.235476"/>
      <pos A="0.177379" C="0.177379" G="0.235476" T="0.409768"/>
      <pos A="0.177379" C="0.0611842" G="0.700254" T="0.0611842"/>
      <pos A="0.119281" C="0.235476" G="0.467865" T="0.177379"/>
      <pos A="0.235476" C="0.467865" G="0.293573" T="0.00308642"/>
      <pos A="0.177379" C="0.119281" G="0.467865" T="0.235476"/>
      <pos A="0.35167" C="0.409768" G="0.177379" T="0.0611842"/>
      <pos A="0.35167" C="0.35167" G="0.177379" T="0.119281"/>
      <pos A="0.177379" C="0.119281" G="0.293573" T="0.409768"/>
      <pos A="0.35167" C="0.0611842" G="0.409768" T="0.177379"/>
      <pos A="0.119281" C="0.642157" G="0.235476" T="0.00308642"/>
      <pos A="0.642157" C="0.00308642" G="0.177379" T="0.177379"/>
      <pos A="0.0611842" C="0.467865" G="0.467865" T="0.00308642"/>
      <pos A="0.119281" C="0.584059" G="0.293573" T="0.00308642"/>
      <pos A="0.525962" C="0.177379" G="0.293573" T="0.00308642"/>
      <pos A="0.119281" C="0.467865" G="0.293573" T="0.119281"/>
      <pos A="0.177379" C="0.235476" G="0.235476" T="0.35167"/>
      <pos A="0.00308642" C="0.293573" G="0.467865" T="0.235476"/>
      <pos A="0.293573" C="0.177379" G="0.467865" T="0.0611842"/>
      <pos A="0.235476" C="0.525962" G="0.235476" T="0.00308642"/>
      <pos A="0.00308642" C="0.758352" G="0.177379" T="0.0611842"/>
      <pos A="0.293573" C="0.293573" G="0.0611842" T="0.35167"/>
      <pos A="0.00308642" C="0.0611842" G="0.758352" T="0.177379"/>
      <pos A="0.00308642" C="0.409768" G="0.35167" T="0.235476"/>
      <pos A="0.293573" C="0.0611842" G="0.467865" T="0.177379"/>
      <pos A="0.177379" C="0.525962" G="0.177379" T="0.119281"/>
      <pos A="0.119281" C="0.35167" G="0.235476" T="0.293573"/>
      <pos A="0.35167" C="0.525962" G="0.119281" T="0.00308642"/>
      <pos A="0.293573" C="0.409768" G="0.119281" T="0.177379"/>
      <pos A="0.00308642" C="0.409768" G="0.584059" T="0.00308642"/>
      <pos A="0.35167" C="0.293573" G="0.235476" T="0.119281"/>
      <pos A="0.119281" C="0.35167" G="0.525962" T="0.00308642"/>
    </motif>
    <motif db="0" id="M104" alt="O104" length="40" nsites="8" evalue="1.3e-003">
      <pos A="0.00308642" C="0.990741" G="0.00308642" T="0.00308642"/>
      <pos A="0.00308642" C="0.00308642" G="0.00308642" T="0.990741"/>
      <pos A="0.00308642" C="0.00308642" G="0.00308642" T="0.990741"/>
      <pos A="0.00308642" C="0.00308642" G="0.990741" T="0.00308642"/>
      <pos A="0.00308642" C="0.00308642" G="0.00308642" T="0.990741"/>
      <pos A="0.00308642" C="0.990741" G="0.00308642" T="0.00308642"/>
      <pos A="0.00308642" C="0.00308642" G="0.990741" T="0.00308642"/>
      <pos A="0.00308642" C="0.990741" G="0.00308642" T="0.00308642"/>
      <pos A="0.00308642" C="0.990741" G="0.00308642" T="0.00308642"/>
      <pos A="0.00308642" C="0.00308642" G="0.00308642" T="0.990741"/>
      <pos A="0.00308642" C="0.00308642" G="0.990741" T="0.00308642"/>
      <pos A="0.00308642" C="0.00308642" G="0.990741" T="0.00308642"/>
      <pos A="0.00308642" C="0.00308642" G="0.990741" T="0.00308642"/>
      <pos A="0.00308642" C="0.990741" G="0.00308642" T="0.00308642"/>
      <pos A="0.990741" C="0.00308642" G="0.00308642" T="0.00308642"/>
      <pos A="0.990741" C="0.00308642" G="0.00308642" T="0.00308642"/>
      <pos A="0.00308642" C="0.990741" G="0.00308642" T="0.00308642"/>
      <pos A="0.00308642" C="0.990741" G="0.00308642" T="0.00308642"/>
      <pos A="0.00308642" C="0.00308642" G="0.990741" T="0.00308642"/>
      <pos A="0.00308642" C="0.00308642" G="0.990741" T="0.00308642"/>
      <pos A="0.990741" C="0.00308642" G="0.00308642" T="0.00308642"/>
      <pos A="0.00308642" C="0.00308642" G="0.990741" T="0.00308642"/>
      <pos A="0.990741" C="0.00308642" G="0.00308642" T="0.00308642"/>
      <pos A="0.00308642" C="0.00308642" G="0.990741" T="0.00308642"/>
      <pos A="0.00308642" C="0.00308642" G="0.990741" T="0.00308642"/>
      <pos A="0.990741" C="0.00308642" G="0.00308642" T="0.00308642"/>
      <pos A="0.00308642" C="0.990741" G="0.00308642" T="0.00308642"/>
      <pos A="0.00308642" C="0.00308642" G="0.990741" T="0.00308642"/>
      <pos A="0.990741" C="0.00308642" G="0.00308642" T="0.00308642"/>
      <pos A="0.990741" C="0.00308642" G="0.00308642" T="0.00308642"/>
      <pos A="0.00308642" C="0.00308642" G="0.990741" T="0.00308642"/>
      <pos A="0.00308642" C="0.990741" G="0.00308642" T="0.00308642"/>
      <pos A="0.990741" C="0.00308642" G="0.00308642" T="0.00308642"/>
      <pos A="0.00308642" C="0.00308642" G="0.990741" T="0.00308642"/>
      <pos A="0.00308642" C="0.00308642" G="0.990741" T="0.00308642"/>
      <pos A="0.990741" C="0.00308642" G="0.00308642" T="0.00308642"/>
      <pos A="0.00308642" C="0.990741" G="0.00308642" T="0.00308642"/>
      <pos A="0.00308642" C="0.990741" G="0.00308642" T="0.00308642"/>
      <pos A="0.00308642" C="0.00308642" G="0.00308642" T="0.990741"/>
      <pos A="0.990741" C="0.00308642" G="0.00308642" T="0.00308642"/>
    </motif>
    <motif db="0" id="M105" alt="O105" length="40" nsites="8" evalue="1.3e-003">
      <pos A="0.126543" C="0.167696" G="0.538066" T="0.167696"/>
      <pos A="0.208847" C="0.414609" G="0.126543" T="0.25"/>
      <pos A="0.126543" C="0.25" G="0.208847" T="0.414609"/>
      <pos A="0.332304" C="0.291153" G="0.0853906" T="0.291153"/>
      <pos A="0.00308642" C="0.579218" G="0.373457" T="0.044239"/>
      <pos A="0.0853906" C="0.167696" G="0.702675" T="0.044239"/>
      <pos A="0.00308642" C="0.373457" G="0.538066" T="0.0853906"/>
      <pos A="0.167696" C="0.126543" G="0.62037" T="0.0853906"/>
      <pos A="0.0853906" C="0.702675" G="0.0853906" T="0.126543"/>
      <pos A="0.414609" C="0.126543" G="0.373457" T="0.0853906"/>
      <pos A="0.044239" C="0.25" G="0.291153" T="0.414609"/>
      <pos A="0.126543" C="0.455761" G="0.25" T="0.167696"/>
      <pos A="0.208847" C="0.455761" G="0.25" T="0.0853906"/>
      <pos A="0.126543" C="0.25" G="0.455761" T="0.167696"/>
      <pos A="0.0853906" C="0.291153" G="0.455761" T="0.167696"/>
      <pos A="0.25" C="0.373457" G="0.25" T="0.126543"/>
      <pos A="0.0853906" C="0.332304" G="0.496914" T="0.0853906"/>
      <pos A="0.455761" C="0.25" G="0.167696" T="0.126543"/>
      <pos A="0.208847" C="0.332304" G="0.332304" T="0.126543"/>
      <pos A="0.00308642" C="0.414609" G="0.538066" T="0.044239"/>
      <pos A="0.208847" C="0.291153" G="0.455761" T="0.044239"/>
      <pos A="0.332304" C="0.167696" G="0.332304" T="0.167696"/>
      <pos A="0.00308642" C="0.496914" G="0.373457" T="0.126543"/>
      <pos A="0.126543" C="0.702675" G="0.0853906" T="0.0853906"/>
      <pos A="0.126543" C="0.126543" G="0.455761" T="0.291153"/>
      <pos A="0.126543" C="0.455761" G="0.126543" T="0.291153"/>
      <pos A="0.208847" C="0.332304" G="0.208847" T="0.25"/>
      <pos A="0.00308642" C="0.25" G="0.661523" T="0.0853906"/>
      <pos A="0.126543" C="0.332304" G="0.496914" T="0.044239"/>
      <pos A="0.167696" C="0.373457" G="0.291153" T="0.167696"/>
      <pos A="0.208847" C="0.538066" G="0.044239" T="0.208847"/>
      <pos A="0.00308642" C="0.661523" G="0.208847" T="0.126543"/>
      <pos A="0.00308642" C="0.25" G="0.496914" T="0.25"/>
      <pos A="0.0853906" C="0.373457" G="0.25" T="0.291153"/>
      <pos A="0.0853906" C="0.208847" G="0.291153" T="0.414609"/>
      <pos A="0.00308642" C="0.62037" G="0.126543" T="0.25"/>
      <pos A="0.126543" C="0.126543" G="0.496914" T="0.25"/>
      <pos A="0.044239" C="0.496914" G="0.414609" T="0.044239"/>
      <pos A="0.044239" C="0.661523" G="0.00308642" T="0.291153"/>
      <pos A="0.0853906" C="0.743827" G="0.126543" T="0.044239"/>
    </motif>
    <motif db="0" id="M106" alt="O106" length="40" nsites="8" evalue="1.3e-003">
      <pos A="0.243502" C="0.25" G="0.418941" T="0.0875565"/>
      <pos A="0.159032" C="0.295484" G="0.373457" T="0.172028"/>
      <pos A="0.262996" C="0.347466" G="0.314977" T="0.074561"/>
      <pos A="0.230507" C="0.366959" G="0.16553" T="0.237004"/>
      <pos A="0.19152" C="0.288987" G="0.262996" T="0.256498"/>
      <pos A="0.185023" C="0.295484" G="0.360461" T="0.159032"/>
      <pos A="0.243502" C="0.373457" G="0.295484" T="0.0875565"/>
      <pos A="0.217511" C="0.327972" G="0.340968" T="0.113548"/>
      <pos A="0.10705" C="0.33447" G="0.282489" T="0.275991"/>
      <pos A="0.16553" C="0.30848" G="0.353963" T="0.172028"/>
      <pos A="0.152534" C="0.386452" G="0.275991" T="0.185023"/>
      <pos A="0.152534" C="0.224009" G="0.425439" T="0.198018"/>
      <pos A="0.230507" C="0.295484" G="0.327972" T="0.146037"/>
      <pos A="0.282489" C="0.19152" G="0.327972" T="0.198018"/>
      <pos A="0.152534" C="0.288987" G="0.379955" T="0.178525"/>
      <pos A="0.217511" C="0.405946" G="0.275991" T="0.100552"/>
      <pos A="0.146037" C="0.25" G="0.366959" T="0.237004"/>
      <pos A="0.217511" C="0.204516" G="0.373457" T="0.204516"/>
      <pos A="0.0420731" C="0.347466" G="0.451429" T="0.159032"/>
      <pos A="0.217511" C="0.243502" G="0.379955" T="0.159032"/>
      <pos A="0.217511" C="0.379955" G="0.347466" T="0.0550686"/>
      <pos A="0.211013" C="0.425439" G="0.146037" T="0.217511"/>
      <pos A="0.178525" C="0.301982" G="0.301982" T="0.217511"/>
      <pos A="0.211013" C="0.243502" G="0.172028" T="0.373457"/>
      <pos A="0.10705" C="0.269493" G="0.548896" T="0.074561"/>
      <pos A="0.288987" C="0.172028" G="0.295484" T="0.243502"/>
      <pos A="0.0680632" C="0.509909" G="0.301982" T="0.120045"/>
      <pos A="0.224009" C="0.522905" G="0.133041" T="0.120045"/>
      <pos A="0.152534" C="0.418941" G="0.282489" T="0.146037"/>
      <pos A="0.172028" C="0.237004" G="0.30848" T="0.282489"/>
      <pos A="0.282489" C="0.185023" G="0.19152" T="0.340968"/>
      <pos A="0.288987" C="0.353963" G="0.178525" T="0.178525"/>
      <pos A="0.198018" C="0.301982" G="0.360461" T="0.139539"/>
      <pos A="0.159032" C="0.425439" G="0.224009" T="0.19152"/>
      <pos A="0.100552" C="0.288987" G="0.470922" T="0.139539"/>
      <pos A="0.133041" C="0.483918" G="0.282489" T="0.100552"/>
      <pos A="0.133041" C="0.262996" G="0.47742" T="0.126543"/>
      <pos A="0.230507" C="0.16553" G="0.405946" T="0.198018"/>
      <pos A="0.10705" C="0.366959" G="0.347466" T="0.178525"/>
      <pos A="0.269493" C="0.16553" G="0.347466" T="0.217511"/>
    </motif>
    <motif db="0" id="M107" alt="O107" length="40" nsites="8" evalue="1.3e-003">
      <pos A="0.130525" C="0.305755" G="0.401334" T="0.162385"/>
      <pos A="0.146455" C="0.401334" G="0.385404" T="0.0668059"/>
      <pos A="0.210175" C="0.289825" G="0.369475" T="0.130525"/>
      <pos A="0.050876" C="0.480984" G="0.353545" T="0.114596"/>
      <pos A="0.0827358" C="0.210175" G="0.433194" T="0.273895"/>
      <pos A="0.114596" C="0.528773" G="0.050876" T="0.305755"/>
      <pos A="0.0827358" C="0.417264" G="0.337615" T="0.162385"/>
      <pos A="0.00308642" C="0.178315" G="0.544703" T="0.273895"/>
      <pos A="0.226105" C="0.273895" G="0.417264" T="0.0827358"/>
      <pos A="0.178315" C="0.194245" G="0.480984" T="0.146455"/>
      <pos A="0.0827358" C="0.305755" G="0.353545" T="0.257965"/>
      <pos A="0.273895" C="0.401334" G="0.242035" T="0.0827358"/>
      <pos A="0.0190163" C="0.417264" G="0.257965" T="0.305755"/>
      <pos A="0.385404" C="0.417264" G="0.0827358" T="0.114596"/>
      <pos A="0.321685" C="0.210175" G="0.257965" T="0.210175"/>
      <pos A="0.114596" C="0.210175" G="0.480984" T="0.194245"/>
      <pos A="0.130525" C="0.289825" G="0.369475" T="0.210175"/>
      <pos A="0.0349462" C="0.289825" G="0.433194" T="0.242035"/>
      <pos A="0.194245" C="0.321685" G="0.337615" T="0.146455"/>
      <pos A="0.00308642" C="0.401334" G="0.465054" T="0.130525"/>
      <pos A="0.369475" C="0.305755" G="0.0986657" T="0.226105"/>
      <pos A="0.0190163" C="0.337615" G="0.433194" T="0.210175"/>
      <pos A="0.114596" C="0.433194" G="0.178315" T="0.273895"/>
      <pos A="0.0827358" C="0.385404" G="0.289825" T="0.242035"/>
      <pos A="0.130525" C="0.210175" G="0.353545" T="0.305755"/>
      <pos A="0.162385" C="0.305755" G="0.257965" T="0.273895"/>
      <pos A="0.146455" C="0.528773" G="0.242035" T="0.0827358"/>
      <pos A="0.0827358" C="0.417264" G="0.417264" T="0.0827358"/>
      <pos A="0.321685" C="0.226105" G="0.337615" T="0.114596"/>
      <pos A="0.146455" C="0.226105" G="0.496914" T="0.130525"/>
      <pos A="0.146455" C="0.465054" G="0.194245" T="0.194245"/>
      <pos A="0.0827358" C="0.465054" G="0.226105" T="0.226105"/>
      <pos A="0.146455" C="0.433194" G="0.257965" T="0.162385"/>
      <pos A="0.194245" C="0.353545" G="0.321685" T="0.130525"/>
      <pos A="0.178315" C="0.273895" G="0.449124" T="0.0986657"/>
      <pos A="0.273895" C="0.480984" G="0.210175" T="0.0349462"/>
      <pos A="0.242035" C="0.305755" G="0.289825" T="0.162385"/>
      <pos A="0.289825" C="0.257965" G="0.385404" T="0.0668059"/>
      <pos A="0.273895" C="0.146455" G="0.496914" T="0.0827358"/>
      <pos A="0.0668059" C="0.0827358" G="0.496914" T="0.353545"/>
    </motif>
    <motif db="0" id="M108" alt="O108" length="40" nsites="8" evalue="1.3e-003">
      <pos A="0.158013" C="0.21611" G="0.448499" T="0.177379"/>
      <pos A="0.158013" C="0.138647" G="0.487231" T="0.21611"/>
      <pos A="0.00308642" C="0.467865" G="0.235476" T="0.293573"/>
      <pos A="0.177379" C="0.235476" G="0.371036" T="0.21611"/>
      <pos A="0.0611842" C="0.371036" G="0.525962" T="0.0418183"/>
      <pos A="0.312938" C="0.332304" G="0.21611" T="0.138647"/>
      <pos A="0.274207" C="0.293573" G="0.235476" T="0.196744"/>
      <pos A="0.312938" C="0.158013" G="0.429134" T="0.0999151"/>
      <pos A="0.0805491" C="0.371036" G="0.312938" T="0.235476"/>
      <pos A="0.119281" C="0.21611" G="0.525962" T="0.138647"/>
      <pos A="0.138647" C="0.254841" G="0.545328" T="0.0611842"/>
      <pos A="0.138647" C="0.371036" G="0.312938" T="0.177379"/>
      <pos A="0.0999151" C="0.487231" G="0.293573" T="0.119281"/>
      <pos A="0.235476" C="0.448499" G="0.235476" T="0.0805491"/>
      <pos A="0.0805491" C="0.312938" G="0.564693" T="0.0418183"/>
      <pos A="0.35167" C="0.235476" G="0.274207" T="0.138647"/>
      <pos A="0.254841" C="0.138647" G="0.506597" T="0.0999151"/>
      <pos A="0.254841" C="0.332304" G="0.274207" T="0.138647"/>
      <pos A="0.0805491" C="0.332304" G="0.525962" T="0.0611842"/>
      <pos A="0.0999151" C="0.274207" G="0.274207" T="0.35167"/>
      <pos A="0.21611" C="0.119281" G="0.506597" T="0.158013"/>
      <pos A="0.0611842" C="0.254841" G="0.545328" T="0.138647"/>
      <pos A="0.138647" C="0.371036" G="0.312938" T="0.177379"/>
      <pos A="0.177379" C="0.409768" G="0.312938" T="0.0999151"/>
      <pos A="0.390402" C="0.293573" G="0.235476" T="0.0805491"/>
      <pos A="0.0805491" C="0.545328" G="0.254841" T="0.119281"/>
      <pos A="0.0418183" C="0.196744" G="0.487231" T="0.274207"/>
      <pos A="0.0224523" C="0.332304" G="0.603425" T="0.0418183"/>
      <pos A="0.274207" C="0.371036" G="0.312938" T="0.0418183"/>
      <pos A="0.138647" C="0.177379" G="0.448499" T="0.235476"/>
      <pos A="0.235476" C="0.487231" G="0.196744" T="0.0805491"/>
      <pos A="0.0805491" C="0.119281" G="0.390402" T="0.409768"/>
      <pos A="0.138647" C="0.371036" G="0.235476" T="0.254841"/>
      <pos A="0.0418183" C="0.21611" G="0.564693" T="0.177379"/>
      <pos A="0.0999151" C="0.0999151" G="0.71962" T="0.0805491"/>
      <pos A="0.119281" C="0.525962" G="0.119281" T="0.235476"/>
      <pos A="0.312938" C="0.177379" G="0.293573" T="0.21611"/>
      <pos A="0.0418183" C="0.21611" G="0.680889" T="0.0611842"/>
      <pos A="0.196744" C="0.487231" G="0.177379" T="0.138647"/>
      <pos A="0.138647" C="0.293573" G="0.332304" T="0.235476"/>
    </motif>
    <motif db="0" id="M109" alt="O109" length="40" nsites="8" evalue="1.3e-003">
      <pos A="0.332304" C="0.661523" G="0.00308642" T="0.00308642"/>
      <pos A="0.661523" C="0.00308642" G="0.332304" T="0.00308642"/>
      <pos A="0.332304" C="0.00308642" G="0.661523" T="0.00308642"/>
      <pos A="0.332304" C="0.00308642" G="0.661523" T="0.00308642"/>
      <pos A="0.00308642" C="0.00308642" G="0.990741" T="0.00308642"/>
      <pos A="0.332304" C="0.661523" G="0.00308642" T="0.00308642"/>
      <pos A="0.00308642" C="0.332304" G="0.661523" T="0.00308642"/>
      <pos A="0.990741" C="0.00308642" G="0.00308642" T="0.00308642"/>
      <pos A="0.00308642" C="0.990741" G="0.00308642" T="0.00308642"/>
      <pos A="0.00308642" C="0.332304" G="0.332304" T="0.332304"/>
      <pos A="0.00308642" C="0.332304" G="0.332304" T="0.332304"/>
      <pos A="0.332304" C="0.332304" G="0.00308642" T="0.332304"/>
      <pos A="0.00308642" C="0.00308642" G="0.990741" T="0.00308642"/>
      <pos A="0.332304" C="0.332304" G="0.00308642" T="0.332304"/>
      <pos A="0.00308642" C="0.661523" G="0.00308642" T="0.332304"/>
      <pos A="0.00308642" C="0.332304" G="0.661523" T="0.00308642"/>
      <pos A="0.332304" C="0.332304" G="0.00308642" T="0.332304"/>
      <pos A="0.00308642" C="0.00308642" G="0.661523" T="0.332304"/>
      <pos A="0.00308642" C="0.332304" G="0.332304" T="0.332304"/>
      <pos A="0.00308642" C="0.661523" G="0.332304" T="0.00308642"/>
      <pos A="0.00308642" C="0.332304" G="0.332304" T="0.332304"/>
      <pos A="0.00308642" C="0.661523" G="0.332304" T="0.00308642"/>
      <pos A="0.00308642" C="0.00308642" G="0.661523" T="0.332304"/>
      <pos A="0.00308642" C="0.00308642" G="0.332304" T="0.661523"/>
      <pos A="0.661523" C="0.00308642" G="0.00308642" T="0.332304"/>
      <pos A="0.00308642" C="0.332304" G="0.661523" T="0.00308642"/>
      <pos A="0.00308642" C="0.661523" G="0.332304" T="0.00308642"/>
      <pos A="0.00308642" C="0.990741" G="0.00308642" T="0.00308642"/>
      <pos A="0.00308642" C="0.661523" G="0.00308642" T="0.332304"/>
      <pos A="0.332304" C="0.00308642" G="0.332304" T="0.332304"/>
      <pos A="0.332304" C="0.661523" G="0.00308642" T="0.00308642"/>
      <pos A="0.661523" C="0.00308642" G="0.00308642" T="0.332304"/>
      <pos A="0.00308642" C="0.332304" G="0.332304" T="0.332304"/>
      <pos A="0.00308642" C="0.332304" G="0.00308642" T="0.661523"/>
      <pos A="0.00308642" C="0.00308642" G="0.661523" T="0.332304"/>
      <pos A="0.00308642" C="0.00308642" G="0.990741" T="0.00308642"/>
      <pos A="0.00308642" C="0.661523" G="0.332304" T="0.00308642"/>
      <pos A="0.00308642" C="0.990741" G="0.00308642" T="0.00308642"/>
      <pos A="0.332304" C="0.00308642" G="0.661523" T="0.00308642"/>
      <pos A="0.00308642" C="0.332304" G="0.332304" T="0.332304"/>
    </motif>
    <motif db="0" id="M11" alt="O11" length="40" nsites="8" evalue="1.3e-003">
      <pos A="0.152534" C="0.282489" G="0.464425" T="0.100552"/>
      <pos A="0.113548" C="0.464425" G="0.152534" T="0.269493"/>
      <pos A="0.113548" C="0.366959" G="0.204516" T="0.314977"/>
      <pos A="0.0940543" C="0.386452" G="0.379955" T="0.139539"/>
      <pos A="0.217511" C="0.301982" G="0.30848" T="0.172028"/>
      <pos A="0.185023" C="0.230507" G="0.457927" T="0.126543"/>
      <pos A="0.211013" C="0.262996" G="0.399448" T="0.126543"/>
      <pos A="0.211013" C="0.366959" G="0.230507" T="0.19152"/>
      <pos A="0.178525" C="0.509909" G="0.224009" T="0.0875565"/>
      <pos A="0.113548" C="0.39295" G="0.230507" T="0.262996"/>
      <pos A="0.366959" C="0.237004" G="0.327972" T="0.0680632"/>
      <pos A="0.0940543" C="0.224009" G="0.412443" T="0.269493"/>
      <pos A="0.19152" C="0.327972" G="0.399448" T="0.0810588"/>
      <pos A="0.146037" C="0.366959" G="0.360461" T="0.126543"/>
      <pos A="0.204516" C="0.269493" G="0.386452" T="0.139539"/>
      <pos A="0.30848" C="0.16553" G="0.347466" T="0.178525"/>
      <pos A="0.126543" C="0.353963" G="0.30848" T="0.211013"/>
      <pos A="0.185023" C="0.47742" G="0.120045" T="0.217511"/>
      <pos A="0.139539" C="0.25" G="0.457927" T="0.152534"/>
      <pos A="0.139539" C="0.282489" G="0.386452" T="0.19152"/>
      <pos A="0.16553" C="0.327972" G="0.282489" T="0.224009"/>
      <pos A="0.269493" C="0.237004" G="0.353963" T="0.139539"/>
      <pos A="0.198018" C="0.295484" G="0.353963" T="0.152534"/>
      <pos A="0.185023" C="0.314977" G="0.321475" T="0.178525"/>
      <pos A="0.256498" C="0.256498" G="0.340968" T="0.146037"/>
      <pos A="0.159032" C="0.262996" G="0.314977" T="0.262996"/>
      <pos A="0.139539" C="0.25" G="0.30848" T="0.301982"/>
      <pos A="0.0095842" C="0.347466" G="0.33447" T="0.30848"/>
      <pos A="0.198018" C="0.360461" G="0.16553" T="0.275991"/>
      <pos A="0.19152" C="0.47742" G="0.139539" T="0.19152"/>
      <pos A="0.198018" C="0.269493" G="0.418941" T="0.113548"/>
      <pos A="0.146037" C="0.295484" G="0.431937" T="0.126543"/>
      <pos A="0.230507" C="0.256498" G="0.314977" T="0.198018"/>
      <pos A="0.230507" C="0.30848" G="0.321475" T="0.139539"/>
      <pos A="0.10705" C="0.33447" G="0.412443" T="0.146037"/>
      <pos A="0.204516" C="0.503411" G="0.152534" T="0.139539"/>
      <pos A="0.139539" C="0.444931" G="0.282489" T="0.133041"/>
      <pos A="0.412443" C="0.256498" G="0.237004" T="0.0940543"/>
      <pos A="0.256498" C="0.262996" G="0.262996" T="0.217511"/>
      <pos A="0.139539" C="0.224009" G="0.509909" T="0.126543"/>
    </motif>
    <motif db="0" id="M110" alt="O110" length="40" nsites="8" evalue="1.3e-003">
      <pos A="0.25" C="0.00308642" G="0.25" T="0.496914"/>
      <pos A="0.00308642" C="0.25" G="0.62037" T="0.126543"/>
      <pos A="0.126543" C="0.126543" G="0.373457" T="0.373457"/>
      <pos A="0.00308642" C="0.867284" G="0.126543" T="0.00308642"/>
      <pos A="0.126543" C="0.25" G="0.373457" T="0.25"/>
      <pos A="0.00308642" C="0.373457" G="0.25" T="0.373457"/>
      <pos A="0.25" C="0.373457" G="0.126543" T="0.25"/>
      <pos A="0.00308642" C="0.62037" G="0.00308642" T="0.373457"/>
      <pos A="0.00308642" C="0.126543" G="0.62037" T="0.25"/>
      <pos A="0.126543" C="0.373457" G="0.496914" T="0.00308642"/>
      <pos A="0.25" C="0.373457" G="0.373457" T="0.00308642"/>
      <pos A="0.25" C="0.496914" G="0.25" T="0.00308642"/>
      <pos A="0.373457" C="0.25" G="0.373457" T="0.00308642"/>
      <pos A="0.373457" C="0.00308642" G="0.496914" T="0.126543"/>
      <pos A="0.00308642" C="0.62037" G="0.373457" T="0.00308642"/>
      <pos A="0.00308642" C="0.62037" G="0.126543" T="0.25"/>
      <pos A="0.126543" C="0.126543" G="0.62037" T="0.126543"/>
      <pos A="0.00308642" C="0.126543" G="0.867284" T="0.00308642"/>
      <pos A="0.25" C="0.373457" G="0.25" T="0.126543"/>
      <pos A="0.00308642" C="0.25" G="0.62037" T="0.126543"/>
      <pos A="0.62037" C="0.00308642" G="0.25" T="0.126543"/>
      <pos A="0.126543" C="0.00308642" G="0.743827" T="0.126543"/>
      <pos A="0.00308642" C="0.25" G="0.743827" T="0.00308642"/>
      <pos A="0.25" C="0.373457" G="0.25" T="0.126543"/>
      <pos A="0.126543" C="0.496914" G="0.25" T="0.126543"/>
      <pos A="0.126543" C="0.126543" G="0.62037" T="0.126543"/>
      <pos A="0.25" C="0.126543" G="0.373457" T="0.25"/>
      <pos A="0.25" C="0.25" G="0.496914" T="0.00308642"/>
      <pos A="0.126543" C="0.496914" G="0.25" T="0.126543"/>
      <pos A="0.373457" C="0.373457" G="0.25" T="0.00308642"/>
      <pos A="0.496914" C="0.126543" G="0.25" T="0.126543"/>
      <pos A="0.00308642" C="0.126543" G="0.373457" T="0.496914"/>
      <pos A="0.00308642" C="0.126543" G="0.25" T="0.62037"/>
      <pos A="0.373457" C="0.126543" G="0.25" T="0.25"/>
      <pos A="0.00308642" C="0.867284" G="0.00308642" T="0.126543"/>
      <pos A="0.00308642" C="0.496914" G="0.373457" T="0.126543"/>
      <pos A="0.126543" C="0.373457" G="0.126543" T="0.373457"/>
      <pos A="0.25" C="0.25" G="0.373457" T="0.126543"/>
      <pos A="0.00308642" C="0.373457" G="0.496914" T="0.126543"/>
      <pos A="0.00308642" C="0.00308642" G="0.990741" T="0.00308642"/>
    </motif>
    <motif db="0" id="M111" alt="O111" length="40" nsites="8" evalue="1.3e-003">
      <pos A="0.127361" C="0.238554" G="0.303961" T="0.330124"/>
      <pos A="0.0684938" C="0.500184" G="0.212391" T="0.218931"/>
      <pos A="0.303961" C="0.415155" G="0.0946568" T="0.186227"/>
      <pos A="0.140442" C="0.303961" G="0.395532" T="0.160064"/>
      <pos A="0.146983" C="0.356287" G="0.408613" T="0.0881165"/>
      <pos A="0.0881165" C="0.349746" G="0.388991" T="0.173146"/>
      <pos A="0.310502" C="0.245094" G="0.310502" T="0.133901"/>
      <pos A="0.232013" C="0.29742" G="0.317043" T="0.153524"/>
      <pos A="0.127361" C="0.317043" G="0.388991" T="0.166605"/>
      <pos A="0.271257" C="0.264717" G="0.323583" T="0.140442"/>
      <pos A="0.179687" C="0.38245" G="0.336665" T="0.101198"/>
      <pos A="0.20585" C="0.127361" G="0.493643" T="0.173146"/>
      <pos A="0.173146" C="0.277799" G="0.271257" T="0.277799"/>
      <pos A="0.238554" C="0.29088" G="0.317043" T="0.153524"/>
      <pos A="0.153524" C="0.388991" G="0.245094" T="0.212391"/>
      <pos A="0.199309" C="0.474021" G="0.258176" T="0.0684938"/>
      <pos A="0.11428" C="0.317043" G="0.38245" T="0.186227"/>
      <pos A="0.173146" C="0.29742" G="0.402073" T="0.127361"/>
      <pos A="0.160064" C="0.349746" G="0.330124" T="0.160064"/>
      <pos A="0.107738" C="0.271257" G="0.500184" T="0.12082"/>
      <pos A="0.29088" C="0.303961" G="0.199309" T="0.20585"/>
      <pos A="0.160064" C="0.336665" G="0.258176" T="0.245094"/>
      <pos A="0.258176" C="0.317043" G="0.245094" T="0.179687"/>
      <pos A="0.11428" C="0.186227" G="0.565591" T="0.133901"/>
      <pos A="0.192768" C="0.179687" G="0.454399" T="0.173146"/>
      <pos A="0.245094" C="0.303961" G="0.277799" T="0.173146"/>
      <pos A="0.173146" C="0.264717" G="0.310502" T="0.251636"/>
      <pos A="0.153524" C="0.38245" G="0.29088" T="0.173146"/>
      <pos A="0.140442" C="0.421695" G="0.271257" T="0.166605"/>
      <pos A="0.29088" C="0.225473" G="0.343206" T="0.140442"/>
      <pos A="0.238554" C="0.29088" G="0.238554" T="0.232013"/>
      <pos A="0.20585" C="0.375909" G="0.186227" T="0.232013"/>
      <pos A="0.0815753" C="0.428236" G="0.343206" T="0.146983"/>
      <pos A="0.251636" C="0.245094" G="0.238554" T="0.264717"/>
      <pos A="0.160064" C="0.480562" G="0.127361" T="0.232013"/>
      <pos A="0.153524" C="0.349746" G="0.245094" T="0.251636"/>
      <pos A="0.179687" C="0.441318" G="0.310502" T="0.0684938"/>
      <pos A="0.186227" C="0.251636" G="0.349746" T="0.212391"/>
      <pos A="0.0684938" C="0.245094" G="0.460939" T="0.225473"/>
      <pos A="0.173146" C="0.362828" G="0.415155" T="0.0488721"/>
    </motif>
    <motif db="0" id="M112" alt="O112" length="40" nsites="8" evalue="1.3e-003">
      <pos A="0.00308642" C="0.00308642" G="0.990741" T="0.00308642"/>
      <pos A="0.00308642" C="0.00308642" G="0.990741" T="0.00308642"/>
      <pos A="0.00308642" C="0.990741" G="0.00308642" T="0.00308642"/>
      <pos A="0.00308642" C="0.00308642" G="0.00308642" T="0.990741"/>
      <pos A="0.990741" C="0.00308642" G="0.00308642" T="0.00308642"/>
      <pos A="0.00308642" C="0.990741" G="0.00308642" T="0.00308642"/>
      <pos A="0.00308642" C="0.00308642" G="0.00308642" T="0.990741"/>
      <pos A="0.00308642" C="0.990741" G="0.00308642" T="0.00308642"/>
      <pos A="0.00308642" C="0.990741" G="0.00308642" T="0.00308642"/>
      <pos A="0.00308642" C="0.990741" G="0.00308642" T="0.00308642"/>
      <pos A="0.990741" C="0.00308642" G="0.00308642" T="0.00308642"/>
      <pos A="0.00308642" C="0.00308642" G="0.990741" T="0.00308642"/>
      <pos A="0.990741" C="0.00308642" G="0.00308642" T="0.00308642"/>
      <pos A="0.990741" C="0.00308642" G="0.00308642" T="0.00308642"/>
      <pos A="0.990741" C="0.00308642" G="0.00308642" T="0.00308642"/>
      <pos A="0.00308642" C="0.00308642" G="0.990741" T="0.00308642"/>
      <pos A="0.00308642" C="0.990741" G="0.00308642" T="0.00308642"/>
      <pos A="0.00308642" C="0.00308642" G="0.00308642" T="0.990741"/>
      <pos A="0.00308642" C="0.990741" G="0.00308642" T="0.00308642"/>
      <pos A="0.00308642" C="0.990741" G="0.00308642" T="0.00308642"/>
      <pos A="0.00308642" C="0.00308642" G="0.00308642" T="0.990741"/>
      <pos A="0.00308642" C="0.990741" G="0.00308642" T="0.00308642"/>
      <pos A="0.00308642" C="0.990741" G="0.00308642" T="0.00308642"/>
      <pos A="0.00308642" C="0.00308642" G="0.00308642" T="0.990741"/>
      <pos A="0.00308642" C="0.00308642" G="0.00308642" T="0.990741"/>
      <pos A="0.00308642" C="0.990741" G="0.00308642" T="0.00308642"/>
      <pos A="0.00308642" C="0.990741" G="0.00308642" T="0.00308642"/>
      <pos A="0.00308642" C="0.00308642" G="0.990741" T="0.00308642"/>
      <pos A="0.00308642" C="0.990741" G="0.00308642" T="0.00308642"/>
      <pos A="0.00308642" C="0.990741" G="0.00308642" T="0.00308642"/>
      <pos A="0.990741" C="0.00308642" G="0.00308642" T="0.00308642"/>
      <pos A="0.00308642" C="0.990741" G="0.00308642" T="0.00308642"/>
      <pos A="0.990741" C="0.00308642" G="0.00308642" T="0.00308642"/>
      <pos A="0.990741" C="0.00308642" G="0.00308642" T="0.00308642"/>
      <pos A="0.00308642" C="0.990741" G="0.00308642" T="0.00308642"/>
      <pos A="0.990741" C="0.00308642" G="0.00308642" T="0.00308642"/>
      <pos A="0.00308642" C="0.990741" G="0.00308642" T="0.00308642"/>
      <pos A="0.00308642" C="0.00308642" G="0.990741" T="0.00308642"/>
      <pos A="0.990741" C="0.00308642" G="0.00308642" T="0.00308642"/>
      <pos A="0.00308642" C="0.00308642" G="0.00308642" T="0.990741"/>
    </motif>
    <motif db="0" id="M114" alt="O114" length="40" nsites="8" evalue="1.3e-003">
      <pos A="0.177379" C="0.35167" G="0.177379" T="0.293573"/>
      <pos A="0.119281" C="0.409768" G="0.467865" T="0.00308642"/>
      <pos A="0.119281" C="0.177379" G="0.409768" T="0.293573"/>
      <pos A="0.0611842" C="0.642157" G="0.293573" T="0.00308642"/>
      <pos A="0.0611842" C="0.177379" G="0.525962" T="0.235476"/>
      <pos A="0.293573" C="0.35167" G="0.235476" T="0.119281"/>
      <pos A="0.235476" C="0.119281" G="0.467865" T="0.177379"/>
      <pos A="0.0611842" C="0.293573" G="0.642157" T="0.00308642"/>
      <pos A="0.235476" C="0.467865" G="0.293573" T="0.00308642"/>
      <pos A="0.119281" C="0.409768" G="0.35167" T="0.119281"/>
      <pos A="0.293573" C="0.293573" G="0.409768" T="0.00308642"/>
      <pos A="0.35167" C="0.35167" G="0.119281" T="0.177379"/>
      <pos A="0.177379" C="0.235476" G="0.409768" T="0.177379"/>
      <pos A="0.293573" C="0.35167" G="0.119281" T="0.235476"/>
      <pos A="0.00308642" C="0.758352" G="0.235476" T="0.00308642"/>
      <pos A="0.177379" C="0.177379" G="0.467865" T="0.177379"/>
      <pos A="0.00308642" C="0.816448" G="0.177379" T="0.00308642"/>
      <pos A="0.177379" C="0.235476" G="0.409768" T="0.177379"/>
      <pos A="0.293573" C="0.293573" G="0.177379" T="0.235476"/>
      <pos A="0.177379" C="0.235476" G="0.584059" T="0.00308642"/>
      <pos A="0.35167" C="0.467865" G="0.177379" T="0.00308642"/>
      <pos A="0.0611842" C="0.119281" G="0.584059" T="0.235476"/>
      <pos A="0.177379" C="0.409768" G="0.293573" T="0.119281"/>
      <pos A="0.00308642" C="0.0611842" G="0.525962" T="0.409768"/>
      <pos A="0.0611842" C="0.0611842" G="0.874546" T="0.00308642"/>
      <pos A="0.177379" C="0.235476" G="0.584059" T="0.00308642"/>
      <pos A="0.584059" C="0.177379" G="0.0611842" T="0.177379"/>
      <pos A="0.177379" C="0.0611842" G="0.700254" T="0.0611842"/>
      <pos A="0.235476" C="0.525962" G="0.119281" T="0.119281"/>
      <pos A="0.35167" C="0.0611842" G="0.177379" T="0.409768"/>
      <pos A="0.00308642" C="0.119281" G="0.874546" T="0.00308642"/>
      <pos A="0.293573" C="0.700254" G="0.00308642" T="0.00308642"/>
      <pos A="0.177379" C="0.35167" G="0.177379" T="0.293573"/>
      <pos A="0.235476" C="0.0611842" G="0.467865" T="0.235476"/>
      <pos A="0.293573" C="0.119281" G="0.235476" T="0.35167"/>
      <pos A="0.00308642" C="0.409768" G="0.235476" T="0.35167"/>
      <pos A="0.00308642" C="0.35167" G="0.642157" T="0.00308642"/>
      <pos A="0.177379" C="0.35167" G="0.35167" T="0.119281"/>
      <pos A="0.119281" C="0.584059" G="0.293573" T="0.00308642"/>
      <pos A="0.177379" C="0.177379" G="0.467865" T="0.177379"/>
    </motif>
    <motif db="0" id="M115" alt="O115" length="40" nsites="8" evalue="1.3e-003">
      <pos A="0.256498" C="0.204516" G="0.159032" T="0.379955"/>
      <pos A="0.0680632" C="0.581384" G="0.256498" T="0.0940543"/>
      <pos A="0.243502" C="0.198018" G="0.373457" T="0.185023"/>
      <pos A="0.237004" C="0.321475" G="0.295484" T="0.146037"/>
      <pos A="0.25" C="0.243502" G="0.373457" T="0.133041"/>
      <pos A="0.159032" C="0.152534" G="0.470922" T="0.217511"/>
      <pos A="0.224009" C="0.425439" G="0.217511" T="0.133041"/>
      <pos A="0.139539" C="0.373457" G="0.301982" T="0.185023"/>
      <pos A="0.159032" C="0.353963" G="0.295484" T="0.19152"/>
      <pos A="0.159032" C="0.373457" G="0.321475" T="0.146037"/>
      <pos A="0.211013" C="0.33447" G="0.360461" T="0.0940543"/>
      <pos A="0.133041" C="0.386452" G="0.347466" T="0.133041"/>
      <pos A="0.178525" C="0.399448" G="0.269493" T="0.152534"/>
      <pos A="0.133041" C="0.243502" G="0.386452" T="0.237004"/>
      <pos A="0.237004" C="0.353963" G="0.262996" T="0.146037"/>
      <pos A="0.217511" C="0.301982" G="0.425439" T="0.0550686"/>
      <pos A="0.217511" C="0.353963" G="0.243502" T="0.185023"/>
      <pos A="0.126543" C="0.418941" G="0.321475" T="0.133041"/>
      <pos A="0.198018" C="0.347466" G="0.288987" T="0.16553"/>
      <pos A="0.172028" C="0.39295" G="0.224009" T="0.211013"/>
      <pos A="0.152534" C="0.295484" G="0.360461" T="0.19152"/>
      <pos A="0.16553" C="0.16553" G="0.301982" T="0.366959"/>
      <pos A="0.120045" C="0.295484" G="0.451429" T="0.133041"/>
      <pos A="0.217511" C="0.301982" G="0.353963" T="0.126543"/>
      <pos A="0.288987" C="0.275991" G="0.301982" T="0.133041"/>
      <pos A="0.120045" C="0.198018" G="0.360461" T="0.321475"/>
      <pos A="0.256498" C="0.126543" G="0.503411" T="0.113548"/>
      <pos A="0.16553" C="0.25" G="0.386452" T="0.198018"/>
      <pos A="0.172028" C="0.139539" G="0.444931" T="0.243502"/>
      <pos A="0.33447" C="0.360461" G="0.16553" T="0.139539"/>
      <pos A="0.185023" C="0.295484" G="0.282489" T="0.237004"/>
      <pos A="0.120045" C="0.373457" G="0.288987" T="0.217511"/>
      <pos A="0.25" C="0.379955" G="0.198018" T="0.172028"/>
      <pos A="0.159032" C="0.379955" G="0.39295" T="0.0680632"/>
      <pos A="0.25" C="0.503411" G="0.146037" T="0.100552"/>
      <pos A="0.152534" C="0.237004" G="0.237004" T="0.373457"/>
      <pos A="0.100552" C="0.503411" G="0.230507" T="0.16553"/>
      <pos A="0.185023" C="0.314977" G="0.314977" T="0.185023"/>
      <pos A="0.19152" C="0.288987" G="0.418941" T="0.100552"/>
      <pos A="0.0615664" C="0.327972" G="0.509909" T="0.100552"/>
    </motif>
    <motif db="0" id="M116" alt="O116" length="40" nsites="8" evalue="1.3e-003">
      <pos A="0.285273" C="0.14418" G="0.00308642" T="0.567461"/>
      <pos A="0.285273" C="0.567461" G="0.0736336" T="0.0736336"/>
      <pos A="0.214727" C="0.285273" G="0.35582" T="0.14418"/>
      <pos A="0.214727" C="0.285273" G="0.35582" T="0.14418"/>
      <pos A="0.0736336" C="0.426366" G="0.426366" T="0.0736336"/>
      <pos A="0.00308642" C="0.426366" G="0.35582" T="0.214727"/>
      <pos A="0.00308642" C="0.426366" G="0.214727" T="0.35582"/>
      <pos A="0.14418" C="0.14418" G="0.567461" T="0.14418"/>
      <pos A="0.0736336" C="0.214727" G="0.708554" T="0.00308642"/>
      <pos A="0.00308642" C="0.496914" G="0.426366" T="0.0736336"/>
      <pos A="0.35582" C="0.35582" G="0.214727" T="0.0736336"/>
      <pos A="0.35582" C="0.35582" G="0.14418" T="0.14418"/>
      <pos A="0.00308642" C="0.7791" G="0.14418" T="0.0736336"/>
      <pos A="0.00308642" C="0.708554" G="0.14418" T="0.14418"/>
      <pos A="0.0736336" C="0.14418" G="0.426366" T="0.35582"/>
      <pos A="0.00308642" C="0.214727" G="0.638007" T="0.14418"/>
      <pos A="0.35582" C="0.285273" G="0.214727" T="0.14418"/>
      <pos A="0.14418" C="0.285273" G="0.567461" T="0.00308642"/>
      <pos A="0.426366" C="0.567461" G="0.00308642" T="0.00308642"/>
      <pos A="0.0736336" C="0.14418" G="0.638007" T="0.14418"/>
      <pos A="0.14418" C="0.00308642" G="0.7791" T="0.0736336"/>
      <pos A="0.214727" C="0.214727" G="0.426366" T="0.14418"/>
      <pos A="0.14418" C="0.426366" G="0.214727" T="0.214727"/>
      <pos A="0.214727" C="0.214727" G="0.35582" T="0.214727"/>
      <pos A="0.214727" C="0.214727" G="0.0736336" T="0.496914"/>
      <pos A="0.214727" C="0.214727" G="0.496914" T="0.0736336"/>
      <pos A="0.00308642" C="0.285273" G="0.496914" T="0.214727"/>
      <pos A="0.00308642" C="0.285273" G="0.285273" T="0.426366"/>
      <pos A="0.285273" C="0.14418" G="0.426366" T="0.14418"/>
      <pos A="0.14418" C="0.214727" G="0.496914" T="0.14418"/>
      <pos A="0.285273" C="0.0736336" G="0.496914" T="0.14418"/>
      <pos A="0.214727" C="0.214727" G="0.214727" T="0.35582"/>
      <pos A="0.214727" C="0.708554" G="0.0736336" T="0.00308642"/>
      <pos A="0.14418" C="0.285273" G="0.496914" T="0.0736336"/>
      <pos A="0.00308642" C="0.00308642" G="0.7791" T="0.214727"/>
      <pos A="0.14418" C="0.567461" G="0.285273" T="0.00308642"/>
      <pos A="0.0736336" C="0.214727" G="0.35582" T="0.35582"/>
      <pos A="0.0736336" C="0.35582" G="0.214727" T="0.35582"/>
      <pos A="0.0736336" C="0.214727" G="0.14418" T="0.567461"/>
      <pos A="0.00308642" C="0.14418" G="0.7791" T="0.0736336"/>
    </motif>
    <motif db="0" id="M117" alt="O117" length="40" nsites="8" evalue="1.3e-003">
      <pos A="0.185023" C="0.340968" G="0.386452" T="0.0875565"/>
      <pos A="0.269493" C="0.243502" G="0.230507" T="0.256498"/>
      <pos A="0.152534" C="0.366959" G="0.243502" T="0.237004"/>
      <pos A="0.217511" C="0.178525" G="0.438434" T="0.16553"/>
      <pos A="0.256498" C="0.314977" G="0.217511" T="0.211013"/>
      <pos A="0.146037" C="0.224009" G="0.451429" T="0.178525"/>
      <pos A="0.178525" C="0.282489" G="0.444931" T="0.0940543"/>
      <pos A="0.288987" C="0.198018" G="0.275991" T="0.237004"/>
      <pos A="0.133041" C="0.509909" G="0.301982" T="0.0550686"/>
      <pos A="0.25" C="0.262996" G="0.230507" T="0.256498"/>
      <pos A="0.0810588" C="0.451429" G="0.321475" T="0.146037"/>
      <pos A="0.243502" C="0.451429" G="0.262996" T="0.0420731"/>
      <pos A="0.120045" C="0.237004" G="0.483918" T="0.159032"/>
      <pos A="0.25" C="0.230507" G="0.360461" T="0.159032"/>
      <pos A="0.139539" C="0.366959" G="0.386452" T="0.10705"/>
      <pos A="0.0940543" C="0.464425" G="0.178525" T="0.262996"/>
      <pos A="0.185023" C="0.321475" G="0.288987" T="0.204516"/>
      <pos A="0.120045" C="0.30848" G="0.457927" T="0.113548"/>
      <pos A="0.321475" C="0.243502" G="0.30848" T="0.126543"/>
      <pos A="0.178525" C="0.275991" G="0.353963" T="0.19152"/>
      <pos A="0.0810588" C="0.211013" G="0.444931" T="0.262996"/>
      <pos A="0.198018" C="0.321475" G="0.269493" T="0.211013"/>
      <pos A="0.139539" C="0.282489" G="0.301982" T="0.275991"/>
      <pos A="0.159032" C="0.256498" G="0.366959" T="0.217511"/>
      <pos A="0.10705" C="0.30848" G="0.457927" T="0.126543"/>
      <pos A="0.295484" C="0.373457" G="0.16553" T="0.16553"/>
      <pos A="0.16553" C="0.25" G="0.451429" T="0.133041"/>
      <pos A="0.230507" C="0.470922" G="0.217511" T="0.0810588"/>
      <pos A="0.16553" C="0.217511" G="0.340968" T="0.275991"/>
      <pos A="0.133041" C="0.198018" G="0.516407" T="0.152534"/>
      <pos A="0.288987" C="0.438434" G="0.146037" T="0.126543"/>
      <pos A="0.172028" C="0.282489" G="0.379955" T="0.16553"/>
      <pos A="0.314977" C="0.262996" G="0.152534" T="0.269493"/>
      <pos A="0.198018" C="0.262996" G="0.314977" T="0.224009"/>
      <pos A="0.159032" C="0.457927" G="0.211013" T="0.172028"/>
      <pos A="0.152534" C="0.386452" G="0.237004" T="0.224009"/>
      <pos A="0.139539" C="0.314977" G="0.379955" T="0.16553"/>
      <pos A="0.10705" C="0.269493" G="0.386452" T="0.237004"/>
      <pos A="0.139539" C="0.451429" G="0.204516" T="0.204516"/>
      <pos A="0.198018" C="0.211013" G="0.451429" T="0.139539"/>
    </motif>
    <motif db="0" id="M118" alt="O118" length="40" nsites="8" evalue="1.3e-003">
      <pos A="0.0815753" C="0.395532" G="0.402073" T="0.12082"/>
      <pos A="0.264717" C="0.519806" G="0.160064" T="0.0554123"/>
      <pos A="0.140442" C="0.408613" G="0.258176" T="0.192768"/>
      <pos A="0.192768" C="0.238554" G="0.421695" T="0.146983"/>
      <pos A="0.0881165" C="0.369369" G="0.258176" T="0.284339"/>
      <pos A="0.173146" C="0.310502" G="0.38245" T="0.133901"/>
      <pos A="0.0815753" C="0.271257" G="0.460939" T="0.186227"/>
      <pos A="0.20585" C="0.166605" G="0.277799" T="0.349746"/>
      <pos A="0.179687" C="0.38245" G="0.29088" T="0.146983"/>
      <pos A="0.140442" C="0.317043" G="0.303961" T="0.238554"/>
      <pos A="0.140442" C="0.251636" G="0.46748" T="0.140442"/>
      <pos A="0.245094" C="0.395532" G="0.192768" T="0.166605"/>
      <pos A="0.225473" C="0.160064" G="0.441318" T="0.173146"/>
      <pos A="0.238554" C="0.277799" G="0.349746" T="0.133901"/>
      <pos A="0.20585" C="0.29742" G="0.251636" T="0.245094"/>
      <pos A="0.199309" C="0.238554" G="0.375909" T="0.186227"/>
      <pos A="0.173146" C="0.513265" G="0.238554" T="0.0750351"/>
      <pos A="0.186227" C="0.173146" G="0.330124" T="0.310502"/>
      <pos A="0.212391" C="0.317043" G="0.343206" T="0.127361"/>
      <pos A="0.251636" C="0.362828" G="0.29088" T="0.0946568"/>
      <pos A="0.212391" C="0.434776" G="0.238554" T="0.11428"/>
      <pos A="0.245094" C="0.225473" G="0.303961" T="0.225473"/>
      <pos A="0.29742" C="0.375909" G="0.166605" T="0.160064"/>
      <pos A="0.232013" C="0.284339" G="0.310502" T="0.173146"/>
      <pos A="0.0423309" C="0.447858" G="0.395532" T="0.11428"/>
      <pos A="0.199309" C="0.232013" G="0.323583" T="0.245094"/>
      <pos A="0.0750351" C="0.362828" G="0.271257" T="0.29088"/>
      <pos A="0.107738" C="0.434776" G="0.323583" T="0.133901"/>
      <pos A="0.140442" C="0.271257" G="0.336665" T="0.251636"/>
      <pos A="0.264717" C="0.12082" G="0.454399" T="0.160064"/>
      <pos A="0.0684938" C="0.356287" G="0.46748" T="0.107738"/>
      <pos A="0.12082" C="0.38245" G="0.343206" T="0.153524"/>
      <pos A="0.245094" C="0.232013" G="0.218931" T="0.303961"/>
      <pos A="0.258176" C="0.323583" G="0.310502" T="0.107738"/>
      <pos A="0.199309" C="0.330124" G="0.343206" T="0.127361"/>
      <pos A="0.277799" C="0.303961" G="0.212391" T="0.20585"/>
      <pos A="0.179687" C="0.375909" G="0.323583" T="0.12082"/>
      <pos A="0.153524" C="0.238554" G="0.460939" T="0.146983"/>
      <pos A="0.192768" C="0.284339" G="0.140442" T="0.38245"/>
      <pos A="0.192768" C="0.395532" G="0.284339" T="0.127361"/>
    </motif>
    <motif db="0" id="M119" alt="O119" length="40" nsites="8" evalue="1.3e-003">
      <pos A="0.25" C="0.224009" G="0.327972" T="0.198018"/>
      <pos A="0.243502" C="0.211013" G="0.457927" T="0.0875565"/>
      <pos A="0.19152" C="0.295484" G="0.327972" T="0.185023"/>
      <pos A="0.159032" C="0.353963" G="0.262996" T="0.224009"/>
      <pos A="0.16553" C="0.237004" G="0.33447" T="0.262996"/>
      <pos A="0.126543" C="0.574886" G="0.237004" T="0.0615664"/>
      <pos A="0.269493" C="0.405946" G="0.159032" T="0.16553"/>
      <pos A="0.0875565" C="0.295484" G="0.327972" T="0.288987"/>
      <pos A="0.262996" C="0.340968" G="0.321475" T="0.074561"/>
      <pos A="0.0810588" C="0.457927" G="0.288987" T="0.172028"/>
      <pos A="0.185023" C="0.113548" G="0.509909" T="0.19152"/>
      <pos A="0.185023" C="0.321475" G="0.33447" T="0.159032"/>
      <pos A="0.224009" C="0.39295" G="0.243502" T="0.139539"/>
      <pos A="0.133041" C="0.431937" G="0.282489" T="0.152534"/>
      <pos A="0.146037" C="0.353963" G="0.30848" T="0.19152"/>
      <pos A="0.217511" C="0.211013" G="0.425439" T="0.146037"/>
      <pos A="0.217511" C="0.301982" G="0.321475" T="0.159032"/>
      <pos A="0.211013" C="0.373457" G="0.243502" T="0.172028"/>
      <pos A="0.217511" C="0.275991" G="0.327972" T="0.178525"/>
      <pos A="0.100552" C="0.340968" G="0.399448" T="0.159032"/>
      <pos A="0.152534" C="0.288987" G="0.282489" T="0.275991"/>
      <pos A="0.016082" C="0.217511" G="0.47742" T="0.288987"/>
      <pos A="0.360461" C="0.282489" G="0.198018" T="0.159032"/>
      <pos A="0.178525" C="0.360461" G="0.256498" T="0.204516"/>
      <pos A="0.217511" C="0.256498" G="0.301982" T="0.224009"/>
      <pos A="0.211013" C="0.211013" G="0.301982" T="0.275991"/>
      <pos A="0.152534" C="0.327972" G="0.340968" T="0.178525"/>
      <pos A="0.217511" C="0.230507" G="0.386452" T="0.16553"/>
      <pos A="0.217511" C="0.230507" G="0.425439" T="0.126543"/>
      <pos A="0.152534" C="0.438434" G="0.30848" T="0.100552"/>
      <pos A="0.120045" C="0.405946" G="0.366959" T="0.10705"/>
      <pos A="0.25" C="0.275991" G="0.340968" T="0.133041"/>
      <pos A="0.211013" C="0.431937" G="0.25" T="0.10705"/>
      <pos A="0.146037" C="0.204516" G="0.47742" T="0.172028"/>
      <pos A="0.113548" C="0.33447" G="0.379955" T="0.172028"/>
      <pos A="0.0485709" C="0.529402" G="0.269493" T="0.152534"/>
      <pos A="0.321475" C="0.159032" G="0.230507" T="0.288987"/>
      <pos A="0.120045" C="0.386452" G="0.30848" T="0.185023"/>
      <pos A="0.25" C="0.425439" G="0.0940543" T="0.230507"/>
      <pos A="0.30848" C="0.373457" G="0.178525" T="0.139539"/>
    </motif>
    <motif db="0" id="M12" alt="O12" length="40" nsites="8" evalue="1.3e-003">
      <pos A="0.157407" C="0.311728" G="0.280864" T="0.25"/>
      <pos A="0.157407" C="0.126543" G="0.651235" T="0.0648148"/>
      <pos A="0.404321" C="0.404321" G="0.095679" T="0.095679"/>
      <pos A="0.157407" C="0.0339506" G="0.558642" T="0.25"/>
      <pos A="0.00308642" C="0.527778" G="0.404321" T="0.0648148"/>
      <pos A="0.25" C="0.435185" G="0.126543" T="0.188272"/>
      <pos A="0.0648148" C="0.342593" G="0.466049" T="0.126543"/>
      <pos A="0.25" C="0.373457" G="0.25" T="0.126543"/>
      <pos A="0.188272" C="0.188272" G="0.435185" T="0.188272"/>
      <pos A="0.0339506" C="0.62037" G="0.311728" T="0.0339506"/>
      <pos A="0.00308642" C="0.219136" G="0.682099" T="0.095679"/>
      <pos A="0.280864" C="0.435185" G="0.188272" T="0.095679"/>
      <pos A="0.0339506" C="0.25" G="0.466049" T="0.25"/>
      <pos A="0.0648148" C="0.527778" G="0.342593" T="0.0648148"/>
      <pos A="0.126543" C="0.435185" G="0.342593" T="0.095679"/>
      <pos A="0.095679" C="0.558642" G="0.280864" T="0.0648148"/>
      <pos A="0.095679" C="0.435185" G="0.280864" T="0.188272"/>
      <pos A="0.188272" C="0.342593" G="0.342593" T="0.126543"/>
      <pos A="0.0648148" C="0.311728" G="0.527778" T="0.095679"/>
      <pos A="0.126543" C="0.280864" G="0.466049" T="0.126543"/>
      <pos A="0.126543" C="0.589506" G="0.188272" T="0.095679"/>
      <pos A="0.342593" C="0.219136" G="0.404321" T="0.0339506"/>
      <pos A="0.0648148" C="0.157407" G="0.774691" T="0.00308642"/>
      <pos A="0.25" C="0.527778" G="0.157407" T="0.0648148"/>
      <pos A="0.219136" C="0.219136" G="0.157407" T="0.404321"/>
      <pos A="0.126543" C="0.311728" G="0.466049" T="0.095679"/>
      <pos A="0.0339506" C="0.651235" G="0.0339506" T="0.280864"/>
      <pos A="0.0648148" C="0.311728" G="0.219136" T="0.404321"/>
      <pos A="0.126543" C="0.25" G="0.373457" T="0.25"/>
      <pos A="0.219136" C="0.311728" G="0.280864" T="0.188272"/>
      <pos A="0.095679" C="0.25" G="0.558642" T="0.095679"/>
      <pos A="0.188272" C="0.589506" G="0.219136" T="0.00308642"/>
      <pos A="0.0648148" C="0.188272" G="0.280864" T="0.466049"/>
      <pos A="0.126543" C="0.589506" G="0.126543" T="0.157407"/>
      <pos A="0.095679" C="0.435185" G="0.219136" T="0.25"/>
      <pos A="0.280864" C="0.188272" G="0.280864" T="0.25"/>
      <pos A="0.095679" C="0.496914" G="0.342593" T="0.0648148"/>
      <pos A="0.219136" C="0.280864" G="0.435185" T="0.0648148"/>
      <pos A="0.188272" C="0.219136" G="0.435185" T="0.157407"/>
      <pos A="0.126543" C="0.373457" G="0.311728" T="0.188272"/>
    </motif>
    <motif db="0" id="M120" alt="O120" length="40" nsites="8" evalue="1.3e-003">
      <pos A="0.30912" C="0.30912" G="0.239567" T="0.142193"/>
      <pos A="0.156104" C="0.323031" G="0.350852" T="0.170014"/>
      <pos A="0.336941" C="0.267389" G="0.253478" T="0.142193"/>
      <pos A="0.183925" C="0.323031" G="0.211746" T="0.281299"/>
      <pos A="0.211746" C="0.197835" G="0.350852" T="0.239567"/>
      <pos A="0.07264" C="0.448226" G="0.378674" T="0.100461"/>
      <pos A="0.142193" C="0.170014" G="0.350852" T="0.336941"/>
      <pos A="0.225656" C="0.29521" G="0.406495" T="0.07264"/>
      <pos A="0.30912" C="0.406495" G="0.267389" T="0.0169975"/>
      <pos A="0.142193" C="0.336941" G="0.29521" T="0.225656"/>
      <pos A="0.142193" C="0.336941" G="0.29521" T="0.225656"/>
      <pos A="0.350852" C="0.114371" G="0.29521" T="0.239567"/>
      <pos A="0.225656" C="0.350852" G="0.197835" T="0.225656"/>
      <pos A="0.156104" C="0.364762" G="0.183925" T="0.29521"/>
      <pos A="0.0309077" C="0.336941" G="0.350852" T="0.281299"/>
      <pos A="0.156104" C="0.420405" G="0.267389" T="0.156104"/>
      <pos A="0.128282" C="0.253478" G="0.420405" T="0.197835"/>
      <pos A="0.29521" C="0.211746" G="0.239567" T="0.253478"/>
      <pos A="0.142193" C="0.197835" G="0.462137" T="0.197835"/>
      <pos A="0.29521" C="0.183925" G="0.364762" T="0.156104"/>
      <pos A="0.07264" C="0.462137" G="0.406495" T="0.0587289"/>
      <pos A="0.114371" C="0.378674" G="0.281299" T="0.225656"/>
      <pos A="0.211746" C="0.323031" G="0.364762" T="0.100461"/>
      <pos A="0.225656" C="0.559511" G="0.114371" T="0.100461"/>
      <pos A="0.183925" C="0.29521" G="0.29521" T="0.225656"/>
      <pos A="0.323031" C="0.281299" G="0.225656" T="0.170014"/>
      <pos A="0.183925" C="0.267389" G="0.30912" T="0.239567"/>
      <pos A="0.0865501" C="0.281299" G="0.392584" T="0.239567"/>
      <pos A="0.07264" C="0.350852" G="0.253478" T="0.323031"/>
      <pos A="0.170014" C="0.323031" G="0.364762" T="0.142193"/>
      <pos A="0.281299" C="0.128282" G="0.448226" T="0.142193"/>
      <pos A="0.253478" C="0.225656" G="0.0587289" T="0.462137"/>
      <pos A="0.30912" C="0.392584" G="0.07264" T="0.225656"/>
      <pos A="0.142193" C="0.267389" G="0.476047" T="0.114371"/>
      <pos A="0.183925" C="0.364762" G="0.364762" T="0.0865501"/>
      <pos A="0.267389" C="0.197835" G="0.378674" T="0.156104"/>
      <pos A="0.30912" C="0.30912" G="0.281299" T="0.100461"/>
      <pos A="0.225656" C="0.350852" G="0.392584" T="0.0309077"/>
      <pos A="0.156104" C="0.420405" G="0.253478" T="0.170014"/>
      <pos A="0.29521" C="0.350852" G="0.253478" T="0.100461"/>
    </motif>
    <motif db="0" id="M121" alt="O121" length="40" nsites="8" evalue="1.3e-003">
      <pos A="0.105257" C="0.547999" G="0.218781" T="0.127962"/>
      <pos A="0.16202" C="0.355009" G="0.389067" T="0.0939052"/>
      <pos A="0.150667" C="0.320952" G="0.423123" T="0.105257"/>
      <pos A="0.241485" C="0.139315" G="0.445828" T="0.173372"/>
      <pos A="0.207429" C="0.218781" G="0.320952" T="0.252839"/>
      <pos A="0.173372" C="0.491238" G="0.184724" T="0.150667"/>
      <pos A="0.071201" C="0.377714" G="0.45718" T="0.0939052"/>
      <pos A="0.0598479" C="0.445828" G="0.355009" T="0.139315"/>
      <pos A="0.207429" C="0.366361" G="0.139315" T="0.286895"/>
      <pos A="0.207429" C="0.366361" G="0.241485" T="0.184724"/>
      <pos A="0.16202" C="0.286895" G="0.445828" T="0.105257"/>
      <pos A="0.0825531" C="0.536647" G="0.218781" T="0.16202"/>
      <pos A="0.105257" C="0.434476" G="0.127962" T="0.332304"/>
      <pos A="0.127962" C="0.139315" G="0.616114" T="0.11661"/>
      <pos A="0.252839" C="0.286895" G="0.275543" T="0.184724"/>
      <pos A="0.139315" C="0.400419" G="0.173372" T="0.286895"/>
      <pos A="0.0939052" C="0.423123" G="0.3096" T="0.173372"/>
      <pos A="0.11661" C="0.298248" G="0.320952" T="0.264191"/>
      <pos A="0.286895" C="0.3096" G="0.252839" T="0.150667"/>
      <pos A="0.173372" C="0.264191" G="0.479885" T="0.0825531"/>
      <pos A="0.150667" C="0.525295" G="0.207429" T="0.11661"/>
      <pos A="0.105257" C="0.423123" G="0.377714" T="0.0939052"/>
      <pos A="0.264191" C="0.071201" G="0.50259" T="0.16202"/>
      <pos A="0.196076" C="0.150667" G="0.536647" T="0.11661"/>
      <pos A="0.150667" C="0.218781" G="0.513942" T="0.11661"/>
      <pos A="0.207429" C="0.150667" G="0.434476" T="0.207429"/>
      <pos A="0.105257" C="0.50259" G="0.207429" T="0.184724"/>
      <pos A="0.150667" C="0.411771" G="0.196076" T="0.241485"/>
      <pos A="0.196076" C="0.355009" G="0.320952" T="0.127962"/>
      <pos A="0.0825531" C="0.445828" G="0.241485" T="0.230133"/>
      <pos A="0.0939052" C="0.252839" G="0.445828" T="0.207429"/>
      <pos A="0.139315" C="0.320952" G="0.445828" T="0.0939052"/>
      <pos A="0.252839" C="0.559351" G="0.184724" T="0.00308642"/>
      <pos A="0.0939052" C="0.218781" G="0.468532" T="0.218781"/>
      <pos A="0.196076" C="0.377714" G="0.332304" T="0.0939052"/>
      <pos A="0.150667" C="0.513942" G="0.196076" T="0.139315"/>
      <pos A="0.11661" C="0.230133" G="0.445828" T="0.207429"/>
      <pos A="0.127962" C="0.593408" G="0.150667" T="0.127962"/>
      <pos A="0.0598479" C="0.230133" G="0.411771" T="0.298248"/>
      <pos A="0.252839" C="0.173372" G="0.411771" T="0.16202"/>
    </motif>
    <motif db="0" id="M122" alt="O122" length="40" nsites="8" evalue="1.3e-003">
      <pos A="0.179453" C="0.532187" G="0.00308642" T="0.285273"/>
      <pos A="0.108907" C="0.426366" G="0.214727" T="0.25"/>
      <pos A="0.108907" C="0.532187" G="0.25" T="0.108907"/>
      <pos A="0.108907" C="0.25" G="0.214727" T="0.426366"/>
      <pos A="0.0736336" C="0.320547" G="0.46164" T="0.14418"/>
      <pos A="0.179453" C="0.285273" G="0.46164" T="0.0736336"/>
      <pos A="0.14418" C="0.179453" G="0.567461" T="0.108907"/>
      <pos A="0.108907" C="0.567461" G="0.14418" T="0.179453"/>
      <pos A="0.14418" C="0.285273" G="0.496914" T="0.0736336"/>
      <pos A="0.0383595" C="0.391093" G="0.532187" T="0.0383595"/>
      <pos A="0.214727" C="0.567461" G="0.00308642" T="0.214727"/>
      <pos A="0.0383595" C="0.567461" G="0.391093" T="0.00308642"/>
      <pos A="0.179453" C="0.35582" G="0.285273" T="0.179453"/>
      <pos A="0.14418" C="0.567461" G="0.179453" T="0.108907"/>
      <pos A="0.0736336" C="0.285273" G="0.532187" T="0.108907"/>
      <pos A="0.179453" C="0.35582" G="0.426366" T="0.0383595"/>
      <pos A="0.0383595" C="0.426366" G="0.46164" T="0.0736336"/>
      <pos A="0.108907" C="0.25" G="0.46164" T="0.179453"/>
      <pos A="0.14418" C="0.426366" G="0.426366" T="0.00308642"/>
      <pos A="0.0383595" C="0.46164" G="0.320547" T="0.179453"/>
      <pos A="0.108907" C="0.214727" G="0.602734" T="0.0736336"/>
      <pos A="0.0736336" C="0.708554" G="0.14418" T="0.0736336"/>
      <pos A="0.108907" C="0.14418" G="0.35582" T="0.391093"/>
      <pos A="0.108907" C="0.391093" G="0.391093" T="0.108907"/>
      <pos A="0.0383595" C="0.814374" G="0.0383595" T="0.108907"/>
      <pos A="0.108907" C="0.391093" G="0.320547" T="0.179453"/>
      <pos A="0.14418" C="0.00308642" G="0.496914" T="0.35582"/>
      <pos A="0.0736336" C="0.214727" G="0.391093" T="0.320547"/>
      <pos A="0.14418" C="0.320547" G="0.46164" T="0.0736336"/>
      <pos A="0.35582" C="0.285273" G="0.320547" T="0.0383595"/>
      <pos A="0.285273" C="0.46164" G="0.25" T="0.00308642"/>
      <pos A="0.285273" C="0.108907" G="0.391093" T="0.214727"/>
      <pos A="0.0736336" C="0.35582" G="0.496914" T="0.0736336"/>
      <pos A="0.0383595" C="0.320547" G="0.285273" T="0.35582"/>
      <pos A="0.108907" C="0.25" G="0.46164" T="0.179453"/>
      <pos A="0.25" C="0.426366" G="0.285273" T="0.0383595"/>
      <pos A="0.0383595" C="0.179453" G="0.46164" T="0.320547"/>
      <pos A="0.108907" C="0.35582" G="0.320547" T="0.214727"/>
      <pos A="0.0383595" C="0.426366" G="0.426366" T="0.108907"/>
      <pos A="0.179453" C="0.14418" G="0.46164" T="0.214727"/>
    </motif>
    <motif db="0" id="M123" alt="O123" length="40" nsites="8" evalue="1.3e-003">
      <pos A="0.112826" C="0.442043" G="0.332304" T="0.112826"/>
      <pos A="0.112826" C="0.332304" G="0.222565" T="0.332304"/>
      <pos A="0.112826" C="0.222565" G="0.442043" T="0.222565"/>
      <pos A="0.442043" C="0.222565" G="0.222565" T="0.112826"/>
      <pos A="0.00308642" C="0.442043" G="0.442043" T="0.112826"/>
      <pos A="0.332304" C="0.222565" G="0.332304" T="0.112826"/>
      <pos A="0.00308642" C="0.332304" G="0.332304" T="0.332304"/>
      <pos A="0.00308642" C="0.442043" G="0.332304" T="0.222565"/>
      <pos A="0.442043" C="0.332304" G="0.112826" T="0.112826"/>
      <pos A="0.222565" C="0.00308642" G="0.661523" T="0.112826"/>
      <pos A="0.112826" C="0.112826" G="0.551784" T="0.222565"/>
      <pos A="0.00308642" C="0.112826" G="0.442043" T="0.442043"/>
      <pos A="0.112826" C="0.332304" G="0.332304" T="0.222565"/>
      <pos A="0.222565" C="0.442043" G="0.112826" T="0.222565"/>
      <pos A="0.442043" C="0.442043" G="0.00308642" T="0.112826"/>
      <pos A="0.00308642" C="0.661523" G="0.222565" T="0.112826"/>
      <pos A="0.00308642" C="0.551784" G="0.00308642" T="0.442043"/>
      <pos A="0.332304" C="0.222565" G="0.442043" T="0.00308642"/>
      <pos A="0.112826" C="0.112826" G="0.442043" T="0.332304"/>
      <pos A="0.661523" C="0.00308642" G="0.222565" T="0.112826"/>
      <pos A="0.00308642" C="0.332304" G="0.551784" T="0.112826"/>
      <pos A="0.00308642" C="0.112826" G="0.771262" T="0.112826"/>
      <pos A="0.00308642" C="0.771262" G="0.222565" T="0.00308642"/>
      <pos A="0.00308642" C="0.442043" G="0.222565" T="0.332304"/>
      <pos A="0.112826" C="0.661523" G="0.112826" T="0.112826"/>
      <pos A="0.332304" C="0.00308642" G="0.551784" T="0.112826"/>
      <pos A="0.112826" C="0.112826" G="0.551784" T="0.222565"/>
      <pos A="0.222565" C="0.551784" G="0.112826" T="0.112826"/>
      <pos A="0.112826" C="0.442043" G="0.00308642" T="0.442043"/>
      <pos A="0.332304" C="0.332304" G="0.222565" T="0.112826"/>
      <pos A="0.112826" C="0.332304" G="0.222565" T="0.332304"/>
      <pos A="0.00308642" C="0.551784" G="0.00308642" T="0.442043"/>
      <pos A="0.551784" C="0.332304" G="0.112826" T="0.00308642"/>
      <pos A="0.222565" C="0.551784" G="0.222565" T="0.00308642"/>
      <pos A="0.00308642" C="0.551784" G="0.332304" T="0.112826"/>
      <pos A="0.222565" C="0.112826" G="0.332304" T="0.332304"/>
      <pos A="0.112826" C="0.332304" G="0.442043" T="0.112826"/>
      <pos A="0.112826" C="0.332304" G="0.442043" T="0.112826"/>
      <pos A="0.222565" C="0.222565" G="0.442043" T="0.112826"/>
      <pos A="0.00308642" C="0.112826" G="0.661523" T="0.222565"/>
    </motif>
    <motif db="0" id="M124" alt="O124" length="40" nsites="8" evalue="1.3e-003">
      <pos A="0.208572" C="0.327885" G="0.254972" T="0.208572"/>
      <pos A="0.241715" C="0.321257" G="0.129029" T="0.308"/>
      <pos A="0.162172" C="0.427314" G="0.294743" T="0.115772"/>
      <pos A="0.0892573" C="0.294743" G="0.314628" T="0.301371"/>
      <pos A="0.0627437" C="0.274857" G="0.334514" T="0.327885"/>
      <pos A="0.268228" C="0.208572" G="0.4008" T="0.1224"/>
      <pos A="0.148915" C="0.208572" G="0.526742" T="0.115772"/>
      <pos A="0.254972" C="0.334514" G="0.2616" T="0.148915"/>
      <pos A="0.076001" C="0.334514" G="0.433943" T="0.155543"/>
      <pos A="0.135657" C="0.513485" G="0.135657" T="0.2152"/>
      <pos A="0.0826291" C="0.288115" G="0.467085" T="0.162172"/>
      <pos A="0.268228" C="0.175429" G="0.414056" T="0.142286"/>
      <pos A="0.148915" C="0.321257" G="0.361028" T="0.1688"/>
      <pos A="0.268228" C="0.195315" G="0.321257" T="0.2152"/>
      <pos A="0.2152" C="0.294743" G="0.453828" T="0.0362291"/>
      <pos A="0.175429" C="0.486971" G="0.208572" T="0.129029"/>
      <pos A="0.341143" C="0.327885" G="0.281485" T="0.0494864"/>
      <pos A="0.1688" C="0.288115" G="0.314628" T="0.228457"/>
      <pos A="0.102515" C="0.380914" G="0.394171" T="0.1224"/>
      <pos A="0.208572" C="0.394171" G="0.281485" T="0.115772"/>
      <pos A="0.129029" C="0.314628" G="0.308" T="0.248343"/>
      <pos A="0.175429" C="0.254972" G="0.182057" T="0.387543"/>
      <pos A="0.201943" C="0.235085" G="0.341143" T="0.221829"/>
      <pos A="0.115772" C="0.314628" G="0.334514" T="0.235085"/>
      <pos A="0.1688" C="0.420685" G="0.235085" T="0.175429"/>
      <pos A="0.162172" C="0.254972" G="0.480342" T="0.102515"/>
      <pos A="0.188685" C="0.241715" G="0.334514" T="0.235085"/>
      <pos A="0.175429" C="0.473714" G="0.182057" T="0.1688"/>
      <pos A="0.0494864" C="0.201943" G="0.493599" T="0.254972"/>
      <pos A="0.109144" C="0.347771" G="0.447199" T="0.0958864"/>
      <pos A="0.241715" C="0.294743" G="0.367657" T="0.0958864"/>
      <pos A="0.314628" C="0.182057" G="0.301371" T="0.201943"/>
      <pos A="0.235085" C="0.374285" G="0.308" T="0.0826291"/>
      <pos A="0.2152" C="0.228457" G="0.374285" T="0.182057"/>
      <pos A="0.188685" C="0.281485" G="0.367657" T="0.162172"/>
      <pos A="0.129029" C="0.301371" G="0.268228" T="0.301371"/>
      <pos A="0.0826291" C="0.347771" G="0.341143" T="0.228457"/>
      <pos A="0.235085" C="0.274857" G="0.228457" T="0.2616"/>
      <pos A="0.175429" C="0.539999" G="0.162172" T="0.1224"/>
      <pos A="0.162172" C="0.394171" G="0.208572" T="0.235085"/>
    </motif>
    <motif db="0" id="M125" alt="O125" length="40" nsites="8" evalue="1.3e-003">
      <pos A="0.174027" C="0.553893" G="0.0600662" T="0.212013"/>
      <pos A="0.117047" C="0.325973" G="0.47792" T="0.0790598"/>
      <pos A="0.00308642" C="0.458926" G="0.325973" T="0.212013"/>
      <pos A="0.0980533" C="0.325973" G="0.439934" T="0.13604"/>
      <pos A="0.0600662" C="0.458926" G="0.458926" T="0.02208"/>
      <pos A="0.212013" C="0.287987" G="0.287987" T="0.212013"/>
      <pos A="0.155033" C="0.268994" G="0.36396" T="0.212013"/>
      <pos A="0.19302" C="0.439934" G="0.287987" T="0.0790598"/>
      <pos A="0.19302" C="0.439934" G="0.212013" T="0.155033"/>
      <pos A="0.0600662" C="0.344967" G="0.42094" T="0.174027"/>
      <pos A="0.19302" C="0.212013" G="0.47792" T="0.117047"/>
      <pos A="0.36396" C="0.344967" G="0.25" T="0.0410736"/>
      <pos A="0.174027" C="0.268994" G="0.42094" T="0.13604"/>
      <pos A="0.155033" C="0.47792" G="0.25" T="0.117047"/>
      <pos A="0.25" C="0.382953" G="0.25" T="0.117047"/>
      <pos A="0.19302" C="0.212013" G="0.439934" T="0.155033"/>
      <pos A="0.212013" C="0.42094" G="0.174027" T="0.19302"/>
      <pos A="0.268994" C="0.25" G="0.268994" T="0.212013"/>
      <pos A="0.287987" C="0.36396" G="0.231006" T="0.117047"/>
      <pos A="0.0600662" C="0.325973" G="0.36396" T="0.25"/>
      <pos A="0.155033" C="0.0600662" G="0.667854" T="0.117047"/>
      <pos A="0.13604" C="0.382953" G="0.401947" T="0.0790598"/>
      <pos A="0.0410736" C="0.458926" G="0.382953" T="0.117047"/>
      <pos A="0.117047" C="0.47792" G="0.30698" T="0.0980533"/>
      <pos A="0.344967" C="0.325973" G="0.287987" T="0.0410736"/>
      <pos A="0.155033" C="0.02208" G="0.59188" T="0.231006"/>
      <pos A="0.0600662" C="0.382953" G="0.287987" T="0.268994"/>
      <pos A="0.25" C="0.30698" G="0.268994" T="0.174027"/>
      <pos A="0.155033" C="0.59188" G="0.155033" T="0.0980533"/>
      <pos A="0.0980533" C="0.553893" G="0.212013" T="0.13604"/>
      <pos A="0.155033" C="0.30698" G="0.344967" T="0.19302"/>
      <pos A="0.30698" C="0.212013" G="0.268994" T="0.212013"/>
      <pos A="0.117047" C="0.287987" G="0.401947" T="0.19302"/>
      <pos A="0.02208" C="0.212013" G="0.610874" T="0.155033"/>
      <pos A="0.13604" C="0.439934" G="0.19302" T="0.231006"/>
      <pos A="0.0410736" C="0.325973" G="0.30698" T="0.325973"/>
      <pos A="0.268994" C="0.401947" G="0.13604" T="0.19302"/>
      <pos A="0.13604" C="0.382953" G="0.439934" T="0.0410736"/>
      <pos A="0.00308642" C="0.268994" G="0.629867" T="0.0980533"/>
      <pos A="0.212013" C="0.401947" G="0.25" T="0.13604"/>
    </motif>
    <motif db="0" id="M126" alt="O126" length="40" nsites="8" evalue="1.3e-003">
      <pos A="0.00308642" C="0.35167" G="0.409768" T="0.235476"/>
      <pos A="0.0611842" C="0.584059" G="0.0611842" T="0.293573"/>
      <pos A="0.177379" C="0.293573" G="0.235476" T="0.293573"/>
      <pos A="0.293573" C="0.177379" G="0.177379" T="0.35167"/>
      <pos A="0.177379" C="0.409768" G="0.0611842" T="0.35167"/>
      <pos A="0.235476" C="0.235476" G="0.525962" T="0.00308642"/>
      <pos A="0.293573" C="0.00308642" G="0.525962" T="0.177379"/>
      <pos A="0.00308642" C="0.35167" G="0.467865" T="0.177379"/>
      <pos A="0.177379" C="0.0611842" G="0.409768" T="0.35167"/>
      <pos A="0.235476" C="0.0611842" G="0.584059" T="0.119281"/>
      <pos A="0.293573" C="0.35167" G="0.293573" T="0.0611842"/>
      <pos A="0.467865" C="0.0611842" G="0.409768" T="0.0611842"/>
      <pos A="0.235476" C="0.293573" G="0.35167" T="0.119281"/>
      <pos A="0.0611842" C="0.177379" G="0.35167" T="0.409768"/>
      <pos A="0.0611842" C="0.35167" G="0.293573" T="0.293573"/>
      <pos A="0.235476" C="0.0611842" G="0.35167" T="0.35167"/>
      <pos A="0.293573" C="0.235476" G="0.409768" T="0.0611842"/>
      <pos A="0.119281" C="0.00308642" G="0.467865" T="0.409768"/>
      <pos A="0.00308642" C="0.467865" G="0.293573" T="0.235476"/>
      <pos A="0.235476" C="0.525962" G="0.119281" T="0.119281"/>
      <pos A="0.119281" C="0.235476" G="0.177379" T="0.467865"/>
      <pos A="0.0611842" C="0.467865" G="0.293573" T="0.177379"/>
      <pos A="0.293573" C="0.177379" G="0.119281" T="0.409768"/>
      <pos A="0.409768" C="0.177379" G="0.00308642" T="0.409768"/>
      <pos A="0.119281" C="0.467865" G="0.409768" T="0.00308642"/>
      <pos A="0.293573" C="0.409768" G="0.177379" T="0.119281"/>
      <pos A="0.467865" C="0.235476" G="0.119281" T="0.177379"/>
      <pos A="0.293573" C="0.467865" G="0.0611842" T="0.177379"/>
      <pos A="0.177379" C="0.35167" G="0.293573" T="0.177379"/>
      <pos A="0.119281" C="0.235476" G="0.584059" T="0.0611842"/>
      <pos A="0.293573" C="0.409768" G="0.293573" T="0.00308642"/>
      <pos A="0.00308642" C="0.700254" G="0.177379" T="0.119281"/>
      <pos A="0.409768" C="0.235476" G="0.293573" T="0.0611842"/>
      <pos A="0.35167" C="0.293573" G="0.235476" T="0.119281"/>
      <pos A="0.409768" C="0.177379" G="0.0611842" T="0.35167"/>
      <pos A="0.409768" C="0.293573" G="0.177379" T="0.119281"/>
      <pos A="0.409768" C="0.00308642" G="0.293573" T="0.293573"/>
      <pos A="0.0611842" C="0.177379" G="0.584059" T="0.177379"/>
      <pos A="0.00308642" C="0.0611842" G="0.584059" T="0.35167"/>
      <pos A="0.00308642" C="0.119281" G="0.816448" T="0.0611842"/>
    </motif>
    <motif db="0" id="M127" alt="O127" length="40" nsites="8" evalue="1.3e-003">
      <pos A="0.204516" C="0.509909" G="0.146037" T="0.139539"/>
      <pos A="0.159032" C="0.295484" G="0.314977" T="0.230507"/>
      <pos A="0.217511" C="0.39295" G="0.146037" T="0.243502"/>
      <pos A="0.243502" C="0.321475" G="0.237004" T="0.198018"/>
      <pos A="0.126543" C="0.16553" G="0.516407" T="0.19152"/>
      <pos A="0.10705" C="0.399448" G="0.464425" T="0.0290775"/>
      <pos A="0.256498" C="0.237004" G="0.295484" T="0.211013"/>
      <pos A="0.172028" C="0.30848" G="0.490416" T="0.0290775"/>
      <pos A="0.237004" C="0.217511" G="0.321475" T="0.224009"/>
      <pos A="0.16553" C="0.399448" G="0.269493" T="0.16553"/>
      <pos A="0.172028" C="0.444931" G="0.256498" T="0.126543"/>
      <pos A="0.224009" C="0.594379" G="0.0485709" T="0.133041"/>
      <pos A="0.211013" C="0.314977" G="0.399448" T="0.074561"/>
      <pos A="0.198018" C="0.237004" G="0.262996" T="0.301982"/>
      <pos A="0.178525" C="0.360461" G="0.301982" T="0.159032"/>
      <pos A="0.120045" C="0.347466" G="0.438434" T="0.0940543"/>
      <pos A="0.178525" C="0.198018" G="0.431937" T="0.19152"/>
      <pos A="0.198018" C="0.33447" G="0.256498" T="0.211013"/>
      <pos A="0.269493" C="0.295484" G="0.288987" T="0.146037"/>
      <pos A="0.0420731" C="0.373457" G="0.353963" T="0.230507"/>
      <pos A="0.159032" C="0.19152" G="0.360461" T="0.288987"/>
      <pos A="0.230507" C="0.159032" G="0.418941" T="0.19152"/>
      <pos A="0.269493" C="0.243502" G="0.412443" T="0.074561"/>
      <pos A="0.217511" C="0.360461" G="0.16553" T="0.256498"/>
      <pos A="0.146037" C="0.314977" G="0.275991" T="0.262996"/>
      <pos A="0.0810588" C="0.379955" G="0.431937" T="0.10705"/>
      <pos A="0.139539" C="0.25" G="0.451429" T="0.159032"/>
      <pos A="0.217511" C="0.353963" G="0.230507" T="0.198018"/>
      <pos A="0.217511" C="0.217511" G="0.39295" T="0.172028"/>
      <pos A="0.230507" C="0.33447" G="0.25" T="0.185023"/>
      <pos A="0.19152" C="0.347466" G="0.126543" T="0.33447"/>
      <pos A="0.16553" C="0.503411" G="0.16553" T="0.16553"/>
      <pos A="0.243502" C="0.327972" G="0.295484" T="0.133041"/>
      <pos A="0.159032" C="0.431937" G="0.262996" T="0.146037"/>
      <pos A="0.25" C="0.172028" G="0.366959" T="0.211013"/>
      <pos A="0.172028" C="0.327972" G="0.269493" T="0.230507"/>
      <pos A="0.211013" C="0.483918" G="0.204516" T="0.100552"/>
      <pos A="0.146037" C="0.347466" G="0.39295" T="0.113548"/>
      <pos A="0.159032" C="0.25" G="0.444931" T="0.146037"/>
      <pos A="0.139539" C="0.321475" G="0.418941" T="0.120045"/>
    </motif>
    <motif db="0" id="M13" alt="O13" length="40" nsites="8" evalue="1.3e-003">
      <pos A="0.25" C="0.285273" G="0.285273" T="0.179453"/>
      <pos A="0.214727" C="0.46164" G="0.25" T="0.0736336"/>
      <pos A="0.108907" C="0.532187" G="0.320547" T="0.0383595"/>
      <pos A="0.25" C="0.46164" G="0.108907" T="0.179453"/>
      <pos A="0.0736336" C="0.25" G="0.46164" T="0.214727"/>
      <pos A="0.0736336" C="0.25" G="0.567461" T="0.108907"/>
      <pos A="0.285273" C="0.214727" G="0.214727" T="0.285273"/>
      <pos A="0.179453" C="0.35582" G="0.285273" T="0.179453"/>
      <pos A="0.25" C="0.391093" G="0.0736336" T="0.285273"/>
      <pos A="0.0736336" C="0.67328" G="0.179453" T="0.0736336"/>
      <pos A="0.25" C="0.285273" G="0.35582" T="0.108907"/>
      <pos A="0.108907" C="0.25" G="0.426366" T="0.214727"/>
      <pos A="0.602734" C="0.214727" G="0.0383595" T="0.14418"/>
      <pos A="0.14418" C="0.46164" G="0.25" T="0.14418"/>
      <pos A="0.0736336" C="0.320547" G="0.214727" T="0.391093"/>
      <pos A="0.25" C="0.108907" G="0.496914" T="0.14418"/>
      <pos A="0.0383595" C="0.46164" G="0.35582" T="0.14418"/>
      <pos A="0.0383595" C="0.67328" G="0.214727" T="0.0736336"/>
      <pos A="0.320547" C="0.35582" G="0.179453" T="0.14418"/>
      <pos A="0.214727" C="0.214727" G="0.35582" T="0.214727"/>
      <pos A="0.391093" C="0.0383595" G="0.320547" T="0.25"/>
      <pos A="0.179453" C="0.496914" G="0.285273" T="0.0383595"/>
      <pos A="0.285273" C="0.320547" G="0.214727" T="0.179453"/>
      <pos A="0.108907" C="0.285273" G="0.426366" T="0.179453"/>
      <pos A="0.00308642" C="0.320547" G="0.285273" T="0.391093"/>
      <pos A="0.0383595" C="0.426366" G="0.320547" T="0.214727"/>
      <pos A="0.0383595" C="0.567461" G="0.214727" T="0.179453"/>
      <pos A="0.285273" C="0.426366" G="0.25" T="0.0383595"/>
      <pos A="0.14418" C="0.179453" G="0.567461" T="0.108907"/>
      <pos A="0.179453" C="0.179453" G="0.532187" T="0.108907"/>
      <pos A="0.179453" C="0.532187" G="0.14418" T="0.14418"/>
      <pos A="0.285273" C="0.179453" G="0.426366" T="0.108907"/>
      <pos A="0.391093" C="0.0383595" G="0.35582" T="0.214727"/>
      <pos A="0.179453" C="0.426366" G="0.25" T="0.14418"/>
      <pos A="0.25" C="0.426366" G="0.214727" T="0.108907"/>
      <pos A="0.108907" C="0.35582" G="0.35582" T="0.179453"/>
      <pos A="0.108907" C="0.320547" G="0.532187" T="0.0383595"/>
      <pos A="0.285273" C="0.00308642" G="0.35582" T="0.35582"/>
      <pos A="0.25" C="0.25" G="0.14418" T="0.35582"/>
      <pos A="0.14418" C="0.14418" G="0.46164" T="0.25"/>
    </motif>
    <motif db="0" id="M14" alt="O14" length="40" nsites="8" evalue="1.3e-003">
      <pos A="0.224009" C="0.262996" G="0.204516" T="0.30848"/>
      <pos A="0.0680632" C="0.542398" G="0.301982" T="0.0875565"/>
      <pos A="0.321475" C="0.133041" G="0.30848" T="0.237004"/>
      <pos A="0.152534" C="0.314977" G="0.366959" T="0.16553"/>
      <pos A="0.100552" C="0.321475" G="0.470922" T="0.10705"/>
      <pos A="0.204516" C="0.327972" G="0.295484" T="0.172028"/>
      <pos A="0.100552" C="0.327972" G="0.405946" T="0.16553"/>
      <pos A="0.30848" C="0.405946" G="0.178525" T="0.10705"/>
      <pos A="0.19152" C="0.327972" G="0.314977" T="0.16553"/>
      <pos A="0.100552" C="0.438434" G="0.256498" T="0.204516"/>
      <pos A="0.126543" C="0.321475" G="0.360461" T="0.19152"/>
      <pos A="0.256498" C="0.327972" G="0.301982" T="0.113548"/>
      <pos A="0.185023" C="0.269493" G="0.379955" T="0.16553"/>
      <pos A="0.224009" C="0.295484" G="0.340968" T="0.139539"/>
      <pos A="0.230507" C="0.33447" G="0.262996" T="0.172028"/>
      <pos A="0.159032" C="0.314977" G="0.340968" T="0.185023"/>
      <pos A="0.230507" C="0.204516" G="0.347466" T="0.217511"/>
      <pos A="0.172028" C="0.327972" G="0.295484" T="0.204516"/>
      <pos A="0.217511" C="0.327972" G="0.327972" T="0.126543"/>
      <pos A="0.152534" C="0.295484" G="0.379955" T="0.172028"/>
      <pos A="0.159032" C="0.269493" G="0.347466" T="0.224009"/>
      <pos A="0.139539" C="0.405946" G="0.256498" T="0.198018"/>
      <pos A="0.25" C="0.133041" G="0.379955" T="0.237004"/>
      <pos A="0.185023" C="0.178525" G="0.548896" T="0.0875565"/>
      <pos A="0.347466" C="0.275991" G="0.243502" T="0.133041"/>
      <pos A="0.159032" C="0.340968" G="0.360461" T="0.139539"/>
      <pos A="0.178525" C="0.347466" G="0.256498" T="0.217511"/>
      <pos A="0.152534" C="0.379955" G="0.224009" T="0.243502"/>
      <pos A="0.16553" C="0.275991" G="0.327972" T="0.230507"/>
      <pos A="0.172028" C="0.256498" G="0.373457" T="0.198018"/>
      <pos A="0.159032" C="0.379955" G="0.379955" T="0.0810588"/>
      <pos A="0.172028" C="0.295484" G="0.347466" T="0.185023"/>
      <pos A="0.0550686" C="0.438434" G="0.327972" T="0.178525"/>
      <pos A="0.0485709" C="0.327972" G="0.275991" T="0.347466"/>
      <pos A="0.0940543" C="0.5359" G="0.10705" T="0.262996"/>
      <pos A="0.301982" C="0.386452" G="0.19152" T="0.120045"/>
      <pos A="0.282489" C="0.353963" G="0.256498" T="0.10705"/>
      <pos A="0.0810588" C="0.418941" G="0.425439" T="0.074561"/>
      <pos A="0.262996" C="0.224009" G="0.243502" T="0.269493"/>
      <pos A="0.33447" C="0.152534" G="0.386452" T="0.126543"/>
    </motif>
    <motif db="0" id="M15" alt="O15" length="40" nsites="8" evalue="1.3e-003">
      <pos A="0.0561146" C="0.367657" G="0.321257" T="0.254972"/>
      <pos A="0.248343" C="0.248343" G="0.387543" T="0.115772"/>
      <pos A="0.248343" C="0.380914" G="0.274857" T="0.0958864"/>
      <pos A="0.208572" C="0.314628" G="0.308" T="0.1688"/>
      <pos A="0.268228" C="0.029601" G="0.520114" T="0.182057"/>
      <pos A="0.221829" C="0.500228" G="0.2152" T="0.0627437"/>
      <pos A="0.115772" C="0.394171" G="0.281485" T="0.208572"/>
      <pos A="0.115772" C="0.334514" G="0.241715" T="0.308"/>
      <pos A="0.1224" C="0.374285" G="0.281485" T="0.221829"/>
      <pos A="0.0892573" C="0.235085" G="0.374285" T="0.301371"/>
      <pos A="0.115772" C="0.288115" G="0.493599" T="0.102515"/>
      <pos A="0.248343" C="0.221829" G="0.3544" T="0.175429"/>
      <pos A="0.102515" C="0.327885" G="0.294743" T="0.274857"/>
      <pos A="0.268228" C="0.347771" G="0.135657" T="0.248343"/>
      <pos A="0.0693719" C="0.248343" G="0.447199" T="0.235085"/>
      <pos A="0.155543" C="0.493599" G="0.294743" T="0.0561146"/>
      <pos A="0.440571" C="0.374285" G="0.029601" T="0.155543"/>
      <pos A="0.1688" C="0.155543" G="0.480342" T="0.195315"/>
      <pos A="0.182057" C="0.327885" G="0.347771" T="0.142286"/>
      <pos A="0.2152" C="0.195315" G="0.427314" T="0.162172"/>
      <pos A="0.288115" C="0.235085" G="0.367657" T="0.109144"/>
      <pos A="0.076001" C="0.407428" G="0.387543" T="0.129029"/>
      <pos A="0.195315" C="0.274857" G="0.367657" T="0.162172"/>
      <pos A="0.102515" C="0.274857" G="0.380914" T="0.241715"/>
      <pos A="0.201943" C="0.241715" G="0.374285" T="0.182057"/>
      <pos A="0.281485" C="0.2616" G="0.301371" T="0.155543"/>
      <pos A="0.148915" C="0.281485" G="0.387543" T="0.182057"/>
      <pos A="0.201943" C="0.268228" G="0.314628" T="0.2152"/>
      <pos A="0.129029" C="0.380914" G="0.294743" T="0.195315"/>
      <pos A="0.0494864" C="0.500228" G="0.294743" T="0.155543"/>
      <pos A="0.2616" C="0.374285" G="0.2616" T="0.102515"/>
      <pos A="0.148915" C="0.228457" G="0.433943" T="0.188685"/>
      <pos A="0.162172" C="0.268228" G="0.380914" T="0.188685"/>
      <pos A="0.142286" C="0.321257" G="0.268228" T="0.268228"/>
      <pos A="0.208572" C="0.254972" G="0.414056" T="0.1224"/>
      <pos A="0.1688" C="0.341143" G="0.301371" T="0.188685"/>
      <pos A="0.162172" C="0.513485" G="0.221829" T="0.102515"/>
      <pos A="0.268228" C="0.208572" G="0.288115" T="0.235085"/>
      <pos A="0.142286" C="0.361028" G="0.301371" T="0.195315"/>
      <pos A="0.201943" C="0.241715" G="0.334514" T="0.221829"/>
    </motif>
    <motif db="0" id="M16" alt="O16" length="40" nsites="8" evalue="1.3e-003">
      <pos A="0.332304" C="0.332304" G="0.191211" T="0.14418"/>
      <pos A="0.0971486" C="0.238242" G="0.426366" T="0.238242"/>
      <pos A="0.14418" C="0.473398" G="0.238242" T="0.14418"/>
      <pos A="0.379335" C="0.332304" G="0.00308642" T="0.285273"/>
      <pos A="0.191211" C="0.332304" G="0.426366" T="0.0501175"/>
      <pos A="0.191211" C="0.14418" G="0.426366" T="0.238242"/>
      <pos A="0.0971486" C="0.332304" G="0.379335" T="0.191211"/>
      <pos A="0.00308642" C="0.426366" G="0.0501175" T="0.52043"/>
      <pos A="0.0971486" C="0.332304" G="0.52043" T="0.0501175"/>
      <pos A="0.0971486" C="0.567461" G="0.238242" T="0.0971486"/>
      <pos A="0.0971486" C="0.0501175" G="0.332304" T="0.52043"/>
      <pos A="0.00308642" C="0.191211" G="0.755585" T="0.0501175"/>
      <pos A="0.0971486" C="0.191211" G="0.426366" T="0.285273"/>
      <pos A="0.285273" C="0.191211" G="0.238242" T="0.285273"/>
      <pos A="0.332304" C="0.238242" G="0.379335" T="0.0501175"/>
      <pos A="0.191211" C="0.238242" G="0.567461" T="0.00308642"/>
      <pos A="0.0501175" C="0.567461" G="0.379335" T="0.00308642"/>
      <pos A="0.14418" C="0.379335" G="0.426366" T="0.0501175"/>
      <pos A="0.379335" C="0.0971486" G="0.52043" T="0.00308642"/>
      <pos A="0.332304" C="0.332304" G="0.191211" T="0.14418"/>
      <pos A="0.191211" C="0.379335" G="0.14418" T="0.285273"/>
      <pos A="0.379335" C="0.332304" G="0.285273" T="0.00308642"/>
      <pos A="0.0971486" C="0.379335" G="0.379335" T="0.14418"/>
      <pos A="0.285273" C="0.0501175" G="0.426366" T="0.238242"/>
      <pos A="0.0971486" C="0.0501175" G="0.661523" T="0.191211"/>
      <pos A="0.238242" C="0.14418" G="0.426366" T="0.191211"/>
      <pos A="0.00308642" C="0.661523" G="0.191211" T="0.14418"/>
      <pos A="0.0971486" C="0.379335" G="0.379335" T="0.14418"/>
      <pos A="0.00308642" C="0.567461" G="0.379335" T="0.0501175"/>
      <pos A="0.332304" C="0.14418" G="0.473398" T="0.0501175"/>
      <pos A="0.0971486" C="0.285273" G="0.567461" T="0.0501175"/>
      <pos A="0.0501175" C="0.614492" G="0.14418" T="0.191211"/>
      <pos A="0.0501175" C="0.14418" G="0.661523" T="0.14418"/>
      <pos A="0.332304" C="0.0971486" G="0.426366" T="0.14418"/>
      <pos A="0.473398" C="0.0971486" G="0.14418" T="0.285273"/>
      <pos A="0.0501175" C="0.285273" G="0.614492" T="0.0501175"/>
      <pos A="0.14418" C="0.473398" G="0.238242" T="0.14418"/>
      <pos A="0.14418" C="0.567461" G="0.191211" T="0.0971486"/>
      <pos A="0.191211" C="0.285273" G="0.473398" T="0.0501175"/>
      <pos A="0.0501175" C="0.14418" G="0.426366" T="0.379335"/>
    </motif>
    <motif db="0" id="M17" alt="O17" length="40" nsites="8" evalue="1.3e-003">
      <pos A="0.152166" C="0.189436" G="0.487596" T="0.170801"/>
      <pos A="0.0962617" C="0.189436" G="0.431691" T="0.282611"/>
      <pos A="0.133531" C="0.208071" G="0.468961" T="0.189436"/>
      <pos A="0.357152" C="0.338517" G="0.208071" T="0.0962617"/>
      <pos A="0.0217215" C="0.636676" G="0.245341" T="0.0962617"/>
      <pos A="0.189436" C="0.319881" G="0.189436" T="0.301246"/>
      <pos A="0.170801" C="0.245341" G="0.468961" T="0.114897"/>
      <pos A="0.189436" C="0.375786" G="0.301246" T="0.133531"/>
      <pos A="0.133531" C="0.319881" G="0.524866" T="0.0217215"/>
      <pos A="0.0589916" C="0.673946" G="0.0589916" T="0.208071"/>
      <pos A="0.0403565" C="0.431691" G="0.487596" T="0.0403565"/>
      <pos A="0.282611" C="0.319881" G="0.375786" T="0.0217215"/>
      <pos A="0.0403565" C="0.357152" G="0.319881" T="0.282611"/>
      <pos A="0.282611" C="0.245341" G="0.319881" T="0.152166"/>
      <pos A="0.301246" C="0.245341" G="0.226706" T="0.226706"/>
      <pos A="0.00308642" C="0.319881" G="0.301246" T="0.375786"/>
      <pos A="0.189436" C="0.319881" G="0.189436" T="0.301246"/>
      <pos A="0.0589916" C="0.263976" G="0.450326" T="0.226706"/>
      <pos A="0.226706" C="0.114897" G="0.394421" T="0.263976"/>
      <pos A="0.0403565" C="0.301246" G="0.413056" T="0.245341"/>
      <pos A="0.170801" C="0.133531" G="0.413056" T="0.282611"/>
      <pos A="0.170801" C="0.450326" G="0.282611" T="0.0962617"/>
      <pos A="0.245341" C="0.431691" G="0.170801" T="0.152166"/>
      <pos A="0.263976" C="0.263976" G="0.319881" T="0.152166"/>
      <pos A="0.208071" C="0.226706" G="0.413056" T="0.152166"/>
      <pos A="0.208071" C="0.524866" G="0.133531" T="0.133531"/>
      <pos A="0.0403565" C="0.394421" G="0.413056" T="0.152166"/>
      <pos A="0.0776267" C="0.450326" G="0.282611" T="0.189436"/>
      <pos A="0.133531" C="0.468961" G="0.133531" T="0.263976"/>
      <pos A="0.263976" C="0.245341" G="0.226706" T="0.263976"/>
      <pos A="0.189436" C="0.357152" G="0.208071" T="0.245341"/>
      <pos A="0.0403565" C="0.301246" G="0.468961" T="0.189436"/>
      <pos A="0.0962617" C="0.357152" G="0.319881" T="0.226706"/>
      <pos A="0.226706" C="0.133531" G="0.506231" T="0.133531"/>
      <pos A="0.226706" C="0.431691" G="0.245341" T="0.0962617"/>
      <pos A="0.0776267" C="0.245341" G="0.543501" T="0.133531"/>
      <pos A="0.208071" C="0.375786" G="0.338517" T="0.0776267"/>
      <pos A="0.0589916" C="0.413056" G="0.263976" T="0.263976"/>
      <pos A="0.133531" C="0.487596" G="0.170801" T="0.208071"/>
      <pos A="0.170801" C="0.301246" G="0.413056" T="0.114897"/>
    </motif>
    <motif db="0" id="M18" alt="O18" length="40" nsites="8" evalue="1.3e-003">
      <pos A="0.183266" C="0.41016" G="0.22998" T="0.176594"/>
      <pos A="0.0164336" C="0.4502" G="0.22998" T="0.303387"/>
      <pos A="0.29004" C="0.263347" G="0.156573" T="0.29004"/>
      <pos A="0.10986" C="0.376793" G="0.47022" T="0.0431269"/>
      <pos A="0.203287" C="0.33008" G="0.296713" T="0.16992"/>
      <pos A="0.156573" C="0.18994" G="0.443527" T="0.20996"/>
      <pos A="0.183266" C="0.283367" G="0.496914" T="0.0364533"/>
      <pos A="0.256674" C="0.323406" G="0.25" T="0.16992"/>
      <pos A="0.156573" C="0.156573" G="0.41016" T="0.276693"/>
      <pos A="0.196613" C="0.236653" G="0.443527" T="0.123207"/>
      <pos A="0.0965136" C="0.416834" G="0.363447" T="0.123207"/>
      <pos A="0.136553" C="0.336754" G="0.376793" T="0.1499"/>
      <pos A="0.283367" C="0.256674" G="0.203287" T="0.256674"/>
      <pos A="0.216633" C="0.396814" G="0.183266" T="0.203287"/>
      <pos A="0.18994" C="0.196613" G="0.41016" T="0.203287"/>
      <pos A="0.136553" C="0.503587" G="0.216633" T="0.143227"/>
      <pos A="0.12988" C="0.3501" G="0.356773" T="0.163246"/>
      <pos A="0.22998" C="0.12988" G="0.443527" T="0.196613"/>
      <pos A="0.16992" C="0.216633" G="0.363447" T="0.25"/>
      <pos A="0.136553" C="0.556974" G="0.22998" T="0.0764928"/>
      <pos A="0.0831664" C="0.403486" G="0.276693" T="0.236653"/>
      <pos A="0.323406" C="0.276693" G="0.156573" T="0.243326"/>
      <pos A="0.243326" C="0.243326" G="0.383467" T="0.12988"/>
      <pos A="0.18994" C="0.296713" G="0.37012" T="0.143227"/>
      <pos A="0.176594" C="0.296713" G="0.323406" T="0.203287"/>
      <pos A="0.20996" C="0.316734" G="0.336754" T="0.136553"/>
      <pos A="0.0764928" C="0.323406" G="0.49024" T="0.10986"/>
      <pos A="0.10986" C="0.303387" G="0.37012" T="0.216633"/>
      <pos A="0.18994" C="0.203287" G="0.29004" T="0.316734"/>
      <pos A="0.323406" C="0.216633" G="0.396814" T="0.0631467"/>
      <pos A="0.296713" C="0.323406" G="0.196613" T="0.183266"/>
      <pos A="0.10986" C="0.183266" G="0.443527" T="0.263347"/>
      <pos A="0.163246" C="0.29004" G="0.216633" T="0.33008"/>
      <pos A="0.123207" C="0.363447" G="0.383467" T="0.12988"/>
      <pos A="0.196613" C="0.22998" G="0.3501" T="0.223307"/>
      <pos A="0.163246" C="0.296713" G="0.436853" T="0.103186"/>
      <pos A="0.20996" C="0.403486" G="0.243326" T="0.143227"/>
      <pos A="0.16992" C="0.41016" G="0.20996" T="0.20996"/>
      <pos A="0.123207" C="0.316734" G="0.37012" T="0.18994"/>
      <pos A="0.103186" C="0.31006" G="0.43018" T="0.156573"/>
    </motif>
    <motif db="0" id="M19" alt="O19" length="40" nsites="8" evalue="1.3e-003">
      <pos A="0.293573" C="0.247095" G="0.305192" T="0.154139"/>
      <pos A="0.154139" C="0.421387" G="0.270334" T="0.154139"/>
      <pos A="0.107661" C="0.305192" G="0.421387" T="0.165759"/>
      <pos A="0.072803" C="0.57244" G="0.212237" T="0.14252"/>
      <pos A="0.328432" C="0.154139" G="0.223856" T="0.293573"/>
      <pos A="0.154139" C="0.305192" G="0.491104" T="0.0495644"/>
      <pos A="0.0495644" C="0.607299" G="0.258715" T="0.0844227"/>
      <pos A="0.130901" C="0.444626" G="0.188998" T="0.235476"/>
      <pos A="0.0611842" C="0.502723" G="0.37491" T="0.0611842"/>
      <pos A="0.212237" C="0.316812" G="0.328432" T="0.14252"/>
      <pos A="0.0960425" C="0.165759" G="0.57244" T="0.165759"/>
      <pos A="0.305192" C="0.247095" G="0.305192" T="0.14252"/>
      <pos A="0.0960425" C="0.537581" G="0.270334" T="0.0960425"/>
      <pos A="0.154139" C="0.386528" G="0.247095" T="0.212237"/>
      <pos A="0.200617" C="0.200617" G="0.433006" T="0.165759"/>
      <pos A="0.130901" C="0.34005" G="0.34005" T="0.188998"/>
      <pos A="0.0844227" C="0.247095" G="0.514343" T="0.154139"/>
      <pos A="0.14252" C="0.36329" G="0.421387" T="0.072803"/>
      <pos A="0.258715" C="0.37491" G="0.247095" T="0.119281"/>
      <pos A="0.270334" C="0.258715" G="0.235476" T="0.235476"/>
      <pos A="0.165759" C="0.212237" G="0.328432" T="0.293573"/>
      <pos A="0.0379447" C="0.433006" G="0.409768" T="0.119281"/>
      <pos A="0.200617" C="0.34005" G="0.258715" T="0.200617"/>
      <pos A="0.258715" C="0.293573" G="0.316812" T="0.130901"/>
      <pos A="0.130901" C="0.316812" G="0.305192" T="0.247095"/>
      <pos A="0.177379" C="0.223856" G="0.456246" T="0.14252"/>
      <pos A="0.072803" C="0.14252" G="0.525962" T="0.258715"/>
      <pos A="0.14252" C="0.467865" G="0.223856" T="0.165759"/>
      <pos A="0.223856" C="0.293573" G="0.223856" T="0.258715"/>
      <pos A="0.0844227" C="0.409768" G="0.235476" T="0.270334"/>
      <pos A="0.107661" C="0.677015" G="0.130901" T="0.0844227"/>
      <pos A="0.0495644" C="0.36329" G="0.421387" T="0.165759"/>
      <pos A="0.212237" C="0.409768" G="0.305192" T="0.072803"/>
      <pos A="0.188998" C="0.386528" G="0.281954" T="0.14252"/>
      <pos A="0.0844227" C="0.34005" G="0.328432" T="0.247095"/>
      <pos A="0.247095" C="0.281954" G="0.293573" T="0.177379"/>
      <pos A="0.316812" C="0.177379" G="0.316812" T="0.188998"/>
      <pos A="0.0960425" C="0.270334" G="0.444626" T="0.188998"/>
      <pos A="0.305192" C="0.537581" G="0.107661" T="0.0495644"/>
      <pos A="0.0379447" C="0.270334" G="0.34005" T="0.35167"/>
    </motif>
    <motif db="0" id="M2" alt="O2" length="40" nsites="8" evalue="1.3e-003">
      <pos A="0.228457" C="0.162172" G="0.414056" T="0.195315"/>
      <pos A="0.135657" C="0.480342" G="0.274857" T="0.109144"/>
      <pos A="0.221829" C="0.374285" G="0.1688" T="0.235085"/>
      <pos A="0.281485" C="0.268228" G="0.268228" T="0.182057"/>
      <pos A="0.102515" C="0.361028" G="0.414056" T="0.1224"/>
      <pos A="0.1224" C="0.268228" G="0.394171" T="0.2152"/>
      <pos A="0.142286" C="0.294743" G="0.321257" T="0.241715"/>
      <pos A="0.182057" C="0.294743" G="0.380914" T="0.142286"/>
      <pos A="0.3544" C="0.254972" G="0.182057" T="0.208572"/>
      <pos A="0.162172" C="0.321257" G="0.327885" T="0.188685"/>
      <pos A="0.188685" C="0.308" G="0.321257" T="0.182057"/>
      <pos A="0.0693719" C="0.520114" G="0.3544" T="0.0561146"/>
      <pos A="0.201943" C="0.374285" G="0.308" T="0.115772"/>
      <pos A="0.1224" C="0.195315" G="0.513485" T="0.1688"/>
      <pos A="0.195315" C="0.334514" G="0.407428" T="0.0627437"/>
      <pos A="0.235085" C="0.254972" G="0.347771" T="0.162172"/>
      <pos A="0.228457" C="0.314628" G="0.188685" T="0.268228"/>
      <pos A="0.2152" C="0.467085" G="0.148915" T="0.1688"/>
      <pos A="0.0826291" C="0.274857" G="0.420685" T="0.221829"/>
      <pos A="0.135657" C="0.182057" G="0.407428" T="0.274857"/>
      <pos A="0.0826291" C="0.347771" G="0.407428" T="0.162172"/>
      <pos A="0.308" C="0.347771" G="0.235085" T="0.109144"/>
      <pos A="0.241715" C="0.135657" G="0.440571" T="0.182057"/>
      <pos A="0.1224" C="0.188685" G="0.460456" T="0.228457"/>
      <pos A="0.188685" C="0.281485" G="0.308" T="0.221829"/>
      <pos A="0.076001" C="0.374285" G="0.341143" T="0.208572"/>
      <pos A="0.274857" C="0.539999" G="0.102515" T="0.0826291"/>
      <pos A="0.201943" C="0.433943" G="0.142286" T="0.221829"/>
      <pos A="0.0561146" C="0.2616" G="0.447199" T="0.235085"/>
      <pos A="0.135657" C="0.268228" G="0.327885" T="0.268228"/>
      <pos A="0.268228" C="0.281485" G="0.2616" T="0.188685"/>
      <pos A="0.221829" C="0.228457" G="0.453828" T="0.0958864"/>
      <pos A="0.155543" C="0.228457" G="0.327885" T="0.288115"/>
      <pos A="0.109144" C="0.453828" G="0.2616" T="0.175429"/>
      <pos A="0.182057" C="0.407428" G="0.294743" T="0.115772"/>
      <pos A="0.254972" C="0.148915" G="0.301371" T="0.294743"/>
      <pos A="0.076001" C="0.334514" G="0.367657" T="0.221829"/>
      <pos A="0.254972" C="0.420685" G="0.1688" T="0.155543"/>
      <pos A="0.241715" C="0.314628" G="0.347771" T="0.0958864"/>
      <pos A="0.195315" C="0.308" G="0.374285" T="0.1224"/>
    </motif>
    <motif db="0" id="M20" alt="O20" length="40" nsites="8" evalue="1.3e-003">
      <pos A="0.990741" C="0.00308642" G="0.00308642" T="0.00308642"/>
      <pos A="0.00308642" C="0.990741" G="0.00308642" T="0.00308642"/>
      <pos A="0.00308642" C="0.00308642" G="0.990741" T="0.00308642"/>
      <pos A="0.00308642" C="0.990741" G="0.00308642" T="0.00308642"/>
      <pos A="0.00308642" C="0.990741" G="0.00308642" T="0.00308642"/>
      <pos A="0.00308642" C="0.00308642" G="0.990741" T="0.00308642"/>
      <pos A="0.990741" C="0.00308642" G="0.00308642" T="0.00308642"/>
      <pos A="0.00308642" C="0.990741" G="0.00308642" T="0.00308642"/>
      <pos A="0.00308642" C="0.00308642" G="0.990741" T="0.00308642"/>
      <pos A="0.990741" C="0.00308642" G="0.00308642" T="0.00308642"/>
      <pos A="0.00308642" C="0.990741" G="0.00308642" T="0.00308642"/>
      <pos A="0.00308642" C="0.00308642" G="0.990741" T="0.00308642"/>
      <pos A="0.00308642" C="0.990741" G="0.00308642" T="0.00308642"/>
      <pos A="0.00308642" C="0.00308642" G="0.990741" T="0.00308642"/>
      <pos A="0.00308642" C="0.00308642" G="0.990741" T="0.00308642"/>
      <pos A="0.00308642" C="0.990741" G="0.00308642" T="0.00308642"/>
      <pos A="0.00308642" C="0.00308642" G="0.990741" T="0.00308642"/>
      <pos A="0.00308642" C="0.00308642" G="0.990741" T="0.00308642"/>
      <pos A="0.00308642" C="0.990741" G="0.00308642" T="0.00308642"/>
      <pos A="0.00308642" C="0.00308642" G="0.00308642" T="0.990741"/>
      <pos A="0.00308642" C="0.00308642" G="0.990741" T="0.00308642"/>
      <pos A="0.00308642" C="0.00308642" G="0.00308642" T="0.990741"/>
      <pos A="0.00308642" C="0.00308642" G="0.990741" T="0.00308642"/>
      <pos A="0.00308642" C="0.00308642" G="0.990741" T="0.00308642"/>
      <pos A="0.00308642" C="0.990741" G="0.00308642" T="0.00308642"/>
      <pos A="0.00308642" C="0.00308642" G="0.990741" T="0.00308642"/>
      <pos A="0.00308642" C="0.00308642" G="0.990741" T="0.00308642"/>
      <pos A="0.00308642" C="0.990741" G="0.00308642" T="0.00308642"/>
      <pos A="0.00308642" C="0.990741" G="0.00308642" T="0.00308642"/>
      <pos A="0.990741" C="0.00308642" G="0.00308642" T="0.00308642"/>
      <pos A="0.990741" C="0.00308642" G="0.00308642" T="0.00308642"/>
      <pos A="0.00308642" C="0.00308642" G="0.990741" T="0.00308642"/>
      <pos A="0.00308642" C="0.00308642" G="0.00308642" T="0.990741"/>
      <pos A="0.00308642" C="0.00308642" G="0.990741" T="0.00308642"/>
      <pos A="0.00308642" C="0.990741" G="0.00308642" T="0.00308642"/>
      <pos A="0.00308642" C="0.990741" G="0.00308642" T="0.00308642"/>
      <pos A="0.00308642" C="0.990741" G="0.00308642" T="0.00308642"/>
      <pos A="0.00308642" C="0.00308642" G="0.990741" T="0.00308642"/>
      <pos A="0.00308642" C="0.990741" G="0.00308642" T="0.00308642"/>
      <pos A="0.00308642" C="0.00308642" G="0.990741" T="0.00308642"/>
    </motif>
    <motif db="0" id="M21" alt="O21" length="40" nsites="8" evalue="1.3e-003">
      <pos A="0.0524691" C="0.447531" G="0.447531" T="0.0524691"/>
      <pos A="0.151235" C="0.200617" G="0.595679" T="0.0524691"/>
      <pos A="0.151235" C="0.348765" G="0.447531" T="0.0524691"/>
      <pos A="0.0524691" C="0.447531" G="0.25" T="0.25"/>
      <pos A="0.25" C="0.200617" G="0.398148" T="0.151235"/>
      <pos A="0.00308642" C="0.447531" G="0.496914" T="0.0524691"/>
      <pos A="0.348765" C="0.101852" G="0.398148" T="0.151235"/>
      <pos A="0.101852" C="0.348765" G="0.348765" T="0.200617"/>
      <pos A="0.151235" C="0.151235" G="0.595679" T="0.101852"/>
      <pos A="0.151235" C="0.447531" G="0.25" T="0.151235"/>
      <pos A="0.546296" C="0.00308642" G="0.25" T="0.200617"/>
      <pos A="0.00308642" C="0.25" G="0.694444" T="0.0524691"/>
      <pos A="0.101852" C="0.694444" G="0.151235" T="0.0524691"/>
      <pos A="0.101852" C="0.25" G="0.447531" T="0.200617"/>
      <pos A="0.447531" C="0.348765" G="0.200617" T="0.00308642"/>
      <pos A="0.151235" C="0.151235" G="0.447531" T="0.25"/>
      <pos A="0.0524691" C="0.398148" G="0.447531" T="0.101852"/>
      <pos A="0.00308642" C="0.348765" G="0.645062" T="0.00308642"/>
      <pos A="0.151235" C="0.743827" G="0.101852" T="0.00308642"/>
      <pos A="0.348765" C="0.299383" G="0.0524691" T="0.299383"/>
      <pos A="0.25" C="0.200617" G="0.348765" T="0.200617"/>
      <pos A="0.101852" C="0.200617" G="0.645062" T="0.0524691"/>
      <pos A="0.151235" C="0.398148" G="0.299383" T="0.151235"/>
      <pos A="0.0524691" C="0.398148" G="0.299383" T="0.25"/>
      <pos A="0.0524691" C="0.79321" G="0.151235" T="0.00308642"/>
      <pos A="0.101852" C="0.398148" G="0.299383" T="0.200617"/>
      <pos A="0.151235" C="0.496914" G="0.299383" T="0.0524691"/>
      <pos A="0.0524691" C="0.743827" G="0.0524691" T="0.151235"/>
      <pos A="0.151235" C="0.0524691" G="0.645062" T="0.151235"/>
      <pos A="0.398148" C="0.25" G="0.299383" T="0.0524691"/>
      <pos A="0.348765" C="0.151235" G="0.496914" T="0.00308642"/>
      <pos A="0.0524691" C="0.25" G="0.447531" T="0.25"/>
      <pos A="0.00308642" C="0.743827" G="0.25" T="0.00308642"/>
      <pos A="0.151235" C="0.348765" G="0.101852" T="0.398148"/>
      <pos A="0.101852" C="0.299383" G="0.348765" T="0.25"/>
      <pos A="0.00308642" C="0.398148" G="0.496914" T="0.101852"/>
      <pos A="0.101852" C="0.398148" G="0.299383" T="0.200617"/>
      <pos A="0.200617" C="0.348765" G="0.447531" T="0.00308642"/>
      <pos A="0.25" C="0.348765" G="0.299383" T="0.101852"/>
      <pos A="0.151235" C="0.299383" G="0.101852" T="0.447531"/>
    </motif>
    <motif db="0" id="M22" alt="O22" length="40" nsites="8" evalue="1.3e-003">
      <pos A="0.295484" C="0.321475" G="0.321475" T="0.0615664"/>
      <pos A="0.217511" C="0.379955" G="0.262996" T="0.139539"/>
      <pos A="0.237004" C="0.321475" G="0.256498" T="0.185023"/>
      <pos A="0.126543" C="0.347466" G="0.386452" T="0.139539"/>
      <pos A="0.198018" C="0.431937" G="0.230507" T="0.139539"/>
      <pos A="0.0680632" C="0.275991" G="0.483918" T="0.172028"/>
      <pos A="0.256498" C="0.386452" G="0.237004" T="0.120045"/>
      <pos A="0.301982" C="0.230507" G="0.256498" T="0.211013"/>
      <pos A="0.159032" C="0.25" G="0.444931" T="0.146037"/>
      <pos A="0.16553" C="0.269493" G="0.327972" T="0.237004"/>
      <pos A="0.198018" C="0.314977" G="0.230507" T="0.256498"/>
      <pos A="0.126543" C="0.405946" G="0.405946" T="0.0615664"/>
      <pos A="0.262996" C="0.347466" G="0.159032" T="0.230507"/>
      <pos A="0.10705" C="0.33447" G="0.275991" T="0.282489"/>
      <pos A="0.204516" C="0.327972" G="0.347466" T="0.120045"/>
      <pos A="0.172028" C="0.516407" G="0.275991" T="0.0355753"/>
      <pos A="0.146037" C="0.152534" G="0.412443" T="0.288987"/>
      <pos A="0.113548" C="0.230507" G="0.470922" T="0.185023"/>
      <pos A="0.25" C="0.224009" G="0.39295" T="0.133041"/>
      <pos A="0.178525" C="0.224009" G="0.275991" T="0.321475"/>
      <pos A="0.172028" C="0.288987" G="0.256498" T="0.282489"/>
      <pos A="0.126543" C="0.457927" G="0.314977" T="0.100552"/>
      <pos A="0.211013" C="0.185023" G="0.451429" T="0.152534"/>
      <pos A="0.139539" C="0.243502" G="0.457927" T="0.159032"/>
      <pos A="0.133041" C="0.412443" G="0.30848" T="0.146037"/>
      <pos A="0.159032" C="0.438434" G="0.301982" T="0.100552"/>
      <pos A="0.172028" C="0.30848" G="0.230507" T="0.288987"/>
      <pos A="0.204516" C="0.431937" G="0.237004" T="0.126543"/>
      <pos A="0.295484" C="0.262996" G="0.282489" T="0.159032"/>
      <pos A="0.172028" C="0.438434" G="0.185023" T="0.204516"/>
      <pos A="0.133041" C="0.483918" G="0.25" T="0.133041"/>
      <pos A="0.159032" C="0.457927" G="0.185023" T="0.198018"/>
      <pos A="0.301982" C="0.120045" G="0.340968" T="0.237004"/>
      <pos A="0.230507" C="0.360461" G="0.301982" T="0.10705"/>
      <pos A="0.211013" C="0.19152" G="0.30848" T="0.288987"/>
      <pos A="0.100552" C="0.288987" G="0.47742" T="0.133041"/>
      <pos A="0.172028" C="0.379955" G="0.327972" T="0.120045"/>
      <pos A="0.256498" C="0.464425" G="0.211013" T="0.0680632"/>
      <pos A="0.30848" C="0.10705" G="0.33447" T="0.25"/>
      <pos A="0.237004" C="0.19152" G="0.405946" T="0.16553"/>
    </motif>
    <motif db="0" id="M23" alt="O23" length="40" nsites="8" evalue="1.3e-003">
      <pos A="0.235476" C="0.35167" G="0.235476" T="0.177379"/>
      <pos A="0.119281" C="0.119281" G="0.525962" T="0.235476"/>
      <pos A="0.35167" C="0.177379" G="0.467865" T="0.00308642"/>
      <pos A="0.0611842" C="0.293573" G="0.584059" T="0.0611842"/>
      <pos A="0.177379" C="0.642157" G="0.177379" T="0.00308642"/>
      <pos A="0.642157" C="0.0611842" G="0.0611842" T="0.235476"/>
      <pos A="0.0611842" C="0.525962" G="0.35167" T="0.0611842"/>
      <pos A="0.293573" C="0.235476" G="0.409768" T="0.0611842"/>
      <pos A="0.00308642" C="0.177379" G="0.235476" T="0.584059"/>
      <pos A="0.409768" C="0.235476" G="0.235476" T="0.119281"/>
      <pos A="0.293573" C="0.525962" G="0.177379" T="0.00308642"/>
      <pos A="0.35167" C="0.235476" G="0.0611842" T="0.35167"/>
      <pos A="0.0611842" C="0.00308642" G="0.467865" T="0.467865"/>
      <pos A="0.0611842" C="0.758352" G="0.119281" T="0.0611842"/>
      <pos A="0.235476" C="0.409768" G="0.177379" T="0.177379"/>
      <pos A="0.235476" C="0.35167" G="0.0611842" T="0.35167"/>
      <pos A="0.235476" C="0.293573" G="0.00308642" T="0.467865"/>
      <pos A="0.119281" C="0.409768" G="0.35167" T="0.119281"/>
      <pos A="0.119281" C="0.235476" G="0.35167" T="0.293573"/>
      <pos A="0.177379" C="0.35167" G="0.177379" T="0.293573"/>
      <pos A="0.0611842" C="0.642157" G="0.235476" T="0.0611842"/>
      <pos A="0.35167" C="0.467865" G="0.119281" T="0.0611842"/>
      <pos A="0.119281" C="0.177379" G="0.642157" T="0.0611842"/>
      <pos A="0.293573" C="0.584059" G="0.00308642" T="0.119281"/>
      <pos A="0.293573" C="0.235476" G="0.0611842" T="0.409768"/>
      <pos A="0.0611842" C="0.409768" G="0.35167" T="0.177379"/>
      <pos A="0.177379" C="0.293573" G="0.293573" T="0.235476"/>
      <pos A="0.235476" C="0.467865" G="0.0611842" T="0.235476"/>
      <pos A="0.293573" C="0.409768" G="0.235476" T="0.0611842"/>
      <pos A="0.00308642" C="0.235476" G="0.642157" T="0.119281"/>
      <pos A="0.409768" C="0.409768" G="0.119281" T="0.0611842"/>
      <pos A="0.00308642" C="0.467865" G="0.409768" T="0.119281"/>
      <pos A="0.177379" C="0.235476" G="0.525962" T="0.0611842"/>
      <pos A="0.35167" C="0.35167" G="0.235476" T="0.0611842"/>
      <pos A="0.177379" C="0.119281" G="0.525962" T="0.177379"/>
      <pos A="0.119281" C="0.119281" G="0.293573" T="0.467865"/>
      <pos A="0.0611842" C="0.525962" G="0.235476" T="0.177379"/>
      <pos A="0.00308642" C="0.758352" G="0.235476" T="0.00308642"/>
      <pos A="0.467865" C="0.235476" G="0.293573" T="0.00308642"/>
      <pos A="0.293573" C="0.467865" G="0.177379" T="0.0611842"/>
    </motif>
    <motif db="0" id="M24" alt="O24" length="40" nsites="8" evalue="1.3e-003">
      <pos A="0.262996" C="0.418941" G="0.0810588" T="0.237004"/>
      <pos A="0.0550686" C="0.237004" G="0.496914" T="0.211013"/>
      <pos A="0.0810588" C="0.211013" G="0.418941" T="0.288987"/>
      <pos A="0.133041" C="0.444931" G="0.133041" T="0.288987"/>
      <pos A="0.159032" C="0.159032" G="0.237004" T="0.444931"/>
      <pos A="0.159032" C="0.444931" G="0.159032" T="0.237004"/>
      <pos A="0.0550686" C="0.314977" G="0.522905" T="0.10705"/>
      <pos A="0.237004" C="0.211013" G="0.39295" T="0.159032"/>
      <pos A="0.185023" C="0.237004" G="0.314977" T="0.262996"/>
      <pos A="0.159032" C="0.574886" G="0.262996" T="0.00308642"/>
      <pos A="0.340968" C="0.39295" G="0.185023" T="0.0810588"/>
      <pos A="0.314977" C="0.262996" G="0.237004" T="0.185023"/>
      <pos A="0.133041" C="0.548896" G="0.10705" T="0.211013"/>
      <pos A="0.185023" C="0.548896" G="0.133041" T="0.133041"/>
      <pos A="0.288987" C="0.211013" G="0.237004" T="0.262996"/>
      <pos A="0.211013" C="0.185023" G="0.470922" T="0.133041"/>
      <pos A="0.237004" C="0.185023" G="0.548896" T="0.0290775"/>
      <pos A="0.262996" C="0.211013" G="0.496914" T="0.0290775"/>
      <pos A="0.10705" C="0.340968" G="0.39295" T="0.159032"/>
      <pos A="0.185023" C="0.237004" G="0.548896" T="0.0290775"/>
      <pos A="0.0550686" C="0.522905" G="0.39295" T="0.0290775"/>
      <pos A="0.211013" C="0.159032" G="0.444931" T="0.185023"/>
      <pos A="0.133041" C="0.444931" G="0.340968" T="0.0810588"/>
      <pos A="0.00308642" C="0.496914" G="0.340968" T="0.159032"/>
      <pos A="0.288987" C="0.0550686" G="0.366959" T="0.288987"/>
      <pos A="0.159032" C="0.288987" G="0.340968" T="0.211013"/>
      <pos A="0.00308642" C="0.574886" G="0.366959" T="0.0550686"/>
      <pos A="0.314977" C="0.366959" G="0.211013" T="0.10705"/>
      <pos A="0.211013" C="0.0810588" G="0.314977" T="0.39295"/>
      <pos A="0.0810588" C="0.340968" G="0.288987" T="0.288987"/>
      <pos A="0.0810588" C="0.288987" G="0.288987" T="0.340968"/>
      <pos A="0.133041" C="0.444931" G="0.133041" T="0.288987"/>
      <pos A="0.288987" C="0.496914" G="0.133041" T="0.0810588"/>
      <pos A="0.496914" C="0.10705" G="0.185023" T="0.211013"/>
      <pos A="0.211013" C="0.288987" G="0.340968" T="0.159032"/>
      <pos A="0.262996" C="0.548896" G="0.159032" T="0.0290775"/>
      <pos A="0.185023" C="0.133041" G="0.418941" T="0.262996"/>
      <pos A="0.185023" C="0.314977" G="0.444931" T="0.0550686"/>
      <pos A="0.10705" C="0.340968" G="0.288987" T="0.262996"/>
      <pos A="0.0290775" C="0.366959" G="0.470922" T="0.133041"/>
    </motif>
    <motif db="0" id="M25" alt="O25" length="40" nsites="8" evalue="1.3e-003">
      <pos A="0.121605" C="0.200617" G="0.437654" T="0.240123"/>
      <pos A="0.0820988" C="0.398148" G="0.27963" T="0.240123"/>
      <pos A="0.0820988" C="0.358642" G="0.556173" T="0.00308642"/>
      <pos A="0.240123" C="0.27963" G="0.27963" T="0.200617"/>
      <pos A="0.240123" C="0.635185" G="0.0820988" T="0.0425926"/>
      <pos A="0.240123" C="0.0820988" G="0.674691" T="0.00308642"/>
      <pos A="0.319136" C="0.0820988" G="0.121605" T="0.47716"/>
      <pos A="0.0425926" C="0.121605" G="0.674691" T="0.161111"/>
      <pos A="0.319136" C="0.319136" G="0.240123" T="0.121605"/>
      <pos A="0.240123" C="0.240123" G="0.319136" T="0.200617"/>
      <pos A="0.0425926" C="0.27963" G="0.437654" T="0.240123"/>
      <pos A="0.240123" C="0.358642" G="0.27963" T="0.121605"/>
      <pos A="0.121605" C="0.121605" G="0.635185" T="0.121605"/>
      <pos A="0.398148" C="0.437654" G="0.0425926" T="0.121605"/>
      <pos A="0.319136" C="0.200617" G="0.319136" T="0.161111"/>
      <pos A="0.240123" C="0.0425926" G="0.437654" T="0.27963"/>
      <pos A="0.0820988" C="0.27963" G="0.47716" T="0.161111"/>
      <pos A="0.240123" C="0.47716" G="0.0425926" T="0.240123"/>
      <pos A="0.27963" C="0.27963" G="0.27963" T="0.161111"/>
      <pos A="0.161111" C="0.556173" G="0.161111" T="0.121605"/>
      <pos A="0.200617" C="0.398148" G="0.200617" T="0.200617"/>
      <pos A="0.121605" C="0.47716" G="0.358642" T="0.0425926"/>
      <pos A="0.319136" C="0.121605" G="0.200617" T="0.358642"/>
      <pos A="0.0425926" C="0.319136" G="0.635185" T="0.00308642"/>
      <pos A="0.0820988" C="0.358642" G="0.200617" T="0.358642"/>
      <pos A="0.0425926" C="0.319136" G="0.556173" T="0.0820988"/>
      <pos A="0.0425926" C="0.595679" G="0.27963" T="0.0820988"/>
      <pos A="0.27963" C="0.516667" G="0.200617" T="0.00308642"/>
      <pos A="0.398148" C="0.27963" G="0.319136" T="0.00308642"/>
      <pos A="0.121605" C="0.358642" G="0.200617" T="0.319136"/>
      <pos A="0.00308642" C="0.319136" G="0.27963" T="0.398148"/>
      <pos A="0.27963" C="0.437654" G="0.0820988" T="0.200617"/>
      <pos A="0.00308642" C="0.200617" G="0.674691" T="0.121605"/>
      <pos A="0.200617" C="0.398148" G="0.161111" T="0.240123"/>
      <pos A="0.0425926" C="0.516667" G="0.161111" T="0.27963"/>
      <pos A="0.0820988" C="0.556173" G="0.161111" T="0.200617"/>
      <pos A="0.0425926" C="0.121605" G="0.47716" T="0.358642"/>
      <pos A="0.00308642" C="0.319136" G="0.635185" T="0.0425926"/>
      <pos A="0.319136" C="0.398148" G="0.121605" T="0.161111"/>
      <pos A="0.27963" C="0.0820988" G="0.595679" T="0.0425926"/>
    </motif>
    <motif db="0" id="M26" alt="O26" length="40" nsites="8" evalue="1.3e-003">
      <pos A="0.099443" C="0.099443" G="0.605315" T="0.1958"/>
      <pos A="0.171711" C="0.412601" G="0.340334" T="0.0753541"/>
      <pos A="0.243977" C="0.243977" G="0.46078" T="0.0512642"/>
      <pos A="0.147621" C="0.340334" G="0.340334" T="0.171711"/>
      <pos A="0.243977" C="0.268067" G="0.340334" T="0.147621"/>
      <pos A="0.147621" C="0.388513" G="0.364424" T="0.099443"/>
      <pos A="0.147621" C="0.243977" G="0.388513" T="0.219888"/>
      <pos A="0.316245" C="0.1958" G="0.340334" T="0.147621"/>
      <pos A="0.147621" C="0.1958" G="0.388513" T="0.268067"/>
      <pos A="0.292156" C="0.0271753" G="0.316245" T="0.364424"/>
      <pos A="0.243977" C="0.292156" G="0.43669" T="0.0271753"/>
      <pos A="0.340334" C="0.292156" G="0.268067" T="0.099443"/>
      <pos A="0.219888" C="0.533047" G="0.1958" T="0.0512642"/>
      <pos A="0.340334" C="0.219888" G="0.1958" T="0.243977"/>
      <pos A="0.099443" C="0.43669" G="0.292156" T="0.171711"/>
      <pos A="0.0753541" C="0.629403" G="0.171711" T="0.123532"/>
      <pos A="0.147621" C="0.123532" G="0.533047" T="0.1958"/>
      <pos A="0.219888" C="0.1958" G="0.364424" T="0.219888"/>
      <pos A="0.171711" C="0.508958" G="0.219888" T="0.099443"/>
      <pos A="0.099443" C="0.43669" G="0.316245" T="0.147621"/>
      <pos A="0.364424" C="0.171711" G="0.340334" T="0.123532"/>
      <pos A="0.0512642" C="0.292156" G="0.557137" T="0.099443"/>
      <pos A="0.0512642" C="0.46078" G="0.340334" T="0.147621"/>
      <pos A="0.147621" C="0.412601" G="0.340334" T="0.099443"/>
      <pos A="0.1958" C="0.0753541" G="0.557137" T="0.171711"/>
      <pos A="0.364424" C="0.171711" G="0.412601" T="0.0512642"/>
      <pos A="0.364424" C="0.0753541" G="0.412601" T="0.147621"/>
      <pos A="0.123532" C="0.099443" G="0.46078" T="0.316245"/>
      <pos A="0.0753541" C="0.364424" G="0.46078" T="0.099443"/>
      <pos A="0.171711" C="0.533047" G="0.123532" T="0.171711"/>
      <pos A="0.268067" C="0.123532" G="0.364424" T="0.243977"/>
      <pos A="0.219888" C="0.123532" G="0.1958" T="0.46078"/>
      <pos A="0.123532" C="0.292156" G="0.268067" T="0.316245"/>
      <pos A="0.171711" C="0.268067" G="0.43669" T="0.123532"/>
      <pos A="0.171711" C="0.268067" G="0.364424" T="0.1958"/>
      <pos A="0.0753541" C="0.46078" G="0.268067" T="0.1958"/>
      <pos A="0.412601" C="0.340334" G="0.147621" T="0.099443"/>
      <pos A="0.316245" C="0.292156" G="0.316245" T="0.0753541"/>
      <pos A="0.123532" C="0.508958" G="0.316245" T="0.0512642"/>
      <pos A="0.147621" C="0.653493" G="0.147621" T="0.0512642"/>
    </motif>
    <motif db="0" id="M27" alt="O27" length="40" nsites="8" evalue="1.3e-003">
      <pos A="0.373457" C="0.373457" G="0.00308642" T="0.25"/>
      <pos A="0.373457" C="0.373457" G="0.25" T="0.00308642"/>
      <pos A="0.00308642" C="0.867284" G="0.00308642" T="0.126543"/>
      <pos A="0.126543" C="0.25" G="0.496914" T="0.126543"/>
      <pos A="0.00308642" C="0.25" G="0.373457" T="0.373457"/>
      <pos A="0.126543" C="0.25" G="0.25" T="0.373457"/>
      <pos A="0.25" C="0.00308642" G="0.62037" T="0.126543"/>
      <pos A="0.25" C="0.25" G="0.25" T="0.25"/>
      <pos A="0.126543" C="0.126543" G="0.373457" T="0.373457"/>
      <pos A="0.00308642" C="0.867284" G="0.126543" T="0.00308642"/>
      <pos A="0.00308642" C="0.373457" G="0.25" T="0.373457"/>
      <pos A="0.126543" C="0.62037" G="0.25" T="0.00308642"/>
      <pos A="0.25" C="0.126543" G="0.62037" T="0.00308642"/>
      <pos A="0.00308642" C="0.126543" G="0.867284" T="0.00308642"/>
      <pos A="0.126543" C="0.25" G="0.126543" T="0.496914"/>
      <pos A="0.373457" C="0.00308642" G="0.25" T="0.373457"/>
      <pos A="0.25" C="0.62037" G="0.00308642" T="0.126543"/>
      <pos A="0.00308642" C="0.496914" G="0.373457" T="0.126543"/>
      <pos A="0.25" C="0.25" G="0.25" T="0.25"/>
      <pos A="0.25" C="0.25" G="0.373457" T="0.126543"/>
      <pos A="0.373457" C="0.373457" G="0.00308642" T="0.25"/>
      <pos A="0.00308642" C="0.126543" G="0.126543" T="0.743827"/>
      <pos A="0.126543" C="0.496914" G="0.126543" T="0.25"/>
      <pos A="0.126543" C="0.867284" G="0.00308642" T="0.00308642"/>
      <pos A="0.496914" C="0.25" G="0.00308642" T="0.25"/>
      <pos A="0.25" C="0.373457" G="0.373457" T="0.00308642"/>
      <pos A="0.126543" C="0.373457" G="0.126543" T="0.373457"/>
      <pos A="0.373457" C="0.496914" G="0.00308642" T="0.126543"/>
      <pos A="0.126543" C="0.126543" G="0.62037" T="0.126543"/>
      <pos A="0.00308642" C="0.25" G="0.373457" T="0.373457"/>
      <pos A="0.25" C="0.25" G="0.25" T="0.25"/>
      <pos A="0.373457" C="0.00308642" G="0.373457" T="0.25"/>
      <pos A="0.126543" C="0.126543" G="0.373457" T="0.373457"/>
      <pos A="0.126543" C="0.25" G="0.62037" T="0.00308642"/>
      <pos A="0.126543" C="0.126543" G="0.743827" T="0.00308642"/>
      <pos A="0.126543" C="0.126543" G="0.25" T="0.496914"/>
      <pos A="0.126543" C="0.25" G="0.496914" T="0.126543"/>
      <pos A="0.126543" C="0.62037" G="0.25" T="0.00308642"/>
      <pos A="0.373457" C="0.126543" G="0.126543" T="0.373457"/>
      <pos A="0.126543" C="0.496914" G="0.00308642" T="0.373457"/>
    </motif>
    <motif db="0" id="M28" alt="O28" length="40" nsites="8" evalue="1.3e-003">
      <pos A="0.10705" C="0.269493" G="0.47742" T="0.146037"/>
      <pos A="0.100552" C="0.321475" G="0.30848" T="0.269493"/>
      <pos A="0.217511" C="0.360461" G="0.224009" T="0.198018"/>
      <pos A="0.211013" C="0.399448" G="0.269493" T="0.120045"/>
      <pos A="0.204516" C="0.379955" G="0.256498" T="0.159032"/>
      <pos A="0.262996" C="0.314977" G="0.211013" T="0.211013"/>
      <pos A="0.217511" C="0.321475" G="0.33447" T="0.126543"/>
      <pos A="0.185023" C="0.113548" G="0.613873" T="0.0875565"/>
      <pos A="0.295484" C="0.39295" G="0.211013" T="0.100552"/>
      <pos A="0.185023" C="0.30848" G="0.327972" T="0.178525"/>
      <pos A="0.224009" C="0.529402" G="0.19152" T="0.0550686"/>
      <pos A="0.120045" C="0.516407" G="0.217511" T="0.146037"/>
      <pos A="0.152534" C="0.366959" G="0.353963" T="0.126543"/>
      <pos A="0.262996" C="0.126543" G="0.39295" T="0.217511"/>
      <pos A="0.139539" C="0.314977" G="0.373457" T="0.172028"/>
      <pos A="0.172028" C="0.139539" G="0.386452" T="0.301982"/>
      <pos A="0.120045" C="0.548896" G="0.204516" T="0.126543"/>
      <pos A="0.25" C="0.172028" G="0.360461" T="0.217511"/>
      <pos A="0.146037" C="0.327972" G="0.327972" T="0.198018"/>
      <pos A="0.0615664" C="0.405946" G="0.288987" T="0.243502"/>
      <pos A="0.172028" C="0.10705" G="0.522905" T="0.198018"/>
      <pos A="0.282489" C="0.139539" G="0.360461" T="0.217511"/>
      <pos A="0.133041" C="0.301982" G="0.340968" T="0.224009"/>
      <pos A="0.217511" C="0.347466" G="0.275991" T="0.159032"/>
      <pos A="0.152534" C="0.30848" G="0.288987" T="0.25"/>
      <pos A="0.262996" C="0.282489" G="0.185023" T="0.269493"/>
      <pos A="0.243502" C="0.230507" G="0.366959" T="0.159032"/>
      <pos A="0.172028" C="0.373457" G="0.301982" T="0.152534"/>
      <pos A="0.0940543" C="0.548896" G="0.198018" T="0.159032"/>
      <pos A="0.19152" C="0.321475" G="0.360461" T="0.126543"/>
      <pos A="0.10705" C="0.314977" G="0.399448" T="0.178525"/>
      <pos A="0.159032" C="0.379955" G="0.373457" T="0.0875565"/>
      <pos A="0.262996" C="0.314977" G="0.275991" T="0.146037"/>
      <pos A="0.269493" C="0.288987" G="0.373457" T="0.0680632"/>
      <pos A="0.185023" C="0.340968" G="0.353963" T="0.120045"/>
      <pos A="0.217511" C="0.340968" G="0.224009" T="0.217511"/>
      <pos A="0.133041" C="0.412443" G="0.256498" T="0.198018"/>
      <pos A="0.282489" C="0.211013" G="0.30848" T="0.198018"/>
      <pos A="0.146037" C="0.347466" G="0.30848" T="0.198018"/>
      <pos A="0.0810588" C="0.347466" G="0.282489" T="0.288987"/>
    </motif>
    <motif db="0" id="M29" alt="O29" length="40" nsites="8" evalue="1.3e-003">
      <pos A="0.220551" C="0.29304" G="0.238674" T="0.247734"/>
      <pos A="0.084636" C="0.410834" G="0.29304" T="0.21149"/>
      <pos A="0.193369" C="0.265857" G="0.356467" T="0.184307"/>
      <pos A="0.139002" C="0.438017" G="0.320223" T="0.102758"/>
      <pos A="0.102758" C="0.356467" G="0.320223" T="0.220551"/>
      <pos A="0.102758" C="0.166186" G="0.55581" T="0.175246"/>
      <pos A="0.311162" C="0.256796" G="0.37459" T="0.0574528"/>
      <pos A="0.084636" C="0.537688" G="0.220551" T="0.157124"/>
      <pos A="0.302101" C="0.410834" G="0.139002" T="0.148063"/>
      <pos A="0.21149" C="0.365528" G="0.265857" T="0.157124"/>
      <pos A="0.220551" C="0.256796" G="0.347406" T="0.175246"/>
      <pos A="0.193369" C="0.157124" G="0.483322" T="0.166186"/>
      <pos A="0.0936968" C="0.347406" G="0.302101" T="0.256796"/>
      <pos A="0.111819" C="0.320223" G="0.38365" T="0.184307"/>
      <pos A="0.220551" C="0.274918" G="0.238674" T="0.265857"/>
      <pos A="0.20243" C="0.283979" G="0.347406" T="0.166186"/>
      <pos A="0.0302696" C="0.320223" G="0.438017" T="0.21149"/>
      <pos A="0.302101" C="0.274918" G="0.329284" T="0.0936968"/>
      <pos A="0.102758" C="0.29304" G="0.320223" T="0.283979"/>
      <pos A="0.111819" C="0.20243" G="0.483322" T="0.20243"/>
      <pos A="0.38365" C="0.21149" G="0.311162" T="0.0936968"/>
      <pos A="0.193369" C="0.0393304" G="0.55581" T="0.21149"/>
      <pos A="0.238674" C="0.311162" G="0.365528" T="0.084636"/>
      <pos A="0.229613" C="0.338346" G="0.347406" T="0.084636"/>
      <pos A="0.329284" C="0.20243" G="0.265857" T="0.20243"/>
      <pos A="0.139002" C="0.365528" G="0.365528" T="0.129941"/>
      <pos A="0.0936968" C="0.492383" G="0.166186" T="0.247734"/>
      <pos A="0.21149" C="0.238674" G="0.320223" T="0.229613"/>
      <pos A="0.111819" C="0.265857" G="0.419894" T="0.20243"/>
      <pos A="0.184307" C="0.4652" G="0.166186" T="0.184307"/>
      <pos A="0.220551" C="0.29304" G="0.29304" T="0.193369"/>
      <pos A="0.129941" C="0.438017" G="0.311162" T="0.12088"/>
      <pos A="0.0936968" C="0.537688" G="0.229613" T="0.139002"/>
      <pos A="0.20243" C="0.347406" G="0.247734" T="0.20243"/>
      <pos A="0.29304" C="0.274918" G="0.347406" T="0.084636"/>
      <pos A="0.247734" C="0.347406" G="0.320223" T="0.084636"/>
      <pos A="0.220551" C="0.193369" G="0.38365" T="0.20243"/>
      <pos A="0.175246" C="0.483322" G="0.129941" T="0.21149"/>
      <pos A="0.20243" C="0.0574528" G="0.528627" T="0.21149"/>
      <pos A="0.111819" C="0.265857" G="0.510505" T="0.111819"/>
    </motif>
    <motif db="0" id="M3" alt="O3" length="40" nsites="8" evalue="1.3e-003">
      <pos A="0.00308642" C="0.496914" G="0.496914" T="0.00308642"/>
      <pos A="0.00308642" C="0.496914" G="0.00308642" T="0.496914"/>
      <pos A="0.00308642" C="0.00308642" G="0.496914" T="0.496914"/>
      <pos A="0.00308642" C="0.496914" G="0.496914" T="0.00308642"/>
      <pos A="0.00308642" C="0.00308642" G="0.496914" T="0.496914"/>
      <pos A="0.00308642" C="0.990741" G="0.00308642" T="0.00308642"/>
      <pos A="0.00308642" C="0.00308642" G="0.496914" T="0.496914"/>
      <pos A="0.00308642" C="0.990741" G="0.00308642" T="0.00308642"/>
      <pos A="0.496914" C="0.496914" G="0.00308642" T="0.00308642"/>
      <pos A="0.00308642" C="0.496914" G="0.496914" T="0.00308642"/>
      <pos A="0.00308642" C="0.496914" G="0.00308642" T="0.496914"/>
      <pos A="0.496914" C="0.00308642" G="0.496914" T="0.00308642"/>
      <pos A="0.00308642" C="0.990741" G="0.00308642" T="0.00308642"/>
      <pos A="0.496914" C="0.496914" G="0.00308642" T="0.00308642"/>
      <pos A="0.00308642" C="0.00308642" G="0.990741" T="0.00308642"/>
      <pos A="0.00308642" C="0.00308642" G="0.990741" T="0.00308642"/>
      <pos A="0.00308642" C="0.496914" G="0.496914" T="0.00308642"/>
      <pos A="0.00308642" C="0.496914" G="0.00308642" T="0.496914"/>
      <pos A="0.496914" C="0.00308642" G="0.496914" T="0.00308642"/>
      <pos A="0.00308642" C="0.496914" G="0.496914" T="0.00308642"/>
      <pos A="0.00308642" C="0.00308642" G="0.496914" T="0.496914"/>
      <pos A="0.00308642" C="0.990741" G="0.00308642" T="0.00308642"/>
      <pos A="0.496914" C="0.496914" G="0.00308642" T="0.00308642"/>
      <pos A="0.00308642" C="0.496914" G="0.496914" T="0.00308642"/>
      <pos A="0.496914" C="0.00308642" G="0.496914" T="0.00308642"/>
      <pos A="0.00308642" C="0.496914" G="0.496914" T="0.00308642"/>
      <pos A="0.496914" C="0.00308642" G="0.00308642" T="0.496914"/>
      <pos A="0.496914" C="0.00308642" G="0.496914" T="0.00308642"/>
      <pos A="0.496914" C="0.00308642" G="0.00308642" T="0.496914"/>
      <pos A="0.00308642" C="0.00308642" G="0.990741" T="0.00308642"/>
      <pos A="0.00308642" C="0.990741" G="0.00308642" T="0.00308642"/>
      <pos A="0.00308642" C="0.496914" G="0.00308642" T="0.496914"/>
      <pos A="0.496914" C="0.496914" G="0.00308642" T="0.00308642"/>
      <pos A="0.00308642" C="0.496914" G="0.00308642" T="0.496914"/>
      <pos A="0.00308642" C="0.496914" G="0.00308642" T="0.496914"/>
      <pos A="0.00308642" C="0.990741" G="0.00308642" T="0.00308642"/>
      <pos A="0.00308642" C="0.990741" G="0.00308642" T="0.00308642"/>
      <pos A="0.00308642" C="0.00308642" G="0.496914" T="0.496914"/>
      <pos A="0.00308642" C="0.496914" G="0.00308642" T="0.496914"/>
      <pos A="0.00308642" C="0.990741" G="0.00308642" T="0.00308642"/>
    </motif>
    <motif db="0" id="M30" alt="O30" length="40" nsites="8" evalue="1.3e-003">
      <pos A="0.140442" C="0.29742" G="0.362828" T="0.199309"/>
      <pos A="0.271257" C="0.362828" G="0.160064" T="0.20585"/>
      <pos A="0.133901" C="0.532888" G="0.251636" T="0.0815753"/>
      <pos A="0.258176" C="0.218931" G="0.336665" T="0.186227"/>
      <pos A="0.160064" C="0.395532" G="0.277799" T="0.166605"/>
      <pos A="0.218931" C="0.277799" G="0.323583" T="0.179687"/>
      <pos A="0.186227" C="0.460939" G="0.284339" T="0.0684938"/>
      <pos A="0.310502" C="0.264717" G="0.218931" T="0.20585"/>
      <pos A="0.0357906" C="0.245094" G="0.55251" T="0.166605"/>
      <pos A="0.173146" C="0.336665" G="0.343206" T="0.146983"/>
      <pos A="0.277799" C="0.29088" G="0.133901" T="0.29742"/>
      <pos A="0.199309" C="0.271257" G="0.474021" T="0.0554123"/>
      <pos A="0.140442" C="0.251636" G="0.395532" T="0.212391"/>
      <pos A="0.11428" C="0.264717" G="0.441318" T="0.179687"/>
      <pos A="0.0881165" C="0.277799" G="0.441318" T="0.192768"/>
      <pos A="0.245094" C="0.225473" G="0.454399" T="0.0750351"/>
      <pos A="0.232013" C="0.238554" G="0.336665" T="0.192768"/>
      <pos A="0.330124" C="0.245094" G="0.192768" T="0.232013"/>
      <pos A="0.11428" C="0.46748" G="0.29742" T="0.12082"/>
      <pos A="0.245094" C="0.310502" G="0.212391" T="0.232013"/>
      <pos A="0.218931" C="0.264717" G="0.245094" T="0.271257"/>
      <pos A="0.153524" C="0.179687" G="0.441318" T="0.225473"/>
      <pos A="0.271257" C="0.179687" G="0.336665" T="0.212391"/>
      <pos A="0.12082" C="0.29742" G="0.434776" T="0.146983"/>
      <pos A="0.0554123" C="0.493643" G="0.336665" T="0.11428"/>
      <pos A="0.146983" C="0.441318" G="0.127361" T="0.284339"/>
      <pos A="0.179687" C="0.303961" G="0.343206" T="0.173146"/>
      <pos A="0.225473" C="0.375909" G="0.303961" T="0.0946568"/>
      <pos A="0.160064" C="0.349746" G="0.356287" T="0.133901"/>
      <pos A="0.317043" C="0.29742" G="0.192768" T="0.192768"/>
      <pos A="0.192768" C="0.428236" G="0.140442" T="0.238554"/>
      <pos A="0.258176" C="0.192768" G="0.356287" T="0.192768"/>
      <pos A="0.101198" C="0.38245" G="0.336665" T="0.179687"/>
      <pos A="0.127361" C="0.532888" G="0.186227" T="0.153524"/>
      <pos A="0.11428" C="0.303961" G="0.454399" T="0.127361"/>
      <pos A="0.238554" C="0.277799" G="0.388991" T="0.0946568"/>
      <pos A="0.140442" C="0.474021" G="0.303961" T="0.0815753"/>
      <pos A="0.133901" C="0.218931" G="0.369369" T="0.277799"/>
      <pos A="0.271257" C="0.271257" G="0.29742" T="0.160064"/>
      <pos A="0.284339" C="0.317043" G="0.140442" T="0.258176"/>
    </motif>
    <motif db="0" id="M31" alt="O31" length="40" nsites="8" evalue="1.3e-003">
      <pos A="0.00308642" C="0.00308642" G="0.00308642" T="0.990741"/>
      <pos A="0.00308642" C="0.00308642" G="0.00308642" T="0.990741"/>
      <pos A="0.00308642" C="0.990741" G="0.00308642" T="0.00308642"/>
      <pos A="0.00308642" C="0.990741" G="0.00308642" T="0.00308642"/>
      <pos A="0.00308642" C="0.00308642" G="0.00308642" T="0.990741"/>
      <pos A="0.00308642" C="0.990741" G="0.00308642" T="0.00308642"/>
      <pos A="0.00308642" C="0.00308642" G="0.00308642" T="0.990741"/>
      <pos A="0.00308642" C="0.990741" G="0.00308642" T="0.00308642"/>
      <pos A="0.00308642" C="0.00308642" G="0.00308642" T="0.990741"/>
      <pos A="0.00308642" C="0.990741" G="0.00308642" T="0.00308642"/>
      <pos A="0.00308642" C="0.990741" G="0.00308642" T="0.00308642"/>
      <pos A="0.00308642" C="0.990741" G="0.00308642" T="0.00308642"/>
      <pos A="0.00308642" C="0.990741" G="0.00308642" T="0.00308642"/>
      <pos A="0.00308642" C="0.990741" G="0.00308642" T="0.00308642"/>
      <pos A="0.00308642" C="0.00308642" G="0.990741" T="0.00308642"/>
      <pos A="0.00308642" C="0.00308642" G="0.00308642" T="0.990741"/>
      <pos A="0.990741" C="0.00308642" G="0.00308642" T="0.00308642"/>
      <pos A="0.00308642" C="0.00308642" G="0.990741" T="0.00308642"/>
      <pos A="0.00308642" C="0.00308642" G="0.00308642" T="0.990741"/>
      <pos A="0.00308642" C="0.00308642" G="0.00308642" T="0.990741"/>
      <pos A="0.00308642" C="0.990741" G="0.00308642" T="0.00308642"/>
      <pos A="0.00308642" C="0.00308642" G="0.990741" T="0.00308642"/>
      <pos A="0.990741" C="0.00308642" G="0.00308642" T="0.00308642"/>
      <pos A="0.00308642" C="0.00308642" G="0.990741" T="0.00308642"/>
      <pos A="0.00308642" C="0.00308642" G="0.990741" T="0.00308642"/>
      <pos A="0.990741" C="0.00308642" G="0.00308642" T="0.00308642"/>
      <pos A="0.00308642" C="0.00308642" G="0.990741" T="0.00308642"/>
      <pos A="0.990741" C="0.00308642" G="0.00308642" T="0.00308642"/>
      <pos A="0.00308642" C="0.990741" G="0.00308642" T="0.00308642"/>
      <pos A="0.00308642" C="0.990741" G="0.00308642" T="0.00308642"/>
      <pos A="0.990741" C="0.00308642" G="0.00308642" T="0.00308642"/>
      <pos A="0.00308642" C="0.990741" G="0.00308642" T="0.00308642"/>
      <pos A="0.00308642" C="0.00308642" G="0.990741" T="0.00308642"/>
      <pos A="0.00308642" C="0.990741" G="0.00308642" T="0.00308642"/>
      <pos A="0.00308642" C="0.00308642" G="0.990741" T="0.00308642"/>
      <pos A="0.00308642" C="0.990741" G="0.00308642" T="0.00308642"/>
      <pos A="0.00308642" C="0.00308642" G="0.00308642" T="0.990741"/>
      <pos A="0.00308642" C="0.00308642" G="0.990741" T="0.00308642"/>
      <pos A="0.00308642" C="0.990741" G="0.00308642" T="0.00308642"/>
      <pos A="0.00308642" C="0.990741" G="0.00308642" T="0.00308642"/>
    </motif>
    <motif db="0" id="M32" alt="O32" length="40" nsites="8" evalue="1.3e-003">
      <pos A="0.288115" C="0.228457" G="0.248343" T="0.235085"/>
      <pos A="0.155543" C="0.294743" G="0.453828" T="0.0958864"/>
      <pos A="0.201943" C="0.254972" G="0.3544" T="0.188685"/>
      <pos A="0.129029" C="0.453828" G="0.288115" T="0.129029"/>
      <pos A="0.175429" C="0.281485" G="0.394171" T="0.148915"/>
      <pos A="0.148915" C="0.407428" G="0.361028" T="0.0826291"/>
      <pos A="0.228457" C="0.321257" G="0.148915" T="0.301371"/>
      <pos A="0.148915" C="0.4008" G="0.228457" T="0.221829"/>
      <pos A="0.109144" C="0.453828" G="0.281485" T="0.155543"/>
      <pos A="0.228457" C="0.0958864" G="0.420685" T="0.254972"/>
      <pos A="0.201943" C="0.268228" G="0.334514" T="0.195315"/>
      <pos A="0.308" C="0.314628" G="0.334514" T="0.0428573"/>
      <pos A="0.135657" C="0.175429" G="0.500228" T="0.188685"/>
      <pos A="0.0892573" C="0.493599" G="0.182057" T="0.235085"/>
      <pos A="0.129029" C="0.427314" G="0.254972" T="0.188685"/>
      <pos A="0.0958864" C="0.440571" G="0.407428" T="0.0561146"/>
      <pos A="0.341143" C="0.201943" G="0.308" T="0.148915"/>
      <pos A="0.221829" C="0.182057" G="0.433943" T="0.162172"/>
      <pos A="0.129029" C="0.241715" G="0.380914" T="0.248343"/>
      <pos A="0.1224" C="0.308" G="0.361028" T="0.208572"/>
      <pos A="0.1688" C="0.341143" G="0.175429" T="0.314628"/>
      <pos A="0.109144" C="0.447199" G="0.274857" T="0.1688"/>
      <pos A="0.288115" C="0.281485" G="0.294743" T="0.135657"/>
      <pos A="0.155543" C="0.155543" G="0.440571" T="0.248343"/>
      <pos A="0.2152" C="0.228457" G="0.308" T="0.248343"/>
      <pos A="0.235085" C="0.135657" G="0.447199" T="0.182057"/>
      <pos A="0.142286" C="0.374285" G="0.387543" T="0.0958864"/>
      <pos A="0.162172" C="0.387543" G="0.321257" T="0.129029"/>
      <pos A="0.188685" C="0.274857" G="0.274857" T="0.2616"/>
      <pos A="0.248343" C="0.254972" G="0.394171" T="0.102515"/>
      <pos A="0.0693719" C="0.414056" G="0.380914" T="0.135657"/>
      <pos A="0.228457" C="0.334514" G="0.228457" T="0.208572"/>
      <pos A="0.0958864" C="0.374285" G="0.274857" T="0.254972"/>
      <pos A="0.195315" C="0.308" G="0.182057" T="0.314628"/>
      <pos A="0.1688" C="0.433943" G="0.347771" T="0.0494864"/>
      <pos A="0.076001" C="0.374285" G="0.301371" T="0.248343"/>
      <pos A="0.162172" C="0.321257" G="0.3544" T="0.162172"/>
      <pos A="0.2616" C="0.4008" G="0.208572" T="0.129029"/>
      <pos A="0.327885" C="0.268228" G="0.274857" T="0.129029"/>
      <pos A="0.0693719" C="0.294743" G="0.486971" T="0.148915"/>
    </motif>
    <motif db="0" id="M33" alt="O33" length="40" nsites="8" evalue="1.3e-003">
      <pos A="0.175429" C="0.420685" G="0.274857" T="0.129029"/>
      <pos A="0.155543" C="0.334514" G="0.367657" T="0.142286"/>
      <pos A="0.201943" C="0.208572" G="0.327885" T="0.2616"/>
      <pos A="0.221829" C="0.208572" G="0.367657" T="0.201943"/>
      <pos A="0.0561146" C="0.341143" G="0.433943" T="0.1688"/>
      <pos A="0.228457" C="0.268228" G="0.208572" T="0.294743"/>
      <pos A="0.1224" C="0.248343" G="0.327885" T="0.301371"/>
      <pos A="0.162172" C="0.433943" G="0.334514" T="0.0693719"/>
      <pos A="0.155543" C="0.288115" G="0.374285" T="0.182057"/>
      <pos A="0.102515" C="0.321257" G="0.380914" T="0.195315"/>
      <pos A="0.314628" C="0.221829" G="0.394171" T="0.0693719"/>
      <pos A="0.221829" C="0.327885" G="0.274857" T="0.175429"/>
      <pos A="0.0428573" C="0.420685" G="0.341143" T="0.195315"/>
      <pos A="0.221829" C="0.334514" G="0.321257" T="0.1224"/>
      <pos A="0.0958864" C="0.407428" G="0.361028" T="0.135657"/>
      <pos A="0.195315" C="0.314628" G="0.361028" T="0.129029"/>
      <pos A="0.0693719" C="0.308" G="0.361028" T="0.2616"/>
      <pos A="0.321257" C="0.155543" G="0.254972" T="0.268228"/>
      <pos A="0.2152" C="0.208572" G="0.460456" T="0.115772"/>
      <pos A="0.201943" C="0.380914" G="0.248343" T="0.1688"/>
      <pos A="0.201943" C="0.347771" G="0.254972" T="0.195315"/>
      <pos A="0.221829" C="0.301371" G="0.367657" T="0.109144"/>
      <pos A="0.0826291" C="0.188685" G="0.493599" T="0.235085"/>
      <pos A="0.235085" C="0.294743" G="0.2616" T="0.208572"/>
      <pos A="0.195315" C="0.506856" G="0.2616" T="0.0362291"/>
      <pos A="0.201943" C="0.380914" G="0.188685" T="0.228457"/>
      <pos A="0.188685" C="0.301371" G="0.374285" T="0.135657"/>
      <pos A="0.0826291" C="0.420685" G="0.314628" T="0.182057"/>
      <pos A="0.288115" C="0.148915" G="0.235085" T="0.327885"/>
      <pos A="0.221829" C="0.248343" G="0.248343" T="0.281485"/>
      <pos A="0.341143" C="0.235085" G="0.129029" T="0.294743"/>
      <pos A="0.129029" C="0.334514" G="0.427314" T="0.109144"/>
      <pos A="0.109144" C="0.334514" G="0.281485" T="0.274857"/>
      <pos A="0.076001" C="0.394171" G="0.394171" T="0.135657"/>
      <pos A="0.188685" C="0.254972" G="0.4008" T="0.155543"/>
      <pos A="0.235085" C="0.294743" G="0.294743" T="0.175429"/>
      <pos A="0.0627437" C="0.321257" G="0.500228" T="0.115772"/>
      <pos A="0.142286" C="0.347771" G="0.334514" T="0.175429"/>
      <pos A="0.148915" C="0.407428" G="0.294743" T="0.148915"/>
      <pos A="0.248343" C="0.327885" G="0.281485" T="0.142286"/>
    </motif>
    <motif db="0" id="M34" alt="O34" length="40" nsites="8" evalue="1.3e-003">
      <pos A="0.00308642" C="0.235476" G="0.642157" T="0.119281"/>
      <pos A="0.35167" C="0.293573" G="0.235476" T="0.119281"/>
      <pos A="0.35167" C="0.409768" G="0.119281" T="0.119281"/>
      <pos A="0.00308642" C="0.177379" G="0.293573" T="0.525962"/>
      <pos A="0.0611842" C="0.177379" G="0.642157" T="0.119281"/>
      <pos A="0.00308642" C="0.584059" G="0.235476" T="0.177379"/>
      <pos A="0.177379" C="0.235476" G="0.177379" T="0.409768"/>
      <pos A="0.119281" C="0.293573" G="0.35167" T="0.235476"/>
      <pos A="0.293573" C="0.467865" G="0.119281" T="0.119281"/>
      <pos A="0.0611842" C="0.409768" G="0.235476" T="0.293573"/>
      <pos A="0.00308642" C="0.584059" G="0.35167" T="0.0611842"/>
      <pos A="0.0611842" C="0.525962" G="0.409768" T="0.00308642"/>
      <pos A="0.293573" C="0.293573" G="0.177379" T="0.235476"/>
      <pos A="0.0611842" C="0.642157" G="0.235476" T="0.0611842"/>
      <pos A="0.00308642" C="0.467865" G="0.235476" T="0.293573"/>
      <pos A="0.119281" C="0.0611842" G="0.700254" T="0.119281"/>
      <pos A="0.119281" C="0.177379" G="0.700254" T="0.00308642"/>
      <pos A="0.119281" C="0.409768" G="0.409768" T="0.0611842"/>
      <pos A="0.235476" C="0.409768" G="0.177379" T="0.177379"/>
      <pos A="0.235476" C="0.293573" G="0.409768" T="0.0611842"/>
      <pos A="0.525962" C="0.35167" G="0.00308642" T="0.119281"/>
      <pos A="0.35167" C="0.467865" G="0.0611842" T="0.119281"/>
      <pos A="0.0611842" C="0.235476" G="0.293573" T="0.409768"/>
      <pos A="0.00308642" C="0.409768" G="0.467865" T="0.119281"/>
      <pos A="0.119281" C="0.235476" G="0.235476" T="0.409768"/>
      <pos A="0.293573" C="0.293573" G="0.35167" T="0.0611842"/>
      <pos A="0.35167" C="0.0611842" G="0.467865" T="0.119281"/>
      <pos A="0.467865" C="0.00308642" G="0.467865" T="0.0611842"/>
      <pos A="0.0611842" C="0.35167" G="0.525962" T="0.0611842"/>
      <pos A="0.409768" C="0.177379" G="0.35167" T="0.0611842"/>
      <pos A="0.409768" C="0.119281" G="0.467865" T="0.00308642"/>
      <pos A="0.119281" C="0.35167" G="0.467865" T="0.0611842"/>
      <pos A="0.293573" C="0.0611842" G="0.293573" T="0.35167"/>
      <pos A="0.177379" C="0.409768" G="0.409768" T="0.00308642"/>
      <pos A="0.235476" C="0.35167" G="0.35167" T="0.0611842"/>
      <pos A="0.00308642" C="0.119281" G="0.700254" T="0.177379"/>
      <pos A="0.0611842" C="0.467865" G="0.409768" T="0.0611842"/>
      <pos A="0.35167" C="0.293573" G="0.177379" T="0.177379"/>
      <pos A="0.0611842" C="0.235476" G="0.35167" T="0.35167"/>
      <pos A="0.00308642" C="0.409768" G="0.235476" T="0.35167"/>
    </motif>
    <motif db="0" id="M35" alt="O35" length="40" nsites="8" evalue="1.3e-003">
      <pos A="0.222565" C="0.661523" G="0.112826" T="0.00308642"/>
      <pos A="0.332304" C="0.112826" G="0.332304" T="0.222565"/>
      <pos A="0.222565" C="0.771262" G="0.00308642" T="0.00308642"/>
      <pos A="0.332304" C="0.00308642" G="0.222565" T="0.442043"/>
      <pos A="0.222565" C="0.112826" G="0.442043" T="0.222565"/>
      <pos A="0.442043" C="0.332304" G="0.222565" T="0.00308642"/>
      <pos A="0.442043" C="0.332304" G="0.222565" T="0.00308642"/>
      <pos A="0.222565" C="0.332304" G="0.332304" T="0.112826"/>
      <pos A="0.222565" C="0.661523" G="0.112826" T="0.00308642"/>
      <pos A="0.00308642" C="0.00308642" G="0.442043" T="0.551784"/>
      <pos A="0.332304" C="0.332304" G="0.112826" T="0.222565"/>
      <pos A="0.551784" C="0.332304" G="0.00308642" T="0.112826"/>
      <pos A="0.00308642" C="0.112826" G="0.222565" T="0.661523"/>
      <pos A="0.00308642" C="0.332304" G="0.442043" T="0.222565"/>
      <pos A="0.112826" C="0.661523" G="0.00308642" T="0.222565"/>
      <pos A="0.442043" C="0.112826" G="0.112826" T="0.332304"/>
      <pos A="0.00308642" C="0.112826" G="0.442043" T="0.442043"/>
      <pos A="0.112826" C="0.222565" G="0.332304" T="0.332304"/>
      <pos A="0.00308642" C="0.112826" G="0.332304" T="0.551784"/>
      <pos A="0.00308642" C="0.551784" G="0.222565" T="0.222565"/>
      <pos A="0.112826" C="0.222565" G="0.222565" T="0.442043"/>
      <pos A="0.112826" C="0.00308642" G="0.332304" T="0.551784"/>
      <pos A="0.661523" C="0.00308642" G="0.222565" T="0.112826"/>
      <pos A="0.222565" C="0.551784" G="0.00308642" T="0.222565"/>
      <pos A="0.112826" C="0.332304" G="0.112826" T="0.442043"/>
      <pos A="0.332304" C="0.332304" G="0.00308642" T="0.332304"/>
      <pos A="0.00308642" C="0.222565" G="0.551784" T="0.222565"/>
      <pos A="0.00308642" C="0.442043" G="0.332304" T="0.222565"/>
      <pos A="0.222565" C="0.112826" G="0.00308642" T="0.661523"/>
      <pos A="0.00308642" C="0.661523" G="0.112826" T="0.222565"/>
      <pos A="0.112826" C="0.112826" G="0.112826" T="0.661523"/>
      <pos A="0.222565" C="0.332304" G="0.112826" T="0.332304"/>
      <pos A="0.00308642" C="0.551784" G="0.222565" T="0.222565"/>
      <pos A="0.00308642" C="0.551784" G="0.442043" T="0.00308642"/>
      <pos A="0.442043" C="0.222565" G="0.222565" T="0.112826"/>
      <pos A="0.112826" C="0.222565" G="0.332304" T="0.332304"/>
      <pos A="0.222565" C="0.442043" G="0.332304" T="0.00308642"/>
      <pos A="0.661523" C="0.222565" G="0.112826" T="0.00308642"/>
      <pos A="0.442043" C="0.00308642" G="0.112826" T="0.442043"/>
      <pos A="0.112826" C="0.00308642" G="0.551784" T="0.332304"/>
    </motif>
    <motif db="0" id="M36" alt="O36" length="40" nsites="8" evalue="1.3e-003">
      <pos A="0.00308642" C="0.990741" G="0.00308642" T="0.00308642"/>
      <pos A="0.00308642" C="0.00308642" G="0.990741" T="0.00308642"/>
      <pos A="0.00308642" C="0.990741" G="0.00308642" T="0.00308642"/>
      <pos A="0.00308642" C="0.990741" G="0.00308642" T="0.00308642"/>
      <pos A="0.00308642" C="0.00308642" G="0.990741" T="0.00308642"/>
      <pos A="0.990741" C="0.00308642" G="0.00308642" T="0.00308642"/>
      <pos A="0.00308642" C="0.990741" G="0.00308642" T="0.00308642"/>
      <pos A="0.00308642" C="0.00308642" G="0.990741" T="0.00308642"/>
      <pos A="0.990741" C="0.00308642" G="0.00308642" T="0.00308642"/>
      <pos A="0.00308642" C="0.990741" G="0.00308642" T="0.00308642"/>
      <pos A="0.00308642" C="0.00308642" G="0.990741" T="0.00308642"/>
      <pos A="0.00308642" C="0.990741" G="0.00308642" T="0.00308642"/>
      <pos A="0.00308642" C="0.00308642" G="0.990741" T="0.00308642"/>
      <pos A="0.00308642" C="0.00308642" G="0.990741" T="0.00308642"/>
      <pos A="0.00308642" C="0.990741" G="0.00308642" T="0.00308642"/>
      <pos A="0.00308642" C="0.00308642" G="0.990741" T="0.00308642"/>
      <pos A="0.00308642" C="0.00308642" G="0.990741" T="0.00308642"/>
      <pos A="0.00308642" C="0.990741" G="0.00308642" T="0.00308642"/>
      <pos A="0.00308642" C="0.00308642" G="0.00308642" T="0.990741"/>
      <pos A="0.00308642" C="0.00308642" G="0.990741" T="0.00308642"/>
      <pos A="0.00308642" C="0.00308642" G="0.00308642" T="0.990741"/>
      <pos A="0.00308642" C="0.00308642" G="0.990741" T="0.00308642"/>
      <pos A="0.00308642" C="0.00308642" G="0.990741" T="0.00308642"/>
      <pos A="0.00308642" C="0.990741" G="0.00308642" T="0.00308642"/>
      <pos A="0.00308642" C="0.00308642" G="0.990741" T="0.00308642"/>
      <pos A="0.00308642" C="0.00308642" G="0.990741" T="0.00308642"/>
      <pos A="0.00308642" C="0.990741" G="0.00308642" T="0.00308642"/>
      <pos A="0.00308642" C="0.990741" G="0.00308642" T="0.00308642"/>
      <pos A="0.990741" C="0.00308642" G="0.00308642" T="0.00308642"/>
      <pos A="0.990741" C="0.00308642" G="0.00308642" T="0.00308642"/>
      <pos A="0.00308642" C="0.00308642" G="0.990741" T="0.00308642"/>
      <pos A="0.00308642" C="0.00308642" G="0.00308642" T="0.990741"/>
      <pos A="0.00308642" C="0.00308642" G="0.990741" T="0.00308642"/>
      <pos A="0.00308642" C="0.990741" G="0.00308642" T="0.00308642"/>
      <pos A="0.00308642" C="0.990741" G="0.00308642" T="0.00308642"/>
      <pos A="0.00308642" C="0.990741" G="0.00308642" T="0.00308642"/>
      <pos A="0.00308642" C="0.00308642" G="0.990741" T="0.00308642"/>
      <pos A="0.00308642" C="0.990741" G="0.00308642" T="0.00308642"/>
      <pos A="0.00308642" C="0.00308642" G="0.990741" T="0.00308642"/>
      <pos A="0.00308642" C="0.990741" G="0.00308642" T="0.00308642"/>
    </motif>
    <motif db="0" id="M37" alt="O37" length="40" nsites="8" evalue="1.3e-003">
      <pos A="0.206427" C="0.264524" G="0.467865" T="0.0611842"/>
      <pos A="0.0902321" C="0.438816" G="0.293573" T="0.177379"/>
      <pos A="0.235476" C="0.0321353" G="0.613108" T="0.119281"/>
      <pos A="0.35167" C="0.14833" G="0.35167" T="0.14833"/>
      <pos A="0.177379" C="0.380719" G="0.293573" T="0.14833"/>
      <pos A="0.119281" C="0.496914" G="0.322621" T="0.0611842"/>
      <pos A="0.0902321" C="0.322621" G="0.35167" T="0.235476"/>
      <pos A="0.14833" C="0.35167" G="0.293573" T="0.206427"/>
      <pos A="0.0902321" C="0.642157" G="0.177379" T="0.0902321"/>
      <pos A="0.177379" C="0.14833" G="0.293573" T="0.380719"/>
      <pos A="0.0321353" C="0.264524" G="0.35167" T="0.35167"/>
      <pos A="0.293573" C="0.322621" G="0.235476" T="0.14833"/>
      <pos A="0.264524" C="0.35167" G="0.293573" T="0.0902321"/>
      <pos A="0.35167" C="0.235476" G="0.206427" T="0.206427"/>
      <pos A="0.0902321" C="0.380719" G="0.467865" T="0.0611842"/>
      <pos A="0.0902321" C="0.409768" G="0.438816" T="0.0611842"/>
      <pos A="0.0902321" C="0.555011" G="0.235476" T="0.119281"/>
      <pos A="0.177379" C="0.293573" G="0.438816" T="0.0902321"/>
      <pos A="0.177379" C="0.409768" G="0.235476" T="0.177379"/>
      <pos A="0.0611842" C="0.322621" G="0.496914" T="0.119281"/>
      <pos A="0.119281" C="0.0611842" G="0.613108" T="0.206427"/>
      <pos A="0.206427" C="0.409768" G="0.380719" T="0.00308642"/>
      <pos A="0.264524" C="0.380719" G="0.322621" T="0.0321353"/>
      <pos A="0.0611842" C="0.322621" G="0.496914" T="0.119281"/>
      <pos A="0.177379" C="0.467865" G="0.177379" T="0.177379"/>
      <pos A="0.0611842" C="0.119281" G="0.700254" T="0.119281"/>
      <pos A="0.0611842" C="0.235476" G="0.555011" T="0.14833"/>
      <pos A="0.0902321" C="0.293573" G="0.264524" T="0.35167"/>
      <pos A="0.380719" C="0.322621" G="0.119281" T="0.177379"/>
      <pos A="0.0321353" C="0.409768" G="0.467865" T="0.0902321"/>
      <pos A="0.293573" C="0.293573" G="0.264524" T="0.14833"/>
      <pos A="0.293573" C="0.14833" G="0.206427" T="0.35167"/>
      <pos A="0.235476" C="0.235476" G="0.380719" T="0.14833"/>
      <pos A="0.119281" C="0.438816" G="0.409768" T="0.0321353"/>
      <pos A="0.0902321" C="0.380719" G="0.235476" T="0.293573"/>
      <pos A="0.177379" C="0.119281" G="0.525962" T="0.177379"/>
      <pos A="0.235476" C="0.264524" G="0.264524" T="0.235476"/>
      <pos A="0.264524" C="0.0902321" G="0.496914" T="0.14833"/>
      <pos A="0.14833" C="0.177379" G="0.642157" T="0.0321353"/>
      <pos A="0.0321353" C="0.409768" G="0.467865" T="0.0902321"/>
    </motif>
    <motif db="0" id="M38" alt="O38" length="40" nsites="8" evalue="1.3e-003">
      <pos A="0.10705" C="0.217511" G="0.496914" T="0.178525"/>
      <pos A="0.0680632" C="0.379955" G="0.451429" T="0.100552"/>
      <pos A="0.230507" C="0.113548" G="0.47742" T="0.178525"/>
      <pos A="0.217511" C="0.399448" G="0.217511" T="0.16553"/>
      <pos A="0.321475" C="0.243502" G="0.159032" T="0.275991"/>
      <pos A="0.0615664" C="0.418941" G="0.353963" T="0.16553"/>
      <pos A="0.19152" C="0.379955" G="0.321475" T="0.10705"/>
      <pos A="0.211013" C="0.425439" G="0.19152" T="0.172028"/>
      <pos A="0.237004" C="0.133041" G="0.399448" T="0.230507"/>
      <pos A="0.0680632" C="0.373457" G="0.451429" T="0.10705"/>
      <pos A="0.172028" C="0.159032" G="0.373457" T="0.295484"/>
      <pos A="0.113548" C="0.340968" G="0.33447" T="0.211013"/>
      <pos A="0.185023" C="0.327972" G="0.340968" T="0.146037"/>
      <pos A="0.16553" C="0.529402" G="0.133041" T="0.172028"/>
      <pos A="0.178525" C="0.262996" G="0.301982" T="0.256498"/>
      <pos A="0.19152" C="0.379955" G="0.321475" T="0.10705"/>
      <pos A="0.204516" C="0.347466" G="0.256498" T="0.19152"/>
      <pos A="0.198018" C="0.256498" G="0.33447" T="0.211013"/>
      <pos A="0.211013" C="0.262996" G="0.379955" T="0.146037"/>
      <pos A="0.139539" C="0.288987" G="0.425439" T="0.146037"/>
      <pos A="0.159032" C="0.340968" G="0.353963" T="0.146037"/>
      <pos A="0.25" C="0.33447" G="0.275991" T="0.139539"/>
      <pos A="0.19152" C="0.275991" G="0.347466" T="0.185023"/>
      <pos A="0.230507" C="0.256498" G="0.353963" T="0.159032"/>
      <pos A="0.0940543" C="0.457927" G="0.243502" T="0.204516"/>
      <pos A="0.139539" C="0.353963" G="0.39295" T="0.113548"/>
      <pos A="0.275991" C="0.275991" G="0.275991" T="0.172028"/>
      <pos A="0.327972" C="0.366959" G="0.262996" T="0.0420731"/>
      <pos A="0.19152" C="0.204516" G="0.301982" T="0.301982"/>
      <pos A="0.100552" C="0.269493" G="0.373457" T="0.256498"/>
      <pos A="0.146037" C="0.314977" G="0.256498" T="0.282489"/>
      <pos A="0.178525" C="0.405946" G="0.172028" T="0.243502"/>
      <pos A="0.10705" C="0.217511" G="0.529402" T="0.146037"/>
      <pos A="0.217511" C="0.275991" G="0.282489" T="0.224009"/>
      <pos A="0.133041" C="0.347466" G="0.327972" T="0.19152"/>
      <pos A="0.204516" C="0.399448" G="0.30848" T="0.0875565"/>
      <pos A="0.159032" C="0.172028" G="0.47742" T="0.19152"/>
      <pos A="0.33447" C="0.340968" G="0.211013" T="0.113548"/>
      <pos A="0.314977" C="0.139539" G="0.457927" T="0.0875565"/>
      <pos A="0.269493" C="0.405946" G="0.185023" T="0.139539"/>
    </motif>
    <motif db="0" id="M39" alt="O39" length="40" nsites="8" evalue="1.3e-003">
      <pos A="0.00308642" C="0.990741" G="0.00308642" T="0.00308642"/>
      <pos A="0.00308642" C="0.00308642" G="0.990741" T="0.00308642"/>
      <pos A="0.00308642" C="0.990741" G="0.00308642" T="0.00308642"/>
      <pos A="0.00308642" C="0.990741" G="0.00308642" T="0.00308642"/>
      <pos A="0.00308642" C="0.00308642" G="0.00308642" T="0.990741"/>
      <pos A="0.00308642" C="0.00308642" G="0.990741" T="0.00308642"/>
      <pos A="0.00308642" C="0.00308642" G="0.990741" T="0.00308642"/>
      <pos A="0.00308642" C="0.00308642" G="0.990741" T="0.00308642"/>
      <pos A="0.00308642" C="0.00308642" G="0.990741" T="0.00308642"/>
      <pos A="0.00308642" C="0.990741" G="0.00308642" T="0.00308642"/>
      <pos A="0.00308642" C="0.990741" G="0.00308642" T="0.00308642"/>
      <pos A="0.00308642" C="0.990741" G="0.00308642" T="0.00308642"/>
      <pos A="0.00308642" C="0.990741" G="0.00308642" T="0.00308642"/>
      <pos A="0.00308642" C="0.00308642" G="0.00308642" T="0.990741"/>
      <pos A="0.00308642" C="0.00308642" G="0.00308642" T="0.990741"/>
      <pos A="0.00308642" C="0.00308642" G="0.990741" T="0.00308642"/>
      <pos A="0.00308642" C="0.990741" G="0.00308642" T="0.00308642"/>
      <pos A="0.00308642" C="0.990741" G="0.00308642" T="0.00308642"/>
      <pos A="0.00308642" C="0.00308642" G="0.990741" T="0.00308642"/>
      <pos A="0.00308642" C="0.00308642" G="0.00308642" T="0.990741"/>
      <pos A="0.00308642" C="0.00308642" G="0.990741" T="0.00308642"/>
      <pos A="0.00308642" C="0.00308642" G="0.00308642" T="0.990741"/>
      <pos A="0.990741" C="0.00308642" G="0.00308642" T="0.00308642"/>
      <pos A="0.00308642" C="0.990741" G="0.00308642" T="0.00308642"/>
      <pos A="0.00308642" C="0.990741" G="0.00308642" T="0.00308642"/>
      <pos A="0.00308642" C="0.00308642" G="0.00308642" T="0.990741"/>
      <pos A="0.00308642" C="0.00308642" G="0.990741" T="0.00308642"/>
      <pos A="0.00308642" C="0.990741" G="0.00308642" T="0.00308642"/>
      <pos A="0.00308642" C="0.00308642" G="0.00308642" T="0.990741"/>
      <pos A="0.00308642" C="0.990741" G="0.00308642" T="0.00308642"/>
      <pos A="0.00308642" C="0.990741" G="0.00308642" T="0.00308642"/>
      <pos A="0.990741" C="0.00308642" G="0.00308642" T="0.00308642"/>
      <pos A="0.00308642" C="0.990741" G="0.00308642" T="0.00308642"/>
      <pos A="0.00308642" C="0.00308642" G="0.00308642" T="0.990741"/>
      <pos A="0.00308642" C="0.00308642" G="0.00308642" T="0.990741"/>
      <pos A="0.00308642" C="0.990741" G="0.00308642" T="0.00308642"/>
      <pos A="0.00308642" C="0.990741" G="0.00308642" T="0.00308642"/>
      <pos A="0.990741" C="0.00308642" G="0.00308642" T="0.00308642"/>
      <pos A="0.00308642" C="0.00308642" G="0.990741" T="0.00308642"/>
      <pos A="0.00308642" C="0.00308642" G="0.990741" T="0.00308642"/>
    </motif>
    <motif db="0" id="M4" alt="O4" length="40" nsites="8" evalue="1.3e-003">
      <pos A="0.146037" C="0.217511" G="0.509909" T="0.126543"/>
      <pos A="0.152534" C="0.321475" G="0.379955" T="0.146037"/>
      <pos A="0.198018" C="0.237004" G="0.295484" T="0.269493"/>
      <pos A="0.074561" C="0.47742" G="0.327972" T="0.120045"/>
      <pos A="0.230507" C="0.366959" G="0.256498" T="0.146037"/>
      <pos A="0.100552" C="0.373457" G="0.25" T="0.275991"/>
      <pos A="0.19152" C="0.496914" G="0.178525" T="0.133041"/>
      <pos A="0.159032" C="0.30848" G="0.211013" T="0.321475"/>
      <pos A="0.100552" C="0.237004" G="0.444931" T="0.217511"/>
      <pos A="0.224009" C="0.373457" G="0.314977" T="0.0875565"/>
      <pos A="0.262996" C="0.185023" G="0.366959" T="0.185023"/>
      <pos A="0.230507" C="0.301982" G="0.373457" T="0.0940543"/>
      <pos A="0.146037" C="0.33447" G="0.301982" T="0.217511"/>
      <pos A="0.120045" C="0.470922" G="0.360461" T="0.0485709"/>
      <pos A="0.243502" C="0.327972" G="0.288987" T="0.139539"/>
      <pos A="0.282489" C="0.262996" G="0.353963" T="0.100552"/>
      <pos A="0.269493" C="0.256498" G="0.39295" T="0.0810588"/>
      <pos A="0.16553" C="0.256498" G="0.314977" T="0.262996"/>
      <pos A="0.146037" C="0.16553" G="0.405946" T="0.282489"/>
      <pos A="0.10705" C="0.457927" G="0.360461" T="0.074561"/>
      <pos A="0.295484" C="0.25" G="0.198018" T="0.256498"/>
      <pos A="0.178525" C="0.256498" G="0.386452" T="0.178525"/>
      <pos A="0.120045" C="0.516407" G="0.237004" T="0.126543"/>
      <pos A="0.19152" C="0.185023" G="0.275991" T="0.347466"/>
      <pos A="0.16553" C="0.405946" G="0.19152" T="0.237004"/>
      <pos A="0.217511" C="0.178525" G="0.230507" T="0.373457"/>
      <pos A="0.139539" C="0.340968" G="0.288987" T="0.230507"/>
      <pos A="0.0940543" C="0.399448" G="0.386452" T="0.120045"/>
      <pos A="0.275991" C="0.373457" G="0.269493" T="0.0810588"/>
      <pos A="0.217511" C="0.243502" G="0.295484" T="0.243502"/>
      <pos A="0.133041" C="0.288987" G="0.412443" T="0.16553"/>
      <pos A="0.146037" C="0.47742" G="0.282489" T="0.0940543"/>
      <pos A="0.16553" C="0.366959" G="0.321475" T="0.146037"/>
      <pos A="0.100552" C="0.353963" G="0.327972" T="0.217511"/>
      <pos A="0.0875565" C="0.353963" G="0.399448" T="0.159032"/>
      <pos A="0.198018" C="0.379955" G="0.269493" T="0.152534"/>
      <pos A="0.386452" C="0.366959" G="0.139539" T="0.10705"/>
      <pos A="0.340968" C="0.19152" G="0.33447" T="0.133041"/>
      <pos A="0.301982" C="0.159032" G="0.288987" T="0.25"/>
      <pos A="0.204516" C="0.347466" G="0.262996" T="0.185023"/>
    </motif>
    <motif db="0" id="M40" alt="O40" length="40" nsites="8" evalue="1.3e-003">
      <pos A="0.0875565" C="0.288987" G="0.457927" T="0.16553"/>
      <pos A="0.256498" C="0.327972" G="0.288987" T="0.126543"/>
      <pos A="0.217511" C="0.321475" G="0.275991" T="0.185023"/>
      <pos A="0.256498" C="0.360461" G="0.159032" T="0.224009"/>
      <pos A="0.120045" C="0.39295" G="0.405946" T="0.0810588"/>
      <pos A="0.19152" C="0.347466" G="0.217511" T="0.243502"/>
      <pos A="0.16553" C="0.30848" G="0.16553" T="0.360461"/>
      <pos A="0.0550686" C="0.405946" G="0.373457" T="0.16553"/>
      <pos A="0.288987" C="0.412443" G="0.178525" T="0.120045"/>
      <pos A="0.159032" C="0.152534" G="0.496914" T="0.19152"/>
      <pos A="0.275991" C="0.262996" G="0.33447" T="0.126543"/>
      <pos A="0.152534" C="0.33447" G="0.483918" T="0.0290775"/>
      <pos A="0.172028" C="0.269493" G="0.405946" T="0.152534"/>
      <pos A="0.16553" C="0.581384" G="0.16553" T="0.0875565"/>
      <pos A="0.113548" C="0.373457" G="0.217511" T="0.295484"/>
      <pos A="0.146037" C="0.243502" G="0.418941" T="0.19152"/>
      <pos A="0.10705" C="0.366959" G="0.321475" T="0.204516"/>
      <pos A="0.230507" C="0.327972" G="0.33447" T="0.10705"/>
      <pos A="0.230507" C="0.198018" G="0.321475" T="0.25"/>
      <pos A="0.0680632" C="0.353963" G="0.366959" T="0.211013"/>
      <pos A="0.16553" C="0.347466" G="0.327972" T="0.159032"/>
      <pos A="0.256498" C="0.295484" G="0.301982" T="0.146037"/>
      <pos A="0.275991" C="0.198018" G="0.33447" T="0.19152"/>
      <pos A="0.139539" C="0.379955" G="0.295484" T="0.185023"/>
      <pos A="0.126543" C="0.237004" G="0.360461" T="0.275991"/>
      <pos A="0.146037" C="0.373457" G="0.211013" T="0.269493"/>
      <pos A="0.327972" C="0.120045" G="0.340968" T="0.211013"/>
      <pos A="0.113548" C="0.25" G="0.568388" T="0.0680632"/>
      <pos A="0.172028" C="0.347466" G="0.379955" T="0.100552"/>
      <pos A="0.262996" C="0.457927" G="0.126543" T="0.152534"/>
      <pos A="0.282489" C="0.224009" G="0.386452" T="0.10705"/>
      <pos A="0.217511" C="0.457927" G="0.16553" T="0.159032"/>
      <pos A="0.16553" C="0.19152" G="0.262996" T="0.379955"/>
      <pos A="0.113548" C="0.347466" G="0.314977" T="0.224009"/>
      <pos A="0.230507" C="0.490416" G="0.159032" T="0.120045"/>
      <pos A="0.120045" C="0.451429" G="0.288987" T="0.139539"/>
      <pos A="0.262996" C="0.314977" G="0.301982" T="0.120045"/>
      <pos A="0.262996" C="0.288987" G="0.30848" T="0.139539"/>
      <pos A="0.178525" C="0.327972" G="0.269493" T="0.224009"/>
      <pos A="0.0810588" C="0.30848" G="0.529402" T="0.0810588"/>
    </motif>
    <motif db="0" id="M41" alt="O41" length="40" nsites="8" evalue="1.3e-003">
      <pos A="0.00308642" C="0.00308642" G="0.00308642" T="0.990741"/>
      <pos A="0.00308642" C="0.990741" G="0.00308642" T="0.00308642"/>
      <pos A="0.00308642" C="0.990741" G="0.00308642" T="0.00308642"/>
      <pos A="0.00308642" C="0.00308642" G="0.00308642" T="0.990741"/>
      <pos A="0.00308642" C="0.00308642" G="0.00308642" T="0.990741"/>
      <pos A="0.00308642" C="0.00308642" G="0.990741" T="0.00308642"/>
      <pos A="0.00308642" C="0.990741" G="0.00308642" T="0.00308642"/>
      <pos A="0.00308642" C="0.00308642" G="0.00308642" T="0.990741"/>
      <pos A="0.00308642" C="0.00308642" G="0.00308642" T="0.990741"/>
      <pos A="0.990741" C="0.00308642" G="0.00308642" T="0.00308642"/>
      <pos A="0.00308642" C="0.990741" G="0.00308642" T="0.00308642"/>
      <pos A="0.00308642" C="0.990741" G="0.00308642" T="0.00308642"/>
      <pos A="0.00308642" C="0.00308642" G="0.00308642" T="0.990741"/>
      <pos A="0.00308642" C="0.00308642" G="0.990741" T="0.00308642"/>
      <pos A="0.00308642" C="0.990741" G="0.00308642" T="0.00308642"/>
      <pos A="0.00308642" C="0.00308642" G="0.00308642" T="0.990741"/>
      <pos A="0.00308642" C="0.00308642" G="0.990741" T="0.00308642"/>
      <pos A="0.00308642" C="0.990741" G="0.00308642" T="0.00308642"/>
      <pos A="0.990741" C="0.00308642" G="0.00308642" T="0.00308642"/>
      <pos A="0.00308642" C="0.990741" G="0.00308642" T="0.00308642"/>
      <pos A="0.00308642" C="0.990741" G="0.00308642" T="0.00308642"/>
      <pos A="0.00308642" C="0.990741" G="0.00308642" T="0.00308642"/>
      <pos A="0.00308642" C="0.990741" G="0.00308642" T="0.00308642"/>
      <pos A="0.00308642" C="0.00308642" G="0.990741" T="0.00308642"/>
      <pos A="0.990741" C="0.00308642" G="0.00308642" T="0.00308642"/>
      <pos A="0.00308642" C="0.00308642" G="0.990741" T="0.00308642"/>
      <pos A="0.00308642" C="0.00308642" G="0.990741" T="0.00308642"/>
      <pos A="0.990741" C="0.00308642" G="0.00308642" T="0.00308642"/>
      <pos A="0.990741" C="0.00308642" G="0.00308642" T="0.00308642"/>
      <pos A="0.00308642" C="0.990741" G="0.00308642" T="0.00308642"/>
      <pos A="0.00308642" C="0.00308642" G="0.00308642" T="0.990741"/>
      <pos A="0.00308642" C="0.00308642" G="0.990741" T="0.00308642"/>
      <pos A="0.00308642" C="0.00308642" G="0.990741" T="0.00308642"/>
      <pos A="0.00308642" C="0.00308642" G="0.00308642" T="0.990741"/>
      <pos A="0.990741" C="0.00308642" G="0.00308642" T="0.00308642"/>
      <pos A="0.00308642" C="0.00308642" G="0.990741" T="0.00308642"/>
      <pos A="0.990741" C="0.00308642" G="0.00308642" T="0.00308642"/>
      <pos A="0.990741" C="0.00308642" G="0.00308642" T="0.00308642"/>
      <pos A="0.00308642" C="0.00308642" G="0.990741" T="0.00308642"/>
      <pos A="0.00308642" C="0.00308642" G="0.00308642" T="0.990741"/>
    </motif>
    <motif db="0" id="M42" alt="O42" length="40" nsites="8" evalue="1.3e-003">
      <pos A="0.100552" C="0.483918" G="0.256498" T="0.159032"/>
      <pos A="0.139539" C="0.412443" G="0.386452" T="0.0615664"/>
      <pos A="0.185023" C="0.295484" G="0.295484" T="0.224009"/>
      <pos A="0.185023" C="0.16553" G="0.33447" T="0.314977"/>
      <pos A="0.10705" C="0.347466" G="0.399448" T="0.146037"/>
      <pos A="0.19152" C="0.431937" G="0.275991" T="0.100552"/>
      <pos A="0.120045" C="0.360461" G="0.425439" T="0.0940543"/>
      <pos A="0.327972" C="0.288987" G="0.211013" T="0.172028"/>
      <pos A="0.146037" C="0.373457" G="0.33447" T="0.146037"/>
      <pos A="0.146037" C="0.438434" G="0.269493" T="0.146037"/>
      <pos A="0.211013" C="0.360461" G="0.146037" T="0.282489"/>
      <pos A="0.178525" C="0.282489" G="0.366959" T="0.172028"/>
      <pos A="0.178525" C="0.237004" G="0.431937" T="0.152534"/>
      <pos A="0.347466" C="0.288987" G="0.224009" T="0.139539"/>
      <pos A="0.133041" C="0.224009" G="0.425439" T="0.217511"/>
      <pos A="0.295484" C="0.074561" G="0.360461" T="0.269493"/>
      <pos A="0.0355753" C="0.321475" G="0.529402" T="0.113548"/>
      <pos A="0.100552" C="0.379955" G="0.327972" T="0.19152"/>
      <pos A="0.172028" C="0.275991" G="0.418941" T="0.133041"/>
      <pos A="0.230507" C="0.347466" G="0.217511" T="0.204516"/>
      <pos A="0.074561" C="0.30848" G="0.379955" T="0.237004"/>
      <pos A="0.353963" C="0.373457" G="0.126543" T="0.146037"/>
      <pos A="0.211013" C="0.230507" G="0.353963" T="0.204516"/>
      <pos A="0.178525" C="0.399448" G="0.243502" T="0.178525"/>
      <pos A="0.224009" C="0.490416" G="0.204516" T="0.0810588"/>
      <pos A="0.198018" C="0.237004" G="0.405946" T="0.159032"/>
      <pos A="0.217511" C="0.438434" G="0.211013" T="0.133041"/>
      <pos A="0.198018" C="0.146037" G="0.47742" T="0.178525"/>
      <pos A="0.152534" C="0.33447" G="0.33447" T="0.178525"/>
      <pos A="0.133041" C="0.275991" G="0.379955" T="0.211013"/>
      <pos A="0.139539" C="0.516407" G="0.204516" T="0.139539"/>
      <pos A="0.224009" C="0.321475" G="0.237004" T="0.217511"/>
      <pos A="0.217511" C="0.275991" G="0.33447" T="0.172028"/>
      <pos A="0.198018" C="0.25" G="0.327972" T="0.224009"/>
      <pos A="0.0875565" C="0.353963" G="0.373457" T="0.185023"/>
      <pos A="0.126543" C="0.204516" G="0.431937" T="0.237004"/>
      <pos A="0.113548" C="0.464425" G="0.269493" T="0.152534"/>
      <pos A="0.204516" C="0.366959" G="0.211013" T="0.217511"/>
      <pos A="0.295484" C="0.269493" G="0.373457" T="0.0615664"/>
      <pos A="0.211013" C="0.347466" G="0.243502" T="0.198018"/>
    </motif>
    <motif db="0" id="M43" alt="O43" length="40" nsites="8" evalue="1.3e-003">
      <pos A="0.00308642" C="0.285273" G="0.567461" T="0.14418"/>
      <pos A="0.00308642" C="0.567461" G="0.285273" T="0.14418"/>
      <pos A="0.285273" C="0.14418" G="0.426366" T="0.14418"/>
      <pos A="0.00308642" C="0.14418" G="0.849647" T="0.00308642"/>
      <pos A="0.00308642" C="0.849647" G="0.14418" T="0.00308642"/>
      <pos A="0.00308642" C="0.285273" G="0.285273" T="0.426366"/>
      <pos A="0.00308642" C="0.14418" G="0.708554" T="0.14418"/>
      <pos A="0.426366" C="0.14418" G="0.426366" T="0.00308642"/>
      <pos A="0.00308642" C="0.14418" G="0.708554" T="0.14418"/>
      <pos A="0.14418" C="0.426366" G="0.285273" T="0.14418"/>
      <pos A="0.00308642" C="0.426366" G="0.426366" T="0.14418"/>
      <pos A="0.00308642" C="0.285273" G="0.567461" T="0.14418"/>
      <pos A="0.00308642" C="0.14418" G="0.708554" T="0.14418"/>
      <pos A="0.00308642" C="0.00308642" G="0.708554" T="0.285273"/>
      <pos A="0.00308642" C="0.285273" G="0.00308642" T="0.708554"/>
      <pos A="0.00308642" C="0.00308642" G="0.708554" T="0.285273"/>
      <pos A="0.14418" C="0.567461" G="0.14418" T="0.14418"/>
      <pos A="0.00308642" C="0.14418" G="0.849647" T="0.00308642"/>
      <pos A="0.14418" C="0.285273" G="0.567461" T="0.00308642"/>
      <pos A="0.00308642" C="0.567461" G="0.14418" T="0.285273"/>
      <pos A="0.14418" C="0.14418" G="0.567461" T="0.14418"/>
      <pos A="0.285273" C="0.285273" G="0.285273" T="0.14418"/>
      <pos A="0.567461" C="0.14418" G="0.00308642" T="0.285273"/>
      <pos A="0.14418" C="0.14418" G="0.708554" T="0.00308642"/>
      <pos A="0.00308642" C="0.708554" G="0.285273" T="0.00308642"/>
      <pos A="0.426366" C="0.285273" G="0.285273" T="0.00308642"/>
      <pos A="0.00308642" C="0.14418" G="0.849647" T="0.00308642"/>
      <pos A="0.00308642" C="0.990741" G="0.00308642" T="0.00308642"/>
      <pos A="0.567461" C="0.14418" G="0.14418" T="0.14418"/>
      <pos A="0.00308642" C="0.426366" G="0.567461" T="0.00308642"/>
      <pos A="0.285273" C="0.708554" G="0.00308642" T="0.00308642"/>
      <pos A="0.00308642" C="0.14418" G="0.567461" T="0.285273"/>
      <pos A="0.00308642" C="0.285273" G="0.708554" T="0.00308642"/>
      <pos A="0.00308642" C="0.849647" G="0.00308642" T="0.14418"/>
      <pos A="0.14418" C="0.285273" G="0.285273" T="0.285273"/>
      <pos A="0.00308642" C="0.426366" G="0.567461" T="0.00308642"/>
      <pos A="0.708554" C="0.00308642" G="0.00308642" T="0.285273"/>
      <pos A="0.00308642" C="0.285273" G="0.708554" T="0.00308642"/>
      <pos A="0.14418" C="0.708554" G="0.14418" T="0.00308642"/>
      <pos A="0.00308642" C="0.285273" G="0.567461" T="0.14418"/>
    </motif>
    <motif db="0" id="M44" alt="O44" length="40" nsites="8" evalue="1.3e-003">
      <pos A="0.30848" C="0.269493" G="0.269493" T="0.152534"/>
      <pos A="0.185023" C="0.327972" G="0.288987" T="0.198018"/>
      <pos A="0.178525" C="0.321475" G="0.269493" T="0.230507"/>
      <pos A="0.074561" C="0.490416" G="0.347466" T="0.0875565"/>
      <pos A="0.314977" C="0.295484" G="0.30848" T="0.0810588"/>
      <pos A="0.0875565" C="0.275991" G="0.444931" T="0.19152"/>
      <pos A="0.217511" C="0.314977" G="0.243502" T="0.224009"/>
      <pos A="0.0810588" C="0.347466" G="0.373457" T="0.198018"/>
      <pos A="0.146037" C="0.321475" G="0.269493" T="0.262996"/>
      <pos A="0.172028" C="0.340968" G="0.288987" T="0.198018"/>
      <pos A="0.16553" C="0.185023" G="0.399448" T="0.25"/>
      <pos A="0.16553" C="0.39295" G="0.366959" T="0.074561"/>
      <pos A="0.262996" C="0.425439" G="0.0615664" T="0.25"/>
      <pos A="0.172028" C="0.262996" G="0.431937" T="0.133041"/>
      <pos A="0.301982" C="0.152534" G="0.438434" T="0.10705"/>
      <pos A="0.301982" C="0.217511" G="0.353963" T="0.126543"/>
      <pos A="0.133041" C="0.288987" G="0.509909" T="0.0680632"/>
      <pos A="0.0550686" C="0.30848" G="0.438434" T="0.198018"/>
      <pos A="0.211013" C="0.327972" G="0.243502" T="0.217511"/>
      <pos A="0.25" C="0.211013" G="0.366959" T="0.172028"/>
      <pos A="0.19152" C="0.269493" G="0.451429" T="0.0875565"/>
      <pos A="0.295484" C="0.39295" G="0.133041" T="0.178525"/>
      <pos A="0.204516" C="0.0875565" G="0.399448" T="0.30848"/>
      <pos A="0.0550686" C="0.444931" G="0.321475" T="0.178525"/>
      <pos A="0.139539" C="0.321475" G="0.25" T="0.288987"/>
      <pos A="0.146037" C="0.464425" G="0.19152" T="0.198018"/>
      <pos A="0.256498" C="0.470922" G="0.16553" T="0.10705"/>
      <pos A="0.16553" C="0.418941" G="0.217511" T="0.198018"/>
      <pos A="0.217511" C="0.30848" G="0.262996" T="0.211013"/>
      <pos A="0.159032" C="0.516407" G="0.139539" T="0.185023"/>
      <pos A="0.113548" C="0.230507" G="0.451429" T="0.204516"/>
      <pos A="0.139539" C="0.269493" G="0.399448" T="0.19152"/>
      <pos A="0.172028" C="0.340968" G="0.282489" T="0.204516"/>
      <pos A="0.217511" C="0.243502" G="0.399448" T="0.139539"/>
      <pos A="0.269493" C="0.262996" G="0.412443" T="0.0550686"/>
      <pos A="0.113548" C="0.33447" G="0.444931" T="0.10705"/>
      <pos A="0.178525" C="0.288987" G="0.30848" T="0.224009"/>
      <pos A="0.256498" C="0.25" G="0.19152" T="0.301982"/>
      <pos A="0.237004" C="0.314977" G="0.373457" T="0.074561"/>
      <pos A="0.211013" C="0.314977" G="0.288987" T="0.185023"/>
    </motif>
    <motif db="0" id="M46" alt="O46" length="40" nsites="8" evalue="1.3e-003">
      <pos A="0.133041" C="0.288987" G="0.386452" T="0.19152"/>
      <pos A="0.146037" C="0.425439" G="0.237004" T="0.19152"/>
      <pos A="0.100552" C="0.314977" G="0.373457" T="0.211013"/>
      <pos A="0.275991" C="0.178525" G="0.321475" T="0.224009"/>
      <pos A="0.133041" C="0.496914" G="0.237004" T="0.133041"/>
      <pos A="0.256498" C="0.262996" G="0.262996" T="0.217511"/>
      <pos A="0.321475" C="0.211013" G="0.217511" T="0.25"/>
      <pos A="0.178525" C="0.204516" G="0.457927" T="0.159032"/>
      <pos A="0.126543" C="0.425439" G="0.275991" T="0.172028"/>
      <pos A="0.217511" C="0.288987" G="0.340968" T="0.152534"/>
      <pos A="0.0550686" C="0.314977" G="0.360461" T="0.269493"/>
      <pos A="0.146037" C="0.405946" G="0.321475" T="0.126543"/>
      <pos A="0.282489" C="0.275991" G="0.237004" T="0.204516"/>
      <pos A="0.198018" C="0.217511" G="0.431937" T="0.152534"/>
      <pos A="0.10705" C="0.39295" G="0.373457" T="0.126543"/>
      <pos A="0.178525" C="0.288987" G="0.438434" T="0.0940543"/>
      <pos A="0.0290775" C="0.425439" G="0.211013" T="0.33447"/>
      <pos A="0.19152" C="0.275991" G="0.366959" T="0.16553"/>
      <pos A="0.25" C="0.405946" G="0.269493" T="0.074561"/>
      <pos A="0.230507" C="0.217511" G="0.33447" T="0.217511"/>
      <pos A="0.159032" C="0.301982" G="0.405946" T="0.133041"/>
      <pos A="0.243502" C="0.314977" G="0.340968" T="0.100552"/>
      <pos A="0.19152" C="0.379955" G="0.146037" T="0.282489"/>
      <pos A="0.198018" C="0.33447" G="0.314977" T="0.152534"/>
      <pos A="0.204516" C="0.211013" G="0.438434" T="0.146037"/>
      <pos A="0.224009" C="0.347466" G="0.321475" T="0.10705"/>
      <pos A="0.100552" C="0.211013" G="0.431937" T="0.256498"/>
      <pos A="0.159032" C="0.353963" G="0.425439" T="0.0615664"/>
      <pos A="0.198018" C="0.418941" G="0.243502" T="0.139539"/>
      <pos A="0.217511" C="0.360461" G="0.146037" T="0.275991"/>
      <pos A="0.146037" C="0.295484" G="0.185023" T="0.373457"/>
      <pos A="0.224009" C="0.295484" G="0.217511" T="0.262996"/>
      <pos A="0.256498" C="0.204516" G="0.438434" T="0.100552"/>
      <pos A="0.139539" C="0.25" G="0.490416" T="0.120045"/>
      <pos A="0.126543" C="0.366959" G="0.405946" T="0.100552"/>
      <pos A="0.269493" C="0.373457" G="0.256498" T="0.100552"/>
      <pos A="0.243502" C="0.282489" G="0.366959" T="0.10705"/>
      <pos A="0.211013" C="0.159032" G="0.464425" T="0.16553"/>
      <pos A="0.211013" C="0.438434" G="0.198018" T="0.152534"/>
      <pos A="0.126543" C="0.33447" G="0.230507" T="0.30848"/>
    </motif>
    <motif db="0" id="M47" alt="O47" length="40" nsites="8" evalue="1.3e-003">
      <pos A="0.0689304" C="0.200617" G="0.529835" T="0.200617"/>
      <pos A="0.200617" C="0.200617" G="0.529835" T="0.0689304"/>
      <pos A="0.266461" C="0.332304" G="0.0689304" T="0.332304"/>
      <pos A="0.200617" C="0.0689304" G="0.661523" T="0.0689304"/>
      <pos A="0.00308642" C="0.463992" G="0.463992" T="0.0689304"/>
      <pos A="0.134773" C="0.0689304" G="0.595679" T="0.200617"/>
      <pos A="0.200617" C="0.332304" G="0.463992" T="0.00308642"/>
      <pos A="0.332304" C="0.00308642" G="0.398148" T="0.266461"/>
      <pos A="0.00308642" C="0.266461" G="0.595679" T="0.134773"/>
      <pos A="0.0689304" C="0.463992" G="0.134773" T="0.332304"/>
      <pos A="0.134773" C="0.529835" G="0.266461" T="0.0689304"/>
      <pos A="0.0689304" C="0.332304" G="0.463992" T="0.134773"/>
      <pos A="0.00308642" C="0.266461" G="0.595679" T="0.134773"/>
      <pos A="0.0689304" C="0.529835" G="0.332304" T="0.0689304"/>
      <pos A="0.00308642" C="0.00308642" G="0.727366" T="0.266461"/>
      <pos A="0.134773" C="0.266461" G="0.463992" T="0.134773"/>
      <pos A="0.266461" C="0.266461" G="0.463992" T="0.00308642"/>
      <pos A="0.00308642" C="0.200617" G="0.595679" T="0.200617"/>
      <pos A="0.0689304" C="0.595679" G="0.266461" T="0.0689304"/>
      <pos A="0.134773" C="0.463992" G="0.0689304" T="0.332304"/>
      <pos A="0.134773" C="0.266461" G="0.463992" T="0.134773"/>
      <pos A="0.134773" C="0.134773" G="0.727366" T="0.00308642"/>
      <pos A="0.332304" C="0.200617" G="0.398148" T="0.0689304"/>
      <pos A="0.266461" C="0.0689304" G="0.529835" T="0.134773"/>
      <pos A="0.00308642" C="0.463992" G="0.529835" T="0.00308642"/>
      <pos A="0.266461" C="0.332304" G="0.266461" T="0.134773"/>
      <pos A="0.00308642" C="0.529835" G="0.463992" T="0.00308642"/>
      <pos A="0.200617" C="0.332304" G="0.398148" T="0.0689304"/>
      <pos A="0.332304" C="0.332304" G="0.200617" T="0.134773"/>
      <pos A="0.0689304" C="0.00308642" G="0.595679" T="0.332304"/>
      <pos A="0.332304" C="0.332304" G="0.0689304" T="0.266461"/>
      <pos A="0.134773" C="0.200617" G="0.266461" T="0.398148"/>
      <pos A="0.200617" C="0.266461" G="0.266461" T="0.266461"/>
      <pos A="0.00308642" C="0.661523" G="0.134773" T="0.200617"/>
      <pos A="0.200617" C="0.266461" G="0.463992" T="0.0689304"/>
      <pos A="0.134773" C="0.200617" G="0.595679" T="0.0689304"/>
      <pos A="0.332304" C="0.00308642" G="0.332304" T="0.332304"/>
      <pos A="0.134773" C="0.266461" G="0.332304" T="0.266461"/>
      <pos A="0.200617" C="0.529835" G="0.134773" T="0.134773"/>
      <pos A="0.00308642" C="0.79321" G="0.134773" T="0.0689304"/>
    </motif>
    <motif db="0" id="M48" alt="O48" length="40" nsites="8" evalue="1.3e-003">
      <pos A="0.188685" C="0.2616" G="0.374285" T="0.175429"/>
      <pos A="0.188685" C="0.334514" G="0.3544" T="0.1224"/>
      <pos A="0.0693719" C="0.467085" G="0.327885" T="0.135657"/>
      <pos A="0.195315" C="0.148915" G="0.327885" T="0.327885"/>
      <pos A="0.115772" C="0.2616" G="0.467085" T="0.155543"/>
      <pos A="0.182057" C="0.195315" G="0.314628" T="0.308"/>
      <pos A="0.0958864" C="0.241715" G="0.387543" T="0.274857"/>
      <pos A="0.327885" C="0.268228" G="0.301371" T="0.102515"/>
      <pos A="0.221829" C="0.367657" G="0.195315" T="0.2152"/>
      <pos A="0.2152" C="0.281485" G="0.301371" T="0.201943"/>
      <pos A="0.201943" C="0.4008" G="0.248343" T="0.148915"/>
      <pos A="0.188685" C="0.433943" G="0.321257" T="0.0561146"/>
      <pos A="0.182057" C="0.387543" G="0.248343" T="0.182057"/>
      <pos A="0.148915" C="0.115772" G="0.493599" T="0.241715"/>
      <pos A="0.208572" C="0.274857" G="0.308" T="0.208572"/>
      <pos A="0.109144" C="0.387543" G="0.221829" T="0.281485"/>
      <pos A="0.268228" C="0.274857" G="0.347771" T="0.109144"/>
      <pos A="0.182057" C="0.460456" G="0.294743" T="0.0627437"/>
      <pos A="0.142286" C="0.361028" G="0.4008" T="0.0958864"/>
      <pos A="0.076001" C="0.387543" G="0.380914" T="0.155543"/>
      <pos A="0.0693719" C="0.3544" G="0.4008" T="0.175429"/>
      <pos A="0.115772" C="0.201943" G="0.480342" T="0.201943"/>
      <pos A="0.228457" C="0.288115" G="0.321257" T="0.162172"/>
      <pos A="0.195315" C="0.294743" G="0.414056" T="0.0958864"/>
      <pos A="0.327885" C="0.308" G="0.221829" T="0.142286"/>
      <pos A="0.135657" C="0.341143" G="0.361028" T="0.162172"/>
      <pos A="0.188685" C="0.327885" G="0.327885" T="0.155543"/>
      <pos A="0.148915" C="0.228457" G="0.334514" T="0.288115"/>
      <pos A="0.321257" C="0.201943" G="0.314628" T="0.162172"/>
      <pos A="0.201943" C="0.274857" G="0.129029" T="0.394171"/>
      <pos A="0.129029" C="0.0826291" G="0.433943" T="0.3544"/>
      <pos A="0.115772" C="0.3544" G="0.387543" T="0.142286"/>
      <pos A="0.175429" C="0.460456" G="0.235085" T="0.129029"/>
      <pos A="0.228457" C="0.327885" G="0.294743" T="0.148915"/>
      <pos A="0.2616" C="0.268228" G="0.380914" T="0.0892573"/>
      <pos A="0.109144" C="0.221829" G="0.473714" T="0.195315"/>
      <pos A="0.148915" C="0.4008" G="0.228457" T="0.221829"/>
      <pos A="0.2152" C="0.327885" G="0.201943" T="0.254972"/>
      <pos A="0.195315" C="0.380914" G="0.308" T="0.115772"/>
      <pos A="0.076001" C="0.493599" G="0.347771" T="0.0826291"/>
    </motif>
    <motif db="0" id="M49" alt="O49" length="40" nsites="8" evalue="1.3e-003">
      <pos A="0.0940543" C="0.100552" G="0.522905" T="0.282489"/>
      <pos A="0.159032" C="0.360461" G="0.39295" T="0.0875565"/>
      <pos A="0.0810588" C="0.379955" G="0.25" T="0.288987"/>
      <pos A="0.133041" C="0.373457" G="0.340968" T="0.152534"/>
      <pos A="0.152534" C="0.451429" G="0.237004" T="0.159032"/>
      <pos A="0.386452" C="0.327972" G="0.211013" T="0.074561"/>
      <pos A="0.25" C="0.256498" G="0.288987" T="0.204516"/>
      <pos A="0.230507" C="0.146037" G="0.438434" T="0.185023"/>
      <pos A="0.126543" C="0.56189" G="0.295484" T="0.016082"/>
      <pos A="0.314977" C="0.113548" G="0.360461" T="0.211013"/>
      <pos A="0.0810588" C="0.301982" G="0.438434" T="0.178525"/>
      <pos A="0.230507" C="0.516407" G="0.139539" T="0.113548"/>
      <pos A="0.198018" C="0.353963" G="0.301982" T="0.146037"/>
      <pos A="0.133041" C="0.262996" G="0.418941" T="0.185023"/>
      <pos A="0.152534" C="0.269493" G="0.438434" T="0.139539"/>
      <pos A="0.204516" C="0.211013" G="0.39295" T="0.19152"/>
      <pos A="0.185023" C="0.347466" G="0.340968" T="0.126543"/>
      <pos A="0.178525" C="0.33447" G="0.288987" T="0.198018"/>
      <pos A="0.126543" C="0.262996" G="0.33447" T="0.275991"/>
      <pos A="0.159032" C="0.366959" G="0.269493" T="0.204516"/>
      <pos A="0.178525" C="0.321475" G="0.327972" T="0.172028"/>
      <pos A="0.269493" C="0.30848" G="0.217511" T="0.204516"/>
      <pos A="0.133041" C="0.33447" G="0.366959" T="0.16553"/>
      <pos A="0.321475" C="0.224009" G="0.269493" T="0.185023"/>
      <pos A="0.178525" C="0.262996" G="0.418941" T="0.139539"/>
      <pos A="0.269493" C="0.33447" G="0.25" T="0.146037"/>
      <pos A="0.16553" C="0.405946" G="0.204516" T="0.224009"/>
      <pos A="0.0875565" C="0.321475" G="0.425439" T="0.16553"/>
      <pos A="0.237004" C="0.295484" G="0.353963" T="0.113548"/>
      <pos A="0.185023" C="0.30848" G="0.243502" T="0.262996"/>
      <pos A="0.243502" C="0.321475" G="0.275991" T="0.159032"/>
      <pos A="0.16553" C="0.211013" G="0.301982" T="0.321475"/>
      <pos A="0.0810588" C="0.340968" G="0.418941" T="0.159032"/>
      <pos A="0.146037" C="0.379955" G="0.224009" T="0.25"/>
      <pos A="0.152534" C="0.425439" G="0.295484" T="0.126543"/>
      <pos A="0.198018" C="0.347466" G="0.185023" T="0.269493"/>
      <pos A="0.139539" C="0.39295" G="0.33447" T="0.133041"/>
      <pos A="0.0875565" C="0.178525" G="0.542398" T="0.19152"/>
      <pos A="0.204516" C="0.529402" G="0.146037" T="0.120045"/>
      <pos A="0.288987" C="0.30848" G="0.373457" T="0.0290775"/>
    </motif>
    <motif db="0" id="M5" alt="O5" length="40" nsites="8" evalue="1.3e-003">
      <pos A="0.347466" C="0.237004" G="0.295484" T="0.120045"/>
      <pos A="0.146037" C="0.490416" G="0.243502" T="0.120045"/>
      <pos A="0.172028" C="0.185023" G="0.47742" T="0.16553"/>
      <pos A="0.0875565" C="0.490416" G="0.288987" T="0.133041"/>
      <pos A="0.198018" C="0.438434" G="0.0550686" T="0.30848"/>
      <pos A="0.217511" C="0.301982" G="0.418941" T="0.0615664"/>
      <pos A="0.0875565" C="0.30848" G="0.412443" T="0.19152"/>
      <pos A="0.113548" C="0.211013" G="0.483918" T="0.19152"/>
      <pos A="0.25" C="0.113548" G="0.503411" T="0.133041"/>
      <pos A="0.217511" C="0.295484" G="0.353963" T="0.133041"/>
      <pos A="0.16553" C="0.39295" G="0.172028" T="0.269493"/>
      <pos A="0.185023" C="0.366959" G="0.211013" T="0.237004"/>
      <pos A="0.185023" C="0.30848" G="0.39295" T="0.113548"/>
      <pos A="0.133041" C="0.470922" G="0.230507" T="0.16553"/>
      <pos A="0.172028" C="0.211013" G="0.399448" T="0.217511"/>
      <pos A="0.074561" C="0.353963" G="0.269493" T="0.301982"/>
      <pos A="0.133041" C="0.288987" G="0.327972" T="0.25"/>
      <pos A="0.139539" C="0.275991" G="0.431937" T="0.152534"/>
      <pos A="0.185023" C="0.282489" G="0.347466" T="0.185023"/>
      <pos A="0.25" C="0.418941" G="0.113548" T="0.217511"/>
      <pos A="0.204516" C="0.256498" G="0.353963" T="0.185023"/>
      <pos A="0.217511" C="0.464425" G="0.146037" T="0.172028"/>
      <pos A="0.204516" C="0.243502" G="0.282489" T="0.269493"/>
      <pos A="0.275991" C="0.282489" G="0.353963" T="0.0875565"/>
      <pos A="0.301982" C="0.33447" G="0.275991" T="0.0875565"/>
      <pos A="0.16553" C="0.237004" G="0.399448" T="0.198018"/>
      <pos A="0.152534" C="0.418941" G="0.347466" T="0.0810588"/>
      <pos A="0.10705" C="0.483918" G="0.224009" T="0.185023"/>
      <pos A="0.204516" C="0.178525" G="0.327972" T="0.288987"/>
      <pos A="0.0290775" C="0.425439" G="0.379955" T="0.16553"/>
      <pos A="0.198018" C="0.33447" G="0.262996" T="0.204516"/>
      <pos A="0.16553" C="0.327972" G="0.386452" T="0.120045"/>
      <pos A="0.204516" C="0.224009" G="0.412443" T="0.159032"/>
      <pos A="0.120045" C="0.522905" G="0.256498" T="0.100552"/>
      <pos A="0.288987" C="0.269493" G="0.237004" T="0.204516"/>
      <pos A="0.217511" C="0.237004" G="0.327972" T="0.217511"/>
      <pos A="0.120045" C="0.217511" G="0.483918" T="0.178525"/>
      <pos A="0.198018" C="0.418941" G="0.295484" T="0.0875565"/>
      <pos A="0.275991" C="0.262996" G="0.321475" T="0.139539"/>
      <pos A="0.243502" C="0.211013" G="0.353963" T="0.19152"/>
    </motif>
    <motif db="0" id="M50" alt="O50" length="40" nsites="8" evalue="1.3e-003">
      <pos A="0.142286" C="0.407428" G="0.374285" T="0.076001"/>
      <pos A="0.142286" C="0.221829" G="0.347771" T="0.288115"/>
      <pos A="0.182057" C="0.394171" G="0.2616" T="0.162172"/>
      <pos A="0.0826291" C="0.281485" G="0.4008" T="0.235085"/>
      <pos A="0.0428573" C="0.3544" G="0.453828" T="0.148915"/>
      <pos A="0.314628" C="0.394171" G="0.115772" T="0.175429"/>
      <pos A="0.208572" C="0.294743" G="0.2616" T="0.235085"/>
      <pos A="0.155543" C="0.321257" G="0.294743" T="0.228457"/>
      <pos A="0.1688" C="0.308" G="0.334514" T="0.188685"/>
      <pos A="0.0958864" C="0.374285" G="0.367657" T="0.162172"/>
      <pos A="0.102515" C="0.327885" G="0.420685" T="0.148915"/>
      <pos A="0.2616" C="0.268228" G="0.374285" T="0.0958864"/>
      <pos A="0.109144" C="0.201943" G="0.4008" T="0.288115"/>
      <pos A="0.228457" C="0.188685" G="0.420685" T="0.162172"/>
      <pos A="0.129029" C="0.513485" G="0.308" T="0.0494864"/>
      <pos A="0.241715" C="0.493599" G="0.0693719" T="0.195315"/>
      <pos A="0.228457" C="0.148915" G="0.473714" T="0.148915"/>
      <pos A="0.201943" C="0.274857" G="0.380914" T="0.142286"/>
      <pos A="0.248343" C="0.2152" G="0.281485" T="0.254972"/>
      <pos A="0.195315" C="0.294743" G="0.308" T="0.201943"/>
      <pos A="0.102515" C="0.281485" G="0.427314" T="0.188685"/>
      <pos A="0.182057" C="0.380914" G="0.182057" T="0.254972"/>
      <pos A="0.129029" C="0.268228" G="0.3544" T="0.248343"/>
      <pos A="0.0892573" C="0.480342" G="0.314628" T="0.115772"/>
      <pos A="0.1224" C="0.228457" G="0.374285" T="0.274857"/>
      <pos A="0.115772" C="0.195315" G="0.486971" T="0.201943"/>
      <pos A="0.308" C="0.201943" G="0.380914" T="0.109144"/>
      <pos A="0.2616" C="0.294743" G="0.347771" T="0.0958864"/>
      <pos A="0.268228" C="0.367657" G="0.1224" T="0.241715"/>
      <pos A="0.188685" C="0.440571" G="0.208572" T="0.162172"/>
      <pos A="0.1688" C="0.440571" G="0.327885" T="0.0627437"/>
      <pos A="0.0892573" C="0.294743" G="0.341143" T="0.274857"/>
      <pos A="0.129029" C="0.308" G="0.4008" T="0.162172"/>
      <pos A="0.0958864" C="0.361028" G="0.367657" T="0.175429"/>
      <pos A="0.228457" C="0.341143" G="0.208572" T="0.221829"/>
      <pos A="0.109144" C="0.288115" G="0.380914" T="0.221829"/>
      <pos A="0.254972" C="0.314628" G="0.288115" T="0.142286"/>
      <pos A="0.254972" C="0.301371" G="0.380914" T="0.0627437"/>
      <pos A="0.221829" C="0.129029" G="0.420685" T="0.228457"/>
      <pos A="0.308" C="0.241715" G="0.1224" T="0.327885"/>
    </motif>
    <motif db="0" id="M52" alt="O52" length="40" nsites="8" evalue="1.3e-003">
      <pos A="0.00308642" C="0.00308642" G="0.990741" T="0.00308642"/>
      <pos A="0.00308642" C="0.990741" G="0.00308642" T="0.00308642"/>
      <pos A="0.496914" C="0.496914" G="0.00308642" T="0.00308642"/>
      <pos A="0.00308642" C="0.990741" G="0.00308642" T="0.00308642"/>
      <pos A="0.00308642" C="0.496914" G="0.496914" T="0.00308642"/>
      <pos A="0.00308642" C="0.990741" G="0.00308642" T="0.00308642"/>
      <pos A="0.00308642" C="0.00308642" G="0.496914" T="0.496914"/>
      <pos A="0.00308642" C="0.990741" G="0.00308642" T="0.00308642"/>
      <pos A="0.496914" C="0.496914" G="0.00308642" T="0.00308642"/>
      <pos A="0.00308642" C="0.00308642" G="0.00308642" T="0.990741"/>
      <pos A="0.00308642" C="0.990741" G="0.00308642" T="0.00308642"/>
      <pos A="0.00308642" C="0.496914" G="0.496914" T="0.00308642"/>
      <pos A="0.496914" C="0.496914" G="0.00308642" T="0.00308642"/>
      <pos A="0.00308642" C="0.496914" G="0.496914" T="0.00308642"/>
      <pos A="0.00308642" C="0.496914" G="0.496914" T="0.00308642"/>
      <pos A="0.00308642" C="0.496914" G="0.496914" T="0.00308642"/>
      <pos A="0.00308642" C="0.990741" G="0.00308642" T="0.00308642"/>
      <pos A="0.496914" C="0.00308642" G="0.496914" T="0.00308642"/>
      <pos A="0.00308642" C="0.00308642" G="0.990741" T="0.00308642"/>
      <pos A="0.00308642" C="0.990741" G="0.00308642" T="0.00308642"/>
      <pos A="0.00308642" C="0.496914" G="0.496914" T="0.00308642"/>
      <pos A="0.00308642" C="0.990741" G="0.00308642" T="0.00308642"/>
      <pos A="0.496914" C="0.496914" G="0.00308642" T="0.00308642"/>
      <pos A="0.496914" C="0.00308642" G="0.496914" T="0.00308642"/>
      <pos A="0.00308642" C="0.496914" G="0.496914" T="0.00308642"/>
      <pos A="0.00308642" C="0.990741" G="0.00308642" T="0.00308642"/>
      <pos A="0.496914" C="0.00308642" G="0.496914" T="0.00308642"/>
      <pos A="0.00308642" C="0.496914" G="0.496914" T="0.00308642"/>
      <pos A="0.496914" C="0.00308642" G="0.496914" T="0.00308642"/>
      <pos A="0.00308642" C="0.496914" G="0.00308642" T="0.496914"/>
      <pos A="0.00308642" C="0.496914" G="0.496914" T="0.00308642"/>
      <pos A="0.00308642" C="0.990741" G="0.00308642" T="0.00308642"/>
      <pos A="0.00308642" C="0.990741" G="0.00308642" T="0.00308642"/>
      <pos A="0.00308642" C="0.00308642" G="0.990741" T="0.00308642"/>
      <pos A="0.00308642" C="0.496914" G="0.496914" T="0.00308642"/>
      <pos A="0.00308642" C="0.496914" G="0.496914" T="0.00308642"/>
      <pos A="0.00308642" C="0.496914" G="0.496914" T="0.00308642"/>
      <pos A="0.00308642" C="0.496914" G="0.00308642" T="0.496914"/>
      <pos A="0.00308642" C="0.496914" G="0.00308642" T="0.496914"/>
      <pos A="0.00308642" C="0.990741" G="0.00308642" T="0.00308642"/>
    </motif>
    <motif db="0" id="M53" alt="O53" length="40" nsites="8" evalue="1.3e-003">
      <pos A="0.1688" C="0.380914" G="0.288115" T="0.162172"/>
      <pos A="0.314628" C="0.387543" G="0.155543" T="0.142286"/>
      <pos A="0.241715" C="0.380914" G="0.129029" T="0.248343"/>
      <pos A="0.1224" C="0.341143" G="0.433943" T="0.102515"/>
      <pos A="0.175429" C="0.221829" G="0.374285" T="0.228457"/>
      <pos A="0.162172" C="0.201943" G="0.493599" T="0.142286"/>
      <pos A="0.241715" C="0.2152" G="0.274857" T="0.268228"/>
      <pos A="0.162172" C="0.380914" G="0.301371" T="0.155543"/>
      <pos A="0.142286" C="0.420685" G="0.221829" T="0.2152"/>
      <pos A="0.148915" C="0.288115" G="0.327885" T="0.235085"/>
      <pos A="0.182057" C="0.467085" G="0.208572" T="0.142286"/>
      <pos A="0.254972" C="0.301371" G="0.288115" T="0.155543"/>
      <pos A="0.201943" C="0.241715" G="0.4008" T="0.155543"/>
      <pos A="0.148915" C="0.380914" G="0.308" T="0.162172"/>
      <pos A="0.235085" C="0.380914" G="0.334514" T="0.0494864"/>
      <pos A="0.142286" C="0.208572" G="0.427314" T="0.221829"/>
      <pos A="0.129029" C="0.175429" G="0.407428" T="0.288115"/>
      <pos A="0.115772" C="0.327885" G="0.433943" T="0.1224"/>
      <pos A="0.0826291" C="0.361028" G="0.374285" T="0.182057"/>
      <pos A="0.241715" C="0.0958864" G="0.526742" T="0.135657"/>
      <pos A="0.221829" C="0.308" G="0.394171" T="0.076001"/>
      <pos A="0.235085" C="0.440571" G="0.2152" T="0.109144"/>
      <pos A="0.195315" C="0.162172" G="0.334514" T="0.308"/>
      <pos A="0.0958864" C="0.374285" G="0.453828" T="0.076001"/>
      <pos A="0.109144" C="0.334514" G="0.327885" T="0.228457"/>
      <pos A="0.2616" C="0.387543" G="0.142286" T="0.208572"/>
      <pos A="0.221829" C="0.407428" G="0.274857" T="0.0958864"/>
      <pos A="0.201943" C="0.288115" G="0.321257" T="0.188685"/>
      <pos A="0.235085" C="0.188685" G="0.3544" T="0.221829"/>
      <pos A="0.228457" C="0.274857" G="0.4008" T="0.0958864"/>
      <pos A="0.1688" C="0.235085" G="0.361028" T="0.235085"/>
      <pos A="0.1688" C="0.327885" G="0.321257" T="0.182057"/>
      <pos A="0.254972" C="0.274857" G="0.294743" T="0.175429"/>
      <pos A="0.1688" C="0.506856" G="0.115772" T="0.208572"/>
      <pos A="0.1688" C="0.288115" G="0.241715" T="0.301371"/>
      <pos A="0.076001" C="0.341143" G="0.308" T="0.274857"/>
      <pos A="0.129029" C="0.374285" G="0.347771" T="0.148915"/>
      <pos A="0.102515" C="0.294743" G="0.407428" T="0.195315"/>
      <pos A="0.195315" C="0.4008" G="0.162172" T="0.241715"/>
      <pos A="0.115772" C="0.281485" G="0.440571" T="0.162172"/>
    </motif>
    <motif db="0" id="M54" alt="O54" length="40" nsites="8" evalue="1.3e-003">
      <pos A="0.321685" C="0.173005" G="0.449124" T="0.0561857"/>
      <pos A="0.215485" C="0.332304" G="0.257965" T="0.194245"/>
      <pos A="0.0880464" C="0.364164" G="0.364164" T="0.183626"/>
      <pos A="0.173005" C="0.226105" G="0.427884" T="0.173005"/>
      <pos A="0.173005" C="0.321685" G="0.396024" T="0.109286"/>
      <pos A="0.141146" C="0.342924" G="0.311065" T="0.204865"/>
      <pos A="0.311065" C="0.215485" G="0.257965" T="0.215485"/>
      <pos A="0.119906" C="0.427884" G="0.364164" T="0.0880464"/>
      <pos A="0.151766" C="0.364164" G="0.353545" T="0.130525"/>
      <pos A="0.385404" C="0.173005" G="0.385404" T="0.0561857"/>
      <pos A="0.321685" C="0.374784" G="0.173005" T="0.130525"/>
      <pos A="0.109286" C="0.311065" G="0.353545" T="0.226105"/>
      <pos A="0.173005" C="0.396024" G="0.183626" T="0.247345"/>
      <pos A="0.0774262" C="0.491604" G="0.311065" T="0.119906"/>
      <pos A="0.0774262" C="0.364164" G="0.289825" T="0.268585"/>
      <pos A="0.0455664" C="0.279205" G="0.353545" T="0.321685"/>
      <pos A="0.236725" C="0.141146" G="0.417264" T="0.204865"/>
      <pos A="0.0880464" C="0.374784" G="0.374784" T="0.162385"/>
      <pos A="0.236725" C="0.289825" G="0.311065" T="0.162385"/>
      <pos A="0.204865" C="0.470363" G="0.226105" T="0.0986657"/>
      <pos A="0.151766" C="0.449124" G="0.109286" T="0.289825"/>
      <pos A="0.0774262" C="0.141146" G="0.619043" T="0.162385"/>
      <pos A="0.215485" C="0.279205" G="0.268585" T="0.236725"/>
      <pos A="0.268585" C="0.311065" G="0.300444" T="0.119906"/>
      <pos A="0.183626" C="0.300444" G="0.289825" T="0.226105"/>
      <pos A="0.247345" C="0.342924" G="0.215485" T="0.194245"/>
      <pos A="0.204865" C="0.268585" G="0.332304" T="0.194245"/>
      <pos A="0.0137067" C="0.427884" G="0.480984" T="0.0774262"/>
      <pos A="0.130525" C="0.534083" G="0.247345" T="0.0880464"/>
      <pos A="0.0668059" C="0.257965" G="0.364164" T="0.311065"/>
      <pos A="0.332304" C="0.353545" G="0.119906" T="0.194245"/>
      <pos A="0.194245" C="0.374784" G="0.236725" T="0.194245"/>
      <pos A="0.183626" C="0.109286" G="0.247345" T="0.459744"/>
      <pos A="0.194245" C="0.374784" G="0.247345" T="0.183626"/>
      <pos A="0.173005" C="0.162385" G="0.576563" T="0.0880464"/>
      <pos A="0.279205" C="0.141146" G="0.257965" T="0.321685"/>
      <pos A="0.119906" C="0.364164" G="0.300444" T="0.215485"/>
      <pos A="0.162385" C="0.385404" G="0.353545" T="0.0986657"/>
      <pos A="0.173005" C="0.247345" G="0.480984" T="0.0986657"/>
      <pos A="0.236725" C="0.342924" G="0.332304" T="0.0880464"/>
    </motif>
    <motif db="0" id="M55" alt="O55" length="40" nsites="8" evalue="1.3e-003">
      <pos A="0.133901" C="0.460939" G="0.179687" T="0.225473"/>
      <pos A="0.133901" C="0.408613" G="0.369369" T="0.0881165"/>
      <pos A="0.317043" C="0.0946568" G="0.29742" T="0.29088"/>
      <pos A="0.127361" C="0.20585" G="0.506725" T="0.160064"/>
      <pos A="0.107738" C="0.343206" G="0.303961" T="0.245094"/>
      <pos A="0.29088" C="0.179687" G="0.330124" T="0.199309"/>
      <pos A="0.11428" C="0.415155" G="0.199309" T="0.271257"/>
      <pos A="0.179687" C="0.264717" G="0.323583" T="0.232013"/>
      <pos A="0.218931" C="0.388991" G="0.251636" T="0.140442"/>
      <pos A="0.186227" C="0.349746" G="0.336665" T="0.127361"/>
      <pos A="0.140442" C="0.212391" G="0.559051" T="0.0881165"/>
      <pos A="0.375909" C="0.310502" G="0.264717" T="0.0488721"/>
      <pos A="0.179687" C="0.303961" G="0.408613" T="0.107738"/>
      <pos A="0.20585" C="0.408613" G="0.323583" T="0.0619536"/>
      <pos A="0.20585" C="0.336665" G="0.258176" T="0.199309"/>
      <pos A="0.212391" C="0.29088" G="0.192768" T="0.303961"/>
      <pos A="0.12082" C="0.362828" G="0.362828" T="0.153524"/>
      <pos A="0.133901" C="0.428236" G="0.251636" T="0.186227"/>
      <pos A="0.238554" C="0.192768" G="0.395532" T="0.173146"/>
      <pos A="0.179687" C="0.310502" G="0.29088" T="0.218931"/>
      <pos A="0.140442" C="0.369369" G="0.29742" T="0.192768"/>
      <pos A="0.212391" C="0.369369" G="0.251636" T="0.166605"/>
      <pos A="0.12082" C="0.388991" G="0.251636" T="0.238554"/>
      <pos A="0.11428" C="0.20585" G="0.480562" T="0.199309"/>
      <pos A="0.166605" C="0.388991" G="0.317043" T="0.127361"/>
      <pos A="0.264717" C="0.362828" G="0.238554" T="0.133901"/>
      <pos A="0.29088" C="0.173146" G="0.408613" T="0.127361"/>
      <pos A="0.232013" C="0.212391" G="0.317043" T="0.238554"/>
      <pos A="0.146983" C="0.330124" G="0.238554" T="0.284339"/>
      <pos A="0.186227" C="0.199309" G="0.421695" T="0.192768"/>
      <pos A="0.153524" C="0.29088" G="0.362828" T="0.192768"/>
      <pos A="0.218931" C="0.303961" G="0.402073" T="0.0750351"/>
      <pos A="0.107738" C="0.29742" G="0.454399" T="0.140442"/>
      <pos A="0.284339" C="0.251636" G="0.369369" T="0.0946568"/>
      <pos A="0.11428" C="0.526347" G="0.146983" T="0.212391"/>
      <pos A="0.277799" C="0.225473" G="0.192768" T="0.303961"/>
      <pos A="0.166605" C="0.277799" G="0.415155" T="0.140442"/>
      <pos A="0.107738" C="0.447858" G="0.238554" T="0.20585"/>
      <pos A="0.238554" C="0.330124" G="0.251636" T="0.179687"/>
      <pos A="0.238554" C="0.441318" G="0.20585" T="0.11428"/>
    </motif>
    <motif db="0" id="M57" alt="O57" length="40" nsites="8" evalue="1.3e-003">
      <pos A="0.0928731" C="0.496914" G="0.407127" T="0.00308642"/>
      <pos A="0.0928731" C="0.676487" G="0.0928731" T="0.137767"/>
      <pos A="0.00308642" C="0.362233" G="0.362233" T="0.272446"/>
      <pos A="0.0479802" C="0.5867" G="0.31734" T="0.0479802"/>
      <pos A="0.00308642" C="0.631594" G="0.272446" T="0.0928731"/>
      <pos A="0.31734" C="0.31734" G="0.137767" T="0.227554"/>
      <pos A="0.137767" C="0.407127" G="0.407127" T="0.0479802"/>
      <pos A="0.137767" C="0.407127" G="0.227554" T="0.227554"/>
      <pos A="0.00308642" C="0.31734" G="0.362233" T="0.31734"/>
      <pos A="0.137767" C="0.31734" G="0.272446" T="0.272446"/>
      <pos A="0.272446" C="0.407127" G="0.227554" T="0.0928731"/>
      <pos A="0.272446" C="0.407127" G="0.0479802" T="0.272446"/>
      <pos A="0.137767" C="0.227554" G="0.272446" T="0.362233"/>
      <pos A="0.0479802" C="0.272446" G="0.137767" T="0.541807"/>
      <pos A="0.18266" C="0.272446" G="0.496914" T="0.0479802"/>
      <pos A="0.0479802" C="0.31734" G="0.496914" T="0.137767"/>
      <pos A="0.0928731" C="0.272446" G="0.18266" T="0.45202"/>
      <pos A="0.0928731" C="0.45202" G="0.18266" T="0.272446"/>
      <pos A="0.18266" C="0.272446" G="0.18266" T="0.362233"/>
      <pos A="0.18266" C="0.45202" G="0.227554" T="0.137767"/>
      <pos A="0.18266" C="0.721381" G="0.0479802" T="0.0479802"/>
      <pos A="0.31734" C="0.227554" G="0.0479802" T="0.407127"/>
      <pos A="0.18266" C="0.0928731" G="0.227554" T="0.496914"/>
      <pos A="0.0479802" C="0.45202" G="0.362233" T="0.137767"/>
      <pos A="0.0928731" C="0.0928731" G="0.407127" T="0.407127"/>
      <pos A="0.0928731" C="0.31734" G="0.272446" T="0.31734"/>
      <pos A="0.00308642" C="0.676487" G="0.00308642" T="0.31734"/>
      <pos A="0.00308642" C="0.45202" G="0.272446" T="0.272446"/>
      <pos A="0.18266" C="0.496914" G="0.31734" T="0.00308642"/>
      <pos A="0.31734" C="0.362233" G="0.31734" T="0.00308642"/>
      <pos A="0.0479802" C="0.496914" G="0.31734" T="0.137767"/>
      <pos A="0.18266" C="0.272446" G="0.45202" T="0.0928731"/>
      <pos A="0.0479802" C="0.272446" G="0.496914" T="0.18266"/>
      <pos A="0.18266" C="0.31734" G="0.18266" T="0.31734"/>
      <pos A="0.227554" C="0.407127" G="0.137767" T="0.227554"/>
      <pos A="0.0928731" C="0.00308642" G="0.85606" T="0.0479802"/>
      <pos A="0.0928731" C="0.272446" G="0.541807" T="0.0928731"/>
      <pos A="0.00308642" C="0.137767" G="0.45202" T="0.407127"/>
      <pos A="0.137767" C="0.18266" G="0.31734" T="0.362233"/>
      <pos A="0.272446" C="0.227554" G="0.227554" T="0.272446"/>
    </motif>
    <motif db="0" id="M58" alt="O58" length="40" nsites="8" evalue="1.3e-003">
      <pos A="0.0460277" C="0.303677" G="0.475443" T="0.174852"/>
      <pos A="0.0460277" C="0.217794" G="0.604268" T="0.131911"/>
      <pos A="0.217794" C="0.217794" G="0.561325" T="0.00308642"/>
      <pos A="0.174852" C="0.217794" G="0.260736" T="0.346618"/>
      <pos A="0.00308642" C="0.475443" G="0.303677" T="0.217794"/>
      <pos A="0.131911" C="0.217794" G="0.432502" T="0.217794"/>
      <pos A="0.346618" C="0.303677" G="0.174852" T="0.174852"/>
      <pos A="0.0460277" C="0.0889699" G="0.647209" T="0.217794"/>
      <pos A="0.475443" C="0.0889699" G="0.217794" T="0.217794"/>
      <pos A="0.346618" C="0.0889699" G="0.432502" T="0.131911"/>
      <pos A="0.260736" C="0.217794" G="0.346618" T="0.174852"/>
      <pos A="0.00308642" C="0.38956" G="0.475443" T="0.131911"/>
      <pos A="0.217794" C="0.174852" G="0.303677" T="0.303677"/>
      <pos A="0.432502" C="0.00308642" G="0.475443" T="0.0889699"/>
      <pos A="0.518384" C="0.0889699" G="0.131911" T="0.260736"/>
      <pos A="0.217794" C="0.131911" G="0.303677" T="0.346618"/>
      <pos A="0.0460277" C="0.518384" G="0.217794" T="0.217794"/>
      <pos A="0.217794" C="0.131911" G="0.346618" T="0.303677"/>
      <pos A="0.260736" C="0.38956" G="0.217794" T="0.131911"/>
      <pos A="0.260736" C="0.432502" G="0.303677" T="0.00308642"/>
      <pos A="0.260736" C="0.303677" G="0.131911" T="0.303677"/>
      <pos A="0.00308642" C="0.518384" G="0.38956" T="0.0889699"/>
      <pos A="0.346618" C="0.131911" G="0.260736" T="0.260736"/>
      <pos A="0.00308642" C="0.38956" G="0.432502" T="0.174852"/>
      <pos A="0.346618" C="0.260736" G="0.303677" T="0.0889699"/>
      <pos A="0.0460277" C="0.346618" G="0.561325" T="0.0460277"/>
      <pos A="0.217794" C="0.518384" G="0.260736" T="0.00308642"/>
      <pos A="0.217794" C="0.303677" G="0.217794" T="0.260736"/>
      <pos A="0.217794" C="0.174852" G="0.303677" T="0.303677"/>
      <pos A="0.217794" C="0.217794" G="0.38956" T="0.174852"/>
      <pos A="0.174852" C="0.260736" G="0.303677" T="0.260736"/>
      <pos A="0.346618" C="0.0889699" G="0.217794" T="0.346618"/>
      <pos A="0.303677" C="0.131911" G="0.432502" T="0.131911"/>
      <pos A="0.38956" C="0.38956" G="0.0889699" T="0.131911"/>
      <pos A="0.0460277" C="0.303677" G="0.346618" T="0.303677"/>
      <pos A="0.00308642" C="0.174852" G="0.604268" T="0.217794"/>
      <pos A="0.217794" C="0.432502" G="0.260736" T="0.0889699"/>
      <pos A="0.131911" C="0.38956" G="0.475443" T="0.00308642"/>
      <pos A="0.260736" C="0.346618" G="0.260736" T="0.131911"/>
      <pos A="0.131911" C="0.346618" G="0.303677" T="0.217794"/>
    </motif>
    <motif db="0" id="M59" alt="O59" length="40" nsites="8" evalue="1.3e-003">
      <pos A="0.25" C="0.30848" G="0.288987" T="0.152534"/>
      <pos A="0.113548" C="0.321475" G="0.522905" T="0.0420731"/>
      <pos A="0.237004" C="0.347466" G="0.262996" T="0.152534"/>
      <pos A="0.19152" C="0.256498" G="0.39295" T="0.159032"/>
      <pos A="0.16553" C="0.444931" G="0.256498" T="0.133041"/>
      <pos A="0.198018" C="0.490416" G="0.133041" T="0.178525"/>
      <pos A="0.120045" C="0.366959" G="0.243502" T="0.269493"/>
      <pos A="0.113548" C="0.217511" G="0.451429" T="0.217511"/>
      <pos A="0.39295" C="0.185023" G="0.178525" T="0.243502"/>
      <pos A="0.19152" C="0.30848" G="0.347466" T="0.152534"/>
      <pos A="0.133041" C="0.211013" G="0.444931" T="0.211013"/>
      <pos A="0.146037" C="0.431937" G="0.25" T="0.172028"/>
      <pos A="0.0940543" C="0.237004" G="0.412443" T="0.256498"/>
      <pos A="0.185023" C="0.399448" G="0.347466" T="0.0680632"/>
      <pos A="0.301982" C="0.152534" G="0.321475" T="0.224009"/>
      <pos A="0.113548" C="0.30848" G="0.451429" T="0.126543"/>
      <pos A="0.25" C="0.256498" G="0.262996" T="0.230507"/>
      <pos A="0.016082" C="0.340968" G="0.431937" T="0.211013"/>
      <pos A="0.19152" C="0.282489" G="0.282489" T="0.243502"/>
      <pos A="0.159032" C="0.269493" G="0.33447" T="0.237004"/>
      <pos A="0.217511" C="0.399448" G="0.269493" T="0.113548"/>
      <pos A="0.0810588" C="0.353963" G="0.321475" T="0.243502"/>
      <pos A="0.159032" C="0.269493" G="0.373457" T="0.198018"/>
      <pos A="0.146037" C="0.379955" G="0.386452" T="0.0875565"/>
      <pos A="0.198018" C="0.314977" G="0.262996" T="0.224009"/>
      <pos A="0.100552" C="0.379955" G="0.360461" T="0.159032"/>
      <pos A="0.327972" C="0.425439" G="0.185023" T="0.0615664"/>
      <pos A="0.224009" C="0.386452" G="0.321475" T="0.0680632"/>
      <pos A="0.25" C="0.399448" G="0.16553" T="0.185023"/>
      <pos A="0.262996" C="0.230507" G="0.373457" T="0.133041"/>
      <pos A="0.172028" C="0.120045" G="0.490416" T="0.217511"/>
      <pos A="0.146037" C="0.464425" G="0.217511" T="0.172028"/>
      <pos A="0.224009" C="0.0875565" G="0.366959" T="0.321475"/>
      <pos A="0.256498" C="0.262996" G="0.353963" T="0.126543"/>
      <pos A="0.16553" C="0.438434" G="0.25" T="0.146037"/>
      <pos A="0.198018" C="0.444931" G="0.19152" T="0.16553"/>
      <pos A="0.25" C="0.262996" G="0.327972" T="0.159032"/>
      <pos A="0.100552" C="0.490416" G="0.314977" T="0.0940543"/>
      <pos A="0.237004" C="0.159032" G="0.386452" T="0.217511"/>
      <pos A="0.262996" C="0.321475" G="0.19152" T="0.224009"/>
    </motif>
    <motif db="0" id="M6" alt="O6" length="40" nsites="8" evalue="1.3e-003">
      <pos A="0.131911" C="0.303677" G="0.518384" T="0.0460277"/>
      <pos A="0.217794" C="0.432502" G="0.131911" T="0.217794"/>
      <pos A="0.303677" C="0.0889699" G="0.432502" T="0.174852"/>
      <pos A="0.346618" C="0.346618" G="0.0460277" T="0.260736"/>
      <pos A="0.174852" C="0.346618" G="0.475443" T="0.00308642"/>
      <pos A="0.174852" C="0.303677" G="0.260736" T="0.260736"/>
      <pos A="0.174852" C="0.475443" G="0.00308642" T="0.346618"/>
      <pos A="0.0460277" C="0.0889699" G="0.604268" T="0.260736"/>
      <pos A="0.260736" C="0.174852" G="0.38956" T="0.174852"/>
      <pos A="0.0889699" C="0.475443" G="0.174852" T="0.260736"/>
      <pos A="0.00308642" C="0.174852" G="0.346618" T="0.475443"/>
      <pos A="0.303677" C="0.303677" G="0.131911" T="0.260736"/>
      <pos A="0.131911" C="0.131911" G="0.518384" T="0.217794"/>
      <pos A="0.217794" C="0.0889699" G="0.69015" T="0.00308642"/>
      <pos A="0.217794" C="0.69015" G="0.0460277" T="0.0460277"/>
      <pos A="0.38956" C="0.00308642" G="0.38956" T="0.217794"/>
      <pos A="0.0889699" C="0.432502" G="0.475443" T="0.00308642"/>
      <pos A="0.131911" C="0.38956" G="0.0889699" T="0.38956"/>
      <pos A="0.00308642" C="0.0889699" G="0.561325" T="0.346618"/>
      <pos A="0.131911" C="0.217794" G="0.38956" T="0.260736"/>
      <pos A="0.0889699" C="0.518384" G="0.174852" T="0.217794"/>
      <pos A="0.217794" C="0.217794" G="0.346618" T="0.217794"/>
      <pos A="0.217794" C="0.131911" G="0.432502" T="0.217794"/>
      <pos A="0.131911" C="0.303677" G="0.432502" T="0.131911"/>
      <pos A="0.0460277" C="0.00308642" G="0.647209" T="0.303677"/>
      <pos A="0.00308642" C="0.217794" G="0.561325" T="0.217794"/>
      <pos A="0.174852" C="0.561325" G="0.260736" T="0.00308642"/>
      <pos A="0.38956" C="0.303677" G="0.260736" T="0.0460277"/>
      <pos A="0.217794" C="0.131911" G="0.561325" T="0.0889699"/>
      <pos A="0.432502" C="0.0889699" G="0.303677" T="0.174852"/>
      <pos A="0.475443" C="0.131911" G="0.131911" T="0.260736"/>
      <pos A="0.260736" C="0.131911" G="0.475443" T="0.131911"/>
      <pos A="0.217794" C="0.174852" G="0.432502" T="0.174852"/>
      <pos A="0.303677" C="0.131911" G="0.260736" T="0.303677"/>
      <pos A="0.131911" C="0.346618" G="0.303677" T="0.217794"/>
      <pos A="0.0889699" C="0.217794" G="0.561325" T="0.131911"/>
      <pos A="0.346618" C="0.346618" G="0.174852" T="0.131911"/>
      <pos A="0.0889699" C="0.561325" G="0.260736" T="0.0889699"/>
      <pos A="0.260736" C="0.303677" G="0.303677" T="0.131911"/>
      <pos A="0.131911" C="0.38956" G="0.217794" T="0.260736"/>
    </motif>
    <motif db="0" id="M60" alt="O60" length="40" nsites="8" evalue="1.3e-003">
      <pos A="0.496914" C="0.496914" G="0.00308642" T="0.00308642"/>
      <pos A="0.496914" C="0.00308642" G="0.496914" T="0.00308642"/>
      <pos A="0.496914" C="0.00308642" G="0.496914" T="0.00308642"/>
      <pos A="0.00308642" C="0.00308642" G="0.496914" T="0.496914"/>
      <pos A="0.00308642" C="0.496914" G="0.496914" T="0.00308642"/>
      <pos A="0.00308642" C="0.496914" G="0.00308642" T="0.496914"/>
      <pos A="0.00308642" C="0.496914" G="0.496914" T="0.00308642"/>
      <pos A="0.990741" C="0.00308642" G="0.00308642" T="0.00308642"/>
      <pos A="0.496914" C="0.00308642" G="0.00308642" T="0.496914"/>
      <pos A="0.00308642" C="0.496914" G="0.00308642" T="0.496914"/>
      <pos A="0.00308642" C="0.496914" G="0.496914" T="0.00308642"/>
      <pos A="0.00308642" C="0.00308642" G="0.00308642" T="0.990741"/>
      <pos A="0.00308642" C="0.00308642" G="0.496914" T="0.496914"/>
      <pos A="0.496914" C="0.00308642" G="0.496914" T="0.00308642"/>
      <pos A="0.00308642" C="0.00308642" G="0.496914" T="0.496914"/>
      <pos A="0.00308642" C="0.00308642" G="0.496914" T="0.496914"/>
      <pos A="0.496914" C="0.496914" G="0.00308642" T="0.00308642"/>
      <pos A="0.00308642" C="0.00308642" G="0.00308642" T="0.990741"/>
      <pos A="0.00308642" C="0.00308642" G="0.00308642" T="0.990741"/>
      <pos A="0.496914" C="0.00308642" G="0.00308642" T="0.496914"/>
      <pos A="0.00308642" C="0.496914" G="0.00308642" T="0.496914"/>
      <pos A="0.00308642" C="0.496914" G="0.00308642" T="0.496914"/>
      <pos A="0.00308642" C="0.00308642" G="0.00308642" T="0.990741"/>
      <pos A="0.496914" C="0.00308642" G="0.00308642" T="0.496914"/>
      <pos A="0.00308642" C="0.496914" G="0.496914" T="0.00308642"/>
      <pos A="0.00308642" C="0.496914" G="0.496914" T="0.00308642"/>
      <pos A="0.00308642" C="0.00308642" G="0.00308642" T="0.990741"/>
      <pos A="0.00308642" C="0.496914" G="0.00308642" T="0.496914"/>
      <pos A="0.00308642" C="0.00308642" G="0.496914" T="0.496914"/>
      <pos A="0.496914" C="0.00308642" G="0.00308642" T="0.496914"/>
      <pos A="0.990741" C="0.00308642" G="0.00308642" T="0.00308642"/>
      <pos A="0.990741" C="0.00308642" G="0.00308642" T="0.00308642"/>
      <pos A="0.990741" C="0.00308642" G="0.00308642" T="0.00308642"/>
      <pos A="0.00308642" C="0.00308642" G="0.00308642" T="0.990741"/>
      <pos A="0.00308642" C="0.496914" G="0.496914" T="0.00308642"/>
      <pos A="0.00308642" C="0.00308642" G="0.00308642" T="0.990741"/>
      <pos A="0.00308642" C="0.496914" G="0.00308642" T="0.496914"/>
      <pos A="0.00308642" C="0.00308642" G="0.00308642" T="0.990741"/>
      <pos A="0.00308642" C="0.00308642" G="0.990741" T="0.00308642"/>
      <pos A="0.990741" C="0.00308642" G="0.00308642" T="0.00308642"/>
    </motif>
    <motif db="0" id="M61" alt="O61" length="40" nsites="8" evalue="1.3e-003">
      <pos A="0.132778" C="0.252494" G="0.362233" T="0.252494"/>
      <pos A="0.172683" C="0.461996" G="0.322328" T="0.0429916"/>
      <pos A="0.142755" C="0.481949" G="0.0429916" T="0.332304"/>
      <pos A="0.122802" C="0.422091" G="0.272446" T="0.18266"/>
      <pos A="0.202612" C="0.312352" G="0.322328" T="0.162707"/>
      <pos A="0.322328" C="0.372209" G="0.212589" T="0.0928731"/>
      <pos A="0.212589" C="0.132778" G="0.332304" T="0.322328"/>
      <pos A="0.232541" C="0.352257" G="0.302375" T="0.112826"/>
      <pos A="0.202612" C="0.372209" G="0.302375" T="0.122802"/>
      <pos A="0.0629442" C="0.362233" G="0.282423" T="0.292399"/>
      <pos A="0.0928731" C="0.282423" G="0.481949" T="0.142755"/>
      <pos A="0.292399" C="0.272446" G="0.362233" T="0.0729205"/>
      <pos A="0.172683" C="0.432067" G="0.272446" T="0.122802"/>
      <pos A="0.152731" C="0.56176" G="0.112826" T="0.172683"/>
      <pos A="0.152731" C="0.302375" G="0.372209" T="0.172683"/>
      <pos A="0.142755" C="0.432067" G="0.242518" T="0.18266"/>
      <pos A="0.132778" C="0.0529679" G="0.661523" T="0.152731"/>
      <pos A="0.332304" C="0.152731" G="0.372209" T="0.142755"/>
      <pos A="0.102849" C="0.402138" G="0.392162" T="0.102849"/>
      <pos A="0.122802" C="0.471972" G="0.302375" T="0.102849"/>
      <pos A="0.192636" C="0.292399" G="0.481949" T="0.0330153"/>
      <pos A="0.0828968" C="0.402138" G="0.332304" T="0.18266"/>
      <pos A="0.152731" C="0.18266" G="0.402138" T="0.26247"/>
      <pos A="0.0429916" C="0.26247" G="0.461996" T="0.232541"/>
      <pos A="0.202612" C="0.162707" G="0.382186" T="0.252494"/>
      <pos A="0.0629442" C="0.412115" G="0.322328" T="0.202612"/>
      <pos A="0.232541" C="0.372209" G="0.112826" T="0.282423"/>
      <pos A="0.162707" C="0.272446" G="0.172683" T="0.392162"/>
      <pos A="0.192636" C="0.322328" G="0.302375" T="0.18266"/>
      <pos A="0.162707" C="0.422091" G="0.292399" T="0.122802"/>
      <pos A="0.112826" C="0.292399" G="0.382186" T="0.212589"/>
      <pos A="0.172683" C="0.332304" G="0.282423" T="0.212589"/>
      <pos A="0.252494" C="0.34228" G="0.212589" T="0.192636"/>
      <pos A="0.192636" C="0.442043" G="0.252494" T="0.112826"/>
      <pos A="0.212589" C="0.531831" G="0.192636" T="0.0629442"/>
      <pos A="0.26247" C="0.412115" G="0.152731" T="0.172683"/>
      <pos A="0.202612" C="0.352257" G="0.18266" T="0.26247"/>
      <pos A="0.192636" C="0.312352" G="0.242518" T="0.252494"/>
      <pos A="0.0928731" C="0.202612" G="0.501902" T="0.202612"/>
      <pos A="0.172683" C="0.422091" G="0.302375" T="0.102849"/>
    </motif>
    <motif db="0" id="M62" alt="O62" length="40" nsites="8" evalue="1.3e-003">
      <pos A="0.211013" C="0.211013" G="0.329829" T="0.248143"/>
      <pos A="0.188736" C="0.329829" G="0.433793" T="0.0476425"/>
      <pos A="0.262996" C="0.277847" G="0.211013" T="0.248143"/>
      <pos A="0.0921985" C="0.262996" G="0.530331" T="0.114476"/>
      <pos A="0.240718" C="0.337255" G="0.240718" T="0.18131"/>
      <pos A="0.14418" C="0.255569" G="0.470922" T="0.129328"/>
      <pos A="0.159032" C="0.389237" G="0.277847" T="0.173883"/>
      <pos A="0.18131" C="0.277847" G="0.396663" T="0.14418"/>
      <pos A="0.255569" C="0.411515" G="0.248143" T="0.0847723"/>
      <pos A="0.159032" C="0.248143" G="0.411515" T="0.18131"/>
      <pos A="0.270422" C="0.307552" G="0.262996" T="0.159032"/>
      <pos A="0.225866" C="0.322403" G="0.292699" T="0.159032"/>
      <pos A="0.114476" C="0.292699" G="0.441219" T="0.151606"/>
      <pos A="0.114476" C="0.522905" G="0.225866" T="0.136754"/>
      <pos A="0.225866" C="0.121902" G="0.322403" T="0.329829"/>
      <pos A="0.10705" C="0.292699" G="0.381811" T="0.21844"/>
      <pos A="0.203588" C="0.21844" G="0.389237" T="0.188736"/>
      <pos A="0.159032" C="0.151606" G="0.567461" T="0.121902"/>
      <pos A="0.166458" C="0.359533" G="0.255569" T="0.21844"/>
      <pos A="0.0921985" C="0.64172" G="0.151606" T="0.114476"/>
      <pos A="0.06992" C="0.418941" G="0.203588" T="0.307552"/>
      <pos A="0.173883" C="0.248143" G="0.314977" T="0.262996"/>
      <pos A="0.196162" C="0.151606" G="0.448645" T="0.203588"/>
      <pos A="0.14418" C="0.433793" G="0.233292" T="0.188736"/>
      <pos A="0.381811" C="0.337255" G="0.18131" T="0.0996237"/>
      <pos A="0.166458" C="0.374385" G="0.352107" T="0.10705"/>
      <pos A="0.121902" C="0.307552" G="0.396663" T="0.173883"/>
      <pos A="0.151606" C="0.634294" G="0.18131" T="0.0327901"/>
      <pos A="0.173883" C="0.433793" G="0.21844" T="0.173883"/>
      <pos A="0.121902" C="0.426366" G="0.240718" T="0.211013"/>
      <pos A="0.211013" C="0.203588" G="0.344681" T="0.240718"/>
      <pos A="0.21844" C="0.14418" G="0.485775" T="0.151606"/>
      <pos A="0.225866" C="0.277847" G="0.307552" T="0.188736"/>
      <pos A="0.0996237" C="0.322403" G="0.337255" T="0.240718"/>
      <pos A="0.151606" C="0.262996" G="0.396663" T="0.188736"/>
      <pos A="0.240718" C="0.211013" G="0.352107" T="0.196162"/>
      <pos A="0.255569" C="0.300125" G="0.277847" T="0.166458"/>
      <pos A="0.188736" C="0.337255" G="0.292699" T="0.18131"/>
      <pos A="0.151606" C="0.418941" G="0.322403" T="0.10705"/>
      <pos A="0.114476" C="0.456071" G="0.300125" T="0.129328"/>
    </motif>
    <motif db="0" id="M63" alt="O63" length="40" nsites="8" evalue="1.3e-003">
      <pos A="0.206427" C="0.467865" G="0.235476" T="0.0902321"/>
      <pos A="0.206427" C="0.264524" G="0.380719" T="0.14833"/>
      <pos A="0.119281" C="0.264524" G="0.409768" T="0.206427"/>
      <pos A="0.14833" C="0.119281" G="0.409768" T="0.322621"/>
      <pos A="0.206427" C="0.206427" G="0.555011" T="0.0321353"/>
      <pos A="0.0902321" C="0.14833" G="0.613108" T="0.14833"/>
      <pos A="0.177379" C="0.380719" G="0.235476" T="0.206427"/>
      <pos A="0.206427" C="0.235476" G="0.322621" T="0.235476"/>
      <pos A="0.293573" C="0.380719" G="0.264524" T="0.0611842"/>
      <pos A="0.0321353" C="0.700254" G="0.206427" T="0.0611842"/>
      <pos A="0.206427" C="0.264524" G="0.322621" T="0.206427"/>
      <pos A="0.00308642" C="0.525962" G="0.35167" T="0.119281"/>
      <pos A="0.0902321" C="0.409768" G="0.293573" T="0.206427"/>
      <pos A="0.0321353" C="0.322621" G="0.409768" T="0.235476"/>
      <pos A="0.235476" C="0.119281" G="0.613108" T="0.0321353"/>
      <pos A="0.206427" C="0.467865" G="0.206427" T="0.119281"/>
      <pos A="0.0902321" C="0.438816" G="0.409768" T="0.0611842"/>
      <pos A="0.0611842" C="0.555011" G="0.14833" T="0.235476"/>
      <pos A="0.0611842" C="0.293573" G="0.409768" T="0.235476"/>
      <pos A="0.0902321" C="0.293573" G="0.584059" T="0.0321353"/>
      <pos A="0.14833" C="0.293573" G="0.467865" T="0.0902321"/>
      <pos A="0.35167" C="0.264524" G="0.264524" T="0.119281"/>
      <pos A="0.119281" C="0.467865" G="0.293573" T="0.119281"/>
      <pos A="0.235476" C="0.35167" G="0.14833" T="0.264524"/>
      <pos A="0.119281" C="0.00308642" G="0.525962" T="0.35167"/>
      <pos A="0.00308642" C="0.0611842" G="0.729303" T="0.206427"/>
      <pos A="0.14833" C="0.438816" G="0.177379" T="0.235476"/>
      <pos A="0.0321353" C="0.0611842" G="0.613108" T="0.293573"/>
      <pos A="0.322621" C="0.322621" G="0.264524" T="0.0902321"/>
      <pos A="0.380719" C="0.177379" G="0.177379" T="0.264524"/>
      <pos A="0.0902321" C="0.409768" G="0.322621" T="0.177379"/>
      <pos A="0.438816" C="0.235476" G="0.119281" T="0.206427"/>
      <pos A="0.206427" C="0.119281" G="0.613108" T="0.0611842"/>
      <pos A="0.119281" C="0.671206" G="0.0902321" T="0.119281"/>
      <pos A="0.00308642" C="0.438816" G="0.293573" T="0.264524"/>
      <pos A="0.14833" C="0.700254" G="0.119281" T="0.0321353"/>
      <pos A="0.0321353" C="0.700254" G="0.264524" T="0.00308642"/>
      <pos A="0.177379" C="0.35167" G="0.235476" T="0.235476"/>
      <pos A="0.0321353" C="0.293573" G="0.467865" T="0.206427"/>
      <pos A="0.0611842" C="0.496914" G="0.177379" T="0.264524"/>
    </motif>
    <motif db="0" id="M64" alt="O64" length="40" nsites="8" evalue="1.3e-003">
      <pos A="0.14418" C="0.214727" G="0.426366" T="0.214727"/>
      <pos A="0.0736336" C="0.35582" G="0.0736336" T="0.496914"/>
      <pos A="0.214727" C="0.35582" G="0.214727" T="0.214727"/>
      <pos A="0.426366" C="0.00308642" G="0.214727" T="0.35582"/>
      <pos A="0.214727" C="0.00308642" G="0.708554" T="0.0736336"/>
      <pos A="0.00308642" C="0.35582" G="0.567461" T="0.0736336"/>
      <pos A="0.214727" C="0.0736336" G="0.638007" T="0.0736336"/>
      <pos A="0.35582" C="0.35582" G="0.285273" T="0.00308642"/>
      <pos A="0.426366" C="0.00308642" G="0.35582" T="0.214727"/>
      <pos A="0.708554" C="0.0736336" G="0.214727" T="0.00308642"/>
      <pos A="0.426366" C="0.426366" G="0.0736336" T="0.0736336"/>
      <pos A="0.426366" C="0.285273" G="0.285273" T="0.00308642"/>
      <pos A="0.0736336" C="0.285273" G="0.638007" T="0.00308642"/>
      <pos A="0.285273" C="0.214727" G="0.426366" T="0.0736336"/>
      <pos A="0.35582" C="0.285273" G="0.285273" T="0.0736336"/>
      <pos A="0.0736336" C="0.214727" G="0.708554" T="0.00308642"/>
      <pos A="0.567461" C="0.0736336" G="0.00308642" T="0.35582"/>
      <pos A="0.00308642" C="0.14418" G="0.567461" T="0.285273"/>
      <pos A="0.638007" C="0.0736336" G="0.214727" T="0.0736336"/>
      <pos A="0.496914" C="0.214727" G="0.285273" T="0.00308642"/>
      <pos A="0.35582" C="0.214727" G="0.285273" T="0.14418"/>
      <pos A="0.0736336" C="0.638007" G="0.214727" T="0.0736336"/>
      <pos A="0.285273" C="0.35582" G="0.285273" T="0.0736336"/>
      <pos A="0.285273" C="0.00308642" G="0.285273" T="0.426366"/>
      <pos A="0.0736336" C="0.214727" G="0.496914" T="0.214727"/>
      <pos A="0.0736336" C="0.214727" G="0.638007" T="0.0736336"/>
      <pos A="0.285273" C="0.35582" G="0.214727" T="0.14418"/>
      <pos A="0.496914" C="0.0736336" G="0.35582" T="0.0736336"/>
      <pos A="0.14418" C="0.214727" G="0.567461" T="0.0736336"/>
      <pos A="0.496914" C="0.00308642" G="0.0736336" T="0.426366"/>
      <pos A="0.214727" C="0.35582" G="0.14418" T="0.285273"/>
      <pos A="0.214727" C="0.35582" G="0.285273" T="0.14418"/>
      <pos A="0.35582" C="0.214727" G="0.00308642" T="0.426366"/>
      <pos A="0.14418" C="0.214727" G="0.214727" T="0.426366"/>
      <pos A="0.426366" C="0.285273" G="0.214727" T="0.0736336"/>
      <pos A="0.00308642" C="0.496914" G="0.285273" T="0.214727"/>
      <pos A="0.00308642" C="0.426366" G="0.285273" T="0.285273"/>
      <pos A="0.00308642" C="0.214727" G="0.638007" T="0.14418"/>
      <pos A="0.285273" C="0.00308642" G="0.638007" T="0.0736336"/>
      <pos A="0.0736336" C="0.426366" G="0.426366" T="0.0736336"/>
    </motif>
    <motif db="0" id="M65" alt="O65" length="40" nsites="8" evalue="1.3e-003">
      <pos A="0.00308642" C="0.00308642" G="0.990741" T="0.00308642"/>
      <pos A="0.00308642" C="0.00308642" G="0.990741" T="0.00308642"/>
      <pos A="0.00308642" C="0.00308642" G="0.00308642" T="0.990741"/>
      <pos A="0.00308642" C="0.00308642" G="0.990741" T="0.00308642"/>
      <pos A="0.00308642" C="0.00308642" G="0.00308642" T="0.990741"/>
      <pos A="0.00308642" C="0.00308642" G="0.00308642" T="0.990741"/>
      <pos A="0.00308642" C="0.990741" G="0.00308642" T="0.00308642"/>
      <pos A="0.00308642" C="0.00308642" G="0.00308642" T="0.990741"/>
      <pos A="0.00308642" C="0.00308642" G="0.990741" T="0.00308642"/>
      <pos A="0.00308642" C="0.990741" G="0.00308642" T="0.00308642"/>
      <pos A="0.00308642" C="0.00308642" G="0.990741" T="0.00308642"/>
      <pos A="0.00308642" C="0.990741" G="0.00308642" T="0.00308642"/>
      <pos A="0.00308642" C="0.990741" G="0.00308642" T="0.00308642"/>
      <pos A="0.00308642" C="0.990741" G="0.00308642" T="0.00308642"/>
      <pos A="0.00308642" C="0.990741" G="0.00308642" T="0.00308642"/>
      <pos A="0.00308642" C="0.00308642" G="0.990741" T="0.00308642"/>
      <pos A="0.00308642" C="0.00308642" G="0.00308642" T="0.990741"/>
      <pos A="0.00308642" C="0.990741" G="0.00308642" T="0.00308642"/>
      <pos A="0.00308642" C="0.00308642" G="0.990741" T="0.00308642"/>
      <pos A="0.00308642" C="0.00308642" G="0.990741" T="0.00308642"/>
      <pos A="0.00308642" C="0.00308642" G="0.990741" T="0.00308642"/>
      <pos A="0.00308642" C="0.00308642" G="0.990741" T="0.00308642"/>
      <pos A="0.990741" C="0.00308642" G="0.00308642" T="0.00308642"/>
      <pos A="0.00308642" C="0.00308642" G="0.00308642" T="0.990741"/>
      <pos A="0.990741" C="0.00308642" G="0.00308642" T="0.00308642"/>
      <pos A="0.00308642" C="0.990741" G="0.00308642" T="0.00308642"/>
      <pos A="0.00308642" C="0.00308642" G="0.990741" T="0.00308642"/>
      <pos A="0.00308642" C="0.990741" G="0.00308642" T="0.00308642"/>
      <pos A="0.00308642" C="0.990741" G="0.00308642" T="0.00308642"/>
      <pos A="0.00308642" C="0.00308642" G="0.990741" T="0.00308642"/>
      <pos A="0.00308642" C="0.00308642" G="0.990741" T="0.00308642"/>
      <pos A="0.990741" C="0.00308642" G="0.00308642" T="0.00308642"/>
      <pos A="0.00308642" C="0.00308642" G="0.990741" T="0.00308642"/>
      <pos A="0.990741" C="0.00308642" G="0.00308642" T="0.00308642"/>
      <pos A="0.990741" C="0.00308642" G="0.00308642" T="0.00308642"/>
      <pos A="0.00308642" C="0.00308642" G="0.990741" T="0.00308642"/>
      <pos A="0.00308642" C="0.00308642" G="0.00308642" T="0.990741"/>
      <pos A="0.00308642" C="0.990741" G="0.00308642" T="0.00308642"/>
      <pos A="0.00308642" C="0.00308642" G="0.990741" T="0.00308642"/>
      <pos A="0.00308642" C="0.00308642" G="0.990741" T="0.00308642"/>
    </motif>
    <motif db="0" id="M66" alt="O66" length="40" nsites="8" evalue="1.3e-003">
      <pos A="0.458926" C="0.155033" G="0.155033" T="0.231006"/>
      <pos A="0.00308642" C="0.231006" G="0.382953" T="0.382953"/>
      <pos A="0.155033" C="0.610874" G="0.231006" T="0.00308642"/>
      <pos A="0.00308642" C="0.382953" G="0.155033" T="0.458926"/>
      <pos A="0.30698" C="0.30698" G="0.155033" T="0.231006"/>
      <pos A="0.30698" C="0.155033" G="0.458926" T="0.0790598"/>
      <pos A="0.155033" C="0.458926" G="0.155033" T="0.231006"/>
      <pos A="0.0790598" C="0.0790598" G="0.762821" T="0.0790598"/>
      <pos A="0.231006" C="0.382953" G="0.0790598" T="0.30698"/>
      <pos A="0.00308642" C="0.231006" G="0.382953" T="0.382953"/>
      <pos A="0.0790598" C="0.534901" G="0.382953" T="0.00308642"/>
      <pos A="0.155033" C="0.458926" G="0.382953" T="0.00308642"/>
      <pos A="0.00308642" C="0.382953" G="0.155033" T="0.458926"/>
      <pos A="0.155033" C="0.0790598" G="0.458926" T="0.30698"/>
      <pos A="0.155033" C="0.155033" G="0.610874" T="0.0790598"/>
      <pos A="0.155033" C="0.534901" G="0.155033" T="0.155033"/>
      <pos A="0.0790598" C="0.155033" G="0.610874" T="0.155033"/>
      <pos A="0.00308642" C="0.382953" G="0.610874" T="0.00308642"/>
      <pos A="0.0790598" C="0.382953" G="0.30698" T="0.231006"/>
      <pos A="0.30698" C="0.00308642" G="0.610874" T="0.0790598"/>
      <pos A="0.231006" C="0.00308642" G="0.534901" T="0.231006"/>
      <pos A="0.0790598" C="0.231006" G="0.0790598" T="0.610874"/>
      <pos A="0.0790598" C="0.382953" G="0.30698" T="0.231006"/>
      <pos A="0.00308642" C="0.610874" G="0.231006" T="0.155033"/>
      <pos A="0.155033" C="0.231006" G="0.00308642" T="0.610874"/>
      <pos A="0.231006" C="0.458926" G="0.155033" T="0.155033"/>
      <pos A="0.155033" C="0.686847" G="0.155033" T="0.00308642"/>
      <pos A="0.30698" C="0.00308642" G="0.458926" T="0.231006"/>
      <pos A="0.458926" C="0.382953" G="0.0790598" T="0.0790598"/>
      <pos A="0.382953" C="0.231006" G="0.155033" T="0.231006"/>
      <pos A="0.458926" C="0.155033" G="0.231006" T="0.155033"/>
      <pos A="0.155033" C="0.534901" G="0.0790598" T="0.231006"/>
      <pos A="0.231006" C="0.30698" G="0.30698" T="0.155033"/>
      <pos A="0.231006" C="0.30698" G="0.30698" T="0.155033"/>
      <pos A="0.534901" C="0.231006" G="0.155033" T="0.0790598"/>
      <pos A="0.00308642" C="0.382953" G="0.610874" T="0.00308642"/>
      <pos A="0.155033" C="0.30698" G="0.458926" T="0.0790598"/>
      <pos A="0.231006" C="0.382953" G="0.231006" T="0.155033"/>
      <pos A="0.0790598" C="0.30698" G="0.231006" T="0.382953"/>
      <pos A="0.00308642" C="0.382953" G="0.534901" T="0.0790598"/>
    </motif>
    <motif db="0" id="M67" alt="O67" length="40" nsites="8" evalue="1.3e-003">
      <pos A="0.314977" C="0.321475" G="0.211013" T="0.152534"/>
      <pos A="0.100552" C="0.490416" G="0.243502" T="0.16553"/>
      <pos A="0.275991" C="0.256498" G="0.301982" T="0.16553"/>
      <pos A="0.113548" C="0.262996" G="0.470922" T="0.152534"/>
      <pos A="0.198018" C="0.152534" G="0.483918" T="0.16553"/>
      <pos A="0.230507" C="0.301982" G="0.353963" T="0.113548"/>
      <pos A="0.269493" C="0.204516" G="0.269493" T="0.256498"/>
      <pos A="0.0875565" C="0.399448" G="0.33447" T="0.178525"/>
      <pos A="0.204516" C="0.457927" G="0.19152" T="0.146037"/>
      <pos A="0.139539" C="0.321475" G="0.347466" T="0.19152"/>
      <pos A="0.0810588" C="0.340968" G="0.418941" T="0.159032"/>
      <pos A="0.19152" C="0.321475" G="0.321475" T="0.16553"/>
      <pos A="0.25" C="0.418941" G="0.243502" T="0.0875565"/>
      <pos A="0.237004" C="0.256498" G="0.256498" T="0.25"/>
      <pos A="0.178525" C="0.217511" G="0.509909" T="0.0940543"/>
      <pos A="0.217511" C="0.217511" G="0.340968" T="0.224009"/>
      <pos A="0.146037" C="0.373457" G="0.282489" T="0.198018"/>
      <pos A="0.211013" C="0.19152" G="0.5359" T="0.0615664"/>
      <pos A="0.237004" C="0.418941" G="0.275991" T="0.0680632"/>
      <pos A="0.321475" C="0.230507" G="0.327972" T="0.120045"/>
      <pos A="0.126543" C="0.353963" G="0.224009" T="0.295484"/>
      <pos A="0.146037" C="0.301982" G="0.282489" T="0.269493"/>
      <pos A="0.198018" C="0.33447" G="0.256498" T="0.211013"/>
      <pos A="0.120045" C="0.490416" G="0.152534" T="0.237004"/>
      <pos A="0.0680632" C="0.237004" G="0.418941" T="0.275991"/>
      <pos A="0.204516" C="0.373457" G="0.19152" T="0.230507"/>
      <pos A="0.139539" C="0.275991" G="0.39295" T="0.19152"/>
      <pos A="0.211013" C="0.301982" G="0.204516" T="0.282489"/>
      <pos A="0.16553" C="0.457927" G="0.224009" T="0.152534"/>
      <pos A="0.159032" C="0.353963" G="0.288987" T="0.198018"/>
      <pos A="0.198018" C="0.224009" G="0.399448" T="0.178525"/>
      <pos A="0.275991" C="0.405946" G="0.224009" T="0.0940543"/>
      <pos A="0.19152" C="0.269493" G="0.39295" T="0.146037"/>
      <pos A="0.146037" C="0.353963" G="0.405946" T="0.0940543"/>
      <pos A="0.282489" C="0.340968" G="0.230507" T="0.146037"/>
      <pos A="0.126543" C="0.522905" G="0.139539" T="0.211013"/>
      <pos A="0.139539" C="0.262996" G="0.33447" T="0.262996"/>
      <pos A="0.172028" C="0.353963" G="0.295484" T="0.178525"/>
      <pos A="0.100552" C="0.288987" G="0.516407" T="0.0940543"/>
      <pos A="0.243502" C="0.0940543" G="0.457927" T="0.204516"/>
    </motif>
    <motif db="0" id="M69" alt="O69" length="40" nsites="8" evalue="1.3e-003">
      <pos A="0.260736" C="0.174852" G="0.174852" T="0.38956"/>
      <pos A="0.00308642" C="0.174852" G="0.776034" T="0.0460277"/>
      <pos A="0.303677" C="0.217794" G="0.475443" T="0.00308642"/>
      <pos A="0.0460277" C="0.00308642" G="0.647209" T="0.303677"/>
      <pos A="0.0889699" C="0.217794" G="0.561325" T="0.131911"/>
      <pos A="0.0889699" C="0.861916" G="0.00308642" T="0.0460277"/>
      <pos A="0.217794" C="0.346618" G="0.260736" T="0.174852"/>
      <pos A="0.174852" C="0.260736" G="0.432502" T="0.131911"/>
      <pos A="0.131911" C="0.475443" G="0.217794" T="0.174852"/>
      <pos A="0.217794" C="0.174852" G="0.604268" T="0.00308642"/>
      <pos A="0.174852" C="0.475443" G="0.174852" T="0.174852"/>
      <pos A="0.0460277" C="0.303677" G="0.475443" T="0.174852"/>
      <pos A="0.0889699" C="0.0460277" G="0.818975" T="0.0460277"/>
      <pos A="0.0889699" C="0.260736" G="0.518384" T="0.131911"/>
      <pos A="0.00308642" C="0.38956" G="0.217794" T="0.38956"/>
      <pos A="0.131911" C="0.131911" G="0.69015" T="0.0460277"/>
      <pos A="0.174852" C="0.38956" G="0.346618" T="0.0889699"/>
      <pos A="0.00308642" C="0.217794" G="0.475443" T="0.303677"/>
      <pos A="0.0889699" C="0.69015" G="0.0889699" T="0.131911"/>
      <pos A="0.00308642" C="0.260736" G="0.260736" T="0.475443"/>
      <pos A="0.174852" C="0.260736" G="0.303677" T="0.260736"/>
      <pos A="0.131911" C="0.174852" G="0.518384" T="0.174852"/>
      <pos A="0.174852" C="0.131911" G="0.561325" T="0.131911"/>
      <pos A="0.131911" C="0.518384" G="0.0460277" T="0.303677"/>
      <pos A="0.260736" C="0.217794" G="0.475443" T="0.0460277"/>
      <pos A="0.174852" C="0.260736" G="0.561325" T="0.00308642"/>
      <pos A="0.217794" C="0.38956" G="0.303677" T="0.0889699"/>
      <pos A="0.432502" C="0.217794" G="0.217794" T="0.131911"/>
      <pos A="0.174852" C="0.260736" G="0.518384" T="0.0460277"/>
      <pos A="0.217794" C="0.174852" G="0.346618" T="0.260736"/>
      <pos A="0.260736" C="0.174852" G="0.303677" T="0.260736"/>
      <pos A="0.217794" C="0.303677" G="0.260736" T="0.217794"/>
      <pos A="0.303677" C="0.131911" G="0.303677" T="0.260736"/>
      <pos A="0.0460277" C="0.432502" G="0.260736" T="0.260736"/>
      <pos A="0.0460277" C="0.303677" G="0.432502" T="0.217794"/>
      <pos A="0.00308642" C="0.303677" G="0.475443" T="0.217794"/>
      <pos A="0.0889699" C="0.303677" G="0.475443" T="0.131911"/>
      <pos A="0.174852" C="0.475443" G="0.346618" T="0.00308642"/>
      <pos A="0.174852" C="0.38956" G="0.432502" T="0.00308642"/>
      <pos A="0.38956" C="0.174852" G="0.303677" T="0.131911"/>
    </motif>
    <motif db="0" id="M70" alt="O70" length="40" nsites="8" evalue="1.3e-003">
      <pos A="0.661523" C="0.00308642" G="0.332304" T="0.00308642"/>
      <pos A="0.661523" C="0.00308642" G="0.00308642" T="0.332304"/>
      <pos A="0.332304" C="0.00308642" G="0.661523" T="0.00308642"/>
      <pos A="0.00308642" C="0.332304" G="0.00308642" T="0.661523"/>
      <pos A="0.00308642" C="0.00308642" G="0.661523" T="0.332304"/>
      <pos A="0.00308642" C="0.00308642" G="0.661523" T="0.332304"/>
      <pos A="0.332304" C="0.00308642" G="0.661523" T="0.00308642"/>
      <pos A="0.00308642" C="0.661523" G="0.00308642" T="0.332304"/>
      <pos A="0.332304" C="0.332304" G="0.332304" T="0.00308642"/>
      <pos A="0.00308642" C="0.661523" G="0.332304" T="0.00308642"/>
      <pos A="0.00308642" C="0.332304" G="0.661523" T="0.00308642"/>
      <pos A="0.332304" C="0.00308642" G="0.661523" T="0.00308642"/>
      <pos A="0.00308642" C="0.00308642" G="0.661523" T="0.332304"/>
      <pos A="0.332304" C="0.332304" G="0.00308642" T="0.332304"/>
      <pos A="0.332304" C="0.332304" G="0.332304" T="0.00308642"/>
      <pos A="0.332304" C="0.332304" G="0.332304" T="0.00308642"/>
      <pos A="0.00308642" C="0.990741" G="0.00308642" T="0.00308642"/>
      <pos A="0.00308642" C="0.00308642" G="0.990741" T="0.00308642"/>
      <pos A="0.332304" C="0.661523" G="0.00308642" T="0.00308642"/>
      <pos A="0.332304" C="0.00308642" G="0.661523" T="0.00308642"/>
      <pos A="0.00308642" C="0.00308642" G="0.332304" T="0.661523"/>
      <pos A="0.00308642" C="0.332304" G="0.661523" T="0.00308642"/>
      <pos A="0.332304" C="0.661523" G="0.00308642" T="0.00308642"/>
      <pos A="0.00308642" C="0.332304" G="0.332304" T="0.332304"/>
      <pos A="0.00308642" C="0.332304" G="0.332304" T="0.332304"/>
      <pos A="0.332304" C="0.00308642" G="0.332304" T="0.332304"/>
      <pos A="0.00308642" C="0.332304" G="0.661523" T="0.00308642"/>
      <pos A="0.00308642" C="0.00308642" G="0.990741" T="0.00308642"/>
      <pos A="0.332304" C="0.00308642" G="0.661523" T="0.00308642"/>
      <pos A="0.661523" C="0.00308642" G="0.332304" T="0.00308642"/>
      <pos A="0.332304" C="0.332304" G="0.332304" T="0.00308642"/>
      <pos A="0.00308642" C="0.332304" G="0.332304" T="0.332304"/>
      <pos A="0.00308642" C="0.00308642" G="0.990741" T="0.00308642"/>
      <pos A="0.332304" C="0.332304" G="0.332304" T="0.00308642"/>
      <pos A="0.00308642" C="0.332304" G="0.00308642" T="0.661523"/>
      <pos A="0.00308642" C="0.332304" G="0.332304" T="0.332304"/>
      <pos A="0.00308642" C="0.661523" G="0.00308642" T="0.332304"/>
      <pos A="0.00308642" C="0.990741" G="0.00308642" T="0.00308642"/>
      <pos A="0.332304" C="0.661523" G="0.00308642" T="0.00308642"/>
      <pos A="0.00308642" C="0.332304" G="0.00308642" T="0.661523"/>
    </motif>
    <motif db="0" id="M71" alt="O71" length="40" nsites="8" evalue="1.3e-003">
      <pos A="0.0494864" C="0.327885" G="0.394171" T="0.228457"/>
      <pos A="0.321257" C="0.1224" G="0.407428" T="0.148915"/>
      <pos A="0.155543" C="0.414056" G="0.208572" T="0.221829"/>
      <pos A="0.248343" C="0.228457" G="0.294743" T="0.228457"/>
      <pos A="0.254972" C="0.142286" G="0.493599" T="0.109144"/>
      <pos A="0.188685" C="0.347771" G="0.387543" T="0.076001"/>
      <pos A="0.0892573" C="0.447199" G="0.314628" T="0.148915"/>
      <pos A="0.148915" C="0.440571" G="0.115772" T="0.294743"/>
      <pos A="0.208572" C="0.367657" G="0.321257" T="0.102515"/>
      <pos A="0.201943" C="0.1688" G="0.433943" T="0.195315"/>
      <pos A="0.175429" C="0.182057" G="0.447199" T="0.195315"/>
      <pos A="0.135657" C="0.301371" G="0.486971" T="0.076001"/>
      <pos A="0.148915" C="0.334514" G="0.361028" T="0.155543"/>
      <pos A="0.235085" C="0.374285" G="0.268228" T="0.1224"/>
      <pos A="0.102515" C="0.228457" G="0.467085" T="0.201943"/>
      <pos A="0.248343" C="0.414056" G="0.248343" T="0.0892573"/>
      <pos A="0.182057" C="0.361028" G="0.2616" T="0.195315"/>
      <pos A="0.195315" C="0.2152" G="0.327885" T="0.2616"/>
      <pos A="0.155543" C="0.314628" G="0.374285" T="0.155543"/>
      <pos A="0.228457" C="0.341143" G="0.2616" T="0.1688"/>
      <pos A="0.201943" C="0.235085" G="0.301371" T="0.2616"/>
      <pos A="0.142286" C="0.274857" G="0.308" T="0.274857"/>
      <pos A="0.195315" C="0.347771" G="0.235085" T="0.221829"/>
      <pos A="0.2616" C="0.308" G="0.367657" T="0.0627437"/>
      <pos A="0.1688" C="0.228457" G="0.347771" T="0.254972"/>
      <pos A="0.2616" C="0.420685" G="0.142286" T="0.175429"/>
      <pos A="0.102515" C="0.420685" G="0.2152" T="0.2616"/>
      <pos A="0.188685" C="0.327885" G="0.334514" T="0.148915"/>
      <pos A="0.2616" C="0.347771" G="0.182057" T="0.208572"/>
      <pos A="0.155543" C="0.480342" G="0.321257" T="0.0428573"/>
      <pos A="0.115772" C="0.420685" G="0.235085" T="0.228457"/>
      <pos A="0.182057" C="0.162172" G="0.3544" T="0.301371"/>
      <pos A="0.0892573" C="0.4008" G="0.361028" T="0.148915"/>
      <pos A="0.327885" C="0.294743" G="0.201943" T="0.175429"/>
      <pos A="0.201943" C="0.2616" G="0.453828" T="0.0826291"/>
      <pos A="0.102515" C="0.188685" G="0.433943" T="0.274857"/>
      <pos A="0.0892573" C="0.513485" G="0.268228" T="0.129029"/>
      <pos A="0.301371" C="0.135657" G="0.334514" T="0.228457"/>
      <pos A="0.162172" C="0.367657" G="0.321257" T="0.148915"/>
      <pos A="0.195315" C="0.314628" G="0.361028" T="0.129029"/>
    </motif>
    <motif db="0" id="M72" alt="O72" length="40" nsites="8" evalue="1.3e-003">
      <pos A="0.243502" C="0.237004" G="0.386452" T="0.133041"/>
      <pos A="0.172028" C="0.327972" G="0.366959" T="0.133041"/>
      <pos A="0.262996" C="0.295484" G="0.204516" T="0.237004"/>
      <pos A="0.146037" C="0.314977" G="0.282489" T="0.256498"/>
      <pos A="0.211013" C="0.269493" G="0.373457" T="0.146037"/>
      <pos A="0.100552" C="0.256498" G="0.373457" T="0.269493"/>
      <pos A="0.126543" C="0.353963" G="0.288987" T="0.230507"/>
      <pos A="0.16553" C="0.30848" G="0.373457" T="0.152534"/>
      <pos A="0.237004" C="0.269493" G="0.25" T="0.243502"/>
      <pos A="0.0940543" C="0.379955" G="0.418941" T="0.10705"/>
      <pos A="0.295484" C="0.39295" G="0.133041" T="0.178525"/>
      <pos A="0.133041" C="0.288987" G="0.379955" T="0.198018"/>
      <pos A="0.217511" C="0.353963" G="0.301982" T="0.126543"/>
      <pos A="0.230507" C="0.230507" G="0.431937" T="0.10705"/>
      <pos A="0.0940543" C="0.262996" G="0.490416" T="0.152534"/>
      <pos A="0.19152" C="0.275991" G="0.347466" T="0.185023"/>
      <pos A="0.405946" C="0.243502" G="0.204516" T="0.146037"/>
      <pos A="0.0940543" C="0.412443" G="0.243502" T="0.25"/>
      <pos A="0.224009" C="0.282489" G="0.386452" T="0.10705"/>
      <pos A="0.0940543" C="0.451429" G="0.327972" T="0.126543"/>
      <pos A="0.204516" C="0.379955" G="0.230507" T="0.185023"/>
      <pos A="0.126543" C="0.457927" G="0.282489" T="0.133041"/>
      <pos A="0.204516" C="0.16553" G="0.301982" T="0.327972"/>
      <pos A="0.126543" C="0.185023" G="0.496914" T="0.19152"/>
      <pos A="0.159032" C="0.321475" G="0.295484" T="0.224009"/>
      <pos A="0.10705" C="0.613873" G="0.19152" T="0.0875565"/>
      <pos A="0.204516" C="0.386452" G="0.282489" T="0.126543"/>
      <pos A="0.288987" C="0.178525" G="0.366959" T="0.16553"/>
      <pos A="0.152534" C="0.373457" G="0.230507" T="0.243502"/>
      <pos A="0.159032" C="0.321475" G="0.33447" T="0.185023"/>
      <pos A="0.269493" C="0.159032" G="0.431937" T="0.139539"/>
      <pos A="0.185023" C="0.33447" G="0.288987" T="0.19152"/>
      <pos A="0.211013" C="0.230507" G="0.353963" T="0.204516"/>
      <pos A="0.113548" C="0.340968" G="0.431937" T="0.113548"/>
      <pos A="0.159032" C="0.314977" G="0.39295" T="0.133041"/>
      <pos A="0.211013" C="0.347466" G="0.30848" T="0.133041"/>
      <pos A="0.262996" C="0.133041" G="0.431937" T="0.172028"/>
      <pos A="0.33447" C="0.347466" G="0.0680632" T="0.25"/>
      <pos A="0.113548" C="0.230507" G="0.282489" T="0.373457"/>
      <pos A="0.126543" C="0.522905" G="0.25" T="0.100552"/>
    </motif>
    <motif db="0" id="M74" alt="O74" length="40" nsites="8" evalue="1.3e-003">
      <pos A="0.100552" C="0.30848" G="0.386452" T="0.204516"/>
      <pos A="0.113548" C="0.327972" G="0.425439" T="0.133041"/>
      <pos A="0.366959" C="0.269493" G="0.269493" T="0.0940543"/>
      <pos A="0.30848" C="0.30848" G="0.314977" T="0.0680632"/>
      <pos A="0.152534" C="0.295484" G="0.399448" T="0.152534"/>
      <pos A="0.282489" C="0.457927" G="0.10705" T="0.152534"/>
      <pos A="0.256498" C="0.25" G="0.256498" T="0.237004"/>
      <pos A="0.0680632" C="0.366959" G="0.412443" T="0.152534"/>
      <pos A="0.243502" C="0.288987" G="0.230507" T="0.237004"/>
      <pos A="0.133041" C="0.399448" G="0.275991" T="0.19152"/>
      <pos A="0.152534" C="0.224009" G="0.470922" T="0.152534"/>
      <pos A="0.0485709" C="0.295484" G="0.581384" T="0.074561"/>
      <pos A="0.19152" C="0.185023" G="0.366959" T="0.256498"/>
      <pos A="0.217511" C="0.295484" G="0.321475" T="0.16553"/>
      <pos A="0.185023" C="0.366959" G="0.243502" T="0.204516"/>
      <pos A="0.133041" C="0.314977" G="0.353963" T="0.198018"/>
      <pos A="0.120045" C="0.262996" G="0.399448" T="0.217511"/>
      <pos A="0.0680632" C="0.360461" G="0.418941" T="0.152534"/>
      <pos A="0.217511" C="0.347466" G="0.217511" T="0.217511"/>
      <pos A="0.243502" C="0.282489" G="0.269493" T="0.204516"/>
      <pos A="0.353963" C="0.178525" G="0.366959" T="0.100552"/>
      <pos A="0.139539" C="0.451429" G="0.230507" T="0.178525"/>
      <pos A="0.178525" C="0.262996" G="0.373457" T="0.185023"/>
      <pos A="0.178525" C="0.39295" G="0.314977" T="0.113548"/>
      <pos A="0.269493" C="0.139539" G="0.33447" T="0.256498"/>
      <pos A="0.16553" C="0.275991" G="0.373457" T="0.185023"/>
      <pos A="0.16553" C="0.425439" G="0.139539" T="0.269493"/>
      <pos A="0.314977" C="0.379955" G="0.185023" T="0.120045"/>
      <pos A="0.185023" C="0.262996" G="0.373457" T="0.178525"/>
      <pos A="0.178525" C="0.256498" G="0.373457" T="0.19152"/>
      <pos A="0.19152" C="0.269493" G="0.340968" T="0.198018"/>
      <pos A="0.0485709" C="0.438434" G="0.438434" T="0.074561"/>
      <pos A="0.133041" C="0.490416" G="0.314977" T="0.0615664"/>
      <pos A="0.204516" C="0.360461" G="0.282489" T="0.152534"/>
      <pos A="0.19152" C="0.269493" G="0.353963" T="0.185023"/>
      <pos A="0.185023" C="0.340968" G="0.243502" T="0.230507"/>
      <pos A="0.074561" C="0.217511" G="0.425439" T="0.282489"/>
      <pos A="0.152534" C="0.522905" G="0.19152" T="0.133041"/>
      <pos A="0.178525" C="0.314977" G="0.262996" T="0.243502"/>
      <pos A="0.301982" C="0.185023" G="0.275991" T="0.237004"/>
    </motif>
    <motif db="0" id="M75" alt="O75" length="40" nsites="8" evalue="1.3e-003">
      <pos A="0.195315" C="0.367657" G="0.175429" T="0.2616"/>
      <pos A="0.135657" C="0.467085" G="0.314628" T="0.0826291"/>
      <pos A="0.162172" C="0.367657" G="0.374285" T="0.0958864"/>
      <pos A="0.274857" C="0.228457" G="0.327885" T="0.1688"/>
      <pos A="0.148915" C="0.182057" G="0.500228" T="0.1688"/>
      <pos A="0.135657" C="0.427314" G="0.254972" T="0.182057"/>
      <pos A="0.228457" C="0.182057" G="0.473714" T="0.115772"/>
      <pos A="0.102515" C="0.460456" G="0.201943" T="0.235085"/>
      <pos A="0.182057" C="0.274857" G="0.394171" T="0.148915"/>
      <pos A="0.188685" C="0.2616" G="0.2616" T="0.288115"/>
      <pos A="0.109144" C="0.308" G="0.394171" T="0.188685"/>
      <pos A="0.3544" C="0.308" G="0.162172" T="0.175429"/>
      <pos A="0.148915" C="0.1688" G="0.314628" T="0.367657"/>
      <pos A="0.175429" C="0.254972" G="0.447199" T="0.1224"/>
      <pos A="0.162172" C="0.254972" G="0.440571" T="0.142286"/>
      <pos A="0.221829" C="0.308" G="0.268228" T="0.201943"/>
      <pos A="0.221829" C="0.480342" G="0.281485" T="0.0163437"/>
      <pos A="0.301371" C="0.235085" G="0.321257" T="0.142286"/>
      <pos A="0.135657" C="0.2616" G="0.308" T="0.294743"/>
      <pos A="0.142286" C="0.308" G="0.4008" T="0.148915"/>
      <pos A="0.0561146" C="0.301371" G="0.321257" T="0.321257"/>
      <pos A="0.142286" C="0.327885" G="0.460456" T="0.0693719"/>
      <pos A="0.175429" C="0.308" G="0.387543" T="0.129029"/>
      <pos A="0.2616" C="0.467085" G="0.135657" T="0.135657"/>
      <pos A="0.155543" C="0.341143" G="0.221829" T="0.281485"/>
      <pos A="0.109144" C="0.281485" G="0.301371" T="0.308"/>
      <pos A="0.0693719" C="0.427314" G="0.347771" T="0.155543"/>
      <pos A="0.115772" C="0.414056" G="0.268228" T="0.201943"/>
      <pos A="0.208572" C="0.2152" G="0.427314" T="0.148915"/>
      <pos A="0.182057" C="0.314628" G="0.327885" T="0.175429"/>
      <pos A="0.162172" C="0.301371" G="0.387543" T="0.148915"/>
      <pos A="0.347771" C="0.248343" G="0.334514" T="0.0693719"/>
      <pos A="0.228457" C="0.241715" G="0.268228" T="0.2616"/>
      <pos A="0.109144" C="0.374285" G="0.281485" T="0.235085"/>
      <pos A="0.155543" C="0.394171" G="0.268228" T="0.182057"/>
      <pos A="0.327885" C="0.235085" G="0.314628" T="0.1224"/>
      <pos A="0.2616" C="0.387543" G="0.1688" T="0.182057"/>
      <pos A="0.115772" C="0.228457" G="0.539999" T="0.115772"/>
      <pos A="0.1688" C="0.327885" G="0.327885" T="0.175429"/>
      <pos A="0.1224" C="0.341143" G="0.2616" T="0.274857"/>
    </motif>
    <motif db="0" id="M76" alt="O76" length="40" nsites="8" evalue="1.3e-003">
      <pos A="0.990741" C="0.00308642" G="0.00308642" T="0.00308642"/>
      <pos A="0.00308642" C="0.00308642" G="0.990741" T="0.00308642"/>
      <pos A="0.00308642" C="0.990741" G="0.00308642" T="0.00308642"/>
      <pos A="0.00308642" C="0.00308642" G="0.990741" T="0.00308642"/>
      <pos A="0.00308642" C="0.990741" G="0.00308642" T="0.00308642"/>
      <pos A="0.00308642" C="0.00308642" G="0.990741" T="0.00308642"/>
      <pos A="0.00308642" C="0.00308642" G="0.990741" T="0.00308642"/>
      <pos A="0.00308642" C="0.00308642" G="0.990741" T="0.00308642"/>
      <pos A="0.00308642" C="0.00308642" G="0.990741" T="0.00308642"/>
      <pos A="0.00308642" C="0.00308642" G="0.00308642" T="0.990741"/>
      <pos A="0.00308642" C="0.990741" G="0.00308642" T="0.00308642"/>
      <pos A="0.00308642" C="0.00308642" G="0.00308642" T="0.990741"/>
      <pos A="0.00308642" C="0.990741" G="0.00308642" T="0.00308642"/>
      <pos A="0.00308642" C="0.990741" G="0.00308642" T="0.00308642"/>
      <pos A="0.00308642" C="0.00308642" G="0.990741" T="0.00308642"/>
      <pos A="0.00308642" C="0.00308642" G="0.990741" T="0.00308642"/>
      <pos A="0.00308642" C="0.00308642" G="0.990741" T="0.00308642"/>
      <pos A="0.00308642" C="0.990741" G="0.00308642" T="0.00308642"/>
      <pos A="0.00308642" C="0.00308642" G="0.990741" T="0.00308642"/>
      <pos A="0.00308642" C="0.990741" G="0.00308642" T="0.00308642"/>
      <pos A="0.00308642" C="0.990741" G="0.00308642" T="0.00308642"/>
      <pos A="0.00308642" C="0.990741" G="0.00308642" T="0.00308642"/>
      <pos A="0.00308642" C="0.00308642" G="0.00308642" T="0.990741"/>
      <pos A="0.00308642" C="0.00308642" G="0.990741" T="0.00308642"/>
      <pos A="0.00308642" C="0.990741" G="0.00308642" T="0.00308642"/>
      <pos A="0.990741" C="0.00308642" G="0.00308642" T="0.00308642"/>
      <pos A="0.00308642" C="0.00308642" G="0.990741" T="0.00308642"/>
      <pos A="0.00308642" C="0.00308642" G="0.990741" T="0.00308642"/>
      <pos A="0.00308642" C="0.00308642" G="0.990741" T="0.00308642"/>
      <pos A="0.00308642" C="0.990741" G="0.00308642" T="0.00308642"/>
      <pos A="0.00308642" C="0.00308642" G="0.990741" T="0.00308642"/>
      <pos A="0.00308642" C="0.00308642" G="0.990741" T="0.00308642"/>
      <pos A="0.00308642" C="0.00308642" G="0.990741" T="0.00308642"/>
      <pos A="0.00308642" C="0.990741" G="0.00308642" T="0.00308642"/>
      <pos A="0.990741" C="0.00308642" G="0.00308642" T="0.00308642"/>
      <pos A="0.00308642" C="0.00308642" G="0.990741" T="0.00308642"/>
      <pos A="0.00308642" C="0.00308642" G="0.990741" T="0.00308642"/>
      <pos A="0.00308642" C="0.990741" G="0.00308642" T="0.00308642"/>
      <pos A="0.00308642" C="0.00308642" G="0.00308642" T="0.990741"/>
      <pos A="0.00308642" C="0.00308642" G="0.990741" T="0.00308642"/>
    </motif>
    <motif db="0" id="M77" alt="O77" length="40" nsites="8" evalue="1.3e-003">
      <pos A="0.373457" C="0.373457" G="0.25" T="0.00308642"/>
      <pos A="0.126543" C="0.126543" G="0.743827" T="0.00308642"/>
      <pos A="0.00308642" C="0.373457" G="0.496914" T="0.126543"/>
      <pos A="0.373457" C="0.126543" G="0.126543" T="0.373457"/>
      <pos A="0.00308642" C="0.00308642" G="0.743827" T="0.25"/>
      <pos A="0.00308642" C="0.126543" G="0.867284" T="0.00308642"/>
      <pos A="0.126543" C="0.867284" G="0.00308642" T="0.00308642"/>
      <pos A="0.00308642" C="0.62037" G="0.373457" T="0.00308642"/>
      <pos A="0.496914" C="0.373457" G="0.00308642" T="0.126543"/>
      <pos A="0.00308642" C="0.496914" G="0.496914" T="0.00308642"/>
      <pos A="0.00308642" C="0.00308642" G="0.25" T="0.743827"/>
      <pos A="0.126543" C="0.743827" G="0.126543" T="0.00308642"/>
      <pos A="0.373457" C="0.25" G="0.373457" T="0.00308642"/>
      <pos A="0.496914" C="0.126543" G="0.373457" T="0.00308642"/>
      <pos A="0.126543" C="0.126543" G="0.25" T="0.496914"/>
      <pos A="0.00308642" C="0.496914" G="0.496914" T="0.00308642"/>
      <pos A="0.00308642" C="0.496914" G="0.00308642" T="0.496914"/>
      <pos A="0.00308642" C="0.373457" G="0.496914" T="0.126543"/>
      <pos A="0.25" C="0.25" G="0.496914" T="0.00308642"/>
      <pos A="0.25" C="0.743827" G="0.00308642" T="0.00308642"/>
      <pos A="0.496914" C="0.25" G="0.25" T="0.00308642"/>
      <pos A="0.373457" C="0.25" G="0.126543" T="0.25"/>
      <pos A="0.00308642" C="0.496914" G="0.25" T="0.25"/>
      <pos A="0.00308642" C="0.126543" G="0.62037" T="0.25"/>
      <pos A="0.00308642" C="0.496914" G="0.00308642" T="0.496914"/>
      <pos A="0.00308642" C="0.373457" G="0.373457" T="0.25"/>
      <pos A="0.373457" C="0.00308642" G="0.496914" T="0.126543"/>
      <pos A="0.373457" C="0.00308642" G="0.373457" T="0.25"/>
      <pos A="0.126543" C="0.126543" G="0.25" T="0.496914"/>
      <pos A="0.496914" C="0.00308642" G="0.25" T="0.25"/>
      <pos A="0.00308642" C="0.373457" G="0.373457" T="0.25"/>
      <pos A="0.00308642" C="0.373457" G="0.373457" T="0.25"/>
      <pos A="0.126543" C="0.62037" G="0.00308642" T="0.25"/>
      <pos A="0.373457" C="0.62037" G="0.00308642" T="0.00308642"/>
      <pos A="0.126543" C="0.62037" G="0.00308642" T="0.25"/>
      <pos A="0.00308642" C="0.25" G="0.126543" T="0.62037"/>
      <pos A="0.373457" C="0.00308642" G="0.496914" T="0.126543"/>
      <pos A="0.126543" C="0.743827" G="0.126543" T="0.00308642"/>
      <pos A="0.373457" C="0.00308642" G="0.62037" T="0.00308642"/>
      <pos A="0.496914" C="0.00308642" G="0.496914" T="0.00308642"/>
    </motif>
    <motif db="0" id="M79" alt="O79" length="40" nsites="8" evalue="1.3e-003">
      <pos A="0.222565" C="0.551784" G="0.222565" T="0.00308642"/>
      <pos A="0.00308642" C="0.332304" G="0.222565" T="0.442043"/>
      <pos A="0.00308642" C="0.222565" G="0.442043" T="0.332304"/>
      <pos A="0.00308642" C="0.222565" G="0.332304" T="0.442043"/>
      <pos A="0.112826" C="0.442043" G="0.332304" T="0.112826"/>
      <pos A="0.00308642" C="0.222565" G="0.442043" T="0.332304"/>
      <pos A="0.00308642" C="0.881001" G="0.112826" T="0.00308642"/>
      <pos A="0.00308642" C="0.442043" G="0.442043" T="0.112826"/>
      <pos A="0.00308642" C="0.442043" G="0.332304" T="0.222565"/>
      <pos A="0.112826" C="0.332304" G="0.112826" T="0.442043"/>
      <pos A="0.00308642" C="0.551784" G="0.112826" T="0.332304"/>
      <pos A="0.112826" C="0.661523" G="0.222565" T="0.00308642"/>
      <pos A="0.00308642" C="0.00308642" G="0.442043" T="0.551784"/>
      <pos A="0.332304" C="0.112826" G="0.551784" T="0.00308642"/>
      <pos A="0.112826" C="0.551784" G="0.332304" T="0.00308642"/>
      <pos A="0.551784" C="0.112826" G="0.332304" T="0.00308642"/>
      <pos A="0.332304" C="0.222565" G="0.332304" T="0.112826"/>
      <pos A="0.112826" C="0.332304" G="0.551784" T="0.00308642"/>
      <pos A="0.00308642" C="0.442043" G="0.551784" T="0.00308642"/>
      <pos A="0.332304" C="0.222565" G="0.442043" T="0.00308642"/>
      <pos A="0.332304" C="0.00308642" G="0.661523" T="0.00308642"/>
      <pos A="0.222565" C="0.00308642" G="0.661523" T="0.112826"/>
      <pos A="0.00308642" C="0.00308642" G="0.990741" T="0.00308642"/>
      <pos A="0.551784" C="0.222565" G="0.222565" T="0.00308642"/>
      <pos A="0.551784" C="0.00308642" G="0.442043" T="0.00308642"/>
      <pos A="0.112826" C="0.551784" G="0.332304" T="0.00308642"/>
      <pos A="0.222565" C="0.00308642" G="0.771262" T="0.00308642"/>
      <pos A="0.00308642" C="0.771262" G="0.222565" T="0.00308642"/>
      <pos A="0.00308642" C="0.222565" G="0.661523" T="0.112826"/>
      <pos A="0.222565" C="0.332304" G="0.332304" T="0.112826"/>
      <pos A="0.442043" C="0.222565" G="0.222565" T="0.112826"/>
      <pos A="0.00308642" C="0.222565" G="0.771262" T="0.00308642"/>
      <pos A="0.112826" C="0.661523" G="0.222565" T="0.00308642"/>
      <pos A="0.332304" C="0.112826" G="0.222565" T="0.332304"/>
      <pos A="0.442043" C="0.112826" G="0.442043" T="0.00308642"/>
      <pos A="0.00308642" C="0.112826" G="0.551784" T="0.332304"/>
      <pos A="0.222565" C="0.222565" G="0.442043" T="0.112826"/>
      <pos A="0.112826" C="0.771262" G="0.112826" T="0.00308642"/>
      <pos A="0.222565" C="0.442043" G="0.332304" T="0.00308642"/>
      <pos A="0.00308642" C="0.112826" G="0.661523" T="0.222565"/>
    </motif>
    <motif db="0" id="M8" alt="O8" length="40" nsites="8" evalue="1.3e-003">
      <pos A="0.148915" C="0.387543" G="0.241715" T="0.221829"/>
      <pos A="0.281485" C="0.327885" G="0.195315" T="0.195315"/>
      <pos A="0.235085" C="0.341143" G="0.308" T="0.115772"/>
      <pos A="0.115772" C="0.301371" G="0.539999" T="0.0428573"/>
      <pos A="0.235085" C="0.268228" G="0.294743" T="0.201943"/>
      <pos A="0.182057" C="0.155543" G="0.467085" T="0.195315"/>
      <pos A="0.182057" C="0.380914" G="0.380914" T="0.0561146"/>
      <pos A="0.347771" C="0.288115" G="0.195315" T="0.1688"/>
      <pos A="0.268228" C="0.201943" G="0.3544" T="0.175429"/>
      <pos A="0.135657" C="0.361028" G="0.274857" T="0.228457"/>
      <pos A="0.1688" C="0.241715" G="0.294743" T="0.294743"/>
      <pos A="0.076001" C="0.334514" G="0.334514" T="0.254972"/>
      <pos A="0.1688" C="0.460456" G="0.308" T="0.0627437"/>
      <pos A="0.228457" C="0.334514" G="0.208572" T="0.228457"/>
      <pos A="0.162172" C="0.201943" G="0.420685" T="0.2152"/>
      <pos A="0.142286" C="0.3544" G="0.281485" T="0.221829"/>
      <pos A="0.109144" C="0.235085" G="0.427314" T="0.228457"/>
      <pos A="0.135657" C="0.2152" G="0.453828" T="0.195315"/>
      <pos A="0.129029" C="0.460456" G="0.142286" T="0.268228"/>
      <pos A="0.135657" C="0.380914" G="0.321257" T="0.162172"/>
      <pos A="0.135657" C="0.440571" G="0.334514" T="0.0892573"/>
      <pos A="0.3544" C="0.175429" G="0.235085" T="0.235085"/>
      <pos A="0.0693719" C="0.414056" G="0.387543" T="0.129029"/>
      <pos A="0.188685" C="0.321257" G="0.334514" T="0.155543"/>
      <pos A="0.195315" C="0.2152" G="0.288115" T="0.301371"/>
      <pos A="0.201943" C="0.274857" G="0.248343" T="0.274857"/>
      <pos A="0.102515" C="0.221829" G="0.500228" T="0.175429"/>
      <pos A="0.188685" C="0.334514" G="0.308" T="0.1688"/>
      <pos A="0.228457" C="0.414056" G="0.0958864" T="0.2616"/>
      <pos A="0.281485" C="0.420685" G="0.248343" T="0.0494864"/>
      <pos A="0.235085" C="0.241715" G="0.380914" T="0.142286"/>
      <pos A="0.188685" C="0.274857" G="0.420685" T="0.115772"/>
      <pos A="0.208572" C="0.274857" G="0.4008" T="0.115772"/>
      <pos A="0.142286" C="0.367657" G="0.447199" T="0.0428573"/>
      <pos A="0.162172" C="0.447199" G="0.248343" T="0.142286"/>
      <pos A="0.228457" C="0.228457" G="0.2616" T="0.281485"/>
      <pos A="0.115772" C="0.235085" G="0.414056" T="0.235085"/>
      <pos A="0.115772" C="0.347771" G="0.248343" T="0.288115"/>
      <pos A="0.0826291" C="0.407428" G="0.420685" T="0.0892573"/>
      <pos A="0.235085" C="0.248343" G="0.394171" T="0.1224"/>
    </motif>
    <motif db="0" id="M81" alt="O81" length="40" nsites="8" evalue="1.3e-003">
      <pos A="0.167696" C="0.387174" G="0.277435" T="0.167696"/>
      <pos A="0.167696" C="0.387174" G="0.387174" T="0.0579565"/>
      <pos A="0.277435" C="0.551784" G="0.167696" T="0.00308642"/>
      <pos A="0.167696" C="0.112826" G="0.332304" T="0.387174"/>
      <pos A="0.0579565" C="0.716392" G="0.167696" T="0.0579565"/>
      <pos A="0.387174" C="0.332304" G="0.167696" T="0.112826"/>
      <pos A="0.167696" C="0.167696" G="0.222565" T="0.442043"/>
      <pos A="0.222565" C="0.112826" G="0.496914" T="0.167696"/>
      <pos A="0.387174" C="0.222565" G="0.332304" T="0.0579565"/>
      <pos A="0.0579565" C="0.222565" G="0.442043" T="0.277435"/>
      <pos A="0.112826" C="0.496914" G="0.222565" T="0.167696"/>
      <pos A="0.167696" C="0.0579565" G="0.332304" T="0.442043"/>
      <pos A="0.00308642" C="0.661523" G="0.332304" T="0.00308642"/>
      <pos A="0.387174" C="0.112826" G="0.167696" T="0.332304"/>
      <pos A="0.112826" C="0.222565" G="0.332304" T="0.332304"/>
      <pos A="0.0579565" C="0.332304" G="0.496914" T="0.112826"/>
      <pos A="0.0579565" C="0.606653" G="0.277435" T="0.0579565"/>
      <pos A="0.112826" C="0.387174" G="0.00308642" T="0.496914"/>
      <pos A="0.112826" C="0.442043" G="0.222565" T="0.222565"/>
      <pos A="0.332304" C="0.222565" G="0.277435" T="0.167696"/>
      <pos A="0.112826" C="0.332304" G="0.222565" T="0.332304"/>
      <pos A="0.00308642" C="0.387174" G="0.167696" T="0.442043"/>
      <pos A="0.222565" C="0.222565" G="0.167696" T="0.387174"/>
      <pos A="0.112826" C="0.167696" G="0.661523" T="0.0579565"/>
      <pos A="0.00308642" C="0.332304" G="0.661523" T="0.00308642"/>
      <pos A="0.0579565" C="0.551784" G="0.222565" T="0.167696"/>
      <pos A="0.277435" C="0.496914" G="0.112826" T="0.112826"/>
      <pos A="0.222565" C="0.606653" G="0.112826" T="0.0579565"/>
      <pos A="0.112826" C="0.112826" G="0.277435" T="0.496914"/>
      <pos A="0.387174" C="0.222565" G="0.332304" T="0.0579565"/>
      <pos A="0.167696" C="0.442043" G="0.167696" T="0.222565"/>
      <pos A="0.112826" C="0.222565" G="0.661523" T="0.00308642"/>
      <pos A="0.442043" C="0.0579565" G="0.332304" T="0.167696"/>
      <pos A="0.0579565" C="0.496914" G="0.222565" T="0.222565"/>
      <pos A="0.112826" C="0.167696" G="0.332304" T="0.387174"/>
      <pos A="0.0579565" C="0.442043" G="0.332304" T="0.167696"/>
      <pos A="0.277435" C="0.277435" G="0.277435" T="0.167696"/>
      <pos A="0.112826" C="0.277435" G="0.551784" T="0.0579565"/>
      <pos A="0.387174" C="0.00308642" G="0.551784" T="0.0579565"/>
      <pos A="0.112826" C="0.277435" G="0.496914" T="0.112826"/>
    </motif>
    <motif db="0" id="M83" alt="O83" length="40" nsites="8" evalue="1.3e-003">
      <pos A="0.272446" C="0.407127" G="0.272446" T="0.0479802"/>
      <pos A="0.272446" C="0.45202" G="0.227554" T="0.0479802"/>
      <pos A="0.0928731" C="0.0928731" G="0.407127" T="0.407127"/>
      <pos A="0.18266" C="0.362233" G="0.407127" T="0.0479802"/>
      <pos A="0.227554" C="0.18266" G="0.45202" T="0.137767"/>
      <pos A="0.18266" C="0.137767" G="0.496914" T="0.18266"/>
      <pos A="0.00308642" C="0.496914" G="0.45202" T="0.0479802"/>
      <pos A="0.272446" C="0.362233" G="0.272446" T="0.0928731"/>
      <pos A="0.227554" C="0.5867" G="0.18266" T="0.00308642"/>
      <pos A="0.227554" C="0.362233" G="0.227554" T="0.18266"/>
      <pos A="0.0928731" C="0.45202" G="0.362233" T="0.0928731"/>
      <pos A="0.18266" C="0.31734" G="0.227554" T="0.272446"/>
      <pos A="0.0479802" C="0.407127" G="0.407127" T="0.137767"/>
      <pos A="0.00308642" C="0.0479802" G="0.721381" T="0.227554"/>
      <pos A="0.137767" C="0.631594" G="0.18266" T="0.0479802"/>
      <pos A="0.00308642" C="0.5867" G="0.272446" T="0.137767"/>
      <pos A="0.227554" C="0.362233" G="0.272446" T="0.137767"/>
      <pos A="0.0928731" C="0.31734" G="0.45202" T="0.137767"/>
      <pos A="0.407127" C="0.31734" G="0.0928731" T="0.18266"/>
      <pos A="0.227554" C="0.0479802" G="0.496914" T="0.227554"/>
      <pos A="0.0928731" C="0.31734" G="0.362233" T="0.227554"/>
      <pos A="0.227554" C="0.137767" G="0.45202" T="0.18266"/>
      <pos A="0.272446" C="0.0928731" G="0.5867" T="0.0479802"/>
      <pos A="0.272446" C="0.18266" G="0.18266" T="0.362233"/>
      <pos A="0.227554" C="0.137767" G="0.362233" T="0.272446"/>
      <pos A="0.00308642" C="0.0479802" G="0.811167" T="0.137767"/>
      <pos A="0.18266" C="0.45202" G="0.227554" T="0.137767"/>
      <pos A="0.18266" C="0.18266" G="0.31734" T="0.31734"/>
      <pos A="0.272446" C="0.0479802" G="0.45202" T="0.227554"/>
      <pos A="0.362233" C="0.227554" G="0.31734" T="0.0928731"/>
      <pos A="0.18266" C="0.18266" G="0.541807" T="0.0928731"/>
      <pos A="0.227554" C="0.137767" G="0.45202" T="0.18266"/>
      <pos A="0.0479802" C="0.272446" G="0.5867" T="0.0928731"/>
      <pos A="0.18266" C="0.631594" G="0.0928731" T="0.0928731"/>
      <pos A="0.227554" C="0.631594" G="0.00308642" T="0.137767"/>
      <pos A="0.227554" C="0.137767" G="0.541807" T="0.0928731"/>
      <pos A="0.0479802" C="0.45202" G="0.45202" T="0.0479802"/>
      <pos A="0.18266" C="0.362233" G="0.31734" T="0.137767"/>
      <pos A="0.31734" C="0.362233" G="0.31734" T="0.00308642"/>
      <pos A="0.0928731" C="0.362233" G="0.45202" T="0.0928731"/>
    </motif>
    <motif db="0" id="M84" alt="O84" length="40" nsites="8" evalue="1.3e-003">
      <pos A="0.0668059" C="0.162385" G="0.385404" T="0.385404"/>
      <pos A="0.00308642" C="0.449124" G="0.512843" T="0.0349462"/>
      <pos A="0.353545" C="0.0349462" G="0.449124" T="0.162385"/>
      <pos A="0.0668059" C="0.226105" G="0.576563" T="0.130525"/>
      <pos A="0.480984" C="0.321685" G="0.0986657" T="0.0986657"/>
      <pos A="0.194245" C="0.289825" G="0.226105" T="0.289825"/>
      <pos A="0.0668059" C="0.289825" G="0.417264" T="0.226105"/>
      <pos A="0.00308642" C="0.194245" G="0.385404" T="0.417264"/>
      <pos A="0.226105" C="0.226105" G="0.512843" T="0.0349462"/>
      <pos A="0.130525" C="0.353545" G="0.385404" T="0.130525"/>
      <pos A="0.0668059" C="0.321685" G="0.0986657" T="0.512843"/>
      <pos A="0.0668059" C="0.576563" G="0.162385" T="0.194245"/>
      <pos A="0.289825" C="0.544703" G="0.130525" T="0.0349462"/>
      <pos A="0.162385" C="0.0349462" G="0.672142" T="0.130525"/>
      <pos A="0.257965" C="0.417264" G="0.257965" T="0.0668059"/>
      <pos A="0.417264" C="0.0986657" G="0.321685" T="0.162385"/>
      <pos A="0.226105" C="0.289825" G="0.353545" T="0.130525"/>
      <pos A="0.0349462" C="0.321685" G="0.449124" T="0.194245"/>
      <pos A="0.289825" C="0.321685" G="0.130525" T="0.257965"/>
      <pos A="0.226105" C="0.226105" G="0.353545" T="0.194245"/>
      <pos A="0.0349462" C="0.321685" G="0.480984" T="0.162385"/>
      <pos A="0.00308642" C="0.257965" G="0.480984" T="0.257965"/>
      <pos A="0.257965" C="0.162385" G="0.512843" T="0.0668059"/>
      <pos A="0.289825" C="0.353545" G="0.289825" T="0.0668059"/>
      <pos A="0.0986657" C="0.194245" G="0.480984" T="0.226105"/>
      <pos A="0.162385" C="0.480984" G="0.0986657" T="0.257965"/>
      <pos A="0.289825" C="0.194245" G="0.385404" T="0.130525"/>
      <pos A="0.257965" C="0.194245" G="0.449124" T="0.0986657"/>
      <pos A="0.194245" C="0.257965" G="0.417264" T="0.130525"/>
      <pos A="0.321685" C="0.00308642" G="0.449124" T="0.226105"/>
      <pos A="0.0986657" C="0.321685" G="0.226105" T="0.353545"/>
      <pos A="0.0349462" C="0.608423" G="0.194245" T="0.162385"/>
      <pos A="0.162385" C="0.162385" G="0.162385" T="0.512843"/>
      <pos A="0.0349462" C="0.321685" G="0.385404" T="0.257965"/>
      <pos A="0.130525" C="0.226105" G="0.257965" T="0.385404"/>
      <pos A="0.00308642" C="0.385404" G="0.385404" T="0.226105"/>
      <pos A="0.194245" C="0.385404" G="0.257965" T="0.162385"/>
      <pos A="0.162385" C="0.194245" G="0.289825" T="0.353545"/>
      <pos A="0.417264" C="0.480984" G="0.0668059" T="0.0349462"/>
      <pos A="0.289825" C="0.194245" G="0.130525" T="0.385404"/>
    </motif>
    <motif db="0" id="M85" alt="O85" length="40" nsites="8" evalue="1.3e-003">
      <pos A="0.178525" C="0.295484" G="0.347466" T="0.178525"/>
      <pos A="0.074561" C="0.483918" G="0.25" T="0.19152"/>
      <pos A="0.204516" C="0.457927" G="0.16553" T="0.172028"/>
      <pos A="0.133041" C="0.275991" G="0.295484" T="0.295484"/>
      <pos A="0.146037" C="0.30848" G="0.39295" T="0.152534"/>
      <pos A="0.146037" C="0.347466" G="0.366959" T="0.139539"/>
      <pos A="0.198018" C="0.262996" G="0.347466" T="0.19152"/>
      <pos A="0.139539" C="0.529402" G="0.185023" T="0.146037"/>
      <pos A="0.178525" C="0.321475" G="0.301982" T="0.198018"/>
      <pos A="0.152534" C="0.327972" G="0.366959" T="0.152534"/>
      <pos A="0.217511" C="0.204516" G="0.262996" T="0.314977"/>
      <pos A="0.0875565" C="0.159032" G="0.568388" T="0.185023"/>
      <pos A="0.237004" C="0.386452" G="0.321475" T="0.0550686"/>
      <pos A="0.139539" C="0.33447" G="0.386452" T="0.139539"/>
      <pos A="0.152534" C="0.262996" G="0.30848" T="0.275991"/>
      <pos A="0.224009" C="0.256498" G="0.399448" T="0.120045"/>
      <pos A="0.25" C="0.185023" G="0.431937" T="0.133041"/>
      <pos A="0.133041" C="0.425439" G="0.256498" T="0.185023"/>
      <pos A="0.100552" C="0.418941" G="0.399448" T="0.0810588"/>
      <pos A="0.133041" C="0.19152" G="0.503411" T="0.172028"/>
      <pos A="0.39295" C="0.262996" G="0.198018" T="0.146037"/>
      <pos A="0.33447" C="0.314977" G="0.198018" T="0.152534"/>
      <pos A="0.288987" C="0.224009" G="0.386452" T="0.100552"/>
      <pos A="0.211013" C="0.282489" G="0.275991" T="0.230507"/>
      <pos A="0.113548" C="0.379955" G="0.39295" T="0.113548"/>
      <pos A="0.126543" C="0.256498" G="0.282489" T="0.33447"/>
      <pos A="0.25" C="0.237004" G="0.327972" T="0.185023"/>
      <pos A="0.074561" C="0.399448" G="0.340968" T="0.185023"/>
      <pos A="0.217511" C="0.295484" G="0.347466" T="0.139539"/>
      <pos A="0.30848" C="0.347466" G="0.269493" T="0.074561"/>
      <pos A="0.262996" C="0.256498" G="0.295484" T="0.185023"/>
      <pos A="0.139539" C="0.451429" G="0.139539" T="0.269493"/>
      <pos A="0.19152" C="0.451429" G="0.178525" T="0.178525"/>
      <pos A="0.152534" C="0.360461" G="0.288987" T="0.198018"/>
      <pos A="0.133041" C="0.431937" G="0.340968" T="0.0940543"/>
      <pos A="0.10705" C="0.243502" G="0.444931" T="0.204516"/>
      <pos A="0.146037" C="0.399448" G="0.33447" T="0.120045"/>
      <pos A="0.120045" C="0.282489" G="0.353963" T="0.243502"/>
      <pos A="0.211013" C="0.243502" G="0.425439" T="0.120045"/>
      <pos A="0.185023" C="0.366959" G="0.230507" T="0.217511"/>
    </motif>
    <motif db="0" id="M86" alt="O86" length="40" nsites="8" evalue="1.3e-003">
      <pos A="0.212391" C="0.349746" G="0.245094" T="0.192768"/>
      <pos A="0.153524" C="0.441318" G="0.153524" T="0.251636"/>
      <pos A="0.179687" C="0.421695" G="0.330124" T="0.0684938"/>
      <pos A="0.173146" C="0.29742" G="0.362828" T="0.166605"/>
      <pos A="0.218931" C="0.179687" G="0.434776" T="0.166605"/>
      <pos A="0.127361" C="0.375909" G="0.38245" T="0.11428"/>
      <pos A="0.343206" C="0.232013" G="0.225473" T="0.199309"/>
      <pos A="0.173146" C="0.349746" G="0.173146" T="0.303961"/>
      <pos A="0.140442" C="0.166605" G="0.565591" T="0.127361"/>
      <pos A="0.140442" C="0.310502" G="0.441318" T="0.107738"/>
      <pos A="0.20585" C="0.245094" G="0.395532" T="0.153524"/>
      <pos A="0.127361" C="0.284339" G="0.395532" T="0.192768"/>
      <pos A="0.186227" C="0.38245" G="0.251636" T="0.179687"/>
      <pos A="0.0554123" C="0.303961" G="0.388991" T="0.251636"/>
      <pos A="0.133901" C="0.264717" G="0.356287" T="0.245094"/>
      <pos A="0.179687" C="0.434776" G="0.336665" T="0.0488721"/>
      <pos A="0.356287" C="0.232013" G="0.179687" T="0.232013"/>
      <pos A="0.218931" C="0.303961" G="0.375909" T="0.101198"/>
      <pos A="0.192768" C="0.434776" G="0.140442" T="0.232013"/>
      <pos A="0.140442" C="0.38245" G="0.271257" T="0.20585"/>
      <pos A="0.133901" C="0.310502" G="0.245094" T="0.310502"/>
      <pos A="0.166605" C="0.500184" G="0.0750351" T="0.258176"/>
      <pos A="0.160064" C="0.356287" G="0.343206" T="0.140442"/>
      <pos A="0.323583" C="0.29088" G="0.251636" T="0.133901"/>
      <pos A="0.212391" C="0.12082" G="0.539428" T="0.127361"/>
      <pos A="0.160064" C="0.349746" G="0.369369" T="0.12082"/>
      <pos A="0.173146" C="0.38245" G="0.264717" T="0.179687"/>
      <pos A="0.245094" C="0.271257" G="0.284339" T="0.199309"/>
      <pos A="0.12082" C="0.271257" G="0.441318" T="0.166605"/>
      <pos A="0.153524" C="0.441318" G="0.232013" T="0.173146"/>
      <pos A="0.277799" C="0.245094" G="0.284339" T="0.192768"/>
      <pos A="0.166605" C="0.362828" G="0.317043" T="0.153524"/>
      <pos A="0.179687" C="0.232013" G="0.415155" T="0.173146"/>
      <pos A="0.251636" C="0.238554" G="0.388991" T="0.12082"/>
      <pos A="0.199309" C="0.343206" G="0.238554" T="0.218931"/>
      <pos A="0.133901" C="0.225473" G="0.487102" T="0.153524"/>
      <pos A="0.101198" C="0.375909" G="0.395532" T="0.127361"/>
      <pos A="0.225473" C="0.349746" G="0.12082" T="0.303961"/>
      <pos A="0.133901" C="0.323583" G="0.388991" T="0.153524"/>
      <pos A="0.29742" C="0.343206" G="0.146983" T="0.212391"/>
    </motif>
    <motif db="0" id="M87" alt="O87" length="40" nsites="8" evalue="1.3e-003">
      <pos A="0.243502" C="0.470922" G="0.198018" T="0.0875565"/>
      <pos A="0.262996" C="0.288987" G="0.30848" T="0.139539"/>
      <pos A="0.0940543" C="0.275991" G="0.425439" T="0.204516"/>
      <pos A="0.159032" C="0.19152" G="0.444931" T="0.204516"/>
      <pos A="0.113548" C="0.327972" G="0.347466" T="0.211013"/>
      <pos A="0.256498" C="0.288987" G="0.282489" T="0.172028"/>
      <pos A="0.185023" C="0.269493" G="0.262996" T="0.282489"/>
      <pos A="0.275991" C="0.25" G="0.288987" T="0.185023"/>
      <pos A="0.120045" C="0.360461" G="0.340968" T="0.178525"/>
      <pos A="0.120045" C="0.340968" G="0.314977" T="0.224009"/>
      <pos A="0.0875565" C="0.314977" G="0.327972" T="0.269493"/>
      <pos A="0.217511" C="0.262996" G="0.418941" T="0.100552"/>
      <pos A="0.139539" C="0.360461" G="0.353963" T="0.146037"/>
      <pos A="0.224009" C="0.360461" G="0.269493" T="0.146037"/>
      <pos A="0.288987" C="0.25" G="0.386452" T="0.074561"/>
      <pos A="0.256498" C="0.431937" G="0.19152" T="0.120045"/>
      <pos A="0.0615664" C="0.33447" G="0.399448" T="0.204516"/>
      <pos A="0.204516" C="0.269493" G="0.340968" T="0.185023"/>
      <pos A="0.262996" C="0.360461" G="0.25" T="0.126543"/>
      <pos A="0.295484" C="0.353963" G="0.230507" T="0.120045"/>
      <pos A="0.211013" C="0.30848" G="0.360461" T="0.120045"/>
      <pos A="0.16553" C="0.418941" G="0.185023" T="0.230507"/>
      <pos A="0.178525" C="0.340968" G="0.295484" T="0.185023"/>
      <pos A="0.178525" C="0.146037" G="0.327972" T="0.347466"/>
      <pos A="0.0355753" C="0.412443" G="0.412443" T="0.139539"/>
      <pos A="0.185023" C="0.19152" G="0.464425" T="0.159032"/>
      <pos A="0.0550686" C="0.418941" G="0.444931" T="0.0810588"/>
      <pos A="0.295484" C="0.321475" G="0.211013" T="0.172028"/>
      <pos A="0.146037" C="0.275991" G="0.418941" T="0.159032"/>
      <pos A="0.211013" C="0.126543" G="0.470922" T="0.19152"/>
      <pos A="0.224009" C="0.314977" G="0.243502" T="0.217511"/>
      <pos A="0.113548" C="0.327972" G="0.340968" T="0.217511"/>
      <pos A="0.0875565" C="0.321475" G="0.360461" T="0.230507"/>
      <pos A="0.327972" C="0.39295" G="0.16553" T="0.113548"/>
      <pos A="0.074561" C="0.288987" G="0.262996" T="0.373457"/>
      <pos A="0.10705" C="0.33447" G="0.386452" T="0.172028"/>
      <pos A="0.243502" C="0.39295" G="0.172028" T="0.19152"/>
      <pos A="0.217511" C="0.412443" G="0.19152" T="0.178525"/>
      <pos A="0.282489" C="0.256498" G="0.425439" T="0.0355753"/>
      <pos A="0.217511" C="0.25" G="0.230507" T="0.301982"/>
    </motif>
    <motif db="0" id="M88" alt="O88" length="40" nsites="8" evalue="1.3e-003">
      <pos A="0.39295" C="0.113548" G="0.314977" T="0.178525"/>
      <pos A="0.185023" C="0.295484" G="0.379955" T="0.139539"/>
      <pos A="0.120045" C="0.25" G="0.399448" T="0.230507"/>
      <pos A="0.0615664" C="0.496914" G="0.288987" T="0.152534"/>
      <pos A="0.172028" C="0.321475" G="0.275991" T="0.230507"/>
      <pos A="0.159032" C="0.327972" G="0.256498" T="0.256498"/>
      <pos A="0.204516" C="0.224009" G="0.373457" T="0.198018"/>
      <pos A="0.185023" C="0.301982" G="0.353963" T="0.159032"/>
      <pos A="0.120045" C="0.386452" G="0.39295" T="0.100552"/>
      <pos A="0.198018" C="0.470922" G="0.152534" T="0.178525"/>
      <pos A="0.185023" C="0.120045" G="0.483918" T="0.211013"/>
      <pos A="0.19152" C="0.347466" G="0.321475" T="0.139539"/>
      <pos A="0.139539" C="0.340968" G="0.314977" T="0.204516"/>
      <pos A="0.113548" C="0.256498" G="0.496914" T="0.133041"/>
      <pos A="0.33447" C="0.33447" G="0.204516" T="0.126543"/>
      <pos A="0.126543" C="0.33447" G="0.288987" T="0.25"/>
      <pos A="0.185023" C="0.301982" G="0.288987" T="0.224009"/>
      <pos A="0.146037" C="0.379955" G="0.353963" T="0.120045"/>
      <pos A="0.366959" C="0.295484" G="0.100552" T="0.237004"/>
      <pos A="0.0355753" C="0.282489" G="0.529402" T="0.152534"/>
      <pos A="0.10705" C="0.282489" G="0.405946" T="0.204516"/>
      <pos A="0.314977" C="0.347466" G="0.262996" T="0.074561"/>
      <pos A="0.25" C="0.113548" G="0.457927" T="0.178525"/>
      <pos A="0.33447" C="0.347466" G="0.295484" T="0.0225798"/>
      <pos A="0.178525" C="0.25" G="0.353963" T="0.217511"/>
      <pos A="0.152534" C="0.288987" G="0.418941" T="0.139539"/>
      <pos A="0.139539" C="0.522905" G="0.178525" T="0.159032"/>
      <pos A="0.0680632" C="0.275991" G="0.360461" T="0.295484"/>
      <pos A="0.185023" C="0.301982" G="0.340968" T="0.172028"/>
      <pos A="0.146037" C="0.353963" G="0.224009" T="0.275991"/>
      <pos A="0.185023" C="0.327972" G="0.314977" T="0.172028"/>
      <pos A="0.217511" C="0.321475" G="0.217511" T="0.243502"/>
      <pos A="0.139539" C="0.146037" G="0.412443" T="0.301982"/>
      <pos A="0.211013" C="0.314977" G="0.282489" T="0.19152"/>
      <pos A="0.314977" C="0.438434" G="0.146037" T="0.100552"/>
      <pos A="0.178525" C="0.379955" G="0.30848" T="0.133041"/>
      <pos A="0.120045" C="0.256498" G="0.444931" T="0.178525"/>
      <pos A="0.100552" C="0.490416" G="0.33447" T="0.074561"/>
      <pos A="0.16553" C="0.386452" G="0.288987" T="0.159032"/>
      <pos A="0.275991" C="0.262996" G="0.275991" T="0.185023"/>
    </motif>
    <motif db="0" id="M89" alt="O89" length="40" nsites="8" evalue="1.3e-003">
      <pos A="0.00308642" C="0.00308642" G="0.990741" T="0.00308642"/>
      <pos A="0.00308642" C="0.00308642" G="0.00308642" T="0.990741"/>
      <pos A="0.00308642" C="0.496914" G="0.496914" T="0.00308642"/>
      <pos A="0.00308642" C="0.00308642" G="0.990741" T="0.00308642"/>
      <pos A="0.00308642" C="0.990741" G="0.00308642" T="0.00308642"/>
      <pos A="0.00308642" C="0.496914" G="0.00308642" T="0.496914"/>
      <pos A="0.00308642" C="0.990741" G="0.00308642" T="0.00308642"/>
      <pos A="0.00308642" C="0.990741" G="0.00308642" T="0.00308642"/>
      <pos A="0.00308642" C="0.00308642" G="0.496914" T="0.496914"/>
      <pos A="0.496914" C="0.00308642" G="0.00308642" T="0.496914"/>
      <pos A="0.00308642" C="0.00308642" G="0.990741" T="0.00308642"/>
      <pos A="0.00308642" C="0.496914" G="0.496914" T="0.00308642"/>
      <pos A="0.00308642" C="0.496914" G="0.496914" T="0.00308642"/>
      <pos A="0.00308642" C="0.496914" G="0.496914" T="0.00308642"/>
      <pos A="0.00308642" C="0.00308642" G="0.990741" T="0.00308642"/>
      <pos A="0.00308642" C="0.00308642" G="0.990741" T="0.00308642"/>
      <pos A="0.00308642" C="0.990741" G="0.00308642" T="0.00308642"/>
      <pos A="0.496914" C="0.496914" G="0.00308642" T="0.00308642"/>
      <pos A="0.00308642" C="0.00308642" G="0.00308642" T="0.990741"/>
      <pos A="0.496914" C="0.496914" G="0.00308642" T="0.00308642"/>
      <pos A="0.496914" C="0.00308642" G="0.00308642" T="0.496914"/>
      <pos A="0.00308642" C="0.496914" G="0.00308642" T="0.496914"/>
      <pos A="0.00308642" C="0.496914" G="0.496914" T="0.00308642"/>
      <pos A="0.00308642" C="0.496914" G="0.496914" T="0.00308642"/>
      <pos A="0.00308642" C="0.496914" G="0.496914" T="0.00308642"/>
      <pos A="0.00308642" C="0.496914" G="0.496914" T="0.00308642"/>
      <pos A="0.00308642" C="0.00308642" G="0.990741" T="0.00308642"/>
      <pos A="0.00308642" C="0.990741" G="0.00308642" T="0.00308642"/>
      <pos A="0.496914" C="0.00308642" G="0.496914" T="0.00308642"/>
      <pos A="0.00308642" C="0.496914" G="0.496914" T="0.00308642"/>
      <pos A="0.496914" C="0.00308642" G="0.496914" T="0.00308642"/>
      <pos A="0.00308642" C="0.00308642" G="0.990741" T="0.00308642"/>
      <pos A="0.00308642" C="0.496914" G="0.496914" T="0.00308642"/>
      <pos A="0.00308642" C="0.00308642" G="0.990741" T="0.00308642"/>
      <pos A="0.496914" C="0.00308642" G="0.00308642" T="0.496914"/>
      <pos A="0.00308642" C="0.496914" G="0.00308642" T="0.496914"/>
      <pos A="0.00308642" C="0.990741" G="0.00308642" T="0.00308642"/>
      <pos A="0.00308642" C="0.496914" G="0.496914" T="0.00308642"/>
      <pos A="0.00308642" C="0.990741" G="0.00308642" T="0.00308642"/>
      <pos A="0.00308642" C="0.00308642" G="0.496914" T="0.496914"/>
    </motif>
    <motif db="0" id="M9" alt="O9" length="40" nsites="8" evalue="1.3e-003">
      <pos A="0.0564731" C="0.296713" G="0.536954" T="0.10986"/>
      <pos A="0.0297798" C="0.243326" G="0.590341" T="0.136553"/>
      <pos A="0.10986" C="0.3501" G="0.3501" T="0.18994"/>
      <pos A="0.3501" C="0.323406" G="0.243326" T="0.0831664"/>
      <pos A="0.0297798" C="0.243326" G="0.536954" T="0.18994"/>
      <pos A="0.296713" C="0.323406" G="0.243326" T="0.136553"/>
      <pos A="0.163246" C="0.483566" G="0.216633" T="0.136553"/>
      <pos A="0.163246" C="0.216633" G="0.510261" T="0.10986"/>
      <pos A="0.10986" C="0.136553" G="0.617034" T="0.136553"/>
      <pos A="0.3501" C="0.403486" G="0.18994" T="0.0564731"/>
      <pos A="0.0831664" C="0.296713" G="0.43018" T="0.18994"/>
      <pos A="0.27002" C="0.3501" G="0.323406" T="0.0564731"/>
      <pos A="0.10986" C="0.323406" G="0.536954" T="0.0297798"/>
      <pos A="0.136553" C="0.10986" G="0.403486" T="0.3501"/>
      <pos A="0.10986" C="0.216633" G="0.43018" T="0.243326"/>
      <pos A="0.10986" C="0.403486" G="0.403486" T="0.0831664"/>
      <pos A="0.0831664" C="0.296713" G="0.483566" T="0.136553"/>
      <pos A="0.243326" C="0.43018" G="0.27002" T="0.0564731"/>
      <pos A="0.00308642" C="0.3501" G="0.563647" T="0.0831664"/>
      <pos A="0.136553" C="0.163246" G="0.483566" T="0.216633"/>
      <pos A="0.0564731" C="0.403486" G="0.456873" T="0.0831664"/>
      <pos A="0.0297798" C="0.00308642" G="0.43018" T="0.536954"/>
      <pos A="0.163246" C="0.18994" G="0.510261" T="0.136553"/>
      <pos A="0.18994" C="0.243326" G="0.376793" T="0.18994"/>
      <pos A="0.18994" C="0.163246" G="0.563647" T="0.0831664"/>
      <pos A="0.0831664" C="0.296713" G="0.536954" T="0.0831664"/>
      <pos A="0.00308642" C="0.456873" G="0.3501" T="0.18994"/>
      <pos A="0.0831664" C="0.296713" G="0.590341" T="0.0297798"/>
      <pos A="0.18994" C="0.27002" G="0.376793" T="0.163246"/>
      <pos A="0.376793" C="0.376793" G="0.216633" T="0.0297798"/>
      <pos A="0.00308642" C="0.3501" G="0.296713" T="0.3501"/>
      <pos A="0.0564731" C="0.510261" G="0.243326" T="0.18994"/>
      <pos A="0.18994" C="0.456873" G="0.10986" T="0.243326"/>
      <pos A="0.18994" C="0.18994" G="0.456873" T="0.163246"/>
      <pos A="0.0831664" C="0.216633" G="0.536954" T="0.163246"/>
      <pos A="0.216633" C="0.323406" G="0.18994" T="0.27002"/>
      <pos A="0.216633" C="0.510261" G="0.27002" T="0.00308642"/>
      <pos A="0.563647" C="0.18994" G="0.136553" T="0.10986"/>
      <pos A="0.18994" C="0.0564731" G="0.563647" T="0.18994"/>
      <pos A="0.18994" C="0.163246" G="0.510261" T="0.136553"/>
    </motif>
    <motif db="0" id="M91" alt="O91" length="40" nsites="8" evalue="1.3e-003">
      <pos A="0.295724" C="0.185985" G="0.314015" T="0.204276"/>
      <pos A="0.240855" C="0.204276" G="0.387174" T="0.167696"/>
      <pos A="0.0396662" C="0.112826" G="0.679812" T="0.167696"/>
      <pos A="0.0396662" C="0.606653" G="0.259145" T="0.0945363"/>
      <pos A="0.222565" C="0.478623" G="0.167696" T="0.131116"/>
      <pos A="0.131116" C="0.185985" G="0.515204" T="0.167696"/>
      <pos A="0.131116" C="0.149405" G="0.698103" T="0.0213768"/>
      <pos A="0.387174" C="0.442043" G="0.149405" T="0.0213768"/>
      <pos A="0.131116" C="0.368884" G="0.185985" T="0.314015"/>
      <pos A="0.167696" C="0.240855" G="0.478623" T="0.112826"/>
      <pos A="0.112826" C="0.185985" G="0.405464" T="0.295724"/>
      <pos A="0.112826" C="0.222565" G="0.533493" T="0.131116"/>
      <pos A="0.149405" C="0.460334" G="0.277435" T="0.112826"/>
      <pos A="0.295724" C="0.240855" G="0.259145" T="0.204276"/>
      <pos A="0.259145" C="0.387174" G="0.295724" T="0.0579565"/>
      <pos A="0.0579565" C="0.551784" G="0.185985" T="0.204276"/>
      <pos A="0.0579565" C="0.496914" G="0.277435" T="0.167696"/>
      <pos A="0.204276" C="0.240855" G="0.222565" T="0.332304"/>
      <pos A="0.314015" C="0.259145" G="0.332304" T="0.0945363"/>
      <pos A="0.0945363" C="0.204276" G="0.423754" T="0.277435"/>
      <pos A="0.131116" C="0.295724" G="0.460334" T="0.112826"/>
      <pos A="0.149405" C="0.332304" G="0.387174" T="0.131116"/>
      <pos A="0.0762459" C="0.350595" G="0.368884" T="0.204276"/>
      <pos A="0.277435" C="0.167696" G="0.259145" T="0.295724"/>
      <pos A="0.222565" C="0.167696" G="0.588363" T="0.0213768"/>
      <pos A="0.112826" C="0.570073" G="0.112826" T="0.204276"/>
      <pos A="0.167696" C="0.222565" G="0.551784" T="0.0579565"/>
      <pos A="0.185985" C="0.368884" G="0.387174" T="0.0579565"/>
      <pos A="0.277435" C="0.332304" G="0.259145" T="0.131116"/>
      <pos A="0.112826" C="0.185985" G="0.314015" T="0.387174"/>
      <pos A="0.0762459" C="0.515204" G="0.185985" T="0.222565"/>
      <pos A="0.204276" C="0.350595" G="0.259145" T="0.185985"/>
      <pos A="0.0579565" C="0.185985" G="0.478623" T="0.277435"/>
      <pos A="0.185985" C="0.332304" G="0.423754" T="0.0579565"/>
      <pos A="0.167696" C="0.204276" G="0.423754" T="0.204276"/>
      <pos A="0.149405" C="0.515204" G="0.167696" T="0.167696"/>
      <pos A="0.259145" C="0.185985" G="0.368884" T="0.185985"/>
      <pos A="0.00308642" C="0.131116" G="0.588363" T="0.277435"/>
      <pos A="0.0579565" C="0.679812" G="0.185985" T="0.0762459"/>
      <pos A="0.131116" C="0.405464" G="0.222565" T="0.240855"/>
    </motif>
    <motif db="0" id="M92" alt="O92" length="40" nsites="8" evalue="1.3e-003">
      <pos A="0.254972" C="0.195315" G="0.453828" T="0.0958864"/>
      <pos A="0.155543" C="0.473714" G="0.308" T="0.0627437"/>
      <pos A="0.248343" C="0.182057" G="0.334514" T="0.235085"/>
      <pos A="0.0892573" C="0.407428" G="0.314628" T="0.188685"/>
      <pos A="0.155543" C="0.341143" G="0.308" T="0.195315"/>
      <pos A="0.1224" C="0.380914" G="0.367657" T="0.129029"/>
      <pos A="0.195315" C="0.387543" G="0.308" T="0.109144"/>
      <pos A="0.2152" C="0.254972" G="0.288115" T="0.241715"/>
      <pos A="0.162172" C="0.347771" G="0.281485" T="0.208572"/>
      <pos A="0.029601" C="0.308" G="0.4008" T="0.2616"/>
      <pos A="0.148915" C="0.294743" G="0.334514" T="0.221829"/>
      <pos A="0.241715" C="0.208572" G="0.314628" T="0.235085"/>
      <pos A="0.109144" C="0.321257" G="0.473714" T="0.0958864"/>
      <pos A="0.109144" C="0.361028" G="0.274857" T="0.254972"/>
      <pos A="0.241715" C="0.235085" G="0.288115" T="0.235085"/>
      <pos A="0.2152" C="0.2152" G="0.334514" T="0.235085"/>
      <pos A="0.248343" C="0.221829" G="0.380914" T="0.148915"/>
      <pos A="0.195315" C="0.2616" G="0.281485" T="0.2616"/>
      <pos A="0.1224" C="0.480342" G="0.294743" T="0.102515"/>
      <pos A="0.109144" C="0.394171" G="0.394171" T="0.102515"/>
      <pos A="0.241715" C="0.414056" G="0.129029" T="0.2152"/>
      <pos A="0.2152" C="0.228457" G="0.387543" T="0.1688"/>
      <pos A="0.0826291" C="0.433943" G="0.314628" T="0.1688"/>
      <pos A="0.221829" C="0.4008" G="0.129029" T="0.248343"/>
      <pos A="0.0693719" C="0.308" G="0.526742" T="0.0958864"/>
      <pos A="0.387543" C="0.0892573" G="0.387543" T="0.135657"/>
      <pos A="0.129029" C="0.321257" G="0.4008" T="0.148915"/>
      <pos A="0.076001" C="0.274857" G="0.433943" T="0.2152"/>
      <pos A="0.195315" C="0.460456" G="0.188685" T="0.155543"/>
      <pos A="0.175429" C="0.195315" G="0.327885" T="0.301371"/>
      <pos A="0.1224" C="0.221829" G="0.473714" T="0.182057"/>
      <pos A="0.301371" C="0.321257" G="0.155543" T="0.221829"/>
      <pos A="0.221829" C="0.1224" G="0.486971" T="0.1688"/>
      <pos A="0.228457" C="0.387543" G="0.327885" T="0.0561146"/>
      <pos A="0.221829" C="0.314628" G="0.288115" T="0.175429"/>
      <pos A="0.268228" C="0.221829" G="0.341143" T="0.1688"/>
      <pos A="0.029601" C="0.341143" G="0.440571" T="0.188685"/>
      <pos A="0.162172" C="0.314628" G="0.2152" T="0.308"/>
      <pos A="0.142286" C="0.361028" G="0.294743" T="0.201943"/>
      <pos A="0.268228" C="0.440571" G="0.274857" T="0.0163437"/>
    </motif>
    <motif db="0" id="M93" alt="O93" length="40" nsites="8" evalue="1.3e-003">
      <pos A="0.294743" C="0.109144" G="0.374285" T="0.221829"/>
      <pos A="0.076001" C="0.533371" G="0.254972" T="0.135657"/>
      <pos A="0.182057" C="0.268228" G="0.235085" T="0.314628"/>
      <pos A="0.182057" C="0.155543" G="0.427314" T="0.235085"/>
      <pos A="0.228457" C="0.288115" G="0.4008" T="0.0826291"/>
      <pos A="0.129029" C="0.347771" G="0.334514" T="0.188685"/>
      <pos A="0.155543" C="0.327885" G="0.268228" T="0.248343"/>
      <pos A="0.2152" C="0.347771" G="0.327885" T="0.109144"/>
      <pos A="0.155543" C="0.268228" G="0.460456" T="0.115772"/>
      <pos A="0.228457" C="0.387543" G="0.1224" T="0.2616"/>
      <pos A="0.208572" C="0.155543" G="0.493599" T="0.142286"/>
      <pos A="0.195315" C="0.288115" G="0.341143" T="0.175429"/>
      <pos A="0.175429" C="0.433943" G="0.188685" T="0.201943"/>
      <pos A="0.109144" C="0.447199" G="0.248343" T="0.195315"/>
      <pos A="0.0958864" C="0.427314" G="0.182057" T="0.294743"/>
      <pos A="0.109144" C="0.241715" G="0.414056" T="0.235085"/>
      <pos A="0.076001" C="0.414056" G="0.367657" T="0.142286"/>
      <pos A="0.241715" C="0.394171" G="0.281485" T="0.0826291"/>
      <pos A="0.1688" C="0.480342" G="0.235085" T="0.115772"/>
      <pos A="0.281485" C="0.1688" G="0.301371" T="0.248343"/>
      <pos A="0.0627437" C="0.314628" G="0.486971" T="0.135657"/>
      <pos A="0.182057" C="0.380914" G="0.2616" T="0.175429"/>
      <pos A="0.1688" C="0.308" G="0.407428" T="0.115772"/>
      <pos A="0.294743" C="0.221829" G="0.308" T="0.175429"/>
      <pos A="0.175429" C="0.188685" G="0.427314" T="0.208572"/>
      <pos A="0.109144" C="0.235085" G="0.480342" T="0.175429"/>
      <pos A="0.188685" C="0.347771" G="0.294743" T="0.1688"/>
      <pos A="0.208572" C="0.407428" G="0.188685" T="0.195315"/>
      <pos A="0.155543" C="0.221829" G="0.414056" T="0.208572"/>
      <pos A="0.308" C="0.241715" G="0.268228" T="0.182057"/>
      <pos A="0.148915" C="0.2616" G="0.208572" T="0.380914"/>
      <pos A="0.1688" C="0.281485" G="0.4008" T="0.148915"/>
      <pos A="0.109144" C="0.347771" G="0.2152" T="0.327885"/>
      <pos A="0.235085" C="0.380914" G="0.162172" T="0.221829"/>
      <pos A="0.102515" C="0.2152" G="0.599656" T="0.0826291"/>
      <pos A="0.248343" C="0.367657" G="0.201943" T="0.182057"/>
      <pos A="0.274857" C="0.268228" G="0.394171" T="0.0627437"/>
      <pos A="0.129029" C="0.301371" G="0.480342" T="0.0892573"/>
      <pos A="0.235085" C="0.235085" G="0.4008" T="0.129029"/>
      <pos A="0.254972" C="0.394171" G="0.208572" T="0.142286"/>
    </motif>
    <motif db="0" id="M94" alt="O94" length="40" nsites="8" evalue="1.3e-003">
      <pos A="0.332304" C="0.00308642" G="0.332304" T="0.332304"/>
      <pos A="0.00308642" C="0.167696" G="0.661523" T="0.167696"/>
      <pos A="0.167696" C="0.00308642" G="0.661523" T="0.167696"/>
      <pos A="0.167696" C="0.332304" G="0.496914" T="0.00308642"/>
      <pos A="0.826131" C="0.167696" G="0.00308642" T="0.00308642"/>
      <pos A="0.332304" C="0.167696" G="0.332304" T="0.167696"/>
      <pos A="0.332304" C="0.167696" G="0.332304" T="0.167696"/>
      <pos A="0.167696" C="0.00308642" G="0.496914" T="0.332304"/>
      <pos A="0.496914" C="0.00308642" G="0.496914" T="0.00308642"/>
      <pos A="0.332304" C="0.167696" G="0.332304" T="0.167696"/>
      <pos A="0.332304" C="0.332304" G="0.00308642" T="0.332304"/>
      <pos A="0.332304" C="0.00308642" G="0.496914" T="0.167696"/>
      <pos A="0.00308642" C="0.332304" G="0.496914" T="0.167696"/>
      <pos A="0.00308642" C="0.332304" G="0.661523" T="0.00308642"/>
      <pos A="0.496914" C="0.167696" G="0.332304" T="0.00308642"/>
      <pos A="0.332304" C="0.496914" G="0.167696" T="0.00308642"/>
      <pos A="0.332304" C="0.496914" G="0.167696" T="0.00308642"/>
      <pos A="0.00308642" C="0.00308642" G="0.826131" T="0.167696"/>
      <pos A="0.167696" C="0.167696" G="0.167696" T="0.496914"/>
      <pos A="0.00308642" C="0.167696" G="0.826131" T="0.00308642"/>
      <pos A="0.167696" C="0.167696" G="0.496914" T="0.167696"/>
      <pos A="0.496914" C="0.496914" G="0.00308642" T="0.00308642"/>
      <pos A="0.167696" C="0.496914" G="0.00308642" T="0.332304"/>
      <pos A="0.496914" C="0.332304" G="0.00308642" T="0.167696"/>
      <pos A="0.00308642" C="0.332304" G="0.167696" T="0.496914"/>
      <pos A="0.00308642" C="0.00308642" G="0.990741" T="0.00308642"/>
      <pos A="0.332304" C="0.332304" G="0.332304" T="0.00308642"/>
      <pos A="0.00308642" C="0.332304" G="0.496914" T="0.167696"/>
      <pos A="0.167696" C="0.167696" G="0.332304" T="0.332304"/>
      <pos A="0.332304" C="0.496914" G="0.167696" T="0.00308642"/>
      <pos A="0.167696" C="0.167696" G="0.332304" T="0.332304"/>
      <pos A="0.332304" C="0.332304" G="0.332304" T="0.00308642"/>
      <pos A="0.167696" C="0.332304" G="0.496914" T="0.00308642"/>
      <pos A="0.496914" C="0.00308642" G="0.496914" T="0.00308642"/>
      <pos A="0.496914" C="0.167696" G="0.167696" T="0.167696"/>
      <pos A="0.00308642" C="0.167696" G="0.496914" T="0.332304"/>
      <pos A="0.00308642" C="0.826131" G="0.00308642" T="0.167696"/>
      <pos A="0.167696" C="0.661523" G="0.00308642" T="0.167696"/>
      <pos A="0.332304" C="0.496914" G="0.00308642" T="0.167696"/>
      <pos A="0.167696" C="0.332304" G="0.167696" T="0.332304"/>
    </motif>
    <motif db="0" id="M95" alt="O95" length="40" nsites="8" evalue="1.3e-003">
      <pos A="0.163868" C="0.600273" G="0.209804" T="0.0260553"/>
      <pos A="0.209804" C="0.0260553" G="0.393555" T="0.370586"/>
      <pos A="0.0719921" C="0.232773" G="0.485429" T="0.209804"/>
      <pos A="0.186837" C="0.255742" G="0.324648" T="0.232773"/>
      <pos A="0.094961" C="0.186837" G="0.370586" T="0.347617"/>
      <pos A="0.232773" C="0.255742" G="0.11793" T="0.393555"/>
      <pos A="0.0260553" C="0.278711" G="0.370586" T="0.324648"/>
      <pos A="0.163868" C="0.278711" G="0.370586" T="0.186837"/>
      <pos A="0.209804" C="0.485429" G="0.186837" T="0.11793"/>
      <pos A="0.0490242" C="0.11793" G="0.577304" T="0.255742"/>
      <pos A="0.186837" C="0.393555" G="0.30168" T="0.11793"/>
      <pos A="0.140899" C="0.370586" G="0.30168" T="0.186837"/>
      <pos A="0.140899" C="0.186837" G="0.370586" T="0.30168"/>
      <pos A="0.0719921" C="0.232773" G="0.623241" T="0.0719921"/>
      <pos A="0.11793" C="0.255742" G="0.347617" T="0.278711"/>
      <pos A="0.140899" C="0.209804" G="0.554336" T="0.094961"/>
      <pos A="0.278711" C="0.370586" G="0.140899" T="0.209804"/>
      <pos A="0.255742" C="0.347617" G="0.30168" T="0.094961"/>
      <pos A="0.140899" C="0.347617" G="0.347617" T="0.163868"/>
      <pos A="0.0490242" C="0.347617" G="0.232773" T="0.370586"/>
      <pos A="0.0490242" C="0.531367" G="0.393555" T="0.0260553"/>
      <pos A="0.232773" C="0.209804" G="0.439491" T="0.11793"/>
      <pos A="0.255742" C="0.30168" G="0.30168" T="0.140899"/>
      <pos A="0.255742" C="0.554336" G="0.11793" T="0.0719921"/>
      <pos A="0.255742" C="0.255742" G="0.416523" T="0.0719921"/>
      <pos A="0.278711" C="0.094961" G="0.347617" T="0.278711"/>
      <pos A="0.0719921" C="0.11793" G="0.485429" T="0.324648"/>
      <pos A="0.0719921" C="0.11793" G="0.64621" T="0.163868"/>
      <pos A="0.278711" C="0.508398" G="0.186837" T="0.0260553"/>
      <pos A="0.278711" C="0.140899" G="0.30168" T="0.278711"/>
      <pos A="0.347617" C="0.30168" G="0.186837" T="0.163868"/>
      <pos A="0.209804" C="0.255742" G="0.347617" T="0.186837"/>
      <pos A="0.278711" C="0.0719921" G="0.393555" T="0.255742"/>
      <pos A="0.11793" C="0.278711" G="0.370586" T="0.232773"/>
      <pos A="0.324648" C="0.255742" G="0.278711" T="0.140899"/>
      <pos A="0.439491" C="0.370586" G="0.0260553" T="0.163868"/>
      <pos A="0.0719921" C="0.232773" G="0.393555" T="0.30168"/>
      <pos A="0.094961" C="0.347617" G="0.255742" T="0.30168"/>
      <pos A="0.278711" C="0.393555" G="0.11793" T="0.209804"/>
      <pos A="0.0719921" C="0.623241" G="0.11793" T="0.186837"/>
    </motif>
    <motif db="0" id="M96" alt="O96" length="40" nsites="8" evalue="1.3e-003">
      <pos A="0.200617" C="0.398148" G="0.00308642" T="0.398148"/>
      <pos A="0.00308642" C="0.595679" G="0.00308642" T="0.398148"/>
      <pos A="0.200617" C="0.79321" G="0.00308642" T="0.00308642"/>
      <pos A="0.200617" C="0.200617" G="0.398148" T="0.200617"/>
      <pos A="0.00308642" C="0.200617" G="0.79321" T="0.00308642"/>
      <pos A="0.00308642" C="0.595679" G="0.200617" T="0.200617"/>
      <pos A="0.595679" C="0.00308642" G="0.200617" T="0.200617"/>
      <pos A="0.398148" C="0.398148" G="0.00308642" T="0.200617"/>
      <pos A="0.200617" C="0.79321" G="0.00308642" T="0.00308642"/>
      <pos A="0.200617" C="0.398148" G="0.398148" T="0.00308642"/>
      <pos A="0.595679" C="0.00308642" G="0.398148" T="0.00308642"/>
      <pos A="0.200617" C="0.398148" G="0.200617" T="0.200617"/>
      <pos A="0.200617" C="0.200617" G="0.200617" T="0.398148"/>
      <pos A="0.00308642" C="0.200617" G="0.398148" T="0.398148"/>
      <pos A="0.00308642" C="0.595679" G="0.200617" T="0.200617"/>
      <pos A="0.595679" C="0.200617" G="0.00308642" T="0.200617"/>
      <pos A="0.200617" C="0.200617" G="0.595679" T="0.00308642"/>
      <pos A="0.200617" C="0.200617" G="0.200617" T="0.398148"/>
      <pos A="0.200617" C="0.200617" G="0.398148" T="0.200617"/>
      <pos A="0.200617" C="0.595679" G="0.00308642" T="0.200617"/>
      <pos A="0.200617" C="0.00308642" G="0.595679" T="0.200617"/>
      <pos A="0.398148" C="0.00308642" G="0.200617" T="0.398148"/>
      <pos A="0.00308642" C="0.595679" G="0.398148" T="0.00308642"/>
      <pos A="0.398148" C="0.00308642" G="0.200617" T="0.398148"/>
      <pos A="0.200617" C="0.00308642" G="0.595679" T="0.200617"/>
      <pos A="0.200617" C="0.398148" G="0.200617" T="0.200617"/>
      <pos A="0.00308642" C="0.398148" G="0.595679" T="0.00308642"/>
      <pos A="0.200617" C="0.00308642" G="0.595679" T="0.200617"/>
      <pos A="0.79321" C="0.00308642" G="0.00308642" T="0.200617"/>
      <pos A="0.200617" C="0.200617" G="0.398148" T="0.200617"/>
      <pos A="0.595679" C="0.200617" G="0.00308642" T="0.200617"/>
      <pos A="0.00308642" C="0.398148" G="0.595679" T="0.00308642"/>
      <pos A="0.398148" C="0.200617" G="0.200617" T="0.200617"/>
      <pos A="0.00308642" C="0.595679" G="0.200617" T="0.200617"/>
      <pos A="0.00308642" C="0.200617" G="0.595679" T="0.200617"/>
      <pos A="0.00308642" C="0.00308642" G="0.990741" T="0.00308642"/>
      <pos A="0.00308642" C="0.990741" G="0.00308642" T="0.00308642"/>
      <pos A="0.200617" C="0.200617" G="0.398148" T="0.200617"/>
      <pos A="0.200617" C="0.398148" G="0.398148" T="0.00308642"/>
      <pos A="0.00308642" C="0.595679" G="0.200617" T="0.200617"/>
    </motif>
    <motif db="0" id="M97" alt="O97" length="40" nsites="8" evalue="1.3e-003">
      <pos A="0.162172" C="0.387543" G="0.274857" T="0.175429"/>
      <pos A="0.221829" C="0.327885" G="0.281485" T="0.1688"/>
      <pos A="0.115772" C="0.308" G="0.327885" T="0.248343"/>
      <pos A="0.162172" C="0.314628" G="0.321257" T="0.201943"/>
      <pos A="0.1688" C="0.301371" G="0.3544" T="0.175429"/>
      <pos A="0.294743" C="0.241715" G="0.274857" T="0.188685"/>
      <pos A="0.129029" C="0.433943" G="0.288115" T="0.148915"/>
      <pos A="0.281485" C="0.327885" G="0.347771" T="0.0428573"/>
      <pos A="0.109144" C="0.407428" G="0.327885" T="0.155543"/>
      <pos A="0.1224" C="0.327885" G="0.327885" T="0.221829"/>
      <pos A="0.155543" C="0.288115" G="0.440571" T="0.115772"/>
      <pos A="0.274857" C="0.175429" G="0.3544" T="0.195315"/>
      <pos A="0.148915" C="0.195315" G="0.447199" T="0.208572"/>
      <pos A="0.109144" C="0.420685" G="0.248343" T="0.221829"/>
      <pos A="0.162172" C="0.374285" G="0.235085" T="0.228457"/>
      <pos A="0.0693719" C="0.394171" G="0.380914" T="0.155543"/>
      <pos A="0.314628" C="0.235085" G="0.414056" T="0.0362291"/>
      <pos A="0.235085" C="0.414056" G="0.162172" T="0.188685"/>
      <pos A="0.268228" C="0.135657" G="0.420685" T="0.175429"/>
      <pos A="0.221829" C="0.427314" G="0.221829" T="0.129029"/>
      <pos A="0.162172" C="0.221829" G="0.327885" T="0.288115"/>
      <pos A="0.361028" C="0.294743" G="0.135657" T="0.208572"/>
      <pos A="0.135657" C="0.414056" G="0.281485" T="0.1688"/>
      <pos A="0.129029" C="0.188685" G="0.506856" T="0.175429"/>
      <pos A="0.1224" C="0.440571" G="0.321257" T="0.115772"/>
      <pos A="0.129029" C="0.281485" G="0.427314" T="0.162172"/>
      <pos A="0.0627437" C="0.188685" G="0.493599" T="0.254972"/>
      <pos A="0.182057" C="0.374285" G="0.254972" T="0.188685"/>
      <pos A="0.228457" C="0.281485" G="0.347771" T="0.142286"/>
      <pos A="0.102515" C="0.314628" G="0.467085" T="0.115772"/>
      <pos A="0.208572" C="0.294743" G="0.334514" T="0.162172"/>
      <pos A="0.1688" C="0.188685" G="0.334514" T="0.308"/>
      <pos A="0.201943" C="0.334514" G="0.281485" T="0.182057"/>
      <pos A="0.135657" C="0.460456" G="0.2616" T="0.142286"/>
      <pos A="0.0826291" C="0.460456" G="0.148915" T="0.308"/>
      <pos A="0.109144" C="0.1688" G="0.539999" T="0.182057"/>
      <pos A="0.115772" C="0.394171" G="0.327885" T="0.162172"/>
      <pos A="0.254972" C="0.301371" G="0.235085" T="0.208572"/>
      <pos A="0.235085" C="0.288115" G="0.2616" T="0.2152"/>
      <pos A="0.142286" C="0.301371" G="0.407428" T="0.148915"/>
    </motif>
    <motif db="0" id="M98" alt="O98" length="40" nsites="8" evalue="1.3e-003">
      <pos A="0.148915" C="0.374285" G="0.281485" T="0.195315"/>
      <pos A="0.208572" C="0.473714" G="0.254972" T="0.0627437"/>
      <pos A="0.308" C="0.102515" G="0.367657" T="0.221829"/>
      <pos A="0.115772" C="0.288115" G="0.440571" T="0.155543"/>
      <pos A="0.155543" C="0.201943" G="0.473714" T="0.1688"/>
      <pos A="0.155543" C="0.414056" G="0.228457" T="0.201943"/>
      <pos A="0.201943" C="0.321257" G="0.321257" T="0.155543"/>
      <pos A="0.175429" C="0.407428" G="0.308" T="0.109144"/>
      <pos A="0.241715" C="0.241715" G="0.3544" T="0.162172"/>
      <pos A="0.188685" C="0.268228" G="0.321257" T="0.221829"/>
      <pos A="0.142286" C="0.407428" G="0.2152" T="0.235085"/>
      <pos A="0.228457" C="0.500228" G="0.102515" T="0.1688"/>
      <pos A="0.135657" C="0.347771" G="0.301371" T="0.2152"/>
      <pos A="0.2616" C="0.241715" G="0.347771" T="0.148915"/>
      <pos A="0.0627437" C="0.407428" G="0.414056" T="0.115772"/>
      <pos A="0.195315" C="0.241715" G="0.341143" T="0.221829"/>
      <pos A="0.0494864" C="0.493599" G="0.294743" T="0.162172"/>
      <pos A="0.175429" C="0.182057" G="0.380914" T="0.2616"/>
      <pos A="0.208572" C="0.2616" G="0.453828" T="0.076001"/>
      <pos A="0.1688" C="0.235085" G="0.414056" T="0.182057"/>
      <pos A="0.1224" C="0.288115" G="0.420685" T="0.1688"/>
      <pos A="0.221829" C="0.433943" G="0.188685" T="0.155543"/>
      <pos A="0.142286" C="0.374285" G="0.195315" T="0.288115"/>
      <pos A="0.0826291" C="0.341143" G="0.387543" T="0.188685"/>
      <pos A="0.162172" C="0.208572" G="0.367657" T="0.2616"/>
      <pos A="0.228457" C="0.314628" G="0.301371" T="0.155543"/>
      <pos A="0.268228" C="0.347771" G="0.2616" T="0.1224"/>
      <pos A="0.2616" C="0.1224" G="0.493599" T="0.1224"/>
      <pos A="0.235085" C="0.2616" G="0.394171" T="0.109144"/>
      <pos A="0.109144" C="0.374285" G="0.201943" T="0.314628"/>
      <pos A="0.221829" C="0.235085" G="0.208572" T="0.334514"/>
      <pos A="0.162172" C="0.281485" G="0.433943" T="0.1224"/>
      <pos A="0.129029" C="0.341143" G="0.321257" T="0.208572"/>
      <pos A="0.228457" C="0.327885" G="0.308" T="0.135657"/>
      <pos A="0.188685" C="0.294743" G="0.374285" T="0.142286"/>
      <pos A="0.102515" C="0.473714" G="0.314628" T="0.109144"/>
      <pos A="0.0826291" C="0.321257" G="0.433943" T="0.162172"/>
      <pos A="0.228457" C="0.3544" G="0.208572" T="0.208572"/>
      <pos A="0.221829" C="0.407428" G="0.148915" T="0.221829"/>
      <pos A="0.235085" C="0.314628" G="0.288115" T="0.162172"/>
    </motif>
    <motif db="0" id="M99" alt="O99" length="40" nsites="8" evalue="1.3e-003">
      <pos A="0.117047" C="0.47792" G="0.155033" T="0.25"/>
      <pos A="0.0600662" C="0.553893" G="0.25" T="0.13604"/>
      <pos A="0.287987" C="0.325973" G="0.268994" T="0.117047"/>
      <pos A="0.13604" C="0.30698" G="0.30698" T="0.25"/>
      <pos A="0.287987" C="0.117047" G="0.325973" T="0.268994"/>
      <pos A="0.174027" C="0.401947" G="0.212013" T="0.212013"/>
      <pos A="0.13604" C="0.458926" G="0.268994" T="0.13604"/>
      <pos A="0.13604" C="0.42094" G="0.212013" T="0.231006"/>
      <pos A="0.25" C="0.0790598" G="0.439934" T="0.231006"/>
      <pos A="0.117047" C="0.439934" G="0.19302" T="0.25"/>
      <pos A="0.212013" C="0.287987" G="0.439934" T="0.0600662"/>
      <pos A="0.13604" C="0.401947" G="0.344967" T="0.117047"/>
      <pos A="0.25" C="0.401947" G="0.19302" T="0.155033"/>
      <pos A="0.13604" C="0.117047" G="0.534901" T="0.212013"/>
      <pos A="0.212013" C="0.287987" G="0.36396" T="0.13604"/>
      <pos A="0.19302" C="0.439934" G="0.19302" T="0.174027"/>
      <pos A="0.155033" C="0.36396" G="0.212013" T="0.268994"/>
      <pos A="0.174027" C="0.344967" G="0.325973" T="0.155033"/>
      <pos A="0.30698" C="0.117047" G="0.268994" T="0.30698"/>
      <pos A="0.0410736" C="0.344967" G="0.382953" T="0.231006"/>
      <pos A="0.0790598" C="0.667854" G="0.117047" T="0.13604"/>
      <pos A="0.212013" C="0.344967" G="0.401947" T="0.0410736"/>
      <pos A="0.0600662" C="0.382953" G="0.439934" T="0.117047"/>
      <pos A="0.19302" C="0.174027" G="0.344967" T="0.287987"/>
      <pos A="0.155033" C="0.30698" G="0.439934" T="0.0980533"/>
      <pos A="0.268994" C="0.19302" G="0.268994" T="0.268994"/>
      <pos A="0.212013" C="0.287987" G="0.401947" T="0.0980533"/>
      <pos A="0.0980533" C="0.610874" G="0.25" T="0.0410736"/>
      <pos A="0.0790598" C="0.36396" G="0.515907" T="0.0410736"/>
      <pos A="0.325973" C="0.0980533" G="0.42094" T="0.155033"/>
      <pos A="0.13604" C="0.287987" G="0.36396" T="0.212013"/>
      <pos A="0.268994" C="0.0980533" G="0.42094" T="0.212013"/>
      <pos A="0.0790598" C="0.42094" G="0.231006" T="0.268994"/>
      <pos A="0.19302" C="0.439934" G="0.287987" T="0.0790598"/>
      <pos A="0.13604" C="0.59188" G="0.13604" T="0.13604"/>
      <pos A="0.0600662" C="0.25" G="0.42094" T="0.268994"/>
      <pos A="0.174027" C="0.401947" G="0.174027" T="0.25"/>
      <pos A="0.212013" C="0.231006" G="0.25" T="0.30698"/>
      <pos A="0.30698" C="0.344967" G="0.287987" T="0.0600662"/>
      <pos A="0.155033" C="0.117047" G="0.231006" T="0.496914"/>
    </motif>
  </queries>
  <targets>
    <motif db="0" id="AHR_HUMAN.H11MO.0.B" length="9" nsites="154" evalue="1.0e+000"
        url="http://hocomoco.autosome.ru/motif/AHR_HUMAN.H11MO.0.B">
      <pos A="0.263136" C="0.118683" G="0.366338" T="0.251843"/>
      <pos A="0.0707683" C="0.0772165" G="0.225162" T="0.626854"/>
      <pos A="0.141125" C="0.285009" G="0.13457" T="0.439296"/>
      <pos A="0.0166917" C="0.00871197" G="0.946968" T="0.027628"/>
      <pos A="0.000162232" C="0.976144" G="0.00985194" T="0.0138418"/>
      <pos A="0.0224981" C="0.00529208" G="0.969768" T="0.00244216"/>
      <pos A="0.000162232" C="0.0224981" G="0.00472209" T="0.972618"/>
      <pos A="0.000162232" C="0.000162232" G="0.999513" T="0.000162232"/>
      <pos A="0.279791" C="0.434254" G="0.105056" T="0.180899"/>
    </motif>
    <motif db="0" id="ANDR_HUMAN.H11MO.2.A" length="12" nsites="500" evalue="1.0e+000"
        url="http://hocomoco.autosome.ru/motif/ANDR_HUMAN.H11MO.2.A">
      <pos A="0.140022" C="0.323985" G="0.242002" T="0.293991"/>
      <pos A="0.248" C="0.130024" G="0.118026" T="0.503949"/>
      <pos A="0.138022" C="0.389972" G="0.317986" T="0.154019"/>
      <pos A="0.0460408" C="0.0160468" G="0.00204959" T="0.935863"/>
      <pos A="0.00604879" C="0.020046" G="0.969856" T="0.00404919"/>
      <pos A="0.010048" C="0.0120476" G="0.00204959" T="0.975855"/>
      <pos A="0.0540392" C="0.120026" G="0.188012" T="0.637922"/>
      <pos A="4.999e-05" C="0.983853" G="0.00604879" T="0.010048"/>
      <pos A="0.0280444" C="0.405969" G="0.00404919" T="0.561938"/>
      <pos A="0.172016" C="0.238002" G="0.114027" T="0.475955"/>
      <pos A="0.186013" C="0.140022" G="0.269996" T="0.403969"/>
      <pos A="0.122026" C="0.218006" G="0.242002" T="0.417966"/>
    </motif>
    <motif db="0" id="AP2A_HUMAN.H11MO.0.A" length="15" nsites="500" evalue="1.0e+000"
        url="http://hocomoco.autosome.ru/motif/AP2A_HUMAN.H11MO.0.A">
      <pos A="0.416124" C="0.185377" G="0.193138" T="0.205362"/>
      <pos A="0.231121" C="0.0911524" G="0.134692" T="0.543034"/>
      <pos A="0.176775" C="0.0944298" G="0.470182" T="0.258612"/>
      <pos A="0.0108813" C="0.520551" G="0.431413" T="0.0371549"/>
      <pos A="4.999e-05" C="0.99985" G="4.999e-05" T="4.999e-05"/>
      <pos A="4.999e-05" C="0.900843" G="4.999e-05" T="0.099057"/>
      <pos A="0.0509783" C="0.111333" G="0.0128321" T="0.824856"/>
      <pos A="0.00188818" C="4.999e-05" G="0.796457" T="0.201605"/>
      <pos A="0.535277" C="0.0386298" G="0.409205" T="0.0168892"/>
      <pos A="0.14218" C="4.999e-05" G="0.855965" T="0.00180471"/>
      <pos A="4.999e-05" C="4.999e-05" G="0.99985" T="4.999e-05"/>
      <pos A="0.0479051" C="0.556058" G="0.379971" T="0.0160658"/>
      <pos A="0.308242" C="0.38161" G="0.0917715" T="0.218376"/>
      <pos A="0.512988" C="0.0934521" G="0.204267" T="0.189292"/>
      <pos A="0.238522" C="0.148913" G="0.208406" T="0.404159"/>
    </motif>
    <motif db="0" id="AP2B_HUMAN.H11MO.0.B" length="10" nsites="28" evalue="1.0e+000"
        url="http://hocomoco.autosome.ru/motif/AP2B_HUMAN.H11MO.0.B">
      <pos A="0.0402747" C="0.00088968" G="0.780713" T="0.178122"/>
      <pos A="0.00088968" C="0.646804" G="0.245077" T="0.107229"/>
      <pos A="0.00088968" C="0.961884" G="0.00088968" T="0.0363362"/>
      <pos A="0.115106" C="0.571973" G="0.00088968" T="0.312031"/>
      <pos A="0.0757212" C="0.0363362" G="0.887053" T="0.00088968"/>
      <pos A="0.327785" C="0.31597" G="0.355355" T="0.00088968"/>
      <pos A="0.0717827" C="0.0363362" G="0.851606" T="0.0402747"/>
      <pos A="0.00088968" C="0.00088968" G="0.997331" T="0.00088968"/>
      <pos A="0.190922" C="0.123968" G="0.675358" T="0.00975131"/>
      <pos A="0.22243" C="0.446925" G="0.253939" T="0.0767059"/>
    </motif>
    <motif db="0" id="AP2D_HUMAN.H11MO.0.D" length="14" nsites="5" evalue="1.0e+000"
        url="http://hocomoco.autosome.ru/motif/AP2D_HUMAN.H11MO.0.D">
      <pos A="0.2329" C="0.483698" G="0.2329" T="0.0505016"/>
      <pos A="0.00490196" C="0.00490196" G="0.985294" T="0.00490196"/>
      <pos A="0.00490196" C="0.620497" G="0.187301" T="0.187301"/>
      <pos A="0.00490196" C="0.985294" G="0.00490196" T="0.00490196"/>
      <pos A="0.00490196" C="0.597697" G="0.00490196" T="0.392499"/>
      <pos A="0.00490196" C="0.00490196" G="0.985294" T="0.00490196"/>
      <pos A="0.392499" C="0.2329" G="0.369699" T="0.00490196"/>
      <pos A="0.00490196" C="0.00490196" G="0.985294" T="0.00490196"/>
      <pos A="0.00490196" C="0.00490196" G="0.985294" T="0.00490196"/>
      <pos A="0.00490196" C="0.802896" G="0.187301" T="0.00490196"/>
      <pos A="0.187301" C="0.2329" G="0.392499" T="0.187301"/>
      <pos A="0.00490196" C="0.802896" G="0.187301" T="0.00490196"/>
      <pos A="0.00490196" C="0.187301" G="0.802896" T="0.00490196"/>
      <pos A="0.0505016" C="0.2329" G="0.0505016" T="0.666097"/>
    </motif>
    <motif db="0" id="ARNT2_HUMAN.H11MO.0.D" length="12" nsites="18" evalue="1.0e+000"
        url="http://hocomoco.autosome.ru/motif/ARNT2_HUMAN.H11MO.0.D">
      <pos A="0.193565" C="0.0837457" G="0.584034" T="0.138655"/>
      <pos A="0.16611" C="0.282031" G="0.330839" T="0.22102"/>
      <pos A="0.00138122" C="0.660297" G="0.22102" T="0.117302"/>
      <pos A="0.00138122" C="0.0562909" G="0.940947" T="0.00138122"/>
      <pos A="0.00138122" C="0.00138122" G="0.0562909" T="0.940947"/>
      <pos A="0.00138122" C="0.0562909" G="0.940947" T="0.00138122"/>
      <pos A="0.0562909" C="0.00138122" G="0.879936" T="0.062392"/>
      <pos A="0.16611" C="0.330839" G="0.39185" T="0.111201"/>
      <pos A="0.556579" C="0.00138122" G="0.27593" T="0.16611"/>
      <pos A="0.00138122" C="0.330839" G="0.556579" T="0.111201"/>
      <pos A="0.39185" C="0.00138122" G="0.495568" T="0.111201"/>
      <pos A="0.138655" C="0.584034" G="0.193565" T="0.0837457"/>
    </motif>
    <motif db="0" id="ASCL1_HUMAN.H11MO.0.A" length="14" nsites="480" evalue="1.0e+000"
        url="http://hocomoco.autosome.ru/motif/ASCL1_HUMAN.H11MO.0.A">
      <pos A="0.189596" C="0.437461" G="0.175016" T="0.197928"/>
      <pos A="0.218757" C="0.245834" G="0.160435" T="0.374974"/>
      <pos A="0.220839" C="0.254166" G="0.427046" T="0.0979483"/>
      <pos A="0.00630077" C="0.981098" G="0.00421787" T="0.00838367"/>
      <pos A="0.981098" C="0.00421787" G="5.20725e-05" T="0.0146324"/>
      <pos A="0.00630077" C="0.614507" G="0.358311" T="0.0208811"/>
      <pos A="0.00838367" C="0.979015" G="0.00213497" T="0.0104666"/>
      <pos A="0.00838367" C="0.00213497" G="0.00213497" T="0.987346"/>
      <pos A="0.00421787" C="0.00421787" G="0.976932" T="0.0146324"/>
      <pos A="0.00838367" C="0.781139" G="0.083368" T="0.127109"/>
      <pos A="0.0812851" C="0.420798" G="0.00630077" T="0.491616"/>
      <pos A="0.102114" C="0.385388" G="0.274995" T="0.237503"/>
      <pos A="0.131275" C="0.491616" G="0.0979483" T="0.279161"/>
      <pos A="0.166684" C="0.406217" G="0.152104" T="0.274995"/>
    </motif>
    <motif db="0" id="ASCL2_HUMAN.H11MO.0.D" length="9" nsites="499" evalue="1.0e+000"
        url="http://hocomoco.autosome.ru/motif/ASCL2_HUMAN.H11MO.0.D">
      <pos A="0.262523" C="0.352685" G="0.33866" T="0.046133"/>
      <pos A="0.0020537" C="0.989832" G="0.0040573" T="0.0040573"/>
      <pos A="0.985824" C="0.00606091" G="0.0020537" T="0.00606091"/>
      <pos A="0.00606091" C="0.352685" G="0.587107" T="0.0541475"/>
      <pos A="0.0140753" C="0.979814" G="0.0020537" T="0.0040573"/>
      <pos A="0.0040573" C="0.0040573" G="5.00902e-05" T="0.991835"/>
      <pos A="0.0020537" C="0.0100681" G="0.963785" T="0.0240934"/>
      <pos A="0.00606091" C="0.867612" G="0.0140753" T="0.112252"/>
      <pos A="0.102234" C="0.29458" G="0.00806452" T="0.595121"/>
    </motif>
    <motif db="0" id="BC11A_HUMAN.H11MO.0.A" length="17" nsites="500" evalue="1.0e+000"
        url="http://hocomoco.autosome.ru/motif/BC11A_HUMAN.H11MO.0.A">
      <pos A="0.37573" C="0.184625" G="0.286195" T="0.153451"/>
      <pos A="0.55058" C="0.0994705" G="0.224094" T="0.125856"/>
      <pos A="0.500164" C="0.142363" G="0.230714" T="0.126759"/>
      <pos A="0.589982" C="0.0166164" G="0.226051" T="0.167351"/>
      <pos A="0.187435" C="0.160796" G="0.580417" T="0.071352"/>
      <pos A="0.664511" C="0.0145816" G="0.269377" T="0.051531"/>
      <pos A="0.104037" C="0.0144884" G="0.828551" T="0.0529239"/>
      <pos A="0.200417" C="0.0327717" G="0.758546" T="0.00826493"/>
      <pos A="0.880098" C="0.0431253" G="0.0485975" T="0.0281795"/>
      <pos A="0.867864" C="0.00583965" G="0.0555442" T="0.0707524"/>
      <pos A="0.248399" C="0.226047" G="0.502141" T="0.0234139"/>
      <pos A="0.150158" C="0.154992" G="0.0315585" T="0.663292"/>
      <pos A="0.117832" C="0.0724923" G="0.760189" T="0.0494865"/>
      <pos A="0.658749" C="0.064413" G="0.250663" T="0.0261749"/>
      <pos A="0.458785" C="0.143453" G="0.310166" T="0.0875961"/>
      <pos A="0.622702" C="0.078845" G="0.157294" T="0.141159"/>
      <pos A="0.358985" C="0.2047" G="0.318076" T="0.118238"/>
    </motif>
    <motif db="0" id="BHA15_HUMAN.H11MO.0.B" length="11" nsites="500" evalue="1.0e+000"
        url="http://hocomoco.autosome.ru/motif/BHA15_HUMAN.H11MO.0.B">
      <pos A="0.172016" C="0.285993" G="0.471956" T="0.070036"/>
      <pos A="0.15202" C="0.44996" G="0.295991" T="0.10203"/>
      <pos A="0.687912" C="0.0680364" G="0.20001" T="0.0440412"/>
      <pos A="0.279994" C="0.108028" G="0.609928" T="0.00204959"/>
      <pos A="0.0560388" C="0.921866" G="0.0160468" T="0.00604879"/>
      <pos A="0.983853" C="0.00404919" G="0.010048" T="0.00204959"/>
      <pos A="0.00604879" C="0.00404919" G="0.963857" T="0.0260448"/>
      <pos A="0.0540392" C="0.877874" G="0.0640372" T="0.00404919"/>
      <pos A="0.0260448" C="0.0120476" G="0.00404919" T="0.957858"/>
      <pos A="0.00404919" C="0.00404919" G="0.981854" T="0.010048"/>
      <pos A="0.00204959" C="0.14802" G="0.633923" T="0.216007"/>
    </motif>
    <motif db="0" id="BHE23_HUMAN.H11MO.0.D" length="12" nsites="392" evalue="1.0e+000"
        url="http://hocomoco.autosome.ru/motif/BHE23_HUMAN.H11MO.0.D">
      <pos A="0.412586" C="0.0988906" G="0.328424" T="0.160099"/>
      <pos A="0.238523" C="0.192617" G="0.401747" T="0.167113"/>
      <pos A="0.118018" C="0.498023" G="0.26594" T="0.118018"/>
      <pos A="0.577085" C="0.0338562" G="0.288893" T="0.100166"/>
      <pos A="0.11228" C="0.0281178" G="0.239799" T="0.619804"/>
      <pos A="0.568796" C="0.0179163" G="0.290806" T="0.122482"/>
      <pos A="0.104629" C="0.00261413" G="6.37592e-05" T="0.892693"/>
      <pos A="6.37592e-05" C="6.37592e-05" G="0.999809" T="6.37592e-05"/>
      <pos A="0.0128156" C="0.0561719" G="0.614703" T="0.31631"/>
      <pos A="0.098253" C="0.121206" G="0.14416" T="0.636381"/>
      <pos A="0.203456" C="0.114193" G="0.402385" T="0.279967"/>
      <pos A="0.144797" C="0.193254" G="0.381982" T="0.279967"/>
    </motif>
    <motif db="0" id="BHE41_HUMAN.H11MO.0.D" length="20" nsites="10" evalue="1.0e+000"
        url="http://hocomoco.autosome.ru/motif/BHE41_HUMAN.H11MO.0.D">
      <pos A="0.382694" C="0.0764775" G="0.168342" T="0.372486"/>
      <pos A="0.00247525" C="0.584286" G="0.410763" T="0.00247525"/>
      <pos A="0.298484" C="0.308691" G="0.298484" T="0.0943401"/>
      <pos A="0.400556" C="0.104547" G="0.492421" T="0.00247525"/>
      <pos A="0.104547" C="0.104547" G="0.410763" T="0.380142"/>
      <pos A="0.00247525" C="0.400556" G="0.492421" T="0.104547"/>
      <pos A="0.00247525" C="0.492421" G="0.00247525" T="0.502628"/>
      <pos A="0.00247525" C="0.992574" G="0.00247525" T="0.00247525"/>
      <pos A="0.706772" C="0.00247525" G="0.196412" T="0.0943401"/>
      <pos A="0.206619" C="0.594493" G="0.0943401" T="0.104547"/>
      <pos A="0.00247525" C="0.104547" G="0.798637" T="0.0943401"/>
      <pos A="0.00247525" C="0.00247525" G="0.00247525" T="0.992574"/>
      <pos A="0.00247525" C="0.00247525" G="0.992574" T="0.00247525"/>
      <pos A="0.308691" C="0.594493" G="0.0943401" T="0.00247525"/>
      <pos A="0.410763" C="0.196412" G="0.104547" T="0.288277"/>
      <pos A="0.00247525" C="0.0943401" G="0.706772" T="0.196412"/>
      <pos A="0.492421" C="0.196412" G="0.308691" T="0.00247525"/>
      <pos A="0.400556" C="0.0943401" G="0.400556" T="0.104547"/>
      <pos A="0.308691" C="0.104547" G="0.584286" T="0.00247525"/>
      <pos A="0.232137" C="0.324002" G="0.324002" T="0.119858"/>
    </motif>
    <motif db="0" id="BMAL1_HUMAN.H11MO.0.A" length="11" nsites="410" evalue="1.0e+000"
        url="http://hocomoco.autosome.ru/motif/BMAL1_HUMAN.H11MO.0.A">
      <pos A="0.160997" C="0.160997" G="0.370702" T="0.307303"/>
      <pos A="0.173189" C="0.521885" G="0.292673" T="0.0122531"/>
      <pos A="0.0658986" C="0.926664" G="0.00249939" T="0.00493782"/>
      <pos A="0.897403" C="0.0122531" G="0.034199" T="0.0561448"/>
      <pos A="0.0244453" C="0.73159" G="0.034199" T="0.209766"/>
      <pos A="0.00737625" C="0.0220068" G="0.951049" T="0.0195684"/>
      <pos A="0.0146915" C="6.09607e-05" G="0.0122531" T="0.972994"/>
      <pos A="6.09607e-05" C="0.00493782" G="0.975433" T="0.0195684"/>
      <pos A="0.453609" C="0.26585" G="0.0268837" T="0.253658"/>
      <pos A="0.051268" C="0.492624" G="0.292673" T="0.163436"/>
      <pos A="0.139051" C="0.319495" G="0.143928" T="0.397525"/>
    </motif>
    <motif db="0" id="BRAC_HUMAN.H11MO.0.A" length="20" nsites="500" evalue="1.0e+000"
        url="http://hocomoco.autosome.ru/motif/BRAC_HUMAN.H11MO.0.A">
      <pos A="0.120026" C="0.252" G="0.146021" T="0.481954"/>
      <pos A="0.0780344" C="0.20201" G="0.106029" T="0.613927"/>
      <pos A="0.335983" C="0.311988" G="0.224005" T="0.128024"/>
      <pos A="0.333983" C="0.164017" G="0.379974" T="0.122026"/>
      <pos A="0.138022" C="0.673915" G="0.128024" T="0.060038"/>
      <pos A="0.669916" C="0.0720356" G="0.162018" T="0.0960308"/>
      <pos A="0.19801" C="0.174015" G="0.407968" T="0.220006"/>
      <pos A="0.182014" C="0.252" G="0.40197" T="0.164017"/>
      <pos A="0.244001" C="0.166017" G="0.339982" T="0.25"/>
      <pos A="0.469956" C="0.190012" G="0.230004" T="0.110028"/>
      <pos A="0.343981" C="0.0520396" G="0.437962" T="0.166017"/>
      <pos A="0.060038" C="0.128024" G="0.7479" T="0.0640372"/>
      <pos A="0.0380424" C="0.0160468" G="0.00404919" T="0.941862"/>
      <pos A="0.00204959" C="0.0140472" G="0.969856" T="0.0140472"/>
      <pos A="0.224005" C="0.0520396" G="0.0440412" T="0.679914"/>
      <pos A="0.0320436" C="0.15202" G="0.631924" T="0.184013"/>
      <pos A="0.905869" C="0.020046" G="0.0620376" T="0.0120476"/>
      <pos A="0.659918" C="0.0580384" G="0.222006" T="0.060038"/>
      <pos A="0.34998" C="0.0880324" G="0.261998" T="0.29999"/>
      <pos A="0.20001" C="0.136023" G="0.19801" T="0.465957"/>
    </motif>
    <motif db="0" id="CLOCK_HUMAN.H11MO.0.C" length="14" nsites="252" evalue="1.0e+000"
        url="http://hocomoco.autosome.ru/motif/CLOCK_HUMAN.H11MO.0.C">
      <pos A="0.158766" C="0.599068" G="0.1786" T="0.063566"/>
      <pos A="0.424534" C="0.115133" G="0.1905" T="0.269833"/>
      <pos A="0.2024" C="0.146866" G="0.511801" T="0.138933"/>
      <pos A="0.337267" C="0.3214" G="0.1667" T="0.174633"/>
      <pos A="0.0952995" C="0.848969" G="0.0437326" T="0.0119992"/>
      <pos A="0.809302" C="0.063566" G="0.0437326" T="0.0833994"/>
      <pos A="0.1548" C="0.607001" G="0.127033" T="0.111166"/>
      <pos A="0.253967" C="0.0556327" G="0.642701" T="0.0476993"/>
      <pos A="0.0952995" C="0.1191" G="0.0437326" T="0.741868"/>
      <pos A="0.0873661" C="0.0238992" G="0.860869" T="0.0278659"/>
      <pos A="0.400734" C="0.313467" G="0.1786" T="0.1072"/>
      <pos A="0.369" C="0.242067" G="0.281733" T="0.1072"/>
      <pos A="0.222233" C="0.388834" G="0.289667" T="0.0992662"/>
      <pos A="0.491967" C="0.2976" G="0.0238992" T="0.186533"/>
    </motif>
    <motif db="0" id="COT1_HUMAN.H11MO.0.C" length="17" nsites="500" evalue="1.0e+000"
        url="http://hocomoco.autosome.ru/motif/COT1_HUMAN.H11MO.0.C">
      <pos A="0.180014" C="0.146021" G="0.539942" T="0.134023"/>
      <pos A="0.287992" C="0.0740352" G="0.54994" T="0.0880324"/>
      <pos A="0.248" C="0.0780344" G="0.591932" T="0.0820336"/>
      <pos A="0.208008" C="0.118026" G="0.589932" T="0.0840332"/>
      <pos A="0.0860328" C="0.15002" G="0.361978" T="0.40197"/>
      <pos A="0.132024" C="0.475955" G="0.289992" T="0.10203"/>
      <pos A="0.631924" C="0.112028" G="0.194011" T="0.0620376"/>
      <pos A="0.411968" C="0.0480404" G="0.523945" T="0.0160468"/>
      <pos A="0.725905" C="4.999e-05" G="0.269996" T="0.00404919"/>
      <pos A="0.0180464" C="4.999e-05" G="0.911868" T="0.070036"/>
      <pos A="0.0160468" C="0.010048" G="0.961858" T="0.0120476"/>
      <pos A="0.010048" C="0.0780344" G="0.279994" T="0.631924"/>
      <pos A="0.0660368" C="0.863877" G="0.0420416" T="0.0280444"/>
      <pos A="0.959858" C="0.00404919" G="0.0160468" T="0.020046"/>
      <pos A="0.204009" C="0.126025" G="0.517946" T="0.15202"/>
      <pos A="0.226005" C="0.184013" G="0.493951" T="0.0960308"/>
      <pos A="0.186013" C="0.168016" G="0.505949" T="0.140022"/>
    </motif>
    <motif db="0" id="COT2_HUMAN.H11MO.1.A" length="17" nsites="500" evalue="1.0e+000"
        url="http://hocomoco.autosome.ru/motif/COT2_HUMAN.H11MO.1.A">
      <pos A="0.315987" C="0.0860328" G="0.429964" T="0.168016"/>
      <pos A="0.263997" C="0.0460408" G="0.563937" T="0.126025"/>
      <pos A="0.269996" C="0.10203" G="0.507948" T="0.120026"/>
      <pos A="0.182014" C="0.184013" G="0.511948" T="0.122026"/>
      <pos A="0.128024" C="0.263997" G="0.20001" T="0.407968"/>
      <pos A="0.19801" C="0.543941" G="0.124025" T="0.134023"/>
      <pos A="0.637922" C="0.0760348" G="0.118026" T="0.168016"/>
      <pos A="0.49795" C="0.0240452" G="0.457958" T="0.020046"/>
      <pos A="0.731904" C="0.00204959" G="0.257998" T="0.00804839"/>
      <pos A="0.0260448" C="0.00404919" G="0.89987" T="0.070036"/>
      <pos A="0.0280444" C="0.010048" G="0.909868" T="0.0520396"/>
      <pos A="0.0120476" C="0.0480404" G="0.184013" T="0.755899"/>
      <pos A="0.070036" C="0.831884" G="0.0480404" T="0.05004"/>
      <pos A="0.957858" C="0.0140472" G="0.0160468" T="0.0120476"/>
      <pos A="0.226005" C="0.180014" G="0.415967" T="0.178014"/>
      <pos A="0.30199" C="0.196011" G="0.373975" T="0.128024"/>
      <pos A="0.259998" C="0.154019" G="0.463957" T="0.122026"/>
    </motif>
    <motif db="0" id="CR3L1_HUMAN.H11MO.0.D" length="11" nsites="30982" evalue="1.0e+000"
        url="http://hocomoco.autosome.ru/motif/CR3L1_HUMAN.H11MO.0.D">
      <pos A="0.071483" C="0.0761542" G="0.686216" T="0.166147"/>
      <pos A="0.265587" C="0.581048" G="0.00339906" T="0.149966"/>
      <pos A="0.0281621" C="0.788326" G="0.159464" T="0.0240475"/>
      <pos A="0.999998" C="8.06918e-07" G="8.06918e-07" T="8.06918e-07"/>
      <pos A="8.06918e-07" C="0.999998" G="8.06918e-07" T="8.06918e-07"/>
      <pos A="8.06918e-07" C="8.06918e-07" G="0.999998" T="8.06918e-07"/>
      <pos A="8.06918e-07" C="8.06918e-07" G="8.06918e-07" T="0.999998"/>
      <pos A="8.06918e-07" C="8.06918e-07" G="0.999998" T="8.06918e-07"/>
      <pos A="8.06918e-07" C="8.06918e-07" G="0.999998" T="8.06918e-07"/>
      <pos A="8.06918e-07" C="0.999998" G="8.06918e-07" T="8.06918e-07"/>
      <pos A="0.982503" C="0.00583243" G="0.00583243" T="0.00583243"/>
    </motif>
    <motif db="0" id="CREB3_HUMAN.H11MO.0.D" length="13" nsites="93" evalue="1.0e+000"
        url="http://hocomoco.autosome.ru/motif/CREB3_HUMAN.H11MO.0.D">
      <pos A="0.115736" C="0.201665" G="0.244629" T="0.43797"/>
      <pos A="0.142589" C="0.131847" G="0.582975" T="0.142589"/>
      <pos A="0.486305" C="0.00295381" G="0.507787" T="0.00295381"/>
      <pos A="0.0110097" C="0.000268528" G="0.000268528" T="0.988453"/>
      <pos A="0.000268528" C="0.0110097" G="0.988453" T="0.000268528"/>
      <pos A="0.999194" C="0.000268528" G="0.000268528" T="0.000268528"/>
      <pos A="0.000268528" C="0.999194" G="0.000268528" T="0.000268528"/>
      <pos A="0.000268528" C="0.000268528" G="0.999194" T="0.000268528"/>
      <pos A="0.000268528" C="0.000268528" G="0.000268528" T="0.999194"/>
      <pos A="0.0190655" C="0.0942535" G="0.878357" T="0.00832438"/>
      <pos A="0.0942535" C="0.00832438" G="0.727981" T="0.169441"/>
      <pos A="0.228518" C="0.690387" G="0.013695" T="0.0674006"/>
      <pos A="0.515843" C="0.129162" G="0.20435" T="0.150644"/>
    </motif>
    <motif db="0" id="CTCFL_HUMAN.H11MO.0.A" length="17" nsites="450" evalue="1.0e+000"
        url="http://hocomoco.autosome.ru/motif/CTCFL_HUMAN.H11MO.0.A">
      <pos A="0.166685" C="0.182237" G="0.44218" T="0.208898"/>
      <pos A="0.0444901" C="0.833204" G="0.0733726" T="0.0489336"/>
      <pos A="0.0178294" C="0.942068" G="0.0267163" T="0.0133859"/>
      <pos A="0.33998" C="0.0689291" G="0.373306" T="0.217785"/>
      <pos A="0.124472" C="0.446623" G="0.417741" T="0.0111642"/>
      <pos A="0.142246" C="0.511053" G="0.0911464" T="0.255554"/>
      <pos A="0.873195" C="0.0444901" G="0.0311597" T="0.0511553"/>
      <pos A="0.00894246" C="0.0111642" G="0.977616" T="0.00227727"/>
      <pos A="0.231115" C="5.55432e-05" G="0.755443" T="0.0133859"/>
      <pos A="0.0800378" C="0.0911464" G="0.733226" T="0.0955899"/>
      <pos A="0.00894246" C="0.00227727" G="0.98206" T="0.00672073"/>
      <pos A="0.0111642" C="0.0133859" G="0.935403" T="0.0400467"/>
      <pos A="0.0822595" C="0.897634" G="0.004499" T="0.0156076"/>
      <pos A="0.21112" C="0.004499" G="0.768774" T="0.0156076"/>
      <pos A="0.028938" C="0.706565" G="0.206676" T="0.0578205"/>
      <pos A="0.128916" C="0.408854" G="0.077816" T="0.384415"/>
      <pos A="0.264441" C="0.26222" G="0.379971" T="0.0933681"/>
    </motif>
    <motif db="0" id="CTCF_HUMAN.H11MO.0.A" length="19" nsites="500" evalue="1.0e+000"
        url="http://hocomoco.autosome.ru/motif/CTCF_HUMAN.H11MO.0.A">
      <pos A="0.0940312" C="0.359978" G="0.126025" T="0.419966"/>
      <pos A="0.15202" C="0.168016" G="0.521946" T="0.158018"/>
      <pos A="0.257998" C="0.0840332" G="0.553939" T="0.104029"/>
      <pos A="0.0680364" C="0.855879" G="0.0360428" T="0.040042"/>
      <pos A="0.00204959" C="0.995851" G="0.00204959" T="4.999e-05"/>
      <pos A="0.69991" C="0.00604879" G="0.242002" T="0.0520396"/>
      <pos A="0.0160468" C="0.65192" G="0.321986" T="0.010048"/>
      <pos A="0.0980304" C="0.593931" G="0.0740352" T="0.234003"/>
      <pos A="0.905869" C="0.0180464" G="0.0540392" T="0.0220456"/>
      <pos A="0.00204959" C="0.00204959" G="0.991852" T="0.00404919"/>
      <pos A="0.385973" C="4.999e-05" G="0.611928" T="0.00204959"/>
      <pos A="0.0260448" C="0.0260448" G="0.587932" T="0.359978"/>
      <pos A="0.0120476" C="0.00204959" G="0.983853" T="0.00204959"/>
      <pos A="0.05004" C="0.0260448" G="0.859878" T="0.0640372"/>
      <pos A="0.0680364" C="0.875875" G="0.0120476" T="0.0440412"/>
      <pos A="0.395971" C="0.0140472" G="0.583933" T="0.00604879"/>
      <pos A="0.0760348" C="0.561938" G="0.325985" T="0.0360428"/>
      <pos A="0.0960308" C="0.421966" G="0.116027" T="0.365977"/>
      <pos A="0.371976" C="0.267996" G="0.315987" T="0.0440412"/>
    </motif>
    <motif db="0" id="E2F1_HUMAN.H11MO.0.A" length="14" nsites="500" evalue="1.0e+000"
        url="http://hocomoco.autosome.ru/motif/E2F1_HUMAN.H11MO.0.A">
      <pos A="0.327984" C="0.160018" G="0.377974" T="0.134023"/>
      <pos A="0.236003" C="0.20001" G="0.45196" T="0.112028"/>
      <pos A="0.271996" C="0.210008" G="0.289992" T="0.228004"/>
      <pos A="0.190012" C="0.10203" G="0.465957" T="0.242002"/>
      <pos A="0.0820336" C="0.20001" G="0.703909" T="0.0140472"/>
      <pos A="0.0180464" C="0.00604879" G="0.965857" T="0.010048"/>
      <pos A="0.0560388" C="0.921866" G="0.00404919" T="0.0180464"/>
      <pos A="0.0160468" C="0.00804839" G="0.957858" T="0.0180464"/>
      <pos A="0.0220456" C="0.0820336" G="0.889872" T="0.00604879"/>
      <pos A="0.0680364" C="0.0340432" G="0.889872" T="0.00804839"/>
      <pos A="0.855879" C="0.020046" G="0.090032" T="0.0340432"/>
      <pos A="0.653919" C="0.0640372" G="0.271996" T="0.010048"/>
      <pos A="0.39997" C="0.140022" G="0.365977" T="0.0940312"/>
      <pos A="0.271996" C="0.164017" G="0.395971" T="0.168016"/>
    </motif>
    <motif db="0" id="E2F3_HUMAN.H11MO.0.A" length="11" nsites="500" evalue="1.0e+000"
        url="http://hocomoco.autosome.ru/motif/E2F3_HUMAN.H11MO.0.A">
      <pos A="0.375975" C="0.140022" G="0.208008" T="0.275995"/>
      <pos A="0.261998" C="0.0460408" G="0.409968" T="0.281994"/>
      <pos A="0.126025" C="0.124025" G="0.675915" T="0.0740352"/>
      <pos A="0.0340432" C="0.00604879" G="0.955859" T="0.00404919"/>
      <pos A="0.124025" C="0.769896" G="0.020046" T="0.0860328"/>
      <pos A="0.15202" C="0.00404919" G="0.683913" T="0.160018"/>
      <pos A="0.0960308" C="0.020046" G="0.867876" T="0.0160468"/>
      <pos A="0.0180464" C="0.010048" G="0.957858" T="0.0140472"/>
      <pos A="0.833883" C="0.0380424" G="0.118026" T="0.010048"/>
      <pos A="0.711908" C="0.0620376" G="0.20001" T="0.0260448"/>
      <pos A="0.533943" C="0.110028" G="0.25" T="0.106029"/>
    </motif>
    <motif db="0" id="E2F4_HUMAN.H11MO.0.A" length="13" nsites="500" evalue="1.0e+000"
        url="http://hocomoco.autosome.ru/motif/E2F4_HUMAN.H11MO.0.A">
      <pos A="0.146021" C="0.257998" G="0.505949" T="0.090032"/>
      <pos A="0.277994" C="0.0960308" G="0.461958" T="0.164017"/>
      <pos A="0.244001" C="0.10003" G="0.525945" T="0.130024"/>
      <pos A="0.10003" C="0.188012" G="0.695911" T="0.0160468"/>
      <pos A="0.00404919" C="0.0360428" G="0.957858" T="0.00204959"/>
      <pos A="0.0120476" C="0.973855" G="4.999e-05" T="0.0140472"/>
      <pos A="0.0360428" C="0.00204959" G="0.945861" T="0.0160468"/>
      <pos A="0.00404919" C="0.0380424" G="0.94986" T="0.00804839"/>
      <pos A="0.090032" C="0.0140472" G="0.893871" T="0.00204959"/>
      <pos A="0.715907" C="0.0220456" G="0.25" T="0.0120476"/>
      <pos A="0.535943" C="0.20001" G="0.222006" T="0.0420416"/>
      <pos A="0.381974" C="0.188012" G="0.281994" T="0.14802"/>
      <pos A="0.253999" C="0.114027" G="0.305989" T="0.325985"/>
    </motif>
    <motif db="0" id="E2F4_HUMAN.H11MO.1.A" length="14" nsites="500" evalue="1.0e+000"
        url="http://hocomoco.autosome.ru/motif/E2F4_HUMAN.H11MO.1.A">
      <pos A="0.106029" C="0.224005" G="0.64792" T="0.0220456"/>
      <pos A="0.0120476" C="0.0860328" G="0.90187" T="4.999e-05"/>
      <pos A="0.0420416" C="0.931864" G="0.00804839" T="0.0180464"/>
      <pos A="0.020046" C="0.00204959" G="0.963857" T="0.0140472"/>
      <pos A="0.0180464" C="0.246001" G="0.731904" T="0.00404919"/>
      <pos A="0.0320436" C="0.0740352" G="0.871876" T="0.0220456"/>
      <pos A="0.7499" C="0.0980304" G="0.136023" T="0.0160468"/>
      <pos A="0.717906" C="0.0620376" G="0.172016" T="0.0480404"/>
      <pos A="0.393971" C="0.132024" G="0.255999" T="0.218006"/>
      <pos A="0.224005" C="0.122026" G="0.20001" T="0.453959"/>
      <pos A="0.146021" C="0.204009" G="0.184013" T="0.465957"/>
      <pos A="0.130024" C="0.321986" G="0.20201" T="0.345981"/>
      <pos A="0.313987" C="0.176015" G="0.331984" T="0.178014"/>
      <pos A="0.471956" C="0.10003" G="0.315987" T="0.112028"/>
    </motif>
    <motif db="0" id="E2F6_HUMAN.H11MO.0.A" length="13" nsites="500" evalue="1.0e+000"
        url="http://hocomoco.autosome.ru/motif/E2F6_HUMAN.H11MO.0.A">
      <pos A="0.337982" C="0.14802" G="0.341982" T="0.172016"/>
      <pos A="0.261998" C="0.0340432" G="0.555939" T="0.14802"/>
      <pos A="0.154019" C="0.126025" G="0.69991" T="0.020046"/>
      <pos A="0.010048" C="0.0160468" G="0.963857" T="0.010048"/>
      <pos A="0.214007" C="0.707908" G="0.0120476" T="0.0660368"/>
      <pos A="0.040042" C="0.0180464" G="0.893871" T="0.0480404"/>
      <pos A="0.0240452" C="0.0480404" G="0.895871" T="0.0320436"/>
      <pos A="0.0720356" C="0.0440412" G="0.871876" T="0.0120476"/>
      <pos A="0.941862" C="0.0320436" G="0.0140472" T="0.0120476"/>
      <pos A="0.511948" C="0.0360428" G="0.435963" T="0.0160468"/>
      <pos A="0.383973" C="0.108028" G="0.437962" T="0.070036"/>
      <pos A="0.277994" C="0.218006" G="0.377974" T="0.126025"/>
      <pos A="0.275995" C="0.162018" G="0.425965" T="0.136023"/>
    </motif>
    <motif db="0" id="E2F7_HUMAN.H11MO.0.B" length="13" nsites="500" evalue="1.0e+000"
        url="http://hocomoco.autosome.ru/motif/E2F7_HUMAN.H11MO.0.B">
      <pos A="0.196011" C="0.14802" G="0.529944" T="0.126025"/>
      <pos A="0.337982" C="0.0320436" G="0.415967" T="0.214007"/>
      <pos A="0.142022" C="0.0820336" G="0.771896" T="0.00404919"/>
      <pos A="0.0440412" C="0.00404919" G="0.941862" T="0.010048"/>
      <pos A="0.0840332" C="0.853879" G="0.00404919" T="0.0580384"/>
      <pos A="0.140022" C="0.0160468" G="0.813887" T="0.030044"/>
      <pos A="0.0220456" C="0.0120476" G="0.957858" T="0.00804839"/>
      <pos A="0.204009" C="0.00604879" G="0.775895" T="0.0140472"/>
      <pos A="0.713907" C="0.00404919" G="0.275995" T="0.00604879"/>
      <pos A="0.603929" C="0.138022" G="0.240002" T="0.0180464"/>
      <pos A="0.427964" C="0.192012" G="0.224005" T="0.156019"/>
      <pos A="0.343981" C="0.0860328" G="0.355979" T="0.214007"/>
      <pos A="0.259998" C="0.15202" G="0.485953" T="0.10203"/>
    </motif>
    <motif db="0" id="EGR1_HUMAN.H11MO.0.A" length="17" nsites="500" evalue="1.0e+000"
        url="http://hocomoco.autosome.ru/motif/EGR1_HUMAN.H11MO.0.A">
      <pos A="0.232004" C="0.248" G="0.409968" T="0.110028"/>
      <pos A="0.319986" C="0.128024" G="0.317986" T="0.234003"/>
      <pos A="0.277994" C="0.180014" G="0.459958" T="0.0820336"/>
      <pos A="0.236003" C="0.112028" G="0.353979" T="0.29799"/>
      <pos A="0.112028" C="0.030044" G="0.807888" T="0.05004"/>
      <pos A="0.236003" C="0.505949" G="0.0460408" T="0.212008"/>
      <pos A="0.0560388" C="0.0340432" G="0.869876" T="0.040042"/>
      <pos A="0.0320436" C="0.00404919" G="0.409968" T="0.553939"/>
      <pos A="0.0920316" C="0.00204959" G="0.891872" T="0.0140472"/>
      <pos A="0.0160468" C="0.00404919" G="0.957858" T="0.0220456"/>
      <pos A="0.0240452" C="0.0320436" G="0.929864" T="0.0140472"/>
      <pos A="0.220006" C="0.475955" G="0.00404919" T="0.29999"/>
      <pos A="0.0880324" C="0.010048" G="0.841882" T="0.060038"/>
      <pos A="0.110028" C="0.0220456" G="0.695911" T="0.172016"/>
      <pos A="0.337982" C="0.128024" G="0.405969" T="0.128024"/>
      <pos A="0.311988" C="0.0820336" G="0.455959" T="0.15002"/>
      <pos A="0.263997" C="0.182014" G="0.435963" T="0.118026"/>
    </motif>
    <motif db="0" id="EGR2_HUMAN.H11MO.0.A" length="18" nsites="500" evalue="1.0e+000"
        url="http://hocomoco.autosome.ru/motif/EGR2_HUMAN.H11MO.0.A">
      <pos A="0.216007" C="0.0740352" G="0.611928" T="0.0980304"/>
      <pos A="0.293991" C="0.0960308" G="0.411968" T="0.19801"/>
      <pos A="0.228004" C="0.0740352" G="0.621926" T="0.0760348"/>
      <pos A="0.253999" C="0.0680364" G="0.50195" T="0.176015"/>
      <pos A="0.319986" C="0.104029" G="0.505949" T="0.070036"/>
      <pos A="0.15002" C="0.104029" G="0.44996" T="0.295991"/>
      <pos A="0.0760348" C="0.10203" G="0.765897" T="0.0560388"/>
      <pos A="0.369976" C="0.190012" G="0.0440412" T="0.395971"/>
      <pos A="0.0340432" C="0.0220456" G="0.929864" T="0.0140472"/>
      <pos A="0.040042" C="0.0120476" G="0.461958" T="0.485953"/>
      <pos A="0.182014" C="0.00604879" G="0.793891" T="0.0180464"/>
      <pos A="0.0360428" C="0.0140472" G="0.889872" T="0.060038"/>
      <pos A="0.0240452" C="0.040042" G="0.915867" T="0.020046"/>
      <pos A="0.34998" C="0.281994" G="0.0220456" T="0.345981"/>
      <pos A="0.0580384" C="0.00604879" G="0.873875" T="0.0620376"/>
      <pos A="0.0760348" C="0.0340432" G="0.781894" T="0.108028"/>
      <pos A="0.341982" C="0.0740352" G="0.50195" T="0.0820336"/>
      <pos A="0.253999" C="0.0480404" G="0.561938" T="0.136023"/>
    </motif>
    <motif db="0" id="EGR2_HUMAN.H11MO.1.A" length="16" nsites="498" evalue="1.0e+000"
        url="http://hocomoco.autosome.ru/motif/EGR2_HUMAN.H11MO.1.A">
      <pos A="0.19479" C="0.144599" G="0.45779" T="0.202821"/>
      <pos A="0.281118" C="0.172706" G="0.453774" T="0.0924011"/>
      <pos A="0.188767" C="0.100432" G="0.373469" T="0.337332"/>
      <pos A="0.0622867" C="0.0663019" G="0.849277" T="0.0221341"/>
      <pos A="0.244981" C="0.365439" G="0.0582714" T="0.331309"/>
      <pos A="0.00607308" C="0.0181189" G="0.969735" T="0.00607308"/>
      <pos A="0.012096" C="0.0100883" G="0.34737" T="0.630446"/>
      <pos A="0.162668" C="0.00406545" G="0.81314" T="0.0201265"/>
      <pos A="0.0241417" C="0.0100883" G="0.92356" T="0.0422104"/>
      <pos A="0.0241417" C="0.0181189" G="0.953674" T="0.00406545"/>
      <pos A="0.321271" C="0.357408" G="0.012096" T="0.309225"/>
      <pos A="0.0321723" C="0.00607308" G="0.911514" T="0.0502409"/>
      <pos A="0.0683096" C="0.028157" G="0.712758" T="0.190775"/>
      <pos A="0.299187" C="0.0944088" G="0.459797" T="0.146607"/>
      <pos A="0.220889" C="0.0803554" G="0.524041" T="0.174714"/>
      <pos A="0.188767" C="0.164676" G="0.516011" T="0.130546"/>
    </motif>
    <motif db="0" id="EGR4_HUMAN.H11MO.0.D" length="11" nsites="6" evalue="1.0e+000"
        url="http://hocomoco.autosome.ru/motif/EGR4_HUMAN.H11MO.0.D">
      <pos A="0.0247157" C="0.0247157" G="0.925853" T="0.0247157"/>
      <pos A="0.00409836" C="0.00409836" G="0.987705" T="0.00409836"/>
      <pos A="0.00409836" C="0.509383" G="0.333976" T="0.152543"/>
      <pos A="0.00409836" C="0.00409836" G="0.987705" T="0.00409836"/>
      <pos A="0.00409836" C="0.00409836" G="0.987705" T="0.00409836"/>
      <pos A="0.00409836" C="0.591852" G="0.0865677" T="0.317482"/>
      <pos A="0.575358" C="0.00409836" G="0.416445" T="0.00409836"/>
      <pos A="0.00409836" C="0.00409836" G="0.83926" T="0.152543"/>
      <pos A="0.00409836" C="0.0865677" G="0.905236" T="0.00409836"/>
      <pos A="0.00409836" C="0.00409836" G="0.987705" T="0.00409836"/>
      <pos A="0.268" C="0.525877" G="0.103062" T="0.103062"/>
    </motif>
    <motif db="0" id="ELK1_HUMAN.H11MO.0.B" length="11" nsites="500" evalue="1.0e+000"
        url="http://hocomoco.autosome.ru/motif/ELK1_HUMAN.H11MO.0.B">
      <pos A="0.503949" C="0.130024" G="0.261998" T="0.104029"/>
      <pos A="0.120026" C="0.783893" G="0.090032" T="0.00604879"/>
      <pos A="0.124025" C="0.839882" G="0.00204959" T="0.0340432"/>
      <pos A="0.00804839" C="0.00404919" G="0.985853" T="0.00204959"/>
      <pos A="0.00604879" C="0.00204959" G="0.991852" T="4.999e-05"/>
      <pos A="0.99785" C="0.00204959" G="4.999e-05" T="4.999e-05"/>
      <pos A="0.985853" C="4.999e-05" G="0.00404919" T="0.010048"/>
      <pos A="0.080034" C="0.030044" G="0.825885" T="0.0640372"/>
      <pos A="0.0280444" C="0.168016" G="0.0280444" T="0.775895"/>
      <pos A="0.116027" C="0.110028" G="0.643921" T="0.130024"/>
      <pos A="0.317986" C="0.253999" G="0.361978" T="0.0660368"/>
    </motif>
    <motif db="0" id="ESR1_HUMAN.H11MO.0.A" length="15" nsites="500" evalue="1.0e+000"
        url="http://hocomoco.autosome.ru/motif/ESR1_HUMAN.H11MO.0.A">
      <pos A="0.637922" C="0.0480404" G="0.259998" T="0.0540392"/>
      <pos A="0.0740352" C="0.00604879" G="0.807888" T="0.112028"/>
      <pos A="0.0460408" C="0.0180464" G="0.907868" T="0.0280444"/>
      <pos A="0.0940312" C="0.0720356" G="0.178014" T="0.655919"/>
      <pos A="0.00204959" C="0.887872" G="0.0480404" T="0.0620376"/>
      <pos A="0.855879" C="0.00604879" G="0.112028" T="0.0260448"/>
      <pos A="0.108028" C="0.441962" G="0.311988" T="0.138022"/>
      <pos A="0.395971" C="0.603929" G="4.999e-05" T="4.999e-05"/>
      <pos A="0.182014" C="0.375975" G="0.285993" T="0.156019"/>
      <pos A="0.104029" C="0.0780344" G="0.0440412" T="0.773895"/>
      <pos A="0.0540392" C="0.0340432" G="0.907868" T="0.00404919"/>
      <pos A="0.617926" C="0.19801" G="0.070036" T="0.114027"/>
      <pos A="0.040042" C="0.883873" G="0.0140472" T="0.0620376"/>
      <pos A="0.090032" C="0.821886" G="0.00804839" T="0.080034"/>
      <pos A="0.0580384" C="0.329984" G="0.0660368" T="0.545941"/>
    </motif>
    <motif db="0" id="ESR2_HUMAN.H11MO.0.A" length="15" nsites="497" evalue="1.0e+000"
        url="http://hocomoco.autosome.ru/motif/ESR2_HUMAN.H11MO.0.A">
      <pos A="0.494921" C="0.0966103" G="0.36215" T="0.0463186"/>
      <pos A="0.114715" C="0.0121203" G="0.790636" T="0.0825287"/>
      <pos A="0.0463186" C="0.026202" G="0.859032" T="0.068447"/>
      <pos A="0.0966103" C="0.116727" G="0.22938" T="0.557282"/>
      <pos A="0.0161436" C="0.798682" G="0.0523537" T="0.13282"/>
      <pos A="0.621656" C="0.0342486" G="0.247485" T="0.0966103"/>
      <pos A="0.092587" C="0.511014" G="0.26559" T="0.130809"/>
      <pos A="5.02917e-05" C="0.667924" G="5.02917e-05" T="0.331975"/>
      <pos A="0.122762" C="0.422501" G="0.267602" T="0.187135"/>
      <pos A="0.0402836" C="0.239439" G="0.0302253" T="0.690052"/>
      <pos A="0.0825287" C="0.026202" G="0.891219" T="5.02917e-05"/>
      <pos A="0.521072" C="0.273637" G="0.086552" T="0.118739"/>
      <pos A="0.0241903" C="0.844951" G="0.0221786" T="0.10868"/>
      <pos A="0.0825287" C="0.846962" G="0.0121203" T="0.0583887"/>
      <pos A="0.0724703" C="0.356115" G="0.0362603" T="0.535154"/>
    </motif>
    <motif db="0" id="ETS2_HUMAN.H11MO.0.B" length="13" nsites="500" evalue="1.0e+000"
        url="http://hocomoco.autosome.ru/motif/ETS2_HUMAN.H11MO.0.B">
      <pos A="0.230004" C="0.140022" G="0.435963" T="0.194011"/>
      <pos A="0.317986" C="0.146021" G="0.345981" T="0.190012"/>
      <pos A="0.321986" C="0.279994" G="0.29799" T="0.10003"/>
      <pos A="0.473955" C="0.0760348" G="0.365977" T="0.0840332"/>
      <pos A="0.192012" C="0.00804839" G="0.7519" T="0.0480404"/>
      <pos A="0.00404919" C="0.010048" G="0.967856" T="0.0180464"/>
      <pos A="0.981854" C="0.0160468" G="4.999e-05" T="0.00204959"/>
      <pos A="0.953859" C="0.0180464" G="0.0240452" T="0.00404919"/>
      <pos A="0.381974" C="0.0840332" G="0.519946" T="0.0140472"/>
      <pos A="0.391972" C="0.261998" G="0.19801" T="0.14802"/>
      <pos A="0.421966" C="0.0480404" G="0.459958" T="0.070036"/>
      <pos A="0.329984" C="0.0860328" G="0.495951" T="0.0880324"/>
      <pos A="0.495951" C="0.10003" G="0.319986" T="0.0840332"/>
    </motif>
    <motif db="0" id="ETV3_HUMAN.H11MO.0.D" length="14" nsites="12" evalue="1.0e+000"
        url="http://hocomoco.autosome.ru/motif/ETV3_HUMAN.H11MO.0.D">
      <pos A="0.208678" C="0.0433884" G="0.291322" T="0.456612"/>
      <pos A="0.415289" C="0.167355" G="0.167355" T="0.25"/>
      <pos A="0.25" C="0.497934" G="0.0847107" T="0.167355"/>
      <pos A="0.415289" C="0.00206612" G="0.415289" T="0.167355"/>
      <pos A="0.167355" C="0.00206612" G="0.0847107" T="0.745868"/>
      <pos A="0.167355" C="0.00206612" G="0.167355" T="0.663223"/>
      <pos A="0.00206612" C="0.0847107" G="0.0847107" T="0.828512"/>
      <pos A="0.167355" C="0.0847107" G="0.745868" T="0.00206612"/>
      <pos A="0.00206612" C="0.828512" G="0.0847107" T="0.0847107"/>
      <pos A="0.828512" C="0.00206612" G="0.167355" T="0.00206612"/>
      <pos A="0.00206612" C="0.828512" G="0.0847107" T="0.0847107"/>
      <pos A="0.00206612" C="0.25" G="0.167355" T="0.580579"/>
      <pos A="0.0847107" C="0.00206612" G="0.167355" T="0.745868"/>
      <pos A="0.00206612" C="0.580579" G="0.167355" T="0.25"/>
    </motif>
    <motif db="0" id="ETV5_HUMAN.H11MO.0.C" length="14" nsites="500" evalue="1.0e+000"
        url="http://hocomoco.autosome.ru/motif/ETV5_HUMAN.H11MO.0.C">
      <pos A="0.327984" C="0.180014" G="0.381974" T="0.110028"/>
      <pos A="0.455959" C="0.0880324" G="0.327984" T="0.128024"/>
      <pos A="0.29799" C="0.0980304" G="0.493951" T="0.110028"/>
      <pos A="0.20001" C="0.417966" G="0.345981" T="0.0360428"/>
      <pos A="0.839882" C="0.0360428" G="0.0840332" T="0.040042"/>
      <pos A="0.0160468" C="0.00604879" G="0.961858" T="0.0160468"/>
      <pos A="0.0440412" C="0.0160468" G="0.935863" T="0.00404919"/>
      <pos A="0.793891" C="0.0680364" G="0.10203" T="0.0360428"/>
      <pos A="0.945861" C="0.00604879" G="0.0120476" T="0.0360428"/>
      <pos A="0.371976" C="0.0620376" G="0.54794" T="0.0180464"/>
      <pos A="0.228004" C="0.10003" G="0.232004" T="0.439962"/>
      <pos A="0.218006" C="0.106029" G="0.537942" T="0.138022"/>
      <pos A="0.405969" C="0.120026" G="0.385973" T="0.0880324"/>
      <pos A="0.271996" C="0.216007" G="0.373975" T="0.138022"/>
    </motif>
    <motif db="0" id="FEV_HUMAN.H11MO.0.B" length="10" nsites="498" evalue="1.0e+000"
        url="http://hocomoco.autosome.ru/motif/FEV_HUMAN.H11MO.0.B">
      <pos A="0.224905" C="0.204828" G="0.520026" T="0.0502409"/>
      <pos A="0.255019" C="0.530064" G="0.134561" T="0.0803554"/>
      <pos A="0.281118" C="0.321271" G="0.355401" T="0.0422104"/>
      <pos A="0.317256" C="0.012096" G="0.658552" T="0.012096"/>
      <pos A="0.0321723" C="0.00607308" G="0.947651" T="0.0141036"/>
      <pos A="0.967727" C="0.0221341" G="0.00406545" T="0.00607308"/>
      <pos A="0.672606" C="0.0582714" G="0.251004" T="0.0181189"/>
      <pos A="0.18676" C="0.132554" G="0.602339" T="0.0783477"/>
      <pos A="0.154638" C="0.387523" G="0.0883859" T="0.369454"/>
      <pos A="0.0723248" C="0.230928" G="0.58427" T="0.112477"/>
    </motif>
    <motif db="0" id="FLI1_HUMAN.H11MO.0.A" length="18" nsites="497" evalue="1.0e+000"
        url="http://hocomoco.autosome.ru/motif/FLI1_HUMAN.H11MO.0.A">
      <pos A="0.209264" C="0.227369" G="0.440606" T="0.122762"/>
      <pos A="0.315882" C="0.148914" G="0.432559" T="0.102645"/>
      <pos A="0.446641" C="0.086552" G="0.37422" T="0.092587"/>
      <pos A="0.201217" C="0.0543653" G="0.653842" T="0.0905753"/>
      <pos A="0.299789" C="0.0362603" G="0.635737" T="0.0282136"/>
      <pos A="0.422501" C="0.388302" G="0.183112" T="0.00608529"/>
      <pos A="0.915359" C="0.0342486" G="0.0402836" T="0.0101086"/>
      <pos A="0.00407363" C="0.00407363" G="0.981744" T="0.0101086"/>
      <pos A="0.00206196" C="0.0121203" G="0.985767" T="5.02917e-05"/>
      <pos A="0.937487" C="0.0181553" G="0.044307" T="5.02917e-05"/>
      <pos A="0.957604" C="0.00206196" G="0.026202" T="0.014132"/>
      <pos A="0.146902" C="0.0282136" G="0.822822" T="0.00206196"/>
      <pos A="0.134832" C="0.171042" G="0.500956" T="0.19317"/>
      <pos A="0.41043" C="0.124774" G="0.402384" T="0.062412"/>
      <pos A="0.394337" C="0.0764937" G="0.474804" T="0.0543653"/>
      <pos A="0.3018" C="0.12075" G="0.509002" T="0.068447"/>
      <pos A="0.24145" C="0.150925" G="0.529119" T="0.0785053"/>
      <pos A="0.388302" C="0.130809" G="0.364162" T="0.116727"/>
    </motif>
    <motif db="0" id="FOXD3_HUMAN.H11MO.0.D" length="15" nsites="465" evalue="1.0e+000"
        url="http://hocomoco.autosome.ru/motif/FOXD3_HUMAN.H11MO.0.D">
      <pos A="0.157009" C="0.17636" G="0.298914" T="0.367717"/>
      <pos A="0.118308" C="0.217211" G="0.266663" T="0.397818"/>
      <pos A="0.135508" C="0.00650398" G="0.0559557" T="0.802032"/>
      <pos A="0.0387551" C="0.0688562" G="0.872984" T="0.0194044"/>
      <pos A="0.092507" C="0.0516556" G="0.036605" T="0.819232"/>
      <pos A="0.036605" C="0.111858" G="0.0495055" T="0.802032"/>
      <pos A="0.0538056" C="5.37519e-05" G="0.0946571" T="0.851484"/>
      <pos A="0.339766" C="0.200011" G="0.225812" T="0.234412"/>
      <pos A="0.0581058" C="0.599925" G="0.0624059" T="0.279564"/>
      <pos A="0.294614" C="0.202161" G="0.0409052" T="0.46232"/>
      <pos A="0.109708" C="0.223662" G="0.0710062" T="0.595625"/>
      <pos A="0.404268" C="0.0473554" G="0.146259" T="0.402118"/>
      <pos A="0.230112" C="0.141959" G="0.427919" T="0.200011"/>
      <pos A="0.101107" C="0.363416" G="0.348366" T="0.18711"/>
      <pos A="0.356966" C="0.292464" G="0.111858" T="0.238712"/>
    </motif>
    <motif db="0" id="FOXO1_HUMAN.H11MO.0.A" length="12" nsites="500" evalue="1.0e+000"
        url="http://hocomoco.autosome.ru/motif/FOXO1_HUMAN.H11MO.0.A">
      <pos A="0.186013" C="0.160018" G="0.259998" T="0.393971"/>
      <pos A="0.0960308" C="0.309988" G="0.255999" T="0.337982"/>
      <pos A="0.060038" C="0.45196" G="0.253999" T="0.234003"/>
      <pos A="0.040042" C="0.477954" G="0.170016" T="0.311988"/>
      <pos A="0.00604879" C="0.0120476" G="0.0140472" T="0.967856"/>
      <pos A="0.0320436" C="0.0340432" G="0.917866" T="0.0160468"/>
      <pos A="0.00404919" C="0.186013" G="0.0160468" T="0.793891"/>
      <pos A="0.010048" C="0.030044" G="0.0620376" T="0.89787"/>
      <pos A="0.0120476" C="0.040042" G="0.222006" T="0.725905"/>
      <pos A="0.403969" C="0.224005" G="0.0520396" T="0.319986"/>
      <pos A="0.00604879" C="0.691912" G="0.0520396" T="0.25"/>
      <pos A="0.226005" C="0.263997" G="0.176015" T="0.333983"/>
    </motif>
    <motif db="0" id="GABPA_HUMAN.H11MO.0.A" length="14" nsites="500" evalue="1.0e+000"
        url="http://hocomoco.autosome.ru/motif/GABPA_HUMAN.H11MO.0.A">
      <pos A="0.182014" C="0.226005" G="0.483953" T="0.108028"/>
      <pos A="0.285993" C="0.252" G="0.385973" T="0.0760348"/>
      <pos A="0.363977" C="0.230004" G="0.269996" T="0.136023"/>
      <pos A="0.429964" C="0.146021" G="0.383973" T="0.040042"/>
      <pos A="0.0980304" C="0.611928" G="0.269996" T="0.020046"/>
      <pos A="0.112028" C="0.855879" G="0.0260448" T="0.00604879"/>
      <pos A="0.00804839" C="4.999e-05" G="0.991852" T="4.999e-05"/>
      <pos A="0.00804839" C="0.00404919" G="0.985853" T="0.00204959"/>
      <pos A="0.995851" C="4.999e-05" G="0.00404919" T="4.999e-05"/>
      <pos A="0.985853" C="0.00204959" G="4.999e-05" T="0.0120476"/>
      <pos A="0.106029" C="0.0240452" G="0.867876" T="0.00204959"/>
      <pos A="0.0980304" C="0.188012" G="0.0320436" T="0.681914"/>
      <pos A="0.178014" C="0.130024" G="0.569936" T="0.122026"/>
      <pos A="0.287992" C="0.269996" G="0.383973" T="0.0580384"/>
    </motif>
    <motif db="0" id="GATA1_HUMAN.H11MO.0.A" length="19" nsites="500" evalue="1.0e+000"
        url="http://hocomoco.autosome.ru/motif/GATA1_HUMAN.H11MO.0.A">
      <pos A="0.192012" C="0.403969" G="0.206009" T="0.19801"/>
      <pos A="0.116027" C="0.144021" G="0.190012" T="0.54994"/>
      <pos A="0.0560388" C="0.0780344" G="0.639922" T="0.226005"/>
      <pos A="0.118026" C="0.206009" G="0.389972" T="0.285993"/>
      <pos A="0.194011" C="0.313987" G="0.281994" T="0.210008"/>
      <pos A="0.267996" C="0.246001" G="0.277994" T="0.208008"/>
      <pos A="0.224005" C="0.210008" G="0.367976" T="0.19801"/>
      <pos A="0.261998" C="0.168016" G="0.339982" T="0.230004"/>
      <pos A="0.214007" C="0.224005" G="0.313987" T="0.248"/>
      <pos A="0.331984" C="0.188012" G="0.323985" T="0.156019"/>
      <pos A="0.184013" C="0.387972" G="0.321986" T="0.106029"/>
      <pos A="0.719906" C="0.020046" G="0.00804839" T="0.252"/>
      <pos A="0.00604879" C="4.999e-05" G="0.993851" T="4.999e-05"/>
      <pos A="0.995851" C="4.999e-05" G="4.999e-05" T="0.00404919"/>
      <pos A="0.00204959" C="4.999e-05" G="0.0120476" T="0.985853"/>
      <pos A="0.945861" C="0.00404919" G="0.0140472" T="0.0360428"/>
      <pos A="0.857878" C="0.0160468" G="0.090032" T="0.0360428"/>
      <pos A="0.214007" C="0.154019" G="0.553939" T="0.0780344"/>
      <pos A="0.35198" C="0.188012" G="0.345981" T="0.114027"/>
    </motif>
    <motif db="0" id="GATA2_HUMAN.H11MO.0.A" length="19" nsites="500" evalue="1.0e+000"
        url="http://hocomoco.autosome.ru/motif/GATA2_HUMAN.H11MO.0.A">
      <pos A="0.132024" C="0.45196" G="0.226005" T="0.190012"/>
      <pos A="0.124025" C="0.104029" G="0.158018" T="0.613927"/>
      <pos A="0.080034" C="0.05004" G="0.65192" T="0.218006"/>
      <pos A="0.132024" C="0.222006" G="0.413967" T="0.232004"/>
      <pos A="0.271996" C="0.156019" G="0.289992" T="0.281994"/>
      <pos A="0.303989" C="0.158018" G="0.305989" T="0.232004"/>
      <pos A="0.248" C="0.19801" G="0.367976" T="0.186013"/>
      <pos A="0.269996" C="0.196011" G="0.275995" T="0.257998"/>
      <pos A="0.222006" C="0.224005" G="0.267996" T="0.285993"/>
      <pos A="0.325985" C="0.114027" G="0.343981" T="0.216007"/>
      <pos A="0.192012" C="0.337982" G="0.371976" T="0.0980304"/>
      <pos A="0.773895" C="0.00404919" G="0.00804839" T="0.214007"/>
      <pos A="4.999e-05" C="4.999e-05" G="0.995851" T="0.00404919"/>
      <pos A="0.985853" C="4.999e-05" G="0.00804839" T="0.00604879"/>
      <pos A="0.00604879" C="0.00204959" G="0.0160468" T="0.975855"/>
      <pos A="0.965857" C="0.00604879" G="4.999e-05" T="0.0280444"/>
      <pos A="0.843881" C="0.010048" G="0.114027" T="0.0320436"/>
      <pos A="0.140022" C="0.168016" G="0.627924" T="0.0640372"/>
      <pos A="0.343981" C="0.192012" G="0.389972" T="0.0740352"/>
    </motif>
    <motif db="0" id="GCM2_HUMAN.H11MO.0.D" length="11" nsites="352" evalue="1.0e+000"
        url="http://hocomoco.autosome.ru/motif/GCM2_HUMAN.H11MO.0.D">
      <pos A="0.112965" C="0.24929" G="0.325973" T="0.311772"/>
      <pos A="0.761218" C="0.0682335" G="0.102315" T="0.0682335"/>
      <pos A="7.10026e-05" C="7.10026e-05" G="7.10026e-05" T="0.999787"/>
      <pos A="0.0455126" C="0.0029111" G="0.951505" T="7.10026e-05"/>
      <pos A="0.0029111" C="0.991267" G="7.10026e-05" T="0.00575121"/>
      <pos A="7.10026e-05" C="7.10026e-05" G="0.991267" T="0.00859131"/>
      <pos A="7.10026e-05" C="7.10026e-05" G="0.999787" T="7.10026e-05"/>
      <pos A="0.00220108" C="0.00220108" G="0.993397" T="0.00220108"/>
      <pos A="0.027052" C="0.143496" G="0.00717126" T="0.822281"/>
      <pos A="0.553181" C="0.0675234" G="0.229409" T="0.149886"/>
      <pos A="0.132846" C="0.24929" G="0.283371" T="0.334493"/>
    </motif>
    <motif db="0" id="GLI2_HUMAN.H11MO.0.D" length="11" nsites="931" evalue="1.0e+000"
        url="http://hocomoco.autosome.ru/motif/GLI2_HUMAN.H11MO.0.D">
      <pos A="0.113104" C="0.175004" G="0.617202" T="0.0946901"/>
      <pos A="2.685e-05" C="2.685e-05" G="2.685e-05" T="0.999919"/>
      <pos A="2.685e-05" C="2.685e-05" G="0.999919" T="2.685e-05"/>
      <pos A="2.685e-05" C="2.685e-05" G="0.844765" T="0.155181"/>
      <pos A="2.685e-05" C="2.685e-05" G="0.999919" T="2.685e-05"/>
      <pos A="2.685e-05" C="2.685e-05" G="2.685e-05" T="0.999919"/>
      <pos A="2.685e-05" C="2.685e-05" G="0.999919" T="2.685e-05"/>
      <pos A="2.685e-05" C="2.685e-05" G="0.999919" T="2.685e-05"/>
      <pos A="2.685e-05" C="2.685e-05" G="2.685e-05" T="0.999919"/>
      <pos A="2.685e-05" C="0.999919" G="2.685e-05" T="2.685e-05"/>
      <pos A="0.0798932" C="0.369368" G="0.0933066" T="0.457432"/>
    </motif>
    <motif db="0" id="GLIS1_HUMAN.H11MO.0.D" length="13" nsites="492" evalue="1.0e+000"
        url="http://hocomoco.autosome.ru/motif/GLIS1_HUMAN.H11MO.0.D">
      <pos A="0.185989" C="0.183957" G="0.118929" T="0.511126"/>
      <pos A="0.108261" C="0.630512" G="0.0940358" T="0.167192"/>
      <pos A="0.059998" C="0.041709" G="0.850488" T="0.0478053"/>
      <pos A="0.0442491" C="0.190561" G="0.042217" T="0.722973"/>
      <pos A="0.0310404" C="0.0269762" G="0.906879" T="0.0351047"/>
      <pos A="0.0310404" C="0.0310404" G="0.912975" T="0.0249441"/>
      <pos A="0.0127515" C="0.0127515" G="0.925168" T="0.0493294"/>
      <pos A="0.0371368" C="0.0188478" G="0.910943" T="0.0330725"/>
      <pos A="0.0142756" C="0.0183398" G="0.949045" T="0.0183398"/>
      <pos A="0.0178317" C="0.0178317" G="0.944473" T="0.0198638"/>
      <pos A="0.0203719" C="0.0142756" G="0.0427251" T="0.922628"/>
      <pos A="0.302327" C="0.560404" G="0.0869234" T="0.0503455"/>
      <pos A="0.209866" C="0.108261" G="0.313503" T="0.36837"/>
    </motif>
    <motif db="0" id="GLIS2_HUMAN.H11MO.0.D" length="14" nsites="1681" evalue="1.0e+000"
        url="http://hocomoco.autosome.ru/motif/GLIS2_HUMAN.H11MO.0.D">
      <pos A="0.0783862" C="0.745806" G="0.120026" T="0.0557819"/>
      <pos A="0.193043" C="0.118092" G="0.256692" T="0.432172"/>
      <pos A="0.204494" C="0.234831" G="0.0510231" T="0.509651"/>
      <pos A="0.0358545" C="0.628919" G="0.0346648" T="0.300562"/>
      <pos A="0.0404646" C="0.0107221" G="0.94404" T="0.00477366"/>
      <pos A="0.0247011" C="0.701044" G="0.00864018" T="0.265615"/>
      <pos A="0.0703557" C="0.00135328" G="0.894816" T="0.0334751"/>
      <pos A="0.00060972" C="1.48712e-05" G="0.973782" T="0.0255934"/>
      <pos A="0.00060972" C="1.48712e-05" G="0.997576" T="0.00179942"/>
      <pos A="0.00120457" C="0.00060972" G="0.995197" T="0.00298911"/>
      <pos A="0.00150199" C="0.000312296" G="0.997873" T="0.000312296"/>
      <pos A="0.00611207" C="0.00135328" G="0.987612" T="0.00492237"/>
      <pos A="0.00804533" C="0.124636" G="0.0532538" T="0.814065"/>
      <pos A="0.289557" C="0.520359" G="0.114672" T="0.0754119"/>
    </motif>
    <motif db="0" id="GLIS3_HUMAN.H11MO.0.D" length="10" nsites="38" evalue="1.0e+000"
        url="http://hocomoco.autosome.ru/motif/GLIS3_HUMAN.H11MO.0.D">
      <pos A="0.0544505" C="0.196933" G="0.734876" T="0.0137413"/>
      <pos A="0.0268264" C="0.381578" G="0.0937058" T="0.49789"/>
      <pos A="0.0937058" C="0.000656168" G="0.852642" T="0.0529966"/>
      <pos A="0.000656168" C="0.000656168" G="0.800301" T="0.198387"/>
      <pos A="0.0268264" C="0.0268264" G="0.945691" T="0.000656168"/>
      <pos A="0.0529966" C="0.000656168" G="0.7625" T="0.183848"/>
      <pos A="0.000656168" C="0.000656168" G="0.998031" T="0.000656168"/>
      <pos A="0.0413654" C="0.0268264" G="0.852642" T="0.0791668"/>
      <pos A="0.0268264" C="0.224557" G="0.000656168" T="0.747961"/>
      <pos A="0.422287" C="0.419379" G="0.105337" T="0.0529966"/>
    </motif>
    <motif db="0" id="GSC2_HUMAN.H11MO.0.D" length="11" nsites="610" evalue="1.0e+000"
        url="http://hocomoco.autosome.ru/motif/GSC2_HUMAN.H11MO.0.D">
      <pos A="0.42661" C="0.0627356" G="0.415137" T="0.0955171"/>
      <pos A="0.118054" C="0.0574086" G="0.463899" T="0.360638"/>
      <pos A="0.243444" C="0.469636" G="0.190993" T="0.0959269"/>
      <pos A="0.0246271" C="0.100025" G="0.868751" T="0.00659728"/>
      <pos A="0.0377397" C="0.00659728" G="0.952344" T="0.00331913"/>
      <pos A="0.581913" C="4.09769e-05" G="0.418005" T="4.09769e-05"/>
      <pos A="0.0328225" C="0.0639649" G="0.00168005" T="0.901533"/>
      <pos A="0.0311834" C="0.0246271" G="0.296714" T="0.647476"/>
      <pos A="0.576996" C="0.021349" G="0.35572" T="0.0459351"/>
      <pos A="0.199598" C="0.0569989" G="0.650344" T="0.0930585"/>
      <pos A="0.142231" C="0.237297" G="0.358589" T="0.261883"/>
    </motif>
    <motif db="0" id="HAND1_HUMAN.H11MO.0.D" length="17" nsites="500" evalue="1.0e+000"
        url="http://hocomoco.autosome.ru/motif/HAND1_HUMAN.H11MO.0.D">
      <pos A="0.242002" C="0.114027" G="0.439962" T="0.204009"/>
      <pos A="0.154019" C="0.132024" G="0.495951" T="0.218006"/>
      <pos A="0.136023" C="0.265997" G="0.45196" T="0.146021"/>
      <pos A="0.0380424" C="0.40197" G="0.0520396" T="0.507948"/>
      <pos A="0.0240452" C="0.94786" G="0.00604879" T="0.0220456"/>
      <pos A="0.0160468" C="4.999e-05" G="4.999e-05" T="0.983853"/>
      <pos A="0.00204959" C="0.00204959" G="0.987852" T="0.00804839"/>
      <pos A="0.00204959" C="0.224005" G="0.613927" T="0.160018"/>
      <pos A="0.182014" C="0.303989" G="0.126025" T="0.387972"/>
      <pos A="0.192012" C="0.252" G="0.0940312" T="0.461958"/>
      <pos A="0.335983" C="0.10203" G="0.0280444" T="0.533943"/>
      <pos A="0.178014" C="0.222006" G="0.291992" T="0.307988"/>
      <pos A="0.05004" C="0.236003" G="0.0740352" T="0.639922"/>
      <pos A="0.170016" C="0.311988" G="0.39797" T="0.120026"/>
      <pos A="0.0240452" C="0.0260448" G="0.0340432" T="0.915867"/>
      <pos A="0.020046" C="0.867876" G="0.05004" T="0.0620376"/>
      <pos A="0.611928" C="0.108028" G="0.0360428" T="0.244001"/>
    </motif>
    <motif db="0" id="HEN1_HUMAN.H11MO.0.C" length="20" nsites="55" evalue="1.0e+000"
        url="http://hocomoco.autosome.ru/motif/HEN1_HUMAN.H11MO.0.C">
      <pos A="0.119988" C="0.230301" G="0.293337" T="0.356374"/>
      <pos A="0.110767" C="0.0950081" G="0.63618" T="0.158044"/>
      <pos A="0.0319719" C="0.0319719" G="0.778012" T="0.158044"/>
      <pos A="0.0950081" C="0.000453721" G="0.856807" T="0.0477309"/>
      <pos A="0.126526" C="0.126526" G="0.462831" T="0.284117"/>
      <pos A="0.494349" C="0.457467" G="0.0477309" T="0.000453721"/>
      <pos A="0.126526" C="0.142285" G="0.441708" T="0.289481"/>
      <pos A="0.0477309" C="0.919843" G="0.0319719" T="0.000453721"/>
      <pos A="0.967121" C="0.0162128" G="0.0162128" T="0.000453721"/>
      <pos A="0.000453721" C="0.0792491" G="0.872566" T="0.0477309"/>
      <pos A="0.000453721" C="0.998639" G="0.000453721" T="0.000453721"/>
      <pos A="0.06349" C="0.000453721" G="0.000453721" T="0.935603"/>
      <pos A="0.000453721" C="0.000453721" G="0.98288" T="0.0162128"/>
      <pos A="0.0162128" C="0.888325" G="0.06349" T="0.0319719"/>
      <pos A="0.0477309" C="0.0162128" G="0.825289" T="0.110767"/>
      <pos A="0.000453721" C="0.221081" G="0.284117" T="0.494349"/>
      <pos A="0.0162128" C="0.888325" G="0.06349" T="0.0319719"/>
      <pos A="0.0950081" C="0.699217" G="0.0792491" T="0.126526"/>
      <pos A="0.110767" C="0.425949" G="0.0950081" T="0.368276"/>
      <pos A="0.127867" C="0.395771" G="0.0648309" T="0.41153"/>
    </motif>
    <motif db="0" id="HES1_HUMAN.H11MO.0.D" length="13" nsites="28" evalue="1.0e+000"
        url="http://hocomoco.autosome.ru/motif/HES1_HUMAN.H11MO.0.D">
      <pos A="0.314353" C="0.355872" G="0.218861" T="0.110913"/>
      <pos A="0.420225" C="0.474199" G="0.0341044" T="0.0714709"/>
      <pos A="0.0548636" C="0.191874" G="0.698399" T="0.0548636"/>
      <pos A="0.266607" C="0.424377" G="0.237544" T="0.0714709"/>
      <pos A="0.00088968" C="0.997331" G="0.00088968" T="0.00088968"/>
      <pos A="0.976572" C="0.00088968" G="0.00088968" T="0.0216489"/>
      <pos A="0.146204" C="0.727461" G="0.125445" T="0.00088968"/>
      <pos A="0.00088968" C="0.104686" G="0.719158" T="0.175267"/>
      <pos A="0.478351" C="0.312278" G="0.117141" T="0.0922301"/>
      <pos A="0.0797746" C="0.00088968" G="0.881079" T="0.0382562"/>
      <pos A="0.34134" C="0.486655" G="0.171115" T="0.00088968"/>
      <pos A="0.183571" C="0.569692" G="0.104686" T="0.142052"/>
      <pos A="0.370403" C="0.416074" G="0.15866" T="0.0548636"/>
    </motif>
    <motif db="0" id="HES5_HUMAN.H11MO.0.D" length="12" nsites="7261" evalue="1.0e+000"
        url="http://hocomoco.autosome.ru/motif/HES5_HUMAN.H11MO.0.D">
      <pos A="0.198483" C="0.220797" G="0.154886" T="0.425834"/>
      <pos A="0.0373106" C="0.0339717" G="0.895091" T="0.0336266"/>
      <pos A="0.0243297" C="0.00203962" G="0.973045" T="0.000585845"/>
      <pos A="0.000564275" C="0.995805" G="0.00349786" T="0.000132866"/>
      <pos A="0.999127" C="3.443e-06" G="0.000607416" T="0.000262288"/>
      <pos A="3.443e-06" C="0.999127" G="0.000779979" T="8.97248e-05"/>
      <pos A="8.97248e-05" C="3.443e-06" G="0.999903" T="3.443e-06"/>
      <pos A="3.443e-06" C="8.97248e-05" G="0.00466266" T="0.995244"/>
      <pos A="0.000154436" C="6.81544e-05" G="0.999623" T="0.000154436"/>
      <pos A="0.00783352" C="0.557366" G="0.0410374" T="0.393763"/>
      <pos A="0.0542288" C="0.820334" G="0.0658118" T="0.0596255"/>
      <pos A="0.313064" C="0.0888319" G="0.491257" T="0.106847"/>
    </motif>
    <motif db="0" id="HES7_HUMAN.H11MO.0.D" length="12" nsites="320" evalue="1.0e+000"
        url="http://hocomoco.autosome.ru/motif/HES7_HUMAN.H11MO.0.D">
      <pos A="0.15706" C="0.147688" G="0.0695876" T="0.625664"/>
      <pos A="0.00554514" C="0.00242112" G="0.980241" T="0.0117932"/>
      <pos A="0.101609" C="0.0110122" G="0.885739" T="0.00164011"/>
      <pos A="0.000859107" C="0.991175" G="0.00398313" T="0.00398313"/>
      <pos A="0.994299" C="0.00398313" G="0.000859107" T="0.000859107"/>
      <pos A="0.00320212" C="0.996642" G="7.81006e-05" T="7.81006e-05"/>
      <pos A="7.81006e-05" C="0.00320212" G="0.996642" T="7.81006e-05"/>
      <pos A="7.81006e-05" C="7.81006e-05" G="7.81006e-05" T="0.999766"/>
      <pos A="0.00320212" C="0.00632615" G="0.990394" T="7.81006e-05"/>
      <pos A="0.00398313" C="0.969306" G="0.00398313" T="0.0227273"/>
      <pos A="0.00476414" C="0.988832" G="0.00164011" T="0.00476414"/>
      <pos A="0.21095" C="0.0984848" G="0.57646" T="0.114105"/>
    </motif>
    <motif db="0" id="HESX1_HUMAN.H11MO.0.D" length="16" nsites="8" evalue="1.0e+000"
        url="http://hocomoco.autosome.ru/motif/HESX1_HUMAN.H11MO.0.D">
      <pos A="0.436949" C="0.19709" G="0.182981" T="0.182981"/>
      <pos A="0.00308642" C="0.257055" G="0.35582" T="0.384039"/>
      <pos A="0.00308642" C="0.511023" G="0.482804" T="0.00308642"/>
      <pos A="0.130071" C="0.511023" G="0.00308642" T="0.35582"/>
      <pos A="0.00308642" C="0.00308642" G="0.990741" T="0.00308642"/>
      <pos A="0.14418" C="0.00308642" G="0.722663" T="0.130071"/>
      <pos A="0.130071" C="0.863757" G="0.00308642" T="0.00308642"/>
      <pos A="0.482804" C="0.130071" G="0.00308642" T="0.384039"/>
      <pos A="0.398148" C="0.595679" G="0.00308642" T="0.00308642"/>
      <pos A="0.271164" C="0.130071" G="0.468695" T="0.130071"/>
      <pos A="0.00308642" C="0.115961" G="0.00308642" T="0.877866"/>
      <pos A="0.384039" C="0.00308642" G="0.468695" T="0.14418"/>
      <pos A="0.369929" C="0.115961" G="0.511023" T="0.00308642"/>
      <pos A="0.271164" C="0.468695" G="0.130071" T="0.130071"/>
      <pos A="0.369929" C="0.384039" G="0.115961" T="0.130071"/>
      <pos A="0.0348325" C="0.161817" G="0.147707" T="0.655644"/>
    </motif>
    <motif db="0" id="HEY1_HUMAN.H11MO.0.D" length="12" nsites="254" evalue="1.0e+000"
        url="http://hocomoco.autosome.ru/motif/HEY1_HUMAN.H11MO.0.D">
      <pos A="0.108323" C="0.128001" G="0.328709" T="0.434967"/>
      <pos A="0.0630657" C="0.039453" G="0.767513" T="0.129969"/>
      <pos A="0.36708" C="0.0443723" G="0.481208" T="0.10734"/>
      <pos A="0.0187918" C="0.935754" G="0.0266627" T="0.0187918"/>
      <pos A="0.96035" C="9.83865e-05" G="0.0276466" T="0.0119048"/>
      <pos A="9.83865e-05" C="0.956415" G="0.0315821" T="0.0119048"/>
      <pos A="9.83865e-05" C="9.83865e-05" G="0.995769" T="0.00403384"/>
      <pos A="0.00403384" C="9.83865e-05" G="0.0158402" T="0.980028"/>
      <pos A="0.0207595" C="0.0207595" G="0.925915" T="0.0325659"/>
      <pos A="0.0266627" C="0.341499" G="0.258855" T="0.372983"/>
      <pos A="0.0473239" C="0.732094" G="0.137839" T="0.082743"/>
      <pos A="0.202774" C="0.116194" G="0.419225" T="0.261806"/>
    </motif>
    <motif db="0" id="HEY2_HUMAN.H11MO.0.D" length="17" nsites="8" evalue="1.0e+000"
        url="http://hocomoco.autosome.ru/motif/HEY2_HUMAN.H11MO.0.D">
      <pos A="0.00308642" C="0.00308642" G="0.871025" T="0.122802"/>
      <pos A="0.00308642" C="0.242518" G="0.496914" T="0.257482"/>
      <pos A="0.00308642" C="0.257482" G="0.377198" T="0.362233"/>
      <pos A="0.00308642" C="0.257482" G="0.616629" T="0.122802"/>
      <pos A="0.137767" C="0.00308642" G="0.856061" T="0.00308642"/>
      <pos A="0.00308642" C="0.856061" G="0.00308642" T="0.137767"/>
      <pos A="0.496914" C="0.00308642" G="0.122802" T="0.377198"/>
      <pos A="0.00308642" C="0.871025" G="0.122802" T="0.00308642"/>
      <pos A="0.00308642" C="0.122802" G="0.871025" T="0.00308642"/>
      <pos A="0.00308642" C="0.122802" G="0.00308642" T="0.871025"/>
      <pos A="0.00308642" C="0.00308642" G="0.990741" T="0.00308642"/>
      <pos A="0.122802" C="0.242518" G="0.631594" T="0.00308642"/>
      <pos A="0.122802" C="0.736345" G="0.137767" T="0.00308642"/>
      <pos A="0.362233" C="0.257482" G="0.122802" T="0.257482"/>
      <pos A="0.00308642" C="0.257482" G="0.122802" T="0.616629"/>
      <pos A="0.00308642" C="0.257482" G="0.362233" T="0.377198"/>
      <pos A="0.365975" C="0.261223" G="0.246259" T="0.126543"/>
    </motif>
    <motif db="0" id="HIC1_HUMAN.H11MO.0.C" length="9" nsites="39" evalue="1.0e+000"
        url="http://hocomoco.autosome.ru/motif/HIC1_HUMAN.H11MO.0.C">
      <pos A="0.203544" C="0.105166" G="0.512341" T="0.178949"/>
      <pos A="0.0252339" C="0.0990173" G="0.752137" T="0.123612"/>
      <pos A="0.000639386" C="0.000639386" G="0.924298" T="0.0744228"/>
      <pos A="0.0252339" C="0.000639386" G="0.344962" T="0.629165"/>
      <pos A="0.000639386" C="0.000639386" G="0.000639386" T="0.998082"/>
      <pos A="0.0252339" C="0.000639386" G="0.973487" T="0.000639386"/>
      <pos A="0.0252339" C="0.973487" G="0.000639386" T="0.000639386"/>
      <pos A="0.000639386" C="0.998082" G="0.000639386" T="0.000639386"/>
      <pos A="0.191247" C="0.623016" G="0.0928687" T="0.0928687"/>
    </motif>
    <motif db="0" id="HME2_HUMAN.H11MO.0.D" length="11" nsites="9518" evalue="1.0e+000"
        url="http://hocomoco.autosome.ru/motif/HME2_HUMAN.H11MO.0.D">
      <pos A="0.244325" C="0.209856" G="0.327616" T="0.218203"/>
      <pos A="0.222948" C="0.212323" G="0.360715" T="0.204014"/>
      <pos A="0.149905" C="0.152816" G="0.187179" T="0.5101"/>
      <pos A="0.52314" C="0.0291164" G="0.304896" T="0.142848"/>
      <pos A="0.626911" C="0.056187" G="0.316789" T="0.000113385"/>
      <pos A="0.000129208" C="0.000129208" G="0.0238613" T="0.97588"/>
      <pos A="0.000113385" C="0.000113385" G="0.306856" T="0.692917"/>
      <pos A="0.590944" C="0.0533394" G="0.214088" T="0.141628"/>
      <pos A="0.261311" C="0.141312" G="0.469406" T="0.127972"/>
      <pos A="0.161324" C="0.286372" G="0.320998" T="0.231306"/>
      <pos A="0.177369" C="0.218461" G="0.383176" T="0.220994"/>
    </motif>
    <motif db="0" id="HTF4_HUMAN.H11MO.0.A" length="10" nsites="500" evalue="1.0e+000"
        url="http://hocomoco.autosome.ru/motif/HTF4_HUMAN.H11MO.0.A">
      <pos A="0.295991" C="0.120026" G="0.261998" T="0.321986"/>
      <pos A="0.142022" C="0.339982" G="0.493951" T="0.0240452"/>
      <pos A="0.0220456" C="0.94786" G="0.0220456" T="0.00804839"/>
      <pos A="0.843881" C="0.0140472" G="0.00604879" T="0.136023"/>
      <pos A="0.0140472" C="0.120026" G="0.837882" T="0.0280444"/>
      <pos A="0.0560388" C="0.609928" G="0.317986" T="0.0160468"/>
      <pos A="0.0180464" C="4.999e-05" G="0.010048" T="0.971856"/>
      <pos A="0.00404919" C="0.00804839" G="0.939862" T="0.0480404"/>
      <pos A="0.0980304" C="0.0320436" G="0.317986" T="0.55194"/>
      <pos A="0.0180464" C="0.160018" G="0.673915" T="0.14802"/>
    </motif>
    <motif db="0" id="ID4_HUMAN.H11MO.0.D" length="11" nsites="210" evalue="1.0e+000"
        url="http://hocomoco.autosome.ru/motif/ID4_HUMAN.H11MO.0.D">
      <pos A="0.223822" C="0.161947" G="0.371371" T="0.242861"/>
      <pos A="0.320205" C="0.210733" G="0.305926" T="0.163137"/>
      <pos A="0.0703237" C="0.812827" G="0.0465255" T="0.0703237"/>
      <pos A="0.898501" C="0.00844836" G="0.0465255" T="0.0465255"/>
      <pos A="0.0429557" C="0.0619943" G="0.871133" T="0.0239172"/>
      <pos A="0.0286768" C="0.0810328" G="0.890171" T="0.000118991"/>
      <pos A="0.026297" C="0.0167777" G="0.0691337" T="0.887792"/>
      <pos A="0.0322465" C="0.0179676" G="0.90802" T="0.0417658"/>
      <pos A="0.145288" C="0.368991" G="0.0834127" T="0.402308"/>
      <pos A="0.282128" C="0.267849" G="0.24881" T="0.201214"/>
      <pos A="0.373751" C="0.221442" G="0.259519" T="0.145288"/>
    </motif>
    <motif db="0" id="IRF3_HUMAN.H11MO.0.B" length="20" nsites="500" evalue="1.0e+000"
        url="http://hocomoco.autosome.ru/motif/IRF3_HUMAN.H11MO.0.B">
      <pos A="0.29999" C="0.0780344" G="0.513947" T="0.108028"/>
      <pos A="0.603929" C="0.0440412" G="0.29999" T="0.0520396"/>
      <pos A="0.677914" C="0.0660368" G="0.214007" T="0.0420416"/>
      <pos A="0.719906" C="0.0740352" G="0.110028" T="0.0960308"/>
      <pos A="0.305989" C="0.108028" G="0.455959" T="0.130024"/>
      <pos A="0.224005" C="0.0540392" G="0.557938" T="0.164017"/>
      <pos A="0.20201" C="0.0540392" G="0.731904" T="0.0120476"/>
      <pos A="0.819886" C="0.0180464" G="0.14802" T="0.0140472"/>
      <pos A="0.815887" C="0.0360428" G="0.126025" T="0.0220456"/>
      <pos A="0.89987" C="0.0160468" G="0.030044" T="0.0540392"/>
      <pos A="0.224005" C="0.261998" G="0.445961" T="0.0680364"/>
      <pos A="0.291992" C="0.0880324" G="0.40197" T="0.218006"/>
      <pos A="0.20001" C="0.00604879" G="0.783893" T="0.010048"/>
      <pos A="0.673915" C="0.0240452" G="0.289992" T="0.0120476"/>
      <pos A="0.879874" C="0.0360428" G="0.0720356" T="0.0120476"/>
      <pos A="0.941862" C="0.00404919" G="0.040042" T="0.0140472"/>
      <pos A="0.0960308" C="0.313987" G="0.54794" T="0.0420416"/>
      <pos A="0.265997" C="0.142022" G="0.273995" T="0.317986"/>
      <pos A="0.228004" C="0.122026" G="0.585933" T="0.0640372"/>
      <pos A="0.681914" C="0.070036" G="0.178014" T="0.070036"/>
    </motif>
    <motif db="0" id="IRX2_HUMAN.H11MO.0.D" length="19" nsites="19306" evalue="1.0e+000"
        url="http://hocomoco.autosome.ru/motif/IRX2_HUMAN.H11MO.0.D">
      <pos A="0.409626" C="0.178973" G="0.237918" T="0.173483"/>
      <pos A="0.174687" C="0.429166" G="0.204574" T="0.191573"/>
      <pos A="0.42229" C="0.128186" G="0.222353" T="0.22717"/>
      <pos A="0.151534" C="0.156403" G="0.305009" T="0.387055"/>
      <pos A="0.129986" C="0.0788106" G="0.640757" T="0.150446"/>
      <pos A="0.177652" C="0.100734" G="0.434514" T="0.2871"/>
      <pos A="0.139271" C="0.212615" G="0.361377" T="0.286737"/>
      <pos A="0.285908" C="0.049092" G="0.24763" T="0.417369"/>
      <pos A="0.0808307" C="0.039393" G="0.447658" T="0.432119"/>
      <pos A="0.138869" C="0.0292667" G="0.636691" T="0.195173"/>
      <pos A="0.224619" C="0.0283084" G="0.386485" T="0.360587"/>
      <pos A="0.0672857" C="0.729926" G="0.0462561" T="0.156532"/>
      <pos A="0.493084" C="0.00127032" G="0.45838" T="0.0472661"/>
      <pos A="0.00132212" C="0.00588027" G="0.333393" T="0.659404"/>
      <pos A="0.00119263" C="0.00103724" G="0.996992" T="0.000778251"/>
      <pos A="0.0509308" C="0.0562659" G="0.129714" T="0.763089"/>
      <pos A="0.336605" C="0.0830579" G="0.232026" T="0.348311"/>
      <pos A="0.241065" C="0.215788" G="0.397389" T="0.145758"/>
      <pos A="0.189799" C="0.137432" G="0.414184" T="0.258585"/>
    </motif>
    <motif db="0" id="ITF2_HUMAN.H11MO.0.C" length="10" nsites="497" evalue="1.0e+000"
        url="http://hocomoco.autosome.ru/motif/ITF2_HUMAN.H11MO.0.C">
      <pos A="0.307835" C="0.0422953" G="0.382267" T="0.267602"/>
      <pos A="0.126785" C="0.146902" G="0.684017" T="0.0422953"/>
      <pos A="0.0282136" C="0.895242" G="0.0523537" T="0.0241903"/>
      <pos A="0.937487" C="0.00809696" G="0.026202" T="0.0282136"/>
      <pos A="0.0302253" C="0.104657" G="0.824834" T="0.0402836"/>
      <pos A="0.0945987" C="0.589469" G="0.299789" T="0.0161436"/>
      <pos A="0.0905753" C="0.00608529" G="0.00809696" T="0.895242"/>
      <pos A="0.00407363" C="0.014132" G="0.951569" T="0.0302253"/>
      <pos A="0.0845403" C="0.106669" G="0.460722" T="0.348069"/>
      <pos A="0.092587" C="0.273637" G="0.529119" T="0.104657"/>
    </motif>
    <motif db="0" id="KAISO_HUMAN.H11MO.0.A" length="15" nsites="498" evalue="1.0e+000"
        url="http://hocomoco.autosome.ru/motif/KAISO_HUMAN.H11MO.0.A">
      <pos A="0.132554" C="0.415629" G="0.375477" T="0.0763401"/>
      <pos A="0.528057" C="0.126531" G="0.206836" T="0.138577"/>
      <pos A="0.50798" C="0.102439" G="0.371462" T="0.0181189"/>
      <pos A="0.419645" C="0.136569" G="0.323278" T="0.120508"/>
      <pos A="0.082363" C="0.259034" G="0.160661" T="0.497942"/>
      <pos A="0.289149" C="0.592301" G="0.0944088" T="0.0241417"/>
      <pos A="0.0944088" C="0.168691" G="0.130546" T="0.606354"/>
      <pos A="0.0141036" C="0.949659" G="0.0221341" T="0.0141036"/>
      <pos A="0.0462257" C="0.00808071" G="0.929582" T="0.0161112"/>
      <pos A="0.0201265" C="0.925567" G="0.0100883" T="0.044218"/>
      <pos A="0.0181189" C="0.00607308" G="0.961704" T="0.0141036"/>
      <pos A="0.807117" C="0.0261494" G="0.154638" T="0.012096"/>
      <pos A="0.0361875" C="0.0321723" G="0.865338" T="0.0663019"/>
      <pos A="0.787041" C="0.0502409" G="0.142592" T="0.0201265"/>
      <pos A="0.335324" C="0.204828" G="0.331309" T="0.128538"/>
    </motif>
    <motif db="0" id="KLF12_HUMAN.H11MO.0.C" length="11" nsites="452" evalue="1.0e+000"
        url="http://hocomoco.autosome.ru/motif/KLF12_HUMAN.H11MO.0.C">
      <pos A="0.37829" C="0.3429" G="0.194702" T="0.0841075"/>
      <pos A="0.247788" C="0.0310219" G="0.581785" T="0.139405"/>
      <pos A="0.0642004" C="5.52975e-05" G="0.931265" T="0.0044791"/>
      <pos A="5.52975e-05" C="0.0022672" G="0.99541" T="0.0022672"/>
      <pos A="5.52975e-05" C="5.52975e-05" G="0.999834" T="5.52975e-05"/>
      <pos A="0.0907432" C="0.87818" G="0.0022672" T="0.02881"/>
      <pos A="0.0221743" C="0.0022672" G="0.96002" T="0.0155386"/>
      <pos A="0.0044791" C="0.0089029" G="0.791916" T="0.194702"/>
      <pos A="0.0973789" C="5.52975e-05" G="0.862696" T="0.0398695"/>
      <pos A="0.0133267" C="0.006691" G="0.964444" T="0.0155386"/>
      <pos A="0.130557" C="0.800763" G="0.02881" T="0.0398695"/>
    </motif>
    <motif db="0" id="KLF13_HUMAN.H11MO.0.D" length="11" nsites="7671" evalue="1.0e+000"
        url="http://hocomoco.autosome.ru/motif/KLF13_HUMAN.H11MO.0.D">
      <pos A="0.352137" C="0.0834659" G="0.312377" T="0.252021"/>
      <pos A="0.385085" C="0.0168196" G="0.431363" T="0.166733"/>
      <pos A="0.0173736" C="0.000426927" G="0.981772" T="0.000426927"/>
      <pos A="0.00143721" C="3.25899e-06" G="0.543602" T="0.454958"/>
      <pos A="3.25899e-06" C="3.25899e-06" G="0.99999" T="3.25899e-06"/>
      <pos A="3.25899e-06" C="3.25899e-06" G="0.99999" T="3.25899e-06"/>
      <pos A="3.25899e-06" C="3.25899e-06" G="0.99999" T="3.25899e-06"/>
      <pos A="3.25899e-06" C="0.988388" G="3.25899e-06" T="0.0116052"/>
      <pos A="3.25899e-06" C="3.25899e-06" G="0.99999" T="3.25899e-06"/>
      <pos A="0.186808" C="0.186678" G="0.217703" T="0.40881"/>
      <pos A="0.203201" C="0.195119" G="0.397045" T="0.204635"/>
    </motif>
    <motif db="0" id="KLF14_HUMAN.H11MO.0.D" length="13" nsites="2224" evalue="1.0e+000"
        url="http://hocomoco.autosome.ru/motif/KLF14_HUMAN.H11MO.0.D">
      <pos A="0.34723" C="0.107133" G="0.318005" T="0.227631"/>
      <pos A="0.369487" C="0.0682411" G="0.397363" T="0.164909"/>
      <pos A="0.128153" C="0.0148487" G="0.837653" T="0.0193449"/>
      <pos A="0.016872" C="0.00608111" G="0.620262" T="0.356785"/>
      <pos A="0.00855402" C="1.12405e-05" G="0.991423" T="1.12405e-05"/>
      <pos A="1.12405e-05" C="1.12405e-05" G="0.999966" T="1.12405e-05"/>
      <pos A="1.12405e-05" C="1.12405e-05" G="0.999067" T="0.000910481"/>
      <pos A="0.00765478" C="0.956353" G="0.00765478" T="0.0283373"/>
      <pos A="0.0013601" C="0.000910481" G="0.996369" T="0.0013601"/>
      <pos A="0.0012477" C="0.00394542" G="0.092071" T="0.902736"/>
      <pos A="0.0816173" C="0.0195697" G="0.875646" T="0.0231667"/>
      <pos A="0.157041" C="0.0909469" G="0.579684" T="0.172328"/>
      <pos A="0.126354" C="0.444685" G="0.14389" T="0.28507"/>
    </motif>
    <motif db="0" id="KLF15_HUMAN.H11MO.0.A" length="19" nsites="479" evalue="1.0e+000"
        url="http://hocomoco.autosome.ru/motif/KLF15_HUMAN.H11MO.0.A">
      <pos A="0.311052" C="0.0355354" G="0.542736" T="0.110676"/>
      <pos A="0.258871" C="0.0125757" G="0.695105" T="0.0334481"/>
      <pos A="5.21812e-05" C="0.00213943" G="0.997756" T="5.21812e-05"/>
      <pos A="0.0167502" C="0.00631392" G="0.974796" T="0.00213943"/>
      <pos A="0.536475" C="0.354884" G="5.21812e-05" T="0.108589"/>
      <pos A="0.0689313" C="0.00631392" G="0.918441" T="0.00631392"/>
      <pos A="0.0125757" C="0.0146629" G="0.885045" T="0.0877166"/>
      <pos A="0.492642" C="0.0313609" G="0.423763" T="0.0522334"/>
      <pos A="0.116938" C="0.00631392" G="0.868347" T="0.00840117"/>
      <pos A="0.313139" C="0.344448" G="0.298528" T="0.0438844"/>
      <pos A="0.344448" C="0.16077" G="0.286005" T="0.208777"/>
      <pos A="0.233824" C="0.0438844" G="0.582394" T="0.139898"/>
      <pos A="0.150334" C="0.0209247" G="0.797381" T="0.0313609"/>
      <pos A="0.185817" C="0.0313609" G="0.770246" T="0.0125757"/>
      <pos A="0.256784" C="0.133636" G="0.576132" T="0.0334481"/>
      <pos A="0.177468" C="0.104415" G="0.665884" T="0.0522334"/>
      <pos A="0.277656" C="0.129461" G="0.446723" T="0.146159"/>
      <pos A="0.0877166" C="0.0939783" G="0.743112" T="0.0751931"/>
      <pos A="0.18373" C="0.0167502" G="0.730589" T="0.0689313"/>
    </motif>
    <motif db="0" id="KLF16_HUMAN.H11MO.0.D" length="19" nsites="650" evalue="1.0e+000"
        url="http://hocomoco.autosome.ru/motif/KLF16_HUMAN.H11MO.0.D">
      <pos A="0.193086" C="0.162321" G="0.449969" T="0.194624"/>
      <pos A="0.0977157" C="0.120789" G="0.529957" T="0.251538"/>
      <pos A="0.0611829" C="0.0334948" G="0.859522" T="0.0458006"/>
      <pos A="0.00811414" C="0.0219582" G="0.949508" T="0.0204199"/>
      <pos A="0.034264" C="0.00811414" G="0.920281" T="0.0373404"/>
      <pos A="0.127711" C="0.484579" G="0.0123443" T="0.375365"/>
      <pos A="0.0458006" C="0.0134979" G="0.891824" T="0.0488771"/>
      <pos A="0.0392632" C="0.0300338" G="0.565336" T="0.365367"/>
      <pos A="0.0665667" C="0.00503769" G="0.872597" T="0.0557991"/>
      <pos A="0.155399" C="0.0492617" G="0.524573" T="0.270766"/>
      <pos A="0.140017" C="0.26769" G="0.358445" T="0.233849"/>
      <pos A="0.18924" C="0.0877173" G="0.592255" T="0.130788"/>
      <pos A="0.0738733" C="0.0323412" G="0.809145" T="0.0846408"/>
      <pos A="0.0615675" C="0.0646439" G="0.78761" T="0.086179"/>
      <pos A="0.0769497" C="0.0692586" G="0.676857" T="0.176934"/>
      <pos A="0.0719505" C="0.108868" G="0.698008" T="0.121174"/>
      <pos A="0.058491" C="0.126173" G="0.710698" T="0.104638"/>
      <pos A="0.0415705" C="0.104638" G="0.713775" T="0.140017"/>
      <pos A="0.1031" C="0.14617" G="0.523035" T="0.227696"/>
    </motif>
    <motif db="0" id="KLF1_HUMAN.H11MO.0.A" length="14" nsites="489" evalue="1.0e+000"
        url="http://hocomoco.autosome.ru/motif/KLF1_HUMAN.H11MO.0.A">
      <pos A="0.33945" C="0.0327643" G="0.386475" T="0.241311"/>
      <pos A="0.00414026" C="0.00209569" G="0.989624" T="0.00414026"/>
      <pos A="0.00209569" C="0.00414026" G="0.987579" T="0.00618483"/>
      <pos A="5.11143e-05" C="5.11143e-05" G="0.997802" T="0.00209569"/>
      <pos A="0.0920568" C="0.527551" G="5.11143e-05" T="0.380341"/>
      <pos A="0.0143631" C="5.11143e-05" G="0.977356" T="0.0082294"/>
      <pos A="0.024586" C="0.010274" G="0.535729" T="0.429411"/>
      <pos A="0.038898" C="0.00414026" G="0.903752" T="0.05321"/>
      <pos A="0.024586" C="0.0225414" G="0.86286" T="0.0900123"/>
      <pos A="0.0613883" C="0.684983" G="0.167706" T="0.0859231"/>
      <pos A="0.167706" C="0.458035" G="0.0941014" T="0.280157"/>
      <pos A="0.143171" C="0.198375" G="0.472347" T="0.186107"/>
      <pos A="0.104324" C="0.202464" G="0.529595" T="0.163617"/>
      <pos A="0.112503" C="0.161572" G="0.623645" T="0.10228"/>
    </motif>
    <motif db="0" id="KLF3_HUMAN.H11MO.0.B" length="19" nsites="498" evalue="1.0e+000"
        url="http://hocomoco.autosome.ru/motif/KLF3_HUMAN.H11MO.0.B">
      <pos A="0.212859" C="0.188767" G="0.471843" T="0.126531"/>
      <pos A="0.226912" C="0.222897" G="0.461805" T="0.0883859"/>
      <pos A="0.259034" C="0.204828" G="0.42366" T="0.112477"/>
      <pos A="0.244981" C="0.18676" G="0.495935" T="0.0723248"/>
      <pos A="0.327294" C="0.246989" G="0.315248" T="0.11047"/>
      <pos A="0.345362" C="0.044218" G="0.359416" T="0.251004"/>
      <pos A="0.0341799" C="5.01907e-05" G="0.96572" T="5.01907e-05"/>
      <pos A="0.00607308" C="5.01907e-05" G="0.991819" T="0.00205782"/>
[truncated: 463,359 more chars]
