# Supplementary material for: DeepEPI: CNN-transformer-based model for extracting TF interactions through predicting enhancer-promoter interactions
Source: Bioinform Adv. 2025 Sep 17;5(1):vbaf221. doi: 10.1093/bioadv/vbaf221 (PMC12478696; doi:10.1093/bioadv/vbaf221)
Supplement: vbaf221_Supplementary_Data [file vbaf221_supplementary_data.zip › Supplementary_file5/HUVEC/result_promoter5-HUVEC/tomtom.tsv]

Query_ID	Target_ID	Optimal_offset	p-value	E-value	q-value	Overlap	Query_consensus	Target_consensus	Orientation
M0	ZN563_HUMAN.H11MO.0.C	1	0.000148136	0.113917	0.227834	20	CAGCTGCTGGCCCAGACTCACGGCGCTAAGATGCAGACCG	GCAGCTGCCAGTGAGGATCCC	-
M1	OLIG2_HUMAN.H11MO.0.B	-21	0.000134029	0.103068	0.0780318	18	GCAACGGCGACGCAGAGATGATCGCATGCAAGCAGATTGG	CAGAAGGGAAACAGCTGG	-
M1	MNX1_HUMAN.H11MO.0.D	0	0.000147858	0.113703	0.0780318	19	GCAACGGCGACGCAGAGATGATCGCATGCAAGCAGATTGG	TTAAGGGTTATTAAAATAG	-
M1	FOXD3_HUMAN.H11MO.0.D	-21	0.000173988	0.133797	0.0780318	15	GCAACGGCGACGCAGAGATGATCGCATGCAAGCAGATTGG	TGCTAAGTAAACAAA	-
M1	ZN394_HUMAN.H11MO.0.C	-13	0.000203517	0.156504	0.0780318	20	GCAACGGCGACGCAGAGATGATCGCATGCAAGCAGATTGG	AGAATGGAATAGAATGGAAT	+
M1	LYL1_HUMAN.H11MO.0.A	-25	0.000698265	0.536966	0.16891	14	GCAACGGCGACGCAGAGATGATCGCATGCAAGCAGATTGG	CAGGAAACAGCTGG	-
M1	CLOCK_HUMAN.H11MO.0.C	-20	0.000769704	0.591902	0.16891	14	GCAACGGCGACGCAGAGATGATCGCATGCAAGCAGATTGG	CAGACACGTGAACA	+
M1	IRX2_HUMAN.H11MO.0.D	-20	0.000916461	0.704758	0.16891	19	GCAACGGCGACGCAGAGATGATCGCATGCAAGCAGATTGG	CCAACATGCCCACCCATGT	-
M1	RXRA_HUMAN.H11MO.0.A	-14	0.00092268	0.709541	0.16891	20	GCAACGGCGACGCAGAGATGATCGCATGCAAGCAGATTGG	GGGGGAGGCAGAGGTCAGAG	+
M1	NR1H3_HUMAN.H11MO.0.B	-12	0.000991213	0.762243	0.16891	19	GCAACGGCGACGCAGAGATGATCGCATGCAAGCAGATTGG	CAGAGGTCACTGCAGGTCA	+
M2	IRX2_HUMAN.H11MO.0.D	-15	0.00032113	0.246949	0.493799	19	ATCAGCTGAGACCGGACCGGGGGGTCCCGGACTCCTGAGA	ACATGGGTGGGCATGTTGG	+
M4	IRX2_HUMAN.H11MO.0.D	-13	0.000303218	0.233175	0.465036	19	GGTCCTCTGCAGCCAAGTTGAGCTCTCGATGCCTGCAAGA	ACATGGGTGGGCATGTTGG	+
M6	EGR1_HUMAN.H11MO.0.A	-9	5.03082e-05	0.038687	0.0361909	17	ACACATTTTAGAGGCACGTGAGGGGGGAAAAATTCGTCAG	GAGGGCGTGGGCGGGGG	+
M6	ZN341_HUMAN.H11MO.0.C	-11	5.14668e-05	0.039578	0.0361909	22	ACACATTTTAGAGGCACGTGAGGGGGGAAAAATTCGTCAG	GGGGGGGGGGGGAGGGAAGAGC	+
M6	VEZF1_HUMAN.H11MO.0.C	-10	9.3581e-05	0.0719638	0.0361909	22	ACACATTTTAGAGGCACGTGAGGGGGGAAAAATTCGTCAG	GGGGAGGGGGGAGGGGGAGGGG	+
M6	IRX2_HUMAN.H11MO.0.D	-5	9.68351e-05	0.0744662	0.0361909	19	ACACATTTTAGAGGCACGTGAGGGGGGAAAAATTCGTCAG	ACATGGGTGGGCATGTTGG	+
M6	PATZ1_HUMAN.H11MO.0.C	-10	0.00023107	0.177693	0.0578458	22	ACACATTTTAGAGGCACGTGAGGGGGGAAAAATTCGTCAG	GGGGAGGGGGCGGGGGGGGAGG	+
M6	RXRA_HUMAN.H11MO.0.A	-12	0.000261547	0.20113	0.0578458	20	ACACATTTTAGAGGCACGTGAGGGGGGAAAAATTCGTCAG	GGGGGAGGCAGAGGTCAGAG	+
M6	EGR2_HUMAN.H11MO.1.A	-10	0.000270859	0.208291	0.0578458	16	ACACATTTTAGAGGCACGTGAGGGGGGAAAAATTCGTCAG	GGGGCGTGGGCGGGGG	+
M6	ZFX_HUMAN.H11MO.1.A	-9	0.000319281	0.245527	0.0596637	17	ACACATTTTAGAGGCACGTGAGGGGGGAAAAATTCGTCAG	GGGGGCGGAGGCCGGGG	+
M6	PROX1_HUMAN.H11MO.0.D	-10	0.000383681	0.295051	0.0637316	17	ACACATTTTAGAGGCACGTGAGGGGGGAAAAATTCGTCAG	GGGTAAGGCGGGTTGGG	+
M6	KLF6_HUMAN.H11MO.0.A	-7	0.000473245	0.363926	0.0643162	19	ACACATTTTAGAGGCACGTGAGGGGGGAAAAATTCGTCAG	GGAAGGGCGGGGCCGGGGG	+
M6	NR1D1_HUMAN.H11MO.0.B	-15	0.000473245	0.363926	0.0643162	19	ACACATTTTAGAGGCACGTGAGGGGGGAAAAATTCGTCAG	AGGGAAGTGGGTCAGAAGG	+
M6	ZN394_HUMAN.H11MO.0.C	-20	0.000596957	0.45906	0.0743683	20	ACACATTTTAGAGGCACGTGAGGGGGGAAAAATTCGTCAG	AGAATGGAATAGAATGGAAT	+
M6	SPIC_HUMAN.H11MO.0.D	-10	0.000749187	0.576124	0.0861536	13	ACACATTTTAGAGGCACGTGAGGGGGGAAAAATTCGTCAG	GAGGAAGGGGAGG	+
M6	TLX1_HUMAN.H11MO.0.D	-16	0.000933842	0.718124	0.0997176	17	ACACATTTTAGAGGCACGTGAGGGGGGAAAAATTCGTCAG	CTGGCAAGTTGCCAAGG	+
M6	ZBT17_HUMAN.H11MO.0.A	-12	0.00107748	0.828579	0.100673	19	ACACATTTTAGAGGCACGTGAGGGGGGAAAAATTCGTCAG	GAGGGTGGGGGAGGGGAAG	+
M6	MNX1_HUMAN.H11MO.0.D	0	0.00107748	0.828579	0.100673	19	ACACATTTTAGAGGCACGTGAGGGGGGAAAAATTCGTCAG	TTAAGGGTTATTAAAATAG	-
M6	ZN563_HUMAN.H11MO.0.C	-19	0.00133616	1.0275	0.110816	21	ACACATTTTAGAGGCACGTGAGGGGGGAAAAATTCGTCAG	GCAGCTGCCAGTGAGGATCCC	-
M6	CLOCK_HUMAN.H11MO.0.C	-10	0.00139716	1.07442	0.110816	14	ACACATTTTAGAGGCACGTGAGGGGGGAAAAATTCGTCAG	TGTTCACGTGTCTG	-
M6	MAZ_HUMAN.H11MO.0.A	-15	0.00143877	1.10641	0.110816	22	ACACATTTTAGAGGCACGTGAGGGGGGAAAAATTCGTCAG	GGGGGAGGGGGGGGGGGGGGGG	+
M6	ZN214_HUMAN.H11MO.0.C	-2	0.00154636	1.18915	0.110816	22	ACACATTTTAGAGGCACGTGAGGGGGGAAAAATTCGTCAG	TCCTTTTTGAGGCCTTTGATGA	+
M6	BHE41_HUMAN.H11MO.0.D	-7	0.00164928	1.26829	0.112072	20	ACACATTTTAGAGGCACGTGAGGGGGGAAAAATTCGTCAG	ACCGGGTCACGTGCAGAAGG	+
M6	E2F7_HUMAN.H11MO.0.B	-19	0.00225287	1.73246	0.146047	13	ACACATTTTAGAGGCACGTGAGGGGGGAAAAATTCGTCAG	GGGGCGGGAAAGG	+
M6	ETS2_HUMAN.H11MO.0.B	-21	0.00248004	1.90715	0.146047	13	ACACATTTTAGAGGCACGTGAGGGGGGAAAAATTCGTCAG	GGAAGGAAGAGGA	+
M6	PURA_HUMAN.H11MO.0.D	-8	0.00255246	1.96284	0.146047	17	ACACATTTTAGAGGCACGTGAGGGGGGAAAAATTCGTCAG	GGAAGGGGGGGGCAGGG	+
M6	MAFA_HUMAN.H11MO.0.D	-11	0.00257915	1.98337	0.146047	21	ACACATTTTAGAGGCACGTGAGGGGGGAAAAATTCGTCAG	CGAAGGCTGCGGGGTCAGCAC	-
M6	EGR2_HUMAN.H11MO.0.A	-7	0.00267384	2.05618	0.146047	18	ACACATTTTAGAGGCACGTGAGGGGGGAAAAATTCGTCAG	GGGGGGGTGTGGGAGGGG	+
M6	SP3_HUMAN.H11MO.0.B	-7	0.00277882	2.13691	0.146047	20	ACACATTTTAGAGGCACGTGAGGGGGGAAAAATTCGTCAG	GGGGGGGGGCGGGGCCGGGG	+
M6	NFAT5_HUMAN.H11MO.0.D	-22	0.00284948	2.19125	0.146047	11	ACACATTTTAGAGGCACGTGAGGGGGGAAAAATTCGTCAG	AGAGGAAAAGG	+
M6	ZN816_HUMAN.H11MO.1.C	-20	0.00293081	2.25379	0.146047	14	ACACATTTTAGAGGCACGTGAGGGGGGAAAAATTCGTCAG	AAGGGGGACATGCA	+
M6	BRAC_HUMAN.H11MO.0.A	-10	0.00345655	2.65809	0.16148	20	ACACATTTTAGAGGCACGTGAGGGGGGAAAAATTCGTCAG	TTAGCAGGGAGGTGTGAAAT	+
M6	GATA1_HUMAN.H11MO.0.A	-16	0.00370211	2.84692	0.167711	19	ACACATTTTAGAGGCACGTGAGGGGGGAAAAATTCGTCAG	CTGGCGGGGACAGATAAGA	+
M6	SP2_HUMAN.H11MO.0.A	-13	0.00439325	3.37841	0.193167	22	ACACATTTTAGAGGCACGTGAGGGGGGAAAAATTCGTCAG	GGGGGGGGGGCGGGGCCGGGGG	+
M6	SP4_HUMAN.H11MO.0.A	-13	0.00529783	4.07403	0.215622	20	ACACATTTTAGAGGCACGTGAGGGGGGAAAAATTCGTCAG	GGGAAGGGGGCGGGGCCGGG	+
M6	GATA2_HUMAN.H11MO.0.A	-16	0.00533666	4.10389	0.215622	19	ACACATTTTAGAGGCACGTGAGGGGGGAAAAATTCGTCAG	CTGGGGGGTGGAGATAAGG	+
M6	TAL1_HUMAN.H11MO.0.A	-16	0.00533666	4.10389	0.215622	19	ACACATTTTAGAGGCACGTGAGGGGGGAAAAATTCGTCAG	CTGGGGGGGGCAGATAAGG	+
M6	TBX21_HUMAN.H11MO.0.A	-11	0.00571972	4.39847	0.21967	13	ACACATTTTAGAGGCACGTGAGGGGGGAAAAATTCGTCAG	GTGGAGGTGTGAA	+
M6	TAF1_HUMAN.H11MO.0.A	-13	0.00584426	4.49423	0.21967	16	ACACATTTTAGAGGCACGTGAGGGGGGAAAAATTCGTCAG	AAGATGGCGGCGGCGG	+
M6	HLTF_HUMAN.H11MO.0.D	-18	0.00587765	4.51991	0.21967	12	ACACATTTTAGAGGCACGTGAGGGGGGAAAAATTCGTCAG	TAGGGCTGCAAA	+
M6	IRF3_HUMAN.H11MO.0.B	-13	0.00609127	4.68419	0.222101	20	ACACATTTTAGAGGCACGTGAGGGGGGAAAAATTCGTCAG	GAAAGGGAAAGGGAAAGTGA	+
M6	ZFP82_HUMAN.H11MO.0.C	-19	0.00668058	5.13737	0.226975	21	ACACATTTTAGAGGCACGTGAGGGGGGAAAAATTCGTCAG	GAAGAGAGAATTAGTGAAATGGAA	-
M6	NFAC1_HUMAN.H11MO.0.B	-22	0.00701305	5.39304	0.226975	15	ACACATTTTAGAGGCACGTGAGGGGGGAAAAATTCGTCAG	ATGGAAAAAAAGAAA	+
M6	TFDP1_HUMAN.H11MO.0.C	-17	0.00702281	5.40054	0.226975	14	ACACATTTTAGAGGCACGTGAGGGGGGAAAAATTCGTCAG	GGGGGGCGGGAAAA	+
M6	ZN282_HUMAN.H11MO.0.D	-16	0.00702281	5.40054	0.226975	14	ACACATTTTAGAGGCACGTGAGGGGGGAAAAATTCGTCAG	CGTGTTATGGGAAA	+
M6	PTF1A_HUMAN.H11MO.0.B	-9	0.0071359	5.48751	0.226975	18	ACACATTTTAGAGGCACGTGAGGGGGGAAAAATTCGTCAG	GGGAAAGGGGGCAGCTGG	-
M6	PAX8_HUMAN.H11MO.0.D	-1	0.00764039	5.87546	0.237958	14	ACACATTTTAGAGGCACGTGAGGGGGGAAAAATTCGTCAG	CCCGCTTCAGTGAC	-
M6	Z324A_HUMAN.H11MO.0.C	-7	0.00803839	6.18152	0.23828	23	ACACATTTTAGAGGCACGTGAGGGGGGAAAAATTCGTCAG	TGGCAGCAAAGGATGGTTTGATA	-
M6	RARG_HUMAN.H11MO.0.B	-15	0.00824937	6.34376	0.23828	18	ACACATTTTAGAGGCACGTGAGGGGGGAAAAATTCGTCAG	AGGTCAGAGTGACCTGGG	+
M6	ZN350_HUMAN.H11MO.0.C	-22	0.00824937	6.34376	0.23828	18	ACACATTTTAGAGGCACGTGAGGGGGGAAAAATTCGTCAG	TAGGTCATAAAAGGACTG	-
M6	ETV5_HUMAN.H11MO.0.C	-20	0.00830765	6.38858	0.23828	14	ACACATTTTAGAGGCACGTGAGGGGGGAAAAATTCGTCAG	GAGCAGGAAGTGAG	+
M6	VEZF1_HUMAN.H11MO.1.C	-14	0.00852965	6.5593	0.23828	12	ACACATTTTAGAGGCACGTGAGGGGGGAAAAATTCGTCAG	AGAGGGAGGGGG	+
M6	ZN589_HUMAN.H11MO.0.D	-11	0.00863205	6.63804	0.23828	16	ACACATTTTAGAGGCACGTGAGGGGGGAAAAATTCGTCAG	CGGCAGTAACCGTGGG	-
M6	NR1H3_HUMAN.H11MO.0.B	-20	0.00876646	6.74141	0.23828	19	ACACATTTTAGAGGCACGTGAGGGGGGAAAAATTCGTCAG	CAGAGGTCACTGCAGGTCA	+
M6	E2F4_HUMAN.H11MO.1.A	-21	0.00902817	6.94266	0.241012	14	ACACATTTTAGAGGCACGTGAGGGGGGAAAAATTCGTCAG	GGCGGGAAATTTGA	+
M6	AIRE_HUMAN.H11MO.0.C	-21	0.00952144	7.32198	0.245415	18	ACACATTTTAGAGGCACGTGAGGGGGGAAAAATTCGTCAG	ATTGGTTTTATTGGTTAA	+
M6	OLIG2_HUMAN.H11MO.0.B	-3	0.00952144	7.32198	0.245415	18	ACACATTTTAGAGGCACGTGAGGGGGGAAAAATTCGTCAG	CAGAAGGGAAACAGCTGG	-
M6	E2F8_HUMAN.H11MO.0.D	-18	0.0111959	8.60965	0.283683	12	ACACATTTTAGAGGCACGTGAGGGGGGAAAAATTCGTCAG	TTTGGCGGGAAA	+
M6	BHE23_HUMAN.H11MO.0.D	-12	0.0122415	9.41375	0.305008	12	ACACATTTTAGAGGCACGTGAGGGGGGAAAAATTCGTCAG	AGCATATGGTGG	+
M6	KLF16_HUMAN.H11MO.0.D	-9	0.0132231	10.1685	0.324063	19	ACACATTTTAGAGGCACGTGAGGGGGGAAAAATTCGTCAG	GGGGGCGGGGGGGGGGGGG	+
M6	PAX2_HUMAN.H11MO.0.D	-5	0.0155336	11.9453	0.374547	18	ACACATTTTAGAGGCACGTGAGGGGGGAAAAATTCGTCAG	GTTCAGTCATGCGTGACA	+
M6	MXI1_HUMAN.H11MO.0.A	-13	0.0166009	12.7661	0.387773	15	ACACATTTTAGAGGCACGTGAGGGGGGAAAAATTCGTCAG	GCACGTGGCGGCGGG	+
M6	HME2_HUMAN.H11MO.0.D	-12	0.0183479	14.1095	0.411377	11	ACACATTTTAGAGGCACGTGAGGGGGGAAAAATTCGTCAG	GGTAATTAGGG	+
M6	HXC10_HUMAN.H11MO.0.D	-21	0.0184369	14.178	0.411377	19	ACACATTTTAGAGGCACGTGAGGGGGGAAAAATTCGTCAG	GTAATAAAAAAATTAAAAA	-
M6	MZF1_HUMAN.H11MO.0.B	-20	0.0189794	14.5951	0.417253	13	ACACATTTTAGAGGCACGTGAGGGGGGAAAAATTCGTCAG	GGAGGGGATTGGG	+
M6	BC11A_HUMAN.H11MO.0.A	-19	0.0208277	16.0165	0.451252	17	ACACATTTTAGAGGCACGTGAGGGGGGAAAAATTCGTCAG	AAAAGAGGAAGTGAAAA	+
M6	RARA_HUMAN.H11MO.0.A	-12	0.0227984	17.532	0.486892	20	ACACATTTTAGAGGCACGTGAGGGGGGAAAAATTCGTCAG	GGGGGATCAAGAGGTCAAGG	+
M8	IRX2_HUMAN.H11MO.0.D	-19	0.000198507	0.152652	0.196831	19	CAAGAGCAACTGCCTCTGTGGAGAGTGGCAAAAGCTGTGG	CCAACATGCCCACCCATGT	-
M8	ZN563_HUMAN.H11MO.0.C	-5	0.000256176	0.197	0.196831	21	CAAGAGCAACTGCCTCTGTGGAGAGTGGCAAAAGCTGTGG	GCAGCTGCCAGTGAGGATCCC	-
M9	SP2_HUMAN.H11MO.0.A	-12	1.912e-05	0.0147033	0.0289226	22	GGCCGTCGGAGCCTCCGGGCCGCGGATCGCGCCGGCAAGG	CCCCCGGCCCCGCCCCCCCCCC	-
M9	SP3_HUMAN.H11MO.0.B	-11	0.000235772	0.181308	0.0891624	20	GGCCGTCGGAGCCTCCGGGCCGCGGATCGCGCCGGCAAGG	GGGGGGGGGCGGGGCCGGGG	+
M9	ZN341_HUMAN.H11MO.0.C	-20	0.000604812	0.4651	0.129942	20	GGCCGTCGGAGCCTCCGGGCCGCGGATCGCGCCGGCAAGG	GGGGGGGGGGGGAGGGAAGAGC	+
M9	ZFX_HUMAN.H11MO.1.A	-8	0.000626317	0.481638	0.129942	17	GGCCGTCGGAGCCTCCGGGCCGCGGATCGCGCCGGCAAGG	GGGGGCGGAGGCCGGGG	+
M9	THAP1_HUMAN.H11MO.0.C	-3	0.00069994	0.538254	0.129942	22	GGCCGTCGGAGCCTCCGGGCCGCGGATCGCGCCGGCAAGG	CGCCGCCATCTTGGCTGCGGGC	+
M9	ZN563_HUMAN.H11MO.0.C	-8	0.000714676	0.549586	0.129942	21	GGCCGTCGGAGCCTCCGGGCCGCGGATCGCGCCGGCAAGG	GCAGCTGCCAGTGAGGATCCC	-
M9	SP4_HUMAN.H11MO.0.A	-16	0.000773109	0.594521	0.129942	20	GGCCGTCGGAGCCTCCGGGCCGCGGATCGCGCCGGCAAGG	GGGAAGGGGGCGGGGCCGGG	+
M9	PROX1_HUMAN.H11MO.0.D	-13	0.00104022	0.799927	0.157353	17	GGCCGTCGGAGCCTCCGGGCCGCGGATCGCGCCGGCAAGG	CCCAACCCGCCTTACCC	-
M9	KLF6_HUMAN.H11MO.0.A	-7	0.00141341	1.08692	0.178172	19	GGCCGTCGGAGCCTCCGGGCCGCGGATCGCGCCGGCAAGG	GGAAGGGCGGGGCCGGGGG	+
M9	PATZ1_HUMAN.H11MO.0.C	-11	0.00175631	1.3506	0.18996	22	GGCCGTCGGAGCCTCCGGGCCGCGGATCGCGCCGGCAAGG	CCTCCCCCCCCGCCCCCTCCCC	-
M9	KLF3_HUMAN.H11MO.0.B	-14	0.0020584	1.58291	0.18996	19	GGCCGTCGGAGCCTCCGGGCCGCGGATCGCGCCGGCAAGG	CCCGGCCCCGCCCCTCCCC	-
M9	IRX2_HUMAN.H11MO.0.D	-14	0.00238639	1.83513	0.18996	19	GGCCGTCGGAGCCTCCGGGCCGCGGATCGCGCCGGCAAGG	CCAACATGCCCACCCATGT	-
M9	RXRA_HUMAN.H11MO.0.A	-21	0.00251696	1.93554	0.18996	19	GGCCGTCGGAGCCTCCGGGCCGCGGATCGCGCCGGCAAGG	GGGGGAGGCAGAGGTCAGAG	+
M9	TLX1_HUMAN.H11MO.0.D	-18	0.00273816	2.10565	0.18996	17	GGCCGTCGGAGCCTCCGGGCCGCGGATCGCGCCGGCAAGG	CCTTGGCAACTTGCCAG	-
M9	NR1H4_HUMAN.H11MO.0.B	-11	0.00343221	2.63937	0.225734	19	GGCCGTCGGAGCCTCCGGGCCGCGGATCGCGCCGGCAAGG	CCTCGGGGTCATTGACCCC	-
M9	ZBT17_HUMAN.H11MO.0.A	-21	0.00368708	2.83537	0.232392	19	GGCCGTCGGAGCCTCCGGGCCGCGGATCGCGCCGGCAAGG	GAGGGTGGGGGAGGGGAAG	+
M9	MXI1_HUMAN.H11MO.0.A	-17	0.00410494	3.1567	0.248353	15	GGCCGTCGGAGCCTCCGGGCCGCGGATCGCGCCGGCAAGG	GCACGTGGCGGCGGG	+
M9	ZN589_HUMAN.H11MO.0.D	-18	0.00426868	3.28261	0.248353	16	GGCCGTCGGAGCCTCCGGGCCGCGGATCGCGCCGGCAAGG	CCCACGGTTACTGCCG	+
M9	PTF1A_HUMAN.H11MO.0.B	-21	0.00538691	4.14253	0.283651	18	GGCCGTCGGAGCCTCCGGGCCGCGGATCGCGCCGGCAAGG	GGGAAAGGGGGCAGCTGG	-
M9	NR1H3_HUMAN.H11MO.0.B	-19	0.00562543	4.32596	0.283651	19	GGCCGTCGGAGCCTCCGGGCCGCGGATCGCGCCGGCAAGG	CAGAGGTCACTGCAGGTCA	+
M9	HESX1_HUMAN.H11MO.0.D	-9	0.00582736	4.48124	0.284355	16	GGCCGTCGGAGCCTCCGGGCCGCGGATCGCGCCGGCAAGG	AGGCCACGTGCCGGAT	-
M9	NFIC_HUMAN.H11MO.0.A	-19	0.0090683	6.97352	0.374553	17	GGCCGTCGGAGCCTCCGGGCCGCGGATCGCGCCGGCAAGG	CTTGGCTCCCTGCCAAG	+
M9	EGR1_HUMAN.H11MO.0.A	-12	0.0090683	6.97352	0.374553	17	GGCCGTCGGAGCCTCCGGGCCGCGGATCGCGCCGGCAAGG	CCCCCGCCCACGCCCTC	-
M9	RFX5_HUMAN.H11MO.0.A	-20	0.00916147	7.04517	0.374553	20	GGCCGTCGGAGCCTCCGGGCCGCGGATCGCGCCGGCAAGG	GTCAGCTGTTGCTAGGCAGA	+
M9	TFCP2_HUMAN.H11MO.0.D	-20	0.0106324	8.17632	0.412502	16	GGCCGTCGGAGCCTCCGGGCCGCGGATCGCGCCGGCAAGG	GCCTGAACTGGCCAGA	+
M9	NR1D1_HUMAN.H11MO.0.B	-10	0.0118179	9.08798	0.433766	19	GGCCGTCGGAGCCTCCGGGCCGCGGATCGCGCCGGCAAGG	CCTTCTGACCCACTTCCCT	-
M9	RARA_HUMAN.H11MO.0.A	-20	0.0118489	9.11178	0.433766	20	GGCCGTCGGAGCCTCCGGGCCGCGGATCGCGCCGGCAAGG	GGGGGATCAAGAGGTCAAGG	+
M9	MAFA_HUMAN.H11MO.0.D	-6	0.0124664	9.58663	0.433766	21	GGCCGTCGGAGCCTCCGGGCCGCGGATCGCGCCGGCAAGG	CGAAGGCTGCGGGGTCAGCAC	-
M9	GATA1_HUMAN.H11MO.0.A	8	0.0126171	9.70251	0.433766	11	GGCCGTCGGAGCCTCCGGGCCGCGGATCGCGCCGGCAAGG	TCTTATCTGTCCCCGCCAG	-
M9	RARG_HUMAN.H11MO.2.D	-26	0.0134494	10.3426	0.452106	14	GGCCGTCGGAGCCTCCGGGCCGCGGATCGCGCCGGCAAGG	GGGGGTCACCCAGAGGTCAC	+
M9	THA_HUMAN.H11MO.0.C	-22	0.0138359	10.6398	0.453648	17	GGCCGTCGGAGCCTCCGGGCCGCGGATCGCGCCGGCAAGG	GGGTCACTTCAGGTCAG	+
M9	PAX5_HUMAN.H11MO.0.A	-5	0.014095	10.8391	0.453648	21	GGCCGTCGGAGCCTCCGGGCCGCGGATCGCGCCGGCAAGG	GCCTGGGCAGCAGAGCGTGAC	+
M9	VEZF1_HUMAN.H11MO.0.C	-8	0.014555	11.1928	0.458691	22	GGCCGTCGGAGCCTCCGGGCCGCGGATCGCGCCGGCAAGG	GGGGAGGGGGGAGGGGGAGGGG	+
M9	BHE41_HUMAN.H11MO.0.D	-11	0.0152466	11.7247	0.467217	20	GGCCGTCGGAGCCTCCGGGCCGCGGATCGCGCCGGCAAGG	GCCTCTGCACGTGACCCGGT	-
M9	MAZ_HUMAN.H11MO.0.A	-20	0.0154437	11.8762	0.467217	20	GGCCGTCGGAGCCTCCGGGCCGCGGATCGCGCCGGCAAGG	GGGGGAGGGGGGGGGGGGGGGG	+
M9	Z324A_HUMAN.H11MO.0.C	-13	0.0157521	12.1134	0.467217	23	GGCCGTCGGAGCCTCCGGGCCGCGGATCGCGCCGGCAAGG	TGGCAGCAAAGGATGGTTTGATA	-
M9	ZN554_HUMAN.H11MO.0.C	-6	0.0162256	12.4775	0.467563	20	GGCCGTCGGAGCCTCCGGGCCGCGGATCGCGCCGGCAAGG	AGCACCCCACATGGCTCAGC	-
M9	SPZ1_HUMAN.H11MO.0.D	-9	0.0175869	13.5243	0.4837	16	GGCCGTCGGAGCCTCCGGGCCGCGGATCGCGCCGGCAAGG	CGGCTGTTACCCTGGG	+
M9	RARG_HUMAN.H11MO.0.B	-2	0.0185076	14.2323	0.499933	18	GGCCGTCGGAGCCTCCGGGCCGCGGATCGCGCCGGCAAGG	AGGTCAGAGTGACCTGGG	+
M10	PATZ1_HUMAN.H11MO.0.C	-13	2.41941e-05	0.0186053	0.0363525	22	TAGCGACCTGGGCCCGGCTGCGCAGCGGGAGGCAGTACCC	GGGGAGGGGGCGGGGGGGGAGG	+
M10	THAP1_HUMAN.H11MO.0.C	-12	6.85728e-05	0.0527325	0.0515166	22	TAGCGACCTGGGCCCGGCTGCGCAGCGGGAGGCAGTACCC	GCCCGCAGCCAAGATGGCGGCG	-
M10	SP2_HUMAN.H11MO.0.A	-10	0.000157136	0.120838	0.078701	22	TAGCGACCTGGGCCCGGCTGCGCAGCGGGAGGCAGTACCC	GGGGGGGGGGCGGGGCCGGGGG	+
M10	ZFX_HUMAN.H11MO.1.A	-21	0.000241622	0.185807	0.0832538	17	TAGCGACCTGGGCCCGGCTGCGCAGCGGGAGGCAGTACCC	GGGGGCGGAGGCCGGGG	+
M10	SP3_HUMAN.H11MO.0.B	-8	0.000277044	0.213047	0.0832538	20	TAGCGACCTGGGCCCGGCTGCGCAGCGGGAGGCAGTACCC	GGGGGGGGGCGGGGCCGGGG	+
M10	RXRA_HUMAN.H11MO.0.A	-18	0.0004922	0.378502	0.0854151	20	TAGCGACCTGGGCCCGGCTGCGCAGCGGGAGGCAGTACCC	GGGGGAGGCAGAGGTCAGAG	+
M10	ZN341_HUMAN.H11MO.0.C	-17	0.000511625	0.393439	0.0854151	22	TAGCGACCTGGGCCCGGCTGCGCAGCGGGAGGCAGTACCC	GGGGGGGGGGGGAGGGAAGAGC	+
M10	SPIC_HUMAN.H11MO.0.D	-24	0.000592297	0.455477	0.0889949	13	TAGCGACCTGGGCCCGGCTGCGCAGCGGGAGGCAGTACCC	GAGGAAGGGGAGG	+
M10	ZN563_HUMAN.H11MO.0.C	-13	0.000773798	0.59505	0.0927325	21	TAGCGACCTGGGCCCGGCTGCGCAGCGGGAGGCAGTACCC	GCAGCTGCCAGTGAGGATCCC	-
M10	IRX2_HUMAN.H11MO.0.D	-17	0.000802324	0.616987	0.0927325	19	TAGCGACCTGGGCCCGGCTGCGCAGCGGGAGGCAGTACCC	ACATGGGTGGGCATGTTGG	+
M10	PURA_HUMAN.H11MO.0.D	-15	0.00118873	0.914131	0.127579	17	TAGCGACCTGGGCCCGGCTGCGCAGCGGGAGGCAGTACCC	GGAAGGGGGGGGCAGGG	+
M10	ZN335_HUMAN.H11MO.0.A	-15	0.00134195	1.03196	0.134422	22	TAGCGACCTGGGCCCGGCTGCGCAGCGGGAGGCAGTACCC	GGCTGTCCTCGGCGCTGCCTGA	+
M10	RARG_HUMAN.H11MO.2.D	-16	0.00171199	1.31652	0.160771	20	TAGCGACCTGGGCCCGGCTGCGCAGCGGGAGGCAGTACCC	GGGGGTCACCCAGAGGTCAC	+
M10	ZN589_HUMAN.H11MO.0.D	-29	0.00191645	1.47375	0.169323	11	TAGCGACCTGGGCCCGGCTGCGCAGCGGGAGGCAGTACCC	CGGCAGTAACCGTGGG	-
M10	VEZF1_HUMAN.H11MO.1.C	-23	0.0021463	1.6505	0.169323	12	TAGCGACCTGGGCCCGGCTGCGCAGCGGGAGGCAGTACCC	AGAGGGAGGGGG	+
M10	LYL1_HUMAN.H11MO.0.A	-7	0.0022749	1.7494	0.169323	14	TAGCGACCTGGGCCCGGCTGCGCAGCGGGAGGCAGTACCC	CAGGAAACAGCTGG	-
M10	RARG_HUMAN.H11MO.0.B	6	0.00228121	1.75425	0.169323	12	TAGCGACCTGGGCCCGGCTGCGCAGCGGGAGGCAGTACCC	AGGTCAGAGTGACCTGGG	+
M10	MAZ_HUMAN.H11MO.0.A	-12	0.00236652	1.81985	0.169323	22	TAGCGACCTGGGCCCGGCTGCGCAGCGGGAGGCAGTACCC	GGGGGAGGGGGGGGGGGGGGGG	+
M10	SP4_HUMAN.H11MO.0.A	-22	0.00266937	2.05274	0.170214	18	TAGCGACCTGGGCCCGGCTGCGCAGCGGGAGGCAGTACCC	GGGAAGGGGGCGGGGCCGGG	+
M10	VEZF1_HUMAN.H11MO.0.C	-15	0.00271883	2.09078	0.170214	22	TAGCGACCTGGGCCCGGCTGCGCAGCGGGAGGCAGTACCC	GGGGAGGGGGGAGGGGGAGGGG	+
M10	KLF6_HUMAN.H11MO.0.A	-10	0.0030085	2.31354	0.173861	19	TAGCGACCTGGGCCCGGCTGCGCAGCGGGAGGCAGTACCC	GGAAGGGCGGGGCCGGGGG	+
M10	NR1H4_HUMAN.H11MO.0.B	-13	0.0030085	2.31354	0.173861	19	TAGCGACCTGGGCCCGGCTGCGCAGCGGGAGGCAGTACCC	GGGGTCAATGACCCCGAGG	+
M10	RARA_HUMAN.H11MO.0.A	-12	0.00331778	2.55137	0.184633	20	TAGCGACCTGGGCCCGGCTGCGCAGCGGGAGGCAGTACCC	GGGGGATCAAGAGGTCAAGG	+
M10	KLF15_HUMAN.H11MO.0.A	-13	0.00348992	2.68375	0.187276	19	TAGCGACCTGGGCCCGGCTGCGCAGCGGGAGGCAGTACCC	GGGGAGGAGCAGGGGGGGG	+
M10	TBX21_HUMAN.H11MO.0.A	-25	0.00374386	2.87903	0.18751	13	TAGCGACCTGGGCCCGGCTGCGCAGCGGGAGGCAGTACCC	GTGGAGGTGTGAA	+
M10	KLF3_HUMAN.H11MO.0.B	-18	0.00404248	3.10867	0.195935	19	TAGCGACCTGGGCCCGGCTGCGCAGCGGGAGGCAGTACCC	GGGGAGGGGCGGGGCCGGG	+
M10	SPZ1_HUMAN.H11MO.0.D	-29	0.00437899	3.36744	0.201112	11	TAGCGACCTGGGCCCGGCTGCGCAGCGGGAGGCAGTACCC	CGGCTGTTACCCTGGG	+
M10	NR1D1_HUMAN.H11MO.0.B	-13	0.00502594	3.86495	0.215762	19	TAGCGACCTGGGCCCGGCTGCGCAGCGGGAGGCAGTACCC	AGGGAAGTGGGTCAGAAGG	+
M10	ZN667_HUMAN.H11MO.0.C	-16	0.00502594	3.86495	0.215762	19	TAGCGACCTGGGCCCGGCTGCGCAGCGGGAGGCAGTACCC	GCTGAGCTTTTAAGGCCAC	-
M10	PAX8_HUMAN.H11MO.0.D	-2	0.00650049	4.99888	0.263979	14	TAGCGACCTGGGCCCGGCTGCGCAGCGGGAGGCAGTACCC	GTCACTGAAGCGGG	+
M10	REL_HUMAN.H11MO.0.B	-26	0.00708029	5.44474	0.275388	14	TAGCGACCTGGGCCCGGCTGCGCAGCGGGAGGCAGTACCC	TGAAGGGAAATTCCA	+
M10	ZN554_HUMAN.H11MO.0.C	-1	0.00768052	5.90632	0.275388	20	TAGCGACCTGGGCCCGGCTGCGCAGCGGGAGGCAGTACCC	AGCACCCCACATGGCTCAGC	-
M10	USF2_HUMAN.H11MO.0.A	0	0.00769382	5.91655	0.275388	19	TAGCGACCTGGGCCCGGCTGCGCAGCGGGAGGCAGTACCC	GGGTCACGTGGCCGCGGCG	+
M10	ZBT17_HUMAN.H11MO.0.A	-13	0.00769382	5.91655	0.275388	19	TAGCGACCTGGGCCCGGCTGCGCAGCGGGAGGCAGTACCC	GAGGGTGGGGGAGGGGAAG	+
M10	Z324A_HUMAN.H11MO.0.C	-16	0.00769785	5.91964	0.275388	23	TAGCGACCTGGGCCCGGCTGCGCAGCGGGAGGCAGTACCC	TGGCAGCAAAGGATGGTTTGATA	-
M10	OLIG2_HUMAN.H11MO.0.B	-14	0.00816588	6.27956	0.281703	18	TAGCGACCTGGGCCCGGCTGCGCAGCGGGAGGCAGTACCC	CAGAAGGGAAACAGCTGG	-
M10	PLAG1_HUMAN.H11MO.0.D	-15	0.00857515	6.59429	0.286322	17	TAGCGACCTGGGCCCGGCTGCGCAGCGGGAGGCAGTACCC	GGGGGCATCAGGAGGGG	+
M10	TBX15_HUMAN.H11MO.0.D	-16	0.00947345	7.28508	0.30609	19	TAGCGACCTGGGCCCGGCTGCGCAGCGGGAGGCAGTACCC	GGGGGGGGGGGGGTGGGGG	+
M10	ZN467_HUMAN.H11MO.0.C	-13	0.00957463	7.36289	0.30609	22	TAGCGACCTGGGCCCGGCTGCGCAGCGGGAGGCAGTACCC	GGGGAGGGGAGGGGGGGGGGGG	+
M10	RFX5_HUMAN.H11MO.0.A	-16	0.0107425	8.261	0.333126	20	TAGCGACCTGGGCCCGGCTGCGCAGCGGGAGGCAGTACCC	GTCAGCTGTTGCTAGGCAGA	+
M10	RFX1_HUMAN.H11MO.0.B	-10	0.0108637	8.35421	0.333126	22	TAGCGACCTGGGCCCGGCTGCGCAGCGGGAGGCAGTACCC	GCCCCGGTTGCCATGGCGACGG	+
M10	PROX1_HUMAN.H11MO.0.D	-16	0.013252	10.1908	0.38601	17	TAGCGACCTGGGCCCGGCTGCGCAGCGGGAGGCAGTACCC	GGGTAAGGCGGGTTGGG	+
M10	LEF1_HUMAN.H11MO.0.A	-20	0.0135654	10.4318	0.38601	14	TAGCGACCTGGGCCCGGCTGCGCAGCGGGAGGCAGTACCC	AGCAAATCAAAGGA	-
M10	BRAC_HUMAN.H11MO.0.A	-20	0.013966	10.7399	0.38601	20	TAGCGACCTGGGCCCGGCTGCGCAGCGGGAGGCAGTACCC	TTAGCAGGGAGGTGTGAAAT	+
M10	KLF16_HUMAN.H11MO.0.D	-15	0.0142252	10.9392	0.38601	19	TAGCGACCTGGGCCCGGCTGCGCAGCGGGAGGCAGTACCC	GGGGGCGGGGGGGGGGGGG	+
M10	EGR2_HUMAN.H11MO.0.A	-16	0.014318	11.0105	0.38601	18	TAGCGACCTGGGCCCGGCTGCGCAGCGGGAGGCAGTACCC	GGGGGGGTGTGGGAGGGG	+
M10	CLOCK_HUMAN.H11MO.0.C	0	0.0146811	11.2898	0.38601	14	TAGCGACCTGGGCCCGGCTGCGCAGCGGGAGGCAGTACCC	CAGACACGTGAACA	+
M10	ZN134_HUMAN.H11MO.0.C	-10	0.0148211	11.3974	0.38601	22	TAGCGACCTGGGCCCGGCTGCGCAGCGGGAGGCAGTACCC	GCCTCACCTAATCAGTTGAAGG	+
M10	ZN263_HUMAN.H11MO.0.A	-14	0.0149005	11.4585	0.38601	20	TAGCGACCTGGGCCCGGCTGCGCAGCGGGAGGCAGTACCC	GGGAGGAGGGAGAGGAGGAG	+
M10	THA_HUMAN.H11MO.0.C	-18	0.0163824	12.5981	0.410253	17	TAGCGACCTGGGCCCGGCTGCGCAGCGGGAGGCAGTACCC	GGGTCACTTCAGGTCAG	+
M10	TLX1_HUMAN.H11MO.0.D	-6	0.0175678	13.5096	0.432725	17	TAGCGACCTGGGCCCGGCTGCGCAGCGGGAGGCAGTACCC	CTGGCAAGTTGCCAAGG	+
M10	EGR1_HUMAN.H11MO.0.A	-22	0.0216097	16.6179	0.49953	17	TAGCGACCTGGGCCCGGCTGCGCAGCGGGAGGCAGTACCC	GAGGGCGTGGGCGGGGG	+
M11	NR1D1_HUMAN.H11MO.0.B	-4	0.000429115	0.329989	0.238932	19	GTTTGGGCCTGTGGGATCGGCAGGAGGTCCGGAGCCCAAG	AGGGAAGTGGGTCAGAAGG	+
M11	GATA1_HUMAN.H11MO.0.A	8	0.000429115	0.329989	0.238932	11	GTTTGGGCCTGTGGGATCGGCAGGAGGTCCGGAGCCCAAG	TCTTATCTGTCCCCGCCAG	-
M11	TLX1_HUMAN.H11MO.0.D	-16	0.000528186	0.406175	0.238932	17	GTTTGGGCCTGTGGGATCGGCAGGAGGTCCGGAGCCCAAG	CTGGCAAGTTGCCAAGG	+
M11	RXRA_HUMAN.H11MO.0.A	-13	0.000623164	0.479213	0.238932	20	GTTTGGGCCTGTGGGATCGGCAGGAGGTCCGGAGCCCAAG	GGGGGAGGCAGAGGTCAGAG	+
M11	IRX2_HUMAN.H11MO.0.D	-6	0.000868598	0.667952	0.266428	19	GTTTGGGCCTGTGGGATCGGCAGGAGGTCCGGAGCCCAAG	ACATGGGTGGGCATGTTGG	+
M12	SP2_HUMAN.H11MO.0.A	-16	6.35864e-06	0.00488979	0.00491936	22	CGAGGCGCCCGCAGCCCAGGACGAGGCTGGGCTCCAGCGC	GGGGGGGGGGCGGGGCCGGGGG	+
M12	SP3_HUMAN.H11MO.0.B	-17	6.53458e-06	0.00502509	0.00491936	20	CGAGGCGCCCGCAGCCCAGGACGAGGCTGGGCTCCAGCGC	GGGGGGGGGCGGGGCCGGGG	+
M12	THAP1_HUMAN.H11MO.0.C	-6	1.53884e-05	0.0118337	0.00772313	22	CGAGGCGCCCGCAGCCCAGGACGAGGCTGGGCTCCAGCGC	GCCCGCAGCCAAGATGGCGGCG	-
M12	SP4_HUMAN.H11MO.0.A	-16	2.19255e-05	0.0168607	0.00825299	20	CGAGGCGCCCGCAGCCCAGGACGAGGCTGGGCTCCAGCGC	GGGAAGGGGGCGGGGCCGGG	+
M12	PATZ1_HUMAN.H11MO.0.C	-16	3.90762e-05	0.0300496	0.010264	22	CGAGGCGCCCGCAGCCCAGGACGAGGCTGGGCTCCAGCGC	GGGGAGGGGGCGGGGGGGGAGG	+
M12	RXRA_HUMAN.H11MO.0.A	-18	4.09023e-05	0.0314539	0.010264	20	CGAGGCGCCCGCAGCCCAGGACGAGGCTGGGCTCCAGCGC	GGGGGAGGCAGAGGTCAGAG	+
M12	ZFX_HUMAN.H11MO.1.A	-15	9.10744e-05	0.0700362	0.0195893	17	CGAGGCGCCCGCAGCCCAGGACGAGGCTGGGCTCCAGCGC	GGGGGCGGAGGCCGGGG	+
M12	KLF6_HUMAN.H11MO.0.A	-19	0.000152516	0.117285	0.0287044	19	CGAGGCGCCCGCAGCCCAGGACGAGGCTGGGCTCCAGCGC	GGAAGGGCGGGGCCGGGGG	+
M12	PURA_HUMAN.H11MO.0.D	-21	0.000411079	0.31612	0.05592	17	CGAGGCGCCCGCAGCCCAGGACGAGGCTGGGCTCCAGCGC	GGAAGGGGGGGGCAGGG	+
M12	ZN554_HUMAN.H11MO.0.C	-12	0.000445684	0.342731	0.05592	20	CGAGGCGCCCGCAGCCCAGGACGAGGCTGGGCTCCAGCGC	AGCACCCCACATGGCTCAGC	-
M12	ZN563_HUMAN.H11MO.0.C	-9	0.000552858	0.425148	0.0640312	21	CGAGGCGCCCGCAGCCCAGGACGAGGCTGGGCTCCAGCGC	GGGATCCTCACTGGCAGCTGC	+
M12	KLF3_HUMAN.H11MO.0.B	-17	0.000655181	0.503834	0.070462	19	CGAGGCGCCCGCAGCCCAGGACGAGGCTGGGCTCCAGCGC	GGGGAGGGGCGGGGCCGGG	+
M12	MAZ_HUMAN.H11MO.0.A	-18	0.000895459	0.688608	0.0829274	22	CGAGGCGCCCGCAGCCCAGGACGAGGCTGGGCTCCAGCGC	GGGGGAGGGGGGGGGGGGGGGG	+
M12	TLX1_HUMAN.H11MO.0.D	-15	0.00119807	0.921315	0.0949401	17	CGAGGCGCCCGCAGCCCAGGACGAGGCTGGGCTCCAGCGC	CTGGCAAGTTGCCAAGG	+
M12	ZBT17_HUMAN.H11MO.0.A	-15	0.00233547	1.79597	0.175819	19	CGAGGCGCCCGCAGCCCAGGACGAGGCTGGGCTCCAGCGC	GAGGGTGGGGGAGGGGAAG	+
M12	PROX1_HUMAN.H11MO.0.D	-5	0.00260581	2.00386	0.186829	17	CGAGGCGCCCGCAGCCCAGGACGAGGCTGGGCTCCAGCGC	CCCAACCCGCCTTACCC	-
M12	RARA_HUMAN.H11MO.0.A	-18	0.00277426	2.1334	0.189865	20	CGAGGCGCCCGCAGCCCAGGACGAGGCTGGGCTCCAGCGC	GGGGGATCAAGAGGTCAAGG	+
M12	VEZF1_HUMAN.H11MO.0.C	-18	0.00302942	2.32962	0.198314	22	CGAGGCGCCCGCAGCCCAGGACGAGGCTGGGCTCCAGCGC	GGGGAGGGGGGAGGGGGAGGGG	+
M12	COT1_HUMAN.H11MO.0.C	-21	0.0032653	2.51102	0.204849	17	CGAGGCGCCCGCAGCCCAGGACGAGGCTGGGCTCCAGCGC	GGGGTCAGAGGTCAGGG	+
M12	ZN263_HUMAN.H11MO.0.A	-17	0.00364933	2.80634	0.211242	20	CGAGGCGCCCGCAGCCCAGGACGAGGCTGGGCTCCAGCGC	GGGAGGAGGGAGAGGAGGAG	+
M12	EGR1_HUMAN.H11MO.0.A	-20	0.00378812	2.91306	0.211242	17	CGAGGCGCCCGCAGCCCAGGACGAGGCTGGGCTCCAGCGC	GAGGGCGTGGGCGGGGG	+
M12	IRX2_HUMAN.H11MO.0.D	-5	0.00410708	3.15834	0.22085	19	CGAGGCGCCCGCAGCCCAGGACGAGGCTGGGCTCCAGCGC	CCAACATGCCCACCCATGT	-
M12	LYL1_HUMAN.H11MO.0.A	-16	0.00494056	3.79929	0.232395	14	CGAGGCGCCCGCAGCCCAGGACGAGGCTGGGCTCCAGCGC	CAGGAAACAGCTGG	-
M12	COT2_HUMAN.H11MO.1.A	-21	0.00507539	3.90297	0.232395	17	CGAGGCGCCCGCAGCCCAGGACGAGGCTGGGCTCCAGCGC	GGGGTCAAAGGTCAGGG	+
M12	TAL1_HUMAN.H11MO.1.A	-19	0.00509354	3.91693	0.232395	15	CGAGGCGCCCGCAGCCCAGGACGAGGCTGGGCTCCAGCGC	CAGGAAGCAGATGTG	+
M12	TBX21_HUMAN.H11MO.0.A	-20	0.00552704	4.25029	0.244757	13	CGAGGCGCCCGCAGCCCAGGACGAGGCTGGGCTCCAGCGC	GTGGAGGTGTGAA	+
M12	ZIC2_HUMAN.H11MO.0.D	-17	0.00594215	4.56951	0.255621	15	CGAGGCGCCCGCAGCCCAGGACGAGGCTGGGCTCCAGCGC	GGCCCCCTGCTGTGA	+
M12	SP4_HUMAN.H11MO.1.A	-18	0.00688331	5.29326	0.279207	16	CGAGGCGCCCGCAGCCCAGGACGAGGCTGGGCTCCAGCGC	GGAGGGGGCGGGGCCG	+
M12	SPIC_HUMAN.H11MO.0.D	-18	0.00707486	5.44057	0.279207	13	CGAGGCGCCCGCAGCCCAGGACGAGGCTGGGCTCCAGCGC	GAGGAAGGGGAGG	+
M12	SMAD3_HUMAN.H11MO.0.B	-19	0.00723218	5.56155	0.279207	12	CGAGGCGCCCGCAGCCCAGGACGAGGCTGGGCTCCAGCGC	CAGGTGACAGAG	-
M12	NR1D1_HUMAN.H11MO.0.B	-20	0.00755967	5.81338	0.284554	19	CGAGGCGCCCGCAGCCCAGGACGAGGCTGGGCTCCAGCGC	AGGGAAGTGGGTCAGAAGG	+
M12	ZN341_HUMAN.H11MO.0.C	-19	0.00781743	6.01161	0.287079	21	CGAGGCGCCCGCAGCCCAGGACGAGGCTGGGCTCCAGCGC	GGGGGGGGGGGGAGGGAAGAGC	+
M12	Z324A_HUMAN.H11MO.0.C	-11	0.00807407	6.20896	0.289444	23	CGAGGCGCCCGCAGCCCAGGACGAGGCTGGGCTCCAGCGC	TGGCAGCAAAGGATGGTTTGATA	-
M12	HESX1_HUMAN.H11MO.0.D	-23	0.00987714	7.59552	0.345847	16	CGAGGCGCCCGCAGCCCAGGACGAGGCTGGGCTCCAGCGC	AGGCCACGTGCCGGAT	-
M12	RARG_HUMAN.H11MO.2.D	-27	0.011081	8.52129	0.379182	13	CGAGGCGCCCGCAGCCCAGGACGAGGCTGGGCTCCAGCGC	GGGGGTCACCCAGAGGTCAC	+
M12	PAX5_HUMAN.H11MO.0.A	-24	0.0130226	10.0143	0.425747	16	CGAGGCGCCCGCAGCCCAGGACGAGGCTGGGCTCCAGCGC	GCCTGGGCAGCAGAGCGTGAC	+
M12	ZN418_HUMAN.H11MO.0.C	-18	0.013486	10.3707	0.425747	17	CGAGGCGCCCGCAGCCCAGGACGAGGCTGGGCTCCAGCGC	GGAAGAGGCTAAAAGCA	-
M12	RFX5_HUMAN.H11MO.0.A	-15	0.0142088	10.9266	0.425747	20	CGAGGCGCCCGCAGCCCAGGACGAGGCTGGGCTCCAGCGC	GTCAGCTGTTGCTAGGCAGA	+
M12	WT1_HUMAN.H11MO.0.C	-17	0.0142088	10.9266	0.425747	20	CGAGGCGCCCGCAGCCCAGGACGAGGCTGGGCTCCAGCGC	GGGCGGGGGAGGAGGGGGGG	+
M12	RARG_HUMAN.H11MO.0.B	-15	0.0176568	13.5781	0.496487	18	CGAGGCGCCCGCAGCCCAGGACGAGGCTGGGCTCCAGCGC	CCCAGGTCACTCTGACCT	-
M12	CLOCK_HUMAN.H11MO.0.C	-15	0.0181624	13.9669	0.496487	14	CGAGGCGCCCGCAGCCCAGGACGAGGCTGGGCTCCAGCGC	TGTTCACGTGTCTG	-
M12	ZN667_HUMAN.H11MO.0.C	-1	0.0185425	14.2592	0.496487	19	CGAGGCGCCCGCAGCCCAGGACGAGGCTGGGCTCCAGCGC	GTGGCCTTAAAAGCTCAGC	+
M12	NR1H4_HUMAN.H11MO.0.B	-15	0.0185425	14.2592	0.496487	19	CGAGGCGCCCGCAGCCCAGGACGAGGCTGGGCTCCAGCGC	CCTCGGGGTCATTGACCCC	-
M12	ZN816_HUMAN.H11MO.1.C	-22	0.0195256	15.0152	0.496487	14	CGAGGCGCCCGCAGCCCAGGACGAGGCTGGGCTCCAGCGC	AAGGGGGACATGCA	+
M12	SPZ1_HUMAN.H11MO.0.D	-23	0.0197393	15.1795	0.496487	16	CGAGGCGCCCGCAGCCCAGGACGAGGCTGGGCTCCAGCGC	CGGCTGTTACCCTGGG	+
M12	TAF1_HUMAN.H11MO.0.A	-16	0.0197393	15.1795	0.496487	16	CGAGGCGCCCGCAGCCCAGGACGAGGCTGGGCTCCAGCGC	AAGATGGCGGCGGCGG	+
M12	BRAC_HUMAN.H11MO.0.A	-15	0.0204446	15.7219	0.496487	20	CGAGGCGCCCGCAGCCCAGGACGAGGCTGGGCTCCAGCGC	TTAGCAGGGAGGTGTGAAAT	+
M13	NR1D1_HUMAN.H11MO.0.B	-1	3.76175e-05	0.0289279	0.0577306	19	TCCAGCTGACGTAATGCCCAACGGCCTCAAAAAGCCTTTG	CCTTCTGACCCACTTCCCT	-
M13	MNX1_HUMAN.H11MO.0.D	-21	0.000234169	0.180076	0.179686	19	TCCAGCTGACGTAATGCCCAACGGCCTCAAAAAGCCTTTG	CTATTTTAATAACCCTTAA	+
M13	ZN394_HUMAN.H11MO.0.C	-17	0.000913264	0.7023	0.35039	20	TCCAGCTGACGTAATGCCCAACGGCCTCAAAAAGCCTTTG	AGAATGGAATAGAATGGAAT	+
M13	TLX1_HUMAN.H11MO.0.D	-7	0.00116522	0.896053	0.357646	17	TCCAGCTGACGTAATGCCCAACGGCCTCAAAAAGCCTTTG	CTGGCAAGTTGCCAAGG	+
M13	SPIC_HUMAN.H11MO.0.D	-27	0.00169908	1.30659	0.434589	13	TCCAGCTGACGTAATGCCCAACGGCCTCAAAAAGCCTTTG	GAGGAAGGGGAGG	+
M15	IRX2_HUMAN.H11MO.0.D	-1	0.000319061	0.245358	0.490295	19	TAGCAAGTCTGGCAGCAGCCCGGCAAACGCAGGTGGCACG	ACATGGGTGGGCATGTTGG	+
M16	SP2_HUMAN.H11MO.0.A	-16	2.15929e-06	0.00166049	0.0024836	22	CACAGCGTCCTGGCCGCGGACGCAGGCGGGACGGGGTTAC	GGGGGGGGGGCGGGGCCGGGGG	+
M16	SP4_HUMAN.H11MO.0.A	-16	4.47536e-06	0.00344155	0.0024836	20	CACAGCGTCCTGGCCGCGGACGCAGGCGGGACGGGGTTAC	GGGAAGGGGGCGGGGCCGGG	+
M16	SP3_HUMAN.H11MO.0.B	-17	5.44304e-06	0.0041857	0.0024836	20	CACAGCGTCCTGGCCGCGGACGCAGGCGGGACGGGGTTAC	GGGGGGGGGCGGGGCCGGGG	+
M16	VEZF1_HUMAN.H11MO.0.C	-15	6.59392e-06	0.00507072	0.0024836	22	CACAGCGTCCTGGCCGCGGACGCAGGCGGGACGGGGTTAC	GGGGAGGGGGGAGGGGGAGGGG	+
M16	PATZ1_HUMAN.H11MO.0.C	-15	1.47037e-05	0.0113072	0.00443052	22	CACAGCGTCCTGGCCGCGGACGCAGGCGGGACGGGGTTAC	GGGGAGGGGGCGGGGGGGGAGG	+
M16	ZFX_HUMAN.H11MO.1.A	-14	5.00426e-05	0.0384828	0.0125657	17	CACAGCGTCCTGGCCGCGGACGCAGGCGGGACGGGGTTAC	GGGGGCGGAGGCCGGGG	+
M16	NR1D1_HUMAN.H11MO.0.B	-19	0.000278705	0.214324	0.0506654	19	CACAGCGTCCTGGCCGCGGACGCAGGCGGGACGGGGTTAC	AGGGAAGTGGGTCAGAAGG	+
M16	E2F7_HUMAN.H11MO.0.B	-22	0.000278817	0.21441	0.0506654	13	CACAGCGTCCTGGCCGCGGACGCAGGCGGGACGGGGTTAC	GGGGCGGGAAAGG	+
M16	KLF3_HUMAN.H11MO.0.B	-17	0.000302661	0.232746	0.0506654	19	CACAGCGTCCTGGCCGCGGACGCAGGCGGGACGGGGTTAC	GGGGAGGGGCGGGGCCGGG	+
M16	MAZ_HUMAN.H11MO.0.A	-14	0.000400615	0.308073	0.0603566	22	CACAGCGTCCTGGCCGCGGACGCAGGCGGGACGGGGTTAC	GGGGGAGGGGGGGGGGGGGGGG	+
M16	THAP1_HUMAN.H11MO.0.C	-11	0.000537598	0.413413	0.0671143	22	CACAGCGTCCTGGCCGCGGACGCAGGCGGGACGGGGTTAC	GCCCGCAGCCAAGATGGCGGCG	-
M16	E2F4_HUMAN.H11MO.0.A	-21	0.00056399	0.433708	0.0671143	13	CACAGCGTCCTGGCCGCGGACGCAGGCGGGACGGGGTTAC	GGGGGCGGGAAAT	+
M16	E2F1_HUMAN.H11MO.0.A	-20	0.000587371	0.451688	0.0671143	14	CACAGCGTCCTGGCCGCGGACGCAGGCGGGACGGGGTTAC	GGGGGGCGGGAAAG	+
M16	TFDP1_HUMAN.H11MO.0.C	-20	0.000645319	0.49625	0.0671143	14	CACAGCGTCCTGGCCGCGGACGCAGGCGGGACGGGGTTAC	GGGGGGCGGGAAAA	+
M16	E2F4_HUMAN.H11MO.1.A	-24	0.000852859	0.655849	0.0803073	14	CACAGCGTCCTGGCCGCGGACGCAGGCGGGACGGGGTTAC	GGCGGGAAATTTGA	+
M16	KLF6_HUMAN.H11MO.0.A	-19	0.000997272	0.766902	0.0883817	19	CACAGCGTCCTGGCCGCGGACGCAGGCGGGACGGGGTTAC	GGAAGGGCGGGGCCGGGGG	+
M16	NR1H4_HUMAN.H11MO.0.B	-15	0.00125359	0.96401	0.103317	19	CACAGCGTCCTGGCCGCGGACGCAGGCGGGACGGGGTTAC	GGGGTCAATGACCCCGAGG	+
M16	PROX1_HUMAN.H11MO.0.D	-18	0.00132734	1.02073	0.103317	17	CACAGCGTCCTGGCCGCGGACGCAGGCGGGACGGGGTTAC	GGGTAAGGCGGGTTGGG	+
M16	ARNT2_HUMAN.H11MO.0.D	-24	0.00139059	1.06937	0.103317	12	CACAGCGTCCTGGCCGCGGACGCAGGCGGGACGGGGTTAC	GGCGTGGGAGGC	+
M16	ZN263_HUMAN.H11MO.0.A	-16	0.0014401	1.10744	0.103317	20	CACAGCGTCCTGGCCGCGGACGCAGGCGGGACGGGGTTAC	GGGAGGAGGGAGAGGAGGAG	+
M16	Z324A_HUMAN.H11MO.0.C	-10	0.00207627	1.59665	0.13833	23	CACAGCGTCCTGGCCGCGGACGCAGGCGGGACGGGGTTAC	TGGCAGCAAAGGATGGTTTGATA	-
M16	ZBT17_HUMAN.H11MO.0.A	-15	0.00211177	1.62395	0.13833	19	CACAGCGTCCTGGCCGCGGACGCAGGCGGGACGGGGTTAC	GAGGGTGGGGGAGGGGAAG	+
M16	ZN589_HUMAN.H11MO.0.D	-12	0.00225926	1.73737	0.141825	16	CACAGCGTCCTGGCCGCGGACGCAGGCGGGACGGGGTTAC	CCCACGGTTACTGCCG	+
M16	TLX1_HUMAN.H11MO.0.D	1	0.00269324	2.0711	0.162305	16	CACAGCGTCCTGGCCGCGGACGCAGGCGGGACGGGGTTAC	CCTTGGCAACTTGCCAG	-
M16	SPZ1_HUMAN.H11MO.0.D	-12	0.00287068	2.20755	0.166345	16	CACAGCGTCCTGGCCGCGGACGCAGGCGGGACGGGGTTAC	CCCAGGGTAACAGCCG	-
M16	WT1_HUMAN.H11MO.0.C	-16	0.00387055	2.97645	0.211715	20	CACAGCGTCCTGGCCGCGGACGCAGGCGGGACGGGGTTAC	GGGCGGGGGAGGAGGGGGGG	+
M16	PURA_HUMAN.H11MO.0.D	-17	0.0039347	3.02578	0.211715	17	CACAGCGTCCTGGCCGCGGACGCAGGCGGGACGGGGTTAC	GGAAGGGGGGGGCAGGG	+
M16	ZN467_HUMAN.H11MO.0.C	-15	0.00449612	3.45752	0.233581	22	CACAGCGTCCTGGCCGCGGACGCAGGCGGGACGGGGTTAC	GGGGAGGGGAGGGGGGGGGGGG	+
M16	E2F6_HUMAN.H11MO.0.A	-22	0.00502254	3.86233	0.252232	13	CACAGCGTCCTGGCCGCGGACGCAGGCGGGACGGGGTTAC	GGGGCGGGAAGGG	+
M16	TAF1_HUMAN.H11MO.0.A	-18	0.00575312	4.42415	0.279602	16	CACAGCGTCCTGGCCGCGGACGCAGGCGGGACGGGGTTAC	AAGATGGCGGCGGCGG	+
M16	SPIC_HUMAN.H11MO.0.D	-21	0.00760326	5.8469	0.35382	13	CACAGCGTCCTGGCCGCGGACGCAGGCGGGACGGGGTTAC	GAGGAAGGGGAGG	+
M16	OSR2_HUMAN.H11MO.0.C	-16	0.00774994	5.9597	0.35382	16	CACAGCGTCCTGGCCGCGGACGCAGGCGGGACGGGGTTAC	CAGCAGAAGCAGCAGC	-
M16	IRX2_HUMAN.H11MO.0.D	-15	0.00855176	6.5763	0.365456	19	CACAGCGTCCTGGCCGCGGACGCAGGCGGGACGGGGTTAC	ACATGGGTGGGCATGTTGG	+
M16	PTF1A_HUMAN.H11MO.0.B	-11	0.00901828	6.93505	0.365456	18	CACAGCGTCCTGGCCGCGGACGCAGGCGGGACGGGGTTAC	GGGAAAGGGGGCAGCTGG	-
M16	CLOCK_HUMAN.H11MO.0.C	-2	0.00913633	7.02584	0.365456	14	CACAGCGTCCTGGCCGCGGACGCAGGCGGGACGGGGTTAC	CAGACACGTGAACA	+
M16	RXRA_HUMAN.H11MO.0.A	-7	0.00917795	7.05784	0.365456	20	CACAGCGTCCTGGCCGCGGACGCAGGCGGGACGGGGTTAC	CTCTGACCTCTGCCTCCCCC	-
M16	ZN770_HUMAN.H11MO.0.C	-10	0.00952915	7.32792	0.365456	22	CACAGCGTCCTGGCCGCGGACGCAGGCGGGACGGGGTTAC	GGGAGGCTGAGGCGGGAGGATC	+
M16	FLI1_HUMAN.H11MO.0.A	-17	0.009654	7.42393	0.365456	18	CACAGCGTCCTGGCCGCGGACGCAGGCGGGACGGGGTTAC	GGAGGAAGGAAGGAGGGA	+
M16	ZN563_HUMAN.H11MO.0.C	-18	0.00970282	7.46147	0.365456	21	CACAGCGTCCTGGCCGCGGACGCAGGCGGGACGGGGTTAC	GCAGCTGCCAGTGAGGATCCC	-
M16	RFX1_HUMAN.H11MO.0.B	-15	0.0114283	8.78834	0.38706	22	CACAGCGTCCTGGCCGCGGACGCAGGCGGGACGGGGTTAC	GCCCCGGTTGCCATGGCGACGG	+
M16	ZN341_HUMAN.H11MO.0.C	-14	0.0114283	8.78834	0.38706	22	CACAGCGTCCTGGCCGCGGACGCAGGCGGGACGGGGTTAC	GGGGGGGGGGGGAGGGAAGAGC	+
M16	PAX5_HUMAN.H11MO.0.A	-6	0.0116871	8.9874	0.38706	21	CACAGCGTCCTGGCCGCGGACGCAGGCGGGACGGGGTTAC	GCCTGGGCAGCAGAGCGTGAC	+
M16	RARG_HUMAN.H11MO.0.B	4	0.0118178	9.08792	0.38706	14	CACAGCGTCCTGGCCGCGGACGCAGGCGGGACGGGGTTAC	AGGTCAGAGTGACCTGGG	+
M16	MXI1_HUMAN.H11MO.0.A	-11	0.012183	9.36871	0.390529	15	CACAGCGTCCTGGCCGCGGACGCAGGCGGGACGGGGTTAC	GCACGTGGCGGCGGG	+
M16	KLF15_HUMAN.H11MO.0.A	-16	0.0126784	9.74965	0.394963	19	CACAGCGTCCTGGCCGCGGACGCAGGCGGGACGGGGTTAC	GGGGAGGAGCAGGGGGGGG	+
M16	SP4_HUMAN.H11MO.1.A	-18	0.0128456	9.87829	0.394963	16	CACAGCGTCCTGGCCGCGGACGCAGGCGGGACGGGGTTAC	GGAGGGGGCGGGGCCG	+
M16	EGR1_HUMAN.H11MO.0.A	-21	0.0132793	10.2118	0.39614	17	CACAGCGTCCTGGCCGCGGACGCAGGCGGGACGGGGTTAC	GAGGGCGTGGGCGGGGG	+
M16	SP1_HUMAN.H11MO.0.A	-14	0.0136727	10.5143	0.39614	22	CACAGCGTCCTGGCCGCGGACGCAGGCGGGACGGGGTTAC	GGGGGGCGGGGCCGGGGGGGGG	+
M16	KLF16_HUMAN.H11MO.0.D	-21	0.0144186	11.0879	0.402278	19	CACAGCGTCCTGGCCGCGGACGCAGGCGGGACGGGGTTAC	GGGGGCGGGGGGGGGGGGG	+
M16	TBX21_HUMAN.H11MO.0.A	-19	0.0155121	11.9288	0.424918	13	CACAGCGTCCTGGCCGCGGACGCAGGCGGGACGGGGTTAC	GTGGAGGTGTGAA	+
M16	HESX1_HUMAN.H11MO.0.D	-3	0.0158527	12.1907	0.426493	16	CACAGCGTCCTGGCCGCGGACGCAGGCGGGACGGGGTTAC	AGGCCACGTGCCGGAT	-
M16	BRAC_HUMAN.H11MO.0.A	-14	0.0161867	12.4476	0.427841	20	CACAGCGTCCTGGCCGCGGACGCAGGCGGGACGGGGTTAC	TTAGCAGGGAGGTGTGAAAT	+
M16	LYL1_HUMAN.H11MO.0.A	-15	0.0167399	12.873	0.434833	14	CACAGCGTCCTGGCCGCGGACGCAGGCGGGACGGGGTTAC	CAGGAAACAGCTGG	-
M16	MAFA_HUMAN.H11MO.0.D	-16	0.0178611	13.7352	0.448493	21	CACAGCGTCCTGGCCGCGGACGCAGGCGGGACGGGGTTAC	CGAAGGCTGCGGGGTCAGCAC	-
M16	PAX8_HUMAN.H11MO.0.D	-6	0.0193822	14.9049	0.478708	14	CACAGCGTCCTGGCCGCGGACGCAGGCGGGACGGGGTTAC	GTCACTGAAGCGGG	+
M16	HES1_HUMAN.H11MO.0.D	-22	0.0210095	16.1563	0.486969	13	CACAGCGTCCTGGCCGCGGACGCAGGCGGGACGGGGTTAC	CCGCCACGAGCCC	+
M17	MNX1_HUMAN.H11MO.0.D	-12	0.000291868	0.224446	0.38534	19	GTGACTGCTCCCTTATTGTGGAAGGCCCGATGAGGGGCTC	CTATTTTAATAACCCTTAA	+
M17	ZN563_HUMAN.H11MO.0.C	-5	0.000849999	0.653649	0.38534	21	GTGACTGCTCCCTTATTGTGGAAGGCCCGATGAGGGGCTC	GGGATCCTCACTGGCAGCTGC	+
M17	IRX2_HUMAN.H11MO.0.D	-11	0.000881775	0.678085	0.38534	19	GTGACTGCTCCCTTATTGTGGAAGGCCCGATGAGGGGCTC	CCAACATGCCCACCCATGT	-
M17	PROX1_HUMAN.H11MO.0.D	-17	0.00108416	0.833721	0.38534	17	GTGACTGCTCCCTTATTGTGGAAGGCCCGATGAGGGGCTC	GGGTAAGGCGGGTTGGG	+
M17	RXRA_HUMAN.H11MO.0.A	-2	0.00150654	1.15853	0.38534	20	GTGACTGCTCCCTTATTGTGGAAGGCCCGATGAGGGGCTC	CTCTGACCTCTGCCTCCCCC	-
M17	ZN554_HUMAN.H11MO.0.C	-19	0.00246753	1.89753	0.49397	20	GTGACTGCTCCCTTATTGTGGAAGGCCCGATGAGGGGCTC	GCTGAGCCATGTGGGGTGCT	+
M17	TLX1_HUMAN.H11MO.0.D	-8	0.00257499	1.98016	0.49397	17	GTGACTGCTCCCTTATTGTGGAAGGCCCGATGAGGGGCTC	CTGGCAAGTTGCCAAGG	+
M18	IRX2_HUMAN.H11MO.0.D	-2	0.000289984	0.222998	0.445614	19	TCACCTGTTCTGACACGTGCCAGCGCGTTAAGTGAGCCTC	ACATGGGTGGGCATGTTGG	+
M19	IRX2_HUMAN.H11MO.0.D	-11	0.000107715	0.0828331	0.165091	19	ACGCAGCCCCGACGGCGGCTGGCGTGGCATCGCTGGAGCT	ACATGGGTGGGCATGTTGG	+
M19	RXRA_HUMAN.H11MO.0.A	-14	0.000918684	0.706468	0.472947	20	ACGCAGCCCCGACGGCGGCTGGCGTGGCATCGCTGGAGCT	GGGGGAGGCAGAGGTCAGAG	+
M19	ZN563_HUMAN.H11MO.0.C	-2	0.000925735	0.711891	0.472947	21	ACGCAGCCCCGACGGCGGCTGGCGTGGCATCGCTGGAGCT	GCAGCTGCCAGTGAGGATCCC	-
M20	SNAI1_HUMAN.H11MO.0.C	-11	6.70583e-05	0.0515678	0.102913	8	CAGCAGTCCTCACAGGTGGTCTCGCTCCGCAGGGCCCGCA	CCAGGTGG	+
M20	PAX5_HUMAN.H11MO.0.A	-18	0.000552351	0.424758	0.374024	21	CAGCAGTCCTCACAGGTGGTCTCGCTCCGCAGGGCCCGCA	GTCACGCTCTGCTGCCCAGGC	-
M20	FIGLA_HUMAN.H11MO.0.D	-9	0.000731146	0.562252	0.374024	11	CAGCAGTCCTCACAGGTGGTCTCGCTCCGCAGGGCCCGCA	TAACAGGTGTT	+
M21	SMAD3_HUMAN.H11MO.0.B	-2	8.96886e-05	0.0689705	0.13558	12	GGCAGCAGGAACCTACCGAAAGATCGGCTGAGCTGGGGAC	CAGGTGACAGAG	-
M21	RARG_HUMAN.H11MO.2.D	-7	0.000431324	0.331688	0.20861	20	GGCAGCAGGAACCTACCGAAAGATCGGCTGAGCTGGGGAC	GGGGGTCACCCAGAGGTCAC	+
M21	TAF1_HUMAN.H11MO.0.A	1	0.000441746	0.339702	0.20861	15	GGCAGCAGGAACCTACCGAAAGATCGGCTGAGCTGGGGAC	AAGATGGCGGCGGCGG	+
M21	Z324A_HUMAN.H11MO.0.C	-10	0.000719396	0.553215	0.20861	23	GGCAGCAGGAACCTACCGAAAGATCGGCTGAGCTGGGGAC	TGGCAGCAAAGGATGGTTTGATA	-
M21	ZN214_HUMAN.H11MO.0.C	-1	0.000750446	0.577093	0.20861	22	GGCAGCAGGAACCTACCGAAAGATCGGCTGAGCTGGGGAC	TCATCAAAGGCCTCAAAAAGGA	-
M21	MAZ_HUMAN.H11MO.0.A	-1	0.000991825	0.762714	0.20861	22	GGCAGCAGGAACCTACCGAAAGATCGGCTGAGCTGGGGAC	GGGGGAGGGGGGGGGGGGGGGG	+
M21	MNX1_HUMAN.H11MO.0.D	-12	0.00115452	0.887824	0.20861	19	GGCAGCAGGAACCTACCGAAAGATCGGCTGAGCTGGGGAC	CTATTTTAATAACCCTTAA	+
M21	VEZF1_HUMAN.H11MO.1.C	0	0.00126689	0.974235	0.20861	12	GGCAGCAGGAACCTACCGAAAGATCGGCTGAGCTGGGGAC	AGAGGGAGGGGG	+
M21	TLX1_HUMAN.H11MO.0.D	-5	0.00130663	1.0048	0.20861	17	GGCAGCAGGAACCTACCGAAAGATCGGCTGAGCTGGGGAC	CTGGCAAGTTGCCAAGG	+
M21	PATZ1_HUMAN.H11MO.0.C	1	0.00159835	1.22913	0.20861	21	GGCAGCAGGAACCTACCGAAAGATCGGCTGAGCTGGGGAC	GGGGAGGGGGCGGGGGGGGAGG	+
M21	RXRA_HUMAN.H11MO.0.A	-1	0.00163119	1.25438	0.20861	20	GGCAGCAGGAACCTACCGAAAGATCGGCTGAGCTGGGGAC	GGGGGAGGCAGAGGTCAGAG	+
M21	THA_HUMAN.H11MO.0.C	-20	0.00165599	1.27346	0.20861	17	GGCAGCAGGAACCTACCGAAAGATCGGCTGAGCTGGGGAC	GGGTCACTTCAGGTCAG	+
M21	ZN563_HUMAN.H11MO.0.C	-1	0.00180051	1.38459	0.209369	21	GGCAGCAGGAACCTACCGAAAGATCGGCTGAGCTGGGGAC	GCAGCTGCCAGTGAGGATCCC	-
M21	ZFX_HUMAN.H11MO.1.A	-4	0.0020912	1.60813	0.217818	17	GGCAGCAGGAACCTACCGAAAGATCGGCTGAGCTGGGGAC	GGGGGCGGAGGCCGGGG	+
M21	ZN263_HUMAN.H11MO.0.A	0	0.00216136	1.66208	0.217818	20	GGCAGCAGGAACCTACCGAAAGATCGGCTGAGCTGGGGAC	GGGAGGAGGGAGAGGAGGAG	+
M21	ETV5_HUMAN.H11MO.0.C	-2	0.00246944	1.899	0.233312	14	GGCAGCAGGAACCTACCGAAAGATCGGCTGAGCTGGGGAC	GAGCAGGAAGTGAG	+
M21	IRX2_HUMAN.H11MO.0.D	-7	0.00318208	2.44702	0.276808	19	GGCAGCAGGAACCTACCGAAAGATCGGCTGAGCTGGGGAC	CCAACATGCCCACCCATGT	-
M21	ZIC2_HUMAN.H11MO.0.D	1	0.00340036	2.61488	0.276808	14	GGCAGCAGGAACCTACCGAAAGATCGGCTGAGCTGGGGAC	TCACAGCAGGGGGCC	-
M21	ETS2_HUMAN.H11MO.0.B	0	0.00347915	2.67547	0.276808	13	GGCAGCAGGAACCTACCGAAAGATCGGCTGAGCTGGGGAC	GGAAGGAAGAGGA	+
M21	SP4_HUMAN.H11MO.0.A	1	0.00373826	2.87472	0.282225	19	GGCAGCAGGAACCTACCGAAAGATCGGCTGAGCTGGGGAC	GGGAAGGGGGCGGGGCCGGG	+
M21	KLF6_HUMAN.H11MO.0.A	1	0.00449857	3.4594	0.298817	18	GGCAGCAGGAACCTACCGAAAGATCGGCTGAGCTGGGGAC	GGAAGGGCGGGGCCGGGGG	+
M21	VEZF1_HUMAN.H11MO.0.C	-1	0.00481522	3.7029	0.298817	22	GGCAGCAGGAACCTACCGAAAGATCGGCTGAGCTGGGGAC	GGGGAGGGGGGAGGGGGAGGGG	+
M21	LYL1_HUMAN.H11MO.0.A	-2	0.00486039	3.73764	0.298817	14	GGCAGCAGGAACCTACCGAAAGATCGGCTGAGCTGGGGAC	CAGGAAACAGCTGG	-
M21	ZN394_HUMAN.H11MO.0.C	-1	0.00521252	4.00842	0.298817	20	GGCAGCAGGAACCTACCGAAAGATCGGCTGAGCTGGGGAC	AGAATGGAATAGAATGGAAT	+
M21	SPIC_HUMAN.H11MO.0.D	-1	0.00538562	4.14154	0.298817	13	GGCAGCAGGAACCTACCGAAAGATCGGCTGAGCTGGGGAC	GAGGAAGGGGAGG	+
M21	NR1D1_HUMAN.H11MO.0.B	1	0.00551553	4.24145	0.298817	18	GGCAGCAGGAACCTACCGAAAGATCGGCTGAGCTGGGGAC	AGGGAAGTGGGTCAGAAGG	+
M21	SP3_HUMAN.H11MO.0.B	0	0.00556579	4.2801	0.298817	20	GGCAGCAGGAACCTACCGAAAGATCGGCTGAGCTGGGGAC	GGGGGGGGGCGGGGCCGGGG	+
M21	ELF5_HUMAN.H11MO.0.A	0	0.00592604	4.55712	0.298817	15	GGCAGCAGGAACCTACCGAAAGATCGGCTGAGCTGGGGAC	GGAAGGAGGAAGTGG	+
M21	BC11A_HUMAN.H11MO.0.A	-1	0.00593019	4.56031	0.298817	17	GGCAGCAGGAACCTACCGAAAGATCGGCTGAGCTGGGGAC	AAAAGAGGAAGTGAAAA	+
M21	CUX1_HUMAN.H11MO.0.C	-12	0.00790158	6.07631	0.373269	14	GGCAGCAGGAACCTACCGAAAGATCGGCTGAGCTGGGGAC	AGGGGGATCGATGG	+
M21	ZBT17_HUMAN.H11MO.0.A	2	0.00877395	6.74717	0.40192	17	GGCAGCAGGAACCTACCGAAAGATCGGCTGAGCTGGGGAC	GAGGGTGGGGGAGGGGAAG	+
M21	ZN770_HUMAN.H11MO.0.C	10	0.010622	8.16829	0.408739	12	GGCAGCAGGAACCTACCGAAAGATCGGCTGAGCTGGGGAC	GGGAGGCTGAGGCGGGAGGATC	+
M21	OSR2_HUMAN.H11MO.0.C	-2	0.0107196	8.24341	0.408739	16	GGCAGCAGGAACCTACCGAAAGATCGGCTGAGCTGGGGAC	CAGCAGAAGCAGCAGC	-
M21	ZN589_HUMAN.H11MO.0.D	-2	0.0107196	8.24341	0.408739	16	GGCAGCAGGAACCTACCGAAAGATCGGCTGAGCTGGGGAC	CGGCAGTAACCGTGGG	-
M21	PAX8_HUMAN.H11MO.0.D	-22	0.0108136	8.31565	0.408739	14	GGCAGCAGGAACCTACCGAAAGATCGGCTGAGCTGGGGAC	GTCACTGAAGCGGG	+
M21	RARG_HUMAN.H11MO.0.B	-20	0.0113473	8.72605	0.418375	18	GGCAGCAGGAACCTACCGAAAGATCGGCTGAGCTGGGGAC	AGGTCAGAGTGACCTGGG	+
M21	HXA7_HUMAN.H11MO.0.D	-13	0.0117089	9.00413	0.421429	15	GGCAGCAGGAACCTACCGAAAGATCGGCTGAGCTGGGGAC	AATCAATAGATTGGA	+
M21	ZN713_HUMAN.H11MO.0.D	-1	0.012899	9.91934	0.452871	19	GGCAGCAGGAACCTACCGAAAGATCGGCTGAGCTGGGGAC	ATAGAAAAAAGACATGAAA	+
M21	TBX3_HUMAN.H11MO.0.C	-1	0.0140982	10.8415	0.452871	11	GGCAGCAGGAACCTACCGAAAGATCGGCTGAGCTGGGGAC	GGAGGTGGGAA	+
M21	HME2_HUMAN.H11MO.0.D	-14	0.0140982	10.8415	0.452871	11	GGCAGCAGGAACCTACCGAAAGATCGGCTGAGCTGGGGAC	CCCTAATTACC	-
M21	MAF_HUMAN.H11MO.0.A	-20	0.0146295	11.2501	0.452871	19	GGCAGCAGGAACCTACCGAAAGATCGGCTGAGCTGGGGAC	GAATCTGCTGACTCAGCAA	+
M21	CLOCK_HUMAN.H11MO.0.C	-5	0.0146795	11.2886	0.452871	14	GGCAGCAGGAACCTACCGAAAGATCGGCTGAGCTGGGGAC	CAGACACGTGAACA	+
M21	ASCL1_HUMAN.H11MO.0.A	0	0.0170518	13.1128	0.495708	14	GGCAGCAGGAACCTACCGAAAGATCGGCTGAGCTGGGGAC	GGGAGCAGGTGCAG	-
M21	LEF1_HUMAN.H11MO.0.A	-9	0.0170518	13.1128	0.495708	14	GGCAGCAGGAACCTACCGAAAGATCGGCTGAGCTGGGGAC	AGCAAATCAAAGGA	-
M24	SP3_HUMAN.H11MO.0.B	-11	5.00788e-05	0.0385106	0.0381952	20	CGGCTCCGACCACCGGAGGGCGGCGCGAGGGCAAAAGCCC	GGGGGGGGGCGGGGCCGGGG	+
M24	ZN563_HUMAN.H11MO.0.C	-19	5.05675e-05	0.0388864	0.0381952	21	CGGCTCCGACCACCGGAGGGCGGCGCGAGGGCAAAAGCCC	GCAGCTGCCAGTGAGGATCCC	-
M24	RXRA_HUMAN.H11MO.0.A	-17	8.40774e-05	0.0646555	0.0423375	20	CGGCTCCGACCACCGGAGGGCGGCGCGAGGGCAAAAGCCC	GGGGGAGGCAGAGGTCAGAG	+
M24	IRX2_HUMAN.H11MO.0.D	-5	0.000274514	0.211102	0.0829396	19	CGGCTCCGACCACCGGAGGGCGGCGCGAGGGCAAAAGCCC	CCAACATGCCCACCCATGT	-
M24	ZFX_HUMAN.H11MO.1.A	-12	0.000387176	0.297738	0.0947532	17	CGGCTCCGACCACCGGAGGGCGGCGCGAGGGCAAAAGCCC	GGGGGCGGAGGCCGGGG	+
M24	SP2_HUMAN.H11MO.0.A	-10	0.000439061	0.337638	0.0947532	22	CGGCTCCGACCACCGGAGGGCGGCGCGAGGGCAAAAGCCC	GGGGGGGGGGCGGGGCCGGGGG	+
M24	TLX1_HUMAN.H11MO.0.D	-19	0.00076655	0.589477	0.14475	17	CGGCTCCGACCACCGGAGGGCGGCGCGAGGGCAAAAGCCC	CTGGCAAGTTGCCAAGG	+
M24	NR1D1_HUMAN.H11MO.0.B	-19	0.00105998	0.815125	0.167792	19	CGGCTCCGACCACCGGAGGGCGGCGCGAGGGCAAAAGCCC	AGGGAAGTGGGTCAGAAGG	+
M24	ZN341_HUMAN.H11MO.0.C	-16	0.00111072	0.854143	0.167792	22	CGGCTCCGACCACCGGAGGGCGGCGCGAGGGCAAAAGCCC	GGGGGGGGGGGGAGGGAAGAGC	+
M24	PURA_HUMAN.H11MO.0.D	-14	0.00159895	1.2296	0.187512	17	CGGCTCCGACCACCGGAGGGCGGCGCGAGGGCAAAAGCCC	GGAAGGGGGGGGCAGGG	+
M24	THAP1_HUMAN.H11MO.0.C	-3	0.00167672	1.2894	0.187512	22	CGGCTCCGACCACCGGAGGGCGGCGCGAGGGCAAAAGCCC	GCCCGCAGCCAAGATGGCGGCG	-
M24	PROX1_HUMAN.H11MO.0.D	-12	0.00187403	1.44113	0.187512	17	CGGCTCCGACCACCGGAGGGCGGCGCGAGGGCAAAAGCCC	GGGTAAGGCGGGTTGGG	+
M24	VEZF1_HUMAN.H11MO.0.C	-14	0.00191908	1.47578	0.187512	22	CGGCTCCGACCACCGGAGGGCGGCGCGAGGGCAAAAGCCC	GGGGAGGGGGGAGGGGGAGGGG	+
M24	GATA1_HUMAN.H11MO.0.A	6	0.00223426	1.71815	0.187512	13	CGGCTCCGACCACCGGAGGGCGGCGCGAGGGCAAAAGCCC	TCTTATCTGTCCCCGCCAG	-
M24	TAL1_HUMAN.H11MO.0.A	6	0.00223426	1.71815	0.187512	13	CGGCTCCGACCACCGGAGGGCGGCGCGAGGGCAAAAGCCC	CCTTATCTGCCCCCCCCAG	-
M24	Z324A_HUMAN.H11MO.0.C	-2	0.00252332	1.94043	0.200625	23	CGGCTCCGACCACCGGAGGGCGGCGCGAGGGCAAAAGCCC	TATCAAACCATCCTTTGCTGCCA	+
M24	SP4_HUMAN.H11MO.0.A	-17	0.00271515	2.08795	0.204718	20	CGGCTCCGACCACCGGAGGGCGGCGCGAGGGCAAAAGCCC	GGGAAGGGGGCGGGGCCGGG	+
M24	KLF6_HUMAN.H11MO.0.A	4	0.00298135	2.29266	0.204718	15	CGGCTCCGACCACCGGAGGGCGGCGCGAGGGCAAAAGCCC	CCCCCGGCCCCGCCCTTCC	-
M24	PATZ1_HUMAN.H11MO.0.C	-16	0.00347472	2.67206	0.228223	22	CGGCTCCGACCACCGGAGGGCGGCGCGAGGGCAAAAGCCC	GGGGAGGGGGCGGGGGGGGAGG	+
M24	ZN667_HUMAN.H11MO.0.C	-4	0.00454843	3.49774	0.244481	19	CGGCTCCGACCACCGGAGGGCGGCGCGAGGGCAAAAGCCC	GCTGAGCTTTTAAGGCCAC	-
M24	PAX2_HUMAN.H11MO.0.D	-20	0.00465512	3.57978	0.244481	18	CGGCTCCGACCACCGGAGGGCGGCGCGAGGGCAAAAGCCC	TGTCACGCATGACTGAAC	-
M24	PAX8_HUMAN.H11MO.0.D	-19	0.00591557	4.54908	0.288447	14	CGGCTCCGACCACCGGAGGGCGGCGCGAGGGCAAAAGCCC	CCCGCTTCAGTGAC	-
M24	GATA2_HUMAN.H11MO.0.A	6	0.00598709	4.60407	0.288447	13	CGGCTCCGACCACCGGAGGGCGGCGCGAGGGCAAAAGCCC	CCTTATCTCCACCCCCCAG	-
M24	ZN589_HUMAN.H11MO.0.D	-24	0.00630105	4.84551	0.288447	16	CGGCTCCGACCACCGGAGGGCGGCGCGAGGGCAAAAGCCC	CCCACGGTTACTGCCG	+
M24	KLF3_HUMAN.H11MO.0.B	2	0.00685515	5.27161	0.29588	17	CGGCTCCGACCACCGGAGGGCGGCGCGAGGGCAAAAGCCC	CCCGGCCCCGCCCCTCCCC	-
M24	OLIG2_HUMAN.H11MO.0.B	-12	0.00761503	5.85595	0.319548	18	CGGCTCCGACCACCGGAGGGCGGCGCGAGGGCAAAAGCCC	CAGAAGGGAAACAGCTGG	-
M24	MAFA_HUMAN.H11MO.0.D	-17	0.00795905	6.12051	0.3247	21	CGGCTCCGACCACCGGAGGGCGGCGCGAGGGCAAAAGCCC	CGAAGGCTGCGGGGTCAGCAC	-
M24	MAZ_HUMAN.H11MO.0.A	-15	0.00837026	6.43673	0.3247	22	CGGCTCCGACCACCGGAGGGCGGCGCGAGGGCAAAAGCCC	GGGGGAGGGGGGGGGGGGGGGG	+
M24	ZBT17_HUMAN.H11MO.0.A	-16	0.0102079	7.84986	0.360709	19	CGGCTCCGACCACCGGAGGGCGGCGCGAGGGCAAAAGCCC	GAGGGTGGGGGAGGGGAAG	+
M24	RARG_HUMAN.H11MO.2.D	-14	0.0102673	7.89559	0.360709	20	CGGCTCCGACCACCGGAGGGCGGCGCGAGGGCAAAAGCCC	GGGGGTCACCCAGAGGTCAC	+
M24	TAF1_HUMAN.H11MO.0.A	-13	0.0105576	8.11877	0.362475	16	CGGCTCCGACCACCGGAGGGCGGCGCGAGGGCAAAAGCCC	AAGATGGCGGCGGCGG	+
M24	CTCF_HUMAN.H11MO.0.A	-6	0.0108955	8.37867	0.365766	19	CGGCTCCGACCACCGGAGGGCGGCGCGAGGGCAAAAGCCC	TGGCCACCAGGGGGCGCCA	+
M24	PTF1A_HUMAN.H11MO.0.B	-12	0.0114486	8.80399	0.374384	18	CGGCTCCGACCACCGGAGGGCGGCGCGAGGGCAAAAGCCC	GGGAAAGGGGGCAGCTGG	-
M24	ZN554_HUMAN.H11MO.0.C	-2	0.0116479	8.95726	0.374384	20	CGGCTCCGACCACCGGAGGGCGGCGCGAGGGCAAAAGCCC	GCTGAGCCATGTGGGGTGCT	+
M24	SPIC_HUMAN.H11MO.0.D	-22	0.0126743	9.74651	0.390745	13	CGGCTCCGACCACCGGAGGGCGGCGCGAGGGCAAAAGCCC	GAGGAAGGGGAGG	+
M24	CLOCK_HUMAN.H11MO.0.C	-6	0.0131051	10.0778	0.395948	14	CGGCTCCGACCACCGGAGGGCGGCGCGAGGGCAAAAGCCC	CAGACACGTGAACA	+
M24	ZN214_HUMAN.H11MO.0.C	1	0.0151815	11.6746	0.449688	21	CGGCTCCGACCACCGGAGGGCGGCGCGAGGGCAAAAGCCC	TCATCAAAGGCCTCAAAAAGGA	-
M24	COT2_HUMAN.H11MO.1.A	-20	0.0156226	12.0138	0.453853	17	CGGCTCCGACCACCGGAGGGCGGCGCGAGGGCAAAAGCCC	GGGGTCAAAGGTCAGGG	+
M24	LYL1_HUMAN.H11MO.0.A	1	0.0164693	12.6649	0.454147	13	CGGCTCCGACCACCGGAGGGCGGCGCGAGGGCAAAAGCCC	CCAGCTGTTTCCTG	+
M24	ZN350_HUMAN.H11MO.1.D	-7	0.0165345	12.7151	0.454147	24	CGGCTCCGACCACCGGAGGGCGGCGCGAGGGCAAAAGCCC	GGGCAACAAATCCCTGCGCCCCGT	-
M24	COT1_HUMAN.H11MO.0.C	-20	0.0178637	13.7372	0.473438	17	CGGCTCCGACCACCGGAGGGCGGCGCGAGGGCAAAAGCCC	GGGGTCAGAGGTCAGGG	+
M24	ZN394_HUMAN.H11MO.0.C	-14	0.0190557	14.6539	0.478575	20	CGGCTCCGACCACCGGAGGGCGGCGCGAGGGCAAAAGCCC	AGAATGGAATAGAATGGAAT	+
M24	NR1H3_HUMAN.H11MO.0.B	-6	0.0193	14.8417	0.478575	19	CGGCTCCGACCACCGGAGGGCGGCGCGAGGGCAAAAGCCC	TGACCTGCAGTGACCTCTG	-
M24	RARG_HUMAN.H11MO.0.B	-19	0.0193247	14.8607	0.478575	18	CGGCTCCGACCACCGGAGGGCGGCGCGAGGGCAAAAGCCC	AGGTCAGAGTGACCTGGG	+
M24	SPZ1_HUMAN.H11MO.0.D	0	0.0212835	16.367	0.499312	16	CGGCTCCGACCACCGGAGGGCGGCGCGAGGGCAAAAGCCC	CGGCTGTTACCCTGGG	+
M24	RFX5_HUMAN.H11MO.0.A	-15	0.0214842	16.5213	0.499312	20	CGGCTCCGACCACCGGAGGGCGGCGCGAGGGCAAAAGCCC	GTCAGCTGTTGCTAGGCAGA	+
M25	THAP1_HUMAN.H11MO.0.C	-5	0.000381311	0.293228	0.309013	22	GGGCCGTCCCTAGTAGAAACTGGGTGGGGCGCGTCCTGAG	GCCCGCAGCCAAGATGGCGGCG	-
M25	NR1D1_HUMAN.H11MO.0.B	-13	0.000404927	0.311389	0.309013	19	GGGCCGTCCCTAGTAGAAACTGGGTGGGGCGCGTCCTGAG	AGGGAAGTGGGTCAGAAGG	+
M25	IRX2_HUMAN.H11MO.0.D	-18	0.000720522	0.554081	0.366568	19	GGGCCGTCCCTAGTAGAAACTGGGTGGGGCGCGTCCTGAG	ACATGGGTGGGCATGTTGG	+
M25	RFX5_HUMAN.H11MO.0.A	-4	0.000990448	0.761655	0.377921	20	GGGCCGTCCCTAGTAGAAACTGGGTGGGGCGCGTCCTGAG	TCTGCCTAGCAACAGCTGAC	-
M25	RXRA_HUMAN.H11MO.0.A	-19	0.00156103	1.20043	0.379843	20	GGGCCGTCCCTAGTAGAAACTGGGTGGGGCGCGTCCTGAG	GGGGGAGGCAGAGGTCAGAG	+
M25	ZN335_HUMAN.H11MO.0.A	-17	0.00177932	1.3683	0.379843	22	GGGCCGTCCCTAGTAGAAACTGGGTGGGGCGCGTCCTGAG	GGCTGTCCTCGGCGCTGCCTGA	+
M25	PROX1_HUMAN.H11MO.0.D	-21	0.00214684	1.65092	0.379843	17	GGGCCGTCCCTAGTAGAAACTGGGTGGGGCGCGTCCTGAG	GGGTAAGGCGGGTTGGG	+
M25	PATZ1_HUMAN.H11MO.0.C	-9	0.00234925	1.80657	0.379843	22	GGGCCGTCCCTAGTAGAAACTGGGTGGGGCGCGTCCTGAG	GGGGAGGGGGCGGGGGGGGAGG	+
M25	SP4_HUMAN.H11MO.0.A	-19	0.0024295	1.86829	0.379843	20	GGGCCGTCCCTAGTAGAAACTGGGTGGGGCGCGTCCTGAG	GGGAAGGGGGCGGGGCCGGG	+
M25	ZN563_HUMAN.H11MO.0.C	-9	0.00248871	1.91382	0.379843	21	GGGCCGTCCCTAGTAGAAACTGGGTGGGGCGCGTCCTGAG	GCAGCTGCCAGTGAGGATCCC	-
M25	SP2_HUMAN.H11MO.0.A	-19	0.00353196	2.71608	0.437382	21	GGGCCGTCCCTAGTAGAAACTGGGTGGGGCGCGTCCTGAG	GGGGGGGGGGCGGGGCCGGGGG	+
M25	Z324A_HUMAN.H11MO.0.C	-7	0.00373393	2.8714	0.437382	23	GGGCCGTCCCTAGTAGAAACTGGGTGGGGCGCGTCCTGAG	TGGCAGCAAAGGATGGTTTGATA	-
M25	ZFX_HUMAN.H11MO.1.A	-23	0.00375144	2.88486	0.437382	17	GGGCCGTCCCTAGTAGAAACTGGGTGGGGCGCGTCCTGAG	GGGGGCGGAGGCCGGGG	+
M25	MAZ_HUMAN.H11MO.0.A	-9	0.00403653	3.10409	0.437382	22	GGGCCGTCCCTAGTAGAAACTGGGTGGGGCGCGTCCTGAG	GGGGGAGGGGGGGGGGGGGGGG	+
M25	ZN394_HUMAN.H11MO.0.C	-6	0.00429856	3.30559	0.437382	20	GGGCCGTCCCTAGTAGAAACTGGGTGGGGCGCGTCCTGAG	AGAATGGAATAGAATGGAAT	+
M25	ZN341_HUMAN.H11MO.0.C	-8	0.00492077	3.78407	0.4694	22	GGGCCGTCCCTAGTAGAAACTGGGTGGGGCGCGTCCTGAG	GGGGGGGGGGGGAGGGAAGAGC	+
M25	FOXD3_HUMAN.H11MO.0.D	-6	0.00606056	4.66057	0.492215	15	GGGCCGTCCCTAGTAGAAACTGGGTGGGGCGCGTCCTGAG	TGCTAAGTAAACAAA	-
M25	SPIC_HUMAN.H11MO.0.D	-15	0.00612745	4.71201	0.492215	13	GGGCCGTCCCTAGTAGAAACTGGGTGGGGCGCGTCCTGAG	GAGGAAGGGGAGG	+
M25	SP3_HUMAN.H11MO.0.B	-20	0.0065017	4.99981	0.496165	20	GGGCCGTCCCTAGTAGAAACTGGGTGGGGCGCGTCCTGAG	GGGGGGGGGCGGGGCCGGGG	+
M26	IRX2_HUMAN.H11MO.0.D	-14	0.000315379	0.242526	0.239246	19	GCGCAAAAGAAACAACGGCCAGGGAAATGCCCTTGTCACC	ACATGGGTGGGCATGTTGG	+
M26	RXRA_HUMAN.H11MO.0.A	-15	0.000335107	0.257698	0.239246	20	GCGCAAAAGAAACAACGGCCAGGGAAATGCCCTTGTCACC	GGGGGAGGCAGAGGTCAGAG	+
M26	ZN563_HUMAN.H11MO.0.C	-11	0.000468089	0.359961	0.239246	21	GCGCAAAAGAAACAACGGCCAGGGAAATGCCCTTGTCACC	GCAGCTGCCAGTGAGGATCCC	-
M26	MNX1_HUMAN.H11MO.0.D	-18	0.0018094	1.39143	0.494997	19	GCGCAAAAGAAACAACGGCCAGGGAAATGCCCTTGTCACC	CTATTTTAATAACCCTTAA	+
M26	BRAC_HUMAN.H11MO.0.A	-8	0.00208411	1.60268	0.494997	20	GCGCAAAAGAAACAACGGCCAGGGAAATGCCCTTGTCACC	TTAGCAGGGAGGTGTGAAAT	+
M26	CLOCK_HUMAN.H11MO.0.C	-19	0.00251447	1.93363	0.494997	14	GCGCAAAAGAAACAACGGCCAGGGAAATGCCCTTGTCACC	CAGACACGTGAACA	+
M27	MNX1_HUMAN.H11MO.0.D	-4	4.25071e-05	0.032688	0.0652346	19	AATTAGGTGGGCGCTTAGAGATGGACTCCTATTCGCCTTT	TTAAGGGTTATTAAAATAG	-
M27	PROX1_HUMAN.H11MO.0.D	-3	0.000773536	0.594849	0.39272	17	AATTAGGTGGGCGCTTAGAGATGGACTCCTATTCGCCTTT	GGGTAAGGCGGGTTGGG	+
M27	IRX2_HUMAN.H11MO.0.D	-19	0.00109093	0.838923	0.39272	19	AATTAGGTGGGCGCTTAGAGATGGACTCCTATTCGCCTTT	CCAACATGCCCACCCATGT	-
M27	ZN667_HUMAN.H11MO.0.C	-5	0.00109093	0.838923	0.39272	19	AATTAGGTGGGCGCTTAGAGATGGACTCCTATTCGCCTTT	GCTGAGCTTTTAAGGCCAC	-
M27	ZBT17_HUMAN.H11MO.0.A	-2	0.00127949	0.983929	0.39272	19	AATTAGGTGGGCGCTTAGAGATGGACTCCTATTCGCCTTT	GAGGGTGGGGGAGGGGAAG	+
M27	PTF1A_HUMAN.H11MO.0.B	-6	0.0017891	1.37581	0.457613	18	AATTAGGTGGGCGCTTAGAGATGGACTCCTATTCGCCTTT	GGGAAAGGGGGCAGCTGG	-
M27	ZN394_HUMAN.H11MO.0.C	-20	0.00246425	1.89501	0.49017	20	AATTAGGTGGGCGCTTAGAGATGGACTCCTATTCGCCTTT	ATTCCATTCTATTCCATTCT	-
M27	OLIG2_HUMAN.H11MO.0.B	-6	0.00287457	2.21055	0.49017	18	AATTAGGTGGGCGCTTAGAGATGGACTCCTATTCGCCTTT	CAGAAGGGAAACAGCTGG	-
M28	NR1D1_HUMAN.H11MO.0.B	-4	0.00118961	0.914814	0.450997	19	GTTCACAGATCCCAGTCTGGGAGCTTACCAGGAAAACTTC	AGGGAAGTGGGTCAGAAGG	+
M28	ZN563_HUMAN.H11MO.0.C	-17	0.0015227	1.17096	0.450997	21	GTTCACAGATCCCAGTCTGGGAGCTTACCAGGAAAACTTC	GGGATCCTCACTGGCAGCTGC	+
M28	TLX1_HUMAN.H11MO.0.D	-4	0.00157757	1.21315	0.450997	17	GTTCACAGATCCCAGTCTGGGAGCTTACCAGGAAAACTTC	CTGGCAAGTTGCCAAGG	+
M28	IRX2_HUMAN.H11MO.0.D	-17	0.00185513	1.42659	0.450997	19	GTTCACAGATCCCAGTCTGGGAGCTTACCAGGAAAACTTC	ACATGGGTGGGCATGTTGG	+
M28	GATA1_HUMAN.H11MO.0.A	8	0.00185513	1.42659	0.450997	11	GTTCACAGATCCCAGTCTGGGAGCTTACCAGGAAAACTTC	TCTTATCTGTCCCCGCCAG	-
M28	RXRA_HUMAN.H11MO.0.A	-1	0.00216271	1.66313	0.450997	20	GTTCACAGATCCCAGTCTGGGAGCTTACCAGGAAAACTTC	GGGGGAGGCAGAGGTCAGAG	+
M28	MNX1_HUMAN.H11MO.0.D	-16	0.00266075	2.04612	0.450997	19	GTTCACAGATCCCAGTCTGGGAGCTTACCAGGAAAACTTC	TTAAGGGTTATTAAAATAG	-
M28	ZN394_HUMAN.H11MO.0.C	-8	0.00305672	2.35062	0.450997	20	GTTCACAGATCCCAGTCTGGGAGCTTACCAGGAAAACTTC	ATTCCATTCTATTCCATTCT	-
M28	GATA2_HUMAN.H11MO.0.A	8	0.00352877	2.71362	0.450997	11	GTTCACAGATCCCAGTCTGGGAGCTTACCAGGAAAACTTC	CCTTATCTCCACCCCCCAG	-
M29	ZN563_HUMAN.H11MO.0.C	-6	0.000488153	0.37539	0.358825	21	TCACCGACAAATGTCAGGGGAGAGACCAGCACCCGATCTG	GCAGCTGCCAGTGAGGATCCC	-
M29	IRX2_HUMAN.H11MO.0.D	-8	0.000698243	0.536949	0.358825	19	TCACCGACAAATGTCAGGGGAGAGACCAGCACCCGATCTG	ACATGGGTGGGCATGTTGG	+
M29	MNX1_HUMAN.H11MO.0.D	-10	0.000945824	0.727338	0.362645	19	TCACCGACAAATGTCAGGGGAGAGACCAGCACCCGATCTG	TTAAGGGTTATTAAAATAG	-
M29	GATA1_HUMAN.H11MO.0.A	7	0.0011832	0.909882	0.362928	12	TCACCGACAAATGTCAGGGGAGAGACCAGCACCCGATCTG	TCTTATCTGTCCCCGCCAG	-
M29	RXRA_HUMAN.H11MO.0.A	-10	0.00199813	1.53656	0.437782	20	TCACCGACAAATGTCAGGGGAGAGACCAGCACCCGATCTG	GGGGGAGGCAGAGGTCAGAG	+
M30	RXRA_HUMAN.H11MO.0.A	-11	0.000127951	0.0983944	0.19662	20	TTCACTCAGCTGGGTGGACCTGAGCTCAGAAACCGGCTTA	GGGGGAGGCAGAGGTCAGAG	+
M30	IRX2_HUMAN.H11MO.0.D	-7	0.000846371	0.650859	0.380392	19	TTCACTCAGCTGGGTGGACCTGAGCTCAGAAACCGGCTTA	ACATGGGTGGGCATGTTGG	+
M30	TLX1_HUMAN.H11MO.0.D	-13	0.000990163	0.761435	0.380392	17	TTCACTCAGCTGGGTGGACCTGAGCTCAGAAACCGGCTTA	CTGGCAAGTTGCCAAGG	+
M30	NR1D1_HUMAN.H11MO.0.B	-14	0.00153492	1.18036	0.422818	19	TTCACTCAGCTGGGTGGACCTGAGCTCAGAAACCGGCTTA	AGGGAAGTGGGTCAGAAGG	+
M30	MNX1_HUMAN.H11MO.0.D	-17	0.0016509	1.26954	0.422818	19	TTCACTCAGCTGGGTGGACCTGAGCTCAGAAACCGGCTTA	TTAAGGGTTATTAAAATAG	-
M33	IRX2_HUMAN.H11MO.0.D	-1	0.000804691	0.618808	0.359621	19	AGTAGTTTTTAAGCCCTTGACCGACAGCATAGCGGCGGGA	ACATGGGTGGGCATGTTGG	+
M33	TLX1_HUMAN.H11MO.0.D	-6	0.000820258	0.630778	0.359621	17	AGTAGTTTTTAAGCCCTTGACCGACAGCATAGCGGCGGGA	CCTTGGCAACTTGCCAG	-
M33	MNX1_HUMAN.H11MO.0.D	0	0.000938552	0.721746	0.359621	19	AGTAGTTTTTAAGCCCTTGACCGACAGCATAGCGGCGGGA	CTATTTTAATAACCCTTAA	+
M33	RXRA_HUMAN.H11MO.0.A	-12	0.00139754	1.0747	0.42839	20	AGTAGTTTTTAAGCCCTTGACCGACAGCATAGCGGCGGGA	GGGGGAGGCAGAGGTCAGAG	+
M34	PATZ1_HUMAN.H11MO.0.C	-15	8.08879e-05	0.0622028	0.0726877	22	GAACCGGCACCCCCGGGACCAAGGCCAGGAGGAGACGCTG	GGGGAGGGGGCGGGGGGGGAGG	+
M34	MXI1_HUMAN.H11MO.0.A	-3	9.56926e-05	0.0735876	0.0726877	15	GAACCGGCACCCCCGGGACCAAGGCCAGGAGGAGACGCTG	CCCGCCGCCACGTGC	-
M34	BHE41_HUMAN.H11MO.0.D	-4	0.000781419	0.600911	0.266213	20	GAACCGGCACCCCCGGGACCAAGGCCAGGAGGAGACGCTG	ACCGGGTCACGTGCAGAAGG	+
M34	SP3_HUMAN.H11MO.0.B	-4	0.000845286	0.650025	0.266213	20	GAACCGGCACCCCCGGGACCAAGGCCAGGAGGAGACGCTG	GGGGGGGGGCGGGGCCGGGG	+
M34	VEZF1_HUMAN.H11MO.0.C	-14	0.00139162	1.07016	0.266213	22	GAACCGGCACCCCCGGGACCAAGGCCAGGAGGAGACGCTG	GGGGAGGGGGGAGGGGGAGGGG	+
M34	HES1_HUMAN.H11MO.0.D	-7	0.00139222	1.07061	0.266213	13	GAACCGGCACCCCCGGGACCAAGGCCAGGAGGAGACGCTG	CCGCCACGAGCCC	+
M34	ZN341_HUMAN.H11MO.0.C	-13	0.00172993	1.33032	0.266213	22	GAACCGGCACCCCCGGGACCAAGGCCAGGAGGAGACGCTG	GGGGGGGGGGGGAGGGAAGAGC	+
M34	SP2_HUMAN.H11MO.0.A	-3	0.0018589	1.42949	0.266213	22	GAACCGGCACCCCCGGGACCAAGGCCAGGAGGAGACGCTG	GGGGGGGGGGCGGGGCCGGGGG	+
M34	ZN563_HUMAN.H11MO.0.C	-14	0.00191897	1.47569	0.266213	21	GAACCGGCACCCCCGGGACCAAGGCCAGGAGGAGACGCTG	GGGATCCTCACTGGCAGCTGC	+
M34	USF2_HUMAN.H11MO.0.A	-2	0.00197849	1.52146	0.266213	19	GAACCGGCACCCCCGGGACCAAGGCCAGGAGGAGACGCTG	CGCCGCGGCCACGTGACCC	-
M34	ARNT2_HUMAN.H11MO.0.D	-5	0.00220474	1.69545	0.266213	12	GAACCGGCACCCCCGGGACCAAGGCCAGGAGGAGACGCTG	GCCTCCCACGCC	-
M34	CLOCK_HUMAN.H11MO.0.C	-7	0.00232491	1.78786	0.266213	14	GAACCGGCACCCCCGGGACCAAGGCCAGGAGGAGACGCTG	CAGACACGTGAACA	+
M34	ZFX_HUMAN.H11MO.1.A	-13	0.00245327	1.88656	0.266213	17	GAACCGGCACCCCCGGGACCAAGGCCAGGAGGAGACGCTG	GGGGGCGGAGGCCGGGG	+
M34	ZN554_HUMAN.H11MO.0.C	-4	0.00283101	2.17705	0.272354	20	GAACCGGCACCCCCGGGACCAAGGCCAGGAGGAGACGCTG	AGCACCCCACATGGCTCAGC	-
M34	TLX1_HUMAN.H11MO.0.D	-12	0.00286841	2.20581	0.272354	17	GAACCGGCACCCCCGGGACCAAGGCCAGGAGGAGACGCTG	CTGGCAAGTTGCCAAGG	+
M34	MAZ_HUMAN.H11MO.0.A	-15	0.00374984	2.88363	0.316485	22	GAACCGGCACCCCCGGGACCAAGGCCAGGAGGAGACGCTG	GGGGGAGGGGGGGGGGGGGGGG	+
M34	THAP1_HUMAN.H11MO.0.C	-10	0.00374984	2.88363	0.316485	22	GAACCGGCACCCCCGGGACCAAGGCCAGGAGGAGACGCTG	GCCCGCAGCCAAGATGGCGGCG	-
M34	NR1H4_HUMAN.H11MO.0.B	-10	0.00415763	3.19721	0.332433	19	GAACCGGCACCCCCGGGACCAAGGCCAGGAGGAGACGCTG	CCTCGGGGTCATTGACCCC	-
M34	PAX8_HUMAN.H11MO.0.D	-12	0.00456965	3.51406	0.347108	14	GAACCGGCACCCCCGGGACCAAGGCCAGGAGGAGACGCTG	CCCGCTTCAGTGAC	-
M34	NFIC_HUMAN.H11MO.0.A	-11	0.00568404	4.37103	0.3878	17	GAACCGGCACCCCCGGGACCAAGGCCAGGAGGAGACGCTG	CTTGGCTCCCTGCCAAG	+
M34	MAFA_HUMAN.H11MO.0.D	5	0.00592188	4.55393	0.3878	16	GAACCGGCACCCCCGGGACCAAGGCCAGGAGGAGACGCTG	GTGCTGACCCCGCAGCCTTCG	+
M34	KLF3_HUMAN.H11MO.0.B	-4	0.00638168	4.90751	0.3878	19	GAACCGGCACCCCCGGGACCAAGGCCAGGAGGAGACGCTG	GGGGAGGGGCGGGGCCGGG	+
M34	IRX2_HUMAN.H11MO.0.D	1	0.00684568	5.26433	0.399996	18	GAACCGGCACCCCCGGGACCAAGGCCAGGAGGAGACGCTG	CCAACATGCCCACCCATGT	-
M34	PAX2_HUMAN.H11MO.0.D	0	0.00753935	5.79776	0.410156	18	GAACCGGCACCCCCGGGACCAAGGCCAGGAGGAGACGCTG	GTTCAGTCATGCGTGACA	+
M34	Z324A_HUMAN.H11MO.0.C	-17	0.00841399	6.47036	0.419308	23	GAACCGGCACCCCCGGGACCAAGGCCAGGAGGAGACGCTG	TGGCAGCAAAGGATGGTTTGATA	-
M34	SP4_HUMAN.H11MO.0.A	-3	0.00928839	7.14277	0.420498	20	GAACCGGCACCCCCGGGACCAAGGCCAGGAGGAGACGCTG	GGGAAGGGGGCGGGGCCGGG	+
M34	SPIC_HUMAN.H11MO.0.D	-24	0.0102092	7.85086	0.436955	13	GAACCGGCACCCCCGGGACCAAGGCCAGGAGGAGACGCTG	GAGGAAGGGGAGG	+
M34	KLF6_HUMAN.H11MO.0.A	-18	0.0103544	7.96256	0.436955	19	GAACCGGCACCCCCGGGACCAAGGCCAGGAGGAGACGCTG	GGAAGGGCGGGGCCGGGGG	+
M34	ZF64A_HUMAN.H11MO.0.D	-5	0.0109432	8.41534	0.44036	16	GAACCGGCACCCCCGGGACCAAGGCCAGGAGGAGACGCTG	CAGGTTCCCGGGCCCC	-
M34	MXI1_HUMAN.H11MO.1.A	-9	0.0110149	8.47043	0.44036	11	GAACCGGCACCCCCGGGACCAAGGCCAGGAGGAGACGCTG	CCCACGTGCTC	+
M35	SPIC_HUMAN.H11MO.0.D	-2	0.000136546	0.105004	0.12887	13	CCCATACCCTTTGGACTTTGGCACAGGTTCCATCAGGGTG	CCTCCCCTTCCTC	-
M35	RXRA_HUMAN.H11MO.0.A	-8	0.000168496	0.129573	0.12887	20	CCCATACCCTTTGGACTTTGGCACAGGTTCCATCAGGGTG	CTCTGACCTCTGCCTCCCCC	-
M35	RARG_HUMAN.H11MO.2.D	-10	0.000383539	0.294942	0.19556	20	CCCATACCCTTTGGACTTTGGCACAGGTTCCATCAGGGTG	GTGACCTCTGGGTGACCCCC	-
M35	COT2_HUMAN.H11MO.1.A	-8	0.000656059	0.50451	0.234083	17	CCCATACCCTTTGGACTTTGGCACAGGTTCCATCAGGGTG	CCCTGACCTTTGACCCC	-
M35	ZFX_HUMAN.H11MO.1.A	-8	0.000765154	0.588403	0.234083	17	CCCATACCCTTTGGACTTTGGCACAGGTTCCATCAGGGTG	CCCCGGCCTCCGCCCCC	-
M35	NR1H4_HUMAN.H11MO.0.B	-6	0.00102892	0.791237	0.257171	19	CCCATACCCTTTGGACTTTGGCACAGGTTCCATCAGGGTG	CCTCGGGGTCATTGACCCC	-
M35	COT2_HUMAN.H11MO.0.A	-7	0.00117687	0.905012	0.257171	13	CCCATACCCTTTGGACTTTGGCACAGGTTCCATCAGGGTG	CCTCTGACCTTTG	-
M35	NR1D1_HUMAN.H11MO.0.B	2	0.00156592	1.20419	0.29552	17	CCCATACCCTTTGGACTTTGGCACAGGTTCCATCAGGGTG	CCTTCTGACCCACTTCCCT	-
M35	TLX1_HUMAN.H11MO.0.D	-17	0.00173875	1.3371	0.29552	17	CCCATACCCTTTGGACTTTGGCACAGGTTCCATCAGGGTG	CTGGCAAGTTGCCAAGG	+
M35	COT1_HUMAN.H11MO.0.C	-1	0.00215934	1.66053	0.322543	17	CCCATACCCTTTGGACTTTGGCACAGGTTCCATCAGGGTG	CCCTGACCTCTGACCCC	-
M35	HNF4G_HUMAN.H11MO.0.B	-11	0.00272609	2.09637	0.347497	14	CCCATACCCTTTGGACTTTGGCACAGGTTCCATCAGGGTG	TGGACTTTGGACTC	-
M35	PPARG_HUMAN.H11MO.1.A	-11	0.00328761	2.52818	0.386838	9	CCCATACCCTTTGGACTTTGGCACAGGTTCCATCAGGGTG	TGACCTTTG	-
M35	ZN554_HUMAN.H11MO.0.C	-1	0.00365711	2.81232	0.388866	20	CCCATACCCTTTGGACTTTGGCACAGGTTCCATCAGGGTG	AGCACCCCACATGGCTCAGC	-
M35	RARA_HUMAN.H11MO.0.A	-8	0.00389724	2.99698	0.388866	20	CCCATACCCTTTGGACTTTGGCACAGGTTCCATCAGGGTG	CCTTGACCTCTTGATCCCCC	-
M35	AP2A_HUMAN.H11MO.0.A	-10	0.00406751	3.12792	0.388866	15	CCCATACCCTTTGGACTTTGGCACAGGTTCCATCAGGGTG	ATGCCCTGAGGCCAT	+
M35	NR1H3_HUMAN.H11MO.0.B	-21	0.00517975	3.98322	0.46607	19	CCCATACCCTTTGGACTTTGGCACAGGTTCCATCAGGGTG	CAGAGGTCACTGCAGGTCA	+
M35	ZN589_HUMAN.H11MO.0.D	3	0.00566474	4.35619	0.467593	13	CCCATACCCTTTGGACTTTGGCACAGGTTCCATCAGGGTG	CGGCAGTAACCGTGGG	-
M35	ZN563_HUMAN.H11MO.0.C	0	0.00608752	4.6813	0.467593	21	CCCATACCCTTTGGACTTTGGCACAGGTTCCATCAGGGTG	GGGATCCTCACTGGCAGCTGC	+
M35	COT1_HUMAN.H11MO.1.C	-8	0.00611915	4.70563	0.467593	13	CCCATACCCTTTGGACTTTGGCACAGGTTCCATCAGGGTG	CCCTGACCTCTGC	-
M35	VDR_HUMAN.H11MO.0.A	-2	0.00650127	4.99948	0.467593	16	CCCATACCCTTTGGACTTTGGCACAGGTTCCATCAGGGTG	TGAACCCACTGACCCC	-
M35	CXXC1_HUMAN.H11MO.0.D	-15	0.00672511	5.17161	0.467593	7	CCCATACCCTTTGGACTTTGGCACAGGTTCCATCAGGGTG	CGTTGGC	+
M37	ZN589_HUMAN.H11MO.0.D	-24	2.35624e-05	0.0181195	0.0358196	16	ACGGGCTGCTTGGCCCCGTGACGCCGGTTCGAACCTTGGG	CGGCAGTAACCGTGGG	-
M37	SPZ1_HUMAN.H11MO.0.D	-24	0.000462139	0.355385	0.343629	16	ACGGGCTGCTTGGCCCCGTGACGCCGGTTCGAACCTTGGG	CGGCTGTTACCCTGGG	+
M37	TLX1_HUMAN.H11MO.0.D	-23	0.000798176	0.613797	0.343629	17	ACGGGCTGCTTGGCCCCGTGACGCCGGTTCGAACCTTGGG	CTGGCAAGTTGCCAAGG	+
M37	PAX8_HUMAN.H11MO.0.D	-13	0.000967358	0.743898	0.343629	14	ACGGGCTGCTTGGCCCCGTGACGCCGGTTCGAACCTTGGG	GTCACTGAAGCGGG	+
M37	GATA1_HUMAN.H11MO.0.A	-7	0.00148581	1.14259	0.343629	19	ACGGGCTGCTTGGCCCCGTGACGCCGGTTCGAACCTTGGG	TCTTATCTGTCCCCGCCAG	-
M37	MNX1_HUMAN.H11MO.0.D	-19	0.00148581	1.14259	0.343629	19	ACGGGCTGCTTGGCCCCGTGACGCCGGTTCGAACCTTGGG	TTAAGGGTTATTAAAATAG	-
M37	ZN563_HUMAN.H11MO.0.C	-4	0.00218874	1.68314	0.343629	21	ACGGGCTGCTTGGCCCCGTGACGCCGGTTCGAACCTTGGG	GCAGCTGCCAGTGAGGATCCC	-
M37	IRX2_HUMAN.H11MO.0.D	-20	0.00221616	1.70423	0.343629	19	ACGGGCTGCTTGGCCCCGTGACGCCGGTTCGAACCTTGGG	ACATGGGTGGGCATGTTGG	+
M37	TAL1_HUMAN.H11MO.0.A	-7	0.00221616	1.70423	0.343629	19	ACGGGCTGCTTGGCCCCGTGACGCCGGTTCGAACCTTGGG	CCTTATCTGCCCCCCCCAG	-
M37	OLIG2_HUMAN.H11MO.0.B	-1	0.00226821	1.74426	0.343629	18	ACGGGCTGCTTGGCCCCGTGACGCCGGTTCGAACCTTGGG	CCAGCTGTTTCCCTTCTG	+
M37	RXRA_HUMAN.H11MO.0.A	-15	0.00248646	1.91209	0.343629	20	ACGGGCTGCTTGGCCCCGTGACGCCGGTTCGAACCTTGGG	CTCTGACCTCTGCCTCCCCC	-
M37	ZFX_HUMAN.H11MO.1.A	-22	0.00374059	2.87652	0.3778	17	ACGGGCTGCTTGGCCCCGTGACGCCGGTTCGAACCTTGGG	GGGGGCGGAGGCCGGGG	+
M37	MAFA_HUMAN.H11MO.0.D	-14	0.00485204	3.73122	0.3778	21	ACGGGCTGCTTGGCCCCGTGACGCCGGTTCGAACCTTGGG	GTGCTGACCCCGCAGCCTTCG	+
M37	HME2_HUMAN.H11MO.0.D	-4	0.00502596	3.86496	0.3778	11	ACGGGCTGCTTGGCCCCGTGACGCCGGTTCGAACCTTGGG	GGTAATTAGGG	+
M37	GATA2_HUMAN.H11MO.0.A	-7	0.00597173	4.59226	0.3778	19	ACGGGCTGCTTGGCCCCGTGACGCCGGTTCGAACCTTGGG	CCTTATCTCCACCCCCCAG	-
M37	RARG_HUMAN.H11MO.2.D	-17	0.00601734	4.62733	0.3778	20	ACGGGCTGCTTGGCCCCGTGACGCCGGTTCGAACCTTGGG	GTGACCTCTGGGTGACCCCC	-
M37	PROX1_HUMAN.H11MO.0.D	-23	0.00604346	4.64742	0.3778	17	ACGGGCTGCTTGGCCCCGTGACGCCGGTTCGAACCTTGGG	GGGTAAGGCGGGTTGGG	+
M37	NR1D1_HUMAN.H11MO.0.B	-11	0.00642667	4.94211	0.3778	19	ACGGGCTGCTTGGCCCCGTGACGCCGGTTCGAACCTTGGG	AGGGAAGTGGGTCAGAAGG	+
M37	CLOCK_HUMAN.H11MO.0.C	-10	0.00643342	4.9473	0.3778	14	ACGGGCTGCTTGGCCCCGTGACGCCGGTTCGAACCTTGGG	CAGACACGTGAACA	+
M37	ZN554_HUMAN.H11MO.0.C	-7	0.0064615	4.96889	0.3778	20	ACGGGCTGCTTGGCCCCGTGACGCCGGTTCGAACCTTGGG	AGCACCCCACATGGCTCAGC	-
M37	PAX2_HUMAN.H11MO.0.D	-16	0.00678881	5.2206	0.382236	18	ACGGGCTGCTTGGCCCCGTGACGCCGGTTCGAACCTTGGG	TGTCACGCATGACTGAAC	-
M37	ETS2_HUMAN.H11MO.0.B	-4	0.00735889	5.65898	0.399535	13	ACGGGCTGCTTGGCCCCGTGACGCCGGTTCGAACCTTGGG	TCCTCTTCCTTCC	-
M37	PATZ1_HUMAN.H11MO.0.C	-17	0.00768994	5.91356	0.403112	22	ACGGGCTGCTTGGCCCCGTGACGCCGGTTCGAACCTTGGG	GGGGAGGGGGCGGGGGGGGAGG	+
M37	Z324A_HUMAN.H11MO.0.C	-11	0.00846853	6.5123	0.429129	23	ACGGGCTGCTTGGCCCCGTGACGCCGGTTCGAACCTTGGG	TGGCAGCAAAGGATGGTTTGATA	-
M37	ZN350_HUMAN.H11MO.0.C	-1	0.00914169	7.02996	0.447901	18	ACGGGCTGCTTGGCCCCGTGACGCCGGTTCGAACCTTGGG	CAGTCCTTTTATGACCTA	+
M37	BHE41_HUMAN.H11MO.0.D	-7	0.00982962	7.55898	0.447901	20	ACGGGCTGCTTGGCCCCGTGACGCCGGTTCGAACCTTGGG	GCCTCTGCACGTGACCCGGT	-
M37	FOXD3_HUMAN.H11MO.0.D	0	0.0100175	7.70347	0.447901	15	ACGGGCTGCTTGGCCCCGTGACGCCGGTTCGAACCTTGGG	TTTGTTTACTTAGCA	+
M38	ZN563_HUMAN.H11MO.0.C	-10	0.000268548	0.206514	0.229078	21	TGAATGCATGTGCCTCCAGGCTGACATCTGGAGACAGAAC	GGGATCCTCACTGGCAGCTGC	+
M38	IRX2_HUMAN.H11MO.0.D	-15	0.000322973	0.248367	0.229078	19	TGAATGCATGTGCCTCCAGGCTGACATCTGGAGACAGAAC	CCAACATGCCCACCCATGT	-
M40	IRX2_HUMAN.H11MO.0.D	-2	0.000260264	0.200143	0.399421	19	TAAACTTGCGAGGCTTGCAGGGACTTAGCAACTGACATTG	ACATGGGTGGGCATGTTGG	+
M40	MNX1_HUMAN.H11MO.0.D	-8	0.00149015	1.14593	0.440739	19	TAAACTTGCGAGGCTTGCAGGGACTTAGCAACTGACATTG	TTAAGGGTTATTAAAATAG	-
M40	GATA1_HUMAN.H11MO.0.A	-13	0.00160615	1.23513	0.440739	19	TAAACTTGCGAGGCTTGCAGGGACTTAGCAACTGACATTG	CTGGCGGGGACAGATAAGA	+
M40	TLX1_HUMAN.H11MO.0.D	-17	0.00218802	1.68259	0.440739	17	TAAACTTGCGAGGCTTGCAGGGACTTAGCAACTGACATTG	CTGGCAAGTTGCCAAGG	+
M40	ZN563_HUMAN.H11MO.0.C	-14	0.0022975	1.76678	0.440739	21	TAAACTTGCGAGGCTTGCAGGGACTTAGCAACTGACATTG	GGGATCCTCACTGGCAGCTGC	+
M42	IRX2_HUMAN.H11MO.0.D	-12	0.000239714	0.18434	0.36868	19	CGTTGCGAGCTTAATTGCGTTATCAGCACTCAGGGGCTAC	ACATGGGTGGGCATGTTGG	+
M43	KLF1_HUMAN.H11MO.0.A	0	1.5942e-05	0.0122594	0.0239935	14	ACGGCGGGGCCGAAGACGGCAAAGCAACCCAACTGCAAAA	GGGGCGGGGCCGGG	+
M43	KLF5_HUMAN.H11MO.0.A	0	4.10663e-05	0.03158	0.0309035	14	ACGGCGGGGCCGAAGACGGCAAAGCAACCCAACTGCAAAA	AGGGTGGGGCTGGG	+
M43	KLF4_HUMAN.H11MO.0.A	0	0.000290614	0.223482	0.101018	10	ACGGCGGGGCCGAAGACGGCAAAGCAACCCAACTGCAAAA	AGGGTGTGGC	+
M43	KLF16_HUMAN.H11MO.0.D	1	0.000353948	0.272186	0.101018	18	ACGGCGGGGCCGAAGACGGCAAAGCAACCCAACTGCAAAA	GGGGGCGGGGGGGGGGGGG	+
M43	SP1_HUMAN.H11MO.1.A	2	0.000431349	0.331707	0.101018	12	ACGGCGGGGCCGAAGACGGCAAAGCAACCCAACTGCAAAA	GGGGGGCGGGGCCG	+
M43	SP2_HUMAN.H11MO.1.B	2	0.000481608	0.370356	0.101018	10	ACGGCGGGGCCGAAGACGGCAAAGCAACCCAACTGCAAAA	AGGGGGCGGGGC	+
M43	KLF15_HUMAN.H11MO.0.A	0	0.000534829	0.411283	0.101018	19	ACGGCGGGGCCGAAGACGGCAAAGCAACCCAACTGCAAAA	GGGGAGGAGCAGGGGGGGG	+
M43	KLF3_HUMAN.H11MO.0.B	5	0.000566946	0.435981	0.101018	14	ACGGCGGGGCCGAAGACGGCAAAGCAACCCAACTGCAAAA	GGGGAGGGGCGGGGCCGGG	+
M43	SP1_HUMAN.H11MO.0.A	2	0.000696808	0.535845	0.101018	20	ACGGCGGGGCCGAAGACGGCAAAGCAACCCAACTGCAAAA	GGGGGGCGGGGCCGGGGGGGGG	+
M43	MAZ_HUMAN.H11MO.1.A	1	0.000735271	0.565424	0.101018	10	ACGGCGGGGCCGAAGACGGCAAAGCAACCCAACTGCAAAA	GAGGGAGGGGG	+
M43	MAZ_HUMAN.H11MO.0.A	1	0.000774608	0.595674	0.101018	21	ACGGCGGGGCCGAAGACGGCAAAGCAACCCAACTGCAAAA	GGGGGAGGGGGGGGGGGGGGGG	+
M43	ZN740_HUMAN.H11MO.0.D	1	0.000948863	0.729676	0.101018	13	ACGGCGGGGCCGAAGACGGCAAAGCAACCCAACTGCAAAA	GGGGGGGGGGTGGG	+
M43	SP4_HUMAN.H11MO.1.A	4	0.000957575	0.736375	0.101018	12	ACGGCGGGGCCGAAGACGGCAAAGCAACCCAACTGCAAAA	GGAGGGGGCGGGGCCG	+
M43	KLF6_HUMAN.H11MO.0.A	3	0.00100685	0.774267	0.101018	16	ACGGCGGGGCCGAAGACGGCAAAGCAACCCAACTGCAAAA	GGAAGGGCGGGGCCGGGGG	+
M43	ZN341_HUMAN.H11MO.0.C	-3	0.00106084	0.815787	0.101018	22	ACGGCGGGGCCGAAGACGGCAAAGCAACCCAACTGCAAAA	GGGGGGGGGGGGAGGGAAGAGC	+
M43	EGR4_HUMAN.H11MO.0.D	1	0.00107391	0.825836	0.101018	10	ACGGCGGGGCCGAAGACGGCAAAGCAACCCAACTGCAAAA	GGCGGCAGGGC	+
M43	GLIS1_HUMAN.H11MO.0.D	2	0.0013169	1.0127	0.106357	11	ACGGCGGGGCCGAAGACGGCAAAGCAACCCAACTGCAAAA	TCGTGGGGGGTCT	+
M43	SP3_HUMAN.H11MO.0.B	5	0.00133819	1.02907	0.106357	15	ACGGCGGGGCCGAAGACGGCAAAGCAACCCAACTGCAAAA	GGGGGGGGGCGGGGCCGGGG	+
M43	KLF12_HUMAN.H11MO.0.C	1	0.00134267	1.03251	0.106357	10	ACGGCGGGGCCGAAGACGGCAAAGCAACCCAACTGCAAAA	AGGGGCGGGGC	+
M43	GLIS2_HUMAN.H11MO.0.D	4	0.0016459	1.2657	0.118682	10	ACGGCGGGGCCGAAGACGGCAAAGCAACCCAACTGCAAAA	CTTCGCGGGGGGTC	+
M43	GLIS3_HUMAN.H11MO.0.D	0	0.00165597	1.27344	0.118682	10	ACGGCGGGGCCGAAGACGGCAAAGCAACCCAACTGCAAAA	GTGGGGGGTA	+
M43	SP4_HUMAN.H11MO.0.A	6	0.00185217	1.42432	0.126667	14	ACGGCGGGGCCGAAGACGGCAAAGCAACCCAACTGCAAAA	GGGAAGGGGGCGGGGCCGGG	+
M43	ZN449_HUMAN.H11MO.0.C	-1	0.0019357	1.48856	0.126667	11	ACGGCGGGGCCGAAGACGGCAAAGCAACCCAACTGCAAAA	TGGTTGGGCTT	+
M43	E2F7_HUMAN.H11MO.0.B	0	0.00213973	1.64545	0.134184	13	ACGGCGGGGCCGAAGACGGCAAAGCAACCCAACTGCAAAA	GGGGCGGGAAAGG	+
M43	ZN467_HUMAN.H11MO.0.C	0	0.00239955	1.84526	0.144458	22	ACGGCGGGGCCGAAGACGGCAAAGCAACCCAACTGCAAAA	GGGGAGGGGAGGGGGGGGGGGG	+
M43	ZN219_HUMAN.H11MO.0.D	-1	0.00258126	1.98499	0.14942	12	ACGGCGGGGCCGAAGACGGCAAAGCAACCCAACTGCAAAA	GAGGGGGGCGGA	+
M43	EGR2_HUMAN.H11MO.1.A	0	0.00290633	2.23497	0.162006	16	ACGGCGGGGCCGAAGACGGCAAAGCAACCCAACTGCAAAA	GGGGCGTGGGCGGGGG	+
M43	SP2_HUMAN.H11MO.0.A	6	0.00339489	2.61067	0.177891	16	ACGGCGGGGCCGAAGACGGCAAAGCAACCCAACTGCAAAA	GGGGGGGGGGCGGGGCCGGGGG	+
M43	E2F4_HUMAN.H11MO.0.A	1	0.00342769	2.6359	0.177891	12	ACGGCGGGGCCGAAGACGGCAAAGCAACCCAACTGCAAAA	GGGGGCGGGAAAT	+
M43	EGR1_HUMAN.H11MO.0.A	1	0.00383323	2.94775	0.192307	16	ACGGCGGGGCCGAAGACGGCAAAGCAACCCAACTGCAAAA	GAGGGCGTGGGCGGGGG	+
M43	PATZ1_HUMAN.H11MO.0.C	0	0.00412805	3.17447	0.200417	22	ACGGCGGGGCCGAAGACGGCAAAGCAACCCAACTGCAAAA	GGGGAGGGGGCGGGGGGGGAGG	+
M43	ZN148_HUMAN.H11MO.0.D	0	0.00458046	3.52237	0.212633	15	ACGGCGGGGCCGAAGACGGCAAAGCAACCCAACTGCAAAA	GGGGTGGGGGAGGGG	+
M43	TAF1_HUMAN.H11MO.0.A	3	0.00466223	3.58526	0.212633	13	ACGGCGGGGCCGAAGACGGCAAAGCAACCCAACTGCAAAA	AAGATGGCGGCGGCGG	+
M43	ZN524_HUMAN.H11MO.0.D	3	0.00567648	4.36522	0.239322	15	ACGGCGGGGCCGAAGACGGCAAAGCAACCCAACTGCAAAA	GGGTTCGAGGGTTCGAGT	+
M43	E2F6_HUMAN.H11MO.0.A	0	0.00577491	4.44091	0.239322	13	ACGGCGGGGCCGAAGACGGCAAAGCAACCCAACTGCAAAA	GGGGCGGGAAGGG	+
M43	WT1_HUMAN.H11MO.0.C	5	0.00582605	4.48023	0.239322	15	ACGGCGGGGCCGAAGACGGCAAAGCAACCCAACTGCAAAA	GGGCGGGGGAGGAGGGGGGG	+
M43	ZN784_HUMAN.H11MO.0.D	0	0.00591846	4.55129	0.239322	11	ACGGCGGGGCCGAAGACGGCAAAGCAACCCAACTGCAAAA	GAGGTAGGTAC	+
M43	SALL4_HUMAN.H11MO.0.B	2	0.00604248	4.64667	0.239322	8	ACGGCGGGGCCGAAGACGGCAAAGCAACCCAACTGCAAAA	GGAGGGTGGG	+
M43	P73_HUMAN.H11MO.0.A	-2	0.0063168	4.85762	0.243772	19	ACGGCGGGGCCGAAGACGGCAAAGCAACCCAACTGCAAAA	GGCATGTCTGGGCATGTCT	-
M43	ZIC4_HUMAN.H11MO.0.D	5	0.00696911	5.35924	0.257363	10	ACGGCGGGGCCGAAGACGGCAAAGCAACCCAACTGCAAAA	GCACAGCGGGGGGTC	+
M43	EGR2_HUMAN.H11MO.0.A	3	0.00701655	5.39573	0.257363	15	ACGGCGGGGCCGAAGACGGCAAAGCAACCCAACTGCAAAA	GGGGGGGTGTGGGAGGGG	+
M43	PROX1_HUMAN.H11MO.0.D	4	0.00748234	5.75392	0.257363	13	ACGGCGGGGCCGAAGACGGCAAAGCAACCCAACTGCAAAA	GGGTAAGGCGGGTTGGG	+
M43	CEBPA_HUMAN.H11MO.0.A	-30	0.00754782	5.80428	0.257363	10	ACGGCGGGGCCGAAGACGGCAAAGCAACCCAACTGCAAAA	GATTGCACAACC	-
M43	ZBT7A_HUMAN.H11MO.0.A	-3	0.00769224	5.91534	0.257363	9	ACGGCGGGGCCGAAGACGGCAAAGCAACCCAACTGCAAAA	GGGGGTCTC	+
M43	TFDP1_HUMAN.H11MO.0.C	2	0.00772343	5.93932	0.257363	12	ACGGCGGGGCCGAAGACGGCAAAGCAACCCAACTGCAAAA	GGGGGGCGGGAAAA	+
M43	TBX1_HUMAN.H11MO.0.D	-2	0.00786597	6.04893	0.257363	20	ACGGCGGGGCCGAAGACGGCAAAGCAACCCAACTGCAAAA	GGGTGGGCAGGGGTGGGCGG	+
M43	CEBPD_HUMAN.H11MO.0.C	-31	0.00825723	6.34981	0.264416	9	ACGGCGGGGCCGAAGACGGCAAAGCAACCCAACTGCAAAA	ATTGCACAACC	+
M43	TBX15_HUMAN.H11MO.0.D	9	0.0085766	6.5954	0.268921	10	ACGGCGGGGCCGAAGACGGCAAAGCAACCCAACTGCAAAA	GGGGGGGGGGGGGTGGGGG	+
M43	ZN770_HUMAN.H11MO.0.C	-3	0.0101686	7.81964	0.312331	22	ACGGCGGGGCCGAAGACGGCAAAGCAACCCAACTGCAAAA	GGGAGGCTGAGGCGGGAGGATC	+
M43	E2F8_HUMAN.H11MO.0.D	1	0.0103938	7.9928	0.312863	11	ACGGCGGGGCCGAAGACGGCAAAGCAACCCAACTGCAAAA	TTTGGCGGGAAA	+
M43	P63_HUMAN.H11MO.0.A	-1	0.0110199	8.47433	0.315395	19	ACGGCGGGGCCGAAGACGGCAAAGCAACCCAACTGCAAAA	GGGCATGCCTGGACATGCC	-
M43	PLAL1_HUMAN.H11MO.0.D	-1	0.0110838	8.52348	0.315395	10	ACGGCGGGGCCGAAGACGGCAAAGCAACCCAACTGCAAAA	CGGGGGGCCC	+
M43	KLF9_HUMAN.H11MO.0.C	4	0.0111065	8.54094	0.315395	11	ACGGCGGGGCCGAAGACGGCAAAGCAACCCAACTGCAAAA	GGAGGGGGCGTGGCC	+
M43	ZBTB4_HUMAN.H11MO.1.D	2	0.0117608	9.04406	0.327789	13	ACGGCGGGGCCGAAGACGGCAAAGCAACCCAACTGCAAAA	CAATAGCGGTGGTGG	+
M43	KLF14_HUMAN.H11MO.0.D	-1	0.0137914	10.6056	0.377395	13	ACGGCGGGGCCGAAGACGGCAAAGCAACCCAACTGCAAAA	AGGGGGGCGTGGC	+
M43	E2F1_HUMAN.H11MO.0.A	2	0.0140632	10.8146	0.377961	12	ACGGCGGGGCCGAAGACGGCAAAGCAACCCAACTGCAAAA	GGGGGGCGGGAAAG	+
M43	RXRA_HUMAN.H11MO.0.A	-4	0.0148031	11.3836	0.390867	20	ACGGCGGGGCCGAAGACGGCAAAGCAACCCAACTGCAAAA	GGGGGAGGCAGAGGTCAGAG	+
M43	SRBP2_HUMAN.H11MO.0.B	-2	0.0155497	11.9577	0.403501	13	ACGGCGGGGCCGAAGACGGCAAAGCAACCCAACTGCAAAA	GGGTGGGGTGAGG	+
M43	KLF13_HUMAN.H11MO.0.D	-1	0.0167274	12.8634	0.419592	11	ACGGCGGGGCCGAAGACGGCAAAGCAACCCAACTGCAAAA	AGGGGGGCGTG	+
M43	TYY2_HUMAN.H11MO.0.D	3	0.0167274	12.8634	0.419592	8	ACGGCGGGGCCGAAGACGGCAAAGCAACCCAACTGCAAAA	AAAATGGCGGC	+
M43	CEBPB_HUMAN.H11MO.0.A	-30	0.019286	14.8309	0.475842	10	ACGGCGGGGCCGAAGACGGCAAAGCAACCCAACTGCAAAA	TATTGCACAATC	-
M44	MNX1_HUMAN.H11MO.0.D	-12	0.000297852	0.229048	0.292448	19	ATTCAGCGTCTCACAAGGCTGATCTCAAACGGCGGCGTCA	TTAAGGGTTATTAAAATAG	-
M44	IRX2_HUMAN.H11MO.0.D	-2	0.000380871	0.29289	0.292448	19	ATTCAGCGTCTCACAAGGCTGATCTCAAACGGCGGCGTCA	ACATGGGTGGGCATGTTGG	+
M44	GATA1_HUMAN.H11MO.0.A	-28	0.000666805	0.512773	0.341332	12	ATTCAGCGTCTCACAAGGCTGATCTCAAACGGCGGCGTCA	CTGGCGGGGACAGATAAGA	+
M44	RXRA_HUMAN.H11MO.0.A	-3	0.00136331	1.04839	0.418721	20	ATTCAGCGTCTCACAAGGCTGATCTCAAACGGCGGCGTCA	GGGGGAGGCAGAGGTCAGAG	+
M46	IRX2_HUMAN.H11MO.0.D	-4	0.000629087	0.483768	0.43883	19	TCGACTAGCGTCAGGATCCAGCCCGAGGCCTCAGGAGGCT	CCAACATGCCCACCCATGT	-
M46	MNX1_HUMAN.H11MO.0.D	-1	0.000856148	0.658378	0.43883	19	TCGACTAGCGTCAGGATCCAGCCCGAGGCCTCAGGAGGCT	CTATTTTAATAACCCTTAA	+
M46	NR1D1_HUMAN.H11MO.0.B	-19	0.000856148	0.658378	0.43883	19	TCGACTAGCGTCAGGATCCAGCCCGAGGCCTCAGGAGGCT	AGGGAAGTGGGTCAGAAGG	+
M47	ZFX_HUMAN.H11MO.1.A	-12	7.01986e-05	0.0539827	0.0968889	17	CCTGGGATTTGCGCCCGGCTTCGGCCTCCTCGCGGGACCC	CCCCGGCCTCCGCCCCC	-
M47	TAF1_HUMAN.H11MO.0.A	-15	0.000252862	0.194451	0.0968889	16	CCTGGGATTTGCGCCCGGCTTCGGCCTCCTCGCGGGACCC	CCGCCGCCGCCATCTT	-
M47	ZN563_HUMAN.H11MO.0.C	-4	0.000258176	0.198537	0.0968889	21	CCTGGGATTTGCGCCCGGCTTCGGCCTCCTCGCGGGACCC	GGGATCCTCACTGGCAGCTGC	+
M47	PATZ1_HUMAN.H11MO.0.C	-6	0.00032642	0.251017	0.0968889	22	CCTGGGATTTGCGCCCGGCTTCGGCCTCCTCGCGGGACCC	CCTCCCCCCCCGCCCCCTCCCC	-
M47	PAX5_HUMAN.H11MO.0.A	-17	0.000356609	0.274233	0.0968889	21	CCTGGGATTTGCGCCCGGCTTCGGCCTCCTCGCGGGACCC	GCCTGGGCAGCAGAGCGTGAC	+
M47	THAP1_HUMAN.H11MO.0.C	-4	0.000381645	0.293485	0.0968889	22	CCTGGGATTTGCGCCCGGCTTCGGCCTCCTCGCGGGACCC	CGCCGCCATCTTGGCTGCGGGC	+
M47	SP2_HUMAN.H11MO.0.A	-12	0.000445613	0.342676	0.0969674	22	CCTGGGATTTGCGCCCGGCTTCGGCCTCCTCGCGGGACCC	CCCCCGGCCCCGCCCCCCCCCC	-
M47	SP3_HUMAN.H11MO.0.B	-12	0.000733347	0.563943	0.139632	20	CCTGGGATTTGCGCCCGGCTTCGGCCTCCTCGCGGGACCC	CCCCGGCCCCGCCCCCCCCC	-
M47	ZN263_HUMAN.H11MO.0.A	-13	0.000857605	0.659498	0.145148	20	CCTGGGATTTGCGCCCGGCTTCGGCCTCCTCGCGGGACCC	CTCCTCCTCTCCCTCCTCCC	-
M47	RFX5_HUMAN.H11MO.0.A	-9	0.00108166	0.831796	0.157687	20	CCTGGGATTTGCGCCCGGCTTCGGCCTCCTCGCGGGACCC	TCTGCCTAGCAACAGCTGAC	-
M47	SP4_HUMAN.H11MO.0.A	-14	0.00135992	1.04578	0.172622	20	CCTGGGATTTGCGCCCGGCTTCGGCCTCCTCGCGGGACCC	CCCGGCCCCGCCCCCTTCCC	-
M47	MAZ_HUMAN.H11MO.0.A	-7	0.00157778	1.21331	0.177516	22	CCTGGGATTTGCGCCCGGCTTCGGCCTCCTCGCGGGACCC	CCCCCCCCCCCCCCCCTCCCCC	-
M47	TLX1_HUMAN.H11MO.0.D	-18	0.00163154	1.25466	0.177516	17	CCTGGGATTTGCGCCCGGCTTCGGCCTCCTCGCGGGACCC	CCTTGGCAACTTGCCAG	-
M47	KLF3_HUMAN.H11MO.0.B	-13	0.00395363	3.04034	0.376393	19	CCTGGGATTTGCGCCCGGCTTCGGCCTCCTCGCGGGACCC	CCCGGCCCCGCCCCTCCCC	-
M47	RARA_HUMAN.H11MO.0.A	0	0.00469392	3.60962	0.411715	20	CCTGGGATTTGCGCCCGGCTTCGGCCTCCTCGCGGGACCC	CCTTGACCTCTTGATCCCCC	-
M47	HESX1_HUMAN.H11MO.0.D	-19	0.00486522	3.74136	0.411715	16	CCTGGGATTTGCGCCCGGCTTCGGCCTCCTCGCGGGACCC	ATCCGGCACGTGGCCT	+
M47	PTF1A_HUMAN.H11MO.0.B	0	0.00620154	4.76898	0.489019	18	CCTGGGATTTGCGCCCGGCTTCGGCCTCCTCGCGGGACCC	CCAGCTGCCCCCTTTCCC	+
M47	OSR2_HUMAN.H11MO.0.C	-11	0.00665558	5.11814	0.489019	16	CCTGGGATTTGCGCCCGGCTTCGGCCTCCTCGCGGGACCC	GCTGCTGCTTCTGCTG	+
M47	PLAG1_HUMAN.H11MO.0.D	-25	0.00720524	5.54083	0.489019	15	CCTGGGATTTGCGCCCGGCTTCGGCCTCCTCGCGGGACCC	CCCCTCCTGATGCCCCC	-
M47	VEZF1_HUMAN.H11MO.0.C	-19	0.00756062	5.81412	0.489019	21	CCTGGGATTTGCGCCCGGCTTCGGCCTCCTCGCGGGACCC	CCCCTCCCCCTCCCCCCTCCCC	-
M47	TFCP2_HUMAN.H11MO.0.D	-13	0.00776415	5.97063	0.489019	16	CCTGGGATTTGCGCCCGGCTTCGGCCTCCTCGCGGGACCC	GCCTGAACTGGCCAGA	+
M47	ZF64A_HUMAN.H11MO.0.D	5	0.00776415	5.97063	0.489019	11	CCTGGGATTTGCGCCCGGCTTCGGCCTCCTCGCGGGACCC	GGGGCCCGGGAACCTG	+
M47	KLF6_HUMAN.H11MO.0.A	-14	0.00803068	6.17559	0.489019	19	CCTGGGATTTGCGCCCGGCTTCGGCCTCCTCGCGGGACCC	CCCCCGGCCCCGCCCTTCC	-
M47	AP2D_HUMAN.H11MO.0.D	-16	0.00883452	6.79374	0.489019	14	CCTGGGATTTGCGCCCGGCTTCGGCCTCCTCGCGGGACCC	CGCCCGAGGCGCGT	+
M47	THA_HUMAN.H11MO.0.C	-23	0.00898912	6.91264	0.489019	17	CCTGGGATTTGCGCCCGGCTTCGGCCTCCTCGCGGGACCC	CTGACCTGAAGTGACCC	-
M47	PURA_HUMAN.H11MO.0.D	-12	0.0096693	7.43569	0.496016	17	CCTGGGATTTGCGCCCGGCTTCGGCCTCCTCGCGGGACCC	CCCTGCCCCCCCCTTCC	-
M47	ZN341_HUMAN.H11MO.0.C	-3	0.00976902	7.51237	0.496016	22	CCTGGGATTTGCGCCCGGCTTCGGCCTCCTCGCGGGACCC	GCTCTTCCCTCCCCCCCCCCCC	-
M48	IRX2_HUMAN.H11MO.0.D	-17	0.000249414	0.1918	0.38302	19	CGCTCTGAAGCGTGGCACGCGGAGATAGATTCCAGGCACC	ACATGGGTGGGCATGTTGG	+
M48	MNX1_HUMAN.H11MO.0.D	-14	0.000836833	0.643525	0.454698	19	CGCTCTGAAGCGTGGCACGCGGAGATAGATTCCAGGCACC	TTAAGGGTTATTAAAATAG	-
M48	RXRA_HUMAN.H11MO.0.A	-17	0.00135333	1.04071	0.454698	20	CGCTCTGAAGCGTGGCACGCGGAGATAGATTCCAGGCACC	GGGGGAGGCAGAGGTCAGAG	+
M48	TLX1_HUMAN.H11MO.0.D	-4	0.00140233	1.07839	0.454698	17	CGCTCTGAAGCGTGGCACGCGGAGATAGATTCCAGGCACC	CTGGCAAGTTGCCAAGG	+
M48	GATA1_HUMAN.H11MO.0.A	-29	0.00207262	1.59385	0.454698	11	CGCTCTGAAGCGTGGCACGCGGAGATAGATTCCAGGCACC	CTGGCGGGGACAGATAAGA	+
M48	GATA2_HUMAN.H11MO.0.A	-29	0.00319868	2.45978	0.491214	11	CGCTCTGAAGCGTGGCACGCGGAGATAGATTCCAGGCACC	CTGGGGGGTGGAGATAAGG	+
M50	IRX2_HUMAN.H11MO.0.D	-16	0.000597521	0.459494	0.368288	19	CTGTGAAACCCATGCCTGTGGAGCGGGAACCGGCCTCATT	ACATGGGTGGGCATGTTGG	+
M50	RXRA_HUMAN.H11MO.0.A	-19	0.000850151	0.653766	0.368288	20	CTGTGAAACCCATGCCTGTGGAGCGGGAACCGGCCTCATT	GGGGGAGGCAGAGGTCAGAG	+
M50	GATA1_HUMAN.H11MO.0.A	6	0.00102324	0.786869	0.368288	13	CTGTGAAACCCATGCCTGTGGAGCGGGAACCGGCCTCATT	TCTTATCTGTCCCCGCCAG	-
M50	TLX1_HUMAN.H11MO.0.D	-14	0.0014427	1.10944	0.368288	17	CTGTGAAACCCATGCCTGTGGAGCGGGAACCGGCCTCATT	CCTTGGCAACTTGCCAG	-
M53	IRX2_HUMAN.H11MO.0.D	-9	2.86497e-05	0.0220316	0.0439967	19	TATGTATACCCCGCCTTGGGCATGCAAGTAGCACATCTTG	ACATGGGTGGGCATGTTGG	+
M53	ZN563_HUMAN.H11MO.0.C	-13	0.000459559	0.353401	0.352867	21	TATGTATACCCCGCCTTGGGCATGCAAGTAGCACATCTTG	GCAGCTGCCAGTGAGGATCCC	-
M53	RXRA_HUMAN.H11MO.0.A	-17	0.00124284	0.955747	0.398688	20	TATGTATACCCCGCCTTGGGCATGCAAGTAGCACATCTTG	GGGGGAGGCAGAGGTCAGAG	+
M53	MNX1_HUMAN.H11MO.0.D	-12	0.00129808	0.998227	0.398688	19	TATGTATACCCCGCCTTGGGCATGCAAGTAGCACATCTTG	TTAAGGGTTATTAAAATAG	-
M54	RXRA_HUMAN.H11MO.0.A	-15	7.06837e-05	0.0543557	0.108711	20	GACGGGTCCACTCGCGGCACCGTGCAGGCTACTGGACAGC	GGGGGAGGCAGAGGTCAGAG	+
M54	IRX2_HUMAN.H11MO.0.D	-9	0.000337055	0.259196	0.259196	19	GACGGGTCCACTCGCGGCACCGTGCAGGCTACTGGACAGC	ACATGGGTGGGCATGTTGG	+
M54	MNX1_HUMAN.H11MO.0.D	-21	0.000867873	0.667394	0.333697	19	GACGGGTCCACTCGCGGCACCGTGCAGGCTACTGGACAGC	TTAAGGGTTATTAAAATAG	-
M55	IRX2_HUMAN.H11MO.0.D	-19	0.000202831	0.155977	0.311483	19	TCTGGACTCAGAGCCTTCGTCCTGCAAACAGGGGCTGGAC	ACATGGGTGGGCATGTTGG	+
M57	MNX1_HUMAN.H11MO.0.D	-16	0.00112887	0.868097	0.439622	19	CCCCCTGGGTGTATGGTCCCCTTCTGTCCAATGTAAAGGT	CTATTTTAATAACCCTTAA	+
M57	SPIC_HUMAN.H11MO.0.D	-17	0.00134233	1.03225	0.439622	13	CCCCCTGGGTGTATGGTCCCCTTCTGTCCAATGTAAAGGT	CCTCCCCTTCCTC	-
M57	RXRA_HUMAN.H11MO.0.A	-4	0.00161093	1.2388	0.439622	20	CCCCCTGGGTGTATGGTCCCCTTCTGTCCAATGTAAAGGT	CTCTGACCTCTGCCTCCCCC	-
M57	IRX2_HUMAN.H11MO.0.D	-15	0.0018302	1.40743	0.439622	19	CCCCCTGGGTGTATGGTCCCCTTCTGTCCAATGTAAAGGT	CCAACATGCCCACCCATGT	-
M57	BRAC_HUMAN.H11MO.0.A	-25	0.0018796	1.44541	0.439622	15	CCCCCTGGGTGTATGGTCCCCTTCTGTCCAATGTAAAGGT	TTAGCAGGGAGGTGTGAAAT	+
M57	ZN350_HUMAN.H11MO.0.C	-13	0.00205824	1.58278	0.439622	18	CCCCCTGGGTGTATGGTCCCCTTCTGTCCAATGTAAAGGT	CAGTCCTTTTATGACCTA	+
M57	PAX8_HUMAN.H11MO.0.D	-21	0.00240622	1.85039	0.439622	14	CCCCCTGGGTGTATGGTCCCCTTCTGTCCAATGTAAAGGT	CCCGCTTCAGTGAC	-
M57	THA_HUMAN.H11MO.0.C	-14	0.00293569	2.25754	0.439622	17	CCCCCTGGGTGTATGGTCCCCTTCTGTCCAATGTAAAGGT	GGGTCACTTCAGGTCAG	+
M57	TLX1_HUMAN.H11MO.0.D	0	0.00318716	2.45092	0.439622	17	CCCCCTGGGTGTATGGTCCCCTTCTGTCCAATGTAAAGGT	CTGGCAAGTTGCCAAGG	+
M57	OLIG2_HUMAN.H11MO.0.B	-8	0.00332894	2.55996	0.439622	18	CCCCCTGGGTGTATGGTCCCCTTCTGTCCAATGTAAAGGT	CCAGCTGTTTCCCTTCTG	+
M57	ZN394_HUMAN.H11MO.0.C	-14	0.00369496	2.84142	0.439622	20	CCCCCTGGGTGTATGGTCCCCTTCTGTCCAATGTAAAGGT	ATTCCATTCTATTCCATTCT	-
M57	RARA_HUMAN.H11MO.0.A	-25	0.00459853	3.53627	0.465353	15	CCCCCTGGGTGTATGGTCCCCTTCTGTCCAATGTAAAGGT	GGGGGATCAAGAGGTCAAGG	+
M57	RARG_HUMAN.H11MO.0.B	-27	0.00530269	4.07777	0.465353	13	CCCCCTGGGTGTATGGTCCCCTTCTGTCCAATGTAAAGGT	CCCAGGTCACTCTGACCT	-
M57	TBX21_HUMAN.H11MO.0.A	-32	0.00530694	4.08103	0.465353	8	CCCCCTGGGTGTATGGTCCCCTTCTGTCCAATGTAAAGGT	GTGGAGGTGTGAA	+
M57	ZN563_HUMAN.H11MO.0.C	-6	0.00558932	4.29819	0.465353	21	CCCCCTGGGTGTATGGTCCCCTTCTGTCCAATGTAAAGGT	GGGATCCTCACTGGCAGCTGC	+
M57	NR1D1_HUMAN.H11MO.0.B	0	0.00575494	4.42555	0.465353	19	CCCCCTGGGTGTATGGTCCCCTTCTGTCCAATGTAAAGGT	CCTTCTGACCCACTTCCCT	-
M57	HAND1_HUMAN.H11MO.0.D	-8	0.00605016	4.65257	0.465353	17	CCCCCTGGGTGTATGGTCCCCTTCTGTCCAATGTAAAGGT	GGGTCTGGTTTTTGTCA	+
M57	HME2_HUMAN.H11MO.0.D	-19	0.00610912	4.69791	0.465353	11	CCCCCTGGGTGTATGGTCCCCTTCTGTCCAATGTAAAGGT	CCCTAATTACC	-
M57	ZN816_HUMAN.H11MO.1.C	-9	0.00654076	5.02984	0.474507	14	CCCCCTGGGTGTATGGTCCCCTTCTGTCCAATGTAAAGGT	TGCATGTCCCCCTT	-
M58	MNX1_HUMAN.H11MO.0.D	-5	4.56255e-05	0.035086	0.0699745	19	TAGTTTTGTGGCAGAATGCAATAGTGCATGTTATTGCCTC	TTAAGGGTTATTAAAATAG	-
M58	IRX2_HUMAN.H11MO.0.D	-15	0.000216966	0.166847	0.166377	19	TAGTTTTGTGGCAGAATGCAATAGTGCATGTTATTGCCTC	ACATGGGTGGGCATGTTGG	+
M58	NR1D1_HUMAN.H11MO.0.B	1	0.000986692	0.758766	0.314786	18	TAGTTTTGTGGCAGAATGCAATAGTGCATGTTATTGCCTC	AGGGAAGTGGGTCAGAAGG	+
M58	LYL1_HUMAN.H11MO.0.A	-16	0.00106275	0.817256	0.314786	14	TAGTTTTGTGGCAGAATGCAATAGTGCATGTTATTGCCTC	CAGGAAACAGCTGG	-
M58	ZN667_HUMAN.H11MO.0.C	-20	0.00106914	0.822168	0.314786	19	TAGTTTTGTGGCAGAATGCAATAGTGCATGTTATTGCCTC	GCTGAGCTTTTAAGGCCAC	-
M58	SP4_HUMAN.H11MO.0.A	-11	0.00133115	1.02365	0.314786	20	TAGTTTTGTGGCAGAATGCAATAGTGCATGTTATTGCCTC	GGGAAGGGGGCGGGGCCGGG	+
M58	ZN394_HUMAN.H11MO.0.C	-19	0.00143675	1.10486	0.314786	20	TAGTTTTGTGGCAGAATGCAATAGTGCATGTTATTGCCTC	AGAATGGAATAGAATGGAAT	+
M58	ZN563_HUMAN.H11MO.0.C	-19	0.00172901	1.32961	0.331466	21	TAGTTTTGTGGCAGAATGCAATAGTGCATGTTATTGCCTC	GCAGCTGCCAGTGAGGATCCC	-
M58	SPIC_HUMAN.H11MO.0.D	-10	0.00244446	1.87979	0.416555	13	TAGTTTTGTGGCAGAATGCAATAGTGCATGTTATTGCCTC	GAGGAAGGGGAGG	+
M58	MAFA_HUMAN.H11MO.0.D	-17	0.00286083	2.19998	0.438757	21	TAGTTTTGTGGCAGAATGCAATAGTGCATGTTATTGCCTC	CGAAGGCTGCGGGGTCAGCAC	-
M59	IRX2_HUMAN.H11MO.0.D	-9	0.000259028	0.199193	0.398385	19	AGCACCCGAGGCTCTGAGTGCCGGCCCCAAGATGACACGT	ACATGGGTGGGCATGTTGG	+
M61	IRX2_HUMAN.H11MO.0.D	-12	0.000153268	0.117863	0.234647	19	TCTCACAGTCGAACTCGAGCGGTGTCAAGCGTCCACCCCG	ACATGGGTGGGCATGTTGG	+
M62	IRX2_HUMAN.H11MO.0.D	-19	0.000213031	0.163821	0.227798	19	TATGTACGCGAGGCTGGGTCCTGCACGCCCAAATGGATCG	CCAACATGCCCACCCATGT	-
M63	MNX1_HUMAN.H11MO.0.D	-21	0.000595796	0.458167	0.460871	19	CAAGGGCAGCTGCAGCGTCGAAACTTTTACCATCTCCTGG	CTATTTTAATAACCCTTAA	+
M63	MAFA_HUMAN.H11MO.0.D	-3	0.000611772	0.470453	0.460871	21	CAAGGGCAGCTGCAGCGTCGAAACTTTTACCATCTCCTGG	CGAAGGCTGCGGGGTCAGCAC	-
M63	TLX1_HUMAN.H11MO.0.D	-22	0.00108918	0.837576	0.460871	17	CAAGGGCAGCTGCAGCGTCGAAACTTTTACCATCTCCTGG	CCTTGGCAACTTGCCAG	-
M63	IRX2_HUMAN.H11MO.0.D	-2	0.00147629	1.13527	0.460871	19	CAAGGGCAGCTGCAGCGTCGAAACTTTTACCATCTCCTGG	ACATGGGTGGGCATGTTGG	+
M63	RXRA_HUMAN.H11MO.0.A	-17	0.00223704	1.72028	0.460871	20	CAAGGGCAGCTGCAGCGTCGAAACTTTTACCATCTCCTGG	CTCTGACCTCTGCCTCCCCC	-
M63	ZN563_HUMAN.H11MO.0.C	-5	0.00224893	1.72942	0.460871	21	CAAGGGCAGCTGCAGCGTCGAAACTTTTACCATCTCCTGG	GCAGCTGCCAGTGAGGATCCC	-
M63	ZN589_HUMAN.H11MO.0.D	1	0.00236651	1.81985	0.460871	15	CAAGGGCAGCTGCAGCGTCGAAACTTTTACCATCTCCTGG	CCCACGGTTACTGCCG	+
M63	THAP1_HUMAN.H11MO.0.C	-15	0.00240087	1.84627	0.460871	22	CAAGGGCAGCTGCAGCGTCGAAACTTTTACCATCTCCTGG	CGCCGCCATCTTGGCTGCGGGC	+
M64	ZN214_HUMAN.H11MO.0.C	-5	0.000320078	0.24614	0.162863	22	TATTGTTATGAAGAGCATAAAACTAGAGATTGAATCAGAT	TCATCAAAGGCCTCAAAAAGGA	-
M64	MNX1_HUMAN.H11MO.0.D	-23	0.000391637	0.301169	0.162863	17	TATTGTTATGAAGAGCATAAAACTAGAGATTGAATCAGAT	TTAAGGGTTATTAAAATAG	-
M64	GSX1_HUMAN.H11MO.0.D	-19	0.000406814	0.31284	0.162863	15	TATTGTTATGAAGAGCATAAAACTAGAGATTGAATCAGAT	TAATTAGTTTTTAAT	+
M64	GATA2_HUMAN.H11MO.0.A	-25	0.000426546	0.328014	0.162863	15	TATTGTTATGAAGAGCATAAAACTAGAGATTGAATCAGAT	CTGGGGGGTGGAGATAAGG	+
M64	GATA1_HUMAN.H11MO.0.A	-25	0.00083358	0.641023	0.254621	15	TATTGTTATGAAGAGCATAAAACTAGAGATTGAATCAGAT	CTGGCGGGGACAGATAAGA	+
M64	Z324A_HUMAN.H11MO.0.C	-16	0.00139012	1.06901	0.319845	23	TATTGTTATGAAGAGCATAAAACTAGAGATTGAATCAGAT	TGGCAGCAAAGGATGGTTTGATA	-
M64	ZFP82_HUMAN.H11MO.0.C	-20	0.00148043	1.13845	0.319845	20	TATTGTTATGAAGAGCATAAAACTAGAGATTGAATCAGAT	GAAGAGAGAATTAGTGAAATGGAA	-
M64	THA_HUMAN.H11MO.0.C	-26	0.00181365	1.3947	0.319845	14	TATTGTTATGAAGAGCATAAAACTAGAGATTGAATCAGAT	GGGTCACTTCAGGTCAG	+
M64	PAX8_HUMAN.H11MO.0.D	-25	0.0018848	1.44941	0.319845	14	TATTGTTATGAAGAGCATAAAACTAGAGATTGAATCAGAT	GTCACTGAAGCGGG	+
M64	OLIG2_HUMAN.H11MO.0.B	-24	0.00209733	1.61285	0.320319	16	TATTGTTATGAAGAGCATAAAACTAGAGATTGAATCAGAT	CAGAAGGGAAACAGCTGG	-
M64	NR1D1_HUMAN.H11MO.0.B	-23	0.00297572	2.28833	0.378252	17	TATTGTTATGAAGAGCATAAAACTAGAGATTGAATCAGAT	AGGGAAGTGGGTCAGAAGG	+
M64	AIRE_HUMAN.H11MO.0.C	-24	0.00337338	2.59413	0.378252	16	TATTGTTATGAAGAGCATAAAACTAGAGATTGAATCAGAT	ATTGGTTTTATTGGTTAA	+
M64	PTF1A_HUMAN.H11MO.0.B	-24	0.00337338	2.59413	0.378252	16	TATTGTTATGAAGAGCATAAAACTAGAGATTGAATCAGAT	GGGAAAGGGGGCAGCTGG	-
M64	NR1H3_HUMAN.H11MO.0.B	-23	0.00346731	2.66636	0.378252	17	TATTGTTATGAAGAGCATAAAACTAGAGATTGAATCAGAT	CAGAGGTCACTGCAGGTCA	+
M64	NR1I2_HUMAN.H11MO.0.C	-24	0.00403464	3.10263	0.410799	16	TATTGTTATGAAGAGCATAAAACTAGAGATTGAATCAGAT	TGAGGTCAAAAAAGTTCAG	+
M64	ZN394_HUMAN.H11MO.0.C	-9	0.00437011	3.36061	0.417147	20	TATTGTTATGAAGAGCATAAAACTAGAGATTGAATCAGAT	AGAATGGAATAGAATGGAAT	+
M66	PURA_HUMAN.H11MO.0.D	-13	1.00175e-05	0.00770345	0.0140112	17	GCCTACTGCCCGCGGAGGGAGGTGGGCAAGGCATACCCCC	GGAAGGGGGGGGCAGGG	+
M66	PATZ1_HUMAN.H11MO.0.C	-11	2.16503e-05	0.0166491	0.0140112	22	GCCTACTGCCCGCGGAGGGAGGTGGGCAAGGCATACCCCC	GGGGAGGGGGCGGGGGGGGAGG	+
M66	VEZF1_HUMAN.H11MO.0.C	-11	2.79843e-05	0.0215199	0.0140112	22	GCCTACTGCCCGCGGAGGGAGGTGGGCAAGGCATACCCCC	GGGGAGGGGGGAGGGGGAGGGG	+
M66	ZN341_HUMAN.H11MO.0.C	-15	4.63393e-05	0.0356349	0.0165741	22	GCCTACTGCCCGCGGAGGGAGGTGGGCAAGGCATACCCCC	GGGGGGGGGGGGAGGGAAGAGC	+
M66	SP4_HUMAN.H11MO.0.A	-11	5.51721e-05	0.0424273	0.0165741	20	GCCTACTGCCCGCGGAGGGAGGTGGGCAAGGCATACCCCC	GGGAAGGGGGCGGGGCCGGG	+
M66	MAZ_HUMAN.H11MO.0.A	-11	0.000122721	0.0943726	0.030722	22	GCCTACTGCCCGCGGAGGGAGGTGGGCAAGGCATACCCCC	GGGGGAGGGGGGGGGGGGGGGG	+
M66	ZBT17_HUMAN.H11MO.0.A	-10	0.000174783	0.134408	0.0343803	19	GCCTACTGCCCGCGGAGGGAGGTGGGCAAGGCATACCCCC	GAGGGTGGGGGAGGGGAAG	+
M66	Z324A_HUMAN.H11MO.0.C	-6	0.000183112	0.140813	0.0343803	23	GCCTACTGCCCGCGGAGGGAGGTGGGCAAGGCATACCCCC	TGGCAGCAAAGGATGGTTTGATA	-
M66	SP3_HUMAN.H11MO.0.B	-12	0.000253638	0.195047	0.0423305	20	GCCTACTGCCCGCGGAGGGAGGTGGGCAAGGCATACCCCC	GGGGGGGGGCGGGGCCGGGG	+
M66	TBX3_HUMAN.H11MO.0.C	-17	0.000305222	0.234716	0.0438467	11	GCCTACTGCCCGCGGAGGGAGGTGGGCAAGGCATACCCCC	GGAGGTGGGAA	+
M66	RXRA_HUMAN.H11MO.0.A	-10	0.000323306	0.248622	0.0438467	20	GCCTACTGCCCGCGGAGGGAGGTGGGCAAGGCATACCCCC	GGGGGAGGCAGAGGTCAGAG	+
M66	ZN263_HUMAN.H11MO.0.A	-9	0.000350297	0.269379	0.0438467	20	GCCTACTGCCCGCGGAGGGAGGTGGGCAAGGCATACCCCC	GGGAGGAGGGAGAGGAGGAG	+
M66	KLF6_HUMAN.H11MO.0.A	-12	0.000438137	0.336927	0.0445221	19	GCCTACTGCCCGCGGAGGGAGGTGGGCAAGGCATACCCCC	GGAAGGGCGGGGCCGGGGG	+
M66	ZN667_HUMAN.H11MO.0.C	-18	0.000438137	0.336927	0.0445221	19	GCCTACTGCCCGCGGAGGGAGGTGGGCAAGGCATACCCCC	GTGGCCTTAAAAGCTCAGC	+
M66	BRAC_HUMAN.H11MO.0.A	-10	0.000444616	0.34191	0.0445221	20	GCCTACTGCCCGCGGAGGGAGGTGGGCAAGGCATACCCCC	TTAGCAGGGAGGTGTGAAAT	+
M66	SPIC_HUMAN.H11MO.0.D	-17	0.000494893	0.380573	0.0464593	13	GCCTACTGCCCGCGGAGGGAGGTGGGCAAGGCATACCCCC	GAGGAAGGGGAGG	+
M66	TBX21_HUMAN.H11MO.0.A	-15	0.000743689	0.571897	0.0654791	13	GCCTACTGCCCGCGGAGGGAGGTGGGCAAGGCATACCCCC	GTGGAGGTGTGAA	+
M66	PROX1_HUMAN.H11MO.0.D	-14	0.000784681	0.60342	0.0654791	17	GCCTACTGCCCGCGGAGGGAGGTGGGCAAGGCATACCCCC	GGGTAAGGCGGGTTGGG	+
M66	LYL1_HUMAN.H11MO.0.A	-11	0.000912935	0.702047	0.0721719	14	GCCTACTGCCCGCGGAGGGAGGTGGGCAAGGCATACCCCC	CAGGAAACAGCTGG	-
M66	SP2_HUMAN.H11MO.0.A	-11	0.00123899	0.952784	0.0886198	22	GCCTACTGCCCGCGGAGGGAGGTGGGCAAGGCATACCCCC	GGGGGGGGGGCGGGGCCGGGGG	+
M66	ZN467_HUMAN.H11MO.0.C	-11	0.00123899	0.952784	0.0886198	22	GCCTACTGCCCGCGGAGGGAGGTGGGCAAGGCATACCCCC	GGGGAGGGGAGGGGGGGGGGGG	+
M66	SMAD3_HUMAN.H11MO.0.B	-18	0.0016436	1.26393	0.112216	12	GCCTACTGCCCGCGGAGGGAGGTGGGCAAGGCATACCCCC	CAGGTGACAGAG	-
M66	E2F7_HUMAN.H11MO.0.B	-18	0.00312448	2.40272	0.204048	13	GCCTACTGCCCGCGGAGGGAGGTGGGCAAGGCATACCCCC	GGGGCGGGAAAGG	+
M66	WT1_HUMAN.H11MO.0.C	-10	0.0033102	2.54554	0.207169	20	GCCTACTGCCCGCGGAGGGAGGTGGGCAAGGCATACCCCC	GGGCGGGGGAGGAGGGGGGG	+
M66	RARA_HUMAN.H11MO.0.A	5	0.00354922	2.72935	0.207936	15	GCCTACTGCCCGCGGAGGGAGGTGGGCAAGGCATACCCCC	CCTTGACCTCTTGATCCCCC	-
M66	VEZF1_HUMAN.H11MO.1.C	-13	0.00359933	2.76789	0.207936	12	GCCTACTGCCCGCGGAGGGAGGTGGGCAAGGCATACCCCC	AGAGGGAGGGGG	+
M66	TFCP2_HUMAN.H11MO.0.D	-3	0.00386499	2.97218	0.215014	16	GCCTACTGCCCGCGGAGGGAGGTGGGCAAGGCATACCCCC	TCTGGCCAGTTCAGGC	-
M66	EGR2_HUMAN.H11MO.0.A	-12	0.00440804	3.38978	0.228932	18	GCCTACTGCCCGCGGAGGGAGGTGGGCAAGGCATACCCCC	GGGGGGGTGTGGGAGGGG	+
M66	ZN563_HUMAN.H11MO.0.C	-17	0.00442	3.39898	0.228932	21	GCCTACTGCCCGCGGAGGGAGGTGGGCAAGGCATACCCCC	GCAGCTGCCAGTGAGGATCCC	-
M66	E2F6_HUMAN.H11MO.0.A	-18	0.00488962	3.76012	0.2319	13	GCCTACTGCCCGCGGAGGGAGGTGGGCAAGGCATACCCCC	GGGGCGGGAAGGG	+
M66	TAL1_HUMAN.H11MO.1.A	-11	0.00517909	3.98272	0.2319	15	GCCTACTGCCCGCGGAGGGAGGTGGGCAAGGCATACCCCC	CAGGAAGCAGATGTG	+
M66	ZFX_HUMAN.H11MO.1.A	-14	0.00522524	4.01821	0.2319	17	GCCTACTGCCCGCGGAGGGAGGTGGGCAAGGCATACCCCC	GGGGGCGGAGGCCGGGG	+
M66	NR1D1_HUMAN.H11MO.0.B	-15	0.00527924	4.05974	0.2319	19	GCCTACTGCCCGCGGAGGGAGGTGGGCAAGGCATACCCCC	AGGGAAGTGGGTCAGAAGG	+
M66	ZN770_HUMAN.H11MO.0.C	-12	0.00540365	4.15541	0.2319	22	GCCTACTGCCCGCGGAGGGAGGTGGGCAAGGCATACCCCC	GGGAGGCTGAGGCGGGAGGATC	+
M66	RFX5_HUMAN.H11MO.0.A	-6	0.00573034	4.40663	0.239089	20	GCCTACTGCCCGCGGAGGGAGGTGGGCAAGGCATACCCCC	TCTGCCTAGCAACAGCTGAC	-
M66	TBX2_HUMAN.H11MO.0.D	-3	0.0059196	4.55217	0.239365	25	GCCTACTGCCCGCGGAGGGAGGTGGGCAAGGCATACCCCC	TGCCATCAGAGGTGTGAAAAGCGAC	+
M66	COT1_HUMAN.H11MO.0.C	-13	0.00605567	4.65681	0.239365	17	GCCTACTGCCCGCGGAGGGAGGTGGGCAAGGCATACCCCC	GGGGTCAGAGGTCAGGG	+
M66	FEV_HUMAN.H11MO.0.B	-14	0.00650166	4.99977	0.250404	10	GCCTACTGCCCGCGGAGGGAGGTGGGCAAGGCATACCCCC	GCGGGAAGCG	+
M66	TFDP1_HUMAN.H11MO.0.C	-16	0.00683834	5.25868	0.250593	14	GCCTACTGCCCGCGGAGGGAGGTGGGCAAGGCATACCCCC	GGGGGGCGGGAAAA	+
M66	KLF3_HUMAN.H11MO.0.B	-17	0.0069557	5.34894	0.250593	19	GCCTACTGCCCGCGGAGGGAGGTGGGCAAGGCATACCCCC	GGGGAGGGGCGGGGCCGGG	+
M66	EGR1_HUMAN.H11MO.0.A	-14	0.00700708	5.38844	0.250593	17	GCCTACTGCCCGCGGAGGGAGGTGGGCAAGGCATACCCCC	GAGGGCGTGGGCGGGGG	+
M66	FLI1_HUMAN.H11MO.0.A	-13	0.00726854	5.5895	0.253899	18	GCCTACTGCCCGCGGAGGGAGGTGGGCAAGGCATACCCCC	GGAGGAAGGAAGGAGGGA	+
M66	EOMES_HUMAN.H11MO.0.D	-16	0.00754435	5.8016	0.257544	12	GCCTACTGCCCGCGGAGGGAGGTGGGCAAGGCATACCCCC	AGGAGGTGTTAA	+
M66	TLX1_HUMAN.H11MO.0.D	-5	0.00869615	6.68734	0.290266	17	GCCTACTGCCCGCGGAGGGAGGTGGGCAAGGCATACCCCC	CTGGCAAGTTGCCAAGG	+
M66	MNX1_HUMAN.H11MO.0.D	-12	0.010413	8.00761	0.315264	19	GCCTACTGCCCGCGGAGGGAGGTGGGCAAGGCATACCCCC	TTAAGGGTTATTAAAATAG	-
M66	BRAC_HUMAN.H11MO.1.B	-19	0.010865	8.35521	0.315264	11	GCCTACTGCCCGCGGAGGGAGGTGGGCAAGGCATACCCCC	AGGTGTGAAAT	+
M66	PAX5_HUMAN.H11MO.0.A	-11	0.0109138	8.3927	0.315264	21	GCCTACTGCCCGCGGAGGGAGGTGGGCAAGGCATACCCCC	GCCTGGGCAGCAGAGCGTGAC	+
M66	E2F1_HUMAN.H11MO.0.A	-16	0.011056	8.50208	0.315264	14	GCCTACTGCCCGCGGAGGGAGGTGGGCAAGGCATACCCCC	GGGGGGCGGGAAAG	+
M66	IRX2_HUMAN.H11MO.0.D	-9	0.0111242	8.55451	0.315264	19	GCCTACTGCCCGCGGAGGGAGGTGGGCAAGGCATACCCCC	ACATGGGTGGGCATGTTGG	+
M66	RARG_HUMAN.H11MO.0.B	-19	0.0117726	9.05315	0.327462	18	GCCTACTGCCCGCGGAGGGAGGTGGGCAAGGCATACCCCC	AGGTCAGAGTGACCTGGG	+
M66	SRBP2_HUMAN.H11MO.0.B	-18	0.0124439	9.56933	0.33984	13	GCCTACTGCCCGCGGAGGGAGGTGGGCAAGGCATACCCCC	GGGTGGGGTGAGG	+
M66	ZN394_HUMAN.H11MO.0.C	-13	0.0133839	10.2922	0.352687	20	GCCTACTGCCCGCGGAGGGAGGTGGGCAAGGCATACCCCC	AGAATGGAATAGAATGGAAT	+
M66	ZN708_HUMAN.H11MO.0.C	5	0.0133839	10.2922	0.352687	15	GCCTACTGCCCGCGGAGGGAGGTGGGCAAGGCATACCCCC	GCTGTACCTGCTTATTAGGC	-
M66	NR1H3_HUMAN.H11MO.0.B	2	0.0144401	11.1044	0.373959	17	GCCTACTGCCCGCGGAGGGAGGTGGGCAAGGCATACCCCC	TGACCTGCAGTGACCTCTG	-
M66	SP4_HUMAN.H11MO.1.A	-13	0.0170176	13.0865	0.423931	16	GCCTACTGCCCGCGGAGGGAGGTGGGCAAGGCATACCCCC	GGAGGGGGCGGGGCCG	+
M66	KLF15_HUMAN.H11MO.0.A	-12	0.0174987	13.4565	0.423931	19	GCCTACTGCCCGCGGAGGGAGGTGGGCAAGGCATACCCCC	GGGGAGGAGCAGGGGGGGG	+
M66	TBX15_HUMAN.H11MO.0.D	-13	0.0174987	13.4565	0.423931	19	GCCTACTGCCCGCGGAGGGAGGTGGGCAAGGCATACCCCC	GGGGGGGGGGGGGTGGGGG	+
M66	ZN335_HUMAN.H11MO.0.A	-19	0.0194546	14.9606	0.451918	21	GCCTACTGCCCGCGGAGGGAGGTGGGCAAGGCATACCCCC	GGCTGTCCTCGGCGCTGCCTGA	+
M66	TAF1_HUMAN.H11MO.0.A	-14	0.0195565	15.039	0.451918	16	GCCTACTGCCCGCGGAGGGAGGTGGGCAAGGCATACCCCC	AAGATGGCGGCGGCGG	+
M67	IRX2_HUMAN.H11MO.0.D	0	0.000136184	0.104726	0.209451	19	ACATGGTTCAGAAAGACGGATTTCTTGCCGGAGGACTGGG	ACATGGGTGGGCATGTTGG	+
M70	HAND1_HUMAN.H11MO.0.D	1	0.00014614	0.112382	0.19904	16	CCACTGCCCCCCCTCAGGCAAAAAACAGGAGCAGCCTCCG	GGGTCTGGTTTTTGTCA	+
M70	PRGR_HUMAN.H11MO.1.A	-1	0.000258829	0.19904	0.19904	9	CCACTGCCCCCCCTCAGGCAAAAAACAGGAGCAGCCTCCG	TTCTGTTCT	-
M72	IRX2_HUMAN.H11MO.0.D	-16	0.000134039	0.103076	0.205976	19	AGCTATTGTGAACAGTACGCCCTGTCCATAACTGGAGCTC	CCAACATGCCCACCCATGT	-
M74	IRX2_HUMAN.H11MO.0.D	-3	0.000174019	0.13382	0.204213	19	CCAAGATGTCGGGACTTGTGAAGAGGCAGGGGCATTGCTA	ACATGGGTGGGCATGTTGG	+
M74	MNX1_HUMAN.H11MO.0.D	-6	0.000960169	0.73837	0.43053	19	CCAAGATGTCGGGACTTGTGAAGAGGCAGGGGCATTGCTA	TTAAGGGTTATTAAAATAG	-
M74	GATA1_HUMAN.H11MO.0.A	-28	0.00111971	0.86106	0.43053	12	CCAAGATGTCGGGACTTGTGAAGAGGCAGGGGCATTGCTA	CTGGCGGGGACAGATAAGA	+
M75	IRX2_HUMAN.H11MO.0.D	-5	0.000845759	0.650389	0.429403	19	ACCAGGGCATCATGGACATGTGCCCTCTGAAAACCAAGGG	ACATGGGTGGGCATGTTGG	+
M75	MNX1_HUMAN.H11MO.0.D	-9	0.00106106	0.815958	0.429403	19	ACCAGGGCATCATGGACATGTGCCCTCTGAAAACCAAGGG	CTATTTTAATAACCCTTAA	+
M75	ZN563_HUMAN.H11MO.0.C	-15	0.00111774	0.859543	0.429403	21	ACCAGGGCATCATGGACATGTGCCCTCTGAAAACCAAGGG	GCAGCTGCCAGTGAGGATCCC	-
M77	ZFX_HUMAN.H11MO.1.A	-12	5.43511e-05	0.041796	0.0829195	17	CAGCTCCGCAGCCGGGCCCCAAGCCTCAGGAGACCGGCAG	GGGGGCGGAGGCCGGGG	+
M77	ZBT17_HUMAN.H11MO.0.A	-8	0.000222998	0.171485	0.170106	19	CAGCTCCGCAGCCGGGCCCCAAGCCTCAGGAGACCGGCAG	CTTCCCCTCCCCCACCCTC	-
M77	SP3_HUMAN.H11MO.0.B	-5	0.000554913	0.426728	0.282197	20	CAGCTCCGCAGCCGGGCCCCAAGCCTCAGGAGACCGGCAG	CCCCGGCCCCGCCCCCCCCC	-
M77	ZN563_HUMAN.H11MO.0.C	-4	0.00114677	0.881867	0.321546	21	CAGCTCCGCAGCCGGGCCCCAAGCCTCAGGAGACCGGCAG	GCAGCTGCCAGTGAGGATCCC	-
M77	SP4_HUMAN.H11MO.0.A	-6	0.00167673	1.2894	0.321546	20	CAGCTCCGCAGCCGGGCCCCAAGCCTCAGGAGACCGGCAG	CCCGGCCCCGCCCCCTTCCC	-
M77	MAFA_HUMAN.H11MO.0.D	-8	0.00174566	1.34241	0.321546	21	CAGCTCCGCAGCCGGGCCCCAAGCCTCAGGAGACCGGCAG	GTGCTGACCCCGCAGCCTTCG	+
M77	ZN350_HUMAN.H11MO.1.D	-14	0.00176217	1.35511	0.321546	24	CAGCTCCGCAGCCGGGCCCCAAGCCTCAGGAGACCGGCAG	GGGCAACAAATCCCTGCGCCCCGT	-
M77	KLF3_HUMAN.H11MO.0.B	-6	0.00211392	1.6256	0.321546	19	CAGCTCCGCAGCCGGGCCCCAAGCCTCAGGAGACCGGCAG	CCCGGCCCCGCCCCTCCCC	-
M77	PATZ1_HUMAN.H11MO.0.C	1	0.00249175	1.91615	0.321546	21	CAGCTCCGCAGCCGGGCCCCAAGCCTCAGGAGACCGGCAG	CCTCCCCCCCCGCCCCCTCCCC	-
M77	SP2_HUMAN.H11MO.0.A	4	0.00266106	2.04635	0.321546	18	CAGCTCCGCAGCCGGGCCCCAAGCCTCAGGAGACCGGCAG	CCCCCGGCCCCGCCCCCCCCCC	-
M77	KLF6_HUMAN.H11MO.0.A	-9	0.00324612	2.49627	0.321546	19	CAGCTCCGCAGCCGGGCCCCAAGCCTCAGGAGACCGGCAG	CCCCCGGCCCCGCCCTTCC	-
M77	PURA_HUMAN.H11MO.0.D	-11	0.00354722	2.72781	0.321546	17	CAGCTCCGCAGCCGGGCCCCAAGCCTCAGGAGACCGGCAG	CCCTGCCCCCCCCTTCC	-
M77	THA_HUMAN.H11MO.0.C	-19	0.00354722	2.72781	0.321546	17	CAGCTCCGCAGCCGGGCCCCAAGCCTCAGGAGACCGGCAG	CTGACCTGAAGTGACCC	-
M77	ZN335_HUMAN.H11MO.0.A	5	0.00368167	2.83121	0.321546	17	CAGCTCCGCAGCCGGGCCCCAAGCCTCAGGAGACCGGCAG	TCAGGCAGCGCCGAGGACAGCC	-
M77	THAP1_HUMAN.H11MO.0.C	-10	0.00392547	3.01869	0.321546	22	CAGCTCCGCAGCCGGGCCCCAAGCCTCAGGAGACCGGCAG	GCCCGCAGCCAAGATGGCGGCG	-
M77	ZN667_HUMAN.H11MO.0.C	-19	0.00400449	3.07946	0.321546	19	CAGCTCCGCAGCCGGGCCCCAAGCCTCAGGAGACCGGCAG	GTGGCCTTAAAAGCTCAGC	+
M77	KLF16_HUMAN.H11MO.0.D	-2	0.00400449	3.07946	0.321546	19	CAGCTCCGCAGCCGGGCCCCAAGCCTCAGGAGACCGGCAG	CCCCCCCCCCCCCGCCCCC	-
M77	FEV_HUMAN.H11MO.0.B	-6	0.00561811	4.32032	0.399225	10	CAGCTCCGCAGCCGGGCCCCAAGCCTCAGGAGACCGGCAG	CGCTTCCCGC	-
M77	HEN1_HUMAN.H11MO.0.C	-1	0.00575694	4.42709	0.399225	20	CAGCTCCGCAGCCGGGCCCCAAGCCTCAGGAGACCGGCAG	AGGGACGCAGCTGCTCCCCA	-
M77	VEZF1_HUMAN.H11MO.0.C	-5	0.0061033	4.69344	0.404842	22	CAGCTCCGCAGCCGGGCCCCAAGCCTCAGGAGACCGGCAG	CCCCTCCCCCTCCCCCCTCCCC	-
M77	NR1D1_HUMAN.H11MO.0.B	-7	0.00738537	5.67935	0.461513	19	CAGCTCCGCAGCCGGGCCCCAAGCCTCAGGAGACCGGCAG	CCTTCTGACCCACTTCCCT	-
M77	GABPA_HUMAN.H11MO.0.A	-5	0.00756267	5.8157	0.461513	14	CAGCTCCGCAGCCGGGCCCCAAGCCTCAGGAGACCGGCAG	CCACTTCCGGTTCC	-
M77	MBD2_HUMAN.H11MO.0.B	-8	0.00802592	6.17193	0.470945	11	CAGCTCCGCAGCCGGGCCCCAAGCCTCAGGAGACCGGCAG	CCTCCGGCCCG	-
M77	MAZ_HUMAN.H11MO.0.A	-5	0.00881746	6.78063	0.492743	22	CAGCTCCGCAGCCGGGCCCCAAGCCTCAGGAGACCGGCAG	CCCCCCCCCCCCCCCCTCCCCC	-
M77	TAF1_HUMAN.H11MO.0.A	-2	0.00927524	7.13266	0.492743	16	CAGCTCCGCAGCCGGGCCCCAAGCCTCAGGAGACCGGCAG	CCGCCGCCGCCATCTT	-
M79	AP2D_HUMAN.H11MO.0.D	-12	4.63339e-05	0.0356307	0.0709665	14	CACGCCCGGGCACCGAACCCCGGCCCGAGCACCCAGCCAA	ACGCGCCTCGGGCG	-
M79	SP1_HUMAN.H11MO.0.A	-13	0.000483724	0.371983	0.370443	22	CACGCCCGGGCACCGAACCCCGGCCCGAGCACCCAGCCAA	CCCCCCCCCGGCCCCGCCCCCC	-
M81	TBX21_HUMAN.H11MO.0.A	-14	0.000281363	0.216368	0.287902	13	ACCCAGGGAGGGCTAGCACACCTGGGCCAACATCTCAGGA	TTCACACCTCCAC	-
M81	NR1D1_HUMAN.H11MO.0.B	-18	0.000619459	0.476364	0.287902	19	ACCCAGGGAGGGCTAGCACACCTGGGCCAACATCTCAGGA	CCTTCTGACCCACTTCCCT	-
M81	TLX1_HUMAN.H11MO.0.D	-21	0.000962767	0.740368	0.287902	17	ACCCAGGGAGGGCTAGCACACCTGGGCCAACATCTCAGGA	CCTTGGCAACTTGCCAG	-
M81	PAX5_HUMAN.H11MO.0.A	-20	0.000963996	0.741313	0.287902	20	ACCCAGGGAGGGCTAGCACACCTGGGCCAACATCTCAGGA	GCCTGGGCAGCAGAGCGTGAC	+
M81	IRX2_HUMAN.H11MO.0.D	-7	0.00125578	0.965696	0.287902	19	ACCCAGGGAGGGCTAGCACACCTGGGCCAACATCTCAGGA	ACATGGGTGGGCATGTTGG	+
M81	RARG_HUMAN.H11MO.0.B	-14	0.00135951	1.04547	0.287902	18	ACCCAGGGAGGGCTAGCACACCTGGGCCAACATCTCAGGA	AGGTCAGAGTGACCTGGG	+
M81	ZIC2_HUMAN.H11MO.0.D	-15	0.00170814	1.31356	0.287902	15	ACCCAGGGAGGGCTAGCACACCTGGGCCAACATCTCAGGA	TCACAGCAGGGGGCC	-
M81	MNX1_HUMAN.H11MO.0.D	-6	0.00265658	2.04291	0.335819	19	ACCCAGGGAGGGCTAGCACACCTGGGCCAACATCTCAGGA	TTAAGGGTTATTAAAATAG	-
M81	ZN563_HUMAN.H11MO.0.C	-11	0.0029982	2.30561	0.343347	21	ACCCAGGGAGGGCTAGCACACCTGGGCCAACATCTCAGGA	GGGATCCTCACTGGCAGCTGC	+
M81	BRAC_HUMAN.H11MO.0.A	-12	0.00316882	2.43682	0.343347	20	ACCCAGGGAGGGCTAGCACACCTGGGCCAACATCTCAGGA	ATTTCACACCTCCCTGCTAA	-
M81	RXRA_HUMAN.H11MO.0.A	-3	0.00390413	3.00228	0.394818	20	ACCCAGGGAGGGCTAGCACACCTGGGCCAACATCTCAGGA	GGGGGAGGCAGAGGTCAGAG	+
M81	OLIG2_HUMAN.H11MO.0.B	-7	0.00424422	3.2638	0.402385	18	ACCCAGGGAGGGCTAGCACACCTGGGCCAACATCTCAGGA	CAGAAGGGAAACAGCTGG	-
M81	NR1H4_HUMAN.H11MO.0.B	-7	0.00505389	3.88644	0.425909	19	ACCCAGGGAGGGCTAGCACACCTGGGCCAACATCTCAGGA	GGGGTCAATGACCCCGAGG	+
M81	ZN554_HUMAN.H11MO.0.C	-11	0.00549128	4.2228	0.434032	20	ACCCAGGGAGGGCTAGCACACCTGGGCCAACATCTCAGGA	AGCACCCCACATGGCTCAGC	-
M81	RARG_HUMAN.H11MO.2.D	-6	0.00587317	4.51647	0.434032	20	ACCCAGGGAGGGCTAGCACACCTGGGCCAACATCTCAGGA	GGGGGTCACCCAGAGGTCAC	+
M81	MCR_HUMAN.H11MO.0.D	-13	0.00629478	4.84069	0.434032	17	ACCCAGGGAGGGCTAGCACACCTGGGCCAACATCTCAGGA	TACAACAACCTGTTCTT	-
M81	PTF1A_HUMAN.H11MO.0.B	-7	0.00700708	5.38844	0.445348	18	ACCCAGGGAGGGCTAGCACACCTGGGCCAACATCTCAGGA	GGGAAAGGGGGCAGCTGG	-
M81	NFIC_HUMAN.H11MO.0.A	-21	0.00728129	5.59931	0.445348	17	ACCCAGGGAGGGCTAGCACACCTGGGCCAACATCTCAGGA	CTTGGCAGGGAGCCAAG	-
M81	CLOCK_HUMAN.H11MO.0.C	-14	0.00733966	5.6442	0.445348	14	ACCCAGGGAGGGCTAGCACACCTGGGCCAACATCTCAGGA	CAGACACGTGAACA	+
M81	RORA_HUMAN.H11MO.0.C	-19	0.00766558	5.89483	0.447234	13	ACCCAGGGAGGGCTAGCACACCTGGGCCAACATCTCAGGA	AACTAGGTCAGGG	+
M83	Z324A_HUMAN.H11MO.0.C	-11	4.62994e-06	0.00356042	0.00699635	23	GGTGAGGACGGTGACGCTAGTGTATGGCTGGGGCAGGAGG	TGGCAGCAAAGGATGGTTTGATA	-
M83	SPIC_HUMAN.H11MO.0.D	-18	9.0135e-05	0.0693138	0.036732	13	GGTGAGGACGGTGACGCTAGTGTATGGCTGGGGCAGGAGG	GAGGAAGGGGAGG	+
M83	MAZ_HUMAN.H11MO.0.A	-18	9.05033e-05	0.069597	0.036732	22	GGTGAGGACGGTGACGCTAGTGTATGGCTGGGGCAGGAGG	GGGGGAGGGGGGGGGGGGGGGG	+
M83	KLF6_HUMAN.H11MO.0.A	-21	9.72317e-05	0.0747712	0.036732	19	GGTGAGGACGGTGACGCTAGTGTATGGCTGGGGCAGGAGG	GGAAGGGCGGGGCCGGGGG	+
M83	ZFX_HUMAN.H11MO.1.A	-5	0.000147136	0.113147	0.0427093	17	GGTGAGGACGGTGACGCTAGTGTATGGCTGGGGCAGGAGG	GGGGGCGGAGGCCGGGG	+
M83	IRX2_HUMAN.H11MO.0.D	-21	0.000186332	0.143289	0.0427093	19	GGTGAGGACGGTGACGCTAGTGTATGGCTGGGGCAGGAGG	ACATGGGTGGGCATGTTGG	+
M83	PURA_HUMAN.H11MO.0.D	-21	0.000197845	0.152142	0.0427093	17	GGTGAGGACGGTGACGCTAGTGTATGGCTGGGGCAGGAGG	GGAAGGGGGGGGCAGGG	+
M83	VEZF1_HUMAN.H11MO.0.C	0	0.00029196	0.224517	0.0551479	22	GGTGAGGACGGTGACGCTAGTGTATGGCTGGGGCAGGAGG	GGGGAGGGGGGAGGGGGAGGGG	+
M83	PATZ1_HUMAN.H11MO.0.C	-18	0.000343128	0.263866	0.0576117	22	GGTGAGGACGGTGACGCTAGTGTATGGCTGGGGCAGGAGG	GGGGAGGGGGCGGGGGGGGAGG	+
M83	RXRA_HUMAN.H11MO.0.A	-19	0.000384515	0.295692	0.0581045	20	GGTGAGGACGGTGACGCTAGTGTATGGCTGGGGCAGGAGG	GGGGGAGGCAGAGGTCAGAG	+
M83	ZN341_HUMAN.H11MO.0.C	-25	0.000436013	0.335294	0.0598967	15	GGTGAGGACGGTGACGCTAGTGTATGGCTGGGGCAGGAGG	GGGGGGGGGGGGAGGGAAGAGC	+
M83	THAP1_HUMAN.H11MO.0.C	-9	0.000753254	0.579252	0.0945397	22	GGTGAGGACGGTGACGCTAGTGTATGGCTGGGGCAGGAGG	GCCCGCAGCCAAGATGGCGGCG	-
M83	SP3_HUMAN.H11MO.0.B	-19	0.000953901	0.73355	0.102961	20	GGTGAGGACGGTGACGCTAGTGTATGGCTGGGGCAGGAGG	GGGGGGGGGCGGGGCCGGGG	+
M83	NR1H4_HUMAN.H11MO.0.B	-3	0.00114871	0.883358	0.11012	19	GGTGAGGACGGTGACGCTAGTGTATGGCTGGGGCAGGAGG	GGGGTCAATGACCCCGAGG	+
M83	ZBT17_HUMAN.H11MO.0.A	-12	0.00124671	0.958719	0.11012	19	GGTGAGGACGGTGACGCTAGTGTATGGCTGGGGCAGGAGG	GAGGGTGGGGGAGGGGAAG	+
M83	SP2_HUMAN.H11MO.0.A	-18	0.00127961	0.98402	0.11012	22	GGTGAGGACGGTGACGCTAGTGTATGGCTGGGGCAGGAGG	GGGGGGGGGGCGGGGCCGGGGG	+
M83	RARG_HUMAN.H11MO.2.D	-24	0.00131172	1.00872	0.11012	16	GGTGAGGACGGTGACGCTAGTGTATGGCTGGGGCAGGAGG	GGGGGTCACCCAGAGGTCAC	+
M83	KLF3_HUMAN.H11MO.0.B	-19	0.0015898	1.22256	0.126441	19	GGTGAGGACGGTGACGCTAGTGTATGGCTGGGGCAGGAGG	GGGGAGGGGCGGGGCCGGG	+
M83	ZN563_HUMAN.H11MO.0.C	-15	0.00170129	1.30829	0.128542	21	GGTGAGGACGGTGACGCTAGTGTATGGCTGGGGCAGGAGG	GCAGCTGCCAGTGAGGATCCC	-
M83	SP4_HUMAN.H11MO.0.A	-18	0.00179267	1.37857	0.128997	20	GGTGAGGACGGTGACGCTAGTGTATGGCTGGGGCAGGAGG	GGGAAGGGGGCGGGGCCGGG	+
M83	NR1D1_HUMAN.H11MO.0.B	-21	0.0020198	1.55323	0.138734	19	GGTGAGGACGGTGACGCTAGTGTATGGCTGGGGCAGGAGG	AGGGAAGTGGGTCAGAAGG	+
M83	PROX1_HUMAN.H11MO.0.D	-16	0.00249698	1.92018	0.164053	17	GGTGAGGACGGTGACGCTAGTGTATGGCTGGGGCAGGAGG	GGGTAAGGCGGGTTGGG	+
M83	ZN394_HUMAN.H11MO.0.C	-10	0.00283168	2.17756	0.178213	20	GGTGAGGACGGTGACGCTAGTGTATGGCTGGGGCAGGAGG	AGAATGGAATAGAATGGAAT	+
M83	TLX1_HUMAN.H11MO.0.D	-20	0.00294838	2.26731	0.178213	17	GGTGAGGACGGTGACGCTAGTGTATGGCTGGGGCAGGAGG	CCTTGGCAACTTGCCAG	-
M83	HESX1_HUMAN.H11MO.0.D	-23	0.00323729	2.48947	0.18815	16	GGTGAGGACGGTGACGCTAGTGTATGGCTGGGGCAGGAGG	AGGCCACGTGCCGGAT	-
M83	BHE41_HUMAN.H11MO.0.D	-20	0.00354094	2.72299	0.198176	20	GGTGAGGACGGTGACGCTAGTGTATGGCTGGGGCAGGAGG	ACCGGGTCACGTGCAGAAGG	+
M83	PAX2_HUMAN.H11MO.0.D	-11	0.00393411	3.02533	0.211147	18	GGTGAGGACGGTGACGCTAGTGTATGGCTGGGGCAGGAGG	TGTCACGCATGACTGAAC	-
M83	GATA2_HUMAN.H11MO.0.A	-27	0.00405216	3.11611	0.211147	13	GGTGAGGACGGTGACGCTAGTGTATGGCTGGGGCAGGAGG	CTGGGGGGTGGAGATAAGG	+
M83	RARG_HUMAN.H11MO.0.B	-4	0.00425348	3.27093	0.21425	18	GGTGAGGACGGTGACGCTAGTGTATGGCTGGGGCAGGAGG	AGGTCAGAGTGACCTGGG	+
M83	ZN589_HUMAN.H11MO.0.D	-16	0.00453184	3.48498	0.220907	16	GGTGAGGACGGTGACGCTAGTGTATGGCTGGGGCAGGAGG	CGGCAGTAACCGTGGG	-
M83	PAX8_HUMAN.H11MO.0.D	-12	0.00521085	4.00714	0.246068	14	GGTGAGGACGGTGACGCTAGTGTATGGCTGGGGCAGGAGG	GTCACTGAAGCGGG	+
M83	GATA1_HUMAN.H11MO.0.A	-27	0.00588317	4.52416	0.261474	13	GGTGAGGACGGTGACGCTAGTGTATGGCTGGGGCAGGAGG	CTGGCGGGGACAGATAAGA	+
M83	BRAC_HUMAN.H11MO.0.A	-10	0.00632318	4.86253	0.273001	20	GGTGAGGACGGTGACGCTAGTGTATGGCTGGGGCAGGAGG	TTAGCAGGGAGGTGTGAAAT	+
M83	PTF1A_HUMAN.H11MO.0.B	-29	0.00673325	5.17787	0.28263	11	GGTGAGGACGGTGACGCTAGTGTATGGCTGGGGCAGGAGG	GGGAAAGGGGGCAGCTGG	-
M83	TBX21_HUMAN.H11MO.0.A	-4	0.00721798	5.55063	0.288627	13	GGTGAGGACGGTGACGCTAGTGTATGGCTGGGGCAGGAGG	GTGGAGGTGTGAA	+
M83	EGR2_HUMAN.H11MO.0.A	-15	0.00782058	6.01403	0.30302	18	GGTGAGGACGGTGACGCTAGTGTATGGCTGGGGCAGGAGG	GGGGGGGTGTGGGAGGGG	+
M83	RARA_HUMAN.H11MO.0.A	-26	0.00837602	6.44116	0.310444	14	GGTGAGGACGGTGACGCTAGTGTATGGCTGGGGCAGGAGG	GGGGGATCAAGAGGTCAAGG	+
M83	PITX3_HUMAN.H11MO.0.D	-28	0.00842308	6.47735	0.310444	12	GGTGAGGACGGTGACGCTAGTGTATGGCTGGGGCAGGAGG	GGGGGATTAAGGGATTAA	+
M83	NR1H3_HUMAN.H11MO.0.B	-16	0.00975327	7.50026	0.339882	19	GGTGAGGACGGTGACGCTAGTGTATGGCTGGGGCAGGAGG	CAGAGGTCACTGCAGGTCA	+
M83	ZN263_HUMAN.H11MO.0.A	5	0.0103029	7.92294	0.339882	15	GGTGAGGACGGTGACGCTAGTGTATGGCTGGGGCAGGAGG	GGGAGGAGGGAGAGGAGGAG	+
M83	MNX1_HUMAN.H11MO.0.D	-20	0.0104673	8.04937	0.339882	19	GGTGAGGACGGTGACGCTAGTGTATGGCTGGGGCAGGAGG	TTAAGGGTTATTAAAATAG	-
M83	TAL1_HUMAN.H11MO.0.A	-27	0.0104673	8.04937	0.339882	13	GGTGAGGACGGTGACGCTAGTGTATGGCTGGGGCAGGAGG	CTGGGGGGGGCAGATAAGG	+
M83	OLIG2_HUMAN.H11MO.0.B	-22	0.0104971	8.07223	0.339882	18	GGTGAGGACGGTGACGCTAGTGTATGGCTGGGGCAGGAGG	CAGAAGGGAAACAGCTGG	-
M83	ZN350_HUMAN.H11MO.1.D	5	0.0105713	8.12936	0.339882	19	GGTGAGGACGGTGACGCTAGTGTATGGCTGGGGCAGGAGG	ACGGGGCGCAGGGATTTGTTGCCC	+
M83	MXI1_HUMAN.H11MO.0.A	-2	0.0132781	10.2109	0.408302	15	GGTGAGGACGGTGACGCTAGTGTATGGCTGGGGCAGGAGG	GCACGTGGCGGCGGG	+
M83	ZN554_HUMAN.H11MO.0.C	-15	0.01351	10.3892	0.408302	20	GGTGAGGACGGTGACGCTAGTGTATGGCTGGGGCAGGAGG	GCTGAGCCATGTGGGGTGCT	+
M83	PAX5_HUMAN.H11MO.0.A	-26	0.013946	10.7245	0.413216	14	GGTGAGGACGGTGACGCTAGTGTATGGCTGGGGCAGGAGG	GCCTGGGCAGCAGAGCGTGAC	+
M83	HME2_HUMAN.H11MO.0.D	0	0.0149133	11.4683	0.433378	11	GGTGAGGACGGTGACGCTAGTGTATGGCTGGGGCAGGAGG	GGTAATTAGGG	+
M83	TFCP2_HUMAN.H11MO.0.D	-22	0.0160656	12.3544	0.449572	16	GGTGAGGACGGTGACGCTAGTGTATGGCTGGGGCAGGAGG	TCTGGCCAGTTCAGGC	-
M84	ZN563_HUMAN.H11MO.0.C	-10	0.000171162	0.131623	0.145971	21	GCACCTTCCCGCGGGGGGAATCGGGAACGGCCTTGCCAAA	GCAGCTGCCAGTGAGGATCCC	-
M84	ZN341_HUMAN.H11MO.0.C	-9	0.000206978	0.159166	0.145971	22	GCACCTTCCCGCGGGGGGAATCGGGAACGGCCTTGCCAAA	GGGGGGGGGGGGAGGGAAGAGC	+
M84	RXRA_HUMAN.H11MO.0.A	-10	0.00028814	0.221579	0.145971	20	GCACCTTCCCGCGGGGGGAATCGGGAACGGCCTTGCCAAA	GGGGGAGGCAGAGGTCAGAG	+
M84	IRX2_HUMAN.H11MO.0.D	-10	0.000525887	0.404407	0.19981	19	GCACCTTCCCGCGGGGGGAATCGGGAACGGCCTTGCCAAA	ACATGGGTGGGCATGTTGG	+
M84	SP4_HUMAN.H11MO.0.A	-15	0.00125679	0.966475	0.37327	20	GCACCTTCCCGCGGGGGGAATCGGGAACGGCCTTGCCAAA	GGGAAGGGGGCGGGGCCGGG	+
M84	ZN214_HUMAN.H11MO.0.C	-5	0.00149669	1.15095	0.37327	22	GCACCTTCCCGCGGGGGGAATCGGGAACGGCCTTGCCAAA	TCCTTTTTGAGGCCTTTGATGA	+
M84	SP3_HUMAN.H11MO.0.B	-9	0.00181368	1.39472	0.37327	20	GCACCTTCCCGCGGGGGGAATCGGGAACGGCCTTGCCAAA	GGGGGGGGGCGGGGCCGGGG	+
M84	MNX1_HUMAN.H11MO.0.D	-9	0.0019674	1.51293	0.37327	19	GCACCTTCCCGCGGGGGGAATCGGGAACGGCCTTGCCAAA	TTAAGGGTTATTAAAATAG	-
M84	BRAC_HUMAN.H11MO.0.A	-9	0.00241754	1.85909	0.37327	20	GCACCTTCCCGCGGGGGGAATCGGGAACGGCCTTGCCAAA	TTAGCAGGGAGGTGTGAAAT	+
M84	PATZ1_HUMAN.H11MO.0.C	-8	0.00275773	2.12069	0.37327	22	GCACCTTCCCGCGGGGGGAATCGGGAACGGCCTTGCCAAA	GGGGAGGGGGCGGGGGGGGAGG	+
M84	VEZF1_HUMAN.H11MO.0.C	-7	0.00275773	2.12069	0.37327	22	GCACCTTCCCGCGGGGGGAATCGGGAACGGCCTTGCCAAA	GGGGAGGGGGGAGGGGGAGGGG	+
M84	MAZ_HUMAN.H11MO.0.A	-9	0.00294726	2.26644	0.37327	22	GCACCTTCCCGCGGGGGGAATCGGGAACGGCCTTGCCAAA	GGGGGAGGGGGGGGGGGGGGGG	+
M84	PAX2_HUMAN.H11MO.0.D	-18	0.00331232	2.54717	0.387235	18	GCACCTTCCCGCGGGGGGAATCGGGAACGGCCTTGCCAAA	TGTCACGCATGACTGAAC	-
M84	SP2_HUMAN.H11MO.0.A	-15	0.00359151	2.76187	0.389883	22	GCACCTTCCCGCGGGGGGAATCGGGAACGGCCTTGCCAAA	GGGGGGGGGGCGGGGCCGGGGG	+
M84	NR1D1_HUMAN.H11MO.0.B	-14	0.00436793	3.35894	0.442558	19	GCACCTTCCCGCGGGGGGAATCGGGAACGGCCTTGCCAAA	AGGGAAGTGGGTCAGAAGG	+
M84	RFX5_HUMAN.H11MO.0.A	-9	0.0048461	3.72665	0.460318	20	GCACCTTCCCGCGGGGGGAATCGGGAACGGCCTTGCCAAA	GTCAGCTGTTGCTAGGCAGA	+
M84	PROX1_HUMAN.H11MO.0.D	-8	0.00604107	4.64558	0.480857	17	GCACCTTCCCGCGGGGGGAATCGGGAACGGCCTTGCCAAA	GGGTAAGGCGGGTTGGG	+
M84	PURA_HUMAN.H11MO.0.D	-6	0.00650174	4.99984	0.480857	17	GCACCTTCCCGCGGGGGGAATCGGGAACGGCCTTGCCAAA	GGAAGGGGGGGGCAGGG	+
M84	ZBT17_HUMAN.H11MO.0.A	-9	0.0066285	5.09731	0.480857	19	GCACCTTCCCGCGGGGGGAATCGGGAACGGCCTTGCCAAA	GAGGGTGGGGGAGGGGAAG	+
M84	SPIC_HUMAN.H11MO.0.D	-15	0.00664431	5.10948	0.480857	13	GCACCTTCCCGCGGGGGGAATCGGGAACGGCCTTGCCAAA	GAGGAAGGGGAGG	+
M84	KLF6_HUMAN.H11MO.0.A	-7	0.00709704	5.45762	0.488958	19	GCACCTTCCCGCGGGGGGAATCGGGAACGGCCTTGCCAAA	GGAAGGGCGGGGCCGGGGG	+
M84	ZFX_HUMAN.H11MO.1.A	-9	0.00752194	5.78437	0.488958	17	GCACCTTCCCGCGGGGGGAATCGGGAACGGCCTTGCCAAA	GGGGGCGGAGGCCGGGG	+
M84	ZN335_HUMAN.H11MO.0.A	-10	0.00772142	5.93777	0.488958	22	GCACCTTCCCGCGGGGGGAATCGGGAACGGCCTTGCCAAA	TCAGGCAGCGCCGAGGACAGCC	-
M86	IRX2_HUMAN.H11MO.0.D	-12	0.000477006	0.366817	0.422354	19	CTCTAGATGGAGCGTCAACCGCCAGCCAGCAAGATGGTCC	CCAACATGCCCACCCATGT	-
M86	RXRA_HUMAN.H11MO.0.A	-7	0.000690656	0.531115	0.422354	20	CTCTAGATGGAGCGTCAACCGCCAGCCAGCAAGATGGTCC	GGGGGAGGCAGAGGTCAGAG	+
M87	TLX1_HUMAN.H11MO.0.D	-9	0.000115071	0.0884896	0.176712	17	ACGGGATATCTGCCACGTACCCGTCGGAGGTGCATCATGT	CTGGCAAGTTGCCAAGG	+
M87	IRX2_HUMAN.H11MO.0.D	-21	0.000387791	0.298211	0.297761	19	ACGGGATATCTGCCACGTACCCGTCGGAGGTGCATCATGT	ACATGGGTGGGCATGTTGG	+
M88	IRX2_HUMAN.H11MO.0.D	-3	0.000498669	0.383476	0.44901	19	AAGCTTGGCCTCTGACTCAGGAACTGCTGCCAGAACGGTT	CCAACATGCCCACCCATGT	-
M91	SMAD3_HUMAN.H11MO.0.B	0	0.000135391	0.104115	0.0851327	12	GAGCAGGCAGGGCTACCGGTGGCTGCGGAGCCGGGGGGCC	CAGGTGACAGAG	-
M91	SP3_HUMAN.H11MO.0.B	-16	0.000154751	0.119003	0.0851327	20	GAGCAGGCAGGGCTACCGGTGGCTGCGGAGCCGGGGGGCC	GGGGGGGGGCGGGGCCGGGG	+
M91	THAP1_HUMAN.H11MO.0.C	-1	0.000203345	0.156372	0.0851327	22	GAGCAGGCAGGGCTACCGGTGGCTGCGGAGCCGGGGGGCC	CGCCGCCATCTTGGCTGCGGGC	+
M91	ZFX_HUMAN.H11MO.1.A	-19	0.000251532	0.193428	0.0851327	17	GAGCAGGCAGGGCTACCGGTGGCTGCGGAGCCGGGGGGCC	GGGGGCGGAGGCCGGGG	+
M91	ZN563_HUMAN.H11MO.0.C	4	0.000282444	0.2172	0.0851327	17	GAGCAGGCAGGGCTACCGGTGGCTGCGGAGCCGGGGGGCC	GCAGCTGCCAGTGAGGATCCC	-
M91	PATZ1_HUMAN.H11MO.0.C	0	0.000448407	0.344825	0.11263	22	GAGCAGGCAGGGCTACCGGTGGCTGCGGAGCCGGGGGGCC	GGGGAGGGGGCGGGGGGGGAGG	+
M91	SP2_HUMAN.H11MO.0.A	0	0.000523161	0.402311	0.112634	22	GAGCAGGCAGGGCTACCGGTGGCTGCGGAGCCGGGGGGCC	GGGGGGGGGGCGGGGCCGGGGG	+
M91	MAZ_HUMAN.H11MO.0.A	1	0.000657689	0.505763	0.123898	21	GAGCAGGCAGGGCTACCGGTGGCTGCGGAGCCGGGGGGCC	GGGGGAGGGGGGGGGGGGGGGG	+
M91	ETV5_HUMAN.H11MO.0.C	0	0.000975579	0.75022	0.155252	14	GAGCAGGCAGGGCTACCGGTGGCTGCGGAGCCGGGGGGCC	GAGCAGGAAGTGAG	+
M91	RXRA_HUMAN.H11MO.0.A	-18	0.00103016	0.79219	0.155252	20	GAGCAGGCAGGGCTACCGGTGGCTGCGGAGCCGGGGGGCC	GGGGGAGGCAGAGGTCAGAG	+
M91	TAF1_HUMAN.H11MO.0.A	3	0.00132528	1.01914	0.17944	13	GAGCAGGCAGGGCTACCGGTGGCTGCGGAGCCGGGGGGCC	AAGATGGCGGCGGCGG	+
M91	SPIC_HUMAN.H11MO.0.D	1	0.00142879	1.09874	0.17944	12	GAGCAGGCAGGGCTACCGGTGGCTGCGGAGCCGGGGGGCC	GAGGAAGGGGAGG	+
M91	SP4_HUMAN.H11MO.0.A	3	0.0019029	1.46333	0.186306	17	GAGCAGGCAGGGCTACCGGTGGCTGCGGAGCCGGGGGGCC	GGGAAGGGGGCGGGGCCGGG	+
M91	IRX2_HUMAN.H11MO.0.D	-16	0.00197795	1.52104	0.186306	19	GAGCAGGCAGGGCTACCGGTGGCTGCGGAGCCGGGGGGCC	ACATGGGTGGGCATGTTGG	+
M91	KLF6_HUMAN.H11MO.0.A	0	0.00197795	1.52104	0.186306	19	GAGCAGGCAGGGCTACCGGTGGCTGCGGAGCCGGGGGGCC	GGAAGGGCGGGGCCGGGGG	+
M91	ZN554_HUMAN.H11MO.0.C	-6	0.00221057	1.69993	0.187145	20	GAGCAGGCAGGGCTACCGGTGGCTGCGGAGCCGGGGGGCC	GCTGAGCCATGTGGGGTGCT	+
M91	ZN341_HUMAN.H11MO.0.C	-9	0.002622	2.01632	0.187145	22	GAGCAGGCAGGGCTACCGGTGGCTGCGGAGCCGGGGGGCC	GGGGGGGGGGGGAGGGAAGAGC	+
M91	PURA_HUMAN.H11MO.0.D	-5	0.00262704	2.02019	0.187145	17	GAGCAGGCAGGGCTACCGGTGGCTGCGGAGCCGGGGGGCC	GGAAGGGGGGGGCAGGG	+
M91	HESX1_HUMAN.H11MO.0.D	-1	0.00262855	2.02135	0.187145	16	GAGCAGGCAGGGCTACCGGTGGCTGCGGAGCCGGGGGGCC	ATCCGGCACGTGGCCT	+
M91	PROX1_HUMAN.H11MO.0.D	-22	0.00284769	2.18987	0.187145	17	GAGCAGGCAGGGCTACCGGTGGCTGCGGAGCCGGGGGGCC	GGGTAAGGCGGGTTGGG	+
M91	NR1D1_HUMAN.H11MO.0.B	-10	0.0028981	2.22864	0.187145	19	GAGCAGGCAGGGCTACCGGTGGCTGCGGAGCCGGGGGGCC	AGGGAAGTGGGTCAGAAGG	+
M91	KLF3_HUMAN.H11MO.0.B	-16	0.00312469	2.40288	0.187145	19	GAGCAGGCAGGGCTACCGGTGGCTGCGGAGCCGGGGGGCC	GGGGAGGGGCGGGGCCGGG	+
M91	TAL1_HUMAN.H11MO.0.A	-30	0.00312469	2.40288	0.187145	10	GAGCAGGCAGGGCTACCGGTGGCTGCGGAGCCGGGGGGCC	CTGGGGGGGGCAGATAAGG	+
M91	VEZF1_HUMAN.H11MO.0.C	-17	0.00322863	2.48282	0.187145	22	GAGCAGGCAGGGCTACCGGTGGCTGCGGAGCCGGGGGGCC	GGGGAGGGGGGAGGGGGAGGGG	+
M91	OLIG2_HUMAN.H11MO.0.B	-4	0.00351224	2.70091	0.195292	18	GAGCAGGCAGGGCTACCGGTGGCTGCGGAGCCGGGGGGCC	CAGAAGGGAAACAGCTGG	-
M91	RFX5_HUMAN.H11MO.0.A	-3	0.00396993	3.05288	0.206309	20	GAGCAGGCAGGGCTACCGGTGGCTGCGGAGCCGGGGGGCC	TCTGCCTAGCAACAGCTGAC	-
M91	ZN335_HUMAN.H11MO.0.A	-2	0.00453962	3.49097	0.228051	22	GAGCAGGCAGGGCTACCGGTGGCTGCGGAGCCGGGGGGCC	TCAGGCAGCGCCGAGGACAGCC	-
M91	ZN263_HUMAN.H11MO.0.A	8	0.00491654	3.78082	0.239019	12	GAGCAGGCAGGGCTACCGGTGGCTGCGGAGCCGGGGGGCC	GGGAGGAGGGAGAGGAGGAG	+
M91	PAX2_HUMAN.H11MO.0.D	-10	0.00552921	4.25196	0.250892	18	GAGCAGGCAGGGCTACCGGTGGCTGCGGAGCCGGGGGGCC	TGTCACGCATGACTGAAC	-
M91	MAFA_HUMAN.H11MO.0.D	0	0.00562831	4.32817	0.250892	21	GAGCAGGCAGGGCTACCGGTGGCTGCGGAGCCGGGGGGCC	GTGCTGACCCCGCAGCCTTCG	+
M91	ZN394_HUMAN.H11MO.0.C	0	0.00566022	4.35271	0.250892	20	GAGCAGGCAGGGCTACCGGTGGCTGCGGAGCCGGGGGGCC	AGAATGGAATAGAATGGAAT	+
M91	FEV_HUMAN.H11MO.0.B	-2	0.00622799	4.78933	0.268172	10	GAGCAGGCAGGGCTACCGGTGGCTGCGGAGCCGGGGGGCC	GCGGGAAGCG	+
M91	ZN667_HUMAN.H11MO.0.C	-6	0.00650022	4.99867	0.272119	19	GAGCAGGCAGGGCTACCGGTGGCTGCGGAGCCGGGGGGCC	GCTGAGCTTTTAAGGCCAC	-
M91	TLX1_HUMAN.H11MO.0.D	-3	0.00725046	5.57561	0.287308	17	GAGCAGGCAGGGCTACCGGTGGCTGCGGAGCCGGGGGGCC	CTGGCAAGTTGCCAAGG	+
M91	ZN589_HUMAN.H11MO.0.D	-6	0.00750551	5.77173	0.287308	16	GAGCAGGCAGGGCTACCGGTGGCTGCGGAGCCGGGGGGCC	CGGCAGTAACCGTGGG	-
M91	RFX1_HUMAN.H11MO.0.B	0	0.00770925	5.92841	0.287308	22	GAGCAGGCAGGGCTACCGGTGGCTGCGGAGCCGGGGGGCC	CCGTCGCCATGGCAACCGGGGC	-
M91	ZN350_HUMAN.H11MO.1.D	1	0.00816376	6.27793	0.290918	23	GAGCAGGCAGGGCTACCGGTGGCTGCGGAGCCGGGGGGCC	ACGGGGCGCAGGGATTTGTTGCCC	+
M91	NFIC_HUMAN.H11MO.0.A	-2	0.00842261	6.47698	0.290918	17	GAGCAGGCAGGGCTACCGGTGGCTGCGGAGCCGGGGGGCC	CTTGGCAGGGAGCCAAG	-
M91	Z324A_HUMAN.H11MO.0.C	-1	0.00849357	6.53156	0.290918	23	GAGCAGGCAGGGCTACCGGTGGCTGCGGAGCCGGGGGGCC	TGGCAGCAAAGGATGGTTTGATA	-
M91	EGR1_HUMAN.H11MO.0.A	-20	0.00976788	7.5115	0.324546	17	GAGCAGGCAGGGCTACCGGTGGCTGCGGAGCCGGGGGGCC	GAGGGCGTGGGCGGGGG	+
M91	RARG_HUMAN.H11MO.0.B	-1	0.00990605	7.61775	0.324546	18	GAGCAGGCAGGGCTACCGGTGGCTGCGGAGCCGGGGGGCC	AGGTCAGAGTGACCTGGG	+
M91	GATA1_HUMAN.H11MO.0.A	-30	0.0106212	8.1677	0.333953	10	GAGCAGGCAGGGCTACCGGTGGCTGCGGAGCCGGGGGGCC	CTGGCGGGGACAGATAAGA	+
M91	PTF1A_HUMAN.H11MO.0.B	-16	0.0106364	8.17937	0.333953	18	GAGCAGGCAGGGCTACCGGTGGCTGCGGAGCCGGGGGGCC	GGGAAAGGGGGCAGCTGG	-
M91	GATA2_HUMAN.H11MO.0.A	-30	0.0113764	8.74847	0.349138	10	GAGCAGGCAGGGCTACCGGTGGCTGCGGAGCCGGGGGGCC	CTGGGGGGTGGAGATAAGG	+
M91	TBX21_HUMAN.H11MO.0.A	-16	0.0115833	8.90759	0.349138	13	GAGCAGGCAGGGCTACCGGTGGCTGCGGAGCCGGGGGGCC	GTGGAGGTGTGAA	+
M91	NR1H4_HUMAN.H11MO.0.B	-2	0.0121809	9.36714	0.351026	19	GAGCAGGCAGGGCTACCGGTGGCTGCGGAGCCGGGGGGCC	GGGGTCAATGACCCCGAGG	+
M91	PAX8_HUMAN.H11MO.0.D	-20	0.0125776	9.6722	0.351026	14	GAGCAGGCAGGGCTACCGGTGGCTGCGGAGCCGGGGGGCC	GTCACTGAAGCGGG	+
M91	ZEP2_HUMAN.H11MO.0.D	-5	0.0125776	9.6722	0.351026	14	GAGCAGGCAGGGCTACCGGTGGCTGCGGAGCCGGGGGGCC	GGTAGGGAAACCCC	+
M91	ZBT17_HUMAN.H11MO.0.A	-17	0.0159514	12.2666	0.422118	19	GAGCAGGCAGGGCTACCGGTGGCTGCGGAGCCGGGGGGCC	GAGGGTGGGGGAGGGGAAG	+
M91	SP4_HUMAN.H11MO.1.A	1	0.0159652	12.2772	0.422118	15	GAGCAGGCAGGGCTACCGGTGGCTGCGGAGCCGGGGGGCC	GGAGGGGGCGGGGCCG	+
M91	CUX1_HUMAN.H11MO.0.C	-8	0.0186693	14.3567	0.485102	14	GAGCAGGCAGGGCTACCGGTGGCTGCGGAGCCGGGGGGCC	AGGGGGATCGATGG	+
M91	EGR2_HUMAN.H11MO.0.A	-18	0.019825	15.2454	0.490321	18	GAGCAGGCAGGGCTACCGGTGGCTGCGGAGCCGGGGGGCC	GGGGGGGTGTGGGAGGGG	+
M91	LYL1_HUMAN.H11MO.0.A	-8	0.0201715	15.5119	0.490321	14	GAGCAGGCAGGGCTACCGGTGGCTGCGGAGCCGGGGGGCC	CAGGAAACAGCTGG	-
M92	IRX2_HUMAN.H11MO.0.D	-5	0.000392426	0.301775	0.428804	19	ACACAGATCGTTGCAAACCCCGCTGAGTATGAACGTCTGC	CCAACATGCCCACCCATGT	-
M92	MNX1_HUMAN.H11MO.0.D	-6	0.000995965	0.765897	0.428804	19	ACACAGATCGTTGCAAACCCCGCTGAGTATGAACGTCTGC	CTATTTTAATAACCCTTAA	+
M92	NR1D1_HUMAN.H11MO.0.B	-16	0.00144581	1.11183	0.428804	19	ACACAGATCGTTGCAAACCCCGCTGAGTATGAACGTCTGC	AGGGAAGTGGGTCAGAAGG	+
M92	GATA1_HUMAN.H11MO.0.A	-9	0.0019358	1.48863	0.428804	19	ACACAGATCGTTGCAAACCCCGCTGAGTATGAACGTCTGC	CTGGCGGGGACAGATAAGA	+
M92	ZN563_HUMAN.H11MO.0.C	-12	0.00197057	1.51537	0.428804	21	ACACAGATCGTTGCAAACCCCGCTGAGTATGAACGTCTGC	GCAGCTGCCAGTGAGGATCCC	-
M92	RXRA_HUMAN.H11MO.0.A	-1	0.00211144	1.6237	0.428804	20	ACACAGATCGTTGCAAACCCCGCTGAGTATGAACGTCTGC	CTCTGACCTCTGCCTCCCCC	-
M92	BRAC_HUMAN.H11MO.0.A	-15	0.0027823	2.13959	0.474436	20	ACACAGATCGTTGCAAACCCCGCTGAGTATGAACGTCTGC	TTAGCAGGGAGGTGTGAAAT	+
M93	IRX2_HUMAN.H11MO.0.D	-19	0.00053901	0.414498	0.242746	19	ACTAATTCGTACCCTGCACAGTGAGGGCGATGTAGAGGAA	ACATGGGTGGGCATGTTGG	+
M93	ZN563_HUMAN.H11MO.0.C	-10	0.000547964	0.421384	0.242746	21	ACTAATTCGTACCCTGCACAGTGAGGGCGATGTAGAGGAA	GCAGCTGCCAGTGAGGATCCC	-
M93	RXRA_HUMAN.H11MO.0.A	-18	0.000661173	0.508442	0.242746	20	ACTAATTCGTACCCTGCACAGTGAGGGCGATGTAGAGGAA	GGGGGAGGCAGAGGTCAGAG	+
M93	MNX1_HUMAN.H11MO.0.D	-14	0.000791908	0.608977	0.242746	19	ACTAATTCGTACCCTGCACAGTGAGGGCGATGTAGAGGAA	TTAAGGGTTATTAAAATAG	-
M93	GATA1_HUMAN.H11MO.0.A	7	0.00124188	0.955004	0.292728	12	ACTAATTCGTACCCTGCACAGTGAGGGCGATGTAGAGGAA	TCTTATCTGTCCCCGCCAG	-
M93	TLX1_HUMAN.H11MO.0.D	-5	0.00240719	1.85113	0.409935	17	ACTAATTCGTACCCTGCACAGTGAGGGCGATGTAGAGGAA	CTGGCAAGTTGCCAAGG	+
M93	GATA2_HUMAN.H11MO.0.A	7	0.00294258	2.26284	0.450998	12	ACTAATTCGTACCCTGCACAGTGAGGGCGATGTAGAGGAA	CCTTATCTCCACCCCCCAG	-
M94	ZN563_HUMAN.H11MO.1.C	-29	0.000299557	0.230359	0.460719	11	AGTAAACCAGCCAGCCATCAGACAGGCGGCACGGCTGCTG	CTGTGCTGCCTG	-
M95	MNX1_HUMAN.H11MO.0.D	-21	3.48808e-05	0.0268233	0.0533782	19	CATGGTCTTGAAGGTGAGGACGAAAGAGAAAGGGAATTTC	TTAAGGGTTATTAAAATAG	-
M95	IRX2_HUMAN.H11MO.0.D	1	0.000138909	0.106821	0.106286	18	CATGGTCTTGAAGGTGAGGACGAAAGAGAAAGGGAATTTC	ACATGGGTGGGCATGTTGG	+
M95	ZN394_HUMAN.H11MO.0.C	-16	0.000249208	0.191641	0.127121	20	CATGGTCTTGAAGGTGAGGACGAAAGAGAAAGGGAATTTC	AGAATGGAATAGAATGGAAT	+
M95	RXRA_HUMAN.H11MO.0.A	-12	0.00040741	0.313298	0.155865	20	CATGGTCTTGAAGGTGAGGACGAAAGAGAAAGGGAATTTC	GGGGGAGGCAGAGGTCAGAG	+
M95	ZN563_HUMAN.H11MO.0.C	-8	0.00199303	1.53264	0.448904	21	CATGGTCTTGAAGGTGAGGACGAAAGAGAAAGGGAATTTC	GGGATCCTCACTGGCAGCTGC	+
M95	ZN341_HUMAN.H11MO.0.C	-7	0.0020534	1.57907	0.448904	22	CATGGTCTTGAAGGTGAGGACGAAAGAGAAAGGGAATTTC	GGGGGGGGGGGGAGGGAAGAGC	+
M95	BRAC_HUMAN.H11MO.0.A	-14	0.00237	1.82253	0.453353	20	CATGGTCTTGAAGGTGAGGACGAAAGAGAAAGGGAATTTC	TTAGCAGGGAGGTGTGAAAT	+
M95	LYL1_HUMAN.H11MO.0.A	-18	0.00276999	2.13013	0.470992	14	CATGGTCTTGAAGGTGAGGACGAAAGAGAAAGGGAATTTC	CAGGAAACAGCTGG	-
M96	TBX21_HUMAN.H11MO.0.A	-4	6.49791e-05	0.0499689	0.0818895	13	CTCAGGGTGGGTGTTAGCATGTAATTGGTGGGGGCGCTCT	GTGGAGGTGTGAA	+
M96	MNX1_HUMAN.H11MO.0.D	-3	0.000109121	0.0839139	0.0818895	19	CTCAGGGTGGGTGTTAGCATGTAATTGGTGGGGGCGCTCT	TTAAGGGTTATTAAAATAG	-
M96	FOXD3_HUMAN.H11MO.0.D	-9	0.000159974	0.12302	0.0818895	15	CTCAGGGTGGGTGTTAGCATGTAATTGGTGGGGGCGCTCT	TTTGTTTACTTAGCA	+
M96	ZN394_HUMAN.H11MO.0.C	-15	0.00036483	0.280554	0.140065	20	CTCAGGGTGGGTGTTAGCATGTAATTGGTGGGGGCGCTCT	AGAATGGAATAGAATGGAAT	+
M97	MNX1_HUMAN.H11MO.0.D	-2	0.000903159	0.694529	0.496074	19	CTTTGACGCTGTGCTCACAACACGCGGATGATACCGCAAC	TTAAGGGTTATTAAAATAG	-
M97	TLX1_HUMAN.H11MO.0.D	-2	0.00137621	1.05831	0.496074	17	CTTTGACGCTGTGCTCACAACACGCGGATGATACCGCAAC	CTGGCAAGTTGCCAAGG	+
M97	IRX2_HUMAN.H11MO.0.D	-19	0.00163409	1.25661	0.496074	19	CTTTGACGCTGTGCTCACAACACGCGGATGATACCGCAAC	CCAACATGCCCACCCATGT	-
M97	RXRA_HUMAN.H11MO.0.A	0	0.00269336	2.07119	0.496074	20	CTTTGACGCTGTGCTCACAACACGCGGATGATACCGCAAC	GGGGGAGGCAGAGGTCAGAG	+
M97	PAX8_HUMAN.H11MO.0.D	-20	0.0027073	2.08192	0.496074	14	CTTTGACGCTGTGCTCACAACACGCGGATGATACCGCAAC	CCCGCTTCAGTGAC	-
M97	Z324A_HUMAN.H11MO.0.C	-12	0.00338503	2.60309	0.496074	23	CTTTGACGCTGTGCTCACAACACGCGGATGATACCGCAAC	TATCAAACCATCCTTTGCTGCCA	+
M97	GATA1_HUMAN.H11MO.0.A	8	0.00356268	2.7397	0.496074	11	CTTTGACGCTGTGCTCACAACACGCGGATGATACCGCAAC	TCTTATCTGTCCCCGCCAG	-
M98	IRX2_HUMAN.H11MO.0.D	-8	0.000326152	0.250811	0.31896	19	ACAGGTGCAGACCACGCTGAGCCCTACGGTTGGAGAGCTA	CCAACATGCCCACCCATGT	-
M98	NR1D1_HUMAN.H11MO.0.B	-6	0.000907922	0.698192	0.464759	19	ACAGGTGCAGACCACGCTGAGCCCTACGGTTGGAGAGCTA	CCTTCTGACCCACTTCCCT	-
M98	GATA1_HUMAN.H11MO.0.A	-29	0.00122869	0.944861	0.471717	11	ACAGGTGCAGACCACGCTGAGCCCTACGGTTGGAGAGCTA	CTGGCGGGGACAGATAAGA	+
M98	MNX1_HUMAN.H11MO.0.D	-11	0.00153589	1.1811	0.471727	19	ACAGGTGCAGACCACGCTGAGCCCTACGGTTGGAGAGCTA	CTATTTTAATAACCCTTAA	+
M99	RXRA_HUMAN.H11MO.0.A	-13	4.52776e-05	0.0348185	0.0693499	20	TGCTGACCGCGAGGGCCAAGGCGGAAGCCACGACCTTTAT	GGGGGAGGCAGAGGTCAGAG	+
M99	ZN341_HUMAN.H11MO.0.C	-13	0.00026754	0.205738	0.20489	22	TGCTGACCGCGAGGGCCAAGGCGGAAGCCACGACCTTTAT	GGGGGGGGGGGGAGGGAAGAGC	+
M99	ZFX_HUMAN.H11MO.1.A	-16	0.000652514	0.501783	0.326993	17	TGCTGACCGCGAGGGCCAAGGCGGAAGCCACGACCTTTAT	GGGGGCGGAGGCCGGGG	+
M99	THAP1_HUMAN.H11MO.0.C	-7	0.000955966	0.735138	0.326993	22	TGCTGACCGCGAGGGCCAAGGCGGAAGCCACGACCTTTAT	GCCCGCAGCCAAGATGGCGGCG	-
M99	IRX2_HUMAN.H11MO.0.D	-5	0.00106745	0.820867	0.326993	19	TGCTGACCGCGAGGGCCAAGGCGGAAGCCACGACCTTTAT	ACATGGGTGGGCATGTTGG	+
M99	VEZF1_HUMAN.H11MO.0.C	-10	0.00238305	1.83257	0.436706	22	TGCTGACCGCGAGGGCCAAGGCGGAAGCCACGACCTTTAT	GGGGAGGGGGGAGGGGGAGGGG	+
M99	SPIC_HUMAN.H11MO.0.D	-13	0.00239175	1.83926	0.436706	13	TGCTGACCGCGAGGGCCAAGGCGGAAGCCACGACCTTTAT	GAGGAAGGGGAGG	+
M99	PATZ1_HUMAN.H11MO.0.C	-11	0.00312446	2.40271	0.436706	22	TGCTGACCGCGAGGGCCAAGGCGGAAGCCACGACCTTTAT	GGGGAGGGGGCGGGGGGGGAGG	+
M99	TLX1_HUMAN.H11MO.0.D	-16	0.00313581	2.41144	0.436706	17	TGCTGACCGCGAGGGCCAAGGCGGAAGCCACGACCTTTAT	CTGGCAAGTTGCCAAGG	+
M99	ZN563_HUMAN.H11MO.0.C	-16	0.00353465	2.71814	0.436706	21	TGCTGACCGCGAGGGCCAAGGCGGAAGCCACGACCTTTAT	GCAGCTGCCAGTGAGGATCCC	-
M99	GATA1_HUMAN.H11MO.0.A	0	0.00357642	2.75027	0.436706	19	TGCTGACCGCGAGGGCCAAGGCGGAAGCCACGACCTTTAT	TCTTATCTGTCCCCGCCAG	-
M99	SP4_HUMAN.H11MO.0.A	-12	0.00370655	2.85034	0.436706	20	TGCTGACCGCGAGGGCCAAGGCGGAAGCCACGACCTTTAT	GGGAAGGGGGCGGGGCCGGG	+
M99	MNX1_HUMAN.H11MO.0.D	-15	0.00413247	3.17787	0.452109	19	TGCTGACCGCGAGGGCCAAGGCGGAAGCCACGACCTTTAT	TTAAGGGTTATTAAAATAG	-
M100	NR1D1_HUMAN.H11MO.0.B	-10	0.000272535	0.209579	0.17466	19	GTGAATGCGGGGTCCCCTGGGCCTGAGTGTACTACAAGAG	AGGGAAGTGGGTCAGAAGG	+
M100	NR1H3_HUMAN.H11MO.0.B	-22	0.000272535	0.209579	0.17466	18	GTGAATGCGGGGTCCCCTGGGCCTGAGTGTACTACAAGAG	CAGAGGTCACTGCAGGTCA	+
M100	SP2_HUMAN.H11MO.0.A	-6	0.000342629	0.263481	0.17466	22	GTGAATGCGGGGTCCCCTGGGCCTGAGTGTACTACAAGAG	GGGGGGGGGGCGGGGCCGGGGG	+
M100	TLX1_HUMAN.H11MO.0.D	-21	0.000753125	0.579153	0.287937	17	GTGAATGCGGGGTCCCCTGGGCCTGAGTGTACTACAAGAG	CCTTGGCAACTTGCCAG	-
M102	IRX2_HUMAN.H11MO.0.D	-8	0.000122138	0.0939238	0.187196	19	GCAGTTTCACACTTGCACGCGGGATGGATAGGACTGCTGC	ACATGGGTGGGCATGTTGG	+
M102	TLX1_HUMAN.H11MO.0.D	-11	0.000877253	0.674608	0.428	17	GCAGTTTCACACTTGCACGCGGGATGGATAGGACTGCTGC	CTGGCAAGTTGCCAAGG	+
M102	RXRA_HUMAN.H11MO.0.A	-18	0.000968768	0.744982	0.428	20	GCAGTTTCACACTTGCACGCGGGATGGATAGGACTGCTGC	GGGGGAGGCAGAGGTCAGAG	+
M102	ZN394_HUMAN.H11MO.0.C	-15	0.00139626	1.07373	0.428	20	GCAGTTTCACACTTGCACGCGGGATGGATAGGACTGCTGC	AGAATGGAATAGAATGGAAT	+
M102	ZN563_HUMAN.H11MO.0.C	-1	0.00172934	1.32986	0.436978	21	GCAGTTTCACACTTGCACGCGGGATGGATAGGACTGCTGC	GGGATCCTCACTGGCAGCTGC	+
M102	BRAC_HUMAN.H11MO.0.A	-3	0.00199577	1.53475	0.436978	20	GCAGTTTCACACTTGCACGCGGGATGGATAGGACTGCTGC	ATTTCACACCTCCCTGCTAA	-
M102	MNX1_HUMAN.H11MO.0.D	-14	0.00303836	2.3365	0.465679	19	GCAGTTTCACACTTGCACGCGGGATGGATAGGACTGCTGC	TTAAGGGTTATTAAAATAG	-
M103	ZN563_HUMAN.H11MO.0.C	-7	7.35389e-07	0.000565514	0.00110799	21	CCCAGTTAGTGAAGTCGCCGGGAGCTGCCAGGGCCAAGAC	GGGATCCTCACTGGCAGCTGC	+
M103	RARA_HUMAN.H11MO.2.A	-9	8.701e-05	0.0669107	0.0655475	17	CCCAGTTAGTGAAGTCGCCGGGAGCTGCCAGGGCCAAGAC	TGACCTCTCGGTGACCT	-
M103	LYL1_HUMAN.H11MO.0.A	-17	0.000600961	0.462139	0.204026	14	CCCAGTTAGTGAAGTCGCCGGGAGCTGCCAGGGCCAAGAC	CAGGAAACAGCTGG	-
M103	OLIG2_HUMAN.H11MO.0.B	-13	0.000652675	0.501907	0.204026	18	CCCAGTTAGTGAAGTCGCCGGGAGCTGCCAGGGCCAAGAC	CAGAAGGGAAACAGCTGG	-
M103	RXRA_HUMAN.H11MO.0.A	-18	0.000677078	0.520673	0.204026	20	CCCAGTTAGTGAAGTCGCCGGGAGCTGCCAGGGCCAAGAC	GGGGGAGGCAGAGGTCAGAG	+
M103	SP4_HUMAN.H11MO.0.A	-18	0.00123389	0.948862	0.261882	20	CCCAGTTAGTGAAGTCGCCGGGAGCTGCCAGGGCCAAGAC	GGGAAGGGGGCGGGGCCGGG	+
M103	RARG_HUMAN.H11MO.0.B	-11	0.00156085	1.20029	0.261882	18	CCCAGTTAGTGAAGTCGCCGGGAGCTGCCAGGGCCAAGAC	AGGTCAGAGTGACCTGGG	+
M103	KLF6_HUMAN.H11MO.0.A	-15	0.00156434	1.20298	0.261882	19	CCCAGTTAGTGAAGTCGCCGGGAGCTGCCAGGGCCAAGAC	GGAAGGGCGGGGCCGGGGG	+
M103	RARG_HUMAN.H11MO.2.D	-8	0.0017754	1.36528	0.267494	20	CCCAGTTAGTGAAGTCGCCGGGAGCTGCCAGGGCCAAGAC	GTGACCTCTGGGTGACCCCC	-
M103	SP3_HUMAN.H11MO.0.B	-13	0.00253305	1.94792	0.33311	20	CCCAGTTAGTGAAGTCGCCGGGAGCTGCCAGGGCCAAGAC	GGGGGGGGGCGGGGCCGGGG	+
M103	PTF1A_HUMAN.H11MO.0.B	-10	0.00285628	2.19648	0.33311	18	CCCAGTTAGTGAAGTCGCCGGGAGCTGCCAGGGCCAAGAC	GGGAAAGGGGGCAGCTGG	-
M103	ZN341_HUMAN.H11MO.0.C	-6	0.00298978	2.29914	0.33311	22	CCCAGTTAGTGAAGTCGCCGGGAGCTGCCAGGGCCAAGAC	GGGGGGGGGGGGAGGGAAGAGC	+
M103	MNX1_HUMAN.H11MO.0.D	2	0.00324221	2.49326	0.33311	17	CCCAGTTAGTGAAGTCGCCGGGAGCTGCCAGGGCCAAGAC	TTAAGGGTTATTAAAATAG	-
M103	HME2_HUMAN.H11MO.0.D	0	0.00416918	3.2061	0.33311	11	CCCAGTTAGTGAAGTCGCCGGGAGCTGCCAGGGCCAAGAC	GGTAATTAGGG	+
M103	MYBB_HUMAN.H11MO.0.D	1	0.0042248	3.24887	0.33311	9	CCCAGTTAGTGAAGTCGCCGGGAGCTGCCAGGGCCAAGAC	TGCAGGTTGA	+
M103	PATZ1_HUMAN.H11MO.0.C	-18	0.00441329	3.39382	0.33311	22	CCCAGTTAGTGAAGTCGCCGGGAGCTGCCAGGGCCAAGAC	GGGGAGGGGGCGGGGGGGGAGG	+
M103	ZN667_HUMAN.H11MO.0.C	-18	0.00460619	3.54216	0.33311	19	CCCAGTTAGTGAAGTCGCCGGGAGCTGCCAGGGCCAAGAC	GCTGAGCTTTTAAGGCCAC	-
M103	FEV_HUMAN.H11MO.0.B	-17	0.00467551	3.59546	0.33311	10	CCCAGTTAGTGAAGTCGCCGGGAGCTGCCAGGGCCAAGAC	GCGGGAAGCG	+
M103	TAL1_HUMAN.H11MO.1.A	-17	0.00475753	3.65854	0.33311	15	CCCAGTTAGTGAAGTCGCCGGGAGCTGCCAGGGCCAAGAC	CAGGAAGCAGATGTG	+
M103	THA_HUMAN.H11MO.0.C	-19	0.00485004	3.72968	0.33311	17	CCCAGTTAGTGAAGTCGCCGGGAGCTGCCAGGGCCAAGAC	CTGACCTGAAGTGACCC	-
M103	ZN335_HUMAN.H11MO.0.A	-16	0.00501352	3.85539	0.33311	22	CCCAGTTAGTGAAGTCGCCGGGAGCTGCCAGGGCCAAGAC	TCAGGCAGCGCCGAGGACAGCC	-
M103	ZN394_HUMAN.H11MO.0.C	-15	0.00614016	4.72178	0.33311	20	CCCAGTTAGTGAAGTCGCCGGGAGCTGCCAGGGCCAAGAC	AGAATGGAATAGAATGGAAT	+
M103	RFX5_HUMAN.H11MO.0.A	-12	0.00614016	4.72178	0.33311	20	CCCAGTTAGTGAAGTCGCCGGGAGCTGCCAGGGCCAAGAC	TCTGCCTAGCAACAGCTGAC	-
M103	SP2_HUMAN.H11MO.0.A	-12	0.00644796	4.95848	0.33311	22	CCCAGTTAGTGAAGTCGCCGGGAGCTGCCAGGGCCAAGAC	GGGGGGGGGGCGGGGCCGGGGG	+
M103	ZFX_HUMAN.H11MO.1.A	-16	0.0064898	4.99066	0.33311	17	CCCAGTTAGTGAAGTCGCCGGGAGCTGCCAGGGCCAAGAC	GGGGGCGGAGGCCGGGG	+
M103	RARA_HUMAN.H11MO.0.A	-19	0.00700208	5.3846	0.33311	20	CCCAGTTAGTGAAGTCGCCGGGAGCTGCCAGGGCCAAGAC	GGGGGATCAAGAGGTCAAGG	+
M103	VEZF1_HUMAN.H11MO.0.C	-11	0.00730005	5.61374	0.33311	22	CCCAGTTAGTGAAGTCGCCGGGAGCTGCCAGGGCCAAGAC	GGGGAGGGGGGAGGGGGAGGGG	+
M103	IRX2_HUMAN.H11MO.0.D	-14	0.00742223	5.70769	0.33311	19	CCCAGTTAGTGAAGTCGCCGGGAGCTGCCAGGGCCAAGAC	CCAACATGCCCACCCATGT	-
M103	TLX1_HUMAN.H11MO.0.D	-4	0.00748946	5.7594	0.33311	17	CCCAGTTAGTGAAGTCGCCGGGAGCTGCCAGGGCCAAGAC	CCTTGGCAACTTGCCAG	-
M103	REL_HUMAN.H11MO.0.B	-15	0.00759044	5.83705	0.33311	15	CCCAGTTAGTGAAGTCGCCGGGAGCTGCCAGGGCCAAGAC	TGAAGGGAAATTCCA	+
M103	NR1H4_HUMAN.H11MO.0.B	3	0.00793485	6.1019	0.33311	16	CCCAGTTAGTGAAGTCGCCGGGAGCTGCCAGGGCCAAGAC	CCTCGGGGTCATTGACCCC	-
M103	Z324A_HUMAN.H11MO.0.C	-7	0.00794899	6.11277	0.33311	23	CCCAGTTAGTGAAGTCGCCGGGAGCTGCCAGGGCCAAGAC	TATCAAACCATCCTTTGCTGCCA	+
M103	VEZF1_HUMAN.H11MO.1.C	-16	0.00812135	6.24531	0.33311	12	CCCAGTTAGTGAAGTCGCCGGGAGCTGCCAGGGCCAAGAC	AGAGGGAGGGGG	+
M103	ZN589_HUMAN.H11MO.0.D	-14	0.00818036	6.2907	0.33311	16	CCCAGTTAGTGAAGTCGCCGGGAGCTGCCAGGGCCAAGAC	CCCACGGTTACTGCCG	+
M103	ZN563_HUMAN.H11MO.1.C	-17	0.00885026	6.80585	0.338032	12	CCCAGTTAGTGAAGTCGCCGGGAGCTGCCAGGGCCAAGAC	CAGGCAGCACAG	+
M103	ZN816_HUMAN.H11MO.0.C	-11	0.00897429	6.90123	0.338032	21	CCCAGTTAGTGAAGTCGCCGGGAGCTGCCAGGGCCAAGAC	AAAAAAGGGGGACATGCAGGG	+
M103	ETS2_HUMAN.H11MO.0.B	-15	0.00927226	7.13037	0.340737	13	CCCAGTTAGTGAAGTCGCCGGGAGCTGCCAGGGCCAAGAC	GGAAGGAAGAGGA	+
M103	THAP1_HUMAN.H11MO.0.C	-11	0.0105221	8.09147	0.377458	22	CCCAGTTAGTGAAGTCGCCGGGAGCTGCCAGGGCCAAGAC	GCCCGCAGCCAAGATGGCGGCG	-
M103	KLF3_HUMAN.H11MO.0.B	-13	0.0133741	10.2847	0.447424	19	CCCAGTTAGTGAAGTCGCCGGGAGCTGCCAGGGCCAAGAC	GGGGAGGGGCGGGGCCGGG	+
M103	PAX5_HUMAN.H11MO.0.A	-14	0.0137902	10.6046	0.447424	21	CCCAGTTAGTGAAGTCGCCGGGAGCTGCCAGGGCCAAGAC	GCCTGGGCAGCAGAGCGTGAC	+
M103	ZBT17_HUMAN.H11MO.0.A	-17	0.0142542	10.9615	0.447424	19	CCCAGTTAGTGAAGTCGCCGGGAGCTGCCAGGGCCAAGAC	GAGGGTGGGGGAGGGGAAG	+
M103	NR1H3_HUMAN.H11MO.0.B	-16	0.0161756	12.439	0.478538	19	CCCAGTTAGTGAAGTCGCCGGGAGCTGCCAGGGCCAAGAC	CAGAGGTCACTGCAGGTCA	+
M103	HES1_HUMAN.H11MO.0.D	-17	0.0161983	12.4565	0.478538	13	CCCAGTTAGTGAAGTCGCCGGGAGCTGCCAGGGCCAAGAC	CCGCCACGAGCCC	+
M103	BHE23_HUMAN.H11MO.0.D	-17	0.0172291	13.2491	0.496653	12	CCCAGTTAGTGAAGTCGCCGGGAGCTGCCAGGGCCAAGAC	CCACCATATGCT	-
M103	ZN816_HUMAN.H11MO.1.C	-15	0.0174708	13.435	0.496653	14	CCCAGTTAGTGAAGTCGCCGGGAGCTGCCAGGGCCAAGAC	AAGGGGGACATGCA	+
M105	PROX1_HUMAN.H11MO.0.D	-3	3.37789e-06	0.00259759	0.00512142	17	TAATGGGTGGGAATGTTAGGAAACAACAGACCTCTGACCC	GGGTAAGGCGGGTTGGG	+
M105	MAZ_HUMAN.H11MO.0.A	-2	0.000174566	0.134242	0.0742795	22	TAATGGGTGGGAATGTTAGGAAACAACAGACCTCTGACCC	GGGGGAGGGGGGGGGGGGGGGG	+
M105	KLF6_HUMAN.H11MO.0.A	0	0.000208132	0.160054	0.0742795	19	TAATGGGTGGGAATGTTAGGAAACAACAGACCTCTGACCC	GGAAGGGCGGGGCCGGGGG	+
M105	PURA_HUMAN.H11MO.0.D	1	0.000236594	0.181941	0.0742795	16	TAATGGGTGGGAATGTTAGGAAACAACAGACCTCTGACCC	GGAAGGGGGGGGCAGGG	+
M105	IRX2_HUMAN.H11MO.0.D	0	0.000244959	0.188374	0.0742795	19	TAATGGGTGGGAATGTTAGGAAACAACAGACCTCTGACCC	ACATGGGTGGGCATGTTGG	+
M105	VEZF1_HUMAN.H11MO.0.C	0	0.000299754	0.230511	0.0757459	22	TAATGGGTGGGAATGTTAGGAAACAACAGACCTCTGACCC	GGGGAGGGGGGAGGGGGAGGGG	+
M105	WT1_HUMAN.H11MO.0.C	-2	0.000643032	0.494492	0.138677	20	TAATGGGTGGGAATGTTAGGAAACAACAGACCTCTGACCC	GGGCGGGGGAGGAGGGGGGG	+
M105	ZN341_HUMAN.H11MO.0.C	-4	0.000731725	0.562697	0.138677	22	TAATGGGTGGGAATGTTAGGAAACAACAGACCTCTGACCC	GGGGGGGGGGGGAGGGAAGAGC	+
M105	KLF15_HUMAN.H11MO.0.A	-3	0.00100004	0.769029	0.142076	19	TAATGGGTGGGAATGTTAGGAAACAACAGACCTCTGACCC	GGGGAGGAGCAGGGGGGGG	+
M105	PATZ1_HUMAN.H11MO.0.C	3	0.00104823	0.806088	0.142076	19	TAATGGGTGGGAATGTTAGGAAACAACAGACCTCTGACCC	GGGGAGGGGGCGGGGGGGGAGG	+
M105	TBX15_HUMAN.H11MO.0.D	-3	0.00107804	0.829016	0.142076	19	TAATGGGTGGGAATGTTAGGAAACAACAGACCTCTGACCC	GGGGGGGGGGGGGTGGGGG	+
M105	E2F7_HUMAN.H11MO.0.B	-3	0.00112449	0.864734	0.142076	13	TAATGGGTGGGAATGTTAGGAAACAACAGACCTCTGACCC	GGGGCGGGAAAGG	+
M105	ZN467_HUMAN.H11MO.0.C	-3	0.00159854	1.22928	0.186435	22	TAATGGGTGGGAATGTTAGGAAACAACAGACCTCTGACCC	GGGGAGGGGAGGGGGGGGGGGG	+
M105	ZN140_HUMAN.H11MO.0.C	-1	0.00194351	1.49456	0.208713	24	TAATGGGTGGGAATGTTAGGAAACAACAGACCTCTGACCC	TAGGAGCGGAATTGCTGGGTCATA	-
M105	TFDP1_HUMAN.H11MO.0.C	-1	0.00209527	1.61126	0.208713	14	TAATGGGTGGGAATGTTAGGAAACAACAGACCTCTGACCC	GGGGGGCGGGAAAA	+
M105	EGR2_HUMAN.H11MO.0.A	-4	0.00220254	1.69375	0.208713	18	TAATGGGTGGGAATGTTAGGAAACAACAGACCTCTGACCC	GGGGGGGTGTGGGAGGGG	+
M105	KLF16_HUMAN.H11MO.0.D	-2	0.00241359	1.85605	0.215259	19	TAATGGGTGGGAATGTTAGGAAACAACAGACCTCTGACCC	GGGGGCGGGGGGGGGGGGG	+
M105	RXRA_HUMAN.H11MO.0.A	-2	0.00294057	2.2613	0.237029	20	TAATGGGTGGGAATGTTAGGAAACAACAGACCTCTGACCC	GGGGGAGGCAGAGGTCAGAG	+
M105	E2F6_HUMAN.H11MO.0.A	-3	0.00297036	2.28421	0.237029	13	TAATGGGTGGGAATGTTAGGAAACAACAGACCTCTGACCC	GGGGCGGGAAGGG	+
M105	ZN350_HUMAN.H11MO.1.D	-18	0.00350094	2.69222	0.256984	22	TAATGGGTGGGAATGTTAGGAAACAACAGACCTCTGACCC	GGGCAACAAATCCCTGCGCCCCGT	-
M105	ZN350_HUMAN.H11MO.0.C	-16	0.0036654	2.81869	0.256984	18	TAATGGGTGGGAATGTTAGGAAACAACAGACCTCTGACCC	TAGGTCATAAAAGGACTG	-
M105	E2F4_HUMAN.H11MO.1.A	-4	0.00372892	2.86754	0.256984	14	TAATGGGTGGGAATGTTAGGAAACAACAGACCTCTGACCC	GGCGGGAAATTTGA	+
M105	E2F3_HUMAN.H11MO.0.A	-2	0.00427226	3.28537	0.273656	11	TAATGGGTGGGAATGTTAGGAAACAACAGACCTCTGACCC	AGGGCGGGAAA	+
M105	VEZF1_HUMAN.H11MO.1.C	-1	0.00433183	3.33117	0.273656	12	TAATGGGTGGGAATGTTAGGAAACAACAGACCTCTGACCC	AGAGGGAGGGGG	+
M105	E2F8_HUMAN.H11MO.0.D	-2	0.00471997	3.62965	0.283701	12	TAATGGGTGGGAATGTTAGGAAACAACAGACCTCTGACCC	TTTGGCGGGAAA	+
M105	ZN263_HUMAN.H11MO.0.A	-5	0.00507501	3.90268	0.283701	20	TAATGGGTGGGAATGTTAGGAAACAACAGACCTCTGACCC	GGGAGGAGGGAGAGGAGGAG	+
M105	SP3_HUMAN.H11MO.0.B	2	0.00507501	3.90268	0.283701	18	TAATGGGTGGGAATGTTAGGAAACAACAGACCTCTGACCC	GGGGGGGGGCGGGGCCGGGG	+
M105	ZN394_HUMAN.H11MO.0.C	1	0.00542642	4.17291	0.283701	19	TAATGGGTGGGAATGTTAGGAAACAACAGACCTCTGACCC	AGAATGGAATAGAATGGAAT	+
M105	SP4_HUMAN.H11MO.0.A	3	0.00542642	4.17291	0.283701	17	TAATGGGTGGGAATGTTAGGAAACAACAGACCTCTGACCC	GGGAAGGGGGCGGGGCCGGG	+
M105	E2F4_HUMAN.H11MO.0.A	-2	0.00578666	4.44994	0.29245	13	TAATGGGTGGGAATGTTAGGAAACAACAGACCTCTGACCC	GGGGGCGGGAAAT	+
M105	Z324A_HUMAN.H11MO.0.C	0	0.00699798	5.38145	0.34226	23	TAATGGGTGGGAATGTTAGGAAACAACAGACCTCTGACCC	TGGCAGCAAAGGATGGTTTGATA	-
M105	E2F1_HUMAN.H11MO.0.A	-1	0.0081811	6.29127	0.387035	14	TAATGGGTGGGAATGTTAGGAAACAACAGACCTCTGACCC	GGGGGGCGGGAAAG	+
M105	FLI1_HUMAN.H11MO.0.A	-2	0.00846722	6.51129	0.387035	18	TAATGGGTGGGAATGTTAGGAAACAACAGACCTCTGACCC	GGAGGAAGGAAGGAGGGA	+
M105	ZBT17_HUMAN.H11MO.0.A	0	0.00892069	6.86001	0.387035	19	TAATGGGTGGGAATGTTAGGAAACAACAGACCTCTGACCC	GAGGGTGGGGGAGGGGAAG	+
M105	ZN589_HUMAN.H11MO.0.D	-4	0.00893455	6.87067	0.387035	16	TAATGGGTGGGAATGTTAGGAAACAACAGACCTCTGACCC	CGGCAGTAACCGTGGG	-
M105	SP2_HUMAN.H11MO.0.A	3	0.00945251	7.26898	0.398098	19	TAATGGGTGGGAATGTTAGGAAACAACAGACCTCTGACCC	GGGGGGGGGGCGGGGCCGGGGG	+
M105	TBX1_HUMAN.H11MO.0.D	-4	0.00978882	7.5276	0.40112	20	TAATGGGTGGGAATGTTAGGAAACAACAGACCTCTGACCC	GGGTGGGCAGGGGTGGGCGG	+
M105	SP4_HUMAN.H11MO.1.A	1	0.0110538	8.50034	0.441034	15	TAATGGGTGGGAATGTTAGGAAACAACAGACCTCTGACCC	GGAGGGGGCGGGGCCG	+
M105	ZN667_HUMAN.H11MO.0.C	-6	0.0115899	8.91262	0.450568	19	TAATGGGTGGGAATGTTAGGAAACAACAGACCTCTGACCC	GCTGAGCTTTTAAGGCCAC	-
M105	LYL1_HUMAN.H11MO.0.A	-16	0.0119244	9.16989	0.451984	14	TAATGGGTGGGAATGTTAGGAAACAACAGACCTCTGACCC	CAGGAAACAGCTGG	-
M105	ZFX_HUMAN.H11MO.1.A	-3	0.0136847	10.5236	0.495771	17	TAATGGGTGGGAATGTTAGGAAACAACAGACCTCTGACCC	GGGGGCGGAGGCCGGGG	+
M105	SPIC_HUMAN.H11MO.0.D	-3	0.0137621	10.5831	0.495771	13	TAATGGGTGGGAATGTTAGGAAACAACAGACCTCTGACCC	GAGGAAGGGGAGG	+
M105	MNX1_HUMAN.H11MO.0.D	1	0.0140606	10.8126	0.495771	18	TAATGGGTGGGAATGTTAGGAAACAACAGACCTCTGACCC	TTAAGGGTTATTAAAATAG	-
M106	IRX2_HUMAN.H11MO.0.D	-17	0.000135737	0.104382	0.113339	19	ACAAAGAGTCCGGAGCGGGGCAATGACCGGTTAAGCGTGA	CCAACATGCCCACCCATGT	-
M106	RXRA_HUMAN.H11MO.0.A	-20	0.000980095	0.753693	0.383702	20	ACAAAGAGTCCGGAGCGGGGCAATGACCGGTTAAGCGTGA	CTCTGACCTCTGCCTCCCCC	-
M106	MNX1_HUMAN.H11MO.0.D	-14	0.00111134	0.854622	0.383702	19	ACAAAGAGTCCGGAGCGGGGCAATGACCGGTTAAGCGTGA	CTATTTTAATAACCCTTAA	+
M106	ZN563_HUMAN.H11MO.0.C	-10	0.00151221	1.16289	0.383702	21	ACAAAGAGTCCGGAGCGGGGCAATGACCGGTTAAGCGTGA	GGGATCCTCACTGGCAGCTGC	+
M106	TLX1_HUMAN.H11MO.0.D	-20	0.00175245	1.34763	0.383702	17	ACAAAGAGTCCGGAGCGGGGCAATGACCGGTTAAGCGTGA	CCTTGGCAACTTGCCAG	-
M106	GATA1_HUMAN.H11MO.0.A	-28	0.00357843	2.75181	0.490239	12	ACAAAGAGTCCGGAGCGGGGCAATGACCGGTTAAGCGTGA	CTGGCGGGGACAGATAAGA	+
M106	BRAC_HUMAN.H11MO.0.A	-20	0.00377293	2.90138	0.490239	20	ACAAAGAGTCCGGAGCGGGGCAATGACCGGTTAAGCGTGA	ATTTCACACCTCCCTGCTAA	-
M106	NR1D1_HUMAN.H11MO.0.B	-18	0.00383833	2.95167	0.490239	19	ACAAAGAGTCCGGAGCGGGGCAATGACCGGTTAAGCGTGA	CCTTCTGACCCACTTCCCT	-
M107	RXRA_HUMAN.H11MO.0.A	-6	0.000222079	0.170778	0.340595	20	GCAGTTTTCAGACCAGTCCCTGTTTCCCAGGCCATCACAT	CTCTGACCTCTGCCTCCCCC	-
M107	ZN394_HUMAN.H11MO.0.C	-4	0.000486747	0.374309	0.373254	20	GCAGTTTTCAGACCAGTCCCTGTTTCCCAGGCCATCACAT	ATTCCATTCTATTCCATTCT	-
M107	TLX1_HUMAN.H11MO.0.D	-13	0.00139534	1.07302	0.435124	17	GCAGTTTTCAGACCAGTCCCTGTTTCCCAGGCCATCACAT	CCTTGGCAACTTGCCAG	-
M107	ZN563_HUMAN.H11MO.0.C	0	0.00156887	1.20646	0.435124	21	GCAGTTTTCAGACCAGTCCCTGTTTCCCAGGCCATCACAT	GCAGCTGCCAGTGAGGATCCC	-
M107	Z324A_HUMAN.H11MO.0.C	-5	0.00168225	1.29365	0.435124	23	GCAGTTTTCAGACCAGTCCCTGTTTCCCAGGCCATCACAT	TATCAAACCATCCTTTGCTGCCA	+
M107	IRX2_HUMAN.H11MO.0.D	-11	0.00171625	1.31979	0.435124	19	GCAGTTTTCAGACCAGTCCCTGTTTCCCAGGCCATCACAT	ACATGGGTGGGCATGTTGG	+
M107	GATA1_HUMAN.H11MO.0.A	-27	0.00305218	2.34712	0.477747	13	GCAGTTTTCAGACCAGTCCCTGTTTCCCAGGCCATCACAT	CTGGCGGGGACAGATAAGA	+
M107	NR1D1_HUMAN.H11MO.0.B	-2	0.00327491	2.5184	0.477747	19	GCAGTTTTCAGACCAGTCCCTGTTTCCCAGGCCATCACAT	CCTTCTGACCCACTTCCCT	-
M107	BRAC_HUMAN.H11MO.0.A	-4	0.00342656	2.63503	0.477747	20	GCAGTTTTCAGACCAGTCCCTGTTTCCCAGGCCATCACAT	ATTTCACACCTCCCTGCTAA	-
M108	PATZ1_HUMAN.H11MO.0.C	-9	6.52139e-05	0.0501495	0.0897913	22	TTTCGCAAGGGCCAGGGAACACGGACGGAGCGAGGAGGCT	GGGGAGGGGGCGGGGGGGGAGG	+
M108	VEZF1_HUMAN.H11MO.0.C	-13	0.000118131	0.0908426	0.0897913	22	TTTCGCAAGGGCCAGGGAACACGGACGGAGCGAGGAGGCT	GGGGAGGGGGGAGGGGGAGGGG	+
M108	BRAC_HUMAN.H11MO.0.A	-1	0.000228276	0.175544	0.103951	20	TTTCGCAAGGGCCAGGGAACACGGACGGAGCGAGGAGGCT	TTAGCAGGGAGGTGTGAAAT	+
M108	THAP1_HUMAN.H11MO.0.C	-18	0.000367911	0.282923	0.103951	22	TTTCGCAAGGGCCAGGGAACACGGACGGAGCGAGGAGGCT	GCCCGCAGCCAAGATGGCGGCG	-
M108	SP3_HUMAN.H11MO.0.B	-4	0.000379374	0.291738	0.103951	20	TTTCGCAAGGGCCAGGGAACACGGACGGAGCGAGGAGGCT	GGGGGGGGGCGGGGCCGGGG	+
M108	ZBT17_HUMAN.H11MO.0.A	-19	0.00041028	0.315505	0.103951	19	TTTCGCAAGGGCCAGGGAACACGGACGGAGCGAGGAGGCT	GAGGGTGGGGGAGGGGAAG	+
M108	SP2_HUMAN.H11MO.0.A	-9	0.000543071	0.417622	0.11794	22	TTTCGCAAGGGCCAGGGAACACGGACGGAGCGAGGAGGCT	GGGGGGGGGGCGGGGCCGGGGG	+
M108	RXRA_HUMAN.H11MO.0.A	-14	0.000674034	0.518332	0.128083	20	TTTCGCAAGGGCCAGGGAACACGGACGGAGCGAGGAGGCT	GGGGGAGGCAGAGGTCAGAG	+
M108	SPIC_HUMAN.H11MO.0.D	-8	0.000921434	0.708583	0.155641	13	TTTCGCAAGGGCCAGGGAACACGGACGGAGCGAGGAGGCT	GAGGAAGGGGAGG	+
M108	IRX2_HUMAN.H11MO.0.D	-4	0.00120895	0.929681	0.167896	19	TTTCGCAAGGGCCAGGGAACACGGACGGAGCGAGGAGGCT	ACATGGGTGGGCATGTTGG	+
M108	PTF1A_HUMAN.H11MO.0.B	-14	0.00133312	1.02517	0.167896	18	TTTCGCAAGGGCCAGGGAACACGGACGGAGCGAGGAGGCT	GGGAAAGGGGGCAGCTGG	-
M108	ZN554_HUMAN.H11MO.0.C	-20	0.00137303	1.05586	0.167896	20	TTTCGCAAGGGCCAGGGAACACGGACGGAGCGAGGAGGCT	GCTGAGCCATGTGGGGTGCT	+
M108	ZN341_HUMAN.H11MO.0.C	-9	0.00143789	1.10573	0.167896	22	TTTCGCAAGGGCCAGGGAACACGGACGGAGCGAGGAGGCT	GGGGGGGGGGGGAGGGAAGAGC	+
M108	MAZ_HUMAN.H11MO.0.A	-8	0.0015462	1.18903	0.167896	22	TTTCGCAAGGGCCAGGGAACACGGACGGAGCGAGGAGGCT	GGGGGAGGGGGGGGGGGGGGGG	+
M108	OLIG2_HUMAN.H11MO.0.B	-16	0.00200465	1.54157	0.19303	18	TTTCGCAAGGGCCAGGGAACACGGACGGAGCGAGGAGGCT	CAGAAGGGAAACAGCTGG	-
M108	ZFX_HUMAN.H11MO.1.A	-7	0.00203162	1.56232	0.19303	17	TTTCGCAAGGGCCAGGGAACACGGACGGAGCGAGGAGGCT	GGGGGCGGAGGCCGGGG	+
M108	NR1D1_HUMAN.H11MO.0.B	-8	0.00245449	1.8875	0.21949	19	TTTCGCAAGGGCCAGGGAACACGGACGGAGCGAGGAGGCT	AGGGAAGTGGGTCAGAAGG	+
M108	LYL1_HUMAN.H11MO.0.A	-20	0.00323385	2.48683	0.273117	14	TTTCGCAAGGGCCAGGGAACACGGACGGAGCGAGGAGGCT	CAGGAAACAGCTGG	-
M108	TLX1_HUMAN.H11MO.0.D	-4	0.00359929	2.76785	0.277842	17	TTTCGCAAGGGCCAGGGAACACGGACGGAGCGAGGAGGCT	CCTTGGCAACTTGCCAG	-
M108	ZSC22_HUMAN.H11MO.0.C	-22	0.00365534	2.81095	0.277842	16	TTTCGCAAGGGCCAGGGAACACGGACGGAGCGAGGAGGCT	GGTCTGAGGGAGGAGG	+
M108	KLF6_HUMAN.H11MO.0.A	-18	0.00448569	3.44949	0.304706	19	TTTCGCAAGGGCCAGGGAACACGGACGGAGCGAGGAGGCT	GGAAGGGCGGGGCCGGGGG	+
M108	CLOCK_HUMAN.H11MO.0.C	-1	0.00462996	3.56044	0.304706	14	TTTCGCAAGGGCCAGGGAACACGGACGGAGCGAGGAGGCT	TGTTCACGTGTCTG	-
M108	ZN563_HUMAN.H11MO.0.C	-4	0.00481549	3.70311	0.304706	21	TTTCGCAAGGGCCAGGGAACACGGACGGAGCGAGGAGGCT	GCAGCTGCCAGTGAGGATCCC	-
M108	TFCP2_HUMAN.H11MO.0.D	-23	0.00507546	3.90303	0.304706	16	TTTCGCAAGGGCCAGGGAACACGGACGGAGCGAGGAGGCT	GCCTGAACTGGCCAGA	+
M108	RFX5_HUMAN.H11MO.0.A	0	0.00521138	4.00755	0.304706	20	TTTCGCAAGGGCCAGGGAACACGGACGGAGCGAGGAGGCT	GTCAGCTGTTGCTAGGCAGA	+
M108	SP4_HUMAN.H11MO.0.A	-15	0.00521138	4.00755	0.304706	20	TTTCGCAAGGGCCAGGGAACACGGACGGAGCGAGGAGGCT	GGGAAGGGGGCGGGGCCGGG	+
M108	MNX1_HUMAN.H11MO.0.D	-15	0.00558841	4.29749	0.313495	19	TTTCGCAAGGGCCAGGGAACACGGACGGAGCGAGGAGGCT	TTAAGGGTTATTAAAATAG	-
M108	FOXD3_HUMAN.H11MO.0.D	-10	0.00606109	4.66098	0.317727	15	TTTCGCAAGGGCCAGGGAACACGGACGGAGCGAGGAGGCT	TGCTAAGTAAACAAA	-
M108	ZN394_HUMAN.H11MO.0.C	-11	0.00908551	6.98675	0.431619	20	TTTCGCAAGGGCCAGGGAACACGGACGGAGCGAGGAGGCT	AGAATGGAATAGAATGGAAT	+
M108	BC11A_HUMAN.H11MO.0.A	-4	0.00982296	7.55386	0.452512	17	TTTCGCAAGGGCCAGGGAACACGGACGGAGCGAGGAGGCT	AAAAGAGGAAGTGAAAA	+
M108	EGR2_HUMAN.H11MO.0.A	-6	0.0106602	8.19772	0.476639	18	TTTCGCAAGGGCCAGGGAACACGGACGGAGCGAGGAGGCT	GGGGGGGTGTGGGAGGGG	+
M109	KLF15_HUMAN.H11MO.0.A	-14	1.89283e-05	0.0145559	0.0169423	19	CCTGGAGCTGCACCCCGCCCCGTGCGCCTCCCCAGCCCCC	CCCCCCCCTGCTCCTCCCC	-
M109	KLF12_HUMAN.H11MO.0.C	-11	2.27445e-05	0.0174905	0.0169423	11	CCTGGAGCTGCACCCCGCCCCGTGCGCCTCCCCAGCCCCC	GCCCCGCCCCT	-
M109	SP1_HUMAN.H11MO.0.A	-13	4.95201e-05	0.038081	0.0245916	22	CCTGGAGCTGCACCCCGCCCCGTGCGCCTCCCCAGCCCCC	CCCCCCCCCGGCCCCGCCCCCC	-
M109	ZN467_HUMAN.H11MO.0.C	-11	0.000100265	0.0771035	0.0373434	22	CCTGGAGCTGCACCCCGCCCCGTGCGCCTCCCCAGCCCCC	CCCCCCCCCCCCTCCCCTCCCC	-
M109	WT1_HUMAN.H11MO.0.C	-18	0.000211453	0.162607	0.0517571	20	CCTGGAGCTGCACCCCGCCCCGTGCGCCTCCCCAGCCCCC	CCCCCCCTCCTCCCCCGCCC	-
M109	SP1_HUMAN.H11MO.1.A	-9	0.000236785	0.182088	0.0517571	14	CCTGGAGCTGCACCCCGCCCCGTGCGCCTCCCCAGCCCCC	CGGCCCCGCCCCCC	-
M109	EGR4_HUMAN.H11MO.0.D	-29	0.000292164	0.224674	0.0517571	11	CCTGGAGCTGCACCCCGCCCCGTGCGCCTCCCCAGCCCCC	GCCCTGCCGCC	-
M109	ZN263_HUMAN.H11MO.0.A	-12	0.00029353	0.225724	0.0517571	20	CCTGGAGCTGCACCCCGCCCCGTGCGCCTCCCCAGCCCCC	CTCCTCCTCTCCCTCCTCCC	-
M109	SP2_HUMAN.H11MO.1.B	-11	0.00031267	0.240443	0.0517571	12	CCTGGAGCTGCACCCCGCCCCGTGCGCCTCCCCAGCCCCC	GCCCCGCCCCCT	-
M109	ZN770_HUMAN.H11MO.0.C	-10	0.000461059	0.354554	0.0686883	22	CCTGGAGCTGCACCCCGCCCCGTGCGCCTCCCCAGCCCCC	GATCCTCCCGCCTCAGCCTCCC	-
M109	ZN148_HUMAN.H11MO.0.D	-24	0.000665504	0.511772	0.0890853	15	CCTGGAGCTGCACCCCGCCCCGTGCGCCTCCCCAGCCCCC	CCCCTCCCCCACCCC	-
M109	MAZ_HUMAN.H11MO.1.A	-11	0.000750337	0.577009	0.0890853	11	CCTGGAGCTGCACCCCGCCCCGTGCGCCTCCCCAGCCCCC	CCCCCTCCCTC	-
M109	ZN281_HUMAN.H11MO.0.A	-23	0.000777361	0.59779	0.0890853	15	CCTGGAGCTGCACCCCGCCCCGTGCGCCTCCCCAGCCCCC	TCCCCTCCCCCACCC	-
M109	KLF4_HUMAN.H11MO.0.A	-11	0.00102828	0.790744	0.109423	10	CCTGGAGCTGCACCCCGCCCCGTGCGCCTCCCCAGCCCCC	GCCACACCCT	-
M109	MAZ_HUMAN.H11MO.0.A	-12	0.00112558	0.865569	0.111792	22	CCTGGAGCTGCACCCCGCCCCGTGCGCCTCCCCAGCCCCC	CCCCCCCCCCCCCCCCTCCCCC	-
M109	PATZ1_HUMAN.H11MO.0.C	-11	0.0013844	1.0646	0.128904	22	CCTGGAGCTGCACCCCGCCCCGTGCGCCTCCCCAGCCCCC	CCTCCCCCCCCGCCCCCTCCCC	-
M109	SP4_HUMAN.H11MO.1.A	-9	0.00147794	1.13653	0.129519	16	CCTGGAGCTGCACCCCGCCCCGTGCGCCTCCCCAGCCCCC	CGGCCCCGCCCCCTCC	-
M109	ZN770_HUMAN.H11MO.1.C	-30	0.00163431	1.25678	0.134974	10	CCTGGAGCTGCACCCCGCCCCGTGCGCCTCCCCAGCCCCC	CTCAGCCTCCC	-
M109	KLF1_HUMAN.H11MO.0.A	-7	0.00174505	1.34195	0.134974	14	CCTGGAGCTGCACCCCGCCCCGTGCGCCTCCCCAGCCCCC	CCCGGCCCCGCCCC	-
M109	SP2_HUMAN.H11MO.0.A	-17	0.00184311	1.41735	0.134974	22	CCTGGAGCTGCACCCCGCCCCGTGCGCCTCCCCAGCCCCC	CCCCCGGCCCCGCCCCCCCCCC	-
M109	SP3_HUMAN.H11MO.0.B	-6	0.00190257	1.46308	0.134974	20	CCTGGAGCTGCACCCCGCCCCGTGCGCCTCCCCAGCCCCC	CCCCGGCCCCGCCCCCCCCC	-
M109	KLF9_HUMAN.H11MO.0.C	-10	0.00212312	1.63268	0.143773	15	CCTGGAGCTGCACCCCGCCCCGTGCGCCTCCCCAGCCCCC	GGCCACGCCCCCTCC	-
M109	PATZ1_HUMAN.H11MO.1.C	-24	0.00280907	2.16018	0.178581	9	CCTGGAGCTGCACCCCGCCCCGTGCGCCTCCCCAGCCCCC	CCCCTCCCT	-
M109	KLF3_HUMAN.H11MO.0.B	-7	0.00304786	2.3438	0.178581	19	CCTGGAGCTGCACCCCGCCCCGTGCGCCTCCCCAGCCCCC	CCCGGCCCCGCCCCTCCCC	-
M109	TBX15_HUMAN.H11MO.0.D	-11	0.00331775	2.55135	0.178581	19	CCTGGAGCTGCACCCCGCCCCGTGCGCCTCCCCAGCCCCC	CCCCCACCCCCCCCCCCCC	-
M109	KLF14_HUMAN.H11MO.0.D	-11	0.00335959	2.58352	0.178581	13	CCTGGAGCTGCACCCCGCCCCGTGCGCCTCCCCAGCCCCC	GCCACGCCCCCCT	-
M109	HES5_HUMAN.H11MO.0.D	-15	0.0036407	2.7997	0.178581	12	CCTGGAGCTGCACCCCGCCCCGTGCGCCTCCCCAGCCCCC	CGGCACGTGCCA	-
M109	TBX1_HUMAN.H11MO.0.D	-17	0.00386587	2.97285	0.178581	20	CCTGGAGCTGCACCCCGCCCCGTGCGCCTCCCCAGCCCCC	CCGCCCACCCCTGCCCACCC	-
M109	NRF1_HUMAN.H11MO.0.A	-19	0.00389323	2.99389	0.178581	17	CCTGGAGCTGCACCCCGCCCCGTGCGCCTCCCCAGCCCCC	CACTGCGCATGCGCAGG	+
M109	SP4_HUMAN.H11MO.0.A	-7	0.00402708	3.09683	0.178581	20	CCTGGAGCTGCACCCCGCCCCGTGCGCCTCCCCAGCCCCC	CCCGGCCCCGCCCCCTTCCC	-
M109	MTF1_HUMAN.H11MO.0.C	-4	0.00406953	3.12947	0.178581	17	CCTGGAGCTGCACCCCGCCCCGTGCGCCTCCCCAGCCCCC	GTTTTGCACACGGCACT	-
M109	VEZF1_HUMAN.H11MO.0.C	-18	0.00408067	3.13804	0.178581	22	CCTGGAGCTGCACCCCGCCCCGTGCGCCTCCCCAGCCCCC	CCCCTCCCCCTCCCCCCTCCCC	-
M109	AP2D_HUMAN.H11MO.0.D	-12	0.00408368	3.14035	0.178581	14	CCTGGAGCTGCACCCCGCCCCGTGCGCCTCCCCAGCCCCC	ACGCGCCTCGGGCG	-
M109	KLF16_HUMAN.H11MO.0.D	-12	0.00426924	3.28305	0.178581	19	CCTGGAGCTGCACCCCGCCCCGTGCGCCTCCCCAGCCCCC	CCCCCCCCCCCCCGCCCCC	-
M109	MAX_HUMAN.H11MO.0.A	-17	0.00441728	3.39689	0.178581	10	CCTGGAGCTGCACCCCGCCCCGTGCGCCTCCCCAGCCCCC	CCACGTGCTC	-
M109	ZN436_HUMAN.H11MO.0.C	-12	0.00443496	3.41048	0.178581	24	CCTGGAGCTGCACCCCGCCCCGTGCGCCTCCCCAGCCCCC	CCTCCTCCAGGAAGCCTTCCCTGA	-
M109	KLF6_HUMAN.H11MO.0.A	-17	0.00445092	3.42276	0.178581	19	CCTGGAGCTGCACCCCGCCCCGTGCGCCTCCCCAGCCCCC	CCCCCGGCCCCGCCCTTCC	-
M109	SALL4_HUMAN.H11MO.0.B	-30	0.00468042	3.59924	0.178581	10	CCTGGAGCTGCACCCCGCCCCGTGCGCCTCCCCAGCCCCC	CCCACCCTCC	-
M109	ZIC4_HUMAN.H11MO.0.D	-10	0.00478354	3.67855	0.178581	15	CCTGGAGCTGCACCCCGCCCCGTGCGCCTCCCCAGCCCCC	GACCCCCCGCTGTGC	-
M109	MYC_HUMAN.H11MO.0.A	-16	0.00479477	3.68718	0.178581	11	CCTGGAGCTGCACCCCGCCCCGTGCGCCTCCCCAGCCCCC	GCCACGTGCTC	+
M109	MXI1_HUMAN.H11MO.0.A	-10	0.00525011	4.03733	0.189638	15	CCTGGAGCTGCACCCCGCCCCGTGCGCCTCCCCAGCCCCC	CCCGCCGCCACGTGC	-
M109	ZN331_HUMAN.H11MO.0.C	1	0.00534623	4.11125	0.189638	19	CCTGGAGCTGCACCCCGCCCCGTGCGCCTCCCCAGCCCCC	CCACCCAGCTGAGCCCAGCC	-
M109	GLIS2_HUMAN.H11MO.0.D	-10	0.00660483	5.07911	0.223633	14	CCTGGAGCTGCACCCCGCCCCGTGCGCCTCCCCAGCCCCC	GACCCCCCGCGAAG	-
M109	ZN740_HUMAN.H11MO.0.D	-8	0.00660483	5.07911	0.223633	14	CCTGGAGCTGCACCCCGCCCCGTGCGCCTCCCCAGCCCCC	CCCACCCCCCCCCC	-
M109	E2F4_HUMAN.H11MO.0.A	-9	0.0071246	5.47882	0.224683	13	CCTGGAGCTGCACCCCGCCCCGTGCGCCTCCCCAGCCCCC	ATTTCCCGCCCCC	-
M109	HES7_HUMAN.H11MO.0.D	-15	0.00716659	5.51111	0.224683	12	CCTGGAGCTGCACCCCGCCCCGTGCGCCTCCCCAGCCCCC	CGGCACGTGCCA	-
M109	MYF6_HUMAN.H11MO.0.C	-4	0.00737121	5.66846	0.224683	7	CCTGGAGCTGCACCCCGCCCCGTGCGCCTCCCCAGCCCCC	CAGCTGC	+
M109	MYCN_HUMAN.H11MO.0.A	-15	0.00754072	5.79881	0.224683	12	CCTGGAGCTGCACCCCGCCCCGTGCGCCTCCCCAGCCCCC	GGCCACGTGGGC	+
M109	ZN320_HUMAN.H11MO.0.C	-11	0.00893759	6.87301	0.261082	20	CCTGGAGCTGCACCCCGCCCCGTGCGCCTCCCCAGCCCCC	CACTGGCCCCCTGGTCCCAC	-
M109	EGR2_HUMAN.H11MO.0.A	-12	0.00989912	7.61242	0.283609	18	CCTGGAGCTGCACCCCGCCCCGTGCGCCTCCCCAGCCCCC	CCCCTCCCACACCCCCCC	-
M109	ZN219_HUMAN.H11MO.0.D	-8	0.0101962	7.84089	0.286609	12	CCTGGAGCTGCACCCCGCCCCGTGCGCCTCCCCAGCCCCC	TCCGCCCCCCTC	-
M109	EGR1_HUMAN.H11MO.0.A	-23	0.0104765	8.05643	0.289034	17	CCTGGAGCTGCACCCCGCCCCGTGCGCCTCCCCAGCCCCC	CCCCCGCCCACGCCCTC	-
M109	HEY1_HUMAN.H11MO.0.D	-15	0.0107155	8.24025	0.290254	12	CCTGGAGCTGCACCCCGCCCCGTGCGCCTCCCCAGCCCCC	CGACACGTGCCA	-
M109	WT1_HUMAN.H11MO.1.B	-23	0.011237	8.64124	0.298763	11	CCTGGAGCTGCACCCCGCCCCGTGCGCCTCCCCAGCCCCC	CCTCCTCCCAC	-
M109	KLF5_HUMAN.H11MO.0.A	-7	0.0115409	8.87495	0.298763	14	CCTGGAGCTGCACCCCGCCCCGTGCGCCTCCCCAGCCCCC	CCCAGCCCCACCCT	-
M109	CR3L1_HUMAN.H11MO.0.D	-15	0.0118318	9.09869	0.298763	11	CCTGGAGCTGCACCCCGCCCCGTGCGCCTCCCCAGCCCCC	TGCCACGTGGC	-
M109	ZN263_HUMAN.H11MO.1.A	-23	0.0118318	9.09869	0.298763	11	CCTGGAGCTGCACCCCGCCCCGTGCGCCTCCCCAGCCCCC	CCTCCTCCCTC	-
M109	ZBT17_HUMAN.H11MO.0.A	-21	0.0122103	9.3897	0.30318	19	CCTGGAGCTGCACCCCGCCCCGTGCGCCTCCCCAGCCCCC	CTTCCCCTCCCCCACCCTC	-
M109	KLF13_HUMAN.H11MO.0.D	-13	0.0124558	9.57849	0.304206	11	CCTGGAGCTGCACCCCGCCCCGTGCGCCTCCCCAGCCCCC	CACGCCCCCCT	-
M109	ASCL1_HUMAN.H11MO.0.A	-1	0.013226	10.1708	0.317807	14	CCTGGAGCTGCACCCCGCCCCGTGCGCCTCCCCAGCCCCC	CTGCACCTGCTCCC	+
M109	ZF64A_HUMAN.H11MO.0.D	-12	0.0135683	10.434	0.320856	16	CCTGGAGCTGCACCCCGCCCCGTGCGCCTCCCCAGCCCCC	CAGGTTCCCGGGCCCC	-
M109	EGR2_HUMAN.H11MO.1.A	-23	0.0141528	10.8835	0.325858	16	CCTGGAGCTGCACCCCGCCCCGTGCGCCTCCCCAGCCCCC	CCCCCGCCCACGCCCC	-
M109	PTF1A_HUMAN.H11MO.0.B	-3	0.0142172	10.933	0.325858	18	CCTGGAGCTGCACCCCGCCCCGTGCGCCTCCCCAGCCCCC	CCAGCTGCCCCCTTTCCC	+
M109	ZN708_HUMAN.H11MO.1.D	-6	0.015832	12.1748	0.34782	9	CCTGGAGCTGCACCCCGCCCCGTGCGCCTCCCCAGCCCCC	GCTGTACCT	-
M109	HEN1_HUMAN.H11MO.0.C	3	0.0164504	12.6504	0.34782	17	CCTGGAGCTGCACCCCGCCCCGTGCGCCTCCCCAGCCCCC	AGGGACGCAGCTGCTCCCCA	-
M109	GLIS3_HUMAN.H11MO.0.D	-10	0.0166646	12.8151	0.34782	10	CCTGGAGCTGCACCCCGCCCCGTGCGCCTCCCCAGCCCCC	TACCCCCCAC	-
M109	ZN816_HUMAN.H11MO.0.C	-19	0.016712	12.8515	0.34782	21	CCTGGAGCTGCACCCCGCCCCGTGCGCCTCCCCAGCCCCC	CCCTGCATGTCCCCCTTTTTT	-
M109	ZN341_HUMAN.H11MO.0.C	-6	0.0168097	12.9267	0.34782	22	CCTGGAGCTGCACCCCGCCCCGTGCGCCTCCCCAGCCCCC	GCTCTTCCCTCCCCCCCCCCCC	-
M109	ASCL2_HUMAN.H11MO.0.D	-2	0.0176972	13.6091	0.356287	9	CCTGGAGCTGCACCCCGCCCCGTGCGCCTCCCCAGCCCCC	AGCAGCTGG	-
M109	PLAG1_HUMAN.H11MO.0.D	-24	0.0185752	14.2844	0.366635	16	CCTGGAGCTGCACCCCGCCCCGTGCGCCTCCCCAGCCCCC	CCCCTCCTGATGCCCCC	-
M109	ZBT7A_HUMAN.H11MO.0.A	-32	0.0187034	14.3829	0.366635	8	CCTGGAGCTGCACCCCGCCCCGTGCGCCTCCCCAGCCCCC	GAGACCCCC	-
M109	MYOG_HUMAN.H11MO.0.B	-1	0.0192344	14.7912	0.372146	13	CCTGGAGCTGCACCCCGCCCCGTGCGCCTCCCCAGCCCCC	CCGCAGCTGTCCC	+
M109	HAND1_HUMAN.H11MO.1.D	-31	0.0197997	15.226	0.378173	7	CCTGGAGCTGCACCCCGCCCCGTGCGCCTCCCCAGCCCCC	CCAGGCC	-
M109	INSM1_HUMAN.H11MO.0.C	-15	0.0210919	16.2197	0.397755	12	CCTGGAGCTGCACCCCGCCCCGTGCGCCTCCCCAGCCCCC	TGCCCCCTGACA	-
M109	XBP1_HUMAN.H11MO.0.D	-16	0.0216415	16.6423	0.401663	11	CCTGGAGCTGCACCCCGCCCCGTGCGCCTCCCCAGCCCCC	GCCACGTCAGC	-
M109	ELK3_HUMAN.H11MO.0.D	1	0.022108	17.001	0.401663	11	CCTGGAGCTGCACCCCGCCCCGTGCGCCTCCCCAGCCCCC	CCCAGGAAGTGC	+
M109	MYOD1_HUMAN.H11MO.1.A	-1	0.0227293	17.4789	0.407977	11	CCTGGAGCTGCACCCCGCCCCGTGCGCCTCCCCAGCCCCC	CTGCAGCTGTC	+
M109	BMAL1_HUMAN.H11MO.0.A	-16	0.0238671	18.3538	0.420118	11	CCTGGAGCTGCACCCCGCCCCGTGCGCCTCCCCAGCCCCC	GCCACGTGACT	+
M109	BHE40_HUMAN.H11MO.0.A	-16	0.0239698	18.4328	0.420118	10	CCTGGAGCTGCACCCCGCCCCGTGCGCCTCCCCAGCCCCC	GTCACGTGCC	-
M109	REST_HUMAN.H11MO.0.A	-5	0.0255951	19.6827	0.438913	22	CCTGGAGCTGCACCCCGCCCCGTGCGCCTCCCCAGCCCCC	TTCAGCACCATGGACAGCGCCC	+
M109	E2F1_HUMAN.H11MO.0.A	-9	0.0256313	19.7105	0.438913	14	CCTGGAGCTGCACCCCGCCCCGTGCGCCTCCCCAGCCCCC	CTTTCCCGCCCCCC	-
M109	RARA_HUMAN.H11MO.0.A	0	0.0274744	21.1279	0.465129	20	CCTGGAGCTGCACCCCGCCCCGTGCGCCTCCCCAGCCCCC	CCTTGACCTCTTGATCCCCC	-
M109	E2F7_HUMAN.H11MO.0.B	-26	0.0288099	22.1548	0.476899	13	CCTGGAGCTGCACCCCGCCCCGTGCGCCTCCCCAGCCCCC	CCTTTCCCGCCCC	-
M109	GLIS1_HUMAN.H11MO.0.D	-9	0.0288099	22.1548	0.476899	13	CCTGGAGCTGCACCCCGCCCCGTGCGCCTCCCCAGCCCCC	AGACCCCCCACGA	-
M109	ZFX_HUMAN.H11MO.0.A	-31	0.0293593	22.5773	0.480653	9	CCTGGAGCTGCACCCCGCCCCGTGCGCCTCCCCAGCCCCC	CCAGGCCCCG	+
M109	TFDP1_HUMAN.H11MO.0.C	-9	0.0304032	23.3801	0.492333	14	CCTGGAGCTGCACCCCGCCCCGTGCGCCTCCCCAGCCCCC	TTTTCCCGCCCCCC	-
M109	CENPB_HUMAN.H11MO.0.D	-11	0.0309576	23.8064	0.49592	17	CCTGGAGCTGCACCCCGCCCCGTGCGCCTCCCCAGCCCCC	AACCCGCATCGTACGAA	-
M110	RXRA_HUMAN.H11MO.0.A	-9	0.000199124	0.153126	0.297566	20	AGACATTCAGGGAAACCGGGAGGGTCGCCCACTATCGGCC	GGGGGAGGCAGAGGTCAGAG	+
M110	ZN341_HUMAN.H11MO.0.C	-8	0.000545006	0.41911	0.297566	22	AGACATTCAGGGAAACCGGGAGGGTCGCCCACTATCGGCC	GGGGGGGGGGGGAGGGAAGAGC	+
M110	VEZF1_HUMAN.H11MO.0.C	-9	0.00058856	0.452603	0.297566	22	AGACATTCAGGGAAACCGGGAGGGTCGCCCACTATCGGCC	GGGGAGGGGGGAGGGGGAGGGG	+
M110	THAP1_HUMAN.H11MO.0.C	-7	0.000860217	0.661507	0.312817	22	AGACATTCAGGGAAACCGGGAGGGTCGCCCACTATCGGCC	GCCCGCAGCCAAGATGGCGGCG	-
M110	MAFA_HUMAN.H11MO.0.D	-10	0.00106497	0.818963	0.312817	21	AGACATTCAGGGAAACCGGGAGGGTCGCCCACTATCGGCC	CGAAGGCTGCGGGGTCAGCAC	-
M110	MNX1_HUMAN.H11MO.0.D	-5	0.00136784	1.05187	0.312817	19	AGACATTCAGGGAAACCGGGAGGGTCGCCCACTATCGGCC	TTAAGGGTTATTAAAATAG	-
M110	PATZ1_HUMAN.H11MO.0.C	-10	0.00144369	1.1102	0.312817	22	AGACATTCAGGGAAACCGGGAGGGTCGCCCACTATCGGCC	GGGGAGGGGGCGGGGGGGGAGG	+
M110	ZBT17_HUMAN.H11MO.0.A	-9	0.00187774	1.44398	0.32171	19	AGACATTCAGGGAAACCGGGAGGGTCGCCCACTATCGGCC	GAGGGTGGGGGAGGGGAAG	+
M110	IRX2_HUMAN.H11MO.0.D	-15	0.00219491	1.68789	0.32171	19	AGACATTCAGGGAAACCGGGAGGGTCGCCCACTATCGGCC	CCAACATGCCCACCCATGT	-
M110	TLX1_HUMAN.H11MO.0.D	-3	0.00221662	1.70458	0.32171	17	AGACATTCAGGGAAACCGGGAGGGTCGCCCACTATCGGCC	CTGGCAAGTTGCCAAGG	+
M110	Z324A_HUMAN.H11MO.0.C	-8	0.00233315	1.7942	0.32171	23	AGACATTCAGGGAAACCGGGAGGGTCGCCCACTATCGGCC	TGGCAGCAAAGGATGGTTTGATA	-
M110	CUX1_HUMAN.H11MO.0.C	-27	0.00263902	2.02941	0.333561	13	AGACATTCAGGGAAACCGGGAGGGTCGCCCACTATCGGCC	CCATCGATCCCCCT	-
M110	RARG_HUMAN.H11MO.2.D	-18	0.00349162	2.68506	0.37828	20	AGACATTCAGGGAAACCGGGAGGGTCGCCCACTATCGGCC	GGGGGTCACCCAGAGGTCAC	+
M110	SP4_HUMAN.H11MO.0.A	-10	0.00349162	2.68506	0.37828	20	AGACATTCAGGGAAACCGGGAGGGTCGCCCACTATCGGCC	GGGAAGGGGGCGGGGCCGGG	+
M110	MAZ_HUMAN.H11MO.0.A	-9	0.00476204	3.66201	0.424522	22	AGACATTCAGGGAAACCGGGAGGGTCGCCCACTATCGGCC	GGGGGAGGGGGGGGGGGGGGGG	+
M110	LYL1_HUMAN.H11MO.0.A	-9	0.00496822	3.82056	0.424522	14	AGACATTCAGGGAAACCGGGAGGGTCGCCCACTATCGGCC	CAGGAAACAGCTGG	-
M110	ZN394_HUMAN.H11MO.0.C	0	0.00500745	3.85073	0.424522	20	AGACATTCAGGGAAACCGGGAGGGTCGCCCACTATCGGCC	AGAATGGAATAGAATGGAAT	+
M110	RARG_HUMAN.H11MO.0.B	-2	0.00503801	3.87423	0.424522	18	AGACATTCAGGGAAACCGGGAGGGTCGCCCACTATCGGCC	AGGTCAGAGTGACCTGGG	+
M110	PLAG1_HUMAN.H11MO.0.D	-8	0.00537336	4.13211	0.42895	17	AGACATTCAGGGAAACCGGGAGGGTCGCCCACTATCGGCC	GGGGGCATCAGGAGGGG	+
M110	ZN350_HUMAN.H11MO.1.D	-16	0.00604944	4.65202	0.458571	24	AGACATTCAGGGAAACCGGGAGGGTCGCCCACTATCGGCC	ACGGGGCGCAGGGATTTGTTGCCC	+
M110	ZN214_HUMAN.H11MO.0.C	-2	0.00665142	5.11494	0.458571	22	AGACATTCAGGGAAACCGGGAGGGTCGCCCACTATCGGCC	TCATCAAAGGCCTCAAAAAGGA	-
M110	SP3_HUMAN.H11MO.0.B	-5	0.00711909	5.47458	0.469473	20	AGACATTCAGGGAAACCGGGAGGGTCGCCCACTATCGGCC	GGGGGGGGGCGGGGCCGGGG	+
M111	MNX1_HUMAN.H11MO.0.D	0	0.000157572	0.121173	0.242138	19	TTAGGGATTAAGAACCGGGCTCAGGATCCATAGACCCGGG	TTAAGGGTTATTAAAATAG	-
M111	RXRA_HUMAN.H11MO.0.A	-6	0.000610873	0.469761	0.317175	20	TTAGGGATTAAGAACCGGGCTCAGGATCCATAGACCCGGG	GGGGGAGGCAGAGGTCAGAG	+
M111	IRX2_HUMAN.H11MO.0.D	-13	0.000619207	0.47617	0.317175	19	TTAGGGATTAAGAACCGGGCTCAGGATCCATAGACCCGGG	ACATGGGTGGGCATGTTGG	+
M115	IRX2_HUMAN.H11MO.0.D	-19	0.000228723	0.175888	0.351776	19	TCAAAGCCCGCTTTCGACCCCTGAATAGGAACAAATCCTC	CCAACATGCCCACCCATGT	-
M115	MNX1_HUMAN.H11MO.0.D	-20	0.00051218	0.393866	0.393866	19	TCAAAGCCCGCTTTCGACCCCTGAATAGGAACAAATCCTC	TTAAGGGTTATTAAAATAG	-
M116	IRX2_HUMAN.H11MO.0.D	-13	3.94083e-06	0.0030305	0.00597156	19	CCCAGGGGGGCACCCGGCACGGCCAAGTAGGACCGCTTCT	CCAACATGCCCACCCATGT	-
M116	ZN563_HUMAN.H11MO.0.C	-15	7.0095e-05	0.053903	0.0531077	21	CCCAGGGGGGCACCCGGCACGGCCAAGTAGGACCGCTTCT	GCAGCTGCCAGTGAGGATCCC	-
M116	THAP1_HUMAN.H11MO.0.C	-11	0.000593467	0.456376	0.201377	22	CCCAGGGGGGCACCCGGCACGGCCAAGTAGGACCGCTTCT	CGCCGCCATCTTGGCTGCGGGC	+
M116	ZEP2_HUMAN.H11MO.0.D	-5	0.000994186	0.764529	0.201377	14	CCCAGGGGGGCACCCGGCACGGCCAAGTAGGACCGCTTCT	GGGGTTTCCCTACC	-
M116	P73_HUMAN.H11MO.0.A	-14	0.00115908	0.891331	0.201377	19	CCCAGGGGGGCACCCGGCACGGCCAAGTAGGACCGCTTCT	AGACATGCCCAGACATGCC	+
M116	PROX1_HUMAN.H11MO.0.D	-12	0.00122966	0.945605	0.201377	17	CCCAGGGGGGCACCCGGCACGGCCAAGTAGGACCGCTTCT	CCCAACCCGCCTTACCC	-
M116	ZN554_HUMAN.H11MO.0.C	-16	0.00135793	1.04425	0.201377	20	CCCAGGGGGGCACCCGGCACGGCCAAGTAGGACCGCTTCT	GCTGAGCCATGTGGGGTGCT	+
M116	RFX5_HUMAN.H11MO.0.A	-13	0.00146185	1.12416	0.201377	20	CCCAGGGGGGCACCCGGCACGGCCAAGTAGGACCGCTTCT	TCTGCCTAGCAACAGCTGAC	-
M116	KLF6_HUMAN.H11MO.0.A	-10	0.00169854	1.30618	0.214484	19	CCCAGGGGGGCACCCGGCACGGCCAAGTAGGACCGCTTCT	CCCCCGGCCCCGCCCTTCC	-
M116	SP3_HUMAN.H11MO.0.B	-10	0.00195682	1.5048	0.228091	20	CCCAGGGGGGCACCCGGCACGGCCAAGTAGGACCGCTTCT	CCCCGGCCCCGCCCCCCCCC	-
M116	CLOCK_HUMAN.H11MO.0.C	-13	0.00227395	1.74867	0.246124	14	CCCAGGGGGGCACCCGGCACGGCCAAGTAGGACCGCTTCT	CAGACACGTGAACA	+
M116	MYOD1_HUMAN.H11MO.0.A	-24	0.00287089	2.20772	0.290019	15	CCCAGGGGGGCACCCGGCACGGCCAAGTAGGACCGCTTCT	GGCAGGAACAGCTGC	-
M116	PATZ1_HUMAN.H11MO.0.C	-4	0.00312926	2.4064	0.296362	22	CCCAGGGGGGCACCCGGCACGGCCAAGTAGGACCGCTTCT	CCTCCCCCCCCGCCCCCTCCCC	-
M116	NR1H3_HUMAN.H11MO.0.B	-19	0.00354985	2.72983	0.316418	19	CCCAGGGGGGCACCCGGCACGGCCAAGTAGGACCGCTTCT	TGACCTGCAGTGACCTCTG	-
M116	NFIC_HUMAN.H11MO.0.A	-5	0.00403679	3.10429	0.339832	17	CCCAGGGGGGCACCCGGCACGGCCAAGTAGGACCGCTTCT	CTTGGCTCCCTGCCAAG	+
M116	MAFA_HUMAN.H11MO.0.D	-19	0.00562832	4.32818	0.412792	21	CCCAGGGGGGCACCCGGCACGGCCAAGTAGGACCGCTTCT	GTGCTGACCCCGCAGCCTTCG	+
M116	RXRA_HUMAN.H11MO.0.A	-2	0.00637696	4.90388	0.412792	20	CCCAGGGGGGCACCCGGCACGGCCAAGTAGGACCGCTTCT	GGGGGAGGCAGAGGTCAGAG	+
M116	TAF1_HUMAN.H11MO.0.A	-22	0.00646159	4.96896	0.412792	16	CCCAGGGGGGCACCCGGCACGGCCAAGTAGGACCGCTTCT	CCGCCGCCGCCATCTT	-
M116	SP2_HUMAN.H11MO.0.A	-10	0.00676813	5.20469	0.412792	22	CCCAGGGGGGCACCCGGCACGGCCAAGTAGGACCGCTTCT	CCCCCGGCCCCGCCCCCCCCCC	-
M116	TLX1_HUMAN.H11MO.0.D	-16	0.00681037	5.23717	0.412792	17	CCCAGGGGGGCACCCGGCACGGCCAAGTAGGACCGCTTCT	CCTTGGCAACTTGCCAG	-
M116	SPIC_HUMAN.H11MO.0.D	-13	0.00726907	5.58992	0.423649	13	CCCAGGGGGGCACCCGGCACGGCCAAGTAGGACCGCTTCT	CCTCCCCTTCCTC	-
M116	KLF3_HUMAN.H11MO.0.B	-11	0.00820693	6.31113	0.434126	19	CCCAGGGGGGCACCCGGCACGGCCAAGTAGGACCGCTTCT	CCCGGCCCCGCCCCTCCCC	-
M116	SP4_HUMAN.H11MO.0.A	-7	0.00830832	6.3891	0.434126	20	CCCAGGGGGGCACCCGGCACGGCCAAGTAGGACCGCTTCT	GGGAAGGGGGCGGGGCCGGG	+
M116	ZN394_HUMAN.H11MO.0.C	-19	0.0100983	7.76561	0.493651	20	CCCAGGGGGGCACCCGGCACGGCCAAGTAGGACCGCTTCT	ATTCCATTCTATTCCATTCT	-
M116	THA_HUMAN.H11MO.0.C	-18	0.0104966	8.07188	0.493651	17	CCCAGGGGGGCACCCGGCACGGCCAAGTAGGACCGCTTCT	CTGACCTGAAGTGACCC	-
M116	HESX1_HUMAN.H11MO.0.D	-4	0.010904	8.38517	0.493651	16	CCCAGGGGGGCACCCGGCACGGCCAAGTAGGACCGCTTCT	ATCCGGCACGTGGCCT	+
M116	VEZF1_HUMAN.H11MO.0.C	-17	0.0110764	8.51775	0.493651	22	CCCAGGGGGGCACCCGGCACGGCCAAGTAGGACCGCTTCT	CCCCTCCCCCTCCCCCCTCCCC	-
M116	ZN335_HUMAN.H11MO.0.A	-12	0.0110764	8.51775	0.493651	22	CCCAGGGGGGCACCCGGCACGGCCAAGTAGGACCGCTTCT	TCAGGCAGCGCCGAGGACAGCC	-
M116	PTF1A_HUMAN.H11MO.0.B	-21	0.0114324	8.79154	0.494961	18	CCCAGGGGGGCACCCGGCACGGCCAAGTAGGACCGCTTCT	GGGAAAGGGGGCAGCTGG	-
M118	IRX2_HUMAN.H11MO.0.D	-19	0.00015729	0.120956	0.241912	19	GCCATAGTCTGATCTACTGACTCACGCGGGCGTAAAAGTC	ACATGGGTGGGCATGTTGG	+
M118	MNX1_HUMAN.H11MO.0.D	-1	0.000459952	0.353703	0.350083	19	GCCATAGTCTGATCTACTGACTCACGCGGGCGTAAAAGTC	CTATTTTAATAACCCTTAA	+
M120	IRX2_HUMAN.H11MO.0.D	-1	0.000291655	0.224283	0.391681	19	AGAAGCTGATTACCTCGAGACCAACGTCTGGTACAGACCA	ACATGGGTGGGCATGTTGG	+
M121	IRX2_HUMAN.H11MO.0.D	-6	0.000609506	0.46871	0.245419	19	CCTGTCGCTCACTGTCCCAGGCAGGGCCCCGGCGTCTCGG	CCAACATGCCCACCCATGT	-
M121	SP2_HUMAN.H11MO.0.A	-11	0.000653374	0.502445	0.245419	22	CCTGTCGCTCACTGTCCCAGGCAGGGCCCCGGCGTCTCGG	GGGGGGGGGGCGGGGCCGGGGG	+
M121	TLX1_HUMAN.H11MO.0.D	-9	0.000782392	0.601659	0.245419	17	CCTGTCGCTCACTGTCCCAGGCAGGGCCCCGGCGTCTCGG	CTGGCAAGTTGCCAAGG	+
M121	SP3_HUMAN.H11MO.0.B	-12	0.000918729	0.706502	0.245419	20	CCTGTCGCTCACTGTCCCAGGCAGGGCCCCGGCGTCTCGG	GGGGGGGGGCGGGGCCGGGG	+
M121	ZN563_HUMAN.H11MO.0.C	-9	0.000996859	0.766584	0.245419	21	CCTGTCGCTCACTGTCCCAGGCAGGGCCCCGGCGTCTCGG	GCAGCTGCCAGTGAGGATCCC	-
M121	ZFX_HUMAN.H11MO.1.A	-16	0.00116815	0.898305	0.245419	17	CCTGTCGCTCACTGTCCCAGGCAGGGCCCCGGCGTCTCGG	GGGGGCGGAGGCCGGGG	+
M121	PATZ1_HUMAN.H11MO.0.C	-18	0.00129581	0.996478	0.245419	22	CCTGTCGCTCACTGTCCCAGGCAGGGCCCCGGCGTCTCGG	GGGGAGGGGGCGGGGGGGGAGG	+
M121	GATA1_HUMAN.H11MO.0.A	-5	0.00185537	1.42678	0.266308	19	CCTGTCGCTCACTGTCCCAGGCAGGGCCCCGGCGTCTCGG	TCTTATCTGTCCCCGCCAG	-
M121	RXRA_HUMAN.H11MO.0.A	-9	0.00186852	1.43689	0.266308	20	CCTGTCGCTCACTGTCCCAGGCAGGGCCCCGGCGTCTCGG	CTCTGACCTCTGCCTCCCCC	-
M121	RARG_HUMAN.H11MO.0.B	0	0.00225786	1.73629	0.266308	18	CCTGTCGCTCACTGTCCCAGGCAGGGCCCCGGCGTCTCGG	CCCAGGTCACTCTGACCT	-
M121	VEZF1_HUMAN.H11MO.0.C	-18	0.00366327	2.81705	0.298962	22	CCTGTCGCTCACTGTCCCAGGCAGGGCCCCGGCGTCTCGG	GGGGAGGGGGGAGGGGGAGGGG	+
M121	THAP1_HUMAN.H11MO.0.C	-12	0.00366327	2.81705	0.298962	22	CCTGTCGCTCACTGTCCCAGGCAGGGCCCCGGCGTCTCGG	GCCCGCAGCCAAGATGGCGGCG	-
M121	THA_HUMAN.H11MO.0.C	-1	0.00366333	2.8171	0.298962	17	CCTGTCGCTCACTGTCCCAGGCAGGGCCCCGGCGTCTCGG	CTGACCTGAAGTGACCC	-
M121	ZN589_HUMAN.H11MO.0.D	-18	0.00408978	3.14504	0.298962	16	CCTGTCGCTCACTGTCCCAGGCAGGGCCCCGGCGTCTCGG	CGGCAGTAACCGTGGG	-
M121	PAX8_HUMAN.H11MO.0.D	-11	0.00414361	3.18644	0.298962	14	CCTGTCGCTCACTGTCCCAGGCAGGGCCCCGGCGTCTCGG	GTCACTGAAGCGGG	+
M121	KLF6_HUMAN.H11MO.0.A	-15	0.00458235	3.52383	0.315589	19	CCTGTCGCTCACTGTCCCAGGCAGGGCCCCGGCGTCTCGG	GGAAGGGCGGGGCCGGGGG	+
M121	HME2_HUMAN.H11MO.0.D	-5	0.00581622	4.47268	0.348418	11	CCTGTCGCTCACTGTCCCAGGCAGGGCCCCGGCGTCTCGG	CCCTAATTACC	-
M121	GATA2_HUMAN.H11MO.0.A	-29	0.00598609	4.6033	0.348418	11	CCTGTCGCTCACTGTCCCAGGCAGGGCCCCGGCGTCTCGG	CTGGGGGGTGGAGATAAGG	+
M121	SP4_HUMAN.H11MO.0.A	-11	0.0062088	4.77457	0.348418	20	CCTGTCGCTCACTGTCCCAGGCAGGGCCCCGGCGTCTCGG	GGGAAGGGGGCGGGGCCGGG	+
M121	PROX1_HUMAN.H11MO.0.D	-5	0.00697845	5.36643	0.352447	17	CCTGTCGCTCACTGTCCCAGGCAGGGCCCCGGCGTCTCGG	CCCAACCCGCCTTACCC	-
M121	RARG_HUMAN.H11MO.2.D	-11	0.00751367	5.77802	0.357218	20	CCTGTCGCTCACTGTCCCAGGCAGGGCCCCGGCGTCTCGG	GTGACCTCTGGGTGACCCCC	-
M121	NR1D1_HUMAN.H11MO.0.B	-11	0.00778022	5.98299	0.357218	19	CCTGTCGCTCACTGTCCCAGGCAGGGCCCCGGCGTCTCGG	CCTTCTGACCCACTTCCCT	-
M121	TAL1_HUMAN.H11MO.0.A	-5	0.00778022	5.98299	0.357218	19	CCTGTCGCTCACTGTCCCAGGCAGGGCCCCGGCGTCTCGG	CCTTATCTGCCCCCCCCAG	-
M121	KLF3_HUMAN.H11MO.0.B	-13	0.00830062	6.38318	0.359334	19	CCTGTCGCTCACTGTCCCAGGCAGGGCCCCGGCGTCTCGG	GGGGAGGGGCGGGGCCGGG	+
M121	NR1H4_HUMAN.H11MO.0.B	-16	0.00943925	7.25879	0.380315	19	CCTGTCGCTCACTGTCCCAGGCAGGGCCCCGGCGTCTCGG	GGGGTCAATGACCCCGAGG	+
M121	Z324A_HUMAN.H11MO.0.C	-4	0.00953829	7.33495	0.380315	23	CCTGTCGCTCACTGTCCCAGGCAGGGCCCCGGCGTCTCGG	TATCAAACCATCCTTTGCTGCCA	+
M121	ZN554_HUMAN.H11MO.0.C	-1	0.0116063	8.92525	0.450906	20	CCTGTCGCTCACTGTCCCAGGCAGGGCCCCGGCGTCTCGG	AGCACCCCACATGGCTCAGC	-
M121	NR1H3_HUMAN.H11MO.0.B	-20	0.0129454	9.95498	0.490354	19	CCTGTCGCTCACTGTCCCAGGCAGGGCCCCGGCGTCTCGG	CAGAGGTCACTGCAGGTCA	+
M122	ZN589_HUMAN.H11MO.0.D	-11	0.000178994	0.137646	0.192407	16	TCACCGGTCCTCCCGGCTGTGCTGCCGGGGCAGTACCTTG	CCCACGGTTACTGCCG	+
M122	ZN563_HUMAN.H11MO.0.C	-5	0.000256892	0.19755	0.192407	21	TCACCGGTCCTCCCGGCTGTGCTGCCGGGGCAGTACCTTG	GCAGCTGCCAGTGAGGATCCC	-
M122	MAF_HUMAN.H11MO.0.A	-21	0.000645317	0.496249	0.213673	19	TCACCGGTCCTCCCGGCTGTGCTGCCGGGGCAGTACCTTG	TTGCTGAGTCAGCAGATTC	-
M122	SPZ1_HUMAN.H11MO.0.D	-11	0.000957156	0.736053	0.213673	16	TCACCGGTCCTCCCGGCTGTGCTGCCGGGGCAGTACCTTG	CCCAGGGTAACAGCCG	-
M122	IRX2_HUMAN.H11MO.0.D	1	0.0012212	0.939104	0.213673	18	TCACCGGTCCTCCCGGCTGTGCTGCCGGGGCAGTACCTTG	CCAACATGCCCACCCATGT	-
M122	ZN554_HUMAN.H11MO.0.C	-5	0.00152297	1.17116	0.213673	20	TCACCGGTCCTCCCGGCTGTGCTGCCGGGGCAGTACCTTG	AGCACCCCACATGGCTCAGC	-
M122	ZFX_HUMAN.H11MO.1.A	-9	0.0015291	1.17588	0.213673	17	TCACCGGTCCTCCCGGCTGTGCTGCCGGGGCAGTACCTTG	CCCCGGCCTCCGCCCCC	-
M122	NR1D1_HUMAN.H11MO.0.B	-20	0.00154136	1.18531	0.213673	19	TCACCGGTCCTCCCGGCTGTGCTGCCGGGGCAGTACCTTG	CCTTCTGACCCACTTCCCT	-
M122	RXRA_HUMAN.H11MO.0.A	-15	0.00164059	1.26161	0.213673	20	TCACCGGTCCTCCCGGCTGTGCTGCCGGGGCAGTACCTTG	GGGGGAGGCAGAGGTCAGAG	+
M122	MAFA_HUMAN.H11MO.0.D	-15	0.00171171	1.31631	0.213673	21	TCACCGGTCCTCCCGGCTGTGCTGCCGGGGCAGTACCTTG	CGAAGGCTGCGGGGTCAGCAC	-
M122	ZN341_HUMAN.H11MO.0.C	-5	0.00216483	1.66475	0.223213	22	TCACCGGTCCTCCCGGCTGTGCTGCCGGGGCAGTACCTTG	GCTCTTCCCTCCCCCCCCCCCC	-
M122	OSR2_HUMAN.H11MO.0.C	-21	0.00226009	1.73801	0.223213	16	TCACCGGTCCTCCCGGCTGTGCTGCCGGGGCAGTACCTTG	CAGCAGAAGCAGCAGC	-
M122	LYL1_HUMAN.H11MO.0.A	-12	0.00238418	1.83344	0.223213	14	TCACCGGTCCTCCCGGCTGTGCTGCCGGGGCAGTACCTTG	CCAGCTGTTTCCTG	+
M122	THAP1_HUMAN.H11MO.0.C	-7	0.00304076	2.33835	0.253052	22	TCACCGGTCCTCCCGGCTGTGCTGCCGGGGCAGTACCTTG	CGCCGCCATCTTGGCTGCGGGC	+
M122	SP3_HUMAN.H11MO.0.B	0	0.00390031	2.99934	0.272729	20	TCACCGGTCCTCCCGGCTGTGCTGCCGGGGCAGTACCTTG	CCCCGGCCCCGCCCCCCCCC	-
M122	TLX1_HUMAN.H11MO.0.D	-10	0.00398964	3.06803	0.272729	17	TCACCGGTCCTCCCGGCTGTGCTGCCGGGGCAGTACCTTG	CCTTGGCAACTTGCCAG	-
M122	ZN335_HUMAN.H11MO.0.A	-7	0.00424016	3.26069	0.272729	22	TCACCGGTCCTCCCGGCTGTGCTGCCGGGGCAGTACCTTG	GGCTGTCCTCGGCGCTGCCTGA	+
M122	KLF6_HUMAN.H11MO.0.A	-12	0.0043696	3.36022	0.272729	19	TCACCGGTCCTCCCGGCTGTGCTGCCGGGGCAGTACCTTG	GGAAGGGCGGGGCCGGGGG	+
M122	GATA1_HUMAN.H11MO.0.A	7	0.0043696	3.36022	0.272729	12	TCACCGGTCCTCCCGGCTGTGCTGCCGGGGCAGTACCTTG	TCTTATCTGTCCCCGCCAG	-
M122	PATZ1_HUMAN.H11MO.0.C	-9	0.00483353	3.71699	0.278478	22	TCACCGGTCCTCCCGGCTGTGCTGCCGGGGCAGTACCTTG	CCTCCCCCCCCGCCCCCTCCCC	-
M122	GATA2_HUMAN.H11MO.0.A	7	0.00504125	3.87672	0.279689	12	TCACCGGTCCTCCCGGCTGTGCTGCCGGGGCAGTACCTTG	CCTTATCTCCACCCCCCAG	-
M122	TBX2_HUMAN.H11MO.0.D	-2	0.00539598	4.14951	0.283655	25	TCACCGGTCCTCCCGGCTGTGCTGCCGGGGCAGTACCTTG	GTCGCTTCTCACACCTCTGATGGCA	-
M122	SP2_HUMAN.H11MO.0.A	-9	0.00587018	4.51417	0.283655	22	TCACCGGTCCTCCCGGCTGTGCTGCCGGGGCAGTACCTTG	CCCCCGGCCCCGCCCCCCCCCC	-
M122	VEZF1_HUMAN.H11MO.0.C	0	0.00587018	4.51417	0.283655	22	TCACCGGTCCTCCCGGCTGTGCTGCCGGGGCAGTACCTTG	CCCCTCCCCCTCCCCCCTCCCC	-
M122	BRAC_HUMAN.H11MO.0.A	-3	0.00632064	4.86057	0.295877	20	TCACCGGTCCTCCCGGCTGTGCTGCCGGGGCAGTACCTTG	ATTTCACACCTCCCTGCTAA	-
M122	THB_HUMAN.H11MO.0.C	5	0.00678238	5.21565	0.298816	12	TCACCGGTCCTCCCGGCTGTGCTGCCGGGGCAGTACCTTG	TGACCTGACCTGACCTC	-
M122	CLOCK_HUMAN.H11MO.0.C	-7	0.00735815	5.65841	0.304908	14	TCACCGGTCCTCCCGGCTGTGCTGCCGGGGCAGTACCTTG	TGTTCACGTGTCTG	-
M122	SP4_HUMAN.H11MO.0.A	-9	0.00773487	5.94811	0.304908	20	TCACCGGTCCTCCCGGCTGTGCTGCCGGGGCAGTACCTTG	GGGAAGGGGGCGGGGCCGGG	+
M122	PAX2_HUMAN.H11MO.0.D	-4	0.00869875	6.68934	0.325759	18	TCACCGGTCCTCCCGGCTGTGCTGCCGGGGCAGTACCTTG	TGTCACGCATGACTGAAC	-
M122	HESX1_HUMAN.H11MO.0.D	-22	0.0109166	8.39486	0.352614	16	TCACCGGTCCTCCCGGCTGTGCTGCCGGGGCAGTACCTTG	ATCCGGCACGTGGCCT	+
M122	MAZ_HUMAN.H11MO.0.A	-14	0.011012	8.46821	0.352614	22	TCACCGGTCCTCCCGGCTGTGCTGCCGGGGCAGTACCTTG	GGGGGAGGGGGGGGGGGGGGGG	+
M122	MXI1_HUMAN.H11MO.0.A	-10	0.0111133	8.54614	0.352614	15	TCACCGGTCCTCCCGGCTGTGCTGCCGGGGCAGTACCTTG	GCACGTGGCGGCGGG	+
M122	THA_HUMAN.H11MO.0.C	-16	0.0112937	8.68487	0.352614	17	TCACCGGTCCTCCCGGCTGTGCTGCCGGGGCAGTACCTTG	GGGTCACTTCAGGTCAG	+
M122	NR1H3_HUMAN.H11MO.0.B	-13	0.0115344	8.86996	0.352614	19	TCACCGGTCCTCCCGGCTGTGCTGCCGGGGCAGTACCTTG	CAGAGGTCACTGCAGGTCA	+
M122	KLF3_HUMAN.H11MO.0.B	-1	0.0115344	8.86996	0.352614	19	TCACCGGTCCTCCCGGCTGTGCTGCCGGGGCAGTACCTTG	CCCGGCCCCGCCCCTCCCC	-
M122	PAX5_HUMAN.H11MO.0.A	-5	0.0120278	9.24935	0.360342	21	TCACCGGTCCTCCCGGCTGTGCTGCCGGGGCAGTACCTTG	GTCACGCTCTGCTGCCCAGGC	-
M122	Z324A_HUMAN.H11MO.0.C	-4	0.0127129	9.77623	0.36622	23	TCACCGGTCCTCCCGGCTGTGCTGCCGGGGCAGTACCTTG	TATCAAACCATCCTTTGCTGCCA	+
M122	PURA_HUMAN.H11MO.0.D	-12	0.0130158	10.0092	0.367872	17	TCACCGGTCCTCCCGGCTGTGCTGCCGGGGCAGTACCTTG	GGAAGGGGGGGGCAGGG	+
M122	RARG_HUMAN.H11MO.2.D	7	0.0139248	10.7082	0.375828	13	TCACCGGTCCTCCCGGCTGTGCTGCCGGGGCAGTACCTTG	GTGACCTCTGGGTGACCCCC	-
M122	PROX1_HUMAN.H11MO.0.D	-9	0.0139643	10.7385	0.375828	17	TCACCGGTCCTCCCGGCTGTGCTGCCGGGGCAGTACCTTG	CCCAACCCGCCTTACCC	-
M122	ZBT17_HUMAN.H11MO.0.A	-14	0.0160388	12.3338	0.403261	19	TCACCGGTCCTCCCGGCTGTGCTGCCGGGGCAGTACCTTG	GAGGGTGGGGGAGGGGAAG	+
M122	TAL1_HUMAN.H11MO.0.A	7	0.0160388	12.3338	0.403261	12	TCACCGGTCCTCCCGGCTGTGCTGCCGGGGCAGTACCTTG	CCTTATCTGCCCCCCCCAG	-
M122	OLIG2_HUMAN.H11MO.0.B	-12	0.0161524	12.4212	0.403261	18	TCACCGGTCCTCCCGGCTGTGCTGCCGGGGCAGTACCTTG	CCAGCTGTTTCCCTTCTG	+
M122	ZIC1_HUMAN.H11MO.0.B	-6	0.0174012	13.3815	0.406911	9	TCACCGGTCCTCCCGGCTGTGCTGCCGGGGCAGTACCTTG	GACCACCCC	-
M122	ZIC2_HUMAN.H11MO.0.D	-7	0.0174703	13.4346	0.406911	15	TCACCGGTCCTCCCGGCTGTGCTGCCGGGGCAGTACCTTG	GGCCCCCTGCTGTGA	+
M122	ZN214_HUMAN.H11MO.0.C	-7	0.0178442	13.7222	0.406911	22	TCACCGGTCCTCCCGGCTGTGCTGCCGGGGCAGTACCTTG	TCCTTTTTGAGGCCTTTGATGA	+
M122	ZN394_HUMAN.H11MO.0.C	-5	0.0179285	13.787	0.406911	20	TCACCGGTCCTCCCGGCTGTGCTGCCGGGGCAGTACCTTG	ATTCCATTCTATTCCATTCT	-
M122	ZN322_HUMAN.H11MO.0.B	-11	0.0190819	14.674	0.420352	20	TCACCGGTCCTCCCGGCTGTGCTGCCGGGGCAGTACCTTG	CCAGGCTCTGTACCAGGCTC	-
M122	MAFF_HUMAN.H11MO.0.B	-22	0.0197159	15.1615	0.427453	18	TCACCGGTCCTCCCGGCTGTGCTGCCGGGGCAGTACCTTG	TGCTGAGTCAGCATTTTT	+
M122	SMAD3_HUMAN.H11MO.0.B	-7	0.019975	15.3607	0.427453	12	TCACCGGTCCTCCCGGCTGTGCTGCCGGGGCAGTACCTTG	CTCTGTCACCTG	+
M122	PTF1A_HUMAN.H11MO.0.B	-8	0.0210542	16.1907	0.439345	18	TCACCGGTCCTCCCGGCTGTGCTGCCGGGGCAGTACCTTG	CCAGCTGCCCCCTTTCCC	+
M122	ZN350_HUMAN.H11MO.1.D	-3	0.0214369	16.485	0.439345	24	TCACCGGTCCTCCCGGCTGTGCTGCCGGGGCAGTACCTTG	ACGGGGCGCAGGGATTTGTTGCCC	+
M122	ZN563_HUMAN.H11MO.1.C	-16	0.0217039	16.6903	0.439345	12	TCACCGGTCCTCCCGGCTGTGCTGCCGGGGCAGTACCTTG	CTGTGCTGCCTG	-
M122	SPIC_HUMAN.H11MO.0.D	-20	0.0259885	19.9851	0.499098	13	TCACCGGTCCTCCCGGCTGTGCTGCCGGGGCAGTACCTTG	GAGGAAGGGGAGG	+
M125	TLX1_HUMAN.H11MO.0.D	-23	0.000119631	0.0919963	0.182273	17	AGCGCATCCGGAACCCCAGGGGCCGGTCCCTGGGCTAGGG	CTGGCAAGTTGCCAAGG	+
M125	THAP1_HUMAN.H11MO.0.C	-20	0.000238007	0.183028	0.182273	20	AGCGCATCCGGAACCCCAGGGGCCGGTCCCTGGGCTAGGG	CGCCGCCATCTTGGCTGCGGGC	+
M125	IRX2_HUMAN.H11MO.0.D	-3	0.000454615	0.349599	0.209055	19	AGCGCATCCGGAACCCCAGGGGCCGGTCCCTGGGCTAGGG	CCAACATGCCCACCCATGT	-
M125	ZN589_HUMAN.H11MO.0.D	-19	0.000878038	0.675211	0.224142	16	AGCGCATCCGGAACCCCAGGGGCCGGTCCCTGGGCTAGGG	CGGCAGTAACCGTGGG	-
M125	ZN563_HUMAN.H11MO.0.C	-8	0.00145193	1.11654	0.317695	21	AGCGCATCCGGAACCCCAGGGGCCGGTCCCTGGGCTAGGG	GGGATCCTCACTGGCAGCTGC	+
M125	SP2_HUMAN.H11MO.0.A	-14	0.00172842	1.32915	0.330918	22	AGCGCATCCGGAACCCCAGGGGCCGGTCCCTGGGCTAGGG	CCCCCGGCCCCGCCCCCCCCCC	-
M125	SP4_HUMAN.H11MO.0.A	-16	0.00247254	1.90138	0.390824	20	AGCGCATCCGGAACCCCAGGGGCCGGTCCCTGGGCTAGGG	CCCGGCCCCGCCCCCTTCCC	-
M125	SP3_HUMAN.H11MO.0.B	-15	0.00285229	2.19341	0.390824	20	AGCGCATCCGGAACCCCAGGGGCCGGTCCCTGGGCTAGGG	CCCCGGCCCCGCCCCCCCCC	-
M125	RXRA_HUMAN.H11MO.0.A	-7	0.00306197	2.35466	0.390824	20	AGCGCATCCGGAACCCCAGGGGCCGGTCCCTGGGCTAGGG	GGGGGAGGCAGAGGTCAGAG	+
M126	RARG_HUMAN.H11MO.0.B	-3	7.93519e-05	0.0610216	0.121112	18	TCTGCTGGGTCACGGGAGCCTGCAGCCTCAAGACACAGGG	CCCAGGTCACTCTGACCT	-
# Tomtom (Motif Comparison Tool): Version 5.5.5 compiled on Dec 7 2023 at 04:32:55
# The format of this file is described at http://localhost:8080/meme_5.5.5/doc/tomtom-output-format.html.
# tomtom -o /data/result_promoter5-HUVEC /data/HUVEC-MOTIF/result_motif_pr/motifs_pr5.txt /data/HOCOMOCOv11_full_HUMAN_mono_meme_format.meme
