# Supplementary material for: DeepEPI: CNN-transformer-based model for extracting TF interactions through predicting enhancer-promoter interactions
Source: Bioinform Adv. 2025 Sep 17;5(1):vbaf221. doi: 10.1093/bioadv/vbaf221 (PMC12478696; doi:10.1093/bioadv/vbaf221)
Supplement: vbaf221_Supplementary_Data [file vbaf221_supplementary_data.zip › Supplementary_file5/HUVEC/result_promoter61-HUVEC/tomtom.tsv]

Query_ID	Target_ID	Optimal_offset	p-value	E-value	q-value	Overlap	Query_consensus	Target_consensus	Orientation
M0	ZFX_HUMAN.H11MO.1.A	-5	2.08341e-06	0.00160214	0.00315668	17	GCGGCGCGGGACCTCGGCCCGTGCCTAAGGCCGCCAGGCG	CCCCGGCCTCCGCCCCC	-
M0	THAP1_HUMAN.H11MO.0.C	-16	3.03214e-05	0.0233172	0.0229708	22	GCGGCGCGGGACCTCGGCCCGTGCCTAAGGCCGCCAGGCG	GCCCGCAGCCAAGATGGCGGCG	-
M0	SP2_HUMAN.H11MO.0.A	-2	7.48055e-05	0.0575254	0.0377805	22	GCGGCGCGGGACCTCGGCCCGTGCCTAAGGCCGCCAGGCG	GGGGGGGGGGCGGGGCCGGGGG	+
M0	ZN341_HUMAN.H11MO.0.C	-11	0.000111276	0.0855711	0.0387769	22	GCGGCGCGGGACCTCGGCCCGTGCCTAAGGCCGCCAGGCG	GCTCTTCCCTCCCCCCCCCCCC	-
M0	SP3_HUMAN.H11MO.0.B	-5	0.000153557	0.118085	0.0387769	20	GCGGCGCGGGACCTCGGCCCGTGCCTAAGGCCGCCAGGCG	CCCCGGCCCCGCCCCCCCCC	-
M0	VEZF1_HUMAN.H11MO.0.C	-3	0.000222848	0.17137	0.0482356	22	GCGGCGCGGGACCTCGGCCCGTGCCTAAGGCCGCCAGGCG	CCCCTCCCCCTCCCCCCTCCCC	-
M0	TLX1_HUMAN.H11MO.0.D	-13	0.000277949	0.213743	0.0526419	17	GCGGCGCGGGACCTCGGCCCGTGCCTAAGGCCGCCAGGCG	CTGGCAAGTTGCCAAGG	+
M0	KLF3_HUMAN.H11MO.0.B	-6	0.000330308	0.254007	0.0556073	19	GCGGCGCGGGACCTCGGCCCGTGCCTAAGGCCGCCAGGCG	CCCGGCCCCGCCCCTCCCC	-
M0	RXRA_HUMAN.H11MO.0.A	-5	0.000543721	0.418122	0.082382	20	GCGGCGCGGGACCTCGGCCCGTGCCTAAGGCCGCCAGGCG	CTCTGACCTCTGCCTCCCCC	-
M0	KLF6_HUMAN.H11MO.0.A	-4	0.000673473	0.5179	0.0927648	19	GCGGCGCGGGACCTCGGCCCGTGCCTAAGGCCGCCAGGCG	CCCCCGGCCCCGCCCTTCC	-
M0	SP4_HUMAN.H11MO.0.A	-6	0.00106483	0.818856	0.124106	20	GCGGCGCGGGACCTCGGCCCGTGCCTAAGGCCGCCAGGCG	CCCGGCCCCGCCCCCTTCCC	-
M0	ZN335_HUMAN.H11MO.0.A	-13	0.0012571	0.966714	0.130955	22	GCGGCGCGGGACCTCGGCCCGTGCCTAAGGCCGCCAGGCG	TCAGGCAGCGCCGAGGACAGCC	-
M0	ZN563_HUMAN.H11MO.0.C	-7	0.00129646	0.996976	0.130955	21	GCGGCGCGGGACCTCGGCCCGTGCCTAAGGCCGCCAGGCG	GGGATCCTCACTGGCAGCTGC	+
M0	NR1D1_HUMAN.H11MO.0.B	-8	0.00154567	1.18862	0.141526	19	GCGGCGCGGGACCTCGGCCCGTGCCTAAGGCCGCCAGGCG	CCTTCTGACCCACTTCCCT	-
M0	PATZ1_HUMAN.H11MO.0.C	-4	0.00188679	1.45094	0.15882	22	GCGGCGCGGGACCTCGGCCCGTGCCTAAGGCCGCCAGGCG	CCTCCCCCCCCGCCCCCTCCCC	-
M0	LYL1_HUMAN.H11MO.0.A	-8	0.00262437	2.01814	0.198816	14	GCGGCGCGGGACCTCGGCCCGTGCCTAAGGCCGCCAGGCG	CCAGCTGTTTCCTG	+
M0	CLOCK_HUMAN.H11MO.0.C	-13	0.00262437	2.01814	0.198816	14	GCGGCGCGGGACCTCGGCCCGTGCCTAAGGCCGCCAGGCG	TGTTCACGTGTCTG	-
M0	ZBT17_HUMAN.H11MO.0.A	-6	0.00317088	2.4384	0.21694	19	GCGGCGCGGGACCTCGGCCCGTGCCTAAGGCCGCCAGGCG	CTTCCCCTCCCCCACCCTC	-
M0	RARG_HUMAN.H11MO.2.D	-7	0.00431173	3.31572	0.272205	20	GCGGCGCGGGACCTCGGCCCGTGCCTAAGGCCGCCAGGCG	GTGACCTCTGGGTGACCCCC	-
M0	PURA_HUMAN.H11MO.0.D	-17	0.00458387	3.525	0.277811	17	GCGGCGCGGGACCTCGGCCCGTGCCTAAGGCCGCCAGGCG	CCCTGCCCCCCCCTTCC	-
M0	FEV_HUMAN.H11MO.0.B	-12	0.00534254	4.10842	0.299806	10	GCGGCGCGGGACCTCGGCCCGTGCCTAAGGCCGCCAGGCG	CGCTTCCCGC	-
M0	ZN589_HUMAN.H11MO.0.D	-17	0.00563571	4.33386	0.304963	16	GCGGCGCGGGACCTCGGCCCGTGCCTAAGGCCGCCAGGCG	CCCACGGTTACTGCCG	+
M0	PTF1A_HUMAN.H11MO.0.B	-8	0.00695696	5.3499	0.331491	18	GCGGCGCGGGACCTCGGCCCGTGCCTAAGGCCGCCAGGCG	CCAGCTGCCCCCTTTCCC	+
M0	IRX2_HUMAN.H11MO.0.D	-3	0.00718328	5.52394	0.331491	19	GCGGCGCGGGACCTCGGCCCGTGCCTAAGGCCGCCAGGCG	ACATGGGTGGGCATGTTGG	+
M0	ZN214_HUMAN.H11MO.0.C	-13	0.00721987	5.55208	0.331491	22	GCGGCGCGGGACCTCGGCCCGTGCCTAAGGCCGCCAGGCG	TCATCAAAGGCCTCAAAAAGGA	-
M0	COT1_HUMAN.H11MO.0.C	-10	0.00811564	6.24093	0.36166	17	GCGGCGCGGGACCTCGGCCCGTGCCTAAGGCCGCCAGGCG	CCCTGACCTCTGACCCC	-
M0	SRBP2_HUMAN.H11MO.0.B	-11	0.00910475	7.00155	0.389864	13	GCGGCGCGGGACCTCGGCCCGTGCCTAAGGCCGCCAGGCG	CCTCACCCCACCC	-
M0	COT2_HUMAN.H11MO.1.A	-10	0.00932562	7.1714	0.389864	17	GCGGCGCGGGACCTCGGCCCGTGCCTAAGGCCGCCAGGCG	CCCTGACCTTTGACCCC	-
M0	Z324A_HUMAN.H11MO.0.C	-3	0.00952048	7.32125	0.389864	23	GCGGCGCGGGACCTCGGCCCGTGCCTAAGGCCGCCAGGCG	TATCAAACCATCCTTTGCTGCCA	+
M0	MCR_HUMAN.H11MO.0.D	-9	0.00999095	7.68304	0.398363	17	GCGGCGCGGGACCTCGGCCCGTGCCTAAGGCCGCCAGGCG	TACAACAACCTGTTCTT	-
M0	TAF1_HUMAN.H11MO.0.A	-8	0.0108332	8.33071	0.416446	16	GCGGCGCGGGACCTCGGCCCGTGCCTAAGGCCGCCAGGCG	CCGCCGCCGCCATCTT	-
M0	MAZ_HUMAN.H11MO.0.A	-5	0.0109942	8.45453	0.416446	22	GCGGCGCGGGACCTCGGCCCGTGCCTAAGGCCGCCAGGCG	CCCCCCCCCCCCCCCCTCCCCC	-
M0	BRAC_HUMAN.H11MO.0.A	-8	0.0113333	8.71528	0.41882	20	GCGGCGCGGGACCTCGGCCCGTGCCTAAGGCCGCCAGGCG	ATTTCACACCTCCCTGCTAA	-
M0	RFX1_HUMAN.H11MO.0.B	-11	0.0147262	11.3244	0.495832	22	GCGGCGCGGGACCTCGGCCCGTGCCTAAGGCCGCCAGGCG	CCGTCGCCATGGCAACCGGGGC	-
M1	ZN563_HUMAN.H11MO.0.C	-12	8.11495e-05	0.0624039	0.123907	21	TCTCCGGCCGTCCTGGGTGCCAGGCAGGCACCCTGTCCGC	GCAGCTGCCAGTGAGGATCCC	-
M2	SP3_HUMAN.H11MO.0.B	-12	0.00024759	0.190397	0.194413	20	GCCCGCGCCGCCGGGACCGGCAGGTGCCGGCCTCCGCCGC	GGGGGGGGGCGGGGCCGGGG	+
M2	SP2_HUMAN.H11MO.0.A	-17	0.000417139	0.32078	0.194413	22	GCCCGCGCCGCCGGGACCGGCAGGTGCCGGCCTCCGCCGC	CCCCCGGCCCCGCCCCCCCCCC	-
M2	ZN563_HUMAN.H11MO.0.C	-6	0.000639073	0.491447	0.194413	21	GCCCGCGCCGCCGGGACCGGCAGGTGCCGGCCTCCGCCGC	GGGATCCTCACTGGCAGCTGC	+
M2	GATA1_HUMAN.H11MO.0.A	8	0.00103023	0.792246	0.240431	11	GCCCGCGCCGCCGGGACCGGCAGGTGCCGGCCTCCGCCGC	TCTTATCTGTCCCCGCCAG	-
M2	IRX2_HUMAN.H11MO.0.D	-14	0.00111079	0.854198	0.240431	19	GCCCGCGCCGCCGGGACCGGCAGGTGCCGGCCTCCGCCGC	ACATGGGTGGGCATGTTGG	+
M2	ZFX_HUMAN.H11MO.1.A	-24	0.00175062	1.34623	0.256657	16	GCCCGCGCCGCCGGGACCGGCAGGTGCCGGCCTCCGCCGC	CCCCGGCCTCCGCCCCC	-
M2	PATZ1_HUMAN.H11MO.0.C	-17	0.00179929	1.38366	0.256657	22	GCCCGCGCCGCCGGGACCGGCAGGTGCCGGCCTCCGCCGC	CCTCCCCCCCCGCCCCCTCCCC	-
M2	KLF3_HUMAN.H11MO.0.B	-12	0.00186333	1.4329	0.256657	19	GCCCGCGCCGCCGGGACCGGCAGGTGCCGGCCTCCGCCGC	GGGGAGGGGCGGGGCCGGG	+
M2	ZN589_HUMAN.H11MO.0.D	-17	0.00208561	1.60383	0.263334	16	GCCCGCGCCGCCGGGACCGGCAGGTGCCGGCCTCCGCCGC	CGGCAGTAACCGTGGG	-
M2	THAP1_HUMAN.H11MO.0.C	-9	0.00267079	2.05384	0.273446	22	GCCCGCGCCGCCGGGACCGGCAGGTGCCGGCCTCCGCCGC	CGCCGCCATCTTGGCTGCGGGC	+
M2	CLOCK_HUMAN.H11MO.0.C	-22	0.0030948	2.3799	0.273446	14	GCCCGCGCCGCCGGGACCGGCAGGTGCCGGCCTCCGCCGC	TGTTCACGTGTCTG	-
M2	RXRA_HUMAN.H11MO.0.A	-5	0.00347679	2.67365	0.273446	20	GCCCGCGCCGCCGGGACCGGCAGGTGCCGGCCTCCGCCGC	GGGGGAGGCAGAGGTCAGAG	+
M2	SP4_HUMAN.H11MO.0.A	-11	0.00371945	2.86026	0.273446	20	GCCCGCGCCGCCGGGACCGGCAGGTGCCGGCCTCCGCCGC	GGGAAGGGGGCGGGGCCGGG	+
M2	KLF6_HUMAN.H11MO.0.A	-14	0.00378996	2.91448	0.273446	19	GCCCGCGCCGCCGGGACCGGCAGGTGCCGGCCTCCGCCGC	GGAAGGGCGGGGCCGGGGG	+
M2	MAFA_HUMAN.H11MO.0.D	-18	0.00498442	3.83302	0.304103	21	GCCCGCGCCGCCGGGACCGGCAGGTGCCGGCCTCCGCCGC	CGAAGGCTGCGGGGTCAGCAC	-
M2	RARG_HUMAN.H11MO.0.B	-13	0.00541912	4.1673	0.304103	18	GCCCGCGCCGCCGGGACCGGCAGGTGCCGGCCTCCGCCGC	AGGTCAGAGTGACCTGGG	+
M2	NR1D1_HUMAN.H11MO.0.B	-5	0.00571072	4.39154	0.309022	19	GCCCGCGCCGCCGGGACCGGCAGGTGCCGGCCTCCGCCGC	AGGGAAGTGGGTCAGAAGG	+
M2	GATA2_HUMAN.H11MO.0.A	7	0.00745667	5.73418	0.389585	12	GCCCGCGCCGCCGGGACCGGCAGGTGCCGGCCTCCGCCGC	CCTTATCTCCACCCCCCAG	-
M2	PTF1A_HUMAN.H11MO.0.B	6	0.00875848	6.73527	0.395413	12	GCCCGCGCCGCCGGGACCGGCAGGTGCCGGCCTCCGCCGC	CCAGCTGCCCCCTTTCCC	+
M2	LYL1_HUMAN.H11MO.0.A	-16	0.00895696	6.8879	0.395413	14	GCCCGCGCCGCCGGGACCGGCAGGTGCCGGCCTCCGCCGC	CCAGCTGTTTCCTG	+
M2	TLX1_HUMAN.H11MO.0.D	-16	0.00953145	7.32969	0.395413	17	GCCCGCGCCGCCGGGACCGGCAGGTGCCGGCCTCCGCCGC	CTGGCAAGTTGCCAAGG	+
M2	ZN341_HUMAN.H11MO.0.C	-5	0.00986059	7.5828	0.395413	22	GCCCGCGCCGCCGGGACCGGCAGGTGCCGGCCTCCGCCGC	GGGGGGGGGGGGAGGGAAGAGC	+
M2	TAL1_HUMAN.H11MO.0.A	8	0.0110175	8.47249	0.417331	11	GCCCGCGCCGCCGGGACCGGCAGGTGCCGGCCTCCGCCGC	CCTTATCTGCCCCCCCCAG	-
M2	USF2_HUMAN.H11MO.0.A	10	0.0110175	8.47249	0.417331	9	GCCCGCGCCGCCGGGACCGGCAGGTGCCGGCCTCCGCCGC	GGGTCACGTGGCCGCGGCG	+
M4	ZFX_HUMAN.H11MO.1.A	-12	0.000568545	0.437211	0.301171	17	GGTCCCCCGCGGGCGAGGGCAGCTCTCGCTGCCCGCCGGC	GGGGGCGGAGGCCGGGG	+
M4	GATA1_HUMAN.H11MO.0.A	-28	0.000667631	0.513408	0.301171	12	GGTCCCCCGCGGGCGAGGGCAGCTCTCGCTGCCCGCCGGC	CTGGCGGGGACAGATAAGA	+
M4	ZN563_HUMAN.H11MO.0.C	-14	0.000765422	0.588609	0.301171	21	GGTCCCCCGCGGGCGAGGGCAGCTCTCGCTGCCCGCCGGC	GGGATCCTCACTGGCAGCTGC	+
M4	THAP1_HUMAN.H11MO.0.C	-11	0.00101214	0.778334	0.301171	22	GGTCCCCCGCGGGCGAGGGCAGCTCTCGCTGCCCGCCGGC	GCCCGCAGCCAAGATGGCGGCG	-
M4	RXRA_HUMAN.H11MO.0.A	-11	0.0012421	0.955178	0.301171	20	GGTCCCCCGCGGGCGAGGGCAGCTCTCGCTGCCCGCCGGC	GGGGGAGGCAGAGGTCAGAG	+
M4	IRX2_HUMAN.H11MO.0.D	-13	0.00174625	1.34286	0.301171	19	GGTCCCCCGCGGGCGAGGGCAGCTCTCGCTGCCCGCCGGC	ACATGGGTGGGCATGTTGG	+
M4	ZN341_HUMAN.H11MO.0.C	-16	0.00196848	1.51376	0.301171	22	GGTCCCCCGCGGGCGAGGGCAGCTCTCGCTGCCCGCCGGC	GCTCTTCCCTCCCCCCCCCCCC	-
M4	RARG_HUMAN.H11MO.2.D	-17	0.00217149	1.66987	0.301171	20	GGTCCCCCGCGGGCGAGGGCAGCTCTCGCTGCCCGCCGGC	GTGACCTCTGGGTGACCCCC	-
M4	Z324A_HUMAN.H11MO.0.C	-11	0.00314592	2.41921	0.360016	23	GGTCCCCCGCGGGCGAGGGCAGCTCTCGCTGCCCGCCGGC	TATCAAACCATCCTTTGCTGCCA	+
M4	TLX1_HUMAN.H11MO.0.D	-22	0.00367794	2.82834	0.360016	17	GGTCCCCCGCGGGCGAGGGCAGCTCTCGCTGCCCGCCGGC	CCTTGGCAACTTGCCAG	-
M4	SP3_HUMAN.H11MO.0.B	-8	0.00424762	3.26642	0.360016	20	GGTCCCCCGCGGGCGAGGGCAGCTCTCGCTGCCCGCCGGC	GGGGGGGGGCGGGGCCGGGG	+
M4	TAL1_HUMAN.H11MO.0.A	-28	0.00461985	3.55267	0.367994	12	GGTCCCCCGCGGGCGAGGGCAGCTCTCGCTGCCCGCCGGC	CTGGGGGGGGCAGATAAGG	+
M4	SP2_HUMAN.H11MO.0.A	-10	0.00508091	3.90722	0.367994	22	GGTCCCCCGCGGGCGAGGGCAGCTCTCGCTGCCCGCCGGC	CCCCCGGCCCCGCCCCCCCCCC	-
M4	GATA2_HUMAN.H11MO.0.A	-28	0.00564433	4.34049	0.367994	12	GGTCCCCCGCGGGCGAGGGCAGCTCTCGCTGCCCGCCGGC	CTGGGGGGTGGAGATAAGG	+
M4	ZN667_HUMAN.H11MO.0.C	-16	0.0060302	4.63722	0.367994	19	GGTCCCCCGCGGGCGAGGGCAGCTCTCGCTGCCCGCCGGC	GCTGAGCTTTTAAGGCCAC	-
M4	PROX1_HUMAN.H11MO.0.D	-16	0.00652282	5.01605	0.382746	17	GGTCCCCCGCGGGCGAGGGCAGCTCTCGCTGCCCGCCGGC	GGGTAAGGCGGGTTGGG	+
M4	PTF1A_HUMAN.H11MO.0.B	7	0.00747617	5.74918	0.422439	11	GGTCCCCCGCGGGCGAGGGCAGCTCTCGCTGCCCGCCGGC	CCAGCTGCCCCCTTTCCC	+
M4	ZN589_HUMAN.H11MO.0.D	-12	0.00852756	6.55769	0.464639	16	GGTCCCCCGCGGGCGAGGGCAGCTCTCGCTGCCCGCCGGC	CCCACGGTTACTGCCG	+
M5	SP3_HUMAN.H11MO.0.B	-18	0.000524094	0.403028	0.302328	20	CCGCCGGGGGCCGCGCTGGCTCGGCGCCGGCCACATGCTG	CCCCGGCCCCGCCCCCCCCC	-
M5	MXI1_HUMAN.H11MO.0.A	-23	0.000524439	0.403293	0.302328	15	CCGCCGGGGGCCGCGCTGGCTCGGCGCCGGCCACATGCTG	CCCGCCGCCACGTGC	-
M5	IRX2_HUMAN.H11MO.0.D	-19	0.000694493	0.534065	0.302328	19	CCGCCGGGGGCCGCGCTGGCTCGGCGCCGGCCACATGCTG	CCAACATGCCCACCCATGT	-
M5	ZFX_HUMAN.H11MO.1.A	-3	0.000791102	0.608357	0.302328	17	CCGCCGGGGGCCGCGCTGGCTCGGCGCCGGCCACATGCTG	CCCCGGCCTCCGCCCCC	-
M5	ZN563_HUMAN.H11MO.0.C	-16	0.00111729	0.859198	0.341588	21	CCGCCGGGGGCCGCGCTGGCTCGGCGCCGGCCACATGCTG	GGGATCCTCACTGGCAGCTGC	+
M5	THAP1_HUMAN.H11MO.0.C	-4	0.001555	1.1958	0.38747	22	CCGCCGGGGGCCGCGCTGGCTCGGCGCCGGCCACATGCTG	CGCCGCCATCTTGGCTGCGGGC	+
M5	SP2_HUMAN.H11MO.0.A	-12	0.00190873	1.46781	0.38747	22	CCGCCGGGGGCCGCGCTGGCTCGGCGCCGGCCACATGCTG	CCCCCGGCCCCGCCCCCCCCCC	-
M5	MAFA_HUMAN.H11MO.0.D	6	0.00278124	2.13878	0.38747	15	CCGCCGGGGGCCGCGCTGGCTCGGCGCCGGCCACATGCTG	GTGCTGACCCCGCAGCCTTCG	+
M5	PATZ1_HUMAN.H11MO.0.C	-3	0.00285364	2.19445	0.38747	22	CCGCCGGGGGCCGCGCTGGCTCGGCGCCGGCCACATGCTG	CCTCCCCCCCCGCCCCCTCCCC	-
M5	RXRA_HUMAN.H11MO.0.A	-1	0.00329515	2.53397	0.38747	20	CCGCCGGGGGCCGCGCTGGCTCGGCGCCGGCCACATGCTG	CTCTGACCTCTGCCTCCCCC	-
M5	GATA1_HUMAN.H11MO.0.A	-27	0.00388243	2.98559	0.423918	13	CCGCCGGGGGCCGCGCTGGCTCGGCGCCGGCCACATGCTG	CTGGCGGGGACAGATAAGA	+
M5	ZN589_HUMAN.H11MO.0.D	-3	0.00480976	3.6987	0.432494	16	CCGCCGGGGGCCGCGCTGGCTCGGCGCCGGCCACATGCTG	CGGCAGTAACCGTGGG	-
M6	ZN563_HUMAN.H11MO.0.C	-6	0.000115183	0.0885754	0.17408	21	CCGCGTATTTTATGCACTGTCAGCTGCAGAACGACGCCAG	GGGATCCTCACTGGCAGCTGC	+
M6	BHE41_HUMAN.H11MO.0.D	-13	0.000886147	0.681447	0.313166	20	CCGCGTATTTTATGCACTGTCAGCTGCAGAACGACGCCAG	ACCGGGTCACGTGCAGAAGG	+
M6	MAFA_HUMAN.H11MO.0.D	-5	0.0012257	0.942565	0.313166	21	CCGCGTATTTTATGCACTGTCAGCTGCAGAACGACGCCAG	CGAAGGCTGCGGGGTCAGCAC	-
M6	OSR2_HUMAN.H11MO.0.C	-10	0.00150818	1.15979	0.313166	16	CCGCGTATTTTATGCACTGTCAGCTGCAGAACGACGCCAG	GCTGCTGCTTCTGCTG	+
M6	NR1D1_HUMAN.H11MO.0.B	-4	0.00164362	1.26394	0.313166	19	CCGCGTATTTTATGCACTGTCAGCTGCAGAACGACGCCAG	CCTTCTGACCCACTTCCCT	-
M6	TLX1_HUMAN.H11MO.0.D	-16	0.00167745	1.28996	0.313166	17	CCGCGTATTTTATGCACTGTCAGCTGCAGAACGACGCCAG	CTGGCAAGTTGCCAAGG	+
M6	CLOCK_HUMAN.H11MO.0.C	-16	0.0017103	1.31522	0.313166	14	CCGCGTATTTTATGCACTGTCAGCTGCAGAACGACGCCAG	CAGACACGTGAACA	+
M6	ZN554_HUMAN.H11MO.0.C	-13	0.00212217	1.63195	0.313166	20	CCGCGTATTTTATGCACTGTCAGCTGCAGAACGACGCCAG	GCTGAGCCATGTGGGGTGCT	+
M6	IRX2_HUMAN.H11MO.0.D	1	0.00255026	1.96115	0.313166	18	CCGCGTATTTTATGCACTGTCAGCTGCAGAACGACGCCAG	ACATGGGTGGGCATGTTGG	+
M6	ZN335_HUMAN.H11MO.0.A	-15	0.00277586	2.13464	0.313166	22	CCGCGTATTTTATGCACTGTCAGCTGCAGAACGACGCCAG	TCAGGCAGCGCCGAGGACAGCC	-
M6	RXRA_HUMAN.H11MO.0.A	-22	0.00301174	2.31603	0.313166	18	CCGCGTATTTTATGCACTGTCAGCTGCAGAACGACGCCAG	GGGGGAGGCAGAGGTCAGAG	+
M6	TAF1_HUMAN.H11MO.0.A	-13	0.00312458	2.4028	0.313166	16	CCGCGTATTTTATGCACTGTCAGCTGCAGAACGACGCCAG	AAGATGGCGGCGGCGG	+
M6	ZN589_HUMAN.H11MO.0.D	-11	0.00365576	2.81128	0.313166	16	CCGCGTATTTTATGCACTGTCAGCTGCAGAACGACGCCAG	CGGCAGTAACCGTGGG	-
M6	PTF1A_HUMAN.H11MO.0.B	-9	0.00381497	2.93371	0.313166	18	CCGCGTATTTTATGCACTGTCAGCTGCAGAACGACGCCAG	GGGAAAGGGGGCAGCTGG	-
M6	ZFX_HUMAN.H11MO.1.A	-9	0.0042206	3.24564	0.313166	17	CCGCGTATTTTATGCACTGTCAGCTGCAGAACGACGCCAG	GGGGGCGGAGGCCGGGG	+
M6	SMAD3_HUMAN.H11MO.0.B	-14	0.00453138	3.48463	0.313166	12	CCGCGTATTTTATGCACTGTCAGCTGCAGAACGACGCCAG	CTCTGTCACCTG	+
M6	PAX8_HUMAN.H11MO.0.D	-4	0.00481447	3.70233	0.313166	14	CCGCGTATTTTATGCACTGTCAGCTGCAGAACGACGCCAG	GTCACTGAAGCGGG	+
M6	GATA1_HUMAN.H11MO.0.A	-16	0.004816	3.7035	0.313166	19	CCGCGTATTTTATGCACTGTCAGCTGCAGAACGACGCCAG	CTGGCGGGGACAGATAAGA	+
M6	MAF_HUMAN.H11MO.0.A	-11	0.004816	3.7035	0.313166	19	CCGCGTATTTTATGCACTGTCAGCTGCAGAACGACGCCAG	TTGCTGAGTCAGCAGATTC	-
M6	BRAC_HUMAN.H11MO.0.A	-10	0.00485165	3.73092	0.313166	20	CCGCGTATTTTATGCACTGTCAGCTGCAGAACGACGCCAG	ATTTCACACCTCCCTGCTAA	-
M6	VEZF1_HUMAN.H11MO.0.C	-10	0.00497305	3.82428	0.313166	22	CCGCGTATTTTATGCACTGTCAGCTGCAGAACGACGCCAG	GGGGAGGGGGGAGGGGGAGGGG	+
M6	ZN214_HUMAN.H11MO.0.C	-2	0.00497305	3.82428	0.313166	22	CCGCGTATTTTATGCACTGTCAGCTGCAGAACGACGCCAG	TCCTTTTTGAGGCCTTTGATGA	+
M6	MYBA_HUMAN.H11MO.0.D	-15	0.00581736	4.47355	0.343928	15	CCGCGTATTTTATGCACTGTCAGCTGCAGAACGACGCCAG	AGTGGCAGTTGGAGA	+
M6	MNX1_HUMAN.H11MO.0.D	-4	0.00591669	4.54994	0.343928	19	CCGCGTATTTTATGCACTGTCAGCTGCAGAACGACGCCAG	CTATTTTAATAACCCTTAA	+
M6	ZN394_HUMAN.H11MO.0.C	0	0.00821124	6.31444	0.417396	20	CCGCGTATTTTATGCACTGTCAGCTGCAGAACGACGCCAG	ATTCCATTCTATTCCATTCT	-
M6	ZIC2_HUMAN.H11MO.0.D	-17	0.00856146	6.58376	0.417396	15	CCGCGTATTTTATGCACTGTCAGCTGCAGAACGACGCCAG	TCACAGCAGGGGGCC	-
M6	Z324A_HUMAN.H11MO.0.C	-9	0.00933003	7.1748	0.440652	23	CCGCGTATTTTATGCACTGTCAGCTGCAGAACGACGCCAG	TATCAAACCATCCTTTGCTGCCA	+
M8	SP3_HUMAN.H11MO.0.B	-20	0.000359997	0.276838	0.212145	20	CCGGCGCAGGGCGCGCGGTGCCCGGTGCCCGCGGCCCCCG	CCCCGGCCCCGCCCCCCCCC	-
M8	ZN563_HUMAN.H11MO.0.C	-14	0.000404024	0.310694	0.212145	21	CCGGCGCAGGGCGCGCGGTGCCCGGTGCCCGCGGCCCCCG	GGGATCCTCACTGGCAGCTGC	+
M8	ZFX_HUMAN.H11MO.1.A	-22	0.00083338	0.640869	0.212145	17	CCGGCGCAGGGCGCGCGGTGCCCGGTGCCCGCGGCCCCCG	CCCCGGCCTCCGCCCCC	-
M8	IRX2_HUMAN.H11MO.0.D	-19	0.000871011	0.669807	0.212145	19	CCGGCGCAGGGCGCGCGGTGCCCGGTGCCCGCGGCCCCCG	CCAACATGCCCACCCATGT	-
M8	THAP1_HUMAN.H11MO.0.C	-13	0.0011117	0.854899	0.212145	22	CCGGCGCAGGGCGCGCGGTGCCCGGTGCCCGCGGCCCCCG	CGCCGCCATCTTGGCTGCGGGC	+
M8	SP2_HUMAN.H11MO.0.A	-19	0.0011117	0.854899	0.212145	21	CCGGCGCAGGGCGCGCGGTGCCCGGTGCCCGCGGCCCCCG	CCCCCGGCCCCGCCCCCCCCCC	-
M8	RXRA_HUMAN.H11MO.0.A	-7	0.00198578	1.52707	0.268202	20	CCGGCGCAGGGCGCGCGGTGCCCGGTGCCCGCGGCCCCCG	GGGGGAGGCAGAGGTCAGAG	+
M8	PATZ1_HUMAN.H11MO.0.C	-3	0.00218411	1.67958	0.268202	22	CCGGCGCAGGGCGCGCGGTGCCCGGTGCCCGCGGCCCCCG	GGGGAGGGGGCGGGGGGGGAGG	+
M8	KLF6_HUMAN.H11MO.0.A	-20	0.00245955	1.89139	0.268202	19	CCGGCGCAGGGCGCGCGGTGCCCGGTGCCCGCGGCCCCCG	CCCCCGGCCCCGCCCTTCC	-
M8	TLX1_HUMAN.H11MO.0.D	-14	0.00430127	3.30768	0.366268	17	CCGGCGCAGGGCGCGCGGTGCCCGGTGCCCGCGGCCCCCG	CCTTGGCAACTTGCCAG	-
M8	GATA1_HUMAN.H11MO.0.A	-29	0.00431853	3.32095	0.366268	11	CCGGCGCAGGGCGCGCGGTGCCCGGTGCCCGCGGCCCCCG	CTGGCGGGGACAGATAAGA	+
M8	USF2_HUMAN.H11MO.0.A	-31	0.0049545	3.81001	0.39809	9	CCGGCGCAGGGCGCGCGGTGCCCGGTGCCCGCGGCCCCCG	CGCCGCGGCCACGTGACCC	-
M8	MAFA_HUMAN.H11MO.0.D	-3	0.0053007	4.07624	0.404611	21	CCGGCGCAGGGCGCGCGGTGCCCGGTGCCCGCGGCCCCCG	GTGCTGACCCCGCAGCCTTCG	+
M8	PAX2_HUMAN.H11MO.0.D	-12	0.00576514	4.43339	0.419107	18	CCGGCGCAGGGCGCGCGGTGCCCGGTGCCCGCGGCCCCCG	GTTCAGTCATGCGTGACA	+
M8	NR1D1_HUMAN.H11MO.0.B	-11	0.00694447	5.3403	0.454619	19	CCGGCGCAGGGCGCGCGGTGCCCGGTGCCCGCGGCCCCCG	CCTTCTGACCCACTTCCCT	-
M8	RARG_HUMAN.H11MO.0.B	-4	0.00709783	5.45823	0.454619	18	CCGGCGCAGGGCGCGCGGTGCCCGGTGCCCGCGGCCCCCG	CCCAGGTCACTCTGACCT	-
M9	SP2_HUMAN.H11MO.0.A	-10	5.69331e-06	0.00437816	0.00862048	22	CGCCGTCGGCGGCAGCGCGCCTGGGCCGCCTGCGGCGACG	GGGGGGGGGGCGGGGCCGGGGG	+
M9	SP3_HUMAN.H11MO.0.B	-11	7.9624e-05	0.0612309	0.0460528	20	CGCCGTCGGCGGCAGCGCGCCTGGGCCGCCTGCGGCGACG	GGGGGGGGGCGGGGCCGGGG	+
M9	THAP1_HUMAN.H11MO.0.C	-3	0.000227355	0.174836	0.0628543	22	CGCCGTCGGCGGCAGCGCGCCTGGGCCGCCTGCGGCGACG	GCCCGCAGCCAAGATGGCGGCG	-
M9	ZN589_HUMAN.H11MO.0.D	-9	0.000249069	0.191534	0.0628543	16	CGCCGTCGGCGGCAGCGCGCCTGGGCCGCCTGCGGCGACG	CGGCAGTAACCGTGGG	-
M9	ZFX_HUMAN.H11MO.1.A	-21	0.000482142	0.370767	0.0811146	17	CGCCGTCGGCGGCAGCGCGCCTGGGCCGCCTGCGGCGACG	GGGGGCGGAGGCCGGGG	+
M9	PATZ1_HUMAN.H11MO.0.C	-10	0.000857077	0.659092	0.121766	22	CGCCGTCGGCGGCAGCGCGCCTGGGCCGCCTGCGGCGACG	GGGGAGGGGGCGGGGGGGGAGG	+
M9	SP4_HUMAN.H11MO.0.A	-10	0.000884611	0.680266	0.121766	20	CGCCGTCGGCGGCAGCGCGCCTGGGCCGCCTGCGGCGACG	GGGAAGGGGGCGGGGCCGGG	+
M9	ZN563_HUMAN.H11MO.0.C	-15	0.00101403	0.779787	0.127948	21	CGCCGTCGGCGGCAGCGCGCCTGGGCCGCCTGCGGCGACG	GGGATCCTCACTGGCAGCTGC	+
M9	KLF3_HUMAN.H11MO.0.B	-11	0.00118956	0.914775	0.130505	19	CGCCGTCGGCGGCAGCGCGCCTGGGCCGCCTGCGGCGACG	GGGGAGGGGCGGGGCCGGG	+
M9	PROX1_HUMAN.H11MO.0.D	-9	0.00121052	0.930889	0.130505	17	CGCCGTCGGCGGCAGCGCGCCTGGGCCGCCTGCGGCGACG	GGGTAAGGCGGGTTGGG	+
M9	ZN554_HUMAN.H11MO.0.C	-19	0.00137905	1.06049	0.130505	20	CGCCGTCGGCGGCAGCGCGCCTGGGCCGCCTGCGGCGACG	GCTGAGCCATGTGGGGTGCT	+
M9	SPZ1_HUMAN.H11MO.0.D	-9	0.00279758	2.15134	0.228139	16	CGCCGTCGGCGGCAGCGCGCCTGGGCCGCCTGCGGCGACG	CGGCTGTTACCCTGGG	+
M9	KLF6_HUMAN.H11MO.0.A	-7	0.00288666	2.21984	0.228139	19	CGCCGTCGGCGGCAGCGCGCCTGGGCCGCCTGCGGCGACG	GGAAGGGCGGGGCCGGGGG	+
M9	PAX5_HUMAN.H11MO.0.A	-18	0.00331309	2.54777	0.228139	21	CGCCGTCGGCGGCAGCGCGCCTGGGCCGCCTGCGGCGACG	GCCTGGGCAGCAGAGCGTGAC	+
M9	ZN335_HUMAN.H11MO.0.A	-23	0.00334649	2.57345	0.228139	17	CGCCGTCGGCGGCAGCGCGCCTGGGCCGCCTGCGGCGACG	GGCTGTCCTCGGCGCTGCCTGA	+
M9	MXI1_HUMAN.H11MO.0.A	-28	0.00337881	2.59831	0.228139	12	CGCCGTCGGCGGCAGCGCGCCTGGGCCGCCTGCGGCGACG	CCCGCCGCCACGTGC	-
M9	RXRA_HUMAN.H11MO.0.A	-5	0.00346546	2.66494	0.228139	20	CGCCGTCGGCGGCAGCGCGCCTGGGCCGCCTGCGGCGACG	GGGGGAGGCAGAGGTCAGAG	+
M9	Z324A_HUMAN.H11MO.0.C	-8	0.00379187	2.91595	0.239226	23	CGCCGTCGGCGGCAGCGCGCCTGGGCCGCCTGCGGCGACG	TATCAAACCATCCTTTGCTGCCA	+
M9	PURA_HUMAN.H11MO.0.D	0	0.00454573	3.49567	0.241905	17	CGCCGTCGGCGGCAGCGCGCCTGGGCCGCCTGCGGCGACG	GGAAGGGGGGGGCAGGG	+
M9	TLX1_HUMAN.H11MO.0.D	-8	0.00454573	3.49567	0.241905	17	CGCCGTCGGCGGCAGCGCGCCTGGGCCGCCTGCGGCGACG	CTGGCAAGTTGCCAAGG	+
M9	IRX2_HUMAN.H11MO.0.D	-1	0.00507038	3.89913	0.241905	19	CGCCGTCGGCGGCAGCGCGCCTGGGCCGCCTGCGGCGACG	ACATGGGTGGGCATGTTGG	+
M9	ZN341_HUMAN.H11MO.0.C	-4	0.00524818	4.03585	0.241905	22	CGCCGTCGGCGGCAGCGCGCCTGGGCCGCCTGCGGCGACG	GGGGGGGGGGGGAGGGAAGAGC	+
M9	NR1D1_HUMAN.H11MO.0.B	-16	0.00622805	4.78937	0.269433	19	CGCCGTCGGCGGCAGCGCGCCTGGGCCGCCTGCGGCGACG	CCTTCTGACCCACTTCCCT	-
M9	ZN563_HUMAN.H11MO.1.C	-20	0.00962517	7.40176	0.373689	12	CGCCGTCGGCGGCAGCGCGCCTGGGCCGCCTGCGGCGACG	CTGTGCTGCCTG	-
M9	BHE41_HUMAN.H11MO.0.D	-19	0.0106617	8.19886	0.403583	20	CGCCGTCGGCGGCAGCGCGCCTGGGCCGCCTGCGGCGACG	ACCGGGTCACGTGCAGAAGG	+
M9	RFX5_HUMAN.H11MO.0.A	-4	0.0113583	8.73456	0.419467	20	CGCCGTCGGCGGCAGCGCGCCTGGGCCGCCTGCGGCGACG	GTCAGCTGTTGCTAGGCAGA	+
M9	RFX1_HUMAN.H11MO.0.B	-1	0.0131513	10.1133	0.474117	22	CGCCGTCGGCGGCAGCGCGCCTGGGCCGCCTGCGGCGACG	GCCCCGGTTGCCATGGCGACGG	+
M10	ZN667_HUMAN.H11MO.0.C	-16	6.69327e-05	0.0514713	0.0518883	19	ATGGAGCCCGGCTGCCGGGGAGGTTCTGGAGGGAGGTCCC	GCTGAGCTTTTAAGGCCAC	-
M10	PATZ1_HUMAN.H11MO.0.C	-1	6.81569e-05	0.0524126	0.0518883	22	ATGGAGCCCGGCTGCCGGGGAGGTTCTGGAGGGAGGTCCC	GGGGAGGGGGCGGGGGGGGAGG	+
M10	VEZF1_HUMAN.H11MO.0.C	-9	0.000203296	0.156335	0.0927283	22	ATGGAGCCCGGCTGCCGGGGAGGTTCTGGAGGGAGGTCCC	GGGGAGGGGGGAGGGGGAGGGG	+
M10	Z324A_HUMAN.H11MO.0.C	-8	0.000297502	0.228779	0.0927283	23	ATGGAGCCCGGCTGCCGGGGAGGTTCTGGAGGGAGGTCCC	TGGCAGCAAAGGATGGTTTGATA	-
M10	MAZ_HUMAN.H11MO.0.A	-15	0.000304504	0.234163	0.0927283	22	ATGGAGCCCGGCTGCCGGGGAGGTTCTGGAGGGAGGTCCC	GGGGGAGGGGGGGGGGGGGGGG	+
M10	RFX5_HUMAN.H11MO.0.A	-2	0.000565217	0.434652	0.143434	20	ATGGAGCCCGGCTGCCGGGGAGGTTCTGGAGGGAGGTCCC	TCTGCCTAGCAACAGCTGAC	-
M10	ZN341_HUMAN.H11MO.0.C	-17	0.0010466	0.804834	0.198947	22	ATGGAGCCCGGCTGCCGGGGAGGTTCTGGAGGGAGGTCCC	GGGGGGGGGGGGAGGGAAGAGC	+
M10	IRX2_HUMAN.H11MO.0.D	-2	0.00110897	0.852795	0.198947	19	ATGGAGCCCGGCTGCCGGGGAGGTTCTGGAGGGAGGTCCC	CCAACATGCCCACCCATGT	-
M10	KLF6_HUMAN.H11MO.0.A	-13	0.00130254	1.00165	0.198947	19	ATGGAGCCCGGCTGCCGGGGAGGTTCTGGAGGGAGGTCCC	GGAAGGGCGGGGCCGGGGG	+
M10	SP2_HUMAN.H11MO.0.A	-10	0.00130661	1.00479	0.198947	22	ATGGAGCCCGGCTGCCGGGGAGGTTCTGGAGGGAGGTCCC	GGGGGGGGGGCGGGGCCGGGGG	+
M10	SPIC_HUMAN.H11MO.0.D	-10	0.00174838	1.3445	0.242009	13	ATGGAGCCCGGCTGCCGGGGAGGTTCTGGAGGGAGGTCCC	GAGGAAGGGGAGG	+
M10	RXRA_HUMAN.H11MO.0.A	0	0.00214578	1.65011	0.251323	20	ATGGAGCCCGGCTGCCGGGGAGGTTCTGGAGGGAGGTCCC	GGGGGAGGCAGAGGTCAGAG	+
M10	ZFX_HUMAN.H11MO.1.A	-12	0.00237715	1.82803	0.253014	17	ATGGAGCCCGGCTGCCGGGGAGGTTCTGGAGGGAGGTCCC	GGGGGCGGAGGCCGGGG	+
M10	SP4_HUMAN.H11MO.0.A	-16	0.00249257	1.91678	0.253014	20	ATGGAGCCCGGCTGCCGGGGAGGTTCTGGAGGGAGGTCCC	GGGAAGGGGGCGGGGCCGGG	+
M10	THAP1_HUMAN.H11MO.0.C	2	0.00268019	2.06106	0.255056	20	ATGGAGCCCGGCTGCCGGGGAGGTTCTGGAGGGAGGTCCC	GCCCGCAGCCAAGATGGCGGCG	-
M10	ZN563_HUMAN.H11MO.0.C	-13	0.00310924	2.391	0.26758	21	ATGGAGCCCGGCTGCCGGGGAGGTTCTGGAGGGAGGTCCC	GCAGCTGCCAGTGAGGATCCC	-
M10	PROX1_HUMAN.H11MO.0.D	-3	0.00328936	2.52952	0.26758	17	ATGGAGCCCGGCTGCCGGGGAGGTTCTGGAGGGAGGTCCC	GGGTAAGGCGGGTTGGG	+
M10	SP3_HUMAN.H11MO.0.B	-11	0.00387282	2.9782	0.29484	20	ATGGAGCCCGGCTGCCGGGGAGGTTCTGGAGGGAGGTCCC	GGGGGGGGGCGGGGCCGGGG	+
M10	NR1H4_HUMAN.H11MO.0.B	-1	0.00479517	3.68748	0.323516	19	ATGGAGCCCGGCTGCCGGGGAGGTTCTGGAGGGAGGTCCC	GGGGTCAATGACCCCGAGG	+
M10	RARG_HUMAN.H11MO.2.D	-2	0.00480397	3.69425	0.323516	20	ATGGAGCCCGGCTGCCGGGGAGGTTCTGGAGGGAGGTCCC	GGGGGTCACCCAGAGGTCAC	+
M10	EGR1_HUMAN.H11MO.0.A	-6	0.00488691	3.75804	0.323516	17	ATGGAGCCCGGCTGCCGGGGAGGTTCTGGAGGGAGGTCCC	GAGGGCGTGGGCGGGGG	+
M10	LYL1_HUMAN.H11MO.0.A	-7	0.00576271	4.43152	0.350975	14	ATGGAGCCCGGCTGCCGGGGAGGTTCTGGAGGGAGGTCCC	CAGGAAACAGCTGG	-
M10	NR1D1_HUMAN.H11MO.0.B	-13	0.00641081	4.92991	0.37543	19	ATGGAGCCCGGCTGCCGGGGAGGTTCTGGAGGGAGGTCCC	AGGGAAGTGGGTCAGAAGG	+
M10	OLIG2_HUMAN.H11MO.0.B	-3	0.00735658	5.65721	0.41486	18	ATGGAGCCCGGCTGCCGGGGAGGTTCTGGAGGGAGGTCCC	CAGAAGGGAAACAGCTGG	-
M10	TLX1_HUMAN.H11MO.0.D	-7	0.00834948	6.42075	0.454037	17	ATGGAGCCCGGCTGCCGGGGAGGTTCTGGAGGGAGGTCCC	CTGGCAAGTTGCCAAGG	+
M10	TBX21_HUMAN.H11MO.0.A	-17	0.00935613	7.19487	0.491234	13	ATGGAGCCCGGCTGCCGGGGAGGTTCTGGAGGGAGGTCCC	GTGGAGGTGTGAA	+
M11	GATA1_HUMAN.H11MO.0.A	8	0.000330924	0.25448	0.245191	11	GCTGGGGCCGGGGGGACCCGCGCGCCCCCCGGGGCCCAGG	TCTTATCTGTCCCCGCCAG	-
M11	TLX1_HUMAN.H11MO.0.D	-16	0.000472257	0.363165	0.245191	17	GCTGGGGCCGGGGGGACCCGCGCGCCCCCCGGGGCCCAGG	CTGGCAAGTTGCCAAGG	+
M11	RXRA_HUMAN.H11MO.0.A	-1	0.000483865	0.372093	0.245191	20	GCTGGGGCCGGGGGGACCCGCGCGCCCCCCGGGGCCCAGG	CTCTGACCTCTGCCTCCCCC	-
M11	ZFX_HUMAN.H11MO.1.A	-7	0.00115476	0.888014	0.319401	17	GCTGGGGCCGGGGGGACCCGCGCGCCCCCCGGGGCCCAGG	CCCCGGCCTCCGCCCCC	-
M11	SP3_HUMAN.H11MO.0.B	-17	0.00134249	1.03238	0.319401	20	GCTGGGGCCGGGGGGACCCGCGCGCCCCCCGGGGCCCAGG	CCCCGGCCCCGCCCCCCCCC	-
M11	SP2_HUMAN.H11MO.0.A	0	0.00154449	1.18771	0.319401	22	GCTGGGGCCGGGGGGACCCGCGCGCCCCCCGGGGCCCAGG	CCCCCGGCCCCGCCCCCCCCCC	-
M11	GATA2_HUMAN.H11MO.0.A	8	0.00187191	1.4395	0.319401	11	GCTGGGGCCGGGGGGACCCGCGCGCCCCCCGGGGCCCAGG	CCTTATCTCCACCCCCCAG	-
M11	ZN563_HUMAN.H11MO.0.C	-9	0.00190616	1.46583	0.319401	21	GCTGGGGCCGGGGGGACCCGCGCGCCCCCCGGGGCCCAGG	GCAGCTGCCAGTGAGGATCCC	-
M11	TAL1_HUMAN.H11MO.0.A	8	0.00201017	1.54582	0.319401	11	GCTGGGGCCGGGGGGACCCGCGCGCCCCCCGGGGCCCAGG	CCTTATCTGCCCCCCCCAG	-
M11	IRX2_HUMAN.H11MO.0.D	-6	0.00266438	2.04891	0.319401	19	GCTGGGGCCGGGGGGACCCGCGCGCCCCCCGGGGCCCAGG	ACATGGGTGGGCATGTTGG	+
M11	THAP1_HUMAN.H11MO.0.C	-12	0.00334991	2.57608	0.319401	22	GCTGGGGCCGGGGGGACCCGCGCGCCCCCCGGGGCCCAGG	CGCCGCCATCTTGGCTGCGGGC	+
M11	PATZ1_HUMAN.H11MO.0.C	-14	0.00356706	2.74307	0.319401	22	GCTGGGGCCGGGGGGACCCGCGCGCCCCCCGGGGCCCAGG	CCTCCCCCCCCGCCCCCTCCCC	-
M11	RARG_HUMAN.H11MO.0.B	-1	0.00399198	3.06983	0.319401	18	GCTGGGGCCGGGGGGACCCGCGCGCCCCCCGGGGCCCAGG	CCCAGGTCACTCTGACCT	-
M11	NR1D1_HUMAN.H11MO.0.B	-18	0.00492806	3.78968	0.362278	19	GCTGGGGCCGGGGGGACCCGCGCGCCCCCCGGGGCCCAGG	CCTTCTGACCCACTTCCCT	-
M11	ZN589_HUMAN.H11MO.0.D	-6	0.0050045	3.84846	0.362278	16	GCTGGGGCCGGGGGGACCCGCGCGCCCCCCGGGGCCCAGG	CCCACGGTTACTGCCG	+
M11	MXI1_HUMAN.H11MO.0.A	-28	0.00691096	5.31453	0.376412	12	GCTGGGGCCGGGGGGACCCGCGCGCCCCCCGGGGCCCAGG	CCCGCCGCCACGTGC	-
M11	KLF6_HUMAN.H11MO.0.A	0	0.00731966	5.62882	0.376412	19	GCTGGGGCCGGGGGGACCCGCGCGCCCCCCGGGGCCCAGG	CCCCCGGCCCCGCCCTTCC	-
M11	PTF1A_HUMAN.H11MO.0.B	-13	0.0074017	5.69191	0.376412	18	GCTGGGGCCGGGGGGACCCGCGCGCCCCCCGGGGCCCAGG	CCAGCTGCCCCCTTTCCC	+
M11	ZN341_HUMAN.H11MO.0.C	-16	0.0074282	5.71229	0.376412	22	GCTGGGGCCGGGGGGACCCGCGCGCCCCCCGGGGCCCAGG	GCTCTTCCCTCCCCCCCCCCCC	-
M11	KLF3_HUMAN.H11MO.0.B	-2	0.00888276	6.83084	0.421987	19	GCTGGGGCCGGGGGGACCCGCGCGCCCCCCGGGGCCCAGG	CCCGGCCCCGCCCCTCCCC	-
M11	NR1H3_HUMAN.H11MO.0.B	-13	0.00946877	7.28149	0.436195	19	GCTGGGGCCGGGGGGACCCGCGCGCCCCCCGGGGCCCAGG	TGACCTGCAGTGACCTCTG	-
M11	VEZF1_HUMAN.H11MO.0.C	-15	0.0112022	8.61453	0.486562	22	GCTGGGGCCGGGGGGACCCGCGCGCCCCCCGGGGCCCAGG	CCCCTCCCCCTCCCCCCTCCCC	-
M12	SP3_HUMAN.H11MO.0.B	-9	9.1048e-06	0.00700159	0.0137768	20	TGATCTGCACGCGCACCCGGCCGCTCCGGGGCTCCAAGTG	CCCCGGCCCCGCCCCCCCCC	-
M12	KLF6_HUMAN.H11MO.0.A	-13	1.94238e-05	0.0149369	0.0146954	19	TGATCTGCACGCGCACCCGGCCGCTCCGGGGCTCCAAGTG	CCCCCGGCCCCGCCCTTCC	-
M12	THAP1_HUMAN.H11MO.0.C	-9	4.56642e-05	0.0351158	0.0202657	22	TGATCTGCACGCGCACCCGGCCGCTCCGGGGCTCCAAGTG	CGCCGCCATCTTGGCTGCGGGC	+
M12	PATZ1_HUMAN.H11MO.0.C	-7	6.84877e-05	0.052667	0.0202657	22	TGATCTGCACGCGCACCCGGCCGCTCCGGGGCTCCAAGTG	CCTCCCCCCCCGCCCCCTCCCC	-
M12	SP2_HUMAN.H11MO.0.A	-8	7.41984e-05	0.0570586	0.0202657	22	TGATCTGCACGCGCACCCGGCCGCTCCGGGGCTCCAAGTG	CCCCCGGCCCCGCCCCCCCCCC	-
M12	KLF3_HUMAN.H11MO.0.B	-15	0.000116781	0.0898047	0.0245054	19	TGATCTGCACGCGCACCCGGCCGCTCCGGGGCTCCAAGTG	CCCGGCCCCGCCCCTCCCC	-
M12	ZFX_HUMAN.H11MO.1.A	-14	0.000129561	0.0996327	0.0245054	17	TGATCTGCACGCGCACCCGGCCGCTCCGGGGCTCCAAGTG	CCCCGGCCTCCGCCCCC	-
M12	PURA_HUMAN.H11MO.0.D	-15	0.000222831	0.171357	0.0368475	17	TGATCTGCACGCGCACCCGGCCGCTCCGGGGCTCCAAGTG	CCCTGCCCCCCCCTTCC	-
M12	PROX1_HUMAN.H11MO.0.D	-11	0.000243518	0.187265	0.0368475	17	TGATCTGCACGCGCACCCGGCCGCTCCGGGGCTCCAAGTG	CCCAACCCGCCTTACCC	-
M12	IRX2_HUMAN.H11MO.0.D	-12	0.000292662	0.225057	0.0402578	19	TGATCTGCACGCGCACCCGGCCGCTCCGGGGCTCCAAGTG	CCAACATGCCCACCCATGT	-
M12	ZN341_HUMAN.H11MO.0.C	-10	0.000399011	0.306839	0.050313	22	TGATCTGCACGCGCACCCGGCCGCTCCGGGGCTCCAAGTG	GCTCTTCCCTCCCCCCCCCCCC	-
M12	ZN563_HUMAN.H11MO.0.C	-6	0.00119484	0.918828	0.122587	21	TGATCTGCACGCGCACCCGGCCGCTCCGGGGCTCCAAGTG	GGGATCCTCACTGGCAGCTGC	+
M12	ZN589_HUMAN.H11MO.0.D	-13	0.00122927	0.94531	0.122587	16	TGATCTGCACGCGCACCCGGCCGCTCCGGGGCTCCAAGTG	CCCACGGTTACTGCCG	+
M12	MAFA_HUMAN.H11MO.0.D	-8	0.00157992	1.21496	0.132813	21	TGATCTGCACGCGCACCCGGCCGCTCCGGGGCTCCAAGTG	GTGCTGACCCCGCAGCCTTCG	+
M12	Z324A_HUMAN.H11MO.0.C	-14	0.00186905	1.4373	0.148848	23	TGATCTGCACGCGCACCCGGCCGCTCCGGGGCTCCAAGTG	TATCAAACCATCCTTTGCTGCCA	+
M12	RXRA_HUMAN.H11MO.0.A	-14	0.00228632	1.75818	0.172975	20	TGATCTGCACGCGCACCCGGCCGCTCCGGGGCTCCAAGTG	CTCTGACCTCTGCCTCCCCC	-
M12	MXI1_HUMAN.H11MO.0.A	-16	0.00262548	2.01899	0.183546	15	TGATCTGCACGCGCACCCGGCCGCTCCGGGGCTCCAAGTG	CCCGCCGCCACGTGC	-
M12	ZBT17_HUMAN.H11MO.0.A	-17	0.00266864	2.05218	0.183546	19	TGATCTGCACGCGCACCCGGCCGCTCCGGGGCTCCAAGTG	CTTCCCCTCCCCCACCCTC	-
M12	VEZF1_HUMAN.H11MO.0.C	-14	0.00380697	2.92756	0.250454	22	TGATCTGCACGCGCACCCGGCCGCTCCGGGGCTCCAAGTG	CCCCTCCCCCTCCCCCCTCCCC	-
M12	ZN554_HUMAN.H11MO.0.C	-17	0.00451825	3.47453	0.277147	20	TGATCTGCACGCGCACCCGGCCGCTCCGGGGCTCCAAGTG	AGCACCCCACATGGCTCAGC	-
M12	NR1D1_HUMAN.H11MO.0.B	-19	0.00466658	3.5886	0.277147	19	TGATCTGCACGCGCACCCGGCCGCTCCGGGGCTCCAAGTG	AGGGAAGTGGGTCAGAAGG	+
M12	LYL1_HUMAN.H11MO.0.A	-16	0.00476219	3.66213	0.277147	14	TGATCTGCACGCGCACCCGGCCGCTCCGGGGCTCCAAGTG	CCAGCTGTTTCCTG	+
M12	SP4_HUMAN.H11MO.0.A	-10	0.00515862	3.96698	0.288672	20	TGATCTGCACGCGCACCCGGCCGCTCCGGGGCTCCAAGTG	CCCGGCCCCGCCCCCTTCCC	-
M12	PTF1A_HUMAN.H11MO.0.B	-16	0.00548833	4.22052	0.288672	18	TGATCTGCACGCGCACCCGGCCGCTCCGGGGCTCCAAGTG	CCAGCTGCCCCCTTTCCC	+
M12	MAZ_HUMAN.H11MO.0.A	-8	0.00555405	4.27106	0.288672	22	TGATCTGCACGCGCACCCGGCCGCTCCGGGGCTCCAAGTG	CCCCCCCCCCCCCCCCTCCCCC	-
M12	TBX15_HUMAN.H11MO.0.D	-9	0.00572333	4.40124	0.288672	19	TGATCTGCACGCGCACCCGGCCGCTCCGGGGCTCCAAGTG	CCCCCACCCCCCCCCCCCC	-
M12	MAF_HUMAN.H11MO.0.A	-8	0.00654695	5.0346	0.316066	19	TGATCTGCACGCGCACCCGGCCGCTCCGGGGCTCCAAGTG	TTGCTGAGTCAGCAGATTC	-
M12	SP1_HUMAN.H11MO.0.A	-9	0.00668423	5.14017	0.316066	22	TGATCTGCACGCGCACCCGGCCGCTCCGGGGCTCCAAGTG	CCCCCCCCCGGCCCCGCCCCCC	-
M12	KLF16_HUMAN.H11MO.0.D	-6	0.00699876	5.38205	0.320911	19	TGATCTGCACGCGCACCCGGCCGCTCCGGGGCTCCAAGTG	CCCCCCCCCCCCCGCCCCC	-
M12	KLF1_HUMAN.H11MO.0.A	-15	0.00774552	5.95631	0.335843	14	TGATCTGCACGCGCACCCGGCCGCTCCGGGGCTCCAAGTG	CCCGGCCCCGCCCC	-
M12	ZN350_HUMAN.H11MO.1.D	-10	0.00795945	6.12082	0.335843	24	TGATCTGCACGCGCACCCGGCCGCTCCGGGGCTCCAAGTG	GGGCAACAAATCCCTGCGCCCCGT	-
M12	ZN667_HUMAN.H11MO.0.C	-27	0.00799029	6.14453	0.335843	13	TGATCTGCACGCGCACCCGGCCGCTCCGGGGCTCCAAGTG	GTGGCCTTAAAAGCTCAGC	+
M12	SRBP2_HUMAN.H11MO.0.B	-10	0.00860346	6.61606	0.346625	13	TGATCTGCACGCGCACCCGGCCGCTCCGGGGCTCCAAGTG	CCTCACCCCACCC	-
M12	EGR2_HUMAN.H11MO.0.A	-9	0.00888352	6.83143	0.346625	18	TGATCTGCACGCGCACCCGGCCGCTCCGGGGCTCCAAGTG	CCCCTCCCACACCCCCCC	-
M12	EGR1_HUMAN.H11MO.0.A	-8	0.00916311	7.04643	0.346625	17	TGATCTGCACGCGCACCCGGCCGCTCCGGGGCTCCAAGTG	CCCCCGCCCACGCCCTC	-
M12	RARG_HUMAN.H11MO.2.D	1	0.0111392	8.56608	0.411101	19	TGATCTGCACGCGCACCCGGCCGCTCCGGGGCTCCAAGTG	GTGACCTCTGGGTGACCCCC	-
M12	SPIC_HUMAN.H11MO.0.D	-25	0.0119209	9.16718	0.42404	13	TGATCTGCACGCGCACCCGGCCGCTCCGGGGCTCCAAGTG	CCTCCCCTTCCTC	-
M12	OLIG2_HUMAN.H11MO.0.B	-16	0.0123994	9.5351	0.42404	18	TGATCTGCACGCGCACCCGGCCGCTCCGGGGCTCCAAGTG	CCAGCTGTTTCCCTTCTG	+
M12	RARG_HUMAN.H11MO.0.B	-24	0.0132405	10.182	0.435536	16	TGATCTGCACGCGCACCCGGCCGCTCCGGGGCTCCAAGTG	CCCAGGTCACTCTGACCT	-
M12	KLF5_HUMAN.H11MO.0.A	-15	0.014401	11.0743	0.45397	14	TGATCTGCACGCGCACCCGGCCGCTCCGGGGCTCCAAGTG	CCCAGCCCCACCCT	-
M12	TFCP2_HUMAN.H11MO.0.D	-9	0.0152529	11.7295	0.471013	16	TGATCTGCACGCGCACCCGGCCGCTCCGGGGCTCCAAGTG	GCCTGAACTGGCCAGA	+
M13	NR1D1_HUMAN.H11MO.0.B	-1	0.000155477	0.119562	0.226556	19	GCGCGGTGCGGCACTGCCGGACAGCCCCGGCGTGCCGTAG	CCTTCTGACCCACTTCCCT	-
M13	SP2_HUMAN.H11MO.0.A	-9	0.000320169	0.24621	0.226556	22	GCGCGGTGCGGCACTGCCGGACAGCCCCGGCGTGCCGTAG	CCCCCGGCCCCGCCCCCCCCCC	-
M13	KLF6_HUMAN.H11MO.0.A	-9	0.000447809	0.344365	0.226556	19	GCGCGGTGCGGCACTGCCGGACAGCCCCGGCGTGCCGTAG	CCCCCGGCCCCGCCCTTCC	-
M13	SP3_HUMAN.H11MO.0.B	-10	0.000781298	0.600819	0.296457	20	GCGCGGTGCGGCACTGCCGGACAGCCCCGGCGTGCCGTAG	CCCCGGCCCCGCCCCCCCCC	-
M13	Z324A_HUMAN.H11MO.0.C	-14	0.00117108	0.900561	0.315609	23	GCGCGGTGCGGCACTGCCGGACAGCCCCGGCGTGCCGTAG	TATCAAACCATCCTTTGCTGCCA	+
M13	ZN341_HUMAN.H11MO.0.C	-10	0.00131635	1.01228	0.315609	22	GCGCGGTGCGGCACTGCCGGACAGCCCCGGCGTGCCGTAG	GCTCTTCCCTCCCCCCCCCCCC	-
M13	ZFX_HUMAN.H11MO.1.A	-15	0.0014556	1.11936	0.315609	17	GCGCGGTGCGGCACTGCCGGACAGCCCCGGCGTGCCGTAG	CCCCGGCCTCCGCCCCC	-
M13	ZN563_HUMAN.H11MO.0.C	-7	0.00168095	1.29265	0.318022	21	GCGCGGTGCGGCACTGCCGGACAGCCCCGGCGTGCCGTAG	GGGATCCTCACTGGCAGCTGC	+
M13	IRX2_HUMAN.H11MO.0.D	-12	0.00188579	1.45018	0.318022	19	GCGCGGTGCGGCACTGCCGGACAGCCCCGGCGTGCCGTAG	CCAACATGCCCACCCATGT	-
M13	RXRA_HUMAN.H11MO.0.A	-1	0.00229013	1.76111	0.330858	20	GCGCGGTGCGGCACTGCCGGACAGCCCCGGCGTGCCGTAG	GGGGGAGGCAGAGGTCAGAG	+
M13	THAP1_HUMAN.H11MO.0.C	-13	0.00239789	1.84398	0.330858	22	GCGCGGTGCGGCACTGCCGGACAGCCCCGGCGTGCCGTAG	CGCCGCCATCTTGGCTGCGGGC	+
M13	TLX1_HUMAN.H11MO.0.D	-23	0.00314158	2.41587	0.360348	17	GCGCGGTGCGGCACTGCCGGACAGCCCCGGCGTGCCGTAG	CTGGCAAGTTGCCAAGG	+
M13	TAF1_HUMAN.H11MO.0.A	-21	0.00332388	2.55606	0.360348	16	GCGCGGTGCGGCACTGCCGGACAGCCCCGGCGTGCCGTAG	CCGCCGCCGCCATCTT	-
M13	GATA1_HUMAN.H11MO.0.A	-27	0.00357041	2.74564	0.361269	13	GCGCGGTGCGGCACTGCCGGACAGCCCCGGCGTGCCGTAG	CTGGCGGGGACAGATAAGA	+
M13	RFX5_HUMAN.H11MO.0.A	-12	0.00514882	3.95944	0.393357	20	GCGCGGTGCGGCACTGCCGGACAGCCCCGGCGTGCCGTAG	TCTGCCTAGCAACAGCTGAC	-
M13	PATZ1_HUMAN.H11MO.0.C	-12	0.00583675	4.48846	0.393357	22	GCGCGGTGCGGCACTGCCGGACAGCCCCGGCGTGCCGTAG	CCTCCCCCCCCGCCCCCTCCCC	-
M13	GATA2_HUMAN.H11MO.0.A	-27	0.00658344	5.06266	0.393357	13	GCGCGGTGCGGCACTGCCGGACAGCCCCGGCGTGCCGTAG	CTGGGGGGTGGAGATAAGG	+
M13	TAL1_HUMAN.H11MO.0.A	-27	0.00658344	5.06266	0.393357	13	GCGCGGTGCGGCACTGCCGGACAGCCCCGGCGTGCCGTAG	CTGGGGGGGGCAGATAAGG	+
M13	ZEP2_HUMAN.H11MO.0.D	-9	0.00676207	5.20003	0.393357	14	GCGCGGTGCGGCACTGCCGGACAGCCCCGGCGTGCCGTAG	GGGGTTTCCCTACC	-
M13	KLF3_HUMAN.H11MO.0.B	-11	0.00703525	5.41011	0.393357	19	GCGCGGTGCGGCACTGCCGGACAGCCCCGGCGTGCCGTAG	CCCGGCCCCGCCCCTCCCC	-
M13	MAFA_HUMAN.H11MO.0.D	-18	0.00711065	5.46809	0.393357	21	GCGCGGTGCGGCACTGCCGGACAGCCCCGGCGTGCCGTAG	CGAAGGCTGCGGGGTCAGCAC	-
M13	THA_HUMAN.H11MO.0.C	-7	0.00751589	5.77972	0.393357	17	GCGCGGTGCGGCACTGCCGGACAGCCCCGGCGTGCCGTAG	GGGTCACTTCAGGTCAG	+
M13	PURA_HUMAN.H11MO.0.D	-11	0.0086462	6.64893	0.437431	17	GCGCGGTGCGGCACTGCCGGACAGCCCCGGCGTGCCGTAG	CCCTGCCCCCCCCTTCC	-
M13	ZN589_HUMAN.H11MO.0.D	-18	0.0109019	8.38354	0.489687	16	GCGCGGTGCGGCACTGCCGGACAGCCCCGGCGTGCCGTAG	CGGCAGTAACCGTGGG	-
M13	MAZ_HUMAN.H11MO.0.A	-16	0.0113234	8.70766	0.489687	22	GCGCGGTGCGGCACTGCCGGACAGCCCCGGCGTGCCGTAG	CCCCCCCCCCCCCCCCTCCCCC	-
M14	ZFX_HUMAN.H11MO.1.A	-20	0.000270523	0.208032	0.2393	17	TCGGGCGCTCCGGGCCGGCCCCGGAGCCGCGCCCCCAGGG	CCCCGGCCTCCGCCCCC	-
M14	RXRA_HUMAN.H11MO.0.A	-19	0.000396527	0.304929	0.2393	20	TCGGGCGCTCCGGGCCGGCCCCGGAGCCGCGCCCCCAGGG	CTCTGACCTCTGCCTCCCCC	-
M14	SP3_HUMAN.H11MO.0.B	-18	0.000723665	0.556498	0.2393	20	TCGGGCGCTCCGGGCCGGCCCCGGAGCCGCGCCCCCAGGG	CCCCGGCCCCGCCCCCCCCC	-
M14	NR1D1_HUMAN.H11MO.0.B	-17	0.00100705	0.77442	0.2393	19	TCGGGCGCTCCGGGCCGGCCCCGGAGCCGCGCCCCCAGGG	CCTTCTGACCCACTTCCCT	-
M14	ZN563_HUMAN.H11MO.0.C	-4	0.00106018	0.815277	0.2393	21	TCGGGCGCTCCGGGCCGGCCCCGGAGCCGCGCCCCCAGGG	GGGATCCTCACTGGCAGCTGC	+
M14	THAP1_HUMAN.H11MO.0.C	-12	0.00106126	0.816106	0.2393	22	TCGGGCGCTCCGGGCCGGCCCCGGAGCCGCGCCCCCAGGG	CGCCGCCATCTTGGCTGCGGGC	+
M14	PATZ1_HUMAN.H11MO.0.C	-14	0.00139034	1.06917	0.2393	22	TCGGGCGCTCCGGGCCGGCCCCGGAGCCGCGCCCCCAGGG	CCTCCCCCCCCGCCCCCTCCCC	-
M14	SP2_HUMAN.H11MO.0.A	-11	0.00148645	1.14308	0.2393	22	TCGGGCGCTCCGGGCCGGCCCCGGAGCCGCGCCCCCAGGG	CCCCCGGCCCCGCCCCCCCCCC	-
M14	KLF6_HUMAN.H11MO.0.A	-17	0.0015675	1.20541	0.2393	19	TCGGGCGCTCCGGGCCGGCCCCGGAGCCGCGCCCCCAGGG	CCCCCGGCCCCGCCCTTCC	-
M14	IRX2_HUMAN.H11MO.0.D	-21	0.00194667	1.49699	0.24283	19	TCGGGCGCTCCGGGCCGGCCCCGGAGCCGCGCCCCCAGGG	CCAACATGCCCACCCATGT	-
M14	ZN350_HUMAN.H11MO.1.D	-15	0.00279162	2.14676	0.26907	24	TCGGGCGCTCCGGGCCGGCCCCGGAGCCGCGCCCCCAGGG	GGGCAACAAATCCCTGCGCCCCGT	-
M14	PROX1_HUMAN.H11MO.0.D	-20	0.00282001	2.16859	0.26907	17	TCGGGCGCTCCGGGCCGGCCCCGGAGCCGCGCCCCCAGGG	CCCAACCCGCCTTACCC	-
M14	KLF3_HUMAN.H11MO.0.B	-19	0.00587771	4.51996	0.439293	19	TCGGGCGCTCCGGGCCGGCCCCGGAGCCGCGCCCCCAGGG	CCCGGCCCCGCCCCTCCCC	-
M14	ZN341_HUMAN.H11MO.0.C	-17	0.00604281	4.64692	0.439293	22	TCGGGCGCTCCGGGCCGGCCCCGGAGCCGCGCCCCCAGGG	GCTCTTCCCTCCCCCCCCCCCC	-
M14	GATA1_HUMAN.H11MO.0.A	5	0.00670897	5.1592	0.465552	14	TCGGGCGCTCCGGGCCGGCCCCGGAGCCGCGCCCCCAGGG	TCTTATCTGTCCCCGCCAG	-
M15	IRX2_HUMAN.H11MO.0.D	-1	0.000761351	0.585479	0.33876	19	CGCAGCCCCGGGCTGCCGCGGGGCGGGGCCAGCGGCCCCG	ACATGGGTGGGCATGTTGG	+
M15	NR1D1_HUMAN.H11MO.0.B	-17	0.000958715	0.737252	0.33876	19	CGCAGCCCCGGGCTGCCGCGGGGCGGGGCCAGCGGCCCCG	AGGGAAGTGGGTCAGAAGG	+
M15	SP3_HUMAN.H11MO.0.B	-20	0.00114885	0.883463	0.33876	20	CGCAGCCCCGGGCTGCCGCGGGGCGGGGCCAGCGGCCCCG	GGGGGGGGGCGGGGCCGGGG	+
M15	ZFX_HUMAN.H11MO.1.A	-18	0.00125708	0.966698	0.33876	17	CGCAGCCCCGGGCTGCCGCGGGGCGGGGCCAGCGGCCCCG	GGGGGCGGAGGCCGGGG	+
M15	RXRA_HUMAN.H11MO.0.A	0	0.00132875	1.02181	0.33876	20	CGCAGCCCCGGGCTGCCGCGGGGCGGGGCCAGCGGCCCCG	CTCTGACCTCTGCCTCCCCC	-
M15	ZN563_HUMAN.H11MO.0.C	-9	0.00164973	1.26864	0.33876	21	CGCAGCCCCGGGCTGCCGCGGGGCGGGGCCAGCGGCCCCG	GGGATCCTCACTGGCAGCTGC	+
M15	SP2_HUMAN.H11MO.0.A	-15	0.0021272	1.63581	0.361778	22	CGCAGCCCCGGGCTGCCGCGGGGCGGGGCCAGCGGCCCCG	CCCCCGGCCCCGCCCCCCCCCC	-
M15	ZN589_HUMAN.H11MO.0.D	-5	0.00240256	1.84757	0.367749	16	CGCAGCCCCGGGCTGCCGCGGGGCGGGGCCAGCGGCCCCG	CCCACGGTTACTGCCG	+
M15	GATA1_HUMAN.H11MO.0.A	-29	0.00411069	3.16112	0.41947	11	CGCAGCCCCGGGCTGCCGCGGGGCGGGGCCAGCGGCCCCG	CTGGCGGGGACAGATAAGA	+
M15	TLX1_HUMAN.H11MO.0.D	-15	0.00500801	3.85116	0.455046	17	CGCAGCCCCGGGCTGCCGCGGGGCGGGGCCAGCGGCCCCG	CCTTGGCAACTTGCCAG	-
M15	TAL1_HUMAN.H11MO.0.A	-29	0.00505391	3.88646	0.455046	11	CGCAGCCCCGGGCTGCCGCGGGGCGGGGCCAGCGGCCCCG	CTGGGGGGGGCAGATAAGG	+
M15	PTF1A_HUMAN.H11MO.0.B	-18	0.00583771	4.4892	0.496417	18	CGCAGCCCCGGGCTGCCGCGGGGCGGGGCCAGCGGCCCCG	GGGAAAGGGGGCAGCTGG	-
M16	ZBT17_HUMAN.H11MO.0.A	-2	9.35153e-05	0.0719132	0.0510192	19	CCGAGGGTGTAAGAGGGGGACCCGGGCCGGCTGAGGCAAA	GAGGGTGGGGGAGGGGAAG	+
M16	VEZF1_HUMAN.H11MO.0.C	-2	9.87265e-05	0.0759207	0.0510192	22	CCGAGGGTGTAAGAGGGGGACCCGGGCCGGCTGAGGCAAA	GGGGAGGGGGGAGGGGGAGGGG	+
M16	EGR1_HUMAN.H11MO.0.A	-2	0.000134211	0.103208	0.0510192	17	CCGAGGGTGTAAGAGGGGGACCCGGGCCGGCTGAGGCAAA	GAGGGCGTGGGCGGGGG	+
M16	SP4_HUMAN.H11MO.0.A	-6	0.000153558	0.118086	0.0510192	20	CCGAGGGTGTAAGAGGGGGACCCGGGCCGGCTGAGGCAAA	GGGAAGGGGGCGGGGCCGGG	+
M16	SP2_HUMAN.H11MO.0.A	-6	0.000185839	0.14291	0.0510192	22	CCGAGGGTGTAAGAGGGGGACCCGGGCCGGCTGAGGCAAA	GGGGGGGGGGCGGGGCCGGGGG	+
M16	NR1H4_HUMAN.H11MO.0.B	-15	0.000204216	0.157042	0.0510192	19	CCGAGGGTGTAAGAGGGGGACCCGGGCCGGCTGAGGCAAA	GGGGTCAATGACCCCGAGG	+
M16	PATZ1_HUMAN.H11MO.0.C	-9	0.000294598	0.226546	0.0630852	22	CCGAGGGTGTAAGAGGGGGACCCGGGCCGGCTGAGGCAAA	GGGGAGGGGGCGGGGGGGGAGG	+
M16	ZFX_HUMAN.H11MO.1.A	-8	0.000433845	0.333627	0.0773354	17	CCGAGGGTGTAAGAGGGGGACCCGGGCCGGCTGAGGCAAA	GGGGGCGGAGGCCGGGG	+
M16	EGR2_HUMAN.H11MO.1.A	-3	0.000506166	0.389242	0.0773354	16	CCGAGGGTGTAAGAGGGGGACCCGGGCCGGCTGAGGCAAA	GGGGCGTGGGCGGGGG	+
M16	SP3_HUMAN.H11MO.0.B	-12	0.000516725	0.397362	0.0773354	20	CCGAGGGTGTAAGAGGGGGACCCGGGCCGGCTGAGGCAAA	GGGGGGGGGCGGGGCCGGGG	+
M16	ZN563_HUMAN.H11MO.0.C	-2	0.000574302	0.441638	0.0773354	21	CCGAGGGTGTAAGAGGGGGACCCGGGCCGGCTGAGGCAAA	GCAGCTGCCAGTGAGGATCCC	-
M16	MAZ_HUMAN.H11MO.0.A	-14	0.000619104	0.476091	0.0773354	22	CCGAGGGTGTAAGAGGGGGACCCGGGCCGGCTGAGGCAAA	GGGGGAGGGGGGGGGGGGGGGG	+
M16	ZN341_HUMAN.H11MO.0.C	-3	0.000768985	0.591349	0.0828404	22	CCGAGGGTGTAAGAGGGGGACCCGGGCCGGCTGAGGCAAA	GGGGGGGGGGGGAGGGAAGAGC	+
M16	EGR2_HUMAN.H11MO.0.A	0	0.000844619	0.649512	0.0844044	18	CCGAGGGTGTAAGAGGGGGACCCGGGCCGGCTGAGGCAAA	GGGGGGGTGTGGGAGGGG	+
M16	RXRA_HUMAN.H11MO.0.A	-6	0.000954331	0.733881	0.0894077	20	CCGAGGGTGTAAGAGGGGGACCCGGGCCGGCTGAGGCAAA	GGGGGAGGCAGAGGTCAGAG	+
M16	THAP1_HUMAN.H11MO.0.C	-17	0.00102241	0.786231	0.090151	22	CCGAGGGTGTAAGAGGGGGACCCGGGCCGGCTGAGGCAAA	GCCCGCAGCCAAGATGGCGGCG	-
M16	KLF6_HUMAN.H11MO.0.A	-8	0.00111289	0.85581	0.0926775	19	CCGAGGGTGTAAGAGGGGGACCCGGGCCGGCTGAGGCAAA	GGAAGGGCGGGGCCGGGGG	+
M16	PURA_HUMAN.H11MO.0.D	-1	0.00129675	0.997199	0.101727	17	CCGAGGGTGTAAGAGGGGGACCCGGGCCGGCTGAGGCAAA	GGAAGGGGGGGGCAGGG	+
M16	SRBP2_HUMAN.H11MO.0.B	-23	0.00135729	1.04375	0.101727	13	CCGAGGGTGTAAGAGGGGGACCCGGGCCGGCTGAGGCAAA	GGGTGGGGTGAGG	+
M16	GATA1_HUMAN.H11MO.0.A	-6	0.00150817	1.15978	0.107653	19	CCGAGGGTGTAAGAGGGGGACCCGGGCCGGCTGAGGCAAA	CTGGCGGGGACAGATAAGA	+
M16	GATA2_HUMAN.H11MO.0.A	-6	0.002032	1.56261	0.138293	19	CCGAGGGTGTAAGAGGGGGACCCGGGCCGGCTGAGGCAAA	CTGGGGGGTGGAGATAAGG	+
M16	NR1D1_HUMAN.H11MO.0.B	-8	0.00218727	1.68201	0.138293	19	CCGAGGGTGTAAGAGGGGGACCCGGGCCGGCTGAGGCAAA	AGGGAAGTGGGTCAGAAGG	+
M16	Z324A_HUMAN.H11MO.0.C	-7	0.0022142	1.70272	0.138293	23	CCGAGGGTGTAAGAGGGGGACCCGGGCCGGCTGAGGCAAA	TGGCAGCAAAGGATGGTTTGATA	-
M16	TAF1_HUMAN.H11MO.0.A	-3	0.00254907	1.96023	0.142815	16	CCGAGGGTGTAAGAGGGGGACCCGGGCCGGCTGAGGCAAA	AAGATGGCGGCGGCGG	+
M16	ZN816_HUMAN.H11MO.1.C	-12	0.00257242	1.97819	0.142815	14	CCGAGGGTGTAAGAGGGGGACCCGGGCCGGCTGAGGCAAA	AAGGGGGACATGCA	+
M16	FEV_HUMAN.H11MO.0.B	-8	0.00338283	2.6014	0.1811	10	CCGAGGGTGTAAGAGGGGGACCCGGGCCGGCTGAGGCAAA	GCGGGAAGCG	+
M16	WT1_HUMAN.H11MO.0.C	-10	0.00375115	2.88463	0.193893	20	CCGAGGGTGTAAGAGGGGGACCCGGGCCGGCTGAGGCAAA	GGGCGGGGGAGGAGGGGGGG	+
M16	PAX5_HUMAN.H11MO.0.A	0	0.00415871	3.19805	0.207794	21	CCGAGGGTGTAAGAGGGGGACCCGGGCCGGCTGAGGCAAA	GCCTGGGCAGCAGAGCGTGAC	+
M16	TAL1_HUMAN.H11MO.0.A	-6	0.00480361	3.69398	0.232275	19	CCGAGGGTGTAAGAGGGGGACCCGGGCCGGCTGAGGCAAA	CTGGGGGGGGCAGATAAGG	+
M16	KLF3_HUMAN.H11MO.0.B	-5	0.00514901	3.95959	0.234847	19	CCGAGGGTGTAAGAGGGGGACCCGGGCCGGCTGAGGCAAA	GGGGAGGGGCGGGGCCGGG	+
M16	VEZF1_HUMAN.H11MO.1.C	-7	0.00532205	4.09266	0.234847	12	CCGAGGGTGTAAGAGGGGGACCCGGGCCGGCTGAGGCAAA	AGAGGGAGGGGG	+
M16	ZEP2_HUMAN.H11MO.0.D	-12	0.00553743	4.25828	0.234847	14	CCGAGGGTGTAAGAGGGGGACCCGGGCCGGCTGAGGCAAA	GGTAGGGAAACCCC	+
M16	RARG_HUMAN.H11MO.0.B	-19	0.00561924	4.32119	0.234847	18	CCGAGGGTGTAAGAGGGGGACCCGGGCCGGCTGAGGCAAA	CCCAGGTCACTCTGACCT	-
M16	TLX1_HUMAN.H11MO.0.D	-20	0.00564016	4.33728	0.234847	17	CCGAGGGTGTAAGAGGGGGACCCGGGCCGGCTGAGGCAAA	CCTTGGCAACTTGCCAG	-
M16	AP2A_HUMAN.H11MO.0.A	-25	0.00583194	4.48476	0.236269	15	CCGAGGGTGTAAGAGGGGGACCCGGGCCGGCTGAGGCAAA	ATGCCCTGAGGCCAT	+
M16	AP2C_HUMAN.H11MO.0.A	-25	0.00652704	5.0193	0.250903	14	CCGAGGGTGTAAGAGGGGGACCCGGGCCGGCTGAGGCAAA	ATGCCCTGAGGCCA	+
M16	PROX1_HUMAN.H11MO.0.D	-18	0.00652792	5.01997	0.250903	17	CCGAGGGTGTAAGAGGGGGACCCGGGCCGGCTGAGGCAAA	GGGTAAGGCGGGTTGGG	+
M16	MAFA_HUMAN.H11MO.0.D	-17	0.00700599	5.38761	0.262546	21	CCGAGGGTGTAAGAGGGGGACCCGGGCCGGCTGAGGCAAA	CGAAGGCTGCGGGGTCAGCAC	-
M16	SP1_HUMAN.H11MO.0.A	-15	0.00794438	6.10923	0.29045	22	CCGAGGGTGTAAGAGGGGGACCCGGGCCGGCTGAGGCAAA	GGGGGGCGGGGCCGGGGGGGGG	+
M16	IRX2_HUMAN.H11MO.0.D	-21	0.00829209	6.37662	0.295945	19	CCGAGGGTGTAAGAGGGGGACCCGGGCCGGCTGAGGCAAA	ACATGGGTGGGCATGTTGG	+
M16	ELF5_HUMAN.H11MO.0.A	-10	0.00860666	6.61852	0.300028	15	CCGAGGGTGTAAGAGGGGGACCCGGGCCGGCTGAGGCAAA	GGAAGGAGGAAGTGG	+
M16	PTF1A_HUMAN.H11MO.0.B	-16	0.00915786	7.04239	0.311987	18	CCGAGGGTGTAAGAGGGGGACCCGGGCCGGCTGAGGCAAA	GGGAAAGGGGGCAGCTGG	-
M16	NFAT5_HUMAN.H11MO.0.D	-14	0.00974267	7.49212	0.324535	11	CCGAGGGTGTAAGAGGGGGACCCGGGCCGGCTGAGGCAAA	AGAGGAAAAGG	+
M16	ZSC22_HUMAN.H11MO.0.C	-3	0.0101318	7.79135	0.33016	16	CCGAGGGTGTAAGAGGGGGACCCGGGCCGGCTGAGGCAAA	GGTCTGAGGGAGGAGG	+
M16	SPIC_HUMAN.H11MO.0.D	-6	0.0103672	7.97238	0.330643	13	CCGAGGGTGTAAGAGGGGGACCCGGGCCGGCTGAGGCAAA	GAGGAAGGGGAGG	+
M16	ETS2_HUMAN.H11MO.0.B	-7	0.0121928	9.37624	0.380765	13	CCGAGGGTGTAAGAGGGGGACCCGGGCCGGCTGAGGCAAA	GGAAGGAAGAGGA	+
M16	MYBA_HUMAN.H11MO.0.D	-5	0.0125521	9.65255	0.383986	15	CCGAGGGTGTAAGAGGGGGACCCGGGCCGGCTGAGGCAAA	AGTGGCAGTTGGAGA	+
M16	ETV5_HUMAN.H11MO.0.C	-12	0.0133272	10.2486	0.399543	14	CCGAGGGTGTAAGAGGGGGACCCGGGCCGGCTGAGGCAAA	GAGCAGGAAGTGAG	+
M16	USF2_HUMAN.H11MO.0.A	-16	0.0140072	10.7715	0.411696	19	CCGAGGGTGTAAGAGGGGGACCCGGGCCGGCTGAGGCAAA	GGGTCACGTGGCCGCGGCG	+
M16	HESX1_HUMAN.H11MO.0.D	-3	0.0144998	11.1503	0.417978	16	CCGAGGGTGTAAGAGGGGGACCCGGGCCGGCTGAGGCAAA	AGGCCACGTGCCGGAT	-
M16	ZIC2_HUMAN.H11MO.0.D	-23	0.015653	12.0371	0.419804	15	CCGAGGGTGTAAGAGGGGGACCCGGGCCGGCTGAGGCAAA	TCACAGCAGGGGGCC	-
M16	ZN350_HUMAN.H11MO.1.D	-10	0.01613	12.404	0.419804	24	CCGAGGGTGTAAGAGGGGGACCCGGGCCGGCTGAGGCAAA	GGGCAACAAATCCCTGCGCCCCGT	-
M16	BC11A_HUMAN.H11MO.0.A	-11	0.0162435	12.4912	0.419804	17	CCGAGGGTGTAAGAGGGGGACCCGGGCCGGCTGAGGCAAA	AAAAGAGGAAGTGAAAA	+
M16	ZN589_HUMAN.H11MO.0.D	-12	0.0166854	12.831	0.423916	16	CCGAGGGTGTAAGAGGGGGACCCGGGCCGGCTGAGGCAAA	CCCACGGTTACTGCCG	+
M16	NR0B1_HUMAN.H11MO.0.D	-12	0.0175298	13.4804	0.428936	10	CCGAGGGTGTAAGAGGGGGACCCGGGCCGGCTGAGGCAAA	GCGTGGGAGA	+
M16	ZN263_HUMAN.H11MO.0.A	-16	0.017869	13.7413	0.428936	20	CCGAGGGTGTAAGAGGGGGACCCGGGCCGGCTGAGGCAAA	GGGAGGAGGGAGAGGAGGAG	+
M16	SUH_HUMAN.H11MO.0.A	-11	0.0179681	13.8175	0.428936	11	CCGAGGGTGTAAGAGGGGGACCCGGGCCGGCTGAGGCAAA	GGCGTGGGAAA	+
M16	ZNF41_HUMAN.H11MO.0.C	-11	0.0180276	13.8632	0.428936	24	CCGAGGGTGTAAGAGGGGGACCCGGGCCGGCTGAGGCAAA	CACAAGGGAGTAAGGCACCATGAG	+
M16	RFX1_HUMAN.H11MO.0.B	-3	0.0183614	14.1199	0.430052	22	CCGAGGGTGTAAGAGGGGGACCCGGGCCGGCTGAGGCAAA	GCCCCGGTTGCCATGGCGACGG	+
M16	MNX1_HUMAN.H11MO.0.D	-6	0.0192265	14.7852	0.431372	19	CCGAGGGTGTAAGAGGGGGACCCGGGCCGGCTGAGGCAAA	TTAAGGGTTATTAAAATAG	-
M16	ZN148_HUMAN.H11MO.0.D	-3	0.0194379	14.9478	0.431372	15	CCGAGGGTGTAAGAGGGGGACCCGGGCCGGCTGAGGCAAA	GGGGTGGGGGAGGGG	+
M16	TBX21_HUMAN.H11MO.0.A	-24	0.0195689	15.0485	0.431372	13	CCGAGGGTGTAAGAGGGGGACCCGGGCCGGCTGAGGCAAA	GTGGAGGTGTGAA	+
M16	ZN394_HUMAN.H11MO.0.C	-1	0.0201842	15.5217	0.432224	20	CCGAGGGTGTAAGAGGGGGACCCGGGCCGGCTGAGGCAAA	AGAATGGAATAGAATGGAAT	+
M16	BHE41_HUMAN.H11MO.0.D	-20	0.0227703	17.5104	0.480735	20	CCGAGGGTGTAAGAGGGGGACCCGGGCCGGCTGAGGCAAA	ACCGGGTCACGTGCAGAAGG	+
M16	ZN467_HUMAN.H11MO.0.C	-15	0.0244414	18.7954	0.495097	22	CCGAGGGTGTAAGAGGGGGACCCGGGCCGGCTGAGGCAAA	GGGGAGGGGAGGGGGGGGGGGG	+
M16	ZN770_HUMAN.H11MO.0.C	0	0.0244414	18.7954	0.495097	22	CCGAGGGTGTAAGAGGGGGACCCGGGCCGGCTGAGGCAAA	GGGAGGCTGAGGCGGGAGGATC	+
M16	RHXF1_HUMAN.H11MO.0.D	-14	0.0251098	19.3095	0.496357	11	CCGAGGGTGTAAGAGGGGGACCCGGGCCGGCTGAGGCAAA	CGGGGATTAAC	+
M16	ZF64A_HUMAN.H11MO.0.D	-9	0.0251659	19.3526	0.496357	16	CCGAGGGTGTAAGAGGGGGACCCGGGCCGGCTGAGGCAAA	GGGGCCCGGGAACCTG	+
M17	SP2_HUMAN.H11MO.0.A	-15	0.000177121	0.136206	0.111823	22	GGGACCGTCCCGTATGTGAGGCCGGCGGGACCGGAGGCCC	GGGGGGGGGGCGGGGCCGGGGG	+
M17	SP3_HUMAN.H11MO.0.B	-16	0.000209867	0.161388	0.111823	20	GGGACCGTCCCGTATGTGAGGCCGGCGGGACCGGAGGCCC	GGGGGGGGGCGGGGCCGGGG	+
M17	PATZ1_HUMAN.H11MO.0.C	-15	0.000325697	0.250461	0.111823	22	GGGACCGTCCCGTATGTGAGGCCGGCGGGACCGGAGGCCC	GGGGAGGGGGCGGGGGGGGAGG	+
M17	THAP1_HUMAN.H11MO.0.C	-4	0.000350977	0.269901	0.111823	22	GGGACCGTCCCGTATGTGAGGCCGGCGGGACCGGAGGCCC	CGCCGCCATCTTGGCTGCGGGC	+
M17	RXRA_HUMAN.H11MO.0.A	-4	0.000503382	0.3871	0.111823	20	GGGACCGTCCCGTATGTGAGGCCGGCGGGACCGGAGGCCC	CTCTGACCTCTGCCTCCCCC	-
M17	ZN563_HUMAN.H11MO.0.C	-5	0.000509786	0.392026	0.111823	21	GGGACCGTCCCGTATGTGAGGCCGGCGGGACCGGAGGCCC	GGGATCCTCACTGGCAGCTGC	+
M17	NR1D1_HUMAN.H11MO.0.B	-18	0.000528138	0.406138	0.111823	19	GGGACCGTCCCGTATGTGAGGCCGGCGGGACCGGAGGCCC	AGGGAAGTGGGTCAGAAGG	+
M17	IRX2_HUMAN.H11MO.0.D	-11	0.00124477	0.95723	0.175483	19	GGGACCGTCCCGTATGTGAGGCCGGCGGGACCGGAGGCCC	ACATGGGTGGGCATGTTGG	+
M17	RFX1_HUMAN.H11MO.0.B	-6	0.00128068	0.98484	0.175483	22	GGGACCGTCCCGTATGTGAGGCCGGCGGGACCGGAGGCCC	GCCCCGGTTGCCATGGCGACGG	+
M17	ZFX_HUMAN.H11MO.1.A	-20	0.00138245	1.06311	0.175483	17	GGGACCGTCCCGTATGTGAGGCCGGCGGGACCGGAGGCCC	GGGGGCGGAGGCCGGGG	+
M17	SPIC_HUMAN.H11MO.0.D	-4	0.0016011	1.23125	0.187604	13	GGGACCGTCCCGTATGTGAGGCCGGCGGGACCGGAGGCCC	CCTCCCCTTCCTC	-
M17	KLF6_HUMAN.H11MO.0.A	-18	0.00209977	1.61472	0.22846	19	GGGACCGTCCCGTATGTGAGGCCGGCGGGACCGGAGGCCC	GGAAGGGCGGGGCCGGGGG	+
M17	SP4_HUMAN.H11MO.0.A	-15	0.00294233	2.26265	0.29879	20	GGGACCGTCCCGTATGTGAGGCCGGCGGGACCGGAGGCCC	GGGAAGGGGGCGGGGCCGGG	+
M17	GATA1_HUMAN.H11MO.0.A	7	0.00373747	2.87411	0.337763	12	GGGACCGTCCCGTATGTGAGGCCGGCGGGACCGGAGGCCC	TCTTATCTGTCCCCGCCAG	-
M17	ZN554_HUMAN.H11MO.0.C	-3	0.00387754	2.98183	0.337763	20	GGGACCGTCCCGTATGTGAGGCCGGCGGGACCGGAGGCCC	GCTGAGCCATGTGGGGTGCT	+
M17	TAL1_HUMAN.H11MO.0.A	-9	0.0056771	4.36569	0.432377	19	GGGACCGTCCCGTATGTGAGGCCGGCGGGACCGGAGGCCC	CCTTATCTGCCCCCCCCAG	-
M17	PROX1_HUMAN.H11MO.0.D	-17	0.00596952	4.59056	0.432999	17	GGGACCGTCCCGTATGTGAGGCCGGCGGGACCGGAGGCCC	GGGTAAGGCGGGTTGGG	+
M17	RARG_HUMAN.H11MO.2.D	-6	0.00663281	5.10063	0.449555	20	GGGACCGTCCCGTATGTGAGGCCGGCGGGACCGGAGGCCC	GTGACCTCTGGGTGACCCCC	-
M17	ZN350_HUMAN.H11MO.1.D	-16	0.00759343	5.83935	0.462662	24	GGGACCGTCCCGTATGTGAGGCCGGCGGGACCGGAGGCCC	ACGGGGCGCAGGGATTTGTTGCCC	+
M17	LYL1_HUMAN.H11MO.0.A	-21	0.00914969	7.03611	0.497754	14	GGGACCGTCCCGTATGTGAGGCCGGCGGGACCGGAGGCCC	CCAGCTGTTTCCTG	+
M18	SP2_HUMAN.H11MO.0.A	-5	0.000424646	0.326553	0.268112	22	CCTCCGGCGGGGACGCCGGCCCGCCCGGGGCGCGGGCCGG	GGGGGGGGGGCGGGGCCGGGGG	+
M18	ZN563_HUMAN.H11MO.0.C	-10	0.000650628	0.500333	0.268112	21	CCTCCGGCGGGGACGCCGGCCCGCCCGGGGCGCGGGCCGG	GGGATCCTCACTGGCAGCTGC	+
M18	IRX2_HUMAN.H11MO.0.D	-10	0.000664768	0.511207	0.268112	19	CCTCCGGCGGGGACGCCGGCCCGCCCGGGGCGCGGGCCGG	CCAACATGCCCACCCATGT	-
M18	RXRA_HUMAN.H11MO.0.A	-7	0.00074161	0.570298	0.268112	20	CCTCCGGCGGGGACGCCGGCCCGCCCGGGGCGCGGGCCGG	CTCTGACCTCTGCCTCCCCC	-
M18	SP3_HUMAN.H11MO.0.B	-10	0.00092615	0.712209	0.268112	20	CCTCCGGCGGGGACGCCGGCCCGCCCGGGGCGCGGGCCGG	GGGGGGGGGCGGGGCCGGGG	+
M18	ZFX_HUMAN.H11MO.1.A	-4	0.00179863	1.38315	0.305697	17	CCTCCGGCGGGGACGCCGGCCCGCCCGGGGCGCGGGCCGG	GGGGGCGGAGGCCGGGG	+
M18	THAP1_HUMAN.H11MO.0.C	-15	0.00271344	2.08664	0.393651	22	CCTCCGGCGGGGACGCCGGCCCGCCCGGGGCGCGGGCCGG	CGCCGCCATCTTGGCTGCGGGC	+
M18	RARG_HUMAN.H11MO.2.D	4	0.00353804	2.72075	0.408846	16	CCTCCGGCGGGGACGCCGGCCCGCCCGGGGCGCGGGCCGG	GTGACCTCTGGGTGACCCCC	-
M18	PATZ1_HUMAN.H11MO.0.C	0	0.00374193	2.87755	0.408846	22	CCTCCGGCGGGGACGCCGGCCCGCCCGGGGCGCGGGCCGG	CCTCCCCCCCCGCCCCCTCCCC	-
M18	GATA1_HUMAN.H11MO.0.A	-29	0.0058197	4.47535	0.466513	11	CCTCCGGCGGGGACGCCGGCCCGCCCGGGGCGCGGGCCGG	CTGGCGGGGACAGATAAGA	+
M18	PAX2_HUMAN.H11MO.0.D	-8	0.0059348	4.56386	0.466513	18	CCTCCGGCGGGGACGCCGGCCCGCCCGGGGCGCGGGCCGG	TGTCACGCATGACTGAAC	-
M18	Z324A_HUMAN.H11MO.0.C	-8	0.006148	4.72781	0.466513	23	CCTCCGGCGGGGACGCCGGCCCGCCCGGGGCGCGGGCCGG	TATCAAACCATCCTTTGCTGCCA	+
M18	PROX1_HUMAN.H11MO.0.D	-9	0.00640459	4.92513	0.466513	17	CCTCCGGCGGGGACGCCGGCCCGCCCGGGGCGCGGGCCGG	CCCAACCCGCCTTACCC	-
M19	SP3_HUMAN.H11MO.0.B	-16	9.44991e-05	0.0726698	0.0835404	20	CGGCTGCCCTGCCTGGGCCCGGCGCGGCTTCGCCCCGGCT	CCCCGGCCCCGCCCCCCCCC	-
M19	THAP1_HUMAN.H11MO.0.C	-10	0.000159019	0.122285	0.0835404	22	CGGCTGCCCTGCCTGGGCCCGGCGCGGCTTCGCCCCGGCT	GCCCGCAGCCAAGATGGCGGCG	-
M19	SP2_HUMAN.H11MO.0.A	-5	0.000201536	0.154981	0.0835404	22	CGGCTGCCCTGCCTGGGCCCGGCGCGGCTTCGCCCCGGCT	CCCCCGGCCCCGCCCCCCCCCC	-
M19	ZFX_HUMAN.H11MO.1.A	-12	0.000220609	0.169649	0.0835404	17	CGGCTGCCCTGCCTGGGCCCGGCGCGGCTTCGCCCCGGCT	CCCCGGCCTCCGCCCCC	-
M19	RXRA_HUMAN.H11MO.0.A	-1	0.000361227	0.277784	0.109432	20	CGGCTGCCCTGCCTGGGCCCGGCGCGGCTTCGCCCCGGCT	CTCTGACCTCTGCCTCCCCC	-
M19	PATZ1_HUMAN.H11MO.0.C	-18	0.000468531	0.360301	0.118282	22	CGGCTGCCCTGCCTGGGCCCGGCGCGGCTTCGCCCCGGCT	CCTCCCCCCCCGCCCCCTCCCC	-
M19	ZN563_HUMAN.H11MO.0.C	-13	0.00079618	0.612262	0.159934	21	CGGCTGCCCTGCCTGGGCCCGGCGCGGCTTCGCCCCGGCT	GGGATCCTCACTGGCAGCTGC	+
M19	KLF6_HUMAN.H11MO.0.A	-4	0.00157525	1.21137	0.246138	19	CGGCTGCCCTGCCTGGGCCCGGCGCGGCTTCGCCCCGGCT	CCCCCGGCCCCGCCCTTCC	-
M19	TLX1_HUMAN.H11MO.0.D	-21	0.00162497	1.2496	0.246138	17	CGGCTGCCCTGCCTGGGCCCGGCGCGGCTTCGCCCCGGCT	CCTTGGCAACTTGCCAG	-
M19	KLF3_HUMAN.H11MO.0.B	-6	0.00266242	2.0474	0.299638	19	CGGCTGCCCTGCCTGGGCCCGGCGCGGCTTCGCCCCGGCT	CCCGGCCCCGCCCCTCCCC	-
M19	IRX2_HUMAN.H11MO.0.D	-18	0.00308293	2.37077	0.309482	19	CGGCTGCCCTGCCTGGGCCCGGCGCGGCTTCGCCCCGGCT	CCAACATGCCCACCCATGT	-
M19	PROX1_HUMAN.H11MO.0.D	-17	0.00359422	2.76396	0.309482	17	CGGCTGCCCTGCCTGGGCCCGGCGCGGCTTCGCCCCGGCT	CCCAACCCGCCTTACCC	-
M19	ZN350_HUMAN.H11MO.1.D	-14	0.00463324	3.56296	0.32368	24	CGGCTGCCCTGCCTGGGCCCGGCGCGGCTTCGCCCCGGCT	GGGCAACAAATCCCTGCGCCCCGT	-
M19	ZN341_HUMAN.H11MO.0.C	-5	0.00470116	3.61519	0.32368	22	CGGCTGCCCTGCCTGGGCCCGGCGCGGCTTCGCCCCGGCT	GCTCTTCCCTCCCCCCCCCCCC	-
M19	MXI1_HUMAN.H11MO.0.A	-31	0.0054359	4.18021	0.354364	9	CGGCTGCCCTGCCTGGGCCCGGCGCGGCTTCGCCCCGGCT	CCCGCCGCCACGTGC	-
M19	GATA1_HUMAN.H11MO.0.A	8	0.00585888	4.50548	0.354364	11	CGGCTGCCCTGCCTGGGCCCGGCGCGGCTTCGCCCCGGCT	TCTTATCTGTCCCCGCCAG	-
M19	Z324A_HUMAN.H11MO.0.C	-10	0.00602646	4.63435	0.354364	23	CGGCTGCCCTGCCTGGGCCCGGCGCGGCTTCGCCCCGGCT	TATCAAACCATCCTTTGCTGCCA	+
M19	VEZF1_HUMAN.H11MO.0.C	-12	0.00608261	4.67753	0.354364	22	CGGCTGCCCTGCCTGGGCCCGGCGCGGCTTCGCCCCGGCT	CCCCTCCCCCTCCCCCCTCCCC	-
M19	SP4_HUMAN.H11MO.0.A	-1	0.0068793	5.29018	0.385934	20	CGGCTGCCCTGCCTGGGCCCGGCGCGGCTTCGCCCCGGCT	CCCGGCCCCGCCCCCTTCCC	-
M19	ZN263_HUMAN.H11MO.0.A	-27	0.00785869	6.04333	0.425133	13	CGGCTGCCCTGCCTGGGCCCGGCGCGGCTTCGCCCCGGCT	CTCCTCCTCTCCCTCCTCCC	-
M19	ZN667_HUMAN.H11MO.0.C	-14	0.00884642	6.8029	0.439349	19	CGGCTGCCCTGCCTGGGCCCGGCGCGGCTTCGCCCCGGCT	GTGGCCTTAAAAGCTCAGC	+
M19	MAZ_HUMAN.H11MO.0.A	-18	0.00944247	7.26126	0.439349	22	CGGCTGCCCTGCCTGGGCCCGGCGCGGCTTCGCCCCGGCT	CCCCCCCCCCCCCCCCTCCCCC	-
M19	NR1D1_HUMAN.H11MO.0.B	-8	0.00946363	7.27753	0.439349	19	CGGCTGCCCTGCCTGGGCCCGGCGCGGCTTCGCCCCGGCT	CCTTCTGACCCACTTCCCT	-
M19	RARG_HUMAN.H11MO.2.D	-3	0.00957175	7.36068	0.439349	20	CGGCTGCCCTGCCTGGGCCCGGCGCGGCTTCGCCCCGGCT	GTGACCTCTGGGTGACCCCC	-
M19	THA_HUMAN.H11MO.0.C	-4	0.0101725	7.82264	0.45319	17	CGGCTGCCCTGCCTGGGCCCGGCGCGGCTTCGCCCCGGCT	GGGTCACTTCAGGTCAG	+
M19	RARG_HUMAN.H11MO.0.B	5	0.0113365	8.71774	0.466898	13	CGGCTGCCCTGCCTGGGCCCGGCGCGGCTTCGCCCCGGCT	AGGTCAGAGTGACCTGGG	+
M19	MAFA_HUMAN.H11MO.0.D	-12	0.0122892	9.45043	0.466898	21	CGGCTGCCCTGCCTGGGCCCGGCGCGGCTTCGCCCCGGCT	CGAAGGCTGCGGGGTCAGCAC	-
M19	TAL1_HUMAN.H11MO.0.A	8	0.0123508	9.49774	0.466898	11	CGGCTGCCCTGCCTGGGCCCGGCGCGGCTTCGCCCCGGCT	CCTTATCTGCCCCCCCCAG	-
M19	TFCP2_HUMAN.H11MO.0.D	-2	0.0128309	9.86693	0.466898	16	CGGCTGCCCTGCCTGGGCCCGGCGCGGCTTCGCCCCGGCT	TCTGGCCAGTTCAGGC	-
M19	PURA_HUMAN.H11MO.0.D	-6	0.0134917	10.3751	0.466898	17	CGGCTGCCCTGCCTGGGCCCGGCGCGGCTTCGCCCCGGCT	CCCTGCCCCCCCCTTCC	-
M19	ZN589_HUMAN.H11MO.0.D	-17	0.0137951	10.6084	0.466898	16	CGGCTGCCCTGCCTGGGCCCGGCGCGGCTTCGCCCCGGCT	CCCACGGTTACTGCCG	+
M19	RFX1_HUMAN.H11MO.0.B	-6	0.014454	11.1152	0.466898	22	CGGCTGCCCTGCCTGGGCCCGGCGCGGCTTCGCCCCGGCT	CCGTCGCCATGGCAACCGGGGC	-
M19	RARA_HUMAN.H11MO.2.A	-4	0.0154996	11.9192	0.466898	17	CGGCTGCCCTGCCTGGGCCCGGCGCGGCTTCGCCCCGGCT	TGACCTCTCGGTGACCT	-
M19	SRBP2_HUMAN.H11MO.0.B	-27	0.0155261	11.9396	0.466898	13	CGGCTGCCCTGCCTGGGCCCGGCGCGGCTTCGCCCCGGCT	CCTCACCCCACCC	-
M19	PTF1A_HUMAN.H11MO.0.B	-17	0.0158871	12.2172	0.466898	18	CGGCTGCCCTGCCTGGGCCCGGCGCGGCTTCGCCCCGGCT	CCAGCTGCCCCCTTTCCC	+
M19	ZN554_HUMAN.H11MO.0.C	-11	0.0159632	12.2757	0.466898	20	CGGCTGCCCTGCCTGGGCCCGGCGCGGCTTCGCCCCGGCT	GCTGAGCCATGTGGGGTGCT	+
M19	NR1H3_HUMAN.H11MO.0.B	-4	0.0160285	12.3259	0.466898	19	CGGCTGCCCTGCCTGGGCCCGGCGCGGCTTCGCCCCGGCT	TGACCTGCAGTGACCTCTG	-
M19	SPIC_HUMAN.H11MO.0.D	-2	0.0168347	12.9459	0.481131	13	CGGCTGCCCTGCCTGGGCCCGGCGCGGCTTCGCCCCGGCT	CCTCCCCTTCCTC	-
M21	ZEP2_HUMAN.H11MO.0.D	-1	0.000142971	0.109945	0.101416	14	CGGTGGGGGAAGCCGGCCCCGGATCCGCGGCCCTGCCATT	GGTAGGGAAACCCC	+
M21	ZN563_HUMAN.H11MO.0.C	-11	0.000252851	0.194442	0.101416	21	CGGTGGGGGAAGCCGGCCCCGGATCCGCGGCCCTGCCATT	GCAGCTGCCAGTGAGGATCCC	-
M21	SP2_HUMAN.H11MO.0.A	-15	0.000269174	0.206995	0.101416	22	CGGTGGGGGAAGCCGGCCCCGGATCCGCGGCCCTGCCATT	CCCCCGGCCCCGCCCCCCCCCC	-
M21	PATZ1_HUMAN.H11MO.0.C	1	0.000269174	0.206995	0.101416	21	CGGTGGGGGAAGCCGGCCCCGGATCCGCGGCCCTGCCATT	GGGGAGGGGGCGGGGGGGGAGG	+
M21	ZN341_HUMAN.H11MO.0.C	-3	0.000499334	0.383988	0.135643	22	CGGTGGGGGAAGCCGGCCCCGGATCCGCGGCCCTGCCATT	GGGGGGGGGGGGAGGGAAGAGC	+
M21	PTF1A_HUMAN.H11MO.0.B	-5	0.000540025	0.415279	0.135643	18	CGGTGGGGGAAGCCGGCCCCGGATCCGCGGCCCTGCCATT	GGGAAAGGGGGCAGCTGG	-
M21	RXRA_HUMAN.H11MO.0.A	-2	0.000998169	0.767592	0.171531	20	CGGTGGGGGAAGCCGGCCCCGGATCCGCGGCCCTGCCATT	GGGGGAGGCAGAGGTCAGAG	+
M21	SP3_HUMAN.H11MO.0.B	-16	0.00107828	0.829199	0.171531	20	CGGTGGGGGAAGCCGGCCCCGGATCCGCGGCCCTGCCATT	CCCCGGCCCCGCCCCCCCCC	-
M21	ZFX_HUMAN.H11MO.1.A	-4	0.00115075	0.884929	0.171531	17	CGGTGGGGGAAGCCGGCCCCGGATCCGCGGCCCTGCCATT	GGGGGCGGAGGCCGGGG	+
M21	TLX1_HUMAN.H11MO.0.D	-5	0.00125199	0.96278	0.171531	17	CGGTGGGGGAAGCCGGCCCCGGATCCGCGGCCCTGCCATT	CTGGCAAGTTGCCAAGG	+
M21	NR1D1_HUMAN.H11MO.0.B	-5	0.00153274	1.17868	0.192496	19	CGGTGGGGGAAGCCGGCCCCGGATCCGCGGCCCTGCCATT	AGGGAAGTGGGTCAGAAGG	+
M21	VEZF1_HUMAN.H11MO.0.C	-5	0.0017348	1.33406	0.201113	22	CGGTGGGGGAAGCCGGCCCCGGATCCGCGGCCCTGCCATT	GGGGAGGGGGGAGGGGGAGGGG	+
M21	SMAD3_HUMAN.H11MO.0.B	-2	0.0018942	1.45664	0.203906	12	CGGTGGGGGAAGCCGGCCCCGGATCCGCGGCCCTGCCATT	CAGGTGACAGAG	-
M21	ZN350_HUMAN.H11MO.1.D	-13	0.00222999	1.71486	0.211913	24	CGGTGGGGGAAGCCGGCCCCGGATCCGCGGCCCTGCCATT	GGGCAACAAATCCCTGCGCCCCGT	-
M21	IRX2_HUMAN.H11MO.0.D	-21	0.0022498	1.7301	0.211913	19	CGGTGGGGGAAGCCGGCCCCGGATCCGCGGCCCTGCCATT	CCAACATGCCCACCCATGT	-
M21	KLF6_HUMAN.H11MO.0.A	-18	0.00261624	2.01189	0.216928	19	CGGTGGGGGAAGCCGGCCCCGGATCCGCGGCCCTGCCATT	CCCCCGGCCCCGCCCTTCC	-
M21	THAP1_HUMAN.H11MO.0.C	-10	0.00302274	2.32449	0.216928	22	CGGTGGGGGAAGCCGGCCCCGGATCCGCGGCCCTGCCATT	GCCCGCAGCCAAGATGGCGGCG	-
M21	MAZ_HUMAN.H11MO.0.A	2	0.00302274	2.32449	0.216928	20	CGGTGGGGGAAGCCGGCCCCGGATCCGCGGCCCTGCCATT	GGGGGAGGGGGGGGGGGGGGGG	+
M21	SPIC_HUMAN.H11MO.0.D	1	0.00378031	2.90706	0.258963	12	CGGTGGGGGAAGCCGGCCCCGGATCCGCGGCCCTGCCATT	GAGGAAGGGGAGG	+
M21	TAF1_HUMAN.H11MO.0.A	1	0.00432273	3.32418	0.273382	15	CGGTGGGGGAAGCCGGCCCCGGATCCGCGGCCCTGCCATT	AAGATGGCGGCGGCGG	+
M21	SRBP2_HUMAN.H11MO.0.B	0	0.00453764	3.48945	0.273382	13	CGGTGGGGGAAGCCGGCCCCGGATCCGCGGCCCTGCCATT	GGGTGGGGTGAGG	+
M21	SP4_HUMAN.H11MO.0.A	-3	0.00469123	3.60756	0.273382	20	CGGTGGGGGAAGCCGGCCCCGGATCCGCGGCCCTGCCATT	GGGAAGGGGGCGGGGCCGGG	+
M21	ETV5_HUMAN.H11MO.0.C	-2	0.0047168	3.62722	0.273382	14	CGGTGGGGGAAGCCGGCCCCGGATCCGCGGCCCTGCCATT	GAGCAGGAAGTGAG	+
M21	PURA_HUMAN.H11MO.0.D	-1	0.00490904	3.77505	0.273382	17	CGGTGGGGGAAGCCGGCCCCGGATCCGCGGCCCTGCCATT	GGAAGGGGGGGGCAGGG	+
M21	CLOCK_HUMAN.H11MO.0.C	-19	0.00514109	3.9535	0.273382	14	CGGTGGGGGAAGCCGGCCCCGGATCCGCGGCCCTGCCATT	CAGACACGTGAACA	+
M21	KLF16_HUMAN.H11MO.0.D	-15	0.005442	4.1849	0.273382	19	CGGTGGGGGAAGCCGGCCCCGGATCCGCGGCCCTGCCATT	CCCCCCCCCCCCCGCCCCC	-
M21	EGR1_HUMAN.H11MO.0.A	-23	0.00616784	4.74307	0.280132	17	CGGTGGGGGAAGCCGGCCCCGGATCCGCGGCCCTGCCATT	CCCCCGCCCACGCCCTC	-
M21	PROX1_HUMAN.H11MO.0.D	-6	0.00664987	5.11375	0.280132	17	CGGTGGGGGAAGCCGGCCCCGGATCCGCGGCCCTGCCATT	GGGTAAGGCGGGTTGGG	+
M21	KLF3_HUMAN.H11MO.0.B	-11	0.00673137	5.17642	0.280132	19	CGGTGGGGGAAGCCGGCCCCGGATCCGCGGCCCTGCCATT	CCCGGCCCCGCCCCTCCCC	-
M21	ZBT17_HUMAN.H11MO.0.A	2	0.00673137	5.17642	0.280132	17	CGGTGGGGGAAGCCGGCCCCGGATCCGCGGCCCTGCCATT	GAGGGTGGGGGAGGGGAAG	+
M21	RARG_HUMAN.H11MO.0.B	-5	0.00674339	5.18567	0.280132	18	CGGTGGGGGAAGCCGGCCCCGGATCCGCGGCCCTGCCATT	AGGTCAGAGTGACCTGGG	+
M21	ZN589_HUMAN.H11MO.0.D	-6	0.00694071	5.33741	0.280132	16	CGGTGGGGGAAGCCGGCCCCGGATCCGCGGCCCTGCCATT	CGGCAGTAACCGTGGG	-
M21	ZN263_HUMAN.H11MO.0.A	7	0.00759858	5.84331	0.28629	13	CGGTGGGGGAAGCCGGCCCCGGATCCGCGGCCCTGCCATT	GGGAGGAGGGAGAGGAGGAG	+
M21	ZN467_HUMAN.H11MO.0.C	7	0.00813291	6.25421	0.291358	15	CGGTGGGGGAAGCCGGCCCCGGATCCGCGGCCCTGCCATT	GGGGAGGGGAGGGGGGGGGGGG	+
M21	ZN335_HUMAN.H11MO.0.A	8	0.00813291	6.25421	0.291358	14	CGGTGGGGGAAGCCGGCCCCGGATCCGCGGCCCTGCCATT	TCAGGCAGCGCCGAGGACAGCC	-
M21	RARG_HUMAN.H11MO.2.D	-7	0.0106161	8.16378	0.340409	20	CGGTGGGGGAAGCCGGCCCCGGATCCGCGGCCCTGCCATT	GGGGGTCACCCAGAGGTCAC	+
M21	ETS2_HUMAN.H11MO.0.B	-3	0.0118514	9.11372	0.372102	13	CGGTGGGGGAAGCCGGCCCCGGATCCGCGGCCCTGCCATT	GGAAGGAAGAGGA	+
M21	NR1H4_HUMAN.H11MO.0.B	-4	0.0124942	9.60807	0.383392	19	CGGTGGGGGAAGCCGGCCCCGGATCCGCGGCCCTGCCATT	GGGGTCAATGACCCCGAGG	+
M21	COT1_HUMAN.H11MO.0.C	-5	0.0137924	10.6063	0.399732	17	CGGTGGGGGAAGCCGGCCCCGGATCCGCGGCCCTGCCATT	GGGGTCAGAGGTCAGGG	+
M21	Z324A_HUMAN.H11MO.0.C	-15	0.0143532	11.0376	0.400579	23	CGGTGGGGGAAGCCGGCCCCGGATCCGCGGCCCTGCCATT	TATCAAACCATCCTTTGCTGCCA	+
M21	RARA_HUMAN.H11MO.0.A	-17	0.0167181	12.8562	0.442023	20	CGGTGGGGGAAGCCGGCCCCGGATCCGCGGCCCTGCCATT	CCTTGACCTCTTGATCCCCC	-
M21	VEZF1_HUMAN.H11MO.1.C	-3	0.0177656	13.6617	0.456627	12	CGGTGGGGGAAGCCGGCCCCGGATCCGCGGCCCTGCCATT	AGAGGGAGGGGG	+
M21	ZN554_HUMAN.H11MO.0.C	-10	0.0202079	15.5399	0.491206	20	CGGTGGGGGAAGCCGGCCCCGGATCCGCGGCCCTGCCATT	AGCACCCCACATGGCTCAGC	-
M21	COT2_HUMAN.H11MO.1.A	-4	0.0209434	16.1055	0.493174	17	CGGTGGGGGAAGCCGGCCCCGGATCCGCGGCCCTGCCATT	GGGGTCAAAGGTCAGGG	+
M22	SP3_HUMAN.H11MO.0.B	-18	0.000528227	0.406207	0.374235	20	GCGCCGCGGGTCCGGCGGGTGCGGCCCCGCCCACCGGCGG	CCCCGGCCCCGCCCCCCCCC	-
M22	ZFX_HUMAN.H11MO.1.A	-12	0.00163475	1.25712	0.374235	17	GCGCCGCGGGTCCGGCGGGTGCGGCCCCGCCCACCGGCGG	CCCCGGCCTCCGCCCCC	-
M22	SP2_HUMAN.H11MO.0.A	-17	0.00166062	1.27701	0.374235	22	GCGCCGCGGGTCCGGCGGGTGCGGCCCCGCCCACCGGCGG	CCCCCGGCCCCGCCCCCCCCCC	-
M22	ZN589_HUMAN.H11MO.0.D	-11	0.00177087	1.3618	0.374235	16	GCGCCGCGGGTCCGGCGGGTGCGGCCCCGCCCACCGGCGG	CCCACGGTTACTGCCG	+
M22	RXRA_HUMAN.H11MO.0.A	-18	0.00193633	1.48904	0.374235	20	GCGCCGCGGGTCCGGCGGGTGCGGCCCCGCCCACCGGCGG	CTCTGACCTCTGCCTCCCCC	-
M22	IRX2_HUMAN.H11MO.0.D	0	0.00205715	1.58195	0.374235	19	GCGCCGCGGGTCCGGCGGGTGCGGCCCCGCCCACCGGCGG	ACATGGGTGGGCATGTTGG	+
M22	PROX1_HUMAN.H11MO.0.D	-7	0.00278552	2.14206	0.374235	17	GCGCCGCGGGTCCGGCGGGTGCGGCCCCGCCCACCGGCGG	GGGTAAGGCGGGTTGGG	+
M22	ZN563_HUMAN.H11MO.0.C	-1	0.00327416	2.51783	0.374235	21	GCGCCGCGGGTCCGGCGGGTGCGGCCCCGCCCACCGGCGG	GGGATCCTCACTGGCAGCTGC	+
M22	THAP1_HUMAN.H11MO.0.C	-20	0.00383506	2.94916	0.374235	20	GCGCCGCGGGTCCGGCGGGTGCGGCCCCGCCCACCGGCGG	CGCCGCCATCTTGGCTGCGGGC	+
M22	GATA1_HUMAN.H11MO.0.A	-29	0.0038549	2.96442	0.374235	11	GCGCCGCGGGTCCGGCGGGTGCGGCCCCGCCCACCGGCGG	CTGGCGGGGACAGATAAGA	+
M22	NR1D1_HUMAN.H11MO.0.B	-21	0.00441645	3.39625	0.374235	19	GCGCCGCGGGTCCGGCGGGTGCGGCCCCGCCCACCGGCGG	CCTTCTGACCCACTTCCCT	-
M22	PATZ1_HUMAN.H11MO.0.C	-2	0.0046229	3.55501	0.374235	22	GCGCCGCGGGTCCGGCGGGTGCGGCCCCGCCCACCGGCGG	GGGGAGGGGGCGGGGGGGGAGG	+
M22	SPIC_HUMAN.H11MO.0.D	-25	0.00518562	3.98774	0.392008	13	GCGCCGCGGGTCCGGCGGGTGCGGCCCCGCCCACCGGCGG	CCTCCCCTTCCTC	-
M22	KLF3_HUMAN.H11MO.0.B	-19	0.0061701	4.74481	0.409543	19	GCGCCGCGGGTCCGGCGGGTGCGGCCCCGCCCACCGGCGG	CCCGGCCCCGCCCCTCCCC	-
M22	USF2_HUMAN.H11MO.0.A	10	0.00659055	5.06813	0.419223	9	GCGCCGCGGGTCCGGCGGGTGCGGCCCCGCCCACCGGCGG	GGGTCACGTGGCCGCGGCG	+
M22	RARG_HUMAN.H11MO.2.D	7	0.0077713	5.97613	0.468839	13	GCGCCGCGGGTCCGGCGGGTGCGGCCCCGCCCACCGGCGG	GTGACCTCTGGGTGACCCCC	-
M22	ZN341_HUMAN.H11MO.0.C	-17	0.00798477	6.14029	0.468839	22	GCGCCGCGGGTCCGGCGGGTGCGGCCCCGCCCACCGGCGG	GCTCTTCCCTCCCCCCCCCCCC	-
M23	PROX1_HUMAN.H11MO.0.D	-17	1.33915e-05	0.010298	0.0203523	17	CGGCCATTTTGTGCTGTCTAAGGCCGCCTTCCGAGGGCAC	CCCAACCCGCCTTACCC	-
M23	RARG_HUMAN.H11MO.0.B	0	0.00049361	0.379586	0.363382	18	CGGCCATTTTGTGCTGTCTAAGGCCGCCTTCCGAGGGCAC	AGGTCAGAGTGACCTGGG	+
M23	ZN563_HUMAN.H11MO.0.C	-19	0.000886089	0.681402	0.363382	21	CGGCCATTTTGTGCTGTCTAAGGCCGCCTTCCGAGGGCAC	GCAGCTGCCAGTGAGGATCCC	-
M23	RXRA_HUMAN.H11MO.0.A	-2	0.00162879	1.25254	0.363382	20	CGGCCATTTTGTGCTGTCTAAGGCCGCCTTCCGAGGGCAC	GGGGGAGGCAGAGGTCAGAG	+
M23	MAF_HUMAN.H11MO.0.A	-6	0.00165466	1.27244	0.363382	19	CGGCCATTTTGTGCTGTCTAAGGCCGCCTTCCGAGGGCAC	GAATCTGCTGACTCAGCAA	+
M23	TLX1_HUMAN.H11MO.0.D	0	0.00177081	1.36175	0.363382	17	CGGCCATTTTGTGCTGTCTAAGGCCGCCTTCCGAGGGCAC	CTGGCAAGTTGCCAAGG	+
M23	IRX2_HUMAN.H11MO.0.D	-18	0.00207223	1.59355	0.363382	19	CGGCCATTTTGTGCTGTCTAAGGCCGCCTTCCGAGGGCAC	CCAACATGCCCACCCATGT	-
M23	BHE41_HUMAN.H11MO.0.D	-17	0.00217885	1.67553	0.363382	20	CGGCCATTTTGTGCTGTCTAAGGCCGCCTTCCGAGGGCAC	ACCGGGTCACGTGCAGAAGG	+
M23	MNX1_HUMAN.H11MO.0.D	-13	0.00258681	1.98925	0.363382	19	CGGCCATTTTGTGCTGTCTAAGGCCGCCTTCCGAGGGCAC	CTATTTTAATAACCCTTAA	+
M23	THA_HUMAN.H11MO.0.C	-23	0.00263009	2.02254	0.363382	17	CGGCCATTTTGTGCTGTCTAAGGCCGCCTTCCGAGGGCAC	GGGTCACTTCAGGTCAG	+
M23	ZN264_HUMAN.H11MO.0.C	-26	0.00345369	2.65589	0.388489	14	CGGCCATTTTGTGCTGTCTAAGGCCGCCTTCCGAGGGCAC	TCTTATAAGGGCACTAATCCCATT	+
M23	THAP1_HUMAN.H11MO.0.C	-15	0.003696	2.84222	0.388489	22	CGGCCATTTTGTGCTGTCTAAGGCCGCCTTCCGAGGGCAC	GCCCGCAGCCAAGATGGCGGCG	-
M23	NR1H3_HUMAN.H11MO.0.B	-20	0.00399259	3.0703	0.388489	19	CGGCCATTTTGTGCTGTCTAAGGCCGCCTTCCGAGGGCAC	CAGAGGTCACTGCAGGTCA	+
M23	MAFA_HUMAN.H11MO.0.D	-17	0.0041803	3.21465	0.388489	21	CGGCCATTTTGTGCTGTCTAAGGCCGCCTTCCGAGGGCAC	CGAAGGCTGCGGGGTCAGCAC	-
M23	PAX5_HUMAN.H11MO.0.A	-2	0.0041803	3.21465	0.388489	21	CGGCCATTTTGTGCTGTCTAAGGCCGCCTTCCGAGGGCAC	GTCACGCTCTGCTGCCCAGGC	-
M23	ZFX_HUMAN.H11MO.1.A	-17	0.00449808	3.45902	0.388489	17	CGGCCATTTTGTGCTGTCTAAGGCCGCCTTCCGAGGGCAC	CCCCGGCCTCCGCCCCC	-
M23	GATA1_HUMAN.H11MO.0.A	-27	0.00460114	3.53827	0.388489	13	CGGCCATTTTGTGCTGTCTAAGGCCGCCTTCCGAGGGCAC	CTGGCGGGGACAGATAAGA	+
M23	ZN667_HUMAN.H11MO.0.C	-21	0.00608518	4.6795	0.408214	19	CGGCCATTTTGTGCTGTCTAAGGCCGCCTTCCGAGGGCAC	GCTGAGCTTTTAAGGCCAC	-
M23	Z324A_HUMAN.H11MO.0.C	-14	0.00612803	4.71246	0.408214	23	CGGCCATTTTGTGCTGTCTAAGGCCGCCTTCCGAGGGCAC	TATCAAACCATCCTTTGCTGCCA	+
M23	ZN341_HUMAN.H11MO.0.C	-21	0.0066059	5.07994	0.408214	19	CGGCCATTTTGTGCTGTCTAAGGCCGCCTTCCGAGGGCAC	GGGGGGGGGGGGAGGGAAGAGC	+
M23	CLOCK_HUMAN.H11MO.0.C	0	0.00678144	5.21493	0.408214	14	CGGCCATTTTGTGCTGTCTAAGGCCGCCTTCCGAGGGCAC	CAGACACGTGAACA	+
M23	KLF6_HUMAN.H11MO.0.A	-14	0.00698354	5.37034	0.408214	19	CGGCCATTTTGTGCTGTCTAAGGCCGCCTTCCGAGGGCAC	CCCCCGGCCCCGCCCTTCC	-
M23	TAL1_HUMAN.H11MO.0.A	-27	0.00915982	7.0439	0.486662	13	CGGCCATTTTGTGCTGTCTAAGGCCGCCTTCCGAGGGCAC	CTGGGGGGGGCAGATAAGG	+
M23	MXI1_HUMAN.H11MO.0.A	-29	0.0095866	7.37209	0.486662	11	CGGCCATTTTGTGCTGTCTAAGGCCGCCTTCCGAGGGCAC	CCCGCCGCCACGTGC	-
M23	SP2_HUMAN.H11MO.0.A	-10	0.00960645	7.38736	0.486662	22	CGGCCATTTTGTGCTGTCTAAGGCCGCCTTCCGAGGGCAC	CCCCCGGCCCCGCCCCCCCCCC	-
M24	SP2_HUMAN.H11MO.0.A	-10	2.89807e-06	0.00222861	0.00437637	22	CGCCGCCGACCTCCCGGGCGCGCCCGCCGGGCCAGCGCGC	CCCCCGGCCCCGCCCCCCCCCC	-
M24	THAP1_HUMAN.H11MO.0.C	-3	8.68069e-06	0.00667545	0.00655436	22	CGCCGCCGACCTCCCGGGCGCGCCCGCCGGGCCAGCGCGC	CGCCGCCATCTTGGCTGCGGGC	+
M24	SP3_HUMAN.H11MO.0.B	-11	1.51445e-05	0.0116461	0.00762325	20	CGCCGCCGACCTCCCGGGCGCGCCCGCCGGGCCAGCGCGC	CCCCGGCCCCGCCCCCCCCC	-
M24	PATZ1_HUMAN.H11MO.0.C	-17	4.43531e-05	0.0341075	0.0167444	22	CGCCGCCGACCTCCCGGGCGCGCCCGCCGGGCCAGCGCGC	CCTCCCCCCCCGCCCCCTCCCC	-
M24	RXRA_HUMAN.H11MO.0.A	-3	0.000239414	0.18411	0.0574689	20	CGCCGCCGACCTCCCGGGCGCGCCCGCCGGGCCAGCGCGC	CTCTGACCTCTGCCTCCCCC	-
M24	KLF3_HUMAN.H11MO.0.B	-12	0.000365271	0.280894	0.0574689	19	CGCCGCCGACCTCCCGGGCGCGCCCGCCGGGCCAGCGCGC	CCCGGCCCCGCCCCTCCCC	-
M24	ZFX_HUMAN.H11MO.1.A	-17	0.000366152	0.281571	0.0574689	17	CGCCGCCGACCTCCCGGGCGCGCCCGCCGGGCCAGCGCGC	CCCCGGCCTCCGCCCCC	-
M24	IRX2_HUMAN.H11MO.0.D	0	0.000429308	0.330138	0.0574689	19	CGCCGCCGACCTCCCGGGCGCGCCCGCCGGGCCAGCGCGC	CCAACATGCCCACCCATGT	-
M24	KLF16_HUMAN.H11MO.0.D	-8	0.000429308	0.330138	0.0574689	19	CGCCGCCGACCTCCCGGGCGCGCCCGCCGGGCCAGCGCGC	CCCCCCCCCCCCCGCCCCC	-
M24	SP4_HUMAN.H11MO.0.A	-12	0.000450045	0.346084	0.0574689	20	CGCCGCCGACCTCCCGGGCGCGCCCGCCGGGCCAGCGCGC	CCCGGCCCCGCCCCCTTCCC	-
M24	VEZF1_HUMAN.H11MO.0.C	-11	0.000456676	0.351184	0.0574689	22	CGCCGCCGACCTCCCGGGCGCGCCCGCCGGGCCAGCGCGC	CCCCTCCCCCTCCCCCCTCCCC	-
M24	KLF6_HUMAN.H11MO.0.A	-10	0.000690787	0.531215	0.0802429	19	CGCCGCCGACCTCCCGGGCGCGCCCGCCGGGCCAGCGCGC	CCCCCGGCCCCGCCCTTCC	-
M24	PROX1_HUMAN.H11MO.0.D	1	0.000931987	0.716698	0.0901243	16	CGCCGCCGACCTCCCGGGCGCGCCCGCCGGGCCAGCGCGC	CCCAACCCGCCTTACCC	-
M24	ZN563_HUMAN.H11MO.0.C	-19	0.000955653	0.734897	0.0901243	21	CGCCGCCGACCTCCCGGGCGCGCCCGCCGGGCCAGCGCGC	GCAGCTGCCAGTGAGGATCCC	-
M24	ZN341_HUMAN.H11MO.0.C	-2	0.00100195	0.770503	0.0901243	22	CGCCGCCGACCTCCCGGGCGCGCCCGCCGGGCCAGCGCGC	GCTCTTCCCTCCCCCCCCCCCC	-
M24	MAZ_HUMAN.H11MO.0.A	-5	0.00132172	1.0164	0.105049	22	CGCCGCCGACCTCCCGGGCGCGCCCGCCGGGCCAGCGCGC	CCCCCCCCCCCCCCCCTCCCCC	-
M24	RARG_HUMAN.H11MO.2.D	-14	0.0018468	1.42019	0.139442	20	CGCCGCCGACCTCCCGGGCGCGCCCGCCGGGCCAGCGCGC	GGGGGTCACCCAGAGGTCAC	+
M24	CLOCK_HUMAN.H11MO.0.C	-14	0.00205217	1.57812	0.147571	14	CGCCGCCGACCTCCCGGGCGCGCCCGCCGGGCCAGCGCGC	CAGACACGTGAACA	+
M24	PURA_HUMAN.H11MO.0.D	-3	0.00356761	2.74349	0.224477	17	CGCCGCCGACCTCCCGGGCGCGCCCGCCGGGCCAGCGCGC	CCCTGCCCCCCCCTTCC	-
M24	CTCFL_HUMAN.H11MO.0.A	-8	0.0041456	3.18796	0.246328	17	CGCCGCCGACCTCCCGGGCGCGCCCGCCGGGCCAGCGCGC	GCCGCCAGGGGGCGCCG	+
M24	RFX1_HUMAN.H11MO.0.B	-2	0.00463233	3.56226	0.252303	22	CGCCGCCGACCTCCCGGGCGCGCCCGCCGGGCCAGCGCGC	CCGTCGCCATGGCAACCGGGGC	-
M24	CTCF_HUMAN.H11MO.0.A	-6	0.00467815	3.59749	0.252303	19	CGCCGCCGACCTCCCGGGCGCGCCCGCCGGGCCAGCGCGC	TGGCCACCAGGGGGCGCCA	+
M24	ZN667_HUMAN.H11MO.0.C	-5	0.00574714	4.41955	0.277977	19	CGCCGCCGACCTCCCGGGCGCGCCCGCCGGGCCAGCGCGC	GTGGCCTTAAAAGCTCAGC	+
M24	TBX15_HUMAN.H11MO.0.D	-2	0.00574714	4.41955	0.277977	19	CGCCGCCGACCTCCCGGGCGCGCCCGCCGGGCCAGCGCGC	CCCCCACCCCCCCCCCCCC	-
M24	GATA1_HUMAN.H11MO.0.A	7	0.00574714	4.41955	0.277977	12	CGCCGCCGACCTCCCGGGCGCGCCCGCCGGGCCAGCGCGC	TCTTATCTGTCCCCGCCAG	-
M24	NR1D1_HUMAN.H11MO.0.B	-20	0.00615112	4.73021	0.277977	19	CGCCGCCGACCTCCCGGGCGCGCCCGCCGGGCCAGCGCGC	AGGGAAGTGGGTCAGAAGG	+
M24	EGR1_HUMAN.H11MO.0.A	-10	0.00644276	4.95448	0.277977	17	CGCCGCCGACCTCCCGGGCGCGCCCGCCGGGCCAGCGCGC	CCCCCGCCCACGCCCTC	-
M24	SP1_HUMAN.H11MO.0.A	-6	0.00717126	5.5147	0.300815	22	CGCCGCCGACCTCCCGGGCGCGCCCGCCGGGCCAGCGCGC	CCCCCCCCCGGCCCCGCCCCCC	-
M24	ZN589_HUMAN.H11MO.0.D	-13	0.0081291	6.25128	0.323047	16	CGCCGCCGACCTCCCGGGCGCGCCCGCCGGGCCAGCGCGC	CCCACGGTTACTGCCG	+
M24	Z324A_HUMAN.H11MO.0.C	-2	0.00893065	6.86767	0.3458	23	CGCCGCCGACCTCCCGGGCGCGCCCGCCGGGCCAGCGCGC	TATCAAACCATCCTTTGCTGCCA	+
M24	TLX1_HUMAN.H11MO.0.D	-2	0.00987212	7.59166	0.346695	17	CGCCGCCGACCTCCCGGGCGCGCCCGCCGGGCCAGCGCGC	CTGGCAAGTTGCCAAGG	+
M24	SPIC_HUMAN.H11MO.0.D	-3	0.01026	7.88996	0.352129	13	CGCCGCCGACCTCCCGGGCGCGCCCGCCGGGCCAGCGCGC	CCTCCCCTTCCTC	-
M24	ZN554_HUMAN.H11MO.0.C	-3	0.0112575	8.657	0.373554	20	CGCCGCCGACCTCCCGGGCGCGCCCGCCGGGCCAGCGCGC	AGCACCCCACATGGCTCAGC	-
M24	SPZ1_HUMAN.H11MO.0.D	-13	0.0116829	8.98412	0.373554	16	CGCCGCCGACCTCCCGGGCGCGCCCGCCGGGCCAGCGCGC	CCCAGGGTAACAGCCG	-
M24	PTF1A_HUMAN.H11MO.0.B	-16	0.0117131	9.0074	0.373554	18	CGCCGCCGACCTCCCGGGCGCGCCCGCCGGGCCAGCGCGC	CCAGCTGCCCCCTTTCCC	+
M24	MAFA_HUMAN.H11MO.0.D	-17	0.0118738	9.13093	0.373554	21	CGCCGCCGACCTCCCGGGCGCGCCCGCCGGGCCAGCGCGC	CGAAGGCTGCGGGGTCAGCAC	-
M24	ZBT17_HUMAN.H11MO.0.A	-4	0.0135445	10.4157	0.409072	19	CGCCGCCGACCTCCCGGGCGCGCCCGCCGGGCCAGCGCGC	CTTCCCCTCCCCCACCCTC	-
M24	NFIC_HUMAN.H11MO.0.A	-18	0.0139382	10.7185	0.412708	17	CGCCGCCGACCTCCCGGGCGCGCCCGCCGGGCCAGCGCGC	CTTGGCTCCCTGCCAAG	+
M24	TAL1_HUMAN.H11MO.0.A	7	0.0144344	11.1001	0.419181	12	CGCCGCCGACCTCCCGGGCGCGCCCGCCGGGCCAGCGCGC	CCTTATCTGCCCCCCCCAG	-
M24	RARA_HUMAN.H11MO.2.A	-16	0.0149163	11.4706	0.425002	17	CGCCGCCGACCTCCCGGGCGCGCCCGCCGGGCCAGCGCGC	AGGTCACCGAGAGGTCA	+
M24	EGR2_HUMAN.H11MO.0.A	-3	0.015249	11.7265	0.426436	18	CGCCGCCGACCTCCCGGGCGCGCCCGCCGGGCCAGCGCGC	CCCCTCCCACACCCCCCC	-
M24	MXI1_HUMAN.H11MO.0.A	-16	0.0158547	12.1922	0.435311	15	CGCCGCCGACCTCCCGGGCGCGCCCGCCGGGCCAGCGCGC	CCCGCCGCCACGTGC	-
M24	TAF1_HUMAN.H11MO.0.A	-17	0.0166137	12.7759	0.448005	16	CGCCGCCGACCTCCCGGGCGCGCCCGCCGGGCCAGCGCGC	CCGCCGCCGCCATCTT	-
M24	NR1H4_HUMAN.H11MO.0.B	-9	0.0174358	13.4082	0.461928	19	CGCCGCCGACCTCCCGGGCGCGCCCGCCGGGCCAGCGCGC	CCTCGGGGTCATTGACCCC	-
M25	PAX5_HUMAN.H11MO.0.A	-1	5.3369e-05	0.0410408	0.0474165	21	CGCGCGTGCGCCGTGGCCGGCCGGAGCCGCTCGCCCTGCG	GCCTGGGCAGCAGAGCGTGAC	+
M25	ZN563_HUMAN.H11MO.0.C	-6	6.33302e-05	0.048701	0.0474165	21	CGCGCGTGCGCCGTGGCCGGCCGGAGCCGCTCGCCCTGCG	GGGATCCTCACTGGCAGCTGC	+
M25	THAP1_HUMAN.H11MO.0.C	-7	0.00017363	0.133522	0.0548448	22	CGCGCGTGCGCCGTGGCCGGCCGGAGCCGCTCGCCCTGCG	GCCCGCAGCCAAGATGGCGGCG	-
M25	SP2_HUMAN.H11MO.0.A	-14	0.000203094	0.156179	0.0548448	22	CGCGCGTGCGCCGTGGCCGGCCGGAGCCGCTCGCCCTGCG	CCCCCGGCCCCGCCCCCCCCCC	-
M25	SP3_HUMAN.H11MO.0.B	-20	0.000209785	0.161324	0.0548448	20	CGCGCGTGCGCCGTGGCCGGCCGGAGCCGCTCGCCCTGCG	CCCCGGCCCCGCCCCCCCCC	-
M25	ZFX_HUMAN.H11MO.1.A	-14	0.000219755	0.168992	0.0548448	17	CGCGCGTGCGCCGTGGCCGGCCGGAGCCGCTCGCCCTGCG	CCCCGGCCTCCGCCCCC	-
M25	PATZ1_HUMAN.H11MO.0.C	-13	0.00034795	0.267573	0.0703772	22	CGCGCGTGCGCCGTGGCCGGCCGGAGCCGCTCGCCCTGCG	CCTCCCCCCCCGCCCCCTCCCC	-
M25	SP4_HUMAN.H11MO.0.A	-16	0.000434643	0.33424	0.0703772	20	CGCGCGTGCGCCGTGGCCGGCCGGAGCCGCTCGCCCTGCG	CCCGGCCCCGCCCCCTTCCC	-
M25	ZN341_HUMAN.H11MO.0.C	-5	0.000586924	0.451345	0.0798983	22	CGCGCGTGCGCCGTGGCCGGCCGGAGCCGCTCGCCCTGCG	GGGGGGGGGGGGAGGGAAGAGC	+
M25	KLF6_HUMAN.H11MO.0.A	-19	0.000740361	0.569338	0.0923869	19	CGCGCGTGCGCCGTGGCCGGCCGGAGCCGCTCGCCCTGCG	CCCCCGGCCCCGCCCTTCC	-
M25	NR1D1_HUMAN.H11MO.0.B	-17	0.00101431	0.780006	0.101258	19	CGCGCGTGCGCCGTGGCCGGCCGGAGCCGCTCGCCCTGCG	CCTTCTGACCCACTTCCCT	-
M25	SPIC_HUMAN.H11MO.0.D	-23	0.00132974	1.02257	0.114208	13	CGCGCGTGCGCCGTGGCCGGCCGGAGCCGCTCGCCCTGCG	CCTCCCCTTCCTC	-
M25	RXRA_HUMAN.H11MO.0.A	-21	0.00159105	1.22352	0.125394	19	CGCGCGTGCGCCGTGGCCGGCCGGAGCCGCTCGCCCTGCG	CTCTGACCTCTGCCTCCCCC	-
M25	ZN350_HUMAN.H11MO.1.D	-17	0.00194853	1.49842	0.14589	23	CGCGCGTGCGCCGTGGCCGGCCGGAGCCGCTCGCCCTGCG	GGGCAACAAATCCCTGCGCCCCGT	-
M25	KLF3_HUMAN.H11MO.0.B	-21	0.0021717	1.67004	0.150696	19	CGCGCGTGCGCCGTGGCCGGCCGGAGCCGCTCGCCCTGCG	CCCGGCCCCGCCCCTCCCC	-
M25	MAFA_HUMAN.H11MO.0.D	-14	0.00312641	2.40421	0.203548	21	CGCGCGTGCGCCGTGGCCGGCCGGAGCCGCTCGCCCTGCG	GTGCTGACCCCGCAGCCTTCG	+
M25	MAZ_HUMAN.H11MO.0.A	-14	0.00359376	2.7636	0.224226	22	CGCGCGTGCGCCGTGGCCGGCCGGAGCCGCTCGCCCTGCG	CCCCCCCCCCCCCCCCTCCCCC	-
M25	RFX5_HUMAN.H11MO.0.A	-5	0.00401819	3.08999	0.22791	20	CGCGCGTGCGCCGTGGCCGGCCGGAGCCGCTCGCCCTGCG	GTCAGCTGTTGCTAGGCAGA	+
M25	ZN589_HUMAN.H11MO.0.D	-18	0.00407475	3.13348	0.22791	16	CGCGCGTGCGCCGTGGCCGGCCGGAGCCGCTCGCCCTGCG	CGGCAGTAACCGTGGG	-
M25	HES1_HUMAN.H11MO.0.D	-23	0.0041094	3.16013	0.22791	13	CGCGCGTGCGCCGTGGCCGGCCGGAGCCGCTCGCCCTGCG	CCGCCACGAGCCC	+
M25	PROX1_HUMAN.H11MO.0.D	-20	0.0044141	3.39444	0.236065	17	CGCGCGTGCGCCGTGGCCGGCCGGAGCCGCTCGCCCTGCG	CCCAACCCGCCTTACCC	-
M25	TLX1_HUMAN.H11MO.0.D	-20	0.00476019	3.66058	0.245796	17	CGCGCGTGCGCCGTGGCCGGCCGGAGCCGCTCGCCCTGCG	CCTTGGCAACTTGCCAG	-
M25	ZN667_HUMAN.H11MO.0.C	-5	0.00553921	4.25965	0.276487	19	CGCGCGTGCGCCGTGGCCGGCCGGAGCCGCTCGCCCTGCG	GCTGAGCTTTTAAGGCCAC	-
M25	MXI1_HUMAN.H11MO.0.A	-19	0.00593009	4.56024	0.286449	15	CGCGCGTGCGCCGTGGCCGGCCGGAGCCGCTCGCCCTGCG	CCCGCCGCCACGTGC	-
M25	VEZF1_HUMAN.H11MO.0.C	-14	0.00642839	4.94343	0.300816	22	CGCGCGTGCGCCGTGGCCGGCCGGAGCCGCTCGCCCTGCG	CCCCTCCCCCTCCCCCCTCCCC	-
M25	RARG_HUMAN.H11MO.0.B	-4	0.00715633	5.50321	0.321178	18	CGCGCGTGCGCCGTGGCCGGCCGGAGCCGCTCGCCCTGCG	AGGTCAGAGTGACCTGGG	+
M25	ZN335_HUMAN.H11MO.0.A	-6	0.0072925	5.60793	0.321178	22	CGCGCGTGCGCCGTGGCCGGCCGGAGCCGCTCGCCCTGCG	TCAGGCAGCGCCGAGGACAGCC	-
M25	SPZ1_HUMAN.H11MO.0.D	-18	0.00878132	6.75283	0.344249	16	CGCGCGTGCGCCGTGGCCGGCCGGAGCCGCTCGCCCTGCG	CGGCTGTTACCCTGGG	+
M25	NR1H4_HUMAN.H11MO.0.B	-12	0.00895066	6.88305	0.344249	19	CGCGCGTGCGCCGTGGCCGGCCGGAGCCGCTCGCCCTGCG	CCTCGGGGTCATTGACCCC	-
M25	ZEP2_HUMAN.H11MO.0.D	-25	0.00927501	7.13249	0.347218	14	CGCGCGTGCGCCGTGGCCGGCCGGAGCCGCTCGCCCTGCG	GGGGTTTCCCTACC	-
M25	CLOCK_HUMAN.H11MO.0.C	-23	0.0108921	8.37602	0.388338	14	CGCGCGTGCGCCGTGGCCGGCCGGAGCCGCTCGCCCTGCG	CAGACACGTGAACA	+
M25	COT1_HUMAN.H11MO.0.C	-21	0.0114125	8.77622	0.392459	17	CGCGCGTGCGCCGTGGCCGGCCGGAGCCGCTCGCCCTGCG	CCCTGACCTCTGACCCC	-
M25	TAF1_HUMAN.H11MO.0.A	-17	0.011793	9.06885	0.392459	16	CGCGCGTGCGCCGTGGCCGGCCGGAGCCGCTCGCCCTGCG	CCGCCGCCGCCATCTT	-
M25	PAX8_HUMAN.H11MO.0.D	-16	0.0117939	9.06952	0.392459	14	CGCGCGTGCGCCGTGGCCGGCCGGAGCCGCTCGCCCTGCG	CCCGCTTCAGTGAC	-
M25	ZN554_HUMAN.H11MO.0.C	-2	0.0124272	9.55653	0.399086	20	CGCGCGTGCGCCGTGGCCGGCCGGAGCCGCTCGCCCTGCG	GCTGAGCCATGTGGGGTGCT	+
M25	IRX2_HUMAN.H11MO.0.D	-20	0.0133256	10.2474	0.399086	19	CGCGCGTGCGCCGTGGCCGGCCGGAGCCGCTCGCCCTGCG	CCAACATGCCCACCCATGT	-
M25	MAF_HUMAN.H11MO.0.A	-14	0.0133256	10.2474	0.399086	19	CGCGCGTGCGCCGTGGCCGGCCGGAGCCGCTCGCCCTGCG	TTGCTGAGTCAGCAGATTC	-
M25	Z324A_HUMAN.H11MO.0.C	-4	0.0137355	10.5626	0.403132	23	CGCGCGTGCGCCGTGGCCGGCCGGAGCCGCTCGCCCTGCG	TGGCAGCAAAGGATGGTTTGATA	-
M25	ZBT17_HUMAN.H11MO.0.A	-23	0.0142224	10.937	0.403132	17	CGCGCGTGCGCCGTGGCCGGCCGGAGCCGCTCGCCCTGCG	CTTCCCCTCCCCCACCCTC	-
M25	NFIC_HUMAN.H11MO.0.A	-21	0.0150807	11.5971	0.403132	17	CGCGCGTGCGCCGTGGCCGGCCGGAGCCGCTCGCCCTGCG	CTTGGCTCCCTGCCAAG	+
M25	SP4_HUMAN.H11MO.1.A	-23	0.0157281	12.0949	0.403132	16	CGCGCGTGCGCCGTGGCCGGCCGGAGCCGCTCGCCCTGCG	CGGCCCCGCCCCCTCC	-
M25	ZN322_HUMAN.H11MO.0.B	-5	0.0159935	12.299	0.403132	20	CGCGCGTGCGCCGTGGCCGGCCGGAGCCGCTCGCCCTGCG	GAGCCTGGTACAGAGCCTGG	+
M25	PLAG1_HUMAN.H11MO.0.D	-26	0.0161529	12.4216	0.403132	14	CGCGCGTGCGCCGTGGCCGGCCGGAGCCGCTCGCCCTGCG	CCCCTCCTGATGCCCCC	-
M25	HEN1_HUMAN.H11MO.0.C	-16	0.0181092	13.926	0.413676	20	CGCGCGTGCGCCGTGGCCGGCCGGAGCCGCTCGCCCTGCG	AGGGACGCAGCTGCTCCCCA	-
M25	LYL1_HUMAN.H11MO.0.A	-16	0.020275	15.5914	0.428495	14	CGCGCGTGCGCCGTGGCCGGCCGGAGCCGCTCGCCCTGCG	CAGGAAACAGCTGG	-
M25	ZN263_HUMAN.H11MO.0.A	-27	0.0204786	15.748	0.428495	13	CGCGCGTGCGCCGTGGCCGGCCGGAGCCGCTCGCCCTGCG	CTCCTCCTCTCCCTCCTCCC	-
M25	PTF1A_HUMAN.H11MO.0.B	-16	0.0211504	16.2646	0.428495	18	CGCGCGTGCGCCGTGGCCGGCCGGAGCCGCTCGCCCTGCG	CCAGCTGCCCCCTTTCCC	+
M25	EGR2_HUMAN.H11MO.0.A	-18	0.0211504	16.2646	0.428495	18	CGCGCGTGCGCCGTGGCCGGCCGGAGCCGCTCGCCCTGCG	CCCCTCCCACACCCCCCC	-
M25	PURA_HUMAN.H11MO.0.D	-1	0.0211753	16.2838	0.428495	17	CGCGCGTGCGCCGTGGCCGGCCGGAGCCGCTCGCCCTGCG	CCCTGCCCCCCCCTTCC	-
M25	RARG_HUMAN.H11MO.2.D	8	0.0217666	16.7385	0.428548	12	CGCGCGTGCGCCGTGGCCGGCCGGAGCCGCTCGCCCTGCG	GTGACCTCTGGGTGACCCCC	-
M25	SMAD3_HUMAN.H11MO.0.B	-16	0.0218079	16.7702	0.428548	12	CGCGCGTGCGCCGTGGCCGGCCGGAGCCGCTCGCCCTGCG	CAGGTGACAGAG	-
M25	KLF16_HUMAN.H11MO.0.D	-17	0.0222231	17.0896	0.428548	19	CGCGCGTGCGCCGTGGCCGGCCGGAGCCGCTCGCCCTGCG	CCCCCCCCCCCCCGCCCCC	-
M25	TFCP2_HUMAN.H11MO.0.D	-9	0.0223227	17.1661	0.428548	16	CGCGCGTGCGCCGTGGCCGGCCGGAGCCGCTCGCCCTGCG	GCCTGAACTGGCCAGA	+
M25	HESX1_HUMAN.H11MO.0.D	-21	0.0256004	19.6867	0.476385	16	CGCGCGTGCGCCGTGGCCGGCCGGAGCCGCTCGCCCTGCG	ATCCGGCACGTGGCCT	+
M25	SRBP2_HUMAN.H11MO.0.B	-26	0.0258081	19.8464	0.476385	13	CGCGCGTGCGCCGTGGCCGGCCGGAGCCGCTCGCCCTGCG	CCTCACCCCACCC	-
M25	BHE41_HUMAN.H11MO.0.D	-7	0.026087	20.0609	0.476385	20	CGCGCGTGCGCCGTGGCCGGCCGGAGCCGCTCGCCCTGCG	ACCGGGTCACGTGCAGAAGG	+
M25	BHE23_HUMAN.H11MO.0.D	-23	0.0278024	21.38	0.489791	12	CGCGCGTGCGCCGTGGCCGGCCGGAGCCGCTCGCCCTGCG	CCACCATATGCT	-
M25	VEZF1_HUMAN.H11MO.1.C	-25	0.0278024	21.38	0.489791	12	CGCGCGTGCGCCGTGGCCGGCCGGAGCCGCTCGCCCTGCG	CCCCCTCCCCCT	-
M25	PAX2_HUMAN.H11MO.0.D	-5	0.0291036	22.3807	0.499927	18	CGCGCGTGCGCCGTGGCCGGCCGGAGCCGCTCGCCCTGCG	GTTCAGTCATGCGTGACA	+
M25	ZN816_HUMAN.H11MO.1.C	-24	0.0293792	22.5926	0.499927	14	CGCGCGTGCGCCGTGGCCGGCCGGAGCCGCTCGCCCTGCG	TGCATGTCCCCCTT	-
M26	ZN563_HUMAN.H11MO.0.C	-11	4.66117e-06	0.00358444	0.00706708	21	GCGCGGGAGTGACAGCGGCCGGCGAGGTGCCTGGGCCGGC	GCAGCTGCCAGTGAGGATCCC	-
M26	NR1H3_HUMAN.H11MO.0.B	1	0.00016611	0.127739	0.0896365	18	GCGCGGGAGTGACAGCGGCCGGCGAGGTGCCTGGGCCGGC	TGACCTGCAGTGACCTCTG	-
M26	RXRA_HUMAN.H11MO.0.A	-15	0.000177362	0.136391	0.0896365	20	GCGCGGGAGTGACAGCGGCCGGCGAGGTGCCTGGGCCGGC	GGGGGAGGCAGAGGTCAGAG	+
M26	ZN589_HUMAN.H11MO.0.D	-3	0.000420077	0.323039	0.159208	16	GCGCGGGAGTGACAGCGGCCGGCGAGGTGCCTGGGCCGGC	CGGCAGTAACCGTGGG	-
M26	TLX1_HUMAN.H11MO.0.D	-18	0.000608675	0.468071	0.159208	17	GCGCGGGAGTGACAGCGGCCGGCGAGGTGCCTGGGCCGGC	CTGGCAAGTTGCCAAGG	+
M26	SP2_HUMAN.H11MO.0.A	0	0.000630043	0.484503	0.159208	22	GCGCGGGAGTGACAGCGGCCGGCGAGGTGCCTGGGCCGGC	GGGGGGGGGGCGGGGCCGGGGG	+
M26	IRX2_HUMAN.H11MO.0.D	-11	0.000788497	0.606354	0.170784	19	GCGCGGGAGTGACAGCGGCCGGCGAGGTGCCTGGGCCGGC	ACATGGGTGGGCATGTTGG	+
M26	PROX1_HUMAN.H11MO.0.D	-19	0.00118624	0.912217	0.199837	17	GCGCGGGAGTGACAGCGGCCGGCGAGGTGCCTGGGCCGGC	GGGTAAGGCGGGTTGGG	+
M26	THAP1_HUMAN.H11MO.0.C	-13	0.00193917	1.49122	0.268481	22	GCGCGGGAGTGACAGCGGCCGGCGAGGTGCCTGGGCCGGC	GCCCGCAGCCAAGATGGCGGCG	-
M26	BRAC_HUMAN.H11MO.0.A	-6	0.00257695	1.98168	0.268481	20	GCGCGGGAGTGACAGCGGCCGGCGAGGTGCCTGGGCCGGC	ATTTCACACCTCCCTGCTAA	-
M26	SP3_HUMAN.H11MO.0.B	-1	0.00276476	2.1261	0.268481	20	GCGCGGGAGTGACAGCGGCCGGCGAGGTGCCTGGGCCGGC	GGGGGGGGGCGGGGCCGGGG	+
M26	KLF6_HUMAN.H11MO.0.A	-17	0.00283327	2.17878	0.268481	19	GCGCGGGAGTGACAGCGGCCGGCGAGGTGCCTGGGCCGGC	GGAAGGGCGGGGCCGGGGG	+
M26	ZFX_HUMAN.H11MO.1.A	-4	0.00331004	2.54542	0.295209	17	GCGCGGGAGTGACAGCGGCCGGCGAGGTGCCTGGGCCGGC	GGGGGCGGAGGCCGGGG	+
M26	PTF1A_HUMAN.H11MO.0.B	-1	0.003572	2.74687	0.300874	18	GCGCGGGAGTGACAGCGGCCGGCGAGGTGCCTGGGCCGGC	GGGAAAGGGGGCAGCTGG	-
M26	RARG_HUMAN.H11MO.0.B	-18	0.00413331	3.17851	0.329173	18	GCGCGGGAGTGACAGCGGCCGGCGAGGTGCCTGGGCCGGC	AGGTCAGAGTGACCTGGG	+
M26	GATA1_HUMAN.H11MO.0.A	-29	0.00434218	3.33914	0.329173	11	GCGCGGGAGTGACAGCGGCCGGCGAGGTGCCTGGGCCGGC	CTGGCGGGGACAGATAAGA	+
M26	LYL1_HUMAN.H11MO.0.A	-11	0.00501985	3.86026	0.335984	14	GCGCGGGAGTGACAGCGGCCGGCGAGGTGCCTGGGCCGGC	CCAGCTGTTTCCTG	+
M26	PATZ1_HUMAN.H11MO.0.C	-5	0.00520135	3.99984	0.335984	22	GCGCGGGAGTGACAGCGGCCGGCGAGGTGCCTGGGCCGGC	GGGGAGGGGGCGGGGGGGGAGG	+
M26	SPIC_HUMAN.H11MO.0.D	-22	0.00542896	4.17487	0.335984	13	GCGCGGGAGTGACAGCGGCCGGCGAGGTGCCTGGGCCGGC	GAGGAAGGGGAGG	+
M26	SPZ1_HUMAN.H11MO.0.D	-2	0.00554004	4.26029	0.335984	16	GCGCGGGAGTGACAGCGGCCGGCGAGGTGCCTGGGCCGGC	CCCAGGGTAACAGCCG	-
M26	NR1H4_HUMAN.H11MO.0.B	-15	0.00613906	4.72093	0.351157	19	GCGCGGGAGTGACAGCGGCCGGCGAGGTGCCTGGGCCGGC	CCTCGGGGTCATTGACCCC	-
M26	SMAD3_HUMAN.H11MO.0.B	-6	0.00625346	4.80891	0.351157	12	GCGCGGGAGTGACAGCGGCCGGCGAGGTGCCTGGGCCGGC	CTCTGTCACCTG	+
M26	NR1D1_HUMAN.H11MO.0.B	-20	0.00657256	5.0543	0.355895	19	GCGCGGGAGTGACAGCGGCCGGCGAGGTGCCTGGGCCGGC	AGGGAAGTGGGTCAGAAGG	+
M26	RFX1_HUMAN.H11MO.0.B	0	0.00758255	5.83098	0.396427	22	GCGCGGGAGTGACAGCGGCCGGCGAGGTGCCTGGGCCGGC	CCGTCGCCATGGCAACCGGGGC	-
M26	ZIC2_HUMAN.H11MO.0.D	-9	0.0085307	6.56011	0.405611	15	GCGCGGGAGTGACAGCGGCCGGCGAGGTGCCTGGGCCGGC	TCACAGCAGGGGGCC	-
M26	ZN341_HUMAN.H11MO.0.C	-19	0.00857856	6.59692	0.405611	21	GCGCGGGAGTGACAGCGGCCGGCGAGGTGCCTGGGCCGGC	GGGGGGGGGGGGAGGGAAGAGC	+
M26	SP4_HUMAN.H11MO.0.A	-20	0.0087018	6.69168	0.405611	20	GCGCGGGAGTGACAGCGGCCGGCGAGGTGCCTGGGCCGGC	GGGAAGGGGGCGGGGCCGGG	+
M26	OLIG2_HUMAN.H11MO.0.B	-11	0.00961896	7.39698	0.405611	18	GCGCGGGAGTGACAGCGGCCGGCGAGGTGCCTGGGCCGGC	CCAGCTGTTTCCCTTCTG	+
M26	PAX8_HUMAN.H11MO.0.D	-11	0.00962575	7.4022	0.405611	14	GCGCGGGAGTGACAGCGGCCGGCGAGGTGCCTGGGCCGGC	CCCGCTTCAGTGAC	-
M26	RARG_HUMAN.H11MO.2.D	-6	0.00989841	7.61188	0.405611	20	GCGCGGGAGTGACAGCGGCCGGCGAGGTGCCTGGGCCGGC	GGGGGTCACCCAGAGGTCAC	+
M26	MAFA_HUMAN.H11MO.0.D	-3	0.0104848	8.0628	0.410222	21	GCGCGGGAGTGACAGCGGCCGGCGAGGTGCCTGGGCCGGC	GTGCTGACCCCGCAGCCTTCG	+
M26	ZN554_HUMAN.H11MO.0.C	-11	0.0105521	8.11455	0.410222	20	GCGCGGGAGTGACAGCGGCCGGCGAGGTGCCTGGGCCGGC	GCTGAGCCATGTGGGGTGCT	+
M26	RFX5_HUMAN.H11MO.0.A	-7	0.0112454	8.64768	0.415848	20	GCGCGGGAGTGACAGCGGCCGGCGAGGTGCCTGGGCCGGC	GTCAGCTGTTGCTAGGCAGA	+
M26	MXI1_HUMAN.H11MO.0.A	6	0.0134043	10.3079	0.451938	9	GCGCGGGAGTGACAGCGGCCGGCGAGGTGCCTGGGCCGGC	GCACGTGGCGGCGGG	+
M26	TAL1_HUMAN.H11MO.0.A	-29	0.0136133	10.4686	0.451938	11	GCGCGGGAGTGACAGCGGCCGGCGAGGTGCCTGGGCCGGC	CTGGGGGGGGCAGATAAGG	+
M26	ZN350_HUMAN.H11MO.1.D	1	0.0137117	10.5443	0.451938	23	GCGCGGGAGTGACAGCGGCCGGCGAGGTGCCTGGGCCGGC	GGGCAACAAATCCCTGCGCCCCGT	-
M26	KLF3_HUMAN.H11MO.0.B	-21	0.0145154	11.1624	0.468249	19	GCGCGGGAGTGACAGCGGCCGGCGAGGTGCCTGGGCCGGC	GGGGAGGGGCGGGGCCGGG	+
M27	SP2_HUMAN.H11MO.0.A	-8	2.4041e-08	1.84876e-05	3.57917e-05	22	CACTTGTCCCCCGGGCCCAGTCTCCACCGCCCAGGGCTTT	CCCCCGGCCCCGCCCCCCCCCC	-
M27	PATZ1_HUMAN.H11MO.0.C	-8	6.83762e-07	0.000525813	0.000508984	22	CACTTGTCCCCCGGGCCCAGTCTCCACCGCCCAGGGCTTT	CCTCCCCCCCCGCCCCCTCCCC	-
M27	MAZ_HUMAN.H11MO.0.A	-9	1.07479e-05	0.00826514	0.00533374	22	CACTTGTCCCCCGGGCCCAGTCTCCACCGCCCAGGGCTTT	CCCCCCCCCCCCCCCCTCCCCC	-
M27	SP3_HUMAN.H11MO.0.B	-9	1.47651e-05	0.0113543	0.00549547	20	CACTTGTCCCCCGGGCCCAGTCTCCACCGCCCAGGGCTTT	CCCCGGCCCCGCCCCCCCCC	-
M27	ZN341_HUMAN.H11MO.0.C	-10	1.99087e-05	0.0153098	0.00592793	22	CACTTGTCCCCCGGGCCCAGTCTCCACCGCCCAGGGCTTT	GCTCTTCCCTCCCCCCCCCCCC	-
M27	KLF6_HUMAN.H11MO.0.A	-14	2.74889e-05	0.021139	0.0068208	19	CACTTGTCCCCCGGGCCCAGTCTCCACCGCCCAGGGCTTT	CCCCCGGCCCCGCCCTTCC	-
M27	VEZF1_HUMAN.H11MO.0.C	-4	3.62347e-05	0.0278645	0.00770648	22	CACTTGTCCCCCGGGCCCAGTCTCCACCGCCCAGGGCTTT	CCCCTCCCCCTCCCCCCTCCCC	-
M27	ZFX_HUMAN.H11MO.1.A	-8	0.000100843	0.0775481	0.0176579	17	CACTTGTCCCCCGGGCCCAGTCTCCACCGCCCAGGGCTTT	CCCCGGCCTCCGCCCCC	-
M27	TBX15_HUMAN.H11MO.0.D	-13	0.000106746	0.0820876	0.0176579	19	CACTTGTCCCCCGGGCCCAGTCTCCACCGCCCAGGGCTTT	CCCCCACCCCCCCCCCCCC	-
M27	SP4_HUMAN.H11MO.0.A	-16	0.000134782	0.103648	0.0200661	20	CACTTGTCCCCCGGGCCCAGTCTCCACCGCCCAGGGCTTT	CCCGGCCCCGCCCCCTTCCC	-
M27	NR1D1_HUMAN.H11MO.0.B	-7	0.000150882	0.116029	0.0204209	19	CACTTGTCCCCCGGGCCCAGTCTCCACCGCCCAGGGCTTT	CCTTCTGACCCACTTCCCT	-
M27	PROX1_HUMAN.H11MO.0.D	-14	0.000210747	0.162064	0.0261462	17	CACTTGTCCCCCGGGCCCAGTCTCCACCGCCCAGGGCTTT	CCCAACCCGCCTTACCC	-
M27	ZBT17_HUMAN.H11MO.0.A	-12	0.00025055	0.192673	0.0286932	19	CACTTGTCCCCCGGGCCCAGTCTCCACCGCCCAGGGCTTT	CTTCCCCTCCCCCACCCTC	-
M27	PURA_HUMAN.H11MO.0.D	-23	0.000602142	0.463047	0.0638175	17	CACTTGTCCCCCGGGCCCAGTCTCCACCGCCCAGGGCTTT	CCCTGCCCCCCCCTTCC	-
M27	EGR1_HUMAN.H11MO.0.A	-20	0.000655284	0.503913	0.0638175	17	CACTTGTCCCCCGGGCCCAGTCTCCACCGCCCAGGGCTTT	CCCCCGCCCACGCCCTC	-
M27	ZN816_HUMAN.H11MO.1.C	-14	0.000685852	0.52742	0.0638175	14	CACTTGTCCCCCGGGCCCAGTCTCCACCGCCCAGGGCTTT	TGCATGTCCCCCTT	-
M27	RXRA_HUMAN.H11MO.0.A	-10	0.000777475	0.597879	0.0671766	20	CACTTGTCCCCCGGGCCCAGTCTCCACCGCCCAGGGCTTT	CTCTGACCTCTGCCTCCCCC	-
M27	EGR2_HUMAN.H11MO.0.A	-21	0.000818602	0.629505	0.0671766	18	CACTTGTCCCCCGGGCCCAGTCTCCACCGCCCAGGGCTTT	CCCCTCCCACACCCCCCC	-
M27	E2F7_HUMAN.H11MO.0.B	-17	0.000909629	0.699505	0.0671766	13	CACTTGTCCCCCGGGCCCAGTCTCCACCGCCCAGGGCTTT	CCTTTCCCGCCCC	-
M27	TLX1_HUMAN.H11MO.0.D	-10	0.000915087	0.703702	0.0671766	17	CACTTGTCCCCCGGGCCCAGTCTCCACCGCCCAGGGCTTT	CCTTGGCAACTTGCCAG	-
M27	KLF3_HUMAN.H11MO.0.B	-16	0.000978511	0.752475	0.0671766	19	CACTTGTCCCCCGGGCCCAGTCTCCACCGCCCAGGGCTTT	CCCGGCCCCGCCCCTCCCC	-
M27	ZN589_HUMAN.H11MO.0.D	-7	0.000992685	0.763375	0.0671766	16	CACTTGTCCCCCGGGCCCAGTCTCCACCGCCCAGGGCTTT	CCCACGGTTACTGCCG	+
M27	ZN467_HUMAN.H11MO.0.C	-8	0.00133086	1.02343	0.0819752	22	CACTTGTCCCCCGGGCCCAGTCTCCACCGCCCAGGGCTTT	CCCCCCCCCCCCTCCCCTCCCC	-
M27	SRBP2_HUMAN.H11MO.0.B	-16	0.00133959	1.03014	0.0819752	13	CACTTGTCCCCCGGGCCCAGTCTCCACCGCCCAGGGCTTT	CCTCACCCCACCC	-
M27	KLF15_HUMAN.H11MO.0.A	-11	0.00143162	1.10091	0.0819752	19	CACTTGTCCCCCGGGCCCAGTCTCCACCGCCCAGGGCTTT	CCCCCCCCTGCTCCTCCCC	-
M27	NR1H4_HUMAN.H11MO.0.B	-8	0.00143162	1.10091	0.0819752	19	CACTTGTCCCCCGGGCCCAGTCTCCACCGCCCAGGGCTTT	CCTCGGGGTCATTGACCCC	-
M27	SP1_HUMAN.H11MO.0.A	-4	0.00163714	1.25896	0.0884141	22	CACTTGTCCCCCGGGCCCAGTCTCCACCGCCCAGGGCTTT	CCCCCCCCCGGCCCCGCCCCCC	-
M27	IRX2_HUMAN.H11MO.0.D	-12	0.00166284	1.27872	0.0884141	19	CACTTGTCCCCCGGGCCCAGTCTCCACCGCCCAGGGCTTT	CCAACATGCCCACCCATGT	-
M27	ZN263_HUMAN.H11MO.0.A	-5	0.00188502	1.44958	0.0967713	20	CACTTGTCCCCCGGGCCCAGTCTCCACCGCCCAGGGCTTT	CTCCTCCTCTCCCTCCTCCC	-
M27	KLF16_HUMAN.H11MO.0.D	-12	0.00223392	1.71788	0.109463	19	CACTTGTCCCCCGGGCCCAGTCTCCACCGCCCAGGGCTTT	CCCCCCCCCCCCCGCCCCC	-
M27	TAF1_HUMAN.H11MO.0.A	-7	0.0022793	1.75278	0.109463	16	CACTTGTCCCCCGGGCCCAGTCTCCACCGCCCAGGGCTTT	CCGCCGCCGCCATCTT	-
M27	ZN148_HUMAN.H11MO.0.D	-16	0.00250376	1.92539	0.112691	15	CACTTGTCCCCCGGGCCCAGTCTCCACCGCCCAGGGCTTT	CCCCTCCCCCACCCC	-
M27	E2F4_HUMAN.H11MO.0.A	-18	0.00257359	1.97909	0.112691	13	CACTTGTCCCCCGGGCCCAGTCTCCACCGCCCAGGGCTTT	ATTTCCCGCCCCC	-
M27	SPIC_HUMAN.H11MO.0.D	-18	0.00257359	1.97909	0.112691	13	CACTTGTCCCCCGGGCCCAGTCTCCACCGCCCAGGGCTTT	CCTCCCCTTCCTC	-
M27	THAP1_HUMAN.H11MO.0.C	-7	0.00320539	2.46494	0.132669	22	CACTTGTCCCCCGGGCCCAGTCTCCACCGCCCAGGGCTTT	GCCCGCAGCCAAGATGGCGGCG	-
M27	RFX5_HUMAN.H11MO.0.A	-4	0.00331403	2.54849	0.132669	20	CACTTGTCCCCCGGGCCCAGTCTCCACCGCCCAGGGCTTT	TCTGCCTAGCAACAGCTGAC	-
M27	TBX3_HUMAN.H11MO.0.C	-20	0.00337962	2.59893	0.132669	11	CACTTGTCCCCCGGGCCCAGTCTCCACCGCCCAGGGCTTT	TTCCCACCTCC	-
M27	ZBT7B_HUMAN.H11MO.0.D	-16	0.00338628	2.60405	0.132669	21	CACTTGTCCCCCGGGCCCAGTCTCCACCGCCCAGGGCTTT	CCCGTTGCCATGGCAACGGCG	-
M27	VEZF1_HUMAN.H11MO.1.C	-20	0.00380552	2.92644	0.144102	12	CACTTGTCCCCCGGGCCCAGTCTCCACCGCCCAGGGCTTT	CCCCCTCCCCCT	-
M27	ZN563_HUMAN.H11MO.0.C	-16	0.00387168	2.97732	0.144102	21	CACTTGTCCCCCGGGCCCAGTCTCCACCGCCCAGGGCTTT	GCAGCTGCCAGTGAGGATCCC	-
M27	E2F6_HUMAN.H11MO.0.A	-18	0.00402807	3.09759	0.146266	13	CACTTGTCCCCCGGGCCCAGTCTCCACCGCCCAGGGCTTT	CCCTTCCCGCCCC	-
M27	MAFA_HUMAN.H11MO.0.D	-8	0.0044214	3.40006	0.156726	21	CACTTGTCCCCCGGGCCCAGTCTCCACCGCCCAGGGCTTT	GTGCTGACCCCGCAGCCTTCG	+
M27	SPZ1_HUMAN.H11MO.0.D	-7	0.00463444	3.56388	0.158891	16	CACTTGTCCCCCGGGCCCAGTCTCCACCGCCCAGGGCTTT	CCCAGGGTAACAGCCG	-
M27	PTF1A_HUMAN.H11MO.0.B	-7	0.00469595	3.61119	0.158891	18	CACTTGTCCCCCGGGCCCAGTCTCCACCGCCCAGGGCTTT	CCAGCTGCCCCCTTTCCC	+
M27	EGR2_HUMAN.H11MO.1.A	-23	0.0050037	3.84784	0.163286	16	CACTTGTCCCCCGGGCCCAGTCTCCACCGCCCAGGGCTTT	CCCCCGCCCACGCCCC	-
M27	RFX1_HUMAN.H11MO.0.B	-13	0.0050452	3.87976	0.163286	22	CACTTGTCCCCCGGGCCCAGTCTCCACCGCCCAGGGCTTT	GCCCCGGTTGCCATGGCGACGG	+
M27	E2F1_HUMAN.H11MO.0.A	-18	0.00527528	4.05669	0.163619	14	CACTTGTCCCCCGGGCCCAGTCTCCACCGCCCAGGGCTTT	CTTTCCCGCCCCCC	-
M27	TFDP1_HUMAN.H11MO.0.C	-18	0.00527528	4.05669	0.163619	14	CACTTGTCCCCCGGGCCCAGTCTCCACCGCCCAGGGCTTT	TTTTCCCGCCCCCC	-
M27	ZEP2_HUMAN.H11MO.0.D	-16	0.0057273	4.40429	0.174013	14	CACTTGTCCCCCGGGCCCAGTCTCCACCGCCCAGGGCTTT	GGGGTTTCCCTACC	-
M27	WT1_HUMAN.H11MO.0.C	-8	0.0061014	4.69198	0.177843	20	CACTTGTCCCCCGGGCCCAGTCTCCACCGCCCAGGGCTTT	CCCCCCCTCCTCCCCCGCCC	-
M27	TBX21_HUMAN.H11MO.0.A	-20	0.00621172	4.77681	0.177843	13	CACTTGTCCCCCGGGCCCAGTCTCCACCGCCCAGGGCTTT	TTCACACCTCCAC	-
M27	USF2_HUMAN.H11MO.0.A	-7	0.00688722	5.29627	0.190728	19	CACTTGTCCCCCGGGCCCAGTCTCCACCGCCCAGGGCTTT	CGCCGCGGCCACGTGACCC	-
M27	BRAC_HUMAN.H11MO.0.A	-18	0.00743576	5.7181	0.201276	20	CACTTGTCCCCCGGGCCCAGTCTCCACCGCCCAGGGCTTT	ATTTCACACCTCCCTGCTAA	-
M27	E2F4_HUMAN.H11MO.1.A	-14	0.00791616	6.08752	0.210453	14	CACTTGTCCCCCGGGCCCAGTCTCCACCGCCCAGGGCTTT	TCAAATTTCCCGCC	-
M27	RREB1_HUMAN.H11MO.0.D	-14	0.00833307	6.40813	0.21765	22	CACTTGTCCCCCGGGCCCAGTCTCCACCGCCCAGGGCTTT	ACCCCAAACCACCCCCCCCCCC	-
M27	RARG_HUMAN.H11MO.0.B	-9	0.00881952	6.78221	0.226384	18	CACTTGTCCCCCGGGCCCAGTCTCCACCGCCCAGGGCTTT	CCCAGGTCACTCTGACCT	-
M27	TBX1_HUMAN.H11MO.0.D	-9	0.00903645	6.94903	0.228021	20	CACTTGTCCCCCGGGCCCAGTCTCCACCGCCCAGGGCTTT	CCGCCCACCCCTGCCCACCC	-
M27	ZN394_HUMAN.H11MO.0.C	-3	0.00963719	7.411	0.239127	20	CACTTGTCCCCCGGGCCCAGTCTCCACCGCCCAGGGCTTT	ATTCCATTCTATTCCATTCT	-
M27	RARG_HUMAN.H11MO.2.D	-3	0.0102747	7.90121	0.250765	20	CACTTGTCCCCCGGGCCCAGTCTCCACCGCCCAGGGCTTT	GTGACCTCTGGGTGACCCCC	-
M27	ZN740_HUMAN.H11MO.0.D	-17	0.0117275	9.01848	0.281608	14	CACTTGTCCCCCGGGCCCAGTCTCCACCGCCCAGGGCTTT	CCCACCCCCCCCCC	-
M27	MZF1_HUMAN.H11MO.0.B	-15	0.013063	10.0455	0.307402	13	CACTTGTCCCCCGGGCCCAGTCTCCACCGCCCAGGGCTTT	CCCAATCCCCTCC	-
M27	NR0B1_HUMAN.H11MO.0.D	-20	0.0132147	10.1621	0.307402	10	CACTTGTCCCCCGGGCCCAGTCTCCACCGCCCAGGGCTTT	TCTCCCACGC	-
M27	SALL4_HUMAN.H11MO.0.B	-22	0.0145057	11.1549	0.326732	10	CACTTGTCCCCCGGGCCCAGTCTCCACCGCCCAGGGCTTT	CCCACCCTCC	-
M27	ZIC1_HUMAN.H11MO.0.B	-21	0.0146409	11.2589	0.326732	9	CACTTGTCCCCCGGGCCCAGTCTCCACCGCCCAGGGCTTT	GACCACCCC	-
M27	ZN350_HUMAN.H11MO.1.D	-11	0.0149844	11.523	0.326732	24	CACTTGTCCCCCGGGCCCAGTCTCCACCGCCCAGGGCTTT	GGGCAACAAATCCCTGCGCCCCGT	-
M27	TAL1_HUMAN.H11MO.0.A	-15	0.015143	11.6449	0.326732	19	CACTTGTCCCCCGGGCCCAGTCTCCACCGCCCAGGGCTTT	CCTTATCTGCCCCCCCCAG	-
M27	SMAD3_HUMAN.H11MO.0.B	-15	0.0154961	11.9165	0.327847	12	CACTTGTCCCCCGGGCCCAGTCTCCACCGCCCAGGGCTTT	CTCTGTCACCTG	+
M27	TBX2_HUMAN.H11MO.0.D	-13	0.0167845	12.9073	0.345877	25	CACTTGTCCCCCGGGCCCAGTCTCCACCGCCCAGGGCTTT	GTCGCTTCTCACACCTCTGATGGCA	-
M27	ZN320_HUMAN.H11MO.0.C	-7	0.0169596	13.0419	0.345877	20	CACTTGTCCCCCGGGCCCAGTCTCCACCGCCCAGGGCTTT	CACTGGCCCCCTGGTCCCAC	-
M27	ZN554_HUMAN.H11MO.0.C	-15	0.0180305	13.8655	0.362053	20	CACTTGTCCCCCGGGCCCAGTCTCCACCGCCCAGGGCTTT	AGCACCCCACATGGCTCAGC	-
M27	ZN219_HUMAN.H11MO.0.D	-22	0.0182588	14.041	0.362053	12	CACTTGTCCCCCGGGCCCAGTCTCCACCGCCCAGGGCTTT	TCCGCCCCCCTC	-
M27	CLOCK_HUMAN.H11MO.0.C	-12	0.0184823	14.2129	0.362053	14	CACTTGTCCCCCGGGCCCAGTCTCCACCGCCCAGGGCTTT	TGTTCACGTGTCTG	-
M27	SUH_HUMAN.H11MO.0.A	-20	0.0195512	15.0349	0.375072	11	CACTTGTCCCCCGGGCCCAGTCTCCACCGCCCAGGGCTTT	TTTCCCACGCC	-
M27	ARNT2_HUMAN.H11MO.0.D	-19	0.019801	15.227	0.375072	12	CACTTGTCCCCCGGGCCCAGTCTCCACCGCCCAGGGCTTT	GCCTCCCACGCC	-
M27	KLF1_HUMAN.H11MO.0.A	-16	0.0199027	15.3052	0.375072	14	CACTTGTCCCCCGGGCCCAGTCTCCACCGCCCAGGGCTTT	CCCGGCCCCGCCCC	-
M27	E2F3_HUMAN.H11MO.0.A	-20	0.021287	16.3697	0.395545	11	CACTTGTCCCCCGGGCCCAGTCTCCACCGCCCAGGGCTTT	TTTCCCGCCCT	-
M27	BHE41_HUMAN.H11MO.0.D	-20	0.0216255	16.63	0.395545	20	CACTTGTCCCCCGGGCCCAGTCTCCACCGCCCAGGGCTTT	GCCTCTGCACGTGACCCGGT	-
M27	COT1_HUMAN.H11MO.0.C	-10	0.0219387	16.8709	0.395545	17	CACTTGTCCCCCGGGCCCAGTCTCCACCGCCCAGGGCTTT	CCCTGACCTCTGACCCC	-
M27	GATA2_HUMAN.H11MO.0.A	-15	0.0220518	16.9579	0.395545	19	CACTTGTCCCCCGGGCCCAGTCTCCACCGCCCAGGGCTTT	CCTTATCTCCACCCCCCAG	-
M27	PLAG1_HUMAN.H11MO.0.D	-23	0.0234177	18.0082	0.415044	17	CACTTGTCCCCCGGGCCCAGTCTCCACCGCCCAGGGCTTT	CCCCTCCTGATGCCCCC	-
M27	SP1_HUMAN.H11MO.1.A	-18	0.0247775	19.0539	0.433978	14	CACTTGTCCCCCGGGCCCAGTCTCCACCGCCCAGGGCTTT	CGGCCCCGCCCCCC	-
M27	KLF9_HUMAN.H11MO.0.C	-13	0.0265597	20.4244	0.459784	15	CACTTGTCCCCCGGGCCCAGTCTCCACCGCCCAGGGCTTT	GGCCACGCCCCCTCC	-
M27	NFAT5_HUMAN.H11MO.0.D	-17	0.0273569	21.0375	0.467366	11	CACTTGTCCCCCGGGCCCAGTCTCCACCGCCCAGGGCTTT	CCTTTTCCTCT	-
M27	ZF64A_HUMAN.H11MO.0.D	-2	0.0277244	21.3201	0.467366	16	CACTTGTCCCCCGGGCCCAGTCTCCACCGCCCAGGGCTTT	CAGGTTCCCGGGCCCC	-
M27	PAX5_HUMAN.H11MO.0.A	-15	0.0281324	21.6338	0.467366	21	CACTTGTCCCCCGGGCCCAGTCTCCACCGCCCAGGGCTTT	GTCACGCTCTGCTGCCCAGGC	-
M27	FLI1_HUMAN.H11MO.0.A	-14	0.0285044	21.9199	0.467366	18	CACTTGTCCCCCGGGCCCAGTCTCCACCGCCCAGGGCTTT	TCCCTCCTTCCTTCCTCC	-
M27	ZN770_HUMAN.H11MO.0.C	-10	0.0285995	21.993	0.467366	22	CACTTGTCCCCCGGGCCCAGTCTCCACCGCCCAGGGCTTT	GATCCTCCCGCCTCAGCCTCCC	-
M27	Z324A_HUMAN.H11MO.0.C	-12	0.0288812	22.2097	0.467366	23	CACTTGTCCCCCGGGCCCAGTCTCCACCGCCCAGGGCTTT	TATCAAACCATCCTTTGCTGCCA	+
M27	GATA1_HUMAN.H11MO.0.A	-1	0.0298834	22.9803	0.478383	19	CACTTGTCCCCCGGGCCCAGTCTCCACCGCCCAGGGCTTT	TCTTATCTGTCCCCGCCAG	-
M28	RXRA_HUMAN.H11MO.0.A	-1	0.001404	1.07968	0.427808	20	GCCCCCCGCGCCGGCTCTGTGGGCGCCCCGCGCGGCCTCG	GGGGGAGGCAGAGGTCAGAG	+
M28	GATA1_HUMAN.H11MO.0.A	7	0.0018577	1.42857	0.427808	12	GCCCCCCGCGCCGGCTCTGTGGGCGCCCCGCGCGGCCTCG	TCTTATCTGTCCCCGCCAG	-
M28	IRX2_HUMAN.H11MO.0.D	-5	0.00199838	1.53675	0.427808	19	GCCCCCCGCGCCGGCTCTGTGGGCGCCCCGCGCGGCCTCG	ACATGGGTGGGCATGTTGG	+
M28	THAP1_HUMAN.H11MO.0.C	-11	0.00236764	1.82072	0.427808	22	GCCCCCCGCGCCGGCTCTGTGGGCGCCCCGCGCGGCCTCG	CGCCGCCATCTTGGCTGCGGGC	+
M28	ZN563_HUMAN.H11MO.0.C	-18	0.00243491	1.87245	0.427808	21	GCCCCCCGCGCCGGCTCTGTGGGCGCCCCGCGCGGCCTCG	GGGATCCTCACTGGCAGCTGC	+
M28	NR1D1_HUMAN.H11MO.0.B	-4	0.00286381	2.20227	0.427808	19	GCCCCCCGCGCCGGCTCTGTGGGCGCCCCGCGCGGCCTCG	AGGGAAGTGGGTCAGAAGG	+
M28	TLX1_HUMAN.H11MO.0.D	-4	0.00298218	2.2933	0.427808	17	GCCCCCCGCGCCGGCTCTGTGGGCGCCCCGCGCGGCCTCG	CTGGCAAGTTGCCAAGG	+
M28	SP3_HUMAN.H11MO.0.B	-14	0.00326152	2.50811	0.427808	20	GCCCCCCGCGCCGGCTCTGTGGGCGCCCCGCGCGGCCTCG	GGGGGGGGGCGGGGCCGGGG	+
M28	ZFX_HUMAN.H11MO.1.A	-17	0.00346843	2.66723	0.427808	17	GCCCCCCGCGCCGGCTCTGTGGGCGCCCCGCGCGGCCTCG	GGGGGCGGAGGCCGGGG	+
M28	SP2_HUMAN.H11MO.0.A	0	0.00373004	2.8684	0.427808	22	GCCCCCCGCGCCGGCTCTGTGGGCGCCCCGCGCGGCCTCG	GGGGGGGGGGCGGGGCCGGGGG	+
M28	TAL1_HUMAN.H11MO.0.A	8	0.00436099	3.3536	0.427808	11	GCCCCCCGCGCCGGCTCTGTGGGCGCCCCGCGCGGCCTCG	CCTTATCTGCCCCCCCCAG	-
M28	RARG_HUMAN.H11MO.2.D	-19	0.00488691	3.75804	0.427808	20	GCCCCCCGCGCCGGCTCTGTGGGCGCCCCGCGCGGCCTCG	GGGGGTCACCCAGAGGTCAC	+
M29	ZN563_HUMAN.H11MO.0.C	-9	0.000113494	0.087277	0.172419	21	TGGCGGACACGGGTCGCAGCAGCGCCCGGCAGCCGCTCTG	GGGATCCTCACTGGCAGCTGC	+
M29	SP3_HUMAN.H11MO.0.B	-18	0.0005208	0.400495	0.265624	20	TGGCGGACACGGGTCGCAGCAGCGCCCGGCAGCCGCTCTG	CCCCGGCCCCGCCCCCCCCC	-
M29	SP2_HUMAN.H11MO.0.A	-10	0.000719228	0.553086	0.265624	22	TGGCGGACACGGGTCGCAGCAGCGCCCGGCAGCCGCTCTG	GGGGGGGGGGCGGGGCCGGGGG	+
M29	GATA1_HUMAN.H11MO.0.A	7	0.000794335	0.610843	0.265624	12	TGGCGGACACGGGTCGCAGCAGCGCCCGGCAGCCGCTCTG	TCTTATCTGTCCCCGCCAG	-
M29	RXRA_HUMAN.H11MO.0.A	-11	0.0011857	0.911804	0.265624	20	TGGCGGACACGGGTCGCAGCAGCGCCCGGCAGCCGCTCTG	GGGGGAGGCAGAGGTCAGAG	+
M29	ZFX_HUMAN.H11MO.1.A	-17	0.00123092	0.946576	0.265624	17	TGGCGGACACGGGTCGCAGCAGCGCCCGGCAGCCGCTCTG	CCCCGGCCTCCGCCCCC	-
M29	IRX2_HUMAN.H11MO.0.D	-6	0.00195434	1.50288	0.296901	19	TGGCGGACACGGGTCGCAGCAGCGCCCGGCAGCCGCTCTG	ACATGGGTGGGCATGTTGG	+
M29	PATZ1_HUMAN.H11MO.0.C	-10	0.00215791	1.65943	0.298025	22	TGGCGGACACGGGTCGCAGCAGCGCCCGGCAGCCGCTCTG	CCTCCCCCCCCGCCCCCTCCCC	-
M29	THAP1_HUMAN.H11MO.0.C	-3	0.0031981	2.45934	0.404877	22	TGGCGGACACGGGTCGCAGCAGCGCCCGGCAGCCGCTCTG	CGCCGCCATCTTGGCTGCGGGC	+
M29	MXI1_HUMAN.H11MO.0.A	-25	0.00356466	2.74122	0.416569	15	TGGCGGACACGGGTCGCAGCAGCGCCCGGCAGCCGCTCTG	CCCGCCGCCACGTGC	-
M29	LYL1_HUMAN.H11MO.0.A	-15	0.0041783	3.21311	0.417379	14	TGGCGGACACGGGTCGCAGCAGCGCCCGGCAGCCGCTCTG	CCAGCTGTTTCCTG	+
M29	ZN554_HUMAN.H11MO.0.C	-10	0.00511314	3.93201	0.417379	20	TGGCGGACACGGGTCGCAGCAGCGCCCGGCAGCCGCTCTG	AGCACCCCACATGGCTCAGC	-
M29	KLF3_HUMAN.H11MO.0.B	-14	0.00561627	4.31891	0.417379	19	TGGCGGACACGGGTCGCAGCAGCGCCCGGCAGCCGCTCTG	CCCGGCCCCGCCCCTCCCC	-
M29	GATA2_HUMAN.H11MO.0.A	-29	0.00600961	4.62139	0.417379	11	TGGCGGACACGGGTCGCAGCAGCGCCCGGCAGCCGCTCTG	CTGGGGGGTGGAGATAAGG	+
M29	SP4_HUMAN.H11MO.0.A	-18	0.00622945	4.79045	0.417379	20	TGGCGGACACGGGTCGCAGCAGCGCCCGGCAGCCGCTCTG	CCCGGCCCCGCCCCCTTCCC	-
M29	TLX1_HUMAN.H11MO.0.D	-2	0.00756393	5.81666	0.417379	17	TGGCGGACACGGGTCGCAGCAGCGCCCGGCAGCCGCTCTG	CCTTGGCAACTTGCCAG	-
M29	ZN341_HUMAN.H11MO.0.C	-1	0.00770737	5.92696	0.417379	22	TGGCGGACACGGGTCGCAGCAGCGCCCGGCAGCCGCTCTG	GGGGGGGGGGGGAGGGAAGAGC	+
M29	ZN667_HUMAN.H11MO.0.C	-11	0.00785239	6.03849	0.417379	19	TGGCGGACACGGGTCGCAGCAGCGCCCGGCAGCCGCTCTG	GTGGCCTTAAAAGCTCAGC	+
M29	PTF1A_HUMAN.H11MO.0.B	-15	0.0080418	6.18415	0.417379	18	TGGCGGACACGGGTCGCAGCAGCGCCCGGCAGCCGCTCTG	CCAGCTGCCCCCTTTCCC	+
M29	KLF6_HUMAN.H11MO.0.A	-7	0.00838847	6.45073	0.417379	19	TGGCGGACACGGGTCGCAGCAGCGCCCGGCAGCCGCTCTG	GGAAGGGCGGGGCCGGGGG	+
M29	TAL1_HUMAN.H11MO.0.A	7	0.00895819	6.88885	0.417379	12	TGGCGGACACGGGTCGCAGCAGCGCCCGGCAGCCGCTCTG	CCTTATCTGCCCCCCCCAG	-
M29	ZN589_HUMAN.H11MO.0.D	-16	0.00931533	7.16349	0.417379	16	TGGCGGACACGGGTCGCAGCAGCGCCCGGCAGCCGCTCTG	CCCACGGTTACTGCCG	+
M29	PAX8_HUMAN.H11MO.0.D	-12	0.0101603	7.81325	0.430703	14	TGGCGGACACGGGTCGCAGCAGCGCCCGGCAGCCGCTCTG	GTCACTGAAGCGGG	+
M29	EGR1_HUMAN.H11MO.0.A	-23	0.0107315	8.25253	0.440628	17	TGGCGGACACGGGTCGCAGCAGCGCCCGGCAGCCGCTCTG	CCCCCGCCCACGCCCTC	-
M29	RARG_HUMAN.H11MO.2.D	-20	0.0110795	8.52015	0.442945	20	TGGCGGACACGGGTCGCAGCAGCGCCCGGCAGCCGCTCTG	GGGGGTCACCCAGAGGTCAC	+
M29	NR1D1_HUMAN.H11MO.0.B	-16	0.011613	8.9304	0.452369	19	TGGCGGACACGGGTCGCAGCAGCGCCCGGCAGCCGCTCTG	CCTTCTGACCCACTTCCCT	-
M30	IRX2_HUMAN.H11MO.0.D	-19	0.000126988	0.0976541	0.107022	19	CTCGCGCAGGCGGGGGGACCCGAGCTCCGCCGCCGGCCCA	CCAACATGCCCACCCATGT	-
M30	RXRA_HUMAN.H11MO.0.A	-17	0.000140987	0.108419	0.107022	20	CTCGCGCAGGCGGGGGGACCCGAGCTCCGCCGCCGGCCCA	CTCTGACCTCTGCCTCCCCC	-
M30	SP3_HUMAN.H11MO.0.B	-18	0.000362956	0.279113	0.183678	20	CTCGCGCAGGCGGGGGGACCCGAGCTCCGCCGCCGGCCCA	CCCCGGCCCCGCCCCCCCCC	-
M30	ZFX_HUMAN.H11MO.1.A	-17	0.000584212	0.449259	0.221735	17	CTCGCGCAGGCGGGGGGACCCGAGCTCCGCCGCCGGCCCA	CCCCGGCCTCCGCCCCC	-
M30	SP2_HUMAN.H11MO.0.A	-17	0.000845855	0.650463	0.256832	22	CTCGCGCAGGCGGGGGGACCCGAGCTCCGCCGCCGGCCCA	CCCCCGGCCCCGCCCCCCCCCC	-
M30	MXI1_HUMAN.H11MO.0.A	-32	0.00137241	1.05538	0.295114	8	CTCGCGCAGGCGGGGGGACCCGAGCTCCGCCGCCGGCCCA	CCCGCCGCCACGTGC	-
M30	THAP1_HUMAN.H11MO.0.C	-16	0.00155509	1.19587	0.295114	22	CTCGCGCAGGCGGGGGGACCCGAGCTCCGCCGCCGGCCCA	GCCCGCAGCCAAGATGGCGGCG	-
M30	SPIC_HUMAN.H11MO.0.D	-5	0.002033	1.56338	0.316706	13	CTCGCGCAGGCGGGGGGACCCGAGCTCCGCCGCCGGCCCA	GAGGAAGGGGAGG	+
M30	NR1D1_HUMAN.H11MO.0.B	-20	0.00238738	1.8359	0.320366	19	CTCGCGCAGGCGGGGGGACCCGAGCTCCGCCGCCGGCCCA	CCTTCTGACCCACTTCCCT	-
M30	PATZ1_HUMAN.H11MO.0.C	-17	0.00360574	2.77282	0.325017	22	CTCGCGCAGGCGGGGGGACCCGAGCTCCGCCGCCGGCCCA	CCTCCCCCCCCGCCCCCTCCCC	-
M30	ZN563_HUMAN.H11MO.0.C	-13	0.00374117	2.87696	0.325017	21	CTCGCGCAGGCGGGGGGACCCGAGCTCCGCCGCCGGCCCA	GGGATCCTCACTGGCAGCTGC	+
M30	GATA1_HUMAN.H11MO.0.A	-28	0.00388325	2.98622	0.325017	12	CTCGCGCAGGCGGGGGGACCCGAGCTCCGCCGCCGGCCCA	CTGGCGGGGACAGATAAGA	+
M30	PAX8_HUMAN.H11MO.0.D	0	0.00394596	3.03444	0.325017	14	CTCGCGCAGGCGGGGGGACCCGAGCTCCGCCGCCGGCCCA	GTCACTGAAGCGGG	+
M30	SP4_HUMAN.H11MO.0.A	-19	0.00467534	3.59534	0.325017	20	CTCGCGCAGGCGGGGGGACCCGAGCTCCGCCGCCGGCCCA	CCCGGCCCCGCCCCCTTCCC	-
M30	ZN341_HUMAN.H11MO.0.C	-3	0.00492391	3.78649	0.325017	22	CTCGCGCAGGCGGGGGGACCCGAGCTCCGCCGCCGGCCCA	GGGGGGGGGGGGAGGGAAGAGC	+
M30	PROX1_HUMAN.H11MO.0.D	-18	0.00584944	4.49822	0.328908	17	CTCGCGCAGGCGGGGGGACCCGAGCTCCGCCGCCGGCCCA	CCCAACCCGCCTTACCC	-
M30	TLX1_HUMAN.H11MO.0.D	-6	0.00673669	5.18051	0.365269	17	CTCGCGCAGGCGGGGGGACCCGAGCTCCGCCGCCGGCCCA	CTGGCAAGTTGCCAAGG	+
M30	NR1H3_HUMAN.H11MO.0.B	-9	0.00709131	5.45321	0.371238	19	CTCGCGCAGGCGGGGGGACCCGAGCTCCGCCGCCGGCCCA	CAGAGGTCACTGCAGGTCA	+
M30	USF2_HUMAN.H11MO.0.A	-31	0.00756992	5.82127	0.383084	9	CTCGCGCAGGCGGGGGGACCCGAGCTCCGCCGCCGGCCCA	CGCCGCGGCCACGTGACCC	-
M30	RARG_HUMAN.H11MO.2.D	-13	0.00832495	6.40189	0.394962	20	CTCGCGCAGGCGGGGGGACCCGAGCTCCGCCGCCGGCCCA	GTGACCTCTGGGTGACCCCC	-
M30	ZN554_HUMAN.H11MO.0.C	-14	0.00832495	6.40189	0.394962	20	CTCGCGCAGGCGGGGGGACCCGAGCTCCGCCGCCGGCCCA	AGCACCCCACATGGCTCAGC	-
M30	THA_HUMAN.H11MO.0.C	-12	0.00889543	6.84058	0.397202	17	CTCGCGCAGGCGGGGGGACCCGAGCTCCGCCGCCGGCCCA	GGGTCACTTCAGGTCAG	+
M30	KLF6_HUMAN.H11MO.0.A	-5	0.00979884	7.53531	0.425041	19	CTCGCGCAGGCGGGGGGACCCGAGCTCCGCCGCCGGCCCA	GGAAGGGCGGGGCCGGGGG	+
M30	TAL1_HUMAN.H11MO.0.A	7	0.0104436	8.03115	0.440426	12	CTCGCGCAGGCGGGGGGACCCGAGCTCCGCCGCCGGCCCA	CCTTATCTGCCCCCCCCAG	-
M30	ZN589_HUMAN.H11MO.0.D	-19	0.0116997	8.99709	0.455444	16	CTCGCGCAGGCGGGGGGACCCGAGCTCCGCCGCCGGCCCA	CCCACGGTTACTGCCG	+
M32	ZN563_HUMAN.H11MO.0.C	-9	0.000152359	0.117164	0.167204	21	CGGCGCTCGGCAGCCCAGGGCCAGGGCCCGGCGCCCGCCG	GCAGCTGCCAGTGAGGATCCC	-
M32	SP3_HUMAN.H11MO.0.B	-19	0.000318191	0.244689	0.167204	20	CGGCGCTCGGCAGCCCAGGGCCAGGGCCCGGCGCCCGCCG	CCCCGGCCCCGCCCCCCCCC	-
M32	SP2_HUMAN.H11MO.0.A	-13	0.000397417	0.305614	0.167204	22	CGGCGCTCGGCAGCCCAGGGCCAGGGCCCGGCGCCCGCCG	CCCCCGGCCCCGCCCCCCCCCC	-
M32	ZFX_HUMAN.H11MO.1.A	-8	0.000438966	0.337564	0.167204	17	CGGCGCTCGGCAGCCCAGGGCCAGGGCCCGGCGCCCGCCG	GGGGGCGGAGGCCGGGG	+
M32	TLX1_HUMAN.H11MO.0.D	-13	0.00110686	0.851173	0.227747	17	CGGCGCTCGGCAGCCCAGGGCCAGGGCCCGGCGCCCGCCG	CCTTGGCAACTTGCCAG	-
M32	GATA1_HUMAN.H11MO.0.A	-27	0.00132435	1.01843	0.227747	13	CGGCGCTCGGCAGCCCAGGGCCAGGGCCCGGCGCCCGCCG	CTGGCGGGGACAGATAAGA	+
M32	RXRA_HUMAN.H11MO.0.A	-6	0.00156024	1.19982	0.227747	20	CGGCGCTCGGCAGCCCAGGGCCAGGGCCCGGCGCCCGCCG	GGGGGAGGCAGAGGTCAGAG	+
M32	ZN589_HUMAN.H11MO.0.D	-13	0.00167151	1.28539	0.227747	16	CGGCGCTCGGCAGCCCAGGGCCAGGGCCCGGCGCCCGCCG	CCCACGGTTACTGCCG	+
M32	KLF6_HUMAN.H11MO.0.A	-13	0.00178472	1.37245	0.227747	19	CGGCGCTCGGCAGCCCAGGGCCAGGGCCCGGCGCCCGCCG	CCCCCGGCCCCGCCCTTCC	-
M32	IRX2_HUMAN.H11MO.0.D	-4	0.00206746	1.58988	0.227747	19	CGGCGCTCGGCAGCCCAGGGCCAGGGCCCGGCGCCCGCCG	ACATGGGTGGGCATGTTGG	+
M32	THAP1_HUMAN.H11MO.0.C	-18	0.00229295	1.76328	0.227747	22	CGGCGCTCGGCAGCCCAGGGCCAGGGCCCGGCGCCCGCCG	GCCCGCAGCCAAGATGGCGGCG	-
M32	NR1D1_HUMAN.H11MO.0.B	-18	0.00239165	1.83918	0.227747	19	CGGCGCTCGGCAGCCCAGGGCCAGGGCCCGGCGCCCGCCG	CCTTCTGACCCACTTCCCT	-
M32	TAL1_HUMAN.H11MO.0.A	-27	0.00257099	1.97709	0.230424	13	CGGCGCTCGGCAGCCCAGGGCCAGGGCCCGGCGCCCGCCG	CTGGGGGGGGCAGATAAGG	+
M32	PATZ1_HUMAN.H11MO.0.C	-7	0.00412578	3.17273	0.299339	22	CGGCGCTCGGCAGCCCAGGGCCAGGGCCCGGCGCCCGCCG	CCTCCCCCCCCGCCCCCTCCCC	-
M32	RARG_HUMAN.H11MO.0.B	-19	0.00524899	4.03647	0.347715	18	CGGCGCTCGGCAGCCCAGGGCCAGGGCCCGGCGCCCGCCG	CCCAGGTCACTCTGACCT	-
M32	SP4_HUMAN.H11MO.0.A	-20	0.00619929	4.76726	0.374063	20	CGGCGCTCGGCAGCCCAGGGCCAGGGCCCGGCGCCCGCCG	CCCGGCCCCGCCCCCTTCCC	-
M32	GATA2_HUMAN.H11MO.0.A	-27	0.00682591	5.24913	0.385188	13	CGGCGCTCGGCAGCCCAGGGCCAGGGCCCGGCGCCCGCCG	CTGGGGGGTGGAGATAAGG	+
M32	KLF3_HUMAN.H11MO.0.B	-20	0.00780541	6.00236	0.424731	19	CGGCGCTCGGCAGCCCAGGGCCAGGGCCCGGCGCCCGCCG	CCCGGCCCCGCCCCTCCCC	-
M33	THAP1_HUMAN.H11MO.0.C	-18	0.000192026	0.147668	0.293732	22	CCTCGTGCGGGACACCGAGCGCGACCGCTTAGCGGCGGGC	CGCCGCCATCTTGGCTGCGGGC	+
M33	IRX2_HUMAN.H11MO.0.D	-1	0.000955968	0.735139	0.403339	19	CCTCGTGCGGGACACCGAGCGCGACCGCTTAGCGGCGGGC	ACATGGGTGGGCATGTTGG	+
M33	SP2_HUMAN.H11MO.0.A	-12	0.00107536	0.826955	0.403339	22	CCTCGTGCGGGACACCGAGCGCGACCGCTTAGCGGCGGGC	CCCCCGGCCCCGCCCCCCCCCC	-
M33	SP3_HUMAN.H11MO.0.B	-12	0.00114417	0.87987	0.403339	20	CCTCGTGCGGGACACCGAGCGCGACCGCTTAGCGGCGGGC	CCCCGGCCCCGCCCCCCCCC	-
M33	TLX1_HUMAN.H11MO.0.D	-6	0.00184752	1.42074	0.413575	17	CCTCGTGCGGGACACCGAGCGCGACCGCTTAGCGGCGGGC	CCTTGGCAACTTGCCAG	-
M33	RXRA_HUMAN.H11MO.0.A	-14	0.00216298	1.66333	0.413575	20	CCTCGTGCGGGACACCGAGCGCGACCGCTTAGCGGCGGGC	CTCTGACCTCTGCCTCCCCC	-
M33	GATA1_HUMAN.H11MO.0.A	-29	0.00247413	1.9026	0.420505	11	CCTCGTGCGGGACACCGAGCGCGACCGCTTAGCGGCGGGC	CTGGCGGGGACAGATAAGA	+
M33	ZN563_HUMAN.H11MO.0.C	-2	0.00341538	2.62642	0.434489	21	CCTCGTGCGGGACACCGAGCGCGACCGCTTAGCGGCGGGC	GGGATCCTCACTGGCAGCTGC	+
M33	ZFX_HUMAN.H11MO.1.A	-12	0.00423377	3.25577	0.434489	17	CCTCGTGCGGGACACCGAGCGCGACCGCTTAGCGGCGGGC	CCCCGGCCTCCGCCCCC	-
M33	PATZ1_HUMAN.H11MO.0.C	-11	0.00425176	3.26961	0.434489	22	CCTCGTGCGGGACACCGAGCGCGACCGCTTAGCGGCGGGC	CCTCCCCCCCCGCCCCCTCCCC	-
M33	USF2_HUMAN.H11MO.0.A	-30	0.00494656	3.8039	0.464744	10	CCTCGTGCGGGACACCGAGCGCGACCGCTTAGCGGCGGGC	CGCCGCGGCCACGTGACCC	-
M33	KLF6_HUMAN.H11MO.0.A	-12	0.00529184	4.06942	0.464744	19	CCTCGTGCGGGACACCGAGCGCGACCGCTTAGCGGCGGGC	CCCCCGGCCCCGCCCTTCC	-
M33	PROX1_HUMAN.H11MO.0.D	-17	0.00607648	4.67281	0.464744	17	CCTCGTGCGGGACACCGAGCGCGACCGCTTAGCGGCGGGC	CCCAACCCGCCTTACCC	-
M34	THAP1_HUMAN.H11MO.0.C	-16	1.45002e-05	0.0111507	0.0219846	22	AGCTCGTGACGGCCGGGGCCACTTCCAGGAGGCGGGCCCT	GCCCGCAGCCAAGATGGCGGCG	-
M34	SMAD3_HUMAN.H11MO.0.B	-25	4.5771e-05	0.0351979	0.0346981	12	AGCTCGTGACGGCCGGGGCCACTTCCAGGAGGCGGGCCCT	CAGGTGACAGAG	-
M34	TAF1_HUMAN.H11MO.0.A	-9	0.000177207	0.136272	0.0671685	16	AGCTCGTGACGGCCGGGGCCACTTCCAGGAGGCGGGCCCT	CCGCCGCCGCCATCTT	-
M34	PATZ1_HUMAN.H11MO.0.C	-5	0.000361125	0.277705	0.083453	22	AGCTCGTGACGGCCGGGGCCACTTCCAGGAGGCGGGCCCT	CCTCCCCCCCCGCCCCCTCCCC	-
M34	SP2_HUMAN.H11MO.0.A	-9	0.000361125	0.277705	0.083453	22	AGCTCGTGACGGCCGGGGCCACTTCCAGGAGGCGGGCCCT	CCCCCGGCCCCGCCCCCCCCCC	-
M34	SP3_HUMAN.H11MO.0.B	-6	0.000385296	0.296293	0.083453	20	AGCTCGTGACGGCCGGGGCCACTTCCAGGAGGCGGGCCCT	CCCCGGCCCCGCCCCCCCCC	-
M34	BHE41_HUMAN.H11MO.0.D	-12	0.000448582	0.344959	0.0850153	20	AGCTCGTGACGGCCGGGGCCACTTCCAGGAGGCGGGCCCT	ACCGGGTCACGTGCAGAAGG	+
M34	ZN589_HUMAN.H11MO.0.D	-11	0.000519933	0.399828	0.0860259	16	AGCTCGTGACGGCCGGGGCCACTTCCAGGAGGCGGGCCCT	CCCACGGTTACTGCCG	+
M34	ZFX_HUMAN.H11MO.1.A	-26	0.000574631	0.441891	0.0860259	14	AGCTCGTGACGGCCGGGGCCACTTCCAGGAGGCGGGCCCT	GGGGGCGGAGGCCGGGG	+
M34	ZN563_HUMAN.H11MO.0.C	-15	0.00092869	0.714162	0.117337	21	AGCTCGTGACGGCCGGGGCCACTTCCAGGAGGCGGGCCCT	GGGATCCTCACTGGCAGCTGC	+
M34	NR1D1_HUMAN.H11MO.0.B	-1	0.0018031	1.38658	0.205976	19	AGCTCGTGACGGCCGGGGCCACTTCCAGGAGGCGGGCCCT	CCTTCTGACCCACTTCCCT	-
M34	TLX1_HUMAN.H11MO.0.D	-12	0.00190195	1.4626	0.205976	17	AGCTCGTGACGGCCGGGGCCACTTCCAGGAGGCGGGCCCT	CCTTGGCAACTTGCCAG	-
M34	SP4_HUMAN.H11MO.0.A	-22	0.00235241	1.80901	0.218449	18	AGCTCGTGACGGCCGGGGCCACTTCCAGGAGGCGGGCCCT	GGGAAGGGGGCGGGGCCGGG	+
M34	MXI1_HUMAN.H11MO.0.A	-11	0.00259943	1.99896	0.218953	15	AGCTCGTGACGGCCGGGGCCACTTCCAGGAGGCGGGCCCT	CCCGCCGCCACGTGC	-
M34	RXRA_HUMAN.H11MO.0.A	-12	0.00288499	2.21856	0.230217	20	AGCTCGTGACGGCCGGGGCCACTTCCAGGAGGCGGGCCCT	CTCTGACCTCTGCCTCCCCC	-
M34	PAX5_HUMAN.H11MO.0.A	-17	0.00336119	2.58475	0.254805	21	AGCTCGTGACGGCCGGGGCCACTTCCAGGAGGCGGGCCCT	GTCACGCTCTGCTGCCCAGGC	-
M34	KLF6_HUMAN.H11MO.0.A	-11	0.00389912	2.99842	0.268714	19	AGCTCGTGACGGCCGGGGCCACTTCCAGGAGGCGGGCCCT	CCCCCGGCCCCGCCCTTCC	-
M34	PAX8_HUMAN.H11MO.0.D	0	0.00435764	3.35103	0.275287	14	AGCTCGTGACGGCCGGGGCCACTTCCAGGAGGCGGGCCCT	CCCGCTTCAGTGAC	-
M34	MAZ_HUMAN.H11MO.0.A	-4	0.00490575	3.77252	0.297517	22	AGCTCGTGACGGCCGGGGCCACTTCCAGGAGGCGGGCCCT	CCCCCCCCCCCCCCCCTCCCCC	-
M34	KLF3_HUMAN.H11MO.0.B	-7	0.00546535	4.20286	0.318706	19	AGCTCGTGACGGCCGGGGCCACTTCCAGGAGGCGGGCCCT	CCCGGCCCCGCCCCTCCCC	-
M34	RARG_HUMAN.H11MO.2.D	-5	0.0063535	4.88584	0.344033	20	AGCTCGTGACGGCCGGGGCCACTTCCAGGAGGCGGGCCCT	GTGACCTCTGGGTGACCCCC	-
M34	VEZF1_HUMAN.H11MO.0.C	-6	0.007509	5.77442	0.371717	22	AGCTCGTGACGGCCGGGGCCACTTCCAGGAGGCGGGCCCT	CCCCTCCCCCTCCCCCCTCCCC	-
M34	NR1H4_HUMAN.H11MO.0.B	-21	0.00760027	5.84461	0.371717	19	AGCTCGTGACGGCCGGGGCCACTTCCAGGAGGCGGGCCCT	CCTCGGGGTCATTGACCCC	-
M34	RFX1_HUMAN.H11MO.0.B	-14	0.00897726	6.90351	0.39965	22	AGCTCGTGACGGCCGGGGCCACTTCCAGGAGGCGGGCCCT	GCCCCGGTTGCCATGGCGACGG	+
M34	ZN341_HUMAN.H11MO.0.C	-26	0.00952303	7.32321	0.39965	14	AGCTCGTGACGGCCGGGGCCACTTCCAGGAGGCGGGCCCT	GGGGGGGGGGGGAGGGAAGAGC	+
M34	SPZ1_HUMAN.H11MO.0.D	-11	0.0095861	7.37171	0.39965	16	AGCTCGTGACGGCCGGGGCCACTTCCAGGAGGCGGGCCCT	CCCAGGGTAACAGCCG	-
M34	MAFA_HUMAN.H11MO.0.D	-2	0.00975295	7.50002	0.39965	21	AGCTCGTGACGGCCGGGGCCACTTCCAGGAGGCGGGCCCT	GTGCTGACCCCGCAGCCTTCG	+
M34	NR1H3_HUMAN.H11MO.0.B	-12	0.0104864	8.06404	0.407668	19	AGCTCGTGACGGCCGGGGCCACTTCCAGGAGGCGGGCCCT	CAGAGGTCACTGCAGGTCA	+
M34	LYL1_HUMAN.H11MO.0.A	-14	0.0112328	8.63801	0.419633	14	AGCTCGTGACGGCCGGGGCCACTTCCAGGAGGCGGGCCCT	CCAGCTGTTTCCTG	+
M34	ZN394_HUMAN.H11MO.0.C	-5	0.0118771	9.13346	0.419633	20	AGCTCGTGACGGCCGGGGCCACTTCCAGGAGGCGGGCCCT	ATTCCATTCTATTCCATTCT	-
M34	IRX2_HUMAN.H11MO.0.D	0	0.0119013	9.15207	0.419633	19	AGCTCGTGACGGCCGGGGCCACTTCCAGGAGGCGGGCCCT	CCAACATGCCCACCCATGT	-
M34	PROX1_HUMAN.H11MO.0.D	-8	0.0123303	9.48203	0.424882	17	AGCTCGTGACGGCCGGGGCCACTTCCAGGAGGCGGGCCCT	CCCAACCCGCCTTACCC	-
M34	ZBT17_HUMAN.H11MO.0.A	-7	0.0126728	9.74538	0.426978	19	AGCTCGTGACGGCCGGGGCCACTTCCAGGAGGCGGGCCCT	CTTCCCCTCCCCCACCCTC	-
M35	BC11A_HUMAN.H11MO.0.A	-22	0.000148362	0.114091	0.226942	17	CACTCAAACTCCACCCCTTGACAATAGAGGAAGCAGGAGA	AAAAGAGGAAGTGAAAA	+
M35	TLX1_HUMAN.H11MO.0.D	-17	0.000630629	0.484953	0.275755	17	CACTCAAACTCCACCCCTTGACAATAGAGGAAGCAGGAGA	CTGGCAAGTTGCCAAGG	+
M35	VEZF1_HUMAN.H11MO.0.C	1	0.000645639	0.496497	0.275755	21	CACTCAAACTCCACCCCTTGACAATAGAGGAAGCAGGAGA	CCCCTCCCCCTCCCCCCTCCCC	-
M35	ZN394_HUMAN.H11MO.0.C	-20	0.000808939	0.622074	0.275755	20	CACTCAAACTCCACCCCTTGACAATAGAGGAAGCAGGAGA	AGAATGGAATAGAATGGAAT	+
M35	MAF_HUMAN.H11MO.0.A	-20	0.00108164	0.831782	0.275755	19	CACTCAAACTCCACCCCTTGACAATAGAGGAAGCAGGAGA	GAATCTGCTGACTCAGCAA	+
M35	SPIC_HUMAN.H11MO.0.D	-26	0.00132361	1.01785	0.277865	13	CACTCAAACTCCACCCCTTGACAATAGAGGAAGCAGGAGA	GAGGAAGGGGAGG	+
M35	IRX2_HUMAN.H11MO.0.D	-1	0.00145322	1.11753	0.277865	19	CACTCAAACTCCACCCCTTGACAATAGAGGAAGCAGGAGA	CCAACATGCCCACCCATGT	-
M35	RARA_HUMAN.H11MO.0.A	-1	0.00236273	1.81694	0.378971	20	CACTCAAACTCCACCCCTTGACAATAGAGGAAGCAGGAGA	CCTTGACCTCTTGATCCCCC	-
M35	ETS2_HUMAN.H11MO.0.B	-24	0.0024775	1.9052	0.378971	13	CACTCAAACTCCACCCCTTGACAATAGAGGAAGCAGGAGA	GGAAGGAAGAGGA	+
M35	ZN341_HUMAN.H11MO.0.C	2	0.00327405	2.51775	0.455286	20	CACTCAAACTCCACCCCTTGACAATAGAGGAAGCAGGAGA	GCTCTTCCCTCCCCCCCCCCCC	-
M35	NKX25_HUMAN.H11MO.0.B	1	0.00383034	2.94553	0.474396	7	CACTCAAACTCCACCCCTTGACAATAGAGGAAGCAGGAGA	CCTCTCCA	-
M35	MNX1_HUMAN.H11MO.0.D	0	0.00480935	3.69839	0.474396	19	CACTCAAACTCCACCCCTTGACAATAGAGGAAGCAGGAGA	CTATTTTAATAACCCTTAA	+
M35	NR1D1_HUMAN.H11MO.0.B	-18	0.00480935	3.69839	0.474396	19	CACTCAAACTCCACCCCTTGACAATAGAGGAAGCAGGAGA	AGGGAAGTGGGTCAGAAGG	+
M35	RXRA_HUMAN.H11MO.0.A	0	0.00496214	3.81589	0.474396	20	CACTCAAACTCCACCCCTTGACAATAGAGGAAGCAGGAGA	CTCTGACCTCTGCCTCCCCC	-
M35	ZN214_HUMAN.H11MO.0.C	-12	0.00577977	4.44465	0.491168	22	CACTCAAACTCCACCCCTTGACAATAGAGGAAGCAGGAGA	TCCTTTTTGAGGCCTTTGATGA	+
M36	IRF7_HUMAN.H11MO.0.C	0	0.000217624	0.167353	0.234636	10	ATTCACTCTCCAGCTGGGGCACACCAATCACAGCACCAAG	TTTCACTTTC	-
M36	TFAP4_HUMAN.H11MO.0.A	-9	0.000306583	0.235762	0.234636	10	ATTCACTCTCCAGCTGGGGCACACCAATCACAGCACCAAG	CCAGCTGTTT	+
M36	NFYB_HUMAN.H11MO.0.A	-20	0.00179004	1.37654	0.489475	13	ATTCACTCTCCAGCTGGGGCACACCAATCACAGCACCAAG	CAGCCAATCAGAG	+
M36	FOXI1_HUMAN.H11MO.0.B	-21	0.00208738	1.6052	0.489475	12	ATTCACTCTCCAGCTGGGGCACACCAATCACAGCACCAAG	AACCAATCAGAG	-
M36	NFYA_HUMAN.H11MO.0.A	-19	0.0023892	1.83729	0.489475	14	ATTCACTCTCCAGCTGGGGCACACCAATCACAGCACCAAG	TCAGCCAATCAGAA	+
M36	IRF9_HUMAN.H11MO.0.C	2	0.00254777	1.95924	0.489475	10	ATTCACTCTCCAGCTGGGGCACACCAATCACAGCACCAAG	AGTTTCGCTTTC	-
M36	NFYC_HUMAN.H11MO.0.A	-19	0.00302261	2.32438	0.489475	14	ATTCACTCTCCAGCTGGGGCACACCAATCACAGCACCAAG	CTAGCCAATCAGAG	+
M36	MAF_HUMAN.H11MO.1.B	-11	0.00397542	3.0571	0.489475	8	ATTCACTCTCCAGCTGGGGCACACCAATCACAGCACCAAG	TGCTGACT	+
M36	IRF1_HUMAN.H11MO.0.A	4	0.00403649	3.10406	0.489475	16	ATTCACTCTCCAGCTGGGGCACACCAATCACAGCACCAAG	TTACTTTCACTTTCATTTTC	-
M36	PTF1A_HUMAN.H11MO.0.B	-9	0.004331	3.33054	0.489475	18	ATTCACTCTCCAGCTGGGGCACACCAATCACAGCACCAAG	CCAGCTGCCCCCTTTCCC	+
M36	CEBPZ_HUMAN.H11MO.0.D	-21	0.00439094	3.37663	0.489475	11	ATTCACTCTCCAGCTGGGGCACACCAATCACAGCACCAAG	AGCCAATCAGC	-
M36	PRDM1_HUMAN.H11MO.0.A	4	0.00452565	3.48022	0.489475	10	ATTCACTCTCCAGCTGGGGCACACCAATCACAGCACCAAG	TCACTTTCACTTTC	-
M36	MAFG_HUMAN.H11MO.1.A	-11	0.00464281	3.57032	0.489475	8	ATTCACTCTCCAGCTGGGGCACACCAATCACAGCACCAAG	TGCTGAGT	+
M36	SOX18_HUMAN.H11MO.0.D	-15	0.00496076	3.81482	0.489475	19	ATTCACTCTCCAGCTGGGGCACACCAATCACAGCACCAAG	GGAAAAGAACAATGGGTTC	-
M36	BHA15_HUMAN.H11MO.0.B	-9	0.00536371	4.12469	0.489475	11	ATTCACTCTCCAGCTGGGGCACACCAATCACAGCACCAAG	CCAGCTGCTGC	-
M36	IRF2_HUMAN.H11MO.0.A	4	0.00543629	4.18051	0.489475	16	ATTCACTCTCCAGCTGGGGCACACCAATCACAGCACCAAG	TTACTTTCACTTTCACTTTC	-
M37	ZFX_HUMAN.H11MO.1.A	-22	0.000108773	0.0836466	0.104033	17	CGGGCCTCCGTGCCCGCGCCGCCGGGGCACGCTCCGGGGG	GGGGGCGGAGGCCGGGG	+
M37	THAP1_HUMAN.H11MO.0.C	-20	0.000289802	0.222857	0.104033	20	CGGGCCTCCGTGCCCGCGCCGCCGGGGCACGCTCCGGGGG	CGCCGCCATCTTGGCTGCGGGC	+
M37	SP2_HUMAN.H11MO.0.A	-18	0.000313472	0.24106	0.104033	22	CGGGCCTCCGTGCCCGCGCCGCCGGGGCACGCTCCGGGGG	GGGGGGGGGGCGGGGCCGGGGG	+
M37	ZN563_HUMAN.H11MO.0.C	-2	0.000349416	0.268701	0.104033	21	CGGGCCTCCGTGCCCGCGCCGCCGGGGCACGCTCCGGGGG	GGGATCCTCACTGGCAGCTGC	+
M37	SP3_HUMAN.H11MO.0.B	-10	0.000453797	0.34897	0.104033	20	CGGGCCTCCGTGCCCGCGCCGCCGGGGCACGCTCCGGGGG	CCCCGGCCCCGCCCCCCCCC	-
M37	IRX2_HUMAN.H11MO.0.D	-4	0.000811882	0.624337	0.124235	19	CGGGCCTCCGTGCCCGCGCCGCCGGGGCACGCTCCGGGGG	CCAACATGCCCACCCATGT	-
M37	TLX1_HUMAN.H11MO.0.D	-20	0.00113132	0.869986	0.124235	17	CGGGCCTCCGTGCCCGCGCCGCCGGGGCACGCTCCGGGGG	CCTTGGCAACTTGCCAG	-
M37	PATZ1_HUMAN.H11MO.0.C	-13	0.001135	0.872814	0.124235	22	CGGGCCTCCGTGCCCGCGCCGCCGGGGCACGCTCCGGGGG	CCTCCCCCCCCGCCCCCTCCCC	-
M37	ZN589_HUMAN.H11MO.0.D	-24	0.00119588	0.919633	0.124235	16	CGGGCCTCCGTGCCCGCGCCGCCGGGGCACGCTCCGGGGG	CGGCAGTAACCGTGGG	-
M37	ZN341_HUMAN.H11MO.0.C	-24	0.00122084	0.938826	0.124235	16	CGGGCCTCCGTGCCCGCGCCGCCGGGGCACGCTCCGGGGG	GGGGGGGGGGGGAGGGAAGAGC	+
M37	TAL1_HUMAN.H11MO.0.A	-7	0.00130982	1.00725	0.124235	19	CGGGCCTCCGTGCCCGCGCCGCCGGGGCACGCTCCGGGGG	CCTTATCTGCCCCCCCCAG	-
M37	KLF6_HUMAN.H11MO.0.A	-19	0.0016555	1.27308	0.144729	19	CGGGCCTCCGTGCCCGCGCCGCCGGGGCACGCTCCGGGGG	CCCCCGGCCCCGCCCTTCC	-
M37	PROX1_HUMAN.H11MO.0.D	-23	0.00186359	1.4331	0.145734	17	CGGGCCTCCGTGCCCGCGCCGCCGGGGCACGCTCCGGGGG	GGGTAAGGCGGGTTGGG	+
M37	RXRA_HUMAN.H11MO.0.A	-19	0.00198893	1.52948	0.145734	20	CGGGCCTCCGTGCCCGCGCCGCCGGGGCACGCTCCGGGGG	GGGGGAGGCAGAGGTCAGAG	+
M37	GATA1_HUMAN.H11MO.0.A	-7	0.00261899	2.014	0.172806	19	CGGGCCTCCGTGCCCGCGCCGCCGGGGCACGCTCCGGGGG	TCTTATCTGTCCCCGCCAG	-
M37	RARG_HUMAN.H11MO.2.D	-25	0.00383697	2.95063	0.241818	15	CGGGCCTCCGTGCCCGCGCCGCCGGGGCACGCTCCGGGGG	GGGGGTCACCCAGAGGTCAC	+
M37	MAFA_HUMAN.H11MO.0.D	-25	0.00409556	3.14949	0.241818	15	CGGGCCTCCGTGCCCGCGCCGCCGGGGCACGCTCCGGGGG	CGAAGGCTGCGGGGTCAGCAC	-
M37	KLF3_HUMAN.H11MO.0.B	-11	0.00440045	3.38394	0.247336	19	CGGGCCTCCGTGCCCGCGCCGCCGGGGCACGCTCCGGGGG	CCCGGCCCCGCCCCTCCCC	-
M37	OLIG2_HUMAN.H11MO.0.B	-23	0.00501005	3.85273	0.262179	17	CGGGCCTCCGTGCCCGCGCCGCCGGGGCACGCTCCGGGGG	CAGAAGGGAAACAGCTGG	-
M37	NR1H4_HUMAN.H11MO.0.B	-21	0.00677166	5.20741	0.321143	19	CGGGCCTCCGTGCCCGCGCCGCCGGGGCACGCTCCGGGGG	GGGGTCAATGACCCCGAGG	+
M37	VEZF1_HUMAN.H11MO.0.C	-20	0.00731774	5.62735	0.326665	20	CGGGCCTCCGTGCCCGCGCCGCCGGGGCACGCTCCGGGGG	GGGGAGGGGGGAGGGGGAGGGG	+
M37	TAF1_HUMAN.H11MO.0.A	-24	0.00731859	5.62799	0.326665	16	CGGGCCTCCGTGCCCGCGCCGCCGGGGCACGCTCCGGGGG	AAGATGGCGGCGGCGG	+
M37	ZN554_HUMAN.H11MO.0.C	-20	0.00825919	6.35132	0.358116	20	CGGGCCTCCGTGCCCGCGCCGCCGGGGCACGCTCCGGGGG	AGCACCCCACATGGCTCAGC	-
M37	PAX8_HUMAN.H11MO.0.D	0	0.00950665	7.31062	0.385067	14	CGGGCCTCCGTGCCCGCGCCGCCGGGGCACGCTCCGGGGG	CCCGCTTCAGTGAC	-
M37	PTF1A_HUMAN.H11MO.0.B	-23	0.00964198	7.41469	0.385067	17	CGGGCCTCCGTGCCCGCGCCGCCGGGGCACGCTCCGGGGG	GGGAAAGGGGGCAGCTGG	-
M37	NR1D1_HUMAN.H11MO.0.B	-5	0.0117971	9.07193	0.440954	19	CGGGCCTCCGTGCCCGCGCCGCCGGGGCACGCTCCGGGGG	CCTTCTGACCCACTTCCCT	-
M37	RARG_HUMAN.H11MO.0.B	-1	0.011913	9.16113	0.440954	18	CGGGCCTCCGTGCCCGCGCCGCCGGGGCACGCTCCGGGGG	AGGTCAGAGTGACCTGGG	+
M37	BHE41_HUMAN.H11MO.0.D	-20	0.0123384	9.48822	0.445824	20	CGGGCCTCCGTGCCCGCGCCGCCGGGGCACGCTCCGGGGG	ACCGGGTCACGTGCAGAAGG	+
M37	SP4_HUMAN.H11MO.0.A	-19	0.0131768	10.133	0.454478	20	CGGGCCTCCGTGCCCGCGCCGCCGGGGCACGCTCCGGGGG	GGGAAGGGGGCGGGGCCGGG	+
M37	ZIC2_HUMAN.H11MO.0.D	-25	0.0139409	10.7205	0.470144	15	CGGGCCTCCGTGCCCGCGCCGCCGGGGCACGCTCCGGGGG	GGCCCCCTGCTGTGA	+
M37	PLAG1_HUMAN.H11MO.0.D	-25	0.0146846	11.2924	0.474771	15	CGGGCCTCCGTGCCCGCGCCGCCGGGGCACGCTCCGGGGG	GGGGGCATCAGGAGGGG	+
M38	ZN563_HUMAN.H11MO.0.C	-10	0.000557384	0.428628	0.453751	21	GGGCTCCCGGTGGCGACCGGCCGGCGGCTGGCGCCCGCGC	GGGATCCTCACTGGCAGCTGC	+
M38	THAP1_HUMAN.H11MO.0.C	-18	0.000861464	0.662466	0.453751	22	GGGCTCCCGGTGGCGACCGGCCGGCGGCTGGCGCCCGCGC	CGCCGCCATCTTGGCTGCGGGC	+
M38	IRX2_HUMAN.H11MO.0.D	-15	0.000890119	0.684502	0.453751	19	GGGCTCCCGGTGGCGACCGGCCGGCGGCTGGCGCCCGCGC	CCAACATGCCCACCCATGT	-
M40	ZFX_HUMAN.H11MO.1.A	-7	0.000126194	0.0970429	0.192525	17	GCGCGCCGCGCGGCTGGCCGCCCGGCGGGCGCGGCCCGCG	CCCCGGCCTCCGCCCCC	-
M40	THAP1_HUMAN.H11MO.0.C	-11	0.000797643	0.613388	0.243604	22	GCGCGCCGCGCGGCTGGCCGCCCGGCGGGCGCGGCCCGCG	GCCCGCAGCCAAGATGGCGGCG	-
M40	ZN563_HUMAN.H11MO.0.C	-9	0.000865878	0.66586	0.243604	21	GCGCGCCGCGCGGCTGGCCGCCCGGCGGGCGCGGCCCGCG	GCAGCTGCCAGTGAGGATCCC	-
M40	GATA1_HUMAN.H11MO.0.A	8	0.000910333	0.700046	0.243604	11	GCGCGCCGCGCGGCTGGCCGCCCGGCGGGCGCGGCCCGCG	TCTTATCTGTCCCCGCCAG	-
M40	IRX2_HUMAN.H11MO.0.D	-19	0.00114845	0.883155	0.243604	19	GCGCGCCGCGCGGCTGGCCGCCCGGCGGGCGCGGCCCGCG	CCAACATGCCCACCCATGT	-
M40	RXRA_HUMAN.H11MO.0.A	-6	0.00116323	0.894524	0.243604	20	GCGCGCCGCGCGGCTGGCCGCCCGGCGGGCGCGGCCCGCG	CTCTGACCTCTGCCTCCCCC	-
M40	SP3_HUMAN.H11MO.0.B	-6	0.00134896	1.03735	0.243604	20	GCGCGCCGCGCGGCTGGCCGCCCGGCGGGCGCGGCCCGCG	CCCCGGCCCCGCCCCCCCCC	-
M40	GATA2_HUMAN.H11MO.0.A	8	0.00167912	1.29124	0.256171	11	GCGCGCCGCGCGGCTGGCCGCCCGGCGGGCGCGGCCCGCG	CCTTATCTCCACCCCCCAG	-
M40	TLX1_HUMAN.H11MO.0.D	-7	0.00201944	1.55295	0.256742	17	GCGCGCCGCGCGGCTGGCCGCCCGGCGGGCGCGGCCCGCG	CCTTGGCAACTTGCCAG	-
M40	NR1D1_HUMAN.H11MO.0.B	-9	0.00243277	1.8708	0.2855	19	GCGCGCCGCGCGGCTGGCCGCCCGGCGGGCGCGGCCCGCG	AGGGAAGTGGGTCAGAAGG	+
M40	SP2_HUMAN.H11MO.0.A	-5	0.00384382	2.9559	0.366314	22	GCGCGCCGCGCGGCTGGCCGCCCGGCGGGCGCGGCCCGCG	CCCCCGGCCCCGCCCCCCCCCC	-
M40	KLF6_HUMAN.H11MO.0.A	-1	0.00402732	3.09701	0.366314	19	GCGCGCCGCGCGGCTGGCCGCCCGGCGGGCGCGGCCCGCG	GGAAGGGCGGGGCCGGGGG	+
M40	TAL1_HUMAN.H11MO.0.A	8	0.00402732	3.09701	0.366314	11	GCGCGCCGCGCGGCTGGCCGCCCGGCGGGCGCGGCCCGCG	CCTTATCTGCCCCCCCCAG	-
M40	PATZ1_HUMAN.H11MO.0.C	-4	0.00640986	4.92918	0.407461	22	GCGCGCCGCGCGGCTGGCCGCCCGGCGGGCGCGGCCCGCG	CCTCCCCCCCCGCCCCCTCCCC	-
M41	ZIC4_HUMAN.H11MO.0.D	-1	0.000428422	0.329456	0.432538	15	TTCCCCCGCGCTGTGGAAAGCCCGTGGCCTCCCGCCAGCG	GACCCCCCGCTGTGC	-
M41	ZN770_HUMAN.H11MO.1.C	-22	0.0010378	0.798071	0.432538	11	TTCCCCCGCGCTGTGGAAAGCCCGTGGCCTCCCGCCAGCG	CTCAGCCTCCC	-
M41	EGR4_HUMAN.H11MO.0.D	-25	0.0017684	1.3599	0.432538	11	TTCCCCCGCGCTGTGGAAAGCCCGTGGCCTCCCGCCAGCG	GCCCTGCCGCC	-
M41	ZFX_HUMAN.H11MO.0.A	-22	0.00183613	1.41199	0.432538	10	TTCCCCCGCGCTGTGGAAAGCCCGTGGCCTCCCGCCAGCG	CGGGGCCTGG	-
M41	TF65_HUMAN.H11MO.0.A	-12	0.00255907	1.96792	0.432538	14	TTCCCCCGCGCTGTGGAAAGCCCGTGGCCTCCCGCCAGCG	CTGGAAATTCCCTG	-
M41	E2F1_HUMAN.H11MO.0.A	-26	0.00269046	2.06896	0.432538	14	TTCCCCCGCGCTGTGGAAAGCCCGTGGCCTCCCGCCAGCG	CTTTCCCGCCCCCC	-
M41	NFIC_HUMAN.H11MO.0.A	-22	0.00307944	2.36809	0.432538	17	TTCCCCCGCGCTGTGGAAAGCCCGTGGCCTCCCGCCAGCG	CTTGGCTCCCTGCCAAG	+
M41	KAISO_HUMAN.H11MO.2.A	-26	0.00317059	2.43818	0.432538	12	TTCCCCCGCGCTGTGGAAAGCCCGTGGCCTCCCGCCAGCG	TCTTCCTGCGAG	-
M41	PLAL1_HUMAN.H11MO.0.D	-24	0.00355694	2.73528	0.432538	10	TTCCCCCGCGCTGTGGAAAGCCCGTGGCCTCCCGCCAGCG	GGGCCCCCCG	-
M41	NFAC3_HUMAN.H11MO.0.B	-13	0.00366382	2.81747	0.432538	9	TTCCCCCGCGCTGTGGAAAGCCCGTGGCCTCCCGCCAGCG	TGGAAAACT	+
M41	ZN331_HUMAN.H11MO.0.C	-2	0.00369346	2.84027	0.432538	20	TTCCCCCGCGCTGTGGAAAGCCCGTGGCCTCCCGCCAGCG	CCACCCAGCTGAGCCCAGCC	-
M41	NFKB2_HUMAN.H11MO.0.B	-13	0.00370974	2.85279	0.432538	11	TTCCCCCGCGCTGTGGAAAGCCCGTGGCCTCCCGCCAGCG	GGGAAAGCCCC	+
M41	MYC_HUMAN.H11MO.0.A	-17	0.00370974	2.85279	0.432538	11	TTCCCCCGCGCTGTGGAAAGCCCGTGGCCTCCCGCCAGCG	GAGCACGTGGC	-
M41	GLIS2_HUMAN.H11MO.0.D	1	0.00399516	3.07228	0.432544	13	TTCCCCCGCGCTGTGGAAAGCCCGTGGCCTCCCGCCAGCG	GACCCCCCGCGAAG	-
M41	E2F6_HUMAN.H11MO.0.A	-25	0.00443945	3.41394	0.434278	13	TTCCCCCGCGCTGTGGAAAGCCCGTGGCCTCCCGCCAGCG	CCCTTCCCGCCCC	-
M41	E2F4_HUMAN.H11MO.0.A	-26	0.00490901	3.77503	0.434278	13	TTCCCCCGCGCTGTGGAAAGCCCGTGGCCTCCCGCCAGCG	ATTTCCCGCCCCC	-
M41	HEY2_HUMAN.H11MO.0.D	-15	0.00501263	3.85471	0.434278	17	TTCCCCCGCGCTGTGGAAAGCCCGTGGCCTCCCGCCAGCG	GGGGGCACGTGGCATTA	+
M41	NFIA_HUMAN.H11MO.0.C	-23	0.00515723	3.96591	0.434278	15	TTCCCCCGCGCTGTGGAAAGCCCGTGGCCTCCCGCCAGCG	TTGGCACCGTGCCAA	-
M41	KLF12_HUMAN.H11MO.0.C	-2	0.00607605	4.67248	0.456393	11	TTCCCCCGCGCTGTGGAAAGCCCGTGGCCTCCCGCCAGCG	GCCCCGCCCCT	-
M41	MAX_HUMAN.H11MO.0.A	-17	0.00633448	4.87122	0.456393	10	TTCCCCCGCGCTGTGGAAAGCCCGTGGCCTCCCGCCAGCG	GAGCACGTGG	+
M41	MAZ_HUMAN.H11MO.1.A	-2	0.00641219	4.93098	0.456393	11	TTCCCCCGCGCTGTGGAAAGCCCGTGGCCTCCCGCCAGCG	CCCCCTCCCTC	-
M41	TFDP1_HUMAN.H11MO.0.C	-26	0.00677835	5.21255	0.456393	14	TTCCCCCGCGCTGTGGAAAGCCCGTGGCCTCCCGCCAGCG	TTTTCCCGCCCCCC	-
M41	RELB_HUMAN.H11MO.0.C	-13	0.00695569	5.34892	0.456393	12	TTCCCCCGCGCTGTGGAAAGCCCGTGGCCTCCCGCCAGCG	GGGAAATCCCCC	-
M41	AP2B_HUMAN.H11MO.0.B	-19	0.00749905	5.76677	0.456393	10	TTCCCCCGCGCTGTGGAAAGCCCGTGGCCTCCCGCCAGCG	GCCCGGGGGC	+
M41	BCL6B_HUMAN.H11MO.0.D	-12	0.00752758	5.78871	0.456393	11	TTCCCCCGCGCTGTGGAAAGCCCGTGGCCTCCCGCCAGCG	CTAGAAAGCAT	-
M41	RARA_HUMAN.H11MO.1.A	-21	0.00838282	6.44639	0.469722	10	TTCCCCCGCGCTGTGGAAAGCCCGTGGCCTCCCGCCAGCG	CCCTGACCTT	-
M41	NR2C1_HUMAN.H11MO.0.C	-23	0.00843868	6.48935	0.469722	13	TTCCCCCGCGCTGTGGAAAGCCCGTGGCCTCCCGCCAGCG	CTGACCTCTGGCC	-
M41	NFKB1_HUMAN.H11MO.1.B	-12	0.00882155	6.78377	0.469722	11	TTCCCCCGCGCTGTGGAAAGCCCGTGGCCTCCCGCCAGCG	GGGAAATTCCC	+
M41	WT1_HUMAN.H11MO.0.C	-19	0.00924324	7.10805	0.469722	20	TTCCCCCGCGCTGTGGAAAGCCCGTGGCCTCCCGCCAGCG	CCCCCCCTCCTCCCCCGCCC	-
M41	E2F3_HUMAN.H11MO.0.A	-27	0.00929692	7.14933	0.469722	11	TTCCCCCGCGCTGTGGAAAGCCCGTGGCCTCCCGCCAGCG	TTTCCCGCCCT	-
M41	ZN257_HUMAN.H11MO.0.C	-11	0.0104083	8.00399	0.476491	12	TTCCCCCGCGCTGTGGAAAGCCCGTGGCCTCCCGCCAGCG	AGAGGCAAGAGC	-
M41	AP2D_HUMAN.H11MO.0.D	-18	0.0113026	8.6917	0.476491	14	TTCCCCCGCGCTGTGGAAAGCCCGTGGCCTCCCGCCAGCG	CGCCCGAGGCGCGT	+
M41	NFAC2_HUMAN.H11MO.0.B	-13	0.0114223	8.78372	0.476491	9	TTCCCCCGCGCTGTGGAAAGCCCGTGGCCTCCCGCCAGCG	TGGAAAATT	+
M41	TFEB_HUMAN.H11MO.0.C	-20	0.0114223	8.78372	0.476491	9	TTCCCCCGCGCTGTGGAAAGCCCGTGGCCTCCCGCCAGCG	CACGTGACC	-
M41	ZIC3_HUMAN.H11MO.0.B	-1	0.011644	8.95421	0.476491	15	TTCCCCCGCGCTGTGGAAAGCCCGTGGCCTCCCGCCAGCG	GGCCCCCTGCTGTGA	+
M41	NFAC1_HUMAN.H11MO.1.B	-11	0.0116481	8.95738	0.476491	10	TTCCCCCGCGCTGTGGAAAGCCCGTGGCCTCCCGCCAGCG	AATGGAAAAT	+
M41	HES5_HUMAN.H11MO.0.D	-17	0.0126792	9.7503	0.476491	12	TTCCCCCGCGCTGTGGAAAGCCCGTGGCCTCCCGCCAGCG	TGGCACGTGCCG	+
M41	ESR2_HUMAN.H11MO.1.A	-23	0.0127291	9.78871	0.476491	7	TTCCCCCGCGCTGTGGAAAGCCCGTGGCCTCCCGCCAGCG	GTGACCT	-
M41	ZN219_HUMAN.H11MO.0.D	-26	0.0133147	10.239	0.476491	12	TTCCCCCGCGCTGTGGAAAGCCCGTGGCCTCCCGCCAGCG	TCCGCCCCCCTC	-
M41	CR3L1_HUMAN.H11MO.0.D	-18	0.0133517	10.2674	0.476491	11	TTCCCCCGCGCTGTGGAAAGCCCGTGGCCTCCCGCCAGCG	GCCACGTGGCA	+
M41	WT1_HUMAN.H11MO.1.B	-24	0.0133517	10.2674	0.476491	11	TTCCCCCGCGCTGTGGAAAGCCCGTGGCCTCCCGCCAGCG	CCTCCTCCCAC	-
M41	REST_HUMAN.H11MO.0.A	-3	0.0135176	10.395	0.476491	22	TTCCCCCGCGCTGTGGAAAGCCCGTGGCCTCCCGCCAGCG	TTCAGCACCATGGACAGCGCCC	+
M41	MYCN_HUMAN.H11MO.0.A	-17	0.0139795	10.7503	0.481575	12	TTCCCCCGCGCTGTGGAAAGCCCGTGGCCTCCCGCCAGCG	GCCCACGTGGCC	-
M41	MXI1_HUMAN.H11MO.1.A	-17	0.0147804	11.3662	0.49785	11	TTCCCCCGCGCTGTGGAAAGCCCGTGGCCTCCCGCCAGCG	GAGCACGTGGG	-
M42	ZFX_HUMAN.H11MO.1.A	-23	0.000210576	0.161933	0.264843	17	CCGGCCGACCTGGCGTGCGCGAGCCGCGCCCTGGGGCCAC	CCCCGGCCTCCGCCCCC	-
M42	SP3_HUMAN.H11MO.0.B	-17	0.000348059	0.267657	0.264843	20	CCGGCCGACCTGGCGTGCGCGAGCCGCGCCCTGGGGCCAC	CCCCGGCCCCGCCCCCCCCC	-
M42	SP2_HUMAN.H11MO.0.A	-16	0.000560901	0.431333	0.284531	22	CCGGCCGACCTGGCGTGCGCGAGCCGCGCCCTGGGGCCAC	CCCCCGGCCCCGCCCCCCCCCC	-
M42	TLX1_HUMAN.H11MO.0.D	-23	0.000954183	0.733766	0.342609	17	CCGGCCGACCTGGCGTGCGCGAGCCGCGCCCTGGGGCCAC	CCTTGGCAACTTGCCAG	-
M42	IRX2_HUMAN.H11MO.0.D	-12	0.00112565	0.865626	0.342609	19	CCGGCCGACCTGGCGTGCGCGAGCCGCGCCCTGGGGCCAC	ACATGGGTGGGCATGTTGG	+
M42	RXRA_HUMAN.H11MO.0.A	-17	0.00162512	1.24972	0.412193	20	CCGGCCGACCTGGCGTGCGCGAGCCGCGCCCTGGGGCCAC	CTCTGACCTCTGCCTCCCCC	-
M42	ZN563_HUMAN.H11MO.0.C	1	0.00224678	1.72777	0.413712	20	CCGGCCGACCTGGCGTGCGCGAGCCGCGCCCTGGGGCCAC	GGGATCCTCACTGGCAGCTGC	+
M42	THAP1_HUMAN.H11MO.0.C	-2	0.00318971	2.45289	0.413712	22	CCGGCCGACCTGGCGTGCGCGAGCCGCGCCCTGGGGCCAC	CGCCGCCATCTTGGCTGCGGGC	+
M42	GATA1_HUMAN.H11MO.0.A	7	0.00328947	2.5296	0.413712	12	CCGGCCGACCTGGCGTGCGCGAGCCGCGCCCTGGGGCCAC	TCTTATCTGTCCCCGCCAG	-
M42	MXI1_HUMAN.H11MO.0.A	-29	0.00351998	2.70686	0.413712	11	CCGGCCGACCTGGCGTGCGCGAGCCGCGCCCTGGGGCCAC	CCCGCCGCCACGTGC	-
M42	KLF3_HUMAN.H11MO.0.B	-18	0.00462683	3.55803	0.413712	19	CCGGCCGACCTGGCGTGCGCGAGCCGCGCCCTGGGGCCAC	CCCGGCCCCGCCCCTCCCC	-
M42	KLF6_HUMAN.H11MO.0.A	-16	0.00462683	3.55803	0.413712	19	CCGGCCGACCTGGCGTGCGCGAGCCGCGCCCTGGGGCCAC	CCCCCGGCCCCGCCCTTCC	-
M42	BRAC_HUMAN.H11MO.0.A	-5	0.00479579	3.68797	0.413712	20	CCGGCCGACCTGGCGTGCGCGAGCCGCGCCCTGGGGCCAC	TTAGCAGGGAGGTGTGAAAT	+
M42	TAL1_HUMAN.H11MO.0.A	7	0.00529144	4.06912	0.413712	12	CCGGCCGACCTGGCGTGCGCGAGCCGCGCCCTGGGGCCAC	CCTTATCTGCCCCCCCCAG	-
M42	USF2_HUMAN.H11MO.0.A	-31	0.0064562	4.96482	0.463361	9	CCGGCCGACCTGGCGTGCGCGAGCCGCGCCCTGGGGCCAC	CGCCGCGGCCACGTGACCC	-
M42	PATZ1_HUMAN.H11MO.0.C	-16	0.00669849	5.15114	0.463361	22	CCGGCCGACCTGGCGTGCGCGAGCCGCGCCCTGGGGCCAC	CCTCCCCCCCCGCCCCCTCCCC	-
M42	RFX5_HUMAN.H11MO.0.A	-2	0.00751725	5.78077	0.476665	20	CCGGCCGACCTGGCGTGCGCGAGCCGCGCCCTGGGGCCAC	GTCAGCTGTTGCTAGGCAGA	+
M42	PURA_HUMAN.H11MO.0.D	-11	0.00887228	6.82278	0.493188	17	CCGGCCGACCTGGCGTGCGCGAGCCGCGCCCTGGGGCCAC	GGAAGGGGGGGGCAGGG	+
M42	SP4_HUMAN.H11MO.0.A	-18	0.00907414	6.97801	0.493188	20	CCGGCCGACCTGGCGTGCGCGAGCCGCGCCCTGGGGCCAC	CCCGGCCCCGCCCCCTTCCC	-
M43	SP2_HUMAN.H11MO.0.A	-3	1.0123e-05	0.00778459	0.00891953	22	GGGGCGGCGGGGGCTGCAGCGCAGGGCCCCCGCACCAGCG	GGGGGGGGGGCGGGGCCGGGGG	+
M43	KLF16_HUMAN.H11MO.0.D	0	1.43847e-05	0.0110618	0.00891953	19	GGGGCGGCGGGGGCTGCAGCGCAGGGCCCCCGCACCAGCG	GGGGGCGGGGGGGGGGGGG	+
M43	PATZ1_HUMAN.H11MO.0.C	0	1.79187e-05	0.0137795	0.00891953	22	GGGGCGGCGGGGGCTGCAGCGCAGGGCCCCCGCACCAGCG	GGGGAGGGGGCGGGGGGGGAGG	+
M43	SP3_HUMAN.H11MO.0.B	-5	5.21692e-05	0.0401181	0.019165	20	GGGGCGGCGGGGGCTGCAGCGCAGGGCCCCCGCACCAGCG	GGGGGGGGGCGGGGCCGGGG	+
M43	THAP1_HUMAN.H11MO.0.C	-5	6.41686e-05	0.0493457	0.019165	22	GGGGCGGCGGGGGCTGCAGCGCAGGGCCCCCGCACCAGCG	CGCCGCCATCTTGGCTGCGGGC	+
M43	TAF1_HUMAN.H11MO.0.A	3	0.000109847	0.0844726	0.0269297	13	GGGGCGGCGGGGGCTGCAGCGCAGGGCCCCCGCACCAGCG	AAGATGGCGGCGGCGG	+
M43	ZFX_HUMAN.H11MO.1.A	-20	0.000131439	0.101077	0.0269297	17	GGGGCGGCGGGGGCTGCAGCGCAGGGCCCCCGCACCAGCG	CCCCGGCCTCCGCCCCC	-
M43	PURA_HUMAN.H11MO.0.D	-2	0.000159577	0.122715	0.0269297	17	GGGGCGGCGGGGGCTGCAGCGCAGGGCCCCCGCACCAGCG	GGAAGGGGGGGGCAGGG	+
M43	PAX5_HUMAN.H11MO.0.A	-6	0.000174705	0.134348	0.0269297	21	GGGGCGGCGGGGGCTGCAGCGCAGGGCCCCCGCACCAGCG	GCCTGGGCAGCAGAGCGTGAC	+
M43	ZN770_HUMAN.H11MO.0.C	2	0.000180333	0.138676	0.0269297	20	GGGGCGGCGGGGGCTGCAGCGCAGGGCCCCCGCACCAGCG	GGGAGGCTGAGGCGGGAGGATC	+
M43	TBX15_HUMAN.H11MO.0.D	-1	0.000233495	0.179558	0.0316987	19	GGGGCGGCGGGGGCTGCAGCGCAGGGCCCCCGCACCAGCG	GGGGGGGGGGGGGTGGGGG	+
M43	KLF6_HUMAN.H11MO.0.A	-7	0.000363224	0.279319	0.0452012	19	GGGGCGGCGGGGGCTGCAGCGCAGGGCCCCCGCACCAGCG	GGAAGGGCGGGGCCGGGGG	+
M43	VEZF1_HUMAN.H11MO.0.C	-3	0.000609655	0.468825	0.0617601	22	GGGGCGGCGGGGGCTGCAGCGCAGGGCCCCCGCACCAGCG	GGGGAGGGGGGAGGGGGAGGGG	+
M43	ZN335_HUMAN.H11MO.0.A	-9	0.000659382	0.507065	0.0617601	22	GGGGCGGCGGGGGCTGCAGCGCAGGGCCCCCGCACCAGCG	TCAGGCAGCGCCGAGGACAGCC	-
M43	ZN563_HUMAN.H11MO.0.C	-9	0.000661716	0.508859	0.0617601	21	GGGGCGGCGGGGGCTGCAGCGCAGGGCCCCCGCACCAGCG	GCAGCTGCCAGTGAGGATCCC	-
M43	SP1_HUMAN.H11MO.0.A	7	0.000770544	0.592548	0.0656254	15	GGGGCGGCGGGGGCTGCAGCGCAGGGCCCCCGCACCAGCG	GGGGGGCGGGGCCGGGGGGGGG	+
M43	PROX1_HUMAN.H11MO.0.D	-2	0.000834966	0.642089	0.0656254	17	GGGGCGGCGGGGGCTGCAGCGCAGGGCCCCCGCACCAGCG	GGGTAAGGCGGGTTGGG	+
M43	MAZ_HUMAN.H11MO.0.A	-2	0.000899223	0.691502	0.067142	22	GGGGCGGCGGGGGCTGCAGCGCAGGGCCCCCGCACCAGCG	GGGGGAGGGGGGGGGGGGGGGG	+
M43	EGR1_HUMAN.H11MO.0.A	-20	0.00108352	0.833231	0.0767553	17	GGGGCGGCGGGGGCTGCAGCGCAGGGCCCCCGCACCAGCG	CCCCCGCCCACGCCCTC	-
M43	RREB1_HUMAN.H11MO.0.D	0	0.00113077	0.869563	0.0767553	22	GGGGCGGCGGGGGCTGCAGCGCAGGGCCCCCGCACCAGCG	GGGGGGGGGGGTGGTTTGGGGT	+
M43	KLF3_HUMAN.H11MO.0.B	-5	0.00128362	0.987105	0.0818336	19	GGGGCGGCGGGGGCTGCAGCGCAGGGCCCCCGCACCAGCG	GGGGAGGGGCGGGGCCGGG	+
M43	SP4_HUMAN.H11MO.0.A	-4	0.00138026	1.06142	0.0824477	20	GGGGCGGCGGGGGCTGCAGCGCAGGGCCCCCGCACCAGCG	GGGAAGGGGGCGGGGCCGGG	+
M43	KLF15_HUMAN.H11MO.0.A	0	0.00176979	1.36097	0.10165	19	GGGGCGGCGGGGGCTGCAGCGCAGGGCCCCCGCACCAGCG	GGGGAGGAGCAGGGGGGGG	+
M43	ZN341_HUMAN.H11MO.0.C	-5	0.00190765	1.46699	0.10551	22	GGGGCGGCGGGGGCTGCAGCGCAGGGCCCCCGCACCAGCG	GGGGGGGGGGGGAGGGAAGAGC	+
M43	OSR2_HUMAN.H11MO.0.C	-4	0.00231735	1.78204	0.122195	16	GGGGCGGCGGGGGCTGCAGCGCAGGGCCCCCGCACCAGCG	CAGCAGAAGCAGCAGC	-
M43	ZN263_HUMAN.H11MO.0.A	-1	0.00237298	1.82482	0.122195	20	GGGGCGGCGGGGGCTGCAGCGCAGGGCCCCCGCACCAGCG	GGGAGGAGGGAGAGGAGGAG	+
M43	RXRA_HUMAN.H11MO.0.A	-20	0.00276117	2.12334	0.136399	20	GGGGCGGCGGGGGCTGCAGCGCAGGGCCCCCGCACCAGCG	CTCTGACCTCTGCCTCCCCC	-
M43	IRX2_HUMAN.H11MO.0.D	-15	0.00330138	2.53876	0.149396	19	GGGGCGGCGGGGGCTGCAGCGCAGGGCCCCCGCACCAGCG	ACATGGGTGGGCATGTTGG	+
M43	ZIC4_HUMAN.H11MO.0.D	-1	0.00347778	2.67441	0.152749	15	GGGGCGGCGGGGGCTGCAGCGCAGGGCCCCCGCACCAGCG	GCACAGCGGGGGGTC	+
M43	RFX1_HUMAN.H11MO.0.B	-3	0.00365004	2.80688	0.155735	22	GGGGCGGCGGGGGCTGCAGCGCAGGGCCCCCGCACCAGCG	GCCCCGGTTGCCATGGCGACGG	+
M43	EGR2_HUMAN.H11MO.1.A	-20	0.00380656	2.92725	0.157902	16	GGGGCGGCGGGGGCTGCAGCGCAGGGCCCCCGCACCAGCG	CCCCCGCCCACGCCCC	-
M43	RARG_HUMAN.H11MO.2.D	-9	0.00400709	3.08145	0.159561	20	GGGGCGGCGGGGGCTGCAGCGCAGGGCCCCCGCACCAGCG	GGGGGTCACCCAGAGGTCAC	+
M43	EGR2_HUMAN.H11MO.0.A	-1	0.00457916	3.52138	0.166786	18	GGGGCGGCGGGGGCTGCAGCGCAGGGCCCCCGCACCAGCG	GGGGGGGTGTGGGAGGGG	+
M43	E2F7_HUMAN.H11MO.0.B	0	0.0058893	4.52887	0.204527	13	GGGGCGGCGGGGGCTGCAGCGCAGGGCCCCCGCACCAGCG	GGGGCGGGAAAGG	+
M43	TLX1_HUMAN.H11MO.0.D	-13	0.00647447	4.97886	0.219739	17	GGGGCGGCGGGGGCTGCAGCGCAGGGCCCCCGCACCAGCG	CCTTGGCAACTTGCCAG	-
M43	NR1D1_HUMAN.H11MO.0.B	-18	0.00695233	5.34634	0.225699	19	GGGGCGGCGGGGGCTGCAGCGCAGGGCCCCCGCACCAGCG	CCTTCTGACCCACTTCCCT	-
M43	BHE41_HUMAN.H11MO.0.D	-12	0.00713669	5.48812	0.226755	20	GGGGCGGCGGGGGCTGCAGCGCAGGGCCCCCGCACCAGCG	GCCTCTGCACGTGACCCGGT	-
M43	WT1_HUMAN.H11MO.0.C	-1	0.0082152	6.31749	0.248708	20	GGGGCGGCGGGGGCTGCAGCGCAGGGCCCCCGCACCAGCG	GGGCGGGGGAGGAGGGGGGG	+
M43	MXI1_HUMAN.H11MO.0.A	4	0.0092046	7.07834	0.26952	11	GGGGCGGCGGGGGCTGCAGCGCAGGGCCCCCGCACCAGCG	GCACGTGGCGGCGGG	+
M43	PAX8_HUMAN.H11MO.0.D	-28	0.00993109	7.63701	0.285201	12	GGGGCGGCGGGGGCTGCAGCGCAGGGCCCCCGCACCAGCG	CCCGCTTCAGTGAC	-
M43	ZBT17_HUMAN.H11MO.0.A	0	0.0106737	8.20811	0.299762	19	GGGGCGGCGGGGGCTGCAGCGCAGGGCCCCCGCACCAGCG	GAGGGTGGGGGAGGGGAAG	+
M43	MAFA_HUMAN.H11MO.0.D	-1	0.0115896	8.9124	0.314675	21	GGGGCGGCGGGGGCTGCAGCGCAGGGCCCCCGCACCAGCG	CGAAGGCTGCGGGGTCAGCAC	-
M43	ZF64A_HUMAN.H11MO.0.D	-22	0.0122612	9.42888	0.323932	16	GGGGCGGCGGGGGCTGCAGCGCAGGGCCCCCGCACCAGCG	GGGGCCCGGGAACCTG	+
M43	KLF1_HUMAN.H11MO.0.A	5	0.0136202	10.4739	0.350681	9	GGGGCGGCGGGGGCTGCAGCGCAGGGCCCCCGCACCAGCG	GGGGCGGGGCCGGG	+
M43	ZN350_HUMAN.H11MO.1.D	-10	0.0142384	10.9493	0.360384	24	GGGGCGGCGGGGGCTGCAGCGCAGGGCCCCCGCACCAGCG	GGGCAACAAATCCCTGCGCCCCGT	-
M43	E2F6_HUMAN.H11MO.0.A	0	0.0158356	12.1775	0.39413	13	GGGGCGGCGGGGGCTGCAGCGCAGGGCCCCCGCACCAGCG	GGGGCGGGAAGGG	+
M43	Z324A_HUMAN.H11MO.0.C	2	0.0170008	13.0737	0.40073	21	GGGGCGGCGGGGGCTGCAGCGCAGGGCCCCCGCACCAGCG	TGGCAGCAAAGGATGGTTTGATA	-
M43	ZEP2_HUMAN.H11MO.0.D	-19	0.0171741	13.2069	0.40073	14	GGGGCGGCGGGGGCTGCAGCGCAGGGCCCCCGCACCAGCG	GGTAGGGAAACCCC	+
M43	SPZ1_HUMAN.H11MO.0.D	-10	0.017713	13.6213	0.40078	16	GGGGCGGCGGGGGCTGCAGCGCAGGGCCCCCGCACCAGCG	CGGCTGTTACCCTGGG	+
M43	ZN589_HUMAN.H11MO.0.D	-6	0.017713	13.6213	0.40078	16	GGGGCGGCGGGGGCTGCAGCGCAGGGCCCCCGCACCAGCG	CCCACGGTTACTGCCG	+
M43	COT2_HUMAN.H11MO.1.A	-20	0.0181341	13.9451	0.401532	17	GGGGCGGCGGGGGCTGCAGCGCAGGGCCCCCGCACCAGCG	CCCTGACCTTTGACCCC	-
M43	ZN547_HUMAN.H11MO.0.C	-11	0.0185529	14.2672	0.401532	20	GGGGCGGCGGGGGCTGCAGCGCAGGGCCCCCGCACCAGCG	TGCTAATGCAGCAGGCATAC	+
M43	ZN320_HUMAN.H11MO.0.C	1	0.0185529	14.2672	0.401532	19	GGGGCGGCGGGGGCTGCAGCGCAGGGCCCCCGCACCAGCG	GTGGGACCAGGGGGCCAGTG	+
M43	PTF1A_HUMAN.H11MO.0.B	-6	0.0195781	15.0556	0.404534	18	GGGGCGGCGGGGGCTGCAGCGCAGGGCCCCCGCACCAGCG	CCAGCTGCCCCCTTTCCC	+
M43	RARG_HUMAN.H11MO.0.B	0	0.0195781	15.0556	0.404534	18	GGGGCGGCGGGGGCTGCAGCGCAGGGCCCCCGCACCAGCG	AGGTCAGAGTGACCTGGG	+
M43	USF2_HUMAN.H11MO.0.A	-1	0.0197967	15.2237	0.404534	19	GGGGCGGCGGGGGCTGCAGCGCAGGGCCCCCGCACCAGCG	GGGTCACGTGGCCGCGGCG	+
M43	SPIC_HUMAN.H11MO.0.D	-26	0.0200461	15.4155	0.404534	13	GGGGCGGCGGGGGCTGCAGCGCAGGGCCCCCGCACCAGCG	CCTCCCCTTCCTC	-
M43	CXXC1_HUMAN.H11MO.0.D	-25	0.0207815	15.981	0.410789	7	GGGGCGGCGGGGGCTGCAGCGCAGGGCCCCCGCACCAGCG	GCCAACG	-
M43	ZN554_HUMAN.H11MO.0.C	-3	0.0211454	16.2608	0.410789	20	GGGGCGGCGGGGGCTGCAGCGCAGGGCCCCCGCACCAGCG	GCTGAGCCATGTGGGGTGCT	+
M43	MYBA_HUMAN.H11MO.0.D	1	0.0211813	16.2884	0.410789	14	GGGGCGGCGGGGGCTGCAGCGCAGGGCCCCCGCACCAGCG	AGTGGCAGTTGGAGA	+
M43	KLF5_HUMAN.H11MO.0.A	-1	0.0215613	16.5806	0.412797	14	GGGGCGGCGGGGGCTGCAGCGCAGGGCCCCCGCACCAGCG	AGGGTGGGGCTGGG	+
M43	ZN467_HUMAN.H11MO.0.C	3	0.0218955	16.8377	0.41389	19	GGGGCGGCGGGGGCTGCAGCGCAGGGCCCCCGCACCAGCG	GGGGAGGGGAGGGGGGGGGGGG	+
M43	NR1H4_HUMAN.H11MO.0.B	-22	0.0226156	17.3914	0.422159	18	GGGGCGGCGGGGGCTGCAGCGCAGGGCCCCCGCACCAGCG	GGGGTCAATGACCCCGAGG	+
M43	PLAG1_HUMAN.H11MO.0.D	-9	0.023975	18.4367	0.442007	17	GGGGCGGCGGGGGCTGCAGCGCAGGGCCCCCGCACCAGCG	GGGGGCATCAGGAGGGG	+
M43	CLOCK_HUMAN.H11MO.0.C	-26	0.0250314	19.2491	0.450363	14	GGGGCGGCGGGGGCTGCAGCGCAGGGCCCCCGCACCAGCG	CAGACACGTGAACA	+
M43	OLIG2_HUMAN.H11MO.0.B	-6	0.025683	19.7502	0.456586	18	GGGGCGGCGGGGGCTGCAGCGCAGGGCCCCCGCACCAGCG	CCAGCTGTTTCCCTTCTG	+
M43	HES1_HUMAN.H11MO.0.D	-1	0.0272537	20.9581	0.461376	13	GGGGCGGCGGGGGCTGCAGCGCAGGGCCCCCGCACCAGCG	GGGCTCGTGGCGG	-
M43	NRF1_HUMAN.H11MO.0.A	-19	0.0274972	21.1454	0.461376	17	GGGGCGGCGGGGGCTGCAGCGCAGGGCCCCCGCACCAGCG	CACTGCGCATGCGCAGG	+
M43	THA_HUMAN.H11MO.0.C	-12	0.0274972	21.1454	0.461376	17	GGGGCGGCGGGGGCTGCAGCGCAGGGCCCCCGCACCAGCG	GGGTCACTTCAGGTCAG	+
M43	ZN667_HUMAN.H11MO.0.C	-10	0.0293799	22.5931	0.47769	19	GGGGCGGCGGGGGCTGCAGCGCAGGGCCCCCGCACCAGCG	GCTGAGCTTTTAAGGCCAC	-
M43	HEY2_HUMAN.H11MO.0.D	-14	0.0294291	22.631	0.47769	17	GGGGCGGCGGGGGCTGCAGCGCAGGGCCCCCGCACCAGCG	TAATGCCACGTGCCCCC	-
M43	ZN740_HUMAN.H11MO.0.D	0	0.031196	23.9897	0.492579	14	GGGGCGGCGGGGGCTGCAGCGCAGGGCCCCCGCACCAGCG	GGGGGGGGGGTGGG	+
M43	LYL1_HUMAN.H11MO.0.A	0	0.031196	23.9897	0.492579	14	GGGGCGGCGGGGGCTGCAGCGCAGGGCCCCCGCACCAGCG	CAGGAAACAGCTGG	-
M43	NR1H3_HUMAN.H11MO.0.B	-4	0.0313359	24.0973	0.492579	19	GGGGCGGCGGGGGCTGCAGCGCAGGGCCCCCGCACCAGCG	CAGAGGTCACTGCAGGTCA	+
M43	SRBP2_HUMAN.H11MO.0.B	-6	0.0316786	24.3608	0.492777	13	GGGGCGGCGGGGGCTGCAGCGCAGGGCCCCCGCACCAGCG	GGGTGGGGTGAGG	+
M44	GATA1_HUMAN.H11MO.0.A	-29	0.000221613	0.170421	0.195837	11	ACCCAGCGCCTGAGGGGGCGGCGCCCCCCCTGCGGGTCCC	CTGGCGGGGACAGATAAGA	+
M44	SP2_HUMAN.H11MO.0.A	-11	0.000660791	0.508148	0.195837	22	ACCCAGCGCCTGAGGGGGCGGCGCCCCCCCTGCGGGTCCC	CCCCCGGCCCCGCCCCCCCCCC	-
M44	GATA2_HUMAN.H11MO.0.A	-29	0.000791106	0.608361	0.195837	11	ACCCAGCGCCTGAGGGGGCGGCGCCCCCCCTGCGGGTCCC	CTGGGGGGTGGAGATAAGG	+
M44	RXRA_HUMAN.H11MO.0.A	-3	0.000813126	0.625293	0.195837	20	ACCCAGCGCCTGAGGGGGCGGCGCCCCCCCTGCGGGTCCC	GGGGGAGGCAGAGGTCAGAG	+
M44	ZFX_HUMAN.H11MO.1.A	-13	0.00124031	0.9538	0.195837	17	ACCCAGCGCCTGAGGGGGCGGCGCCCCCCCTGCGGGTCCC	GGGGGCGGAGGCCGGGG	+
M44	ZN563_HUMAN.H11MO.0.C	-10	0.00125652	0.966261	0.195837	21	ACCCAGCGCCTGAGGGGGCGGCGCCCCCCCTGCGGGTCCC	GCAGCTGCCAGTGAGGATCCC	-
M44	SP3_HUMAN.H11MO.0.B	-12	0.00126096	0.969676	0.195837	20	ACCCAGCGCCTGAGGGGGCGGCGCCCCCCCTGCGGGTCCC	CCCCGGCCCCGCCCCCCCCC	-
M44	IRX2_HUMAN.H11MO.0.D	-2	0.00167282	1.2864	0.195837	19	ACCCAGCGCCTGAGGGGGCGGCGCCCCCCCTGCGGGTCCC	ACATGGGTGGGCATGTTGG	+
M44	TAL1_HUMAN.H11MO.0.A	-29	0.00179948	1.3838	0.195837	11	ACCCAGCGCCTGAGGGGGCGGCGCCCCCCCTGCGGGTCCC	CTGGGGGGGGCAGATAAGG	+
M44	THAP1_HUMAN.H11MO.0.C	-15	0.0022548	1.73394	0.206795	22	ACCCAGCGCCTGAGGGGGCGGCGCCCCCCCTGCGGGTCCC	CGCCGCCATCTTGGCTGCGGGC	+
M44	PATZ1_HUMAN.H11MO.0.C	-2	0.00257003	1.97635	0.206795	22	ACCCAGCGCCTGAGGGGGCGGCGCCCCCCCTGCGGGTCCC	GGGGAGGGGGCGGGGGGGGAGG	+
M44	ZN341_HUMAN.H11MO.0.C	-17	0.00402853	3.09794	0.291433	22	ACCCAGCGCCTGAGGGGGCGGCGCCCCCCCTGCGGGTCCC	GCTCTTCCCTCCCCCCCCCCCC	-
M44	NR1D1_HUMAN.H11MO.0.B	-8	0.0042081	3.23603	0.291433	19	ACCCAGCGCCTGAGGGGGCGGCGCCCCCCCTGCGGGTCCC	CCTTCTGACCCACTTCCCT	-
M44	ZN589_HUMAN.H11MO.0.D	-18	0.00696615	5.35697	0.44224	16	ACCCAGCGCCTGAGGGGGCGGCGCCCCCCCTGCGGGTCCC	CGGCAGTAACCGTGGG	-
M44	PTF1A_HUMAN.H11MO.0.B	-10	0.00742207	5.70757	0.452336	18	ACCCAGCGCCTGAGGGGGCGGCGCCCCCCCTGCGGGTCCC	CCAGCTGCCCCCTTTCCC	+
M44	KLF6_HUMAN.H11MO.0.A	-17	0.0093842	7.21645	0.477825	19	ACCCAGCGCCTGAGGGGGCGGCGCCCCCCCTGCGGGTCCC	CCCCCGGCCCCGCCCTTCC	-
M44	CLOCK_HUMAN.H11MO.0.C	-7	0.00952004	7.32091	0.477825	14	ACCCAGCGCCTGAGGGGGCGGCGCCCCCCCTGCGGGTCCC	TGTTCACGTGTCTG	-
M44	LYL1_HUMAN.H11MO.0.A	-11	0.00952004	7.32091	0.477825	14	ACCCAGCGCCTGAGGGGGCGGCGCCCCCCCTGCGGGTCCC	CAGGAAACAGCTGG	-
M44	SPIC_HUMAN.H11MO.0.D	-8	0.00966249	7.43046	0.477825	13	ACCCAGCGCCTGAGGGGGCGGCGCCCCCCCTGCGGGTCCC	GAGGAAGGGGAGG	+
M44	PROX1_HUMAN.H11MO.0.D	-23	0.0106512	8.1908	0.480248	17	ACCCAGCGCCTGAGGGGGCGGCGCCCCCCCTGCGGGTCCC	CCCAACCCGCCTTACCC	-
M44	TLX1_HUMAN.H11MO.0.D	-19	0.0106512	8.1908	0.480248	17	ACCCAGCGCCTGAGGGGGCGGCGCCCCCCCTGCGGGTCCC	CCTTGGCAACTTGCCAG	-
M44	ZN350_HUMAN.H11MO.1.D	-3	0.0114333	8.79222	0.497714	24	ACCCAGCGCCTGAGGGGGCGGCGCCCCCCCTGCGGGTCCC	ACGGGGCGCAGGGATTTGTTGCCC	+
M46	ZFX_HUMAN.H11MO.1.A	-16	0.000883061	0.679074	0.245399	17	GCCGGCTGCCGGAGGGCCCTGGCCGCGGCCTCGGGGGGCC	CCCCGGCCTCCGCCCCC	-
M46	SP2_HUMAN.H11MO.0.A	-13	0.000932026	0.716728	0.245399	22	GCCGGCTGCCGGAGGGCCCTGGCCGCGGCCTCGGGGGGCC	GGGGGGGGGGCGGGGCCGGGGG	+
M46	RXRA_HUMAN.H11MO.0.A	-16	0.00104862	0.806389	0.245399	20	GCCGGCTGCCGGAGGGCCCTGGCCGCGGCCTCGGGGGGCC	CTCTGACCTCTGCCTCCCCC	-
M46	SP3_HUMAN.H11MO.0.B	-16	0.00104862	0.806389	0.245399	20	GCCGGCTGCCGGAGGGCCCTGGCCGCGGCCTCGGGGGGCC	CCCCGGCCCCGCCCCCCCCC	-
M46	THAP1_HUMAN.H11MO.0.C	-14	0.00114208	0.87826	0.245399	22	GCCGGCTGCCGGAGGGCCCTGGCCGCGGCCTCGGGGGGCC	CGCCGCCATCTTGGCTGCGGGC	+
M46	NR1D1_HUMAN.H11MO.0.B	-19	0.00126414	0.972122	0.245399	19	GCCGGCTGCCGGAGGGCCCTGGCCGCGGCCTCGGGGGGCC	AGGGAAGTGGGTCAGAAGG	+
M46	IRX2_HUMAN.H11MO.0.D	-4	0.00126414	0.972122	0.245399	19	GCCGGCTGCCGGAGGGCCCTGGCCGCGGCCTCGGGGGGCC	CCAACATGCCCACCCATGT	-
M46	ZN589_HUMAN.H11MO.0.D	-19	0.00165178	1.27022	0.245399	16	GCCGGCTGCCGGAGGGCCCTGGCCGCGGCCTCGGGGGGCC	CGGCAGTAACCGTGGG	-
M46	TLX1_HUMAN.H11MO.0.D	-18	0.00193276	1.48629	0.245399	17	GCCGGCTGCCGGAGGGCCCTGGCCGCGGCCTCGGGGGGCC	CTGGCAAGTTGCCAAGG	+
M46	GATA1_HUMAN.H11MO.0.A	8	0.00224669	1.72771	0.263316	11	GCCGGCTGCCGGAGGGCCCTGGCCGCGGCCTCGGGGGGCC	TCTTATCTGTCCCCGCCAG	-
M46	ZN563_HUMAN.H11MO.0.C	-8	0.00274491	2.11083	0.298728	21	GCCGGCTGCCGGAGGGCCCTGGCCGCGGCCTCGGGGGGCC	GGGATCCTCACTGGCAGCTGC	+
M46	PATZ1_HUMAN.H11MO.0.C	-9	0.00304321	2.34023	0.309113	22	GCCGGCTGCCGGAGGGCCCTGGCCGCGGCCTCGGGGGGCC	CCTCCCCCCCCGCCCCCTCCCC	-
M46	GATA2_HUMAN.H11MO.0.A	8	0.00391039	3.00709	0.324827	11	GCCGGCTGCCGGAGGGCCCTGGCCGCGGCCTCGGGGGGCC	CCTTATCTCCACCCCCCAG	-
M46	KLF6_HUMAN.H11MO.0.A	-15	0.00447709	3.44288	0.324827	19	GCCGGCTGCCGGAGGGCCCTGGCCGCGGCCTCGGGGGGCC	CCCCCGGCCCCGCCCTTCC	-
M46	TAL1_HUMAN.H11MO.0.A	8	0.00810368	6.23173	0.475703	11	GCCGGCTGCCGGAGGGCCCTGGCCGCGGCCTCGGGGGGCC	CCTTATCTGCCCCCCCCAG	-
M47	SP2_HUMAN.H11MO.0.A	-3	9.20342e-08	7.07743e-05	0.000136977	22	CCTGCTGGGCAGGCGGGGCCAGCGGCTGAGCCCGGCGTGC	GGGGGGGGGGCGGGGCCGGGGG	+
M47	SP3_HUMAN.H11MO.0.B	-4	1.53028e-05	0.0117678	0.0113878	20	CCTGCTGGGCAGGCGGGGCCAGCGGCTGAGCCCGGCGTGC	GGGGGGGGGCGGGGCCGGGG	+
M47	ZFX_HUMAN.H11MO.1.A	-7	3.36214e-05	0.0258549	0.0138017	17	CCTGCTGGGCAGGCGGGGCCAGCGGCTGAGCCCGGCGTGC	GGGGGCGGAGGCCGGGG	+
M47	SPZ1_HUMAN.H11MO.0.D	-17	0.00013059	0.100424	0.0323934	16	CCTGCTGGGCAGGCGGGGCCAGCGGCTGAGCCCGGCGTGC	CCCAGGGTAACAGCCG	-
M47	PATZ1_HUMAN.H11MO.0.C	-12	0.000172991	0.13303	0.0327377	22	CCTGCTGGGCAGGCGGGGCCAGCGGCTGAGCCCGGCGTGC	CCTCCCCCCCCGCCCCCTCCCC	-
M47	SP4_HUMAN.H11MO.0.A	-3	0.000175971	0.135322	0.0327377	20	CCTGCTGGGCAGGCGGGGCCAGCGGCTGAGCCCGGCGTGC	GGGAAGGGGGCGGGGCCGGG	+
M47	ZN341_HUMAN.H11MO.0.C	-9	0.00021786	0.167535	0.0340574	22	CCTGCTGGGCAGGCGGGGCCAGCGGCTGAGCCCGGCGTGC	GGGGGGGGGGGGAGGGAAGAGC	+
M47	ZN589_HUMAN.H11MO.0.D	-17	0.00022883	0.17597	0.0340574	16	CCTGCTGGGCAGGCGGGGCCAGCGGCTGAGCCCGGCGTGC	CCCACGGTTACTGCCG	+
M47	THAP1_HUMAN.H11MO.0.C	1	0.000253669	0.195072	0.034322	21	CCTGCTGGGCAGGCGGGGCCAGCGGCTGAGCCCGGCGTGC	GCCCGCAGCCAAGATGGCGGCG	-
M47	KLF3_HUMAN.H11MO.0.B	-4	0.000528222	0.406203	0.0561547	19	CCTGCTGGGCAGGCGGGGCCAGCGGCTGAGCCCGGCGTGC	GGGGAGGGGCGGGGCCGGG	+
M47	KLF6_HUMAN.H11MO.0.A	-6	0.000723152	0.556104	0.0717524	19	CCTGCTGGGCAGGCGGGGCCAGCGGCTGAGCCCGGCGTGC	GGAAGGGCGGGGCCGGGGG	+
M47	ZN563_HUMAN.H11MO.0.C	-8	0.000971539	0.747113	0.0897576	21	CCTGCTGGGCAGGCGGGGCCAGCGGCTGAGCCCGGCGTGC	GCAGCTGCCAGTGAGGATCCC	-
M47	PAX5_HUMAN.H11MO.0.A	2	0.00112163	0.862535	0.0897576	19	CCTGCTGGGCAGGCGGGGCCAGCGGCTGAGCCCGGCGTGC	GTCACGCTCTGCTGCCCAGGC	-
M47	PURA_HUMAN.H11MO.0.D	-7	0.00118721	0.912966	0.0897576	17	CCTGCTGGGCAGGCGGGGCCAGCGGCTGAGCCCGGCGTGC	GGAAGGGGGGGGCAGGG	+
M47	ZF64A_HUMAN.H11MO.0.D	-14	0.00120616	0.927534	0.0897576	16	CCTGCTGGGCAGGCGGGGCCAGCGGCTGAGCCCGGCGTGC	GGGGCCCGGGAACCTG	+
M47	ZN554_HUMAN.H11MO.0.C	-11	0.00163253	1.25541	0.111165	20	CCTGCTGGGCAGGCGGGGCCAGCGGCTGAGCCCGGCGTGC	AGCACCCCACATGGCTCAGC	-
M47	RFX1_HUMAN.H11MO.0.B	-12	0.00164321	1.26363	0.111165	22	CCTGCTGGGCAGGCGGGGCCAGCGGCTGAGCCCGGCGTGC	CCGTCGCCATGGCAACCGGGGC	-
M47	RXRA_HUMAN.H11MO.0.A	-10	0.00175397	1.3488	0.113499	20	CCTGCTGGGCAGGCGGGGCCAGCGGCTGAGCCCGGCGTGC	GGGGGAGGCAGAGGTCAGAG	+
M47	TBX21_HUMAN.H11MO.0.A	-6	0.00190696	1.46645	0.113527	13	CCTGCTGGGCAGGCGGGGCCAGCGGCTGAGCCCGGCGTGC	GTGGAGGTGTGAA	+
M47	ZN335_HUMAN.H11MO.0.A	-7	0.00215244	1.65523	0.11918	22	CCTGCTGGGCAGGCGGGGCCAGCGGCTGAGCCCGGCGTGC	GGCTGTCCTCGGCGCTGCCTGA	+
M47	CLOCK_HUMAN.H11MO.0.C	-14	0.00216207	1.66263	0.11918	14	CCTGCTGGGCAGGCGGGGCCAGCGGCTGAGCCCGGCGTGC	TGTTCACGTGTCTG	-
M47	RFX5_HUMAN.H11MO.0.A	0	0.00307801	2.36699	0.161885	20	CCTGCTGGGCAGGCGGGGCCAGCGGCTGAGCCCGGCGTGC	TCTGCCTAGCAACAGCTGAC	-
M47	NR1D1_HUMAN.H11MO.0.B	-6	0.00319265	2.45514	0.161885	19	CCTGCTGGGCAGGCGGGGCCAGCGGCTGAGCCCGGCGTGC	AGGGAAGTGGGTCAGAAGG	+
M47	HES1_HUMAN.H11MO.0.D	-15	0.00326311	2.50933	0.161885	13	CCTGCTGGGCAGGCGGGGCCAGCGGCTGAGCCCGGCGTGC	GGGCTCGTGGCGG	-
M47	ZN322_HUMAN.H11MO.0.B	-15	0.00378074	2.90739	0.173377	20	CCTGCTGGGCAGGCGGGGCCAGCGGCTGAGCCCGGCGTGC	GAGCCTGGTACAGAGCCTGG	+
M47	PROX1_HUMAN.H11MO.0.D	-5	0.00378578	2.91126	0.173377	17	CCTGCTGGGCAGGCGGGGCCAGCGGCTGAGCCCGGCGTGC	GGGTAAGGCGGGTTGGG	+
M47	VEZF1_HUMAN.H11MO.0.C	-2	0.00388672	2.98889	0.173377	22	CCTGCTGGGCAGGCGGGGCCAGCGGCTGAGCCCGGCGTGC	GGGGAGGGGGGAGGGGGAGGGG	+
M47	TAF1_HUMAN.H11MO.0.A	-9	0.00399648	3.07329	0.173377	16	CCTGCTGGGCAGGCGGGGCCAGCGGCTGAGCCCGGCGTGC	CCGCCGCCGCCATCTT	-
M47	TLX1_HUMAN.H11MO.0.D	-1	0.00407719	3.13536	0.173377	17	CCTGCTGGGCAGGCGGGGCCAGCGGCTGAGCCCGGCGTGC	CTGGCAAGTTGCCAAGG	+
M47	NR1H4_HUMAN.H11MO.0.B	-20	0.00519709	3.99657	0.209053	19	CCTGCTGGGCAGGCGGGGCCAGCGGCTGAGCCCGGCGTGC	GGGGTCAATGACCCCGAGG	+
M47	ZIC2_HUMAN.H11MO.0.D	-16	0.00568565	4.37226	0.211552	15	CCTGCTGGGCAGGCGGGGCCAGCGGCTGAGCCCGGCGTGC	GGCCCCCTGCTGTGA	+
M47	LYL1_HUMAN.H11MO.0.A	-8	0.00690957	5.31346	0.23372	14	CCTGCTGGGCAGGCGGGGCCAGCGGCTGAGCCCGGCGTGC	CCAGCTGTTTCCTG	+
M47	MAZ_HUMAN.H11MO.0.A	-8	0.00730046	5.61406	0.241455	22	CCTGCTGGGCAGGCGGGGCCAGCGGCTGAGCCCGGCGTGC	GGGGGAGGGGGGGGGGGGGGGG	+
M47	PTF1A_HUMAN.H11MO.0.B	-8	0.00758773	5.83496	0.2455	18	CCTGCTGGGCAGGCGGGGCCAGCGGCTGAGCCCGGCGTGC	CCAGCTGCCCCCTTTCCC	+
M47	ZN667_HUMAN.H11MO.0.C	-3	0.0083229	6.40031	0.259665	19	CCTGCTGGGCAGGCGGGGCCAGCGGCTGAGCCCGGCGTGC	GCTGAGCTTTTAAGGCCAC	-
M47	PPARG_HUMAN.H11MO.0.A	-10	0.00963527	7.40952	0.273043	17	CCTGCTGGGCAGGCGGGGCCAGCGGCTGAGCCCGGCGTGC	AAGTGGGGCAAAGGTCA	+
M47	MAFA_HUMAN.H11MO.0.D	-15	0.0100916	7.76043	0.273043	21	CCTGCTGGGCAGGCGGGGCCAGCGGCTGAGCCCGGCGTGC	GTGCTGACCCCGCAGCCTTCG	+
M47	ZN350_HUMAN.H11MO.1.D	-10	0.0104183	8.01168	0.273043	24	CCTGCTGGGCAGGCGGGGCCAGCGGCTGAGCCCGGCGTGC	ACGGGGCGCAGGGATTTGTTGCCC	+
M47	EGR2_HUMAN.H11MO.1.A	-3	0.0112279	8.63426	0.282889	16	CCTGCTGGGCAGGCGGGGCCAGCGGCTGAGCCCGGCGTGC	GGGGCGTGGGCGGGGG	+
M47	ZN563_HUMAN.H11MO.1.C	-18	0.011493	8.83811	0.282889	12	CCTGCTGGGCAGGCGGGGCCAGCGGCTGAGCCCGGCGTGC	CAGGCAGCACAG	+
M47	SMAD3_HUMAN.H11MO.0.B	-1	0.011493	8.83811	0.282889	12	CCTGCTGGGCAGGCGGGGCCAGCGGCTGAGCCCGGCGTGC	CAGGTGACAGAG	-
M47	ZEP2_HUMAN.H11MO.0.D	-2	0.0119137	9.16161	0.282889	14	CCTGCTGGGCAGGCGGGGCCAGCGGCTGAGCCCGGCGTGC	GGTAGGGAAACCCC	+
M47	SP1_HUMAN.H11MO.0.A	-7	0.0125777	9.67227	0.282889	22	CCTGCTGGGCAGGCGGGGCCAGCGGCTGAGCCCGGCGTGC	GGGGGGCGGGGCCGGGGGGGGG	+
M47	ASCL1_HUMAN.H11MO.0.A	-4	0.0128531	9.88402	0.282889	14	CCTGCTGGGCAGGCGGGGCCAGCGGCTGAGCCCGGCGTGC	GGGAGCAGGTGCAG	-
M47	EGR2_HUMAN.H11MO.0.A	-16	0.0129841	9.98474	0.282889	18	CCTGCTGGGCAGGCGGGGCCAGCGGCTGAGCCCGGCGTGC	CCCCTCCCACACCCCCCC	-
M47	ZBT17_HUMAN.H11MO.0.A	-8	0.0139768	10.7482	0.292987	19	CCTGCTGGGCAGGCGGGGCCAGCGGCTGAGCCCGGCGTGC	GAGGGTGGGGGAGGGGAAG	+
M47	KLF16_HUMAN.H11MO.0.D	-8	0.0148905	11.4508	0.307803	19	CCTGCTGGGCAGGCGGGGCCAGCGGCTGAGCCCGGCGTGC	GGGGGCGGGGGGGGGGGGG	+
M47	EGR1_HUMAN.H11MO.0.A	-2	0.0177206	13.6271	0.361288	17	CCTGCTGGGCAGGCGGGGCCAGCGGCTGAGCCCGGCGTGC	GAGGGCGTGGGCGGGGG	+
M47	ITF2_HUMAN.H11MO.0.C	-7	0.018289	14.0642	0.365235	10	CCTGCTGGGCAGGCGGGGCCAGCGGCTGAGCCCGGCGTGC	GGCAGCTGGG	+
M47	MXI1_HUMAN.H11MO.0.A	-8	0.0185848	14.2917	0.365235	15	CCTGCTGGGCAGGCGGGGCCAGCGGCTGAGCCCGGCGTGC	GCACGTGGCGGCGGG	+
M47	ZN770_HUMAN.H11MO.0.C	-6	0.0189112	14.5427	0.365533	22	CCTGCTGGGCAGGCGGGGCCAGCGGCTGAGCCCGGCGTGC	GGGAGGCTGAGGCGGGAGGATC	+
M47	RARG_HUMAN.H11MO.2.D	-14	0.0199765	15.3619	0.376763	20	CCTGCTGGGCAGGCGGGGCCAGCGGCTGAGCCCGGCGTGC	GTGACCTCTGGGTGACCCCC	-
M47	AP2B_HUMAN.H11MO.0.B	-16	0.0199985	15.3788	0.376763	10	CCTGCTGGGCAGGCGGGGCCAGCGGCTGAGCCCGGCGTGC	GCCCGGGGGC	+
M47	Z324A_HUMAN.H11MO.0.C	-6	0.0214477	16.4933	0.399015	23	CCTGCTGGGCAGGCGGGGCCAGCGGCTGAGCCCGGCGTGC	TGGCAGCAAAGGATGGTTTGATA	-
M47	OSR2_HUMAN.H11MO.0.C	-3	0.0223628	17.197	0.408549	16	CCTGCTGGGCAGGCGGGGCCAGCGGCTGAGCCCGGCGTGC	CAGCAGAAGCAGCAGC	-
M47	CTCF_HUMAN.H11MO.0.A	-2	0.022982	17.6732	0.412105	19	CCTGCTGGGCAGGCGGGGCCAGCGGCTGAGCCCGGCGTGC	TGGCCACCAGGGGGCGCCA	+
M47	KLF1_HUMAN.H11MO.0.A	-9	0.0267391	20.5624	0.449167	14	CCTGCTGGGCAGGCGGGGCCAGCGGCTGAGCCCGGCGTGC	GGGGCGGGGCCGGG	+
M47	WT1_HUMAN.H11MO.0.C	-10	0.0268596	20.6551	0.449167	20	CCTGCTGGGCAGGCGGGGCCAGCGGCTGAGCCCGGCGTGC	GGGCGGGGGAGGAGGGGGGG	+
M47	TFCP2_HUMAN.H11MO.0.D	-7	0.0272802	20.9785	0.450845	16	CCTGCTGGGCAGGCGGGGCCAGCGGCTGAGCCCGGCGTGC	GCCTGAACTGGCCAGA	+
M47	ZBT7B_HUMAN.H11MO.0.D	-11	0.0276406	21.2556	0.450845	21	CCTGCTGGGCAGGCGGGGCCAGCGGCTGAGCCCGGCGTGC	CCCGTTGCCATGGCAACGGCG	-
M47	COT2_HUMAN.H11MO.1.A	-13	0.0278687	21.431	0.450845	17	CCTGCTGGGCAGGCGGGGCCAGCGGCTGAGCCCGGCGTGC	GGGGTCAAAGGTCAGGG	+
M47	CTCFL_HUMAN.H11MO.0.A	-9	0.0296857	22.8283	0.465073	17	CCTGCTGGGCAGGCGGGGCCAGCGGCTGAGCCCGGCGTGC	CGGCGCCCCCTGGCGGC	-
M47	BHE41_HUMAN.H11MO.0.D	-11	0.03017	23.2007	0.467737	20	CCTGCTGGGCAGGCGGGGCCAGCGGCTGAGCCCGGCGTGC	GCCTCTGCACGTGACCCGGT	-
M47	PPARA_HUMAN.H11MO.0.B	-10	0.0316089	24.3073	0.480044	17	CCTGCTGGGCAGGCGGGGCCAGCGGCTGAGCCCGGCGTGC	AACTGGGGCAAAGGTCA	+
M48	IRX2_HUMAN.H11MO.0.D	-11	0.000431731	0.332001	0.354138	19	GGCGGTGACCCCCGGCCGGCGGCGCCGTATGCCCGGCCCC	CCAACATGCCCACCCATGT	-
M48	ZN563_HUMAN.H11MO.0.C	-18	0.000726928	0.559008	0.354138	21	GGCGGTGACCCCCGGCCGGCGGCGCCGTATGCCCGGCCCC	GGGATCCTCACTGGCAGCTGC	+
M48	RXRA_HUMAN.H11MO.0.A	-2	0.000901742	0.69344	0.354138	20	GGCGGTGACCCCCGGCCGGCGGCGCCGTATGCCCGGCCCC	CTCTGACCTCTGCCTCCCCC	-
M48	ZFX_HUMAN.H11MO.1.A	-9	0.001189	0.914341	0.354138	17	GGCGGTGACCCCCGGCCGGCGGCGCCGTATGCCCGGCCCC	CCCCGGCCTCCGCCCCC	-
M48	TLX1_HUMAN.H11MO.0.D	-2	0.00139905	1.07587	0.354138	17	GGCGGTGACCCCCGGCCGGCGGCGCCGTATGCCCGGCCCC	CCTTGGCAACTTGCCAG	-
M48	THAP1_HUMAN.H11MO.0.C	1	0.00145859	1.12166	0.354138	21	GGCGGTGACCCCCGGCCGGCGGCGCCGTATGCCCGGCCCC	GCCCGCAGCCAAGATGGCGGCG	-
M48	GATA1_HUMAN.H11MO.0.A	-28	0.00162061	1.24625	0.354138	12	GGCGGTGACCCCCGGCCGGCGGCGCCGTATGCCCGGCCCC	CTGGCGGGGACAGATAAGA	+
M48	SP3_HUMAN.H11MO.0.B	-8	0.00249473	1.91845	0.404997	20	GGCGGTGACCCCCGGCCGGCGGCGCCGTATGCCCGGCCCC	CCCCGGCCCCGCCCCCCCCC	-
M48	SP2_HUMAN.H11MO.0.A	-12	0.00325995	2.5069	0.415549	22	GGCGGTGACCCCCGGCCGGCGGCGCCGTATGCCCGGCCCC	CCCCCGGCCCCGCCCCCCCCCC	-
M48	RARG_HUMAN.H11MO.2.D	7	0.00433534	3.33388	0.436749	13	GGCGGTGACCCCCGGCCGGCGGCGCCGTATGCCCGGCCCC	GTGACCTCTGGGTGACCCCC	-
M48	NR1D1_HUMAN.H11MO.0.B	-7	0.00477562	3.67245	0.436749	19	GGCGGTGACCCCCGGCCGGCGGCGCCGTATGCCCGGCCCC	CCTTCTGACCCACTTCCCT	-
M48	MXI1_HUMAN.H11MO.0.A	-32	0.00490823	3.77443	0.436749	8	GGCGGTGACCCCCGGCCGGCGGCGCCGTATGCCCGGCCCC	CCCGCCGCCACGTGC	-
M48	TAL1_HUMAN.H11MO.0.A	-28	0.00511816	3.93586	0.436749	12	GGCGGTGACCCCCGGCCGGCGGCGCCGTATGCCCGGCCCC	CTGGGGGGGGCAGATAAGG	+
M48	PTF1A_HUMAN.H11MO.0.B	6	0.00600027	4.61421	0.436749	12	GGCGGTGACCCCCGGCCGGCGGCGCCGTATGCCCGGCCCC	CCAGCTGCCCCCTTTCCC	+
M48	SP4_HUMAN.H11MO.0.A	-14	0.00647423	4.97868	0.436749	20	GGCGGTGACCCCCGGCCGGCGGCGCCGTATGCCCGGCCCC	CCCGGCCCCGCCCCCTTCCC	-
M48	PATZ1_HUMAN.H11MO.0.C	-18	0.00744297	5.72364	0.455405	22	GGCGGTGACCCCCGGCCGGCGGCGCCGTATGCCCGGCCCC	CCTCCCCCCCCGCCCCCTCCCC	-
M49	ZN563_HUMAN.H11MO.0.C	-7	0.000690975	0.53136	0.353227	21	GCTGCACGCAGCCGGGCGTCCCGGGCCGGCCGCCCCGGCC	GCAGCTGCCAGTGAGGATCCC	-
M49	GATA1_HUMAN.H11MO.0.A	8	0.00116902	0.898978	0.353227	11	GCTGCACGCAGCCGGGCGTCCCGGGCCGGCCGCCCCGGCC	TCTTATCTGTCCCCGCCAG	-
M49	IRX2_HUMAN.H11MO.0.D	-20	0.00125856	0.967833	0.353227	19	GCTGCACGCAGCCGGGCGTCCCGGGCCGGCCGCCCCGGCC	CCAACATGCCCACCCATGT	-
M49	THAP1_HUMAN.H11MO.0.C	-18	0.00129362	0.994795	0.353227	22	GCTGCACGCAGCCGGGCGTCCCGGGCCGGCCGCCCCGGCC	GCCCGCAGCCAAGATGGCGGCG	-
M49	SP3_HUMAN.H11MO.0.B	-12	0.00138643	1.06617	0.353227	20	GCTGCACGCAGCCGGGCGTCCCGGGCCGGCCGCCCCGGCC	GGGGGGGGGCGGGGCCGGGG	+
M49	SP2_HUMAN.H11MO.0.A	-17	0.00205657	1.5815	0.359105	22	GCTGCACGCAGCCGGGCGTCCCGGGCCGGCCGCCCCGGCC	CCCCCGGCCCCGCCCCCCCCCC	-
M49	Z324A_HUMAN.H11MO.0.C	0	0.00212552	1.63452	0.359105	23	GCTGCACGCAGCCGGGCGTCCCGGGCCGGCCGCCCCGGCC	TATCAAACCATCCTTTGCTGCCA	+
M49	LYL1_HUMAN.H11MO.0.A	-1	0.00235096	1.80789	0.359105	14	GCTGCACGCAGCCGGGCGTCCCGGGCCGGCCGCCCCGGCC	CAGGAAACAGCTGG	-
M49	RXRA_HUMAN.H11MO.0.A	-12	0.00317439	2.44111	0.372435	20	GCTGCACGCAGCCGGGCGTCCCGGGCCGGCCGCCCCGGCC	GGGGGAGGCAGAGGTCAGAG	+
M49	CLOCK_HUMAN.H11MO.0.C	0	0.00358599	2.75763	0.372435	14	GCTGCACGCAGCCGGGCGTCCCGGGCCGGCCGCCCCGGCC	TGTTCACGTGTCTG	-
M49	USF2_HUMAN.H11MO.0.A	-30	0.00365689	2.81215	0.372435	10	GCTGCACGCAGCCGGGCGTCCCGGGCCGGCCGCCCCGGCC	CGCCGCGGCCACGTGACCC	-
M49	ZFX_HUMAN.H11MO.1.A	-23	0.00440204	3.38517	0.395832	17	GCTGCACGCAGCCGGGCGTCCCGGGCCGGCCGCCCCGGCC	CCCCGGCCTCCGCCCCC	-
M49	GATA2_HUMAN.H11MO.0.A	8	0.00513307	3.94733	0.435924	11	GCTGCACGCAGCCGGGCGTCCCGGGCCGGCCGCCCCGGCC	CCTTATCTCCACCCCCCAG	-
M49	TAL1_HUMAN.H11MO.0.A	8	0.00586545	4.51053	0.448309	11	GCTGCACGCAGCCGGGCGTCCCGGGCCGGCCGCCCCGGCC	CCTTATCTGCCCCCCCCAG	-
M49	PATZ1_HUMAN.H11MO.0.C	-1	0.00677705	5.21155	0.470895	22	GCTGCACGCAGCCGGGCGTCCCGGGCCGGCCGCCCCGGCC	GGGGAGGGGGCGGGGGGGGAGG	+
M50	ZFX_HUMAN.H11MO.1.A	-3	0.000268052	0.206132	0.21925	17	CCCGGACCCGGCTGCCGGCGGCGCGGGGCCCGCGCCCGGA	GGGGGCGGAGGCCGGGG	+
M50	ZN563_HUMAN.H11MO.0.C	-10	0.000569737	0.438128	0.21925	21	CCCGGACCCGGCTGCCGGCGGCGCGGGGCCCGCGCCCGGA	GCAGCTGCCAGTGAGGATCCC	-
M50	SP2_HUMAN.H11MO.0.A	-14	0.000573712	0.441184	0.21925	22	CCCGGACCCGGCTGCCGGCGGCGCGGGGCCCGCGCCCGGA	CCCCCGGCCCCGCCCCCCCCCC	-
M50	PATZ1_HUMAN.H11MO.0.C	-14	0.000817659	0.62878	0.249982	22	CCCGGACCCGGCTGCCGGCGGCGCGGGGCCCGCGCCCGGA	CCTCCCCCCCCGCCCCCTCCCC	-
M50	SP3_HUMAN.H11MO.0.B	-15	0.0011707	0.90027	0.291531	20	CCCGGACCCGGCTGCCGGCGGCGCGGGGCCCGCGCCCGGA	CCCCGGCCCCGCCCCCCCCC	-
M50	IRX2_HUMAN.H11MO.0.D	-6	0.00133499	1.0266	0.291531	19	CCCGGACCCGGCTGCCGGCGGCGCGGGGCCCGCGCCCGGA	CCAACATGCCCACCCATGT	-
M50	THAP1_HUMAN.H11MO.0.C	-12	0.00162551	1.25002	0.294939	22	CCCGGACCCGGCTGCCGGCGGCGCGGGGCCCGCGCCCGGA	GCCCGCAGCCAAGATGGCGGCG	-
M50	NR1D1_HUMAN.H11MO.0.B	-19	0.00192942	1.48372	0.294939	19	CCCGGACCCGGCTGCCGGCGGCGCGGGGCCCGCGCCCGGA	CCTTCTGACCCACTTCCCT	-
M50	GATA1_HUMAN.H11MO.0.A	-29	0.00192942	1.48372	0.294939	11	CCCGGACCCGGCTGCCGGCGGCGCGGGGCCCGCGCCCGGA	CTGGCGGGGACAGATAAGA	+
M50	TLX1_HUMAN.H11MO.0.D	-22	0.00229438	1.76438	0.305293	17	CCCGGACCCGGCTGCCGGCGGCGCGGGGCCCGCGCCCGGA	CCTTGGCAACTTGCCAG	-
M50	RXRA_HUMAN.H11MO.0.A	0	0.00360062	2.76888	0.366938	20	CCCGGACCCGGCTGCCGGCGGCGCGGGGCCCGCGCCCGGA	CTCTGACCTCTGCCTCCCCC	-
M50	KLF6_HUMAN.H11MO.0.A	-14	0.00420924	3.23691	0.402152	19	CCCGGACCCGGCTGCCGGCGGCGCGGGGCCCGCGCCCGGA	CCCCCGGCCCCGCCCTTCC	-
M50	PURA_HUMAN.H11MO.0.D	1	0.00486252	3.73928	0.437239	16	CCCGGACCCGGCTGCCGGCGGCGCGGGGCCCGCGCCCGGA	CCCTGCCCCCCCCTTCC	-
M52	PLAG1_HUMAN.H11MO.0.D	-16	3.18178e-06	0.00244679	0.00470449	17	CCACACGCTGCGTTGCCCGCGACCGCTCCCCCCGAGGCTC	CCCCTCCTGATGCCCCC	-
M52	KLF6_HUMAN.H11MO.0.A	-15	5.09703e-05	0.0391962	0.0265176	19	CCACACGCTGCGTTGCCCGCGACCGCTCCCCCCGAGGCTC	CCCCCGGCCCCGCCCTTCC	-
M52	MAZ_HUMAN.H11MO.0.A	-10	5.64219e-05	0.0433885	0.0265176	22	CCACACGCTGCGTTGCCCGCGACCGCTCCCCCCGAGGCTC	CCCCCCCCCCCCCCCCTCCCCC	-
M52	SP2_HUMAN.H11MO.0.A	-16	7.17385e-05	0.0551669	0.0265176	22	CCACACGCTGCGTTGCCCGCGACCGCTCCCCCCGAGGCTC	CCCCCGGCCCCGCCCCCCCCCC	-
M52	VEZF1_HUMAN.H11MO.0.C	-16	0.00010638	0.0818066	0.0314582	22	CCACACGCTGCGTTGCCCGCGACCGCTCCCCCCGAGGCTC	CCCCTCCCCCTCCCCCCTCCCC	-
M52	PATZ1_HUMAN.H11MO.0.C	-16	0.000156538	0.120377	0.0385753	22	CCACACGCTGCGTTGCCCGCGACCGCTCCCCCCGAGGCTC	CCTCCCCCCCCGCCCCCTCCCC	-
M52	SP3_HUMAN.H11MO.0.B	-17	0.000265504	0.204173	0.0416898	20	CCACACGCTGCGTTGCCCGCGACCGCTCCCCCCGAGGCTC	CCCCGGCCCCGCCCCCCCCC	-
M52	KAISO_HUMAN.H11MO.0.A	-13	0.000288389	0.221771	0.0416898	15	CCACACGCTGCGTTGCCCGCGACCGCTCCCCCCGAGGCTC	TTCTCGCGAGATTTG	-
M52	KAISO_HUMAN.H11MO.1.A	-13	0.000329059	0.253046	0.0416898	11	CCACACGCTGCGTTGCCCGCGACCGCTCCCCCCGAGGCTC	TTCTCGCGAGA	-
M52	HES1_HUMAN.H11MO.0.D	-12	0.000330266	0.253974	0.0416898	13	CCACACGCTGCGTTGCCCGCGACCGCTCCCCCCGAGGCTC	GGGCTCGTGGCGG	-
M52	ZN341_HUMAN.H11MO.0.C	-9	0.000356624	0.274244	0.0416898	22	CCACACGCTGCGTTGCCCGCGACCGCTCCCCCCGAGGCTC	GCTCTTCCCTCCCCCCCCCCCC	-
M52	E2F4_HUMAN.H11MO.0.A	-11	0.000366548	0.281876	0.0416898	13	CCACACGCTGCGTTGCCCGCGACCGCTCCCCCCGAGGCTC	ATTTCCCGCCCCC	-
M52	E2F7_HUMAN.H11MO.0.B	-10	0.000366548	0.281876	0.0416898	13	CCACACGCTGCGTTGCCCGCGACCGCTCCCCCCGAGGCTC	CCTTTCCCGCCCC	-
M52	ZFX_HUMAN.H11MO.1.A	-16	0.000450537	0.346463	0.0475822	17	CCACACGCTGCGTTGCCCGCGACCGCTCCCCCCGAGGCTC	CCCCGGCCTCCGCCCCC	-
M52	TFDP1_HUMAN.H11MO.0.C	-11	0.000578932	0.445199	0.0545445	14	CCACACGCTGCGTTGCCCGCGACCGCTCCCCCCGAGGCTC	TTTTCCCGCCCCCC	-
M52	ZN770_HUMAN.H11MO.0.C	-12	0.000591285	0.454698	0.0545445	22	CCACACGCTGCGTTGCCCGCGACCGCTCCCCCCGAGGCTC	GATCCTCCCGCCTCAGCCTCCC	-
M52	KLF3_HUMAN.H11MO.0.B	-17	0.000646364	0.497054	0.0545445	19	CCACACGCTGCGTTGCCCGCGACCGCTCCCCCCGAGGCTC	CCCGGCCCCGCCCCTCCCC	-
M52	KLF16_HUMAN.H11MO.0.D	-14	0.000697734	0.536558	0.0545445	19	CCACACGCTGCGTTGCCCGCGACCGCTCCCCCCGAGGCTC	CCCCCCCCCCCCCGCCCCC	-
M52	E2F1_HUMAN.H11MO.0.A	-11	0.00070091	0.539	0.0545445	14	CCACACGCTGCGTTGCCCGCGACCGCTCCCCCCGAGGCTC	CTTTCCCGCCCCCC	-
M52	E2F3_HUMAN.H11MO.0.A	-12	0.000787799	0.605817	0.0563108	11	CCACACGCTGCGTTGCCCGCGACCGCTCCCCCCGAGGCTC	TTTCCCGCCCT	-
M52	CLOCK_HUMAN.H11MO.0.C	-11	0.000846501	0.650959	0.0563108	14	CCACACGCTGCGTTGCCCGCGACCGCTCCCCCCGAGGCTC	TGTTCACGTGTCTG	-
M52	E2F4_HUMAN.H11MO.1.A	-7	0.000846501	0.650959	0.0563108	14	CCACACGCTGCGTTGCCCGCGACCGCTCCCCCCGAGGCTC	TCAAATTTCCCGCC	-
M52	TBX15_HUMAN.H11MO.0.D	-13	0.000875945	0.673602	0.0563108	19	CCACACGCTGCGTTGCCCGCGACCGCTCCCCCCGAGGCTC	CCCCCACCCCCCCCCCCCC	-
M52	ZBT17_HUMAN.H11MO.0.A	-7	0.00101772	0.78263	0.0612776	19	CCACACGCTGCGTTGCCCGCGACCGCTCCCCCCGAGGCTC	CTTCCCCTCCCCCACCCTC	-
M52	THAP1_HUMAN.H11MO.0.C	-23	0.00103609	0.796757	0.0612776	17	CCACACGCTGCGTTGCCCGCGACCGCTCCCCCCGAGGCTC	CGCCGCCATCTTGGCTGCGGGC	+
M52	MXI1_HUMAN.H11MO.0.A	-14	0.00132839	1.02153	0.0755431	15	CCACACGCTGCGTTGCCCGCGACCGCTCCCCCCGAGGCTC	GCACGTGGCGGCGGG	+
M52	PURA_HUMAN.H11MO.0.D	-16	0.00151891	1.16804	0.0810166	17	CCACACGCTGCGTTGCCCGCGACCGCTCCCCCCGAGGCTC	CCCTGCCCCCCCCTTCC	-
M52	USF2_HUMAN.H11MO.0.A	-11	0.00158397	1.21807	0.0810166	19	CCACACGCTGCGTTGCCCGCGACCGCTCCCCCCGAGGCTC	GGGTCACGTGGCCGCGGCG	+
M52	PROX1_HUMAN.H11MO.0.D	-22	0.00164206	1.26274	0.0810166	17	CCACACGCTGCGTTGCCCGCGACCGCTCCCCCCGAGGCTC	CCCAACCCGCCTTACCC	-
M52	FEV_HUMAN.H11MO.0.B	-10	0.00167727	1.28982	0.0810166	10	CCACACGCTGCGTTGCCCGCGACCGCTCCCCCCGAGGCTC	CGCTTCCCGC	-
M52	SP4_HUMAN.H11MO.0.A	-5	0.00169861	1.30623	0.0810166	20	CCACACGCTGCGTTGCCCGCGACCGCTCCCCCCGAGGCTC	CCCGGCCCCGCCCCCTTCCC	-
M52	ZN263_HUMAN.H11MO.0.A	-14	0.00182223	1.40129	0.0821363	20	CCACACGCTGCGTTGCCCGCGACCGCTCCCCCCGAGGCTC	CTCCTCCTCTCCCTCCTCCC	-
M52	ZF64A_HUMAN.H11MO.0.D	-9	0.00183319	1.40972	0.0821363	16	CCACACGCTGCGTTGCCCGCGACCGCTCCCCCCGAGGCTC	CAGGTTCCCGGGCCCC	-
M52	ZN816_HUMAN.H11MO.1.C	-8	0.0019216	1.47771	0.0835652	14	CCACACGCTGCGTTGCCCGCGACCGCTCCCCCCGAGGCTC	TGCATGTCCCCCTT	-
M52	TFCP2_HUMAN.H11MO.0.D	-14	0.00215124	1.6543	0.0908789	16	CCACACGCTGCGTTGCCCGCGACCGCTCCCCCCGAGGCTC	TCTGGCCAGTTCAGGC	-
M52	WT1_HUMAN.H11MO.0.C	-17	0.00224572	1.72696	0.0922351	20	CCACACGCTGCGTTGCCCGCGACCGCTCCCCCCGAGGCTC	CCCCCCCTCCTCCCCCGCCC	-
M52	ZN467_HUMAN.H11MO.0.C	-13	0.00232559	1.78838	0.0929339	22	CCACACGCTGCGTTGCCCGCGACCGCTCCCCCCGAGGCTC	CCCCCCCCCCCCTCCCCTCCCC	-
M52	E2F6_HUMAN.H11MO.0.A	-10	0.00278485	2.14155	0.108358	13	CCACACGCTGCGTTGCCCGCGACCGCTCCCCCCGAGGCTC	CCCTTCCCGCCCC	-
M52	SRBP2_HUMAN.H11MO.0.B	-22	0.00304523	2.34178	0.115451	13	CCACACGCTGCGTTGCCCGCGACCGCTCCCCCCGAGGCTC	CCTCACCCCACCC	-
M52	KLF15_HUMAN.H11MO.0.A	-16	0.00322847	2.48269	0.119338	19	CCACACGCTGCGTTGCCCGCGACCGCTCCCCCCGAGGCTC	CCCCCCCCTGCTCCTCCCC	-
M52	E2F2_HUMAN.H11MO.0.B	-11	0.00376897	2.89834	0.129597	10	CCACACGCTGCGTTGCCCGCGACCGCTCCCCCCGAGGCTC	GTTTCGCGCC	-
M52	Z324A_HUMAN.H11MO.0.C	-20	0.00502012	3.86047	0.168695	20	CCACACGCTGCGTTGCCCGCGACCGCTCCCCCCGAGGCTC	TATCAAACCATCCTTTGCTGCCA	+
M52	NR1H4_HUMAN.H11MO.0.B	-14	0.00596831	4.58963	0.193085	19	CCACACGCTGCGTTGCCCGCGACCGCTCCCCCCGAGGCTC	CCTCGGGGTCATTGACCCC	-
M52	ZN816_HUMAN.H11MO.0.C	-5	0.00610652	4.69591	0.193085	21	CCACACGCTGCGTTGCCCGCGACCGCTCCCCCCGAGGCTC	CCCTGCATGTCCCCCTTTTTT	-
M52	RXRA_HUMAN.H11MO.0.A	-16	0.00613769	4.71988	0.193085	20	CCACACGCTGCGTTGCCCGCGACCGCTCCCCCCGAGGCTC	CTCTGACCTCTGCCTCCCCC	-
M52	COT1_HUMAN.H11MO.0.C	-16	0.00627251	4.82356	0.193216	17	CCACACGCTGCGTTGCCCGCGACCGCTCCCCCCGAGGCTC	CCCTGACCTCTGACCCC	-
M52	PAX5_HUMAN.H11MO.0.A	-1	0.00650506	5.00239	0.19629	21	CCACACGCTGCGTTGCCCGCGACCGCTCCCCCCGAGGCTC	GTCACGCTCTGCTGCCCAGGC	-
M52	NR1D1_HUMAN.H11MO.0.B	-21	0.00681858	5.24349	0.197682	19	CCACACGCTGCGTTGCCCGCGACCGCTCCCCCCGAGGCTC	CCTTCTGACCCACTTCCCT	-
M52	HEY2_HUMAN.H11MO.0.D	-9	0.00722707	5.55762	0.204841	17	CCACACGCTGCGTTGCCCGCGACCGCTCCCCCCGAGGCTC	TAATGCCACGTGCCCCC	-
M52	SUH_HUMAN.H11MO.0.A	-12	0.00734259	5.64645	0.204841	11	CCACACGCTGCGTTGCCCGCGACCGCTCCCCCCGAGGCTC	TTTCCCACGCC	-
M52	EGR2_HUMAN.H11MO.0.A	-14	0.00759738	5.84239	0.208023	18	CCACACGCTGCGTTGCCCGCGACCGCTCCCCCCGAGGCTC	CCCCTCCCACACCCCCCC	-
M52	ZIC2_HUMAN.H11MO.0.D	-23	0.00842804	6.48116	0.219419	15	CCACACGCTGCGTTGCCCGCGACCGCTCCCCCCGAGGCTC	GGCCCCCTGCTGTGA	+
M52	ZN589_HUMAN.H11MO.0.D	-19	0.00843441	6.48606	0.219419	16	CCACACGCTGCGTTGCCCGCGACCGCTCCCCCCGAGGCTC	CGGCAGTAACCGTGGG	-
M52	BHE41_HUMAN.H11MO.0.D	-8	0.00845874	6.50477	0.219419	20	CCACACGCTGCGTTGCCCGCGACCGCTCCCCCCGAGGCTC	ACCGGGTCACGTGCAGAAGG	+
M52	ZN335_HUMAN.H11MO.0.A	-11	0.00873577	6.71781	0.222698	22	CCACACGCTGCGTTGCCCGCGACCGCTCCCCCCGAGGCTC	GGCTGTCCTCGGCGCTGCCTGA	+
M52	ZN554_HUMAN.H11MO.0.C	-23	0.00901144	6.9298	0.225831	17	CCACACGCTGCGTTGCCCGCGACCGCTCCCCCCGAGGCTC	AGCACCCCACATGGCTCAGC	-
M52	TBX2_HUMAN.H11MO.0.D	-6	0.00989552	7.60965	0.243586	25	CCACACGCTGCGTTGCCCGCGACCGCTCCCCCCGAGGCTC	GTCGCTTCTCACACCTCTGATGGCA	-
M52	ZN563_HUMAN.H11MO.0.C	-5	0.0100494	7.72798	0.243586	21	CCACACGCTGCGTTGCCCGCGACCGCTCCCCCCGAGGCTC	GGGATCCTCACTGGCAGCTGC	+
M52	SPIC_HUMAN.H11MO.0.D	-23	0.0108358	8.33269	0.25635	13	CCACACGCTGCGTTGCCCGCGACCGCTCCCCCCGAGGCTC	CCTCCCCTTCCTC	-
M52	SP1_HUMAN.H11MO.0.A	-15	0.0110961	8.53293	0.25635	22	CCACACGCTGCGTTGCCCGCGACCGCTCCCCCCGAGGCTC	CCCCCCCCCGGCCCCGCCCCCC	-
M52	EGR2_HUMAN.H11MO.1.A	-25	0.0120468	9.26399	0.266126	15	CCACACGCTGCGTTGCCCGCGACCGCTCCCCCCGAGGCTC	CCCCCGCCCACGCCCC	-
M52	MAFA_HUMAN.H11MO.0.D	-12	0.0120592	9.27354	0.266126	21	CCACACGCTGCGTTGCCCGCGACCGCTCCCCCCGAGGCTC	GTGCTGACCCCGCAGCCTTCG	+
M52	SMAD3_HUMAN.H11MO.0.B	-23	0.0126328	9.7146	0.272333	12	CCACACGCTGCGTTGCCCGCGACCGCTCCCCCCGAGGCTC	CTCTGTCACCTG	+
M52	TAF1_HUMAN.H11MO.0.A	-19	0.0129217	9.93677	0.272937	16	CCACACGCTGCGTTGCCCGCGACCGCTCCCCCCGAGGCTC	CCGCCGCCGCCATCTT	-
M52	KLF1_HUMAN.H11MO.0.A	-17	0.0137416	10.5673	0.276824	14	CCACACGCTGCGTTGCCCGCGACCGCTCCCCCCGAGGCTC	CCCGGCCCCGCCCC	-
M52	AP2B_HUMAN.H11MO.0.B	-28	0.013805	10.616	0.276824	10	CCACACGCTGCGTTGCCCGCGACCGCTCCCCCCGAGGCTC	GCCCCCGGGC	-
M52	SALL4_HUMAN.H11MO.0.B	-23	0.013805	10.616	0.276824	10	CCACACGCTGCGTTGCCCGCGACCGCTCCCCCCGAGGCTC	CCCACCCTCC	-
M52	SPZ1_HUMAN.H11MO.0.D	-19	0.0138546	10.6542	0.276824	16	CCACACGCTGCGTTGCCCGCGACCGCTCCCCCCGAGGCTC	CGGCTGTTACCCTGGG	+
M52	COT2_HUMAN.H11MO.1.A	-22	0.0143625	11.0447	0.280843	17	CCACACGCTGCGTTGCCCGCGACCGCTCCCCCCGAGGCTC	CCCTGACCTTTGACCCC	-
M52	ZBT7A_HUMAN.H11MO.0.A	-24	0.0151509	11.651	0.287201	9	CCACACGCTGCGTTGCCCGCGACCGCTCCCCCCGAGGCTC	GAGACCCCC	-
M52	EGR1_HUMAN.H11MO.0.A	-25	0.0153532	11.8066	0.287352	15	CCACACGCTGCGTTGCCCGCGACCGCTCCCCCCGAGGCTC	CCCCCGCCCACGCCCTC	-
M52	PTF1A_HUMAN.H11MO.0.B	0	0.0167346	12.8689	0.309292	18	CCACACGCTGCGTTGCCCGCGACCGCTCCCCCCGAGGCTC	CCAGCTGCCCCCTTTCCC	+
M52	LYL1_HUMAN.H11MO.0.A	-6	0.0172062	13.2316	0.310252	14	CCACACGCTGCGTTGCCCGCGACCGCTCCCCCCGAGGCTC	CCAGCTGTTTCCTG	+
M52	IRX2_HUMAN.H11MO.0.D	-6	0.0178106	13.6964	0.317281	19	CCACACGCTGCGTTGCCCGCGACCGCTCCCCCCGAGGCTC	ACATGGGTGGGCATGTTGG	+
M52	PAX8_HUMAN.H11MO.0.D	-9	0.0185266	14.247	0.321551	14	CCACACGCTGCGTTGCCCGCGACCGCTCCCCCCGAGGCTC	GTCACTGAAGCGGG	+
M52	AP2A_HUMAN.H11MO.0.A	-25	0.0187555	14.423	0.321551	15	CCACACGCTGCGTTGCCCGCGACCGCTCCCCCCGAGGCTC	ATGGCCTCAGGGCAT	-
M52	NR0B1_HUMAN.H11MO.0.D	-24	0.0194946	14.9914	0.321551	10	CCACACGCTGCGTTGCCCGCGACCGCTCCCCCCGAGGCTC	TCTCCCACGC	-
M52	RARG_HUMAN.H11MO.2.D	-12	0.0199913	15.3733	0.321551	20	CCACACGCTGCGTTGCCCGCGACCGCTCCCCCCGAGGCTC	GTGACCTCTGGGTGACCCCC	-
M52	RFX5_HUMAN.H11MO.0.A	-10	0.0199913	15.3733	0.321551	20	CCACACGCTGCGTTGCCCGCGACCGCTCCCCCCGAGGCTC	TCTGCCTAGCAACAGCTGAC	-
M52	ZN148_HUMAN.H11MO.0.D	-23	0.0201171	15.47	0.321551	15	CCACACGCTGCGTTGCCCGCGACCGCTCCCCCCGAGGCTC	CCCCTCCCCCACCCC	-
M52	NR1H3_HUMAN.H11MO.0.B	-15	0.0201382	15.4862	0.321551	19	CCACACGCTGCGTTGCCCGCGACCGCTCCCCCCGAGGCTC	TGACCTGCAGTGACCTCTG	-
M52	MZF1_HUMAN.H11MO.0.B	-21	0.0202319	15.5583	0.321551	13	CCACACGCTGCGTTGCCCGCGACCGCTCCCCCCGAGGCTC	CCCAATCCCCTCC	-
M52	KAISO_HUMAN.H11MO.2.A	-11	0.0204425	15.7203	0.321551	12	CCACACGCTGCGTTGCCCGCGACCGCTCCCCCCGAGGCTC	TCTTCCTGCGAG	-
M52	VEZF1_HUMAN.H11MO.1.C	-25	0.0204425	15.7203	0.321551	12	CCACACGCTGCGTTGCCCGCGACCGCTCCCCCCGAGGCTC	CCCCCTCCCCCT	-
M52	AHR_HUMAN.H11MO.0.B	-14	0.0216716	16.6654	0.337295	9	CCACACGCTGCGTTGCCCGCGACCGCTCCCCCCGAGGCTC	GCACGCAAC	-
M52	ZN740_HUMAN.H11MO.0.D	-23	0.0230575	17.7312	0.351465	14	CCACACGCTGCGTTGCCCGCGACCGCTCCCCCCGAGGCTC	CCCACCCCCCCCCC	-
M52	E2F8_HUMAN.H11MO.0.D	-12	0.0238858	18.3682	0.360376	12	CCACACGCTGCGTTGCCCGCGACCGCTCCCCCCGAGGCTC	TTTCCCGCCAAA	-
M52	SP4_HUMAN.H11MO.1.A	-7	0.0254855	19.5983	0.380627	16	CCACACGCTGCGTTGCCCGCGACCGCTCCCCCCGAGGCTC	CGGCCCCGCCCCCTCC	-
M52	ZIC1_HUMAN.H11MO.0.B	-26	0.0257989	19.8394	0.381455	9	CCACACGCTGCGTTGCCCGCGACCGCTCCCCCCGAGGCTC	GACCACCCC	-
M52	AP2C_HUMAN.H11MO.0.A	-26	0.0266108	20.4637	0.389565	14	CCACACGCTGCGTTGCCCGCGACCGCTCCCCCCGAGGCTC	TGGCCTCAGGGCAT	-
M52	TBX3_HUMAN.H11MO.0.C	-25	0.0280346	21.5586	0.406383	11	CCACACGCTGCGTTGCCCGCGACCGCTCCCCCCGAGGCTC	TTCCCACCTCC	-
M52	PPARG_HUMAN.H11MO.0.A	-19	0.0293254	22.5512	0.420967	17	CCACACGCTGCGTTGCCCGCGACCGCTCCCCCCGAGGCTC	TGACCTTTGCCCCACTT	-
M52	ARNT2_HUMAN.H11MO.0.D	-23	0.0300338	23.096	0.426992	12	CCACACGCTGCGTTGCCCGCGACCGCTCCCCCCGAGGCTC	GCCTCCCACGCC	-
M52	ZN563_HUMAN.H11MO.1.C	-7	0.0348844	26.8261	0.486595	12	CCACACGCTGCGTTGCCCGCGACCGCTCCCCCCGAGGCTC	CTGTGCTGCCTG	-
M52	RARA_HUMAN.H11MO.0.A	-10	0.0356884	27.4444	0.493158	20	CCACACGCTGCGTTGCCCGCGACCGCTCCCCCCGAGGCTC	CCTTGACCTCTTGATCCCCC	-
M53	ZN563_HUMAN.H11MO.0.C	-13	0.000316032	0.243029	0.26534	21	CCTGCGAGCGCTGCCGTCCGGCTGCCAGGGGCCCATCGCG	GCAGCTGCCAGTGAGGATCCC	-
M53	RXRA_HUMAN.H11MO.0.A	-8	0.000596957	0.45906	0.26534	20	CCTGCGAGCGCTGCCGTCCGGCTGCCAGGGGCCCATCGCG	CTCTGACCTCTGCCTCCCCC	-
M53	THAP1_HUMAN.H11MO.0.C	-8	0.00082142	0.631672	0.26534	22	CCTGCGAGCGCTGCCGTCCGGCTGCCAGGGGCCCATCGCG	CGCCGCCATCTTGGCTGCGGGC	+
M53	SP2_HUMAN.H11MO.0.A	-17	0.00082142	0.631672	0.26534	22	CCTGCGAGCGCTGCCGTCCGGCTGCCAGGGGCCCATCGCG	CCCCCGGCCCCGCCCCCCCCCC	-
M53	IRX2_HUMAN.H11MO.0.D	0	0.0010456	0.804064	0.26534	19	CCTGCGAGCGCTGCCGTCCGGCTGCCAGGGGCCCATCGCG	CCAACATGCCCACCCATGT	-
M53	TLX1_HUMAN.H11MO.0.D	-13	0.0016147	1.2417	0.315793	17	CCTGCGAGCGCTGCCGTCCGGCTGCCAGGGGCCCATCGCG	CTGGCAAGTTGCCAAGG	+
M53	PATZ1_HUMAN.H11MO.0.C	-17	0.00184769	1.42087	0.315793	22	CCTGCGAGCGCTGCCGTCCGGCTGCCAGGGGCCCATCGCG	CCTCCCCCCCCGCCCCCTCCCC	-
M53	SP3_HUMAN.H11MO.0.B	-18	0.00203318	1.56351	0.315793	20	CCTGCGAGCGCTGCCGTCCGGCTGCCAGGGGCCCATCGCG	CCCCGGCCCCGCCCCCCCCC	-
M53	ZFX_HUMAN.H11MO.1.A	-2	0.00237252	1.82447	0.315793	17	CCTGCGAGCGCTGCCGTCCGGCTGCCAGGGGCCCATCGCG	GGGGGCGGAGGCCGGGG	+
M53	KLF6_HUMAN.H11MO.0.A	0	0.00287867	2.2137	0.315793	19	CCTGCGAGCGCTGCCGTCCGGCTGCCAGGGGCCCATCGCG	CCCCCGGCCCCGCCCTTCC	-
M53	NR1D1_HUMAN.H11MO.0.B	-21	0.00354609	2.72695	0.315793	19	CCTGCGAGCGCTGCCGTCCGGCTGCCAGGGGCCCATCGCG	AGGGAAGTGGGTCAGAAGG	+
M53	ZN589_HUMAN.H11MO.0.D	-4	0.00385002	2.96066	0.315793	16	CCTGCGAGCGCTGCCGTCCGGCTGCCAGGGGCCCATCGCG	CGGCAGTAACCGTGGG	-
M53	RARG_HUMAN.H11MO.2.D	-27	0.00428253	3.29326	0.315793	13	CCTGCGAGCGCTGCCGTCCGGCTGCCAGGGGCCCATCGCG	GGGGGTCACCCAGAGGTCAC	+
M53	GATA1_HUMAN.H11MO.0.A	7	0.00435544	3.34933	0.315793	12	CCTGCGAGCGCTGCCGTCCGGCTGCCAGGGGCCCATCGCG	TCTTATCTGTCCCCGCCAG	-
M53	SP4_HUMAN.H11MO.0.A	-19	0.00633101	4.86855	0.383413	20	CCTGCGAGCGCTGCCGTCCGGCTGCCAGGGGCCCATCGCG	CCCGGCCCCGCCCCCTTCCC	-
M53	ZN341_HUMAN.H11MO.0.C	3	0.00654713	5.03474	0.383413	19	CCTGCGAGCGCTGCCGTCCGGCTGCCAGGGGCCCATCGCG	GCTCTTCCCTCCCCCCCCCCCC	-
M53	MXI1_HUMAN.H11MO.0.A	-6	0.00784617	6.0337	0.436914	15	CCTGCGAGCGCTGCCGTCCGGCTGCCAGGGGCCCATCGCG	CCCGCCGCCACGTGC	-
M53	PAX8_HUMAN.H11MO.0.D	-13	0.0080346	6.1786	0.436914	14	CCTGCGAGCGCTGCCGTCCGGCTGCCAGGGGCCCATCGCG	CCCGCTTCAGTGAC	-
M54	SP2_HUMAN.H11MO.0.A	-7	8.76847e-05	0.0674295	0.0834545	22	GCGGGGACCGCCCCCTGCGCCGCGCCGCCTCCTGGACGGC	CCCCCGGCCCCGCCCCCCCCCC	-
M54	SP3_HUMAN.H11MO.0.B	-11	0.00010962	0.0842978	0.0834545	20	GCGGGGACCGCCCCCTGCGCCGCGCCGCCTCCTGGACGGC	CCCCGGCCCCGCCCCCCCCC	-
M54	KLF6_HUMAN.H11MO.0.A	-10	0.000201146	0.154681	0.0932651	19	GCGGGGACCGCCCCCTGCGCCGCGCCGCCTCCTGGACGGC	CCCCCGGCCCCGCCCTTCC	-
M54	THAP1_HUMAN.H11MO.0.C	-3	0.000245013	0.188415	0.0932651	22	GCGGGGACCGCCCCCTGCGCCGCGCCGCCTCCTGGACGGC	CGCCGCCATCTTGGCTGCGGGC	+
M54	PATZ1_HUMAN.H11MO.0.C	-7	0.00041663	0.320389	0.0963355	22	GCGGGGACCGCCCCCTGCGCCGCGCCGCCTCCTGGACGGC	CCTCCCCCCCCGCCCCCTCCCC	-
M54	VEZF1_HUMAN.H11MO.0.C	-12	0.00041663	0.320389	0.0963355	22	GCGGGGACCGCCCCCTGCGCCGCGCCGCCTCCTGGACGGC	CCCCTCCCCCTCCCCCCTCCCC	-
M54	RXRA_HUMAN.H11MO.0.A	-13	0.000442889	0.340582	0.0963355	20	GCGGGGACCGCCCCCTGCGCCGCGCCGCCTCCTGGACGGC	CTCTGACCTCTGCCTCCCCC	-
M54	ZFX_HUMAN.H11MO.1.A	-13	0.000570335	0.438588	0.10855	17	GCGGGGACCGCCCCCTGCGCCGCGCCGCCTCCTGGACGGC	CCCCGGCCTCCGCCCCC	-
M54	NR1D1_HUMAN.H11MO.0.B	-11	0.000692692	0.53268	0.117189	19	GCGGGGACCGCCCCCTGCGCCGCGCCGCCTCCTGGACGGC	CCTTCTGACCCACTTCCCT	-
M54	ZN341_HUMAN.H11MO.0.C	-7	0.000999379	0.768522	0.138333	22	GCGGGGACCGCCCCCTGCGCCGCGCCGCCTCCTGGACGGC	GCTCTTCCCTCCCCCCCCCCCC	-
M54	MAZ_HUMAN.H11MO.0.A	-10	0.00115141	0.885431	0.146095	22	GCGGGGACCGCCCCCTGCGCCGCGCCGCCTCCTGGACGGC	CCCCCCCCCCCCCCCCTCCCCC	-
M54	KLF3_HUMAN.H11MO.0.B	-12	0.00139605	1.07356	0.163511	19	GCGGGGACCGCCCCCTGCGCCGCGCCGCCTCCTGGACGGC	CCCGGCCCCGCCCCTCCCC	-
M54	ZN563_HUMAN.H11MO.0.C	-3	0.00169503	1.30348	0.184348	21	GCGGGGACCGCCCCCTGCGCCGCGCCGCCTCCTGGACGGC	GGGATCCTCACTGGCAGCTGC	+
M54	IRX2_HUMAN.H11MO.0.D	-14	0.00203431	1.56439	0.206498	19	GCGGGGACCGCCCCCTGCGCCGCGCCGCCTCCTGGACGGC	CCAACATGCCCACCCATGT	-
M54	SP4_HUMAN.H11MO.0.A	-14	0.00231714	1.78188	0.220506	20	GCGGGGACCGCCCCCTGCGCCGCGCCGCCTCCTGGACGGC	CCCGGCCCCGCCCCCTTCCC	-
M54	GATA1_HUMAN.H11MO.0.A	8	0.00293793	2.25927	0.248859	11	GCGGGGACCGCCCCCTGCGCCGCGCCGCCTCCTGGACGGC	TCTTATCTGTCCCCGCCAG	-
M54	PROX1_HUMAN.H11MO.0.D	-18	0.00294195	2.26236	0.248859	17	GCGGGGACCGCCCCCTGCGCCGCGCCGCCTCCTGGACGGC	CCCAACCCGCCTTACCC	-
M54	RARG_HUMAN.H11MO.2.D	-3	0.00379149	2.91566	0.288649	20	GCGGGGACCGCCCCCTGCGCCGCGCCGCCTCCTGGACGGC	GTGACCTCTGGGTGACCCCC	-
M54	TAL1_HUMAN.H11MO.0.A	8	0.0045137	3.47103	0.308464	11	GCGGGGACCGCCCCCTGCGCCGCGCCGCCTCCTGGACGGC	CCTTATCTGCCCCCCCCAG	-
M54	PURA_HUMAN.H11MO.0.D	-12	0.00582475	4.47924	0.354754	17	GCGGGGACCGCCCCCTGCGCCGCGCCGCCTCCTGGACGGC	CCCTGCCCCCCCCTTCC	-
M54	GATA2_HUMAN.H11MO.0.A	8	0.0068483	5.26635	0.359563	11	GCGGGGACCGCCCCCTGCGCCGCGCCGCCTCCTGGACGGC	CCTTATCTCCACCCCCCAG	-
M54	SPIC_HUMAN.H11MO.0.D	-21	0.00832399	6.40115	0.422474	13	GCGGGGACCGCCCCCTGCGCCGCGCCGCCTCCTGGACGGC	CCTCCCCTTCCTC	-
M54	MXI1_HUMAN.H11MO.0.A	7	0.00981138	7.54495	0.481901	8	GCGGGGACCGCCCCCTGCGCCGCGCCGCCTCCTGGACGGC	GCACGTGGCGGCGGG	+
M55	THAP1_HUMAN.H11MO.0.C	-11	0.00131611	1.01209	0.465236	22	CCTGCGCTCGGAGGCTGCGGCCCGCCGCCGGGGGCTGCCC	CGCCGCCATCTTGGCTGCGGGC	+
M55	NR1D1_HUMAN.H11MO.0.B	-4	0.00134361	1.03324	0.465236	19	CCTGCGCTCGGAGGCTGCGGCCCGCCGCCGGGGGCTGCCC	CCTTCTGACCCACTTCCCT	-
M55	RXRA_HUMAN.H11MO.0.A	-6	0.00196418	1.51046	0.465236	20	CCTGCGCTCGGAGGCTGCGGCCCGCCGCCGGGGGCTGCCC	CTCTGACCTCTGCCTCCCCC	-
M55	ZN563_HUMAN.H11MO.0.C	-11	0.00225248	1.73216	0.465236	21	CCTGCGCTCGGAGGCTGCGGCCCGCCGCCGGGGGCTGCCC	GGGATCCTCACTGGCAGCTGC	+
M55	SP3_HUMAN.H11MO.0.B	-8	0.00241055	1.85371	0.465236	20	CCTGCGCTCGGAGGCTGCGGCCCGCCGCCGGGGGCTGCCC	CCCCGGCCCCGCCCCCCCCC	-
M55	SP2_HUMAN.H11MO.0.A	-12	0.00269141	2.06969	0.465236	22	CCTGCGCTCGGAGGCTGCGGCCCGCCGCCGGGGGCTGCCC	GGGGGGGGGGCGGGGCCGGGGG	+
M55	IRX2_HUMAN.H11MO.0.D	-13	0.00292908	2.25246	0.465236	19	CCTGCGCTCGGAGGCTGCGGCCCGCCGCCGGGGGCTGCCC	ACATGGGTGGGCATGTTGG	+
M55	GATA1_HUMAN.H11MO.0.A	-29	0.00336079	2.58445	0.465236	11	CCTGCGCTCGGAGGCTGCGGCCCGCCGCCGGGGGCTGCCC	CTGGCGGGGACAGATAAGA	+
M55	ZFX_HUMAN.H11MO.1.A	-9	0.003412	2.62383	0.465236	17	CCTGCGCTCGGAGGCTGCGGCCCGCCGCCGGGGGCTGCCC	GGGGGCGGAGGCCGGGG	+
M55	KLF6_HUMAN.H11MO.0.A	-7	0.00440763	3.38947	0.465236	19	CCTGCGCTCGGAGGCTGCGGCCCGCCGCCGGGGGCTGCCC	CCCCCGGCCCCGCCCTTCC	-
M55	TLX1_HUMAN.H11MO.0.D	0	0.00455919	3.50602	0.465236	17	CCTGCGCTCGGAGGCTGCGGCCCGCCGCCGGGGGCTGCCC	CCTTGGCAACTTGCCAG	-
M57	PATZ1_HUMAN.H11MO.0.C	0	5.24674e-05	0.0403474	0.0333509	22	GCCCCACCGCCCCCGTTTCCCAGCAGCGGAGCGAGGGGGA	CCTCCCCCCCCGCCCCCTCCCC	-
M57	KLF6_HUMAN.H11MO.0.A	-1	5.84287e-05	0.0449317	0.0333509	19	GCCCCACCGCCCCCGTTTCCCAGCAGCGGAGCGAGGGGGA	CCCCCGGCCCCGCCCTTCC	-
M57	IRX2_HUMAN.H11MO.0.D	0	9.3309e-05	0.0717546	0.0333509	19	GCCCCACCGCCCCCGTTTCCCAGCAGCGGAGCGAGGGGGA	CCAACATGCCCACCCATGT	-
M57	VEZF1_HUMAN.H11MO.0.C	1	9.54168e-05	0.0733755	0.0333509	21	GCCCCACCGCCCCCGTTTCCCAGCAGCGGAGCGAGGGGGA	CCCCTCCCCCTCCCCCCTCCCC	-
M57	PURA_HUMAN.H11MO.0.D	-3	0.000111132	0.0854604	0.0333509	17	GCCCCACCGCCCCCGTTTCCCAGCAGCGGAGCGAGGGGGA	CCCTGCCCCCCCCTTCC	-
M57	OLIG2_HUMAN.H11MO.0.B	-8	0.000157033	0.120759	0.0365546	18	GCCCCACCGCCCCCGTTTCCCAGCAGCGGAGCGAGGGGGA	CCAGCTGTTTCCCTTCTG	+
M57	ZN341_HUMAN.H11MO.0.C	3	0.000170531	0.131138	0.0365546	19	GCCCCACCGCCCCCGTTTCCCAGCAGCGGAGCGAGGGGGA	GCTCTTCCCTCCCCCCCCCCCC	-
M57	SP2_HUMAN.H11MO.0.A	-3	0.000379602	0.291914	0.0711994	22	GCCCCACCGCCCCCGTTTCCCAGCAGCGGAGCGAGGGGGA	CCCCCGGCCCCGCCCCCCCCCC	-
M57	SP3_HUMAN.H11MO.0.B	-4	0.000448046	0.344547	0.0746996	20	GCCCCACCGCCCCCGTTTCCCAGCAGCGGAGCGAGGGGGA	CCCCGGCCCCGCCCCCCCCC	-
M57	NR1D1_HUMAN.H11MO.0.B	-2	0.000544096	0.41841	0.081642	19	GCCCCACCGCCCCCGTTTCCCAGCAGCGGAGCGAGGGGGA	CCTTCTGACCCACTTCCCT	-
M57	MAZ_HUMAN.H11MO.0.A	-1	0.000651533	0.501029	0.0888755	22	GCCCCACCGCCCCCGTTTCCCAGCAGCGGAGCGAGGGGGA	CCCCCCCCCCCCCCCCTCCCCC	-
M57	ZFX_HUMAN.H11MO.1.A	-3	0.00155852	1.1985	0.163679	17	GCCCCACCGCCCCCGTTTCCCAGCAGCGGAGCGAGGGGGA	CCCCGGCCTCCGCCCCC	-
M57	SPIC_HUMAN.H11MO.0.D	0	0.00174642	1.343	0.163679	13	GCCCCACCGCCCCCGTTTCCCAGCAGCGGAGCGAGGGGGA	CCTCCCCTTCCTC	-
M57	TBX21_HUMAN.H11MO.0.A	0	0.00174642	1.343	0.163679	13	GCCCCACCGCCCCCGTTTCCCAGCAGCGGAGCGAGGGGGA	TTCACACCTCCAC	-
M57	PTF1A_HUMAN.H11MO.0.B	-3	0.00178106	1.36963	0.163679	18	GCCCCACCGCCCCCGTTTCCCAGCAGCGGAGCGAGGGGGA	CCAGCTGCCCCCTTTCCC	+
M57	EGR2_HUMAN.H11MO.0.A	-1	0.00178106	1.36963	0.163679	18	GCCCCACCGCCCCCGTTTCCCAGCAGCGGAGCGAGGGGGA	CCCCTCCCACACCCCCCC	-
M57	RXRA_HUMAN.H11MO.0.A	0	0.0018544	1.42603	0.163679	20	GCCCCACCGCCCCCGTTTCCCAGCAGCGGAGCGAGGGGGA	CTCTGACCTCTGCCTCCCCC	-
M57	SP4_HUMAN.H11MO.0.A	-1	0.00232285	1.78627	0.183445	20	GCCCCACCGCCCCCGTTTCCCAGCAGCGGAGCGAGGGGGA	CCCGGCCCCGCCCCCTTCCC	-
M57	KLF16_HUMAN.H11MO.0.D	-1	0.00249493	1.9186	0.187183	19	GCCCCACCGCCCCCGTTTCCCAGCAGCGGAGCGAGGGGGA	CCCCCCCCCCCCCGCCCCC	-
M57	PROX1_HUMAN.H11MO.0.D	-6	0.00301088	2.31537	0.206309	17	GCCCCACCGCCCCCGTTTCCCAGCAGCGGAGCGAGGGGGA	CCCAACCCGCCTTACCC	-
M57	LYL1_HUMAN.H11MO.0.A	-8	0.00302484	2.3261	0.206309	14	GCCCCACCGCCCCCGTTTCCCAGCAGCGGAGCGAGGGGGA	CCAGCTGTTTCCTG	+
M57	TLX1_HUMAN.H11MO.0.D	-15	0.00353386	2.71754	0.220476	17	GCCCCACCGCCCCCGTTTCCCAGCAGCGGAGCGAGGGGGA	CTGGCAAGTTGCCAAGG	+
M57	VEZF1_HUMAN.H11MO.1.C	-27	0.0038295	2.94488	0.220476	12	GCCCCACCGCCCCCGTTTCCCAGCAGCGGAGCGAGGGGGA	AGAGGGAGGGGG	+
M57	THAP1_HUMAN.H11MO.0.C	1	0.00394606	3.03452	0.220476	21	GCCCCACCGCCCCCGTTTCCCAGCAGCGGAGCGAGGGGGA	GCCCGCAGCCAAGATGGCGGCG	-
M57	ZN589_HUMAN.H11MO.0.D	-10	0.00396723	3.0508	0.220476	16	GCCCCACCGCCCCCGTTTCCCAGCAGCGGAGCGAGGGGGA	CCCACGGTTACTGCCG	+
M57	GATA1_HUMAN.H11MO.0.A	-28	0.00454335	3.49384	0.235081	12	GCCCCACCGCCCCCGTTTCCCAGCAGCGGAGCGAGGGGGA	CTGGCGGGGACAGATAAGA	+
M57	EGR1_HUMAN.H11MO.0.A	0	0.0048425	3.72388	0.242207	17	GCCCCACCGCCCCCGTTTCCCAGCAGCGGAGCGAGGGGGA	CCCCCGCCCACGCCCTC	-
M57	SPZ1_HUMAN.H11MO.0.D	-2	0.00506092	3.89185	0.244966	16	GCCCCACCGCCCCCGTTTCCCAGCAGCGGAGCGAGGGGGA	CCCAGGGTAACAGCCG	-
M57	MAFA_HUMAN.H11MO.0.D	0	0.00536937	4.12905	0.251775	21	GCCCCACCGCCCCCGTTTCCCAGCAGCGGAGCGAGGGGGA	GTGCTGACCCCGCAGCCTTCG	+
M57	ZN263_HUMAN.H11MO.0.A	-1	0.0059422	4.56955	0.26386	20	GCCCCACCGCCCCCGTTTCCCAGCAGCGGAGCGAGGGGGA	CTCCTCCTCTCCCTCCTCCC	-
M57	PAX8_HUMAN.H11MO.0.D	-21	0.00613408	4.71711	0.26386	14	GCCCCACCGCCCCCGTTTCCCAGCAGCGGAGCGAGGGGGA	GTCACTGAAGCGGG	+
M57	ZN563_HUMAN.H11MO.0.C	-11	0.00615465	4.73292	0.26386	21	GCCCCACCGCCCCCGTTTCCCAGCAGCGGAGCGAGGGGGA	GCAGCTGCCAGTGAGGATCCC	-
M57	RFX5_HUMAN.H11MO.0.A	0	0.00637186	4.89996	0.265584	20	GCCCCACCGCCCCCGTTTCCCAGCAGCGGAGCGAGGGGGA	TCTGCCTAGCAACAGCTGAC	-
M57	TAF1_HUMAN.H11MO.0.A	-3	0.00695581	5.34902	0.277133	16	GCCCCACCGCCCCCGTTTCCCAGCAGCGGAGCGAGGGGGA	CCGCCGCCGCCATCTT	-
M57	MXI1_HUMAN.H11MO.0.A	-3	0.00720302	5.53912	0.277133	15	GCCCCACCGCCCCCGTTTCCCAGCAGCGGAGCGAGGGGGA	CCCGCCGCCACGTGC	-
M57	ZBT17_HUMAN.H11MO.0.A	-1	0.00807769	6.21174	0.282672	19	GCCCCACCGCCCCCGTTTCCCAGCAGCGGAGCGAGGGGGA	CTTCCCCTCCCCCACCCTC	-
M57	WT1_HUMAN.H11MO.0.C	-1	0.00839545	6.4561	0.282672	20	GCCCCACCGCCCCCGTTTCCCAGCAGCGGAGCGAGGGGGA	CCCCCCCTCCTCCCCCGCCC	-
M57	MNX1_HUMAN.H11MO.0.D	-13	0.00866566	6.66389	0.282672	19	GCCCCACCGCCCCCGTTTCCCAGCAGCGGAGCGAGGGGGA	CTATTTTAATAACCCTTAA	+
M57	KLF3_HUMAN.H11MO.0.B	-2	0.00866566	6.66389	0.282672	19	GCCCCACCGCCCCCGTTTCCCAGCAGCGGAGCGAGGGGGA	CCCGGCCCCGCCCCTCCCC	-
M57	GATA2_HUMAN.H11MO.0.A	-28	0.00866566	6.66389	0.282672	12	GCCCCACCGCCCCCGTTTCCCAGCAGCGGAGCGAGGGGGA	CTGGGGGGTGGAGATAAGG	+
M57	TAL1_HUMAN.H11MO.0.A	-28	0.00866566	6.66389	0.282672	12	GCCCCACCGCCCCCGTTTCCCAGCAGCGGAGCGAGGGGGA	CTGGGGGGGGCAGATAAGG	+
M57	BRAC_HUMAN.H11MO.0.A	-15	0.0110009	8.45972	0.323667	20	GCCCCACCGCCCCCGTTTCCCAGCAGCGGAGCGAGGGGGA	ATTTCACACCTCCCTGCTAA	-
M57	EGR2_HUMAN.H11MO.1.A	0	0.0128487	9.88063	0.352709	16	GCCCCACCGCCCCCGTTTCCCAGCAGCGGAGCGAGGGGGA	CCCCCGCCCACGCCCC	-
M57	ZN554_HUMAN.H11MO.0.C	-4	0.0134246	10.3235	0.352887	20	GCCCCACCGCCCCCGTTTCCCAGCAGCGGAGCGAGGGGGA	AGCACCCCACATGGCTCAGC	-
M57	ZN394_HUMAN.H11MO.0.C	-21	0.0143359	11.0243	0.35852	19	GCCCCACCGCCCCCGTTTCCCAGCAGCGGAGCGAGGGGGA	AGAATGGAATAGAATGGAAT	+
M57	Z324A_HUMAN.H11MO.0.C	-17	0.0153358	11.7933	0.367849	23	GCCCCACCGCCCCCGTTTCCCAGCAGCGGAGCGAGGGGGA	TGGCAGCAAAGGATGGTTTGATA	-
M57	RFX1_HUMAN.H11MO.0.B	-12	0.0154444	11.8768	0.367849	22	GCCCCACCGCCCCCGTTTCCCAGCAGCGGAGCGAGGGGGA	CCGTCGCCATGGCAACCGGGGC	-
M57	ZEP2_HUMAN.H11MO.0.D	-11	0.0165468	12.7245	0.381977	14	GCCCCACCGCCCCCGTTTCCCAGCAGCGGAGCGAGGGGGA	GGGGTTTCCCTACC	-
M57	RARA_HUMAN.H11MO.0.A	8	0.0174222	13.3976	0.395155	12	GCCCCACCGCCCCCGTTTCCCAGCAGCGGAGCGAGGGGGA	CCTTGACCTCTTGATCCCCC	-
M57	TBX2_HUMAN.H11MO.0.D	-17	0.0176443	13.5685	0.395155	23	GCCCCACCGCCCCCGTTTCCCAGCAGCGGAGCGAGGGGGA	TGCCATCAGAGGTGTGAAAAGCGAC	+
M57	KLF15_HUMAN.H11MO.0.A	0	0.0195653	15.0457	0.425476	19	GCCCCACCGCCCCCGTTTCCCAGCAGCGGAGCGAGGGGGA	CCCCCCCCTGCTCCTCCCC	-
M57	TBX15_HUMAN.H11MO.0.D	0	0.0222938	17.1439	0.452054	19	GCCCCACCGCCCCCGTTTCCCAGCAGCGGAGCGAGGGGGA	CCCCCACCCCCCCCCCCCC	-
M57	USF2_HUMAN.H11MO.0.A	-2	0.0222938	17.1439	0.452054	19	GCCCCACCGCCCCCGTTTCCCAGCAGCGGAGCGAGGGGGA	CGCCGCGGCCACGTGACCC	-
M57	CLOCK_HUMAN.H11MO.0.C	-7	0.0244316	18.7879	0.476102	14	GCCCCACCGCCCCCGTTTCCCAGCAGCGGAGCGAGGGGGA	CAGACACGTGAACA	+
M57	ZN467_HUMAN.H11MO.0.C	0	0.0250766	19.2839	0.482405	22	GCCCCACCGCCCCCGTTTCCCAGCAGCGGAGCGAGGGGGA	CCCCCCCCCCCCTCCCCTCCCC	-
M57	SRBP2_HUMAN.H11MO.0.B	-1	0.025425	19.5518	0.482917	13	GCCCCACCGCCCCCGTTTCCCAGCAGCGGAGCGAGGGGGA	CCTCACCCCACCC	-
M57	PAX5_HUMAN.H11MO.0.A	-4	0.0269536	20.7274	0.488849	21	GCCCCACCGCCCCCGTTTCCCAGCAGCGGAGCGAGGGGGA	GTCACGCTCTGCTGCCCAGGC	-
M58	SP3_HUMAN.H11MO.0.B	-12	0.000101217	0.0778356	0.0675118	20	CCGGCGCGGAGGTATTCGCAGCGGGGCCGGAAGAGGCGCC	GGGGGGGGGCGGGGCCGGGG	+
M58	SP2_HUMAN.H11MO.0.A	-17	0.000123805	0.0952062	0.0675118	22	CCGGCGCGGAGGTATTCGCAGCGGGGCCGGAAGAGGCGCC	GGGGGGGGGGCGGGGCCGGGGG	+
M58	PATZ1_HUMAN.H11MO.0.C	-17	0.00013384	0.102923	0.0675118	22	CCGGCGCGGAGGTATTCGCAGCGGGGCCGGAAGAGGCGCC	GGGGAGGGGGCGGGGGGGGAGG	+
M58	SP4_HUMAN.H11MO.0.A	-11	0.000249396	0.191786	0.0943507	20	CCGGCGCGGAGGTATTCGCAGCGGGGCCGGAAGAGGCGCC	GGGAAGGGGGCGGGGCCGGG	+
M58	ZN563_HUMAN.H11MO.0.C	-19	0.000380593	0.292676	0.104769	21	CCGGCGCGGAGGTATTCGCAGCGGGGCCGGAAGAGGCGCC	GCAGCTGCCAGTGAGGATCCC	-
M58	KLF6_HUMAN.H11MO.0.A	-14	0.000415401	0.319444	0.104769	19	CCGGCGCGGAGGTATTCGCAGCGGGGCCGGAAGAGGCGCC	GGAAGGGCGGGGCCGGGGG	+
M58	ZFX_HUMAN.H11MO.1.A	-4	0.000543865	0.418232	0.113174	17	CCGGCGCGGAGGTATTCGCAGCGGGGCCGGAAGAGGCGCC	GGGGGCGGAGGCCGGGG	+
M58	THAP1_HUMAN.H11MO.0.C	-13	0.000792415	0.609367	0.113174	22	CCGGCGCGGAGGTATTCGCAGCGGGGCCGGAAGAGGCGCC	GCCCGCAGCCAAGATGGCGGCG	-
M58	KLF3_HUMAN.H11MO.0.B	-12	0.000842711	0.648045	0.113174	19	CCGGCGCGGAGGTATTCGCAGCGGGGCCGGAAGAGGCGCC	GGGGAGGGGCGGGGCCGGG	+
M58	ZN341_HUMAN.H11MO.0.C	-17	0.000850197	0.653801	0.113174	22	CCGGCGCGGAGGTATTCGCAGCGGGGCCGGAAGAGGCGCC	GGGGGGGGGGGGAGGGAAGAGC	+
M58	EGR1_HUMAN.H11MO.0.A	-16	0.000897457	0.690144	0.113174	17	CCGGCGCGGAGGTATTCGCAGCGGGGCCGGAAGAGGCGCC	GAGGGCGTGGGCGGGGG	+
M58	IRX2_HUMAN.H11MO.0.D	-5	0.00105983	0.815008	0.123369	19	CCGGCGCGGAGGTATTCGCAGCGGGGCCGGAAGAGGCGCC	ACATGGGTGGGCATGTTGG	+
M58	NR1D1_HUMAN.H11MO.0.B	-14	0.00154195	1.18576	0.152121	19	CCGGCGCGGAGGTATTCGCAGCGGGGCCGGAAGAGGCGCC	AGGGAAGTGGGTCAGAAGG	+
M58	RXRA_HUMAN.H11MO.0.A	-1	0.00165444	1.27226	0.152121	20	CCGGCGCGGAGGTATTCGCAGCGGGGCCGGAAGAGGCGCC	GGGGGAGGCAGAGGTCAGAG	+
M58	PURA_HUMAN.H11MO.0.D	-13	0.00170893	1.31417	0.152121	17	CCGGCGCGGAGGTATTCGCAGCGGGGCCGGAAGAGGCGCC	GGAAGGGGGGGGCAGGG	+
M58	VEZF1_HUMAN.H11MO.0.C	-16	0.00193479	1.48785	0.159226	22	CCGGCGCGGAGGTATTCGCAGCGGGGCCGGAAGAGGCGCC	GGGGAGGGGGGAGGGGGAGGGG	+
M58	PROX1_HUMAN.H11MO.0.D	-8	0.00199918	1.53737	0.159226	17	CCGGCGCGGAGGTATTCGCAGCGGGGCCGGAAGAGGCGCC	GGGTAAGGCGGGTTGGG	+
M58	ZN350_HUMAN.H11MO.1.D	0	0.00309357	2.37895	0.222923	24	CCGGCGCGGAGGTATTCGCAGCGGGGCCGGAAGAGGCGCC	ACGGGGCGCAGGGATTTGTTGCCC	+
M58	MAZ_HUMAN.H11MO.0.A	-16	0.0034912	2.68473	0.240141	22	CCGGCGCGGAGGTATTCGCAGCGGGGCCGGAAGAGGCGCC	GGGGGAGGGGGGGGGGGGGGGG	+
M58	ZN667_HUMAN.H11MO.0.C	-22	0.0048292	3.71365	0.317733	18	CCGGCGCGGAGGTATTCGCAGCGGGGCCGGAAGAGGCGCC	GTGGCCTTAAAAGCTCAGC	+
M58	TAL1_HUMAN.H11MO.0.A	-10	0.00517145	3.97685	0.322572	19	CCGGCGCGGAGGTATTCGCAGCGGGGCCGGAAGAGGCGCC	CCTTATCTGCCCCCCCCAG	-
M58	TLX1_HUMAN.H11MO.0.D	-5	0.00532907	4.09806	0.322572	17	CCGGCGCGGAGGTATTCGCAGCGGGGCCGGAAGAGGCGCC	CTGGCAAGTTGCCAAGG	+
M58	GATA1_HUMAN.H11MO.0.A	-10	0.00592453	4.55596	0.344822	19	CCGGCGCGGAGGTATTCGCAGCGGGGCCGGAAGAGGCGCC	TCTTATCTGTCCCCGCCAG	-
M58	ZN335_HUMAN.H11MO.0.A	-9	0.00696995	5.3599	0.364343	22	CCGGCGCGGAGGTATTCGCAGCGGGGCCGGAAGAGGCGCC	GGCTGTCCTCGGCGCTGCCTGA	+
M58	MAFA_HUMAN.H11MO.0.D	-17	0.00698222	5.36933	0.364343	21	CCGGCGCGGAGGTATTCGCAGCGGGGCCGGAAGAGGCGCC	CGAAGGCTGCGGGGTCAGCAC	-
M58	CLOCK_HUMAN.H11MO.0.C	-15	0.00777336	5.97772	0.371407	14	CCGGCGCGGAGGTATTCGCAGCGGGGCCGGAAGAGGCGCC	TGTTCACGTGTCTG	-
M58	TFCP2_HUMAN.H11MO.0.D	-15	0.00822022	6.32135	0.371407	16	CCGGCGCGGAGGTATTCGCAGCGGGGCCGGAAGAGGCGCC	TCTGGCCAGTTCAGGC	-
M58	ZN554_HUMAN.H11MO.0.C	-10	0.00840279	6.46175	0.371407	20	CCGGCGCGGAGGTATTCGCAGCGGGGCCGGAAGAGGCGCC	AGCACCCCACATGGCTCAGC	-
M58	PTF1A_HUMAN.H11MO.0.B	-28	0.0085902	6.60587	0.371407	12	CCGGCGCGGAGGTATTCGCAGCGGGGCCGGAAGAGGCGCC	GGGAAAGGGGGCAGCTGG	-
M58	EGR2_HUMAN.H11MO.1.A	-17	0.0088423	6.79973	0.371688	16	CCGGCGCGGAGGTATTCGCAGCGGGGCCGGAAGAGGCGCC	GGGGCGTGGGCGGGGG	+
M58	PAX8_HUMAN.H11MO.0.D	-2	0.00910999	7.00558	0.37259	14	CCGGCGCGGAGGTATTCGCAGCGGGGCCGGAAGAGGCGCC	GTCACTGAAGCGGG	+
M58	NR1H4_HUMAN.H11MO.0.B	-5	0.0100708	7.74444	0.401047	19	CCGGCGCGGAGGTATTCGCAGCGGGGCCGGAAGAGGCGCC	GGGGTCAATGACCCCGAGG	+
M58	RARG_HUMAN.H11MO.0.B	-12	0.0105145	8.08566	0.407981	18	CCGGCGCGGAGGTATTCGCAGCGGGGCCGGAAGAGGCGCC	AGGTCAGAGTGACCTGGG	+
M58	THA_HUMAN.H11MO.0.C	-11	0.0108294	8.32782	0.409694	17	CCGGCGCGGAGGTATTCGCAGCGGGGCCGGAAGAGGCGCC	CTGACCTGAAGTGACCC	-
M58	ZBT17_HUMAN.H11MO.0.A	-16	0.012221	9.39792	0.451062	19	CCGGCGCGGAGGTATTCGCAGCGGGGCCGGAAGAGGCGCC	GAGGGTGGGGGAGGGGAAG	+
M58	RFX1_HUMAN.H11MO.0.B	-18	0.0127031	9.76867	0.457693	22	CCGGCGCGGAGGTATTCGCAGCGGGGCCGGAAGAGGCGCC	CCGTCGCCATGGCAACCGGGGC	-
M58	ZN589_HUMAN.H11MO.0.D	-9	0.0135776	10.4412	0.477827	16	CCGGCGCGGAGGTATTCGCAGCGGGGCCGGAAGAGGCGCC	CGGCAGTAACCGTGGG	-
M59	RXRA_HUMAN.H11MO.0.A	-6	0.000781651	0.601089	0.484048	20	AGCGCCCGAGGGGCGCGGTGCCGGCCCCCGGCGGCCGGGC	CTCTGACCTCTGCCTCCCCC	-
M59	IRX2_HUMAN.H11MO.0.D	-9	0.00102083	0.785017	0.484048	19	AGCGCCCGAGGGGCGCGGTGCCGGCCCCCGGCGGCCGGGC	ACATGGGTGGGCATGTTGG	+
M59	SP3_HUMAN.H11MO.0.B	-20	0.00104713	0.805245	0.484048	20	AGCGCCCGAGGGGCGCGGTGCCGGCCCCCGGCGGCCGGGC	CCCCGGCCCCGCCCCCCCCC	-
M59	SP2_HUMAN.H11MO.0.A	-4	0.00233178	1.79314	0.484048	22	AGCGCCCGAGGGGCGCGGTGCCGGCCCCCGGCGGCCGGGC	CCCCCGGCCCCGCCCCCCCCCC	-
M59	THAP1_HUMAN.H11MO.0.C	-3	0.00301835	2.32111	0.484048	22	AGCGCCCGAGGGGCGCGGTGCCGGCCCCCGGCGGCCGGGC	GCCCGCAGCCAAGATGGCGGCG	-
M59	ZN563_HUMAN.H11MO.0.C	-17	0.00312901	2.40621	0.484048	21	AGCGCCCGAGGGGCGCGGTGCCGGCCCCCGGCGGCCGGGC	GGGATCCTCACTGGCAGCTGC	+
M59	GATA1_HUMAN.H11MO.0.A	-29	0.00347374	2.67131	0.484048	11	AGCGCCCGAGGGGCGCGGTGCCGGCCCCCGGCGGCCGGGC	CTGGCGGGGACAGATAAGA	+
M59	TLX1_HUMAN.H11MO.0.D	-14	0.00365602	2.81148	0.484048	17	AGCGCCCGAGGGGCGCGGTGCCGGCCCCCGGCGGCCGGGC	CCTTGGCAACTTGCCAG	-
M59	ZFX_HUMAN.H11MO.1.A	-10	0.00423427	3.25615	0.484048	17	AGCGCCCGAGGGGCGCGGTGCCGGCCCCCGGCGGCCGGGC	CCCCGGCCTCCGCCCCC	-
M59	PATZ1_HUMAN.H11MO.0.C	-19	0.00499329	3.83984	0.484048	21	AGCGCCCGAGGGGCGCGGTGCCGGCCCCCGGCGGCCGGGC	CCTCCCCCCCCGCCCCCTCCCC	-
M59	GATA2_HUMAN.H11MO.0.A	-28	0.00597963	4.59833	0.484048	12	AGCGCCCGAGGGGCGCGGTGCCGGCCCCCGGCGGCCGGGC	CTGGGGGGTGGAGATAAGG	+
M59	USF2_HUMAN.H11MO.0.A	-31	0.00597963	4.59833	0.484048	9	AGCGCCCGAGGGGCGCGGTGCCGGCCCCCGGCGGCCGGGC	CGCCGCGGCCACGTGACCC	-
M60	TBX15_HUMAN.H11MO.0.D	-19	6.58425e-05	0.0506329	0.0874079	19	TTCAGCCAGTGTCTGAAAGACCACACCCACAACCCCAAGA	CCCCCACCCCCCCCCCCCC	-
M60	KLF16_HUMAN.H11MO.0.D	-20	0.00011436	0.0879429	0.0874079	19	TTCAGCCAGTGTCTGAAAGACCACACCCACAACCCCAAGA	CCCCCCCCCCCCCGCCCCC	-
M60	IRX2_HUMAN.H11MO.0.D	-19	0.000426766	0.328183	0.165415	19	TTCAGCCAGTGTCTGAAAGACCACACCCACAACCCCAAGA	CCAACATGCCCACCCATGT	-
M60	PATZ1_HUMAN.H11MO.0.C	-20	0.000486708	0.374279	0.165415	20	TTCAGCCAGTGTCTGAAAGACCACACCCACAACCCCAAGA	CCTCCCCCCCCGCCCCCTCCCC	-
M60	EGR2_HUMAN.H11MO.0.A	-20	0.000568138	0.436898	0.165415	18	TTCAGCCAGTGTCTGAAAGACCACACCCACAACCCCAAGA	CCCCTCCCACACCCCCCC	-
M60	ZN667_HUMAN.H11MO.0.C	-8	0.000649261	0.499282	0.165415	19	TTCAGCCAGTGTCTGAAAGACCACACCCACAACCCCAAGA	GTGGCCTTAAAAGCTCAGC	+
M60	PURA_HUMAN.H11MO.0.D	-20	0.000950347	0.730817	0.207534	17	TTCAGCCAGTGTCTGAAAGACCACACCCACAACCCCAAGA	CCCTGCCCCCCCCTTCC	-
M60	TBX21_HUMAN.H11MO.0.A	-25	0.00120255	0.924761	0.229784	13	TTCAGCCAGTGTCTGAAAGACCACACCCACAACCCCAAGA	TTCACACCTCCAC	-
M60	MAZ_HUMAN.H11MO.0.A	-20	0.00217682	1.67397	0.347024	20	TTCAGCCAGTGTCTGAAAGACCACACCCACAACCCCAAGA	CCCCCCCCCCCCCCCCTCCCCC	-
M60	ZN335_HUMAN.H11MO.0.A	-1	0.0023385	1.7983	0.347024	22	TTCAGCCAGTGTCTGAAAGACCACACCCACAACCCCAAGA	TCAGGCAGCGCCGAGGACAGCC	-
M60	ZN350_HUMAN.H11MO.1.D	-16	0.00262714	2.02027	0.347024	24	TTCAGCCAGTGTCTGAAAGACCACACCCACAACCCCAAGA	GGGCAACAAATCCCTGCGCCCCGT	-
M60	KLF6_HUMAN.H11MO.0.A	-20	0.00272417	2.09489	0.347024	19	TTCAGCCAGTGTCTGAAAGACCACACCCACAACCCCAAGA	CCCCCGGCCCCGCCCTTCC	-
M60	RXRA_HUMAN.H11MO.0.A	-6	0.00332963	2.56048	0.36368	20	TTCAGCCAGTGTCTGAAAGACCACACCCACAACCCCAAGA	GGGGGAGGCAGAGGTCAGAG	+
M60	SP2_HUMAN.H11MO.0.A	-20	0.00333074	2.56134	0.36368	20	TTCAGCCAGTGTCTGAAAGACCACACCCACAACCCCAAGA	CCCCCGGCCCCGCCCCCCCCCC	-
M60	SP3_HUMAN.H11MO.0.B	-21	0.00414616	3.1884	0.406978	19	TTCAGCCAGTGTCTGAAAGACCACACCCACAACCCCAAGA	CCCCGGCCCCGCCCCCCCCC	-
M60	RREB1_HUMAN.H11MO.0.D	-19	0.00439618	3.38066	0.406978	21	TTCAGCCAGTGTCTGAAAGACCACACCCACAACCCCAAGA	ACCCCAAACCACCCCCCCCCCC	-
M60	SRBP2_HUMAN.H11MO.0.B	-27	0.00452599	3.48049	0.406978	13	TTCAGCCAGTGTCTGAAAGACCACACCCACAACCCCAAGA	CCTCACCCCACCC	-
M61	RXRA_HUMAN.H11MO.0.A	-12	7.10702e-06	0.0054653	0.0092945	20	CCTCGCTCCCGGCCGCGACCGGTGCCCCCCGCCCCCTCGC	CTCTGACCTCTGCCTCCCCC	-
M61	SP2_HUMAN.H11MO.0.A	-5	1.61951e-05	0.012454	0.0092945	22	CCTCGCTCCCGGCCGCGACCGGTGCCCCCCGCCCCCTCGC	CCCCCGGCCCCGCCCCCCCCCC	-
M61	SP3_HUMAN.H11MO.0.B	-6	1.83857e-05	0.0141386	0.0092945	20	CCTCGCTCCCGGCCGCGACCGGTGCCCCCCGCCCCCTCGC	CCCCGGCCCCGCCCCCCCCC	-
M61	ZFX_HUMAN.H11MO.1.A	-12	2.56395e-05	0.0197168	0.00972111	17	CCTCGCTCCCGGCCGCGACCGGTGCCCCCCGCCCCCTCGC	CCCCGGCCTCCGCCCCC	-
M61	KLF3_HUMAN.H11MO.0.B	-7	9.97178e-05	0.076683	0.0302461	19	CCTCGCTCCCGGCCGCGACCGGTGCCCCCCGCCCCCTCGC	CCCGGCCCCGCCCCTCCCC	-
M61	PATZ1_HUMAN.H11MO.0.C	-5	0.000243358	0.187142	0.0615121	22	CCTCGCTCCCGGCCGCGACCGGTGCCCCCCGCCCCCTCGC	CCTCCCCCCCCGCCCCCTCCCC	-
M61	SP4_HUMAN.H11MO.0.A	-7	0.000318197	0.244693	0.0689388	20	CCTCGCTCCCGGCCGCGACCGGTGCCCCCCGCCCCCTCGC	CCCGGCCCCGCCCCCTTCCC	-
M61	TLX1_HUMAN.H11MO.0.D	-12	0.00047393	0.364452	0.0889719	17	CCTCGCTCCCGGCCGCGACCGGTGCCCCCCGCCCCCTCGC	CCTTGGCAACTTGCCAG	-
M61	IRX2_HUMAN.H11MO.0.D	-21	0.000537418	0.413274	0.0889719	19	CCTCGCTCCCGGCCGCGACCGGTGCCCCCCGCCCCCTCGC	CCAACATGCCCACCCATGT	-
M61	NR1D1_HUMAN.H11MO.0.B	-9	0.00063059	0.484924	0.0889719	19	CCTCGCTCCCGGCCGCGACCGGTGCCCCCCGCCCCCTCGC	CCTTCTGACCCACTTCCCT	-
M61	THAP1_HUMAN.H11MO.0.C	-12	0.000797635	0.613381	0.100807	22	CCTCGCTCCCGGCCGCGACCGGTGCCCCCCGCCCCCTCGC	CGCCGCCATCTTGGCTGCGGGC	+
M61	GATA1_HUMAN.H11MO.0.A	7	0.000934301	0.718478	0.103636	12	CCTCGCTCCCGGCCGCGACCGGTGCCCCCCGCCCCCTCGC	TCTTATCTGTCCCCGCCAG	-
M61	ZN589_HUMAN.H11MO.0.D	-9	0.00111203	0.855152	0.103636	16	CCTCGCTCCCGGCCGCGACCGGTGCCCCCCGCCCCCTCGC	CGGCAGTAACCGTGGG	-
M61	RARG_HUMAN.H11MO.0.B	-3	0.00115408	0.887484	0.103636	18	CCTCGCTCCCGGCCGCGACCGGTGCCCCCCGCCCCCTCGC	CCCAGGTCACTCTGACCT	-
M61	ZN341_HUMAN.H11MO.0.C	-16	0.00122029	0.938405	0.103636	22	CCTCGCTCCCGGCCGCGACCGGTGCCCCCCGCCCCCTCGC	GCTCTTCCCTCCCCCCCCCCCC	-
M61	COT1_HUMAN.H11MO.0.C	-12	0.00129954	0.999345	0.103636	17	CCTCGCTCCCGGCCGCGACCGGTGCCCCCCGCCCCCTCGC	CCCTGACCTCTGACCCC	-
M61	ZN563_HUMAN.H11MO.0.C	-1	0.00144711	1.11283	0.103636	21	CCTCGCTCCCGGCCGCGACCGGTGCCCCCCGCCCCCTCGC	GCAGCTGCCAGTGAGGATCCC	-
M61	KLF6_HUMAN.H11MO.0.A	-5	0.00147944	1.13769	0.103636	19	CCTCGCTCCCGGCCGCGACCGGTGCCCCCCGCCCCCTCGC	CCCCCGGCCCCGCCCTTCC	-
M61	COT2_HUMAN.H11MO.1.A	-12	0.00165609	1.27354	0.1092	17	CCTCGCTCCCGGCCGCGACCGGTGCCCCCCGCCCCCTCGC	CCCTGACCTTTGACCCC	-
M61	GATA2_HUMAN.H11MO.0.A	7	0.00287722	2.21259	0.181815	12	CCTCGCTCCCGGCCGCGACCGGTGCCCCCCGCCCCCTCGC	CCTTATCTCCACCCCCCAG	-
M61	RARG_HUMAN.H11MO.2.D	-14	0.00323351	2.48657	0.196155	20	CCTCGCTCCCGGCCGCGACCGGTGCCCCCCGCCCCCTCGC	GTGACCTCTGGGTGACCCCC	-
M61	NR1H4_HUMAN.H11MO.0.B	-10	0.00356871	2.74434	0.208163	19	CCTCGCTCCCGGCCGCGACCGGTGCCCCCCGCCCCCTCGC	CCTCGGGGTCATTGACCCC	-
M61	VEZF1_HUMAN.H11MO.0.C	-6	0.00410375	3.15579	0.21461	22	CCTCGCTCCCGGCCGCGACCGGTGCCCCCCGCCCCCTCGC	CCCCTCCCCCTCCCCCCTCCCC	-
M61	OLIG2_HUMAN.H11MO.0.B	7	0.00601137	4.62274	0.303891	11	CCTCGCTCCCGGCCGCGACCGGTGCCCCCCGCCCCCTCGC	CCAGCTGTTTCCCTTCTG	+
M61	TAL1_HUMAN.H11MO.0.A	7	0.00624214	4.80021	0.305378	12	CCTCGCTCCCGGCCGCGACCGGTGCCCCCCGCCCCCTCGC	CCTTATCTGCCCCCCCCAG	-
M61	SPIC_HUMAN.H11MO.0.D	-25	0.00663268	5.10053	0.314344	13	CCTCGCTCCCGGCCGCGACCGGTGCCCCCCGCCCCCTCGC	CCTCCCCTTCCTC	-
M61	PTF1A_HUMAN.H11MO.0.B	6	0.0074236	5.70875	0.338258	12	CCTCGCTCCCGGCCGCGACCGGTGCCCCCCGCCCCCTCGC	CCAGCTGCCCCCTTTCCC	+
M61	PROX1_HUMAN.H11MO.0.D	-13	0.00758335	5.83159	0.338258	17	CCTCGCTCCCGGCCGCGACCGGTGCCCCCCGCCCCCTCGC	CCCAACCCGCCTTACCC	-
M61	PURA_HUMAN.H11MO.0.D	-19	0.0116016	8.92165	0.485959	17	CCTCGCTCCCGGCCGCGACCGGTGCCCCCCGCCCCCTCGC	CCCTGCCCCCCCCTTCC	-
M61	MAZ_HUMAN.H11MO.0.A	-1	0.0118632	9.12279	0.485959	22	CCTCGCTCCCGGCCGCGACCGGTGCCCCCCGCCCCCTCGC	CCCCCCCCCCCCCCCCTCCCCC	-
M61	ZN394_HUMAN.H11MO.0.C	-5	0.0129995	9.99664	0.492872	20	CCTCGCTCCCGGCCGCGACCGGTGCCCCCCGCCCCCTCGC	ATTCCATTCTATTCCATTCT	-
M62	SP3_HUMAN.H11MO.0.B	-12	0.000303007	0.233012	0.176758	20	TCTGTGCGCGGGCCTGGGGCCGGCACGCCCGGCTGCCGGC	CCCCGGCCCCGCCCCCCCCC	-
M62	SP2_HUMAN.H11MO.0.A	-11	0.000438123	0.336916	0.176758	22	TCTGTGCGCGGGCCTGGGGCCGGCACGCCCGGCTGCCGGC	CCCCCGGCCCCGCCCCCCCCCC	-
M62	THAP1_HUMAN.H11MO.0.C	-18	0.000586203	0.45079	0.176758	22	TCTGTGCGCGGGCCTGGGGCCGGCACGCCCGGCTGCCGGC	CGCCGCCATCTTGGCTGCGGGC	+
M62	ZFX_HUMAN.H11MO.1.A	-13	0.000636153	0.489202	0.176758	17	TCTGTGCGCGGGCCTGGGGCCGGCACGCCCGGCTGCCGGC	CCCCGGCCTCCGCCCCC	-
M62	IRX2_HUMAN.H11MO.0.D	-8	0.000797131	0.612994	0.176758	19	TCTGTGCGCGGGCCTGGGGCCGGCACGCCCGGCTGCCGGC	ACATGGGTGGGCATGTTGG	+
M62	PROX1_HUMAN.H11MO.0.D	-18	0.000965957	0.742821	0.176758	17	TCTGTGCGCGGGCCTGGGGCCGGCACGCCCGGCTGCCGGC	CCCAACCCGCCTTACCC	-
M62	ZN563_HUMAN.H11MO.0.C	0	0.00104411	0.802918	0.176758	21	TCTGTGCGCGGGCCTGGGGCCGGCACGCCCGGCTGCCGGC	GCAGCTGCCAGTGAGGATCCC	-
M62	KLF6_HUMAN.H11MO.0.A	-11	0.00126195	0.970441	0.185558	19	TCTGTGCGCGGGCCTGGGGCCGGCACGCCCGGCTGCCGGC	CCCCCGGCCCCGCCCTTCC	-
M62	GATA1_HUMAN.H11MO.0.A	-29	0.00136065	1.04634	0.185558	11	TCTGTGCGCGGGCCTGGGGCCGGCACGCCCGGCTGCCGGC	CTGGCGGGGACAGATAAGA	+
M62	RXRA_HUMAN.H11MO.0.A	-11	0.00184949	1.42226	0.214635	20	TCTGTGCGCGGGCCTGGGGCCGGCACGCCCGGCTGCCGGC	CTCTGACCTCTGCCTCCCCC	-
M62	NR1D1_HUMAN.H11MO.0.B	-11	0.0019722	1.51662	0.214635	19	TCTGTGCGCGGGCCTGGGGCCGGCACGCCCGGCTGCCGGC	CCTTCTGACCCACTTCCCT	-
M62	GATA2_HUMAN.H11MO.0.A	-29	0.00403647	3.10404	0.285737	11	TCTGTGCGCGGGCCTGGGGCCGGCACGCCCGGCTGCCGGC	CTGGGGGGTGGAGATAAGG	+
M62	RARG_HUMAN.H11MO.0.B	-12	0.00404047	3.10712	0.285737	18	TCTGTGCGCGGGCCTGGGGCCGGCACGCCCGGCTGCCGGC	CCCAGGTCACTCTGACCT	-
M62	TAL1_HUMAN.H11MO.0.A	-29	0.00570111	4.38416	0.377666	11	TCTGTGCGCGGGCCTGGGGCCGGCACGCCCGGCTGCCGGC	CTGGGGGGGGCAGATAAGG	+
M62	ZN341_HUMAN.H11MO.0.C	0	0.00614508	4.72557	0.390115	22	TCTGTGCGCGGGCCTGGGGCCGGCACGCCCGGCTGCCGGC	GCTCTTCCCTCCCCCCCCCCCC	-
M62	CLOCK_HUMAN.H11MO.0.C	-2	0.00756148	5.81478	0.443108	14	TCTGTGCGCGGGCCTGGGGCCGGCACGCCCGGCTGCCGGC	TGTTCACGTGTCTG	-
M62	KLF3_HUMAN.H11MO.0.B	-4	0.00798481	6.14032	0.450585	19	TCTGTGCGCGGGCCTGGGGCCGGCACGCCCGGCTGCCGGC	GGGGAGGGGCGGGGCCGGG	+
M62	PAX8_HUMAN.H11MO.0.D	-23	0.00887441	6.82442	0.468967	14	TCTGTGCGCGGGCCTGGGGCCGGCACGCCCGGCTGCCGGC	CCCGCTTCAGTGAC	-
M62	SPIC_HUMAN.H11MO.0.D	-23	0.00892614	6.8642	0.468967	13	TCTGTGCGCGGGCCTGGGGCCGGCACGCCCGGCTGCCGGC	CCTCCCCTTCCTC	-
M62	PATZ1_HUMAN.H11MO.0.C	-6	0.0100226	7.70741	0.492602	22	TCTGTGCGCGGGCCTGGGGCCGGCACGCCCGGCTGCCGGC	CCTCCCCCCCCGCCCCCTCCCC	-
M63	ZN563_HUMAN.H11MO.0.C	-13	0.00011127	0.0855667	0.0733373	21	CCGGGGCGCCGCAAGTCCCCTCCAGGCGACCATCGCCCGC	GGGATCCTCACTGGCAGCTGC	+
M63	PROX1_HUMAN.H11MO.0.D	-6	0.000282137	0.216963	0.0733373	17	CCGGGGCGCCGCAAGTCCCCTCCAGGCGACCATCGCCCGC	CCCAACCCGCCTTACCC	-
M63	SP3_HUMAN.H11MO.0.B	-4	0.000319096	0.245385	0.0733373	20	CCGGGGCGCCGCAAGTCCCCTCCAGGCGACCATCGCCCGC	CCCCGGCCCCGCCCCCCCCC	-
M63	SP2_HUMAN.H11MO.0.A	-3	0.000346753	0.266653	0.0733373	22	CCGGGGCGCCGCAAGTCCCCTCCAGGCGACCATCGCCCGC	CCCCCGGCCCCGCCCCCCCCCC	-
M63	ZFX_HUMAN.H11MO.1.A	-4	0.000368932	0.283708	0.0733373	17	CCGGGGCGCCGCAAGTCCCCTCCAGGCGACCATCGCCCGC	GGGGGCGGAGGCCGGGG	+
M63	THAP1_HUMAN.H11MO.0.C	-6	0.000374503	0.287993	0.0733373	22	CCGGGGCGCCGCAAGTCCCCTCCAGGCGACCATCGCCCGC	CGCCGCCATCTTGGCTGCGGGC	+
M63	ZN667_HUMAN.H11MO.0.C	0	0.000404402	0.310985	0.0733373	19	CCGGGGCGCCGCAAGTCCCCTCCAGGCGACCATCGCCCGC	GCTGAGCTTTTAAGGCCAC	-
M63	RXRA_HUMAN.H11MO.0.A	-1	0.000518001	0.398342	0.0776738	20	CCGGGGCGCCGCAAGTCCCCTCCAGGCGACCATCGCCCGC	GGGGGAGGCAGAGGTCAGAG	+
M63	IRX2_HUMAN.H11MO.0.D	-7	0.000840462	0.646315	0.11457	19	CCGGGGCGCCGCAAGTCCCCTCCAGGCGACCATCGCCCGC	CCAACATGCCCACCCATGT	-
M63	NR1H3_HUMAN.H11MO.0.B	-10	0.00124524	0.957587	0.143633	19	CCGGGGCGCCGCAAGTCCCCTCCAGGCGACCATCGCCCGC	CAGAGGTCACTGCAGGTCA	+
M63	PATZ1_HUMAN.H11MO.0.C	-3	0.00152189	1.17033	0.146636	22	CCGGGGCGCCGCAAGTCCCCTCCAGGCGACCATCGCCCGC	CCTCCCCCCCCGCCCCCTCCCC	-
M63	THA_HUMAN.H11MO.0.C	-2	0.00156465	1.20322	0.146636	17	CCGGGGCGCCGCAAGTCCCCTCCAGGCGACCATCGCCCGC	GGGTCACTTCAGGTCAG	+
M63	TLX1_HUMAN.H11MO.0.D	-22	0.00156465	1.20322	0.146636	17	CCGGGGCGCCGCAAGTCCCCTCCAGGCGACCATCGCCCGC	CCTTGGCAACTTGCCAG	-
M63	KLF6_HUMAN.H11MO.0.A	1	0.00182792	1.40567	0.161232	18	CCGGGGCGCCGCAAGTCCCCTCCAGGCGACCATCGCCCGC	GGAAGGGCGGGGCCGGGGG	+
M63	NR1H4_HUMAN.H11MO.0.B	-21	0.00265887	2.04467	0.200868	19	CCGGGGCGCCGCAAGTCCCCTCCAGGCGACCATCGCCCGC	CCTCGGGGTCATTGACCCC	-
M63	KLF3_HUMAN.H11MO.0.B	-5	0.00286269	2.20141	0.200868	19	CCGGGGCGCCGCAAGTCCCCTCCAGGCGACCATCGCCCGC	CCCGGCCCCGCCCCTCCCC	-
M63	RARG_HUMAN.H11MO.2.D	0	0.00294636	2.26575	0.200868	20	CCGGGGCGCCGCAAGTCCCCTCCAGGCGACCATCGCCCGC	GGGGGTCACCCAGAGGTCAC	+
M63	SP4_HUMAN.H11MO.0.A	-5	0.00339775	2.61287	0.203796	20	CCGGGGCGCCGCAAGTCCCCTCCAGGCGACCATCGCCCGC	CCCGGCCCCGCCCCCTTCCC	-
M63	VEZF1_HUMAN.H11MO.0.C	-15	0.00398248	3.06253	0.221174	22	CCGGGGCGCCGCAAGTCCCCTCCAGGCGACCATCGCCCGC	CCCCTCCCCCTCCCCCCTCCCC	-
M63	PURA_HUMAN.H11MO.0.D	-21	0.00434931	3.34462	0.23292	17	CCGGGGCGCCGCAAGTCCCCTCCAGGCGACCATCGCCCGC	CCCTGCCCCCCCCTTCC	-
M63	NR1D1_HUMAN.H11MO.0.B	-4	0.00475303	3.65508	0.245763	19	CCGGGGCGCCGCAAGTCCCCTCCAGGCGACCATCGCCCGC	AGGGAAGTGGGTCAGAAGG	+
M63	RARG_HUMAN.H11MO.0.B	-20	0.00495066	3.80706	0.247449	18	CCGGGGCGCCGCAAGTCCCCTCCAGGCGACCATCGCCCGC	CCCAGGTCACTCTGACCT	-
M63	RARA_HUMAN.H11MO.2.A	-12	0.00587518	4.51802	0.26697	17	CCGGGGCGCCGCAAGTCCCCTCCAGGCGACCATCGCCCGC	AGGTCACCGAGAGGTCA	+
M63	ZN341_HUMAN.H11MO.0.C	-5	0.00672203	5.16924	0.286716	22	CCGGGGCGCCGCAAGTCCCCTCCAGGCGACCATCGCCCGC	GCTCTTCCCTCCCCCCCCCCCC	-
M63	PAX5_HUMAN.H11MO.0.A	-14	0.00679419	5.22474	0.286716	21	CCGGGGCGCCGCAAGTCCCCTCCAGGCGACCATCGCCCGC	GTCACGCTCTGCTGCCCAGGC	-
M63	PAX8_HUMAN.H11MO.0.D	-15	0.00696429	5.35554	0.286716	14	CCGGGGCGCCGCAAGTCCCCTCCAGGCGACCATCGCCCGC	CCCGCTTCAGTGAC	-
M63	ZN589_HUMAN.H11MO.0.D	0	0.00798003	6.13664	0.292926	16	CCGGGGCGCCGCAAGTCCCCTCCAGGCGACCATCGCCCGC	CGGCAGTAACCGTGGG	-
M63	OLIG2_HUMAN.H11MO.0.B	-8	0.00817777	6.28871	0.292926	18	CCGGGGCGCCGCAAGTCCCCTCCAGGCGACCATCGCCCGC	CCAGCTGTTTCCCTTCTG	+
M63	NR2F6_HUMAN.H11MO.0.D	-21	0.00817777	6.28871	0.292926	18	CCGGGGCGCCGCAAGTCCCCTCCAGGCGACCATCGCCCGC	TCAATTGAACTTTGTCCT	-
M63	CLOCK_HUMAN.H11MO.0.C	-18	0.0082047	6.30942	0.292926	14	CCGGGGCGCCGCAAGTCCCCTCCAGGCGACCATCGCCCGC	CAGACACGTGAACA	+
M63	Z324A_HUMAN.H11MO.0.C	0	0.00905542	6.96362	0.31473	23	CCGGGGCGCCGCAAGTCCCCTCCAGGCGACCATCGCCCGC	TGGCAGCAAAGGATGGTTTGATA	-
M63	MAZ_HUMAN.H11MO.0.A	-16	0.00923522	7.10188	0.31473	22	CCGGGGCGCCGCAAGTCCCCTCCAGGCGACCATCGCCCGC	CCCCCCCCCCCCCCCCTCCCCC	-
M63	ZEP2_HUMAN.H11MO.0.D	1	0.0113168	8.70263	0.34825	13	CCGGGGCGCCGCAAGTCCCCTCCAGGCGACCATCGCCCGC	GGTAGGGAAACCCC	+
M63	TAF1_HUMAN.H11MO.0.A	1	0.0115632	8.8921	0.34825	15	CCGGGGCGCCGCAAGTCCCCTCCAGGCGACCATCGCCCGC	AAGATGGCGGCGGCGG	+
M63	RFX1_HUMAN.H11MO.0.B	-15	0.0118445	9.10842	0.34825	22	CCGGGGCGCCGCAAGTCCCCTCCAGGCGACCATCGCCCGC	CCGTCGCCATGGCAACCGGGGC	-
M63	LYL1_HUMAN.H11MO.0.A	-8	0.0122483	9.41897	0.348421	14	CCGGGGCGCCGCAAGTCCCCTCCAGGCGACCATCGCCCGC	CCAGCTGTTTCCTG	+
M63	RFX5_HUMAN.H11MO.0.A	-18	0.0123151	9.47028	0.348421	20	CCGGGGCGCCGCAAGTCCCCTCCAGGCGACCATCGCCCGC	TCTGCCTAGCAACAGCTGAC	-
M63	MAFA_HUMAN.H11MO.0.D	0	0.0129227	9.93759	0.352256	21	CCGGGGCGCCGCAAGTCCCCTCCAGGCGACCATCGCCCGC	GTGCTGACCCCGCAGCCTTCG	+
M63	PAX2_HUMAN.H11MO.0.D	-13	0.0132643	10.2003	0.352256	18	CCGGGGCGCCGCAAGTCCCCTCCAGGCGACCATCGCCCGC	TGTCACGCATGACTGAAC	-
M63	USF2_HUMAN.H11MO.0.A	-13	0.0132914	10.2211	0.352256	19	CCGGGGCGCCGCAAGTCCCCTCCAGGCGACCATCGCCCGC	CGCCGCGGCCACGTGACCC	-
M63	ZN335_HUMAN.H11MO.0.A	-10	0.0133903	10.2971	0.352256	22	CCGGGGCGCCGCAAGTCCCCTCCAGGCGACCATCGCCCGC	TCAGGCAGCGCCGAGGACAGCC	-
M63	TBX21_HUMAN.H11MO.0.A	-9	0.0137102	10.5431	0.354213	13	CCGGGGCGCCGCAAGTCCCCTCCAGGCGACCATCGCCCGC	TTCACACCTCCAC	-
M63	COT2_HUMAN.H11MO.1.A	-23	0.0139371	10.7176	0.354213	17	CCGGGGCGCCGCAAGTCCCCTCCAGGCGACCATCGCCCGC	CCCTGACCTTTGACCCC	-
M63	SPZ1_HUMAN.H11MO.0.D	0	0.0143709	11.0512	0.359152	16	CCGGGGCGCCGCAAGTCCCCTCCAGGCGACCATCGCCCGC	CGGCTGTTACCCTGGG	+
M63	ZN554_HUMAN.H11MO.0.C	-2	0.014928	11.4797	0.366959	20	CCGGGGCGCCGCAAGTCCCCTCCAGGCGACCATCGCCCGC	AGCACCCCACATGGCTCAGC	-
M63	PTF1A_HUMAN.H11MO.0.B	-1	0.0151792	11.6728	0.367114	18	CCGGGGCGCCGCAAGTCCCCTCCAGGCGACCATCGCCCGC	GGGAAAGGGGGCAGCTGG	-
M63	BRAC_HUMAN.H11MO.0.A	-10	0.0159064	12.232	0.373096	20	CCGGGGCGCCGCAAGTCCCCTCCAGGCGACCATCGCCCGC	ATTTCACACCTCCCTGCTAA	-
M63	PLAG1_HUMAN.H11MO.0.D	-11	0.0183525	14.1131	0.410738	17	CCGGGGCGCCGCAAGTCCCCTCCAGGCGACCATCGCCCGC	GGGGGCATCAGGAGGGG	+
M63	BHE41_HUMAN.H11MO.0.D	-15	0.0192049	14.7686	0.423494	20	CCGGGGCGCCGCAAGTCCCCTCCAGGCGACCATCGCCCGC	GCCTCTGCACGTGACCCGGT	-
M63	TBX2_HUMAN.H11MO.0.D	-12	0.0234847	18.0597	0.487221	25	CCGGGGCGCCGCAAGTCCCCTCCAGGCGACCATCGCCCGC	TGCCATCAGAGGTGTGAAAAGCGAC	+
M63	ZBT17_HUMAN.H11MO.0.A	-1	0.0237194	18.2402	0.487221	19	CCGGGGCGCCGCAAGTCCCCTCCAGGCGACCATCGCCCGC	GAGGGTGGGGGAGGGGAAG	+
M64	PURA_HUMAN.H11MO.0.D	1	0.000171664	0.13201	0.0575033	16	GAAAATGAGGGCGAGGTCCAAAGGAAGGGATGGGCCACAG	GGAAGGGGGGGGCAGGG	+
M64	SP3_HUMAN.H11MO.0.B	-20	0.000179165	0.137778	0.0575033	20	GAAAATGAGGGCGAGGTCCAAAGGAAGGGATGGGCCACAG	GGGGGGGGGCGGGGCCGGGG	+
M64	SP2_HUMAN.H11MO.0.A	-19	0.000205918	0.158351	0.0575033	21	GAAAATGAGGGCGAGGTCCAAAGGAAGGGATGGGCCACAG	GGGGGGGGGGCGGGGCCGGGGG	+
M64	MZF1_HUMAN.H11MO.0.B	-22	0.000222997	0.171484	0.0575033	13	GAAAATGAGGGCGAGGTCCAAAGGAAGGGATGGGCCACAG	GGAGGGGATTGGG	+
M64	ZBT17_HUMAN.H11MO.0.A	-18	0.000252468	0.194148	0.0575033	19	GAAAATGAGGGCGAGGTCCAAAGGAAGGGATGGGCCACAG	GAGGGTGGGGGAGGGGAAG	+
M64	ZFX_HUMAN.H11MO.1.A	-5	0.000302532	0.232647	0.0575033	17	GAAAATGAGGGCGAGGTCCAAAGGAAGGGATGGGCCACAG	GGGGGCGGAGGCCGGGG	+
M64	RXRA_HUMAN.H11MO.0.A	-20	0.000353046	0.271493	0.0575033	20	GAAAATGAGGGCGAGGTCCAAAGGAAGGGATGGGCCACAG	GGGGGAGGCAGAGGTCAGAG	+
M64	PROX1_HUMAN.H11MO.0.D	-22	0.000398885	0.306743	0.0575033	17	GAAAATGAGGGCGAGGTCCAAAGGAAGGGATGGGCCACAG	GGGTAAGGCGGGTTGGG	+
M64	VEZF1_HUMAN.H11MO.1.C	-23	0.000452788	0.348194	0.0575033	12	GAAAATGAGGGCGAGGTCCAAAGGAAGGGATGGGCCACAG	AGAGGGAGGGGG	+
M64	KLF3_HUMAN.H11MO.0.B	-21	0.000461794	0.355119	0.0575033	19	GAAAATGAGGGCGAGGTCCAAAGGAAGGGATGGGCCACAG	GGGGAGGGGCGGGGCCGGG	+
M64	KLF6_HUMAN.H11MO.0.A	-22	0.000461794	0.355119	0.0575033	18	GAAAATGAGGGCGAGGTCCAAAGGAAGGGATGGGCCACAG	GGAAGGGCGGGGCCGGGGG	+
M64	PATZ1_HUMAN.H11MO.0.C	-3	0.000489167	0.376169	0.0575033	22	GAAAATGAGGGCGAGGTCCAAAGGAAGGGATGGGCCACAG	GGGGAGGGGGCGGGGGGGGAGG	+
M64	SP4_HUMAN.H11MO.0.A	-20	0.000532751	0.409686	0.0575033	20	GAAAATGAGGGCGAGGTCCAAAGGAAGGGATGGGCCACAG	GGGAAGGGGGCGGGGCCGGG	+
M64	WT1_HUMAN.H11MO.0.C	-20	0.000532751	0.409686	0.0575033	20	GAAAATGAGGGCGAGGTCCAAAGGAAGGGATGGGCCACAG	GGGCGGGGGAGGAGGGGGGG	+
M64	VEZF1_HUMAN.H11MO.0.C	-18	0.000663548	0.510269	0.0668464	22	GAAAATGAGGGCGAGGTCCAAAGGAAGGGATGGGCCACAG	GGGGAGGGGGGAGGGGGAGGGG	+
M64	MAZ_HUMAN.H11MO.0.A	-8	0.000964504	0.741704	0.0897849	22	GAAAATGAGGGCGAGGTCCAAAGGAAGGGATGGGCCACAG	GGGGGAGGGGGGGGGGGGGGGG	+
M64	FEV_HUMAN.H11MO.0.B	-24	0.00101008	0.776752	0.0897849	10	GAAAATGAGGGCGAGGTCCAAAGGAAGGGATGGGCCACAG	GCGGGAAGCG	+
M64	NR2F6_HUMAN.H11MO.0.D	-7	0.00250297	1.92478	0.210125	18	GAAAATGAGGGCGAGGTCCAAAGGAAGGGATGGGCCACAG	AGGACAAAGTTCACTTGA	+
M64	RARG_HUMAN.H11MO.2.D	-25	0.00271386	2.08695	0.215839	15	GAAAATGAGGGCGAGGTCCAAAGGAAGGGATGGGCCACAG	GGGGGTCACCCAGAGGTCAC	+
M64	ZN341_HUMAN.H11MO.0.C	-13	0.00303149	2.33122	0.224702	22	GAAAATGAGGGCGAGGTCCAAAGGAAGGGATGGGCCACAG	GGGGGGGGGGGGAGGGAAGAGC	+
M64	SP4_HUMAN.H11MO.1.A	-21	0.00325109	2.50009	0.224702	16	GAAAATGAGGGCGAGGTCCAAAGGAAGGGATGGGCCACAG	GGAGGGGGCGGGGCCG	+
M64	SPIC_HUMAN.H11MO.0.D	-25	0.00335721	2.5817	0.224702	13	GAAAATGAGGGCGAGGTCCAAAGGAAGGGATGGGCCACAG	GAGGAAGGGGAGG	+
M64	OLIG2_HUMAN.H11MO.0.B	-15	0.0034201	2.63005	0.224702	18	GAAAATGAGGGCGAGGTCCAAAGGAAGGGATGGGCCACAG	CAGAAGGGAAACAGCTGG	-
M64	EGR1_HUMAN.H11MO.0.A	-2	0.00396036	3.04551	0.249356	17	GAAAATGAGGGCGAGGTCCAAAGGAAGGGATGGGCCACAG	GAGGGCGTGGGCGGGGG	+
M64	HESX1_HUMAN.H11MO.0.D	-24	0.00415809	3.19757	0.251334	16	GAAAATGAGGGCGAGGTCCAAAGGAAGGGATGGGCCACAG	AGGCCACGTGCCGGAT	-
M64	NR1H4_HUMAN.H11MO.0.B	-6	0.00492121	3.78441	0.280209	19	GAAAATGAGGGCGAGGTCCAAAGGAAGGGATGGGCCACAG	GGGGTCAATGACCCCGAGG	+
M64	FLI1_HUMAN.H11MO.0.A	-20	0.00500667	3.85013	0.280209	18	GAAAATGAGGGCGAGGTCCAAAGGAAGGGATGGGCCACAG	GGAGGAAGGAAGGAGGGA	+
M64	ZN770_HUMAN.H11MO.0.C	-10	0.00522216	4.01584	0.281206	22	GAAAATGAGGGCGAGGTCCAAAGGAAGGGATGGGCCACAG	GGGAGGCTGAGGCGGGAGGATC	+
M64	EGR2_HUMAN.H11MO.0.A	-22	0.00539668	4.15005	0.281206	18	GAAAATGAGGGCGAGGTCCAAAGGAAGGGATGGGCCACAG	GGGGGGGTGTGGGAGGGG	+
M64	LYL1_HUMAN.H11MO.0.A	-19	0.00626924	4.82104	0.315784	14	GAAAATGAGGGCGAGGTCCAAAGGAAGGGATGGGCCACAG	CAGGAAACAGCTGG	-
M64	TAL1_HUMAN.H11MO.1.A	-19	0.00663405	5.10158	0.32338	15	GAAAATGAGGGCGAGGTCCAAAGGAAGGGATGGGCCACAG	CAGGAAGCAGATGTG	+
M64	FLI1_HUMAN.H11MO.1.A	-22	0.00746738	5.74241	0.338735	13	GAAAATGAGGGCGAGGTCCAAAGGAAGGGATGGGCCACAG	AGGCAGGAAGTGG	+
M64	ZN563_HUMAN.H11MO.0.C	-12	0.00817093	6.28345	0.338735	21	GAAAATGAGGGCGAGGTCCAAAGGAAGGGATGGGCCACAG	GGGATCCTCACTGGCAGCTGC	+
M64	COT1_HUMAN.H11MO.0.C	-23	0.00852713	6.55736	0.338735	17	GAAAATGAGGGCGAGGTCCAAAGGAAGGGATGGGCCACAG	GGGGTCAGAGGTCAGGG	+
M64	COT2_HUMAN.H11MO.1.A	-23	0.00852713	6.55736	0.338735	17	GAAAATGAGGGCGAGGTCCAAAGGAAGGGATGGGCCACAG	GGGGTCAAAGGTCAGGG	+
M64	ETS2_HUMAN.H11MO.0.B	-23	0.00886077	6.81394	0.338735	13	GAAAATGAGGGCGAGGTCCAAAGGAAGGGATGGGCCACAG	GGAAGGAAGAGGA	+
M64	Z324A_HUMAN.H11MO.0.C	-17	0.00895327	6.88507	0.338735	23	GAAAATGAGGGCGAGGTCCAAAGGAAGGGATGGGCCACAG	TGGCAGCAAAGGATGGTTTGATA	-
M64	ZN263_HUMAN.H11MO.0.A	5	0.00905455	6.96295	0.338735	15	GAAAATGAGGGCGAGGTCCAAAGGAAGGGATGGGCCACAG	GGGAGGAGGGAGAGGAGGAG	+
M64	ZN816_HUMAN.H11MO.0.C	-18	0.00932754	7.17288	0.338735	21	GAAAATGAGGGCGAGGTCCAAAGGAAGGGATGGGCCACAG	AAAAAAGGGGGACATGCAGGG	+
M64	NR1H3_HUMAN.H11MO.0.B	-11	0.00936414	7.20103	0.338735	19	GAAAATGAGGGCGAGGTCCAAAGGAAGGGATGGGCCACAG	CAGAGGTCACTGCAGGTCA	+
M64	NR1D1_HUMAN.H11MO.0.B	-23	0.00936414	7.20103	0.338735	17	GAAAATGAGGGCGAGGTCCAAAGGAAGGGATGGGCCACAG	AGGGAAGTGGGTCAGAAGG	+
M64	ZN467_HUMAN.H11MO.0.C	-25	0.00941484	7.24001	0.338735	15	GAAAATGAGGGCGAGGTCCAAAGGAAGGGATGGGCCACAG	GGGGAGGGGAGGGGGGGGGGGG	+
M64	THAP1_HUMAN.H11MO.0.C	-15	0.0100373	7.7187	0.352733	22	GAAAATGAGGGCGAGGTCCAAAGGAAGGGATGGGCCACAG	GCCCGCAGCCAAGATGGCGGCG	-
M64	PTF1A_HUMAN.H11MO.0.B	-15	0.0104119	8.00678	0.357582	18	GAAAATGAGGGCGAGGTCCAAAGGAAGGGATGGGCCACAG	GGGAAAGGGGGCAGCTGG	-
M64	TAF1_HUMAN.H11MO.0.A	-22	0.0106594	8.19707	0.357945	16	GAAAATGAGGGCGAGGTCCAAAGGAAGGGATGGGCCACAG	AAGATGGCGGCGGCGG	+
M64	NGN2_HUMAN.H11MO.0.D	-22	0.0113544	8.73154	0.370612	12	GAAAATGAGGGCGAGGTCCAAAGGAAGGGATGGGCCACAG	GGAGCAGATGGC	+
M64	IRX2_HUMAN.H11MO.0.D	-14	0.0115271	8.86435	0.370612	19	GAAAATGAGGGCGAGGTCCAAAGGAAGGGATGGGCCACAG	ACATGGGTGGGCATGTTGG	+
M64	ERG_HUMAN.H11MO.0.A	-22	0.013452	10.3446	0.423489	13	GAAAATGAGGGCGAGGTCCAAAGGAAGGGATGGGCCACAG	GGGCAGGAAGTGG	+
M64	KLF16_HUMAN.H11MO.0.D	-25	0.0161787	12.4414	0.488957	15	GAAAATGAGGGCGAGGTCCAAAGGAAGGGATGGGCCACAG	GGGGGCGGGGGGGGGGGGG	+
M64	KLF5_HUMAN.H11MO.0.A	-26	0.0165585	12.7335	0.490623	14	GAAAATGAGGGCGAGGTCCAAAGGAAGGGATGGGCCACAG	AGGGTGGGGCTGGG	+
M64	GATA1_HUMAN.H11MO.0.A	-16	0.0172945	13.2995	0.493093	19	GAAAATGAGGGCGAGGTCCAAAGGAAGGGATGGGCCACAG	CTGGCGGGGACAGATAAGA	+
M64	KLF15_HUMAN.H11MO.0.A	-25	0.0172945	13.2995	0.493093	15	GAAAATGAGGGCGAGGTCCAAAGGAAGGGATGGGCCACAG	GGGGAGGAGCAGGGGGGGG	+
M66	RXRA_HUMAN.H11MO.0.A	-12	0.000104192	0.0801236	0.104548	20	TCCTAGCGACCCTGAAGCCCTCTCTCCGATCCGCAGTCCC	CTCTGACCTCTGCCTCCCCC	-
M66	SP2_HUMAN.H11MO.0.A	-16	0.000167015	0.128435	0.104548	22	TCCTAGCGACCCTGAAGCCCTCTCTCCGATCCGCAGTCCC	CCCCCGGCCCCGCCCCCCCCCC	-
M66	ZN341_HUMAN.H11MO.0.C	-20	0.000350109	0.269234	0.104548	20	TCCTAGCGACCCTGAAGCCCTCTCTCCGATCCGCAGTCCC	GCTCTTCCCTCCCCCCCCCCCC	-
M66	SP4_HUMAN.H11MO.0.A	-18	0.000355852	0.27365	0.104548	20	TCCTAGCGACCCTGAAGCCCTCTCTCCGATCCGCAGTCCC	CCCGGCCCCGCCCCCTTCCC	-
M66	PATZ1_HUMAN.H11MO.0.C	-5	0.000379434	0.291785	0.104548	22	TCCTAGCGACCCTGAAGCCCTCTCTCCGATCCGCAGTCCC	CCTCCCCCCCCGCCCCCTCCCC	-
M66	RARG_HUMAN.H11MO.2.D	-14	0.000458174	0.352336	0.104548	20	TCCTAGCGACCCTGAAGCCCTCTCTCCGATCCGCAGTCCC	GTGACCTCTGGGTGACCCCC	-
M66	SP3_HUMAN.H11MO.0.B	-17	0.000498047	0.382998	0.104548	20	TCCTAGCGACCCTGAAGCCCTCTCTCCGATCCGCAGTCCC	CCCCGGCCCCGCCCCCCCCC	-
M66	MAFA_HUMAN.H11MO.0.D	1	0.000551802	0.424336	0.104548	20	TCCTAGCGACCCTGAAGCCCTCTCTCCGATCCGCAGTCCC	GTGCTGACCCCGCAGCCTTCG	+
M66	ZFX_HUMAN.H11MO.1.A	5	0.000760795	0.585051	0.128129	12	TCCTAGCGACCCTGAAGCCCTCTCTCCGATCCGCAGTCCC	CCCCGGCCTCCGCCCCC	-
M66	VEZF1_HUMAN.H11MO.0.C	-5	0.00121592	0.935045	0.184302	22	TCCTAGCGACCCTGAAGCCCTCTCTCCGATCCGCAGTCCC	CCCCTCCCCCTCCCCCCTCCCC	-
M66	NR1H4_HUMAN.H11MO.0.B	-1	0.00165871	1.27555	0.22261	19	TCCTAGCGACCCTGAAGCCCTCTCTCCGATCCGCAGTCCC	CCTCGGGGTCATTGACCCC	-
M66	MAZ_HUMAN.H11MO.0.A	-18	0.00176239	1.35528	0.22261	22	TCCTAGCGACCCTGAAGCCCTCTCTCCGATCCGCAGTCCC	CCCCCCCCCCCCCCCCTCCCCC	-
M66	GATA2_HUMAN.H11MO.0.A	-17	0.0019431	1.49424	0.226556	19	TCCTAGCGACCCTGAAGCCCTCTCTCCGATCCGCAGTCCC	CCTTATCTCCACCCCCCAG	-
M66	RARA_HUMAN.H11MO.0.A	5	0.00209324	1.6097	0.226628	15	TCCTAGCGACCCTGAAGCCCTCTCTCCGATCCGCAGTCCC	CCTTGACCTCTTGATCCCCC	-
M66	NR1D1_HUMAN.H11MO.0.B	-1	0.00245639	1.88896	0.248216	19	TCCTAGCGACCCTGAAGCCCTCTCTCCGATCCGCAGTCCC	CCTTCTGACCCACTTCCCT	-
M66	PPARG_HUMAN.H11MO.0.A	-15	0.0029701	2.284	0.281368	17	TCCTAGCGACCCTGAAGCCCTCTCTCCGATCCGCAGTCCC	TGACCTTTGCCCCACTT	-
M66	PROX1_HUMAN.H11MO.0.D	0	0.00349194	2.6853	0.298126	17	TCCTAGCGACCCTGAAGCCCTCTCTCCGATCCGCAGTCCC	CCCAACCCGCCTTACCC	-
M66	ZN263_HUMAN.H11MO.0.A	1	0.00354037	2.72255	0.298126	19	TCCTAGCGACCCTGAAGCCCTCTCTCCGATCCGCAGTCCC	CTCCTCCTCTCCCTCCTCCC	-
M66	KLF6_HUMAN.H11MO.0.A	-16	0.00388445	2.98714	0.309884	19	TCCTAGCGACCCTGAAGCCCTCTCTCCGATCCGCAGTCCC	CCCCCGGCCCCGCCCTTCC	-
M66	PURA_HUMAN.H11MO.0.D	-16	0.00443646	3.41163	0.336225	17	TCCTAGCGACCCTGAAGCCCTCTCTCCGATCCGCAGTCCC	CCCTGCCCCCCCCTTCC	-
M66	KLF3_HUMAN.H11MO.0.B	-18	0.00563108	4.3303	0.406439	19	TCCTAGCGACCCTGAAGCCCTCTCTCCGATCCGCAGTCCC	CCCGGCCCCGCCCCTCCCC	-
M66	TLX1_HUMAN.H11MO.0.D	-1	0.0065529	5.03918	0.420824	17	TCCTAGCGACCCTGAAGCCCTCTCTCCGATCCGCAGTCCC	CCTTGGCAACTTGCCAG	-
M66	THAP1_HUMAN.H11MO.0.C	-4	0.00716799	5.51218	0.420824	22	TCCTAGCGACCCTGAAGCCCTCTCTCCGATCCGCAGTCCC	CGCCGCCATCTTGGCTGCGGGC	+
M66	TAL1_HUMAN.H11MO.0.A	-17	0.00752703	5.78829	0.420824	19	TCCTAGCGACCCTGAAGCCCTCTCTCCGATCCGCAGTCCC	CCTTATCTGCCCCCCCCAG	-
M66	SMAD3_HUMAN.H11MO.0.B	-17	0.00775237	5.96157	0.420824	12	TCCTAGCGACCCTGAAGCCCTCTCTCCGATCCGCAGTCCC	CTCTGTCACCTG	+
M66	SPIC_HUMAN.H11MO.0.D	-21	0.00778699	5.9882	0.420824	13	TCCTAGCGACCCTGAAGCCCTCTCTCCGATCCGCAGTCCC	CCTCCCCTTCCTC	-
M66	TBX21_HUMAN.H11MO.0.A	-21	0.00848497	6.52494	0.420824	13	TCCTAGCGACCCTGAAGCCCTCTCTCCGATCCGCAGTCCC	TTCACACCTCCAC	-
M66	ZN563_HUMAN.H11MO.0.C	-4	0.00855928	6.58209	0.420824	21	TCCTAGCGACCCTGAAGCCCTCTCTCCGATCCGCAGTCCC	GGGATCCTCACTGGCAGCTGC	+
M66	COT1_HUMAN.H11MO.0.C	-12	0.00888164	6.82998	0.420824	17	TCCTAGCGACCCTGAAGCCCTCTCTCCGATCCGCAGTCCC	CCCTGACCTCTGACCCC	-
M66	ZN350_HUMAN.H11MO.1.D	-6	0.00924774	7.11152	0.420824	24	TCCTAGCGACCCTGAAGCCCTCTCTCCGATCCGCAGTCCC	GGGCAACAAATCCCTGCGCCCCGT	-
M66	KLF15_HUMAN.H11MO.0.A	-13	0.00932012	7.16717	0.420824	19	TCCTAGCGACCCTGAAGCCCTCTCTCCGATCCGCAGTCCC	CCCCCCCCTGCTCCTCCCC	-
M66	Z324A_HUMAN.H11MO.0.C	-6	0.00955715	7.34945	0.420824	23	TCCTAGCGACCCTGAAGCCCTCTCTCCGATCCGCAGTCCC	TATCAAACCATCCTTTGCTGCCA	+
M66	ZN554_HUMAN.H11MO.0.C	-9	0.00960346	7.38506	0.420824	20	TCCTAGCGACCCTGAAGCCCTCTCTCCGATCCGCAGTCCC	AGCACCCCACATGGCTCAGC	-
M66	ZBT17_HUMAN.H11MO.0.A	-21	0.0107267	8.24884	0.420824	19	TCCTAGCGACCCTGAAGCCCTCTCTCCGATCCGCAGTCCC	CTTCCCCTCCCCCACCCTC	-
M66	NR1H3_HUMAN.H11MO.0.B	2	0.0107267	8.24884	0.420824	17	TCCTAGCGACCCTGAAGCCCTCTCTCCGATCCGCAGTCCC	TGACCTGCAGTGACCTCTG	-
M66	BRAC_HUMAN.H11MO.0.A	-17	0.0110118	8.46806	0.420824	20	TCCTAGCGACCCTGAAGCCCTCTCTCCGATCCGCAGTCCC	ATTTCACACCTCCCTGCTAA	-
M66	NR2F6_HUMAN.H11MO.0.D	-10	0.0110139	8.46968	0.420824	18	TCCTAGCGACCCTGAAGCCCTCTCTCCGATCCGCAGTCCC	TCAATTGAACTTTGTCCT	-
M66	BC11A_HUMAN.H11MO.0.A	-21	0.0111055	8.54011	0.420824	17	TCCTAGCGACCCTGAAGCCCTCTCTCCGATCCGCAGTCCC	TTTTCACTTCCTCTTTT	-
M66	PPARA_HUMAN.H11MO.0.B	-15	0.0111055	8.54011	0.420824	17	TCCTAGCGACCCTGAAGCCCTCTCTCCGATCCGCAGTCCC	TGACCTTTGCCCCAGTT	-
M66	COT2_HUMAN.H11MO.1.A	-12	0.0119538	9.19246	0.441922	17	TCCTAGCGACCCTGAAGCCCTCTCTCCGATCCGCAGTCCC	CCCTGACCTTTGACCCC	-
M66	GATA1_HUMAN.H11MO.0.A	-17	0.012327	9.47943	0.444867	19	TCCTAGCGACCCTGAAGCCCTCTCTCCGATCCGCAGTCCC	TCTTATCTGTCCCCGCCAG	-
M66	ZN589_HUMAN.H11MO.0.D	-8	0.0128609	9.89004	0.453343	16	TCCTAGCGACCCTGAAGCCCTCTCTCCGATCCGCAGTCCC	CGGCAGTAACCGTGGG	-
M66	PTF1A_HUMAN.H11MO.0.B	2	0.0136319	10.483	0.45939	16	TCCTAGCGACCCTGAAGCCCTCTCTCCGATCCGCAGTCCC	CCAGCTGCCCCCTTTCCC	+
M66	PAX5_HUMAN.H11MO.0.A	-17	0.0136386	10.4881	0.45939	21	TCCTAGCGACCCTGAAGCCCTCTCTCCGATCCGCAGTCCC	GTCACGCTCTGCTGCCCAGGC	-
M67	ZN563_HUMAN.H11MO.0.C	-2	0.000205768	0.158235	0.257003	21	CCGGGGGCCGGGCGGGCGCCTGCCGTGCCCGCGGCCCCGG	GGGATCCTCACTGGCAGCTGC	+
M67	RXRA_HUMAN.H11MO.0.A	-1	0.000562101	0.432256	0.257003	20	CCGGGGGCCGGGCGGGCGCCTGCCGTGCCCGCGGCCCCGG	GGGGGAGGCAGAGGTCAGAG	+
M67	SP3_HUMAN.H11MO.0.B	-5	0.000702091	0.539908	0.257003	20	CCGGGGGCCGGGCGGGCGCCTGCCGTGCCCGCGGCCCCGG	CCCCGGCCCCGCCCCCCCCC	-
M67	IRX2_HUMAN.H11MO.0.D	-14	0.000777719	0.598066	0.257003	19	CCGGGGGCCGGGCGGGCGCCTGCCGTGCCCGCGGCCCCGG	CCAACATGCCCACCCATGT	-
M67	TLX1_HUMAN.H11MO.0.D	-22	0.000843052	0.648307	0.257003	17	CCGGGGGCCGGGCGGGCGCCTGCCGTGCCCGCGGCCCCGG	CCTTGGCAACTTGCCAG	-
M67	SP2_HUMAN.H11MO.0.A	-8	0.00134879	1.03722	0.286119	22	CCGGGGGCCGGGCGGGCGCCTGCCGTGCCCGCGGCCCCGG	CCCCCGGCCCCGCCCCCCCCCC	-
M67	ZFX_HUMAN.H11MO.1.A	-22	0.00171583	1.31948	0.286119	17	CCGGGGGCCGGGCGGGCGCCTGCCGTGCCCGCGGCCCCGG	CCCCGGCCTCCGCCCCC	-
M67	THAP1_HUMAN.H11MO.0.C	-14	0.00187712	1.44351	0.286119	22	CCGGGGGCCGGGCGGGCGCCTGCCGTGCCCGCGGCCCCGG	CGCCGCCATCTTGGCTGCGGGC	+
M67	PATZ1_HUMAN.H11MO.0.C	-15	0.00294842	2.26733	0.3457	22	CCGGGGGCCGGGCGGGCGCCTGCCGTGCCCGCGGCCCCGG	CCTCCCCCCCCGCCCCCTCCCC	-
M67	NR1D1_HUMAN.H11MO.0.B	-18	0.00378047	2.90718	0.361458	19	CCGGGGGCCGGGCGGGCGCCTGCCGTGCCCGCGGCCCCGG	CCTTCTGACCCACTTCCCT	-
M67	USF2_HUMAN.H11MO.0.A	-31	0.00566089	4.35322	0.47292	9	CCGGGGGCCGGGCGGGCGCCTGCCGTGCCCGCGGCCCCGG	CGCCGCGGCCACGTGACCC	-
M67	KLF6_HUMAN.H11MO.0.A	0	0.00604815	4.65103	0.47292	19	CCGGGGGCCGGGCGGGCGCCTGCCGTGCCCGCGGCCCCGG	GGAAGGGCGGGGCCGGGGG	+
M67	ZN341_HUMAN.H11MO.0.C	-16	0.00620532	4.77189	0.47292	22	CCGGGGGCCGGGCGGGCGCCTGCCGTGCCCGCGGCCCCGG	GCTCTTCCCTCCCCCCCCCCCC	-
M67	VEZF1_HUMAN.H11MO.0.C	-7	0.00659118	5.06862	0.478408	22	CCGGGGGCCGGGCGGGCGCCTGCCGTGCCCGCGGCCCCGG	CCCCTCCCCCTCCCCCCTCCCC	-
M69	THAP1_HUMAN.H11MO.0.C	-17	7.17281e-05	0.0551589	0.0408241	22	CCATGCCATGCCGGCGTGCTCACCGCCACGACAGCGCCGC	GCCCGCAGCCAAGATGGCGGCG	-
M69	RXRA_HUMAN.H11MO.0.A	-5	7.66563e-05	0.0589487	0.0408241	20	CCATGCCATGCCGGCGTGCTCACCGCCACGACAGCGCCGC	CTCTGACCTCTGCCTCCCCC	-
M69	VEZF1_HUMAN.H11MO.0.C	1	9.93063e-05	0.0763666	0.0408241	21	CCATGCCATGCCGGCGTGCTCACCGCCACGACAGCGCCGC	CCCCTCCCCCTCCCCCCTCCCC	-
M69	PROX1_HUMAN.H11MO.0.D	-4	0.000113063	0.0869458	0.0408241	17	CCATGCCATGCCGGCGTGCTCACCGCCACGACAGCGCCGC	CCCAACCCGCCTTACCC	-
M69	ZN563_HUMAN.H11MO.0.C	-12	0.000134451	0.103392	0.0408241	21	CCATGCCATGCCGGCGTGCTCACCGCCACGACAGCGCCGC	GGGATCCTCACTGGCAGCTGC	+
M69	ZN341_HUMAN.H11MO.0.C	1	0.00027564	0.211967	0.0602693	21	CCATGCCATGCCGGCGTGCTCACCGCCACGACAGCGCCGC	GCTCTTCCCTCCCCCCCCCCCC	-
M69	SP4_HUMAN.H11MO.0.A	0	0.000317586	0.244224	0.0602693	20	CCATGCCATGCCGGCGTGCTCACCGCCACGACAGCGCCGC	CCCGGCCCCGCCCCCTTCCC	-
M69	SP2_HUMAN.H11MO.0.A	-4	0.000433547	0.333398	0.0709034	22	CCATGCCATGCCGGCGTGCTCACCGCCACGACAGCGCCGC	CCCCCGGCCCCGCCCCCCCCCC	-
M69	PATZ1_HUMAN.H11MO.0.C	-6	0.000467028	0.359145	0.0709034	22	CCATGCCATGCCGGCGTGCTCACCGCCACGACAGCGCCGC	CCTCCCCCCCCGCCCCCTCCCC	-
M69	ZFX_HUMAN.H11MO.1.A	-4	0.000957358	0.736209	0.132131	17	CCATGCCATGCCGGCGTGCTCACCGCCACGACAGCGCCGC	CCCCGGCCTCCGCCCCC	-
M69	TAF1_HUMAN.H11MO.0.A	-4	0.00137171	1.05485	0.173542	16	CCATGCCATGCCGGCGTGCTCACCGCCACGACAGCGCCGC	CCGCCGCCGCCATCTT	-
M69	ZN350_HUMAN.H11MO.1.D	-2	0.00159008	1.22277	0.185695	24	CCATGCCATGCCGGCGTGCTCACCGCCACGACAGCGCCGC	GGGCAACAAATCCCTGCGCCCCGT	-
M69	MAZ_HUMAN.H11MO.0.A	-11	0.00193985	1.49175	0.209059	22	CCATGCCATGCCGGCGTGCTCACCGCCACGACAGCGCCGC	CCCCCCCCCCCCCCCCTCCCCC	-
M69	IRX2_HUMAN.H11MO.0.D	-5	0.00216267	1.66309	0.209059	19	CCATGCCATGCCGGCGTGCTCACCGCCACGACAGCGCCGC	CCAACATGCCCACCCATGT	-
M69	BRAC_HUMAN.H11MO.0.A	-2	0.00228296	1.7556	0.209059	20	CCATGCCATGCCGGCGTGCTCACCGCCACGACAGCGCCGC	ATTTCACACCTCCCTGCTAA	-
M69	SP3_HUMAN.H11MO.0.B	-5	0.00263177	2.02383	0.209059	20	CCATGCCATGCCGGCGTGCTCACCGCCACGACAGCGCCGC	CCCCGGCCCCGCCCCCCCCC	-
M69	KLF6_HUMAN.H11MO.0.A	-6	0.00269601	2.07323	0.209059	19	CCATGCCATGCCGGCGTGCTCACCGCCACGACAGCGCCGC	CCCCCGGCCCCGCCCTTCC	-
M69	RFX1_HUMAN.H11MO.0.B	-13	0.00271859	2.0906	0.209059	22	CCATGCCATGCCGGCGTGCTCACCGCCACGACAGCGCCGC	CCGTCGCCATGGCAACCGGGGC	-
M69	PAX8_HUMAN.H11MO.0.D	-18	0.00275407	2.11788	0.209059	14	CCATGCCATGCCGGCGTGCTCACCGCCACGACAGCGCCGC	CCCGCTTCAGTGAC	-
M69	NR1D1_HUMAN.H11MO.0.B	-19	0.00359911	2.76772	0.248368	19	CCATGCCATGCCGGCGTGCTCACCGCCACGACAGCGCCGC	CCTTCTGACCCACTTCCCT	-
M69	TLX1_HUMAN.H11MO.0.D	-5	0.00401415	3.08688	0.264965	17	CCATGCCATGCCGGCGTGCTCACCGCCACGACAGCGCCGC	CCTTGGCAACTTGCCAG	-
M69	ZN589_HUMAN.H11MO.0.D	-18	0.00429557	3.3033	0.271728	16	CCATGCCATGCCGGCGTGCTCACCGCCACGACAGCGCCGC	CCCACGGTTACTGCCG	+
M69	PURA_HUMAN.H11MO.0.D	1	0.00583571	4.48766	0.354387	16	CCATGCCATGCCGGCGTGCTCACCGCCACGACAGCGCCGC	CCCTGCCCCCCCCTTCC	-
M69	KLF3_HUMAN.H11MO.0.B	0	0.0067543	5.19406	0.371568	19	CCATGCCATGCCGGCGTGCTCACCGCCACGACAGCGCCGC	CCCGGCCCCGCCCCTCCCC	-
M69	NR1H4_HUMAN.H11MO.0.B	-11	0.0067543	5.19406	0.371568	19	CCATGCCATGCCGGCGTGCTCACCGCCACGACAGCGCCGC	CCTCGGGGTCATTGACCCC	-
M69	PAX5_HUMAN.H11MO.0.A	-4	0.00685287	5.26986	0.371568	21	CCATGCCATGCCGGCGTGCTCACCGCCACGACAGCGCCGC	GTCACGCTCTGCTGCCCAGGC	-
M69	ZBT17_HUMAN.H11MO.0.A	-2	0.00773877	5.95112	0.391629	19	CCATGCCATGCCGGCGTGCTCACCGCCACGACAGCGCCGC	CTTCCCCTCCCCCACCCTC	-
M69	RARA_HUMAN.H11MO.0.A	-5	0.00892293	6.86173	0.429526	20	CCATGCCATGCCGGCGTGCTCACCGCCACGACAGCGCCGC	CCTTGACCTCTTGATCCCCC	-
M69	Z324A_HUMAN.H11MO.0.C	7	0.00943194	7.25317	0.429526	16	CCATGCCATGCCGGCGTGCTCACCGCCACGACAGCGCCGC	TATCAAACCATCCTTTGCTGCCA	+
M69	NFIC_HUMAN.H11MO.0.A	-6	0.00968756	7.44973	0.429526	17	CCATGCCATGCCGGCGTGCTCACCGCCACGACAGCGCCGC	CTTGGCTCCCTGCCAAG	+
M69	LYL1_HUMAN.H11MO.0.A	-7	0.0105354	8.10169	0.444294	14	CCATGCCATGCCGGCGTGCTCACCGCCACGACAGCGCCGC	CCAGCTGTTTCCTG	+
M69	THA_HUMAN.H11MO.0.C	-22	0.0111568	8.57956	0.449383	17	CCATGCCATGCCGGCGTGCTCACCGCCACGACAGCGCCGC	CTGACCTGAAGTGACCC	-
M69	MNX1_HUMAN.H11MO.0.D	0	0.011544	8.87735	0.449383	19	CCATGCCATGCCGGCGTGCTCACCGCCACGACAGCGCCGC	CTATTTTAATAACCCTTAA	+
M69	HME2_HUMAN.H11MO.0.D	-13	0.0122848	9.44698	0.466263	11	CCATGCCATGCCGGCGTGCTCACCGCCACGACAGCGCCGC	CCCTAATTACC	-
M71	ZFX_HUMAN.H11MO.1.A	-1	0.000710616	0.546464	0.335911	17	GTCGGGCCCGGGCCGCCGGCGTCGGCCCCCGGCAGGCGGG	GGGGGCGGAGGCCGGGG	+
M71	IRX2_HUMAN.H11MO.0.D	-6	0.000888508	0.683262	0.335911	19	GTCGGGCCCGGGCCGCCGGCGTCGGCCCCCGGCAGGCGGG	ACATGGGTGGGCATGTTGG	+
M71	THAP1_HUMAN.H11MO.0.C	1	0.00141013	1.08439	0.335911	21	GTCGGGCCCGGGCCGCCGGCGTCGGCCCCCGGCAGGCGGG	GCCCGCAGCCAAGATGGCGGCG	-
M71	ZN563_HUMAN.H11MO.0.C	-19	0.00142294	1.09424	0.335911	21	GTCGGGCCCGGGCCGCCGGCGTCGGCCCCCGGCAGGCGGG	GGGATCCTCACTGGCAGCTGC	+
M71	RXRA_HUMAN.H11MO.0.A	0	0.00162865	1.25243	0.335911	20	GTCGGGCCCGGGCCGCCGGCGTCGGCCCCCGGCAGGCGGG	CTCTGACCTCTGCCTCCCCC	-
M71	SP2_HUMAN.H11MO.0.A	-5	0.0023813	1.83122	0.335911	22	GTCGGGCCCGGGCCGCCGGCGTCGGCCCCCGGCAGGCGGG	CCCCCGGCCCCGCCCCCCCCCC	-
M71	KLF6_HUMAN.H11MO.0.A	0	0.00245432	1.88737	0.335911	19	GTCGGGCCCGGGCCGCCGGCGTCGGCCCCCGGCAGGCGGG	GGAAGGGCGGGGCCGGGGG	+
M71	SP3_HUMAN.H11MO.0.B	-4	0.00263693	2.0278	0.335911	20	GTCGGGCCCGGGCCGCCGGCGTCGGCCCCCGGCAGGCGGG	GGGGGGGGGCGGGGCCGGGG	+
M71	PATZ1_HUMAN.H11MO.0.C	-3	0.00288566	2.21907	0.339319	22	GTCGGGCCCGGGCCGCCGGCGTCGGCCCCCGGCAGGCGGG	GGGGAGGGGGCGGGGGGGGAGG	+
M71	PROX1_HUMAN.H11MO.0.D	-8	0.00448387	3.4481	0.433029	17	GTCGGGCCCGGGCCGCCGGCGTCGGCCCCCGGCAGGCGGG	GGGTAAGGCGGGTTGGG	+
M71	CLOCK_HUMAN.H11MO.0.C	-2	0.00472519	3.63367	0.433029	14	GTCGGGCCCGGGCCGCCGGCGTCGGCCCCCGGCAGGCGGG	CAGACACGTGAACA	+
M71	GATA1_HUMAN.H11MO.0.A	8	0.00487489	3.74879	0.433029	11	GTCGGGCCCGGGCCGCCGGCGTCGGCCCCCGGCAGGCGGG	TCTTATCTGTCCCCGCCAG	-
M71	GATA2_HUMAN.H11MO.0.A	-29	0.00635738	4.88882	0.456242	11	GTCGGGCCCGGGCCGCCGGCGTCGGCCCCCGGCAGGCGGG	CTGGGGGGTGGAGATAAGG	+
M71	TLX1_HUMAN.H11MO.0.D	-19	0.00686462	5.27889	0.456242	17	GTCGGGCCCGGGCCGCCGGCGTCGGCCCCCGGCAGGCGGG	CCTTGGCAACTTGCCAG	-
M71	KLF3_HUMAN.H11MO.0.B	0	0.00724616	5.5723	0.461533	19	GTCGGGCCCGGGCCGCCGGCGTCGGCCCCCGGCAGGCGGG	CCCGGCCCCGCCCCTCCCC	-
M71	MXI1_HUMAN.H11MO.0.A	-28	0.00807537	6.20996	0.493774	12	GTCGGGCCCGGGCCGCCGGCGTCGGCCCCCGGCAGGCGGG	CCCGCCGCCACGTGC	-
M72	IRX2_HUMAN.H11MO.0.D	-14	0.000313298	0.240926	0.33215	19	ACGGGGCGAGCGCGGCACGCCCGGCCCGCGGCGGCAGCTC	ACATGGGTGGGCATGTTGG	+
M72	RXRA_HUMAN.H11MO.0.A	-19	0.000721507	0.554839	0.33215	20	ACGGGGCGAGCGCGGCACGCCCGGCCCGCGGCGGCAGCTC	CTCTGACCTCTGCCTCCCCC	-
M72	NR1D1_HUMAN.H11MO.0.B	-13	0.000884234	0.679976	0.33215	19	ACGGGGCGAGCGCGGCACGCCCGGCCCGCGGCGGCAGCTC	AGGGAAGTGGGTCAGAAGG	+
M72	SP3_HUMAN.H11MO.0.B	-11	0.00121748	0.936244	0.33215	20	ACGGGGCGAGCGCGGCACGCCCGGCCCGCGGCGGCAGCTC	GGGGGGGGGCGGGGCCGGGG	+
M72	SP2_HUMAN.H11MO.0.A	-12	0.00137294	1.05579	0.33215	22	ACGGGGCGAGCGCGGCACGCCCGGCCCGCGGCGGCAGCTC	CCCCCGGCCCCGCCCCCCCCCC	-
M72	ZFX_HUMAN.H11MO.1.A	-14	0.00165036	1.26913	0.33215	17	ACGGGGCGAGCGCGGCACGCCCGGCCCGCGGCGGCAGCTC	GGGGGCGGAGGCCGGGG	+
M72	ZN563_HUMAN.H11MO.0.C	-20	0.00198739	1.52831	0.33215	20	ACGGGGCGAGCGCGGCACGCCCGGCCCGCGGCGGCAGCTC	GGGATCCTCACTGGCAGCTGC	+
M72	THAP1_HUMAN.H11MO.0.C	-17	0.00350578	2.69594	0.421898	22	ACGGGGCGAGCGCGGCACGCCCGGCCCGCGGCGGCAGCTC	GCCCGCAGCCAAGATGGCGGCG	-
M72	GATA1_HUMAN.H11MO.0.A	7	0.00477275	3.67025	0.451562	12	ACGGGGCGAGCGCGGCACGCCCGGCCCGCGGCGGCAGCTC	TCTTATCTGTCCCCGCCAG	-
M72	KLF3_HUMAN.H11MO.0.B	-11	0.00511441	3.93298	0.451562	19	ACGGGGCGAGCGCGGCACGCCCGGCCCGCGGCGGCAGCTC	GGGGAGGGGCGGGGCCGGG	+
M72	KLF6_HUMAN.H11MO.0.A	-13	0.00511441	3.93298	0.451562	19	ACGGGGCGAGCGCGGCACGCCCGGCCCGCGGCGGCAGCTC	GGAAGGGCGGGGCCGGGGG	+
M72	SP4_HUMAN.H11MO.0.A	-14	0.00531022	4.08356	0.451562	20	ACGGGGCGAGCGCGGCACGCCCGGCCCGCGGCGGCAGCTC	CCCGGCCCCGCCCCCTTCCC	-
M72	MAFA_HUMAN.H11MO.0.D	-19	0.00579533	4.45661	0.457771	21	ACGGGGCGAGCGCGGCACGCCCGGCCCGCGGCGGCAGCTC	CGAAGGCTGCGGGGTCAGCAC	-
M72	PATZ1_HUMAN.H11MO.0.C	-12	0.00622191	4.78465	0.457771	22	ACGGGGCGAGCGCGGCACGCCCGGCCCGCGGCGGCAGCTC	CCTCCCCCCCCGCCCCCTCCCC	-
M74	IRX2_HUMAN.H11MO.0.D	-18	0.000497114	0.38228	0.30405	19	GGACGCTCCCGGGCCGGGCGGCGCGGCCGCCGCGCGGCCA	CCAACATGCCCACCCATGT	-
M74	SP2_HUMAN.H11MO.0.A	-11	0.000630409	0.484784	0.30405	22	GGACGCTCCCGGGCCGGGCGGCGCGGCCGCCGCGCGGCCA	GGGGGGGGGGCGGGGCCGGGGG	+
M74	RXRA_HUMAN.H11MO.0.A	-7	0.000827181	0.636102	0.30405	20	GGACGCTCCCGGGCCGGGCGGCGCGGCCGCCGCGCGGCCA	CTCTGACCTCTGCCTCCCCC	-
M74	THAP1_HUMAN.H11MO.0.C	-10	0.00103659	0.797138	0.30405	22	GGACGCTCCCGGGCCGGGCGGCGCGGCCGCCGCGCGGCCA	GCCCGCAGCCAAGATGGCGGCG	-
M74	SP3_HUMAN.H11MO.0.B	-18	0.00138957	1.06858	0.30405	20	GGACGCTCCCGGGCCGGGCGGCGCGGCCGCCGCGCGGCCA	CCCCGGCCCCGCCCCCCCCC	-
M74	ZN563_HUMAN.H11MO.0.C	-1	0.00211259	1.62458	0.400273	21	GGACGCTCCCGGGCCGGGCGGCGCGGCCGCCGCGCGGCCA	GCAGCTGCCAGTGAGGATCCC	-
M74	ZFX_HUMAN.H11MO.1.A	-6	0.00296814	2.2825	0.454618	17	GGACGCTCCCGGGCCGGGCGGCGCGGCCGCCGCGCGGCCA	CCCCGGCCTCCGCCCCC	-
M74	GATA1_HUMAN.H11MO.0.A	8	0.00406763	3.12801	0.477253	11	GGACGCTCCCGGGCCGGGCGGCGCGGCCGCCGCGCGGCCA	TCTTATCTGTCCCCGCCAG	-
M74	KLF6_HUMAN.H11MO.0.A	-19	0.00436229	3.3546	0.477253	19	GGACGCTCCCGGGCCGGGCGGCGCGGCCGCCGCGCGGCCA	CCCCCGGCCCCGCCCTTCC	-
M75	RXRA_HUMAN.H11MO.0.A	-10	0.000323258	0.248585	0.314612	20	TCCAGCGCGTGCTGGCCGTGTGCCCTCCGGGCACCGCGCG	CTCTGACCTCTGCCTCCCCC	-
M75	SP2_HUMAN.H11MO.0.A	-8	0.000950776	0.731146	0.314612	22	TCCAGCGCGTGCTGGCCGTGTGCCCTCCGGGCACCGCGCG	GGGGGGGGGGCGGGGCCGGGGG	+
M75	SP3_HUMAN.H11MO.0.B	-2	0.00108687	0.835804	0.314612	20	TCCAGCGCGTGCTGGCCGTGTGCCCTCCGGGCACCGCGCG	GGGGGGGGGCGGGGCCGGGG	+
M75	THAP1_HUMAN.H11MO.0.C	-17	0.00134112	1.03132	0.314612	22	TCCAGCGCGTGCTGGCCGTGTGCCCTCCGGGCACCGCGCG	CGCCGCCATCTTGGCTGCGGGC	+
M75	ZN563_HUMAN.H11MO.0.C	-16	0.0017898	1.37635	0.314612	21	TCCAGCGCGTGCTGGCCGTGTGCCCTCCGGGCACCGCGCG	GGGATCCTCACTGGCAGCTGC	+
M75	NR1D1_HUMAN.H11MO.0.B	-7	0.00191515	1.47275	0.314612	19	TCCAGCGCGTGCTGGCCGTGTGCCCTCCGGGCACCGCGCG	CCTTCTGACCCACTTCCCT	-
M75	IRX2_HUMAN.H11MO.0.D	-12	0.00205946	1.58373	0.314612	19	TCCAGCGCGTGCTGGCCGTGTGCCCTCCGGGCACCGCGCG	ACATGGGTGGGCATGTTGG	+
M75	ZFX_HUMAN.H11MO.1.A	-10	0.00242981	1.86852	0.337442	17	TCCAGCGCGTGCTGGCCGTGTGCCCTCCGGGCACCGCGCG	CCCCGGCCTCCGCCCCC	-
M75	PATZ1_HUMAN.H11MO.0.C	-18	0.0029759	2.28846	0.344799	22	TCCAGCGCGTGCTGGCCGTGTGCCCTCCGGGCACCGCGCG	CCTCCCCCCCCGCCCCCTCCCC	-
M75	MAFA_HUMAN.H11MO.0.D	-8	0.00374738	2.88174	0.350453	21	TCCAGCGCGTGCTGGCCGTGTGCCCTCCGGGCACCGCGCG	GTGCTGACCCCGCAGCCTTCG	+
M75	USF2_HUMAN.H11MO.0.A	10	0.00389994	2.99905	0.350453	9	TCCAGCGCGTGCTGGCCGTGTGCCCTCCGGGCACCGCGCG	GGGTCACGTGGCCGCGGCG	+
M75	KLF6_HUMAN.H11MO.0.A	-4	0.00479582	3.68799	0.407016	19	TCCAGCGCGTGCTGGCCGTGTGCCCTCCGGGCACCGCGCG	GGAAGGGCGGGGCCGGGGG	+
M77	SP2_HUMAN.H11MO.0.A	-4	1.7345e-05	0.0133383	0.0261238	22	CCCAGCCCAGGCGCAGCCGCCAGCGCGCACTTTCCCGCAG	CCCCCGGCCCCGCCCCCCCCCC	-
M77	ZN563_HUMAN.H11MO.0.C	-12	6.3017e-05	0.04846	0.0474556	21	CCCAGCCCAGGCGCAGCCGCCAGCGCGCACTTTCCCGCAG	GCAGCTGCCAGTGAGGATCCC	-
M77	MAFA_HUMAN.H11MO.0.D	-4	0.000132889	0.102192	0.0622333	21	CCCAGCCCAGGCGCAGCCGCCAGCGCGCACTTTCCCGCAG	GTGCTGACCCCGCAGCCTTCG	+
M77	SP4_HUMAN.H11MO.0.A	-6	0.000171203	0.131655	0.0622333	20	CCCAGCCCAGGCGCAGCCGCCAGCGCGCACTTTCCCGCAG	CCCGGCCCCGCCCCCTTCCC	-
M77	THAP1_HUMAN.H11MO.0.C	-14	0.000327404	0.251773	0.076239	22	CCCAGCCCAGGCGCAGCCGCCAGCGCGCACTTTCCCGCAG	CGCCGCCATCTTGGCTGCGGGC	+
M77	SP3_HUMAN.H11MO.0.B	-5	0.000354336	0.272484	0.076239	20	CCCAGCCCAGGCGCAGCCGCCAGCGCGCACTTTCCCGCAG	CCCCGGCCCCGCCCCCCCCC	-
M77	VEZF1_HUMAN.H11MO.0.C	-14	0.000410437	0.315626	0.077271	22	CCCAGCCCAGGCGCAGCCGCCAGCGCGCACTTTCCCGCAG	CCCCTCCCCCTCCCCCCTCCCC	-
M77	KLF6_HUMAN.H11MO.0.A	-1	0.00126013	0.969037	0.151179	19	CCCAGCCCAGGCGCAGCCGCCAGCGCGCACTTTCCCGCAG	GGAAGGGCGGGGCCGGGGG	+
M77	ZFX_HUMAN.H11MO.1.A	-4	0.00129709	0.997459	0.151179	17	CCCAGCCCAGGCGCAGCCGCCAGCGCGCACTTTCCCGCAG	CCCCGGCCTCCGCCCCC	-
M77	PATZ1_HUMAN.H11MO.0.C	-4	0.00130901	1.00663	0.151179	22	CCCAGCCCAGGCGCAGCCGCCAGCGCGCACTTTCCCGCAG	CCTCCCCCCCCGCCCCCTCCCC	-
M77	PURA_HUMAN.H11MO.0.D	-18	0.00140527	1.08065	0.151179	17	CCCAGCCCAGGCGCAGCCGCCAGCGCGCACTTTCCCGCAG	CCCTGCCCCCCCCTTCC	-
M77	TAF1_HUMAN.H11MO.0.A	-10	0.00164005	1.2612	0.164674	16	CCCAGCCCAGGCGCAGCCGCCAGCGCGCACTTTCCCGCAG	CCGCCGCCGCCATCTT	-
M77	EGR1_HUMAN.H11MO.0.A	-13	0.00208508	1.60343	0.196274	17	CCCAGCCCAGGCGCAGCCGCCAGCGCGCACTTTCCCGCAG	CCCCCGCCCACGCCCTC	-
M77	ZN563_HUMAN.H11MO.1.C	-11	0.00227835	1.75205	0.201309	12	CCCAGCCCAGGCGCAGCCGCCAGCGCGCACTTTCCCGCAG	CTGTGCTGCCTG	-
M77	MXI1_HUMAN.H11MO.0.A	-5	0.00240588	1.85012	0.201309	15	CCCAGCCCAGGCGCAGCCGCCAGCGCGCACTTTCCCGCAG	GCACGTGGCGGCGGG	+
M77	ZN322_HUMAN.H11MO.0.B	-6	0.00266739	2.05123	0.206796	20	CCCAGCCCAGGCGCAGCCGCCAGCGCGCACTTTCCCGCAG	CCAGGCTCTGTACCAGGCTC	-
M77	ZN350_HUMAN.H11MO.1.D	0	0.00274607	2.11173	0.206796	24	CCCAGCCCAGGCGCAGCCGCCAGCGCGCACTTTCCCGCAG	GGGCAACAAATCCCTGCGCCCCGT	-
M77	SP1_HUMAN.H11MO.0.A	0	0.00339752	2.61269	0.227522	22	CCCAGCCCAGGCGCAGCCGCCAGCGCGCACTTTCCCGCAG	CCCCCCCCCGGCCCCGCCCCCC	-
M77	ZN589_HUMAN.H11MO.0.D	-3	0.00363482	2.79517	0.227522	16	CCCAGCCCAGGCGCAGCCGCCAGCGCGCACTTTCCCGCAG	CCCACGGTTACTGCCG	+
M77	KLF3_HUMAN.H11MO.0.B	-2	0.00377661	2.90421	0.227522	19	CCCAGCCCAGGCGCAGCCGCCAGCGCGCACTTTCCCGCAG	GGGGAGGGGCGGGGCCGGG	+
M77	SPZ1_HUMAN.H11MO.0.D	-3	0.004241	3.26133	0.231448	16	CCCAGCCCAGGCGCAGCCGCCAGCGCGCACTTTCCCGCAG	CCCAGGGTAACAGCCG	-
M77	PTF1A_HUMAN.H11MO.0.B	-19	0.00430281	3.30886	0.231448	18	CCCAGCCCAGGCGCAGCCGCCAGCGCGCACTTTCCCGCAG	CCAGCTGCCCCCTTTCCC	+
M77	RFX1_HUMAN.H11MO.0.B	-9	0.00502726	3.86596	0.261092	22	CCCAGCCCAGGCGCAGCCGCCAGCGCGCACTTTCCCGCAG	GCCCCGGTTGCCATGGCGACGG	+
M77	MLXPL_HUMAN.H11MO.0.D	-5	0.005355	4.118	0.268843	19	CCCAGCCCAGGCGCAGCCGCCAGCGCGCACTTTCCCGCAG	CCACGGCGGTGTCACATGC	-
M77	OSR2_HUMAN.H11MO.0.C	-4	0.00619264	4.76214	0.300867	16	CCCAGCCCAGGCGCAGCCGCCAGCGCGCACTTTCCCGCAG	CAGCAGAAGCAGCAGC	-
M77	Z324A_HUMAN.H11MO.0.C	1	0.00699161	5.37655	0.312839	22	CCCAGCCCAGGCGCAGCCGCCAGCGCGCACTTTCCCGCAG	TATCAAACCATCCTTTGCTGCCA	+
M77	IRX2_HUMAN.H11MO.0.D	-19	0.00703927	5.4132	0.312839	19	CCCAGCCCAGGCGCAGCCGCCAGCGCGCACTTTCCCGCAG	CCAACATGCCCACCCATGT	-
M77	RARG_HUMAN.H11MO.0.B	-7	0.00706219	5.43082	0.312839	18	CCCAGCCCAGGCGCAGCCGCCAGCGCGCACTTTCCCGCAG	AGGTCAGAGTGACCTGGG	+
M77	OLIG2_HUMAN.H11MO.0.B	-19	0.00868768	6.68082	0.366086	18	CCCAGCCCAGGCGCAGCCGCCAGCGCGCACTTTCCCGCAG	CCAGCTGTTTCCCTTCTG	+
M77	ARNT2_HUMAN.H11MO.0.D	-4	0.0088015	6.76835	0.366086	12	CCCAGCCCAGGCGCAGCCGCCAGCGCGCACTTTCCCGCAG	GGCGTGGGAGGC	+
M77	RXRA_HUMAN.H11MO.0.A	-16	0.0096098	7.38993	0.366086	20	CCCAGCCCAGGCGCAGCCGCCAGCGCGCACTTTCCCGCAG	CTCTGACCTCTGCCTCCCCC	-
M77	TFCP2_HUMAN.H11MO.0.D	-5	0.00962655	7.40281	0.366086	16	CCCAGCCCAGGCGCAGCCGCCAGCGCGCACTTTCCCGCAG	GCCTGAACTGGCCAGA	+
M77	PAX5_HUMAN.H11MO.0.A	-5	0.00990379	7.61601	0.366086	21	CCCAGCCCAGGCGCAGCCGCCAGCGCGCACTTTCCCGCAG	GTCACGCTCTGCTGCCCAGGC	-
M77	MAZ_HUMAN.H11MO.0.A	-16	0.010047	7.72611	0.366086	22	CCCAGCCCAGGCGCAGCCGCCAGCGCGCACTTTCCCGCAG	CCCCCCCCCCCCCCCCTCCCCC	-
M77	CLOCK_HUMAN.H11MO.0.C	-13	0.0106949	8.22436	0.366086	14	CCCAGCCCAGGCGCAGCCGCCAGCGCGCACTTTCCCGCAG	CAGACACGTGAACA	+
M77	EGR2_HUMAN.H11MO.0.A	-1	0.0113962	8.76368	0.381424	18	CCCAGCCCAGGCGCAGCCGCCAGCGCGCACTTTCCCGCAG	GGGGGGGTGTGGGAGGGG	+
M77	ZN341_HUMAN.H11MO.0.C	-10	0.0120649	9.27788	0.395025	22	CCCAGCCCAGGCGCAGCCGCCAGCGCGCACTTTCCCGCAG	GCTCTTCCCTCCCCCCCCCCCC	-
M77	ZN554_HUMAN.H11MO.0.C	3	0.0132187	10.1652	0.406305	17	CCCAGCCCAGGCGCAGCCGCCAGCGCGCACTTTCCCGCAG	AGCACCCCACATGGCTCAGC	-
M77	ZN770_HUMAN.H11MO.0.C	0	0.0136117	10.4674	0.410019	22	CCCAGCCCAGGCGCAGCCGCCAGCGCGCACTTTCCCGCAG	GATCCTCCCGCCTCAGCCTCCC	-
M77	HEN1_HUMAN.H11MO.0.C	-6	0.0149846	11.5232	0.442523	20	CCCAGCCCAGGCGCAGCCGCCAGCGCGCACTTTCCCGCAG	TGGGGAGCAGCTGCGTCCCT	+
M77	HESX1_HUMAN.H11MO.0.D	-13	0.0158204	12.1659	0.447538	16	CCCAGCCCAGGCGCAGCCGCCAGCGCGCACTTTCCCGCAG	ATCCGGCACGTGGCCT	+
M77	RFX5_HUMAN.H11MO.0.A	-1	0.0169656	13.0466	0.447538	20	CCCAGCCCAGGCGCAGCCGCCAGCGCGCACTTTCCCGCAG	TCTGCCTAGCAACAGCTGAC	-
M77	HEY2_HUMAN.H11MO.0.D	-11	0.017039	13.103	0.447538	17	CCCAGCCCAGGCGCAGCCGCCAGCGCGCACTTTCCCGCAG	TAATGCCACGTGCCCCC	-
M77	PROX1_HUMAN.H11MO.0.D	-10	0.017039	13.103	0.447538	17	CCCAGCCCAGGCGCAGCCGCCAGCGCGCACTTTCCCGCAG	CCCAACCCGCCTTACCC	-
M77	ZBT7B_HUMAN.H11MO.0.D	-6	0.0172345	13.2533	0.447538	21	CCCAGCCCAGGCGCAGCCGCCAGCGCGCACTTTCCCGCAG	CCCGTTGCCATGGCAACGGCG	-
M77	ZBT17_HUMAN.H11MO.0.A	-8	0.0187416	14.4123	0.462739	19	CCCAGCCCAGGCGCAGCCGCCAGCGCGCACTTTCCCGCAG	CTTCCCCTCCCCCACCCTC	-
M77	BRAC_HUMAN.H11MO.0.A	-21	0.0191848	14.7531	0.466043	19	CCCAGCCCAGGCGCAGCCGCCAGCGCGCACTTTCCCGCAG	ATTTCACACCTCCCTGCTAA	-
M77	HAND1_HUMAN.H11MO.0.D	3	0.0208007	15.9958	0.497277	14	CCCAGCCCAGGCGCAGCCGCCAGCGCGCACTTTCCCGCAG	TGACAAAAACCAGACCC	-
M79	SP3_HUMAN.H11MO.0.B	-18	3.06151e-06	0.00235431	0.00456244	20	CCGGCGCGGTTTAGGCGCCACGGAGCCCCGGGCCGGCCAG	GGGGGGGGGCGGGGCCGGGG	+
M79	SP2_HUMAN.H11MO.0.A	-17	2.66201e-05	0.0204709	0.0198354	22	CCGGCGCGGTTTAGGCGCCACGGAGCCCCGGGCCGGCCAG	GGGGGGGGGGCGGGGCCGGGGG	+
M79	THAP1_HUMAN.H11MO.0.C	-12	7.43918e-05	0.0572073	0.0251074	22	CCGGCGCGGTTTAGGCGCCACGGAGCCCCGGGCCGGCCAG	CGCCGCCATCTTGGCTGCGGGC	+
M79	KLF3_HUMAN.H11MO.0.B	-18	8.52782e-05	0.065579	0.0251074	19	CCGGCGCGGTTTAGGCGCCACGGAGCCCCGGGCCGGCCAG	GGGGAGGGGCGGGGCCGGG	+
M79	TLX1_HUMAN.H11MO.0.D	-19	0.000101086	0.0777352	0.0251074	17	CCGGCGCGGTTTAGGCGCCACGGAGCCCCGGGCCGGCCAG	CCTTGGCAACTTGCCAG	-
M79	NR1H4_HUMAN.H11MO.0.B	-22	0.000163396	0.125652	0.0304378	18	CCGGCGCGGTTTAGGCGCCACGGAGCCCCGGGCCGGCCAG	GGGGTCAATGACCCCGAGG	+
M79	ZFX_HUMAN.H11MO.1.A	-21	0.000199107	0.153113	0.0309727	17	CCGGCGCGGTTTAGGCGCCACGGAGCCCCGGGCCGGCCAG	GGGGGCGGAGGCCGGGG	+
M79	KLF6_HUMAN.H11MO.0.A	-13	0.000224265	0.172459	0.0309727	19	CCGGCGCGGTTTAGGCGCCACGGAGCCCCGGGCCGGCCAG	GGAAGGGCGGGGCCGGGGG	+
M79	CTCFL_HUMAN.H11MO.0.A	-20	0.000525115	0.403813	0.065213	17	CCGGCGCGGTTTAGGCGCCACGGAGCCCCGGGCCGGCCAG	CGGCGCCCCCTGGCGGC	-
M79	SP4_HUMAN.H11MO.0.A	-17	0.000573921	0.441345	0.0655003	20	CCGGCGCGGTTTAGGCGCCACGGAGCCCCGGGCCGGCCAG	GGGAAGGGGGCGGGGCCGGG	+
M79	SP1_HUMAN.H11MO.0.A	-14	0.000615333	0.473191	0.0655003	22	CCGGCGCGGTTTAGGCGCCACGGAGCCCCGGGCCGGCCAG	CCCCCCCCCGGCCCCGCCCCCC	-
M79	ZN563_HUMAN.H11MO.0.C	-7	0.000664624	0.511096	0.0660307	21	CCGGCGCGGTTTAGGCGCCACGGAGCCCCGGGCCGGCCAG	GCAGCTGCCAGTGAGGATCCC	-
M79	CTCF_HUMAN.H11MO.0.A	-11	0.00116274	0.894147	0.108299	19	CCGGCGCGGTTTAGGCGCCACGGAGCCCCGGGCCGGCCAG	TGGCCACCAGGGGGCGCCA	+
M79	ZF64A_HUMAN.H11MO.0.D	-20	0.00124387	0.956538	0.109041	16	CCGGCGCGGTTTAGGCGCCACGGAGCCCCGGGCCGGCCAG	CAGGTTCCCGGGCCCC	-
M79	MLXPL_HUMAN.H11MO.0.D	-14	0.00177311	1.36352	0.128721	19	CCGGCGCGGTTTAGGCGCCACGGAGCCCCGGGCCGGCCAG	CCACGGCGGTGTCACATGC	-
M79	PURA_HUMAN.H11MO.0.D	-21	0.00189547	1.45761	0.128721	17	CCGGCGCGGTTTAGGCGCCACGGAGCCCCGGGCCGGCCAG	GGAAGGGGGGGGCAGGG	+
M79	NFIC_HUMAN.H11MO.0.A	-20	0.00218993	1.68406	0.139402	17	CCGGCGCGGTTTAGGCGCCACGGAGCCCCGGGCCGGCCAG	CTTGGCTCCCTGCCAAG	+
M79	RXRA_HUMAN.H11MO.0.A	-12	0.00230468	1.7723	0.139402	20	CCGGCGCGGTTTAGGCGCCACGGAGCCCCGGGCCGGCCAG	GGGGGAGGCAGAGGTCAGAG	+
M79	ZN554_HUMAN.H11MO.0.C	-11	0.00263153	2.02365	0.139402	20	CCGGCGCGGTTTAGGCGCCACGGAGCCCCGGGCCGGCCAG	AGCACCCCACATGGCTCAGC	-
M79	HEY2_HUMAN.H11MO.0.D	-20	0.00271273	2.08609	0.139402	17	CCGGCGCGGTTTAGGCGCCACGGAGCCCCGGGCCGGCCAG	GGGGGCACGTGGCATTA	+
M79	PATZ1_HUMAN.H11MO.0.C	-15	0.00358282	2.75519	0.172236	22	CCGGCGCGGTTTAGGCGCCACGGAGCCCCGGGCCGGCCAG	GGGGAGGGGGCGGGGGGGGAGG	+
M79	NR1D1_HUMAN.H11MO.0.B	-21	0.0045486	3.49787	0.186772	19	CCGGCGCGGTTTAGGCGCCACGGAGCCCCGGGCCGGCCAG	AGGGAAGTGGGTCAGAAGG	+
M79	ZN589_HUMAN.H11MO.0.D	-17	0.00465972	3.58333	0.186772	16	CCGGCGCGGTTTAGGCGCCACGGAGCCCCGGGCCGGCCAG	CGGCAGTAACCGTGGG	-
M79	SP1_HUMAN.H11MO.1.A	-21	0.00475122	3.65369	0.186772	14	CCGGCGCGGTTTAGGCGCCACGGAGCCCCGGGCCGGCCAG	GGGGGGCGGGGCCG	+
M79	NFIA_HUMAN.H11MO.0.C	-21	0.00476249	3.66235	0.186772	15	CCGGCGCGGTTTAGGCGCCACGGAGCCCCGGGCCGGCCAG	TTGGCACGGTGCCAA	+
M79	MXI1_HUMAN.H11MO.0.A	-18	0.00590947	4.54438	0.22	15	CCGGCGCGGTTTAGGCGCCACGGAGCCCCGGGCCGGCCAG	CCCGCCGCCACGTGC	-
M79	ZN341_HUMAN.H11MO.0.C	-21	0.00618491	4.7562	0.22	19	CCGGCGCGGTTTAGGCGCCACGGAGCCCCGGGCCGGCCAG	GGGGGGGGGGGGAGGGAAGAGC	+
M79	PROX1_HUMAN.H11MO.0.D	-7	0.00620028	4.76801	0.22	17	CCGGCGCGGTTTAGGCGCCACGGAGCCCCGGGCCGGCCAG	GGGTAAGGCGGGTTGGG	+
M79	HESX1_HUMAN.H11MO.0.D	-22	0.00659126	5.06868	0.225601	16	CCGGCGCGGTTTAGGCGCCACGGAGCCCCGGGCCGGCCAG	AGGCCACGTGCCGGAT	-
M79	RFX5_HUMAN.H11MO.0.A	-21	0.00686514	5.27929	0.225601	19	CCGGCGCGGTTTAGGCGCCACGGAGCCCCGGGCCGGCCAG	GTCAGCTGTTGCTAGGCAGA	+
M79	HES1_HUMAN.H11MO.0.D	-22	0.00686714	5.28083	0.225601	13	CCGGCGCGGTTTAGGCGCCACGGAGCCCCGGGCCGGCCAG	CCGCCACGAGCCC	+
M79	TFCP2_HUMAN.H11MO.0.D	-25	0.00755399	5.80902	0.235724	15	CCGGCGCGGTTTAGGCGCCACGGAGCCCCGGGCCGGCCAG	GCCTGAACTGGCCAGA	+
M79	AP2B_HUMAN.H11MO.0.B	-24	0.0080461	6.18745	0.238482	10	CCGGCGCGGTTTAGGCGCCACGGAGCCCCGGGCCGGCCAG	GCCCGGGGGC	+
M79	TAL1_HUMAN.H11MO.0.A	-27	0.00860494	6.6172	0.238482	13	CCGGCGCGGTTTAGGCGCCACGGAGCCCCGGGCCGGCCAG	CTGGGGGGGGCAGATAAGG	+
M79	ZN322_HUMAN.H11MO.0.B	-20	0.00877268	6.74619	0.238482	20	CCGGCGCGGTTTAGGCGCCACGGAGCCCCGGGCCGGCCAG	CCAGGCTCTGTACCAGGCTC	-
M79	RFX1_HUMAN.H11MO.0.B	-7	0.00880151	6.76836	0.238482	22	CCGGCGCGGTTTAGGCGCCACGGAGCCCCGGGCCGGCCAG	GCCCCGGTTGCCATGGCGACGG	+
M79	VEZF1_HUMAN.H11MO.0.C	-15	0.00880151	6.76836	0.238482	22	CCGGCGCGGTTTAGGCGCCACGGAGCCCCGGGCCGGCCAG	GGGGAGGGGGGAGGGGGAGGGG	+
M79	GATA1_HUMAN.H11MO.0.A	-27	0.00915677	7.04155	0.239636	13	CCGGCGCGGTTTAGGCGCCACGGAGCCCCGGGCCGGCCAG	CTGGCGGGGACAGATAAGA	+
M79	KLF1_HUMAN.H11MO.0.A	-23	0.00918783	7.06544	0.239636	14	CCGGCGCGGTTTAGGCGCCACGGAGCCCCGGGCCGGCCAG	GGGGCGGGGCCGGG	+
M79	ZBT17_HUMAN.H11MO.0.A	-22	0.00974116	7.49095	0.245405	18	CCGGCGCGGTTTAGGCGCCACGGAGCCCCGGGCCGGCCAG	GAGGGTGGGGGAGGGGAAG	+
M79	ZN335_HUMAN.H11MO.0.A	-10	0.00988038	7.59801	0.245405	22	CCGGCGCGGTTTAGGCGCCACGGAGCCCCGGGCCGGCCAG	TCAGGCAGCGCCGAGGACAGCC	-
M79	MAZ_HUMAN.H11MO.0.A	-21	0.0138948	10.6851	0.318018	19	CCGGCGCGGTTTAGGCGCCACGGAGCCCCGGGCCGGCCAG	GGGGGAGGGGGGGGGGGGGGGG	+
M79	ZN350_HUMAN.H11MO.1.D	-11	0.0140843	10.8308	0.318018	24	CCGGCGCGGTTTAGGCGCCACGGAGCCCCGGGCCGGCCAG	ACGGGGCGCAGGGATTTGTTGCCC	+
M79	AP2D_HUMAN.H11MO.0.D	-23	0.0160793	12.365	0.344145	14	CCGGCGCGGTTTAGGCGCCACGGAGCCCCGGGCCGGCCAG	CGCCCGAGGCGCGT	+
M79	COT1_HUMAN.H11MO.0.C	-21	0.0163248	12.5538	0.344145	17	CCGGCGCGGTTTAGGCGCCACGGAGCCCCGGGCCGGCCAG	GGGGTCAGAGGTCAGGG	+
M79	PLAG1_HUMAN.H11MO.0.D	-21	0.0163248	12.5538	0.344145	17	CCGGCGCGGTTTAGGCGCCACGGAGCCCCGGGCCGGCCAG	GGGGGCATCAGGAGGGG	+
M79	RARG_HUMAN.H11MO.0.B	-21	0.016627	12.7861	0.344145	18	CCGGCGCGGTTTAGGCGCCACGGAGCCCCGGGCCGGCCAG	AGGTCAGAGTGACCTGGG	+
M79	ZN667_HUMAN.H11MO.0.C	-21	0.0188751	14.5149	0.380118	19	CCGGCGCGGTTTAGGCGCCACGGAGCCCCGGGCCGGCCAG	GCTGAGCTTTTAAGGCCAC	-
M79	EGR1_HUMAN.H11MO.0.A	-22	0.0196425	15.1051	0.385163	17	CCGGCGCGGTTTAGGCGCCACGGAGCCCCGGGCCGGCCAG	GAGGGCGTGGGCGGGGG	+
M79	KLF16_HUMAN.H11MO.0.D	-21	0.0200102	15.3878	0.387276	19	CCGGCGCGGTTTAGGCGCCACGGAGCCCCGGGCCGGCCAG	GGGGGCGGGGGGGGGGGGG	+
M79	THA_HUMAN.H11MO.0.C	-23	0.0208787	16.0557	0.393855	17	CCGGCGCGGTTTAGGCGCCACGGAGCCCCGGGCCGGCCAG	GGGTCACTTCAGGTCAG	+
M79	USF2_HUMAN.H11MO.0.A	-21	0.0212073	16.3084	0.394038	19	CCGGCGCGGTTTAGGCGCCACGGAGCCCCGGGCCGGCCAG	GGGTCACGTGGCCGCGGCG	+
M79	VDR_HUMAN.H11MO.0.A	-21	0.0214171	16.4698	0.394038	16	CCGGCGCGGTTTAGGCGCCACGGAGCCCCGGGCCGGCCAG	TGAACCCACTGACCCC	-
M79	ZN563_HUMAN.H11MO.1.C	-18	0.0234418	18.0268	0.422384	12	CCGGCGCGGTTTAGGCGCCACGGAGCCCCGGGCCGGCCAG	CAGGCAGCACAG	+
M79	NR1H3_HUMAN.H11MO.0.B	-20	0.0238	18.3022	0.422384	19	CCGGCGCGGTTTAGGCGCCACGGAGCCCCGGGCCGGCCAG	CAGAGGTCACTGCAGGTCA	+
M79	PAX5_HUMAN.H11MO.0.A	-25	0.0246258	18.9372	0.43175	15	CCGGCGCGGTTTAGGCGCCACGGAGCCCCGGGCCGGCCAG	GCCTGGGCAGCAGAGCGTGAC	+
M79	AP2C_HUMAN.H11MO.0.A	-22	0.0257084	19.7697	0.441757	14	CCGGCGCGGTTTAGGCGCCACGGAGCCCCGGGCCGGCCAG	TGGCCTCAGGGCAT	-
M79	IRX2_HUMAN.H11MO.0.D	-17	0.0266783	20.5156	0.446713	19	CCGGCGCGGTTTAGGCGCCACGGAGCCCCGGGCCGGCCAG	ACATGGGTGGGCATGTTGG	+
M79	SPZ1_HUMAN.H11MO.0.D	-17	0.0274181	21.0846	0.449616	16	CCGGCGCGGTTTAGGCGCCACGGAGCCCCGGGCCGGCCAG	CGGCTGTTACCCTGGG	+
M79	TBX2_HUMAN.H11MO.0.D	-4	0.027875	21.4359	0.451531	25	CCGGCGCGGTTTAGGCGCCACGGAGCCCCGGGCCGGCCAG	GTCGCTTCTCACACCTCTGATGGCA	-
M79	BHE41_HUMAN.H11MO.0.D	-18	0.0295705	22.7397	0.46387	20	CCGGCGCGGTTTAGGCGCCACGGAGCCCCGGGCCGGCCAG	GCCTCTGCACGTGACCCGGT	-
M79	Z324A_HUMAN.H11MO.0.C	-12	0.0319488	24.5687	0.490845	23	CCGGCGCGGTTTAGGCGCCACGGAGCCCCGGGCCGGCCAG	TGGCAGCAAAGGATGGTTTGATA	-
M79	SP4_HUMAN.H11MO.1.A	-22	0.0328799	25.2846	0.49778	16	CCGGCGCGGTTTAGGCGCCACGGAGCCCCGGGCCGGCCAG	CGGCCCCGCCCCCTCC	-
M79	CLOCK_HUMAN.H11MO.0.C	-21	0.0333258	25.6276	0.49778	14	CCGGCGCGGTTTAGGCGCCACGGAGCCCCGGGCCGGCCAG	TGTTCACGTGTCTG	-
M81	SP2_HUMAN.H11MO.0.A	0	1.52172e-05	0.011702	0.0139616	22	TGAGCGGGGACGGGCGCTCGTTTGGGTCAGCGTCGCCGGG	GGGGGGGGGGCGGGGCCGGGGG	+
M81	SP3_HUMAN.H11MO.0.B	-1	1.84346e-05	0.0141762	0.0139616	20	TGAGCGGGGACGGGCGCTCGTTTGGGTCAGCGTCGCCGGG	GGGGGGGGGCGGGGCCGGGG	+
M81	ZN563_HUMAN.H11MO.0.C	-13	4.71381e-05	0.0362492	0.0238004	21	TGAGCGGGGACGGGCGCTCGTTTGGGTCAGCGTCGCCGGG	GGGATCCTCACTGGCAGCTGC	+
M81	PATZ1_HUMAN.H11MO.0.C	0	7.3025e-05	0.0561562	0.0276531	22	TGAGCGGGGACGGGCGCTCGTTTGGGTCAGCGTCGCCGGG	GGGGAGGGGGCGGGGGGGGAGG	+
M81	RARG_HUMAN.H11MO.0.B	-23	0.00025096	0.192988	0.0760268	17	TGAGCGGGGACGGGCGCTCGTTTGGGTCAGCGTCGCCGGG	AGGTCAGAGTGACCTGGG	+
M81	ZFX_HUMAN.H11MO.1.A	-5	0.000325352	0.250196	0.0821362	17	TGAGCGGGGACGGGCGCTCGTTTGGGTCAGCGTCGCCGGG	GGGGGCGGAGGCCGGGG	+
M81	SP4_HUMAN.H11MO.0.A	0	0.000432652	0.332709	0.0936209	20	TGAGCGGGGACGGGCGCTCGTTTGGGTCAGCGTCGCCGGG	GGGAAGGGGGCGGGGCCGGG	+
M81	VEZF1_HUMAN.H11MO.0.C	-5	0.000797149	0.613008	0.131654	22	TGAGCGGGGACGGGCGCTCGTTTGGGTCAGCGTCGCCGGG	GGGGAGGGGGGAGGGGGAGGGG	+
M81	NR1D1_HUMAN.H11MO.0.B	-4	0.000856712	0.658812	0.131654	19	TGAGCGGGGACGGGCGCTCGTTTGGGTCAGCGTCGCCGGG	AGGGAAGTGGGTCAGAAGG	+
M81	HAND1_HUMAN.H11MO.0.D	-12	0.000883609	0.679495	0.131654	17	TGAGCGGGGACGGGCGCTCGTTTGGGTCAGCGTCGCCGGG	GGGTCTGGTTTTTGTCA	+
M81	KLF3_HUMAN.H11MO.0.B	-1	0.00107377	0.825733	0.135539	19	TGAGCGGGGACGGGCGCTCGTTTGGGTCAGCGTCGCCGGG	GGGGAGGGGCGGGGCCGGG	+
M81	THAP1_HUMAN.H11MO.0.C	4	0.0012927	0.994085	0.150621	18	TGAGCGGGGACGGGCGCTCGTTTGGGTCAGCGTCGCCGGG	GCCCGCAGCCAAGATGGCGGCG	-
M81	PROX1_HUMAN.H11MO.0.D	-5	0.00154144	1.18537	0.155396	17	TGAGCGGGGACGGGCGCTCGTTTGGGTCAGCGTCGCCGGG	GGGTAAGGCGGGTTGGG	+
M81	RXRA_HUMAN.H11MO.0.A	-12	0.00201099	1.54645	0.155396	20	TGAGCGGGGACGGGCGCTCGTTTGGGTCAGCGTCGCCGGG	GGGGGAGGCAGAGGTCAGAG	+
M81	IRX2_HUMAN.H11MO.0.D	-7	0.00207651	1.59683	0.155396	19	TGAGCGGGGACGGGCGCTCGTTTGGGTCAGCGTCGCCGGG	ACATGGGTGGGCATGTTGG	+
M81	MAZ_HUMAN.H11MO.0.A	-4	0.00220937	1.69901	0.155396	22	TGAGCGGGGACGGGCGCTCGTTTGGGTCAGCGTCGCCGGG	GGGGGAGGGGGGGGGGGGGGGG	+
M81	ZN350_HUMAN.H11MO.1.D	-2	0.00227666	1.75075	0.155396	24	TGAGCGGGGACGGGCGCTCGTTTGGGTCAGCGTCGCCGGG	ACGGGGCGCAGGGATTTGTTGCCC	+
M81	PAX8_HUMAN.H11MO.0.D	-12	0.00384872	2.95967	0.236959	14	TGAGCGGGGACGGGCGCTCGTTTGGGTCAGCGTCGCCGGG	GTCACTGAAGCGGG	+
M81	KLF6_HUMAN.H11MO.0.A	-3	0.00391094	3.00751	0.236959	19	TGAGCGGGGACGGGCGCTCGTTTGGGTCAGCGTCGCCGGG	GGAAGGGCGGGGCCGGGGG	+
M81	Z324A_HUMAN.H11MO.0.C	0	0.00465232	3.57764	0.271037	23	TGAGCGGGGACGGGCGCTCGTTTGGGTCAGCGTCGCCGGG	TGGCAGCAAAGGATGGTTTGATA	-
M81	ZN341_HUMAN.H11MO.0.C	-1	0.00541529	4.16436	0.303802	22	TGAGCGGGGACGGGCGCTCGTTTGGGTCAGCGTCGCCGGG	GGGGGGGGGGGGAGGGAAGAGC	+
M81	NR1H3_HUMAN.H11MO.0.B	-10	0.0067182	5.1663	0.350904	19	TGAGCGGGGACGGGCGCTCGTTTGGGTCAGCGTCGCCGGG	CAGAGGTCACTGCAGGTCA	+
M81	BHE41_HUMAN.H11MO.0.D	-11	0.00816501	6.27889	0.398958	20	TGAGCGGGGACGGGCGCTCGTTTGGGTCAGCGTCGCCGGG	ACCGGGTCACGTGCAGAAGG	+
M81	EGR1_HUMAN.H11MO.0.A	1	0.00902697	6.94174	0.417734	16	TGAGCGGGGACGGGCGCTCGTTTGGGTCAGCGTCGCCGGG	GAGGGCGTGGGCGGGGG	+
M81	ZN554_HUMAN.H11MO.0.C	-9	0.00926722	7.12649	0.417734	20	TGAGCGGGGACGGGCGCTCGTTTGGGTCAGCGTCGCCGGG	GCTGAGCCATGTGGGGTGCT	+
M81	SP1_HUMAN.H11MO.0.A	-4	0.00937662	7.21062	0.417734	22	TGAGCGGGGACGGGCGCTCGTTTGGGTCAGCGTCGCCGGG	GGGGGGCGGGGCCGGGGGGGGG	+
M81	TLX1_HUMAN.H11MO.0.D	-4	0.00967233	7.43802	0.418596	17	TGAGCGGGGACGGGCGCTCGTTTGGGTCAGCGTCGCCGGG	CTGGCAAGTTGCCAAGG	+
M81	ZN263_HUMAN.H11MO.0.A	6	0.011181	8.59818	0.439492	14	TGAGCGGGGACGGGCGCTCGTTTGGGTCAGCGTCGCCGGG	GGGAGGAGGGAGAGGAGGAG	+
M81	KLF16_HUMAN.H11MO.0.D	5	0.0113103	8.69762	0.439492	14	TGAGCGGGGACGGGCGCTCGTTTGGGTCAGCGTCGCCGGG	GGGGGCGGGGGGGGGGGGG	+
M81	PURA_HUMAN.H11MO.0.D	-6	0.0118728	9.13015	0.439492	17	TGAGCGGGGACGGGCGCTCGTTTGGGTCAGCGTCGCCGGG	GGAAGGGGGGGGCAGGG	+
M81	RREB1_HUMAN.H11MO.0.D	-6	0.0118866	9.14076	0.439492	22	TGAGCGGGGACGGGCGCTCGTTTGGGTCAGCGTCGCCGGG	GGGGGGGGGGGTGGTTTGGGGT	+
M81	ZN467_HUMAN.H11MO.0.C	7	0.0118866	9.14076	0.439492	15	TGAGCGGGGACGGGCGCTCGTTTGGGTCAGCGTCGCCGGG	GGGGAGGGGAGGGGGGGGGGGG	+
M81	RFX5_HUMAN.H11MO.0.A	-5	0.011896	9.14804	0.439492	20	TGAGCGGGGACGGGCGCTCGTTTGGGTCAGCGTCGCCGGG	GTCAGCTGTTGCTAGGCAGA	+
M81	PAX5_HUMAN.H11MO.0.A	-20	0.0123199	9.47403	0.444316	20	TGAGCGGGGACGGGCGCTCGTTTGGGTCAGCGTCGCCGGG	GCCTGGGCAGCAGAGCGTGAC	+
M81	ZN770_HUMAN.H11MO.0.C	7	0.0133622	10.2755	0.457331	15	TGAGCGGGGACGGGCGCTCGTTTGGGTCAGCGTCGCCGGG	GGGAGGCTGAGGCGGGAGGATC	+
M81	THA_HUMAN.H11MO.0.C	-13	0.0135866	10.4481	0.457331	17	TGAGCGGGGACGGGCGCTCGTTTGGGTCAGCGTCGCCGGG	GGGTCACTTCAGGTCAG	+
M81	SPIC_HUMAN.H11MO.0.D	-17	0.0145556	11.1932	0.479297	13	TGAGCGGGGACGGGCGCTCGTTTGGGTCAGCGTCGCCGGG	GAGGAAGGGGAGG	+
M82	SP2_HUMAN.H11MO.0.A	-17	8.34159e-05	0.0641468	0.125975	22	AGAACACAGCCCGCCACCCCAAAAAGAAGGGACCGGACAC	GGGGGGGGGGCGGGGCCGGGGG	+
M82	SP4_HUMAN.H11MO.0.A	-17	0.000296437	0.22796	0.143547	20	AGAACACAGCCCGCCACCCCAAAAAGAAGGGACCGGACAC	GGGAAGGGGGCGGGGCCGGG	+
M82	SP4_HUMAN.H11MO.1.A	-19	0.000306307	0.23555	0.143547	16	AGAACACAGCCCGCCACCCCAAAAAGAAGGGACCGGACAC	GGAGGGGGCGGGGCCG	+
M82	SP3_HUMAN.H11MO.0.B	-18	0.000405994	0.312209	0.143547	20	AGAACACAGCCCGCCACCCCAAAAAGAAGGGACCGGACAC	GGGGGGGGGCGGGGCCGGGG	+
M82	KLF3_HUMAN.H11MO.0.B	-18	0.000475257	0.365472	0.143547	19	AGAACACAGCCCGCCACCCCAAAAAGAAGGGACCGGACAC	GGGGAGGGGCGGGGCCGGG	+
M82	KLF6_HUMAN.H11MO.0.A	-20	0.000994384	0.764682	0.227712	19	AGAACACAGCCCGCCACCCCAAAAAGAAGGGACCGGACAC	GGAAGGGCGGGGCCGGGGG	+
M82	ZN816_HUMAN.H11MO.0.C	-20	0.00105548	0.81166	0.227712	20	AGAACACAGCCCGCCACCCCAAAAAGAAGGGACCGGACAC	AAAAAAGGGGGACATGCAGGG	+
M82	ZN341_HUMAN.H11MO.0.C	-15	0.00192426	1.47976	0.361769	22	AGAACACAGCCCGCCACCCCAAAAAGAAGGGACCGGACAC	GGGGGGGGGGGGAGGGAAGAGC	+
M82	ZBT14_HUMAN.H11MO.0.C	-5	0.00225613	1.73496	0.361769	9	AGAACACAGCCCGCCACCCCAAAAAGAAGGGACCGGACAC	GGAGCGCGC	+
M82	PROX1_HUMAN.H11MO.0.D	-19	0.00258591	1.98856	0.361769	17	AGAACACAGCCCGCCACCCCAAAAAGAAGGGACCGGACAC	GGGTAAGGCGGGTTGGG	+
M82	PATZ1_HUMAN.H11MO.0.C	-17	0.00281126	2.16186	0.361769	22	AGAACACAGCCCGCCACCCCAAAAAGAAGGGACCGGACAC	GGGGAGGGGGCGGGGGGGGAGG	+
M82	MZF1_HUMAN.H11MO.0.B	-24	0.0028746	2.21056	0.361769	13	AGAACACAGCCCGCCACCCCAAAAAGAAGGGACCGGACAC	GGAGGGGATTGGG	+
M82	SP2_HUMAN.H11MO.1.B	-21	0.00332593	2.55764	0.386372	12	AGAACACAGCCCGCCACCCCAAAAAGAAGGGACCGGACAC	AGGGGGCGGGGC	+
M82	ZN816_HUMAN.H11MO.1.C	-24	0.00419337	3.22471	0.451564	14	AGAACACAGCCCGCCACCCCAAAAAGAAGGGACCGGACAC	AAGGGGGACATGCA	+
M82	MBD2_HUMAN.H11MO.0.B	-6	0.00533076	4.09935	0.451564	11	AGAACACAGCCCGCCACCCCAAAAAGAAGGGACCGGACAC	CCTCCGGCCCG	-
M82	TFDP1_HUMAN.H11MO.0.C	-21	0.00537262	4.13154	0.451564	14	AGAACACAGCCCGCCACCCCAAAAAGAAGGGACCGGACAC	GGGGGGCGGGAAAA	+
M82	SRBP2_HUMAN.H11MO.0.B	-6	0.00585155	4.49984	0.451564	13	AGAACACAGCCCGCCACCCCAAAAAGAAGGGACCGGACAC	CCTCACCCCACCC	-
M82	REL_HUMAN.H11MO.0.B	-24	0.00598556	4.6029	0.451564	15	AGAACACAGCCCGCCACCCCAAAAAGAAGGGACCGGACAC	TGAAGGGAAATTCCA	+
M82	ZBT48_HUMAN.H11MO.0.C	-25	0.00644734	4.95801	0.451564	12	AGAACACAGCCCGCCACCCCAAAAAGAAGGGACCGGACAC	TTAGGGACCGTG	+
M82	THAP1_HUMAN.H11MO.0.C	-12	0.00683008	5.25233	0.451564	22	AGAACACAGCCCGCCACCCCAAAAAGAAGGGACCGGACAC	GCCCGCAGCCAAGATGGCGGCG	-
M82	P63_HUMAN.H11MO.1.A	-6	0.00696707	5.35768	0.451564	11	AGAACACAGCCCGCCACCCCAAAAAGAAGGGACCGGACAC	GAGCATGCCTG	+
M82	E2F6_HUMAN.H11MO.0.A	-23	0.00706347	5.43181	0.451564	13	AGAACACAGCCCGCCACCCCAAAAAGAAGGGACCGGACAC	GGGGCGGGAAGGG	+
M82	MAZ_HUMAN.H11MO.1.A	-22	0.00744324	5.72385	0.451564	11	AGAACACAGCCCGCCACCCCAAAAAGAAGGGACCGGACAC	GAGGGAGGGGG	+
M82	SP1_HUMAN.H11MO.1.A	-21	0.00773568	5.94874	0.451564	14	AGAACACAGCCCGCCACCCCAAAAAGAAGGGACCGGACAC	GGGGGGCGGGGCCG	+
M82	ARNT2_HUMAN.H11MO.0.D	-8	0.00781775	6.01185	0.451564	12	AGAACACAGCCCGCCACCCCAAAAAGAAGGGACCGGACAC	GCCTCCCACGCC	-
M82	P53_HUMAN.H11MO.0.A	-24	0.00807323	6.20832	0.451564	16	AGAACACAGCCCGCCACCCCAAAAAGAAGGGACCGGACAC	AGACATGCCCAGACATGCCC	+
M82	ZSC31_HUMAN.H11MO.0.C	-21	0.00854467	6.57085	0.45402	18	AGAACACAGCCCGCCACCCCAAAAAGAAGGGACCGGACAC	GGCAGCAGGGCAGTTATG	+
M82	P63_HUMAN.H11MO.0.A	-19	0.00958563	7.37135	0.468414	19	AGAACACAGCCCGCCACCCCAAAAAGAAGGGACCGGACAC	GGGCATGCCTGGACATGCC	-
M82	E2F7_HUMAN.H11MO.0.B	-23	0.00961514	7.39404	0.468414	13	AGAACACAGCCCGCCACCCCAAAAAGAAGGGACCGGACAC	GGGGCGGGAAAGG	+
M82	HEY2_HUMAN.H11MO.0.D	-1	0.0102513	7.88326	0.477686	17	AGAACACAGCCCGCCACCCCAAAAAGAAGGGACCGGACAC	TAATGCCACGTGCCCCC	-
M82	E2F1_HUMAN.H11MO.0.A	-21	0.0110424	8.4916	0.477686	14	AGAACACAGCCCGCCACCCCAAAAAGAAGGGACCGGACAC	GGGGGGCGGGAAAG	+
M82	ZN554_HUMAN.H11MO.1.D	-28	0.0113216	8.70631	0.477686	9	AGAACACAGCCCGCCACCCCAAAAAGAAGGGACCGGACAC	TGGCTCTGC	-
M82	KLF9_HUMAN.H11MO.0.C	-24	0.011387	8.75661	0.477686	15	AGAACACAGCCCGCCACCCCAAAAAGAAGGGACCGGACAC	GGAGGGGGCGTGGCC	+
M82	TAF1_HUMAN.H11MO.0.A	-20	0.0124148	9.54698	0.480677	16	AGAACACAGCCCGCCACCCCAAAAAGAAGGGACCGGACAC	AAGATGGCGGCGGCGG	+
M82	ZN708_HUMAN.H11MO.0.C	-17	0.0128819	9.90622	0.480677	20	AGAACACAGCCCGCCACCCCAAAAAGAAGGGACCGGACAC	GCCTAATAAGCAGGTACAGC	+
M82	E2F4_HUMAN.H11MO.0.A	-5	0.013002	9.99856	0.480677	13	AGAACACAGCCCGCCACCCCAAAAAGAAGGGACCGGACAC	ATTTCCCGCCCCC	-
M82	VEZF1_HUMAN.H11MO.0.C	-16	0.0130497	10.0352	0.480677	22	AGAACACAGCCCGCCACCCCAAAAAGAAGGGACCGGACAC	GGGGAGGGGGGAGGGGGAGGGG	+
M83	THAP1_HUMAN.H11MO.0.C	-13	1.32442e-05	0.0101848	0.020046	22	GGTGTGGCCGGGGGCCCCCGGGGCGGCTGGGTGCCGGGGG	GCCCGCAGCCAAGATGGCGGCG	-
M83	PROX1_HUMAN.H11MO.0.D	-19	7.89486e-05	0.0607114	0.0494849	17	GGTGTGGCCGGGGGCCCCCGGGGCGGCTGGGTGCCGGGGG	GGGTAAGGCGGGTTGGG	+
[truncated: 1,202 more rows]
