# Supplementary material for: DeepEPI: CNN-transformer-based model for extracting TF interactions through predicting enhancer-promoter interactions
Source: Bioinform Adv. 2025 Sep 17;5(1):vbaf221. doi: 10.1093/bioadv/vbaf221 (PMC12478696; doi:10.1093/bioadv/vbaf221)
Supplement: vbaf221_Supplementary_Data [file vbaf221_supplementary_data.zip › Supplementary_file5/HUVEC/result_promoter87-HUVEC/tomtom.tsv]

Query_ID	Target_ID	Optimal_offset	p-value	E-value	q-value	Overlap	Query_consensus	Target_consensus	Orientation
M0	RXRA_HUMAN.H11MO.0.A	-4	0.00029514	0.226963	0.29684	20	GCCCTGCTGGACCCGGCTGTGCCCGGTAGGACAAGACTCC	CTCTGACCTCTGCCTCCCCC	-
M0	TLX1_HUMAN.H11MO.0.D	-15	0.000388115	0.29846	0.29684	17	GCCCTGCTGGACCCGGCTGTGCCCGGTAGGACAAGACTCC	CCTTGGCAACTTGCCAG	-
M0	THAP1_HUMAN.H11MO.0.C	4	0.000586645	0.45113	0.29912	18	GCCCTGCTGGACCCGGCTGTGCCCGGTAGGACAAGACTCC	CGCCGCCATCTTGGCTGCGGGC	+
M0	LYL1_HUMAN.H11MO.0.A	-2	0.00085576	0.658079	0.327253	14	GCCCTGCTGGACCCGGCTGTGCCCGGTAGGACAAGACTCC	CCAGCTGTTTCCTG	+
M0	ZN341_HUMAN.H11MO.0.C	-5	0.00136998	1.05352	0.396435	22	GCCCTGCTGGACCCGGCTGTGCCCGGTAGGACAAGACTCC	GCTCTTCCCTCCCCCCCCCCCC	-
M0	ZFX_HUMAN.H11MO.1.A	-5	0.00155501	1.1958	0.396435	17	GCCCTGCTGGACCCGGCTGTGCCCGGTAGGACAAGACTCC	GGGGGCGGAGGCCGGGG	+
M0	PAX5_HUMAN.H11MO.0.A	5	0.00207968	1.59927	0.397647	16	GCCCTGCTGGACCCGGCTGTGCCCGGTAGGACAAGACTCC	GTCACGCTCTGCTGCCCAGGC	-
M0	PTF1A_HUMAN.H11MO.0.B	-2	0.00281518	2.16487	0.45112	18	GCCCTGCTGGACCCGGCTGTGCCCGGTAGGACAAGACTCC	CCAGCTGCCCCCTTTCCC	+
M0	ZN554_HUMAN.H11MO.0.C	-15	0.00359404	2.76382	0.45112	20	GCCCTGCTGGACCCGGCTGTGCCCGGTAGGACAAGACTCC	GCTGAGCCATGTGGGGTGCT	+
M0	ZN335_HUMAN.H11MO.0.A	-4	0.00373539	2.87252	0.45112	22	GCCCTGCTGGACCCGGCTGTGCCCGGTAGGACAAGACTCC	GGCTGTCCTCGGCGCTGCCTGA	+
M0	MAFA_HUMAN.H11MO.0.D	-3	0.00381899	2.9368	0.45112	21	GCCCTGCTGGACCCGGCTGTGCCCGGTAGGACAAGACTCC	GTGCTGACCCCGCAGCCTTCG	+
M0	KLF6_HUMAN.H11MO.0.A	0	0.00383393	2.94829	0.45112	19	GCCCTGCTGGACCCGGCTGTGCCCGGTAGGACAAGACTCC	GGAAGGGCGGGGCCGGGGG	+
M0	Z324A_HUMAN.H11MO.0.C	0	0.00438813	3.37448	0.461779	23	GCCCTGCTGGACCCGGCTGTGCCCGGTAGGACAAGACTCC	TGGCAGCAAAGGATGGTTTGATA	-
M0	IRX2_HUMAN.H11MO.0.D	-10	0.0047185	3.62853	0.461779	19	GCCCTGCTGGACCCGGCTGTGCCCGGTAGGACAAGACTCC	ACATGGGTGGGCATGTTGG	+
M0	SP2_HUMAN.H11MO.0.A	-3	0.00483017	3.7144	0.461779	22	GCCCTGCTGGACCCGGCTGTGCCCGGTAGGACAAGACTCC	CCCCCGGCCCCGCCCCCCCCCC	-
M0	MNX1_HUMAN.H11MO.0.D	-3	0.0061955	4.76434	0.491929	19	GCCCTGCTGGACCCGGCTGTGCCCGGTAGGACAAGACTCC	CTATTTTAATAACCCTTAA	+
M0	ZN350_HUMAN.H11MO.1.D	2	0.00684008	5.26002	0.491929	22	GCCCTGCTGGACCCGGCTGTGCCCGGTAGGACAAGACTCC	ACGGGGCGCAGGGATTTGTTGCCC	+
M0	AIRE_HUMAN.H11MO.0.C	-2	0.00707511	5.44076	0.491929	18	GCCCTGCTGGACCCGGCTGTGCCCGGTAGGACAAGACTCC	ATTGGTTTTATTGGTTAA	+
M0	OLIG2_HUMAN.H11MO.0.B	-2	0.00707511	5.44076	0.491929	18	GCCCTGCTGGACCCGGCTGTGCCCGGTAGGACAAGACTCC	CCAGCTGTTTCCCTTCTG	+
M2	IRX2_HUMAN.H11MO.0.D	-14	0.000234231	0.180124	0.359468	19	TCCTGCTTACACGGGACCGTGAGGTCCCGAAGTCGGGAGC	ACATGGGTGGGCATGTTGG	+
M4	IRX2_HUMAN.H11MO.0.D	-11	0.000259926	0.199883	0.399424	19	TTTCCTCTGAAGCCAAATTCAGCTTTCGAGGCCGGGAGTC	ACATGGGTGGGCATGTTGG	+
M5	IRX2_HUMAN.H11MO.0.D	0	0.000146635	0.112762	0.225525	19	ACGCTGGGGATTGCGTTGGAACGAAGACGCCGACATGCTT	ACATGGGTGGGCATGTTGG	+
M6	SPIC_HUMAN.H11MO.0.D	-25	4.79891e-05	0.0369036	0.0584871	13	CCACAGCTGTTTTCCACGGTGATGTGGAGAAGGGCGGGTG	GAGGAAGGGGAGG	+
M6	GATA1_HUMAN.H11MO.0.A	-16	0.000119674	0.0920293	0.0584871	19	CCACAGCTGTTTTCCACGGTGATGTGGAGAAGGGCGGGTG	CTGGCGGGGACAGATAAGA	+
M6	ZN563_HUMAN.H11MO.0.C	-2	0.000124211	0.0955184	0.0584871	21	CCACAGCTGTTTTCCACGGTGATGTGGAGAAGGGCGGGTG	GCAGCTGCCAGTGAGGATCCC	-
M6	IRX2_HUMAN.H11MO.0.D	-14	0.000169008	0.129967	0.0584871	19	CCACAGCTGTTTTCCACGGTGATGTGGAGAAGGGCGGGTG	ACATGGGTGGGCATGTTGG	+
M6	TLX1_HUMAN.H11MO.0.D	0	0.000214635	0.165054	0.0584871	17	CCACAGCTGTTTTCCACGGTGATGTGGAGAAGGGCGGGTG	CCTTGGCAACTTGCCAG	-
M6	BRAC_HUMAN.H11MO.0.A	-10	0.000269955	0.207596	0.0584871	20	CCACAGCTGTTTTCCACGGTGATGTGGAGAAGGGCGGGTG	TTAGCAGGGAGGTGTGAAAT	+
M6	MNX1_HUMAN.H11MO.0.D	-12	0.000458102	0.35228	0.0868437	19	CCACAGCTGTTTTCCACGGTGATGTGGAGAAGGGCGGGTG	TTAAGGGTTATTAAAATAG	-
M6	GATA2_HUMAN.H11MO.0.A	-16	0.000682728	0.525018	0.110049	19	CCACAGCTGTTTTCCACGGTGATGTGGAGAAGGGCGGGTG	CTGGGGGGTGGAGATAAGG	+
M6	BHE41_HUMAN.H11MO.0.D	-13	0.000806008	0.61982	0.110049	20	CCACAGCTGTTTTCCACGGTGATGTGGAGAAGGGCGGGTG	ACCGGGTCACGTGCAGAAGG	+
M6	OLIG2_HUMAN.H11MO.0.B	-26	0.000838482	0.644793	0.110049	14	CCACAGCTGTTTTCCACGGTGATGTGGAGAAGGGCGGGTG	CAGAAGGGAAACAGCTGG	-
M6	ZN394_HUMAN.H11MO.0.C	-13	0.00100986	0.776579	0.110049	20	CCACAGCTGTTTTCCACGGTGATGTGGAGAAGGGCGGGTG	AGAATGGAATAGAATGGAAT	+
M6	ZN214_HUMAN.H11MO.0.C	-8	0.00103479	0.795753	0.110049	22	CCACAGCTGTTTTCCACGGTGATGTGGAGAAGGGCGGGTG	TCCTTTTTGAGGCCTTTGATGA	+
M6	TAL1_HUMAN.H11MO.0.A	-16	0.00108846	0.837023	0.110049	19	CCACAGCTGTTTTCCACGGTGATGTGGAGAAGGGCGGGTG	CTGGGGGGGGCAGATAAGG	+
M6	NR1D1_HUMAN.H11MO.0.B	-4	0.00117492	0.903517	0.111367	19	CCACAGCTGTTTTCCACGGTGATGTGGAGAAGGGCGGGTG	CCTTCTGACCCACTTCCCT	-
M6	Z324A_HUMAN.H11MO.0.C	-7	0.00130335	1.00228	0.11529	23	CCACAGCTGTTTTCCACGGTGATGTGGAGAAGGGCGGGTG	TGGCAGCAAAGGATGGTTTGATA	-
M6	MAZ_HUMAN.H11MO.0.A	-16	0.00136835	1.05226	0.11529	22	CCACAGCTGTTTTCCACGGTGATGTGGAGAAGGGCGGGTG	GGGGGAGGGGGGGGGGGGGGGG	+
M6	CLOCK_HUMAN.H11MO.0.C	-16	0.00147362	1.13321	0.117624	14	CCACAGCTGTTTTCCACGGTGATGTGGAGAAGGGCGGGTG	CAGACACGTGAACA	+
M6	RXRA_HUMAN.H11MO.0.A	-16	0.00157076	1.20791	0.119109	20	CCACAGCTGTTTTCCACGGTGATGTGGAGAAGGGCGGGTG	GGGGGAGGCAGAGGTCAGAG	+
M6	PATZ1_HUMAN.H11MO.0.C	-17	0.00192759	1.48232	0.134435	22	CCACAGCTGTTTTCCACGGTGATGTGGAGAAGGGCGGGTG	GGGGAGGGGGCGGGGGGGGAGG	+
M6	LYL1_HUMAN.H11MO.0.A	-2	0.0027545	2.11821	0.181627	14	CCACAGCTGTTTTCCACGGTGATGTGGAGAAGGGCGGGTG	CCAGCTGTTTCCTG	+
M6	ZN589_HUMAN.H11MO.0.D	-12	0.00352121	2.70781	0.222508	16	CCACAGCTGTTTTCCACGGTGATGTGGAGAAGGGCGGGTG	CCCACGGTTACTGCCG	+
M6	PTF1A_HUMAN.H11MO.0.B	-23	0.00417071	3.20728	0.246058	17	CCACAGCTGTTTTCCACGGTGATGTGGAGAAGGGCGGGTG	GGGAAAGGGGGCAGCTGG	-
M6	VEZF1_HUMAN.H11MO.0.C	-16	0.00454287	3.49346	0.246058	22	CCACAGCTGTTTTCCACGGTGATGTGGAGAAGGGCGGGTG	GGGGAGGGGGGAGGGGGAGGGG	+
M6	ZN341_HUMAN.H11MO.0.C	-25	0.00454287	3.49346	0.246058	15	CCACAGCTGTTTTCCACGGTGATGTGGAGAAGGGCGGGTG	GGGGGGGGGGGGAGGGAAGAGC	+
M6	RFX5_HUMAN.H11MO.0.A	-18	0.00550352	4.23221	0.269244	20	CCACAGCTGTTTTCCACGGTGATGTGGAGAAGGGCGGGTG	GTCAGCTGTTGCTAGGCAGA	+
M6	ZN554_HUMAN.H11MO.0.C	-13	0.00628547	4.83353	0.297889	20	CCACAGCTGTTTTCCACGGTGATGTGGAGAAGGGCGGGTG	GCTGAGCCATGTGGGGTGCT	+
M6	PAX2_HUMAN.H11MO.0.D	-11	0.00735343	5.65479	0.327432	18	CCACAGCTGTTTTCCACGGTGATGTGGAGAAGGGCGGGTG	TGTCACGCATGACTGAAC	-
M6	PURA_HUMAN.H11MO.0.D	-18	0.00930625	7.15651	0.386251	17	CCACAGCTGTTTTCCACGGTGATGTGGAGAAGGGCGGGTG	GGAAGGGGGGGGCAGGG	+
M6	ZBT17_HUMAN.H11MO.0.A	-10	0.0120067	9.23312	0.444124	19	CCACAGCTGTTTTCCACGGTGATGTGGAGAAGGGCGGGTG	GAGGGTGGGGGAGGGGAAG	+
M6	RARG_HUMAN.H11MO.0.B	-7	0.0126633	9.73809	0.457261	18	CCACAGCTGTTTTCCACGGTGATGTGGAGAAGGGCGGGTG	CCCAGGTCACTCTGACCT	-
M6	MAFA_HUMAN.H11MO.0.D	6	0.0133389	10.2576	0.460286	15	CCACAGCTGTTTTCCACGGTGATGTGGAGAAGGGCGGGTG	GTGCTGACCCCGCAGCCTTCG	+
M6	TBX21_HUMAN.H11MO.0.A	-23	0.0135737	10.4382	0.460286	13	CCACAGCTGTTTTCCACGGTGATGTGGAGAAGGGCGGGTG	GTGGAGGTGTGAA	+
M6	NR1H3_HUMAN.H11MO.0.B	-3	0.0136576	10.5027	0.460286	19	CCACAGCTGTTTTCCACGGTGATGTGGAGAAGGGCGGGTG	CAGAGGTCACTGCAGGTCA	+
M6	ZFX_HUMAN.H11MO.1.A	-22	0.0150917	11.6055	0.486975	17	CCACAGCTGTTTTCCACGGTGATGTGGAGAAGGGCGGGTG	GGGGGCGGAGGCCGGGG	+
M6	ZN713_HUMAN.H11MO.0.D	-22	0.0155145	11.9306	0.490188	18	CCACAGCTGTTTTCCACGGTGATGTGGAGAAGGGCGGGTG	ATAGAAAAAAGACATGAAA	+
M8	IRX2_HUMAN.H11MO.0.D	-19	0.00041966	0.322719	0.44432	19	CCAGTGCAGTTTCAGCTGTCCAGAGTGTTCGCGGCTGTCG	CCAACATGCCCACCCATGT	-
M9	NR1D1_HUMAN.H11MO.0.B	-8	0.000644273	0.495446	0.254293	19	GGCAGTGGACACGGGCCCCACTGTGTCCCACCTCGCCAAG	CCTTCTGACCCACTTCCCT	-
M9	IRX2_HUMAN.H11MO.0.D	-5	0.000818699	0.62958	0.254293	19	GGCAGTGGACACGGGCCCCACTGTGTCCCACCTCGCCAAG	CCAACATGCCCACCCATGT	-
M9	THAP1_HUMAN.H11MO.0.C	3	0.00086685	0.666608	0.254293	19	GGCAGTGGACACGGGCCCCACTGTGTCCCACCTCGCCAAG	GCCCGCAGCCAAGATGGCGGCG	-
M9	OLIG2_HUMAN.H11MO.0.B	-16	0.00118444	0.910831	0.254293	18	GGCAGTGGACACGGGCCCCACTGTGTCCCACCTCGCCAAG	CCAGCTGTTTCCCTTCTG	+
M9	VEZF1_HUMAN.H11MO.0.C	-15	0.00123918	0.952926	0.254293	22	GGCAGTGGACACGGGCCCCACTGTGTCCCACCTCGCCAAG	CCCCTCCCCCTCCCCCCTCCCC	-
M9	PATZ1_HUMAN.H11MO.0.C	1	0.00123918	0.952926	0.254293	21	GGCAGTGGACACGGGCCCCACTGTGTCCCACCTCGCCAAG	GGGGAGGGGGCGGGGGGGGAGG	+
M9	ZN394_HUMAN.H11MO.0.C	-14	0.00140549	1.08082	0.254293	20	GGCAGTGGACACGGGCCCCACTGTGTCCCACCTCGCCAAG	ATTCCATTCTATTCCATTCT	-
M9	BHE41_HUMAN.H11MO.0.D	-2	0.00175393	1.34877	0.254293	20	GGCAGTGGACACGGGCCCCACTGTGTCCCACCTCGCCAAG	GCCTCTGCACGTGACCCGGT	-
M9	LYL1_HUMAN.H11MO.0.A	-16	0.0018004	1.38451	0.254293	14	GGCAGTGGACACGGGCCCCACTGTGTCCCACCTCGCCAAG	CCAGCTGTTTCCTG	+
M9	ZN589_HUMAN.H11MO.0.D	1	0.00193112	1.48503	0.254293	15	GGCAGTGGACACGGGCCCCACTGTGTCCCACCTCGCCAAG	CGGCAGTAACCGTGGG	-
M9	CLOCK_HUMAN.H11MO.0.C	-5	0.00197312	1.51733	0.254293	14	GGCAGTGGACACGGGCCCCACTGTGTCCCACCTCGCCAAG	CAGACACGTGAACA	+
M9	ZN563_HUMAN.H11MO.0.C	-8	0.00242613	1.86569	0.262043	21	GGCAGTGGACACGGGCCCCACTGTGTCCCACCTCGCCAAG	GCAGCTGCCAGTGAGGATCCC	-
M9	RXRA_HUMAN.H11MO.0.A	-11	0.00270653	2.08132	0.27284	20	GGCAGTGGACACGGGCCCCACTGTGTCCCACCTCGCCAAG	CTCTGACCTCTGCCTCCCCC	-
M9	TLX1_HUMAN.H11MO.0.D	-24	0.00323462	2.48742	0.282658	16	GGCAGTGGACACGGGCCCCACTGTGTCCCACCTCGCCAAG	CTGGCAAGTTGCCAAGG	+
M9	SP2_HUMAN.H11MO.0.A	-16	0.00323934	2.49105	0.282658	22	GGCAGTGGACACGGGCCCCACTGTGTCCCACCTCGCCAAG	CCCCCGGCCCCGCCCCCCCCCC	-
M9	TBX21_HUMAN.H11MO.0.A	-24	0.0033647	2.58746	0.282658	13	GGCAGTGGACACGGGCCCCACTGTGTCCCACCTCGCCAAG	TTCACACCTCCAC	-
M9	MXI1_HUMAN.H11MO.0.A	-1	0.00460943	3.54465	0.293819	15	GGCAGTGGACACGGGCCCCACTGTGTCCCACCTCGCCAAG	CCCGCCGCCACGTGC	-
M9	SP3_HUMAN.H11MO.0.B	0	0.00473712	3.64284	0.293819	20	GGCAGTGGACACGGGCCCCACTGTGTCCCACCTCGCCAAG	GGGGGGGGGCGGGGCCGGGG	+
M9	ZFX_HUMAN.H11MO.1.A	-17	0.00475132	3.65376	0.293819	17	GGCAGTGGACACGGGCCCCACTGTGTCCCACCTCGCCAAG	CCCCGGCCTCCGCCCCC	-
M9	GATA1_HUMAN.H11MO.0.A	7	0.00529875	4.07474	0.293819	12	GGCAGTGGACACGGGCCCCACTGTGTCCCACCTCGCCAAG	TCTTATCTGTCCCCGCCAG	-
M9	ZN341_HUMAN.H11MO.0.C	-17	0.00546766	4.20463	0.293819	22	GGCAGTGGACACGGGCCCCACTGTGTCCCACCTCGCCAAG	GCTCTTCCCTCCCCCCCCCCCC	-
M9	USF2_HUMAN.H11MO.0.A	0	0.00568324	4.37041	0.293819	19	GGCAGTGGACACGGGCCCCACTGTGTCCCACCTCGCCAAG	CGCCGCGGCCACGTGACCC	-
M9	BRAC_HUMAN.H11MO.0.A	-22	0.00581197	4.46941	0.293819	18	GGCAGTGGACACGGGCCCCACTGTGTCCCACCTCGCCAAG	ATTTCACACCTCCCTGCTAA	-
M9	PTF1A_HUMAN.H11MO.0.B	-16	0.00585912	4.50566	0.293819	18	GGCAGTGGACACGGGCCCCACTGTGTCCCACCTCGCCAAG	CCAGCTGCCCCCTTTCCC	+
M9	KLF6_HUMAN.H11MO.0.A	-18	0.00699765	5.38119	0.302323	19	GGCAGTGGACACGGGCCCCACTGTGTCCCACCTCGCCAAG	CCCCCGGCCCCGCCCTTCC	-
M9	RARG_HUMAN.H11MO.2.D	7	0.00867222	6.66893	0.345091	13	GGCAGTGGACACGGGCCCCACTGTGTCCCACCTCGCCAAG	GTGACCTCTGGGTGACCCCC	-
M9	NR1H4_HUMAN.H11MO.0.B	-9	0.00918992	7.06705	0.347407	19	GGCAGTGGACACGGGCCCCACTGTGTCCCACCTCGCCAAG	CCTCGGGGTCATTGACCCC	-
M9	TAL1_HUMAN.H11MO.0.A	7	0.0105096	8.08191	0.375397	12	GGCAGTGGACACGGGCCCCACTGTGTCCCACCTCGCCAAG	CCTTATCTGCCCCCCCCAG	-
M9	NFIC_HUMAN.H11MO.0.A	-23	0.0106751	8.20917	0.375397	17	GGCAGTGGACACGGGCCCCACTGTGTCCCACCTCGCCAAG	CTTGGCTCCCTGCCAAG	+
M9	SPIC_HUMAN.H11MO.0.D	-4	0.0115065	8.84847	0.386146	13	GGCAGTGGACACGGGCCCCACTGTGTCCCACCTCGCCAAG	GAGGAAGGGGAGG	+
M9	RARG_HUMAN.H11MO.0.B	-15	0.0118222	9.09128	0.386146	18	GGCAGTGGACACGGGCCCCACTGTGTCCCACCTCGCCAAG	CCCAGGTCACTCTGACCT	-
M9	KLF3_HUMAN.H11MO.0.B	-10	0.0120022	9.22972	0.386146	19	GGCAGTGGACACGGGCCCCACTGTGTCCCACCTCGCCAAG	CCCGGCCCCGCCCCTCCCC	-
M9	ZN263_HUMAN.H11MO.0.A	7	0.0145214	11.1669	0.452053	13	GGCAGTGGACACGGGCCCCACTGTGTCCCACCTCGCCAAG	GGGAGGAGGGAGAGGAGGAG	+
M9	SPZ1_HUMAN.H11MO.0.D	1	0.0146487	11.2648	0.452053	15	GGCAGTGGACACGGGCCCCACTGTGTCCCACCTCGCCAAG	CGGCTGTTACCCTGGG	+
M9	ZIC2_HUMAN.H11MO.0.D	-3	0.0149587	11.5033	0.452388	15	GGCAGTGGACACGGGCCCCACTGTGTCCCACCTCGCCAAG	TCACAGCAGGGGGCC	-
M9	ZN667_HUMAN.H11MO.0.C	-12	0.0166271	12.7862	0.483502	19	GGCAGTGGACACGGGCCCCACTGTGTCCCACCTCGCCAAG	GCTGAGCTTTTAAGGCCAC	-
M10	THAP1_HUMAN.H11MO.0.C	-8	0.000678865	0.522047	0.454683	22	TGGTTCACTGACGTCAGCTCTTCCTCTGGGGGCAGGACCC	CGCCGCCATCTTGGCTGCGGGC	+
M10	RXRA_HUMAN.H11MO.0.A	-5	0.00106867	0.821803	0.454683	20	TGGTTCACTGACGTCAGCTCTTCCTCTGGGGGCAGGACCC	CTCTGACCTCTGCCTCCCCC	-
M10	ZN563_HUMAN.H11MO.0.C	0	0.00161603	1.24272	0.454683	21	TGGTTCACTGACGTCAGCTCTTCCTCTGGGGGCAGGACCC	GGGATCCTCACTGGCAGCTGC	+
M10	HAND1_HUMAN.H11MO.0.D	-10	0.00204634	1.57364	0.454683	17	TGGTTCACTGACGTCAGCTCTTCCTCTGGGGGCAGGACCC	GGGTCTGGTTTTTGTCA	+
M10	IRX2_HUMAN.H11MO.0.D	-21	0.00243842	1.87514	0.454683	19	TGGTTCACTGACGTCAGCTCTTCCTCTGGGGGCAGGACCC	ACATGGGTGGGCATGTTGG	+
M10	PROX1_HUMAN.H11MO.0.D	-21	0.00261693	2.01242	0.454683	17	TGGTTCACTGACGTCAGCTCTTCCTCTGGGGGCAGGACCC	GGGTAAGGCGGGTTGGG	+
M10	NR1H3_HUMAN.H11MO.0.B	-3	0.00263291	2.02471	0.454683	19	TGGTTCACTGACGTCAGCTCTTCCTCTGGGGGCAGGACCC	TGACCTGCAGTGACCTCTG	-
M10	MAF_HUMAN.H11MO.0.A	-5	0.0033067	2.54285	0.454683	19	TGGTTCACTGACGTCAGCTCTTCCTCTGGGGGCAGGACCC	TTGCTGAGTCAGCAGATTC	-
M10	SMAD3_HUMAN.H11MO.0.B	-25	0.0034421	2.64697	0.454683	12	TGGTTCACTGACGTCAGCTCTTCCTCTGGGGGCAGGACCC	CAGGTGACAGAG	-
M10	CLOCK_HUMAN.H11MO.0.C	-21	0.00388142	2.98481	0.454683	14	TGGTTCACTGACGTCAGCTCTTCCTCTGGGGGCAGGACCC	TGTTCACGTGTCTG	-
M10	COT2_HUMAN.H11MO.1.A	-20	0.00422763	3.25105	0.454683	17	TGGTTCACTGACGTCAGCTCTTCCTCTGGGGGCAGGACCC	GGGGTCAAAGGTCAGGG	+
M10	SRBP2_HUMAN.H11MO.0.B	-23	0.00535893	4.12102	0.454683	13	TGGTTCACTGACGTCAGCTCTTCCTCTGGGGGCAGGACCC	GGGTGGGGTGAGG	+
M10	PATZ1_HUMAN.H11MO.0.C	-15	0.00542593	4.17254	0.454683	22	TGGTTCACTGACGTCAGCTCTTCCTCTGGGGGCAGGACCC	GGGGAGGGGGCGGGGGGGGAGG	+
M10	TLX1_HUMAN.H11MO.0.D	-20	0.00576889	4.43628	0.454683	17	TGGTTCACTGACGTCAGCTCTTCCTCTGGGGGCAGGACCC	CTGGCAAGTTGCCAAGG	+
M10	ZN341_HUMAN.H11MO.0.C	-17	0.00580127	4.46117	0.454683	22	TGGTTCACTGACGTCAGCTCTTCCTCTGGGGGCAGGACCC	GGGGGGGGGGGGAGGGAAGAGC	+
M10	SP2_HUMAN.H11MO.0.A	-22	0.00620063	4.76829	0.454683	18	TGGTTCACTGACGTCAGCTCTTCCTCTGGGGGCAGGACCC	GGGGGGGGGGCGGGGCCGGGGG	+
M10	SPIC_HUMAN.H11MO.0.D	-24	0.00639805	4.9201	0.454683	13	TGGTTCACTGACGTCAGCTCTTCCTCTGGGGGCAGGACCC	GAGGAAGGGGAGG	+
M10	Z324A_HUMAN.H11MO.0.C	-11	0.00649387	4.99378	0.454683	23	TGGTTCACTGACGTCAGCTCTTCCTCTGGGGGCAGGACCC	TATCAAACCATCCTTTGCTGCCA	+
M10	SP4_HUMAN.H11MO.0.A	-22	0.00683116	5.25316	0.454683	18	TGGTTCACTGACGTCAGCTCTTCCTCTGGGGGCAGGACCC	GGGAAGGGGGCGGGGCCGGG	+
M10	ZN667_HUMAN.H11MO.0.C	-16	0.00689108	5.29924	0.454683	19	TGGTTCACTGACGTCAGCTCTTCCTCTGGGGGCAGGACCC	GCTGAGCTTTTAAGGCCAC	-
M10	BRAC_HUMAN.H11MO.0.A	-10	0.00732258	5.63106	0.454683	20	TGGTTCACTGACGTCAGCTCTTCCTCTGGGGGCAGGACCC	ATTTCACACCTCCCTGCTAA	-
M10	KLF6_HUMAN.H11MO.0.A	-12	0.00740048	5.69097	0.454683	19	TGGTTCACTGACGTCAGCTCTTCCTCTGGGGGCAGGACCC	GGAAGGGCGGGGCCGGGGG	+
M11	IRX2_HUMAN.H11MO.0.D	-6	0.000755465	0.580952	0.494446	19	GTTTAGGACTAGGGGATCGGTAGTATTTCCGGGGGCCATG	ACATGGGTGGGCATGTTGG	+
M11	RXRA_HUMAN.H11MO.0.A	-13	0.000854003	0.656728	0.494446	20	GTTTAGGACTAGGGGATCGGTAGTATTTCCGGGGGCCATG	GGGGGAGGCAGAGGTCAGAG	+
M11	GATA1_HUMAN.H11MO.0.A	8	0.00110818	0.852193	0.494446	11	GTTTAGGACTAGGGGATCGGTAGTATTTCCGGGGGCCATG	TCTTATCTGTCCCCGCCAG	-
M11	TLX1_HUMAN.H11MO.0.D	-16	0.00133574	1.02718	0.494446	17	GTTTAGGACTAGGGGATCGGTAGTATTTCCGGGGGCCATG	CTGGCAAGTTGCCAAGG	+
M11	MNX1_HUMAN.H11MO.0.D	-7	0.00161092	1.23879	0.494446	19	GTTTAGGACTAGGGGATCGGTAGTATTTCCGGGGGCCATG	TTAAGGGTTATTAAAATAG	-
M12	THAP1_HUMAN.H11MO.0.C	-6	0.000266037	0.204583	0.164439	22	GGCGGCGCTCGGTCTGCCGCCCGCCGCTTTGCTCTAAGGT	GCCCGCAGCCAAGATGGCGGCG	-
M12	SP3_HUMAN.H11MO.0.B	-15	0.00037855	0.291105	0.164439	20	GGCGGCGCTCGGTCTGCCGCCCGCCGCTTTGCTCTAAGGT	CCCCGGCCCCGCCCCCCCCC	-
M12	NR1D1_HUMAN.H11MO.0.B	-16	0.000522977	0.402169	0.164439	19	GGCGGCGCTCGGTCTGCCGCCCGCCGCTTTGCTCTAAGGT	CCTTCTGACCCACTTCCCT	-
M12	PROX1_HUMAN.H11MO.0.D	-17	0.000572857	0.440527	0.164439	17	GGCGGCGCTCGGTCTGCCGCCCGCCGCTTTGCTCTAAGGT	CCCAACCCGCCTTACCC	-
M12	PATZ1_HUMAN.H11MO.0.C	-13	0.00082705	0.636001	0.164439	22	GGCGGCGCTCGGTCTGCCGCCCGCCGCTTTGCTCTAAGGT	CCTCCCCCCCCGCCCCCTCCCC	-
M12	KLF3_HUMAN.H11MO.0.B	-16	0.000847241	0.651528	0.164439	19	GGCGGCGCTCGGTCTGCCGCCCGCCGCTTTGCTCTAAGGT	CCCGGCCCCGCCCCTCCCC	-
M12	ZN563_HUMAN.H11MO.0.C	-9	0.000867659	0.66723	0.164439	21	GGCGGCGCTCGGTCTGCCGCCCGCCGCTTTGCTCTAAGGT	GGGATCCTCACTGGCAGCTGC	+
M12	KLF6_HUMAN.H11MO.0.A	-13	0.00115962	0.891751	0.186089	19	GGCGGCGCTCGGTCTGCCGCCCGCCGCTTTGCTCTAAGGT	CCCCCGGCCCCGCCCTTCC	-
M12	ZFX_HUMAN.H11MO.1.A	-20	0.00122737	0.943846	0.186089	17	GGCGGCGCTCGGTCTGCCGCCCGCCGCTTTGCTCTAAGGT	CCCCGGCCTCCGCCCCC	-
M12	ZN341_HUMAN.H11MO.0.C	-10	0.00147041	1.13075	0.199357	22	GGCGGCGCTCGGTCTGCCGCCCGCCGCTTTGCTCTAAGGT	GCTCTTCCCTCCCCCCCCCCCC	-
M12	SP2_HUMAN.H11MO.0.A	-11	0.00157786	1.21337	0.199357	22	GGCGGCGCTCGGTCTGCCGCCCGCCGCTTTGCTCTAAGGT	CCCCCGGCCCCGCCCCCCCCCC	-
M12	TAF1_HUMAN.H11MO.0.A	-17	0.00228815	1.75958	0.242866	16	GGCGGCGCTCGGTCTGCCGCCCGCCGCTTTGCTCTAAGGT	CCGCCGCCGCCATCTT	-
M12	RXRA_HUMAN.H11MO.0.A	0	0.00236886	1.82165	0.242866	20	GGCGGCGCTCGGTCTGCCGCCCGCCGCTTTGCTCTAAGGT	CTCTGACCTCTGCCTCCCCC	-
M12	IRX2_HUMAN.H11MO.0.D	-12	0.00247524	1.90346	0.242866	19	GGCGGCGCTCGGTCTGCCGCCCGCCGCTTTGCTCTAAGGT	CCAACATGCCCACCCATGT	-
M12	ZN667_HUMAN.H11MO.0.C	-13	0.00286781	2.20535	0.247381	19	GGCGGCGCTCGGTCTGCCGCCCGCCGCTTTGCTCTAAGGT	GTGGCCTTAAAAGCTCAGC	+
M12	SP4_HUMAN.H11MO.0.A	-13	0.00293693	2.2585	0.247381	20	GGCGGCGCTCGGTCTGCCGCCCGCCGCTTTGCTCTAAGGT	CCCGGCCCCGCCCCCTTCCC	-
M12	NR1H4_HUMAN.H11MO.0.B	-4	0.00411746	3.16633	0.306531	19	GGCGGCGCTCGGTCTGCCGCCCGCCGCTTTGCTCTAAGGT	GGGGTCAATGACCCCGAGG	+
M12	MAFA_HUMAN.H11MO.0.D	-11	0.00445114	3.42292	0.306531	21	GGCGGCGCTCGGTCTGCCGCCCGCCGCTTTGCTCTAAGGT	GTGCTGACCCCGCAGCCTTCG	+
M12	MXI1_HUMAN.H11MO.0.A	-16	0.00461869	3.55177	0.306531	15	GGCGGCGCTCGGTCTGCCGCCCGCCGCTTTGCTCTAAGGT	CCCGCCGCCACGTGC	-
M12	PTF1A_HUMAN.H11MO.0.B	-19	0.00495998	3.81422	0.306531	18	GGCGGCGCTCGGTCTGCCGCCCGCCGCTTTGCTCTAAGGT	CCAGCTGCCCCCTTTCCC	+
M12	CLOCK_HUMAN.H11MO.0.C	-13	0.00523003	4.02189	0.306531	14	GGCGGCGCTCGGTCTGCCGCCCGCCGCTTTGCTCTAAGGT	CAGACACGTGAACA	+
M12	LYL1_HUMAN.H11MO.0.A	-22	0.00568456	4.37143	0.306531	14	GGCGGCGCTCGGTCTGCCGCCCGCCGCTTTGCTCTAAGGT	CCAGCTGTTTCCTG	+
M12	PURA_HUMAN.H11MO.0.D	-11	0.00587799	4.52017	0.306531	17	GGCGGCGCTCGGTCTGCCGCCCGCCGCTTTGCTCTAAGGT	CCCTGCCCCCCCCTTCC	-
M12	RFX5_HUMAN.H11MO.0.A	-15	0.00588203	4.52328	0.306531	20	GGCGGCGCTCGGTCTGCCGCCCGCCGCTTTGCTCTAAGGT	GTCAGCTGTTGCTAGGCAGA	+
M12	ZN350_HUMAN.H11MO.1.D	-18	0.00596268	4.5853	0.306531	22	GGCGGCGCTCGGTCTGCCGCCCGCCGCTTTGCTCTAAGGT	ACGGGGCGCAGGGATTTGTTGCCC	+
M12	ZN335_HUMAN.H11MO.0.A	-9	0.00646961	4.97513	0.306531	22	GGCGGCGCTCGGTCTGCCGCCCGCCGCTTTGCTCTAAGGT	GGCTGTCCTCGGCGCTGCCTGA	+
M12	VEZF1_HUMAN.H11MO.0.C	-12	0.00646961	4.97513	0.306531	22	GGCGGCGCTCGGTCTGCCGCCCGCCGCTTTGCTCTAAGGT	CCCCTCCCCCTCCCCCCTCCCC	-
M12	MAZ_HUMAN.H11MO.0.A	-13	0.00689664	5.30351	0.315413	22	GGCGGCGCTCGGTCTGCCGCCCGCCGCTTTGCTCTAAGGT	CCCCCCCCCCCCCCCCTCCCCC	-
M12	Z324A_HUMAN.H11MO.0.C	-14	0.00707316	5.43926	0.315413	23	GGCGGCGCTCGGTCTGCCGCCCGCCGCTTTGCTCTAAGGT	TATCAAACCATCCTTTGCTGCCA	+
M12	TLX1_HUMAN.H11MO.0.D	-20	0.00732813	5.63534	0.317447	17	GGCGGCGCTCGGTCTGCCGCCCGCCGCTTTGCTCTAAGGT	CCTTGGCAACTTGCCAG	-
M12	RFX1_HUMAN.H11MO.0.B	-16	0.0078302	6.02142	0.322927	22	GGCGGCGCTCGGTCTGCCGCCCGCCGCTTTGCTCTAAGGT	GCCCCGGTTGCCATGGCGACGG	+
M12	EGR1_HUMAN.H11MO.0.A	-14	0.00788062	6.0602	0.322927	17	GGCGGCGCTCGGTCTGCCGCCCGCCGCTTTGCTCTAAGGT	CCCCCGCCCACGCCCTC	-
M12	PAX8_HUMAN.H11MO.0.D	-13	0.0100378	7.71904	0.39035	14	GGCGGCGCTCGGTCTGCCGCCCGCCGCTTTGCTCTAAGGT	GTCACTGAAGCGGG	+
M12	ZN589_HUMAN.H11MO.0.D	-3	0.0100409	7.72147	0.39035	16	GGCGGCGCTCGGTCTGCCGCCCGCCGCTTTGCTCTAAGGT	CCCACGGTTACTGCCG	+
M12	RARG_HUMAN.H11MO.0.B	-17	0.0141248	10.862	0.499016	18	GGCGGCGCTCGGTCTGCCGCCCGCCGCTTTGCTCTAAGGT	CCCAGGTCACTCTGACCT	-
M12	COT2_HUMAN.H11MO.1.A	-18	0.0148851	11.4466	0.499016	17	GGCGGCGCTCGGTCTGCCGCCCGCCGCTTTGCTCTAAGGT	CCCTGACCTTTGACCCC	-
M12	PAX5_HUMAN.H11MO.0.A	-6	0.01514	11.6427	0.499016	21	GGCGGCGCTCGGTCTGCCGCCCGCCGCTTTGCTCTAAGGT	GCCTGGGCAGCAGAGCGTGAC	+
M13	NR1D1_HUMAN.H11MO.0.B	-1	3.47811e-05	0.0267467	0.0534934	19	GACCGTTGACGGAATGCCCGACCGCCCGTGTGACATTTGG	CCTTCTGACCCACTTCCCT	-
M13	IRX2_HUMAN.H11MO.0.D	-22	0.000156409	0.120279	0.120279	18	GACCGTTGACGGAATGCCCGACCGCCCGTGTGACATTTGG	ACATGGGTGGGCATGTTGG	+
M14	IRX2_HUMAN.H11MO.0.D	-19	0.000559372	0.430157	0.477739	19	TCATGAGACCCTGGCGAAACTCAGGGCTGGCTCTCAAGTA	ACATGGGTGGGCATGTTGG	+
M14	MNX1_HUMAN.H11MO.0.D	-18	0.000766544	0.589472	0.477739	19	TCATGAGACCCTGGCGAAACTCAGGGCTGGCTCTCAAGTA	CTATTTTAATAACCCTTAA	+
M14	RXRA_HUMAN.H11MO.0.A	-6	0.00093187	0.716608	0.477739	20	TCATGAGACCCTGGCGAAACTCAGGGCTGGCTCTCAAGTA	GGGGGAGGCAGAGGTCAGAG	+
M15	IRX2_HUMAN.H11MO.0.D	-1	0.00023265	0.178908	0.357743	19	TGAAGCCTTTGTTTGCAGCGAGGCAAGCGCCGTTGCCTTT	ACATGGGTGGGCATGTTGG	+
M16	SPIC_HUMAN.H11MO.0.D	-9	0.000239862	0.184454	0.304248	13	CCCACAGTACAATTCGCGGACAGATACGGACTCCAGTTAT	GAGGAAGGGGAGG	+
M16	RXRA_HUMAN.H11MO.0.A	-16	0.000507352	0.390153	0.304248	20	CCCACAGTACAATTCGCGGACAGATACGGACTCCAGTTAT	GGGGGAGGCAGAGGTCAGAG	+
M16	SP4_HUMAN.H11MO.0.A	-16	0.000595268	0.457761	0.304248	20	CCCACAGTACAATTCGCGGACAGATACGGACTCCAGTTAT	GGGAAGGGGGCGGGGCCGGG	+
M16	PATZ1_HUMAN.H11MO.0.C	-10	0.00104188	0.801207	0.399388	22	CCCACAGTACAATTCGCGGACAGATACGGACTCCAGTTAT	GGGGAGGGGGCGGGGGGGGAGG	+
M17	NR1D1_HUMAN.H11MO.0.B	0	0.000287389	0.221002	0.33336	19	CTGTCTGGCCCGTATTCGGGGACTGCGCAAAGCGAGGTCG	CCTTCTGACCCACTTCCCT	-
M17	MNX1_HUMAN.H11MO.0.D	-11	0.000435008	0.334521	0.33336	19	CTGTCTGGCCCGTATTCGGGGACTGCGCAAAGCGAGGTCG	CTATTTTAATAACCCTTAA	+
M17	THAP1_HUMAN.H11MO.0.C	-4	0.000948897	0.729701	0.431425	22	CTGTCTGGCCCGTATTCGGGGACTGCGCAAAGCGAGGTCG	CGCCGCCATCTTGGCTGCGGGC	+
M17	PROX1_HUMAN.H11MO.0.D	-17	0.0015989	1.22955	0.431425	17	CTGTCTGGCCCGTATTCGGGGACTGCGCAAAGCGAGGTCG	GGGTAAGGCGGGTTGGG	+
M17	ZN563_HUMAN.H11MO.0.C	-18	0.00185174	1.42399	0.431425	21	CTGTCTGGCCCGTATTCGGGGACTGCGCAAAGCGAGGTCG	GCAGCTGCCAGTGAGGATCCC	-
M17	IRX2_HUMAN.H11MO.0.D	-21	0.00223377	1.71777	0.431425	19	CTGTCTGGCCCGTATTCGGGGACTGCGCAAAGCGAGGTCG	ACATGGGTGGGCATGTTGG	+
M17	RARG_HUMAN.H11MO.2.D	7	0.00253339	1.94817	0.431425	13	CTGTCTGGCCCGTATTCGGGGACTGCGCAAAGCGAGGTCG	GTGACCTCTGGGTGACCCCC	-
M17	GATA1_HUMAN.H11MO.0.A	6	0.00299478	2.30299	0.458999	13	CTGTCTGGCCCGTATTCGGGGACTGCGCAAAGCGAGGTCG	TCTTATCTGTCCCCGCCAG	-
M17	SPIC_HUMAN.H11MO.0.D	-4	0.00364474	2.8028	0.474786	13	CTGTCTGGCCCGTATTCGGGGACTGCGCAAAGCGAGGTCG	CCTCCCCTTCCTC	-
M18	IRX2_HUMAN.H11MO.0.D	-2	0.00016675	0.128231	0.256242	19	CCTCCGGATGGGTCGCCGGCGTGACCGGTAAGTGAGTCCG	ACATGGGTGGGCATGTTGG	+
M18	MNX1_HUMAN.H11MO.0.D	-20	0.000487393	0.374805	0.374485	19	CCTCCGGATGGGTCGCCGGCGTGACCGGTAAGTGAGTCCG	TTAAGGGTTATTAAAATAG	-
M18	GATA1_HUMAN.H11MO.0.A	-29	0.00123827	0.952231	0.404481	11	CCTCCGGATGGGTCGCCGGCGTGACCGGTAAGTGAGTCCG	CTGGCGGGGACAGATAAGA	+
M18	RXRA_HUMAN.H11MO.0.A	-5	0.00136669	1.05098	0.404481	20	CCTCCGGATGGGTCGCCGGCGTGACCGGTAAGTGAGTCCG	GGGGGAGGCAGAGGTCAGAG	+
M18	BRAC_HUMAN.H11MO.0.A	-20	0.0015793	1.21448	0.404481	20	CCTCCGGATGGGTCGCCGGCGTGACCGGTAAGTGAGTCCG	TTAGCAGGGAGGTGTGAAAT	+
M18	GATA2_HUMAN.H11MO.0.A	-29	0.00223899	1.72178	0.491517	11	CCTCCGGATGGGTCGCCGGCGTGACCGGTAAGTGAGTCCG	CTGGGGGGTGGAGATAAGG	+
M19	ZN563_HUMAN.H11MO.0.C	-2	0.000371603	0.285763	0.406191	21	AGGCAGCTCTGACTGGGGCAGCGATGGCTTCCCAGAAGCT	GCAGCTGCCAGTGAGGATCCC	-
M19	IRX2_HUMAN.H11MO.0.D	-11	0.000664925	0.511327	0.406191	19	AGGCAGCTCTGACTGGGGCAGCGATGGCTTCCCAGAAGCT	ACATGGGTGGGCATGTTGG	+
M19	RXRA_HUMAN.H11MO.0.A	-14	0.00107472	0.826461	0.406191	20	AGGCAGCTCTGACTGGGGCAGCGATGGCTTCCCAGAAGCT	GGGGGAGGCAGAGGTCAGAG	+
M19	LYL1_HUMAN.H11MO.0.A	-2	0.00237851	1.82908	0.49522	14	AGGCAGCTCTGACTGGGGCAGCGATGGCTTCCCAGAAGCT	CCAGCTGTTTCCTG	+
M19	NR1D1_HUMAN.H11MO.0.B	-21	0.00245184	1.88547	0.49522	19	AGGCAGCTCTGACTGGGGCAGCGATGGCTTCCCAGAAGCT	CCTTCTGACCCACTTCCCT	-
M21	ZN563_HUMAN.H11MO.0.C	-11	0.000407464	0.31334	0.455884	21	GGCTGGAGGCGGCGACCCCATGCAGCGCGAGCCCTTCCGC	GCAGCTGCCAGTGAGGATCCC	-
M21	IRX2_HUMAN.H11MO.0.D	-14	0.000873783	0.671939	0.455884	19	GGCTGGAGGCGGCGACCCCATGCAGCGCGAGCCCTTCCGC	CCAACATGCCCACCCATGT	-
M21	ZFX_HUMAN.H11MO.1.A	-1	0.00143897	1.10656	0.455884	17	GGCTGGAGGCGGCGACCCCATGCAGCGCGAGCCCTTCCGC	GGGGGCGGAGGCCGGGG	+
M21	SP3_HUMAN.H11MO.0.B	0	0.00157498	1.21116	0.455884	20	GGCTGGAGGCGGCGACCCCATGCAGCGCGAGCCCTTCCGC	GGGGGGGGGCGGGGCCGGGG	+
M21	TAF1_HUMAN.H11MO.0.A	1	0.00168269	1.29399	0.455884	15	GGCTGGAGGCGGCGACCCCATGCAGCGCGAGCCCTTCCGC	AAGATGGCGGCGGCGG	+
M21	PATZ1_HUMAN.H11MO.0.C	1	0.00201355	1.54842	0.455884	21	GGCTGGAGGCGGCGACCCCATGCAGCGCGAGCCCTTCCGC	GGGGAGGGGGCGGGGGGGGAGG	+
M21	SMAD3_HUMAN.H11MO.0.B	-2	0.00208349	1.6022	0.455884	12	GGCTGGAGGCGGCGACCCCATGCAGCGCGAGCCCTTCCGC	CAGGTGACAGAG	-
M21	CLOCK_HUMAN.H11MO.0.C	-19	0.00270196	2.07781	0.477772	14	GGCTGGAGGCGGCGACCCCATGCAGCGCGAGCCCTTCCGC	CAGACACGTGAACA	+
M21	THAP1_HUMAN.H11MO.0.C	5	0.0034981	2.69004	0.477772	17	GGCTGGAGGCGGCGACCCCATGCAGCGCGAGCCCTTCCGC	GCCCGCAGCCAAGATGGCGGCG	-
M21	PROX1_HUMAN.H11MO.0.D	-16	0.00352272	2.70897	0.477772	17	GGCTGGAGGCGGCGACCCCATGCAGCGCGAGCCCTTCCGC	CCCAACCCGCCTTACCC	-
M21	SP2_HUMAN.H11MO.0.A	1	0.00374317	2.8785	0.477772	21	GGCTGGAGGCGGCGACCCCATGCAGCGCGAGCCCTTCCGC	GGGGGGGGGGCGGGGCCGGGGG	+
M21	SP4_HUMAN.H11MO.0.A	-2	0.00408366	3.14034	0.481137	20	GGCTGGAGGCGGCGACCCCATGCAGCGCGAGCCCTTCCGC	GGGAAGGGGGCGGGGCCGGG	+
M22	MNX1_HUMAN.H11MO.0.D	-15	0.000590721	0.454265	0.414737	19	ATCCTGCAGTTGCTGCGGATTCGGCCCCACCTAACGGAGG	CTATTTTAATAACCCTTAA	+
M22	IRX2_HUMAN.H11MO.0.D	-16	0.000639533	0.491801	0.414737	19	ATCCTGCAGTTGCTGCGGATTCGGCCCCACCTAACGGAGG	CCAACATGCCCACCCATGT	-
M23	ZN563_HUMAN.H11MO.0.C	-19	5.07997e-05	0.039065	0.0655087	21	CTAGAGTATTAAGTATTTTGGAGCGGACTGACGAGGGCAC	GCAGCTGCCAGTGAGGATCCC	-
M23	NR1H3_HUMAN.H11MO.0.B	-20	8.63225e-05	0.066382	0.0655087	19	CTAGAGTATTAAGTATTTTGGAGCGGACTGACGAGGGCAC	CAGAGGTCACTGCAGGTCA	+
M23	PATZ1_HUMAN.H11MO.0.C	-17	0.000237555	0.18268	0.11781	22	CTAGAGTATTAAGTATTTTGGAGCGGACTGACGAGGGCAC	GGGGAGGGGGCGGGGGGGGAGG	+
M23	RXRA_HUMAN.H11MO.0.A	-22	0.000384589	0.295749	0.11781	18	CTAGAGTATTAAGTATTTTGGAGCGGACTGACGAGGGCAC	GGGGGAGGCAGAGGTCAGAG	+
M23	PAX8_HUMAN.H11MO.0.D	-23	0.000411618	0.316534	0.11781	14	CTAGAGTATTAAGTATTTTGGAGCGGACTGACGAGGGCAC	GTCACTGAAGCGGG	+
M23	ZN667_HUMAN.H11MO.0.C	-21	0.000465723	0.358141	0.11781	19	CTAGAGTATTAAGTATTTTGGAGCGGACTGACGAGGGCAC	GCTGAGCTTTTAAGGCCAC	-
M23	THA_HUMAN.H11MO.0.C	-23	0.000712622	0.548006	0.154513	17	CTAGAGTATTAAGTATTTTGGAGCGGACTGACGAGGGCAC	GGGTCACTTCAGGTCAG	+
M23	ZN341_HUMAN.H11MO.0.C	-21	0.00115865	0.891003	0.21982	19	CTAGAGTATTAAGTATTTTGGAGCGGACTGACGAGGGCAC	GGGGGGGGGGGGAGGGAAGAGC	+
M23	ZN214_HUMAN.H11MO.0.C	-12	0.0016309	1.25416	0.25382	22	CTAGAGTATTAAGTATTTTGGAGCGGACTGACGAGGGCAC	TCCTTTTTGAGGCCTTTGATGA	+
M23	ZN264_HUMAN.H11MO.0.C	-26	0.00167232	1.28602	0.25382	14	CTAGAGTATTAAGTATTTTGGAGCGGACTGACGAGGGCAC	TCTTATAAGGGCACTAATCCCATT	+
M23	THB_HUMAN.H11MO.0.C	-22	0.00191497	1.47261	0.255283	17	CTAGAGTATTAAGTATTTTGGAGCGGACTGACGAGGGCAC	GAGGTCAGGTCAGGTCA	+
M23	PURA_HUMAN.H11MO.0.D	-25	0.00238679	1.83544	0.255283	15	CTAGAGTATTAAGTATTTTGGAGCGGACTGACGAGGGCAC	GGAAGGGGGGGGCAGGG	+
M23	ZFX_HUMAN.H11MO.1.A	-25	0.00238679	1.83544	0.255283	15	CTAGAGTATTAAGTATTTTGGAGCGGACTGACGAGGGCAC	GGGGGCGGAGGCCGGGG	+
M23	ANDR_HUMAN.H11MO.0.A	-21	0.00247366	1.90224	0.255283	18	CTAGAGTATTAAGTATTTTGGAGCGGACTGACGAGGGCAC	AGCAAACAAAAAAGAACA	-
M23	EGR2_HUMAN.H11MO.0.A	-20	0.00265583	2.04233	0.255283	18	CTAGAGTATTAAGTATTTTGGAGCGGACTGACGAGGGCAC	GGGGGGGTGTGGGAGGGG	+
M23	ZN394_HUMAN.H11MO.0.C	-19	0.00352966	2.71431	0.31513	20	CTAGAGTATTAAGTATTTTGGAGCGGACTGACGAGGGCAC	AGAATGGAATAGAATGGAAT	+
M23	VEZF1_HUMAN.H11MO.0.C	-19	0.00384781	2.95896	0.324449	21	CTAGAGTATTAAGTATTTTGGAGCGGACTGACGAGGGCAC	GGGGAGGGGGGAGGGGGAGGGG	+
M23	RARA_HUMAN.H11MO.0.A	-22	0.00460593	3.54196	0.35555	18	CTAGAGTATTAAGTATTTTGGAGCGGACTGACGAGGGCAC	GGGGGATCAAGAGGTCAAGG	+
M23	RARG_HUMAN.H11MO.2.D	-20	0.00491943	3.78304	0.35555	20	CTAGAGTATTAAGTATTTTGGAGCGGACTGACGAGGGCAC	GGGGGTCACCCAGAGGTCAC	+
M23	SP4_HUMAN.H11MO.0.A	-17	0.00491943	3.78304	0.35555	20	CTAGAGTATTAAGTATTTTGGAGCGGACTGACGAGGGCAC	GGGAAGGGGGCGGGGCCGGG	+
M23	MNX1_HUMAN.H11MO.0.D	-1	0.00648362	4.9859	0.427853	19	CTAGAGTATTAAGTATTTTGGAGCGGACTGACGAGGGCAC	TTAAGGGTTATTAAAATAG	-
M23	THAP1_HUMAN.H11MO.0.C	-19	0.00723056	5.5603	0.448727	21	CTAGAGTATTAAGTATTTTGGAGCGGACTGACGAGGGCAC	GCCCGCAGCCAAGATGGCGGCG	-
M23	IRX2_HUMAN.H11MO.0.D	-26	0.00739124	5.68387	0.448727	14	CTAGAGTATTAAGTATTTTGGAGCGGACTGACGAGGGCAC	ACATGGGTGGGCATGTTGG	+
M23	PLAG1_HUMAN.H11MO.0.D	-21	0.00788476	6.06338	0.45622	17	CTAGAGTATTAAGTATTTTGGAGCGGACTGACGAGGGCAC	GGGGGCATCAGGAGGGG	+
M23	SP3_HUMAN.H11MO.0.B	-18	0.0082493	6.34371	0.45622	20	CTAGAGTATTAAGTATTTTGGAGCGGACTGACGAGGGCAC	GGGGGGGGGCGGGGCCGGGG	+
M23	P63_HUMAN.H11MO.0.A	-24	0.00841642	6.47223	0.45622	16	CTAGAGTATTAAGTATTTTGGAGCGGACTGACGAGGGCAC	GGGCATGCCTGGACATGCC	-
M23	TAF1_HUMAN.H11MO.0.A	-20	0.00880147	6.76833	0.46064	16	CTAGAGTATTAAGTATTTTGGAGCGGACTGACGAGGGCAC	AAGATGGCGGCGGCGG	+
M23	ZN589_HUMAN.H11MO.0.D	-21	0.00942707	7.24942	0.472323	16	CTAGAGTATTAAGTATTTTGGAGCGGACTGACGAGGGCAC	CGGCAGTAACCGTGGG	-
M23	EGR1_HUMAN.H11MO.0.A	-22	0.00964707	7.4186	0.472323	17	CTAGAGTATTAAGTATTTTGGAGCGGACTGACGAGGGCAC	GAGGGCGTGGGCGGGGG	+
M23	LYL1_HUMAN.H11MO.0.A	-20	0.0102065	7.84878	0.484095	14	CTAGAGTATTAAGTATTTTGGAGCGGACTGACGAGGGCAC	CAGGAAACAGCTGG	-
M24	ZN341_HUMAN.H11MO.0.C	1	0.000154893	0.119113	0.0783599	21	CCCCTGCCTCAATCCGACCCCAGGAGCCGTGACAGATCGC	GCTCTTCCCTCCCCCCCCCCCC	-
M24	ZN563_HUMAN.H11MO.0.C	-19	0.000193136	0.148521	0.0783599	21	CCCCTGCCTCAATCCGACCCCAGGAGCCGTGACAGATCGC	GCAGCTGCCAGTGAGGATCCC	-
M24	Z324A_HUMAN.H11MO.0.C	-6	0.000209127	0.160819	0.0783599	23	CCCCTGCCTCAATCCGACCCCAGGAGCCGTGACAGATCGC	TATCAAACCATCCTTTGCTGCCA	+
M24	RXRA_HUMAN.H11MO.0.A	0	0.000277994	0.213777	0.0783599	20	CCCCTGCCTCAATCCGACCCCAGGAGCCGTGACAGATCGC	CTCTGACCTCTGCCTCCCCC	-
M24	ZFX_HUMAN.H11MO.1.A	0	0.000287227	0.220877	0.0783599	17	CCCCTGCCTCAATCCGACCCCAGGAGCCGTGACAGATCGC	CCCCGGCCTCCGCCCCC	-
M24	PAX8_HUMAN.H11MO.0.D	-2	0.000309686	0.238149	0.0783599	14	CCCCTGCCTCAATCCGACCCCAGGAGCCGTGACAGATCGC	CCCGCTTCAGTGAC	-
M24	IRX2_HUMAN.H11MO.0.D	-5	0.00064779	0.498151	0.140495	19	CCCCTGCCTCAATCCGACCCCAGGAGCCGTGACAGATCGC	CCAACATGCCCACCCATGT	-
M24	PATZ1_HUMAN.H11MO.0.C	0	0.00107142	0.82392	0.203326	22	CCCCTGCCTCAATCCGACCCCAGGAGCCGTGACAGATCGC	CCTCCCCCCCCGCCCCCTCCCC	-
M24	THAP1_HUMAN.H11MO.0.C	-3	0.00132161	1.01631	0.215055	22	CCCCTGCCTCAATCCGACCCCAGGAGCCGTGACAGATCGC	CGCCGCCATCTTGGCTGCGGGC	+
M24	SP2_HUMAN.H11MO.0.A	-17	0.00141653	1.08931	0.215055	22	CCCCTGCCTCAATCCGACCCCAGGAGCCGTGACAGATCGC	CCCCCGGCCCCGCCCCCCCCCC	-
M24	PROX1_HUMAN.H11MO.0.D	-4	0.00200236	1.53982	0.273597	17	CCCCTGCCTCAATCCGACCCCAGGAGCCGTGACAGATCGC	CCCAACCCGCCTTACCC	-
M24	SP3_HUMAN.H11MO.0.B	0	0.00216256	1.66301	0.273597	20	CCCCTGCCTCAATCCGACCCCAGGAGCCGTGACAGATCGC	CCCCGGCCCCGCCCCCCCCC	-
M24	CLOCK_HUMAN.H11MO.0.C	-14	0.00356157	2.73885	0.362099	14	CCCCTGCCTCAATCCGACCCCAGGAGCCGTGACAGATCGC	CAGACACGTGAACA	+
M24	NR1D1_HUMAN.H11MO.0.B	-10	0.00365285	2.80904	0.362099	19	CCCCTGCCTCAATCCGACCCCAGGAGCCGTGACAGATCGC	CCTTCTGACCCACTTCCCT	-
M24	TLX1_HUMAN.H11MO.0.D	0	0.00372789	2.86675	0.362099	17	CCCCTGCCTCAATCCGACCCCAGGAGCCGTGACAGATCGC	CCTTGGCAACTTGCCAG	-
M24	VEZF1_HUMAN.H11MO.0.C	0	0.00387229	2.97779	0.362099	22	CCCCTGCCTCAATCCGACCCCAGGAGCCGTGACAGATCGC	CCCCTCCCCCTCCCCCCTCCCC	-
M24	PAX2_HUMAN.H11MO.0.D	5	0.00430569	3.31108	0.362099	13	CCCCTGCCTCAATCCGACCCCAGGAGCCGTGACAGATCGC	TGTCACGCATGACTGAAC	-
M24	RARG_HUMAN.H11MO.2.D	4	0.00434278	3.3396	0.362099	16	CCCCTGCCTCAATCCGACCCCAGGAGCCGTGACAGATCGC	GTGACCTCTGGGTGACCCCC	-
M24	MNX1_HUMAN.H11MO.0.D	0	0.00484069	3.72249	0.362099	19	CCCCTGCCTCAATCCGACCCCAGGAGCCGTGACAGATCGC	CTATTTTAATAACCCTTAA	+
M24	SP4_HUMAN.H11MO.0.A	-1	0.00497319	3.82438	0.362099	20	CCCCTGCCTCAATCCGACCCCAGGAGCCGTGACAGATCGC	CCCGGCCCCGCCCCCTTCCC	-
M24	SPIC_HUMAN.H11MO.0.D	0	0.00549734	4.22745	0.375372	13	CCCCTGCCTCAATCCGACCCCAGGAGCCGTGACAGATCGC	CCTCCCCTTCCTC	-
M24	MAZ_HUMAN.H11MO.0.A	0	0.00568678	4.37313	0.375372	22	CCCCTGCCTCAATCCGACCCCAGGAGCCGTGACAGATCGC	CCCCCCCCCCCCCCCCTCCCCC	-
M24	KLF6_HUMAN.H11MO.0.A	-6	0.00682921	5.25166	0.39634	19	CCCCTGCCTCAATCCGACCCCAGGAGCCGTGACAGATCGC	CCCCCGGCCCCGCCCTTCC	-
M24	MXI1_HUMAN.H11MO.0.A	-12	0.00724441	5.57095	0.39634	15	CCCCTGCCTCAATCCGACCCCAGGAGCCGTGACAGATCGC	CCCGCCGCCACGTGC	-
M24	LYL1_HUMAN.H11MO.0.A	-13	0.0075761	5.82602	0.39634	14	CCCCTGCCTCAATCCGACCCCAGGAGCCGTGACAGATCGC	CAGGAAACAGCTGG	-
M24	ZIC2_HUMAN.H11MO.0.D	-17	0.00783187	6.02271	0.39634	15	CCCCTGCCTCAATCCGACCCCAGGAGCCGTGACAGATCGC	TCACAGCAGGGGGCC	-
M24	GATA1_HUMAN.H11MO.0.A	7	0.00836102	6.42963	0.407105	12	CCCCTGCCTCAATCCGACCCCAGGAGCCGTGACAGATCGC	TCTTATCTGTCCCCGCCAG	-
M24	RFX5_HUMAN.H11MO.0.A	-8	0.00900858	6.9276	0.407105	20	CCCCTGCCTCAATCCGACCCCAGGAGCCGTGACAGATCGC	TCTGCCTAGCAACAGCTGAC	-
M24	ZN589_HUMAN.H11MO.0.D	-23	0.00916179	7.04541	0.407105	16	CCCCTGCCTCAATCCGACCCCAGGAGCCGTGACAGATCGC	CGGCAGTAACCGTGGG	-
M24	ZN214_HUMAN.H11MO.0.C	4	0.0105513	8.11397	0.407105	18	CCCCTGCCTCAATCCGACCCCAGGAGCCGTGACAGATCGC	TCATCAAAGGCCTCAAAAAGGA	-
M24	KLF3_HUMAN.H11MO.0.B	-1	0.0124176	9.54912	0.459808	19	CCCCTGCCTCAATCCGACCCCAGGAGCCGTGACAGATCGC	CCCGGCCCCGCCCCTCCCC	-
M24	ZBT17_HUMAN.H11MO.0.A	3	0.013248	10.1877	0.478876	16	CCCCTGCCTCAATCCGACCCCAGGAGCCGTGACAGATCGC	CTTCCCCTCCCCCACCCTC	-
M25	RXRA_HUMAN.H11MO.0.A	-11	8.18516e-05	0.0629439	0.1241	20	CGCGCGTGCGCAGAAGGCCCAGTGTACCGCCCCCCTTGCG	GGGGGAGGCAGAGGTCAGAG	+
M25	ZN589_HUMAN.H11MO.0.D	-17	0.000208332	0.160207	0.157932	16	CGCGCGTGCGCAGAAGGCCCAGTGTACCGCCCCCCTTGCG	CCCACGGTTACTGCCG	+
M25	NR1D1_HUMAN.H11MO.0.B	-15	0.000406182	0.312354	0.185507	19	CGCGCGTGCGCAGAAGGCCCAGTGTACCGCCCCCCTTGCG	AGGGAAGTGGGTCAGAAGG	+
M25	RARG_HUMAN.H11MO.2.D	-9	0.000489413	0.376359	0.185507	20	CGCGCGTGCGCAGAAGGCCCAGTGTACCGCCCCCCTTGCG	GGGGGTCACCCAGAGGTCAC	+
M25	ZN341_HUMAN.H11MO.0.C	-1	0.000752236	0.578469	0.228102	22	CGCGCGTGCGCAGAAGGCCCAGTGTACCGCCCCCCTTGCG	GGGGGGGGGGGGAGGGAAGAGC	+
M25	SP2_HUMAN.H11MO.0.A	-3	0.00135341	1.04078	0.28247	22	CGCGCGTGCGCAGAAGGCCCAGTGTACCGCCCCCCTTGCG	GGGGGGGGGGCGGGGCCGGGGG	+
M25	VEZF1_HUMAN.H11MO.0.C	-3	0.00135341	1.04078	0.28247	22	CGCGCGTGCGCAGAAGGCCCAGTGTACCGCCCCCCTTGCG	GGGGAGGGGGGAGGGGGAGGGG	+
M25	IRX2_HUMAN.H11MO.0.D	-7	0.00149052	1.14621	0.28247	19	CGCGCGTGCGCAGAAGGCCCAGTGTACCGCCCCCCTTGCG	ACATGGGTGGGCATGTTGG	+
M25	SP4_HUMAN.H11MO.0.A	-10	0.00170586	1.3118	0.28247	20	CGCGCGTGCGCAGAAGGCCCAGTGTACCGCCCCCCTTGCG	GGGAAGGGGGCGGGGCCGGG	+
M25	SPZ1_HUMAN.H11MO.0.D	-17	0.00225849	1.73678	0.28247	16	CGCGCGTGCGCAGAAGGCCCAGTGTACCGCCCCCCTTGCG	CCCAGGGTAACAGCCG	-
M25	KLF6_HUMAN.H11MO.0.A	-7	0.00255058	1.9614	0.28247	19	CGCGCGTGCGCAGAAGGCCCAGTGTACCGCCCCCCTTGCG	GGAAGGGCGGGGCCGGGGG	+
M25	ZN554_HUMAN.H11MO.0.C	-20	0.00265991	2.04547	0.28247	20	CGCGCGTGCGCAGAAGGCCCAGTGTACCGCCCCCCTTGCG	GCTGAGCCATGTGGGGTGCT	+
M25	SPIC_HUMAN.H11MO.0.D	-9	0.00279459	2.14904	0.28247	13	CGCGCGTGCGCAGAAGGCCCAGTGTACCGCCCCCCTTGCG	GAGGAAGGGGAGG	+
M25	PATZ1_HUMAN.H11MO.0.C	0	0.00314388	2.41764	0.297914	22	CGCGCGTGCGCAGAAGGCCCAGTGTACCGCCCCCCTTGCG	GGGGAGGGGGCGGGGGGGGAGG	+
M25	PAX8_HUMAN.H11MO.0.D	-25	0.00337799	2.59768	0.300351	14	CGCGCGTGCGCAGAAGGCCCAGTGTACCGCCCCCCTTGCG	CCCGCTTCAGTGAC	-
M25	MAFA_HUMAN.H11MO.0.D	-11	0.00386245	2.97022	0.300351	21	CGCGCGTGCGCAGAAGGCCCAGTGTACCGCCCCCCTTGCG	CGAAGGCTGCGGGGTCAGCAC	-
M25	COT2_HUMAN.H11MO.1.A	-14	0.004108	3.15905	0.300351	17	CGCGCGTGCGCAGAAGGCCCAGTGTACCGCCCCCCTTGCG	GGGGTCAAAGGTCAGGG	+
M25	ZBT17_HUMAN.H11MO.0.A	-3	0.0042843	3.29463	0.300351	19	CGCGCGTGCGCAGAAGGCCCAGTGTACCGCCCCCCTTGCG	GAGGGTGGGGGAGGGGAAG	+
M25	CLOCK_HUMAN.H11MO.0.C	-14	0.00441134	3.39232	0.300351	14	CGCGCGTGCGCAGAAGGCCCAGTGTACCGCCCCCCTTGCG	CAGACACGTGAACA	+
M25	RARG_HUMAN.H11MO.0.B	-13	0.00473733	3.64301	0.300351	18	CGCGCGTGCGCAGAAGGCCCAGTGTACCGCCCCCCTTGCG	AGGTCAGAGTGACCTGGG	+
M25	THAP1_HUMAN.H11MO.0.C	-7	0.00537924	4.13663	0.300351	22	CGCGCGTGCGCAGAAGGCCCAGTGTACCGCCCCCCTTGCG	GCCCGCAGCCAAGATGGCGGCG	-
M25	SP3_HUMAN.H11MO.0.B	-11	0.00542248	4.16988	0.300351	20	CGCGCGTGCGCAGAAGGCCCAGTGTACCGCCCCCCTTGCG	GGGGGGGGGCGGGGCCGGGG	+
M25	ZN563_HUMAN.H11MO.0.C	-9	0.00543743	4.18139	0.300351	21	CGCGCGTGCGCAGAAGGCCCAGTGTACCGCCCCCCTTGCG	GCAGCTGCCAGTGAGGATCCC	-
M25	MNX1_HUMAN.H11MO.0.D	-20	0.00571523	4.39501	0.300351	19	CGCGCGTGCGCAGAAGGCCCAGTGTACCGCCCCCCTTGCG	CTATTTTAATAACCCTTAA	+
M25	RARA_HUMAN.H11MO.0.A	-11	0.00666911	5.12854	0.337048	20	CGCGCGTGCGCAGAAGGCCCAGTGTACCGCCCCCCTTGCG	GGGGGATCAAGAGGTCAAGG	+
M25	HME2_HUMAN.H11MO.0.D	-29	0.00742107	5.7068	0.362953	11	CGCGCGTGCGCAGAAGGCCCAGTGTACCGCCCCCCTTGCG	CCCTAATTACC	-
M25	MAZ_HUMAN.H11MO.0.A	-9	0.00794531	6.10995	0.376449	22	CGCGCGTGCGCAGAAGGCCCAGTGTACCGCCCCCCTTGCG	GGGGGAGGGGGGGGGGGGGGGG	+
M25	SRBP2_HUMAN.H11MO.0.B	-3	0.00838159	6.44544	0.379127	13	CGCGCGTGCGCAGAAGGCCCAGTGTACCGCCCCCCTTGCG	GGGTGGGGTGAGG	+
M25	PAX2_HUMAN.H11MO.0.D	-22	0.00850193	6.53799	0.379127	18	CGCGCGTGCGCAGAAGGCCCAGTGTACCGCCCCCCTTGCG	TGTCACGCATGACTGAAC	-
M25	PROX1_HUMAN.H11MO.0.D	-9	0.00945673	7.27223	0.389932	17	CGCGCGTGCGCAGAAGGCCCAGTGTACCGCCCCCCTTGCG	GGGTAAGGCGGGTTGGG	+
M25	LYL1_HUMAN.H11MO.0.A	-3	0.00951579	7.31764	0.389932	14	CGCGCGTGCGCAGAAGGCCCAGTGTACCGCCCCCCTTGCG	CAGGAAACAGCTGG	-
M25	PURA_HUMAN.H11MO.0.D	-7	0.0101751	7.82464	0.405976	17	CGCGCGTGCGCAGAAGGCCCAGTGTACCGCCCCCCTTGCG	GGAAGGGGGGGGCAGGG	+
M25	TLX1_HUMAN.H11MO.0.D	-13	0.0109433	8.41541	0.425432	17	CGCGCGTGCGCAGAAGGCCCAGTGTACCGCCCCCCTTGCG	CTGGCAAGTTGCCAAGG	+
M25	ZFX_HUMAN.H11MO.1.A	-6	0.0117645	9.04692	0.442138	17	CGCGCGTGCGCAGAAGGCCCAGTGTACCGCCCCCCTTGCG	GGGGGCGGAGGCCGGGG	+
M25	BHE41_HUMAN.H11MO.0.D	-11	0.0130014	9.99805	0.458423	20	CGCGCGTGCGCAGAAGGCCCAGTGTACCGCCCCCCTTGCG	ACCGGGTCACGTGCAGAAGG	+
M25	OLIG2_HUMAN.H11MO.0.B	-17	0.0138914	10.6825	0.478674	18	CGCGCGTGCGCAGAAGGCCCAGTGTACCGCCCCCCTTGCG	CCAGCTGTTTCCCTTCTG	+
M26	ZN563_HUMAN.H11MO.0.C	-11	2.77949e-05	0.0213743	0.0418776	21	GCGCCGCATTCTCTGCTGCCAGCCAAGTGCCCCTGGAGCC	GCAGCTGCCAGTGAGGATCCC	-
M26	CLOCK_HUMAN.H11MO.0.C	-19	0.000147585	0.113493	0.111181	14	GCGCCGCATTCTCTGCTGCCAGCCAAGTGCCCCTGGAGCC	CAGACACGTGAACA	+
M26	BRAC_HUMAN.H11MO.0.A	-6	0.000420425	0.323307	0.177539	20	GCGCCGCATTCTCTGCTGCCAGCCAAGTGCCCCTGGAGCC	ATTTCACACCTCCCTGCTAA	-
M26	THAP1_HUMAN.H11MO.0.C	-1	0.000626148	0.481508	0.177539	22	GCGCCGCATTCTCTGCTGCCAGCCAAGTGCCCCTGGAGCC	CGCCGCCATCTTGGCTGCGGGC	+
M26	ZN589_HUMAN.H11MO.0.D	-20	0.000632052	0.486048	0.177539	16	GCGCCGCATTCTCTGCTGCCAGCCAAGTGCCCCTGGAGCC	CGGCAGTAACCGTGGG	-
M26	TLX1_HUMAN.H11MO.0.D	-19	0.000707014	0.543694	0.177539	17	GCGCCGCATTCTCTGCTGCCAGCCAAGTGCCCCTGGAGCC	CTGGCAAGTTGCCAAGG	+
M26	NR1H3_HUMAN.H11MO.0.B	1	0.001097	0.843592	0.210699	18	GCGCCGCATTCTCTGCTGCCAGCCAAGTGCCCCTGGAGCC	TGACCTGCAGTGACCTCTG	-
M26	RXRA_HUMAN.H11MO.0.A	-6	0.00111876	0.860324	0.210699	20	GCGCCGCATTCTCTGCTGCCAGCCAAGTGCCCCTGGAGCC	CTCTGACCTCTGCCTCCCCC	-
M26	RFX5_HUMAN.H11MO.0.A	-7	0.00149492	1.14959	0.227357	20	GCGCCGCATTCTCTGCTGCCAGCCAAGTGCCCCTGGAGCC	GTCAGCTGTTGCTAGGCAGA	+
M26	IRX2_HUMAN.H11MO.0.D	-20	0.00171586	1.3195	0.227357	19	GCGCCGCATTCTCTGCTGCCAGCCAAGTGCCCCTGGAGCC	ACATGGGTGGGCATGTTGG	+
M26	HESX1_HUMAN.H11MO.0.D	-12	0.00206113	1.58501	0.227357	16	GCGCCGCATTCTCTGCTGCCAGCCAAGTGCCCCTGGAGCC	AGGCCACGTGCCGGAT	-
M26	KLF6_HUMAN.H11MO.0.A	-15	0.00213588	1.64249	0.227357	19	GCGCCGCATTCTCTGCTGCCAGCCAAGTGCCCCTGGAGCC	CCCCCGGCCCCGCCCTTCC	-
M26	ZN554_HUMAN.H11MO.0.C	-16	0.00228682	1.75856	0.227357	20	GCGCCGCATTCTCTGCTGCCAGCCAAGTGCCCCTGGAGCC	AGCACCCCACATGGCTCAGC	-
M26	NR1D1_HUMAN.H11MO.0.B	-20	0.00229602	1.76564	0.227357	19	GCGCCGCATTCTCTGCTGCCAGCCAAGTGCCCCTGGAGCC	AGGGAAGTGGGTCAGAAGG	+
M26	MNX1_HUMAN.H11MO.0.D	-5	0.0026505	2.03824	0.227357	19	GCGCCGCATTCTCTGCTGCCAGCCAAGTGCCCCTGGAGCC	CTATTTTAATAACCCTTAA	+
M26	GATA1_HUMAN.H11MO.0.A	-6	0.00284631	2.18881	0.227357	19	GCGCCGCATTCTCTGCTGCCAGCCAAGTGCCCCTGGAGCC	TCTTATCTGTCCCCGCCAG	-
M26	ZN214_HUMAN.H11MO.0.C	-17	0.00299868	2.30599	0.227357	22	GCGCCGCATTCTCTGCTGCCAGCCAAGTGCCCCTGGAGCC	TCCTTTTTGAGGCCTTTGATGA	+
M26	Z324A_HUMAN.H11MO.0.C	-16	0.00321949	2.47578	0.227357	23	GCGCCGCATTCTCTGCTGCCAGCCAAGTGCCCCTGGAGCC	TGGCAGCAAAGGATGGTTTGATA	-
M26	ZN394_HUMAN.H11MO.0.C	-2	0.00345844	2.65954	0.227357	20	GCGCCGCATTCTCTGCTGCCAGCCAAGTGCCCCTGGAGCC	ATTCCATTCTATTCCATTCT	-
M26	NR1H4_HUMAN.H11MO.0.B	-15	0.00377252	2.90106	0.227357	19	GCGCCGCATTCTCTGCTGCCAGCCAAGTGCCCCTGGAGCC	CCTCGGGGTCATTGACCCC	-
M26	PROX1_HUMAN.H11MO.0.D	-16	0.00580266	4.46224	0.312238	17	GCGCCGCATTCTCTGCTGCCAGCCAAGTGCCCCTGGAGCC	CCCAACCCGCCTTACCC	-
M26	ZFX_HUMAN.H11MO.1.A	-3	0.00623798	4.79701	0.324088	17	GCGCCGCATTCTCTGCTGCCAGCCAAGTGCCCCTGGAGCC	CCCCGGCCTCCGCCCCC	-
M26	SP3_HUMAN.H11MO.0.B	-16	0.0067217	5.16898	0.337579	20	GCGCCGCATTCTCTGCTGCCAGCCAAGTGCCCCTGGAGCC	CCCCGGCCCCGCCCCCCCCC	-
M26	ZN350_HUMAN.H11MO.1.D	-17	0.00829134	6.37604	0.378904	23	GCGCCGCATTCTCTGCTGCCAGCCAAGTGCCCCTGGAGCC	ACGGGGCGCAGGGATTTGTTGCCC	+
M26	PAX2_HUMAN.H11MO.0.D	-7	0.00876126	6.73741	0.388244	18	GCGCCGCATTCTCTGCTGCCAGCCAAGTGCCCCTGGAGCC	GTTCAGTCATGCGTGACA	+
M26	LYL1_HUMAN.H11MO.0.A	-4	0.00915263	7.03837	0.391677	14	GCGCCGCATTCTCTGCTGCCAGCCAAGTGCCCCTGGAGCC	CCAGCTGTTTCCTG	+
M26	BHE41_HUMAN.H11MO.0.D	-16	0.00986832	7.58874	0.391677	20	GCGCCGCATTCTCTGCTGCCAGCCAAGTGCCCCTGGAGCC	ACCGGGTCACGTGCAGAAGG	+
M26	GATA2_HUMAN.H11MO.0.A	-6	0.0103479	7.95755	0.391677	19	GCGCCGCATTCTCTGCTGCCAGCCAAGTGCCCCTGGAGCC	CCTTATCTCCACCCCCCAG	-
M26	TAL1_HUMAN.H11MO.0.A	-6	0.0103479	7.95755	0.391677	19	GCGCCGCATTCTCTGCTGCCAGCCAAGTGCCCCTGGAGCC	CCTTATCTGCCCCCCCCAG	-
M26	ZN341_HUMAN.H11MO.0.C	-4	0.0103985	7.99645	0.391677	22	GCGCCGCATTCTCTGCTGCCAGCCAAGTGCCCCTGGAGCC	GCTCTTCCCTCCCCCCCCCCCC	-
M26	PATZ1_HUMAN.H11MO.0.C	-10	0.0124153	9.54737	0.42513	22	GCGCCGCATTCTCTGCTGCCAGCCAAGTGCCCCTGGAGCC	CCTCCCCCCCCGCCCCCTCCCC	-
M26	SP2_HUMAN.H11MO.0.A	-15	0.0124153	9.54737	0.42513	22	GCGCCGCATTCTCTGCTGCCAGCCAAGTGCCCCTGGAGCC	CCCCCGGCCCCGCCCCCCCCCC	-
M26	SMAD3_HUMAN.H11MO.0.B	-6	0.0144658	11.1242	0.442336	12	GCGCCGCATTCTCTGCTGCCAGCCAAGTGCCCCTGGAGCC	CTCTGTCACCTG	+
M26	SPZ1_HUMAN.H11MO.0.D	-20	0.0146912	11.2975	0.442336	16	GCGCCGCATTCTCTGCTGCCAGCCAAGTGCCCCTGGAGCC	CGGCTGTTACCCTGGG	+
M26	MXI1_HUMAN.H11MO.0.A	-15	0.0147601	11.3505	0.442336	15	GCGCCGCATTCTCTGCTGCCAGCCAAGTGCCCCTGGAGCC	CCCGCCGCCACGTGC	-
M26	HES1_HUMAN.H11MO.0.D	-19	0.0152665	11.7399	0.442336	13	GCGCCGCATTCTCTGCTGCCAGCCAAGTGCCCCTGGAGCC	CCGCCACGAGCCC	+
M26	MAFA_HUMAN.H11MO.0.D	-3	0.0180056	13.8463	0.484437	21	GCGCCGCATTCTCTGCTGCCAGCCAAGTGCCCCTGGAGCC	GTGCTGACCCCGCAGCCTTCG	+
M27	PAX5_HUMAN.H11MO.0.A	-3	9.84216e-05	0.0756862	0.117094	21	AACGTCGCCCTCCGAAACCGCTGGCACCATGCACGTGCGC	GTCACGCTCTGCTGCCCAGGC	-
M27	THAP1_HUMAN.H11MO.0.C	-18	0.000154091	0.118496	0.117094	22	AACGTCGCCCTCCGAAACCGCTGGCACCATGCACGTGCGC	CGCCGCCATCTTGGCTGCGGGC	+
M27	ZN563_HUMAN.H11MO.0.C	-16	0.000479076	0.368409	0.165021	21	AACGTCGCCCTCCGAAACCGCTGGCACCATGCACGTGCGC	GCAGCTGCCAGTGAGGATCCC	-
M27	PROX1_HUMAN.H11MO.0.D	-2	0.000544766	0.418925	0.165021	17	AACGTCGCCCTCCGAAACCGCTGGCACCATGCACGTGCGC	CCCAACCCGCCTTACCC	-
M27	CLOCK_HUMAN.H11MO.0.C	-27	0.000651341	0.500882	0.165021	13	AACGTCGCCCTCCGAAACCGCTGGCACCATGCACGTGCGC	CAGACACGTGAACA	+
M27	RXRA_HUMAN.H11MO.0.A	-2	0.000651487	0.500993	0.165021	20	AACGTCGCCCTCCGAAACCGCTGGCACCATGCACGTGCGC	CTCTGACCTCTGCCTCCCCC	-
M27	SRBP2_HUMAN.H11MO.0.B	-2	0.00103086	0.79273	0.223814	13	AACGTCGCCCTCCGAAACCGCTGGCACCATGCACGTGCGC	CCTCACCCCACCC	-
M27	MXI1_HUMAN.H11MO.0.A	-23	0.00173227	1.33212	0.309658	15	AACGTCGCCCTCCGAAACCGCTGGCACCATGCACGTGCGC	CCCGCCGCCACGTGC	-
M27	PAX8_HUMAN.H11MO.0.D	-25	0.00207057	1.59227	0.309658	14	AACGTCGCCCTCCGAAACCGCTGGCACCATGCACGTGCGC	GTCACTGAAGCGGG	+
M27	ZFX_HUMAN.H11MO.1.A	-2	0.00241706	1.85872	0.309658	17	AACGTCGCCCTCCGAAACCGCTGGCACCATGCACGTGCGC	CCCCGGCCTCCGCCCCC	-
M27	LYL1_HUMAN.H11MO.0.A	-10	0.00249089	1.9155	0.309658	14	AACGTCGCCCTCCGAAACCGCTGGCACCATGCACGTGCGC	CAGGAAACAGCTGG	-
M27	XBP1_HUMAN.H11MO.0.D	2	0.00264874	2.03688	0.309658	9	AACGTCGCCCTCCGAAACCGCTGGCACCATGCACGTGCGC	GCCACGTCAGC	-
M27	RARA_HUMAN.H11MO.0.A	-2	0.00286791	2.20542	0.311332	20	AACGTCGCCCTCCGAAACCGCTGGCACCATGCACGTGCGC	CCTTGACCTCTTGATCCCCC	-
M27	COT1_HUMAN.H11MO.0.C	4	0.00336546	2.58804	0.327607	13	AACGTCGCCCTCCGAAACCGCTGGCACCATGCACGTGCGC	CCCTGACCTCTGACCCC	-
M27	VEZF1_HUMAN.H11MO.0.C	-2	0.00344896	2.65225	0.327607	22	AACGTCGCCCTCCGAAACCGCTGGCACCATGCACGTGCGC	CCCCTCCCCCTCCCCCCTCCCC	-
M27	BRAC_HUMAN.H11MO.0.A	-7	0.00479466	3.68709	0.41054	20	AACGTCGCCCTCCGAAACCGCTGGCACCATGCACGTGCGC	ATTTCACACCTCCCTGCTAA	-
M27	ZN589_HUMAN.H11MO.0.D	-23	0.0048623	3.73911	0.41054	16	AACGTCGCCCTCCGAAACCGCTGGCACCATGCACGTGCGC	CGGCAGTAACCGTGGG	-
M27	COT2_HUMAN.H11MO.1.A	4	0.00590323	4.53959	0.472196	13	AACGTCGCCCTCCGAAACCGCTGGCACCATGCACGTGCGC	CCCTGACCTTTGACCCC	-
M27	PPARG_HUMAN.H11MO.0.A	1	0.0069036	5.30887	0.49299	16	AACGTCGCCCTCCGAAACCGCTGGCACCATGCACGTGCGC	TGACCTTTGCCCCACTT	-
M27	ZN341_HUMAN.H11MO.0.C	8	0.00727469	5.59424	0.49299	14	AACGTCGCCCTCCGAAACCGCTGGCACCATGCACGTGCGC	GCTCTTCCCTCCCCCCCCCCCC	-
M27	ZBT17_HUMAN.H11MO.0.A	-2	0.00733689	5.64207	0.49299	19	AACGTCGCCCTCCGAAACCGCTGGCACCATGCACGTGCGC	CTTCCCCTCCCCCACCCTC	-
M27	TLX1_HUMAN.H11MO.0.D	-18	0.00746072	5.73729	0.49299	17	AACGTCGCCCTCCGAAACCGCTGGCACCATGCACGTGCGC	CCTTGGCAACTTGCCAG	-
M28	TLX1_HUMAN.H11MO.0.D	-4	0.000347406	0.267155	0.35371	17	TTTCCTGGCTCCGGGTCGCCGGGCTTACCGGGAGAACTCT	CTGGCAAGTTGCCAAGG	+
M28	IRX2_HUMAN.H11MO.0.D	-17	0.000460958	0.354477	0.35371	19	TTTCCTGGCTCCGGGTCGCCGGGCTTACCGGGAGAACTCT	ACATGGGTGGGCATGTTGG	+
M29	IRX2_HUMAN.H11MO.0.D	-6	0.000581112	0.446875	0.350431	19	TTGCGGACCCGGTTCCGCTTAGCATCCAGCACCTAAACTG	ACATGGGTGGGCATGTTGG	+
M29	NR1D1_HUMAN.H11MO.0.B	1	0.000684207	0.526155	0.350431	18	TTGCGGACCCGGTTCCGCTTAGCATCCAGCACCTAAACTG	CCTTCTGACCCACTTCCCT	-
M29	MNX1_HUMAN.H11MO.0.D	-15	0.000741971	0.570576	0.350431	19	TTGCGGACCCGGTTCCGCTTAGCATCCAGCACCTAAACTG	CTATTTTAATAACCCTTAA	+
M29	TLX1_HUMAN.H11MO.0.D	-16	0.00141929	1.09144	0.350431	17	TTGCGGACCCGGTTCCGCTTAGCATCCAGCACCTAAACTG	CCTTGGCAACTTGCCAG	-
M29	FOXD3_HUMAN.H11MO.0.D	-18	0.00143288	1.10188	0.350431	15	TTGCGGACCCGGTTCCGCTTAGCATCCAGCACCTAAACTG	TTTGTTTACTTAGCA	+
M29	ZN563_HUMAN.H11MO.0.C	-9	0.0015984	1.22917	0.350431	21	TTGCGGACCCGGTTCCGCTTAGCATCCAGCACCTAAACTG	GGGATCCTCACTGGCAGCTGC	+
M29	RXRA_HUMAN.H11MO.0.A	-10	0.0021874	1.68211	0.406999	20	TTGCGGACCCGGTTCCGCTTAGCATCCAGCACCTAAACTG	CTCTGACCTCTGCCTCCCCC	-
M29	GATA2_HUMAN.H11MO.0.A	-29	0.00238682	1.83547	0.406999	11	TTGCGGACCCGGTTCCGCTTAGCATCCAGCACCTAAACTG	CTGGGGGGTGGAGATAAGG	+
M30	IRX2_HUMAN.H11MO.0.D	-19	0.000336682	0.258908	0.308761	19	TTCATTAAGCTGGGTGTACCGGAGCTGAGTAGCCGGCTAA	CCAACATGCCCACCCATGT	-
M30	GATA1_HUMAN.H11MO.0.A	-28	0.000745751	0.573483	0.308761	12	TTCATTAAGCTGGGTGTACCGGAGCTGAGTAGCCGGCTAA	CTGGCGGGGACAGATAAGA	+
M30	RXRA_HUMAN.H11MO.0.A	-11	0.000776904	0.597439	0.308761	20	TTCATTAAGCTGGGTGTACCGGAGCTGAGTAGCCGGCTAA	GGGGGAGGCAGAGGTCAGAG	+
M30	MNX1_HUMAN.H11MO.0.D	-3	0.00109449	0.841663	0.335497	19	TTCATTAAGCTGGGTGTACCGGAGCTGAGTAGCCGGCTAA	TTAAGGGTTATTAAAATAG	-
M32	TLX1_HUMAN.H11MO.0.D	-13	0.000433286	0.333197	0.436712	17	TGGCACTCTTAAGCCCAGGCTTAATGGCTGGCTTCCGTCG	CCTTGGCAACTTGCCAG	-
M32	IRX2_HUMAN.H11MO.0.D	-4	0.000573433	0.44097	0.436712	19	TGGCACTCTTAAGCCCAGGCTTAATGGCTGGCTTCCGTCG	ACATGGGTGGGCATGTTGG	+
M32	MNX1_HUMAN.H11MO.0.D	-21	0.00105602	0.812082	0.436712	19	TGGCACTCTTAAGCCCAGGCTTAATGGCTGGCTTCCGTCG	TTAAGGGTTATTAAAATAG	-
M32	ZN563_HUMAN.H11MO.0.C	-17	0.00119751	0.920882	0.436712	21	TGGCACTCTTAAGCCCAGGCTTAATGGCTGGCTTCCGTCG	GGGATCCTCACTGGCAGCTGC	+
M33	IRX2_HUMAN.H11MO.0.D	-1	0.000116076	0.0892621	0.178488	19	TGTAGTCGGGAACAGGTTGCCCGTCAGCTTAGCGGCCTGA	ACATGGGTGGGCATGTTGG	+
M33	TLX1_HUMAN.H11MO.0.D	-6	0.00102022	0.78455	0.452169	17	TGTAGTCGGGAACAGGTTGCCCGTCAGCTTAGCGGCCTGA	CCTTGGCAACTTGCCAG	-
M33	MNX1_HUMAN.H11MO.0.D	0	0.00117623	0.904521	0.452169	19	TGTAGTCGGGAACAGGTTGCCCGTCAGCTTAGCGGCCTGA	CTATTTTAATAACCCTTAA	+
M34	RXRA_HUMAN.H11MO.0.A	-25	7.2128e-05	0.0554664	0.109678	15	CAATGCTATCTCCCCGGGGTAAGTTAAGGAGAAGGGAAGT	GGGGGAGGCAGAGGTCAGAG	+
M34	VEZF1_HUMAN.H11MO.0.C	-15	0.000273035	0.209964	0.200582	22	CAATGCTATCTCCCCGGGGTAAGTTAAGGAGAAGGGAAGT	GGGGAGGGGGGAGGGGGAGGGG	+
M34	MAZ_HUMAN.H11MO.0.A	-14	0.000424949	0.326786	0.200582	22	CAATGCTATCTCCCCGGGGTAAGTTAAGGAGAAGGGAAGT	GGGGGAGGGGGGGGGGGGGGGG	+
M34	ZN341_HUMAN.H11MO.0.C	-24	0.000753865	0.579722	0.200582	16	CAATGCTATCTCCCCGGGGTAAGTTAAGGAGAAGGGAAGT	GGGGGGGGGGGGAGGGAAGAGC	+
M34	ETV5_HUMAN.H11MO.0.C	-25	0.000811221	0.623829	0.200582	14	CAATGCTATCTCCCCGGGGTAAGTTAAGGAGAAGGGAAGT	GAGCAGGAAGTGAG	+
M34	TBX21_HUMAN.H11MO.0.A	-25	0.00097859	0.752536	0.200582	13	CAATGCTATCTCCCCGGGGTAAGTTAAGGAGAAGGGAAGT	GTGGAGGTGTGAA	+
M34	TLX1_HUMAN.H11MO.0.D	-15	0.000997487	0.767068	0.200582	17	CAATGCTATCTCCCCGGGGTAAGTTAAGGAGAAGGGAAGT	CTGGCAAGTTGCCAAGG	+
M34	ZN589_HUMAN.H11MO.0.D	-2	0.00107663	0.827925	0.200582	16	CAATGCTATCTCCCCGGGGTAAGTTAAGGAGAAGGGAAGT	CGGCAGTAACCGTGGG	-
M34	SPIC_HUMAN.H11MO.0.D	-27	0.00118718	0.912944	0.200582	13	CAATGCTATCTCCCCGGGGTAAGTTAAGGAGAAGGGAAGT	GAGGAAGGGGAGG	+
M34	LEF1_HUMAN.H11MO.0.A	-26	0.00168922	1.29901	0.256863	14	CAATGCTATCTCCCCGGGGTAAGTTAAGGAGAAGGGAAGT	AGCAAATCAAAGGA	-
M34	NR1D1_HUMAN.H11MO.0.B	-16	0.00216227	1.66279	0.273325	19	CAATGCTATCTCCCCGGGGTAAGTTAAGGAGAAGGGAAGT	AGGGAAGTGGGTCAGAAGG	+
M34	MNX1_HUMAN.H11MO.0.D	-12	0.00232443	1.78748	0.273325	19	CAATGCTATCTCCCCGGGGTAAGTTAAGGAGAAGGGAAGT	TTAAGGGTTATTAAAATAG	-
M34	ZN263_HUMAN.H11MO.0.A	-14	0.00233672	1.79694	0.273325	20	CAATGCTATCTCCCCGGGGTAAGTTAAGGAGAAGGGAAGT	GGGAGGAGGGAGAGGAGGAG	+
M34	NR1H3_HUMAN.H11MO.0.B	-8	0.0028816	2.21595	0.278124	19	CAATGCTATCTCCCCGGGGTAAGTTAAGGAGAAGGGAAGT	TGACCTGCAGTGACCTCTG	-
M34	ZN394_HUMAN.H11MO.0.C	-12	0.00308112	2.36938	0.278124	20	CAATGCTATCTCCCCGGGGTAAGTTAAGGAGAAGGGAAGT	AGAATGGAATAGAATGGAAT	+
M34	VEZF1_HUMAN.H11MO.1.C	-26	0.00310936	2.3911	0.278124	12	CAATGCTATCTCCCCGGGGTAAGTTAAGGAGAAGGGAAGT	AGAGGGAGGGGG	+
M34	RARA_HUMAN.H11MO.0.A	-25	0.00377878	2.90588	0.287297	15	CAATGCTATCTCCCCGGGGTAAGTTAAGGAGAAGGGAAGT	GGGGGATCAAGAGGTCAAGG	+
M34	SPZ1_HUMAN.H11MO.0.D	-2	0.00392906	3.02145	0.287297	16	CAATGCTATCTCCCCGGGGTAAGTTAAGGAGAAGGGAAGT	CGGCTGTTACCCTGGG	+
M34	ETS2_HUMAN.H11MO.0.B	-23	0.00427734	3.28927	0.287297	13	CAATGCTATCTCCCCGGGGTAAGTTAAGGAGAAGGGAAGT	GGAAGGAAGAGGA	+
M34	OLIG2_HUMAN.H11MO.0.B	-22	0.00442677	3.40419	0.287297	18	CAATGCTATCTCCCCGGGGTAAGTTAAGGAGAAGGGAAGT	CAGAAGGGAAACAGCTGG	-
M34	PATZ1_HUMAN.H11MO.0.C	-15	0.00456391	3.50964	0.287297	22	CAATGCTATCTCCCCGGGGTAAGTTAAGGAGAAGGGAAGT	GGGGAGGGGGCGGGGGGGGAGG	+
M34	ZNF85_HUMAN.H11MO.0.C	-25	0.00493909	3.79816	0.287297	15	CAATGCTATCTCCCCGGGGTAAGTTAAGGAGAAGGGAAGT	ATAGAAAACTGAAGTAATCT	+
M34	IRX2_HUMAN.H11MO.0.D	-10	0.00503457	3.87159	0.287297	19	CAATGCTATCTCCCCGGGGTAAGTTAAGGAGAAGGGAAGT	ACATGGGTGGGCATGTTGG	+
M34	ZN563_HUMAN.H11MO.0.C	-4	0.00510128	3.92288	0.287297	21	CAATGCTATCTCCCCGGGGTAAGTTAAGGAGAAGGGAAGT	GCAGCTGCCAGTGAGGATCCC	-
M34	SOX10_HUMAN.H11MO.1.A	-25	0.00603573	4.64148	0.327784	13	CAATGCTATCTCCCCGGGGTAAGTTAAGGAGAAGGGAAGT	GAGAACAAAGGAA	-
M34	AIRE_HUMAN.H11MO.0.C	-12	0.00674581	5.18753	0.341923	18	CAATGCTATCTCCCCGGGGTAAGTTAAGGAGAAGGGAAGT	ATTGGTTTTATTGGTTAA	+
M34	PTF1A_HUMAN.H11MO.0.B	-25	0.00674581	5.18753	0.341923	15	CAATGCTATCTCCCCGGGGTAAGTTAAGGAGAAGGGAAGT	GGGAAAGGGGGCAGCTGG	-
M34	PAX8_HUMAN.H11MO.0.D	-8	0.00712817	5.48156	0.349649	14	CAATGCTATCTCCCCGGGGTAAGTTAAGGAGAAGGGAAGT	CCCGCTTCAGTGAC	-
M34	NR2F6_HUMAN.H11MO.0.D	-14	0.00774035	5.95233	0.367813	18	CAATGCTATCTCCCCGGGGTAAGTTAAGGAGAAGGGAAGT	AGGACAAAGTTCACTTGA	+
M34	BRAC_HUMAN.H11MO.0.A	-20	0.0083139	6.39339	0.383095	20	CAATGCTATCTCCCCGGGGTAAGTTAAGGAGAAGGGAAGT	TTAGCAGGGAGGTGTGAAAT	+
M34	ZN467_HUMAN.H11MO.0.C	-16	0.0101183	7.78096	0.439597	22	CAATGCTATCTCCCCGGGGTAAGTTAAGGAGAAGGGAAGT	GGGGAGGGGAGGGGGGGGGGGG	+
M34	SOX2_HUMAN.H11MO.0.A	-25	0.0107829	8.29202	0.455457	13	CAATGCTATCTCCCCGGGGTAAGTTAAGGAGAAGGGAAGT	GAGAACAAAGGGA	-
M34	LYL1_HUMAN.H11MO.0.A	-26	0.0114223	8.78377	0.469428	14	CAATGCTATCTCCCCGGGGTAAGTTAAGGAGAAGGGAAGT	CAGGAAACAGCTGG	-
M34	FEV_HUMAN.H11MO.0.B	-31	0.011746	9.03271	0.470028	9	CAATGCTATCTCCCCGGGGTAAGTTAAGGAGAAGGGAAGT	GCGGGAAGCG	+
M34	GATA1_HUMAN.H11MO.0.A	-16	0.0126954	9.76277	0.486982	19	CAATGCTATCTCCCCGGGGTAAGTTAAGGAGAAGGGAAGT	CTGGCGGGGACAGATAAGA	+
M34	ZN214_HUMAN.H11MO.0.C	1	0.0128102	9.85108	0.486982	21	CAATGCTATCTCCCCGGGGTAAGTTAAGGAGAAGGGAAGT	TCCTTTTTGAGGCCTTTGATGA	+
M35	NR1D1_HUMAN.H11MO.0.B	2	3.49564e-05	0.0268814	0.0315938	17	CTCTCCCCCTCTGGCCTAGGCTTTGCGGCTGAGGAGGGGG	CCTTCTGACCCACTTCCCT	-
M35	VEZF1_HUMAN.H11MO.0.C	1	4.28242e-05	0.0329318	0.0315938	21	CTCTCCCCCTCTGGCCTAGGCTTTGCGGCTGAGGAGGGGG	CCCCTCCCCCTCCCCCCTCCCC	-
M35	EGR2_HUMAN.H11MO.1.A	-24	0.000169426	0.130289	0.0745217	16	CTCTCCCCCTCTGGCCTAGGCTTTGCGGCTGAGGAGGGGG	GGGGCGTGGGCGGGGG	+
M35	ZN341_HUMAN.H11MO.0.C	1	0.000205452	0.157993	0.0745217	21	CTCTCCCCCTCTGGCCTAGGCTTTGCGGCTGAGGAGGGGG	GCTCTTCCCTCCCCCCCCCCCC	-
M35	SRBP2_HUMAN.H11MO.0.B	1	0.000292484	0.22492	0.0745217	12	CTCTCCCCCTCTGGCCTAGGCTTTGCGGCTGAGGAGGGGG	CCTCACCCCACCC	-
M35	EGR2_HUMAN.H11MO.0.A	1	0.000313338	0.240957	0.0745217	17	CTCTCCCCCTCTGGCCTAGGCTTTGCGGCTGAGGAGGGGG	CCCCTCCCACACCCCCCC	-
M35	PROX1_HUMAN.H11MO.0.D	-4	0.000388377	0.298662	0.0745217	17	CTCTCCCCCTCTGGCCTAGGCTTTGCGGCTGAGGAGGGGG	CCCAACCCGCCTTACCC	-
M35	PAX5_HUMAN.H11MO.0.A	0	0.00042903	0.329924	0.0745217	21	CTCTCCCCCTCTGGCCTAGGCTTTGCGGCTGAGGAGGGGG	GTCACGCTCTGCTGCCCAGGC	-
M35	ZFX_HUMAN.H11MO.1.A	-23	0.00053941	0.414807	0.0745217	17	CTCTCCCCCTCTGGCCTAGGCTTTGCGGCTGAGGAGGGGG	GGGGGCGGAGGCCGGGG	+
M35	KLF16_HUMAN.H11MO.0.D	0	0.000544147	0.418449	0.0745217	19	CTCTCCCCCTCTGGCCTAGGCTTTGCGGCTGAGGAGGGGG	CCCCCCCCCCCCCGCCCCC	-
M35	VEZF1_HUMAN.H11MO.1.C	-28	0.000555563	0.427228	0.0745217	12	CTCTCCCCCTCTGGCCTAGGCTTTGCGGCTGAGGAGGGGG	AGAGGGAGGGGG	+
M35	EGR1_HUMAN.H11MO.0.A	-23	0.000634322	0.487794	0.0779957	17	CTCTCCCCCTCTGGCCTAGGCTTTGCGGCTGAGGAGGGGG	GAGGGCGTGGGCGGGGG	+
M35	RXRA_HUMAN.H11MO.0.A	0	0.000726881	0.558972	0.080584	20	CTCTCCCCCTCTGGCCTAGGCTTTGCGGCTGAGGAGGGGG	CTCTGACCTCTGCCTCCCCC	-
M35	PATZ1_HUMAN.H11MO.0.C	-1	0.000879985	0.676709	0.0865618	22	CTCTCCCCCTCTGGCCTAGGCTTTGCGGCTGAGGAGGGGG	CCTCCCCCCCCGCCCCCTCCCC	-
M35	COT2_HUMAN.H11MO.1.A	0	0.00110618	0.850649	0.100879	17	CTCTCCCCCTCTGGCCTAGGCTTTGCGGCTGAGGAGGGGG	CCCTGACCTTTGACCCC	-
M35	ZBT17_HUMAN.H11MO.0.A	1	0.00116227	0.893783	0.100879	18	CTCTCCCCCTCTGGCCTAGGCTTTGCGGCTGAGGAGGGGG	CTTCCCCTCCCCCACCCTC	-
M35	NR1H3_HUMAN.H11MO.0.B	-1	0.0013476	1.0363	0.108454	19	CTCTCCCCCTCTGGCCTAGGCTTTGCGGCTGAGGAGGGGG	TGACCTGCAGTGACCTCTG	-
M35	WT1_HUMAN.H11MO.0.C	-25	0.00186594	1.43491	0.131105	15	CTCTCCCCCTCTGGCCTAGGCTTTGCGGCTGAGGAGGGGG	GGGCGGGGGAGGAGGGGGGG	+
M35	THAP1_HUMAN.H11MO.0.C	0	0.00199997	1.53797	0.134135	22	CTCTCCCCCTCTGGCCTAGGCTTTGCGGCTGAGGAGGGGG	CGCCGCCATCTTGGCTGCGGGC	+
M35	THA_HUMAN.H11MO.0.C	0	0.00220556	1.69607	0.141492	17	CTCTCCCCCTCTGGCCTAGGCTTTGCGGCTGAGGAGGGGG	CTGACCTGAAGTGACCC	-
M35	COT1_HUMAN.H11MO.0.C	0	0.00237728	1.82813	0.146154	17	CTCTCCCCCTCTGGCCTAGGCTTTGCGGCTGAGGAGGGGG	CCCTGACCTCTGACCCC	-
M35	CLOCK_HUMAN.H11MO.0.C	-26	0.00249122	1.91574	0.147033	14	CTCTCCCCCTCTGGCCTAGGCTTTGCGGCTGAGGAGGGGG	TGTTCACGTGTCTG	-
M35	SPIC_HUMAN.H11MO.0.D	0	0.00306747	2.35888	0.149343	13	CTCTCCCCCTCTGGCCTAGGCTTTGCGGCTGAGGAGGGGG	CCTCCCCTTCCTC	-
M35	AIRE_HUMAN.H11MO.0.C	-1	0.00334813	2.57471	0.149343	18	CTCTCCCCCTCTGGCCTAGGCTTTGCGGCTGAGGAGGGGG	TTAACCAATATAACCAAT	-
M35	ZN467_HUMAN.H11MO.0.C	1	0.00338555	2.60349	0.149343	21	CTCTCCCCCTCTGGCCTAGGCTTTGCGGCTGAGGAGGGGG	CCCCCCCCCCCCTCCCCTCCCC	-
M35	PURA_HUMAN.H11MO.0.D	0	0.00344129	2.64635	0.149343	17	CTCTCCCCCTCTGGCCTAGGCTTTGCGGCTGAGGAGGGGG	CCCTGCCCCCCCCTTCC	-
M35	Z324A_HUMAN.H11MO.0.C	-3	0.00359406	2.76383	0.151516	23	CTCTCCCCCTCTGGCCTAGGCTTTGCGGCTGAGGAGGGGG	TATCAAACCATCCTTTGCTGCCA	+
M35	TBX21_HUMAN.H11MO.0.A	0	0.00397542	3.0571	0.162938	13	CTCTCCCCCTCTGGCCTAGGCTTTGCGGCTGAGGAGGGGG	TTCACACCTCCAC	-
M35	MAZ_HUMAN.H11MO.0.A	0	0.00410684	3.15816	0.163775	22	CTCTCCCCCTCTGGCCTAGGCTTTGCGGCTGAGGAGGGGG	CCCCCCCCCCCCCCCCTCCCCC	-
M35	SMAD3_HUMAN.H11MO.0.B	-30	0.00427622	3.28842	0.166042	10	CTCTCCCCCTCTGGCCTAGGCTTTGCGGCTGAGGAGGGGG	CAGGTGACAGAG	-
M35	MAFA_HUMAN.H11MO.0.D	1	0.00461487	3.54883	0.168933	20	CTCTCCCCCTCTGGCCTAGGCTTTGCGGCTGAGGAGGGGG	GTGCTGACCCCGCAGCCTTCG	+
M35	TAF1_HUMAN.H11MO.0.A	-24	0.00469415	3.6098	0.168933	16	CTCTCCCCCTCTGGCCTAGGCTTTGCGGCTGAGGAGGGGG	AAGATGGCGGCGGCGG	+
M35	ZN563_HUMAN.H11MO.0.C	0	0.00560418	4.30962	0.193443	21	CTCTCCCCCTCTGGCCTAGGCTTTGCGGCTGAGGAGGGGG	GGGATCCTCACTGGCAGCTGC	+
M35	ZN134_HUMAN.H11MO.0.C	-13	0.0056374	4.33516	0.193443	22	CTCTCCCCCTCTGGCCTAGGCTTTGCGGCTGAGGAGGGGG	GCCTCACCTAATCAGTTGAAGG	+
M35	ZN148_HUMAN.H11MO.0.D	-24	0.00583003	4.48329	0.195506	15	CTCTCCCCCTCTGGCCTAGGCTTTGCGGCTGAGGAGGGGG	GGGGTGGGGGAGGGG	+
M35	KLF6_HUMAN.H11MO.0.A	-2	0.00632415	4.86327	0.199781	19	CTCTCCCCCTCTGGCCTAGGCTTTGCGGCTGAGGAGGGGG	CCCCCGGCCCCGCCCTTCC	-
M35	BRAC_HUMAN.H11MO.0.A	2	0.0063423	4.87723	0.199781	18	CTCTCCCCCTCTGGCCTAGGCTTTGCGGCTGAGGAGGGGG	ATTTCACACCTCCCTGCTAA	-
M35	WT1_HUMAN.H11MO.1.B	-29	0.00639381	4.91684	0.199781	11	CTCTCCCCCTCTGGCCTAGGCTTTGCGGCTGAGGAGGGGG	GTGGGAGGAGG	+
M35	ZN816_HUMAN.H11MO.1.C	3	0.00655522	5.04096	0.199781	11	CTCTCCCCCTCTGGCCTAGGCTTTGCGGCTGAGGAGGGGG	TGCATGTCCCCCTT	-
M35	IRX2_HUMAN.H11MO.0.D	-21	0.00676103	5.19923	0.199781	19	CTCTCCCCCTCTGGCCTAGGCTTTGCGGCTGAGGAGGGGG	ACATGGGTGGGCATGTTGG	+
M35	ZN554_HUMAN.H11MO.0.C	0	0.00676988	5.20604	0.199781	20	CTCTCCCCCTCTGGCCTAGGCTTTGCGGCTGAGGAGGGGG	AGCACCCCACATGGCTCAGC	-
M35	RORA_HUMAN.H11MO.0.C	0	0.00715065	5.49885	0.206879	13	CTCTCCCCCTCTGGCCTAGGCTTTGCGGCTGAGGAGGGGG	CCCTGACCTAGTT	-
M35	RARG_HUMAN.H11MO.0.B	1	0.00770741	5.927	0.218699	17	CTCTCCCCCTCTGGCCTAGGCTTTGCGGCTGAGGAGGGGG	CCCAGGTCACTCTGACCT	-
M35	VDR_HUMAN.H11MO.0.A	-2	0.00837702	6.44193	0.233215	16	CTCTCCCCCTCTGGCCTAGGCTTTGCGGCTGAGGAGGGGG	TGAACCCACTGACCCC	-
M35	FLI1_HUMAN.H11MO.0.A	-1	0.00942748	7.24973	0.245475	18	CTCTCCCCCTCTGGCCTAGGCTTTGCGGCTGAGGAGGGGG	TCCCTCCTTCCTTCCTCC	-
M35	PAX2_HUMAN.H11MO.0.D	-3	0.00942748	7.24973	0.245475	18	CTCTCCCCCTCTGGCCTAGGCTTTGCGGCTGAGGAGGGGG	TGTCACGCATGACTGAAC	-
M35	SALL4_HUMAN.H11MO.0.B	0	0.0094883	7.2965	0.245475	10	CTCTCCCCCTCTGGCCTAGGCTTTGCGGCTGAGGAGGGGG	CCCACCCTCC	-
M35	ZN263_HUMAN.H11MO.0.A	0	0.00995388	7.65453	0.248933	20	CTCTCCCCCTCTGGCCTAGGCTTTGCGGCTGAGGAGGGGG	CTCCTCCTCTCCCTCCTCCC	-
M35	KLF15_HUMAN.H11MO.0.A	-27	0.0107019	8.22973	0.258708	13	CTCTCCCCCTCTGGCCTAGGCTTTGCGGCTGAGGAGGGGG	GGGGAGGAGCAGGGGGGGG	+
M35	NFIC_HUMAN.H11MO.0.A	-2	0.0113818	8.75257	0.258708	17	CTCTCCCCCTCTGGCCTAGGCTTTGCGGCTGAGGAGGGGG	CTTGGCTCCCTGCCAAG	+
M35	PPARG_HUMAN.H11MO.0.A	4	0.0113818	8.75257	0.258708	13	CTCTCCCCCTCTGGCCTAGGCTTTGCGGCTGAGGAGGGGG	TGACCTTTGCCCCACTT	-
M35	GATA1_HUMAN.H11MO.0.A	-21	0.0114139	8.77729	0.258708	19	CTCTCCCCCTCTGGCCTAGGCTTTGCGGCTGAGGAGGGGG	CTGGCGGGGACAGATAAGA	+
M35	RFX1_HUMAN.H11MO.0.B	-4	0.0117474	9.03376	0.258708	22	CTCTCCCCCTCTGGCCTAGGCTTTGCGGCTGAGGAGGGGG	GCCCCGGTTGCCATGGCGACGG	+
M35	ZN770_HUMAN.H11MO.0.C	2	0.0117474	9.03376	0.258708	20	CTCTCCCCCTCTGGCCTAGGCTTTGCGGCTGAGGAGGGGG	GATCCTCCCGCCTCAGCCTCCC	-
M35	TLX1_HUMAN.H11MO.0.D	-3	0.0121757	9.3631	0.260367	17	CTCTCCCCCTCTGGCCTAGGCTTTGCGGCTGAGGAGGGGG	CTGGCAAGTTGCCAAGG	+
M35	GATA2_HUMAN.H11MO.0.A	-21	0.0129716	9.97519	0.269574	19	CTCTCCCCCTCTGGCCTAGGCTTTGCGGCTGAGGAGGGGG	CTGGGGGGTGGAGATAAGG	+
M35	TBX15_HUMAN.H11MO.0.D	2	0.0129716	9.97519	0.269574	17	CTCTCCCCCTCTGGCCTAGGCTTTGCGGCTGAGGAGGGGG	CCCCCACCCCCCCCCCCCC	-
M35	ZN394_HUMAN.H11MO.0.C	-2	0.0144861	11.1398	0.288843	20	CTCTCCCCCTCTGGCCTAGGCTTTGCGGCTGAGGAGGGGG	ATTCCATTCTATTCCATTCT	-
M35	TBX1_HUMAN.H11MO.0.D	3	0.0144861	11.1398	0.288843	17	CTCTCCCCCTCTGGCCTAGGCTTTGCGGCTGAGGAGGGGG	CCGCCCACCCCTGCCCACCC	-
M35	TBX3_HUMAN.H11MO.0.C	-29	0.0153791	11.8265	0.290807	11	CTCTCCCCCTCTGGCCTAGGCTTTGCGGCTGAGGAGGGGG	GGAGGTGGGAA	+
M35	ETS2_HUMAN.H11MO.0.B	-28	0.0158485	12.1875	0.290807	12	CTCTCCCCCTCTGGCCTAGGCTTTGCGGCTGAGGAGGGGG	GGAAGGAAGAGGA	+
M35	OLIG2_HUMAN.H11MO.0.B	-13	0.0159134	12.2374	0.290807	18	CTCTCCCCCTCTGGCCTAGGCTTTGCGGCTGAGGAGGGGG	CCAGCTGTTTCCCTTCTG	+
M35	NFAC1_HUMAN.H11MO.0.B	-3	0.0161498	12.4192	0.290807	15	CTCTCCCCCTCTGGCCTAGGCTTTGCGGCTGAGGAGGGGG	TTTCTTTTTTTCCAT	-
M35	ETV5_HUMAN.H11MO.0.C	-27	0.0162469	12.4939	0.290807	13	CTCTCCCCCTCTGGCCTAGGCTTTGCGGCTGAGGAGGGGG	GAGCAGGAAGTGAG	+
M35	SP3_HUMAN.H11MO.0.B	1	0.0163786	12.5952	0.290807	19	CTCTCCCCCTCTGGCCTAGGCTTTGCGGCTGAGGAGGGGG	CCCCGGCCCCGCCCCCCCCC	-
M35	SP4_HUMAN.H11MO.0.A	3	0.0163786	12.5952	0.290807	17	CTCTCCCCCTCTGGCCTAGGCTTTGCGGCTGAGGAGGGGG	CCCGGCCCCGCCCCCTTCCC	-
M35	TAL1_HUMAN.H11MO.0.A	-21	0.0166939	12.8376	0.290807	19	CTCTCCCCCTCTGGCCTAGGCTTTGCGGCTGAGGAGGGGG	CTGGGGGGGGCAGATAAGG	+
M35	NR0B1_HUMAN.H11MO.0.D	-1	0.0177133	13.6216	0.30039	10	CTCTCCCCCTCTGGCCTAGGCTTTGCGGCTGAGGAGGGGG	TCTCCCACGC	-
M35	PATZ1_HUMAN.H11MO.1.C	1	0.0179154	13.7769	0.30039	8	CTCTCCCCCTCTGGCCTAGGCTTTGCGGCTGAGGAGGGGG	CCCCTCCCT	-
M35	RARG_HUMAN.H11MO.2.D	-24	0.0184972	14.2243	0.30666	16	CTCTCCCCCTCTGGCCTAGGCTTTGCGGCTGAGGAGGGGG	GGGGGTCACCCAGAGGTCAC	+
M35	PLAG1_HUMAN.H11MO.0.D	-2	0.0193417	14.8738	0.313614	17	CTCTCCCCCTCTGGCCTAGGCTTTGCGGCTGAGGAGGGGG	CCCCTCCTGATGCCCCC	-
M35	ZN589_HUMAN.H11MO.0.D	-4	0.0204914	15.7579	0.32511	16	CTCTCCCCCTCTGGCCTAGGCTTTGCGGCTGAGGAGGGGG	CGGCAGTAACCGTGGG	-
M35	NKX25_HUMAN.H11MO.0.B	-31	0.0209935	16.144	0.326064	8	CTCTCCCCCTCTGGCCTAGGCTTTGCGGCTGAGGAGGGGG	TGGAGAGG	+
M35	MNX1_HUMAN.H11MO.0.D	-6	0.0213811	16.442	0.326827	19	CTCTCCCCCTCTGGCCTAGGCTTTGCGGCTGAGGAGGGGG	CTATTTTAATAACCCTTAA	+
M35	MZF1_HUMAN.H11MO.0.B	2	0.0214856	16.5224	0.326827	11	CTCTCCCCCTCTGGCCTAGGCTTTGCGGCTGAGGAGGGGG	CCCAATCCCCTCC	-
M35	ELF5_HUMAN.H11MO.0.A	-25	0.0244393	18.7938	0.354134	15	CTCTCCCCCTCTGGCCTAGGCTTTGCGGCTGAGGAGGGGG	GGAAGGAGGAAGTGG	+
M35	ZIC2_HUMAN.H11MO.0.D	-27	0.0244393	18.7938	0.354134	13	CTCTCCCCCTCTGGCCTAGGCTTTGCGGCTGAGGAGGGGG	TCACAGCAGGGGGCC	-
M35	PTF1A_HUMAN.H11MO.0.B	2	0.0247499	19.0326	0.354134	16	CTCTCCCCCTCTGGCCTAGGCTTTGCGGCTGAGGAGGGGG	CCAGCTGCCCCCTTTCCC	+
M35	ZN335_HUMAN.H11MO.0.A	-8	0.0249608	19.1949	0.354134	22	CTCTCCCCCTCTGGCCTAGGCTTTGCGGCTGAGGAGGGGG	GGCTGTCCTCGGCGCTGCCTGA	+
M35	ZIC1_HUMAN.H11MO.0.B	1	0.0255191	19.6242	0.357176	8	CTCTCCCCCTCTGGCCTAGGCTTTGCGGCTGAGGAGGGGG	GACCACCCC	-
M35	NR1H4_HUMAN.H11MO.0.B	-5	0.0256594	19.7321	0.357176	19	CTCTCCCCCTCTGGCCTAGGCTTTGCGGCTGAGGAGGGGG	CCTCGGGGTCATTGACCCC	-
M35	LYL1_HUMAN.H11MO.0.A	-26	0.0330419	25.4092	0.442728	14	CTCTCCCCCTCTGGCCTAGGCTTTGCGGCTGAGGAGGGGG	CAGGAAACAGCTGG	-
M35	RFX5_HUMAN.H11MO.0.A	-1	0.0333922	25.6786	0.442728	20	CTCTCCCCCTCTGGCCTAGGCTTTGCGGCTGAGGAGGGGG	TCTGCCTAGCAACAGCTGAC	-
M35	ZN350_HUMAN.H11MO.0.C	0	0.0336057	25.8428	0.442728	18	CTCTCCCCCTCTGGCCTAGGCTTTGCGGCTGAGGAGGGGG	CAGTCCTTTTATGACCTA	+
M35	PPARA_HUMAN.H11MO.0.B	4	0.034237	26.3282	0.447053	13	CTCTCCCCCTCTGGCCTAGGCTTTGCGGCTGAGGAGGGGG	TGACCTTTGCCCCAGTT	-
M35	SUH_HUMAN.H11MO.0.A	-1	0.0346011	26.6083	0.447845	11	CTCTCCCCCTCTGGCCTAGGCTTTGCGGCTGAGGAGGGGG	TTTCCCACGCC	-
M35	KLF3_HUMAN.H11MO.0.B	0	0.036648	28.1823	0.463578	19	CTCTCCCCCTCTGGCCTAGGCTTTGCGGCTGAGGAGGGGG	CCCGGCCCCGCCCCTCCCC	-
M35	ZSC22_HUMAN.H11MO.0.C	-1	0.0367657	28.2729	0.463578	16	CTCTCCCCCTCTGGCCTAGGCTTTGCGGCTGAGGAGGGGG	CCTCCTCCCTCAGACC	-
M35	SRBP1_HUMAN.H11MO.0.A	-27	0.0373876	28.7511	0.463578	11	CTCTCCCCCTCTGGCCTAGGCTTTGCGGCTGAGGAGGGGG	GGTGGGGTGAG	+
M35	XBP1_HUMAN.H11MO.0.D	-27	0.0373876	28.7511	0.463578	11	CTCTCCCCCTCTGGCCTAGGCTTTGCGGCTGAGGAGGGGG	GCTGACGTGGC	+
M35	ZNF41_HUMAN.H11MO.1.C	0	0.0392	30.1448	0.479366	12	CTCTCCCCCTCTGGCCTAGGCTTTGCGGCTGAGGAGGGGG	TTCTCCCTTGTG	-
M35	ZN708_HUMAN.H11MO.0.C	5	0.0396355	30.4797	0.479366	15	CTCTCCCCCTCTGGCCTAGGCTTTGCGGCTGAGGAGGGGG	GCTGTACCTGCTTATTAGGC	-
M35	ZN320_HUMAN.H11MO.0.C	2	0.0419404	32.2521	0.495067	18	CTCTCCCCCTCTGGCCTAGGCTTTGCGGCTGAGGAGGGGG	CACTGGCCCCCTGGTCCCAC	-
M37	SP2_HUMAN.H11MO.0.A	-14	1.24314e-05	0.00955975	0.0187852	22	GCGGCCTCCTTCTACACCAGAACCAGCCACCTCCCCCGGG	CCCCCGGCCCCGCCCCCCCCCC	-
M37	PATZ1_HUMAN.H11MO.0.C	-14	6.21083e-05	0.0477613	0.0469263	22	GCGGCCTCCTTCTACACCAGAACCAGCCACCTCCCCCGGG	CCTCCCCCCCCGCCCCCTCCCC	-
M37	BHE41_HUMAN.H11MO.0.D	-7	0.000129759	0.0997843	0.0653599	20	GCGGCCTCCTTCTACACCAGAACCAGCCACCTCCCCCGGG	GCCTCTGCACGTGACCCGGT	-
M37	IRX2_HUMAN.H11MO.0.D	-18	0.000197868	0.152161	0.0747502	19	GCGGCCTCCTTCTACACCAGAACCAGCCACCTCCCCCGGG	CCAACATGCCCACCCATGT	-
M37	SP3_HUMAN.H11MO.0.B	-15	0.000332642	0.255802	0.0870531	20	GCGGCCTCCTTCTACACCAGAACCAGCCACCTCCCCCGGG	CCCCGGCCCCGCCCCCCCCC	-
M37	TLX1_HUMAN.H11MO.0.D	-23	0.000345652	0.265806	0.0870531	17	GCGGCCTCCTTCTACACCAGAACCAGCCACCTCCCCCGGG	CTGGCAAGTTGCCAAGG	+
M37	ZFX_HUMAN.H11MO.1.A	-21	0.000414296	0.318594	0.0894354	17	GCGGCCTCCTTCTACACCAGAACCAGCCACCTCCCCCGGG	CCCCGGCCTCCGCCCCC	-
M37	VEZF1_HUMAN.H11MO.0.C	-14	0.000647867	0.49821	0.122273	22	GCGGCCTCCTTCTACACCAGAACCAGCCACCTCCCCCGGG	CCCCTCCCCCTCCCCCCTCCCC	-
M37	PROX1_HUMAN.H11MO.0.D	-20	0.000769551	0.591785	0.122273	17	GCGGCCTCCTTCTACACCAGAACCAGCCACCTCCCCCGGG	CCCAACCCGCCTTACCC	-
M37	SP4_HUMAN.H11MO.0.A	-16	0.000880353	0.676991	0.122273	20	GCGGCCTCCTTCTACACCAGAACCAGCCACCTCCCCCGGG	CCCGGCCCCGCCCCCTTCCC	-
M37	ZN589_HUMAN.H11MO.0.D	-24	0.000890077	0.68447	0.122273	16	GCGGCCTCCTTCTACACCAGAACCAGCCACCTCCCCCGGG	CGGCAGTAACCGTGGG	-
M37	PTF1A_HUMAN.H11MO.0.B	-19	0.00127993	0.984266	0.155103	18	GCGGCCTCCTTCTACACCAGAACCAGCCACCTCCCCCGGG	CCAGCTGCCCCCTTTCCC	+
M37	ZN563_HUMAN.H11MO.0.C	-2	0.00143699	1.10504	0.155103	21	GCGGCCTCCTTCTACACCAGAACCAGCCACCTCCCCCGGG	GGGATCCTCACTGGCAGCTGC	+
M37	RXRA_HUMAN.H11MO.0.A	-17	0.00190137	1.46215	0.191546	20	GCGGCCTCCTTCTACACCAGAACCAGCCACCTCCCCCGGG	CTCTGACCTCTGCCTCCCCC	-
M37	OSR2_HUMAN.H11MO.0.C	-14	0.00211442	1.62599	0.191714	16	GCGGCCTCCTTCTACACCAGAACCAGCCACCTCCCCCGGG	CAGCAGAAGCAGCAGC	-
M37	THAP1_HUMAN.H11MO.0.C	-13	0.00224726	1.72814	0.191714	22	GCGGCCTCCTTCTACACCAGAACCAGCCACCTCCCCCGGG	GCCCGCAGCCAAGATGGCGGCG	-
M37	CLOCK_HUMAN.H11MO.0.C	-10	0.00228365	1.75613	0.191714	14	GCGGCCTCCTTCTACACCAGAACCAGCCACCTCCCCCGGG	CAGACACGTGAACA	+
M37	ZN341_HUMAN.H11MO.0.C	-16	0.00277234	2.13193	0.203731	22	GCGGCCTCCTTCTACACCAGAACCAGCCACCTCCCCCGGG	GCTCTTCCCTCCCCCCCCCCCC	-
M37	ZBT17_HUMAN.H11MO.0.A	-18	0.00292462	2.24903	0.203731	19	GCGGCCTCCTTCTACACCAGAACCAGCCACCTCCCCCGGG	CTTCCCCTCCCCCACCCTC	-
M37	ZN554_HUMAN.H11MO.0.C	-13	0.00296608	2.28092	0.203731	20	GCGGCCTCCTTCTACACCAGAACCAGCCACCTCCCCCGGG	AGCACCCCACATGGCTCAGC	-
M37	ZN350_HUMAN.H11MO.1.D	-13	0.00330548	2.54192	0.217172	24	GCGGCCTCCTTCTACACCAGAACCAGCCACCTCCCCCGGG	GGGCAACAAATCCCTGCGCCCCGT	-
M37	KLF6_HUMAN.H11MO.0.A	-19	0.00365803	2.81302	0.23032	19	GCGGCCTCCTTCTACACCAGAACCAGCCACCTCCCCCGGG	CCCCCGGCCCCGCCCTTCC	-
M37	MAZ_HUMAN.H11MO.0.A	-15	0.0039097	3.00656	0.23632	22	GCGGCCTCCTTCTACACCAGAACCAGCCACCTCCCCCGGG	CCCCCCCCCCCCCCCCTCCCCC	-
M37	NR1D1_HUMAN.H11MO.0.B	-13	0.00455998	3.50662	0.26501	19	GCGGCCTCCTTCTACACCAGAACCAGCCACCTCCCCCGGG	CCTTCTGACCCACTTCCCT	-
M37	MAFA_HUMAN.H11MO.0.D	-14	0.00519929	3.99826	0.26501	21	GCGGCCTCCTTCTACACCAGAACCAGCCACCTCCCCCGGG	GTGCTGACCCCGCAGCCTTCG	+
M37	BRAC_HUMAN.H11MO.0.A	-10	0.00526123	4.04589	0.26501	20	GCGGCCTCCTTCTACACCAGAACCAGCCACCTCCCCCGGG	ATTTCACACCTCCCTGCTAA	-
M37	RFX5_HUMAN.H11MO.0.A	-4	0.00526123	4.04589	0.26501	20	GCGGCCTCCTTCTACACCAGAACCAGCCACCTCCCCCGGG	TCTGCCTAGCAACAGCTGAC	-
M37	LYL1_HUMAN.H11MO.0.A	-22	0.00549724	4.22738	0.267966	14	GCGGCCTCCTTCTACACCAGAACCAGCCACCTCCCCCGGG	CCAGCTGTTTCCTG	+
M37	VEZF1_HUMAN.H11MO.1.C	-26	0.00624437	4.80192	0.294873	12	GCGGCCTCCTTCTACACCAGAACCAGCCACCTCCCCCGGG	CCCCCTCCCCCT	-
M37	SPZ1_HUMAN.H11MO.0.D	-24	0.0065649	5.04841	0.300615	16	GCGGCCTCCTTCTACACCAGAACCAGCCACCTCCCCCGGG	CGGCTGTTACCCTGGG	+
M37	KLF3_HUMAN.H11MO.0.B	-21	0.0070153	5.39476	0.302883	19	GCGGCCTCCTTCTACACCAGAACCAGCCACCTCCCCCGGG	CCCGGCCCCGCCCCTCCCC	-
M37	ZN350_HUMAN.H11MO.0.C	-1	0.00931308	7.16176	0.359722	18	GCGGCCTCCTTCTACACCAGAACCAGCCACCTCCCCCGGG	CAGTCCTTTTATGACCTA	+
M37	FOXD3_HUMAN.H11MO.0.D	0	0.00987305	7.59238	0.359722	15	GCGGCCTCCTTCTACACCAGAACCAGCCACCTCCCCCGGG	TTTGTTTACTTAGCA	+
M37	PURA_HUMAN.H11MO.0.D	-7	0.00989143	7.60651	0.359722	17	GCGGCCTCCTTCTACACCAGAACCAGCCACCTCCCCCGGG	CCCTGCCCCCCCCTTCC	-
M37	OLIG2_HUMAN.H11MO.0.B	3	0.00999816	7.68858	0.359722	15	GCGGCCTCCTTCTACACCAGAACCAGCCACCTCCCCCGGG	CCAGCTGTTTCCCTTCTG	+
M37	RARG_HUMAN.H11MO.2.D	0	0.0111579	8.58041	0.392111	20	GCGGCCTCCTTCTACACCAGAACCAGCCACCTCCCCCGGG	GTGACCTCTGGGTGACCCCC	-
M37	NR1H3_HUMAN.H11MO.0.B	-1	0.0122054	9.38595	0.409448	19	GCGGCCTCCTTCTACACCAGAACCAGCCACCTCCCCCGGG	TGACCTGCAGTGACCTCTG	-
M37	RREB1_HUMAN.H11MO.0.D	-14	0.0126513	9.72886	0.409448	22	GCGGCCTCCTTCTACACCAGAACCAGCCACCTCCCCCGGG	ACCCCAAACCACCCCCCCCCCC	-
M37	ZN263_HUMAN.H11MO.0.A	-27	0.012735	9.79324	0.409448	13	GCGGCCTCCTTCTACACCAGAACCAGCCACCTCCCCCGGG	CTCCTCCTCTCCCTCCTCCC	-
M37	SMAD3_HUMAN.H11MO.0.B	1	0.0152373	11.7175	0.469904	11	GCGGCCTCCTTCTACACCAGAACCAGCCACCTCCCCCGGG	CTCTGTCACCTG	+
M37	MXI1_HUMAN.H11MO.0.A	-25	0.015634	12.0225	0.472494	15	GCGGCCTCCTTCTACACCAGAACCAGCCACCTCCCCCGGG	CCCGCCGCCACGTGC	-
M40	IRX2_HUMAN.H11MO.0.D	-10	0.000481364	0.370169	0.335286	19	TACTCTTCCGAGGCTGGCTTTCATTTTGACGCTCACGATG	ACATGGGTGGGCATGTTGG	+
M40	GATA1_HUMAN.H11MO.0.A	7	0.000906636	0.697203	0.335286	12	TACTCTTCCGAGGCTGGCTTTCATTTTGACGCTCACGATG	TCTTATCTGTCCCCGCCAG	-
M40	MNX1_HUMAN.H11MO.0.D	-1	0.00133027	1.02297	0.335286	19	TACTCTTCCGAGGCTGGCTTTCATTTTGACGCTCACGATG	CTATTTTAATAACCCTTAA	+
M40	TLX1_HUMAN.H11MO.0.D	-7	0.00142727	1.09757	0.335286	17	TACTCTTCCGAGGCTGGCTTTCATTTTGACGCTCACGATG	CCTTGGCAACTTGCCAG	-
M40	NR1D1_HUMAN.H11MO.0.B	-1	0.00143468	1.10327	0.335286	19	TACTCTTCCGAGGCTGGCTTTCATTTTGACGCTCACGATG	CCTTCTGACCCACTTCCCT	-
M40	GATA2_HUMAN.H11MO.0.A	7	0.00193391	1.48718	0.335286	12	TACTCTTCCGAGGCTGGCTTTCATTTTGACGCTCACGATG	CCTTATCTCCACCCCCCAG	-
M40	ZN563_HUMAN.H11MO.0.C	-1	0.00220244	1.69368	0.338003	21	TACTCTTCCGAGGCTGGCTTTCATTTTGACGCTCACGATG	GCAGCTGCCAGTGAGGATCCC	-
M41	ZBT14_HUMAN.H11MO.0.C	-26	8.23955e-06	0.00633621	0.0125643	9	GTCCTCGCCGCACGGGACAGCCAGGGGGAGCGCGCGCTCT	GGAGCGCGC	+
M41	TFEB_HUMAN.H11MO.0.C	-10	0.000609159	0.468444	0.30963	9	GTCCTCGCCGCACGGGACAGCCAGGGGGAGCGCGCGCTCT	CACGTGACC	-
M41	HES7_HUMAN.H11MO.0.D	-7	0.000972143	0.747578	0.370599	12	GTCCTCGCCGCACGGGACAGCCAGGGGGAGCGCGCGCTCT	CGGCACGTGCCA	-
M41	ZN341_HUMAN.H11MO.1.C	-13	0.001797	1.3819	0.405202	9	GTCCTCGCCGCACGGGACAGCCAGGGGGAGCGCGCGCTCT	GGAACAGCC	+
M41	SNAI1_HUMAN.H11MO.0.C	-20	0.00219317	1.68655	0.405202	8	GTCCTCGCCGCACGGGACAGCCAGGGGGAGCGCGCGCTCT	CCAGGTGG	+
M41	ZN708_HUMAN.H11MO.1.D	-12	0.00232776	1.79005	0.405202	9	GTCCTCGCCGCACGGGACAGCCAGGGGGAGCGCGCGCTCT	AGGTACAGC	+
M41	CTCFL_HUMAN.H11MO.0.A	-16	0.00240973	1.85309	0.405202	17	GTCCTCGCCGCACGGGACAGCCAGGGGGAGCGCGCGCTCT	GCCGCCAGGGGGCGCCG	+
M41	KLF8_HUMAN.H11MO.0.C	-21	0.00248164	1.90838	0.405202	9	GTCCTCGCCGCACGGGACAGCCAGGGGGAGCGCGCGCTCT	CAGGGGGTG	+
M41	INSM1_HUMAN.H11MO.0.C	-18	0.00265728	2.04345	0.405202	12	GTCCTCGCCGCACGGGACAGCCAGGGGGAGCGCGCGCTCT	TGTCAGGGGGCA	+
M41	NFIB_HUMAN.H11MO.0.D	-17	0.00319724	2.45868	0.431891	9	GTCCTCGCCGCACGGGACAGCCAGGGGGAGCGCGCGCTCT	CTGCCAGGG	-
M41	MLXPL_HUMAN.H11MO.0.D	-9	0.00382798	2.94371	0.431891	19	GTCCTCGCCGCACGGGACAGCCAGGGGGAGCGCGCGCTCT	GCATGTGACACCGCCGTGG	+
M41	ZN281_HUMAN.H11MO.0.A	-19	0.00401131	3.08469	0.431891	15	GTCCTCGCCGCACGGGACAGCCAGGGGGAGCGCGCGCTCT	GGGTGGGGGAGGGGA	+
M41	AP2B_HUMAN.H11MO.0.B	-19	0.00443761	3.41252	0.431891	10	GTCCTCGCCGCACGGGACAGCCAGGGGGAGCGCGCGCTCT	GCCCGGGGGC	+
M41	ZN331_HUMAN.H11MO.0.C	-8	0.00444344	3.41701	0.431891	20	GTCCTCGCCGCACGGGACAGCCAGGGGGAGCGCGCGCTCT	GGCTGGGCTCAGCTGGGTGG	+
M41	USF1_HUMAN.H11MO.0.A	-7	0.00453169	3.48487	0.431891	12	GTCCTCGCCGCACGGGACAGCCAGGGGGAGCGCGCGCTCT	GGTCACGTGACC	-
M42	IRX2_HUMAN.H11MO.0.D	-12	0.000291785	0.224383	0.263358	19	CCTTCACACCAGTCTTGCGTGAACAGCGGCCTGTGGCCAT	ACATGGGTGGGCATGTTGG	+
M42	MNX1_HUMAN.H11MO.0.D	-7	0.000342986	0.263756	0.263358	19	CCTTCACACCAGTCTTGCGTGAACAGCGGCCTGTGGCCAT	TTAAGGGTTATTAAAATAG	-
M42	TLX1_HUMAN.H11MO.0.D	-23	0.000761425	0.585536	0.389768	17	CCTTCACACCAGTCTTGCGTGAACAGCGGCCTGTGGCCAT	CCTTGGCAACTTGCCAG	-
M44	GATA1_HUMAN.H11MO.0.A	-28	0.000260901	0.200633	0.301837	12	ATTCAGTGTCGCTGAAGGCAGATCCCCAACGTTGGGCACC	CTGGCGGGGACAGATAAGA	+
M44	IRX2_HUMAN.H11MO.0.D	-2	0.000393614	0.302689	0.301837	19	ATTCAGTGTCGCTGAAGGCAGATCCCCAACGTTGGGCACC	ACATGGGTGGGCATGTTGG	+
M44	MNX1_HUMAN.H11MO.0.D	-12	0.000805243	0.619232	0.33619	19	ATTCAGTGTCGCTGAAGGCAGATCCCCAACGTTGGGCACC	TTAAGGGTTATTAAAATAG	-
M44	RXRA_HUMAN.H11MO.0.A	-3	0.000973524	0.74864	0.33619	20	ATTCAGTGTCGCTGAAGGCAGATCCCCAACGTTGGGCACC	GGGGGAGGCAGAGGTCAGAG	+
M44	GATA2_HUMAN.H11MO.0.A	-28	0.00109603	0.842848	0.33619	12	ATTCAGTGTCGCTGAAGGCAGATCCCCAACGTTGGGCACC	CTGGGGGGTGGAGATAAGG	+
M44	PAX8_HUMAN.H11MO.0.D	-25	0.0020715	1.59298	0.453856	14	ATTCAGTGTCGCTGAAGGCAGATCCCCAACGTTGGGCACC	CCCGCTTCAGTGAC	-
M44	ZN563_HUMAN.H11MO.0.C	-18	0.0026349	2.02624	0.454785	21	ATTCAGTGTCGCTGAAGGCAGATCCCCAACGTTGGGCACC	GGGATCCTCACTGGCAGCTGC	+
M44	TAL1_HUMAN.H11MO.0.A	-28	0.00266881	2.05231	0.454785	12	ATTCAGTGTCGCTGAAGGCAGATCCCCAACGTTGGGCACC	CTGGGGGGGGCAGATAAGG	+
M46	IRX2_HUMAN.H11MO.0.D	-3	0.000429124	0.329997	0.330235	19	GTGTCGTGTCTCAACGTCATGCTGGATGCCTTAGGGGGCT	ACATGGGTGGGCATGTTGG	+
M46	GATA1_HUMAN.H11MO.0.A	-29	0.000796884	0.612804	0.330235	11	GTGTCGTGTCTCAACGTCATGCTGGATGCCTTAGGGGGCT	CTGGCGGGGACAGATAAGA	+
M46	MNX1_HUMAN.H11MO.0.D	-1	0.000859604	0.661035	0.330235	19	GTGTCGTGTCTCAACGTCATGCTGGATGCCTTAGGGGGCT	CTATTTTAATAACCCTTAA	+
M46	NR1D1_HUMAN.H11MO.0.B	-19	0.000859604	0.661035	0.330235	19	GTGTCGTGTCTCAACGTCATGCTGGATGCCTTAGGGGGCT	AGGGAAGTGGGTCAGAAGG	+
M47	ZFX_HUMAN.H11MO.1.A	-12	0.000157002	0.120735	0.123568	17	CCAGCGGGGCAACCGCGGCAAGCTGCTGAGATCCAAACCC	CCCCGGCCTCCGCCCCC	-
M47	PATZ1_HUMAN.H11MO.0.C	-6	0.000163925	0.126059	0.123568	22	CCAGCGGGGCAACCGCGGCAAGCTGCTGAGATCCAAACCC	CCTCCCCCCCCGCCCCCTCCCC	-
M47	TLX1_HUMAN.H11MO.0.D	-14	0.000347833	0.267484	0.134623	17	CCAGCGGGGCAACCGCGGCAAGCTGCTGAGATCCAAACCC	CTGGCAAGTTGCCAAGG	+
M47	ZN563_HUMAN.H11MO.0.C	-8	0.000533161	0.410001	0.134623	21	CCAGCGGGGCAACCGCGGCAAGCTGCTGAGATCCAAACCC	GGGATCCTCACTGGCAGCTGC	+
M47	THAP1_HUMAN.H11MO.0.C	-4	0.000535773	0.412009	0.134623	22	CCAGCGGGGCAACCGCGGCAAGCTGCTGAGATCCAAACCC	CGCCGCCATCTTGGCTGCGGGC	+
M47	SP3_HUMAN.H11MO.0.B	-7	0.000675949	0.519804	0.145581	20	CCAGCGGGGCAACCGCGGCAAGCTGCTGAGATCCAAACCC	CCCCGGCCCCGCCCCCCCCC	-
M47	SP2_HUMAN.H11MO.0.A	-6	0.000803367	0.617789	0.151396	22	CCAGCGGGGCAACCGCGGCAAGCTGCTGAGATCCAAACCC	CCCCCGGCCCCGCCCCCCCCCC	-
M47	MNX1_HUMAN.H11MO.0.D	-21	0.00181525	1.39592	0.275002	19	CCAGCGGGGCAACCGCGGCAAGCTGCTGAGATCCAAACCC	TTAAGGGTTATTAAAATAG	-
M47	SP4_HUMAN.H11MO.0.A	-8	0.00182409	1.40272	0.275002	20	CCAGCGGGGCAACCGCGGCAAGCTGCTGAGATCCAAACCC	CCCGGCCCCGCCCCCTTCCC	-
M47	MAZ_HUMAN.H11MO.0.A	-7	0.00238027	1.83043	0.316423	22	CCAGCGGGGCAACCGCGGCAAGCTGCTGAGATCCAAACCC	CCCCCCCCCCCCCCCCTCCCCC	-
M47	VEZF1_HUMAN.H11MO.0.C	-13	0.00256547	1.97284	0.316423	22	CCAGCGGGGCAACCGCGGCAAGCTGCTGAGATCCAAACCC	CCCCTCCCCCTCCCCCCTCCCC	-
M47	TAF1_HUMAN.H11MO.0.A	-9	0.00272848	2.0982	0.316423	16	CCAGCGGGGCAACCGCGGCAAGCTGCTGAGATCCAAACCC	CCGCCGCCGCCATCTT	-
M47	PTF1A_HUMAN.H11MO.0.B	3	0.0034404	2.64567	0.33782	15	CCAGCGGGGCAACCGCGGCAAGCTGCTGAGATCCAAACCC	CCAGCTGCCCCCTTTCCC	+
M47	NR1D1_HUMAN.H11MO.0.B	-6	0.00406354	3.12486	0.33782	19	CCAGCGGGGCAACCGCGGCAAGCTGCTGAGATCCAAACCC	AGGGAAGTGGGTCAGAAGG	+
M47	IRX2_HUMAN.H11MO.0.D	-8	0.00439455	3.37941	0.33782	19	CCAGCGGGGCAACCGCGGCAAGCTGCTGAGATCCAAACCC	CCAACATGCCCACCCATGT	-
M47	RFX1_HUMAN.H11MO.0.B	-6	0.00461366	3.54791	0.33782	22	CCAGCGGGGCAACCGCGGCAAGCTGCTGAGATCCAAACCC	CCGTCGCCATGGCAACCGGGGC	-
M47	BHE41_HUMAN.H11MO.0.D	-11	0.00465013	3.57595	0.33782	20	CCAGCGGGGCAACCGCGGCAAGCTGCTGAGATCCAAACCC	GCCTCTGCACGTGACCCGGT	-
M47	RXRA_HUMAN.H11MO.0.A	-10	0.00501465	3.85627	0.33782	20	CCAGCGGGGCAACCGCGGCAAGCTGCTGAGATCCAAACCC	GGGGGAGGCAGAGGTCAGAG	+
M47	RARG_HUMAN.H11MO.2.D	4	0.00501465	3.85627	0.33782	16	CCAGCGGGGCAACCGCGGCAAGCTGCTGAGATCCAAACCC	GTGACCTCTGGGTGACCCCC	-
M47	OLIG2_HUMAN.H11MO.0.B	3	0.00515374	3.96323	0.33782	15	CCAGCGGGGCAACCGCGGCAAGCTGCTGAGATCCAAACCC	CCAGCTGTTTCCCTTCTG	+
M47	ZN589_HUMAN.H11MO.0.D	-3	0.00594631	4.57271	0.350817	16	CCAGCGGGGCAACCGCGGCAAGCTGCTGAGATCCAAACCC	CGGCAGTAACCGTGGG	-
M47	MAFA_HUMAN.H11MO.0.D	-6	0.00646766	4.97363	0.350817	21	CCAGCGGGGCAACCGCGGCAAGCTGCTGAGATCCAAACCC	GTGCTGACCCCGCAGCCTTCG	+
M47	SPZ1_HUMAN.H11MO.0.D	-2	0.00703023	5.40625	0.350817	16	CCAGCGGGGCAACCGCGGCAAGCTGCTGAGATCCAAACCC	CCCAGGGTAACAGCCG	-
M47	FOXD3_HUMAN.H11MO.0.D	-26	0.00737194	5.66902	0.350817	14	CCAGCGGGGCAACCGCGGCAAGCTGCTGAGATCCAAACCC	TGCTAAGTAAACAAA	-
M47	SMAD3_HUMAN.H11MO.0.B	-16	0.00756246	5.81553	0.350817	12	CCAGCGGGGCAACCGCGGCAAGCTGCTGAGATCCAAACCC	CTCTGTCACCTG	+
M47	Z324A_HUMAN.H11MO.0.C	-1	0.00764456	5.87866	0.350817	23	CCAGCGGGGCAACCGCGGCAAGCTGCTGAGATCCAAACCC	TATCAAACCATCCTTTGCTGCCA	+
M47	CLOCK_HUMAN.H11MO.0.C	-14	0.007679	5.90515	0.350817	14	CCAGCGGGGCAACCGCGGCAAGCTGCTGAGATCCAAACCC	TGTTCACGTGTCTG	-
M47	KLF3_HUMAN.H11MO.0.B	-7	0.00873008	6.71343	0.376046	19	CCAGCGGGGCAACCGCGGCAAGCTGCTGAGATCCAAACCC	CCCGGCCCCGCCCCTCCCC	-
M47	ZIC2_HUMAN.H11MO.0.D	-16	0.00952187	7.32232	0.386874	15	CCAGCGGGGCAACCGCGGCAAGCTGCTGAGATCCAAACCC	GGCCCCCTGCTGTGA	+
M47	LYL1_HUMAN.H11MO.0.A	-14	0.0100079	7.69609	0.386874	14	CCAGCGGGGCAACCGCGGCAAGCTGCTGAGATCCAAACCC	CCAGCTGTTTCCTG	+
M47	HESX1_HUMAN.H11MO.0.D	-12	0.0105901	8.14378	0.399144	16	CCAGCGGGGCAACCGCGGCAAGCTGCTGAGATCCAAACCC	ATCCGGCACGTGGCCT	+
M47	PAX8_HUMAN.H11MO.0.D	-26	0.0119049	9.15486	0.413027	14	CCAGCGGGGCAACCGCGGCAAGCTGCTGAGATCCAAACCC	CCCGCTTCAGTGAC	-
M47	BRAC_HUMAN.H11MO.0.A	-18	0.0120391	9.25806	0.413027	20	CCAGCGGGGCAACCGCGGCAAGCTGCTGAGATCCAAACCC	TTAGCAGGGAGGTGTGAAAT	+
M47	ZN770_HUMAN.H11MO.0.C	-5	0.0122214	9.39828	0.413027	22	CCAGCGGGGCAACCGCGGCAAGCTGCTGAGATCCAAACCC	GATCCTCCCGCCTCAGCCTCCC	-
M47	KLF6_HUMAN.H11MO.0.A	-15	0.0126022	9.69108	0.413027	19	CCAGCGGGGCAACCGCGGCAAGCTGCTGAGATCCAAACCC	CCCCCGGCCCCGCCCTTCC	-
M47	ZN667_HUMAN.H11MO.0.C	-24	0.0126022	9.69108	0.413027	16	CCAGCGGGGCAACCGCGGCAAGCTGCTGAGATCCAAACCC	GCTGAGCTTTTAAGGCCAC	-
M47	ZN341_HUMAN.H11MO.0.C	-5	0.0130686	10.0498	0.4192	22	CCAGCGGGGCAACCGCGGCAAGCTGCTGAGATCCAAACCC	GCTCTTCCCTCCCCCCCCCCCC	-
M47	OSR2_HUMAN.H11MO.0.C	-9	0.0134589	10.3499	0.421219	16	CCAGCGGGGCAACCGCGGCAAGCTGCTGAGATCCAAACCC	CAGCAGAAGCAGCAGC	-
M47	ZN394_HUMAN.H11MO.0.C	-18	0.0138568	10.6559	0.421219	20	CCAGCGGGGCAACCGCGGCAAGCTGCTGAGATCCAAACCC	AGAATGGAATAGAATGGAAT	+
M47	ZN214_HUMAN.H11MO.0.C	-14	0.0139697	10.7427	0.421219	22	CCAGCGGGGCAACCGCGGCAAGCTGCTGAGATCCAAACCC	TCATCAAAGGCCTCAAAAAGGA	-
M47	NFIC_HUMAN.H11MO.0.A	-13	0.0154931	11.9142	0.432548	17	CCAGCGGGGCAACCGCGGCAAGCTGCTGAGATCCAAACCC	CTTGGCAGGGAGCCAAG	-
M47	LEF1_HUMAN.H11MO.0.A	-26	0.0181802	13.9806	0.491932	14	CCAGCGGGGCAACCGCGGCAAGCTGCTGAGATCCAAACCC	AGCAAATCAAAGGA	-
M47	ZN263_HUMAN.H11MO.0.A	8	0.0182727	14.0517	0.491932	12	CCAGCGGGGCAACCGCGGCAAGCTGCTGAGATCCAAACCC	GGGAGGAGGGAGAGGAGGAG	+
M48	NR1D1_HUMAN.H11MO.0.B	-7	0.000514048	0.395303	0.46453	19	GGGATTGACTCCTGGCGCGCTTCCATATATTCCGGGTACC	CCTTCTGACCCACTTCCCT	-
M48	IRX2_HUMAN.H11MO.0.D	-17	0.000962346	0.740044	0.46453	19	GGGATTGACTCCTGGCGCGCTTCCATATATTCCGGGTACC	ACATGGGTGGGCATGTTGG	+
M48	RXRA_HUMAN.H11MO.0.A	-2	0.00107065	0.823328	0.46453	20	GGGATTGACTCCTGGCGCGCTTCCATATATTCCGGGTACC	CTCTGACCTCTGCCTCCCCC	-
M48	MNX1_HUMAN.H11MO.0.D	-5	0.00189398	1.45647	0.484758	19	GGGATTGACTCCTGGCGCGCTTCCATATATTCCGGGTACC	CTATTTTAATAACCCTTAA	+
M48	GATA1_HUMAN.H11MO.0.A	-28	0.00189398	1.45647	0.484758	12	GGGATTGACTCCTGGCGCGCTTCCATATATTCCGGGTACC	CTGGCGGGGACAGATAAGA	+
M49	IRX2_HUMAN.H11MO.0.D	-7	9.72683e-05	0.0747993	0.149275	19	GGTTCAAGCAGCCGGGCTTGGCTAGACGAGATGTGTGGCG	ACATGGGTGGGCATGTTGG	+
M53	IRX2_HUMAN.H11MO.0.D	-9	3.39851e-05	0.0261345	0.0521218	19	TATGGGTGCTCAGCCTTGTGCATGTCAGTGGCACTTCTCG	ACATGGGTGGGCATGTTGG	+
M53	RXRA_HUMAN.H11MO.0.A	-10	0.000767279	0.590037	0.355689	20	TATGGGTGCTCAGCCTTGTGCATGTCAGTGGCACTTCTCG	GGGGGAGGCAGAGGTCAGAG	+
M53	ZN563_HUMAN.H11MO.0.C	-13	0.000785573	0.604106	0.355689	21	TATGGGTGCTCAGCCTTGTGCATGTCAGTGGCACTTCTCG	GCAGCTGCCAGTGAGGATCCC	-
M53	MNX1_HUMAN.H11MO.0.D	-12	0.00182953	1.40691	0.442757	19	TATGGGTGCTCAGCCTTGTGCATGTCAGTGGCACTTCTCG	TTAAGGGTTATTAAAATAG	-
M53	GATA1_HUMAN.H11MO.0.A	-10	0.00227948	1.75292	0.442757	19	TATGGGTGCTCAGCCTTGTGCATGTCAGTGGCACTTCTCG	CTGGCGGGGACAGATAAGA	+
M53	TLX1_HUMAN.H11MO.0.D	-14	0.00230953	1.77603	0.442757	17	TATGGGTGCTCAGCCTTGTGCATGTCAGTGGCACTTCTCG	CTGGCAAGTTGCCAAGG	+
M54	BRAC_HUMAN.H11MO.0.A	-19	0.000541427	0.416357	0.441781	20	GATGGGTCCATGTCCTACACCGTCCCGCCTCATTGAGAGC	ATTTCACACCTCCCTGCTAA	-
M54	TLX1_HUMAN.H11MO.0.D	-22	0.00103729	0.797678	0.441781	17	GATGGGTCCATGTCCTACACCGTCCCGCCTCATTGAGAGC	CCTTGGCAACTTGCCAG	-
M54	IRX2_HUMAN.H11MO.0.D	-4	0.00105761	0.813301	0.441781	19	GATGGGTCCATGTCCTACACCGTCCCGCCTCATTGAGAGC	CCAACATGCCCACCCATGT	-
M54	RXRA_HUMAN.H11MO.0.A	-11	0.00116132	0.893055	0.441781	20	GATGGGTCCATGTCCTACACCGTCCCGCCTCATTGAGAGC	CTCTGACCTCTGCCTCCCCC	-
M55	IRX2_HUMAN.H11MO.0.D	-9	0.00034491	0.265236	0.333648	19	CCTGGGTTCAGAGGCTTCGTCCTGCAGCTGTGGACAGCAC	ACATGGGTGGGCATGTTGG	+
M55	RXRA_HUMAN.H11MO.0.A	-6	0.000434244	0.333933	0.333648	20	CCTGGGTTCAGAGGCTTCGTCCTGCAGCTGTGGACAGCAC	CTCTGACCTCTGCCTCCCCC	-
M55	MNX1_HUMAN.H11MO.0.D	-8	0.00149088	1.14649	0.493129	19	CCTGGGTTCAGAGGCTTCGTCCTGCAGCTGTGGACAGCAC	TTAAGGGTTATTAAAATAG	-
M55	NR1D1_HUMAN.H11MO.0.B	-4	0.00160452	1.23388	0.493129	19	CCTGGGTTCAGAGGCTTCGTCCTGCAGCTGTGGACAGCAC	CCTTCTGACCCACTTCCCT	-
M57	VEZF1_HUMAN.H11MO.0.C	1	3.67694e-06	0.00282756	0.00551725	21	TTCCCACCCTACCTGCTCCCCTTCACTGCAATCTCGAGGT	CCCCTCCCCCTCCCCCCTCCCC	-
M57	IRX2_HUMAN.H11MO.0.D	-2	1.54757e-05	0.0119008	0.0116107	19	TTCCCACCCTACCTGCTCCCCTTCACTGCAATCTCGAGGT	CCAACATGCCCACCCATGT	-
M57	MAZ_HUMAN.H11MO.0.A	3	6.33002e-05	0.0486779	0.0286746	19	TTCCCACCCTACCTGCTCCCCTTCACTGCAATCTCGAGGT	CCCCCCCCCCCCCCCCTCCCCC	-
M57	SPIC_HUMAN.H11MO.0.D	-2	8.73303e-05	0.067157	0.0286746	13	TTCCCACCCTACCTGCTCCCCTTCACTGCAATCTCGAGGT	CCTCCCCTTCCTC	-
M57	PATZ1_HUMAN.H11MO.0.C	-2	9.555e-05	0.0734779	0.0286746	22	TTCCCACCCTACCTGCTCCCCTTCACTGCAATCTCGAGGT	CCTCCCCCCCCGCCCCCTCCCC	-
M57	ZN341_HUMAN.H11MO.0.C	4	0.000154884	0.119106	0.0387339	18	TTCCCACCCTACCTGCTCCCCTTCACTGCAATCTCGAGGT	GCTCTTCCCTCCCCCCCCCCCC	-
M57	RXRA_HUMAN.H11MO.0.A	-6	0.000193588	0.148869	0.0414971	20	TTCCCACCCTACCTGCTCCCCTTCACTGCAATCTCGAGGT	CTCTGACCTCTGCCTCCCCC	-
M57	EGR2_HUMAN.H11MO.0.A	-1	0.000249074	0.191538	0.0437635	18	TTCCCACCCTACCTGCTCCCCTTCACTGCAATCTCGAGGT	CCCCTCCCACACCCCCCC	-
M57	KLF6_HUMAN.H11MO.0.A	-3	0.000309975	0.23837	0.0437635	19	TTCCCACCCTACCTGCTCCCCTTCACTGCAATCTCGAGGT	CCCCCGGCCCCGCCCTTCC	-
M57	SP4_HUMAN.H11MO.0.A	-1	0.000317138	0.243879	0.0437635	20	TTCCCACCCTACCTGCTCCCCTTCACTGCAATCTCGAGGT	CCCGGCCCCGCCCCCTTCCC	-
M57	PAX8_HUMAN.H11MO.0.D	-16	0.000407399	0.31329	0.0437635	14	TTCCCACCCTACCTGCTCCCCTTCACTGCAATCTCGAGGT	CCCGCTTCAGTGAC	-
M57	TBX21_HUMAN.H11MO.0.A	0	0.000413323	0.317846	0.0437635	13	TTCCCACCCTACCTGCTCCCCTTCACTGCAATCTCGAGGT	TTCACACCTCCAC	-
M57	PROX1_HUMAN.H11MO.0.D	-1	0.00043288	0.332885	0.0437635	17	TTCCCACCCTACCTGCTCCCCTTCACTGCAATCTCGAGGT	CCCAACCCGCCTTACCC	-
M57	ZFX_HUMAN.H11MO.1.A	-5	0.00043288	0.332885	0.0437635	17	TTCCCACCCTACCTGCTCCCCTTCACTGCAATCTCGAGGT	CCCCGGCCTCCGCCCCC	-
M57	SP3_HUMAN.H11MO.0.B	0	0.000437489	0.336429	0.0437635	20	TTCCCACCCTACCTGCTCCCCTTCACTGCAATCTCGAGGT	CCCCGGCCCCGCCCCCCCCC	-
M57	PAX2_HUMAN.H11MO.0.D	-13	0.000693616	0.533391	0.0650483	18	TTCCCACCCTACCTGCTCCCCTTCACTGCAATCTCGAGGT	TGTCACGCATGACTGAAC	-
M57	ZBT17_HUMAN.H11MO.0.A	0	0.000762067	0.58603	0.0672637	19	TTCCCACCCTACCTGCTCCCCTTCACTGCAATCTCGAGGT	CTTCCCCTCCCCCACCCTC	-
M57	NR1D1_HUMAN.H11MO.0.B	-3	0.0008251	0.634502	0.0687814	19	TTCCCACCCTACCTGCTCCCCTTCACTGCAATCTCGAGGT	CCTTCTGACCCACTTCCCT	-
M57	ZN667_HUMAN.H11MO.0.C	-2	0.00104488	0.803512	0.0825181	19	TTCCCACCCTACCTGCTCCCCTTCACTGCAATCTCGAGGT	GTGGCCTTAAAAGCTCAGC	+
M57	SP2_HUMAN.H11MO.0.A	-3	0.00126682	0.974188	0.0950437	22	TTCCCACCCTACCTGCTCCCCTTCACTGCAATCTCGAGGT	CCCCCGGCCCCGCCCCCCCCCC	-
M57	SMAD3_HUMAN.H11MO.0.B	-6	0.00146622	1.12752	0.104765	12	TTCCCACCCTACCTGCTCCCCTTCACTGCAATCTCGAGGT	CTCTGTCACCTG	+
M57	EGR1_HUMAN.H11MO.0.A	0	0.0015471	1.18972	0.105006	17	TTCCCACCCTACCTGCTCCCCTTCACTGCAATCTCGAGGT	CCCCCGCCCACGCCCTC	-
M57	ZN263_HUMAN.H11MO.0.A	0	0.00161157	1.2393	0.105006	20	TTCCCACCCTACCTGCTCCCCTTCACTGCAATCTCGAGGT	CTCCTCCTCTCCCTCCTCCC	-
M57	Z324A_HUMAN.H11MO.0.C	-3	0.00167954	1.29156	0.105006	23	TTCCCACCCTACCTGCTCCCCTTCACTGCAATCTCGAGGT	TATCAAACCATCCTTTGCTGCCA	+
M57	VEZF1_HUMAN.H11MO.1.C	0	0.00219756	1.68993	0.127066	12	TTCCCACCCTACCTGCTCCCCTTCACTGCAATCTCGAGGT	CCCCCTCCCCCT	-
M57	E2F6_HUMAN.H11MO.0.A	-1	0.00226388	1.74092	0.127066	13	TTCCCACCCTACCTGCTCCCCTTCACTGCAATCTCGAGGT	CCCTTCCCGCCCC	-
M57	ZN589_HUMAN.H11MO.0.D	-2	0.00228642	1.75826	0.127066	16	TTCCCACCCTACCTGCTCCCCTTCACTGCAATCTCGAGGT	CCCACGGTTACTGCCG	+
M57	TBX15_HUMAN.H11MO.0.D	0	0.00259943	1.99897	0.139302	19	TTCCCACCCTACCTGCTCCCCTTCACTGCAATCTCGAGGT	CCCCCACCCCCCCCCCCCC	-
M57	ZN394_HUMAN.H11MO.0.C	-2	0.00308775	2.37448	0.154087	20	TTCCCACCCTACCTGCTCCCCTTCACTGCAATCTCGAGGT	ATTCCATTCTATTCCATTCT	-
M57	OLIG2_HUMAN.H11MO.0.B	-8	0.00311234	2.39339	0.154087	18	TTCCCACCCTACCTGCTCCCCTTCACTGCAATCTCGAGGT	CCAGCTGTTTCCCTTCTG	+
M57	KLF3_HUMAN.H11MO.0.B	-5	0.00323818	2.49016	0.154087	19	TTCCCACCCTACCTGCTCCCCTTCACTGCAATCTCGAGGT	CCCGGCCCCGCCCCTCCCC	-
M57	SRBP2_HUMAN.H11MO.0.B	-1	0.00328608	2.527	0.154087	13	TTCCCACCCTACCTGCTCCCCTTCACTGCAATCTCGAGGT	CCTCACCCCACCC	-
M57	PAX5_HUMAN.H11MO.0.A	0	0.00357172	2.74665	0.157629	21	TTCCCACCCTACCTGCTCCCCTTCACTGCAATCTCGAGGT	GTCACGCTCTGCTGCCCAGGC	-
M57	ZN467_HUMAN.H11MO.0.C	1	0.00378374	2.90969	0.157709	21	TTCCCACCCTACCTGCTCCCCTTCACTGCAATCTCGAGGT	CCCCCCCCCCCCTCCCCTCCCC	-
M57	THAP1_HUMAN.H11MO.0.C	-23	0.00378374	2.90969	0.157709	17	TTCCCACCCTACCTGCTCCCCTTCACTGCAATCTCGAGGT	CGCCGCCATCTTGGCTGCGGGC	+
M57	PURA_HUMAN.H11MO.0.D	1	0.0039963	3.07315	0.158778	16	TTCCCACCCTACCTGCTCCCCTTCACTGCAATCTCGAGGT	CCCTGCCCCCCCCTTCC	-
M57	KLF16_HUMAN.H11MO.0.D	-1	0.00402103	3.09217	0.158778	19	TTCCCACCCTACCTGCTCCCCTTCACTGCAATCTCGAGGT	CCCCCCCCCCCCCGCCCCC	-
M57	EGR2_HUMAN.H11MO.1.A	0	0.00436318	3.35528	0.160462	16	TTCCCACCCTACCTGCTCCCCTTCACTGCAATCTCGAGGT	CCCCCGCCCACGCCCC	-
M57	BRAC_HUMAN.H11MO.0.A	-19	0.00438014	3.36833	0.160462	20	TTCCCACCCTACCTGCTCCCCTTCACTGCAATCTCGAGGT	TTAGCAGGGAGGTGTGAAAT	+
M57	PTF1A_HUMAN.H11MO.0.B	7	0.00451336	3.47078	0.160462	11	TTCCCACCCTACCTGCTCCCCTTCACTGCAATCTCGAGGT	CCAGCTGCCCCCTTTCCC	+
M57	THA_HUMAN.H11MO.0.C	-2	0.00465393	3.57887	0.160462	17	TTCCCACCCTACCTGCTCCCCTTCACTGCAATCTCGAGGT	CTGACCTGAAGTGACCC	-
M57	MNX1_HUMAN.H11MO.0.D	-18	0.00497734	3.82758	0.160462	19	TTCCCACCCTACCTGCTCCCCTTCACTGCAATCTCGAGGT	CTATTTTAATAACCCTTAA	+
M57	NR1H4_HUMAN.H11MO.0.B	-14	0.00497734	3.82758	0.160462	19	TTCCCACCCTACCTGCTCCCCTTCACTGCAATCTCGAGGT	CCTCGGGGTCATTGACCCC	-
M57	TLX1_HUMAN.H11MO.0.D	0	0.00501919	3.85976	0.160462	17	TTCCCACCCTACCTGCTCCCCTTCACTGCAATCTCGAGGT	CTGGCAAGTTGCCAAGG	+
M57	ZN563_HUMAN.H11MO.0.C	-1	0.00609898	4.69011	0.190657	21	TTCCCACCCTACCTGCTCCCCTTCACTGCAATCTCGAGGT	GGGATCCTCACTGGCAGCTGC	+
M57	NR1H3_HUMAN.H11MO.0.B	-16	0.00658297	5.06231	0.201587	19	TTCCCACCCTACCTGCTCCCCTTCACTGCAATCTCGAGGT	TGACCTGCAGTGACCTCTG	-
M57	TAF1_HUMAN.H11MO.0.A	-19	0.00750157	5.76871	0.221693	16	TTCCCACCCTACCTGCTCCCCTTCACTGCAATCTCGAGGT	CCGCCGCCGCCATCTT	-
M57	WT1_HUMAN.H11MO.0.C	-3	0.00753503	5.79444	0.221693	20	TTCCCACCCTACCTGCTCCCCTTCACTGCAATCTCGAGGT	CCCCCCCTCCTCCCCCGCCC	-
M57	ETS2_HUMAN.H11MO.0.B	1	0.00947233	7.28422	0.265407	12	TTCCCACCCTACCTGCTCCCCTTCACTGCAATCTCGAGGT	TCCTCTTCCTTCC	-
M57	KAISO_HUMAN.H11MO.0.A	0	0.00960513	7.38635	0.265407	15	TTCCCACCCTACCTGCTCCCCTTCACTGCAATCTCGAGGT	TTCTCGCGAGATTTG	-
M57	BC11A_HUMAN.H11MO.0.A	0	0.00972833	7.48109	0.265407	17	TTCCCACCCTACCTGCTCCCCTTCACTGCAATCTCGAGGT	TTTTCACTTCCTCTTTT	-
M57	SPZ1_HUMAN.H11MO.0.D	-2	0.0101258	7.78673	0.271317	16	TTCCCACCCTACCTGCTCCCCTTCACTGCAATCTCGAGGT	CCCAGGGTAACAGCCG	-
M57	GATA1_HUMAN.H11MO.0.A	0	0.0113254	8.7092	0.293684	19	TTCCCACCCTACCTGCTCCCCTTCACTGCAATCTCGAGGT	TCTTATCTGTCCCCGCCAG	-
M57	FLI1_HUMAN.H11MO.0.A	-2	0.011352	8.72967	0.293684	18	TTCCCACCCTACCTGCTCCCCTTCACTGCAATCTCGAGGT	TCCCTCCTTCCTTCCTCC	-
M57	PAX6_HUMAN.H11MO.0.C	-15	0.0140321	10.7907	0.35092	12	TTCCCACCCTACCTGCTCCCCTTCACTGCAATCTCGAGGT	TTCCGCTTGACT	+
M57	ETV5_HUMAN.H11MO.0.C	-4	0.0143503	11.0354	0.352994	14	TTCCCACCCTACCTGCTCCCCTTCACTGCAATCTCGAGGT	CTCACTTCCTGCTC	-
M57	HAND1_HUMAN.H11MO.0.D	-8	0.0148519	11.4211	0.359442	17	TTCCCACCCTACCTGCTCCCCTTCACTGCAATCTCGAGGT	GGGTCTGGTTTTTGTCA	+
M57	BHE41_HUMAN.H11MO.0.D	-2	0.0174112	13.3892	0.411914	20	TTCCCACCCTACCTGCTCCCCTTCACTGCAATCTCGAGGT	GCCTCTGCACGTGACCCGGT	-
M57	HXA7_HUMAN.H11MO.0.D	-26	0.0175691	13.5106	0.411914	14	TTCCCACCCTACCTGCTCCCCTTCACTGCAATCTCGAGGT	TCCAATCTATTGATT	-
M57	RFX5_HUMAN.H11MO.0.A	0	0.0185281	14.2481	0.427714	20	TTCCCACCCTACCTGCTCCCCTTCACTGCAATCTCGAGGT	TCTGCCTAGCAACAGCTGAC	-
M57	ZN554_HUMAN.H11MO.0.C	-9	0.0197102	15.1572	0.441422	20	TTCCCACCCTACCTGCTCCCCTTCACTGCAATCTCGAGGT	AGCACCCCACATGGCTCAGC	-
M57	MAFA_HUMAN.H11MO.0.D	-3	0.0201152	15.4686	0.443865	21	TTCCCACCCTACCTGCTCCCCTTCACTGCAATCTCGAGGT	GTGCTGACCCCGCAGCCTTCG	+
M57	KLF15_HUMAN.H11MO.0.A	-5	0.0216325	16.6354	0.470429	19	TTCCCACCCTACCTGCTCCCCTTCACTGCAATCTCGAGGT	CCCCCCCCTGCTCCTCCCC	-
M57	TBX3_HUMAN.H11MO.0.C	0	0.0225677	17.3546	0.483756	11	TTCCCACCCTACCTGCTCCCCTTCACTGCAATCTCGAGGT	TTCCCACCTCC	-
M57	NR0B1_HUMAN.H11MO.0.D	-1	0.0232774	17.9003	0.491941	10	TTCCCACCCTACCTGCTCCCCTTCACTGCAATCTCGAGGT	TCTCCCACGC	-
M58	HME2_HUMAN.H11MO.0.D	-29	0.000418896	0.322131	0.340629	11	TGATTCCGAAACTAGTTTGATGGTAGATGACTAATGCGCT	GGTAATTAGGG	+
M58	MNX1_HUMAN.H11MO.0.D	-17	0.000444785	0.342039	0.340629	19	TGATTCCGAAACTAGTTTGATGGTAGATGACTAATGCGCT	TTAAGGGTTATTAAAATAG	-
M58	ZN563_HUMAN.H11MO.0.C	-19	0.0018742	1.44126	0.485418	21	TGATTCCGAAACTAGTTTGATGGTAGATGACTAATGCGCT	GCAGCTGCCAGTGAGGATCCC	-
M58	BRAC_HUMAN.H11MO.0.A	-15	0.00194149	1.493	0.485418	20	TGATTCCGAAACTAGTTTGATGGTAGATGACTAATGCGCT	TTAGCAGGGAGGTGTGAAAT	+
M58	IRX2_HUMAN.H11MO.0.D	-12	0.00198503	1.52649	0.485418	19	TGATTCCGAAACTAGTTTGATGGTAGATGACTAATGCGCT	ACATGGGTGGGCATGTTGG	+
M58	HXC10_HUMAN.H11MO.0.D	-5	0.00267302	2.05555	0.485418	19	TGATTCCGAAACTAGTTTGATGGTAGATGACTAATGCGCT	TTTTTAATTTTTTTATTAC	+
M58	TLX1_HUMAN.H11MO.0.D	-19	0.00317882	2.44451	0.485418	17	TGATTCCGAAACTAGTTTGATGGTAGATGACTAATGCGCT	CTGGCAAGTTGCCAAGG	+
M58	GATA1_HUMAN.H11MO.0.A	-20	0.0033286	2.5597	0.485418	19	TGATTCCGAAACTAGTTTGATGGTAGATGACTAATGCGCT	CTGGCGGGGACAGATAAGA	+
M58	LYL1_HUMAN.H11MO.0.A	-23	0.00363339	2.79408	0.485418	14	TGATTCCGAAACTAGTTTGATGGTAGATGACTAATGCGCT	CAGGAAACAGCTGG	-
M58	ZN394_HUMAN.H11MO.0.C	-5	0.00424124	3.26151	0.485418	20	TGATTCCGAAACTAGTTTGATGGTAGATGACTAATGCGCT	ATTCCATTCTATTCCATTCT	-
M58	SPIC_HUMAN.H11MO.0.D	-28	0.00433718	3.33529	0.485418	12	TGATTCCGAAACTAGTTTGATGGTAGATGACTAATGCGCT	GAGGAAGGGGAGG	+
M58	NKX61_HUMAN.H11MO.0.B	-28	0.00443692	3.41199	0.485418	12	TGATTCCGAAACTAGTTTGATGGTAGATGACTAATGCGCT	GATTAATGGGAATTTAATG	+
M61	IRX2_HUMAN.H11MO.0.D	-21	0.000257532	0.198042	0.341407	19	TGTCTCTCCCGGACGCGAGCGCTTTCCTGCGTACAATTGA	CCAACATGCCCACCCATGT	-
M61	TLX1_HUMAN.H11MO.0.D	-1	0.000811204	0.623816	0.341407	17	TGTCTCTCCCGGACGCGAGCGCTTTCCTGCGTACAATTGA	CTGGCAAGTTGCCAAGG	+
M61	GATA1_HUMAN.H11MO.0.A	7	0.0011022	0.847588	0.341407	12	TGTCTCTCCCGGACGCGAGCGCTTTCCTGCGTACAATTGA	TCTTATCTGTCCCCGCCAG	-
M61	OLIG2_HUMAN.H11MO.0.B	7	0.0015107	1.16173	0.341407	11	TGTCTCTCCCGGACGCGAGCGCTTTCCTGCGTACAATTGA	CCAGCTGTTTCCCTTCTG	+
M61	PAX8_HUMAN.H11MO.0.D	-9	0.00189124	1.45437	0.341407	14	TGTCTCTCCCGGACGCGAGCGCTTTCCTGCGTACAATTGA	GTCACTGAAGCGGG	+
M61	MNX1_HUMAN.H11MO.0.D	-21	0.00195967	1.50699	0.341407	19	TGTCTCTCCCGGACGCGAGCGCTTTCCTGCGTACAATTGA	CTATTTTAATAACCCTTAA	+
M61	LYL1_HUMAN.H11MO.0.A	-15	0.00224451	1.72603	0.341407	14	TGTCTCTCCCGGACGCGAGCGCTTTCCTGCGTACAATTGA	CCAGCTGTTTCCTG	+
M61	GATA2_HUMAN.H11MO.0.A	7	0.00241857	1.85988	0.341407	12	TGTCTCTCCCGGACGCGAGCGCTTTCCTGCGTACAATTGA	CCTTATCTCCACCCCCCAG	-
M61	RXRA_HUMAN.H11MO.0.A	-12	0.00245029	1.88428	0.341407	20	TGTCTCTCCCGGACGCGAGCGCTTTCCTGCGTACAATTGA	CTCTGACCTCTGCCTCCCCC	-
M61	BRAC_HUMAN.H11MO.0.A	-3	0.00389996	2.99907	0.459795	20	TGTCTCTCCCGGACGCGAGCGCTTTCCTGCGTACAATTGA	TTAGCAGGGAGGTGTGAAAT	+
M62	IRX2_HUMAN.H11MO.0.D	-8	9.24913e-05	0.0711258	0.141851	19	TATGCGGGCAAAGCTTGGTCCTGGAGTCCTGGAGGACGCC	ACATGGGTGGGCATGTTGG	+
M62	GATA1_HUMAN.H11MO.0.A	-28	0.000499438	0.384068	0.27663	12	TATGCGGGCAAAGCTTGGTCCTGGAGTCCTGGAGGACGCC	CTGGCGGGGACAGATAAGA	+
M62	GATA2_HUMAN.H11MO.0.A	-28	0.00137469	1.05714	0.494918	12	TATGCGGGCAAAGCTTGGTCCTGGAGTCCTGGAGGACGCC	CTGGGGGGTGGAGATAAGG	+
M62	RXRA_HUMAN.H11MO.0.A	-19	0.00161351	1.24079	0.494918	20	TATGCGGGCAAAGCTTGGTCCTGGAGTCCTGGAGGACGCC	CTCTGACCTCTGCCTCCCCC	-
M63	RXRA_HUMAN.H11MO.0.A	-1	0.00114169	0.877963	0.45535	20	CGAACGTTTCTCAGGCCCGTGTCCTGCGATCATTTGCTTC	GGGGGAGGCAGAGGTCAGAG	+
M63	ZN341_HUMAN.H11MO.0.C	-5	0.0012003	0.923034	0.45535	22	CGAACGTTTCTCAGGCCCGTGTCCTGCGATCATTTGCTTC	GCTCTTCCCTCCCCCCCCCCCC	-
M63	IRX2_HUMAN.H11MO.0.D	0	0.00125765	0.967132	0.45535	19	CGAACGTTTCTCAGGCCCGTGTCCTGCGATCATTTGCTTC	ACATGGGTGGGCATGTTGG	+
M63	ZN214_HUMAN.H11MO.0.C	-10	0.00148494	1.14192	0.45535	22	CGAACGTTTCTCAGGCCCGTGTCCTGCGATCATTTGCTTC	TCCTTTTTGAGGCCTTTGATGA	+
M63	ZFX_HUMAN.H11MO.1.A	-9	0.00149847	1.15232	0.45535	17	CGAACGTTTCTCAGGCCCGTGTCCTGCGATCATTTGCTTC	CCCCGGCCTCCGCCCCC	-
M63	MNX1_HUMAN.H11MO.0.D	-14	0.00198675	1.52781	0.477064	19	CGAACGTTTCTCAGGCCCGTGTCCTGCGATCATTTGCTTC	TTAAGGGTTATTAAAATAG	-
M63	CLOCK_HUMAN.H11MO.0.C	-5	0.00219789	1.69018	0.477064	14	CGAACGTTTCTCAGGCCCGTGTCCTGCGATCATTTGCTTC	TGTTCACGTGTCTG	-
M63	NR1H3_HUMAN.H11MO.0.B	0	0.00413768	3.18187	0.491281	19	CGAACGTTTCTCAGGCCCGTGTCCTGCGATCATTTGCTTC	CAGAGGTCACTGCAGGTCA	+
M63	SPZ1_HUMAN.H11MO.0.D	0	0.00423661	3.25795	0.491281	16	CGAACGTTTCTCAGGCCCGTGTCCTGCGATCATTTGCTTC	CGGCTGTTACCCTGGG	+
M63	ZN667_HUMAN.H11MO.0.C	0	0.00444408	3.4175	0.491281	19	CGAACGTTTCTCAGGCCCGTGTCCTGCGATCATTTGCTTC	GCTGAGCTTTTAAGGCCAC	-
M63	ZN589_HUMAN.H11MO.0.D	0	0.00458194	3.52351	0.491281	16	CGAACGTTTCTCAGGCCCGTGTCCTGCGATCATTTGCTTC	CGGCAGTAACCGTGGG	-
M63	ZN563_HUMAN.H11MO.0.C	1	0.00480318	3.69364	0.491281	20	CGAACGTTTCTCAGGCCCGTGTCCTGCGATCATTTGCTTC	GCAGCTGCCAGTGAGGATCCC	-
M63	BHE41_HUMAN.H11MO.0.D	-8	0.00553973	4.26005	0.491281	20	CGAACGTTTCTCAGGCCCGTGTCCTGCGATCATTTGCTTC	GCCTCTGCACGTGACCCGGT	-
M63	Z324A_HUMAN.H11MO.0.C	-19	0.00591227	4.54654	0.491281	21	CGAACGTTTCTCAGGCCCGTGTCCTGCGATCATTTGCTTC	TATCAAACCATCCTTTGCTGCCA	+
M63	PAX8_HUMAN.H11MO.0.D	-11	0.00615563	4.73368	0.491281	14	CGAACGTTTCTCAGGCCCGTGTCCTGCGATCATTTGCTTC	CCCGCTTCAGTGAC	-
M63	HESX1_HUMAN.H11MO.0.D	-9	0.00624188	4.8	0.491281	16	CGAACGTTTCTCAGGCCCGTGTCCTGCGATCATTTGCTTC	ATCCGGCACGTGGCCT	+
M63	TLX1_HUMAN.H11MO.0.D	-16	0.00653222	5.02328	0.491281	17	CGAACGTTTCTCAGGCCCGTGTCCTGCGATCATTTGCTTC	CCTTGGCAACTTGCCAG	-
M63	RARG_HUMAN.H11MO.0.B	-9	0.00720344	5.53945	0.491281	18	CGAACGTTTCTCAGGCCCGTGTCCTGCGATCATTTGCTTC	CCCAGGTCACTCTGACCT	-
M63	SP4_HUMAN.H11MO.0.A	-4	0.0072583	5.58163	0.491281	20	CGAACGTTTCTCAGGCCCGTGTCCTGCGATCATTTGCTTC	CCCGGCCCCGCCCCCTTCCC	-
M63	BRAC_HUMAN.H11MO.0.A	-5	0.0077593	5.9669	0.491281	20	CGAACGTTTCTCAGGCCCGTGTCCTGCGATCATTTGCTTC	ATTTCACACCTCCCTGCTAA	-
M63	THA_HUMAN.H11MO.0.C	-2	0.00813398	6.25503	0.491281	17	CGAACGTTTCTCAGGCCCGTGTCCTGCGATCATTTGCTTC	GGGTCACTTCAGGTCAG	+
M63	SP3_HUMAN.H11MO.0.B	-3	0.00829223	6.37672	0.491281	20	CGAACGTTTCTCAGGCCCGTGTCCTGCGATCATTTGCTTC	CCCCGGCCCCGCCCCCCCCC	-
M63	PATZ1_HUMAN.H11MO.0.C	-8	0.00840688	6.46489	0.491281	22	CGAACGTTTCTCAGGCCCGTGTCCTGCGATCATTTGCTTC	CCTCCCCCCCCGCCCCCTCCCC	-
M69	CLOCK_HUMAN.H11MO.0.C	-15	6.61212e-05	0.0508472	0.101674	14	CGCTGCCGTGCGTTCGCGTTCCGTGGCTGTAGGTGGCACA	TGTTCACGTGTCTG	-
M69	IRX2_HUMAN.H11MO.0.D	-20	0.000508035	0.390679	0.3906	19	CGCTGCCGTGCGTTCGCGTTCCGTGGCTGTAGGTGGCACA	ACATGGGTGGGCATGTTGG	+
M72	IRX2_HUMAN.H11MO.0.D	-9	0.00021835	0.167911	0.335316	19	TCTTTGCTAGATCAGTACAGCCTGTCCATGACGGGAGCTC	ACATGGGTGGGCATGTTGG	+
M74	IRX2_HUMAN.H11MO.0.D	-18	0.000301604	0.231933	0.377824	19	TGAAGATGCTGGTCTGTGTCACGATGTCGGCGCAGTTCTA	CCAACATGCCCACCCATGT	-
M74	MNX1_HUMAN.H11MO.0.D	-6	0.000922075	0.709076	0.472621	19	TGAAGATGCTGGTCTGTGTCACGATGTCGGCGCAGTTCTA	TTAAGGGTTATTAAAATAG	-
M75	ZN563_HUMAN.H11MO.0.C	-15	0.000607326	0.467034	0.255472	21	TGCAGCGCGTCATGGACATGTGCCTTCCGGGGACTATGAG	GCAGCTGCCAGTGAGGATCCC	-
M75	IRX2_HUMAN.H11MO.0.D	-5	0.00065543	0.504025	0.255472	19	TGCAGCGCGTCATGGACATGTGCCTTCCGGGGACTATGAG	ACATGGGTGGGCATGTTGG	+
M75	MNX1_HUMAN.H11MO.0.D	-2	0.000828261	0.636933	0.255472	19	TGCAGCGCGTCATGGACATGTGCCTTCCGGGGACTATGAG	TTAAGGGTTATTAAAATAG	-
M75	RXRA_HUMAN.H11MO.0.A	-10	0.000997492	0.767072	0.255472	20	TGCAGCGCGTCATGGACATGTGCCTTCCGGGGACTATGAG	CTCTGACCTCTGCCTCCCCC	-
M75	NR1D1_HUMAN.H11MO.0.B	-13	0.00219827	1.69047	0.422255	19	TGCAGCGCGTCATGGACATGTGCCTTCCGGGGACTATGAG	AGGGAAGTGGGTCAGAAGG	+
M79	PROX1_HUMAN.H11MO.0.D	-20	0.000206486	0.158788	0.276808	17	CCCGCTGCCTCCCGAAGCCCCCTCGAGGCGCCCAGGGGAG	GGGTAAGGCGGGTTGGG	+
M79	VEZF1_HUMAN.H11MO.0.C	1	0.000366335	0.281712	0.276808	21	CCCGCTGCCTCCCGAAGCCCCCTCGAGGCGCCCAGGGGAG	CCCCTCCCCCTCCCCCCTCCCC	-
M79	CTCFL_HUMAN.H11MO.0.A	-16	0.000697145	0.536104	0.31335	17	CCCGCTGCCTCCCGAAGCCCCCTCGAGGCGCCCAGGGGAG	GCCGCCAGGGGGCGCCG	+
M79	CTCF_HUMAN.H11MO.0.A	-14	0.000829394	0.637804	0.31335	19	CCCGCTGCCTCCCGAAGCCCCCTCGAGGCGCCCAGGGGAG	TGGCCACCAGGGGGCGCCA	+
M79	ZEP2_HUMAN.H11MO.0.D	-4	0.0011336	0.871741	0.315728	14	CCCGCTGCCTCCCGAAGCCCCCTCGAGGCGCCCAGGGGAG	GGGGTTTCCCTACC	-
M79	SP3_HUMAN.H11MO.0.B	-5	0.00133074	1.02334	0.315728	20	CCCGCTGCCTCCCGAAGCCCCCTCGAGGCGCCCAGGGGAG	CCCCGGCCCCGCCCCCCCCC	-
M79	MAZ_HUMAN.H11MO.0.A	1	0.00170875	1.31403	0.315728	21	CCCGCTGCCTCCCGAAGCCCCCTCGAGGCGCCCAGGGGAG	CCCCCCCCCCCCCCCCTCCCCC	-
M79	ZN667_HUMAN.H11MO.0.C	-3	0.00175338	1.34835	0.315728	19	CCCGCTGCCTCCCGAAGCCCCCTCGAGGCGCCCAGGGGAG	GTGGCCTTAAAAGCTCAGC	+
M79	PAX5_HUMAN.H11MO.0.A	-21	0.0018803	1.44595	0.315728	19	CCCGCTGCCTCCCGAAGCCCCCTCGAGGCGCCCAGGGGAG	GCCTGGGCAGCAGAGCGTGAC	+
M79	KLF6_HUMAN.H11MO.0.A	-4	0.00234294	1.80172	0.354071	19	CCCGCTGCCTCCCGAAGCCCCCTCGAGGCGCCCAGGGGAG	CCCCCGGCCCCGCCCTTCC	-
M79	ZN589_HUMAN.H11MO.0.D	-8	0.00307963	2.36823	0.380452	16	CCCGCTGCCTCCCGAAGCCCCCTCGAGGCGCCCAGGGGAG	CGGCAGTAACCGTGGG	-
M79	ZN341_HUMAN.H11MO.0.C	-24	0.00329539	2.53415	0.380452	16	CCCGCTGCCTCCCGAAGCCCCCTCGAGGCGCCCAGGGGAG	GGGGGGGGGGGGAGGGAAGAGC	+
M79	MAFA_HUMAN.H11MO.0.D	-22	0.00344174	2.6467	0.380452	18	CCCGCTGCCTCCCGAAGCCCCCTCGAGGCGCCCAGGGGAG	CGAAGGCTGCGGGGTCAGCAC	-
M79	PATZ1_HUMAN.H11MO.0.C	2	0.00374611	2.88076	0.380452	20	CCCGCTGCCTCCCGAAGCCCCCTCGAGGCGCCCAGGGGAG	CCTCCCCCCCCGCCCCCTCCCC	-
M79	PURA_HUMAN.H11MO.0.D	-2	0.0042698	3.28348	0.380452	17	CCCGCTGCCTCCCGAAGCCCCCTCGAGGCGCCCAGGGGAG	CCCTGCCCCCCCCTTCC	-
M79	RFX5_HUMAN.H11MO.0.A	-6	0.00433157	3.33098	0.380452	20	CCCGCTGCCTCCCGAAGCCCCCTCGAGGCGCCCAGGGGAG	GTCAGCTGTTGCTAGGCAGA	+
M79	RFX1_HUMAN.H11MO.0.B	-7	0.00453151	3.48473	0.380452	22	CCCGCTGCCTCCCGAAGCCCCCTCGAGGCGCCCAGGGGAG	GCCCCGGTTGCCATGGCGACGG	+
M79	PLAG1_HUMAN.H11MO.0.D	-13	0.00532259	4.09307	0.413226	17	CCCGCTGCCTCCCGAAGCCCCCTCGAGGCGCCCAGGGGAG	GGGGGCATCAGGAGGGG	+
M79	THAP1_HUMAN.H11MO.0.C	-8	0.00546876	4.20548	0.413226	22	CCCGCTGCCTCCCGAAGCCCCCTCGAGGCGCCCAGGGGAG	GCCCGCAGCCAAGATGGCGGCG	-
M79	SP2_HUMAN.H11MO.0.A	-18	0.00658448	5.06346	0.447499	22	CCCGCTGCCTCCCGAAGCCCCCTCGAGGCGCCCAGGGGAG	GGGGGGGGGGCGGGGCCGGGGG	+
M79	KLF3_HUMAN.H11MO.0.B	-6	0.00863602	6.6411	0.447499	19	CCCGCTGCCTCCCGAAGCCCCCTCGAGGCGCCCAGGGGAG	CCCGGCCCCGCCCCTCCCC	-
M79	ZFX_HUMAN.H11MO.1.A	-1	0.00877979	6.75166	0.447499	17	CCCGCTGCCTCCCGAAGCCCCCTCGAGGCGCCCAGGGGAG	CCCCGGCCTCCGCCCCC	-
M79	THB_HUMAN.H11MO.0.C	-27	0.00877979	6.75166	0.447499	13	CCCGCTGCCTCCCGAAGCCCCCTCGAGGCGCCCAGGGGAG	GAGGTCAGGTCAGGTCA	+
M79	IRX2_HUMAN.H11MO.0.D	-17	0.0098398	7.56681	0.447499	19	CCCGCTGCCTCCCGAAGCCCCCTCGAGGCGCCCAGGGGAG	ACATGGGTGGGCATGTTGG	+
M79	ZBT17_HUMAN.H11MO.0.A	-2	0.0098398	7.56681	0.447499	19	CCCGCTGCCTCCCGAAGCCCCCTCGAGGCGCCCAGGGGAG	CTTCCCCTCCCCCACCCTC	-
M79	ZN134_HUMAN.H11MO.0.C	-6	0.0100631	7.73851	0.447499	22	CCCGCTGCCTCCCGAAGCCCCCTCGAGGCGCCCAGGGGAG	GCCTCACCTAATCAGTTGAAGG	+
M79	ZN547_HUMAN.H11MO.0.C	-9	0.010068	7.74227	0.447499	20	CCCGCTGCCTCCCGAAGCCCCCTCGAGGCGCCCAGGGGAG	TGCTAATGCAGCAGGCATAC	+
M79	ZN563_HUMAN.H11MO.0.C	-10	0.0107752	8.28615	0.465251	21	CCCGCTGCCTCCCGAAGCCCCCTCGAGGCGCCCAGGGGAG	GCAGCTGCCAGTGAGGATCCC	-
M79	RXRA_HUMAN.H11MO.0.A	-1	0.012144	9.33872	0.482896	20	CCCGCTGCCTCCCGAAGCCCCCTCGAGGCGCCCAGGGGAG	CTCTGACCTCTGCCTCCCCC	-
M79	PAX8_HUMAN.H11MO.0.D	-17	0.012543	9.64554	0.482896	14	CCCGCTGCCTCCCGAAGCCCCCTCGAGGCGCCCAGGGGAG	CCCGCTTCAGTGAC	-
M79	Z324A_HUMAN.H11MO.0.C	-10	0.0126449	9.72391	0.482896	23	CCCGCTGCCTCCCGAAGCCCCCTCGAGGCGCCCAGGGGAG	TATCAAACCATCCTTTGCTGCCA	+
M79	LYL1_HUMAN.H11MO.0.A	0	0.0135233	10.3994	0.482896	14	CCCGCTGCCTCCCGAAGCCCCCTCGAGGCGCCCAGGGGAG	CCAGCTGTTTCCTG	+
M79	ZN554_HUMAN.H11MO.0.C	-21	0.0137402	10.5662	0.482896	19	CCCGCTGCCTCCCGAAGCCCCCTCGAGGCGCCCAGGGGAG	GCTGAGCCATGTGGGGTGCT	+
M81	NR1D1_HUMAN.H11MO.0.B	-6	4.349e-05	0.0334438	0.0667429	19	TAAACGGAGGCTGTGTCTCATCCGGGTGTAGGTTTGTGGA	AGGGAAGTGGGTCAGAAGG	+
M81	IRX2_HUMAN.H11MO.0.D	-19	0.000429739	0.330469	0.257622	19	TAAACGGAGGCTGTGTCTCATCCGGGTGTAGGTTTGTGGA	ACATGGGTGGGCATGTTGG	+
M81	MNX1_HUMAN.H11MO.0.D	-17	0.000503603	0.387271	0.257622	19	TAAACGGAGGCTGTGTCTCATCCGGGTGTAGGTTTGTGGA	CTATTTTAATAACCCTTAA	+
M81	BRAC_HUMAN.H11MO.0.A	-20	0.000755212	0.580758	0.289751	20	TAAACGGAGGCTGTGTCTCATCCGGGTGTAGGTTTGTGGA	TTAGCAGGGAGGTGTGAAAT	+
M81	TLX1_HUMAN.H11MO.0.D	-21	0.0010155	0.780922	0.311693	17	TAAACGGAGGCTGTGTCTCATCCGGGTGTAGGTTTGTGGA	CCTTGGCAACTTGCCAG	-
M81	TBX21_HUMAN.H11MO.0.A	-4	0.00173084	1.33101	0.431542	13	TAAACGGAGGCTGTGTCTCATCCGGGTGTAGGTTTGTGGA	GTGGAGGTGTGAA	+
M83	PAX8_HUMAN.H11MO.0.D	-4	0.000114429	0.0879959	0.174417	14	CATGGTGACTGTAGCATGCAGAATGGTTTAAGGCTAGGGC	GTCACTGAAGCGGG	+
M83	MNX1_HUMAN.H11MO.0.D	-20	0.00030318	0.233146	0.218723	19	CATGGTGACTGTAGCATGCAGAATGGTTTAAGGCTAGGGC	TTAAGGGTTATTAAAATAG	-
M83	RXRA_HUMAN.H11MO.0.A	-19	0.000430489	0.331046	0.218723	20	CATGGTGACTGTAGCATGCAGAATGGTTTAAGGCTAGGGC	GGGGGAGGCAGAGGTCAGAG	+
M83	THAP1_HUMAN.H11MO.0.C	-12	0.00109603	0.842846	0.260814	22	CATGGTGACTGTAGCATGCAGAATGGTTTAAGGCTAGGGC	CGCCGCCATCTTGGCTGCGGGC	+
M83	PAX2_HUMAN.H11MO.0.D	4	0.00121066	0.930997	0.260814	14	CATGGTGACTGTAGCATGCAGAATGGTTTAAGGCTAGGGC	TGTCACGCATGACTGAAC	-
M83	IRX2_HUMAN.H11MO.0.D	-10	0.00130924	1.00681	0.260814	19	CATGGTGACTGTAGCATGCAGAATGGTTTAAGGCTAGGGC	CCAACATGCCCACCCATGT	-
M83	SPIC_HUMAN.H11MO.0.D	-24	0.00137914	1.06056	0.260814	13	CATGGTGACTGTAGCATGCAGAATGGTTTAAGGCTAGGGC	GAGGAAGGGGAGG	+
M83	GATA1_HUMAN.H11MO.0.A	-29	0.00241004	1.85332	0.29251	11	CATGGTGACTGTAGCATGCAGAATGGTTTAAGGCTAGGGC	CTGGCGGGGACAGATAAGA	+
M83	ZN394_HUMAN.H11MO.0.C	-20	0.00249477	1.91848	0.29251	20	CATGGTGACTGTAGCATGCAGAATGGTTTAAGGCTAGGGC	AGAATGGAATAGAATGGAAT	+
M83	VEZF1_HUMAN.H11MO.0.C	-18	0.00311949	2.39889	0.339633	22	CATGGTGACTGTAGCATGCAGAATGGTTTAAGGCTAGGGC	GGGGAGGGGGGAGGGGGAGGGG	+
M83	PO3F3_HUMAN.H11MO.0.D	-7	0.00369012	2.8377	0.364642	17	CATGGTGACTGTAGCATGCAGAATGGTTTAAGGCTAGGGC	AAATTTGCATAATTTAT	-
M83	ZN554_HUMAN.H11MO.0.C	-7	0.00382765	2.94346	0.364642	20	CATGGTGACTGTAGCATGCAGAATGGTTTAAGGCTAGGGC	GCTGAGCCATGTGGGGTGCT	+
M83	ZN563_HUMAN.H11MO.0.C	-10	0.00504083	3.8764	0.437251	21	CATGGTGACTGTAGCATGCAGAATGGTTTAAGGCTAGGGC	GCAGCTGCCAGTGAGGATCCC	-
M83	Z324A_HUMAN.H11MO.0.C	-11	0.00516356	3.97078	0.437251	23	CATGGTGACTGTAGCATGCAGAATGGTTTAAGGCTAGGGC	TGGCAGCAAAGGATGGTTTGATA	-
M83	ZBT17_HUMAN.H11MO.0.A	-18	0.00617834	4.75114	0.455627	19	CATGGTGACTGTAGCATGCAGAATGGTTTAAGGCTAGGGC	GAGGGTGGGGGAGGGGAAG	+
M83	TAL1_HUMAN.H11MO.0.A	-29	0.00617834	4.75114	0.455627	11	CATGGTGACTGTAGCATGCAGAATGGTTTAAGGCTAGGGC	CTGGGGGGGGCAGATAAGG	+
M83	RARG_HUMAN.H11MO.0.B	-2	0.00650018	4.99864	0.455627	18	CATGGTGACTGTAGCATGCAGAATGGTTTAAGGCTAGGGC	AGGTCAGAGTGACCTGGG	+
M83	NKX61_HUMAN.H11MO.0.B	-3	0.00710273	5.462	0.470708	19	CATGGTGACTGTAGCATGCAGAATGGTTTAAGGCTAGGGC	CATTAAATTCCCATTAATC	-
M83	ZN214_HUMAN.H11MO.0.C	-4	0.00779515	5.99447	0.495071	22	CATGGTGACTGTAGCATGCAGAATGGTTTAAGGCTAGGGC	TCATCAAAGGCCTCAAAAAGGA	-
M83	KLF6_HUMAN.H11MO.0.A	-20	0.00815379	6.27026	0.496786	19	CATGGTGACTGTAGCATGCAGAATGGTTTAAGGCTAGGGC	GGAAGGGCGGGGCCGGGGG	+
M83	ZN341_HUMAN.H11MO.0.C	-18	0.00884334	6.80053	0.496786	22	CATGGTGACTGTAGCATGCAGAATGGTTTAAGGCTAGGGC	GGGGGGGGGGGGAGGGAAGAGC	+
M83	TLX1_HUMAN.H11MO.0.D	-10	0.00908711	6.98799	0.496786	17	CATGGTGACTGTAGCATGCAGAATGGTTTAAGGCTAGGGC	CTGGCAAGTTGCCAAGG	+
M83	SP4_HUMAN.H11MO.0.A	-18	0.00928404	7.13943	0.496786	20	CATGGTGACTGTAGCATGCAGAATGGTTTAAGGCTAGGGC	GGGAAGGGGGCGGGGCCGGG	+
M83	OLIG2_HUMAN.H11MO.0.B	-3	0.00994743	7.64957	0.496786	18	CATGGTGACTGTAGCATGCAGAATGGTTTAAGGCTAGGGC	CAGAAGGGAAACAGCTGG	-
M83	GATA2_HUMAN.H11MO.0.A	-29	0.0100024	7.69183	0.496786	11	CATGGTGACTGTAGCATGCAGAATGGTTTAAGGCTAGGGC	CTGGGGGGTGGAGATAAGG	+
M83	HESX1_HUMAN.H11MO.0.D	-8	0.0101866	7.8335	0.496786	16	CATGGTGACTGTAGCATGCAGAATGGTTTAAGGCTAGGGC	ATCCGGCACGTGGCCT	+
M83	CLOCK_HUMAN.H11MO.0.C	-8	0.0104295	8.02032	0.496786	14	CATGGTGACTGTAGCATGCAGAATGGTTTAAGGCTAGGGC	CAGACACGTGAACA	+
M85	IRX2_HUMAN.H11MO.0.D	-17	0.000220788	0.169786	0.217824	19	TCCTGCACTCTGAGTCGTCGTCACGTAGGCATCGGGGTGT	CCAACATGCCCACCCATGT	-
M85	MNX1_HUMAN.H11MO.0.D	-9	0.000541456	0.41638	0.27753	19	TCCTGCACTCTGAGTCGTCGTCACGTAGGCATCGGGGTGT	TTAAGGGTTATTAAAATAG	-
M88	IRX2_HUMAN.H11MO.0.D	-2	0.00064779	0.498151	0.469319	19	AATCTCCGGCTTTGATCCAGGGGCAGCTGCGAGTACGGTT	ACATGGGTGGGCATGTTGG	+
M88	RXRA_HUMAN.H11MO.0.A	-13	0.000918032	0.705966	0.469319	20	AATCTCCGGCTTTGATCCAGGGGCAGCTGCGAGTACGGTT	GGGGGAGGCAGAGGTCAGAG	+
M91	IRX2_HUMAN.H11MO.0.D	1	0.000535488	0.41179	0.281626	18	CTGCCGGAATTGCTACCTATGCTTGAGCCTCGGCGCGGCC	CCAACATGCCCACCCATGT	-
M91	MNX1_HUMAN.H11MO.0.D	-7	0.000630016	0.484482	0.281626	19	CTGCCGGAATTGCTACCTATGCTTGAGCCTCGGCGCGGCC	CTATTTTAATAACCCTTAA	+
M91	PAX2_HUMAN.H11MO.0.D	-10	0.000715726	0.550394	0.281626	18	CTGCCGGAATTGCTACCTATGCTTGAGCCTCGGCGCGGCC	TGTCACGCATGACTGAAC	-
M91	GATA1_HUMAN.H11MO.0.A	-28	0.000801652	0.616471	0.281626	12	CTGCCGGAATTGCTACCTATGCTTGAGCCTCGGCGCGGCC	CTGGCGGGGACAGATAAGA	+
M91	RXRA_HUMAN.H11MO.0.A	-9	0.00118749	0.91318	0.281626	20	CTGCCGGAATTGCTACCTATGCTTGAGCCTCGGCGCGGCC	CTCTGACCTCTGCCTCCCCC	-
M91	RARG_HUMAN.H11MO.2.D	-11	0.0012803	0.98455	0.281626	20	CTGCCGGAATTGCTACCTATGCTTGAGCCTCGGCGCGGCC	GTGACCTCTGGGTGACCCCC	-
M92	RXRA_HUMAN.H11MO.0.A	-1	6.2819e-05	0.0483078	0.0965961	20	GCACTCATTTTTGCAAATCGCGCTGAGTCGGAGGCTGTCA	CTCTGACCTCTGCCTCCCCC	-
M92	MNX1_HUMAN.H11MO.0.D	-6	0.000152477	0.117255	0.117231	19	GCACTCATTTTTGCAAATCGCGCTGAGTCGGAGGCTGTCA	CTATTTTAATAACCCTTAA	+
M92	IRX2_HUMAN.H11MO.0.D	-13	0.000653278	0.502371	0.316292	19	GCACTCATTTTTGCAAATCGCGCTGAGTCGGAGGCTGTCA	CCAACATGCCCACCCATGT	-
M93	IRX2_HUMAN.H11MO.0.D	-6	0.000125929	0.0968397	0.193134	19	ACTGACTCGTGGTTTTCCCTGTGAGGGCACTGTAGAGGGC	ACATGGGTGGGCATGTTGG	+
M93	MNX1_HUMAN.H11MO.0.D	-14	0.000440148	0.338474	0.244306	19	ACTGACTCGTGGTTTTCCCTGTGAGGGCACTGTAGAGGGC	TTAAGGGTTATTAAAATAG	-
M93	ZN563_HUMAN.H11MO.0.C	-10	0.000477885	0.367493	0.244306	21	ACTGACTCGTGGTTTTCCCTGTGAGGGCACTGTAGAGGGC	GCAGCTGCCAGTGAGGATCCC	-
M93	GATA1_HUMAN.H11MO.0.A	-29	0.00082775	0.63654	0.291088	11	ACTGACTCGTGGTTTTCCCTGTGAGGGCACTGTAGAGGGC	CTGGCGGGGACAGATAAGA	+
M93	RXRA_HUMAN.H11MO.0.A	1	0.00106485	0.818872	0.291088	19	ACTGACTCGTGGTTTTCCCTGTGAGGGCACTGTAGAGGGC	CTCTGACCTCTGCCTCCCCC	-
M93	PAX8_HUMAN.H11MO.0.D	-25	0.00172055	1.3231	0.291088	14	ACTGACTCGTGGTTTTCCCTGTGAGGGCACTGTAGAGGGC	GTCACTGAAGCGGG	+
M94	SP3_HUMAN.H11MO.0.B	-10	1.80821e-05	0.0139051	0.0273526	20	AGCAACCGAGCGCGCACTCCGCACCGCAGACAGGAGCCAG	CCCCGGCCCCGCCCCCCCCC	-
M94	SP2_HUMAN.H11MO.0.A	-3	9.59024e-05	0.073749	0.0496257	22	AGCAACCGAGCGCGCACTCCGCACCGCAGACAGGAGCCAG	CCCCCGGCCCCGCCCCCCCCCC	-
M94	ZFX_HUMAN.H11MO.1.A	-9	9.84187e-05	0.075684	0.0496257	17	AGCAACCGAGCGCGCACTCCGCACCGCAGACAGGAGCCAG	CCCCGGCCTCCGCCCCC	-
M94	KLF6_HUMAN.H11MO.0.A	-9	0.000156806	0.120584	0.0592998	19	AGCAACCGAGCGCGCACTCCGCACCGCAGACAGGAGCCAG	CCCCCGGCCCCGCCCTTCC	-
M94	ZN563_HUMAN.H11MO.0.C	-13	0.000444488	0.341811	0.118032	21	AGCAACCGAGCGCGCACTCCGCACCGCAGACAGGAGCCAG	GGGATCCTCACTGGCAGCTGC	+
M94	THAP1_HUMAN.H11MO.0.C	-16	0.000475449	0.36562	0.118032	22	AGCAACCGAGCGCGCACTCCGCACCGCAGACAGGAGCCAG	GCCCGCAGCCAAGATGGCGGCG	-
M94	PATZ1_HUMAN.H11MO.0.C	-3	0.000546195	0.420024	0.118032	22	AGCAACCGAGCGCGCACTCCGCACCGCAGACAGGAGCCAG	CCTCCCCCCCCGCCCCCTCCCC	-
M94	MAFA_HUMAN.H11MO.0.D	-3	0.00063359	0.487231	0.119803	21	AGCAACCGAGCGCGCACTCCGCACCGCAGACAGGAGCCAG	CGAAGGCTGCGGGGTCAGCAC	-
M94	SP4_HUMAN.H11MO.0.A	-11	0.00119985	0.922681	0.181499	20	AGCAACCGAGCGCGCACTCCGCACCGCAGACAGGAGCCAG	CCCGGCCCCGCCCCCTTCCC	-
M94	KLF3_HUMAN.H11MO.0.B	-11	0.0020911	1.60806	0.243021	19	AGCAACCGAGCGCGCACTCCGCACCGCAGACAGGAGCCAG	CCCGGCCCCGCCCCTCCCC	-
M94	VEZF1_HUMAN.H11MO.0.C	-10	0.00249191	1.91628	0.243021	22	AGCAACCGAGCGCGCACTCCGCACCGCAGACAGGAGCCAG	CCCCTCCCCCTCCCCCCTCCCC	-
M94	EGR1_HUMAN.H11MO.0.A	-9	0.00249763	1.92068	0.243021	17	AGCAACCGAGCGCGCACTCCGCACCGCAGACAGGAGCCAG	CCCCCGCCCACGCCCTC	-
M94	MAFF_HUMAN.H11MO.0.B	-5	0.00257048	1.9767	0.243021	18	AGCAACCGAGCGCGCACTCCGCACCGCAGACAGGAGCCAG	AAAAATGCTGACTCAGCA	-
M94	ZN341_HUMAN.H11MO.0.C	-11	0.00282494	2.17238	0.251368	22	AGCAACCGAGCGCGCACTCCGCACCGCAGACAGGAGCCAG	GCTCTTCCCTCCCCCCCCCCCC	-
M94	PROX1_HUMAN.H11MO.0.D	-9	0.00309097	2.37696	0.25976	17	AGCAACCGAGCGCGCACTCCGCACCGCAGACAGGAGCCAG	CCCAACCCGCCTTACCC	-
M94	KLF15_HUMAN.H11MO.0.A	-6	0.00465305	3.57819	0.316159	19	AGCAACCGAGCGCGCACTCCGCACCGCAGACAGGAGCCAG	CCCCCCCCTGCTCCTCCCC	-
M94	PTF1A_HUMAN.H11MO.0.B	-7	0.00473589	3.6419	0.316159	18	AGCAACCGAGCGCGCACTCCGCACCGCAGACAGGAGCCAG	GGGAAAGGGGGCAGCTGG	-
M94	BHE41_HUMAN.H11MO.0.D	-14	0.0048071	3.69666	0.316159	20	AGCAACCGAGCGCGCACTCCGCACCGCAGACAGGAGCCAG	GCCTCTGCACGTGACCCGGT	-
M94	WT1_HUMAN.H11MO.0.C	-10	0.00545087	4.19172	0.341582	20	AGCAACCGAGCGCGCACTCCGCACCGCAGACAGGAGCCAG	CCCCCCCTCCTCCCCCGCCC	-
M94	MAF_HUMAN.H11MO.0.A	-5	0.00564527	4.34121	0.341582	19	AGCAACCGAGCGCGCACTCCGCACCGCAGACAGGAGCCAG	GAATCTGCTGACTCAGCAA	+
M94	ZN335_HUMAN.H11MO.0.A	-12	0.00660698	5.08077	0.365506	22	AGCAACCGAGCGCGCACTCCGCACCGCAGACAGGAGCCAG	GGCTGTCCTCGGCGCTGCCTGA	+
M94	ZBT14_HUMAN.H11MO.0.C	-11	0.0069712	5.36085	0.365506	9	AGCAACCGAGCGCGCACTCCGCACCGCAGACAGGAGCCAG	GCGCGCTCC	-
M94	PAX8_HUMAN.H11MO.0.D	-17	0.00815442	6.27075	0.392125	14	AGCAACCGAGCGCGCACTCCGCACCGCAGACAGGAGCCAG	CCCGCTTCAGTGAC	-
M94	ZN263_HUMAN.H11MO.0.A	-4	0.00838929	6.45137	0.392125	20	AGCAACCGAGCGCGCACTCCGCACCGCAGACAGGAGCCAG	CTCCTCCTCTCCCTCCTCCC	-
M94	PURA_HUMAN.H11MO.0.D	-9	0.00916191	7.04551	0.392125	17	AGCAACCGAGCGCGCACTCCGCACCGCAGACAGGAGCCAG	CCCTGCCCCCCCCTTCC	-
M94	EGR2_HUMAN.H11MO.1.A	-9	0.00921147	7.08362	0.392125	16	AGCAACCGAGCGCGCACTCCGCACCGCAGACAGGAGCCAG	CCCCCGCCCACGCCCC	-
M94	ZBT17_HUMAN.H11MO.0.A	-9	0.00933206	7.17635	0.392125	19	AGCAACCGAGCGCGCACTCCGCACCGCAGACAGGAGCCAG	CTTCCCCTCCCCCACCCTC	-
M94	RXRA_HUMAN.H11MO.0.A	-9	0.0100505	7.72884	0.397177	20	AGCAACCGAGCGCGCACTCCGCACCGCAGACAGGAGCCAG	CTCTGACCTCTGCCTCCCCC	-
M94	MAFK_HUMAN.H11MO.1.A	-10	0.0103829	7.98444	0.397177	13	AGCAACCGAGCGCGCACTCCGCACCGCAGACAGGAGCCAG	TGCTGACTCAGCA	-
M94	TLX1_HUMAN.H11MO.0.D	-23	0.0104335	8.02333	0.397177	17	AGCAACCGAGCGCGCACTCCGCACCGCAGACAGGAGCCAG	CCTTGGCAACTTGCCAG	-
M94	MAZ_HUMAN.H11MO.0.A	-4	0.0105025	8.07644	0.397177	22	AGCAACCGAGCGCGCACTCCGCACCGCAGACAGGAGCCAG	CCCCCCCCCCCCCCCCTCCCCC	-
M94	ZN554_HUMAN.H11MO.0.C	-11	0.012011	9.23647	0.443145	20	AGCAACCGAGCGCGCACTCCGCACCGCAGACAGGAGCCAG	GCTGAGCCATGTGGGGTGCT	+
M94	SRBP2_HUMAN.H11MO.0.B	-11	0.0129322	9.94485	0.444002	13	AGCAACCGAGCGCGCACTCCGCACCGCAGACAGGAGCCAG	CCTCACCCCACCC	-
M94	EGR2_HUMAN.H11MO.0.A	-10	0.0131964	10.1481	0.444002	18	AGCAACCGAGCGCGCACTCCGCACCGCAGACAGGAGCCAG	CCCCTCCCACACCCCCCC	-
M94	TAF1_HUMAN.H11MO.0.A	-12	0.0137047	10.5389	0.444002	16	AGCAACCGAGCGCGCACTCCGCACCGCAGACAGGAGCCAG	CCGCCGCCGCCATCTT	-
M94	VEZF1_HUMAN.H11MO.1.C	-15	0.0137953	10.6086	0.444002	12	AGCAACCGAGCGCGCACTCCGCACCGCAGACAGGAGCCAG	CCCCCTCCCCCT	-
M94	KLF16_HUMAN.H11MO.0.D	-12	0.0142688	10.9727	0.449674	19	AGCAACCGAGCGCGCACTCCGCACCGCAGACAGGAGCCAG	CCCCCCCCCCCCCGCCCCC	-
M94	NR1H4_HUMAN.H11MO.0.B	-7	0.0151437	11.6455	0.467504	19	AGCAACCGAGCGCGCACTCCGCACCGCAGACAGGAGCCAG	GGGGTCAATGACCCCGAGG	+
M95	IRX2_HUMAN.H11MO.0.D	1	0.000214815	0.165193	0.252294	18	CTTGTTCACGTAGGTGTTCTGGCCGGGGCACGATGCTCTC	ACATGGGTGGGCATGTTGG	+
M95	RARG_HUMAN.H11MO.0.B	-21	0.000330823	0.254403	0.252294	18	CTTGTTCACGTAGGTGTTCTGGCCGGGGCACGATGCTCTC	CCCAGGTCACTCTGACCT	-
M95	TLX1_HUMAN.H11MO.0.D	-18	0.000781897	0.601279	0.298148	17	CTTGTTCACGTAGGTGTTCTGGCCGGGGCACGATGCTCTC	CTGGCAAGTTGCCAAGG	+
M95	ZFX_HUMAN.H11MO.1.A	-11	0.00128984	0.99189	0.380589	17	CTTGTTCACGTAGGTGTTCTGGCCGGGGCACGATGCTCTC	GGGGGCGGAGGCCGGGG	+
M95	RXRA_HUMAN.H11MO.0.A	-8	0.00171127	1.31597	0.380589	20	CTTGTTCACGTAGGTGTTCTGGCCGGGGCACGATGCTCTC	GGGGGAGGCAGAGGTCAGAG	+
M95	PROX1_HUMAN.H11MO.0.D	-6	0.00226724	1.74351	0.380589	17	CTTGTTCACGTAGGTGTTCTGGCCGGGGCACGATGCTCTC	GGGTAAGGCGGGTTGGG	+
M95	ZN394_HUMAN.H11MO.0.C	0	0.00228363	1.75611	0.380589	20	CTTGTTCACGTAGGTGTTCTGGCCGGGGCACGATGCTCTC	ATTCCATTCTATTCCATTCT	-
M95	AIRE_HUMAN.H11MO.0.C	0	0.00249525	1.91885	0.380589	18	CTTGTTCACGTAGGTGTTCTGGCCGGGGCACGATGCTCTC	ATTGGTTTTATTGGTTAA	+
M95	ZN563_HUMAN.H11MO.0.C	-8	0.00335212	2.57778	0.464207	21	CTTGTTCACGTAGGTGTTCTGGCCGGGGCACGATGCTCTC	GGGATCCTCACTGGCAGCTGC	+
M95	SP3_HUMAN.H11MO.0.B	-9	0.00400249	3.07792	0.464207	20	CTTGTTCACGTAGGTGTTCTGGCCGGGGCACGATGCTCTC	GGGGGGGGGCGGGGCCGGGG	+
M95	CLOCK_HUMAN.H11MO.0.C	-2	0.00403222	3.10078	0.464207	14	CTTGTTCACGTAGGTGTTCTGGCCGGGGCACGATGCTCTC	TGTTCACGTGTCTG	-
M95	NR1D1_HUMAN.H11MO.0.B	-11	0.00443123	3.40761	0.464207	19	CTTGTTCACGTAGGTGTTCTGGCCGGGGCACGATGCTCTC	AGGGAAGTGGGTCAGAAGG	+
M95	MNX1_HUMAN.H11MO.0.D	-7	0.00475403	3.65585	0.464207	19	CTTGTTCACGTAGGTGTTCTGGCCGGGGCACGATGCTCTC	TTAAGGGTTATTAAAATAG	-
M95	BRAC_HUMAN.H11MO.0.A	-2	0.00562389	4.32477	0.464207	20	CTTGTTCACGTAGGTGTTCTGGCCGGGGCACGATGCTCTC	TTAGCAGGGAGGTGTGAAAT	+
M95	SPIC_HUMAN.H11MO.0.D	-6	0.00565532	4.34894	0.464207	13	CTTGTTCACGTAGGTGTTCTGGCCGGGGCACGATGCTCTC	GAGGAAGGGGAGG	+
M95	PAX2_HUMAN.H11MO.0.D	-17	0.00602837	4.63582	0.464207	18	CTTGTTCACGTAGGTGTTCTGGCCGGGGCACGATGCTCTC	GTTCAGTCATGCGTGACA	+
M95	PATZ1_HUMAN.H11MO.0.C	-6	0.00608696	4.68087	0.464207	22	CTTGTTCACGTAGGTGTTCTGGCCGGGGCACGATGCTCTC	GGGGAGGGGGCGGGGGGGGAGG	+
M95	SP2_HUMAN.H11MO.0.A	-7	0.0069031	5.30849	0.469633	22	CTTGTTCACGTAGGTGTTCTGGCCGGGGCACGATGCTCTC	GGGGGGGGGGCGGGGCCGGGGG	+
M95	FOXD3_HUMAN.H11MO.0.D	0	0.0069825	5.36954	0.469633	15	CTTGTTCACGTAGGTGTTCTGGCCGGGGCACGATGCTCTC	TTTGTTTACTTAGCA	+
M95	ZN589_HUMAN.H11MO.0.D	-8	0.00766132	5.89155	0.469895	16	CTTGTTCACGTAGGTGTTCTGGCCGGGGCACGATGCTCTC	CCCACGGTTACTGCCG	+
M95	GATA1_HUMAN.H11MO.0.A	-7	0.00770193	5.92278	0.469895	19	CTTGTTCACGTAGGTGTTCTGGCCGGGGCACGATGCTCTC	TCTTATCTGTCCCCGCCAG	-
M95	ZN335_HUMAN.H11MO.0.A	-11	0.0083195	6.39769	0.488051	22	CTTGTTCACGTAGGTGTTCTGGCCGGGGCACGATGCTCTC	GGCTGTCCTCGGCGCTGCCTGA	+
M95	ZN341_HUMAN.H11MO.0.C	-7	0.00884854	6.80453	0.499861	22	CTTGTTCACGTAGGTGTTCTGGCCGGGGCACGATGCTCTC	GGGGGGGGGGGGAGGGAAGAGC	+
M96	ZBT17_HUMAN.H11MO.0.A	-7	0.000310497	0.238772	0.461634	19	CGGAGAATCGGGAGATGCAGTGGGAGATTGAGGCGGTTCT	GAGGGTGGGGGAGGGGAAG	+
M96	VEZF1_HUMAN.H11MO.0.C	-1	0.000600426	0.461727	0.461634	22	CGGAGAATCGGGAGATGCAGTGGGAGATTGAGGCGGTTCT	GGGGAGGGGGGAGGGGGAGGGG	+
M97	PAX8_HUMAN.H11MO.0.D	-20	0.000703046	0.540642	0.426536	14	CTTTGACGCTTTGCCTGAAATACGCGTCAGAGCCCGATGG	CCCGCTTCAGTGAC	-
M97	TLX1_HUMAN.H11MO.0.D	-2	0.000774622	0.595684	0.426536	17	CTTTGACGCTTTGCCTGAAATACGCGTCAGAGCCCGATGG	CTGGCAAGTTGCCAAGG	+
M97	IRX2_HUMAN.H11MO.0.D	-19	0.000960038	0.738269	0.426536	19	CTTTGACGCTTTGCCTGAAATACGCGTCAGAGCCCGATGG	ACATGGGTGGGCATGTTGG	+
M97	MNX1_HUMAN.H11MO.0.D	-10	0.00174433	1.34139	0.426536	19	CTTTGACGCTTTGCCTGAAATACGCGTCAGAGCCCGATGG	CTATTTTAATAACCCTTAA	+
M97	GATA1_HUMAN.H11MO.0.A	-29	0.00174433	1.34139	0.426536	11	CTTTGACGCTTTGCCTGAAATACGCGTCAGAGCCCGATGG	CTGGCGGGGACAGATAAGA	+
M97	RXRA_HUMAN.H11MO.0.A	-12	0.001895	1.45725	0.426536	20	CTTTGACGCTTTGCCTGAAATACGCGTCAGAGCCCGATGG	GGGGGAGGCAGAGGTCAGAG	+
M97	NR1D1_HUMAN.H11MO.0.B	-17	0.00233146	1.79289	0.426536	19	CTTTGACGCTTTGCCTGAAATACGCGTCAGAGCCCGATGG	CCTTCTGACCCACTTCCCT	-
M97	ZFX_HUMAN.H11MO.1.A	-22	0.00236813	1.8211	0.426536	17	CTTTGACGCTTTGCCTGAAATACGCGTCAGAGCCCGATGG	GGGGGCGGAGGCCGGGG	+
M98	IRX2_HUMAN.H11MO.0.D	-14	0.000301796	0.232081	0.367059	19	CCAGGTCCAGTACACTCTGTGCTGTACGACAGGAGCGTAA	ACATGGGTGGGCATGTTGG	+
M98	GATA2_HUMAN.H11MO.0.A	-29	0.00114842	0.883132	0.367059	11	CCAGGTCCAGTACACTCTGTGCTGTACGACAGGAGCGTAA	CTGGGGGGTGGAGATAAGG	+
M98	ZN563_HUMAN.H11MO.0.C	-2	0.00118739	0.913103	0.367059	21	CCAGGTCCAGTACACTCTGTGCTGTACGACAGGAGCGTAA	GGGATCCTCACTGGCAGCTGC	+
M98	NR1D1_HUMAN.H11MO.0.B	-17	0.00143789	1.10574	0.367059	19	CCAGGTCCAGTACACTCTGTGCTGTACGACAGGAGCGTAA	AGGGAAGTGGGTCAGAAGG	+
M98	GATA1_HUMAN.H11MO.0.A	-29	0.00143789	1.10574	0.367059	11	CCAGGTCCAGTACACTCTGTGCTGTACGACAGGAGCGTAA	CTGGCGGGGACAGATAAGA	+
M98	RXRA_HUMAN.H11MO.0.A	-1	0.00240329	1.84813	0.460127	20	CCAGGTCCAGTACACTCTGTGCTGTACGACAGGAGCGTAA	GGGGGAGGCAGAGGTCAGAG	+
M98	ZN394_HUMAN.H11MO.0.C	-3	0.00240329	1.84813	0.460127	20	CCAGGTCCAGTACACTCTGTGCTGTACGACAGGAGCGTAA	ATTCCATTCTATTCCATTCT	-
M99	ZN394_HUMAN.H11MO.0.C	-2	0.000896008	0.689031	0.432591	20	GGCTTTCGGCCCTGACTAATCCGGGTACGAGAACCTTAGT	ATTCCATTCTATTCCATTCT	-
M99	RXRA_HUMAN.H11MO.0.A	-13	0.00120337	0.925389	0.432591	20	GGCTTTCGGCCCTGACTAATCCGGGTACGAGAACCTTAGT	GGGGGAGGCAGAGGTCAGAG	+
M99	IRX2_HUMAN.H11MO.0.D	-10	0.00136748	1.05159	0.432591	19	GGCTTTCGGCCCTGACTAATCCGGGTACGAGAACCTTAGT	ACATGGGTGGGCATGTTGG	+
M99	TLX1_HUMAN.H11MO.0.D	-14	0.00157863	1.21397	0.432591	17	GGCTTTCGGCCCTGACTAATCCGGGTACGAGAACCTTAGT	CCTTGGCAACTTGCCAG	-
M99	MNX1_HUMAN.H11MO.0.D	-7	0.0018396	1.41465	0.432591	19	GGCTTTCGGCCCTGACTAATCCGGGTACGAGAACCTTAGT	CTATTTTAATAACCCTTAA	+
M99	GATA1_HUMAN.H11MO.0.A	7	0.00212916	1.63733	0.432591	12	GGCTTTCGGCCCTGACTAATCCGGGTACGAGAACCTTAGT	TCTTATCTGTCCCCGCCAG	-
M99	ZN563_HUMAN.H11MO.0.C	-13	0.00226095	1.73867	0.432591	21	GGCTTTCGGCCCTGACTAATCCGGGTACGAGAACCTTAGT	GCAGCTGCCAGTGAGGATCCC	-
M100	KLF6_HUMAN.H11MO.0.A	-4	5.91472e-06	0.00454842	0.00878672	19	CGCAGGCAGGGTGCGGTTGGCGGCGAGCCTGGTCAACTGC	GGAAGGGCGGGGCCGGGGG	+
M100	ZN341_HUMAN.H11MO.0.C	-4	5.31624e-05	0.0408819	0.0212272	22	CGCAGGCAGGGTGCGGTTGGCGGCGAGCCTGGTCAACTGC	GGGGGGGGGGGGAGGGAAGAGC	+
M100	SPIC_HUMAN.H11MO.0.D	-2	5.96525e-05	0.0458727	0.0212272	13	CGCAGGCAGGGTGCGGTTGGCGGCGAGCCTGGTCAACTGC	GAGGAAGGGGAGG	+
M100	PATZ1_HUMAN.H11MO.0.C	-3	7.32009e-05	0.0562915	0.0212272	22	CGCAGGCAGGGTGCGGTTGGCGGCGAGCCTGGTCAACTGC	GGGGAGGGGGCGGGGGGGGAGG	+
M100	SP2_HUMAN.H11MO.0.A	-13	7.32009e-05	0.0562915	0.0212272	22	CGCAGGCAGGGTGCGGTTGGCGGCGAGCCTGGTCAACTGC	GGGGGGGGGGCGGGGCCGGGGG	+
M100	MAZ_HUMAN.H11MO.0.A	-2	8.57336e-05	0.0659291	0.0212272	22	CGCAGGCAGGGTGCGGTTGGCGGCGAGCCTGGTCAACTGC	GGGGGAGGGGGGGGGGGGGGGG	+
M100	PROX1_HUMAN.H11MO.0.D	-3	0.000162706	0.125121	0.03453	17	CGCAGGCAGGGTGCGGTTGGCGGCGAGCCTGGTCAACTGC	GGGTAAGGCGGGTTGGG	+
M100	SP3_HUMAN.H11MO.0.B	-14	0.000218508	0.168033	0.039069	20	CGCAGGCAGGGTGCGGTTGGCGGCGAGCCTGGTCAACTGC	GGGGGGGGGCGGGGCCGGGG	+
M100	ZN554_HUMAN.H11MO.0.C	-21	0.000236691	0.182016	0.039069	19	CGCAGGCAGGGTGCGGTTGGCGGCGAGCCTGGTCAACTGC	GCTGAGCCATGTGGGGTGCT	+
M100	KLF3_HUMAN.H11MO.0.B	-2	0.000293586	0.225768	0.0394536	19	CGCAGGCAGGGTGCGGTTGGCGGCGAGCCTGGTCAACTGC	GGGGAGGGGCGGGGCCGGG	+
M100	TBX15_HUMAN.H11MO.0.D	-3	0.000318574	0.244984	0.0394536	19	CGCAGGCAGGGTGCGGTTGGCGGCGAGCCTGGTCAACTGC	GGGGGGGGGGGGGTGGGGG	+
M100	VEZF1_HUMAN.H11MO.1.C	-1	0.000328858	0.252892	0.0394536	12	CGCAGGCAGGGTGCGGTTGGCGGCGAGCCTGGTCAACTGC	AGAGGGAGGGGG	+
M100	ZN563_HUMAN.H11MO.0.C	-9	0.000345253	0.2655	0.0394536	21	CGCAGGCAGGGTGCGGTTGGCGGCGAGCCTGGTCAACTGC	GCAGCTGCCAGTGAGGATCCC	-
M100	PURA_HUMAN.H11MO.0.D	-8	0.00051285	0.394381	0.0544195	17	CGCAGGCAGGGTGCGGTTGGCGGCGAGCCTGGTCAACTGC	GGAAGGGGGGGGCAGGG	+
M100	THAP1_HUMAN.H11MO.0.C	-6	0.00059914	0.460738	0.0585205	22	CGCAGGCAGGGTGCGGTTGGCGGCGAGCCTGGTCAACTGC	CGCCGCCATCTTGGCTGCGGGC	+
M100	SRBP2_HUMAN.H11MO.0.B	-15	0.000630283	0.484688	0.0585205	13	CGCAGGCAGGGTGCGGTTGGCGGCGAGCCTGGTCAACTGC	GGGTGGGGTGAGG	+
M100	KLF16_HUMAN.H11MO.0.D	-2	0.000706236	0.543095	0.0617153	19	CGCAGGCAGGGTGCGGTTGGCGGCGAGCCTGGTCAACTGC	GGGGGCGGGGGGGGGGGGG	+
M100	ZN589_HUMAN.H11MO.0.D	-17	0.0010008	0.769619	0.0782534	16	CGCAGGCAGGGTGCGGTTGGCGGCGAGCCTGGTCAACTGC	CGGCAGTAACCGTGGG	-
M100	THA_HUMAN.H11MO.0.C	-8	0.00100084	0.769646	0.0782534	17	CGCAGGCAGGGTGCGGTTGGCGGCGAGCCTGGTCAACTGC	GGGTCACTTCAGGTCAG	+
M100	IRX2_HUMAN.H11MO.0.D	-5	0.00120638	0.927707	0.0896079	19	CGCAGGCAGGGTGCGGTTGGCGGCGAGCCTGGTCAACTGC	ACATGGGTGGGCATGTTGG	+
M100	ZN467_HUMAN.H11MO.0.C	-3	0.00128587	0.988837	0.0909643	22	CGCAGGCAGGGTGCGGTTGGCGGCGAGCCTGGTCAACTGC	GGGGAGGGGAGGGGGGGGGGGG	+
M100	TLX1_HUMAN.H11MO.0.D	-16	0.00138376	1.06411	0.0934396	17	CGCAGGCAGGGTGCGGTTGGCGGCGAGCCTGGTCAACTGC	CTGGCAAGTTGCCAAGG	+
M100	Z324A_HUMAN.H11MO.0.C	0	0.00175381	1.34868	0.111388	23	CGCAGGCAGGGTGCGGTTGGCGGCGAGCCTGGTCAACTGC	TGGCAGCAAAGGATGGTTTGATA	-
M100	VEZF1_HUMAN.H11MO.0.C	-3	0.00179953	1.38384	0.111388	22	CGCAGGCAGGGTGCGGTTGGCGGCGAGCCTGGTCAACTGC	GGGGAGGGGGGAGGGGGAGGGG	+
M100	NFIC_HUMAN.H11MO.0.A	-15	0.00205514	1.5804	0.122122	17	CGCAGGCAGGGTGCGGTTGGCGGCGAGCCTGGTCAACTGC	CTTGGCAGGGAGCCAAG	-
M100	ZN770_HUMAN.H11MO.0.C	-4	0.00234319	1.80192	0.131274	22	CGCAGGCAGGGTGCGGTTGGCGGCGAGCCTGGTCAACTGC	GGGAGGCTGAGGCGGGAGGATC	+
M100	SP4_HUMAN.H11MO.0.A	-3	0.00238589	1.83475	0.131274	20	CGCAGGCAGGGTGCGGTTGGCGGCGAGCCTGGTCAACTGC	GGGAAGGGGGCGGGGCCGGG	+
M100	ZBT17_HUMAN.H11MO.0.A	-6	0.00270235	2.07811	0.143376	19	CGCAGGCAGGGTGCGGTTGGCGGCGAGCCTGGTCAACTGC	GAGGGTGGGGGAGGGGAAG	+
M100	ZFX_HUMAN.H11MO.1.A	-5	0.00351458	2.70271	0.176403	17	CGCAGGCAGGGTGCGGTTGGCGGCGAGCCTGGTCAACTGC	GGGGGCGGAGGCCGGGG	+
M100	ZN322_HUMAN.H11MO.0.B	-12	0.00360057	2.76884	0.176403	20	CGCAGGCAGGGTGCGGTTGGCGGCGAGCCTGGTCAACTGC	GAGCCTGGTACAGAGCCTGG	+
M100	KLF15_HUMAN.H11MO.0.A	-3	0.00412306	3.17063	0.185608	19	CGCAGGCAGGGTGCGGTTGGCGGCGAGCCTGGTCAACTGC	GGGGAGGAGCAGGGGGGGG	+
M100	ETV5_HUMAN.H11MO.0.C	-3	0.00465785	3.58189	0.200926	14	CGCAGGCAGGGTGCGGTTGGCGGCGAGCCTGGTCAACTGC	GAGCAGGAAGTGAG	+
M100	CTCFL_HUMAN.H11MO.0.A	-1	0.00473382	3.64031	0.200926	17	CGCAGGCAGGGTGCGGTTGGCGGCGAGCCTGGTCAACTGC	GCCGCCAGGGGGCGCCG	+
M100	SALL4_HUMAN.H11MO.0.B	-1	0.0051517	3.96166	0.212589	10	CGCAGGCAGGGTGCGGTTGGCGGCGAGCCTGGTCAACTGC	GGAGGGTGGG	+
M100	RXRA_HUMAN.H11MO.0.A	-2	0.00537398	4.13259	0.215768	20	CGCAGGCAGGGTGCGGTTGGCGGCGAGCCTGGTCAACTGC	GGGGGAGGCAGAGGTCAGAG	+
M100	PATZ1_HUMAN.H11MO.1.C	-3	0.00626255	4.8159	0.227633	9	CGCAGGCAGGGTGCGGTTGGCGGCGAGCCTGGTCAACTGC	AGGGAGGGG	+
M100	SPZ1_HUMAN.H11MO.0.D	-17	0.00628243	4.83119	0.227633	16	CGCAGGCAGGGTGCGGTTGGCGGCGAGCCTGGTCAACTGC	CGGCTGTTACCCTGGG	+
M100	ZN335_HUMAN.H11MO.0.A	-5	0.00686262	5.27735	0.239989	22	CGCAGGCAGGGTGCGGTTGGCGGCGAGCCTGGTCAACTGC	TCAGGCAGCGCCGAGGACAGCC	-
M100	RFX5_HUMAN.H11MO.0.A	-4	0.0069761	5.36462	0.239989	20	CGCAGGCAGGGTGCGGTTGGCGGCGAGCCTGGTCAACTGC	GTCAGCTGTTGCTAGGCAGA	+
M100	NR1H4_HUMAN.H11MO.0.B	-1	0.00710808	5.46611	0.239989	19	CGCAGGCAGGGTGCGGTTGGCGGCGAGCCTGGTCAACTGC	GGGGTCAATGACCCCGAGG	+
M100	NR1D1_HUMAN.H11MO.0.B	0	0.00759758	5.84254	0.245372	19	CGCAGGCAGGGTGCGGTTGGCGGCGAGCCTGGTCAACTGC	AGGGAAGTGGGTCAGAAGG	+
M100	FEV_HUMAN.H11MO.0.B	-5	0.00759786	5.84275	0.245372	10	CGCAGGCAGGGTGCGGTTGGCGGCGAGCCTGGTCAACTGC	GCGGGAAGCG	+
M100	KLF5_HUMAN.H11MO.0.A	-7	0.00820881	6.31258	0.254057	14	CGCAGGCAGGGTGCGGTTGGCGGCGAGCCTGGTCAACTGC	AGGGTGGGGCTGGG	+
M100	TBX1_HUMAN.H11MO.0.D	-10	0.00901238	6.93052	0.273235	20	CGCAGGCAGGGTGCGGTTGGCGGCGAGCCTGGTCAACTGC	GGGTGGGCAGGGGTGGGCGG	+
M100	TFCP2_HUMAN.H11MO.0.D	-11	0.00976832	7.51184	0.279067	16	CGCAGGCAGGGTGCGGTTGGCGGCGAGCCTGGTCAACTGC	TCTGGCCAGTTCAGGC	-
M100	EGR1_HUMAN.H11MO.0.A	-2	0.0103963	7.99477	0.291404	17	CGCAGGCAGGGTGCGGTTGGCGGCGAGCCTGGTCAACTGC	GAGGGCGTGGGCGGGGG	+
M100	EGR2_HUMAN.H11MO.0.A	-10	0.0116585	8.96536	0.32073	18	CGCAGGCAGGGTGCGGTTGGCGGCGAGCCTGGTCAACTGC	GGGGGGGTGTGGGAGGGG	+
M100	TAF1_HUMAN.H11MO.0.A	-3	0.0121115	9.31371	0.321783	16	CGCAGGCAGGGTGCGGTTGGCGGCGAGCCTGGTCAACTGC	AAGATGGCGGCGGCGG	+
M100	ZN350_HUMAN.H11MO.1.D	-1	0.0126532	9.73029	0.321783	24	CGCAGGCAGGGTGCGGTTGGCGGCGAGCCTGGTCAACTGC	ACGGGGCGCAGGGATTTGTTGCCC	+
M100	NR1H3_HUMAN.H11MO.0.B	-5	0.0127925	9.8374	0.321783	19	CGCAGGCAGGGTGCGGTTGGCGGCGAGCCTGGTCAACTGC	CAGAGGTCACTGCAGGTCA	+
M100	ZN667_HUMAN.H11MO.0.C	-21	0.0127925	9.8374	0.321783	19	CGCAGGCAGGGTGCGGTTGGCGGCGAGCCTGGTCAACTGC	GCTGAGCTTTTAAGGCCAC	-
M100	ERG_HUMAN.H11MO.0.A	-3	0.012959	9.96546	0.321783	13	CGCAGGCAGGGTGCGGTTGGCGGCGAGCCTGGTCAACTGC	GGGCAGGAAGTGG	+
M100	ZN263_HUMAN.H11MO.0.A	-4	0.0131153	10.0856	0.321783	20	CGCAGGCAGGGTGCGGTTGGCGGCGAGCCTGGTCAACTGC	GGGAGGAGGGAGAGGAGGAG	+
M100	RREB1_HUMAN.H11MO.0.D	-2	0.013213	10.1608	0.321783	22	CGCAGGCAGGGTGCGGTTGGCGGCGAGCCTGGTCAACTGC	GGGGGGGGGGGTGGTTTGGGGT	+
M100	FLI1_HUMAN.H11MO.1.A	-3	0.0140216	10.7826	0.335967	13	CGCAGGCAGGGTGCGGTTGGCGGCGAGCCTGGTCAACTGC	AGGCAGGAAGTGG	+
M100	HES1_HUMAN.H11MO.0.D	-18	0.0151629	11.6603	0.357547	13	CGCAGGCAGGGTGCGGTTGGCGGCGAGCCTGGTCAACTGC	GGGCTCGTGGCGG	-
M100	COT2_HUMAN.H11MO.1.A	-20	0.0156567	12.04	0.357832	17	CGCAGGCAGGGTGCGGTTGGCGGCGAGCCTGGTCAACTGC	CCCTGACCTTTGACCCC	-
M100	PLAG1_HUMAN.H11MO.0.D	5	0.0156567	12.04	0.357832	12	CGCAGGCAGGGTGCGGTTGGCGGCGAGCCTGGTCAACTGC	GGGGGCATCAGGAGGGG	+
M100	CLOCK_HUMAN.H11MO.0.C	-2	0.016395	12.6078	0.369029	14	CGCAGGCAGGGTGCGGTTGGCGGCGAGCCTGGTCAACTGC	CAGACACGTGAACA	+
M100	ZIC2_HUMAN.H11MO.0.D	0	0.0175056	13.4618	0.372061	15	CGCAGGCAGGGTGCGGTTGGCGGCGAGCCTGGTCAACTGC	TCACAGCAGGGGGCC	-
M100	WT1_HUMAN.H11MO.1.B	-2	0.0175282	13.4792	0.372061	11	CGCAGGCAGGGTGCGGTTGGCGGCGAGCCTGGTCAACTGC	GTGGGAGGAGG	+
M100	ZEP2_HUMAN.H11MO.0.D	-4	0.0176602	13.5807	0.372061	14	CGCAGGCAGGGTGCGGTTGGCGGCGAGCCTGGTCAACTGC	GGTAGGGAAACCCC	+
M100	BHE41_HUMAN.H11MO.0.D	-7	0.017782	13.6744	0.372061	20	CGCAGGCAGGGTGCGGTTGGCGGCGAGCCTGGTCAACTGC	ACCGGGTCACGTGCAGAAGG	+
M100	WT1_HUMAN.H11MO.0.C	-8	0.017782	13.6744	0.372061	20	CGCAGGCAGGGTGCGGTTGGCGGCGAGCCTGGTCAACTGC	GGGCGGGGGAGGAGGGGGGG	+
M100	TAL1_HUMAN.H11MO.0.A	-12	0.0186517	14.3432	0.383725	19	CGCAGGCAGGGTGCGGTTGGCGGCGAGCCTGGTCAACTGC	CTGGGGGGGGCAGATAAGG	+
M100	E2F7_HUMAN.H11MO.0.B	-3	0.0191118	14.6969	0.383725	13	CGCAGGCAGGGTGCGGTTGGCGGCGAGCCTGGTCAACTGC	GGGGCGGGAAAGG	+
M100	OSR2_HUMAN.H11MO.0.C	-18	0.0197108	15.1576	0.387382	16	CGCAGGCAGGGTGCGGTTGGCGGCGAGCCTGGTCAACTGC	GCTGCTGCTTCTGCTG	+
M100	E2F1_HUMAN.H11MO.0.A	-1	0.0204601	15.7338	0.387382	14	CGCAGGCAGGGTGCGGTTGGCGGCGAGCCTGGTCAACTGC	GGGGGGCGGGAAAG	+
M100	E2F6_HUMAN.H11MO.0.A	-3	0.022239	17.1018	0.398043	13	CGCAGGCAGGGTGCGGTTGGCGGCGAGCCTGGTCAACTGC	GGGGCGGGAAGGG	+
M100	TBX21_HUMAN.H11MO.0.A	0	0.022239	17.1018	0.398043	13	CGCAGGCAGGGTGCGGTTGGCGGCGAGCCTGGTCAACTGC	GTGGAGGTGTGAA	+
M100	ASCL1_HUMAN.H11MO.0.A	-1	0.0236561	18.1915	0.418366	14	CGCAGGCAGGGTGCGGTTGGCGGCGAGCCTGGTCAACTGC	GGGAGCAGGTGCAG	-
M100	AIRE_HUMAN.H11MO.0.C	-6	0.0252181	19.3927	0.42931	18	CGCAGGCAGGGTGCGGTTGGCGGCGAGCCTGGTCAACTGC	ATTGGTTTTATTGGTTAA	+
M100	RARG_HUMAN.H11MO.0.B	-8	0.0252181	19.3927	0.42931	18	CGCAGGCAGGGTGCGGTTGGCGGCGAGCCTGGTCAACTGC	AGGTCAGAGTGACCTGGG	+
M100	ETS1_HUMAN.H11MO.0.A	-3	0.025821	19.8563	0.42931	13	CGCAGGCAGGGTGCGGTTGGCGGCGAGCCTGGTCAACTGC	AGACAGGAAGTGG	+
M100	ETS2_HUMAN.H11MO.0.B	0	0.025821	19.8563	0.42931	13	CGCAGGCAGGGTGCGGTTGGCGGCGAGCCTGGTCAACTGC	GGAAGGAAGAGGA	+
M100	MAZ_HUMAN.H11MO.1.A	-2	0.0264465	20.3373	0.42931	11	CGCAGGCAGGGTGCGGTTGGCGGCGAGCCTGGTCAACTGC	GAGGGAGGGGG	+
M100	NFIA_HUMAN.H11MO.0.C	-16	0.026644	20.4893	0.42931	15	CGCAGGCAGGGTGCGGTTGGCGGCGAGCCTGGTCAACTGC	TTGGCACCGTGCCAA	-
M100	OLIG2_HUMAN.H11MO.0.B	-3	0.0268308	20.6329	0.42931	18	CGCAGGCAGGGTGCGGTTGGCGGCGAGCCTGGTCAACTGC	CAGAAGGGAAACAGCTGG	-
M100	GATA1_HUMAN.H11MO.0.A	-12	0.0268758	20.6675	0.42931	19	CGCAGGCAGGGTGCGGTTGGCGGCGAGCCTGGTCAACTGC	CTGGCGGGGACAGATAAGA	+
M100	RARG_HUMAN.H11MO.2.D	-9	0.0284899	21.9087	0.44159	20	CGCAGGCAGGGTGCGGTTGGCGGCGAGCCTGGTCAACTGC	GTGACCTCTGGGTGACCCCC	-
M100	P73_HUMAN.H11MO.0.A	0	0.0285298	21.9394	0.44159	19	CGCAGGCAGGGTGCGGTTGGCGGCGAGCCTGGTCAACTGC	GGCATGTCTGGGCATGTCT	-
M100	FLI1_HUMAN.H11MO.0.A	-1	0.0285363	21.9444	0.44159	18	CGCAGGCAGGGTGCGGTTGGCGGCGAGCCTGGTCAACTGC	GGAGGAAGGAAGGAGGGA	+
M100	LYL1_HUMAN.H11MO.0.A	-6	0.0292986	22.5306	0.448712	14	CGCAGGCAGGGTGCGGTTGGCGGCGAGCCTGGTCAACTGC	CAGGAAACAGCTGG	-
M100	GATA2_HUMAN.H11MO.0.A	-28	0.0302756	23.2819	0.458206	12	CGCAGGCAGGGTGCGGTTGGCGGCGAGCCTGGTCAACTGC	CTGGGGGGTGGAGATAAGG	+
M100	MXI1_HUMAN.H11MO.0.A	-5	0.0305354	23.4817	0.458206	15	CGCAGGCAGGGTGCGGTTGGCGGCGAGCCTGGTCAACTGC	GCACGTGGCGGCGGG	+
M100	MAFA_HUMAN.H11MO.0.D	-7	0.0314148	24.158	0.466688	21	CGCAGGCAGGGTGCGGTTGGCGGCGAGCCTGGTCAACTGC	CGAAGGCTGCGGGGTCAGCAC	-
M100	E2F4_HUMAN.H11MO.0.A	-2	0.0321703	24.739	0.471668	13	CGCAGGCAGGGTGCGGTTGGCGGCGAGCCTGGTCAACTGC	GGGGGCGGGAAAT	+
M100	SP1_HUMAN.H11MO.0.A	-5	0.032385	24.9041	0.471668	22	CGCAGGCAGGGTGCGGTTGGCGGCGAGCCTGGTCAACTGC	GGGGGGCGGGGCCGGGGGGGGG	+
M100	EGR2_HUMAN.H11MO.1.A	-3	0.0335322	25.7862	0.478984	16	CGCAGGCAGGGTGCGGTTGGCGGCGAGCCTGGTCAACTGC	GGGGCGTGGGCGGGGG	+
M101	ZN341_HUMAN.H11MO.0.C	-3	4.55259e-05	0.0350094	0.0497908	22	GCTGGGCCACGGTGTACGGAGGAGTGAGTCCGAGTTGGAG	GGGGGGGGGGGGAGGGAAGAGC	+
M101	RXRA_HUMAN.H11MO.0.A	-8	6.55315e-05	0.0503937	0.0497908	20	GCTGGGCCACGGTGTACGGAGGAGTGAGTCCGAGTTGGAG	GGGGGAGGCAGAGGTCAGAG	+
M101	VEZF1_HUMAN.H11MO.0.C	-15	0.000141397	0.108735	0.0591832	22	GCTGGGCCACGGTGTACGGAGGAGTGAGTCCGAGTTGGAG	GGGGAGGGGGGAGGGGGAGGGG	+
M101	KLF3_HUMAN.H11MO.0.B	-15	0.000199209	0.153192	0.0591832	19	GCTGGGCCACGGTGTACGGAGGAGTGAGTCCGAGTTGGAG	GGGGAGGGGCGGGGCCGGG	+
M101	KLF6_HUMAN.H11MO.0.A	-17	0.000278252	0.213976	0.0591832	19	GCTGGGCCACGGTGTACGGAGGAGTGAGTCCGAGTTGGAG	GGAAGGGCGGGGCCGGGGG	+
M101	PATZ1_HUMAN.H11MO.0.C	-18	0.000283177	0.217763	0.0591832	22	GCTGGGCCACGGTGTACGGAGGAGTGAGTCCGAGTTGGAG	GGGGAGGGGGCGGGGGGGGAGG	+
M101	MAZ_HUMAN.H11MO.0.A	-17	0.000305407	0.234858	0.0591832	22	GCTGGGCCACGGTGTACGGAGGAGTGAGTCCGAGTTGGAG	GGGGGAGGGGGGGGGGGGGGGG	+
M101	SP3_HUMAN.H11MO.0.B	-15	0.000344318	0.264781	0.0591832	20	GCTGGGCCACGGTGTACGGAGGAGTGAGTCCGAGTTGGAG	GGGGGGGGGCGGGGCCGGGG	+
M101	SPIC_HUMAN.H11MO.0.D	-15	0.000389466	0.2995	0.0591832	13	GCTGGGCCACGGTGTACGGAGGAGTGAGTCCGAGTTGGAG	GAGGAAGGGGAGG	+
M101	SRBP2_HUMAN.H11MO.0.B	-16	0.000389466	0.2995	0.0591832	13	GCTGGGCCACGGTGTACGGAGGAGTGAGTCCGAGTTGGAG	GGGTGGGGTGAGG	+
M101	IRX2_HUMAN.H11MO.0.D	-19	0.000730751	0.561948	0.10095	19	GCTGGGCCACGGTGTACGGAGGAGTGAGTCCGAGTTGGAG	ACATGGGTGGGCATGTTGG	+
M101	MNX1_HUMAN.H11MO.0.D	-5	0.000922445	0.70936	0.116812	19	GCTGGGCCACGGTGTACGGAGGAGTGAGTCCGAGTTGGAG	TTAAGGGTTATTAAAATAG	-
M101	SP4_HUMAN.H11MO.0.A	-19	0.00108686	0.835798	0.127046	20	GCTGGGCCACGGTGTACGGAGGAGTGAGTCCGAGTTGGAG	GGGAAGGGGGCGGGGCCGGG	+
M101	ZBT17_HUMAN.H11MO.0.A	-15	0.00125203	0.962814	0.135899	19	GCTGGGCCACGGTGTACGGAGGAGTGAGTCCGAGTTGGAG	GAGGGTGGGGGAGGGGAAG	+
M101	NR1D1_HUMAN.H11MO.0.B	-3	0.00135018	1.03829	0.136782	19	GCTGGGCCACGGTGTACGGAGGAGTGAGTCCGAGTTGGAG	AGGGAAGTGGGTCAGAAGG	+
M101	BRAC_HUMAN.H11MO.0.A	-10	0.00145763	1.12091	0.138438	20	GCTGGGCCACGGTGTACGGAGGAGTGAGTCCGAGTTGGAG	TTAGCAGGGAGGTGTGAAAT	+
M101	GATA1_HUMAN.H11MO.0.A	-11	0.00168963	1.29933	0.151033	19	GCTGGGCCACGGTGTACGGAGGAGTGAGTCCGAGTTGGAG	CTGGCGGGGACAGATAAGA	+
M101	TBX21_HUMAN.H11MO.0.A	-15	0.0020855	1.60375	0.176063	13	GCTGGGCCACGGTGTACGGAGGAGTGAGTCCGAGTTGGAG	GTGGAGGTGTGAA	+
M101	ZFX_HUMAN.H11MO.1.A	-18	0.00235579	1.8116	0.181877	17	GCTGGGCCACGGTGTACGGAGGAGTGAGTCCGAGTTGGAG	GGGGGCGGAGGCCGGGG	+
M101	SP2_HUMAN.H11MO.0.A	-13	0.00239376	1.8408	0.181877	22	GCTGGGCCACGGTGTACGGAGGAGTGAGTCCGAGTTGGAG	GGGGGGGGGGCGGGGCCGGGGG	+
M101	PROX1_HUMAN.H11MO.0.D	-12	0.00254566	1.95761	0.184208	17	GCTGGGCCACGGTGTACGGAGGAGTGAGTCCGAGTTGGAG	GGGTAAGGCGGGTTGGG	+
M101	PAX5_HUMAN.H11MO.0.A	-9	0.00427765	3.28951	0.279694	21	GCTGGGCCACGGTGTACGGAGGAGTGAGTCCGAGTTGGAG	GCCTGGGCAGCAGAGCGTGAC	+
M101	ZN394_HUMAN.H11MO.0.C	-10	0.00447381	3.44036	0.279694	20	GCTGGGCCACGGTGTACGGAGGAGTGAGTCCGAGTTGGAG	AGAATGGAATAGAATGGAAT	+
M101	THAP1_HUMAN.H11MO.0.C	-6	0.004599	3.53663	0.279694	22	GCTGGGCCACGGTGTACGGAGGAGTGAGTCCGAGTTGGAG	GCCCGCAGCCAAGATGGCGGCG	-
M101	RARA_HUMAN.H11MO.0.A	0	0.0047855	3.68005	0.279694	20	GCTGGGCCACGGTGTACGGAGGAGTGAGTCCGAGTTGGAG	GGGGGATCAAGAGGTCAAGG	+
M101	ZN554_HUMAN.H11MO.0.C	-18	0.0047855	3.68005	0.279694	20	GCTGGGCCACGGTGTACGGAGGAGTGAGTCCGAGTTGGAG	GCTGAGCCATGTGGGGTGCT	+
M101	GATA2_HUMAN.H11MO.0.A	-11	0.00607494	4.67163	0.329695	19	GCTGGGCCACGGTGTACGGAGGAGTGAGTCCGAGTTGGAG	CTGGGGGGTGGAGATAAGG	+
M101	RARG_HUMAN.H11MO.0.B	-21	0.00666521	5.12555	0.349256	18	GCTGGGCCACGGTGTACGGAGGAGTGAGTCCGAGTTGGAG	AGGTCAGAGTGACCTGGG	+
M101	SMAD3_HUMAN.H11MO.0.B	-16	0.00709881	5.45898	0.351953	12	GCTGGGCCACGGTGTACGGAGGAGTGAGTCCGAGTTGGAG	CAGGTGACAGAG	-
M101	CLOCK_HUMAN.H11MO.0.C	-16	0.00717988	5.52133	0.351953	14	GCTGGGCCACGGTGTACGGAGGAGTGAGTCCGAGTTGGAG	CAGACACGTGAACA	+
M101	EGR1_HUMAN.H11MO.0.A	-17	0.00775945	5.96701	0.355449	17	GCTGGGCCACGGTGTACGGAGGAGTGAGTCCGAGTTGGAG	GAGGGCGTGGGCGGGGG	+
M101	LYL1_HUMAN.H11MO.0.A	-16	0.00778329	5.98535	0.355449	14	GCTGGGCCACGGTGTACGGAGGAGTGAGTCCGAGTTGGAG	CAGGAAACAGCTGG	-
M101	NR1H4_HUMAN.H11MO.0.B	-16	0.00795293	6.1158	0.355449	19	GCTGGGCCACGGTGTACGGAGGAGTGAGTCCGAGTTGGAG	GGGGTCAATGACCCCGAGG	+
M101	LEF1_HUMAN.H11MO.0.A	-9	0.010693	8.22291	0.451362	14	GCTGGGCCACGGTGTACGGAGGAGTGAGTCCGAGTTGGAG	AGCAAATCAAAGGA	-
M101	Z324A_HUMAN.H11MO.0.C	-8	0.0119842	9.21588	0.492195	23	GCTGGGCCACGGTGTACGGAGGAGTGAGTCCGAGTTGGAG	TGGCAGCAAAGGATGGTTTGATA	-
M102	IRX2_HUMAN.H11MO.0.D	-8	0.000291873	0.22445	0.447636	19	GGACTTTGACACTTGCTCGCGGATTTCCTCTCACTGCTGG	ACATGGGTGGGCATGTTGG	+
M103	VEZF1_HUMAN.H11MO.0.C	-15	1.14666e-05	0.00881783	0.0174131	22	ACCGCACAATGCGGAGGGGAAGAGGGTGCTGTTCAAGGAG	GGGGAGGGGGGAGGGGGAGGGG	+
M103	RXRA_HUMAN.H11MO.0.A	-17	0.000144413	0.111054	0.0683069	20	ACCGCACAATGCGGAGGGGAAGAGGGTGCTGTTCAAGGAG	GGGGGAGGCAGAGGTCAGAG	+
M103	ZN341_HUMAN.H11MO.0.C	-10	0.000167873	0.129094	0.0683069	22	ACCGCACAATGCGGAGGGGAAGAGGGTGCTGTTCAAGGAG	GGGGGGGGGGGGAGGGAAGAGC	+
M103	MNX1_HUMAN.H11MO.0.D	-19	0.000248047	0.190748	0.0683069	19	ACCGCACAATGCGGAGGGGAAGAGGGTGCTGTTCAAGGAG	TTAAGGGTTATTAAAATAG	-
M103	PATZ1_HUMAN.H11MO.0.C	-18	0.000267352	0.205594	0.0683069	22	ACCGCACAATGCGGAGGGGAAGAGGGTGCTGTTCAAGGAG	GGGGAGGGGGCGGGGGGGGAGG	+
M103	IRX2_HUMAN.H11MO.0.D	-16	0.000269882	0.207539	0.0683069	19	ACCGCACAATGCGGAGGGGAAGAGGGTGCTGTTCAAGGAG	ACATGGGTGGGCATGTTGG	+
M103	SPIC_HUMAN.H11MO.0.D	-9	0.000359694	0.276605	0.0710332	13	ACCGCACAATGCGGAGGGGAAGAGGGTGCTGTTCAAGGAG	GAGGAAGGGGAGG	+
M103	NR1D1_HUMAN.H11MO.0.B	-15	0.000376713	0.289692	0.0710332	19	ACCGCACAATGCGGAGGGGAAGAGGGTGCTGTTCAAGGAG	AGGGAAGTGGGTCAGAAGG	+
M103	MAZ_HUMAN.H11MO.0.A	-9	0.000420981	0.323734	0.0710332	22	ACCGCACAATGCGGAGGGGAAGAGGGTGCTGTTCAAGGAG	GGGGGAGGGGGGGGGGGGGGGG	+
M103	MCR_HUMAN.H11MO.0.D	-16	0.000576009	0.442951	0.0728936	17	ACCGCACAATGCGGAGGGGAAGAGGGTGCTGTTCAAGGAG	AAGAACAGGTTGTTGTA	+
M103	TLX1_HUMAN.H11MO.0.D	0	0.000576009	0.442951	0.0728936	17	ACCGCACAATGCGGAGGGGAAGAGGGTGCTGTTCAAGGAG	CTGGCAAGTTGCCAAGG	+
M103	ZFX_HUMAN.H11MO.1.A	-14	0.000576009	0.442951	0.0728936	17	ACCGCACAATGCGGAGGGGAAGAGGGTGCTGTTCAAGGAG	GGGGGCGGAGGCCGGGG	+
M103	ZN563_HUMAN.H11MO.0.C	-11	0.00077389	0.595121	0.0904018	21	ACCGCACAATGCGGAGGGGAAGAGGGTGCTGTTCAAGGAG	GGGATCCTCACTGGCAGCTGC	+
M103	ZBT17_HUMAN.H11MO.0.A	-15	0.00106689	0.820438	0.115726	19	ACCGCACAATGCGGAGGGGAAGAGGGTGCTGTTCAAGGAG	GAGGGTGGGGGAGGGGAAG	+
M103	EGR2_HUMAN.H11MO.0.A	-15	0.00135009	1.03822	0.136682	18	ACCGCACAATGCGGAGGGGAAGAGGGTGCTGTTCAAGGAG	GGGGGGGTGTGGGAGGGG	+
M103	KLF6_HUMAN.H11MO.0.A	-15	0.00145099	1.11581	0.137716	19	ACCGCACAATGCGGAGGGGAAGAGGGTGCTGTTCAAGGAG	GGAAGGGCGGGGCCGGGGG	+
M103	RARG_HUMAN.H11MO.0.B	0	0.00232343	1.78672	0.207549	18	ACCGCACAATGCGGAGGGGAAGAGGGTGCTGTTCAAGGAG	AGGTCAGAGTGACCTGGG	+
M103	PTF1A_HUMAN.H11MO.0.B	-14	0.00250689	1.9278	0.211497	18	ACCGCACAATGCGGAGGGGAAGAGGGTGCTGTTCAAGGAG	GGGAAAGGGGGCAGCTGG	-
M103	ZN816_HUMAN.H11MO.1.C	-19	0.00313962	2.41437	0.226704	14	ACCGCACAATGCGGAGGGGAAGAGGGTGCTGTTCAAGGAG	AAGGGGGACATGCA	+
M103	BHE41_HUMAN.H11MO.0.D	0	0.00315297	2.42463	0.226704	20	ACCGCACAATGCGGAGGGGAAGAGGGTGCTGTTCAAGGAG	ACCGGGTCACGTGCAGAAGG	+
M103	BRAC_HUMAN.H11MO.0.A	0	0.00338172	2.60054	0.226704	20	ACCGCACAATGCGGAGGGGAAGAGGGTGCTGTTCAAGGAG	ATTTCACACCTCCCTGCTAA	-
M103	CLOCK_HUMAN.H11MO.0.C	0	0.00342406	2.6331	0.226704	14	ACCGCACAATGCGGAGGGGAAGAGGGTGCTGTTCAAGGAG	TGTTCACGTGTCTG	-
M103	Z324A_HUMAN.H11MO.0.C	-15	0.00343356	2.64041	0.226704	23	ACCGCACAATGCGGAGGGGAAGAGGGTGCTGTTCAAGGAG	TGGCAGCAAAGGATGGTTTGATA	-
M103	ZN335_HUMAN.H11MO.0.A	-20	0.0039486	3.03647	0.249846	20	ACCGCACAATGCGGAGGGGAAGAGGGTGCTGTTCAAGGAG	TCAGGCAGCGCCGAGGACAGCC	-
M103	RARG_HUMAN.H11MO.2.D	-15	0.00416425	3.20231	0.252952	20	ACCGCACAATGCGGAGGGGAAGAGGGTGCTGTTCAAGGAG	GGGGGTCACCCAGAGGTCAC	+
M103	SP3_HUMAN.H11MO.0.B	-11	0.00477631	3.67298	0.265717	20	ACCGCACAATGCGGAGGGGAAGAGGGTGCTGTTCAAGGAG	GGGGGGGGGCGGGGCCGGGG	+
M103	SP2_HUMAN.H11MO.0.A	-18	0.00511575	3.93401	0.265717	22	ACCGCACAATGCGGAGGGGAAGAGGGTGCTGTTCAAGGAG	GGGGGGGGGGCGGGGCCGGGGG	+
M103	THAP1_HUMAN.H11MO.0.C	3	0.00511575	3.93401	0.265717	19	ACCGCACAATGCGGAGGGGAAGAGGGTGCTGTTCAAGGAG	GCCCGCAGCCAAGATGGCGGCG	-
M103	OLIG2_HUMAN.H11MO.0.B	-7	0.00524927	4.03668	0.265717	18	ACCGCACAATGCGGAGGGGAAGAGGGTGCTGTTCAAGGAG	CAGAAGGGAAACAGCTGG	-
M103	SP4_HUMAN.H11MO.0.A	-16	0.00547122	4.20737	0.268018	20	ACCGCACAATGCGGAGGGGAAGAGGGTGCTGTTCAAGGAG	GGGAAGGGGGCGGGGCCGGG	+
M103	ZN264_HUMAN.H11MO.0.C	-13	0.00588772	4.52765	0.279408	24	ACCGCACAATGCGGAGGGGAAGAGGGTGCTGTTCAAGGAG	AATGGGATTAGTGCCCTTATAAGA	-
M103	ZN589_HUMAN.H11MO.0.D	-1	0.0063748	4.90222	0.293355	16	ACCGCACAATGCGGAGGGGAAGAGGGTGCTGTTCAAGGAG	CGGCAGTAACCGTGGG	-
M103	PROX1_HUMAN.H11MO.0.D	-16	0.00675216	5.19241	0.298376	17	ACCGCACAATGCGGAGGGGAAGAGGGTGCTGTTCAAGGAG	GGGTAAGGCGGGTTGGG	+
M103	ZN554_HUMAN.H11MO.0.C	-3	0.00715121	5.49928	0.301661	20	ACCGCACAATGCGGAGGGGAAGAGGGTGCTGTTCAAGGAG	GCTGAGCCATGTGGGGTGCT	+
M103	ZN394_HUMAN.H11MO.0.C	0	0.00764018	5.8753	0.313576	20	ACCGCACAATGCGGAGGGGAAGAGGGTGCTGTTCAAGGAG	AGAATGGAATAGAATGGAAT	+
M103	ZN263_HUMAN.H11MO.0.A	-16	0.00992207	7.63007	0.384065	20	ACCGCACAATGCGGAGGGGAAGAGGGTGCTGTTCAAGGAG	GGGAGGAGGGAGAGGAGGAG	+
M103	TAL1_HUMAN.H11MO.1.A	-18	0.0101163	7.77947	0.384065	15	ACCGCACAATGCGGAGGGGAAGAGGGTGCTGTTCAAGGAG	CAGGAAGCAGATGTG	+
M103	GATA1_HUMAN.H11MO.0.A	-27	0.0106362	8.17927	0.393954	13	ACCGCACAATGCGGAGGGGAAGAGGGTGCTGTTCAAGGAG	CTGGCGGGGACAGATAAGA	+
M103	GATA2_HUMAN.H11MO.0.A	-27	0.0121351	9.33188	0.428564	13	ACCGCACAATGCGGAGGGGAAGAGGGTGCTGTTCAAGGAG	CTGGGGGGTGGAGATAAGG	+
M103	BC11A_HUMAN.H11MO.0.A	-11	0.0128208	9.85916	0.442489	17	ACCGCACAATGCGGAGGGGAAGAGGGTGCTGTTCAAGGAG	AAAAGAGGAAGTGAAAA	+
M103	TBX21_HUMAN.H11MO.0.A	-22	0.0135686	10.4342	0.446729	13	ACCGCACAATGCGGAGGGGAAGAGGGTGCTGTTCAAGGAG	GTGGAGGTGTGAA	+
M103	LYL1_HUMAN.H11MO.0.A	-18	0.0137881	10.603	0.446729	14	ACCGCACAATGCGGAGGGGAAGAGGGTGCTGTTCAAGGAG	CAGGAAACAGCTGG	-
M103	TAL1_HUMAN.H11MO.0.A	-27	0.0138261	10.6323	0.446729	13	ACCGCACAATGCGGAGGGGAAGAGGGTGCTGTTCAAGGAG	CTGGGGGGGGCAGATAAGG	+
M105	VEZF1_HUMAN.H11MO.0.C	-10	5.69706e-08	4.38104e-05	8.51956e-05	22	TCGTCGCTTGTTCCGCCCGCTCCTTCCCCACCGTCTCCCC	CCCCTCCCCCTCCCCCCTCCCC	-
M105	PATZ1_HUMAN.H11MO.0.C	-18	2.1396e-06	0.00164535	0.00159981	22	TCGTCGCTTGTTCCGCCCGCTCCTTCCCCACCGTCTCCCC	CCTCCCCCCCCGCCCCCTCCCC	-
M105	MAZ_HUMAN.H11MO.0.A	-19	3.85313e-06	0.00296306	0.0019207	21	TCGTCGCTTGTTCCGCCCGCTCCTTCCCCACCGTCTCCCC	CCCCCCCCCCCCCCCCTCCCCC	-
M105	ZN341_HUMAN.H11MO.0.C	-18	5.14279e-06	0.00395481	0.00192267	22	TCGTCGCTTGTTCCGCCCGCTCCTTCCCCACCGTCTCCCC	GCTCTTCCCTCCCCCCCCCCCC	-
M105	ZN467_HUMAN.H11MO.0.C	-24	1.09161e-05	0.00839452	0.00326487	16	TCGTCGCTTGTTCCGCCCGCTCCTTCCCCACCGTCTCCCC	CCCCCCCCCCCCTCCCCTCCCC	-
M105	ZBT17_HUMAN.H11MO.0.A	-22	1.80026e-05	0.013844	0.00448695	18	TCGTCGCTTGTTCCGCCCGCTCCTTCCCCACCGTCTCCCC	CTTCCCCTCCCCCACCCTC	-
M105	ZN263_HUMAN.H11MO.0.A	-11	2.12831e-05	0.0163667	0.00454677	20	TCGTCGCTTGTTCCGCCCGCTCCTTCCCCACCGTCTCCCC	CTCCTCCTCTCCCTCCTCCC	-
M105	SP3_HUMAN.H11MO.0.B	-13	4.10146e-05	0.0315402	0.00691067	20	TCGTCGCTTGTTCCGCCCGCTCCTTCCCCACCGTCTCCCC	CCCCGGCCCCGCCCCCCCCC	-
M105	ZFX_HUMAN.H11MO.1.A	-16	5.05832e-05	0.0388985	0.00691067	17	TCGTCGCTTGTTCCGCCCGCTCCTTCCCCACCGTCTCCCC	CCCCGGCCTCCGCCCCC	-
M105	SP4_HUMAN.H11MO.0.A	-20	5.39822e-05	0.0415123	0.00691067	20	TCGTCGCTTGTTCCGCCCGCTCCTTCCCCACCGTCTCCCC	CCCGGCCCCGCCCCCTTCCC	-
M105	PURA_HUMAN.H11MO.0.D	-10	6.1754e-05	0.0474888	0.00691067	17	TCGTCGCTTGTTCCGCCCGCTCCTTCCCCACCGTCTCCCC	CCCTGCCCCCCCCTTCC	-
M105	SP2_HUMAN.H11MO.0.A	-18	6.45061e-05	0.0496052	0.00691067	22	TCGTCGCTTGTTCCGCCCGCTCCTTCCCCACCGTCTCCCC	CCCCCGGCCCCGCCCCCCCCCC	-
M105	TBX1_HUMAN.H11MO.0.D	-12	6.46967e-05	0.0497517	0.00691067	20	TCGTCGCTTGTTCCGCCCGCTCCTTCCCCACCGTCTCCCC	CCGCCCACCCCTGCCCACCC	-
M105	RXRA_HUMAN.H11MO.0.A	-21	6.46967e-05	0.0497517	0.00691067	19	TCGTCGCTTGTTCCGCCCGCTCCTTCCCCACCGTCTCCCC	CTCTGACCTCTGCCTCCCCC	-
M105	SPIC_HUMAN.H11MO.0.D	-25	7.34232e-05	0.0564624	0.0069779	13	TCGTCGCTTGTTCCGCCCGCTCCTTCCCCACCGTCTCCCC	CCTCCCCTTCCTC	-
M105	TBX15_HUMAN.H11MO.0.D	-13	7.46584e-05	0.0574123	0.0069779	19	TCGTCGCTTGTTCCGCCCGCTCCTTCCCCACCGTCTCCCC	CCCCCACCCCCCCCCCCCC	-
M105	WT1_HUMAN.H11MO.0.C	-13	9.24684e-05	0.0711082	0.00813413	20	TCGTCGCTTGTTCCGCCCGCTCCTTCCCCACCGTCTCCCC	CCCCCCCTCCTCCCCCGCCC	-
M105	KLF6_HUMAN.H11MO.0.A	-18	0.000117353	0.0902441	0.00961316	19	TCGTCGCTTGTTCCGCCCGCTCCTTCCCCACCGTCTCCCC	CCCCCGGCCCCGCCCTTCC	-
M105	PROX1_HUMAN.H11MO.0.D	-21	0.000122139	0.0939246	0.00961316	17	TCGTCGCTTGTTCCGCCCGCTCCTTCCCCACCGTCTCCCC	CCCAACCCGCCTTACCC	-
M105	Z324A_HUMAN.H11MO.0.C	-14	0.000146838	0.112919	0.0109793	23	TCGTCGCTTGTTCCGCCCGCTCCTTCCCCACCGTCTCCCC	TATCAAACCATCCTTTGCTGCCA	+
M105	KLF3_HUMAN.H11MO.0.B	-20	0.000199157	0.153152	0.0141822	19	TCGTCGCTTGTTCCGCCCGCTCCTTCCCCACCGTCTCCCC	CCCGGCCCCGCCCCTCCCC	-
M105	EGR2_HUMAN.H11MO.0.A	-10	0.00026733	0.205576	0.0181715	18	TCGTCGCTTGTTCCGCCCGCTCCTTCCCCACCGTCTCCCC	CCCCTCCCACACCCCCCC	-
M105	TBX21_HUMAN.H11MO.0.A	-15	0.000445366	0.342486	0.0289571	13	TCGTCGCTTGTTCCGCCCGCTCCTTCCCCACCGTCTCCCC	TTCACACCTCCAC	-
M105	ZN350_HUMAN.H11MO.1.D	-10	0.000688383	0.529366	0.0428929	24	TCGTCGCTTGTTCCGCCCGCTCCTTCCCCACCGTCTCCCC	GGGCAACAAATCCCTGCGCCCCGT	-
M105	SP4_HUMAN.H11MO.1.A	-22	0.000975025	0.749794	0.0583233	16	TCGTCGCTTGTTCCGCCCGCTCCTTCCCCACCGTCTCCCC	CGGCCCCGCCCCCTCC	-
M105	ZN770_HUMAN.H11MO.0.C	-6	0.00103519	0.796064	0.0595408	22	TCGTCGCTTGTTCCGCCCGCTCCTTCCCCACCGTCTCCCC	GATCCTCCCGCCTCAGCCTCCC	-
M105	KLF16_HUMAN.H11MO.0.D	-16	0.00113292	0.871218	0.0614863	19	TCGTCGCTTGTTCCGCCCGCTCCTTCCCCACCGTCTCCCC	CCCCCCCCCCCCCGCCCCC	-
M105	TFDP1_HUMAN.H11MO.0.C	-22	0.00118751	0.913196	0.0614863	14	TCGTCGCTTGTTCCGCCCGCTCCTTCCCCACCGTCTCCCC	TTTTCCCGCCCCCC	-
M105	RARA_HUMAN.H11MO.0.A	-21	0.00119237	0.91693	0.0614863	19	TCGTCGCTTGTTCCGCCCGCTCCTTCCCCACCGTCTCCCC	CCTTGACCTCTTGATCCCCC	-
M105	EGR1_HUMAN.H11MO.0.A	-9	0.00124946	0.960835	0.0622828	17	TCGTCGCTTGTTCCGCCCGCTCCTTCCCCACCGTCTCCCC	CCCCCGCCCACGCCCTC	-
M105	MAFA_HUMAN.H11MO.0.D	-7	0.00135474	1.0418	0.0653525	21	TCGTCGCTTGTTCCGCCCGCTCCTTCCCCACCGTCTCCCC	GTGCTGACCCCGCAGCCTTCG	+
M105	KLF15_HUMAN.H11MO.0.A	-24	0.00194878	1.49861	0.0910707	16	TCGTCGCTTGTTCCGCCCGCTCCTTCCCCACCGTCTCCCC	CCCCCCCCTGCTCCTCCCC	-
M105	TAF1_HUMAN.H11MO.0.A	-21	0.00211127	1.62356	0.0956744	16	TCGTCGCTTGTTCCGCCCGCTCCTTCCCCACCGTCTCCCC	CCGCCGCCGCCATCTT	-
M105	NR1D1_HUMAN.H11MO.0.B	-9	0.00244539	1.88051	0.107556	19	TCGTCGCTTGTTCCGCCCGCTCCTTCCCCACCGTCTCCCC	CCTTCTGACCCACTTCCCT	-
M105	ZN563_HUMAN.H11MO.0.C	-5	0.00260584	2.00389	0.109094	21	TCGTCGCTTGTTCCGCCCGCTCCTTCCCCACCGTCTCCCC	GGGATCCTCACTGGCAGCTGC	+
M105	THAP1_HUMAN.H11MO.0.C	-13	0.00262625	2.01959	0.109094	22	TCGTCGCTTGTTCCGCCCGCTCCTTCCCCACCGTCTCCCC	CGCCGCCATCTTGGCTGCGGGC	+
M105	VEZF1_HUMAN.H11MO.1.C	-24	0.00312437	2.40264	0.126278	12	TCGTCGCTTGTTCCGCCCGCTCCTTCCCCACCGTCTCCCC	CCCCCTCCCCCT	-
M105	TLX1_HUMAN.H11MO.0.D	-13	0.00330121	2.53863	0.128851	17	TCGTCGCTTGTTCCGCCCGCTCCTTCCCCACCGTCTCCCC	CCTTGGCAACTTGCCAG	-
M105	FLI1_HUMAN.H11MO.0.A	-16	0.00336037	2.58412	0.128851	18	TCGTCGCTTGTTCCGCCCGCTCCTTCCCCACCGTCTCCCC	TCCCTCCTTCCTTCCTCC	-
M105	RREB1_HUMAN.H11MO.0.D	-13	0.00370582	2.84977	0.138545	22	TCGTCGCTTGTTCCGCCCGCTCCTTCCCCACCGTCTCCCC	ACCCCAAACCACCCCCCCCCCC	-
M105	OLIG2_HUMAN.H11MO.0.B	-15	0.00390619	3.00386	0.142474	18	TCGTCGCTTGTTCCGCCCGCTCCTTCCCCACCGTCTCCCC	CCAGCTGTTTCCCTTCTG	+
M105	LYL1_HUMAN.H11MO.0.A	-15	0.00503832	3.87447	0.174354	14	TCGTCGCTTGTTCCGCCCGCTCCTTCCCCACCGTCTCCCC	CCAGCTGTTTCCTG	+
M105	ZN394_HUMAN.H11MO.0.C	-18	0.00516411	3.9712	0.174354	20	TCGTCGCTTGTTCCGCCCGCTCCTTCCCCACCGTCTCCCC	ATTCCATTCTATTCCATTCT	-
M105	COT1_HUMAN.H11MO.0.C	-25	0.00524659	4.03463	0.174354	15	TCGTCGCTTGTTCCGCCCGCTCCTTCCCCACCGTCTCCCC	CCCTGACCTCTGACCCC	-
M105	E2F1_HUMAN.H11MO.0.A	-22	0.0059744	4.59432	0.189452	14	TCGTCGCTTGTTCCGCCCGCTCCTTCCCCACCGTCTCCCC	CTTTCCCGCCCCCC	-
M105	ZN816_HUMAN.H11MO.0.C	-17	0.00598817	4.6049	0.189452	21	TCGTCGCTTGTTCCGCCCGCTCCTTCCCCACCGTCTCCCC	CCCTGCATGTCCCCCTTTTTT	-
M105	PTF1A_HUMAN.H11MO.0.B	-15	0.00608098	4.67627	0.189452	18	TCGTCGCTTGTTCCGCCCGCTCCTTCCCCACCGTCTCCCC	CCAGCTGCCCCCTTTCCC	+
M105	IRX2_HUMAN.H11MO.0.D	-18	0.00725224	5.57697	0.221331	19	TCGTCGCTTGTTCCGCCCGCTCCTTCCCCACCGTCTCCCC	CCAACATGCCCACCCATGT	-
M105	EGR2_HUMAN.H11MO.1.A	-24	0.00761077	5.85268	0.227564	16	TCGTCGCTTGTTCCGCCCGCTCCTTCCCCACCGTCTCCCC	CCCCCGCCCACGCCCC	-
M105	RFX5_HUMAN.H11MO.0.A	-10	0.00780744	6.00392	0.227564	20	TCGTCGCTTGTTCCGCCCGCTCCTTCCCCACCGTCTCCCC	TCTGCCTAGCAACAGCTGAC	-
M105	E2F7_HUMAN.H11MO.0.B	-21	0.00791406	6.08591	0.227564	13	TCGTCGCTTGTTCCGCCCGCTCCTTCCCCACCGTCTCCCC	CCTTTCCCGCCCC	-
M105	ZN589_HUMAN.H11MO.0.D	-17	0.00821487	6.31724	0.227564	16	TCGTCGCTTGTTCCGCCCGCTCCTTCCCCACCGTCTCCCC	CCCACGGTTACTGCCG	+
M105	BC11A_HUMAN.H11MO.0.A	-22	0.00821732	6.31912	0.227564	17	TCGTCGCTTGTTCCGCCCGCTCCTTCCCCACCGTCTCCCC	TTTTCACTTCCTCTTTT	-
M105	ZN148_HUMAN.H11MO.0.D	-25	0.0100508	7.72904	0.273277	15	TCGTCGCTTGTTCCGCCCGCTCCTTCCCCACCGTCTCCCC	CCCCTCCCCCACCCC	-
M105	FEV_HUMAN.H11MO.0.B	-20	0.010589	8.14295	0.28277	10	TCGTCGCTTGTTCCGCCCGCTCCTTCCCCACCGTCTCCCC	CGCTTCCCGC	-
M105	E2F3_HUMAN.H11MO.0.A	-23	0.0111721	8.59138	0.291706	11	TCGTCGCTTGTTCCGCCCGCTCCTTCCCCACCGTCTCCCC	TTTCCCGCCCT	-
M105	SMAD3_HUMAN.H11MO.0.B	-13	0.0113572	8.73372	0.291706	12	TCGTCGCTTGTTCCGCCCGCTCCTTCCCCACCGTCTCCCC	CTCTGTCACCTG	+
M105	E2F4_HUMAN.H11MO.1.A	-18	0.0115574	8.88761	0.291706	14	TCGTCGCTTGTTCCGCCCGCTCCTTCCCCACCGTCTCCCC	TCAAATTTCCCGCC	-
M105	MNX1_HUMAN.H11MO.0.D	-19	0.0117251	9.01659	0.291706	19	TCGTCGCTTGTTCCGCCCGCTCCTTCCCCACCGTCTCCCC	CTATTTTAATAACCCTTAA	+
M105	SPZ1_HUMAN.H11MO.0.D	-17	0.0119571	9.19501	0.291706	16	TCGTCGCTTGTTCCGCCCGCTCCTTCCCCACCGTCTCCCC	CCCAGGGTAACAGCCG	-
M105	ETS2_HUMAN.H11MO.0.B	-24	0.012094	9.3003	0.291706	13	TCGTCGCTTGTTCCGCCCGCTCCTTCCCCACCGTCTCCCC	TCCTCTTCCTTCC	-
M105	ETV5_HUMAN.H11MO.0.C	-15	0.0135569	10.4253	0.321801	14	TCGTCGCTTGTTCCGCCCGCTCCTTCCCCACCGTCTCCCC	CTCACTTCCTGCTC	-
M105	FLI1_HUMAN.H11MO.1.A	-19	0.0142704	10.974	0.333445	13	TCGTCGCTTGTTCCGCCCGCTCCTTCCCCACCGTCTCCCC	CCACTTCCTGCCT	-
M105	ELF5_HUMAN.H11MO.0.A	-19	0.01477	11.3582	0.339744	15	TCGTCGCTTGTTCCGCCCGCTCCTTCCCCACCGTCTCCCC	CCACTTCCTCCTTCC	-
M105	SP1_HUMAN.H11MO.0.A	-14	0.0154298	11.8655	0.339744	22	TCGTCGCTTGTTCCGCCCGCTCCTTCCCCACCGTCTCCCC	CCCCCCCCCGGCCCCGCCCCCC	-
M105	ERG_HUMAN.H11MO.0.A	-19	0.0154877	11.91	0.339744	13	TCGTCGCTTGTTCCGCCCGCTCCTTCCCCACCGTCTCCCC	CCACTTCCTGCCC	-
M105	PLAG1_HUMAN.H11MO.0.D	-16	0.015676	12.0548	0.339744	17	TCGTCGCTTGTTCCGCCCGCTCCTTCCCCACCGTCTCCCC	CCCCTCCTGATGCCCCC	-
M105	RARA_HUMAN.H11MO.2.A	-24	0.015676	12.0548	0.339744	16	TCGTCGCTTGTTCCGCCCGCTCCTTCCCCACCGTCTCCCC	TGACCTCTCGGTGACCT	-
M105	BHE23_HUMAN.H11MO.0.D	-27	0.0160314	12.3281	0.342483	12	TCGTCGCTTGTTCCGCCCGCTCCTTCCCCACCGTCTCCCC	CCACCATATGCT	-
M105	ZEP2_HUMAN.H11MO.0.D	-18	0.0171545	13.1918	0.361316	14	TCGTCGCTTGTTCCGCCCGCTCCTTCCCCACCGTCTCCCC	GGGGTTTCCCTACC	-
M105	RARG_HUMAN.H11MO.0.B	-15	0.0185522	14.2667	0.385328	18	TCGTCGCTTGTTCCGCCCGCTCCTTCCCCACCGTCTCCCC	CCCAGGTCACTCTGACCT	-
M105	GSC2_HUMAN.H11MO.0.D	-25	0.0191482	14.725	0.392258	11	TCGTCGCTTGTTCCGCCCGCTCCTTCCCCACCGTCTCCCC	CCTAATCCGCT	-
M105	MXI1_HUMAN.H11MO.0.A	-12	0.0199214	15.3196	0.402583	15	TCGTCGCTTGTTCCGCCCGCTCCTTCCCCACCGTCTCCCC	CCCGCCGCCACGTGC	-
M105	ETS1_HUMAN.H11MO.0.A	-19	0.0213619	16.4273	0.419556	13	TCGTCGCTTGTTCCGCCCGCTCCTTCCCCACCGTCTCCCC	CCACTTCCTGTCT	-
M105	MZF1_HUMAN.H11MO.0.B	-19	0.0213619	16.4273	0.419556	13	TCGTCGCTTGTTCCGCCCGCTCCTTCCCCACCGTCTCCCC	CCCAATCCCCTCC	-
M105	ZN816_HUMAN.H11MO.1.C	-20	0.021603	16.6127	0.419556	14	TCGTCGCTTGTTCCGCCCGCTCCTTCCCCACCGTCTCCCC	TGCATGTCCCCCTT	-
M105	ZN713_HUMAN.H11MO.0.D	-23	0.0241001	18.533	0.46015	17	TCGTCGCTTGTTCCGCCCGCTCCTTCCCCACCGTCTCCCC	TTTCGTGTCATTTTTCTAT	-
M105	ARNT2_HUMAN.H11MO.0.D	-11	0.0243086	18.6933	0.46015	12	TCGTCGCTTGTTCCGCCCGCTCCTTCCCCACCGTCTCCCC	GCCTCCCACGCC	-
M105	NR1H4_HUMAN.H11MO.0.B	-16	0.0256772	19.7458	0.479982	19	TCGTCGCTTGTTCCGCCCGCTCCTTCCCCACCGTCTCCCC	CCTCGGGGTCATTGACCCC	-
M105	E2F4_HUMAN.H11MO.0.A	-22	0.0270213	20.7794	0.493909	13	TCGTCGCTTGTTCCGCCCGCTCCTTCCCCACCGTCTCCCC	ATTTCCCGCCCCC	-
M105	COT2_HUMAN.H11MO.1.A	-21	0.0270829	20.8267	0.493909	17	TCGTCGCTTGTTCCGCCCGCTCCTTCCCCACCGTCTCCCC	CCCTGACCTTTGACCCC	-
M106	IRX2_HUMAN.H11MO.0.D	-20	0.000545581	0.419552	0.418644	19	GTCTGTCGTGGGGAGCTGCGGCGTGACCGTTAGCGGGTGA	ACATGGGTGGGCATGTTGG	+
M106	TLX1_HUMAN.H11MO.0.D	-20	0.00123176	0.947224	0.469503	17	GTCTGTCGTGGGGAGCTGCGGCGTGACCGTTAGCGGGTGA	CCTTGGCAACTTGCCAG	-
M106	ZN563_HUMAN.H11MO.0.C	-16	0.00141268	1.08635	0.469503	21	GTCTGTCGTGGGGAGCTGCGGCGTGACCGTTAGCGGGTGA	GGGATCCTCACTGGCAGCTGC	+
M106	MNX1_HUMAN.H11MO.0.D	-14	0.00185031	1.42289	0.469503	19	GTCTGTCGTGGGGAGCTGCGGCGTGACCGTTAGCGGGTGA	CTATTTTAATAACCCTTAA	+
M106	GATA1_HUMAN.H11MO.0.A	-28	0.00214151	1.64682	0.469503	12	GTCTGTCGTGGGGAGCTGCGGCGTGACCGTTAGCGGGTGA	CTGGCGGGGACAGATAAGA	+
M107	ZN394_HUMAN.H11MO.0.C	-13	0.000212309	0.163265	0.325611	20	CCACTTGTGGTGGCAGTTCCTCTTTTTCAGCTCAGACAGT	ATTCCATTCTATTCCATTCT	-
M107	MNX1_HUMAN.H11MO.0.D	-9	0.000711386	0.547056	0.423864	19	CCACTTGTGGTGGCAGTTCCTCTTTTTCAGCTCAGACAGT	CTATTTTAATAACCCTTAA	+
M107	IRX2_HUMAN.H11MO.0.D	-2	0.000829118	0.637592	0.423864	19	CCACTTGTGGTGGCAGTTCCTCTTTTTCAGCTCAGACAGT	ACATGGGTGGGCATGTTGG	+
M107	RXRA_HUMAN.H11MO.0.A	-4	0.00121748	0.93624	0.424047	20	CCACTTGTGGTGGCAGTTCCTCTTTTTCAGCTCAGACAGT	CTCTGACCTCTGCCTCCCCC	-
M107	Z324A_HUMAN.H11MO.0.C	-10	0.00138246	1.06311	0.424047	23	CCACTTGTGGTGGCAGTTCCTCTTTTTCAGCTCAGACAGT	TATCAAACCATCCTTTGCTGCCA	+
M107	ZN667_HUMAN.H11MO.0.C	-17	0.00216874	1.66776	0.426305	19	CCACTTGTGGTGGCAGTTCCTCTTTTTCAGCTCAGACAGT	GTGGCCTTAAAAGCTCAGC	+
M107	BC11A_HUMAN.H11MO.0.A	-9	0.0024471	1.88182	0.426305	17	CCACTTGTGGTGGCAGTTCCTCTTTTTCAGCTCAGACAGT	TTTTCACTTCCTCTTTT	-
M107	HXC10_HUMAN.H11MO.0.D	-9	0.00250168	1.92379	0.426305	19	CCACTTGTGGTGGCAGTTCCTCTTTTTCAGCTCAGACAGT	TTTTTAATTTTTTTATTAC	+
M107	ETV5_HUMAN.H11MO.0.C	-19	0.00278014	2.13792	0.426381	14	CCACTTGTGGTGGCAGTTCCTCTTTTTCAGCTCAGACAGT	CTCACTTCCTGCTC	-
M108	SP3_HUMAN.H11MO.0.B	-16	0.000184013	0.141506	0.163059	20	CGTCACTTGGCGCGGTGGCTGCCACCGCGGCGCGGCGGCG	CCCCGGCCCCGCCCCCCCCC	-
M108	TLX1_HUMAN.H11MO.0.D	-4	0.000214325	0.164816	0.163059	17	CGTCACTTGGCGCGGTGGCTGCCACCGCGGCGCGGCGGCG	CCTTGGCAACTTGCCAG	-
M108	MAFA_HUMAN.H11MO.0.D	-12	0.000445659	0.342712	0.17216	21	CGTCACTTGGCGCGGTGGCTGCCACCGCGGCGCGGCGGCG	CGAAGGCTGCGGGGTCAGCAC	-
M108	SP2_HUMAN.H11MO.0.A	-8	0.000546098	0.419949	0.17216	22	CGTCACTTGGCGCGGTGGCTGCCACCGCGGCGCGGCGGCG	GGGGGGGGGGCGGGGCCGGGGG	+
M108	PATZ1_HUMAN.H11MO.0.C	-8	0.000631853	0.485895	0.17216	22	CGTCACTTGGCGCGGTGGCTGCCACCGCGGCGCGGCGGCG	GGGGAGGGGGCGGGGGGGGAGG	+
M108	THAP1_HUMAN.H11MO.0.C	-1	0.000679351	0.522421	0.17216	22	CGTCACTTGGCGCGGTGGCTGCCACCGCGGCGCGGCGGCG	GCCCGCAGCCAAGATGGCGGCG	-
M108	IRX2_HUMAN.H11MO.0.D	-4	0.000900445	0.692442	0.17216	19	CGTCACTTGGCGCGGTGGCTGCCACCGCGGCGCGGCGGCG	ACATGGGTGGGCATGTTGG	+
M108	ZN589_HUMAN.H11MO.0.D	-8	0.0011544	0.887736	0.175655	16	CGTCACTTGGCGCGGTGGCTGCCACCGCGGCGCGGCGGCG	CCCACGGTTACTGCCG	+
M108	ZFX_HUMAN.H11MO.1.A	-7	0.00166839	1.28299	0.230784	17	CGTCACTTGGCGCGGTGGCTGCCACCGCGGCGCGGCGGCG	GGGGGCGGAGGCCGGGG	+
M108	CLOCK_HUMAN.H11MO.0.C	-7	0.00200602	1.54263	0.254365	14	CGTCACTTGGCGCGGTGGCTGCCACCGCGGCGCGGCGGCG	TGTTCACGTGTCTG	-
M108	ZN563_HUMAN.H11MO.0.C	-8	0.00311128	2.39257	0.297588	21	CGTCACTTGGCGCGGTGGCTGCCACCGCGGCGCGGCGGCG	GGGATCCTCACTGGCAGCTGC	+
M108	BRAC_HUMAN.H11MO.0.A	-1	0.00378257	2.9088	0.310292	20	CGTCACTTGGCGCGGTGGCTGCCACCGCGGCGCGGCGGCG	TTAGCAGGGAGGTGTGAAAT	+
M108	RXRA_HUMAN.H11MO.0.A	-12	0.00433887	3.33659	0.310292	20	CGTCACTTGGCGCGGTGGCTGCCACCGCGGCGCGGCGGCG	GGGGGAGGCAGAGGTCAGAG	+
M108	MXI1_HUMAN.H11MO.0.A	-20	0.00456816	3.51292	0.310292	15	CGTCACTTGGCGCGGTGGCTGCCACCGCGGCGCGGCGGCG	CCCGCCGCCACGTGC	-
M108	ZN341_HUMAN.H11MO.0.C	-6	0.00490067	3.76862	0.310292	22	CGTCACTTGGCGCGGTGGCTGCCACCGCGGCGCGGCGGCG	GGGGGGGGGGGGAGGGAAGAGC	+
M108	KLF3_HUMAN.H11MO.0.B	-16	0.00526927	4.05206	0.310292	19	CGTCACTTGGCGCGGTGGCTGCCACCGCGGCGCGGCGGCG	GGGGAGGGGCGGGGCCGGG	+
M108	USF2_HUMAN.H11MO.0.A	6	0.00605015	4.65257	0.340962	13	CGTCACTTGGCGCGGTGGCTGCCACCGCGGCGCGGCGGCG	GGGTCACGTGGCCGCGGCG	+
M108	KLF6_HUMAN.H11MO.0.A	-18	0.00647967	4.98287	0.340985	19	CGTCACTTGGCGCGGTGGCTGCCACCGCGGCGCGGCGGCG	CCCCCGGCCCCGCCCTTCC	-
M108	SP4_HUMAN.H11MO.0.A	-17	0.00649876	4.99755	0.340985	20	CGTCACTTGGCGCGGTGGCTGCCACCGCGGCGCGGCGGCG	CCCGGCCCCGCCCCCTTCCC	-
M108	RFX1_HUMAN.H11MO.0.B	-11	0.00974887	7.49688	0.478515	22	CGTCACTTGGCGCGGTGGCTGCCACCGCGGCGCGGCGGCG	GCCCCGGTTGCCATGGCGACGG	+
M109	NFKB2_HUMAN.H11MO.0.B	-7	1.82961e-05	0.0140697	0.0161159	11	CAGTTGCGGGTTTTCCCCAAAACGCGCCCACCTTCCTCCC	GGGGCTTTCCC	-
M109	ZN263_HUMAN.H11MO.0.A	-20	2.15025e-05	0.0165354	0.0161159	20	CAGTTGCGGGTTTTCCCCAAAACGCGCCCACCTTCCTCCC	CTCCTCCTCTCCCTCCTCCC	-
M109	NFKB1_HUMAN.H11MO.1.B	-7	9.21566e-05	0.0708684	0.046047	11	CAGTTGCGGGTTTTCCCCAAAACGCGCCCACCTTCCTCCC	GGGAATTTCCC	-
M109	ZN341_HUMAN.H11MO.0.C	-8	0.000136137	0.104689	0.0510165	22	CAGTTGCGGGTTTTCCCCAAAACGCGCCCACCTTCCTCCC	GCTCTTCCCTCCCCCCCCCCCC	-
M109	WT1_HUMAN.H11MO.0.C	-26	0.000322538	0.248032	0.0730228	14	CAGTTGCGGGTTTTCCCCAAAACGCGCCCACCTTCCTCCC	CCCCCCCTCCTCCCCCGCCC	-
M109	SP2_HUMAN.H11MO.0.A	-14	0.000328658	0.252738	0.0730228	22	CAGTTGCGGGTTTTCCCCAAAACGCGCCCACCTTCCTCCC	CCCCCGGCCCCGCCCCCCCCCC	-
M109	PATZ1_HUMAN.H11MO.0.C	-21	0.000379175	0.291586	0.0730228	19	CAGTTGCGGGTTTTCCCCAAAACGCGCCCACCTTCCTCCC	CCTCCCCCCCCGCCCCCTCCCC	-
M109	ZEP1_HUMAN.H11MO.0.D	-6	0.000400688	0.308129	0.0730228	12	CAGTTGCGGGTTTTCCCCAAAACGCGCCCACCTTCCTCCC	GGGGATTTCCCA	-
M109	RELB_HUMAN.H11MO.0.C	-5	0.000438435	0.337156	0.0730228	12	CAGTTGCGGGTTTTCCCCAAAACGCGCCCACCTTCCTCCC	GGGGGATTTCCC	+
M109	VEZF1_HUMAN.H11MO.0.C	-19	0.000503045	0.386842	0.0754054	21	CAGTTGCGGGTTTTCCCCAAAACGCGCCCACCTTCCTCCC	CCCCTCCCCCTCCCCCCTCCCC	-
M109	TBX15_HUMAN.H11MO.0.D	-24	0.000571659	0.439606	0.0779005	16	CAGTTGCGGGTTTTCCCCAAAACGCGCCCACCTTCCTCCC	CCCCCACCCCCCCCCCCCC	-
M109	MAZ_HUMAN.H11MO.0.A	-17	0.000664504	0.511004	0.0830065	22	CAGTTGCGGGTTTTCCCCAAAACGCGCCCACCTTCCTCCC	CCCCCCCCCCCCCCCCTCCCCC	-
M109	KLF15_HUMAN.H11MO.0.A	-22	0.000821384	0.631644	0.0935847	18	CAGTTGCGGGTTTTCCCCAAAACGCGCCCACCTTCCTCCC	CCCCCCCCTGCTCCTCCCC	-
M109	ZN467_HUMAN.H11MO.0.C	-19	0.000874052	0.672146	0.0935847	21	CAGTTGCGGGTTTTCCCCAAAACGCGCCCACCTTCCTCCC	CCCCCCCCCCCCTCCCCTCCCC	-
M109	PLAG1_HUMAN.H11MO.0.D	-14	0.000964067	0.741368	0.0953182	17	CAGTTGCGGGTTTTCCCCAAAACGCGCCCACCTTCCTCCC	CCCCTCCTGATGCCCCC	-
M109	KLF16_HUMAN.H11MO.0.D	-25	0.00101742	0.782396	0.0953182	15	CAGTTGCGGGTTTTCCCCAAAACGCGCCCACCTTCCTCCC	CCCCCCCCCCCCCGCCCCC	-
M109	TF65_HUMAN.H11MO.0.A	-4	0.00110544	0.850084	0.0974726	14	CAGTTGCGGGTTTTCCCCAAAACGCGCCCACCTTCCTCCC	CAGGGAATTTCCAG	+
M109	NR0B1_HUMAN.H11MO.0.D	-30	0.00127045	0.976973	0.105798	10	CAGTTGCGGGTTTTCCCCAAAACGCGCCCACCTTCCTCCC	TCTCCCACGC	-
M109	REL_HUMAN.H11MO.0.B	-6	0.0016635	1.27923	0.129994	15	CAGTTGCGGGTTTTCCCCAAAACGCGCCCACCTTCCTCCC	TGGAATTTCCCTTCA	-
M109	ZN589_HUMAN.H11MO.0.D	-2	0.00173443	1.33378	0.129994	16	CAGTTGCGGGTTTTCCCCAAAACGCGCCCACCTTCCTCCC	CCCACGGTTACTGCCG	+
M109	ZEP2_HUMAN.H11MO.0.D	-7	0.00261297	2.00937	0.186514	14	CAGTTGCGGGTTTTCCCCAAAACGCGCCCACCTTCCTCCC	GGGGTTTCCCTACC	-
M109	PTF1A_HUMAN.H11MO.0.B	1	0.00299875	2.30604	0.204321	17	CAGTTGCGGGTTTTCCCCAAAACGCGCCCACCTTCCTCCC	CCAGCTGCCCCCTTTCCC	+
M109	TBX1_HUMAN.H11MO.0.D	-21	0.0032267	2.48133	0.210294	19	CAGTTGCGGGTTTTCCCCAAAACGCGCCCACCTTCCTCCC	CCGCCCACCCCTGCCCACCC	-
M109	SP3_HUMAN.H11MO.0.B	-22	0.00344386	2.64833	0.215095	18	CAGTTGCGGGTTTTCCCCAAAACGCGCCCACCTTCCTCCC	CCCCGGCCCCGCCCCCCCCC	-
M109	FLI1_HUMAN.H11MO.0.A	-21	0.00367129	2.82322	0.220127	18	CAGTTGCGGGTTTTCCCCAAAACGCGCCCACCTTCCTCCC	TCCCTCCTTCCTTCCTCC	-
M109	ZN148_HUMAN.H11MO.0.D	-28	0.00468516	3.60289	0.270114	12	CAGTTGCGGGTTTTCCCCAAAACGCGCCCACCTTCCTCCC	CCCCTCCCCCACCCC	-
M109	PURA_HUMAN.H11MO.0.D	-19	0.00527675	4.05782	0.286101	17	CAGTTGCGGGTTTTCCCCAAAACGCGCCCACCTTCCTCCC	CCCTGCCCCCCCCTTCC	-
M109	PROX1_HUMAN.H11MO.0.D	-15	0.00603169	4.63837	0.286101	17	CAGTTGCGGGTTTTCCCCAAAACGCGCCCACCTTCCTCCC	CCCAACCCGCCTTACCC	-
M109	KLF6_HUMAN.H11MO.0.A	-27	0.00664969	5.11361	0.286101	13	CAGTTGCGGGTTTTCCCCAAAACGCGCCCACCTTCCTCCC	CCCCCGGCCCCGCCCTTCC	-
M109	ZIC4_HUMAN.H11MO.0.D	3	0.00666854	5.1281	0.286101	12	CAGTTGCGGGTTTTCCCCAAAACGCGCCCACCTTCCTCCC	GCACAGCGGGGGGTC	+
M109	ZN770_HUMAN.H11MO.0.C	-18	0.00675718	5.19627	0.286101	22	CAGTTGCGGGTTTTCCCCAAAACGCGCCCACCTTCCTCCC	GATCCTCCCGCCTCAGCCTCCC	-
M109	SP4_HUMAN.H11MO.0.A	-9	0.00692811	5.32772	0.286101	20	CAGTTGCGGGTTTTCCCCAAAACGCGCCCACCTTCCTCCC	CCCGGCCCCGCCCCCTTCCC	-
M109	IKZF1_HUMAN.H11MO.0.C	-11	0.00694499	5.3407	0.286101	8	CAGTTGCGGGTTTTCCCCAAAACGCGCCCACCTTCCTCCC	TCTCCCAA	-
M109	WT1_HUMAN.H11MO.1.B	-31	0.00706726	5.43472	0.286101	9	CAGTTGCGGGTTTTCCCCAAAACGCGCCCACCTTCCTCCC	CCTCCTCCCAC	-
M109	SRBP2_HUMAN.H11MO.0.B	-27	0.00725284	5.57743	0.286101	13	CAGTTGCGGGTTTTCCCCAAAACGCGCCCACCTTCCTCCC	CCTCACCCCACCC	-
M109	Z324A_HUMAN.H11MO.0.C	-14	0.00814629	6.2645	0.313106	23	CAGTTGCGGGTTTTCCCCAAAACGCGCCCACCTTCCTCCC	TATCAAACCATCCTTTGCTGCCA	+
M109	RREB1_HUMAN.H11MO.0.D	-13	0.00857076	6.59091	0.319206	22	CAGTTGCGGGTTTTCCCCAAAACGCGCCCACCTTCCTCCC	ACCCCAAACCACCCCCCCCCCC	-
M109	SP1_HUMAN.H11MO.0.A	-23	0.00909007	6.99026	0.319206	17	CAGTTGCGGGTTTTCCCCAAAACGCGCCCACCTTCCTCCC	CCCCCCCCCGGCCCCGCCCCCC	-
M109	VEZF1_HUMAN.H11MO.1.C	-28	0.00952651	7.32588	0.319206	12	CAGTTGCGGGTTTTCCCCAAAACGCGCCCACCTTCCTCCC	CCCCCTCCCCCT	-
M109	MAZ_HUMAN.H11MO.1.A	-27	0.0095827	7.3691	0.319206	11	CAGTTGCGGGTTTTCCCCAAAACGCGCCCACCTTCCTCCC	CCCCCTCCCTC	-
M109	SUH_HUMAN.H11MO.0.A	-12	0.0095827	7.3691	0.319206	11	CAGTTGCGGGTTTTCCCCAAAACGCGCCCACCTTCCTCCC	TTTCCCACGCC	-
M109	ZN263_HUMAN.H11MO.1.A	-31	0.0095827	7.3691	0.319206	9	CAGTTGCGGGTTTTCCCCAAAACGCGCCCACCTTCCTCCC	CCTCCTCCCTC	-
M109	ZN341_HUMAN.H11MO.1.C	-7	0.0100068	7.69523	0.321183	9	CAGTTGCGGGTTTTCCCCAAAACGCGCCCACCTTCCTCCC	GGCTGTTCC	-
M109	ZN281_HUMAN.H11MO.0.A	-27	0.0100706	7.74427	0.321183	13	CAGTTGCGGGTTTTCCCCAAAACGCGCCCACCTTCCTCCC	TCCCCTCCCCCACCC	-
M109	ZN320_HUMAN.H11MO.0.C	-20	0.0106315	8.1756	0.323765	20	CAGTTGCGGGTTTTCCCCAAAACGCGCCCACCTTCCTCCC	CACTGGCCCCCTGGTCCCAC	-
M109	MLXPL_HUMAN.H11MO.0.D	-16	0.0109344	8.40854	0.323765	19	CAGTTGCGGGTTTTCCCCAAAACGCGCCCACCTTCCTCCC	CCACGGCGGTGTCACATGC	-
M109	ZBT17_HUMAN.H11MO.0.A	-23	0.0109344	8.40854	0.323765	17	CAGTTGCGGGTTTTCCCCAAAACGCGCCCACCTTCCTCCC	CTTCCCCTCCCCCACCCTC	-
M109	E2F4_HUMAN.H11MO.1.A	-27	0.0111042	8.53915	0.323765	13	CAGTTGCGGGTTTTCCCCAAAACGCGCCCACCTTCCTCCC	TCAAATTTCCCGCC	-
M109	GLIS3_HUMAN.H11MO.0.D	-2	0.0112315	8.63702	0.323765	10	CAGTTGCGGGTTTTCCCCAAAACGCGCCCACCTTCCTCCC	GTGGGGGGTA	+
M109	ARNT2_HUMAN.H11MO.0.D	-29	0.0118395	9.10454	0.334851	11	CAGTTGCGGGTTTTCCCCAAAACGCGCCCACCTTCCTCCC	GCCTCCCACGCC	-
M109	EGR2_HUMAN.H11MO.1.A	-27	0.0121002	9.30508	0.335889	13	CAGTTGCGGGTTTTCCCCAAAACGCGCCCACCTTCCTCCC	CCCCCGCCCACGCCCC	-
M109	GLIS1_HUMAN.H11MO.0.D	0	0.0128145	9.85439	0.336995	13	CAGTTGCGGGTTTTCCCCAAAACGCGCCCACCTTCCTCCC	TCGTGGGGGGTCT	+
M109	E2F6_HUMAN.H11MO.0.A	-28	0.0128145	9.85439	0.336995	12	CAGTTGCGGGTTTTCCCCAAAACGCGCCCACCTTCCTCCC	CCCTTCCCGCCCC	-
M109	EGR2_HUMAN.H11MO.0.A	-21	0.0132629	10.1992	0.342774	18	CAGTTGCGGGTTTTCCCCAAAACGCGCCCACCTTCCTCCC	CCCCTCCCACACCCCCCC	-
M109	ZBT7A_HUMAN.H11MO.0.A	-5	0.0152023	11.6906	0.386237	9	CAGTTGCGGGTTTTCCCCAAAACGCGCCCACCTTCCTCCC	GGGGGTCTC	+
M109	ZN282_HUMAN.H11MO.0.D	-10	0.0155865	11.9861	0.389399	14	CAGTTGCGGGTTTTCCCCAAAACGCGCCCACCTTCCTCCC	TTTCCCATAACACG	-
M109	EGR4_HUMAN.H11MO.0.D	-28	0.0160717	12.3592	0.394938	11	CAGTTGCGGGTTTTCCCCAAAACGCGCCCACCTTCCTCCC	GCCCTGCCGCC	-
M109	EGR1_HUMAN.H11MO.0.A	-27	0.0168394	12.9495	0.407127	13	CAGTTGCGGGTTTTCCCCAAAACGCGCCCACCTTCCTCCC	CCCCCGCCCACGCCCTC	-
M109	NFAC3_HUMAN.H11MO.0.B	-8	0.0178996	13.7648	0.417209	9	CAGTTGCGGGTTTTCCCCAAAACGCGCCCACCTTCCTCCC	AGTTTTCCA	-
M109	NFIC_HUMAN.H11MO.0.A	-22	0.0179097	13.7726	0.417209	17	CAGTTGCGGGTTTTCCCCAAAACGCGCCCACCTTCCTCCC	CTTGGCTCCCTGCCAAG	+
M109	RXRA_HUMAN.H11MO.0.A	-21	0.0180914	13.9123	0.417209	19	CAGTTGCGGGTTTTCCCCAAAACGCGCCCACCTTCCTCCC	CTCTGACCTCTGCCTCCCCC	-
M109	TFDP1_HUMAN.H11MO.0.C	-10	0.0190215	14.6275	0.426031	14	CAGTTGCGGGTTTTCCCCAAAACGCGCCCACCTTCCTCCC	TTTTCCCGCCCCCC	-
M109	MTF1_HUMAN.H11MO.0.C	-20	0.0190423	14.6435	0.426031	17	CAGTTGCGGGTTTTCCCCAAAACGCGCCCACCTTCCTCCC	GTTTTGCACACGGCACT	-
M109	E2F4_HUMAN.H11MO.0.A	-10	0.0193319	14.8663	0.42615	13	CAGTTGCGGGTTTTCCCCAAAACGCGCCCACCTTCCTCCC	ATTTCCCGCCCCC	-
M109	KLF3_HUMAN.H11MO.0.B	-22	0.0198718	15.2814	0.431701	18	CAGTTGCGGGTTTTCCCCAAAACGCGCCCACCTTCCTCCC	CCCGGCCCCGCCCCTCCCC	-
M109	E2F1_HUMAN.H11MO.0.A	-11	0.0216835	16.6746	0.456941	14	CAGTTGCGGGTTTTCCCCAAAACGCGCCCACCTTCCTCCC	CTTTCCCGCCCCCC	-
M109	KLF1_HUMAN.H11MO.0.A	-29	0.0216835	16.6746	0.456941	11	CAGTTGCGGGTTTTCCCCAAAACGCGCCCACCTTCCTCCC	CCCGGCCCCGCCCC	-
M109	E2F8_HUMAN.H11MO.0.D	-11	0.0222529	17.1125	0.456941	12	CAGTTGCGGGTTTTCCCCAAAACGCGCCCACCTTCCTCCC	TTTCCCGCCAAA	-
M109	ZN219_HUMAN.H11MO.0.D	-26	0.0222529	17.1125	0.456941	12	CAGTTGCGGGTTTTCCCCAAAACGCGCCCACCTTCCTCCC	TCCGCCCCCCTC	-
M109	KLF5_HUMAN.H11MO.0.A	-29	0.0231387	17.7936	0.468708	11	CAGTTGCGGGTTTTCCCCAAAACGCGCCCACCTTCCTCCC	CCCAGCCCCACCCT	-
M109	ZIC1_HUMAN.H11MO.0.B	-6	0.0246465	18.9531	0.492594	9	CAGTTGCGGGTTTTCCCCAAAACGCGCCCACCTTCCTCCC	GGGGTGGTC	+
M110	VEZF1_HUMAN.H11MO.0.C	-9	3.39419e-05	0.0261013	0.0516122	22	AGGAGTTCTGGCGAAGGGAGAGCGTGGAAGTGTACCTTGA	GGGGAGGGGGGAGGGGGAGGGG	+
M110	KLF6_HUMAN.H11MO.0.A	-11	0.00019658	0.15117	0.0796945	19	AGGAGTTCTGGCGAAGGGAGAGCGTGGAAGTGTACCTTGA	GGAAGGGCGGGGCCGGGGG	+
M110	ZN667_HUMAN.H11MO.0.C	-16	0.000317275	0.243985	0.0796945	19	AGGAGTTCTGGCGAAGGGAGAGCGTGGAAGTGTACCTTGA	GCTGAGCTTTTAAGGCCAC	-
M110	EGR1_HUMAN.H11MO.0.A	-13	0.000323963	0.249127	0.0796945	17	AGGAGTTCTGGCGAAGGGAGAGCGTGGAAGTGTACCTTGA	GAGGGCGTGGGCGGGGG	+
M110	ZN341_HUMAN.H11MO.0.C	-1	0.000361678	0.27813	0.0796945	22	AGGAGTTCTGGCGAAGGGAGAGCGTGGAAGTGTACCTTGA	GGGGGGGGGGGGAGGGAAGAGC	+
M110	RXRA_HUMAN.H11MO.0.A	-9	0.000396904	0.305219	0.0796945	20	AGGAGTTCTGGCGAAGGGAGAGCGTGGAAGTGTACCTTGA	GGGGGAGGCAGAGGTCAGAG	+
M110	SP2_HUMAN.H11MO.0.A	-8	0.00041716	0.320796	0.0796945	22	AGGAGTTCTGGCGAAGGGAGAGCGTGGAAGTGTACCTTGA	GGGGGGGGGGCGGGGCCGGGGG	+
M110	SMAD3_HUMAN.H11MO.0.B	-12	0.000419278	0.322425	0.0796945	12	AGGAGTTCTGGCGAAGGGAGAGCGTGGAAGTGTACCTTGA	CAGGTGACAGAG	-
M110	IRX2_HUMAN.H11MO.0.D	-13	0.000684737	0.526563	0.115308	19	AGGAGTTCTGGCGAAGGGAGAGCGTGGAAGTGTACCTTGA	ACATGGGTGGGCATGTTGG	+
M110	Z324A_HUMAN.H11MO.0.C	-8	0.000758302	0.583135	0.115308	23	AGGAGTTCTGGCGAAGGGAGAGCGTGGAAGTGTACCTTGA	TGGCAGCAAAGGATGGTTTGATA	-
M110	PATZ1_HUMAN.H11MO.0.C	-1	0.000896018	0.689038	0.12205	22	AGGAGTTCTGGCGAAGGGAGAGCGTGGAAGTGTACCTTGA	GGGGAGGGGGCGGGGGGGGAGG	+
M110	SPIC_HUMAN.H11MO.0.D	-15	0.000963168	0.740676	0.12205	13	AGGAGTTCTGGCGAAGGGAGAGCGTGGAAGTGTACCTTGA	GAGGAAGGGGAGG	+
M110	SP3_HUMAN.H11MO.0.B	-11	0.00118418	0.910631	0.134063	20	AGGAGTTCTGGCGAAGGGAGAGCGTGGAAGTGTACCTTGA	GGGGGGGGGCGGGGCCGGGG	+
M110	ZN554_HUMAN.H11MO.0.C	-16	0.00127046	0.976986	0.134063	20	AGGAGTTCTGGCGAAGGGAGAGCGTGGAAGTGTACCTTGA	GCTGAGCCATGTGGGGTGCT	+
M110	KLF3_HUMAN.H11MO.0.B	-9	0.0013286	1.02169	0.134063	19	AGGAGTTCTGGCGAAGGGAGAGCGTGGAAGTGTACCTTGA	GGGGAGGGGCGGGGCCGGG	+
M110	SP4_HUMAN.H11MO.0.A	-10	0.001461	1.12351	0.134063	20	AGGAGTTCTGGCGAAGGGAGAGCGTGGAAGTGTACCTTGA	GGGAAGGGGGCGGGGCCGGG	+
M110	ZBT17_HUMAN.H11MO.0.A	-9	0.00153378	1.17948	0.134063	19	AGGAGTTCTGGCGAAGGGAGAGCGTGGAAGTGTACCTTGA	GAGGGTGGGGGAGGGGAAG	+
M110	NKX25_HUMAN.H11MO.0.B	-15	0.00166313	1.27895	0.134063	8	AGGAGTTCTGGCGAAGGGAGAGCGTGGAAGTGTACCTTGA	TGGAGAGG	+
M110	ZN563_HUMAN.H11MO.0.C	-4	0.00167512	1.28817	0.134063	21	AGGAGTTCTGGCGAAGGGAGAGCGTGGAAGTGTACCTTGA	GCAGCTGCCAGTGAGGATCCC	-
M110	MAZ_HUMAN.H11MO.0.A	-1	0.00211764	1.62847	0.161005	22	AGGAGTTCTGGCGAAGGGAGAGCGTGGAAGTGTACCTTGA	GGGGGAGGGGGGGGGGGGGGGG	+
M110	VEZF1_HUMAN.H11MO.1.C	-14	0.00289155	2.2236	0.209376	12	AGGAGTTCTGGCGAAGGGAGAGCGTGGAAGTGTACCTTGA	AGAGGGAGGGGG	+
M110	PROX1_HUMAN.H11MO.0.D	-12	0.00363729	2.79707	0.251403	17	AGGAGTTCTGGCGAAGGGAGAGCGTGGAAGTGTACCTTGA	GGGTAAGGCGGGTTGGG	+
M110	BRAC_HUMAN.H11MO.0.A	-4	0.00400806	3.08219	0.264985	20	AGGAGTTCTGGCGAAGGGAGAGCGTGGAAGTGTACCTTGA	TTAGCAGGGAGGTGTGAAAT	+
M110	ZFX_HUMAN.H11MO.1.A	-12	0.00419803	3.22829	0.265981	17	AGGAGTTCTGGCGAAGGGAGAGCGTGGAAGTGTACCTTGA	GGGGGCGGAGGCCGGGG	+
M110	PAX8_HUMAN.H11MO.0.D	-5	0.0047636	3.66321	0.289742	14	AGGAGTTCTGGCGAAGGGAGAGCGTGGAAGTGTACCTTGA	CCCGCTTCAGTGAC	-
M110	PURA_HUMAN.H11MO.0.D	-10	0.00519106	3.99193	0.302959	17	AGGAGTTCTGGCGAAGGGAGAGCGTGGAAGTGTACCTTGA	GGAAGGGGGGGGCAGGG	+
M110	TLX1_HUMAN.H11MO.0.D	-5	0.00556771	4.28157	0.302959	17	AGGAGTTCTGGCGAAGGGAGAGCGTGGAAGTGTACCTTGA	CCTTGGCAACTTGCCAG	-
M110	CLOCK_HUMAN.H11MO.0.C	-8	0.00557862	4.28996	0.302959	14	AGGAGTTCTGGCGAAGGGAGAGCGTGGAAGTGTACCTTGA	TGTTCACGTGTCTG	-
M110	EGR2_HUMAN.H11MO.1.A	-14	0.00622948	4.79047	0.324784	16	AGGAGTTCTGGCGAAGGGAGAGCGTGGAAGTGTACCTTGA	GGGGCGTGGGCGGGGG	+
M110	NR1D1_HUMAN.H11MO.0.B	-9	0.00640767	4.9275	0.324784	19	AGGAGTTCTGGCGAAGGGAGAGCGTGGAAGTGTACCTTGA	AGGGAAGTGGGTCAGAAGG	+
M110	NR1H3_HUMAN.H11MO.0.B	-20	0.00777086	5.97579	0.369262	19	AGGAGTTCTGGCGAAGGGAGAGCGTGGAAGTGTACCTTGA	TGACCTGCAGTGACCTCTG	-
M110	MNX1_HUMAN.H11MO.0.D	-13	0.00939782	7.22692	0.420305	19	AGGAGTTCTGGCGAAGGGAGAGCGTGGAAGTGTACCTTGA	TTAAGGGTTATTAAAATAG	-
M110	LEF1_HUMAN.H11MO.0.A	-10	0.0102972	7.91852	0.447369	14	AGGAGTTCTGGCGAAGGGAGAGCGTGGAAGTGTACCTTGA	AGCAAATCAAAGGA	-
M114	KLF6_HUMAN.H11MO.0.A	-19	2.25082e-09	1.73088e-06	3.09658e-06	19	CCTCTCCCCCCAGTCTCGAGGGAGGGCGCGGCGGGCGGGT	GGAAGGGCGGGGCCGGGGG	+
M114	SP3_HUMAN.H11MO.0.B	-17	4.22456e-09	3.24869e-06	3.09658e-06	20	CCTCTCCCCCCAGTCTCGAGGGAGGGCGCGGCGGGCGGGT	GGGGGGGGGCGGGGCCGGGG	+
M114	KLF3_HUMAN.H11MO.0.B	-17	9.65191e-08	7.42232e-05	4.71653e-05	19	CCTCTCCCCCCAGTCTCGAGGGAGGGCGCGGCGGGCGGGT	GGGGAGGGGCGGGGCCGGG	+
M114	SP2_HUMAN.H11MO.0.A	-16	1.60623e-07	0.000123519	5.8868e-05	22	CCTCTCCCCCCAGTCTCGAGGGAGGGCGCGGCGGGCGGGT	GGGGGGGGGGCGGGGCCGGGGG	+
M114	PATZ1_HUMAN.H11MO.0.C	-16	3.63677e-07	0.000279668	0.000106629	22	CCTCTCCCCCCAGTCTCGAGGGAGGGCGCGGCGGGCGGGT	GGGGAGGGGGCGGGGGGGGAGG	+
M114	KLF16_HUMAN.H11MO.0.D	-21	9.70938e-07	0.000746651	0.000237231	19	CCTCTCCCCCCAGTCTCGAGGGAGGGCGCGGCGGGCGGGT	GGGGGCGGGGGGGGGGGGG	+
M114	WT1_HUMAN.H11MO.0.C	-19	1.36809e-06	0.00105206	0.000286515	20	CCTCTCCCCCCAGTCTCGAGGGAGGGCGCGGCGGGCGGGT	GGGCGGGGGAGGAGGGGGGG	+
M114	MAZ_HUMAN.H11MO.0.A	-17	2.07356e-06	0.00159457	0.000379978	22	CCTCTCCCCCCAGTCTCGAGGGAGGGCGCGGCGGGCGGGT	GGGGGAGGGGGGGGGGGGGGGG	+
M114	ZBT17_HUMAN.H11MO.0.A	-17	3.98629e-06	0.00306546	0.000649317	19	CCTCTCCCCCCAGTCTCGAGGGAGGGCGCGGCGGGCGGGT	GAGGGTGGGGGAGGGGAAG	+
M114	EGR1_HUMAN.H11MO.0.A	-15	5.55813e-06	0.0042742	0.000814817	17	CCTCTCCCCCCAGTCTCGAGGGAGGGCGCGGCGGGCGGGT	GAGGGCGTGGGCGGGGG	+
M114	VEZF1_HUMAN.H11MO.0.C	-15	6.7375e-06	0.00518114	0.000897919	22	CCTCTCCCCCCAGTCTCGAGGGAGGGCGCGGCGGGCGGGT	GGGGAGGGGGGAGGGGGAGGGG	+
M114	ZN770_HUMAN.H11MO.0.C	-19	1.23858e-05	0.00952466	0.00151312	21	CCTCTCCCCCCAGTCTCGAGGGAGGGCGCGGCGGGCGGGT	GGGAGGCTGAGGCGGGAGGATC	+
M114	SP4_HUMAN.H11MO.0.A	-16	1.45625e-05	0.0111985	0.00164219	20	CCTCTCCCCCCAGTCTCGAGGGAGGGCGCGGCGGGCGGGT	GGGAAGGGGGCGGGGCCGGG	+
M114	ZN148_HUMAN.H11MO.0.D	-18	1.74334e-05	0.0134063	0.00182552	15	CCTCTCCCCCCAGTCTCGAGGGAGGGCGCGGCGGGCGGGT	GGGGTGGGGGAGGGG	+
M114	ZFX_HUMAN.H11MO.1.A	-20	2.65222e-05	0.0203956	0.00259208	17	CCTCTCCCCCCAGTCTCGAGGGAGGGCGCGGCGGGCGGGT	GGGGGCGGAGGCCGGGG	+
M114	EGR2_HUMAN.H11MO.1.A	-16	3.93465e-05	0.0302575	0.00336847	16	CCTCTCCCCCCAGTCTCGAGGGAGGGCGCGGCGGGCGGGT	GGGGCGTGGGCGGGGG	+
M114	SP1_HUMAN.H11MO.0.A	-20	3.97727e-05	0.0305852	0.00336847	20	CCTCTCCCCCCAGTCTCGAGGGAGGGCGCGGCGGGCGGGT	GGGGGGCGGGGCCGGGGGGGGG	+
M114	ZN263_HUMAN.H11MO.0.A	-19	4.13594e-05	0.0318054	0.00336847	20	CCTCTCCCCCCAGTCTCGAGGGAGGGCGCGGCGGGCGGGT	GGGAGGAGGGAGAGGAGGAG	+
M114	KLF1_HUMAN.H11MO.0.A	-22	5.7211e-05	0.0439952	0.00441425	14	CCTCTCCCCCCAGTCTCGAGGGAGGGCGCGGCGGGCGGGT	GGGGCGGGGCCGGG	+
M114	KLF5_HUMAN.H11MO.0.A	-22	8.43208e-05	0.0648427	0.00618067	14	CCTCTCCCCCCAGTCTCGAGGGAGGGCGCGGCGGGCGGGT	AGGGTGGGGCTGGG	+
M114	KLF15_HUMAN.H11MO.0.A	-18	0.000100875	0.0775726	0.00704196	19	CCTCTCCCCCCAGTCTCGAGGGAGGGCGCGGCGGGCGGGT	GGGGAGGAGCAGGGGGGGG	+
M114	SP4_HUMAN.H11MO.1.A	-18	0.000128681	0.0989556	0.00857476	16	CCTCTCCCCCCAGTCTCGAGGGAGGGCGCGGCGGGCGGGT	GGAGGGGGCGGGGCCG	+
M114	ZN467_HUMAN.H11MO.0.C	-18	0.000139431	0.107223	0.00858184	22	CCTCTCCCCCCAGTCTCGAGGGAGGGCGCGGCGGGCGGGT	GGGGAGGGGAGGGGGGGGGGGG	+
M114	TAF1_HUMAN.H11MO.0.A	-18	0.000140495	0.108041	0.00858184	16	CCTCTCCCCCCAGTCTCGAGGGAGGGCGCGGCGGGCGGGT	AAGATGGCGGCGGCGG	+
M114	EGR2_HUMAN.H11MO.0.A	-15	0.00016945	0.130307	0.00933801	18	CCTCTCCCCCCAGTCTCGAGGGAGGGCGCGGCGGGCGGGT	GGGGGGGTGTGGGAGGGG	+
M114	ZN341_HUMAN.H11MO.0.C	-10	0.000174834	0.134447	0.00933801	22	CCTCTCCCCCCAGTCTCGAGGGAGGGCGCGGCGGGCGGGT	GGGGGGGGGGGGAGGGAAGAGC	+
M114	TBX15_HUMAN.H11MO.0.D	-18	0.000178077	0.136941	0.00933801	19	CCTCTCCCCCCAGTCTCGAGGGAGGGCGCGGCGGGCGGGT	GGGGGGGGGGGGGTGGGGG	+
M114	SP1_HUMAN.H11MO.1.A	-20	0.000178353	0.137154	0.00933801	14	CCTCTCCCCCCAGTCTCGAGGGAGGGCGCGGCGGGCGGGT	GGGGGGCGGGGCCG	+
M114	PROX1_HUMAN.H11MO.0.D	-14	0.000220146	0.169293	0.0111287	17	CCTCTCCCCCCAGTCTCGAGGGAGGGCGCGGCGGGCGGGT	GGGTAAGGCGGGTTGGG	+
M114	NR1H4_HUMAN.H11MO.0.B	-21	0.000264343	0.20328	0.0129175	19	CCTCTCCCCCCAGTCTCGAGGGAGGGCGCGGCGGGCGGGT	GGGGTCAATGACCCCGAGG	+
M114	RXRA_HUMAN.H11MO.0.A	-11	0.000284486	0.21877	0.0134533	20	CCTCTCCCCCCAGTCTCGAGGGAGGGCGCGGCGGGCGGGT	GGGGGAGGCAGAGGTCAGAG	+
M114	PURA_HUMAN.H11MO.0.D	-23	0.000331694	0.255073	0.0151956	17	CCTCTCCCCCCAGTCTCGAGGGAGGGCGCGGCGGGCGGGT	GGAAGGGGGGGGCAGGG	+
M114	E2F6_HUMAN.H11MO.0.A	-18	0.000450635	0.346538	0.020019	13	CCTCTCCCCCCAGTCTCGAGGGAGGGCGCGGCGGGCGGGT	GGGGCGGGAAGGG	+
M114	THAP1_HUMAN.H11MO.0.C	-8	0.000484956	0.372931	0.02091	22	CCTCTCCCCCCAGTCTCGAGGGAGGGCGCGGCGGGCGGGT	GCCCGCAGCCAAGATGGCGGCG	-
M114	SPIC_HUMAN.H11MO.0.D	-17	0.000587442	0.451743	0.0239218	13	CCTCTCCCCCCAGTCTCGAGGGAGGGCGCGGCGGGCGGGT	GAGGAAGGGGAGG	+
M114	E2F1_HUMAN.H11MO.0.A	-16	0.000665393	0.511687	0.02567	14	CCTCTCCCCCCAGTCTCGAGGGAGGGCGCGGCGGGCGGGT	GGGGGGCGGGAAAG	+
M114	ZN740_HUMAN.H11MO.0.D	-16	0.000665393	0.511687	0.02567	14	CCTCTCCCCCCAGTCTCGAGGGAGGGCGCGGCGGGCGGGT	GGGGGGGGGGTGGG	+
M114	SRBP2_HUMAN.H11MO.0.B	-18	0.000762329	0.586231	0.0286555	13	CCTCTCCCCCCAGTCTCGAGGGAGGGCGCGGCGGGCGGGT	GGGTGGGGTGAGG	+
M114	ZN281_HUMAN.H11MO.0.A	-19	0.001498	1.15197	0.0549015	15	CCTCTCCCCCCAGTCTCGAGGGAGGGCGCGGCGGGCGGGT	GGGTGGGGGAGGGGA	+
M114	KLF4_HUMAN.H11MO.0.A	-22	0.00154144	1.18537	0.0551154	10	CCTCTCCCCCCAGTCTCGAGGGAGGGCGCGGCGGGCGGGT	AGGGTGTGGC	+
M114	KLF9_HUMAN.H11MO.0.C	-18	0.00161879	1.24485	0.056503	15	CCTCTCCCCCCAGTCTCGAGGGAGGGCGCGGCGGGCGGGT	GGAGGGGGCGTGGCC	+
M114	RREB1_HUMAN.H11MO.0.D	-18	0.00165751	1.27462	0.0565091	22	CCTCTCCCCCCAGTCTCGAGGGAGGGCGCGGCGGGCGGGT	GGGGGGGGGGGTGGTTTGGGGT	+
M114	PATZ1_HUMAN.H11MO.1.C	-22	0.00192262	1.47849	0.0640576	9	CCTCTCCCCCCAGTCTCGAGGGAGGGCGCGGCGGGCGGGT	AGGGAGGGG	+
M114	E2F4_HUMAN.H11MO.0.A	-17	0.00207114	1.59271	0.0674728	13	CCTCTCCCCCCAGTCTCGAGGGAGGGCGCGGCGGGCGGGT	GGGGGCGGGAAAT	+
M114	TBX1_HUMAN.H11MO.0.D	-19	0.00226516	1.74191	0.0721892	20	CCTCTCCCCCCAGTCTCGAGGGAGGGCGCGGCGGGCGGGT	GGGTGGGCAGGGGTGGGCGG	+
M114	E2F7_HUMAN.H11MO.0.B	-18	0.00263202	2.02402	0.079498	13	CCTCTCCCCCCAGTCTCGAGGGAGGGCGCGGCGGGCGGGT	GGGGCGGGAAAGG	+
M114	SALL4_HUMAN.H11MO.0.B	-20	0.00264568	2.03453	0.079498	10	CCTCTCCCCCCAGTCTCGAGGGAGGGCGCGGCGGGCGGGT	GGAGGGTGGG	+
M114	MAZ_HUMAN.H11MO.1.A	-21	0.00265718	2.04337	0.079498	11	CCTCTCCCCCCAGTCTCGAGGGAGGGCGCGGCGGGCGGGT	GAGGGAGGGGG	+
M114	SP2_HUMAN.H11MO.1.B	-20	0.00305187	2.34689	0.0885709	12	CCTCTCCCCCCAGTCTCGAGGGAGGGCGCGGCGGGCGGGT	AGGGGGCGGGGC	+
M114	TBX21_HUMAN.H11MO.0.A	-19	0.00308127	2.3695	0.0885709	13	CCTCTCCCCCCAGTCTCGAGGGAGGGCGCGGCGGGCGGGT	GTGGAGGTGTGAA	+
M114	KLF12_HUMAN.H11MO.0.C	-21	0.00314496	2.41847	0.088663	11	CCTCTCCCCCCAGTCTCGAGGGAGGGCGCGGCGGGCGGGT	AGGGGCGGGGC	+
M114	PLAG1_HUMAN.H11MO.0.D	-21	0.00365701	2.81224	0.101154	17	CCTCTCCCCCCAGTCTCGAGGGAGGGCGCGGCGGGCGGGT	GGGGGCATCAGGAGGGG	+
M114	ARNT2_HUMAN.H11MO.0.D	-24	0.00388112	2.98458	0.101602	12	CCTCTCCCCCCAGTCTCGAGGGAGGGCGCGGCGGGCGGGT	GGCGTGGGAGGC	+
M114	VEZF1_HUMAN.H11MO.1.C	-20	0.00388112	2.98458	0.101602	12	CCTCTCCCCCCAGTCTCGAGGGAGGGCGCGGCGGGCGGGT	AGAGGGAGGGGG	+
M114	ZN219_HUMAN.H11MO.0.D	-20	0.00388112	2.98458	0.101602	12	CCTCTCCCCCCAGTCTCGAGGGAGGGCGCGGCGGGCGGGT	GAGGGGGGCGGA	+
M114	TFDP1_HUMAN.H11MO.0.C	-16	0.00477437	3.67149	0.122792	14	CCTCTCCCCCCAGTCTCGAGGGAGGGCGCGGCGGGCGGGT	GGGGGGCGGGAAAA	+
M114	ZN563_HUMAN.H11MO.0.C	-11	0.00522666	4.0193	0.132107	21	CCTCTCCCCCCAGTCTCGAGGGAGGGCGCGGCGGGCGGGT	GGGATCCTCACTGGCAGCTGC	+
M114	Z324A_HUMAN.H11MO.0.C	-19	0.00606354	4.66286	0.150424	21	CCTCTCCCCCCAGTCTCGAGGGAGGGCGCGGCGGGCGGGT	TGGCAGCAAAGGATGGTTTGATA	-
M114	NR0B1_HUMAN.H11MO.0.D	-19	0.00622385	4.78614	0.150424	10	CCTCTCCCCCCAGTCTCGAGGGAGGGCGCGGCGGGCGGGT	GCGTGGGAGA	+
M114	KLF13_HUMAN.H11MO.0.D	-19	0.00655261	5.03896	0.150424	11	CCTCTCCCCCCAGTCTCGAGGGAGGGCGCGGCGGGCGGGT	AGGGGGGCGTG	+
M114	SUH_HUMAN.H11MO.0.A	-18	0.00655261	5.03896	0.150424	11	CCTCTCCCCCCAGTCTCGAGGGAGGGCGCGGCGGGCGGGT	GGCGTGGGAAA	+
M114	MXI1_HUMAN.H11MO.0.A	-17	0.00656701	5.05003	0.150424	15	CCTCTCCCCCCAGTCTCGAGGGAGGGCGCGGCGGGCGGGT	GCACGTGGCGGCGGG	+
M114	IRX2_HUMAN.H11MO.0.D	-15	0.00818599	6.29503	0.180421	19	CCTCTCCCCCCAGTCTCGAGGGAGGGCGCGGCGGGCGGGT	ACATGGGTGGGCATGTTGG	+
M114	KLF14_HUMAN.H11MO.0.D	-19	0.00823878	6.33562	0.180421	13	CCTCTCCCCCCAGTCTCGAGGGAGGGCGCGGCGGGCGGGT	AGGGGGGCGTGGC	+
M114	ZN589_HUMAN.H11MO.0.D	-22	0.00824576	6.34099	0.180421	16	CCTCTCCCCCCAGTCTCGAGGGAGGGCGCGGCGGGCGGGT	CGGCAGTAACCGTGGG	-
M114	AP2B_HUMAN.H11MO.0.B	-17	0.00863468	6.64007	0.186152	10	CCTCTCCCCCCAGTCTCGAGGGAGGGCGCGGCGGGCGGGT	GCCCGGGGGC	+
M114	SPZ1_HUMAN.H11MO.0.D	-22	0.0088165	6.77989	0.187317	16	CCTCTCCCCCCAGTCTCGAGGGAGGGCGCGGCGGGCGGGT	CGGCTGTTACCCTGGG	+
M114	WT1_HUMAN.H11MO.1.B	-21	0.00896906	6.8972	0.187507	11	CCTCTCCCCCCAGTCTCGAGGGAGGGCGCGGCGGGCGGGT	GTGGGAGGAGG	+
M114	PTF1A_HUMAN.H11MO.0.B	-17	0.00908122	6.98346	0.187507	18	CCTCTCCCCCCAGTCTCGAGGGAGGGCGCGGCGGGCGGGT	GGGAAAGGGGGCAGCTGG	-
M114	PPARG_HUMAN.H11MO.0.A	-18	0.00934928	7.1896	0.19036	17	CCTCTCCCCCCAGTCTCGAGGGAGGGCGCGGCGGGCGGGT	AAGTGGGGCAAAGGTCA	+
M114	FLI1_HUMAN.H11MO.0.A	-16	0.0096742	7.43946	0.194278	18	CCTCTCCCCCCAGTCTCGAGGGAGGGCGCGGCGGGCGGGT	GGAGGAAGGAAGGAGGGA	+
M114	COT1_HUMAN.H11MO.0.C	-20	0.0106354	8.17865	0.203707	17	CCTCTCCCCCCAGTCTCGAGGGAGGGCGCGGCGGGCGGGT	GGGGTCAGAGGTCAGGG	+
M114	ELF5_HUMAN.H11MO.0.A	-16	0.0106388	8.18126	0.203707	15	CCTCTCCCCCCAGTCTCGAGGGAGGGCGCGGCGGGCGGGT	GGAAGGAGGAAGTGG	+
M114	VDR_HUMAN.H11MO.0.A	-21	0.010755	8.27058	0.203707	16	CCTCTCCCCCCAGTCTCGAGGGAGGGCGCGGCGGGCGGGT	GGGGTCAGTGGGTTCA	+
M114	OSR2_HUMAN.H11MO.0.C	-16	0.010755	8.27058	0.203707	16	CCTCTCCCCCCAGTCTCGAGGGAGGGCGCGGCGGGCGGGT	CAGCAGAAGCAGCAGC	-
M114	ETS2_HUMAN.H11MO.0.B	-19	0.0109978	8.45733	0.203707	13	CCTCTCCCCCCAGTCTCGAGGGAGGGCGCGGCGGGCGGGT	GGAAGGAAGAGGA	+
M114	NR1D1_HUMAN.H11MO.0.B	-15	0.0111482	8.57294	0.203707	19	CCTCTCCCCCCAGTCTCGAGGGAGGGCGCGGCGGGCGGGT	AGGGAAGTGGGTCAGAAGG	+
M114	AP2D_HUMAN.H11MO.0.D	-22	0.0112554	8.65537	0.203707	14	CCTCTCCCCCCAGTCTCGAGGGAGGGCGCGGCGGGCGGGT	CGCCCGAGGCGCGT	+
M114	ASCL1_HUMAN.H11MO.0.A	-17	0.0112554	8.65537	0.203707	14	CCTCTCCCCCCAGTCTCGAGGGAGGGCGCGGCGGGCGGGT	GGGAGCAGGTGCAG	-
M114	RORA_HUMAN.H11MO.0.C	-18	0.0118097	9.08166	0.211133	13	CCTCTCCCCCCAGTCTCGAGGGAGGGCGCGGCGGGCGGGT	AACTAGGTCAGGG	+
M114	ZSC22_HUMAN.H11MO.0.C	-18	0.012258	9.42641	0.21393	16	CCTCTCCCCCCAGTCTCGAGGGAGGGCGCGGCGGGCGGGT	GGTCTGAGGGAGGAGG	+
M114	ZN350_HUMAN.H11MO.1.D	-20	0.0129281	9.94169	0.217795	20	CCTCTCCCCCCAGTCTCGAGGGAGGGCGCGGCGGGCGGGT	ACGGGGCGCAGGGATTTGTTGCCC	+
M114	ZN770_HUMAN.H11MO.1.C	-19	0.0131427	10.1068	0.217795	11	CCTCTCCCCCCAGTCTCGAGGGAGGGCGCGGCGGGCGGGT	GGGAGGCTGAG	+
M114	RFX1_HUMAN.H11MO.0.B	-15	0.0133195	10.2427	0.217795	22	CCTCTCCCCCCAGTCTCGAGGGAGGGCGCGGCGGGCGGGT	GCCCCGGTTGCCATGGCGACGG	+
M114	ZN816_HUMAN.H11MO.1.C	-19	0.0148019	11.3826	0.231702	14	CCTCTCCCCCCAGTCTCGAGGGAGGGCGCGGCGGGCGGGT	AAGGGGGACATGCA	+
M114	ZIC1_HUMAN.H11MO.0.B	-22	0.0148366	11.4093	0.231702	9	CCTCTCCCCCCAGTCTCGAGGGAGGGCGCGGCGGGCGGGT	GGGGTGGTC	+
M114	MYBA_HUMAN.H11MO.0.D	-20	0.0148569	11.4249	0.231702	15	CCTCTCCCCCCAGTCTCGAGGGAGGGCGCGGCGGGCGGGT	AGTGGCAGTTGGAGA	+
M114	EGR3_HUMAN.H11MO.0.D	-18	0.0176977	13.6095	0.270536	11	CCTCTCCCCCCAGTCTCGAGGGAGGGCGCGGCGGGCGGGT	AGAGTGGGTGT	+
M114	BRAC_HUMAN.H11MO.0.A	-12	0.017716	13.6236	0.270536	20	CCTCTCCCCCCAGTCTCGAGGGAGGGCGCGGCGGGCGGGT	TTAGCAGGGAGGTGTGAAAT	+
M114	COT1_HUMAN.H11MO.1.C	-18	0.0179578	13.8096	0.270868	13	CCTCTCCCCCCAGTCTCGAGGGAGGGCGCGGCGGGCGGGT	GCAGAGGTCAGGG	+
M114	LYL1_HUMAN.H11MO.0.A	-21	0.0181072	13.9245	0.270868	14	CCTCTCCCCCCAGTCTCGAGGGAGGGCGCGGCGGGCGGGT	CAGGAAACAGCTGG	-
M114	SMAD3_HUMAN.H11MO.0.B	-18	0.0187241	14.3988	0.277266	12	CCTCTCCCCCCAGTCTCGAGGGAGGGCGCGGCGGGCGGGT	CAGGTGACAGAG	-
M114	ETV5_HUMAN.H11MO.0.C	-18	0.0220774	16.9775	0.323119	14	CCTCTCCCCCCAGTCTCGAGGGAGGGCGCGGCGGGCGGGT	GAGCAGGAAGTGAG	+
M114	ZN320_HUMAN.H11MO.0.C	-19	0.0222615	17.1191	0.323119	20	CCTCTCCCCCCAGTCTCGAGGGAGGGCGCGGCGGGCGGGT	GTGGGACCAGGGGGCCAGTG	+
M114	E2F4_HUMAN.H11MO.1.A	-20	0.0235681	18.1239	0.332656	14	CCTCTCCCCCCAGTCTCGAGGGAGGGCGCGGCGGGCGGGT	GGCGGGAAATTTGA	+
M114	EGR4_HUMAN.H11MO.0.D	-21	0.0236615	18.1957	0.332656	11	CCTCTCCCCCCAGTCTCGAGGGAGGGCGCGGCGGGCGGGT	GGCGGCAGGGC	+
M114	COT2_HUMAN.H11MO.1.A	-14	0.0238261	18.3223	0.332656	17	CCTCTCCCCCCAGTCTCGAGGGAGGGCGCGGCGGGCGGGT	GGGGTCAAAGGTCAGGG	+
M114	RFX5_HUMAN.H11MO.0.A	-13	0.0249121	19.1574	0.337204	20	CCTCTCCCCCCAGTCTCGAGGGAGGGCGCGGCGGGCGGGT	TCTGCCTAGCAACAGCTGAC	-
M114	ERG_HUMAN.H11MO.0.A	-18	0.025192	19.3726	0.337204	13	CCTCTCCCCCCAGTCTCGAGGGAGGGCGCGGCGGGCGGGT	GGGCAGGAAGTGG	+
M114	ETS1_HUMAN.H11MO.0.A	-18	0.025192	19.3726	0.337204	13	CCTCTCCCCCCAGTCTCGAGGGAGGGCGCGGCGGGCGGGT	AGACAGGAAGTGG	+
M114	GSC2_HUMAN.H11MO.0.D	-20	0.0254149	19.5441	0.337204	11	CCTCTCCCCCCAGTCTCGAGGGAGGGCGCGGCGGGCGGGT	AGCGGATTAGG	+
M114	XBP1_HUMAN.H11MO.0.D	-21	0.0254149	19.5441	0.337204	11	CCTCTCCCCCCAGTCTCGAGGGAGGGCGCGGCGGGCGGGT	GCTGACGTGGC	+
M114	OLIG2_HUMAN.H11MO.0.B	-17	0.025532	19.6341	0.337204	18	CCTCTCCCCCCAGTCTCGAGGGAGGGCGCGGCGGGCGGGT	CAGAAGGGAAACAGCTGG	-
M114	BHE41_HUMAN.H11MO.0.D	-18	0.0278467	21.4141	0.36449	20	CCTCTCCCCCCAGTCTCGAGGGAGGGCGCGGCGGGCGGGT	ACCGGGTCACGTGCAGAAGG	+
M114	AP2A_HUMAN.H11MO.0.A	-14	0.0282161	21.6982	0.364689	15	CCTCTCCCCCCAGTCTCGAGGGAGGGCGCGGCGGGCGGGT	ATGCCCTGAGGCCAT	+
M114	PPARA_HUMAN.H11MO.0.B	-18	0.0284807	21.9016	0.364689	17	CCTCTCCCCCCAGTCTCGAGGGAGGGCGCGGCGGGCGGGT	AACTGGGGCAAAGGTCA	+
M114	AP2C_HUMAN.H11MO.0.A	-14	0.0286081	21.9997	0.364689	14	CCTCTCCCCCCAGTCTCGAGGGAGGGCGCGGCGGGCGGGT	ATGCCCTGAGGCCA	+
M114	E2F3_HUMAN.H11MO.0.A	-18	0.0292818	22.5177	0.368734	11	CCTCTCCCCCCAGTCTCGAGGGAGGGCGCGGCGGGCGGGT	AGGGCGGGAAA	+
M114	RARA_HUMAN.H11MO.0.A	-20	0.0294285	22.6305	0.368734	20	CCTCTCCCCCCAGTCTCGAGGGAGGGCGCGGCGGGCGGGT	GGGGGATCAAGAGGTCAAGG	+
M114	RARG_HUMAN.H11MO.0.B	-22	0.0303608	23.3475	0.375669	18	CCTCTCCCCCCAGTCTCGAGGGAGGGCGCGGCGGGCGGGT	AGGTCAGAGTGACCTGGG	+
M114	CLOCK_HUMAN.H11MO.0.C	-14	0.0304945	23.4502	0.375669	14	CCTCTCCCCCCAGTCTCGAGGGAGGGCGCGGCGGGCGGGT	TGTTCACGTGTCTG	-
M114	ZN335_HUMAN.H11MO.0.A	-15	0.033736	25.943	0.411268	22	CCTCTCCCCCCAGTCTCGAGGGAGGGCGCGGCGGGCGGGT	TCAGGCAGCGCCGAGGACAGCC	-
M114	TLX1_HUMAN.H11MO.0.D	-22	0.0339453	26.1039	0.411268	17	CCTCTCCCCCCAGTCTCGAGGGAGGGCGCGGCGGGCGGGT	CTGGCAAGTTGCCAAGG	+
M114	E2F8_HUMAN.H11MO.0.D	-17	0.0347441	26.7182	0.417087	12	CCTCTCCCCCCAGTCTCGAGGGAGGGCGCGGCGGGCGGGT	TTTGGCGGGAAA	+
M114	FLI1_HUMAN.H11MO.1.A	-18	0.0373276	28.7049	0.441305	13	CCTCTCCCCCCAGTCTCGAGGGAGGGCGCGGCGGGCGGGT	AGGCAGGAAGTGG	+
M114	ZBT7B_HUMAN.H11MO.0.D	-17	0.0390612	30.0381	0.458107	21	CCTCTCCCCCCAGTCTCGAGGGAGGGCGCGGCGGGCGGGT	CGCCGTTGCCATGGCAACGGG	+
M114	TBX2_HUMAN.H11MO.0.D	-10	0.0421142	32.3858	0.488331	25	CCTCTCCCCCCAGTCTCGAGGGAGGGCGCGGCGGGCGGGT	TGCCATCAGAGGTGTGAAAAGCGAC	+
M114	GLIS3_HUMAN.H11MO.0.D	-19	0.0423045	32.5322	0.488331	10	CCTCTCCCCCCAGTCTCGAGGGAGGGCGCGGCGGGCGGGT	GTGGGGGGTA	+
M114	PAX5_HUMAN.H11MO.0.A	-20	0.0433748	33.3552	0.492791	20	CCTCTCCCCCCAGTCTCGAGGGAGGGCGCGGCGGGCGGGT	GCCTGGGCAGCAGAGCGTGAC	+
M115	IRX2_HUMAN.H11MO.0.D	-19	0.000595965	0.458297	0.45137	19	ACGCGGCTTCCATTCACCGCGTGCATGGGATTAACTCGGG	CCAACATGCCCACCCATGT	-
M115	MNX1_HUMAN.H11MO.0.D	-20	0.000880436	0.677055	0.45137	19	ACGCGGCTTCCATTCACCGCGTGCATGGGATTAACTCGGG	TTAAGGGTTATTAAAATAG	-
M116	NR1D1_HUMAN.H11MO.0.B	-25	0.000137666	0.105865	0.134675	15	TGCAGTACGCAGCTGGATATGTAAAGGGAAGGCGGGTTAG	AGGGAAGTGGGTCAGAAGG	+
M116	ZN667_HUMAN.H11MO.0.C	-12	0.00017655	0.135767	0.134675	19	TGCAGTACGCAGCTGGATATGTAAAGGGAAGGCGGGTTAG	GCTGAGCTTTTAAGGCCAC	-
M116	IRX2_HUMAN.H11MO.0.D	-6	0.000584544	0.449514	0.297265	19	TGCAGTACGCAGCTGGATATGTAAAGGGAAGGCGGGTTAG	ACATGGGTGGGCATGTTGG	+
M116	Z324A_HUMAN.H11MO.0.C	-20	0.00113692	0.874293	0.307954	20	TGCAGTACGCAGCTGGATATGTAAAGGGAAGGCGGGTTAG	TGGCAGCAAAGGATGGTTTGATA	-
M116	ETS2_HUMAN.H11MO.0.B	-22	0.00115252	0.886285	0.307954	13	TGCAGTACGCAGCTGGATATGTAAAGGGAAGGCGGGTTAG	GGAAGGAAGAGGA	+
M116	VEZF1_HUMAN.H11MO.1.C	-22	0.00122773	0.944121	0.307954	12	TGCAGTACGCAGCTGGATATGTAAAGGGAAGGCGGGTTAG	AGAGGGAGGGGG	+
M116	PROX1_HUMAN.H11MO.0.D	-24	0.00159598	1.22731	0.307954	16	TGCAGTACGCAGCTGGATATGTAAAGGGAAGGCGGGTTAG	GGGTAAGGCGGGTTGGG	+
M116	GSC2_HUMAN.H11MO.0.D	-30	0.00161483	1.24181	0.307954	10	TGCAGTACGCAGCTGGATATGTAAAGGGAAGGCGGGTTAG	AGCGGATTAGG	+
M116	RARA_HUMAN.H11MO.0.A	-22	0.00189601	1.45803	0.3214	18	TGCAGTACGCAGCTGGATATGTAAAGGGAAGGCGGGTTAG	GGGGGATCAAGAGGTCAAGG	+
M116	PATZ1_HUMAN.H11MO.0.C	-19	0.00222636	1.71207	0.321943	21	TGCAGTACGCAGCTGGATATGTAAAGGGAAGGCGGGTTAG	GGGGAGGGGGCGGGGGGGGAGG	+
M116	VDR_HUMAN.H11MO.0.A	-23	0.00232126	1.78505	0.321943	16	TGCAGTACGCAGCTGGATATGTAAAGGGAAGGCGGGTTAG	GGGGTCAGTGGGTTCA	+
M116	RXRA_HUMAN.H11MO.0.A	-14	0.00268284	2.0631	0.341084	20	TGCAGTACGCAGCTGGATATGTAAAGGGAAGGCGGGTTAG	GGGGGAGGCAGAGGTCAGAG	+
M116	E2F8_HUMAN.H11MO.0.D	-19	0.00350544	2.69568	0.365847	12	TGCAGTACGCAGCTGGATATGTAAAGGGAAGGCGGGTTAG	TTTGGCGGGAAA	+
M116	SPIC_HUMAN.H11MO.0.D	-19	0.0037228	2.86283	0.365847	13	TGCAGTACGCAGCTGGATATGTAAAGGGAAGGCGGGTTAG	GAGGAAGGGGAGG	+
M116	ZN341_HUMAN.H11MO.0.C	-19	0.00375696	2.8891	0.365847	21	TGCAGTACGCAGCTGGATATGTAAAGGGAAGGCGGGTTAG	GGGGGGGGGGGGAGGGAAGAGC	+
M116	LYL1_HUMAN.H11MO.0.A	-2	0.00388624	2.98852	0.365847	14	TGCAGTACGCAGCTGGATATGTAAAGGGAAGGCGGGTTAG	CAGGAAACAGCTGG	-
M116	FLI1_HUMAN.H11MO.0.A	-19	0.00456254	3.50859	0.365847	18	TGCAGTACGCAGCTGGATATGTAAAGGGAAGGCGGGTTAG	GGAGGAAGGAAGGAGGGA	+
M116	ETV5_HUMAN.H11MO.0.C	-21	0.00457294	3.51659	0.365847	14	TGCAGTACGCAGCTGGATATGTAAAGGGAAGGCGGGTTAG	GAGCAGGAAGTGAG	+
M116	NR1H3_HUMAN.H11MO.0.B	-20	0.00479602	3.68814	0.365847	19	TGCAGTACGCAGCTGGATATGTAAAGGGAAGGCGGGTTAG	CAGAGGTCACTGCAGGTCA	+
M116	STAT1_HUMAN.H11MO.0.A	-15	0.00479602	3.68814	0.365847	19	TGCAGTACGCAGCTGGATATGTAAAGGGAAGGCGGGTTAG	GTGATTTCCAGGAAAGGGG	-
M116	AIRE_HUMAN.H11MO.0.C	-22	0.00562643	4.32673	0.394265	18	TGCAGTACGCAGCTGGATATGTAAAGGGAAGGCGGGTTAG	ATTGGTTTTATTGGTTAA	+
M116	THA_HUMAN.H11MO.0.C	-14	0.00568542	4.37208	0.394265	17	TGCAGTACGCAGCTGGATATGTAAAGGGAAGGCGGGTTAG	GGGTCACTTCAGGTCAG	+
M116	SP4_HUMAN.H11MO.0.A	-2	0.00598914	4.60565	0.396137	20	TGCAGTACGCAGCTGGATATGTAAAGGGAAGGCGGGTTAG	GGGAAGGGGGCGGGGCCGGG	+
M116	VEZF1_HUMAN.H11MO.0.C	-25	0.00623172	4.79219	0.396137	15	TGCAGTACGCAGCTGGATATGTAAAGGGAAGGCGGGTTAG	GGGGAGGGGGGAGGGGGAGGGG	+
M118	IRX2_HUMAN.H11MO.0.D	-19	0.000210575	0.161932	0.323586	19	GCCGTAGTGTGTTGTGCTGACTCACGTCTGCGTCAACGTC	ACATGGGTGGGCATGTTGG	+
M118	RXRA_HUMAN.H11MO.0.A	-12	0.00116317	0.89448	0.41837	20	GCCGTAGTGTGTTGTGCTGACTCACGTCTGCGTCAACGTC	GGGGGAGGCAGAGGTCAGAG	+
M118	GATA1_HUMAN.H11MO.0.A	8	0.00131391	1.0104	0.41837	11	GCCGTAGTGTGTTGTGCTGACTCACGTCTGCGTCAACGTC	TCTTATCTGTCCCCGCCAG	-
M118	MNX1_HUMAN.H11MO.0.D	-6	0.00164414	1.26435	0.41837	19	GCCGTAGTGTGTTGTGCTGACTCACGTCTGCGTCAACGTC	TTAAGGGTTATTAAAATAG	-
M121	RXRA_HUMAN.H11MO.0.A	-9	0.000250478	0.192618	0.198009	20	CGGGTAGCTCGCTGCCCGAGCCGGGGCCCTGGCGGCTCGG	CTCTGACCTCTGCCTCCCCC	-
M121	NR1D1_HUMAN.H11MO.0.B	-11	0.000282431	0.21719	0.198009	19	CGGGTAGCTCGCTGCCCGAGCCGGGGCCCTGGCGGCTCGG	CCTTCTGACCCACTTCCCT	-
M121	PATZ1_HUMAN.H11MO.0.C	-8	0.000506025	0.389133	0.198009	22	CGGGTAGCTCGCTGCCCGAGCCGGGGCCCTGGCGGCTCGG	CCTCCCCCCCCGCCCCCTCCCC	-
M121	IRX2_HUMAN.H11MO.0.D	-6	0.000635865	0.48898	0.198009	19	CGGGTAGCTCGCTGCCCGAGCCGGGGCCCTGGCGGCTCGG	CCAACATGCCCACCCATGT	-
M121	SP3_HUMAN.H11MO.0.B	-9	0.000751511	0.577912	0.198009	20	CGGGTAGCTCGCTGCCCGAGCCGGGGCCCTGGCGGCTCGG	CCCCGGCCCCGCCCCCCCCC	-
M121	TLX1_HUMAN.H11MO.0.D	-1	0.00088047	0.677082	0.198009	17	CGGGTAGCTCGCTGCCCGAGCCGGGGCCCTGGCGGCTCGG	CCTTGGCAACTTGCCAG	-
M121	RARG_HUMAN.H11MO.0.B	-19	0.00126345	0.971593	0.198009	18	CGGGTAGCTCGCTGCCCGAGCCGGGGCCCTGGCGGCTCGG	CCCAGGTCACTCTGACCT	-
M121	ZN554_HUMAN.H11MO.0.C	-5	0.00136578	1.05029	0.198009	20	CGGGTAGCTCGCTGCCCGAGCCGGGGCCCTGGCGGCTCGG	AGCACCCCACATGGCTCAGC	-
M121	GATA1_HUMAN.H11MO.0.A	-28	0.00137909	1.06052	0.198009	12	CGGGTAGCTCGCTGCCCGAGCCGGGGCCCTGGCGGCTCGG	CTGGCGGGGACAGATAAGA	+
M121	ZN341_HUMAN.H11MO.0.C	-8	0.00147163	1.13169	0.198009	22	CGGGTAGCTCGCTGCCCGAGCCGGGGCCCTGGCGGCTCGG	GCTCTTCCCTCCCCCCCCCCCC	-
M121	ZFX_HUMAN.H11MO.1.A	-15	0.00156158	1.20085	0.198009	17	CGGGTAGCTCGCTGCCCGAGCCGGGGCCCTGGCGGCTCGG	CCCCGGCCTCCGCCCCC	-
M121	KLF6_HUMAN.H11MO.0.A	-14	0.00186072	1.43089	0.201215	19	CGGGTAGCTCGCTGCCCGAGCCGGGGCCCTGGCGGCTCGG	CCCCCGGCCCCGCCCTTCC	-
M121	ZN563_HUMAN.H11MO.0.C	-1	0.00189572	1.4578	0.201215	21	CGGGTAGCTCGCTGCCCGAGCCGGGGCCCTGGCGGCTCGG	GGGATCCTCACTGGCAGCTGC	+
M121	SP2_HUMAN.H11MO.0.A	-8	0.00270583	2.08078	0.257326	22	CGGGTAGCTCGCTGCCCGAGCCGGGGCCCTGGCGGCTCGG	CCCCCGGCCCCGCCCCCCCCCC	-
M121	GATA2_HUMAN.H11MO.0.A	-28	0.00310052	2.3843	0.267868	12	CGGGTAGCTCGCTGCCCGAGCCGGGGCCCTGGCGGCTCGG	CTGGGGGGTGGAGATAAGG	+
M121	THAP1_HUMAN.H11MO.0.C	-18	0.00352086	2.70754	0.267868	22	CGGGTAGCTCGCTGCCCGAGCCGGGGCCCTGGCGGCTCGG	CGCCGCCATCTTGGCTGCGGGC	+
M121	VEZF1_HUMAN.H11MO.0.C	-8	0.00352086	2.70754	0.267868	22	CGGGTAGCTCGCTGCCCGAGCCGGGGCCCTGGCGGCTCGG	CCCCTCCCCCTCCCCCCTCCCC	-
M121	LYL1_HUMAN.H11MO.0.A	-17	0.00460829	3.54378	0.292167	14	CGGGTAGCTCGCTGCCCGAGCCGGGGCCCTGGCGGCTCGG	CCAGCTGTTTCCTG	+
M121	MAZ_HUMAN.H11MO.0.A	-7	0.00666842	5.12802	0.367749	22	CGGGTAGCTCGCTGCCCGAGCCGGGGCCCTGGCGGCTCGG	CCCCCCCCCCCCCCCCTCCCCC	-
M121	SP4_HUMAN.H11MO.0.A	-14	0.00823492	6.33266	0.417678	20	CGGGTAGCTCGCTGCCCGAGCCGGGGCCCTGGCGGCTCGG	CCCGGCCCCGCCCCCTTCCC	-
M121	MAFA_HUMAN.H11MO.0.D	-19	0.00871393	6.70102	0.422985	21	CGGGTAGCTCGCTGCCCGAGCCGGGGCCCTGGCGGCTCGG	GTGCTGACCCCGCAGCCTTCG	+
M121	COT2_HUMAN.H11MO.1.A	-13	0.00889553	6.84066	0.422985	17	CGGGTAGCTCGCTGCCCGAGCCGGGGCCCTGGCGGCTCGG	CCCTGACCTTTGACCCC	-
M121	NR1H4_HUMAN.H11MO.0.B	0	0.00934962	7.18986	0.424305	19	CGGGTAGCTCGCTGCCCGAGCCGGGGCCCTGGCGGCTCGG	CCTCGGGGTCATTGACCCC	-
M121	PROX1_HUMAN.H11MO.0.D	-5	0.00954855	7.34284	0.424305	17	CGGGTAGCTCGCTGCCCGAGCCGGGGCCCTGGCGGCTCGG	CCCAACCCGCCTTACCC	-
M121	ZN589_HUMAN.H11MO.0.D	-18	0.00975985	7.50533	0.424305	16	CGGGTAGCTCGCTGCCCGAGCCGGGGCCCTGGCGGCTCGG	CGGCAGTAACCGTGGG	-
M121	ZN350_HUMAN.H11MO.1.D	-13	0.0100576	7.73427	0.425102	24	CGGGTAGCTCGCTGCCCGAGCCGGGGCCCTGGCGGCTCGG	ACGGGGCGCAGGGATTTGTTGCCC	+
M121	NR1H3_HUMAN.H11MO.0.B	-12	0.0106676	8.20342	0.438702	19	CGGGTAGCTCGCTGCCCGAGCCGGGGCCCTGGCGGCTCGG	TGACCTGCAGTGACCTCTG	-
M121	TAL1_HUMAN.H11MO.0.A	-28	0.011389	8.75817	0.456043	12	CGGGTAGCTCGCTGCCCGAGCCGGGGCCCTGGCGGCTCGG	CTGGGGGGGGCAGATAAGG	+
M123	MNX1_HUMAN.H11MO.0.D	-17	0.000170064	0.130779	0.161525	19	CATGGGCTTTGTGCCCTATAGGGGTTTTTATTAAAGATTT	TTAAGGGTTATTAAAATAG	-
M123	AIRE_HUMAN.H11MO.0.C	-8	0.000211573	0.162699	0.161525	18	CATGGGCTTTGTGCCCTATAGGGGTTTTTATTAAAGATTT	ATTGGTTTTATTGGTTAA	+
M123	ZN264_HUMAN.H11MO.0.C	0	0.000340247	0.26165	0.173175	24	CATGGGCTTTGTGCCCTATAGGGGTTTTTATTAAAGATTT	AATGGGATTAGTGCCCTTATAAGA	-
M123	NR1H4_HUMAN.H11MO.0.B	-3	0.000681605	0.524154	0.227825	19	CATGGGCTTTGTGCCCTATAGGGGTTTTTATTAAAGATTT	GGGGTCAATGACCCCGAGG	+
M123	GATA2_HUMAN.H11MO.0.A	-17	0.000873678	0.671859	0.227825	19	CATGGGCTTTGTGCCCTATAGGGGTTTTTATTAAAGATTT	CTGGGGGGTGGAGATAAGG	+
M123	ZNF76_HUMAN.H11MO.0.C	-9	0.000895242	0.688441	0.227825	22	CATGGGCTTTGTGCCCTATAGGGGTTTTTATTAAAGATTT	GGGGCATTCTGGGAATTGTAGT	+
M123	ZN589_HUMAN.H11MO.0.D	0	0.00119866	0.92177	0.237279	16	CATGGGCTTTGTGCCCTATAGGGGTTTTTATTAAAGATTT	CCCACGGTTACTGCCG	+
M123	GATA1_HUMAN.H11MO.0.A	-17	0.00131073	1.00795	0.237279	19	CATGGGCTTTGTGCCCTATAGGGGTTTTTATTAAAGATTT	CTGGCGGGGACAGATAAGA	+
M123	IRX2_HUMAN.H11MO.0.D	-3	0.0015373	1.18218	0.237279	19	CATGGGCTTTGTGCCCTATAGGGGTTTTTATTAAAGATTT	ACATGGGTGGGCATGTTGG	+
M123	NR1D1_HUMAN.H11MO.0.B	-11	0.00180017	1.38433	0.237279	19	CATGGGCTTTGTGCCCTATAGGGGTTTTTATTAAAGATTT	AGGGAAGTGGGTCAGAAGG	+
M123	Z324A_HUMAN.H11MO.0.C	-10	0.00182101	1.40035	0.237279	23	CATGGGCTTTGTGCCCTATAGGGGTTTTTATTAAAGATTT	TGGCAGCAAAGGATGGTTTGATA	-
M123	SPIC_HUMAN.H11MO.0.D	-14	0.00186479	1.43402	0.237279	13	CATGGGCTTTGTGCCCTATAGGGGTTTTTATTAAAGATTT	GAGGAAGGGGAGG	+
M123	SRBP2_HUMAN.H11MO.0.B	-16	0.00372014	2.86079	0.436946	13	CATGGGCTTTGTGCCCTATAGGGGTTTTTATTAAAGATTT	GGGTGGGGTGAGG	+
M125	SP2_HUMAN.H11MO.0.A	-14	2.19536e-05	0.0168823	0.0209205	22	CGCTCTTCACGAGCCGCACGGCCGAGTCCCCAGCCCAGGT	CCCCCGGCCCCGCCCCCCCCCC	-
M125	SP3_HUMAN.H11MO.0.B	-15	2.74979e-05	0.0211458	0.0209205	20	CGCTCTTCACGAGCCGCACGGCCGAGTCCCCAGCCCAGGT	CCCCGGCCCCGCCCCCCCCC	-
M125	SP4_HUMAN.H11MO.0.A	-16	4.2904e-05	0.0329931	0.021761	20	CGCTCTTCACGAGCCGCACGGCCGAGTCCCCAGCCCAGGT	CCCGGCCCCGCCCCCTTCCC	-
M125	ZFX_HUMAN.H11MO.1.A	-21	7.73462e-05	0.0594792	0.0294226	17	CGCTCTTCACGAGCCGCACGGCCGAGTCCCCAGCCCAGGT	CCCCGGCCTCCGCCCCC	-
M125	TLX1_HUMAN.H11MO.0.D	-16	0.000123556	0.0950145	0.0376007	17	CGCTCTTCACGAGCCGCACGGCCGAGTCCCCAGCCCAGGT	CCTTGGCAACTTGCCAG	-
M125	PATZ1_HUMAN.H11MO.0.C	-14	0.000556137	0.427669	0.114117	22	CGCTCTTCACGAGCCGCACGGCCGAGTCCCCAGCCCAGGT	CCTCCCCCCCCGCCCCCTCCCC	-
M125	ZN563_HUMAN.H11MO.0.C	-10	0.000599984	0.461387	0.114117	21	CGCTCTTCACGAGCCGCACGGCCGAGTCCCCAGCCCAGGT	GCAGCTGCCAGTGAGGATCCC	-
M125	RXRA_HUMAN.H11MO.0.A	-13	0.00080403	0.618299	0.135935	20	CGCTCTTCACGAGCCGCACGGCCGAGTCCCCAGCCCAGGT	GGGGGAGGCAGAGGTCAGAG	+
M125	THAP1_HUMAN.H11MO.0.C	-19	0.000916997	0.705171	0.139531	21	CGCTCTTCACGAGCCGCACGGCCGAGTCCCCAGCCCAGGT	CGCCGCCATCTTGGCTGCGGGC	+
M125	KLF3_HUMAN.H11MO.0.B	-16	0.00181403	1.39499	0.19716	19	CGCTCTTCACGAGCCGCACGGCCGAGTCCCCAGCCCAGGT	CCCGGCCCCGCCCCTCCCC	-
M125	IRX2_HUMAN.H11MO.0.D	-8	0.00210069	1.61543	0.211965	19	CGCTCTTCACGAGCCGCACGGCCGAGTCCCCAGCCCAGGT	CCAACATGCCCACCCATGT	-
M125	NR1D1_HUMAN.H11MO.0.B	-13	0.00301335	2.31727	0.25473	19	CGCTCTTCACGAGCCGCACGGCCGAGTCCCCAGCCCAGGT	CCTTCTGACCCACTTCCCT	-
M125	ZN554_HUMAN.H11MO.0.C	-7	0.00338438	2.60259	0.264218	20	CGCTCTTCACGAGCCGCACGGCCGAGTCCCCAGCCCAGGT	AGCACCCCACATGGCTCAGC	-
M125	KLF6_HUMAN.H11MO.0.A	-20	0.00347288	2.67065	0.264218	19	CGCTCTTCACGAGCCGCACGGCCGAGTCCCCAGCCCAGGT	CCCCCGGCCCCGCCCTTCC	-
M125	NFIC_HUMAN.H11MO.0.A	-21	0.00438527	3.37227	0.303303	17	CGCTCTTCACGAGCCGCACGGCCGAGTCCCCAGCCCAGGT	CTTGGCTCCCTGCCAAG	+
M125	ZN589_HUMAN.H11MO.0.D	-19	0.00465669	3.58099	0.307956	16	CGCTCTTCACGAGCCGCACGGCCGAGTCCCCAGCCCAGGT	CGGCAGTAACCGTGGG	-
M125	SPIC_HUMAN.H11MO.0.D	-24	0.00485732	3.73528	0.307956	13	CGCTCTTCACGAGCCGCACGGCCGAGTCCCCAGCCCAGGT	CCTCCCCTTCCTC	-
M125	VEZF1_HUMAN.H11MO.0.C	-13	0.00553945	4.25983	0.337155	22	CGCTCTTCACGAGCCGCACGGCCGAGTCCCCAGCCCAGGT	CCCCTCCCCCTCCCCCCTCCCC	-
M125	PROX1_HUMAN.H11MO.0.D	-14	0.00588022	4.52189	0.34068	17	CGCTCTTCACGAGCCGCACGGCCGAGTCCCCAGCCCAGGT	CCCAACCCGCCTTACCC	-
M125	GATA1_HUMAN.H11MO.0.A	6	0.00604516	4.64873	0.34068	13	CGCTCTTCACGAGCCGCACGGCCGAGTCCCCAGCCCAGGT	TCTTATCTGTCCCCGCCAG	-
M125	ZEP2_HUMAN.H11MO.0.D	-21	0.00629759	4.84284	0.342231	14	CGCTCTTCACGAGCCGCACGGCCGAGTCCCCAGCCCAGGT	GGGGTTTCCCTACC	-
M125	GATA2_HUMAN.H11MO.0.A	6	0.00692051	5.32188	0.36141	13	CGCTCTTCACGAGCCGCACGGCCGAGTCCCCAGCCCAGGT	CCTTATCTCCACCCCCCAG	-
M125	MNX1_HUMAN.H11MO.0.D	0	0.00740095	5.69133	0.363269	19	CGCTCTTCACGAGCCGCACGGCCGAGTCCCCAGCCCAGGT	CTATTTTAATAACCCTTAA	+
M125	ZN341_HUMAN.H11MO.0.C	-15	0.00803894	6.18194	0.382254	22	CGCTCTTCACGAGCCGCACGGCCGAGTCCCCAGCCCAGGT	GCTCTTCCCTCCCCCCCCCCCC	-
M125	RARG_HUMAN.H11MO.0.B	-28	0.00940855	7.23517	0.421062	12	CGCTCTTCACGAGCCGCACGGCCGAGTCCCCAGCCCAGGT	CCCAGGTCACTCTGACCT	-
M125	CLOCK_HUMAN.H11MO.0.C	-24	0.0109619	8.42972	0.457411	14	CGCTCTTCACGAGCCGCACGGCCGAGTCCCCAGCCCAGGT	TGTTCACGTGTCTG	-
M126	ZN563_HUMAN.H11MO.0.C	-5	8.28329e-05	0.0636985	0.125504	21	GCTACGGCAGCGTGTCATCCTGCTGTCACGCCGGAAGGGG	GGGATCCTCACTGGCAGCTGC	+
M126	RXRA_HUMAN.H11MO.0.A	-13	0.000519801	0.399727	0.276212	20	GCTACGGCAGCGTGTCATCCTGCTGTCACGCCGGAAGGGG	CTCTGACCTCTGCCTCCCCC	-
M126	MAF_HUMAN.H11MO.0.A	-19	0.000546901	0.420567	0.276212	19	GCTACGGCAGCGTGTCATCCTGCTGTCACGCCGGAAGGGG	TTGCTGAGTCAGCAGATTC	-
M126	PATZ1_HUMAN.H11MO.0.C	0	0.000844286	0.649256	0.319805	22	GCTACGGCAGCGTGTCATCCTGCTGTCACGCCGGAAGGGG	CCTCCCCCCCCGCCCCCTCCCC	-
M126	TLX1_HUMAN.H11MO.0.D	-22	0.00139786	1.07496	0.344973	17	GCTACGGCAGCGTGTCATCCTGCTGTCACGCCGGAAGGGG	CTGGCAAGTTGCCAAGG	+
M126	SP4_HUMAN.H11MO.0.A	-2	0.00144545	1.11155	0.344973	20	GCTACGGCAGCGTGTCATCCTGCTGTCACGCCGGAAGGGG	CCCGGCCCCGCCCCCTTCCC	-
M126	IRX2_HUMAN.H11MO.0.D	-7	0.0020895	1.60683	0.344973	19	GCTACGGCAGCGTGTCATCCTGCTGTCACGCCGGAAGGGG	ACATGGGTGGGCATGTTGG	+
M126	ZN713_HUMAN.H11MO.0.D	-7	0.0024088	1.85237	0.344973	19	GCTACGGCAGCGTGTCATCCTGCTGTCACGCCGGAAGGGG	TTTCGTGTCATTTTTCTAT	-
M126	ZN214_HUMAN.H11MO.0.C	-17	0.00298534	2.29573	0.344973	22	GCTACGGCAGCGTGTCATCCTGCTGTCACGCCGGAAGGGG	TCATCAAAGGCCTCAAAAAGGA	-
M126	ZFX_HUMAN.H11MO.1.A	-6	0.00300822	2.31332	0.344973	17	GCTACGGCAGCGTGTCATCCTGCTGTCACGCCGGAAGGGG	CCCCGGCCTCCGCCCCC	-
M126	VEZF1_HUMAN.H11MO.0.C	-10	0.003182	2.44695	0.344973	22	GCTACGGCAGCGTGTCATCCTGCTGTCACGCCGGAAGGGG	CCCCTCCCCCTCCCCCCTCCCC	-
M126	GATA1_HUMAN.H11MO.0.A	7	0.00318866	2.45208	0.344973	12	GCTACGGCAGCGTGTCATCCTGCTGTCACGCCGGAAGGGG	TCTTATCTGTCCCCGCCAG	-
M126	NR1D1_HUMAN.H11MO.0.B	-3	0.00366154	2.81572	0.344973	19	GCTACGGCAGCGTGTCATCCTGCTGTCACGCCGGAAGGGG	CCTTCTGACCCACTTCCCT	-
M126	NR1H3_HUMAN.H11MO.0.B	-15	0.00366154	2.81572	0.344973	19	GCTACGGCAGCGTGTCATCCTGCTGTCACGCCGGAAGGGG	TGACCTGCAGTGACCTCTG	-
M126	SP3_HUMAN.H11MO.0.B	-1	0.00431733	3.32003	0.344973	20	GCTACGGCAGCGTGTCATCCTGCTGTCACGCCGGAAGGGG	CCCCGGCCCCGCCCCCCCCC	-
M126	MNX1_HUMAN.H11MO.0.D	-16	0.00480943	3.69845	0.344973	19	GCTACGGCAGCGTGTCATCCTGCTGTCACGCCGGAAGGGG	CTATTTTAATAACCCTTAA	+
M126	LYL1_HUMAN.H11MO.0.A	-8	0.00503519	3.87206	0.344973	14	GCTACGGCAGCGTGTCATCCTGCTGTCACGCCGGAAGGGG	CCAGCTGTTTCCTG	+
M126	TAF1_HUMAN.H11MO.0.A	-9	0.00540151	4.15376	0.344973	16	GCTACGGCAGCGTGTCATCCTGCTGTCACGCCGGAAGGGG	CCGCCGCCGCCATCTT	-
M126	ZIC2_HUMAN.H11MO.0.D	-13	0.00570661	4.38838	0.344973	15	GCTACGGCAGCGTGTCATCCTGCTGTCACGCCGGAAGGGG	GGCCCCCTGCTGTGA	+
M126	Z324A_HUMAN.H11MO.0.C	-7	0.00581073	4.46845	0.344973	23	GCTACGGCAGCGTGTCATCCTGCTGTCACGCCGGAAGGGG	TATCAAACCATCCTTTGCTGCCA	+
M126	CLOCK_HUMAN.H11MO.0.C	-22	0.00591974	4.55228	0.344973	14	GCTACGGCAGCGTGTCATCCTGCTGTCACGCCGGAAGGGG	CAGACACGTGAACA	+
M126	BC11A_HUMAN.H11MO.0.A	-6	0.00622974	4.79067	0.349592	17	GCTACGGCAGCGTGTCATCCTGCTGTCACGCCGGAAGGGG	TTTTCACTTCCTCTTTT	-
M126	ZN341_HUMAN.H11MO.0.C	-9	0.00670366	5.15511	0.358039	22	GCTACGGCAGCGTGTCATCCTGCTGTCACGCCGGAAGGGG	GCTCTTCCCTCCCCCCCCCCCC	-
M126	SMAD3_HUMAN.H11MO.0.B	-13	0.00704371	5.41661	0.358039	12	GCTACGGCAGCGTGTCATCCTGCTGTCACGCCGGAAGGGG	CTCTGTCACCTG	+
M126	ETS2_HUMAN.H11MO.0.B	-11	0.00708917	5.45157	0.358039	13	GCTACGGCAGCGTGTCATCCTGCTGTCACGCCGGAAGGGG	TCCTCTTCCTTCC	-
M126	PAX8_HUMAN.H11MO.0.D	-2	0.00751787	5.78124	0.367442	14	GCTACGGCAGCGTGTCATCCTGCTGTCACGCCGGAAGGGG	CCCGCTTCAGTGAC	-
M126	THAP1_HUMAN.H11MO.0.C	-13	0.00802934	6.17456	0.380177	22	GCTACGGCAGCGTGTCATCCTGCTGTCACGCCGGAAGGGG	CGCCGCCATCTTGGCTGCGGGC	+
M126	MAZ_HUMAN.H11MO.0.A	-1	0.00852273	6.55398	0.390452	22	GCTACGGCAGCGTGTCATCCTGCTGTCACGCCGGAAGGGG	CCCCCCCCCCCCCCCCTCCCCC	-
M126	ZN394_HUMAN.H11MO.0.C	-5	0.00876173	6.73777	0.390452	20	GCTACGGCAGCGTGTCATCCTGCTGTCACGCCGGAAGGGG	ATTCCATTCTATTCCATTCT	-
M126	ZBT17_HUMAN.H11MO.0.A	-10	0.00929955	7.15135	0.391204	19	GCTACGGCAGCGTGTCATCCTGCTGTCACGCCGGAAGGGG	CTTCCCCTCCCCCACCCTC	-
M126	SP2_HUMAN.H11MO.0.A	0	0.00959491	7.37848	0.391204	22	GCTACGGCAGCGTGTCATCCTGCTGTCACGCCGGAAGGGG	CCCCCGGCCCCGCCCCCCCCCC	-
M126	MAFA_HUMAN.H11MO.0.D	-13	0.0098114	7.54496	0.391204	21	GCTACGGCAGCGTGTCATCCTGCTGTCACGCCGGAAGGGG	CGAAGGCTGCGGGGTCAGCAC	-
M126	BRAC_HUMAN.H11MO.0.A	-26	0.0119451	9.18578	0.454523	14	GCTACGGCAGCGTGTCATCCTGCTGTCACGCCGGAAGGGG	TTAGCAGGGAGGTGTGAAAT	+
M126	GATA2_HUMAN.H11MO.0.A	7	0.0119994	9.22754	0.454523	12	GCTACGGCAGCGTGTCATCCTGCTGTCACGCCGGAAGGGG	CCTTATCTCCACCCCCCAG	-
M126	PAX2_HUMAN.H11MO.0.D	-19	0.0126944	9.762	0.458072	18	GCTACGGCAGCGTGTCATCCTGCTGTCACGCCGGAAGGGG	GTTCAGTCATGCGTGACA	+
M126	ZN554_HUMAN.H11MO.0.C	-12	0.0126978	9.76458	0.458072	20	GCTACGGCAGCGTGTCATCCTGCTGTCACGCCGGAAGGGG	AGCACCCCACATGGCTCAGC	-
M126	PAX5_HUMAN.H11MO.0.A	-11	0.0132293	10.1734	0.465584	21	GCTACGGCAGCGTGTCATCCTGCTGTCACGCCGGAAGGGG	GTCACGCTCTGCTGCCCAGGC	-
M126	PROX1_HUMAN.H11MO.0.D	-4	0.0142045	10.9232	0.465584	17	GCTACGGCAGCGTGTCATCCTGCTGTCACGCCGGAAGGGG	GGGTAAGGCGGGTTGGG	+
M126	OLIG2_HUMAN.H11MO.0.B	-11	0.0144424	11.1062	0.465584	18	GCTACGGCAGCGTGTCATCCTGCTGTCACGCCGGAAGGGG	CCAGCTGTTTCCCTTCTG	+
M126	PTF1A_HUMAN.H11MO.0.B	-11	0.0144424	11.1062	0.465584	18	GCTACGGCAGCGTGTCATCCTGCTGTCACGCCGGAAGGGG	CCAGCTGCCCCCTTTCCC	+
M126	ZN335_HUMAN.H11MO.0.A	-13	0.015255	11.7311	0.481535	22	GCTACGGCAGCGTGTCATCCTGCTGTCACGCCGGAAGGGG	GGCTGTCCTCGGCGCTGCCTGA	+
M126	ETV5_HUMAN.H11MO.0.C	-8	0.0161455	12.4159	0.48929	14	GCTACGGCAGCGTGTCATCCTGCTGTCACGCCGGAAGGGG	CTCACTTCCTGCTC	-
# Tomtom (Motif Comparison Tool): Version 5.5.5 compiled on Dec 7 2023 at 04:32:55
# The format of this file is described at http://localhost:8080/meme_5.5.5/doc/tomtom-output-format.html.
# tomtom -o /data/result_promoter87-HUVEC /data/HUVEC-MOTIF/result_motif_pr/motifs_pr87.txt /data/HOCOMOCOv11_full_HUMAN_mono_meme_format.meme
