# Supplementary material for: DeepEPI: CNN-transformer-based model for extracting TF interactions through predicting enhancer-promoter interactions
Source: Bioinform Adv. 2025 Sep 17;5(1):vbaf221. doi: 10.1093/bioadv/vbaf221 (PMC12478696; doi:10.1093/bioadv/vbaf221)
Supplement: vbaf221_Supplementary_Data [file vbaf221_supplementary_data.zip › Supplementary_file5/HUVEC/result_promoter87-HUVEC/tomtom.xml]

<?xml version='1.0' encoding='UTF-8' standalone='yes'?>
<tomtom version="5.5.5" release="Thu Sep 14 08:48:04 2023 +1000">
  <model>
    <command_line>tomtom -o /data/result_promoter87-HUVEC /data/HUVEC-MOTIF/result_motif_pr/motifs_pr87.txt /data/HOCOMOCOv11_full_HUMAN_mono_meme_format.meme</command_line>
    <distance_measure value="ed"/>
    <threshold type="qvalue">0.5</threshold>
    <alphabet name="DNA" like="dna">
      <letter id="A" symbol="A" complement="T" name="Adenine" colour="CC0000"/>
      <letter id="C" symbol="C" complement="G" name="Cytosine" colour="0000CC"/>
      <letter id="G" symbol="G" complement="C" name="Guanine" colour="FFB300"/>
      <letter id="T" symbol="T" aliases="U" complement="A" name="Thymine" colour="008000"/>
      <letter id="N" symbol="N" aliases="X." equals="ACGT" name="Any base"/>
      <letter id="V" symbol="V" equals="ACG" name="Not T"/>
      <letter id="H" symbol="H" equals="ACT" name="Not G"/>
      <letter id="D" symbol="D" equals="AGT" name="Not C"/>
      <letter id="B" symbol="B" equals="CGT" name="Not A"/>
      <letter id="M" symbol="M" equals="AC" name="Amino"/>
      <letter id="R" symbol="R" equals="AG" name="Purine"/>
      <letter id="W" symbol="W" equals="AT" name="Weak"/>
      <letter id="S" symbol="S" equals="CG" name="Strong"/>
      <letter id="Y" symbol="Y" equals="CT" name="Pyrimidine"/>
      <letter id="K" symbol="K" equals="GT" name="Keto"/>
    </alphabet>
    <strands>both</strands>
    <background from="--query--" A="0.25" C="0.25" G="0.25" T="0.25"/>
    <host>f5f03e2d8156</host>
    <when>Sat Jan 27 16:10:18 2024</when>
  </model>
  <query_dbs>
    <db source="/data/HUVEC-MOTIF/result_motif_pr/motifs_pr87.txt" name="motifs_pr87.txt" loaded="108" excluded="0" last_mod_date="Sat Jan 27 07:23:40 2024"/>
  </query_dbs>
  <target_dbs>
    <db source="/data/HOCOMOCOv11_full_HUMAN_mono_meme_format.meme" name="HOCOMOCOv11_full_HUMAN_mono_meme_format" loaded="769" excluded="0" last_mod_date="Fri Jan 12 11:21:36 2024"/>
  </target_dbs>
  <queries>
    <motif db="0" id="M0" alt="O0" length="40" nsites="8" evalue="1.3e-003">
      <pos A="0.101852" C="0.101852" G="0.694444" T="0.101852"/>
      <pos A="0.101852" C="0.496914" G="0.398148" T="0.00308642"/>
      <pos A="0.299383" C="0.398148" G="0.299383" T="0.00308642"/>
      <pos A="0.200617" C="0.496914" G="0.101852" T="0.200617"/>
      <pos A="0.00308642" C="0.299383" G="0.299383" T="0.398148"/>
      <pos A="0.200617" C="0.00308642" G="0.694444" T="0.101852"/>
      <pos A="0.200617" C="0.496914" G="0.299383" T="0.00308642"/>
      <pos A="0.101852" C="0.200617" G="0.00308642" T="0.694444"/>
      <pos A="0.00308642" C="0.200617" G="0.595679" T="0.200617"/>
      <pos A="0.200617" C="0.101852" G="0.595679" T="0.101852"/>
      <pos A="0.398148" C="0.200617" G="0.299383" T="0.101852"/>
      <pos A="0.200617" C="0.299383" G="0.299383" T="0.200617"/>
      <pos A="0.00308642" C="0.398148" G="0.200617" T="0.398148"/>
      <pos A="0.101852" C="0.496914" G="0.00308642" T="0.398148"/>
      <pos A="0.00308642" C="0.398148" G="0.595679" T="0.00308642"/>
      <pos A="0.00308642" C="0.299383" G="0.694444" T="0.00308642"/>
      <pos A="0.200617" C="0.496914" G="0.00308642" T="0.299383"/>
      <pos A="0.200617" C="0.200617" G="0.00308642" T="0.595679"/>
      <pos A="0.00308642" C="0.200617" G="0.398148" T="0.398148"/>
      <pos A="0.101852" C="0.299383" G="0.200617" T="0.398148"/>
      <pos A="0.299383" C="0.299383" G="0.398148" T="0.00308642"/>
      <pos A="0.00308642" C="0.496914" G="0.299383" T="0.200617"/>
      <pos A="0.200617" C="0.299383" G="0.200617" T="0.299383"/>
      <pos A="0.101852" C="0.496914" G="0.101852" T="0.299383"/>
      <pos A="0.101852" C="0.299383" G="0.496914" T="0.101852"/>
      <pos A="0.101852" C="0.200617" G="0.398148" T="0.299383"/>
      <pos A="0.101852" C="0.101852" G="0.299383" T="0.496914"/>
      <pos A="0.595679" C="0.101852" G="0.101852" T="0.200617"/>
      <pos A="0.200617" C="0.299383" G="0.398148" T="0.101852"/>
      <pos A="0.200617" C="0.200617" G="0.398148" T="0.200617"/>
      <pos A="0.496914" C="0.00308642" G="0.398148" T="0.101852"/>
      <pos A="0.200617" C="0.299383" G="0.200617" T="0.299383"/>
      <pos A="0.496914" C="0.200617" G="0.299383" T="0.00308642"/>
      <pos A="0.496914" C="0.496914" G="0.00308642" T="0.00308642"/>
      <pos A="0.299383" C="0.200617" G="0.398148" T="0.101852"/>
      <pos A="0.496914" C="0.00308642" G="0.101852" T="0.398148"/>
      <pos A="0.200617" C="0.398148" G="0.398148" T="0.00308642"/>
      <pos A="0.00308642" C="0.200617" G="0.299383" T="0.496914"/>
      <pos A="0.00308642" C="0.398148" G="0.398148" T="0.200617"/>
      <pos A="0.299383" C="0.398148" G="0.101852" T="0.200617"/>
    </motif>
    <motif db="0" id="M1" alt="O1" length="40" nsites="8" evalue="1.3e-003">
      <pos A="0.260736" C="0.0889699" G="0.346618" T="0.303677"/>
      <pos A="0.217794" C="0.475443" G="0.174852" T="0.131911"/>
      <pos A="0.217794" C="0.174852" G="0.0889699" T="0.518384"/>
      <pos A="0.303677" C="0.217794" G="0.303677" T="0.174852"/>
      <pos A="0.38956" C="0.260736" G="0.00308642" T="0.346618"/>
      <pos A="0.131911" C="0.00308642" G="0.346618" T="0.518384"/>
      <pos A="0.0460277" C="0.432502" G="0.38956" T="0.131911"/>
      <pos A="0.432502" C="0.303677" G="0.131911" T="0.131911"/>
      <pos A="0.0460277" C="0.131911" G="0.604268" T="0.217794"/>
      <pos A="0.604268" C="0.00308642" G="0.260736" T="0.131911"/>
      <pos A="0.260736" C="0.303677" G="0.217794" T="0.217794"/>
      <pos A="0.604268" C="0.174852" G="0.217794" T="0.00308642"/>
      <pos A="0.131911" C="0.518384" G="0.217794" T="0.131911"/>
      <pos A="0.346618" C="0.303677" G="0.217794" T="0.131911"/>
      <pos A="0.346618" C="0.217794" G="0.432502" T="0.00308642"/>
      <pos A="0.518384" C="0.0460277" G="0.346618" T="0.0889699"/>
      <pos A="0.303677" C="0.38956" G="0.174852" T="0.131911"/>
      <pos A="0.131911" C="0.260736" G="0.131911" T="0.475443"/>
      <pos A="0.174852" C="0.475443" G="0.174852" T="0.174852"/>
      <pos A="0.131911" C="0.475443" G="0.217794" T="0.174852"/>
      <pos A="0.561325" C="0.0889699" G="0.303677" T="0.0460277"/>
      <pos A="0.217794" C="0.174852" G="0.260736" T="0.346618"/>
      <pos A="0.217794" C="0.131911" G="0.303677" T="0.346618"/>
      <pos A="0.303677" C="0.131911" G="0.303677" T="0.260736"/>
      <pos A="0.260736" C="0.260736" G="0.38956" T="0.0889699"/>
      <pos A="0.432502" C="0.131911" G="0.260736" T="0.174852"/>
      <pos A="0.217794" C="0.174852" G="0.217794" T="0.38956"/>
      <pos A="0.217794" C="0.260736" G="0.475443" T="0.0460277"/>
      <pos A="0.346618" C="0.38956" G="0.131911" T="0.131911"/>
      <pos A="0.217794" C="0.217794" G="0.475443" T="0.0889699"/>
      <pos A="0.518384" C="0.260736" G="0.00308642" T="0.217794"/>
      <pos A="0.131911" C="0.131911" G="0.518384" T="0.217794"/>
      <pos A="0.260736" C="0.518384" G="0.131911" T="0.0889699"/>
      <pos A="0.432502" C="0.0460277" G="0.217794" T="0.303677"/>
      <pos A="0.217794" C="0.346618" G="0.217794" T="0.217794"/>
      <pos A="0.131911" C="0.174852" G="0.432502" T="0.260736"/>
      <pos A="0.303677" C="0.346618" G="0.0889699" T="0.260736"/>
      <pos A="0.00308642" C="0.475443" G="0.174852" T="0.346618"/>
      <pos A="0.217794" C="0.131911" G="0.346618" T="0.303677"/>
      <pos A="0.131911" C="0.0889699" G="0.475443" T="0.303677"/>
    </motif>
    <motif db="0" id="M10" alt="O10" length="40" nsites="8" evalue="1.3e-003">
      <pos A="0.167696" C="0.25" G="0.0853906" T="0.496914"/>
      <pos A="0.00308642" C="0.0853906" G="0.496914" T="0.414609"/>
      <pos A="0.25" C="0.25" G="0.414609" T="0.0853906"/>
      <pos A="0.25" C="0.167696" G="0.25" T="0.332304"/>
      <pos A="0.332304" C="0.0853906" G="0.0853906" T="0.496914"/>
      <pos A="0.167696" C="0.332304" G="0.25" T="0.25"/>
      <pos A="0.496914" C="0.25" G="0.00308642" T="0.25"/>
      <pos A="0.00308642" C="0.908437" G="0.00308642" T="0.0853906"/>
      <pos A="0.0853906" C="0.25" G="0.25" T="0.414609"/>
      <pos A="0.00308642" C="0.0853906" G="0.579218" T="0.332304"/>
      <pos A="0.332304" C="0.0853906" G="0.25" T="0.332304"/>
      <pos A="0.25" C="0.414609" G="0.332304" T="0.00308642"/>
      <pos A="0.0853906" C="0.25" G="0.414609" T="0.25"/>
      <pos A="0.0853906" C="0.332304" G="0.00308642" T="0.579218"/>
      <pos A="0.00308642" C="0.661523" G="0.167696" T="0.167696"/>
      <pos A="0.661523" C="0.25" G="0.00308642" T="0.0853906"/>
      <pos A="0.167696" C="0.00308642" G="0.743827" T="0.0853906"/>
      <pos A="0.167696" C="0.414609" G="0.25" T="0.167696"/>
      <pos A="0.00308642" C="0.25" G="0.332304" T="0.414609"/>
      <pos A="0.0853906" C="0.496914" G="0.167696" T="0.25"/>
      <pos A="0.167696" C="0.167696" G="0.25" T="0.414609"/>
      <pos A="0.0853906" C="0.167696" G="0.332304" T="0.414609"/>
      <pos A="0.167696" C="0.332304" G="0.332304" T="0.167696"/>
      <pos A="0.25" C="0.332304" G="0.332304" T="0.0853906"/>
      <pos A="0.0853906" C="0.332304" G="0.167696" T="0.414609"/>
      <pos A="0.167696" C="0.579218" G="0.0853906" T="0.167696"/>
      <pos A="0.167696" C="0.167696" G="0.167696" T="0.496914"/>
      <pos A="0.167696" C="0.0853906" G="0.496914" T="0.25"/>
      <pos A="0.25" C="0.167696" G="0.579218" T="0.00308642"/>
      <pos A="0.332304" C="0.0853906" G="0.414609" T="0.167696"/>
      <pos A="0.0853906" C="0.0853906" G="0.826131" T="0.00308642"/>
      <pos A="0.167696" C="0.167696" G="0.414609" T="0.25"/>
      <pos A="0.00308642" C="0.496914" G="0.414609" T="0.0853906"/>
      <pos A="0.496914" C="0.0853906" G="0.332304" T="0.0853906"/>
      <pos A="0.332304" C="0.00308642" G="0.414609" T="0.25"/>
      <pos A="0.00308642" C="0.00308642" G="0.743827" T="0.25"/>
      <pos A="0.661523" C="0.0853906" G="0.0853906" T="0.167696"/>
      <pos A="0.00308642" C="0.579218" G="0.25" T="0.167696"/>
      <pos A="0.0853906" C="0.496914" G="0.00308642" T="0.414609"/>
      <pos A="0.25" C="0.496914" G="0.25" T="0.00308642"/>
    </motif>
    <motif db="0" id="M100" alt="O100" length="40" nsites="8" evalue="1.3e-003">
      <pos A="0.00308642" C="0.541807" G="0.362233" T="0.0928731"/>
      <pos A="0.0928731" C="0.00308642" G="0.541807" T="0.362233"/>
      <pos A="0.18266" C="0.541807" G="0.272446" T="0.00308642"/>
      <pos A="0.272446" C="0.18266" G="0.272446" T="0.272446"/>
      <pos A="0.18266" C="0.18266" G="0.45202" T="0.18266"/>
      <pos A="0.0928731" C="0.18266" G="0.721381" T="0.00308642"/>
      <pos A="0.272446" C="0.45202" G="0.272446" T="0.00308642"/>
      <pos A="0.631594" C="0.18266" G="0.00308642" T="0.18266"/>
      <pos A="0.0928731" C="0.18266" G="0.721381" T="0.00308642"/>
      <pos A="0.0928731" C="0.0928731" G="0.721381" T="0.0928731"/>
      <pos A="0.272446" C="0.00308642" G="0.631594" T="0.0928731"/>
      <pos A="0.272446" C="0.00308642" G="0.362233" T="0.362233"/>
      <pos A="0.0928731" C="0.362233" G="0.362233" T="0.18266"/>
      <pos A="0.272446" C="0.362233" G="0.0928731" T="0.272446"/>
      <pos A="0.00308642" C="0.45202" G="0.541807" T="0.00308642"/>
      <pos A="0.0928731" C="0.45202" G="0.45202" T="0.00308642"/>
      <pos A="0.0928731" C="0.362233" G="0.18266" T="0.362233"/>
      <pos A="0.0928731" C="0.362233" G="0.18266" T="0.362233"/>
      <pos A="0.0928731" C="0.0928731" G="0.541807" T="0.272446"/>
      <pos A="0.00308642" C="0.0928731" G="0.811167" T="0.0928731"/>
      <pos A="0.0928731" C="0.362233" G="0.272446" T="0.272446"/>
      <pos A="0.0928731" C="0.272446" G="0.45202" T="0.18266"/>
      <pos A="0.0928731" C="0.362233" G="0.541807" T="0.00308642"/>
      <pos A="0.362233" C="0.362233" G="0.00308642" T="0.272446"/>
      <pos A="0.00308642" C="0.0928731" G="0.811167" T="0.0928731"/>
      <pos A="0.541807" C="0.272446" G="0.18266" T="0.00308642"/>
      <pos A="0.0928731" C="0.00308642" G="0.721381" T="0.18266"/>
      <pos A="0.18266" C="0.45202" G="0.18266" T="0.18266"/>
      <pos A="0.18266" C="0.541807" G="0.0928731" T="0.18266"/>
      <pos A="0.0928731" C="0.18266" G="0.0928731" T="0.631594"/>
      <pos A="0.18266" C="0.18266" G="0.362233" T="0.272446"/>
      <pos A="0.18266" C="0.272446" G="0.541807" T="0.00308642"/>
      <pos A="0.18266" C="0.00308642" G="0.362233" T="0.45202"/>
      <pos A="0.18266" C="0.541807" G="0.272446" T="0.00308642"/>
      <pos A="0.272446" C="0.272446" G="0.272446" T="0.18266"/>
      <pos A="0.362233" C="0.272446" G="0.18266" T="0.18266"/>
      <pos A="0.0928731" C="0.45202" G="0.18266" T="0.272446"/>
      <pos A="0.0928731" C="0.18266" G="0.362233" T="0.362233"/>
      <pos A="0.272446" C="0.18266" G="0.362233" T="0.18266"/>
      <pos A="0.18266" C="0.45202" G="0.18266" T="0.18266"/>
    </motif>
    <motif db="0" id="M101" alt="O101" length="40" nsites="8" evalue="1.3e-003">
      <pos A="0.314977" C="0.288987" G="0.314977" T="0.0810588"/>
      <pos A="0.10705" C="0.470922" G="0.340968" T="0.0810588"/>
      <pos A="0.211013" C="0.185023" G="0.288987" T="0.314977"/>
      <pos A="0.237004" C="0.185023" G="0.314977" T="0.262996"/>
      <pos A="0.211013" C="0.288987" G="0.418941" T="0.0810588"/>
      <pos A="0.288987" C="0.0550686" G="0.340968" T="0.314977"/>
      <pos A="0.159032" C="0.366959" G="0.262996" T="0.211013"/>
      <pos A="0.185023" C="0.340968" G="0.314977" T="0.159032"/>
      <pos A="0.444931" C="0.211013" G="0.211013" T="0.133041"/>
      <pos A="0.288987" C="0.288987" G="0.262996" T="0.159032"/>
      <pos A="0.314977" C="0.0290775" G="0.522905" T="0.133041"/>
      <pos A="0.211013" C="0.340968" G="0.366959" T="0.0810588"/>
      <pos A="0.185023" C="0.0290775" G="0.340968" T="0.444931"/>
      <pos A="0.185023" C="0.133041" G="0.39295" T="0.288987"/>
      <pos A="0.159032" C="0.185023" G="0.262996" T="0.39295"/>
      <pos A="0.39295" C="0.237004" G="0.211013" T="0.159032"/>
      <pos A="0.288987" C="0.418941" G="0.262996" T="0.0290775"/>
      <pos A="0.314977" C="0.262996" G="0.366959" T="0.0550686"/>
      <pos A="0.237004" C="0.133041" G="0.496914" T="0.133041"/>
      <pos A="0.418941" C="0.0550686" G="0.262996" T="0.262996"/>
      <pos A="0.262996" C="0.237004" G="0.262996" T="0.237004"/>
      <pos A="0.10705" C="0.185023" G="0.600877" T="0.10705"/>
      <pos A="0.470922" C="0.133041" G="0.262996" T="0.133041"/>
      <pos A="0.10705" C="0.237004" G="0.626868" T="0.0290775"/>
      <pos A="0.288987" C="0.262996" G="0.159032" T="0.288987"/>
      <pos A="0.00308642" C="0.262996" G="0.600877" T="0.133041"/>
      <pos A="0.366959" C="0.262996" G="0.211013" T="0.159032"/>
      <pos A="0.314977" C="0.185023" G="0.470922" T="0.0290775"/>
      <pos A="0.211013" C="0.211013" G="0.288987" T="0.288987"/>
      <pos A="0.159032" C="0.366959" G="0.211013" T="0.262996"/>
      <pos A="0.159032" C="0.340968" G="0.314977" T="0.185023"/>
      <pos A="0.10705" C="0.39295" G="0.418941" T="0.0810588"/>
      <pos A="0.314977" C="0.262996" G="0.288987" T="0.133041"/>
      <pos A="0.262996" C="0.10705" G="0.522905" T="0.10705"/>
      <pos A="0.211013" C="0.262996" G="0.0810588" T="0.444931"/>
      <pos A="0.314977" C="0.185023" G="0.0810588" T="0.418941"/>
      <pos A="0.185023" C="0.211013" G="0.340968" T="0.262996"/>
      <pos A="0.314977" C="0.0550686" G="0.548896" T="0.0810588"/>
      <pos A="0.366959" C="0.237004" G="0.262996" T="0.133041"/>
      <pos A="0.262996" C="0.185023" G="0.496914" T="0.0550686"/>
    </motif>
    <motif db="0" id="M102" alt="O102" length="40" nsites="8" evalue="1.3e-003">
      <pos A="0.211013" C="0.230507" G="0.30848" T="0.25"/>
      <pos A="0.152534" C="0.340968" G="0.39295" T="0.113548"/>
      <pos A="0.386452" C="0.19152" G="0.185023" T="0.237004"/>
      <pos A="0.19152" C="0.340968" G="0.262996" T="0.204516"/>
      <pos A="0.256498" C="0.126543" G="0.211013" T="0.405946"/>
      <pos A="0.0680632" C="0.282489" G="0.321475" T="0.327972"/>
      <pos A="0.224009" C="0.211013" G="0.275991" T="0.288987"/>
      <pos A="0.237004" C="0.25" G="0.347466" T="0.16553"/>
      <pos A="0.33447" C="0.19152" G="0.256498" T="0.217511"/>
      <pos A="0.237004" C="0.321475" G="0.25" T="0.19152"/>
      <pos A="0.39295" C="0.185023" G="0.152534" T="0.269493"/>
      <pos A="0.172028" C="0.39295" G="0.217511" T="0.217511"/>
      <pos A="0.198018" C="0.275991" G="0.16553" T="0.360461"/>
      <pos A="0.152534" C="0.185023" G="0.243502" T="0.418941"/>
      <pos A="0.10705" C="0.198018" G="0.47742" T="0.217511"/>
      <pos A="0.159032" C="0.386452" G="0.269493" T="0.185023"/>
      <pos A="0.295484" C="0.198018" G="0.0940543" T="0.412443"/>
      <pos A="0.139539" C="0.33447" G="0.288987" T="0.237004"/>
      <pos A="0.243502" C="0.33447" G="0.360461" T="0.0615664"/>
      <pos A="0.217511" C="0.418941" G="0.172028" T="0.19152"/>
      <pos A="0.25" C="0.152534" G="0.451429" T="0.146037"/>
      <pos A="0.230507" C="0.211013" G="0.347466" T="0.211013"/>
      <pos A="0.282489" C="0.237004" G="0.230507" T="0.25"/>
      <pos A="0.269493" C="0.19152" G="0.198018" T="0.340968"/>
      <pos A="0.282489" C="0.185023" G="0.178525" T="0.353963"/>
      <pos A="0.262996" C="0.133041" G="0.295484" T="0.30848"/>
      <pos A="0.224009" C="0.269493" G="0.25" T="0.256498"/>
      <pos A="0.295484" C="0.321475" G="0.146037" T="0.237004"/>
      <pos A="0.256498" C="0.262996" G="0.198018" T="0.282489"/>
      <pos A="0.224009" C="0.314977" G="0.230507" T="0.230507"/>
      <pos A="0.146037" C="0.16553" G="0.321475" T="0.366959"/>
      <pos A="0.256498" C="0.321475" G="0.230507" T="0.19152"/>
      <pos A="0.451429" C="0.25" G="0.16553" T="0.133041"/>
      <pos A="0.152534" C="0.33447" G="0.30848" T="0.204516"/>
      <pos A="0.211013" C="0.19152" G="0.275991" T="0.321475"/>
      <pos A="0.243502" C="0.275991" G="0.327972" T="0.152534"/>
      <pos A="0.159032" C="0.399448" G="0.386452" T="0.0550686"/>
      <pos A="0.237004" C="0.256498" G="0.159032" T="0.347466"/>
      <pos A="0.0875565" C="0.172028" G="0.431937" T="0.30848"/>
      <pos A="0.159032" C="0.301982" G="0.321475" T="0.217511"/>
    </motif>
    <motif db="0" id="M103" alt="O103" length="40" nsites="8" evalue="1.3e-003">
      <pos A="0.362233" C="0.18266" G="0.272446" T="0.18266"/>
      <pos A="0.00308642" C="0.541807" G="0.45202" T="0.00308642"/>
      <pos A="0.18266" C="0.45202" G="0.272446" T="0.0928731"/>
      <pos A="0.272446" C="0.0928731" G="0.45202" T="0.18266"/>
      <pos A="0.00308642" C="0.721381" G="0.272446" T="0.00308642"/>
      <pos A="0.631594" C="0.00308642" G="0.0928731" T="0.272446"/>
      <pos A="0.00308642" C="0.541807" G="0.18266" T="0.272446"/>
      <pos A="0.631594" C="0.0928731" G="0.18266" T="0.0928731"/>
      <pos A="0.541807" C="0.0928731" G="0.18266" T="0.18266"/>
      <pos A="0.0928731" C="0.18266" G="0.362233" T="0.362233"/>
      <pos A="0.362233" C="0.18266" G="0.362233" T="0.0928731"/>
      <pos A="0.18266" C="0.45202" G="0.0928731" T="0.272446"/>
      <pos A="0.18266" C="0.272446" G="0.45202" T="0.0928731"/>
      <pos A="0.18266" C="0.272446" G="0.362233" T="0.18266"/>
      <pos A="0.541807" C="0.18266" G="0.00308642" T="0.272446"/>
      <pos A="0.00308642" C="0.18266" G="0.631594" T="0.18266"/>
      <pos A="0.272446" C="0.18266" G="0.541807" T="0.00308642"/>
      <pos A="0.362233" C="0.0928731" G="0.45202" T="0.0928731"/>
      <pos A="0.0928731" C="0.362233" G="0.541807" T="0.00308642"/>
      <pos A="0.45202" C="0.00308642" G="0.18266" T="0.362233"/>
      <pos A="0.362233" C="0.272446" G="0.0928731" T="0.272446"/>
      <pos A="0.18266" C="0.362233" G="0.362233" T="0.0928731"/>
      <pos A="0.45202" C="0.18266" G="0.0928731" T="0.272446"/>
      <pos A="0.18266" C="0.18266" G="0.631594" T="0.00308642"/>
      <pos A="0.00308642" C="0.18266" G="0.541807" T="0.272446"/>
      <pos A="0.00308642" C="0.272446" G="0.631594" T="0.0928731"/>
      <pos A="0.45202" C="0.0928731" G="0.00308642" T="0.45202"/>
      <pos A="0.18266" C="0.272446" G="0.45202" T="0.0928731"/>
      <pos A="0.362233" C="0.362233" G="0.0928731" T="0.18266"/>
      <pos A="0.00308642" C="0.0928731" G="0.362233" T="0.541807"/>
      <pos A="0.00308642" C="0.18266" G="0.721381" T="0.0928731"/>
      <pos A="0.18266" C="0.18266" G="0.0928731" T="0.541807"/>
      <pos A="0.362233" C="0.00308642" G="0.272446" T="0.362233"/>
      <pos A="0.272446" C="0.45202" G="0.272446" T="0.00308642"/>
      <pos A="0.45202" C="0.0928731" G="0.362233" T="0.0928731"/>
      <pos A="0.631594" C="0.272446" G="0.0928731" T="0.00308642"/>
      <pos A="0.272446" C="0.18266" G="0.541807" T="0.00308642"/>
      <pos A="0.0928731" C="0.45202" G="0.45202" T="0.00308642"/>
      <pos A="0.541807" C="0.00308642" G="0.0928731" T="0.362233"/>
      <pos A="0.00308642" C="0.362233" G="0.631594" T="0.00308642"/>
    </motif>
    <motif db="0" id="M105" alt="O105" length="40" nsites="8" evalue="1.3e-003">
      <pos A="0.0928731" C="0.272446" G="0.272446" T="0.362233"/>
      <pos A="0.18266" C="0.721381" G="0.0928731" T="0.00308642"/>
      <pos A="0.362233" C="0.00308642" G="0.362233" T="0.272446"/>
      <pos A="0.272446" C="0.00308642" G="0.0928731" T="0.631594"/>
      <pos A="0.00308642" C="0.721381" G="0.00308642" T="0.272446"/>
      <pos A="0.18266" C="0.362233" G="0.362233" T="0.0928731"/>
      <pos A="0.00308642" C="0.541807" G="0.272446" T="0.18266"/>
      <pos A="0.0928731" C="0.00308642" G="0.45202" T="0.45202"/>
      <pos A="0.00308642" C="0.0928731" G="0.45202" T="0.45202"/>
      <pos A="0.18266" C="0.362233" G="0.45202" T="0.00308642"/>
      <pos A="0.0928731" C="0.45202" G="0.00308642" T="0.45202"/>
      <pos A="0.18266" C="0.272446" G="0.0928731" T="0.45202"/>
      <pos A="0.0928731" C="0.45202" G="0.0928731" T="0.362233"/>
      <pos A="0.18266" C="0.45202" G="0.18266" T="0.18266"/>
      <pos A="0.00308642" C="0.362233" G="0.362233" T="0.272446"/>
      <pos A="0.00308642" C="0.721381" G="0.272446" T="0.00308642"/>
      <pos A="0.00308642" C="0.541807" G="0.18266" T="0.272446"/>
      <pos A="0.00308642" C="0.631594" G="0.272446" T="0.0928731"/>
      <pos A="0.45202" C="0.0928731" G="0.45202" T="0.00308642"/>
      <pos A="0.18266" C="0.721381" G="0.0928731" T="0.00308642"/>
      <pos A="0.362233" C="0.0928731" G="0.18266" T="0.362233"/>
      <pos A="0.362233" C="0.362233" G="0.272446" T="0.00308642"/>
      <pos A="0.00308642" C="0.721381" G="0.18266" T="0.0928731"/>
      <pos A="0.18266" C="0.18266" G="0.18266" T="0.45202"/>
      <pos A="0.0928731" C="0.00308642" G="0.0928731" T="0.811167"/>
      <pos A="0.0928731" C="0.541807" G="0.18266" T="0.18266"/>
      <pos A="0.0928731" C="0.631594" G="0.0928731" T="0.18266"/>
      <pos A="0.0928731" C="0.362233" G="0.272446" T="0.272446"/>
      <pos A="0.272446" C="0.631594" G="0.0928731" T="0.00308642"/>
      <pos A="0.272446" C="0.272446" G="0.272446" T="0.18266"/>
      <pos A="0.00308642" C="0.721381" G="0.00308642" T="0.272446"/>
      <pos A="0.0928731" C="0.721381" G="0.0928731" T="0.0928731"/>
      <pos A="0.00308642" C="0.362233" G="0.45202" T="0.18266"/>
      <pos A="0.00308642" C="0.272446" G="0.0928731" T="0.631594"/>
      <pos A="0.18266" C="0.45202" G="0.00308642" T="0.362233"/>
      <pos A="0.0928731" C="0.45202" G="0.00308642" T="0.45202"/>
      <pos A="0.0928731" C="0.45202" G="0.18266" T="0.272446"/>
      <pos A="0.272446" C="0.45202" G="0.0928731" T="0.18266"/>
      <pos A="0.00308642" C="0.631594" G="0.00308642" T="0.362233"/>
      <pos A="0.00308642" C="0.990741" G="0.00308642" T="0.00308642"/>
    </motif>
    <motif db="0" id="M106" alt="O106" length="40" nsites="8" evalue="1.3e-003">
      <pos A="0.159032" C="0.262996" G="0.321475" T="0.256498"/>
      <pos A="0.152534" C="0.30848" G="0.211013" T="0.327972"/>
      <pos A="0.33447" C="0.347466" G="0.224009" T="0.0940543"/>
      <pos A="0.211013" C="0.262996" G="0.159032" T="0.366959"/>
      <pos A="0.282489" C="0.152534" G="0.301982" T="0.262996"/>
      <pos A="0.224009" C="0.159032" G="0.262996" T="0.353963"/>
      <pos A="0.243502" C="0.288987" G="0.224009" T="0.243502"/>
      <pos A="0.204516" C="0.262996" G="0.30848" T="0.224009"/>
      <pos A="0.152534" C="0.224009" G="0.204516" T="0.418941"/>
      <pos A="0.185023" C="0.30848" G="0.30848" T="0.198018"/>
      <pos A="0.243502" C="0.275991" G="0.30848" T="0.172028"/>
      <pos A="0.198018" C="0.178525" G="0.353963" T="0.269493"/>
      <pos A="0.269493" C="0.204516" G="0.340968" T="0.185023"/>
      <pos A="0.33447" C="0.19152" G="0.159032" T="0.314977"/>
      <pos A="0.204516" C="0.224009" G="0.340968" T="0.230507"/>
      <pos A="0.211013" C="0.457927" G="0.230507" T="0.100552"/>
      <pos A="0.224009" C="0.185023" G="0.237004" T="0.353963"/>
      <pos A="0.295484" C="0.146037" G="0.321475" T="0.237004"/>
      <pos A="0.16553" C="0.327972" G="0.243502" T="0.262996"/>
      <pos A="0.256498" C="0.243502" G="0.282489" T="0.217511"/>
      <pos A="0.16553" C="0.340968" G="0.353963" T="0.139539"/>
      <pos A="0.237004" C="0.360461" G="0.159032" T="0.243502"/>
      <pos A="0.295484" C="0.146037" G="0.327972" T="0.230507"/>
      <pos A="0.204516" C="0.217511" G="0.172028" T="0.405946"/>
      <pos A="0.178525" C="0.301982" G="0.418941" T="0.100552"/>
      <pos A="0.321475" C="0.178525" G="0.19152" T="0.30848"/>
      <pos A="0.100552" C="0.490416" G="0.275991" T="0.133041"/>
      <pos A="0.301982" C="0.373457" G="0.0810588" T="0.243502"/>
      <pos A="0.256498" C="0.159032" G="0.33447" T="0.25"/>
      <pos A="0.152534" C="0.204516" G="0.288987" T="0.353963"/>
      <pos A="0.301982" C="0.100552" G="0.256498" T="0.340968"/>
      <pos A="0.321475" C="0.295484" G="0.146037" T="0.237004"/>
      <pos A="0.243502" C="0.275991" G="0.327972" T="0.152534"/>
      <pos A="0.185023" C="0.386452" G="0.178525" T="0.25"/>
      <pos A="0.133041" C="0.275991" G="0.373457" T="0.217511"/>
      <pos A="0.19152" C="0.340968" G="0.386452" T="0.0810588"/>
      <pos A="0.172028" C="0.282489" G="0.301982" T="0.243502"/>
      <pos A="0.217511" C="0.262996" G="0.211013" T="0.30848"/>
      <pos A="0.19152" C="0.224009" G="0.386452" T="0.198018"/>
      <pos A="0.360461" C="0.126543" G="0.224009" T="0.288987"/>
    </motif>
    <motif db="0" id="M107" alt="O107" length="40" nsites="8" evalue="1.3e-003">
      <pos A="0.192211" C="0.360323" G="0.23424" T="0.213226"/>
      <pos A="0.12917" C="0.423365" G="0.192211" T="0.255253"/>
      <pos A="0.318295" C="0.23424" G="0.276268" T="0.171198"/>
      <pos A="0.213226" C="0.318295" G="0.255253" T="0.213226"/>
      <pos A="0.0661284" C="0.171198" G="0.318295" T="0.444379"/>
      <pos A="0.213226" C="0.255253" G="0.0451141" T="0.486407"/>
      <pos A="0.0451141" C="0.276268" G="0.33931" T="0.33931"/>
      <pos A="0.00308642" C="0.12917" G="0.423365" T="0.444379"/>
      <pos A="0.12917" C="0.276268" G="0.402351" T="0.192211"/>
      <pos A="0.23424" C="0.192211" G="0.360323" T="0.213226"/>
      <pos A="0.255253" C="0.192211" G="0.171198" T="0.381337"/>
      <pos A="0.318295" C="0.150184" G="0.318295" T="0.213226"/>
      <pos A="0.0451141" C="0.297281" G="0.360323" T="0.297281"/>
      <pos A="0.360323" C="0.423365" G="0.12917" T="0.0871417"/>
      <pos A="0.360323" C="0.108156" G="0.213226" T="0.318295"/>
      <pos A="0.23424" C="0.23424" G="0.318295" T="0.213226"/>
      <pos A="0.213226" C="0.23424" G="0.276268" T="0.276268"/>
      <pos A="0.150184" C="0.213226" G="0.318295" T="0.318295"/>
      <pos A="0.171198" C="0.297281" G="0.255253" T="0.276268"/>
      <pos A="0.00308642" C="0.381337" G="0.297281" T="0.318295"/>
      <pos A="0.23424" C="0.276268" G="0.0661284" T="0.423365"/>
      <pos A="0.0661284" C="0.423365" G="0.297281" T="0.213226"/>
      <pos A="0.150184" C="0.33931" G="0.150184" T="0.360323"/>
      <pos A="0.12917" C="0.23424" G="0.171198" T="0.465393"/>
      <pos A="0.150184" C="0.150184" G="0.150184" T="0.549448"/>
      <pos A="0.108156" C="0.213226" G="0.192211" T="0.486407"/>
      <pos A="0.23424" C="0.255253" G="0.213226" T="0.297281"/>
      <pos A="0.171198" C="0.50742" G="0.171198" T="0.150184"/>
      <pos A="0.528435" C="0.255253" G="0.108156" T="0.108156"/>
      <pos A="0.108156" C="0.150184" G="0.465393" T="0.276268"/>
      <pos A="0.108156" C="0.50742" G="0.108156" T="0.276268"/>
      <pos A="0.192211" C="0.276268" G="0.150184" T="0.381337"/>
      <pos A="0.255253" C="0.444379" G="0.108156" T="0.192211"/>
      <pos A="0.50742" C="0.150184" G="0.23424" T="0.108156"/>
      <pos A="0.108156" C="0.213226" G="0.465393" T="0.213226"/>
      <pos A="0.444379" C="0.213226" G="0.150184" T="0.192211"/>
      <pos A="0.23424" C="0.402351" G="0.255253" T="0.108156"/>
      <pos A="0.318295" C="0.192211" G="0.297281" T="0.192211"/>
      <pos A="0.255253" C="0.171198" G="0.402351" T="0.171198"/>
      <pos A="0.0451141" C="0.0241007" G="0.360323" T="0.570462"/>
    </motif>
    <motif db="0" id="M108" alt="O108" length="40" nsites="8" evalue="1.3e-003">
      <pos A="0.19302" C="0.382953" G="0.155033" T="0.268994"/>
      <pos A="0.0410736" C="0.0790598" G="0.572887" T="0.30698"/>
      <pos A="0.00308642" C="0.382953" G="0.117047" T="0.496914"/>
      <pos A="0.0410736" C="0.42094" G="0.344967" T="0.19302"/>
      <pos A="0.344967" C="0.268994" G="0.30698" T="0.0790598"/>
      <pos A="0.19302" C="0.534901" G="0.117047" T="0.155033"/>
      <pos A="0.231006" C="0.30698" G="0.117047" T="0.344967"/>
      <pos A="0.268994" C="0.117047" G="0.30698" T="0.30698"/>
      <pos A="0.117047" C="0.30698" G="0.42094" T="0.155033"/>
      <pos A="0.0410736" C="0.30698" G="0.42094" T="0.231006"/>
      <pos A="0.155033" C="0.42094" G="0.344967" T="0.0790598"/>
      <pos A="0.117047" C="0.344967" G="0.382953" T="0.155033"/>
      <pos A="0.19302" C="0.344967" G="0.30698" T="0.155033"/>
      <pos A="0.155033" C="0.30698" G="0.496914" T="0.0410736"/>
      <pos A="0.0410736" C="0.268994" G="0.572887" T="0.117047"/>
      <pos A="0.231006" C="0.117047" G="0.268994" T="0.382953"/>
      <pos A="0.30698" C="0.117047" G="0.458926" T="0.117047"/>
      <pos A="0.231006" C="0.30698" G="0.30698" T="0.155033"/>
      <pos A="0.231006" C="0.42094" G="0.19302" T="0.155033"/>
      <pos A="0.155033" C="0.19302" G="0.155033" T="0.496914"/>
      <pos A="0.231006" C="0.268994" G="0.344967" T="0.155033"/>
      <pos A="0.0790598" C="0.496914" G="0.382953" T="0.0410736"/>
      <pos A="0.117047" C="0.458926" G="0.344967" T="0.0790598"/>
      <pos A="0.30698" C="0.19302" G="0.268994" T="0.231006"/>
      <pos A="0.19302" C="0.382953" G="0.344967" T="0.0790598"/>
      <pos A="0.117047" C="0.496914" G="0.155033" T="0.231006"/>
      <pos A="0.0790598" C="0.19302" G="0.534901" T="0.19302"/>
      <pos A="0.0410736" C="0.496914" G="0.382953" T="0.0790598"/>
      <pos A="0.30698" C="0.30698" G="0.344967" T="0.0410736"/>
      <pos A="0.231006" C="0.117047" G="0.382953" T="0.268994"/>
      <pos A="0.19302" C="0.64886" G="0.0410736" T="0.117047"/>
      <pos A="0.0790598" C="0.268994" G="0.42094" T="0.231006"/>
      <pos A="0.0410736" C="0.42094" G="0.231006" T="0.30698"/>
      <pos A="0.00308642" C="0.344967" G="0.458926" T="0.19302"/>
      <pos A="0.0410736" C="0.268994" G="0.572887" T="0.117047"/>
      <pos A="0.382953" C="0.458926" G="0.0790598" T="0.0790598"/>
      <pos A="0.30698" C="0.0790598" G="0.42094" T="0.19302"/>
      <pos A="0.19302" C="0.268994" G="0.534901" T="0.00308642"/>
      <pos A="0.268994" C="0.496914" G="0.0410736" T="0.19302"/>
      <pos A="0.155033" C="0.30698" G="0.458926" T="0.0790598"/>
    </motif>
    <motif db="0" id="M109" alt="O109" length="40" nsites="8" evalue="1.3e-003">
      <pos A="0.00308642" C="0.990741" G="0.00308642" T="0.00308642"/>
      <pos A="0.496914" C="0.496914" G="0.00308642" T="0.00308642"/>
      <pos A="0.25" C="0.00308642" G="0.743827" T="0.00308642"/>
      <pos A="0.25" C="0.25" G="0.00308642" T="0.496914"/>
      <pos A="0.00308642" C="0.25" G="0.25" T="0.496914"/>
      <pos A="0.25" C="0.00308642" G="0.496914" T="0.25"/>
      <pos A="0.00308642" C="0.496914" G="0.496914" T="0.00308642"/>
      <pos A="0.00308642" C="0.25" G="0.743827" T="0.00308642"/>
      <pos A="0.00308642" C="0.00308642" G="0.990741" T="0.00308642"/>
      <pos A="0.00308642" C="0.00308642" G="0.743827" T="0.25"/>
      <pos A="0.00308642" C="0.00308642" G="0.25" T="0.743827"/>
      <pos A="0.25" C="0.25" G="0.00308642" T="0.496914"/>
      <pos A="0.00308642" C="0.25" G="0.25" T="0.496914"/>
      <pos A="0.00308642" C="0.25" G="0.00308642" T="0.743827"/>
      <pos A="0.00308642" C="0.743827" G="0.25" T="0.00308642"/>
      <pos A="0.00308642" C="0.990741" G="0.00308642" T="0.00308642"/>
      <pos A="0.00308642" C="0.743827" G="0.25" T="0.00308642"/>
      <pos A="0.00308642" C="0.743827" G="0.25" T="0.00308642"/>
      <pos A="0.496914" C="0.00308642" G="0.496914" T="0.00308642"/>
      <pos A="0.496914" C="0.496914" G="0.00308642" T="0.00308642"/>
      <pos A="0.496914" C="0.00308642" G="0.25" T="0.25"/>
      <pos A="0.496914" C="0.496914" G="0.00308642" T="0.00308642"/>
      <pos A="0.00308642" C="0.496914" G="0.25" T="0.25"/>
      <pos A="0.00308642" C="0.00308642" G="0.496914" T="0.496914"/>
      <pos A="0.00308642" C="0.496914" G="0.00308642" T="0.496914"/>
      <pos A="0.00308642" C="0.00308642" G="0.743827" T="0.25"/>
      <pos A="0.00308642" C="0.743827" G="0.25" T="0.00308642"/>
      <pos A="0.00308642" C="0.496914" G="0.00308642" T="0.496914"/>
      <pos A="0.00308642" C="0.743827" G="0.25" T="0.00308642"/>
      <pos A="0.496914" C="0.25" G="0.00308642" T="0.25"/>
      <pos A="0.00308642" C="0.990741" G="0.00308642" T="0.00308642"/>
      <pos A="0.25" C="0.496914" G="0.25" T="0.00308642"/>
      <pos A="0.00308642" C="0.25" G="0.25" T="0.496914"/>
      <pos A="0.00308642" C="0.25" G="0.25" T="0.496914"/>
      <pos A="0.00308642" C="0.743827" G="0.25" T="0.00308642"/>
      <pos A="0.00308642" C="0.990741" G="0.00308642" T="0.00308642"/>
      <pos A="0.00308642" C="0.25" G="0.25" T="0.496914"/>
      <pos A="0.00308642" C="0.990741" G="0.00308642" T="0.00308642"/>
      <pos A="0.00308642" C="0.496914" G="0.496914" T="0.00308642"/>
      <pos A="0.00308642" C="0.743827" G="0.25" T="0.00308642"/>
    </motif>
    <motif db="0" id="M11" alt="O11" length="40" nsites="8" evalue="1.3e-003">
      <pos A="0.251636" C="0.245094" G="0.38245" T="0.12082"/>
      <pos A="0.0946568" C="0.310502" G="0.12082" T="0.474021"/>
      <pos A="0.20585" C="0.245094" G="0.166605" T="0.38245"/>
      <pos A="0.166605" C="0.303961" G="0.218931" T="0.310502"/>
      <pos A="0.277799" C="0.218931" G="0.232013" T="0.271257"/>
      <pos A="0.251636" C="0.133901" G="0.402073" T="0.212391"/>
      <pos A="0.218931" C="0.277799" G="0.284339" T="0.218931"/>
      <pos A="0.310502" C="0.258176" G="0.146983" T="0.284339"/>
      <pos A="0.245094" C="0.460939" G="0.140442" T="0.153524"/>
      <pos A="0.12082" C="0.271257" G="0.251636" T="0.356287"/>
      <pos A="0.343206" C="0.232013" G="0.317043" T="0.107738"/>
      <pos A="0.153524" C="0.101198" G="0.395532" T="0.349746"/>
      <pos A="0.251636" C="0.232013" G="0.375909" T="0.140442"/>
      <pos A="0.218931" C="0.218931" G="0.38245" T="0.179687"/>
      <pos A="0.29088" C="0.186227" G="0.29088" T="0.232013"/>
      <pos A="0.343206" C="0.186227" G="0.258176" T="0.212391"/>
      <pos A="0.192768" C="0.251636" G="0.179687" T="0.375909"/>
      <pos A="0.225473" C="0.402073" G="0.11428" T="0.258176"/>
      <pos A="0.277799" C="0.192768" G="0.349746" T="0.179687"/>
      <pos A="0.140442" C="0.284339" G="0.323583" T="0.251636"/>
      <pos A="0.166605" C="0.251636" G="0.271257" T="0.310502"/>
      <pos A="0.349746" C="0.179687" G="0.277799" T="0.192768"/>
      <pos A="0.232013" C="0.20585" G="0.310502" T="0.251636"/>
      <pos A="0.232013" C="0.225473" G="0.20585" T="0.336665"/>
      <pos A="0.29742" C="0.179687" G="0.277799" T="0.245094"/>
      <pos A="0.173146" C="0.277799" G="0.225473" T="0.323583"/>
      <pos A="0.153524" C="0.238554" G="0.29088" T="0.317043"/>
      <pos A="0.0488721" C="0.310502" G="0.258176" T="0.38245"/>
      <pos A="0.146983" C="0.447858" G="0.140442" T="0.264717"/>
      <pos A="0.343206" C="0.375909" G="0.133901" T="0.146983"/>
      <pos A="0.212391" C="0.245094" G="0.38245" T="0.160064"/>
      <pos A="0.186227" C="0.29742" G="0.375909" T="0.140442"/>
      <pos A="0.303961" C="0.179687" G="0.330124" T="0.186227"/>
      <pos A="0.245094" C="0.271257" G="0.369369" T="0.11428"/>
      <pos A="0.153524" C="0.317043" G="0.375909" T="0.153524"/>
      <pos A="0.310502" C="0.310502" G="0.146983" T="0.232013"/>
      <pos A="0.127361" C="0.336665" G="0.29088" T="0.245094"/>
      <pos A="0.388991" C="0.179687" G="0.232013" T="0.199309"/>
      <pos A="0.245094" C="0.186227" G="0.258176" T="0.310502"/>
      <pos A="0.199309" C="0.192768" G="0.356287" T="0.251636"/>
    </motif>
    <motif db="0" id="M110" alt="O110" length="40" nsites="8" evalue="1.3e-003">
      <pos A="0.332304" C="0.00308642" G="0.332304" T="0.332304"/>
      <pos A="0.00308642" C="0.112826" G="0.661523" T="0.222565"/>
      <pos A="0.442043" C="0.00308642" G="0.551784" T="0.00308642"/>
      <pos A="0.551784" C="0.00308642" G="0.442043" T="0.00308642"/>
      <pos A="0.222565" C="0.00308642" G="0.442043" T="0.332304"/>
      <pos A="0.112826" C="0.332304" G="0.112826" T="0.442043"/>
      <pos A="0.222565" C="0.222565" G="0.112826" T="0.442043"/>
      <pos A="0.112826" C="0.442043" G="0.222565" T="0.222565"/>
      <pos A="0.00308642" C="0.112826" G="0.442043" T="0.442043"/>
      <pos A="0.112826" C="0.332304" G="0.442043" T="0.112826"/>
      <pos A="0.00308642" C="0.332304" G="0.551784" T="0.112826"/>
      <pos A="0.332304" C="0.442043" G="0.222565" T="0.00308642"/>
      <pos A="0.112826" C="0.442043" G="0.442043" T="0.00308642"/>
      <pos A="0.551784" C="0.112826" G="0.222565" T="0.112826"/>
      <pos A="0.332304" C="0.222565" G="0.222565" T="0.222565"/>
      <pos A="0.112826" C="0.112826" G="0.442043" T="0.332304"/>
      <pos A="0.112826" C="0.222565" G="0.332304" T="0.332304"/>
      <pos A="0.222565" C="0.00308642" G="0.661523" T="0.112826"/>
      <pos A="0.332304" C="0.222565" G="0.332304" T="0.112826"/>
      <pos A="0.112826" C="0.00308642" G="0.661523" T="0.222565"/>
      <pos A="0.661523" C="0.112826" G="0.112826" T="0.112826"/>
      <pos A="0.222565" C="0.112826" G="0.661523" T="0.00308642"/>
      <pos A="0.222565" C="0.332304" G="0.332304" T="0.112826"/>
      <pos A="0.00308642" C="0.332304" G="0.551784" T="0.112826"/>
      <pos A="0.00308642" C="0.442043" G="0.112826" T="0.442043"/>
      <pos A="0.222565" C="0.222565" G="0.332304" T="0.222565"/>
      <pos A="0.112826" C="0.222565" G="0.332304" T="0.332304"/>
      <pos A="0.442043" C="0.112826" G="0.332304" T="0.112826"/>
      <pos A="0.442043" C="0.222565" G="0.112826" T="0.222565"/>
      <pos A="0.222565" C="0.222565" G="0.442043" T="0.112826"/>
      <pos A="0.222565" C="0.222565" G="0.112826" T="0.442043"/>
      <pos A="0.112826" C="0.222565" G="0.442043" T="0.222565"/>
      <pos A="0.00308642" C="0.112826" G="0.222565" T="0.661523"/>
      <pos A="0.551784" C="0.00308642" G="0.222565" T="0.222565"/>
      <pos A="0.112826" C="0.551784" G="0.00308642" T="0.332304"/>
      <pos A="0.00308642" C="0.551784" G="0.222565" T="0.222565"/>
      <pos A="0.00308642" C="0.222565" G="0.332304" T="0.442043"/>
      <pos A="0.112826" C="0.222565" G="0.222565" T="0.442043"/>
      <pos A="0.222565" C="0.222565" G="0.332304" T="0.222565"/>
      <pos A="0.551784" C="0.222565" G="0.222565" T="0.00308642"/>
    </motif>
    <motif db="0" id="M111" alt="O111" length="40" nsites="8" evalue="1.3e-003">
      <pos A="0.161111" C="0.200617" G="0.22037" T="0.417901"/>
      <pos A="0.0689304" C="0.43107" G="0.213786" T="0.286214"/>
      <pos A="0.338889" C="0.338889" G="0.0689304" T="0.253292"/>
      <pos A="0.161111" C="0.286214" G="0.378395" T="0.17428"/>
      <pos A="0.141358" C="0.358642" G="0.32572" T="0.17428"/>
      <pos A="0.141358" C="0.187449" G="0.365227" T="0.305967"/>
      <pos A="0.32572" C="0.147943" G="0.312551" T="0.213786"/>
      <pos A="0.141358" C="0.319136" G="0.233539" T="0.305967"/>
      <pos A="0.108437" C="0.233539" G="0.32572" T="0.332304"/>
      <pos A="0.259877" C="0.213786" G="0.27963" T="0.246708"/>
      <pos A="0.319136" C="0.266461" G="0.286214" T="0.12819"/>
      <pos A="0.299383" C="0.101852" G="0.411317" T="0.187449"/>
      <pos A="0.246708" C="0.187449" G="0.154526" T="0.411317"/>
      <pos A="0.305967" C="0.246708" G="0.266461" T="0.180864"/>
      <pos A="0.273045" C="0.273045" G="0.213786" T="0.240123"/>
      <pos A="0.292798" C="0.43107" G="0.147943" T="0.12819"/>
      <pos A="0.167696" C="0.332304" G="0.292798" T="0.207202"/>
      <pos A="0.194033" C="0.27963" G="0.352057" T="0.17428"/>
      <pos A="0.233539" C="0.286214" G="0.292798" T="0.187449"/>
      <pos A="0.167696" C="0.312551" G="0.345474" T="0.17428"/>
      <pos A="0.240123" C="0.22037" G="0.226955" T="0.312551"/>
      <pos A="0.134773" C="0.352057" G="0.213786" T="0.299383"/>
      <pos A="0.338889" C="0.233539" G="0.17428" T="0.253292"/>
      <pos A="0.259877" C="0.134773" G="0.43107" T="0.17428"/>
      <pos A="0.22037" C="0.213786" G="0.37181" T="0.194033"/>
      <pos A="0.338889" C="0.167696" G="0.286214" T="0.207202"/>
      <pos A="0.17428" C="0.180864" G="0.292798" T="0.352057"/>
      <pos A="0.273045" C="0.273045" G="0.319136" T="0.134773"/>
      <pos A="0.240123" C="0.365227" G="0.213786" T="0.180864"/>
      <pos A="0.378395" C="0.180864" G="0.226955" T="0.213786"/>
      <pos A="0.180864" C="0.305967" G="0.253292" T="0.259877"/>
      <pos A="0.233539" C="0.32572" G="0.180864" T="0.259877"/>
      <pos A="0.0886835" C="0.27963" G="0.286214" T="0.345474"/>
      <pos A="0.27963" C="0.22037" G="0.273045" T="0.226955"/>
      <pos A="0.17428" C="0.266461" G="0.134773" T="0.424486"/>
      <pos A="0.134773" C="0.299383" G="0.292798" T="0.273045"/>
      <pos A="0.213786" C="0.338889" G="0.292798" T="0.154526"/>
      <pos A="0.194033" C="0.187449" G="0.378395" T="0.240123"/>
      <pos A="0.0886835" C="0.246708" G="0.417901" T="0.246708"/>
      <pos A="0.32572" C="0.27963" G="0.37181" T="0.0228395"/>
    </motif>
    <motif db="0" id="M114" alt="O114" length="40" nsites="8" evalue="1.3e-003">
      <pos A="0.18266" C="0.541807" G="0.18266" T="0.0928731"/>
      <pos A="0.18266" C="0.45202" G="0.272446" T="0.0928731"/>
      <pos A="0.18266" C="0.272446" G="0.18266" T="0.362233"/>
      <pos A="0.272446" C="0.45202" G="0.272446" T="0.00308642"/>
      <pos A="0.0928731" C="0.00308642" G="0.45202" T="0.45202"/>
      <pos A="0.362233" C="0.362233" G="0.00308642" T="0.272446"/>
      <pos A="0.362233" C="0.362233" G="0.18266" T="0.0928731"/>
      <pos A="0.0928731" C="0.45202" G="0.272446" T="0.18266"/>
      <pos A="0.0928731" C="0.541807" G="0.272446" T="0.0928731"/>
      <pos A="0.00308642" C="0.811167" G="0.00308642" T="0.18266"/>
      <pos A="0.272446" C="0.362233" G="0.272446" T="0.0928731"/>
      <pos A="0.45202" C="0.18266" G="0.18266" T="0.18266"/>
      <pos A="0.0928731" C="0.272446" G="0.362233" T="0.272446"/>
      <pos A="0.00308642" C="0.0928731" G="0.272446" T="0.631594"/>
      <pos A="0.18266" C="0.45202" G="0.0928731" T="0.272446"/>
      <pos A="0.18266" C="0.0928731" G="0.272446" T="0.45202"/>
      <pos A="0.0928731" C="0.362233" G="0.272446" T="0.272446"/>
      <pos A="0.0928731" C="0.18266" G="0.45202" T="0.272446"/>
      <pos A="0.362233" C="0.272446" G="0.18266" T="0.18266"/>
      <pos A="0.00308642" C="0.362233" G="0.631594" T="0.00308642"/>
      <pos A="0.0928731" C="0.362233" G="0.45202" T="0.0928731"/>
      <pos A="0.18266" C="0.0928731" G="0.721381" T="0.00308642"/>
      <pos A="0.272446" C="0.272446" G="0.272446" T="0.18266"/>
      <pos A="0.00308642" C="0.0928731" G="0.900954" T="0.00308642"/>
      <pos A="0.0928731" C="0.00308642" G="0.811167" T="0.0928731"/>
      <pos A="0.00308642" C="0.362233" G="0.631594" T="0.00308642"/>
      <pos A="0.18266" C="0.45202" G="0.0928731" T="0.272446"/>
      <pos A="0.18266" C="0.0928731" G="0.721381" T="0.00308642"/>
      <pos A="0.362233" C="0.362233" G="0.18266" T="0.0928731"/>
      <pos A="0.272446" C="0.0928731" G="0.45202" T="0.18266"/>
      <pos A="0.00308642" C="0.0928731" G="0.900954" T="0.00308642"/>
      <pos A="0.362233" C="0.541807" G="0.0928731" T="0.00308642"/>
      <pos A="0.00308642" C="0.272446" G="0.541807" T="0.18266"/>
      <pos A="0.00308642" C="0.362233" G="0.45202" T="0.18266"/>
      <pos A="0.272446" C="0.0928731" G="0.541807" T="0.0928731"/>
      <pos A="0.0928731" C="0.541807" G="0.272446" T="0.0928731"/>
      <pos A="0.272446" C="0.00308642" G="0.631594" T="0.0928731"/>
      <pos A="0.00308642" C="0.18266" G="0.541807" T="0.272446"/>
      <pos A="0.00308642" C="0.0928731" G="0.631594" T="0.272446"/>
      <pos A="0.0928731" C="0.00308642" G="0.272446" T="0.631594"/>
    </motif>
    <motif db="0" id="M115" alt="O115" length="40" nsites="8" evalue="1.3e-003">
      <pos A="0.39295" C="0.120045" G="0.113548" T="0.373457"/>
      <pos A="0.0615664" C="0.483918" G="0.295484" T="0.159032"/>
      <pos A="0.262996" C="0.237004" G="0.327972" T="0.172028"/>
      <pos A="0.269493" C="0.30848" G="0.178525" T="0.243502"/>
      <pos A="0.314977" C="0.152534" G="0.340968" T="0.19152"/>
      <pos A="0.19152" C="0.074561" G="0.470922" T="0.262996"/>
      <pos A="0.224009" C="0.314977" G="0.178525" T="0.282489"/>
      <pos A="0.262996" C="0.224009" G="0.224009" T="0.288987"/>
      <pos A="0.0940543" C="0.262996" G="0.256498" T="0.386452"/>
      <pos A="0.100552" C="0.340968" G="0.224009" T="0.33447"/>
      <pos A="0.256498" C="0.353963" G="0.25" T="0.139539"/>
      <pos A="0.30848" C="0.224009" G="0.217511" T="0.25"/>
      <pos A="0.237004" C="0.25" G="0.256498" T="0.256498"/>
      <pos A="0.100552" C="0.178525" G="0.269493" T="0.451429"/>
      <pos A="0.159032" C="0.360461" G="0.224009" T="0.256498"/>
      <pos A="0.360461" C="0.204516" G="0.33447" T="0.100552"/>
      <pos A="0.217511" C="0.366959" G="0.178525" T="0.237004"/>
      <pos A="0.204516" C="0.282489" G="0.269493" T="0.243502"/>
      <pos A="0.25" C="0.25" G="0.295484" T="0.204516"/>
      <pos A="0.25" C="0.327972" G="0.152534" T="0.269493"/>
      <pos A="0.198018" C="0.30848" G="0.314977" T="0.178525"/>
      <pos A="0.224009" C="0.0940543" G="0.256498" T="0.425439"/>
      <pos A="0.224009" C="0.275991" G="0.347466" T="0.152534"/>
      <pos A="0.230507" C="0.295484" G="0.295484" T="0.178525"/>
      <pos A="0.288987" C="0.262996" G="0.282489" T="0.16553"/>
      <pos A="0.113548" C="0.204516" G="0.321475" T="0.360461"/>
      <pos A="0.33447" C="0.10705" G="0.425439" T="0.133041"/>
      <pos A="0.224009" C="0.237004" G="0.321475" T="0.217511"/>
      <pos A="0.126543" C="0.237004" G="0.353963" T="0.282489"/>
      <pos A="0.360461" C="0.198018" G="0.224009" T="0.217511"/>
      <pos A="0.243502" C="0.256498" G="0.224009" T="0.275991"/>
      <pos A="0.16553" C="0.295484" G="0.230507" T="0.30848"/>
      <pos A="0.321475" C="0.288987" G="0.178525" T="0.211013"/>
      <pos A="0.301982" C="0.262996" G="0.295484" T="0.139539"/>
      <pos A="0.301982" C="0.379955" G="0.178525" T="0.139539"/>
      <pos A="0.295484" C="0.0940543" G="0.25" T="0.360461"/>
      <pos A="0.074561" C="0.490416" G="0.159032" T="0.275991"/>
      <pos A="0.237004" C="0.178525" G="0.314977" T="0.269493"/>
      <pos A="0.185023" C="0.172028" G="0.33447" T="0.30848"/>
      <pos A="0.126543" C="0.33447" G="0.418941" T="0.120045"/>
    </motif>
    <motif db="0" id="M116" alt="O116" length="40" nsites="8" evalue="1.3e-003">
      <pos A="0.00308642" C="0.00308642" G="0.398148" T="0.595679"/>
      <pos A="0.00308642" C="0.200617" G="0.595679" T="0.200617"/>
      <pos A="0.200617" C="0.398148" G="0.398148" T="0.00308642"/>
      <pos A="0.398148" C="0.00308642" G="0.398148" T="0.200617"/>
      <pos A="0.00308642" C="0.200617" G="0.79321" T="0.00308642"/>
      <pos A="0.200617" C="0.200617" G="0.200617" T="0.398148"/>
      <pos A="0.595679" C="0.398148" G="0.00308642" T="0.00308642"/>
      <pos A="0.200617" C="0.398148" G="0.200617" T="0.200617"/>
      <pos A="0.00308642" C="0.398148" G="0.595679" T="0.00308642"/>
      <pos A="0.200617" C="0.398148" G="0.398148" T="0.00308642"/>
      <pos A="0.595679" C="0.00308642" G="0.398148" T="0.00308642"/>
      <pos A="0.00308642" C="0.00308642" G="0.595679" T="0.398148"/>
      <pos A="0.200617" C="0.398148" G="0.200617" T="0.200617"/>
      <pos A="0.00308642" C="0.00308642" G="0.398148" T="0.595679"/>
      <pos A="0.200617" C="0.00308642" G="0.398148" T="0.398148"/>
      <pos A="0.398148" C="0.00308642" G="0.595679" T="0.00308642"/>
      <pos A="0.595679" C="0.200617" G="0.200617" T="0.00308642"/>
      <pos A="0.200617" C="0.200617" G="0.200617" T="0.398148"/>
      <pos A="0.398148" C="0.398148" G="0.00308642" T="0.200617"/>
      <pos A="0.00308642" C="0.200617" G="0.200617" T="0.595679"/>
      <pos A="0.200617" C="0.200617" G="0.398148" T="0.200617"/>
      <pos A="0.00308642" C="0.200617" G="0.00308642" T="0.79321"/>
      <pos A="0.398148" C="0.200617" G="0.200617" T="0.200617"/>
      <pos A="0.398148" C="0.398148" G="0.200617" T="0.00308642"/>
      <pos A="0.595679" C="0.200617" G="0.200617" T="0.00308642"/>
      <pos A="0.398148" C="0.00308642" G="0.595679" T="0.00308642"/>
      <pos A="0.00308642" C="0.200617" G="0.79321" T="0.00308642"/>
      <pos A="0.200617" C="0.200617" G="0.595679" T="0.00308642"/>
      <pos A="0.595679" C="0.00308642" G="0.00308642" T="0.398148"/>
      <pos A="0.595679" C="0.398148" G="0.00308642" T="0.00308642"/>
      <pos A="0.200617" C="0.200617" G="0.595679" T="0.00308642"/>
      <pos A="0.200617" C="0.200617" G="0.398148" T="0.200617"/>
      <pos A="0.00308642" C="0.398148" G="0.200617" T="0.398148"/>
      <pos A="0.398148" C="0.00308642" G="0.595679" T="0.00308642"/>
      <pos A="0.00308642" C="0.00308642" G="0.79321" T="0.200617"/>
      <pos A="0.00308642" C="0.00308642" G="0.595679" T="0.398148"/>
      <pos A="0.200617" C="0.200617" G="0.00308642" T="0.595679"/>
      <pos A="0.00308642" C="0.00308642" G="0.398148" T="0.595679"/>
      <pos A="0.79321" C="0.00308642" G="0.00308642" T="0.200617"/>
      <pos A="0.398148" C="0.00308642" G="0.595679" T="0.00308642"/>
    </motif>
    <motif db="0" id="M117" alt="O117" length="40" nsites="8" evalue="1.3e-003">
      <pos A="0.269493" C="0.282489" G="0.275991" T="0.172028"/>
      <pos A="0.269493" C="0.256498" G="0.139539" T="0.33447"/>
      <pos A="0.217511" C="0.314977" G="0.178525" T="0.288987"/>
      <pos A="0.282489" C="0.204516" G="0.211013" T="0.301982"/>
      <pos A="0.30848" C="0.237004" G="0.146037" T="0.30848"/>
      <pos A="0.198018" C="0.172028" G="0.39295" T="0.237004"/>
      <pos A="0.159032" C="0.275991" G="0.386452" T="0.178525"/>
      <pos A="0.237004" C="0.159032" G="0.243502" T="0.360461"/>
      <pos A="0.159032" C="0.412443" G="0.288987" T="0.139539"/>
      <pos A="0.269493" C="0.126543" G="0.282489" T="0.321475"/>
      <pos A="0.100552" C="0.418941" G="0.275991" T="0.204516"/>
      <pos A="0.30848" C="0.366959" G="0.19152" T="0.133041"/>
      <pos A="0.10705" C="0.185023" G="0.451429" T="0.256498"/>
      <pos A="0.301982" C="0.211013" G="0.243502" T="0.243502"/>
      <pos A="0.198018" C="0.295484" G="0.295484" T="0.211013"/>
      <pos A="0.120045" C="0.347466" G="0.152534" T="0.379955"/>
      <pos A="0.33447" C="0.237004" G="0.198018" T="0.230507"/>
      <pos A="0.146037" C="0.295484" G="0.412443" T="0.146037"/>
      <pos A="0.340968" C="0.172028" G="0.224009" T="0.262996"/>
      <pos A="0.172028" C="0.262996" G="0.366959" T="0.198018"/>
      <pos A="0.113548" C="0.211013" G="0.314977" T="0.360461"/>
      <pos A="0.282489" C="0.198018" G="0.198018" T="0.321475"/>
      <pos A="0.178525" C="0.204516" G="0.269493" T="0.347466"/>
      <pos A="0.178525" C="0.237004" G="0.282489" T="0.301982"/>
      <pos A="0.139539" C="0.295484" G="0.386452" T="0.178525"/>
      <pos A="0.340968" C="0.340968" G="0.133041" T="0.185023"/>
      <pos A="0.185023" C="0.217511" G="0.347466" T="0.25"/>
      <pos A="0.269493" C="0.451429" G="0.224009" T="0.0550686"/>
      <pos A="0.360461" C="0.16553" G="0.211013" T="0.262996"/>
      <pos A="0.139539" C="0.172028" G="0.444931" T="0.243502"/>
      <pos A="0.373457" C="0.327972" G="0.126543" T="0.172028"/>
      <pos A="0.230507" C="0.275991" G="0.301982" T="0.19152"/>
      <pos A="0.301982" C="0.347466" G="0.0940543" T="0.256498"/>
      <pos A="0.405946" C="0.198018" G="0.204516" T="0.19152"/>
      <pos A="0.386452" C="0.314977" G="0.152534" T="0.146037"/>
      <pos A="0.146037" C="0.25" G="0.262996" T="0.340968"/>
      <pos A="0.16553" C="0.301982" G="0.288987" T="0.243502"/>
      <pos A="0.113548" C="0.172028" G="0.30848" T="0.405946"/>
      <pos A="0.217511" C="0.256498" G="0.256498" T="0.269493"/>
      <pos A="0.211013" C="0.19152" G="0.366959" T="0.230507"/>
    </motif>
    <motif db="0" id="M118" alt="O118" length="40" nsites="8" evalue="1.3e-003">
      <pos A="0.126543" C="0.301982" G="0.373457" T="0.198018"/>
      <pos A="0.230507" C="0.438434" G="0.204516" T="0.126543"/>
      <pos A="0.217511" C="0.33447" G="0.211013" T="0.237004"/>
      <pos A="0.217511" C="0.243502" G="0.353963" T="0.185023"/>
      <pos A="0.159032" C="0.25" G="0.211013" T="0.379955"/>
      <pos A="0.295484" C="0.172028" G="0.269493" T="0.262996"/>
      <pos A="0.19152" C="0.269493" G="0.282489" T="0.256498"/>
      <pos A="0.262996" C="0.113548" G="0.204516" T="0.418941"/>
      <pos A="0.211013" C="0.321475" G="0.340968" T="0.126543"/>
      <pos A="0.237004" C="0.282489" G="0.185023" T="0.295484"/>
      <pos A="0.237004" C="0.178525" G="0.366959" T="0.217511"/>
      <pos A="0.262996" C="0.256498" G="0.178525" T="0.301982"/>
      <pos A="0.211013" C="0.113548" G="0.282489" T="0.39295"/>
      <pos A="0.159032" C="0.230507" G="0.405946" T="0.204516"/>
      <pos A="0.204516" C="0.230507" G="0.275991" T="0.288987"/>
      <pos A="0.288987" C="0.16553" G="0.379955" T="0.16553"/>
      <pos A="0.237004" C="0.412443" G="0.204516" T="0.146037"/>
      <pos A="0.230507" C="0.113548" G="0.224009" T="0.431937"/>
      <pos A="0.243502" C="0.275991" G="0.347466" T="0.133041"/>
      <pos A="0.340968" C="0.256498" G="0.269493" T="0.133041"/>
      <pos A="0.288987" C="0.373457" G="0.230507" T="0.10705"/>
      <pos A="0.25" C="0.256498" G="0.211013" T="0.282489"/>
      <pos A="0.256498" C="0.347466" G="0.159032" T="0.237004"/>
      <pos A="0.340968" C="0.243502" G="0.243502" T="0.172028"/>
      <pos A="0.074561" C="0.366959" G="0.347466" T="0.211013"/>
      <pos A="0.237004" C="0.159032" G="0.340968" T="0.262996"/>
      <pos A="0.139539" C="0.211013" G="0.243502" T="0.405946"/>
      <pos A="0.113548" C="0.353963" G="0.295484" T="0.237004"/>
      <pos A="0.224009" C="0.217511" G="0.243502" T="0.314977"/>
      <pos A="0.25" C="0.0810588" G="0.451429" T="0.217511"/>
      <pos A="0.0940543" C="0.347466" G="0.340968" T="0.217511"/>
      <pos A="0.198018" C="0.25" G="0.327972" T="0.224009"/>
      <pos A="0.282489" C="0.185023" G="0.172028" T="0.360461"/>
      <pos A="0.256498" C="0.321475" G="0.275991" T="0.146037"/>
      <pos A="0.295484" C="0.211013" G="0.256498" T="0.237004"/>
      <pos A="0.386452" C="0.295484" G="0.159032" T="0.159032"/>
      <pos A="0.282489" C="0.282489" G="0.262996" T="0.172028"/>
      <pos A="0.16553" C="0.237004" G="0.33447" T="0.262996"/>
      <pos A="0.185023" C="0.178525" G="0.074561" T="0.56189"/>
      <pos A="0.133041" C="0.386452" G="0.30848" T="0.172028"/>
    </motif>
    <motif db="0" id="M119" alt="O119" length="40" nsites="8" evalue="1.3e-003">
      <pos A="0.33447" C="0.256498" G="0.16553" T="0.243502"/>
      <pos A="0.262996" C="0.16553" G="0.386452" T="0.185023"/>
      <pos A="0.275991" C="0.159032" G="0.275991" T="0.288987"/>
      <pos A="0.237004" C="0.198018" G="0.230507" T="0.33447"/>
      <pos A="0.224009" C="0.139539" G="0.295484" T="0.340968"/>
      <pos A="0.19152" C="0.542398" G="0.146037" T="0.120045"/>
      <pos A="0.243502" C="0.327972" G="0.126543" T="0.301982"/>
      <pos A="0.0680632" C="0.269493" G="0.301982" T="0.360461"/>
      <pos A="0.412443" C="0.243502" G="0.237004" T="0.10705"/>
      <pos A="0.139539" C="0.262996" G="0.30848" T="0.288987"/>
      <pos A="0.288987" C="0.074561" G="0.386452" T="0.25"/>
      <pos A="0.19152" C="0.275991" G="0.237004" T="0.295484"/>
      <pos A="0.288987" C="0.230507" G="0.217511" T="0.262996"/>
      <pos A="0.217511" C="0.366959" G="0.237004" T="0.178525"/>
      <pos A="0.178525" C="0.288987" G="0.224009" T="0.30848"/>
      <pos A="0.224009" C="0.217511" G="0.347466" T="0.211013"/>
      <pos A="0.172028" C="0.262996" G="0.269493" T="0.295484"/>
      <pos A="0.172028" C="0.275991" G="0.269493" T="0.282489"/>
      <pos A="0.33447" C="0.19152" G="0.327972" T="0.146037"/>
      <pos A="0.172028" C="0.275991" G="0.327972" T="0.224009"/>
      <pos A="0.243502" C="0.243502" G="0.19152" T="0.321475"/>
      <pos A="0.0485709" C="0.204516" G="0.353963" T="0.39295"/>
      <pos A="0.275991" C="0.33447" G="0.185023" T="0.204516"/>
      <pos A="0.269493" C="0.340968" G="0.152534" T="0.237004"/>
      <pos A="0.321475" C="0.139539" G="0.282489" T="0.256498"/>
      <pos A="0.25" C="0.185023" G="0.25" T="0.314977"/>
      <pos A="0.275991" C="0.237004" G="0.256498" T="0.230507"/>
      <pos A="0.262996" C="0.230507" G="0.301982" T="0.204516"/>
      <pos A="0.269493" C="0.230507" G="0.366959" T="0.133041"/>
      <pos A="0.224009" C="0.243502" G="0.353963" T="0.178525"/>
      <pos A="0.172028" C="0.314977" G="0.301982" T="0.211013"/>
      <pos A="0.288987" C="0.25" G="0.30848" T="0.152534"/>
      <pos A="0.360461" C="0.288987" G="0.185023" T="0.16553"/>
      <pos A="0.178525" C="0.16553" G="0.509909" T="0.146037"/>
      <pos A="0.185023" C="0.269493" G="0.314977" T="0.230507"/>
      <pos A="0.120045" C="0.425439" G="0.269493" T="0.185023"/>
      <pos A="0.295484" C="0.152534" G="0.172028" T="0.379955"/>
      <pos A="0.185023" C="0.301982" G="0.262996" T="0.25"/>
      <pos A="0.256498" C="0.386452" G="0.0355753" T="0.321475"/>
      <pos A="0.288987" C="0.262996" G="0.178525" T="0.269493"/>
    </motif>
    <motif db="0" id="M12" alt="O12" length="40" nsites="8" evalue="1.3e-003">
      <pos A="0.00308642" C="0.285273" G="0.496914" T="0.214727"/>
      <pos A="0.14418" C="0.214727" G="0.567461" T="0.0736336"/>
      <pos A="0.35582" C="0.567461" G="0.0736336" T="0.00308642"/>
      <pos A="0.285273" C="0.00308642" G="0.496914" T="0.214727"/>
      <pos A="0.0736336" C="0.35582" G="0.426366" T="0.14418"/>
      <pos A="0.35582" C="0.426366" G="0.214727" T="0.00308642"/>
      <pos A="0.14418" C="0.35582" G="0.426366" T="0.0736336"/>
      <pos A="0.214727" C="0.35582" G="0.214727" T="0.214727"/>
      <pos A="0.0736336" C="0.214727" G="0.214727" T="0.496914"/>
      <pos A="0.00308642" C="0.638007" G="0.285273" T="0.0736336"/>
      <pos A="0.0736336" C="0.285273" G="0.496914" T="0.14418"/>
      <pos A="0.214727" C="0.35582" G="0.426366" T="0.00308642"/>
      <pos A="0.14418" C="0.0736336" G="0.35582" T="0.426366"/>
      <pos A="0.00308642" C="0.426366" G="0.35582" T="0.214727"/>
      <pos A="0.14418" C="0.285273" G="0.14418" T="0.426366"/>
      <pos A="0.14418" C="0.214727" G="0.496914" T="0.14418"/>
      <pos A="0.00308642" C="0.567461" G="0.214727" T="0.214727"/>
      <pos A="0.14418" C="0.567461" G="0.214727" T="0.0736336"/>
      <pos A="0.0736336" C="0.35582" G="0.35582" T="0.214727"/>
      <pos A="0.14418" C="0.426366" G="0.35582" T="0.0736336"/>
      <pos A="0.214727" C="0.35582" G="0.285273" T="0.14418"/>
      <pos A="0.214727" C="0.496914" G="0.285273" T="0.00308642"/>
      <pos A="0.0736336" C="0.14418" G="0.7791" T="0.00308642"/>
      <pos A="0.285273" C="0.496914" G="0.14418" T="0.0736336"/>
      <pos A="0.285273" C="0.426366" G="0.285273" T="0.00308642"/>
      <pos A="0.14418" C="0.14418" G="0.638007" T="0.0736336"/>
      <pos A="0.214727" C="0.708554" G="0.00308642" T="0.0736336"/>
      <pos A="0.14418" C="0.285273" G="0.214727" T="0.35582"/>
      <pos A="0.14418" C="0.214727" G="0.285273" T="0.35582"/>
      <pos A="0.285273" C="0.00308642" G="0.35582" T="0.35582"/>
      <pos A="0.00308642" C="0.35582" G="0.426366" T="0.214727"/>
      <pos A="0.214727" C="0.426366" G="0.14418" T="0.214727"/>
      <pos A="0.14418" C="0.214727" G="0.00308642" T="0.638007"/>
      <pos A="0.14418" C="0.567461" G="0.0736336" T="0.214727"/>
      <pos A="0.214727" C="0.285273" G="0.14418" T="0.35582"/>
      <pos A="0.426366" C="0.14418" G="0.285273" T="0.14418"/>
      <pos A="0.426366" C="0.214727" G="0.285273" T="0.0736336"/>
      <pos A="0.285273" C="0.14418" G="0.567461" T="0.00308642"/>
      <pos A="0.14418" C="0.285273" G="0.426366" T="0.14418"/>
      <pos A="0.14418" C="0.14418" G="0.285273" T="0.426366"/>
    </motif>
    <motif db="0" id="M120" alt="O120" length="40" nsites="8" evalue="1.3e-003">
      <pos A="0.409768" C="0.264524" G="0.14833" T="0.177379"/>
      <pos A="0.0902321" C="0.279049" G="0.424292" T="0.206427"/>
      <pos A="0.438816" C="0.235476" G="0.14833" T="0.177379"/>
      <pos A="0.308098" C="0.220951" G="0.14833" T="0.322621"/>
      <pos A="0.293573" C="0.0757077" G="0.25" T="0.380719"/>
      <pos A="0.133805" C="0.424292" G="0.337146" T="0.104757"/>
      <pos A="0.162854" C="0.279049" G="0.177379" T="0.380719"/>
      <pos A="0.177379" C="0.337146" G="0.308098" T="0.177379"/>
      <pos A="0.366195" C="0.264524" G="0.264524" T="0.104757"/>
      <pos A="0.191902" C="0.133805" G="0.293573" T="0.380719"/>
      <pos A="0.104757" C="0.235476" G="0.308098" T="0.35167"/>
      <pos A="0.395243" C="0.0757077" G="0.191902" T="0.337146"/>
      <pos A="0.308098" C="0.220951" G="0.177379" T="0.293573"/>
      <pos A="0.293573" C="0.25" G="0.133805" T="0.322621"/>
      <pos A="0.0611842" C="0.25" G="0.235476" T="0.45334"/>
      <pos A="0.235476" C="0.380719" G="0.235476" T="0.14833"/>
      <pos A="0.191902" C="0.220951" G="0.35167" T="0.235476"/>
      <pos A="0.322621" C="0.14833" G="0.206427" T="0.322621"/>
      <pos A="0.14833" C="0.380719" G="0.337146" T="0.133805"/>
      <pos A="0.424292" C="0.322621" G="0.133805" T="0.119281"/>
      <pos A="0.279049" C="0.264524" G="0.380719" T="0.0757077"/>
      <pos A="0.0902321" C="0.438816" G="0.191902" T="0.279049"/>
      <pos A="0.308098" C="0.191902" G="0.366195" T="0.133805"/>
      <pos A="0.380719" C="0.293573" G="0.177379" T="0.14833"/>
      <pos A="0.235476" C="0.25" G="0.308098" T="0.206427"/>
      <pos A="0.45334" C="0.293573" G="0.14833" T="0.104757"/>
      <pos A="0.25" C="0.220951" G="0.206427" T="0.322621"/>
      <pos A="0.0611842" C="0.540487" G="0.25" T="0.14833"/>
      <pos A="0.220951" C="0.235476" G="0.191902" T="0.35167"/>
      <pos A="0.279049" C="0.235476" G="0.35167" T="0.133805"/>
      <pos A="0.206427" C="0.133805" G="0.540487" T="0.119281"/>
      <pos A="0.337146" C="0.119281" G="0.0902321" T="0.45334"/>
      <pos A="0.380719" C="0.25" G="0.0757077" T="0.293573"/>
      <pos A="0.191902" C="0.279049" G="0.482389" T="0.0466598"/>
      <pos A="0.279049" C="0.206427" G="0.337146" T="0.177379"/>
      <pos A="0.162854" C="0.191902" G="0.366195" T="0.279049"/>
      <pos A="0.35167" C="0.279049" G="0.206427" T="0.162854"/>
      <pos A="0.220951" C="0.540487" G="0.162854" T="0.0757077"/>
      <pos A="0.191902" C="0.395243" G="0.177379" T="0.235476"/>
      <pos A="0.366195" C="0.25" G="0.264524" T="0.119281"/>
    </motif>
    <motif db="0" id="M121" alt="O121" length="40" nsites="8" evalue="1.3e-003">
      <pos A="0.139315" C="0.445828" G="0.292571" T="0.122286"/>
      <pos A="0.105257" C="0.326628" G="0.360685" T="0.207429"/>
      <pos A="0.224457" C="0.224457" G="0.3096" T="0.241485"/>
      <pos A="0.122286" C="0.275543" G="0.428799" T="0.173372"/>
      <pos A="0.3096" C="0.071201" G="0.207429" T="0.411771"/>
      <pos A="0.411771" C="0.1904" G="0.241485" T="0.156343"/>
      <pos A="0.139315" C="0.258515" G="0.445828" T="0.156343"/>
      <pos A="0.0541719" C="0.479885" G="0.3096" T="0.156343"/>
      <pos A="0.275543" C="0.3096" G="0.0882291" T="0.326628"/>
      <pos A="0.139315" C="0.462856" G="0.207429" T="0.1904"/>
      <pos A="0.3096" C="0.122286" G="0.3096" T="0.258515"/>
      <pos A="0.105257" C="0.496914" G="0.258515" T="0.139315"/>
      <pos A="0.0201146" C="0.292571" G="0.173372" T="0.513942"/>
      <pos A="0.139315" C="0.241485" G="0.462856" T="0.156343"/>
      <pos A="0.292571" C="0.326628" G="0.207429" T="0.173372"/>
      <pos A="0.122286" C="0.462856" G="0.224457" T="0.1904"/>
      <pos A="0.156343" C="0.343657" G="0.258515" T="0.241485"/>
      <pos A="0.207429" C="0.241485" G="0.394743" T="0.156343"/>
      <pos A="0.394743" C="0.377714" G="0.156343" T="0.071201"/>
      <pos A="0.173372" C="0.292571" G="0.377714" T="0.156343"/>
      <pos A="0.207429" C="0.394743" G="0.258515" T="0.139315"/>
      <pos A="0.105257" C="0.582056" G="0.207429" T="0.105257"/>
      <pos A="0.207429" C="0.258515" G="0.275543" T="0.258515"/>
      <pos A="0.258515" C="0.0882291" G="0.479885" T="0.173372"/>
      <pos A="0.0371437" C="0.258515" G="0.547999" T="0.156343"/>
      <pos A="0.241485" C="0.139315" G="0.360685" T="0.258515"/>
      <pos A="0.105257" C="0.479885" G="0.224457" T="0.1904"/>
      <pos A="0.0882291" C="0.496914" G="0.156343" T="0.258515"/>
      <pos A="0.156343" C="0.411771" G="0.241485" T="0.1904"/>
      <pos A="0.071201" C="0.326628" G="0.173372" T="0.428799"/>
      <pos A="0.071201" C="0.173372" G="0.462856" T="0.292571"/>
      <pos A="0.1904" C="0.139315" G="0.377714" T="0.292571"/>
      <pos A="0.360685" C="0.394743" G="0.1904" T="0.0541719"/>
      <pos A="0.207429" C="0.122286" G="0.496914" T="0.173372"/>
      <pos A="0.207429" C="0.224457" G="0.343657" T="0.224457"/>
      <pos A="0.139315" C="0.633142" G="0.0882291" T="0.139315"/>
      <pos A="0.071201" C="0.122286" G="0.343657" T="0.462856"/>
      <pos A="0.241485" C="0.360685" G="0.1904" T="0.207429"/>
      <pos A="0.105257" C="0.207429" G="0.445828" T="0.241485"/>
      <pos A="0.3096" C="0.139315" G="0.360685" T="0.1904"/>
    </motif>
    <motif db="0" id="M122" alt="O122" length="40" nsites="8" evalue="1.3e-003">
      <pos A="0.149405" C="0.295724" G="0.00308642" T="0.551784"/>
      <pos A="0.112826" C="0.478623" G="0.185985" T="0.222565"/>
      <pos A="0.332304" C="0.222565" G="0.222565" T="0.222565"/>
      <pos A="0.0762459" C="0.332304" G="0.332304" T="0.259145"/>
      <pos A="0.295724" C="0.149405" G="0.185985" T="0.368884"/>
      <pos A="0.185985" C="0.259145" G="0.368884" T="0.185985"/>
      <pos A="0.295724" C="0.259145" G="0.259145" T="0.185985"/>
      <pos A="0.00308642" C="0.624943" G="0.0396662" T="0.332304"/>
      <pos A="0.112826" C="0.332304" G="0.259145" T="0.295724"/>
      <pos A="0.149405" C="0.368884" G="0.259145" T="0.222565"/>
      <pos A="0.332304" C="0.368884" G="0.00308642" T="0.295724"/>
      <pos A="0.0396662" C="0.771262" G="0.149405" T="0.0396662"/>
      <pos A="0.259145" C="0.259145" G="0.112826" T="0.368884"/>
      <pos A="0.332304" C="0.515204" G="0.0762459" T="0.0762459"/>
      <pos A="0.405464" C="0.222565" G="0.332304" T="0.0396662"/>
      <pos A="0.368884" C="0.112826" G="0.478623" T="0.0396662"/>
      <pos A="0.00308642" C="0.295724" G="0.405464" T="0.295724"/>
      <pos A="0.112826" C="0.185985" G="0.332304" T="0.368884"/>
      <pos A="0.515204" C="0.222565" G="0.259145" T="0.00308642"/>
      <pos A="0.185985" C="0.332304" G="0.295724" T="0.185985"/>
      <pos A="0.185985" C="0.112826" G="0.478623" T="0.222565"/>
      <pos A="0.259145" C="0.442043" G="0.185985" T="0.112826"/>
      <pos A="0.0396662" C="0.149405" G="0.368884" T="0.442043"/>
      <pos A="0.149405" C="0.515204" G="0.112826" T="0.222565"/>
      <pos A="0.185985" C="0.368884" G="0.0762459" T="0.368884"/>
      <pos A="0.222565" C="0.112826" G="0.222565" T="0.442043"/>
      <pos A="0.405464" C="0.00308642" G="0.259145" T="0.332304"/>
      <pos A="0.185985" C="0.405464" G="0.112826" T="0.295724"/>
      <pos A="0.185985" C="0.368884" G="0.222565" T="0.222565"/>
      <pos A="0.185985" C="0.368884" G="0.368884" T="0.0762459"/>
      <pos A="0.222565" C="0.478623" G="0.295724" T="0.00308642"/>
      <pos A="0.259145" C="0.442043" G="0.112826" T="0.185985"/>
      <pos A="0.149405" C="0.149405" G="0.588363" T="0.112826"/>
      <pos A="0.332304" C="0.149405" G="0.185985" T="0.332304"/>
      <pos A="0.222565" C="0.0762459" G="0.588363" T="0.112826"/>
      <pos A="0.368884" C="0.368884" G="0.112826" T="0.149405"/>
      <pos A="0.0762459" C="0.222565" G="0.551784" T="0.149405"/>
      <pos A="0.0762459" C="0.515204" G="0.0762459" T="0.332304"/>
      <pos A="0.112826" C="0.295724" G="0.368884" T="0.222565"/>
      <pos A="0.112826" C="0.405464" G="0.185985" T="0.295724"/>
    </motif>
    <motif db="0" id="M123" alt="O123" length="40" nsites="8" evalue="1.3e-003">
      <pos A="0.285273" C="0.426366" G="0.285273" T="0.00308642"/>
      <pos A="0.567461" C="0.285273" G="0.00308642" T="0.14418"/>
      <pos A="0.285273" C="0.285273" G="0.14418" T="0.285273"/>
      <pos A="0.426366" C="0.14418" G="0.426366" T="0.00308642"/>
      <pos A="0.00308642" C="0.285273" G="0.426366" T="0.285273"/>
      <pos A="0.14418" C="0.00308642" G="0.708554" T="0.14418"/>
      <pos A="0.00308642" C="0.426366" G="0.285273" T="0.285273"/>
      <pos A="0.14418" C="0.14418" G="0.14418" T="0.567461"/>
      <pos A="0.00308642" C="0.00308642" G="0.14418" T="0.849647"/>
      <pos A="0.285273" C="0.285273" G="0.14418" T="0.285273"/>
      <pos A="0.285273" C="0.14418" G="0.426366" T="0.14418"/>
      <pos A="0.00308642" C="0.14418" G="0.426366" T="0.426366"/>
      <pos A="0.14418" C="0.14418" G="0.708554" T="0.00308642"/>
      <pos A="0.00308642" C="0.426366" G="0.285273" T="0.285273"/>
      <pos A="0.426366" C="0.567461" G="0.00308642" T="0.00308642"/>
      <pos A="0.00308642" C="0.426366" G="0.285273" T="0.285273"/>
      <pos A="0.285273" C="0.14418" G="0.14418" T="0.426366"/>
      <pos A="0.426366" C="0.285273" G="0.285273" T="0.00308642"/>
      <pos A="0.285273" C="0.00308642" G="0.14418" T="0.567461"/>
      <pos A="0.567461" C="0.00308642" G="0.14418" T="0.285273"/>
      <pos A="0.14418" C="0.14418" G="0.708554" T="0.00308642"/>
      <pos A="0.00308642" C="0.00308642" G="0.990741" T="0.00308642"/>
      <pos A="0.426366" C="0.00308642" G="0.426366" T="0.14418"/>
      <pos A="0.14418" C="0.285273" G="0.426366" T="0.14418"/>
      <pos A="0.285273" C="0.14418" G="0.14418" T="0.426366"/>
      <pos A="0.285273" C="0.14418" G="0.285273" T="0.285273"/>
      <pos A="0.285273" C="0.14418" G="0.285273" T="0.285273"/>
      <pos A="0.14418" C="0.285273" G="0.285273" T="0.285273"/>
      <pos A="0.285273" C="0.14418" G="0.285273" T="0.285273"/>
      <pos A="0.426366" C="0.285273" G="0.285273" T="0.00308642"/>
      <pos A="0.426366" C="0.14418" G="0.00308642" T="0.426366"/>
      <pos A="0.285273" C="0.00308642" G="0.14418" T="0.567461"/>
      <pos A="0.849647" C="0.00308642" G="0.14418" T="0.00308642"/>
      <pos A="0.567461" C="0.426366" G="0.00308642" T="0.00308642"/>
      <pos A="0.426366" C="0.285273" G="0.285273" T="0.00308642"/>
      <pos A="0.285273" C="0.285273" G="0.285273" T="0.14418"/>
      <pos A="0.426366" C="0.285273" G="0.14418" T="0.14418"/>
      <pos A="0.14418" C="0.285273" G="0.14418" T="0.426366"/>
      <pos A="0.14418" C="0.285273" G="0.285273" T="0.285273"/>
      <pos A="0.14418" C="0.00308642" G="0.285273" T="0.567461"/>
    </motif>
    <motif db="0" id="M124" alt="O124" length="40" nsites="8" evalue="1.3e-003">
      <pos A="0.282489" C="0.301982" G="0.0680632" T="0.347466"/>
      <pos A="0.243502" C="0.282489" G="0.0940543" T="0.379955"/>
      <pos A="0.230507" C="0.327972" G="0.211013" T="0.230507"/>
      <pos A="0.0485709" C="0.360461" G="0.262996" T="0.327972"/>
      <pos A="0.0940543" C="0.321475" G="0.204516" T="0.379955"/>
      <pos A="0.33447" C="0.139539" G="0.288987" T="0.237004"/>
      <pos A="0.152534" C="0.120045" G="0.5359" T="0.19152"/>
      <pos A="0.288987" C="0.321475" G="0.230507" T="0.159032"/>
      <pos A="0.217511" C="0.224009" G="0.347466" T="0.211013"/>
      <pos A="0.204516" C="0.353963" G="0.120045" T="0.321475"/>
      <pos A="0.146037" C="0.269493" G="0.360461" T="0.224009"/>
      <pos A="0.19152" C="0.146037" G="0.39295" T="0.269493"/>
      <pos A="0.237004" C="0.347466" G="0.25" T="0.16553"/>
      <pos A="0.327972" C="0.113548" G="0.25" T="0.30848"/>
      <pos A="0.314977" C="0.133041" G="0.431937" T="0.120045"/>
      <pos A="0.237004" C="0.33447" G="0.185023" T="0.243502"/>
      <pos A="0.399448" C="0.178525" G="0.178525" T="0.243502"/>
      <pos A="0.211013" C="0.185023" G="0.275991" T="0.327972"/>
      <pos A="0.159032" C="0.379955" G="0.230507" T="0.230507"/>
      <pos A="0.295484" C="0.288987" G="0.262996" T="0.152534"/>
      <pos A="0.204516" C="0.327972" G="0.204516" T="0.262996"/>
      <pos A="0.224009" C="0.224009" G="0.152534" T="0.399448"/>
      <pos A="0.243502" C="0.217511" G="0.366959" T="0.172028"/>
      <pos A="0.152534" C="0.262996" G="0.314977" T="0.269493"/>
      <pos A="0.152534" C="0.301982" G="0.262996" T="0.282489"/>
      <pos A="0.16553" C="0.262996" G="0.425439" T="0.146037"/>
      <pos A="0.217511" C="0.230507" G="0.256498" T="0.295484"/>
      <pos A="0.224009" C="0.457927" G="0.120045" T="0.198018"/>
      <pos A="0.120045" C="0.243502" G="0.314977" T="0.321475"/>
      <pos A="0.146037" C="0.25" G="0.366959" T="0.237004"/>
      <pos A="0.39295" C="0.230507" G="0.256498" T="0.120045"/>
      <pos A="0.386452" C="0.0875565" G="0.198018" T="0.327972"/>
      <pos A="0.288987" C="0.230507" G="0.360461" T="0.120045"/>
      <pos A="0.314977" C="0.224009" G="0.159032" T="0.301982"/>
      <pos A="0.19152" C="0.19152" G="0.418941" T="0.198018"/>
      <pos A="0.172028" C="0.256498" G="0.321475" T="0.25"/>
      <pos A="0.126543" C="0.243502" G="0.360461" T="0.269493"/>
      <pos A="0.230507" C="0.25" G="0.19152" T="0.327972"/>
      <pos A="0.198018" C="0.418941" G="0.243502" T="0.139539"/>
      <pos A="0.256498" C="0.353963" G="0.146037" T="0.243502"/>
    </motif>
    <motif db="0" id="M125" alt="O125" length="40" nsites="8" evalue="1.3e-003">
      <pos A="0.30487" C="0.469479" G="0.0853906" T="0.140261"/>
      <pos A="0.222565" C="0.112826" G="0.414609" T="0.25"/>
      <pos A="0.00308642" C="0.359739" G="0.30487" T="0.332304"/>
      <pos A="0.0305215" C="0.25" G="0.332304" T="0.387174"/>
      <pos A="0.140261" C="0.387174" G="0.25" T="0.222565"/>
      <pos A="0.167696" C="0.167696" G="0.25" T="0.414609"/>
      <pos A="0.0853906" C="0.277435" G="0.277435" T="0.359739"/>
      <pos A="0.19513" C="0.414609" G="0.19513" T="0.19513"/>
      <pos A="0.332304" C="0.277435" G="0.167696" T="0.222565"/>
      <pos A="0.167696" C="0.387174" G="0.30487" T="0.140261"/>
      <pos A="0.277435" C="0.167696" G="0.414609" T="0.140261"/>
      <pos A="0.359739" C="0.277435" G="0.19513" T="0.167696"/>
      <pos A="0.30487" C="0.140261" G="0.414609" T="0.140261"/>
      <pos A="0.0305215" C="0.414609" G="0.30487" T="0.25"/>
      <pos A="0.19513" C="0.414609" G="0.140261" T="0.25"/>
      <pos A="0.19513" C="0.222565" G="0.414609" T="0.167696"/>
      <pos A="0.222565" C="0.442043" G="0.0853906" T="0.25"/>
      <pos A="0.359739" C="0.277435" G="0.277435" T="0.0853906"/>
      <pos A="0.19513" C="0.332304" G="0.167696" T="0.30487"/>
      <pos A="0.00308642" C="0.332304" G="0.442043" T="0.222565"/>
      <pos A="0.25" C="0.167696" G="0.524349" T="0.0579565"/>
      <pos A="0.167696" C="0.469479" G="0.332304" T="0.0305215"/>
      <pos A="0.112826" C="0.414609" G="0.277435" T="0.19513"/>
      <pos A="0.222565" C="0.19513" G="0.332304" T="0.25"/>
      <pos A="0.359739" C="0.332304" G="0.167696" T="0.140261"/>
      <pos A="0.140261" C="0.112826" G="0.634088" T="0.112826"/>
      <pos A="0.167696" C="0.222565" G="0.277435" T="0.332304"/>
      <pos A="0.19513" C="0.332304" G="0.140261" T="0.332304"/>
      <pos A="0.140261" C="0.606653" G="0.140261" T="0.112826"/>
      <pos A="0.167696" C="0.579218" G="0.112826" T="0.140261"/>
      <pos A="0.140261" C="0.414609" G="0.25" T="0.19513"/>
      <pos A="0.332304" C="0.25" G="0.277435" T="0.140261"/>
      <pos A="0.167696" C="0.19513" G="0.387174" T="0.25"/>
      <pos A="0.00308642" C="0.579218" G="0.414609" T="0.00308642"/>
      <pos A="0.0853906" C="0.469479" G="0.19513" T="0.25"/>
      <pos A="0.00308642" C="0.387174" G="0.277435" T="0.332304"/>
      <pos A="0.359739" C="0.167696" G="0.222565" T="0.25"/>
      <pos A="0.167696" C="0.25" G="0.524349" T="0.0579565"/>
      <pos A="0.0579565" C="0.167696" G="0.606653" T="0.167696"/>
      <pos A="0.19513" C="0.140261" G="0.277435" T="0.387174"/>
    </motif>
    <motif db="0" id="M126" alt="O126" length="40" nsites="8" evalue="1.3e-003">
      <pos A="0.112826" C="0.0396662" G="0.478623" T="0.368884"/>
      <pos A="0.259145" C="0.515204" G="0.149405" T="0.0762459"/>
      <pos A="0.222565" C="0.185985" G="0.222565" T="0.368884"/>
      <pos A="0.259145" C="0.259145" G="0.222565" T="0.259145"/>
      <pos A="0.185985" C="0.405464" G="0.112826" T="0.295724"/>
      <pos A="0.185985" C="0.222565" G="0.405464" T="0.185985"/>
      <pos A="0.185985" C="0.185985" G="0.332304" T="0.295724"/>
      <pos A="0.0396662" C="0.405464" G="0.295724" T="0.259145"/>
      <pos A="0.332304" C="0.222565" G="0.222565" T="0.222565"/>
      <pos A="0.0762459" C="0.259145" G="0.368884" T="0.295724"/>
      <pos A="0.368884" C="0.478623" G="0.112826" T="0.0396662"/>
      <pos A="0.259145" C="0.0762459" G="0.551784" T="0.112826"/>
      <pos A="0.185985" C="0.332304" G="0.0396662" T="0.442043"/>
      <pos A="0.0396662" C="0.259145" G="0.368884" T="0.332304"/>
      <pos A="0.00308642" C="0.185985" G="0.332304" T="0.478623"/>
      <pos A="0.149405" C="0.515204" G="0.222565" T="0.112826"/>
      <pos A="0.295724" C="0.259145" G="0.185985" T="0.259145"/>
      <pos A="0.0762459" C="0.0396662" G="0.405464" T="0.478623"/>
      <pos A="0.0396662" C="0.551784" G="0.149405" T="0.259145"/>
      <pos A="0.149405" C="0.478623" G="0.149405" T="0.222565"/>
      <pos A="0.149405" C="0.222565" G="0.112826" T="0.515204"/>
      <pos A="0.0762459" C="0.295724" G="0.332304" T="0.295724"/>
      <pos A="0.0762459" C="0.405464" G="0.149405" T="0.368884"/>
      <pos A="0.368884" C="0.149405" G="0.0762459" T="0.405464"/>
      <pos A="0.0396662" C="0.112826" G="0.588363" T="0.259145"/>
      <pos A="0.222565" C="0.259145" G="0.185985" T="0.332304"/>
      <pos A="0.112826" C="0.442043" G="0.368884" T="0.0762459"/>
      <pos A="0.368884" C="0.149405" G="0.149405" T="0.332304"/>
      <pos A="0.222565" C="0.515204" G="0.222565" T="0.0396662"/>
      <pos A="0.259145" C="0.259145" G="0.368884" T="0.112826"/>
      <pos A="0.222565" C="0.478623" G="0.185985" T="0.112826"/>
      <pos A="0.112826" C="0.515204" G="0.259145" T="0.112826"/>
      <pos A="0.405464" C="0.149405" G="0.405464" T="0.0396662"/>
      <pos A="0.222565" C="0.185985" G="0.478623" T="0.112826"/>
      <pos A="0.368884" C="0.149405" G="0.149405" T="0.332304"/>
      <pos A="0.405464" C="0.185985" G="0.149405" T="0.259145"/>
      <pos A="0.149405" C="0.112826" G="0.442043" T="0.295724"/>
      <pos A="0.0762459" C="0.185985" G="0.588363" T="0.149405"/>
      <pos A="0.112826" C="0.149405" G="0.442043" T="0.295724"/>
      <pos A="0.0762459" C="0.112826" G="0.515204" T="0.295724"/>
    </motif>
    <motif db="0" id="M127" alt="O127" length="40" nsites="8" evalue="1.3e-003">
      <pos A="0.25" C="0.39295" G="0.133041" T="0.224009"/>
      <pos A="0.133041" C="0.30848" G="0.25" T="0.30848"/>
      <pos A="0.275991" C="0.217511" G="0.172028" T="0.33447"/>
      <pos A="0.185023" C="0.269493" G="0.243502" T="0.301982"/>
      <pos A="0.237004" C="0.0680632" G="0.425439" T="0.269493"/>
      <pos A="0.113548" C="0.30848" G="0.496914" T="0.0810588"/>
      <pos A="0.230507" C="0.185023" G="0.185023" T="0.399448"/>
      <pos A="0.282489" C="0.25" G="0.360461" T="0.10705"/>
      <pos A="0.243502" C="0.204516" G="0.230507" T="0.321475"/>
      <pos A="0.295484" C="0.269493" G="0.152534" T="0.282489"/>
      <pos A="0.146037" C="0.288987" G="0.217511" T="0.347466"/>
      <pos A="0.198018" C="0.438434" G="0.0615664" T="0.301982"/>
      <pos A="0.262996" C="0.230507" G="0.438434" T="0.0680632"/>
      <pos A="0.295484" C="0.217511" G="0.211013" T="0.275991"/>
      <pos A="0.230507" C="0.224009" G="0.211013" T="0.33447"/>
      <pos A="0.139539" C="0.204516" G="0.347466" T="0.30848"/>
      <pos A="0.19152" C="0.256498" G="0.366959" T="0.185023"/>
      <pos A="0.288987" C="0.256498" G="0.204516" T="0.25"/>
      <pos A="0.301982" C="0.204516" G="0.25" T="0.243502"/>
      <pos A="0.0550686" C="0.360461" G="0.288987" T="0.295484"/>
      <pos A="0.237004" C="0.19152" G="0.224009" T="0.347466"/>
      <pos A="0.347466" C="0.159032" G="0.211013" T="0.282489"/>
      <pos A="0.282489" C="0.19152" G="0.373457" T="0.152534"/>
      <pos A="0.314977" C="0.19152" G="0.243502" T="0.25"/>
      <pos A="0.256498" C="0.256498" G="0.256498" T="0.230507"/>
      <pos A="0.198018" C="0.301982" G="0.33447" T="0.16553"/>
      <pos A="0.146037" C="0.211013" G="0.425439" T="0.217511"/>
      <pos A="0.275991" C="0.327972" G="0.198018" T="0.198018"/>
      <pos A="0.275991" C="0.204516" G="0.373457" T="0.146037"/>
      <pos A="0.33447" C="0.288987" G="0.211013" T="0.16553"/>
      <pos A="0.230507" C="0.347466" G="0.0680632" T="0.353963"/>
      <pos A="0.256498" C="0.314977" G="0.172028" T="0.256498"/>
      <pos A="0.185023" C="0.275991" G="0.301982" T="0.237004"/>
      <pos A="0.288987" C="0.262996" G="0.230507" T="0.217511"/>
      <pos A="0.204516" C="0.185023" G="0.360461" T="0.25"/>
      <pos A="0.139539" C="0.243502" G="0.224009" T="0.39295"/>
      <pos A="0.25" C="0.366959" G="0.19152" T="0.19152"/>
      <pos A="0.152534" C="0.204516" G="0.360461" T="0.282489"/>
      <pos A="0.152534" C="0.230507" G="0.412443" T="0.204516"/>
      <pos A="0.198018" C="0.340968" G="0.262996" T="0.198018"/>
    </motif>
    <motif db="0" id="M13" alt="O13" length="40" nsites="8" evalue="1.3e-003">
      <pos A="0.226105" C="0.226105" G="0.353545" T="0.194245"/>
      <pos A="0.417264" C="0.321685" G="0.130525" T="0.130525"/>
      <pos A="0.289825" C="0.385404" G="0.289825" T="0.0349462"/>
      <pos A="0.289825" C="0.417264" G="0.0986657" T="0.194245"/>
      <pos A="0.0349462" C="0.0986657" G="0.449124" T="0.417264"/>
      <pos A="0.162385" C="0.289825" G="0.226105" T="0.321685"/>
      <pos A="0.194245" C="0.0986657" G="0.226105" T="0.480984"/>
      <pos A="0.130525" C="0.194245" G="0.385404" T="0.289825"/>
      <pos A="0.385404" C="0.289825" G="0.0986657" T="0.226105"/>
      <pos A="0.0349462" C="0.480984" G="0.417264" T="0.0668059"/>
      <pos A="0.226105" C="0.162385" G="0.417264" T="0.194245"/>
      <pos A="0.289825" C="0.130525" G="0.321685" T="0.257965"/>
      <pos A="0.576563" C="0.257965" G="0.0986657" T="0.0668059"/>
      <pos A="0.289825" C="0.226105" G="0.257965" T="0.226105"/>
      <pos A="0.194245" C="0.0986657" G="0.194245" T="0.512843"/>
      <pos A="0.194245" C="0.162385" G="0.353545" T="0.289825"/>
      <pos A="0.0986657" C="0.353545" G="0.289825" T="0.257965"/>
      <pos A="0.0349462" C="0.544703" G="0.162385" T="0.257965"/>
      <pos A="0.226105" C="0.417264" G="0.0349462" T="0.321685"/>
      <pos A="0.257965" C="0.257965" G="0.321685" T="0.162385"/>
      <pos A="0.449124" C="0.130525" G="0.289825" T="0.130525"/>
      <pos A="0.130525" C="0.417264" G="0.353545" T="0.0986657"/>
      <pos A="0.226105" C="0.385404" G="0.257965" T="0.130525"/>
      <pos A="0.194245" C="0.289825" G="0.321685" T="0.194245"/>
      <pos A="0.0986657" C="0.449124" G="0.0986657" T="0.353545"/>
      <pos A="0.194245" C="0.480984" G="0.226105" T="0.0986657"/>
      <pos A="0.257965" C="0.385404" G="0.257965" T="0.0986657"/>
      <pos A="0.0668059" C="0.353545" G="0.353545" T="0.226105"/>
      <pos A="0.194245" C="0.130525" G="0.321685" T="0.353545"/>
      <pos A="0.257965" C="0.0349462" G="0.385404" T="0.321685"/>
      <pos A="0.226105" C="0.194245" G="0.289825" T="0.289825"/>
      <pos A="0.353545" C="0.130525" G="0.385404" T="0.130525"/>
      <pos A="0.321685" C="0.130525" G="0.289825" T="0.257965"/>
      <pos A="0.194245" C="0.385404" G="0.257965" T="0.162385"/>
      <pos A="0.480984" C="0.226105" G="0.162385" T="0.130525"/>
      <pos A="0.00308642" C="0.226105" G="0.257965" T="0.512843"/>
      <pos A="0.0349462" C="0.194245" G="0.385404" T="0.385404"/>
      <pos A="0.257965" C="0.0349462" G="0.289825" T="0.417264"/>
      <pos A="0.289825" C="0.194245" G="0.289825" T="0.226105"/>
      <pos A="0.257965" C="0.00308642" G="0.576563" T="0.162385"/>
    </motif>
    <motif db="0" id="M14" alt="O14" length="40" nsites="8" evalue="1.3e-003">
      <pos A="0.217511" C="0.19152" G="0.204516" T="0.386452"/>
      <pos A="0.152534" C="0.425439" G="0.217511" T="0.204516"/>
      <pos A="0.353963" C="0.0810588" G="0.269493" T="0.295484"/>
      <pos A="0.211013" C="0.256498" G="0.262996" T="0.269493"/>
      <pos A="0.120045" C="0.256498" G="0.340968" T="0.282489"/>
      <pos A="0.340968" C="0.185023" G="0.211013" T="0.262996"/>
      <pos A="0.16553" C="0.30848" G="0.321475" T="0.204516"/>
      <pos A="0.470922" C="0.256498" G="0.146037" T="0.126543"/>
      <pos A="0.185023" C="0.295484" G="0.269493" T="0.25"/>
      <pos A="0.0940543" C="0.327972" G="0.282489" T="0.295484"/>
      <pos A="0.133041" C="0.340968" G="0.269493" T="0.256498"/>
      <pos A="0.262996" C="0.19152" G="0.269493" T="0.275991"/>
      <pos A="0.10705" C="0.321475" G="0.340968" T="0.230507"/>
      <pos A="0.295484" C="0.237004" G="0.33447" T="0.133041"/>
      <pos A="0.275991" C="0.282489" G="0.230507" T="0.211013"/>
      <pos A="0.269493" C="0.198018" G="0.288987" T="0.243502"/>
      <pos A="0.353963" C="0.126543" G="0.25" T="0.269493"/>
      <pos A="0.275991" C="0.25" G="0.269493" T="0.204516"/>
      <pos A="0.327972" C="0.275991" G="0.243502" T="0.152534"/>
      <pos A="0.198018" C="0.282489" G="0.269493" T="0.25"/>
      <pos A="0.224009" C="0.243502" G="0.237004" T="0.295484"/>
      <pos A="0.211013" C="0.327972" G="0.19152" T="0.269493"/>
      <pos A="0.353963" C="0.100552" G="0.25" T="0.295484"/>
      <pos A="0.288987" C="0.185023" G="0.405946" T="0.120045"/>
      <pos A="0.262996" C="0.269493" G="0.30848" T="0.159032"/>
      <pos A="0.113548" C="0.275991" G="0.386452" T="0.224009"/>
      <pos A="0.282489" C="0.327972" G="0.198018" T="0.19152"/>
      <pos A="0.19152" C="0.33447" G="0.133041" T="0.340968"/>
      <pos A="0.217511" C="0.230507" G="0.295484" T="0.256498"/>
      <pos A="0.237004" C="0.185023" G="0.30848" T="0.269493"/>
      <pos A="0.172028" C="0.39295" G="0.30848" T="0.126543"/>
      <pos A="0.217511" C="0.237004" G="0.243502" T="0.301982"/>
      <pos A="0.0420731" C="0.386452" G="0.230507" T="0.340968"/>
      <pos A="0.0615664" C="0.301982" G="0.19152" T="0.444931"/>
      <pos A="0.0810588" C="0.418941" G="0.113548" T="0.386452"/>
      <pos A="0.314977" C="0.237004" G="0.269493" T="0.178525"/>
      <pos A="0.373457" C="0.185023" G="0.224009" T="0.217511"/>
      <pos A="0.204516" C="0.230507" G="0.405946" T="0.159032"/>
      <pos A="0.230507" C="0.16553" G="0.269493" T="0.33447"/>
      <pos A="0.418941" C="0.0810588" G="0.399448" T="0.100552"/>
    </motif>
    <motif db="0" id="M15" alt="O15" length="40" nsites="8" evalue="1.3e-003">
      <pos A="0.19152" C="0.295484" G="0.139539" T="0.373457"/>
      <pos A="0.30848" C="0.217511" G="0.360461" T="0.113548"/>
      <pos A="0.347466" C="0.282489" G="0.198018" T="0.172028"/>
      <pos A="0.295484" C="0.224009" G="0.25" T="0.230507"/>
      <pos A="0.282489" C="0.0550686" G="0.386452" T="0.275991"/>
      <pos A="0.301982" C="0.360461" G="0.198018" T="0.139539"/>
      <pos A="0.198018" C="0.314977" G="0.288987" T="0.198018"/>
      <pos A="0.0940543" C="0.314977" G="0.146037" T="0.444931"/>
      <pos A="0.16553" C="0.256498" G="0.198018" T="0.379955"/>
      <pos A="0.0875565" C="0.16553" G="0.33447" T="0.412443"/>
      <pos A="0.19152" C="0.152534" G="0.425439" T="0.230507"/>
      <pos A="0.204516" C="0.19152" G="0.295484" T="0.30848"/>
      <pos A="0.172028" C="0.256498" G="0.178525" T="0.39295"/>
      <pos A="0.217511" C="0.269493" G="0.133041" T="0.379955"/>
      <pos A="0.0615664" C="0.230507" G="0.360461" T="0.347466"/>
      <pos A="0.224009" C="0.405946" G="0.204516" T="0.16553"/>
      <pos A="0.379955" C="0.295484" G="0.0290775" T="0.295484"/>
      <pos A="0.217511" C="0.211013" G="0.373457" T="0.198018"/>
      <pos A="0.282489" C="0.321475" G="0.217511" T="0.178525"/>
      <pos A="0.262996" C="0.230507" G="0.366959" T="0.139539"/>
      <pos A="0.314977" C="0.198018" G="0.269493" T="0.217511"/>
      <pos A="0.139539" C="0.321475" G="0.386452" T="0.152534"/>
      <pos A="0.25" C="0.204516" G="0.314977" T="0.230507"/>
      <pos A="0.230507" C="0.269493" G="0.262996" T="0.237004"/>
      <pos A="0.340968" C="0.159032" G="0.243502" T="0.256498"/>
      <pos A="0.295484" C="0.25" G="0.295484" T="0.159032"/>
      <pos A="0.243502" C="0.243502" G="0.30848" T="0.204516"/>
      <pos A="0.178525" C="0.353963" G="0.282489" T="0.185023"/>
      <pos A="0.230507" C="0.237004" G="0.321475" T="0.211013"/>
      <pos A="0.126543" C="0.379955" G="0.243502" T="0.25"/>
      <pos A="0.327972" C="0.33447" G="0.211013" T="0.126543"/>
      <pos A="0.224009" C="0.133041" G="0.33447" T="0.30848"/>
      <pos A="0.198018" C="0.204516" G="0.243502" T="0.353963"/>
      <pos A="0.25" C="0.178525" G="0.275991" T="0.295484"/>
      <pos A="0.269493" C="0.185023" G="0.386452" T="0.159032"/>
      <pos A="0.282489" C="0.321475" G="0.243502" T="0.152534"/>
      <pos A="0.198018" C="0.438434" G="0.146037" T="0.217511"/>
      <pos A="0.256498" C="0.224009" G="0.198018" T="0.321475"/>
      <pos A="0.133041" C="0.301982" G="0.237004" T="0.327972"/>
      <pos A="0.204516" C="0.204516" G="0.269493" T="0.321475"/>
    </motif>
    <motif db="0" id="M16" alt="O16" length="40" nsites="8" evalue="1.3e-003">
      <pos A="0.200617" C="0.496914" G="0.200617" T="0.101852"/>
      <pos A="0.101852" C="0.595679" G="0.200617" T="0.101852"/>
      <pos A="0.101852" C="0.398148" G="0.398148" T="0.101852"/>
      <pos A="0.595679" C="0.200617" G="0.00308642" T="0.200617"/>
      <pos A="0.299383" C="0.496914" G="0.200617" T="0.00308642"/>
      <pos A="0.398148" C="0.200617" G="0.398148" T="0.00308642"/>
      <pos A="0.101852" C="0.101852" G="0.79321" T="0.00308642"/>
      <pos A="0.101852" C="0.398148" G="0.00308642" T="0.496914"/>
      <pos A="0.496914" C="0.200617" G="0.299383" T="0.00308642"/>
      <pos A="0.00308642" C="0.496914" G="0.200617" T="0.299383"/>
      <pos A="0.299383" C="0.299383" G="0.299383" T="0.101852"/>
      <pos A="0.299383" C="0.101852" G="0.299383" T="0.299383"/>
      <pos A="0.101852" C="0.101852" G="0.200617" T="0.595679"/>
      <pos A="0.299383" C="0.101852" G="0.200617" T="0.398148"/>
      <pos A="0.101852" C="0.398148" G="0.200617" T="0.299383"/>
      <pos A="0.00308642" C="0.101852" G="0.891975" T="0.00308642"/>
      <pos A="0.101852" C="0.299383" G="0.299383" T="0.299383"/>
      <pos A="0.398148" C="0.00308642" G="0.595679" T="0.00308642"/>
      <pos A="0.101852" C="0.00308642" G="0.595679" T="0.299383"/>
      <pos A="0.299383" C="0.101852" G="0.299383" T="0.299383"/>
      <pos A="0.299383" C="0.398148" G="0.200617" T="0.101852"/>
      <pos A="0.398148" C="0.101852" G="0.299383" T="0.200617"/>
      <pos A="0.00308642" C="0.299383" G="0.496914" T="0.200617"/>
      <pos A="0.299383" C="0.200617" G="0.299383" T="0.200617"/>
      <pos A="0.00308642" C="0.299383" G="0.299383" T="0.398148"/>
      <pos A="0.595679" C="0.00308642" G="0.299383" T="0.101852"/>
      <pos A="0.101852" C="0.891975" G="0.00308642" T="0.00308642"/>
      <pos A="0.00308642" C="0.200617" G="0.595679" T="0.200617"/>
      <pos A="0.101852" C="0.200617" G="0.694444" T="0.00308642"/>
      <pos A="0.496914" C="0.200617" G="0.299383" T="0.00308642"/>
      <pos A="0.200617" C="0.398148" G="0.299383" T="0.101852"/>
      <pos A="0.101852" C="0.299383" G="0.101852" T="0.496914"/>
      <pos A="0.101852" C="0.398148" G="0.398148" T="0.101852"/>
      <pos A="0.200617" C="0.398148" G="0.200617" T="0.200617"/>
      <pos A="0.496914" C="0.101852" G="0.200617" T="0.200617"/>
      <pos A="0.200617" C="0.101852" G="0.496914" T="0.200617"/>
      <pos A="0.299383" C="0.00308642" G="0.299383" T="0.398148"/>
      <pos A="0.398148" C="0.00308642" G="0.00308642" T="0.595679"/>
      <pos A="0.398148" C="0.101852" G="0.299383" T="0.200617"/>
      <pos A="0.00308642" C="0.00308642" G="0.299383" T="0.694444"/>
    </motif>
    <motif db="0" id="M17" alt="O17" length="40" nsites="8" evalue="1.3e-003">
      <pos A="0.126543" C="0.32716" G="0.296296" T="0.25"/>
      <pos A="0.095679" C="0.219136" G="0.265432" T="0.419753"/>
      <pos A="0.157407" C="0.157407" G="0.388889" T="0.296296"/>
      <pos A="0.265432" C="0.311728" G="0.111111" T="0.311728"/>
      <pos A="0.126543" C="0.496914" G="0.265432" T="0.111111"/>
      <pos A="0.219136" C="0.203704" G="0.157407" T="0.419753"/>
      <pos A="0.265432" C="0.0802469" G="0.466049" T="0.188272"/>
      <pos A="0.234568" C="0.311728" G="0.32716" T="0.126543"/>
      <pos A="0.141975" C="0.373457" G="0.219136" T="0.265432"/>
      <pos A="0.141975" C="0.604938" G="0.126543" T="0.126543"/>
      <pos A="0.203704" C="0.512346" G="0.188272" T="0.095679"/>
      <pos A="0.311728" C="0.234568" G="0.388889" T="0.0648148"/>
      <pos A="0.095679" C="0.265432" G="0.280864" T="0.358025"/>
      <pos A="0.373457" C="0.234568" G="0.141975" T="0.25"/>
      <pos A="0.157407" C="0.219136" G="0.203704" T="0.419753"/>
      <pos A="0.00308642" C="0.188272" G="0.234568" T="0.574074"/>
      <pos A="0.219136" C="0.280864" G="0.219136" T="0.280864"/>
      <pos A="0.0648148" C="0.265432" G="0.419753" T="0.25"/>
      <pos A="0.280864" C="0.095679" G="0.358025" T="0.265432"/>
      <pos A="0.095679" C="0.280864" G="0.404321" T="0.219136"/>
      <pos A="0.25" C="0.126543" G="0.358025" T="0.265432"/>
      <pos A="0.373457" C="0.203704" G="0.280864" T="0.141975"/>
      <pos A="0.25" C="0.296296" G="0.265432" T="0.188272"/>
      <pos A="0.234568" C="0.219136" G="0.265432" T="0.280864"/>
      <pos A="0.126543" C="0.234568" G="0.496914" T="0.141975"/>
      <pos A="0.25" C="0.512346" G="0.0802469" T="0.157407"/>
      <pos A="0.0802469" C="0.358025" G="0.373457" T="0.188272"/>
      <pos A="0.157407" C="0.342593" G="0.219136" T="0.280864"/>
      <pos A="0.342593" C="0.157407" G="0.280864" T="0.219136"/>
      <pos A="0.311728" C="0.280864" G="0.265432" T="0.141975"/>
      <pos A="0.342593" C="0.280864" G="0.111111" T="0.265432"/>
      <pos A="0.17284" C="0.188272" G="0.435185" T="0.203704"/>
      <pos A="0.111111" C="0.373457" G="0.25" T="0.265432"/>
      <pos A="0.188272" C="0.0648148" G="0.527778" T="0.219136"/>
      <pos A="0.342593" C="0.219136" G="0.25" T="0.188272"/>
      <pos A="0.0648148" C="0.17284" G="0.527778" T="0.234568"/>
      <pos A="0.280864" C="0.265432" G="0.296296" T="0.157407"/>
      <pos A="0.219136" C="0.234568" G="0.219136" T="0.32716"/>
      <pos A="0.0802469" C="0.466049" G="0.157407" T="0.296296"/>
      <pos A="0.234568" C="0.265432" G="0.373457" T="0.126543"/>
    </motif>
    <motif db="0" id="M18" alt="O18" length="40" nsites="8" evalue="1.3e-003">
      <pos A="0.26554" C="0.341513" G="0.168846" T="0.2241"/>
      <pos A="0.0859664" C="0.403673" G="0.155033" T="0.355326"/>
      <pos A="0.300073" C="0.148126" G="0.175753" T="0.376046"/>
      <pos A="0.16194" C="0.47274" G="0.272446" T="0.0928731"/>
      <pos A="0.237913" C="0.30698" G="0.2241" T="0.231006"/>
      <pos A="0.18266" C="0.196473" G="0.3277" T="0.293166"/>
      <pos A="0.251726" C="0.14122" G="0.47274" T="0.134313"/>
      <pos A="0.279353" C="0.26554" G="0.20338" T="0.251726"/>
      <pos A="0.210286" C="0.127406" G="0.26554" T="0.396766"/>
      <pos A="0.20338" C="0.28626" G="0.313886" T="0.196473"/>
      <pos A="0.251726" C="0.24482" G="0.26554" T="0.237913"/>
      <pos A="0.16194" C="0.210286" G="0.424393" T="0.20338"/>
      <pos A="0.30698" C="0.251726" G="0.1205" T="0.320793"/>
      <pos A="0.24482" C="0.362233" G="0.14122" T="0.251726"/>
      <pos A="0.231006" C="0.24482" G="0.313886" T="0.210286"/>
      <pos A="0.20338" C="0.382953" G="0.217193" T="0.196473"/>
      <pos A="0.196473" C="0.320793" G="0.30698" T="0.175753"/>
      <pos A="0.237913" C="0.0928731" G="0.355326" T="0.313886"/>
      <pos A="0.134313" C="0.168846" G="0.36914" T="0.3277"/>
      <pos A="0.2241" C="0.376046" G="0.196473" T="0.20338"/>
      <pos A="0.16194" C="0.272446" G="0.28626" T="0.279353"/>
      <pos A="0.313886" C="0.279353" G="0.0859664" T="0.320793"/>
      <pos A="0.313886" C="0.18266" G="0.362233" T="0.14122"/>
      <pos A="0.293166" C="0.251726" G="0.279353" T="0.175753"/>
      <pos A="0.18266" C="0.334606" G="0.30698" T="0.175753"/>
      <pos A="0.210286" C="0.362233" G="0.279353" T="0.148126"/>
      <pos A="0.148126" C="0.26554" G="0.376046" T="0.210286"/>
      <pos A="0.168846" C="0.279353" G="0.30698" T="0.24482"/>
      <pos A="0.251726" C="0.2241" G="0.2241" T="0.300073"/>
      <pos A="0.382953" C="0.16194" G="0.28626" T="0.168846"/>
      <pos A="0.382953" C="0.14122" G="0.175753" T="0.300073"/>
      <pos A="0.0859664" C="0.231006" G="0.396766" T="0.28626"/>
      <pos A="0.14122" C="0.24482" G="0.237913" T="0.376046"/>
      <pos A="0.155033" C="0.26554" G="0.403673" T="0.175753"/>
      <pos A="0.313886" C="0.175753" G="0.28626" T="0.2241"/>
      <pos A="0.237913" C="0.231006" G="0.445113" T="0.0859664"/>
      <pos A="0.258633" C="0.26554" G="0.18266" T="0.293166"/>
      <pos A="0.258633" C="0.362233" G="0.175753" T="0.20338"/>
      <pos A="0.26554" C="0.293166" G="0.28626" T="0.155033"/>
      <pos A="0.14122" C="0.237913" G="0.438206" T="0.18266"/>
    </motif>
    <motif db="0" id="M19" alt="O19" length="40" nsites="8" evalue="1.3e-003">
      <pos A="0.357629" C="0.294318" G="0.231006" T="0.117047"/>
      <pos A="0.180358" C="0.268994" G="0.370291" T="0.180358"/>
      <pos A="0.142371" C="0.19302" G="0.382953" T="0.281655"/>
      <pos A="0.117047" C="0.496914" G="0.281655" T="0.104384"/>
      <pos A="0.471589" C="0.129709" G="0.129709" T="0.268994"/>
      <pos A="0.281655" C="0.205682" G="0.42094" T="0.0917225"/>
      <pos A="0.0410736" C="0.484251" G="0.30698" T="0.167696"/>
      <pos A="0.205682" C="0.231006" G="0.180358" T="0.382953"/>
      <pos A="0.205682" C="0.370291" G="0.332304" T="0.0917225"/>
      <pos A="0.19302" C="0.243669" G="0.218345" T="0.344967"/>
      <pos A="0.180358" C="0.256331" G="0.370291" T="0.19302"/>
      <pos A="0.395616" C="0.218345" G="0.142371" T="0.243669"/>
      <pos A="0.167696" C="0.332304" G="0.256331" T="0.243669"/>
      <pos A="0.117047" C="0.256331" G="0.281655" T="0.344967"/>
      <pos A="0.19302" C="0.294318" G="0.357629" T="0.155033"/>
      <pos A="0.155033" C="0.231006" G="0.370291" T="0.243669"/>
      <pos A="0.0157491" C="0.344967" G="0.484251" T="0.155033"/>
      <pos A="0.180358" C="0.256331" G="0.30698" T="0.256331"/>
      <pos A="0.332304" C="0.395616" G="0.205682" T="0.066398"/>
      <pos A="0.42094" C="0.0917225" G="0.142371" T="0.344967"/>
      <pos A="0.066398" C="0.268994" G="0.433602" T="0.231006"/>
      <pos A="0.0410736" C="0.395616" G="0.357629" T="0.205682"/>
      <pos A="0.294318" C="0.294318" G="0.30698" T="0.104384"/>
      <pos A="0.294318" C="0.243669" G="0.256331" T="0.205682"/>
      <pos A="0.19302" C="0.294318" G="0.19302" T="0.319642"/>
      <pos A="0.180358" C="0.19302" G="0.458926" T="0.167696"/>
      <pos A="0.104384" C="0.0917225" G="0.446265" T="0.357629"/>
      <pos A="0.167696" C="0.332304" G="0.319642" T="0.180358"/>
      <pos A="0.268994" C="0.231006" G="0.218345" T="0.281655"/>
      <pos A="0.066398" C="0.332304" G="0.243669" T="0.357629"/>
      <pos A="0.180358" C="0.572887" G="0.0917225" T="0.155033"/>
      <pos A="0.129709" C="0.382953" G="0.268994" T="0.218345"/>
      <pos A="0.268994" C="0.30698" G="0.256331" T="0.167696"/>
      <pos A="0.294318" C="0.268994" G="0.243669" T="0.19302"/>
      <pos A="0.205682" C="0.142371" G="0.357629" T="0.294318"/>
      <pos A="0.30698" C="0.281655" G="0.256331" T="0.155033"/>
      <pos A="0.370291" C="0.180358" G="0.256331" T="0.19302"/>
      <pos A="0.167696" C="0.294318" G="0.382953" T="0.155033"/>
      <pos A="0.268994" C="0.509576" G="0.129709" T="0.0917225"/>
      <pos A="0.117047" C="0.231006" G="0.319642" T="0.332304"/>
    </motif>
    <motif db="0" id="M2" alt="O2" length="40" nsites="8" evalue="1.3e-003">
      <pos A="0.225473" C="0.146983" G="0.310502" T="0.317043"/>
      <pos A="0.258176" C="0.303961" G="0.146983" T="0.29088"/>
      <pos A="0.186227" C="0.356287" G="0.160064" T="0.29742"/>
      <pos A="0.264717" C="0.166605" G="0.179687" T="0.388991"/>
      <pos A="0.153524" C="0.199309" G="0.395532" T="0.251636"/>
      <pos A="0.186227" C="0.29742" G="0.264717" T="0.251636"/>
      <pos A="0.264717" C="0.212391" G="0.192768" T="0.330124"/>
      <pos A="0.245094" C="0.0946568" G="0.330124" T="0.330124"/>
      <pos A="0.317043" C="0.310502" G="0.133901" T="0.238554"/>
      <pos A="0.179687" C="0.323583" G="0.225473" T="0.271257"/>
      <pos A="0.284339" C="0.238554" G="0.238554" T="0.238554"/>
      <pos A="0.153524" C="0.474021" G="0.284339" T="0.0881165"/>
      <pos A="0.232013" C="0.271257" G="0.356287" T="0.140442"/>
      <pos A="0.20585" C="0.160064" G="0.38245" T="0.251636"/>
      <pos A="0.238554" C="0.284339" G="0.317043" T="0.160064"/>
      <pos A="0.388991" C="0.186227" G="0.238554" T="0.186227"/>
      <pos A="0.199309" C="0.303961" G="0.212391" T="0.284339"/>
      <pos A="0.264717" C="0.402073" G="0.127361" T="0.20585"/>
      <pos A="0.11428" C="0.199309" G="0.434776" T="0.251636"/>
      <pos A="0.225473" C="0.140442" G="0.29742" T="0.336665"/>
      <pos A="0.153524" C="0.258176" G="0.349746" T="0.238554"/>
      <pos A="0.317043" C="0.238554" G="0.238554" T="0.20585"/>
      <pos A="0.29088" C="0.140442" G="0.330124" T="0.238554"/>
      <pos A="0.238554" C="0.166605" G="0.323583" T="0.271257"/>
      <pos A="0.160064" C="0.179687" G="0.29088" T="0.369369"/>
      <pos A="0.153524" C="0.362828" G="0.232013" T="0.251636"/>
      <pos A="0.251636" C="0.526347" G="0.0684938" T="0.153524"/>
      <pos A="0.232013" C="0.388991" G="0.0815753" T="0.29742"/>
      <pos A="0.127361" C="0.258176" G="0.395532" T="0.218931"/>
      <pos A="0.29088" C="0.199309" G="0.284339" T="0.225473"/>
      <pos A="0.323583" C="0.29742" G="0.238554" T="0.140442"/>
      <pos A="0.277799" C="0.264717" G="0.362828" T="0.0946568"/>
      <pos A="0.199309" C="0.11428" G="0.284339" T="0.402073"/>
      <pos A="0.101198" C="0.415155" G="0.251636" T="0.232013"/>
      <pos A="0.245094" C="0.238554" G="0.29742" T="0.218931"/>
      <pos A="0.225473" C="0.140442" G="0.330124" T="0.303961"/>
      <pos A="0.127361" C="0.245094" G="0.38245" T="0.245094"/>
      <pos A="0.343206" C="0.277799" G="0.218931" T="0.160064"/>
      <pos A="0.284339" C="0.179687" G="0.336665" T="0.199309"/>
      <pos A="0.29088" C="0.29742" G="0.218931" T="0.192768"/>
    </motif>
    <motif db="0" id="M20" alt="O20" length="40" nsites="8" evalue="1.3e-003">
      <pos A="0.496914" C="0.00308642" G="0.496914" T="0.00308642"/>
      <pos A="0.00308642" C="0.00308642" G="0.990741" T="0.00308642"/>
      <pos A="0.496914" C="0.00308642" G="0.496914" T="0.00308642"/>
      <pos A="0.496914" C="0.496914" G="0.00308642" T="0.00308642"/>
      <pos A="0.00308642" C="0.00308642" G="0.00308642" T="0.990741"/>
      <pos A="0.00308642" C="0.496914" G="0.496914" T="0.00308642"/>
      <pos A="0.00308642" C="0.990741" G="0.00308642" T="0.00308642"/>
      <pos A="0.00308642" C="0.990741" G="0.00308642" T="0.00308642"/>
      <pos A="0.496914" C="0.00308642" G="0.496914" T="0.00308642"/>
      <pos A="0.496914" C="0.496914" G="0.00308642" T="0.00308642"/>
      <pos A="0.00308642" C="0.00308642" G="0.496914" T="0.496914"/>
      <pos A="0.00308642" C="0.00308642" G="0.496914" T="0.496914"/>
      <pos A="0.496914" C="0.00308642" G="0.496914" T="0.00308642"/>
      <pos A="0.496914" C="0.00308642" G="0.496914" T="0.00308642"/>
      <pos A="0.496914" C="0.496914" G="0.00308642" T="0.00308642"/>
      <pos A="0.496914" C="0.00308642" G="0.496914" T="0.00308642"/>
      <pos A="0.496914" C="0.496914" G="0.00308642" T="0.00308642"/>
      <pos A="0.00308642" C="0.00308642" G="0.990741" T="0.00308642"/>
      <pos A="0.496914" C="0.00308642" G="0.496914" T="0.00308642"/>
      <pos A="0.496914" C="0.00308642" G="0.00308642" T="0.496914"/>
      <pos A="0.00308642" C="0.496914" G="0.00308642" T="0.496914"/>
      <pos A="0.00308642" C="0.496914" G="0.496914" T="0.00308642"/>
      <pos A="0.00308642" C="0.496914" G="0.00308642" T="0.496914"/>
      <pos A="0.00308642" C="0.00308642" G="0.496914" T="0.496914"/>
      <pos A="0.00308642" C="0.496914" G="0.00308642" T="0.496914"/>
      <pos A="0.496914" C="0.00308642" G="0.00308642" T="0.496914"/>
      <pos A="0.00308642" C="0.990741" G="0.00308642" T="0.00308642"/>
      <pos A="0.00308642" C="0.496914" G="0.496914" T="0.00308642"/>
      <pos A="0.00308642" C="0.990741" G="0.00308642" T="0.00308642"/>
      <pos A="0.00308642" C="0.496914" G="0.00308642" T="0.496914"/>
      <pos A="0.496914" C="0.00308642" G="0.00308642" T="0.496914"/>
      <pos A="0.00308642" C="0.496914" G="0.496914" T="0.00308642"/>
      <pos A="0.00308642" C="0.00308642" G="0.496914" T="0.496914"/>
      <pos A="0.496914" C="0.00308642" G="0.00308642" T="0.496914"/>
      <pos A="0.990741" C="0.00308642" G="0.00308642" T="0.00308642"/>
      <pos A="0.00308642" C="0.00308642" G="0.496914" T="0.496914"/>
      <pos A="0.00308642" C="0.496914" G="0.496914" T="0.00308642"/>
      <pos A="0.00308642" C="0.496914" G="0.00308642" T="0.496914"/>
      <pos A="0.00308642" C="0.00308642" G="0.496914" T="0.496914"/>
      <pos A="0.496914" C="0.00308642" G="0.00308642" T="0.496914"/>
    </motif>
    <motif db="0" id="M21" alt="O21" length="40" nsites="8" evalue="1.3e-003">
      <pos A="0.188272" C="0.373457" G="0.373457" T="0.0648148"/>
      <pos A="0.126543" C="0.0648148" G="0.558642" T="0.25"/>
      <pos A="0.00308642" C="0.496914" G="0.435185" T="0.0648148"/>
      <pos A="0.25" C="0.373457" G="0.00308642" T="0.373457"/>
      <pos A="0.126543" C="0.311728" G="0.373457" T="0.188272"/>
      <pos A="0.00308642" C="0.311728" G="0.682099" T="0.00308642"/>
      <pos A="0.373457" C="0.188272" G="0.188272" T="0.25"/>
      <pos A="0.0648148" C="0.311728" G="0.435185" T="0.188272"/>
      <pos A="0.25" C="0.00308642" G="0.62037" T="0.126543"/>
      <pos A="0.25" C="0.373457" G="0.126543" T="0.25"/>
      <pos A="0.373457" C="0.00308642" G="0.496914" T="0.126543"/>
      <pos A="0.0648148" C="0.126543" G="0.805556" T="0.00308642"/>
      <pos A="0.188272" C="0.496914" G="0.188272" T="0.126543"/>
      <pos A="0.0648148" C="0.311728" G="0.373457" T="0.25"/>
      <pos A="0.373457" C="0.311728" G="0.188272" T="0.126543"/>
      <pos A="0.188272" C="0.373457" G="0.188272" T="0.25"/>
      <pos A="0.00308642" C="0.435185" G="0.188272" T="0.373457"/>
      <pos A="0.126543" C="0.496914" G="0.25" T="0.126543"/>
      <pos A="0.373457" C="0.435185" G="0.126543" T="0.0648148"/>
      <pos A="0.496914" C="0.373457" G="0.00308642" T="0.126543"/>
      <pos A="0.25" C="0.25" G="0.188272" T="0.311728"/>
      <pos A="0.126543" C="0.126543" G="0.682099" T="0.0648148"/>
      <pos A="0.126543" C="0.435185" G="0.126543" T="0.311728"/>
      <pos A="0.496914" C="0.188272" G="0.126543" T="0.188272"/>
      <pos A="0.311728" C="0.0648148" G="0.435185" T="0.188272"/>
      <pos A="0.188272" C="0.435185" G="0.0648148" T="0.311728"/>
      <pos A="0.188272" C="0.188272" G="0.62037" T="0.00308642"/>
      <pos A="0.435185" C="0.496914" G="0.0648148" T="0.00308642"/>
      <pos A="0.0648148" C="0.00308642" G="0.558642" T="0.373457"/>
      <pos A="0.435185" C="0.25" G="0.311728" T="0.00308642"/>
      <pos A="0.311728" C="0.311728" G="0.311728" T="0.0648148"/>
      <pos A="0.126543" C="0.373457" G="0.311728" T="0.188272"/>
      <pos A="0.311728" C="0.311728" G="0.25" T="0.126543"/>
      <pos A="0.25" C="0.435185" G="0.00308642" T="0.311728"/>
      <pos A="0.0648148" C="0.126543" G="0.373457" T="0.435185"/>
      <pos A="0.25" C="0.0648148" G="0.311728" T="0.373457"/>
      <pos A="0.126543" C="0.435185" G="0.25" T="0.188272"/>
      <pos A="0.188272" C="0.373457" G="0.188272" T="0.25"/>
      <pos A="0.311728" C="0.126543" G="0.435185" T="0.126543"/>
      <pos A="0.25" C="0.373457" G="0.126543" T="0.25"/>
    </motif>
    <motif db="0" id="M22" alt="O22" length="40" nsites="8" evalue="1.3e-003">
      <pos A="0.373457" C="0.217511" G="0.353963" T="0.0550686"/>
      <pos A="0.275991" C="0.288987" G="0.139539" T="0.295484"/>
      <pos A="0.230507" C="0.282489" G="0.211013" T="0.275991"/>
      <pos A="0.204516" C="0.301982" G="0.204516" T="0.288987"/>
      <pos A="0.159032" C="0.295484" G="0.198018" T="0.347466"/>
      <pos A="0.0485709" C="0.288987" G="0.405946" T="0.256498"/>
      <pos A="0.256498" C="0.340968" G="0.295484" T="0.10705"/>
      <pos A="0.425439" C="0.100552" G="0.211013" T="0.262996"/>
      <pos A="0.224009" C="0.146037" G="0.366959" T="0.262996"/>
      <pos A="0.133041" C="0.256498" G="0.269493" T="0.340968"/>
      <pos A="0.243502" C="0.217511" G="0.16553" T="0.373457"/>
      <pos A="0.146037" C="0.295484" G="0.444931" T="0.113548"/>
      <pos A="0.282489" C="0.366959" G="0.113548" T="0.237004"/>
      <pos A="0.230507" C="0.211013" G="0.230507" T="0.327972"/>
      <pos A="0.301982" C="0.217511" G="0.30848" T="0.172028"/>
      <pos A="0.198018" C="0.425439" G="0.262996" T="0.113548"/>
      <pos A="0.100552" C="0.204516" G="0.39295" T="0.301982"/>
      <pos A="0.126543" C="0.204516" G="0.405946" T="0.262996"/>
      <pos A="0.340968" C="0.185023" G="0.269493" T="0.204516"/>
      <pos A="0.275991" C="0.159032" G="0.159032" T="0.405946"/>
      <pos A="0.159032" C="0.288987" G="0.237004" T="0.314977"/>
      <pos A="0.178525" C="0.295484" G="0.288987" T="0.237004"/>
      <pos A="0.243502" C="0.16553" G="0.30848" T="0.282489"/>
      <pos A="0.152534" C="0.172028" G="0.39295" T="0.282489"/>
      <pos A="0.198018" C="0.321475" G="0.211013" T="0.269493"/>
      <pos A="0.275991" C="0.360461" G="0.230507" T="0.133041"/>
      <pos A="0.288987" C="0.295484" G="0.146037" T="0.269493"/>
      <pos A="0.269493" C="0.353963" G="0.217511" T="0.159032"/>
      <pos A="0.275991" C="0.230507" G="0.256498" T="0.237004"/>
      <pos A="0.282489" C="0.340968" G="0.152534" T="0.224009"/>
      <pos A="0.120045" C="0.347466" G="0.269493" T="0.262996"/>
      <pos A="0.25" C="0.288987" G="0.172028" T="0.288987"/>
      <pos A="0.340968" C="0.113548" G="0.25" T="0.295484"/>
      <pos A="0.366959" C="0.269493" G="0.256498" T="0.10705"/>
      <pos A="0.256498" C="0.256498" G="0.243502" T="0.243502"/>
      <pos A="0.217511" C="0.269493" G="0.30848" T="0.204516"/>
      <pos A="0.120045" C="0.282489" G="0.301982" T="0.295484"/>
      <pos A="0.301982" C="0.301982" G="0.275991" T="0.120045"/>
      <pos A="0.256498" C="0.074561" G="0.366959" T="0.301982"/>
      <pos A="0.204516" C="0.230507" G="0.327972" T="0.237004"/>
    </motif>
    <motif db="0" id="M23" alt="O23" length="40" nsites="8" evalue="1.3e-003">
      <pos A="0.277435" C="0.332304" G="0.112826" T="0.277435"/>
      <pos A="0.167696" C="0.277435" G="0.222565" T="0.332304"/>
      <pos A="0.442043" C="0.112826" G="0.387174" T="0.0579565"/>
      <pos A="0.277435" C="0.222565" G="0.442043" T="0.0579565"/>
      <pos A="0.277435" C="0.222565" G="0.277435" T="0.222565"/>
      <pos A="0.332304" C="0.0579565" G="0.387174" T="0.222565"/>
      <pos A="0.112826" C="0.332304" G="0.0579565" T="0.496914"/>
      <pos A="0.332304" C="0.222565" G="0.332304" T="0.112826"/>
      <pos A="0.112826" C="0.222565" G="0.277435" T="0.387174"/>
      <pos A="0.332304" C="0.167696" G="0.112826" T="0.387174"/>
      <pos A="0.496914" C="0.00308642" G="0.332304" T="0.167696"/>
      <pos A="0.332304" C="0.112826" G="0.277435" T="0.277435"/>
      <pos A="0.0579565" C="0.167696" G="0.551784" T="0.222565"/>
      <pos A="0.112826" C="0.387174" G="0.112826" T="0.387174"/>
      <pos A="0.442043" C="0.222565" G="0.112826" T="0.222565"/>
      <pos A="0.387174" C="0.0579565" G="0.0579565" T="0.496914"/>
      <pos A="0.0579565" C="0.277435" G="0.0579565" T="0.606653"/>
      <pos A="0.00308642" C="0.332304" G="0.222565" T="0.442043"/>
      <pos A="0.222565" C="0.167696" G="0.277435" T="0.332304"/>
      <pos A="0.112826" C="0.112826" G="0.442043" T="0.332304"/>
      <pos A="0.277435" C="0.277435" G="0.442043" T="0.00308642"/>
      <pos A="0.332304" C="0.277435" G="0.222565" T="0.167696"/>
      <pos A="0.277435" C="0.0579565" G="0.551784" T="0.112826"/>
      <pos A="0.0579565" C="0.442043" G="0.222565" T="0.277435"/>
      <pos A="0.222565" C="0.277435" G="0.332304" T="0.167696"/>
      <pos A="0.222565" C="0.112826" G="0.661523" T="0.00308642"/>
      <pos A="0.442043" C="0.167696" G="0.277435" T="0.112826"/>
      <pos A="0.0579565" C="0.716392" G="0.00308642" T="0.222565"/>
      <pos A="0.277435" C="0.112826" G="0.112826" T="0.496914"/>
      <pos A="0.222565" C="0.222565" G="0.332304" T="0.222565"/>
      <pos A="0.387174" C="0.277435" G="0.167696" T="0.167696"/>
      <pos A="0.167696" C="0.387174" G="0.277435" T="0.167696"/>
      <pos A="0.00308642" C="0.277435" G="0.661523" T="0.0579565"/>
      <pos A="0.387174" C="0.222565" G="0.167696" T="0.222565"/>
      <pos A="0.167696" C="0.00308642" G="0.826131" T="0.00308642"/>
      <pos A="0.112826" C="0.00308642" G="0.771262" T="0.112826"/>
      <pos A="0.332304" C="0.167696" G="0.496914" T="0.00308642"/>
      <pos A="0.0579565" C="0.771262" G="0.167696" T="0.00308642"/>
      <pos A="0.387174" C="0.277435" G="0.112826" T="0.222565"/>
      <pos A="0.112826" C="0.661523" G="0.167696" T="0.0579565"/>
    </motif>
    <motif db="0" id="M24" alt="O24" length="40" nsites="8" evalue="1.3e-003">
      <pos A="0.180358" C="0.58555" G="0.129709" T="0.104384"/>
      <pos A="0.180358" C="0.30698" G="0.281655" T="0.231006"/>
      <pos A="0.205682" C="0.281655" G="0.281655" T="0.231006"/>
      <pos A="0.281655" C="0.408278" G="0.104384" T="0.205682"/>
      <pos A="0.0537353" C="0.0790598" G="0.281655" T="0.58555"/>
      <pos A="0.0790598" C="0.256331" G="0.408278" T="0.256331"/>
      <pos A="0.0790598" C="0.636199" G="0.281655" T="0.00308642"/>
      <pos A="0.205682" C="0.332304" G="0.30698" T="0.155033"/>
      <pos A="0.180358" C="0.231006" G="0.180358" T="0.408278"/>
      <pos A="0.00308642" C="0.560225" G="0.433602" T="0.00308642"/>
      <pos A="0.458926" C="0.256331" G="0.129709" T="0.155033"/>
      <pos A="0.332304" C="0.155033" G="0.281655" T="0.231006"/>
      <pos A="0.281655" C="0.231006" G="0.180358" T="0.30698"/>
      <pos A="0.104384" C="0.560225" G="0.0537353" T="0.281655"/>
      <pos A="0.281655" C="0.357629" G="0.0537353" T="0.30698"/>
      <pos A="0.281655" C="0.155033" G="0.332304" T="0.231006"/>
      <pos A="0.30698" C="0.231006" G="0.281655" T="0.180358"/>
      <pos A="0.205682" C="0.357629" G="0.281655" T="0.155033"/>
      <pos A="0.180358" C="0.534901" G="0.231006" T="0.0537353"/>
      <pos A="0.205682" C="0.357629" G="0.281655" T="0.155033"/>
      <pos A="0.129709" C="0.636199" G="0.180358" T="0.0537353"/>
      <pos A="0.408278" C="0.155033" G="0.205682" T="0.231006"/>
      <pos A="0.155033" C="0.281655" G="0.458926" T="0.104384"/>
      <pos A="0.0284109" C="0.382953" G="0.534901" T="0.0537353"/>
      <pos A="0.332304" C="0.205682" G="0.281655" T="0.180358"/>
      <pos A="0.0790598" C="0.180358" G="0.458926" T="0.281655"/>
      <pos A="0.00308642" C="0.484251" G="0.30698" T="0.205682"/>
      <pos A="0.332304" C="0.458926" G="0.129709" T="0.0790598"/>
      <pos A="0.231006" C="0.155033" G="0.458926" T="0.155033"/>
      <pos A="0.129709" C="0.30698" G="0.231006" T="0.332304"/>
      <pos A="0.0537353" C="0.357629" G="0.382953" T="0.205682"/>
      <pos A="0.281655" C="0.281655" G="0.180358" T="0.256331"/>
      <pos A="0.281655" C="0.509576" G="0.155033" T="0.0537353"/>
      <pos A="0.458926" C="0.205682" G="0.129709" T="0.205682"/>
      <pos A="0.104384" C="0.281655" G="0.382953" T="0.231006"/>
      <pos A="0.458926" C="0.408278" G="0.0537353" T="0.0790598"/>
      <pos A="0.155033" C="0.00308642" G="0.382953" T="0.458926"/>
      <pos A="0.104384" C="0.433602" G="0.231006" T="0.231006"/>
      <pos A="0.0790598" C="0.129709" G="0.509576" T="0.281655"/>
      <pos A="0.104384" C="0.433602" G="0.281655" T="0.180358"/>
    </motif>
    <motif db="0" id="M25" alt="O25" length="40" nsites="8" evalue="1.3e-003">
      <pos A="0.200617" C="0.398148" G="0.0689304" T="0.332304"/>
      <pos A="0.134773" C="0.134773" G="0.463992" T="0.266461"/>
      <pos A="0.200617" C="0.463992" G="0.332304" T="0.00308642"/>
      <pos A="0.134773" C="0.200617" G="0.529835" T="0.134773"/>
      <pos A="0.200617" C="0.463992" G="0.332304" T="0.00308642"/>
      <pos A="0.200617" C="0.0689304" G="0.595679" T="0.134773"/>
      <pos A="0.0689304" C="0.398148" G="0.0689304" T="0.463992"/>
      <pos A="0.0689304" C="0.200617" G="0.529835" T="0.200617"/>
      <pos A="0.266461" C="0.332304" G="0.200617" T="0.200617"/>
      <pos A="0.134773" C="0.200617" G="0.332304" T="0.332304"/>
      <pos A="0.266461" C="0.529835" G="0.200617" T="0.00308642"/>
      <pos A="0.332304" C="0.200617" G="0.332304" T="0.134773"/>
      <pos A="0.00308642" C="0.134773" G="0.661523" T="0.200617"/>
      <pos A="0.398148" C="0.200617" G="0.200617" T="0.200617"/>
      <pos A="0.398148" C="0.134773" G="0.200617" T="0.266461"/>
      <pos A="0.200617" C="0.0689304" G="0.463992" T="0.266461"/>
      <pos A="0.200617" C="0.00308642" G="0.529835" T="0.266461"/>
      <pos A="0.332304" C="0.398148" G="0.266461" T="0.00308642"/>
      <pos A="0.332304" C="0.398148" G="0.134773" T="0.134773"/>
      <pos A="0.266461" C="0.398148" G="0.200617" T="0.134773"/>
      <pos A="0.398148" C="0.266461" G="0.200617" T="0.134773"/>
      <pos A="0.134773" C="0.266461" G="0.595679" T="0.00308642"/>
      <pos A="0.266461" C="0.00308642" G="0.332304" T="0.398148"/>
      <pos A="0.0689304" C="0.200617" G="0.727366" T="0.00308642"/>
      <pos A="0.0689304" C="0.200617" G="0.332304" T="0.398148"/>
      <pos A="0.332304" C="0.134773" G="0.266461" T="0.266461"/>
      <pos A="0.200617" C="0.398148" G="0.134773" T="0.266461"/>
      <pos A="0.266461" C="0.595679" G="0.134773" T="0.00308642"/>
      <pos A="0.332304" C="0.134773" G="0.463992" T="0.0689304"/>
      <pos A="0.200617" C="0.398148" G="0.200617" T="0.200617"/>
      <pos A="0.266461" C="0.332304" G="0.266461" T="0.134773"/>
      <pos A="0.200617" C="0.398148" G="0.00308642" T="0.398148"/>
      <pos A="0.0689304" C="0.398148" G="0.398148" T="0.134773"/>
      <pos A="0.266461" C="0.332304" G="0.0689304" T="0.332304"/>
      <pos A="0.200617" C="0.332304" G="0.134773" T="0.332304"/>
      <pos A="0.0689304" C="0.332304" G="0.0689304" T="0.529835"/>
      <pos A="0.0689304" C="0.0689304" G="0.266461" T="0.595679"/>
      <pos A="0.266461" C="0.266461" G="0.398148" T="0.0689304"/>
      <pos A="0.200617" C="0.727366" G="0.0689304" T="0.00308642"/>
      <pos A="0.200617" C="0.266461" G="0.398148" T="0.134773"/>
    </motif>
    <motif db="0" id="M26" alt="O26" length="40" nsites="8" evalue="1.3e-003">
      <pos A="0.094961" C="0.186837" G="0.508398" T="0.209804"/>
      <pos A="0.186837" C="0.485429" G="0.232773" T="0.094961"/>
      <pos A="0.186837" C="0.255742" G="0.393555" T="0.163868"/>
      <pos A="0.0490242" C="0.46246" G="0.255742" T="0.232773"/>
      <pos A="0.232773" C="0.324648" G="0.30168" T="0.140899"/>
      <pos A="0.209804" C="0.278711" G="0.370586" T="0.140899"/>
      <pos A="0.186837" C="0.324648" G="0.186837" T="0.30168"/>
      <pos A="0.370586" C="0.11793" G="0.30168" T="0.209804"/>
      <pos A="0.094961" C="0.209804" G="0.278711" T="0.416523"/>
      <pos A="0.255742" C="0.00308642" G="0.140899" T="0.600273"/>
      <pos A="0.209804" C="0.30168" G="0.278711" T="0.209804"/>
      <pos A="0.209804" C="0.186837" G="0.278711" T="0.324648"/>
      <pos A="0.30168" C="0.485429" G="0.11793" T="0.094961"/>
      <pos A="0.186837" C="0.163868" G="0.209804" T="0.439491"/>
      <pos A="0.140899" C="0.186837" G="0.416523" T="0.255742"/>
      <pos A="0.0719921" C="0.554336" G="0.11793" T="0.255742"/>
      <pos A="0.186837" C="0.30168" G="0.186837" T="0.324648"/>
      <pos A="0.11793" C="0.232773" G="0.416523" T="0.232773"/>
      <pos A="0.163868" C="0.508398" G="0.140899" T="0.186837"/>
      <pos A="0.232773" C="0.324648" G="0.255742" T="0.186837"/>
      <pos A="0.46246" C="0.163868" G="0.209804" T="0.163868"/>
      <pos A="0.094961" C="0.186837" G="0.600273" T="0.11793"/>
      <pos A="0.140899" C="0.370586" G="0.30168" T="0.186837"/>
      <pos A="0.140899" C="0.508398" G="0.186837" T="0.163868"/>
      <pos A="0.370586" C="0.094961" G="0.347617" T="0.186837"/>
      <pos A="0.393555" C="0.393555" G="0.163868" T="0.0490242"/>
      <pos A="0.324648" C="0.0260553" G="0.347617" T="0.30168"/>
      <pos A="0.11793" C="0.094961" G="0.324648" T="0.46246"/>
      <pos A="0.163868" C="0.324648" G="0.508398" T="0.00308642"/>
      <pos A="0.278711" C="0.439491" G="0.186837" T="0.094961"/>
      <pos A="0.255742" C="0.324648" G="0.232773" T="0.186837"/>
      <pos A="0.163868" C="0.439491" G="0.140899" T="0.255742"/>
      <pos A="0.094961" C="0.393555" G="0.278711" T="0.232773"/>
      <pos A="0.232773" C="0.11793" G="0.30168" T="0.347617"/>
      <pos A="0.140899" C="0.11793" G="0.600273" T="0.140899"/>
      <pos A="0.11793" C="0.186837" G="0.393555" T="0.30168"/>
      <pos A="0.393555" C="0.163868" G="0.278711" T="0.163868"/>
      <pos A="0.140899" C="0.163868" G="0.600273" T="0.094961"/>
      <pos A="0.209804" C="0.370586" G="0.347617" T="0.0719921"/>
      <pos A="0.0719921" C="0.554336" G="0.278711" T="0.094961"/>
    </motif>
    <motif db="0" id="M27" alt="O27" length="40" nsites="8" evalue="1.3e-003">
      <pos A="0.332304" C="0.332304" G="0.112826" T="0.222565"/>
      <pos A="0.771262" C="0.00308642" G="0.222565" T="0.00308642"/>
      <pos A="0.222565" C="0.661523" G="0.112826" T="0.00308642"/>
      <pos A="0.00308642" C="0.332304" G="0.551784" T="0.112826"/>
      <pos A="0.00308642" C="0.222565" G="0.112826" T="0.661523"/>
      <pos A="0.00308642" C="0.771262" G="0.00308642" T="0.222565"/>
      <pos A="0.222565" C="0.112826" G="0.332304" T="0.332304"/>
      <pos A="0.00308642" C="0.551784" G="0.442043" T="0.00308642"/>
      <pos A="0.332304" C="0.551784" G="0.00308642" T="0.112826"/>
      <pos A="0.112826" C="0.661523" G="0.222565" T="0.00308642"/>
      <pos A="0.00308642" C="0.332304" G="0.112826" T="0.551784"/>
      <pos A="0.112826" C="0.661523" G="0.112826" T="0.112826"/>
      <pos A="0.00308642" C="0.442043" G="0.222565" T="0.332304"/>
      <pos A="0.00308642" C="0.442043" G="0.551784" T="0.00308642"/>
      <pos A="0.442043" C="0.00308642" G="0.222565" T="0.332304"/>
      <pos A="0.551784" C="0.332304" G="0.00308642" T="0.112826"/>
      <pos A="0.442043" C="0.332304" G="0.222565" T="0.00308642"/>
      <pos A="0.112826" C="0.332304" G="0.332304" T="0.222565"/>
      <pos A="0.222565" C="0.442043" G="0.112826" T="0.222565"/>
      <pos A="0.00308642" C="0.222565" G="0.771262" T="0.00308642"/>
      <pos A="0.332304" C="0.442043" G="0.112826" T="0.112826"/>
      <pos A="0.112826" C="0.222565" G="0.222565" T="0.442043"/>
      <pos A="0.00308642" C="0.112826" G="0.661523" T="0.222565"/>
      <pos A="0.112826" C="0.442043" G="0.442043" T="0.00308642"/>
      <pos A="0.00308642" C="0.332304" G="0.332304" T="0.332304"/>
      <pos A="0.442043" C="0.112826" G="0.222565" T="0.222565"/>
      <pos A="0.00308642" C="0.332304" G="0.332304" T="0.332304"/>
      <pos A="0.222565" C="0.332304" G="0.112826" T="0.332304"/>
      <pos A="0.551784" C="0.112826" G="0.332304" T="0.00308642"/>
      <pos A="0.222565" C="0.332304" G="0.00308642" T="0.442043"/>
      <pos A="0.442043" C="0.00308642" G="0.551784" T="0.00308642"/>
      <pos A="0.112826" C="0.551784" G="0.332304" T="0.00308642"/>
      <pos A="0.661523" C="0.00308642" G="0.332304" T="0.00308642"/>
      <pos A="0.112826" C="0.661523" G="0.222565" T="0.00308642"/>
      <pos A="0.112826" C="0.00308642" G="0.771262" T="0.112826"/>
      <pos A="0.00308642" C="0.222565" G="0.332304" T="0.442043"/>
      <pos A="0.00308642" C="0.112826" G="0.661523" T="0.222565"/>
      <pos A="0.222565" C="0.442043" G="0.00308642" T="0.332304"/>
      <pos A="0.442043" C="0.00308642" G="0.442043" T="0.112826"/>
      <pos A="0.00308642" C="0.881001" G="0.00308642" T="0.112826"/>
    </motif>
    <motif db="0" id="M28" alt="O28" length="40" nsites="8" evalue="1.3e-003">
      <pos A="0.217511" C="0.185023" G="0.295484" T="0.301982"/>
      <pos A="0.120045" C="0.243502" G="0.237004" T="0.399448"/>
      <pos A="0.185023" C="0.211013" G="0.288987" T="0.314977"/>
      <pos A="0.178525" C="0.373457" G="0.204516" T="0.243502"/>
      <pos A="0.178525" C="0.360461" G="0.217511" T="0.243502"/>
      <pos A="0.230507" C="0.275991" G="0.19152" T="0.301982"/>
      <pos A="0.295484" C="0.211013" G="0.33447" T="0.159032"/>
      <pos A="0.353963" C="0.0875565" G="0.431937" T="0.126543"/>
      <pos A="0.30848" C="0.321475" G="0.16553" T="0.204516"/>
      <pos A="0.275991" C="0.204516" G="0.204516" T="0.314977"/>
      <pos A="0.262996" C="0.438434" G="0.152534" T="0.146037"/>
      <pos A="0.146037" C="0.366959" G="0.25" T="0.237004"/>
      <pos A="0.217511" C="0.295484" G="0.321475" T="0.16553"/>
      <pos A="0.30848" C="0.126543" G="0.327972" T="0.237004"/>
      <pos A="0.172028" C="0.204516" G="0.33447" T="0.288987"/>
      <pos A="0.139539" C="0.126543" G="0.269493" T="0.464425"/>
      <pos A="0.152534" C="0.451429" G="0.16553" T="0.230507"/>
      <pos A="0.262996" C="0.126543" G="0.327972" T="0.282489"/>
      <pos A="0.262996" C="0.301982" G="0.224009" T="0.211013"/>
      <pos A="0.0680632" C="0.33447" G="0.301982" T="0.295484"/>
      <pos A="0.237004" C="0.0810588" G="0.39295" T="0.288987"/>
      <pos A="0.275991" C="0.113548" G="0.30848" T="0.301982"/>
      <pos A="0.178525" C="0.159032" G="0.366959" T="0.295484"/>
      <pos A="0.269493" C="0.321475" G="0.204516" T="0.204516"/>
      <pos A="0.243502" C="0.256498" G="0.230507" T="0.269493"/>
      <pos A="0.288987" C="0.262996" G="0.146037" T="0.301982"/>
      <pos A="0.321475" C="0.269493" G="0.237004" T="0.172028"/>
      <pos A="0.224009" C="0.360461" G="0.275991" T="0.139539"/>
      <pos A="0.224009" C="0.444931" G="0.146037" T="0.185023"/>
      <pos A="0.288987" C="0.262996" G="0.347466" T="0.100552"/>
      <pos A="0.126543" C="0.224009" G="0.347466" T="0.301982"/>
      <pos A="0.230507" C="0.275991" G="0.39295" T="0.100552"/>
      <pos A="0.39295" C="0.262996" G="0.16553" T="0.178525"/>
      <pos A="0.33447" C="0.224009" G="0.366959" T="0.074561"/>
      <pos A="0.295484" C="0.211013" G="0.288987" T="0.204516"/>
      <pos A="0.275991" C="0.25" G="0.230507" T="0.243502"/>
      <pos A="0.16553" C="0.314977" G="0.262996" T="0.256498"/>
      <pos A="0.25" C="0.16553" G="0.256498" T="0.327972"/>
      <pos A="0.146037" C="0.301982" G="0.262996" T="0.288987"/>
      <pos A="0.0550686" C="0.159032" G="0.379955" T="0.405946"/>
    </motif>
    <motif db="0" id="M29" alt="O29" length="40" nsites="8" evalue="1.3e-003">
      <pos A="0.256555" C="0.186633" G="0.151671" T="0.405141"/>
      <pos A="0.0904899" C="0.282776" G="0.247815" T="0.37892"/>
      <pos A="0.177892" C="0.177892" G="0.335218" T="0.308998"/>
      <pos A="0.212853" C="0.457582" G="0.230334" T="0.0992296"/>
      <pos A="0.151671" C="0.204114" G="0.335218" T="0.308998"/>
      <pos A="0.0904899" C="0.177892" G="0.405141" T="0.326478"/>
      <pos A="0.448841" C="0.142931" G="0.265296" T="0.142931"/>
      <pos A="0.239075" C="0.326478" G="0.160412" T="0.274036"/>
      <pos A="0.274036" C="0.41388" G="0.0642686" T="0.247815"/>
      <pos A="0.230334" C="0.317737" G="0.256555" T="0.195373"/>
      <pos A="0.300257" C="0.169153" G="0.335218" T="0.195373"/>
      <pos A="0.230334" C="0.151671" G="0.335218" T="0.282776"/>
      <pos A="0.169153" C="0.160412" G="0.247815" T="0.422621"/>
      <pos A="0.11671" C="0.204114" G="0.256555" T="0.422621"/>
      <pos A="0.212853" C="0.300257" G="0.221594" T="0.265296"/>
      <pos A="0.282776" C="0.326478" G="0.282776" T="0.10797"/>
      <pos A="0.0992296" C="0.317737" G="0.317737" T="0.265296"/>
      <pos A="0.282776" C="0.343959" G="0.142931" T="0.230334"/>
      <pos A="0.160412" C="0.151671" G="0.308998" T="0.37892"/>
      <pos A="0.125451" C="0.204114" G="0.282776" T="0.38766"/>
      <pos A="0.291516" C="0.195373" G="0.256555" T="0.256555"/>
      <pos A="0.212853" C="0.0467881" G="0.588686" T="0.151671"/>
      <pos A="0.247815" C="0.335218" G="0.160412" T="0.256555"/>
      <pos A="0.300257" C="0.265296" G="0.274036" T="0.160412"/>
      <pos A="0.282776" C="0.169153" G="0.142931" T="0.405141"/>
      <pos A="0.247815" C="0.335218" G="0.239075" T="0.177892"/>
      <pos A="0.169153" C="0.483803" G="0.10797" T="0.239075"/>
      <pos A="0.343959" C="0.291516" G="0.142931" T="0.221594"/>
      <pos A="0.221594" C="0.274036" G="0.317737" T="0.186633"/>
      <pos A="0.177892" C="0.41388" G="0.195373" T="0.212853"/>
      <pos A="0.335218" C="0.204114" G="0.256555" T="0.204114"/>
      <pos A="0.142931" C="0.352698" G="0.308998" T="0.195373"/>
      <pos A="0.247815" C="0.317737" G="0.230334" T="0.204114"/>
      <pos A="0.247815" C="0.239075" G="0.230334" T="0.282776"/>
      <pos A="0.37892" C="0.160412" G="0.326478" T="0.134191"/>
      <pos A="0.343959" C="0.274036" G="0.282776" T="0.0992296"/>
      <pos A="0.352698" C="0.186633" G="0.221594" T="0.239075"/>
      <pos A="0.151671" C="0.37892" G="0.134191" T="0.335218"/>
      <pos A="0.212853" C="0.0467881" G="0.352698" T="0.38766"/>
      <pos A="0.160412" C="0.204114" G="0.483803" T="0.151671"/>
    </motif>
    <motif db="0" id="M30" alt="O30" length="40" nsites="8" evalue="1.3e-003">
      <pos A="0.133901" C="0.277799" G="0.251636" T="0.336665"/>
      <pos A="0.251636" C="0.20585" G="0.11428" T="0.428236"/>
      <pos A="0.160064" C="0.421695" G="0.179687" T="0.238554"/>
      <pos A="0.356287" C="0.12082" G="0.251636" T="0.271257"/>
      <pos A="0.186227" C="0.284339" G="0.238554" T="0.29088"/>
      <pos A="0.212391" C="0.192768" G="0.284339" T="0.310502"/>
      <pos A="0.336665" C="0.323583" G="0.225473" T="0.11428"/>
      <pos A="0.303961" C="0.238554" G="0.199309" T="0.258176"/>
      <pos A="0.153524" C="0.153524" G="0.460939" T="0.232013"/>
      <pos A="0.232013" C="0.317043" G="0.264717" T="0.186227"/>
      <pos A="0.303961" C="0.218931" G="0.0554123" T="0.421695"/>
      <pos A="0.245094" C="0.173146" G="0.447858" T="0.133901"/>
      <pos A="0.218931" C="0.317043" G="0.343206" T="0.12082"/>
      <pos A="0.107738" C="0.277799" G="0.402073" T="0.212391"/>
      <pos A="0.160064" C="0.179687" G="0.251636" T="0.408613"/>
      <pos A="0.186227" C="0.212391" G="0.415155" T="0.186227"/>
      <pos A="0.336665" C="0.146983" G="0.173146" T="0.343206"/>
      <pos A="0.323583" C="0.225473" G="0.218931" T="0.232013"/>
      <pos A="0.277799" C="0.356287" G="0.192768" T="0.173146"/>
      <pos A="0.258176" C="0.29742" G="0.173146" T="0.271257"/>
      <pos A="0.173146" C="0.264717" G="0.29088" T="0.271257"/>
      <pos A="0.101198" C="0.218931" G="0.375909" T="0.303961"/>
      <pos A="0.388991" C="0.107738" G="0.251636" T="0.251636"/>
      <pos A="0.166605" C="0.284339" G="0.343206" T="0.20585"/>
      <pos A="0.0554123" C="0.428236" G="0.323583" T="0.192768"/>
      <pos A="0.186227" C="0.277799" G="0.146983" T="0.388991"/>
      <pos A="0.166605" C="0.284339" G="0.395532" T="0.153524"/>
      <pos A="0.29742" C="0.29088" G="0.218931" T="0.192768"/>
      <pos A="0.199309" C="0.349746" G="0.356287" T="0.0946568"/>
      <pos A="0.277799" C="0.251636" G="0.107738" T="0.362828"/>
      <pos A="0.303961" C="0.232013" G="0.251636" T="0.212391"/>
      <pos A="0.323583" C="0.146983" G="0.330124" T="0.199309"/>
      <pos A="0.192768" C="0.369369" G="0.258176" T="0.179687"/>
      <pos A="0.179687" C="0.356287" G="0.218931" T="0.245094"/>
      <pos A="0.264717" C="0.212391" G="0.330124" T="0.192768"/>
      <pos A="0.20585" C="0.245094" G="0.343206" T="0.20585"/>
      <pos A="0.212391" C="0.395532" G="0.245094" T="0.146983"/>
      <pos A="0.284339" C="0.127361" G="0.284339" T="0.303961"/>
      <pos A="0.29742" C="0.238554" G="0.258176" T="0.20585"/>
      <pos A="0.336665" C="0.192768" G="0.153524" T="0.317043"/>
    </motif>
    <motif db="0" id="M32" alt="O32" length="40" nsites="8" evalue="1.3e-003">
      <pos A="0.230507" C="0.224009" G="0.211013" T="0.33447"/>
      <pos A="0.217511" C="0.237004" G="0.360461" T="0.185023"/>
      <pos A="0.256498" C="0.256498" G="0.321475" T="0.16553"/>
      <pos A="0.224009" C="0.33447" G="0.269493" T="0.172028"/>
      <pos A="0.282489" C="0.211013" G="0.275991" T="0.230507"/>
      <pos A="0.185023" C="0.353963" G="0.282489" T="0.178525"/>
      <pos A="0.25" C="0.224009" G="0.146037" T="0.379955"/>
      <pos A="0.100552" C="0.373457" G="0.256498" T="0.269493"/>
      <pos A="0.16553" C="0.243502" G="0.282489" T="0.30848"/>
      <pos A="0.262996" C="0.0680632" G="0.33447" T="0.33447"/>
      <pos A="0.340968" C="0.211013" G="0.178525" T="0.269493"/>
      <pos A="0.39295" C="0.269493" G="0.204516" T="0.133041"/>
      <pos A="0.185023" C="0.139539" G="0.360461" T="0.314977"/>
      <pos A="0.10705" C="0.425439" G="0.146037" T="0.321475"/>
      <pos A="0.133041" C="0.405946" G="0.243502" T="0.217511"/>
      <pos A="0.172028" C="0.405946" G="0.269493" T="0.152534"/>
      <pos A="0.399448" C="0.185023" G="0.269493" T="0.146037"/>
      <pos A="0.185023" C="0.172028" G="0.39295" T="0.25"/>
      <pos A="0.146037" C="0.185023" G="0.399448" T="0.269493"/>
      <pos A="0.204516" C="0.347466" G="0.269493" T="0.178525"/>
      <pos A="0.262996" C="0.211013" G="0.172028" T="0.353963"/>
      <pos A="0.126543" C="0.314977" G="0.224009" T="0.33447"/>
      <pos A="0.33447" C="0.295484" G="0.178525" T="0.19152"/>
      <pos A="0.321475" C="0.172028" G="0.243502" T="0.262996"/>
      <pos A="0.19152" C="0.133041" G="0.30848" T="0.366959"/>
      <pos A="0.295484" C="0.0875565" G="0.327972" T="0.288987"/>
      <pos A="0.237004" C="0.327972" G="0.340968" T="0.0940543"/>
      <pos A="0.185023" C="0.412443" G="0.275991" T="0.126543"/>
      <pos A="0.269493" C="0.211013" G="0.19152" T="0.327972"/>
      <pos A="0.269493" C="0.217511" G="0.340968" T="0.172028"/>
      <pos A="0.10705" C="0.262996" G="0.425439" T="0.204516"/>
      <pos A="0.288987" C="0.295484" G="0.204516" T="0.211013"/>
      <pos A="0.126543" C="0.269493" G="0.288987" T="0.314977"/>
      <pos A="0.30848" C="0.230507" G="0.152534" T="0.30848"/>
      <pos A="0.30848" C="0.366959" G="0.237004" T="0.0875565"/>
      <pos A="0.204516" C="0.295484" G="0.217511" T="0.282489"/>
      <pos A="0.230507" C="0.178525" G="0.39295" T="0.198018"/>
      <pos A="0.230507" C="0.224009" G="0.185023" T="0.360461"/>
      <pos A="0.146037" C="0.347466" G="0.327972" T="0.178525"/>
      <pos A="0.0875565" C="0.275991" G="0.431937" T="0.204516"/>
    </motif>
    <motif db="0" id="M33" alt="O33" length="40" nsites="8" evalue="1.3e-003">
      <pos A="0.217511" C="0.269493" G="0.19152" T="0.321475"/>
      <pos A="0.16553" C="0.230507" G="0.30848" T="0.295484"/>
      <pos A="0.282489" C="0.139539" G="0.230507" T="0.347466"/>
      <pos A="0.269493" C="0.256498" G="0.204516" T="0.269493"/>
      <pos A="0.10705" C="0.275991" G="0.340968" T="0.275991"/>
      <pos A="0.152534" C="0.217511" G="0.230507" T="0.399448"/>
      <pos A="0.113548" C="0.353963" G="0.185023" T="0.347466"/>
      <pos A="0.159032" C="0.237004" G="0.321475" T="0.282489"/>
      <pos A="0.178525" C="0.172028" G="0.366959" T="0.282489"/>
      <pos A="0.217511" C="0.224009" G="0.321475" T="0.237004"/>
      <pos A="0.366959" C="0.198018" G="0.288987" T="0.146037"/>
      <pos A="0.366959" C="0.237004" G="0.19152" T="0.204516"/>
      <pos A="0.120045" C="0.431937" G="0.275991" T="0.172028"/>
      <pos A="0.340968" C="0.269493" G="0.211013" T="0.178525"/>
      <pos A="0.152534" C="0.282489" G="0.33447" T="0.230507"/>
      <pos A="0.204516" C="0.269493" G="0.340968" T="0.185023"/>
      <pos A="0.100552" C="0.256498" G="0.237004" T="0.405946"/>
      <pos A="0.301982" C="0.10705" G="0.224009" T="0.366959"/>
      <pos A="0.230507" C="0.262996" G="0.360461" T="0.146037"/>
      <pos A="0.237004" C="0.386452" G="0.152534" T="0.224009"/>
      <pos A="0.185023" C="0.327972" G="0.211013" T="0.275991"/>
      <pos A="0.25" C="0.347466" G="0.243502" T="0.159032"/>
      <pos A="0.139539" C="0.243502" G="0.314977" T="0.301982"/>
      <pos A="0.30848" C="0.185023" G="0.198018" T="0.30848"/>
      <pos A="0.30848" C="0.373457" G="0.275991" T="0.0420731"/>
      <pos A="0.295484" C="0.269493" G="0.237004" T="0.198018"/>
      <pos A="0.262996" C="0.295484" G="0.321475" T="0.120045"/>
      <pos A="0.120045" C="0.353963" G="0.204516" T="0.321475"/>
      <pos A="0.33447" C="0.126543" G="0.185023" T="0.353963"/>
      <pos A="0.204516" C="0.25" G="0.185023" T="0.360461"/>
      <pos A="0.490416" C="0.120045" G="0.159032" T="0.230507"/>
      <pos A="0.211013" C="0.269493" G="0.353963" T="0.16553"/>
      <pos A="0.185023" C="0.288987" G="0.275991" T="0.25"/>
      <pos A="0.172028" C="0.275991" G="0.353963" T="0.198018"/>
      <pos A="0.237004" C="0.211013" G="0.314977" T="0.237004"/>
      <pos A="0.198018" C="0.30848" G="0.217511" T="0.275991"/>
      <pos A="0.0680632" C="0.399448" G="0.386452" T="0.146037"/>
      <pos A="0.178525" C="0.256498" G="0.282489" T="0.282489"/>
      <pos A="0.224009" C="0.275991" G="0.301982" T="0.198018"/>
      <pos A="0.399448" C="0.16553" G="0.25" T="0.185023"/>
    </motif>
    <motif db="0" id="M34" alt="O34" length="40" nsites="8" evalue="1.3e-003">
      <pos A="0.200617" C="0.398148" G="0.200617" T="0.200617"/>
      <pos A="0.496914" C="0.00308642" G="0.299383" T="0.200617"/>
      <pos A="0.398148" C="0.299383" G="0.200617" T="0.101852"/>
      <pos A="0.101852" C="0.00308642" G="0.200617" T="0.694444"/>
      <pos A="0.200617" C="0.200617" G="0.398148" T="0.200617"/>
      <pos A="0.00308642" C="0.496914" G="0.496914" T="0.00308642"/>
      <pos A="0.398148" C="0.00308642" G="0.101852" T="0.496914"/>
      <pos A="0.398148" C="0.101852" G="0.398148" T="0.101852"/>
      <pos A="0.200617" C="0.299383" G="0.00308642" T="0.496914"/>
      <pos A="0.200617" C="0.299383" G="0.299383" T="0.200617"/>
      <pos A="0.101852" C="0.200617" G="0.299383" T="0.398148"/>
      <pos A="0.101852" C="0.496914" G="0.299383" T="0.101852"/>
      <pos A="0.200617" C="0.496914" G="0.101852" T="0.200617"/>
      <pos A="0.200617" C="0.398148" G="0.00308642" T="0.398148"/>
      <pos A="0.101852" C="0.299383" G="0.299383" T="0.299383"/>
      <pos A="0.200617" C="0.101852" G="0.694444" T="0.00308642"/>
      <pos A="0.101852" C="0.00308642" G="0.694444" T="0.200617"/>
      <pos A="0.299383" C="0.00308642" G="0.398148" T="0.299383"/>
      <pos A="0.00308642" C="0.200617" G="0.398148" T="0.398148"/>
      <pos A="0.299383" C="0.101852" G="0.200617" T="0.398148"/>
      <pos A="0.694444" C="0.101852" G="0.101852" T="0.101852"/>
      <pos A="0.398148" C="0.398148" G="0.101852" T="0.101852"/>
      <pos A="0.101852" C="0.299383" G="0.398148" T="0.200617"/>
      <pos A="0.101852" C="0.200617" G="0.200617" T="0.496914"/>
      <pos A="0.200617" C="0.299383" G="0.101852" T="0.398148"/>
      <pos A="0.299383" C="0.299383" G="0.299383" T="0.101852"/>
      <pos A="0.299383" C="0.101852" G="0.299383" T="0.299383"/>
      <pos A="0.299383" C="0.101852" G="0.496914" T="0.101852"/>
      <pos A="0.299383" C="0.200617" G="0.398148" T="0.101852"/>
      <pos A="0.694444" C="0.101852" G="0.200617" T="0.00308642"/>
      <pos A="0.299383" C="0.00308642" G="0.496914" T="0.200617"/>
      <pos A="0.398148" C="0.101852" G="0.398148" T="0.101852"/>
      <pos A="0.595679" C="0.101852" G="0.101852" T="0.200617"/>
      <pos A="0.200617" C="0.299383" G="0.398148" T="0.101852"/>
      <pos A="0.398148" C="0.00308642" G="0.496914" T="0.101852"/>
      <pos A="0.101852" C="0.101852" G="0.595679" T="0.200617"/>
      <pos A="0.595679" C="0.200617" G="0.200617" T="0.00308642"/>
      <pos A="0.299383" C="0.299383" G="0.299383" T="0.101852"/>
      <pos A="0.00308642" C="0.200617" G="0.595679" T="0.200617"/>
      <pos A="0.00308642" C="0.200617" G="0.101852" T="0.694444"/>
    </motif>
    <motif db="0" id="M35" alt="O35" length="40" nsites="8" evalue="1.3e-003">
      <pos A="0.25" C="0.373457" G="0.126543" T="0.25"/>
      <pos A="0.00308642" C="0.25" G="0.25" T="0.496914"/>
      <pos A="0.00308642" C="0.867284" G="0.00308642" T="0.126543"/>
      <pos A="0.25" C="0.00308642" G="0.126543" T="0.62037"/>
      <pos A="0.00308642" C="0.62037" G="0.373457" T="0.00308642"/>
      <pos A="0.25" C="0.62037" G="0.00308642" T="0.126543"/>
      <pos A="0.126543" C="0.867284" G="0.00308642" T="0.00308642"/>
      <pos A="0.126543" C="0.62037" G="0.00308642" T="0.25"/>
      <pos A="0.25" C="0.373457" G="0.126543" T="0.25"/>
      <pos A="0.25" C="0.00308642" G="0.373457" T="0.373457"/>
      <pos A="0.00308642" C="0.496914" G="0.126543" T="0.373457"/>
      <pos A="0.25" C="0.25" G="0.00308642" T="0.496914"/>
      <pos A="0.25" C="0.126543" G="0.373457" T="0.25"/>
      <pos A="0.00308642" C="0.25" G="0.496914" T="0.25"/>
      <pos A="0.126543" C="0.867284" G="0.00308642" T="0.00308642"/>
      <pos A="0.00308642" C="0.743827" G="0.00308642" T="0.25"/>
      <pos A="0.126543" C="0.25" G="0.126543" T="0.496914"/>
      <pos A="0.373457" C="0.25" G="0.25" T="0.126543"/>
      <pos A="0.00308642" C="0.373457" G="0.496914" T="0.126543"/>
      <pos A="0.126543" C="0.00308642" G="0.62037" T="0.25"/>
      <pos A="0.25" C="0.496914" G="0.126543" T="0.126543"/>
      <pos A="0.00308642" C="0.25" G="0.126543" T="0.62037"/>
      <pos A="0.25" C="0.00308642" G="0.126543" T="0.62037"/>
      <pos A="0.126543" C="0.373457" G="0.00308642" T="0.496914"/>
      <pos A="0.126543" C="0.00308642" G="0.496914" T="0.373457"/>
      <pos A="0.126543" C="0.496914" G="0.373457" T="0.00308642"/>
      <pos A="0.25" C="0.25" G="0.373457" T="0.126543"/>
      <pos A="0.00308642" C="0.126543" G="0.62037" T="0.25"/>
      <pos A="0.25" C="0.373457" G="0.126543" T="0.25"/>
      <pos A="0.00308642" C="0.126543" G="0.373457" T="0.496914"/>
      <pos A="0.126543" C="0.25" G="0.373457" T="0.25"/>
      <pos A="0.62037" C="0.373457" G="0.00308642" T="0.00308642"/>
      <pos A="0.00308642" C="0.373457" G="0.62037" T="0.00308642"/>
      <pos A="0.126543" C="0.126543" G="0.743827" T="0.00308642"/>
      <pos A="0.743827" C="0.00308642" G="0.00308642" T="0.25"/>
      <pos A="0.00308642" C="0.126543" G="0.867284" T="0.00308642"/>
      <pos A="0.373457" C="0.00308642" G="0.373457" T="0.25"/>
      <pos A="0.373457" C="0.25" G="0.373457" T="0.00308642"/>
      <pos A="0.126543" C="0.126543" G="0.62037" T="0.126543"/>
      <pos A="0.25" C="0.00308642" G="0.743827" T="0.00308642"/>
    </motif>
    <motif db="0" id="M37" alt="O37" length="40" nsites="8" evalue="1.3e-003">
      <pos A="0.14418" C="0.238242" G="0.332304" T="0.285273"/>
      <pos A="0.0971486" C="0.614492" G="0.14418" T="0.14418"/>
      <pos A="0.191211" C="0.0501175" G="0.52043" T="0.238242"/>
      <pos A="0.191211" C="0.14418" G="0.473398" T="0.191211"/>
      <pos A="0.0501175" C="0.332304" G="0.285273" T="0.332304"/>
      <pos A="0.191211" C="0.473398" G="0.285273" T="0.0501175"/>
      <pos A="0.0501175" C="0.191211" G="0.191211" T="0.567461"/>
      <pos A="0.0501175" C="0.426366" G="0.379335" T="0.14418"/>
      <pos A="0.0501175" C="0.614492" G="0.0501175" T="0.285273"/>
      <pos A="0.332304" C="0.0971486" G="0.191211" T="0.379335"/>
      <pos A="0.0501175" C="0.285273" G="0.191211" T="0.473398"/>
      <pos A="0.285273" C="0.332304" G="0.191211" T="0.191211"/>
      <pos A="0.238242" C="0.238242" G="0.238242" T="0.285273"/>
      <pos A="0.332304" C="0.14418" G="0.332304" T="0.191211"/>
      <pos A="0.238242" C="0.614492" G="0.14418" T="0.00308642"/>
      <pos A="0.426366" C="0.379335" G="0.191211" T="0.00308642"/>
      <pos A="0.238242" C="0.567461" G="0.191211" T="0.00308642"/>
      <pos A="0.238242" C="0.379335" G="0.332304" T="0.0501175"/>
      <pos A="0.332304" C="0.238242" G="0.191211" T="0.238242"/>
      <pos A="0.0501175" C="0.426366" G="0.52043" T="0.00308642"/>
      <pos A="0.332304" C="0.191211" G="0.191211" T="0.285273"/>
      <pos A="0.332304" C="0.332304" G="0.332304" T="0.00308642"/>
      <pos A="0.285273" C="0.473398" G="0.191211" T="0.0501175"/>
      <pos A="0.191211" C="0.379335" G="0.332304" T="0.0971486"/>
      <pos A="0.473398" C="0.285273" G="0.00308642" T="0.238242"/>
      <pos A="0.0501175" C="0.191211" G="0.708554" T="0.0501175"/>
      <pos A="0.0501175" C="0.379335" G="0.379335" T="0.191211"/>
      <pos A="0.285273" C="0.332304" G="0.0971486" T="0.285273"/>
      <pos A="0.379335" C="0.191211" G="0.238242" T="0.191211"/>
      <pos A="0.0501175" C="0.661523" G="0.14418" T="0.14418"/>
      <pos A="0.14418" C="0.473398" G="0.191211" T="0.191211"/>
      <pos A="0.191211" C="0.191211" G="0.285273" T="0.332304"/>
      <pos A="0.238242" C="0.473398" G="0.0971486" T="0.191211"/>
      <pos A="0.0501175" C="0.567461" G="0.285273" T="0.0971486"/>
      <pos A="0.0501175" C="0.567461" G="0.0971486" T="0.285273"/>
      <pos A="0.14418" C="0.332304" G="0.285273" T="0.238242"/>
      <pos A="0.0971486" C="0.379335" G="0.332304" T="0.191211"/>
      <pos A="0.238242" C="0.0501175" G="0.426366" T="0.285273"/>
      <pos A="0.191211" C="0.14418" G="0.661523" T="0.00308642"/>
      <pos A="0.0971486" C="0.238242" G="0.426366" T="0.238242"/>
    </motif>
    <motif db="0" id="M38" alt="O38" length="40" nsites="8" evalue="1.3e-003">
      <pos A="0.0615664" C="0.269493" G="0.282489" T="0.386452"/>
      <pos A="0.10705" C="0.373457" G="0.288987" T="0.230507"/>
      <pos A="0.321475" C="0.0680632" G="0.39295" T="0.217511"/>
      <pos A="0.353963" C="0.262996" G="0.178525" T="0.204516"/>
      <pos A="0.399448" C="0.120045" G="0.100552" T="0.379955"/>
      <pos A="0.0875565" C="0.386452" G="0.295484" T="0.230507"/>
      <pos A="0.224009" C="0.360461" G="0.211013" T="0.204516"/>
      <pos A="0.321475" C="0.30848" G="0.198018" T="0.172028"/>
      <pos A="0.256498" C="0.074561" G="0.321475" T="0.347466"/>
      <pos A="0.0420731" C="0.262996" G="0.496914" T="0.198018"/>
      <pos A="0.211013" C="0.178525" G="0.269493" T="0.340968"/>
      <pos A="0.178525" C="0.282489" G="0.288987" T="0.25"/>
      <pos A="0.237004" C="0.295484" G="0.243502" T="0.224009"/>
      <pos A="0.262996" C="0.405946" G="0.0875565" T="0.243502"/>
      <pos A="0.198018" C="0.269493" G="0.275991" T="0.256498"/>
      <pos A="0.33447" C="0.282489" G="0.256498" T="0.126543"/>
      <pos A="0.262996" C="0.262996" G="0.198018" T="0.275991"/>
      <pos A="0.30848" C="0.230507" G="0.256498" T="0.204516"/>
      <pos A="0.243502" C="0.288987" G="0.295484" T="0.172028"/>
      <pos A="0.25" C="0.314977" G="0.237004" T="0.198018"/>
      <pos A="0.126543" C="0.360461" G="0.301982" T="0.211013"/>
      <pos A="0.295484" C="0.204516" G="0.230507" T="0.269493"/>
      <pos A="0.185023" C="0.269493" G="0.321475" T="0.224009"/>
      <pos A="0.237004" C="0.269493" G="0.301982" T="0.19152"/>
      <pos A="0.139539" C="0.353963" G="0.204516" T="0.301982"/>
      <pos A="0.204516" C="0.282489" G="0.314977" T="0.198018"/>
      <pos A="0.204516" C="0.172028" G="0.288987" T="0.33447"/>
      <pos A="0.30848" C="0.366959" G="0.269493" T="0.0550686"/>
      <pos A="0.178525" C="0.146037" G="0.256498" T="0.418941"/>
      <pos A="0.159032" C="0.211013" G="0.288987" T="0.340968"/>
      <pos A="0.152534" C="0.282489" G="0.237004" T="0.327972"/>
      <pos A="0.321475" C="0.275991" G="0.139539" T="0.262996"/>
      <pos A="0.25" C="0.16553" G="0.399448" T="0.185023"/>
      <pos A="0.295484" C="0.178525" G="0.282489" T="0.243502"/>
      <pos A="0.204516" C="0.269493" G="0.321475" T="0.204516"/>
      <pos A="0.243502" C="0.243502" G="0.30848" T="0.204516"/>
      <pos A="0.16553" C="0.113548" G="0.457927" T="0.262996"/>
      <pos A="0.295484" C="0.314977" G="0.159032" T="0.230507"/>
      <pos A="0.301982" C="0.0875565" G="0.425439" T="0.185023"/>
      <pos A="0.269493" C="0.386452" G="0.139539" T="0.204516"/>
    </motif>
    <motif db="0" id="M4" alt="O4" length="40" nsites="8" evalue="1.3e-003">
      <pos A="0.237004" C="0.16553" G="0.269493" T="0.327972"/>
      <pos A="0.211013" C="0.185023" G="0.295484" T="0.30848"/>
      <pos A="0.25" C="0.172028" G="0.19152" T="0.386452"/>
      <pos A="0.198018" C="0.412443" G="0.198018" T="0.19152"/>
      <pos A="0.25" C="0.295484" G="0.224009" T="0.230507"/>
      <pos A="0.126543" C="0.269493" G="0.230507" T="0.373457"/>
      <pos A="0.185023" C="0.340968" G="0.230507" T="0.243502"/>
      <pos A="0.211013" C="0.230507" G="0.204516" T="0.353963"/>
      <pos A="0.126543" C="0.152534" G="0.425439" T="0.295484"/>
      <pos A="0.288987" C="0.275991" G="0.262996" T="0.172028"/>
      <pos A="0.288987" C="0.256498" G="0.211013" T="0.243502"/>
      <pos A="0.301982" C="0.19152" G="0.373457" T="0.133041"/>
      <pos A="0.159032" C="0.33447" G="0.217511" T="0.288987"/>
      <pos A="0.262996" C="0.321475" G="0.301982" T="0.113548"/>
      <pos A="0.30848" C="0.237004" G="0.262996" T="0.19152"/>
      <pos A="0.353963" C="0.243502" G="0.314977" T="0.0875565"/>
      <pos A="0.321475" C="0.25" G="0.301982" T="0.126543"/>
      <pos A="0.172028" C="0.211013" G="0.295484" T="0.321475"/>
      <pos A="0.133041" C="0.139539" G="0.295484" T="0.431937"/>
      <pos A="0.198018" C="0.353963" G="0.33447" T="0.113548"/>
      <pos A="0.321475" C="0.224009" G="0.146037" T="0.30848"/>
      <pos A="0.237004" C="0.146037" G="0.33447" T="0.282489"/>
      <pos A="0.19152" C="0.379955" G="0.230507" T="0.198018"/>
      <pos A="0.237004" C="0.185023" G="0.282489" T="0.295484"/>
      <pos A="0.152534" C="0.282489" G="0.204516" T="0.360461"/>
      <pos A="0.0875565" C="0.10705" G="0.30848" T="0.496914"/>
      <pos A="0.16553" C="0.295484" G="0.243502" T="0.295484"/>
      <pos A="0.198018" C="0.327972" G="0.366959" T="0.10705"/>
      <pos A="0.353963" C="0.314977" G="0.230507" T="0.100552"/>
      <pos A="0.25" C="0.139539" G="0.321475" T="0.288987"/>
      <pos A="0.25" C="0.224009" G="0.301982" T="0.224009"/>
      <pos A="0.16553" C="0.490416" G="0.243502" T="0.100552"/>
      <pos A="0.237004" C="0.30848" G="0.230507" T="0.224009"/>
      <pos A="0.178525" C="0.269493" G="0.275991" T="0.275991"/>
      <pos A="0.139539" C="0.282489" G="0.321475" T="0.256498"/>
      <pos A="0.198018" C="0.288987" G="0.301982" T="0.211013"/>
      <pos A="0.431937" C="0.321475" G="0.074561" T="0.172028"/>
      <pos A="0.33447" C="0.139539" G="0.373457" T="0.152534"/>
      <pos A="0.30848" C="0.113548" G="0.25" T="0.327972"/>
      <pos A="0.295484" C="0.30848" G="0.198018" T="0.198018"/>
    </motif>
    <motif db="0" id="M40" alt="O40" length="40" nsites="8" evalue="1.3e-003">
      <pos A="0.218931" C="0.166605" G="0.251636" T="0.362828"/>
      <pos A="0.303961" C="0.29088" G="0.232013" T="0.173146"/>
      <pos A="0.251636" C="0.29088" G="0.212391" T="0.245094"/>
      <pos A="0.251636" C="0.232013" G="0.192768" T="0.323583"/>
      <pos A="0.173146" C="0.310502" G="0.258176" T="0.258176"/>
      <pos A="0.160064" C="0.330124" G="0.140442" T="0.369369"/>
      <pos A="0.212391" C="0.160064" G="0.186227" T="0.441318"/>
      <pos A="0.0423309" C="0.356287" G="0.317043" T="0.284339"/>
      <pos A="0.375909" C="0.388991" G="0.0946568" T="0.140442"/>
      <pos A="0.238554" C="0.212391" G="0.29088" T="0.258176"/>
      <pos A="0.336665" C="0.245094" G="0.146983" T="0.271257"/>
      <pos A="0.264717" C="0.225473" G="0.447858" T="0.0619536"/>
      <pos A="0.212391" C="0.225473" G="0.428236" T="0.133901"/>
      <pos A="0.186227" C="0.46748" G="0.245094" T="0.101198"/>
      <pos A="0.225473" C="0.258176" G="0.173146" T="0.343206"/>
      <pos A="0.11428" C="0.153524" G="0.375909" T="0.356287"/>
      <pos A="0.11428" C="0.245094" G="0.349746" T="0.29088"/>
      <pos A="0.245094" C="0.317043" G="0.29742" T="0.140442"/>
      <pos A="0.20585" C="0.232013" G="0.258176" T="0.303961"/>
      <pos A="0.11428" C="0.225473" G="0.303961" T="0.356287"/>
      <pos A="0.199309" C="0.232013" G="0.277799" T="0.29088"/>
      <pos A="0.212391" C="0.310502" G="0.238554" T="0.238554"/>
      <pos A="0.38245" C="0.186227" G="0.186227" T="0.245094"/>
      <pos A="0.212391" C="0.166605" G="0.29742" T="0.323583"/>
      <pos A="0.166605" C="0.218931" G="0.251636" T="0.362828"/>
      <pos A="0.238554" C="0.258176" G="0.238554" T="0.264717"/>
      <pos A="0.251636" C="0.12082" G="0.29088" T="0.336665"/>
      <pos A="0.199309" C="0.356287" G="0.369369" T="0.0750351"/>
      <pos A="0.29088" C="0.251636" G="0.271257" T="0.186227"/>
      <pos A="0.343206" C="0.349746" G="0.160064" T="0.146983"/>
      <pos A="0.317043" C="0.173146" G="0.362828" T="0.146983"/>
      <pos A="0.303961" C="0.310502" G="0.160064" T="0.225473"/>
      <pos A="0.160064" C="0.212391" G="0.238554" T="0.388991"/>
      <pos A="0.232013" C="0.29088" G="0.277799" T="0.199309"/>
      <pos A="0.356287" C="0.284339" G="0.173146" T="0.186227"/>
      <pos A="0.179687" C="0.362828" G="0.258176" T="0.199309"/>
      <pos A="0.264717" C="0.271257" G="0.29088" T="0.173146"/>
      <pos A="0.303961" C="0.153524" G="0.29742" T="0.245094"/>
      <pos A="0.166605" C="0.29088" G="0.232013" T="0.310502"/>
      <pos A="0.0881165" C="0.277799" G="0.500184" T="0.133901"/>
    </motif>
    <motif db="0" id="M41" alt="O41" length="40" nsites="8" evalue="1.3e-003">
      <pos A="0.00308642" C="0.00308642" G="0.990741" T="0.00308642"/>
      <pos A="0.00308642" C="0.00308642" G="0.00308642" T="0.990741"/>
      <pos A="0.00308642" C="0.990741" G="0.00308642" T="0.00308642"/>
      <pos A="0.00308642" C="0.990741" G="0.00308642" T="0.00308642"/>
      <pos A="0.00308642" C="0.00308642" G="0.00308642" T="0.990741"/>
      <pos A="0.00308642" C="0.990741" G="0.00308642" T="0.00308642"/>
      <pos A="0.00308642" C="0.00308642" G="0.990741" T="0.00308642"/>
      <pos A="0.00308642" C="0.990741" G="0.00308642" T="0.00308642"/>
      <pos A="0.00308642" C="0.990741" G="0.00308642" T="0.00308642"/>
      <pos A="0.00308642" C="0.00308642" G="0.990741" T="0.00308642"/>
      <pos A="0.00308642" C="0.990741" G="0.00308642" T="0.00308642"/>
      <pos A="0.990741" C="0.00308642" G="0.00308642" T="0.00308642"/>
      <pos A="0.00308642" C="0.990741" G="0.00308642" T="0.00308642"/>
      <pos A="0.00308642" C="0.00308642" G="0.990741" T="0.00308642"/>
      <pos A="0.00308642" C="0.00308642" G="0.990741" T="0.00308642"/>
      <pos A="0.00308642" C="0.00308642" G="0.990741" T="0.00308642"/>
      <pos A="0.990741" C="0.00308642" G="0.00308642" T="0.00308642"/>
      <pos A="0.00308642" C="0.990741" G="0.00308642" T="0.00308642"/>
      <pos A="0.990741" C="0.00308642" G="0.00308642" T="0.00308642"/>
      <pos A="0.00308642" C="0.00308642" G="0.990741" T="0.00308642"/>
      <pos A="0.00308642" C="0.990741" G="0.00308642" T="0.00308642"/>
      <pos A="0.00308642" C="0.990741" G="0.00308642" T="0.00308642"/>
      <pos A="0.990741" C="0.00308642" G="0.00308642" T="0.00308642"/>
      <pos A="0.00308642" C="0.00308642" G="0.990741" T="0.00308642"/>
      <pos A="0.00308642" C="0.00308642" G="0.990741" T="0.00308642"/>
      <pos A="0.00308642" C="0.00308642" G="0.990741" T="0.00308642"/>
      <pos A="0.00308642" C="0.00308642" G="0.990741" T="0.00308642"/>
      <pos A="0.00308642" C="0.00308642" G="0.990741" T="0.00308642"/>
      <pos A="0.990741" C="0.00308642" G="0.00308642" T="0.00308642"/>
      <pos A="0.00308642" C="0.00308642" G="0.990741" T="0.00308642"/>
      <pos A="0.00308642" C="0.990741" G="0.00308642" T="0.00308642"/>
      <pos A="0.00308642" C="0.00308642" G="0.990741" T="0.00308642"/>
      <pos A="0.00308642" C="0.990741" G="0.00308642" T="0.00308642"/>
      <pos A="0.00308642" C="0.00308642" G="0.990741" T="0.00308642"/>
      <pos A="0.00308642" C="0.990741" G="0.00308642" T="0.00308642"/>
      <pos A="0.00308642" C="0.00308642" G="0.990741" T="0.00308642"/>
      <pos A="0.00308642" C="0.990741" G="0.00308642" T="0.00308642"/>
      <pos A="0.00308642" C="0.00308642" G="0.00308642" T="0.990741"/>
      <pos A="0.00308642" C="0.990741" G="0.00308642" T="0.00308642"/>
      <pos A="0.00308642" C="0.00308642" G="0.00308642" T="0.990741"/>
    </motif>
    <motif db="0" id="M42" alt="O42" length="40" nsites="8" evalue="1.3e-003">
      <pos A="0.16553" C="0.347466" G="0.230507" T="0.256498"/>
      <pos A="0.19152" C="0.379955" G="0.282489" T="0.146037"/>
      <pos A="0.25" C="0.16553" G="0.224009" T="0.360461"/>
      <pos A="0.295484" C="0.0940543" G="0.224009" T="0.386452"/>
      <pos A="0.262996" C="0.295484" G="0.262996" T="0.178525"/>
      <pos A="0.33447" C="0.275991" G="0.224009" T="0.16553"/>
      <pos A="0.146037" C="0.33447" G="0.327972" T="0.19152"/>
      <pos A="0.327972" C="0.198018" G="0.224009" T="0.25"/>
      <pos A="0.217511" C="0.269493" G="0.25" T="0.262996"/>
      <pos A="0.113548" C="0.399448" G="0.237004" T="0.25"/>
      <pos A="0.340968" C="0.178525" G="0.16553" T="0.314977"/>
      <pos A="0.133041" C="0.0940543" G="0.386452" T="0.386452"/>
      <pos A="0.211013" C="0.211013" G="0.282489" T="0.295484"/>
      <pos A="0.282489" C="0.321475" G="0.217511" T="0.178525"/>
      <pos A="0.159032" C="0.172028" G="0.269493" T="0.399448"/>
      <pos A="0.230507" C="0.113548" G="0.314977" T="0.340968"/>
      <pos A="0.0810588" C="0.243502" G="0.457927" T="0.217511"/>
      <pos A="0.159032" C="0.327972" G="0.275991" T="0.237004"/>
      <pos A="0.19152" C="0.16553" G="0.405946" T="0.237004"/>
      <pos A="0.262996" C="0.243502" G="0.133041" T="0.360461"/>
      <pos A="0.120045" C="0.224009" G="0.360461" T="0.295484"/>
      <pos A="0.438434" C="0.295484" G="0.126543" T="0.139539"/>
      <pos A="0.347466" C="0.172028" G="0.275991" T="0.204516"/>
      <pos A="0.256498" C="0.464425" G="0.113548" T="0.16553"/>
      <pos A="0.366959" C="0.347466" G="0.178525" T="0.10705"/>
      <pos A="0.269493" C="0.19152" G="0.321475" T="0.217511"/>
      <pos A="0.204516" C="0.412443" G="0.237004" T="0.146037"/>
      <pos A="0.295484" C="0.126543" G="0.340968" T="0.237004"/>
      <pos A="0.172028" C="0.237004" G="0.412443" T="0.178525"/>
      <pos A="0.185023" C="0.39295" G="0.25" T="0.172028"/>
      <pos A="0.217511" C="0.33447" G="0.230507" T="0.217511"/>
      <pos A="0.204516" C="0.269493" G="0.204516" T="0.321475"/>
      <pos A="0.282489" C="0.243502" G="0.33447" T="0.139539"/>
      <pos A="0.224009" C="0.204516" G="0.275991" T="0.295484"/>
      <pos A="0.126543" C="0.211013" G="0.353963" T="0.30848"/>
      <pos A="0.126543" C="0.269493" G="0.321475" T="0.282489"/>
      <pos A="0.19152" C="0.314977" G="0.25" T="0.243502"/>
      <pos A="0.217511" C="0.314977" G="0.16553" T="0.301982"/>
      <pos A="0.399448" C="0.237004" G="0.256498" T="0.10705"/>
      <pos A="0.16553" C="0.301982" G="0.159032" T="0.373457"/>
    </motif>
    <motif db="0" id="M43" alt="O43" length="40" nsites="8" evalue="1.3e-003">
      <pos A="0.496914" C="0.496914" G="0.00308642" T="0.00308642"/>
      <pos A="0.00308642" C="0.496914" G="0.00308642" T="0.496914"/>
      <pos A="0.496914" C="0.00308642" G="0.496914" T="0.00308642"/>
      <pos A="0.00308642" C="0.00308642" G="0.990741" T="0.00308642"/>
      <pos A="0.496914" C="0.496914" G="0.00308642" T="0.00308642"/>
      <pos A="0.00308642" C="0.00308642" G="0.496914" T="0.496914"/>
      <pos A="0.496914" C="0.00308642" G="0.496914" T="0.00308642"/>
      <pos A="0.00308642" C="0.496914" G="0.496914" T="0.00308642"/>
      <pos A="0.496914" C="0.00308642" G="0.496914" T="0.00308642"/>
      <pos A="0.00308642" C="0.00308642" G="0.00308642" T="0.990741"/>
      <pos A="0.00308642" C="0.00308642" G="0.990741" T="0.00308642"/>
      <pos A="0.00308642" C="0.00308642" G="0.00308642" T="0.990741"/>
      <pos A="0.00308642" C="0.00308642" G="0.496914" T="0.496914"/>
      <pos A="0.00308642" C="0.00308642" G="0.496914" T="0.496914"/>
      <pos A="0.00308642" C="0.00308642" G="0.00308642" T="0.990741"/>
      <pos A="0.00308642" C="0.00308642" G="0.990741" T="0.00308642"/>
      <pos A="0.00308642" C="0.496914" G="0.00308642" T="0.496914"/>
      <pos A="0.496914" C="0.496914" G="0.00308642" T="0.00308642"/>
      <pos A="0.00308642" C="0.496914" G="0.00308642" T="0.496914"/>
      <pos A="0.00308642" C="0.496914" G="0.00308642" T="0.496914"/>
      <pos A="0.496914" C="0.496914" G="0.00308642" T="0.00308642"/>
      <pos A="0.00308642" C="0.00308642" G="0.496914" T="0.496914"/>
      <pos A="0.00308642" C="0.00308642" G="0.496914" T="0.496914"/>
      <pos A="0.00308642" C="0.496914" G="0.496914" T="0.00308642"/>
      <pos A="0.496914" C="0.00308642" G="0.496914" T="0.00308642"/>
      <pos A="0.990741" C="0.00308642" G="0.00308642" T="0.00308642"/>
      <pos A="0.496914" C="0.00308642" G="0.496914" T="0.00308642"/>
      <pos A="0.496914" C="0.496914" G="0.00308642" T="0.00308642"/>
      <pos A="0.496914" C="0.00308642" G="0.00308642" T="0.496914"/>
      <pos A="0.00308642" C="0.496914" G="0.00308642" T="0.496914"/>
      <pos A="0.00308642" C="0.496914" G="0.00308642" T="0.496914"/>
      <pos A="0.00308642" C="0.00308642" G="0.496914" T="0.496914"/>
      <pos A="0.00308642" C="0.496914" G="0.00308642" T="0.496914"/>
      <pos A="0.00308642" C="0.00308642" G="0.496914" T="0.496914"/>
      <pos A="0.496914" C="0.00308642" G="0.00308642" T="0.496914"/>
      <pos A="0.496914" C="0.496914" G="0.00308642" T="0.00308642"/>
      <pos A="0.990741" C="0.00308642" G="0.00308642" T="0.00308642"/>
      <pos A="0.496914" C="0.00308642" G="0.00308642" T="0.496914"/>
      <pos A="0.990741" C="0.00308642" G="0.00308642" T="0.00308642"/>
      <pos A="0.496914" C="0.00308642" G="0.496914" T="0.00308642"/>
    </motif>
    <motif db="0" id="M44" alt="O44" length="40" nsites="8" evalue="1.3e-003">
      <pos A="0.314977" C="0.198018" G="0.185023" T="0.301982"/>
      <pos A="0.172028" C="0.217511" G="0.217511" T="0.39295"/>
      <pos A="0.237004" C="0.224009" G="0.185023" T="0.353963"/>
      <pos A="0.198018" C="0.366959" G="0.347466" T="0.0875565"/>
      <pos A="0.457927" C="0.133041" G="0.217511" T="0.19152"/>
      <pos A="0.185023" C="0.204516" G="0.314977" T="0.295484"/>
      <pos A="0.262996" C="0.243502" G="0.16553" T="0.327972"/>
      <pos A="0.120045" C="0.295484" G="0.327972" T="0.256498"/>
      <pos A="0.185023" C="0.243502" G="0.224009" T="0.347466"/>
      <pos A="0.172028" C="0.386452" G="0.269493" T="0.172028"/>
      <pos A="0.198018" C="0.139539" G="0.373457" T="0.288987"/>
      <pos A="0.19152" C="0.327972" G="0.321475" T="0.159032"/>
      <pos A="0.340968" C="0.262996" G="0.0485709" T="0.347466"/>
      <pos A="0.269493" C="0.230507" G="0.30848" T="0.19152"/>
      <pos A="0.314977" C="0.198018" G="0.301982" T="0.185023"/>
      <pos A="0.269493" C="0.262996" G="0.269493" T="0.198018"/>
      <pos A="0.230507" C="0.282489" G="0.418941" T="0.0680632"/>
      <pos A="0.133041" C="0.237004" G="0.379955" T="0.25"/>
      <pos A="0.224009" C="0.30848" G="0.282489" T="0.185023"/>
      <pos A="0.321475" C="0.126543" G="0.269493" T="0.282489"/>
      <pos A="0.224009" C="0.211013" G="0.379955" T="0.185023"/>
      <pos A="0.33447" C="0.327972" G="0.120045" T="0.217511"/>
      <pos A="0.159032" C="0.0810588" G="0.301982" T="0.457927"/>
      <pos A="0.126543" C="0.327972" G="0.256498" T="0.288987"/>
      <pos A="0.19152" C="0.30848" G="0.230507" T="0.269493"/>
      <pos A="0.16553" C="0.379955" G="0.159032" T="0.295484"/>
      <pos A="0.301982" C="0.386452" G="0.146037" T="0.16553"/>
      <pos A="0.327972" C="0.282489" G="0.172028" T="0.217511"/>
      <pos A="0.295484" C="0.19152" G="0.282489" T="0.230507"/>
      <pos A="0.230507" C="0.347466" G="0.152534" T="0.269493"/>
      <pos A="0.0615664" C="0.237004" G="0.360461" T="0.340968"/>
      <pos A="0.0940543" C="0.204516" G="0.327972" T="0.373457"/>
      <pos A="0.172028" C="0.256498" G="0.282489" T="0.288987"/>
      <pos A="0.295484" C="0.19152" G="0.321475" T="0.19152"/>
      <pos A="0.288987" C="0.172028" G="0.425439" T="0.113548"/>
      <pos A="0.288987" C="0.262996" G="0.340968" T="0.10705"/>
      <pos A="0.185023" C="0.30848" G="0.230507" T="0.275991"/>
      <pos A="0.295484" C="0.19152" G="0.262996" T="0.25"/>
      <pos A="0.243502" C="0.386452" G="0.314977" T="0.0550686"/>
      <pos A="0.178525" C="0.295484" G="0.230507" T="0.295484"/>
    </motif>
    <motif db="0" id="M46" alt="O46" length="40" nsites="8" evalue="1.3e-003">
      <pos A="0.217511" C="0.230507" G="0.288987" T="0.262996"/>
      <pos A="0.224009" C="0.288987" G="0.185023" T="0.301982"/>
      <pos A="0.211013" C="0.185023" G="0.327972" T="0.275991"/>
      <pos A="0.269493" C="0.113548" G="0.30848" T="0.30848"/>
      <pos A="0.204516" C="0.314977" G="0.275991" T="0.204516"/>
      <pos A="0.230507" C="0.262996" G="0.30848" T="0.198018"/>
      <pos A="0.25" C="0.133041" G="0.230507" T="0.386452"/>
      <pos A="0.269493" C="0.0875565" G="0.366959" T="0.275991"/>
      <pos A="0.133041" C="0.295484" G="0.224009" T="0.347466"/>
      <pos A="0.178525" C="0.33447" G="0.224009" T="0.262996"/>
      <pos A="0.16553" C="0.126543" G="0.347466" T="0.360461"/>
      <pos A="0.230507" C="0.366959" G="0.262996" T="0.139539"/>
      <pos A="0.353963" C="0.224009" G="0.185023" T="0.237004"/>
      <pos A="0.33447" C="0.211013" G="0.282489" T="0.172028"/>
      <pos A="0.113548" C="0.386452" G="0.262996" T="0.237004"/>
      <pos A="0.204516" C="0.30848" G="0.30848" T="0.178525"/>
      <pos A="0.0420731" C="0.327972" G="0.269493" T="0.360461"/>
      <pos A="0.217511" C="0.366959" G="0.230507" T="0.185023"/>
      <pos A="0.366959" C="0.275991" G="0.224009" T="0.133041"/>
      <pos A="0.282489" C="0.152534" G="0.25" T="0.314977"/>
      <pos A="0.185023" C="0.301982" G="0.321475" T="0.19152"/>
      <pos A="0.25" C="0.321475" G="0.321475" T="0.10705"/>
      <pos A="0.262996" C="0.211013" G="0.159032" T="0.366959"/>
      <pos A="0.211013" C="0.288987" G="0.301982" T="0.198018"/>
      <pos A="0.314977" C="0.0810588" G="0.353963" T="0.25"/>
      <pos A="0.321475" C="0.301982" G="0.19152" T="0.185023"/>
      <pos A="0.133041" C="0.113548" G="0.30848" T="0.444931"/>
      <pos A="0.269493" C="0.25" G="0.399448" T="0.0810588"/>
      <pos A="0.146037" C="0.425439" G="0.230507" T="0.198018"/>
      <pos A="0.16553" C="0.483918" G="0.126543" T="0.224009"/>
      <pos A="0.230507" C="0.16553" G="0.16553" T="0.438434"/>
      <pos A="0.230507" C="0.288987" G="0.178525" T="0.301982"/>
      <pos A="0.386452" C="0.133041" G="0.386452" T="0.0940543"/>
      <pos A="0.217511" C="0.198018" G="0.39295" T="0.19152"/>
      <pos A="0.243502" C="0.262996" G="0.301982" T="0.19152"/>
      <pos A="0.230507" C="0.243502" G="0.327972" T="0.198018"/>
      <pos A="0.275991" C="0.19152" G="0.321475" T="0.211013"/>
      <pos A="0.243502" C="0.159032" G="0.347466" T="0.25"/>
      <pos A="0.224009" C="0.360461" G="0.178525" T="0.237004"/>
      <pos A="0.074561" C="0.314977" G="0.198018" T="0.412443"/>
    </motif>
    <motif db="0" id="M47" alt="O47" length="40" nsites="8" evalue="1.3e-003">
      <pos A="0.00308642" C="0.332304" G="0.332304" T="0.332304"/>
      <pos A="0.222565" C="0.442043" G="0.222565" T="0.112826"/>
      <pos A="0.442043" C="0.222565" G="0.112826" T="0.222565"/>
      <pos A="0.00308642" C="0.00308642" G="0.881001" T="0.112826"/>
      <pos A="0.00308642" C="0.442043" G="0.222565" T="0.332304"/>
      <pos A="0.222565" C="0.112826" G="0.551784" T="0.112826"/>
      <pos A="0.222565" C="0.222565" G="0.551784" T="0.00308642"/>
      <pos A="0.112826" C="0.222565" G="0.332304" T="0.332304"/>
      <pos A="0.00308642" C="0.332304" G="0.442043" T="0.222565"/>
      <pos A="0.112826" C="0.442043" G="0.332304" T="0.112826"/>
      <pos A="0.332304" C="0.332304" G="0.112826" T="0.222565"/>
      <pos A="0.332304" C="0.112826" G="0.332304" T="0.222565"/>
      <pos A="0.00308642" C="0.661523" G="0.222565" T="0.112826"/>
      <pos A="0.222565" C="0.442043" G="0.00308642" T="0.332304"/>
      <pos A="0.00308642" C="0.332304" G="0.442043" T="0.222565"/>
      <pos A="0.00308642" C="0.551784" G="0.112826" T="0.332304"/>
      <pos A="0.222565" C="0.332304" G="0.442043" T="0.00308642"/>
      <pos A="0.00308642" C="0.112826" G="0.551784" T="0.332304"/>
      <pos A="0.112826" C="0.661523" G="0.222565" T="0.00308642"/>
      <pos A="0.442043" C="0.222565" G="0.00308642" T="0.332304"/>
      <pos A="0.332304" C="0.332304" G="0.222565" T="0.112826"/>
      <pos A="0.222565" C="0.222565" G="0.442043" T="0.112826"/>
      <pos A="0.00308642" C="0.551784" G="0.442043" T="0.00308642"/>
      <pos A="0.00308642" C="0.112826" G="0.442043" T="0.442043"/>
      <pos A="0.00308642" C="0.442043" G="0.442043" T="0.112826"/>
      <pos A="0.112826" C="0.661523" G="0.222565" T="0.00308642"/>
      <pos A="0.222565" C="0.222565" G="0.222565" T="0.332304"/>
      <pos A="0.222565" C="0.222565" G="0.551784" T="0.00308642"/>
      <pos A="0.442043" C="0.332304" G="0.00308642" T="0.222565"/>
      <pos A="0.222565" C="0.00308642" G="0.551784" T="0.222565"/>
      <pos A="0.332304" C="0.332304" G="0.00308642" T="0.332304"/>
      <pos A="0.112826" C="0.332304" G="0.112826" T="0.442043"/>
      <pos A="0.00308642" C="0.332304" G="0.332304" T="0.332304"/>
      <pos A="0.222565" C="0.332304" G="0.222565" T="0.222565"/>
      <pos A="0.442043" C="0.112826" G="0.332304" T="0.112826"/>
      <pos A="0.771262" C="0.00308642" G="0.222565" T="0.00308642"/>
      <pos A="0.661523" C="0.00308642" G="0.112826" T="0.222565"/>
      <pos A="0.112826" C="0.442043" G="0.222565" T="0.222565"/>
      <pos A="0.332304" C="0.442043" G="0.112826" T="0.112826"/>
      <pos A="0.112826" C="0.551784" G="0.332304" T="0.00308642"/>
    </motif>
    <motif db="0" id="M48" alt="O48" length="40" nsites="8" evalue="1.3e-003">
      <pos A="0.245094" C="0.218931" G="0.29088" T="0.245094"/>
      <pos A="0.225473" C="0.212391" G="0.343206" T="0.218931"/>
      <pos A="0.101198" C="0.336665" G="0.343206" T="0.218931"/>
      <pos A="0.284339" C="0.232013" G="0.199309" T="0.284339"/>
      <pos A="0.12082" C="0.232013" G="0.317043" T="0.330124"/>
      <pos A="0.238554" C="0.146983" G="0.245094" T="0.369369"/>
      <pos A="0.186227" C="0.146983" G="0.362828" T="0.303961"/>
      <pos A="0.349746" C="0.186227" G="0.232013" T="0.232013"/>
      <pos A="0.238554" C="0.356287" G="0.133901" T="0.271257"/>
      <pos A="0.212391" C="0.186227" G="0.20585" T="0.395532"/>
      <pos A="0.186227" C="0.349746" G="0.225473" T="0.238554"/>
      <pos A="0.186227" C="0.375909" G="0.323583" T="0.11428"/>
      <pos A="0.192768" C="0.218931" G="0.179687" T="0.408613"/>
      <pos A="0.271257" C="0.0750351" G="0.408613" T="0.245094"/>
      <pos A="0.258176" C="0.232013" G="0.258176" T="0.251636"/>
      <pos A="0.186227" C="0.369369" G="0.20585" T="0.238554"/>
      <pos A="0.225473" C="0.271257" G="0.303961" T="0.199309"/>
      <pos A="0.212391" C="0.402073" G="0.251636" T="0.133901"/>
      <pos A="0.173146" C="0.258176" G="0.38245" T="0.186227"/>
      <pos A="0.166605" C="0.38245" G="0.245094" T="0.20585"/>
      <pos A="0.166605" C="0.232013" G="0.258176" T="0.343206"/>
      <pos A="0.186227" C="0.153524" G="0.310502" T="0.349746"/>
      <pos A="0.238554" C="0.284339" G="0.264717" T="0.212391"/>
      <pos A="0.218931" C="0.343206" G="0.317043" T="0.12082"/>
      <pos A="0.349746" C="0.232013" G="0.199309" T="0.218931"/>
      <pos A="0.271257" C="0.20585" G="0.232013" T="0.29088"/>
      <pos A="0.271257" C="0.258176" G="0.264717" T="0.20585"/>
      <pos A="0.258176" C="0.212391" G="0.199309" T="0.330124"/>
      <pos A="0.454399" C="0.166605" G="0.218931" T="0.160064"/>
      <pos A="0.336665" C="0.212391" G="0.0881165" T="0.362828"/>
      <pos A="0.232013" C="0.0815753" G="0.284339" T="0.402073"/>
      <pos A="0.140442" C="0.336665" G="0.323583" T="0.199309"/>
      <pos A="0.284339" C="0.375909" G="0.0881165" T="0.251636"/>
      <pos A="0.232013" C="0.225473" G="0.29088" T="0.251636"/>
      <pos A="0.160064" C="0.245094" G="0.415155" T="0.179687"/>
      <pos A="0.127361" C="0.146983" G="0.454399" T="0.271257"/>
      <pos A="0.173146" C="0.277799" G="0.245094" T="0.303961"/>
      <pos A="0.323583" C="0.29742" G="0.245094" T="0.133901"/>
      <pos A="0.225473" C="0.336665" G="0.277799" T="0.160064"/>
      <pos A="0.11428" C="0.454399" G="0.336665" T="0.0946568"/>
    </motif>
    <motif db="0" id="M49" alt="O49" length="40" nsites="8" evalue="1.3e-003">
      <pos A="0.126543" C="0.100552" G="0.47742" T="0.295484"/>
      <pos A="0.133041" C="0.327972" G="0.33447" T="0.204516"/>
      <pos A="0.0875565" C="0.30848" G="0.178525" T="0.425439"/>
      <pos A="0.198018" C="0.204516" G="0.237004" T="0.360461"/>
      <pos A="0.256498" C="0.301982" G="0.19152" T="0.25"/>
      <pos A="0.405946" C="0.33447" G="0.10705" T="0.152534"/>
      <pos A="0.282489" C="0.243502" G="0.211013" T="0.262996"/>
      <pos A="0.256498" C="0.126543" G="0.327972" T="0.288987"/>
      <pos A="0.198018" C="0.470922" G="0.237004" T="0.0940543"/>
      <pos A="0.405946" C="0.100552" G="0.25" T="0.243502"/>
      <pos A="0.126543" C="0.224009" G="0.347466" T="0.301982"/>
      <pos A="0.262996" C="0.418941" G="0.146037" T="0.172028"/>
      <pos A="0.224009" C="0.288987" G="0.243502" T="0.243502"/>
      <pos A="0.19152" C="0.230507" G="0.327972" T="0.25"/>
      <pos A="0.211013" C="0.224009" G="0.314977" T="0.25"/>
      <pos A="0.178525" C="0.204516" G="0.33447" T="0.282489"/>
      <pos A="0.198018" C="0.340968" G="0.262996" T="0.198018"/>
      <pos A="0.152534" C="0.211013" G="0.269493" T="0.366959"/>
      <pos A="0.262996" C="0.146037" G="0.224009" T="0.366959"/>
      <pos A="0.217511" C="0.262996" G="0.288987" T="0.230507"/>
      <pos A="0.256498" C="0.243502" G="0.282489" T="0.217511"/>
      <pos A="0.25" C="0.321475" G="0.211013" T="0.217511"/>
      <pos A="0.133041" C="0.301982" G="0.25" T="0.314977"/>
      <pos A="0.360461" C="0.100552" G="0.217511" T="0.321475"/>
      <pos A="0.224009" C="0.275991" G="0.340968" T="0.159032"/>
      <pos A="0.301982" C="0.217511" G="0.25" T="0.230507"/>
      <pos A="0.19152" C="0.314977" G="0.224009" T="0.269493"/>
      <pos A="0.133041" C="0.269493" G="0.366959" T="0.230507"/>
      <pos A="0.405946" C="0.230507" G="0.269493" T="0.0940543"/>
      <pos A="0.224009" C="0.256498" G="0.262996" T="0.256498"/>
      <pos A="0.327972" C="0.321475" G="0.25" T="0.100552"/>
      <pos A="0.275991" C="0.178525" G="0.230507" T="0.314977"/>
      <pos A="0.16553" C="0.33447" G="0.33447" T="0.16553"/>
      <pos A="0.198018" C="0.262996" G="0.230507" T="0.30848"/>
      <pos A="0.185023" C="0.275991" G="0.33447" T="0.204516"/>
      <pos A="0.295484" C="0.217511" G="0.113548" T="0.373457"/>
      <pos A="0.19152" C="0.33447" G="0.360461" T="0.113548"/>
      <pos A="0.243502" C="0.074561" G="0.39295" T="0.288987"/>
      <pos A="0.217511" C="0.373457" G="0.126543" T="0.282489"/>
      <pos A="0.288987" C="0.217511" G="0.353963" T="0.139539"/>
    </motif>
    <motif db="0" id="M5" alt="O5" length="40" nsites="8" evalue="1.3e-003">
      <pos A="0.366959" C="0.152534" G="0.256498" T="0.224009"/>
      <pos A="0.237004" C="0.412443" G="0.152534" T="0.198018"/>
      <pos A="0.139539" C="0.113548" G="0.39295" T="0.353963"/>
      <pos A="0.126543" C="0.379955" G="0.224009" T="0.269493"/>
      <pos A="0.327972" C="0.204516" G="0.10705" T="0.360461"/>
      <pos A="0.275991" C="0.288987" G="0.340968" T="0.0940543"/>
      <pos A="0.0940543" C="0.288987" G="0.379955" T="0.237004"/>
      <pos A="0.224009" C="0.152534" G="0.405946" T="0.217511"/>
      <pos A="0.295484" C="0.10705" G="0.373457" T="0.224009"/>
      <pos A="0.314977" C="0.172028" G="0.288987" T="0.224009"/>
      <pos A="0.256498" C="0.275991" G="0.152534" T="0.314977"/>
      <pos A="0.172028" C="0.321475" G="0.120045" T="0.386452"/>
      <pos A="0.204516" C="0.275991" G="0.399448" T="0.120045"/>
      <pos A="0.243502" C="0.405946" G="0.120045" T="0.230507"/>
      <pos A="0.178525" C="0.146037" G="0.386452" T="0.288987"/>
      <pos A="0.0485709" C="0.256498" G="0.269493" T="0.425439"/>
      <pos A="0.113548" C="0.25" G="0.275991" T="0.360461"/>
      <pos A="0.178525" C="0.314977" G="0.314977" T="0.19152"/>
      <pos A="0.243502" C="0.237004" G="0.288987" T="0.230507"/>
      <pos A="0.314977" C="0.288987" G="0.126543" T="0.269493"/>
      <pos A="0.321475" C="0.146037" G="0.262996" T="0.269493"/>
      <pos A="0.269493" C="0.295484" G="0.211013" T="0.224009"/>
      <pos A="0.269493" C="0.152534" G="0.295484" T="0.282489"/>
      <pos A="0.412443" C="0.275991" G="0.224009" T="0.0875565"/>
      <pos A="0.314977" C="0.30848" G="0.288987" T="0.0875565"/>
      <pos A="0.19152" C="0.243502" G="0.30848" T="0.256498"/>
      <pos A="0.301982" C="0.275991" G="0.211013" T="0.211013"/>
      <pos A="0.19152" C="0.340968" G="0.211013" T="0.256498"/>
      <pos A="0.230507" C="0.204516" G="0.321475" T="0.243502"/>
      <pos A="0.198018" C="0.340968" G="0.282489" T="0.178525"/>
      <pos A="0.204516" C="0.340968" G="0.262996" T="0.19152"/>
      <pos A="0.262996" C="0.211013" G="0.275991" T="0.25"/>
      <pos A="0.314977" C="0.126543" G="0.288987" T="0.269493"/>
      <pos A="0.198018" C="0.405946" G="0.217511" T="0.178525"/>
      <pos A="0.314977" C="0.198018" G="0.243502" T="0.243502"/>
      <pos A="0.217511" C="0.230507" G="0.256498" T="0.295484"/>
      <pos A="0.10705" C="0.204516" G="0.39295" T="0.295484"/>
      <pos A="0.237004" C="0.301982" G="0.256498" T="0.204516"/>
      <pos A="0.211013" C="0.237004" G="0.237004" T="0.314977"/>
      <pos A="0.25" C="0.256498" G="0.19152" T="0.301982"/>
    </motif>
    <motif db="0" id="M50" alt="O50" length="40" nsites="8" evalue="1.3e-003">
      <pos A="0.185023" C="0.405946" G="0.282489" T="0.126543"/>
      <pos A="0.185023" C="0.230507" G="0.185023" T="0.399448"/>
      <pos A="0.237004" C="0.295484" G="0.172028" T="0.295484"/>
      <pos A="0.0615664" C="0.230507" G="0.282489" T="0.425439"/>
      <pos A="0.120045" C="0.237004" G="0.39295" T="0.25"/>
      <pos A="0.340968" C="0.295484" G="0.113548" T="0.25"/>
      <pos A="0.327972" C="0.204516" G="0.198018" T="0.269493"/>
      <pos A="0.25" C="0.243502" G="0.243502" T="0.262996"/>
      <pos A="0.237004" C="0.340968" G="0.211013" T="0.211013"/>
      <pos A="0.16553" C="0.360461" G="0.33447" T="0.139539"/>
      <pos A="0.19152" C="0.282489" G="0.301982" T="0.224009"/>
      <pos A="0.275991" C="0.230507" G="0.321475" T="0.172028"/>
      <pos A="0.133041" C="0.100552" G="0.288987" T="0.47742"/>
      <pos A="0.288987" C="0.113548" G="0.282489" T="0.314977"/>
      <pos A="0.10705" C="0.431937" G="0.288987" T="0.172028"/>
      <pos A="0.217511" C="0.379955" G="0.0290775" T="0.373457"/>
      <pos A="0.301982" C="0.133041" G="0.30848" T="0.256498"/>
      <pos A="0.237004" C="0.295484" G="0.295484" T="0.172028"/>
      <pos A="0.314977" C="0.217511" G="0.211013" T="0.256498"/>
      <pos A="0.269493" C="0.139539" G="0.418941" T="0.172028"/>
      <pos A="0.152534" C="0.243502" G="0.386452" T="0.217511"/>
      <pos A="0.327972" C="0.295484" G="0.211013" T="0.16553"/>
      <pos A="0.224009" C="0.211013" G="0.288987" T="0.275991"/>
      <pos A="0.172028" C="0.412443" G="0.262996" T="0.152534"/>
      <pos A="0.237004" C="0.217511" G="0.237004" T="0.30848"/>
      <pos A="0.152534" C="0.178525" G="0.347466" T="0.321475"/>
      <pos A="0.288987" C="0.19152" G="0.321475" T="0.198018"/>
      <pos A="0.243502" C="0.282489" G="0.301982" T="0.172028"/>
      <pos A="0.288987" C="0.327972" G="0.172028" T="0.211013"/>
      <pos A="0.230507" C="0.353963" G="0.204516" T="0.211013"/>
      <pos A="0.178525" C="0.353963" G="0.301982" T="0.16553"/>
      <pos A="0.0810588" C="0.262996" G="0.327972" T="0.327972"/>
      <pos A="0.19152" C="0.301982" G="0.347466" T="0.159032"/>
      <pos A="0.113548" C="0.321475" G="0.275991" T="0.288987"/>
      <pos A="0.30848" C="0.224009" G="0.172028" T="0.295484"/>
      <pos A="0.185023" C="0.262996" G="0.301982" T="0.25"/>
      <pos A="0.256498" C="0.282489" G="0.262996" T="0.198018"/>
      <pos A="0.353963" C="0.198018" G="0.321475" T="0.126543"/>
      <pos A="0.224009" C="0.139539" G="0.379955" T="0.256498"/>
      <pos A="0.30848" C="0.152534" G="0.146037" T="0.39295"/>
    </motif>
    <motif db="0" id="M52" alt="O52" length="40" nsites="8" evalue="1.3e-003">
      <pos A="0.00308642" C="0.200617" G="0.398148" T="0.398148"/>
      <pos A="0.398148" C="0.398148" G="0.200617" T="0.00308642"/>
      <pos A="0.79321" C="0.00308642" G="0.200617" T="0.00308642"/>
      <pos A="0.00308642" C="0.398148" G="0.200617" T="0.398148"/>
      <pos A="0.595679" C="0.200617" G="0.00308642" T="0.200617"/>
      <pos A="0.200617" C="0.200617" G="0.200617" T="0.398148"/>
      <pos A="0.00308642" C="0.00308642" G="0.398148" T="0.595679"/>
      <pos A="0.200617" C="0.00308642" G="0.00308642" T="0.79321"/>
      <pos A="0.398148" C="0.00308642" G="0.00308642" T="0.595679"/>
      <pos A="0.200617" C="0.00308642" G="0.398148" T="0.398148"/>
      <pos A="0.00308642" C="0.595679" G="0.00308642" T="0.398148"/>
      <pos A="0.200617" C="0.200617" G="0.398148" T="0.200617"/>
      <pos A="0.00308642" C="0.398148" G="0.200617" T="0.398148"/>
      <pos A="0.00308642" C="0.398148" G="0.00308642" T="0.595679"/>
      <pos A="0.00308642" C="0.00308642" G="0.595679" T="0.398148"/>
      <pos A="0.200617" C="0.00308642" G="0.200617" T="0.595679"/>
      <pos A="0.595679" C="0.00308642" G="0.00308642" T="0.398148"/>
      <pos A="0.398148" C="0.398148" G="0.00308642" T="0.200617"/>
      <pos A="0.398148" C="0.398148" G="0.200617" T="0.00308642"/>
      <pos A="0.00308642" C="0.200617" G="0.398148" T="0.398148"/>
      <pos A="0.00308642" C="0.398148" G="0.595679" T="0.00308642"/>
      <pos A="0.200617" C="0.398148" G="0.200617" T="0.200617"/>
      <pos A="0.595679" C="0.00308642" G="0.200617" T="0.200617"/>
      <pos A="0.200617" C="0.00308642" G="0.595679" T="0.200617"/>
      <pos A="0.00308642" C="0.200617" G="0.595679" T="0.200617"/>
      <pos A="0.00308642" C="0.200617" G="0.200617" T="0.595679"/>
      <pos A="0.398148" C="0.00308642" G="0.200617" T="0.398148"/>
      <pos A="0.595679" C="0.200617" G="0.200617" T="0.00308642"/>
      <pos A="0.00308642" C="0.00308642" G="0.79321" T="0.200617"/>
      <pos A="0.398148" C="0.398148" G="0.200617" T="0.00308642"/>
      <pos A="0.00308642" C="0.398148" G="0.200617" T="0.398148"/>
      <pos A="0.00308642" C="0.595679" G="0.398148" T="0.00308642"/>
      <pos A="0.00308642" C="0.595679" G="0.200617" T="0.200617"/>
      <pos A="0.200617" C="0.398148" G="0.200617" T="0.200617"/>
      <pos A="0.200617" C="0.595679" G="0.200617" T="0.00308642"/>
      <pos A="0.200617" C="0.00308642" G="0.398148" T="0.398148"/>
      <pos A="0.200617" C="0.398148" G="0.398148" T="0.00308642"/>
      <pos A="0.200617" C="0.200617" G="0.398148" T="0.200617"/>
      <pos A="0.200617" C="0.398148" G="0.00308642" T="0.398148"/>
      <pos A="0.200617" C="0.00308642" G="0.398148" T="0.398148"/>
    </motif>
    <motif db="0" id="M53" alt="O53" length="40" nsites="8" evalue="1.3e-003">
      <pos A="0.126543" C="0.30848" G="0.204516" T="0.360461"/>
      <pos A="0.301982" C="0.275991" G="0.204516" T="0.217511"/>
      <pos A="0.256498" C="0.198018" G="0.139539" T="0.405946"/>
      <pos A="0.133041" C="0.30848" G="0.412443" T="0.146037"/>
      <pos A="0.204516" C="0.204516" G="0.295484" T="0.295484"/>
      <pos A="0.295484" C="0.198018" G="0.33447" T="0.172028"/>
      <pos A="0.288987" C="0.159032" G="0.211013" T="0.340968"/>
      <pos A="0.256498" C="0.19152" G="0.295484" T="0.256498"/>
      <pos A="0.159032" C="0.33447" G="0.198018" T="0.30848"/>
      <pos A="0.256498" C="0.237004" G="0.237004" T="0.269493"/>
      <pos A="0.25" C="0.33447" G="0.126543" T="0.288987"/>
      <pos A="0.314977" C="0.237004" G="0.172028" T="0.275991"/>
      <pos A="0.120045" C="0.25" G="0.399448" T="0.230507"/>
      <pos A="0.198018" C="0.340968" G="0.243502" T="0.217511"/>
      <pos A="0.230507" C="0.360461" G="0.217511" T="0.19152"/>
      <pos A="0.126543" C="0.204516" G="0.295484" T="0.373457"/>
      <pos A="0.126543" C="0.198018" G="0.288987" T="0.386452"/>
      <pos A="0.126543" C="0.295484" G="0.379955" T="0.198018"/>
      <pos A="0.10705" C="0.282489" G="0.295484" T="0.314977"/>
      <pos A="0.262996" C="0.0940543" G="0.386452" T="0.256498"/>
      <pos A="0.262996" C="0.33447" G="0.295484" T="0.10705"/>
      <pos A="0.373457" C="0.30848" G="0.198018" T="0.120045"/>
      <pos A="0.217511" C="0.133041" G="0.301982" T="0.347466"/>
      <pos A="0.237004" C="0.243502" G="0.33447" T="0.185023"/>
      <pos A="0.146037" C="0.256498" G="0.243502" T="0.353963"/>
      <pos A="0.295484" C="0.314977" G="0.185023" T="0.204516"/>
      <pos A="0.366959" C="0.217511" G="0.243502" T="0.172028"/>
      <pos A="0.275991" C="0.211013" G="0.373457" T="0.139539"/>
      <pos A="0.301982" C="0.100552" G="0.243502" T="0.353963"/>
      <pos A="0.366959" C="0.185023" G="0.399448" T="0.0485709"/>
      <pos A="0.217511" C="0.133041" G="0.412443" T="0.237004"/>
      <pos A="0.288987" C="0.327972" G="0.237004" T="0.146037"/>
      <pos A="0.301982" C="0.295484" G="0.178525" T="0.224009"/>
      <pos A="0.159032" C="0.47742" G="0.126543" T="0.237004"/>
      <pos A="0.185023" C="0.262996" G="0.262996" T="0.288987"/>
      <pos A="0.133041" C="0.282489" G="0.269493" T="0.314977"/>
      <pos A="0.172028" C="0.30848" G="0.25" T="0.269493"/>
      <pos A="0.074561" C="0.25" G="0.288987" T="0.386452"/>
      <pos A="0.198018" C="0.431937" G="0.126543" T="0.243502"/>
      <pos A="0.19152" C="0.178525" G="0.418941" T="0.211013"/>
    </motif>
    <motif db="0" id="M54" alt="O54" length="40" nsites="8" evalue="1.3e-003">
      <pos A="0.296126" C="0.14418" G="0.328686" T="0.231006"/>
      <pos A="0.33954" C="0.231006" G="0.187593" T="0.24186"/>
      <pos A="0.122473" C="0.27442" G="0.27442" T="0.328686"/>
      <pos A="0.17674" C="0.165886" G="0.393806" T="0.263566"/>
      <pos A="0.165886" C="0.220153" G="0.350393" T="0.263566"/>
      <pos A="0.14418" C="0.24186" G="0.3721" T="0.24186"/>
      <pos A="0.33954" C="0.122473" G="0.122473" T="0.415513"/>
      <pos A="0.133326" C="0.328686" G="0.252713" T="0.285273"/>
      <pos A="0.24186" C="0.30698" G="0.252713" T="0.198446"/>
      <pos A="0.382953" C="0.187593" G="0.350393" T="0.0790598"/>
      <pos A="0.220153" C="0.2093" G="0.27442" T="0.296126"/>
      <pos A="0.11162" C="0.24186" G="0.328686" T="0.317833"/>
      <pos A="0.252713" C="0.263566" G="0.122473" T="0.361246"/>
      <pos A="0.133326" C="0.361246" G="0.296126" T="0.2093"/>
      <pos A="0.133326" C="0.33954" G="0.198446" T="0.328686"/>
      <pos A="0.11162" C="0.2093" G="0.317833" T="0.361246"/>
      <pos A="0.361246" C="0.187593" G="0.285273" T="0.165886"/>
      <pos A="0.122473" C="0.382953" G="0.252713" T="0.24186"/>
      <pos A="0.328686" C="0.2093" G="0.231006" T="0.231006"/>
      <pos A="0.14418" C="0.458926" G="0.2093" T="0.187593"/>
      <pos A="0.24186" C="0.3721" G="0.0682064" T="0.317833"/>
      <pos A="0.27442" C="0.155033" G="0.350393" T="0.220153"/>
      <pos A="0.187593" C="0.198446" G="0.252713" T="0.361246"/>
      <pos A="0.231006" C="0.361246" G="0.24186" T="0.165886"/>
      <pos A="0.24186" C="0.27442" G="0.2093" T="0.27442"/>
      <pos A="0.198446" C="0.415513" G="0.231006" T="0.155033"/>
      <pos A="0.317833" C="0.14418" G="0.350393" T="0.187593"/>
      <pos A="0.100766" C="0.448073" G="0.382953" T="0.0682064"/>
      <pos A="0.263566" C="0.513194" G="0.100766" T="0.122473"/>
      <pos A="0.133326" C="0.263566" G="0.187593" T="0.415513"/>
      <pos A="0.27442" C="0.426366" G="0.0899131" T="0.2093"/>
      <pos A="0.415513" C="0.231006" G="0.14418" T="0.2093"/>
      <pos A="0.11162" C="0.17674" G="0.317833" T="0.393806"/>
      <pos A="0.285273" C="0.155033" G="0.187593" T="0.3721"/>
      <pos A="0.2093" C="0.0899131" G="0.567461" T="0.133326"/>
      <pos A="0.43722" C="0.0682064" G="0.133326" T="0.361246"/>
      <pos A="0.17674" C="0.24186" G="0.40466" T="0.17674"/>
      <pos A="0.317833" C="0.285273" G="0.2093" T="0.187593"/>
      <pos A="0.285273" C="0.11162" G="0.361246" T="0.24186"/>
      <pos A="0.263566" C="0.33954" G="0.24186" T="0.155033"/>
    </motif>
    <motif db="0" id="M55" alt="O55" length="40" nsites="8" evalue="1.3e-003">
      <pos A="0.221829" C="0.334514" G="0.1688" T="0.274857"/>
      <pos A="0.288115" C="0.374285" G="0.268228" T="0.0693719"/>
      <pos A="0.308" C="0.0561146" G="0.254972" T="0.380914"/>
      <pos A="0.0958864" C="0.288115" G="0.367657" T="0.248343"/>
      <pos A="0.0826291" C="0.268228" G="0.334514" T="0.314628"/>
      <pos A="0.274857" C="0.162172" G="0.314628" T="0.248343"/>
      <pos A="0.0826291" C="0.394171" G="0.109144" T="0.414056"/>
      <pos A="0.208572" C="0.129029" G="0.235085" T="0.427314"/>
      <pos A="0.221829" C="0.321257" G="0.2616" T="0.195315"/>
      <pos A="0.294743" C="0.175429" G="0.2616" T="0.268228"/>
      <pos A="0.281485" C="0.188685" G="0.440571" T="0.0892573"/>
      <pos A="0.520114" C="0.188685" G="0.195315" T="0.0958864"/>
      <pos A="0.221829" C="0.254972" G="0.3544" T="0.1688"/>
      <pos A="0.274857" C="0.208572" G="0.308" T="0.208572"/>
      <pos A="0.142286" C="0.387543" G="0.195315" T="0.274857"/>
      <pos A="0.208572" C="0.2616" G="0.201943" T="0.327885"/>
      <pos A="0.1688" C="0.268228" G="0.254972" T="0.308"/>
      <pos A="0.188685" C="0.308" G="0.274857" T="0.228457"/>
      <pos A="0.254972" C="0.221829" G="0.341143" T="0.182057"/>
      <pos A="0.162172" C="0.294743" G="0.241715" T="0.301371"/>
      <pos A="0.155543" C="0.374285" G="0.148915" T="0.321257"/>
      <pos A="0.274857" C="0.334514" G="0.2152" T="0.175429"/>
      <pos A="0.2616" C="0.235085" G="0.1688" T="0.334514"/>
      <pos A="0.162172" C="0.109144" G="0.486971" T="0.241715"/>
      <pos A="0.182057" C="0.3544" G="0.201943" T="0.2616"/>
      <pos A="0.361028" C="0.281485" G="0.221829" T="0.135657"/>
      <pos A="0.301371" C="0.175429" G="0.361028" T="0.162172"/>
      <pos A="0.221829" C="0.268228" G="0.248343" T="0.2616"/>
      <pos A="0.175429" C="0.254972" G="0.2152" T="0.3544"/>
      <pos A="0.274857" C="0.248343" G="0.367657" T="0.109144"/>
      <pos A="0.274857" C="0.221829" G="0.182057" T="0.321257"/>
      <pos A="0.2616" C="0.221829" G="0.4008" T="0.115772"/>
      <pos A="0.2152" C="0.2152" G="0.414056" T="0.155543"/>
      <pos A="0.314628" C="0.228457" G="0.308" T="0.148915"/>
      <pos A="0.182057" C="0.4008" G="0.188685" T="0.228457"/>
      <pos A="0.327885" C="0.241715" G="0.162172" T="0.268228"/>
      <pos A="0.115772" C="0.235085" G="0.341143" T="0.308"/>
      <pos A="0.115772" C="0.334514" G="0.248343" T="0.301371"/>
      <pos A="0.341143" C="0.208572" G="0.221829" T="0.228457"/>
      <pos A="0.175429" C="0.3544" G="0.221829" T="0.248343"/>
    </motif>
    <motif db="0" id="M57" alt="O57" length="40" nsites="8" evalue="1.3e-003">
      <pos A="0.126543" C="0.25" G="0.25" T="0.373457"/>
      <pos A="0.044239" C="0.455761" G="0.00308642" T="0.496914"/>
      <pos A="0.044239" C="0.414609" G="0.25" T="0.291153"/>
      <pos A="0.0853906" C="0.455761" G="0.0853906" T="0.373457"/>
      <pos A="0.00308642" C="0.661523" G="0.126543" T="0.208847"/>
      <pos A="0.373457" C="0.044239" G="0.25" T="0.332304"/>
      <pos A="0.0853906" C="0.702675" G="0.167696" T="0.044239"/>
      <pos A="0.208847" C="0.373457" G="0.208847" T="0.208847"/>
      <pos A="0.126543" C="0.496914" G="0.25" T="0.126543"/>
      <pos A="0.167696" C="0.126543" G="0.332304" T="0.373457"/>
      <pos A="0.373457" C="0.332304" G="0.25" T="0.044239"/>
      <pos A="0.25" C="0.414609" G="0.044239" T="0.291153"/>
      <pos A="0.291153" C="0.538066" G="0.00308642" T="0.167696"/>
      <pos A="0.25" C="0.208847" G="0.0853906" T="0.455761"/>
      <pos A="0.0853906" C="0.332304" G="0.496914" T="0.0853906"/>
      <pos A="0.044239" C="0.579218" G="0.25" T="0.126543"/>
      <pos A="0.25" C="0.25" G="0.044239" T="0.455761"/>
      <pos A="0.25" C="0.414609" G="0.208847" T="0.126543"/>
      <pos A="0.25" C="0.414609" G="0.126543" T="0.208847"/>
      <pos A="0.0853906" C="0.332304" G="0.332304" T="0.25"/>
      <pos A="0.044239" C="0.538066" G="0.25" T="0.167696"/>
      <pos A="0.25" C="0.208847" G="0.167696" T="0.373457"/>
      <pos A="0.167696" C="0.126543" G="0.208847" T="0.496914"/>
      <pos A="0.126543" C="0.538066" G="0.25" T="0.0853906"/>
      <pos A="0.538066" C="0.208847" G="0.167696" T="0.0853906"/>
      <pos A="0.126543" C="0.373457" G="0.332304" T="0.167696"/>
      <pos A="0.25" C="0.25" G="0.00308642" T="0.496914"/>
      <pos A="0.126543" C="0.167696" G="0.496914" T="0.208847"/>
      <pos A="0.208847" C="0.62037" G="0.0853906" T="0.0853906"/>
      <pos A="0.496914" C="0.332304" G="0.126543" T="0.044239"/>
      <pos A="0.373457" C="0.25" G="0.332304" T="0.044239"/>
      <pos A="0.00308642" C="0.208847" G="0.208847" T="0.579218"/>
      <pos A="0.167696" C="0.455761" G="0.373457" T="0.00308642"/>
      <pos A="0.208847" C="0.0853906" G="0.0853906" T="0.62037"/>
      <pos A="0.25" C="0.291153" G="0.167696" T="0.291153"/>
      <pos A="0.167696" C="0.044239" G="0.455761" T="0.332304"/>
      <pos A="0.455761" C="0.167696" G="0.332304" T="0.044239"/>
      <pos A="0.00308642" C="0.00308642" G="0.62037" T="0.373457"/>
      <pos A="0.208847" C="0.208847" G="0.414609" T="0.167696"/>
      <pos A="0.167696" C="0.25" G="0.0853906" T="0.496914"/>
    </motif>
    <motif db="0" id="M58" alt="O58" length="40" nsites="8" evalue="1.3e-003">
      <pos A="0.19302" C="0.231006" G="0.231006" T="0.344967"/>
      <pos A="0.155033" C="0.30698" G="0.458926" T="0.0790598"/>
      <pos A="0.42094" C="0.30698" G="0.231006" T="0.0410736"/>
      <pos A="0.19302" C="0.30698" G="0.155033" T="0.344967"/>
      <pos A="0.0410736" C="0.30698" G="0.30698" T="0.344967"/>
      <pos A="0.155033" C="0.42094" G="0.117047" T="0.30698"/>
      <pos A="0.19302" C="0.42094" G="0.0410736" T="0.344967"/>
      <pos A="0.117047" C="0.30698" G="0.458926" T="0.117047"/>
      <pos A="0.344967" C="0.155033" G="0.231006" T="0.268994"/>
      <pos A="0.268994" C="0.231006" G="0.268994" T="0.231006"/>
      <pos A="0.30698" C="0.231006" G="0.231006" T="0.231006"/>
      <pos A="0.0410736" C="0.42094" G="0.42094" T="0.117047"/>
      <pos A="0.268994" C="0.155033" G="0.0790598" T="0.496914"/>
      <pos A="0.382953" C="0.00308642" G="0.268994" T="0.344967"/>
      <pos A="0.30698" C="0.268994" G="0.30698" T="0.117047"/>
      <pos A="0.19302" C="0.19302" G="0.155033" T="0.458926"/>
      <pos A="0.0410736" C="0.19302" G="0.231006" T="0.534901"/>
      <pos A="0.19302" C="0.0410736" G="0.231006" T="0.534901"/>
      <pos A="0.19302" C="0.268994" G="0.30698" T="0.231006"/>
      <pos A="0.458926" C="0.155033" G="0.344967" T="0.0410736"/>
      <pos A="0.268994" C="0.30698" G="0.117047" T="0.30698"/>
      <pos A="0.0790598" C="0.268994" G="0.344967" T="0.30698"/>
      <pos A="0.155033" C="0.117047" G="0.42094" T="0.30698"/>
      <pos A="0.00308642" C="0.382953" G="0.231006" T="0.382953"/>
      <pos A="0.268994" C="0.268994" G="0.19302" T="0.268994"/>
      <pos A="0.0410736" C="0.19302" G="0.572887" T="0.19302"/>
      <pos A="0.344967" C="0.344967" G="0.30698" T="0.00308642"/>
      <pos A="0.231006" C="0.231006" G="0.155033" T="0.382953"/>
      <pos A="0.30698" C="0.0790598" G="0.42094" T="0.19302"/>
      <pos A="0.382953" C="0.155033" G="0.268994" T="0.19302"/>
      <pos A="0.231006" C="0.268994" G="0.268994" T="0.231006"/>
      <pos A="0.30698" C="0.155033" G="0.19302" T="0.344967"/>
      <pos A="0.496914" C="0.0410736" G="0.344967" T="0.117047"/>
      <pos A="0.458926" C="0.231006" G="0.117047" T="0.19302"/>
      <pos A="0.117047" C="0.155033" G="0.30698" T="0.42094"/>
      <pos A="0.0410736" C="0.0790598" G="0.610874" T="0.268994"/>
      <pos A="0.231006" C="0.30698" G="0.231006" T="0.231006"/>
      <pos A="0.231006" C="0.268994" G="0.496914" T="0.00308642"/>
      <pos A="0.268994" C="0.30698" G="0.19302" T="0.231006"/>
      <pos A="0.231006" C="0.30698" G="0.117047" T="0.344967"/>
    </motif>
    <motif db="0" id="M59" alt="O59" length="40" nsites="8" evalue="1.3e-003">
      <pos A="0.353963" C="0.275991" G="0.224009" T="0.146037"/>
      <pos A="0.198018" C="0.262996" G="0.399448" T="0.139539"/>
      <pos A="0.25" C="0.217511" G="0.237004" T="0.295484"/>
      <pos A="0.262996" C="0.204516" G="0.230507" T="0.301982"/>
      <pos A="0.237004" C="0.321475" G="0.243502" T="0.198018"/>
      <pos A="0.19152" C="0.288987" G="0.178525" T="0.340968"/>
      <pos A="0.100552" C="0.386452" G="0.256498" T="0.256498"/>
      <pos A="0.126543" C="0.262996" G="0.347466" T="0.262996"/>
      <pos A="0.386452" C="0.120045" G="0.120045" T="0.373457"/>
      <pos A="0.198018" C="0.185023" G="0.347466" T="0.269493"/>
      <pos A="0.139539" C="0.269493" G="0.295484" T="0.295484"/>
      <pos A="0.204516" C="0.30848" G="0.198018" T="0.288987"/>
      <pos A="0.16553" C="0.211013" G="0.366959" T="0.256498"/>
      <pos A="0.340968" C="0.327972" G="0.19152" T="0.139539"/>
      <pos A="0.275991" C="0.126543" G="0.224009" T="0.373457"/>
      <pos A="0.204516" C="0.237004" G="0.33447" T="0.224009"/>
      <pos A="0.340968" C="0.185023" G="0.19152" T="0.282489"/>
      <pos A="0.0680632" C="0.282489" G="0.379955" T="0.269493"/>
      <pos A="0.217511" C="0.217511" G="0.25" T="0.314977"/>
      <pos A="0.178525" C="0.204516" G="0.340968" T="0.275991"/>
      <pos A="0.230507" C="0.33447" G="0.282489" T="0.152534"/>
      <pos A="0.217511" C="0.262996" G="0.327972" T="0.19152"/>
      <pos A="0.217511" C="0.217511" G="0.269493" T="0.295484"/>
      <pos A="0.133041" C="0.321475" G="0.360461" T="0.185023"/>
      <pos A="0.230507" C="0.275991" G="0.159032" T="0.33447"/>
      <pos A="0.178525" C="0.366959" G="0.211013" T="0.243502"/>
      <pos A="0.347466" C="0.269493" G="0.243502" T="0.139539"/>
      <pos A="0.25" C="0.366959" G="0.282489" T="0.100552"/>
      <pos A="0.360461" C="0.340968" G="0.0940543" T="0.204516"/>
      <pos A="0.321475" C="0.152534" G="0.425439" T="0.100552"/>
      <pos A="0.204516" C="0.074561" G="0.379955" T="0.340968"/>
      <pos A="0.120045" C="0.295484" G="0.275991" T="0.30848"/>
      <pos A="0.30848" C="0.0615664" G="0.295484" T="0.33447"/>
      <pos A="0.353963" C="0.172028" G="0.256498" T="0.217511"/>
      <pos A="0.314977" C="0.295484" G="0.237004" T="0.152534"/>
      <pos A="0.33447" C="0.347466" G="0.159032" T="0.159032"/>
      <pos A="0.19152" C="0.224009" G="0.237004" T="0.347466"/>
      <pos A="0.133041" C="0.39295" G="0.347466" T="0.126543"/>
      <pos A="0.204516" C="0.211013" G="0.282489" T="0.301982"/>
      <pos A="0.262996" C="0.185023" G="0.204516" T="0.347466"/>
    </motif>
    <motif db="0" id="M6" alt="O6" length="40" nsites="8" evalue="1.3e-003">
      <pos A="0.130525" C="0.385404" G="0.353545" T="0.130525"/>
      <pos A="0.0668059" C="0.672142" G="0.0349462" T="0.226105"/>
      <pos A="0.385404" C="0.130525" G="0.226105" T="0.257965"/>
      <pos A="0.162385" C="0.576563" G="0.162385" T="0.0986657"/>
      <pos A="0.321685" C="0.257965" G="0.226105" T="0.194245"/>
      <pos A="0.162385" C="0.162385" G="0.385404" T="0.289825"/>
      <pos A="0.130525" C="0.512843" G="0.0668059" T="0.289825"/>
      <pos A="0.130525" C="0.0349462" G="0.289825" T="0.544703"/>
      <pos A="0.0986657" C="0.162385" G="0.480984" T="0.257965"/>
      <pos A="0.226105" C="0.321685" G="0.130525" T="0.321685"/>
      <pos A="0.0986657" C="0.289825" G="0.289825" T="0.321685"/>
      <pos A="0.385404" C="0.00308642" G="0.0986657" T="0.512843"/>
      <pos A="0.162385" C="0.130525" G="0.353545" T="0.353545"/>
      <pos A="0.194245" C="0.385404" G="0.257965" T="0.162385"/>
      <pos A="0.0986657" C="0.608423" G="0.0986657" T="0.194245"/>
      <pos A="0.640282" C="0.0668059" G="0.162385" T="0.130525"/>
      <pos A="0.226105" C="0.385404" G="0.226105" T="0.162385"/>
      <pos A="0.130525" C="0.130525" G="0.385404" T="0.353545"/>
      <pos A="0.0349462" C="0.0349462" G="0.640282" T="0.289825"/>
      <pos A="0.194245" C="0.194245" G="0.257965" T="0.353545"/>
      <pos A="0.0986657" C="0.289825" G="0.385404" T="0.226105"/>
      <pos A="0.544703" C="0.194245" G="0.0668059" T="0.194245"/>
      <pos A="0.0668059" C="0.226105" G="0.321685" T="0.385404"/>
      <pos A="0.194245" C="0.226105" G="0.385404" T="0.194245"/>
      <pos A="0.194245" C="0.162385" G="0.257965" T="0.385404"/>
      <pos A="0.0668059" C="0.257965" G="0.672142" T="0.00308642"/>
      <pos A="0.353545" C="0.289825" G="0.353545" T="0.00308642"/>
      <pos A="0.480984" C="0.130525" G="0.130525" T="0.257965"/>
      <pos A="0.257965" C="0.0668059" G="0.449124" T="0.226105"/>
      <pos A="0.544703" C="0.162385" G="0.226105" T="0.0668059"/>
      <pos A="0.449124" C="0.226105" G="0.0349462" T="0.289825"/>
      <pos A="0.257965" C="0.257965" G="0.480984" T="0.00308642"/>
      <pos A="0.226105" C="0.0986657" G="0.449124" T="0.226105"/>
      <pos A="0.289825" C="0.194245" G="0.480984" T="0.0349462"/>
      <pos A="0.0349462" C="0.480984" G="0.385404" T="0.0986657"/>
      <pos A="0.353545" C="0.0668059" G="0.353545" T="0.226105"/>
      <pos A="0.162385" C="0.289825" G="0.289825" T="0.257965"/>
      <pos A="0.00308642" C="0.449124" G="0.449124" T="0.0986657"/>
      <pos A="0.289825" C="0.226105" G="0.130525" T="0.353545"/>
      <pos A="0.0986657" C="0.0986657" G="0.544703" T="0.257965"/>
    </motif>
    <motif db="0" id="M60" alt="O60" length="40" nsites="8" evalue="1.3e-003">
      <pos A="0.200617" C="0.00308642" G="0.398148" T="0.398148"/>
      <pos A="0.00308642" C="0.595679" G="0.398148" T="0.00308642"/>
      <pos A="0.398148" C="0.398148" G="0.200617" T="0.00308642"/>
      <pos A="0.200617" C="0.398148" G="0.200617" T="0.200617"/>
      <pos A="0.00308642" C="0.200617" G="0.398148" T="0.398148"/>
      <pos A="0.79321" C="0.00308642" G="0.00308642" T="0.200617"/>
      <pos A="0.398148" C="0.200617" G="0.398148" T="0.00308642"/>
      <pos A="0.79321" C="0.00308642" G="0.00308642" T="0.200617"/>
      <pos A="0.00308642" C="0.00308642" G="0.398148" T="0.595679"/>
      <pos A="0.398148" C="0.00308642" G="0.00308642" T="0.595679"/>
      <pos A="0.200617" C="0.00308642" G="0.79321" T="0.00308642"/>
      <pos A="0.00308642" C="0.595679" G="0.00308642" T="0.398148"/>
      <pos A="0.200617" C="0.595679" G="0.00308642" T="0.200617"/>
      <pos A="0.200617" C="0.00308642" G="0.00308642" T="0.79321"/>
      <pos A="0.00308642" C="0.200617" G="0.200617" T="0.595679"/>
      <pos A="0.00308642" C="0.398148" G="0.595679" T="0.00308642"/>
      <pos A="0.79321" C="0.00308642" G="0.200617" T="0.00308642"/>
      <pos A="0.595679" C="0.00308642" G="0.398148" T="0.00308642"/>
      <pos A="0.79321" C="0.00308642" G="0.200617" T="0.00308642"/>
      <pos A="0.398148" C="0.595679" G="0.00308642" T="0.00308642"/>
      <pos A="0.200617" C="0.200617" G="0.595679" T="0.00308642"/>
      <pos A="0.200617" C="0.79321" G="0.00308642" T="0.00308642"/>
      <pos A="0.398148" C="0.00308642" G="0.200617" T="0.398148"/>
      <pos A="0.200617" C="0.398148" G="0.200617" T="0.200617"/>
      <pos A="0.398148" C="0.00308642" G="0.398148" T="0.200617"/>
      <pos A="0.398148" C="0.00308642" G="0.200617" T="0.398148"/>
      <pos A="0.00308642" C="0.398148" G="0.200617" T="0.398148"/>
      <pos A="0.00308642" C="0.79321" G="0.00308642" T="0.200617"/>
      <pos A="0.200617" C="0.00308642" G="0.00308642" T="0.79321"/>
      <pos A="0.00308642" C="0.200617" G="0.00308642" T="0.79321"/>
      <pos A="0.398148" C="0.200617" G="0.398148" T="0.00308642"/>
      <pos A="0.79321" C="0.00308642" G="0.200617" T="0.00308642"/>
      <pos A="0.398148" C="0.200617" G="0.00308642" T="0.398148"/>
      <pos A="0.200617" C="0.00308642" G="0.595679" T="0.200617"/>
      <pos A="0.00308642" C="0.595679" G="0.200617" T="0.200617"/>
      <pos A="0.00308642" C="0.990741" G="0.00308642" T="0.00308642"/>
      <pos A="0.398148" C="0.00308642" G="0.398148" T="0.200617"/>
      <pos A="0.200617" C="0.200617" G="0.00308642" T="0.595679"/>
      <pos A="0.00308642" C="0.200617" G="0.595679" T="0.200617"/>
      <pos A="0.398148" C="0.200617" G="0.398148" T="0.00308642"/>
    </motif>
    <motif db="0" id="M61" alt="O61" length="40" nsites="8" evalue="1.3e-003">
      <pos A="0.164117" C="0.25" G="0.153382" T="0.432502"/>
      <pos A="0.196323" C="0.271471" G="0.271471" T="0.260736"/>
      <pos A="0.164117" C="0.292941" G="0.0460277" T="0.496914"/>
      <pos A="0.11044" C="0.38956" G="0.185588" T="0.314412"/>
      <pos A="0.25" C="0.185588" G="0.260736" T="0.303677"/>
      <pos A="0.239264" C="0.335883" G="0.164117" T="0.260736"/>
      <pos A="0.271471" C="0.121175" G="0.239264" T="0.368089"/>
      <pos A="0.185588" C="0.400295" G="0.292941" T="0.121175"/>
      <pos A="0.282206" C="0.292941" G="0.217794" T="0.207059"/>
      <pos A="0.142646" C="0.357354" G="0.207059" T="0.292941"/>
      <pos A="0.121175" C="0.217794" G="0.443237" T="0.217794"/>
      <pos A="0.25" C="0.239264" G="0.41103" T="0.0997047"/>
      <pos A="0.400295" C="0.239264" G="0.196323" T="0.164117"/>
      <pos A="0.185588" C="0.443237" G="0.153382" T="0.217794"/>
      <pos A="0.185588" C="0.25" G="0.335883" T="0.228529"/>
      <pos A="0.25" C="0.335883" G="0.207059" T="0.207059"/>
      <pos A="0.174852" C="0.0782341" G="0.52912" T="0.217794"/>
      <pos A="0.432502" C="0.131911" G="0.217794" T="0.217794"/>
      <pos A="0.121175" C="0.271471" G="0.378825" T="0.228529"/>
      <pos A="0.207059" C="0.421766" G="0.196323" T="0.174852"/>
      <pos A="0.282206" C="0.185588" G="0.421766" T="0.11044"/>
      <pos A="0.0782341" C="0.325148" G="0.314412" T="0.282206"/>
      <pos A="0.0889699" C="0.207059" G="0.346618" T="0.357354"/>
      <pos A="0.11044" C="0.196323" G="0.314412" T="0.378825"/>
      <pos A="0.121175" C="0.217794" G="0.292941" T="0.368089"/>
      <pos A="0.0889699" C="0.41103" G="0.185588" T="0.314412"/>
      <pos A="0.303677" C="0.357354" G="0.11044" T="0.228529"/>
      <pos A="0.314412" C="0.207059" G="0.131911" T="0.346618"/>
      <pos A="0.239264" C="0.207059" G="0.368089" T="0.185588"/>
      <pos A="0.260736" C="0.346618" G="0.207059" T="0.185588"/>
      <pos A="0.0889699" C="0.25" G="0.400295" T="0.260736"/>
      <pos A="0.174852" C="0.292941" G="0.207059" T="0.325148"/>
      <pos A="0.432502" C="0.174852" G="0.196323" T="0.196323"/>
      <pos A="0.239264" C="0.368089" G="0.228529" T="0.164117"/>
      <pos A="0.378825" C="0.303677" G="0.228529" T="0.0889699"/>
      <pos A="0.368089" C="0.25" G="0.207059" T="0.174852"/>
      <pos A="0.25" C="0.239264" G="0.217794" T="0.292941"/>
      <pos A="0.260736" C="0.292941" G="0.121175" T="0.325148"/>
      <pos A="0.142646" C="0.217794" G="0.400295" T="0.239264"/>
      <pos A="0.357354" C="0.303677" G="0.164117" T="0.174852"/>
    </motif>
    <motif db="0" id="M62" alt="O62" length="40" nsites="8" evalue="1.3e-003">
      <pos A="0.229424" C="0.188272" G="0.243142" T="0.339163"/>
      <pos A="0.311728" C="0.263718" G="0.291153" T="0.133401"/>
      <pos A="0.263718" C="0.160837" G="0.153978" T="0.421468"/>
      <pos A="0.119685" C="0.311728" G="0.352881" T="0.215707"/>
      <pos A="0.160837" C="0.339163" G="0.19513" T="0.30487"/>
      <pos A="0.284293" C="0.229424" G="0.284293" T="0.201989"/>
      <pos A="0.167696" C="0.277435" G="0.291153" T="0.263718"/>
      <pos A="0.270576" C="0.215707" G="0.352881" T="0.160837"/>
      <pos A="0.352881" C="0.366599" G="0.153978" T="0.126543"/>
      <pos A="0.284293" C="0.188272" G="0.277435" T="0.25"/>
      <pos A="0.387174" C="0.215707" G="0.215707" T="0.181413"/>
      <pos A="0.263718" C="0.25" G="0.25" T="0.236282"/>
      <pos A="0.174554" C="0.215707" G="0.30487" T="0.30487"/>
      <pos A="0.0716731" C="0.400892" G="0.174554" T="0.352881"/>
      <pos A="0.215707" C="0.208847" G="0.215707" T="0.359739"/>
      <pos A="0.0922499" C="0.181413" G="0.346022" T="0.380315"/>
      <pos A="0.311728" C="0.140261" G="0.318587" T="0.229424"/>
      <pos A="0.215707" C="0.140261" G="0.503772" T="0.140261"/>
      <pos A="0.201989" C="0.256858" G="0.19513" T="0.346022"/>
      <pos A="0.140261" C="0.435185" G="0.167696" T="0.256858"/>
      <pos A="0.160837" C="0.291153" G="0.270576" T="0.277435"/>
      <pos A="0.208847" C="0.256858" G="0.222565" T="0.311728"/>
      <pos A="0.160837" C="0.0579565" G="0.40775" T="0.373457"/>
      <pos A="0.236282" C="0.236282" G="0.298011" T="0.229424"/>
      <pos A="0.448903" C="0.263718" G="0.153978" T="0.133401"/>
      <pos A="0.277435" C="0.284293" G="0.284293" T="0.153978"/>
      <pos A="0.19513" C="0.25" G="0.263718" T="0.291153"/>
      <pos A="0.25" C="0.551784" G="0.140261" T="0.0579565"/>
      <pos A="0.188272" C="0.40775" G="0.174554" T="0.229424"/>
      <pos A="0.181413" C="0.291153" G="0.222565" T="0.30487"/>
      <pos A="0.298011" C="0.126543" G="0.339163" T="0.236282"/>
      <pos A="0.318587" C="0.0922499" G="0.448903" T="0.140261"/>
      <pos A="0.311728" C="0.229424" G="0.270576" T="0.188272"/>
      <pos A="0.126543" C="0.298011" G="0.30487" T="0.270576"/>
      <pos A="0.201989" C="0.140261" G="0.387174" T="0.270576"/>
      <pos A="0.30487" C="0.215707" G="0.291153" T="0.188272"/>
      <pos A="0.277435" C="0.318587" G="0.174554" T="0.229424"/>
      <pos A="0.229424" C="0.229424" G="0.291153" T="0.25"/>
      <pos A="0.160837" C="0.366599" G="0.263718" T="0.208847"/>
      <pos A="0.25" C="0.30487" G="0.222565" T="0.222565"/>
    </motif>
    <motif db="0" id="M63" alt="O63" length="40" nsites="8" evalue="1.3e-003">
      <pos A="0.35167" C="0.35167" G="0.235476" T="0.0611842"/>
      <pos A="0.235476" C="0.177379" G="0.409768" T="0.177379"/>
      <pos A="0.409768" C="0.177379" G="0.293573" T="0.119281"/>
      <pos A="0.409768" C="0.235476" G="0.35167" T="0.00308642"/>
      <pos A="0.235476" C="0.409768" G="0.177379" T="0.177379"/>
      <pos A="0.00308642" C="0.177379" G="0.758352" T="0.0611842"/>
      <pos A="0.235476" C="0.235476" G="0.177379" T="0.35167"/>
      <pos A="0.235476" C="0.00308642" G="0.235476" T="0.525962"/>
      <pos A="0.119281" C="0.235476" G="0.293573" T="0.35167"/>
      <pos A="0.00308642" C="0.758352" G="0.119281" T="0.119281"/>
      <pos A="0.119281" C="0.235476" G="0.177379" T="0.467865"/>
      <pos A="0.0611842" C="0.525962" G="0.35167" T="0.0611842"/>
      <pos A="0.409768" C="0.293573" G="0.177379" T="0.119281"/>
      <pos A="0.119281" C="0.235476" G="0.467865" T="0.177379"/>
      <pos A="0.235476" C="0.0611842" G="0.642157" T="0.0611842"/>
      <pos A="0.235476" C="0.35167" G="0.119281" T="0.293573"/>
      <pos A="0.0611842" C="0.467865" G="0.235476" T="0.235476"/>
      <pos A="0.177379" C="0.467865" G="0.119281" T="0.235476"/>
      <pos A="0.0611842" C="0.293573" G="0.409768" T="0.235476"/>
      <pos A="0.119281" C="0.293573" G="0.293573" T="0.293573"/>
      <pos A="0.235476" C="0.119281" G="0.584059" T="0.0611842"/>
      <pos A="0.177379" C="0.119281" G="0.35167" T="0.35167"/>
      <pos A="0.0611842" C="0.467865" G="0.293573" T="0.177379"/>
      <pos A="0.35167" C="0.409768" G="0.177379" T="0.0611842"/>
      <pos A="0.119281" C="0.35167" G="0.177379" T="0.35167"/>
      <pos A="0.00308642" C="0.0611842" G="0.467865" T="0.467865"/>
      <pos A="0.119281" C="0.525962" G="0.0611842" T="0.293573"/>
      <pos A="0.235476" C="0.119281" G="0.409768" T="0.235476"/>
      <pos A="0.642157" C="0.119281" G="0.119281" T="0.119281"/>
      <pos A="0.35167" C="0.0611842" G="0.235476" T="0.35167"/>
      <pos A="0.119281" C="0.409768" G="0.235476" T="0.235476"/>
      <pos A="0.584059" C="0.177379" G="0.00308642" T="0.235476"/>
      <pos A="0.119281" C="0.119281" G="0.35167" T="0.409768"/>
      <pos A="0.0611842" C="0.409768" G="0.00308642" T="0.525962"/>
      <pos A="0.35167" C="0.0611842" G="0.235476" T="0.35167"/>
      <pos A="0.0611842" C="0.35167" G="0.35167" T="0.235476"/>
      <pos A="0.235476" C="0.467865" G="0.293573" T="0.00308642"/>
      <pos A="0.177379" C="0.177379" G="0.177379" T="0.467865"/>
      <pos A="0.0611842" C="0.235476" G="0.177379" T="0.525962"/>
      <pos A="0.00308642" C="0.467865" G="0.0611842" T="0.467865"/>
    </motif>
    <motif db="0" id="M64" alt="O64" length="40" nsites="8" evalue="1.3e-003">
      <pos A="0.25" C="0.62037" G="0.00308642" T="0.126543"/>
      <pos A="0.25" C="0.25" G="0.00308642" T="0.496914"/>
      <pos A="0.25" C="0.00308642" G="0.00308642" T="0.743827"/>
      <pos A="0.00308642" C="0.25" G="0.373457" T="0.373457"/>
      <pos A="0.25" C="0.373457" G="0.25" T="0.126543"/>
      <pos A="0.00308642" C="0.25" G="0.00308642" T="0.743827"/>
      <pos A="0.00308642" C="0.373457" G="0.373457" T="0.25"/>
      <pos A="0.373457" C="0.25" G="0.126543" T="0.25"/>
      <pos A="0.126543" C="0.00308642" G="0.743827" T="0.126543"/>
      <pos A="0.373457" C="0.00308642" G="0.25" T="0.373457"/>
      <pos A="0.126543" C="0.25" G="0.126543" T="0.496914"/>
      <pos A="0.496914" C="0.25" G="0.25" T="0.00308642"/>
      <pos A="0.00308642" C="0.867284" G="0.126543" T="0.00308642"/>
      <pos A="0.126543" C="0.373457" G="0.373457" T="0.126543"/>
      <pos A="0.25" C="0.00308642" G="0.62037" T="0.126543"/>
      <pos A="0.25" C="0.373457" G="0.373457" T="0.00308642"/>
      <pos A="0.496914" C="0.126543" G="0.00308642" T="0.373457"/>
      <pos A="0.00308642" C="0.126543" G="0.496914" T="0.373457"/>
      <pos A="0.25" C="0.373457" G="0.126543" T="0.25"/>
      <pos A="0.373457" C="0.25" G="0.00308642" T="0.373457"/>
      <pos A="0.373457" C="0.373457" G="0.126543" T="0.126543"/>
      <pos A="0.126543" C="0.62037" G="0.25" T="0.00308642"/>
      <pos A="0.25" C="0.373457" G="0.126543" T="0.25"/>
      <pos A="0.373457" C="0.373457" G="0.126543" T="0.126543"/>
      <pos A="0.743827" C="0.00308642" G="0.25" T="0.00308642"/>
      <pos A="0.496914" C="0.00308642" G="0.25" T="0.25"/>
      <pos A="0.62037" C="0.126543" G="0.126543" T="0.126543"/>
      <pos A="0.373457" C="0.00308642" G="0.126543" T="0.496914"/>
      <pos A="0.25" C="0.373457" G="0.25" T="0.126543"/>
      <pos A="0.62037" C="0.00308642" G="0.00308642" T="0.373457"/>
      <pos A="0.373457" C="0.126543" G="0.00308642" T="0.496914"/>
      <pos A="0.373457" C="0.126543" G="0.373457" T="0.126543"/>
      <pos A="0.373457" C="0.25" G="0.00308642" T="0.373457"/>
      <pos A="0.25" C="0.126543" G="0.25" T="0.373457"/>
      <pos A="0.126543" C="0.62037" G="0.126543" T="0.126543"/>
      <pos A="0.62037" C="0.126543" G="0.126543" T="0.126543"/>
      <pos A="0.126543" C="0.25" G="0.25" T="0.373457"/>
      <pos A="0.00308642" C="0.373457" G="0.496914" T="0.126543"/>
      <pos A="0.62037" C="0.00308642" G="0.126543" T="0.25"/>
      <pos A="0.25" C="0.126543" G="0.25" T="0.373457"/>
    </motif>
    <motif db="0" id="M66" alt="O66" length="40" nsites="8" evalue="1.3e-003">
      <pos A="0.398148" C="0.101852" G="0.101852" T="0.398148"/>
      <pos A="0.00308642" C="0.595679" G="0.101852" T="0.299383"/>
      <pos A="0.101852" C="0.694444" G="0.00308642" T="0.200617"/>
      <pos A="0.00308642" C="0.595679" G="0.299383" T="0.101852"/>
      <pos A="0.398148" C="0.200617" G="0.101852" T="0.299383"/>
      <pos A="0.00308642" C="0.299383" G="0.299383" T="0.398148"/>
      <pos A="0.101852" C="0.496914" G="0.101852" T="0.299383"/>
      <pos A="0.200617" C="0.398148" G="0.200617" T="0.200617"/>
      <pos A="0.299383" C="0.398148" G="0.00308642" T="0.299383"/>
      <pos A="0.00308642" C="0.299383" G="0.496914" T="0.200617"/>
      <pos A="0.101852" C="0.595679" G="0.299383" T="0.00308642"/>
      <pos A="0.200617" C="0.496914" G="0.200617" T="0.101852"/>
      <pos A="0.101852" C="0.200617" G="0.101852" T="0.595679"/>
      <pos A="0.101852" C="0.200617" G="0.299383" T="0.398148"/>
      <pos A="0.00308642" C="0.496914" G="0.496914" T="0.00308642"/>
      <pos A="0.398148" C="0.496914" G="0.101852" T="0.00308642"/>
      <pos A="0.00308642" C="0.200617" G="0.694444" T="0.101852"/>
      <pos A="0.299383" C="0.299383" G="0.398148" T="0.00308642"/>
      <pos A="0.398148" C="0.200617" G="0.398148" T="0.00308642"/>
      <pos A="0.595679" C="0.200617" G="0.00308642" T="0.200617"/>
      <pos A="0.00308642" C="0.00308642" G="0.694444" T="0.299383"/>
      <pos A="0.101852" C="0.00308642" G="0.101852" T="0.79321"/>
      <pos A="0.299383" C="0.101852" G="0.299383" T="0.299383"/>
      <pos A="0.101852" C="0.79321" G="0.00308642" T="0.101852"/>
      <pos A="0.101852" C="0.299383" G="0.200617" T="0.398148"/>
      <pos A="0.101852" C="0.595679" G="0.299383" T="0.00308642"/>
      <pos A="0.200617" C="0.595679" G="0.200617" T="0.00308642"/>
      <pos A="0.398148" C="0.00308642" G="0.398148" T="0.200617"/>
      <pos A="0.496914" C="0.200617" G="0.101852" T="0.200617"/>
      <pos A="0.299383" C="0.101852" G="0.00308642" T="0.595679"/>
      <pos A="0.299383" C="0.299383" G="0.200617" T="0.200617"/>
      <pos A="0.496914" C="0.496914" G="0.00308642" T="0.00308642"/>
      <pos A="0.101852" C="0.398148" G="0.299383" T="0.200617"/>
      <pos A="0.694444" C="0.101852" G="0.00308642" T="0.200617"/>
      <pos A="0.299383" C="0.101852" G="0.398148" T="0.200617"/>
      <pos A="0.101852" C="0.299383" G="0.496914" T="0.101852"/>
      <pos A="0.200617" C="0.299383" G="0.00308642" T="0.496914"/>
      <pos A="0.00308642" C="0.398148" G="0.595679" T="0.00308642"/>
      <pos A="0.496914" C="0.00308642" G="0.101852" T="0.398148"/>
      <pos A="0.00308642" C="0.496914" G="0.398148" T="0.101852"/>
    </motif>
    <motif db="0" id="M67" alt="O67" length="40" nsites="8" evalue="1.3e-003">
      <pos A="0.30848" C="0.282489" G="0.172028" T="0.237004"/>
      <pos A="0.133041" C="0.405946" G="0.25" T="0.211013"/>
      <pos A="0.275991" C="0.159032" G="0.269493" T="0.295484"/>
      <pos A="0.185023" C="0.204516" G="0.373457" T="0.237004"/>
      <pos A="0.230507" C="0.0875565" G="0.340968" T="0.340968"/>
      <pos A="0.262996" C="0.262996" G="0.243502" T="0.230507"/>
      <pos A="0.237004" C="0.172028" G="0.178525" T="0.412443"/>
      <pos A="0.0810588" C="0.353963" G="0.211013" T="0.353963"/>
      <pos A="0.224009" C="0.366959" G="0.211013" T="0.198018"/>
      <pos A="0.204516" C="0.230507" G="0.256498" T="0.30848"/>
      <pos A="0.139539" C="0.295484" G="0.399448" T="0.16553"/>
      <pos A="0.262996" C="0.204516" G="0.211013" T="0.321475"/>
      <pos A="0.314977" C="0.399448" G="0.172028" T="0.113548"/>
      <pos A="0.379955" C="0.25" G="0.224009" T="0.146037"/>
      <pos A="0.16553" C="0.185023" G="0.496914" T="0.152534"/>
      <pos A="0.211013" C="0.204516" G="0.224009" T="0.360461"/>
      <pos A="0.224009" C="0.256498" G="0.288987" T="0.230507"/>
      <pos A="0.347466" C="0.126543" G="0.327972" T="0.198018"/>
      <pos A="0.301982" C="0.327972" G="0.288987" T="0.0810588"/>
      <pos A="0.353963" C="0.211013" G="0.295484" T="0.139539"/>
      <pos A="0.133041" C="0.321475" G="0.204516" T="0.340968"/>
      <pos A="0.178525" C="0.301982" G="0.19152" T="0.327972"/>
      <pos A="0.230507" C="0.204516" G="0.256498" T="0.30848"/>
      <pos A="0.152534" C="0.366959" G="0.159032" T="0.321475"/>
      <pos A="0.0875565" C="0.146037" G="0.321475" T="0.444931"/>
      <pos A="0.262996" C="0.237004" G="0.152534" T="0.347466"/>
      <pos A="0.139539" C="0.275991" G="0.39295" T="0.19152"/>
      <pos A="0.230507" C="0.243502" G="0.224009" T="0.301982"/>
      <pos A="0.16553" C="0.347466" G="0.256498" T="0.230507"/>
      <pos A="0.152534" C="0.282489" G="0.301982" T="0.262996"/>
      <pos A="0.347466" C="0.19152" G="0.314977" T="0.146037"/>
      <pos A="0.360461" C="0.30848" G="0.172028" T="0.159032"/>
      <pos A="0.237004" C="0.198018" G="0.425439" T="0.139539"/>
      <pos A="0.25" C="0.301982" G="0.30848" T="0.139539"/>
      <pos A="0.373457" C="0.237004" G="0.224009" T="0.16553"/>
      <pos A="0.256498" C="0.353963" G="0.204516" T="0.185023"/>
      <pos A="0.146037" C="0.224009" G="0.269493" T="0.360461"/>
      <pos A="0.152534" C="0.295484" G="0.269493" T="0.282489"/>
      <pos A="0.256498" C="0.237004" G="0.39295" T="0.113548"/>
      <pos A="0.275991" C="0.0875565" G="0.340968" T="0.295484"/>
    </motif>
    <motif db="0" id="M69" alt="O69" length="40" nsites="8" evalue="1.3e-003">
      <pos A="0.272446" C="0.45202" G="0.0928731" T="0.18266"/>
      <pos A="0.0928731" C="0.0928731" G="0.631594" T="0.18266"/>
      <pos A="0.362233" C="0.362233" G="0.18266" T="0.0928731"/>
      <pos A="0.0928731" C="0.0928731" G="0.272446" T="0.541807"/>
      <pos A="0.0928731" C="0.18266" G="0.631594" T="0.0928731"/>
      <pos A="0.18266" C="0.631594" G="0.00308642" T="0.18266"/>
      <pos A="0.362233" C="0.45202" G="0.18266" T="0.00308642"/>
      <pos A="0.362233" C="0.0928731" G="0.362233" T="0.18266"/>
      <pos A="0.272446" C="0.272446" G="0.00308642" T="0.45202"/>
      <pos A="0.272446" C="0.0928731" G="0.631594" T="0.00308642"/>
      <pos A="0.362233" C="0.45202" G="0.18266" T="0.00308642"/>
      <pos A="0.00308642" C="0.272446" G="0.541807" T="0.18266"/>
      <pos A="0.00308642" C="0.18266" G="0.272446" T="0.541807"/>
      <pos A="0.0928731" C="0.18266" G="0.272446" T="0.45202"/>
      <pos A="0.272446" C="0.45202" G="0.00308642" T="0.272446"/>
      <pos A="0.00308642" C="0.18266" G="0.541807" T="0.272446"/>
      <pos A="0.0928731" C="0.362233" G="0.272446" T="0.272446"/>
      <pos A="0.00308642" C="0.362233" G="0.45202" T="0.18266"/>
      <pos A="0.272446" C="0.0928731" G="0.18266" T="0.45202"/>
      <pos A="0.00308642" C="0.362233" G="0.272446" T="0.362233"/>
      <pos A="0.362233" C="0.362233" G="0.0928731" T="0.18266"/>
      <pos A="0.00308642" C="0.541807" G="0.18266" T="0.272446"/>
      <pos A="0.18266" C="0.00308642" G="0.541807" T="0.272446"/>
      <pos A="0.18266" C="0.272446" G="0.0928731" T="0.45202"/>
      <pos A="0.18266" C="0.00308642" G="0.631594" T="0.18266"/>
      <pos A="0.0928731" C="0.362233" G="0.541807" T="0.00308642"/>
      <pos A="0.45202" C="0.45202" G="0.0928731" T="0.00308642"/>
      <pos A="0.272446" C="0.0928731" G="0.18266" T="0.45202"/>
      <pos A="0.18266" C="0.18266" G="0.362233" T="0.272446"/>
      <pos A="0.362233" C="0.0928731" G="0.18266" T="0.362233"/>
      <pos A="0.272446" C="0.272446" G="0.18266" T="0.272446"/>
      <pos A="0.18266" C="0.0928731" G="0.45202" T="0.272446"/>
      <pos A="0.362233" C="0.00308642" G="0.45202" T="0.18266"/>
      <pos A="0.00308642" C="0.18266" G="0.362233" T="0.45202"/>
      <pos A="0.0928731" C="0.272446" G="0.45202" T="0.18266"/>
      <pos A="0.00308642" C="0.0928731" G="0.631594" T="0.272446"/>
      <pos A="0.00308642" C="0.541807" G="0.18266" T="0.272446"/>
      <pos A="0.362233" C="0.272446" G="0.18266" T="0.18266"/>
      <pos A="0.0928731" C="0.900954" G="0.00308642" T="0.00308642"/>
      <pos A="0.362233" C="0.272446" G="0.272446" T="0.0928731"/>
    </motif>
    <motif db="0" id="M70" alt="O70" length="40" nsites="8" evalue="1.3e-003">
      <pos A="0.00308642" C="0.00308642" G="0.00308642" T="0.990741"/>
      <pos A="0.00308642" C="0.00308642" G="0.00308642" T="0.990741"/>
      <pos A="0.00308642" C="0.00308642" G="0.00308642" T="0.990741"/>
      <pos A="0.00308642" C="0.990741" G="0.00308642" T="0.00308642"/>
      <pos A="0.00308642" C="0.00308642" G="0.990741" T="0.00308642"/>
      <pos A="0.00308642" C="0.00308642" G="0.990741" T="0.00308642"/>
      <pos A="0.00308642" C="0.990741" G="0.00308642" T="0.00308642"/>
      <pos A="0.00308642" C="0.990741" G="0.00308642" T="0.00308642"/>
      <pos A="0.00308642" C="0.00308642" G="0.990741" T="0.00308642"/>
      <pos A="0.00308642" C="0.990741" G="0.00308642" T="0.00308642"/>
      <pos A="0.00308642" C="0.990741" G="0.00308642" T="0.00308642"/>
      <pos A="0.00308642" C="0.00308642" G="0.00308642" T="0.990741"/>
      <pos A="0.00308642" C="0.00308642" G="0.00308642" T="0.990741"/>
      <pos A="0.00308642" C="0.00308642" G="0.990741" T="0.00308642"/>
      <pos A="0.00308642" C="0.00308642" G="0.990741" T="0.00308642"/>
      <pos A="0.00308642" C="0.00308642" G="0.990741" T="0.00308642"/>
      <pos A="0.00308642" C="0.00308642" G="0.990741" T="0.00308642"/>
      <pos A="0.990741" C="0.00308642" G="0.00308642" T="0.00308642"/>
      <pos A="0.990741" C="0.00308642" G="0.00308642" T="0.00308642"/>
      <pos A="0.990741" C="0.00308642" G="0.00308642" T="0.00308642"/>
      <pos A="0.990741" C="0.00308642" G="0.00308642" T="0.00308642"/>
      <pos A="0.990741" C="0.00308642" G="0.00308642" T="0.00308642"/>
      <pos A="0.990741" C="0.00308642" G="0.00308642" T="0.00308642"/>
      <pos A="0.990741" C="0.00308642" G="0.00308642" T="0.00308642"/>
      <pos A="0.990741" C="0.00308642" G="0.00308642" T="0.00308642"/>
      <pos A="0.990741" C="0.00308642" G="0.00308642" T="0.00308642"/>
      <pos A="0.00308642" C="0.990741" G="0.00308642" T="0.00308642"/>
      <pos A="0.00308642" C="0.990741" G="0.00308642" T="0.00308642"/>
      <pos A="0.00308642" C="0.990741" G="0.00308642" T="0.00308642"/>
      <pos A="0.990741" C="0.00308642" G="0.00308642" T="0.00308642"/>
      <pos A="0.990741" C="0.00308642" G="0.00308642" T="0.00308642"/>
      <pos A="0.00308642" C="0.990741" G="0.00308642" T="0.00308642"/>
      <pos A="0.00308642" C="0.00308642" G="0.990741" T="0.00308642"/>
      <pos A="0.00308642" C="0.00308642" G="0.990741" T="0.00308642"/>
      <pos A="0.00308642" C="0.00308642" G="0.00308642" T="0.990741"/>
      <pos A="0.00308642" C="0.990741" G="0.00308642" T="0.00308642"/>
      <pos A="0.00308642" C="0.990741" G="0.00308642" T="0.00308642"/>
      <pos A="0.00308642" C="0.990741" G="0.00308642" T="0.00308642"/>
      <pos A="0.00308642" C="0.00308642" G="0.00308642" T="0.990741"/>
      <pos A="0.00308642" C="0.00308642" G="0.990741" T="0.00308642"/>
    </motif>
    <motif db="0" id="M71" alt="O71" length="40" nsites="8" evalue="1.3e-003">
      <pos A="0.0615664" C="0.275991" G="0.25" T="0.412443"/>
      <pos A="0.19152" C="0.126543" G="0.269493" T="0.412443"/>
      <pos A="0.230507" C="0.25" G="0.16553" T="0.353963"/>
      <pos A="0.301982" C="0.198018" G="0.243502" T="0.256498"/>
      <pos A="0.412443" C="0.159032" G="0.275991" T="0.152534"/>
      <pos A="0.275991" C="0.30848" G="0.217511" T="0.198018"/>
      <pos A="0.120045" C="0.399448" G="0.25" T="0.230507"/>
      <pos A="0.16553" C="0.340968" G="0.25" T="0.243502"/>
      <pos A="0.360461" C="0.282489" G="0.152534" T="0.204516"/>
      <pos A="0.198018" C="0.126543" G="0.418941" T="0.256498"/>
      <pos A="0.224009" C="0.178525" G="0.360461" T="0.237004"/>
      <pos A="0.146037" C="0.30848" G="0.373457" T="0.172028"/>
      <pos A="0.211013" C="0.224009" G="0.211013" T="0.353963"/>
      <pos A="0.224009" C="0.314977" G="0.185023" T="0.275991"/>
      <pos A="0.146037" C="0.269493" G="0.30848" T="0.275991"/>
      <pos A="0.301982" C="0.412443" G="0.198018" T="0.0875565"/>
      <pos A="0.386452" C="0.211013" G="0.211013" T="0.19152"/>
      <pos A="0.19152" C="0.230507" G="0.314977" T="0.262996"/>
      <pos A="0.211013" C="0.185023" G="0.340968" T="0.262996"/>
      <pos A="0.237004" C="0.269493" G="0.288987" T="0.204516"/>
      <pos A="0.314977" C="0.19152" G="0.25" T="0.243502"/>
      <pos A="0.178525" C="0.126543" G="0.269493" T="0.425439"/>
      <pos A="0.217511" C="0.321475" G="0.178525" T="0.282489"/>
      <pos A="0.360461" C="0.256498" G="0.25" T="0.133041"/>
      <pos A="0.256498" C="0.243502" G="0.301982" T="0.198018"/>
      <pos A="0.217511" C="0.256498" G="0.204516" T="0.321475"/>
      <pos A="0.211013" C="0.39295" G="0.152534" T="0.243502"/>
      <pos A="0.327972" C="0.262996" G="0.19152" T="0.217511"/>
      <pos A="0.256498" C="0.282489" G="0.30848" T="0.152534"/>
      <pos A="0.198018" C="0.366959" G="0.327972" T="0.10705"/>
      <pos A="0.178525" C="0.256498" G="0.262996" T="0.301982"/>
      <pos A="0.16553" C="0.120045" G="0.39295" T="0.321475"/>
      <pos A="0.126543" C="0.373457" G="0.217511" T="0.282489"/>
      <pos A="0.243502" C="0.185023" G="0.347466" T="0.224009"/>
      <pos A="0.288987" C="0.256498" G="0.353963" T="0.100552"/>
      <pos A="0.126543" C="0.146037" G="0.431937" T="0.295484"/>
      <pos A="0.152534" C="0.399448" G="0.262996" T="0.185023"/>
      <pos A="0.275991" C="0.0615664" G="0.347466" T="0.314977"/>
      <pos A="0.113548" C="0.275991" G="0.379955" T="0.230507"/>
      <pos A="0.185023" C="0.262996" G="0.275991" T="0.275991"/>
    </motif>
    <motif db="0" id="M72" alt="O72" length="40" nsites="8" evalue="1.3e-003">
      <pos A="0.243502" C="0.19152" G="0.282489" T="0.282489"/>
      <pos A="0.198018" C="0.33447" G="0.217511" T="0.25"/>
      <pos A="0.204516" C="0.211013" G="0.256498" T="0.327972"/>
      <pos A="0.152534" C="0.256498" G="0.224009" T="0.366959"/>
      <pos A="0.275991" C="0.16553" G="0.275991" T="0.282489"/>
      <pos A="0.139539" C="0.224009" G="0.366959" T="0.269493"/>
      <pos A="0.152534" C="0.366959" G="0.204516" T="0.275991"/>
      <pos A="0.172028" C="0.25" G="0.25" T="0.327972"/>
      <pos A="0.288987" C="0.16553" G="0.275991" T="0.269493"/>
      <pos A="0.224009" C="0.288987" G="0.340968" T="0.146037"/>
      <pos A="0.360461" C="0.237004" G="0.152534" T="0.25"/>
      <pos A="0.243502" C="0.243502" G="0.25" T="0.262996"/>
      <pos A="0.237004" C="0.269493" G="0.25" T="0.243502"/>
      <pos A="0.353963" C="0.185023" G="0.33447" T="0.126543"/>
      <pos A="0.139539" C="0.146037" G="0.431937" T="0.282489"/>
      <pos A="0.217511" C="0.275991" G="0.172028" T="0.33447"/>
      <pos A="0.340968" C="0.126543" G="0.275991" T="0.256498"/>
      <pos A="0.172028" C="0.314977" G="0.211013" T="0.301982"/>
      <pos A="0.301982" C="0.288987" G="0.295484" T="0.113548"/>
      <pos A="0.178525" C="0.275991" G="0.301982" T="0.243502"/>
      <pos A="0.237004" C="0.314977" G="0.262996" T="0.185023"/>
      <pos A="0.288987" C="0.412443" G="0.198018" T="0.100552"/>
      <pos A="0.230507" C="0.152534" G="0.243502" T="0.373457"/>
      <pos A="0.224009" C="0.152534" G="0.405946" T="0.217511"/>
      <pos A="0.211013" C="0.159032" G="0.262996" T="0.366959"/>
      <pos A="0.146037" C="0.483918" G="0.204516" T="0.16553"/>
      <pos A="0.217511" C="0.295484" G="0.262996" T="0.224009"/>
      <pos A="0.33447" C="0.152534" G="0.30848" T="0.204516"/>
      <pos A="0.19152" C="0.314977" G="0.159032" T="0.33447"/>
      <pos A="0.262996" C="0.25" G="0.327972" T="0.159032"/>
      <pos A="0.360461" C="0.146037" G="0.327972" T="0.16553"/>
      <pos A="0.230507" C="0.33447" G="0.230507" T="0.204516"/>
      <pos A="0.217511" C="0.126543" G="0.366959" T="0.288987"/>
      <pos A="0.172028" C="0.224009" G="0.405946" T="0.198018"/>
      <pos A="0.159032" C="0.295484" G="0.347466" T="0.198018"/>
      <pos A="0.327972" C="0.321475" G="0.217511" T="0.133041"/>
      <pos A="0.262996" C="0.133041" G="0.405946" T="0.198018"/>
      <pos A="0.314977" C="0.347466" G="0.0485709" T="0.288987"/>
      <pos A="0.120045" C="0.139539" G="0.275991" T="0.464425"/>
      <pos A="0.120045" C="0.438434" G="0.217511" T="0.224009"/>
    </motif>
    <motif db="0" id="M74" alt="O74" length="40" nsites="8" evalue="1.3e-003">
      <pos A="0.100552" C="0.275991" G="0.237004" T="0.386452"/>
      <pos A="0.113548" C="0.282489" G="0.301982" T="0.301982"/>
      <pos A="0.451429" C="0.224009" G="0.139539" T="0.185023"/>
      <pos A="0.444931" C="0.262996" G="0.19152" T="0.100552"/>
      <pos A="0.19152" C="0.230507" G="0.39295" T="0.185023"/>
      <pos A="0.340968" C="0.262996" G="0.074561" T="0.321475"/>
      <pos A="0.204516" C="0.172028" G="0.204516" T="0.418941"/>
      <pos A="0.0810588" C="0.269493" G="0.353963" T="0.295484"/>
      <pos A="0.269493" C="0.295484" G="0.139539" T="0.295484"/>
      <pos A="0.133041" C="0.256498" G="0.288987" T="0.321475"/>
      <pos A="0.211013" C="0.16553" G="0.418941" T="0.204516"/>
      <pos A="0.113548" C="0.224009" G="0.529402" T="0.133041"/>
      <pos A="0.217511" C="0.139539" G="0.275991" T="0.366959"/>
      <pos A="0.301982" C="0.340968" G="0.159032" T="0.198018"/>
      <pos A="0.262996" C="0.224009" G="0.139539" T="0.373457"/>
      <pos A="0.224009" C="0.25" G="0.301982" T="0.224009"/>
      <pos A="0.217511" C="0.16553" G="0.288987" T="0.327972"/>
      <pos A="0.139539" C="0.288987" G="0.321475" T="0.25"/>
      <pos A="0.243502" C="0.224009" G="0.159032" T="0.373457"/>
      <pos A="0.237004" C="0.33447" G="0.25" T="0.178525"/>
      <pos A="0.366959" C="0.16553" G="0.30848" T="0.159032"/>
      <pos A="0.301982" C="0.360461" G="0.159032" T="0.178525"/>
      <pos A="0.269493" C="0.237004" G="0.30848" T="0.185023"/>
      <pos A="0.321475" C="0.30848" G="0.211013" T="0.159032"/>
      <pos A="0.204516" C="0.19152" G="0.282489" T="0.321475"/>
      <pos A="0.185023" C="0.185023" G="0.360461" T="0.269493"/>
      <pos A="0.19152" C="0.269493" G="0.217511" T="0.321475"/>
      <pos A="0.314977" C="0.321475" G="0.204516" T="0.159032"/>
      <pos A="0.25" C="0.237004" G="0.373457" T="0.139539"/>
      <pos A="0.16553" C="0.198018" G="0.373457" T="0.262996"/>
      <pos A="0.19152" C="0.327972" G="0.243502" T="0.237004"/>
      <pos A="0.100552" C="0.366959" G="0.373457" T="0.159032"/>
      <pos A="0.198018" C="0.470922" G="0.269493" T="0.0615664"/>
      <pos A="0.314977" C="0.282489" G="0.224009" T="0.178525"/>
      <pos A="0.139539" C="0.217511" G="0.366959" T="0.275991"/>
      <pos A="0.185023" C="0.25" G="0.269493" T="0.295484"/>
      <pos A="0.126543" C="0.19152" G="0.327972" T="0.353963"/>
      <pos A="0.230507" C="0.405946" G="0.152534" T="0.211013"/>
      <pos A="0.224009" C="0.243502" G="0.217511" T="0.314977"/>
      <pos A="0.327972" C="0.178525" G="0.230507" T="0.262996"/>
    </motif>
    <motif db="0" id="M75" alt="O75" length="40" nsites="8" evalue="1.3e-003">
      <pos A="0.269493" C="0.224009" G="0.113548" T="0.39295"/>
      <pos A="0.172028" C="0.327972" G="0.373457" T="0.126543"/>
      <pos A="0.204516" C="0.431937" G="0.211013" T="0.152534"/>
      <pos A="0.314977" C="0.217511" G="0.178525" T="0.288987"/>
      <pos A="0.224009" C="0.198018" G="0.314977" T="0.262996"/>
      <pos A="0.120045" C="0.301982" G="0.275991" T="0.301982"/>
      <pos A="0.243502" C="0.19152" G="0.39295" T="0.172028"/>
      <pos A="0.133041" C="0.353963" G="0.25" T="0.262996"/>
      <pos A="0.237004" C="0.16553" G="0.360461" T="0.237004"/>
      <pos A="0.237004" C="0.237004" G="0.237004" T="0.288987"/>
      <pos A="0.152534" C="0.295484" G="0.295484" T="0.256498"/>
      <pos A="0.457927" C="0.172028" G="0.100552" T="0.269493"/>
      <pos A="0.172028" C="0.224009" G="0.243502" T="0.360461"/>
      <pos A="0.185023" C="0.211013" G="0.360461" T="0.243502"/>
      <pos A="0.288987" C="0.152534" G="0.366959" T="0.19152"/>
      <pos A="0.321475" C="0.204516" G="0.230507" T="0.243502"/>
      <pos A="0.217511" C="0.431937" G="0.262996" T="0.0875565"/>
      <pos A="0.39295" C="0.301982" G="0.152534" T="0.152534"/>
      <pos A="0.217511" C="0.172028" G="0.256498" T="0.353963"/>
      <pos A="0.146037" C="0.288987" G="0.39295" T="0.172028"/>
      <pos A="0.0485709" C="0.211013" G="0.269493" T="0.470922"/>
      <pos A="0.211013" C="0.256498" G="0.366959" T="0.16553"/>
      <pos A="0.256498" C="0.288987" G="0.275991" T="0.178525"/>
      <pos A="0.321475" C="0.366959" G="0.113548" T="0.198018"/>
      <pos A="0.185023" C="0.243502" G="0.237004" T="0.33447"/>
      <pos A="0.159032" C="0.275991" G="0.237004" T="0.327972"/>
      <pos A="0.172028" C="0.33447" G="0.243502" T="0.25"/>
      <pos A="0.185023" C="0.314977" G="0.217511" T="0.282489"/>
      <pos A="0.269493" C="0.172028" G="0.33447" T="0.224009"/>
      <pos A="0.243502" C="0.19152" G="0.321475" T="0.243502"/>
      <pos A="0.295484" C="0.224009" G="0.314977" T="0.16553"/>
      <pos A="0.360461" C="0.198018" G="0.366959" T="0.074561"/>
      <pos A="0.327972" C="0.16553" G="0.301982" T="0.204516"/>
      <pos A="0.19152" C="0.33447" G="0.224009" T="0.25"/>
      <pos A="0.185023" C="0.269493" G="0.25" T="0.295484"/>
      <pos A="0.379955" C="0.198018" G="0.275991" T="0.146037"/>
      <pos A="0.288987" C="0.282489" G="0.126543" T="0.301982"/>
      <pos A="0.0875565" C="0.146037" G="0.5359" T="0.230507"/>
      <pos A="0.262996" C="0.256498" G="0.243502" T="0.237004"/>
      <pos A="0.146037" C="0.256498" G="0.314977" T="0.282489"/>
    </motif>
    <motif db="0" id="M77" alt="O77" length="40" nsites="8" evalue="1.3e-003">
      <pos A="0.332304" C="0.332304" G="0.332304" T="0.00308642"/>
      <pos A="0.167696" C="0.167696" G="0.332304" T="0.332304"/>
      <pos A="0.00308642" C="0.167696" G="0.496914" T="0.332304"/>
      <pos A="0.496914" C="0.167696" G="0.167696" T="0.167696"/>
      <pos A="0.496914" C="0.167696" G="0.167696" T="0.167696"/>
      <pos A="0.167696" C="0.167696" G="0.332304" T="0.332304"/>
      <pos A="0.00308642" C="0.661523" G="0.332304" T="0.00308642"/>
      <pos A="0.332304" C="0.167696" G="0.496914" T="0.00308642"/>
      <pos A="0.332304" C="0.332304" G="0.00308642" T="0.332304"/>
      <pos A="0.167696" C="0.00308642" G="0.826131" T="0.00308642"/>
      <pos A="0.167696" C="0.00308642" G="0.332304" T="0.496914"/>
      <pos A="0.332304" C="0.496914" G="0.167696" T="0.00308642"/>
      <pos A="0.332304" C="0.332304" G="0.167696" T="0.167696"/>
      <pos A="0.661523" C="0.00308642" G="0.332304" T="0.00308642"/>
      <pos A="0.332304" C="0.00308642" G="0.167696" T="0.496914"/>
      <pos A="0.167696" C="0.496914" G="0.332304" T="0.00308642"/>
      <pos A="0.167696" C="0.332304" G="0.167696" T="0.332304"/>
      <pos A="0.167696" C="0.332304" G="0.496914" T="0.00308642"/>
      <pos A="0.332304" C="0.167696" G="0.496914" T="0.00308642"/>
      <pos A="0.00308642" C="0.661523" G="0.167696" T="0.167696"/>
      <pos A="0.496914" C="0.00308642" G="0.167696" T="0.332304"/>
      <pos A="0.496914" C="0.496914" G="0.00308642" T="0.00308642"/>
      <pos A="0.00308642" C="0.661523" G="0.332304" T="0.00308642"/>
      <pos A="0.167696" C="0.496914" G="0.332304" T="0.00308642"/>
      <pos A="0.00308642" C="0.496914" G="0.332304" T="0.167696"/>
      <pos A="0.00308642" C="0.332304" G="0.496914" T="0.167696"/>
      <pos A="0.496914" C="0.332304" G="0.00308642" T="0.167696"/>
      <pos A="0.661523" C="0.00308642" G="0.332304" T="0.00308642"/>
      <pos A="0.332304" C="0.167696" G="0.496914" T="0.00308642"/>
      <pos A="0.332304" C="0.167696" G="0.167696" T="0.332304"/>
      <pos A="0.00308642" C="0.332304" G="0.167696" T="0.496914"/>
      <pos A="0.167696" C="0.167696" G="0.661523" T="0.00308642"/>
      <pos A="0.167696" C="0.167696" G="0.332304" T="0.332304"/>
      <pos A="0.661523" C="0.167696" G="0.167696" T="0.00308642"/>
      <pos A="0.00308642" C="0.661523" G="0.167696" T="0.167696"/>
      <pos A="0.00308642" C="0.496914" G="0.332304" T="0.167696"/>
      <pos A="0.167696" C="0.167696" G="0.332304" T="0.332304"/>
      <pos A="0.00308642" C="0.332304" G="0.496914" T="0.167696"/>
      <pos A="0.332304" C="0.167696" G="0.332304" T="0.167696"/>
      <pos A="0.00308642" C="0.332304" G="0.496914" T="0.167696"/>
    </motif>
    <motif db="0" id="M79" alt="O79" length="40" nsites="8" evalue="1.3e-003">
      <pos A="0.00308642" C="0.661523" G="0.112826" T="0.222565"/>
      <pos A="0.112826" C="0.442043" G="0.112826" T="0.332304"/>
      <pos A="0.00308642" C="0.442043" G="0.222565" T="0.332304"/>
      <pos A="0.112826" C="0.332304" G="0.442043" T="0.112826"/>
      <pos A="0.00308642" C="0.551784" G="0.442043" T="0.00308642"/>
      <pos A="0.00308642" C="0.112826" G="0.442043" T="0.442043"/>
      <pos A="0.222565" C="0.332304" G="0.442043" T="0.00308642"/>
      <pos A="0.00308642" C="0.442043" G="0.222565" T="0.332304"/>
      <pos A="0.112826" C="0.442043" G="0.112826" T="0.332304"/>
      <pos A="0.112826" C="0.00308642" G="0.112826" T="0.771262"/>
      <pos A="0.112826" C="0.332304" G="0.332304" T="0.222565"/>
      <pos A="0.00308642" C="0.881001" G="0.00308642" T="0.112826"/>
      <pos A="0.222565" C="0.332304" G="0.222565" T="0.222565"/>
      <pos A="0.442043" C="0.112826" G="0.442043" T="0.00308642"/>
      <pos A="0.442043" C="0.332304" G="0.112826" T="0.112826"/>
      <pos A="0.551784" C="0.00308642" G="0.112826" T="0.332304"/>
      <pos A="0.332304" C="0.222565" G="0.442043" T="0.00308642"/>
      <pos A="0.00308642" C="0.881001" G="0.00308642" T="0.112826"/>
      <pos A="0.112826" C="0.661523" G="0.222565" T="0.00308642"/>
      <pos A="0.442043" C="0.442043" G="0.112826" T="0.00308642"/>
      <pos A="0.00308642" C="0.551784" G="0.442043" T="0.00308642"/>
      <pos A="0.222565" C="0.442043" G="0.332304" T="0.00308642"/>
      <pos A="0.00308642" C="0.222565" G="0.332304" T="0.442043"/>
      <pos A="0.112826" C="0.442043" G="0.332304" T="0.112826"/>
      <pos A="0.112826" C="0.112826" G="0.442043" T="0.332304"/>
      <pos A="0.661523" C="0.112826" G="0.112826" T="0.112826"/>
      <pos A="0.112826" C="0.00308642" G="0.881001" T="0.00308642"/>
      <pos A="0.222565" C="0.222565" G="0.551784" T="0.00308642"/>
      <pos A="0.112826" C="0.661523" G="0.222565" T="0.00308642"/>
      <pos A="0.332304" C="0.00308642" G="0.661523" T="0.00308642"/>
      <pos A="0.222565" C="0.442043" G="0.222565" T="0.112826"/>
      <pos A="0.00308642" C="0.551784" G="0.222565" T="0.222565"/>
      <pos A="0.112826" C="0.332304" G="0.222565" T="0.332304"/>
      <pos A="0.661523" C="0.222565" G="0.112826" T="0.00308642"/>
      <pos A="0.442043" C="0.00308642" G="0.551784" T="0.00308642"/>
      <pos A="0.00308642" C="0.112826" G="0.661523" T="0.222565"/>
      <pos A="0.222565" C="0.112826" G="0.332304" T="0.332304"/>
      <pos A="0.222565" C="0.332304" G="0.442043" T="0.00308642"/>
      <pos A="0.551784" C="0.332304" G="0.112826" T="0.00308642"/>
      <pos A="0.00308642" C="0.00308642" G="0.881001" T="0.112826"/>
    </motif>
    <motif db="0" id="M8" alt="O8" length="40" nsites="8" evalue="1.3e-003">
      <pos A="0.258176" C="0.330124" G="0.173146" T="0.238554"/>
      <pos A="0.264717" C="0.349746" G="0.146983" T="0.238554"/>
      <pos A="0.343206" C="0.20585" G="0.284339" T="0.166605"/>
      <pos A="0.173146" C="0.29742" G="0.421695" T="0.107738"/>
      <pos A="0.232013" C="0.238554" G="0.212391" T="0.317043"/>
      <pos A="0.186227" C="0.0684938" G="0.434776" T="0.310502"/>
      <pos A="0.258176" C="0.330124" G="0.310502" T="0.101198"/>
      <pos A="0.38245" C="0.218931" G="0.11428" T="0.284339"/>
      <pos A="0.264717" C="0.173146" G="0.29088" T="0.271257"/>
      <pos A="0.251636" C="0.179687" G="0.179687" T="0.388991"/>
      <pos A="0.264717" C="0.186227" G="0.264717" T="0.284339"/>
      <pos A="0.107738" C="0.310502" G="0.238554" T="0.343206"/>
      <pos A="0.232013" C="0.349746" G="0.271257" T="0.146983"/>
      <pos A="0.317043" C="0.317043" G="0.140442" T="0.225473"/>
      <pos A="0.186227" C="0.153524" G="0.349746" T="0.310502"/>
      <pos A="0.140442" C="0.323583" G="0.258176" T="0.277799"/>
      <pos A="0.232013" C="0.160064" G="0.29088" T="0.317043"/>
      <pos A="0.153524" C="0.179687" G="0.434776" T="0.232013"/>
      <pos A="0.160064" C="0.330124" G="0.0946568" T="0.415155"/>
      <pos A="0.179687" C="0.323583" G="0.317043" T="0.179687"/>
      <pos A="0.192768" C="0.349746" G="0.29088" T="0.166605"/>
      <pos A="0.356287" C="0.225473" G="0.192768" T="0.225473"/>
      <pos A="0.160064" C="0.212391" G="0.336665" T="0.29088"/>
      <pos A="0.277799" C="0.218931" G="0.245094" T="0.258176"/>
      <pos A="0.225473" C="0.20585" G="0.330124" T="0.238554"/>
      <pos A="0.225473" C="0.225473" G="0.160064" T="0.388991"/>
      <pos A="0.133901" C="0.238554" G="0.375909" T="0.251636"/>
      <pos A="0.199309" C="0.199309" G="0.29742" T="0.303961"/>
      <pos A="0.29742" C="0.251636" G="0.0815753" T="0.369369"/>
      <pos A="0.271257" C="0.369369" G="0.284339" T="0.0750351"/>
      <pos A="0.323583" C="0.127361" G="0.343206" T="0.20585"/>
      <pos A="0.245094" C="0.317043" G="0.317043" T="0.12082"/>
      <pos A="0.303961" C="0.192768" G="0.375909" T="0.127361"/>
      <pos A="0.245094" C="0.271257" G="0.323583" T="0.160064"/>
      <pos A="0.199309" C="0.428236" G="0.258176" T="0.11428"/>
      <pos A="0.258176" C="0.179687" G="0.251636" T="0.310502"/>
      <pos A="0.166605" C="0.173146" G="0.434776" T="0.225473"/>
      <pos A="0.20585" C="0.232013" G="0.245094" T="0.317043"/>
      <pos A="0.153524" C="0.356287" G="0.284339" T="0.20585"/>
      <pos A="0.258176" C="0.271257" G="0.310502" T="0.160064"/>
    </motif>
    <motif db="0" id="M81" alt="O81" length="40" nsites="8" evalue="1.3e-003">
      <pos A="0.303677" C="0.217794" G="0.131911" T="0.346618"/>
      <pos A="0.475443" C="0.303677" G="0.174852" T="0.0460277"/>
      <pos A="0.432502" C="0.346618" G="0.217794" T="0.00308642"/>
      <pos A="0.346618" C="0.174852" G="0.217794" T="0.260736"/>
      <pos A="0.174852" C="0.38956" G="0.303677" T="0.131911"/>
      <pos A="0.303677" C="0.217794" G="0.346618" T="0.131911"/>
      <pos A="0.0889699" C="0.0460277" G="0.475443" T="0.38956"/>
      <pos A="0.38956" C="0.217794" G="0.303677" T="0.0889699"/>
      <pos A="0.303677" C="0.217794" G="0.346618" T="0.131911"/>
      <pos A="0.303677" C="0.00308642" G="0.432502" T="0.260736"/>
      <pos A="0.174852" C="0.475443" G="0.174852" T="0.174852"/>
      <pos A="0.38956" C="0.0460277" G="0.131911" T="0.432502"/>
      <pos A="0.0460277" C="0.346618" G="0.475443" T="0.131911"/>
      <pos A="0.346618" C="0.0460277" G="0.131911" T="0.475443"/>
      <pos A="0.0889699" C="0.174852" G="0.561325" T="0.174852"/>
      <pos A="0.131911" C="0.174852" G="0.303677" T="0.38956"/>
      <pos A="0.303677" C="0.432502" G="0.260736" T="0.00308642"/>
      <pos A="0.260736" C="0.346618" G="0.0460277" T="0.346618"/>
      <pos A="0.131911" C="0.475443" G="0.131911" T="0.260736"/>
      <pos A="0.518384" C="0.131911" G="0.174852" T="0.174852"/>
      <pos A="0.217794" C="0.217794" G="0.174852" T="0.38956"/>
      <pos A="0.0460277" C="0.432502" G="0.217794" T="0.303677"/>
      <pos A="0.174852" C="0.432502" G="0.0460277" T="0.346618"/>
      <pos A="0.303677" C="0.131911" G="0.303677" T="0.260736"/>
      <pos A="0.131911" C="0.174852" G="0.475443" T="0.217794"/>
      <pos A="0.346618" C="0.174852" G="0.475443" T="0.00308642"/>
      <pos A="0.260736" C="0.217794" G="0.174852" T="0.346618"/>
      <pos A="0.260736" C="0.346618" G="0.38956" T="0.00308642"/>
      <pos A="0.303677" C="0.0460277" G="0.174852" T="0.475443"/>
      <pos A="0.260736" C="0.260736" G="0.260736" T="0.217794"/>
      <pos A="0.260736" C="0.346618" G="0.38956" T="0.00308642"/>
      <pos A="0.131911" C="0.260736" G="0.432502" T="0.174852"/>
      <pos A="0.0889699" C="0.131911" G="0.174852" T="0.604268"/>
      <pos A="0.217794" C="0.131911" G="0.260736" T="0.38956"/>
      <pos A="0.217794" C="0.174852" G="0.0889699" T="0.518384"/>
      <pos A="0.217794" C="0.260736" G="0.346618" T="0.174852"/>
      <pos A="0.217794" C="0.217794" G="0.260736" T="0.303677"/>
      <pos A="0.174852" C="0.217794" G="0.432502" T="0.174852"/>
      <pos A="0.260736" C="0.00308642" G="0.38956" T="0.346618"/>
      <pos A="0.38956" C="0.0889699" G="0.217794" T="0.303677"/>
    </motif>
    <motif db="0" id="M83" alt="O83" length="40" nsites="8" evalue="1.3e-003">
      <pos A="0.362233" C="0.362233" G="0.18266" T="0.0928731"/>
      <pos A="0.45202" C="0.272446" G="0.18266" T="0.0928731"/>
      <pos A="0.00308642" C="0.0928731" G="0.45202" T="0.45202"/>
      <pos A="0.272446" C="0.362233" G="0.362233" T="0.00308642"/>
      <pos A="0.362233" C="0.00308642" G="0.362233" T="0.272446"/>
      <pos A="0.0928731" C="0.0928731" G="0.272446" T="0.541807"/>
      <pos A="0.18266" C="0.272446" G="0.362233" T="0.18266"/>
      <pos A="0.631594" C="0.0928731" G="0.0928731" T="0.18266"/>
      <pos A="0.272446" C="0.541807" G="0.00308642" T="0.18266"/>
      <pos A="0.0928731" C="0.0928731" G="0.362233" T="0.45202"/>
      <pos A="0.272446" C="0.18266" G="0.362233" T="0.18266"/>
      <pos A="0.362233" C="0.18266" G="0.0928731" T="0.362233"/>
      <pos A="0.272446" C="0.18266" G="0.272446" T="0.272446"/>
      <pos A="0.18266" C="0.0928731" G="0.631594" T="0.0928731"/>
      <pos A="0.18266" C="0.721381" G="0.0928731" T="0.00308642"/>
      <pos A="0.541807" C="0.272446" G="0.18266" T="0.00308642"/>
      <pos A="0.00308642" C="0.362233" G="0.0928731" T="0.541807"/>
      <pos A="0.00308642" C="0.45202" G="0.45202" T="0.0928731"/>
      <pos A="0.272446" C="0.362233" G="0.0928731" T="0.272446"/>
      <pos A="0.541807" C="0.0928731" G="0.272446" T="0.0928731"/>
      <pos A="0.18266" C="0.18266" G="0.45202" T="0.18266"/>
      <pos A="0.272446" C="0.272446" G="0.272446" T="0.18266"/>
      <pos A="0.631594" C="0.00308642" G="0.0928731" T="0.272446"/>
      <pos A="0.272446" C="0.18266" G="0.0928731" T="0.45202"/>
      <pos A="0.272446" C="0.0928731" G="0.362233" T="0.272446"/>
      <pos A="0.362233" C="0.0928731" G="0.45202" T="0.0928731"/>
      <pos A="0.272446" C="0.00308642" G="0.272446" T="0.45202"/>
      <pos A="0.18266" C="0.18266" G="0.18266" T="0.45202"/>
      <pos A="0.272446" C="0.0928731" G="0.272446" T="0.362233"/>
      <pos A="0.45202" C="0.362233" G="0.0928731" T="0.0928731"/>
      <pos A="0.272446" C="0.18266" G="0.272446" T="0.272446"/>
      <pos A="0.272446" C="0.00308642" G="0.631594" T="0.0928731"/>
      <pos A="0.0928731" C="0.362233" G="0.362233" T="0.18266"/>
      <pos A="0.18266" C="0.272446" G="0.272446" T="0.272446"/>
      <pos A="0.272446" C="0.362233" G="0.00308642" T="0.362233"/>
      <pos A="0.362233" C="0.18266" G="0.272446" T="0.18266"/>
      <pos A="0.272446" C="0.0928731" G="0.541807" T="0.0928731"/>
      <pos A="0.362233" C="0.18266" G="0.362233" T="0.0928731"/>
      <pos A="0.362233" C="0.0928731" G="0.541807" T="0.00308642"/>
      <pos A="0.0928731" C="0.45202" G="0.272446" T="0.18266"/>
    </motif>
    <motif db="0" id="M84" alt="O84" length="40" nsites="8" evalue="1.3e-003">
      <pos A="0.25" C="0.25" G="0.320547" T="0.179453"/>
      <pos A="0.108907" C="0.320547" G="0.496914" T="0.0736336"/>
      <pos A="0.285273" C="0.0383595" G="0.496914" T="0.179453"/>
      <pos A="0.14418" C="0.46164" G="0.214727" T="0.179453"/>
      <pos A="0.638007" C="0.214727" G="0.108907" T="0.0383595"/>
      <pos A="0.179453" C="0.320547" G="0.179453" T="0.320547"/>
      <pos A="0.0736336" C="0.46164" G="0.285273" T="0.179453"/>
      <pos A="0.00308642" C="0.25" G="0.426366" T="0.320547"/>
      <pos A="0.46164" C="0.108907" G="0.285273" T="0.14418"/>
      <pos A="0.214727" C="0.214727" G="0.285273" T="0.285273"/>
      <pos A="0.25" C="0.179453" G="0.108907" T="0.46164"/>
      <pos A="0.14418" C="0.35582" G="0.214727" T="0.285273"/>
      <pos A="0.179453" C="0.532187" G="0.179453" T="0.108907"/>
      <pos A="0.285273" C="0.14418" G="0.426366" T="0.14418"/>
      <pos A="0.179453" C="0.179453" G="0.46164" T="0.179453"/>
      <pos A="0.391093" C="0.214727" G="0.25" T="0.14418"/>
      <pos A="0.0383595" C="0.320547" G="0.391093" T="0.25"/>
      <pos A="0.108907" C="0.285273" G="0.214727" T="0.391093"/>
      <pos A="0.285273" C="0.214727" G="0.35582" T="0.14418"/>
      <pos A="0.285273" C="0.14418" G="0.426366" T="0.14418"/>
      <pos A="0.0736336" C="0.214727" G="0.214727" T="0.496914"/>
      <pos A="0.00308642" C="0.14418" G="0.567461" T="0.285273"/>
      <pos A="0.391093" C="0.214727" G="0.320547" T="0.0736336"/>
      <pos A="0.179453" C="0.285273" G="0.46164" T="0.0736336"/>
      <pos A="0.285273" C="0.108907" G="0.214727" T="0.391093"/>
      <pos A="0.108907" C="0.285273" G="0.14418" T="0.46164"/>
      <pos A="0.46164" C="0.108907" G="0.108907" T="0.320547"/>
      <pos A="0.14418" C="0.285273" G="0.35582" T="0.214727"/>
      <pos A="0.0736336" C="0.391093" G="0.320547" T="0.214727"/>
      <pos A="0.14418" C="0.14418" G="0.35582" T="0.35582"/>
      <pos A="0.0736336" C="0.320547" G="0.108907" T="0.496914"/>
      <pos A="0.0736336" C="0.46164" G="0.25" T="0.214727"/>
      <pos A="0.496914" C="0.0736336" G="0.285273" T="0.14418"/>
      <pos A="0.0736336" C="0.391093" G="0.214727" T="0.320547"/>
      <pos A="0.320547" C="0.14418" G="0.35582" T="0.179453"/>
      <pos A="0.0383595" C="0.320547" G="0.391093" T="0.25"/>
      <pos A="0.108907" C="0.496914" G="0.14418" T="0.25"/>
      <pos A="0.179453" C="0.0736336" G="0.179453" T="0.567461"/>
      <pos A="0.320547" C="0.567461" G="0.108907" T="0.00308642"/>
      <pos A="0.179453" C="0.25" G="0.00308642" T="0.567461"/>
    </motif>
    <motif db="0" id="M85" alt="O85" length="40" nsites="8" evalue="1.3e-003">
      <pos A="0.178525" C="0.269493" G="0.262996" T="0.288987"/>
      <pos A="0.0875565" C="0.379955" G="0.159032" T="0.373457"/>
      <pos A="0.211013" C="0.451429" G="0.0875565" T="0.25"/>
      <pos A="0.204516" C="0.243502" G="0.159032" T="0.39295"/>
      <pos A="0.16553" C="0.139539" G="0.431937" T="0.262996"/>
      <pos A="0.185023" C="0.282489" G="0.275991" T="0.256498"/>
      <pos A="0.282489" C="0.178525" G="0.262996" T="0.275991"/>
      <pos A="0.185023" C="0.405946" G="0.178525" T="0.230507"/>
      <pos A="0.256498" C="0.172028" G="0.282489" T="0.288987"/>
      <pos A="0.178525" C="0.301982" G="0.288987" T="0.230507"/>
      <pos A="0.256498" C="0.16553" G="0.198018" T="0.379955"/>
      <pos A="0.25" C="0.152534" G="0.386452" T="0.211013"/>
      <pos A="0.353963" C="0.301982" G="0.269493" T="0.074561"/>
      <pos A="0.217511" C="0.25" G="0.379955" T="0.152534"/>
      <pos A="0.230507" C="0.172028" G="0.282489" T="0.314977"/>
      <pos A="0.237004" C="0.30848" G="0.288987" T="0.16553"/>
      <pos A="0.314977" C="0.139539" G="0.321475" T="0.224009"/>
      <pos A="0.172028" C="0.275991" G="0.256498" T="0.295484"/>
      <pos A="0.146037" C="0.366959" G="0.269493" T="0.217511"/>
      <pos A="0.139539" C="0.159032" G="0.425439" T="0.275991"/>
      <pos A="0.347466" C="0.172028" G="0.126543" T="0.353963"/>
      <pos A="0.262996" C="0.327972" G="0.159032" T="0.25"/>
      <pos A="0.386452" C="0.185023" G="0.288987" T="0.139539"/>
      <pos A="0.230507" C="0.321475" G="0.172028" T="0.275991"/>
      <pos A="0.198018" C="0.282489" G="0.360461" T="0.159032"/>
      <pos A="0.275991" C="0.16553" G="0.19152" T="0.366959"/>
      <pos A="0.269493" C="0.230507" G="0.237004" T="0.262996"/>
      <pos A="0.074561" C="0.340968" G="0.366959" T="0.217511"/>
      <pos A="0.288987" C="0.19152" G="0.327972" T="0.19152"/>
      <pos A="0.25" C="0.425439" G="0.217511" T="0.10705"/>
      <pos A="0.347466" C="0.262996" G="0.217511" T="0.172028"/>
      <pos A="0.224009" C="0.314977" G="0.10705" T="0.353963"/>
      <pos A="0.185023" C="0.373457" G="0.198018" T="0.243502"/>
      <pos A="0.211013" C="0.198018" G="0.30848" T="0.282489"/>
      <pos A="0.204516" C="0.288987" G="0.33447" T="0.172028"/>
      <pos A="0.185023" C="0.204516" G="0.327972" T="0.282489"/>
      <pos A="0.16553" C="0.321475" G="0.360461" T="0.152534"/>
      <pos A="0.198018" C="0.152534" G="0.275991" T="0.373457"/>
      <pos A="0.224009" C="0.19152" G="0.444931" T="0.139539"/>
      <pos A="0.25" C="0.243502" G="0.178525" T="0.327972"/>
    </motif>
    <motif db="0" id="M86" alt="O86" length="40" nsites="8" evalue="1.3e-003">
      <pos A="0.16553" C="0.327972" G="0.217511" T="0.288987"/>
      <pos A="0.198018" C="0.347466" G="0.113548" T="0.340968"/>
      <pos A="0.211013" C="0.412443" G="0.30848" T="0.0680632"/>
      <pos A="0.19152" C="0.275991" G="0.275991" T="0.256498"/>
      <pos A="0.230507" C="0.19152" G="0.295484" T="0.282489"/>
      <pos A="0.237004" C="0.282489" G="0.243502" T="0.237004"/>
      <pos A="0.347466" C="0.178525" G="0.172028" T="0.301982"/>
      <pos A="0.185023" C="0.327972" G="0.146037" T="0.340968"/>
      <pos A="0.133041" C="0.217511" G="0.438434" T="0.211013"/>
      <pos A="0.237004" C="0.198018" G="0.39295" T="0.172028"/>
      <pos A="0.30848" C="0.152534" G="0.295484" T="0.243502"/>
      <pos A="0.126543" C="0.237004" G="0.39295" T="0.243502"/>
      <pos A="0.224009" C="0.30848" G="0.159032" T="0.30848"/>
      <pos A="0.0680632" C="0.256498" G="0.399448" T="0.275991"/>
      <pos A="0.120045" C="0.185023" G="0.347466" T="0.347466"/>
      <pos A="0.211013" C="0.321475" G="0.282489" T="0.185023"/>
      <pos A="0.379955" C="0.204516" G="0.139539" T="0.275991"/>
      <pos A="0.321475" C="0.237004" G="0.340968" T="0.100552"/>
      <pos A="0.275991" C="0.353963" G="0.0810588" T="0.288987"/>
      <pos A="0.25" C="0.262996" G="0.25" T="0.237004"/>
      <pos A="0.198018" C="0.204516" G="0.19152" T="0.405946"/>
      <pos A="0.19152" C="0.379955" G="0.0550686" T="0.373457"/>
      <pos A="0.243502" C="0.347466" G="0.301982" T="0.10705"/>
      <pos A="0.366959" C="0.19152" G="0.256498" T="0.185023"/>
      <pos A="0.230507" C="0.120045" G="0.451429" T="0.198018"/>
      <pos A="0.16553" C="0.30848" G="0.39295" T="0.133041"/>
      <pos A="0.243502" C="0.269493" G="0.301982" T="0.185023"/>
      <pos A="0.412443" C="0.224009" G="0.178525" T="0.185023"/>
      <pos A="0.133041" C="0.16553" G="0.39295" T="0.30848"/>
      <pos A="0.178525" C="0.33447" G="0.282489" T="0.204516"/>
      <pos A="0.321475" C="0.269493" G="0.204516" T="0.204516"/>
      <pos A="0.237004" C="0.301982" G="0.256498" T="0.204516"/>
      <pos A="0.256498" C="0.178525" G="0.256498" T="0.30848"/>
      <pos A="0.301982" C="0.185023" G="0.360461" T="0.152534"/>
      <pos A="0.139539" C="0.301982" G="0.262996" T="0.295484"/>
      <pos A="0.198018" C="0.224009" G="0.327972" T="0.25"/>
      <pos A="0.126543" C="0.353963" G="0.30848" T="0.211013"/>
      <pos A="0.204516" C="0.288987" G="0.139539" T="0.366959"/>
      <pos A="0.178525" C="0.16553" G="0.379955" T="0.275991"/>
      <pos A="0.288987" C="0.321475" G="0.113548" T="0.275991"/>
    </motif>
    <motif db="0" id="M87" alt="O87" length="40" nsites="8" evalue="1.3e-003">
      <pos A="0.295484" C="0.386452" G="0.19152" T="0.126543"/>
      <pos A="0.314977" C="0.288987" G="0.230507" T="0.16553"/>
      <pos A="0.224009" C="0.224009" G="0.327972" T="0.224009"/>
      <pos A="0.237004" C="0.16553" G="0.288987" T="0.30848"/>
      <pos A="0.19152" C="0.288987" G="0.256498" T="0.262996"/>
      <pos A="0.347466" C="0.159032" G="0.211013" T="0.282489"/>
      <pos A="0.198018" C="0.275991" G="0.172028" T="0.353963"/>
      <pos A="0.275991" C="0.198018" G="0.224009" T="0.301982"/>
      <pos A="0.178525" C="0.262996" G="0.262996" T="0.295484"/>
      <pos A="0.0680632" C="0.327972" G="0.275991" T="0.327972"/>
      <pos A="0.211013" C="0.211013" G="0.243502" T="0.33447"/>
      <pos A="0.224009" C="0.16553" G="0.399448" T="0.211013"/>
      <pos A="0.178525" C="0.269493" G="0.262996" T="0.288987"/>
      <pos A="0.275991" C="0.224009" G="0.204516" T="0.295484"/>
      <pos A="0.321475" C="0.269493" G="0.262996" T="0.146037"/>
      <pos A="0.262996" C="0.438434" G="0.120045" T="0.178525"/>
      <pos A="0.100552" C="0.327972" G="0.39295" T="0.178525"/>
      <pos A="0.217511" C="0.262996" G="0.321475" T="0.198018"/>
      <pos A="0.282489" C="0.33447" G="0.217511" T="0.16553"/>
      <pos A="0.386452" C="0.243502" G="0.198018" T="0.172028"/>
      <pos A="0.159032" C="0.282489" G="0.366959" T="0.19152"/>
      <pos A="0.295484" C="0.321475" G="0.172028" T="0.211013"/>
      <pos A="0.301982" C="0.230507" G="0.295484" T="0.172028"/>
      <pos A="0.243502" C="0.0940543" G="0.275991" T="0.386452"/>
      <pos A="0.10705" C="0.386452" G="0.262996" T="0.243502"/>
      <pos A="0.217511" C="0.230507" G="0.340968" T="0.211013"/>
      <pos A="0.0550686" C="0.347466" G="0.33447" T="0.262996"/>
      <pos A="0.39295" C="0.217511" G="0.211013" T="0.178525"/>
      <pos A="0.120045" C="0.224009" G="0.503411" T="0.152534"/>
      <pos A="0.224009" C="0.185023" G="0.353963" T="0.237004"/>
      <pos A="0.230507" C="0.25" G="0.211013" T="0.30848"/>
      <pos A="0.172028" C="0.198018" G="0.379955" T="0.25"/>
      <pos A="0.074561" C="0.340968" G="0.256498" T="0.327972"/>
      <pos A="0.340968" C="0.340968" G="0.178525" T="0.139539"/>
      <pos A="0.113548" C="0.282489" G="0.139539" T="0.464425"/>
      <pos A="0.185023" C="0.301982" G="0.256498" T="0.256498"/>
      <pos A="0.347466" C="0.204516" G="0.133041" T="0.314977"/>
      <pos A="0.217511" C="0.314977" G="0.146037" T="0.321475"/>
      <pos A="0.327972" C="0.152534" G="0.490416" T="0.0290775"/>
      <pos A="0.262996" C="0.243502" G="0.172028" T="0.321475"/>
    </motif>
    <motif db="0" id="M88" alt="O88" length="40" nsites="8" evalue="1.3e-003">
      <pos A="0.366959" C="0.0615664" G="0.262996" T="0.30848"/>
      <pos A="0.340968" C="0.237004" G="0.282489" T="0.139539"/>
      <pos A="0.198018" C="0.262996" G="0.25" T="0.288987"/>
      <pos A="0.120045" C="0.444931" G="0.25" T="0.185023"/>
      <pos A="0.211013" C="0.19152" G="0.198018" T="0.399448"/>
      <pos A="0.211013" C="0.33447" G="0.172028" T="0.282489"/>
      <pos A="0.243502" C="0.288987" G="0.198018" T="0.269493"/>
      <pos A="0.314977" C="0.159032" G="0.340968" T="0.185023"/>
      <pos A="0.152534" C="0.256498" G="0.321475" T="0.269493"/>
      <pos A="0.230507" C="0.327972" G="0.159032" T="0.282489"/>
      <pos A="0.172028" C="0.0875565" G="0.340968" T="0.399448"/>
      <pos A="0.133041" C="0.288987" G="0.230507" T="0.347466"/>
      <pos A="0.100552" C="0.262996" G="0.262996" T="0.373457"/>
      <pos A="0.172028" C="0.159032" G="0.405946" T="0.262996"/>
      <pos A="0.379955" C="0.262996" G="0.224009" T="0.133041"/>
      <pos A="0.19152" C="0.269493" G="0.211013" T="0.327972"/>
      <pos A="0.211013" C="0.340968" G="0.204516" T="0.243502"/>
      <pos A="0.30848" C="0.360461" G="0.211013" T="0.120045"/>
      <pos A="0.457927" C="0.269493" G="0.0355753" T="0.237004"/>
      <pos A="0.16553" C="0.185023" G="0.438434" T="0.211013"/>
      <pos A="0.204516" C="0.217511" G="0.379955" T="0.198018"/>
      <pos A="0.275991" C="0.262996" G="0.340968" T="0.120045"/>
      <pos A="0.288987" C="0.159032" G="0.321475" T="0.230507"/>
      <pos A="0.275991" C="0.425439" G="0.230507" T="0.0680632"/>
      <pos A="0.301982" C="0.19152" G="0.25" T="0.256498"/>
      <pos A="0.256498" C="0.314977" G="0.321475" T="0.10705"/>
      <pos A="0.25" C="0.340968" G="0.198018" T="0.211013"/>
      <pos A="0.0680632" C="0.237004" G="0.237004" T="0.457927"/>
      <pos A="0.139539" C="0.288987" G="0.321475" T="0.25"/>
      <pos A="0.152534" C="0.353963" G="0.230507" T="0.262996"/>
      <pos A="0.217511" C="0.269493" G="0.295484" T="0.217511"/>
      <pos A="0.327972" C="0.120045" G="0.256498" T="0.295484"/>
      <pos A="0.133041" C="0.126543" G="0.399448" T="0.340968"/>
      <pos A="0.230507" C="0.25" G="0.25" T="0.269493"/>
      <pos A="0.386452" C="0.321475" G="0.172028" T="0.120045"/>
      <pos A="0.262996" C="0.379955" G="0.185023" T="0.172028"/>
      <pos A="0.126543" C="0.230507" G="0.373457" T="0.269493"/>
      <pos A="0.25" C="0.275991" G="0.30848" T="0.16553"/>
      <pos A="0.120045" C="0.301982" G="0.224009" T="0.353963"/>
      <pos A="0.237004" C="0.217511" G="0.269493" T="0.275991"/>
    </motif>
    <motif db="0" id="M9" alt="O9" length="40" nsites="8" evalue="1.3e-003">
      <pos A="0.0762459" C="0.222565" G="0.588363" T="0.112826"/>
      <pos A="0.00308642" C="0.112826" G="0.698103" T="0.185985"/>
      <pos A="0.112826" C="0.478623" G="0.222565" T="0.185985"/>
      <pos A="0.295724" C="0.149405" G="0.295724" T="0.259145"/>
      <pos A="0.0762459" C="0.332304" G="0.368884" T="0.222565"/>
      <pos A="0.112826" C="0.295724" G="0.149405" T="0.442043"/>
      <pos A="0.259145" C="0.259145" G="0.405464" T="0.0762459"/>
      <pos A="0.332304" C="0.0762459" G="0.405464" T="0.185985"/>
      <pos A="0.478623" C="0.149405" G="0.295724" T="0.0762459"/>
      <pos A="0.332304" C="0.624943" G="0.00308642" T="0.0396662"/>
      <pos A="0.442043" C="0.185985" G="0.222565" T="0.149405"/>
      <pos A="0.112826" C="0.478623" G="0.368884" T="0.0396662"/>
      <pos A="0.00308642" C="0.332304" G="0.624943" T="0.0396662"/>
      <pos A="0.0396662" C="0.149405" G="0.442043" T="0.368884"/>
      <pos A="0.259145" C="0.185985" G="0.442043" T="0.112826"/>
      <pos A="0.185985" C="0.332304" G="0.295724" T="0.185985"/>
      <pos A="0.185985" C="0.368884" G="0.295724" T="0.149405"/>
      <pos A="0.295724" C="0.551784" G="0.0762459" T="0.0762459"/>
      <pos A="0.00308642" C="0.624943" G="0.295724" T="0.0762459"/>
      <pos A="0.332304" C="0.185985" G="0.295724" T="0.185985"/>
      <pos A="0.00308642" C="0.442043" G="0.332304" T="0.222565"/>
      <pos A="0.149405" C="0.00308642" G="0.259145" T="0.588363"/>
      <pos A="0.332304" C="0.0396662" G="0.588363" T="0.0396662"/>
      <pos A="0.112826" C="0.259145" G="0.259145" T="0.368884"/>
      <pos A="0.185985" C="0.295724" G="0.368884" T="0.149405"/>
      <pos A="0.0396662" C="0.185985" G="0.332304" T="0.442043"/>
      <pos A="0.00308642" C="0.478623" G="0.222565" T="0.295724"/>
      <pos A="0.112826" C="0.478623" G="0.368884" T="0.0396662"/>
      <pos A="0.185985" C="0.442043" G="0.222565" T="0.149405"/>
      <pos A="0.588363" C="0.185985" G="0.222565" T="0.00308642"/>
      <pos A="0.00308642" C="0.551784" G="0.295724" T="0.149405"/>
      <pos A="0.0396662" C="0.478623" G="0.112826" T="0.368884"/>
      <pos A="0.00308642" C="0.259145" G="0.295724" T="0.442043"/>
      <pos A="0.149405" C="0.442043" G="0.185985" T="0.222565"/>
      <pos A="0.00308642" C="0.185985" G="0.624943" T="0.185985"/>
      <pos A="0.112826" C="0.478623" G="0.259145" T="0.149405"/>
      <pos A="0.149405" C="0.405464" G="0.368884" T="0.0762459"/>
      <pos A="0.442043" C="0.185985" G="0.259145" T="0.112826"/>
      <pos A="0.295724" C="0.259145" G="0.259145" T="0.185985"/>
      <pos A="0.149405" C="0.222565" G="0.332304" T="0.295724"/>
    </motif>
    <motif db="0" id="M91" alt="O91" length="40" nsites="8" evalue="1.3e-003">
      <pos A="0.325148" C="0.368089" G="0.196323" T="0.11044"/>
      <pos A="0.282206" C="0.196323" G="0.196323" T="0.325148"/>
      <pos A="0.153382" C="0.174852" G="0.432502" T="0.239264"/>
      <pos A="0.11044" C="0.539855" G="0.303677" T="0.0460277"/>
      <pos A="0.260736" C="0.368089" G="0.260736" T="0.11044"/>
      <pos A="0.196323" C="0.282206" G="0.41103" T="0.11044"/>
      <pos A="0.239264" C="0.153382" G="0.561325" T="0.0460277"/>
      <pos A="0.453972" C="0.282206" G="0.11044" T="0.153382"/>
      <pos A="0.346618" C="0.217794" G="0.196323" T="0.239264"/>
      <pos A="0.196323" C="0.260736" G="0.196323" T="0.346618"/>
      <pos A="0.282206" C="0.131911" G="0.196323" T="0.38956"/>
      <pos A="0.153382" C="0.196323" G="0.475443" T="0.174852"/>
      <pos A="0.131911" C="0.38956" G="0.153382" T="0.325148"/>
      <pos A="0.217794" C="0.11044" G="0.325148" T="0.346618"/>
      <pos A="0.38956" C="0.368089" G="0.239264" T="0.00308642"/>
      <pos A="0.217794" C="0.346618" G="0.131911" T="0.303677"/>
      <pos A="0.0889699" C="0.38956" G="0.346618" T="0.174852"/>
      <pos A="0.239264" C="0.174852" G="0.260736" T="0.325148"/>
      <pos A="0.346618" C="0.153382" G="0.260736" T="0.239264"/>
      <pos A="0.0460277" C="0.282206" G="0.260736" T="0.41103"/>
      <pos A="0.0460277" C="0.196323" G="0.41103" T="0.346618"/>
      <pos A="0.303677" C="0.346618" G="0.260736" T="0.0889699"/>
      <pos A="0.00308642" C="0.303677" G="0.282206" T="0.41103"/>
      <pos A="0.260736" C="0.196323" G="0.153382" T="0.38956"/>
      <pos A="0.217794" C="0.196323" G="0.475443" T="0.11044"/>
      <pos A="0.38956" C="0.325148" G="0.0889699" T="0.196323"/>
      <pos A="0.346618" C="0.217794" G="0.41103" T="0.024557"/>
      <pos A="0.239264" C="0.303677" G="0.196323" T="0.260736"/>
      <pos A="0.239264" C="0.38956" G="0.174852" T="0.196323"/>
      <pos A="0.174852" C="0.303677" G="0.131911" T="0.38956"/>
      <pos A="0.131911" C="0.453972" G="0.153382" T="0.260736"/>
      <pos A="0.153382" C="0.196323" G="0.368089" T="0.282206"/>
      <pos A="0.024557" C="0.260736" G="0.539855" T="0.174852"/>
      <pos A="0.260736" C="0.303677" G="0.239264" T="0.196323"/>
      <pos A="0.0674983" C="0.131911" G="0.625738" T="0.174852"/>
      <pos A="0.11044" C="0.325148" G="0.239264" T="0.325148"/>
      <pos A="0.239264" C="0.196323" G="0.303677" T="0.260736"/>
      <pos A="0.11044" C="0.260736" G="0.539855" T="0.0889699"/>
      <pos A="0.153382" C="0.432502" G="0.325148" T="0.0889699"/>
      <pos A="0.260736" C="0.41103" G="0.131911" T="0.196323"/>
    </motif>
    <motif db="0" id="M92" alt="O92" length="40" nsites="8" evalue="1.3e-003">
      <pos A="0.288987" C="0.126543" G="0.33447" T="0.25"/>
      <pos A="0.19152" C="0.412443" G="0.204516" T="0.19152"/>
      <pos A="0.327972" C="0.113548" G="0.243502" T="0.314977"/>
      <pos A="0.126543" C="0.386452" G="0.269493" T="0.217511"/>
      <pos A="0.269493" C="0.224009" G="0.224009" T="0.282489"/>
      <pos A="0.172028" C="0.347466" G="0.321475" T="0.159032"/>
      <pos A="0.360461" C="0.256498" G="0.230507" T="0.152534"/>
      <pos A="0.211013" C="0.262996" G="0.198018" T="0.327972"/>
      <pos A="0.152534" C="0.25" G="0.282489" T="0.314977"/>
      <pos A="0.0355753" C="0.178525" G="0.360461" T="0.425439"/>
      <pos A="0.126543" C="0.33447" G="0.185023" T="0.353963"/>
      <pos A="0.237004" C="0.113548" G="0.282489" T="0.366959"/>
      <pos A="0.159032" C="0.224009" G="0.438434" T="0.178525"/>
      <pos A="0.204516" C="0.340968" G="0.178525" T="0.275991"/>
      <pos A="0.288987" C="0.204516" G="0.275991" T="0.230507"/>
      <pos A="0.33447" C="0.19152" G="0.19152" T="0.282489"/>
      <pos A="0.386452" C="0.25" G="0.204516" T="0.159032"/>
      <pos A="0.275991" C="0.269493" G="0.139539" T="0.314977"/>
      <pos A="0.217511" C="0.418941" G="0.211013" T="0.152534"/>
      <pos A="0.146037" C="0.314977" G="0.321475" T="0.217511"/>
      <pos A="0.217511" C="0.33447" G="0.224009" T="0.224009"/>
      <pos A="0.172028" C="0.295484" G="0.301982" T="0.230507"/>
      <pos A="0.139539" C="0.39295" G="0.301982" T="0.16553"/>
      <pos A="0.301982" C="0.25" G="0.120045" T="0.327972"/>
      <pos A="0.237004" C="0.262996" G="0.360461" T="0.139539"/>
      <pos A="0.431937" C="0.10705" G="0.25" T="0.211013"/>
      <pos A="0.204516" C="0.269493" G="0.321475" T="0.204516"/>
      <pos A="0.152534" C="0.237004" G="0.295484" T="0.314977"/>
      <pos A="0.269493" C="0.301982" G="0.178525" T="0.25"/>
      <pos A="0.152534" C="0.172028" G="0.347466" T="0.327972"/>
      <pos A="0.185023" C="0.204516" G="0.418941" T="0.19152"/>
      <pos A="0.353963" C="0.256498" G="0.152534" T="0.237004"/>
      <pos A="0.262996" C="0.133041" G="0.33447" T="0.269493"/>
      <pos A="0.282489" C="0.269493" G="0.301982" T="0.146037"/>
      <pos A="0.243502" C="0.314977" G="0.275991" T="0.16553"/>
      <pos A="0.230507" C="0.230507" G="0.262996" T="0.275991"/>
      <pos A="0.0290775" C="0.288987" G="0.399448" T="0.282489"/>
      <pos A="0.262996" C="0.159032" G="0.152534" T="0.425439"/>
      <pos A="0.10705" C="0.301982" G="0.288987" T="0.301982"/>
      <pos A="0.321475" C="0.321475" G="0.282489" T="0.074561"/>
    </motif>
    <motif db="0" id="M93" alt="O93" length="40" nsites="8" evalue="1.3e-003">
      <pos A="0.327972" C="0.0615664" G="0.288987" T="0.321475"/>
      <pos A="0.133041" C="0.425439" G="0.224009" T="0.217511"/>
      <pos A="0.237004" C="0.198018" G="0.0875565" T="0.47742"/>
      <pos A="0.275991" C="0.113548" G="0.347466" T="0.262996"/>
      <pos A="0.321475" C="0.243502" G="0.30848" T="0.126543"/>
      <pos A="0.152534" C="0.347466" G="0.295484" T="0.204516"/>
      <pos A="0.237004" C="0.211013" G="0.237004" T="0.314977"/>
      <pos A="0.217511" C="0.30848" G="0.282489" T="0.19152"/>
      <pos A="0.16553" C="0.237004" G="0.379955" T="0.217511"/>
      <pos A="0.256498" C="0.262996" G="0.146037" T="0.33447"/>
      <pos A="0.25" C="0.178525" G="0.412443" T="0.159032"/>
      <pos A="0.243502" C="0.256498" G="0.30848" T="0.19152"/>
      <pos A="0.204516" C="0.211013" G="0.269493" T="0.314977"/>
      <pos A="0.139539" C="0.340968" G="0.159032" T="0.360461"/>
      <pos A="0.178525" C="0.347466" G="0.126543" T="0.347466"/>
      <pos A="0.204516" C="0.211013" G="0.288987" T="0.295484"/>
      <pos A="0.172028" C="0.39295" G="0.282489" T="0.152534"/>
      <pos A="0.327972" C="0.386452" G="0.146037" T="0.139539"/>
      <pos A="0.211013" C="0.360461" G="0.230507" T="0.198018"/>
      <pos A="0.224009" C="0.237004" G="0.230507" T="0.30848"/>
      <pos A="0.0550686" C="0.217511" G="0.496914" T="0.230507"/>
      <pos A="0.275991" C="0.256498" G="0.172028" T="0.295484"/>
      <pos A="0.282489" C="0.172028" G="0.33447" T="0.211013"/>
      <pos A="0.30848" C="0.243502" G="0.25" T="0.198018"/>
      <pos A="0.198018" C="0.152534" G="0.33447" T="0.314977"/>
      <pos A="0.172028" C="0.172028" G="0.444931" T="0.211013"/>
      <pos A="0.230507" C="0.256498" G="0.275991" T="0.237004"/>
      <pos A="0.321475" C="0.353963" G="0.126543" T="0.198018"/>
      <pos A="0.321475" C="0.16553" G="0.288987" T="0.224009"/>
      <pos A="0.314977" C="0.33447" G="0.211013" T="0.139539"/>
      <pos A="0.204516" C="0.230507" G="0.19152" T="0.373457"/>
      <pos A="0.217511" C="0.25" G="0.340968" T="0.19152"/>
      <pos A="0.0680632" C="0.282489" G="0.288987" T="0.360461"/>
      <pos A="0.327972" C="0.275991" G="0.113548" T="0.282489"/>
      <pos A="0.146037" C="0.159032" G="0.5359" T="0.159032"/>
      <pos A="0.301982" C="0.282489" G="0.185023" T="0.230507"/>
      <pos A="0.295484" C="0.146037" G="0.418941" T="0.139539"/>
      <pos A="0.211013" C="0.256498" G="0.33447" T="0.198018"/>
      <pos A="0.25" C="0.211013" G="0.347466" T="0.19152"/>
      <pos A="0.275991" C="0.301982" G="0.152534" T="0.269493"/>
    </motif>
    <motif db="0" id="M94" alt="O94" length="40" nsites="8" evalue="1.3e-003">
      <pos A="0.332304" C="0.332304" G="0.332304" T="0.00308642"/>
      <pos A="0.167696" C="0.167696" G="0.496914" T="0.167696"/>
      <pos A="0.00308642" C="0.496914" G="0.332304" T="0.167696"/>
      <pos A="0.332304" C="0.332304" G="0.332304" T="0.00308642"/>
      <pos A="0.496914" C="0.167696" G="0.332304" T="0.00308642"/>
      <pos A="0.332304" C="0.496914" G="0.167696" T="0.00308642"/>
      <pos A="0.00308642" C="0.496914" G="0.332304" T="0.167696"/>
      <pos A="0.167696" C="0.167696" G="0.496914" T="0.167696"/>
      <pos A="0.496914" C="0.00308642" G="0.167696" T="0.332304"/>
      <pos A="0.167696" C="0.167696" G="0.661523" T="0.00308642"/>
      <pos A="0.167696" C="0.496914" G="0.00308642" T="0.332304"/>
      <pos A="0.00308642" C="0.167696" G="0.826131" T="0.00308642"/>
      <pos A="0.167696" C="0.661523" G="0.00308642" T="0.167696"/>
      <pos A="0.167696" C="0.00308642" G="0.661523" T="0.167696"/>
      <pos A="0.00308642" C="0.496914" G="0.496914" T="0.00308642"/>
      <pos A="0.332304" C="0.332304" G="0.332304" T="0.00308642"/>
      <pos A="0.167696" C="0.661523" G="0.167696" T="0.00308642"/>
      <pos A="0.00308642" C="0.332304" G="0.167696" T="0.496914"/>
      <pos A="0.167696" C="0.826131" G="0.00308642" T="0.00308642"/>
      <pos A="0.167696" C="0.661523" G="0.00308642" T="0.167696"/>
      <pos A="0.00308642" C="0.167696" G="0.496914" T="0.332304"/>
      <pos A="0.167696" C="0.826131" G="0.00308642" T="0.00308642"/>
      <pos A="0.332304" C="0.332304" G="0.167696" T="0.167696"/>
      <pos A="0.00308642" C="0.496914" G="0.332304" T="0.167696"/>
      <pos A="0.00308642" C="0.496914" G="0.332304" T="0.167696"/>
      <pos A="0.332304" C="0.00308642" G="0.661523" T="0.00308642"/>
      <pos A="0.167696" C="0.332304" G="0.332304" T="0.167696"/>
      <pos A="0.332304" C="0.332304" G="0.167696" T="0.167696"/>
      <pos A="0.167696" C="0.00308642" G="0.661523" T="0.167696"/>
      <pos A="0.496914" C="0.332304" G="0.167696" T="0.00308642"/>
      <pos A="0.00308642" C="0.332304" G="0.332304" T="0.332304"/>
      <pos A="0.332304" C="0.332304" G="0.167696" T="0.167696"/>
      <pos A="0.167696" C="0.167696" G="0.661523" T="0.00308642"/>
      <pos A="0.00308642" C="0.167696" G="0.661523" T="0.167696"/>
      <pos A="0.496914" C="0.332304" G="0.167696" T="0.00308642"/>
      <pos A="0.167696" C="0.00308642" G="0.661523" T="0.167696"/>
      <pos A="0.167696" C="0.496914" G="0.00308642" T="0.332304"/>
      <pos A="0.167696" C="0.496914" G="0.332304" T="0.00308642"/>
      <pos A="0.496914" C="0.00308642" G="0.332304" T="0.167696"/>
      <pos A="0.167696" C="0.167696" G="0.332304" T="0.332304"/>
    </motif>
    <motif db="0" id="M95" alt="O95" length="40" nsites="8" evalue="1.3e-003">
      <pos A="0.25" C="0.42094" G="0.25" T="0.0790598"/>
      <pos A="0.268994" C="0.0980533" G="0.212013" T="0.42094"/>
      <pos A="0.02208" C="0.231006" G="0.212013" T="0.534901"/>
      <pos A="0.0980533" C="0.287987" G="0.382953" T="0.231006"/>
      <pos A="0.13604" C="0.117047" G="0.325973" T="0.42094"/>
      <pos A="0.25" C="0.212013" G="0.19302" T="0.344967"/>
      <pos A="0.117047" C="0.344967" G="0.25" T="0.287987"/>
      <pos A="0.344967" C="0.155033" G="0.268994" T="0.231006"/>
      <pos A="0.231006" C="0.325973" G="0.212013" T="0.231006"/>
      <pos A="0.13604" C="0.212013" G="0.382953" T="0.268994"/>
      <pos A="0.287987" C="0.231006" G="0.174027" T="0.30698"/>
      <pos A="0.382953" C="0.0790598" G="0.287987" T="0.25"/>
      <pos A="0.0980533" C="0.19302" G="0.42094" T="0.287987"/>
      <pos A="0.117047" C="0.231006" G="0.59188" T="0.0600662"/>
      <pos A="0.13604" C="0.268994" G="0.268994" T="0.325973"/>
      <pos A="0.117047" C="0.0790598" G="0.47792" T="0.325973"/>
      <pos A="0.30698" C="0.268994" G="0.117047" T="0.30698"/>
      <pos A="0.155033" C="0.231006" G="0.287987" T="0.325973"/>
      <pos A="0.174027" C="0.344967" G="0.212013" T="0.268994"/>
      <pos A="0.19302" C="0.268994" G="0.212013" T="0.325973"/>
      <pos A="0.117047" C="0.30698" G="0.439934" T="0.13604"/>
      <pos A="0.212013" C="0.174027" G="0.42094" T="0.19302"/>
      <pos A="0.13604" C="0.401947" G="0.231006" T="0.231006"/>
      <pos A="0.287987" C="0.47792" G="0.117047" T="0.117047"/>
      <pos A="0.268994" C="0.268994" G="0.287987" T="0.174027"/>
      <pos A="0.325973" C="0.19302" G="0.401947" T="0.0790598"/>
      <pos A="0.25" C="0.174027" G="0.325973" T="0.25"/>
      <pos A="0.19302" C="0.155033" G="0.553893" T="0.0980533"/>
      <pos A="0.0980533" C="0.534901" G="0.25" T="0.117047"/>
      <pos A="0.42094" C="0.0790598" G="0.19302" T="0.30698"/>
      <pos A="0.231006" C="0.382953" G="0.117047" T="0.268994"/>
      <pos A="0.174027" C="0.212013" G="0.42094" T="0.19302"/>
      <pos A="0.439934" C="0.174027" G="0.19302" T="0.19302"/>
      <pos A="0.0790598" C="0.268994" G="0.30698" T="0.344967"/>
      <pos A="0.268994" C="0.19302" G="0.30698" T="0.231006"/>
      <pos A="0.382953" C="0.42094" G="0.0600662" T="0.13604"/>
      <pos A="0.00308642" C="0.30698" G="0.268994" T="0.42094"/>
      <pos A="0.0980533" C="0.47792" G="0.13604" T="0.287987"/>
      <pos A="0.155033" C="0.344967" G="0.0410736" T="0.458926"/>
      <pos A="0.19302" C="0.344967" G="0.13604" T="0.325973"/>
    </motif>
    <motif db="0" id="M96" alt="O96" length="40" nsites="8" evalue="1.3e-003">
      <pos A="0.25" C="0.496914" G="0.00308642" T="0.25"/>
      <pos A="0.00308642" C="0.373457" G="0.496914" T="0.126543"/>
      <pos A="0.00308642" C="0.373457" G="0.62037" T="0.00308642"/>
      <pos A="0.62037" C="0.126543" G="0.25" T="0.00308642"/>
      <pos A="0.25" C="0.00308642" G="0.496914" T="0.25"/>
      <pos A="0.62037" C="0.00308642" G="0.373457" T="0.00308642"/>
      <pos A="0.62037" C="0.00308642" G="0.00308642" T="0.373457"/>
      <pos A="0.00308642" C="0.00308642" G="0.373457" T="0.62037"/>
      <pos A="0.25" C="0.496914" G="0.126543" T="0.126543"/>
      <pos A="0.373457" C="0.25" G="0.373457" T="0.00308642"/>
      <pos A="0.373457" C="0.126543" G="0.373457" T="0.126543"/>
      <pos A="0.25" C="0.126543" G="0.496914" T="0.126543"/>
      <pos A="0.496914" C="0.00308642" G="0.00308642" T="0.496914"/>
      <pos A="0.00308642" C="0.126543" G="0.743827" T="0.126543"/>
      <pos A="0.25" C="0.25" G="0.25" T="0.25"/>
      <pos A="0.25" C="0.126543" G="0.25" T="0.373457"/>
      <pos A="0.00308642" C="0.00308642" G="0.62037" T="0.373457"/>
      <pos A="0.00308642" C="0.743827" G="0.25" T="0.00308642"/>
      <pos A="0.743827" C="0.00308642" G="0.00308642" T="0.25"/>
      <pos A="0.126543" C="0.00308642" G="0.496914" T="0.373457"/>
      <pos A="0.373457" C="0.00308642" G="0.126543" T="0.496914"/>
      <pos A="0.373457" C="0.00308642" G="0.62037" T="0.00308642"/>
      <pos A="0.373457" C="0.00308642" G="0.62037" T="0.00308642"/>
      <pos A="0.373457" C="0.00308642" G="0.373457" T="0.25"/>
      <pos A="0.990741" C="0.00308642" G="0.00308642" T="0.00308642"/>
      <pos A="0.00308642" C="0.126543" G="0.62037" T="0.25"/>
      <pos A="0.496914" C="0.126543" G="0.373457" T="0.00308642"/>
      <pos A="0.00308642" C="0.126543" G="0.126543" T="0.743827"/>
      <pos A="0.126543" C="0.373457" G="0.126543" T="0.373457"/>
      <pos A="0.126543" C="0.00308642" G="0.62037" T="0.25"/>
      <pos A="0.373457" C="0.25" G="0.126543" T="0.25"/>
      <pos A="0.126543" C="0.126543" G="0.62037" T="0.126543"/>
      <pos A="0.373457" C="0.00308642" G="0.373457" T="0.25"/>
      <pos A="0.00308642" C="0.62037" G="0.00308642" T="0.373457"/>
      <pos A="0.00308642" C="0.25" G="0.496914" T="0.25"/>
      <pos A="0.00308642" C="0.00308642" G="0.867284" T="0.126543"/>
      <pos A="0.00308642" C="0.00308642" G="0.126543" T="0.867284"/>
      <pos A="0.00308642" C="0.00308642" G="0.373457" T="0.62037"/>
      <pos A="0.25" C="0.496914" G="0.00308642" T="0.25"/>
      <pos A="0.00308642" C="0.126543" G="0.126543" T="0.743827"/>
    </motif>
    <motif db="0" id="M97" alt="O97" length="40" nsites="8" evalue="1.3e-003">
      <pos A="0.217511" C="0.347466" G="0.19152" T="0.243502"/>
      <pos A="0.230507" C="0.256498" G="0.16553" T="0.347466"/>
      <pos A="0.198018" C="0.172028" G="0.275991" T="0.353963"/>
      <pos A="0.25" C="0.19152" G="0.256498" T="0.301982"/>
      <pos A="0.172028" C="0.224009" G="0.353963" T="0.25"/>
      <pos A="0.373457" C="0.243502" G="0.139539" T="0.243502"/>
      <pos A="0.146037" C="0.39295" G="0.198018" T="0.262996"/>
      <pos A="0.379955" C="0.16553" G="0.386452" T="0.0680632"/>
      <pos A="0.198018" C="0.327972" G="0.282489" T="0.19152"/>
      <pos A="0.152534" C="0.262996" G="0.25" T="0.33447"/>
      <pos A="0.152534" C="0.262996" G="0.288987" T="0.295484"/>
      <pos A="0.295484" C="0.113548" G="0.275991" T="0.314977"/>
      <pos A="0.172028" C="0.19152" G="0.405946" T="0.230507"/>
      <pos A="0.217511" C="0.295484" G="0.237004" T="0.25"/>
      <pos A="0.146037" C="0.431937" G="0.19152" T="0.230507"/>
      <pos A="0.19152" C="0.301982" G="0.185023" T="0.321475"/>
      <pos A="0.327972" C="0.211013" G="0.373457" T="0.0875565"/>
      <pos A="0.295484" C="0.288987" G="0.178525" T="0.237004"/>
      <pos A="0.373457" C="0.0940543" G="0.360461" T="0.172028"/>
      <pos A="0.256498" C="0.243502" G="0.25" T="0.25"/>
      <pos A="0.230507" C="0.295484" G="0.172028" T="0.301982"/>
      <pos A="0.379955" C="0.321475" G="0.0875565" T="0.211013"/>
      <pos A="0.25" C="0.288987" G="0.198018" T="0.262996"/>
      <pos A="0.172028" C="0.152534" G="0.47742" T="0.198018"/>
      <pos A="0.139539" C="0.457927" G="0.256498" T="0.146037"/>
      <pos A="0.100552" C="0.275991" G="0.33447" T="0.288987"/>
      <pos A="0.074561" C="0.217511" G="0.314977" T="0.39295"/>
      <pos A="0.256498" C="0.340968" G="0.211013" T="0.19152"/>
      <pos A="0.295484" C="0.16553" G="0.282489" T="0.256498"/>
      <pos A="0.198018" C="0.256498" G="0.451429" T="0.0940543"/>
      <pos A="0.295484" C="0.243502" G="0.19152" T="0.269493"/>
      <pos A="0.185023" C="0.133041" G="0.39295" T="0.288987"/>
      <pos A="0.243502" C="0.30848" G="0.288987" T="0.159032"/>
      <pos A="0.185023" C="0.444931" G="0.172028" T="0.198018"/>
      <pos A="0.10705" C="0.464425" G="0.113548" T="0.314977"/>
      <pos A="0.217511" C="0.113548" G="0.347466" T="0.321475"/>
      <pos A="0.288987" C="0.224009" G="0.282489" T="0.204516"/>
      <pos A="0.288987" C="0.185023" G="0.230507" T="0.295484"/>
      <pos A="0.269493" C="0.269493" G="0.30848" T="0.152534"/>
      <pos A="0.204516" C="0.25" G="0.353963" T="0.19152"/>
    </motif>
    <motif db="0" id="M98" alt="O98" length="40" nsites="8" evalue="1.3e-003">
      <pos A="0.237004" C="0.288987" G="0.211013" T="0.262996"/>
      <pos A="0.275991" C="0.386452" G="0.217511" T="0.120045"/>
      <pos A="0.405946" C="0.0420731" G="0.269493" T="0.282489"/>
      <pos A="0.152534" C="0.126543" G="0.503411" T="0.217511"/>
      <pos A="0.19152" C="0.19152" G="0.379955" T="0.237004"/>
      <pos A="0.146037" C="0.30848" G="0.224009" T="0.321475"/>
      <pos A="0.198018" C="0.275991" G="0.269493" T="0.256498"/>
      <pos A="0.100552" C="0.457927" G="0.178525" T="0.262996"/>
      <pos A="0.353963" C="0.152534" G="0.237004" T="0.256498"/>
      <pos A="0.230507" C="0.224009" G="0.275991" T="0.269493"/>
      <pos A="0.237004" C="0.243502" G="0.172028" T="0.347466"/>
      <pos A="0.347466" C="0.295484" G="0.185023" T="0.172028"/>
      <pos A="0.204516" C="0.275991" G="0.256498" T="0.262996"/>
      <pos A="0.347466" C="0.243502" G="0.224009" T="0.185023"/>
      <pos A="0.152534" C="0.340968" G="0.243502" T="0.262996"/>
      <pos A="0.198018" C="0.16553" G="0.282489" T="0.353963"/>
      <pos A="0.113548" C="0.47742" G="0.185023" T="0.224009"/>
      <pos A="0.243502" C="0.172028" G="0.237004" T="0.347466"/>
      <pos A="0.152534" C="0.256498" G="0.47742" T="0.113548"/>
      <pos A="0.204516" C="0.230507" G="0.262996" T="0.301982"/>
      <pos A="0.16553" C="0.211013" G="0.353963" T="0.269493"/>
      <pos A="0.25" C="0.340968" G="0.19152" T="0.217511"/>
      <pos A="0.243502" C="0.275991" G="0.133041" T="0.347466"/>
      <pos A="0.120045" C="0.269493" G="0.347466" T="0.262996"/>
      <pos A="0.295484" C="0.178525" G="0.19152" T="0.33447"/>
      <pos A="0.314977" C="0.25" G="0.295484" T="0.139539"/>
      <pos A="0.282489" C="0.353963" G="0.178525" T="0.185023"/>
      <pos A="0.295484" C="0.100552" G="0.373457" T="0.230507"/>
      <pos A="0.314977" C="0.211013" G="0.288987" T="0.185023"/>
      <pos A="0.139539" C="0.39295" G="0.204516" T="0.262996"/>
      <pos A="0.360461" C="0.159032" G="0.172028" T="0.30848"/>
      <pos A="0.25" C="0.185023" G="0.418941" T="0.146037"/>
      <pos A="0.139539" C="0.237004" G="0.379955" T="0.243502"/>
      <pos A="0.399448" C="0.185023" G="0.262996" T="0.152534"/>
      <pos A="0.198018" C="0.224009" G="0.327972" T="0.25"/>
      <pos A="0.19152" C="0.425439" G="0.256498" T="0.126543"/>
      <pos A="0.120045" C="0.269493" G="0.314977" T="0.295484"/>
      <pos A="0.139539" C="0.275991" G="0.211013" T="0.373457"/>
      <pos A="0.327972" C="0.262996" G="0.0875565" T="0.321475"/>
      <pos A="0.295484" C="0.282489" G="0.237004" T="0.185023"/>
    </motif>
    <motif db="0" id="M99" alt="O99" length="40" nsites="8" evalue="1.3e-003">
      <pos A="0.139839" C="0.291786" G="0.30698" T="0.261396"/>
      <pos A="0.155033" C="0.261396" G="0.30698" T="0.276591"/>
      <pos A="0.139839" C="0.382953" G="0.231006" T="0.246201"/>
      <pos A="0.231006" C="0.246201" G="0.124644" T="0.398148"/>
      <pos A="0.246201" C="0.231006" G="0.261396" T="0.261396"/>
      <pos A="0.200617" C="0.30698" G="0.155033" T="0.33737"/>
      <pos A="0.200617" C="0.398148" G="0.231006" T="0.170228"/>
      <pos A="0.231006" C="0.185422" G="0.291786" T="0.291786"/>
      <pos A="0.291786" C="0.155033" G="0.352564" T="0.200617"/>
      <pos A="0.0638647" C="0.398148" G="0.185422" T="0.352564"/>
      <pos A="0.291786" C="0.352564" G="0.170228" T="0.185422"/>
      <pos A="0.109449" C="0.322175" G="0.322175" T="0.246201"/>
      <pos A="0.261396" C="0.185422" G="0.231006" T="0.322175"/>
      <pos A="0.30698" C="0.139839" G="0.352564" T="0.200617"/>
      <pos A="0.33737" C="0.231006" G="0.215812" T="0.215812"/>
      <pos A="0.231006" C="0.322175" G="0.231006" T="0.215812"/>
      <pos A="0.170228" C="0.246201" G="0.215812" T="0.367759"/>
      <pos A="0.382953" C="0.170228" G="0.139839" T="0.30698"/>
      <pos A="0.474121" C="0.0638647" G="0.139839" T="0.322175"/>
      <pos A="0.0790598" C="0.261396" G="0.322175" T="0.33737"/>
      <pos A="0.139839" C="0.458926" G="0.109449" T="0.291786"/>
      <pos A="0.185422" C="0.367759" G="0.291786" T="0.155033"/>
      <pos A="0.246201" C="0.170228" G="0.382953" T="0.200617"/>
      <pos A="0.246201" C="0.109449" G="0.398148" T="0.246201"/>
      <pos A="0.215812" C="0.246201" G="0.352564" T="0.185422"/>
      <pos A="0.215812" C="0.170228" G="0.291786" T="0.322175"/>
      <pos A="0.30698" C="0.261396" G="0.276591" T="0.155033"/>
      <pos A="0.0942548" C="0.428537" G="0.291786" T="0.185422"/>
      <pos A="0.124644" C="0.322175" G="0.474121" T="0.0790598"/>
      <pos A="0.580484" C="0.124644" G="0.124644" T="0.170228"/>
      <pos A="0.185422" C="0.185422" G="0.352564" T="0.276591"/>
      <pos A="0.352564" C="0.0182815" G="0.30698" T="0.322175"/>
      <pos A="0.367759" C="0.246201" G="0.231006" T="0.155033"/>
      <pos A="0.261396" C="0.398148" G="0.215812" T="0.124644"/>
      <pos A="0.139839" C="0.443732" G="0.155033" T="0.261396"/>
      <pos A="0.0334756" C="0.124644" G="0.398148" T="0.443732"/>
      <pos A="0.139839" C="0.322175" G="0.0942548" T="0.443732"/>
      <pos A="0.33737" C="0.0942548" G="0.261396" T="0.30698"/>
      <pos A="0.30698" C="0.200617" G="0.352564" T="0.139839"/>
      <pos A="0.170228" C="0.124644" G="0.231006" T="0.474121"/>
    </motif>
  </queries>
  <targets>
    <motif db="0" id="AIRE_HUMAN.H11MO.0.C" length="18" nsites="41" evalue="1.0e+000"
        url="http://hocomoco.autosome.ru/motif/AIRE_HUMAN.H11MO.0.C">
      <pos A="0.397368" C="0.261336" G="0.125304" T="0.215992"/>
      <pos A="0.181984" C="0.181984" G="0.13664" T="0.499392"/>
      <pos A="0.13664" C="0.13664" G="0.204656" T="0.522064"/>
      <pos A="0.0459522" C="0.000608273" G="0.884815" T="0.0686242"/>
      <pos A="0.000608273" C="0.000608273" G="0.816799" T="0.181984"/>
      <pos A="0.318016" C="0.0459522" G="0.0232802" T="0.612752"/>
      <pos A="0.386032" C="0.0912962" G="0.0232802" T="0.499392"/>
      <pos A="0.36336" C="0.13664" G="0.13664" T="0.36336"/>
      <pos A="0.340688" C="0.0686242" G="0.13664" T="0.454048"/>
      <pos A="0.522064" C="0.0912962" G="0.13664" T="0.25"/>
      <pos A="0.386032" C="0.0459522" G="0.0686242" T="0.499392"/>
      <pos A="0.227328" C="0.13664" G="0.0686242" T="0.567408"/>
      <pos A="0.000608273" C="0.0232802" G="0.884815" T="0.0912962"/>
      <pos A="0.000608273" C="0.000608273" G="0.975503" T="0.0232802"/>
      <pos A="0.227328" C="0.0912962" G="0.25" T="0.431376"/>
      <pos A="0.0686242" C="0.181984" G="0.181984" T="0.567408"/>
      <pos A="0.454048" C="0.0232802" G="0.159312" T="0.36336"/>
      <pos A="0.403036" C="0.267004" G="0.1083" T="0.22166"/>
    </motif>
    <motif db="0" id="ANDR_HUMAN.H11MO.0.A" length="18" nsites="499" evalue="1.0e+000"
        url="http://hocomoco.autosome.ru/motif/ANDR_HUMAN.H11MO.0.A">
      <pos A="0.148317" C="0.0701763" G="0.036115" T="0.745392"/>
      <pos A="0.0621619" C="0.0481366" G="0.777449" T="0.112252"/>
      <pos A="0.0681727" C="0.0661691" G="0.0140753" T="0.851583"/>
      <pos A="0.188389" C="0.17236" G="0.14431" T="0.494941"/>
      <pos A="0.0781907" C="0.73337" G="0.036115" T="0.152324"/>
      <pos A="0.12227" C="0.278551" G="0.0321078" T="0.567071"/>
      <pos A="0.180375" C="0.134292" G="0.196404" T="0.48893"/>
      <pos A="0.198407" C="0.178371" G="0.21644" T="0.406782"/>
      <pos A="0.176367" C="0.192396" G="0.22245" T="0.408786"/>
      <pos A="0.200411" C="0.256512" G="0.120266" T="0.422811"/>
      <pos A="0.0721799" C="0.0140753" G="0.0140753" T="0.899669"/>
      <pos A="0.254508" C="0.0301042" G="0.691294" T="0.0240934"/>
      <pos A="0.0281006" C="0.0220898" G="0.0200862" T="0.929724"/>
      <pos A="0.0180825" C="0.00606091" G="0.0982268" T="0.87763"/>
      <pos A="0.00806452" C="0.00806452" G="0.0641655" T="0.919705"/>
      <pos A="0.420807" C="0.0281006" G="0.494941" T="0.0561511"/>
      <pos A="0.0862052" C="0.524995" G="0.0481366" T="0.340663"/>
      <pos A="0.290573" C="0.158335" G="0.0541475" T="0.496945"/>
    </motif>
    <motif db="0" id="AP2A_HUMAN.H11MO.0.A" length="15" nsites="500" evalue="1.0e+000"
        url="http://hocomoco.autosome.ru/motif/AP2A_HUMAN.H11MO.0.A">
      <pos A="0.416124" C="0.185377" G="0.193138" T="0.205362"/>
      <pos A="0.231121" C="0.0911524" G="0.134692" T="0.543034"/>
      <pos A="0.176775" C="0.0944298" G="0.470182" T="0.258612"/>
      <pos A="0.0108813" C="0.520551" G="0.431413" T="0.0371549"/>
      <pos A="4.999e-05" C="0.99985" G="4.999e-05" T="4.999e-05"/>
      <pos A="4.999e-05" C="0.900843" G="4.999e-05" T="0.099057"/>
      <pos A="0.0509783" C="0.111333" G="0.0128321" T="0.824856"/>
      <pos A="0.00188818" C="4.999e-05" G="0.796457" T="0.201605"/>
      <pos A="0.535277" C="0.0386298" G="0.409205" T="0.0168892"/>
      <pos A="0.14218" C="4.999e-05" G="0.855965" T="0.00180471"/>
      <pos A="4.999e-05" C="4.999e-05" G="0.99985" T="4.999e-05"/>
      <pos A="0.0479051" C="0.556058" G="0.379971" T="0.0160658"/>
      <pos A="0.308242" C="0.38161" G="0.0917715" T="0.218376"/>
      <pos A="0.512988" C="0.0934521" G="0.204267" T="0.189292"/>
      <pos A="0.238522" C="0.148913" G="0.208406" T="0.404159"/>
    </motif>
    <motif db="0" id="AP2B_HUMAN.H11MO.0.B" length="10" nsites="28" evalue="1.0e+000"
        url="http://hocomoco.autosome.ru/motif/AP2B_HUMAN.H11MO.0.B">
      <pos A="0.0402747" C="0.00088968" G="0.780713" T="0.178122"/>
      <pos A="0.00088968" C="0.646804" G="0.245077" T="0.107229"/>
      <pos A="0.00088968" C="0.961884" G="0.00088968" T="0.0363362"/>
      <pos A="0.115106" C="0.571973" G="0.00088968" T="0.312031"/>
      <pos A="0.0757212" C="0.0363362" G="0.887053" T="0.00088968"/>
      <pos A="0.327785" C="0.31597" G="0.355355" T="0.00088968"/>
      <pos A="0.0717827" C="0.0363362" G="0.851606" T="0.0402747"/>
      <pos A="0.00088968" C="0.00088968" G="0.997331" T="0.00088968"/>
      <pos A="0.190922" C="0.123968" G="0.675358" T="0.00975131"/>
      <pos A="0.22243" C="0.446925" G="0.253939" T="0.0767059"/>
    </motif>
    <motif db="0" id="AP2C_HUMAN.H11MO.0.A" length="14" nsites="500" evalue="1.0e+000"
        url="http://hocomoco.autosome.ru/motif/AP2C_HUMAN.H11MO.0.A">
      <pos A="0.3872" C="0.20104" G="0.269563" T="0.142197"/>
      <pos A="0.196086" C="0.123624" G="0.166417" T="0.513874"/>
      <pos A="0.184609" C="0.0998022" G="0.518376" T="0.197212"/>
      <pos A="0.00958288" C="0.506988" G="0.471848" T="0.0115807"/>
      <pos A="0.00385284" C="0.988136" G="0.0079615" T="4.999e-05"/>
      <pos A="0.00191784" C="0.951682" G="0.00239436" T="0.0440054"/>
      <pos A="0.0500552" C="0.13189" G="0.025422" T="0.792633"/>
      <pos A="0.0354071" C="4.999e-05" G="0.917075" T="0.0474675"/>
      <pos A="0.554976" C="0.0254436" G="0.415804" T="0.0037759"/>
      <pos A="0.0734759" C="4.999e-05" G="0.924454" T="0.0020204"/>
      <pos A="4.999e-05" C="4.999e-05" G="0.997967" T="0.00193309"/>
      <pos A="0.0289758" C="0.618174" G="0.340999" T="0.0118516"/>
      <pos A="0.313913" C="0.351519" G="0.0971829" T="0.237385"/>
      <pos A="0.42824" C="0.170536" G="0.24167" T="0.159554"/>
    </motif>
    <motif db="0" id="AP2D_HUMAN.H11MO.0.D" length="14" nsites="5" evalue="1.0e+000"
        url="http://hocomoco.autosome.ru/motif/AP2D_HUMAN.H11MO.0.D">
      <pos A="0.2329" C="0.483698" G="0.2329" T="0.0505016"/>
      <pos A="0.00490196" C="0.00490196" G="0.985294" T="0.00490196"/>
      <pos A="0.00490196" C="0.620497" G="0.187301" T="0.187301"/>
      <pos A="0.00490196" C="0.985294" G="0.00490196" T="0.00490196"/>
      <pos A="0.00490196" C="0.597697" G="0.00490196" T="0.392499"/>
      <pos A="0.00490196" C="0.00490196" G="0.985294" T="0.00490196"/>
      <pos A="0.392499" C="0.2329" G="0.369699" T="0.00490196"/>
      <pos A="0.00490196" C="0.00490196" G="0.985294" T="0.00490196"/>
      <pos A="0.00490196" C="0.00490196" G="0.985294" T="0.00490196"/>
      <pos A="0.00490196" C="0.802896" G="0.187301" T="0.00490196"/>
      <pos A="0.187301" C="0.2329" G="0.392499" T="0.187301"/>
      <pos A="0.00490196" C="0.802896" G="0.187301" T="0.00490196"/>
      <pos A="0.00490196" C="0.187301" G="0.802896" T="0.00490196"/>
      <pos A="0.0505016" C="0.2329" G="0.0505016" T="0.666097"/>
    </motif>
    <motif db="0" id="ARNT2_HUMAN.H11MO.0.D" length="12" nsites="18" evalue="1.0e+000"
        url="http://hocomoco.autosome.ru/motif/ARNT2_HUMAN.H11MO.0.D">
      <pos A="0.193565" C="0.0837457" G="0.584034" T="0.138655"/>
      <pos A="0.16611" C="0.282031" G="0.330839" T="0.22102"/>
      <pos A="0.00138122" C="0.660297" G="0.22102" T="0.117302"/>
      <pos A="0.00138122" C="0.0562909" G="0.940947" T="0.00138122"/>
      <pos A="0.00138122" C="0.00138122" G="0.0562909" T="0.940947"/>
      <pos A="0.00138122" C="0.0562909" G="0.940947" T="0.00138122"/>
      <pos A="0.0562909" C="0.00138122" G="0.879936" T="0.062392"/>
      <pos A="0.16611" C="0.330839" G="0.39185" T="0.111201"/>
      <pos A="0.556579" C="0.00138122" G="0.27593" T="0.16611"/>
      <pos A="0.00138122" C="0.330839" G="0.556579" T="0.111201"/>
      <pos A="0.39185" C="0.00138122" G="0.495568" T="0.111201"/>
      <pos A="0.138655" C="0.584034" G="0.193565" T="0.0837457"/>
    </motif>
    <motif db="0" id="ASCL1_HUMAN.H11MO.0.A" length="14" nsites="480" evalue="1.0e+000"
        url="http://hocomoco.autosome.ru/motif/ASCL1_HUMAN.H11MO.0.A">
      <pos A="0.189596" C="0.437461" G="0.175016" T="0.197928"/>
      <pos A="0.218757" C="0.245834" G="0.160435" T="0.374974"/>
      <pos A="0.220839" C="0.254166" G="0.427046" T="0.0979483"/>
      <pos A="0.00630077" C="0.981098" G="0.00421787" T="0.00838367"/>
      <pos A="0.981098" C="0.00421787" G="5.20725e-05" T="0.0146324"/>
      <pos A="0.00630077" C="0.614507" G="0.358311" T="0.0208811"/>
      <pos A="0.00838367" C="0.979015" G="0.00213497" T="0.0104666"/>
      <pos A="0.00838367" C="0.00213497" G="0.00213497" T="0.987346"/>
      <pos A="0.00421787" C="0.00421787" G="0.976932" T="0.0146324"/>
      <pos A="0.00838367" C="0.781139" G="0.083368" T="0.127109"/>
      <pos A="0.0812851" C="0.420798" G="0.00630077" T="0.491616"/>
      <pos A="0.102114" C="0.385388" G="0.274995" T="0.237503"/>
      <pos A="0.131275" C="0.491616" G="0.0979483" T="0.279161"/>
      <pos A="0.166684" C="0.406217" G="0.152104" T="0.274995"/>
    </motif>
    <motif db="0" id="BC11A_HUMAN.H11MO.0.A" length="17" nsites="500" evalue="1.0e+000"
        url="http://hocomoco.autosome.ru/motif/BC11A_HUMAN.H11MO.0.A">
      <pos A="0.37573" C="0.184625" G="0.286195" T="0.153451"/>
      <pos A="0.55058" C="0.0994705" G="0.224094" T="0.125856"/>
      <pos A="0.500164" C="0.142363" G="0.230714" T="0.126759"/>
      <pos A="0.589982" C="0.0166164" G="0.226051" T="0.167351"/>
      <pos A="0.187435" C="0.160796" G="0.580417" T="0.071352"/>
      <pos A="0.664511" C="0.0145816" G="0.269377" T="0.051531"/>
      <pos A="0.104037" C="0.0144884" G="0.828551" T="0.0529239"/>
      <pos A="0.200417" C="0.0327717" G="0.758546" T="0.00826493"/>
      <pos A="0.880098" C="0.0431253" G="0.0485975" T="0.0281795"/>
      <pos A="0.867864" C="0.00583965" G="0.0555442" T="0.0707524"/>
      <pos A="0.248399" C="0.226047" G="0.502141" T="0.0234139"/>
      <pos A="0.150158" C="0.154992" G="0.0315585" T="0.663292"/>
      <pos A="0.117832" C="0.0724923" G="0.760189" T="0.0494865"/>
      <pos A="0.658749" C="0.064413" G="0.250663" T="0.0261749"/>
      <pos A="0.458785" C="0.143453" G="0.310166" T="0.0875961"/>
      <pos A="0.622702" C="0.078845" G="0.157294" T="0.141159"/>
      <pos A="0.358985" C="0.2047" G="0.318076" T="0.118238"/>
    </motif>
    <motif db="0" id="BHE23_HUMAN.H11MO.0.D" length="12" nsites="392" evalue="1.0e+000"
        url="http://hocomoco.autosome.ru/motif/BHE23_HUMAN.H11MO.0.D">
      <pos A="0.412586" C="0.0988906" G="0.328424" T="0.160099"/>
      <pos A="0.238523" C="0.192617" G="0.401747" T="0.167113"/>
      <pos A="0.118018" C="0.498023" G="0.26594" T="0.118018"/>
      <pos A="0.577085" C="0.0338562" G="0.288893" T="0.100166"/>
      <pos A="0.11228" C="0.0281178" G="0.239799" T="0.619804"/>
      <pos A="0.568796" C="0.0179163" G="0.290806" T="0.122482"/>
      <pos A="0.104629" C="0.00261413" G="6.37592e-05" T="0.892693"/>
      <pos A="6.37592e-05" C="6.37592e-05" G="0.999809" T="6.37592e-05"/>
      <pos A="0.0128156" C="0.0561719" G="0.614703" T="0.31631"/>
      <pos A="0.098253" C="0.121206" G="0.14416" T="0.636381"/>
      <pos A="0.203456" C="0.114193" G="0.402385" T="0.279967"/>
      <pos A="0.144797" C="0.193254" G="0.381982" T="0.279967"/>
    </motif>
    <motif db="0" id="BHE41_HUMAN.H11MO.0.D" length="20" nsites="10" evalue="1.0e+000"
        url="http://hocomoco.autosome.ru/motif/BHE41_HUMAN.H11MO.0.D">
      <pos A="0.382694" C="0.0764775" G="0.168342" T="0.372486"/>
      <pos A="0.00247525" C="0.584286" G="0.410763" T="0.00247525"/>
      <pos A="0.298484" C="0.308691" G="0.298484" T="0.0943401"/>
      <pos A="0.400556" C="0.104547" G="0.492421" T="0.00247525"/>
      <pos A="0.104547" C="0.104547" G="0.410763" T="0.380142"/>
      <pos A="0.00247525" C="0.400556" G="0.492421" T="0.104547"/>
      <pos A="0.00247525" C="0.492421" G="0.00247525" T="0.502628"/>
      <pos A="0.00247525" C="0.992574" G="0.00247525" T="0.00247525"/>
      <pos A="0.706772" C="0.00247525" G="0.196412" T="0.0943401"/>
      <pos A="0.206619" C="0.594493" G="0.0943401" T="0.104547"/>
      <pos A="0.00247525" C="0.104547" G="0.798637" T="0.0943401"/>
      <pos A="0.00247525" C="0.00247525" G="0.00247525" T="0.992574"/>
      <pos A="0.00247525" C="0.00247525" G="0.992574" T="0.00247525"/>
      <pos A="0.308691" C="0.594493" G="0.0943401" T="0.00247525"/>
      <pos A="0.410763" C="0.196412" G="0.104547" T="0.288277"/>
      <pos A="0.00247525" C="0.0943401" G="0.706772" T="0.196412"/>
      <pos A="0.492421" C="0.196412" G="0.308691" T="0.00247525"/>
      <pos A="0.400556" C="0.0943401" G="0.400556" T="0.104547"/>
      <pos A="0.308691" C="0.104547" G="0.584286" T="0.00247525"/>
      <pos A="0.232137" C="0.324002" G="0.324002" T="0.119858"/>
    </motif>
    <motif db="0" id="BRAC_HUMAN.H11MO.0.A" length="20" nsites="500" evalue="1.0e+000"
        url="http://hocomoco.autosome.ru/motif/BRAC_HUMAN.H11MO.0.A">
      <pos A="0.120026" C="0.252" G="0.146021" T="0.481954"/>
      <pos A="0.0780344" C="0.20201" G="0.106029" T="0.613927"/>
      <pos A="0.335983" C="0.311988" G="0.224005" T="0.128024"/>
      <pos A="0.333983" C="0.164017" G="0.379974" T="0.122026"/>
      <pos A="0.138022" C="0.673915" G="0.128024" T="0.060038"/>
      <pos A="0.669916" C="0.0720356" G="0.162018" T="0.0960308"/>
      <pos A="0.19801" C="0.174015" G="0.407968" T="0.220006"/>
      <pos A="0.182014" C="0.252" G="0.40197" T="0.164017"/>
      <pos A="0.244001" C="0.166017" G="0.339982" T="0.25"/>
      <pos A="0.469956" C="0.190012" G="0.230004" T="0.110028"/>
      <pos A="0.343981" C="0.0520396" G="0.437962" T="0.166017"/>
      <pos A="0.060038" C="0.128024" G="0.7479" T="0.0640372"/>
      <pos A="0.0380424" C="0.0160468" G="0.00404919" T="0.941862"/>
      <pos A="0.00204959" C="0.0140472" G="0.969856" T="0.0140472"/>
      <pos A="0.224005" C="0.0520396" G="0.0440412" T="0.679914"/>
      <pos A="0.0320436" C="0.15202" G="0.631924" T="0.184013"/>
      <pos A="0.905869" C="0.020046" G="0.0620376" T="0.0120476"/>
      <pos A="0.659918" C="0.0580384" G="0.222006" T="0.060038"/>
      <pos A="0.34998" C="0.0880324" G="0.261998" T="0.29999"/>
      <pos A="0.20001" C="0.136023" G="0.19801" T="0.465957"/>
    </motif>
    <motif db="0" id="CLOCK_HUMAN.H11MO.0.C" length="14" nsites="252" evalue="1.0e+000"
        url="http://hocomoco.autosome.ru/motif/CLOCK_HUMAN.H11MO.0.C">
      <pos A="0.158766" C="0.599068" G="0.1786" T="0.063566"/>
      <pos A="0.424534" C="0.115133" G="0.1905" T="0.269833"/>
      <pos A="0.2024" C="0.146866" G="0.511801" T="0.138933"/>
      <pos A="0.337267" C="0.3214" G="0.1667" T="0.174633"/>
      <pos A="0.0952995" C="0.848969" G="0.0437326" T="0.0119992"/>
      <pos A="0.809302" C="0.063566" G="0.0437326" T="0.0833994"/>
      <pos A="0.1548" C="0.607001" G="0.127033" T="0.111166"/>
      <pos A="0.253967" C="0.0556327" G="0.642701" T="0.0476993"/>
      <pos A="0.0952995" C="0.1191" G="0.0437326" T="0.741868"/>
      <pos A="0.0873661" C="0.0238992" G="0.860869" T="0.0278659"/>
      <pos A="0.400734" C="0.313467" G="0.1786" T="0.1072"/>
      <pos A="0.369" C="0.242067" G="0.281733" T="0.1072"/>
      <pos A="0.222233" C="0.388834" G="0.289667" T="0.0992662"/>
      <pos A="0.491967" C="0.2976" G="0.0238992" T="0.186533"/>
    </motif>
    <motif db="0" id="COT1_HUMAN.H11MO.0.C" length="17" nsites="500" evalue="1.0e+000"
        url="http://hocomoco.autosome.ru/motif/COT1_HUMAN.H11MO.0.C">
      <pos A="0.180014" C="0.146021" G="0.539942" T="0.134023"/>
      <pos A="0.287992" C="0.0740352" G="0.54994" T="0.0880324"/>
      <pos A="0.248" C="0.0780344" G="0.591932" T="0.0820336"/>
      <pos A="0.208008" C="0.118026" G="0.589932" T="0.0840332"/>
      <pos A="0.0860328" C="0.15002" G="0.361978" T="0.40197"/>
      <pos A="0.132024" C="0.475955" G="0.289992" T="0.10203"/>
      <pos A="0.631924" C="0.112028" G="0.194011" T="0.0620376"/>
      <pos A="0.411968" C="0.0480404" G="0.523945" T="0.0160468"/>
      <pos A="0.725905" C="4.999e-05" G="0.269996" T="0.00404919"/>
      <pos A="0.0180464" C="4.999e-05" G="0.911868" T="0.070036"/>
      <pos A="0.0160468" C="0.010048" G="0.961858" T="0.0120476"/>
      <pos A="0.010048" C="0.0780344" G="0.279994" T="0.631924"/>
      <pos A="0.0660368" C="0.863877" G="0.0420416" T="0.0280444"/>
      <pos A="0.959858" C="0.00404919" G="0.0160468" T="0.020046"/>
      <pos A="0.204009" C="0.126025" G="0.517946" T="0.15202"/>
      <pos A="0.226005" C="0.184013" G="0.493951" T="0.0960308"/>
      <pos A="0.186013" C="0.168016" G="0.505949" T="0.140022"/>
    </motif>
    <motif db="0" id="COT1_HUMAN.H11MO.1.C" length="13" nsites="478" evalue="1.0e+000"
        url="http://hocomoco.autosome.ru/motif/COT1_HUMAN.H11MO.1.C">
      <pos A="0.0837168" C="0.194572" G="0.382817" T="0.338894"/>
      <pos A="0.125549" C="0.502039" G="0.284512" T="0.0879"/>
      <pos A="0.591979" C="0.108816" G="0.167381" T="0.131824"/>
      <pos A="0.368176" C="0.0335181" G="0.591979" T="0.00632713"/>
      <pos A="0.719567" C="5.22903e-05" G="0.278237" T="0.0021439"/>
      <pos A="0.00841874" C="0.0021439" G="0.951736" T="0.0377013"/>
      <pos A="0.00632713" C="5.22903e-05" G="0.966377" T="0.0272433"/>
      <pos A="0.00841874" C="0.0690755" G="0.21758" T="0.704926"/>
      <pos A="0.0335181" C="0.914087" G="0.0272433" T="0.0251516"/>
      <pos A="0.991477" C="0.0021439" G="0.00632713" T="5.22903e-05"/>
      <pos A="0.223855" C="0.154832" G="0.525047" T="0.0962665"/>
      <pos A="0.313794" C="0.146465" G="0.456024" T="0.0837168"/>
      <pos A="0.146465" C="0.0962665" G="0.635903" T="0.121366"/>
    </motif>
    <motif db="0" id="COT2_HUMAN.H11MO.1.A" length="17" nsites="500" evalue="1.0e+000"
        url="http://hocomoco.autosome.ru/motif/COT2_HUMAN.H11MO.1.A">
      <pos A="0.315987" C="0.0860328" G="0.429964" T="0.168016"/>
      <pos A="0.263997" C="0.0460408" G="0.563937" T="0.126025"/>
      <pos A="0.269996" C="0.10203" G="0.507948" T="0.120026"/>
      <pos A="0.182014" C="0.184013" G="0.511948" T="0.122026"/>
      <pos A="0.128024" C="0.263997" G="0.20001" T="0.407968"/>
      <pos A="0.19801" C="0.543941" G="0.124025" T="0.134023"/>
      <pos A="0.637922" C="0.0760348" G="0.118026" T="0.168016"/>
      <pos A="0.49795" C="0.0240452" G="0.457958" T="0.020046"/>
      <pos A="0.731904" C="0.00204959" G="0.257998" T="0.00804839"/>
      <pos A="0.0260448" C="0.00404919" G="0.89987" T="0.070036"/>
      <pos A="0.0280444" C="0.010048" G="0.909868" T="0.0520396"/>
      <pos A="0.0120476" C="0.0480404" G="0.184013" T="0.755899"/>
      <pos A="0.070036" C="0.831884" G="0.0480404" T="0.05004"/>
      <pos A="0.957858" C="0.0140472" G="0.0160468" T="0.0120476"/>
      <pos A="0.226005" C="0.180014" G="0.415967" T="0.178014"/>
      <pos A="0.30199" C="0.196011" G="0.373975" T="0.128024"/>
      <pos A="0.259998" C="0.154019" G="0.463957" T="0.122026"/>
    </motif>
    <motif db="0" id="CTCFL_HUMAN.H11MO.0.A" length="17" nsites="450" evalue="1.0e+000"
        url="http://hocomoco.autosome.ru/motif/CTCFL_HUMAN.H11MO.0.A">
      <pos A="0.166685" C="0.182237" G="0.44218" T="0.208898"/>
      <pos A="0.0444901" C="0.833204" G="0.0733726" T="0.0489336"/>
      <pos A="0.0178294" C="0.942068" G="0.0267163" T="0.0133859"/>
      <pos A="0.33998" C="0.0689291" G="0.373306" T="0.217785"/>
      <pos A="0.124472" C="0.446623" G="0.417741" T="0.0111642"/>
      <pos A="0.142246" C="0.511053" G="0.0911464" T="0.255554"/>
      <pos A="0.873195" C="0.0444901" G="0.0311597" T="0.0511553"/>
      <pos A="0.00894246" C="0.0111642" G="0.977616" T="0.00227727"/>
      <pos A="0.231115" C="5.55432e-05" G="0.755443" T="0.0133859"/>
      <pos A="0.0800378" C="0.0911464" G="0.733226" T="0.0955899"/>
      <pos A="0.00894246" C="0.00227727" G="0.98206" T="0.00672073"/>
      <pos A="0.0111642" C="0.0133859" G="0.935403" T="0.0400467"/>
      <pos A="0.0822595" C="0.897634" G="0.004499" T="0.0156076"/>
      <pos A="0.21112" C="0.004499" G="0.768774" T="0.0156076"/>
      <pos A="0.028938" C="0.706565" G="0.206676" T="0.0578205"/>
      <pos A="0.128916" C="0.408854" G="0.077816" T="0.384415"/>
      <pos A="0.264441" C="0.26222" G="0.379971" T="0.0933681"/>
    </motif>
    <motif db="0" id="CTCF_HUMAN.H11MO.0.A" length="19" nsites="500" evalue="1.0e+000"
        url="http://hocomoco.autosome.ru/motif/CTCF_HUMAN.H11MO.0.A">
      <pos A="0.0940312" C="0.359978" G="0.126025" T="0.419966"/>
      <pos A="0.15202" C="0.168016" G="0.521946" T="0.158018"/>
      <pos A="0.257998" C="0.0840332" G="0.553939" T="0.104029"/>
      <pos A="0.0680364" C="0.855879" G="0.0360428" T="0.040042"/>
      <pos A="0.00204959" C="0.995851" G="0.00204959" T="4.999e-05"/>
      <pos A="0.69991" C="0.00604879" G="0.242002" T="0.0520396"/>
      <pos A="0.0160468" C="0.65192" G="0.321986" T="0.010048"/>
      <pos A="0.0980304" C="0.593931" G="0.0740352" T="0.234003"/>
      <pos A="0.905869" C="0.0180464" G="0.0540392" T="0.0220456"/>
      <pos A="0.00204959" C="0.00204959" G="0.991852" T="0.00404919"/>
      <pos A="0.385973" C="4.999e-05" G="0.611928" T="0.00204959"/>
      <pos A="0.0260448" C="0.0260448" G="0.587932" T="0.359978"/>
      <pos A="0.0120476" C="0.00204959" G="0.983853" T="0.00204959"/>
      <pos A="0.05004" C="0.0260448" G="0.859878" T="0.0640372"/>
      <pos A="0.0680364" C="0.875875" G="0.0120476" T="0.0440412"/>
      <pos A="0.395971" C="0.0140472" G="0.583933" T="0.00604879"/>
      <pos A="0.0760348" C="0.561938" G="0.325985" T="0.0360428"/>
      <pos A="0.0960308" C="0.421966" G="0.116027" T="0.365977"/>
      <pos A="0.371976" C="0.267996" G="0.315987" T="0.0440412"/>
    </motif>
    <motif db="0" id="E2F1_HUMAN.H11MO.0.A" length="14" nsites="500" evalue="1.0e+000"
        url="http://hocomoco.autosome.ru/motif/E2F1_HUMAN.H11MO.0.A">
      <pos A="0.327984" C="0.160018" G="0.377974" T="0.134023"/>
      <pos A="0.236003" C="0.20001" G="0.45196" T="0.112028"/>
      <pos A="0.271996" C="0.210008" G="0.289992" T="0.228004"/>
      <pos A="0.190012" C="0.10203" G="0.465957" T="0.242002"/>
      <pos A="0.0820336" C="0.20001" G="0.703909" T="0.0140472"/>
      <pos A="0.0180464" C="0.00604879" G="0.965857" T="0.010048"/>
      <pos A="0.0560388" C="0.921866" G="0.00404919" T="0.0180464"/>
      <pos A="0.0160468" C="0.00804839" G="0.957858" T="0.0180464"/>
      <pos A="0.0220456" C="0.0820336" G="0.889872" T="0.00604879"/>
      <pos A="0.0680364" C="0.0340432" G="0.889872" T="0.00804839"/>
      <pos A="0.855879" C="0.020046" G="0.090032" T="0.0340432"/>
      <pos A="0.653919" C="0.0640372" G="0.271996" T="0.010048"/>
      <pos A="0.39997" C="0.140022" G="0.365977" T="0.0940312"/>
      <pos A="0.271996" C="0.164017" G="0.395971" T="0.168016"/>
    </motif>
    <motif db="0" id="E2F3_HUMAN.H11MO.0.A" length="11" nsites="500" evalue="1.0e+000"
        url="http://hocomoco.autosome.ru/motif/E2F3_HUMAN.H11MO.0.A">
      <pos A="0.375975" C="0.140022" G="0.208008" T="0.275995"/>
      <pos A="0.261998" C="0.0460408" G="0.409968" T="0.281994"/>
      <pos A="0.126025" C="0.124025" G="0.675915" T="0.0740352"/>
      <pos A="0.0340432" C="0.00604879" G="0.955859" T="0.00404919"/>
      <pos A="0.124025" C="0.769896" G="0.020046" T="0.0860328"/>
      <pos A="0.15202" C="0.00404919" G="0.683913" T="0.160018"/>
      <pos A="0.0960308" C="0.020046" G="0.867876" T="0.0160468"/>
      <pos A="0.0180464" C="0.010048" G="0.957858" T="0.0140472"/>
      <pos A="0.833883" C="0.0380424" G="0.118026" T="0.010048"/>
      <pos A="0.711908" C="0.0620376" G="0.20001" T="0.0260448"/>
      <pos A="0.533943" C="0.110028" G="0.25" T="0.106029"/>
    </motif>
    <motif db="0" id="E2F4_HUMAN.H11MO.0.A" length="13" nsites="500" evalue="1.0e+000"
        url="http://hocomoco.autosome.ru/motif/E2F4_HUMAN.H11MO.0.A">
      <pos A="0.146021" C="0.257998" G="0.505949" T="0.090032"/>
      <pos A="0.277994" C="0.0960308" G="0.461958" T="0.164017"/>
      <pos A="0.244001" C="0.10003" G="0.525945" T="0.130024"/>
      <pos A="0.10003" C="0.188012" G="0.695911" T="0.0160468"/>
      <pos A="0.00404919" C="0.0360428" G="0.957858" T="0.00204959"/>
      <pos A="0.0120476" C="0.973855" G="4.999e-05" T="0.0140472"/>
      <pos A="0.0360428" C="0.00204959" G="0.945861" T="0.0160468"/>
      <pos A="0.00404919" C="0.0380424" G="0.94986" T="0.00804839"/>
      <pos A="0.090032" C="0.0140472" G="0.893871" T="0.00204959"/>
      <pos A="0.715907" C="0.0220456" G="0.25" T="0.0120476"/>
      <pos A="0.535943" C="0.20001" G="0.222006" T="0.0420416"/>
      <pos A="0.381974" C="0.188012" G="0.281994" T="0.14802"/>
      <pos A="0.253999" C="0.114027" G="0.305989" T="0.325985"/>
    </motif>
    <motif db="0" id="E2F4_HUMAN.H11MO.1.A" length="14" nsites="500" evalue="1.0e+000"
        url="http://hocomoco.autosome.ru/motif/E2F4_HUMAN.H11MO.1.A">
      <pos A="0.106029" C="0.224005" G="0.64792" T="0.0220456"/>
      <pos A="0.0120476" C="0.0860328" G="0.90187" T="4.999e-05"/>
      <pos A="0.0420416" C="0.931864" G="0.00804839" T="0.0180464"/>
      <pos A="0.020046" C="0.00204959" G="0.963857" T="0.0140472"/>
      <pos A="0.0180464" C="0.246001" G="0.731904" T="0.00404919"/>
      <pos A="0.0320436" C="0.0740352" G="0.871876" T="0.0220456"/>
      <pos A="0.7499" C="0.0980304" G="0.136023" T="0.0160468"/>
      <pos A="0.717906" C="0.0620376" G="0.172016" T="0.0480404"/>
      <pos A="0.393971" C="0.132024" G="0.255999" T="0.218006"/>
      <pos A="0.224005" C="0.122026" G="0.20001" T="0.453959"/>
      <pos A="0.146021" C="0.204009" G="0.184013" T="0.465957"/>
      <pos A="0.130024" C="0.321986" G="0.20201" T="0.345981"/>
      <pos A="0.313987" C="0.176015" G="0.331984" T="0.178014"/>
      <pos A="0.471956" C="0.10003" G="0.315987" T="0.112028"/>
    </motif>
    <motif db="0" id="E2F6_HUMAN.H11MO.0.A" length="13" nsites="500" evalue="1.0e+000"
        url="http://hocomoco.autosome.ru/motif/E2F6_HUMAN.H11MO.0.A">
      <pos A="0.337982" C="0.14802" G="0.341982" T="0.172016"/>
      <pos A="0.261998" C="0.0340432" G="0.555939" T="0.14802"/>
      <pos A="0.154019" C="0.126025" G="0.69991" T="0.020046"/>
      <pos A="0.010048" C="0.0160468" G="0.963857" T="0.010048"/>
      <pos A="0.214007" C="0.707908" G="0.0120476" T="0.0660368"/>
      <pos A="0.040042" C="0.0180464" G="0.893871" T="0.0480404"/>
      <pos A="0.0240452" C="0.0480404" G="0.895871" T="0.0320436"/>
      <pos A="0.0720356" C="0.0440412" G="0.871876" T="0.0120476"/>
      <pos A="0.941862" C="0.0320436" G="0.0140472" T="0.0120476"/>
      <pos A="0.511948" C="0.0360428" G="0.435963" T="0.0160468"/>
      <pos A="0.383973" C="0.108028" G="0.437962" T="0.070036"/>
      <pos A="0.277994" C="0.218006" G="0.377974" T="0.126025"/>
      <pos A="0.275995" C="0.162018" G="0.425965" T="0.136023"/>
    </motif>
    <motif db="0" id="E2F7_HUMAN.H11MO.0.B" length="13" nsites="500" evalue="1.0e+000"
        url="http://hocomoco.autosome.ru/motif/E2F7_HUMAN.H11MO.0.B">
      <pos A="0.196011" C="0.14802" G="0.529944" T="0.126025"/>
      <pos A="0.337982" C="0.0320436" G="0.415967" T="0.214007"/>
      <pos A="0.142022" C="0.0820336" G="0.771896" T="0.00404919"/>
      <pos A="0.0440412" C="0.00404919" G="0.941862" T="0.010048"/>
      <pos A="0.0840332" C="0.853879" G="0.00404919" T="0.0580384"/>
      <pos A="0.140022" C="0.0160468" G="0.813887" T="0.030044"/>
      <pos A="0.0220456" C="0.0120476" G="0.957858" T="0.00804839"/>
      <pos A="0.204009" C="0.00604879" G="0.775895" T="0.0140472"/>
      <pos A="0.713907" C="0.00404919" G="0.275995" T="0.00604879"/>
      <pos A="0.603929" C="0.138022" G="0.240002" T="0.0180464"/>
      <pos A="0.427964" C="0.192012" G="0.224005" T="0.156019"/>
      <pos A="0.343981" C="0.0860328" G="0.355979" T="0.214007"/>
      <pos A="0.259998" C="0.15202" G="0.485953" T="0.10203"/>
    </motif>
    <motif db="0" id="E2F8_HUMAN.H11MO.0.D" length="12" nsites="28" evalue="1.0e+000"
        url="http://hocomoco.autosome.ru/motif/E2F8_HUMAN.H11MO.0.D">
      <pos A="0.232206" C="0.125445" G="0.161032" T="0.481317"/>
      <pos A="0.178826" C="0.107651" G="0.178826" T="0.534698"/>
      <pos A="0.0453737" C="0.116548" G="0.152135" T="0.685943"/>
      <pos A="0.303381" C="0.0186833" G="0.588078" T="0.0898577"/>
      <pos A="0.107651" C="0.00088968" G="0.677046" T="0.214413"/>
      <pos A="0.321174" C="0.463523" G="0.00088968" T="0.214413"/>
      <pos A="0.00088968" C="0.0364769" G="0.926157" T="0.0364769"/>
      <pos A="0.00088968" C="0.00088968" G="0.961744" T="0.0364769"/>
      <pos A="0.00088968" C="0.00088968" G="0.890569" T="0.107651"/>
      <pos A="0.685943" C="0.00978648" G="0.0453737" T="0.258897"/>
      <pos A="0.579181" C="0.152135" G="0.0809609" T="0.187722"/>
      <pos A="0.436833" C="0.116548" G="0.152135" T="0.294484"/>
    </motif>
    <motif db="0" id="EGR1_HUMAN.H11MO.0.A" length="17" nsites="500" evalue="1.0e+000"
        url="http://hocomoco.autosome.ru/motif/EGR1_HUMAN.H11MO.0.A">
      <pos A="0.232004" C="0.248" G="0.409968" T="0.110028"/>
      <pos A="0.319986" C="0.128024" G="0.317986" T="0.234003"/>
      <pos A="0.277994" C="0.180014" G="0.459958" T="0.0820336"/>
      <pos A="0.236003" C="0.112028" G="0.353979" T="0.29799"/>
      <pos A="0.112028" C="0.030044" G="0.807888" T="0.05004"/>
      <pos A="0.236003" C="0.505949" G="0.0460408" T="0.212008"/>
      <pos A="0.0560388" C="0.0340432" G="0.869876" T="0.040042"/>
      <pos A="0.0320436" C="0.00404919" G="0.409968" T="0.553939"/>
      <pos A="0.0920316" C="0.00204959" G="0.891872" T="0.0140472"/>
      <pos A="0.0160468" C="0.00404919" G="0.957858" T="0.0220456"/>
      <pos A="0.0240452" C="0.0320436" G="0.929864" T="0.0140472"/>
      <pos A="0.220006" C="0.475955" G="0.00404919" T="0.29999"/>
      <pos A="0.0880324" C="0.010048" G="0.841882" T="0.060038"/>
      <pos A="0.110028" C="0.0220456" G="0.695911" T="0.172016"/>
      <pos A="0.337982" C="0.128024" G="0.405969" T="0.128024"/>
      <pos A="0.311988" C="0.0820336" G="0.455959" T="0.15002"/>
      <pos A="0.263997" C="0.182014" G="0.435963" T="0.118026"/>
    </motif>
    <motif db="0" id="EGR2_HUMAN.H11MO.0.A" length="18" nsites="500" evalue="1.0e+000"
        url="http://hocomoco.autosome.ru/motif/EGR2_HUMAN.H11MO.0.A">
      <pos A="0.216007" C="0.0740352" G="0.611928" T="0.0980304"/>
      <pos A="0.293991" C="0.0960308" G="0.411968" T="0.19801"/>
      <pos A="0.228004" C="0.0740352" G="0.621926" T="0.0760348"/>
      <pos A="0.253999" C="0.0680364" G="0.50195" T="0.176015"/>
      <pos A="0.319986" C="0.104029" G="0.505949" T="0.070036"/>
      <pos A="0.15002" C="0.104029" G="0.44996" T="0.295991"/>
      <pos A="0.0760348" C="0.10203" G="0.765897" T="0.0560388"/>
      <pos A="0.369976" C="0.190012" G="0.0440412" T="0.395971"/>
      <pos A="0.0340432" C="0.0220456" G="0.929864" T="0.0140472"/>
      <pos A="0.040042" C="0.0120476" G="0.461958" T="0.485953"/>
      <pos A="0.182014" C="0.00604879" G="0.793891" T="0.0180464"/>
      <pos A="0.0360428" C="0.0140472" G="0.889872" T="0.060038"/>
      <pos A="0.0240452" C="0.040042" G="0.915867" T="0.020046"/>
      <pos A="0.34998" C="0.281994" G="0.0220456" T="0.345981"/>
      <pos A="0.0580384" C="0.00604879" G="0.873875" T="0.0620376"/>
      <pos A="0.0760348" C="0.0340432" G="0.781894" T="0.108028"/>
      <pos A="0.341982" C="0.0740352" G="0.50195" T="0.0820336"/>
      <pos A="0.253999" C="0.0480404" G="0.561938" T="0.136023"/>
    </motif>
    <motif db="0" id="EGR2_HUMAN.H11MO.1.A" length="16" nsites="498" evalue="1.0e+000"
        url="http://hocomoco.autosome.ru/motif/EGR2_HUMAN.H11MO.1.A">
      <pos A="0.19479" C="0.144599" G="0.45779" T="0.202821"/>
      <pos A="0.281118" C="0.172706" G="0.453774" T="0.0924011"/>
      <pos A="0.188767" C="0.100432" G="0.373469" T="0.337332"/>
      <pos A="0.0622867" C="0.0663019" G="0.849277" T="0.0221341"/>
      <pos A="0.244981" C="0.365439" G="0.0582714" T="0.331309"/>
      <pos A="0.00607308" C="0.0181189" G="0.969735" T="0.00607308"/>
      <pos A="0.012096" C="0.0100883" G="0.34737" T="0.630446"/>
      <pos A="0.162668" C="0.00406545" G="0.81314" T="0.0201265"/>
      <pos A="0.0241417" C="0.0100883" G="0.92356" T="0.0422104"/>
      <pos A="0.0241417" C="0.0181189" G="0.953674" T="0.00406545"/>
      <pos A="0.321271" C="0.357408" G="0.012096" T="0.309225"/>
      <pos A="0.0321723" C="0.00607308" G="0.911514" T="0.0502409"/>
      <pos A="0.0683096" C="0.028157" G="0.712758" T="0.190775"/>
      <pos A="0.299187" C="0.0944088" G="0.459797" T="0.146607"/>
      <pos A="0.220889" C="0.0803554" G="0.524041" T="0.174714"/>
      <pos A="0.188767" C="0.164676" G="0.516011" T="0.130546"/>
    </motif>
    <motif db="0" id="EGR3_HUMAN.H11MO.0.D" length="11" nsites="8" evalue="1.0e+000"
        url="http://hocomoco.autosome.ru/motif/EGR3_HUMAN.H11MO.0.D">
      <pos A="0.564904" C="0.0209787" G="0.0209787" T="0.393138"/>
      <pos A="0.260735" C="0.00308642" G="0.589953" T="0.146225"/>
      <pos A="0.632895" C="0.217794" G="0.00308642" T="0.146225"/>
      <pos A="0.117597" C="0.00308642" G="0.87623" T="0.00308642"/>
      <pos A="0.00308642" C="0.038871" G="0.182009" T="0.776033"/>
      <pos A="0.00308642" C="0.00308642" G="0.990741" T="0.00308642"/>
      <pos A="0.00308642" C="0.00308642" G="0.87623" T="0.117597"/>
      <pos A="0.00308642" C="0.00308642" G="0.990741" T="0.00308642"/>
      <pos A="0.00308642" C="0.475443" G="0.00308642" T="0.518384"/>
      <pos A="0.00308642" C="0.00308642" G="0.87623" T="0.117597"/>
      <pos A="0.0209787" C="0.164117" G="0.164117" T="0.650787"/>
    </motif>
    <motif db="0" id="EGR4_HUMAN.H11MO.0.D" length="11" nsites="6" evalue="1.0e+000"
        url="http://hocomoco.autosome.ru/motif/EGR4_HUMAN.H11MO.0.D">
      <pos A="0.0247157" C="0.0247157" G="0.925853" T="0.0247157"/>
      <pos A="0.00409836" C="0.00409836" G="0.987705" T="0.00409836"/>
      <pos A="0.00409836" C="0.509383" G="0.333976" T="0.152543"/>
      <pos A="0.00409836" C="0.00409836" G="0.987705" T="0.00409836"/>
      <pos A="0.00409836" C="0.00409836" G="0.987705" T="0.00409836"/>
      <pos A="0.00409836" C="0.591852" G="0.0865677" T="0.317482"/>
      <pos A="0.575358" C="0.00409836" G="0.416445" T="0.00409836"/>
      <pos A="0.00409836" C="0.00409836" G="0.83926" T="0.152543"/>
      <pos A="0.00409836" C="0.0865677" G="0.905236" T="0.00409836"/>
      <pos A="0.00409836" C="0.00409836" G="0.987705" T="0.00409836"/>
      <pos A="0.268" C="0.525877" G="0.103062" T="0.103062"/>
    </motif>
    <motif db="0" id="ELF5_HUMAN.H11MO.0.A" length="15" nsites="500" evalue="1.0e+000"
        url="http://hocomoco.autosome.ru/motif/ELF5_HUMAN.H11MO.0.A">
      <pos A="0.253999" C="0.222006" G="0.405969" T="0.118026"/>
      <pos A="0.216007" C="0.20201" G="0.491952" T="0.090032"/>
      <pos A="0.467956" C="0.168016" G="0.263997" T="0.10003"/>
      <pos A="0.79989" C="0.0220456" G="0.0740352" T="0.104029"/>
      <pos A="0.144021" C="0.307988" G="0.369976" T="0.178014"/>
      <pos A="0.184013" C="0.365977" G="0.443961" T="0.00604879"/>
      <pos A="0.683913" C="0.257998" G="0.05004" T="0.00804839"/>
      <pos A="4.999e-05" C="4.999e-05" G="0.99985" T="4.999e-05"/>
      <pos A="0.00604879" C="0.00204959" G="0.991852" T="4.999e-05"/>
      <pos A="0.991852" C="4.999e-05" G="0.00604879" T="0.00204959"/>
      <pos A="0.981854" C="0.00604879" G="0.00604879" T="0.00604879"/>
      <pos A="0.15002" C="0.0180464" G="0.827884" T="0.00404919"/>
      <pos A="0.158018" C="0.154019" G="0.124025" T="0.563937"/>
      <pos A="0.257998" C="0.120026" G="0.475955" T="0.146021"/>
      <pos A="0.279994" C="0.220006" G="0.395971" T="0.104029"/>
    </motif>
    <motif db="0" id="ERG_HUMAN.H11MO.0.A" length="13" nsites="500" evalue="1.0e+000"
        url="http://hocomoco.autosome.ru/motif/ERG_HUMAN.H11MO.0.A">
      <pos A="0.337982" C="0.15202" G="0.359978" T="0.15002"/>
      <pos A="0.307988" C="0.156019" G="0.457958" T="0.0780344"/>
      <pos A="0.435963" C="0.0520396" G="0.455959" T="0.0560388"/>
      <pos A="0.10203" C="0.559938" G="0.333983" T="0.00404919"/>
      <pos A="0.865877" C="0.116027" G="0.0160468" T="0.00204959"/>
      <pos A="0.00404919" C="0.00404919" G="0.985853" T="0.00604879"/>
      <pos A="0.00604879" C="0.00404919" G="0.989852" T="4.999e-05"/>
      <pos A="0.975855" C="0.010048" G="0.010048" T="0.00404919"/>
      <pos A="0.935863" C="0.00204959" G="0.0220456" T="0.040042"/>
      <pos A="0.204009" C="0.0160468" G="0.777894" T="0.00204959"/>
      <pos A="0.10203" C="0.309988" G="0.174015" T="0.413967"/>
      <pos A="0.224005" C="0.160018" G="0.513947" T="0.10203"/>
      <pos A="0.261998" C="0.134023" G="0.539942" T="0.0640372"/>
    </motif>
    <motif db="0" id="ETS1_HUMAN.H11MO.0.A" length="13" nsites="500" evalue="1.0e+000"
        url="http://hocomoco.autosome.ru/motif/ETS1_HUMAN.H11MO.0.A">
      <pos A="0.367976" C="0.178014" G="0.341982" T="0.112028"/>
      <pos A="0.259998" C="0.182014" G="0.471956" T="0.0860328"/>
      <pos A="0.479954" C="0.0680364" G="0.423965" T="0.0280444"/>
      <pos A="0.128024" C="0.637922" G="0.228004" T="0.00604879"/>
      <pos A="0.615927" C="0.34998" G="0.0340432" T="4.999e-05"/>
      <pos A="0.00404919" C="4.999e-05" G="0.993851" T="0.00204959"/>
      <pos A="0.0120476" C="0.00604879" G="0.979854" T="0.00204959"/>
      <pos A="0.991852" C="0.00604879" G="4.999e-05" T="0.00204959"/>
      <pos A="0.827884" C="0.010048" G="0.00404919" T="0.158018"/>
      <pos A="0.184013" C="0.010048" G="0.805889" T="4.999e-05"/>
      <pos A="0.0840332" C="0.188012" G="0.0580384" T="0.669916"/>
      <pos A="0.130024" C="0.112028" G="0.633923" T="0.124025"/>
      <pos A="0.138022" C="0.126025" G="0.627924" T="0.108028"/>
    </motif>
    <motif db="0" id="ETS2_HUMAN.H11MO.0.B" length="13" nsites="500" evalue="1.0e+000"
        url="http://hocomoco.autosome.ru/motif/ETS2_HUMAN.H11MO.0.B">
      <pos A="0.230004" C="0.140022" G="0.435963" T="0.194011"/>
      <pos A="0.317986" C="0.146021" G="0.345981" T="0.190012"/>
      <pos A="0.321986" C="0.279994" G="0.29799" T="0.10003"/>
      <pos A="0.473955" C="0.0760348" G="0.365977" T="0.0840332"/>
      <pos A="0.192012" C="0.00804839" G="0.7519" T="0.0480404"/>
      <pos A="0.00404919" C="0.010048" G="0.967856" T="0.0180464"/>
      <pos A="0.981854" C="0.0160468" G="4.999e-05" T="0.00204959"/>
      <pos A="0.953859" C="0.0180464" G="0.0240452" T="0.00404919"/>
      <pos A="0.381974" C="0.0840332" G="0.519946" T="0.0140472"/>
      <pos A="0.391972" C="0.261998" G="0.19801" T="0.14802"/>
      <pos A="0.421966" C="0.0480404" G="0.459958" T="0.070036"/>
      <pos A="0.329984" C="0.0860328" G="0.495951" T="0.0880324"/>
      <pos A="0.495951" C="0.10003" G="0.319986" T="0.0840332"/>
    </motif>
    <motif db="0" id="ETV5_HUMAN.H11MO.0.C" length="14" nsites="500" evalue="1.0e+000"
        url="http://hocomoco.autosome.ru/motif/ETV5_HUMAN.H11MO.0.C">
      <pos A="0.327984" C="0.180014" G="0.381974" T="0.110028"/>
      <pos A="0.455959" C="0.0880324" G="0.327984" T="0.128024"/>
      <pos A="0.29799" C="0.0980304" G="0.493951" T="0.110028"/>
      <pos A="0.20001" C="0.417966" G="0.345981" T="0.0360428"/>
      <pos A="0.839882" C="0.0360428" G="0.0840332" T="0.040042"/>
      <pos A="0.0160468" C="0.00604879" G="0.961858" T="0.0160468"/>
      <pos A="0.0440412" C="0.0160468" G="0.935863" T="0.00404919"/>
      <pos A="0.793891" C="0.0680364" G="0.10203" T="0.0360428"/>
      <pos A="0.945861" C="0.00604879" G="0.0120476" T="0.0360428"/>
      <pos A="0.371976" C="0.0620376" G="0.54794" T="0.0180464"/>
      <pos A="0.228004" C="0.10003" G="0.232004" T="0.439962"/>
      <pos A="0.218006" C="0.106029" G="0.537942" T="0.138022"/>
      <pos A="0.405969" C="0.120026" G="0.385973" T="0.0880324"/>
      <pos A="0.271996" C="0.216007" G="0.373975" T="0.138022"/>
    </motif>
    <motif db="0" id="FEV_HUMAN.H11MO.0.B" length="10" nsites="498" evalue="1.0e+000"
        url="http://hocomoco.autosome.ru/motif/FEV_HUMAN.H11MO.0.B">
      <pos A="0.224905" C="0.204828" G="0.520026" T="0.0502409"/>
      <pos A="0.255019" C="0.530064" G="0.134561" T="0.0803554"/>
      <pos A="0.281118" C="0.321271" G="0.355401" T="0.0422104"/>
      <pos A="0.317256" C="0.012096" G="0.658552" T="0.012096"/>
      <pos A="0.0321723" C="0.00607308" G="0.947651" T="0.0141036"/>
      <pos A="0.967727" C="0.0221341" G="0.00406545" T="0.00607308"/>
      <pos A="0.672606" C="0.0582714" G="0.251004" T="0.0181189"/>
      <pos A="0.18676" C="0.132554" G="0.602339" T="0.0783477"/>
      <pos A="0.154638" C="0.387523" G="0.0883859" T="0.369454"/>
      <pos A="0.0723248" C="0.230928" G="0.58427" T="0.112477"/>
    </motif>
    <motif db="0" id="FLI1_HUMAN.H11MO.0.A" length="18" nsites="497" evalue="1.0e+000"
        url="http://hocomoco.autosome.ru/motif/FLI1_HUMAN.H11MO.0.A">
      <pos A="0.209264" C="0.227369" G="0.440606" T="0.122762"/>
      <pos A="0.315882" C="0.148914" G="0.432559" T="0.102645"/>
      <pos A="0.446641" C="0.086552" G="0.37422" T="0.092587"/>
      <pos A="0.201217" C="0.0543653" G="0.653842" T="0.0905753"/>
      <pos A="0.299789" C="0.0362603" G="0.635737" T="0.0282136"/>
      <pos A="0.422501" C="0.388302" G="0.183112" T="0.00608529"/>
      <pos A="0.915359" C="0.0342486" G="0.0402836" T="0.0101086"/>
      <pos A="0.00407363" C="0.00407363" G="0.981744" T="0.0101086"/>
      <pos A="0.00206196" C="0.0121203" G="0.985767" T="5.02917e-05"/>
      <pos A="0.937487" C="0.0181553" G="0.044307" T="5.02917e-05"/>
      <pos A="0.957604" C="0.00206196" G="0.026202" T="0.014132"/>
      <pos A="0.146902" C="0.0282136" G="0.822822" T="0.00206196"/>
      <pos A="0.134832" C="0.171042" G="0.500956" T="0.19317"/>
      <pos A="0.41043" C="0.124774" G="0.402384" T="0.062412"/>
      <pos A="0.394337" C="0.0764937" G="0.474804" T="0.0543653"/>
      <pos A="0.3018" C="0.12075" G="0.509002" T="0.068447"/>
      <pos A="0.24145" C="0.150925" G="0.529119" T="0.0785053"/>
      <pos A="0.388302" C="0.130809" G="0.364162" T="0.116727"/>
    </motif>
    <motif db="0" id="FLI1_HUMAN.H11MO.1.A" length="13" nsites="500" evalue="1.0e+000"
        url="http://hocomoco.autosome.ru/motif/FLI1_HUMAN.H11MO.1.A">
      <pos A="0.375975" C="0.14802" G="0.34798" T="0.128024"/>
      <pos A="0.325985" C="0.0840332" G="0.49795" T="0.0920316"/>
      <pos A="0.45196" C="0.0180464" G="0.483953" T="0.0460408"/>
      <pos A="0.168016" C="0.54994" G="0.271996" T="0.010048"/>
      <pos A="0.817886" C="0.160018" G="0.0120476" T="0.010048"/>
      <pos A="0.00204959" C="0.00204959" G="0.993851" T="0.00204959"/>
      <pos A="0.010048" C="0.00404919" G="0.983853" T="0.00204959"/>
      <pos A="0.985853" C="0.00604879" G="0.00404919" T="0.00404919"/>
      <pos A="0.963857" C="0.00404919" G="0.00804839" T="0.0240452"/>
      <pos A="0.244001" C="0.00604879" G="0.739902" T="0.010048"/>
      <pos A="0.10203" C="0.295991" G="0.218006" T="0.383973"/>
      <pos A="0.265997" C="0.196011" G="0.427964" T="0.110028"/>
      <pos A="0.246001" C="0.108028" G="0.503949" T="0.142022"/>
    </motif>
    <motif db="0" id="FOXD3_HUMAN.H11MO.0.D" length="15" nsites="465" evalue="1.0e+000"
        url="http://hocomoco.autosome.ru/motif/FOXD3_HUMAN.H11MO.0.D">
      <pos A="0.157009" C="0.17636" G="0.298914" T="0.367717"/>
      <pos A="0.118308" C="0.217211" G="0.266663" T="0.397818"/>
      <pos A="0.135508" C="0.00650398" G="0.0559557" T="0.802032"/>
      <pos A="0.0387551" C="0.0688562" G="0.872984" T="0.0194044"/>
      <pos A="0.092507" C="0.0516556" G="0.036605" T="0.819232"/>
      <pos A="0.036605" C="0.111858" G="0.0495055" T="0.802032"/>
      <pos A="0.0538056" C="5.37519e-05" G="0.0946571" T="0.851484"/>
      <pos A="0.339766" C="0.200011" G="0.225812" T="0.234412"/>
      <pos A="0.0581058" C="0.599925" G="0.0624059" T="0.279564"/>
      <pos A="0.294614" C="0.202161" G="0.0409052" T="0.46232"/>
      <pos A="0.109708" C="0.223662" G="0.0710062" T="0.595625"/>
      <pos A="0.404268" C="0.0473554" G="0.146259" T="0.402118"/>
      <pos A="0.230112" C="0.141959" G="0.427919" T="0.200011"/>
      <pos A="0.101107" C="0.363416" G="0.348366" T="0.18711"/>
      <pos A="0.356966" C="0.292464" G="0.111858" T="0.238712"/>
    </motif>
    <motif db="0" id="GATA1_HUMAN.H11MO.0.A" length="19" nsites="500" evalue="1.0e+000"
        url="http://hocomoco.autosome.ru/motif/GATA1_HUMAN.H11MO.0.A">
      <pos A="0.192012" C="0.403969" G="0.206009" T="0.19801"/>
      <pos A="0.116027" C="0.144021" G="0.190012" T="0.54994"/>
      <pos A="0.0560388" C="0.0780344" G="0.639922" T="0.226005"/>
      <pos A="0.118026" C="0.206009" G="0.389972" T="0.285993"/>
      <pos A="0.194011" C="0.313987" G="0.281994" T="0.210008"/>
      <pos A="0.267996" C="0.246001" G="0.277994" T="0.208008"/>
      <pos A="0.224005" C="0.210008" G="0.367976" T="0.19801"/>
      <pos A="0.261998" C="0.168016" G="0.339982" T="0.230004"/>
      <pos A="0.214007" C="0.224005" G="0.313987" T="0.248"/>
      <pos A="0.331984" C="0.188012" G="0.323985" T="0.156019"/>
      <pos A="0.184013" C="0.387972" G="0.321986" T="0.106029"/>
      <pos A="0.719906" C="0.020046" G="0.00804839" T="0.252"/>
      <pos A="0.00604879" C="4.999e-05" G="0.993851" T="4.999e-05"/>
      <pos A="0.995851" C="4.999e-05" G="4.999e-05" T="0.00404919"/>
      <pos A="0.00204959" C="4.999e-05" G="0.0120476" T="0.985853"/>
      <pos A="0.945861" C="0.00404919" G="0.0140472" T="0.0360428"/>
      <pos A="0.857878" C="0.0160468" G="0.090032" T="0.0360428"/>
      <pos A="0.214007" C="0.154019" G="0.553939" T="0.0780344"/>
      <pos A="0.35198" C="0.188012" G="0.345981" T="0.114027"/>
    </motif>
    <motif db="0" id="GATA2_HUMAN.H11MO.0.A" length="19" nsites="500" evalue="1.0e+000"
        url="http://hocomoco.autosome.ru/motif/GATA2_HUMAN.H11MO.0.A">
      <pos A="0.132024" C="0.45196" G="0.226005" T="0.190012"/>
      <pos A="0.124025" C="0.104029" G="0.158018" T="0.613927"/>
      <pos A="0.080034" C="0.05004" G="0.65192" T="0.218006"/>
      <pos A="0.132024" C="0.222006" G="0.413967" T="0.232004"/>
      <pos A="0.271996" C="0.156019" G="0.289992" T="0.281994"/>
      <pos A="0.303989" C="0.158018" G="0.305989" T="0.232004"/>
      <pos A="0.248" C="0.19801" G="0.367976" T="0.186013"/>
      <pos A="0.269996" C="0.196011" G="0.275995" T="0.257998"/>
      <pos A="0.222006" C="0.224005" G="0.267996" T="0.285993"/>
      <pos A="0.325985" C="0.114027" G="0.343981" T="0.216007"/>
      <pos A="0.192012" C="0.337982" G="0.371976" T="0.0980304"/>
      <pos A="0.773895" C="0.00404919" G="0.00804839" T="0.214007"/>
      <pos A="4.999e-05" C="4.999e-05" G="0.995851" T="0.00404919"/>
      <pos A="0.985853" C="4.999e-05" G="0.00804839" T="0.00604879"/>
      <pos A="0.00604879" C="0.00204959" G="0.0160468" T="0.975855"/>
      <pos A="0.965857" C="0.00604879" G="4.999e-05" T="0.0280444"/>
      <pos A="0.843881" C="0.010048" G="0.114027" T="0.0320436"/>
      <pos A="0.140022" C="0.168016" G="0.627924" T="0.0640372"/>
      <pos A="0.343981" C="0.192012" G="0.389972" T="0.0740352"/>
    </motif>
    <motif db="0" id="GLIS1_HUMAN.H11MO.0.D" length="13" nsites="492" evalue="1.0e+000"
        url="http://hocomoco.autosome.ru/motif/GLIS1_HUMAN.H11MO.0.D">
      <pos A="0.185989" C="0.183957" G="0.118929" T="0.511126"/>
      <pos A="0.108261" C="0.630512" G="0.0940358" T="0.167192"/>
      <pos A="0.059998" C="0.041709" G="0.850488" T="0.0478053"/>
      <pos A="0.0442491" C="0.190561" G="0.042217" T="0.722973"/>
      <pos A="0.0310404" C="0.0269762" G="0.906879" T="0.0351047"/>
      <pos A="0.0310404" C="0.0310404" G="0.912975" T="0.0249441"/>
      <pos A="0.0127515" C="0.0127515" G="0.925168" T="0.0493294"/>
      <pos A="0.0371368" C="0.0188478" G="0.910943" T="0.0330725"/>
      <pos A="0.0142756" C="0.0183398" G="0.949045" T="0.0183398"/>
      <pos A="0.0178317" C="0.0178317" G="0.944473" T="0.0198638"/>
      <pos A="0.0203719" C="0.0142756" G="0.0427251" T="0.922628"/>
      <pos A="0.302327" C="0.560404" G="0.0869234" T="0.0503455"/>
      <pos A="0.209866" C="0.108261" G="0.313503" T="0.36837"/>
    </motif>
    <motif db="0" id="GLIS3_HUMAN.H11MO.0.D" length="10" nsites="38" evalue="1.0e+000"
        url="http://hocomoco.autosome.ru/motif/GLIS3_HUMAN.H11MO.0.D">
      <pos A="0.0544505" C="0.196933" G="0.734876" T="0.0137413"/>
      <pos A="0.0268264" C="0.381578" G="0.0937058" T="0.49789"/>
      <pos A="0.0937058" C="0.000656168" G="0.852642" T="0.0529966"/>
      <pos A="0.000656168" C="0.000656168" G="0.800301" T="0.198387"/>
      <pos A="0.0268264" C="0.0268264" G="0.945691" T="0.000656168"/>
      <pos A="0.0529966" C="0.000656168" G="0.7625" T="0.183848"/>
      <pos A="0.000656168" C="0.000656168" G="0.998031" T="0.000656168"/>
      <pos A="0.0413654" C="0.0268264" G="0.852642" T="0.0791668"/>
      <pos A="0.0268264" C="0.224557" G="0.000656168" T="0.747961"/>
      <pos A="0.422287" C="0.419379" G="0.105337" T="0.0529966"/>
    </motif>
    <motif db="0" id="GSC2_HUMAN.H11MO.0.D" length="11" nsites="610" evalue="1.0e+000"
        url="http://hocomoco.autosome.ru/motif/GSC2_HUMAN.H11MO.0.D">
      <pos A="0.42661" C="0.0627356" G="0.415137" T="0.0955171"/>
      <pos A="0.118054" C="0.0574086" G="0.463899" T="0.360638"/>
      <pos A="0.243444" C="0.469636" G="0.190993" T="0.0959269"/>
      <pos A="0.0246271" C="0.100025" G="0.868751" T="0.00659728"/>
      <pos A="0.0377397" C="0.00659728" G="0.952344" T="0.00331913"/>
      <pos A="0.581913" C="4.09769e-05" G="0.418005" T="4.09769e-05"/>
      <pos A="0.0328225" C="0.0639649" G="0.00168005" T="0.901533"/>
      <pos A="0.0311834" C="0.0246271" G="0.296714" T="0.647476"/>
      <pos A="0.576996" C="0.021349" G="0.35572" T="0.0459351"/>
      <pos A="0.199598" C="0.0569989" G="0.650344" T="0.0930585"/>
      <pos A="0.142231" C="0.237297" G="0.358589" T="0.261883"/>
    </motif>
    <motif db="0" id="HAND1_HUMAN.H11MO.0.D" length="17" nsites="500" evalue="1.0e+000"
        url="http://hocomoco.autosome.ru/motif/HAND1_HUMAN.H11MO.0.D">
      <pos A="0.242002" C="0.114027" G="0.439962" T="0.204009"/>
      <pos A="0.154019" C="0.132024" G="0.495951" T="0.218006"/>
      <pos A="0.136023" C="0.265997" G="0.45196" T="0.146021"/>
      <pos A="0.0380424" C="0.40197" G="0.0520396" T="0.507948"/>
      <pos A="0.0240452" C="0.94786" G="0.00604879" T="0.0220456"/>
      <pos A="0.0160468" C="4.999e-05" G="4.999e-05" T="0.983853"/>
      <pos A="0.00204959" C="0.00204959" G="0.987852" T="0.00804839"/>
      <pos A="0.00204959" C="0.224005" G="0.613927" T="0.160018"/>
      <pos A="0.182014" C="0.303989" G="0.126025" T="0.387972"/>
      <pos A="0.192012" C="0.252" G="0.0940312" T="0.461958"/>
      <pos A="0.335983" C="0.10203" G="0.0280444" T="0.533943"/>
      <pos A="0.178014" C="0.222006" G="0.291992" T="0.307988"/>
      <pos A="0.05004" C="0.236003" G="0.0740352" T="0.639922"/>
      <pos A="0.170016" C="0.311988" G="0.39797" T="0.120026"/>
      <pos A="0.0240452" C="0.0260448" G="0.0340432" T="0.915867"/>
      <pos A="0.020046" C="0.867876" G="0.05004" T="0.0620376"/>
      <pos A="0.611928" C="0.108028" G="0.0360428" T="0.244001"/>
    </motif>
    <motif db="0" id="HES1_HUMAN.H11MO.0.D" length="13" nsites="28" evalue="1.0e+000"
        url="http://hocomoco.autosome.ru/motif/HES1_HUMAN.H11MO.0.D">
      <pos A="0.314353" C="0.355872" G="0.218861" T="0.110913"/>
      <pos A="0.420225" C="0.474199" G="0.0341044" T="0.0714709"/>
      <pos A="0.0548636" C="0.191874" G="0.698399" T="0.0548636"/>
      <pos A="0.266607" C="0.424377" G="0.237544" T="0.0714709"/>
      <pos A="0.00088968" C="0.997331" G="0.00088968" T="0.00088968"/>
      <pos A="0.976572" C="0.00088968" G="0.00088968" T="0.0216489"/>
      <pos A="0.146204" C="0.727461" G="0.125445" T="0.00088968"/>
      <pos A="0.00088968" C="0.104686" G="0.719158" T="0.175267"/>
      <pos A="0.478351" C="0.312278" G="0.117141" T="0.0922301"/>
      <pos A="0.0797746" C="0.00088968" G="0.881079" T="0.0382562"/>
      <pos A="0.34134" C="0.486655" G="0.171115" T="0.00088968"/>
      <pos A="0.183571" C="0.569692" G="0.104686" T="0.142052"/>
      <pos A="0.370403" C="0.416074" G="0.15866" T="0.0548636"/>
    </motif>
    <motif db="0" id="HES7_HUMAN.H11MO.0.D" length="12" nsites="320" evalue="1.0e+000"
        url="http://hocomoco.autosome.ru/motif/HES7_HUMAN.H11MO.0.D">
      <pos A="0.15706" C="0.147688" G="0.0695876" T="0.625664"/>
      <pos A="0.00554514" C="0.00242112" G="0.980241" T="0.0117932"/>
      <pos A="0.101609" C="0.0110122" G="0.885739" T="0.00164011"/>
      <pos A="0.000859107" C="0.991175" G="0.00398313" T="0.00398313"/>
      <pos A="0.994299" C="0.00398313" G="0.000859107" T="0.000859107"/>
      <pos A="0.00320212" C="0.996642" G="7.81006e-05" T="7.81006e-05"/>
      <pos A="7.81006e-05" C="0.00320212" G="0.996642" T="7.81006e-05"/>
      <pos A="7.81006e-05" C="7.81006e-05" G="7.81006e-05" T="0.999766"/>
      <pos A="0.00320212" C="0.00632615" G="0.990394" T="7.81006e-05"/>
      <pos A="0.00398313" C="0.969306" G="0.00398313" T="0.0227273"/>
      <pos A="0.00476414" C="0.988832" G="0.00164011" T="0.00476414"/>
      <pos A="0.21095" C="0.0984848" G="0.57646" T="0.114105"/>
    </motif>
    <motif db="0" id="HESX1_HUMAN.H11MO.0.D" length="16" nsites="8" evalue="1.0e+000"
        url="http://hocomoco.autosome.ru/motif/HESX1_HUMAN.H11MO.0.D">
      <pos A="0.436949" C="0.19709" G="0.182981" T="0.182981"/>
      <pos A="0.00308642" C="0.257055" G="0.35582" T="0.384039"/>
      <pos A="0.00308642" C="0.511023" G="0.482804" T="0.00308642"/>
      <pos A="0.130071" C="0.511023" G="0.00308642" T="0.35582"/>
      <pos A="0.00308642" C="0.00308642" G="0.990741" T="0.00308642"/>
      <pos A="0.14418" C="0.00308642" G="0.722663" T="0.130071"/>
      <pos A="0.130071" C="0.863757" G="0.00308642" T="0.00308642"/>
      <pos A="0.482804" C="0.130071" G="0.00308642" T="0.384039"/>
      <pos A="0.398148" C="0.595679" G="0.00308642" T="0.00308642"/>
      <pos A="0.271164" C="0.130071" G="0.468695" T="0.130071"/>
      <pos A="0.00308642" C="0.115961" G="0.00308642" T="0.877866"/>
      <pos A="0.384039" C="0.00308642" G="0.468695" T="0.14418"/>
      <pos A="0.369929" C="0.115961" G="0.511023" T="0.00308642"/>
      <pos A="0.271164" C="0.468695" G="0.130071" T="0.130071"/>
      <pos A="0.369929" C="0.384039" G="0.115961" T="0.130071"/>
      <pos A="0.0348325" C="0.161817" G="0.147707" T="0.655644"/>
    </motif>
    <motif db="0" id="HME2_HUMAN.H11MO.0.D" length="11" nsites="9518" evalue="1.0e+000"
        url="http://hocomoco.autosome.ru/motif/HME2_HUMAN.H11MO.0.D">
      <pos A="0.244325" C="0.209856" G="0.327616" T="0.218203"/>
      <pos A="0.222948" C="0.212323" G="0.360715" T="0.204014"/>
      <pos A="0.149905" C="0.152816" G="0.187179" T="0.5101"/>
      <pos A="0.52314" C="0.0291164" G="0.304896" T="0.142848"/>
      <pos A="0.626911" C="0.056187" G="0.316789" T="0.000113385"/>
      <pos A="0.000129208" C="0.000129208" G="0.0238613" T="0.97588"/>
      <pos A="0.000113385" C="0.000113385" G="0.306856" T="0.692917"/>
      <pos A="0.590944" C="0.0533394" G="0.214088" T="0.141628"/>
      <pos A="0.261311" C="0.141312" G="0.469406" T="0.127972"/>
      <pos A="0.161324" C="0.286372" G="0.320998" T="0.231306"/>
      <pos A="0.177369" C="0.218461" G="0.383176" T="0.220994"/>
    </motif>
    <motif db="0" id="HXA7_HUMAN.H11MO.0.D" length="15" nsites="19" evalue="1.0e+000"
        url="http://hocomoco.autosome.ru/motif/HXA7_HUMAN.H11MO.0.D">
      <pos A="0.356791" C="0.245611" G="0.304127" T="0.0934709"/>
      <pos A="0.522097" C="0.264629" G="0.0539729" T="0.159301"/>
      <pos A="0.211965" C="0.0539729" G="0.0013089" T="0.732753"/>
      <pos A="0.153449" C="0.685941" G="0.0539729" T="0.106637"/>
      <pos A="0.416769" C="0.159301" G="0.264629" T="0.159301"/>
      <pos A="0.732753" C="0.159301" G="0.0013089" T="0.106637"/>
      <pos A="0.159301" C="0.153449" G="0.159301" T="0.527949"/>
      <pos A="0.522097" C="0.317293" G="0.0013089" T="0.159301"/>
      <pos A="0.0013089" C="0.0539729" G="0.838081" T="0.106637"/>
      <pos A="0.791269" C="0.100785" G="0.106637" T="0.0013089"/>
      <pos A="0.0013089" C="0.106637" G="0.211965" T="0.680089"/>
      <pos A="0.0539729" C="0.0013089" G="0.0539729" T="0.890745"/>
      <pos A="0.211965" C="0.153449" G="0.633277" T="0.0013089"/>
      <pos A="0.211965" C="0.153449" G="0.527949" T="0.106637"/>
      <pos A="0.383123" C="0.277795" G="0.172467" T="0.166615"/>
    </motif>
    <motif db="0" id="HXC10_HUMAN.H11MO.0.D" length="19" nsites="8980" evalue="1.0e+000"
        url="http://hocomoco.autosome.ru/motif/HXC10_HUMAN.H11MO.0.D">
      <pos A="0.234693" C="0.162725" G="0.18171" T="0.420872"/>
      <pos A="0.310597" C="0.114299" G="0.119065" T="0.456039"/>
      <pos A="0.42012" C="0.0660397" G="0.0691729" T="0.444668"/>
      <pos A="0.39671" C="0.0458541" G="0.0488348" T="0.508602"/>
      <pos A="0.42914" C="0.0408564" G="0.0917172" T="0.438286"/>
      <pos A="0.471936" C="0.0571737" G="0.16006" T="0.310831"/>
      <pos A="0.410822" C="0.163883" G="0.195754" T="0.229541"/>
      <pos A="0.295694" C="0.187922" G="0.216997" T="0.299386"/>
      <pos A="0.253352" C="0.193965" G="0.216088" T="0.336594"/>
      <pos A="0.247208" C="0.139666" G="0.201695" T="0.41143"/>
      <pos A="0.0931916" C="0.102039" G="0.124499" T="0.68027"/>
      <pos A="0.0225628" C="0.0133644" G="0.0946819" T="0.869391"/>
      <pos A="0.000594755" C="0.0131897" G="0.00844149" T="0.977774"/>
      <pos A="0.370085" C="0.0164393" G="0.0142794" T="0.599196"/>
      <pos A="0.987531" C="0.00460824" G="0.00778436" T="7.62601e-05"/>
      <pos A="0.0400997" C="0.17204" G="0.0546661" T="0.733195"/>
      <pos A="0.115705" C="0.0918097" G="0.393457" T="0.399029"/>
      <pos A="0.471773" C="0.0897992" G="0.317194" T="0.121235"/>
      <pos A="0.167595" C="0.426743" G="0.202757" T="0.202905"/>
    </motif>
    <motif db="0" id="IKZF1_HUMAN.H11MO.0.C" length="8" nsites="60" evalue="1.0e+000"
        url="http://hocomoco.autosome.ru/motif/IKZF1_HUMAN.H11MO.0.C">
      <pos A="0.0427902" C="0.286018" G="0.237711" T="0.43348"/>
      <pos A="0.0580449" C="0.0885543" G="0.000415973" T="0.852985"/>
      <pos A="0.0563499" C="0.000415973" G="0.942818" T="0.000415973"/>
      <pos A="0.0190606" C="0.0309254" G="0.949598" T="0.000415973"/>
      <pos A="0.000415973" C="0.0173657" G="0.981802" T="0.000415973"/>
      <pos A="0.849595" C="0.000415973" G="0.149573" T="0.000415973"/>
      <pos A="0.320765" C="0.0309254" G="0.532636" T="0.115674"/>
      <pos A="0.415683" C="0.0394002" G="0.368224" T="0.176693"/>
    </motif>
    <motif db="0" id="INSM1_HUMAN.H11MO.0.C" length="12" nsites="24" evalue="1.0e+000"
        url="http://hocomoco.autosome.ru/motif/INSM1_HUMAN.H11MO.0.C">
      <pos A="0.0650995" C="0.00103734" G="0.228142" T="0.705721"/>
      <pos A="0.00103734" C="0.00103734" G="0.741213" T="0.256712"/>
      <pos A="0.00103734" C="0.157158" G="0.122239" T="0.719565"/>
      <pos A="0.349918" C="0.619438" G="0.00103734" T="0.0296073"/>
      <pos A="0.968318" C="0.00103734" G="0.00103734" T="0.0296073"/>
      <pos A="0.00103734" C="0.00103734" G="0.996888" T="0.00103734"/>
      <pos A="0.00103734" C="0.00103734" G="0.996888" T="0.00103734"/>
      <pos A="0.00103734" C="0.00103734" G="0.996888" T="0.00103734"/>
      <pos A="0.00103734" C="0.00103734" G="0.996888" T="0.00103734"/>
      <pos A="0.00103734" C="0.0581772" G="0.911178" T="0.0296073"/>
      <pos A="0.0581772" C="0.939748" G="0.00103734" T="0.00103734"/>
      <pos A="0.619438" C="0.00103734" G="0.378488" T="0.00103734"/>
    </motif>
    <motif db="0" id="IRX2_HUMAN.H11MO.0.D" length="19" nsites="19306" evalue="1.0e+000"
        url="http://hocomoco.autosome.ru/motif/IRX2_HUMAN.H11MO.0.D">
      <pos A="0.409626" C="0.178973" G="0.237918" T="0.173483"/>
      <pos A="0.174687" C="0.429166" G="0.204574" T="0.191573"/>
      <pos A="0.42229" C="0.128186" G="0.222353" T="0.22717"/>
      <pos A="0.151534" C="0.156403" G="0.305009" T="0.387055"/>
      <pos A="0.129986" C="0.0788106" G="0.640757" T="0.150446"/>
      <pos A="0.177652" C="0.100734" G="0.434514" T="0.2871"/>
      <pos A="0.139271" C="0.212615" G="0.361377" T="0.286737"/>
      <pos A="0.285908" C="0.049092" G="0.24763" T="0.417369"/>
      <pos A="0.0808307" C="0.039393" G="0.447658" T="0.432119"/>
      <pos A="0.138869" C="0.0292667" G="0.636691" T="0.195173"/>
      <pos A="0.224619" C="0.0283084" G="0.386485" T="0.360587"/>
      <pos A="0.0672857" C="0.729926" G="0.0462561" T="0.156532"/>
      <pos A="0.493084" C="0.00127032" G="0.45838" T="0.0472661"/>
      <pos A="0.00132212" C="0.00588027" G="0.333393" T="0.659404"/>
      <pos A="0.00119263" C="0.00103724" G="0.996992" T="0.000778251"/>
      <pos A="0.0509308" C="0.0562659" G="0.129714" T="0.763089"/>
      <pos A="0.336605" C="0.0830579" G="0.232026" T="0.348311"/>
      <pos A="0.241065" C="0.215788" G="0.397389" T="0.145758"/>
      <pos A="0.189799" C="0.137432" G="0.414184" T="0.258585"/>
    </motif>
    <motif db="0" id="KAISO_HUMAN.H11MO.0.A" length="15" nsites="498" evalue="1.0e+000"
        url="http://hocomoco.autosome.ru/motif/KAISO_HUMAN.H11MO.0.A">
      <pos A="0.132554" C="0.415629" G="0.375477" T="0.0763401"/>
      <pos A="0.528057" C="0.126531" G="0.206836" T="0.138577"/>
      <pos A="0.50798" C="0.102439" G="0.371462" T="0.0181189"/>
      <pos A="0.419645" C="0.136569" G="0.323278" T="0.120508"/>
      <pos A="0.082363" C="0.259034" G="0.160661" T="0.497942"/>
      <pos A="0.289149" C="0.592301" G="0.0944088" T="0.0241417"/>
      <pos A="0.0944088" C="0.168691" G="0.130546" T="0.606354"/>
      <pos A="0.0141036" C="0.949659" G="0.0221341" T="0.0141036"/>
      <pos A="0.0462257" C="0.00808071" G="0.929582" T="0.0161112"/>
      <pos A="0.0201265" C="0.925567" G="0.0100883" T="0.044218"/>
      <pos A="0.0181189" C="0.00607308" G="0.961704" T="0.0141036"/>
      <pos A="0.807117" C="0.0261494" G="0.154638" T="0.012096"/>
      <pos A="0.0361875" C="0.0321723" G="0.865338" T="0.0663019"/>
      <pos A="0.787041" C="0.0502409" G="0.142592" T="0.0201265"/>
      <pos A="0.335324" C="0.204828" G="0.331309" T="0.128538"/>
    </motif>
    <motif db="0" id="KLF12_HUMAN.H11MO.0.C" length="11" nsites="452" evalue="1.0e+000"
        url="http://hocomoco.autosome.ru/motif/KLF12_HUMAN.H11MO.0.C">
      <pos A="0.37829" C="0.3429" G="0.194702" T="0.0841075"/>
      <pos A="0.247788" C="0.0310219" G="0.581785" T="0.139405"/>
      <pos A="0.0642004" C="5.52975e-05" G="0.931265" T="0.0044791"/>
      <pos A="5.52975e-05" C="0.0022672" G="0.99541" T="0.0022672"/>
      <pos A="5.52975e-05" C="5.52975e-05" G="0.999834" T="5.52975e-05"/>
      <pos A="0.0907432" C="0.87818" G="0.0022672" T="0.02881"/>
      <pos A="0.0221743" C="0.0022672" G="0.96002" T="0.0155386"/>
      <pos A="0.0044791" C="0.0089029" G="0.791916" T="0.194702"/>
      <pos A="0.0973789" C="5.52975e-05" G="0.862696" T="0.0398695"/>
      <pos A="0.0133267" C="0.006691" G="0.964444" T="0.0155386"/>
      <pos A="0.130557" C="0.800763" G="0.02881" T="0.0398695"/>
    </motif>
    <motif db="0" id="KLF13_HUMAN.H11MO.0.D" length="11" nsites="7671" evalue="1.0e+000"
        url="http://hocomoco.autosome.ru/motif/KLF13_HUMAN.H11MO.0.D">
      <pos A="0.352137" C="0.0834659" G="0.312377" T="0.252021"/>
      <pos A="0.385085" C="0.0168196" G="0.431363" T="0.166733"/>
      <pos A="0.0173736" C="0.000426927" G="0.981772" T="0.000426927"/>
      <pos A="0.00143721" C="3.25899e-06" G="0.543602" T="0.454958"/>
      <pos A="3.25899e-06" C="3.25899e-06" G="0.99999" T="3.25899e-06"/>
      <pos A="3.25899e-06" C="3.25899e-06" G="0.99999" T="3.25899e-06"/>
      <pos A="3.25899e-06" C="3.25899e-06" G="0.99999" T="3.25899e-06"/>
      <pos A="3.25899e-06" C="0.988388" G="3.25899e-06" T="0.0116052"/>
      <pos A="3.25899e-06" C="3.25899e-06" G="0.99999" T="3.25899e-06"/>
      <pos A="0.186808" C="0.186678" G="0.217703" T="0.40881"/>
      <pos A="0.203201" C="0.195119" G="0.397045" T="0.204635"/>
    </motif>
    <motif db="0" id="KLF14_HUMAN.H11MO.0.D" length="13" nsites="2224" evalue="1.0e+000"
        url="http://hocomoco.autosome.ru/motif/KLF14_HUMAN.H11MO.0.D">
      <pos A="0.34723" C="0.107133" G="0.318005" T="0.227631"/>
      <pos A="0.369487" C="0.0682411" G="0.397363" T="0.164909"/>
      <pos A="0.128153" C="0.0148487" G="0.837653" T="0.0193449"/>
      <pos A="0.016872" C="0.00608111" G="0.620262" T="0.356785"/>
      <pos A="0.00855402" C="1.12405e-05" G="0.991423" T="1.12405e-05"/>
      <pos A="1.12405e-05" C="1.12405e-05" G="0.999966" T="1.12405e-05"/>
      <pos A="1.12405e-05" C="1.12405e-05" G="0.999067" T="0.000910481"/>
      <pos A="0.00765478" C="0.956353" G="0.00765478" T="0.0283373"/>
      <pos A="0.0013601" C="0.000910481" G="0.996369" T="0.0013601"/>
      <pos A="0.0012477" C="0.00394542" G="0.092071" T="0.902736"/>
      <pos A="0.0816173" C="0.0195697" G="0.875646" T="0.0231667"/>
      <pos A="0.157041" C="0.0909469" G="0.579684" T="0.172328"/>
      <pos A="0.126354" C="0.444685" G="0.14389" T="0.28507"/>
    </motif>
    <motif db="0" id="KLF15_HUMAN.H11MO.0.A" length="19" nsites="479" evalue="1.0e+000"
        url="http://hocomoco.autosome.ru/motif/KLF15_HUMAN.H11MO.0.A">
      <pos A="0.311052" C="0.0355354" G="0.542736" T="0.110676"/>
      <pos A="0.258871" C="0.0125757" G="0.695105" T="0.0334481"/>
      <pos A="5.21812e-05" C="0.00213943" G="0.997756" T="5.21812e-05"/>
      <pos A="0.0167502" C="0.00631392" G="0.974796" T="0.00213943"/>
      <pos A="0.536475" C="0.354884" G="5.21812e-05" T="0.108589"/>
      <pos A="0.0689313" C="0.00631392" G="0.918441" T="0.00631392"/>
      <pos A="0.0125757" C="0.0146629" G="0.885045" T="0.0877166"/>
      <pos A="0.492642" C="0.0313609" G="0.423763" T="0.0522334"/>
      <pos A="0.116938" C="0.00631392" G="0.868347" T="0.00840117"/>
      <pos A="0.313139" C="0.344448" G="0.298528" T="0.0438844"/>
      <pos A="0.344448" C="0.16077" G="0.286005" T="0.208777"/>
      <pos A="0.233824" C="0.0438844" G="0.582394" T="0.139898"/>
      <pos A="0.150334" C="0.0209247" G="0.797381" T="0.0313609"/>
      <pos A="0.185817" C="0.0313609" G="0.770246" T="0.0125757"/>
      <pos A="0.256784" C="0.133636" G="0.576132" T="0.0334481"/>
      <pos A="0.177468" C="0.104415" G="0.665884" T="0.0522334"/>
      <pos A="0.277656" C="0.129461" G="0.446723" T="0.146159"/>
      <pos A="0.0877166" C="0.0939783" G="0.743112" T="0.0751931"/>
      <pos A="0.18373" C="0.0167502" G="0.730589" T="0.0689313"/>
    </motif>
    <motif db="0" id="KLF16_HUMAN.H11MO.0.D" length="19" nsites="650" evalue="1.0e+000"
        url="http://hocomoco.autosome.ru/motif/KLF16_HUMAN.H11MO.0.D">
      <pos A="0.193086" C="0.162321" G="0.449969" T="0.194624"/>
      <pos A="0.0977157" C="0.120789" G="0.529957" T="0.251538"/>
      <pos A="0.0611829" C="0.0334948" G="0.859522" T="0.0458006"/>
      <pos A="0.00811414" C="0.0219582" G="0.949508" T="0.0204199"/>
      <pos A="0.034264" C="0.00811414" G="0.920281" T="0.0373404"/>
      <pos A="0.127711" C="0.484579" G="0.0123443" T="0.375365"/>
      <pos A="0.0458006" C="0.0134979" G="0.891824" T="0.0488771"/>
      <pos A="0.0392632" C="0.0300338" G="0.565336" T="0.365367"/>
      <pos A="0.0665667" C="0.00503769" G="0.872597" T="0.0557991"/>
      <pos A="0.155399" C="0.0492617" G="0.524573" T="0.270766"/>
      <pos A="0.140017" C="0.26769" G="0.358445" T="0.233849"/>
      <pos A="0.18924" C="0.0877173" G="0.592255" T="0.130788"/>
      <pos A="0.0738733" C="0.0323412" G="0.809145" T="0.0846408"/>
      <pos A="0.0615675" C="0.0646439" G="0.78761" T="0.086179"/>
      <pos A="0.0769497" C="0.0692586" G="0.676857" T="0.176934"/>
      <pos A="0.0719505" C="0.108868" G="0.698008" T="0.121174"/>
      <pos A="0.058491" C="0.126173" G="0.710698" T="0.104638"/>
      <pos A="0.0415705" C="0.104638" G="0.713775" T="0.140017"/>
      <pos A="0.1031" C="0.14617" G="0.523035" T="0.227696"/>
    </motif>
    <motif db="0" id="KLF1_HUMAN.H11MO.0.A" length="14" nsites="489" evalue="1.0e+000"
        url="http://hocomoco.autosome.ru/motif/KLF1_HUMAN.H11MO.0.A">
      <pos A="0.33945" C="0.0327643" G="0.386475" T="0.241311"/>
      <pos A="0.00414026" C="0.00209569" G="0.989624" T="0.00414026"/>
      <pos A="0.00209569" C="0.00414026" G="0.987579" T="0.00618483"/>
      <pos A="5.11143e-05" C="5.11143e-05" G="0.997802" T="0.00209569"/>
      <pos A="0.0920568" C="0.527551" G="5.11143e-05" T="0.380341"/>
      <pos A="0.0143631" C="5.11143e-05" G="0.977356" T="0.0082294"/>
      <pos A="0.024586" C="0.010274" G="0.535729" T="0.429411"/>
      <pos A="0.038898" C="0.00414026" G="0.903752" T="0.05321"/>
      <pos A="0.024586" C="0.0225414" G="0.86286" T="0.0900123"/>
      <pos A="0.0613883" C="0.684983" G="0.167706" T="0.0859231"/>
      <pos A="0.167706" C="0.458035" G="0.0941014" T="0.280157"/>
      <pos A="0.143171" C="0.198375" G="0.472347" T="0.186107"/>
      <pos A="0.104324" C="0.202464" G="0.529595" T="0.163617"/>
      <pos A="0.112503" C="0.161572" G="0.623645" T="0.10228"/>
    </motif>
    <motif db="0" id="KLF3_HUMAN.H11MO.0.B" length="19" nsites="498" evalue="1.0e+000"
        url="http://hocomoco.autosome.ru/motif/KLF3_HUMAN.H11MO.0.B">
      <pos A="0.212859" C="0.188767" G="0.471843" T="0.126531"/>
      <pos A="0.226912" C="0.222897" G="0.461805" T="0.0883859"/>
      <pos A="0.259034" C="0.204828" G="0.42366" T="0.112477"/>
      <pos A="0.244981" C="0.18676" G="0.495935" T="0.0723248"/>
      <pos A="0.327294" C="0.246989" G="0.315248" T="0.11047"/>
      <pos A="0.345362" C="0.044218" G="0.359416" T="0.251004"/>
      <pos A="0.0341799" C="5.01907e-05" G="0.96572" T="5.01907e-05"/>
      <pos A="0.00607308" C="5.01907e-05" G="0.991819" T="0.00205782"/>
      <pos A="0.00406545" C="0.00808071" G="0.985796" T="0.00205782"/>
      <pos A="0.0863782" C="0.642491" G="5.01907e-05" T="0.27108"/>
      <pos A="0.00808071" C="0.00607308" G="0.981781" T="0.00406545"/>
      <pos A="0.00406545" C="0.0261494" G="0.724804" T="0.244981"/>
      <pos A="0.184752" C="0.0181189" G="0.754919" T="0.0422104"/>
      <pos A="0.0763401" C="0.0100883" G="0.843254" T="0.0703172"/>
      <pos A="0.0843706" C="0.6184" G="0.148615" T="0.148615"/>
      <pos A="0.182744" C="0.3815" G="0.162668" T="0.273088"/>
      <pos A="0.130546" C="0.204828" G="0.495935" T="0.168691"/>
      <pos A="0.0924011" C="0.242973" G="0.530064" T="0.134561"/>
      <pos A="0.160661" C="0.218882" G="0.481881" T="0.138577"/>
    </motif>
    <motif db="0" id="KLF4_HUMAN.H11MO.0.A" length="10" nsites="500" evalue="1.0e+000"
        url="http://hocomoco.autosome.ru/motif/KLF4_HUMAN.H11MO.0.A">
      <pos A="0.419966" C="0.020046" G="0.204009" T="0.355979"/>
      <pos A="0.00804839" C="4.999e-05" G="0.987852" T="0.00404919"/>
      <pos A="0.00204959" C="4.999e-05" G="0.991852" T="0.00604879"/>
      <pos A="0.0120476" C="0.00404919" G="0.977854" T="0.00604879"/>
      <pos A="0.0260448" C="0.443961" G="0.00404919" T="0.525945"/>
      <pos A="0.00404919" C="0.00404919" G="0.991852" T="4.999e-05"/>
      <pos A="0.00404919" C="0.00404919" G="0.437962" T="0.553939"/>
      <pos A="0.05004" C="0.0160468" G="0.885873" T="0.0480404"/>
      <pos A="0.0140472" C="0.0380424" G="0.881874" T="0.0660368"/>
      <pos A="0.0540392" C="0.627924" G="0.0680364" T="0.25"/>
    </motif>
    <motif db="0" id="KLF5_HUMAN.H11MO.0.A" length="14" nsites="500" evalue="1.0e+000"
        url="http://hocomoco.autosome.ru/motif/KLF5_HUMAN.H11MO.0.A">
      <pos A="0.421966" C="0.0340432" G="0.204009" T="0.339982"/>
      <pos A="0.0460408" C="0.00404919" G="0.943861" T="0.00604879"/>
      <pos A="0.00804839" C="0.00804839" G="0.967856" T="0.0160468"/>
      <pos A="0.0240452" C="0.0360428" G="0.929864" T="0.010048"/>
      <pos A="0.178014" C="0.184013" G="0.00804839" T="0.629924"/>
      <pos A="0.0460408" C="0.00204959" G="0.941862" T="0.010048"/>
      <pos A="0.040042" C="0.010048" G="0.543941" T="0.405969"/>
      <pos A="0.0160468" C="4.999e-05" G="0.963857" T="0.020046"/>
      <pos A="0.05004" C="0.030044" G="0.829884" T="0.090032"/>
      <pos A="0.106029" C="0.633923" G="0.110028" T="0.15002"/>
      <pos A="0.248" C="0.182014" G="0.192012" T="0.377974"/>
      <pos A="0.104029" C="0.136023" G="0.605929" T="0.154019"/>
      <pos A="0.154019" C="0.124025" G="0.50195" T="0.220006"/>
      <pos A="0.14802" C="0.210008" G="0.493951" T="0.14802"/>
    </motif>
    <motif db="0" id="KLF6_HUMAN.H11MO.0.A" length="19" nsites="496" evalue="1.0e+000"
        url="http://hocomoco.autosome.ru/motif/KLF6_HUMAN.H11MO.0.A">
      <pos A="0.155261" C="0.185497" G="0.510028" T="0.149214"/>
      <pos A="0.22178" C="0.247984" G="0.479792" T="0.0504435"/>
      <pos A="0.445525" C="0.189528" G="0.280236" T="0.0847107"/>
      <pos A="0.459635" C="0.0181919" G="0.368928" T="0.153245"/>
      <pos A="0.0484277" C="0.00609756" G="0.814402" T="0.131072"/>
      <pos A="0.0242391" C="5.03931e-05" G="0.955503" T="0.0202076"/>
      <pos A="0.0443963" C="0.0524592" G="0.891" T="0.0121447"/>
      <pos A="0.260079" C="0.457619" G="5.03931e-05" T="0.282252"/>
      <pos A="0.116962" C="0.00609756" G="0.854717" T="0.0222233"/>
      <pos A="0.0282705" C="0.0222233" G="0.689428" T="0.260079"/>
      <pos A="0.209686" C="0.0645535" G="0.68338" T="0.0423806"/>
      <pos A="0.0867265" C="0.0302862" G="0.836575" T="0.046412"/>
      <pos A="0.229843" C="0.453588" G="0.20767" T="0.108899"/>
      <pos A="0.294346" C="0.318535" G="0.13712" T="0.25"/>
      <pos A="0.0625378" C="0.157277" G="0.522123" T="0.258063"/>
      <pos A="0.147198" C="0.127041" G="0.608799" T="0.116962"/>
      <pos A="0.161308" C="0.171387" G="0.602751" T="0.0645535"/>
      <pos A="0.34877" C="0.110915" G="0.433431" T="0.106884"/>
      <pos A="0.258063" C="0.233874" G="0.455604" T="0.0524592"/>
    </motif>
    <motif db="0" id="KLF8_HUMAN.H11MO.0.C" length="9" nsites="5" evalue="1.0e+000"
        url="http://hocomoco.autosome.ru/motif/KLF8_HUMAN.H11MO.0.C">
      <pos A="0.00490196" C="0.77521" G="0.00490196" T="0.214986"/>
      <pos A="0.670168" C="0.320028" G="0.00490196" T="0.00490196"/>
      <pos A="0.00490196" C="0.00490196" G="0.880252" T="0.109944"/>
      <pos A="0.00490196" C="0.00490196" G="0.670168" T="0.320028"/>
      <pos A="0.00490196" C="0.00490196" G="0.985294" T="0.00490196"/>
      <pos A="0.00490196" C="0.00490196" G="0.635154" T="0.355042"/>
      <pos A="0.00490196" C="0.00490196" G="0.985294" T="0.00490196"/>
      <pos A="0.00490196" C="0.109944" G="0.00490196" T="0.880252"/>
      <pos A="0.00490196" C="0.109944" G="0.880252" T="0.00490196"/>
    </motif>
    <motif db="0" id="KLF9_HUMAN.H11MO.0.C" length="15" nsites="256" evalue="1.0e+000"
        url="http://hocomoco.autosome.ru/motif/KLF9_HUMAN.H11MO.0.C">
      <pos A="0.0625732" C="0.187524" G="0.636568" T="0.113335"/>
      <pos A="0.257809" C="0.187524" G="0.460855" T="0.093811"/>
      <pos A="0.499902" C="0.136763" G="0.265619" T="0.0977157"/>
      <pos A="0.160191" C="0.0118118" G="0.800566" T="0.0274307"/>
      <pos A="0.0430496" C="0.00400234" G="0.632663" T="0.320285"/>
      <pos A="0.0157165" C="9.76181e-05" G="0.984088" T="9.76181e-05"/>
      <pos A="9.76181e-05" C="0.00400234" G="0.980184" T="0.0157165"/>
      <pos A="9.76181e-05" C="0.00790707" G="0.991898" T="9.76181e-05"/>
      <pos A="0.00790707" C="0.757614" G="0.00400234" T="0.230476"/>
      <pos A="9.76181e-05" C="9.76181e-05" G="0.999707" T="9.76181e-05"/>
      <pos A="0.00400234" C="0.0157165" G="0.261714" T="0.718567"/>
      <pos A="0.00400234" C="0.00400234" G="0.976279" T="0.0157165"/>
      <pos A="0.050859" C="0.117239" G="0.67171" T="0.160191"/>
      <pos A="0.0157165" C="0.843518" G="0.0313354" T="0.10943"/>
      <pos A="0.128954" C="0.523331" G="0.203143" T="0.144572"/>
    </motif>
    <motif db="0" id="LEF1_HUMAN.H11MO.0.A" length="14" nsites="456" evalue="1.0e+000"
        url="http://hocomoco.autosome.ru/motif/LEF1_HUMAN.H11MO.0.A">
      <pos A="0.0767924" C="0.260963" G="0.274118" T="0.388128"/>
      <pos A="0.0329423" C="0.63588" G="0.184225" T="0.146952"/>
      <pos A="0.0175948" C="0.708233" G="0.0132098" T="0.260963"/>
      <pos A="0.122835" C="0.0460973" G="0.0197873" T="0.81128"/>
      <pos A="0.00224731" C="0.138182" G="0.0351348" T="0.824435"/>
      <pos A="0.00224731" C="0.0132098" G="0.0329423" T="0.951601"/>
      <pos A="0.0439048" C="0.4254" G="0.519678" T="0.0110173"/>
      <pos A="0.456095" C="0.138182" G="0.0154023" T="0.39032"/>
      <pos A="0.278503" C="0.166685" G="0.157915" T="0.396898"/>
      <pos A="0.28508" C="0.190802" G="0.201765" T="0.322353"/>
      <pos A="0.0417123" C="0.129412" G="0.149145" T="0.67973"/>
      <pos A="0.0395198" C="0.31139" G="0.383743" T="0.265348"/>
      <pos A="0.116257" C="0.46048" G="0.0899474" T="0.333315"/>
      <pos A="0.313583" C="0.221497" G="0.103102" T="0.361818"/>
    </motif>
    <motif db="0" id="LYL1_HUMAN.H11MO.0.A" length="14" nsites="453" evalue="1.0e+000"
        url="http://hocomoco.autosome.ru/motif/LYL1_HUMAN.H11MO.0.A">
      <pos A="0.205308" C="0.441459" G="0.203101" T="0.150132"/>
      <pos A="0.145718" C="0.695266" G="0.0265394" T="0.132476"/>
      <pos A="0.64009" C="0.0508166" G="0.0464026" T="0.26269"/>
      <pos A="0.0574377" C="0.125855" G="0.490013" T="0.326694"/>
      <pos A="0.130269" C="0.730578" G="0.0441955" T="0.094957"/>
      <pos A="0.105992" C="5.51755e-05" G="0.00667623" T="0.887277"/>
      <pos A="0.00226219" C="0.176617" G="0.810031" T="0.0110903"/>
      <pos A="0.00667623" C="0.298003" G="0.181031" T="0.51429"/>
      <pos A="0.0618517" C="0.207515" G="0.220757" T="0.509876"/>
      <pos A="0.207515" C="0.220757" G="0.130269" T="0.441459"/>
      <pos A="0.0441955" C="0.512083" G="0.119234" T="0.324487"/>
      <pos A="0.094957" C="0.580501" G="0.110406" T="0.214136"/>
      <pos A="0.141304" C="0.187652" G="0.181031" T="0.490013"/>
      <pos A="0.119234" C="0.273725" G="0.379662" T="0.227378"/>
    </motif>
    <motif db="0" id="MAFA_HUMAN.H11MO.0.D" length="21" nsites="27" evalue="1.0e+000"
        url="http://hocomoco.autosome.ru/motif/MAFA_HUMAN.H11MO.0.D">
      <pos A="0.101003" C="0.35739" G="0.368635" T="0.172972"/>
      <pos A="0.104377" C="0.000922509" G="0.279799" T="0.614901"/>
      <pos A="0.0324086" C="0.0324086" G="0.774581" T="0.160602"/>
      <pos A="0.000922509" C="0.981489" G="0.0166656" T="0.000922509"/>
      <pos A="0.0931318" C="0.000922509" G="0.000922509" T="0.905023"/>
      <pos A="0.000922509" C="0.0998788" G="0.898276" T="0.000922509"/>
      <pos A="0.713858" C="0.104377" G="0.0166656" T="0.1651"/>
      <pos A="0.149357" C="0.592411" G="0.138112" T="0.12012"/>
      <pos A="0.000922509" C="0.381005" G="0.363013" T="0.25506"/>
      <pos A="0.324779" C="0.457471" G="0.0369066" T="0.180843"/>
      <pos A="0.167349" C="0.376507" G="0.117871" T="0.338274"/>
      <pos A="0.0369066" C="0.153855" G="0.668877" T="0.140361"/>
      <pos A="0.0818868" C="0.614901" G="0.0683927" T="0.234819"/>
      <pos A="0.66213" C="0.0841358" G="0.0818868" T="0.171847"/>
      <pos A="0.246064" C="0.144859" G="0.506949" T="0.102128"/>
      <pos A="0.0841358" C="0.538435" G="0.0683927" T="0.309036"/>
      <pos A="0.252811" C="0.396748" G="0.000922509" T="0.349519"/>
      <pos A="0.149357" C="0.133614" G="0.104377" T="0.612652"/>
      <pos A="0.0841358" C="0.342772" G="0.0818868" T="0.491206"/>
      <pos A="0.113373" C="0.648636" G="0.0886338" T="0.149357"/>
      <pos A="0.250562" C="0.318032" G="0.32253" T="0.108875"/>
    </motif>
    <motif db="0" id="MAFF_HUMAN.H11MO.0.B" length="18" nsites="473" evalue="1.0e+000"
        url="http://hocomoco.autosome.ru/motif/MAFF_HUMAN.H11MO.0.B">
      <pos A="0.0571232" C="0.0698055" G="0.0824878" T="0.790583"/>
      <pos A="0.02119" C="0.0951702" G="0.765219" T="0.118421"/>
      <pos A="0.0550095" C="0.883587" G="0.0296449" T="0.0317586"/>
      <pos A="0.0846016" C="0.0613507" G="0.006394" T="0.847654"/>
      <pos A="0.0275312" C="0.11208" G="0.744082" T="0.116307"/>
      <pos A="0.77156" C="0.0507821" G="0.0444409" T="0.133217"/>
      <pos A="0.0592369" C="0.410114" G="0.433365" T="0.0972839"/>
      <pos A="0.0846016" C="0.088829" G="0.0592369" T="0.767332"/>
      <pos A="0.0909427" C="0.661647" G="0.0423272" T="0.205083"/>
      <pos A="0.672215" C="0.0571232" G="0.122648" T="0.148013"/>
      <pos A="0.0655781" C="0.0930564" G="0.625713" T="0.215652"/>
      <pos A="0.0402135" C="0.780015" G="0.11208" T="0.0676918"/>
      <pos A="0.58978" C="0.109966" G="0.120535" T="0.179719"/>
      <pos A="0.177605" C="0.234676" G="0.224107" T="0.363612"/>
      <pos A="0.234676" C="0.137445" G="0.122648" T="0.505231"/>
      <pos A="0.164923" C="0.177605" G="0.0465546" T="0.610917"/>
      <pos A="0.0993976" C="0.253699" G="0.0782604" T="0.568643"/>
      <pos A="0.131103" C="0.205083" G="0.133217" T="0.530596"/>
    </motif>
    <motif db="0" id="MAFK_HUMAN.H11MO.1.A" length="13" nsites="409" evalue="1.0e+000"
        url="http://hocomoco.autosome.ru/motif/MAFK_HUMAN.H11MO.1.A">
      <pos A="0.112503" C="0.0880592" G="0.0611709" T="0.738267"/>
      <pos A="0.0269494" C="0.102725" G="0.818932" T="0.0513933"/>
      <pos A="0.0978367" C="0.804265" G="0.0416157" T="0.0562821"/>
      <pos A="0.0953923" C="0.036727" G="0.0122831" T="0.855598"/>
      <pos A="0.0660596" C="0.0196162" G="0.853153" T="0.0611709"/>
      <pos A="0.811599" C="0.0220606" G="0.0636153" T="0.102725"/>
      <pos A="6.11098e-05" C="6.11098e-05" G="0.926485" T="0.0733928"/>
      <pos A="0.0587265" C="0.0636153" G="0.0342826" T="0.843376"/>
      <pos A="0.107614" C="0.779822" G="0.0562821" T="0.0562821"/>
      <pos A="0.882486" C="0.0171718" G="0.0489489" T="0.0513933"/>
      <pos A="0.0538377" C="0.0513933" G="0.677157" T="0.217612"/>
      <pos A="0.0660596" C="0.755378" G="0.127169" T="0.0513933"/>
      <pos A="0.623381" C="0.119836" G="0.114947" T="0.141836"/>
    </motif>
    <motif db="0" id="MAF_HUMAN.H11MO.0.A" length="19" nsites="500" evalue="1.0e+000"
        url="http://hocomoco.autosome.ru/motif/MAF_HUMAN.H11MO.0.A">
      <pos A="0.305989" C="0.236003" G="0.333983" T="0.124025"/>
      <pos A="0.469956" C="0.142022" G="0.20201" T="0.186013"/>
      <pos A="0.587932" C="0.0840332" G="0.0780344" T="0.25"/>
      <pos A="0.391972" C="0.0880324" G="0.118026" T="0.40197"/>
      <pos A="0.154019" C="0.311988" G="0.269996" T="0.263997"/>
      <pos A="0.110028" C="0.040042" G="0.0260448" T="0.823885"/>
      <pos A="0.0180464" C="0.0140472" G="0.959858" T="0.00804839"/>
      <pos A="0.124025" C="0.855879" G="0.00604879" T="0.0140472"/>
      <pos A="0.0640372" C="0.00604879" G="0.0120476" T="0.917866"/>
      <pos A="0.0180464" C="0.00604879" G="0.90187" T="0.0740352"/>
      <pos A="0.881874" C="0.0240452" G="0.0680364" T="0.0260448"/>
      <pos A="0.10203" C="0.445961" G="0.327984" T="0.124025"/>
      <pos A="0.238002" C="0.118026" G="0.154019" T="0.489952"/>
      <pos A="0.242002" C="0.411968" G="0.120026" T="0.226005"/>
      <pos A="0.473955" C="0.112028" G="0.154019" T="0.259998"/>
      <pos A="0.194011" C="0.0720356" G="0.575935" T="0.158018"/>
      <pos A="0.160018" C="0.511948" G="0.218006" T="0.110028"/>
      <pos A="0.461958" C="0.236003" G="0.146021" T="0.156019"/>
      <pos A="0.40197" C="0.15202" G="0.234003" T="0.212008"/>
    </motif>
    <motif db="0" id="MAZ_HUMAN.H11MO.0.A" length="22" nsites="500" evalue="1.0e+000"
        url="http://hocomoco.autosome.ru/motif/MAZ_HUMAN.H11MO.0.A">
      <pos A="0.216007" C="0.144021" G="0.503949" T="0.136023"/>
      <pos A="0.283993" C="0.0240452" G="0.65192" T="0.040042"/>
      <pos A="0.30199" C="0.0120476" G="0.673915" T="0.0120476"/>
      <pos A="0.0820336" C="0.0180464" G="0.865877" T="0.0340432"/>
      <pos A="0.0520396" C="0.112028" G="0.825885" T="0.010048"/>
      <pos A="0.64792" C="0.0880324" G="0.0260448" T="0.238002"/>
      <pos A="0.0540392" C="0.010048" G="0.905869" T="0.030044"/>
      <pos A="0.114027" C="0.020046" G="0.85188" T="0.0140472"/>
      <pos A="0.265997" C="0.0340432" G="0.665917" T="0.0340432"/>
      <pos A="0.271996" C="0.00804839" G="0.679914" T="0.040042"/>
      <pos A="0.114027" C="0.20201" G="0.655919" T="0.0280444"/>
      <pos A="0.317986" C="0.134023" G="0.331984" T="0.216007"/>
      <pos A="0.174015" C="0.040042" G="0.69791" T="0.0880324"/>
      <pos A="0.333983" C="0.0540392" G="0.553939" T="0.0580384"/>
      <pos A="0.190012" C="0.120026" G="0.64792" T="0.0420416"/>
      <pos A="0.365977" C="0.0780344" G="0.511948" T="0.0440412"/>
      <pos A="0.29999" C="0.0720356" G="0.569936" T="0.0580384"/>
      <pos A="0.329984" C="0.134023" G="0.455959" T="0.080034"/>
      <pos A="0.259998" C="0.0620376" G="0.555939" T="0.122026"/>
      <pos A="0.273995" C="0.204009" G="0.445961" T="0.0760348"/>
      <pos A="0.355979" C="0.106029" G="0.429964" T="0.108028"/>
      <pos A="0.273995" C="0.0980304" G="0.561938" T="0.0660368"/>
    </motif>
    <motif db="0" id="MAZ_HUMAN.H11MO.1.A" length="11" nsites="486" evalue="1.0e+000"
        url="http://hocomoco.autosome.ru/motif/MAZ_HUMAN.H11MO.1.A">
      <pos A="0.32303" C="0.137883" G="0.512292" T="0.0267949"/>
      <pos A="0.487605" C="0.0453096" G="0.368288" T="0.0987965"/>
      <pos A="0.0658815" C="0.006223" G="0.921672" T="0.006223"/>
      <pos A="5.14297e-05" C="5.14297e-05" G="0.98956" T="0.0103374"/>
      <pos A="0.00210862" C="0.006223" G="0.98956" T="0.00210862"/>
      <pos A="0.648066" C="0.302458" G="5.14297e-05" T="0.049424"/>
      <pos A="0.0288521" C="0.00210862" G="0.966931" T="0.00210862"/>
      <pos A="0.00416581" C="5.14297e-05" G="0.98956" T="0.006223"/>
      <pos A="0.123483" C="0.0165089" G="0.837328" T="0.0226805"/>
      <pos A="0.123483" C="0.006223" G="0.866128" T="0.00416581"/>
      <pos A="0.115254" C="0.341545" G="0.469091" T="0.0741103"/>
    </motif>
    <motif db="0" id="MCR_HUMAN.H11MO.0.D" length="17" nsites="7" evalue="1.0e+000"
        url="http://hocomoco.autosome.ru/motif/MCR_HUMAN.H11MO.0.D">
      <pos A="0.386933" C="0.246088" G="0.105243" T="0.261737"/>
      <pos A="0.692097" C="0.00352113" G="0.00352113" T="0.300861"/>
      <pos A="0.128717" C="0.00352113" G="0.864241" T="0.00352113"/>
      <pos A="0.410407" C="0.00352113" G="0.285211" T="0.300861"/>
      <pos A="0.457355" C="0.410407" G="0.128717" T="0.00352113"/>
      <pos A="0.00352113" C="0.739045" G="0.128717" T="0.128717"/>
      <pos A="0.582551" C="0.00352113" G="0.00352113" T="0.410407"/>
      <pos A="0.199139" C="0.16784" G="0.590376" T="0.0426448"/>
      <pos A="0.16784" C="0.199139" G="0.590376" T="0.0426448"/>
      <pos A="0.18349" C="0.0426448" G="0.0426448" T="0.731221"/>
      <pos A="0.00352113" C="0.160016" G="0.253912" T="0.582551"/>
      <pos A="0.160016" C="0.00352113" G="0.832942" T="0.00352113"/>
      <pos A="0.441706" C="0.00352113" G="0.00352113" T="0.551252"/>
      <pos A="0.285211" C="0.00352113" G="0.285211" T="0.426056"/>
      <pos A="0.00352113" C="0.300861" G="0.692097" T="0.00352113"/>
      <pos A="0.128717" C="0.00352113" G="0.285211" T="0.582551"/>
      <pos A="0.46518" C="0.0426448" G="0.324335" T="0.16784"/>
    </motif>
    <motif db="0" id="MLXPL_HUMAN.H11MO.0.D" length="19" nsites="10" evalue="1.0e+000"
        url="http://hocomoco.autosome.ru/motif/MLXPL_HUMAN.H11MO.0.D">
      <pos A="0.0531731" C="0.244036" G="0.649618" T="0.0531731"/>
      <pos A="0.121764" C="0.873285" G="0.00247525" T="0.00247525"/>
      <pos A="0.921001" C="0.00247525" G="0.00247525" T="0.0740487"/>
      <pos A="0.00247525" C="0.3842" G="0.121764" T="0.49156"/>
      <pos A="0.0859776" C="0.121764" G="0.789783" T="0.00247525"/>
      <pos A="0.121764" C="0.00247525" G="0.312627" T="0.563134"/>
      <pos A="0.00247525" C="0.00247525" G="0.992574" T="0.00247525"/>
      <pos A="0.431916" C="0.252982" G="0.312627" T="0.00247525"/>
      <pos A="0.217196" C="0.706281" G="0.00247525" T="0.0740487"/>
      <pos A="0.622778" C="0.300698" G="0.0740487" T="0.00247525"/>
      <pos A="0.419987" C="0.479631" G="0.00247525" T="0.0979065"/>
      <pos A="0.181409" C="0.586992" G="0.00247525" T="0.229124"/>
      <pos A="0.0979065" C="0.3842" G="0.419987" T="0.0979065"/>
      <pos A="0.0859776" C="0.324556" G="0.27684" T="0.312627"/>
      <pos A="0.00247525" C="0.682423" G="0.217196" T="0.0979065"/>
      <pos A="0.0979065" C="0.00247525" G="0.897143" T="0.00247525"/>
      <pos A="0.00247525" C="0.00247525" G="0.00247525" T="0.992574"/>
      <pos A="0.00247525" C="0.121764" G="0.873285" T="0.00247525"/>
      <pos A="0.0531731" C="0.220178" G="0.375253" T="0.351396"/>
    </motif>
    <motif db="0" id="MNX1_HUMAN.H11MO.0.D" length="19" nsites="27" evalue="1.0e+000"
        url="http://hocomoco.autosome.ru/motif/MNX1_HUMAN.H11MO.0.D">
      <pos A="0.305351" C="0.489852" G="0.0839483" T="0.120849"/>
      <pos A="0.111624" C="0.222325" G="0.259225" T="0.406827"/>
      <pos A="0.554428" C="0.0747232" G="0.111624" T="0.259225"/>
      <pos A="0.130074" C="0.166974" G="0.0931734" T="0.609779"/>
      <pos A="0.000922509" C="0.000922509" G="0.0747232" T="0.923432"/>
      <pos A="0.111624" C="0.259225" G="0.0378229" T="0.591328"/>
      <pos A="0.333026" C="0.0747232" G="0.222325" T="0.369926"/>
      <pos A="0.443727" C="0.333026" G="0.000922509" T="0.222325"/>
      <pos A="0.369926" C="0.148524" G="0.148524" T="0.333026"/>
      <pos A="0.222325" C="0.0747232" G="0.111624" T="0.591328"/>
      <pos A="0.369926" C="0.296125" G="0.0747232" T="0.259225"/>
      <pos A="0.591328" C="0.0747232" G="0.000922509" T="0.333026"/>
      <pos A="0.0378229" C="0.849631" G="0.0747232" T="0.0378229"/>
      <pos A="0.0747232" C="0.443727" G="0.0747232" T="0.406827"/>
      <pos A="0.259225" C="0.480627" G="0.000922509" T="0.259225"/>
      <pos A="0.0101476" C="0.305351" G="0.157749" T="0.526753"/>
      <pos A="0.157749" C="0.194649" G="0.157749" T="0.489852"/>
      <pos A="0.351476" C="0.203875" G="0.130074" T="0.314576"/>
      <pos A="0.369926" C="0.185424" G="0.148524" T="0.296125"/>
    </motif>
    <motif db="0" id="MTF1_HUMAN.H11MO.0.C" length="17" nsites="35" evalue="1.0e+000"
        url="http://hocomoco.autosome.ru/motif/MTF1_HUMAN.H11MO.0.C">
      <pos A="0.439705" C="0.343825" G="0.110974" T="0.105495"/>
      <pos A="0.134944" C="0.0664585" G="0.797885" T="0.000712251"/>
      <pos A="0.0938527" C="0.0281065" G="0.378753" T="0.499288"/>
      <pos A="0.214387" C="0.170557" G="0.595168" T="0.0198882"/>
      <pos A="0.217127" C="0.540379" G="0.0445431" T="0.197951"/>
      <pos A="0.0856345" C="0.844455" G="0.0253671" T="0.0445431"/>
      <pos A="0.000712251" C="0.000712251" G="0.997863" T="0.000712251"/>
      <pos A="0.0965922" C="0.0253671" G="0.129465" T="0.748575"/>
      <pos A="0.000712251" C="0.0281065" G="0.970469" T="0.000712251"/>
      <pos A="0.000712251" C="0.326704" G="0.000712251" T="0.671872"/>
      <pos A="0.000712251" C="0.000712251" G="0.997863" T="0.000712251"/>
      <pos A="0.000712251" C="0.973208" G="0.000712251" T="0.0253671"/>
      <pos A="0.997863" C="0.000712251" G="0.000712251" T="0.000712251"/>
      <pos A="0.532161" C="0.123986" G="0.178775" T="0.165078"/>
      <pos A="0.63078" C="0.271915" G="0.0527613" T="0.0445431"/>
      <pos A="0.408887" C="0.10481" G="0.293831" T="0.192472"/>
      <pos A="0.119877" C="0.434911" G="0.311637" T="0.133574"/>
    </motif>
    <motif db="0" id="MXI1_HUMAN.H11MO.0.A" length="15" nsites="500" evalue="1.0e+000"
        url="http://hocomoco.autosome.ru/motif/MXI1_HUMAN.H11MO.0.A">
      <pos A="0.229116" C="0.302422" G="0.393893" T="0.0745693"/>
      <pos A="0.00426041" C="0.967884" G="0.0258572" T="0.00199819"/>
      <pos A="0.964584" C="0.00170879" G="0.0299196" T="0.00378757"/>
      <pos A="0.022062" C="0.890618" G="0.0661165" T="0.0212036"/>
      <pos A="0.172994" C="0.0657976" G="0.751726" T="0.00948167"/>
      <pos A="0.0666986" C="0.0944282" G="0.0422768" T="0.796596"/>
      <pos A="0.007851" C="4.999e-05" G="0.985773" T="0.00632647"/>
      <pos A="0.0611057" C="0.171933" G="0.594561" T="0.1724"/>
      <pos A="0.119062" C="0.391811" G="0.371152" T="0.117974"/>
      <pos A="0.198314" C="0.239882" G="0.284866" T="0.276938"/>
      <pos A="0.0335558" C="0.232127" G="0.56559" T="0.168727"/>
      <pos A="0.118677" C="0.391928" G="0.320073" T="0.169323"/>
      <pos A="0.139129" C="0.305183" G="0.362948" T="0.19274"/>
      <pos A="0.163426" C="0.217487" G="0.451574" T="0.167513"/>
      <pos A="0.178987" C="0.307097" G="0.413344" T="0.100572"/>
    </motif>
    <motif db="0" id="MYBA_HUMAN.H11MO.0.D" length="15" nsites="500" evalue="1.0e+000"
        url="http://hocomoco.autosome.ru/motif/MYBA_HUMAN.H11MO.0.D">
      <pos A="0.35198" C="0.19801" G="0.331984" T="0.118026"/>
      <pos A="0.0960308" C="0.188012" G="0.585933" T="0.130024"/>
      <pos A="0.15002" C="0.252" G="0.158018" T="0.439962"/>
      <pos A="0.134023" C="0.0340432" G="0.791892" T="0.040042"/>
      <pos A="0.162018" C="0.0160468" G="0.765897" T="0.0560388"/>
      <pos A="0.0120476" C="0.969856" G="0.0140472" T="0.00404919"/>
      <pos A="0.431964" C="0.273995" G="0.283993" T="0.010048"/>
      <pos A="4.999e-05" C="0.00404919" G="0.989852" T="0.00604879"/>
      <pos A="4.999e-05" C="0.0120476" G="0.00404919" T="0.983853"/>
      <pos A="0.00204959" C="0.00204959" G="0.00404919" T="0.991852"/>
      <pos A="0.335983" C="0.0320436" G="0.537942" T="0.0940312"/>
      <pos A="0.184013" C="0.317986" G="0.457958" T="0.040042"/>
      <pos A="0.371976" C="0.224005" G="0.253999" T="0.15002"/>
      <pos A="0.208008" C="0.182014" G="0.521946" T="0.0880324"/>
      <pos A="0.337982" C="0.214007" G="0.329984" T="0.118026"/>
    </motif>
    <motif db="0" id="MZF1_HUMAN.H11MO.0.B" length="13" nsites="500" evalue="1.0e+000"
        url="http://hocomoco.autosome.ru/motif/MZF1_HUMAN.H11MO.0.B">
      <pos A="0.365977" C="0.134023" G="0.377974" T="0.122026"/>
      <pos A="0.343981" C="0.110028" G="0.463957" T="0.0820336"/>
      <pos A="0.445961" C="0.0360428" G="0.246001" T="0.271996"/>
      <pos A="0.383973" C="4.999e-05" G="0.609928" T="0.00604879"/>
      <pos A="0.0120476" C="0.00404919" G="0.853879" T="0.130024"/>
      <pos A="0.0220456" C="4.999e-05" G="0.973855" T="0.00404919"/>
      <pos A="0.00604879" C="0.00604879" G="0.983853" T="0.00404919"/>
      <pos A="0.987852" C="0.00404919" G="0.00404919" T="0.00404919"/>
      <pos A="0.405969" C="0.010048" G="0.106029" T="0.477954"/>
      <pos A="0.0520396" C="0.144021" G="0.259998" T="0.543941"/>
      <pos A="0.184013" C="0.140022" G="0.375975" T="0.29999"/>
      <pos A="0.291992" C="0.114027" G="0.477954" T="0.116027"/>
      <pos A="0.34798" C="0.172016" G="0.359978" T="0.120026"/>
    </motif>
    <motif db="0" id="NFAC1_HUMAN.H11MO.0.B" length="15" nsites="500" evalue="1.0e+000"
        url="http://hocomoco.autosome.ru/motif/NFAC1_HUMAN.H11MO.0.B">
      <pos A="0.481954" C="0.230004" G="0.234003" T="0.0540392"/>
      <pos A="0.393971" C="0.05004" G="0.060038" T="0.495951"/>
      <pos A="0.0840332" C="0.00804839" G="0.903869" T="0.00404919"/>
      <pos A="0.0140472" C="0.0460408" G="0.929864" T="0.010048"/>
      <pos A="0.945861" C="0.0120476" G="0.0360428" T="0.00604879"/>
      <pos A="0.809888" C="0.0680364" G="0.104029" T="0.0180464"/>
      <pos A="0.821886" C="0.0680364" G="0.0840332" T="0.0260448"/>
      <pos A="0.49995" C="0.166017" G="0.267996" T="0.0660368"/>
      <pos A="0.493951" C="0.0520396" G="0.142022" T="0.311988"/>
      <pos A="0.355979" C="0.238002" G="0.345981" T="0.060038"/>
      <pos A="0.487952" C="0.0880324" G="0.0440412" T="0.379974"/>
      <pos A="0.263997" C="0.030044" G="0.54794" T="0.158018"/>
      <pos A="0.537942" C="0.122026" G="0.222006" T="0.118026"/>
      <pos A="0.429964" C="0.317986" G="0.188012" T="0.0640372"/>
      <pos A="0.44996" C="0.120026" G="0.138022" T="0.291992"/>
    </motif>
    <motif db="0" id="NFAC3_HUMAN.H11MO.0.B" length="9" nsites="18" evalue="1.0e+000"
        url="http://hocomoco.autosome.ru/motif/NFAC3_HUMAN.H11MO.0.B">
      <pos A="0.136991" C="0.136991" G="0.0285033" T="0.697514"/>
      <pos A="0.00138122" C="0.00138122" G="0.995856" T="0.00138122"/>
      <pos A="0.00138122" C="0.00138122" G="0.995856" T="0.00138122"/>
      <pos A="0.929558" C="0.00138122" G="0.0676796" T="0.00138122"/>
      <pos A="0.887368" C="0.00138122" G="0.109869" T="0.00138122"/>
      <pos A="0.995856" C="0.00138122" G="0.00138122" T="0.00138122"/>
      <pos A="0.772853" C="0.170141" G="0.0556253" T="0.00138122"/>
      <pos A="0.326846" C="0.393144" G="0.0676796" T="0.21233"/>
      <pos A="0.115897" C="0.314792" G="0.0495982" T="0.519714"/>
    </motif>
    <motif db="0" id="NFIA_HUMAN.H11MO.0.C" length="15" nsites="233" evalue="1.0e+000"
        url="http://hocomoco.autosome.ru/motif/NFIA_HUMAN.H11MO.0.C">
      <pos A="0.145398" C="0.213939" G="0.108192" T="0.532471"/>
      <pos A="0.0336163" C="0.03057" G="0.0693013" T="0.866512"/>
      <pos A="0.0458014" C="0.0088109" G="0.877827" T="0.0675605"/>
      <pos A="0.0658198" C="0.0296997" G="0.854762" T="0.0497181"/>
      <pos A="0.111079" C="0.720291" G="0.114995" T="0.0536347"/>
      <pos A="0.415136" C="0.250003" G="0.1225" T="0.212362"/>
      <pos A="0.214864" C="0.327348" G="0.207028" T="0.250759"/>
      <pos A="0.367463" C="0.00192051" G="0.629421" T="0.00119521"/>
      <pos A="0.230311" C="0.218126" G="0.344318" T="0.207246"/>
      <pos A="0.302551" C="0.130874" G="0.101722" T="0.464852"/>
      <pos A="0.0755026" C="0.0694101" G="0.736284" T="0.118803"/>
      <pos A="0.0597272" C="0.812115" G="0.0629911" T="0.065167"/>
      <pos A="0.0571162" C="0.838661" G="0.0575513" T="0.0466718"/>
      <pos A="0.778823" C="0.0640791" G="0.0703892" T="0.0867086"/>
      <pos A="0.440599" C="0.0898609" G="0.354874" T="0.114666"/>
    </motif>
    <motif db="0" id="NFIB_HUMAN.H11MO.0.D" length="9" nsites="500" evalue="1.0e+000"
        url="http://hocomoco.autosome.ru/motif/NFIB_HUMAN.H11MO.0.D">
      <pos A="0.176015" C="0.375975" G="0.14802" T="0.29999"/>
      <pos A="0.0280444" C="0.577934" G="0.15002" T="0.244001"/>
      <pos A="4.999e-05" C="0.563937" G="0.00204959" T="0.433963"/>
      <pos A="0.00204959" C="4.999e-05" G="0.00804839" T="0.989852"/>
      <pos A="4.999e-05" C="4.999e-05" G="0.99985" T="4.999e-05"/>
      <pos A="0.00204959" C="4.999e-05" G="0.993851" T="0.00404919"/>
      <pos A="0.030044" C="0.963857" G="0.00404919" T="0.00204959"/>
      <pos A="0.657918" C="0.0340432" G="0.00204959" T="0.305989"/>
      <pos A="0.0740352" C="0.293991" G="0.495951" T="0.136023"/>
    </motif>
    <motif db="0" id="NFIC_HUMAN.H11MO.0.A" length="17" nsites="500" evalue="1.0e+000"
        url="http://hocomoco.autosome.ru/motif/NFIC_HUMAN.H11MO.0.A">
      <pos A="0.118026" C="0.487952" G="0.212008" T="0.182014"/>
      <pos A="0.0760348" C="0.435963" G="0.0360428" T="0.45196"/>
      <pos A="0.0660368" C="0.0220456" G="0.168016" T="0.743901"/>
      <pos A="0.0140472" C="0.00804839" G="0.915867" T="0.0620376"/>
      <pos A="0.0420416" C="0.0320436" G="0.889872" T="0.0360428"/>
      <pos A="0.204009" C="0.679914" G="0.0580384" T="0.0580384"/>
      <pos A="0.317986" C="0.253999" G="0.0640372" T="0.363977"/>
      <pos A="0.0920316" C="0.413967" G="0.252" T="0.242002"/>
      <pos A="4.999e-05" C="0.60193" G="4.999e-05" T="0.39797"/>
      <pos A="0.234003" C="0.39997" G="0.174015" T="0.192012"/>
      <pos A="0.285993" C="0.090032" G="0.180014" T="0.443961"/>
      <pos A="0.020046" C="0.0880324" G="0.627924" T="0.263997"/>
      <pos A="0.0240452" C="0.857878" G="0.0460408" T="0.0720356"/>
      <pos A="0.0180464" C="0.961858" G="0.00804839" T="0.0120476"/>
      <pos A="0.669916" C="0.244001" G="0.0140472" T="0.0720356"/>
      <pos A="0.455959" C="0.070036" G="0.377974" T="0.0960308"/>
      <pos A="0.214007" C="0.222006" G="0.457958" T="0.106029"/>
    </motif>
    <motif db="0" id="NFKB1_HUMAN.H11MO.1.B" length="11" nsites="497" evalue="1.0e+000"
        url="http://hocomoco.autosome.ru/motif/NFKB1_HUMAN.H11MO.1.B">
      <pos A="0.050342" C="0.00809696" G="0.901277" T="0.0402836"/>
      <pos A="0.068447" C="0.00809696" G="0.915359" T="0.00809696"/>
      <pos A="0.014132" C="0.00608529" G="0.961627" T="0.0181553"/>
      <pos A="0.710169" C="0.0101086" G="0.273637" T="0.00608529"/>
      <pos A="0.859032" C="0.0483303" G="0.0885637" T="0.00407363"/>
      <pos A="0.941511" C="0.00206196" G="0.056377" T="5.02917e-05"/>
      <pos A="0.136844" C="0.152937" G="0.261567" T="0.448652"/>
      <pos A="0.106669" C="0.348069" G="0.0422953" T="0.502967"/>
      <pos A="0.062412" C="0.913347" G="0.0161436" T="0.00809696"/>
      <pos A="0.062412" C="0.921394" G="0.00206196" T="0.014132"/>
      <pos A="0.0583887" C="0.875126" G="0.032237" T="0.0342486"/>
    </motif>
    <motif db="0" id="NFKB2_HUMAN.H11MO.0.B" length="11" nsites="500" evalue="1.0e+000"
        url="http://hocomoco.autosome.ru/motif/NFKB2_HUMAN.H11MO.0.B">
      <pos A="0.118026" C="0.0520396" G="0.665917" T="0.164017"/>
      <pos A="0.0640372" C="0.00204959" G="0.917866" T="0.0160468"/>
      <pos A="0.0420416" C="0.00204959" G="0.925865" T="0.030044"/>
      <pos A="0.543941" C="0.00404919" G="0.419966" T="0.0320436"/>
      <pos A="0.811888" C="0.0780344" G="0.108028" T="0.00204959"/>
      <pos A="0.971856" C="0.00804839" G="0.0120476" T="0.00804839"/>
      <pos A="0.186013" C="0.122026" G="0.457958" T="0.234003"/>
      <pos A="0.0880324" C="0.471956" G="0.0280444" T="0.411968"/>
      <pos A="0.132024" C="0.867876" G="4.999e-05" T="4.999e-05"/>
      <pos A="0.00204959" C="0.975855" G="0.00204959" T="0.020046"/>
      <pos A="0.0980304" C="0.835883" G="0.020046" T="0.0460408"/>
    </motif>
    <motif db="0" id="NKX25_HUMAN.H11MO.0.B" length="8" nsites="499" evalue="1.0e+000"
        url="http://hocomoco.autosome.ru/motif/NKX25_HUMAN.H11MO.0.B">
      <pos A="0.106241" C="0.164346" G="0.310609" T="0.418804"/>
      <pos A="0.0761871" C="0.114256" G="0.537017" T="0.272541"/>
      <pos A="0.422811" C="0.0341114" G="0.518984" T="0.0240934"/>
      <pos A="0.979814" C="0.0160789" G="5.00902e-05" T="0.0040573"/>
      <pos A="0.036115" C="0.0040573" G="0.959778" T="5.00902e-05"/>
      <pos A="0.545031" C="0.0601583" G="0.0180825" T="0.376728"/>
      <pos A="0.198407" C="0.0020537" G="0.769435" T="0.0301042"/>
      <pos A="0.168353" C="0.302595" G="0.484923" T="0.0441294"/>
    </motif>
    <motif db="0" id="NKX61_HUMAN.H11MO.0.B" length="19" nsites="500" evalue="1.0e+000"
        url="http://hocomoco.autosome.ru/motif/NKX61_HUMAN.H11MO.0.B">
      <pos A="0.244001" C="0.118026" G="0.525945" T="0.112028"/>
      <pos A="0.705909" C="0.0880324" G="0.15002" T="0.0560388"/>
      <pos A="0.168016" C="0.269996" G="0.0920316" T="0.469956"/>
      <pos A="0.311988" C="0.05004" G="0.118026" T="0.519946"/>
      <pos A="0.607928" C="0.060038" G="0.265997" T="0.0660368"/>
      <pos A="0.985853" C="0.00204959" G="0.00804839" T="0.00404919"/>
      <pos A="0.030044" C="0.0460408" G="0.124025" T="0.79989"/>
      <pos A="0.0420416" C="0.0920316" G="0.559938" T="0.305989"/>
      <pos A="0.377974" C="0.0740352" G="0.39997" T="0.14802"/>
      <pos A="0.126025" C="0.335983" G="0.431964" T="0.106029"/>
      <pos A="0.333983" C="0.216007" G="0.158018" T="0.291992"/>
      <pos A="0.459958" C="0.060038" G="0.106029" T="0.373975"/>
      <pos A="0.389972" C="0.0560388" G="0.0420416" T="0.511948"/>
      <pos A="0.29799" C="0.0560388" G="0.0480404" T="0.59793"/>
      <pos A="0.138022" C="0.104029" G="0.0520396" T="0.705909"/>
      <pos A="0.595931" C="0.108028" G="0.253999" T="0.0420416"/>
      <pos A="0.979854" C="4.999e-05" G="0.0140472" T="0.00604879"/>
      <pos A="0.126025" C="0.030044" G="0.070036" T="0.773895"/>
      <pos A="0.154019" C="0.0920316" G="0.39797" T="0.355979"/>
    </motif>
    <motif db="0" id="NR0B1_HUMAN.H11MO.0.D" length="10" nsites="9" evalue="1.0e+000"
        url="http://hocomoco.autosome.ru/motif/NR0B1_HUMAN.H11MO.0.D">
      <pos A="0.0255205" C="0.246747" G="0.611119" T="0.116614"/>
      <pos A="0.341093" C="0.653412" G="0.00274725" T="0.00274725"/>
      <pos A="0.106854" C="0.00274725" G="0.887652" T="0.00274725"/>
      <pos A="0.119867" C="0.00274725" G="0.354106" T="0.523279"/>
      <pos A="0.00274725" C="0.00274725" G="0.991758" T="0.00274725"/>
      <pos A="0.00274725" C="0.197947" G="0.796559" T="0.00274725"/>
      <pos A="0.21096" C="0.00274725" G="0.679439" T="0.106854"/>
      <pos A="0.757519" C="0.119867" G="0.119867" T="0.00274725"/>
      <pos A="0.197947" C="0.36712" G="0.432186" T="0.00274725"/>
      <pos A="0.562319" C="0.00274725" G="0.432186" T="0.00274725"/>
    </motif>
    <motif db="0" id="NR1D1_HUMAN.H11MO.0.B" length="19" nsites="500" evalue="1.0e+000"
        url="http://hocomoco.autosome.ru/motif/NR1D1_HUMAN.H11MO.0.B">
      <pos A="0.421966" C="0.080034" G="0.321986" T="0.176015"/>
      <pos A="0.307988" C="0.0560388" G="0.535943" T="0.10003"/>
      <pos A="0.25" C="0.210008" G="0.491952" T="0.0480404"/>
      <pos A="0.269996" C="0.214007" G="0.321986" T="0.194011"/>
      <pos A="0.473955" C="0.44996" G="0.0460408" T="0.030044"/>
      <pos A="0.737902" C="0.00604879" G="0.0560388" T="0.20001"/>
      <pos A="0.080034" C="0.365977" G="0.427964" T="0.126025"/>
      <pos A="0.106029" C="0.0240452" G="0.0820336" T="0.787892"/>
      <pos A="0.196011" C="0.00204959" G="0.771896" T="0.030044"/>
      <pos A="0.0660368" C="0.0120476" G="0.729904" T="0.192012"/>
      <pos A="0.020046" C="0.05004" G="0.889872" T="0.040042"/>
      <pos A="0.146021" C="0.142022" G="0.196011" T="0.515947"/>
      <pos A="0.124025" C="0.669916" G="0.116027" T="0.090032"/>
      <pos A="0.877874" C="0.040042" G="0.0220456" T="0.060038"/>
      <pos A="0.210008" C="0.194011" G="0.465957" T="0.130024"/>
      <pos A="0.359978" C="0.118026" G="0.311988" T="0.210008"/>
      <pos A="0.367976" C="0.130024" G="0.35198" T="0.15002"/>
      <pos A="0.267996" C="0.0860328" G="0.417966" T="0.228004"/>
      <pos A="0.234003" C="0.176015" G="0.431964" T="0.158018"/>
    </motif>
    <motif db="0" id="NR1H3_HUMAN.H11MO.0.B" length="19" nsites="500" evalue="1.0e+000"
        url="http://hocomoco.autosome.ru/motif/NR1H3_HUMAN.H11MO.0.B">
      <pos A="0.168016" C="0.481954" G="0.208008" T="0.142022"/>
      <pos A="0.423965" C="0.224005" G="0.124025" T="0.228004"/>
      <pos A="0.373975" C="0.126025" G="0.419966" T="0.080034"/>
      <pos A="0.543941" C="0.0260448" G="0.379974" T="0.05004"/>
[truncated: 290,062 more chars]
