# Supplementary material for: DeepEPI: CNN-transformer-based model for extracting TF interactions through predicting enhancer-promoter interactions
Source: Bioinform Adv. 2025 Sep 17;5(1):vbaf221. doi: 10.1093/bioadv/vbaf221 (PMC12478696; doi:10.1093/bioadv/vbaf221)
Supplement: vbaf221_Supplementary_Data [file vbaf221_supplementary_data.zip › Supplementary_file5/IMR90/result_enhancer107-IMR90/tomtom.tsv]

Query_ID	Target_ID	Optimal_offset	p-value	E-value	q-value	Overlap	Query_consensus	Target_consensus	Orientation
M1	NR1D1_HUMAN.H11MO.0.B	-22	0.000275148	0.211589	0.421986	18	CATTTATTGCTTTGCAGTATCTCGTTGTAGCCTAGAGAGC	CCTTCTGACCCACTTCCCT	-
M1	RARG_HUMAN.H11MO.0.B	-15	0.000787611	0.605673	0.448149	18	CATTTATTGCTTTGCAGTATCTCGTTGTAGCCTAGAGAGC	CCCAGGTCACTCTGACCT	-
M1	MNX1_HUMAN.H11MO.0.D	-18	0.000876622	0.674122	0.448149	19	CATTTATTGCTTTGCAGTATCTCGTTGTAGCCTAGAGAGC	CTATTTTAATAACCCTTAA	+
M1	RORA_HUMAN.H11MO.0.C	-24	0.00164083	1.2618	0.493522	13	CATTTATTGCTTTGCAGTATCTCGTTGTAGCCTAGAGAGC	CCCTGACCTAGTT	-
M1	TLX1_HUMAN.H11MO.0.D	-10	0.00173036	1.33065	0.493522	17	CATTTATTGCTTTGCAGTATCTCGTTGTAGCCTAGAGAGC	CTGGCAAGTTGCCAAGG	+
M1	MAF_HUMAN.H11MO.0.A	-2	0.00206653	1.58916	0.493522	19	CATTTATTGCTTTGCAGTATCTCGTTGTAGCCTAGAGAGC	TTGCTGAGTCAGCAGATTC	-
M1	ZN350_HUMAN.H11MO.0.C	-16	0.00225254	1.73221	0.493522	18	CATTTATTGCTTTGCAGTATCTCGTTGTAGCCTAGAGAGC	CAGTCCTTTTATGACCTA	+
M2	MNX1_HUMAN.H11MO.0.D	-11	9.42418e-05	0.072472	0.14463	19	ATTGTATTCAAAACTCAGATAACAGGATGCTTTGCCTGCT	TTAAGGGTTATTAAAATAG	-
M2	IRX2_HUMAN.H11MO.0.D	-11	0.000726615	0.558767	0.371706	19	ATTGTATTCAAAACTCAGATAACAGGATGCTTTGCCTGCT	ACATGGGTGGGCATGTTGG	+
M2	GATA1_HUMAN.H11MO.0.A	-29	0.00165781	1.27486	0.39532	11	ATTGTATTCAAAACTCAGATAACAGGATGCTTTGCCTGCT	CTGGCGGGGACAGATAAGA	+
M2	RXRA_HUMAN.H11MO.0.A	0	0.00180567	1.38856	0.39532	20	ATTGTATTCAAAACTCAGATAACAGGATGCTTTGCCTGCT	GGGGGAGGCAGAGGTCAGAG	+
M2	ZN394_HUMAN.H11MO.0.C	-18	0.00193696	1.48952	0.39532	20	ATTGTATTCAAAACTCAGATAACAGGATGCTTTGCCTGCT	AGAATGGAATAGAATGGAAT	+
M2	HXC10_HUMAN.H11MO.0.D	-3	0.00206074	1.58471	0.39532	19	ATTGTATTCAAAACTCAGATAACAGGATGCTTTGCCTGCT	GTAATAAAAAAATTAAAAA	-
M2	BRAC_HUMAN.H11MO.0.A	-4	0.00255661	1.96603	0.402548	20	ATTGTATTCAAAACTCAGATAACAGGATGCTTTGCCTGCT	TTAGCAGGGAGGTGTGAAAT	+
M2	FOXD3_HUMAN.H11MO.0.D	-11	0.00262302	2.0171	0.402548	15	ATTGTATTCAAAACTCAGATAACAGGATGCTTTGCCTGCT	TGCTAAGTAAACAAA	-
M4	MNX1_HUMAN.H11MO.0.D	-3	0.000312522	0.240329	0.369809	19	GATCCACAAGGTATGATGATGATTGGTGGGGGCTATGTTA	TTAAGGGTTATTAAAATAG	-
M4	IRX2_HUMAN.H11MO.0.D	-10	0.000700275	0.538512	0.369809	19	GATCCACAAGGTATGATGATGATTGGTGGGGGCTATGTTA	ACATGGGTGGGCATGTTGG	+
M4	ZN394_HUMAN.H11MO.0.C	-9	0.000986943	0.75896	0.369809	20	GATCCACAAGGTATGATGATGATTGGTGGGGGCTATGTTA	AGAATGGAATAGAATGGAAT	+
M5	MNX1_HUMAN.H11MO.0.D	-11	5.12957e-05	0.0394464	0.0788769	19	CGAATTAGTATATAAGGGATATAATCATGATTGCTAATCG	TTAAGGGTTATTAAAATAG	-
M5	IRX2_HUMAN.H11MO.0.D	-3	0.000244685	0.188163	0.188125	19	CGAATTAGTATATAAGGGATATAATCATGATTGCTAATCG	ACATGGGTGGGCATGTTGG	+
M5	ZN394_HUMAN.H11MO.0.C	-1	0.000983115	0.756015	0.315325	20	CGAATTAGTATATAAGGGATATAATCATGATTGCTAATCG	AGAATGGAATAGAATGGAAT	+
M5	GATA1_HUMAN.H11MO.0.A	-29	0.00102532	0.788472	0.315325	11	CGAATTAGTATATAAGGGATATAATCATGATTGCTAATCG	CTGGCGGGGACAGATAAGA	+
M6	TLX1_HUMAN.H11MO.0.D	-8	0.000290765	0.223598	0.191773	17	CCCTTGCTCCTAGGCCTGTGAGCCTGAAGCGAGATGGTAG	CCTTGGCAACTTGCCAG	-
M6	SMAD3_HUMAN.H11MO.0.B	0	0.000344104	0.264616	0.191773	12	CCCTTGCTCCTAGGCCTGTGAGCCTGAAGCGAGATGGTAG	CTCTGTCACCTG	+
M6	RXRA_HUMAN.H11MO.0.A	-15	0.000481538	0.370303	0.191773	20	CCCTTGCTCCTAGGCCTGTGAGCCTGAAGCGAGATGGTAG	GGGGGAGGCAGAGGTCAGAG	+
M6	ZFX_HUMAN.H11MO.1.A	-2	0.000645564	0.496439	0.191773	17	CCCTTGCTCCTAGGCCTGTGAGCCTGAAGCGAGATGGTAG	CCCCGGCCTCCGCCCCC	-
M6	Z324A_HUMAN.H11MO.0.C	-11	0.000754392	0.580128	0.191773	23	CCCTTGCTCCTAGGCCTGTGAGCCTGAAGCGAGATGGTAG	TGGCAGCAAAGGATGGTTTGATA	-
M6	LYL1_HUMAN.H11MO.0.A	-23	0.00174751	1.34384	0.333175	14	CCCTTGCTCCTAGGCCTGTGAGCCTGAAGCGAGATGGTAG	CAGGAAACAGCTGG	-
M6	PPARD_HUMAN.H11MO.0.D	2	0.00174751	1.34384	0.333175	12	CCCTTGCTCCTAGGCCTGTGAGCCTGAAGCGAGATGGTAG	TGACCTTTGTCCTA	-
M6	FEV_HUMAN.H11MO.0.B	-21	0.00221903	1.70643	0.376064	10	CCCTTGCTCCTAGGCCTGTGAGCCTGAAGCGAGATGGTAG	GCGGGAAGCG	+
M6	ZF64A_HUMAN.H11MO.0.D	-2	0.00310588	2.38842	0.424369	16	CCCTTGCTCCTAGGCCTGTGAGCCTGAAGCGAGATGGTAG	CAGGTTCCCGGGCCCC	-
M6	PAX2_HUMAN.H11MO.0.D	-11	0.00351285	2.70138	0.424369	18	CCCTTGCTCCTAGGCCTGTGAGCCTGAAGCGAGATGGTAG	TGTCACGCATGACTGAAC	-
M6	STAT1_HUMAN.H11MO.0.A	-1	0.00389896	2.9983	0.424369	19	CCCTTGCTCCTAGGCCTGTGAGCCTGAAGCGAGATGGTAG	CCCCTTTCCTGGAAATCAC	+
M6	MNX1_HUMAN.H11MO.0.D	-17	0.00389896	2.9983	0.424369	19	CCCTTGCTCCTAGGCCTGTGAGCCTGAAGCGAGATGGTAG	TTAAGGGTTATTAAAATAG	-
M6	ZN394_HUMAN.H11MO.0.C	-24	0.00424442	3.26396	0.424369	16	CCCTTGCTCCTAGGCCTGTGAGCCTGAAGCGAGATGGTAG	AGAATGGAATAGAATGGAAT	+
M6	BRAC_HUMAN.H11MO.0.A	-10	0.00455172	3.50027	0.424369	20	CCCTTGCTCCTAGGCCTGTGAGCCTGAAGCGAGATGGTAG	TTAGCAGGGAGGTGTGAAAT	+
M6	OLIG2_HUMAN.H11MO.0.B	-19	0.00472988	3.63728	0.424369	18	CCCTTGCTCCTAGGCCTGTGAGCCTGAAGCGAGATGGTAG	CAGAAGGGAAACAGCTGG	-
M6	IRX2_HUMAN.H11MO.0.D	-21	0.00557635	4.28821	0.44765	19	CCCTTGCTCCTAGGCCTGTGAGCCTGAAGCGAGATGGTAG	ACATGGGTGGGCATGTTGG	+
M6	VEZF1_HUMAN.H11MO.0.C	0	0.00665414	5.11703	0.499871	22	CCCTTGCTCCTAGGCCTGTGAGCCTGAAGCGAGATGGTAG	CCCCTCCCCCTCCCCCCTCCCC	-
M6	NR1D1_HUMAN.H11MO.0.B	0	0.00688233	5.29251	0.499871	19	CCCTTGCTCCTAGGCCTGTGAGCCTGAAGCGAGATGGTAG	CCTTCTGACCCACTTCCCT	-
M7	KLF9_HUMAN.H11MO.0.C	-26	8.34524e-05	0.0641749	0.0694329	14	AGATTTAGGTCAGAAGAAAAATGGGAGGGGTGGGCGCGGC	GGAGGGGGCGTGGCC	+
M7	KLF14_HUMAN.H11MO.0.D	-27	0.000172621	0.132746	0.0694329	13	AGATTTAGGTCAGAAGAAAAATGGGAGGGGTGGGCGCGGC	AGGGGGGCGTGGC	+
M7	KLF13_HUMAN.H11MO.0.D	-27	0.000214596	0.165024	0.0694329	11	AGATTTAGGTCAGAAGAAAAATGGGAGGGGTGGGCGCGGC	AGGGGGGCGTG	+
M7	KLF12_HUMAN.H11MO.0.C	-29	0.000261251	0.200902	0.0694329	11	AGATTTAGGTCAGAAGAAAAATGGGAGGGGTGGGCGCGGC	AGGGGCGGGGC	+
M7	KLF16_HUMAN.H11MO.0.D	-20	0.000316986	0.243762	0.0694329	19	AGATTTAGGTCAGAAGAAAAATGGGAGGGGTGGGCGCGGC	GGGGGCGGGGGGGGGGGGG	+
M7	MAZ_HUMAN.H11MO.1.A	-20	0.000338495	0.260303	0.0694329	11	AGATTTAGGTCAGAAGAAAAATGGGAGGGGTGGGCGCGGC	GAGGGAGGGGG	+
M7	ESR2_HUMAN.H11MO.1.A	-6	0.000349323	0.268629	0.0694329	7	AGATTTAGGTCAGAAGAAAAATGGGAGGGGTGGGCGCGGC	AGGTCAC	+
M7	TBX15_HUMAN.H11MO.0.D	-21	0.000420922	0.323689	0.0694329	19	AGATTTAGGTCAGAAGAAAAATGGGAGGGGTGGGCGCGGC	GGGGGGGGGGGGGTGGGGG	+
M7	PATZ1_HUMAN.H11MO.1.C	-21	0.000454914	0.349829	0.0694329	9	AGATTTAGGTCAGAAGAAAAATGGGAGGGGTGGGCGCGGC	AGGGAGGGG	+
M7	KLF4_HUMAN.H11MO.0.A	-30	0.000475336	0.365533	0.0694329	10	AGATTTAGGTCAGAAGAAAAATGGGAGGGGTGGGCGCGGC	AGGGTGTGGC	+
M7	NR1D1_HUMAN.H11MO.1.D	0	0.000513013	0.394507	0.0694329	14	AGATTTAGGTCAGAAGAAAAATGGGAGGGGTGGGCGCGGC	AAAAGTAGGTCAAA	+
M7	THA_HUMAN.H11MO.1.D	-3	0.00103999	0.799755	0.129026	10	AGATTTAGGTCAGAAGAAAAATGGGAGGGGTGGGCGCGGC	CTCAGGTCAG	+
M7	TBX1_HUMAN.H11MO.0.D	-17	0.0011289	0.868127	0.129283	20	AGATTTAGGTCAGAAGAAAAATGGGAGGGGTGGGCGCGGC	GGGTGGGCAGGGGTGGGCGG	+
M7	SALL4_HUMAN.H11MO.0.B	-24	0.00142596	1.09657	0.141592	10	AGATTTAGGTCAGAAGAAAAATGGGAGGGGTGGGCGCGGC	GGAGGGTGGG	+
M7	SP1_HUMAN.H11MO.1.A	-28	0.00148732	1.14375	0.141592	12	AGATTTAGGTCAGAAGAAAAATGGGAGGGGTGGGCGCGGC	GGGGGGCGGGGCCG	+
M7	RARG_HUMAN.H11MO.1.B	-5	0.0015217	1.17019	0.141592	8	AGATTTAGGTCAGAAGAAAAATGGGAGGGGTGGGCGCGGC	GAGGTCAG	+
M7	ZN740_HUMAN.H11MO.0.D	-20	0.00164892	1.26802	0.144404	14	AGATTTAGGTCAGAAGAAAAATGGGAGGGGTGGGCGCGGC	GGGGGGGGGGTGGG	+
M7	KLF5_HUMAN.H11MO.0.A	-21	0.00192269	1.47855	0.159026	14	AGATTTAGGTCAGAAGAAAAATGGGAGGGGTGGGCGCGGC	AGGGTGGGGCTGGG	+
M7	RARB_HUMAN.H11MO.0.D	-5	0.00210848	1.62142	0.165213	11	AGATTTAGGTCAGAAGAAAAATGGGAGGGGTGGGCGCGGC	GAGGTCAGGGC	+
M7	KLF15_HUMAN.H11MO.0.A	-21	0.00264746	2.0359	0.19016	19	AGATTTAGGTCAGAAGAAAAATGGGAGGGGTGGGCGCGGC	GGGGAGGAGCAGGGGGGGG	+
M7	SP2_HUMAN.H11MO.1.B	-28	0.00302789	2.32845	0.19016	12	AGATTTAGGTCAGAAGAAAAATGGGAGGGGTGGGCGCGGC	AGGGGGCGGGGC	+
M7	EGR2_HUMAN.H11MO.1.A	-24	0.00303804	2.33625	0.19016	16	AGATTTAGGTCAGAAGAAAAATGGGAGGGGTGGGCGCGGC	GGGGCGTGGGCGGGGG	+
M7	RXRB_HUMAN.H11MO.0.C	-4	0.00315023	2.42252	0.19016	10	AGATTTAGGTCAGAAGAAAAATGGGAGGGGTGGGCGCGGC	TGAGGTCACA	+
M7	EGR2_HUMAN.H11MO.0.A	-21	0.00324677	2.49677	0.19016	18	AGATTTAGGTCAGAAGAAAAATGGGAGGGGTGGGCGCGGC	GGGGGGGTGTGGGAGGGG	+
M7	ZN467_HUMAN.H11MO.0.C	-21	0.00336464	2.58741	0.19016	19	AGATTTAGGTCAGAAGAAAAATGGGAGGGGTGGGCGCGGC	GGGGAGGGGAGGGGGGGGGGGG	+
M7	ZN219_HUMAN.H11MO.0.D	-22	0.00337127	2.59251	0.19016	12	AGATTTAGGTCAGAAGAAAAATGGGAGGGGTGGGCGCGGC	GAGGGGGGCGGA	+
M7	NR1H4_HUMAN.H11MO.1.B	-6	0.00349915	2.69085	0.19016	8	AGATTTAGGTCAGAAGAAAAATGGGAGGGGTGGGCGCGGC	AGGTCAGT	+
M7	SP4_HUMAN.H11MO.1.A	-22	0.00365306	2.8092	0.19016	16	AGATTTAGGTCAGAAGAAAAATGGGAGGGGTGGGCGCGGC	GGAGGGGGCGGGGCCG	+
M7	NR1H2_HUMAN.H11MO.0.D	-3	0.00387471	2.97965	0.19016	19	AGATTTAGGTCAGAAGAAAAATGGGAGGGGTGGGCGCGGC	TAAAGGTCAAAGGTCAACG	+
M7	ZN449_HUMAN.H11MO.0.C	-26	0.00393269	3.02424	0.19016	11	AGATTTAGGTCAGAAGAAAAATGGGAGGGGTGGGCGCGGC	TGGTTGGGCTT	+
M7	PURA_HUMAN.H11MO.0.D	-22	0.00395961	3.04494	0.19016	17	AGATTTAGGTCAGAAGAAAAATGGGAGGGGTGGGCGCGGC	GGAAGGGGGGGGCAGGG	+
M7	ZN281_HUMAN.H11MO.0.A	-22	0.00457916	3.52137	0.20408	15	AGATTTAGGTCAGAAGAAAAATGGGAGGGGTGGGCGCGGC	GGGTGGGGGAGGGGA	+
M7	SP1_HUMAN.H11MO.0.A	-19	0.00459156	3.53091	0.20408	21	AGATTTAGGTCAGAAGAAAAATGGGAGGGGTGGGCGCGGC	GGGGGGCGGGGCCGGGGGGGGG	+
M7	KLF3_HUMAN.H11MO.0.B	-21	0.00477093	3.66885	0.20408	19	AGATTTAGGTCAGAAGAAAAATGGGAGGGGTGGGCGCGGC	GGGGAGGGGCGGGGCCGGG	+
M7	PRDM6_HUMAN.H11MO.0.C	-10	0.00497038	3.82222	0.20408	13	AGATTTAGGTCAGAAGAAAAATGGGAGGGGTGGGCGCGGC	AAAAAGAAAAAAA	+
M7	RARA_HUMAN.H11MO.1.A	-5	0.00532849	4.09761	0.20408	10	AGATTTAGGTCAGAAGAAAAATGGGAGGGGTGGGCGCGGC	AAGGTCAGGG	+
M7	KLF1_HUMAN.H11MO.0.A	-21	0.00543134	4.1767	0.20408	14	AGATTTAGGTCAGAAGAAAAATGGGAGGGGTGGGCGCGGC	GGGGCGGGGCCGGG	+
M7	SOX17_HUMAN.H11MO.0.C	-14	0.00546932	4.20591	0.20408	11	AGATTTAGGTCAGAAGAAAAATGGGAGGGGTGGGCGCGGC	AAAACAATGGC	-
M7	ERR3_HUMAN.H11MO.0.B	-3	0.00557978	4.29085	0.20408	9	AGATTTAGGTCAGAAGAAAAATGGGAGGGGTGGGCGCGGC	TCAAGGTCA	+
M7	ZBT14_HUMAN.H11MO.0.C	-28	0.00557978	4.29085	0.20408	9	AGATTTAGGTCAGAAGAAAAATGGGAGGGGTGGGCGCGGC	GGAGCGCGC	+
M7	EGR1_HUMAN.H11MO.0.A	-23	0.00562025	4.32197	0.20408	17	AGATTTAGGTCAGAAGAAAAATGGGAGGGGTGGGCGCGGC	GAGGGCGTGGGCGGGGG	+
M7	ESR1_HUMAN.H11MO.1.A	-4	0.00597357	4.59367	0.209374	10	AGATTTAGGTCAGAAGAAAAATGGGAGGGGTGGGCGCGGC	CAAGGTCACC	+
M7	ZN148_HUMAN.H11MO.0.D	-26	0.00604731	4.65038	0.209374	14	AGATTTAGGTCAGAAGAAAAATGGGAGGGGTGGGCGCGGC	GGGGTGGGGGAGGGG	+
M7	WT1_HUMAN.H11MO.0.C	-16	0.00647286	4.97763	0.219014	20	AGATTTAGGTCAGAAGAAAAATGGGAGGGGTGGGCGCGGC	GGGCGGGGGAGGAGGGGGGG	+
M7	IKZF1_HUMAN.H11MO.0.C	-20	0.00719684	5.53437	0.235803	8	AGATTTAGGTCAGAAGAAAAATGGGAGGGGTGGGCGCGGC	TTGGGAGA	+
M7	SP3_HUMAN.H11MO.0.B	-21	0.00728581	5.60279	0.235803	19	AGATTTAGGTCAGAAGAAAAATGGGAGGGGTGGGCGCGGC	GGGGGGGGGCGGGGCCGGGG	+
M7	ERR2_HUMAN.H11MO.0.A	-3	0.00753154	5.79175	0.23857	9	AGATTTAGGTCAGAAGAAAAATGGGAGGGGTGGGCGCGGC	TCAAGGTCA	+
M7	ZN410_HUMAN.H11MO.0.D	-16	0.00775128	5.96073	0.240415	13	AGATTTAGGTCAGAAGAAAAATGGGAGGGGTGGGCGCGGC	TATTATGGGATGG	+
M7	ZIC1_HUMAN.H11MO.0.B	-26	0.00799103	6.1451	0.242793	9	AGATTTAGGTCAGAAGAAAAATGGGAGGGGTGGGCGCGGC	GGGGTGGTC	+
M7	GLI2_HUMAN.H11MO.0.D	-25	0.00839713	6.45739	0.244528	11	AGATTTAGGTCAGAAGAAAAATGGGAGGGGTGGGCGCGGC	GTGGGTGGTCT	+
M7	WT1_HUMAN.H11MO.1.B	-20	0.00839713	6.45739	0.244528	11	AGATTTAGGTCAGAAGAAAAATGGGAGGGGTGGGCGCGGC	GTGGGAGGAGG	+
M7	NR6A1_HUMAN.H11MO.0.B	1	0.00854087	6.56793	0.244528	12	AGATTTAGGTCAGAAGAAAAATGGGAGGGGTGGGCGCGGC	AAGTTCAAGGTCA	+
M7	NR1H3_HUMAN.H11MO.1.B	-4	0.00884802	6.80413	0.248542	10	AGATTTAGGTCAGAAGAAAAATGGGAGGGGTGGGCGCGGC	AAAGGTCAGA	+
M7	ZN263_HUMAN.H11MO.0.A	-22	0.00994622	7.64864	0.274216	18	AGATTTAGGTCAGAAGAAAAATGGGAGGGGTGGGCGCGGC	GGGAGGAGGGAGAGGAGGAG	+
M7	THB_HUMAN.H11MO.1.D	-2	0.0116359	8.94799	0.314967	10	AGATTTAGGTCAGAAGAAAAATGGGAGGGGTGGGCGCGGC	GGTCAGGTCA	+
M7	RORG_HUMAN.H11MO.0.C	0	0.0121657	9.35542	0.323428	12	AGATTTAGGTCAGAAGAAAAATGGGAGGGGTGGGCGCGGC	GAAAGTGGGTCA	+
M7	ZNF76_HUMAN.H11MO.0.C	-12	0.0125883	9.6804	0.328792	22	AGATTTAGGTCAGAAGAAAAATGGGAGGGGTGGGCGCGGC	GGGGCATTCTGGGAATTGTAGT	+
M7	VEZF1_HUMAN.H11MO.1.C	-19	0.0134174	10.318	0.344405	12	AGATTTAGGTCAGAAGAAAAATGGGAGGGGTGGGCGCGGC	AGAGGGAGGGGG	+
M7	KLF6_HUMAN.H11MO.0.A	-18	0.0140452	10.8008	0.35441	19	AGATTTAGGTCAGAAGAAAAATGGGAGGGGTGGGCGCGGC	GGAAGGGCGGGGCCGGGGG	+
M7	EGR3_HUMAN.H11MO.0.D	-26	0.0148332	11.4067	0.364215	11	AGATTTAGGTCAGAAGAAAAATGGGAGGGGTGGGCGCGGC	AGAGTGGGTGT	+
M7	NR4A2_HUMAN.H11MO.0.C	-4	0.0150717	11.5901	0.364215	9	AGATTTAGGTCAGAAGAAAAATGGGAGGGGTGGGCGCGGC	AAAGGTCAC	+
M7	ZN713_HUMAN.H11MO.0.D	-12	0.0151694	11.6653	0.364215	19	AGATTTAGGTCAGAAGAAAAATGGGAGGGGTGGGCGCGGC	ATAGAAAAAAGACATGAAA	+
M7	ZFP28_HUMAN.H11MO.0.C	-4	0.0156803	12.0581	0.364215	20	AGATTTAGGTCAGAAGAAAAATGGGAGGGGTGGGCGCGGC	TGACACAAGAAGAAATAGAA	-
M7	RORA_HUMAN.H11MO.0.C	-2	0.0157983	12.1489	0.364215	13	AGATTTAGGTCAGAAGAAAAATGGGAGGGGTGGGCGCGGC	AACTAGGTCAGGG	+
M7	PPARA_HUMAN.H11MO.1.B	-4	0.015942	12.2594	0.364215	9	AGATTTAGGTCAGAAGAAAAATGGGAGGGGTGGGCGCGGC	AAAGGTCAG	+
M7	SOX15_HUMAN.H11MO.0.D	-16	0.0161536	12.4221	0.364215	7	AGATTTAGGTCAGAAGAAAAATGGGAGGGGTGGGCGCGGC	AACAATG	-
M7	NR2E3_HUMAN.H11MO.0.C	-5	0.016457	12.6554	0.364215	14	AGATTTAGGTCAGAAGAAAAATGGGAGGGGTGGGCGCGGC	AAAGTCAAAAGTCA	+
M7	VEZF1_HUMAN.H11MO.0.C	-14	0.0167652	12.8924	0.364215	22	AGATTTAGGTCAGAAGAAAAATGGGAGGGGTGGGCGCGGC	GGGGAGGGGGGAGGGGGAGGGG	+
M7	RXRA_HUMAN.H11MO.1.A	-3	0.0169156	13.0081	0.364215	10	AGATTTAGGTCAGAAGAAAAATGGGAGGGGTGGGCGCGGC	CAGAGGTCAG	+
M7	GLI3_HUMAN.H11MO.0.B	-25	0.0172516	13.2665	0.364215	11	AGATTTAGGTCAGAAGAAAAATGGGAGGGGTGGGCGCGGC	TTGGGTGGTCC	+
M7	MAZ_HUMAN.H11MO.0.A	-20	0.0173695	13.3571	0.364215	20	AGATTTAGGTCAGAAGAAAAATGGGAGGGGTGGGCGCGGC	GGGGGAGGGGGGGGGGGGGGGG	+
M7	NR1I3_HUMAN.H11MO.1.D	-5	0.0180521	13.882	0.372725	8	AGATTTAGGTCAGAAGAAAAATGGGAGGGGTGGGCGCGGC	AAGTTCAT	+
M7	TYY1_HUMAN.H11MO.0.A	-16	0.0187978	14.4555	0.372725	12	AGATTTAGGTCAGAAGAAAAATGGGAGGGGTGGGCGCGGC	CAAGATGGCGGC	+
M7	EGR4_HUMAN.H11MO.0.D	-24	0.0190603	14.6574	0.372725	11	AGATTTAGGTCAGAAGAAAAATGGGAGGGGTGGGCGCGGC	GGCGGCAGGGC	+
M7	SOX7_HUMAN.H11MO.0.D	-15	0.019074	14.6679	0.372725	16	AGATTTAGGTCAGAAGAAAAATGGGAGGGGTGGGCGCGGC	AAACAATTTCATTGTT	-
M7	ZN816_HUMAN.H11MO.0.C	-14	0.0191884	14.7559	0.372725	21	AGATTTAGGTCAGAAGAAAAATGGGAGGGGTGGGCGCGGC	AAAAAAGGGGGACATGCAGGG	+
M7	NKX61_HUMAN.H11MO.1.B	-18	0.0195738	15.0523	0.372725	7	AGATTTAGGTCAGAAGAAAAATGGGAGGGGTGGGCGCGGC	TAATGAA	+
M7	ZFP42_HUMAN.H11MO.0.A	-17	0.0197114	15.1581	0.372725	12	AGATTTAGGTCAGAAGAAAAATGGGAGGGGTGGGCGCGGC	AAAATGGCTGCC	-
M7	GLIS3_HUMAN.H11MO.0.D	-22	0.0197914	15.2196	0.372725	10	AGATTTAGGTCAGAAGAAAAATGGGAGGGGTGGGCGCGGC	GTGGGGGGTA	+
M7	FOXF1_HUMAN.H11MO.0.D	-11	0.0200285	15.4019	0.372725	11	AGATTTAGGTCAGAAGAAAAATGGGAGGGGTGGGCGCGGC	AAAATAAACAT	-
M7	GLIS1_HUMAN.H11MO.0.D	-20	0.020793	15.9898	0.38203	13	AGATTTAGGTCAGAAGAAAAATGGGAGGGGTGGGCGCGGC	TCGTGGGGGGTCT	+
M7	TYY2_HUMAN.H11MO.0.D	-17	0.0210418	16.1811	0.38203	11	AGATTTAGGTCAGAAGAAAAATGGGAGGGGTGGGCGCGGC	AAAATGGCGGC	+
M7	GLI1_HUMAN.H11MO.0.D	-24	0.0216623	16.6583	0.388558	12	AGATTTAGGTCAGAAGAAAAATGGGAGGGGTGGGCGCGGC	CCTGGGTGGTCT	+
M7	NR4A3_HUMAN.H11MO.0.D	-3	0.0219509	16.8803	0.389047	10	AGATTTAGGTCAGAAGAAAAATGGGAGGGGTGGGCGCGGC	CAAAGGTCAG	+
M7	ZN143_HUMAN.H11MO.0.A	-14	0.023791	18.2953	0.4167	22	AGATTTAGGTCAGAAGAAAAATGGGAGGGGTGGGCGCGGC	GGCATTCTGGGAATTGTAGTTC	+
M7	ZN263_HUMAN.H11MO.1.A	-20	0.0243703	18.7407	0.421882	11	AGATTTAGGTCAGAAGAAAAATGGGAGGGGTGGGCGCGGC	GAGGGAGGAGG	+
M7	SOX11_HUMAN.H11MO.0.D	-15	0.0253538	19.4971	0.433864	16	AGATTTAGGTCAGAAGAAAAATGGGAGGGGTGGGCGCGGC	GAACAATTGCATTGTT	-
M7	SOX21_HUMAN.H11MO.0.D	-15	0.0263921	20.2955	0.446499	16	AGATTTAGGTCAGAAGAAAAATGGGAGGGGTGGGCGCGGC	AAACAATGGTATTGTT	+
M7	HXB1_HUMAN.H11MO.0.D	-23	0.0269296	20.7089	0.450474	10	AGATTTAGGTCAGAAGAAAAATGGGAGGGGTGGGCGCGGC	TGATGGATGG	+
M7	BATF3_HUMAN.H11MO.0.B	-6	0.0278624	21.4262	0.460899	17	AGATTTAGGTCAGAAGAAAAATGGGAGGGGTGGGCGCGGC	GAGTCATAATGAAACTG	-
M7	SP2_HUMAN.H11MO.0.A	-20	0.0292196	22.4699	0.478038	20	AGATTTAGGTCAGAAGAAAAATGGGAGGGGTGGGCGCGGC	GGGGGGGGGGCGGGGCCGGGGG	+
M7	COT2_HUMAN.H11MO.0.A	-3	0.0297168	22.8522	0.480887	13	AGATTTAGGTCAGAAGAAAAATGGGAGGGGTGGGCGCGGC	CAAAGGTCAGAGG	+
M7	NR1I2_HUMAN.H11MO.1.D	-5	0.0303221	23.3177	0.485407	8	AGATTTAGGTCAGAAGAAAAATGGGAGGGGTGGGCGCGGC	AAGTTCAC	+
M7	TAF1_HUMAN.H11MO.0.A	-17	0.0309467	23.798	0.490135	16	AGATTTAGGTCAGAAGAAAAATGGGAGGGGTGGGCGCGGC	AAGATGGCGGCGGCGG	+
M8	MNX1_HUMAN.H11MO.0.D	-15	0.000282717	0.21741	0.235922	19	AAATTTGTCTTAGGAGTAGGTACATCAGGCAAAATTCCTG	CTATTTTAATAACCCTTAA	+
M8	IRX2_HUMAN.H11MO.0.D	-21	0.000589445	0.453283	0.254689	19	AAATTTGTCTTAGGAGTAGGTACATCAGGCAAAATTCCTG	ACATGGGTGGGCATGTTGG	+
M8	ZN394_HUMAN.H11MO.0.C	-9	0.000663392	0.510149	0.254689	20	AAATTTGTCTTAGGAGTAGGTACATCAGGCAAAATTCCTG	AGAATGGAATAGAATGGAAT	+
M8	GATA1_HUMAN.H11MO.0.A	8	0.00161223	1.23981	0.412645	11	AAATTTGTCTTAGGAGTAGGTACATCAGGCAAAATTCCTG	TCTTATCTGTCCCCGCCAG	-
M9	PO3F3_HUMAN.H11MO.0.D	-18	0.000357529	0.27494	0.485471	17	GGAGAGGTGCAAAGCGTAACAATTGCCTTATTGGGCTCTA	AAATTTGCATAATTTAT	-
M9	ZN563_HUMAN.H11MO.0.C	-18	0.000638347	0.490889	0.485471	21	GGAGAGGTGCAAAGCGTAACAATTGCCTTATTGGGCTCTA	GCAGCTGCCAGTGAGGATCCC	-
M10	PAX8_HUMAN.H11MO.0.D	-15	0.000503843	0.387455	0.391061	14	CCAAACTAGATTTAAGAGACTGAAACCTGGAGTCTATCAC	GTCACTGAAGCGGG	+
M10	RXRA_HUMAN.H11MO.0.A	-17	0.000829293	0.637727	0.391061	20	CCAAACTAGATTTAAGAGACTGAAACCTGGAGTCTATCAC	CTCTGACCTCTGCCTCCCCC	-
M10	IRX2_HUMAN.H11MO.0.D	-14	0.00132044	1.01542	0.391061	19	CCAAACTAGATTTAAGAGACTGAAACCTGGAGTCTATCAC	ACATGGGTGGGCATGTTGG	+
M10	MNX1_HUMAN.H11MO.0.D	-16	0.00142771	1.09791	0.391061	19	CCAAACTAGATTTAAGAGACTGAAACCTGGAGTCTATCAC	CTATTTTAATAACCCTTAA	+
M10	ZN394_HUMAN.H11MO.0.C	-6	0.0015289	1.17573	0.391061	20	CCAAACTAGATTTAAGAGACTGAAACCTGGAGTCTATCAC	AGAATGGAATAGAATGGAAT	+
M10	ZN589_HUMAN.H11MO.0.D	-16	0.00213669	1.64311	0.468445	16	CCAAACTAGATTTAAGAGACTGAAACCTGGAGTCTATCAC	CGGCAGTAACCGTGGG	-
M11	IRX2_HUMAN.H11MO.0.D	-20	8.72681e-06	0.00671091	0.0133928	19	TACTAATCTGGAACATAAAAAATAGTGATGACAGGTTCTC	ACATGGGTGGGCATGTTGG	+
M11	MNX1_HUMAN.H11MO.0.D	-15	0.000321201	0.247004	0.164313	19	TACTAATCTGGAACATAAAAAATAGTGATGACAGGTTCTC	TTAAGGGTTATTAAAATAG	-
M11	ZN394_HUMAN.H11MO.0.C	-9	0.00094294	0.725121	0.361776	20	TACTAATCTGGAACATAAAAAATAGTGATGACAGGTTCTC	AGAATGGAATAGAATGGAAT	+
M11	HXC10_HUMAN.H11MO.0.D	-13	0.00158419	1.21824	0.486244	19	TACTAATCTGGAACATAAAAAATAGTGATGACAGGTTCTC	TTTTTAATTTTTTTATTAC	+
M12	MNX1_HUMAN.H11MO.0.D	-12	0.00023034	0.177132	0.252421	19	AGTTTGATACATATGTGGGAAGAACAAGTATGTTCGAAGA	TTAAGGGTTATTAAAATAG	-
M12	BRAC_HUMAN.H11MO.0.A	-1	0.000337883	0.259832	0.252421	20	AGTTTGATACATATGTGGGAAGAACAAGTATGTTCGAAGA	ATTTCACACCTCCCTGCTAA	-
M12	HXC10_HUMAN.H11MO.0.D	-17	0.000538251	0.413915	0.252421	19	AGTTTGATACATATGTGGGAAGAACAAGTATGTTCGAAGA	GTAATAAAAAAATTAAAAA	-
M12	IRX2_HUMAN.H11MO.0.D	-13	0.000688739	0.529641	0.252421	19	AGTTTGATACATATGTGGGAAGAACAAGTATGTTCGAAGA	ACATGGGTGGGCATGTTGG	+
M12	GATA1_HUMAN.H11MO.0.A	-9	0.00103038	0.792359	0.252421	19	AGTTTGATACATATGTGGGAAGAACAAGTATGTTCGAAGA	CTGGCGGGGACAGATAAGA	+
M12	RXRA_HUMAN.H11MO.0.A	-14	0.00120332	0.925349	0.252421	20	AGTTTGATACATATGTGGGAAGAACAAGTATGTTCGAAGA	GGGGGAGGCAGAGGTCAGAG	+
M12	ZN350_HUMAN.H11MO.0.C	-14	0.00151925	1.16831	0.252421	18	AGTTTGATACATATGTGGGAAGAACAAGTATGTTCGAAGA	TAGGTCATAAAAGGACTG	-
M12	ZN394_HUMAN.H11MO.0.C	-18	0.00162859	1.25239	0.252421	20	AGTTTGATACATATGTGGGAAGAACAAGTATGTTCGAAGA	AGAATGGAATAGAATGGAAT	+
M12	GATA2_HUMAN.H11MO.0.A	-9	0.0030213	2.32338	0.420415	19	AGTTTGATACATATGTGGGAAGAACAAGTATGTTCGAAGA	CTGGGGGGTGGAGATAAGG	+
M12	SOX18_HUMAN.H11MO.0.D	-15	0.00435718	3.35067	0.494622	19	AGTTTGATACATATGTGGGAAGAACAAGTATGTTCGAAGA	GGAAAAGAACAATGGGTTC	-
M12	NR1H3_HUMAN.H11MO.0.B	-17	0.00468299	3.60122	0.494622	19	AGTTTGATACATATGTGGGAAGAACAAGTATGTTCGAAGA	CAGAGGTCACTGCAGGTCA	+
M12	FOXD3_HUMAN.H11MO.0.D	-13	0.00484717	3.72747	0.494622	15	AGTTTGATACATATGTGGGAAGAACAAGTATGTTCGAAGA	TGCTAAGTAAACAAA	-
M13	IRX2_HUMAN.H11MO.0.D	-14	0.000257056	0.197676	0.389963	19	GGTCTGTGGTAAAATCATAGGAGCTAAAGCTACTTCCTTA	ACATGGGTGGGCATGTTGG	+
M13	ZN394_HUMAN.H11MO.0.C	-4	0.000507538	0.390297	0.389963	20	GGTCTGTGGTAAAATCATAGGAGCTAAAGCTACTTCCTTA	AGAATGGAATAGAATGGAAT	+
M13	MNX1_HUMAN.H11MO.0.D	-7	0.000900641	0.692593	0.461333	19	GGTCTGTGGTAAAATCATAGGAGCTAAAGCTACTTCCTTA	TTAAGGGTTATTAAAATAG	-
M14	MNX1_HUMAN.H11MO.0.D	0	0.000210871	0.16216	0.176493	19	TTAGTACAAGAATCCATATGGTAATTGCACGAGTGAACTG	TTAAGGGTTATTAAAATAG	-
M14	IRX2_HUMAN.H11MO.0.D	-2	0.000229556	0.176529	0.176493	19	TTAGTACAAGAATCCATATGGTAATTGCACGAGTGAACTG	CCAACATGCCCACCCATGT	-
M14	HXC10_HUMAN.H11MO.0.D	0	0.000987575	0.759445	0.303717	19	TTAGTACAAGAATCCATATGGTAATTGCACGAGTGAACTG	GTAATAAAAAAATTAAAAA	-
M15	IRX2_HUMAN.H11MO.0.D	-14	0.000165202	0.127041	0.208512	19	GAACTTTTTTGAGGACAGCATACATCCAGTCTGGGAAGTT	ACATGGGTGGGCATGTTGG	+
M15	MNX1_HUMAN.H11MO.0.D	-13	0.000271147	0.208512	0.208512	19	GAACTTTTTTGAGGACAGCATACATCCAGTCTGGGAAGTT	TTAAGGGTTATTAAAATAG	-
M16	BHE41_HUMAN.H11MO.0.D	-5	0.000787425	0.605529	0.475372	20	TTTAACCATCTAGGCTAGAACCGGCTCTCCAAAGCACTTT	GCCTCTGCACGTGACCCGGT	-
M16	ZN563_HUMAN.H11MO.0.C	-4	0.000839442	0.645531	0.475372	21	TTTAACCATCTAGGCTAGAACCGGCTCTCCAAAGCACTTT	GGGATCCTCACTGGCAGCTGC	+
M16	ZN554_HUMAN.H11MO.0.C	-22	0.000929872	0.715071	0.475372	18	TTTAACCATCTAGGCTAGAACCGGCTCTCCAAAGCACTTT	AGCACCCCACATGGCTCAGC	-
M16	ZN394_HUMAN.H11MO.0.C	-20	0.00129054	0.992428	0.494816	20	TTTAACCATCTAGGCTAGAACCGGCTCTCCAAAGCACTTT	ATTCCATTCTATTCCATTCT	-
M18	MNX1_HUMAN.H11MO.0.D	-5	0.000248244	0.190899	0.180472	19	ACAATACTCTGCATGAAGGCCTTGGCTCATTCCATAACTC	CTATTTTAATAACCCTTAA	+
M18	TLX1_HUMAN.H11MO.0.D	-8	0.000413226	0.31777	0.180472	17	ACAATACTCTGCATGAAGGCCTTGGCTCATTCCATAACTC	CTGGCAAGTTGCCAAGG	+
M18	IRX2_HUMAN.H11MO.0.D	-7	0.000431693	0.331972	0.180472	19	ACAATACTCTGCATGAAGGCCTTGGCTCATTCCATAACTC	CCAACATGCCCACCCATGT	-
M18	RXRA_HUMAN.H11MO.0.A	-6	0.000574982	0.442162	0.180472	20	ACAATACTCTGCATGAAGGCCTTGGCTCATTCCATAACTC	CTCTGACCTCTGCCTCCCCC	-
M19	MNX1_HUMAN.H11MO.0.D	-6	1.12784e-05	0.00867307	0.0173426	19	TCATCTATAACAGAAGTGATAATAAACGTATGCGCTTGGA	TTAAGGGTTATTAAAATAG	-
M19	ZN394_HUMAN.H11MO.0.C	-6	6.52606e-05	0.0501854	0.0501753	20	TCATCTATAACAGAAGTGATAATAAACGTATGCGCTTGGA	AGAATGGAATAGAATGGAAT	+
M19	IRX2_HUMAN.H11MO.0.D	-13	0.000446624	0.343454	0.14925	19	TCATCTATAACAGAAGTGATAATAAACGTATGCGCTTGGA	ACATGGGTGGGCATGTTGG	+
M19	HXC10_HUMAN.H11MO.0.D	-15	0.000485307	0.373201	0.14925	19	TCATCTATAACAGAAGTGATAATAAACGTATGCGCTTGGA	GTAATAAAAAAATTAAAAA	-
M21	CLOCK_HUMAN.H11MO.0.C	-10	7.12725e-05	0.0548086	0.108925	14	AAGCTCCACACAACCAGGTGCTGATAAGAACCGGGTCACA	CAGACACGTGAACA	+
M21	MCR_HUMAN.H11MO.0.D	-8	0.000282855	0.217515	0.158774	17	AAGCTCCACACAACCAGGTGCTGATAAGAACCGGGTCACA	TACAACAACCTGTTCTT	-
M21	GATA1_HUMAN.H11MO.0.A	-10	0.000415561	0.319567	0.158774	19	AAGCTCCACACAACCAGGTGCTGATAAGAACCGGGTCACA	CTGGCGGGGACAGATAAGA	+
M21	TAL1_HUMAN.H11MO.0.A	-10	0.000415561	0.319567	0.158774	19	AAGCTCCACACAACCAGGTGCTGATAAGAACCGGGTCACA	CTGGGGGGGGCAGATAAGG	+
M21	GATA2_HUMAN.H11MO.0.A	-10	0.000771505	0.593287	0.214724	19	AAGCTCCACACAACCAGGTGCTGATAAGAACCGGGTCACA	CTGGGGGGTGGAGATAAGG	+
M21	ZN563_HUMAN.H11MO.0.C	0	0.000843001	0.648268	0.214724	21	AAGCTCCACACAACCAGGTGCTGATAAGAACCGGGTCACA	GGGATCCTCACTGGCAGCTGC	+
M21	GATA2_HUMAN.H11MO.1.A	-19	0.00101179	0.778068	0.220901	11	AAGCTCCACACAACCAGGTGCTGATAAGAACCGGGTCACA	ACAGATAAGAA	+
M21	ZN134_HUMAN.H11MO.0.C	-2	0.00125625	0.966055	0.229807	22	AAGCTCCACACAACCAGGTGCTGATAAGAACCGGGTCACA	GCCTCACCTAATCAGTTGAAGG	+
M21	RXRA_HUMAN.H11MO.0.A	-10	0.0015037	1.15634	0.229807	20	AAGCTCCACACAACCAGGTGCTGATAAGAACCGGGTCACA	GGGGGAGGCAGAGGTCAGAG	+
M21	IRX2_HUMAN.H11MO.0.D	-4	0.00201368	1.54852	0.27977	19	AAGCTCCACACAACCAGGTGCTGATAAGAACCGGGTCACA	CCAACATGCCCACCCATGT	-
M21	MXI1_HUMAN.H11MO.0.A	-6	0.00250605	1.92715	0.319163	15	AAGCTCCACACAACCAGGTGCTGATAAGAACCGGGTCACA	CCCGCCGCCACGTGC	-
M21	ZN554_HUMAN.H11MO.0.C	-7	0.0028096	2.16058	0.330297	20	AAGCTCCACACAACCAGGTGCTGATAAGAACCGGGTCACA	GCTGAGCCATGTGGGGTGCT	+
M21	RARA_HUMAN.H11MO.0.A	2	0.00368069	2.83045	0.401795	18	AAGCTCCACACAACCAGGTGCTGATAAGAACCGGGTCACA	GGGGGATCAAGAGGTCAAGG	+
M21	ZN335_HUMAN.H11MO.0.A	7	0.00433805	3.33596	0.441984	15	AAGCTCCACACAACCAGGTGCTGATAAGAACCGGGTCACA	TCAGGCAGCGCCGAGGACAGCC	-
M21	TLX1_HUMAN.H11MO.0.D	-7	0.00517894	3.98261	0.47284	17	AAGCTCCACACAACCAGGTGCTGATAAGAACCGGGTCACA	CCTTGGCAACTTGCCAG	-
M21	GATA1_HUMAN.H11MO.1.A	-19	0.00525968	4.0447	0.47284	11	AAGCTCCACACAACCAGGTGCTGATAAGAACCGGGTCACA	ACAGATAAGAA	+
M21	BRAC_HUMAN.H11MO.0.A	-9	0.00583782	4.48928	0.495658	20	AAGCTCCACACAACCAGGTGCTGATAAGAACCGGGTCACA	TTAGCAGGGAGGTGTGAAAT	+
M22	MNX1_HUMAN.H11MO.0.D	-14	0.000518241	0.398527	0.35795	19	AATTTGCTTAAGTCCGGAGTGGGAACGCTTTAGTATAGGC	TTAAGGGTTATTAAAATAG	-
M22	RXRA_HUMAN.H11MO.0.A	-14	0.000799219	0.6146	0.35795	20	AATTTGCTTAAGTCCGGAGTGGGAACGCTTTAGTATAGGC	GGGGGAGGCAGAGGTCAGAG	+
M22	GATA1_HUMAN.H11MO.0.A	-29	0.000984858	0.757356	0.35795	11	AATTTGCTTAAGTCCGGAGTGGGAACGCTTTAGTATAGGC	CTGGCGGGGACAGATAAGA	+
M22	ZN394_HUMAN.H11MO.0.C	-10	0.00117004	0.899761	0.35795	20	AATTTGCTTAAGTCCGGAGTGGGAACGCTTTAGTATAGGC	AGAATGGAATAGAATGGAAT	+
M22	IRX2_HUMAN.H11MO.0.D	-16	0.00145256	1.11702	0.370319	19	AATTTGCTTAAGTCCGGAGTGGGAACGCTTTAGTATAGGC	ACATGGGTGGGCATGTTGG	+
M22	GATA2_HUMAN.H11MO.0.A	-29	0.00212208	1.63188	0.397903	11	AATTTGCTTAAGTCCGGAGTGGGAACGCTTTAGTATAGGC	CTGGGGGGTGGAGATAAGG	+
M22	PAX2_HUMAN.H11MO.0.D	-6	0.00263878	2.02922	0.397903	18	AATTTGCTTAAGTCCGGAGTGGGAACGCTTTAGTATAGGC	GTTCAGTCATGCGTGACA	+
M22	HXC10_HUMAN.H11MO.0.D	-17	0.00307139	2.3619	0.397903	19	AATTTGCTTAAGTCCGGAGTGGGAACGCTTTAGTATAGGC	TTTTTAATTTTTTTATTAC	+
M22	ZN563_HUMAN.H11MO.0.C	-8	0.00314861	2.42128	0.397903	21	AATTTGCTTAAGTCCGGAGTGGGAACGCTTTAGTATAGGC	GGGATCCTCACTGGCAGCTGC	+
M22	HME2_HUMAN.H11MO.0.D	-26	0.0033887	2.60591	0.397903	11	AATTTGCTTAAGTCCGGAGTGGGAACGCTTTAGTATAGGC	CCCTAATTACC	-
M22	PAX8_HUMAN.H11MO.0.D	-7	0.00416203	3.2006	0.397903	14	AATTTGCTTAAGTCCGGAGTGGGAACGCTTTAGTATAGGC	GTCACTGAAGCGGG	+
M23	MNX1_HUMAN.H11MO.0.D	-2	6.16085e-05	0.047377	0.0946109	19	CCTAACGGGTGAACAAAATCTCACATGGCATCTTCAGATC	TTAAGGGTTATTAAAATAG	-
M23	IRX2_HUMAN.H11MO.0.D	-9	0.000335799	0.25823	0.25784	19	CCTAACGGGTGAACAAAATCTCACATGGCATCTTCAGATC	CCAACATGCCCACCCATGT	-
M23	RARG_HUMAN.H11MO.2.D	-4	0.000595139	0.457662	0.260331	20	CCTAACGGGTGAACAAAATCTCACATGGCATCTTCAGATC	GGGGGTCACCCAGAGGTCAC	+
M23	HME2_HUMAN.H11MO.0.D	-11	0.000678088	0.52145	0.260331	11	CCTAACGGGTGAACAAAATCTCACATGGCATCTTCAGATC	CCCTAATTACC	-
M23	TLX1_HUMAN.H11MO.0.D	-22	0.00106598	0.819741	0.327401	17	CCTAACGGGTGAACAAAATCTCACATGGCATCTTCAGATC	CCTTGGCAACTTGCCAG	-
M24	MNX1_HUMAN.H11MO.0.D	2	0.000128929	0.0991461	0.197863	17	TTGTGCATAACGCCTCCGGTCAAACCGATGTGCAAACGCA	CTATTTTAATAACCCTTAA	+
M24	IRX2_HUMAN.H11MO.0.D	-3	0.000448684	0.345038	0.344291	19	TTGTGCATAACGCCTCCGGTCAAACCGATGTGCAAACGCA	CCAACATGCCCACCCATGT	-
M24	BRAC_HUMAN.H11MO.0.A	-4	0.000907139	0.69759	0.349245	20	TTGTGCATAACGCCTCCGGTCAAACCGATGTGCAAACGCA	ATTTCACACCTCCCTGCTAA	-
M25	ZN394_HUMAN.H11MO.0.C	-6	7.63471e-05	0.0587109	0.116807	20	TAGGCACAAAAATAAAAGTAGTGAAAAGGATCCTTTGAAA	AGAATGGAATAGAATGGAAT	+
M25	ZFP82_HUMAN.H11MO.0.C	-7	0.000175006	0.13458	0.133875	24	TAGGCACAAAAATAAAAGTAGTGAAAAGGATCCTTTGAAA	GAAGAGAGAATTAGTGAAATGGAA	-
M25	MNX1_HUMAN.H11MO.0.D	-11	0.000702729	0.540399	0.35838	19	TAGGCACAAAAATAAAAGTAGTGAAAAGGATCCTTTGAAA	TTAAGGGTTATTAAAATAG	-
M25	LMX1B_HUMAN.H11MO.0.D	-18	0.00120624	0.927598	0.461371	18	TAGGCACAAAAATAAAAGTAGTGAAAAGGATCCTTTGAAA	TAATTAATTGATTTATTT	+
M25	VENTX_HUMAN.H11MO.0.D	-4	0.00151479	1.16488	0.463511	19	TAGGCACAAAAATAAAAGTAGTGAAAAGGATCCTTTGAAA	AATTAGAAACCAATTAGCG	-
M26	ZN394_HUMAN.H11MO.0.C	-3	0.00038901	0.299149	0.267646	20	CAGAGTTCAGGAGTTCTCTTCCTCTAGACCTGCGTGCTAT	ATTCCATTCTATTCCATTCT	-
M26	MNX1_HUMAN.H11MO.0.D	-1	0.000657299	0.505463	0.267646	19	CAGAGTTCAGGAGTTCTCTTCCTCTAGACCTGCGTGCTAT	CTATTTTAATAACCCTTAA	+
M26	BRAC_HUMAN.H11MO.0.A	-20	0.000969784	0.745764	0.267646	20	CAGAGTTCAGGAGTTCTCTTCCTCTAGACCTGCGTGCTAT	ATTTCACACCTCCCTGCTAA	-
M26	RXRA_HUMAN.H11MO.0.A	-3	0.000969784	0.745764	0.267646	20	CAGAGTTCAGGAGTTCTCTTCCTCTAGACCTGCGTGCTAT	CTCTGACCTCTGCCTCCCCC	-
M26	NR1D1_HUMAN.H11MO.0.B	-16	0.00131081	1.00801	0.267646	19	CAGAGTTCAGGAGTTCTCTTCCTCTAGACCTGCGTGCTAT	CCTTCTGACCCACTTCCCT	-
M26	ZN563_HUMAN.H11MO.0.C	-12	0.00136378	1.04874	0.267646	21	CAGAGTTCAGGAGTTCTCTTCCTCTAGACCTGCGTGCTAT	GGGATCCTCACTGGCAGCTGC	+
M26	LYL1_HUMAN.H11MO.0.A	-6	0.00139376	1.0718	0.267646	14	CAGAGTTCAGGAGTTCTCTTCCTCTAGACCTGCGTGCTAT	CCAGCTGTTTCCTG	+
M26	SPIC_HUMAN.H11MO.0.D	-17	0.00159828	1.22908	0.271823	13	CAGAGTTCAGGAGTTCTCTTCCTCTAGACCTGCGTGCTAT	CCTCCCCTTCCTC	-
M26	PAX8_HUMAN.H11MO.0.D	-19	0.00199605	1.53496	0.305526	14	CAGAGTTCAGGAGTTCTCTTCCTCTAGACCTGCGTGCTAT	CCCGCTTCAGTGAC	-
M26	IRX2_HUMAN.H11MO.0.D	-15	0.00272904	2.09863	0.373742	19	CAGAGTTCAGGAGTTCTCTTCCTCTAGACCTGCGTGCTAT	CCAACATGCCCACCCATGT	-
M26	ZN214_HUMAN.H11MO.0.C	-15	0.00293006	2.25322	0.373742	22	CAGAGTTCAGGAGTTCTCTTCCTCTAGACCTGCGTGCTAT	TCCTTTTTGAGGCCTTTGATGA	+
M26	GATA1_HUMAN.H11MO.0.A	-29	0.00388711	2.98919	0.436568	11	CAGAGTTCAGGAGTTCTCTTCCTCTAGACCTGCGTGCTAT	CTGGCGGGGACAGATAAGA	+
M26	RFX5_HUMAN.H11MO.0.A	-14	0.00427825	3.28998	0.436568	20	CAGAGTTCAGGAGTTCTCTTCCTCTAGACCTGCGTGCTAT	TCTGCCTAGCAACAGCTGAC	-
M28	MNX1_HUMAN.H11MO.0.D	-7	0.000206583	0.158862	0.317453	19	CTGATAAGAAATAGTTACTCTGTAAGCTAGTTATGATGTC	TTAAGGGTTATTAAAATAG	-
M28	IRX2_HUMAN.H11MO.0.D	-14	0.00103483	0.795785	0.429173	19	CTGATAAGAAATAGTTACTCTGTAAGCTAGTTATGATGTC	CCAACATGCCCACCCATGT	-
M28	HXC10_HUMAN.H11MO.0.D	-2	0.00111714	0.859081	0.429173	19	CTGATAAGAAATAGTTACTCTGTAAGCTAGTTATGATGTC	TTTTTAATTTTTTTATTAC	+
M28	TLX1_HUMAN.H11MO.0.D	-19	0.00191128	1.46978	0.489506	17	CTGATAAGAAATAGTTACTCTGTAAGCTAGTTATGATGTC	CTGGCAAGTTGCCAAGG	+
M29	ZN394_HUMAN.H11MO.0.C	-5	0.000288704	0.222013	0.140265	20	GTTCAAAACTGCCGGGAATAGGTAATTCTGCATTATGTCC	AGAATGGAATAGAATGGAAT	+
M29	IRX2_HUMAN.H11MO.0.D	-6	0.000311743	0.23973	0.140265	19	GTTCAAAACTGCCGGGAATAGGTAATTCTGCATTATGTCC	ACATGGGTGGGCATGTTGG	+
M29	MNX1_HUMAN.H11MO.0.D	-2	0.000337656	0.259658	0.140265	19	GTTCAAAACTGCCGGGAATAGGTAATTCTGCATTATGTCC	TTAAGGGTTATTAAAATAG	-
M29	GATA1_HUMAN.H11MO.0.A	-8	0.00133653	1.02779	0.341855	19	GTTCAAAACTGCCGGGAATAGGTAATTCTGCATTATGTCC	CTGGCGGGGACAGATAAGA	+
M29	LYL1_HUMAN.H11MO.0.A	-11	0.00172986	1.33026	0.379253	14	GTTCAAAACTGCCGGGAATAGGTAATTCTGCATTATGTCC	CAGGAAACAGCTGG	-
M29	TLX1_HUMAN.H11MO.0.D	-11	0.00256878	1.97539	0.492779	17	GTTCAAAACTGCCGGGAATAGGTAATTCTGCATTATGTCC	CCTTGGCAACTTGCCAG	-
M30	IRX2_HUMAN.H11MO.0.D	-11	0.000284079	0.218457	0.277646	19	TGCATAACAAAAGACTGGAATCCTCCTAGAAACAGGTCGA	ACATGGGTGGGCATGTTGG	+
M30	MNX1_HUMAN.H11MO.0.D	-8	0.00036183	0.278248	0.277646	19	TGCATAACAAAAGACTGGAATCCTCCTAGAAACAGGTCGA	TTAAGGGTTATTAAAATAG	-
M32	IRX2_HUMAN.H11MO.0.D	-2	6.1305e-05	0.0471435	0.0941448	19	CTATTAAATGGAAACAAAAGCTTGATGCCTTACAGATGTG	CCAACATGCCCACCCATGT	-
M32	MNX1_HUMAN.H11MO.0.D	0	0.00031048	0.238759	0.158932	19	CTATTAAATGGAAACAAAAGCTTGATGCCTTACAGATGTG	CTATTTTAATAACCCTTAA	+
M32	ZN563_HUMAN.H11MO.0.C	-18	0.000917702	0.705713	0.267266	21	CTATTAAATGGAAACAAAAGCTTGATGCCTTACAGATGTG	GGGATCCTCACTGGCAGCTGC	+
M32	ZN394_HUMAN.H11MO.0.C	-4	0.00104422	0.803009	0.267266	20	CTATTAAATGGAAACAAAAGCTTGATGCCTTACAGATGTG	AGAATGGAATAGAATGGAAT	+
M32	GATA1_HUMAN.H11MO.0.A	-28	0.00136516	1.04981	0.299493	12	CTATTAAATGGAAACAAAAGCTTGATGCCTTACAGATGTG	CTGGCGGGGACAGATAAGA	+
M33	MNX1_HUMAN.H11MO.0.D	-12	0.000271581	0.208846	0.394654	19	GGATTCCCAAGTATAAAGTATGTGACAGTTCTGGTGCGAA	TTAAGGGTTATTAAAATAG	-
M33	IRX2_HUMAN.H11MO.0.D	-15	0.000650363	0.500129	0.394654	19	GGATTCCCAAGTATAAAGTATGTGACAGTTCTGGTGCGAA	ACATGGGTGGGCATGTTGG	+
M33	GATA1_HUMAN.H11MO.0.A	8	0.00102776	0.79035	0.394654	11	GGATTCCCAAGTATAAAGTATGTGACAGTTCTGGTGCGAA	TCTTATCTGTCCCCGCCAG	-
M33	GATA2_HUMAN.H11MO.0.A	8	0.00110783	0.85192	0.394654	11	GGATTCCCAAGTATAAAGTATGTGACAGTTCTGGTGCGAA	CCTTATCTCCACCCCCCAG	-
M34	VEZF1_HUMAN.H11MO.0.C	-14	1.0091e-05	0.00776	0.0142046	22	CTCCGCCGCCAACACCTCTCCCCGTGCATTCTCGCATTAA	CCCCTCCCCCTCCCCCCTCCCC	-
M34	ZN341_HUMAN.H11MO.0.C	1	1.88759e-05	0.0145156	0.0142046	21	CTCCGCCGCCAACACCTCTCCCCGTGCATTCTCGCATTAA	GCTCTTCCCTCCCCCCCCCCCC	-
M34	RXRA_HUMAN.H11MO.0.A	-8	3.24434e-05	0.024949	0.0162763	20	CTCCGCCGCCAACACCTCTCCCCGTGCATTCTCGCATTAA	CTCTGACCTCTGCCTCCCCC	-
M34	PATZ1_HUMAN.H11MO.0.C	1	0.000165792	0.127494	0.0623812	21	CTCCGCCGCCAACACCTCTCCCCGTGCATTCTCGCATTAA	CCTCCCCCCCCGCCCCCTCCCC	-
M34	NR1D1_HUMAN.H11MO.0.B	-11	0.00022791	0.175263	0.0686032	19	CTCCGCCGCCAACACCTCTCCCCGTGCATTCTCGCATTAA	CCTTCTGACCCACTTCCCT	-
M34	MAZ_HUMAN.H11MO.0.A	0	0.000308992	0.237615	0.0770355	22	CTCCGCCGCCAACACCTCTCCCCGTGCATTCTCGCATTAA	CCCCCCCCCCCCCCCCTCCCCC	-
M34	ZN394_HUMAN.H11MO.0.C	-17	0.000358293	0.275527	0.0770355	20	CTCCGCCGCCAACACCTCTCCCCGTGCATTCTCGCATTAA	ATTCCATTCTATTCCATTCT	-
M34	KLF6_HUMAN.H11MO.0.A	-2	0.000444736	0.342002	0.0836688	19	CTCCGCCGCCAACACCTCTCCCCGTGCATTCTCGCATTAA	CCCCCGGCCCCGCCCTTCC	-
M34	IRX2_HUMAN.H11MO.0.D	-8	0.000567725	0.43658	0.0949394	19	CTCCGCCGCCAACACCTCTCCCCGTGCATTCTCGCATTAA	CCAACATGCCCACCCATGT	-
M34	SPIC_HUMAN.H11MO.0.D	-10	0.000660872	0.508211	0.0994646	13	CTCCGCCGCCAACACCTCTCCCCGTGCATTCTCGCATTAA	CCTCCCCTTCCTC	-
M34	TBX21_HUMAN.H11MO.0.A	-8	0.000731456	0.562489	0.10008	13	CTCCGCCGCCAACACCTCTCCCCGTGCATTCTCGCATTAA	TTCACACCTCCAC	-
M34	PROX1_HUMAN.H11MO.0.D	-7	0.00111743	0.859307	0.133094	17	CTCCGCCGCCAACACCTCTCCCCGTGCATTCTCGCATTAA	CCCAACCCGCCTTACCC	-
M34	IRF3_HUMAN.H11MO.0.B	-12	0.00114961	0.884053	0.133094	20	CTCCGCCGCCAACACCTCTCCCCGTGCATTCTCGCATTAA	TCACTTTCCCTTTCCCTTTC	-
M34	TAF1_HUMAN.H11MO.0.A	-2	0.00124715	0.959061	0.134073	16	CTCCGCCGCCAACACCTCTCCCCGTGCATTCTCGCATTAA	CCGCCGCCGCCATCTT	-
M34	SP2_HUMAN.H11MO.0.A	-2	0.00134108	1.03129	0.13456	22	CTCCGCCGCCAACACCTCTCCCCGTGCATTCTCGCATTAA	CCCCCGGCCCCGCCCCCCCCCC	-
M34	GATA1_HUMAN.H11MO.0.A	6	0.00157148	1.20847	0.147822	13	CTCCGCCGCCAACACCTCTCCCCGTGCATTCTCGCATTAA	TCTTATCTGTCCCCGCCAG	-
M34	ETV5_HUMAN.H11MO.0.C	-19	0.00185717	1.42816	0.16442	14	CTCCGCCGCCAACACCTCTCCCCGTGCATTCTCGCATTAA	CTCACTTCCTGCTC	-
M34	SP3_HUMAN.H11MO.0.B	-2	0.00239401	1.841	0.198112	20	CTCCGCCGCCAACACCTCTCCCCGTGCATTCTCGCATTAA	CCCCGGCCCCGCCCCCCCCC	-
M34	FLI1_HUMAN.H11MO.0.A	-13	0.00250099	1.92326	0.198112	18	CTCCGCCGCCAACACCTCTCCCCGTGCATTCTCGCATTAA	TCCCTCCTTCCTTCCTCC	-
M34	ZBT17_HUMAN.H11MO.0.A	-5	0.00264908	2.03714	0.19935	19	CTCCGCCGCCAACACCTCTCCCCGTGCATTCTCGCATTAA	CTTCCCCTCCCCCACCCTC	-
M34	MXI1_HUMAN.H11MO.0.A	-12	0.00291306	2.24014	0.208776	15	CTCCGCCGCCAACACCTCTCCCCGTGCATTCTCGCATTAA	CCCGCCGCCACGTGC	-
M34	ZN563_HUMAN.H11MO.0.C	-11	0.0032425	2.49348	0.217206	21	CTCCGCCGCCAACACCTCTCCCCGTGCATTCTCGCATTAA	GCAGCTGCCAGTGAGGATCCC	-
M34	COT2_HUMAN.H11MO.1.A	-8	0.00367992	2.82986	0.217206	17	CTCCGCCGCCAACACCTCTCCCCGTGCATTCTCGCATTAA	CCCTGACCTTTGACCCC	-
M34	CLOCK_HUMAN.H11MO.0.C	-16	0.003762	2.89298	0.217206	14	CTCCGCCGCCAACACCTCTCCCCGTGCATTCTCGCATTAA	TGTTCACGTGTCTG	-
M34	MNX1_HUMAN.H11MO.0.D	-20	0.00380522	2.92621	0.217206	19	CTCCGCCGCCAACACCTCTCCCCGTGCATTCTCGCATTAA	CTATTTTAATAACCCTTAA	+
M34	SP4_HUMAN.H11MO.0.A	-14	0.00392118	3.01539	0.217206	20	CTCCGCCGCCAACACCTCTCCCCGTGCATTCTCGCATTAA	CCCGGCCCCGCCCCCTTCCC	-
M34	THAP1_HUMAN.H11MO.0.C	-13	0.00397861	3.05955	0.217206	22	CTCCGCCGCCAACACCTCTCCCCGTGCATTCTCGCATTAA	CGCCGCCATCTTGGCTGCGGGC	+
M34	ZN554_HUMAN.H11MO.0.C	-13	0.00420198	3.23133	0.217206	20	CTCCGCCGCCAACACCTCTCCCCGTGCATTCTCGCATTAA	AGCACCCCACATGGCTCAGC	-
M34	OLIG2_HUMAN.H11MO.0.B	-11	0.00421478	3.24116	0.217206	18	CTCCGCCGCCAACACCTCTCCCCGTGCATTCTCGCATTAA	CCAGCTGTTTCCCTTCTG	+
M34	RARG_HUMAN.H11MO.0.B	1	0.0045341	3.48672	0.217206	17	CTCCGCCGCCAACACCTCTCCCCGTGCATTCTCGCATTAA	CCCAGGTCACTCTGACCT	-
M34	COT1_HUMAN.H11MO.0.C	-8	0.00461818	3.55138	0.217206	17	CTCCGCCGCCAACACCTCTCCCCGTGCATTCTCGCATTAA	CCCTGACCTCTGACCCC	-
M34	TLX1_HUMAN.H11MO.0.D	-13	0.00461818	3.55138	0.217206	17	CTCCGCCGCCAACACCTCTCCCCGTGCATTCTCGCATTAA	CCTTGGCAACTTGCCAG	-
M34	ZN263_HUMAN.H11MO.0.A	0	0.00516071	3.96859	0.235368	20	CTCCGCCGCCAACACCTCTCCCCGTGCATTCTCGCATTAA	CTCCTCCTCTCCCTCCTCCC	-
M34	PAX8_HUMAN.H11MO.0.D	-14	0.00574536	4.41818	0.247031	14	CTCCGCCGCCAACACCTCTCCCCGTGCATTCTCGCATTAA	CCCGCTTCAGTGAC	-
M34	KLF3_HUMAN.H11MO.0.B	-4	0.00580816	4.46647	0.247031	19	CTCCGCCGCCAACACCTCTCCCCGTGCATTCTCGCATTAA	CCCGGCCCCGCCCCTCCCC	-
M34	BRAC_HUMAN.H11MO.0.A	-6	0.00590884	4.5439	0.247031	20	CTCCGCCGCCAACACCTCTCCCCGTGCATTCTCGCATTAA	ATTTCACACCTCCCTGCTAA	-
M34	GATA2_HUMAN.H11MO.0.A	6	0.00622464	4.78675	0.2532	13	CTCCGCCGCCAACACCTCTCCCCGTGCATTCTCGCATTAA	CCTTATCTCCACCCCCCAG	-
M34	ZFX_HUMAN.H11MO.1.A	-3	0.00668853	5.14348	0.26491	17	CTCCGCCGCCAACACCTCTCCCCGTGCATTCTCGCATTAA	CCCCGGCCTCCGCCCCC	-
M34	TAL1_HUMAN.H11MO.0.A	6	0.00714186	5.49209	0.275612	13	CTCCGCCGCCAACACCTCTCCCCGTGCATTCTCGCATTAA	CCTTATCTGCCCCCCCCAG	-
M34	ETS2_HUMAN.H11MO.0.B	-19	0.00750959	5.77488	0.282558	13	CTCCGCCGCCAACACCTCTCCCCGTGCATTCTCGCATTAA	TCCTCTTCCTTCC	-
M34	ZN713_HUMAN.H11MO.0.D	-19	0.00818283	6.2926	0.293363	19	CTCCGCCGCCAACACCTCTCCCCGTGCATTCTCGCATTAA	TTTCGTGTCATTTTTCTAT	-
M34	MAFA_HUMAN.H11MO.0.D	0	0.00818661	6.2955	0.293363	21	CTCCGCCGCCAACACCTCTCCCCGTGCATTCTCGCATTAA	GTGCTGACCCCGCAGCCTTCG	+
M34	PTF1A_HUMAN.H11MO.0.B	-11	0.00860163	6.61465	0.301067	18	CTCCGCCGCCAACACCTCTCCCCGTGCATTCTCGCATTAA	CCAGCTGCCCCCTTTCCC	+
M34	EGR2_HUMAN.H11MO.0.A	-3	0.00921867	7.08916	0.307103	18	CTCCGCCGCCAACACCTCTCCCCGTGCATTCTCGCATTAA	CCCCTCCCACACCCCCCC	-
M34	BHE41_HUMAN.H11MO.0.D	-5	0.00939354	7.22363	0.307103	20	CTCCGCCGCCAACACCTCTCCCCGTGCATTCTCGCATTAA	GCCTCTGCACGTGACCCGGT	-
M34	BC11A_HUMAN.H11MO.0.A	-17	0.00959027	7.37492	0.307103	17	CTCCGCCGCCAACACCTCTCCCCGTGCATTCTCGCATTAA	TTTTCACTTCCTCTTTT	-
M34	PLAG1_HUMAN.H11MO.0.D	-14	0.00959027	7.37492	0.307103	17	CTCCGCCGCCAACACCTCTCCCCGTGCATTCTCGCATTAA	CCCCTCCTGATGCCCCC	-
M34	PAX2_HUMAN.H11MO.0.D	-9	0.00987632	7.59489	0.309674	18	CTCCGCCGCCAACACCTCTCCCCGTGCATTCTCGCATTAA	TGTCACGCATGACTGAAC	-
M34	RARG_HUMAN.H11MO.2.D	-10	0.0106927	8.22265	0.328428	20	CTCCGCCGCCAACACCTCTCCCCGTGCATTCTCGCATTAA	GTGACCTCTGGGTGACCCCC	-
M34	PURA_HUMAN.H11MO.0.D	-4	0.0110464	8.49466	0.330931	17	CTCCGCCGCCAACACCTCTCCCCGTGCATTCTCGCATTAA	CCCTGCCCCCCCCTTCC	-
M34	RARA_HUMAN.H11MO.0.A	-21	0.0114026	8.76859	0.330931	19	CTCCGCCGCCAACACCTCTCCCCGTGCATTCTCGCATTAA	CCTTGACCTCTTGATCCCCC	-
M34	SRBP2_HUMAN.H11MO.0.B	-9	0.0114338	8.79256	0.330931	13	CTCCGCCGCCAACACCTCTCCCCGTGCATTCTCGCATTAA	CCTCACCCCACCC	-
M34	LYL1_HUMAN.H11MO.0.A	-11	0.0119077	9.15705	0.338146	14	CTCCGCCGCCAACACCTCTCCCCGTGCATTCTCGCATTAA	CCAGCTGTTTCCTG	+
M34	HME2_HUMAN.H11MO.0.D	-9	0.0125781	9.67256	0.348058	11	CTCCGCCGCCAACACCTCTCCCCGTGCATTCTCGCATTAA	CCCTAATTACC	-
M34	Z324A_HUMAN.H11MO.0.C	-14	0.0127193	9.78113	0.348058	23	CTCCGCCGCCAACACCTCTCCCCGTGCATTCTCGCATTAA	TATCAAACCATCCTTTGCTGCCA	+
M34	ZN467_HUMAN.H11MO.0.C	1	0.013148	10.1108	0.353364	21	CTCCGCCGCCAACACCTCTCCCCGTGCATTCTCGCATTAA	CCCCCCCCCCCCTCCCCTCCCC	-
M34	USF2_HUMAN.H11MO.0.A	-3	0.0139076	10.695	0.361237	19	CTCCGCCGCCAACACCTCTCCCCGTGCATTCTCGCATTAA	CGCCGCGGCCACGTGACCC	-
M34	LEF1_HUMAN.H11MO.0.A	-19	0.013921	10.7052	0.361237	14	CTCCGCCGCCAACACCTCTCCCCGTGCATTCTCGCATTAA	TCCTTTGATTTGCT	+
M34	HAND1_HUMAN.H11MO.0.D	-19	0.0167206	12.8581	0.422857	17	CTCCGCCGCCAACACCTCTCCCCGTGCATTCTCGCATTAA	GGGTCTGGTTTTTGTCA	+
M34	TAL1_HUMAN.H11MO.1.A	-10	0.0176107	13.5426	0.422857	15	CTCCGCCGCCAACACCTCTCCCCGTGCATTCTCGCATTAA	CACATCTGCTTCCTG	-
M34	VEZF1_HUMAN.H11MO.1.C	-11	0.0177962	13.6853	0.422857	12	CTCCGCCGCCAACACCTCTCCCCGTGCATTCTCGCATTAA	CCCCCTCCCCCT	-
M34	RARA_HUMAN.H11MO.2.A	-11	0.0178918	13.7588	0.422857	17	CTCCGCCGCCAACACCTCTCCCCGTGCATTCTCGCATTAA	TGACCTCTCGGTGACCT	-
M34	ZN667_HUMAN.H11MO.0.C	-2	0.0179814	13.8277	0.422857	19	CTCCGCCGCCAACACCTCTCCCCGTGCATTCTCGCATTAA	GTGGCCTTAAAAGCTCAGC	+
M34	NR1H3_HUMAN.H11MO.0.B	1	0.0191575	14.7321	0.434459	18	CTCCGCCGCCAACACCTCTCCCCGTGCATTCTCGCATTAA	TGACCTGCAGTGACCTCTG	-
M34	ZN350_HUMAN.H11MO.1.D	-6	0.0192732	14.8211	0.434459	24	CTCCGCCGCCAACACCTCTCCCCGTGCATTCTCGCATTAA	GGGCAACAAATCCCTGCGCCCCGT	-
M34	ANDR_HUMAN.H11MO.2.A	-19	0.0193407	14.873	0.434459	12	CTCCGCCGCCAACACCTCTCCCCGTGCATTCTCGCATTAA	CTCTGTTCTTTT	+
M34	ZN335_HUMAN.H11MO.0.A	5	0.0210894	16.2177	0.466773	17	CTCCGCCGCCAACACCTCTCCCCGTGCATTCTCGCATTAA	TCAGGCAGCGCCGAGGACAGCC	-
M37	MNX1_HUMAN.H11MO.0.D	-1	0.00014575	0.112082	0.223825	19	GCTCAGTGAGCTAATAAATTGAGAGTACAAAGTTTCAAGA	TTAAGGGTTATTAAAATAG	-
M37	IRX2_HUMAN.H11MO.0.D	-3	0.00100346	0.771659	0.464972	19	GCTCAGTGAGCTAATAAATTGAGAGTACAAAGTTTCAAGA	ACATGGGTGGGCATGTTGG	+
M37	ZN563_HUMAN.H11MO.0.C	-7	0.00121112	0.931351	0.464972	21	GCTCAGTGAGCTAATAAATTGAGAGTACAAAGTTTCAAGA	GGGATCCTCACTGGCAGCTGC	+
M38	IRX2_HUMAN.H11MO.0.D	-20	7.46185e-05	0.0573817	0.114515	19	ACTTAATGAATAGAGTCATCAAATGCTGGTACAGACTAAA	ACATGGGTGGGCATGTTGG	+
M38	MNX1_HUMAN.H11MO.0.D	-2	0.000176731	0.135906	0.135612	19	ACTTAATGAATAGAGTCATCAAATGCTGGTACAGACTAAA	TTAAGGGTTATTAAAATAG	-
M38	ZN394_HUMAN.H11MO.0.C	-4	0.00132157	1.01628	0.396057	20	ACTTAATGAATAGAGTCATCAAATGCTGGTACAGACTAAA	AGAATGGAATAGAATGGAAT	+
M38	ZN563_HUMAN.H11MO.0.C	-11	0.00133512	1.02671	0.396057	21	ACTTAATGAATAGAGTCATCAAATGCTGGTACAGACTAAA	GGGATCCTCACTGGCAGCTGC	+
M38	BRAC_HUMAN.H11MO.0.A	-17	0.00175916	1.35279	0.396057	20	ACTTAATGAATAGAGTCATCAAATGCTGGTACAGACTAAA	TTAGCAGGGAGGTGTGAAAT	+
M38	Z324A_HUMAN.H11MO.0.C	-13	0.00180651	1.38921	0.396057	23	ACTTAATGAATAGAGTCATCAAATGCTGGTACAGACTAAA	TGGCAGCAAAGGATGGTTTGATA	-
M38	GATA2_HUMAN.H11MO.0.A	-28	0.00248037	1.9074	0.42295	12	ACTTAATGAATAGAGTCATCAAATGCTGGTACAGACTAAA	CTGGGGGGTGGAGATAAGG	+
M38	RXRA_HUMAN.H11MO.0.A	-4	0.00328532	2.52641	0.45941	20	ACTTAATGAATAGAGTCATCAAATGCTGGTACAGACTAAA	GGGGGAGGCAGAGGTCAGAG	+
M38	HXC10_HUMAN.H11MO.0.D	-2	0.00329289	2.53223	0.45941	19	ACTTAATGAATAGAGTCATCAAATGCTGGTACAGACTAAA	GTAATAAAAAAATTAAAAA	-
M40	MNX1_HUMAN.H11MO.0.D	-2	0.000109148	0.0839345	0.145427	19	TTGCCATTTAATGGGGCTGTGATGGTAAAATTTCCGGTAT	CTATTTTAATAACCCTTAA	+
M40	IRX2_HUMAN.H11MO.0.D	-10	0.000201921	0.155277	0.145427	19	TTGCCATTTAATGGGGCTGTGATGGTAAAATTTCCGGTAT	ACATGGGTGGGCATGTTGG	+
M42	MNX1_HUMAN.H11MO.0.D	-10	0.000277765	0.213601	0.21113	19	GCATGATTTGATTAGGTAGAGAATCACATTATGCCGCAAT	TTAAGGGTTATTAAAATAG	-
M42	IRX2_HUMAN.H11MO.0.D	-15	0.000301147	0.231582	0.21113	19	GCATGATTTGATTAGGTAGAGAATCACATTATGCCGCAAT	ACATGGGTGGGCATGTTGG	+
M42	ZN394_HUMAN.H11MO.0.C	-9	0.00041218	0.316966	0.21113	20	GCATGATTTGATTAGGTAGAGAATCACATTATGCCGCAAT	AGAATGGAATAGAATGGAAT	+
M44	IRX2_HUMAN.H11MO.0.D	-6	0.000229988	0.17686	0.218157	19	TCGTACTTAATACATCAAGTTTACTTGTGGGTCATGATGA	CCAACATGCCCACCCATGT	-
M44	MNX1_HUMAN.H11MO.0.D	-19	0.000483616	0.371901	0.218157	19	TCGTACTTAATACATCAAGTTTACTTGTGGGTCATGATGA	TTAAGGGTTATTAAAATAG	-
M46	MNX1_HUMAN.H11MO.0.D	-17	1.37562e-05	0.0105785	0.0211389	19	CTTAGCAGTTGCCACAATCAATGGTTTCTTGGAGCTTCCT	TTAAGGGTTATTAAAATAG	-
M46	IRX2_HUMAN.H11MO.0.D	-16	0.000507841	0.390529	0.364277	19	CTTAGCAGTTGCCACAATCAATGGTTTCTTGGAGCTTCCT	ACATGGGTGGGCATGTTGG	+
M46	BRAC_HUMAN.H11MO.0.A	-1	0.00175221	1.34745	0.476588	20	CTTAGCAGTTGCCACAATCAATGGTTTCTTGGAGCTTCCT	TTAGCAGGGAGGTGTGAAAT	+
M46	HXC10_HUMAN.H11MO.0.D	-13	0.00186084	1.43099	0.476588	19	CTTAGCAGTTGCCACAATCAATGGTTTCTTGGAGCTTCCT	TTTTTAATTTTTTTATTAC	+
M48	IRX2_HUMAN.H11MO.0.D	-14	0.000224727	0.172815	0.345108	19	AGGTGATAGTAGCTTCAGAGCTTGAGTAGTTGAGAACAAT	ACATGGGTGGGCATGTTGG	+
M48	MNX1_HUMAN.H11MO.0.D	-22	0.000464453	0.357164	0.356625	18	AGGTGATAGTAGCTTCAGAGCTTGAGTAGTTGAGAACAAT	TTAAGGGTTATTAAAATAG	-
M49	MNX1_HUMAN.H11MO.0.D	-13	5.19674e-05	0.0399629	0.0799258	19	TCAATTTCTAGGATTAAGCGTATTGAAAAATTTAGTCTGA	TTAAGGGTTATTAAAATAG	-
M49	IRX2_HUMAN.H11MO.0.D	-17	0.000296909	0.228323	0.228323	19	TCAATTTCTAGGATTAAGCGTATTGAAAAATTTAGTCTGA	ACATGGGTGGGCATGTTGG	+
M50	MNX1_HUMAN.H11MO.0.D	-3	7.16837e-05	0.0551248	0.110227	19	ATAGTAGGAATCCTGCACAAAGTAGTTGAAGTCGAGTTTT	TTAAGGGTTATTAAAATAG	-
M53	MNX1_HUMAN.H11MO.0.D	-7	5.73323e-05	0.0440885	0.0601936	19	CTGTTTAGTAAGAAAATTGTTATTACGGTGTGAGCTAAAG	TTAAGGGTTATTAAAATAG	-
M53	HXC10_HUMAN.H11MO.0.D	-4	0.000107968	0.0830275	0.0601936	19	CTGTTTAGTAAGAAAATTGTTATTACGGTGTGAGCTAAAG	GTAATAAAAAAATTAAAAA	-
M53	BRAC_HUMAN.H11MO.0.A	-5	0.000351368	0.270202	0.134456	20	CTGTTTAGTAAGAAAATTGTTATTACGGTGTGAGCTAAAG	TTAGCAGGGAGGTGTGAAAT	+
M53	IRX2_HUMAN.H11MO.0.D	-15	0.000635693	0.488848	0.175667	19	CTGTTTAGTAAGAAAATTGTTATTACGGTGTGAGCTAAAG	ACATGGGTGGGCATGTTGG	+
M53	ZN394_HUMAN.H11MO.0.C	-8	0.000896759	0.689608	0.19609	20	CTGTTTAGTAAGAAAATTGTTATTACGGTGTGAGCTAAAG	AGAATGGAATAGAATGGAAT	+
M53	RXRA_HUMAN.H11MO.0.A	-5	0.00217433	1.67206	0.349001	20	CTGTTTAGTAAGAAAATTGTTATTACGGTGTGAGCTAAAG	GGGGGAGGCAGAGGTCAGAG	+
M53	GATA1_HUMAN.H11MO.0.A	7	0.00234857	1.80605	0.349001	12	CTGTTTAGTAAGAAAATTGTTATTACGGTGTGAGCTAAAG	TCTTATCTGTCCCCGCCAG	-
M53	GATA2_HUMAN.H11MO.0.A	-29	0.00314445	2.41808	0.401089	11	CTGTTTAGTAAGAAAATTGTTATTACGGTGTGAGCTAAAG	CTGGGGGGTGGAGATAAGG	+
M53	PAX8_HUMAN.H11MO.0.D	-18	0.00423632	3.25773	0.463167	14	CTGTTTAGTAAGAAAATTGTTATTACGGTGTGAGCTAAAG	GTCACTGAAGCGGG	+
M53	MAF_HUMAN.H11MO.0.A	0	0.00481906	3.70586	0.491754	19	CTGTTTAGTAAGAAAATTGTTATTACGGTGTGAGCTAAAG	TTGCTGAGTCAGCAGATTC	-
M54	TLX1_HUMAN.H11MO.0.D	-6	0.000118282	0.0909588	0.141223	17	GGGATCTCTAAGCTTAAGCCCACGCATACAGGAAGTCCGA	CCTTGGCAACTTGCCAG	-
M54	IRX2_HUMAN.H11MO.0.D	-17	0.000196311	0.150963	0.141223	19	GGGATCTCTAAGCTTAAGCCCACGCATACAGGAAGTCCGA	ACATGGGTGGGCATGTTGG	+
M54	MNX1_HUMAN.H11MO.0.D	-19	0.000276426	0.212572	0.141223	19	GGGATCTCTAAGCTTAAGCCCACGCATACAGGAAGTCCGA	TTAAGGGTTATTAAAATAG	-
M54	NR1D1_HUMAN.H11MO.0.B	-16	0.000685109	0.526849	0.210008	19	GGGATCTCTAAGCTTAAGCCCACGCATACAGGAAGTCCGA	AGGGAAGTGGGTCAGAAGG	+
M54	BRAC_HUMAN.H11MO.0.A	-16	0.00119258	0.917098	0.261119	20	GGGATCTCTAAGCTTAAGCCCACGCATACAGGAAGTCCGA	TTAGCAGGGAGGTGTGAAAT	+
M54	GATA1_HUMAN.H11MO.0.A	-28	0.00235884	1.81395	0.401701	12	GGGATCTCTAAGCTTAAGCCCACGCATACAGGAAGTCCGA	CTGGCGGGGACAGATAAGA	+
M54	PAX2_HUMAN.H11MO.0.D	-17	0.00297195	2.28543	0.441084	18	GGGATCTCTAAGCTTAAGCCCACGCATACAGGAAGTCCGA	TGTCACGCATGACTGAAC	-
M54	GATA2_HUMAN.H11MO.0.A	-28	0.00316568	2.43441	0.441084	12	GGGATCTCTAAGCTTAAGCCCACGCATACAGGAAGTCCGA	CTGGGGGGTGGAGATAAGG	+
M55	MNX1_HUMAN.H11MO.0.D	-16	0.000278115	0.21387	0.161473	19	TCAAATGTGCATAGTCTGAGAAGAGATCATAGCAGGTTTA	TTAAGGGTTATTAAAATAG	-
M55	IRX2_HUMAN.H11MO.0.D	-21	0.000302252	0.232432	0.161473	19	TCAAATGTGCATAGTCTGAGAAGAGATCATAGCAGGTTTA	ACATGGGTGGGCATGTTGG	+
M57	ZN563_HUMAN.H11MO.0.C	-20	0.000120426	0.0926077	0.131362	20	GTGCAGCTTCGCAGAGTGCAGGCCTGATTGGTTGGAACAG	GGGATCCTCACTGGCAGCTGC	+
M57	IRX2_HUMAN.H11MO.0.D	-9	0.000172321	0.132515	0.131362	19	GTGCAGCTTCGCAGAGTGCAGGCCTGATTGGTTGGAACAG	CCAACATGCCCACCCATGT	-
M57	RXRA_HUMAN.H11MO.0.A	-3	0.000962308	0.740015	0.287904	20	GTGCAGCTTCGCAGAGTGCAGGCCTGATTGGTTGGAACAG	GGGGGAGGCAGAGGTCAGAG	+
M57	PROX1_HUMAN.H11MO.0.D	-8	0.00123764	0.951748	0.287904	17	GTGCAGCTTCGCAGAGTGCAGGCCTGATTGGTTGGAACAG	CCCAACCCGCCTTACCC	-
M57	ZN394_HUMAN.H11MO.0.C	-24	0.00130259	1.0017	0.287904	16	GTGCAGCTTCGCAGAGTGCAGGCCTGATTGGTTGGAACAG	AGAATGGAATAGAATGGAAT	+
M57	ZN350_HUMAN.H11MO.0.C	-3	0.00135614	1.04287	0.287904	18	GTGCAGCTTCGCAGAGTGCAGGCCTGATTGGTTGGAACAG	TAGGTCATAAAAGGACTG	-
M57	Z324A_HUMAN.H11MO.0.C	-11	0.00179851	1.38306	0.287904	23	GTGCAGCTTCGCAGAGTGCAGGCCTGATTGGTTGGAACAG	TGGCAGCAAAGGATGGTTTGATA	-
M57	ZN667_HUMAN.H11MO.0.C	0	0.00182036	1.39985	0.287904	19	GTGCAGCTTCGCAGAGTGCAGGCCTGATTGGTTGGAACAG	GCTGAGCTTTTAAGGCCAC	-
M57	TLX1_HUMAN.H11MO.0.D	-17	0.00202397	1.55643	0.287904	17	GTGCAGCTTCGCAGAGTGCAGGCCTGATTGGTTGGAACAG	CCTTGGCAACTTGCCAG	-
M57	ZN341_HUMAN.H11MO.0.C	-19	0.0020772	1.59737	0.287904	21	GTGCAGCTTCGCAGAGTGCAGGCCTGATTGGTTGGAACAG	GGGGGGGGGGGGAGGGAAGAGC	+
M57	TFCP2_HUMAN.H11MO.0.D	-7	0.00256263	1.97067	0.301775	16	GTGCAGCTTCGCAGAGTGCAGGCCTGATTGGTTGGAACAG	TCTGGCCAGTTCAGGC	-
M57	NR1D1_HUMAN.H11MO.0.B	-14	0.00306685	2.35841	0.333985	19	GTGCAGCTTCGCAGAGTGCAGGCCTGATTGGTTGGAACAG	CCTTCTGACCCACTTCCCT	-
M57	THAP1_HUMAN.H11MO.0.C	-1	0.00356815	2.7439	0.335893	22	GTGCAGCTTCGCAGAGTGCAGGCCTGATTGGTTGGAACAG	CGCCGCCATCTTGGCTGCGGGC	+
M57	GATA1_HUMAN.H11MO.0.A	-27	0.00381447	2.93333	0.335893	13	GTGCAGCTTCGCAGAGTGCAGGCCTGATTGGTTGGAACAG	CTGGCGGGGACAGATAAGA	+
M57	THA_HUMAN.H11MO.0.C	-4	0.0044388	3.41343	0.335893	17	GTGCAGCTTCGCAGAGTGCAGGCCTGATTGGTTGGAACAG	GGGTCACTTCAGGTCAG	+
M57	PAX2_HUMAN.H11MO.0.D	-11	0.00462656	3.55783	0.335893	18	GTGCAGCTTCGCAGAGTGCAGGCCTGATTGGTTGGAACAG	TGTCACGCATGACTGAAC	-
M57	MNX1_HUMAN.H11MO.0.D	-16	0.00544814	4.18962	0.377562	19	GTGCAGCTTCGCAGAGTGCAGGCCTGATTGGTTGGAACAG	TTAAGGGTTATTAAAATAG	-
M57	NR1H3_HUMAN.H11MO.0.B	-1	0.00771322	5.93147	0.481471	19	GTGCAGCTTCGCAGAGTGCAGGCCTGATTGGTTGGAACAG	CAGAGGTCACTGCAGGTCA	+
M57	TAL1_HUMAN.H11MO.0.A	-27	0.00771322	5.93147	0.481471	13	GTGCAGCTTCGCAGAGTGCAGGCCTGATTGGTTGGAACAG	CTGGGGGGGGCAGATAAGG	+
M57	SP4_HUMAN.H11MO.0.A	-8	0.00873229	6.71513	0.481471	20	GTGCAGCTTCGCAGAGTGCAGGCCTGATTGGTTGGAACAG	GGGAAGGGGGCGGGGCCGGG	+
M57	NKX61_HUMAN.H11MO.0.B	-21	0.00884231	6.79973	0.481471	19	GTGCAGCTTCGCAGAGTGCAGGCCTGATTGGTTGGAACAG	GATTAATGGGAATTTAATG	+
M57	GATA2_HUMAN.H11MO.0.A	-27	0.00884231	6.79973	0.481471	13	GTGCAGCTTCGCAGAGTGCAGGCCTGATTGGTTGGAACAG	CTGGGGGGTGGAGATAAGG	+
M57	PAX8_HUMAN.H11MO.0.D	-4	0.0093212	7.168	0.484283	14	GTGCAGCTTCGCAGAGTGCAGGCCTGATTGGTTGGAACAG	GTCACTGAAGCGGG	+
M57	HME2_HUMAN.H11MO.0.D	-22	0.00952923	7.32798	0.484283	11	GTGCAGCTTCGCAGAGTGCAGGCCTGATTGGTTGGAACAG	GGTAATTAGGG	+
M58	MNX1_HUMAN.H11MO.0.D	-15	0.000251512	0.193412	0.201542	19	GAGGGCTGGCAGTGCCAATTATTAACATTGTTTGAATCCC	CTATTTTAATAACCCTTAA	+
M58	IRX2_HUMAN.H11MO.0.D	-5	0.000391273	0.300889	0.201542	19	GAGGGCTGGCAGTGCCAATTATTAACATTGTTTGAATCCC	CCAACATGCCCACCCATGT	-
M58	BRAC_HUMAN.H11MO.0.A	-5	0.000395271	0.303964	0.201542	20	GAGGGCTGGCAGTGCCAATTATTAACATTGTTTGAATCCC	ATTTCACACCTCCCTGCTAA	-
M58	TLX1_HUMAN.H11MO.0.D	-8	0.000764223	0.587688	0.292248	17	GAGGGCTGGCAGTGCCAATTATTAACATTGTTTGAATCCC	CCTTGGCAACTTGCCAG	-
M58	Z324A_HUMAN.H11MO.0.C	-17	0.00171581	1.31946	0.412756	23	GAGGGCTGGCAGTGCCAATTATTAACATTGTTTGAATCCC	TATCAAACCATCCTTTGCTGCCA	+
M58	HME2_HUMAN.H11MO.0.D	-16	0.0021587	1.66004	0.412756	11	GAGGGCTGGCAGTGCCAATTATTAACATTGTTTGAATCCC	CCCTAATTACC	-
M58	ZN394_HUMAN.H11MO.0.C	-8	0.00247606	1.90409	0.420834	20	GAGGGCTGGCAGTGCCAATTATTAACATTGTTTGAATCCC	AGAATGGAATAGAATGGAAT	+
M58	GATA1_HUMAN.H11MO.0.A	7	0.00327838	2.52107	0.455887	12	GAGGGCTGGCAGTGCCAATTATTAACATTGTTTGAATCCC	TCTTATCTGTCCCCGCCAG	-
M58	GATA2_HUMAN.H11MO.0.A	7	0.00327838	2.52107	0.455887	12	GAGGGCTGGCAGTGCCAATTATTAACATTGTTTGAATCCC	CCTTATCTCCACCCCCCAG	-
M58	RXRA_HUMAN.H11MO.0.A	-9	0.00386682	2.97358	0.457056	20	GAGGGCTGGCAGTGCCAATTATTAACATTGTTTGAATCCC	CTCTGACCTCTGCCTCCCCC	-
M58	ZN563_HUMAN.H11MO.0.C	-7	0.00414069	3.18419	0.457056	21	GAGGGCTGGCAGTGCCAATTATTAACATTGTTTGAATCCC	GCAGCTGCCAGTGAGGATCCC	-
M58	CLOCK_HUMAN.H11MO.0.C	-5	0.00427729	3.28923	0.457056	14	GAGGGCTGGCAGTGCCAATTATTAACATTGTTTGAATCCC	CAGACACGTGAACA	+
M58	MYBA_HUMAN.H11MO.0.D	-4	0.00473361	3.64014	0.457056	15	GAGGGCTGGCAGTGCCAATTATTAACATTGTTTGAATCCC	TCTCCAACTGCCACT	-
M58	TAL1_HUMAN.H11MO.0.A	7	0.00478077	3.67642	0.457056	12	GAGGGCTGGCAGTGCCAATTATTAACATTGTTTGAATCCC	CCTTATCTGCCCCCCCCAG	-
M59	IRX2_HUMAN.H11MO.0.D	-19	0.000108638	0.083543	0.159713	19	CTGTAGCTGAGAAAGTAAGATGTAGCTTAACACGTGACAT	ACATGGGTGGGCATGTTGG	+
M59	MNX1_HUMAN.H11MO.0.D	-15	0.000215375	0.165623	0.159713	19	CTGTAGCTGAGAAAGTAAGATGTAGCTTAACACGTGACAT	TTAAGGGTTATTAAAATAG	-
M61	IRX2_HUMAN.H11MO.0.D	-8	0.000234753	0.180525	0.333703	19	TATACATCAAAAATATGCGCTTCTGCAACAATATGCTAGT	ACATGGGTGGGCATGTTGG	+
M61	MNX1_HUMAN.H11MO.0.D	0	0.000896776	0.689621	0.333703	19	TATACATCAAAAATATGCGCTTCTGCAACAATATGCTAGT	TTAAGGGTTATTAAAATAG	-
M61	ZN394_HUMAN.H11MO.0.C	-4	0.00116087	0.892709	0.333703	20	TATACATCAAAAATATGCGCTTCTGCAACAATATGCTAGT	ATTCCATTCTATTCCATTCT	-
M61	TLX1_HUMAN.H11MO.0.D	-22	0.00124905	0.96052	0.333703	17	TATACATCAAAAATATGCGCTTCTGCAACAATATGCTAGT	CTGGCAAGTTGCCAAGG	+
M62	MNX1_HUMAN.H11MO.0.D	-16	0.000225537	0.173438	0.345673	19	TTAGGGACAGGAAGCTGTGAGCAAGCTGATACTATGCGAA	TTAAGGGTTATTAAAATAG	-
M62	TLX1_HUMAN.H11MO.0.D	-3	0.000640056	0.492203	0.390988	17	TTAGGGACAGGAAGCTGTGAGCAAGCTGATACTATGCGAA	CTGGCAAGTTGCCAAGG	+
M62	IRX2_HUMAN.H11MO.0.D	-19	0.000806583	0.620262	0.390988	19	TTAGGGACAGGAAGCTGTGAGCAAGCTGATACTATGCGAA	ACATGGGTGGGCATGTTGG	+
M62	RXRA_HUMAN.H11MO.0.A	-3	0.00104563	0.80409	0.390988	20	TTAGGGACAGGAAGCTGTGAGCAAGCTGATACTATGCGAA	GGGGGAGGCAGAGGTCAGAG	+
M62	ZN563_HUMAN.H11MO.0.C	-10	0.00140204	1.07817	0.390988	21	TTAGGGACAGGAAGCTGTGAGCAAGCTGATACTATGCGAA	GCAGCTGCCAGTGAGGATCCC	-
M62	OLIG2_HUMAN.H11MO.0.B	-3	0.00153062	1.17705	0.390988	18	TTAGGGACAGGAAGCTGTGAGCAAGCTGATACTATGCGAA	CAGAAGGGAAACAGCTGG	-
M62	LYL1_HUMAN.H11MO.0.A	-7	0.00206281	1.5863	0.451657	14	TTAGGGACAGGAAGCTGTGAGCAAGCTGATACTATGCGAA	CAGGAAACAGCTGG	-
M63	IRX2_HUMAN.H11MO.0.D	-1	0.00120527	0.92685	0.414651	19	GTGCATGCAATTAACAATGTATCATCCTTCAAGTTTTCAT	CCAACATGCCCACCCATGT	-
M63	RARA_HUMAN.H11MO.0.A	-25	0.00122949	0.945478	0.414651	15	GTGCATGCAATTAACAATGTATCATCCTTCAAGTTTTCAT	CCTTGACCTCTTGATCCCCC	-
M63	TBX21_HUMAN.H11MO.0.A	-27	0.0012614	0.970016	0.414651	13	GTGCATGCAATTAACAATGTATCATCCTTCAAGTTTTCAT	TTCACACCTCCAC	-
M63	TLX1_HUMAN.H11MO.0.D	-3	0.00138352	1.06393	0.414651	17	GTGCATGCAATTAACAATGTATCATCCTTCAAGTTTTCAT	CTGGCAAGTTGCCAAGG	+
M63	HXC10_HUMAN.H11MO.0.D	-6	0.00140243	1.07847	0.414651	19	GTGCATGCAATTAACAATGTATCATCCTTCAAGTTTTCAT	GTAATAAAAAAATTAAAAA	-
M64	PATZ1_HUMAN.H11MO.0.C	-2	0.000242827	0.186734	0.176772	22	CTTGGGAAGGCGCAGAGGTAGAAGGGCCAGGGCTTGAACA	GGGGAGGGGGCGGGGGGGGAGG	+
M64	MAZ_HUMAN.H11MO.0.A	-2	0.000309027	0.237641	0.176772	22	CTTGGGAAGGCGCAGAGGTAGAAGGGCCAGGGCTTGAACA	GGGGGAGGGGGGGGGGGGGGGG	+
M64	ZN467_HUMAN.H11MO.0.C	-2	0.000348241	0.267798	0.176772	22	CTTGGGAAGGCGCAGAGGTAGAAGGGCCAGGGCTTGAACA	GGGGAGGGGAGGGGGGGGGGGG	+
M64	VEZF1_HUMAN.H11MO.0.C	-2	0.000626213	0.481558	0.238406	22	CTTGGGAAGGCGCAGAGGTAGAAGGGCCAGGGCTTGAACA	GGGGAGGGGGGAGGGGGAGGGG	+
M64	ZBT17_HUMAN.H11MO.0.A	-2	0.000965142	0.742194	0.247418	19	CTTGGGAAGGCGCAGAGGTAGAAGGGCCAGGGCTTGAACA	GAGGGTGGGGGAGGGGAAG	+
M64	ZN263_HUMAN.H11MO.0.A	-3	0.0010343	0.79538	0.247418	20	CTTGGGAAGGCGCAGAGGTAGAAGGGCCAGGGCTTGAACA	GGGAGGAGGGAGAGGAGGAG	+
M64	ZN281_HUMAN.H11MO.0.A	-4	0.00125737	0.96692	0.247418	15	CTTGGGAAGGCGCAGAGGTAGAAGGGCCAGGGCTTGAACA	GGGTGGGGGAGGGGA	+
M64	ZN320_HUMAN.H11MO.0.C	-5	0.00145644	1.12	0.247418	20	CTTGGGAAGGCGCAGAGGTAGAAGGGCCAGGGCTTGAACA	GTGGGACCAGGGGGCCAGTG	+
M64	ZN770_HUMAN.H11MO.0.C	-3	0.00146224	1.12446	0.247418	22	CTTGGGAAGGCGCAGAGGTAGAAGGGCCAGGGCTTGAACA	GGGAGGCTGAGGCGGGAGGATC	+
M64	ZN341_HUMAN.H11MO.0.C	-3	0.00214439	1.64903	0.29955	22	CTTGGGAAGGCGCAGAGGTAGAAGGGCCAGGGCTTGAACA	GGGGGGGGGGGGAGGGAAGAGC	+
M64	PROX1_HUMAN.H11MO.0.D	-2	0.00216375	1.66392	0.29955	17	CTTGGGAAGGCGCAGAGGTAGAAGGGCCAGGGCTTGAACA	GGGTAAGGCGGGTTGGG	+
M64	KLF15_HUMAN.H11MO.0.A	-3	0.00254642	1.9582	0.32315	19	CTTGGGAAGGCGCAGAGGTAGAAGGGCCAGGGCTTGAACA	GGGGAGGAGCAGGGGGGGG	+
M64	NRF1_HUMAN.H11MO.0.A	0	0.00289415	2.2256	0.339026	17	CTTGGGAAGGCGCAGAGGTAGAAGGGCCAGGGCTTGAACA	CCTGCGCATGCGCAGTG	-
M64	SP4_HUMAN.H11MO.0.A	-2	0.00435982	3.3527	0.415145	20	CTTGGGAAGGCGCAGAGGTAGAAGGGCCAGGGCTTGAACA	GGGAAGGGGGCGGGGCCGGG	+
M64	RXRA_HUMAN.H11MO.0.A	-4	0.00510949	3.9292	0.415145	20	CTTGGGAAGGCGCAGAGGTAGAAGGGCCAGGGCTTGAACA	GGGGGAGGCAGAGGTCAGAG	+
M64	TBX1_HUMAN.H11MO.0.D	-5	0.00510949	3.9292	0.415145	20	CTTGGGAAGGCGCAGAGGTAGAAGGGCCAGGGCTTGAACA	GGGTGGGCAGGGGTGGGCGG	+
M64	WT1_HUMAN.H11MO.0.C	-1	0.00510949	3.9292	0.415145	20	CTTGGGAAGGCGCAGAGGTAGAAGGGCCAGGGCTTGAACA	GGGCGGGGGAGGAGGGGGGG	+
M64	TAF1_HUMAN.H11MO.0.A	-3	0.00525907	4.04423	0.415145	16	CTTGGGAAGGCGCAGAGGTAGAAGGGCCAGGGCTTGAACA	AAGATGGCGGCGGCGG	+
M64	KLF6_HUMAN.H11MO.0.A	-3	0.00545223	4.19277	0.415145	19	CTTGGGAAGGCGCAGAGGTAGAAGGGCCAGGGCTTGAACA	GGAAGGGCGGGGCCGGGGG	+
M64	TBX15_HUMAN.H11MO.0.D	-2	0.00545223	4.19277	0.415145	19	CTTGGGAAGGCGCAGAGGTAGAAGGGCCAGGGCTTGAACA	GGGGGGGGGGGGGTGGGGG	+
M64	NFAT5_HUMAN.H11MO.0.D	-13	0.00614039	4.72196	0.445278	11	CTTGGGAAGGCGCAGAGGTAGAAGGGCCAGGGCTTGAACA	AGAGGAAAAGG	+
M64	ZN148_HUMAN.H11MO.0.D	-3	0.00669957	5.15197	0.463745	15	CTTGGGAAGGCGCAGAGGTAGAAGGGCCAGGGCTTGAACA	GGGGTGGGGGAGGGG	+
M64	WT1_HUMAN.H11MO.1.B	-14	0.00746858	5.74334	0.476416	11	CTTGGGAAGGCGCAGAGGTAGAAGGGCCAGGGCTTGAACA	GTGGGAGGAGG	+
M64	NFIC_HUMAN.H11MO.0.A	0	0.00750831	5.77389	0.476416	17	CTTGGGAAGGCGCAGAGGTAGAAGGGCCAGGGCTTGAACA	CTTGGCAGGGAGCCAAG	-
M66	RARA_HUMAN.H11MO.0.A	-1	2.06971e-05	0.0159161	0.0288985	20	CCCATGAGCATTCCACCCTCCCCTAGAAGTGACGCTGCGG	CCTTGACCTCTTGATCCCCC	-
M66	RXRA_HUMAN.H11MO.0.A	-1	3.83869e-05	0.0295195	0.0288985	20	CCCATGAGCATTCCACCCTCCCCTAGAAGTGACGCTGCGG	CTCTGACCTCTGCCTCCCCC	-
M66	VEZF1_HUMAN.H11MO.0.C	0	7.68765e-05	0.0591181	0.0385828	22	CCCATGAGCATTCCACCCTCCCCTAGAAGTGACGCTGCGG	CCCCTCCCCCTCCCCCCTCCCC	-
M66	COT2_HUMAN.H11MO.1.A	-1	0.000230317	0.177114	0.0866938	17	CCCATGAGCATTCCACCCTCCCCTAGAAGTGACGCTGCGG	CCCTGACCTTTGACCCC	-
M66	Z324A_HUMAN.H11MO.0.C	-5	0.000397688	0.305822	0.107016	23	CCCATGAGCATTCCACCCTCCCCTAGAAGTGACGCTGCGG	TATCAAACCATCCTTTGCTGCCA	+
M66	COT1_HUMAN.H11MO.0.C	-1	0.000426461	0.327949	0.107016	17	CCCATGAGCATTCCACCCTCCCCTAGAAGTGACGCTGCGG	CCCTGACCTCTGACCCC	-
M66	SOX10_HUMAN.H11MO.0.B	-6	0.000671789	0.516605	0.144496	16	CCCATGAGCATTCCACCCTCCCCTAGAAGTGACGCTGCGG	AACAATGCCTCCTTTG	-
M66	ZN341_HUMAN.H11MO.0.C	0	0.000939705	0.722633	0.176857	22	CCCATGAGCATTCCACCCTCCCCTAGAAGTGACGCTGCGG	GCTCTTCCCTCCCCCCCCCCCC	-
M66	NR1H4_HUMAN.H11MO.0.B	1	0.00131555	1.01166	0.220082	18	CCCATGAGCATTCCACCCTCCCCTAGAAGTGACGCTGCGG	CCTCGGGGTCATTGACCCC	-
M66	MAFA_HUMAN.H11MO.0.D	-5	0.00202563	1.55771	0.285379	21	CCCATGAGCATTCCACCCTCCCCTAGAAGTGACGCTGCGG	GTGCTGACCCCGCAGCCTTCG	+
M66	PURA_HUMAN.H11MO.0.D	-1	0.00222698	1.71255	0.285379	17	CCCATGAGCATTCCACCCTCCCCTAGAAGTGACGCTGCGG	CCCTGCCCCCCCCTTCC	-
M66	ZN563_HUMAN.H11MO.0.C	-3	0.00232703	1.78949	0.285379	21	CCCATGAGCATTCCACCCTCCCCTAGAAGTGACGCTGCGG	GGGATCCTCACTGGCAGCTGC	+
M66	SP4_HUMAN.H11MO.0.A	-3	0.00265355	2.04058	0.285379	20	CCCATGAGCATTCCACCCTCCCCTAGAAGTGACGCTGCGG	CCCGGCCCCGCCCCCTTCCC	-
M66	ZN394_HUMAN.H11MO.0.C	-4	0.00265355	2.04058	0.285379	20	CCCATGAGCATTCCACCCTCCCCTAGAAGTGACGCTGCGG	ATTCCATTCTATTCCATTCT	-
M66	NR2C2_HUMAN.H11MO.0.B	3	0.00324339	2.49417	0.325559	9	CCCATGAGCATTCCACCCTCCCCTAGAAGTGACGCTGCGG	TGACCCGGAACC	-
M66	KLF6_HUMAN.H11MO.0.A	1	0.00366665	2.81965	0.329559	18	CCCATGAGCATTCCACCCTCCCCTAGAAGTGACGCTGCGG	CCCCCGGCCCCGCCCTTCC	-
M66	RFX5_HUMAN.H11MO.0.A	4	0.00375702	2.88915	0.329559	16	CCCATGAGCATTCCACCCTCCCCTAGAAGTGACGCTGCGG	TCTGCCTAGCAACAGCTGAC	-
M66	MAZ_HUMAN.H11MO.0.A	-2	0.00393989	3.02978	0.329559	22	CCCATGAGCATTCCACCCTCCCCTAGAAGTGACGCTGCGG	CCCCCCCCCCCCCCCCTCCCCC	-
M66	PROX1_HUMAN.H11MO.0.D	-6	0.00445504	3.42593	0.331302	17	CCCATGAGCATTCCACCCTCCCCTAGAAGTGACGCTGCGG	CCCAACCCGCCTTACCC	-
M66	PATZ1_HUMAN.H11MO.0.C	1	0.00478864	3.68247	0.331302	21	CCCATGAGCATTCCACCCTCCCCTAGAAGTGACGCTGCGG	CCTCCCCCCCCGCCCCCTCCCC	-
M66	ZFX_HUMAN.H11MO.1.A	-1	0.00480272	3.69329	0.331302	17	CCCATGAGCATTCCACCCTCCCCTAGAAGTGACGCTGCGG	CCCCGGCCTCCGCCCCC	-
M66	RARG_HUMAN.H11MO.0.B	-6	0.00503339	3.87067	0.331302	18	CCCATGAGCATTCCACCCTCCCCTAGAAGTGACGCTGCGG	CCCAGGTCACTCTGACCT	-
M66	IRX2_HUMAN.H11MO.0.D	-4	0.00520998	4.00647	0.331302	19	CCCATGAGCATTCCACCCTCCCCTAGAAGTGACGCTGCGG	CCAACATGCCCACCCATGT	-
M66	RARG_HUMAN.H11MO.2.D	-3	0.00528097	4.06107	0.331302	20	CCCATGAGCATTCCACCCTCCCCTAGAAGTGACGCTGCGG	GTGACCTCTGGGTGACCCCC	-
M66	PTF1A_HUMAN.H11MO.0.B	-4	0.00623969	4.79832	0.373833	18	CCCATGAGCATTCCACCCTCCCCTAGAAGTGACGCTGCGG	CCAGCTGCCCCCTTTCCC	+
M66	MNX1_HUMAN.H11MO.0.D	-1	0.00686221	5.27704	0.375363	19	CCCATGAGCATTCCACCCTCCCCTAGAAGTGACGCTGCGG	CTATTTTAATAACCCTTAA	+
M66	SP2_HUMAN.H11MO.0.A	-1	0.00702367	5.4012	0.375363	22	CCCATGAGCATTCCACCCTCCCCTAGAAGTGACGCTGCGG	CCCCCGGCCCCGCCCCCCCCCC	-
M66	OLIG2_HUMAN.H11MO.0.B	-7	0.00950039	7.3058	0.431424	18	CCCATGAGCATTCCACCCTCCCCTAGAAGTGACGCTGCGG	CCAGCTGTTTCCCTTCTG	+
M66	THAP1_HUMAN.H11MO.0.C	-20	0.00959473	7.37835	0.431424	20	CCCATGAGCATTCCACCCTCCCCTAGAAGTGACGCTGCGG	CGCCGCCATCTTGGCTGCGGGC	+
M66	SOX9_HUMAN.H11MO.0.B	-5	0.00970486	7.46304	0.431424	16	CCCATGAGCATTCCACCCTCCCCTAGAAGTGACGCTGCGG	GAACAAAGGCCCCTTT	-
M66	BHE23_HUMAN.H11MO.0.D	-4	0.0099467	7.64901	0.431424	12	CCCATGAGCATTCCACCCTCCCCTAGAAGTGACGCTGCGG	CCACCATATGCT	-
M66	SPIC_HUMAN.H11MO.0.D	-11	0.0108722	8.36072	0.431424	13	CCCATGAGCATTCCACCCTCCCCTAGAAGTGACGCTGCGG	CCTCCCCTTCCTC	-
M66	NR2C1_HUMAN.H11MO.0.C	4	0.0108722	8.36072	0.431424	9	CCCATGAGCATTCCACCCTCCCCTAGAAGTGACGCTGCGG	CTGACCTCTGGCC	-
M66	BHE41_HUMAN.H11MO.0.D	-18	0.0108885	8.37322	0.431424	20	CCCATGAGCATTCCACCCTCCCCTAGAAGTGACGCTGCGG	GCCTCTGCACGTGACCCGGT	-
M66	SP3_HUMAN.H11MO.0.B	0	0.0108885	8.37322	0.431424	20	CCCATGAGCATTCCACCCTCCCCTAGAAGTGACGCTGCGG	CCCCGGCCCCGCCCCCCCCC	-
M66	NR1D1_HUMAN.H11MO.0.B	0	0.0117282	9.01897	0.432365	19	CCCATGAGCATTCCACCCTCCCCTAGAAGTGACGCTGCGG	CCTTCTGACCCACTTCCCT	-
M66	COT2_HUMAN.H11MO.0.A	0	0.0117737	9.05398	0.432365	13	CCCATGAGCATTCCACCCTCCCCTAGAAGTGACGCTGCGG	CCTCTGACCTTTG	-
M66	FLI1_HUMAN.H11MO.0.A	-7	0.0124873	9.60274	0.447652	18	CCCATGAGCATTCCACCCTCCCCTAGAAGTGACGCTGCGG	TCCCTCCTTCCTTCCTCC	-
M66	PAX5_HUMAN.H11MO.0.A	-1	0.0135826	10.4451	0.461848	21	CCCATGAGCATTCCACCCTCCCCTAGAAGTGACGCTGCGG	GCCTGGGCAGCAGAGCGTGAC	+
M66	ZN418_HUMAN.H11MO.1.D	-1	0.0138035	10.6149	0.461848	12	CCCATGAGCATTCCACCCTCCCCTAGAAGTGACGCTGCGG	CTAGAAGCAACA	-
M66	PITX3_HUMAN.H11MO.0.D	5	0.0142866	10.9864	0.467621	13	CCCATGAGCATTCCACCCTCCCCTAGAAGTGACGCTGCGG	TTAATCCCTTAATCCCCC	-
M67	MNX1_HUMAN.H11MO.0.D	-6	0.000128852	0.0990869	0.197745	19	TAATAATGGCAGAGTTTGAAAACACTTGGGTATGTTAGAG	TTAAGGGTTATTAAAATAG	-
M67	IRX2_HUMAN.H11MO.0.D	-19	0.0004118	0.316674	0.315989	19	TAATAATGGCAGAGTTTGAAAACACTTGGGTATGTTAGAG	ACATGGGTGGGCATGTTGG	+
M67	HXC10_HUMAN.H11MO.0.D	-2	0.00131561	1.01171	0.403807	19	TAATAATGGCAGAGTTTGAAAACACTTGGGTATGTTAGAG	GTAATAAAAAAATTAAAAA	-
M69	ZN394_HUMAN.H11MO.0.C	3	4.80713e-05	0.0369669	0.0738221	17	GAACTGTATTCCACTCCACGTCTGGTGGTTGGTCTTACAA	ATTCCATTCTATTCCATTCT	-
M71	IRX2_HUMAN.H11MO.0.D	-3	0.000253945	0.195284	0.213328	19	GGTCCTGTATGTAAAAAGTATTCTTTTGAAGGGCTAATAT	CCAACATGCCCACCCATGT	-
M71	MNX1_HUMAN.H11MO.0.D	-21	0.000353593	0.271913	0.213328	19	GGTCCTGTATGTAAAAAGTATTCTTTTGAAGGGCTAATAT	CTATTTTAATAACCCTTAA	+
M71	ZN394_HUMAN.H11MO.0.C	-11	0.000554931	0.426742	0.213328	20	GGTCCTGTATGTAAAAAGTATTCTTTTGAAGGGCTAATAT	AGAATGGAATAGAATGGAAT	+
M71	HXC10_HUMAN.H11MO.0.D	-10	0.000727711	0.55961	0.223799	19	GGTCCTGTATGTAAAAAGTATTCTTTTGAAGGGCTAATAT	TTTTTAATTTTTTTATTAC	+
M72	IRX2_HUMAN.H11MO.0.D	-19	0.000150874	0.116022	0.232044	19	CTTTGAAATTCAAGATACTTCCTTGCTGGAAGCTTAAGGC	ACATGGGTGGGCATGTTGG	+
M72	MNX1_HUMAN.H11MO.0.D	-11	0.00051224	0.393912	0.393912	19	CTTTGAAATTCAAGATACTTCCTTGCTGGAAGCTTAAGGC	TTAAGGGTTATTAAAATAG	-
M73	MNX1_HUMAN.H11MO.0.D	-3	0.000133699	0.102814	0.205184	19	TTGATAATTTAGTCAATCTAAAATACAAGCCTATCTAGGA	CTATTTTAATAACCCTTAA	+
M73	IRX2_HUMAN.H11MO.0.D	-20	0.00159579	1.22716	0.469976	19	TTGATAATTTAGTCAATCTAAAATACAAGCCTATCTAGGA	ACATGGGTGGGCATGTTGG	+
M73	HXC10_HUMAN.H11MO.0.D	-7	0.00184973	1.42244	0.469976	19	TTGATAATTTAGTCAATCTAAAATACAAGCCTATCTAGGA	TTTTTAATTTTTTTATTAC	+
M73	VENTX_HUMAN.H11MO.0.D	-20	0.00199041	1.53062	0.469976	19	TTGATAATTTAGTCAATCTAAAATACAAGCCTATCTAGGA	AATTAGAAACCAATTAGCG	-
M73	ZN394_HUMAN.H11MO.0.C	0	0.00214367	1.64848	0.469976	20	TTGATAATTTAGTCAATCTAAAATACAAGCCTATCTAGGA	ATTCCATTCTATTCCATTCT	-
M74	ZN394_HUMAN.H11MO.0.C	-4	0.000223513	0.171882	0.184321	20	TTGCATTATGCACAGGAATGGTCTACTGAAGTATAGGATT	AGAATGGAATAGAATGGAAT	+
M74	MNX1_HUMAN.H11MO.0.D	-15	0.00023969	0.184321	0.184321	19	TTGCATTATGCACAGGAATGGTCTACTGAAGTATAGGATT	TTAAGGGTTATTAAAATAG	-
M74	IRX2_HUMAN.H11MO.0.D	-11	0.000389177	0.299277	0.199518	19	TTGCATTATGCACAGGAATGGTCTACTGAAGTATAGGATT	ACATGGGTGGGCATGTTGG	+
M75	MNX1_HUMAN.H11MO.0.D	-15	0.000104143	0.080086	0.160035	19	TAGACGTAGTTATAATCAACGGTGAAGATTCTCTTAAGAA	TTAAGGGTTATTAAAATAG	-
M77	ZBTB6_HUMAN.H11MO.0.C	-2	6.43783e-06	0.00495069	0.00990138	13	GAGGCGCTGAAGCTACTACATTCTTACTCAAATTAAAAGC	GGTGCTGGAGCCG	+
M80	IRX2_HUMAN.H11MO.0.D	-19	5.48614e-05	0.0421884	0.0837883	19	GACCGCACAGCAATGCGCGGAGCGGTCGGCCAGGAGCTCT	ACATGGGTGGGCATGTTGG	+
M80	NR1D1_HUMAN.H11MO.0.B	-18	0.000273192	0.210085	0.146065	19	GACCGCACAGCAATGCGCGGAGCGGTCGGCCAGGAGCTCT	AGGGAAGTGGGTCAGAAGG	+
M80	RXRA_HUMAN.H11MO.0.A	-15	0.000286913	0.220636	0.146065	20	GACCGCACAGCAATGCGCGGAGCGGTCGGCCAGGAGCTCT	GGGGGAGGCAGAGGTCAGAG	+
M80	ZN563_HUMAN.H11MO.0.C	-18	0.000551991	0.424481	0.208211	21	GACCGCACAGCAATGCGCGGAGCGGTCGGCCAGGAGCTCT	GCAGCTGCCAGTGAGGATCCC	-
M80	CLOCK_HUMAN.H11MO.0.C	-7	0.00160452	1.23388	0.306318	14	GACCGCACAGCAATGCGCGGAGCGGTCGGCCAGGAGCTCT	CAGACACGTGAACA	+
M80	BRAC_HUMAN.H11MO.0.A	-1	0.00215724	1.65891	0.366076	20	GACCGCACAGCAATGCGCGGAGCGGTCGGCCAGGAGCTCT	TTAGCAGGGAGGTGTGAAAT	+
M80	TLX1_HUMAN.H11MO.0.D	-18	0.00275074	2.11532	0.413366	17	GACCGCACAGCAATGCGCGGAGCGGTCGGCCAGGAGCTCT	CTGGCAAGTTGCCAAGG	+
M80	ZFX_HUMAN.H11MO.1.A	-18	0.00297722	2.28948	0.413366	17	GACCGCACAGCAATGCGCGGAGCGGTCGGCCAGGAGCTCT	GGGGGCGGAGGCCGGGG	+
M81	ZN563_HUMAN.H11MO.0.C	-17	0.000107036	0.0823106	0.16405	21	GCAGCTCAAAACAAACTAGAACAATTACTGGCACCTGTGC	GGGATCCTCACTGGCAGCTGC	+
M81	THA_HUMAN.H11MO.0.C	-17	0.000291655	0.224283	0.223505	17	GCAGCTCAAAACAAACTAGAACAATTACTGGCACCTGTGC	GGGTCACTTCAGGTCAG	+
M81	MNX1_HUMAN.H11MO.0.D	-21	0.000507629	0.390367	0.259342	19	GCAGCTCAAAACAAACTAGAACAATTACTGGCACCTGTGC	CTATTTTAATAACCCTTAA	+
M81	NR1D1_HUMAN.H11MO.0.B	-9	0.000851965	0.655161	0.261155	19	GCAGCTCAAAACAAACTAGAACAATTACTGGCACCTGTGC	AGGGAAGTGGGTCAGAAGG	+
M81	NR1H3_HUMAN.H11MO.0.B	-20	0.000851965	0.655161	0.261155	19	GCAGCTCAAAACAAACTAGAACAATTACTGGCACCTGTGC	TGACCTGCAGTGACCTCTG	-
M81	PO3F3_HUMAN.H11MO.0.D	-12	0.00175759	1.35159	0.448966	17	GCAGCTCAAAACAAACTAGAACAATTACTGGCACCTGTGC	AAATTTGCATAATTTAT	-
M82	TFE2_HUMAN.H11MO.0.A	-22	0.000156123	0.120059	0.235618	11	CAGCAGCGGGGACGACAGCCAGAAGCAACTGGCCCCAGAT	CTGCAGCTGTG	-
M82	ITF2_HUMAN.H11MO.0.C	-23	0.000564691	0.434248	0.259723	10	CAGCAGCGGGGACGACAGCCAGAAGCAACTGGCCCCAGAT	GGCAGCTGGG	+
M82	MYF6_HUMAN.H11MO.0.C	-24	0.000771674	0.593417	0.259723	7	CAGCAGCGGGGACGACAGCCAGAAGCAACTGGCCCCAGAT	GCAGCTG	-
M82	HTF4_HUMAN.H11MO.0.A	-23	0.000944457	0.726287	0.259723	10	CAGCAGCGGGGACGACAGCCAGAAGCAACTGGCCCCAGAT	TGCAGCTGTG	+
M82	PTF1A_HUMAN.H11MO.0.B	-8	0.00102782	0.790395	0.259723	18	CAGCAGCGGGGACGACAGCCAGAAGCAACTGGCCCCAGAT	GGGAAAGGGGGCAGCTGG	-
M82	ASCL2_HUMAN.H11MO.0.D	-23	0.00109379	0.841128	0.259723	9	CAGCAGCGGGGACGACAGCCAGAAGCAACTGGCCCCAGAT	AGCAGCTGG	-
M82	BHE41_HUMAN.H11MO.0.D	-18	0.00127115	0.977512	0.259723	20	CAGCAGCGGGGACGACAGCCAGAAGCAACTGGCCCCAGAT	GCCTCTGCACGTGACCCGGT	-
M82	OLIG2_HUMAN.H11MO.1.B	-16	0.0031526	2.42435	0.344758	10	CAGCAGCGGGGACGACAGCCAGAAGCAACTGGCCCCAGAT	AAACAGATGG	-
M82	ATOH1_HUMAN.H11MO.0.B	-18	0.00317657	2.44279	0.344758	9	CAGCAGCGGGGACGACAGCCAGAAGCAACTGGCCCCAGAT	CCATCTGCT	-
M82	MYOD1_HUMAN.H11MO.0.A	-17	0.00319816	2.45938	0.344758	15	CAGCAGCGGGGACGACAGCCAGAAGCAACTGGCCCCAGAT	GGCAGGAACAGCTGC	-
M82	ASCL1_HUMAN.H11MO.0.A	-20	0.00461666	3.55021	0.415748	14	CAGCAGCGGGGACGACAGCCAGAAGCAACTGGCCCCAGAT	GGGAGCAGGTGCAG	-
M82	PTF1A_HUMAN.H11MO.1.B	-18	0.00468313	3.60133	0.415748	9	CAGCAGCGGGGACGACAGCCAGAAGCAACTGGCCCCAGAT	CCAGCTGCT	-
M82	MXI1_HUMAN.H11MO.1.A	-22	0.00526116	4.04583	0.441114	11	CAGCAGCGGGGACGACAGCCAGAAGCAACTGGCCCCAGAT	GAGCACGTGGG	-
M82	HEY2_HUMAN.H11MO.0.D	-13	0.00632144	4.86119	0.465036	17	CAGCAGCGGGGACGACAGCCAGAAGCAACTGGCCCCAGAT	TAATGCCACGTGCCCCC	-
M82	TAL1_HUMAN.H11MO.1.A	-18	0.00647089	4.97611	0.465036	15	CAGCAGCGGGGACGACAGCCAGAAGCAACTGGCCCCAGAT	CAGGAAGCAGATGTG	+
M82	MXI1_HUMAN.H11MO.0.A	-24	0.00725471	5.57887	0.47603	15	CAGCAGCGGGGACGACAGCCAGAAGCAACTGGCCCCAGAT	GCACGTGGCGGCGGG	+
M82	NFIC_HUMAN.H11MO.0.A	-6	0.00783914	6.0283	0.479215	17	CAGCAGCGGGGACGACAGCCAGAAGCAACTGGCCCCAGAT	CTTGGCAGGGAGCCAAG	-
M82	OLIG2_HUMAN.H11MO.0.B	-8	0.00843367	6.48549	0.479215	18	CAGCAGCGGGGACGACAGCCAGAAGCAACTGGCCCCAGAT	CAGAAGGGAAACAGCTGG	-
M82	NGN2_HUMAN.H11MO.0.D	-17	0.00857338	6.59293	0.479215	12	CAGCAGCGGGGACGACAGCCAGAAGCAACTGGCCCCAGAT	GCCATCTGCTCC	-
M82	HES1_HUMAN.H11MO.0.D	-15	0.0092411	7.1064	0.481214	13	CAGCAGCGGGGACGACAGCCAGAAGCAACTGGCCCCAGAT	CCGCCACGAGCCC	+
M82	NR1D1_HUMAN.H11MO.0.B	-22	0.0101595	7.81265	0.481214	18	CAGCAGCGGGGACGACAGCCAGAAGCAACTGGCCCCAGAT	AGGGAAGTGGGTCAGAAGG	+
M82	NFIB_HUMAN.H11MO.0.D	-22	0.0105845	8.13944	0.481214	9	CAGCAGCGGGGACGACAGCCAGAAGCAACTGGCCCCAGAT	CTGCCAGGG	-
M82	EHF_HUMAN.H11MO.0.B	-18	0.0107494	8.26629	0.481214	15	CAGCAGCGGGGACGACAGCCAGAAGCAACTGGCCCCAGAT	GAACCAGGAAGTGGC	+
M82	RFX1_HUMAN.H11MO.0.B	-15	0.0112765	8.67164	0.481214	22	CAGCAGCGGGGACGACAGCCAGAAGCAACTGGCCCCAGAT	GCCCCGGTTGCCATGGCGACGG	+
M82	NDF2_HUMAN.H11MO.0.B	-17	0.0113705	8.74395	0.481214	9	CAGCAGCGGGGACGACAGCCAGAAGCAACTGGCCCCAGAT	AACAGATGG	+
M82	MYC_HUMAN.H11MO.0.A	-22	0.0116237	8.93861	0.481214	11	CAGCAGCGGGGACGACAGCCAGAAGCAACTGGCCCCAGAT	GAGCACGTGGC	-
M82	HES7_HUMAN.H11MO.0.D	-16	0.0124149	9.54709	0.481214	12	CAGCAGCGGGGACGACAGCCAGAAGCAACTGGCCCCAGAT	CGGCACGTGCCA	-
M82	NDF1_HUMAN.H11MO.0.A	-17	0.0125206	9.62831	0.481214	10	CAGCAGCGGGGACGACAGCCAGAAGCAACTGGCCCCAGAT	ACCATCTGTC	-
M82	ELF5_HUMAN.H11MO.0.A	-17	0.0126802	9.75105	0.481214	15	CAGCAGCGGGGACGACAGCCAGAAGCAACTGGCCCCAGAT	GGAAGGAGGAAGTGG	+
M82	ZBT7B_HUMAN.H11MO.0.D	-17	0.0128043	9.84652	0.481214	21	CAGCAGCGGGGACGACAGCCAGAAGCAACTGGCCCCAGAT	CGCCGTTGCCATGGCAACGGG	+
M82	THAP1_HUMAN.H11MO.0.C	-17	0.0129639	9.9692	0.481214	22	CAGCAGCGGGGACGACAGCCAGAAGCAACTGGCCCCAGAT	GCCCGCAGCCAAGATGGCGGCG	-
M82	MYOD1_HUMAN.H11MO.1.A	-17	0.013205	10.1546	0.481214	11	CAGCAGCGGGGACGACAGCCAGAAGCAACTGGCCCCAGAT	GACAGCTGCAG	-
M82	ZN563_HUMAN.H11MO.0.C	-5	0.0154442	11.8766	0.496128	21	CAGCAGCGGGGACGACAGCCAGAAGCAACTGGCCCCAGAT	GGGATCCTCACTGGCAGCTGC	+
M82	MYBA_HUMAN.H11MO.0.D	-15	0.0157553	12.1158	0.496128	15	CAGCAGCGGGGACGACAGCCAGAAGCAACTGGCCCCAGAT	TCTCCAACTGCCACT	-
M82	HAND1_HUMAN.H11MO.0.D	-9	0.0162486	12.4952	0.496128	17	CAGCAGCGGGGACGACAGCCAGAAGCAACTGGCCCCAGAT	TGACAAAAACCAGACCC	-
M82	HES5_HUMAN.H11MO.0.D	-16	0.01677	12.8961	0.496128	12	CAGCAGCGGGGACGACAGCCAGAAGCAACTGGCCCCAGAT	CGGCACGTGCCA	-
M82	BHA15_HUMAN.H11MO.0.B	-21	0.0169767	13.0551	0.496128	11	CAGCAGCGGGGACGACAGCCAGAAGCAACTGGCCCCAGAT	GCAGCAGCTGG	+
M82	NFIA_HUMAN.H11MO.0.C	-14	0.0175386	13.4872	0.496128	15	CAGCAGCGGGGACGACAGCCAGAAGCAACTGGCCCCAGAT	TTGGCACGGTGCCAA	+
M82	OSR2_HUMAN.H11MO.0.C	-18	0.0177562	13.6545	0.496128	16	CAGCAGCGGGGACGACAGCCAGAAGCAACTGGCCCCAGAT	GCTGCTGCTTCTGCTG	+
M82	TF2LX_HUMAN.H11MO.0.D	-17	0.0184983	14.2252	0.496128	15	CAGCAGCGGGGACGACAGCCAGAAGCAACTGGCCCCAGAT	GACAGCTGTCATAGT	-
M82	MYOG_HUMAN.H11MO.0.B	-15	0.0186364	14.3314	0.496128	13	CAGCAGCGGGGACGACAGCCAGAAGCAACTGGCCCCAGAT	GGGACAGCTGCGG	-
M82	ZBT18_HUMAN.H11MO.0.C	-17	0.0192122	14.7742	0.496128	11	CAGCAGCGGGGACGACAGCCAGAAGCAACTGGCCCCAGAT	TCCAGATGTGG	+
M82	MLXPL_HUMAN.H11MO.0.D	-18	0.019248	14.8017	0.496128	19	CAGCAGCGGGGACGACAGCCAGAAGCAACTGGCCCCAGAT	GCATGTGACACCGCCGTGG	+
M82	AP2D_HUMAN.H11MO.0.D	-16	0.0193956	14.9152	0.496128	14	CAGCAGCGGGGACGACAGCCAGAAGCAACTGGCCCCAGAT	CGCCCGAGGCGCGT	+
M82	ELF3_HUMAN.H11MO.0.A	-18	0.0193956	14.9152	0.496128	14	CAGCAGCGGGGACGACAGCCAGAAGCAACTGGCCCCAGAT	GAACCAGGAAGTGG	+
M83	HXC10_HUMAN.H11MO.0.D	-1	5.49269e-06	0.00422388	0.00840188	19	GATATAAAACATTATACTGCAAAAAAGAGTTGAAGCCAGC	TTTTTAATTTTTTTATTAC	+
M83	MNX1_HUMAN.H11MO.0.D	-12	0.000147226	0.113217	0.0750683	19	GATATAAAACATTATACTGCAAAAAAGAGTTGAAGCCAGC	TTAAGGGTTATTAAAATAG	-
M83	GATA2_HUMAN.H11MO.0.A	-16	0.000603619	0.464183	0.217607	19	GATATAAAACATTATACTGCAAAAAAGAGTTGAAGCCAGC	CTGGGGGGTGGAGATAAGG	+
M83	IRX2_HUMAN.H11MO.0.D	-4	0.00091735	0.705442	0.217607	19	GATATAAAACATTATACTGCAAAAAAGAGTTGAAGCCAGC	ACATGGGTGGGCATGTTGG	+
M83	Z324A_HUMAN.H11MO.0.C	-13	0.000954078	0.733686	0.217607	23	GATATAAAACATTATACTGCAAAAAAGAGTTGAAGCCAGC	TGGCAGCAAAGGATGGTTTGATA	-
M83	GATA1_HUMAN.H11MO.0.A	-16	0.00108142	0.831609	0.217607	19	GATATAAAACATTATACTGCAAAAAAGAGTTGAAGCCAGC	CTGGCGGGGACAGATAAGA	+
M83	ZN394_HUMAN.H11MO.0.C	-20	0.00121591	0.935035	0.217607	20	GATATAAAACATTATACTGCAAAAAAGAGTTGAAGCCAGC	AGAATGGAATAGAATGGAAT	+
M83	TLX1_HUMAN.H11MO.0.D	-16	0.00142091	1.09268	0.217607	17	GATATAAAACATTATACTGCAAAAAAGAGTTGAAGCCAGC	CTGGCAAGTTGCCAAGG	+
M83	RXRA_HUMAN.H11MO.0.A	-16	0.0014226	1.09398	0.217607	20	GATATAAAACATTATACTGCAAAAAAGAGTTGAAGCCAGC	GGGGGAGGCAGAGGTCAGAG	+
M83	PO3F1_HUMAN.H11MO.0.C	-9	0.00206384	1.58709	0.286995	14	GATATAAAACATTATACTGCAAAAAAGAGTTGAAGCCAGC	CATTGTAATGCAAA	+
M83	BRAC_HUMAN.H11MO.0.A	-5	0.0028306	2.17673	0.347245	20	GATATAAAACATTATACTGCAAAAAAGAGTTGAAGCCAGC	TTAGCAGGGAGGTGTGAAAT	+
M83	PO3F3_HUMAN.H11MO.0.D	-9	0.00303872	2.33677	0.347245	17	GATATAAAACATTATACTGCAAAAAAGAGTTGAAGCCAGC	ATAAATTATGCAAATTT	+
M83	AIRE_HUMAN.H11MO.0.C	-15	0.00317814	2.44399	0.347245	18	GATATAAAACATTATACTGCAAAAAAGAGTTGAAGCCAGC	ATTGGTTTTATTGGTTAA	+
M83	HXD11_HUMAN.H11MO.0.D	-10	0.00406472	3.12577	0.414506	11	GATATAAAACATTATACTGCAAAAAAGAGTTGAAGCCAGC	TTTTTATTACT	+
M83	VEZF1_HUMAN.H11MO.0.C	-18	0.00546863	4.20538	0.465225	22	GATATAAAACATTATACTGCAAAAAAGAGTTGAAGCCAGC	GGGGAGGGGGGAGGGGGAGGGG	+
M84	MNX1_HUMAN.H11MO.0.D	-12	2.97153e-05	0.022851	0.0457021	19	TAGTGAACTACCTGGAGGGTGAGAGAATTACAAGGATTCT	TTAAGGGTTATTAAAATAG	-
M84	HME2_HUMAN.H11MO.0.D	-1	0.000690064	0.530659	0.460396	11	TAGTGAACTACCTGGAGGGTGAGAGAATTACAAGGATTCT	CCCTAATTACC	-
M84	ZN394_HUMAN.H11MO.0.C	-18	0.000898042	0.690594	0.460396	20	TAGTGAACTACCTGGAGGGTGAGAGAATTACAAGGATTCT	AGAATGGAATAGAATGGAAT	+
M84	IRX2_HUMAN.H11MO.0.D	-18	0.00120148	0.923939	0.46197	19	TAGTGAACTACCTGGAGGGTGAGAGAATTACAAGGATTCT	CCAACATGCCCACCCATGT	-
M85	IRX2_HUMAN.H11MO.0.D	-19	0.000187608	0.144271	0.133686	19	TTTTGTATGAAAGACATCAAGAAGTGAGTCGATGTGCTAT	ACATGGGTGGGCATGTTGG	+
M85	MNX1_HUMAN.H11MO.0.D	-17	0.000240337	0.184819	0.133686	19	TTTTGTATGAAAGACATCAAGAAGTGAGTCGATGTGCTAT	TTAAGGGTTATTAAAATAG	-
M85	HXC10_HUMAN.H11MO.0.D	-4	0.000494893	0.380573	0.190248	19	TTTTGTATGAAAGACATCAAGAAGTGAGTCGATGTGCTAT	GTAATAAAAAAATTAAAAA	-
M86	MNX1_HUMAN.H11MO.0.D	-20	0.000217846	0.167524	0.283508	19	CAACTGATTCGAAGTTTCGCAGAATGCAGTCTGATATGTC	TTAAGGGTTATTAAAATAG	-
M86	ZN394_HUMAN.H11MO.0.C	-10	0.000816185	0.627647	0.283508	20	CAACTGATTCGAAGTTTCGCAGAATGCAGTCTGATATGTC	AGAATGGAATAGAATGGAAT	+
M86	TLX1_HUMAN.H11MO.0.D	-22	0.000889705	0.684183	0.283508	17	CAACTGATTCGAAGTTTCGCAGAATGCAGTCTGATATGTC	CTGGCAAGTTGCCAAGG	+
M86	IRX2_HUMAN.H11MO.0.D	-16	0.000922467	0.709377	0.283508	19	CAACTGATTCGAAGTTTCGCAGAATGCAGTCTGATATGTC	ACATGGGTGGGCATGTTGG	+
M86	RXRA_HUMAN.H11MO.0.A	-11	0.00182225	1.40131	0.466703	20	CAACTGATTCGAAGTTTCGCAGAATGCAGTCTGATATGTC	GGGGGAGGCAGAGGTCAGAG	+
M87	MNX1_HUMAN.H11MO.0.D	-9	8.67257e-05	0.0666921	0.133096	19	TTATATTTAGTCAAATGACTAGAGATGTCCTAATCTTTGT	TTAAGGGTTATTAAAATAG	-
M87	IRX2_HUMAN.H11MO.0.D	-17	0.000596985	0.459082	0.305392	19	TTATATTTAGTCAAATGACTAGAGATGTCCTAATCTTTGT	ACATGGGTGGGCATGTTGG	+
M87	GATA2_HUMAN.H11MO.0.A	-29	0.00150486	1.15724	0.385367	11	TTATATTTAGTCAAATGACTAGAGATGTCCTAATCTTTGT	CTGGGGGGTGGAGATAAGG	+
M87	GATA1_HUMAN.H11MO.0.A	-29	0.00174653	1.34308	0.385367	11	TTATATTTAGTCAAATGACTAGAGATGTCCTAATCTTTGT	CTGGCGGGGACAGATAAGA	+
M87	RXRA_HUMAN.H11MO.0.A	-13	0.00175775	1.35171	0.385367	20	TTATATTTAGTCAAATGACTAGAGATGTCCTAATCTTTGT	GGGGGAGGCAGAGGTCAGAG	+
M87	ZN394_HUMAN.H11MO.0.C	-16	0.00250566	1.92685	0.48067	20	TTATATTTAGTCAAATGACTAGAGATGTCCTAATCTTTGT	AGAATGGAATAGAATGGAAT	+
M88	MNX1_HUMAN.H11MO.0.D	-18	8.42483e-05	0.064787	0.129209	19	TTTGGACTGATCTGATTATAAACGGCTTAGCTCCTAAGGT	TTAAGGGTTATTAAAATAG	-
M88	IRX2_HUMAN.H11MO.0.D	0	0.000323685	0.248914	0.248213	19	TTTGGACTGATCTGATTATAAACGGCTTAGCTCCTAAGGT	ACATGGGTGGGCATGTTGG	+
M88	HXC10_HUMAN.H11MO.0.D	-14	0.00130858	1.0063	0.369483	19	TTTGGACTGATCTGATTATAAACGGCTTAGCTCCTAAGGT	GTAATAAAAAAATTAAAAA	-
M88	TLX1_HUMAN.H11MO.0.D	-22	0.00135539	1.0423	0.369483	17	TTTGGACTGATCTGATTATAAACGGCTTAGCTCCTAAGGT	CTGGCAAGTTGCCAAGG	+
M88	ZN394_HUMAN.H11MO.0.C	-18	0.00144758	1.11319	0.369483	20	TTTGGACTGATCTGATTATAAACGGCTTAGCTCCTAAGGT	AGAATGGAATAGAATGGAAT	+
M88	HME2_HUMAN.H11MO.0.D	-13	0.0016864	1.29684	0.369483	11	TTTGGACTGATCTGATTATAAACGGCTTAGCTCCTAAGGT	GGTAATTAGGG	+
M91	NR1D1_HUMAN.H11MO.0.B	-6	0.000138038	0.106151	0.169222	19	ATGAAGAAAACAGAGGCCCTGGAGGCACTGCCTGCTGGCG	AGGGAAGTGGGTCAGAAGG	+
M91	ZN350_HUMAN.H11MO.0.C	-3	0.000259749	0.199747	0.169222	18	ATGAAGAAAACAGAGGCCCTGGAGGCACTGCCTGCTGGCG	TAGGTCATAAAAGGACTG	-
M91	ZN394_HUMAN.H11MO.0.C	4	0.000331449	0.254885	0.169222	16	ATGAAGAAAACAGAGGCCCTGGAGGCACTGCCTGCTGGCG	AGAATGGAATAGAATGGAAT	+
M91	FOXD3_HUMAN.H11MO.0.D	-1	0.00075422	0.579995	0.288802	15	ATGAAGAAAACAGAGGCCCTGGAGGCACTGCCTGCTGGCG	TGCTAAGTAAACAAA	-
M91	TLX1_HUMAN.H11MO.0.D	1	0.00147002	1.13044	0.422429	16	ATGAAGAAAACAGAGGCCCTGGAGGCACTGCCTGCTGGCG	CTGGCAAGTTGCCAAGG	+
M91	SOX10_HUMAN.H11MO.1.A	-5	0.00178543	1.373	0.422429	13	ATGAAGAAAACAGAGGCCCTGGAGGCACTGCCTGCTGGCG	GAGAACAAAGGAA	-
M91	AP2A_HUMAN.H11MO.0.A	-13	0.00220639	1.69671	0.422429	15	ATGAAGAAAACAGAGGCCCTGGAGGCACTGCCTGCTGGCG	ATGCCCTGAGGCCAT	+
M91	MNX1_HUMAN.H11MO.0.D	-1	0.00251733	1.93583	0.42841	19	ATGAAGAAAACAGAGGCCCTGGAGGCACTGCCTGCTGGCG	TTAAGGGTTATTAAAATAG	-
M91	LEF1_HUMAN.H11MO.0.A	-3	0.00287265	2.20907	0.439993	14	ATGAAGAAAACAGAGGCCCTGGAGGCACTGCCTGCTGGCG	AGCAAATCAAAGGA	-
M91	OLIG2_HUMAN.H11MO.0.B	-7	0.00322262	2.4782	0.448724	18	ATGAAGAAAACAGAGGCCCTGGAGGCACTGCCTGCTGGCG	CAGAAGGGAAACAGCTGG	-
M92	IRX2_HUMAN.H11MO.0.D	-13	0.000195989	0.150715	0.230513	19	CTTGCAATATGTTAGGCATGGAACATTGTTGGTAGTATCA	ACATGGGTGGGCATGTTGG	+
M92	MNX1_HUMAN.H11MO.0.D	-19	0.000322005	0.247622	0.230513	19	CTTGCAATATGTTAGGCATGGAACATTGTTGGTAGTATCA	TTAAGGGTTATTAAAATAG	-
M92	GATA1_HUMAN.H11MO.0.A	-28	0.000564541	0.434132	0.230513	12	CTTGCAATATGTTAGGCATGGAACATTGTTGGTAGTATCA	CTGGCGGGGACAGATAAGA	+
M92	GATA2_HUMAN.H11MO.0.A	-28	0.000900039	0.69213	0.230513	12	CTTGCAATATGTTAGGCATGGAACATTGTTGGTAGTATCA	CTGGGGGGTGGAGATAAGG	+
M92	ZN394_HUMAN.H11MO.0.C	-4	0.00108385	0.833481	0.237934	20	CTTGCAATATGTTAGGCATGGAACATTGTTGGTAGTATCA	AGAATGGAATAGAATGGAAT	+
M92	RXRA_HUMAN.H11MO.0.A	-17	0.00167237	1.28606	0.321239	20	CTTGCAATATGTTAGGCATGGAACATTGTTGGTAGTATCA	GGGGGAGGCAGAGGTCAGAG	+
M93	ZN394_HUMAN.H11MO.0.C	-15	0.000161752	0.124387	0.144425	20	ATCCCGAATAATTTAGACTAGCAGTGATATTGAGCTACGC	AGAATGGAATAGAATGGAAT	+
M93	MNX1_HUMAN.H11MO.0.D	-19	0.000188093	0.144643	0.144425	19	ATCCCGAATAATTTAGACTAGCAGTGATATTGAGCTACGC	TTAAGGGTTATTAAAATAG	-
M93	IRX2_HUMAN.H11MO.0.D	-16	0.000335166	0.257742	0.171569	19	ATCCCGAATAATTTAGACTAGCAGTGATATTGAGCTACGC	ACATGGGTGGGCATGTTGG	+
M94	IRX2_HUMAN.H11MO.0.D	-15	0.000244895	0.188325	0.375834	19	TAGCTTAGCAAATCGTCCGTATAGGCGTTGTTTCTATTAC	ACATGGGTGGGCATGTTGG	+
M94	ZN214_HUMAN.H11MO.0.C	-4	0.000753176	0.579192	0.412595	22	TAGCTTAGCAAATCGTCCGTATAGGCGTTGTTTCTATTAC	TCATCAAAGGCCTCAAAAAGGA	-
M94	PAX8_HUMAN.H11MO.0.D	-7	0.000806545	0.620233	0.412595	14	TAGCTTAGCAAATCGTCCGTATAGGCGTTGTTTCTATTAC	GTCACTGAAGCGGG	+
M95	MNX1_HUMAN.H11MO.0.D	-2	1.81005e-05	0.0139193	0.0274615	19	TATGCGTAGGTAGGAGTAGAGGGATGGTGGGCAGGGCTCC	TTAAGGGTTATTAAAATAG	-
M95	IRX2_HUMAN.H11MO.0.D	-3	0.000238805	0.183641	0.144612	19	TATGCGTAGGTAGGAGTAGAGGGATGGTGGGCAGGGCTCC	ACATGGGTGGGCATGTTGG	+
M95	RXRA_HUMAN.H11MO.0.A	-16	0.000439614	0.338063	0.144612	20	TATGCGTAGGTAGGAGTAGAGGGATGGTGGGCAGGGCTCC	GGGGGAGGCAGAGGTCAGAG	+
M95	ZN341_HUMAN.H11MO.0.C	-15	0.000509493	0.3918	0.144612	22	TATGCGTAGGTAGGAGTAGAGGGATGGTGGGCAGGGCTCC	GGGGGGGGGGGGAGGGAAGAGC	+
M95	SPIC_HUMAN.H11MO.0.D	-14	0.000567419	0.436345	0.144612	13	TATGCGTAGGTAGGAGTAGAGGGATGGTGGGCAGGGCTCC	GAGGAAGGGGAGG	+
M95	NR1D1_HUMAN.H11MO.0.B	-19	0.000631484	0.485611	0.144612	19	TATGCGTAGGTAGGAGTAGAGGGATGGTGGGCAGGGCTCC	AGGGAAGTGGGTCAGAAGG	+
M95	PURA_HUMAN.H11MO.0.D	-19	0.000667216	0.513089	0.144612	17	TATGCGTAGGTAGGAGTAGAGGGATGGTGGGCAGGGCTCC	GGAAGGGGGGGGCAGGG	+
M95	PATZ1_HUMAN.H11MO.0.C	-7	0.000843168	0.648396	0.159904	22	TATGCGTAGGTAGGAGTAGAGGGATGGTGGGCAGGGCTCC	GGGGAGGGGGCGGGGGGGGAGG	+
M95	EGR1_HUMAN.H11MO.0.A	-20	0.00129491	0.995782	0.195948	17	TATGCGTAGGTAGGAGTAGAGGGATGGTGGGCAGGGCTCC	GAGGGCGTGGGCGGGGG	+
M95	TLX1_HUMAN.H11MO.0.D	-18	0.00140414	1.07978	0.195948	17	TATGCGTAGGTAGGAGTAGAGGGATGGTGGGCAGGGCTCC	CTGGCAAGTTGCCAAGG	+
M95	Z324A_HUMAN.H11MO.0.C	-10	0.00149464	1.14938	0.195948	23	TATGCGTAGGTAGGAGTAGAGGGATGGTGGGCAGGGCTCC	TGGCAGCAAAGGATGGTTTGATA	-
M95	EGR2_HUMAN.H11MO.0.A	-18	0.00156794	1.20574	0.195948	18	TATGCGTAGGTAGGAGTAGAGGGATGGTGGGCAGGGCTCC	GGGGGGGTGTGGGAGGGG	+
M95	MAZ_HUMAN.H11MO.0.A	-12	0.0016894	1.29915	0.195948	22	TATGCGTAGGTAGGAGTAGAGGGATGGTGGGCAGGGCTCC	GGGGGAGGGGGGGGGGGGGGGG	+
M95	VEZF1_HUMAN.H11MO.0.C	-12	0.00180815	1.39046	0.195948	22	TATGCGTAGGTAGGAGTAGAGGGATGGTGGGCAGGGCTCC	GGGGAGGGGGGAGGGGGAGGGG	+
M95	PROX1_HUMAN.H11MO.0.D	-15	0.00209201	1.60875	0.211596	17	TATGCGTAGGTAGGAGTAGAGGGATGGTGGGCAGGGCTCC	GGGTAAGGCGGGTTGGG	+
M95	PAX2_HUMAN.H11MO.0.D	-15	0.0022967	1.76616	0.21778	18	TATGCGTAGGTAGGAGTAGAGGGATGGTGGGCAGGGCTCC	GTTCAGTCATGCGTGACA	+
M95	SP3_HUMAN.H11MO.0.B	-17	0.00259143	1.99281	0.231273	20	TATGCGTAGGTAGGAGTAGAGGGATGGTGGGCAGGGCTCC	GGGGGGGGGCGGGGCCGGGG	+
M95	ZN394_HUMAN.H11MO.0.C	-5	0.00342082	2.63061	0.280463	20	TATGCGTAGGTAGGAGTAGAGGGATGGTGGGCAGGGCTCC	AGAATGGAATAGAATGGAAT	+
M95	TBX21_HUMAN.H11MO.0.A	-20	0.00382751	2.94336	0.280463	13	TATGCGTAGGTAGGAGTAGAGGGATGGTGGGCAGGGCTCC	GTGGAGGTGTGAA	+
M95	ZFX_HUMAN.H11MO.1.A	-24	0.00417923	3.21382	0.280463	16	TATGCGTAGGTAGGAGTAGAGGGATGGTGGGCAGGGCTCC	GGGGGCGGAGGCCGGGG	+
M95	PTF1A_HUMAN.H11MO.0.B	-12	0.00446031	3.42998	0.280463	18	TATGCGTAGGTAGGAGTAGAGGGATGGTGGGCAGGGCTCC	GGGAAAGGGGGCAGCTGG	-
M95	COT2_HUMAN.H11MO.1.A	-19	0.0045042	3.46373	0.280463	17	TATGCGTAGGTAGGAGTAGAGGGATGGTGGGCAGGGCTCC	GGGGTCAAAGGTCAGGG	+
M95	SP2_HUMAN.H11MO.0.A	-21	0.00454464	3.49483	0.280463	19	TATGCGTAGGTAGGAGTAGAGGGATGGTGGGCAGGGCTCC	GGGGGGGGGGCGGGGCCGGGGG	+
M95	KLF6_HUMAN.H11MO.0.A	-4	0.00467038	3.59152	0.280463	19	TATGCGTAGGTAGGAGTAGAGGGATGGTGGGCAGGGCTCC	GGAAGGGCGGGGCCGGGGG	+
M95	HXA7_HUMAN.H11MO.0.D	0	0.00473763	3.64324	0.280463	15	TATGCGTAGGTAGGAGTAGAGGGATGGTGGGCAGGGCTCC	AATCAATAGATTGGA	+
M95	BRAC_HUMAN.H11MO.0.A	-15	0.00480634	3.69608	0.280463	20	TATGCGTAGGTAGGAGTAGAGGGATGGTGGGCAGGGCTCC	TTAGCAGGGAGGTGTGAAAT	+
M95	ZBT17_HUMAN.H11MO.0.A	-18	0.00536327	4.12435	0.30137	19	TATGCGTAGGTAGGAGTAGAGGGATGGTGGGCAGGGCTCC	GAGGGTGGGGGAGGGGAAG	+
M95	SP4_HUMAN.H11MO.0.A	-21	0.00587231	4.51581	0.318189	19	TATGCGTAGGTAGGAGTAGAGGGATGGTGGGCAGGGCTCC	GGGAAGGGGGCGGGGCCGGG	+
M95	ZN667_HUMAN.H11MO.0.C	-23	0.00615076	4.72993	0.319267	17	TATGCGTAGGTAGGAGTAGAGGGATGGTGGGCAGGGCTCC	GTGGCCTTAAAAGCTCAGC	+
M95	PAX8_HUMAN.H11MO.0.D	-12	0.00631307	4.85475	0.319267	14	TATGCGTAGGTAGGAGTAGAGGGATGGTGGGCAGGGCTCC	GTCACTGAAGCGGG	+
M95	COT1_HUMAN.H11MO.0.C	-19	0.00700076	5.38358	0.339087	17	TATGCGTAGGTAGGAGTAGAGGGATGGTGGGCAGGGCTCC	GGGGTCAGAGGTCAGGG	+
M95	MAFA_HUMAN.H11MO.0.D	-16	0.00715199	5.49988	0.339087	21	TATGCGTAGGTAGGAGTAGAGGGATGGTGGGCAGGGCTCC	CGAAGGCTGCGGGGTCAGCAC	-
M95	TAL1_HUMAN.H11MO.0.A	-26	0.00805746	6.19619	0.356234	14	TATGCGTAGGTAGGAGTAGAGGGATGGTGGGCAGGGCTCC	CTGGGGGGGGCAGATAAGG	+
M95	EGR2_HUMAN.H11MO.1.A	-21	0.00821804	6.31967	0.356234	16	TATGCGTAGGTAGGAGTAGAGGGATGGTGGGCAGGGCTCC	GGGGCGTGGGCGGGGG	+
M95	THA_HUMAN.H11MO.0.C	-26	0.00868174	6.67626	0.36588	14	TATGCGTAGGTAGGAGTAGAGGGATGGTGGGCAGGGCTCC	CTGACCTGAAGTGACCC	-
M95	ZN589_HUMAN.H11MO.0.D	-20	0.0102453	7.87861	0.420104	16	TATGCGTAGGTAGGAGTAGAGGGATGGTGGGCAGGGCTCC	CGGCAGTAACCGTGGG	-
M95	GATA1_HUMAN.H11MO.0.A	-26	0.0119618	9.19863	0.440024	14	TATGCGTAGGTAGGAGTAGAGGGATGGTGGGCAGGGCTCC	CTGGCGGGGACAGATAAGA	+
M95	HME2_HUMAN.H11MO.0.D	-4	0.0119676	9.20309	0.440024	11	TATGCGTAGGTAGGAGTAGAGGGATGGTGGGCAGGGCTCC	GGTAATTAGGG	+
M95	LYL1_HUMAN.H11MO.0.A	-26	0.0119732	9.2074	0.440024	14	TATGCGTAGGTAGGAGTAGAGGGATGGTGGGCAGGGCTCC	CAGGAAACAGCTGG	-
M95	ZN563_HUMAN.H11MO.0.C	-18	0.0125269	9.63319	0.440024	21	TATGCGTAGGTAGGAGTAGAGGGATGGTGGGCAGGGCTCC	GCAGCTGCCAGTGAGGATCCC	-
M95	RARG_HUMAN.H11MO.0.B	-18	0.0126324	9.71434	0.440024	18	TATGCGTAGGTAGGAGTAGAGGGATGGTGGGCAGGGCTCC	AGGTCAGAGTGACCTGGG	+
M95	KLF3_HUMAN.H11MO.0.B	-22	0.0127613	9.81343	0.440024	18	TATGCGTAGGTAGGAGTAGAGGGATGGTGGGCAGGGCTCC	GGGGAGGGGCGGGGCCGGG	+
M97	MNX1_HUMAN.H11MO.0.D	-2	0.000337848	0.259805	0.389348	19	AGTATCAGCTTCTTCTAGCAGTGAAGCAAGCTTGTAATGA	TTAAGGGTTATTAAAATAG	-
M97	IRX2_HUMAN.H11MO.0.D	-3	0.000506738	0.389682	0.389348	19	AGTATCAGCTTCTTCTAGCAGTGAAGCAAGCTTGTAATGA	ACATGGGTGGGCATGTTGG	+
M98	IRX2_HUMAN.H11MO.0.D	-21	0.000165403	0.127195	0.134964	19	AACTCCAACTGATTCGAAAAACCTCGTTCTGTCATGCACC	ACATGGGTGGGCATGTTGG	+
M98	ZN394_HUMAN.H11MO.0.C	-15	0.000252906	0.194485	0.134964	20	AACTCCAACTGATTCGAAAAACCTCGTTCTGTCATGCACC	AGAATGGAATAGAATGGAAT	+
M98	MNX1_HUMAN.H11MO.0.D	-15	0.000323625	0.248868	0.134964	19	AACTCCAACTGATTCGAAAAACCTCGTTCTGTCATGCACC	TTAAGGGTTATTAAAATAG	-
M98	GATA1_HUMAN.H11MO.0.A	-28	0.000570209	0.438491	0.175246	12	AACTCCAACTGATTCGAAAAACCTCGTTCTGTCATGCACC	CTGGCGGGGACAGATAAGA	+
M98	GATA2_HUMAN.H11MO.0.A	-28	0.00144163	1.10861	0.316475	12	AACTCCAACTGATTCGAAAAACCTCGTTCTGTCATGCACC	CTGGGGGGTGGAGATAAGG	+
M98	HXC10_HUMAN.H11MO.0.D	-3	0.00208879	1.60628	0.401226	19	AACTCCAACTGATTCGAAAAACCTCGTTCTGTCATGCACC	TTTTTAATTTTTTTATTAC	+
M99	MNX1_HUMAN.H11MO.0.D	-1	6.4602e-05	0.0496789	0.084993	19	TTTTATACTTTTGACAGTGACAAAGCGAAGATGCACATCA	TTAAGGGTTATTAAAATAG	-
M99	ZN394_HUMAN.H11MO.0.C	-13	0.000110619	0.0850658	0.084993	20	TTTTATACTTTTGACAGTGACAAAGCGAAGATGCACATCA	AGAATGGAATAGAATGGAAT	+
M99	IRX2_HUMAN.H11MO.0.D	-19	0.000838859	0.645083	0.322265	19	TTTTATACTTTTGACAGTGACAAAGCGAAGATGCACATCA	CCAACATGCCCACCCATGT	-
M100	TLX1_HUMAN.H11MO.0.D	-11	1.30739e-06	0.00100539	0.00196376	17	GAGGACTCTCCCTGGGAAGTGGAAGAGGTCGACGCCACAA	CTGGCAAGTTGCCAAGG	+
M100	ZN563_HUMAN.H11MO.0.C	-1	0.000116271	0.0894126	0.066345	21	GAGGACTCTCCCTGGGAAGTGGAAGAGGTCGACGCCACAA	GGGATCCTCACTGGCAGCTGC	+
M100	RXRA_HUMAN.H11MO.0.A	-14	0.00013251	0.1019	0.066345	20	GAGGACTCTCCCTGGGAAGTGGAAGAGGTCGACGCCACAA	GGGGGAGGCAGAGGTCAGAG	+
M100	PATZ1_HUMAN.H11MO.0.C	-12	0.000192346	0.147914	0.0670531	22	GAGGACTCTCCCTGGGAAGTGGAAGAGGTCGACGCCACAA	GGGGAGGGGGCGGGGGGGGAGG	+
M100	NR1D1_HUMAN.H11MO.0.B	-12	0.000229388	0.176399	0.0670531	19	GAGGACTCTCCCTGGGAAGTGGAAGAGGTCGACGCCACAA	AGGGAAGTGGGTCAGAAGG	+
M100	ZN589_HUMAN.H11MO.0.D	0	0.000368292	0.283217	0.0670531	16	GAGGACTCTCCCTGGGAAGTGGAAGAGGTCGACGCCACAA	CGGCAGTAACCGTGGG	-
M100	GATA1_HUMAN.H11MO.0.A	-12	0.000379198	0.291603	0.0670531	19	GAGGACTCTCCCTGGGAAGTGGAAGAGGTCGACGCCACAA	CTGGCGGGGACAGATAAGA	+
M100	RARA_HUMAN.H11MO.0.A	-14	0.000386563	0.297267	0.0670531	20	GAGGACTCTCCCTGGGAAGTGGAAGAGGTCGACGCCACAA	GGGGGATCAAGAGGTCAAGG	+
M100	ZFX_HUMAN.H11MO.1.A	-17	0.000407195	0.313133	0.0670531	17	GAGGACTCTCCCTGGGAAGTGGAAGAGGTCGACGCCACAA	GGGGGCGGAGGCCGGGG	+
M100	VEZF1_HUMAN.H11MO.0.C	-12	0.000446413	0.343292	0.0670531	22	GAGGACTCTCCCTGGGAAGTGGAAGAGGTCGACGCCACAA	GGGGAGGGGGGAGGGGGAGGGG	+
M100	ZN394_HUMAN.H11MO.0.C	-15	0.000573922	0.441346	0.0773547	20	GAGGACTCTCCCTGGGAAGTGGAAGAGGTCGACGCCACAA	AGAATGGAATAGAATGGAAT	+
M100	GATA2_HUMAN.H11MO.0.A	-12	0.000617997	0.47524	0.0773547	19	GAGGACTCTCCCTGGGAAGTGGAAGAGGTCGACGCCACAA	CTGGGGGGTGGAGATAAGG	+
M100	BRAC_HUMAN.H11MO.0.A	-18	0.000670525	0.515634	0.0774735	20	GAGGACTCTCCCTGGGAAGTGGAAGAGGTCGACGCCACAA	ATTTCACACCTCCCTGCTAA	-
M100	ZN341_HUMAN.H11MO.0.C	-6	0.000747852	0.575098	0.080236	22	GAGGACTCTCCCTGGGAAGTGGAAGAGGTCGACGCCACAA	GGGGGGGGGGGGAGGGAAGAGC	+
M100	SPIC_HUMAN.H11MO.0.D	-18	0.000935749	0.719591	0.0937022	13	GAGGACTCTCCCTGGGAAGTGGAAGAGGTCGACGCCACAA	GAGGAAGGGGAGG	+
M100	MNX1_HUMAN.H11MO.0.D	-8	0.00116004	0.892068	0.0978943	19	GAGGACTCTCCCTGGGAAGTGGAAGAGGTCGACGCCACAA	TTAAGGGTTATTAAAATAG	-
M100	Z324A_HUMAN.H11MO.0.C	-13	0.00117314	0.902141	0.0978943	23	GAGGACTCTCCCTGGGAAGTGGAAGAGGTCGACGCCACAA	TGGCAGCAAAGGATGGTTTGATA	-
M100	FOXD3_HUMAN.H11MO.0.D	-13	0.00138723	1.06678	0.109667	15	GAGGACTCTCCCTGGGAAGTGGAAGAGGTCGACGCCACAA	TGCTAAGTAAACAAA	-
M100	IRX2_HUMAN.H11MO.0.D	-20	0.00169868	1.30629	0.127575	19	GAGGACTCTCCCTGGGAAGTGGAAGAGGTCGACGCCACAA	CCAACATGCCCACCCATGT	-
M100	MAF_HUMAN.H11MO.0.A	-15	0.00197356	1.51767	0.14116	19	GAGGACTCTCCCTGGGAAGTGGAAGAGGTCGACGCCACAA	GAATCTGCTGACTCAGCAA	+
M100	BC11A_HUMAN.H11MO.0.A	-14	0.00233907	1.79874	0.155314	17	GAGGACTCTCCCTGGGAAGTGGAAGAGGTCGACGCCACAA	AAAAGAGGAAGTGAAAA	+
M100	SMAD3_HUMAN.H11MO.0.B	-15	0.00248584	1.91161	0.155577	12	GAGGACTCTCCCTGGGAAGTGGAAGAGGTCGACGCCACAA	CAGGTGACAGAG	-
M100	ANDR_HUMAN.H11MO.2.A	-17	0.00332027	2.55329	0.191815	12	GAGGACTCTCCCTGGGAAGTGGAAGAGGTCGACGCCACAA	AAAAGAACAGAG	-
M100	TAL1_HUMAN.H11MO.0.A	-12	0.00354421	2.72549	0.197168	19	GAGGACTCTCCCTGGGAAGTGGAAGAGGTCGACGCCACAA	CTGGGGGGGGCAGATAAGG	+
M100	LEF1_HUMAN.H11MO.0.A	-13	0.00424012	3.26065	0.219615	14	GAGGACTCTCCCTGGGAAGTGGAAGAGGTCGACGCCACAA	AGCAAATCAAAGGA	-
M100	LYL1_HUMAN.H11MO.0.A	-17	0.00424012	3.26065	0.219615	14	GAGGACTCTCCCTGGGAAGTGGAAGAGGTCGACGCCACAA	CAGGAAACAGCTGG	-
M100	ZN554_HUMAN.H11MO.0.C	-1	0.00478513	3.67977	0.237867	20	GAGGACTCTCCCTGGGAAGTGGAAGAGGTCGACGCCACAA	AGCACCCCACATGGCTCAGC	-
M100	ZN713_HUMAN.H11MO.0.D	-18	0.00505132	3.88447	0.237867	19	GAGGACTCTCCCTGGGAAGTGGAAGAGGTCGACGCCACAA	ATAGAAAAAAGACATGAAA	+
M100	ZN214_HUMAN.H11MO.0.C	-4	0.00542408	4.17112	0.237867	22	GAGGACTCTCCCTGGGAAGTGGAAGAGGTCGACGCCACAA	TCCTTTTTGAGGCCTTTGATGA	+
M100	IRF3_HUMAN.H11MO.0.B	-8	0.00548159	4.21535	0.237867	20	GAGGACTCTCCCTGGGAAGTGGAAGAGGTCGACGCCACAA	GAAAGGGAAAGGGAAAGTGA	+
M100	RFX5_HUMAN.H11MO.0.A	-6	0.00548159	4.21535	0.237867	20	GAGGACTCTCCCTGGGAAGTGGAAGAGGTCGACGCCACAA	TCTGCCTAGCAACAGCTGAC	-
M100	RFX1_HUMAN.H11MO.0.B	-3	0.00578246	4.44671	0.237867	22	GAGGACTCTCCCTGGGAAGTGGAAGAGGTCGACGCCACAA	CCGTCGCCATGGCAACCGGGGC	-
M100	ZBT17_HUMAN.H11MO.0.A	-11	0.00580617	4.46494	0.237867	19	GAGGACTCTCCCTGGGAAGTGGAAGAGGTCGACGCCACAA	GAGGGTGGGGGAGGGGAAG	+
M100	OLIG2_HUMAN.H11MO.0.B	-13	0.00608501	4.67938	0.237867	18	GAGGACTCTCCCTGGGAAGTGGAAGAGGTCGACGCCACAA	CAGAAGGGAAACAGCTGG	-
M100	ZN263_HUMAN.H11MO.0.A	-13	0.00627124	4.82259	0.237867	20	GAGGACTCTCCCTGGGAAGTGGAAGAGGTCGACGCCACAA	GGGAGGAGGGAGAGGAGGAG	+
M100	SPZ1_HUMAN.H11MO.0.D	0	0.00633449	4.87123	0.237867	16	GAGGACTCTCCCTGGGAAGTGGAAGAGGTCGACGCCACAA	CGGCTGTTACCCTGGG	+
M100	MAZ_HUMAN.H11MO.0.A	-12	0.00744776	5.72733	0.272539	22	GAGGACTCTCCCTGGGAAGTGGAAGAGGTCGACGCCACAA	GGGGGAGGGGGGGGGGGGGGGG	+
M100	FOXO1_HUMAN.H11MO.0.A	-18	0.00762073	5.86034	0.272539	12	GAGGACTCTCCCTGGGAAGTGGAAGAGGTCGACGCCACAA	AGTAAACAGGAA	-
M100	TBX2_HUMAN.H11MO.0.D	-13	0.00860929	6.62054	0.300733	25	GAGGACTCTCCCTGGGAAGTGGAAGAGGTCGACGCCACAA	TGCCATCAGAGGTGTGAAAAGCGAC	+
M100	HAND1_HUMAN.H11MO.0.D	-12	0.00900988	6.9286	0.307573	17	GAGGACTCTCCCTGGGAAGTGGAAGAGGTCGACGCCACAA	TGACAAAAACCAGACCC	-
M100	ZN350_HUMAN.H11MO.0.C	-12	0.00926185	7.12237	0.309148	18	GAGGACTCTCCCTGGGAAGTGGAAGAGGTCGACGCCACAA	TAGGTCATAAAAGGACTG	-
M100	PROX1_HUMAN.H11MO.0.D	-18	0.0103814	7.98327	0.331771	17	GAGGACTCTCCCTGGGAAGTGGAAGAGGTCGACGCCACAA	GGGTAAGGCGGGTTGGG	+
M100	THA_HUMAN.H11MO.0.C	-1	0.0103814	7.98327	0.331771	17	GAGGACTCTCCCTGGGAAGTGGAAGAGGTCGACGCCACAA	GGGTCACTTCAGGTCAG	+
M100	ZEP2_HUMAN.H11MO.0.D	-14	0.0121984	9.38059	0.381719	14	GAGGACTCTCCCTGGGAAGTGGAAGAGGTCGACGCCACAA	GGTAGGGAAACCCC	+
M100	COT2_HUMAN.H11MO.1.A	-17	0.0128012	9.84411	0.385888	17	GAGGACTCTCCCTGGGAAGTGGAAGAGGTCGACGCCACAA	GGGGTCAAAGGTCAGGG	+
M100	SP4_HUMAN.H11MO.0.A	-12	0.0128454	9.87814	0.385888	20	GAGGACTCTCCCTGGGAAGTGGAAGAGGTCGACGCCACAA	GGGAAGGGGGCGGGGCCGGG	+
M100	PURA_HUMAN.H11MO.0.D	-14	0.0137162	10.5478	0.403538	17	GAGGACTCTCCCTGGGAAGTGGAAGAGGTCGACGCCACAA	GGAAGGGGGGGGCAGGG	+
M100	MAFA_HUMAN.H11MO.0.D	-19	0.0141942	10.9154	0.403538	21	GAGGACTCTCCCTGGGAAGTGGAAGAGGTCGACGCCACAA	GTGCTGACCCCGCAGCCTTCG	+
M100	ETV5_HUMAN.H11MO.0.C	-18	0.014239	10.9498	0.403538	14	GAGGACTCTCCCTGGGAAGTGGAAGAGGTCGACGCCACAA	GAGCAGGAAGTGAG	+
M100	GATA5_HUMAN.H11MO.0.D	-19	0.0146907	11.2972	0.408631	17	GAGGACTCTCCCTGGGAAGTGGAAGAGGTCGACGCCACAA	TAAGAGATAACTTAGAT	+
M100	TAL1_HUMAN.H11MO.1.A	-15	0.0154896	11.9115	0.411209	15	GAGGACTCTCCCTGGGAAGTGGAAGAGGTCGACGCCACAA	CAGGAAGCAGATGTG	+
M100	HXC10_HUMAN.H11MO.0.D	-20	0.0157854	12.1389	0.411209	19	GAGGACTCTCCCTGGGAAGTGGAAGAGGTCGACGCCACAA	GTAATAAAAAAATTAAAAA	-
M100	PTF1A_HUMAN.H11MO.0.B	-13	0.015881	12.2125	0.411209	18	GAGGACTCTCCCTGGGAAGTGGAAGAGGTCGACGCCACAA	GGGAAAGGGGGCAGCTGG	-
M100	ETS2_HUMAN.H11MO.0.B	-10	0.0161522	12.4211	0.411209	13	GAGGACTCTCCCTGGGAAGTGGAAGAGGTCGACGCCACAA	GGAAGGAAGAGGA	+
M100	RARG_HUMAN.H11MO.2.D	-12	0.016511	12.6969	0.413336	20	GAGGACTCTCCCTGGGAAGTGGAAGAGGTCGACGCCACAA	GGGGGTCACCCAGAGGTCAC	+
M100	ELF5_HUMAN.H11MO.0.A	-13	0.0179136	13.7756	0.43863	15	GAGGACTCTCCCTGGGAAGTGGAAGAGGTCGACGCCACAA	GGAAGGAGGAAGTGG	+
M100	KLF6_HUMAN.H11MO.0.A	-9	0.0191012	14.6889	0.445542	19	GAGGACTCTCCCTGGGAAGTGGAAGAGGTCGACGCCACAA	GGAAGGGCGGGGCCGGGGG	+
M100	EGR1_HUMAN.H11MO.0.A	-5	0.019255	14.8071	0.445542	17	GAGGACTCTCCCTGGGAAGTGGAAGAGGTCGACGCCACAA	GAGGGCGTGGGCGGGGG	+
M100	HSF2_HUMAN.H11MO.0.A	-13	0.0192806	14.8268	0.445542	14	GAGGACTCTCCCTGGGAAGTGGAAGAGGTCGACGCCACAA	AGAATGTTCTAGAA	+
M100	THAP1_HUMAN.H11MO.0.C	-14	0.0195891	15.064	0.445812	22	GAGGACTCTCCCTGGGAAGTGGAAGAGGTCGACGCCACAA	GCCCGCAGCCAAGATGGCGGCG	-
M100	STAT1_HUMAN.H11MO.1.A	-12	0.0203405	15.6418	0.451654	19	GAGGACTCTCCCTGGGAAGTGGAAGAGGTCGACGCCACAA	AAGAAAATGAAACTGAAAG	+
M100	SRBP2_HUMAN.H11MO.0.B	-9	0.0204471	15.7239	0.451654	13	GAGGACTCTCCCTGGGAAGTGGAAGAGGTCGACGCCACAA	GGGTGGGGTGAGG	+
M100	HESX1_HUMAN.H11MO.0.D	-9	0.0215798	16.5948	0.458072	16	GAGGACTCTCCCTGGGAAGTGGAAGAGGTCGACGCCACAA	ATCCGGCACGTGGCCT	+
M100	NR1H3_HUMAN.H11MO.0.B	2	0.0216526	16.6509	0.458072	17	GAGGACTCTCCCTGGGAAGTGGAAGAGGTCGACGCCACAA	CAGAGGTCACTGCAGGTCA	+
M100	TFCP2_HUMAN.H11MO.0.D	-10	0.0231026	17.7659	0.472814	16	GAGGACTCTCCCTGGGAAGTGGAAGAGGTCGACGCCACAA	GCCTGAACTGGCCAGA	+
M100	CLOCK_HUMAN.H11MO.0.C	-20	0.0240703	18.5101	0.482061	14	GAGGACTCTCCCTGGGAAGTGGAAGAGGTCGACGCCACAA	TGTTCACGTGTCTG	-
M101	IRX2_HUMAN.H11MO.0.D	-9	3.33701e-05	0.0256616	0.0512122	19	TGCTTGCCCAGTAAGAGAGACGCCACGTGAAATTATGGAA	CCAACATGCCCACCCATGT	-
M101	ZN394_HUMAN.H11MO.0.C	-13	0.000116757	0.0897862	0.089592	20	TGCTTGCCCAGTAAGAGAGACGCCACGTGAAATTATGGAA	AGAATGGAATAGAATGGAAT	+
M101	MNX1_HUMAN.H11MO.0.D	-10	0.000215409	0.165649	0.110194	19	TGCTTGCCCAGTAAGAGAGACGCCACGTGAAATTATGGAA	TTAAGGGTTATTAAAATAG	-
M101	TLX1_HUMAN.H11MO.0.D	-1	0.000615658	0.473441	0.236209	17	TGCTTGCCCAGTAAGAGAGACGCCACGTGAAATTATGGAA	CCTTGGCAACTTGCCAG	-
M101	BRAC_HUMAN.H11MO.0.A	-3	0.00135008	1.03821	0.414387	20	TGCTTGCCCAGTAAGAGAGACGCCACGTGAAATTATGGAA	TTAGCAGGGAGGTGTGAAAT	+
M102	IRX2_HUMAN.H11MO.0.D	-9	8.14199e-05	0.0626119	0.124953	19	GCTATTAATCTAAACACTAGCTTGGGACAAGACAATCTTG	ACATGGGTGGGCATGTTGG	+
M102	MNX1_HUMAN.H11MO.0.D	-17	0.000177242	0.136299	0.136004	19	GCTATTAATCTAAACACTAGCTTGGGACAAGACAATCTTG	TTAAGGGTTATTAAAATAG	-
M102	HXC10_HUMAN.H11MO.0.D	-9	0.00129891	0.99886	0.39868	19	GCTATTAATCTAAACACTAGCTTGGGACAAGACAATCTTG	TTTTTAATTTTTTTATTAC	+
M102	GATA1_HUMAN.H11MO.0.A	8	0.00202351	1.55608	0.449064	11	GCTATTAATCTAAACACTAGCTTGGGACAAGACAATCTTG	TCTTATCTGTCCCCGCCAG	-
M102	ZN394_HUMAN.H11MO.0.C	-3	0.00204828	1.57513	0.449064	20	GCTATTAATCTAAACACTAGCTTGGGACAAGACAATCTTG	AGAATGGAATAGAATGGAAT	+
M103	MNX1_HUMAN.H11MO.0.D	-16	0.000141566	0.108865	0.21664	19	GCGTGTTTCCCATCGAAACTGTCATTCCCCGATCACCTTC	CTATTTTAATAACCCTTAA	+
M103	ZN394_HUMAN.H11MO.0.C	-18	0.000375966	0.289118	0.287671	20	GCGTGTTTCCCATCGAAACTGTCATTCCCCGATCACCTTC	ATTCCATTCTATTCCATTCT	-
M106	IRX2_HUMAN.H11MO.0.D	-17	3.76589e-05	0.0289597	0.0579193	19	GTCTAACTCAGGTAAAGTCATGAAGGGTCGTGTAGACTCA	ACATGGGTGGGCATGTTGG	+
M106	MNX1_HUMAN.H11MO.0.D	-20	0.000540138	0.415366	0.276911	19	GTCTAACTCAGGTAAAGTCATGAAGGGTCGTGTAGACTCA	TTAAGGGTTATTAAAATAG	-
M107	RARA_HUMAN.H11MO.0.A	-20	2.70103e-05	0.020771	0.0414521	20	GGTTACCTTATGGAATTGTTAAGTCTTCTGTAGTGCCAGG	GGGGGATCAAGAGGTCAAGG	+
M107	ZN214_HUMAN.H11MO.0.C	-2	0.000142328	0.109451	0.109214	22	GGTTACCTTATGGAATTGTTAAGTCTTCTGTAGTGCCAGG	TCATCAAAGGCCTCAAAAAGGA	-
M107	RXRA_HUMAN.H11MO.0.A	-20	0.000424128	0.326154	0.151999	20	GGTTACCTTATGGAATTGTTAAGTCTTCTGTAGTGCCAGG	GGGGGAGGCAGAGGTCAGAG	+
M107	IRX2_HUMAN.H11MO.0.D	-13	0.000439166	0.337719	0.151999	19	GGTTACCTTATGGAATTGTTAAGTCTTCTGTAGTGCCAGG	ACATGGGTGGGCATGTTGG	+
M107	PROX1_HUMAN.H11MO.0.D	-16	0.000700556	0.538727	0.179187	17	GGTTACCTTATGGAATTGTTAAGTCTTCTGTAGTGCCAGG	GGGTAAGGCGGGTTGGG	+
M107	NR1H3_HUMAN.H11MO.0.B	-18	0.000949637	0.730271	0.208198	19	GGTTACCTTATGGAATTGTTAAGTCTTCTGTAGTGCCAGG	CAGAGGTCACTGCAGGTCA	+
M107	RARG_HUMAN.H11MO.2.D	-18	0.00158051	1.21541	0.303196	20	GGTTACCTTATGGAATTGTTAAGTCTTCTGTAGTGCCAGG	GGGGGTCACCCAGAGGTCAC	+
M107	MNX1_HUMAN.H11MO.0.D	-18	0.00232742	1.78979	0.358444	19	GGTTACCTTATGGAATTGTTAAGTCTTCTGTAGTGCCAGG	TTAAGGGTTATTAAAATAG	-
M107	ZN394_HUMAN.H11MO.0.C	-6	0.00233564	1.79611	0.358444	20	GGTTACCTTATGGAATTGTTAAGTCTTCTGTAGTGCCAGG	AGAATGGAATAGAATGGAAT	+
M108	MNX1_HUMAN.H11MO.0.D	-7	6.28415e-05	0.0483251	0.096103	19	TTATTCGAACAGACTATTGTAAAACAATAGAATGTGGAAT	TTAAGGGTTATTAAAATAG	-
M108	ZN394_HUMAN.H11MO.0.C	-18	0.000284551	0.21882	0.217581	20	TTATTCGAACAGACTATTGTAAAACAATAGAATGTGGAAT	AGAATGGAATAGAATGGAAT	+
M108	SPIC_HUMAN.H11MO.0.D	-27	0.000644074	0.495293	0.246245	13	TTATTCGAACAGACTATTGTAAAACAATAGAATGTGGAAT	GAGGAAGGGGAGG	+
M108	NFAC1_HUMAN.H11MO.0.B	-16	0.000898107	0.690644	0.269207	15	TTATTCGAACAGACTATTGTAAAACAATAGAATGTGGAAT	ATGGAAAAAAAGAAA	+
M108	BRAC_HUMAN.H11MO.0.A	-5	0.00112582	0.865754	0.269207	20	TTATTCGAACAGACTATTGTAAAACAATAGAATGTGGAAT	TTAGCAGGGAGGTGTGAAAT	+
M108	HXC10_HUMAN.H11MO.0.D	-15	0.00140827	1.08296	0.269207	19	TTATTCGAACAGACTATTGTAAAACAATAGAATGTGGAAT	GTAATAAAAAAATTAAAAA	-
M108	SOX18_HUMAN.H11MO.0.D	-18	0.00140827	1.08296	0.269207	19	TTATTCGAACAGACTATTGTAAAACAATAGAATGTGGAAT	GGAAAAGAACAATGGGTTC	-
M110	ZFX_HUMAN.H11MO.1.A	-11	0.000158758	0.122085	0.171802	17	GCCAAGAGAGGCCCGGGGCTGTGGCTACCAGTGCATAGTT	CCCCGGCCTCCGCCCCC	-
M110	RXRA_HUMAN.H11MO.0.A	-11	0.000224041	0.172288	0.171802	20	GCCAAGAGAGGCCCGGGGCTGTGGCTACCAGTGCATAGTT	CTCTGACCTCTGCCTCCCCC	-
M110	GATA2_HUMAN.H11MO.0.A	-12	0.00080092	0.615908	0.403227	19	GCCAAGAGAGGCCCGGGGCTGTGGCTACCAGTGCATAGTT	CCTTATCTCCACCCCCCAG	-
M110	THA_HUMAN.H11MO.0.C	-13	0.00110642	0.850839	0.403227	17	GCCAAGAGAGGCCCGGGGCTGTGGCTACCAGTGCATAGTT	CTGACCTGAAGTGACCC	-
M110	NR1H3_HUMAN.H11MO.0.B	-14	0.00145555	1.11932	0.403227	19	GCCAAGAGAGGCCCGGGGCTGTGGCTACCAGTGCATAGTT	TGACCTGCAGTGACCTCTG	-
M110	ZN563_HUMAN.H11MO.0.C	-14	0.0015775	1.2131	0.403227	21	GCCAAGAGAGGCCCGGGGCTGTGGCTACCAGTGCATAGTT	GGGATCCTCACTGGCAGCTGC	+
M111	MNX1_HUMAN.H11MO.0.D	-17	4.68617e-05	0.0360367	0.0720587	19	TTCTTTAATGAGAACAATTGAGGGTAGCAAAAGCATCTTA	TTAAGGGTTATTAAAATAG	-
M111	IRX2_HUMAN.H11MO.0.D	-2	0.000311225	0.239332	0.17906	19	TTCTTTAATGAGAACAATTGAGGGTAGCAAAAGCATCTTA	CCAACATGCCCACCCATGT	-
M111	TLX1_HUMAN.H11MO.0.D	-14	0.000387501	0.297989	0.17906	17	TTCTTTAATGAGAACAATTGAGGGTAGCAAAAGCATCTTA	CCTTGGCAACTTGCCAG	-
M111	HXC10_HUMAN.H11MO.0.D	-4	0.00184099	1.41572	0.40441	19	TTCTTTAATGAGAACAATTGAGGGTAGCAAAAGCATCTTA	GTAATAAAAAAATTAAAAA	-
M113	IRX2_HUMAN.H11MO.0.D	-21	0.000225371	0.17331	0.241482	19	GTTACTGATTCCACATTGACGCCATGAGGACAAGGAAAGC	CCAACATGCCCACCCATGT	-
M114	IRX2_HUMAN.H11MO.0.D	-6	1.54596e-05	0.0118884	0.0212161	19	CCTGATCTTTGGCATGTTGAGGAAGACGTAGACCATGTGC	ACATGGGTGGGCATGTTGG	+
M114	NKX61_HUMAN.H11MO.0.B	-3	2.78129e-05	0.0213881	0.0212161	19	CCTGATCTTTGGCATGTTGAGGAAGACGTAGACCATGTGC	GATTAATGGGAATTTAATG	+
M114	HME2_HUMAN.H11MO.0.D	-11	0.000140208	0.10782	0.0652415	11	CCTGATCTTTGGCATGTTGAGGAAGACGTAGACCATGTGC	GGTAATTAGGG	+
M114	MNX1_HUMAN.H11MO.0.D	-12	0.000190607	0.146577	0.0652415	19	CCTGATCTTTGGCATGTTGAGGAAGACGTAGACCATGTGC	CTATTTTAATAACCCTTAA	+
M114	AIRE_HUMAN.H11MO.0.C	-6	0.000256582	0.197312	0.0652415	18	CCTGATCTTTGGCATGTTGAGGAAGACGTAGACCATGTGC	ATTGGTTTTATTGGTTAA	+
M114	HXC10_HUMAN.H11MO.0.D	-5	0.000853704	0.656498	0.186062	19	CCTGATCTTTGGCATGTTGAGGAAGACGTAGACCATGTGC	TTTTTAATTTTTTTATTAC	+
M114	GATA5_HUMAN.H11MO.0.D	-10	0.00115713	0.88983	0.209584	17	CCTGATCTTTGGCATGTTGAGGAAGACGTAGACCATGTGC	TAAGAGATAACTTAGAT	+
M114	TLX1_HUMAN.H11MO.0.D	-6	0.00125767	0.967151	0.209584	17	CCTGATCTTTGGCATGTTGAGGAAGACGTAGACCATGTGC	CCTTGGCAACTTGCCAG	-
M114	MYBB_HUMAN.H11MO.0.D	-10	0.00137376	1.05642	0.209584	10	CCTGATCTTTGGCATGTTGAGGAAGACGTAGACCATGTGC	TGCAGGTTGA	+
M114	SPIC_HUMAN.H11MO.0.D	-12	0.00158055	1.21545	0.219213	13	CCTGATCTTTGGCATGTTGAGGAAGACGTAGACCATGTGC	GAGGAAGGGGAGG	+
M114	FOXD3_HUMAN.H11MO.0.D	-12	0.0019239	1.47948	0.228088	15	CCTGATCTTTGGCATGTTGAGGAAGACGTAGACCATGTGC	TTTGTTTACTTAGCA	+
M114	RXRA_HUMAN.H11MO.0.A	-13	0.00194356	1.4946	0.228088	20	CCTGATCTTTGGCATGTTGAGGAAGACGTAGACCATGTGC	GGGGGAGGCAGAGGTCAGAG	+
M114	NR1D1_HUMAN.H11MO.0.B	-9	0.00215996	1.66101	0.235378	19	CCTGATCTTTGGCATGTTGAGGAAGACGTAGACCATGTGC	AGGGAAGTGGGTCAGAAGG	+
M114	ZN394_HUMAN.H11MO.0.C	-21	0.00321853	2.47505	0.327352	19	CCTGATCTTTGGCATGTTGAGGAAGACGTAGACCATGTGC	AGAATGGAATAGAATGGAAT	+
M114	BRAC_HUMAN.H11MO.0.A	-16	0.003706	2.84992	0.332587	20	CCTGATCTTTGGCATGTTGAGGAAGACGTAGACCATGTGC	TTAGCAGGGAGGTGTGAAAT	+
M114	PROX1_HUMAN.H11MO.0.D	-4	0.00416376	3.20193	0.335787	17	CCTGATCTTTGGCATGTTGAGGAAGACGTAGACCATGTGC	GGGTAAGGCGGGTTGGG	+
M114	MAF_HUMAN.H11MO.0.A	-9	0.00418186	3.21585	0.335787	19	CCTGATCTTTGGCATGTTGAGGAAGACGTAGACCATGTGC	GAATCTGCTGACTCAGCAA	+
M114	Z324A_HUMAN.H11MO.0.C	-10	0.00443843	3.41315	0.33857	23	CCTGATCTTTGGCATGTTGAGGAAGACGTAGACCATGTGC	TGGCAGCAAAGGATGGTTTGATA	-
M115	IRX2_HUMAN.H11MO.0.D	-10	0.00015274	0.117457	0.234407	19	CAAGAGTGACAACTGGCAGTTAGTACAGTTAGTTGCTTTG	ACATGGGTGGGCATGTTGG	+
M115	MNX1_HUMAN.H11MO.0.D	-21	0.000563446	0.43329	0.432353	19	CAAGAGTGACAACTGGCAGTTAGTACAGTTAGTTGCTTTG	TTAAGGGTTATTAAAATAG	-
M115	ZN394_HUMAN.H11MO.0.C	-3	0.00143543	1.10385	0.483632	20	CAAGAGTGACAACTGGCAGTTAGTACAGTTAGTTGCTTTG	AGAATGGAATAGAATGGAAT	+
M115	TLX1_HUMAN.H11MO.0.D	-5	0.00189082	1.45404	0.483632	17	CAAGAGTGACAACTGGCAGTTAGTACAGTTAGTTGCTTTG	CTGGCAAGTTGCCAAGG	+
M116	TF7L1_HUMAN.H11MO.0.B	0	0.000331963	0.25528	0.446651	13	GTGTTCAAAGAGGAAGAGTCTACTGAGCCAAGGAAATATT	AACATCAAAGGCA	-
M116	HNF4G_HUMAN.H11MO.0.B	0	0.000580938	0.446741	0.446651	14	GTGTTCAAAGAGGAAGAGTCTACTGAGCCAAGGAAATATT	GAGTCCAAAGTCCA	+
M116	SOX10_HUMAN.H11MO.1.A	0	0.00115244	0.886223	0.470401	13	GTGTTCAAAGAGGAAGAGTCTACTGAGCCAAGGAAATATT	GAGAACAAAGGAA	-
M116	NR2F6_HUMAN.H11MO.0.D	-1	0.00162626	1.2506	0.470401	18	GTGTTCAAAGAGGAAGAGTCTACTGAGCCAAGGAAATATT	AGGACAAAGTTCACTTGA	+
M116	LEF1_HUMAN.H11MO.0.A	2	0.00169988	1.30721	0.470401	12	GTGTTCAAAGAGGAAGAGTCTACTGAGCCAAGGAAATATT	AGCAAATCAAAGGA	-
M116	SOX4_HUMAN.H11MO.0.B	0	0.00183549	1.41149	0.470401	12	GTGTTCAAAGAGGAAGAGTCTACTGAGCCAAGGAAATATT	GAGAACAAAGGA	-
M116	TF7L2_HUMAN.H11MO.0.A	1	0.00215511	1.65728	0.473412	12	GTGTTCAAAGAGGAAGAGTCTACTGAGCCAAGGAAATATT	CCACATCAAAGGG	-
M117	IRX2_HUMAN.H11MO.0.D	-10	0.000258395	0.198706	0.223852	19	CAATCTCAATTATCACATGGTCACTCTGCTGGACAAAGAG	ACATGGGTGGGCATGTTGG	+
M117	MNX1_HUMAN.H11MO.0.D	0	0.000498986	0.38372	0.223852	19	CAATCTCAATTATCACATGGTCACTCTGCTGGACAAAGAG	CTATTTTAATAACCCTTAA	+
M117	TLX1_HUMAN.H11MO.0.D	-15	0.00137281	1.05569	0.419608	17	CAATCTCAATTATCACATGGTCACTCTGCTGGACAAAGAG	CCTTGGCAACTTGCCAG	-
M117	ZN394_HUMAN.H11MO.0.C	-15	0.00173496	1.33419	0.441918	20	CAATCTCAATTATCACATGGTCACTCTGCTGGACAAAGAG	AGAATGGAATAGAATGGAAT	+
M117	GATA2_HUMAN.H11MO.0.A	-28	0.002321	1.78485	0.484506	12	CAATCTCAATTATCACATGGTCACTCTGCTGGACAAAGAG	CTGGGGGGTGGAGATAAGG	+
M117	GATA1_HUMAN.H11MO.0.A	-28	0.00268475	2.06457	0.484506	12	CAATCTCAATTATCACATGGTCACTCTGCTGGACAAAGAG	CTGGCGGGGACAGATAAGA	+
M118	MNX1_HUMAN.H11MO.0.D	-10	5.91928e-05	0.0455193	0.0909011	19	TATCAGAGAAGTACGTAATGTTGGTCTATCGCGATGACAT	TTAAGGGTTATTAAAATAG	-
M118	IRX2_HUMAN.H11MO.0.D	-5	0.000525085	0.40379	0.268787	19	TATCAGAGAAGTACGTAATGTTGGTCTATCGCGATGACAT	ACATGGGTGGGCATGTTGG	+
M119	MNX1_HUMAN.H11MO.0.D	-10	0.000119573	0.0919513	0.183505	19	TTGCATTGTTTAAATGCAATAGAATACATCTCTGAATCTG	TTAAGGGTTATTAAAATAG	-
M119	IRX2_HUMAN.H11MO.0.D	-15	0.000539802	0.415107	0.335537	19	TTGCATTGTTTAAATGCAATAGAATACATCTCTGAATCTG	ACATGGGTGGGCATGTTGG	+
M119	TLX1_HUMAN.H11MO.0.D	-3	0.000893646	0.687214	0.335537	17	TTGCATTGTTTAAATGCAATAGAATACATCTCTGAATCTG	CCTTGGCAACTTGCCAG	-
M119	ZN394_HUMAN.H11MO.0.C	-10	0.00104071	0.800306	0.335537	20	TTGCATTGTTTAAATGCAATAGAATACATCTCTGAATCTG	AGAATGGAATAGAATGGAAT	+
M119	HXC10_HUMAN.H11MO.0.D	-9	0.00231099	1.77715	0.489814	19	TTGCATTGTTTAAATGCAATAGAATACATCTCTGAATCTG	GTAATAAAAAAATTAAAAA	-
M119	RXRA_HUMAN.H11MO.0.A	-11	0.00231292	1.77863	0.489814	20	TTGCATTGTTTAAATGCAATAGAATACATCTCTGAATCTG	GGGGGAGGCAGAGGTCAGAG	+
M119	GATA1_HUMAN.H11MO.0.A	-27	0.00287248	2.20894	0.489814	13	TTGCATTGTTTAAATGCAATAGAATACATCTCTGAATCTG	CTGGCGGGGACAGATAAGA	+
M120	IRX2_HUMAN.H11MO.0.D	-2	0.000296137	0.227729	0.186923	19	AGTCCATATCAGGCCTTCTGTTCTACTGGTTCTAGAGCTA	CCAACATGCCCACCCATGT	-
M120	MNX1_HUMAN.H11MO.0.D	-17	0.000321746	0.247423	0.186923	19	AGTCCATATCAGGCCTTCTGTTCTACTGGTTCTAGAGCTA	CTATTTTAATAACCCTTAA	+
M120	HXC10_HUMAN.H11MO.0.D	-2	0.000411675	0.316578	0.186923	19	AGTCCATATCAGGCCTTCTGTTCTACTGGTTCTAGAGCTA	GTAATAAAAAAATTAAAAA	-
M120	VENTX_HUMAN.H11MO.0.D	-3	0.000524896	0.403645	0.186923	19	AGTCCATATCAGGCCTTCTGTTCTACTGGTTCTAGAGCTA	CGCTAATTGGTTTCTAATT	+
M120	ZN350_HUMAN.H11MO.0.C	1	0.000696286	0.535444	0.186923	17	AGTCCATATCAGGCCTTCTGTTCTACTGGTTCTAGAGCTA	TAGGTCATAAAAGGACTG	-
M120	ZN394_HUMAN.H11MO.0.C	-14	0.0007332	0.563831	0.186923	20	AGTCCATATCAGGCCTTCTGTTCTACTGGTTCTAGAGCTA	ATTCCATTCTATTCCATTCT	-
M120	SPIC_HUMAN.H11MO.0.D	-13	0.00230088	1.76938	0.361018	13	AGTCCATATCAGGCCTTCTGTTCTACTGGTTCTAGAGCTA	CCTCCCCTTCCTC	-
M120	NR1D1_HUMAN.H11MO.0.B	-13	0.00243258	1.87065	0.361018	19	AGTCCATATCAGGCCTTCTGTTCTACTGGTTCTAGAGCTA	CCTTCTGACCCACTTCCCT	-
M120	AIRE_HUMAN.H11MO.0.C	-15	0.0026408	2.03077	0.361018	18	AGTCCATATCAGGCCTTCTGTTCTACTGGTTCTAGAGCTA	ATTGGTTTTATTGGTTAA	+
M120	GATA1_HUMAN.H11MO.0.A	-3	0.00281317	2.16333	0.361018	19	AGTCCATATCAGGCCTTCTGTTCTACTGGTTCTAGAGCTA	TCTTATCTGTCCCCGCCAG	-
M120	HME2_HUMAN.H11MO.0.D	-3	0.00283216	2.17793	0.361018	11	AGTCCATATCAGGCCTTCTGTTCTACTGGTTCTAGAGCTA	CCCTAATTACC	-
M120	TLX1_HUMAN.H11MO.0.D	-18	0.00413998	3.18364	0.439964	17	AGTCCATATCAGGCCTTCTGTTCTACTGGTTCTAGAGCTA	CCTTGGCAACTTGCCAG	-
M120	RXRA_HUMAN.H11MO.0.A	-13	0.00415167	3.19263	0.439964	20	AGTCCATATCAGGCCTTCTGTTCTACTGGTTCTAGAGCTA	CTCTGACCTCTGCCTCCCCC	-
M120	LEF1_HUMAN.H11MO.0.A	-13	0.0051739	3.97873	0.465544	14	AGTCCATATCAGGCCTTCTGTTCTACTGGTTCTAGAGCTA	TCCTTTGATTTGCT	+
M121	MNX1_HUMAN.H11MO.0.D	-9	2.1721e-06	0.00167035	0.00332255	19	TCGGATTAGCTGGGAATACTTACAATATCGGGTGATATAG	TTAAGGGTTATTAAAATAG	-
M121	IRX2_HUMAN.H11MO.0.D	-3	0.000214967	0.16531	0.164412	19	TCGGATTAGCTGGGAATACTTACAATATCGGGTGATATAG	ACATGGGTGGGCATGTTGG	+
M121	RXRA_HUMAN.H11MO.0.A	-29	0.00191202	1.47035	0.41753	11	TCGGATTAGCTGGGAATACTTACAATATCGGGTGATATAG	GGGGGAGGCAGAGGTCAGAG	+
M121	ZN394_HUMAN.H11MO.0.C	-18	0.00271565	2.08833	0.41753	20	TCGGATTAGCTGGGAATACTTACAATATCGGGTGATATAG	ATTCCATTCTATTCCATTCT	-
M121	GATA1_HUMAN.H11MO.0.A	-29	0.00318117	2.44632	0.41753	11	TCGGATTAGCTGGGAATACTTACAATATCGGGTGATATAG	CTGGCGGGGACAGATAAGA	+
M121	HME2_HUMAN.H11MO.0.D	-18	0.0032694	2.51417	0.41753	11	TCGGATTAGCTGGGAATACTTACAATATCGGGTGATATAG	CCCTAATTACC	-
M121	SPIC_HUMAN.H11MO.0.D	-3	0.00357052	2.74573	0.41753	13	TCGGATTAGCTGGGAATACTTACAATATCGGGTGATATAG	GAGGAAGGGGAGG	+
M121	HXC10_HUMAN.H11MO.0.D	-20	0.00366258	2.81653	0.41753	19	TCGGATTAGCTGGGAATACTTACAATATCGGGTGATATAG	GTAATAAAAAAATTAAAAA	-
M121	GATA2_HUMAN.H11MO.0.A	-29	0.00366258	2.81653	0.41753	11	TCGGATTAGCTGGGAATACTTACAATATCGGGTGATATAG	CTGGGGGGTGGAGATAAGG	+
M121	PAX8_HUMAN.H11MO.0.D	-20	0.00367664	2.82733	0.41753	14	TCGGATTAGCTGGGAATACTTACAATATCGGGTGATATAG	GTCACTGAAGCGGG	+
M121	PTF1A_HUMAN.H11MO.0.B	-29	0.00397362	3.05571	0.41753	11	TCGGATTAGCTGGGAATACTTACAATATCGGGTGATATAG	GGGAAAGGGGGCAGCTGG	-
M121	BRAC_HUMAN.H11MO.0.A	-5	0.00409437	3.14857	0.41753	20	TCGGATTAGCTGGGAATACTTACAATATCGGGTGATATAG	TTAGCAGGGAGGTGTGAAAT	+
M121	ZN264_HUMAN.H11MO.0.C	-8	0.00474571	3.64945	0.453704	24	TCGGATTAGCTGGGAATACTTACAATATCGGGTGATATAG	AATGGGATTAGTGCCCTTATAAGA	-
M122	FOXD3_HUMAN.H11MO.0.D	-24	0.00014194	0.109152	0.122492	15	TATGTACAAAAGTCATCTAGACCAGTTGTATTCTCATGCA	TTTGTTTACTTAGCA	+
M122	RXRA_HUMAN.H11MO.0.A	-15	0.000159877	0.122946	0.122492	20	TATGTACAAAAGTCATCTAGACCAGTTGTATTCTCATGCA	CTCTGACCTCTGCCTCCCCC	-
M122	MNX1_HUMAN.H11MO.0.D	-12	0.000271823	0.209032	0.13884	19	TATGTACAAAAGTCATCTAGACCAGTTGTATTCTCATGCA	CTATTTTAATAACCCTTAA	+
M122	LYL1_HUMAN.H11MO.0.A	-21	0.000399634	0.307318	0.153092	14	TATGTACAAAAGTCATCTAGACCAGTTGTATTCTCATGCA	CCAGCTGTTTCCTG	+
M124	IRX2_HUMAN.H11MO.0.D	-6	0.000137293	0.105578	0.0830871	19	TGTGTGCTTATAGGTAAGCTCATGTGAATTGCAGGAAACC	CCAACATGCCCACCCATGT	-
M124	MNX1_HUMAN.H11MO.0.D	-12	0.000162633	0.125065	0.0830871	19	TGTGTGCTTATAGGTAAGCTCATGTGAATTGCAGGAAACC	TTAAGGGTTATTAAAATAG	-
M124	GATA2_HUMAN.H11MO.0.A	-28	0.000752223	0.57846	0.288226	12	TGTGTGCTTATAGGTAAGCTCATGTGAATTGCAGGAAACC	CTGGGGGGTGGAGATAAGG	+
M124	ZN394_HUMAN.H11MO.0.C	-17	0.00122248	0.940084	0.31295	20	TGTGTGCTTATAGGTAAGCTCATGTGAATTGCAGGAAACC	ATTCCATTCTATTCCATTCT	-
M124	GATA1_HUMAN.H11MO.0.A	-28	0.00159613	1.22743	0.31295	12	TGTGTGCTTATAGGTAAGCTCATGTGAATTGCAGGAAACC	CTGGCGGGGACAGATAAGA	+
M124	ZN563_HUMAN.H11MO.0.C	-2	0.0016335	1.25616	0.31295	21	TGTGTGCTTATAGGTAAGCTCATGTGAATTGCAGGAAACC	GCAGCTGCCAGTGAGGATCCC	-
M124	LEF1_HUMAN.H11MO.0.A	-19	0.00184243	1.41683	0.313758	14	TGTGTGCTTATAGGTAAGCTCATGTGAATTGCAGGAAACC	TCCTTTGATTTGCT	+
M125	MNX1_HUMAN.H11MO.0.D	-5	4.77158e-05	0.0366934	0.0732281	19	TTGCTTATAAATATAGAAGAAGTGAGCTTTCAAGCAGTGT	TTAAGGGTTATTAAAATAG	-
M125	RXRA_HUMAN.H11MO.0.A	-8	0.00024246	0.186451	0.186048	20	TTGCTTATAAATATAGAAGAAGTGAGCTTTCAAGCAGTGT	GGGGGAGGCAGAGGTCAGAG	+
M125	ZN214_HUMAN.H11MO.0.C	-2	0.000437246	0.336242	0.209351	22	TTGCTTATAAATATAGAAGAAGTGAGCTTTCAAGCAGTGT	TCATCAAAGGCCTCAAAAAGGA	-
M125	IRX2_HUMAN.H11MO.0.D	-7	0.000545657	0.41961	0.209351	19	TTGCTTATAAATATAGAAGAAGTGAGCTTTCAAGCAGTGT	ACATGGGTGGGCATGTTGG	+
M125	ZN394_HUMAN.H11MO.0.C	-18	0.00210817	1.62118	0.462193	20	TTGCTTATAAATATAGAAGAAGTGAGCTTTCAAGCAGTGT	AGAATGGAATAGAATGGAAT	+
M126	PO3F1_HUMAN.H11MO.0.C	-8	0.000462261	0.355479	0.383289	14	CACAGCTCGAAGTATGAGAAATTTGTAAAATTAAAGGTCT	TTTGCATTACAATG	-
M126	SOX2_HUMAN.H11MO.1.A	-8	0.000570146	0.438442	0.383289	16	CACAGCTCGAAGTATGAGAAATTTGTAAAATTAAAGGTCT	TTTGCATAACAAAGGA	-
M126	HXC10_HUMAN.H11MO.0.D	-13	0.000852432	0.65552	0.383289	19	CACAGCTCGAAGTATGAGAAATTTGTAAAATTAAAGGTCT	GTAATAAAAAAATTAAAAA	-
M126	LMX1A_HUMAN.H11MO.0.D	-14	0.0015002	1.15365	0.419931	19	CACAGCTCGAAGTATGAGAAATTTGTAAAATTAAAGGTCT	TAATTAATTATGTAATTAT	+
M126	MCR_HUMAN.H11MO.0.D	3	0.00183077	1.40786	0.419931	14	CACAGCTCGAAGTATGAGAAATTTGTAAAATTAAAGGTCT	AAGAACAGGTTGTTGTA	+
M126	ZEP2_HUMAN.H11MO.0.D	-11	0.0021094	1.62213	0.419931	14	CACAGCTCGAAGTATGAGAAATTTGTAAAATTAAAGGTCT	GGTAGGGAAACCCC	+
M126	PO3F3_HUMAN.H11MO.0.D	-6	0.00253829	1.95194	0.419931	17	CACAGCTCGAAGTATGAGAAATTTGTAAAATTAAAGGTCT	ATAAATTATGCAAATTT	+
M126	DMBX1_HUMAN.H11MO.0.D	-3	0.00274955	2.1144	0.419931	20	CACAGCTCGAAGTATGAGAAATTTGTAAAATTAAAGGTCT	TAATTATAATCTAATTAATT	+
M127	IRX2_HUMAN.H11MO.0.D	-19	1.30355e-05	0.0100243	0.0199922	19	TCTAAATGAAGTCCTGCAGATAGGCATGGTCACAAGGGGT	ACATGGGTGGGCATGTTGG	+
M127	MNX1_HUMAN.H11MO.0.D	-19	5.78293e-05	0.0444708	0.0443455	19	TCTAAATGAAGTCCTGCAGATAGGCATGGTCACAAGGGGT	TTAAGGGTTATTAAAATAG	-
M127	HXC10_HUMAN.H11MO.0.D	-1	0.00129957	0.999372	0.315972	19	TCTAAATGAAGTCCTGCAGATAGGCATGGTCACAAGGGGT	TTTTTAATTTTTTTATTAC	+
M127	TLX1_HUMAN.H11MO.0.D	-12	0.001368	1.05199	0.315972	17	TCTAAATGAAGTCCTGCAGATAGGCATGGTCACAAGGGGT	CTGGCAAGTTGCCAAGG	+
M127	GATA1_HUMAN.H11MO.0.A	-15	0.00150788	1.15956	0.315972	19	TCTAAATGAAGTCCTGCAGATAGGCATGGTCACAAGGGGT	CTGGCGGGGACAGATAAGA	+
M127	ZN394_HUMAN.H11MO.0.C	-17	0.00153462	1.18012	0.315972	20	TCTAAATGAAGTCCTGCAGATAGGCATGGTCACAAGGGGT	AGAATGGAATAGAATGGAAT	+
M127	RXRA_HUMAN.H11MO.0.A	-15	0.00164819	1.26746	0.315972	20	TCTAAATGAAGTCCTGCAGATAGGCATGGTCACAAGGGGT	GGGGGAGGCAGAGGTCAGAG	+
# Tomtom (Motif Comparison Tool): Version 5.5.5 compiled on Dec 7 2023 at 04:32:55
# The format of this file is described at http://localhost:8080/meme_5.5.5/doc/tomtom-output-format.html.
# tomtom -o /data/result_enhancer107-IMR90 /data/IMR90-MOTIF/result_motif_en/motifs_en107.txt /data/HOCOMOCOv11_full_HUMAN_mono_meme_format.meme
