# Supplementary material for: DeepEPI: CNN-transformer-based model for extracting TF interactions through predicting enhancer-promoter interactions
Source: Bioinform Adv. 2025 Sep 17;5(1):vbaf221. doi: 10.1093/bioadv/vbaf221 (PMC12478696; doi:10.1093/bioadv/vbaf221)
Supplement: vbaf221_Supplementary_Data [file vbaf221_supplementary_data.zip › Supplementary_file5/IMR90/result_enhancer107-IMR90/tomtom.xml]

<?xml version='1.0' encoding='UTF-8' standalone='yes'?>
<tomtom version="5.5.5" release="Thu Sep 14 08:48:04 2023 +1000">
  <model>
    <command_line>tomtom -o /data/result_enhancer107-IMR90 /data/IMR90-MOTIF/result_motif_en/motifs_en107.txt /data/HOCOMOCOv11_full_HUMAN_mono_meme_format.meme</command_line>
    <distance_measure value="ed"/>
    <threshold type="qvalue">0.5</threshold>
    <alphabet name="DNA" like="dna">
      <letter id="A" symbol="A" complement="T" name="Adenine" colour="CC0000"/>
      <letter id="C" symbol="C" complement="G" name="Cytosine" colour="0000CC"/>
      <letter id="G" symbol="G" complement="C" name="Guanine" colour="FFB300"/>
      <letter id="T" symbol="T" aliases="U" complement="A" name="Thymine" colour="008000"/>
      <letter id="N" symbol="N" aliases="X." equals="ACGT" name="Any base"/>
      <letter id="V" symbol="V" equals="ACG" name="Not T"/>
      <letter id="H" symbol="H" equals="ACT" name="Not G"/>
      <letter id="D" symbol="D" equals="AGT" name="Not C"/>
      <letter id="B" symbol="B" equals="CGT" name="Not A"/>
      <letter id="M" symbol="M" equals="AC" name="Amino"/>
      <letter id="R" symbol="R" equals="AG" name="Purine"/>
      <letter id="W" symbol="W" equals="AT" name="Weak"/>
      <letter id="S" symbol="S" equals="CG" name="Strong"/>
      <letter id="Y" symbol="Y" equals="CT" name="Pyrimidine"/>
      <letter id="K" symbol="K" equals="GT" name="Keto"/>
    </alphabet>
    <strands>both</strands>
    <background from="--query--" A="0.25" C="0.25" G="0.25" T="0.25"/>
    <host>f5f03e2d8156</host>
    <when>Sun Jan 28 15:35:28 2024</when>
  </model>
  <query_dbs>
    <db source="/data/IMR90-MOTIF/result_motif_en/motifs_en107.txt" name="motifs_en107.txt" loaded="112" excluded="0" last_mod_date="Sat Jan 27 09:24:08 2024"/>
  </query_dbs>
  <target_dbs>
    <db source="/data/HOCOMOCOv11_full_HUMAN_mono_meme_format.meme" name="HOCOMOCOv11_full_HUMAN_mono_meme_format" loaded="769" excluded="0" last_mod_date="Fri Jan 12 11:21:36 2024"/>
  </target_dbs>
  <queries>
    <motif db="0" id="M0" alt="O0" length="40" nsites="8" evalue="1.3e-003">
      <pos A="0.00308642" C="0.167696" G="0.332304" T="0.496914"/>
      <pos A="0.332304" C="0.00308642" G="0.332304" T="0.332304"/>
      <pos A="0.25" C="0.0853906" G="0.414609" T="0.25"/>
      <pos A="0.661523" C="0.00308642" G="0.25" T="0.0853906"/>
      <pos A="0.414609" C="0.167696" G="0.0853906" T="0.332304"/>
      <pos A="0.332304" C="0.00308642" G="0.332304" T="0.332304"/>
      <pos A="0.0853906" C="0.167696" G="0.496914" T="0.25"/>
      <pos A="0.25" C="0.25" G="0.25" T="0.25"/>
      <pos A="0.25" C="0.25" G="0.00308642" T="0.496914"/>
      <pos A="0.332304" C="0.167696" G="0.25" T="0.25"/>
      <pos A="0.0853906" C="0.414609" G="0.496914" T="0.00308642"/>
      <pos A="0.332304" C="0.25" G="0.167696" T="0.25"/>
      <pos A="0.414609" C="0.0853906" G="0.414609" T="0.0853906"/>
      <pos A="0.496914" C="0.167696" G="0.0853906" T="0.25"/>
      <pos A="0.496914" C="0.332304" G="0.00308642" T="0.167696"/>
      <pos A="0.0853906" C="0.0853906" G="0.332304" T="0.496914"/>
      <pos A="0.167696" C="0.414609" G="0.0853906" T="0.332304"/>
      <pos A="0.0853906" C="0.743827" G="0.0853906" T="0.0853906"/>
      <pos A="0.0853906" C="0.414609" G="0.00308642" T="0.496914"/>
      <pos A="0.167696" C="0.0853906" G="0.332304" T="0.414609"/>
      <pos A="0.00308642" C="0.414609" G="0.332304" T="0.25"/>
      <pos A="0.414609" C="0.332304" G="0.25" T="0.00308642"/>
      <pos A="0.0853906" C="0.0853906" G="0.25" T="0.579218"/>
      <pos A="0.332304" C="0.167696" G="0.332304" T="0.167696"/>
      <pos A="0.25" C="0.0853906" G="0.0853906" T="0.579218"/>
      <pos A="0.25" C="0.00308642" G="0.167696" T="0.579218"/>
      <pos A="0.25" C="0.0853906" G="0.167696" T="0.496914"/>
      <pos A="0.0853906" C="0.25" G="0.332304" T="0.332304"/>
      <pos A="0.00308642" C="0.332304" G="0.167696" T="0.496914"/>
      <pos A="0.00308642" C="0.496914" G="0.167696" T="0.332304"/>
      <pos A="0.25" C="0.414609" G="0.0853906" T="0.25"/>
      <pos A="0.167696" C="0.414609" G="0.00308642" T="0.414609"/>
      <pos A="0.414609" C="0.167696" G="0.167696" T="0.25"/>
      <pos A="0.25" C="0.00308642" G="0.661523" T="0.0853906"/>
      <pos A="0.332304" C="0.0853906" G="0.414609" T="0.167696"/>
      <pos A="0.25" C="0.25" G="0.332304" T="0.167696"/>
      <pos A="0.0853906" C="0.0853906" G="0.167696" T="0.661523"/>
      <pos A="0.00308642" C="0.25" G="0.743827" T="0.00308642"/>
      <pos A="0.990741" C="0.00308642" G="0.00308642" T="0.00308642"/>
      <pos A="0.414609" C="0.167696" G="0.25" T="0.167696"/>
    </motif>
    <motif db="0" id="M1" alt="O1" length="40" nsites="8" evalue="1.3e-003">
      <pos A="0.112826" C="0.442043" G="0.222565" T="0.222565"/>
      <pos A="0.661523" C="0.112826" G="0.00308642" T="0.222565"/>
      <pos A="0.00308642" C="0.112826" G="0.332304" T="0.551784"/>
      <pos A="0.00308642" C="0.112826" G="0.332304" T="0.551784"/>
      <pos A="0.00308642" C="0.332304" G="0.112826" T="0.551784"/>
      <pos A="0.661523" C="0.00308642" G="0.00308642" T="0.332304"/>
      <pos A="0.112826" C="0.222565" G="0.222565" T="0.442043"/>
      <pos A="0.332304" C="0.112826" G="0.112826" T="0.442043"/>
      <pos A="0.112826" C="0.222565" G="0.332304" T="0.332304"/>
      <pos A="0.332304" C="0.442043" G="0.00308642" T="0.222565"/>
      <pos A="0.222565" C="0.222565" G="0.112826" T="0.442043"/>
      <pos A="0.112826" C="0.442043" G="0.00308642" T="0.442043"/>
      <pos A="0.222565" C="0.112826" G="0.112826" T="0.551784"/>
      <pos A="0.442043" C="0.00308642" G="0.551784" T="0.00308642"/>
      <pos A="0.112826" C="0.661523" G="0.112826" T="0.112826"/>
      <pos A="0.881001" C="0.112826" G="0.00308642" T="0.00308642"/>
      <pos A="0.442043" C="0.112826" G="0.442043" T="0.00308642"/>
      <pos A="0.222565" C="0.112826" G="0.222565" T="0.442043"/>
      <pos A="0.332304" C="0.222565" G="0.332304" T="0.112826"/>
      <pos A="0.112826" C="0.222565" G="0.112826" T="0.551784"/>
      <pos A="0.112826" C="0.332304" G="0.222565" T="0.332304"/>
      <pos A="0.112826" C="0.112826" G="0.222565" T="0.551784"/>
      <pos A="0.112826" C="0.551784" G="0.112826" T="0.222565"/>
      <pos A="0.112826" C="0.112826" G="0.442043" T="0.332304"/>
      <pos A="0.112826" C="0.332304" G="0.112826" T="0.442043"/>
      <pos A="0.00308642" C="0.332304" G="0.222565" T="0.442043"/>
      <pos A="0.222565" C="0.112826" G="0.442043" T="0.222565"/>
      <pos A="0.222565" C="0.00308642" G="0.222565" T="0.551784"/>
      <pos A="0.332304" C="0.332304" G="0.332304" T="0.00308642"/>
      <pos A="0.332304" C="0.112826" G="0.442043" T="0.112826"/>
      <pos A="0.00308642" C="0.771262" G="0.112826" T="0.112826"/>
      <pos A="0.112826" C="0.661523" G="0.112826" T="0.112826"/>
      <pos A="0.112826" C="0.442043" G="0.00308642" T="0.442043"/>
      <pos A="0.332304" C="0.00308642" G="0.332304" T="0.332304"/>
      <pos A="0.112826" C="0.222565" G="0.551784" T="0.112826"/>
      <pos A="0.332304" C="0.332304" G="0.112826" T="0.222565"/>
      <pos A="0.112826" C="0.222565" G="0.332304" T="0.332304"/>
      <pos A="0.661523" C="0.00308642" G="0.00308642" T="0.332304"/>
      <pos A="0.442043" C="0.00308642" G="0.551784" T="0.00308642"/>
      <pos A="0.00308642" C="0.551784" G="0.112826" T="0.332304"/>
    </motif>
    <motif db="0" id="M10" alt="O10" length="40" nsites="8" evalue="1.3e-003">
      <pos A="0.0853906" C="0.496914" G="0.167696" T="0.25"/>
      <pos A="0.0853906" C="0.332304" G="0.332304" T="0.25"/>
      <pos A="0.579218" C="0.167696" G="0.167696" T="0.0853906"/>
      <pos A="0.25" C="0.25" G="0.25" T="0.25"/>
      <pos A="0.332304" C="0.332304" G="0.25" T="0.0853906"/>
      <pos A="0.00308642" C="0.579218" G="0.25" T="0.167696"/>
      <pos A="0.25" C="0.25" G="0.00308642" T="0.496914"/>
      <pos A="0.496914" C="0.00308642" G="0.332304" T="0.167696"/>
      <pos A="0.167696" C="0.0853906" G="0.743827" T="0.00308642"/>
      <pos A="0.414609" C="0.167696" G="0.167696" T="0.25"/>
      <pos A="0.167696" C="0.0853906" G="0.332304" T="0.414609"/>
      <pos A="0.0853906" C="0.0853906" G="0.332304" T="0.496914"/>
      <pos A="0.0853906" C="0.332304" G="0.0853906" T="0.496914"/>
      <pos A="0.332304" C="0.332304" G="0.332304" T="0.00308642"/>
      <pos A="0.496914" C="0.0853906" G="0.167696" T="0.25"/>
      <pos A="0.0853906" C="0.167696" G="0.414609" T="0.332304"/>
      <pos A="0.414609" C="0.25" G="0.167696" T="0.167696"/>
      <pos A="0.167696" C="0.332304" G="0.496914" T="0.00308642"/>
      <pos A="0.332304" C="0.00308642" G="0.332304" T="0.332304"/>
      <pos A="0.0853906" C="0.332304" G="0.25" T="0.332304"/>
      <pos A="0.167696" C="0.00308642" G="0.0853906" T="0.743827"/>
      <pos A="0.25" C="0.0853906" G="0.496914" T="0.167696"/>
      <pos A="0.332304" C="0.25" G="0.167696" T="0.25"/>
      <pos A="0.579218" C="0.167696" G="0.0853906" T="0.167696"/>
      <pos A="0.332304" C="0.332304" G="0.25" T="0.0853906"/>
      <pos A="0.167696" C="0.579218" G="0.00308642" T="0.25"/>
      <pos A="0.167696" C="0.332304" G="0.25" T="0.25"/>
      <pos A="0.167696" C="0.00308642" G="0.0853906" T="0.743827"/>
      <pos A="0.0853906" C="0.0853906" G="0.579218" T="0.25"/>
      <pos A="0.25" C="0.0853906" G="0.414609" T="0.25"/>
      <pos A="0.414609" C="0.25" G="0.0853906" T="0.25"/>
      <pos A="0.167696" C="0.25" G="0.332304" T="0.25"/>
      <pos A="0.167696" C="0.167696" G="0.167696" T="0.496914"/>
      <pos A="0.25" C="0.414609" G="0.0853906" T="0.25"/>
      <pos A="0.0853906" C="0.25" G="0.167696" T="0.496914"/>
      <pos A="0.496914" C="0.167696" G="0.0853906" T="0.25"/>
      <pos A="0.0853906" C="0.25" G="0.25" T="0.414609"/>
      <pos A="0.167696" C="0.414609" G="0.25" T="0.167696"/>
      <pos A="0.414609" C="0.332304" G="0.00308642" T="0.25"/>
      <pos A="0.0853906" C="0.496914" G="0.167696" T="0.25"/>
    </motif>
    <motif db="0" id="M100" alt="O100" length="40" nsites="8" evalue="1.3e-003">
      <pos A="0.0928731" C="0.272446" G="0.5867" T="0.0479802"/>
      <pos A="0.45202" C="0.0928731" G="0.18266" T="0.272446"/>
      <pos A="0.272446" C="0.00308642" G="0.676487" T="0.0479802"/>
      <pos A="0.18266" C="0.407127" G="0.407127" T="0.00308642"/>
      <pos A="0.362233" C="0.272446" G="0.137767" T="0.227554"/>
      <pos A="0.137767" C="0.362233" G="0.18266" T="0.31734"/>
      <pos A="0.18266" C="0.18266" G="0.272446" T="0.362233"/>
      <pos A="0.227554" C="0.407127" G="0.137767" T="0.227554"/>
      <pos A="0.18266" C="0.31734" G="0.0928731" T="0.407127"/>
      <pos A="0.227554" C="0.496914" G="0.227554" T="0.0479802"/>
      <pos A="0.137767" C="0.5867" G="0.18266" T="0.0928731"/>
      <pos A="0.31734" C="0.407127" G="0.18266" T="0.0928731"/>
      <pos A="0.18266" C="0.18266" G="0.18266" T="0.45202"/>
      <pos A="0.137767" C="0.0928731" G="0.496914" T="0.272446"/>
      <pos A="0.18266" C="0.00308642" G="0.676487" T="0.137767"/>
      <pos A="0.137767" C="0.31734" G="0.496914" T="0.0479802"/>
      <pos A="0.5867" C="0.272446" G="0.0479802" T="0.0928731"/>
      <pos A="0.45202" C="0.18266" G="0.272446" T="0.0928731"/>
      <pos A="0.137767" C="0.227554" G="0.496914" T="0.137767"/>
      <pos A="0.31734" C="0.0479802" G="0.272446" T="0.362233"/>
      <pos A="0.227554" C="0.0928731" G="0.362233" T="0.31734"/>
      <pos A="0.272446" C="0.227554" G="0.45202" T="0.0479802"/>
      <pos A="0.541807" C="0.31734" G="0.0479802" T="0.0928731"/>
      <pos A="0.676487" C="0.0479802" G="0.18266" T="0.0928731"/>
      <pos A="0.00308642" C="0.272446" G="0.5867" T="0.137767"/>
      <pos A="0.766274" C="0.00308642" G="0.0479802" T="0.18266"/>
      <pos A="0.0928731" C="0.31734" G="0.407127" T="0.18266"/>
      <pos A="0.272446" C="0.137767" G="0.362233" T="0.227554"/>
      <pos A="0.31734" C="0.18266" G="0.137767" T="0.362233"/>
      <pos A="0.31734" C="0.362233" G="0.137767" T="0.18266"/>
      <pos A="0.227554" C="0.0928731" G="0.407127" T="0.272446"/>
      <pos A="0.31734" C="0.272446" G="0.227554" T="0.18266"/>
      <pos A="0.272446" C="0.31734" G="0.137767" T="0.272446"/>
      <pos A="0.137767" C="0.0479802" G="0.5867" T="0.227554"/>
      <pos A="0.137767" C="0.31734" G="0.272446" T="0.272446"/>
      <pos A="0.227554" C="0.362233" G="0.272446" T="0.137767"/>
      <pos A="0.496914" C="0.31734" G="0.0479802" T="0.137767"/>
      <pos A="0.272446" C="0.31734" G="0.18266" T="0.227554"/>
      <pos A="0.272446" C="0.227554" G="0.227554" T="0.272446"/>
      <pos A="0.31734" C="0.137767" G="0.272446" T="0.272446"/>
    </motif>
    <motif db="0" id="M101" alt="O101" length="40" nsites="8" evalue="1.3e-003">
      <pos A="0.332304" C="0.149405" G="0.0762459" T="0.442043"/>
      <pos A="0.112826" C="0.259145" G="0.332304" T="0.295724"/>
      <pos A="0.0762459" C="0.551784" G="0.0762459" T="0.295724"/>
      <pos A="0.0396662" C="0.259145" G="0.112826" T="0.588363"/>
      <pos A="0.149405" C="0.0396662" G="0.368884" T="0.442043"/>
      <pos A="0.149405" C="0.149405" G="0.405464" T="0.295724"/>
      <pos A="0.295724" C="0.332304" G="0.332304" T="0.0396662"/>
      <pos A="0.112826" C="0.442043" G="0.112826" T="0.332304"/>
      <pos A="0.259145" C="0.332304" G="0.222565" T="0.185985"/>
      <pos A="0.442043" C="0.112826" G="0.185985" T="0.259145"/>
      <pos A="0.185985" C="0.259145" G="0.368884" T="0.185985"/>
      <pos A="0.295724" C="0.185985" G="0.0396662" T="0.478623"/>
      <pos A="0.295724" C="0.295724" G="0.112826" T="0.295724"/>
      <pos A="0.368884" C="0.332304" G="0.259145" T="0.0396662"/>
      <pos A="0.259145" C="0.259145" G="0.405464" T="0.0762459"/>
      <pos A="0.478623" C="0.149405" G="0.185985" T="0.185985"/>
      <pos A="0.222565" C="0.222565" G="0.478623" T="0.0762459"/>
      <pos A="0.478623" C="0.149405" G="0.112826" T="0.259145"/>
      <pos A="0.222565" C="0.0762459" G="0.405464" T="0.295724"/>
      <pos A="0.405464" C="0.295724" G="0.295724" T="0.00308642"/>
      <pos A="0.332304" C="0.442043" G="0.112826" T="0.112826"/>
      <pos A="0.222565" C="0.259145" G="0.295724" T="0.222565"/>
      <pos A="0.259145" C="0.368884" G="0.112826" T="0.259145"/>
      <pos A="0.149405" C="0.405464" G="0.185985" T="0.259145"/>
      <pos A="0.442043" C="0.332304" G="0.00308642" T="0.222565"/>
      <pos A="0.368884" C="0.368884" G="0.0762459" T="0.185985"/>
      <pos A="0.185985" C="0.295724" G="0.368884" T="0.149405"/>
      <pos A="0.185985" C="0.259145" G="0.149405" T="0.405464"/>
      <pos A="0.295724" C="0.185985" G="0.405464" T="0.112826"/>
      <pos A="0.442043" C="0.112826" G="0.149405" T="0.295724"/>
      <pos A="0.442043" C="0.259145" G="0.185985" T="0.112826"/>
      <pos A="0.478623" C="0.368884" G="0.0396662" T="0.112826"/>
      <pos A="0.185985" C="0.112826" G="0.295724" T="0.405464"/>
      <pos A="0.295724" C="0.185985" G="0.0762459" T="0.442043"/>
      <pos A="0.332304" C="0.295724" G="0.295724" T="0.0762459"/>
      <pos A="0.259145" C="0.00308642" G="0.185985" T="0.551784"/>
      <pos A="0.149405" C="0.149405" G="0.368884" T="0.332304"/>
      <pos A="0.185985" C="0.222565" G="0.368884" T="0.222565"/>
      <pos A="0.405464" C="0.112826" G="0.295724" T="0.185985"/>
      <pos A="0.405464" C="0.259145" G="0.0762459" T="0.259145"/>
    </motif>
    <motif db="0" id="M102" alt="O102" length="40" nsites="8" evalue="1.3e-003">
      <pos A="0.15321" C="0.327037" G="0.334938" T="0.184815"/>
      <pos A="0.145309" C="0.398148" G="0.145309" T="0.311235"/>
      <pos A="0.263827" C="0.232222" G="0.184815" T="0.319136"/>
      <pos A="0.303333" C="0.176914" G="0.240123" T="0.27963"/>
      <pos A="0.240123" C="0.21642" G="0.263827" T="0.27963"/>
      <pos A="0.263827" C="0.169012" G="0.240123" T="0.327037"/>
      <pos A="0.303333" C="0.161111" G="0.271728" T="0.263827"/>
      <pos A="0.366543" C="0.271728" G="0.121605" T="0.240123"/>
      <pos A="0.271728" C="0.184815" G="0.255926" T="0.287531"/>
      <pos A="0.271728" C="0.303333" G="0.176914" T="0.248025"/>
      <pos A="0.169012" C="0.27963" G="0.248025" T="0.303333"/>
      <pos A="0.406049" C="0.137407" G="0.224321" T="0.232222"/>
      <pos A="0.390247" C="0.137407" G="0.145309" T="0.327037"/>
      <pos A="0.319136" C="0.263827" G="0.184815" T="0.232222"/>
      <pos A="0.224321" C="0.287531" G="0.287531" T="0.200617"/>
      <pos A="0.263827" C="0.248025" G="0.263827" T="0.224321"/>
      <pos A="0.255926" C="0.263827" G="0.232222" T="0.248025"/>
      <pos A="0.240123" C="0.208519" G="0.169012" T="0.382346"/>
      <pos A="0.350741" C="0.09" G="0.327037" T="0.232222"/>
      <pos A="0.192716" C="0.15321" G="0.350741" T="0.303333"/>
      <pos A="0.240123" C="0.398148" G="0.0820988" T="0.27963"/>
      <pos A="0.15321" C="0.295432" G="0.232222" T="0.319136"/>
      <pos A="0.161111" C="0.105802" G="0.34284" T="0.390247"/>
      <pos A="0.319136" C="0.113704" G="0.382346" T="0.184815"/>
      <pos A="0.263827" C="0.113704" G="0.319136" T="0.303333"/>
      <pos A="0.0979012" C="0.27963" G="0.327037" T="0.295432"/>
      <pos A="0.287531" C="0.232222" G="0.27963" T="0.200617"/>
      <pos A="0.27963" C="0.319136" G="0.105802" T="0.295432"/>
      <pos A="0.334938" C="0.0662963" G="0.295432" T="0.303333"/>
      <pos A="0.398148" C="0.303333" G="0.184815" T="0.113704"/>
      <pos A="0.192716" C="0.263827" G="0.327037" T="0.21642"/>
      <pos A="0.54037" C="0.137407" G="0.208519" T="0.113704"/>
      <pos A="0.327037" C="0.350741" G="0.137407" T="0.184815"/>
      <pos A="0.27963" C="0.240123" G="0.224321" T="0.255926"/>
      <pos A="0.27963" C="0.263827" G="0.208519" T="0.248025"/>
      <pos A="0.184815" C="0.271728" G="0.263827" T="0.27963"/>
      <pos A="0.240123" C="0.287531" G="0.208519" T="0.263827"/>
      <pos A="0.255926" C="0.161111" G="0.263827" T="0.319136"/>
      <pos A="0.145309" C="0.145309" G="0.271728" T="0.437654"/>
      <pos A="0.295432" C="0.287531" G="0.311235" T="0.105802"/>
    </motif>
    <motif db="0" id="M103" alt="O103" length="40" nsites="8" evalue="1.3e-003">
      <pos A="0.00308642" C="0.414609" G="0.496914" T="0.0853906"/>
      <pos A="0.414609" C="0.414609" G="0.00308642" T="0.167696"/>
      <pos A="0.0853906" C="0.332304" G="0.496914" T="0.0853906"/>
      <pos A="0.0853906" C="0.167696" G="0.167696" T="0.579218"/>
      <pos A="0.0853906" C="0.332304" G="0.414609" T="0.167696"/>
      <pos A="0.0853906" C="0.25" G="0.0853906" T="0.579218"/>
      <pos A="0.167696" C="0.25" G="0.167696" T="0.414609"/>
      <pos A="0.0853906" C="0.167696" G="0.0853906" T="0.661523"/>
      <pos A="0.167696" C="0.332304" G="0.332304" T="0.167696"/>
      <pos A="0.0853906" C="0.332304" G="0.332304" T="0.25"/>
      <pos A="0.0853906" C="0.661523" G="0.167696" T="0.0853906"/>
      <pos A="0.496914" C="0.25" G="0.25" T="0.00308642"/>
      <pos A="0.167696" C="0.167696" G="0.0853906" T="0.579218"/>
      <pos A="0.25" C="0.414609" G="0.25" T="0.0853906"/>
      <pos A="0.332304" C="0.0853906" G="0.414609" T="0.167696"/>
      <pos A="0.496914" C="0.414609" G="0.0853906" T="0.00308642"/>
      <pos A="0.332304" C="0.25" G="0.0853906" T="0.332304"/>
      <pos A="0.332304" C="0.0853906" G="0.332304" T="0.25"/>
      <pos A="0.414609" C="0.496914" G="0.0853906" T="0.00308642"/>
      <pos A="0.167696" C="0.0853906" G="0.332304" T="0.414609"/>
      <pos A="0.332304" C="0.00308642" G="0.414609" T="0.25"/>
      <pos A="0.0853906" C="0.167696" G="0.0853906" T="0.661523"/>
      <pos A="0.25" C="0.661523" G="0.0853906" T="0.00308642"/>
      <pos A="0.579218" C="0.0853906" G="0.00308642" T="0.332304"/>
      <pos A="0.0853906" C="0.0853906" G="0.167696" T="0.661523"/>
      <pos A="0.332304" C="0.00308642" G="0.0853906" T="0.579218"/>
      <pos A="0.0853906" C="0.332304" G="0.332304" T="0.25"/>
      <pos A="0.167696" C="0.332304" G="0.167696" T="0.332304"/>
      <pos A="0.167696" C="0.743827" G="0.0853906" T="0.00308642"/>
      <pos A="0.25" C="0.414609" G="0.0853906" T="0.25"/>
      <pos A="0.167696" C="0.167696" G="0.414609" T="0.25"/>
      <pos A="0.496914" C="0.167696" G="0.167696" T="0.167696"/>
      <pos A="0.00308642" C="0.167696" G="0.25" T="0.579218"/>
      <pos A="0.25" C="0.414609" G="0.0853906" T="0.25"/>
      <pos A="0.414609" C="0.167696" G="0.25" T="0.167696"/>
      <pos A="0.25" C="0.332304" G="0.25" T="0.167696"/>
      <pos A="0.0853906" C="0.496914" G="0.167696" T="0.25"/>
      <pos A="0.0853906" C="0.25" G="0.25" T="0.414609"/>
      <pos A="0.167696" C="0.00308642" G="0.332304" T="0.496914"/>
      <pos A="0.167696" C="0.579218" G="0.25" T="0.00308642"/>
    </motif>
    <motif db="0" id="M104" alt="O104" length="40" nsites="8" evalue="1.3e-003">
      <pos A="0.00308642" C="0.00308642" G="0.00308642" T="0.990741"/>
      <pos A="0.990741" C="0.00308642" G="0.00308642" T="0.00308642"/>
      <pos A="0.990741" C="0.00308642" G="0.00308642" T="0.00308642"/>
      <pos A="0.00308642" C="0.00308642" G="0.00308642" T="0.990741"/>
      <pos A="0.00308642" C="0.990741" G="0.00308642" T="0.00308642"/>
      <pos A="0.990741" C="0.00308642" G="0.00308642" T="0.00308642"/>
      <pos A="0.00308642" C="0.00308642" G="0.990741" T="0.00308642"/>
      <pos A="0.00308642" C="0.00308642" G="0.00308642" T="0.990741"/>
      <pos A="0.00308642" C="0.00308642" G="0.00308642" T="0.990741"/>
      <pos A="0.00308642" C="0.00308642" G="0.990741" T="0.00308642"/>
      <pos A="0.00308642" C="0.990741" G="0.00308642" T="0.00308642"/>
      <pos A="0.00308642" C="0.00308642" G="0.00308642" T="0.990741"/>
      <pos A="0.00308642" C="0.00308642" G="0.00308642" T="0.990741"/>
      <pos A="0.00308642" C="0.00308642" G="0.00308642" T="0.990741"/>
      <pos A="0.990741" C="0.00308642" G="0.00308642" T="0.00308642"/>
      <pos A="0.00308642" C="0.00308642" G="0.00308642" T="0.990741"/>
      <pos A="0.990741" C="0.00308642" G="0.00308642" T="0.00308642"/>
      <pos A="0.00308642" C="0.00308642" G="0.00308642" T="0.990741"/>
      <pos A="0.00308642" C="0.00308642" G="0.00308642" T="0.990741"/>
      <pos A="0.00308642" C="0.990741" G="0.00308642" T="0.00308642"/>
      <pos A="0.00308642" C="0.00308642" G="0.00308642" T="0.990741"/>
      <pos A="0.990741" C="0.00308642" G="0.00308642" T="0.00308642"/>
      <pos A="0.990741" C="0.00308642" G="0.00308642" T="0.00308642"/>
      <pos A="0.990741" C="0.00308642" G="0.00308642" T="0.00308642"/>
      <pos A="0.990741" C="0.00308642" G="0.00308642" T="0.00308642"/>
      <pos A="0.990741" C="0.00308642" G="0.00308642" T="0.00308642"/>
      <pos A="0.00308642" C="0.00308642" G="0.00308642" T="0.990741"/>
      <pos A="0.00308642" C="0.00308642" G="0.990741" T="0.00308642"/>
      <pos A="0.990741" C="0.00308642" G="0.00308642" T="0.00308642"/>
      <pos A="0.00308642" C="0.990741" G="0.00308642" T="0.00308642"/>
      <pos A="0.990741" C="0.00308642" G="0.00308642" T="0.00308642"/>
      <pos A="0.00308642" C="0.00308642" G="0.00308642" T="0.990741"/>
      <pos A="0.00308642" C="0.00308642" G="0.990741" T="0.00308642"/>
      <pos A="0.990741" C="0.00308642" G="0.00308642" T="0.00308642"/>
      <pos A="0.990741" C="0.00308642" G="0.00308642" T="0.00308642"/>
      <pos A="0.00308642" C="0.00308642" G="0.990741" T="0.00308642"/>
      <pos A="0.00308642" C="0.00308642" G="0.990741" T="0.00308642"/>
      <pos A="0.00308642" C="0.00308642" G="0.990741" T="0.00308642"/>
      <pos A="0.990741" C="0.00308642" G="0.00308642" T="0.00308642"/>
      <pos A="0.990741" C="0.00308642" G="0.00308642" T="0.00308642"/>
    </motif>
    <motif db="0" id="M105" alt="O105" length="40" nsites="8" evalue="1.3e-003">
      <pos A="0.222565" C="0.112826" G="0.442043" T="0.222565"/>
      <pos A="0.551784" C="0.222565" G="0.112826" T="0.112826"/>
      <pos A="0.222565" C="0.112826" G="0.551784" T="0.112826"/>
      <pos A="0.222565" C="0.442043" G="0.00308642" T="0.332304"/>
      <pos A="0.222565" C="0.00308642" G="0.332304" T="0.442043"/>
      <pos A="0.332304" C="0.112826" G="0.332304" T="0.222565"/>
      <pos A="0.551784" C="0.112826" G="0.222565" T="0.112826"/>
      <pos A="0.112826" C="0.112826" G="0.332304" T="0.442043"/>
      <pos A="0.551784" C="0.332304" G="0.112826" T="0.00308642"/>
      <pos A="0.771262" C="0.00308642" G="0.112826" T="0.112826"/>
      <pos A="0.551784" C="0.222565" G="0.222565" T="0.00308642"/>
      <pos A="0.332304" C="0.222565" G="0.332304" T="0.112826"/>
      <pos A="0.332304" C="0.112826" G="0.332304" T="0.222565"/>
      <pos A="0.112826" C="0.332304" G="0.00308642" T="0.551784"/>
      <pos A="0.112826" C="0.551784" G="0.332304" T="0.00308642"/>
      <pos A="0.332304" C="0.112826" G="0.332304" T="0.222565"/>
      <pos A="0.112826" C="0.112826" G="0.222565" T="0.551784"/>
      <pos A="0.332304" C="0.222565" G="0.112826" T="0.332304"/>
      <pos A="0.00308642" C="0.222565" G="0.222565" T="0.551784"/>
      <pos A="0.222565" C="0.332304" G="0.332304" T="0.112826"/>
      <pos A="0.112826" C="0.222565" G="0.442043" T="0.222565"/>
      <pos A="0.112826" C="0.332304" G="0.332304" T="0.222565"/>
      <pos A="0.112826" C="0.00308642" G="0.442043" T="0.442043"/>
      <pos A="0.442043" C="0.00308642" G="0.332304" T="0.222565"/>
      <pos A="0.332304" C="0.222565" G="0.332304" T="0.112826"/>
      <pos A="0.222565" C="0.112826" G="0.332304" T="0.332304"/>
      <pos A="0.222565" C="0.442043" G="0.112826" T="0.222565"/>
      <pos A="0.222565" C="0.332304" G="0.332304" T="0.112826"/>
      <pos A="0.112826" C="0.551784" G="0.112826" T="0.222565"/>
      <pos A="0.112826" C="0.222565" G="0.442043" T="0.222565"/>
      <pos A="0.222565" C="0.222565" G="0.222565" T="0.332304"/>
      <pos A="0.222565" C="0.332304" G="0.112826" T="0.332304"/>
      <pos A="0.222565" C="0.00308642" G="0.222565" T="0.551784"/>
      <pos A="0.551784" C="0.222565" G="0.112826" T="0.112826"/>
      <pos A="0.332304" C="0.442043" G="0.222565" T="0.00308642"/>
      <pos A="0.332304" C="0.222565" G="0.332304" T="0.112826"/>
      <pos A="0.00308642" C="0.112826" G="0.222565" T="0.661523"/>
      <pos A="0.00308642" C="0.332304" G="0.222565" T="0.442043"/>
      <pos A="0.112826" C="0.551784" G="0.00308642" T="0.332304"/>
      <pos A="0.222565" C="0.00308642" G="0.442043" T="0.332304"/>
    </motif>
    <motif db="0" id="M106" alt="O106" length="40" nsites="8" evalue="1.3e-003">
      <pos A="0.240123" C="0.145309" G="0.374444" T="0.240123"/>
      <pos A="0.224321" C="0.192716" G="0.121605" T="0.461358"/>
      <pos A="0.232222" C="0.311235" G="0.295432" T="0.161111"/>
      <pos A="0.287531" C="0.208519" G="0.192716" T="0.311235"/>
      <pos A="0.382346" C="0.200617" G="0.232222" T="0.184815"/>
      <pos A="0.327037" C="0.248025" G="0.184815" T="0.240123"/>
      <pos A="0.263827" C="0.327037" G="0.137407" T="0.271728"/>
      <pos A="0.224321" C="0.224321" G="0.21642" T="0.334938"/>
      <pos A="0.105802" C="0.398148" G="0.366543" T="0.129506"/>
      <pos A="0.366543" C="0.200617" G="0.169012" T="0.263827"/>
      <pos A="0.319136" C="0.113704" G="0.327037" T="0.240123"/>
      <pos A="0.200617" C="0.200617" G="0.421852" T="0.176914"/>
      <pos A="0.27963" C="0.271728" G="0.0583951" T="0.390247"/>
      <pos A="0.398148" C="0.137407" G="0.240123" T="0.224321"/>
      <pos A="0.390247" C="0.192716" G="0.184815" T="0.232222"/>
      <pos A="0.34284" C="0.263827" G="0.200617" T="0.192716"/>
      <pos A="0.200617" C="0.224321" G="0.287531" T="0.287531"/>
      <pos A="0.105802" C="0.240123" G="0.287531" T="0.366543"/>
      <pos A="0.224321" C="0.366543" G="0.200617" T="0.208519"/>
      <pos A="0.34284" C="0.161111" G="0.287531" T="0.208519"/>
      <pos A="0.255926" C="0.184815" G="0.224321" T="0.334938"/>
      <pos A="0.271728" C="0.184815" G="0.374444" T="0.169012"/>
      <pos A="0.437654" C="0.192716" G="0.137407" T="0.232222"/>
      <pos A="0.295432" C="0.255926" G="0.169012" T="0.27963"/>
      <pos A="0.248025" C="0.27963" G="0.27963" T="0.192716"/>
      <pos A="0.327037" C="0.0504938" G="0.327037" T="0.295432"/>
      <pos A="0.232222" C="0.240123" G="0.390247" T="0.137407"/>
      <pos A="0.240123" C="0.192716" G="0.145309" T="0.421852"/>
      <pos A="0.208519" C="0.382346" G="0.240123" T="0.169012"/>
      <pos A="0.21642" C="0.200617" G="0.366543" T="0.21642"/>
      <pos A="0.271728" C="0.263827" G="0.176914" T="0.287531"/>
      <pos A="0.255926" C="0.176914" G="0.34284" T="0.224321"/>
      <pos A="0.137407" C="0.169012" G="0.327037" T="0.366543"/>
      <pos A="0.398148" C="0.161111" G="0.09" T="0.350741"/>
      <pos A="0.208519" C="0.184815" G="0.382346" T="0.224321"/>
      <pos A="0.303333" C="0.295432" G="0.192716" T="0.208519"/>
      <pos A="0.137407" C="0.374444" G="0.113704" T="0.374444"/>
      <pos A="0.248025" C="0.248025" G="0.208519" T="0.295432"/>
      <pos A="0.287531" C="0.295432" G="0.145309" T="0.271728"/>
      <pos A="0.295432" C="0.271728" G="0.184815" T="0.248025"/>
    </motif>
    <motif db="0" id="M107" alt="O107" length="40" nsites="8" evalue="1.3e-003">
      <pos A="0.00308642" C="0.00308642" G="0.708554" T="0.285273"/>
      <pos A="0.426366" C="0.14418" G="0.426366" T="0.00308642"/>
      <pos A="0.14418" C="0.00308642" G="0.285273" T="0.567461"/>
      <pos A="0.00308642" C="0.285273" G="0.14418" T="0.567461"/>
      <pos A="0.849647" C="0.14418" G="0.00308642" T="0.00308642"/>
      <pos A="0.14418" C="0.426366" G="0.14418" T="0.285273"/>
      <pos A="0.14418" C="0.426366" G="0.285273" T="0.14418"/>
      <pos A="0.285273" C="0.285273" G="0.00308642" T="0.426366"/>
      <pos A="0.426366" C="0.00308642" G="0.14418" T="0.426366"/>
      <pos A="0.426366" C="0.14418" G="0.285273" T="0.14418"/>
      <pos A="0.14418" C="0.285273" G="0.00308642" T="0.567461"/>
      <pos A="0.00308642" C="0.00308642" G="0.708554" T="0.285273"/>
      <pos A="0.14418" C="0.14418" G="0.426366" T="0.285273"/>
      <pos A="0.567461" C="0.426366" G="0.00308642" T="0.00308642"/>
      <pos A="0.426366" C="0.285273" G="0.14418" T="0.14418"/>
      <pos A="0.14418" C="0.285273" G="0.14418" T="0.426366"/>
      <pos A="0.14418" C="0.00308642" G="0.426366" T="0.426366"/>
      <pos A="0.426366" C="0.00308642" G="0.426366" T="0.14418"/>
      <pos A="0.285273" C="0.14418" G="0.285273" T="0.285273"/>
      <pos A="0.00308642" C="0.14418" G="0.426366" T="0.426366"/>
      <pos A="0.426366" C="0.14418" G="0.285273" T="0.14418"/>
      <pos A="0.426366" C="0.14418" G="0.285273" T="0.14418"/>
      <pos A="0.14418" C="0.00308642" G="0.567461" T="0.285273"/>
      <pos A="0.285273" C="0.14418" G="0.285273" T="0.285273"/>
      <pos A="0.14418" C="0.567461" G="0.14418" T="0.14418"/>
      <pos A="0.14418" C="0.14418" G="0.00308642" T="0.708554"/>
      <pos A="0.14418" C="0.14418" G="0.14418" T="0.567461"/>
      <pos A="0.14418" C="0.567461" G="0.14418" T="0.14418"/>
      <pos A="0.14418" C="0.14418" G="0.285273" T="0.426366"/>
      <pos A="0.285273" C="0.14418" G="0.567461" T="0.00308642"/>
      <pos A="0.285273" C="0.14418" G="0.285273" T="0.285273"/>
      <pos A="0.567461" C="0.00308642" G="0.285273" T="0.14418"/>
      <pos A="0.00308642" C="0.00308642" G="0.708554" T="0.285273"/>
      <pos A="0.285273" C="0.285273" G="0.00308642" T="0.426366"/>
      <pos A="0.285273" C="0.00308642" G="0.426366" T="0.285273"/>
      <pos A="0.00308642" C="0.567461" G="0.14418" T="0.285273"/>
      <pos A="0.426366" C="0.426366" G="0.14418" T="0.00308642"/>
      <pos A="0.567461" C="0.14418" G="0.285273" T="0.00308642"/>
      <pos A="0.00308642" C="0.00308642" G="0.567461" T="0.426366"/>
      <pos A="0.00308642" C="0.00308642" G="0.849647" T="0.14418"/>
    </motif>
    <motif db="0" id="M108" alt="O108" length="40" nsites="8" evalue="1.3e-003">
      <pos A="0.293573" C="0.119281" G="0.119281" T="0.467865"/>
      <pos A="0.119281" C="0.177379" G="0.293573" T="0.409768"/>
      <pos A="0.467865" C="0.177379" G="0.0611842" T="0.293573"/>
      <pos A="0.293573" C="0.177379" G="0.177379" T="0.35167"/>
      <pos A="0.00308642" C="0.0611842" G="0.35167" T="0.584059"/>
      <pos A="0.35167" C="0.35167" G="0.177379" T="0.119281"/>
      <pos A="0.177379" C="0.293573" G="0.35167" T="0.177379"/>
      <pos A="0.409768" C="0.35167" G="0.119281" T="0.119281"/>
      <pos A="0.35167" C="0.119281" G="0.235476" T="0.293573"/>
      <pos A="0.0611842" C="0.584059" G="0.0611842" T="0.293573"/>
      <pos A="0.409768" C="0.177379" G="0.177379" T="0.235476"/>
      <pos A="0.0611842" C="0.119281" G="0.584059" T="0.235476"/>
      <pos A="0.409768" C="0.235476" G="0.119281" T="0.235476"/>
      <pos A="0.119281" C="0.525962" G="0.0611842" T="0.293573"/>
      <pos A="0.293573" C="0.0611842" G="0.00308642" T="0.642157"/>
      <pos A="0.467865" C="0.119281" G="0.235476" T="0.177379"/>
      <pos A="0.0611842" C="0.293573" G="0.177379" T="0.467865"/>
      <pos A="0.235476" C="0.177379" G="0.119281" T="0.467865"/>
      <pos A="0.0611842" C="0.0611842" G="0.584059" T="0.293573"/>
      <pos A="0.235476" C="0.00308642" G="0.35167" T="0.409768"/>
      <pos A="0.525962" C="0.235476" G="0.235476" T="0.00308642"/>
      <pos A="0.584059" C="0.00308642" G="0.177379" T="0.235476"/>
      <pos A="0.409768" C="0.177379" G="0.235476" T="0.177379"/>
      <pos A="0.467865" C="0.119281" G="0.235476" T="0.177379"/>
      <pos A="0.293573" C="0.293573" G="0.177379" T="0.235476"/>
      <pos A="0.409768" C="0.0611842" G="0.235476" T="0.293573"/>
      <pos A="0.525962" C="0.0611842" G="0.119281" T="0.293573"/>
      <pos A="0.177379" C="0.293573" G="0.235476" T="0.293573"/>
      <pos A="0.642157" C="0.119281" G="0.235476" T="0.00308642"/>
      <pos A="0.235476" C="0.177379" G="0.35167" T="0.235476"/>
      <pos A="0.409768" C="0.119281" G="0.177379" T="0.293573"/>
      <pos A="0.409768" C="0.0611842" G="0.235476" T="0.293573"/>
      <pos A="0.235476" C="0.177379" G="0.0611842" T="0.525962"/>
      <pos A="0.119281" C="0.119281" G="0.584059" T="0.177379"/>
      <pos A="0.235476" C="0.177379" G="0.293573" T="0.293573"/>
      <pos A="0.293573" C="0.177379" G="0.35167" T="0.177379"/>
      <pos A="0.177379" C="0.293573" G="0.409768" T="0.119281"/>
      <pos A="0.584059" C="0.177379" G="0.119281" T="0.119281"/>
      <pos A="0.525962" C="0.119281" G="0.293573" T="0.0611842"/>
      <pos A="0.35167" C="0.00308642" G="0.235476" T="0.409768"/>
    </motif>
    <motif db="0" id="M109" alt="O109" length="40" nsites="8" evalue="1.3e-003">
      <pos A="0.00308642" C="0.496914" G="0.00308642" T="0.496914"/>
      <pos A="0.00308642" C="0.00308642" G="0.00308642" T="0.990741"/>
      <pos A="0.496914" C="0.496914" G="0.00308642" T="0.00308642"/>
      <pos A="0.00308642" C="0.00308642" G="0.990741" T="0.00308642"/>
      <pos A="0.00308642" C="0.00308642" G="0.496914" T="0.496914"/>
      <pos A="0.496914" C="0.00308642" G="0.496914" T="0.00308642"/>
      <pos A="0.00308642" C="0.00308642" G="0.990741" T="0.00308642"/>
      <pos A="0.496914" C="0.00308642" G="0.00308642" T="0.496914"/>
      <pos A="0.00308642" C="0.00308642" G="0.00308642" T="0.990741"/>
      <pos A="0.496914" C="0.496914" G="0.00308642" T="0.00308642"/>
      <pos A="0.990741" C="0.00308642" G="0.00308642" T="0.00308642"/>
      <pos A="0.496914" C="0.00308642" G="0.496914" T="0.00308642"/>
      <pos A="0.496914" C="0.496914" G="0.00308642" T="0.00308642"/>
      <pos A="0.00308642" C="0.00308642" G="0.496914" T="0.496914"/>
      <pos A="0.496914" C="0.00308642" G="0.00308642" T="0.496914"/>
      <pos A="0.00308642" C="0.00308642" G="0.496914" T="0.496914"/>
      <pos A="0.990741" C="0.00308642" G="0.00308642" T="0.00308642"/>
      <pos A="0.00308642" C="0.00308642" G="0.496914" T="0.496914"/>
      <pos A="0.496914" C="0.00308642" G="0.496914" T="0.00308642"/>
      <pos A="0.00308642" C="0.496914" G="0.496914" T="0.00308642"/>
      <pos A="0.496914" C="0.496914" G="0.00308642" T="0.00308642"/>
      <pos A="0.990741" C="0.00308642" G="0.00308642" T="0.00308642"/>
      <pos A="0.00308642" C="0.496914" G="0.00308642" T="0.496914"/>
      <pos A="0.990741" C="0.00308642" G="0.00308642" T="0.00308642"/>
      <pos A="0.00308642" C="0.990741" G="0.00308642" T="0.00308642"/>
      <pos A="0.496914" C="0.00308642" G="0.00308642" T="0.496914"/>
      <pos A="0.496914" C="0.496914" G="0.00308642" T="0.00308642"/>
      <pos A="0.00308642" C="0.496914" G="0.496914" T="0.00308642"/>
      <pos A="0.990741" C="0.00308642" G="0.00308642" T="0.00308642"/>
      <pos A="0.496914" C="0.00308642" G="0.00308642" T="0.496914"/>
      <pos A="0.00308642" C="0.00308642" G="0.00308642" T="0.990741"/>
      <pos A="0.496914" C="0.00308642" G="0.00308642" T="0.496914"/>
      <pos A="0.496914" C="0.00308642" G="0.00308642" T="0.496914"/>
      <pos A="0.496914" C="0.00308642" G="0.00308642" T="0.496914"/>
      <pos A="0.496914" C="0.00308642" G="0.00308642" T="0.496914"/>
      <pos A="0.496914" C="0.00308642" G="0.496914" T="0.00308642"/>
      <pos A="0.990741" C="0.00308642" G="0.00308642" T="0.00308642"/>
      <pos A="0.00308642" C="0.496914" G="0.00308642" T="0.496914"/>
      <pos A="0.496914" C="0.00308642" G="0.496914" T="0.00308642"/>
      <pos A="0.990741" C="0.00308642" G="0.00308642" T="0.00308642"/>
    </motif>
    <motif db="0" id="M11" alt="O11" length="40" nsites="8" evalue="1.3e-003">
      <pos A="0.248025" C="0.200617" G="0.232222" T="0.319136"/>
      <pos A="0.287531" C="0.287531" G="0.169012" T="0.255926"/>
      <pos A="0.255926" C="0.429753" G="0.137407" T="0.176914"/>
      <pos A="0.287531" C="0.192716" G="0.184815" T="0.334938"/>
      <pos A="0.327037" C="0.287531" G="0.271728" T="0.113704"/>
      <pos A="0.27963" C="0.21642" G="0.240123" T="0.263827"/>
      <pos A="0.137407" C="0.169012" G="0.303333" T="0.390247"/>
      <pos A="0.15321" C="0.453457" G="0.161111" T="0.232222"/>
      <pos A="0.311235" C="0.137407" G="0.121605" T="0.429753"/>
      <pos A="0.169012" C="0.27963" G="0.287531" T="0.263827"/>
      <pos A="0.240123" C="0.137407" G="0.374444" T="0.248025"/>
      <pos A="0.271728" C="0.200617" G="0.271728" T="0.255926"/>
      <pos A="0.47716" C="0.129506" G="0.145309" T="0.248025"/>
      <pos A="0.192716" C="0.287531" G="0.248025" T="0.271728"/>
      <pos A="0.319136" C="0.145309" G="0.240123" T="0.295432"/>
      <pos A="0.27963" C="0.15321" G="0.263827" T="0.303333"/>
      <pos A="0.34284" C="0.208519" G="0.27963" T="0.169012"/>
      <pos A="0.334938" C="0.169012" G="0.240123" T="0.255926"/>
      <pos A="0.429753" C="0.334938" G="0.200617" T="0.0346914"/>
      <pos A="0.319136" C="0.176914" G="0.263827" T="0.240123"/>
      <pos A="0.327037" C="0.248025" G="0.176914" T="0.248025"/>
      <pos A="0.303333" C="0.248025" G="0.224321" T="0.224321"/>
      <pos A="0.169012" C="0.232222" G="0.224321" T="0.374444"/>
      <pos A="0.358642" C="0.145309" G="0.192716" T="0.303333"/>
      <pos A="0.129506" C="0.0583951" G="0.571975" T="0.240123"/>
      <pos A="0.169012" C="0.232222" G="0.295432" T="0.303333"/>
      <pos A="0.224321" C="0.271728" G="0.303333" T="0.200617"/>
      <pos A="0.358642" C="0.27963" G="0.161111" T="0.200617"/>
      <pos A="0.287531" C="0.0820988" G="0.248025" T="0.382346"/>
      <pos A="0.255926" C="0.263827" G="0.295432" T="0.184815"/>
      <pos A="0.27963" C="0.263827" G="0.224321" T="0.232222"/>
      <pos A="0.176914" C="0.421852" G="0.145309" T="0.255926"/>
      <pos A="0.421852" C="0.145309" G="0.184815" T="0.248025"/>
      <pos A="0.263827" C="0.0979012" G="0.34284" T="0.295432"/>
      <pos A="0.295432" C="0.105802" G="0.406049" T="0.192716"/>
      <pos A="0.200617" C="0.295432" G="0.15321" T="0.350741"/>
      <pos A="0.287531" C="0.271728" G="0.0979012" T="0.34284"/>
      <pos A="0.0979012" C="0.34284" G="0.295432" T="0.263827"/>
      <pos A="0.15321" C="0.287531" G="0.200617" T="0.358642"/>
      <pos A="0.232222" C="0.303333" G="0.192716" T="0.271728"/>
    </motif>
    <motif db="0" id="M110" alt="O110" length="40" nsites="8" evalue="1.3e-003">
      <pos A="0.426366" C="0.00308642" G="0.426366" T="0.14418"/>
      <pos A="0.285273" C="0.426366" G="0.14418" T="0.14418"/>
      <pos A="0.14418" C="0.567461" G="0.14418" T="0.14418"/>
      <pos A="0.426366" C="0.285273" G="0.00308642" T="0.285273"/>
      <pos A="0.708554" C="0.285273" G="0.00308642" T="0.00308642"/>
      <pos A="0.14418" C="0.14418" G="0.426366" T="0.285273"/>
      <pos A="0.426366" C="0.14418" G="0.14418" T="0.285273"/>
      <pos A="0.14418" C="0.14418" G="0.567461" T="0.14418"/>
      <pos A="0.708554" C="0.285273" G="0.00308642" T="0.00308642"/>
      <pos A="0.426366" C="0.00308642" G="0.426366" T="0.14418"/>
      <pos A="0.00308642" C="0.285273" G="0.426366" T="0.285273"/>
      <pos A="0.285273" C="0.426366" G="0.285273" T="0.00308642"/>
      <pos A="0.00308642" C="0.426366" G="0.285273" T="0.285273"/>
      <pos A="0.14418" C="0.708554" G="0.00308642" T="0.14418"/>
      <pos A="0.426366" C="0.14418" G="0.426366" T="0.00308642"/>
      <pos A="0.14418" C="0.14418" G="0.567461" T="0.14418"/>
      <pos A="0.285273" C="0.14418" G="0.426366" T="0.14418"/>
      <pos A="0.285273" C="0.14418" G="0.426366" T="0.14418"/>
      <pos A="0.00308642" C="0.849647" G="0.00308642" T="0.14418"/>
      <pos A="0.00308642" C="0.14418" G="0.00308642" T="0.849647"/>
      <pos A="0.285273" C="0.285273" G="0.285273" T="0.14418"/>
      <pos A="0.285273" C="0.14418" G="0.14418" T="0.426366"/>
      <pos A="0.285273" C="0.00308642" G="0.426366" T="0.285273"/>
      <pos A="0.00308642" C="0.14418" G="0.567461" T="0.285273"/>
      <pos A="0.00308642" C="0.708554" G="0.00308642" T="0.285273"/>
      <pos A="0.285273" C="0.14418" G="0.14418" T="0.426366"/>
      <pos A="0.426366" C="0.14418" G="0.285273" T="0.14418"/>
      <pos A="0.14418" C="0.426366" G="0.14418" T="0.285273"/>
      <pos A="0.00308642" C="0.708554" G="0.285273" T="0.00308642"/>
      <pos A="0.567461" C="0.14418" G="0.00308642" T="0.285273"/>
      <pos A="0.00308642" C="0.285273" G="0.708554" T="0.00308642"/>
      <pos A="0.14418" C="0.426366" G="0.00308642" T="0.426366"/>
      <pos A="0.285273" C="0.285273" G="0.285273" T="0.14418"/>
      <pos A="0.285273" C="0.567461" G="0.14418" T="0.00308642"/>
      <pos A="0.708554" C="0.14418" G="0.14418" T="0.00308642"/>
      <pos A="0.285273" C="0.285273" G="0.00308642" T="0.426366"/>
      <pos A="0.567461" C="0.14418" G="0.00308642" T="0.285273"/>
      <pos A="0.14418" C="0.00308642" G="0.567461" T="0.285273"/>
      <pos A="0.285273" C="0.14418" G="0.00308642" T="0.567461"/>
      <pos A="0.14418" C="0.14418" G="0.285273" T="0.426366"/>
    </motif>
    <motif db="0" id="M111" alt="O111" length="40" nsites="8" evalue="1.3e-003">
      <pos A="0.232222" C="0.21642" G="0.200617" T="0.350741"/>
      <pos A="0.21642" C="0.248025" G="0.208519" T="0.327037"/>
      <pos A="0.232222" C="0.263827" G="0.255926" T="0.248025"/>
      <pos A="0.129506" C="0.224321" G="0.121605" T="0.524568"/>
      <pos A="0.232222" C="0.169012" G="0.255926" T="0.34284"/>
      <pos A="0.137407" C="0.263827" G="0.271728" T="0.327037"/>
      <pos A="0.350741" C="0.311235" G="0.184815" T="0.15321"/>
      <pos A="0.406049" C="0.21642" G="0.232222" T="0.145309"/>
      <pos A="0.15321" C="0.09" G="0.334938" T="0.421852"/>
      <pos A="0.208519" C="0.303333" G="0.334938" T="0.15321"/>
      <pos A="0.390247" C="0.255926" G="0.113704" T="0.240123"/>
      <pos A="0.248025" C="0.224321" G="0.271728" T="0.255926"/>
      <pos A="0.295432" C="0.208519" G="0.248025" T="0.248025"/>
      <pos A="0.413951" C="0.271728" G="0.0979012" T="0.21642"/>
      <pos A="0.184815" C="0.413951" G="0.21642" T="0.184815"/>
      <pos A="0.413951" C="0.311235" G="0.0979012" T="0.176914"/>
      <pos A="0.27963" C="0.200617" G="0.248025" T="0.271728"/>
      <pos A="0.21642" C="0.169012" G="0.21642" T="0.398148"/>
      <pos A="0.137407" C="0.0583951" G="0.358642" T="0.445556"/>
      <pos A="0.161111" C="0.161111" G="0.437654" T="0.240123"/>
      <pos A="0.319136" C="0.255926" G="0.176914" T="0.248025"/>
      <pos A="0.27963" C="0.15321" G="0.358642" T="0.208519"/>
      <pos A="0.27963" C="0.224321" G="0.334938" T="0.161111"/>
      <pos A="0.240123" C="0.311235" G="0.334938" T="0.113704"/>
      <pos A="0.184815" C="0.105802" G="0.224321" T="0.485062"/>
      <pos A="0.27963" C="0.184815" G="0.263827" T="0.271728"/>
      <pos A="0.224321" C="0.200617" G="0.295432" T="0.27963"/>
      <pos A="0.240123" C="0.334938" G="0.161111" T="0.263827"/>
      <pos A="0.34284" C="0.248025" G="0.21642" T="0.192716"/>
      <pos A="0.421852" C="0.184815" G="0.145309" T="0.248025"/>
      <pos A="0.34284" C="0.161111" G="0.295432" T="0.200617"/>
      <pos A="0.358642" C="0.287531" G="0.15321" T="0.200617"/>
      <pos A="0.255926" C="0.176914" G="0.287531" T="0.27963"/>
      <pos A="0.248025" C="0.374444" G="0.255926" T="0.121605"/>
      <pos A="0.334938" C="0.27963" G="0.121605" T="0.263827"/>
      <pos A="0.271728" C="0.129506" G="0.255926" T="0.34284"/>
      <pos A="0.200617" C="0.295432" G="0.21642" T="0.287531"/>
      <pos A="0.263827" C="0.248025" G="0.176914" T="0.311235"/>
      <pos A="0.169012" C="0.192716" G="0.255926" T="0.382346"/>
      <pos A="0.334938" C="0.113704" G="0.295432" T="0.255926"/>
    </motif>
    <motif db="0" id="M113" alt="O113" length="40" nsites="8" evalue="1.3e-003">
      <pos A="0.136832" C="0.270576" G="0.414609" T="0.177983"/>
      <pos A="0.177983" C="0.332304" G="0.147119" T="0.342593"/>
      <pos A="0.260288" C="0.19856" G="0.126543" T="0.414609"/>
      <pos A="0.404321" C="0.136832" G="0.332304" T="0.126543"/>
      <pos A="0.280864" C="0.414609" G="0.136832" T="0.167696"/>
      <pos A="0.280864" C="0.136832" G="0.116255" T="0.466049"/>
      <pos A="0.322017" C="0.116255" G="0.394033" T="0.167696"/>
      <pos A="0.424897" C="0.147119" G="0.280864" T="0.147119"/>
      <pos A="0.270576" C="0.219136" G="0.167696" T="0.342593"/>
      <pos A="0.291153" C="0.167696" G="0.239712" T="0.30144"/>
      <pos A="0.280864" C="0.291153" G="0.270576" T="0.157407"/>
      <pos A="0.167696" C="0.363168" G="0.188272" T="0.280864"/>
      <pos A="0.496914" C="0.229424" G="0.0545264" T="0.219136"/>
      <pos A="0.311728" C="0.311728" G="0.25" T="0.126543"/>
      <pos A="0.455761" C="0.404321" G="0.095679" T="0.044239"/>
      <pos A="0.208847" C="0.167696" G="0.30144" T="0.322017"/>
      <pos A="0.19856" C="0.147119" G="0.30144" T="0.352881"/>
      <pos A="0.208847" C="0.25" G="0.363168" T="0.177983"/>
      <pos A="0.404321" C="0.136832" G="0.219136" T="0.239712"/>
      <pos A="0.116255" C="0.342593" G="0.322017" T="0.219136"/>
      <pos A="0.157407" C="0.208847" G="0.414609" T="0.219136"/>
      <pos A="0.260288" C="0.291153" G="0.167696" T="0.280864"/>
      <pos A="0.157407" C="0.30144" G="0.270576" T="0.270576"/>
      <pos A="0.322017" C="0.280864" G="0.157407" T="0.239712"/>
      <pos A="0.136832" C="0.260288" G="0.147119" T="0.455761"/>
      <pos A="0.167696" C="0.270576" G="0.332304" T="0.229424"/>
      <pos A="0.332304" C="0.126543" G="0.239712" T="0.30144"/>
      <pos A="0.136832" C="0.280864" G="0.291153" T="0.291153"/>
      <pos A="0.25" C="0.177983" G="0.30144" T="0.270576"/>
      <pos A="0.25" C="0.25" G="0.25" T="0.25"/>
      <pos A="0.291153" C="0.383745" G="0.147119" T="0.177983"/>
      <pos A="0.342593" C="0.208847" G="0.208847" T="0.239712"/>
      <pos A="0.322017" C="0.219136" G="0.25" T="0.208847"/>
      <pos A="0.219136" C="0.270576" G="0.291153" T="0.219136"/>
      <pos A="0.25" C="0.177983" G="0.30144" T="0.270576"/>
      <pos A="0.373457" C="0.25" G="0.136832" T="0.239712"/>
      <pos A="0.352881" C="0.25" G="0.239712" T="0.157407"/>
      <pos A="0.332304" C="0.260288" G="0.105967" T="0.30144"/>
      <pos A="0.260288" C="0.147119" G="0.352881" T="0.239712"/>
      <pos A="0.239712" C="0.352881" G="0.280864" T="0.126543"/>
    </motif>
    <motif db="0" id="M114" alt="O114" length="40" nsites="8" evalue="1.3e-003">
      <pos A="0.414609" C="0.414609" G="0.00308642" T="0.167696"/>
      <pos A="0.0853906" C="0.332304" G="0.25" T="0.332304"/>
      <pos A="0.0853906" C="0.00308642" G="0.414609" T="0.496914"/>
      <pos A="0.167696" C="0.167696" G="0.332304" T="0.332304"/>
      <pos A="0.579218" C="0.25" G="0.00308642" T="0.167696"/>
      <pos A="0.167696" C="0.414609" G="0.00308642" T="0.414609"/>
      <pos A="0.414609" C="0.414609" G="0.167696" T="0.00308642"/>
      <pos A="0.0853906" C="0.25" G="0.25" T="0.414609"/>
      <pos A="0.25" C="0.0853906" G="0.167696" T="0.496914"/>
      <pos A="0.0853906" C="0.00308642" G="0.332304" T="0.579218"/>
      <pos A="0.00308642" C="0.00308642" G="0.661523" T="0.332304"/>
      <pos A="0.25" C="0.167696" G="0.496914" T="0.0853906"/>
      <pos A="0.25" C="0.332304" G="0.25" T="0.167696"/>
      <pos A="0.332304" C="0.0853906" G="0.25" T="0.332304"/>
      <pos A="0.25" C="0.00308642" G="0.332304" T="0.414609"/>
      <pos A="0.167696" C="0.0853906" G="0.496914" T="0.25"/>
      <pos A="0.167696" C="0.167696" G="0.00308642" T="0.661523"/>
      <pos A="0.0853906" C="0.0853906" G="0.167696" T="0.661523"/>
      <pos A="0.332304" C="0.00308642" G="0.496914" T="0.167696"/>
      <pos A="0.579218" C="0.00308642" G="0.332304" T="0.0853906"/>
      <pos A="0.0853906" C="0.25" G="0.414609" T="0.25"/>
      <pos A="0.25" C="0.0853906" G="0.332304" T="0.332304"/>
      <pos A="0.414609" C="0.25" G="0.0853906" T="0.25"/>
      <pos A="0.496914" C="0.0853906" G="0.332304" T="0.0853906"/>
      <pos A="0.414609" C="0.00308642" G="0.414609" T="0.167696"/>
      <pos A="0.332304" C="0.332304" G="0.25" T="0.0853906"/>
      <pos A="0.167696" C="0.332304" G="0.25" T="0.25"/>
      <pos A="0.167696" C="0.167696" G="0.332304" T="0.332304"/>
      <pos A="0.167696" C="0.167696" G="0.167696" T="0.496914"/>
      <pos A="0.579218" C="0.167696" G="0.25" T="0.00308642"/>
      <pos A="0.25" C="0.0853906" G="0.332304" T="0.332304"/>
      <pos A="0.332304" C="0.25" G="0.25" T="0.167696"/>
      <pos A="0.414609" C="0.414609" G="0.167696" T="0.00308642"/>
      <pos A="0.25" C="0.414609" G="0.00308642" T="0.332304"/>
      <pos A="0.332304" C="0.0853906" G="0.25" T="0.332304"/>
      <pos A="0.25" C="0.00308642" G="0.0853906" T="0.661523"/>
      <pos A="0.0853906" C="0.167696" G="0.496914" T="0.25"/>
      <pos A="0.25" C="0.167696" G="0.25" T="0.332304"/>
      <pos A="0.0853906" C="0.167696" G="0.661523" T="0.0853906"/>
      <pos A="0.332304" C="0.414609" G="0.167696" T="0.0853906"/>
    </motif>
    <motif db="0" id="M115" alt="O115" length="40" nsites="8" evalue="1.3e-003">
      <pos A="0.192716" C="0.358642" G="0.129506" T="0.319136"/>
      <pos A="0.421852" C="0.287531" G="0.121605" T="0.169012"/>
      <pos A="0.350741" C="0.192716" G="0.287531" T="0.169012"/>
      <pos A="0.287531" C="0.208519" G="0.295432" T="0.208519"/>
      <pos A="0.327037" C="0.232222" G="0.161111" T="0.27963"/>
      <pos A="0.255926" C="0.232222" G="0.271728" T="0.240123"/>
      <pos A="0.263827" C="0.15321" G="0.161111" T="0.421852"/>
      <pos A="0.224321" C="0.161111" G="0.34284" T="0.271728"/>
      <pos A="0.350741" C="0.208519" G="0.248025" T="0.192716"/>
      <pos A="0.240123" C="0.327037" G="0.192716" T="0.240123"/>
      <pos A="0.445556" C="0.145309" G="0.200617" T="0.208519"/>
      <pos A="0.47716" C="0.248025" G="0.161111" T="0.113704"/>
      <pos A="0.0979012" C="0.319136" G="0.287531" T="0.295432"/>
      <pos A="0.287531" C="0.184815" G="0.15321" T="0.374444"/>
      <pos A="0.15321" C="0.184815" G="0.358642" T="0.303333"/>
      <pos A="0.200617" C="0.176914" G="0.350741" T="0.271728"/>
      <pos A="0.271728" C="0.366543" G="0.240123" T="0.121605"/>
      <pos A="0.382346" C="0.169012" G="0.169012" T="0.27963"/>
      <pos A="0.184815" C="0.21642" G="0.334938" T="0.263827"/>
      <pos A="0.255926" C="0.137407" G="0.248025" T="0.358642"/>
      <pos A="0.232222" C="0.200617" G="0.240123" T="0.327037"/>
      <pos A="0.445556" C="0.334938" G="0.09" T="0.129506"/>
      <pos A="0.208519" C="0.176914" G="0.311235" T="0.303333"/>
      <pos A="0.121605" C="0.334938" G="0.200617" T="0.34284"/>
      <pos A="0.366543" C="0.192716" G="0.271728" T="0.169012"/>
      <pos A="0.21642" C="0.350741" G="0.224321" T="0.208519"/>
      <pos A="0.406049" C="0.09" G="0.248025" T="0.255926"/>
      <pos A="0.240123" C="0.208519" G="0.358642" T="0.192716"/>
      <pos A="0.255926" C="0.208519" G="0.200617" T="0.334938"/>
      <pos A="0.224321" C="0.232222" G="0.145309" T="0.398148"/>
      <pos A="0.398148" C="0.200617" G="0.232222" T="0.169012"/>
      <pos A="0.248025" C="0.232222" G="0.295432" T="0.224321"/>
      <pos A="0.263827" C="0.15321" G="0.232222" T="0.350741"/>
      <pos A="0.224321" C="0.208519" G="0.240123" T="0.327037"/>
      <pos A="0.319136" C="0.113704" G="0.358642" T="0.208519"/>
      <pos A="0.184815" C="0.429753" G="0.224321" T="0.161111"/>
      <pos A="0.184815" C="0.192716" G="0.129506" T="0.492963"/>
      <pos A="0.224321" C="0.240123" G="0.255926" T="0.27963"/>
      <pos A="0.287531" C="0.137407" G="0.200617" T="0.374444"/>
      <pos A="0.27963" C="0.169012" G="0.413951" T="0.137407"/>
    </motif>
    <motif db="0" id="M116" alt="O116" length="40" nsites="8" evalue="1.3e-003">
      <pos A="0.25" C="0.25" G="0.496914" T="0.00308642"/>
      <pos A="0.25" C="0.00308642" G="0.00308642" T="0.743827"/>
      <pos A="0.25" C="0.00308642" G="0.496914" T="0.25"/>
      <pos A="0.25" C="0.00308642" G="0.25" T="0.496914"/>
      <pos A="0.25" C="0.00308642" G="0.25" T="0.496914"/>
      <pos A="0.00308642" C="0.743827" G="0.00308642" T="0.25"/>
      <pos A="0.990741" C="0.00308642" G="0.00308642" T="0.00308642"/>
      <pos A="0.496914" C="0.25" G="0.25" T="0.00308642"/>
      <pos A="0.990741" C="0.00308642" G="0.00308642" T="0.00308642"/>
      <pos A="0.00308642" C="0.00308642" G="0.743827" T="0.25"/>
      <pos A="0.496914" C="0.00308642" G="0.25" T="0.25"/>
      <pos A="0.25" C="0.25" G="0.496914" T="0.00308642"/>
      <pos A="0.00308642" C="0.25" G="0.496914" T="0.25"/>
      <pos A="0.496914" C="0.25" G="0.25" T="0.00308642"/>
      <pos A="0.25" C="0.25" G="0.25" T="0.25"/>
      <pos A="0.25" C="0.25" G="0.496914" T="0.00308642"/>
      <pos A="0.496914" C="0.00308642" G="0.00308642" T="0.496914"/>
      <pos A="0.00308642" C="0.25" G="0.496914" T="0.25"/>
      <pos A="0.00308642" C="0.25" G="0.25" T="0.496914"/>
      <pos A="0.00308642" C="0.496914" G="0.00308642" T="0.496914"/>
      <pos A="0.25" C="0.00308642" G="0.25" T="0.496914"/>
      <pos A="0.496914" C="0.496914" G="0.00308642" T="0.00308642"/>
      <pos A="0.00308642" C="0.496914" G="0.00308642" T="0.496914"/>
      <pos A="0.00308642" C="0.00308642" G="0.25" T="0.743827"/>
      <pos A="0.25" C="0.00308642" G="0.496914" T="0.25"/>
      <pos A="0.25" C="0.25" G="0.25" T="0.25"/>
      <pos A="0.00308642" C="0.00308642" G="0.496914" T="0.496914"/>
      <pos A="0.00308642" C="0.990741" G="0.00308642" T="0.00308642"/>
      <pos A="0.00308642" C="0.743827" G="0.00308642" T="0.25"/>
      <pos A="0.25" C="0.25" G="0.25" T="0.25"/>
      <pos A="0.496914" C="0.00308642" G="0.496914" T="0.00308642"/>
      <pos A="0.00308642" C="0.00308642" G="0.990741" T="0.00308642"/>
      <pos A="0.25" C="0.25" G="0.496914" T="0.00308642"/>
      <pos A="0.25" C="0.25" G="0.25" T="0.25"/>
      <pos A="0.25" C="0.25" G="0.25" T="0.25"/>
      <pos A="0.743827" C="0.00308642" G="0.25" T="0.00308642"/>
      <pos A="0.00308642" C="0.00308642" G="0.25" T="0.743827"/>
      <pos A="0.496914" C="0.496914" G="0.00308642" T="0.00308642"/>
      <pos A="0.25" C="0.00308642" G="0.25" T="0.496914"/>
      <pos A="0.00308642" C="0.00308642" G="0.25" T="0.743827"/>
    </motif>
    <motif db="0" id="M117" alt="O117" length="40" nsites="8" evalue="1.3e-003">
      <pos A="0.145309" C="0.398148" G="0.145309" T="0.311235"/>
      <pos A="0.27963" C="0.263827" G="0.248025" T="0.208519"/>
      <pos A="0.34284" C="0.161111" G="0.232222" T="0.263827"/>
      <pos A="0.224321" C="0.15321" G="0.295432" T="0.327037"/>
      <pos A="0.137407" C="0.319136" G="0.255926" T="0.287531"/>
      <pos A="0.287531" C="0.129506" G="0.263827" T="0.319136"/>
      <pos A="0.224321" C="0.27963" G="0.224321" T="0.271728"/>
      <pos A="0.453457" C="0.232222" G="0.121605" T="0.192716"/>
      <pos A="0.413951" C="0.15321" G="0.208519" T="0.224321"/>
      <pos A="0.248025" C="0.161111" G="0.295432" T="0.295432"/>
      <pos A="0.169012" C="0.184815" G="0.27963" T="0.366543"/>
      <pos A="0.327037" C="0.248025" G="0.184815" T="0.240123"/>
      <pos A="0.27963" C="0.271728" G="0.169012" T="0.27963"/>
      <pos A="0.184815" C="0.303333" G="0.224321" T="0.287531"/>
      <pos A="0.492963" C="0.169012" G="0.176914" T="0.161111"/>
      <pos A="0.224321" C="0.34284" G="0.240123" T="0.192716"/>
      <pos A="0.303333" C="0.263827" G="0.224321" T="0.208519"/>
      <pos A="0.303333" C="0.0820988" G="0.21642" T="0.398148"/>
      <pos A="0.255926" C="0.0979012" G="0.421852" T="0.224321"/>
      <pos A="0.232222" C="0.161111" G="0.319136" T="0.287531"/>
      <pos A="0.176914" C="0.09" G="0.366543" T="0.366543"/>
      <pos A="0.27963" C="0.311235" G="0.240123" T="0.169012"/>
      <pos A="0.34284" C="0.263827" G="0.169012" T="0.224321"/>
      <pos A="0.27963" C="0.319136" G="0.121605" T="0.27963"/>
      <pos A="0.184815" C="0.208519" G="0.224321" T="0.382346"/>
      <pos A="0.0583951" C="0.366543" G="0.240123" T="0.334938"/>
      <pos A="0.200617" C="0.224321" G="0.184815" T="0.390247"/>
      <pos A="0.295432" C="0.21642" G="0.311235" T="0.176914"/>
      <pos A="0.184815" C="0.303333" G="0.295432" T="0.21642"/>
      <pos A="0.334938" C="0.121605" G="0.208519" T="0.334938"/>
      <pos A="0.248025" C="0.0504938" G="0.469259" T="0.232222"/>
      <pos A="0.240123" C="0.248025" G="0.271728" T="0.240123"/>
      <pos A="0.319136" C="0.184815" G="0.232222" T="0.263827"/>
      <pos A="0.192716" C="0.327037" G="0.27963" T="0.200617"/>
      <pos A="0.350741" C="0.121605" G="0.27963" T="0.248025"/>
      <pos A="0.350741" C="0.327037" G="0.105802" T="0.21642"/>
      <pos A="0.445556" C="0.192716" G="0.184815" T="0.176914"/>
      <pos A="0.255926" C="0.169012" G="0.287531" T="0.287531"/>
      <pos A="0.319136" C="0.271728" G="0.21642" T="0.192716"/>
      <pos A="0.271728" C="0.208519" G="0.413951" T="0.105802"/>
    </motif>
    <motif db="0" id="M118" alt="O118" length="40" nsites="8" evalue="1.3e-003">
      <pos A="0.327037" C="0.169012" G="0.161111" T="0.34284"/>
      <pos A="0.390247" C="0.192716" G="0.208519" T="0.208519"/>
      <pos A="0.121605" C="0.263827" G="0.271728" T="0.34284"/>
      <pos A="0.0662963" C="0.390247" G="0.27963" T="0.263827"/>
      <pos A="0.303333" C="0.21642" G="0.21642" T="0.263827"/>
      <pos A="0.200617" C="0.263827" G="0.303333" T="0.232222"/>
      <pos A="0.287531" C="0.248025" G="0.176914" T="0.287531"/>
      <pos A="0.169012" C="0.240123" G="0.327037" T="0.263827"/>
      <pos A="0.319136" C="0.232222" G="0.176914" T="0.271728"/>
      <pos A="0.327037" C="0.240123" G="0.208519" T="0.224321"/>
      <pos A="0.176914" C="0.240123" G="0.358642" T="0.224321"/>
      <pos A="0.295432" C="0.192716" G="0.161111" T="0.350741"/>
      <pos A="0.390247" C="0.129506" G="0.319136" T="0.161111"/>
      <pos A="0.311235" C="0.390247" G="0.121605" T="0.176914"/>
      <pos A="0.34284" C="0.0504938" G="0.374444" T="0.232222"/>
      <pos A="0.224321" C="0.224321" G="0.263827" T="0.287531"/>
      <pos A="0.398148" C="0.327037" G="0.113704" T="0.161111"/>
      <pos A="0.334938" C="0.248025" G="0.121605" T="0.295432"/>
      <pos A="0.311235" C="0.192716" G="0.113704" T="0.382346"/>
      <pos A="0.184815" C="0.161111" G="0.390247" T="0.263827"/>
      <pos A="0.248025" C="0.208519" G="0.192716" T="0.350741"/>
      <pos A="0.137407" C="0.192716" G="0.255926" T="0.413951"/>
      <pos A="0.248025" C="0.192716" G="0.34284" T="0.21642"/>
      <pos A="0.240123" C="0.15321" G="0.398148" T="0.208519"/>
      <pos A="0.263827" C="0.169012" G="0.224321" T="0.34284"/>
      <pos A="0.271728" C="0.406049" G="0.192716" T="0.129506"/>
      <pos A="0.255926" C="0.145309" G="0.137407" T="0.461358"/>
      <pos A="0.374444" C="0.176914" G="0.232222" T="0.21642"/>
      <pos A="0.224321" C="0.161111" G="0.287531" T="0.327037"/>
      <pos A="0.248025" C="0.334938" G="0.255926" T="0.161111"/>
      <pos A="0.248025" C="0.232222" G="0.350741" T="0.169012"/>
      <pos A="0.287531" C="0.358642" G="0.184815" T="0.169012"/>
      <pos A="0.271728" C="0.271728" G="0.27963" T="0.176914"/>
      <pos A="0.382346" C="0.184815" G="0.287531" T="0.145309"/>
      <pos A="0.327037" C="0.137407" G="0.121605" T="0.413951"/>
      <pos A="0.248025" C="0.145309" G="0.358642" T="0.248025"/>
      <pos A="0.271728" C="0.248025" G="0.263827" T="0.21642"/>
      <pos A="0.263827" C="0.311235" G="0.224321" T="0.200617"/>
      <pos A="0.390247" C="0.169012" G="0.129506" T="0.311235"/>
      <pos A="0.15321" C="0.129506" G="0.271728" T="0.445556"/>
    </motif>
    <motif db="0" id="M119" alt="O119" length="40" nsites="8" evalue="1.3e-003">
      <pos A="0.184815" C="0.192716" G="0.105802" T="0.516667"/>
      <pos A="0.263827" C="0.208519" G="0.248025" T="0.27963"/>
      <pos A="0.176914" C="0.145309" G="0.358642" T="0.319136"/>
      <pos A="0.192716" C="0.413951" G="0.184815" T="0.208519"/>
      <pos A="0.374444" C="0.21642" G="0.169012" T="0.240123"/>
      <pos A="0.208519" C="0.200617" G="0.224321" T="0.366543"/>
      <pos A="0.208519" C="0.248025" G="0.255926" T="0.287531"/>
      <pos A="0.287531" C="0.145309" G="0.319136" T="0.248025"/>
      <pos A="0.0820988" C="0.113704" G="0.382346" T="0.421852"/>
      <pos A="0.200617" C="0.248025" G="0.248025" T="0.303333"/>
      <pos A="0.169012" C="0.366543" G="0.0979012" T="0.366543"/>
      <pos A="0.350741" C="0.248025" G="0.161111" T="0.240123"/>
      <pos A="0.34284" C="0.192716" G="0.27963" T="0.184815"/>
      <pos A="0.406049" C="0.169012" G="0.366543" T="0.0583951"/>
      <pos A="0.271728" C="0.137407" G="0.192716" T="0.398148"/>
      <pos A="0.200617" C="0.248025" G="0.366543" T="0.184815"/>
      <pos A="0.271728" C="0.295432" G="0.176914" T="0.255926"/>
      <pos A="0.413951" C="0.145309" G="0.169012" T="0.271728"/>
      <pos A="0.406049" C="0.176914" G="0.21642" T="0.200617"/>
      <pos A="0.248025" C="0.232222" G="0.240123" T="0.27963"/>
      <pos A="0.390247" C="0.161111" G="0.161111" T="0.287531"/>
      <pos A="0.232222" C="0.295432" G="0.350741" T="0.121605"/>
      <pos A="0.34284" C="0.240123" G="0.0979012" T="0.319136"/>
      <pos A="0.319136" C="0.184815" G="0.255926" T="0.240123"/>
      <pos A="0.161111" C="0.184815" G="0.295432" T="0.358642"/>
      <pos A="0.334938" C="0.105802" G="0.271728" T="0.287531"/>
      <pos A="0.21642" C="0.390247" G="0.271728" T="0.121605"/>
      <pos A="0.295432" C="0.224321" G="0.208519" T="0.271728"/>
      <pos A="0.192716" C="0.184815" G="0.271728" T="0.350741"/>
      <pos A="0.248025" C="0.303333" G="0.232222" T="0.21642"/>
      <pos A="0.27963" C="0.105802" G="0.303333" T="0.311235"/>
      <pos A="0.303333" C="0.319136" G="0.161111" T="0.21642"/>
      <pos A="0.240123" C="0.200617" G="0.224321" T="0.334938"/>
      <pos A="0.161111" C="0.255926" G="0.366543" T="0.21642"/>
      <pos A="0.34284" C="0.192716" G="0.263827" T="0.200617"/>
      <pos A="0.350741" C="0.224321" G="0.184815" T="0.240123"/>
      <pos A="0.176914" C="0.295432" G="0.232222" T="0.295432"/>
      <pos A="0.192716" C="0.358642" G="0.145309" T="0.303333"/>
      <pos A="0.311235" C="0.113704" G="0.0979012" T="0.47716"/>
      <pos A="0.169012" C="0.208519" G="0.429753" T="0.192716"/>
    </motif>
    <motif db="0" id="M12" alt="O12" length="40" nsites="8" evalue="1.3e-003">
      <pos A="0.379335" C="0.14418" G="0.238242" T="0.238242"/>
      <pos A="0.191211" C="0.0971486" G="0.426366" T="0.285273"/>
      <pos A="0.191211" C="0.14418" G="0.191211" T="0.473398"/>
      <pos A="0.332304" C="0.14418" G="0.14418" T="0.379335"/>
      <pos A="0.14418" C="0.14418" G="0.0971486" T="0.614492"/>
      <pos A="0.238242" C="0.191211" G="0.332304" T="0.238242"/>
      <pos A="0.473398" C="0.0971486" G="0.14418" T="0.285273"/>
      <pos A="0.238242" C="0.332304" G="0.00308642" T="0.426366"/>
      <pos A="0.379335" C="0.238242" G="0.0971486" T="0.285273"/>
      <pos A="0.379335" C="0.473398" G="0.0501175" T="0.0971486"/>
      <pos A="0.379335" C="0.14418" G="0.14418" T="0.332304"/>
      <pos A="0.0501175" C="0.238242" G="0.332304" T="0.379335"/>
      <pos A="0.473398" C="0.285273" G="0.0971486" T="0.14418"/>
      <pos A="0.191211" C="0.191211" G="0.191211" T="0.426366"/>
      <pos A="0.238242" C="0.285273" G="0.285273" T="0.191211"/>
      <pos A="0.238242" C="0.191211" G="0.238242" T="0.332304"/>
      <pos A="0.238242" C="0.0971486" G="0.379335" T="0.285273"/>
      <pos A="0.191211" C="0.191211" G="0.379335" T="0.238242"/>
      <pos A="0.14418" C="0.238242" G="0.426366" T="0.191211"/>
      <pos A="0.379335" C="0.0971486" G="0.379335" T="0.14418"/>
      <pos A="0.755585" C="0.00308642" G="0.14418" T="0.0971486"/>
      <pos A="0.238242" C="0.14418" G="0.426366" T="0.191211"/>
      <pos A="0.473398" C="0.0971486" G="0.14418" T="0.285273"/>
      <pos A="0.614492" C="0.0501175" G="0.00308642" T="0.332304"/>
      <pos A="0.14418" C="0.426366" G="0.0971486" T="0.332304"/>
      <pos A="0.567461" C="0.00308642" G="0.285273" T="0.14418"/>
      <pos A="0.379335" C="0.238242" G="0.238242" T="0.14418"/>
      <pos A="0.238242" C="0.00308642" G="0.379335" T="0.379335"/>
      <pos A="0.14418" C="0.0971486" G="0.285273" T="0.473398"/>
      <pos A="0.332304" C="0.238242" G="0.238242" T="0.191211"/>
      <pos A="0.191211" C="0.0501175" G="0.14418" T="0.614492"/>
      <pos A="0.14418" C="0.332304" G="0.473398" T="0.0501175"/>
      <pos A="0.285273" C="0.285273" G="0.00308642" T="0.426366"/>
      <pos A="0.0971486" C="0.238242" G="0.238242" T="0.426366"/>
      <pos A="0.285273" C="0.52043" G="0.0501175" T="0.14418"/>
      <pos A="0.379335" C="0.0971486" G="0.426366" T="0.0971486"/>
      <pos A="0.426366" C="0.0501175" G="0.14418" T="0.379335"/>
      <pos A="0.332304" C="0.285273" G="0.332304" T="0.0501175"/>
      <pos A="0.0971486" C="0.285273" G="0.379335" T="0.238242"/>
      <pos A="0.426366" C="0.191211" G="0.191211" T="0.191211"/>
    </motif>
    <motif db="0" id="M120" alt="O120" length="40" nsites="8" evalue="1.3e-003">
      <pos A="0.411771" C="0.139315" G="0.3096" T="0.139315"/>
      <pos A="0.071201" C="0.0371437" G="0.513942" T="0.377714"/>
      <pos A="0.241485" C="0.139315" G="0.3096" T="0.3096"/>
      <pos A="0.207429" C="0.3096" G="0.275543" T="0.207429"/>
      <pos A="0.275543" C="0.377714" G="0.105257" T="0.241485"/>
      <pos A="0.479885" C="0.241485" G="0.0371437" T="0.241485"/>
      <pos A="0.071201" C="0.241485" G="0.173372" T="0.513942"/>
      <pos A="0.65017" C="0.139315" G="0.139315" T="0.071201"/>
      <pos A="0.3096" C="0.241485" G="0.071201" T="0.377714"/>
      <pos A="0.241485" C="0.411771" G="0.071201" T="0.275543"/>
      <pos A="0.479885" C="0.139315" G="0.139315" T="0.241485"/>
      <pos A="0.3096" C="0.173372" G="0.479885" T="0.0371437"/>
      <pos A="0.207429" C="0.241485" G="0.343657" T="0.207429"/>
      <pos A="0.207429" C="0.377714" G="0.139315" T="0.275543"/>
      <pos A="0.3096" C="0.3096" G="0.105257" T="0.275543"/>
      <pos A="0.173372" C="0.275543" G="0.139315" T="0.411771"/>
      <pos A="0.241485" C="0.207429" G="0.139315" T="0.411771"/>
      <pos A="0.207429" C="0.343657" G="0.241485" T="0.207429"/>
      <pos A="0.275543" C="0.207429" G="0.105257" T="0.411771"/>
      <pos A="0.139315" C="0.3096" G="0.343657" T="0.207429"/>
      <pos A="0.275543" C="0.0371437" G="0.241485" T="0.445828"/>
      <pos A="0.207429" C="0.207429" G="0.071201" T="0.513942"/>
      <pos A="0.241485" C="0.377714" G="0.173372" T="0.207429"/>
      <pos A="0.173372" C="0.105257" G="0.139315" T="0.582056"/>
      <pos A="0.343657" C="0.207429" G="0.3096" T="0.139315"/>
      <pos A="0.173372" C="0.377714" G="0.173372" T="0.275543"/>
      <pos A="0.275543" C="0.173372" G="0.071201" T="0.479885"/>
      <pos A="0.207429" C="0.241485" G="0.411771" T="0.139315"/>
      <pos A="0.275543" C="0.071201" G="0.411771" T="0.241485"/>
      <pos A="0.275543" C="0.105257" G="0.3096" T="0.3096"/>
      <pos A="0.071201" C="0.207429" G="0.275543" T="0.445828"/>
      <pos A="0.139315" C="0.513942" G="0.105257" T="0.241485"/>
      <pos A="0.105257" C="0.275543" G="0.241485" T="0.377714"/>
      <pos A="0.411771" C="0.207429" G="0.173372" T="0.207429"/>
      <pos A="0.275543" C="0.173372" G="0.343657" T="0.207429"/>
      <pos A="0.377714" C="0.0371437" G="0.275543" T="0.3096"/>
      <pos A="0.343657" C="0.0371437" G="0.411771" T="0.207429"/>
      <pos A="0.139315" C="0.479885" G="0.343657" T="0.0371437"/>
      <pos A="0.275543" C="0.3096" G="0.00308642" T="0.411771"/>
      <pos A="0.377714" C="0.139315" G="0.3096" T="0.173372"/>
    </motif>
    <motif db="0" id="M121" alt="O121" length="40" nsites="8" evalue="1.3e-003">
      <pos A="0.285273" C="0.299383" G="0.0877422" T="0.327601"/>
      <pos A="0.13007" C="0.35582" G="0.285273" T="0.228836"/>
      <pos A="0.327601" C="0.158289" G="0.36993" T="0.14418"/>
      <pos A="0.214727" C="0.101852" G="0.468695" T="0.214727"/>
      <pos A="0.440476" C="0.200617" G="0.242945" T="0.115961"/>
      <pos A="0.115961" C="0.186508" G="0.313492" T="0.384039"/>
      <pos A="0.242945" C="0.285273" G="0.101852" T="0.36993"/>
      <pos A="0.426366" C="0.059524" G="0.242945" T="0.271164"/>
      <pos A="0.285273" C="0.186508" G="0.299383" T="0.228836"/>
      <pos A="0.257055" C="0.257055" G="0.242945" T="0.242945"/>
      <pos A="0.35582" C="0.101852" G="0.115961" T="0.426366"/>
      <pos A="0.242945" C="0.200617" G="0.426366" T="0.13007"/>
      <pos A="0.242945" C="0.172399" G="0.35582" T="0.228836"/>
      <pos A="0.327601" C="0.13007" G="0.412258" T="0.13007"/>
      <pos A="0.341711" C="0.271164" G="0.271164" T="0.115961"/>
      <pos A="0.482804" C="0.13007" G="0.257055" T="0.13007"/>
      <pos A="0.059524" C="0.0454143" G="0.313492" T="0.581569"/>
      <pos A="0.384039" C="0.214727" G="0.242945" T="0.158289"/>
      <pos A="0.158289" C="0.426366" G="0.214727" T="0.200617"/>
      <pos A="0.200617" C="0.172399" G="0.172399" T="0.454586"/>
      <pos A="0.172399" C="0.172399" G="0.327601" T="0.327601"/>
      <pos A="0.313492" C="0.285273" G="0.13007" T="0.271164"/>
      <pos A="0.299383" C="0.341711" G="0.101852" T="0.257055"/>
      <pos A="0.525132" C="0.242945" G="0.13007" T="0.101852"/>
      <pos A="0.412258" C="0.186508" G="0.101852" T="0.299383"/>
      <pos A="0.186508" C="0.214727" G="0.14418" T="0.454586"/>
      <pos A="0.35582" C="0.228836" G="0.257055" T="0.158289"/>
      <pos A="0.257055" C="0.214727" G="0.257055" T="0.271164"/>
      <pos A="0.285273" C="0.285273" G="0.214727" T="0.214727"/>
      <pos A="0.172399" C="0.242945" G="0.398148" T="0.186508"/>
      <pos A="0.228836" C="0.14418" G="0.384039" T="0.242945"/>
      <pos A="0.200617" C="0.327601" G="0.36993" T="0.101852"/>
      <pos A="0.214727" C="0.13007" G="0.313492" T="0.341711"/>
      <pos A="0.257055" C="0.285273" G="0.285273" T="0.172399"/>
      <pos A="0.384039" C="0.101852" G="0.228836" T="0.285273"/>
      <pos A="0.228836" C="0.0877422" G="0.299383" T="0.384039"/>
      <pos A="0.271164" C="0.257055" G="0.228836" T="0.242945"/>
      <pos A="0.242945" C="0.271164" G="0.115961" T="0.36993"/>
      <pos A="0.341711" C="0.214727" G="0.242945" T="0.200617"/>
      <pos A="0.299383" C="0.172399" G="0.412258" T="0.115961"/>
    </motif>
    <motif db="0" id="M122" alt="O122" length="40" nsites="8" evalue="1.3e-003">
      <pos A="0.0853906" C="0.0853906" G="0.0853906" T="0.743827"/>
      <pos A="0.414609" C="0.332304" G="0.167696" T="0.0853906"/>
      <pos A="0.25" C="0.25" G="0.167696" T="0.332304"/>
      <pos A="0.167696" C="0.0853906" G="0.414609" T="0.332304"/>
      <pos A="0.167696" C="0.25" G="0.25" T="0.332304"/>
      <pos A="0.579218" C="0.25" G="0.167696" T="0.00308642"/>
      <pos A="0.0853906" C="0.414609" G="0.25" T="0.25"/>
      <pos A="0.414609" C="0.00308642" G="0.332304" T="0.25"/>
      <pos A="0.332304" C="0.167696" G="0.167696" T="0.332304"/>
      <pos A="0.332304" C="0.0853906" G="0.332304" T="0.25"/>
      <pos A="0.414609" C="0.332304" G="0.0853906" T="0.167696"/>
      <pos A="0.25" C="0.25" G="0.332304" T="0.167696"/>
      <pos A="0.00308642" C="0.25" G="0.332304" T="0.414609"/>
      <pos A="0.25" C="0.332304" G="0.25" T="0.167696"/>
      <pos A="0.332304" C="0.167696" G="0.25" T="0.25"/>
      <pos A="0.167696" C="0.167696" G="0.167696" T="0.496914"/>
      <pos A="0.25" C="0.332304" G="0.25" T="0.167696"/>
      <pos A="0.0853906" C="0.332304" G="0.0853906" T="0.496914"/>
      <pos A="0.414609" C="0.00308642" G="0.25" T="0.332304"/>
      <pos A="0.167696" C="0.332304" G="0.496914" T="0.00308642"/>
      <pos A="0.332304" C="0.332304" G="0.167696" T="0.167696"/>
      <pos A="0.25" C="0.332304" G="0.167696" T="0.25"/>
      <pos A="0.00308642" C="0.579218" G="0.414609" T="0.00308642"/>
      <pos A="0.332304" C="0.332304" G="0.00308642" T="0.332304"/>
      <pos A="0.167696" C="0.25" G="0.332304" T="0.25"/>
      <pos A="0.25" C="0.332304" G="0.00308642" T="0.414609"/>
      <pos A="0.0853906" C="0.332304" G="0.0853906" T="0.496914"/>
      <pos A="0.167696" C="0.167696" G="0.332304" T="0.332304"/>
      <pos A="0.167696" C="0.0853906" G="0.25" T="0.496914"/>
      <pos A="0.332304" C="0.25" G="0.0853906" T="0.332304"/>
      <pos A="0.00308642" C="0.332304" G="0.00308642" T="0.661523"/>
      <pos A="0.25" C="0.25" G="0.167696" T="0.332304"/>
      <pos A="0.00308642" C="0.579218" G="0.167696" T="0.25"/>
      <pos A="0.25" C="0.167696" G="0.00308642" T="0.579218"/>
      <pos A="0.25" C="0.414609" G="0.167696" T="0.167696"/>
      <pos A="0.579218" C="0.0853906" G="0.167696" T="0.167696"/>
      <pos A="0.167696" C="0.00308642" G="0.25" T="0.579218"/>
      <pos A="0.00308642" C="0.25" G="0.661523" T="0.0853906"/>
      <pos A="0.25" C="0.496914" G="0.25" T="0.00308642"/>
      <pos A="0.496914" C="0.00308642" G="0.25" T="0.25"/>
    </motif>
    <motif db="0" id="M123" alt="O123" length="40" nsites="8" evalue="1.3e-003">
      <pos A="0.00308642" C="0.126543" G="0.126543" T="0.743827"/>
      <pos A="0.496914" C="0.00308642" G="0.25" T="0.25"/>
      <pos A="0.373457" C="0.373457" G="0.00308642" T="0.25"/>
      <pos A="0.373457" C="0.00308642" G="0.373457" T="0.25"/>
      <pos A="0.126543" C="0.496914" G="0.126543" T="0.25"/>
      <pos A="0.496914" C="0.373457" G="0.126543" T="0.00308642"/>
      <pos A="0.62037" C="0.126543" G="0.126543" T="0.126543"/>
      <pos A="0.25" C="0.00308642" G="0.00308642" T="0.743827"/>
      <pos A="0.373457" C="0.126543" G="0.00308642" T="0.496914"/>
      <pos A="0.126543" C="0.126543" G="0.373457" T="0.373457"/>
      <pos A="0.373457" C="0.62037" G="0.00308642" T="0.00308642"/>
      <pos A="0.496914" C="0.25" G="0.126543" T="0.126543"/>
      <pos A="0.25" C="0.25" G="0.373457" T="0.126543"/>
      <pos A="0.743827" C="0.126543" G="0.00308642" T="0.126543"/>
      <pos A="0.373457" C="0.126543" G="0.126543" T="0.373457"/>
      <pos A="0.62037" C="0.00308642" G="0.126543" T="0.25"/>
      <pos A="0.373457" C="0.00308642" G="0.496914" T="0.126543"/>
      <pos A="0.126543" C="0.743827" G="0.126543" T="0.00308642"/>
      <pos A="0.373457" C="0.00308642" G="0.00308642" T="0.62037"/>
      <pos A="0.25" C="0.25" G="0.373457" T="0.126543"/>
      <pos A="0.25" C="0.126543" G="0.496914" T="0.126543"/>
      <pos A="0.496914" C="0.373457" G="0.126543" T="0.00308642"/>
      <pos A="0.126543" C="0.126543" G="0.496914" T="0.25"/>
      <pos A="0.00308642" C="0.373457" G="0.496914" T="0.126543"/>
      <pos A="0.126543" C="0.126543" G="0.25" T="0.496914"/>
      <pos A="0.126543" C="0.25" G="0.62037" T="0.00308642"/>
      <pos A="0.496914" C="0.25" G="0.00308642" T="0.25"/>
      <pos A="0.126543" C="0.25" G="0.496914" T="0.126543"/>
      <pos A="0.126543" C="0.00308642" G="0.25" T="0.62037"/>
      <pos A="0.25" C="0.126543" G="0.373457" T="0.25"/>
      <pos A="0.25" C="0.25" G="0.373457" T="0.126543"/>
      <pos A="0.00308642" C="0.496914" G="0.25" T="0.25"/>
      <pos A="0.373457" C="0.00308642" G="0.126543" T="0.496914"/>
      <pos A="0.25" C="0.00308642" G="0.496914" T="0.25"/>
      <pos A="0.126543" C="0.373457" G="0.00308642" T="0.496914"/>
      <pos A="0.126543" C="0.126543" G="0.373457" T="0.373457"/>
      <pos A="0.00308642" C="0.373457" G="0.496914" T="0.126543"/>
      <pos A="0.126543" C="0.25" G="0.25" T="0.373457"/>
      <pos A="0.126543" C="0.373457" G="0.373457" T="0.126543"/>
      <pos A="0.62037" C="0.00308642" G="0.25" T="0.126543"/>
    </motif>
    <motif db="0" id="M124" alt="O124" length="40" nsites="8" evalue="1.3e-003">
      <pos A="0.255926" C="0.232222" G="0.200617" T="0.311235"/>
      <pos A="0.271728" C="0.248025" G="0.27963" T="0.200617"/>
      <pos A="0.248025" C="0.184815" G="0.21642" T="0.350741"/>
      <pos A="0.169012" C="0.263827" G="0.287531" T="0.27963"/>
      <pos A="0.358642" C="0.105802" G="0.113704" T="0.421852"/>
      <pos A="0.200617" C="0.192716" G="0.413951" T="0.192716"/>
      <pos A="0.263827" C="0.390247" G="0.192716" T="0.15321"/>
      <pos A="0.224321" C="0.105802" G="0.27963" T="0.390247"/>
      <pos A="0.184815" C="0.184815" G="0.311235" T="0.319136"/>
      <pos A="0.421852" C="0.34284" G="0.105802" T="0.129506"/>
      <pos A="0.295432" C="0.263827" G="0.113704" T="0.327037"/>
      <pos A="0.421852" C="0.287531" G="0.145309" T="0.145309"/>
      <pos A="0.311235" C="0.15321" G="0.413951" T="0.121605"/>
      <pos A="0.327037" C="0.0820988" G="0.358642" T="0.232222"/>
      <pos A="0.255926" C="0.184815" G="0.255926" T="0.303333"/>
      <pos A="0.358642" C="0.21642" G="0.248025" T="0.176914"/>
      <pos A="0.34284" C="0.121605" G="0.248025" T="0.287531"/>
      <pos A="0.27963" C="0.21642" G="0.334938" T="0.169012"/>
      <pos A="0.263827" C="0.34284" G="0.121605" T="0.271728"/>
      <pos A="0.200617" C="0.192716" G="0.184815" T="0.421852"/>
      <pos A="0.169012" C="0.366543" G="0.208519" T="0.255926"/>
      <pos A="0.382346" C="0.271728" G="0.113704" T="0.232222"/>
      <pos A="0.224321" C="0.176914" G="0.240123" T="0.358642"/>
      <pos A="0.184815" C="0.224321" G="0.334938" T="0.255926"/>
      <pos A="0.0979012" C="0.184815" G="0.27963" T="0.437654"/>
      <pos A="0.27963" C="0.263827" G="0.350741" T="0.105802"/>
      <pos A="0.374444" C="0.271728" G="0.0583951" T="0.295432"/>
      <pos A="0.311235" C="0.224321" G="0.240123" T="0.224321"/>
      <pos A="0.200617" C="0.200617" G="0.208519" T="0.390247"/>
      <pos A="0.161111" C="0.192716" G="0.287531" T="0.358642"/>
      <pos A="0.09" C="0.334938" G="0.34284" T="0.232222"/>
      <pos A="0.311235" C="0.366543" G="0.161111" T="0.161111"/>
      <pos A="0.327037" C="0.105802" G="0.248025" T="0.319136"/>
      <pos A="0.271728" C="0.184815" G="0.390247" T="0.15321"/>
      <pos A="0.240123" C="0.184815" G="0.327037" T="0.248025"/>
      <pos A="0.429753" C="0.200617" G="0.0979012" T="0.271728"/>
      <pos A="0.27963" C="0.200617" G="0.248025" T="0.271728"/>
      <pos A="0.34284" C="0.113704" G="0.295432" T="0.248025"/>
      <pos A="0.208519" C="0.311235" G="0.303333" T="0.176914"/>
      <pos A="0.311235" C="0.319136" G="0.0741975" T="0.295432"/>
    </motif>
    <motif db="0" id="M125" alt="O125" length="40" nsites="8" evalue="1.3e-003">
      <pos A="0.193686" C="0.124377" G="0.280323" T="0.401614"/>
      <pos A="0.314977" C="0.141705" G="0.193686" T="0.349632"/>
      <pos A="0.124377" C="0.141705" G="0.453595" T="0.280323"/>
      <pos A="0.228341" C="0.332304" G="0.17636" T="0.262996"/>
      <pos A="0.0723951" C="0.262996" G="0.245668" T="0.418941"/>
      <pos A="0.314977" C="0.193686" G="0.17636" T="0.314977"/>
      <pos A="0.332304" C="0.262996" G="0.141705" T="0.262996"/>
      <pos A="0.314977" C="0.211013" G="0.124377" T="0.349632"/>
      <pos A="0.349632" C="0.262996" G="0.17636" T="0.211013"/>
      <pos A="0.384286" C="0.124377" G="0.314977" T="0.17636"/>
      <pos A="0.418941" C="0.141705" G="0.262996" T="0.17636"/>
      <pos A="0.141705" C="0.193686" G="0.314977" T="0.349632"/>
      <pos A="0.314977" C="0.29765" G="0.193686" T="0.193686"/>
      <pos A="0.245668" C="0.228341" G="0.124377" T="0.401614"/>
      <pos A="0.332304" C="0.193686" G="0.17636" T="0.29765"/>
      <pos A="0.0723951" C="0.29765" G="0.384286" T="0.245668"/>
      <pos A="0.418941" C="0.280323" G="0.280323" T="0.0204138"/>
      <pos A="0.574886" C="0.124377" G="0.193686" T="0.10705"/>
      <pos A="0.280323" C="0.193686" G="0.384286" T="0.141705"/>
      <pos A="0.592213" C="0.193686" G="0.17636" T="0.0377412"/>
      <pos A="0.401614" C="0.141705" G="0.159032" T="0.29765"/>
      <pos A="0.0897225" C="0.0897225" G="0.48825" T="0.332304"/>
      <pos A="0.17636" C="0.193686" G="0.29765" T="0.332304"/>
      <pos A="0.17636" C="0.159032" G="0.332304" T="0.332304"/>
      <pos A="0.401614" C="0.10705" G="0.314977" T="0.17636"/>
      <pos A="0.262996" C="0.193686" G="0.366959" T="0.17636"/>
      <pos A="0.193686" C="0.332304" G="0.228341" T="0.245668"/>
      <pos A="0.262996" C="0.0550686" G="0.159032" T="0.522905"/>
      <pos A="0.141705" C="0.159032" G="0.245668" T="0.453595"/>
      <pos A="0.10705" C="0.228341" G="0.29765" T="0.366959"/>
      <pos A="0.0897225" C="0.540232" G="0.228341" T="0.141705"/>
      <pos A="0.332304" C="0.29765" G="0.17636" T="0.193686"/>
      <pos A="0.401614" C="0.262996" G="0.10705" T="0.228341"/>
      <pos A="0.280323" C="0.228341" G="0.366959" T="0.124377"/>
      <pos A="0.193686" C="0.418941" G="0.211013" T="0.17636"/>
      <pos A="0.436268" C="0.245668" G="0.0897225" T="0.228341"/>
      <pos A="0.401614" C="0.0377412" G="0.418941" T="0.141705"/>
      <pos A="0.141705" C="0.29765" G="0.245668" T="0.314977"/>
      <pos A="0.245668" C="0.211013" G="0.29765" T="0.245668"/>
      <pos A="0.211013" C="0.211013" G="0.211013" T="0.366959"/>
    </motif>
    <motif db="0" id="M126" alt="O126" length="40" nsites="8" evalue="1.3e-003">
      <pos A="0.25" C="0.743827" G="0.00308642" T="0.00308642"/>
      <pos A="0.496914" C="0.25" G="0.00308642" T="0.25"/>
      <pos A="0.25" C="0.496914" G="0.00308642" T="0.25"/>
      <pos A="0.496914" C="0.25" G="0.00308642" T="0.25"/>
      <pos A="0.25" C="0.00308642" G="0.496914" T="0.25"/>
      <pos A="0.25" C="0.496914" G="0.25" T="0.00308642"/>
      <pos A="0.25" C="0.00308642" G="0.00308642" T="0.743827"/>
      <pos A="0.00308642" C="0.496914" G="0.25" T="0.25"/>
      <pos A="0.00308642" C="0.25" G="0.496914" T="0.25"/>
      <pos A="0.496914" C="0.00308642" G="0.00308642" T="0.496914"/>
      <pos A="0.496914" C="0.00308642" G="0.00308642" T="0.496914"/>
      <pos A="0.00308642" C="0.00308642" G="0.743827" T="0.25"/>
      <pos A="0.00308642" C="0.25" G="0.25" T="0.496914"/>
      <pos A="0.743827" C="0.25" G="0.00308642" T="0.00308642"/>
      <pos A="0.25" C="0.00308642" G="0.25" T="0.496914"/>
      <pos A="0.25" C="0.00308642" G="0.496914" T="0.25"/>
      <pos A="0.743827" C="0.00308642" G="0.00308642" T="0.25"/>
      <pos A="0.00308642" C="0.25" G="0.496914" T="0.25"/>
      <pos A="0.496914" C="0.00308642" G="0.00308642" T="0.496914"/>
      <pos A="0.990741" C="0.00308642" G="0.00308642" T="0.00308642"/>
      <pos A="0.496914" C="0.00308642" G="0.25" T="0.25"/>
      <pos A="0.00308642" C="0.25" G="0.25" T="0.496914"/>
      <pos A="0.25" C="0.25" G="0.00308642" T="0.496914"/>
      <pos A="0.00308642" C="0.25" G="0.25" T="0.496914"/>
      <pos A="0.00308642" C="0.25" G="0.496914" T="0.25"/>
      <pos A="0.25" C="0.00308642" G="0.25" T="0.496914"/>
      <pos A="0.496914" C="0.00308642" G="0.25" T="0.25"/>
      <pos A="0.496914" C="0.25" G="0.25" T="0.00308642"/>
      <pos A="0.496914" C="0.25" G="0.00308642" T="0.25"/>
      <pos A="0.496914" C="0.00308642" G="0.00308642" T="0.496914"/>
      <pos A="0.00308642" C="0.25" G="0.25" T="0.496914"/>
      <pos A="0.25" C="0.00308642" G="0.25" T="0.496914"/>
      <pos A="0.496914" C="0.25" G="0.00308642" T="0.25"/>
      <pos A="0.496914" C="0.00308642" G="0.00308642" T="0.496914"/>
      <pos A="0.743827" C="0.00308642" G="0.25" T="0.00308642"/>
      <pos A="0.25" C="0.00308642" G="0.496914" T="0.25"/>
      <pos A="0.00308642" C="0.00308642" G="0.496914" T="0.496914"/>
      <pos A="0.25" C="0.00308642" G="0.25" T="0.496914"/>
      <pos A="0.00308642" C="0.743827" G="0.00308642" T="0.25"/>
      <pos A="0.25" C="0.00308642" G="0.00308642" T="0.743827"/>
    </motif>
    <motif db="0" id="M127" alt="O127" length="40" nsites="8" evalue="1.3e-003">
      <pos A="0.224321" C="0.200617" G="0.232222" T="0.34284"/>
      <pos A="0.255926" C="0.311235" G="0.224321" T="0.208519"/>
      <pos A="0.248025" C="0.169012" G="0.255926" T="0.327037"/>
      <pos A="0.311235" C="0.263827" G="0.184815" T="0.240123"/>
      <pos A="0.374444" C="0.200617" G="0.09" T="0.334938"/>
      <pos A="0.350741" C="0.129506" G="0.192716" T="0.327037"/>
      <pos A="0.255926" C="0.248025" G="0.200617" T="0.295432"/>
      <pos A="0.129506" C="0.248025" G="0.469259" T="0.15321"/>
      <pos A="0.27963" C="0.224321" G="0.248025" T="0.248025"/>
      <pos A="0.303333" C="0.184815" G="0.208519" T="0.303333"/>
      <pos A="0.232222" C="0.15321" G="0.311235" T="0.303333"/>
      <pos A="0.176914" C="0.271728" G="0.240123" T="0.311235"/>
      <pos A="0.176914" C="0.34284" G="0.184815" T="0.295432"/>
      <pos A="0.27963" C="0.366543" G="0.09" T="0.263827"/>
      <pos A="0.327037" C="0.0662963" G="0.208519" T="0.398148"/>
      <pos A="0.255926" C="0.255926" G="0.319136" T="0.169012"/>
      <pos A="0.200617" C="0.334938" G="0.169012" T="0.295432"/>
      <pos A="0.303333" C="0.208519" G="0.192716" T="0.295432"/>
      <pos A="0.200617" C="0.255926" G="0.27963" T="0.263827"/>
      <pos A="0.334938" C="0.303333" G="0.161111" T="0.200617"/>
      <pos A="0.240123" C="0.240123" G="0.192716" T="0.327037"/>
      <pos A="0.390247" C="0.169012" G="0.248025" T="0.192716"/>
      <pos A="0.161111" C="0.129506" G="0.382346" T="0.327037"/>
      <pos A="0.271728" C="0.15321" G="0.327037" T="0.248025"/>
      <pos A="0.303333" C="0.319136" G="0.21642" T="0.161111"/>
      <pos A="0.327037" C="0.176914" G="0.295432" T="0.200617"/>
      <pos A="0.319136" C="0.0820988" G="0.137407" T="0.461358"/>
      <pos A="0.113704" C="0.248025" G="0.429753" T="0.208519"/>
      <pos A="0.255926" C="0.200617" G="0.327037" T="0.21642"/>
      <pos A="0.208519" C="0.145309" G="0.192716" T="0.453457"/>
      <pos A="0.240123" C="0.319136" G="0.184815" T="0.255926"/>
      <pos A="0.47716" C="0.129506" G="0.15321" T="0.240123"/>
      <pos A="0.224321" C="0.319136" G="0.271728" T="0.184815"/>
      <pos A="0.334938" C="0.271728" G="0.263827" T="0.129506"/>
      <pos A="0.358642" C="0.192716" G="0.105802" T="0.34284"/>
      <pos A="0.248025" C="0.248025" G="0.255926" T="0.248025"/>
      <pos A="0.287531" C="0.113704" G="0.319136" T="0.27963"/>
      <pos A="0.169012" C="0.176914" G="0.34284" T="0.311235"/>
      <pos A="0.21642" C="0.311235" G="0.358642" T="0.113704"/>
      <pos A="0.15321" C="0.319136" G="0.176914" T="0.350741"/>
    </motif>
    <motif db="0" id="M13" alt="O13" length="40" nsites="8" evalue="1.3e-003">
      <pos A="0.099443" C="0.219888" G="0.46078" T="0.219888"/>
      <pos A="0.123532" C="0.147621" G="0.412601" T="0.316245"/>
      <pos A="0.147621" C="0.171711" G="0.268067" T="0.412601"/>
      <pos A="0.171711" C="0.46078" G="0.219888" T="0.147621"/>
      <pos A="0.340334" C="0.123532" G="0.147621" T="0.388513"/>
      <pos A="0.219888" C="0.340334" G="0.340334" T="0.099443"/>
      <pos A="0.388513" C="0.099443" G="0.123532" T="0.388513"/>
      <pos A="0.292156" C="0.0753541" G="0.364424" T="0.268067"/>
      <pos A="0.1958" C="0.243977" G="0.292156" T="0.268067"/>
      <pos A="0.219888" C="0.147621" G="0.147621" T="0.484869"/>
      <pos A="0.533047" C="0.147621" G="0.243977" T="0.0753541"/>
      <pos A="0.364424" C="0.1958" G="0.171711" T="0.268067"/>
      <pos A="0.508958" C="0.292156" G="0.171711" T="0.0271753"/>
      <pos A="0.340334" C="0.292156" G="0.1958" T="0.171711"/>
      <pos A="0.219888" C="0.1958" G="0.243977" T="0.340334"/>
      <pos A="0.219888" C="0.388513" G="0.1958" T="0.1958"/>
      <pos A="0.43669" C="0.243977" G="0.147621" T="0.171711"/>
      <pos A="0.1958" C="0.268067" G="0.243977" T="0.292156"/>
      <pos A="0.412601" C="0.316245" G="0.147621" T="0.123532"/>
      <pos A="0.1958" C="0.292156" G="0.340334" T="0.171711"/>
      <pos A="0.243977" C="0.219888" G="0.316245" T="0.219888"/>
      <pos A="0.581226" C="0.123532" G="0.1958" T="0.099443"/>
      <pos A="0.388513" C="0.0512642" G="0.388513" T="0.171711"/>
      <pos A="0.123532" C="0.364424" G="0.243977" T="0.268067"/>
      <pos A="0.1958" C="0.147621" G="0.316245" T="0.340334"/>
      <pos A="0.316245" C="0.1958" G="0.268067" T="0.219888"/>
      <pos A="0.43669" C="0.0271753" G="0.412601" T="0.123532"/>
      <pos A="0.412601" C="0.123532" G="0.243977" T="0.219888"/>
      <pos A="0.219888" C="0.268067" G="0.388513" T="0.123532"/>
      <pos A="0.1958" C="0.364424" G="0.171711" T="0.268067"/>
      <pos A="0.123532" C="0.1958" G="0.099443" T="0.581226"/>
      <pos A="0.340334" C="0.219888" G="0.243977" T="0.1958"/>
      <pos A="0.219888" C="0.316245" G="0.243977" T="0.219888"/>
      <pos A="0.1958" C="0.171711" G="0.147621" T="0.484869"/>
      <pos A="0.0512642" C="0.123532" G="0.388513" T="0.43669"/>
      <pos A="0.147621" C="0.533047" G="0.123532" T="0.1958"/>
      <pos A="0.1958" C="0.412601" G="0.0271753" T="0.364424"/>
      <pos A="0.219888" C="0.243977" G="0.219888" T="0.316245"/>
      <pos A="0.219888" C="0.1958" G="0.1958" T="0.388513"/>
      <pos A="0.412601" C="0.243977" G="0.292156" T="0.0512642"/>
    </motif>
    <motif db="0" id="M14" alt="O14" length="40" nsites="8" evalue="1.3e-003">
      <pos A="0.271728" C="0.145309" G="0.184815" T="0.398148"/>
      <pos A="0.169012" C="0.121605" G="0.184815" T="0.524568"/>
      <pos A="0.382346" C="0.271728" G="0.200617" T="0.145309"/>
      <pos A="0.263827" C="0.121605" G="0.334938" T="0.27963"/>
      <pos A="0.248025" C="0.176914" G="0.232222" T="0.34284"/>
      <pos A="0.358642" C="0.169012" G="0.192716" T="0.27963"/>
      <pos A="0.271728" C="0.398148" G="0.287531" T="0.0425926"/>
      <pos A="0.34284" C="0.287531" G="0.21642" T="0.15321"/>
      <pos A="0.311235" C="0.192716" G="0.271728" T="0.224321"/>
      <pos A="0.271728" C="0.137407" G="0.390247" T="0.200617"/>
      <pos A="0.327037" C="0.200617" G="0.161111" T="0.311235"/>
      <pos A="0.311235" C="0.224321" G="0.224321" T="0.240123"/>
      <pos A="0.184815" C="0.232222" G="0.200617" T="0.382346"/>
      <pos A="0.15321" C="0.47716" G="0.208519" T="0.161111"/>
      <pos A="0.295432" C="0.303333" G="0.145309" T="0.255926"/>
      <pos A="0.334938" C="0.248025" G="0.240123" T="0.176914"/>
      <pos A="0.240123" C="0.287531" G="0.105802" T="0.366543"/>
      <pos A="0.334938" C="0.263827" G="0.09" T="0.311235"/>
      <pos A="0.232222" C="0.0979012" G="0.263827" T="0.406049"/>
      <pos A="0.303333" C="0.184815" G="0.319136" T="0.192716"/>
      <pos A="0.263827" C="0.232222" G="0.271728" T="0.232222"/>
      <pos A="0.311235" C="0.0662963" G="0.263827" T="0.358642"/>
      <pos A="0.287531" C="0.255926" G="0.255926" T="0.200617"/>
      <pos A="0.271728" C="0.263827" G="0.255926" T="0.208519"/>
      <pos A="0.303333" C="0.303333" G="0.0741975" T="0.319136"/>
      <pos A="0.240123" C="0.0583951" G="0.224321" T="0.47716"/>
      <pos A="0.129506" C="0.208519" G="0.461358" T="0.200617"/>
      <pos A="0.248025" C="0.295432" G="0.27963" T="0.176914"/>
      <pos A="0.374444" C="0.137407" G="0.263827" T="0.224321"/>
      <pos A="0.255926" C="0.295432" G="0.240123" T="0.208519"/>
      <pos A="0.21642" C="0.192716" G="0.327037" T="0.263827"/>
      <pos A="0.303333" C="0.208519" G="0.21642" T="0.271728"/>
      <pos A="0.137407" C="0.295432" G="0.350741" T="0.21642"/>
      <pos A="0.255926" C="0.232222" G="0.169012" T="0.34284"/>
      <pos A="0.129506" C="0.200617" G="0.350741" T="0.319136"/>
      <pos A="0.327037" C="0.15321" G="0.240123" T="0.27963"/>
      <pos A="0.358642" C="0.232222" G="0.184815" T="0.224321"/>
      <pos A="0.224321" C="0.303333" G="0.184815" T="0.287531"/>
      <pos A="0.271728" C="0.192716" G="0.21642" T="0.319136"/>
      <pos A="0.358642" C="0.169012" G="0.406049" T="0.0662963"/>
    </motif>
    <motif db="0" id="M15" alt="O15" length="40" nsites="8" evalue="1.3e-003">
      <pos A="0.295432" C="0.15321" G="0.374444" T="0.176914"/>
      <pos A="0.327037" C="0.295432" G="0.137407" T="0.240123"/>
      <pos A="0.398148" C="0.121605" G="0.208519" T="0.271728"/>
      <pos A="0.169012" C="0.406049" G="0.232222" T="0.192716"/>
      <pos A="0.271728" C="0.232222" G="0.169012" T="0.327037"/>
      <pos A="0.0979012" C="0.192716" G="0.303333" T="0.406049"/>
      <pos A="0.232222" C="0.232222" G="0.176914" T="0.358642"/>
      <pos A="0.161111" C="0.263827" G="0.263827" T="0.311235"/>
      <pos A="0.255926" C="0.271728" G="0.129506" T="0.34284"/>
      <pos A="0.271728" C="0.176914" G="0.0820988" T="0.469259"/>
      <pos A="0.240123" C="0.263827" G="0.311235" T="0.184815"/>
      <pos A="0.524568" C="0.0979012" G="0.263827" T="0.113704"/>
      <pos A="0.27963" C="0.161111" G="0.374444" T="0.184815"/>
      <pos A="0.15321" C="0.263827" G="0.382346" T="0.200617"/>
      <pos A="0.390247" C="0.192716" G="0.184815" T="0.232222"/>
      <pos A="0.184815" C="0.287531" G="0.27963" T="0.248025"/>
      <pos A="0.429753" C="0.21642" G="0.137407" T="0.21642"/>
      <pos A="0.208519" C="0.137407" G="0.366543" T="0.287531"/>
      <pos A="0.192716" C="0.374444" G="0.240123" T="0.192716"/>
      <pos A="0.27963" C="0.21642" G="0.248025" T="0.255926"/>
      <pos A="0.208519" C="0.137407" G="0.224321" T="0.429753"/>
      <pos A="0.287531" C="0.184815" G="0.287531" T="0.240123"/>
      <pos A="0.224321" C="0.319136" G="0.200617" T="0.255926"/>
      <pos A="0.319136" C="0.15321" G="0.232222" T="0.295432"/>
      <pos A="0.232222" C="0.161111" G="0.263827" T="0.34284"/>
      <pos A="0.240123" C="0.374444" G="0.271728" T="0.113704"/>
      <pos A="0.21642" C="0.390247" G="0.161111" T="0.232222"/>
      <pos A="0.311235" C="0.271728" G="0.184815" T="0.232222"/>
      <pos A="0.27963" C="0.224321" G="0.27963" T="0.21642"/>
      <pos A="0.176914" C="0.105802" G="0.232222" T="0.485062"/>
      <pos A="0.271728" C="0.303333" G="0.200617" T="0.224321"/>
      <pos A="0.287531" C="0.192716" G="0.21642" T="0.303333"/>
      <pos A="0.271728" C="0.161111" G="0.319136" T="0.248025"/>
      <pos A="0.240123" C="0.129506" G="0.469259" T="0.161111"/>
      <pos A="0.137407" C="0.311235" G="0.358642" T="0.192716"/>
      <pos A="0.421852" C="0.200617" G="0.161111" T="0.21642"/>
      <pos A="0.382346" C="0.169012" G="0.169012" T="0.27963"/>
      <pos A="0.263827" C="0.145309" G="0.390247" T="0.200617"/>
      <pos A="0.366543" C="0.15321" G="0.0583951" T="0.421852"/>
      <pos A="0.240123" C="0.255926" G="0.200617" T="0.303333"/>
    </motif>
    <motif db="0" id="M16" alt="O16" length="40" nsites="8" evalue="1.3e-003">
      <pos A="0.25" C="0.00308642" G="0.25" T="0.496914"/>
      <pos A="0.25" C="0.00308642" G="0.00308642" T="0.743827"/>
      <pos A="0.00308642" C="0.25" G="0.00308642" T="0.743827"/>
      <pos A="0.25" C="0.25" G="0.25" T="0.25"/>
      <pos A="0.496914" C="0.00308642" G="0.25" T="0.25"/>
      <pos A="0.00308642" C="0.496914" G="0.496914" T="0.00308642"/>
      <pos A="0.00308642" C="0.743827" G="0.00308642" T="0.25"/>
      <pos A="0.496914" C="0.25" G="0.00308642" T="0.25"/>
      <pos A="0.00308642" C="0.25" G="0.00308642" T="0.743827"/>
      <pos A="0.00308642" C="0.496914" G="0.496914" T="0.00308642"/>
      <pos A="0.00308642" C="0.25" G="0.25" T="0.496914"/>
      <pos A="0.25" C="0.25" G="0.25" T="0.25"/>
      <pos A="0.00308642" C="0.25" G="0.496914" T="0.25"/>
      <pos A="0.25" C="0.25" G="0.496914" T="0.00308642"/>
      <pos A="0.25" C="0.743827" G="0.00308642" T="0.00308642"/>
      <pos A="0.25" C="0.00308642" G="0.25" T="0.496914"/>
      <pos A="0.496914" C="0.25" G="0.00308642" T="0.25"/>
      <pos A="0.25" C="0.00308642" G="0.496914" T="0.25"/>
      <pos A="0.743827" C="0.25" G="0.00308642" T="0.00308642"/>
      <pos A="0.496914" C="0.25" G="0.25" T="0.00308642"/>
      <pos A="0.25" C="0.496914" G="0.25" T="0.00308642"/>
      <pos A="0.00308642" C="0.496914" G="0.00308642" T="0.496914"/>
      <pos A="0.00308642" C="0.25" G="0.496914" T="0.25"/>
      <pos A="0.00308642" C="0.25" G="0.743827" T="0.00308642"/>
      <pos A="0.00308642" C="0.496914" G="0.25" T="0.25"/>
      <pos A="0.25" C="0.00308642" G="0.25" T="0.496914"/>
      <pos A="0.00308642" C="0.496914" G="0.25" T="0.25"/>
      <pos A="0.25" C="0.00308642" G="0.00308642" T="0.743827"/>
      <pos A="0.00308642" C="0.496914" G="0.496914" T="0.00308642"/>
      <pos A="0.00308642" C="0.496914" G="0.00308642" T="0.496914"/>
      <pos A="0.496914" C="0.496914" G="0.00308642" T="0.00308642"/>
      <pos A="0.496914" C="0.00308642" G="0.00308642" T="0.496914"/>
      <pos A="0.496914" C="0.00308642" G="0.25" T="0.25"/>
      <pos A="0.00308642" C="0.00308642" G="0.496914" T="0.496914"/>
      <pos A="0.00308642" C="0.496914" G="0.496914" T="0.00308642"/>
      <pos A="0.496914" C="0.25" G="0.25" T="0.00308642"/>
      <pos A="0.00308642" C="0.743827" G="0.25" T="0.00308642"/>
      <pos A="0.00308642" C="0.00308642" G="0.00308642" T="0.990741"/>
      <pos A="0.25" C="0.25" G="0.00308642" T="0.496914"/>
      <pos A="0.25" C="0.00308642" G="0.00308642" T="0.743827"/>
    </motif>
    <motif db="0" id="M17" alt="O17" length="40" nsites="8" evalue="1.3e-003">
      <pos A="0.242518" C="0.212589" G="0.272446" T="0.272446"/>
      <pos A="0.152731" C="0.212589" G="0.362233" T="0.272446"/>
      <pos A="0.362233" C="0.18266" G="0.212589" T="0.242518"/>
      <pos A="0.302375" C="0.18266" G="0.332304" T="0.18266"/>
      <pos A="0.18266" C="0.152731" G="0.152731" T="0.511879"/>
      <pos A="0.392162" C="0.0928731" G="0.212589" T="0.302375"/>
      <pos A="0.45202" C="0.0629442" G="0.152731" T="0.332304"/>
      <pos A="0.302375" C="0.272446" G="0.332304" T="0.0928731"/>
      <pos A="0.422091" C="0.122802" G="0.272446" T="0.18266"/>
      <pos A="0.272446" C="0.122802" G="0.332304" T="0.272446"/>
      <pos A="0.242518" C="0.212589" G="0.0629442" T="0.481949"/>
      <pos A="0.18266" C="0.481949" G="0.242518" T="0.0928731"/>
      <pos A="0.18266" C="0.242518" G="0.212589" T="0.362233"/>
      <pos A="0.332304" C="0.0928731" G="0.392162" T="0.18266"/>
      <pos A="0.18266" C="0.45202" G="0.332304" T="0.0330153"/>
      <pos A="0.302375" C="0.272446" G="0.122802" T="0.302375"/>
      <pos A="0.0629442" C="0.0928731" G="0.601665" T="0.242518"/>
      <pos A="0.152731" C="0.392162" G="0.272446" T="0.18266"/>
      <pos A="0.362233" C="0.242518" G="0.0928731" T="0.302375"/>
      <pos A="0.0928731" C="0.45202" G="0.272446" T="0.18266"/>
      <pos A="0.212589" C="0.272446" G="0.18266" T="0.332304"/>
      <pos A="0.152731" C="0.362233" G="0.302375" T="0.18266"/>
      <pos A="0.422091" C="0.302375" G="0.242518" T="0.0330153"/>
      <pos A="0.212589" C="0.242518" G="0.212589" T="0.332304"/>
      <pos A="0.332304" C="0.212589" G="0.332304" T="0.122802"/>
      <pos A="0.302375" C="0.18266" G="0.242518" T="0.272446"/>
      <pos A="0.122802" C="0.332304" G="0.45202" T="0.0928731"/>
      <pos A="0.362233" C="0.302375" G="0.0330153" T="0.302375"/>
      <pos A="0.272446" C="0.362233" G="0.18266" T="0.18266"/>
      <pos A="0.122802" C="0.18266" G="0.242518" T="0.45202"/>
      <pos A="0.18266" C="0.0928731" G="0.422091" T="0.302375"/>
      <pos A="0.152731" C="0.332304" G="0.0928731" T="0.422091"/>
      <pos A="0.152731" C="0.481949" G="0.0928731" T="0.272446"/>
      <pos A="0.18266" C="0.242518" G="0.302375" T="0.272446"/>
      <pos A="0.122802" C="0.152731" G="0.45202" T="0.272446"/>
      <pos A="0.332304" C="0.122802" G="0.362233" T="0.18266"/>
      <pos A="0.332304" C="0.152731" G="0.18266" T="0.332304"/>
      <pos A="0.362233" C="0.0330153" G="0.272446" T="0.332304"/>
      <pos A="0.212589" C="0.18266" G="0.18266" T="0.422091"/>
      <pos A="0.45202" C="0.0330153" G="0.0330153" T="0.481949"/>
    </motif>
    <motif db="0" id="M18" alt="O18" length="40" nsites="8" evalue="1.3e-003">
      <pos A="0.315844" C="0.266461" G="0.118313" T="0.299383"/>
      <pos A="0.200617" C="0.332304" G="0.200617" T="0.266461"/>
      <pos A="0.348765" C="0.266461" G="0.134773" T="0.25"/>
      <pos A="0.463992" C="0.118313" G="0.184156" T="0.233539"/>
      <pos A="0.25" C="0.0360079" G="0.184156" T="0.529835"/>
      <pos A="0.299383" C="0.266461" G="0.184156" T="0.25"/>
      <pos A="0.167696" C="0.43107" G="0.184156" T="0.217079"/>
      <pos A="0.299383" C="0.167696" G="0.184156" T="0.348765"/>
      <pos A="0.184156" C="0.414609" G="0.167696" T="0.233539"/>
      <pos A="0.134773" C="0.167696" G="0.151235" T="0.546296"/>
      <pos A="0.167696" C="0.101852" G="0.513375" T="0.217079"/>
      <pos A="0.299383" C="0.332304" G="0.299383" T="0.0689304"/>
      <pos A="0.480452" C="0.315844" G="0.0689304" T="0.134773"/>
      <pos A="0.217079" C="0.184156" G="0.184156" T="0.414609"/>
      <pos A="0.151235" C="0.200617" G="0.447531" T="0.200617"/>
      <pos A="0.315844" C="0.167696" G="0.25" T="0.266461"/>
      <pos A="0.398148" C="0.151235" G="0.184156" T="0.266461"/>
      <pos A="0.315844" C="0.217079" G="0.365227" T="0.101852"/>
      <pos A="0.315844" C="0.282921" G="0.332304" T="0.0689304"/>
      <pos A="0.332304" C="0.43107" G="0.167696" T="0.0689304"/>
      <pos A="0.151235" C="0.414609" G="0.151235" T="0.282921"/>
      <pos A="0.118313" C="0.25" G="0.25" T="0.381687"/>
      <pos A="0.233539" C="0.184156" G="0.184156" T="0.398148"/>
      <pos A="0.25" C="0.151235" G="0.43107" T="0.167696"/>
      <pos A="0.233539" C="0.200617" G="0.299383" T="0.266461"/>
      <pos A="0.151235" C="0.348765" G="0.25" T="0.25"/>
      <pos A="0.200617" C="0.217079" G="0.266461" T="0.315844"/>
      <pos A="0.217079" C="0.365227" G="0.25" T="0.167696"/>
      <pos A="0.365227" C="0.200617" G="0.101852" T="0.332304"/>
      <pos A="0.217079" C="0.282921" G="0.184156" T="0.315844"/>
      <pos A="0.233539" C="0.0195477" G="0.348765" T="0.398148"/>
      <pos A="0.151235" C="0.299383" G="0.25" T="0.299383"/>
      <pos A="0.217079" C="0.332304" G="0.25" T="0.200617"/>
      <pos A="0.348765" C="0.332304" G="0.151235" T="0.167696"/>
      <pos A="0.200617" C="0.282921" G="0.101852" T="0.414609"/>
      <pos A="0.43107" C="0.134773" G="0.151235" T="0.282921"/>
      <pos A="0.365227" C="0.184156" G="0.348765" T="0.101852"/>
      <pos A="0.315844" C="0.332304" G="0.184156" T="0.167696"/>
      <pos A="0.282921" C="0.0689304" G="0.184156" T="0.463992"/>
      <pos A="0.134773" C="0.398148" G="0.299383" T="0.167696"/>
    </motif>
    <motif db="0" id="M19" alt="O19" length="40" nsites="8" evalue="1.3e-003">
      <pos A="0.0867862" C="0.304405" G="0.237445" T="0.371364"/>
      <pos A="0.203965" C="0.321145" G="0.203965" T="0.270924"/>
      <pos A="0.371364" C="0.137005" G="0.220705" T="0.270924"/>
      <pos A="0.203965" C="0.187226" G="0.153745" T="0.455064"/>
      <pos A="0.254185" C="0.354624" G="0.203965" T="0.187226"/>
      <pos A="0.287665" C="0.203965" G="0.0365659" T="0.471803"/>
      <pos A="0.321145" C="0.120266" G="0.321145" T="0.237445"/>
      <pos A="0.137005" C="0.170486" G="0.270924" T="0.421584"/>
      <pos A="0.455064" C="0.170486" G="0.220705" T="0.153745"/>
      <pos A="0.488543" C="0.220705" G="0.170486" T="0.120266"/>
      <pos A="0.287665" C="0.304405" G="0.270924" T="0.137005"/>
      <pos A="0.421584" C="0.187226" G="0.120266" T="0.270924"/>
      <pos A="0.187226" C="0.170486" G="0.572243" T="0.0700464"/>
      <pos A="0.371364" C="0.203965" G="0.120266" T="0.304405"/>
      <pos A="0.421584" C="0.0867862" G="0.187226" T="0.304405"/>
      <pos A="0.220705" C="0.0533057" G="0.371364" T="0.354624"/>
      <pos A="0.0533057" C="0.170486" G="0.371364" T="0.404844"/>
      <pos A="0.203965" C="0.254185" G="0.371364" T="0.170486"/>
      <pos A="0.471803" C="0.187226" G="0.120266" T="0.220705"/>
      <pos A="0.137005" C="0.187226" G="0.287665" T="0.388105"/>
      <pos A="0.404844" C="0.0867862" G="0.187226" T="0.321145"/>
      <pos A="0.354624" C="0.153745" G="0.187226" T="0.304405"/>
      <pos A="0.220705" C="0.270924" G="0.220705" T="0.287665"/>
      <pos A="0.471803" C="0.203965" G="0.153745" T="0.170486"/>
      <pos A="0.354624" C="0.203965" G="0.270924" T="0.170486"/>
      <pos A="0.438324" C="0.0533057" G="0.337884" T="0.170486"/>
      <pos A="0.287665" C="0.321145" G="0.120266" T="0.270924"/>
      <pos A="0.220705" C="0.237445" G="0.354624" T="0.187226"/>
      <pos A="0.203965" C="0.354624" G="0.0365659" T="0.404844"/>
      <pos A="0.388105" C="0.120266" G="0.203965" T="0.287665"/>
      <pos A="0.270924" C="0.187226" G="0.203965" T="0.337884"/>
      <pos A="0.287665" C="0.170486" G="0.304405" T="0.237445"/>
      <pos A="0.237445" C="0.270924" G="0.270924" T="0.220705"/>
      <pos A="0.153745" C="0.203965" G="0.371364" T="0.270924"/>
      <pos A="0.187226" C="0.321145" G="0.287665" T="0.203965"/>
      <pos A="0.170486" C="0.170486" G="0.0533057" T="0.605722"/>
      <pos A="0.287665" C="0.137005" G="0.220705" T="0.354624"/>
      <pos A="0.103526" C="0.120266" G="0.605722" T="0.170486"/>
      <pos A="0.203965" C="0.220705" G="0.304405" T="0.270924"/>
      <pos A="0.388105" C="0.0700464" G="0.254185" T="0.287665"/>
    </motif>
    <motif db="0" id="M2" alt="O2" length="40" nsites="8" evalue="1.3e-003">
      <pos A="0.34284" C="0.21642" G="0.184815" T="0.255926"/>
      <pos A="0.15321" C="0.121605" G="0.271728" T="0.453457"/>
      <pos A="0.169012" C="0.15321" G="0.311235" T="0.366543"/>
      <pos A="0.137407" C="0.184815" G="0.358642" T="0.319136"/>
      <pos A="0.240123" C="0.271728" G="0.200617" T="0.287531"/>
      <pos A="0.374444" C="0.240123" G="0.192716" T="0.192716"/>
      <pos A="0.263827" C="0.169012" G="0.27963" T="0.287531"/>
      <pos A="0.208519" C="0.240123" G="0.232222" T="0.319136"/>
      <pos A="0.161111" C="0.398148" G="0.15321" T="0.287531"/>
      <pos A="0.390247" C="0.137407" G="0.176914" T="0.295432"/>
      <pos A="0.287531" C="0.255926" G="0.208519" T="0.248025"/>
      <pos A="0.311235" C="0.15321" G="0.295432" T="0.240123"/>
      <pos A="0.311235" C="0.232222" G="0.208519" T="0.248025"/>
      <pos A="0.287531" C="0.382346" G="0.161111" T="0.169012"/>
      <pos A="0.224321" C="0.21642" G="0.200617" T="0.358642"/>
      <pos A="0.263827" C="0.382346" G="0.248025" T="0.105802"/>
      <pos A="0.358642" C="0.176914" G="0.200617" T="0.263827"/>
      <pos A="0.263827" C="0.161111" G="0.437654" T="0.137407"/>
      <pos A="0.390247" C="0.15321" G="0.184815" T="0.271728"/>
      <pos A="0.161111" C="0.15321" G="0.319136" T="0.366543"/>
      <pos A="0.485062" C="0.137407" G="0.21642" T="0.161111"/>
      <pos A="0.406049" C="0.129506" G="0.240123" T="0.224321"/>
      <pos A="0.255926" C="0.287531" G="0.208519" T="0.248025"/>
      <pos A="0.34284" C="0.15321" G="0.184815" T="0.319136"/>
      <pos A="0.248025" C="0.21642" G="0.303333" T="0.232222"/>
      <pos A="0.263827" C="0.263827" G="0.311235" T="0.161111"/>
      <pos A="0.390247" C="0.327037" G="0.0662963" T="0.21642"/>
      <pos A="0.319136" C="0.113704" G="0.232222" T="0.334938"/>
      <pos A="0.271728" C="0.129506" G="0.319136" T="0.27963"/>
      <pos A="0.169012" C="0.398148" G="0.232222" T="0.200617"/>
      <pos A="0.287531" C="0.192716" G="0.169012" T="0.350741"/>
      <pos A="0.15321" C="0.208519" G="0.208519" T="0.429753"/>
      <pos A="0.09" C="0.176914" G="0.303333" T="0.429753"/>
      <pos A="0.129506" C="0.311235" G="0.366543" T="0.192716"/>
      <pos A="0.319136" C="0.390247" G="0.176914" T="0.113704"/>
      <pos A="0.271728" C="0.382346" G="0.248025" T="0.0979012"/>
      <pos A="0.311235" C="0.0346914" G="0.240123" T="0.413951"/>
      <pos A="0.21642" C="0.184815" G="0.327037" T="0.271728"/>
      <pos A="0.248025" C="0.287531" G="0.287531" T="0.176914"/>
      <pos A="0.271728" C="0.121605" G="0.208519" T="0.398148"/>
    </motif>
    <motif db="0" id="M21" alt="O21" length="40" nsites="8" evalue="1.3e-003">
      <pos A="0.398148" C="0.200617" G="0.398148" T="0.00308642"/>
      <pos A="0.398148" C="0.00308642" G="0.398148" T="0.200617"/>
      <pos A="0.00308642" C="0.00308642" G="0.595679" T="0.398148"/>
      <pos A="0.00308642" C="0.595679" G="0.200617" T="0.200617"/>
      <pos A="0.200617" C="0.00308642" G="0.200617" T="0.595679"/>
      <pos A="0.00308642" C="0.398148" G="0.398148" T="0.200617"/>
      <pos A="0.200617" C="0.398148" G="0.200617" T="0.200617"/>
      <pos A="0.595679" C="0.00308642" G="0.398148" T="0.00308642"/>
      <pos A="0.00308642" C="0.398148" G="0.200617" T="0.398148"/>
      <pos A="0.79321" C="0.200617" G="0.00308642" T="0.00308642"/>
      <pos A="0.00308642" C="0.79321" G="0.200617" T="0.00308642"/>
      <pos A="0.398148" C="0.200617" G="0.398148" T="0.00308642"/>
      <pos A="0.398148" C="0.00308642" G="0.398148" T="0.200617"/>
      <pos A="0.00308642" C="0.79321" G="0.00308642" T="0.200617"/>
      <pos A="0.398148" C="0.595679" G="0.00308642" T="0.00308642"/>
      <pos A="0.595679" C="0.00308642" G="0.200617" T="0.200617"/>
      <pos A="0.00308642" C="0.398148" G="0.595679" T="0.00308642"/>
      <pos A="0.00308642" C="0.00308642" G="0.595679" T="0.398148"/>
      <pos A="0.00308642" C="0.200617" G="0.200617" T="0.595679"/>
      <pos A="0.398148" C="0.00308642" G="0.595679" T="0.00308642"/>
      <pos A="0.200617" C="0.398148" G="0.200617" T="0.200617"/>
      <pos A="0.200617" C="0.200617" G="0.200617" T="0.398148"/>
      <pos A="0.00308642" C="0.200617" G="0.79321" T="0.00308642"/>
      <pos A="0.398148" C="0.398148" G="0.00308642" T="0.200617"/>
      <pos A="0.00308642" C="0.200617" G="0.200617" T="0.595679"/>
      <pos A="0.595679" C="0.398148" G="0.00308642" T="0.00308642"/>
      <pos A="0.595679" C="0.00308642" G="0.200617" T="0.200617"/>
      <pos A="0.200617" C="0.200617" G="0.595679" T="0.00308642"/>
      <pos A="0.398148" C="0.200617" G="0.398148" T="0.00308642"/>
      <pos A="0.398148" C="0.200617" G="0.398148" T="0.00308642"/>
      <pos A="0.00308642" C="0.595679" G="0.200617" T="0.200617"/>
      <pos A="0.200617" C="0.398148" G="0.200617" T="0.200617"/>
      <pos A="0.200617" C="0.200617" G="0.398148" T="0.200617"/>
      <pos A="0.00308642" C="0.398148" G="0.595679" T="0.00308642"/>
      <pos A="0.200617" C="0.200617" G="0.398148" T="0.200617"/>
      <pos A="0.200617" C="0.200617" G="0.200617" T="0.398148"/>
      <pos A="0.200617" C="0.398148" G="0.200617" T="0.200617"/>
      <pos A="0.398148" C="0.00308642" G="0.398148" T="0.200617"/>
      <pos A="0.00308642" C="0.398148" G="0.398148" T="0.200617"/>
      <pos A="0.398148" C="0.200617" G="0.398148" T="0.00308642"/>
    </motif>
    <motif db="0" id="M22" alt="O22" length="40" nsites="8" evalue="1.3e-003">
      <pos A="0.327037" C="0.287531" G="0.121605" T="0.263827"/>
      <pos A="0.334938" C="0.121605" G="0.271728" T="0.271728"/>
      <pos A="0.232222" C="0.287531" G="0.176914" T="0.303333"/>
      <pos A="0.240123" C="0.184815" G="0.248025" T="0.327037"/>
      <pos A="0.255926" C="0.208519" G="0.0820988" T="0.453457"/>
      <pos A="0.21642" C="0.240123" G="0.350741" T="0.192716"/>
      <pos A="0.21642" C="0.327037" G="0.200617" T="0.255926"/>
      <pos A="0.287531" C="0.240123" G="0.15321" T="0.319136"/>
      <pos A="0.224321" C="0.27963" G="0.21642" T="0.27963"/>
      <pos A="0.445556" C="0.176914" G="0.21642" T="0.161111"/>
      <pos A="0.334938" C="0.137407" G="0.303333" T="0.224321"/>
      <pos A="0.224321" C="0.263827" G="0.287531" T="0.224321"/>
      <pos A="0.255926" C="0.121605" G="0.0188889" T="0.60358"/>
      <pos A="0.248025" C="0.303333" G="0.263827" T="0.184815"/>
      <pos A="0.263827" C="0.271728" G="0.192716" T="0.271728"/>
      <pos A="0.27963" C="0.0741975" G="0.334938" T="0.311235"/>
      <pos A="0.224321" C="0.21642" G="0.429753" T="0.129506"/>
      <pos A="0.34284" C="0.271728" G="0.176914" T="0.208519"/>
      <pos A="0.271728" C="0.184815" G="0.34284" T="0.200617"/>
      <pos A="0.255926" C="0.0820988" G="0.327037" T="0.334938"/>
      <pos A="0.295432" C="0.137407" G="0.406049" T="0.161111"/>
      <pos A="0.240123" C="0.15321" G="0.334938" T="0.271728"/>
      <pos A="0.200617" C="0.295432" G="0.295432" T="0.208519"/>
      <pos A="0.421852" C="0.271728" G="0.15321" T="0.15321"/>
      <pos A="0.327037" C="0.176914" G="0.303333" T="0.192716"/>
      <pos A="0.240123" C="0.303333" G="0.21642" T="0.240123"/>
      <pos A="0.200617" C="0.295432" G="0.350741" T="0.15321"/>
      <pos A="0.21642" C="0.390247" G="0.137407" T="0.255926"/>
      <pos A="0.255926" C="0.303333" G="0.09" T="0.350741"/>
      <pos A="0.113704" C="0.295432" G="0.121605" T="0.469259"/>
      <pos A="0.334938" C="0.0979012" G="0.161111" T="0.406049"/>
      <pos A="0.382346" C="0.184815" G="0.192716" T="0.240123"/>
      <pos A="0.224321" C="0.161111" G="0.327037" T="0.287531"/>
      <pos A="0.192716" C="0.232222" G="0.271728" T="0.303333"/>
      <pos A="0.334938" C="0.240123" G="0.200617" T="0.224321"/>
      <pos A="0.240123" C="0.287531" G="0.176914" T="0.295432"/>
      <pos A="0.311235" C="0.240123" G="0.232222" T="0.21642"/>
      <pos A="0.232222" C="0.176914" G="0.374444" T="0.21642"/>
      <pos A="0.295432" C="0.184815" G="0.334938" T="0.184815"/>
      <pos A="0.311235" C="0.327037" G="0.271728" T="0.09"/>
    </motif>
    <motif db="0" id="M23" alt="O23" length="40" nsites="8" evalue="1.3e-003">
      <pos A="0.00308642" C="0.771262" G="0.112826" T="0.112826"/>
      <pos A="0.222565" C="0.661523" G="0.112826" T="0.00308642"/>
      <pos A="0.332304" C="0.00308642" G="0.00308642" T="0.661523"/>
      <pos A="0.442043" C="0.222565" G="0.00308642" T="0.332304"/>
      <pos A="0.551784" C="0.00308642" G="0.222565" T="0.222565"/>
      <pos A="0.112826" C="0.332304" G="0.332304" T="0.222565"/>
      <pos A="0.222565" C="0.112826" G="0.551784" T="0.112826"/>
      <pos A="0.00308642" C="0.332304" G="0.551784" T="0.112826"/>
      <pos A="0.222565" C="0.112826" G="0.332304" T="0.332304"/>
      <pos A="0.222565" C="0.112826" G="0.222565" T="0.442043"/>
      <pos A="0.00308642" C="0.332304" G="0.551784" T="0.112826"/>
      <pos A="0.332304" C="0.112826" G="0.222565" T="0.332304"/>
      <pos A="0.332304" C="0.222565" G="0.332304" T="0.112826"/>
      <pos A="0.112826" C="0.661523" G="0.112826" T="0.112826"/>
      <pos A="0.332304" C="0.222565" G="0.112826" T="0.332304"/>
      <pos A="0.661523" C="0.222565" G="0.00308642" T="0.112826"/>
      <pos A="0.551784" C="0.222565" G="0.222565" T="0.00308642"/>
      <pos A="0.442043" C="0.00308642" G="0.222565" T="0.332304"/>
      <pos A="0.112826" C="0.222565" G="0.112826" T="0.551784"/>
      <pos A="0.332304" C="0.551784" G="0.112826" T="0.00308642"/>
      <pos A="0.112826" C="0.332304" G="0.00308642" T="0.551784"/>
      <pos A="0.222565" C="0.442043" G="0.00308642" T="0.332304"/>
      <pos A="0.332304" C="0.222565" G="0.112826" T="0.332304"/>
      <pos A="0.222565" C="0.551784" G="0.112826" T="0.112826"/>
      <pos A="0.551784" C="0.222565" G="0.00308642" T="0.222565"/>
      <pos A="0.00308642" C="0.112826" G="0.442043" T="0.442043"/>
      <pos A="0.222565" C="0.222565" G="0.332304" T="0.222565"/>
      <pos A="0.00308642" C="0.222565" G="0.442043" T="0.332304"/>
      <pos A="0.112826" C="0.442043" G="0.332304" T="0.112826"/>
      <pos A="0.442043" C="0.112826" G="0.112826" T="0.332304"/>
      <pos A="0.332304" C="0.00308642" G="0.112826" T="0.551784"/>
      <pos A="0.222565" C="0.332304" G="0.222565" T="0.222565"/>
      <pos A="0.332304" C="0.222565" G="0.00308642" T="0.442043"/>
      <pos A="0.00308642" C="0.112826" G="0.112826" T="0.771262"/>
      <pos A="0.112826" C="0.332304" G="0.332304" T="0.222565"/>
      <pos A="0.442043" C="0.00308642" G="0.332304" T="0.222565"/>
      <pos A="0.332304" C="0.222565" G="0.442043" T="0.00308642"/>
      <pos A="0.332304" C="0.222565" G="0.332304" T="0.112826"/>
      <pos A="0.332304" C="0.112826" G="0.112826" T="0.442043"/>
      <pos A="0.112826" C="0.442043" G="0.222565" T="0.222565"/>
    </motif>
    <motif db="0" id="M24" alt="O24" length="40" nsites="8" evalue="1.3e-003">
      <pos A="0.238242" C="0.191211" G="0.0501175" T="0.52043"/>
      <pos A="0.285273" C="0.238242" G="0.0501175" T="0.426366"/>
      <pos A="0.14418" C="0.238242" G="0.473398" T="0.14418"/>
      <pos A="0.0971486" C="0.191211" G="0.14418" T="0.567461"/>
      <pos A="0.191211" C="0.285273" G="0.285273" T="0.238242"/>
      <pos A="0.285273" C="0.567461" G="0.0971486" T="0.0501175"/>
      <pos A="0.52043" C="0.191211" G="0.14418" T="0.14418"/>
      <pos A="0.191211" C="0.14418" G="0.14418" T="0.52043"/>
      <pos A="0.379335" C="0.332304" G="0.14418" T="0.14418"/>
      <pos A="0.379335" C="0.191211" G="0.0501175" T="0.379335"/>
      <pos A="0.238242" C="0.379335" G="0.332304" T="0.0501175"/>
      <pos A="0.191211" C="0.191211" G="0.379335" T="0.238242"/>
      <pos A="0.238242" C="0.52043" G="0.14418" T="0.0971486"/>
      <pos A="0.14418" C="0.614492" G="0.0971486" T="0.14418"/>
      <pos A="0.238242" C="0.238242" G="0.0501175" T="0.473398"/>
      <pos A="0.238242" C="0.379335" G="0.238242" T="0.14418"/>
      <pos A="0.14418" C="0.426366" G="0.0971486" T="0.332304"/>
      <pos A="0.238242" C="0.0501175" G="0.567461" T="0.14418"/>
      <pos A="0.191211" C="0.14418" G="0.332304" T="0.332304"/>
      <pos A="0.191211" C="0.00308642" G="0.332304" T="0.473398"/>
      <pos A="0.238242" C="0.332304" G="0.285273" T="0.14418"/>
      <pos A="0.426366" C="0.0971486" G="0.191211" T="0.285273"/>
      <pos A="0.52043" C="0.14418" G="0.332304" T="0.00308642"/>
      <pos A="0.426366" C="0.238242" G="0.238242" T="0.0971486"/>
      <pos A="0.14418" C="0.379335" G="0.238242" T="0.238242"/>
      <pos A="0.14418" C="0.332304" G="0.332304" T="0.191211"/>
      <pos A="0.191211" C="0.191211" G="0.332304" T="0.285273"/>
      <pos A="0.426366" C="0.238242" G="0.0971486" T="0.238242"/>
      <pos A="0.0971486" C="0.14418" G="0.238242" T="0.52043"/>
      <pos A="0.191211" C="0.285273" G="0.285273" T="0.238242"/>
      <pos A="0.285273" C="0.191211" G="0.14418" T="0.379335"/>
      <pos A="0.332304" C="0.14418" G="0.379335" T="0.14418"/>
      <pos A="0.0501175" C="0.379335" G="0.285273" T="0.285273"/>
      <pos A="0.473398" C="0.238242" G="0.0971486" T="0.191211"/>
      <pos A="0.332304" C="0.332304" G="0.191211" T="0.14418"/>
      <pos A="0.332304" C="0.191211" G="0.285273" T="0.191211"/>
      <pos A="0.285273" C="0.379335" G="0.285273" T="0.0501175"/>
      <pos A="0.14418" C="0.14418" G="0.426366" T="0.285273"/>
      <pos A="0.285273" C="0.52043" G="0.191211" T="0.00308642"/>
      <pos A="0.614492" C="0.0971486" G="0.0971486" T="0.191211"/>
    </motif>
    <motif db="0" id="M25" alt="O25" length="40" nsites="8" evalue="1.3e-003">
      <pos A="0.332304" C="0.167696" G="0.00308642" T="0.496914"/>
      <pos A="0.496914" C="0.00308642" G="0.332304" T="0.167696"/>
      <pos A="0.332304" C="0.00308642" G="0.496914" T="0.167696"/>
      <pos A="0.00308642" C="0.00308642" G="0.661523" T="0.332304"/>
      <pos A="0.167696" C="0.332304" G="0.167696" T="0.332304"/>
      <pos A="0.496914" C="0.00308642" G="0.00308642" T="0.496914"/>
      <pos A="0.332304" C="0.496914" G="0.167696" T="0.00308642"/>
      <pos A="0.661523" C="0.167696" G="0.00308642" T="0.167696"/>
      <pos A="0.496914" C="0.00308642" G="0.167696" T="0.332304"/>
      <pos A="0.496914" C="0.167696" G="0.332304" T="0.00308642"/>
      <pos A="0.496914" C="0.00308642" G="0.00308642" T="0.496914"/>
      <pos A="0.496914" C="0.00308642" G="0.167696" T="0.332304"/>
      <pos A="0.167696" C="0.00308642" G="0.332304" T="0.496914"/>
      <pos A="0.661523" C="0.332304" G="0.00308642" T="0.00308642"/>
      <pos A="0.496914" C="0.496914" G="0.00308642" T="0.00308642"/>
      <pos A="0.496914" C="0.332304" G="0.167696" T="0.00308642"/>
      <pos A="0.661523" C="0.00308642" G="0.00308642" T="0.332304"/>
      <pos A="0.00308642" C="0.167696" G="0.661523" T="0.167696"/>
      <pos A="0.332304" C="0.00308642" G="0.00308642" T="0.661523"/>
      <pos A="0.826131" C="0.00308642" G="0.167696" T="0.00308642"/>
      <pos A="0.332304" C="0.00308642" G="0.496914" T="0.167696"/>
      <pos A="0.00308642" C="0.332304" G="0.167696" T="0.496914"/>
      <pos A="0.00308642" C="0.167696" G="0.661523" T="0.167696"/>
      <pos A="0.826131" C="0.00308642" G="0.00308642" T="0.167696"/>
      <pos A="0.661523" C="0.167696" G="0.00308642" T="0.167696"/>
      <pos A="0.332304" C="0.332304" G="0.00308642" T="0.332304"/>
      <pos A="0.661523" C="0.00308642" G="0.00308642" T="0.332304"/>
      <pos A="0.167696" C="0.167696" G="0.332304" T="0.332304"/>
      <pos A="0.332304" C="0.00308642" G="0.661523" T="0.00308642"/>
      <pos A="0.496914" C="0.167696" G="0.167696" T="0.167696"/>
      <pos A="0.332304" C="0.00308642" G="0.167696" T="0.496914"/>
      <pos A="0.332304" C="0.496914" G="0.00308642" T="0.167696"/>
      <pos A="0.00308642" C="0.332304" G="0.332304" T="0.332304"/>
      <pos A="0.167696" C="0.332304" G="0.00308642" T="0.496914"/>
      <pos A="0.00308642" C="0.00308642" G="0.00308642" T="0.990741"/>
      <pos A="0.167696" C="0.332304" G="0.00308642" T="0.496914"/>
      <pos A="0.00308642" C="0.00308642" G="0.496914" T="0.496914"/>
      <pos A="0.332304" C="0.167696" G="0.167696" T="0.332304"/>
      <pos A="0.496914" C="0.00308642" G="0.332304" T="0.167696"/>
      <pos A="0.661523" C="0.332304" G="0.00308642" T="0.00308642"/>
    </motif>
    <motif db="0" id="M26" alt="O26" length="40" nsites="8" evalue="1.3e-003">
      <pos A="0.0611842" C="0.525962" G="0.0611842" T="0.35167"/>
      <pos A="0.525962" C="0.119281" G="0.177379" T="0.177379"/>
      <pos A="0.293573" C="0.119281" G="0.35167" T="0.235476"/>
      <pos A="0.35167" C="0.235476" G="0.119281" T="0.293573"/>
      <pos A="0.235476" C="0.119281" G="0.409768" T="0.235476"/>
      <pos A="0.0611842" C="0.235476" G="0.235476" T="0.467865"/>
      <pos A="0.119281" C="0.293573" G="0.0611842" T="0.525962"/>
      <pos A="0.0611842" C="0.467865" G="0.235476" T="0.235476"/>
      <pos A="0.525962" C="0.0611842" G="0.119281" T="0.293573"/>
      <pos A="0.235476" C="0.293573" G="0.409768" T="0.0611842"/>
      <pos A="0.119281" C="0.293573" G="0.409768" T="0.177379"/>
      <pos A="0.584059" C="0.119281" G="0.0611842" T="0.235476"/>
      <pos A="0.177379" C="0.177379" G="0.35167" T="0.293573"/>
      <pos A="0.235476" C="0.235476" G="0.177379" T="0.35167"/>
      <pos A="0.0611842" C="0.235476" G="0.293573" T="0.409768"/>
      <pos A="0.235476" C="0.35167" G="0.119281" T="0.293573"/>
      <pos A="0.119281" C="0.293573" G="0.235476" T="0.35167"/>
      <pos A="0.177379" C="0.467865" G="0.119281" T="0.235476"/>
      <pos A="0.293573" C="0.35167" G="0.00308642" T="0.35167"/>
      <pos A="0.177379" C="0.293573" G="0.177379" T="0.35167"/>
      <pos A="0.235476" C="0.467865" G="0.177379" T="0.119281"/>
      <pos A="0.177379" C="0.467865" G="0.00308642" T="0.35167"/>
      <pos A="0.235476" C="0.119281" G="0.293573" T="0.35167"/>
      <pos A="0.35167" C="0.409768" G="0.0611842" T="0.177379"/>
      <pos A="0.35167" C="0.00308642" G="0.177379" T="0.467865"/>
      <pos A="0.584059" C="0.235476" G="0.177379" T="0.00308642"/>
      <pos A="0.0611842" C="0.409768" G="0.467865" T="0.0611842"/>
      <pos A="0.525962" C="0.00308642" G="0.235476" T="0.235476"/>
      <pos A="0.293573" C="0.35167" G="0.235476" T="0.119281"/>
      <pos A="0.235476" C="0.409768" G="0.119281" T="0.235476"/>
      <pos A="0.0611842" C="0.177379" G="0.235476" T="0.525962"/>
      <pos A="0.235476" C="0.00308642" G="0.409768" T="0.35167"/>
      <pos A="0.293573" C="0.35167" G="0.0611842" T="0.293573"/>
      <pos A="0.235476" C="0.293573" G="0.293573" T="0.177379"/>
      <pos A="0.177379" C="0.119281" G="0.293573" T="0.409768"/>
      <pos A="0.177379" C="0.0611842" G="0.584059" T="0.177379"/>
      <pos A="0.235476" C="0.467865" G="0.119281" T="0.177379"/>
      <pos A="0.35167" C="0.177379" G="0.119281" T="0.35167"/>
      <pos A="0.35167" C="0.293573" G="0.235476" T="0.119281"/>
      <pos A="0.0611842" C="0.177379" G="0.293573" T="0.467865"/>
    </motif>
    <motif db="0" id="M27" alt="O27" length="40" nsites="8" evalue="1.3e-003">
      <pos A="0.00308642" C="0.990741" G="0.00308642" T="0.00308642"/>
      <pos A="0.00308642" C="0.990741" G="0.00308642" T="0.00308642"/>
      <pos A="0.990741" C="0.00308642" G="0.00308642" T="0.00308642"/>
      <pos A="0.00308642" C="0.990741" G="0.00308642" T="0.00308642"/>
      <pos A="0.00308642" C="0.990741" G="0.00308642" T="0.00308642"/>
      <pos A="0.990741" C="0.00308642" G="0.00308642" T="0.00308642"/>
      <pos A="0.00308642" C="0.990741" G="0.00308642" T="0.00308642"/>
      <pos A="0.00308642" C="0.00308642" G="0.00308642" T="0.990741"/>
      <pos A="0.00308642" C="0.00308642" G="0.00308642" T="0.990741"/>
      <pos A="0.00308642" C="0.00308642" G="0.990741" T="0.00308642"/>
      <pos A="0.990741" C="0.00308642" G="0.00308642" T="0.00308642"/>
      <pos A="0.00308642" C="0.00308642" G="0.990741" T="0.00308642"/>
      <pos A="0.00308642" C="0.00308642" G="0.990741" T="0.00308642"/>
      <pos A="0.00308642" C="0.990741" G="0.00308642" T="0.00308642"/>
      <pos A="0.00308642" C="0.00308642" G="0.00308642" T="0.990741"/>
      <pos A="0.00308642" C="0.990741" G="0.00308642" T="0.00308642"/>
      <pos A="0.990741" C="0.00308642" G="0.00308642" T="0.00308642"/>
      <pos A="0.00308642" C="0.00308642" G="0.990741" T="0.00308642"/>
      <pos A="0.990741" C="0.00308642" G="0.00308642" T="0.00308642"/>
      <pos A="0.00308642" C="0.00308642" G="0.990741" T="0.00308642"/>
      <pos A="0.00308642" C="0.990741" G="0.00308642" T="0.00308642"/>
      <pos A="0.00308642" C="0.990741" G="0.00308642" T="0.00308642"/>
      <pos A="0.00308642" C="0.00308642" G="0.00308642" T="0.990741"/>
      <pos A="0.00308642" C="0.00308642" G="0.990741" T="0.00308642"/>
      <pos A="0.00308642" C="0.00308642" G="0.990741" T="0.00308642"/>
      <pos A="0.00308642" C="0.00308642" G="0.990741" T="0.00308642"/>
      <pos A="0.00308642" C="0.990741" G="0.00308642" T="0.00308642"/>
      <pos A="0.990741" C="0.00308642" G="0.00308642" T="0.00308642"/>
      <pos A="0.00308642" C="0.00308642" G="0.990741" T="0.00308642"/>
      <pos A="0.00308642" C="0.00308642" G="0.990741" T="0.00308642"/>
      <pos A="0.00308642" C="0.990741" G="0.00308642" T="0.00308642"/>
      <pos A="0.990741" C="0.00308642" G="0.00308642" T="0.00308642"/>
      <pos A="0.00308642" C="0.00308642" G="0.990741" T="0.00308642"/>
      <pos A="0.00308642" C="0.990741" G="0.00308642" T="0.00308642"/>
      <pos A="0.00308642" C="0.00308642" G="0.00308642" T="0.990741"/>
      <pos A="0.990741" C="0.00308642" G="0.00308642" T="0.00308642"/>
      <pos A="0.00308642" C="0.00308642" G="0.990741" T="0.00308642"/>
      <pos A="0.990741" C="0.00308642" G="0.00308642" T="0.00308642"/>
      <pos A="0.990741" C="0.00308642" G="0.00308642" T="0.00308642"/>
      <pos A="0.00308642" C="0.00308642" G="0.00308642" T="0.990741"/>
    </motif>
    <motif db="0" id="M28" alt="O28" length="40" nsites="8" evalue="1.3e-003">
      <pos A="0.311235" C="0.334938" G="0.145309" T="0.208519"/>
      <pos A="0.27963" C="0.176914" G="0.255926" T="0.287531"/>
      <pos A="0.295432" C="0.240123" G="0.34284" T="0.121605"/>
      <pos A="0.366543" C="0.121605" G="0.248025" T="0.263827"/>
      <pos A="0.137407" C="0.192716" G="0.295432" T="0.374444"/>
      <pos A="0.303333" C="0.21642" G="0.192716" T="0.287531"/>
      <pos A="0.47716" C="0.137407" G="0.0504938" T="0.334938"/>
      <pos A="0.161111" C="0.169012" G="0.350741" T="0.319136"/>
      <pos A="0.303333" C="0.287531" G="0.200617" T="0.208519"/>
      <pos A="0.311235" C="0.255926" G="0.232222" T="0.200617"/>
      <pos A="0.382346" C="0.208519" G="0.224321" T="0.184815"/>
      <pos A="0.208519" C="0.303333" G="0.161111" T="0.327037"/>
      <pos A="0.350741" C="0.208519" G="0.184815" T="0.255926"/>
      <pos A="0.169012" C="0.105802" G="0.406049" T="0.319136"/>
      <pos A="0.0979012" C="0.311235" G="0.129506" T="0.461358"/>
      <pos A="0.248025" C="0.271728" G="0.176914" T="0.303333"/>
      <pos A="0.382346" C="0.208519" G="0.192716" T="0.21642"/>
      <pos A="0.248025" C="0.287531" G="0.184815" T="0.27963"/>
      <pos A="0.105802" C="0.176914" G="0.271728" T="0.445556"/>
      <pos A="0.200617" C="0.390247" G="0.287531" T="0.121605"/>
      <pos A="0.255926" C="0.232222" G="0.161111" T="0.350741"/>
      <pos A="0.248025" C="0.121605" G="0.485062" T="0.145309"/>
      <pos A="0.27963" C="0.161111" G="0.271728" T="0.287531"/>
      <pos A="0.303333" C="0.263827" G="0.21642" T="0.21642"/>
      <pos A="0.350741" C="0.287531" G="0.145309" T="0.21642"/>
      <pos A="0.295432" C="0.0979012" G="0.374444" T="0.232222"/>
      <pos A="0.263827" C="0.303333" G="0.271728" T="0.161111"/>
      <pos A="0.248025" C="0.240123" G="0.240123" T="0.271728"/>
      <pos A="0.398148" C="0.0741975" G="0.271728" T="0.255926"/>
      <pos A="0.232222" C="0.184815" G="0.319136" T="0.263827"/>
      <pos A="0.255926" C="0.271728" G="0.169012" T="0.303333"/>
      <pos A="0.208519" C="0.240123" G="0.255926" T="0.295432"/>
      <pos A="0.319136" C="0.224321" G="0.161111" T="0.295432"/>
      <pos A="0.248025" C="0.255926" G="0.224321" T="0.271728"/>
      <pos A="0.184815" C="0.255926" G="0.358642" T="0.200617"/>
      <pos A="0.311235" C="0.303333" G="0.21642" T="0.169012"/>
      <pos A="0.334938" C="0.169012" G="0.15321" T="0.34284"/>
      <pos A="0.248025" C="0.248025" G="0.27963" T="0.224321"/>
      <pos A="0.255926" C="0.0979012" G="0.232222" T="0.413951"/>
      <pos A="0.105802" C="0.382346" G="0.34284" T="0.169012"/>
    </motif>
    <motif db="0" id="M29" alt="O29" length="40" nsites="8" evalue="1.3e-003">
      <pos A="0.324074" C="0.212963" G="0.348765" T="0.114198"/>
      <pos A="0.262346" C="0.0895062" G="0.225309" T="0.42284"/>
      <pos A="0.138889" C="0.200617" G="0.311728" T="0.348765"/>
      <pos A="0.200617" C="0.373457" G="0.101852" T="0.324074"/>
      <pos A="0.42284" C="0.237654" G="0.151235" T="0.188272"/>
      <pos A="0.410494" C="0.188272" G="0.212963" T="0.188272"/>
      <pos A="0.311728" C="0.299383" G="0.262346" T="0.126543"/>
      <pos A="0.385802" C="0.237654" G="0.0771605" T="0.299383"/>
      <pos A="0.262346" C="0.373457" G="0.0895062" T="0.274691"/>
      <pos A="0.151235" C="0.16358" G="0.237654" T="0.447531"/>
      <pos A="0.25" C="0.114198" G="0.398148" T="0.237654"/>
      <pos A="0.188272" C="0.373457" G="0.311728" T="0.126543"/>
      <pos A="0.287037" C="0.348765" G="0.0771605" T="0.287037"/>
      <pos A="0.225309" C="0.126543" G="0.348765" T="0.299383"/>
      <pos A="0.225309" C="0.25" G="0.373457" T="0.151235"/>
      <pos A="0.262346" C="0.212963" G="0.398148" T="0.126543"/>
      <pos A="0.398148" C="0.151235" G="0.299383" T="0.151235"/>
      <pos A="0.361111" C="0.299383" G="0.114198" T="0.225309"/>
      <pos A="0.274691" C="0.25" G="0.16358" T="0.311728"/>
      <pos A="0.533951" C="0.0895062" G="0.0895062" T="0.287037"/>
      <pos A="0.200617" C="0.237654" G="0.410494" T="0.151235"/>
      <pos A="0.287037" C="0.16358" G="0.311728" T="0.237654"/>
      <pos A="0.262346" C="0.126543" G="0.212963" T="0.398148"/>
      <pos A="0.348765" C="0.16358" G="0.33642" T="0.151235"/>
      <pos A="0.287037" C="0.274691" G="0.287037" T="0.151235"/>
      <pos A="0.225309" C="0.324074" G="0.0648148" T="0.385802"/>
      <pos A="0.188272" C="0.0895062" G="0.33642" T="0.385802"/>
      <pos A="0.262346" C="0.274691" G="0.212963" T="0.25"/>
      <pos A="0.175926" C="0.287037" G="0.0648148" T="0.472222"/>
      <pos A="0.212963" C="0.287037" G="0.33642" T="0.16358"/>
      <pos A="0.237654" C="0.311728" G="0.188272" T="0.262346"/>
      <pos A="0.299383" C="0.16358" G="0.25" T="0.287037"/>
      <pos A="0.299383" C="0.16358" G="0.175926" T="0.361111"/>
      <pos A="0.262346" C="0.188272" G="0.262346" T="0.287037"/>
      <pos A="0.311728" C="0.274691" G="0.274691" T="0.138889"/>
      <pos A="0.114198" C="0.262346" G="0.237654" T="0.385802"/>
      <pos A="0.311728" C="0.16358" G="0.348765" T="0.175926"/>
      <pos A="0.175926" C="0.101852" G="0.348765" T="0.373457"/>
      <pos A="0.16358" C="0.299383" G="0.262346" T="0.274691"/>
      <pos A="0.348765" C="0.373457" G="0.175926" T="0.101852"/>
    </motif>
    <motif db="0" id="M30" alt="O30" length="40" nsites="8" evalue="1.3e-003">
      <pos A="0.21342" C="0.204276" G="0.23171" T="0.350595"/>
      <pos A="0.222565" C="0.259145" G="0.26829" T="0.25"/>
      <pos A="0.15855" C="0.32316" G="0.314015" T="0.204276"/>
      <pos A="0.332304" C="0.21342" G="0.295724" T="0.15855"/>
      <pos A="0.314015" C="0.0945363" G="0.19513" T="0.396319"/>
      <pos A="0.359739" C="0.17684" G="0.277435" T="0.185985"/>
      <pos A="0.359739" C="0.167696" G="0.149405" T="0.32316"/>
      <pos A="0.131116" C="0.442043" G="0.277435" T="0.149405"/>
      <pos A="0.34145" C="0.15855" G="0.15855" T="0.34145"/>
      <pos A="0.350595" C="0.149405" G="0.21342" T="0.28658"/>
      <pos A="0.442043" C="0.204276" G="0.112826" T="0.240855"/>
      <pos A="0.396319" C="0.204276" G="0.295724" T="0.103681"/>
      <pos A="0.259145" C="0.15855" G="0.359739" T="0.222565"/>
      <pos A="0.30487" C="0.277435" G="0.259145" T="0.15855"/>
      <pos A="0.21342" C="0.359739" G="0.149405" T="0.277435"/>
      <pos A="0.21342" C="0.15855" G="0.25" T="0.37803"/>
      <pos A="0.26829" C="0.17684" G="0.314015" T="0.240855"/>
      <pos A="0.112826" C="0.21342" G="0.405464" T="0.26829"/>
      <pos A="0.26829" C="0.259145" G="0.21342" T="0.259145"/>
      <pos A="0.350595" C="0.15855" G="0.314015" T="0.17684"/>
      <pos A="0.240855" C="0.21342" G="0.240855" T="0.30487"/>
      <pos A="0.240855" C="0.332304" G="0.259145" T="0.167696"/>
      <pos A="0.15855" C="0.350595" G="0.17684" T="0.314015"/>
      <pos A="0.23171" C="0.103681" G="0.314015" T="0.350595"/>
      <pos A="0.23171" C="0.332304" G="0.185985" T="0.25"/>
      <pos A="0.149405" C="0.451189" G="0.204276" T="0.19513"/>
      <pos A="0.23171" C="0.185985" G="0.17684" T="0.405464"/>
      <pos A="0.314015" C="0.15855" G="0.23171" T="0.295724"/>
      <pos A="0.185985" C="0.240855" G="0.34145" T="0.23171"/>
      <pos A="0.314015" C="0.21342" G="0.259145" T="0.21342"/>
      <pos A="0.396319" C="0.240855" G="0.26829" T="0.0945363"/>
      <pos A="0.350595" C="0.185985" G="0.259145" T="0.204276"/>
      <pos A="0.19513" C="0.442043" G="0.277435" T="0.0853906"/>
      <pos A="0.405464" C="0.167696" G="0.131116" T="0.295724"/>
      <pos A="0.32316" C="0.17684" G="0.359739" T="0.140261"/>
      <pos A="0.0945363" C="0.167696" G="0.405464" T="0.332304"/>
      <pos A="0.21342" C="0.240855" G="0.222565" T="0.32316"/>
      <pos A="0.277435" C="0.28658" G="0.149405" T="0.28658"/>
      <pos A="0.204276" C="0.12197" G="0.350595" T="0.32316"/>
      <pos A="0.387174" C="0.37803" G="0.0671012" T="0.167696"/>
    </motif>
    <motif db="0" id="M32" alt="O32" length="40" nsites="8" evalue="1.3e-003">
      <pos A="0.176914" C="0.303333" G="0.240123" T="0.27963"/>
      <pos A="0.176914" C="0.176914" G="0.145309" T="0.500864"/>
      <pos A="0.34284" C="0.255926" G="0.176914" T="0.224321"/>
      <pos A="0.0741975" C="0.350741" G="0.184815" T="0.390247"/>
      <pos A="0.208519" C="0.15321" G="0.192716" T="0.445556"/>
      <pos A="0.327037" C="0.161111" G="0.232222" T="0.27963"/>
      <pos A="0.295432" C="0.287531" G="0.200617" T="0.21642"/>
      <pos A="0.406049" C="0.200617" G="0.176914" T="0.21642"/>
      <pos A="0.248025" C="0.105802" G="0.263827" T="0.382346"/>
      <pos A="0.208519" C="0.113704" G="0.445556" T="0.232222"/>
      <pos A="0.21642" C="0.232222" G="0.287531" T="0.263827"/>
      <pos A="0.398148" C="0.327037" G="0.121605" T="0.15321"/>
      <pos A="0.319136" C="0.303333" G="0.145309" T="0.232222"/>
      <pos A="0.406049" C="0.295432" G="0.224321" T="0.0741975"/>
      <pos A="0.287531" C="0.327037" G="0.263827" T="0.121605"/>
      <pos A="0.350741" C="0.248025" G="0.248025" T="0.15321"/>
      <pos A="0.374444" C="0.129506" G="0.224321" T="0.271728"/>
      <pos A="0.303333" C="0.232222" G="0.21642" T="0.248025"/>
      <pos A="0.287531" C="0.176914" G="0.263827" T="0.271728"/>
      <pos A="0.303333" C="0.161111" G="0.311235" T="0.224321"/>
      <pos A="0.200617" C="0.327037" G="0.319136" T="0.15321"/>
      <pos A="0.263827" C="0.137407" G="0.287531" T="0.311235"/>
      <pos A="0.105802" C="0.295432" G="0.161111" T="0.437654"/>
      <pos A="0.15321" C="0.224321" G="0.334938" T="0.287531"/>
      <pos A="0.398148" C="0.295432" G="0.113704" T="0.192716"/>
      <pos A="0.255926" C="0.113704" G="0.255926" T="0.374444"/>
      <pos A="0.200617" C="0.176914" G="0.390247" T="0.232222"/>
      <pos A="0.248025" C="0.303333" G="0.161111" T="0.287531"/>
      <pos A="0.208519" C="0.350741" G="0.27963" T="0.161111"/>
      <pos A="0.263827" C="0.192716" G="0.105802" T="0.437654"/>
      <pos A="0.176914" C="0.255926" G="0.255926" T="0.311235"/>
      <pos A="0.366543" C="0.15321" G="0.295432" T="0.184815"/>
      <pos A="0.303333" C="0.311235" G="0.184815" T="0.200617"/>
      <pos A="0.287531" C="0.27963" G="0.200617" T="0.232222"/>
      <pos A="0.184815" C="0.176914" G="0.382346" T="0.255926"/>
      <pos A="0.358642" C="0.21642" G="0.21642" T="0.208519"/>
      <pos A="0.192716" C="0.0741975" G="0.224321" T="0.508765"/>
      <pos A="0.248025" C="0.27963" G="0.303333" T="0.169012"/>
      <pos A="0.271728" C="0.192716" G="0.240123" T="0.295432"/>
      <pos A="0.263827" C="0.137407" G="0.327037" T="0.271728"/>
    </motif>
    <motif db="0" id="M33" alt="O33" length="40" nsites="8" evalue="1.3e-003">
      <pos A="0.145309" C="0.287531" G="0.34284" T="0.224321"/>
      <pos A="0.271728" C="0.169012" G="0.311235" T="0.248025"/>
      <pos A="0.295432" C="0.224321" G="0.224321" T="0.255926"/>
      <pos A="0.287531" C="0.129506" G="0.105802" T="0.47716"/>
      <pos A="0.271728" C="0.121605" G="0.240123" T="0.366543"/>
      <pos A="0.232222" C="0.303333" G="0.184815" T="0.27963"/>
      <pos A="0.240123" C="0.271728" G="0.232222" T="0.255926"/>
      <pos A="0.21642" C="0.374444" G="0.129506" T="0.27963"/>
      <pos A="0.437654" C="0.263827" G="0.184815" T="0.113704"/>
      <pos A="0.382346" C="0.21642" G="0.200617" T="0.200617"/>
      <pos A="0.27963" C="0.200617" G="0.366543" T="0.15321"/>
      <pos A="0.263827" C="0.169012" G="0.248025" T="0.319136"/>
      <pos A="0.319136" C="0.224321" G="0.208519" T="0.248025"/>
      <pos A="0.176914" C="0.192716" G="0.184815" T="0.445556"/>
      <pos A="0.350741" C="0.169012" G="0.334938" T="0.145309"/>
      <pos A="0.358642" C="0.319136" G="0.176914" T="0.145309"/>
      <pos A="0.406049" C="0.0820988" G="0.271728" T="0.240123"/>
      <pos A="0.200617" C="0.232222" G="0.334938" T="0.232222"/>
      <pos A="0.176914" C="0.319136" G="0.129506" T="0.374444"/>
      <pos A="0.382346" C="0.161111" G="0.121605" T="0.334938"/>
      <pos A="0.169012" C="0.208519" G="0.287531" T="0.334938"/>
      <pos A="0.248025" C="0.232222" G="0.374444" T="0.145309"/>
      <pos A="0.271728" C="0.145309" G="0.255926" T="0.327037"/>
      <pos A="0.192716" C="0.303333" G="0.374444" T="0.129506"/>
      <pos A="0.358642" C="0.113704" G="0.21642" T="0.311235"/>
      <pos A="0.240123" C="0.327037" G="0.255926" T="0.176914"/>
      <pos A="0.374444" C="0.271728" G="0.113704" T="0.240123"/>
      <pos A="0.303333" C="0.105802" G="0.350741" T="0.240123"/>
      <pos A="0.200617" C="0.232222" G="0.200617" T="0.366543"/>
      <pos A="0.105802" C="0.27963" G="0.263827" T="0.350741"/>
      <pos A="0.224321" C="0.287531" G="0.208519" T="0.27963"/>
      <pos A="0.34284" C="0.0741975" G="0.161111" T="0.421852"/>
      <pos A="0.176914" C="0.303333" G="0.358642" T="0.161111"/>
      <pos A="0.232222" C="0.232222" G="0.27963" T="0.255926"/>
      <pos A="0.169012" C="0.287531" G="0.145309" T="0.398148"/>
      <pos A="0.287531" C="0.161111" G="0.366543" T="0.184815"/>
      <pos A="0.192716" C="0.303333" G="0.255926" T="0.248025"/>
      <pos A="0.192716" C="0.240123" G="0.303333" T="0.263827"/>
      <pos A="0.398148" C="0.21642" G="0.176914" T="0.208519"/>
      <pos A="0.390247" C="0.145309" G="0.295432" T="0.169012"/>
    </motif>
    <motif db="0" id="M34" alt="O34" length="40" nsites="8" evalue="1.3e-003">
      <pos A="0.00308642" C="0.661523" G="0.00308642" T="0.332304"/>
      <pos A="0.332304" C="0.00308642" G="0.00308642" T="0.661523"/>
      <pos A="0.112826" C="0.661523" G="0.112826" T="0.112826"/>
      <pos A="0.00308642" C="0.551784" G="0.222565" T="0.222565"/>
      <pos A="0.222565" C="0.00308642" G="0.442043" T="0.332304"/>
      <pos A="0.112826" C="0.442043" G="0.222565" T="0.222565"/>
      <pos A="0.222565" C="0.551784" G="0.112826" T="0.112826"/>
      <pos A="0.222565" C="0.00308642" G="0.442043" T="0.332304"/>
      <pos A="0.00308642" C="0.332304" G="0.332304" T="0.332304"/>
      <pos A="0.112826" C="0.442043" G="0.222565" T="0.222565"/>
      <pos A="0.442043" C="0.222565" G="0.332304" T="0.00308642"/>
      <pos A="0.332304" C="0.222565" G="0.222565" T="0.222565"/>
      <pos A="0.112826" C="0.442043" G="0.222565" T="0.222565"/>
      <pos A="0.661523" C="0.332304" G="0.00308642" T="0.00308642"/>
      <pos A="0.112826" C="0.551784" G="0.222565" T="0.112826"/>
      <pos A="0.00308642" C="0.551784" G="0.222565" T="0.222565"/>
      <pos A="0.00308642" C="0.442043" G="0.00308642" T="0.551784"/>
      <pos A="0.222565" C="0.332304" G="0.222565" T="0.222565"/>
      <pos A="0.112826" C="0.332304" G="0.00308642" T="0.551784"/>
      <pos A="0.112826" C="0.551784" G="0.112826" T="0.222565"/>
      <pos A="0.222565" C="0.442043" G="0.00308642" T="0.332304"/>
      <pos A="0.112826" C="0.442043" G="0.222565" T="0.222565"/>
      <pos A="0.222565" C="0.442043" G="0.00308642" T="0.332304"/>
      <pos A="0.112826" C="0.222565" G="0.551784" T="0.112826"/>
      <pos A="0.112826" C="0.112826" G="0.00308642" T="0.771262"/>
      <pos A="0.112826" C="0.112826" G="0.551784" T="0.222565"/>
      <pos A="0.112826" C="0.551784" G="0.332304" T="0.00308642"/>
      <pos A="0.442043" C="0.332304" G="0.112826" T="0.112826"/>
      <pos A="0.112826" C="0.332304" G="0.00308642" T="0.551784"/>
      <pos A="0.112826" C="0.112826" G="0.222565" T="0.551784"/>
      <pos A="0.112826" C="0.442043" G="0.222565" T="0.222565"/>
      <pos A="0.222565" C="0.332304" G="0.00308642" T="0.442043"/>
      <pos A="0.222565" C="0.332304" G="0.222565" T="0.222565"/>
      <pos A="0.222565" C="0.112826" G="0.661523" T="0.00308642"/>
      <pos A="0.332304" C="0.551784" G="0.112826" T="0.00308642"/>
      <pos A="0.442043" C="0.222565" G="0.00308642" T="0.332304"/>
      <pos A="0.222565" C="0.222565" G="0.222565" T="0.332304"/>
      <pos A="0.222565" C="0.222565" G="0.00308642" T="0.551784"/>
      <pos A="0.661523" C="0.00308642" G="0.332304" T="0.00308642"/>
      <pos A="0.551784" C="0.112826" G="0.222565" T="0.112826"/>
    </motif>
    <motif db="0" id="M35" alt="O35" length="40" nsites="8" evalue="1.3e-003">
      <pos A="0.00308642" C="0.496914" G="0.496914" T="0.00308642"/>
      <pos A="0.990741" C="0.00308642" G="0.00308642" T="0.00308642"/>
      <pos A="0.496914" C="0.00308642" G="0.496914" T="0.00308642"/>
      <pos A="0.00308642" C="0.00308642" G="0.00308642" T="0.990741"/>
      <pos A="0.00308642" C="0.496914" G="0.496914" T="0.00308642"/>
      <pos A="0.00308642" C="0.496914" G="0.496914" T="0.00308642"/>
      <pos A="0.00308642" C="0.496914" G="0.00308642" T="0.496914"/>
      <pos A="0.496914" C="0.496914" G="0.00308642" T="0.00308642"/>
      <pos A="0.00308642" C="0.00308642" G="0.990741" T="0.00308642"/>
      <pos A="0.496914" C="0.00308642" G="0.496914" T="0.00308642"/>
      <pos A="0.00308642" C="0.496914" G="0.496914" T="0.00308642"/>
      <pos A="0.00308642" C="0.00308642" G="0.00308642" T="0.990741"/>
      <pos A="0.496914" C="0.496914" G="0.00308642" T="0.00308642"/>
      <pos A="0.00308642" C="0.00308642" G="0.00308642" T="0.990741"/>
      <pos A="0.496914" C="0.00308642" G="0.00308642" T="0.496914"/>
      <pos A="0.00308642" C="0.990741" G="0.00308642" T="0.00308642"/>
      <pos A="0.00308642" C="0.00308642" G="0.496914" T="0.496914"/>
      <pos A="0.496914" C="0.00308642" G="0.496914" T="0.00308642"/>
      <pos A="0.496914" C="0.496914" G="0.00308642" T="0.00308642"/>
      <pos A="0.00308642" C="0.00308642" G="0.496914" T="0.496914"/>
      <pos A="0.00308642" C="0.496914" G="0.00308642" T="0.496914"/>
      <pos A="0.00308642" C="0.496914" G="0.00308642" T="0.496914"/>
      <pos A="0.496914" C="0.496914" G="0.00308642" T="0.00308642"/>
      <pos A="0.990741" C="0.00308642" G="0.00308642" T="0.00308642"/>
      <pos A="0.00308642" C="0.00308642" G="0.990741" T="0.00308642"/>
      <pos A="0.00308642" C="0.496914" G="0.496914" T="0.00308642"/>
      <pos A="0.00308642" C="0.00308642" G="0.496914" T="0.496914"/>
      <pos A="0.00308642" C="0.00308642" G="0.00308642" T="0.990741"/>
      <pos A="0.00308642" C="0.00308642" G="0.496914" T="0.496914"/>
      <pos A="0.496914" C="0.00308642" G="0.496914" T="0.00308642"/>
      <pos A="0.00308642" C="0.496914" G="0.496914" T="0.00308642"/>
      <pos A="0.496914" C="0.00308642" G="0.496914" T="0.00308642"/>
      <pos A="0.00308642" C="0.00308642" G="0.496914" T="0.496914"/>
      <pos A="0.496914" C="0.00308642" G="0.496914" T="0.00308642"/>
      <pos A="0.496914" C="0.496914" G="0.00308642" T="0.00308642"/>
      <pos A="0.00308642" C="0.496914" G="0.00308642" T="0.496914"/>
      <pos A="0.496914" C="0.00308642" G="0.00308642" T="0.496914"/>
      <pos A="0.00308642" C="0.496914" G="0.00308642" T="0.496914"/>
      <pos A="0.990741" C="0.00308642" G="0.00308642" T="0.00308642"/>
      <pos A="0.990741" C="0.00308642" G="0.00308642" T="0.00308642"/>
    </motif>
    <motif db="0" id="M36" alt="O36" length="40" nsites="8" evalue="1.3e-003">
      <pos A="0.00308642" C="0.00308642" G="0.00308642" T="0.990741"/>
      <pos A="0.00308642" C="0.00308642" G="0.00308642" T="0.990741"/>
      <pos A="0.00308642" C="0.00308642" G="0.990741" T="0.00308642"/>
      <pos A="0.00308642" C="0.990741" G="0.00308642" T="0.00308642"/>
      <pos A="0.00308642" C="0.990741" G="0.00308642" T="0.00308642"/>
      <pos A="0.00308642" C="0.990741" G="0.00308642" T="0.00308642"/>
      <pos A="0.990741" C="0.00308642" G="0.00308642" T="0.00308642"/>
      <pos A="0.00308642" C="0.990741" G="0.00308642" T="0.00308642"/>
      <pos A="0.00308642" C="0.990741" G="0.00308642" T="0.00308642"/>
      <pos A="0.00308642" C="0.00308642" G="0.00308642" T="0.990741"/>
      <pos A="0.00308642" C="0.990741" G="0.00308642" T="0.00308642"/>
      <pos A="0.00308642" C="0.00308642" G="0.00308642" T="0.990741"/>
      <pos A="0.00308642" C="0.00308642" G="0.990741" T="0.00308642"/>
      <pos A="0.00308642" C="0.990741" G="0.00308642" T="0.00308642"/>
      <pos A="0.990741" C="0.00308642" G="0.00308642" T="0.00308642"/>
      <pos A="0.00308642" C="0.00308642" G="0.990741" T="0.00308642"/>
      <pos A="0.00308642" C="0.00308642" G="0.990741" T="0.00308642"/>
      <pos A="0.00308642" C="0.990741" G="0.00308642" T="0.00308642"/>
      <pos A="0.990741" C="0.00308642" G="0.00308642" T="0.00308642"/>
      <pos A="0.00308642" C="0.00308642" G="0.00308642" T="0.990741"/>
      <pos A="0.00308642" C="0.990741" G="0.00308642" T="0.00308642"/>
      <pos A="0.990741" C="0.00308642" G="0.00308642" T="0.00308642"/>
      <pos A="0.00308642" C="0.990741" G="0.00308642" T="0.00308642"/>
      <pos A="0.00308642" C="0.00308642" G="0.990741" T="0.00308642"/>
      <pos A="0.00308642" C="0.00308642" G="0.00308642" T="0.990741"/>
      <pos A="0.00308642" C="0.990741" G="0.00308642" T="0.00308642"/>
      <pos A="0.00308642" C="0.00308642" G="0.00308642" T="0.990741"/>
      <pos A="0.00308642" C="0.990741" G="0.00308642" T="0.00308642"/>
      <pos A="0.990741" C="0.00308642" G="0.00308642" T="0.00308642"/>
      <pos A="0.00308642" C="0.00308642" G="0.00308642" T="0.990741"/>
      <pos A="0.00308642" C="0.990741" G="0.00308642" T="0.00308642"/>
      <pos A="0.00308642" C="0.00308642" G="0.990741" T="0.00308642"/>
      <pos A="0.00308642" C="0.00308642" G="0.00308642" T="0.990741"/>
      <pos A="0.00308642" C="0.00308642" G="0.00308642" T="0.990741"/>
      <pos A="0.00308642" C="0.990741" G="0.00308642" T="0.00308642"/>
      <pos A="0.00308642" C="0.990741" G="0.00308642" T="0.00308642"/>
      <pos A="0.00308642" C="0.00308642" G="0.00308642" T="0.990741"/>
      <pos A="0.00308642" C="0.00308642" G="0.00308642" T="0.990741"/>
      <pos A="0.00308642" C="0.990741" G="0.00308642" T="0.00308642"/>
      <pos A="0.00308642" C="0.00308642" G="0.00308642" T="0.990741"/>
    </motif>
    <motif db="0" id="M37" alt="O37" length="40" nsites="8" evalue="1.3e-003">
      <pos A="0.260288" C="0.105967" G="0.322017" T="0.311728"/>
      <pos A="0.280864" C="0.291153" G="0.157407" T="0.270576"/>
      <pos A="0.311728" C="0.147119" G="0.0853906" T="0.455761"/>
      <pos A="0.219136" C="0.332304" G="0.311728" T="0.136832"/>
      <pos A="0.342593" C="0.311728" G="0.260288" T="0.0853906"/>
      <pos A="0.25" C="0.157407" G="0.332304" T="0.260288"/>
      <pos A="0.280864" C="0.105967" G="0.270576" T="0.342593"/>
      <pos A="0.116255" C="0.260288" G="0.373457" T="0.25"/>
      <pos A="0.373457" C="0.105967" G="0.19856" T="0.322017"/>
      <pos A="0.19856" C="0.177983" G="0.404321" T="0.219136"/>
      <pos A="0.311728" C="0.311728" G="0.157407" T="0.219136"/>
      <pos A="0.177983" C="0.136832" G="0.19856" T="0.486625"/>
      <pos A="0.322017" C="0.167696" G="0.219136" T="0.291153"/>
      <pos A="0.332304" C="0.25" G="0.229424" T="0.188272"/>
      <pos A="0.136832" C="0.25" G="0.167696" T="0.445474"/>
      <pos A="0.270576" C="0.260288" G="0.260288" T="0.208847"/>
      <pos A="0.414609" C="0.157407" G="0.177983" T="0.25"/>
      <pos A="0.373457" C="0.352881" G="0.147119" T="0.126543"/>
      <pos A="0.219136" C="0.208847" G="0.167696" T="0.404321"/>
      <pos A="0.239712" C="0.167696" G="0.25" T="0.342593"/>
      <pos A="0.19856" C="0.229424" G="0.30144" T="0.270576"/>
      <pos A="0.363168" C="0.322017" G="0.270576" T="0.044239"/>
      <pos A="0.208847" C="0.177983" G="0.322017" T="0.291153"/>
      <pos A="0.291153" C="0.219136" G="0.229424" T="0.260288"/>
      <pos A="0.0648148" C="0.270576" G="0.404321" T="0.260288"/>
      <pos A="0.25" C="0.219136" G="0.177983" T="0.352881"/>
      <pos A="0.394033" C="0.19856" G="0.239712" T="0.167696"/>
      <pos A="0.126543" C="0.383745" G="0.332304" T="0.157407"/>
      <pos A="0.445474" C="0.25" G="0.177983" T="0.126543"/>
      <pos A="0.332304" C="0.188272" G="0.260288" T="0.219136"/>
      <pos A="0.435185" C="0.177983" G="0.147119" T="0.239712"/>
      <pos A="0.280864" C="0.291153" G="0.322017" T="0.105967"/>
      <pos A="0.147119" C="0.25" G="0.280864" T="0.322017"/>
      <pos A="0.311728" C="0.291153" G="0.0853906" T="0.311728"/>
      <pos A="0.095679" C="0.260288" G="0.270576" T="0.373457"/>
      <pos A="0.208847" C="0.322017" G="0.219136" T="0.25"/>
      <pos A="0.383745" C="0.095679" G="0.219136" T="0.30144"/>
      <pos A="0.30144" C="0.291153" G="0.25" T="0.157407"/>
      <pos A="0.291153" C="0.147119" G="0.394033" T="0.167696"/>
      <pos A="0.332304" C="0.239712" G="0.239712" T="0.188272"/>
    </motif>
    <motif db="0" id="M38" alt="O38" length="40" nsites="8" evalue="1.3e-003">
      <pos A="0.437654" C="0.200617" G="0.0662963" T="0.295432"/>
      <pos A="0.287531" C="0.334938" G="0.295432" T="0.0820988"/>
      <pos A="0.263827" C="0.208519" G="0.184815" T="0.34284"/>
      <pos A="0.248025" C="0.15321" G="0.27963" T="0.319136"/>
      <pos A="0.303333" C="0.303333" G="0.21642" T="0.176914"/>
      <pos A="0.429753" C="0.113704" G="0.27963" T="0.176914"/>
      <pos A="0.208519" C="0.121605" G="0.311235" T="0.358642"/>
      <pos A="0.224321" C="0.09" G="0.374444" T="0.311235"/>
      <pos A="0.287531" C="0.161111" G="0.27963" T="0.271728"/>
      <pos A="0.319136" C="0.184815" G="0.287531" T="0.208519"/>
      <pos A="0.184815" C="0.263827" G="0.105802" T="0.445556"/>
      <pos A="0.382346" C="0.319136" G="0.129506" T="0.169012"/>
      <pos A="0.184815" C="0.200617" G="0.34284" T="0.271728"/>
      <pos A="0.27963" C="0.232222" G="0.232222" T="0.255926"/>
      <pos A="0.255926" C="0.240123" G="0.303333" T="0.200617"/>
      <pos A="0.21642" C="0.184815" G="0.224321" T="0.374444"/>
      <pos A="0.21642" C="0.319136" G="0.295432" T="0.169012"/>
      <pos A="0.374444" C="0.224321" G="0.09" T="0.311235"/>
      <pos A="0.208519" C="0.176914" G="0.208519" T="0.406049"/>
      <pos A="0.145309" C="0.374444" G="0.287531" T="0.192716"/>
      <pos A="0.382346" C="0.208519" G="0.224321" T="0.184815"/>
      <pos A="0.319136" C="0.263827" G="0.232222" T="0.184815"/>
      <pos A="0.421852" C="0.255926" G="0.145309" T="0.176914"/>
      <pos A="0.145309" C="0.184815" G="0.311235" T="0.358642"/>
      <pos A="0.232222" C="0.287531" G="0.303333" T="0.176914"/>
      <pos A="0.232222" C="0.287531" G="0.271728" T="0.208519"/>
      <pos A="0.21642" C="0.200617" G="0.232222" T="0.350741"/>
      <pos A="0.21642" C="0.169012" G="0.319136" T="0.295432"/>
      <pos A="0.208519" C="0.255926" G="0.319136" T="0.21642"/>
      <pos A="0.0820988" C="0.263827" G="0.169012" T="0.485062"/>
      <pos A="0.358642" C="0.224321" G="0.208519" T="0.208519"/>
      <pos A="0.192716" C="0.34284" G="0.161111" T="0.303333"/>
      <pos A="0.398148" C="0.0979012" G="0.287531" T="0.21642"/>
      <pos A="0.303333" C="0.0741975" G="0.390247" T="0.232222"/>
      <pos A="0.295432" C="0.169012" G="0.27963" T="0.255926"/>
      <pos A="0.27963" C="0.334938" G="0.248025" T="0.137407"/>
      <pos A="0.287531" C="0.208519" G="0.129506" T="0.374444"/>
      <pos A="0.382346" C="0.113704" G="0.311235" T="0.192716"/>
      <pos A="0.390247" C="0.121605" G="0.271728" T="0.21642"/>
      <pos A="0.350741" C="0.263827" G="0.200617" T="0.184815"/>
    </motif>
    <motif db="0" id="M4" alt="O4" length="40" nsites="8" evalue="1.3e-003">
      <pos A="0.248025" C="0.27963" G="0.319136" T="0.15321"/>
      <pos A="0.350741" C="0.232222" G="0.208519" T="0.208519"/>
      <pos A="0.161111" C="0.232222" G="0.224321" T="0.382346"/>
      <pos A="0.240123" C="0.34284" G="0.129506" T="0.287531"/>
      <pos A="0.232222" C="0.271728" G="0.224321" T="0.271728"/>
      <pos A="0.34284" C="0.113704" G="0.255926" T="0.287531"/>
      <pos A="0.208519" C="0.350741" G="0.224321" T="0.21642"/>
      <pos A="0.382346" C="0.176914" G="0.169012" T="0.271728"/>
      <pos A="0.453457" C="0.208519" G="0.21642" T="0.121605"/>
      <pos A="0.15321" C="0.0820988" G="0.47716" T="0.287531"/>
      <pos A="0.311235" C="0.0979012" G="0.334938" T="0.255926"/>
      <pos A="0.200617" C="0.240123" G="0.232222" T="0.327037"/>
      <pos A="0.34284" C="0.263827" G="0.21642" T="0.176914"/>
      <pos A="0.327037" C="0.161111" G="0.105802" T="0.406049"/>
      <pos A="0.232222" C="0.161111" G="0.398148" T="0.208519"/>
      <pos A="0.319136" C="0.232222" G="0.311235" T="0.137407"/>
      <pos A="0.263827" C="0.248025" G="0.176914" T="0.311235"/>
      <pos A="0.240123" C="0.224321" G="0.303333" T="0.232222"/>
      <pos A="0.295432" C="0.255926" G="0.21642" T="0.232222"/>
      <pos A="0.184815" C="0.161111" G="0.255926" T="0.398148"/>
      <pos A="0.129506" C="0.319136" G="0.327037" T="0.224321"/>
      <pos A="0.327037" C="0.295432" G="0.129506" T="0.248025"/>
      <pos A="0.295432" C="0.263827" G="0.145309" T="0.295432"/>
      <pos A="0.358642" C="0.200617" G="0.0662963" T="0.374444"/>
      <pos A="0.184815" C="0.27963" G="0.327037" T="0.208519"/>
      <pos A="0.311235" C="0.200617" G="0.334938" T="0.15321"/>
      <pos A="0.255926" C="0.192716" G="0.169012" T="0.382346"/>
      <pos A="0.255926" C="0.271728" G="0.366543" T="0.105802"/>
      <pos A="0.263827" C="0.200617" G="0.327037" T="0.208519"/>
      <pos A="0.295432" C="0.15321" G="0.319136" T="0.232222"/>
      <pos A="0.184815" C="0.161111" G="0.382346" T="0.271728"/>
      <pos A="0.271728" C="0.169012" G="0.287531" T="0.271728"/>
      <pos A="0.208519" C="0.413951" G="0.176914" T="0.200617"/>
      <pos A="0.248025" C="0.303333" G="0.0820988" T="0.366543"/>
      <pos A="0.34284" C="0.200617" G="0.334938" T="0.121605"/>
      <pos A="0.334938" C="0.192716" G="0.0979012" T="0.374444"/>
      <pos A="0.145309" C="0.161111" G="0.398148" T="0.295432"/>
      <pos A="0.184815" C="0.27963" G="0.224321" T="0.311235"/>
      <pos A="0.224321" C="0.21642" G="0.176914" T="0.382346"/>
      <pos A="0.319136" C="0.15321" G="0.240123" T="0.287531"/>
    </motif>
    <motif db="0" id="M40" alt="O40" length="40" nsites="8" evalue="1.3e-003">
      <pos A="0.145309" C="0.137407" G="0.121605" T="0.595679"/>
      <pos A="0.240123" C="0.27963" G="0.105802" T="0.374444"/>
      <pos A="0.287531" C="0.255926" G="0.311235" T="0.145309"/>
      <pos A="0.15321" C="0.311235" G="0.232222" T="0.303333"/>
      <pos A="0.255926" C="0.303333" G="0.224321" T="0.21642"/>
      <pos A="0.445556" C="0.137407" G="0.200617" T="0.21642"/>
      <pos A="0.232222" C="0.263827" G="0.21642" T="0.287531"/>
      <pos A="0.255926" C="0.327037" G="0.0662963" T="0.350741"/>
      <pos A="0.263827" C="0.169012" G="0.263827" T="0.303333"/>
      <pos A="0.350741" C="0.232222" G="0.113704" T="0.303333"/>
      <pos A="0.437654" C="0.145309" G="0.200617" T="0.21642"/>
      <pos A="0.271728" C="0.184815" G="0.176914" T="0.366543"/>
      <pos A="0.303333" C="0.224321" G="0.34284" T="0.129506"/>
      <pos A="0.27963" C="0.161111" G="0.303333" T="0.255926"/>
      <pos A="0.255926" C="0.334938" G="0.334938" T="0.0741975"/>
      <pos A="0.184815" C="0.129506" G="0.34284" T="0.34284"/>
      <pos A="0.200617" C="0.366543" G="0.176914" T="0.255926"/>
      <pos A="0.248025" C="0.255926" G="0.200617" T="0.295432"/>
      <pos A="0.176914" C="0.184815" G="0.358642" T="0.27963"/>
      <pos A="0.232222" C="0.15321" G="0.240123" T="0.374444"/>
      <pos A="0.208519" C="0.232222" G="0.374444" T="0.184815"/>
      <pos A="0.287531" C="0.255926" G="0.255926" T="0.200617"/>
      <pos A="0.27963" C="0.208519" G="0.200617" T="0.311235"/>
      <pos A="0.240123" C="0.248025" G="0.358642" T="0.15321"/>
      <pos A="0.192716" C="0.113704" G="0.398148" T="0.295432"/>
      <pos A="0.21642" C="0.21642" G="0.176914" T="0.390247"/>
      <pos A="0.382346" C="0.263827" G="0.200617" T="0.15321"/>
      <pos A="0.366543" C="0.21642" G="0.27963" T="0.137407"/>
      <pos A="0.34284" C="0.287531" G="0.192716" T="0.176914"/>
      <pos A="0.429753" C="0.255926" G="0.161111" T="0.15321"/>
      <pos A="0.271728" C="0.263827" G="0.184815" T="0.27963"/>
      <pos A="0.255926" C="0.129506" G="0.255926" T="0.358642"/>
      <pos A="0.161111" C="0.184815" G="0.287531" T="0.366543"/>
      <pos A="0.271728" C="0.34284" G="0.184815" T="0.200617"/>
      <pos A="0.319136" C="0.358642" G="0.113704" T="0.208519"/>
      <pos A="0.161111" C="0.145309" G="0.366543" T="0.327037"/>
      <pos A="0.176914" C="0.15321" G="0.461358" T="0.208519"/>
      <pos A="0.232222" C="0.145309" G="0.232222" T="0.390247"/>
      <pos A="0.263827" C="0.263827" G="0.224321" T="0.248025"/>
      <pos A="0.271728" C="0.21642" G="0.184815" T="0.327037"/>
    </motif>
    <motif db="0" id="M42" alt="O42" length="40" nsites="8" evalue="1.3e-003">
      <pos A="0.21642" C="0.192716" G="0.303333" T="0.287531"/>
      <pos A="0.248025" C="0.319136" G="0.184815" T="0.248025"/>
      <pos A="0.34284" C="0.184815" G="0.27963" T="0.192716"/>
      <pos A="0.200617" C="0.27963" G="0.169012" T="0.350741"/>
      <pos A="0.21642" C="0.263827" G="0.303333" T="0.21642"/>
      <pos A="0.287531" C="0.287531" G="0.192716" T="0.232222"/>
      <pos A="0.334938" C="0.129506" G="0.137407" T="0.398148"/>
      <pos A="0.27963" C="0.27963" G="0.15321" T="0.287531"/>
      <pos A="0.255926" C="0.263827" G="0.105802" T="0.374444"/>
      <pos A="0.240123" C="0.176914" G="0.374444" T="0.208519"/>
      <pos A="0.366543" C="0.15321" G="0.184815" T="0.295432"/>
      <pos A="0.27963" C="0.240123" G="0.184815" T="0.295432"/>
      <pos A="0.319136" C="0.208519" G="0.145309" T="0.327037"/>
      <pos A="0.390247" C="0.169012" G="0.295432" T="0.145309"/>
      <pos A="0.208519" C="0.105802" G="0.461358" T="0.224321"/>
      <pos A="0.145309" C="0.15321" G="0.485062" T="0.21642"/>
      <pos A="0.21642" C="0.334938" G="0.113704" T="0.334938"/>
      <pos A="0.358642" C="0.121605" G="0.232222" T="0.287531"/>
      <pos A="0.200617" C="0.27963" G="0.319136" T="0.200617"/>
      <pos A="0.382346" C="0.232222" G="0.303333" T="0.0820988"/>
      <pos A="0.271728" C="0.232222" G="0.334938" T="0.161111"/>
      <pos A="0.27963" C="0.263827" G="0.21642" T="0.240123"/>
      <pos A="0.327037" C="0.248025" G="0.208519" T="0.21642"/>
      <pos A="0.319136" C="0.129506" G="0.145309" T="0.406049"/>
      <pos A="0.192716" C="0.303333" G="0.295432" T="0.208519"/>
      <pos A="0.34284" C="0.137407" G="0.176914" T="0.34284"/>
      <pos A="0.208519" C="0.350741" G="0.263827" T="0.176914"/>
      <pos A="0.382346" C="0.176914" G="0.192716" T="0.248025"/>
      <pos A="0.161111" C="0.232222" G="0.200617" T="0.406049"/>
      <pos A="0.208519" C="0.295432" G="0.161111" T="0.334938"/>
      <pos A="0.398148" C="0.113704" G="0.263827" T="0.224321"/>
      <pos A="0.248025" C="0.161111" G="0.176914" T="0.413951"/>
      <pos A="0.255926" C="0.161111" G="0.429753" T="0.15321"/>
      <pos A="0.240123" C="0.27963" G="0.232222" T="0.248025"/>
      <pos A="0.21642" C="0.311235" G="0.27963" T="0.192716"/>
      <pos A="0.145309" C="0.271728" G="0.295432" T="0.287531"/>
      <pos A="0.105802" C="0.34284" G="0.311235" T="0.240123"/>
      <pos A="0.374444" C="0.176914" G="0.21642" T="0.232222"/>
      <pos A="0.413951" C="0.327037" G="0.176914" T="0.0820988"/>
      <pos A="0.200617" C="0.105802" G="0.240123" T="0.453457"/>
    </motif>
    <motif db="0" id="M43" alt="O43" length="40" nsites="8" evalue="1.3e-003">
      <pos A="0.496914" C="0.496914" G="0.00308642" T="0.00308642"/>
      <pos A="0.496914" C="0.496914" G="0.00308642" T="0.00308642"/>
      <pos A="0.00308642" C="0.496914" G="0.496914" T="0.00308642"/>
      <pos A="0.990741" C="0.00308642" G="0.00308642" T="0.00308642"/>
      <pos A="0.496914" C="0.00308642" G="0.00308642" T="0.496914"/>
      <pos A="0.496914" C="0.496914" G="0.00308642" T="0.00308642"/>
      <pos A="0.00308642" C="0.00308642" G="0.496914" T="0.496914"/>
      <pos A="0.00308642" C="0.496914" G="0.00308642" T="0.496914"/>
      <pos A="0.00308642" C="0.990741" G="0.00308642" T="0.00308642"/>
      <pos A="0.496914" C="0.00308642" G="0.00308642" T="0.496914"/>
      <pos A="0.00308642" C="0.496914" G="0.00308642" T="0.496914"/>
      <pos A="0.496914" C="0.496914" G="0.00308642" T="0.00308642"/>
      <pos A="0.990741" C="0.00308642" G="0.00308642" T="0.00308642"/>
      <pos A="0.00308642" C="0.00308642" G="0.496914" T="0.496914"/>
      <pos A="0.00308642" C="0.00308642" G="0.990741" T="0.00308642"/>
      <pos A="0.496914" C="0.00308642" G="0.00308642" T="0.496914"/>
      <pos A="0.496914" C="0.00308642" G="0.00308642" T="0.496914"/>
      <pos A="0.496914" C="0.00308642" G="0.496914" T="0.00308642"/>
      <pos A="0.00308642" C="0.00308642" G="0.496914" T="0.496914"/>
      <pos A="0.00308642" C="0.496914" G="0.00308642" T="0.496914"/>
      <pos A="0.496914" C="0.496914" G="0.00308642" T="0.00308642"/>
      <pos A="0.496914" C="0.00308642" G="0.00308642" T="0.496914"/>
      <pos A="0.496914" C="0.00308642" G="0.496914" T="0.00308642"/>
      <pos A="0.496914" C="0.00308642" G="0.00308642" T="0.496914"/>
      <pos A="0.00308642" C="0.00308642" G="0.496914" T="0.496914"/>
      <pos A="0.00308642" C="0.00308642" G="0.496914" T="0.496914"/>
      <pos A="0.00308642" C="0.496914" G="0.00308642" T="0.496914"/>
      <pos A="0.990741" C="0.00308642" G="0.00308642" T="0.00308642"/>
      <pos A="0.00308642" C="0.496914" G="0.496914" T="0.00308642"/>
      <pos A="0.990741" C="0.00308642" G="0.00308642" T="0.00308642"/>
      <pos A="0.00308642" C="0.496914" G="0.496914" T="0.00308642"/>
      <pos A="0.990741" C="0.00308642" G="0.00308642" T="0.00308642"/>
      <pos A="0.00308642" C="0.00308642" G="0.00308642" T="0.990741"/>
      <pos A="0.00308642" C="0.496914" G="0.496914" T="0.00308642"/>
      <pos A="0.00308642" C="0.00308642" G="0.496914" T="0.496914"/>
      <pos A="0.00308642" C="0.00308642" G="0.990741" T="0.00308642"/>
      <pos A="0.00308642" C="0.496914" G="0.496914" T="0.00308642"/>
      <pos A="0.496914" C="0.00308642" G="0.00308642" T="0.496914"/>
      <pos A="0.496914" C="0.00308642" G="0.00308642" T="0.496914"/>
      <pos A="0.496914" C="0.00308642" G="0.00308642" T="0.496914"/>
    </motif>
    <motif db="0" id="M44" alt="O44" length="40" nsites="8" evalue="1.3e-003">
      <pos A="0.0583951" C="0.287531" G="0.303333" T="0.350741"/>
      <pos A="0.21642" C="0.350741" G="0.176914" T="0.255926"/>
      <pos A="0.161111" C="0.0583951" G="0.413951" T="0.366543"/>
      <pos A="0.303333" C="0.176914" G="0.161111" T="0.358642"/>
      <pos A="0.366543" C="0.129506" G="0.327037" T="0.176914"/>
      <pos A="0.232222" C="0.295432" G="0.287531" T="0.184815"/>
      <pos A="0.271728" C="0.240123" G="0.129506" T="0.358642"/>
      <pos A="0.169012" C="0.263827" G="0.232222" T="0.334938"/>
      <pos A="0.406049" C="0.169012" G="0.113704" T="0.311235"/>
      <pos A="0.445556" C="0.169012" G="0.271728" T="0.113704"/>
      <pos A="0.263827" C="0.200617" G="0.263827" T="0.271728"/>
      <pos A="0.382346" C="0.184815" G="0.224321" T="0.208519"/>
      <pos A="0.263827" C="0.303333" G="0.21642" T="0.21642"/>
      <pos A="0.47716" C="0.145309" G="0.208519" T="0.169012"/>
      <pos A="0.192716" C="0.192716" G="0.303333" T="0.311235"/>
      <pos A="0.255926" C="0.295432" G="0.27963" T="0.169012"/>
      <pos A="0.382346" C="0.334938" G="0.161111" T="0.121605"/>
      <pos A="0.374444" C="0.176914" G="0.176914" T="0.271728"/>
      <pos A="0.0741975" C="0.271728" G="0.398148" T="0.255926"/>
      <pos A="0.295432" C="0.240123" G="0.145309" T="0.319136"/>
      <pos A="0.200617" C="0.224321" G="0.232222" T="0.34284"/>
      <pos A="0.169012" C="0.263827" G="0.145309" T="0.421852"/>
      <pos A="0.295432" C="0.271728" G="0.192716" T="0.240123"/>
      <pos A="0.145309" C="0.303333" G="0.271728" T="0.27963"/>
      <pos A="0.271728" C="0.169012" G="0.192716" T="0.366543"/>
      <pos A="0.145309" C="0.21642" G="0.303333" T="0.334938"/>
      <pos A="0.208519" C="0.192716" G="0.334938" T="0.263827"/>
      <pos A="0.263827" C="0.145309" G="0.224321" T="0.366543"/>
      <pos A="0.366543" C="0.255926" G="0.366543" T="0.0109877"/>
      <pos A="0.263827" C="0.208519" G="0.27963" T="0.248025"/>
      <pos A="0.21642" C="0.169012" G="0.366543" T="0.248025"/>
      <pos A="0.27963" C="0.121605" G="0.21642" T="0.382346"/>
      <pos A="0.176914" C="0.327037" G="0.240123" T="0.255926"/>
      <pos A="0.327037" C="0.287531" G="0.208519" T="0.176914"/>
      <pos A="0.327037" C="0.200617" G="0.137407" T="0.334938"/>
      <pos A="0.232222" C="0.255926" G="0.311235" T="0.200617"/>
      <pos A="0.390247" C="0.295432" G="0.21642" T="0.0979012"/>
      <pos A="0.240123" C="0.184815" G="0.240123" T="0.334938"/>
      <pos A="0.192716" C="0.224321" G="0.366543" T="0.21642"/>
      <pos A="0.374444" C="0.184815" G="0.232222" T="0.208519"/>
    </motif>
    <motif db="0" id="M46" alt="O46" length="40" nsites="8" evalue="1.3e-003">
      <pos A="0.27963" C="0.287531" G="0.15321" T="0.27963"/>
      <pos A="0.21642" C="0.145309" G="0.240123" T="0.398148"/>
      <pos A="0.15321" C="0.184815" G="0.208519" T="0.453457"/>
      <pos A="0.374444" C="0.255926" G="0.145309" T="0.224321"/>
      <pos A="0.263827" C="0.208519" G="0.358642" T="0.169012"/>
      <pos A="0.287531" C="0.437654" G="0.200617" T="0.0741975"/>
      <pos A="0.461358" C="0.121605" G="0.15321" T="0.263827"/>
      <pos A="0.145309" C="0.224321" G="0.374444" T="0.255926"/>
      <pos A="0.232222" C="0.200617" G="0.255926" T="0.311235"/>
      <pos A="0.0820988" C="0.161111" G="0.374444" T="0.382346"/>
      <pos A="0.248025" C="0.248025" G="0.303333" T="0.200617"/>
      <pos A="0.232222" C="0.295432" G="0.232222" T="0.240123"/>
      <pos A="0.113704" C="0.34284" G="0.334938" T="0.208519"/>
      <pos A="0.374444" C="0.137407" G="0.232222" T="0.255926"/>
      <pos A="0.248025" C="0.263827" G="0.240123" T="0.248025"/>
      <pos A="0.334938" C="0.248025" G="0.161111" T="0.255926"/>
      <pos A="0.27963" C="0.255926" G="0.192716" T="0.271728"/>
      <pos A="0.248025" C="0.21642" G="0.184815" T="0.350741"/>
      <pos A="0.295432" C="0.303333" G="0.137407" T="0.263827"/>
      <pos A="0.350741" C="0.15321" G="0.161111" T="0.334938"/>
      <pos A="0.445556" C="0.224321" G="0.263827" T="0.0662963"/>
      <pos A="0.200617" C="0.161111" G="0.303333" T="0.334938"/>
      <pos A="0.366543" C="0.105802" G="0.406049" T="0.121605"/>
      <pos A="0.224321" C="0.200617" G="0.311235" T="0.263827"/>
      <pos A="0.208519" C="0.21642" G="0.255926" T="0.319136"/>
      <pos A="0.263827" C="0.15321" G="0.200617" T="0.382346"/>
      <pos A="0.240123" C="0.208519" G="0.248025" T="0.303333"/>
      <pos A="0.319136" C="0.350741" G="0.169012" T="0.161111"/>
      <pos A="0.137407" C="0.200617" G="0.311235" T="0.350741"/>
      <pos A="0.255926" C="0.192716" G="0.271728" T="0.27963"/>
      <pos A="0.319136" C="0.129506" G="0.350741" T="0.200617"/>
      <pos A="0.208519" C="0.240123" G="0.295432" T="0.255926"/>
      <pos A="0.390247" C="0.184815" G="0.137407" T="0.287531"/>
      <pos A="0.271728" C="0.271728" G="0.319136" T="0.137407"/>
      <pos A="0.248025" C="0.287531" G="0.263827" T="0.200617"/>
      <pos A="0.311235" C="0.271728" G="0.0741975" T="0.34284"/>
      <pos A="0.184815" C="0.121605" G="0.319136" T="0.374444"/>
      <pos A="0.271728" C="0.311235" G="0.161111" T="0.255926"/>
      <pos A="0.263827" C="0.334938" G="0.240123" T="0.161111"/>
      <pos A="0.192716" C="0.232222" G="0.27963" T="0.295432"/>
    </motif>
    <motif db="0" id="M47" alt="O47" length="40" nsites="8" evalue="1.3e-003">
      <pos A="0.496914" C="0.496914" G="0.00308642" T="0.00308642"/>
      <pos A="0.496914" C="0.00308642" G="0.00308642" T="0.496914"/>
      <pos A="0.25" C="0.25" G="0.496914" T="0.00308642"/>
      <pos A="0.00308642" C="0.25" G="0.496914" T="0.25"/>
      <pos A="0.00308642" C="0.496914" G="0.00308642" T="0.496914"/>
      <pos A="0.25" C="0.00308642" G="0.25" T="0.496914"/>
      <pos A="0.496914" C="0.00308642" G="0.496914" T="0.00308642"/>
      <pos A="0.00308642" C="0.25" G="0.25" T="0.496914"/>
      <pos A="0.25" C="0.00308642" G="0.25" T="0.496914"/>
      <pos A="0.25" C="0.00308642" G="0.25" T="0.496914"/>
      <pos A="0.743827" C="0.00308642" G="0.25" T="0.00308642"/>
      <pos A="0.00308642" C="0.743827" G="0.25" T="0.00308642"/>
      <pos A="0.25" C="0.25" G="0.25" T="0.25"/>
      <pos A="0.00308642" C="0.743827" G="0.25" T="0.00308642"/>
      <pos A="0.00308642" C="0.743827" G="0.00308642" T="0.25"/>
      <pos A="0.25" C="0.25" G="0.00308642" T="0.496914"/>
      <pos A="0.00308642" C="0.00308642" G="0.00308642" T="0.990741"/>
      <pos A="0.496914" C="0.496914" G="0.00308642" T="0.00308642"/>
      <pos A="0.496914" C="0.00308642" G="0.00308642" T="0.496914"/>
      <pos A="0.496914" C="0.00308642" G="0.00308642" T="0.496914"/>
      <pos A="0.25" C="0.25" G="0.25" T="0.25"/>
      <pos A="0.743827" C="0.00308642" G="0.00308642" T="0.25"/>
      <pos A="0.00308642" C="0.496914" G="0.00308642" T="0.496914"/>
      <pos A="0.00308642" C="0.00308642" G="0.25" T="0.743827"/>
      <pos A="0.25" C="0.25" G="0.25" T="0.25"/>
      <pos A="0.25" C="0.00308642" G="0.496914" T="0.25"/>
      <pos A="0.496914" C="0.496914" G="0.00308642" T="0.00308642"/>
      <pos A="0.25" C="0.00308642" G="0.25" T="0.496914"/>
      <pos A="0.00308642" C="0.25" G="0.25" T="0.496914"/>
      <pos A="0.496914" C="0.00308642" G="0.25" T="0.25"/>
      <pos A="0.00308642" C="0.25" G="0.25" T="0.496914"/>
      <pos A="0.25" C="0.496914" G="0.25" T="0.00308642"/>
      <pos A="0.25" C="0.25" G="0.25" T="0.25"/>
      <pos A="0.00308642" C="0.25" G="0.743827" T="0.00308642"/>
      <pos A="0.25" C="0.496914" G="0.25" T="0.00308642"/>
      <pos A="0.25" C="0.00308642" G="0.00308642" T="0.743827"/>
      <pos A="0.743827" C="0.00308642" G="0.25" T="0.00308642"/>
      <pos A="0.496914" C="0.00308642" G="0.25" T="0.25"/>
      <pos A="0.00308642" C="0.00308642" G="0.743827" T="0.25"/>
      <pos A="0.743827" C="0.25" G="0.00308642" T="0.00308642"/>
    </motif>
    <motif db="0" id="M48" alt="O48" length="40" nsites="8" evalue="1.3e-003">
      <pos A="0.34284" C="0.208519" G="0.200617" T="0.248025"/>
      <pos A="0.208519" C="0.287531" G="0.295432" T="0.208519"/>
      <pos A="0.224321" C="0.184815" G="0.406049" T="0.184815"/>
      <pos A="0.248025" C="0.287531" G="0.113704" T="0.350741"/>
      <pos A="0.295432" C="0.21642" G="0.303333" T="0.184815"/>
      <pos A="0.374444" C="0.169012" G="0.184815" T="0.271728"/>
      <pos A="0.303333" C="0.184815" G="0.09" T="0.421852"/>
      <pos A="0.413951" C="0.161111" G="0.176914" T="0.248025"/>
      <pos A="0.232222" C="0.224321" G="0.287531" T="0.255926"/>
      <pos A="0.169012" C="0.303333" G="0.21642" T="0.311235"/>
      <pos A="0.327037" C="0.192716" G="0.240123" T="0.240123"/>
      <pos A="0.303333" C="0.169012" G="0.334938" T="0.192716"/>
      <pos A="0.240123" C="0.287531" G="0.255926" T="0.21642"/>
      <pos A="0.21642" C="0.327037" G="0.121605" T="0.334938"/>
      <pos A="0.27963" C="0.263827" G="0.161111" T="0.295432"/>
      <pos A="0.169012" C="0.334938" G="0.208519" T="0.287531"/>
      <pos A="0.358642" C="0.137407" G="0.263827" T="0.240123"/>
      <pos A="0.27963" C="0.271728" G="0.334938" T="0.113704"/>
      <pos A="0.263827" C="0.232222" G="0.248025" T="0.255926"/>
      <pos A="0.232222" C="0.287531" G="0.311235" T="0.169012"/>
      <pos A="0.208519" C="0.34284" G="0.169012" T="0.27963"/>
      <pos A="0.169012" C="0.192716" G="0.208519" T="0.429753"/>
      <pos A="0.21642" C="0.232222" G="0.200617" T="0.350741"/>
      <pos A="0.208519" C="0.192716" G="0.485062" T="0.113704"/>
      <pos A="0.334938" C="0.184815" G="0.200617" T="0.27963"/>
      <pos A="0.208519" C="0.145309" G="0.382346" T="0.263827"/>
      <pos A="0.271728" C="0.240123" G="0.208519" T="0.27963"/>
      <pos A="0.390247" C="0.15321" G="0.169012" T="0.287531"/>
      <pos A="0.121605" C="0.161111" G="0.437654" T="0.27963"/>
      <pos A="0.27963" C="0.105802" G="0.287531" T="0.327037"/>
      <pos A="0.0662963" C="0.295432" G="0.295432" T="0.34284"/>
      <pos A="0.232222" C="0.232222" G="0.295432" T="0.240123"/>
      <pos A="0.327037" C="0.169012" G="0.263827" T="0.240123"/>
      <pos A="0.295432" C="0.121605" G="0.334938" T="0.248025"/>
      <pos A="0.382346" C="0.295432" G="0.176914" T="0.145309"/>
      <pos A="0.406049" C="0.232222" G="0.121605" T="0.240123"/>
      <pos A="0.263827" C="0.382346" G="0.232222" T="0.121605"/>
      <pos A="0.500864" C="0.21642" G="0.169012" T="0.113704"/>
      <pos A="0.303333" C="0.192716" G="0.208519" T="0.295432"/>
      <pos A="0.21642" C="0.184815" G="0.176914" T="0.421852"/>
    </motif>
    <motif db="0" id="M49" alt="O49" length="40" nsites="8" evalue="1.3e-003">
      <pos A="0.311235" C="0.145309" G="0.208519" T="0.334938"/>
      <pos A="0.287531" C="0.374444" G="0.248025" T="0.09"/>
      <pos A="0.319136" C="0.192716" G="0.271728" T="0.21642"/>
      <pos A="0.303333" C="0.137407" G="0.27963" T="0.27963"/>
      <pos A="0.224321" C="0.255926" G="0.21642" T="0.303333"/>
      <pos A="0.129506" C="0.200617" G="0.208519" T="0.461358"/>
      <pos A="0.161111" C="0.287531" G="0.200617" T="0.350741"/>
      <pos A="0.287531" C="0.303333" G="0.15321" T="0.255926"/>
      <pos A="0.192716" C="0.224321" G="0.263827" T="0.319136"/>
      <pos A="0.508765" C="0.169012" G="0.113704" T="0.208519"/>
      <pos A="0.21642" C="0.137407" G="0.421852" T="0.224321"/>
      <pos A="0.255926" C="0.248025" G="0.311235" T="0.184815"/>
      <pos A="0.469259" C="0.240123" G="0.0979012" T="0.192716"/>
      <pos A="0.208519" C="0.121605" G="0.295432" T="0.374444"/>
      <pos A="0.232222" C="0.169012" G="0.27963" T="0.319136"/>
      <pos A="0.287531" C="0.200617" G="0.248025" T="0.263827"/>
      <pos A="0.27963" C="0.255926" G="0.192716" T="0.271728"/>
      <pos A="0.240123" C="0.184815" G="0.295432" T="0.27963"/>
      <pos A="0.21642" C="0.350741" G="0.27963" T="0.15321"/>
      <pos A="0.208519" C="0.224321" G="0.295432" T="0.271728"/>
      <pos A="0.184815" C="0.248025" G="0.200617" T="0.366543"/>
      <pos A="0.287531" C="0.192716" G="0.27963" T="0.240123"/>
      <pos A="0.161111" C="0.137407" G="0.34284" T="0.358642"/>
      <pos A="0.224321" C="0.240123" G="0.255926" T="0.27963"/>
      <pos A="0.248025" C="0.176914" G="0.374444" T="0.200617"/>
      <pos A="0.469259" C="0.121605" G="0.176914" T="0.232222"/>
      <pos A="0.350741" C="0.27963" G="0.34284" T="0.0267901"/>
      <pos A="0.366543" C="0.303333" G="0.145309" T="0.184815"/>
      <pos A="0.445556" C="0.21642" G="0.161111" T="0.176914"/>
      <pos A="0.350741" C="0.169012" G="0.27963" T="0.200617"/>
      <pos A="0.200617" C="0.287531" G="0.15321" T="0.358642"/>
      <pos A="0.105802" C="0.208519" G="0.327037" T="0.358642"/>
      <pos A="0.232222" C="0.169012" G="0.200617" T="0.398148"/>
      <pos A="0.413951" C="0.319136" G="0.145309" T="0.121605"/>
      <pos A="0.192716" C="0.271728" G="0.358642" T="0.176914"/>
      <pos A="0.192716" C="0.200617" G="0.176914" T="0.429753"/>
      <pos A="0.21642" C="0.27963" G="0.248025" T="0.255926"/>
      <pos A="0.192716" C="0.248025" G="0.105802" T="0.453457"/>
      <pos A="0.176914" C="0.240123" G="0.303333" T="0.27963"/>
      <pos A="0.374444" C="0.200617" G="0.129506" T="0.295432"/>
    </motif>
    <motif db="0" id="M5" alt="O5" length="40" nsites="8" evalue="1.3e-003">
      <pos A="0.34284" C="0.382346" G="0.105802" T="0.169012"/>
      <pos A="0.232222" C="0.232222" G="0.311235" T="0.224321"/>
      <pos A="0.34284" C="0.255926" G="0.248025" T="0.15321"/>
      <pos A="0.421852" C="0.0979012" G="0.192716" T="0.287531"/>
      <pos A="0.224321" C="0.224321" G="0.192716" T="0.358642"/>
      <pos A="0.232222" C="0.334938" G="0.09" T="0.34284"/>
      <pos A="0.358642" C="0.208519" G="0.169012" T="0.263827"/>
      <pos A="0.200617" C="0.15321" G="0.34284" T="0.303333"/>
      <pos A="0.15321" C="0.240123" G="0.208519" T="0.398148"/>
      <pos A="0.382346" C="0.350741" G="0.145309" T="0.121605"/>
      <pos A="0.21642" C="0.208519" G="0.240123" T="0.334938"/>
      <pos A="0.271728" C="0.192716" G="0.271728" T="0.263827"/>
      <pos A="0.121605" C="0.137407" G="0.350741" T="0.390247"/>
      <pos A="0.303333" C="0.192716" G="0.240123" T="0.263827"/>
      <pos A="0.327037" C="0.255926" G="0.263827" T="0.15321"/>
      <pos A="0.232222" C="0.208519" G="0.327037" T="0.232222"/>
      <pos A="0.240123" C="0.169012" G="0.303333" T="0.287531"/>
      <pos A="0.15321" C="0.303333" G="0.398148" T="0.145309"/>
      <pos A="0.429753" C="0.200617" G="0.129506" T="0.240123"/>
      <pos A="0.327037" C="0.105802" G="0.232222" T="0.334938"/>
      <pos A="0.334938" C="0.263827" G="0.263827" T="0.137407"/>
      <pos A="0.248025" C="0.208519" G="0.21642" T="0.327037"/>
      <pos A="0.406049" C="0.240123" G="0.287531" T="0.0662963"/>
      <pos A="0.311235" C="0.248025" G="0.263827" T="0.176914"/>
      <pos A="0.350741" C="0.0662963" G="0.224321" T="0.358642"/>
      <pos A="0.248025" C="0.263827" G="0.232222" T="0.255926"/>
      <pos A="0.358642" C="0.358642" G="0.137407" T="0.145309"/>
      <pos A="0.311235" C="0.145309" G="0.113704" T="0.429753"/>
      <pos A="0.09" C="0.208519" G="0.374444" T="0.327037"/>
      <pos A="0.303333" C="0.287531" G="0.15321" T="0.255926"/>
      <pos A="0.184815" C="0.208519" G="0.169012" T="0.437654"/>
      <pos A="0.15321" C="0.232222" G="0.295432" T="0.319136"/>
      <pos A="0.27963" C="0.240123" G="0.303333" T="0.176914"/>
      <pos A="0.129506" C="0.34284" G="0.311235" T="0.21642"/>
      <pos A="0.192716" C="0.248025" G="0.21642" T="0.34284"/>
      <pos A="0.358642" C="0.137407" G="0.192716" T="0.311235"/>
      <pos A="0.311235" C="0.192716" G="0.224321" T="0.271728"/>
      <pos A="0.240123" C="0.240123" G="0.240123" T="0.27963"/>
      <pos A="0.27963" C="0.319136" G="0.184815" T="0.21642"/>
      <pos A="0.263827" C="0.105802" G="0.382346" T="0.248025"/>
    </motif>
    <motif db="0" id="M50" alt="O50" length="40" nsites="8" evalue="1.3e-003">
      <pos A="0.350741" C="0.184815" G="0.27963" T="0.184815"/>
      <pos A="0.271728" C="0.224321" G="0.145309" T="0.358642"/>
      <pos A="0.27963" C="0.255926" G="0.224321" T="0.240123"/>
      <pos A="0.129506" C="0.200617" G="0.374444" T="0.295432"/>
      <pos A="0.27963" C="0.121605" G="0.169012" T="0.429753"/>
      <pos A="0.413951" C="0.248025" G="0.145309" T="0.192716"/>
      <pos A="0.327037" C="0.208519" G="0.358642" T="0.105802"/>
      <pos A="0.169012" C="0.27963" G="0.311235" T="0.240123"/>
      <pos A="0.350741" C="0.15321" G="0.287531" T="0.208519"/>
      <pos A="0.421852" C="0.240123" G="0.21642" T="0.121605"/>
      <pos A="0.200617" C="0.232222" G="0.137407" T="0.429753"/>
      <pos A="0.287531" C="0.327037" G="0.105802" T="0.27963"/>
      <pos A="0.232222" C="0.374444" G="0.192716" T="0.200617"/>
      <pos A="0.208519" C="0.192716" G="0.113704" T="0.485062"/>
      <pos A="0.184815" C="0.200617" G="0.358642" T="0.255926"/>
      <pos A="0.200617" C="0.334938" G="0.232222" T="0.232222"/>
      <pos A="0.390247" C="0.0504938" G="0.263827" T="0.295432"/>
      <pos A="0.200617" C="0.334938" G="0.287531" T="0.176914"/>
      <pos A="0.311235" C="0.263827" G="0.271728" T="0.15321"/>
      <pos A="0.287531" C="0.248025" G="0.271728" T="0.192716"/>
      <pos A="0.34284" C="0.21642" G="0.224321" T="0.21642"/>
      <pos A="0.311235" C="0.137407" G="0.34284" T="0.208519"/>
      <pos A="0.334938" C="0.09" G="0.232222" T="0.34284"/>
      <pos A="0.421852" C="0.0820988" G="0.287531" T="0.208519"/>
      <pos A="0.232222" C="0.295432" G="0.327037" T="0.145309"/>
      <pos A="0.271728" C="0.208519" G="0.184815" T="0.334938"/>
      <pos A="0.161111" C="0.27963" G="0.240123" T="0.319136"/>
      <pos A="0.240123" C="0.200617" G="0.34284" T="0.21642"/>
      <pos A="0.398148" C="0.169012" G="0.129506" T="0.303333"/>
      <pos A="0.287531" C="0.208519" G="0.263827" T="0.240123"/>
      <pos A="0.27963" C="0.240123" G="0.27963" T="0.200617"/>
      <pos A="0.137407" C="0.319136" G="0.21642" T="0.327037"/>
      <pos A="0.09" C="0.429753" G="0.208519" T="0.271728"/>
      <pos A="0.240123" C="0.161111" G="0.327037" T="0.271728"/>
      <pos A="0.327037" C="0.224321" G="0.295432" T="0.15321"/>
      <pos A="0.169012" C="0.200617" G="0.334938" T="0.295432"/>
      <pos A="0.27963" C="0.137407" G="0.271728" T="0.311235"/>
      <pos A="0.161111" C="0.311235" G="0.192716" T="0.334938"/>
      <pos A="0.319136" C="0.129506" G="0.21642" T="0.334938"/>
      <pos A="0.176914" C="0.21642" G="0.200617" T="0.406049"/>
    </motif>
    <motif db="0" id="M53" alt="O53" length="40" nsites="8" evalue="1.3e-003">
      <pos A="0.129506" C="0.382346" G="0.21642" T="0.271728"/>
      <pos A="0.232222" C="0.240123" G="0.240123" T="0.287531"/>
      <pos A="0.184815" C="0.208519" G="0.311235" T="0.295432"/>
      <pos A="0.129506" C="0.27963" G="0.224321" T="0.366543"/>
      <pos A="0.184815" C="0.224321" G="0.255926" T="0.334938"/>
      <pos A="0.27963" C="0.232222" G="0.137407" T="0.350741"/>
      <pos A="0.319136" C="0.319136" G="0.0741975" T="0.287531"/>
      <pos A="0.232222" C="0.271728" G="0.319136" T="0.176914"/>
      <pos A="0.27963" C="0.137407" G="0.255926" T="0.327037"/>
      <pos A="0.27963" C="0.232222" G="0.255926" T="0.232222"/>
      <pos A="0.579877" C="0.15321" G="0.208519" T="0.0583951"/>
      <pos A="0.334938" C="0.145309" G="0.334938" T="0.184815"/>
      <pos A="0.311235" C="0.192716" G="0.287531" T="0.208519"/>
      <pos A="0.303333" C="0.255926" G="0.21642" T="0.224321"/>
      <pos A="0.445556" C="0.121605" G="0.34284" T="0.09"/>
      <pos A="0.303333" C="0.21642" G="0.192716" T="0.287531"/>
      <pos A="0.232222" C="0.232222" G="0.176914" T="0.358642"/>
      <pos A="0.21642" C="0.232222" G="0.145309" T="0.406049"/>
      <pos A="0.240123" C="0.240123" G="0.319136" T="0.200617"/>
      <pos A="0.192716" C="0.161111" G="0.208519" T="0.437654"/>
      <pos A="0.208519" C="0.248025" G="0.263827" T="0.27963"/>
      <pos A="0.469259" C="0.271728" G="0.0662963" T="0.192716"/>
      <pos A="0.271728" C="0.208519" G="0.192716" T="0.327037"/>
      <pos A="0.232222" C="0.21642" G="0.224321" T="0.327037"/>
      <pos A="0.327037" C="0.208519" G="0.224321" T="0.240123"/>
      <pos A="0.255926" C="0.311235" G="0.200617" T="0.232222"/>
      <pos A="0.255926" C="0.263827" G="0.311235" T="0.169012"/>
      <pos A="0.295432" C="0.15321" G="0.319136" T="0.232222"/>
      <pos A="0.161111" C="0.295432" G="0.240123" T="0.303333"/>
      <pos A="0.200617" C="0.161111" G="0.382346" T="0.255926"/>
      <pos A="0.113704" C="0.27963" G="0.137407" T="0.469259"/>
      <pos A="0.319136" C="0.09" G="0.374444" T="0.21642"/>
      <pos A="0.311235" C="0.176914" G="0.232222" T="0.27963"/>
      <pos A="0.263827" C="0.15321" G="0.358642" T="0.224321"/>
      <pos A="0.192716" C="0.382346" G="0.295432" T="0.129506"/>
      <pos A="0.184815" C="0.192716" G="0.161111" T="0.461358"/>
      <pos A="0.334938" C="0.21642" G="0.200617" T="0.248025"/>
      <pos A="0.327037" C="0.21642" G="0.208519" T="0.248025"/>
      <pos A="0.334938" C="0.169012" G="0.287531" T="0.208519"/>
      <pos A="0.271728" C="0.145309" G="0.406049" T="0.176914"/>
    </motif>
    <motif db="0" id="M54" alt="O54" length="40" nsites="8" evalue="1.3e-003">
      <pos A="0.18266" C="0.302375" G="0.31734" T="0.197625"/>
      <pos A="0.272446" C="0.257482" G="0.31734" T="0.152731"/>
      <pos A="0.167696" C="0.197625" G="0.407127" T="0.227554"/>
      <pos A="0.332304" C="0.227554" G="0.31734" T="0.122802"/>
      <pos A="0.18266" C="0.212589" G="0.227554" T="0.377198"/>
      <pos A="0.242518" C="0.392162" G="0.212589" T="0.152731"/>
      <pos A="0.287411" C="0.302375" G="0.0180514" T="0.392162"/>
      <pos A="0.31734" C="0.481949" G="0.0779091" T="0.122802"/>
      <pos A="0.257482" C="0.152731" G="0.0629442" T="0.526842"/>
      <pos A="0.302375" C="0.212589" G="0.287411" T="0.197625"/>
      <pos A="0.302375" C="0.18266" G="0.287411" T="0.227554"/>
      <pos A="0.122802" C="0.302375" G="0.362233" T="0.212589"/>
      <pos A="0.392162" C="0.392162" G="0.0479802" T="0.167696"/>
      <pos A="0.31734" C="0.0479802" G="0.212589" T="0.422091"/>
      <pos A="0.212589" C="0.18266" G="0.167696" T="0.437056"/>
      <pos A="0.31734" C="0.152731" G="0.31734" T="0.212589"/>
      <pos A="0.392162" C="0.107838" G="0.242518" T="0.257482"/>
      <pos A="0.227554" C="0.197625" G="0.31734" T="0.257482"/>
      <pos A="0.18266" C="0.347269" G="0.31734" T="0.152731"/>
      <pos A="0.242518" C="0.392162" G="0.212589" T="0.152731"/>
      <pos A="0.302375" C="0.422091" G="0.152731" T="0.122802"/>
      <pos A="0.481949" C="0.137767" G="0.227554" T="0.152731"/>
      <pos A="0.167696" C="0.287411" G="0.257482" T="0.287411"/>
      <pos A="0.18266" C="0.122802" G="0.422091" T="0.272446"/>
      <pos A="0.242518" C="0.272446" G="0.242518" T="0.242518"/>
      <pos A="0.332304" C="0.242518" G="0.197625" T="0.227554"/>
      <pos A="0.122802" C="0.0779091" G="0.377198" T="0.422091"/>
      <pos A="0.287411" C="0.242518" G="0.272446" T="0.197625"/>
      <pos A="0.242518" C="0.31734" G="0.227554" T="0.212589"/>
      <pos A="0.362233" C="0.152731" G="0.167696" T="0.31734"/>
      <pos A="0.152731" C="0.122802" G="0.392162" T="0.332304"/>
      <pos A="0.167696" C="0.122802" G="0.571736" T="0.137767"/>
      <pos A="0.347269" C="0.287411" G="0.302375" T="0.0629442"/>
      <pos A="0.407127" C="0.0928731" G="0.137767" T="0.362233"/>
      <pos A="0.257482" C="0.227554" G="0.407127" T="0.107838"/>
      <pos A="0.377198" C="0.0629442" G="0.0928731" T="0.466985"/>
      <pos A="0.212589" C="0.272446" G="0.272446" T="0.242518"/>
      <pos A="0.18266" C="0.332304" G="0.197625" T="0.287411"/>
      <pos A="0.257482" C="0.212589" G="0.272446" T="0.257482"/>
      <pos A="0.287411" C="0.212589" G="0.212589" T="0.287411"/>
    </motif>
    <motif db="0" id="M55" alt="O55" length="40" nsites="8" evalue="1.3e-003">
      <pos A="0.248025" C="0.137407" G="0.255926" T="0.358642"/>
      <pos A="0.271728" C="0.350741" G="0.129506" T="0.248025"/>
      <pos A="0.350741" C="0.27963" G="0.224321" T="0.145309"/>
      <pos A="0.390247" C="0.09" G="0.21642" T="0.303333"/>
      <pos A="0.437654" C="0.176914" G="0.224321" T="0.161111"/>
      <pos A="0.334938" C="0.176914" G="0.0979012" T="0.390247"/>
      <pos A="0.129506" C="0.350741" G="0.382346" T="0.137407"/>
      <pos A="0.176914" C="0.232222" G="0.295432" T="0.295432"/>
      <pos A="0.248025" C="0.240123" G="0.334938" T="0.176914"/>
      <pos A="0.208519" C="0.437654" G="0.0820988" T="0.271728"/>
      <pos A="0.327037" C="0.263827" G="0.169012" T="0.240123"/>
      <pos A="0.27963" C="0.184815" G="0.21642" T="0.319136"/>
      <pos A="0.311235" C="0.224321" G="0.192716" T="0.271728"/>
      <pos A="0.255926" C="0.184815" G="0.295432" T="0.263827"/>
      <pos A="0.105802" C="0.240123" G="0.169012" T="0.485062"/>
      <pos A="0.287531" C="0.327037" G="0.224321" T="0.161111"/>
      <pos A="0.248025" C="0.113704" G="0.311235" T="0.327037"/>
      <pos A="0.208519" C="0.184815" G="0.382346" T="0.224321"/>
      <pos A="0.319136" C="0.240123" G="0.121605" T="0.319136"/>
      <pos A="0.255926" C="0.0979012" G="0.398148" T="0.248025"/>
      <pos A="0.287531" C="0.287531" G="0.200617" T="0.224321"/>
      <pos A="0.429753" C="0.21642" G="0.15321" T="0.200617"/>
      <pos A="0.295432" C="0.21642" G="0.319136" T="0.169012"/>
      <pos A="0.334938" C="0.15321" G="0.21642" T="0.295432"/>
      <pos A="0.192716" C="0.21642" G="0.327037" T="0.263827"/>
      <pos A="0.334938" C="0.169012" G="0.232222" T="0.263827"/>
      <pos A="0.208519" C="0.21642" G="0.176914" T="0.398148"/>
      <pos A="0.192716" C="0.319136" G="0.224321" T="0.263827"/>
      <pos A="0.311235" C="0.287531" G="0.271728" T="0.129506"/>
      <pos A="0.263827" C="0.232222" G="0.232222" T="0.271728"/>
      <pos A="0.263827" C="0.248025" G="0.263827" T="0.224321"/>
      <pos A="0.232222" C="0.271728" G="0.287531" T="0.208519"/>
      <pos A="0.27963" C="0.303333" G="0.15321" T="0.263827"/>
      <pos A="0.390247" C="0.15321" G="0.184815" T="0.271728"/>
      <pos A="0.224321" C="0.0662963" G="0.406049" T="0.303333"/>
      <pos A="0.287531" C="0.248025" G="0.390247" T="0.0741975"/>
      <pos A="0.334938" C="0.129506" G="0.169012" T="0.366543"/>
      <pos A="0.240123" C="0.224321" G="0.21642" T="0.319136"/>
      <pos A="0.129506" C="0.263827" G="0.224321" T="0.382346"/>
      <pos A="0.319136" C="0.224321" G="0.21642" T="0.240123"/>
    </motif>
    <motif db="0" id="M56" alt="O56" length="40" nsites="8" evalue="1.3e-003">
      <pos A="0.990741" C="0.00308642" G="0.00308642" T="0.00308642"/>
      <pos A="0.00308642" C="0.00308642" G="0.00308642" T="0.990741"/>
      <pos A="0.00308642" C="0.00308642" G="0.990741" T="0.00308642"/>
      <pos A="0.990741" C="0.00308642" G="0.00308642" T="0.00308642"/>
      <pos A="0.990741" C="0.00308642" G="0.00308642" T="0.00308642"/>
      <pos A="0.00308642" C="0.00308642" G="0.00308642" T="0.990741"/>
      <pos A="0.00308642" C="0.990741" G="0.00308642" T="0.00308642"/>
      <pos A="0.00308642" C="0.00308642" G="0.00308642" T="0.990741"/>
      <pos A="0.00308642" C="0.00308642" G="0.990741" T="0.00308642"/>
      <pos A="0.00308642" C="0.00308642" G="0.00308642" T="0.990741"/>
      <pos A="0.00308642" C="0.00308642" G="0.990741" T="0.00308642"/>
      <pos A="0.00308642" C="0.00308642" G="0.00308642" T="0.990741"/>
      <pos A="0.00308642" C="0.00308642" G="0.990741" T="0.00308642"/>
      <pos A="0.00308642" C="0.00308642" G="0.00308642" T="0.990741"/>
      <pos A="0.00308642" C="0.00308642" G="0.00308642" T="0.990741"/>
      <pos A="0.00308642" C="0.00308642" G="0.00308642" T="0.990741"/>
      <pos A="0.00308642" C="0.990741" G="0.00308642" T="0.00308642"/>
      <pos A="0.00308642" C="0.00308642" G="0.990741" T="0.00308642"/>
      <pos A="0.00308642" C="0.990741" G="0.00308642" T="0.00308642"/>
      <pos A="0.990741" C="0.00308642" G="0.00308642" T="0.00308642"/>
      <pos A="0.00308642" C="0.00308642" G="0.990741" T="0.00308642"/>
      <pos A="0.990741" C="0.00308642" G="0.00308642" T="0.00308642"/>
      <pos A="0.00308642" C="0.00308642" G="0.00308642" T="0.990741"/>
      <pos A="0.00308642" C="0.00308642" G="0.990741" T="0.00308642"/>
      <pos A="0.990741" C="0.00308642" G="0.00308642" T="0.00308642"/>
      <pos A="0.00308642" C="0.00308642" G="0.990741" T="0.00308642"/>
      <pos A="0.00308642" C="0.00308642" G="0.990741" T="0.00308642"/>
      <pos A="0.990741" C="0.00308642" G="0.00308642" T="0.00308642"/>
      <pos A="0.990741" C="0.00308642" G="0.00308642" T="0.00308642"/>
      <pos A="0.990741" C="0.00308642" G="0.00308642" T="0.00308642"/>
      <pos A="0.00308642" C="0.990741" G="0.00308642" T="0.00308642"/>
      <pos A="0.00308642" C="0.00308642" G="0.00308642" T="0.990741"/>
      <pos A="0.00308642" C="0.00308642" G="0.990741" T="0.00308642"/>
      <pos A="0.990741" C="0.00308642" G="0.00308642" T="0.00308642"/>
      <pos A="0.00308642" C="0.00308642" G="0.990741" T="0.00308642"/>
      <pos A="0.00308642" C="0.00308642" G="0.00308642" T="0.990741"/>
      <pos A="0.00308642" C="0.00308642" G="0.00308642" T="0.990741"/>
      <pos A="0.00308642" C="0.00308642" G="0.00308642" T="0.990741"/>
      <pos A="0.00308642" C="0.990741" G="0.00308642" T="0.00308642"/>
      <pos A="0.990741" C="0.00308642" G="0.00308642" T="0.00308642"/>
    </motif>
    <motif db="0" id="M57" alt="O57" length="40" nsites="8" evalue="1.3e-003">
      <pos A="0.311728" C="0.00308642" G="0.373457" T="0.311728"/>
      <pos A="0.00308642" C="0.0648148" G="0.373457" T="0.558642"/>
      <pos A="0.188272" C="0.126543" G="0.435185" T="0.25"/>
      <pos A="0.311728" C="0.435185" G="0.25" T="0.00308642"/>
      <pos A="0.373457" C="0.0648148" G="0.311728" T="0.25"/>
      <pos A="0.188272" C="0.0648148" G="0.682099" T="0.0648148"/>
      <pos A="0.373457" C="0.496914" G="0.0648148" T="0.0648148"/>
      <pos A="0.373457" C="0.0648148" G="0.0648148" T="0.496914"/>
      <pos A="0.126543" C="0.373457" G="0.126543" T="0.373457"/>
      <pos A="0.126543" C="0.496914" G="0.126543" T="0.25"/>
      <pos A="0.00308642" C="0.373457" G="0.496914" T="0.126543"/>
      <pos A="0.311728" C="0.311728" G="0.126543" T="0.25"/>
      <pos A="0.62037" C="0.0648148" G="0.188272" T="0.126543"/>
      <pos A="0.188272" C="0.311728" G="0.373457" T="0.126543"/>
      <pos A="0.496914" C="0.373457" G="0.126543" T="0.00308642"/>
      <pos A="0.25" C="0.25" G="0.435185" T="0.0648148"/>
      <pos A="0.25" C="0.126543" G="0.25" T="0.373457"/>
      <pos A="0.126543" C="0.311728" G="0.373457" T="0.188272"/>
      <pos A="0.126543" C="0.496914" G="0.25" T="0.126543"/>
      <pos A="0.373457" C="0.188272" G="0.188272" T="0.25"/>
      <pos A="0.126543" C="0.126543" G="0.496914" T="0.25"/>
      <pos A="0.126543" C="0.188272" G="0.558642" T="0.126543"/>
      <pos A="0.188272" C="0.435185" G="0.311728" T="0.0648148"/>
      <pos A="0.25" C="0.373457" G="0.25" T="0.126543"/>
      <pos A="0.25" C="0.311728" G="0.0648148" T="0.373457"/>
      <pos A="0.311728" C="0.126543" G="0.373457" T="0.188272"/>
      <pos A="0.435185" C="0.25" G="0.25" T="0.0648148"/>
      <pos A="0.188272" C="0.126543" G="0.188272" T="0.496914"/>
      <pos A="0.188272" C="0.126543" G="0.311728" T="0.373457"/>
      <pos A="0.25" C="0.188272" G="0.373457" T="0.188272"/>
      <pos A="0.00308642" C="0.435185" G="0.496914" T="0.0648148"/>
      <pos A="0.373457" C="0.25" G="0.00308642" T="0.373457"/>
      <pos A="0.126543" C="0.188272" G="0.25" T="0.435185"/>
      <pos A="0.188272" C="0.188272" G="0.496914" T="0.126543"/>
      <pos A="0.188272" C="0.25" G="0.373457" T="0.188272"/>
      <pos A="0.311728" C="0.188272" G="0.25" T="0.25"/>
      <pos A="0.62037" C="0.188272" G="0.126543" T="0.0648148"/>
      <pos A="0.25" C="0.496914" G="0.126543" T="0.126543"/>
      <pos A="0.496914" C="0.0648148" G="0.0648148" T="0.373457"/>
      <pos A="0.25" C="0.188272" G="0.435185" T="0.126543"/>
    </motif>
    <motif db="0" id="M58" alt="O58" length="40" nsites="8" evalue="1.3e-003">
      <pos A="0.159032" C="0.314977" G="0.418941" T="0.10705"/>
      <pos A="0.522905" C="0.211013" G="0.0550686" T="0.211013"/>
      <pos A="0.262996" C="0.211013" G="0.522905" T="0.00308642"/>
      <pos A="0.159032" C="0.262996" G="0.418941" T="0.159032"/>
      <pos A="0.10705" C="0.262996" G="0.366959" T="0.262996"/>
      <pos A="0.159032" C="0.418941" G="0.159032" T="0.262996"/>
      <pos A="0.211013" C="0.211013" G="0.159032" T="0.418941"/>
      <pos A="0.159032" C="0.262996" G="0.314977" T="0.262996"/>
      <pos A="0.159032" C="0.314977" G="0.314977" T="0.211013"/>
      <pos A="0.262996" C="0.574886" G="0.159032" T="0.00308642"/>
      <pos A="0.67885" C="0.211013" G="0.00308642" T="0.10705"/>
      <pos A="0.159032" C="0.314977" G="0.522905" T="0.00308642"/>
      <pos A="0.262996" C="0.00308642" G="0.314977" T="0.418941"/>
      <pos A="0.00308642" C="0.262996" G="0.522905" T="0.211013"/>
      <pos A="0.262996" C="0.470922" G="0.159032" T="0.10705"/>
      <pos A="0.211013" C="0.470922" G="0.262996" T="0.0550686"/>
      <pos A="0.366959" C="0.314977" G="0.262996" T="0.0550686"/>
      <pos A="0.366959" C="0.262996" G="0.159032" T="0.211013"/>
      <pos A="0.159032" C="0.314977" G="0.211013" T="0.314977"/>
      <pos A="0.262996" C="0.10705" G="0.00308642" T="0.626868"/>
      <pos A="0.522905" C="0.211013" G="0.211013" T="0.0550686"/>
      <pos A="0.314977" C="0.10705" G="0.262996" T="0.314977"/>
      <pos A="0.159032" C="0.314977" G="0.211013" T="0.314977"/>
      <pos A="0.470922" C="0.262996" G="0.10705" T="0.159032"/>
      <pos A="0.418941" C="0.10705" G="0.366959" T="0.10705"/>
      <pos A="0.262996" C="0.314977" G="0.211013" T="0.211013"/>
      <pos A="0.522905" C="0.262996" G="0.211013" T="0.00308642"/>
      <pos A="0.262996" C="0.211013" G="0.262996" T="0.262996"/>
      <pos A="0.00308642" C="0.314977" G="0.211013" T="0.470922"/>
      <pos A="0.211013" C="0.262996" G="0.418941" T="0.10705"/>
      <pos A="0.00308642" C="0.470922" G="0.00308642" T="0.522905"/>
      <pos A="0.211013" C="0.262996" G="0.159032" T="0.366959"/>
      <pos A="0.0550686" C="0.10705" G="0.366959" T="0.470922"/>
      <pos A="0.262996" C="0.262996" G="0.366959" T="0.10705"/>
      <pos A="0.418941" C="0.262996" G="0.159032" T="0.159032"/>
      <pos A="0.314977" C="0.262996" G="0.262996" T="0.159032"/>
      <pos A="0.262996" C="0.211013" G="0.262996" T="0.262996"/>
      <pos A="0.262996" C="0.366959" G="0.0550686" T="0.314977"/>
      <pos A="0.159032" C="0.730832" G="0.00308642" T="0.10705"/>
      <pos A="0.314977" C="0.366959" G="0.00308642" T="0.314977"/>
    </motif>
    <motif db="0" id="M59" alt="O59" length="40" nsites="8" evalue="1.3e-003">
      <pos A="0.208519" C="0.311235" G="0.21642" T="0.263827"/>
      <pos A="0.208519" C="0.15321" G="0.200617" T="0.437654"/>
      <pos A="0.224321" C="0.09" G="0.445556" T="0.240123"/>
      <pos A="0.271728" C="0.184815" G="0.232222" T="0.311235"/>
      <pos A="0.382346" C="0.113704" G="0.208519" T="0.295432"/>
      <pos A="0.240123" C="0.287531" G="0.295432" T="0.176914"/>
      <pos A="0.161111" C="0.374444" G="0.15321" T="0.311235"/>
      <pos A="0.27963" C="0.192716" G="0.09" T="0.437654"/>
      <pos A="0.255926" C="0.311235" G="0.366543" T="0.0662963"/>
      <pos A="0.319136" C="0.232222" G="0.192716" T="0.255926"/>
      <pos A="0.121605" C="0.137407" G="0.390247" T="0.350741"/>
      <pos A="0.319136" C="0.263827" G="0.208519" T="0.208519"/>
      <pos A="0.34284" C="0.311235" G="0.161111" T="0.184815"/>
      <pos A="0.374444" C="0.327037" G="0.113704" T="0.184815"/>
      <pos A="0.224321" C="0.255926" G="0.295432" T="0.224321"/>
      <pos A="0.27963" C="0.137407" G="0.287531" T="0.295432"/>
      <pos A="0.319136" C="0.169012" G="0.287531" T="0.224321"/>
      <pos A="0.374444" C="0.184815" G="0.184815" T="0.255926"/>
      <pos A="0.27963" C="0.263827" G="0.287531" T="0.169012"/>
      <pos A="0.311235" C="0.263827" G="0.208519" T="0.21642"/>
      <pos A="0.224321" C="0.240123" G="0.224321" T="0.311235"/>
      <pos A="0.334938" C="0.0662963" G="0.382346" T="0.21642"/>
      <pos A="0.184815" C="0.224321" G="0.224321" T="0.366543"/>
      <pos A="0.27963" C="0.248025" G="0.271728" T="0.200617"/>
      <pos A="0.184815" C="0.0662963" G="0.429753" T="0.319136"/>
      <pos A="0.271728" C="0.34284" G="0.184815" T="0.200617"/>
      <pos A="0.240123" C="0.129506" G="0.208519" T="0.421852"/>
      <pos A="0.200617" C="0.224321" G="0.224321" T="0.350741"/>
      <pos A="0.350741" C="0.208519" G="0.232222" T="0.208519"/>
      <pos A="0.311235" C="0.21642" G="0.169012" T="0.303333"/>
      <pos A="0.248025" C="0.263827" G="0.255926" T="0.232222"/>
      <pos A="0.303333" C="0.224321" G="0.224321" T="0.248025"/>
      <pos A="0.176914" C="0.390247" G="0.208519" T="0.224321"/>
      <pos A="0.255926" C="0.208519" G="0.303333" T="0.232222"/>
      <pos A="0.192716" C="0.15321" G="0.232222" T="0.421852"/>
      <pos A="0.224321" C="0.232222" G="0.350741" T="0.192716"/>
      <pos A="0.366543" C="0.200617" G="0.248025" T="0.184815"/>
      <pos A="0.184815" C="0.390247" G="0.21642" T="0.208519"/>
      <pos A="0.311235" C="0.287531" G="0.176914" T="0.224321"/>
      <pos A="0.200617" C="0.311235" G="0.0979012" T="0.390247"/>
    </motif>
    <motif db="0" id="M6" alt="O6" length="40" nsites="8" evalue="1.3e-003">
      <pos A="0.222565" C="0.442043" G="0.222565" T="0.112826"/>
      <pos A="0.222565" C="0.442043" G="0.00308642" T="0.332304"/>
      <pos A="0.112826" C="0.771262" G="0.00308642" T="0.112826"/>
      <pos A="0.112826" C="0.442043" G="0.00308642" T="0.442043"/>
      <pos A="0.00308642" C="0.222565" G="0.332304" T="0.442043"/>
      <pos A="0.112826" C="0.112826" G="0.442043" T="0.332304"/>
      <pos A="0.222565" C="0.442043" G="0.222565" T="0.112826"/>
      <pos A="0.00308642" C="0.112826" G="0.332304" T="0.551784"/>
      <pos A="0.00308642" C="0.661523" G="0.222565" T="0.112826"/>
      <pos A="0.112826" C="0.771262" G="0.112826" T="0.00308642"/>
      <pos A="0.00308642" C="0.112826" G="0.222565" T="0.661523"/>
      <pos A="0.332304" C="0.112826" G="0.332304" T="0.222565"/>
      <pos A="0.222565" C="0.112826" G="0.551784" T="0.112826"/>
      <pos A="0.332304" C="0.00308642" G="0.661523" T="0.00308642"/>
      <pos A="0.442043" C="0.442043" G="0.112826" T="0.00308642"/>
      <pos A="0.222565" C="0.332304" G="0.222565" T="0.222565"/>
      <pos A="0.222565" C="0.332304" G="0.00308642" T="0.442043"/>
      <pos A="0.112826" C="0.222565" G="0.442043" T="0.222565"/>
      <pos A="0.222565" C="0.332304" G="0.00308642" T="0.442043"/>
      <pos A="0.222565" C="0.222565" G="0.332304" T="0.222565"/>
      <pos A="0.551784" C="0.00308642" G="0.112826" T="0.332304"/>
      <pos A="0.222565" C="0.332304" G="0.442043" T="0.00308642"/>
      <pos A="0.222565" C="0.551784" G="0.222565" T="0.00308642"/>
      <pos A="0.222565" C="0.332304" G="0.222565" T="0.222565"/>
      <pos A="0.00308642" C="0.222565" G="0.222565" T="0.551784"/>
      <pos A="0.00308642" C="0.00308642" G="0.771262" T="0.222565"/>
      <pos A="0.551784" C="0.222565" G="0.222565" T="0.00308642"/>
      <pos A="0.551784" C="0.00308642" G="0.222565" T="0.222565"/>
      <pos A="0.112826" C="0.112826" G="0.442043" T="0.332304"/>
      <pos A="0.00308642" C="0.332304" G="0.332304" T="0.332304"/>
      <pos A="0.112826" C="0.332304" G="0.442043" T="0.112826"/>
      <pos A="0.771262" C="0.00308642" G="0.00308642" T="0.222565"/>
      <pos A="0.112826" C="0.112826" G="0.551784" T="0.222565"/>
      <pos A="0.332304" C="0.00308642" G="0.332304" T="0.332304"/>
      <pos A="0.442043" C="0.00308642" G="0.112826" T="0.442043"/>
      <pos A="0.112826" C="0.222565" G="0.442043" T="0.222565"/>
      <pos A="0.222565" C="0.222565" G="0.332304" T="0.222565"/>
      <pos A="0.112826" C="0.112826" G="0.00308642" T="0.771262"/>
      <pos A="0.551784" C="0.112826" G="0.112826" T="0.222565"/>
      <pos A="0.222565" C="0.112826" G="0.551784" T="0.112826"/>
    </motif>
    <motif db="0" id="M60" alt="O60" length="40" nsites="8" evalue="1.3e-003">
      <pos A="0.00308642" C="0.00308642" G="0.990741" T="0.00308642"/>
      <pos A="0.00308642" C="0.00308642" G="0.990741" T="0.00308642"/>
      <pos A="0.00308642" C="0.00308642" G="0.00308642" T="0.990741"/>
      <pos A="0.00308642" C="0.990741" G="0.00308642" T="0.00308642"/>
      <pos A="0.00308642" C="0.00308642" G="0.00308642" T="0.990741"/>
      <pos A="0.00308642" C="0.00308642" G="0.990741" T="0.00308642"/>
      <pos A="0.00308642" C="0.00308642" G="0.990741" T="0.00308642"/>
      <pos A="0.00308642" C="0.00308642" G="0.00308642" T="0.990741"/>
      <pos A="0.00308642" C="0.00308642" G="0.990741" T="0.00308642"/>
      <pos A="0.990741" C="0.00308642" G="0.00308642" T="0.00308642"/>
      <pos A="0.00308642" C="0.990741" G="0.00308642" T="0.00308642"/>
      <pos A="0.00308642" C="0.00308642" G="0.00308642" T="0.990741"/>
      <pos A="0.00308642" C="0.990741" G="0.00308642" T="0.00308642"/>
      <pos A="0.00308642" C="0.00308642" G="0.00308642" T="0.990741"/>
      <pos A="0.990741" C="0.00308642" G="0.00308642" T="0.00308642"/>
      <pos A="0.990741" C="0.00308642" G="0.00308642" T="0.00308642"/>
      <pos A="0.990741" C="0.00308642" G="0.00308642" T="0.00308642"/>
      <pos A="0.00308642" C="0.00308642" G="0.00308642" T="0.990741"/>
      <pos A="0.00308642" C="0.00308642" G="0.990741" T="0.00308642"/>
      <pos A="0.00308642" C="0.990741" G="0.00308642" T="0.00308642"/>
      <pos A="0.00308642" C="0.990741" G="0.00308642" T="0.00308642"/>
      <pos A="0.990741" C="0.00308642" G="0.00308642" T="0.00308642"/>
      <pos A="0.00308642" C="0.00308642" G="0.990741" T="0.00308642"/>
      <pos A="0.990741" C="0.00308642" G="0.00308642" T="0.00308642"/>
      <pos A="0.00308642" C="0.990741" G="0.00308642" T="0.00308642"/>
      <pos A="0.00308642" C="0.990741" G="0.00308642" T="0.00308642"/>
      <pos A="0.990741" C="0.00308642" G="0.00308642" T="0.00308642"/>
      <pos A="0.00308642" C="0.00308642" G="0.00308642" T="0.990741"/>
      <pos A="0.990741" C="0.00308642" G="0.00308642" T="0.00308642"/>
      <pos A="0.00308642" C="0.00308642" G="0.00308642" T="0.990741"/>
      <pos A="0.00308642" C="0.990741" G="0.00308642" T="0.00308642"/>
      <pos A="0.00308642" C="0.990741" G="0.00308642" T="0.00308642"/>
      <pos A="0.00308642" C="0.990741" G="0.00308642" T="0.00308642"/>
      <pos A="0.00308642" C="0.00308642" G="0.00308642" T="0.990741"/>
      <pos A="0.990741" C="0.00308642" G="0.00308642" T="0.00308642"/>
      <pos A="0.990741" C="0.00308642" G="0.00308642" T="0.00308642"/>
      <pos A="0.00308642" C="0.00308642" G="0.990741" T="0.00308642"/>
      <pos A="0.990741" C="0.00308642" G="0.00308642" T="0.00308642"/>
      <pos A="0.990741" C="0.00308642" G="0.00308642" T="0.00308642"/>
      <pos A="0.00308642" C="0.00308642" G="0.00308642" T="0.990741"/>
    </motif>
    <motif db="0" id="M61" alt="O61" length="40" nsites="8" evalue="1.3e-003">
      <pos A="0.122081" C="0.15778" G="0.181578" T="0.538562"/>
      <pos A="0.336271" C="0.300573" G="0.13398" T="0.229176"/>
      <pos A="0.217276" C="0.193478" G="0.241076" T="0.348171"/>
      <pos A="0.431467" C="0.181578" G="0.252975" T="0.13398"/>
      <pos A="0.264874" C="0.348171" G="0.300573" T="0.0863822"/>
      <pos A="0.407668" C="0.122081" G="0.276773" T="0.193478"/>
      <pos A="0.264874" C="0.229176" G="0.181578" T="0.324371"/>
      <pos A="0.14588" C="0.383869" G="0.252975" T="0.217276"/>
      <pos A="0.36007" C="0.193478" G="0.13398" T="0.312472"/>
      <pos A="0.490964" C="0.13398" G="0.13398" T="0.241076"/>
      <pos A="0.336271" C="0.181578" G="0.229176" T="0.252975"/>
      <pos A="0.276773" C="0.205377" G="0.264874" T="0.252975"/>
      <pos A="0.383869" C="0.217276" G="0.241076" T="0.15778"/>
      <pos A="0.181578" C="0.193478" G="0.276773" T="0.348171"/>
      <pos A="0.348171" C="0.217276" G="0.169679" T="0.264874"/>
      <pos A="0.300573" C="0.193478" G="0.169679" T="0.336271"/>
      <pos A="0.229176" C="0.241076" G="0.383869" T="0.14588"/>
      <pos A="0.122081" C="0.312472" G="0.276773" T="0.288674"/>
      <pos A="0.0268849" C="0.371969" G="0.371969" T="0.229176"/>
      <pos A="0.14588" C="0.407668" G="0.14588" T="0.300573"/>
      <pos A="0.14588" C="0.14588" G="0.348171" T="0.36007"/>
      <pos A="0.13398" C="0.110182" G="0.276773" T="0.479065"/>
      <pos A="0.13398" C="0.348171" G="0.264874" T="0.252975"/>
      <pos A="0.229176" C="0.169679" G="0.229176" T="0.371969"/>
      <pos A="0.276773" C="0.0863822" G="0.443366" T="0.193478"/>
      <pos A="0.241076" C="0.312472" G="0.288674" T="0.15778"/>
      <pos A="0.324371" C="0.217276" G="0.193478" T="0.264874"/>
      <pos A="0.431467" C="0.252975" G="0.169679" T="0.14588"/>
      <pos A="0.300573" C="0.324371" G="0.276773" T="0.0982825"/>
      <pos A="0.300573" C="0.205377" G="0.229176" T="0.264874"/>
      <pos A="0.300573" C="0.169679" G="0.229176" T="0.300573"/>
      <pos A="0.241076" C="0.241076" G="0.217276" T="0.300573"/>
      <pos A="0.395768" C="0.288674" G="0.169679" T="0.14588"/>
      <pos A="0.193478" C="0.288674" G="0.13398" T="0.383869"/>
      <pos A="0.264874" C="0.288674" G="0.324371" T="0.122081"/>
      <pos A="0.252975" C="0.300573" G="0.241076" T="0.205377"/>
      <pos A="0.276773" C="0.14588" G="0.169679" T="0.407668"/>
      <pos A="0.36007" C="0.0863822" G="0.276773" T="0.276773"/>
      <pos A="0.312472" C="0.181578" G="0.348171" T="0.15778"/>
      <pos A="0.229176" C="0.276773" G="0.122081" T="0.371969"/>
    </motif>
    <motif db="0" id="M62" alt="O62" length="40" nsites="8" evalue="1.3e-003">
      <pos A="0.272446" C="0.18266" G="0.18266" T="0.362233"/>
      <pos A="0.272446" C="0.107838" G="0.287411" T="0.332304"/>
      <pos A="0.272446" C="0.242518" G="0.212589" T="0.272446"/>
      <pos A="0.302375" C="0.272446" G="0.347269" T="0.0779091"/>
      <pos A="0.227554" C="0.0479802" G="0.407127" T="0.31734"/>
      <pos A="0.18266" C="0.167696" G="0.466985" T="0.18266"/>
      <pos A="0.407127" C="0.227554" G="0.137767" T="0.227554"/>
      <pos A="0.137767" C="0.437056" G="0.0629442" T="0.362233"/>
      <pos A="0.392162" C="0.212589" G="0.0779091" T="0.31734"/>
      <pos A="0.31734" C="0.122802" G="0.437056" T="0.122802"/>
      <pos A="0.167696" C="0.302375" G="0.422091" T="0.107838"/>
      <pos A="0.347269" C="0.242518" G="0.227554" T="0.18266"/>
      <pos A="0.422091" C="0.272446" G="0.107838" T="0.197625"/>
      <pos A="0.347269" C="0.257482" G="0.362233" T="0.0330153"/>
      <pos A="0.167696" C="0.496914" G="0.0629442" T="0.272446"/>
      <pos A="0.242518" C="0.272446" G="0.0928731" T="0.392162"/>
      <pos A="0.197625" C="0.167696" G="0.377198" T="0.257482"/>
      <pos A="0.257482" C="0.18266" G="0.257482" T="0.302375"/>
      <pos A="0.227554" C="0.227554" G="0.332304" T="0.212589"/>
      <pos A="0.407127" C="0.0180514" G="0.302375" T="0.272446"/>
      <pos A="0.287411" C="0.18266" G="0.377198" T="0.152731"/>
      <pos A="0.197625" C="0.347269" G="0.31734" T="0.137767"/>
      <pos A="0.377198" C="0.137767" G="0.212589" T="0.272446"/>
      <pos A="0.392162" C="0.18266" G="0.122802" T="0.302375"/>
      <pos A="0.18266" C="0.287411" G="0.347269" T="0.18266"/>
      <pos A="0.0928731" C="0.347269" G="0.31734" T="0.242518"/>
      <pos A="0.332304" C="0.137767" G="0.167696" T="0.362233"/>
      <pos A="0.242518" C="0.18266" G="0.31734" T="0.257482"/>
      <pos A="0.332304" C="0.287411" G="0.18266" T="0.197625"/>
      <pos A="0.227554" C="0.152731" G="0.287411" T="0.332304"/>
      <pos A="0.377198" C="0.257482" G="0.212589" T="0.152731"/>
      <pos A="0.257482" C="0.347269" G="0.107838" T="0.287411"/>
      <pos A="0.197625" C="0.272446" G="0.122802" T="0.407127"/>
      <pos A="0.272446" C="0.227554" G="0.242518" T="0.257482"/>
      <pos A="0.18266" C="0.0779091" G="0.18266" T="0.556771"/>
      <pos A="0.332304" C="0.152731" G="0.377198" T="0.137767"/>
      <pos A="0.272446" C="0.302375" G="0.212589" T="0.212589"/>
      <pos A="0.257482" C="0.257482" G="0.332304" T="0.152731"/>
      <pos A="0.332304" C="0.227554" G="0.212589" T="0.227554"/>
      <pos A="0.45202" C="0.122802" G="0.302375" T="0.122802"/>
    </motif>
    <motif db="0" id="M63" alt="O63" length="40" nsites="8" evalue="1.3e-003">
      <pos A="0.112826" C="0.442043" G="0.442043" T="0.00308642"/>
      <pos A="0.222565" C="0.222565" G="0.222565" T="0.332304"/>
      <pos A="0.112826" C="0.442043" G="0.442043" T="0.00308642"/>
      <pos A="0.332304" C="0.442043" G="0.00308642" T="0.222565"/>
      <pos A="0.442043" C="0.332304" G="0.112826" T="0.112826"/>
      <pos A="0.222565" C="0.222565" G="0.222565" T="0.332304"/>
      <pos A="0.112826" C="0.332304" G="0.551784" T="0.00308642"/>
      <pos A="0.00308642" C="0.551784" G="0.00308642" T="0.442043"/>
      <pos A="0.442043" C="0.222565" G="0.112826" T="0.222565"/>
      <pos A="0.442043" C="0.222565" G="0.332304" T="0.00308642"/>
      <pos A="0.00308642" C="0.332304" G="0.222565" T="0.442043"/>
      <pos A="0.112826" C="0.112826" G="0.332304" T="0.442043"/>
      <pos A="0.332304" C="0.222565" G="0.222565" T="0.222565"/>
      <pos A="0.551784" C="0.222565" G="0.00308642" T="0.222565"/>
      <pos A="0.442043" C="0.442043" G="0.00308642" T="0.112826"/>
      <pos A="0.551784" C="0.442043" G="0.00308642" T="0.00308642"/>
      <pos A="0.442043" C="0.112826" G="0.332304" T="0.112826"/>
      <pos A="0.222565" C="0.222565" G="0.222565" T="0.332304"/>
      <pos A="0.442043" C="0.112826" G="0.442043" T="0.00308642"/>
      <pos A="0.112826" C="0.222565" G="0.112826" T="0.551784"/>
      <pos A="0.442043" C="0.332304" G="0.112826" T="0.112826"/>
      <pos A="0.00308642" C="0.00308642" G="0.442043" T="0.551784"/>
      <pos A="0.00308642" C="0.661523" G="0.00308642" T="0.332304"/>
      <pos A="0.442043" C="0.222565" G="0.00308642" T="0.332304"/>
      <pos A="0.332304" C="0.00308642" G="0.112826" T="0.551784"/>
      <pos A="0.222565" C="0.661523" G="0.112826" T="0.00308642"/>
      <pos A="0.112826" C="0.442043" G="0.332304" T="0.112826"/>
      <pos A="0.222565" C="0.222565" G="0.112826" T="0.442043"/>
      <pos A="0.00308642" C="0.00308642" G="0.332304" T="0.661523"/>
      <pos A="0.112826" C="0.442043" G="0.332304" T="0.112826"/>
      <pos A="0.661523" C="0.112826" G="0.00308642" T="0.222565"/>
      <pos A="0.551784" C="0.332304" G="0.112826" T="0.00308642"/>
      <pos A="0.332304" C="0.112826" G="0.442043" T="0.112826"/>
      <pos A="0.222565" C="0.222565" G="0.112826" T="0.442043"/>
      <pos A="0.112826" C="0.442043" G="0.00308642" T="0.442043"/>
      <pos A="0.222565" C="0.222565" G="0.00308642" T="0.551784"/>
      <pos A="0.222565" C="0.222565" G="0.112826" T="0.442043"/>
      <pos A="0.112826" C="0.442043" G="0.332304" T="0.112826"/>
      <pos A="0.442043" C="0.332304" G="0.00308642" T="0.222565"/>
      <pos A="0.332304" C="0.112826" G="0.00308642" T="0.551784"/>
    </motif>
    <motif db="0" id="M64" alt="O64" length="40" nsites="8" evalue="1.3e-003">
      <pos A="0.00308642" C="0.661523" G="0.332304" T="0.00308642"/>
      <pos A="0.332304" C="0.00308642" G="0.00308642" T="0.661523"/>
      <pos A="0.00308642" C="0.00308642" G="0.00308642" T="0.990741"/>
      <pos A="0.00308642" C="0.332304" G="0.661523" T="0.00308642"/>
      <pos A="0.00308642" C="0.00308642" G="0.990741" T="0.00308642"/>
      <pos A="0.332304" C="0.00308642" G="0.661523" T="0.00308642"/>
      <pos A="0.661523" C="0.00308642" G="0.00308642" T="0.332304"/>
      <pos A="0.332304" C="0.00308642" G="0.332304" T="0.332304"/>
      <pos A="0.00308642" C="0.00308642" G="0.990741" T="0.00308642"/>
      <pos A="0.00308642" C="0.00308642" G="0.990741" T="0.00308642"/>
      <pos A="0.00308642" C="0.990741" G="0.00308642" T="0.00308642"/>
      <pos A="0.332304" C="0.00308642" G="0.661523" T="0.00308642"/>
      <pos A="0.332304" C="0.661523" G="0.00308642" T="0.00308642"/>
      <pos A="0.661523" C="0.332304" G="0.00308642" T="0.00308642"/>
      <pos A="0.00308642" C="0.332304" G="0.661523" T="0.00308642"/>
      <pos A="0.332304" C="0.00308642" G="0.332304" T="0.332304"/>
      <pos A="0.00308642" C="0.00308642" G="0.990741" T="0.00308642"/>
      <pos A="0.00308642" C="0.00308642" G="0.990741" T="0.00308642"/>
      <pos A="0.332304" C="0.00308642" G="0.00308642" T="0.661523"/>
      <pos A="0.661523" C="0.00308642" G="0.332304" T="0.00308642"/>
      <pos A="0.332304" C="0.00308642" G="0.661523" T="0.00308642"/>
      <pos A="0.332304" C="0.00308642" G="0.332304" T="0.332304"/>
      <pos A="0.661523" C="0.00308642" G="0.00308642" T="0.332304"/>
      <pos A="0.00308642" C="0.00308642" G="0.661523" T="0.332304"/>
      <pos A="0.00308642" C="0.00308642" G="0.661523" T="0.332304"/>
      <pos A="0.00308642" C="0.00308642" G="0.661523" T="0.332304"/>
      <pos A="0.332304" C="0.661523" G="0.00308642" T="0.00308642"/>
      <pos A="0.332304" C="0.661523" G="0.00308642" T="0.00308642"/>
      <pos A="0.332304" C="0.00308642" G="0.332304" T="0.332304"/>
      <pos A="0.00308642" C="0.00308642" G="0.661523" T="0.332304"/>
      <pos A="0.332304" C="0.00308642" G="0.661523" T="0.00308642"/>
      <pos A="0.00308642" C="0.00308642" G="0.661523" T="0.332304"/>
      <pos A="0.00308642" C="0.661523" G="0.332304" T="0.00308642"/>
      <pos A="0.00308642" C="0.332304" G="0.00308642" T="0.661523"/>
      <pos A="0.00308642" C="0.00308642" G="0.332304" T="0.661523"/>
      <pos A="0.00308642" C="0.332304" G="0.661523" T="0.00308642"/>
      <pos A="0.332304" C="0.332304" G="0.332304" T="0.00308642"/>
      <pos A="0.332304" C="0.00308642" G="0.332304" T="0.332304"/>
      <pos A="0.00308642" C="0.661523" G="0.332304" T="0.00308642"/>
      <pos A="0.661523" C="0.00308642" G="0.00308642" T="0.332304"/>
    </motif>
    <motif db="0" id="M66" alt="O66" length="40" nsites="8" evalue="1.3e-003">
      <pos A="0.00308642" C="0.826131" G="0.00308642" T="0.167696"/>
      <pos A="0.00308642" C="0.826131" G="0.00308642" T="0.167696"/>
      <pos A="0.00308642" C="0.496914" G="0.00308642" T="0.496914"/>
      <pos A="0.332304" C="0.332304" G="0.167696" T="0.167696"/>
      <pos A="0.167696" C="0.167696" G="0.167696" T="0.496914"/>
      <pos A="0.00308642" C="0.332304" G="0.496914" T="0.167696"/>
      <pos A="0.661523" C="0.167696" G="0.167696" T="0.00308642"/>
      <pos A="0.167696" C="0.167696" G="0.496914" T="0.167696"/>
      <pos A="0.00308642" C="0.826131" G="0.00308642" T="0.167696"/>
      <pos A="0.661523" C="0.167696" G="0.00308642" T="0.167696"/>
      <pos A="0.167696" C="0.00308642" G="0.332304" T="0.496914"/>
      <pos A="0.332304" C="0.167696" G="0.00308642" T="0.496914"/>
      <pos A="0.167696" C="0.332304" G="0.332304" T="0.167696"/>
      <pos A="0.167696" C="0.496914" G="0.332304" T="0.00308642"/>
      <pos A="0.332304" C="0.332304" G="0.00308642" T="0.332304"/>
      <pos A="0.00308642" C="0.332304" G="0.332304" T="0.332304"/>
      <pos A="0.00308642" C="0.661523" G="0.167696" T="0.167696"/>
      <pos A="0.00308642" C="0.496914" G="0.167696" T="0.332304"/>
      <pos A="0.167696" C="0.167696" G="0.00308642" T="0.661523"/>
      <pos A="0.167696" C="0.332304" G="0.332304" T="0.167696"/>
      <pos A="0.167696" C="0.496914" G="0.00308642" T="0.332304"/>
      <pos A="0.00308642" C="0.496914" G="0.332304" T="0.167696"/>
      <pos A="0.00308642" C="0.496914" G="0.167696" T="0.332304"/>
      <pos A="0.00308642" C="0.332304" G="0.167696" T="0.496914"/>
      <pos A="0.496914" C="0.167696" G="0.332304" T="0.00308642"/>
      <pos A="0.167696" C="0.167696" G="0.661523" T="0.00308642"/>
      <pos A="0.496914" C="0.332304" G="0.167696" T="0.00308642"/>
      <pos A="0.496914" C="0.167696" G="0.332304" T="0.00308642"/>
      <pos A="0.00308642" C="0.332304" G="0.496914" T="0.167696"/>
      <pos A="0.167696" C="0.00308642" G="0.167696" T="0.661523"/>
      <pos A="0.00308642" C="0.332304" G="0.496914" T="0.167696"/>
      <pos A="0.496914" C="0.00308642" G="0.496914" T="0.00308642"/>
      <pos A="0.167696" C="0.332304" G="0.332304" T="0.167696"/>
      <pos A="0.167696" C="0.332304" G="0.496914" T="0.00308642"/>
      <pos A="0.167696" C="0.496914" G="0.167696" T="0.167696"/>
      <pos A="0.00308642" C="0.167696" G="0.167696" T="0.661523"/>
      <pos A="0.00308642" C="0.332304" G="0.496914" T="0.167696"/>
      <pos A="0.167696" C="0.332304" G="0.332304" T="0.167696"/>
      <pos A="0.167696" C="0.00308642" G="0.661523" T="0.167696"/>
      <pos A="0.00308642" C="0.167696" G="0.661523" T="0.167696"/>
    </motif>
    <motif db="0" id="M67" alt="O67" length="40" nsites="8" evalue="1.3e-003">
      <pos A="0.09" C="0.271728" G="0.169012" T="0.469259"/>
      <pos A="0.350741" C="0.263827" G="0.255926" T="0.129506"/>
      <pos A="0.319136" C="0.263827" G="0.27963" T="0.137407"/>
      <pos A="0.240123" C="0.232222" G="0.176914" T="0.350741"/>
      <pos A="0.295432" C="0.208519" G="0.287531" T="0.208519"/>
      <pos A="0.366543" C="0.145309" G="0.200617" T="0.287531"/>
      <pos A="0.287531" C="0.105802" G="0.240123" T="0.366543"/>
      <pos A="0.21642" C="0.232222" G="0.27963" T="0.271728"/>
      <pos A="0.21642" C="0.15321" G="0.327037" T="0.303333"/>
      <pos A="0.208519" C="0.382346" G="0.240123" T="0.169012"/>
      <pos A="0.327037" C="0.21642" G="0.192716" T="0.263827"/>
      <pos A="0.176914" C="0.224321" G="0.366543" T="0.232222"/>
      <pos A="0.366543" C="0.184815" G="0.192716" T="0.255926"/>
      <pos A="0.263827" C="0.192716" G="0.27963" T="0.263827"/>
      <pos A="0.248025" C="0.169012" G="0.240123" T="0.34284"/>
      <pos A="0.327037" C="0.192716" G="0.0979012" T="0.382346"/>
      <pos A="0.0583951" C="0.295432" G="0.255926" T="0.390247"/>
      <pos A="0.224321" C="0.232222" G="0.271728" T="0.271728"/>
      <pos A="0.295432" C="0.200617" G="0.21642" T="0.287531"/>
      <pos A="0.366543" C="0.200617" G="0.240123" T="0.192716"/>
      <pos A="0.406049" C="0.184815" G="0.271728" T="0.137407"/>
      <pos A="0.429753" C="0.295432" G="0.184815" T="0.09"/>
      <pos A="0.248025" C="0.287531" G="0.240123" T="0.224321"/>
      <pos A="0.406049" C="0.303333" G="0.121605" T="0.169012"/>
      <pos A="0.263827" C="0.327037" G="0.200617" T="0.208519"/>
      <pos A="0.224321" C="0.121605" G="0.192716" T="0.461358"/>
      <pos A="0.271728" C="0.161111" G="0.27963" T="0.287531"/>
      <pos A="0.287531" C="0.287531" G="0.327037" T="0.0979012"/>
      <pos A="0.15321" C="0.240123" G="0.390247" T="0.21642"/>
      <pos A="0.248025" C="0.129506" G="0.34284" T="0.27963"/>
      <pos A="0.113704" C="0.208519" G="0.192716" T="0.485062"/>
      <pos A="0.271728" C="0.255926" G="0.263827" T="0.208519"/>
      <pos A="0.21642" C="0.200617" G="0.176914" T="0.406049"/>
      <pos A="0.366543" C="0.0979012" G="0.398148" T="0.137407"/>
      <pos A="0.224321" C="0.255926" G="0.224321" T="0.295432"/>
      <pos A="0.263827" C="0.184815" G="0.200617" T="0.350741"/>
      <pos A="0.27963" C="0.263827" G="0.208519" T="0.248025"/>
      <pos A="0.192716" C="0.327037" G="0.374444" T="0.105802"/>
      <pos A="0.311235" C="0.200617" G="0.208519" T="0.27963"/>
      <pos A="0.303333" C="0.15321" G="0.311235" T="0.232222"/>
    </motif>
    <motif db="0" id="M69" alt="O69" length="40" nsites="8" evalue="1.3e-003">
      <pos A="0.285273" C="0.285273" G="0.285273" T="0.14418"/>
      <pos A="0.567461" C="0.14418" G="0.14418" T="0.14418"/>
      <pos A="0.708554" C="0.14418" G="0.14418" T="0.00308642"/>
      <pos A="0.00308642" C="0.426366" G="0.285273" T="0.285273"/>
      <pos A="0.00308642" C="0.426366" G="0.14418" T="0.426366"/>
      <pos A="0.00308642" C="0.14418" G="0.708554" T="0.14418"/>
      <pos A="0.14418" C="0.00308642" G="0.426366" T="0.426366"/>
      <pos A="0.567461" C="0.00308642" G="0.14418" T="0.285273"/>
      <pos A="0.00308642" C="0.00308642" G="0.285273" T="0.708554"/>
      <pos A="0.00308642" C="0.14418" G="0.285273" T="0.567461"/>
      <pos A="0.00308642" C="0.708554" G="0.00308642" T="0.285273"/>
      <pos A="0.14418" C="0.567461" G="0.00308642" T="0.285273"/>
      <pos A="0.426366" C="0.285273" G="0.14418" T="0.14418"/>
      <pos A="0.426366" C="0.426366" G="0.00308642" T="0.14418"/>
      <pos A="0.00308642" C="0.14418" G="0.285273" T="0.567461"/>
      <pos A="0.14418" C="0.426366" G="0.14418" T="0.285273"/>
      <pos A="0.14418" C="0.426366" G="0.285273" T="0.14418"/>
      <pos A="0.426366" C="0.14418" G="0.285273" T="0.14418"/>
      <pos A="0.426366" C="0.426366" G="0.00308642" T="0.14418"/>
      <pos A="0.00308642" C="0.14418" G="0.708554" T="0.14418"/>
      <pos A="0.14418" C="0.14418" G="0.14418" T="0.567461"/>
      <pos A="0.14418" C="0.426366" G="0.285273" T="0.14418"/>
      <pos A="0.00308642" C="0.285273" G="0.285273" T="0.426366"/>
      <pos A="0.285273" C="0.285273" G="0.285273" T="0.14418"/>
      <pos A="0.00308642" C="0.285273" G="0.567461" T="0.14418"/>
      <pos A="0.14418" C="0.285273" G="0.285273" T="0.285273"/>
      <pos A="0.285273" C="0.285273" G="0.285273" T="0.14418"/>
      <pos A="0.426366" C="0.00308642" G="0.426366" T="0.14418"/>
      <pos A="0.14418" C="0.285273" G="0.00308642" T="0.567461"/>
      <pos A="0.285273" C="0.00308642" G="0.14418" T="0.567461"/>
      <pos A="0.14418" C="0.00308642" G="0.567461" T="0.285273"/>
      <pos A="0.00308642" C="0.285273" G="0.426366" T="0.285273"/>
      <pos A="0.00308642" C="0.285273" G="0.285273" T="0.426366"/>
      <pos A="0.285273" C="0.426366" G="0.14418" T="0.14418"/>
      <pos A="0.285273" C="0.14418" G="0.285273" T="0.285273"/>
      <pos A="0.14418" C="0.426366" G="0.00308642" T="0.426366"/>
      <pos A="0.426366" C="0.00308642" G="0.285273" T="0.285273"/>
      <pos A="0.285273" C="0.426366" G="0.285273" T="0.00308642"/>
      <pos A="0.708554" C="0.14418" G="0.14418" T="0.00308642"/>
      <pos A="0.708554" C="0.14418" G="0.00308642" T="0.14418"/>
    </motif>
    <motif db="0" id="M7" alt="O7" length="40" nsites="8" evalue="1.3e-003">
      <pos A="0.990741" C="0.00308642" G="0.00308642" T="0.00308642"/>
      <pos A="0.00308642" C="0.00308642" G="0.990741" T="0.00308642"/>
      <pos A="0.990741" C="0.00308642" G="0.00308642" T="0.00308642"/>
      <pos A="0.00308642" C="0.00308642" G="0.00308642" T="0.990741"/>
      <pos A="0.00308642" C="0.00308642" G="0.00308642" T="0.990741"/>
      <pos A="0.00308642" C="0.00308642" G="0.00308642" T="0.990741"/>
      <pos A="0.990741" C="0.00308642" G="0.00308642" T="0.00308642"/>
      <pos A="0.00308642" C="0.00308642" G="0.990741" T="0.00308642"/>
      <pos A="0.00308642" C="0.00308642" G="0.990741" T="0.00308642"/>
      <pos A="0.00308642" C="0.00308642" G="0.00308642" T="0.990741"/>
      <pos A="0.00308642" C="0.990741" G="0.00308642" T="0.00308642"/>
      <pos A="0.990741" C="0.00308642" G="0.00308642" T="0.00308642"/>
      <pos A="0.00308642" C="0.00308642" G="0.990741" T="0.00308642"/>
      <pos A="0.990741" C="0.00308642" G="0.00308642" T="0.00308642"/>
      <pos A="0.990741" C="0.00308642" G="0.00308642" T="0.00308642"/>
      <pos A="0.00308642" C="0.00308642" G="0.990741" T="0.00308642"/>
      <pos A="0.990741" C="0.00308642" G="0.00308642" T="0.00308642"/>
      <pos A="0.990741" C="0.00308642" G="0.00308642" T="0.00308642"/>
      <pos A="0.990741" C="0.00308642" G="0.00308642" T="0.00308642"/>
      <pos A="0.990741" C="0.00308642" G="0.00308642" T="0.00308642"/>
      <pos A="0.990741" C="0.00308642" G="0.00308642" T="0.00308642"/>
      <pos A="0.00308642" C="0.00308642" G="0.00308642" T="0.990741"/>
      <pos A="0.00308642" C="0.00308642" G="0.990741" T="0.00308642"/>
      <pos A="0.00308642" C="0.00308642" G="0.990741" T="0.00308642"/>
      <pos A="0.00308642" C="0.00308642" G="0.990741" T="0.00308642"/>
      <pos A="0.990741" C="0.00308642" G="0.00308642" T="0.00308642"/>
      <pos A="0.00308642" C="0.00308642" G="0.990741" T="0.00308642"/>
      <pos A="0.00308642" C="0.00308642" G="0.990741" T="0.00308642"/>
      <pos A="0.00308642" C="0.00308642" G="0.990741" T="0.00308642"/>
      <pos A="0.00308642" C="0.00308642" G="0.990741" T="0.00308642"/>
      <pos A="0.00308642" C="0.00308642" G="0.00308642" T="0.990741"/>
      <pos A="0.00308642" C="0.00308642" G="0.990741" T="0.00308642"/>
      <pos A="0.00308642" C="0.00308642" G="0.990741" T="0.00308642"/>
      <pos A="0.00308642" C="0.00308642" G="0.990741" T="0.00308642"/>
      <pos A="0.00308642" C="0.990741" G="0.00308642" T="0.00308642"/>
      <pos A="0.00308642" C="0.00308642" G="0.990741" T="0.00308642"/>
      <pos A="0.00308642" C="0.990741" G="0.00308642" T="0.00308642"/>
      <pos A="0.00308642" C="0.00308642" G="0.990741" T="0.00308642"/>
      <pos A="0.00308642" C="0.00308642" G="0.990741" T="0.00308642"/>
      <pos A="0.00308642" C="0.990741" G="0.00308642" T="0.00308642"/>
    </motif>
    <motif db="0" id="M71" alt="O71" length="40" nsites="8" evalue="1.3e-003">
      <pos A="0.210175" C="0.23407" G="0.29779" T="0.257965"/>
      <pos A="0.289825" C="0.210175" G="0.329649" T="0.170351"/>
      <pos A="0.26593" C="0.106631" G="0.23407" T="0.393369"/>
      <pos A="0.226105" C="0.361509" G="0.106631" T="0.305755"/>
      <pos A="0.130525" C="0.425229" G="0.23407" T="0.210175"/>
      <pos A="0.162385" C="0.31372" G="0.194245" T="0.329649"/>
      <pos A="0.29779" C="0.122561" G="0.337615" T="0.242035"/>
      <pos A="0.226105" C="0.170351" G="0.28186" T="0.321685"/>
      <pos A="0.457088" C="0.210175" G="0.20221" T="0.130525"/>
      <pos A="0.130525" C="0.0827358" G="0.26593" T="0.520809"/>
      <pos A="0.25" C="0.26593" G="0.28186" T="0.20221"/>
      <pos A="0.257965" C="0.210175" G="0.25" T="0.28186"/>
      <pos A="0.31372" C="0.273895" G="0.170351" T="0.242035"/>
      <pos A="0.433194" C="0.20221" G="0.114596" T="0.25"/>
      <pos A="0.337615" C="0.178315" G="0.242035" T="0.242035"/>
      <pos A="0.401334" C="0.273895" G="0.178315" T="0.146455"/>
      <pos A="0.353545" C="0.194245" G="0.337615" T="0.114596"/>
      <pos A="0.329649" C="0.178315" G="0.345579" T="0.146455"/>
      <pos A="0.226105" C="0.226105" G="0.26593" T="0.28186"/>
      <pos A="0.31372" C="0.26593" G="0.138491" T="0.28186"/>
      <pos A="0.23407" C="0.20221" G="0.242035" T="0.321685"/>
      <pos A="0.23407" C="0.23407" G="0.25" T="0.28186"/>
      <pos A="0.23407" C="0.321685" G="0.242035" T="0.20221"/>
      <pos A="0.289825" C="0.20221" G="0.0986657" T="0.409299"/>
      <pos A="0.273895" C="0.178315" G="0.20221" T="0.345579"/>
      <pos A="0.0429116" C="0.31372" G="0.21814" T="0.425229"/>
      <pos A="0.170351" C="0.146455" G="0.29779" T="0.385404"/>
      <pos A="0.178315" C="0.28186" G="0.353545" T="0.18628"/>
      <pos A="0.31372" C="0.28186" G="0.178315" T="0.226105"/>
      <pos A="0.465054" C="0.138491" G="0.226105" T="0.170351"/>
      <pos A="0.305755" C="0.130525" G="0.345579" T="0.21814"/>
      <pos A="0.18628" C="0.25" G="0.321685" T="0.242035"/>
      <pos A="0.29779" C="0.25" G="0.305755" T="0.146455"/>
      <pos A="0.18628" C="0.369475" G="0.345579" T="0.0986657"/>
      <pos A="0.28186" C="0.25" G="0.154421" T="0.31372"/>
      <pos A="0.31372" C="0.289825" G="0.257965" T="0.138491"/>
      <pos A="0.345579" C="0.20221" G="0.20221" T="0.25"/>
      <pos A="0.18628" C="0.0747714" G="0.289825" T="0.449124"/>
      <pos A="0.385404" C="0.18628" G="0.257965" T="0.170351"/>
      <pos A="0.23407" C="0.146455" G="0.273895" T="0.345579"/>
    </motif>
    <motif db="0" id="M72" alt="O72" length="40" nsites="8" evalue="1.3e-003">
      <pos A="0.208519" C="0.382346" G="0.287531" T="0.121605"/>
      <pos A="0.248025" C="0.271728" G="0.129506" T="0.350741"/>
      <pos A="0.113704" C="0.248025" G="0.240123" T="0.398148"/>
      <pos A="0.184815" C="0.192716" G="0.192716" T="0.429753"/>
      <pos A="0.27963" C="0.145309" G="0.295432" T="0.27963"/>
      <pos A="0.437654" C="0.21642" G="0.105802" T="0.240123"/>
      <pos A="0.34284" C="0.303333" G="0.255926" T="0.0979012"/>
      <pos A="0.406049" C="0.224321" G="0.232222" T="0.137407"/>
      <pos A="0.311235" C="0.129506" G="0.208519" T="0.350741"/>
      <pos A="0.105802" C="0.184815" G="0.34284" T="0.366543"/>
      <pos A="0.232222" C="0.311235" G="0.232222" T="0.224321"/>
      <pos A="0.413951" C="0.161111" G="0.161111" T="0.263827"/>
      <pos A="0.382346" C="0.09" G="0.327037" T="0.200617"/>
      <pos A="0.271728" C="0.232222" G="0.358642" T="0.137407"/>
      <pos A="0.47716" C="0.121605" G="0.248025" T="0.15321"/>
      <pos A="0.232222" C="0.248025" G="0.224321" T="0.295432"/>
      <pos A="0.374444" C="0.169012" G="0.208519" T="0.248025"/>
      <pos A="0.224321" C="0.303333" G="0.208519" T="0.263827"/>
      <pos A="0.232222" C="0.129506" G="0.248025" T="0.390247"/>
      <pos A="0.240123" C="0.248025" G="0.232222" T="0.27963"/>
      <pos A="0.113704" C="0.437654" G="0.192716" T="0.255926"/>
      <pos A="0.224321" C="0.413951" G="0.208519" T="0.15321"/>
      <pos A="0.129506" C="0.255926" G="0.271728" T="0.34284"/>
      <pos A="0.295432" C="0.192716" G="0.192716" T="0.319136"/>
      <pos A="0.224321" C="0.176914" G="0.319136" T="0.27963"/>
      <pos A="0.255926" C="0.406049" G="0.09" T="0.248025"/>
      <pos A="0.358642" C="0.0504938" G="0.208519" T="0.382346"/>
      <pos A="0.224321" C="0.176914" G="0.319136" T="0.27963"/>
      <pos A="0.271728" C="0.295432" G="0.319136" T="0.113704"/>
      <pos A="0.287531" C="0.208519" G="0.248025" T="0.255926"/>
      <pos A="0.34284" C="0.224321" G="0.232222" T="0.200617"/>
      <pos A="0.145309" C="0.208519" G="0.366543" T="0.27963"/>
      <pos A="0.255926" C="0.303333" G="0.200617" T="0.240123"/>
      <pos A="0.255926" C="0.105802" G="0.287531" T="0.350741"/>
      <pos A="0.176914" C="0.184815" G="0.232222" T="0.406049"/>
      <pos A="0.366543" C="0.271728" G="0.169012" T="0.192716"/>
      <pos A="0.334938" C="0.129506" G="0.327037" T="0.208519"/>
      <pos A="0.248025" C="0.176914" G="0.303333" T="0.271728"/>
      <pos A="0.21642" C="0.169012" G="0.334938" T="0.27963"/>
      <pos A="0.184815" C="0.390247" G="0.169012" T="0.255926"/>
    </motif>
    <motif db="0" id="M73" alt="O73" length="40" nsites="8" evalue="1.3e-003">
      <pos A="0.222565" C="0.290097" G="0.112826" T="0.374512"/>
      <pos A="0.104384" C="0.214123" G="0.121267" T="0.560225"/>
      <pos A="0.171916" C="0.239448" G="0.391395" T="0.19724"/>
      <pos A="0.42516" C="0.231006" G="0.155033" T="0.188799"/>
      <pos A="0.19724" C="0.188799" G="0.264772" T="0.349187"/>
      <pos A="0.349187" C="0.273214" G="0.180358" T="0.19724"/>
      <pos A="0.442043" C="0.0790598" G="0.180358" T="0.298538"/>
      <pos A="0.171916" C="0.273214" G="0.256331" T="0.298538"/>
      <pos A="0.214123" C="0.281655" G="0.180358" T="0.323863"/>
      <pos A="0.163475" C="0.129709" G="0.247889" T="0.458926"/>
      <pos A="0.36607" C="0.231006" G="0.163475" T="0.239448"/>
      <pos A="0.214123" C="0.19724" G="0.399836" T="0.188799"/>
      <pos A="0.298538" C="0.155033" G="0.247889" T="0.298538"/>
      <pos A="0.247889" C="0.349187" G="0.146592" T="0.256331"/>
      <pos A="0.340746" C="0.256331" G="0.239448" T="0.163475"/>
      <pos A="0.399836" C="0.239448" G="0.129709" T="0.231006"/>
      <pos A="0.155033" C="0.129709" G="0.222565" T="0.492692"/>
      <pos A="0.155033" C="0.332304" G="0.247889" T="0.264772"/>
      <pos A="0.214123" C="0.231006" G="0.256331" T="0.298538"/>
      <pos A="0.298538" C="0.222565" G="0.281655" T="0.19724"/>
      <pos A="0.416719" C="0.19724" G="0.13815" T="0.247889"/>
      <pos A="0.501135" C="0.104384" G="0.264772" T="0.129709"/>
      <pos A="0.323863" C="0.30698" G="0.13815" T="0.231006"/>
      <pos A="0.163475" C="0.222565" G="0.214123" T="0.399836"/>
      <pos A="0.332304" C="0.180358" G="0.264772" T="0.222565"/>
      <pos A="0.155033" C="0.30698" G="0.298538" T="0.239448"/>
      <pos A="0.374512" C="0.155033" G="0.231006" T="0.239448"/>
      <pos A="0.416719" C="0.163475" G="0.214123" T="0.205682"/>
      <pos A="0.290097" C="0.163475" G="0.357629" T="0.188799"/>
      <pos A="0.214123" C="0.36607" G="0.247889" T="0.171916"/>
      <pos A="0.239448" C="0.315421" G="0.171916" T="0.273214"/>
      <pos A="0.188799" C="0.104384" G="0.273214" T="0.433602"/>
      <pos A="0.30698" C="0.121267" G="0.281655" T="0.290097"/>
      <pos A="0.13815" C="0.13815" G="0.290097" T="0.433602"/>
      <pos A="0.205682" C="0.36607" G="0.163475" T="0.264772"/>
      <pos A="0.231006" C="0.273214" G="0.0875012" T="0.408278"/>
      <pos A="0.290097" C="0.247889" G="0.188799" T="0.273214"/>
      <pos A="0.281655" C="0.231006" G="0.298538" T="0.188799"/>
      <pos A="0.298538" C="0.256331" G="0.298538" T="0.146592"/>
      <pos A="0.408278" C="0.155033" G="0.273214" T="0.163475"/>
    </motif>
    <motif db="0" id="M74" alt="O74" length="40" nsites="8" evalue="1.3e-003">
      <pos A="0.169012" C="0.200617" G="0.295432" T="0.334938"/>
      <pos A="0.169012" C="0.232222" G="0.192716" T="0.406049"/>
      <pos A="0.287531" C="0.121605" G="0.34284" T="0.248025"/>
      <pos A="0.184815" C="0.398148" G="0.255926" T="0.161111"/>
      <pos A="0.437654" C="0.184815" G="0.09" T="0.287531"/>
      <pos A="0.21642" C="0.176914" G="0.271728" T="0.334938"/>
      <pos A="0.232222" C="0.208519" G="0.208519" T="0.350741"/>
      <pos A="0.374444" C="0.271728" G="0.09" T="0.263827"/>
      <pos A="0.255926" C="0.15321" G="0.161111" T="0.429753"/>
      <pos A="0.169012" C="0.121605" G="0.358642" T="0.350741"/>
      <pos A="0.0979012" C="0.374444" G="0.295432" T="0.232222"/>
      <pos A="0.556173" C="0.255926" G="0.113704" T="0.0741975"/>
      <pos A="0.145309" C="0.350741" G="0.248025" T="0.255926"/>
      <pos A="0.398148" C="0.169012" G="0.15321" T="0.27963"/>
      <pos A="0.224321" C="0.169012" G="0.406049" T="0.200617"/>
      <pos A="0.303333" C="0.176914" G="0.398148" T="0.121605"/>
      <pos A="0.366543" C="0.145309" G="0.169012" T="0.319136"/>
      <pos A="0.350741" C="0.240123" G="0.248025" T="0.161111"/>
      <pos A="0.255926" C="0.145309" G="0.295432" T="0.303333"/>
      <pos A="0.176914" C="0.232222" G="0.445556" T="0.145309"/>
      <pos A="0.21642" C="0.184815" G="0.34284" T="0.255926"/>
      <pos A="0.169012" C="0.21642" G="0.27963" T="0.334938"/>
      <pos A="0.240123" C="0.303333" G="0.21642" T="0.240123"/>
      <pos A="0.327037" C="0.161111" G="0.176914" T="0.334938"/>
      <pos A="0.366543" C="0.21642" G="0.208519" T="0.208519"/>
      <pos A="0.21642" C="0.311235" G="0.192716" T="0.27963"/>
      <pos A="0.169012" C="0.295432" G="0.224321" T="0.311235"/>
      <pos A="0.255926" C="0.21642" G="0.287531" T="0.240123"/>
      <pos A="0.382346" C="0.27963" G="0.129506" T="0.208519"/>
      <pos A="0.34284" C="0.113704" G="0.21642" T="0.327037"/>
      <pos A="0.208519" C="0.287531" G="0.327037" T="0.176914"/>
      <pos A="0.145309" C="0.334938" G="0.161111" T="0.358642"/>
      <pos A="0.287531" C="0.263827" G="0.184815" T="0.263827"/>
      <pos A="0.176914" C="0.271728" G="0.232222" T="0.319136"/>
      <pos A="0.295432" C="0.271728" G="0.200617" T="0.232222"/>
      <pos A="0.287531" C="0.113704" G="0.382346" T="0.21642"/>
      <pos A="0.263827" C="0.232222" G="0.34284" T="0.161111"/>
      <pos A="0.366543" C="0.176914" G="0.240123" T="0.21642"/>
      <pos A="0.303333" C="0.200617" G="0.176914" T="0.319136"/>
      <pos A="0.121605" C="0.240123" G="0.248025" T="0.390247"/>
    </motif>
    <motif db="0" id="M75" alt="O75" length="40" nsites="8" evalue="1.3e-003">
      <pos A="0.176914" C="0.232222" G="0.224321" T="0.366543"/>
      <pos A="0.421852" C="0.137407" G="0.15321" T="0.287531"/>
      <pos A="0.255926" C="0.200617" G="0.319136" T="0.224321"/>
      <pos A="0.358642" C="0.255926" G="0.0979012" T="0.287531"/>
      <pos A="0.263827" C="0.271728" G="0.224321" T="0.240123"/>
      <pos A="0.224321" C="0.240123" G="0.406049" T="0.129506"/>
      <pos A="0.271728" C="0.137407" G="0.240123" T="0.350741"/>
      <pos A="0.311235" C="0.240123" G="0.208519" T="0.240123"/>
      <pos A="0.192716" C="0.137407" G="0.358642" T="0.311235"/>
      <pos A="0.21642" C="0.27963" G="0.161111" T="0.34284"/>
      <pos A="0.184815" C="0.271728" G="0.248025" T="0.295432"/>
      <pos A="0.366543" C="0.27963" G="0.137407" T="0.21642"/>
      <pos A="0.271728" C="0.184815" G="0.232222" T="0.311235"/>
      <pos A="0.34284" C="0.0979012" G="0.334938" T="0.224321"/>
      <pos A="0.366543" C="0.255926" G="0.21642" T="0.161111"/>
      <pos A="0.113704" C="0.113704" G="0.374444" T="0.398148"/>
      <pos A="0.232222" C="0.374444" G="0.192716" T="0.200617"/>
      <pos A="0.382346" C="0.271728" G="0.0979012" T="0.248025"/>
      <pos A="0.34284" C="0.161111" G="0.34284" T="0.15321"/>
      <pos A="0.240123" C="0.311235" G="0.161111" T="0.287531"/>
      <pos A="0.327037" C="0.184815" G="0.350741" T="0.137407"/>
      <pos A="0.263827" C="0.232222" G="0.366543" T="0.137407"/>
      <pos A="0.145309" C="0.176914" G="0.248025" T="0.429753"/>
      <pos A="0.287531" C="0.184815" G="0.303333" T="0.224321"/>
      <pos A="0.334938" C="0.255926" G="0.161111" T="0.248025"/>
      <pos A="0.374444" C="0.176914" G="0.176914" T="0.271728"/>
      <pos A="0.137407" C="0.15321" G="0.421852" T="0.287531"/>
      <pos A="0.374444" C="0.240123" G="0.184815" T="0.200617"/>
      <pos A="0.200617" C="0.248025" G="0.145309" T="0.406049"/>
      <pos A="0.224321" C="0.248025" G="0.21642" T="0.311235"/>
      <pos A="0.192716" C="0.366543" G="0.350741" T="0.09"/>
      <pos A="0.240123" C="0.271728" G="0.121605" T="0.366543"/>
      <pos A="0.129506" C="0.334938" G="0.224321" T="0.311235"/>
      <pos A="0.240123" C="0.161111" G="0.295432" T="0.303333"/>
      <pos A="0.113704" C="0.327037" G="0.21642" T="0.34284"/>
      <pos A="0.271728" C="0.255926" G="0.21642" T="0.255926"/>
      <pos A="0.390247" C="0.21642" G="0.224321" T="0.169012"/>
      <pos A="0.271728" C="0.224321" G="0.27963" T="0.224321"/>
      <pos A="0.374444" C="0.192716" G="0.303333" T="0.129506"/>
      <pos A="0.406049" C="0.200617" G="0.129506" T="0.263827"/>
    </motif>
    <motif db="0" id="M77" alt="O77" length="40" nsites="8" evalue="1.3e-003">
      <pos A="0.00308642" C="0.00308642" G="0.661523" T="0.332304"/>
      <pos A="0.661523" C="0.00308642" G="0.00308642" T="0.332304"/>
      <pos A="0.332304" C="0.00308642" G="0.661523" T="0.00308642"/>
      <pos A="0.332304" C="0.00308642" G="0.661523" T="0.00308642"/>
      <pos A="0.00308642" C="0.661523" G="0.00308642" T="0.332304"/>
      <pos A="0.00308642" C="0.332304" G="0.661523" T="0.00308642"/>
      <pos A="0.332304" C="0.661523" G="0.00308642" T="0.00308642"/>
      <pos A="0.00308642" C="0.00308642" G="0.00308642" T="0.990741"/>
      <pos A="0.332304" C="0.00308642" G="0.661523" T="0.00308642"/>
      <pos A="0.661523" C="0.00308642" G="0.332304" T="0.00308642"/>
      <pos A="0.990741" C="0.00308642" G="0.00308642" T="0.00308642"/>
      <pos A="0.00308642" C="0.00308642" G="0.990741" T="0.00308642"/>
      <pos A="0.332304" C="0.661523" G="0.00308642" T="0.00308642"/>
      <pos A="0.00308642" C="0.332304" G="0.00308642" T="0.661523"/>
      <pos A="0.990741" C="0.00308642" G="0.00308642" T="0.00308642"/>
      <pos A="0.00308642" C="0.661523" G="0.332304" T="0.00308642"/>
      <pos A="0.00308642" C="0.00308642" G="0.00308642" T="0.990741"/>
      <pos A="0.661523" C="0.00308642" G="0.332304" T="0.00308642"/>
      <pos A="0.332304" C="0.661523" G="0.00308642" T="0.00308642"/>
      <pos A="0.332304" C="0.332304" G="0.332304" T="0.00308642"/>
      <pos A="0.00308642" C="0.00308642" G="0.00308642" T="0.990741"/>
      <pos A="0.00308642" C="0.00308642" G="0.332304" T="0.661523"/>
      <pos A="0.00308642" C="0.661523" G="0.00308642" T="0.332304"/>
      <pos A="0.00308642" C="0.332304" G="0.00308642" T="0.661523"/>
      <pos A="0.00308642" C="0.00308642" G="0.00308642" T="0.990741"/>
      <pos A="0.332304" C="0.332304" G="0.332304" T="0.00308642"/>
      <pos A="0.332304" C="0.661523" G="0.00308642" T="0.00308642"/>
      <pos A="0.00308642" C="0.00308642" G="0.00308642" T="0.990741"/>
      <pos A="0.332304" C="0.661523" G="0.00308642" T="0.00308642"/>
      <pos A="0.332304" C="0.00308642" G="0.332304" T="0.332304"/>
      <pos A="0.332304" C="0.00308642" G="0.332304" T="0.332304"/>
      <pos A="0.661523" C="0.00308642" G="0.332304" T="0.00308642"/>
      <pos A="0.00308642" C="0.00308642" G="0.332304" T="0.661523"/>
      <pos A="0.332304" C="0.00308642" G="0.00308642" T="0.661523"/>
      <pos A="0.332304" C="0.00308642" G="0.332304" T="0.332304"/>
      <pos A="0.332304" C="0.00308642" G="0.332304" T="0.332304"/>
      <pos A="0.332304" C="0.332304" G="0.00308642" T="0.332304"/>
      <pos A="0.661523" C="0.00308642" G="0.332304" T="0.00308642"/>
      <pos A="0.332304" C="0.00308642" G="0.661523" T="0.00308642"/>
      <pos A="0.00308642" C="0.661523" G="0.332304" T="0.00308642"/>
    </motif>
    <motif db="0" id="M78" alt="O78" length="40" nsites="8" evalue="1.3e-003">
      <pos A="0.00308642" C="0.00308642" G="0.00308642" T="0.990741"/>
      <pos A="0.00308642" C="0.00308642" G="0.990741" T="0.00308642"/>
      <pos A="0.990741" C="0.00308642" G="0.00308642" T="0.00308642"/>
      <pos A="0.990741" C="0.00308642" G="0.00308642" T="0.00308642"/>
      <pos A="0.990741" C="0.00308642" G="0.00308642" T="0.00308642"/>
      <pos A="0.00308642" C="0.990741" G="0.00308642" T="0.00308642"/>
      <pos A="0.00308642" C="0.00308642" G="0.00308642" T="0.990741"/>
      <pos A="0.990741" C="0.00308642" G="0.00308642" T="0.00308642"/>
      <pos A="0.00308642" C="0.00308642" G="0.990741" T="0.00308642"/>
      <pos A="0.00308642" C="0.00308642" G="0.990741" T="0.00308642"/>
      <pos A="0.00308642" C="0.00308642" G="0.00308642" T="0.990741"/>
      <pos A="0.00308642" C="0.00308642" G="0.00308642" T="0.990741"/>
      <pos A="0.990741" C="0.00308642" G="0.00308642" T="0.00308642"/>
      <pos A="0.990741" C="0.00308642" G="0.00308642" T="0.00308642"/>
      <pos A="0.00308642" C="0.00308642" G="0.00308642" T="0.990741"/>
      <pos A="0.00308642" C="0.00308642" G="0.990741" T="0.00308642"/>
      <pos A="0.990741" C="0.00308642" G="0.00308642" T="0.00308642"/>
      <pos A="0.990741" C="0.00308642" G="0.00308642" T="0.00308642"/>
      <pos A="0.00308642" C="0.00308642" G="0.990741" T="0.00308642"/>
      <pos A="0.990741" C="0.00308642" G="0.00308642" T="0.00308642"/>
      <pos A="0.990741" C="0.00308642" G="0.00308642" T="0.00308642"/>
      <pos A="0.990741" C="0.00308642" G="0.00308642" T="0.00308642"/>
      <pos A="0.00308642" C="0.00308642" G="0.00308642" T="0.990741"/>
      <pos A="0.00308642" C="0.00308642" G="0.990741" T="0.00308642"/>
      <pos A="0.00308642" C="0.00308642" G="0.00308642" T="0.990741"/>
      <pos A="0.990741" C="0.00308642" G="0.00308642" T="0.00308642"/>
      <pos A="0.00308642" C="0.00308642" G="0.990741" T="0.00308642"/>
      <pos A="0.00308642" C="0.00308642" G="0.00308642" T="0.990741"/>
      <pos A="0.00308642" C="0.00308642" G="0.990741" T="0.00308642"/>
      <pos A="0.990741" C="0.00308642" G="0.00308642" T="0.00308642"/>
      <pos A="0.990741" C="0.00308642" G="0.00308642" T="0.00308642"/>
      <pos A="0.00308642" C="0.990741" G="0.00308642" T="0.00308642"/>
      <pos A="0.990741" C="0.00308642" G="0.00308642" T="0.00308642"/>
      <pos A="0.00308642" C="0.990741" G="0.00308642" T="0.00308642"/>
      <pos A="0.990741" C="0.00308642" G="0.00308642" T="0.00308642"/>
      <pos A="0.00308642" C="0.00308642" G="0.00308642" T="0.990741"/>
      <pos A="0.00308642" C="0.00308642" G="0.990741" T="0.00308642"/>
      <pos A="0.00308642" C="0.00308642" G="0.00308642" T="0.990741"/>
      <pos A="0.00308642" C="0.00308642" G="0.990741" T="0.00308642"/>
      <pos A="0.00308642" C="0.00308642" G="0.00308642" T="0.990741"/>
    </motif>
    <motif db="0" id="M8" alt="O8" length="40" nsites="8" evalue="1.3e-003">
      <pos A="0.287531" C="0.240123" G="0.248025" T="0.224321"/>
      <pos A="0.287531" C="0.248025" G="0.208519" T="0.255926"/>
      <pos A="0.271728" C="0.200617" G="0.263827" T="0.263827"/>
      <pos A="0.232222" C="0.287531" G="0.137407" T="0.34284"/>
      <pos A="0.161111" C="0.232222" G="0.287531" T="0.319136"/>
      <pos A="0.287531" C="0.184815" G="0.184815" T="0.34284"/>
      <pos A="0.21642" C="0.27963" G="0.287531" T="0.21642"/>
      <pos A="0.319136" C="0.161111" G="0.15321" T="0.366543"/>
      <pos A="0.169012" C="0.461358" G="0.169012" T="0.200617"/>
      <pos A="0.192716" C="0.263827" G="0.255926" T="0.287531"/>
      <pos A="0.0662963" C="0.224321" G="0.34284" T="0.366543"/>
      <pos A="0.429753" C="0.0741975" G="0.113704" T="0.382346"/>
      <pos A="0.240123" C="0.27963" G="0.295432" T="0.184815"/>
      <pos A="0.21642" C="0.248025" G="0.27963" T="0.255926"/>
      <pos A="0.358642" C="0.21642" G="0.200617" T="0.224321"/>
      <pos A="0.255926" C="0.200617" G="0.334938" T="0.208519"/>
      <pos A="0.224321" C="0.208519" G="0.21642" T="0.350741"/>
      <pos A="0.508765" C="0.27963" G="0.0820988" T="0.129506"/>
      <pos A="0.248025" C="0.184815" G="0.287531" T="0.27963"/>
      <pos A="0.27963" C="0.224321" G="0.327037" T="0.169012"/>
      <pos A="0.208519" C="0.27963" G="0.176914" T="0.334938"/>
      <pos A="0.390247" C="0.0662963" G="0.240123" T="0.303333"/>
      <pos A="0.271728" C="0.34284" G="0.184815" T="0.200617"/>
      <pos A="0.303333" C="0.192716" G="0.27963" T="0.224321"/>
      <pos A="0.27963" C="0.137407" G="0.200617" T="0.382346"/>
      <pos A="0.224321" C="0.34284" G="0.303333" T="0.129506"/>
      <pos A="0.366543" C="0.161111" G="0.15321" T="0.319136"/>
      <pos A="0.200617" C="0.184815" G="0.334938" T="0.27963"/>
      <pos A="0.0979012" C="0.121605" G="0.398148" T="0.382346"/>
      <pos A="0.192716" C="0.303333" G="0.27963" T="0.224321"/>
      <pos A="0.366543" C="0.350741" G="0.240123" T="0.0425926"/>
      <pos A="0.327037" C="0.145309" G="0.295432" T="0.232222"/>
      <pos A="0.295432" C="0.271728" G="0.263827" T="0.169012"/>
      <pos A="0.429753" C="0.105802" G="0.176914" T="0.287531"/>
      <pos A="0.271728" C="0.224321" G="0.208519" T="0.295432"/>
      <pos A="0.200617" C="0.15321" G="0.295432" T="0.350741"/>
      <pos A="0.161111" C="0.358642" G="0.21642" T="0.263827"/>
      <pos A="0.208519" C="0.358642" G="0.0979012" T="0.334938"/>
      <pos A="0.176914" C="0.192716" G="0.145309" T="0.485062"/>
      <pos A="0.303333" C="0.15321" G="0.334938" T="0.208519"/>
    </motif>
    <motif db="0" id="M80" alt="O80" length="40" nsites="8" evalue="1.3e-003">
      <pos A="0.240123" C="0.141358" G="0.437654" T="0.180864"/>
      <pos A="0.358642" C="0.299383" G="0.161111" T="0.180864"/>
      <pos A="0.141358" C="0.358642" G="0.259877" T="0.240123"/>
      <pos A="0.240123" C="0.319136" G="0.319136" T="0.121605"/>
      <pos A="0.259877" C="0.161111" G="0.319136" T="0.259877"/>
      <pos A="0.141358" C="0.437654" G="0.121605" T="0.299383"/>
      <pos A="0.358642" C="0.27963" G="0.240123" T="0.121605"/>
      <pos A="0.141358" C="0.378395" G="0.338889" T="0.141358"/>
      <pos A="0.378395" C="0.299383" G="0.161111" T="0.161111"/>
      <pos A="0.200617" C="0.240123" G="0.358642" T="0.200617"/>
      <pos A="0.259877" C="0.378395" G="0.240123" T="0.121605"/>
      <pos A="0.358642" C="0.319136" G="0.141358" T="0.180864"/>
      <pos A="0.437654" C="0.358642" G="0.101852" T="0.101852"/>
      <pos A="0.22037" C="0.180864" G="0.141358" T="0.457407"/>
      <pos A="0.141358" C="0.141358" G="0.556173" T="0.161111"/>
      <pos A="0.180864" C="0.358642" G="0.319136" T="0.141358"/>
      <pos A="0.161111" C="0.22037" G="0.47716" T="0.141358"/>
      <pos A="0.338889" C="0.398148" G="0.161111" T="0.101852"/>
      <pos A="0.27963" C="0.200617" G="0.378395" T="0.141358"/>
      <pos A="0.180864" C="0.27963" G="0.299383" T="0.240123"/>
      <pos A="0.319136" C="0.101852" G="0.259877" T="0.319136"/>
      <pos A="0.299383" C="0.101852" G="0.417901" T="0.180864"/>
      <pos A="0.240123" C="0.319136" G="0.180864" T="0.259877"/>
      <pos A="0.240123" C="0.299383" G="0.338889" T="0.121605"/>
      <pos A="0.0820988" C="0.259877" G="0.338889" T="0.319136"/>
      <pos A="0.101852" C="0.180864" G="0.27963" T="0.437654"/>
      <pos A="0.240123" C="0.299383" G="0.200617" T="0.259877"/>
      <pos A="0.240123" C="0.161111" G="0.417901" T="0.180864"/>
      <pos A="0.22037" C="0.22037" G="0.398148" T="0.161111"/>
      <pos A="0.200617" C="0.319136" G="0.240123" T="0.240123"/>
      <pos A="0.121605" C="0.654938" G="0.161111" T="0.0623457"/>
      <pos A="0.338889" C="0.22037" G="0.161111" T="0.27963"/>
      <pos A="0.259877" C="0.161111" G="0.299383" T="0.27963"/>
      <pos A="0.299383" C="0.121605" G="0.516667" T="0.0623457"/>
      <pos A="0.338889" C="0.259877" G="0.101852" T="0.299383"/>
      <pos A="0.259877" C="0.121605" G="0.417901" T="0.200617"/>
      <pos A="0.121605" C="0.457407" G="0.338889" T="0.0820988"/>
      <pos A="0.141358" C="0.319136" G="0.180864" T="0.358642"/>
      <pos A="0.0228395" C="0.496914" G="0.0820988" T="0.398148"/>
      <pos A="0.22037" C="0.240123" G="0.101852" T="0.437654"/>
    </motif>
    <motif db="0" id="M81" alt="O81" length="40" nsites="8" evalue="1.3e-003">
      <pos A="0.25" C="0.373457" G="0.373457" T="0.00308642"/>
      <pos A="0.126543" C="0.62037" G="0.126543" T="0.126543"/>
      <pos A="0.373457" C="0.126543" G="0.25" T="0.25"/>
      <pos A="0.126543" C="0.25" G="0.373457" T="0.25"/>
      <pos A="0.126543" C="0.373457" G="0.25" T="0.25"/>
      <pos A="0.00308642" C="0.373457" G="0.25" T="0.373457"/>
      <pos A="0.373457" C="0.496914" G="0.00308642" T="0.126543"/>
      <pos A="0.496914" C="0.126543" G="0.373457" T="0.00308642"/>
      <pos A="0.496914" C="0.496914" G="0.00308642" T="0.00308642"/>
      <pos A="0.496914" C="0.373457" G="0.126543" T="0.00308642"/>
      <pos A="0.373457" C="0.126543" G="0.25" T="0.25"/>
      <pos A="0.25" C="0.373457" G="0.25" T="0.126543"/>
      <pos A="0.373457" C="0.25" G="0.126543" T="0.25"/>
      <pos A="0.496914" C="0.25" G="0.126543" T="0.126543"/>
      <pos A="0.743827" C="0.00308642" G="0.25" T="0.00308642"/>
      <pos A="0.00308642" C="0.496914" G="0.373457" T="0.126543"/>
      <pos A="0.373457" C="0.126543" G="0.126543" T="0.373457"/>
      <pos A="0.373457" C="0.126543" G="0.25" T="0.25"/>
      <pos A="0.126543" C="0.126543" G="0.496914" T="0.25"/>
      <pos A="0.496914" C="0.00308642" G="0.25" T="0.25"/>
      <pos A="0.496914" C="0.126543" G="0.00308642" T="0.373457"/>
      <pos A="0.25" C="0.496914" G="0.126543" T="0.126543"/>
      <pos A="0.743827" C="0.126543" G="0.00308642" T="0.126543"/>
      <pos A="0.373457" C="0.25" G="0.126543" T="0.25"/>
      <pos A="0.25" C="0.126543" G="0.126543" T="0.496914"/>
      <pos A="0.126543" C="0.126543" G="0.00308642" T="0.743827"/>
      <pos A="0.373457" C="0.25" G="0.126543" T="0.25"/>
      <pos A="0.373457" C="0.373457" G="0.25" T="0.00308642"/>
      <pos A="0.00308642" C="0.373457" G="0.126543" T="0.496914"/>
      <pos A="0.00308642" C="0.126543" G="0.743827" T="0.126543"/>
      <pos A="0.00308642" C="0.126543" G="0.496914" T="0.373457"/>
      <pos A="0.126543" C="0.496914" G="0.373457" T="0.00308642"/>
      <pos A="0.496914" C="0.00308642" G="0.25" T="0.25"/>
      <pos A="0.00308642" C="0.743827" G="0.126543" T="0.126543"/>
      <pos A="0.126543" C="0.62037" G="0.00308642" T="0.25"/>
      <pos A="0.25" C="0.00308642" G="0.00308642" T="0.743827"/>
      <pos A="0.00308642" C="0.00308642" G="0.62037" T="0.373457"/>
      <pos A="0.373457" C="0.126543" G="0.126543" T="0.373457"/>
      <pos A="0.00308642" C="0.25" G="0.743827" T="0.00308642"/>
      <pos A="0.126543" C="0.62037" G="0.126543" T="0.126543"/>
    </motif>
    <motif db="0" id="M82" alt="O82" length="40" nsites="8" evalue="1.3e-003">
      <pos A="0.00308642" C="0.496914" G="0.496914" T="0.00308642"/>
      <pos A="0.496914" C="0.496914" G="0.00308642" T="0.00308642"/>
      <pos A="0.00308642" C="0.00308642" G="0.496914" T="0.496914"/>
      <pos A="0.00308642" C="0.496914" G="0.00308642" T="0.496914"/>
      <pos A="0.496914" C="0.00308642" G="0.496914" T="0.00308642"/>
      <pos A="0.00308642" C="0.00308642" G="0.496914" T="0.496914"/>
      <pos A="0.00308642" C="0.990741" G="0.00308642" T="0.00308642"/>
      <pos A="0.00308642" C="0.00308642" G="0.496914" T="0.496914"/>
      <pos A="0.00308642" C="0.00308642" G="0.496914" T="0.496914"/>
      <pos A="0.00308642" C="0.00308642" G="0.496914" T="0.496914"/>
      <pos A="0.00308642" C="0.00308642" G="0.990741" T="0.00308642"/>
      <pos A="0.496914" C="0.496914" G="0.00308642" T="0.00308642"/>
      <pos A="0.00308642" C="0.496914" G="0.496914" T="0.00308642"/>
      <pos A="0.00308642" C="0.00308642" G="0.496914" T="0.496914"/>
      <pos A="0.990741" C="0.00308642" G="0.00308642" T="0.00308642"/>
      <pos A="0.00308642" C="0.496914" G="0.00308642" T="0.496914"/>
      <pos A="0.496914" C="0.00308642" G="0.496914" T="0.00308642"/>
      <pos A="0.00308642" C="0.00308642" G="0.990741" T="0.00308642"/>
      <pos A="0.00308642" C="0.496914" G="0.496914" T="0.00308642"/>
      <pos A="0.00308642" C="0.990741" G="0.00308642" T="0.00308642"/>
      <pos A="0.990741" C="0.00308642" G="0.00308642" T="0.00308642"/>
      <pos A="0.00308642" C="0.00308642" G="0.496914" T="0.496914"/>
      <pos A="0.496914" C="0.496914" G="0.00308642" T="0.00308642"/>
      <pos A="0.496914" C="0.00308642" G="0.00308642" T="0.496914"/>
      <pos A="0.00308642" C="0.00308642" G="0.990741" T="0.00308642"/>
      <pos A="0.00308642" C="0.990741" G="0.00308642" T="0.00308642"/>
      <pos A="0.496914" C="0.496914" G="0.00308642" T="0.00308642"/>
      <pos A="0.990741" C="0.00308642" G="0.00308642" T="0.00308642"/>
      <pos A="0.00308642" C="0.496914" G="0.496914" T="0.00308642"/>
      <pos A="0.00308642" C="0.00308642" G="0.00308642" T="0.990741"/>
      <pos A="0.00308642" C="0.00308642" G="0.990741" T="0.00308642"/>
      <pos A="0.00308642" C="0.00308642" G="0.496914" T="0.496914"/>
      <pos A="0.00308642" C="0.496914" G="0.496914" T="0.00308642"/>
      <pos A="0.00308642" C="0.496914" G="0.496914" T="0.00308642"/>
      <pos A="0.00308642" C="0.990741" G="0.00308642" T="0.00308642"/>
      <pos A="0.00308642" C="0.496914" G="0.496914" T="0.00308642"/>
      <pos A="0.496914" C="0.00308642" G="0.496914" T="0.00308642"/>
      <pos A="0.00308642" C="0.00308642" G="0.990741" T="0.00308642"/>
      <pos A="0.496914" C="0.00308642" G="0.00308642" T="0.496914"/>
      <pos A="0.00308642" C="0.00308642" G="0.00308642" T="0.990741"/>
    </motif>
    <motif db="0" id="M83" alt="O83" length="40" nsites="8" evalue="1.3e-003">
      <pos A="0.299383" C="0.299383" G="0.398148" T="0.00308642"/>
      <pos A="0.398148" C="0.00308642" G="0.200617" T="0.398148"/>
      <pos A="0.101852" C="0.101852" G="0.299383" T="0.496914"/>
      <pos A="0.694444" C="0.101852" G="0.101852" T="0.101852"/>
      <pos A="0.398148" C="0.00308642" G="0.101852" T="0.496914"/>
      <pos A="0.299383" C="0.299383" G="0.200617" T="0.200617"/>
      <pos A="0.79321" C="0.101852" G="0.00308642" T="0.101852"/>
      <pos A="0.496914" C="0.299383" G="0.101852" T="0.101852"/>
      <pos A="0.299383" C="0.299383" G="0.200617" T="0.200617"/>
      <pos A="0.200617" C="0.299383" G="0.200617" T="0.299383"/>
      <pos A="0.496914" C="0.00308642" G="0.299383" T="0.200617"/>
      <pos A="0.299383" C="0.101852" G="0.101852" T="0.496914"/>
      <pos A="0.101852" C="0.200617" G="0.101852" T="0.595679"/>
      <pos A="0.299383" C="0.200617" G="0.200617" T="0.299383"/>
      <pos A="0.200617" C="0.00308642" G="0.299383" T="0.496914"/>
      <pos A="0.496914" C="0.00308642" G="0.200617" T="0.299383"/>
      <pos A="0.200617" C="0.299383" G="0.200617" T="0.299383"/>
      <pos A="0.101852" C="0.00308642" G="0.398148" T="0.496914"/>
      <pos A="0.00308642" C="0.200617" G="0.79321" T="0.00308642"/>
      <pos A="0.200617" C="0.299383" G="0.200617" T="0.299383"/>
      <pos A="0.398148" C="0.101852" G="0.200617" T="0.299383"/>
      <pos A="0.496914" C="0.101852" G="0.299383" T="0.101852"/>
      <pos A="0.496914" C="0.200617" G="0.101852" T="0.200617"/>
      <pos A="0.398148" C="0.101852" G="0.398148" T="0.101852"/>
      <pos A="0.299383" C="0.200617" G="0.200617" T="0.299383"/>
      <pos A="0.299383" C="0.101852" G="0.299383" T="0.299383"/>
      <pos A="0.200617" C="0.200617" G="0.496914" T="0.101852"/>
      <pos A="0.496914" C="0.299383" G="0.200617" T="0.00308642"/>
      <pos A="0.101852" C="0.200617" G="0.496914" T="0.200617"/>
      <pos A="0.299383" C="0.299383" G="0.00308642" T="0.398148"/>
      <pos A="0.00308642" C="0.101852" G="0.299383" T="0.595679"/>
      <pos A="0.299383" C="0.00308642" G="0.595679" T="0.101852"/>
      <pos A="0.398148" C="0.299383" G="0.200617" T="0.101852"/>
      <pos A="0.595679" C="0.398148" G="0.00308642" T="0.00308642"/>
      <pos A="0.200617" C="0.299383" G="0.398148" T="0.101852"/>
      <pos A="0.299383" C="0.398148" G="0.200617" T="0.101852"/>
      <pos A="0.200617" C="0.299383" G="0.299383" T="0.200617"/>
      <pos A="0.398148" C="0.299383" G="0.101852" T="0.200617"/>
      <pos A="0.200617" C="0.00308642" G="0.496914" T="0.299383"/>
      <pos A="0.299383" C="0.398148" G="0.299383" T="0.00308642"/>
    </motif>
    <motif db="0" id="M84" alt="O84" length="40" nsites="8" evalue="1.3e-003">
      <pos A="0.105257" C="0.275543" G="0.207429" T="0.411771"/>
      <pos A="0.343657" C="0.105257" G="0.207429" T="0.343657"/>
      <pos A="0.139315" C="0.275543" G="0.377714" T="0.207429"/>
      <pos A="0.241485" C="0.275543" G="0.105257" T="0.377714"/>
      <pos A="0.0371437" C="0.139315" G="0.445828" T="0.377714"/>
      <pos A="0.411771" C="0.3096" G="0.071201" T="0.207429"/>
      <pos A="0.411771" C="0.207429" G="0.105257" T="0.275543"/>
      <pos A="0.207429" C="0.343657" G="0.139315" T="0.3096"/>
      <pos A="0.275543" C="0.207429" G="0.105257" T="0.411771"/>
      <pos A="0.513942" C="0.139315" G="0.139315" T="0.207429"/>
      <pos A="0.343657" C="0.479885" G="0.071201" T="0.105257"/>
      <pos A="0.241485" C="0.343657" G="0.139315" T="0.275543"/>
      <pos A="0.173372" C="0.3096" G="0.173372" T="0.343657"/>
      <pos A="0.173372" C="0.139315" G="0.445828" T="0.241485"/>
      <pos A="0.3096" C="0.275543" G="0.377714" T="0.0371437"/>
      <pos A="0.445828" C="0.105257" G="0.343657" T="0.105257"/>
      <pos A="0.173372" C="0.139315" G="0.411771" T="0.275543"/>
      <pos A="0.207429" C="0.343657" G="0.411771" T="0.0371437"/>
      <pos A="0.207429" C="0.207429" G="0.3096" T="0.275543"/>
      <pos A="0.343657" C="0.105257" G="0.105257" T="0.445828"/>
      <pos A="0.241485" C="0.241485" G="0.3096" T="0.207429"/>
      <pos A="0.445828" C="0.0371437" G="0.241485" T="0.275543"/>
      <pos A="0.207429" C="0.343657" G="0.377714" T="0.071201"/>
      <pos A="0.445828" C="0.275543" G="0.071201" T="0.207429"/>
      <pos A="0.00308642" C="0.241485" G="0.411771" T="0.343657"/>
      <pos A="0.377714" C="0.241485" G="0.241485" T="0.139315"/>
      <pos A="0.411771" C="0.275543" G="0.0371437" T="0.275543"/>
      <pos A="0.241485" C="0.241485" G="0.105257" T="0.411771"/>
      <pos A="0.139315" C="0.241485" G="0.139315" T="0.479885"/>
      <pos A="0.411771" C="0.139315" G="0.377714" T="0.071201"/>
      <pos A="0.275543" C="0.3096" G="0.241485" T="0.173372"/>
      <pos A="0.343657" C="0.343657" G="0.071201" T="0.241485"/>
      <pos A="0.3096" C="0.241485" G="0.173372" T="0.275543"/>
      <pos A="0.377714" C="0.0371437" G="0.479885" T="0.105257"/>
      <pos A="0.071201" C="0.207429" G="0.445828" T="0.275543"/>
      <pos A="0.343657" C="0.343657" G="0.275543" T="0.0371437"/>
      <pos A="0.3096" C="0.3096" G="0.071201" T="0.3096"/>
      <pos A="0.241485" C="0.173372" G="0.173372" T="0.411771"/>
      <pos A="0.071201" C="0.479885" G="0.411771" T="0.0371437"/>
      <pos A="0.377714" C="0.0371437" G="0.105257" T="0.479885"/>
    </motif>
    <motif db="0" id="M85" alt="O85" length="40" nsites="8" evalue="1.3e-003">
      <pos A="0.311235" C="0.161111" G="0.192716" T="0.334938"/>
      <pos A="0.145309" C="0.271728" G="0.271728" T="0.311235"/>
      <pos A="0.255926" C="0.240123" G="0.200617" T="0.303333"/>
      <pos A="0.240123" C="0.129506" G="0.255926" T="0.374444"/>
      <pos A="0.208519" C="0.0662963" G="0.500864" T="0.224321"/>
      <pos A="0.137407" C="0.287531" G="0.248025" T="0.327037"/>
      <pos A="0.382346" C="0.263827" G="0.0820988" T="0.271728"/>
      <pos A="0.232222" C="0.232222" G="0.161111" T="0.374444"/>
      <pos A="0.137407" C="0.200617" G="0.334938" T="0.327037"/>
      <pos A="0.327037" C="0.137407" G="0.319136" T="0.21642"/>
      <pos A="0.374444" C="0.366543" G="0.192716" T="0.0662963"/>
      <pos A="0.516667" C="0.129506" G="0.0504938" T="0.303333"/>
      <pos A="0.105802" C="0.263827" G="0.358642" T="0.271728"/>
      <pos A="0.398148" C="0.271728" G="0.145309" T="0.184815"/>
      <pos A="0.15321" C="0.327037" G="0.263827" T="0.255926"/>
      <pos A="0.319136" C="0.27963" G="0.105802" T="0.295432"/>
      <pos A="0.232222" C="0.303333" G="0.113704" T="0.350741"/>
      <pos A="0.263827" C="0.311235" G="0.248025" T="0.176914"/>
      <pos A="0.303333" C="0.224321" G="0.248025" T="0.224321"/>
      <pos A="0.469259" C="0.0979012" G="0.255926" T="0.176914"/>
      <pos A="0.319136" C="0.192716" G="0.406049" T="0.0820988"/>
      <pos A="0.287531" C="0.240123" G="0.208519" T="0.263827"/>
      <pos A="0.406049" C="0.224321" G="0.176914" T="0.192716"/>
      <pos A="0.27963" C="0.184815" G="0.303333" T="0.232222"/>
      <pos A="0.161111" C="0.255926" G="0.200617" T="0.382346"/>
      <pos A="0.169012" C="0.248025" G="0.319136" T="0.263827"/>
      <pos A="0.398148" C="0.105802" G="0.21642" T="0.27963"/>
      <pos A="0.176914" C="0.263827" G="0.311235" T="0.248025"/>
      <pos A="0.176914" C="0.27963" G="0.263827" T="0.27963"/>
      <pos A="0.240123" C="0.263827" G="0.255926" T="0.240123"/>
      <pos A="0.287531" C="0.240123" G="0.303333" T="0.169012"/>
      <pos A="0.374444" C="0.169012" G="0.121605" T="0.334938"/>
      <pos A="0.255926" C="0.121605" G="0.263827" T="0.358642"/>
      <pos A="0.121605" C="0.295432" G="0.311235" T="0.271728"/>
      <pos A="0.129506" C="0.232222" G="0.145309" T="0.492963"/>
      <pos A="0.240123" C="0.192716" G="0.382346" T="0.184815"/>
      <pos A="0.184815" C="0.295432" G="0.248025" T="0.271728"/>
      <pos A="0.200617" C="0.255926" G="0.240123" T="0.303333"/>
      <pos A="0.429753" C="0.232222" G="0.21642" T="0.121605"/>
      <pos A="0.295432" C="0.169012" G="0.200617" T="0.334938"/>
    </motif>
    <motif db="0" id="M86" alt="O86" length="40" nsites="8" evalue="1.3e-003">
      <pos A="0.15321" C="0.287531" G="0.287531" T="0.271728"/>
      <pos A="0.366543" C="0.240123" G="0.145309" T="0.248025"/>
      <pos A="0.469259" C="0.255926" G="0.121605" T="0.15321"/>
      <pos A="0.263827" C="0.311235" G="0.192716" T="0.232222"/>
      <pos A="0.192716" C="0.15321" G="0.271728" T="0.382346"/>
      <pos A="0.184815" C="0.208519" G="0.34284" T="0.263827"/>
      <pos A="0.406049" C="0.240123" G="0.113704" T="0.240123"/>
      <pos A="0.15321" C="0.224321" G="0.271728" T="0.350741"/>
      <pos A="0.263827" C="0.145309" G="0.184815" T="0.406049"/>
      <pos A="0.169012" C="0.366543" G="0.232222" T="0.232222"/>
      <pos A="0.255926" C="0.200617" G="0.374444" T="0.169012"/>
      <pos A="0.564074" C="0.129506" G="0.161111" T="0.145309"/>
      <pos A="0.358642" C="0.169012" G="0.263827" T="0.208519"/>
      <pos A="0.161111" C="0.232222" G="0.390247" T="0.21642"/>
      <pos A="0.390247" C="0.113704" G="0.0979012" T="0.398148"/>
      <pos A="0.15321" C="0.27963" G="0.248025" T="0.319136"/>
      <pos A="0.200617" C="0.208519" G="0.295432" T="0.295432"/>
      <pos A="0.248025" C="0.334938" G="0.169012" T="0.248025"/>
      <pos A="0.21642" C="0.232222" G="0.295432" T="0.255926"/>
      <pos A="0.21642" C="0.311235" G="0.208519" T="0.263827"/>
      <pos A="0.358642" C="0.169012" G="0.113704" T="0.358642"/>
      <pos A="0.224321" C="0.240123" G="0.311235" T="0.224321"/>
      <pos A="0.327037" C="0.263827" G="0.21642" T="0.192716"/>
      <pos A="0.303333" C="0.15321" G="0.287531" T="0.255926"/>
      <pos A="0.145309" C="0.105802" G="0.358642" T="0.390247"/>
      <pos A="0.200617" C="0.271728" G="0.390247" T="0.137407"/>
      <pos A="0.232222" C="0.358642" G="0.311235" T="0.0979012"/>
      <pos A="0.548272" C="0.176914" G="0.0504938" T="0.224321"/>
      <pos A="0.27963" C="0.271728" G="0.327037" T="0.121605"/>
      <pos A="0.176914" C="0.208519" G="0.255926" T="0.358642"/>
      <pos A="0.240123" C="0.263827" G="0.240123" T="0.255926"/>
      <pos A="0.240123" C="0.161111" G="0.176914" T="0.421852"/>
      <pos A="0.255926" C="0.200617" G="0.334938" T="0.208519"/>
      <pos A="0.437654" C="0.176914" G="0.184815" T="0.200617"/>
      <pos A="0.27963" C="0.263827" G="0.176914" T="0.27963"/>
      <pos A="0.366543" C="0.240123" G="0.176914" T="0.21642"/>
      <pos A="0.248025" C="0.169012" G="0.27963" T="0.303333"/>
      <pos A="0.105802" C="0.192716" G="0.358642" T="0.34284"/>
      <pos A="0.248025" C="0.137407" G="0.161111" T="0.453457"/>
      <pos A="0.240123" C="0.358642" G="0.240123" T="0.161111"/>
    </motif>
    <motif db="0" id="M87" alt="O87" length="40" nsites="8" evalue="1.3e-003">
      <pos A="0.21642" C="0.21642" G="0.240123" T="0.327037"/>
      <pos A="0.232222" C="0.192716" G="0.271728" T="0.303333"/>
      <pos A="0.327037" C="0.319136" G="0.129506" T="0.224321"/>
      <pos A="0.255926" C="0.232222" G="0.184815" T="0.327037"/>
      <pos A="0.413951" C="0.0979012" G="0.129506" T="0.358642"/>
      <pos A="0.21642" C="0.192716" G="0.271728" T="0.319136"/>
      <pos A="0.192716" C="0.27963" G="0.200617" T="0.327037"/>
      <pos A="0.15321" C="0.21642" G="0.271728" T="0.358642"/>
      <pos A="0.27963" C="0.21642" G="0.248025" T="0.255926"/>
      <pos A="0.208519" C="0.263827" G="0.327037" T="0.200617"/>
      <pos A="0.232222" C="0.184815" G="0.27963" T="0.303333"/>
      <pos A="0.208519" C="0.34284" G="0.27963" T="0.169012"/>
      <pos A="0.311235" C="0.27963" G="0.200617" T="0.208519"/>
      <pos A="0.319136" C="0.176914" G="0.200617" T="0.303333"/>
      <pos A="0.311235" C="0.176914" G="0.248025" T="0.263827"/>
      <pos A="0.192716" C="0.255926" G="0.271728" T="0.27963"/>
      <pos A="0.295432" C="0.15321" G="0.34284" T="0.208519"/>
      <pos A="0.303333" C="0.248025" G="0.232222" T="0.21642"/>
      <pos A="0.271728" C="0.350741" G="0.0662963" T="0.311235"/>
      <pos A="0.208519" C="0.184815" G="0.248025" T="0.358642"/>
      <pos A="0.374444" C="0.145309" G="0.295432" T="0.184815"/>
      <pos A="0.248025" C="0.240123" G="0.303333" T="0.208519"/>
      <pos A="0.390247" C="0.169012" G="0.21642" T="0.224321"/>
      <pos A="0.232222" C="0.105802" G="0.334938" T="0.327037"/>
      <pos A="0.508765" C="0.169012" G="0.169012" T="0.15321"/>
      <pos A="0.327037" C="0.15321" G="0.15321" T="0.366543"/>
      <pos A="0.27963" C="0.192716" G="0.27963" T="0.248025"/>
      <pos A="0.15321" C="0.145309" G="0.334938" T="0.366543"/>
      <pos A="0.232222" C="0.421852" G="0.200617" T="0.145309"/>
      <pos A="0.176914" C="0.532469" G="0.15321" T="0.137407"/>
      <pos A="0.248025" C="0.184815" G="0.129506" T="0.437654"/>
      <pos A="0.390247" C="0.224321" G="0.382346" T="0.00308642"/>
      <pos A="0.319136" C="0.208519" G="0.232222" T="0.240123"/>
      <pos A="0.184815" C="0.21642" G="0.287531" T="0.311235"/>
      <pos A="0.255926" C="0.311235" G="0.263827" T="0.169012"/>
      <pos A="0.271728" C="0.0979012" G="0.192716" T="0.437654"/>
      <pos A="0.184815" C="0.255926" G="0.192716" T="0.366543"/>
      <pos A="0.248025" C="0.224321" G="0.240123" T="0.287531"/>
      <pos A="0.21642" C="0.192716" G="0.334938" T="0.255926"/>
      <pos A="0.232222" C="0.200617" G="0.271728" T="0.295432"/>
    </motif>
    <motif db="0" id="M88" alt="O88" length="40" nsites="8" evalue="1.3e-003">
      <pos A="0.287531" C="0.263827" G="0.0979012" T="0.350741"/>
      <pos A="0.224321" C="0.311235" G="0.129506" T="0.334938"/>
      <pos A="0.240123" C="0.200617" G="0.240123" T="0.319136"/>
      <pos A="0.248025" C="0.129506" G="0.413951" T="0.208519"/>
      <pos A="0.200617" C="0.303333" G="0.311235" T="0.184815"/>
      <pos A="0.358642" C="0.184815" G="0.161111" T="0.295432"/>
      <pos A="0.208519" C="0.374444" G="0.240123" T="0.176914"/>
      <pos A="0.319136" C="0.15321" G="0.121605" T="0.406049"/>
      <pos A="0.224321" C="0.263827" G="0.271728" T="0.240123"/>
      <pos A="0.303333" C="0.232222" G="0.161111" T="0.303333"/>
      <pos A="0.192716" C="0.27963" G="0.21642" T="0.311235"/>
      <pos A="0.224321" C="0.374444" G="0.200617" T="0.200617"/>
      <pos A="0.303333" C="0.184815" G="0.200617" T="0.311235"/>
      <pos A="0.311235" C="0.09" G="0.319136" T="0.27963"/>
      <pos A="0.287531" C="0.287531" G="0.200617" T="0.224321"/>
      <pos A="0.129506" C="0.232222" G="0.248025" T="0.390247"/>
      <pos A="0.319136" C="0.145309" G="0.208519" T="0.327037"/>
      <pos A="0.358642" C="0.09" G="0.34284" T="0.208519"/>
      <pos A="0.121605" C="0.200617" G="0.303333" T="0.374444"/>
      <pos A="0.421852" C="0.200617" G="0.240123" T="0.137407"/>
      <pos A="0.453457" C="0.161111" G="0.208519" T="0.176914"/>
      <pos A="0.390247" C="0.21642" G="0.255926" T="0.137407"/>
      <pos A="0.255926" C="0.263827" G="0.232222" T="0.248025"/>
      <pos A="0.232222" C="0.255926" G="0.303333" T="0.208519"/>
      <pos A="0.240123" C="0.0820988" G="0.374444" T="0.303333"/>
      <pos A="0.255926" C="0.263827" G="0.240123" T="0.240123"/>
      <pos A="0.224321" C="0.27963" G="0.184815" T="0.311235"/>
      <pos A="0.232222" C="0.129506" G="0.27963" T="0.358642"/>
      <pos A="0.492963" C="0.224321" G="0.0583951" T="0.224321"/>
      <pos A="0.105802" C="0.224321" G="0.445556" T="0.224321"/>
      <pos A="0.303333" C="0.319136" G="0.129506" T="0.248025"/>
      <pos A="0.208519" C="0.232222" G="0.145309" T="0.413951"/>
      <pos A="0.224321" C="0.319136" G="0.271728" T="0.184815"/>
      <pos A="0.303333" C="0.358642" G="0.129506" T="0.208519"/>
      <pos A="0.200617" C="0.176914" G="0.15321" T="0.469259"/>
      <pos A="0.366543" C="0.192716" G="0.319136" T="0.121605"/>
      <pos A="0.406049" C="0.161111" G="0.287531" T="0.145309"/>
      <pos A="0.21642" C="0.137407" G="0.334938" T="0.311235"/>
      <pos A="0.192716" C="0.303333" G="0.311235" T="0.192716"/>
      <pos A="0.21642" C="0.232222" G="0.184815" T="0.366543"/>
    </motif>
    <motif db="0" id="M9" alt="O9" length="40" nsites="8" evalue="1.3e-003">
      <pos A="0.25" C="0.126543" G="0.373457" T="0.25"/>
      <pos A="0.126543" C="0.126543" G="0.496914" T="0.25"/>
      <pos A="0.62037" C="0.00308642" G="0.25" T="0.126543"/>
      <pos A="0.126543" C="0.126543" G="0.62037" T="0.126543"/>
      <pos A="0.496914" C="0.25" G="0.25" T="0.00308642"/>
      <pos A="0.126543" C="0.126543" G="0.62037" T="0.126543"/>
      <pos A="0.00308642" C="0.373457" G="0.373457" T="0.25"/>
      <pos A="0.00308642" C="0.00308642" G="0.373457" T="0.62037"/>
      <pos A="0.00308642" C="0.25" G="0.496914" T="0.25"/>
      <pos A="0.126543" C="0.496914" G="0.126543" T="0.25"/>
      <pos A="0.743827" C="0.00308642" G="0.126543" T="0.126543"/>
      <pos A="0.496914" C="0.373457" G="0.126543" T="0.00308642"/>
      <pos A="0.496914" C="0.126543" G="0.126543" T="0.25"/>
      <pos A="0.126543" C="0.00308642" G="0.496914" T="0.373457"/>
      <pos A="0.25" C="0.496914" G="0.25" T="0.00308642"/>
      <pos A="0.126543" C="0.126543" G="0.496914" T="0.25"/>
      <pos A="0.373457" C="0.126543" G="0.126543" T="0.373457"/>
      <pos A="0.743827" C="0.00308642" G="0.00308642" T="0.25"/>
      <pos A="0.496914" C="0.25" G="0.126543" T="0.126543"/>
      <pos A="0.373457" C="0.373457" G="0.126543" T="0.126543"/>
      <pos A="0.62037" C="0.00308642" G="0.126543" T="0.25"/>
      <pos A="0.62037" C="0.00308642" G="0.126543" T="0.25"/>
      <pos A="0.25" C="0.00308642" G="0.126543" T="0.62037"/>
      <pos A="0.126543" C="0.126543" G="0.00308642" T="0.743827"/>
      <pos A="0.126543" C="0.25" G="0.373457" T="0.25"/>
      <pos A="0.126543" C="0.62037" G="0.25" T="0.00308642"/>
      <pos A="0.25" C="0.62037" G="0.00308642" T="0.126543"/>
      <pos A="0.00308642" C="0.373457" G="0.126543" T="0.496914"/>
      <pos A="0.373457" C="0.126543" G="0.126543" T="0.373457"/>
      <pos A="0.25" C="0.25" G="0.25" T="0.25"/>
      <pos A="0.373457" C="0.126543" G="0.126543" T="0.373457"/>
      <pos A="0.126543" C="0.126543" G="0.126543" T="0.62037"/>
      <pos A="0.00308642" C="0.25" G="0.62037" T="0.126543"/>
      <pos A="0.25" C="0.126543" G="0.496914" T="0.126543"/>
      <pos A="0.373457" C="0.126543" G="0.373457" T="0.126543"/>
      <pos A="0.126543" C="0.373457" G="0.25" T="0.25"/>
      <pos A="0.25" C="0.25" G="0.126543" T="0.373457"/>
      <pos A="0.00308642" C="0.496914" G="0.25" T="0.25"/>
      <pos A="0.126543" C="0.25" G="0.126543" T="0.496914"/>
      <pos A="0.496914" C="0.00308642" G="0.25" T="0.25"/>
    </motif>
    <motif db="0" id="M91" alt="O91" length="40" nsites="8" evalue="1.3e-003">
      <pos A="0.414609" C="0.0853906" G="0.167696" T="0.332304"/>
      <pos A="0.0853906" C="0.167696" G="0.332304" T="0.414609"/>
      <pos A="0.0853906" C="0.167696" G="0.496914" T="0.25"/>
      <pos A="0.414609" C="0.332304" G="0.00308642" T="0.25"/>
      <pos A="0.743827" C="0.0853906" G="0.0853906" T="0.0853906"/>
      <pos A="0.332304" C="0.00308642" G="0.414609" T="0.25"/>
      <pos A="0.332304" C="0.25" G="0.25" T="0.167696"/>
      <pos A="0.332304" C="0.167696" G="0.332304" T="0.167696"/>
      <pos A="0.496914" C="0.0853906" G="0.167696" T="0.25"/>
      <pos A="0.579218" C="0.00308642" G="0.0853906" T="0.332304"/>
      <pos A="0.332304" C="0.414609" G="0.00308642" T="0.25"/>
      <pos A="0.661523" C="0.0853906" G="0.00308642" T="0.25"/>
      <pos A="0.167696" C="0.0853906" G="0.414609" T="0.332304"/>
      <pos A="0.661523" C="0.00308642" G="0.0853906" T="0.25"/>
      <pos A="0.25" C="0.25" G="0.414609" T="0.0853906"/>
      <pos A="0.332304" C="0.167696" G="0.414609" T="0.0853906"/>
      <pos A="0.0853906" C="0.496914" G="0.332304" T="0.0853906"/>
      <pos A="0.167696" C="0.414609" G="0.25" T="0.167696"/>
      <pos A="0.00308642" C="0.743827" G="0.25" T="0.00308642"/>
      <pos A="0.25" C="0.0853906" G="0.0853906" T="0.579218"/>
      <pos A="0.0853906" C="0.25" G="0.496914" T="0.167696"/>
      <pos A="0.167696" C="0.167696" G="0.414609" T="0.25"/>
      <pos A="0.414609" C="0.0853906" G="0.25" T="0.25"/>
      <pos A="0.332304" C="0.167696" G="0.496914" T="0.00308642"/>
      <pos A="0.0853906" C="0.332304" G="0.579218" T="0.00308642"/>
      <pos A="0.25" C="0.414609" G="0.0853906" T="0.25"/>
      <pos A="0.414609" C="0.25" G="0.0853906" T="0.25"/>
      <pos A="0.25" C="0.332304" G="0.25" T="0.167696"/>
      <pos A="0.00308642" C="0.414609" G="0.167696" T="0.414609"/>
      <pos A="0.25" C="0.0853906" G="0.496914" T="0.167696"/>
      <pos A="0.0853906" C="0.332304" G="0.332304" T="0.25"/>
      <pos A="0.0853906" C="0.579218" G="0.0853906" T="0.25"/>
      <pos A="0.167696" C="0.332304" G="0.0853906" T="0.414609"/>
      <pos A="0.25" C="0.0853906" G="0.414609" T="0.25"/>
      <pos A="0.25" C="0.332304" G="0.0853906" T="0.332304"/>
      <pos A="0.414609" C="0.00308642" G="0.167696" T="0.414609"/>
      <pos A="0.0853906" C="0.00308642" G="0.496914" T="0.414609"/>
      <pos A="0.25" C="0.167696" G="0.496914" T="0.0853906"/>
      <pos A="0.414609" C="0.496914" G="0.0853906" T="0.00308642"/>
      <pos A="0.167696" C="0.25" G="0.332304" T="0.25"/>
    </motif>
    <motif db="0" id="M92" alt="O92" length="40" nsites="8" evalue="1.3e-003">
      <pos A="0.271728" C="0.437654" G="0.208519" T="0.0820988"/>
      <pos A="0.224321" C="0.15321" G="0.224321" T="0.398148"/>
      <pos A="0.327037" C="0.145309" G="0.145309" T="0.382346"/>
      <pos A="0.192716" C="0.21642" G="0.303333" T="0.287531"/>
      <pos A="0.232222" C="0.319136" G="0.263827" T="0.184815"/>
      <pos A="0.334938" C="0.295432" G="0.137407" T="0.232222"/>
      <pos A="0.327037" C="0.255926" G="0.311235" T="0.105802"/>
      <pos A="0.263827" C="0.145309" G="0.27963" T="0.311235"/>
      <pos A="0.508765" C="0.161111" G="0.200617" T="0.129506"/>
      <pos A="0.169012" C="0.161111" G="0.334938" T="0.334938"/>
      <pos A="0.0979012" C="0.232222" G="0.413951" T="0.255926"/>
      <pos A="0.271728" C="0.208519" G="0.169012" T="0.350741"/>
      <pos A="0.208519" C="0.327037" G="0.129506" T="0.334938"/>
      <pos A="0.334938" C="0.255926" G="0.105802" T="0.303333"/>
      <pos A="0.21642" C="0.15321" G="0.319136" T="0.311235"/>
      <pos A="0.311235" C="0.184815" G="0.334938" T="0.169012"/>
      <pos A="0.232222" C="0.319136" G="0.161111" T="0.287531"/>
      <pos A="0.334938" C="0.208519" G="0.248025" T="0.208519"/>
      <pos A="0.311235" C="0.129506" G="0.200617" T="0.358642"/>
      <pos A="0.208519" C="0.15321" G="0.398148" T="0.240123"/>
      <pos A="0.271728" C="0.169012" G="0.295432" T="0.263827"/>
      <pos A="0.327037" C="0.224321" G="0.248025" T="0.200617"/>
      <pos A="0.334938" C="0.169012" G="0.295432" T="0.200617"/>
      <pos A="0.21642" C="0.303333" G="0.271728" T="0.208519"/>
      <pos A="0.334938" C="0.327037" G="0.15321" T="0.184815"/>
      <pos A="0.232222" C="0.15321" G="0.271728" T="0.34284"/>
      <pos A="0.176914" C="0.224321" G="0.21642" T="0.382346"/>
      <pos A="0.255926" C="0.327037" G="0.34284" T="0.0741975"/>
      <pos A="0.208519" C="0.303333" G="0.129506" T="0.358642"/>
      <pos A="0.27963" C="0.145309" G="0.263827" T="0.311235"/>
      <pos A="0.0662963" C="0.240123" G="0.350741" T="0.34284"/>
      <pos A="0.176914" C="0.224321" G="0.303333" T="0.295432"/>
      <pos A="0.303333" C="0.255926" G="0.0820988" T="0.358642"/>
      <pos A="0.429753" C="0.255926" G="0.15321" T="0.161111"/>
      <pos A="0.303333" C="0.145309" G="0.34284" T="0.208519"/>
      <pos A="0.263827" C="0.184815" G="0.271728" T="0.27963"/>
      <pos A="0.366543" C="0.255926" G="0.208519" T="0.169012"/>
      <pos A="0.192716" C="0.255926" G="0.192716" T="0.358642"/>
      <pos A="0.192716" C="0.334938" G="0.327037" T="0.145309"/>
      <pos A="0.382346" C="0.0979012" G="0.303333" T="0.21642"/>
    </motif>
    <motif db="0" id="M93" alt="O93" length="40" nsites="8" evalue="1.3e-003">
      <pos A="0.382346" C="0.224321" G="0.169012" T="0.224321"/>
      <pos A="0.09" C="0.208519" G="0.350741" T="0.350741"/>
      <pos A="0.224321" C="0.453457" G="0.0662963" T="0.255926"/>
      <pos A="0.224321" C="0.311235" G="0.208519" T="0.255926"/>
      <pos A="0.248025" C="0.287531" G="0.208519" T="0.255926"/>
      <pos A="0.303333" C="0.121605" G="0.350741" T="0.224321"/>
      <pos A="0.319136" C="0.145309" G="0.263827" T="0.271728"/>
      <pos A="0.47716" C="0.248025" G="0.248025" T="0.0267901"/>
      <pos A="0.176914" C="0.192716" G="0.240123" T="0.390247"/>
      <pos A="0.303333" C="0.21642" G="0.295432" T="0.184815"/>
      <pos A="0.327037" C="0.21642" G="0.200617" T="0.255926"/>
      <pos A="0.176914" C="0.200617" G="0.248025" T="0.374444"/>
      <pos A="0.15321" C="0.208519" G="0.176914" T="0.461358"/>
      <pos A="0.255926" C="0.169012" G="0.263827" T="0.311235"/>
      <pos A="0.27963" C="0.224321" G="0.248025" T="0.248025"/>
      <pos A="0.263827" C="0.240123" G="0.295432" T="0.200617"/>
      <pos A="0.382346" C="0.21642" G="0.200617" T="0.200617"/>
      <pos A="0.21642" C="0.287531" G="0.263827" T="0.232222"/>
      <pos A="0.232222" C="0.271728" G="0.169012" T="0.327037"/>
      <pos A="0.311235" C="0.200617" G="0.184815" T="0.303333"/>
      <pos A="0.240123" C="0.0346914" G="0.485062" T="0.240123"/>
      <pos A="0.224321" C="0.263827" G="0.263827" T="0.248025"/>
      <pos A="0.350741" C="0.34284" G="0.0741975" T="0.232222"/>
      <pos A="0.240123" C="0.208519" G="0.406049" T="0.145309"/>
      <pos A="0.21642" C="0.224321" G="0.240123" T="0.319136"/>
      <pos A="0.287531" C="0.240123" G="0.334938" T="0.137407"/>
      <pos A="0.319136" C="0.137407" G="0.287531" T="0.255926"/>
      <pos A="0.255926" C="0.27963" G="0.105802" T="0.358642"/>
      <pos A="0.311235" C="0.263827" G="0.27963" T="0.145309"/>
      <pos A="0.27963" C="0.21642" G="0.224321" T="0.27963"/>
      <pos A="0.295432" C="0.113704" G="0.248025" T="0.34284"/>
      <pos A="0.248025" C="0.15321" G="0.350741" T="0.248025"/>
      <pos A="0.508765" C="0.145309" G="0.169012" T="0.176914"/>
      <pos A="0.295432" C="0.145309" G="0.319136" T="0.240123"/>
      <pos A="0.208519" C="0.311235" G="0.200617" T="0.27963"/>
      <pos A="0.200617" C="0.248025" G="0.137407" T="0.413951"/>
      <pos A="0.327037" C="0.232222" G="0.169012" T="0.271728"/>
      <pos A="0.21642" C="0.334938" G="0.121605" T="0.327037"/>
      <pos A="0.240123" C="0.129506" G="0.461358" T="0.169012"/>
      <pos A="0.192716" C="0.303333" G="0.263827" T="0.240123"/>
    </motif>
    <motif db="0" id="M94" alt="O94" length="40" nsites="8" evalue="1.3e-003">
      <pos A="0.00308642" C="0.14418" G="0.285273" T="0.567461"/>
      <pos A="0.426366" C="0.14418" G="0.14418" T="0.285273"/>
      <pos A="0.285273" C="0.285273" G="0.426366" T="0.00308642"/>
      <pos A="0.285273" C="0.426366" G="0.285273" T="0.00308642"/>
      <pos A="0.14418" C="0.285273" G="0.285273" T="0.285273"/>
      <pos A="0.14418" C="0.426366" G="0.00308642" T="0.426366"/>
      <pos A="0.990741" C="0.00308642" G="0.00308642" T="0.00308642"/>
      <pos A="0.00308642" C="0.00308642" G="0.708554" T="0.285273"/>
      <pos A="0.14418" C="0.426366" G="0.285273" T="0.14418"/>
      <pos A="0.426366" C="0.14418" G="0.14418" T="0.285273"/>
      <pos A="0.426366" C="0.285273" G="0.00308642" T="0.285273"/>
      <pos A="0.426366" C="0.14418" G="0.14418" T="0.285273"/>
      <pos A="0.14418" C="0.14418" G="0.14418" T="0.567461"/>
      <pos A="0.285273" C="0.426366" G="0.285273" T="0.00308642"/>
      <pos A="0.285273" C="0.14418" G="0.426366" T="0.14418"/>
      <pos A="0.285273" C="0.14418" G="0.285273" T="0.285273"/>
      <pos A="0.00308642" C="0.426366" G="0.285273" T="0.285273"/>
      <pos A="0.14418" C="0.426366" G="0.14418" T="0.285273"/>
      <pos A="0.285273" C="0.14418" G="0.426366" T="0.14418"/>
      <pos A="0.00308642" C="0.14418" G="0.426366" T="0.426366"/>
      <pos A="0.426366" C="0.285273" G="0.285273" T="0.00308642"/>
      <pos A="0.285273" C="0.00308642" G="0.00308642" T="0.708554"/>
      <pos A="0.426366" C="0.285273" G="0.00308642" T="0.285273"/>
      <pos A="0.00308642" C="0.285273" G="0.426366" T="0.285273"/>
      <pos A="0.14418" C="0.14418" G="0.567461" T="0.14418"/>
      <pos A="0.285273" C="0.426366" G="0.285273" T="0.00308642"/>
      <pos A="0.14418" C="0.285273" G="0.426366" T="0.14418"/>
      <pos A="0.285273" C="0.285273" G="0.00308642" T="0.426366"/>
      <pos A="0.14418" C="0.14418" G="0.285273" T="0.426366"/>
      <pos A="0.00308642" C="0.00308642" G="0.849647" T="0.14418"/>
      <pos A="0.285273" C="0.00308642" G="0.00308642" T="0.708554"/>
      <pos A="0.00308642" C="0.00308642" G="0.426366" T="0.567461"/>
      <pos A="0.00308642" C="0.14418" G="0.426366" T="0.426366"/>
      <pos A="0.00308642" C="0.567461" G="0.00308642" T="0.426366"/>
      <pos A="0.14418" C="0.285273" G="0.285273" T="0.285273"/>
      <pos A="0.567461" C="0.14418" G="0.14418" T="0.14418"/>
      <pos A="0.00308642" C="0.14418" G="0.285273" T="0.567461"/>
      <pos A="0.00308642" C="0.285273" G="0.285273" T="0.426366"/>
      <pos A="0.426366" C="0.285273" G="0.00308642" T="0.285273"/>
      <pos A="0.285273" C="0.426366" G="0.14418" T="0.14418"/>
    </motif>
    <motif db="0" id="M95" alt="O95" length="40" nsites="8" evalue="1.3e-003">
      <pos A="0.285273" C="0.285273" G="0.0736336" T="0.35582"/>
      <pos A="0.426366" C="0.285273" G="0.00308642" T="0.285273"/>
      <pos A="0.14418" C="0.214727" G="0.14418" T="0.496914"/>
      <pos A="0.0736336" C="0.214727" G="0.496914" T="0.214727"/>
      <pos A="0.14418" C="0.426366" G="0.285273" T="0.14418"/>
      <pos A="0.35582" C="0.214727" G="0.35582" T="0.0736336"/>
      <pos A="0.0736336" C="0.285273" G="0.214727" T="0.426366"/>
      <pos A="0.496914" C="0.35582" G="0.00308642" T="0.14418"/>
      <pos A="0.214727" C="0.00308642" G="0.638007" T="0.14418"/>
      <pos A="0.14418" C="0.0736336" G="0.426366" T="0.35582"/>
      <pos A="0.285273" C="0.0736336" G="0.285273" T="0.35582"/>
      <pos A="0.426366" C="0.14418" G="0.14418" T="0.285273"/>
      <pos A="0.214727" C="0.285273" G="0.426366" T="0.0736336"/>
      <pos A="0.214727" C="0.00308642" G="0.426366" T="0.35582"/>
      <pos A="0.426366" C="0.285273" G="0.214727" T="0.0736336"/>
      <pos A="0.35582" C="0.14418" G="0.35582" T="0.14418"/>
      <pos A="0.214727" C="0.285273" G="0.0736336" T="0.426366"/>
      <pos A="0.496914" C="0.14418" G="0.00308642" T="0.35582"/>
      <pos A="0.285273" C="0.214727" G="0.285273" T="0.214727"/>
      <pos A="0.426366" C="0.214727" G="0.14418" T="0.214727"/>
      <pos A="0.214727" C="0.14418" G="0.567461" T="0.0736336"/>
      <pos A="0.0736336" C="0.285273" G="0.567461" T="0.0736336"/>
      <pos A="0.14418" C="0.285273" G="0.496914" T="0.0736336"/>
      <pos A="0.35582" C="0.14418" G="0.214727" T="0.285273"/>
      <pos A="0.214727" C="0.0736336" G="0.35582" T="0.35582"/>
      <pos A="0.214727" C="0.0736336" G="0.426366" T="0.285273"/>
      <pos A="0.214727" C="0.35582" G="0.35582" T="0.0736336"/>
      <pos A="0.00308642" C="0.00308642" G="0.35582" T="0.638007"/>
      <pos A="0.14418" C="0.214727" G="0.426366" T="0.214727"/>
      <pos A="0.0736336" C="0.35582" G="0.426366" T="0.14418"/>
      <pos A="0.214727" C="0.214727" G="0.35582" T="0.214727"/>
      <pos A="0.214727" C="0.567461" G="0.14418" T="0.0736336"/>
      <pos A="0.496914" C="0.0736336" G="0.214727" T="0.214727"/>
      <pos A="0.00308642" C="0.14418" G="0.638007" T="0.214727"/>
      <pos A="0.35582" C="0.14418" G="0.35582" T="0.14418"/>
      <pos A="0.214727" C="0.214727" G="0.496914" T="0.0736336"/>
      <pos A="0.214727" C="0.567461" G="0.214727" T="0.00308642"/>
      <pos A="0.0736336" C="0.14418" G="0.14418" T="0.638007"/>
      <pos A="0.0736336" C="0.426366" G="0.35582" T="0.14418"/>
      <pos A="0.35582" C="0.35582" G="0.00308642" T="0.285273"/>
    </motif>
    <motif db="0" id="M96" alt="O96" length="40" nsites="8" evalue="1.3e-003">
      <pos A="0.990741" C="0.00308642" G="0.00308642" T="0.00308642"/>
      <pos A="0.00308642" C="0.00308642" G="0.00308642" T="0.990741"/>
      <pos A="0.990741" C="0.00308642" G="0.00308642" T="0.00308642"/>
      <pos A="0.00308642" C="0.00308642" G="0.00308642" T="0.990741"/>
      <pos A="0.990741" C="0.00308642" G="0.00308642" T="0.00308642"/>
      <pos A="0.00308642" C="0.00308642" G="0.990741" T="0.00308642"/>
      <pos A="0.00308642" C="0.00308642" G="0.990741" T="0.00308642"/>
      <pos A="0.00308642" C="0.00308642" G="0.990741" T="0.00308642"/>
      <pos A="0.990741" C="0.00308642" G="0.00308642" T="0.00308642"/>
      <pos A="0.00308642" C="0.00308642" G="0.990741" T="0.00308642"/>
      <pos A="0.00308642" C="0.00308642" G="0.990741" T="0.00308642"/>
      <pos A="0.990741" C="0.00308642" G="0.00308642" T="0.00308642"/>
      <pos A="0.00308642" C="0.990741" G="0.00308642" T="0.00308642"/>
      <pos A="0.990741" C="0.00308642" G="0.00308642" T="0.00308642"/>
      <pos A="0.990741" C="0.00308642" G="0.00308642" T="0.00308642"/>
      <pos A="0.990741" C="0.00308642" G="0.00308642" T="0.00308642"/>
      <pos A="0.00308642" C="0.00308642" G="0.990741" T="0.00308642"/>
      <pos A="0.00308642" C="0.00308642" G="0.990741" T="0.00308642"/>
      <pos A="0.00308642" C="0.990741" G="0.00308642" T="0.00308642"/>
      <pos A="0.00308642" C="0.00308642" G="0.00308642" T="0.990741"/>
      <pos A="0.00308642" C="0.00308642" G="0.00308642" T="0.990741"/>
      <pos A="0.00308642" C="0.00308642" G="0.990741" T="0.00308642"/>
      <pos A="0.00308642" C="0.990741" G="0.00308642" T="0.00308642"/>
      <pos A="0.00308642" C="0.00308642" G="0.00308642" T="0.990741"/>
      <pos A="0.00308642" C="0.00308642" G="0.990741" T="0.00308642"/>
      <pos A="0.00308642" C="0.00308642" G="0.990741" T="0.00308642"/>
      <pos A="0.00308642" C="0.00308642" G="0.00308642" T="0.990741"/>
      <pos A="0.00308642" C="0.990741" G="0.00308642" T="0.00308642"/>
      <pos A="0.00308642" C="0.990741" G="0.00308642" T="0.00308642"/>
      <pos A="0.00308642" C="0.00308642" G="0.00308642" T="0.990741"/>
      <pos A="0.00308642" C="0.990741" G="0.00308642" T="0.00308642"/>
      <pos A="0.00308642" C="0.990741" G="0.00308642" T="0.00308642"/>
      <pos A="0.00308642" C="0.00308642" G="0.00308642" T="0.990741"/>
      <pos A="0.00308642" C="0.00308642" G="0.990741" T="0.00308642"/>
      <pos A="0.00308642" C="0.00308642" G="0.00308642" T="0.990741"/>
      <pos A="0.990741" C="0.00308642" G="0.00308642" T="0.00308642"/>
      <pos A="0.00308642" C="0.00308642" G="0.990741" T="0.00308642"/>
      <pos A="0.00308642" C="0.990741" G="0.00308642" T="0.00308642"/>
      <pos A="0.00308642" C="0.990741" G="0.00308642" T="0.00308642"/>
      <pos A="0.990741" C="0.00308642" G="0.00308642" T="0.00308642"/>
    </motif>
    <motif db="0" id="M97" alt="O97" length="40" nsites="8" evalue="1.3e-003">
      <pos A="0.311235" C="0.176914" G="0.21642" T="0.295432"/>
      <pos A="0.287531" C="0.27963" G="0.34284" T="0.09"/>
      <pos A="0.184815" C="0.271728" G="0.255926" T="0.287531"/>
      <pos A="0.406049" C="0.271728" G="0.105802" T="0.21642"/>
      <pos A="0.263827" C="0.169012" G="0.240123" T="0.327037"/>
      <pos A="0.271728" C="0.303333" G="0.263827" T="0.161111"/>
      <pos A="0.350741" C="0.169012" G="0.240123" T="0.240123"/>
      <pos A="0.161111" C="0.161111" G="0.453457" T="0.224321"/>
      <pos A="0.169012" C="0.303333" G="0.232222" T="0.295432"/>
      <pos A="0.232222" C="0.240123" G="0.161111" T="0.366543"/>
      <pos A="0.21642" C="0.271728" G="0.113704" T="0.398148"/>
      <pos A="0.200617" C="0.295432" G="0.232222" T="0.271728"/>
      <pos A="0.263827" C="0.232222" G="0.208519" T="0.295432"/>
      <pos A="0.21642" C="0.21642" G="0.263827" T="0.303333"/>
      <pos A="0.27963" C="0.319136" G="0.176914" T="0.224321"/>
      <pos A="0.271728" C="0.176914" G="0.161111" T="0.390247"/>
      <pos A="0.413951" C="0.129506" G="0.15321" T="0.303333"/>
      <pos A="0.327037" C="0.0662963" G="0.406049" T="0.200617"/>
      <pos A="0.145309" C="0.319136" G="0.255926" T="0.27963"/>
      <pos A="0.366543" C="0.248025" G="0.137407" T="0.248025"/>
      <pos A="0.295432" C="0.248025" G="0.327037" T="0.129506"/>
      <pos A="0.327037" C="0.09" G="0.21642" T="0.366543"/>
      <pos A="0.137407" C="0.311235" G="0.47716" T="0.0741975"/>
      <pos A="0.319136" C="0.240123" G="0.232222" T="0.208519"/>
      <pos A="0.303333" C="0.232222" G="0.208519" T="0.255926"/>
      <pos A="0.176914" C="0.271728" G="0.358642" T="0.192716"/>
      <pos A="0.248025" C="0.350741" G="0.137407" T="0.263827"/>
      <pos A="0.398148" C="0.200617" G="0.113704" T="0.287531"/>
      <pos A="0.390247" C="0.0662963" G="0.248025" T="0.295432"/>
      <pos A="0.15321" C="0.240123" G="0.382346" T="0.224321"/>
      <pos A="0.271728" C="0.295432" G="0.232222" T="0.200617"/>
      <pos A="0.287531" C="0.192716" G="0.161111" T="0.358642"/>
      <pos A="0.27963" C="0.176914" G="0.240123" T="0.303333"/>
      <pos A="0.255926" C="0.248025" G="0.271728" T="0.224321"/>
      <pos A="0.232222" C="0.105802" G="0.224321" T="0.437654"/>
      <pos A="0.382346" C="0.287531" G="0.105802" T="0.224321"/>
      <pos A="0.295432" C="0.21642" G="0.287531" T="0.200617"/>
      <pos A="0.248025" C="0.09" G="0.271728" T="0.390247"/>
      <pos A="0.121605" C="0.366543" G="0.390247" T="0.121605"/>
      <pos A="0.271728" C="0.271728" G="0.232222" T="0.224321"/>
    </motif>
    <motif db="0" id="M98" alt="O98" length="40" nsites="8" evalue="1.3e-003">
      <pos A="0.406049" C="0.21642" G="0.105802" T="0.271728"/>
      <pos A="0.374444" C="0.15321" G="0.176914" T="0.295432"/>
      <pos A="0.121605" C="0.421852" G="0.248025" T="0.208519"/>
      <pos A="0.169012" C="0.145309" G="0.248025" T="0.437654"/>
      <pos A="0.21642" C="0.303333" G="0.303333" T="0.176914"/>
      <pos A="0.200617" C="0.295432" G="0.224321" T="0.27963"/>
      <pos A="0.437654" C="0.0662963" G="0.15321" T="0.34284"/>
      <pos A="0.263827" C="0.240123" G="0.248025" T="0.248025"/>
      <pos A="0.303333" C="0.34284" G="0.184815" T="0.169012"/>
      <pos A="0.263827" C="0.169012" G="0.255926" T="0.311235"/>
      <pos A="0.145309" C="0.240123" G="0.358642" T="0.255926"/>
      <pos A="0.303333" C="0.271728" G="0.145309" T="0.27963"/>
      <pos A="0.255926" C="0.176914" G="0.184815" T="0.382346"/>
      <pos A="0.34284" C="0.176914" G="0.0741975" T="0.406049"/>
      <pos A="0.21642" C="0.311235" G="0.200617" T="0.271728"/>
      <pos A="0.255926" C="0.105802" G="0.358642" T="0.27963"/>
      <pos A="0.390247" C="0.287531" G="0.255926" T="0.0662963"/>
      <pos A="0.350741" C="0.0979012" G="0.334938" T="0.21642"/>
      <pos A="0.319136" C="0.176914" G="0.303333" T="0.200617"/>
      <pos A="0.406049" C="0.0741975" G="0.224321" T="0.295432"/>
      <pos A="0.413951" C="0.09" G="0.398148" T="0.0979012"/>
      <pos A="0.184815" C="0.295432" G="0.255926" T="0.263827"/>
      <pos A="0.263827" C="0.27963" G="0.192716" T="0.263827"/>
      <pos A="0.200617" C="0.263827" G="0.255926" T="0.27963"/>
      <pos A="0.295432" C="0.358642" G="0.15321" T="0.192716"/>
      <pos A="0.224321" C="0.295432" G="0.327037" T="0.15321"/>
      <pos A="0.129506" C="0.271728" G="0.248025" T="0.350741"/>
      <pos A="0.255926" C="0.271728" G="0.184815" T="0.287531"/>
      <pos A="0.295432" C="0.319136" G="0.208519" T="0.176914"/>
      <pos A="0.248025" C="0.0979012" G="0.240123" T="0.413951"/>
      <pos A="0.192716" C="0.121605" G="0.429753" T="0.255926"/>
      <pos A="0.224321" C="0.145309" G="0.248025" T="0.382346"/>
      <pos A="0.255926" C="0.271728" G="0.255926" T="0.21642"/>
      <pos A="0.34284" C="0.192716" G="0.27963" T="0.184815"/>
      <pos A="0.263827" C="0.192716" G="0.15321" T="0.390247"/>
      <pos A="0.21642" C="0.255926" G="0.327037" T="0.200617"/>
      <pos A="0.287531" C="0.34284" G="0.176914" T="0.192716"/>
      <pos A="0.358642" C="0.0820988" G="0.232222" T="0.327037"/>
      <pos A="0.232222" C="0.271728" G="0.263827" T="0.232222"/>
      <pos A="0.27963" C="0.311235" G="0.27963" T="0.129506"/>
    </motif>
    <motif db="0" id="M99" alt="O99" length="40" nsites="8" evalue="1.3e-003">
      <pos A="0.278711" C="0.163868" G="0.186837" T="0.370586"/>
      <pos A="0.278711" C="0.140899" G="0.255742" T="0.324648"/>
      <pos A="0.278711" C="0.278711" G="0.094961" T="0.347617"/>
      <pos A="0.255742" C="0.232773" G="0.232773" T="0.278711"/>
      <pos A="0.393555" C="0.094961" G="0.255742" T="0.255742"/>
      <pos A="0.163868" C="0.255742" G="0.278711" T="0.30168"/>
      <pos A="0.370586" C="0.232773" G="0.0719921" T="0.324648"/>
      <pos A="0.209804" C="0.393555" G="0.278711" T="0.11793"/>
      <pos A="0.209804" C="0.163868" G="0.11793" T="0.508398"/>
      <pos A="0.232773" C="0.209804" G="0.255742" T="0.30168"/>
      <pos A="0.255742" C="0.0719921" G="0.30168" T="0.370586"/>
      <pos A="0.11793" C="0.186837" G="0.324648" T="0.370586"/>
      <pos A="0.0260553" C="0.278711" G="0.416523" T="0.278711"/>
      <pos A="0.416523" C="0.278711" G="0.209804" T="0.094961"/>
      <pos A="0.186837" C="0.439491" G="0.232773" T="0.140899"/>
      <pos A="0.577304" C="0.0260553" G="0.0719921" T="0.324648"/>
      <pos A="0.324648" C="0.186837" G="0.393555" T="0.094961"/>
      <pos A="0.209804" C="0.30168" G="0.140899" T="0.347617"/>
      <pos A="0.209804" C="0.278711" G="0.324648" T="0.186837"/>
      <pos A="0.347617" C="0.094961" G="0.255742" T="0.30168"/>
      <pos A="0.30168" C="0.347617" G="0.232773" T="0.11793"/>
      <pos A="0.485429" C="0.278711" G="0.140899" T="0.094961"/>
      <pos A="0.370586" C="0.094961" G="0.255742" T="0.278711"/>
      <pos A="0.370586" C="0.0719921" G="0.232773" T="0.324648"/>
      <pos A="0.163868" C="0.255742" G="0.370586" T="0.209804"/>
      <pos A="0.30168" C="0.347617" G="0.0490242" T="0.30168"/>
      <pos A="0.232773" C="0.0719921" G="0.347617" T="0.347617"/>
      <pos A="0.324648" C="0.232773" G="0.140899" T="0.30168"/>
      <pos A="0.370586" C="0.30168" G="0.140899" T="0.186837"/>
      <pos A="0.255742" C="0.209804" G="0.347617" T="0.186837"/>
      <pos A="0.439491" C="0.0719921" G="0.094961" T="0.393555"/>
      <pos A="0.094961" C="0.232773" G="0.255742" T="0.416523"/>
      <pos A="0.163868" C="0.186837" G="0.347617" T="0.30168"/>
      <pos A="0.0260553" C="0.508398" G="0.186837" T="0.278711"/>
      <pos A="0.439491" C="0.347617" G="0.0719921" T="0.140899"/>
      <pos A="0.30168" C="0.347617" G="0.094961" T="0.255742"/>
      <pos A="0.370586" C="0.232773" G="0.30168" T="0.094961"/>
      <pos A="0.209804" C="0.163868" G="0.30168" T="0.324648"/>
      <pos A="0.255742" C="0.347617" G="0.209804" T="0.186837"/>
      <pos A="0.485429" C="0.186837" G="0.186837" T="0.140899"/>
    </motif>
  </queries>
  <targets>
    <motif db="0" id="AIRE_HUMAN.H11MO.0.C" length="18" nsites="41" evalue="1.0e+000"
        url="http://hocomoco.autosome.ru/motif/AIRE_HUMAN.H11MO.0.C">
      <pos A="0.397368" C="0.261336" G="0.125304" T="0.215992"/>
      <pos A="0.181984" C="0.181984" G="0.13664" T="0.499392"/>
      <pos A="0.13664" C="0.13664" G="0.204656" T="0.522064"/>
      <pos A="0.0459522" C="0.000608273" G="0.884815" T="0.0686242"/>
      <pos A="0.000608273" C="0.000608273" G="0.816799" T="0.181984"/>
      <pos A="0.318016" C="0.0459522" G="0.0232802" T="0.612752"/>
      <pos A="0.386032" C="0.0912962" G="0.0232802" T="0.499392"/>
      <pos A="0.36336" C="0.13664" G="0.13664" T="0.36336"/>
      <pos A="0.340688" C="0.0686242" G="0.13664" T="0.454048"/>
      <pos A="0.522064" C="0.0912962" G="0.13664" T="0.25"/>
      <pos A="0.386032" C="0.0459522" G="0.0686242" T="0.499392"/>
      <pos A="0.227328" C="0.13664" G="0.0686242" T="0.567408"/>
      <pos A="0.000608273" C="0.0232802" G="0.884815" T="0.0912962"/>
      <pos A="0.000608273" C="0.000608273" G="0.975503" T="0.0232802"/>
      <pos A="0.227328" C="0.0912962" G="0.25" T="0.431376"/>
      <pos A="0.0686242" C="0.181984" G="0.181984" T="0.567408"/>
      <pos A="0.454048" C="0.0232802" G="0.159312" T="0.36336"/>
      <pos A="0.403036" C="0.267004" G="0.1083" T="0.22166"/>
    </motif>
    <motif db="0" id="ANDR_HUMAN.H11MO.2.A" length="12" nsites="500" evalue="1.0e+000"
        url="http://hocomoco.autosome.ru/motif/ANDR_HUMAN.H11MO.2.A">
      <pos A="0.140022" C="0.323985" G="0.242002" T="0.293991"/>
      <pos A="0.248" C="0.130024" G="0.118026" T="0.503949"/>
      <pos A="0.138022" C="0.389972" G="0.317986" T="0.154019"/>
      <pos A="0.0460408" C="0.0160468" G="0.00204959" T="0.935863"/>
      <pos A="0.00604879" C="0.020046" G="0.969856" T="0.00404919"/>
      <pos A="0.010048" C="0.0120476" G="0.00204959" T="0.975855"/>
      <pos A="0.0540392" C="0.120026" G="0.188012" T="0.637922"/>
      <pos A="4.999e-05" C="0.983853" G="0.00604879" T="0.010048"/>
      <pos A="0.0280444" C="0.405969" G="0.00404919" T="0.561938"/>
      <pos A="0.172016" C="0.238002" G="0.114027" T="0.475955"/>
      <pos A="0.186013" C="0.140022" G="0.269996" T="0.403969"/>
      <pos A="0.122026" C="0.218006" G="0.242002" T="0.417966"/>
    </motif>
    <motif db="0" id="AP2A_HUMAN.H11MO.0.A" length="15" nsites="500" evalue="1.0e+000"
        url="http://hocomoco.autosome.ru/motif/AP2A_HUMAN.H11MO.0.A">
      <pos A="0.416124" C="0.185377" G="0.193138" T="0.205362"/>
      <pos A="0.231121" C="0.0911524" G="0.134692" T="0.543034"/>
      <pos A="0.176775" C="0.0944298" G="0.470182" T="0.258612"/>
      <pos A="0.0108813" C="0.520551" G="0.431413" T="0.0371549"/>
      <pos A="4.999e-05" C="0.99985" G="4.999e-05" T="4.999e-05"/>
      <pos A="4.999e-05" C="0.900843" G="4.999e-05" T="0.099057"/>
      <pos A="0.0509783" C="0.111333" G="0.0128321" T="0.824856"/>
      <pos A="0.00188818" C="4.999e-05" G="0.796457" T="0.201605"/>
      <pos A="0.535277" C="0.0386298" G="0.409205" T="0.0168892"/>
      <pos A="0.14218" C="4.999e-05" G="0.855965" T="0.00180471"/>
      <pos A="4.999e-05" C="4.999e-05" G="0.99985" T="4.999e-05"/>
      <pos A="0.0479051" C="0.556058" G="0.379971" T="0.0160658"/>
      <pos A="0.308242" C="0.38161" G="0.0917715" T="0.218376"/>
      <pos A="0.512988" C="0.0934521" G="0.204267" T="0.189292"/>
      <pos A="0.238522" C="0.148913" G="0.208406" T="0.404159"/>
    </motif>
    <motif db="0" id="AP2D_HUMAN.H11MO.0.D" length="14" nsites="5" evalue="1.0e+000"
        url="http://hocomoco.autosome.ru/motif/AP2D_HUMAN.H11MO.0.D">
      <pos A="0.2329" C="0.483698" G="0.2329" T="0.0505016"/>
      <pos A="0.00490196" C="0.00490196" G="0.985294" T="0.00490196"/>
      <pos A="0.00490196" C="0.620497" G="0.187301" T="0.187301"/>
      <pos A="0.00490196" C="0.985294" G="0.00490196" T="0.00490196"/>
      <pos A="0.00490196" C="0.597697" G="0.00490196" T="0.392499"/>
      <pos A="0.00490196" C="0.00490196" G="0.985294" T="0.00490196"/>
      <pos A="0.392499" C="0.2329" G="0.369699" T="0.00490196"/>
      <pos A="0.00490196" C="0.00490196" G="0.985294" T="0.00490196"/>
      <pos A="0.00490196" C="0.00490196" G="0.985294" T="0.00490196"/>
      <pos A="0.00490196" C="0.802896" G="0.187301" T="0.00490196"/>
      <pos A="0.187301" C="0.2329" G="0.392499" T="0.187301"/>
      <pos A="0.00490196" C="0.802896" G="0.187301" T="0.00490196"/>
      <pos A="0.00490196" C="0.187301" G="0.802896" T="0.00490196"/>
      <pos A="0.0505016" C="0.2329" G="0.0505016" T="0.666097"/>
    </motif>
    <motif db="0" id="ASCL1_HUMAN.H11MO.0.A" length="14" nsites="480" evalue="1.0e+000"
        url="http://hocomoco.autosome.ru/motif/ASCL1_HUMAN.H11MO.0.A">
      <pos A="0.189596" C="0.437461" G="0.175016" T="0.197928"/>
      <pos A="0.218757" C="0.245834" G="0.160435" T="0.374974"/>
      <pos A="0.220839" C="0.254166" G="0.427046" T="0.0979483"/>
      <pos A="0.00630077" C="0.981098" G="0.00421787" T="0.00838367"/>
      <pos A="0.981098" C="0.00421787" G="5.20725e-05" T="0.0146324"/>
      <pos A="0.00630077" C="0.614507" G="0.358311" T="0.0208811"/>
      <pos A="0.00838367" C="0.979015" G="0.00213497" T="0.0104666"/>
      <pos A="0.00838367" C="0.00213497" G="0.00213497" T="0.987346"/>
      <pos A="0.00421787" C="0.00421787" G="0.976932" T="0.0146324"/>
      <pos A="0.00838367" C="0.781139" G="0.083368" T="0.127109"/>
      <pos A="0.0812851" C="0.420798" G="0.00630077" T="0.491616"/>
      <pos A="0.102114" C="0.385388" G="0.274995" T="0.237503"/>
      <pos A="0.131275" C="0.491616" G="0.0979483" T="0.279161"/>
      <pos A="0.166684" C="0.406217" G="0.152104" T="0.274995"/>
    </motif>
    <motif db="0" id="ASCL2_HUMAN.H11MO.0.D" length="9" nsites="499" evalue="1.0e+000"
        url="http://hocomoco.autosome.ru/motif/ASCL2_HUMAN.H11MO.0.D">
      <pos A="0.262523" C="0.352685" G="0.33866" T="0.046133"/>
      <pos A="0.0020537" C="0.989832" G="0.0040573" T="0.0040573"/>
      <pos A="0.985824" C="0.00606091" G="0.0020537" T="0.00606091"/>
      <pos A="0.00606091" C="0.352685" G="0.587107" T="0.0541475"/>
      <pos A="0.0140753" C="0.979814" G="0.0020537" T="0.0040573"/>
      <pos A="0.0040573" C="0.0040573" G="5.00902e-05" T="0.991835"/>
      <pos A="0.0020537" C="0.0100681" G="0.963785" T="0.0240934"/>
      <pos A="0.00606091" C="0.867612" G="0.0140753" T="0.112252"/>
      <pos A="0.102234" C="0.29458" G="0.00806452" T="0.595121"/>
    </motif>
    <motif db="0" id="ATOH1_HUMAN.H11MO.0.B" length="9" nsites="500" evalue="1.0e+000"
        url="http://hocomoco.autosome.ru/motif/ATOH1_HUMAN.H11MO.0.B">
      <pos A="0.533943" C="0.0420416" G="0.377974" T="0.0460408"/>
      <pos A="0.323985" C="0.154019" G="0.521946" T="4.999e-05"/>
      <pos A="0.00204959" C="0.995851" G="0.00204959" T="4.999e-05"/>
      <pos A="0.99785" C="4.999e-05" G="4.999e-05" T="0.00204959"/>
      <pos A="4.999e-05" C="0.00804839" G="0.973855" T="0.0180464"/>
      <pos A="0.585933" C="0.379974" G="0.0340432" T="4.999e-05"/>
      <pos A="0.0180464" C="0.00604879" G="0.00204959" T="0.973855"/>
      <pos A="0.00204959" C="4.999e-05" G="0.989852" T="0.00804839"/>
      <pos A="0.0320436" C="0.110028" G="0.721906" T="0.136023"/>
    </motif>
    <motif db="0" id="BATF3_HUMAN.H11MO.0.B" length="17" nsites="500" evalue="1.0e+000"
        url="http://hocomoco.autosome.ru/motif/BATF3_HUMAN.H11MO.0.B">
      <pos A="0.172016" C="0.353979" G="0.206009" T="0.267996"/>
      <pos A="0.483953" C="0.0560388" G="0.244001" T="0.216007"/>
      <pos A="0.030044" C="0.389972" G="0.50195" T="0.0780344"/>
      <pos A="0.030044" C="0.0160468" G="0.0140472" T="0.939862"/>
      <pos A="0.0460408" C="0.0640372" G="0.00804839" T="0.881874"/>
      <pos A="0.0420416" C="0.160018" G="0.0420416" T="0.755899"/>
      <pos A="0.0180464" C="0.855879" G="0.020046" T="0.106029"/>
      <pos A="0.50195" C="0.178014" G="0.120026" T="0.20001"/>
      <pos A="0.210008" C="0.182014" G="0.218006" T="0.389972"/>
      <pos A="0.230004" C="0.0420416" G="0.0640372" T="0.663917"/>
      <pos A="0.481954" C="0.19801" G="0.0560388" T="0.263997"/>
      <pos A="0.00804839" C="4.999e-05" G="0.010048" T="0.981854"/>
      <pos A="0.0120476" C="0.0240452" G="0.809888" T="0.154019"/>
      <pos A="0.863877" C="0.00604879" G="0.0420416" T="0.0880324"/>
      <pos A="0.10003" C="0.461958" G="0.317986" T="0.120026"/>
      <pos A="0.252" C="0.120026" G="0.146021" T="0.481954"/>
      <pos A="0.242002" C="0.385973" G="0.186013" T="0.186013"/>
    </motif>
    <motif db="0" id="BC11A_HUMAN.H11MO.0.A" length="17" nsites="500" evalue="1.0e+000"
        url="http://hocomoco.autosome.ru/motif/BC11A_HUMAN.H11MO.0.A">
      <pos A="0.37573" C="0.184625" G="0.286195" T="0.153451"/>
      <pos A="0.55058" C="0.0994705" G="0.224094" T="0.125856"/>
      <pos A="0.500164" C="0.142363" G="0.230714" T="0.126759"/>
      <pos A="0.589982" C="0.0166164" G="0.226051" T="0.167351"/>
      <pos A="0.187435" C="0.160796" G="0.580417" T="0.071352"/>
      <pos A="0.664511" C="0.0145816" G="0.269377" T="0.051531"/>
      <pos A="0.104037" C="0.0144884" G="0.828551" T="0.0529239"/>
      <pos A="0.200417" C="0.0327717" G="0.758546" T="0.00826493"/>
      <pos A="0.880098" C="0.0431253" G="0.0485975" T="0.0281795"/>
      <pos A="0.867864" C="0.00583965" G="0.0555442" T="0.0707524"/>
      <pos A="0.248399" C="0.226047" G="0.502141" T="0.0234139"/>
      <pos A="0.150158" C="0.154992" G="0.0315585" T="0.663292"/>
      <pos A="0.117832" C="0.0724923" G="0.760189" T="0.0494865"/>
      <pos A="0.658749" C="0.064413" G="0.250663" T="0.0261749"/>
      <pos A="0.458785" C="0.143453" G="0.310166" T="0.0875961"/>
      <pos A="0.622702" C="0.078845" G="0.157294" T="0.141159"/>
      <pos A="0.358985" C="0.2047" G="0.318076" T="0.118238"/>
    </motif>
    <motif db="0" id="BHA15_HUMAN.H11MO.0.B" length="11" nsites="500" evalue="1.0e+000"
        url="http://hocomoco.autosome.ru/motif/BHA15_HUMAN.H11MO.0.B">
      <pos A="0.172016" C="0.285993" G="0.471956" T="0.070036"/>
      <pos A="0.15202" C="0.44996" G="0.295991" T="0.10203"/>
      <pos A="0.687912" C="0.0680364" G="0.20001" T="0.0440412"/>
      <pos A="0.279994" C="0.108028" G="0.609928" T="0.00204959"/>
      <pos A="0.0560388" C="0.921866" G="0.0160468" T="0.00604879"/>
      <pos A="0.983853" C="0.00404919" G="0.010048" T="0.00204959"/>
      <pos A="0.00604879" C="0.00404919" G="0.963857" T="0.0260448"/>
      <pos A="0.0540392" C="0.877874" G="0.0640372" T="0.00404919"/>
      <pos A="0.0260448" C="0.0120476" G="0.00404919" T="0.957858"/>
      <pos A="0.00404919" C="0.00404919" G="0.981854" T="0.010048"/>
      <pos A="0.00204959" C="0.14802" G="0.633923" T="0.216007"/>
    </motif>
    <motif db="0" id="BHE23_HUMAN.H11MO.0.D" length="12" nsites="392" evalue="1.0e+000"
        url="http://hocomoco.autosome.ru/motif/BHE23_HUMAN.H11MO.0.D">
      <pos A="0.412586" C="0.0988906" G="0.328424" T="0.160099"/>
      <pos A="0.238523" C="0.192617" G="0.401747" T="0.167113"/>
      <pos A="0.118018" C="0.498023" G="0.26594" T="0.118018"/>
      <pos A="0.577085" C="0.0338562" G="0.288893" T="0.100166"/>
      <pos A="0.11228" C="0.0281178" G="0.239799" T="0.619804"/>
      <pos A="0.568796" C="0.0179163" G="0.290806" T="0.122482"/>
      <pos A="0.104629" C="0.00261413" G="6.37592e-05" T="0.892693"/>
      <pos A="6.37592e-05" C="6.37592e-05" G="0.999809" T="6.37592e-05"/>
      <pos A="0.0128156" C="0.0561719" G="0.614703" T="0.31631"/>
      <pos A="0.098253" C="0.121206" G="0.14416" T="0.636381"/>
      <pos A="0.203456" C="0.114193" G="0.402385" T="0.279967"/>
      <pos A="0.144797" C="0.193254" G="0.381982" T="0.279967"/>
    </motif>
    <motif db="0" id="BHE41_HUMAN.H11MO.0.D" length="20" nsites="10" evalue="1.0e+000"
        url="http://hocomoco.autosome.ru/motif/BHE41_HUMAN.H11MO.0.D">
      <pos A="0.382694" C="0.0764775" G="0.168342" T="0.372486"/>
      <pos A="0.00247525" C="0.584286" G="0.410763" T="0.00247525"/>
      <pos A="0.298484" C="0.308691" G="0.298484" T="0.0943401"/>
      <pos A="0.400556" C="0.104547" G="0.492421" T="0.00247525"/>
      <pos A="0.104547" C="0.104547" G="0.410763" T="0.380142"/>
      <pos A="0.00247525" C="0.400556" G="0.492421" T="0.104547"/>
      <pos A="0.00247525" C="0.492421" G="0.00247525" T="0.502628"/>
      <pos A="0.00247525" C="0.992574" G="0.00247525" T="0.00247525"/>
      <pos A="0.706772" C="0.00247525" G="0.196412" T="0.0943401"/>
      <pos A="0.206619" C="0.594493" G="0.0943401" T="0.104547"/>
      <pos A="0.00247525" C="0.104547" G="0.798637" T="0.0943401"/>
      <pos A="0.00247525" C="0.00247525" G="0.00247525" T="0.992574"/>
      <pos A="0.00247525" C="0.00247525" G="0.992574" T="0.00247525"/>
      <pos A="0.308691" C="0.594493" G="0.0943401" T="0.00247525"/>
      <pos A="0.410763" C="0.196412" G="0.104547" T="0.288277"/>
      <pos A="0.00247525" C="0.0943401" G="0.706772" T="0.196412"/>
      <pos A="0.492421" C="0.196412" G="0.308691" T="0.00247525"/>
      <pos A="0.400556" C="0.0943401" G="0.400556" T="0.104547"/>
      <pos A="0.308691" C="0.104547" G="0.584286" T="0.00247525"/>
      <pos A="0.232137" C="0.324002" G="0.324002" T="0.119858"/>
    </motif>
    <motif db="0" id="BRAC_HUMAN.H11MO.0.A" length="20" nsites="500" evalue="1.0e+000"
        url="http://hocomoco.autosome.ru/motif/BRAC_HUMAN.H11MO.0.A">
      <pos A="0.120026" C="0.252" G="0.146021" T="0.481954"/>
      <pos A="0.0780344" C="0.20201" G="0.106029" T="0.613927"/>
      <pos A="0.335983" C="0.311988" G="0.224005" T="0.128024"/>
      <pos A="0.333983" C="0.164017" G="0.379974" T="0.122026"/>
      <pos A="0.138022" C="0.673915" G="0.128024" T="0.060038"/>
      <pos A="0.669916" C="0.0720356" G="0.162018" T="0.0960308"/>
      <pos A="0.19801" C="0.174015" G="0.407968" T="0.220006"/>
      <pos A="0.182014" C="0.252" G="0.40197" T="0.164017"/>
      <pos A="0.244001" C="0.166017" G="0.339982" T="0.25"/>
      <pos A="0.469956" C="0.190012" G="0.230004" T="0.110028"/>
      <pos A="0.343981" C="0.0520396" G="0.437962" T="0.166017"/>
      <pos A="0.060038" C="0.128024" G="0.7479" T="0.0640372"/>
      <pos A="0.0380424" C="0.0160468" G="0.00404919" T="0.941862"/>
      <pos A="0.00204959" C="0.0140472" G="0.969856" T="0.0140472"/>
      <pos A="0.224005" C="0.0520396" G="0.0440412" T="0.679914"/>
      <pos A="0.0320436" C="0.15202" G="0.631924" T="0.184013"/>
      <pos A="0.905869" C="0.020046" G="0.0620376" T="0.0120476"/>
      <pos A="0.659918" C="0.0580384" G="0.222006" T="0.060038"/>
      <pos A="0.34998" C="0.0880324" G="0.261998" T="0.29999"/>
      <pos A="0.20001" C="0.136023" G="0.19801" T="0.465957"/>
    </motif>
    <motif db="0" id="CLOCK_HUMAN.H11MO.0.C" length="14" nsites="252" evalue="1.0e+000"
        url="http://hocomoco.autosome.ru/motif/CLOCK_HUMAN.H11MO.0.C">
      <pos A="0.158766" C="0.599068" G="0.1786" T="0.063566"/>
      <pos A="0.424534" C="0.115133" G="0.1905" T="0.269833"/>
      <pos A="0.2024" C="0.146866" G="0.511801" T="0.138933"/>
      <pos A="0.337267" C="0.3214" G="0.1667" T="0.174633"/>
      <pos A="0.0952995" C="0.848969" G="0.0437326" T="0.0119992"/>
      <pos A="0.809302" C="0.063566" G="0.0437326" T="0.0833994"/>
      <pos A="0.1548" C="0.607001" G="0.127033" T="0.111166"/>
      <pos A="0.253967" C="0.0556327" G="0.642701" T="0.0476993"/>
      <pos A="0.0952995" C="0.1191" G="0.0437326" T="0.741868"/>
      <pos A="0.0873661" C="0.0238992" G="0.860869" T="0.0278659"/>
      <pos A="0.400734" C="0.313467" G="0.1786" T="0.1072"/>
      <pos A="0.369" C="0.242067" G="0.281733" T="0.1072"/>
      <pos A="0.222233" C="0.388834" G="0.289667" T="0.0992662"/>
      <pos A="0.491967" C="0.2976" G="0.0238992" T="0.186533"/>
    </motif>
    <motif db="0" id="COT1_HUMAN.H11MO.0.C" length="17" nsites="500" evalue="1.0e+000"
        url="http://hocomoco.autosome.ru/motif/COT1_HUMAN.H11MO.0.C">
      <pos A="0.180014" C="0.146021" G="0.539942" T="0.134023"/>
      <pos A="0.287992" C="0.0740352" G="0.54994" T="0.0880324"/>
      <pos A="0.248" C="0.0780344" G="0.591932" T="0.0820336"/>
      <pos A="0.208008" C="0.118026" G="0.589932" T="0.0840332"/>
      <pos A="0.0860328" C="0.15002" G="0.361978" T="0.40197"/>
      <pos A="0.132024" C="0.475955" G="0.289992" T="0.10203"/>
      <pos A="0.631924" C="0.112028" G="0.194011" T="0.0620376"/>
      <pos A="0.411968" C="0.0480404" G="0.523945" T="0.0160468"/>
      <pos A="0.725905" C="4.999e-05" G="0.269996" T="0.00404919"/>
      <pos A="0.0180464" C="4.999e-05" G="0.911868" T="0.070036"/>
      <pos A="0.0160468" C="0.010048" G="0.961858" T="0.0120476"/>
      <pos A="0.010048" C="0.0780344" G="0.279994" T="0.631924"/>
      <pos A="0.0660368" C="0.863877" G="0.0420416" T="0.0280444"/>
      <pos A="0.959858" C="0.00404919" G="0.0160468" T="0.020046"/>
      <pos A="0.204009" C="0.126025" G="0.517946" T="0.15202"/>
      <pos A="0.226005" C="0.184013" G="0.493951" T="0.0960308"/>
      <pos A="0.186013" C="0.168016" G="0.505949" T="0.140022"/>
    </motif>
    <motif db="0" id="COT2_HUMAN.H11MO.0.A" length="13" nsites="500" evalue="1.0e+000"
        url="http://hocomoco.autosome.ru/motif/COT2_HUMAN.H11MO.0.A">
      <pos A="0.18882" C="0.470321" G="0.185447" T="0.155412"/>
      <pos A="0.666713" C="0.14924" G="0.0850922" T="0.0989545"/>
      <pos A="0.531143" C="0.0743138" G="0.343923" T="0.0506204"/>
      <pos A="0.732758" C="0.00214156" G="0.259166" T="0.00593431"/>
      <pos A="0.00755762" C="4.999e-05" G="0.981054" T="0.0113384"/>
      <pos A="0.0355165" C="0.0074742" G="0.903614" T="0.0533951"/>
      <pos A="0.0075581" C="0.050158" G="0.0817676" T="0.860516"/>
      <pos A="0.0018688" C="0.925665" G="0.0217774" T="0.0506891"/>
      <pos A="0.988309" C="4.999e-05" G="0.00798988" T="0.00365105"/>
      <pos A="0.373561" C="0.120966" G="0.377556" T="0.127917"/>
      <pos A="0.408907" C="0.116651" G="0.38332" T="0.0911222"/>
      <pos A="0.212829" C="0.0575095" G="0.564802" T="0.16486"/>
      <pos A="0.232575" C="0.127389" G="0.379913" T="0.260122"/>
    </motif>
    <motif db="0" id="COT2_HUMAN.H11MO.1.A" length="17" nsites="500" evalue="1.0e+000"
        url="http://hocomoco.autosome.ru/motif/COT2_HUMAN.H11MO.1.A">
      <pos A="0.315987" C="0.0860328" G="0.429964" T="0.168016"/>
      <pos A="0.263997" C="0.0460408" G="0.563937" T="0.126025"/>
      <pos A="0.269996" C="0.10203" G="0.507948" T="0.120026"/>
      <pos A="0.182014" C="0.184013" G="0.511948" T="0.122026"/>
      <pos A="0.128024" C="0.263997" G="0.20001" T="0.407968"/>
      <pos A="0.19801" C="0.543941" G="0.124025" T="0.134023"/>
      <pos A="0.637922" C="0.0760348" G="0.118026" T="0.168016"/>
      <pos A="0.49795" C="0.0240452" G="0.457958" T="0.020046"/>
      <pos A="0.731904" C="0.00204959" G="0.257998" T="0.00804839"/>
      <pos A="0.0260448" C="0.00404919" G="0.89987" T="0.070036"/>
      <pos A="0.0280444" C="0.010048" G="0.909868" T="0.0520396"/>
      <pos A="0.0120476" C="0.0480404" G="0.184013" T="0.755899"/>
      <pos A="0.070036" C="0.831884" G="0.0480404" T="0.05004"/>
      <pos A="0.957858" C="0.0140472" G="0.0160468" T="0.0120476"/>
      <pos A="0.226005" C="0.180014" G="0.415967" T="0.178014"/>
      <pos A="0.30199" C="0.196011" G="0.373975" T="0.128024"/>
      <pos A="0.259998" C="0.154019" G="0.463957" T="0.122026"/>
    </motif>
    <motif db="0" id="DMBX1_HUMAN.H11MO.0.D" length="20" nsites="29" evalue="1.0e+000"
        url="http://hocomoco.autosome.ru/motif/DMBX1_HUMAN.H11MO.0.D">
      <pos A="0.17268" C="0.275773" G="0.138316" T="0.41323"/>
      <pos A="0.421821" C="0.284364" G="0.112543" T="0.181271"/>
      <pos A="0.430412" C="0.292955" G="0.155498" T="0.121134"/>
      <pos A="0.207045" C="0.138316" G="0.103952" T="0.550687"/>
      <pos A="0.41323" C="0.0352234" G="0.0352234" T="0.516323"/>
      <pos A="0.516323" C="0.0352234" G="0.0352234" T="0.41323"/>
      <pos A="0.310137" C="0.103952" G="0.0352234" T="0.550687"/>
      <pos A="0.550687" C="0.17268" G="0.0352234" T="0.241409"/>
      <pos A="0.585052" C="0.103952" G="0.0352234" T="0.275773"/>
      <pos A="0.138316" C="0.310137" G="0.17268" T="0.378866"/>
      <pos A="0.103952" C="0.619416" G="0.0352234" T="0.241409"/>
      <pos A="0.000859107" C="0.447595" G="0.0695876" T="0.481959"/>
      <pos A="0.756873" C="0.0352234" G="0.138316" T="0.0695876"/>
      <pos A="0.89433" C="0.0352234" G="0.0695876" T="0.000859107"/>
      <pos A="0.000859107" C="0.0352234" G="0.000859107" T="0.963058"/>
      <pos A="0.000859107" C="0.000859107" G="0.000859107" T="0.997423"/>
      <pos A="0.997423" C="0.000859107" G="0.000859107" T="0.000859107"/>
      <pos A="0.619416" C="0.138316" G="0.138316" T="0.103952"/>
      <pos A="0.0953608" C="0.232818" G="0.335911" T="0.335911"/>
      <pos A="0.241409" C="0.103952" G="0.241409" T="0.41323"/>
    </motif>
    <motif db="0" id="EGR1_HUMAN.H11MO.0.A" length="17" nsites="500" evalue="1.0e+000"
        url="http://hocomoco.autosome.ru/motif/EGR1_HUMAN.H11MO.0.A">
      <pos A="0.232004" C="0.248" G="0.409968" T="0.110028"/>
      <pos A="0.319986" C="0.128024" G="0.317986" T="0.234003"/>
      <pos A="0.277994" C="0.180014" G="0.459958" T="0.0820336"/>
      <pos A="0.236003" C="0.112028" G="0.353979" T="0.29799"/>
      <pos A="0.112028" C="0.030044" G="0.807888" T="0.05004"/>
      <pos A="0.236003" C="0.505949" G="0.0460408" T="0.212008"/>
      <pos A="0.0560388" C="0.0340432" G="0.869876" T="0.040042"/>
      <pos A="0.0320436" C="0.00404919" G="0.409968" T="0.553939"/>
      <pos A="0.0920316" C="0.00204959" G="0.891872" T="0.0140472"/>
      <pos A="0.0160468" C="0.00404919" G="0.957858" T="0.0220456"/>
      <pos A="0.0240452" C="0.0320436" G="0.929864" T="0.0140472"/>
      <pos A="0.220006" C="0.475955" G="0.00404919" T="0.29999"/>
      <pos A="0.0880324" C="0.010048" G="0.841882" T="0.060038"/>
      <pos A="0.110028" C="0.0220456" G="0.695911" T="0.172016"/>
      <pos A="0.337982" C="0.128024" G="0.405969" T="0.128024"/>
      <pos A="0.311988" C="0.0820336" G="0.455959" T="0.15002"/>
      <pos A="0.263997" C="0.182014" G="0.435963" T="0.118026"/>
    </motif>
    <motif db="0" id="EGR2_HUMAN.H11MO.0.A" length="18" nsites="500" evalue="1.0e+000"
        url="http://hocomoco.autosome.ru/motif/EGR2_HUMAN.H11MO.0.A">
      <pos A="0.216007" C="0.0740352" G="0.611928" T="0.0980304"/>
      <pos A="0.293991" C="0.0960308" G="0.411968" T="0.19801"/>
      <pos A="0.228004" C="0.0740352" G="0.621926" T="0.0760348"/>
      <pos A="0.253999" C="0.0680364" G="0.50195" T="0.176015"/>
      <pos A="0.319986" C="0.104029" G="0.505949" T="0.070036"/>
      <pos A="0.15002" C="0.104029" G="0.44996" T="0.295991"/>
      <pos A="0.0760348" C="0.10203" G="0.765897" T="0.0560388"/>
      <pos A="0.369976" C="0.190012" G="0.0440412" T="0.395971"/>
      <pos A="0.0340432" C="0.0220456" G="0.929864" T="0.0140472"/>
      <pos A="0.040042" C="0.0120476" G="0.461958" T="0.485953"/>
      <pos A="0.182014" C="0.00604879" G="0.793891" T="0.0180464"/>
      <pos A="0.0360428" C="0.0140472" G="0.889872" T="0.060038"/>
      <pos A="0.0240452" C="0.040042" G="0.915867" T="0.020046"/>
      <pos A="0.34998" C="0.281994" G="0.0220456" T="0.345981"/>
      <pos A="0.0580384" C="0.00604879" G="0.873875" T="0.0620376"/>
      <pos A="0.0760348" C="0.0340432" G="0.781894" T="0.108028"/>
      <pos A="0.341982" C="0.0740352" G="0.50195" T="0.0820336"/>
      <pos A="0.253999" C="0.0480404" G="0.561938" T="0.136023"/>
    </motif>
    <motif db="0" id="EGR2_HUMAN.H11MO.1.A" length="16" nsites="498" evalue="1.0e+000"
        url="http://hocomoco.autosome.ru/motif/EGR2_HUMAN.H11MO.1.A">
      <pos A="0.19479" C="0.144599" G="0.45779" T="0.202821"/>
      <pos A="0.281118" C="0.172706" G="0.453774" T="0.0924011"/>
      <pos A="0.188767" C="0.100432" G="0.373469" T="0.337332"/>
      <pos A="0.0622867" C="0.0663019" G="0.849277" T="0.0221341"/>
      <pos A="0.244981" C="0.365439" G="0.0582714" T="0.331309"/>
      <pos A="0.00607308" C="0.0181189" G="0.969735" T="0.00607308"/>
      <pos A="0.012096" C="0.0100883" G="0.34737" T="0.630446"/>
      <pos A="0.162668" C="0.00406545" G="0.81314" T="0.0201265"/>
      <pos A="0.0241417" C="0.0100883" G="0.92356" T="0.0422104"/>
      <pos A="0.0241417" C="0.0181189" G="0.953674" T="0.00406545"/>
      <pos A="0.321271" C="0.357408" G="0.012096" T="0.309225"/>
      <pos A="0.0321723" C="0.00607308" G="0.911514" T="0.0502409"/>
      <pos A="0.0683096" C="0.028157" G="0.712758" T="0.190775"/>
      <pos A="0.299187" C="0.0944088" G="0.459797" T="0.146607"/>
      <pos A="0.220889" C="0.0803554" G="0.524041" T="0.174714"/>
      <pos A="0.188767" C="0.164676" G="0.516011" T="0.130546"/>
    </motif>
    <motif db="0" id="EGR3_HUMAN.H11MO.0.D" length="11" nsites="8" evalue="1.0e+000"
        url="http://hocomoco.autosome.ru/motif/EGR3_HUMAN.H11MO.0.D">
      <pos A="0.564904" C="0.0209787" G="0.0209787" T="0.393138"/>
      <pos A="0.260735" C="0.00308642" G="0.589953" T="0.146225"/>
      <pos A="0.632895" C="0.217794" G="0.00308642" T="0.146225"/>
      <pos A="0.117597" C="0.00308642" G="0.87623" T="0.00308642"/>
      <pos A="0.00308642" C="0.038871" G="0.182009" T="0.776033"/>
      <pos A="0.00308642" C="0.00308642" G="0.990741" T="0.00308642"/>
      <pos A="0.00308642" C="0.00308642" G="0.87623" T="0.117597"/>
      <pos A="0.00308642" C="0.00308642" G="0.990741" T="0.00308642"/>
      <pos A="0.00308642" C="0.475443" G="0.00308642" T="0.518384"/>
      <pos A="0.00308642" C="0.00308642" G="0.87623" T="0.117597"/>
      <pos A="0.0209787" C="0.164117" G="0.164117" T="0.650787"/>
    </motif>
    <motif db="0" id="EGR4_HUMAN.H11MO.0.D" length="11" nsites="6" evalue="1.0e+000"
        url="http://hocomoco.autosome.ru/motif/EGR4_HUMAN.H11MO.0.D">
      <pos A="0.0247157" C="0.0247157" G="0.925853" T="0.0247157"/>
      <pos A="0.00409836" C="0.00409836" G="0.987705" T="0.00409836"/>
      <pos A="0.00409836" C="0.509383" G="0.333976" T="0.152543"/>
      <pos A="0.00409836" C="0.00409836" G="0.987705" T="0.00409836"/>
      <pos A="0.00409836" C="0.00409836" G="0.987705" T="0.00409836"/>
      <pos A="0.00409836" C="0.591852" G="0.0865677" T="0.317482"/>
      <pos A="0.575358" C="0.00409836" G="0.416445" T="0.00409836"/>
      <pos A="0.00409836" C="0.00409836" G="0.83926" T="0.152543"/>
      <pos A="0.00409836" C="0.0865677" G="0.905236" T="0.00409836"/>
      <pos A="0.00409836" C="0.00409836" G="0.987705" T="0.00409836"/>
      <pos A="0.268" C="0.525877" G="0.103062" T="0.103062"/>
    </motif>
    <motif db="0" id="EHF_HUMAN.H11MO.0.B" length="15" nsites="500" evalue="1.0e+000"
        url="http://hocomoco.autosome.ru/motif/EHF_HUMAN.H11MO.0.B">
      <pos A="0.25" C="0.208008" G="0.383973" T="0.158018"/>
      <pos A="0.445961" C="0.156019" G="0.166017" T="0.232004"/>
      <pos A="0.843881" C="0.00604879" G="0.00804839" T="0.142022"/>
      <pos A="0.142022" C="0.44996" G="0.192012" T="0.216007"/>
      <pos A="0.194011" C="0.511948" G="0.293991" T="4.999e-05"/>
      <pos A="0.753899" C="0.228004" G="0.0180464" T="4.999e-05"/>
      <pos A="4.999e-05" C="4.999e-05" G="0.99985" T="4.999e-05"/>
      <pos A="0.00204959" C="4.999e-05" G="0.99785" T="4.999e-05"/>
      <pos A="0.99785" C="4.999e-05" G="0.00204959" T="4.999e-05"/>
      <pos A="0.99785" C="4.999e-05" G="4.999e-05" T="0.00204959"/>
      <pos A="0.226005" C="0.00804839" G="0.765897" T="4.999e-05"/>
      <pos A="0.0320436" C="0.184013" G="0.0420416" T="0.741902"/>
      <pos A="0.269996" C="0.10203" G="0.405969" T="0.222006"/>
      <pos A="0.25" C="0.246001" G="0.407968" T="0.0960308"/>
      <pos A="0.168016" C="0.359978" G="0.353979" T="0.118026"/>
    </motif>
    <motif db="0" id="ELF3_HUMAN.H11MO.0.A" length="14" nsites="500" evalue="1.0e+000"
        url="http://hocomoco.autosome.ru/motif/ELF3_HUMAN.H11MO.0.A">
      <pos A="0.29799" C="0.170016" G="0.389972" T="0.142022"/>
      <pos A="0.44796" C="0.15202" G="0.188012" T="0.212008"/>
      <pos A="0.869876" C="0.00604879" G="0.0280444" T="0.0960308"/>
      <pos A="0.146021" C="0.411968" G="0.234003" T="0.208008"/>
      <pos A="0.271996" C="0.385973" G="0.341982" T="4.999e-05"/>
      <pos A="0.915867" C="0.0640372" G="0.0160468" T="0.00404919"/>
      <pos A="0.00204959" C="4.999e-05" G="0.983853" T="0.0140472"/>
      <pos A="4.999e-05" C="0.00604879" G="0.991852" T="0.00204959"/>
      <pos A="0.989852" C="4.999e-05" G="0.010048" T="4.999e-05"/>
      <pos A="0.977854" C="4.999e-05" G="0.010048" T="0.0120476"/>
      <pos A="0.29799" C="0.0180464" G="0.681914" T="0.00204959"/>
      <pos A="0.040042" C="0.14802" G="0.0520396" T="0.759898"/>
      <pos A="0.35198" C="0.0640372" G="0.39797" T="0.186013"/>
      <pos A="0.257998" C="0.204009" G="0.425965" T="0.112028"/>
    </motif>
    <motif db="0" id="ELF5_HUMAN.H11MO.0.A" length="15" nsites="500" evalue="1.0e+000"
        url="http://hocomoco.autosome.ru/motif/ELF5_HUMAN.H11MO.0.A">
      <pos A="0.253999" C="0.222006" G="0.405969" T="0.118026"/>
      <pos A="0.216007" C="0.20201" G="0.491952" T="0.090032"/>
      <pos A="0.467956" C="0.168016" G="0.263997" T="0.10003"/>
      <pos A="0.79989" C="0.0220456" G="0.0740352" T="0.104029"/>
      <pos A="0.144021" C="0.307988" G="0.369976" T="0.178014"/>
      <pos A="0.184013" C="0.365977" G="0.443961" T="0.00604879"/>
      <pos A="0.683913" C="0.257998" G="0.05004" T="0.00804839"/>
      <pos A="4.999e-05" C="4.999e-05" G="0.99985" T="4.999e-05"/>
      <pos A="0.00604879" C="0.00204959" G="0.991852" T="4.999e-05"/>
      <pos A="0.991852" C="4.999e-05" G="0.00604879" T="0.00204959"/>
      <pos A="0.981854" C="0.00604879" G="0.00604879" T="0.00604879"/>
      <pos A="0.15002" C="0.0180464" G="0.827884" T="0.00404919"/>
      <pos A="0.158018" C="0.154019" G="0.124025" T="0.563937"/>
      <pos A="0.257998" C="0.120026" G="0.475955" T="0.146021"/>
      <pos A="0.279994" C="0.220006" G="0.395971" T="0.104029"/>
    </motif>
    <motif db="0" id="ERR2_HUMAN.H11MO.0.A" length="9" nsites="3662" evalue="1.0e+000"
        url="http://hocomoco.autosome.ru/motif/ERR2_HUMAN.H11MO.0.A">
      <pos A="0.0588136" C="0.303122" G="0.169218" T="0.468847"/>
      <pos A="0.0678225" C="0.711331" G="0.14321" T="0.077636"/>
      <pos A="0.934264" C="0.00636282" G="0.0541157" T="0.00525743"/>
      <pos A="0.986217" C="0.000614791" G="0.0116687" T="0.0014991"/>
      <pos A="0.00553378" C="0.000448983" G="0.988926" T="0.00509162"/>
      <pos A="0.00243868" C="0.00155437" G="0.993789" T="0.00221761"/>
      <pos A="0.0388613" C="0.0402052" G="0.0884513" T="0.832482"/>
      <pos A="0.00188599" C="0.876694" G="0.0717641" T="0.0496563"/>
      <pos A="0.927725" C="0.00492581" G="0.060876" T="0.00647336"/>
    </motif>
    <motif db="0" id="ERR3_HUMAN.H11MO.0.B" length="9" nsites="14" evalue="1.0e+000"
        url="http://hocomoco.autosome.ru/motif/ERR3_HUMAN.H11MO.0.B">
      <pos A="0.0710457" C="0.00177305" G="0.148015" T="0.779166"/>
      <pos A="0.0710457" C="0.709893" G="0.0710457" T="0.148015"/>
      <pos A="0.786863" C="0.00177305" G="0.209591" T="0.00177305"/>
      <pos A="0.994681" C="0.00177305" G="0.00177305" T="0.00177305"/>
      <pos A="0.00177305" C="0.0710457" G="0.856136" T="0.0710457"/>
      <pos A="0.00177305" C="0.0710457" G="0.925408" T="0.00177305"/>
      <pos A="0.0710457" C="0.00177305" G="0.00177305" T="0.925408"/>
      <pos A="0.0710457" C="0.786863" G="0.00177305" T="0.140318"/>
      <pos A="0.821499" C="0.0364094" G="0.105682" T="0.0364094"/>
    </motif>
    <motif db="0" id="ESR1_HUMAN.H11MO.1.A" length="10" nsites="500" evalue="1.0e+000"
        url="http://hocomoco.autosome.ru/motif/ESR1_HUMAN.H11MO.1.A">
      <pos A="0.122026" C="0.545941" G="0.120026" T="0.212008"/>
      <pos A="0.34998" C="0.325985" G="0.118026" T="0.206009"/>
      <pos A="0.631924" C="0.0160468" G="0.34798" T="0.00404919"/>
      <pos A="0.00604879" C="4.999e-05" G="0.965857" T="0.0280444"/>
      <pos A="0.00604879" C="4.999e-05" G="0.991852" T="0.00204959"/>
      <pos A="0.0380424" C="0.00404919" G="0.10203" T="0.855879"/>
      <pos A="0.00404919" C="0.973855" G="0.020046" T="0.00204959"/>
      <pos A="0.993851" C="0.00204959" G="0.00404919" T="4.999e-05"/>
      <pos A="0.0680364" C="0.443961" G="0.369976" T="0.118026"/>
      <pos A="0.317986" C="0.335983" G="0.246001" T="0.10003"/>
    </motif>
    <motif db="0" id="ESR2_HUMAN.H11MO.1.A" length="7" nsites="500" evalue="1.0e+000"
        url="http://hocomoco.autosome.ru/motif/ESR2_HUMAN.H11MO.1.A">
      <pos A="0.693911" C="0.0340432" G="0.261998" T="0.010048"/>
      <pos A="0.0160468" C="0.00204959" G="0.945861" T="0.0360428"/>
      <pos A="0.00204959" C="0.010048" G="0.981854" T="0.00604879"/>
      <pos A="0.0180464" C="0.0160468" G="0.104029" T="0.861878"/>
      <pos A="0.00204959" C="0.991852" G="0.00204959" T="0.00404919"/>
      <pos A="0.94986" C="0.00604879" G="0.040042" T="0.00404919"/>
      <pos A="0.070036" C="0.459958" G="0.39997" T="0.070036"/>
    </motif>
    <motif db="0" id="ETS2_HUMAN.H11MO.0.B" length="13" nsites="500" evalue="1.0e+000"
        url="http://hocomoco.autosome.ru/motif/ETS2_HUMAN.H11MO.0.B">
      <pos A="0.230004" C="0.140022" G="0.435963" T="0.194011"/>
      <pos A="0.317986" C="0.146021" G="0.345981" T="0.190012"/>
      <pos A="0.321986" C="0.279994" G="0.29799" T="0.10003"/>
      <pos A="0.473955" C="0.0760348" G="0.365977" T="0.0840332"/>
      <pos A="0.192012" C="0.00804839" G="0.7519" T="0.0480404"/>
      <pos A="0.00404919" C="0.010048" G="0.967856" T="0.0180464"/>
      <pos A="0.981854" C="0.0160468" G="4.999e-05" T="0.00204959"/>
      <pos A="0.953859" C="0.0180464" G="0.0240452" T="0.00404919"/>
      <pos A="0.381974" C="0.0840332" G="0.519946" T="0.0140472"/>
      <pos A="0.391972" C="0.261998" G="0.19801" T="0.14802"/>
      <pos A="0.421966" C="0.0480404" G="0.459958" T="0.070036"/>
      <pos A="0.329984" C="0.0860328" G="0.495951" T="0.0880324"/>
      <pos A="0.495951" C="0.10003" G="0.319986" T="0.0840332"/>
    </motif>
    <motif db="0" id="ETV5_HUMAN.H11MO.0.C" length="14" nsites="500" evalue="1.0e+000"
        url="http://hocomoco.autosome.ru/motif/ETV5_HUMAN.H11MO.0.C">
      <pos A="0.327984" C="0.180014" G="0.381974" T="0.110028"/>
      <pos A="0.455959" C="0.0880324" G="0.327984" T="0.128024"/>
      <pos A="0.29799" C="0.0980304" G="0.493951" T="0.110028"/>
      <pos A="0.20001" C="0.417966" G="0.345981" T="0.0360428"/>
      <pos A="0.839882" C="0.0360428" G="0.0840332" T="0.040042"/>
      <pos A="0.0160468" C="0.00604879" G="0.961858" T="0.0160468"/>
      <pos A="0.0440412" C="0.0160468" G="0.935863" T="0.00404919"/>
      <pos A="0.793891" C="0.0680364" G="0.10203" T="0.0360428"/>
      <pos A="0.945861" C="0.00604879" G="0.0120476" T="0.0360428"/>
      <pos A="0.371976" C="0.0620376" G="0.54794" T="0.0180464"/>
      <pos A="0.228004" C="0.10003" G="0.232004" T="0.439962"/>
      <pos A="0.218006" C="0.106029" G="0.537942" T="0.138022"/>
      <pos A="0.405969" C="0.120026" G="0.385973" T="0.0880324"/>
      <pos A="0.271996" C="0.216007" G="0.373975" T="0.138022"/>
    </motif>
    <motif db="0" id="FEV_HUMAN.H11MO.0.B" length="10" nsites="498" evalue="1.0e+000"
        url="http://hocomoco.autosome.ru/motif/FEV_HUMAN.H11MO.0.B">
      <pos A="0.224905" C="0.204828" G="0.520026" T="0.0502409"/>
      <pos A="0.255019" C="0.530064" G="0.134561" T="0.0803554"/>
      <pos A="0.281118" C="0.321271" G="0.355401" T="0.0422104"/>
      <pos A="0.317256" C="0.012096" G="0.658552" T="0.012096"/>
      <pos A="0.0321723" C="0.00607308" G="0.947651" T="0.0141036"/>
      <pos A="0.967727" C="0.0221341" G="0.00406545" T="0.00607308"/>
      <pos A="0.672606" C="0.0582714" G="0.251004" T="0.0181189"/>
      <pos A="0.18676" C="0.132554" G="0.602339" T="0.0783477"/>
      <pos A="0.154638" C="0.387523" G="0.0883859" T="0.369454"/>
      <pos A="0.0723248" C="0.230928" G="0.58427" T="0.112477"/>
    </motif>
    <motif db="0" id="FLI1_HUMAN.H11MO.0.A" length="18" nsites="497" evalue="1.0e+000"
        url="http://hocomoco.autosome.ru/motif/FLI1_HUMAN.H11MO.0.A">
      <pos A="0.209264" C="0.227369" G="0.440606" T="0.122762"/>
      <pos A="0.315882" C="0.148914" G="0.432559" T="0.102645"/>
      <pos A="0.446641" C="0.086552" G="0.37422" T="0.092587"/>
      <pos A="0.201217" C="0.0543653" G="0.653842" T="0.0905753"/>
      <pos A="0.299789" C="0.0362603" G="0.635737" T="0.0282136"/>
      <pos A="0.422501" C="0.388302" G="0.183112" T="0.00608529"/>
      <pos A="0.915359" C="0.0342486" G="0.0402836" T="0.0101086"/>
      <pos A="0.00407363" C="0.00407363" G="0.981744" T="0.0101086"/>
      <pos A="0.00206196" C="0.0121203" G="0.985767" T="5.02917e-05"/>
      <pos A="0.937487" C="0.0181553" G="0.044307" T="5.02917e-05"/>
      <pos A="0.957604" C="0.00206196" G="0.026202" T="0.014132"/>
      <pos A="0.146902" C="0.0282136" G="0.822822" T="0.00206196"/>
      <pos A="0.134832" C="0.171042" G="0.500956" T="0.19317"/>
      <pos A="0.41043" C="0.124774" G="0.402384" T="0.062412"/>
      <pos A="0.394337" C="0.0764937" G="0.474804" T="0.0543653"/>
      <pos A="0.3018" C="0.12075" G="0.509002" T="0.068447"/>
      <pos A="0.24145" C="0.150925" G="0.529119" T="0.0785053"/>
      <pos A="0.388302" C="0.130809" G="0.364162" T="0.116727"/>
    </motif>
    <motif db="0" id="FOXD3_HUMAN.H11MO.0.D" length="15" nsites="465" evalue="1.0e+000"
        url="http://hocomoco.autosome.ru/motif/FOXD3_HUMAN.H11MO.0.D">
      <pos A="0.157009" C="0.17636" G="0.298914" T="0.367717"/>
      <pos A="0.118308" C="0.217211" G="0.266663" T="0.397818"/>
      <pos A="0.135508" C="0.00650398" G="0.0559557" T="0.802032"/>
      <pos A="0.0387551" C="0.0688562" G="0.872984" T="0.0194044"/>
      <pos A="0.092507" C="0.0516556" G="0.036605" T="0.819232"/>
      <pos A="0.036605" C="0.111858" G="0.0495055" T="0.802032"/>
      <pos A="0.0538056" C="5.37519e-05" G="0.0946571" T="0.851484"/>
      <pos A="0.339766" C="0.200011" G="0.225812" T="0.234412"/>
      <pos A="0.0581058" C="0.599925" G="0.0624059" T="0.279564"/>
      <pos A="0.294614" C="0.202161" G="0.0409052" T="0.46232"/>
      <pos A="0.109708" C="0.223662" G="0.0710062" T="0.595625"/>
      <pos A="0.404268" C="0.0473554" G="0.146259" T="0.402118"/>
      <pos A="0.230112" C="0.141959" G="0.427919" T="0.200011"/>
      <pos A="0.101107" C="0.363416" G="0.348366" T="0.18711"/>
      <pos A="0.356966" C="0.292464" G="0.111858" T="0.238712"/>
    </motif>
    <motif db="0" id="FOXF1_HUMAN.H11MO.0.D" length="11" nsites="8" evalue="1.0e+000"
        url="http://hocomoco.autosome.ru/motif/FOXF1_HUMAN.H11MO.0.D">
      <pos A="0.413399" C="0.151961" G="0.151961" T="0.28268"/>
      <pos A="0.00308642" C="0.00308642" G="0.00308642" T="0.990741"/>
      <pos A="0.133805" C="0.00308642" G="0.860022" T="0.00308642"/>
      <pos A="0.00308642" C="0.00308642" G="0.00308642" T="0.990741"/>
      <pos A="0.00308642" C="0.00308642" G="0.00308642" T="0.990741"/>
      <pos A="0.00308642" C="0.00308642" G="0.00308642" T="0.990741"/>
      <pos A="0.729303" C="0.0684459" G="0.199165" T="0.00308642"/>
      <pos A="0.00308642" C="0.133805" G="0.00308642" T="0.860022"/>
      <pos A="0.0212418" C="0.151961" G="0.151961" T="0.674837"/>
      <pos A="0.264524" C="0.170116" G="0.00308642" T="0.562273"/>
      <pos A="0.431554" C="0.00308642" G="0.0393972" T="0.525962"/>
    </motif>
    <motif db="0" id="FOXO1_HUMAN.H11MO.0.A" length="12" nsites="500" evalue="1.0e+000"
        url="http://hocomoco.autosome.ru/motif/FOXO1_HUMAN.H11MO.0.A">
      <pos A="0.186013" C="0.160018" G="0.259998" T="0.393971"/>
      <pos A="0.0960308" C="0.309988" G="0.255999" T="0.337982"/>
      <pos A="0.060038" C="0.45196" G="0.253999" T="0.234003"/>
      <pos A="0.040042" C="0.477954" G="0.170016" T="0.311988"/>
      <pos A="0.00604879" C="0.0120476" G="0.0140472" T="0.967856"/>
      <pos A="0.0320436" C="0.0340432" G="0.917866" T="0.0160468"/>
      <pos A="0.00404919" C="0.186013" G="0.0160468" T="0.793891"/>
      <pos A="0.010048" C="0.030044" G="0.0620376" T="0.89787"/>
      <pos A="0.0120476" C="0.040042" G="0.222006" T="0.725905"/>
      <pos A="0.403969" C="0.224005" G="0.0520396" T="0.319986"/>
      <pos A="0.00604879" C="0.691912" G="0.0520396" T="0.25"/>
      <pos A="0.226005" C="0.263997" G="0.176015" T="0.333983"/>
    </motif>
    <motif db="0" id="GATA1_HUMAN.H11MO.0.A" length="19" nsites="500" evalue="1.0e+000"
        url="http://hocomoco.autosome.ru/motif/GATA1_HUMAN.H11MO.0.A">
      <pos A="0.192012" C="0.403969" G="0.206009" T="0.19801"/>
      <pos A="0.116027" C="0.144021" G="0.190012" T="0.54994"/>
      <pos A="0.0560388" C="0.0780344" G="0.639922" T="0.226005"/>
      <pos A="0.118026" C="0.206009" G="0.389972" T="0.285993"/>
      <pos A="0.194011" C="0.313987" G="0.281994" T="0.210008"/>
      <pos A="0.267996" C="0.246001" G="0.277994" T="0.208008"/>
      <pos A="0.224005" C="0.210008" G="0.367976" T="0.19801"/>
      <pos A="0.261998" C="0.168016" G="0.339982" T="0.230004"/>
      <pos A="0.214007" C="0.224005" G="0.313987" T="0.248"/>
      <pos A="0.331984" C="0.188012" G="0.323985" T="0.156019"/>
      <pos A="0.184013" C="0.387972" G="0.321986" T="0.106029"/>
      <pos A="0.719906" C="0.020046" G="0.00804839" T="0.252"/>
      <pos A="0.00604879" C="4.999e-05" G="0.993851" T="4.999e-05"/>
      <pos A="0.995851" C="4.999e-05" G="4.999e-05" T="0.00404919"/>
      <pos A="0.00204959" C="4.999e-05" G="0.0120476" T="0.985853"/>
      <pos A="0.945861" C="0.00404919" G="0.0140472" T="0.0360428"/>
      <pos A="0.857878" C="0.0160468" G="0.090032" T="0.0360428"/>
      <pos A="0.214007" C="0.154019" G="0.553939" T="0.0780344"/>
      <pos A="0.35198" C="0.188012" G="0.345981" T="0.114027"/>
    </motif>
    <motif db="0" id="GATA1_HUMAN.H11MO.1.A" length="11" nsites="500" evalue="1.0e+000"
        url="http://hocomoco.autosome.ru/motif/GATA1_HUMAN.H11MO.1.A">
      <pos A="0.345981" C="0.116027" G="0.303989" T="0.234003"/>
      <pos A="0.15202" C="0.441962" G="0.305989" T="0.10003"/>
      <pos A="0.69991" C="0.0140472" G="0.00804839" T="0.277994"/>
      <pos A="4.999e-05" C="4.999e-05" G="0.99785" T="0.00204959"/>
      <pos A="0.99985" C="4.999e-05" G="4.999e-05" T="4.999e-05"/>
      <pos A="0.00604879" C="0.00804839" G="4.999e-05" T="0.985853"/>
      <pos A="0.969856" C="0.00804839" G="0.00604879" T="0.0160468"/>
      <pos A="0.921866" C="0.00404919" G="0.0580384" T="0.0160468"/>
      <pos A="0.140022" C="0.174015" G="0.663917" T="0.0220456"/>
      <pos A="0.371976" C="0.20001" G="0.339982" T="0.0880324"/>
      <pos A="0.339982" C="0.216007" G="0.321986" T="0.122026"/>
    </motif>
    <motif db="0" id="GATA2_HUMAN.H11MO.0.A" length="19" nsites="500" evalue="1.0e+000"
        url="http://hocomoco.autosome.ru/motif/GATA2_HUMAN.H11MO.0.A">
      <pos A="0.132024" C="0.45196" G="0.226005" T="0.190012"/>
      <pos A="0.124025" C="0.104029" G="0.158018" T="0.613927"/>
      <pos A="0.080034" C="0.05004" G="0.65192" T="0.218006"/>
      <pos A="0.132024" C="0.222006" G="0.413967" T="0.232004"/>
      <pos A="0.271996" C="0.156019" G="0.289992" T="0.281994"/>
      <pos A="0.303989" C="0.158018" G="0.305989" T="0.232004"/>
      <pos A="0.248" C="0.19801" G="0.367976" T="0.186013"/>
      <pos A="0.269996" C="0.196011" G="0.275995" T="0.257998"/>
      <pos A="0.222006" C="0.224005" G="0.267996" T="0.285993"/>
      <pos A="0.325985" C="0.114027" G="0.343981" T="0.216007"/>
      <pos A="0.192012" C="0.337982" G="0.371976" T="0.0980304"/>
      <pos A="0.773895" C="0.00404919" G="0.00804839" T="0.214007"/>
      <pos A="4.999e-05" C="4.999e-05" G="0.995851" T="0.00404919"/>
      <pos A="0.985853" C="4.999e-05" G="0.00804839" T="0.00604879"/>
      <pos A="0.00604879" C="0.00204959" G="0.0160468" T="0.975855"/>
      <pos A="0.965857" C="0.00604879" G="4.999e-05" T="0.0280444"/>
      <pos A="0.843881" C="0.010048" G="0.114027" T="0.0320436"/>
      <pos A="0.140022" C="0.168016" G="0.627924" T="0.0640372"/>
      <pos A="0.343981" C="0.192012" G="0.389972" T="0.0740352"/>
    </motif>
    <motif db="0" id="GATA2_HUMAN.H11MO.1.A" length="11" nsites="500" evalue="1.0e+000"
        url="http://hocomoco.autosome.ru/motif/GATA2_HUMAN.H11MO.1.A">
      <pos A="0.34998" C="0.116027" G="0.331984" T="0.20201"/>
      <pos A="0.164017" C="0.435963" G="0.34798" T="0.0520396"/>
      <pos A="0.7519" C="0.010048" G="0.00604879" T="0.232004"/>
      <pos A="4.999e-05" C="0.00204959" G="0.993851" T="0.00404919"/>
      <pos A="0.977854" C="0.0140472" G="0.00604879" T="0.00204959"/>
      <pos A="0.0160468" C="0.040042" G="0.0480404" T="0.895871"/>
      <pos A="0.861878" C="0.05004" G="0.030044" T="0.0580384"/>
      <pos A="0.769896" C="0.0220456" G="0.186013" T="0.0220456"/>
      <pos A="0.14802" C="0.240002" G="0.567936" T="0.0440412"/>
      <pos A="0.417966" C="0.174015" G="0.369976" T="0.0380424"/>
      <pos A="0.417966" C="0.144021" G="0.273995" T="0.164017"/>
    </motif>
    <motif db="0" id="GATA5_HUMAN.H11MO.0.D" length="17" nsites="13" evalue="1.0e+000"
        url="http://hocomoco.autosome.ru/motif/GATA5_HUMAN.H11MO.0.D">
      <pos A="0.309884" C="0.0789023" G="0.0874572" T="0.523756"/>
      <pos A="0.395433" C="0.292774" G="0.23289" T="0.0789023"/>
      <pos A="0.703409" C="0.138787" G="0.0789023" T="0.0789023"/>
      <pos A="0.301329" C="0.164451" G="0.318439" T="0.21578"/>
      <pos A="0.523756" C="0.0019084" G="0.164451" T="0.309884"/>
      <pos A="0.0019084" C="0.0019084" G="0.994275" T="0.0019084"/>
      <pos A="0.994275" C="0.0019084" G="0.0019084" T="0.0019084"/>
      <pos A="0.0019084" C="0.0019084" G="0.0019084" T="0.994275"/>
      <pos A="0.686299" C="0.0019084" G="0.0019084" T="0.309884"/>
      <pos A="0.686299" C="0.0019084" G="0.147341" T="0.164451"/>
      <pos A="0.0789023" C="0.455317" G="0.224335" T="0.241445"/>
      <pos A="0.155896" C="0.21578" G="0.155896" T="0.472427"/>
      <pos A="0.155896" C="0.292774" G="0.147341" T="0.403988"/>
      <pos A="0.438207" C="0.0789023" G="0.309884" T="0.173006"/>
      <pos A="0.386878" C="0.0019084" G="0.532311" T="0.0789023"/>
      <pos A="0.395433" C="0.309884" G="0.0789023" T="0.21578"/>
      <pos A="0.194393" C="0.117399" G="0.271387" T="0.41682"/>
    </motif>
    <motif db="0" id="GLI1_HUMAN.H11MO.0.D" length="12" nsites="500" evalue="1.0e+000"
        url="http://hocomoco.autosome.ru/motif/GLI1_HUMAN.H11MO.0.D">
      <pos A="0.112028" C="0.391972" G="0.184013" T="0.311988"/>
      <pos A="0.0340432" C="0.471956" G="0.39997" T="0.0940312"/>
      <pos A="0.070036" C="0.0760348" G="0.0120476" T="0.841882"/>
      <pos A="0.020046" C="0.0280444" G="0.905869" T="0.0460408"/>
      <pos A="0.010048" C="0.0120476" G="0.763897" T="0.214007"/>
      <pos A="0.0120476" C="0.040042" G="0.94786" T="4.999e-05"/>
      <pos A="0.0660368" C="0.0220456" G="0.020046" T="0.891872"/>
      <pos A="0.0120476" C="0.00804839" G="0.973855" T="0.00604879"/>
      <pos A="0.0160468" C="0.00404919" G="0.937862" T="0.0420416"/>
      <pos A="0.0140472" C="0.238002" G="0.15202" T="0.595931"/>
      <pos A="0.0420416" C="0.879874" G="0.0420416" T="0.0360428"/>
      <pos A="0.116027" C="0.359978" G="0.060038" T="0.463957"/>
    </motif>
    <motif db="0" id="GLI2_HUMAN.H11MO.0.D" length="11" nsites="931" evalue="1.0e+000"
        url="http://hocomoco.autosome.ru/motif/GLI2_HUMAN.H11MO.0.D">
      <pos A="0.113104" C="0.175004" G="0.617202" T="0.0946901"/>
      <pos A="2.685e-05" C="2.685e-05" G="2.685e-05" T="0.999919"/>
      <pos A="2.685e-05" C="2.685e-05" G="0.999919" T="2.685e-05"/>
      <pos A="2.685e-05" C="2.685e-05" G="0.844765" T="0.155181"/>
      <pos A="2.685e-05" C="2.685e-05" G="0.999919" T="2.685e-05"/>
      <pos A="2.685e-05" C="2.685e-05" G="2.685e-05" T="0.999919"/>
      <pos A="2.685e-05" C="2.685e-05" G="0.999919" T="2.685e-05"/>
      <pos A="2.685e-05" C="2.685e-05" G="0.999919" T="2.685e-05"/>
      <pos A="2.685e-05" C="2.685e-05" G="2.685e-05" T="0.999919"/>
      <pos A="2.685e-05" C="0.999919" G="2.685e-05" T="2.685e-05"/>
      <pos A="0.0798932" C="0.369368" G="0.0933066" T="0.457432"/>
    </motif>
    <motif db="0" id="GLI3_HUMAN.H11MO.0.B" length="11" nsites="15" evalue="1.0e+000"
        url="http://hocomoco.autosome.ru/motif/GLI3_HUMAN.H11MO.0.B">
      <pos A="0.102706" C="0.301382" G="0.294531" T="0.301382"/>
      <pos A="0.00165563" C="0.0701644" G="0.00165563" T="0.926524"/>
      <pos A="0.00165563" C="0.00165563" G="0.926524" T="0.0701644"/>
      <pos A="0.00165563" C="0.0701644" G="0.858016" T="0.0701644"/>
      <pos A="0.00165563" C="0.00165563" G="0.995033" T="0.00165563"/>
      <pos A="0.00165563" C="0.00165563" G="0.00165563" T="0.995033"/>
      <pos A="0.00165563" C="0.00165563" G="0.995033" T="0.00165563"/>
      <pos A="0.00165563" C="0.00165563" G="0.858016" T="0.138673"/>
      <pos A="0.0701644" C="0.00165563" G="0.0701644" T="0.858016"/>
      <pos A="0.0701644" C="0.652489" G="0.0701644" T="0.207182"/>
      <pos A="0.102706" C="0.36989" G="0.171215" T="0.356189"/>
    </motif>
    <motif db="0" id="GLIS1_HUMAN.H11MO.0.D" length="13" nsites="492" evalue="1.0e+000"
        url="http://hocomoco.autosome.ru/motif/GLIS1_HUMAN.H11MO.0.D">
      <pos A="0.185989" C="0.183957" G="0.118929" T="0.511126"/>
      <pos A="0.108261" C="0.630512" G="0.0940358" T="0.167192"/>
      <pos A="0.059998" C="0.041709" G="0.850488" T="0.0478053"/>
      <pos A="0.0442491" C="0.190561" G="0.042217" T="0.722973"/>
      <pos A="0.0310404" C="0.0269762" G="0.906879" T="0.0351047"/>
      <pos A="0.0310404" C="0.0310404" G="0.912975" T="0.0249441"/>
      <pos A="0.0127515" C="0.0127515" G="0.925168" T="0.0493294"/>
      <pos A="0.0371368" C="0.0188478" G="0.910943" T="0.0330725"/>
      <pos A="0.0142756" C="0.0183398" G="0.949045" T="0.0183398"/>
      <pos A="0.0178317" C="0.0178317" G="0.944473" T="0.0198638"/>
      <pos A="0.0203719" C="0.0142756" G="0.0427251" T="0.922628"/>
      <pos A="0.302327" C="0.560404" G="0.0869234" T="0.0503455"/>
      <pos A="0.209866" C="0.108261" G="0.313503" T="0.36837"/>
    </motif>
    <motif db="0" id="GLIS3_HUMAN.H11MO.0.D" length="10" nsites="38" evalue="1.0e+000"
        url="http://hocomoco.autosome.ru/motif/GLIS3_HUMAN.H11MO.0.D">
      <pos A="0.0544505" C="0.196933" G="0.734876" T="0.0137413"/>
      <pos A="0.0268264" C="0.381578" G="0.0937058" T="0.49789"/>
      <pos A="0.0937058" C="0.000656168" G="0.852642" T="0.0529966"/>
      <pos A="0.000656168" C="0.000656168" G="0.800301" T="0.198387"/>
      <pos A="0.0268264" C="0.0268264" G="0.945691" T="0.000656168"/>
      <pos A="0.0529966" C="0.000656168" G="0.7625" T="0.183848"/>
      <pos A="0.000656168" C="0.000656168" G="0.998031" T="0.000656168"/>
      <pos A="0.0413654" C="0.0268264" G="0.852642" T="0.0791668"/>
      <pos A="0.0268264" C="0.224557" G="0.000656168" T="0.747961"/>
      <pos A="0.422287" C="0.419379" G="0.105337" T="0.0529966"/>
    </motif>
    <motif db="0" id="HAND1_HUMAN.H11MO.0.D" length="17" nsites="500" evalue="1.0e+000"
        url="http://hocomoco.autosome.ru/motif/HAND1_HUMAN.H11MO.0.D">
      <pos A="0.242002" C="0.114027" G="0.439962" T="0.204009"/>
      <pos A="0.154019" C="0.132024" G="0.495951" T="0.218006"/>
      <pos A="0.136023" C="0.265997" G="0.45196" T="0.146021"/>
      <pos A="0.0380424" C="0.40197" G="0.0520396" T="0.507948"/>
      <pos A="0.0240452" C="0.94786" G="0.00604879" T="0.0220456"/>
      <pos A="0.0160468" C="4.999e-05" G="4.999e-05" T="0.983853"/>
      <pos A="0.00204959" C="0.00204959" G="0.987852" T="0.00804839"/>
      <pos A="0.00204959" C="0.224005" G="0.613927" T="0.160018"/>
      <pos A="0.182014" C="0.303989" G="0.126025" T="0.387972"/>
      <pos A="0.192012" C="0.252" G="0.0940312" T="0.461958"/>
      <pos A="0.335983" C="0.10203" G="0.0280444" T="0.533943"/>
      <pos A="0.178014" C="0.222006" G="0.291992" T="0.307988"/>
      <pos A="0.05004" C="0.236003" G="0.0740352" T="0.639922"/>
      <pos A="0.170016" C="0.311988" G="0.39797" T="0.120026"/>
      <pos A="0.0240452" C="0.0260448" G="0.0340432" T="0.915867"/>
      <pos A="0.020046" C="0.867876" G="0.05004" T="0.0620376"/>
      <pos A="0.611928" C="0.108028" G="0.0360428" T="0.244001"/>
    </motif>
    <motif db="0" id="HES1_HUMAN.H11MO.0.D" length="13" nsites="28" evalue="1.0e+000"
        url="http://hocomoco.autosome.ru/motif/HES1_HUMAN.H11MO.0.D">
      <pos A="0.314353" C="0.355872" G="0.218861" T="0.110913"/>
      <pos A="0.420225" C="0.474199" G="0.0341044" T="0.0714709"/>
      <pos A="0.0548636" C="0.191874" G="0.698399" T="0.0548636"/>
      <pos A="0.266607" C="0.424377" G="0.237544" T="0.0714709"/>
      <pos A="0.00088968" C="0.997331" G="0.00088968" T="0.00088968"/>
      <pos A="0.976572" C="0.00088968" G="0.00088968" T="0.0216489"/>
      <pos A="0.146204" C="0.727461" G="0.125445" T="0.00088968"/>
      <pos A="0.00088968" C="0.104686" G="0.719158" T="0.175267"/>
      <pos A="0.478351" C="0.312278" G="0.117141" T="0.0922301"/>
      <pos A="0.0797746" C="0.00088968" G="0.881079" T="0.0382562"/>
      <pos A="0.34134" C="0.486655" G="0.171115" T="0.00088968"/>
      <pos A="0.183571" C="0.569692" G="0.104686" T="0.142052"/>
      <pos A="0.370403" C="0.416074" G="0.15866" T="0.0548636"/>
    </motif>
    <motif db="0" id="HES5_HUMAN.H11MO.0.D" length="12" nsites="7261" evalue="1.0e+000"
        url="http://hocomoco.autosome.ru/motif/HES5_HUMAN.H11MO.0.D">
      <pos A="0.198483" C="0.220797" G="0.154886" T="0.425834"/>
      <pos A="0.0373106" C="0.0339717" G="0.895091" T="0.0336266"/>
      <pos A="0.0243297" C="0.00203962" G="0.973045" T="0.000585845"/>
      <pos A="0.000564275" C="0.995805" G="0.00349786" T="0.000132866"/>
      <pos A="0.999127" C="3.443e-06" G="0.000607416" T="0.000262288"/>
      <pos A="3.443e-06" C="0.999127" G="0.000779979" T="8.97248e-05"/>
      <pos A="8.97248e-05" C="3.443e-06" G="0.999903" T="3.443e-06"/>
      <pos A="3.443e-06" C="8.97248e-05" G="0.00466266" T="0.995244"/>
      <pos A="0.000154436" C="6.81544e-05" G="0.999623" T="0.000154436"/>
      <pos A="0.00783352" C="0.557366" G="0.0410374" T="0.393763"/>
      <pos A="0.0542288" C="0.820334" G="0.0658118" T="0.0596255"/>
      <pos A="0.313064" C="0.0888319" G="0.491257" T="0.106847"/>
    </motif>
    <motif db="0" id="HES7_HUMAN.H11MO.0.D" length="12" nsites="320" evalue="1.0e+000"
        url="http://hocomoco.autosome.ru/motif/HES7_HUMAN.H11MO.0.D">
      <pos A="0.15706" C="0.147688" G="0.0695876" T="0.625664"/>
      <pos A="0.00554514" C="0.00242112" G="0.980241" T="0.0117932"/>
      <pos A="0.101609" C="0.0110122" G="0.885739" T="0.00164011"/>
      <pos A="0.000859107" C="0.991175" G="0.00398313" T="0.00398313"/>
      <pos A="0.994299" C="0.00398313" G="0.000859107" T="0.000859107"/>
      <pos A="0.00320212" C="0.996642" G="7.81006e-05" T="7.81006e-05"/>
      <pos A="7.81006e-05" C="0.00320212" G="0.996642" T="7.81006e-05"/>
      <pos A="7.81006e-05" C="7.81006e-05" G="7.81006e-05" T="0.999766"/>
      <pos A="0.00320212" C="0.00632615" G="0.990394" T="7.81006e-05"/>
      <pos A="0.00398313" C="0.969306" G="0.00398313" T="0.0227273"/>
      <pos A="0.00476414" C="0.988832" G="0.00164011" T="0.00476414"/>
      <pos A="0.21095" C="0.0984848" G="0.57646" T="0.114105"/>
    </motif>
    <motif db="0" id="HESX1_HUMAN.H11MO.0.D" length="16" nsites="8" evalue="1.0e+000"
        url="http://hocomoco.autosome.ru/motif/HESX1_HUMAN.H11MO.0.D">
      <pos A="0.436949" C="0.19709" G="0.182981" T="0.182981"/>
      <pos A="0.00308642" C="0.257055" G="0.35582" T="0.384039"/>
      <pos A="0.00308642" C="0.511023" G="0.482804" T="0.00308642"/>
      <pos A="0.130071" C="0.511023" G="0.00308642" T="0.35582"/>
      <pos A="0.00308642" C="0.00308642" G="0.990741" T="0.00308642"/>
      <pos A="0.14418" C="0.00308642" G="0.722663" T="0.130071"/>
      <pos A="0.130071" C="0.863757" G="0.00308642" T="0.00308642"/>
      <pos A="0.482804" C="0.130071" G="0.00308642" T="0.384039"/>
      <pos A="0.398148" C="0.595679" G="0.00308642" T="0.00308642"/>
      <pos A="0.271164" C="0.130071" G="0.468695" T="0.130071"/>
      <pos A="0.00308642" C="0.115961" G="0.00308642" T="0.877866"/>
      <pos A="0.384039" C="0.00308642" G="0.468695" T="0.14418"/>
      <pos A="0.369929" C="0.115961" G="0.511023" T="0.00308642"/>
      <pos A="0.271164" C="0.468695" G="0.130071" T="0.130071"/>
      <pos A="0.369929" C="0.384039" G="0.115961" T="0.130071"/>
      <pos A="0.0348325" C="0.161817" G="0.147707" T="0.655644"/>
    </motif>
    <motif db="0" id="HEY2_HUMAN.H11MO.0.D" length="17" nsites="8" evalue="1.0e+000"
        url="http://hocomoco.autosome.ru/motif/HEY2_HUMAN.H11MO.0.D">
      <pos A="0.00308642" C="0.00308642" G="0.871025" T="0.122802"/>
      <pos A="0.00308642" C="0.242518" G="0.496914" T="0.257482"/>
      <pos A="0.00308642" C="0.257482" G="0.377198" T="0.362233"/>
      <pos A="0.00308642" C="0.257482" G="0.616629" T="0.122802"/>
      <pos A="0.137767" C="0.00308642" G="0.856061" T="0.00308642"/>
      <pos A="0.00308642" C="0.856061" G="0.00308642" T="0.137767"/>
      <pos A="0.496914" C="0.00308642" G="0.122802" T="0.377198"/>
      <pos A="0.00308642" C="0.871025" G="0.122802" T="0.00308642"/>
      <pos A="0.00308642" C="0.122802" G="0.871025" T="0.00308642"/>
      <pos A="0.00308642" C="0.122802" G="0.00308642" T="0.871025"/>
      <pos A="0.00308642" C="0.00308642" G="0.990741" T="0.00308642"/>
      <pos A="0.122802" C="0.242518" G="0.631594" T="0.00308642"/>
      <pos A="0.122802" C="0.736345" G="0.137767" T="0.00308642"/>
      <pos A="0.362233" C="0.257482" G="0.122802" T="0.257482"/>
      <pos A="0.00308642" C="0.257482" G="0.122802" T="0.616629"/>
      <pos A="0.00308642" C="0.257482" G="0.362233" T="0.377198"/>
      <pos A="0.365975" C="0.261223" G="0.246259" T="0.126543"/>
    </motif>
    <motif db="0" id="HME2_HUMAN.H11MO.0.D" length="11" nsites="9518" evalue="1.0e+000"
        url="http://hocomoco.autosome.ru/motif/HME2_HUMAN.H11MO.0.D">
      <pos A="0.244325" C="0.209856" G="0.327616" T="0.218203"/>
      <pos A="0.222948" C="0.212323" G="0.360715" T="0.204014"/>
      <pos A="0.149905" C="0.152816" G="0.187179" T="0.5101"/>
      <pos A="0.52314" C="0.0291164" G="0.304896" T="0.142848"/>
      <pos A="0.626911" C="0.056187" G="0.316789" T="0.000113385"/>
      <pos A="0.000129208" C="0.000129208" G="0.0238613" T="0.97588"/>
      <pos A="0.000113385" C="0.000113385" G="0.306856" T="0.692917"/>
      <pos A="0.590944" C="0.0533394" G="0.214088" T="0.141628"/>
      <pos A="0.261311" C="0.141312" G="0.469406" T="0.127972"/>
      <pos A="0.161324" C="0.286372" G="0.320998" T="0.231306"/>
      <pos A="0.177369" C="0.218461" G="0.383176" T="0.220994"/>
    </motif>
    <motif db="0" id="HNF4G_HUMAN.H11MO.0.B" length="14" nsites="500" evalue="1.0e+000"
        url="http://hocomoco.autosome.ru/motif/HNF4G_HUMAN.H11MO.0.B">
      <pos A="0.281994" C="0.253999" G="0.353979" T="0.110028"/>
      <pos A="0.455959" C="0.0320436" G="0.39797" T="0.114027"/>
      <pos A="0.0720356" C="0.0180464" G="0.84788" T="0.0620376"/>
      <pos A="0.182014" C="0.070036" G="0.325985" T="0.421966"/>
      <pos A="0.15002" C="0.307988" G="0.277994" T="0.263997"/>
      <pos A="0.00804839" C="0.925865" G="0.010048" T="0.0560388"/>
      <pos A="0.94986" C="0.0220456" G="0.0160468" T="0.0120476"/>
      <pos A="0.845881" C="0.00804839" G="0.144021" T="0.00204959"/>
      <pos A="0.921866" C="4.999e-05" G="0.0680364" T="0.010048"/>
      <pos A="0.00804839" C="0.00604879" G="0.967856" T="0.0180464"/>
      <pos A="0.0160468" C="0.00804839" G="0.381974" T="0.593931"/>
      <pos A="0.0420416" C="0.495951" G="0.128024" T="0.333983"/>
      <pos A="0.0180464" C="0.835883" G="0.0160468" T="0.130024"/>
      <pos A="0.70191" C="0.0640372" G="0.130024" T="0.104029"/>
    </motif>
    <motif db="0" id="HSF2_HUMAN.H11MO.0.A" length="14" nsites="1040" evalue="1.0e+000"
        url="http://hocomoco.autosome.ru/motif/HSF2_HUMAN.H11MO.0.A">
      <pos A="0.341384" C="0.261789" G="0.308828" T="0.0879987"/>
      <pos A="0.0672304" C="0.0841044" G="0.76643" T="0.082235"/>
      <pos A="0.750249" C="0.0685822" G="0.117074" T="0.0640954"/>
      <pos A="0.692726" C="0.0605972" G="0.110659" T="0.136017"/>
      <pos A="0.120993" C="0.230402" G="0.280195" T="0.36841"/>
      <pos A="0.304399" C="0.189927" G="0.415802" T="0.0898721"/>
      <pos A="0.0960618" C="0.0362036" G="0.0787546" T="0.78898"/>
      <pos A="0.0645634" C="0.0485366" G="0.0926637" T="0.794236"/>
      <pos A="0.0443109" C="0.795042" G="0.120612" T="0.0400342"/>
      <pos A="0.0677177" C="0.137609" G="0.161993" T="0.632681"/>
      <pos A="0.581977" C="0.177813" G="0.174571" T="0.0656385"/>
      <pos A="0.016886" C="0.119136" G="0.810075" T="0.0539034"/>
      <pos A="0.72526" C="0.0617303" G="0.114401" T="0.0986084"/>
      <pos A="0.550751" C="0.162443" G="0.138533" T="0.148273"/>
    </motif>
    <motif db="0" id="HTF4_HUMAN.H11MO.0.A" length="10" nsites="500" evalue="1.0e+000"
        url="http://hocomoco.autosome.ru/motif/HTF4_HUMAN.H11MO.0.A">
      <pos A="0.295991" C="0.120026" G="0.261998" T="0.321986"/>
      <pos A="0.142022" C="0.339982" G="0.493951" T="0.0240452"/>
      <pos A="0.0220456" C="0.94786" G="0.0220456" T="0.00804839"/>
      <pos A="0.843881" C="0.0140472" G="0.00604879" T="0.136023"/>
      <pos A="0.0140472" C="0.120026" G="0.837882" T="0.0280444"/>
      <pos A="0.0560388" C="0.609928" G="0.317986" T="0.0160468"/>
      <pos A="0.0180464" C="4.999e-05" G="0.010048" T="0.971856"/>
      <pos A="0.00404919" C="0.00804839" G="0.939862" T="0.0480404"/>
      <pos A="0.0980304" C="0.0320436" G="0.317986" T="0.55194"/>
      <pos A="0.0180464" C="0.160018" G="0.673915" T="0.14802"/>
    </motif>
    <motif db="0" id="HXA7_HUMAN.H11MO.0.D" length="15" nsites="19" evalue="1.0e+000"
        url="http://hocomoco.autosome.ru/motif/HXA7_HUMAN.H11MO.0.D">
      <pos A="0.356791" C="0.245611" G="0.304127" T="0.0934709"/>
      <pos A="0.522097" C="0.264629" G="0.0539729" T="0.159301"/>
      <pos A="0.211965" C="0.0539729" G="0.0013089" T="0.732753"/>
      <pos A="0.153449" C="0.685941" G="0.0539729" T="0.106637"/>
      <pos A="0.416769" C="0.159301" G="0.264629" T="0.159301"/>
      <pos A="0.732753" C="0.159301" G="0.0013089" T="0.106637"/>
      <pos A="0.159301" C="0.153449" G="0.159301" T="0.527949"/>
      <pos A="0.522097" C="0.317293" G="0.0013089" T="0.159301"/>
      <pos A="0.0013089" C="0.0539729" G="0.838081" T="0.106637"/>
      <pos A="0.791269" C="0.100785" G="0.106637" T="0.0013089"/>
      <pos A="0.0013089" C="0.106637" G="0.211965" T="0.680089"/>
      <pos A="0.0539729" C="0.0013089" G="0.0539729" T="0.890745"/>
      <pos A="0.211965" C="0.153449" G="0.633277" T="0.0013089"/>
      <pos A="0.211965" C="0.153449" G="0.527949" T="0.106637"/>
      <pos A="0.383123" C="0.277795" G="0.172467" T="0.166615"/>
    </motif>
    <motif db="0" id="HXB1_HUMAN.H11MO.0.D" length="10" nsites="15" evalue="1.0e+000"
        url="http://hocomoco.autosome.ru/motif/HXB1_HUMAN.H11MO.0.D">
      <pos A="0.307601" C="0.00165563" G="0.0696434" T="0.6211"/>
      <pos A="0.00165563" C="0.00165563" G="0.995033" T="0.00165563"/>
      <pos A="0.995033" C="0.00165563" G="0.00165563" T="0.00165563"/>
      <pos A="0.00165563" C="0.00165563" G="0.00165563" T="0.995033"/>
      <pos A="0.00165563" C="0.00165563" G="0.6211" T="0.375589"/>
      <pos A="0.00165563" C="0.00165563" G="0.995033" T="0.00165563"/>
      <pos A="0.995033" C="0.00165563" G="0.00165563" T="0.00165563"/>
      <pos A="0.00165563" C="0.00165563" G="0.00165563" T="0.995033"/>
      <pos A="0.00165563" C="0.171625" G="0.825064" T="0.00165563"/>
      <pos A="0.0696434" C="0.0696434" G="0.859057" T="0.00165563"/>
    </motif>
    <motif db="0" id="HXC10_HUMAN.H11MO.0.D" length="19" nsites="8980" evalue="1.0e+000"
        url="http://hocomoco.autosome.ru/motif/HXC10_HUMAN.H11MO.0.D">
      <pos A="0.234693" C="0.162725" G="0.18171" T="0.420872"/>
      <pos A="0.310597" C="0.114299" G="0.119065" T="0.456039"/>
      <pos A="0.42012" C="0.0660397" G="0.0691729" T="0.444668"/>
      <pos A="0.39671" C="0.0458541" G="0.0488348" T="0.508602"/>
      <pos A="0.42914" C="0.0408564" G="0.0917172" T="0.438286"/>
      <pos A="0.471936" C="0.0571737" G="0.16006" T="0.310831"/>
      <pos A="0.410822" C="0.163883" G="0.195754" T="0.229541"/>
      <pos A="0.295694" C="0.187922" G="0.216997" T="0.299386"/>
      <pos A="0.253352" C="0.193965" G="0.216088" T="0.336594"/>
      <pos A="0.247208" C="0.139666" G="0.201695" T="0.41143"/>
      <pos A="0.0931916" C="0.102039" G="0.124499" T="0.68027"/>
      <pos A="0.0225628" C="0.0133644" G="0.0946819" T="0.869391"/>
      <pos A="0.000594755" C="0.0131897" G="0.00844149" T="0.977774"/>
      <pos A="0.370085" C="0.0164393" G="0.0142794" T="0.599196"/>
      <pos A="0.987531" C="0.00460824" G="0.00778436" T="7.62601e-05"/>
      <pos A="0.0400997" C="0.17204" G="0.0546661" T="0.733195"/>
      <pos A="0.115705" C="0.0918097" G="0.393457" T="0.399029"/>
      <pos A="0.471773" C="0.0897992" G="0.317194" T="0.121235"/>
      <pos A="0.167595" C="0.426743" G="0.202757" T="0.202905"/>
    </motif>
    <motif db="0" id="HXD11_HUMAN.H11MO.0.D" length="11" nsites="124" evalue="1.0e+000"
        url="http://hocomoco.autosome.ru/motif/HXD11_HUMAN.H11MO.0.D">
      <pos A="0.328566" C="0.135173" G="0.191579" T="0.344682"/>
      <pos A="0.262087" C="0.117043" G="0.100927" T="0.519944"/>
      <pos A="0.0324335" C="0.0243755" G="0.104956" T="0.838235"/>
      <pos A="0.00020145" C="0.0163175" G="0.0968977" T="0.886583"/>
      <pos A="0.241942" C="0.00020145" G="0.00020145" T="0.757655"/>
      <pos A="0.830177" C="0.00020145" G="0.145246" T="0.0243755"/>
      <pos A="0.00825947" C="0.282232" G="0.00020145" T="0.709307"/>
      <pos A="0.02639" C="0.02639" G="0.469581" T="0.477639"/>
      <pos A="0.455479" C="0.100927" G="0.278203" T="0.165391"/>
      <pos A="0.239927" C="0.368856" G="0.167405" T="0.223811"/>
      <pos A="0.260073" C="0.22784" G="0.171434" T="0.340653"/>
    </motif>
    <motif db="0" id="IKZF1_HUMAN.H11MO.0.C" length="8" nsites="60" evalue="1.0e+000"
        url="http://hocomoco.autosome.ru/motif/IKZF1_HUMAN.H11MO.0.C">
      <pos A="0.0427902" C="0.286018" G="0.237711" T="0.43348"/>
      <pos A="0.0580449" C="0.0885543" G="0.000415973" T="0.852985"/>
      <pos A="0.0563499" C="0.000415973" G="0.942818" T="0.000415973"/>
      <pos A="0.0190606" C="0.0309254" G="0.949598" T="0.000415973"/>
      <pos A="0.000415973" C="0.0173657" G="0.981802" T="0.000415973"/>
      <pos A="0.849595" C="0.000415973" G="0.149573" T="0.000415973"/>
      <pos A="0.320765" C="0.0309254" G="0.532636" T="0.115674"/>
      <pos A="0.415683" C="0.0394002" G="0.368224" T="0.176693"/>
    </motif>
    <motif db="0" id="IRF3_HUMAN.H11MO.0.B" length="20" nsites="500" evalue="1.0e+000"
        url="http://hocomoco.autosome.ru/motif/IRF3_HUMAN.H11MO.0.B">
      <pos A="0.29999" C="0.0780344" G="0.513947" T="0.108028"/>
      <pos A="0.603929" C="0.0440412" G="0.29999" T="0.0520396"/>
      <pos A="0.677914" C="0.0660368" G="0.214007" T="0.0420416"/>
      <pos A="0.719906" C="0.0740352" G="0.110028" T="0.0960308"/>
      <pos A="0.305989" C="0.108028" G="0.455959" T="0.130024"/>
      <pos A="0.224005" C="0.0540392" G="0.557938" T="0.164017"/>
      <pos A="0.20201" C="0.0540392" G="0.731904" T="0.0120476"/>
      <pos A="0.819886" C="0.0180464" G="0.14802" T="0.0140472"/>
      <pos A="0.815887" C="0.0360428" G="0.126025" T="0.0220456"/>
      <pos A="0.89987" C="0.0160468" G="0.030044" T="0.0540392"/>
      <pos A="0.224005" C="0.261998" G="0.445961" T="0.0680364"/>
      <pos A="0.291992" C="0.0880324" G="0.40197" T="0.218006"/>
      <pos A="0.20001" C="0.00604879" G="0.783893" T="0.010048"/>
      <pos A="0.673915" C="0.0240452" G="0.289992" T="0.0120476"/>
      <pos A="0.879874" C="0.0360428" G="0.0720356" T="0.0120476"/>
      <pos A="0.941862" C="0.00404919" G="0.040042" T="0.0140472"/>
      <pos A="0.0960308" C="0.313987" G="0.54794" T="0.0420416"/>
      <pos A="0.265997" C="0.142022" G="0.273995" T="0.317986"/>
      <pos A="0.228004" C="0.122026" G="0.585933" T="0.0640372"/>
      <pos A="0.681914" C="0.070036" G="0.178014" T="0.070036"/>
    </motif>
    <motif db="0" id="IRX2_HUMAN.H11MO.0.D" length="19" nsites="19306" evalue="1.0e+000"
        url="http://hocomoco.autosome.ru/motif/IRX2_HUMAN.H11MO.0.D">
      <pos A="0.409626" C="0.178973" G="0.237918" T="0.173483"/>
      <pos A="0.174687" C="0.429166" G="0.204574" T="0.191573"/>
      <pos A="0.42229" C="0.128186" G="0.222353" T="0.22717"/>
      <pos A="0.151534" C="0.156403" G="0.305009" T="0.387055"/>
      <pos A="0.129986" C="0.0788106" G="0.640757" T="0.150446"/>
      <pos A="0.177652" C="0.100734" G="0.434514" T="0.2871"/>
      <pos A="0.139271" C="0.212615" G="0.361377" T="0.286737"/>
      <pos A="0.285908" C="0.049092" G="0.24763" T="0.417369"/>
      <pos A="0.0808307" C="0.039393" G="0.447658" T="0.432119"/>
      <pos A="0.138869" C="0.0292667" G="0.636691" T="0.195173"/>
      <pos A="0.224619" C="0.0283084" G="0.386485" T="0.360587"/>
      <pos A="0.0672857" C="0.729926" G="0.0462561" T="0.156532"/>
      <pos A="0.493084" C="0.00127032" G="0.45838" T="0.0472661"/>
      <pos A="0.00132212" C="0.00588027" G="0.333393" T="0.659404"/>
      <pos A="0.00119263" C="0.00103724" G="0.996992" T="0.000778251"/>
      <pos A="0.0509308" C="0.0562659" G="0.129714" T="0.763089"/>
      <pos A="0.336605" C="0.0830579" G="0.232026" T="0.348311"/>
      <pos A="0.241065" C="0.215788" G="0.397389" T="0.145758"/>
      <pos A="0.189799" C="0.137432" G="0.414184" T="0.258585"/>
    </motif>
    <motif db="0" id="ITF2_HUMAN.H11MO.0.C" length="10" nsites="497" evalue="1.0e+000"
        url="http://hocomoco.autosome.ru/motif/ITF2_HUMAN.H11MO.0.C">
      <pos A="0.307835" C="0.0422953" G="0.382267" T="0.267602"/>
      <pos A="0.126785" C="0.146902" G="0.684017" T="0.0422953"/>
      <pos A="0.0282136" C="0.895242" G="0.0523537" T="0.0241903"/>
      <pos A="0.937487" C="0.00809696" G="0.026202" T="0.0282136"/>
      <pos A="0.0302253" C="0.104657" G="0.824834" T="0.0402836"/>
      <pos A="0.0945987" C="0.589469" G="0.299789" T="0.0161436"/>
      <pos A="0.0905753" C="0.00608529" G="0.00809696" T="0.895242"/>
      <pos A="0.00407363" C="0.014132" G="0.951569" T="0.0302253"/>
      <pos A="0.0845403" C="0.106669" G="0.460722" T="0.348069"/>
      <pos A="0.092587" C="0.273637" G="0.529119" T="0.104657"/>
    </motif>
    <motif db="0" id="KLF12_HUMAN.H11MO.0.C" length="11" nsites="452" evalue="1.0e+000"
        url="http://hocomoco.autosome.ru/motif/KLF12_HUMAN.H11MO.0.C">
      <pos A="0.37829" C="0.3429" G="0.194702" T="0.0841075"/>
      <pos A="0.247788" C="0.0310219" G="0.581785" T="0.139405"/>
      <pos A="0.0642004" C="5.52975e-05" G="0.931265" T="0.0044791"/>
      <pos A="5.52975e-05" C="0.0022672" G="0.99541" T="0.0022672"/>
      <pos A="5.52975e-05" C="5.52975e-05" G="0.999834" T="5.52975e-05"/>
      <pos A="0.0907432" C="0.87818" G="0.0022672" T="0.02881"/>
      <pos A="0.0221743" C="0.0022672" G="0.96002" T="0.0155386"/>
      <pos A="0.0044791" C="0.0089029" G="0.791916" T="0.194702"/>
      <pos A="0.0973789" C="5.52975e-05" G="0.862696" T="0.0398695"/>
      <pos A="0.0133267" C="0.006691" G="0.964444" T="0.0155386"/>
      <pos A="0.130557" C="0.800763" G="0.02881" T="0.0398695"/>
    </motif>
    <motif db="0" id="KLF13_HUMAN.H11MO.0.D" length="11" nsites="7671" evalue="1.0e+000"
        url="http://hocomoco.autosome.ru/motif/KLF13_HUMAN.H11MO.0.D">
      <pos A="0.352137" C="0.0834659" G="0.312377" T="0.252021"/>
      <pos A="0.385085" C="0.0168196" G="0.431363" T="0.166733"/>
      <pos A="0.0173736" C="0.000426927" G="0.981772" T="0.000426927"/>
      <pos A="0.00143721" C="3.25899e-06" G="0.543602" T="0.454958"/>
      <pos A="3.25899e-06" C="3.25899e-06" G="0.99999" T="3.25899e-06"/>
      <pos A="3.25899e-06" C="3.25899e-06" G="0.99999" T="3.25899e-06"/>
      <pos A="3.25899e-06" C="3.25899e-06" G="0.99999" T="3.25899e-06"/>
      <pos A="3.25899e-06" C="0.988388" G="3.25899e-06" T="0.0116052"/>
      <pos A="3.25899e-06" C="3.25899e-06" G="0.99999" T="3.25899e-06"/>
      <pos A="0.186808" C="0.186678" G="0.217703" T="0.40881"/>
      <pos A="0.203201" C="0.195119" G="0.397045" T="0.204635"/>
    </motif>
    <motif db="0" id="KLF14_HUMAN.H11MO.0.D" length="13" nsites="2224" evalue="1.0e+000"
        url="http://hocomoco.autosome.ru/motif/KLF14_HUMAN.H11MO.0.D">
      <pos A="0.34723" C="0.107133" G="0.318005" T="0.227631"/>
      <pos A="0.369487" C="0.0682411" G="0.397363" T="0.164909"/>
      <pos A="0.128153" C="0.0148487" G="0.837653" T="0.0193449"/>
      <pos A="0.016872" C="0.00608111" G="0.620262" T="0.356785"/>
      <pos A="0.00855402" C="1.12405e-05" G="0.991423" T="1.12405e-05"/>
      <pos A="1.12405e-05" C="1.12405e-05" G="0.999966" T="1.12405e-05"/>
      <pos A="1.12405e-05" C="1.12405e-05" G="0.999067" T="0.000910481"/>
      <pos A="0.00765478" C="0.956353" G="0.00765478" T="0.0283373"/>
      <pos A="0.0013601" C="0.000910481" G="0.996369" T="0.0013601"/>
      <pos A="0.0012477" C="0.00394542" G="0.092071" T="0.902736"/>
      <pos A="0.0816173" C="0.0195697" G="0.875646" T="0.0231667"/>
      <pos A="0.157041" C="0.0909469" G="0.579684" T="0.172328"/>
      <pos A="0.126354" C="0.444685" G="0.14389" T="0.28507"/>
    </motif>
    <motif db="0" id="KLF15_HUMAN.H11MO.0.A" length="19" nsites="479" evalue="1.0e+000"
        url="http://hocomoco.autosome.ru/motif/KLF15_HUMAN.H11MO.0.A">
      <pos A="0.311052" C="0.0355354" G="0.542736" T="0.110676"/>
      <pos A="0.258871" C="0.0125757" G="0.695105" T="0.0334481"/>
      <pos A="5.21812e-05" C="0.00213943" G="0.997756" T="5.21812e-05"/>
      <pos A="0.0167502" C="0.00631392" G="0.974796" T="0.00213943"/>
      <pos A="0.536475" C="0.354884" G="5.21812e-05" T="0.108589"/>
      <pos A="0.0689313" C="0.00631392" G="0.918441" T="0.00631392"/>
      <pos A="0.0125757" C="0.0146629" G="0.885045" T="0.0877166"/>
      <pos A="0.492642" C="0.0313609" G="0.423763" T="0.0522334"/>
      <pos A="0.116938" C="0.00631392" G="0.868347" T="0.00840117"/>
      <pos A="0.313139" C="0.344448" G="0.298528" T="0.0438844"/>
      <pos A="0.344448" C="0.16077" G="0.286005" T="0.208777"/>
      <pos A="0.233824" C="0.0438844" G="0.582394" T="0.139898"/>
      <pos A="0.150334" C="0.0209247" G="0.797381" T="0.0313609"/>
      <pos A="0.185817" C="0.0313609" G="0.770246" T="0.0125757"/>
      <pos A="0.256784" C="0.133636" G="0.576132" T="0.0334481"/>
      <pos A="0.177468" C="0.104415" G="0.665884" T="0.0522334"/>
      <pos A="0.277656" C="0.129461" G="0.446723" T="0.146159"/>
      <pos A="0.0877166" C="0.0939783" G="0.743112" T="0.0751931"/>
      <pos A="0.18373" C="0.0167502" G="0.730589" T="0.0689313"/>
    </motif>
    <motif db="0" id="KLF16_HUMAN.H11MO.0.D" length="19" nsites="650" evalue="1.0e+000"
        url="http://hocomoco.autosome.ru/motif/KLF16_HUMAN.H11MO.0.D">
      <pos A="0.193086" C="0.162321" G="0.449969" T="0.194624"/>
      <pos A="0.0977157" C="0.120789" G="0.529957" T="0.251538"/>
      <pos A="0.0611829" C="0.0334948" G="0.859522" T="0.0458006"/>
      <pos A="0.00811414" C="0.0219582" G="0.949508" T="0.0204199"/>
      <pos A="0.034264" C="0.00811414" G="0.920281" T="0.0373404"/>
      <pos A="0.127711" C="0.484579" G="0.0123443" T="0.375365"/>
      <pos A="0.0458006" C="0.0134979" G="0.891824" T="0.0488771"/>
      <pos A="0.0392632" C="0.0300338" G="0.565336" T="0.365367"/>
      <pos A="0.0665667" C="0.00503769" G="0.872597" T="0.0557991"/>
      <pos A="0.155399" C="0.0492617" G="0.524573" T="0.270766"/>
      <pos A="0.140017" C="0.26769" G="0.358445" T="0.233849"/>
      <pos A="0.18924" C="0.0877173" G="0.592255" T="0.130788"/>
      <pos A="0.0738733" C="0.0323412" G="0.809145" T="0.0846408"/>
      <pos A="0.0615675" C="0.0646439" G="0.78761" T="0.086179"/>
      <pos A="0.0769497" C="0.0692586" G="0.676857" T="0.176934"/>
      <pos A="0.0719505" C="0.108868" G="0.698008" T="0.121174"/>
      <pos A="0.058491" C="0.126173" G="0.710698" T="0.104638"/>
      <pos A="0.0415705" C="0.104638" G="0.713775" T="0.140017"/>
      <pos A="0.1031" C="0.14617" G="0.523035" T="0.227696"/>
    </motif>
    <motif db="0" id="KLF1_HUMAN.H11MO.0.A" length="14" nsites="489" evalue="1.0e+000"
        url="http://hocomoco.autosome.ru/motif/KLF1_HUMAN.H11MO.0.A">
      <pos A="0.33945" C="0.0327643" G="0.386475" T="0.241311"/>
      <pos A="0.00414026" C="0.00209569" G="0.989624" T="0.00414026"/>
      <pos A="0.00209569" C="0.00414026" G="0.987579" T="0.00618483"/>
      <pos A="5.11143e-05" C="5.11143e-05" G="0.997802" T="0.00209569"/>
      <pos A="0.0920568" C="0.527551" G="5.11143e-05" T="0.380341"/>
      <pos A="0.0143631" C="5.11143e-05" G="0.977356" T="0.0082294"/>
      <pos A="0.024586" C="0.010274" G="0.535729" T="0.429411"/>
      <pos A="0.038898" C="0.00414026" G="0.903752" T="0.05321"/>
      <pos A="0.024586" C="0.0225414" G="0.86286" T="0.0900123"/>
      <pos A="0.0613883" C="0.684983" G="0.167706" T="0.0859231"/>
      <pos A="0.167706" C="0.458035" G="0.0941014" T="0.280157"/>
      <pos A="0.143171" C="0.198375" G="0.472347" T="0.186107"/>
      <pos A="0.104324" C="0.202464" G="0.529595" T="0.163617"/>
      <pos A="0.112503" C="0.161572" G="0.623645" T="0.10228"/>
    </motif>
    <motif db="0" id="KLF3_HUMAN.H11MO.0.B" length="19" nsites="498" evalue="1.0e+000"
        url="http://hocomoco.autosome.ru/motif/KLF3_HUMAN.H11MO.0.B">
      <pos A="0.212859" C="0.188767" G="0.471843" T="0.126531"/>
      <pos A="0.226912" C="0.222897" G="0.461805" T="0.0883859"/>
      <pos A="0.259034" C="0.204828" G="0.42366" T="0.112477"/>
      <pos A="0.244981" C="0.18676" G="0.495935" T="0.0723248"/>
      <pos A="0.327294" C="0.246989" G="0.315248" T="0.11047"/>
      <pos A="0.345362" C="0.044218" G="0.359416" T="0.251004"/>
      <pos A="0.0341799" C="5.01907e-05" G="0.96572" T="5.01907e-05"/>
      <pos A="0.00607308" C="5.01907e-05" G="0.991819" T="0.00205782"/>
      <pos A="0.00406545" C="0.00808071" G="0.985796" T="0.00205782"/>
      <pos A="0.0863782" C="0.642491" G="5.01907e-05" T="0.27108"/>
      <pos A="0.00808071" C="0.00607308" G="0.981781" T="0.00406545"/>
      <pos A="0.00406545" C="0.0261494" G="0.724804" T="0.244981"/>
      <pos A="0.184752" C="0.0181189" G="0.754919" T="0.0422104"/>
      <pos A="0.0763401" C="0.0100883" G="0.843254" T="0.0703172"/>
      <pos A="0.0843706" C="0.6184" G="0.148615" T="0.148615"/>
      <pos A="0.182744" C="0.3815" G="0.162668" T="0.273088"/>
      <pos A="0.130546" C="0.204828" G="0.495935" T="0.168691"/>
      <pos A="0.0924011" C="0.242973" G="0.530064" T="0.134561"/>
      <pos A="0.160661" C="0.218882" G="0.481881" T="0.138577"/>
    </motif>
    <motif db="0" id="KLF4_HUMAN.H11MO.0.A" length="10" nsites="500" evalue="1.0e+000"
        url="http://hocomoco.autosome.ru/motif/KLF4_HUMAN.H11MO.0.A">
      <pos A="0.419966" C="0.020046" G="0.204009" T="0.355979"/>
      <pos A="0.00804839" C="4.999e-05" G="0.987852" T="0.00404919"/>
      <pos A="0.00204959" C="4.999e-05" G="0.991852" T="0.00604879"/>
      <pos A="0.0120476" C="0.00404919" G="0.977854" T="0.00604879"/>
      <pos A="0.0260448" C="0.443961" G="0.00404919" T="0.525945"/>
      <pos A="0.00404919" C="0.00404919" G="0.991852" T="4.999e-05"/>
      <pos A="0.00404919" C="0.00404919" G="0.437962" T="0.553939"/>
      <pos A="0.05004" C="0.0160468" G="0.885873" T="0.0480404"/>
      <pos A="0.0140472" C="0.0380424" G="0.881874" T="0.0660368"/>
      <pos A="0.0540392" C="0.627924" G="0.0680364" T="0.25"/>
    </motif>
    <motif db="0" id="KLF5_HUMAN.H11MO.0.A" length="14" nsites="500" evalue="1.0e+000"
        url="http://hocomoco.autosome.ru/motif/KLF5_HUMAN.H11MO.0.A">
      <pos A="0.421966" C="0.0340432" G="0.204009" T="0.339982"/>
      <pos A="0.0460408" C="0.00404919" G="0.943861" T="0.00604879"/>
      <pos A="0.00804839" C="0.00804839" G="0.967856" T="0.0160468"/>
      <pos A="0.0240452" C="0.0360428" G="0.929864" T="0.010048"/>
      <pos A="0.178014" C="0.184013" G="0.00804839" T="0.629924"/>
      <pos A="0.0460408" C="0.00204959" G="0.941862" T="0.010048"/>
      <pos A="0.040042" C="0.010048" G="0.543941" T="0.405969"/>
      <pos A="0.0160468" C="4.999e-05" G="0.963857" T="0.020046"/>
      <pos A="0.05004" C="0.030044" G="0.829884" T="0.090032"/>
      <pos A="0.106029" C="0.633923" G="0.110028" T="0.15002"/>
      <pos A="0.248" C="0.182014" G="0.192012" T="0.377974"/>
      <pos A="0.104029" C="0.136023" G="0.605929" T="0.154019"/>
      <pos A="0.154019" C="0.124025" G="0.50195" T="0.220006"/>
      <pos A="0.14802" C="0.210008" G="0.493951" T="0.14802"/>
    </motif>
    <motif db="0" id="KLF6_HUMAN.H11MO.0.A" length="19" nsites="496" evalue="1.0e+000"
        url="http://hocomoco.autosome.ru/motif/KLF6_HUMAN.H11MO.0.A">
      <pos A="0.155261" C="0.185497" G="0.510028" T="0.149214"/>
      <pos A="0.22178" C="0.247984" G="0.479792" T="0.0504435"/>
      <pos A="0.445525" C="0.189528" G="0.280236" T="0.0847107"/>
      <pos A="0.459635" C="0.0181919" G="0.368928" T="0.153245"/>
      <pos A="0.0484277" C="0.00609756" G="0.814402" T="0.131072"/>
      <pos A="0.0242391" C="5.03931e-05" G="0.955503" T="0.0202076"/>
      <pos A="0.0443963" C="0.0524592" G="0.891" T="0.0121447"/>
      <pos A="0.260079" C="0.457619" G="5.03931e-05" T="0.282252"/>
      <pos A="0.116962" C="0.00609756" G="0.854717" T="0.0222233"/>
      <pos A="0.0282705" C="0.0222233" G="0.689428" T="0.260079"/>
      <pos A="0.209686" C="0.0645535" G="0.68338" T="0.0423806"/>
      <pos A="0.0867265" C="0.0302862" G="0.836575" T="0.046412"/>
      <pos A="0.229843" C="0.453588" G="0.20767" T="0.108899"/>
      <pos A="0.294346" C="0.318535" G="0.13712" T="0.25"/>
      <pos A="0.0625378" C="0.157277" G="0.522123" T="0.258063"/>
      <pos A="0.147198" C="0.127041" G="0.608799" T="0.116962"/>
      <pos A="0.161308" C="0.171387" G="0.602751" T="0.0645535"/>
      <pos A="0.34877" C="0.110915" G="0.433431" T="0.106884"/>
      <pos A="0.258063" C="0.233874" G="0.455604" T="0.0524592"/>
    </motif>
    <motif db="0" id="KLF9_HUMAN.H11MO.0.C" length="15" nsites="256" evalue="1.0e+000"
        url="http://hocomoco.autosome.ru/motif/KLF9_HUMAN.H11MO.0.C">
      <pos A="0.0625732" C="0.187524" G="0.636568" T="0.113335"/>
      <pos A="0.257809" C="0.187524" G="0.460855" T="0.093811"/>
      <pos A="0.499902" C="0.136763" G="0.265619" T="0.0977157"/>
      <pos A="0.160191" C="0.0118118" G="0.800566" T="0.0274307"/>
      <pos A="0.0430496" C="0.00400234" G="0.632663" T="0.320285"/>
      <pos A="0.0157165" C="9.76181e-05" G="0.984088" T="9.76181e-05"/>
      <pos A="9.76181e-05" C="0.00400234" G="0.980184" T="0.0157165"/>
      <pos A="9.76181e-05" C="0.00790707" G="0.991898" T="9.76181e-05"/>
      <pos A="0.00790707" C="0.757614" G="0.00400234" T="0.230476"/>
      <pos A="9.76181e-05" C="9.76181e-05" G="0.999707" T="9.76181e-05"/>
      <pos A="0.00400234" C="0.0157165" G="0.261714" T="0.718567"/>
      <pos A="0.00400234" C="0.00400234" G="0.976279" T="0.0157165"/>
      <pos A="0.050859" C="0.117239" G="0.67171" T="0.160191"/>
      <pos A="0.0157165" C="0.843518" G="0.0313354" T="0.10943"/>
      <pos A="0.128954" C="0.523331" G="0.203143" T="0.144572"/>
    </motif>
    <motif db="0" id="LEF1_HUMAN.H11MO.0.A" length="14" nsites="456" evalue="1.0e+000"
        url="http://hocomoco.autosome.ru/motif/LEF1_HUMAN.H11MO.0.A">
      <pos A="0.0767924" C="0.260963" G="0.274118" T="0.388128"/>
      <pos A="0.0329423" C="0.63588" G="0.184225" T="0.146952"/>
      <pos A="0.0175948" C="0.708233" G="0.0132098" T="0.260963"/>
      <pos A="0.122835" C="0.0460973" G="0.0197873" T="0.81128"/>
      <pos A="0.00224731" C="0.138182" G="0.0351348" T="0.824435"/>
      <pos A="0.00224731" C="0.0132098" G="0.0329423" T="0.951601"/>
      <pos A="0.0439048" C="0.4254" G="0.519678" T="0.0110173"/>
      <pos A="0.456095" C="0.138182" G="0.0154023" T="0.39032"/>
      <pos A="0.278503" C="0.166685" G="0.157915" T="0.396898"/>
      <pos A="0.28508" C="0.190802" G="0.201765" T="0.322353"/>
      <pos A="0.0417123" C="0.129412" G="0.149145" T="0.67973"/>
      <pos A="0.0395198" C="0.31139" G="0.383743" T="0.265348"/>
      <pos A="0.116257" C="0.46048" G="0.0899474" T="0.333315"/>
      <pos A="0.313583" C="0.221497" G="0.103102" T="0.361818"/>
    </motif>
    <motif db="0" id="LMX1A_HUMAN.H11MO.0.D" length="19" nsites="23" evalue="1.0e+000"
        url="http://hocomoco.autosome.ru/motif/LMX1A_HUMAN.H11MO.0.D">
      <pos A="0.0768398" C="0.25" G="0.0768398" T="0.59632"/>
      <pos A="0.888528" C="0.0227273" G="0.0227273" T="0.0660173"/>
      <pos A="0.910173" C="0.00108225" G="0.00108225" T="0.0876623"/>
      <pos A="0.00108225" C="0.0443723" G="0.00108225" T="0.953463"/>
      <pos A="0.00108225" C="0.0443723" G="0.00108225" T="0.953463"/>
      <pos A="0.996753" C="0.00108225" G="0.00108225" T="0.00108225"/>
      <pos A="0.823593" C="0.0443723" G="0.130952" T="0.00108225"/>
      <pos A="0.174242" C="0.130952" G="0.0443723" T="0.650433"/>
      <pos A="0.217532" C="0.00108225" G="0.0876623" T="0.693723"/>
      <pos A="0.390693" C="0.130952" G="0.130952" T="0.347403"/>
      <pos A="0.0443723" C="0.174242" G="0.260823" T="0.520563"/>
      <pos A="0.130952" C="0.0876623" G="0.390693" T="0.390693"/>
      <pos A="0.130952" C="0.217532" G="0.00108225" T="0.650433"/>
      <pos A="0.477273" C="0.130952" G="0.0443723" T="0.347403"/>
      <pos A="0.737013" C="0.0443723" G="0.00108225" T="0.217532"/>
      <pos A="0.304113" C="0.00108225" G="0.00108225" T="0.693723"/>
      <pos A="0.228355" C="0.0119048" G="0.0119048" T="0.747835"/>
      <pos A="0.477273" C="0.0443723" G="0.130952" T="0.347403"/>
      <pos A="0.412338" C="0.0660173" G="0.109307" T="0.412338"/>
    </motif>
    <motif db="0" id="LMX1B_HUMAN.H11MO.0.D" length="18" nsites="30" evalue="1.0e+000"
        url="http://hocomoco.autosome.ru/motif/LMX1B_HUMAN.H11MO.0.D">
      <pos A="0.0468002" C="0.0729791" G="0.0468002" T="0.83342"/>
      <pos A="0.911957" C="0.0206212" G="0.0206212" T="0.0468002"/>
      <pos A="0.872532" C="0.0073753" G="0.0073753" T="0.112717"/>
      <pos A="0.0335543" C="0.086538" G="0.0073753" T="0.872532"/>
      <pos A="0.000830565" C="0.0538143" G="0.000830565" T="0.944525"/>
      <pos A="0.997508" C="0.000830565" G="0.000830565" T="0.000830565"/>
      <pos A="0.787451" C="0.15853" G="0.0531885" T="0.000830565"/>
      <pos A="0.236441" C="0.314978" G="0.000830565" T="0.44775"/>
      <pos A="0.341157" C="0.000830565" G="0.0799933" T="0.578019"/>
      <pos A="0.341157" C="0.184083" G="0.369213" T="0.105546"/>
      <pos A="0.42032" C="0.368588" G="0.131725" T="0.0793674"/>
      <pos A="0.157904" C="0.315604" G="0.15853" T="0.367962"/>
      <pos A="0.184083" C="0.105546" G="0.0531885" T="0.657182"/>
      <pos A="0.341783" C="0.132351" G="0.0799933" T="0.445873"/>
      <pos A="0.538281" C="0.0670602" G="0.0140765" T="0.380582"/>
      <pos A="0.459745" C="0.0140765" G="0.0140765" T="0.512102"/>
      <pos A="0.361573" C="0.0206212" G="0.0468002" T="0.571005"/>
      <pos A="0.321836" C="0.0862251" G="0.0862251" T="0.505714"/>
    </motif>
    <motif db="0" id="LYL1_HUMAN.H11MO.0.A" length="14" nsites="453" evalue="1.0e+000"
        url="http://hocomoco.autosome.ru/motif/LYL1_HUMAN.H11MO.0.A">
      <pos A="0.205308" C="0.441459" G="0.203101" T="0.150132"/>
      <pos A="0.145718" C="0.695266" G="0.0265394" T="0.132476"/>
      <pos A="0.64009" C="0.0508166" G="0.0464026" T="0.26269"/>
      <pos A="0.0574377" C="0.125855" G="0.490013" T="0.326694"/>
      <pos A="0.130269" C="0.730578" G="0.0441955" T="0.094957"/>
      <pos A="0.105992" C="5.51755e-05" G="0.00667623" T="0.887277"/>
      <pos A="0.00226219" C="0.176617" G="0.810031" T="0.0110903"/>
      <pos A="0.00667623" C="0.298003" G="0.181031" T="0.51429"/>
      <pos A="0.0618517" C="0.207515" G="0.220757" T="0.509876"/>
      <pos A="0.207515" C="0.220757" G="0.130269" T="0.441459"/>
      <pos A="0.0441955" C="0.512083" G="0.119234" T="0.324487"/>
      <pos A="0.094957" C="0.580501" G="0.110406" T="0.214136"/>
      <pos A="0.141304" C="0.187652" G="0.181031" T="0.490013"/>
      <pos A="0.119234" C="0.273725" G="0.379662" T="0.227378"/>
    </motif>
    <motif db="0" id="MAFA_HUMAN.H11MO.0.D" length="21" nsites="27" evalue="1.0e+000"
        url="http://hocomoco.autosome.ru/motif/MAFA_HUMAN.H11MO.0.D">
      <pos A="0.101003" C="0.35739" G="0.368635" T="0.172972"/>
      <pos A="0.104377" C="0.000922509" G="0.279799" T="0.614901"/>
      <pos A="0.0324086" C="0.0324086" G="0.774581" T="0.160602"/>
      <pos A="0.000922509" C="0.981489" G="0.0166656" T="0.000922509"/>
      <pos A="0.0931318" C="0.000922509" G="0.000922509" T="0.905023"/>
      <pos A="0.000922509" C="0.0998788" G="0.898276" T="0.000922509"/>
      <pos A="0.713858" C="0.104377" G="0.0166656" T="0.1651"/>
      <pos A="0.149357" C="0.592411" G="0.138112" T="0.12012"/>
      <pos A="0.000922509" C="0.381005" G="0.363013" T="0.25506"/>
      <pos A="0.324779" C="0.457471" G="0.0369066" T="0.180843"/>
      <pos A="0.167349" C="0.376507" G="0.117871" T="0.338274"/>
      <pos A="0.0369066" C="0.153855" G="0.668877" T="0.140361"/>
      <pos A="0.0818868" C="0.614901" G="0.0683927" T="0.234819"/>
      <pos A="0.66213" C="0.0841358" G="0.0818868" T="0.171847"/>
      <pos A="0.246064" C="0.144859" G="0.506949" T="0.102128"/>
      <pos A="0.0841358" C="0.538435" G="0.0683927" T="0.309036"/>
      <pos A="0.252811" C="0.396748" G="0.000922509" T="0.349519"/>
      <pos A="0.149357" C="0.133614" G="0.104377" T="0.612652"/>
      <pos A="0.0841358" C="0.342772" G="0.0818868" T="0.491206"/>
      <pos A="0.113373" C="0.648636" G="0.0886338" T="0.149357"/>
      <pos A="0.250562" C="0.318032" G="0.32253" T="0.108875"/>
    </motif>
    <motif db="0" id="MAF_HUMAN.H11MO.0.A" length="19" nsites="500" evalue="1.0e+000"
        url="http://hocomoco.autosome.ru/motif/MAF_HUMAN.H11MO.0.A">
      <pos A="0.305989" C="0.236003" G="0.333983" T="0.124025"/>
      <pos A="0.469956" C="0.142022" G="0.20201" T="0.186013"/>
      <pos A="0.587932" C="0.0840332" G="0.0780344" T="0.25"/>
      <pos A="0.391972" C="0.0880324" G="0.118026" T="0.40197"/>
      <pos A="0.154019" C="0.311988" G="0.269996" T="0.263997"/>
      <pos A="0.110028" C="0.040042" G="0.0260448" T="0.823885"/>
      <pos A="0.0180464" C="0.0140472" G="0.959858" T="0.00804839"/>
      <pos A="0.124025" C="0.855879" G="0.00604879" T="0.0140472"/>
      <pos A="0.0640372" C="0.00604879" G="0.0120476" T="0.917866"/>
      <pos A="0.0180464" C="0.00604879" G="0.90187" T="0.0740352"/>
      <pos A="0.881874" C="0.0240452" G="0.0680364" T="0.0260448"/>
      <pos A="0.10203" C="0.445961" G="0.327984" T="0.124025"/>
      <pos A="0.238002" C="0.118026" G="0.154019" T="0.489952"/>
      <pos A="0.242002" C="0.411968" G="0.120026" T="0.226005"/>
      <pos A="0.473955" C="0.112028" G="0.154019" T="0.259998"/>
      <pos A="0.194011" C="0.0720356" G="0.575935" T="0.158018"/>
      <pos A="0.160018" C="0.511948" G="0.218006" T="0.110028"/>
      <pos A="0.461958" C="0.236003" G="0.146021" T="0.156019"/>
      <pos A="0.40197" C="0.15202" G="0.234003" T="0.212008"/>
    </motif>
    <motif db="0" id="MAZ_HUMAN.H11MO.0.A" length="22" nsites="500" evalue="1.0e+000"
        url="http://hocomoco.autosome.ru/motif/MAZ_HUMAN.H11MO.0.A">
      <pos A="0.216007" C="0.144021" G="0.503949" T="0.136023"/>
      <pos A="0.283993" C="0.0240452" G="0.65192" T="0.040042"/>
      <pos A="0.30199" C="0.0120476" G="0.673915" T="0.0120476"/>
      <pos A="0.0820336" C="0.0180464" G="0.865877" T="0.0340432"/>
      <pos A="0.0520396" C="0.112028" G="0.825885" T="0.010048"/>
      <pos A="0.64792" C="0.0880324" G="0.0260448" T="0.238002"/>
      <pos A="0.0540392" C="0.010048" G="0.905869" T="0.030044"/>
      <pos A="0.114027" C="0.020046" G="0.85188" T="0.0140472"/>
      <pos A="0.265997" C="0.0340432" G="0.665917" T="0.0340432"/>
      <pos A="0.271996" C="0.00804839" G="0.679914" T="0.040042"/>
      <pos A="0.114027" C="0.20201" G="0.655919" T="0.0280444"/>
      <pos A="0.317986" C="0.134023" G="0.331984" T="0.216007"/>
      <pos A="0.174015" C="0.040042" G="0.69791" T="0.0880324"/>
      <pos A="0.333983" C="0.0540392" G="0.553939" T="0.0580384"/>
      <pos A="0.190012" C="0.120026" G="0.64792" T="0.0420416"/>
      <pos A="0.365977" C="0.0780344" G="0.511948" T="0.0440412"/>
      <pos A="0.29999" C="0.0720356" G="0.569936" T="0.0580384"/>
      <pos A="0.329984" C="0.134023" G="0.455959" T="0.080034"/>
      <pos A="0.259998" C="0.0620376" G="0.555939" T="0.122026"/>
      <pos A="0.273995" C="0.204009" G="0.445961" T="0.0760348"/>
      <pos A="0.355979" C="0.106029" G="0.429964" T="0.108028"/>
      <pos A="0.273995" C="0.0980304" G="0.561938" T="0.0660368"/>
    </motif>
    <motif db="0" id="MAZ_HUMAN.H11MO.1.A" length="11" nsites="486" evalue="1.0e+000"
        url="http://hocomoco.autosome.ru/motif/MAZ_HUMAN.H11MO.1.A">
      <pos A="0.32303" C="0.137883" G="0.512292" T="0.0267949"/>
      <pos A="0.487605" C="0.0453096" G="0.368288" T="0.0987965"/>
      <pos A="0.0658815" C="0.006223" G="0.921672" T="0.006223"/>
      <pos A="5.14297e-05" C="5.14297e-05" G="0.98956" T="0.0103374"/>
      <pos A="0.00210862" C="0.006223" G="0.98956" T="0.00210862"/>
      <pos A="0.648066" C="0.302458" G="5.14297e-05" T="0.049424"/>
      <pos A="0.0288521" C="0.00210862" G="0.966931" T="0.00210862"/>
      <pos A="0.00416581" C="5.14297e-05" G="0.98956" T="0.006223"/>
      <pos A="0.123483" C="0.0165089" G="0.837328" T="0.0226805"/>
      <pos A="0.123483" C="0.006223" G="0.866128" T="0.00416581"/>
      <pos A="0.115254" C="0.341545" G="0.469091" T="0.0741103"/>
    </motif>
    <motif db="0" id="MCR_HUMAN.H11MO.0.D" length="17" nsites="7" evalue="1.0e+000"
        url="http://hocomoco.autosome.ru/motif/MCR_HUMAN.H11MO.0.D">
      <pos A="0.386933" C="0.246088" G="0.105243" T="0.261737"/>
      <pos A="0.692097" C="0.00352113" G="0.00352113" T="0.300861"/>
      <pos A="0.128717" C="0.00352113" G="0.864241" T="0.00352113"/>
      <pos A="0.410407" C="0.00352113" G="0.285211" T="0.300861"/>
      <pos A="0.457355" C="0.410407" G="0.128717" T="0.00352113"/>
      <pos A="0.00352113" C="0.739045" G="0.128717" T="0.128717"/>
      <pos A="0.582551" C="0.00352113" G="0.00352113" T="0.410407"/>
      <pos A="0.199139" C="0.16784" G="0.590376" T="0.0426448"/>
      <pos A="0.16784" C="0.199139" G="0.590376" T="0.0426448"/>
      <pos A="0.18349" C="0.0426448" G="0.0426448" T="0.731221"/>
[truncated: 274,399 more chars]
