# Supplementary material for: DeepEPI: CNN-transformer-based model for extracting TF interactions through predicting enhancer-promoter interactions
Source: Bioinform Adv. 2025 Sep 17;5(1):vbaf221. doi: 10.1093/bioadv/vbaf221 (PMC12478696; doi:10.1093/bioadv/vbaf221)
Supplement: vbaf221_Supplementary_Data [file vbaf221_supplementary_data.zip › Supplementary_file5/IMR90/result_enhancer128-IMR90/tomtom.tsv]

Query_ID	Target_ID	Optimal_offset	p-value	E-value	q-value	Overlap	Query_consensus	Target_consensus	Orientation
M1	MNX1_HUMAN.H11MO.0.D	-13	0.000283142	0.217736	0.435472	19	GTATGATAGTCTTCCCATGCATTGTTAAAAGGCGGCTCGC	TTAAGGGTTATTAAAATAG	-
M2	MNX1_HUMAN.H11MO.0.D	-7	0.0001998	0.153646	0.261006	19	ATGTTCGTCAGTACTCAGTTAACAGAAAACATTCACTGGT	TTAAGGGTTATTAAAATAG	-
M2	HXC10_HUMAN.H11MO.0.D	-13	0.000629419	0.484023	0.261006	19	ATGTTCGTCAGTACTCAGTTAACAGAAAACATTCACTGGT	GTAATAAAAAAATTAAAAA	-
M2	IRX2_HUMAN.H11MO.0.D	-21	0.000681183	0.52383	0.261006	19	ATGTTCGTCAGTACTCAGTTAACAGAAAACATTCACTGGT	CCAACATGCCCACCCATGT	-
M2	GATA1_HUMAN.H11MO.0.A	8	0.00100558	0.773294	0.303531	11	ATGTTCGTCAGTACTCAGTTAACAGAAAACATTCACTGGT	TCTTATCTGTCCCCGCCAG	-
M2	PAX2_HUMAN.H11MO.0.D	-1	0.00131749	1.01315	0.303531	18	ATGTTCGTCAGTACTCAGTTAACAGAAAACATTCACTGGT	TGTCACGCATGACTGAAC	-
M2	FOXD3_HUMAN.H11MO.0.D	-11	0.0017193	1.32214	0.303531	15	ATGTTCGTCAGTACTCAGTTAACAGAAAACATTCACTGGT	TGCTAAGTAAACAAA	-
M2	BRAC_HUMAN.H11MO.0.A	-4	0.00185011	1.42274	0.303531	20	ATGTTCGTCAGTACTCAGTTAACAGAAAACATTCACTGGT	TTAGCAGGGAGGTGTGAAAT	+
M2	GATA2_HUMAN.H11MO.0.A	8	0.00306145	2.35425	0.426561	11	ATGTTCGTCAGTACTCAGTTAACAGAAAACATTCACTGGT	CCTTATCTCCACCCCCCAG	-
M4	MNX1_HUMAN.H11MO.0.D	-3	0.000244931	0.188352	0.285223	19	CATTGTCAAGGCATGAAAATCAATCGAGAGGACCGTGCTT	TTAAGGGTTATTAAAATAG	-
M4	IRX2_HUMAN.H11MO.0.D	0	0.000557193	0.428481	0.285223	19	CATTGTCAAGGCATGAAAATCAATCGAGAGGACCGTGCTT	ACATGGGTGGGCATGTTGG	+
M4	ZN394_HUMAN.H11MO.0.C	-9	0.00106919	0.822207	0.346815	20	CATTGTCAAGGCATGAAAATCAATCGAGAGGACCGTGCTT	AGAATGGAATAGAATGGAAT	+
M5	MNX1_HUMAN.H11MO.0.D	-15	0.000125165	0.0962521	0.192214	19	AGGTCTCGTCTAGGGGTCCTATAATCATGCTGAAGTAGAG	CTATTTTAATAACCCTTAA	+
M5	IRX2_HUMAN.H11MO.0.D	-3	0.000887885	0.682784	0.383888	19	AGGTCTCGTCTAGGGGTCCTATAATCATGCTGAAGTAGAG	ACATGGGTGGGCATGTTGG	+
M5	ZN563_HUMAN.H11MO.0.C	-12	0.00163583	1.25795	0.383888	21	AGGTCTCGTCTAGGGGTCCTATAATCATGCTGAAGTAGAG	GGGATCCTCACTGGCAGCTGC	+
M5	HXC10_HUMAN.H11MO.0.D	-18	0.00174986	1.34564	0.383888	19	AGGTCTCGTCTAGGGGTCCTATAATCATGCTGAAGTAGAG	TTTTTAATTTTTTTATTAC	+
M5	GATA1_HUMAN.H11MO.0.A	-29	0.00174986	1.34564	0.383888	11	AGGTCTCGTCTAGGGGTCCTATAATCATGCTGAAGTAGAG	CTGGCGGGGACAGATAAGA	+
M5	SPIC_HUMAN.H11MO.0.D	-17	0.00270895	2.08318	0.46223	13	AGGTCTCGTCTAGGGGTCCTATAATCATGCTGAAGTAGAG	CCTCCCCTTCCTC	-
M6	TLX1_HUMAN.H11MO.0.D	-23	1.30034e-05	0.0099996	0.0196173	17	CAGCGGTGCTGGGGGAGCTGACCGTTTGGCCAGGTCACAG	CCTTGGCAACTTGCCAG	-
M6	IRX2_HUMAN.H11MO.0.D	-18	0.000119036	0.091539	0.074211	19	CAGCGGTGCTGGGGGAGCTGACCGTTTGGCCAGGTCACAG	ACATGGGTGGGCATGTTGG	+
M6	RXRA_HUMAN.H11MO.0.A	-20	0.000164738	0.126684	0.074211	20	CAGCGGTGCTGGGGGAGCTGACCGTTTGGCCAGGTCACAG	GGGGGAGGCAGAGGTCAGAG	+
M6	ZFX_HUMAN.H11MO.1.A	-10	0.00022528	0.17324	0.074211	17	CAGCGGTGCTGGGGGAGCTGACCGTTTGGCCAGGTCACAG	GGGGGCGGAGGCCGGGG	+
M6	RARG_HUMAN.H11MO.0.B	-28	0.000725964	0.558267	0.182535	12	CAGCGGTGCTGGGGGAGCTGACCGTTTGGCCAGGTCACAG	CCCAGGTCACTCTGACCT	-
M6	NR1D1_HUMAN.H11MO.0.B	-10	0.000878598	0.675642	0.189354	19	CAGCGGTGCTGGGGGAGCTGACCGTTTGGCCAGGTCACAG	AGGGAAGTGGGTCAGAAGG	+
M6	ZN589_HUMAN.H11MO.0.D	-12	0.00103753	0.797859	0.194732	16	CAGCGGTGCTGGGGGAGCTGACCGTTTGGCCAGGTCACAG	CGGCAGTAACCGTGGG	-
M6	NR1H4_HUMAN.H11MO.0.B	-10	0.00137329	1.05606	0.194732	19	CAGCGGTGCTGGGGGAGCTGACCGTTTGGCCAGGTCACAG	GGGGTCAATGACCCCGAGG	+
M6	PROX1_HUMAN.H11MO.0.D	-13	0.00140784	1.08263	0.194732	17	CAGCGGTGCTGGGGGAGCTGACCGTTTGGCCAGGTCACAG	GGGTAAGGCGGGTTGGG	+
M6	CLOCK_HUMAN.H11MO.0.C	-26	0.00141986	1.09187	0.194732	14	CAGCGGTGCTGGGGGAGCTGACCGTTTGGCCAGGTCACAG	TGTTCACGTGTCTG	-
M6	VEZF1_HUMAN.H11MO.0.C	-11	0.00206211	1.58576	0.237213	22	CAGCGGTGCTGGGGGAGCTGACCGTTTGGCCAGGTCACAG	GGGGAGGGGGGAGGGGGAGGGG	+
M6	GATA1_HUMAN.H11MO.0.A	-2	0.00212044	1.63062	0.237213	19	CAGCGGTGCTGGGGGAGCTGACCGTTTGGCCAGGTCACAG	CTGGCGGGGACAGATAAGA	+
M6	PATZ1_HUMAN.H11MO.0.C	-11	0.00220132	1.69281	0.237213	22	CAGCGGTGCTGGGGGAGCTGACCGTTTGGCCAGGTCACAG	GGGGAGGGGGCGGGGGGGGAGG	+
M6	NR1H3_HUMAN.H11MO.0.B	-12	0.00244429	1.87966	0.245835	19	CAGCGGTGCTGGGGGAGCTGACCGTTTGGCCAGGTCACAG	CAGAGGTCACTGCAGGTCA	+
M6	ZN341_HUMAN.H11MO.0.C	-19	0.00303943	2.33732	0.264942	21	CAGCGGTGCTGGGGGAGCTGACCGTTTGGCCAGGTCACAG	GGGGGGGGGGGGAGGGAAGAGC	+
M6	ZN563_HUMAN.H11MO.0.C	-4	0.0032172	2.47403	0.264942	21	CAGCGGTGCTGGGGGAGCTGACCGTTTGGCCAGGTCACAG	GCAGCTGCCAGTGAGGATCCC	-
M6	SPIC_HUMAN.H11MO.0.D	-16	0.00333674	2.56595	0.264942	13	CAGCGGTGCTGGGGGAGCTGACCGTTTGGCCAGGTCACAG	GAGGAAGGGGAGG	+
M6	MNX1_HUMAN.H11MO.0.D	-18	0.00397826	3.05928	0.285796	19	CAGCGGTGCTGGGGGAGCTGACCGTTTGGCCAGGTCACAG	TTAAGGGTTATTAAAATAG	-
M6	GATA2_HUMAN.H11MO.0.A	-2	0.00425938	3.27546	0.292083	19	CAGCGGTGCTGGGGGAGCTGACCGTTTGGCCAGGTCACAG	CTGGGGGGTGGAGATAAGG	+
M6	RARG_HUMAN.H11MO.2.D	-18	0.00569884	4.38241	0.340735	20	CAGCGGTGCTGGGGGAGCTGACCGTTTGGCCAGGTCACAG	GGGGGTCACCCAGAGGTCAC	+
M6	SP4_HUMAN.H11MO.0.A	-14	0.00569884	4.38241	0.340735	20	CAGCGGTGCTGGGGGAGCTGACCGTTTGGCCAGGTCACAG	GGGAAGGGGGCGGGGCCGGG	+
M6	PAX5_HUMAN.H11MO.0.A	-2	0.00609881	4.68999	0.340735	21	CAGCGGTGCTGGGGGAGCTGACCGTTTGGCCAGGTCACAG	GCCTGGGCAGCAGAGCGTGAC	+
M6	THAP1_HUMAN.H11MO.0.C	-4	0.00641677	4.93449	0.340735	22	CAGCGGTGCTGGGGGAGCTGACCGTTTGGCCAGGTCACAG	GCCCGCAGCCAAGATGGCGGCG	-
M6	LYL1_HUMAN.H11MO.0.A	-14	0.00648748	4.98887	0.340735	14	CAGCGGTGCTGGGGGAGCTGACCGTTTGGCCAGGTCACAG	CAGGAAACAGCTGG	-
M6	FOXD3_HUMAN.H11MO.0.D	-26	0.006708	5.15845	0.340735	14	CAGCGGTGCTGGGGGAGCTGACCGTTTGGCCAGGTCACAG	TGCTAAGTAAACAAA	-
M6	TAL1_HUMAN.H11MO.0.A	-2	0.00726998	5.59062	0.340735	19	CAGCGGTGCTGGGGGAGCTGACCGTTTGGCCAGGTCACAG	CTGGGGGGGGCAGATAAGG	+
M6	MAZ_HUMAN.H11MO.0.A	-10	0.00768933	5.91309	0.340735	22	CAGCGGTGCTGGGGGAGCTGACCGTTTGGCCAGGTCACAG	GGGGGAGGGGGGGGGGGGGGGG	+
M6	THA_HUMAN.H11MO.0.C	-21	0.00775933	5.96693	0.340735	17	CAGCGGTGCTGGGGGAGCTGACCGTTTGGCCAGGTCACAG	GGGTCACTTCAGGTCAG	+
M6	NFIA_HUMAN.H11MO.0.C	-25	0.007806	6.00281	0.340735	15	CAGCGGTGCTGGGGGAGCTGACCGTTTGGCCAGGTCACAG	TTGGCACGGTGCCAA	+
M6	PTF1A_HUMAN.H11MO.0.B	-10	0.00808487	6.21727	0.340735	18	CAGCGGTGCTGGGGGAGCTGACCGTTTGGCCAGGTCACAG	GGGAAAGGGGGCAGCTGG	-
M6	ZN667_HUMAN.H11MO.0.C	-4	0.00828303	6.36965	0.340735	19	CAGCGGTGCTGGGGGAGCTGACCGTTTGGCCAGGTCACAG	GTGGCCTTAAAAGCTCAGC	+
M6	MAFA_HUMAN.H11MO.0.D	-12	0.00830976	6.3902	0.340735	21	CAGCGGTGCTGGGGGAGCTGACCGTTTGGCCAGGTCACAG	CGAAGGCTGCGGGGTCAGCAC	-
M6	SP3_HUMAN.H11MO.0.B	-8	0.00835672	6.42632	0.340735	20	CAGCGGTGCTGGGGGAGCTGACCGTTTGGCCAGGTCACAG	GGGGGGGGGCGGGGCCGGGG	+
M6	KLF6_HUMAN.H11MO.0.A	-10	0.0088371	6.79573	0.341992	19	CAGCGGTGCTGGGGGAGCTGACCGTTTGGCCAGGTCACAG	GGAAGGGCGGGGCCGGGGG	+
M6	ZN554_HUMAN.H11MO.0.C	-7	0.00889803	6.84258	0.341992	20	CAGCGGTGCTGGGGGAGCTGACCGTTTGGCCAGGTCACAG	GCTGAGCCATGTGGGGTGCT	+
M6	TFCP2_HUMAN.H11MO.0.D	-10	0.00906763	6.97301	0.341992	16	CAGCGGTGCTGGGGGAGCTGACCGTTTGGCCAGGTCACAG	GCCTGAACTGGCCAGA	+
M6	SP2_HUMAN.H11MO.0.A	-7	0.00975147	7.49888	0.358814	22	CAGCGGTGCTGGGGGAGCTGACCGTTTGGCCAGGTCACAG	GGGGGGGGGGCGGGGCCGGGGG	+
M6	ZN394_HUMAN.H11MO.0.C	-13	0.0114036	8.76934	0.390994	20	CAGCGGTGCTGGGGGAGCTGACCGTTTGGCCAGGTCACAG	AGAATGGAATAGAATGGAAT	+
M6	OLIG2_HUMAN.H11MO.0.B	-26	0.0128322	9.86794	0.415605	14	CAGCGGTGCTGGGGGAGCTGACCGTTTGGCCAGGTCACAG	CAGAAGGGAAACAGCTGG	-
M6	ZBT17_HUMAN.H11MO.0.A	-4	0.0129459	9.95541	0.415605	19	CAGCGGTGCTGGGGGAGCTGACCGTTTGGCCAGGTCACAG	GAGGGTGGGGGAGGGGAAG	+
M6	Z324A_HUMAN.H11MO.0.C	-18	0.0132858	10.2168	0.415605	22	CAGCGGTGCTGGGGGAGCTGACCGTTTGGCCAGGTCACAG	TGGCAGCAAAGGATGGTTTGATA	-
M6	TAF1_HUMAN.H11MO.0.A	-14	0.0138283	10.6339	0.415605	16	CAGCGGTGCTGGGGGAGCTGACCGTTTGGCCAGGTCACAG	AAGATGGCGGCGGCGG	+
M6	PAX8_HUMAN.H11MO.0.D	-24	0.0140521	10.806	0.415605	14	CAGCGGTGCTGGGGGAGCTGACCGTTTGGCCAGGTCACAG	CCCGCTTCAGTGAC	-
M6	COT2_HUMAN.H11MO.1.A	-15	0.0143252	11.0161	0.415605	17	CAGCGGTGCTGGGGGAGCTGACCGTTTGGCCAGGTCACAG	CCCTGACCTTTGACCCC	-
M6	NFIC_HUMAN.H11MO.0.A	-17	0.0163489	12.5723	0.465368	17	CAGCGGTGCTGGGGGAGCTGACCGTTTGGCCAGGTCACAG	CTTGGCAGGGAGCCAAG	-
M6	SRBP2_HUMAN.H11MO.0.B	-5	0.0173173	13.317	0.477392	13	CAGCGGTGCTGGGGGAGCTGACCGTTTGGCCAGGTCACAG	GGGTGGGGTGAGG	+
M6	RARA_HUMAN.H11MO.0.A	-20	0.0174043	13.3839	0.477392	20	CAGCGGTGCTGGGGGAGCTGACCGTTTGGCCAGGTCACAG	GGGGGATCAAGAGGTCAAGG	+
M6	BRAC_HUMAN.H11MO.0.A	-13	0.0184659	14.2003	0.497469	20	CAGCGGTGCTGGGGGAGCTGACCGTTTGGCCAGGTCACAG	ATTTCACACCTCCCTGCTAA	-
M6	PAX2_HUMAN.H11MO.0.D	-21	0.0188124	14.4667	0.497911	18	CAGCGGTGCTGGGGGAGCTGACCGTTTGGCCAGGTCACAG	GTTCAGTCATGCGTGACA	+
M8	MNX1_HUMAN.H11MO.0.D	-15	0.00018528	0.142481	0.233586	19	TGGTGTCACTTTCCAGTAAACTAATCTGTCAGCAAGCTTG	CTATTTTAATAACCCTTAA	+
M8	ZN394_HUMAN.H11MO.0.C	-12	0.000561523	0.431811	0.28744	20	TGGTGTCACTTTCCAGTAAACTAATCTGTCAGCAAGCTTG	AGAATGGAATAGAATGGAAT	+
M8	IRX2_HUMAN.H11MO.0.D	-19	0.00084976	0.653465	0.326239	19	TGGTGTCACTTTCCAGTAAACTAATCTGTCAGCAAGCTTG	ACATGGGTGGGCATGTTGG	+
M8	TLX1_HUMAN.H11MO.0.D	0	0.0019453	1.49594	0.426765	17	TGGTGTCACTTTCCAGTAAACTAATCTGTCAGCAAGCTTG	CCTTGGCAACTTGCCAG	-
M9	ZN394_HUMAN.H11MO.0.C	-19	1.51437e-05	0.0116455	0.0230555	20	GGGTCCCCCCGGAGCAGACGAACAGCCCTGTGCTGTAGGG	AGAATGGAATAGAATGGAAT	+
M9	IRX2_HUMAN.H11MO.0.D	-12	0.000126216	0.0970599	0.0960785	19	GGGTCCCCCCGGAGCAGACGAACAGCCCTGTGCTGTAGGG	CCAACATGCCCACCCATGT	-
M9	RARG_HUMAN.H11MO.0.B	0	0.000199556	0.153459	0.101271	18	GGGTCCCCCCGGAGCAGACGAACAGCCCTGTGCTGTAGGG	AGGTCAGAGTGACCTGGG	+
M9	THA_HUMAN.H11MO.0.C	0	0.00031554	0.24265	0.120098	17	GGGTCCCCCCGGAGCAGACGAACAGCCCTGTGCTGTAGGG	GGGTCACTTCAGGTCAG	+
M9	Z324A_HUMAN.H11MO.0.C	-15	0.000815238	0.626918	0.248232	23	GGGTCCCCCCGGAGCAGACGAACAGCCCTGTGCTGTAGGG	TATCAAACCATCCTTTGCTGCCA	+
M9	RXRA_HUMAN.H11MO.0.A	-12	0.00223552	1.71912	0.440388	20	GGGTCCCCCCGGAGCAGACGAACAGCCCTGTGCTGTAGGG	GGGGGAGGCAGAGGTCAGAG	+
M9	ZN589_HUMAN.H11MO.0.D	-16	0.00238515	1.83418	0.440388	16	GGGTCCCCCCGGAGCAGACGAACAGCCCTGTGCTGTAGGG	CGGCAGTAACCGTGGG	-
M9	ZN563_HUMAN.H11MO.0.C	-7	0.00240744	1.85132	0.440388	21	GGGTCCCCCCGGAGCAGACGAACAGCCCTGTGCTGTAGGG	GCAGCTGCCAGTGAGGATCCC	-
M9	BRAC_HUMAN.H11MO.0.A	-14	0.00260947	2.00668	0.440388	20	GGGTCCCCCCGGAGCAGACGAACAGCCCTGTGCTGTAGGG	ATTTCACACCTCCCTGCTAA	-
M9	NR1D1_HUMAN.H11MO.0.B	-10	0.00305785	2.35149	0.440388	19	GGGTCCCCCCGGAGCAGACGAACAGCCCTGTGCTGTAGGG	CCTTCTGACCCACTTCCCT	-
M9	ESR2_HUMAN.H11MO.0.A	0	0.00347115	2.66932	0.440388	15	GGGTCCCCCCGGAGCAGACGAACAGCCCTGTGCTGTAGGG	AGGTCACCCTGACCT	+
M9	THAP1_HUMAN.H11MO.0.C	-1	0.00392272	3.01657	0.459396	22	GGGTCCCCCCGGAGCAGACGAACAGCCCTGTGCTGTAGGG	GCCCGCAGCCAAGATGGCGGCG	-
M9	ZN350_HUMAN.H11MO.0.C	-12	0.00451523	3.47221	0.491014	18	GGGTCCCCCCGGAGCAGACGAACAGCCCTGTGCTGTAGGG	TAGGTCATAAAAGGACTG	-
M10	IRX2_HUMAN.H11MO.0.D	-12	0.000228284	0.17555	0.334342	19	TCAGCTTAGCTGGAAGATGTTGCAATGTGAGTGTTTTCTC	ACATGGGTGGGCATGTTGG	+
M10	ZN563_HUMAN.H11MO.0.C	-5	0.000623606	0.479553	0.334342	21	TCAGCTTAGCTGGAAGATGTTGCAATGTGAGTGTTTTCTC	GCAGCTGCCAGTGAGGATCCC	-
M10	MNX1_HUMAN.H11MO.0.D	-15	0.000657942	0.505957	0.334342	19	TCAGCTTAGCTGGAAGATGTTGCAATGTGAGTGTTTTCTC	TTAAGGGTTATTAAAATAG	-
M10	ZN554_HUMAN.H11MO.0.C	-8	0.0014161	1.08898	0.435759	20	TCAGCTTAGCTGGAAGATGTTGCAATGTGAGTGTTTTCTC	GCTGAGCCATGTGGGGTGCT	+
M10	SMAD3_HUMAN.H11MO.0.B	-6	0.0014292	1.09905	0.435759	12	TCAGCTTAGCTGGAAGATGTTGCAATGTGAGTGTTTTCTC	CAGGTGACAGAG	-
M11	IRX2_HUMAN.H11MO.0.D	-17	9.80261e-05	0.075382	0.116484	19	TCCTAATCTGGTATAGAGCACATTGGGATAACAGGTTCTA	CCAACATGCCCACCCATGT	-
M11	MNX1_HUMAN.H11MO.0.D	-19	0.000449986	0.34604	0.230345	19	TCCTAATCTGGTATAGAGCACATTGGGATAACAGGTTCTA	CTATTTTAATAACCCTTAA	+
M11	HXC10_HUMAN.H11MO.0.D	-13	0.00115759	0.890185	0.355536	19	TCCTAATCTGGTATAGAGCACATTGGGATAACAGGTTCTA	TTTTTAATTTTTTTATTAC	+
M11	ZN394_HUMAN.H11MO.0.C	-19	0.0016916	1.30084	0.432958	20	TCCTAATCTGGTATAGAGCACATTGGGATAACAGGTTCTA	AGAATGGAATAGAATGGAAT	+
M12	BRAC_HUMAN.H11MO.0.A	-1	0.000100696	0.0774356	0.154131	20	GTTATCTTACTGCCTACTTAAGTAGAAATATGATAAGAGA	ATTTCACACCTCCCTGCTAA	-
M12	IRX2_HUMAN.H11MO.0.D	-4	0.000298608	0.22963	0.228533	19	GTTATCTTACTGCCTACTTAAGTAGAAATATGATAAGAGA	CCAACATGCCCACCCATGT	-
M12	SPIC_HUMAN.H11MO.0.D	-3	0.000795749	0.611931	0.28138	13	GTTATCTTACTGCCTACTTAAGTAGAAATATGATAAGAGA	CCTCCCCTTCCTC	-
M12	ZN394_HUMAN.H11MO.0.C	-5	0.000926402	0.712403	0.28138	20	GTTATCTTACTGCCTACTTAAGTAGAAATATGATAAGAGA	ATTCCATTCTATTCCATTCT	-
M12	MAF_HUMAN.H11MO.0.A	-6	0.00110298	0.848192	0.28138	19	GTTATCTTACTGCCTACTTAAGTAGAAATATGATAAGAGA	TTGCTGAGTCAGCAGATTC	-
M12	MNX1_HUMAN.H11MO.0.D	-18	0.00139325	1.07141	0.304656	19	GTTATCTTACTGCCTACTTAAGTAGAAATATGATAAGAGA	TTAAGGGTTATTAAAATAG	-
M12	HXC10_HUMAN.H11MO.0.D	-20	0.00189221	1.45511	0.36204	19	GTTATCTTACTGCCTACTTAAGTAGAAATATGATAAGAGA	TTTTTAATTTTTTTATTAC	+
M12	LYL1_HUMAN.H11MO.0.A	-5	0.00367945	2.8295	0.409315	14	GTTATCTTACTGCCTACTTAAGTAGAAATATGATAAGAGA	CCAGCTGTTTCCTG	+
M12	VENTX_HUMAN.H11MO.0.D	-20	0.00368547	2.83413	0.409315	19	GTTATCTTACTGCCTACTTAAGTAGAAATATGATAAGAGA	AATTAGAAACCAATTAGCG	-
M12	MAFA_HUMAN.H11MO.0.D	-6	0.00374377	2.87896	0.409315	21	GTTATCTTACTGCCTACTTAAGTAGAAATATGATAAGAGA	GTGCTGACCCCGCAGCCTTCG	+
M12	GSX1_HUMAN.H11MO.0.D	-9	0.00414497	3.18748	0.422967	15	GTTATCTTACTGCCTACTTAAGTAGAAATATGATAAGAGA	ATTAAAAACTAATTA	-
M12	TLX1_HUMAN.H11MO.0.D	-21	0.00570466	4.38688	0.465317	17	GTTATCTTACTGCCTACTTAAGTAGAAATATGATAAGAGA	CTGGCAAGTTGCCAAGG	+
M12	HME2_HUMAN.H11MO.0.D	-28	0.00581017	4.46802	0.465317	11	GTTATCTTACTGCCTACTTAAGTAGAAATATGATAAGAGA	GGTAATTAGGG	+
M12	DMBX1_HUMAN.H11MO.0.D	-19	0.00607998	4.6755	0.465317	20	GTTATCTTACTGCCTACTTAAGTAGAAATATGATAAGAGA	ACTTAATTAGATTATAATTA	-
M13	MNX1_HUMAN.H11MO.0.D	-22	0.000129902	0.0998948	0.152217	18	GTTGACTGTTATACTTAATACATCAGAAGTTGTTTCCAAA	TTAAGGGTTATTAAAATAG	-
M13	IRX2_HUMAN.H11MO.0.D	-16	0.000283113	0.217714	0.152217	19	GTTGACTGTTATACTTAATACATCAGAAGTTGTTTCCAAA	CCAACATGCCCACCCATGT	-
M13	HXC10_HUMAN.H11MO.0.D	-10	0.000395963	0.304496	0.152217	19	GTTGACTGTTATACTTAATACATCAGAAGTTGTTTCCAAA	GTAATAAAAAAATTAAAAA	-
M13	Z324A_HUMAN.H11MO.0.C	-17	0.000982005	0.755162	0.288907	23	GTTGACTGTTATACTTAATACATCAGAAGTTGTTTCCAAA	TGGCAGCAAAGGATGGTTTGATA	-
M14	MNX1_HUMAN.H11MO.0.D	-21	3.23168e-05	0.0248516	0.0496931	19	TTAGGACGTGTATCCCTATGTACCATGCACAATTGAATAC	TTAAGGGTTATTAAAATAG	-
M14	IRX2_HUMAN.H11MO.0.D	-2	0.000205559	0.158075	0.135205	19	TTAGGACGTGTATCCCTATGTACCATGCACAATTGAATAC	CCAACATGCCCACCCATGT	-
M15	MNX1_HUMAN.H11MO.0.D	-14	0.000190407	0.146423	0.276272	19	GAACTTTCTTGAGGACATCATACTTCCACTCTTGGAAGAA	CTATTTTAATAACCCTTAA	+
M15	IRX2_HUMAN.H11MO.0.D	-16	0.000368544	0.28341	0.276272	19	GAACTTTCTTGAGGACATCATACTTCCACTCTTGGAAGAA	CCAACATGCCCACCCATGT	-
M15	RXRA_HUMAN.H11MO.0.A	-6	0.000719138	0.553017	0.276272	20	GAACTTTCTTGAGGACATCATACTTCCACTCTTGGAAGAA	CTCTGACCTCTGCCTCCCCC	-
M15	THA_HUMAN.H11MO.0.C	-1	0.00100317	0.771439	0.308311	17	GAACTTTCTTGAGGACATCATACTTCCACTCTTGGAAGAA	GGGTCACTTCAGGTCAG	+
M15	HXC10_HUMAN.H11MO.0.D	-8	0.00172912	1.32969	0.379587	19	GAACTTTCTTGAGGACATCATACTTCCACTCTTGGAAGAA	GTAATAAAAAAATTAAAAA	-
M17	IRX2_HUMAN.H11MO.0.D	-9	0.00019104	0.14691	0.285577	19	TCTTCAAGTGCCGACTGCACGAAAGTCTCAGTCCCAAAAT	CCAACATGCCCACCCATGT	-
M17	MNX1_HUMAN.H11MO.0.D	-8	0.000371437	0.285635	0.285577	19	TCTTCAAGTGCCGACTGCACGAAAGTCTCAGTCCCAAAAT	TTAAGGGTTATTAAAATAG	-
M17	BRAC_HUMAN.H11MO.0.A	-1	0.00187983	1.44559	0.487992	20	TCTTCAAGTGCCGACTGCACGAAAGTCTCAGTCCCAAAAT	ATTTCACACCTCCCTGCTAA	-
M17	ZN563_HUMAN.H11MO.0.C	-6	0.00226197	1.73946	0.487992	21	TCTTCAAGTGCCGACTGCACGAAAGTCTCAGTCCCAAAAT	GCAGCTGCCAGTGAGGATCCC	-
M17	ZN394_HUMAN.H11MO.0.C	-15	0.00232665	1.78919	0.487992	20	TCTTCAAGTGCCGACTGCACGAAAGTCTCAGTCCCAAAAT	AGAATGGAATAGAATGGAAT	+
M17	HXC10_HUMAN.H11MO.0.D	0	0.00236118	1.81575	0.487992	19	TCTTCAAGTGCCGACTGCACGAAAGTCTCAGTCCCAAAAT	TTTTTAATTTTTTTATTAC	+
M17	NR1D1_HUMAN.H11MO.0.B	-10	0.00253883	1.95236	0.487992	19	TCTTCAAGTGCCGACTGCACGAAAGTCTCAGTCCCAAAAT	CCTTCTGACCCACTTCCCT	-
M18	IRX2_HUMAN.H11MO.0.D	-14	2.01242e-05	0.0154755	0.0307759	19	ACTTTTCTCTGAATGGAAACTGTTGAACAATTTCTAAATG	CCAACATGCCCACCCATGT	-
M18	MNX1_HUMAN.H11MO.0.D	-19	7.30876e-05	0.0562043	0.0558862	19	ACTTTTCTCTGAATGGAAACTGTTGAACAATTTCTAAATG	CTATTTTAATAACCCTTAA	+
M18	TLX1_HUMAN.H11MO.0.D	-8	0.00061593	0.47365	0.235484	17	ACTTTTCTCTGAATGGAAACTGTTGAACAATTTCTAAATG	CTGGCAAGTTGCCAAGG	+
M18	RXRA_HUMAN.H11MO.0.A	-6	0.00104547	0.803968	0.319767	20	ACTTTTCTCTGAATGGAAACTGTTGAACAATTTCTAAATG	CTCTGACCTCTGCCTCCCCC	-
M18	ZN394_HUMAN.H11MO.0.C	-2	0.00186993	1.43797	0.358734	20	ACTTTTCTCTGAATGGAAACTGTTGAACAATTTCTAAATG	ATTCCATTCTATTCCATTCT	-
M19	MNX1_HUMAN.H11MO.0.D	-18	0.000120964	0.0930216	0.121072	19	TCATCCGGGACAGAAGTGATATCAAAAGTATTCTCTAGTA	CTATTTTAATAACCCTTAA	+
M19	IRX2_HUMAN.H11MO.0.D	-18	0.000263705	0.202789	0.135193	19	TCATCCGGGACAGAAGTGATATCAAAAGTATTCTCTAGTA	CCAACATGCCCACCCATGT	-
M19	HXC10_HUMAN.H11MO.0.D	-15	0.00105101	0.808227	0.404113	19	TCATCCGGGACAGAAGTGATATCAAAAGTATTCTCTAGTA	GTAATAAAAAAATTAAAAA	-
M19	ZN394_HUMAN.H11MO.0.C	-19	0.00177848	1.36765	0.451993	20	TCATCCGGGACAGAAGTGATATCAAAAGTATTCTCTAGTA	ATTCCATTCTATTCCATTCT	-
M22	MNX1_HUMAN.H11MO.0.D	-13	0.000148255	0.114008	0.171084	19	TAGTTGCACCTGTCCACAGTGGTAACCCATTAGGATGGGG	CTATTTTAATAACCCTTAA	+
M22	IRX2_HUMAN.H11MO.0.D	-4	0.000291662	0.224288	0.171084	19	TAGTTGCACCTGTCCACAGTGGTAACCCATTAGGATGGGG	CCAACATGCCCACCCATGT	-
M22	HME2_HUMAN.H11MO.0.D	-23	0.000388725	0.29893	0.171084	11	TAGTTGCACCTGTCCACAGTGGTAACCCATTAGGATGGGG	CCCTAATTACC	-
M22	ZN394_HUMAN.H11MO.0.C	-13	0.000542871	0.417468	0.171084	20	TAGTTGCACCTGTCCACAGTGGTAACCCATTAGGATGGGG	ATTCCATTCTATTCCATTCT	-
M22	GATA1_HUMAN.H11MO.0.A	-29	0.00082947	0.637862	0.196469	11	TAGTTGCACCTGTCCACAGTGGTAACCCATTAGGATGGGG	CTGGCGGGGACAGATAAGA	+
M22	GATA2_HUMAN.H11MO.0.A	-29	0.00112931	0.868439	0.196469	11	TAGTTGCACCTGTCCACAGTGGTAACCCATTAGGATGGGG	CTGGGGGGTGGAGATAAGG	+
M22	VENTX_HUMAN.H11MO.0.D	-16	0.00191052	1.46919	0.26215	19	TAGTTGCACCTGTCCACAGTGGTAACCCATTAGGATGGGG	AATTAGAAACCAATTAGCG	-
M22	RXRA_HUMAN.H11MO.0.A	-7	0.00314514	2.41862	0.370074	20	TAGTTGCACCTGTCCACAGTGGTAACCCATTAGGATGGGG	CTCTGACCTCTGCCTCCCCC	-
M22	HXC10_HUMAN.H11MO.0.D	-17	0.00340967	2.62204	0.372543	19	TAGTTGCACCTGTCCACAGTGGTAACCCATTAGGATGGGG	TTTTTAATTTTTTTATTAC	+
M22	BRAC_HUMAN.H11MO.0.A	-5	0.0047355	3.6416	0.452728	20	TAGTTGCACCTGTCCACAGTGGTAACCCATTAGGATGGGG	ATTTCACACCTCCCTGCTAA	-
M23	Z324A_HUMAN.H11MO.0.C	-9	1.13349e-05	0.00871652	0.0173156	23	CGTTTCCTGTATCACAACTCTCCTTGCTCTTGTTTCTATT	TATCAAACCATCCTTTGCTGCCA	+
M23	PROX1_HUMAN.H11MO.0.D	-12	0.000108625	0.0835325	0.0829697	17	CGTTTCCTGTATCACAACTCTCCTTGCTCTTGTTTCTATT	CCCAACCCGCCTTACCC	-
M23	BRAC_HUMAN.H11MO.0.A	-13	0.000276771	0.212837	0.140936	20	CGTTTCCTGTATCACAACTCTCCTTGCTCTTGTTTCTATT	ATTTCACACCTCCCTGCTAA	-
M23	MAZ_HUMAN.H11MO.0.A	-14	0.000765466	0.588643	0.240634	22	CGTTTCCTGTATCACAACTCTCCTTGCTCTTGTTTCTATT	CCCCCCCCCCCCCCCCTCCCCC	-
M23	MNX1_HUMAN.H11MO.0.D	-14	0.0007876	0.605665	0.240634	19	CGTTTCCTGTATCACAACTCTCCTTGCTCTTGTTTCTATT	CTATTTTAATAACCCTTAA	+
M23	TBX21_HUMAN.H11MO.0.A	-10	0.00168645	1.29688	0.383953	13	CGTTTCCTGTATCACAACTCTCCTTGCTCTTGTTTCTATT	TTCACACCTCCAC	-
M23	ZN563_HUMAN.H11MO.0.C	0	0.00205328	1.57898	0.383953	21	CGTTTCCTGTATCACAACTCTCCTTGCTCTTGTTTCTATT	GGGATCCTCACTGGCAGCTGC	+
M23	TBX2_HUMAN.H11MO.0.D	-8	0.0022807	1.75386	0.383953	25	CGTTTCCTGTATCACAACTCTCCTTGCTCTTGTTTCTATT	GTCGCTTCTCACACCTCTGATGGCA	-
M23	LYL1_HUMAN.H11MO.0.A	-22	0.0024685	1.89828	0.383953	14	CGTTTCCTGTATCACAACTCTCCTTGCTCTTGTTTCTATT	CCAGCTGTTTCCTG	+
M23	RXRA_HUMAN.H11MO.0.A	-10	0.0026984	2.07507	0.383953	20	CGTTTCCTGTATCACAACTCTCCTTGCTCTTGTTTCTATT	CTCTGACCTCTGCCTCCCCC	-
M23	VEZF1_HUMAN.H11MO.0.C	-14	0.00308553	2.37278	0.383953	22	CGTTTCCTGTATCACAACTCTCCTTGCTCTTGTTTCTATT	CCCCTCCCCCTCCCCCCTCCCC	-
M23	LEF1_HUMAN.H11MO.0.A	-20	0.00319009	2.45318	0.383953	14	CGTTTCCTGTATCACAACTCTCCTTGCTCTTGTTTCTATT	TCCTTTGATTTGCT	+
M23	SPIC_HUMAN.H11MO.0.D	-16	0.00347539	2.67257	0.383953	13	CGTTTCCTGTATCACAACTCTCCTTGCTCTTGTTTCTATT	CCTCCCCTTCCTC	-
M23	GATA2_HUMAN.H11MO.0.A	-20	0.00351873	2.7059	0.383953	19	CGTTTCCTGTATCACAACTCTCCTTGCTCTTGTTTCTATT	CCTTATCTCCACCCCCCAG	-
M23	ZN341_HUMAN.H11MO.0.C	-16	0.00401879	3.09045	0.387117	22	CGTTTCCTGTATCACAACTCTCCTTGCTCTTGTTTCTATT	GCTCTTCCCTCCCCCCCCCCCC	-
M23	IRX2_HUMAN.H11MO.0.D	-13	0.00405454	3.11794	0.387117	19	CGTTTCCTGTATCACAACTCTCCTTGCTCTTGTTTCTATT	CCAACATGCCCACCCATGT	-
M23	ZN263_HUMAN.H11MO.0.A	-14	0.00438879	3.37498	0.388557	20	CGTTTCCTGTATCACAACTCTCCTTGCTCTTGTTTCTATT	CTCCTCCTCTCCCTCCTCCC	-
M23	THAP1_HUMAN.H11MO.0.C	-12	0.00457833	3.52073	0.388557	22	CGTTTCCTGTATCACAACTCTCCTTGCTCTTGTTTCTATT	CGCCGCCATCTTGGCTGCGGGC	+
M23	NR1D1_HUMAN.H11MO.0.B	-4	0.00500189	3.84645	0.402162	19	CGTTTCCTGTATCACAACTCTCCTTGCTCTTGTTTCTATT	CCTTCTGACCCACTTCCCT	-
M23	ZN394_HUMAN.H11MO.0.C	-16	0.00537919	4.13659	0.410873	20	CGTTTCCTGTATCACAACTCTCCTTGCTCTTGTTTCTATT	ATTCCATTCTATTCCATTCT	-
M23	ZBT17_HUMAN.H11MO.0.A	-11	0.00574344	4.41671	0.417805	19	CGTTTCCTGTATCACAACTCTCCTTGCTCTTGTTTCTATT	CTTCCCCTCCCCCACCCTC	-
M23	GATA1_HUMAN.H11MO.0.A	-20	0.00704859	5.42037	0.489441	19	CGTTTCCTGTATCACAACTCTCCTTGCTCTTGTTTCTATT	TCTTATCTGTCCCCGCCAG	-
M24	MNX1_HUMAN.H11MO.0.D	-19	8.02183e-06	0.00616879	0.0123109	19	TTGCTCATAACGGCTAACATGTAACCTATCTGAAGTGGCA	TTAAGGGTTATTAAAATAG	-
M24	IRX2_HUMAN.H11MO.0.D	-3	0.000239986	0.184549	0.18415	19	TTGCTCATAACGGCTAACATGTAACCTATCTGAAGTGGCA	CCAACATGCCCACCCATGT	-
M25	MNX1_HUMAN.H11MO.0.D	-14	8.0595e-06	0.00619775	0.0122846	19	ACGGAAGATCAGAACAAAAATTTAAAAAAAAAGTTTTTAG	TTAAGGGTTATTAAAATAG	-
M25	ZN394_HUMAN.H11MO.0.C	-16	0.000113008	0.0869033	0.0714133	20	ACGGAAGATCAGAACAAAAATTTAAAAAAAAAGTTTTTAG	AGAATGGAATAGAATGGAAT	+
M25	HXC10_HUMAN.H11MO.0.D	-10	0.000140555	0.108087	0.0714133	19	ACGGAAGATCAGAACAAAAATTTAAAAAAAAAGTTTTTAG	GTAATAAAAAAATTAAAAA	-
M25	NKX61_HUMAN.H11MO.0.B	-2	0.00044494	0.342159	0.169549	19	ACGGAAGATCAGAACAAAAATTTAAAAAAAAAGTTTTTAG	GATTAATGGGAATTTAATG	+
M25	HXA11_HUMAN.H11MO.0.D	-15	0.000659077	0.50683	0.187654	13	ACGGAAGATCAGAACAAAAATTTAAAAAAAAAGTTTTTAG	TAAAATTTTATGA	+
M25	ZN713_HUMAN.H11MO.0.D	-11	0.000738677	0.568043	0.187654	19	ACGGAAGATCAGAACAAAAATTTAAAAAAAAAGTTTTTAG	ATAGAAAAAAGACATGAAA	+
M25	HXD11_HUMAN.H11MO.0.D	-10	0.00149687	1.15109	0.265663	11	ACGGAAGATCAGAACAAAAATTTAAAAAAAAAGTTTTTAG	AGTAATAAAAA	-
M25	PO3F3_HUMAN.H11MO.0.D	-16	0.00174385	1.34102	0.265663	17	ACGGAAGATCAGAACAAAAATTTAAAAAAAAAGTTTTTAG	AAATTTGCATAATTTAT	-
M25	DMBX1_HUMAN.H11MO.0.D	-11	0.00218437	1.67978	0.265663	20	ACGGAAGATCAGAACAAAAATTTAAAAAAAAAGTTTTTAG	TAATTATAATCTAATTAATT	+
M25	ARI3A_HUMAN.H11MO.0.D	-3	0.00221067	1.7	0.265663	22	ACGGAAGATCAGAACAAAAATTTAAAAAAAAAGTTTTTAG	AATTAATCGAAATCAAATTAAA	+
M25	ZN214_HUMAN.H11MO.0.C	-2	0.00221067	1.7	0.265663	22	ACGGAAGATCAGAACAAAAATTTAAAAAAAAAGTTTTTAG	TCATCAAAGGCCTCAAAAAGGA	-
M25	LYL1_HUMAN.H11MO.0.A	1	0.00244009	1.87643	0.265663	13	ACGGAAGATCAGAACAAAAATTTAAAAAAAAAGTTTTTAG	CAGGAAACAGCTGG	-
M25	BC11A_HUMAN.H11MO.0.A	-15	0.00399684	3.07357	0.38076	17	ACGGAAGATCAGAACAAAAATTTAAAAAAAAAGTTTTTAG	AAAAGAGGAAGTGAAAA	+
M25	Z354A_HUMAN.H11MO.0.C	-12	0.00437732	3.36616	0.392476	24	ACGGAAGATCAGAACAAAAATTTAAAAAAAAAGTTTTTAG	ACATTAAATGTAAATGGACTAAAT	-
M25	LEF1_HUMAN.H11MO.0.A	-15	0.00508044	3.90686	0.411728	14	ACGGAAGATCAGAACAAAAATTTAAAAAAAAAGTTTTTAG	AGCAAATCAAAGGA	-
M25	ZN350_HUMAN.H11MO.0.C	-15	0.00585115	4.49954	0.411728	18	ACGGAAGATCAGAACAAAAATTTAAAAAAAAAGTTTTTAG	TAGGTCATAAAAGGACTG	-
M25	PPARA_HUMAN.H11MO.0.B	-7	0.00594263	4.56988	0.411728	17	ACGGAAGATCAGAACAAAAATTTAAAAAAAAAGTTTTTAG	AACTGGGGCAAAGGTCA	+
M25	FOXG1_HUMAN.H11MO.0.D	-12	0.00594263	4.56988	0.411728	17	ACGGAAGATCAGAACAAAAATTTAAAAAAAAAGTTTTTAG	AAAAAAATATAAACAAT	-
M25	RXRA_HUMAN.H11MO.0.A	-7	0.00648689	4.98842	0.429895	20	ACGGAAGATCAGAACAAAAATTTAAAAAAAAAGTTTTTAG	GGGGGAGGCAGAGGTCAGAG	+
M25	AIRE_HUMAN.H11MO.0.C	-22	0.00787557	6.05632	0.463247	18	ACGGAAGATCAGAACAAAAATTTAAAAAAAAAGTTTTTAG	TTAACCAATATAACCAAT	-
M25	GSX1_HUMAN.H11MO.0.D	-13	0.00790191	6.07657	0.463247	15	ACGGAAGATCAGAACAAAAATTTAAAAAAAAAGTTTTTAG	ATTAAAAACTAATTA	-
M26	IRX2_HUMAN.H11MO.0.D	-5	3.39036e-05	0.0260719	0.0517584	19	TGTAGCTTACCTGATCTCCCCTTATAGATGTTCGGGAAAT	CCAACATGCCCACCCATGT	-
M26	MNX1_HUMAN.H11MO.0.D	-5	0.000261345	0.200974	0.174198	19	TGTAGCTTACCTGATCTCCCCTTATAGATGTTCGGGAAAT	CTATTTTAATAACCCTTAA	+
M26	RXRA_HUMAN.H11MO.0.A	-3	0.000342318	0.263242	0.174198	20	TGTAGCTTACCTGATCTCCCCTTATAGATGTTCGGGAAAT	CTCTGACCTCTGCCTCCCCC	-
M26	ZN394_HUMAN.H11MO.0.C	-1	0.000674733	0.518869	0.24027	20	TGTAGCTTACCTGATCTCCCCTTATAGATGTTCGGGAAAT	ATTCCATTCTATTCCATTCT	-
M26	THA_HUMAN.H11MO.0.C	-5	0.000786927	0.605147	0.24027	17	TGTAGCTTACCTGATCTCCCCTTATAGATGTTCGGGAAAT	CTGACCTGAAGTGACCC	-
M26	ZBT17_HUMAN.H11MO.0.A	-5	0.00268537	2.06505	0.385511	19	TGTAGCTTACCTGATCTCCCCTTATAGATGTTCGGGAAAT	CTTCCCCTCCCCCACCCTC	-
M26	SPIC_HUMAN.H11MO.0.D	-9	0.00270495	2.0801	0.385511	13	TGTAGCTTACCTGATCTCCCCTTATAGATGTTCGGGAAAT	CCTCCCCTTCCTC	-
M26	HME2_HUMAN.H11MO.0.D	-25	0.00374433	2.87939	0.385511	11	TGTAGCTTACCTGATCTCCCCTTATAGATGTTCGGGAAAT	GGTAATTAGGG	+
M26	PROX1_HUMAN.H11MO.0.D	-4	0.00394815	3.03613	0.385511	17	TGTAGCTTACCTGATCTCCCCTTATAGATGTTCGGGAAAT	CCCAACCCGCCTTACCC	-
M26	ZFX_HUMAN.H11MO.1.A	-8	0.00394815	3.03613	0.385511	17	TGTAGCTTACCTGATCTCCCCTTATAGATGTTCGGGAAAT	CCCCGGCCTCCGCCCCC	-
M26	GATA1_HUMAN.H11MO.0.A	-9	0.00406163	3.12339	0.385511	19	TGTAGCTTACCTGATCTCCCCTTATAGATGTTCGGGAAAT	TCTTATCTGTCCCCGCCAG	-
M26	BRAC_HUMAN.H11MO.0.A	-11	0.00414999	3.19135	0.385511	20	TGTAGCTTACCTGATCTCCCCTTATAGATGTTCGGGAAAT	ATTTCACACCTCCCTGCTAA	-
M26	Z324A_HUMAN.H11MO.0.C	-2	0.00434163	3.33872	0.385511	23	TGTAGCTTACCTGATCTCCCCTTATAGATGTTCGGGAAAT	TATCAAACCATCCTTTGCTGCCA	+
M26	LYL1_HUMAN.H11MO.0.A	-9	0.00455271	3.50103	0.385511	14	TGTAGCTTACCTGATCTCCCCTTATAGATGTTCGGGAAAT	CCAGCTGTTTCCTG	+
M26	ZN341_HUMAN.H11MO.0.C	-2	0.00470414	3.61748	0.385511	22	TGTAGCTTACCTGATCTCCCCTTATAGATGTTCGGGAAAT	GCTCTTCCCTCCCCCCCCCCCC	-
M26	ZN350_HUMAN.H11MO.0.C	-5	0.00481492	3.70267	0.385511	18	TGTAGCTTACCTGATCTCCCCTTATAGATGTTCGGGAAAT	CAGTCCTTTTATGACCTA	+
M26	GATA2_HUMAN.H11MO.0.A	-9	0.00497354	3.82465	0.385511	19	TGTAGCTTACCTGATCTCCCCTTATAGATGTTCGGGAAAT	CCTTATCTCCACCCCCCAG	-
M26	ZN554_HUMAN.H11MO.0.C	9	0.00505047	3.88381	0.385511	11	TGTAGCTTACCTGATCTCCCCTTATAGATGTTCGGGAAAT	GCTGAGCCATGTGGGGTGCT	+
M26	ZN214_HUMAN.H11MO.0.C	-9	0.00532086	4.09174	0.38681	22	TGTAGCTTACCTGATCTCCCCTTATAGATGTTCGGGAAAT	TCCTTTTTGAGGCCTTTGATGA	+
M26	RFX5_HUMAN.H11MO.0.A	-14	0.00574836	4.42049	0.398893	20	TGTAGCTTACCTGATCTCCCCTTATAGATGTTCGGGAAAT	TCTGCCTAGCAACAGCTGAC	-
M26	ZN589_HUMAN.H11MO.0.D	-5	0.00657752	5.05811	0.436585	16	TGTAGCTTACCTGATCTCCCCTTATAGATGTTCGGGAAAT	CCCACGGTTACTGCCG	+
M28	MNX1_HUMAN.H11MO.0.D	-14	0.000262523	0.20188	0.165095	19	CGGAGGATAGCTAGTCATTCTGTAATCAATTGTCAATCTC	CTATTTTAATAACCCTTAA	+
M28	IRX2_HUMAN.H11MO.0.D	-4	0.000396246	0.304713	0.165095	19	CGGAGGATAGCTAGTCATTCTGTAATCAATTGTCAATCTC	ACATGGGTGGGCATGTTGG	+
M28	HXC10_HUMAN.H11MO.0.D	-13	0.00102299	0.786677	0.314402	19	CGGAGGATAGCTAGTCATTCTGTAATCAATTGTCAATCTC	GTAATAAAAAAATTAAAAA	-
M28	ZN394_HUMAN.H11MO.0.C	-6	0.00151634	1.16606	0.388355	20	CGGAGGATAGCTAGTCATTCTGTAATCAATTGTCAATCTC	ATTCCATTCTATTCCATTCT	-
M29	MNX1_HUMAN.H11MO.0.D	-17	0.000200206	0.153958	0.13274	19	GTGTCAGCCTGCCGGGATTAGATAGCTCTACATCCTATCA	CTATTTTAATAACCCTTAA	+
M29	HXC10_HUMAN.H11MO.0.D	-17	0.000218425	0.167969	0.13274	19	GTGTCAGCCTGCCGGGATTAGATAGCTCTACATCCTATCA	TTTTTAATTTTTTTATTAC	+
M29	IRX2_HUMAN.H11MO.0.D	-6	0.000259652	0.199672	0.13274	19	GTGTCAGCCTGCCGGGATTAGATAGCTCTACATCCTATCA	ACATGGGTGGGCATGTTGG	+
M29	ZN394_HUMAN.H11MO.0.C	-16	0.000990529	0.761717	0.303829	20	GTGTCAGCCTGCCGGGATTAGATAGCTCTACATCCTATCA	ATTCCATTCTATTCCATTCT	-
M30	IRX2_HUMAN.H11MO.0.D	0	0.000287959	0.22144	0.442881	19	TCCATGAGTAAGGCCTTGTCTCTTAGTAGAAAGAGGCTGA	CCAACATGCCCACCCATGT	-
M32	IRX2_HUMAN.H11MO.0.D	-2	0.000100244	0.0770877	0.153741	19	CTATTCAATGTCAACCAATAGTTCATTTCTCAAAGATGTA	CCAACATGCCCACCCATGT	-
M32	MNX1_HUMAN.H11MO.0.D	1	0.000712857	0.548187	0.393582	18	CTATTCAATGTCAACCAATAGTTCATTTCTCAAAGATGTA	CTATTTTAATAACCCTTAA	+
M33	MNX1_HUMAN.H11MO.0.D	-5	0.000166692	0.128186	0.256153	19	GGGTGCCCAAGTCTGCAGCATATCACAGTTGTGATAATCA	CTATTTTAATAACCCTTAA	+
M33	RXRA_HUMAN.H11MO.0.A	-10	0.00100003	0.769024	0.480787	20	GGGTGCCCAAGTCTGCAGCATATCACAGTTGTGATAATCA	CTCTGACCTCTGCCTCCCCC	-
M33	GATA1_HUMAN.H11MO.0.A	-28	0.00174564	1.3424	0.480787	12	GGGTGCCCAAGTCTGCAGCATATCACAGTTGTGATAATCA	CTGGCGGGGACAGATAAGA	+
M33	IRX2_HUMAN.H11MO.0.D	-11	0.00187724	1.4436	0.480787	19	GGGTGCCCAAGTCTGCAGCATATCACAGTTGTGATAATCA	CCAACATGCCCACCCATGT	-
M35	THA_HUMAN.H11MO.0.C	-10	0.000158911	0.122202	0.218252	17	TGGCCTGCGCATATACTCAGCGGACCGTCACATGGACGAG	CTGACCTGAAGTGACCC	-
M35	ZN667_HUMAN.H11MO.0.C	-19	0.000286066	0.219985	0.218252	19	TGGCCTGCGCATATACTCAGCGGACCGTCACATGGACGAG	GCTGAGCTTTTAAGGCCAC	-
M35	TLX1_HUMAN.H11MO.0.D	-3	0.000706339	0.543175	0.359265	17	TGGCCTGCGCATATACTCAGCGGACCGTCACATGGACGAG	CCTTGGCAACTTGCCAG	-
M35	THB_HUMAN.H11MO.0.C	-11	0.0012568	0.966479	0.433143	17	TGGCCTGCGCATATACTCAGCGGACCGTCACATGGACGAG	TGACCTGACCTGACCTC	-
M35	THAP1_HUMAN.H11MO.0.C	-1	0.00230954	1.77604	0.433143	22	TGGCCTGCGCATATACTCAGCGGACCGTCACATGGACGAG	GCCCGCAGCCAAGATGGCGGCG	-
M35	MNX1_HUMAN.H11MO.0.D	-12	0.00267622	2.05801	0.433143	19	TGGCCTGCGCATATACTCAGCGGACCGTCACATGGACGAG	CTATTTTAATAACCCTTAA	+
M35	ZN563_HUMAN.H11MO.0.C	2	0.00282014	2.16869	0.433143	19	TGGCCTGCGCATATACTCAGCGGACCGTCACATGGACGAG	GGGATCCTCACTGGCAGCTGC	+
M35	Z324A_HUMAN.H11MO.0.C	-14	0.00296851	2.28278	0.433143	23	TGGCCTGCGCATATACTCAGCGGACCGTCACATGGACGAG	TATCAAACCATCCTTTGCTGCCA	+
M35	CLOCK_HUMAN.H11MO.0.C	-24	0.00313725	2.41254	0.433143	14	TGGCCTGCGCATATACTCAGCGGACCGTCACATGGACGAG	CAGACACGTGAACA	+
M35	RARG_HUMAN.H11MO.0.B	-18	0.00316082	2.43067	0.433143	18	TGGCCTGCGCATATACTCAGCGGACCGTCACATGGACGAG	AGGTCAGAGTGACCTGGG	+
M35	IRX2_HUMAN.H11MO.0.D	-19	0.0038168	2.93512	0.433143	19	TGGCCTGCGCATATACTCAGCGGACCGTCACATGGACGAG	ACATGGGTGGGCATGTTGG	+
M35	OLIG2_HUMAN.H11MO.0.B	-17	0.00393318	3.02462	0.433143	18	TGGCCTGCGCATATACTCAGCGGACCGTCACATGGACGAG	CAGAAGGGAAACAGCTGG	-
M35	BRAC_HUMAN.H11MO.0.A	-13	0.00417992	3.21436	0.433143	20	TGGCCTGCGCATATACTCAGCGGACCGTCACATGGACGAG	TTAGCAGGGAGGTGTGAAAT	+
M35	MCR_HUMAN.H11MO.0.D	-1	0.00433913	3.33679	0.433143	17	TGGCCTGCGCATATACTCAGCGGACCGTCACATGGACGAG	TACAACAACCTGTTCTT	-
M35	PAX2_HUMAN.H11MO.0.D	-14	0.0045418	3.49265	0.433143	18	TGGCCTGCGCATATACTCAGCGGACCGTCACATGGACGAG	GTTCAGTCATGCGTGACA	+
M35	RFX5_HUMAN.H11MO.0.A	-4	0.00511246	3.93148	0.458885	20	TGGCCTGCGCATATACTCAGCGGACCGTCACATGGACGAG	GTCAGCTGTTGCTAGGCAGA	+
M35	RARG_HUMAN.H11MO.2.D	0	0.00623538	4.79501	0.481943	20	TGGCCTGCGCATATACTCAGCGGACCGTCACATGGACGAG	GGGGGTCACCCAGAGGTCAC	+
M35	HME2_HUMAN.H11MO.0.D	-11	0.00631688	4.85768	0.481943	11	TGGCCTGCGCATATACTCAGCGGACCGTCACATGGACGAG	GGTAATTAGGG	+
M36	HEY1_HUMAN.H11MO.0.D	-25	0.000109613	0.0842922	0.0795356	12	GAGCAGATCTCACCCTGCAGATGAGAGACACGTGTCTACC	TGGCACGTGTCG	+
M36	HES5_HUMAN.H11MO.0.D	-25	0.000249835	0.192123	0.0795356	12	GAGCAGATCTCACCCTGCAGATGAGAGACACGTGTCTACC	TGGCACGTGCCG	+
M36	TFEB_HUMAN.H11MO.0.C	-25	0.000315779	0.242834	0.0795356	9	GAGCAGATCTCACCCTGCAGATGAGAGACACGTGTCTACC	GGTCACGTG	+
M36	MYF6_HUMAN.H11MO.0.C	-16	0.000454802	0.349742	0.0980401	7	GAGCAGATCTCACCCTGCAGATGAGAGACACGTGTCTACC	GCAGCTG	-
M36	HES7_HUMAN.H11MO.0.D	-25	0.000583871	0.448997	0.0980401	12	GAGCAGATCTCACCCTGCAGATGAGAGACACGTGTCTACC	TGGCACGTGCCG	+
M36	CR3L1_HUMAN.H11MO.0.D	-26	0.00116534	0.89615	0.1601	11	GAGCAGATCTCACCCTGCAGATGAGAGACACGTGTCTACC	GCCACGTGGCA	+
M36	BMAL1_HUMAN.H11MO.0.A	-26	0.00198073	1.52318	0.230256	11	GAGCAGATCTCACCCTGCAGATGAGAGACACGTGTCTACC	GCCACGTGACT	+
M36	BHE40_HUMAN.H11MO.0.A	-26	0.00353412	2.71774	0.286043	10	GAGCAGATCTCACCCTGCAGATGAGAGACACGTGTCTACC	GGCACGTGAC	+
M36	MLX_HUMAN.H11MO.0.D	-27	0.00370347	2.84797	0.286043	11	GAGCAGATCTCACCCTGCAGATGAGAGACACGTGTCTACC	GCACGTGATCA	-
M36	USF1_HUMAN.H11MO.0.A	-25	0.00373	2.86837	0.286043	12	GAGCAGATCTCACCCTGCAGATGAGAGACACGTGTCTACC	GGTCACGTGACC	+
M36	SMAD4_HUMAN.H11MO.0.B	-18	0.00383526	2.94931	0.286043	13	GAGCAGATCTCACCCTGCAGATGAGAGACACGTGTCTACC	AGGTGCCAGACAG	-
M36	TFE3_HUMAN.H11MO.0.B	-25	0.00397486	3.05667	0.286043	10	GAGCAGATCTCACCCTGCAGATGAGAGACACGTGTCTACC	GGTCACGTGA	+
M36	TFE2_HUMAN.H11MO.0.A	-14	0.00462203	3.55434	0.317496	11	GAGCAGATCTCACCCTGCAGATGAGAGACACGTGTCTACC	CTGCAGCTGTG	-
M36	MITF_HUMAN.H11MO.0.A	-27	0.00531099	4.08415	0.320962	10	GAGCAGATCTCACCCTGCAGATGAGAGACACGTGTCTACC	TCACGTGACC	+
M36	MEIS2_HUMAN.H11MO.0.B	-25	0.00545623	4.19584	0.320962	13	GAGCAGATCTCACCCTGCAGATGAGAGACACGTGTCTACC	TGACAGCTGTCAA	-
M36	SMAD2_HUMAN.H11MO.0.A	-18	0.00567701	4.36562	0.320962	12	GAGCAGATCTCACCCTGCAGATGAGAGACACGTGTCTACC	AGGTGACAGACA	-
M36	GATA6_HUMAN.H11MO.0.A	-16	0.0057344	4.40975	0.320962	13	GAGCAGATCTCACCCTGCAGATGAGAGACACGTGTCTACC	ACAGATAAGATAA	+
M36	ATOH1_HUMAN.H11MO.0.B	-15	0.0062839	4.83232	0.339156	9	GAGCAGATCTCACCCTGCAGATGAGAGACACGTGTCTACC	AGCAGATGG	+
M36	ZNF18_HUMAN.H11MO.0.C	-2	0.00772196	5.93819	0.38214	12	GAGCAGATCTCACCCTGCAGATGAGAGACACGTGTCTACC	CCAGTTCACACC	-
M36	ASCL2_HUMAN.H11MO.0.D	-15	0.00797627	6.13375	0.38214	9	GAGCAGATCTCACCCTGCAGATGAGAGACACGTGTCTACC	AGCAGCTGG	-
M36	GATA4_HUMAN.H11MO.0.A	-16	0.00834464	6.41703	0.38214	10	GAGCAGATCTCACCCTGCAGATGAGAGACACGTGTCTACC	ACAGATAAGA	+
M36	SALL4_HUMAN.H11MO.0.B	-8	0.00834464	6.41703	0.38214	10	GAGCAGATCTCACCCTGCAGATGAGAGACACGTGTCTACC	CCCACCCTCC	-
M36	MLXPL_HUMAN.H11MO.0.D	-16	0.00866111	6.66039	0.384967	19	GAGCAGATCTCACCCTGCAGATGAGAGACACGTGTCTACC	GCATGTGACACCGCCGTGG	+
M36	KLF8_HUMAN.H11MO.0.C	-8	0.00951286	7.31539	0.410745	9	GAGCAGATCTCACCCTGCAGATGAGAGACACGTGTCTACC	CACCCCCTG	-
M36	TGIF2_HUMAN.H11MO.0.D	-27	0.00979118	7.52942	0.411019	11	GAGCAGATCTCACCCTGCAGATGAGAGACACGTGTCTACC	ACAGCTGTCAT	-
M36	TWST1_HUMAN.H11MO.1.A	-15	0.0104037	8.00046	0.417426	10	GAGCAGATCTCACCCTGCAGATGAGAGACACGTGTCTACC	ACCAGATGTG	-
M36	MYC_HUMAN.H11MO.0.A	-26	0.0114424	8.79923	0.417426	11	GAGCAGATCTCACCCTGCAGATGAGAGACACGTGTCTACC	GCCACGTGCTC	+
M36	ITF2_HUMAN.H11MO.0.C	-15	0.0116011	8.92126	0.417426	10	GAGCAGATCTCACCCTGCAGATGAGAGACACGTGTCTACC	GGCAGCTGGG	+
M36	MAX_HUMAN.H11MO.0.A	-25	0.0116011	8.92126	0.417426	10	GAGCAGATCTCACCCTGCAGATGAGAGACACGTGTCTACC	GAGCACGTGG	+
M36	GATA1_HUMAN.H11MO.1.A	-16	0.0126828	9.75305	0.435603	11	GAGCAGATCTCACCCTGCAGATGAGAGACACGTGTCTACC	ACAGATAAGAA	+
M36	HTF4_HUMAN.H11MO.0.A	-15	0.0143869	11.0636	0.483153	10	GAGCAGATCTCACCCTGCAGATGAGAGACACGTGTCTACC	TGCAGCTGTG	+
M36	MYCN_HUMAN.H11MO.0.A	-25	0.0154468	11.8786	0.490214	12	GAGCAGATCTCACCCTGCAGATGAGAGACACGTGTCTACC	GGCCACGTGGGC	+
M36	NDF2_HUMAN.H11MO.0.B	-15	0.0159158	12.2392	0.490214	9	GAGCAGATCTCACCCTGCAGATGAGAGACACGTGTCTACC	AACAGATGG	+
M36	ZN331_HUMAN.H11MO.0.C	-9	0.0160759	12.3624	0.490214	20	GAGCAGATCTCACCCTGCAGATGAGAGACACGTGTCTACC	CCACCCAGCTGAGCCCAGCC	-
M36	USF2_HUMAN.H11MO.0.A	-24	0.0168156	12.9312	0.490214	16	GAGCAGATCTCACCCTGCAGATGAGAGACACGTGTCTACC	GGGTCACGTGGCCGCGGCG	+
M36	FOXO3_HUMAN.H11MO.0.B	-30	0.0168679	12.9714	0.490214	10	GAGCAGATCTCACCCTGCAGATGAGAGACACGTGTCTACC	CTTGTTTACA	+
M36	EPAS1_HUMAN.H11MO.0.B	-27	0.0177937	13.6833	0.496499	9	GAGCAGATCTCACCCTGCAGATGAGAGACACGTGTCTACC	GTACGTGCC	+
M36	PKNX1_HUMAN.H11MO.0.B	-21	0.0180698	13.8956	0.496499	11	GAGCAGATCTCACCCTGCAGATGAGAGACACGTGTCTACC	TGATTGACAGG	+
M37	MNX1_HUMAN.H11MO.0.D	-18	6.43625e-05	0.0494948	0.0700518	19	GTTGAGTGAGCTTCTAAATTGAGTGTACAAAGGTTATAGA	TTAAGGGTTATTAAAATAG	-
M37	BRAC_HUMAN.H11MO.0.A	-9	0.000589835	0.453583	0.301537	20	GTTGAGTGAGCTTCTAAATTGAGTGTACAAAGGTTATAGA	ATTTCACACCTCCCTGCTAA	-
M37	IRX2_HUMAN.H11MO.0.D	-17	0.00103303	0.794398	0.390487	19	GTTGAGTGAGCTTCTAAATTGAGTGTACAAAGGTTATAGA	CCAACATGCCCACCCATGT	-
M37	HXC10_HUMAN.H11MO.0.D	-10	0.00149831	1.1522	0.390487	19	GTTGAGTGAGCTTCTAAATTGAGTGTACAAAGGTTATAGA	GTAATAAAAAAATTAAAAA	-
M37	ZN563_HUMAN.H11MO.0.C	-7	0.00246369	1.89458	0.447731	21	GTTGAGTGAGCTTCTAAATTGAGTGTACAAAGGTTATAGA	GGGATCCTCACTGGCAGCTGC	+
M37	ZN394_HUMAN.H11MO.0.C	-13	0.00285894	2.19853	0.447731	20	GTTGAGTGAGCTTCTAAATTGAGTGTACAAAGGTTATAGA	ATTCCATTCTATTCCATTCT	-
M37	HME2_HUMAN.H11MO.0.D	-8	0.00316326	2.43255	0.447731	11	GTTGAGTGAGCTTCTAAATTGAGTGTACAAAGGTTATAGA	CCCTAATTACC	-
M37	RXRA_HUMAN.H11MO.0.A	-11	0.00327478	2.5183	0.447731	20	GTTGAGTGAGCTTCTAAATTGAGTGTACAAAGGTTATAGA	CTCTGACCTCTGCCTCCCCC	-
M38	MNX1_HUMAN.H11MO.0.D	-14	0.000205028	0.157667	0.314033	19	ACTTCAATGATAGCGTCATCACAGCATATTCCAGACTTGA	CTATTTTAATAACCCTTAA	+
M38	ZN394_HUMAN.H11MO.0.C	-17	0.000902652	0.69414	0.327449	20	ACTTCAATGATAGCGTCATCACAGCATATTCCAGACTTGA	ATTCCATTCTATTCCATTCT	-
M38	IRX2_HUMAN.H11MO.0.D	-20	0.00119178	0.916482	0.327449	19	ACTTCAATGATAGCGTCATCACAGCATATTCCAGACTTGA	ACATGGGTGGGCATGTTGG	+
M38	HXC10_HUMAN.H11MO.0.D	-14	0.00138595	1.0658	0.327449	19	ACTTCAATGATAGCGTCATCACAGCATATTCCAGACTTGA	GTAATAAAAAAATTAAAAA	-
M38	TLX1_HUMAN.H11MO.0.D	-18	0.00149651	1.15082	0.327449	17	ACTTCAATGATAGCGTCATCACAGCATATTCCAGACTTGA	CCTTGGCAACTTGCCAG	-
M38	BRAC_HUMAN.H11MO.0.A	-15	0.00174318	1.34051	0.333745	20	ACTTCAATGATAGCGTCATCACAGCATATTCCAGACTTGA	ATTTCACACCTCCCTGCTAA	-
M38	ZN563_HUMAN.H11MO.0.C	-11	0.00198089	1.52331	0.337117	21	ACTTCAATGATAGCGTCATCACAGCATATTCCAGACTTGA	GGGATCCTCACTGGCAGCTGC	+
M38	RXRA_HUMAN.H11MO.0.A	-4	0.00285479	2.19533	0.368223	20	ACTTCAATGATAGCGTCATCACAGCATATTCCAGACTTGA	GGGGGAGGCAGAGGTCAGAG	+
M38	GATA1_HUMAN.H11MO.0.A	-15	0.00332633	2.55795	0.391908	19	ACTTCAATGATAGCGTCATCACAGCATATTCCAGACTTGA	TCTTATCTGTCCCCGCCAG	-
M38	GATA2_HUMAN.H11MO.0.A	-28	0.00382998	2.94525	0.419015	12	ACTTCAATGATAGCGTCATCACAGCATATTCCAGACTTGA	CTGGGGGGTGGAGATAAGG	+
M40	MNX1_HUMAN.H11MO.0.D	-18	5.00974e-05	0.0385249	0.0661043	19	TTGTCAGAAAATGTCTCCTTCCAGGTCAAAAAGCTGGGCC	TTAAGGGTTATTAAAATAG	-
M40	IRX2_HUMAN.H11MO.0.D	-7	8.62042e-05	0.066291	0.0661043	19	TTGTCAGAAAATGTCTCCTTCCAGGTCAAAAAGCTGGGCC	CCAACATGCCCACCCATGT	-
M40	GATA1_HUMAN.H11MO.0.A	7	0.000959509	0.737862	0.294314	12	TTGTCAGAAAATGTCTCCTTCCAGGTCAAAAAGCTGGGCC	TCTTATCTGTCCCCGCCAG	-
M40	GATA2_HUMAN.H11MO.0.A	7	0.00189583	1.45789	0.415471	12	TTGTCAGAAAATGTCTCCTTCCAGGTCAAAAAGCTGGGCC	CCTTATCTCCACCCCCCAG	-
M40	BRAC_HUMAN.H11MO.0.A	-5	0.00235352	1.80985	0.415471	20	TTGTCAGAAAATGTCTCCTTCCAGGTCAAAAAGCTGGGCC	TTAGCAGGGAGGTGTGAAAT	+
M40	ZN394_HUMAN.H11MO.0.C	-13	0.00252543	1.94206	0.415471	20	TTGTCAGAAAATGTCTCCTTCCAGGTCAAAAAGCTGGGCC	ATTCCATTCTATTCCATTCT	-
M40	HXC10_HUMAN.H11MO.0.D	-2	0.00254158	1.95448	0.415471	19	TTGTCAGAAAATGTCTCCTTCCAGGTCAAAAAGCTGGGCC	GTAATAAAAAAATTAAAAA	-
M42	IRX2_HUMAN.H11MO.0.D	-15	0.000239721	0.184345	0.285404	19	GCGTCCTATGTCACGGCAGGACTTGTCATTATGGCCCAAT	ACATGGGTGGGCATGTTGG	+
M42	MNX1_HUMAN.H11MO.0.D	-10	0.000686415	0.527853	0.285404	19	GCGTCCTATGTCACGGCAGGACTTGTCATTATGGCCCAAT	TTAAGGGTTATTAAAATAG	-
M43	SOX15_HUMAN.H11MO.0.D	-8	0.000121869	0.0937172	0.187434	7	ACAAGGAGAACAAGGCTAGAAAACCAGAACTCTAAGGAAA	AACAATG	-
M44	MNX1_HUMAN.H11MO.0.D	-6	0.000133809	0.102899	0.121778	19	CCGTGCAGAATTCATCCAGTTTAGTGTAACGTCATAATCA	CTATTTTAATAACCCTTAA	+
M44	IRX2_HUMAN.H11MO.0.D	-6	0.000158598	0.121962	0.121778	19	CCGTGCAGAATTCATCCAGTTTAGTGTAACGTCATAATCA	CCAACATGCCCACCCATGT	-
M46	MNX1_HUMAN.H11MO.0.D	-8	1.15384e-05	0.00887301	0.0177308	19	CTTAACATGGATCTGATCAAATATCTACTAGGAGTTTCCG	CTATTTTAATAACCCTTAA	+
M46	IRX2_HUMAN.H11MO.0.D	-5	0.000758252	0.583096	0.251779	19	CTTAACATGGATCTGATCAAATATCTACTAGGAGTTTCCG	CCAACATGCCCACCCATGT	-
M46	HXC10_HUMAN.H11MO.0.D	-13	0.000819229	0.629987	0.251779	19	CTTAACATGGATCTGATCAAATATCTACTAGGAGTTTCCG	TTTTTAATTTTTTTATTAC	+
M47	BRAC_HUMAN.H11MO.0.A	-13	9.17158e-05	0.0705294	0.140477	20	AAGCTTGGTGGGCAGATCAGATCACACTGATACCCGACAC	ATTTCACACCTCCCTGCTAA	-
M47	MAF_HUMAN.H11MO.0.A	0	0.00167737	1.2899	0.491655	19	AAGCTTGGTGGGCAGATCAGATCACACTGATACCCGACAC	TTGCTGAGTCAGCAGATTC	-
M47	NR1D1_HUMAN.H11MO.0.B	-16	0.00208314	1.60193	0.491655	19	AAGCTTGGTGGGCAGATCAGATCACACTGATACCCGACAC	CCTTCTGACCCACTTCCCT	-
M47	ZN563_HUMAN.H11MO.0.C	-12	0.002488	1.91327	0.491655	21	AAGCTTGGTGGGCAGATCAGATCACACTGATACCCGACAC	GGGATCCTCACTGGCAGCTGC	+
M47	LEF1_HUMAN.H11MO.0.A	-11	0.00253075	1.94614	0.491655	14	AAGCTTGGTGGGCAGATCAGATCACACTGATACCCGACAC	TCCTTTGATTTGCT	+
M47	SIX1_HUMAN.H11MO.0.A	-12	0.00275123	2.1157	0.491655	14	AAGCTTGGTGGGCAGATCAGATCACACTGATACCCGACAC	GGTATCAGGTTTCA	-
M47	MNX1_HUMAN.H11MO.0.D	-12	0.00276737	2.12811	0.491655	19	AAGCTTGGTGGGCAGATCAGATCACACTGATACCCGACAC	CTATTTTAATAACCCTTAA	+
M47	GATA1_HUMAN.H11MO.0.A	-2	0.00318311	2.44781	0.491655	19	AAGCTTGGTGGGCAGATCAGATCACACTGATACCCGACAC	CTGGCGGGGACAGATAAGA	+
M47	Z324A_HUMAN.H11MO.0.C	-14	0.00333305	2.56312	0.491655	23	AAGCTTGGTGGGCAGATCAGATCACACTGATACCCGACAC	TATCAAACCATCCTTTGCTGCCA	+
M47	TLX1_HUMAN.H11MO.0.D	-16	0.00354872	2.72897	0.491655	17	AAGCTTGGTGGGCAGATCAGATCACACTGATACCCGACAC	CCTTGGCAACTTGCCAG	-
M47	IRX2_HUMAN.H11MO.0.D	-1	0.00365634	2.81173	0.491655	19	AAGCTTGGTGGGCAGATCAGATCACACTGATACCCGACAC	ACATGGGTGGGCATGTTGG	+
M47	THA_HUMAN.H11MO.0.C	-8	0.00410631	3.15775	0.491655	17	AAGCTTGGTGGGCAGATCAGATCACACTGATACCCGACAC	GGGTCACTTCAGGTCAG	+
M47	SIX2_HUMAN.H11MO.0.A	-13	0.00422321	3.24765	0.491655	13	AAGCTTGGTGGGCAGATCAGATCACACTGATACCCGACAC	GTCTCAGGTTTCA	-
M47	LYL1_HUMAN.H11MO.0.A	-22	0.00449393	3.45583	0.491655	14	AAGCTTGGTGGGCAGATCAGATCACACTGATACCCGACAC	CCAGCTGTTTCCTG	+
M48	MNX1_HUMAN.H11MO.0.D	-3	0.00029417	0.226217	0.263801	19	ACGCCATAGCTGTTCCACTGCTTGTTAAGTCCAAAACAAT	CTATTTTAATAACCCTTAA	+
M48	IRX2_HUMAN.H11MO.0.D	-11	0.000476218	0.366212	0.263801	19	ACGCCATAGCTGTTCCACTGCTTGTTAAGTCCAAAACAAT	CCAACATGCCCACCCATGT	-
M49	IRX2_HUMAN.H11MO.0.D	-7	0.000102705	0.0789801	0.128084	19	ACAGTTCCTAGCAGTGATCTTATAAAAAAGTGTACTGTGA	ACATGGGTGGGCATGTTGG	+
M49	MNX1_HUMAN.H11MO.0.D	-13	0.000239963	0.184531	0.128084	19	ACAGTTCCTAGCAGTGATCTTATAAAAAAGTGTACTGTGA	TTAAGGGTTATTAAAATAG	-
M49	HXC10_HUMAN.H11MO.0.D	-18	0.00135331	1.0407	0.416194	19	ACAGTTCCTAGCAGTGATCTTATAAAAAAGTGTACTGTGA	GTAATAAAAAAATTAAAAA	-
M49	TLX1_HUMAN.H11MO.0.D	-7	0.00180357	1.38694	0.462015	17	ACAGTTCCTAGCAGTGATCTTATAAAAAAGTGTACTGTGA	CTGGCAAGTTGCCAAGG	+
M50	MNX1_HUMAN.H11MO.0.D	-20	0.000330488	0.254145	0.25302	19	ATGGTAGTGATTCTGCGCAAAAAAGTTGAACTCAAGTTAT	CTATTTTAATAACCCTTAA	+
M50	IRX2_HUMAN.H11MO.0.D	-20	0.000455848	0.350547	0.25302	19	ATGGTAGTGATTCTGCGCAAAAAAGTTGAACTCAAGTTAT	CCAACATGCCCACCCATGT	-
M53	MNX1_HUMAN.H11MO.0.D	-9	3.44215e-05	0.0264702	0.0527566	19	CTGTCTCCGGAACAGATTGTTATCACAACGTGAACTACAG	TTAAGGGTTATTAAAATAG	-
M53	IRX2_HUMAN.H11MO.0.D	-11	0.000120896	0.0929687	0.0617641	19	CTGTCTCCGGAACAGATTGTTATCACAACGTGAACTACAG	CCAACATGCCCACCCATGT	-
M53	HXC10_HUMAN.H11MO.0.D	-4	0.000306239	0.235498	0.11734	19	CTGTCTCCGGAACAGATTGTTATCACAACGTGAACTACAG	GTAATAAAAAAATTAAAAA	-
M53	ZN394_HUMAN.H11MO.0.C	-8	0.000766259	0.589253	0.234884	20	CTGTCTCCGGAACAGATTGTTATCACAACGTGAACTACAG	AGAATGGAATAGAATGGAAT	+
M53	BRAC_HUMAN.H11MO.0.A	-14	0.00128803	0.990496	0.314192	20	CTGTCTCCGGAACAGATTGTTATCACAACGTGAACTACAG	ATTTCACACCTCCCTGCTAA	-
M53	GATA1_HUMAN.H11MO.0.A	6	0.00197787	1.52098	0.314192	13	CTGTCTCCGGAACAGATTGTTATCACAACGTGAACTACAG	TCTTATCTGTCCCCGCCAG	-
M53	ZN350_HUMAN.H11MO.0.C	-1	0.00225497	1.73407	0.314192	18	CTGTCTCCGGAACAGATTGTTATCACAACGTGAACTACAG	TAGGTCATAAAAGGACTG	-
M53	AIRE_HUMAN.H11MO.0.C	-15	0.00326818	2.51323	0.417418	18	CTGTCTCCGGAACAGATTGTTATCACAACGTGAACTACAG	ATTGGTTTTATTGGTTAA	+
M54	IRX2_HUMAN.H11MO.0.D	-17	0.000288916	0.222176	0.198117	19	GAGATCCCTGACCTTTATCCCATGTATTCATGAAGTCCCA	ACATGGGTGGGCATGTTGG	+
M54	MNX1_HUMAN.H11MO.0.D	-7	0.000433489	0.333353	0.198117	19	GAGATCCCTGACCTTTATCCCATGTATTCATGAAGTCCCA	CTATTTTAATAACCCTTAA	+
M54	TLX1_HUMAN.H11MO.0.D	-6	0.00055225	0.42468	0.198117	17	GAGATCCCTGACCTTTATCCCATGTATTCATGAAGTCCCA	CCTTGGCAACTTGCCAG	-
M54	RXRA_HUMAN.H11MO.0.A	-5	0.000904843	0.695824	0.198117	20	GAGATCCCTGACCTTTATCCCATGTATTCATGAAGTCCCA	CTCTGACCTCTGCCTCCCCC	-
M54	RARG_HUMAN.H11MO.0.B	6	0.00123787	0.951919	0.237154	12	GAGATCCCTGACCTTTATCCCATGTATTCATGAAGTCCCA	AGGTCAGAGTGACCTGGG	+
M54	ZN589_HUMAN.H11MO.0.D	-5	0.00286131	2.20035	0.424851	16	GAGATCCCTGACCTTTATCCCATGTATTCATGAAGTCCCA	CCCACGGTTACTGCCG	+
M54	GATA1_HUMAN.H11MO.0.A	-28	0.00287114	2.20791	0.424851	12	GAGATCCCTGACCTTTATCCCATGTATTCATGAAGTCCCA	CTGGCGGGGACAGATAAGA	+
M54	BRAC_HUMAN.H11MO.0.A	-16	0.00304918	2.34482	0.424851	20	GAGATCCCTGACCTTTATCCCATGTATTCATGAAGTCCCA	TTAGCAGGGAGGTGTGAAAT	+
M54	GATA2_HUMAN.H11MO.0.A	-28	0.00354939	2.72948	0.448807	12	GAGATCCCTGACCTTTATCCCATGTATTCATGAAGTCCCA	CTGGGGGGTGGAGATAAGG	+
M54	NR1D1_HUMAN.H11MO.0.B	-3	0.00380677	2.92741	0.448807	19	GAGATCCCTGACCTTTATCCCATGTATTCATGAAGTCCCA	CCTTCTGACCCACTTCCCT	-
M55	MNX1_HUMAN.H11MO.0.D	-10	4.9769e-05	0.0382723	0.0712501	19	GCATATGTGCATGGTCGGATCACAGATCAGAGTAGATTTC	CTATTTTAATAACCCTTAA	+
M55	HXC10_HUMAN.H11MO.0.D	-13	0.000452474	0.347952	0.231968	19	GCATATGTGCATGGTCGGATCACAGATCAGAGTAGATTTC	GTAATAAAAAAATTAAAAA	-
M55	IRX2_HUMAN.H11MO.0.D	-5	0.000725205	0.557682	0.278841	19	GCATATGTGCATGGTCGGATCACAGATCAGAGTAGATTTC	CCAACATGCCCACCCATGT	-
M57	MNX1_HUMAN.H11MO.0.D	-11	0.000479355	0.368624	0.305861	19	ATCCTGTTCCGTTTAGGGGAAAGGACATGGCATCTGCCAT	TTAAGGGTTATTAAAATAG	-
M57	ZN563_HUMAN.H11MO.0.C	-16	0.000490944	0.377536	0.305861	21	ATCCTGTTCCGTTTAGGGGAAAGGACATGGCATCTGCCAT	GGGATCCTCACTGGCAGCTGC	+
M57	ZN554_HUMAN.H11MO.0.C	-2	0.000601446	0.462512	0.305861	20	ATCCTGTTCCGTTTAGGGGAAAGGACATGGCATCTGCCAT	GCTGAGCCATGTGGGGTGCT	+
M57	IRX2_HUMAN.H11MO.0.D	-11	0.00110224	0.847625	0.363464	19	ATCCTGTTCCGTTTAGGGGAAAGGACATGGCATCTGCCAT	CCAACATGCCCACCCATGT	-
M57	ZN394_HUMAN.H11MO.0.C	-13	0.00144414	1.11054	0.363464	20	ATCCTGTTCCGTTTAGGGGAAAGGACATGGCATCTGCCAT	AGAATGGAATAGAATGGAAT	+
M57	LYL1_HUMAN.H11MO.0.A	1	0.00189167	1.4547	0.363464	13	ATCCTGTTCCGTTTAGGGGAAAGGACATGGCATCTGCCAT	CCAGCTGTTTCCTG	+
M57	PRGR_HUMAN.H11MO.0.A	5	0.00231435	1.77973	0.363464	11	ATCCTGTTCCGTTTAGGGGAAAGGACATGGCATCTGCCAT	AGAACATTCTGTTCTT	+
M57	RXRA_HUMAN.H11MO.0.A	-1	0.00308151	2.36968	0.363464	20	ATCCTGTTCCGTTTAGGGGAAAGGACATGGCATCTGCCAT	CTCTGACCTCTGCCTCCCCC	-
M57	ZN341_HUMAN.H11MO.0.C	-2	0.00342799	2.63612	0.363464	22	ATCCTGTTCCGTTTAGGGGAAAGGACATGGCATCTGCCAT	GCTCTTCCCTCCCCCCCCCCCC	-
M57	MAFA_HUMAN.H11MO.0.D	6	0.00351964	2.70661	0.363464	15	ATCCTGTTCCGTTTAGGGGAAAGGACATGGCATCTGCCAT	GTGCTGACCCCGCAGCCTTCG	+
M57	FOXD3_HUMAN.H11MO.0.D	-2	0.0035984	2.76717	0.363464	15	ATCCTGTTCCGTTTAGGGGAAAGGACATGGCATCTGCCAT	TTTGTTTACTTAGCA	+
M57	ANDR_HUMAN.H11MO.0.A	1	0.0041067	3.15805	0.363464	17	ATCCTGTTCCGTTTAGGGGAAAGGACATGGCATCTGCCAT	TGTTCTTTTTTGTTTGCT	+
M57	GATA1_HUMAN.H11MO.0.A	-2	0.00414875	3.19039	0.363464	19	ATCCTGTTCCGTTTAGGGGAAAGGACATGGCATCTGCCAT	TCTTATCTGTCCCCGCCAG	-
M57	RARG_HUMAN.H11MO.0.B	-13	0.00443495	3.41048	0.363464	18	ATCCTGTTCCGTTTAGGGGAAAGGACATGGCATCTGCCAT	AGGTCAGAGTGACCTGGG	+
M57	OLIG2_HUMAN.H11MO.0.B	1	0.00478751	3.68159	0.363464	17	ATCCTGTTCCGTTTAGGGGAAAGGACATGGCATCTGCCAT	CCAGCTGTTTCCCTTCTG	+
M57	ZN589_HUMAN.H11MO.0.D	-17	0.00490607	3.77277	0.363464	16	ATCCTGTTCCGTTTAGGGGAAAGGACATGGCATCTGCCAT	CCCACGGTTACTGCCG	+
M57	PAX8_HUMAN.H11MO.0.D	-11	0.00511395	3.93263	0.363464	14	ATCCTGTTCCGTTTAGGGGAAAGGACATGGCATCTGCCAT	CCCGCTTCAGTGAC	-
M57	GCR_HUMAN.H11MO.1.A	0	0.00524126	4.03053	0.363464	12	ATCCTGTTCCGTTTAGGGGAAAGGACATGGCATCTGCCAT	ATTCTGTTCTTT	-
M57	TLX1_HUMAN.H11MO.0.D	-24	0.00549451	4.22528	0.36446	16	ATCCTGTTCCGTTTAGGGGAAAGGACATGGCATCTGCCAT	CCTTGGCAACTTGCCAG	-
M57	GATA2_HUMAN.H11MO.0.A	-2	0.0059994	4.61354	0.376088	19	ATCCTGTTCCGTTTAGGGGAAAGGACATGGCATCTGCCAT	CCTTATCTCCACCCCCCAG	-
M57	TAL1_HUMAN.H11MO.0.A	-2	0.00859449	6.60916	0.485629	19	ATCCTGTTCCGTTTAGGGGAAAGGACATGGCATCTGCCAT	CCTTATCTGCCCCCCCCAG	-
M58	HXC10_HUMAN.H11MO.0.D	-18	8.92765e-05	0.0686536	0.136472	19	CCATTCTTGCACTCCCCTGTACTAAGCCTCTTGGAACCCC	GTAATAAAAAAATTAAAAA	-
M58	BRAC_HUMAN.H11MO.0.A	-5	0.000710416	0.54631	0.277025	20	CCATTCTTGCACTCCCCTGTACTAAGCCTCTTGGAACCCC	ATTTCACACCTCCCTGCTAA	-
M58	MNX1_HUMAN.H11MO.0.D	-16	0.000860507	0.66173	0.277025	19	CCATTCTTGCACTCCCCTGTACTAAGCCTCTTGGAACCCC	CTATTTTAATAACCCTTAA	+
M58	MAFA_HUMAN.H11MO.0.D	-11	0.0010826	0.832521	0.277025	21	CCATTCTTGCACTCCCCTGTACTAAGCCTCTTGGAACCCC	GTGCTGACCCCGCAGCCTTCG	+
M58	ZN394_HUMAN.H11MO.0.C	-1	0.00114112	0.877522	0.277025	20	CCATTCTTGCACTCCCCTGTACTAAGCCTCTTGGAACCCC	ATTCCATTCTATTCCATTCT	-
M58	HXD11_HUMAN.H11MO.0.D	-17	0.00124352	0.956267	0.277025	11	CCATTCTTGCACTCCCCTGTACTAAGCCTCTTGGAACCCC	AGTAATAAAAA	-
M58	IRX2_HUMAN.H11MO.0.D	-1	0.00128756	0.990133	0.277025	19	CCATTCTTGCACTCCCCTGTACTAAGCCTCTTGGAACCCC	CCAACATGCCCACCCATGT	-
M58	TLX1_HUMAN.H11MO.0.D	-10	0.00144978	1.11488	0.277025	17	CCATTCTTGCACTCCCCTGTACTAAGCCTCTTGGAACCCC	CTGGCAAGTTGCCAAGG	+
M58	RXRA_HUMAN.H11MO.0.A	-20	0.00195012	1.49964	0.286391	20	CCATTCTTGCACTCCCCTGTACTAAGCCTCTTGGAACCCC	CTCTGACCTCTGCCTCCCCC	-
M58	MAF_HUMAN.H11MO.0.A	-11	0.00206085	1.58479	0.286391	19	CCATTCTTGCACTCCCCTGTACTAAGCCTCTTGGAACCCC	TTGCTGAGTCAGCAGATTC	-
M58	HME2_HUMAN.H11MO.0.D	-19	0.00238982	1.83777	0.304432	11	CCATTCTTGCACTCCCCTGTACTAAGCCTCTTGGAACCCC	CCCTAATTACC	-
M58	RARA_HUMAN.H11MO.0.A	-20	0.00262753	2.02057	0.308966	20	CCATTCTTGCACTCCCCTGTACTAAGCCTCTTGGAACCCC	CCTTGACCTCTTGATCCCCC	-
M58	NR1I2_HUMAN.H11MO.0.C	-21	0.00301712	2.32016	0.329435	19	CCATTCTTGCACTCCCCTGTACTAAGCCTCTTGGAACCCC	CTGAACTTTTTTGACCTCA	-
M58	LHX2_HUMAN.H11MO.0.A	-16	0.00381429	2.93319	0.364418	12	CCATTCTTGCACTCCCCTGTACTAAGCCTCTTGGAACCCC	AACTAATTAAAA	-
M58	HXD12_HUMAN.H11MO.0.D	-18	0.00445606	3.42671	0.400689	11	CCATTCTTGCACTCCCCTGTACTAAGCCTCTTGGAACCCC	GTAATAAAATT	-
M59	MNX1_HUMAN.H11MO.0.D	-18	8.80315e-05	0.0676962	0.135365	19	CTGTACCTGAGGAATTGAAATATCGCATAAAACGTGAACC	CTATTTTAATAACCCTTAA	+
M59	IRX2_HUMAN.H11MO.0.D	-18	0.000318907	0.245239	0.16346	19	CTGTACCTGAGGAATTGAAATATCGCATAAAACGTGAACC	CCAACATGCCCACCCATGT	-
M59	HXC10_HUMAN.H11MO.0.D	-10	0.000520084	0.399945	0.199932	19	CTGTACCTGAGGAATTGAAATATCGCATAAAACGTGAACC	GTAATAAAAAAATTAAAAA	-
M59	ZN394_HUMAN.H11MO.0.C	-5	0.00193504	1.48805	0.495916	20	CTGTACCTGAGGAATTGAAATATCGCATAAAACGTGAACC	AGAATGGAATAGAATGGAAT	+
M61	MNX1_HUMAN.H11MO.0.D	-5	0.000120323	0.0925281	0.184777	19	GTTACACTAATTGTATACGCGTCTGGTACAATCCACTAAT	CTATTTTAATAACCCTTAA	+
M61	IRX2_HUMAN.H11MO.0.D	-8	0.000259081	0.199233	0.198932	19	GTTACACTAATTGTATACGCGTCTGGTACAATCCACTAAT	ACATGGGTGGGCATGTTGG	+
M61	ZN394_HUMAN.H11MO.0.C	-14	0.00052473	0.403517	0.263002	20	GTTACACTAATTGTATACGCGTCTGGTACAATCCACTAAT	ATTCCATTCTATTCCATTCT	-
M61	HXC10_HUMAN.H11MO.0.D	-8	0.00137027	1.05373	0.300612	19	GTTACACTAATTGTATACGCGTCTGGTACAATCCACTAAT	TTTTTAATTTTTTTATTAC	+
M61	PAX8_HUMAN.H11MO.0.D	-15	0.00161203	1.23965	0.309444	14	GTTACACTAATTGTATACGCGTCTGGTACAATCCACTAAT	CCCGCTTCAGTGAC	-
M61	TLX1_HUMAN.H11MO.0.D	-19	0.00253132	1.94658	0.431921	17	GTTACACTAATTGTATACGCGTCTGGTACAATCCACTAAT	CCTTGGCAACTTGCCAG	-
M62	MNX1_HUMAN.H11MO.0.D	-16	0.000310603	0.238854	0.301487	19	TGGGTGACAGGAAGTTCTGAACTTTCTGGGAATATACATA	TTAAGGGTTATTAAAATAG	-
M62	RXRA_HUMAN.H11MO.0.A	-14	0.000392051	0.301487	0.301487	20	TGGGTGACAGGAAGTTCTGAACTTTCTGGGAATATACATA	CTCTGACCTCTGCCTCCCCC	-
M63	MNX1_HUMAN.H11MO.0.D	1	6.01835e-05	0.0462811	0.0921806	18	GAAGAGTCATTTAAAATTGCATCACCCAGACAGAAATGAT	TTAAGGGTTATTAAAATAG	-
M63	IRX2_HUMAN.H11MO.0.D	-10	0.000445927	0.342918	0.285425	19	GAAGAGTCATTTAAAATTGCATCACCCAGACAGAAATGAT	CCAACATGCCCACCCATGT	-
M63	ZN394_HUMAN.H11MO.0.C	0	0.00055905	0.42991	0.285425	20	GAAGAGTCATTTAAAATTGCATCACCCAGACAGAAATGAT	AGAATGGAATAGAATGGAAT	+
M63	CDC5L_HUMAN.H11MO.0.D	-5	0.000816609	0.627972	0.312691	15	GAAGAGTCATTTAAAATTGCATCACCCAGACAGAAATGAT	GTGATTTAACATAAT	+
M63	THA_HUMAN.H11MO.0.C	-10	0.00112826	0.867632	0.345622	17	GAAGAGTCATTTAAAATTGCATCACCCAGACAGAAATGAT	CTGACCTGAAGTGACCC	-
M63	HXC10_HUMAN.H11MO.0.D	-5	0.00163082	1.2541	0.369941	19	GAAGAGTCATTTAAAATTGCATCACCCAGACAGAAATGAT	GTAATAAAAAAATTAAAAA	-
M63	NR1D1_HUMAN.H11MO.0.B	-22	0.00175486	1.34948	0.369941	18	GAAGAGTCATTTAAAATTGCATCACCCAGACAGAAATGAT	CCTTCTGACCCACTTCCCT	-
M63	Z354A_HUMAN.H11MO.0.C	-2	0.00272154	2.09287	0.463164	24	GAAGAGTCATTTAAAATTGCATCACCCAGACAGAAATGAT	ACATTAAATGTAAATGGACTAAAT	-
M63	NR4A1_HUMAN.H11MO.0.A	-1	0.00313472	2.4106	0.480132	9	GAAGAGTCATTTAAAATTGCATCACCCAGACAGAAATGAT	AAAGGTCAG	+
M64	ZN667_HUMAN.H11MO.0.C	-15	7.7974e-05	0.059962	0.0799822	19	CCCAACTTGCCGCGTCGAGAACTCTTAAAGGGCAGGCTCA	GCTGAGCTTTTAAGGCCAC	-
M64	TBX2_HUMAN.H11MO.0.D	-10	0.000104008	0.0799822	0.0799822	25	CCCAACTTGCCGCGTCGAGAACTCTTAAAGGGCAGGCTCA	TGCCATCAGAGGTGTGAAAAGCGAC	+
M67	MNX1_HUMAN.H11MO.0.D	-9	0.000196023	0.150742	0.163703	19	TAATCAGTGCTGATTTTCTAAACAACTCCGTATGTTTCAG	CTATTTTAATAACCCTTAA	+
M67	IRX2_HUMAN.H11MO.0.D	-12	0.00021306	0.163843	0.163703	19	TAATCAGTGCTGATTTTCTAAACAACTCCGTATGTTTCAG	CCAACATGCCCACCCATGT	-
M71	MNX1_HUMAN.H11MO.0.D	-5	2.73369e-05	0.0210221	0.0420082	19	GGTTCCGTATGTAAAAAATCTTCATTGGCAGGAGCAATAA	CTATTTTAATAACCCTTAA	+
M71	HXC10_HUMAN.H11MO.0.D	-10	0.000511036	0.392987	0.261767	19	GGTTCCGTATGTAAAAAATCTTCATTGGCAGGAGCAATAA	TTTTTAATTTTTTTATTAC	+
M71	ZN394_HUMAN.H11MO.0.C	-8	0.00105995	0.8151	0.355423	20	GGTTCCGTATGTAAAAAATCTTCATTGGCAGGAGCAATAA	ATTCCATTCTATTCCATTCT	-
M71	IRX2_HUMAN.H11MO.0.D	-12	0.00128793	0.99042	0.355423	19	GGTTCCGTATGTAAAAAATCTTCATTGGCAGGAGCAATAA	ACATGGGTGGGCATGTTGG	+
M72	MNX1_HUMAN.H11MO.0.D	-11	0.000476547	0.366465	0.334638	19	GATTAACAAGTTAGATACTACCGTGCTTAAAGATTAAAGC	TTAAGGGTTATTAAAATAG	-
M72	IRX2_HUMAN.H11MO.0.D	-5	0.000652741	0.501958	0.334638	19	GATTAACAAGTTAGATACTACCGTGCTTAAAGATTAAAGC	ACATGGGTGGGCATGTTGG	+
M72	SPIC_HUMAN.H11MO.0.D	-16	0.00131045	1.00774	0.403095	13	GATTAACAAGTTAGATACTACCGTGCTTAAAGATTAAAGC	CCTCCCCTTCCTC	-
M73	MNX1_HUMAN.H11MO.0.D	-5	0.000175736	0.135141	0.125082	19	CTGAGCAGTGAGTTCATCGGAAATTCAAGCCTTTCTCTCA	TTAAGGGTTATTAAAATAG	-
M73	IRX2_HUMAN.H11MO.0.D	-17	0.00019091	0.14681	0.125082	19	CTGAGCAGTGAGTTCATCGGAAATTCAAGCCTTTCTCTCA	CCAACATGCCCACCCATGT	-
M73	HXC10_HUMAN.H11MO.0.D	-12	0.000244192	0.187783	0.125082	19	CTGAGCAGTGAGTTCATCGGAAATTCAAGCCTTTCTCTCA	GTAATAAAAAAATTAAAAA	-
M73	BRAC_HUMAN.H11MO.0.A	-21	0.00111089	0.854274	0.341417	19	CTGAGCAGTGAGTTCATCGGAAATTCAAGCCTTTCTCTCA	ATTTCACACCTCCCTGCTAA	-
M74	IRX2_HUMAN.H11MO.0.D	-13	8.12341e-05	0.062469	0.0681111	19	GTACATTCTTGACAAAAGAGGTCTATCCATGCATAGGAGG	CCAACATGCCCACCCATGT	-
M74	MNX1_HUMAN.H11MO.0.D	-7	8.87048e-05	0.068214	0.0681111	19	GTACATTCTTGACAAAAGAGGTCTATCCATGCATAGGAGG	CTATTTTAATAACCCTTAA	+
M75	MNX1_HUMAN.H11MO.0.D	-7	0.00021136	0.162536	0.325072	19	TAGACGTCGTTATACTCCACACTAAAGATTGACACCAGGA	CTATTTTAATAACCCTTAA	+
M77	NR1H3_HUMAN.H11MO.0.B	-2	7.02532e-06	0.00540247	0.0107056	19	GATGAGCTGGAGAGGCCGCTTGTCTCTTCAAATACGTCCT	TGACCTGCAGTGACCTCTG	-
M77	ZN667_HUMAN.H11MO.0.C	0	3.62807e-05	0.0278999	0.0276433	19	GATGAGCTGGAGAGGCCGCTTGTCTCTTCAAATACGTCCT	GCTGAGCTTTTAAGGCCAC	-
M77	THA_HUMAN.H11MO.0.C	-1	9.24606e-05	0.0711022	0.0469656	17	GATGAGCTGGAGAGGCCGCTTGTCTCTTCAAATACGTCCT	CTGACCTGAAGTGACCC	-
M77	ZN563_HUMAN.H11MO.0.C	-1	0.000505727	0.388904	0.192664	21	GATGAGCTGGAGAGGCCGCTTGTCTCTTCAAATACGTCCT	GGGATCCTCACTGGCAGCTGC	+
M77	ZFX_HUMAN.H11MO.1.A	-4	0.000650804	0.500468	0.198346	17	GATGAGCTGGAGAGGCCGCTTGTCTCTTCAAATACGTCCT	GGGGGCGGAGGCCGGGG	+
M77	PATZ1_HUMAN.H11MO.0.C	4	0.00101154	0.777871	0.256906	18	GATGAGCTGGAGAGGCCGCTTGTCTCTTCAAATACGTCCT	GGGGAGGGGGCGGGGGGGGAGG	+
M77	KLF6_HUMAN.H11MO.0.A	1	0.00183277	1.4094	0.398984	18	GATGAGCTGGAGAGGCCGCTTGTCTCTTCAAATACGTCCT	GGAAGGGCGGGGCCGGGGG	+
M77	ZN554_HUMAN.H11MO.0.C	-8	0.00234015	1.79957	0.445756	20	GATGAGCTGGAGAGGCCGCTTGTCTCTTCAAATACGTCCT	GCTGAGCCATGTGGGGTGCT	+
M77	MNX1_HUMAN.H11MO.0.D	-23	0.00306416	2.35634	0.453786	17	GATGAGCTGGAGAGGCCGCTTGTCTCTTCAAATACGTCCT	CTATTTTAATAACCCTTAA	+
M77	PTF1A_HUMAN.H11MO.0.B	-8	0.00368683	2.83517	0.453786	18	GATGAGCTGGAGAGGCCGCTTGTCTCTTCAAATACGTCCT	CCAGCTGCCCCCTTTCCC	+
M77	OSR2_HUMAN.H11MO.0.C	-6	0.00370816	2.85158	0.453786	16	GATGAGCTGGAGAGGCCGCTTGTCTCTTCAAATACGTCCT	CAGCAGAAGCAGCAGC	-
M77	IRX2_HUMAN.H11MO.0.D	-4	0.00437747	3.36627	0.453786	19	GATGAGCTGGAGAGGCCGCTTGTCTCTTCAAATACGTCCT	ACATGGGTGGGCATGTTGG	+
M77	ZN589_HUMAN.H11MO.0.D	-6	0.00467562	3.59555	0.453786	16	GATGAGCTGGAGAGGCCGCTTGTCTCTTCAAATACGTCCT	CGGCAGTAACCGTGGG	-
M77	ZN263_HUMAN.H11MO.0.A	2	0.00471354	3.62471	0.453786	18	GATGAGCTGGAGAGGCCGCTTGTCTCTTCAAATACGTCCT	GGGAGGAGGGAGAGGAGGAG	+
M77	Z324A_HUMAN.H11MO.0.C	-3	0.0047646	3.66398	0.453786	23	GATGAGCTGGAGAGGCCGCTTGTCTCTTCAAATACGTCCT	TGGCAGCAAAGGATGGTTTGATA	-
M77	RXRA_HUMAN.H11MO.0.A	-1	0.00540103	4.15339	0.467327	20	GATGAGCTGGAGAGGCCGCTTGTCTCTTCAAATACGTCCT	GGGGGAGGCAGAGGTCAGAG	+
M77	BATF_HUMAN.H11MO.0.A	-19	0.00610079	4.69151	0.467327	18	GATGAGCTGGAGAGGCCGCTTGTCTCTTCAAATACGTCCT	ATGAGTCATATCGAAAGT	-
M77	RARG_HUMAN.H11MO.0.B	7	0.00610079	4.69151	0.467327	11	GATGAGCTGGAGAGGCCGCTTGTCTCTTCAAATACGTCCT	AGGTCAGAGTGACCTGGG	+
M78	ZN250_HUMAN.H11MO.0.C	1	1.62427e-05	0.0124906	0.0249812	19	TATGGAAAACAGCATGGATATTTCTCAAAGAACTAAAAAT	GTAATCAAAACAGCATGGTA	-
M78	NFAC3_HUMAN.H11MO.0.B	-2	0.000513767	0.395087	0.395087	9	TATGGAAAACAGCATGGATATTTCTCAAAGAACTAAAAAT	TGGAAAACT	+
M78	NFAC2_HUMAN.H11MO.0.B	-2	0.000965561	0.742516	0.495011	9	TATGGAAAACAGCATGGATATTTCTCAAAGAACTAAAAAT	TGGAAAATT	+
M80	ZN563_HUMAN.H11MO.0.C	-2	0.000277686	0.213541	0.272167	21	GCCGCCGCCTATCTGCGCGGTTCCTTGGGACAAAGAGGCT	GGGATCCTCACTGGCAGCTGC	+
M80	IRX2_HUMAN.H11MO.0.D	-6	0.000355389	0.273294	0.272167	19	GCCGCCGCCTATCTGCGCGGTTCCTTGGGACAAAGAGGCT	ACATGGGTGGGCATGTTGG	+
M80	GATA1_HUMAN.H11MO.0.A	8	0.000736171	0.566115	0.323612	11	GCCGCCGCCTATCTGCGCGGTTCCTTGGGACAAAGAGGCT	TCTTATCTGTCCCCGCCAG	-
M80	NR1D1_HUMAN.H11MO.0.B	-18	0.00100751	0.774776	0.323612	19	GCCGCCGCCTATCTGCGCGGTTCCTTGGGACAAAGAGGCT	AGGGAAGTGGGTCAGAAGG	+
M80	GATA2_HUMAN.H11MO.0.A	8	0.00108871	0.837218	0.323612	11	GCCGCCGCCTATCTGCGCGGTTCCTTGGGACAAAGAGGCT	CCTTATCTCCACCCCCCAG	-
M80	OLIG2_HUMAN.H11MO.0.B	3	0.00134804	1.03664	0.323612	15	GCCGCCGCCTATCTGCGCGGTTCCTTGGGACAAAGAGGCT	CCAGCTGTTTCCCTTCTG	+
M80	RXRA_HUMAN.H11MO.0.A	-15	0.00197071	1.51547	0.377306	20	GCCGCCGCCTATCTGCGCGGTTCCTTGGGACAAAGAGGCT	GGGGGAGGCAGAGGTCAGAG	+
M80	TLX1_HUMAN.H11MO.0.D	-12	0.0026707	2.05377	0.431859	17	GCCGCCGCCTATCTGCGCGGTTCCTTGGGACAAAGAGGCT	CTGGCAAGTTGCCAAGG	+
M80	TAL1_HUMAN.H11MO.0.A	8	0.00310151	2.38506	0.431859	11	GCCGCCGCCTATCTGCGCGGTTCCTTGGGACAAAGAGGCT	CCTTATCTGCCCCCCCCAG	-
M80	NFIC_HUMAN.H11MO.0.A	-3	0.00423973	3.26036	0.499525	17	GCCGCCGCCTATCTGCGCGGTTCCTTGGGACAAAGAGGCT	CTTGGCTCCCTGCCAAG	+
M81	IRX2_HUMAN.H11MO.0.D	-3	0.00010463	0.0804603	0.160678	19	TTTGGTACAAGGTCAGTCATTAACTTCAAGGGACCTGGGT	CCAACATGCCCACCCATGT	-
M81	LEF1_HUMAN.H11MO.0.A	-19	0.000418446	0.321785	0.321299	14	TTTGGTACAAGGTCAGTCATTAACTTCAAGGGACCTGGGT	AGCAAATCAAAGGA	-
M82	TFAP4_HUMAN.H11MO.0.A	-1	0.000278764	0.21437	0.268732	10	GTCAGCTGTGTGATCTCTCCTCCCTGTTGTTTCTCATGTC	CCAGCTGTTT	+
M82	ZN263_HUMAN.H11MO.1.A	-15	0.000364333	0.280172	0.268732	11	GTCAGCTGTGTGATCTCTCCTCCCTGTTGTTTCTCATGTC	CCTCCTCCCTC	-
M82	PATZ1_HUMAN.H11MO.1.C	-16	0.000529893	0.407488	0.268732	9	GTCAGCTGTGTGATCTCTCCTCCCTGTTGTTTCTCATGTC	CCCCTCCCT	-
M82	GLI2_HUMAN.H11MO.0.D	-5	0.00104814	0.806021	0.323556	11	GTCAGCTGTGTGATCTCTCCTCCCTGTTGTTTCTCATGTC	GTGGGTGGTCT	+
M82	MYF6_HUMAN.H11MO.0.C	-2	0.00106333	0.817701	0.323556	7	GTCAGCTGTGTGATCTCTCCTCCCTGTTGTTTCTCATGTC	CAGCTGC	+
M82	SCRT2_HUMAN.H11MO.0.D	-19	0.00187858	1.44463	0.404748	13	GTCAGCTGTGTGATCTCTCCTCCCTGTTGTTTCTCATGTC	CCACCTGTTGCAT	-
M82	WT1_HUMAN.H11MO.1.B	-15	0.00212825	1.63663	0.404748	11	GTCAGCTGTGTGATCTCTCCTCCCTGTTGTTTCTCATGTC	CCTCCTCCCAC	-
M82	HTF4_HUMAN.H11MO.0.A	0	0.00250259	1.92449	0.407317	10	GTCAGCTGTGTGATCTCTCCTCCCTGTTGTTTCTCATGTC	TGCAGCTGTG	+
M82	MAZ_HUMAN.H11MO.1.A	-15	0.0026772	2.05877	0.407317	11	GTCAGCTGTGTGATCTCTCCTCCCTGTTGTTTCTCATGTC	CCCCCTCCCTC	-
M83	THA_HUMAN.H11MO.0.C	-12	6.98166e-05	0.0536889	0.060552	17	GATTAAAATTATTGGTCAGTTAAGGTGACATTCACCTATG	GGGTCACTTCAGGTCAG	+
M83	MNX1_HUMAN.H11MO.0.D	-20	0.000109634	0.0843086	0.060552	19	GATTAAAATTATTGGTCAGTTAAGGTGACATTCACCTATG	TTAAGGGTTATTAAAATAG	-
M83	Z324A_HUMAN.H11MO.0.C	-13	0.000119336	0.0917694	0.060552	23	GATTAAAATTATTGGTCAGTTAAGGTGACATTCACCTATG	TGGCAGCAAAGGATGGTTTGATA	-
M83	RARG_HUMAN.H11MO.0.B	-22	0.000343757	0.264349	0.104697	18	GATTAAAATTATTGGTCAGTTAAGGTGACATTCACCTATG	AGGTCAGAGTGACCTGGG	+
M83	SMAD3_HUMAN.H11MO.0.B	-21	0.000395137	0.30386	0.104697	12	GATTAAAATTATTGGTCAGTTAAGGTGACATTCACCTATG	CAGGTGACAGAG	-
M83	PAX8_HUMAN.H11MO.0.D	-26	0.000412675	0.317347	0.104697	14	GATTAAAATTATTGGTCAGTTAAGGTGACATTCACCTATG	GTCACTGAAGCGGG	+
M83	NR1I2_HUMAN.H11MO.0.C	-10	0.000850622	0.654128	0.184976	19	GATTAAAATTATTGGTCAGTTAAGGTGACATTCACCTATG	TGAGGTCAAAAAAGTTCAG	+
M83	NR1H3_HUMAN.H11MO.0.B	-9	0.00107122	0.823766	0.195519	19	GATTAAAATTATTGGTCAGTTAAGGTGACATTCACCTATG	CAGAGGTCACTGCAGGTCA	+
M83	GATA1_HUMAN.H11MO.0.A	-11	0.00115599	0.888956	0.195519	19	GATTAAAATTATTGGTCAGTTAAGGTGACATTCACCTATG	CTGGCGGGGACAGATAAGA	+
M83	GATA2_HUMAN.H11MO.0.A	-11	0.00156226	1.20138	0.216192	19	GATTAAAATTATTGGTCAGTTAAGGTGACATTCACCTATG	CTGGGGGGTGGAGATAAGG	+
M83	HXC10_HUMAN.H11MO.0.D	0	0.00209976	1.61472	0.263326	19	GATTAAAATTATTGGTCAGTTAAGGTGACATTCACCTATG	TTTTTAATTTTTTTATTAC	+
M83	HME2_HUMAN.H11MO.0.D	-6	0.00224884	1.72936	0.263326	11	GATTAAAATTATTGGTCAGTTAAGGTGACATTCACCTATG	GGTAATTAGGG	+
M83	IRX2_HUMAN.H11MO.0.D	-5	0.00261177	2.00845	0.283978	19	GATTAAAATTATTGGTCAGTTAAGGTGACATTCACCTATG	ACATGGGTGGGCATGTTGG	+
M83	ZN816_HUMAN.H11MO.1.C	-20	0.00315033	2.4226	0.3197	14	GATTAAAATTATTGGTCAGTTAAGGTGACATTCACCTATG	AAGGGGGACATGCA	+
M83	TBX21_HUMAN.H11MO.0.A	-18	0.00444436	3.41771	0.412361	13	GATTAAAATTATTGGTCAGTTAAGGTGACATTCACCTATG	GTGGAGGTGTGAA	+
M83	NKX61_HUMAN.H11MO.0.B	-17	0.0046052	3.5414	0.412361	19	GATTAAAATTATTGGTCAGTTAAGGTGACATTCACCTATG	GATTAATGGGAATTTAATG	+
M83	TAL1_HUMAN.H11MO.0.A	-11	0.00493616	3.79591	0.417441	19	GATTAAAATTATTGGTCAGTTAAGGTGACATTCACCTATG	CTGGGGGGGGCAGATAAGG	+
M83	GSX1_HUMAN.H11MO.0.D	-8	0.00529934	4.07519	0.424567	15	GATTAAAATTATTGGTCAGTTAAGGTGACATTCACCTATG	TAATTAGTTTTTAAT	+
M83	NR1D1_HUMAN.H11MO.0.B	-5	0.00566556	4.35682	0.431212	19	GATTAAAATTATTGGTCAGTTAAGGTGACATTCACCTATG	AGGGAAGTGGGTCAGAAGG	+
M83	RXRA_HUMAN.H11MO.0.A	-11	0.00614609	4.72634	0.44551	20	GATTAAAATTATTGGTCAGTTAAGGTGACATTCACCTATG	GGGGGAGGCAGAGGTCAGAG	+
M83	FOXD3_HUMAN.H11MO.0.D	-17	0.00776281	5.9696	0.475221	15	GATTAAAATTATTGGTCAGTTAAGGTGACATTCACCTATG	TGCTAAGTAAACAAA	-
M83	PO5F1_HUMAN.H11MO.1.A	-27	0.00847748	6.51919	0.475221	10	GATTAAAATTATTGGTCAGTTAAGGTGACATTCACCTATG	ATATGCAAAT	+
M83	BRAC_HUMAN.H11MO.0.A	-11	0.00853719	6.5651	0.475221	20	GATTAAAATTATTGGTCAGTTAAGGTGACATTCACCTATG	TTAGCAGGGAGGTGTGAAAT	+
M83	AIRE_HUMAN.H11MO.0.C	-1	0.00893814	6.87343	0.475221	18	GATTAAAATTATTGGTCAGTTAAGGTGACATTCACCTATG	ATTGGTTTTATTGGTTAA	+
M83	ZN350_HUMAN.H11MO.0.C	-11	0.00893814	6.87343	0.475221	18	GATTAAAATTATTGGTCAGTTAAGGTGACATTCACCTATG	TAGGTCATAAAAGGACTG	-
M83	FOXD2_HUMAN.H11MO.0.D	-19	0.00908339	6.98512	0.475221	19	GATTAAAATTATTGGTCAGTTAAGGTGACATTCACCTATG	TTAAATAAATATTTACATA	-
M83	SMAD2_HUMAN.H11MO.0.A	-22	0.00936567	7.2022	0.475221	12	GATTAAAATTATTGGTCAGTTAAGGTGACATTCACCTATG	AGGTGACAGACA	-
M83	MCR_HUMAN.H11MO.0.D	-21	0.0099493	7.65101	0.477466	17	GATTAAAATTATTGGTCAGTTAAGGTGACATTCACCTATG	AAGAACAGGTTGTTGTA	+
M83	ZN563_HUMAN.H11MO.0.C	-18	0.0103134	7.93102	0.477466	21	GATTAAAATTATTGGTCAGTTAAGGTGACATTCACCTATG	GGGATCCTCACTGGCAGCTGC	+
M83	BC11A_HUMAN.H11MO.0.A	-20	0.0106646	8.20106	0.477466	17	GATTAAAATTATTGGTCAGTTAAGGTGACATTCACCTATG	AAAAGAGGAAGTGAAAA	+
M83	GATA5_HUMAN.H11MO.0.D	-17	0.0106646	8.20106	0.477466	17	GATTAAAATTATTGGTCAGTTAAGGTGACATTCACCTATG	ATCTAAGTTATCTCTTA	-
M83	HXB3_HUMAN.H11MO.0.D	-20	0.0112242	8.63143	0.488165	14	GATTAAAATTATTGGTCAGTTAAGGTGACATTCACCTATG	TAAAAACTAATTAA	-
M83	NR1I3_HUMAN.H11MO.0.C	-11	0.0125141	9.62335	0.496859	18	GATTAAAATTATTGGTCAGTTAAGGTGACATTCACCTATG	GGGGTCAGGAAAGTTCAG	+
M83	OLIG2_HUMAN.H11MO.0.B	-21	0.0125141	9.62335	0.496859	18	GATTAAAATTATTGGTCAGTTAAGGTGACATTCACCTATG	CAGAAGGGAAACAGCTGG	-
M83	ZN394_HUMAN.H11MO.0.C	-3	0.0125349	9.63937	0.496859	20	GATTAAAATTATTGGTCAGTTAAGGTGACATTCACCTATG	AGAATGGAATAGAATGGAAT	+
M83	PO2F1_HUMAN.H11MO.0.C	-23	0.0127297	9.78917	0.496859	16	GATTAAAATTATTGGTCAGTTAAGGTGACATTCACCTATG	AATCGAATGCAAATAA	+
M85	IRX2_HUMAN.H11MO.0.D	-16	0.000134259	0.103245	0.11392	19	ATTTGCATGGCAGATCTTAAAAAGTGACCCCATGTTACAA	CCAACATGCCCACCCATGT	-
M85	MNX1_HUMAN.H11MO.0.D	0	0.000222401	0.171026	0.11392	19	ATTTGCATGGCAGATCTTAAAAAGTGACCCCATGTTACAA	CTATTTTAATAACCCTTAA	+
M85	HXC10_HUMAN.H11MO.0.D	-4	0.000632618	0.486483	0.194427	19	ATTTGCATGGCAGATCTTAAAAAGTGACCCCATGTTACAA	GTAATAAAAAAATTAAAAA	-
M85	RXRA_HUMAN.H11MO.0.A	-2	0.00149268	1.14787	0.382297	20	ATTTGCATGGCAGATCTTAAAAAGTGACCCCATGTTACAA	GGGGGAGGCAGAGGTCAGAG	+
M86	MNX1_HUMAN.H11MO.0.D	-3	0.000151076	0.116177	0.232354	19	CAATTGTGTCGAGCTGTCTTACAAGGCACTCTGAAATGTG	CTATTTTAATAACCCTTAA	+
M86	IRX2_HUMAN.H11MO.0.D	-8	0.000515106	0.396117	0.264078	19	CAATTGTGTCGAGCTGTCTTACAAGGCACTCTGAAATGTG	CCAACATGCCCACCCATGT	-
M86	TLX1_HUMAN.H11MO.0.D	-22	0.000835494	0.642495	0.321248	17	CAATTGTGTCGAGCTGTCTTACAAGGCACTCTGAAATGTG	CTGGCAAGTTGCCAAGG	+
M87	MNX1_HUMAN.H11MO.0.D	-14	0.000170579	0.131175	0.261782	19	CGAATTTTGGTCCTATGACTAGAGAAATCCTAATCTTTGT	CTATTTTAATAACCCTTAA	+
M87	IRX2_HUMAN.H11MO.0.D	-20	0.000427395	0.328667	0.278526	19	CGAATTTTGGTCCTATGACTAGAGAAATCCTAATCTTTGT	CCAACATGCCCACCCATGT	-
M87	HXC10_HUMAN.H11MO.0.D	-9	0.00138525	1.06526	0.409679	19	CGAATTTTGGTCCTATGACTAGAGAAATCCTAATCTTTGT	GTAATAAAAAAATTAAAAA	-
M87	AIRE_HUMAN.H11MO.0.C	-15	0.00168705	1.29734	0.409679	18	CGAATTTTGGTCCTATGACTAGAGAAATCCTAATCTTTGT	TTAACCAATATAACCAAT	-
M87	RXRA_HUMAN.H11MO.0.A	-13	0.00175101	1.34653	0.409679	20	CGAATTTTGGTCCTATGACTAGAGAAATCCTAATCTTTGT	GGGGGAGGCAGAGGTCAGAG	+
M87	TLX1_HUMAN.H11MO.0.D	-18	0.00257903	1.98327	0.494746	17	CGAATTTTGGTCCTATGACTAGAGAAATCCTAATCTTTGT	CTGGCAAGTTGCCAAGG	+
M88	MNX1_HUMAN.H11MO.0.D	-7	0.000222097	0.170793	0.249306	19	CTTGCTCTTATCTAATTGTAAATTTCTGAGCCCCTAGGCC	TTAAGGGTTATTAAAATAG	-
M88	IRX2_HUMAN.H11MO.0.D	-19	0.000600817	0.462028	0.249306	19	CTTGCTCTTATCTAATTGTAAATTTCTGAGCCCCTAGGCC	ACATGGGTGGGCATGTTGG	+
M88	HXC10_HUMAN.H11MO.0.D	-7	0.000651076	0.500677	0.249306	19	CTTGCTCTTATCTAATTGTAAATTTCTGAGCCCCTAGGCC	TTTTTAATTTTTTTATTAC	+
M91	PAX2_HUMAN.H11MO.0.D	-15	0.000232545	0.178827	0.157835	18	TTGCCAAGAGCACAGGACGAGTCCGAACTGACCACATGCG	GTTCAGTCATGCGTGACA	+
M91	TFCP2_HUMAN.H11MO.0.D	-20	0.000391214	0.300843	0.157835	16	TTGCCAAGAGCACAGGACGAGTCCGAACTGACCACATGCG	GCCTGAACTGGCCAGA	+
M91	IRX2_HUMAN.H11MO.0.D	-22	0.000436699	0.335821	0.157835	18	TTGCCAAGAGCACAGGACGAGTCCGAACTGACCACATGCG	CCAACATGCCCACCCATGT	-
M91	MNX1_HUMAN.H11MO.0.D	-21	0.000474964	0.365247	0.157835	19	TTGCCAAGAGCACAGGACGAGTCCGAACTGACCACATGCG	TTAAGGGTTATTAAAATAG	-
M91	ZN563_HUMAN.H11MO.0.C	-17	0.000629634	0.484188	0.160376	21	TTGCCAAGAGCACAGGACGAGTCCGAACTGACCACATGCG	GGGATCCTCACTGGCAGCTGC	+
M91	RXRA_HUMAN.H11MO.0.A	-7	0.00121725	0.936064	0.265757	20	TTGCCAAGAGCACAGGACGAGTCCGAACTGACCACATGCG	GGGGGAGGCAGAGGTCAGAG	+
M91	NR1D1_HUMAN.H11MO.0.B	-6	0.00253793	1.95167	0.484834	19	TTGCCAAGAGCACAGGACGAGTCCGAACTGACCACATGCG	AGGGAAGTGGGTCAGAAGG	+
M92	MNX1_HUMAN.H11MO.0.D	-21	0.000205204	0.157802	0.226489	19	CTTTGAAGAGGCTTGATATGACAGATTACTGCTAAAATCA	TTAAGGGTTATTAAAATAG	-
M92	IRX2_HUMAN.H11MO.0.D	-12	0.000465515	0.357981	0.226489	19	CTTTGAAGAGGCTTGATATGACAGATTACTGCTAAAATCA	CCAACATGCCCACCCATGT	-
M92	ZN394_HUMAN.H11MO.0.C	-4	0.000575217	0.442342	0.226489	20	CTTTGAAGAGGCTTGATATGACAGATTACTGCTAAAATCA	AGAATGGAATAGAATGGAAT	+
M92	GATA1_HUMAN.H11MO.0.A	-28	0.000807243	0.62077	0.247608	12	CTTTGAAGAGGCTTGATATGACAGATTACTGCTAAAATCA	CTGGCGGGGACAGATAAGA	+
M92	BRAC_HUMAN.H11MO.0.A	-15	0.0014032	1.07906	0.305805	20	CTTTGAAGAGGCTTGATATGACAGATTACTGCTAAAATCA	ATTTCACACCTCCCTGCTAA	-
M92	GATA2_HUMAN.H11MO.0.A	-28	0.00159515	1.22667	0.305805	12	CTTTGAAGAGGCTTGATATGACAGATTACTGCTAAAATCA	CTGGGGGGTGGAGATAAGG	+
M92	HXC10_HUMAN.H11MO.0.D	-10	0.00328642	2.52726	0.491611	19	CTTTGAAGAGGCTTGATATGACAGATTACTGCTAAAATCA	TTTTTAATTTTTTTATTAC	+
M93	MNX1_HUMAN.H11MO.0.D	-19	0.000149103	0.114661	0.100547	19	CTCACGGATGATTTGAAATCGCCGTGATCTTGAATTACGC	TTAAGGGTTATTAAAATAG	-
M93	ZN394_HUMAN.H11MO.0.C	-15	0.000196125	0.15082	0.100547	20	CTCACGGATGATTTGAAATCGCCGTGATCTTGAATTACGC	AGAATGGAATAGAATGGAAT	+
M93	IRX2_HUMAN.H11MO.0.D	-13	0.00028993	0.222956	0.111478	19	CTCACGGATGATTTGAAATCGCCGTGATCTTGAATTACGC	CCAACATGCCCACCCATGT	-
M95	IRX2_HUMAN.H11MO.0.D	-21	0.000132594	0.101965	0.203356	19	TATCTGGTGTTGAAACAACAGCCACGATGGACTGAAAATA	CCAACATGCCCACCCATGT	-
M95	MNX1_HUMAN.H11MO.0.D	-2	0.000352208	0.270848	0.211871	19	TATCTGGTGTTGAAACAACAGCCACGATGGACTGAAAATA	TTAAGGGTTATTAAAATAG	-
M95	ZN394_HUMAN.H11MO.0.C	-13	0.000414439	0.318703	0.211871	20	TATCTGGTGTTGAAACAACAGCCACGATGGACTGAAAATA	AGAATGGAATAGAATGGAAT	+
M95	ZN563_HUMAN.H11MO.0.C	-14	0.000711314	0.547001	0.27273	21	TATCTGGTGTTGAAACAACAGCCACGATGGACTGAAAATA	GCAGCTGCCAGTGAGGATCCC	-
M95	NR1D1_HUMAN.H11MO.0.B	-10	0.00198138	1.52368	0.484269	19	TATCTGGTGTTGAAACAACAGCCACGATGGACTGAAAATA	AGGGAAGTGGGTCAGAAGG	+
M95	RARG_HUMAN.H11MO.0.B	-18	0.00207047	1.59219	0.484269	18	TATCTGGTGTTGAAACAACAGCCACGATGGACTGAAAATA	AGGTCAGAGTGACCTGGG	+
M95	GATA1_HUMAN.H11MO.0.A	3	0.00231462	1.77994	0.484269	16	TATCTGGTGTTGAAACAACAGCCACGATGGACTGAAAATA	TCTTATCTGTCCCCGCCAG	-
M95	TLX1_HUMAN.H11MO.0.D	-18	0.00252607	1.94255	0.484269	17	TATCTGGTGTTGAAACAACAGCCACGATGGACTGAAAATA	CTGGCAAGTTGCCAAGG	+
M96	FOXI1_HUMAN.H11MO.0.B	-6	8.56629e-05	0.0658747	0.0697498	12	TACGTGTTTTGATTGGACTATATTGATATTAACGTCATCT	CTCTGATTGGTC	+
M96	JDP2_HUMAN.H11MO.0.D	-28	9.14828e-05	0.0703503	0.0697498	12	TACGTGTTTTGATTGGACTATATTGATATTAACGTCATCT	ATGACGTCATCA	-
M96	ATF2_HUMAN.H11MO.2.C	-28	0.000201257	0.154767	0.101891	11	TACGTGTTTTGATTGGACTATATTGATATTAACGTCATCT	GTGACGTCATC	-
M96	CREB5_HUMAN.H11MO.0.D	-28	0.000339769	0.261282	0.101891	11	TACGTGTTTTGATTGGACTATATTGATATTAACGTCATCT	ATGACGTCATC	-
M96	ATF7_HUMAN.H11MO.0.D	-28	0.000411885	0.31674	0.101891	11	TACGTGTTTTGATTGGACTATATTGATATTAACGTCATCT	ATGACGTCATC	-
M96	DUX4_HUMAN.H11MO.0.A	-9	0.000467737	0.359689	0.101891	11	TACGTGTTTTGATTGGACTATATTGATATTAACGTCATCT	TGATTAGGTTA	+
M96	HNF6_HUMAN.H11MO.0.B	-18	0.00149676	1.15101	0.253596	11	TACGTGTTTTGATTGGACTATATTGATATTAACGTCATCT	TTTATTGATTT	+
M96	CREB1_HUMAN.H11MO.0.A	-29	0.001893	1.45572	0.288658	11	TACGTGTTTTGATTGGACTATATTGATATTAACGTCATCT	TGACGTCATCG	-
M96	ZN502_HUMAN.H11MO.0.C	-10	0.00213471	1.64159	0.295924	20	TACGTGTTTTGATTGGACTATATTGATATTAACGTCATCT	GAATGGAATCGAATGGAATC	+
M96	NFYA_HUMAN.H11MO.0.A	-6	0.00309218	2.37789	0.392932	14	TACGTGTTTTGATTGGACTATATTGATATTAACGTCATCT	TTCTGATTGGCTGA	-
M96	ALX4_HUMAN.H11MO.0.D	-19	0.0042313	3.25387	0.496323	12	TACGTGTTTTGATTGGACTATATTGATATTAACGTCATCT	TTAATTAAATTA	+
M96	DRGX_HUMAN.H11MO.0.D	-20	0.00494991	3.80648	0.498281	11	TACGTGTTTTGATTGGACTATATTGATATTAACGTCATCT	TAATTAAATTA	-
M97	MNX1_HUMAN.H11MO.0.D	-3	7.42645e-05	0.0571094	0.0886931	19	GGGTTCTGCCCTCTTTAATTGTGACACATGATTATACTCC	TTAAGGGTTATTAAAATAG	-
M97	IRX2_HUMAN.H11MO.0.D	0	0.000478818	0.368211	0.245264	19	GGGTTCTGCCCTCTTTAATTGTGACACATGATTATACTCC	CCAACATGCCCACCCATGT	-
M97	HME2_HUMAN.H11MO.0.D	-12	0.00184693	1.42029	0.458565	11	GGGTTCTGCCCTCTTTAATTGTGACACATGATTATACTCC	CCCTAATTACC	-
M97	HXC10_HUMAN.H11MO.0.D	-14	0.00221394	1.70252	0.458565	19	GGGTTCTGCCCTCTTTAATTGTGACACATGATTATACTCC	GTAATAAAAAAATTAAAAA	-
M97	ZN394_HUMAN.H11MO.0.C	-14	0.0023873	1.83583	0.458565	20	GGGTTCTGCCCTCTTTAATTGTGACACATGATTATACTCC	AGAATGGAATAGAATGGAAT	+
M98	MNX1_HUMAN.H11MO.0.D	-11	0.000141942	0.109153	0.141188	19	AAGTTCAGCTCATTTTAAAAGCGGTCTCATGGTATGCAAG	CTATTTTAATAACCCTTAA	+
M98	IRX2_HUMAN.H11MO.0.D	-13	0.00019855	0.152685	0.141188	19	AAGTTCAGCTCATTTTAAAAGCGGTCTCATGGTATGCAAG	CCAACATGCCCACCCATGT	-
M98	ZN394_HUMAN.H11MO.0.C	-15	0.000514791	0.395874	0.197509	20	AAGTTCAGCTCATTTTAAAAGCGGTCTCATGGTATGCAAG	AGAATGGAATAGAATGGAAT	+
M99	MNX1_HUMAN.H11MO.0.D	-1	1.95907e-05	0.0150653	0.030026	19	GTAAGTTCTGATGCAAGTCTAAATGATAAGTTTCATGTCA	TTAAGGGTTATTAAAATAG	-
M99	PAX2_HUMAN.H11MO.0.D	-6	0.000262378	0.201768	0.116981	18	GTAAGTTCTGATGCAAGTCTAAATGATAAGTTTCATGTCA	TGTCACGCATGACTGAAC	-
M99	GATA5_HUMAN.H11MO.0.D	-19	0.000284395	0.2187	0.116981	17	GTAAGTTCTGATGCAAGTCTAAATGATAAGTTTCATGTCA	TAAGAGATAACTTAGAT	+
M99	MAF_HUMAN.H11MO.0.A	-15	0.000738115	0.567611	0.226256	19	GTAAGTTCTGATGCAAGTCTAAATGATAAGTTTCATGTCA	TTGCTGAGTCAGCAGATTC	-
M99	ZN394_HUMAN.H11MO.0.C	-10	0.00135171	1.03947	0.345287	20	GTAAGTTCTGATGCAAGTCTAAATGATAAGTTTCATGTCA	ATTCCATTCTATTCCATTCT	-
M99	HXC10_HUMAN.H11MO.0.D	-7	0.00170685	1.31256	0.345854	19	GTAAGTTCTGATGCAAGTCTAAATGATAAGTTTCATGTCA	GTAATAAAAAAATTAAAAA	-
M99	BRAC_HUMAN.H11MO.0.A	-5	0.00180525	1.38823	0.345854	20	GTAAGTTCTGATGCAAGTCTAAATGATAAGTTTCATGTCA	TTAGCAGGGAGGTGTGAAAT	+
M99	IRX2_HUMAN.H11MO.0.D	-17	0.0028456	2.18826	0.436134	19	GTAAGTTCTGATGCAAGTCTAAATGATAAGTTTCATGTCA	CCAACATGCCCACCCATGT	-
M99	NKX61_HUMAN.H11MO.0.B	-9	0.00352412	2.71005	0.450108	19	GTAAGTTCTGATGCAAGTCTAAATGATAAGTTTCATGTCA	CATTAAATTCCCATTAATC	-
M99	LYL1_HUMAN.H11MO.0.A	-23	0.00422425	3.24845	0.498027	14	GTAAGTTCTGATGCAAGTCTAAATGATAAGTTTCATGTCA	CCAGCTGTTTCCTG	+
M100	MNX1_HUMAN.H11MO.0.D	-19	1.03929e-05	0.00799213	0.0159183	19	GTGGCATTTCTCTGGACAGAGGCAGGGATATCCGCCACTA	CTATTTTAATAACCCTTAA	+
M100	IRX2_HUMAN.H11MO.0.D	-15	0.000492079	0.378409	0.251232	19	GTGGCATTTCTCTGGACAGAGGCAGGGATATCCGCCACTA	ACATGGGTGGGCATGTTGG	+
M100	TLX1_HUMAN.H11MO.0.D	-11	0.0012102	0.930645	0.349553	17	GTGGCATTTCTCTGGACAGAGGCAGGGATATCCGCCACTA	CTGGCAAGTTGCCAAGG	+
M100	THA_HUMAN.H11MO.0.C	-2	0.00168856	1.2985	0.349553	17	GTGGCATTTCTCTGGACAGAGGCAGGGATATCCGCCACTA	GGGTCACTTCAGGTCAG	+
M100	ZN563_HUMAN.H11MO.0.C	-1	0.00186549	1.43456	0.349553	21	GTGGCATTTCTCTGGACAGAGGCAGGGATATCCGCCACTA	GGGATCCTCACTGGCAGCTGC	+
M100	ZN394_HUMAN.H11MO.0.C	-18	0.00196965	1.51466	0.349553	20	GTGGCATTTCTCTGGACAGAGGCAGGGATATCCGCCACTA	ATTCCATTCTATTCCATTCT	-
M100	RXRA_HUMAN.H11MO.0.A	-9	0.00212054	1.63069	0.349553	20	GTGGCATTTCTCTGGACAGAGGCAGGGATATCCGCCACTA	CTCTGACCTCTGCCTCCCCC	-
M100	HXC10_HUMAN.H11MO.0.D	-14	0.00347325	2.67093	0.409218	19	GTGGCATTTCTCTGGACAGAGGCAGGGATATCCGCCACTA	GTAATAAAAAAATTAAAAA	-
M101	ZN394_HUMAN.H11MO.0.C	-13	0.000120233	0.0924595	0.0919996	20	ATTGTGACTTATAAGAGAGCCTCTCCCTGTAAGAATGGAT	AGAATGGAATAGAATGGAAT	+
M101	IRX2_HUMAN.H11MO.0.D	-11	0.000125549	0.0965475	0.0919996	19	ATTGTGACTTATAAGAGAGCCTCTCCCTGTAAGAATGGAT	CCAACATGCCCACCCATGT	-
M101	MNX1_HUMAN.H11MO.0.D	-12	0.000180196	0.138571	0.0919996	19	ATTGTGACTTATAAGAGAGCCTCTCCCTGTAAGAATGGAT	CTATTTTAATAACCCTTAA	+
M101	HXC10_HUMAN.H11MO.0.D	-23	0.000280277	0.215533	0.107322	17	ATTGTGACTTATAAGAGAGCCTCTCCCTGTAAGAATGGAT	GTAATAAAAAAATTAAAAA	-
M101	RXRA_HUMAN.H11MO.0.A	-1	0.000599575	0.461073	0.153057	20	ATTGTGACTTATAAGAGAGCCTCTCCCTGTAAGAATGGAT	CTCTGACCTCTGCCTCCCCC	-
M101	RARG_HUMAN.H11MO.2.D	-3	0.00166076	1.27712	0.363387	20	ATTGTGACTTATAAGAGAGCCTCTCCCTGTAAGAATGGAT	GTGACCTCTGGGTGACCCCC	-
M102	MNX1_HUMAN.H11MO.0.D	-17	0.000252971	0.194535	0.292419	19	GCAAAAGATTTATCCCCTAGCCTATCCTAAGAATCAGTTA	TTAAGGGTTATTAAAATAG	-
M102	IRX2_HUMAN.H11MO.0.D	-1	0.00071553	0.550243	0.366829	19	GCAAAAGATTTATCCCCTAGCCTATCCTAAGAATCAGTTA	CCAACATGCCCACCCATGT	-
M103	HXC10_HUMAN.H11MO.0.D	-8	5.19899e-06	0.00399802	0.00793694	19	TTATTTTCGCAAAAACATCAATAAAAGGCCTCTAGCCCAC	GTAATAAAAAAATTAAAAA	-
M103	ZN214_HUMAN.H11MO.0.C	-17	6.04502e-05	0.0464862	0.0461426	22	TTATTTTCGCAAAAACATCAATAAAAGGCCTCTAGCCCAC	TCATCAAAGGCCTCAAAAAGGA	-
M103	NKX61_HUMAN.H11MO.0.B	-18	0.000159679	0.122793	0.0812569	19	TTATTTTCGCAAAAACATCAATAAAAGGCCTCTAGCCCAC	CATTAAATTCCCATTAATC	-
M103	AIRE_HUMAN.H11MO.0.C	-14	0.000416636	0.320393	0.159012	18	TTATTTTCGCAAAAACATCAATAAAAGGCCTCTAGCCCAC	TTAACCAATATAACCAAT	-
M103	IRX2_HUMAN.H11MO.0.D	-9	0.000885865	0.68123	0.244515	19	TTATTTTCGCAAAAACATCAATAAAAGGCCTCTAGCCCAC	CCAACATGCCCACCCATGT	-
M103	MNX1_HUMAN.H11MO.0.D	-15	0.000960997	0.739007	0.244515	19	TTATTTTCGCAAAAACATCAATAAAAGGCCTCTAGCCCAC	CTATTTTAATAACCCTTAA	+
M103	HXD8_HUMAN.H11MO.0.D	-21	0.00120057	0.923236	0.261832	11	TTATTTTCGCAAAAACATCAATAAAAGGCCTCTAGCCCAC	TAATTTGCATA	+
M103	BARH2_HUMAN.H11MO.0.D	-18	0.00161749	1.24385	0.301862	18	TTATTTTCGCAAAAACATCAATAAAAGGCCTCTAGCCCAC	CAATTAGGACCAATTAGC	-
M103	CDX2_HUMAN.H11MO.0.A	-14	0.00178215	1.37047	0.301862	12	TTATTTTCGCAAAAACATCAATAAAAGGCCTCTAGCCCAC	ACAGCAATAAAA	-
M103	BPTF_HUMAN.H11MO.0.D	-8	0.0019773	1.52055	0.301862	12	TTATTTTCGCAAAAACATCAATAAAAGGCCTCTAGCCCAC	GAAAACAACAAA	-
M103	ZN394_HUMAN.H11MO.0.C	-11	0.00287693	2.21236	0.309585	20	TTATTTTCGCAAAAACATCAATAAAAGGCCTCTAGCCCAC	AGAATGGAATAGAATGGAAT	+
M103	PO3F3_HUMAN.H11MO.0.D	-11	0.00321588	2.47301	0.309585	17	TTATTTTCGCAAAAACATCAATAAAAGGCCTCTAGCCCAC	AAATTTGCATAATTTAT	-
M103	ONEC2_HUMAN.H11MO.0.D	-9	0.00325891	2.5061	0.309585	21	TTATTTTCGCAAAAACATCAATAAAAGGCCTCTAGCCCAC	AAAAAAAATCAATAACAAGAC	-
M103	HXA7_HUMAN.H11MO.0.D	-15	0.00334739	2.57414	0.309585	15	TTATTTTCGCAAAAACATCAATAAAAGGCCTCTAGCCCAC	AATCAATAGATTGGA	+
M103	VENTX_HUMAN.H11MO.0.D	-18	0.00361473	2.77973	0.309585	19	TTATTTTCGCAAAAACATCAATAAAAGGCCTCTAGCCCAC	AATTAGAAACCAATTAGCG	-
M103	PBX1_HUMAN.H11MO.1.C	-13	0.00365021	2.80701	0.309585	15	TTATTTTCGCAAAAACATCAATAAAAGGCCTCTAGCCCAC	CCCATCAATCAAATT	-
M103	PITX3_HUMAN.H11MO.0.D	-22	0.00485324	3.73214	0.389954	18	TTATTTTCGCAAAAACATCAATAAAAGGCCTCTAGCCCAC	TTAATCCCTTAATCCCCC	-
M103	ZN264_HUMAN.H11MO.0.C	-13	0.00630016	4.84483	0.420296	24	TTATTTTCGCAAAAACATCAATAAAAGGCCTCTAGCCCAC	AATGGGATTAGTGCCCTTATAAGA	-
M103	DMBX1_HUMAN.H11MO.0.D	-9	0.00633211	4.86939	0.420296	20	TTATTTTCGCAAAAACATCAATAAAAGGCCTCTAGCCCAC	ACTTAATTAGATTATAATTA	-
M103	Z324A_HUMAN.H11MO.0.C	-7	0.00813903	6.25891	0.479186	23	TTATTTTCGCAAAAACATCAATAAAAGGCCTCTAGCCCAC	TATCAAACCATCCTTTGCTGCCA	+
M103	ZN350_HUMAN.H11MO.0.C	-14	0.00816099	6.2758	0.479186	18	TTATTTTCGCAAAAACATCAATAAAAGGCCTCTAGCCCAC	TAGGTCATAAAAGGACTG	-
M105	ZN341_HUMAN.H11MO.0.C	-11	5.41585e-05	0.0416479	0.0832958	22	CCGAGATGCGCCGTCATCCGGCTTCAATCCCCCAAGTCCT	GCTCTTCCCTCCCCCCCCCCCC	-
M105	ZN263_HUMAN.H11MO.0.A	-23	0.000215804	0.165953	0.165953	17	CCGAGATGCGCCGTCATCCGGCTTCAATCCCCCAAGTCCT	CTCCTCCTCTCCCTCCTCCC	-
M106	MNX1_HUMAN.H11MO.0.D	-4	0.000470687	0.361958	0.28228	19	GTCGATCCGATGTAAACTCATAAACACTTGGGTTGCCCCA	CTATTTTAATAACCCTTAA	+
M106	IRX2_HUMAN.H11MO.0.D	-4	0.000470687	0.361958	0.28228	19	GTCGATCCGATGTAAACTCATAAACACTTGGGTTGCCCCA	CCAACATGCCCACCCATGT	-
M106	HXC10_HUMAN.H11MO.0.D	-16	0.00161916	1.24513	0.445713	19	GTCGATCCGATGTAAACTCATAAACACTTGGGTTGCCCCA	GTAATAAAAAAATTAAAAA	-
M107	ZN341_HUMAN.H11MO.0.C	-11	4.46287e-05	0.0343195	0.0659404	22	GGAAACGTGTTGTTCTTCCCCGCTCACCTCCTTTGTGATC	GCTCTTCCCTCCCCCCCCCCCC	-
M107	NR1D1_HUMAN.H11MO.0.B	-10	8.68332e-05	0.0667748	0.0659404	19	GGAAACGTGTTGTTCTTCCCCGCTCACCTCCTTTGTGATC	CCTTCTGACCCACTTCCCT	-
M107	ZN667_HUMAN.H11MO.0.C	-9	0.000135277	0.104028	0.0684856	19	GGAAACGTGTTGTTCTTCCCCGCTCACCTCCTTTGTGATC	GTGGCCTTAAAAGCTCAGC	+
M107	MNX1_HUMAN.H11MO.0.D	-7	0.000613151	0.471513	0.169726	19	GGAAACGTGTTGTTCTTCCCCGCTCACCTCCTTTGTGATC	CTATTTTAATAACCCTTAA	+
M107	RXRA_HUMAN.H11MO.0.A	-20	0.000620419	0.477102	0.169726	20	GGAAACGTGTTGTTCTTCCCCGCTCACCTCCTTTGTGATC	CTCTGACCTCTGCCTCCCCC	-
M107	ZN394_HUMAN.H11MO.0.C	-21	0.000670508	0.515621	0.169726	19	GGAAACGTGTTGTTCTTCCCCGCTCACCTCCTTTGTGATC	ATTCCATTCTATTCCATTCT	-
M107	IRX2_HUMAN.H11MO.0.D	-17	0.000912159	0.70145	0.179958	19	GGAAACGTGTTGTTCTTCCCCGCTCACCTCCTTTGTGATC	CCAACATGCCCACCCATGT	-
M107	MAF_HUMAN.H11MO.0.A	-15	0.00106639	0.820058	0.179958	19	GGAAACGTGTTGTTCTTCCCCGCTCACCTCCTTTGTGATC	TTGCTGAGTCAGCAGATTC	-
M107	VEZF1_HUMAN.H11MO.0.C	-18	0.00152545	1.17307	0.231683	22	GGAAACGTGTTGTTCTTCCCCGCTCACCTCCTTTGTGATC	CCCCTCCCCCTCCCCCCTCCCC	-
M107	THA_HUMAN.H11MO.0.C	-22	0.00194436	1.49521	0.26846	17	GGAAACGTGTTGTTCTTCCCCGCTCACCTCCTTTGTGATC	CTGACCTGAAGTGACCC	-
M107	AIRE_HUMAN.H11MO.0.C	-8	0.00248571	1.91151	0.314604	18	GGAAACGTGTTGTTCTTCCCCGCTCACCTCCTTTGTGATC	ATTGGTTTTATTGGTTAA	+
M107	Z324A_HUMAN.H11MO.0.C	-13	0.00298586	2.29612	0.348836	23	GGAAACGTGTTGTTCTTCCCCGCTCACCTCCTTTGTGATC	TATCAAACCATCCTTTGCTGCCA	+
M107	LYL1_HUMAN.H11MO.0.A	-26	0.00456104	3.50744	0.494802	14	GGAAACGTGTTGTTCTTCCCCGCTCACCTCCTTTGTGATC	CCAGCTGTTTCCTG	+
M107	PATZ1_HUMAN.H11MO.0.C	-14	0.00509144	3.91532	0.495756	22	GGAAACGTGTTGTTCTTCCCCGCTCACCTCCTTTGTGATC	CCTCCCCCCCCGCCCCCTCCCC	-
M107	PAX2_HUMAN.H11MO.0.D	-10	0.00560678	4.31161	0.495756	18	GGAAACGTGTTGTTCTTCCCCGCTCACCTCCTTTGTGATC	TGTCACGCATGACTGAAC	-
M107	KLF6_HUMAN.H11MO.0.A	-17	0.00578652	4.44984	0.495756	19	GGAAACGTGTTGTTCTTCCCCGCTCACCTCCTTTGTGATC	CCCCCGGCCCCGCCCTTCC	-
M107	PAX8_HUMAN.H11MO.0.D	-13	0.0058755	4.51826	0.495756	14	GGAAACGTGTTGTTCTTCCCCGCTCACCTCCTTTGTGATC	CCCGCTTCAGTGAC	-
M108	ZN394_HUMAN.H11MO.0.C	-5	0.00053487	0.411315	0.327585	20	GCCTTCCCGCCCTCGATTGTCCAACATGAGAATGCCGAAA	ATTCCATTCTATTCCATTCT	-
M108	PAX8_HUMAN.H11MO.0.D	-7	0.000638586	0.491073	0.327585	14	GCCTTCCCGCCCTCGATTGTCCAACATGAGAATGCCGAAA	CCCGCTTCAGTGAC	-
M108	SPIC_HUMAN.H11MO.0.D	-5	0.00064521	0.496167	0.327585	13	GCCTTCCCGCCCTCGATTGTCCAACATGAGAATGCCGAAA	CCTCCCCTTCCTC	-
M108	MNX1_HUMAN.H11MO.0.D	-1	0.000919841	0.707358	0.327585	19	GCCTTCCCGCCCTCGATTGTCCAACATGAGAATGCCGAAA	CTATTTTAATAACCCTTAA	+
M108	IRX2_HUMAN.H11MO.0.D	-1	0.00107008	0.822894	0.327585	19	GCCTTCCCGCCCTCGATTGTCCAACATGAGAATGCCGAAA	CCAACATGCCCACCCATGT	-
M108	ZN341_HUMAN.H11MO.0.C	5	0.0013677	1.05176	0.348914	17	GCCTTCCCGCCCTCGATTGTCCAACATGAGAATGCCGAAA	GCTCTTCCCTCCCCCCCCCCCC	-
M108	ZN563_HUMAN.H11MO.0.C	1	0.00190331	1.46365	0.365025	20	GCCTTCCCGCCCTCGATTGTCCAACATGAGAATGCCGAAA	GGGATCCTCACTGGCAGCTGC	+
M108	RXRA_HUMAN.H11MO.0.A	-7	0.00200006	1.53805	0.365025	20	GCCTTCCCGCCCTCGATTGTCCAACATGAGAATGCCGAAA	CTCTGACCTCTGCCTCCCCC	-
M108	MAFA_HUMAN.H11MO.0.D	6	0.00250008	1.92256	0.365025	15	GCCTTCCCGCCCTCGATTGTCCAACATGAGAATGCCGAAA	GTGCTGACCCCGCAGCCTTCG	+
M108	VEZF1_HUMAN.H11MO.0.C	0	0.00267239	2.05507	0.365025	22	GCCTTCCCGCCCTCGATTGTCCAACATGAGAATGCCGAAA	CCCCTCCCCCTCCCCCCTCCCC	-
M108	BRAC_HUMAN.H11MO.0.A	-5	0.00283343	2.17891	0.365025	20	GCCTTCCCGCCCTCGATTGTCCAACATGAGAATGCCGAAA	TTAGCAGGGAGGTGTGAAAT	+
M108	PAX2_HUMAN.H11MO.0.D	-17	0.00286172	2.20066	0.365025	18	GCCTTCCCGCCCTCGATTGTCCAACATGAGAATGCCGAAA	TGTCACGCATGACTGAAC	-
M108	PROX1_HUMAN.H11MO.0.D	0	0.00453356	3.48631	0.46262	17	GCCTTCCCGCCCTCGATTGTCCAACATGAGAATGCCGAAA	CCCAACCCGCCTTACCC	-
M110	NFIA_HUMAN.H11MO.0.C	-24	0.00054149	0.416406	0.465436	15	GGCACAAGAATTTTTGAAAATATGTTTCCACCGTGAAAAA	TTGGCACCGTGCCAA	-
M110	MNX1_HUMAN.H11MO.0.D	-9	0.00141367	1.08712	0.465436	19	GGCACAAGAATTTTTGAAAATATGTTTCCACCGTGAAAAA	CTATTTTAATAACCCTTAA	+
M110	OLIG2_HUMAN.H11MO.0.B	-17	0.00160671	1.23556	0.465436	18	GGCACAAGAATTTTTGAAAATATGTTTCCACCGTGAAAAA	CCAGCTGTTTCCCTTCTG	+
M110	ZN394_HUMAN.H11MO.0.C	-8	0.00175671	1.35091	0.465436	20	GGCACAAGAATTTTTGAAAATATGTTTCCACCGTGAAAAA	ATTCCATTCTATTCCATTCT	-
M110	ZN563_HUMAN.H11MO.0.C	-20	0.00196059	1.50769	0.465436	20	GGCACAAGAATTTTTGAAAATATGTTTCCACCGTGAAAAA	GCAGCTGCCAGTGAGGATCCC	-
M110	LYL1_HUMAN.H11MO.0.A	-17	0.00200279	1.54014	0.465436	14	GGCACAAGAATTTTTGAAAATATGTTTCCACCGTGAAAAA	CCAGCTGTTTCCTG	+
M110	TAL1_HUMAN.H11MO.1.A	-16	0.00212018	1.63042	0.465436	15	GGCACAAGAATTTTTGAAAATATGTTTCCACCGTGAAAAA	CACATCTGCTTCCTG	-
M111	MNX1_HUMAN.H11MO.0.D	-8	0.000139562	0.107323	0.214042	19	TTGTTCAATGATCACATTTTAACCTCTCCAGAGCATCATT	TTAAGGGTTATTAAAATAG	-
M111	IRX2_HUMAN.H11MO.0.D	-13	0.000706529	0.543321	0.361194	19	TTGTTCAATGATCACATTTTAACCTCTCCAGAGCATCATT	CCAACATGCCCACCCATGT	-
M111	HXC10_HUMAN.H11MO.0.D	-4	0.00111617	0.858336	0.410894	19	TTGTTCAATGATCACATTTTAACCTCTCCAGAGCATCATT	GTAATAAAAAAATTAAAAA	-
M111	TLX1_HUMAN.H11MO.0.D	-14	0.00186748	1.4361	0.410894	17	TTGTTCAATGATCACATTTTAACCTCTCCAGAGCATCATT	CCTTGGCAACTTGCCAG	-
M111	Z324A_HUMAN.H11MO.0.C	-6	0.00217067	1.66924	0.410894	23	TTGTTCAATGATCACATTTTAACCTCTCCAGAGCATCATT	TATCAAACCATCCTTTGCTGCCA	+
M111	MAF_HUMAN.H11MO.0.A	0	0.00232469	1.78769	0.410894	19	TTGTTCAATGATCACATTTTAACCTCTCCAGAGCATCATT	TTGCTGAGTCAGCAGATTC	-
M111	ZN394_HUMAN.H11MO.0.C	-1	0.00267916	2.06027	0.410894	20	TTGTTCAATGATCACATTTTAACCTCTCCAGAGCATCATT	ATTCCATTCTATTCCATTCT	-
M113	IRX2_HUMAN.H11MO.0.D	-10	2.51445e-05	0.0193361	0.0386311	19	GTTACTGATTAGCACTTGATGCCATCTTAACAAGAACCAC	CCAACATGCCCACCCATGT	-
M113	MNX1_HUMAN.H11MO.0.D	0	0.000296144	0.227735	0.227492	19	GTTACTGATTAGCACTTGATGCCATCTTAACAAGAACCAC	CTATTTTAATAACCCTTAA	+
M114	ZN667_HUMAN.H11MO.0.C	-13	0.000304545	0.234195	0.328418	19	CCTTCCAGGTTTCAGGGCGATAAAGGCTGCTCATTTGCGC	GTGGCCTTAAAAGCTCAGC	+
M114	MNX1_HUMAN.H11MO.0.D	-9	0.000427072	0.328418	0.328418	19	CCTTCCAGGTTTCAGGGCGATAAAGGCTGCTCATTTGCGC	TTAAGGGTTATTAAAATAG	-
M115	IRX2_HUMAN.H11MO.0.D	-10	0.000361069	0.277662	0.302108	19	CAAAAGTCACAACTGGCAGTTATCATAGCAAATTACTCTG	ACATGGGTGGGCATGTTGG	+
M115	MNX1_HUMAN.H11MO.0.D	-9	0.000496235	0.381605	0.302108	19	CAAAAGTCACAACTGGCAGTTATCATAGCAAATTACTCTG	CTATTTTAATAACCCTTAA	+
M115	ZN554_HUMAN.H11MO.0.C	-21	0.00110002	0.845913	0.302108	19	CAAAAGTCACAACTGGCAGTTATCATAGCAAATTACTCTG	AGCACCCCACATGGCTCAGC	-
M115	BRAC_HUMAN.H11MO.0.A	-3	0.00118268	0.90948	0.302108	20	CAAAAGTCACAACTGGCAGTTATCATAGCAAATTACTCTG	ATTTCACACCTCCCTGCTAA	-
M115	ZN563_HUMAN.H11MO.0.C	-8	0.00157314	1.20974	0.344442	21	CAAAAGTCACAACTGGCAGTTATCATAGCAAATTACTCTG	GCAGCTGCCAGTGAGGATCCC	-
M115	TLX1_HUMAN.H11MO.0.D	-12	0.00193688	1.48946	0.371073	17	CAAAAGTCACAACTGGCAGTTATCATAGCAAATTACTCTG	CTGGCAAGTTGCCAAGG	+
M115	ZN589_HUMAN.H11MO.0.D	-13	0.00268604	2.06557	0.402737	16	CAAAAGTCACAACTGGCAGTTATCATAGCAAATTACTCTG	CGGCAGTAACCGTGGG	-
M115	NR1H3_HUMAN.H11MO.0.B	-9	0.00276118	2.12334	0.402737	19	CAAAAGTCACAACTGGCAGTTATCATAGCAAATTACTCTG	TGACCTGCAGTGACCTCTG	-
M115	ZN394_HUMAN.H11MO.0.C	-3	0.00315324	2.42484	0.402737	20	CAAAAGTCACAACTGGCAGTTATCATAGCAAATTACTCTG	AGAATGGAATAGAATGGAAT	+
M116	MAFA_HUMAN.H11MO.0.D	-16	0.000218603	0.168106	0.334825	21	GTGTTAGCGGCTCATTCTAAGGTTACTCCTGGATCATGAG	CGAAGGCTGCGGGGTCAGCAC	-
M116	ZN563_HUMAN.H11MO.0.C	-6	0.000818023	0.62906	0.450865	21	GTGTTAGCGGCTCATTCTAAGGTTACTCCTGGATCATGAG	GCAGCTGCCAGTGAGGATCCC	-
M116	TLX1_HUMAN.H11MO.0.D	0	0.000883092	0.679098	0.450865	17	GTGTTAGCGGCTCATTCTAAGGTTACTCCTGGATCATGAG	CTGGCAAGTTGCCAAGG	+
M116	THA_HUMAN.H11MO.0.C	2	0.00125715	0.966746	0.48138	15	GTGTTAGCGGCTCATTCTAAGGTTACTCCTGGATCATGAG	GGGTCACTTCAGGTCAG	+
M116	ZN214_HUMAN.H11MO.0.C	-11	0.00236172	1.81616	0.495636	22	GTGTTAGCGGCTCATTCTAAGGTTACTCCTGGATCATGAG	TCATCAAAGGCCTCAAAAAGGA	-
M116	PATZ1_HUMAN.H11MO.0.C	-9	0.00337855	2.59811	0.495636	22	GTGTTAGCGGCTCATTCTAAGGTTACTCCTGGATCATGAG	CCTCCCCCCCCGCCCCCTCCCC	-
M116	PAX8_HUMAN.H11MO.0.D	0	0.00358118	2.75393	0.495636	14	GTGTTAGCGGCTCATTCTAAGGTTACTCCTGGATCATGAG	GTCACTGAAGCGGG	+
M116	RARG_HUMAN.H11MO.2.D	-6	0.00442526	3.40303	0.495636	20	GTGTTAGCGGCTCATTCTAAGGTTACTCCTGGATCATGAG	GGGGGTCACCCAGAGGTCAC	+
M116	NR1D1_HUMAN.H11MO.0.B	0	0.00451993	3.47583	0.495636	19	GTGTTAGCGGCTCATTCTAAGGTTACTCCTGGATCATGAG	AGGGAAGTGGGTCAGAAGG	+
M116	MXI1_HUMAN.H11MO.0.A	4	0.00467782	3.59725	0.495636	11	GTGTTAGCGGCTCATTCTAAGGTTACTCCTGGATCATGAG	GCACGTGGCGGCGGG	+
M116	NR1H3_HUMAN.H11MO.0.B	-16	0.00487209	3.74663	0.495636	19	GTGTTAGCGGCTCATTCTAAGGTTACTCCTGGATCATGAG	CAGAGGTCACTGCAGGTCA	+
M116	TFCP2_HUMAN.H11MO.0.D	2	0.00497648	3.82691	0.495636	14	GTGTTAGCGGCTCATTCTAAGGTTACTCCTGGATCATGAG	GCCTGAACTGGCCAGA	+
M116	ZN418_HUMAN.H11MO.0.C	-1	0.00518199	3.98495	0.495636	17	GTGTTAGCGGCTCATTCTAAGGTTACTCCTGGATCATGAG	TGCTTTTAGCCTCTTCC	+
M116	ZN589_HUMAN.H11MO.0.D	-15	0.00540377	4.1555	0.495636	16	GTGTTAGCGGCTCATTCTAAGGTTACTCCTGGATCATGAG	CCCACGGTTACTGCCG	+
M116	MNX1_HUMAN.H11MO.0.D	-3	0.0060876	4.68136	0.495636	19	GTGTTAGCGGCTCATTCTAAGGTTACTCCTGGATCATGAG	TTAAGGGTTATTAAAATAG	-
M116	GATA1_HUMAN.H11MO.0.A	6	0.0060876	4.68136	0.495636	13	GTGTTAGCGGCTCATTCTAAGGTTACTCCTGGATCATGAG	TCTTATCTGTCCCCGCCAG	-
M116	RARG_HUMAN.H11MO.0.B	-5	0.00614829	4.72804	0.495636	18	GTGTTAGCGGCTCATTCTAAGGTTACTCCTGGATCATGAG	CCCAGGTCACTCTGACCT	-
M117	MNX1_HUMAN.H11MO.0.D	-9	1.28014e-05	0.00984428	0.0195771	19	CAAGTGCAAGTATTACATGTTCACTTTACAGTACACACAG	CTATTTTAATAACCCTTAA	+
M117	ZN394_HUMAN.H11MO.0.C	-15	0.000704721	0.54193	0.359241	20	CAAGTGCAAGTATTACATGTTCACTTTACAGTACACACAG	AGAATGGAATAGAATGGAAT	+
M117	IRX2_HUMAN.H11MO.0.D	-11	0.00106446	0.818566	0.406966	19	CAAGTGCAAGTATTACATGTTCACTTTACAGTACACACAG	CCAACATGCCCACCCATGT	-
M117	HXC10_HUMAN.H11MO.0.D	-13	0.00154216	1.18592	0.453707	19	CAAGTGCAAGTATTACATGTTCACTTTACAGTACACACAG	TTTTTAATTTTTTTATTAC	+
M117	ZN563_HUMAN.H11MO.0.C	-18	0.00252152	1.93905	0.457968	21	CAAGTGCAAGTATTACATGTTCACTTTACAGTACACACAG	GGGATCCTCACTGGCAGCTGC	+
M118	MNX1_HUMAN.H11MO.0.D	-6	4.41525e-05	0.0339532	0.0679065	19	AATCGTCGAAGTACGTAAATTTAAACTAAGGCAATTGGAG	CTATTTTAATAACCCTTAA	+
M118	IRX2_HUMAN.H11MO.0.D	-3	0.000392356	0.301722	0.201148	19	AATCGTCGAAGTACGTAAATTTAAACTAAGGCAATTGGAG	CCAACATGCCCACCCATGT	-
M119	MNX1_HUMAN.H11MO.0.D	-11	0.000291986	0.224537	0.224537	19	TTGCATGGGACCAATGCTATTCAATAAATCTCTGAATCTG	CTATTTTAATAACCCTTAA	+
M119	IRX2_HUMAN.H11MO.0.D	-1	0.000601126	0.462266	0.308177	19	TTGCATGGGACCAATGCTATTCAATAAATCTCTGAATCTG	CCAACATGCCCACCCATGT	-
M119	ZN394_HUMAN.H11MO.0.C	-13	0.00107005	0.822871	0.329148	20	TTGCATGGGACCAATGCTATTCAATAAATCTCTGAATCTG	ATTCCATTCTATTCCATTCT	-
M120	IRX2_HUMAN.H11MO.0.D	-4	6.89441e-06	0.0053018	0.0104879	19	AGGGCCTCTCAGGCACCCCCTTCTACTGGGTCAAAAGAAG	CCAACATGCCCACCCATGT	-
M120	MNX1_HUMAN.H11MO.0.D	-19	8.47969e-05	0.0652088	0.064497	19	AGGGCCTCTCAGGCACCCCCTTCTACTGGGTCAAAAGAAG	TTAAGGGTTATTAAAATAG	-
M120	SPIC_HUMAN.H11MO.0.D	-13	0.000219506	0.1688	0.111305	13	AGGGCCTCTCAGGCACCCCCTTCTACTGGGTCAAAAGAAG	CCTCCCCTTCCTC	-
M120	GATA1_HUMAN.H11MO.0.A	-3	0.00084126	0.646929	0.230911	19	AGGGCCTCTCAGGCACCCCCTTCTACTGGGTCAAAAGAAG	TCTTATCTGTCCCCGCCAG	-
M120	NR1D1_HUMAN.H11MO.0.B	-3	0.000910765	0.700378	0.230911	19	AGGGCCTCTCAGGCACCCCCTTCTACTGGGTCAAAAGAAG	CCTTCTGACCCACTTCCCT	-
M120	TLX1_HUMAN.H11MO.0.D	-19	0.00120749	0.928558	0.25261	17	AGGGCCTCTCAGGCACCCCCTTCTACTGGGTCAAAAGAAG	CTGGCAAGTTGCCAAGG	+
M120	RXRA_HUMAN.H11MO.0.A	0	0.00132847	1.02159	0.25261	20	AGGGCCTCTCAGGCACCCCCTTCTACTGGGTCAAAAGAAG	CTCTGACCTCTGCCTCCCCC	-
M120	ZN394_HUMAN.H11MO.0.C	-9	0.00206969	1.59159	0.345842	20	AGGGCCTCTCAGGCACCCCCTTCTACTGGGTCAAAAGAAG	ATTCCATTCTATTCCATTCT	-
M120	GATA2_HUMAN.H11MO.0.A	-3	0.00246974	1.89923	0.345842	19	AGGGCCTCTCAGGCACCCCCTTCTACTGGGTCAAAAGAAG	CCTTATCTCCACCCCCCAG	-
M120	PROX1_HUMAN.H11MO.0.D	-3	0.00251369	1.93303	0.345842	17	AGGGCCTCTCAGGCACCCCCTTCTACTGGGTCAAAAGAAG	CCCAACCCGCCTTACCC	-
M120	ZN667_HUMAN.H11MO.0.C	1	0.00308153	2.3697	0.345842	18	AGGGCCTCTCAGGCACCCCCTTCTACTGGGTCAAAAGAAG	GTGGCCTTAAAAGCTCAGC	+
M120	BRAC_HUMAN.H11MO.0.A	-6	0.00341821	2.62861	0.345842	20	AGGGCCTCTCAGGCACCCCCTTCTACTGGGTCAAAAGAAG	ATTTCACACCTCCCTGCTAA	-
M120	HXC10_HUMAN.H11MO.0.D	-19	0.00356496	2.74146	0.345842	19	AGGGCCTCTCAGGCACCCCCTTCTACTGGGTCAAAAGAAG	TTTTTAATTTTTTTATTAC	+
M120	TAL1_HUMAN.H11MO.0.A	-3	0.00383234	2.94707	0.345842	19	AGGGCCTCTCAGGCACCCCCTTCTACTGGGTCAAAAGAAG	CCTTATCTGCCCCCCCCAG	-
M120	BARH2_HUMAN.H11MO.0.D	-21	0.00395289	3.03978	0.345842	18	AGGGCCTCTCAGGCACCCCCTTCTACTGGGTCAAAAGAAG	GCTAATTGGTCCTAATTG	+
M120	ZN341_HUMAN.H11MO.0.C	-1	0.00451385	3.47115	0.345842	22	AGGGCCTCTCAGGCACCCCCTTCTACTGGGTCAAAAGAAG	GCTCTTCCCTCCCCCCCCCCCC	-
M120	ZN563_HUMAN.H11MO.0.C	-2	0.00454692	3.49658	0.345842	21	AGGGCCTCTCAGGCACCCCCTTCTACTGGGTCAAAAGAAG	GGGATCCTCACTGGCAGCTGC	+
M120	PTF1A_HUMAN.H11MO.0.B	-29	0.00493257	3.79315	0.346729	11	AGGGCCTCTCAGGCACCCCCTTCTACTGGGTCAAAAGAAG	GGGAAAGGGGGCAGCTGG	-
M120	FOXD3_HUMAN.H11MO.0.D	-23	0.00501445	3.85611	0.346729	15	AGGGCCTCTCAGGCACCCCCTTCTACTGGGTCAAAAGAAG	TGCTAAGTAAACAAA	-
M120	VEZF1_HUMAN.H11MO.0.C	-4	0.00548531	4.2182	0.351169	22	AGGGCCTCTCAGGCACCCCCTTCTACTGGGTCAAAAGAAG	CCCCTCCCCCTCCCCCCTCCCC	-
M120	HME2_HUMAN.H11MO.0.D	-21	0.00554036	4.26054	0.351169	11	AGGGCCTCTCAGGCACCCCCTTCTACTGGGTCAAAAGAAG	GGTAATTAGGG	+
M120	PAX8_HUMAN.H11MO.0.D	-16	0.00734356	5.6472	0.420763	14	AGGGCCTCTCAGGCACCCCCTTCTACTGGGTCAAAAGAAG	CCCGCTTCAGTGAC	-
M120	MAF_HUMAN.H11MO.0.A	-18	0.00774471	5.95568	0.420763	19	AGGGCCTCTCAGGCACCCCCTTCTACTGGGTCAAAAGAAG	GAATCTGCTGACTCAGCAA	+
M120	VENTX_HUMAN.H11MO.0.D	-3	0.00774471	5.95568	0.420763	19	AGGGCCTCTCAGGCACCCCCTTCTACTGGGTCAAAAGAAG	CGCTAATTGGTTTCTAATT	+
M120	TFCP2_HUMAN.H11MO.0.D	2	0.00808085	6.21417	0.423886	14	AGGGCCTCTCAGGCACCCCCTTCTACTGGGTCAAAAGAAG	TCTGGCCAGTTCAGGC	-
M120	PATZ1_HUMAN.H11MO.0.C	-4	0.0085574	6.58064	0.433921	22	AGGGCCTCTCAGGCACCCCCTTCTACTGGGTCAAAAGAAG	CCTCCCCCCCCGCCCCCTCCCC	-
M121	MNX1_HUMAN.H11MO.0.D	-9	1.601e-05	0.0123117	0.0245862	19	ACAGGTTAGGAGTTGATACTTCCAATAAAGACACATTTAG	TTAAGGGTTATTAAAATAG	-
M121	IRX2_HUMAN.H11MO.0.D	-3	7.746e-05	0.0595668	0.0594769	19	ACAGGTTAGGAGTTGATACTTCCAATAAAGACACATTTAG	ACATGGGTGGGCATGTTGG	+
M121	ZN394_HUMAN.H11MO.0.C	-16	0.000954413	0.733944	0.293134	20	ACAGGTTAGGAGTTGATACTTCCAATAAAGACACATTTAG	AGAATGGAATAGAATGGAAT	+
M121	HXC10_HUMAN.H11MO.0.D	-20	0.00117303	0.902057	0.300232	19	ACAGGTTAGGAGTTGATACTTCCAATAAAGACACATTTAG	GTAATAAAAAAATTAAAAA	-
M122	NR1D1_HUMAN.H11MO.0.B	-12	4.93958e-05	0.0379854	0.0755582	19	TCAGCGGGTGCGTGATCTGGACCATTTGCATCTTAATGGA	CCTTCTGACCCACTTCCCT	-
M122	NKX61_HUMAN.H11MO.0.B	-19	0.000210082	0.161553	0.160676	19	TCAGCGGGTGCGTGATCTGGACCATTTGCATCTTAATGGA	GATTAATGGGAATTTAATG	+
M122	HXC10_HUMAN.H11MO.0.D	-21	0.000363543	0.279565	0.185364	19	TCAGCGGGTGCGTGATCTGGACCATTTGCATCTTAATGGA	TTTTTAATTTTTTTATTAC	+
M122	ZN563_HUMAN.H11MO.0.C	-3	0.000856155	0.658383	0.327404	21	TCAGCGGGTGCGTGATCTGGACCATTTGCATCTTAATGGA	GCAGCTGCCAGTGAGGATCCC	-
M122	ZN394_HUMAN.H11MO.0.C	-14	0.00136631	1.05069	0.403461	20	TCAGCGGGTGCGTGATCTGGACCATTTGCATCTTAATGGA	ATTCCATTCTATTCCATTCT	-
M122	FOXD3_HUMAN.H11MO.0.D	-6	0.00190889	1.46794	0.403461	15	TCAGCGGGTGCGTGATCTGGACCATTTGCATCTTAATGGA	TTTGTTTACTTAGCA	+
M122	IRX2_HUMAN.H11MO.0.D	-2	0.0020094	1.54523	0.403461	19	TCAGCGGGTGCGTGATCTGGACCATTTGCATCTTAATGGA	ACATGGGTGGGCATGTTGG	+
M122	MNX1_HUMAN.H11MO.0.D	-21	0.0021787	1.67542	0.403461	19	TCAGCGGGTGCGTGATCTGGACCATTTGCATCTTAATGGA	CTATTTTAATAACCCTTAA	+
M122	Z354A_HUMAN.H11MO.0.C	-14	0.00237385	1.82549	0.403461	24	TCAGCGGGTGCGTGATCTGGACCATTTGCATCTTAATGGA	ATTTAGTCCATTTACATTTAATGT	+
M122	ZN214_HUMAN.H11MO.0.C	-18	0.00289209	2.22401	0.417988	22	TCAGCGGGTGCGTGATCTGGACCATTTGCATCTTAATGGA	TCATCAAAGGCCTCAAAAAGGA	-
M122	BRAC_HUMAN.H11MO.0.A	-16	0.00376809	2.89766	0.417988	20	TCAGCGGGTGCGTGATCTGGACCATTTGCATCTTAATGGA	ATTTCACACCTCCCTGCTAA	-
M122	PAX2_HUMAN.H11MO.0.D	-6	0.00408325	3.14002	0.417988	18	TCAGCGGGTGCGTGATCTGGACCATTTGCATCTTAATGGA	GTTCAGTCATGCGTGACA	+
M122	RXRA_HUMAN.H11MO.0.A	-15	0.00437882	3.36731	0.418628	20	TCAGCGGGTGCGTGATCTGGACCATTTGCATCTTAATGGA	CTCTGACCTCTGCCTCCCCC	-
M123	IRX2_HUMAN.H11MO.0.D	-8	1.23159e-05	0.00947092	0.0189132	19	AGTGCAATCTAAAACGACCGAAAAGCATGGAAAGCATTAA	CCAACATGCCCACCCATGT	-
M123	ZN394_HUMAN.H11MO.0.C	-18	5.26316e-05	0.0404737	0.0404126	20	AGTGCAATCTAAAACGACCGAAAAGCATGGAAAGCATTAA	AGAATGGAATAGAATGGAAT	+
M123	PROX1_HUMAN.H11MO.0.D	-7	0.000834116	0.641435	0.424412	17	AGTGCAATCTAAAACGACCGAAAAGCATGGAAAGCATTAA	CCCAACCCGCCTTACCC	-
M123	MNX1_HUMAN.H11MO.0.D	-4	0.00110547	0.850107	0.424412	19	AGTGCAATCTAAAACGACCGAAAAGCATGGAAAGCATTAA	CTATTTTAATAACCCTTAA	+
M124	IRX2_HUMAN.H11MO.0.D	-6	0.000117294	0.0901991	0.139613	19	TGTTAGCTGCTAGGGAAGCTCATGTAAATTGAAAGATTCA	CCAACATGCCCACCCATGT	-
M124	MNX1_HUMAN.H11MO.0.D	-15	0.00023113	0.177739	0.139613	19	TGTTAGCTGCTAGGGAAGCTCATGTAAATTGAAAGATTCA	CTATTTTAATAACCCTTAA	+
M124	ZN394_HUMAN.H11MO.0.C	-17	0.0015525	1.19387	0.398047	20	TGTTAGCTGCTAGGGAAGCTCATGTAAATTGAAAGATTCA	ATTCCATTCTATTCCATTCT	-
M124	ZN563_HUMAN.H11MO.0.C	-2	0.0015552	1.19595	0.398047	21	TGTTAGCTGCTAGGGAAGCTCATGTAAATTGAAAGATTCA	GCAGCTGCCAGTGAGGATCCC	-
M124	GATA1_HUMAN.H11MO.0.A	-28	0.00219551	1.68835	0.452981	12	TGTTAGCTGCTAGGGAAGCTCATGTAAATTGAAAGATTCA	CTGGCGGGGACAGATAAGA	+
M124	GATA2_HUMAN.H11MO.0.A	-28	0.00235977	1.81466	0.452981	12	TGTTAGCTGCTAGGGAAGCTCATGTAAATTGAAAGATTCA	CTGGGGGGTGGAGATAAGG	+
M125	IRX2_HUMAN.H11MO.0.D	-21	5.61084e-05	0.0431474	0.0862773	19	TTGCGTATAATCTTGCAAAAATTTAGCTGTCCAGCCATTC	CCAACATGCCCACCCATGT	-
M125	MNX1_HUMAN.H11MO.0.D	-18	0.000205863	0.158309	0.158277	19	TTGCGTATAATCTTGCAAAAATTTAGCTGTCCAGCCATTC	CTATTTTAATAACCCTTAA	+
M126	HXC10_HUMAN.H11MO.0.D	-5	0.000484506	0.372585	0.404887	19	CTCTGGTTTTATAATGCTACGGTTTGTGTTTGGTATATGT	GTAATAAAAAAATTAAAAA	-
M126	MCR_HUMAN.H11MO.0.D	-14	0.00125314	0.963661	0.404887	17	CTCTGGTTTTATAATGCTACGGTTTGTGTTTGGTATATGT	TACAACAACCTGTTCTT	-
M126	ANDR_HUMAN.H11MO.1.A	-15	0.00131896	1.01428	0.404887	16	CTCTGGTTTTATAATGCTACGGTTTGTGTTTGGTATATGT	GGAACAGTGTGTTCTT	+
M126	MNX1_HUMAN.H11MO.0.D	-17	0.00146628	1.12757	0.404887	19	CTCTGGTTTTATAATGCTACGGTTTGTGTTTGGTATATGT	TTAAGGGTTATTAAAATAG	-
M126	PO3F3_HUMAN.H11MO.0.D	-6	0.0016023	1.23217	0.404887	17	CTCTGGTTTTATAATGCTACGGTTTGTGTTTGGTATATGT	ATAAATTATGCAAATTT	+
M126	IRX2_HUMAN.H11MO.0.D	-11	0.00170731	1.31292	0.404887	19	CTCTGGTTTTATAATGCTACGGTTTGTGTTTGGTATATGT	ACATGGGTGGGCATGTTGG	+
M126	PRGR_HUMAN.H11MO.0.A	-15	0.0018492	1.42204	0.404887	16	CTCTGGTTTTATAATGCTACGGTTTGTGTTTGGTATATGT	AGAACATTCTGTTCTT	+
M126	ZN394_HUMAN.H11MO.0.C	-10	0.00275682	2.11999	0.456064	20	CTCTGGTTTTATAATGCTACGGTTTGTGTTTGGTATATGT	AGAATGGAATAGAATGGAAT	+
M126	FOXD3_HUMAN.H11MO.0.D	-20	0.00296243	2.27811	0.456064	15	CTCTGGTTTTATAATGCTACGGTTTGTGTTTGGTATATGT	TTTGTTTACTTAGCA	+
M126	AIRE_HUMAN.H11MO.0.C	-1	0.00297563	2.28826	0.456064	18	CTCTGGTTTTATAATGCTACGGTTTGTGTTTGGTATATGT	ATTGGTTTTATTGGTTAA	+
M126	Z354A_HUMAN.H11MO.0.C	1	0.00345456	2.65655	0.481334	23	CTCTGGTTTTATAATGCTACGGTTTGTGTTTGGTATATGT	ACATTAAATGTAAATGGACTAAAT	-
M127	MNX1_HUMAN.H11MO.0.D	1	0.000315633	0.242722	0.190522	18	TGTATTTGCATCCCTGCAGCTATGCATGCTAAAAAAGTGC	CTATTTTAATAACCCTTAA	+
M127	IRX2_HUMAN.H11MO.0.D	-20	0.000371947	0.286028	0.190522	19	TGTATTTGCATCCCTGCAGCTATGCATGCTAAAAAAGTGC	CCAACATGCCCACCCATGT	-
# Tomtom (Motif Comparison Tool): Version 5.5.5 compiled on Dec 7 2023 at 04:32:55
# The format of this file is described at http://localhost:8080/meme_5.5.5/doc/tomtom-output-format.html.
# tomtom -o /data/result_enhancer128-IMR90 /data/IMR90-MOTIF/result_motif_en/motifs_en128.txt /data/HOCOMOCOv11_full_HUMAN_mono_meme_format.meme
