# Supplementary material for: DeepEPI: CNN-transformer-based model for extracting TF interactions through predicting enhancer-promoter interactions
Source: Bioinform Adv. 2025 Sep 17;5(1):vbaf221. doi: 10.1093/bioadv/vbaf221 (PMC12478696; doi:10.1093/bioadv/vbaf221)
Supplement: vbaf221_Supplementary_Data [file vbaf221_supplementary_data.zip › Supplementary_file5/IMR90/result_enhancer128-IMR90/tomtom.xml]

<?xml version='1.0' encoding='UTF-8' standalone='yes'?>
<tomtom version="5.5.5" release="Thu Sep 14 08:48:04 2023 +1000">
  <model>
    <command_line>tomtom -o /data/result_enhancer128-IMR90 /data/IMR90-MOTIF/result_motif_en/motifs_en128.txt /data/HOCOMOCOv11_full_HUMAN_mono_meme_format.meme</command_line>
    <distance_measure value="ed"/>
    <threshold type="qvalue">0.5</threshold>
    <alphabet name="DNA" like="dna">
      <letter id="A" symbol="A" complement="T" name="Adenine" colour="CC0000"/>
      <letter id="C" symbol="C" complement="G" name="Cytosine" colour="0000CC"/>
      <letter id="G" symbol="G" complement="C" name="Guanine" colour="FFB300"/>
      <letter id="T" symbol="T" aliases="U" complement="A" name="Thymine" colour="008000"/>
      <letter id="N" symbol="N" aliases="X." equals="ACGT" name="Any base"/>
      <letter id="V" symbol="V" equals="ACG" name="Not T"/>
      <letter id="H" symbol="H" equals="ACT" name="Not G"/>
      <letter id="D" symbol="D" equals="AGT" name="Not C"/>
      <letter id="B" symbol="B" equals="CGT" name="Not A"/>
      <letter id="M" symbol="M" equals="AC" name="Amino"/>
      <letter id="R" symbol="R" equals="AG" name="Purine"/>
      <letter id="W" symbol="W" equals="AT" name="Weak"/>
      <letter id="S" symbol="S" equals="CG" name="Strong"/>
      <letter id="Y" symbol="Y" equals="CT" name="Pyrimidine"/>
      <letter id="K" symbol="K" equals="GT" name="Keto"/>
    </alphabet>
    <strands>both</strands>
    <background from="--query--" A="0.25" C="0.25" G="0.25" T="0.25"/>
    <host>f5f03e2d8156</host>
    <when>Sun Jan 28 16:36:38 2024</when>
  </model>
  <query_dbs>
    <db source="/data/IMR90-MOTIF/result_motif_en/motifs_en128.txt" name="motifs_en128.txt" loaded="109" excluded="0" last_mod_date="Sat Jan 27 09:24:17 2024"/>
  </query_dbs>
  <target_dbs>
    <db source="/data/HOCOMOCOv11_full_HUMAN_mono_meme_format.meme" name="HOCOMOCOv11_full_HUMAN_mono_meme_format" loaded="769" excluded="0" last_mod_date="Fri Jan 12 11:21:36 2024"/>
  </target_dbs>
  <queries>
    <motif db="0" id="M0" alt="O0" length="40" nsites="8" evalue="1.3e-003">
      <pos A="0.0928731" C="0.0928731" G="0.272446" T="0.541807"/>
      <pos A="0.45202" C="0.00308642" G="0.18266" T="0.362233"/>
      <pos A="0.0928731" C="0.45202" G="0.272446" T="0.18266"/>
      <pos A="0.541807" C="0.00308642" G="0.362233" T="0.0928731"/>
      <pos A="0.362233" C="0.18266" G="0.00308642" T="0.45202"/>
      <pos A="0.18266" C="0.362233" G="0.362233" T="0.0928731"/>
      <pos A="0.0928731" C="0.0928731" G="0.721381" T="0.0928731"/>
      <pos A="0.0928731" C="0.272446" G="0.541807" T="0.0928731"/>
      <pos A="0.362233" C="0.18266" G="0.18266" T="0.272446"/>
      <pos A="0.362233" C="0.18266" G="0.45202" T="0.00308642"/>
      <pos A="0.541807" C="0.362233" G="0.0928731" T="0.00308642"/>
      <pos A="0.272446" C="0.362233" G="0.272446" T="0.0928731"/>
      <pos A="0.272446" C="0.18266" G="0.45202" T="0.0928731"/>
      <pos A="0.18266" C="0.272446" G="0.0928731" T="0.45202"/>
      <pos A="0.362233" C="0.18266" G="0.00308642" T="0.45202"/>
      <pos A="0.362233" C="0.18266" G="0.272446" T="0.18266"/>
      <pos A="0.362233" C="0.272446" G="0.00308642" T="0.362233"/>
      <pos A="0.0928731" C="0.272446" G="0.45202" T="0.18266"/>
      <pos A="0.18266" C="0.272446" G="0.18266" T="0.362233"/>
      <pos A="0.0928731" C="0.18266" G="0.362233" T="0.362233"/>
      <pos A="0.0928731" C="0.362233" G="0.362233" T="0.18266"/>
      <pos A="0.272446" C="0.18266" G="0.45202" T="0.0928731"/>
      <pos A="0.631594" C="0.0928731" G="0.18266" T="0.0928731"/>
      <pos A="0.272446" C="0.362233" G="0.0928731" T="0.272446"/>
      <pos A="0.18266" C="0.18266" G="0.45202" T="0.18266"/>
      <pos A="0.362233" C="0.0928731" G="0.272446" T="0.272446"/>
      <pos A="0.00308642" C="0.18266" G="0.18266" T="0.631594"/>
      <pos A="0.272446" C="0.18266" G="0.272446" T="0.272446"/>
      <pos A="0.18266" C="0.272446" G="0.18266" T="0.362233"/>
      <pos A="0.00308642" C="0.362233" G="0.45202" T="0.18266"/>
      <pos A="0.272446" C="0.18266" G="0.45202" T="0.0928731"/>
      <pos A="0.18266" C="0.362233" G="0.0928731" T="0.362233"/>
      <pos A="0.45202" C="0.0928731" G="0.272446" T="0.18266"/>
      <pos A="0.0928731" C="0.18266" G="0.18266" T="0.541807"/>
      <pos A="0.272446" C="0.272446" G="0.272446" T="0.18266"/>
      <pos A="0.272446" C="0.272446" G="0.0928731" T="0.362233"/>
      <pos A="0.0928731" C="0.362233" G="0.272446" T="0.272446"/>
      <pos A="0.362233" C="0.0928731" G="0.541807" T="0.00308642"/>
      <pos A="0.721381" C="0.00308642" G="0.18266" T="0.0928731"/>
      <pos A="0.721381" C="0.00308642" G="0.18266" T="0.0928731"/>
    </motif>
    <motif db="0" id="M1" alt="O1" length="40" nsites="8" evalue="1.3e-003">
      <pos A="0.126543" C="0.373457" G="0.373457" T="0.126543"/>
      <pos A="0.126543" C="0.25" G="0.25" T="0.373457"/>
      <pos A="0.373457" C="0.25" G="0.25" T="0.126543"/>
      <pos A="0.126543" C="0.126543" G="0.25" T="0.496914"/>
      <pos A="0.126543" C="0.25" G="0.373457" T="0.25"/>
      <pos A="0.496914" C="0.25" G="0.126543" T="0.126543"/>
      <pos A="0.126543" C="0.126543" G="0.25" T="0.496914"/>
      <pos A="0.496914" C="0.25" G="0.25" T="0.00308642"/>
      <pos A="0.126543" C="0.25" G="0.496914" T="0.126543"/>
      <pos A="0.25" C="0.126543" G="0.00308642" T="0.62037"/>
      <pos A="0.00308642" C="0.496914" G="0.126543" T="0.373457"/>
      <pos A="0.25" C="0.126543" G="0.00308642" T="0.62037"/>
      <pos A="0.126543" C="0.25" G="0.25" T="0.373457"/>
      <pos A="0.373457" C="0.373457" G="0.126543" T="0.126543"/>
      <pos A="0.25" C="0.373457" G="0.126543" T="0.25"/>
      <pos A="0.373457" C="0.496914" G="0.00308642" T="0.126543"/>
      <pos A="0.496914" C="0.00308642" G="0.373457" T="0.126543"/>
      <pos A="0.126543" C="0.00308642" G="0.373457" T="0.496914"/>
      <pos A="0.373457" C="0.126543" G="0.373457" T="0.126543"/>
      <pos A="0.00308642" C="0.496914" G="0.25" T="0.25"/>
      <pos A="0.25" C="0.25" G="0.25" T="0.25"/>
      <pos A="0.126543" C="0.00308642" G="0.373457" T="0.496914"/>
      <pos A="0.126543" C="0.25" G="0.126543" T="0.496914"/>
      <pos A="0.126543" C="0.126543" G="0.62037" T="0.126543"/>
      <pos A="0.00308642" C="0.25" G="0.00308642" T="0.743827"/>
      <pos A="0.126543" C="0.373457" G="0.126543" T="0.373457"/>
      <pos A="0.496914" C="0.126543" G="0.126543" T="0.25"/>
      <pos A="0.62037" C="0.126543" G="0.00308642" T="0.25"/>
      <pos A="0.496914" C="0.00308642" G="0.496914" T="0.00308642"/>
      <pos A="0.496914" C="0.00308642" G="0.373457" T="0.126543"/>
      <pos A="0.126543" C="0.25" G="0.62037" T="0.00308642"/>
      <pos A="0.00308642" C="0.25" G="0.62037" T="0.126543"/>
      <pos A="0.25" C="0.496914" G="0.00308642" T="0.25"/>
      <pos A="0.373457" C="0.126543" G="0.373457" T="0.126543"/>
      <pos A="0.373457" C="0.126543" G="0.373457" T="0.126543"/>
      <pos A="0.373457" C="0.373457" G="0.00308642" T="0.25"/>
      <pos A="0.126543" C="0.25" G="0.126543" T="0.496914"/>
      <pos A="0.25" C="0.496914" G="0.126543" T="0.126543"/>
      <pos A="0.126543" C="0.373457" G="0.373457" T="0.126543"/>
      <pos A="0.00308642" C="0.62037" G="0.126543" T="0.25"/>
    </motif>
    <motif db="0" id="M10" alt="O10" length="40" nsites="8" evalue="1.3e-003">
      <pos A="0.00308642" C="0.382953" G="0.231006" T="0.382953"/>
      <pos A="0.155033" C="0.458926" G="0.231006" T="0.155033"/>
      <pos A="0.458926" C="0.00308642" G="0.231006" T="0.30698"/>
      <pos A="0.30698" C="0.231006" G="0.382953" T="0.0790598"/>
      <pos A="0.231006" C="0.458926" G="0.00308642" T="0.30698"/>
      <pos A="0.231006" C="0.30698" G="0.0790598" T="0.382953"/>
      <pos A="0.231006" C="0.231006" G="0.155033" T="0.382953"/>
      <pos A="0.534901" C="0.231006" G="0.155033" T="0.0790598"/>
      <pos A="0.30698" C="0.0790598" G="0.610874" T="0.00308642"/>
      <pos A="0.231006" C="0.458926" G="0.00308642" T="0.30698"/>
      <pos A="0.155033" C="0.155033" G="0.155033" T="0.534901"/>
      <pos A="0.0790598" C="0.0790598" G="0.686847" T="0.155033"/>
      <pos A="0.382953" C="0.231006" G="0.382953" T="0.00308642"/>
      <pos A="0.382953" C="0.30698" G="0.231006" T="0.0790598"/>
      <pos A="0.458926" C="0.0790598" G="0.0790598" T="0.382953"/>
      <pos A="0.155033" C="0.0790598" G="0.610874" T="0.155033"/>
      <pos A="0.610874" C="0.155033" G="0.0790598" T="0.155033"/>
      <pos A="0.30698" C="0.231006" G="0.155033" T="0.30698"/>
      <pos A="0.231006" C="0.0790598" G="0.382953" T="0.30698"/>
      <pos A="0.0790598" C="0.00308642" G="0.231006" T="0.686847"/>
      <pos A="0.00308642" C="0.0790598" G="0.30698" T="0.610874"/>
      <pos A="0.231006" C="0.155033" G="0.610874" T="0.00308642"/>
      <pos A="0.30698" C="0.382953" G="0.0790598" T="0.231006"/>
      <pos A="0.458926" C="0.382953" G="0.0790598" T="0.0790598"/>
      <pos A="0.534901" C="0.155033" G="0.155033" T="0.155033"/>
      <pos A="0.30698" C="0.0790598" G="0.155033" T="0.458926"/>
      <pos A="0.00308642" C="0.155033" G="0.534901" T="0.30698"/>
      <pos A="0.231006" C="0.155033" G="0.231006" T="0.382953"/>
      <pos A="0.155033" C="0.155033" G="0.610874" T="0.0790598"/>
      <pos A="0.610874" C="0.155033" G="0.0790598" T="0.155033"/>
      <pos A="0.30698" C="0.155033" G="0.30698" T="0.231006"/>
      <pos A="0.231006" C="0.00308642" G="0.30698" T="0.458926"/>
      <pos A="0.231006" C="0.0790598" G="0.382953" T="0.30698"/>
      <pos A="0.0790598" C="0.231006" G="0.155033" T="0.534901"/>
      <pos A="0.155033" C="0.155033" G="0.30698" T="0.382953"/>
      <pos A="0.30698" C="0.231006" G="0.0790598" T="0.382953"/>
      <pos A="0.0790598" C="0.231006" G="0.155033" T="0.534901"/>
      <pos A="0.30698" C="0.30698" G="0.231006" T="0.155033"/>
      <pos A="0.30698" C="0.30698" G="0.0790598" T="0.30698"/>
      <pos A="0.00308642" C="0.686847" G="0.00308642" T="0.30698"/>
    </motif>
    <motif db="0" id="M100" alt="O100" length="40" nsites="8" evalue="1.3e-003">
      <pos A="0.126543" C="0.188272" G="0.62037" T="0.0648148"/>
      <pos A="0.311728" C="0.311728" G="0.0648148" T="0.311728"/>
      <pos A="0.25" C="0.0648148" G="0.435185" T="0.25"/>
      <pos A="0.311728" C="0.25" G="0.373457" T="0.0648148"/>
      <pos A="0.25" C="0.311728" G="0.188272" T="0.25"/>
      <pos A="0.435185" C="0.0648148" G="0.0648148" T="0.435185"/>
      <pos A="0.126543" C="0.188272" G="0.311728" T="0.373457"/>
      <pos A="0.25" C="0.311728" G="0.126543" T="0.311728"/>
      <pos A="0.0648148" C="0.25" G="0.25" T="0.435185"/>
      <pos A="0.25" C="0.435185" G="0.126543" T="0.188272"/>
      <pos A="0.0648148" C="0.373457" G="0.126543" T="0.435185"/>
      <pos A="0.25" C="0.373457" G="0.25" T="0.126543"/>
      <pos A="0.25" C="0.126543" G="0.126543" T="0.496914"/>
      <pos A="0.0648148" C="0.188272" G="0.558642" T="0.188272"/>
      <pos A="0.25" C="0.00308642" G="0.435185" T="0.311728"/>
      <pos A="0.435185" C="0.311728" G="0.126543" T="0.126543"/>
      <pos A="0.373457" C="0.496914" G="0.0648148" T="0.0648148"/>
      <pos A="0.435185" C="0.0648148" G="0.126543" T="0.373457"/>
      <pos A="0.188272" C="0.126543" G="0.373457" T="0.311728"/>
      <pos A="0.373457" C="0.188272" G="0.126543" T="0.311728"/>
      <pos A="0.188272" C="0.0648148" G="0.435185" T="0.311728"/>
      <pos A="0.311728" C="0.25" G="0.311728" T="0.126543"/>
      <pos A="0.25" C="0.373457" G="0.126543" T="0.25"/>
      <pos A="0.496914" C="0.126543" G="0.126543" T="0.25"/>
      <pos A="0.0648148" C="0.311728" G="0.435185" T="0.188272"/>
      <pos A="0.311728" C="0.00308642" G="0.373457" T="0.311728"/>
      <pos A="0.188272" C="0.25" G="0.311728" T="0.25"/>
      <pos A="0.435185" C="0.0648148" G="0.25" T="0.25"/>
      <pos A="0.25" C="0.126543" G="0.188272" T="0.435185"/>
      <pos A="0.496914" C="0.25" G="0.0648148" T="0.188272"/>
      <pos A="0.373457" C="0.00308642" G="0.126543" T="0.496914"/>
      <pos A="0.126543" C="0.62037" G="0.188272" T="0.0648148"/>
      <pos A="0.188272" C="0.435185" G="0.0648148" T="0.311728"/>
      <pos A="0.0648148" C="0.25" G="0.558642" T="0.126543"/>
      <pos A="0.126543" C="0.496914" G="0.00308642" T="0.373457"/>
      <pos A="0.00308642" C="0.496914" G="0.188272" T="0.311728"/>
      <pos A="0.435185" C="0.25" G="0.00308642" T="0.311728"/>
      <pos A="0.311728" C="0.435185" G="0.126543" T="0.126543"/>
      <pos A="0.311728" C="0.126543" G="0.188272" T="0.373457"/>
      <pos A="0.496914" C="0.188272" G="0.188272" T="0.126543"/>
    </motif>
    <motif db="0" id="M101" alt="O101" length="40" nsites="8" evalue="1.3e-003">
      <pos A="0.518384" C="0.174852" G="0.0460277" T="0.260736"/>
      <pos A="0.131911" C="0.131911" G="0.131911" T="0.604268"/>
      <pos A="0.174852" C="0.217794" G="0.131911" T="0.475443"/>
      <pos A="0.131911" C="0.131911" G="0.38956" T="0.346618"/>
      <pos A="0.0460277" C="0.00308642" G="0.38956" T="0.561325"/>
      <pos A="0.0889699" C="0.131911" G="0.518384" T="0.260736"/>
      <pos A="0.346618" C="0.260736" G="0.260736" T="0.131911"/>
      <pos A="0.0460277" C="0.518384" G="0.0889699" T="0.346618"/>
      <pos A="0.303677" C="0.303677" G="0.0889699" T="0.303677"/>
      <pos A="0.260736" C="0.260736" G="0.131911" T="0.346618"/>
      <pos A="0.38956" C="0.174852" G="0.217794" T="0.217794"/>
      <pos A="0.131911" C="0.174852" G="0.260736" T="0.432502"/>
      <pos A="0.38956" C="0.303677" G="0.0889699" T="0.217794"/>
      <pos A="0.260736" C="0.217794" G="0.260736" T="0.260736"/>
      <pos A="0.260736" C="0.260736" G="0.346618" T="0.131911"/>
      <pos A="0.38956" C="0.174852" G="0.217794" T="0.217794"/>
      <pos A="0.131911" C="0.303677" G="0.346618" T="0.217794"/>
      <pos A="0.475443" C="0.131911" G="0.0889699" T="0.303677"/>
      <pos A="0.217794" C="0.174852" G="0.346618" T="0.260736"/>
      <pos A="0.260736" C="0.38956" G="0.174852" T="0.174852"/>
      <pos A="0.260736" C="0.518384" G="0.0889699" T="0.131911"/>
      <pos A="0.303677" C="0.217794" G="0.174852" T="0.303677"/>
      <pos A="0.346618" C="0.475443" G="0.00308642" T="0.174852"/>
      <pos A="0.217794" C="0.217794" G="0.260736" T="0.303677"/>
      <pos A="0.217794" C="0.38956" G="0.0889699" T="0.303677"/>
      <pos A="0.303677" C="0.475443" G="0.0460277" T="0.174852"/>
      <pos A="0.260736" C="0.303677" G="0.217794" T="0.217794"/>
      <pos A="0.0889699" C="0.260736" G="0.0889699" T="0.561325"/>
      <pos A="0.303677" C="0.131911" G="0.303677" T="0.260736"/>
      <pos A="0.303677" C="0.174852" G="0.174852" T="0.346618"/>
      <pos A="0.561325" C="0.131911" G="0.131911" T="0.174852"/>
      <pos A="0.69015" C="0.217794" G="0.00308642" T="0.0889699"/>
      <pos A="0.131911" C="0.0889699" G="0.38956" T="0.38956"/>
      <pos A="0.38956" C="0.131911" G="0.131911" T="0.346618"/>
      <pos A="0.432502" C="0.131911" G="0.174852" T="0.260736"/>
      <pos A="0.217794" C="0.0460277" G="0.174852" T="0.561325"/>
      <pos A="0.174852" C="0.131911" G="0.432502" T="0.260736"/>
      <pos A="0.260736" C="0.174852" G="0.346618" T="0.217794"/>
      <pos A="0.475443" C="0.174852" G="0.174852" T="0.174852"/>
      <pos A="0.260736" C="0.174852" G="0.131911" T="0.432502"/>
    </motif>
    <motif db="0" id="M102" alt="O102" length="40" nsites="8" evalue="1.3e-003">
      <pos A="0.224321" C="0.319136" G="0.334938" T="0.121605"/>
      <pos A="0.137407" C="0.34284" G="0.27963" T="0.240123"/>
      <pos A="0.34284" C="0.161111" G="0.184815" T="0.311235"/>
      <pos A="0.311235" C="0.161111" G="0.295432" T="0.232222"/>
      <pos A="0.311235" C="0.129506" G="0.27963" T="0.27963"/>
      <pos A="0.303333" C="0.200617" G="0.240123" T="0.255926"/>
      <pos A="0.224321" C="0.161111" G="0.366543" T="0.248025"/>
      <pos A="0.303333" C="0.295432" G="0.0979012" T="0.303333"/>
      <pos A="0.184815" C="0.232222" G="0.21642" T="0.366543"/>
      <pos A="0.224321" C="0.232222" G="0.200617" T="0.34284"/>
      <pos A="0.129506" C="0.255926" G="0.232222" T="0.382346"/>
      <pos A="0.303333" C="0.240123" G="0.255926" T="0.200617"/>
      <pos A="0.295432" C="0.192716" G="0.15321" T="0.358642"/>
      <pos A="0.27963" C="0.350741" G="0.15321" T="0.21642"/>
      <pos A="0.200617" C="0.350741" G="0.200617" T="0.248025"/>
      <pos A="0.224321" C="0.295432" G="0.271728" T="0.208519"/>
      <pos A="0.263827" C="0.319136" G="0.248025" T="0.169012"/>
      <pos A="0.192716" C="0.248025" G="0.145309" T="0.413951"/>
      <pos A="0.429753" C="0.137407" G="0.263827" T="0.169012"/>
      <pos A="0.248025" C="0.169012" G="0.319136" T="0.263827"/>
      <pos A="0.240123" C="0.398148" G="0.0820988" T="0.27963"/>
      <pos A="0.232222" C="0.271728" G="0.232222" T="0.263827"/>
      <pos A="0.208519" C="0.0583951" G="0.319136" T="0.413951"/>
      <pos A="0.327037" C="0.21642" G="0.27963" T="0.176914"/>
      <pos A="0.255926" C="0.0820988" G="0.287531" T="0.374444"/>
      <pos A="0.09" C="0.366543" G="0.255926" T="0.287531"/>
      <pos A="0.263827" C="0.295432" G="0.200617" T="0.240123"/>
      <pos A="0.287531" C="0.295432" G="0.0820988" T="0.334938"/>
      <pos A="0.358642" C="0.0820988" G="0.240123" T="0.319136"/>
      <pos A="0.382346" C="0.374444" G="0.09" T="0.15321"/>
      <pos A="0.255926" C="0.232222" G="0.271728" T="0.240123"/>
      <pos A="0.532469" C="0.105802" G="0.240123" T="0.121605"/>
      <pos A="0.34284" C="0.334938" G="0.15321" T="0.169012"/>
      <pos A="0.295432" C="0.169012" G="0.232222" T="0.303333"/>
      <pos A="0.176914" C="0.374444" G="0.224321" T="0.224321"/>
      <pos A="0.327037" C="0.224321" G="0.255926" T="0.192716"/>
      <pos A="0.240123" C="0.208519" G="0.295432" T="0.255926"/>
      <pos A="0.240123" C="0.176914" G="0.232222" T="0.350741"/>
      <pos A="0.105802" C="0.224321" G="0.263827" T="0.406049"/>
      <pos A="0.311235" C="0.27963" G="0.27963" T="0.129506"/>
    </motif>
    <motif db="0" id="M103" alt="O103" length="40" nsites="8" evalue="1.3e-003">
      <pos A="0.373457" C="0.00308642" G="0.00308642" T="0.62037"/>
      <pos A="0.25" C="0.373457" G="0.00308642" T="0.373457"/>
      <pos A="0.25" C="0.25" G="0.25" T="0.25"/>
      <pos A="0.373457" C="0.25" G="0.00308642" T="0.373457"/>
      <pos A="0.126543" C="0.25" G="0.25" T="0.373457"/>
      <pos A="0.126543" C="0.126543" G="0.373457" T="0.373457"/>
      <pos A="0.126543" C="0.126543" G="0.126543" T="0.62037"/>
      <pos A="0.00308642" C="0.496914" G="0.126543" T="0.373457"/>
      <pos A="0.126543" C="0.126543" G="0.496914" T="0.25"/>
      <pos A="0.126543" C="0.373457" G="0.25" T="0.25"/>
      <pos A="0.496914" C="0.373457" G="0.126543" T="0.00308642"/>
      <pos A="0.496914" C="0.25" G="0.00308642" T="0.25"/>
      <pos A="0.62037" C="0.00308642" G="0.126543" T="0.25"/>
      <pos A="0.496914" C="0.373457" G="0.00308642" T="0.126543"/>
      <pos A="0.743827" C="0.00308642" G="0.25" T="0.00308642"/>
      <pos A="0.25" C="0.496914" G="0.00308642" T="0.25"/>
      <pos A="0.496914" C="0.25" G="0.126543" T="0.126543"/>
      <pos A="0.373457" C="0.00308642" G="0.25" T="0.373457"/>
      <pos A="0.25" C="0.743827" G="0.00308642" T="0.00308642"/>
      <pos A="0.496914" C="0.25" G="0.00308642" T="0.25"/>
      <pos A="0.496914" C="0.00308642" G="0.126543" T="0.373457"/>
      <pos A="0.25" C="0.126543" G="0.126543" T="0.496914"/>
      <pos A="0.62037" C="0.25" G="0.00308642" T="0.126543"/>
      <pos A="0.496914" C="0.00308642" G="0.126543" T="0.373457"/>
      <pos A="0.62037" C="0.00308642" G="0.00308642" T="0.373457"/>
      <pos A="0.496914" C="0.126543" G="0.126543" T="0.25"/>
      <pos A="0.00308642" C="0.126543" G="0.496914" T="0.373457"/>
      <pos A="0.25" C="0.25" G="0.496914" T="0.00308642"/>
      <pos A="0.00308642" C="0.867284" G="0.00308642" T="0.126543"/>
      <pos A="0.25" C="0.496914" G="0.126543" T="0.126543"/>
      <pos A="0.00308642" C="0.25" G="0.126543" T="0.62037"/>
      <pos A="0.373457" C="0.373457" G="0.00308642" T="0.25"/>
      <pos A="0.126543" C="0.00308642" G="0.25" T="0.62037"/>
      <pos A="0.496914" C="0.25" G="0.25" T="0.00308642"/>
      <pos A="0.373457" C="0.00308642" G="0.373457" T="0.25"/>
      <pos A="0.373457" C="0.373457" G="0.00308642" T="0.25"/>
      <pos A="0.126543" C="0.373457" G="0.25" T="0.25"/>
      <pos A="0.25" C="0.373457" G="0.126543" T="0.25"/>
      <pos A="0.496914" C="0.126543" G="0.373457" T="0.00308642"/>
      <pos A="0.126543" C="0.373457" G="0.25" T="0.25"/>
    </motif>
    <motif db="0" id="M105" alt="O105" length="40" nsites="8" evalue="1.3e-003">
      <pos A="0.167696" C="0.496914" G="0.00308642" T="0.332304"/>
      <pos A="0.00308642" C="0.496914" G="0.496914" T="0.00308642"/>
      <pos A="0.332304" C="0.00308642" G="0.661523" T="0.00308642"/>
      <pos A="0.332304" C="0.332304" G="0.167696" T="0.167696"/>
      <pos A="0.332304" C="0.00308642" G="0.496914" T="0.167696"/>
      <pos A="0.332304" C="0.167696" G="0.332304" T="0.167696"/>
      <pos A="0.00308642" C="0.332304" G="0.00308642" T="0.661523"/>
      <pos A="0.167696" C="0.00308642" G="0.496914" T="0.332304"/>
      <pos A="0.332304" C="0.496914" G="0.167696" T="0.00308642"/>
      <pos A="0.167696" C="0.332304" G="0.496914" T="0.00308642"/>
      <pos A="0.00308642" C="0.496914" G="0.496914" T="0.00308642"/>
      <pos A="0.00308642" C="0.332304" G="0.332304" T="0.332304"/>
      <pos A="0.167696" C="0.167696" G="0.496914" T="0.167696"/>
      <pos A="0.00308642" C="0.167696" G="0.00308642" T="0.826131"/>
      <pos A="0.167696" C="0.496914" G="0.332304" T="0.00308642"/>
      <pos A="0.332304" C="0.332304" G="0.00308642" T="0.332304"/>
      <pos A="0.00308642" C="0.00308642" G="0.332304" T="0.661523"/>
      <pos A="0.00308642" C="0.496914" G="0.167696" T="0.332304"/>
      <pos A="0.00308642" C="0.661523" G="0.167696" T="0.167696"/>
      <pos A="0.332304" C="0.00308642" G="0.496914" T="0.167696"/>
      <pos A="0.00308642" C="0.00308642" G="0.496914" T="0.496914"/>
      <pos A="0.00308642" C="0.496914" G="0.496914" T="0.00308642"/>
      <pos A="0.332304" C="0.167696" G="0.00308642" T="0.496914"/>
      <pos A="0.00308642" C="0.00308642" G="0.332304" T="0.661523"/>
      <pos A="0.332304" C="0.496914" G="0.00308642" T="0.167696"/>
      <pos A="0.496914" C="0.00308642" G="0.00308642" T="0.496914"/>
      <pos A="0.661523" C="0.332304" G="0.00308642" T="0.00308642"/>
      <pos A="0.00308642" C="0.167696" G="0.332304" T="0.496914"/>
      <pos A="0.00308642" C="0.496914" G="0.167696" T="0.332304"/>
      <pos A="0.00308642" C="0.661523" G="0.00308642" T="0.332304"/>
      <pos A="0.167696" C="0.496914" G="0.00308642" T="0.332304"/>
      <pos A="0.00308642" C="0.496914" G="0.00308642" T="0.496914"/>
      <pos A="0.167696" C="0.332304" G="0.332304" T="0.167696"/>
      <pos A="0.332304" C="0.332304" G="0.332304" T="0.00308642"/>
      <pos A="0.332304" C="0.332304" G="0.332304" T="0.00308642"/>
      <pos A="0.167696" C="0.332304" G="0.496914" T="0.00308642"/>
      <pos A="0.00308642" C="0.00308642" G="0.00308642" T="0.990741"/>
      <pos A="0.00308642" C="0.496914" G="0.167696" T="0.332304"/>
      <pos A="0.167696" C="0.661523" G="0.00308642" T="0.167696"/>
      <pos A="0.00308642" C="0.00308642" G="0.332304" T="0.661523"/>
    </motif>
    <motif db="0" id="M106" alt="O106" length="40" nsites="8" evalue="1.3e-003">
      <pos A="0.303333" C="0.121605" G="0.350741" T="0.224321"/>
      <pos A="0.200617" C="0.192716" G="0.192716" T="0.413951"/>
      <pos A="0.169012" C="0.358642" G="0.303333" T="0.169012"/>
      <pos A="0.295432" C="0.184815" G="0.319136" T="0.200617"/>
      <pos A="0.303333" C="0.21642" G="0.271728" T="0.208519"/>
      <pos A="0.263827" C="0.240123" G="0.176914" T="0.319136"/>
      <pos A="0.232222" C="0.319136" G="0.184815" T="0.263827"/>
      <pos A="0.137407" C="0.34284" G="0.200617" T="0.319136"/>
      <pos A="0.105802" C="0.334938" G="0.358642" T="0.200617"/>
      <pos A="0.334938" C="0.176914" G="0.263827" T="0.224321"/>
      <pos A="0.232222" C="0.184815" G="0.271728" T="0.311235"/>
      <pos A="0.192716" C="0.263827" G="0.390247" T="0.15321"/>
      <pos A="0.208519" C="0.232222" G="0.0188889" T="0.54037"/>
      <pos A="0.334938" C="0.137407" G="0.255926" T="0.271728"/>
      <pos A="0.366543" C="0.184815" G="0.224321" T="0.224321"/>
      <pos A="0.34284" C="0.271728" G="0.176914" T="0.208519"/>
      <pos A="0.263827" C="0.350741" G="0.240123" T="0.145309"/>
      <pos A="0.121605" C="0.121605" G="0.255926" T="0.500864"/>
      <pos A="0.176914" C="0.437654" G="0.145309" T="0.240123"/>
      <pos A="0.311235" C="0.287531" G="0.169012" T="0.232222"/>
      <pos A="0.224321" C="0.240123" G="0.169012" T="0.366543"/>
      <pos A="0.334938" C="0.255926" G="0.271728" T="0.137407"/>
      <pos A="0.485062" C="0.09" G="0.121605" T="0.303333"/>
      <pos A="0.350741" C="0.248025" G="0.169012" T="0.232222"/>
      <pos A="0.255926" C="0.358642" G="0.255926" T="0.129506"/>
      <pos A="0.358642" C="0.0583951" G="0.232222" T="0.350741"/>
      <pos A="0.295432" C="0.303333" G="0.271728" T="0.129506"/>
      <pos A="0.232222" C="0.208519" G="0.224321" T="0.334938"/>
      <pos A="0.232222" C="0.271728" G="0.208519" T="0.287531"/>
      <pos A="0.200617" C="0.121605" G="0.358642" T="0.319136"/>
      <pos A="0.271728" C="0.169012" G="0.287531" T="0.271728"/>
      <pos A="0.232222" C="0.176914" G="0.350741" T="0.240123"/>
      <pos A="0.129506" C="0.232222" G="0.255926" T="0.382346"/>
      <pos A="0.303333" C="0.192716" G="0.145309" T="0.358642"/>
      <pos A="0.248025" C="0.255926" G="0.295432" T="0.200617"/>
      <pos A="0.287531" C="0.34284" G="0.129506" T="0.240123"/>
      <pos A="0.200617" C="0.382346" G="0.121605" T="0.295432"/>
      <pos A="0.27963" C="0.295432" G="0.192716" T="0.232222"/>
      <pos A="0.27963" C="0.287531" G="0.200617" T="0.232222"/>
      <pos A="0.271728" C="0.240123" G="0.224321" T="0.263827"/>
    </motif>
    <motif db="0" id="M107" alt="O107" length="40" nsites="8" evalue="1.3e-003">
      <pos A="0.25" C="0.00308642" G="0.496914" T="0.25"/>
      <pos A="0.0853906" C="0.167696" G="0.496914" T="0.25"/>
      <pos A="0.25" C="0.25" G="0.25" T="0.25"/>
      <pos A="0.414609" C="0.25" G="0.0853906" T="0.25"/>
      <pos A="0.496914" C="0.00308642" G="0.25" T="0.25"/>
      <pos A="0.0853906" C="0.332304" G="0.332304" T="0.25"/>
      <pos A="0.0853906" C="0.25" G="0.496914" T="0.167696"/>
      <pos A="0.0853906" C="0.332304" G="0.00308642" T="0.579218"/>
      <pos A="0.25" C="0.0853906" G="0.414609" T="0.25"/>
      <pos A="0.25" C="0.167696" G="0.167696" T="0.414609"/>
      <pos A="0.167696" C="0.167696" G="0.167696" T="0.496914"/>
      <pos A="0.332304" C="0.00308642" G="0.661523" T="0.00308642"/>
      <pos A="0.00308642" C="0.25" G="0.332304" T="0.414609"/>
      <pos A="0.332304" C="0.167696" G="0.0853906" T="0.414609"/>
      <pos A="0.167696" C="0.496914" G="0.25" T="0.0853906"/>
      <pos A="0.167696" C="0.0853906" G="0.0853906" T="0.661523"/>
      <pos A="0.167696" C="0.0853906" G="0.25" T="0.496914"/>
      <pos A="0.25" C="0.496914" G="0.0853906" T="0.167696"/>
      <pos A="0.332304" C="0.414609" G="0.0853906" T="0.167696"/>
      <pos A="0.167696" C="0.414609" G="0.167696" T="0.25"/>
      <pos A="0.167696" C="0.332304" G="0.332304" T="0.167696"/>
      <pos A="0.25" C="0.25" G="0.414609" T="0.0853906"/>
      <pos A="0.0853906" C="0.332304" G="0.332304" T="0.25"/>
      <pos A="0.167696" C="0.00308642" G="0.167696" T="0.661523"/>
      <pos A="0.167696" C="0.414609" G="0.25" T="0.167696"/>
      <pos A="0.332304" C="0.332304" G="0.00308642" T="0.332304"/>
      <pos A="0.167696" C="0.414609" G="0.167696" T="0.25"/>
      <pos A="0.0853906" C="0.661523" G="0.00308642" T="0.25"/>
      <pos A="0.25" C="0.0853906" G="0.167696" T="0.496914"/>
      <pos A="0.167696" C="0.496914" G="0.332304" T="0.00308642"/>
      <pos A="0.25" C="0.414609" G="0.25" T="0.0853906"/>
      <pos A="0.167696" C="0.0853906" G="0.332304" T="0.414609"/>
      <pos A="0.0853906" C="0.167696" G="0.332304" T="0.414609"/>
      <pos A="0.167696" C="0.332304" G="0.0853906" T="0.414609"/>
      <pos A="0.0853906" C="0.25" G="0.496914" T="0.167696"/>
      <pos A="0.0853906" C="0.25" G="0.25" T="0.414609"/>
      <pos A="0.25" C="0.25" G="0.332304" T="0.167696"/>
      <pos A="0.332304" C="0.167696" G="0.167696" T="0.332304"/>
      <pos A="0.167696" C="0.0853906" G="0.167696" T="0.579218"/>
      <pos A="0.0853906" C="0.661523" G="0.167696" T="0.0853906"/>
    </motif>
    <motif db="0" id="M108" alt="O108" length="40" nsites="8" evalue="1.3e-003">
      <pos A="0.293573" C="0.177379" G="0.35167" T="0.177379"/>
      <pos A="0.177379" C="0.584059" G="0.00308642" T="0.235476"/>
      <pos A="0.409768" C="0.409768" G="0.177379" T="0.00308642"/>
      <pos A="0.409768" C="0.177379" G="0.00308642" T="0.409768"/>
      <pos A="0.119281" C="0.119281" G="0.177379" T="0.584059"/>
      <pos A="0.235476" C="0.467865" G="0.177379" T="0.119281"/>
      <pos A="0.119281" C="0.467865" G="0.119281" T="0.293573"/>
      <pos A="0.177379" C="0.409768" G="0.119281" T="0.293573"/>
      <pos A="0.293573" C="0.119281" G="0.35167" T="0.235476"/>
      <pos A="0.0611842" C="0.584059" G="0.119281" T="0.235476"/>
      <pos A="0.177379" C="0.409768" G="0.235476" T="0.177379"/>
      <pos A="0.0611842" C="0.35167" G="0.293573" T="0.293573"/>
      <pos A="0.235476" C="0.0611842" G="0.293573" T="0.409768"/>
      <pos A="0.0611842" C="0.584059" G="0.119281" T="0.235476"/>
      <pos A="0.293573" C="0.235476" G="0.35167" T="0.119281"/>
      <pos A="0.467865" C="0.119281" G="0.0611842" T="0.35167"/>
      <pos A="0.0611842" C="0.293573" G="0.119281" T="0.525962"/>
      <pos A="0.177379" C="0.177379" G="0.0611842" T="0.584059"/>
      <pos A="0.00308642" C="0.235476" G="0.467865" T="0.293573"/>
      <pos A="0.177379" C="0.119281" G="0.177379" T="0.525962"/>
      <pos A="0.293573" C="0.35167" G="0.293573" T="0.0611842"/>
      <pos A="0.35167" C="0.409768" G="0.0611842" T="0.177379"/>
      <pos A="0.467865" C="0.235476" G="0.0611842" T="0.235476"/>
      <pos A="0.293573" C="0.235476" G="0.235476" T="0.235476"/>
      <pos A="0.35167" C="0.35167" G="0.0611842" T="0.235476"/>
      <pos A="0.35167" C="0.177379" G="0.235476" T="0.235476"/>
      <pos A="0.35167" C="0.00308642" G="0.119281" T="0.525962"/>
      <pos A="0.119281" C="0.293573" G="0.409768" T="0.177379"/>
      <pos A="0.525962" C="0.293573" G="0.119281" T="0.0611842"/>
      <pos A="0.119281" C="0.119281" G="0.467865" T="0.293573"/>
      <pos A="0.467865" C="0.119281" G="0.177379" T="0.235476"/>
      <pos A="0.35167" C="0.293573" G="0.293573" T="0.0611842"/>
      <pos A="0.177379" C="0.235476" G="0.119281" T="0.467865"/>
      <pos A="0.119281" C="0.35167" G="0.35167" T="0.177379"/>
      <pos A="0.293573" C="0.409768" G="0.119281" T="0.177379"/>
      <pos A="0.177379" C="0.409768" G="0.293573" T="0.119281"/>
      <pos A="0.119281" C="0.235476" G="0.35167" T="0.293573"/>
      <pos A="0.584059" C="0.119281" G="0.119281" T="0.177379"/>
      <pos A="0.467865" C="0.119281" G="0.409768" T="0.00308642"/>
      <pos A="0.584059" C="0.00308642" G="0.0611842" T="0.35167"/>
    </motif>
    <motif db="0" id="M109" alt="O109" length="40" nsites="8" evalue="1.3e-003">
      <pos A="0.332304" C="0.332304" G="0.00308642" T="0.332304"/>
      <pos A="0.00308642" C="0.00308642" G="0.661523" T="0.332304"/>
      <pos A="0.00308642" C="0.332304" G="0.661523" T="0.00308642"/>
      <pos A="0.00308642" C="0.00308642" G="0.661523" T="0.332304"/>
      <pos A="0.00308642" C="0.00308642" G="0.661523" T="0.332304"/>
      <pos A="0.00308642" C="0.332304" G="0.332304" T="0.332304"/>
      <pos A="0.332304" C="0.332304" G="0.00308642" T="0.332304"/>
      <pos A="0.00308642" C="0.332304" G="0.00308642" T="0.661523"/>
      <pos A="0.00308642" C="0.332304" G="0.00308642" T="0.661523"/>
      <pos A="0.00308642" C="0.00308642" G="0.332304" T="0.661523"/>
      <pos A="0.00308642" C="0.00308642" G="0.661523" T="0.332304"/>
      <pos A="0.00308642" C="0.332304" G="0.661523" T="0.00308642"/>
      <pos A="0.332304" C="0.00308642" G="0.661523" T="0.00308642"/>
      <pos A="0.661523" C="0.00308642" G="0.332304" T="0.00308642"/>
      <pos A="0.332304" C="0.00308642" G="0.661523" T="0.00308642"/>
      <pos A="0.990741" C="0.00308642" G="0.00308642" T="0.00308642"/>
      <pos A="0.661523" C="0.00308642" G="0.332304" T="0.00308642"/>
      <pos A="0.00308642" C="0.00308642" G="0.990741" T="0.00308642"/>
      <pos A="0.332304" C="0.332304" G="0.00308642" T="0.332304"/>
      <pos A="0.332304" C="0.332304" G="0.00308642" T="0.332304"/>
      <pos A="0.332304" C="0.332304" G="0.00308642" T="0.332304"/>
      <pos A="0.00308642" C="0.661523" G="0.332304" T="0.00308642"/>
      <pos A="0.332304" C="0.661523" G="0.00308642" T="0.00308642"/>
      <pos A="0.332304" C="0.332304" G="0.00308642" T="0.332304"/>
      <pos A="0.00308642" C="0.332304" G="0.332304" T="0.332304"/>
      <pos A="0.332304" C="0.332304" G="0.00308642" T="0.332304"/>
      <pos A="0.661523" C="0.00308642" G="0.332304" T="0.00308642"/>
      <pos A="0.332304" C="0.00308642" G="0.661523" T="0.00308642"/>
      <pos A="0.332304" C="0.00308642" G="0.661523" T="0.00308642"/>
      <pos A="0.332304" C="0.661523" G="0.00308642" T="0.00308642"/>
      <pos A="0.332304" C="0.00308642" G="0.00308642" T="0.661523"/>
      <pos A="0.661523" C="0.332304" G="0.00308642" T="0.00308642"/>
      <pos A="0.661523" C="0.00308642" G="0.00308642" T="0.332304"/>
      <pos A="0.661523" C="0.00308642" G="0.332304" T="0.00308642"/>
      <pos A="0.661523" C="0.00308642" G="0.332304" T="0.00308642"/>
      <pos A="0.00308642" C="0.00308642" G="0.332304" T="0.661523"/>
      <pos A="0.00308642" C="0.661523" G="0.332304" T="0.00308642"/>
      <pos A="0.00308642" C="0.661523" G="0.00308642" T="0.332304"/>
      <pos A="0.661523" C="0.332304" G="0.00308642" T="0.00308642"/>
      <pos A="0.661523" C="0.00308642" G="0.00308642" T="0.332304"/>
    </motif>
    <motif db="0" id="M11" alt="O11" length="40" nsites="8" evalue="1.3e-003">
      <pos A="0.271728" C="0.224321" G="0.208519" T="0.295432"/>
      <pos A="0.224321" C="0.327037" G="0.200617" T="0.248025"/>
      <pos A="0.200617" C="0.516667" G="0.129506" T="0.15321"/>
      <pos A="0.303333" C="0.137407" G="0.224321" T="0.334938"/>
      <pos A="0.34284" C="0.232222" G="0.311235" T="0.113704"/>
      <pos A="0.287531" C="0.232222" G="0.27963" T="0.200617"/>
      <pos A="0.161111" C="0.176914" G="0.303333" T="0.358642"/>
      <pos A="0.15321" C="0.461358" G="0.113704" T="0.271728"/>
      <pos A="0.295432" C="0.129506" G="0.145309" T="0.429753"/>
      <pos A="0.145309" C="0.248025" G="0.334938" T="0.271728"/>
      <pos A="0.248025" C="0.161111" G="0.358642" T="0.232222"/>
      <pos A="0.287531" C="0.15321" G="0.240123" T="0.319136"/>
      <pos A="0.374444" C="0.208519" G="0.0979012" T="0.319136"/>
      <pos A="0.145309" C="0.287531" G="0.271728" T="0.295432"/>
      <pos A="0.327037" C="0.224321" G="0.169012" T="0.27963"/>
      <pos A="0.169012" C="0.21642" G="0.327037" T="0.287531"/>
      <pos A="0.311235" C="0.248025" G="0.200617" T="0.240123"/>
      <pos A="0.263827" C="0.192716" G="0.271728" T="0.271728"/>
      <pos A="0.350741" C="0.406049" G="0.176914" T="0.0662963"/>
      <pos A="0.382346" C="0.208519" G="0.15321" T="0.255926"/>
      <pos A="0.303333" C="0.34284" G="0.21642" T="0.137407"/>
      <pos A="0.327037" C="0.232222" G="0.184815" T="0.255926"/>
      <pos A="0.200617" C="0.27963" G="0.184815" T="0.334938"/>
      <pos A="0.263827" C="0.161111" G="0.192716" T="0.382346"/>
      <pos A="0.169012" C="0.09" G="0.469259" T="0.271728"/>
      <pos A="0.145309" C="0.224321" G="0.319136" T="0.311235"/>
      <pos A="0.27963" C="0.27963" G="0.27963" T="0.161111"/>
      <pos A="0.374444" C="0.255926" G="0.184815" T="0.184815"/>
      <pos A="0.21642" C="0.0662963" G="0.169012" T="0.548272"/>
      <pos A="0.311235" C="0.27963" G="0.232222" T="0.176914"/>
      <pos A="0.390247" C="0.224321" G="0.184815" T="0.200617"/>
      <pos A="0.240123" C="0.358642" G="0.145309" T="0.255926"/>
      <pos A="0.398148" C="0.192716" G="0.161111" T="0.248025"/>
      <pos A="0.350741" C="0.0979012" G="0.350741" T="0.200617"/>
      <pos A="0.303333" C="0.15321" G="0.374444" T="0.169012"/>
      <pos A="0.169012" C="0.295432" G="0.161111" T="0.374444"/>
      <pos A="0.21642" C="0.295432" G="0.137407" T="0.350741"/>
      <pos A="0.113704" C="0.358642" G="0.271728" T="0.255926"/>
      <pos A="0.232222" C="0.240123" G="0.248025" T="0.27963"/>
      <pos A="0.287531" C="0.224321" G="0.240123" T="0.248025"/>
    </motif>
    <motif db="0" id="M110" alt="O110" length="40" nsites="8" evalue="1.3e-003">
      <pos A="0.00308642" C="0.00308642" G="0.496914" T="0.496914"/>
      <pos A="0.25" C="0.25" G="0.496914" T="0.00308642"/>
      <pos A="0.00308642" C="0.496914" G="0.25" T="0.25"/>
      <pos A="0.496914" C="0.25" G="0.00308642" T="0.25"/>
      <pos A="0.25" C="0.496914" G="0.00308642" T="0.25"/>
      <pos A="0.496914" C="0.00308642" G="0.25" T="0.25"/>
      <pos A="0.496914" C="0.00308642" G="0.00308642" T="0.496914"/>
      <pos A="0.00308642" C="0.00308642" G="0.743827" T="0.25"/>
      <pos A="0.496914" C="0.496914" G="0.00308642" T="0.00308642"/>
      <pos A="0.496914" C="0.00308642" G="0.00308642" T="0.496914"/>
      <pos A="0.00308642" C="0.25" G="0.25" T="0.496914"/>
      <pos A="0.00308642" C="0.00308642" G="0.25" T="0.743827"/>
      <pos A="0.25" C="0.25" G="0.00308642" T="0.496914"/>
      <pos A="0.25" C="0.00308642" G="0.00308642" T="0.743827"/>
      <pos A="0.25" C="0.00308642" G="0.25" T="0.496914"/>
      <pos A="0.00308642" C="0.00308642" G="0.496914" T="0.496914"/>
      <pos A="0.496914" C="0.25" G="0.25" T="0.00308642"/>
      <pos A="0.743827" C="0.00308642" G="0.25" T="0.00308642"/>
      <pos A="0.25" C="0.25" G="0.25" T="0.25"/>
      <pos A="0.496914" C="0.25" G="0.00308642" T="0.25"/>
      <pos A="0.25" C="0.00308642" G="0.00308642" T="0.743827"/>
      <pos A="0.496914" C="0.496914" G="0.00308642" T="0.00308642"/>
      <pos A="0.25" C="0.00308642" G="0.25" T="0.496914"/>
      <pos A="0.25" C="0.00308642" G="0.743827" T="0.00308642"/>
      <pos A="0.00308642" C="0.25" G="0.25" T="0.496914"/>
      <pos A="0.00308642" C="0.25" G="0.00308642" T="0.743827"/>
      <pos A="0.00308642" C="0.25" G="0.25" T="0.496914"/>
      <pos A="0.25" C="0.496914" G="0.25" T="0.00308642"/>
      <pos A="0.25" C="0.743827" G="0.00308642" T="0.00308642"/>
      <pos A="0.496914" C="0.00308642" G="0.00308642" T="0.496914"/>
      <pos A="0.00308642" C="0.743827" G="0.00308642" T="0.25"/>
      <pos A="0.00308642" C="0.496914" G="0.00308642" T="0.496914"/>
      <pos A="0.25" C="0.00308642" G="0.496914" T="0.25"/>
      <pos A="0.25" C="0.00308642" G="0.25" T="0.496914"/>
      <pos A="0.00308642" C="0.00308642" G="0.743827" T="0.25"/>
      <pos A="0.743827" C="0.00308642" G="0.00308642" T="0.25"/>
      <pos A="0.743827" C="0.25" G="0.00308642" T="0.00308642"/>
      <pos A="0.743827" C="0.25" G="0.00308642" T="0.00308642"/>
      <pos A="0.496914" C="0.496914" G="0.00308642" T="0.00308642"/>
      <pos A="0.743827" C="0.00308642" G="0.00308642" T="0.25"/>
    </motif>
    <motif db="0" id="M111" alt="O111" length="40" nsites="8" evalue="1.3e-003">
      <pos A="0.295432" C="0.200617" G="0.208519" T="0.295432"/>
      <pos A="0.21642" C="0.255926" G="0.169012" T="0.358642"/>
      <pos A="0.208519" C="0.240123" G="0.319136" T="0.232222"/>
      <pos A="0.137407" C="0.224321" G="0.161111" T="0.47716"/>
      <pos A="0.200617" C="0.161111" G="0.255926" T="0.382346"/>
      <pos A="0.105802" C="0.366543" G="0.287531" T="0.240123"/>
      <pos A="0.350741" C="0.295432" G="0.129506" T="0.224321"/>
      <pos A="0.366543" C="0.169012" G="0.303333" T="0.161111"/>
      <pos A="0.169012" C="0.0741975" G="0.27963" T="0.47716"/>
      <pos A="0.192716" C="0.327037" G="0.350741" T="0.129506"/>
      <pos A="0.469259" C="0.208519" G="0.176914" T="0.145309"/>
      <pos A="0.255926" C="0.200617" G="0.263827" T="0.27963"/>
      <pos A="0.295432" C="0.303333" G="0.255926" T="0.145309"/>
      <pos A="0.34284" C="0.34284" G="0.0741975" T="0.240123"/>
      <pos A="0.21642" C="0.398148" G="0.192716" T="0.192716"/>
      <pos A="0.413951" C="0.287531" G="0.113704" T="0.184815"/>
      <pos A="0.263827" C="0.129506" G="0.287531" T="0.319136"/>
      <pos A="0.263827" C="0.176914" G="0.200617" T="0.358642"/>
      <pos A="0.184815" C="0.15321" G="0.240123" T="0.421852"/>
      <pos A="0.129506" C="0.255926" G="0.287531" T="0.327037"/>
      <pos A="0.334938" C="0.192716" G="0.21642" T="0.255926"/>
      <pos A="0.34284" C="0.200617" G="0.311235" T="0.145309"/>
      <pos A="0.27963" C="0.311235" G="0.263827" T="0.145309"/>
      <pos A="0.232222" C="0.374444" G="0.255926" T="0.137407"/>
      <pos A="0.240123" C="0.137407" G="0.15321" T="0.469259"/>
      <pos A="0.240123" C="0.263827" G="0.240123" T="0.255926"/>
      <pos A="0.240123" C="0.161111" G="0.295432" T="0.303333"/>
      <pos A="0.161111" C="0.429753" G="0.0820988" T="0.327037"/>
      <pos A="0.287531" C="0.334938" G="0.176914" T="0.200617"/>
      <pos A="0.445556" C="0.176914" G="0.137407" T="0.240123"/>
      <pos A="0.27963" C="0.113704" G="0.319136" T="0.287531"/>
      <pos A="0.350741" C="0.248025" G="0.169012" T="0.232222"/>
      <pos A="0.224321" C="0.0979012" G="0.374444" T="0.303333"/>
      <pos A="0.169012" C="0.398148" G="0.271728" T="0.161111"/>
      <pos A="0.374444" C="0.263827" G="0.145309" T="0.21642"/>
      <pos A="0.240123" C="0.129506" G="0.263827" T="0.366543"/>
      <pos A="0.263827" C="0.311235" G="0.224321" T="0.200617"/>
      <pos A="0.295432" C="0.224321" G="0.271728" T="0.208519"/>
      <pos A="0.176914" C="0.271728" G="0.255926" T="0.295432"/>
      <pos A="0.295432" C="0.15321" G="0.255926" T="0.295432"/>
    </motif>
    <motif db="0" id="M113" alt="O113" length="40" nsites="8" evalue="1.3e-003">
      <pos A="0.145635" C="0.359457" G="0.37982" T="0.115088"/>
      <pos A="0.247455" C="0.267818" G="0.186362" T="0.298364"/>
      <pos A="0.196544" C="0.328911" G="0.115088" T="0.359457"/>
      <pos A="0.339092" C="0.216909" G="0.22709" T="0.216909"/>
      <pos A="0.308546" C="0.359457" G="0.145635" T="0.186362"/>
      <pos A="0.237272" C="0.0845422" G="0.135453" T="0.542733"/>
      <pos A="0.278001" C="0.0947249" G="0.491822" T="0.135453"/>
      <pos A="0.339092" C="0.176181" G="0.298364" T="0.186362"/>
      <pos A="0.216909" C="0.206727" G="0.196544" T="0.37982"/>
      <pos A="0.206727" C="0.145635" G="0.318729" T="0.328911"/>
      <pos A="0.339092" C="0.288183" G="0.257637" T="0.115088"/>
      <pos A="0.145635" C="0.318729" G="0.359457" T="0.176181"/>
      <pos A="0.267818" C="0.400185" G="0.0641788" T="0.267818"/>
      <pos A="0.400185" C="0.278001" G="0.165998" T="0.155816"/>
      <pos A="0.288183" C="0.491822" G="0.155816" T="0.0641788"/>
      <pos A="0.176181" C="0.247455" G="0.278001" T="0.298364"/>
      <pos A="0.165998" C="0.196544" G="0.176181" T="0.461277"/>
      <pos A="0.267818" C="0.22709" G="0.339092" T="0.165998"/>
      <pos A="0.369639" C="0.165998" G="0.186362" T="0.278001"/>
      <pos A="0.145635" C="0.267818" G="0.267818" T="0.318729"/>
      <pos A="0.186362" C="0.267818" G="0.400185" T="0.145635"/>
      <pos A="0.278001" C="0.318729" G="0.155816" T="0.247455"/>
      <pos A="0.257637" C="0.37982" G="0.165998" T="0.196544"/>
      <pos A="0.308546" C="0.247455" G="0.145635" T="0.298364"/>
      <pos A="0.104907" C="0.237272" G="0.247455" T="0.410366"/>
      <pos A="0.257637" C="0.318729" G="0.247455" T="0.176181"/>
      <pos A="0.288183" C="0.104907" G="0.237272" T="0.369639"/>
      <pos A="0.0845422" C="0.278001" G="0.288183" T="0.349274"/>
      <pos A="0.328911" C="0.176181" G="0.237272" T="0.257637"/>
      <pos A="0.318729" C="0.267818" G="0.257637" T="0.155816"/>
      <pos A="0.318729" C="0.390003" G="0.115088" T="0.176181"/>
      <pos A="0.339092" C="0.206727" G="0.196544" T="0.257637"/>
      <pos A="0.349274" C="0.247455" G="0.278001" T="0.12527"/>
      <pos A="0.216909" C="0.278001" G="0.308546" T="0.196544"/>
      <pos A="0.298364" C="0.206727" G="0.278001" T="0.216909"/>
      <pos A="0.349274" C="0.288183" G="0.135453" T="0.22709"/>
      <pos A="0.267818" C="0.349274" G="0.115088" T="0.267818"/>
      <pos A="0.288183" C="0.308546" G="0.12527" T="0.278001"/>
      <pos A="0.288183" C="0.206727" G="0.247455" T="0.257637"/>
      <pos A="0.165998" C="0.410366" G="0.339092" T="0.0845422"/>
    </motif>
    <motif db="0" id="M114" alt="O114" length="40" nsites="8" evalue="1.3e-003">
      <pos A="0.14418" C="0.567461" G="0.285273" T="0.00308642"/>
      <pos A="0.14418" C="0.567461" G="0.285273" T="0.00308642"/>
      <pos A="0.285273" C="0.14418" G="0.14418" T="0.426366"/>
      <pos A="0.00308642" C="0.14418" G="0.285273" T="0.567461"/>
      <pos A="0.14418" C="0.567461" G="0.00308642" T="0.285273"/>
      <pos A="0.285273" C="0.426366" G="0.285273" T="0.00308642"/>
      <pos A="0.426366" C="0.285273" G="0.14418" T="0.14418"/>
      <pos A="0.14418" C="0.285273" G="0.426366" T="0.14418"/>
      <pos A="0.285273" C="0.285273" G="0.285273" T="0.14418"/>
      <pos A="0.00308642" C="0.00308642" G="0.426366" T="0.567461"/>
      <pos A="0.285273" C="0.14418" G="0.285273" T="0.285273"/>
      <pos A="0.285273" C="0.14418" G="0.285273" T="0.285273"/>
      <pos A="0.14418" C="0.567461" G="0.285273" T="0.00308642"/>
      <pos A="0.567461" C="0.00308642" G="0.00308642" T="0.426366"/>
      <pos A="0.285273" C="0.285273" G="0.426366" T="0.00308642"/>
      <pos A="0.00308642" C="0.285273" G="0.708554" T="0.00308642"/>
      <pos A="0.14418" C="0.426366" G="0.426366" T="0.00308642"/>
      <pos A="0.14418" C="0.426366" G="0.285273" T="0.14418"/>
      <pos A="0.426366" C="0.00308642" G="0.426366" T="0.14418"/>
      <pos A="0.567461" C="0.285273" G="0.00308642" T="0.14418"/>
      <pos A="0.14418" C="0.14418" G="0.285273" T="0.426366"/>
      <pos A="0.426366" C="0.285273" G="0.14418" T="0.14418"/>
      <pos A="0.567461" C="0.285273" G="0.00308642" T="0.14418"/>
      <pos A="0.849647" C="0.00308642" G="0.14418" T="0.00308642"/>
      <pos A="0.285273" C="0.14418" G="0.567461" T="0.00308642"/>
      <pos A="0.285273" C="0.285273" G="0.426366" T="0.00308642"/>
      <pos A="0.14418" C="0.567461" G="0.14418" T="0.14418"/>
      <pos A="0.14418" C="0.14418" G="0.00308642" T="0.708554"/>
      <pos A="0.00308642" C="0.285273" G="0.426366" T="0.285273"/>
      <pos A="0.426366" C="0.426366" G="0.14418" T="0.00308642"/>
      <pos A="0.14418" C="0.285273" G="0.285273" T="0.285273"/>
      <pos A="0.426366" C="0.426366" G="0.14418" T="0.00308642"/>
      <pos A="0.426366" C="0.285273" G="0.285273" T="0.00308642"/>
      <pos A="0.285273" C="0.285273" G="0.14418" T="0.285273"/>
      <pos A="0.00308642" C="0.285273" G="0.14418" T="0.567461"/>
      <pos A="0.14418" C="0.00308642" G="0.14418" T="0.708554"/>
      <pos A="0.14418" C="0.00308642" G="0.567461" T="0.285273"/>
      <pos A="0.285273" C="0.426366" G="0.14418" T="0.14418"/>
      <pos A="0.00308642" C="0.00308642" G="0.567461" T="0.426366"/>
      <pos A="0.00308642" C="0.708554" G="0.14418" T="0.14418"/>
    </motif>
    <motif db="0" id="M115" alt="O115" length="40" nsites="8" evalue="1.3e-003">
      <pos A="0.170351" C="0.321685" G="0.257965" T="0.25"/>
      <pos A="0.28186" C="0.242035" G="0.226105" T="0.25"/>
      <pos A="0.321685" C="0.26593" G="0.28186" T="0.130525"/>
      <pos A="0.31372" C="0.226105" G="0.26593" T="0.194245"/>
      <pos A="0.337615" C="0.210175" G="0.130525" T="0.321685"/>
      <pos A="0.20221" C="0.21814" G="0.385404" T="0.194245"/>
      <pos A="0.28186" C="0.138491" G="0.146455" T="0.433194"/>
      <pos A="0.20221" C="0.305755" G="0.25" T="0.242035"/>
      <pos A="0.31372" C="0.20221" G="0.226105" T="0.257965"/>
      <pos A="0.18628" C="0.385404" G="0.18628" T="0.242035"/>
      <pos A="0.401334" C="0.25" G="0.18628" T="0.162385"/>
      <pos A="0.377439" C="0.31372" G="0.178315" T="0.130525"/>
      <pos A="0.130525" C="0.369475" G="0.210175" T="0.289825"/>
      <pos A="0.28186" C="0.25" G="0.146455" T="0.321685"/>
      <pos A="0.18628" C="0.122561" G="0.353545" T="0.337615"/>
      <pos A="0.23407" C="0.170351" G="0.377439" T="0.21814"/>
      <pos A="0.25" C="0.337615" G="0.20221" T="0.210175"/>
      <pos A="0.449124" C="0.106631" G="0.130525" T="0.31372"/>
      <pos A="0.20221" C="0.130525" G="0.425229" T="0.242035"/>
      <pos A="0.337615" C="0.0827358" G="0.170351" T="0.409299"/>
      <pos A="0.26593" C="0.18628" G="0.25" T="0.29779"/>
      <pos A="0.425229" C="0.31372" G="0.130525" T="0.130525"/>
      <pos A="0.170351" C="0.273895" G="0.23407" T="0.321685"/>
      <pos A="0.130525" C="0.401334" G="0.170351" T="0.29779"/>
      <pos A="0.393369" C="0.28186" G="0.20221" T="0.122561"/>
      <pos A="0.25" C="0.242035" G="0.210175" T="0.29779"/>
      <pos A="0.361509" C="0.138491" G="0.242035" T="0.257965"/>
      <pos A="0.194245" C="0.210175" G="0.337615" T="0.257965"/>
      <pos A="0.18628" C="0.321685" G="0.242035" T="0.25"/>
      <pos A="0.385404" C="0.226105" G="0.122561" T="0.26593"/>
      <pos A="0.409299" C="0.273895" G="0.20221" T="0.114596"/>
      <pos A="0.29779" C="0.154421" G="0.257965" T="0.289825"/>
      <pos A="0.20221" C="0.18628" G="0.26593" T="0.345579"/>
      <pos A="0.210175" C="0.210175" G="0.28186" T="0.29779"/>
      <pos A="0.345579" C="0.20221" G="0.257965" T="0.194245"/>
      <pos A="0.162385" C="0.465054" G="0.23407" T="0.138491"/>
      <pos A="0.21814" C="0.178315" G="0.0907012" T="0.512843"/>
      <pos A="0.170351" C="0.31372" G="0.210175" T="0.305755"/>
      <pos A="0.31372" C="0.178315" G="0.162385" T="0.345579"/>
      <pos A="0.194245" C="0.138491" G="0.425229" T="0.242035"/>
    </motif>
    <motif db="0" id="M116" alt="O116" length="40" nsites="8" evalue="1.3e-003">
      <pos A="0.14418" C="0.285273" G="0.426366" T="0.14418"/>
      <pos A="0.14418" C="0.00308642" G="0.14418" T="0.708554"/>
      <pos A="0.00308642" C="0.14418" G="0.708554" T="0.14418"/>
      <pos A="0.285273" C="0.14418" G="0.285273" T="0.285273"/>
      <pos A="0.14418" C="0.426366" G="0.00308642" T="0.426366"/>
      <pos A="0.426366" C="0.285273" G="0.00308642" T="0.285273"/>
      <pos A="0.285273" C="0.285273" G="0.426366" T="0.00308642"/>
      <pos A="0.14418" C="0.426366" G="0.285273" T="0.14418"/>
      <pos A="0.426366" C="0.14418" G="0.426366" T="0.00308642"/>
      <pos A="0.00308642" C="0.285273" G="0.567461" T="0.14418"/>
      <pos A="0.14418" C="0.708554" G="0.14418" T="0.00308642"/>
      <pos A="0.285273" C="0.14418" G="0.14418" T="0.426366"/>
      <pos A="0.00308642" C="0.567461" G="0.285273" T="0.14418"/>
      <pos A="0.567461" C="0.426366" G="0.00308642" T="0.00308642"/>
      <pos A="0.285273" C="0.00308642" G="0.285273" T="0.426366"/>
      <pos A="0.14418" C="0.14418" G="0.14418" T="0.567461"/>
      <pos A="0.14418" C="0.426366" G="0.285273" T="0.14418"/>
      <pos A="0.285273" C="0.14418" G="0.14418" T="0.426366"/>
      <pos A="0.567461" C="0.00308642" G="0.426366" T="0.00308642"/>
      <pos A="0.426366" C="0.285273" G="0.14418" T="0.14418"/>
      <pos A="0.00308642" C="0.00308642" G="0.567461" T="0.426366"/>
      <pos A="0.14418" C="0.285273" G="0.426366" T="0.14418"/>
      <pos A="0.14418" C="0.426366" G="0.00308642" T="0.426366"/>
      <pos A="0.00308642" C="0.14418" G="0.14418" T="0.708554"/>
      <pos A="0.426366" C="0.14418" G="0.285273" T="0.14418"/>
      <pos A="0.426366" C="0.567461" G="0.00308642" T="0.00308642"/>
      <pos A="0.14418" C="0.14418" G="0.285273" T="0.426366"/>
      <pos A="0.14418" C="0.426366" G="0.285273" T="0.14418"/>
      <pos A="0.285273" C="0.426366" G="0.285273" T="0.00308642"/>
      <pos A="0.285273" C="0.285273" G="0.00308642" T="0.426366"/>
      <pos A="0.14418" C="0.285273" G="0.426366" T="0.14418"/>
      <pos A="0.00308642" C="0.285273" G="0.426366" T="0.285273"/>
      <pos A="0.849647" C="0.14418" G="0.00308642" T="0.00308642"/>
      <pos A="0.285273" C="0.14418" G="0.14418" T="0.426366"/>
      <pos A="0.285273" C="0.567461" G="0.00308642" T="0.14418"/>
      <pos A="0.567461" C="0.285273" G="0.14418" T="0.00308642"/>
      <pos A="0.426366" C="0.00308642" G="0.00308642" T="0.567461"/>
      <pos A="0.285273" C="0.285273" G="0.426366" T="0.00308642"/>
      <pos A="0.567461" C="0.00308642" G="0.285273" T="0.14418"/>
      <pos A="0.14418" C="0.285273" G="0.426366" T="0.14418"/>
    </motif>
    <motif db="0" id="M117" alt="O117" length="40" nsites="8" evalue="1.3e-003">
      <pos A="0.21642" C="0.453457" G="0.161111" T="0.169012"/>
      <pos A="0.287531" C="0.192716" G="0.287531" T="0.232222"/>
      <pos A="0.327037" C="0.184815" G="0.27963" T="0.208519"/>
      <pos A="0.192716" C="0.121605" G="0.382346" T="0.303333"/>
      <pos A="0.169012" C="0.263827" G="0.21642" T="0.350741"/>
      <pos A="0.27963" C="0.137407" G="0.350741" T="0.232222"/>
      <pos A="0.192716" C="0.303333" G="0.208519" T="0.295432"/>
      <pos A="0.398148" C="0.287531" G="0.169012" T="0.145309"/>
      <pos A="0.366543" C="0.169012" G="0.240123" T="0.224321"/>
      <pos A="0.263827" C="0.184815" G="0.303333" T="0.248025"/>
      <pos A="0.176914" C="0.176914" G="0.311235" T="0.334938"/>
      <pos A="0.303333" C="0.271728" G="0.192716" T="0.232222"/>
      <pos A="0.263827" C="0.287531" G="0.121605" T="0.327037"/>
      <pos A="0.121605" C="0.311235" G="0.169012" T="0.398148"/>
      <pos A="0.421852" C="0.176914" G="0.15321" T="0.248025"/>
      <pos A="0.311235" C="0.327037" G="0.21642" T="0.145309"/>
      <pos A="0.311235" C="0.263827" G="0.224321" T="0.200617"/>
      <pos A="0.358642" C="0.105802" G="0.145309" T="0.390247"/>
      <pos A="0.287531" C="0.169012" G="0.358642" T="0.184815"/>
      <pos A="0.263827" C="0.208519" G="0.255926" T="0.271728"/>
      <pos A="0.184815" C="0.09" G="0.334938" T="0.390247"/>
      <pos A="0.232222" C="0.334938" G="0.295432" T="0.137407"/>
      <pos A="0.295432" C="0.287531" G="0.176914" T="0.240123"/>
      <pos A="0.184815" C="0.421852" G="0.137407" T="0.255926"/>
      <pos A="0.137407" C="0.255926" G="0.121605" T="0.485062"/>
      <pos A="0.0662963" C="0.287531" G="0.255926" T="0.390247"/>
      <pos A="0.232222" C="0.263827" G="0.161111" T="0.34284"/>
      <pos A="0.382346" C="0.15321" G="0.232222" T="0.232222"/>
      <pos A="0.192716" C="0.319136" G="0.240123" T="0.248025"/>
      <pos A="0.366543" C="0.145309" G="0.137407" T="0.350741"/>
      <pos A="0.303333" C="0.0267901" G="0.492963" T="0.176914"/>
      <pos A="0.271728" C="0.208519" G="0.232222" T="0.287531"/>
      <pos A="0.382346" C="0.15321" G="0.192716" T="0.271728"/>
      <pos A="0.240123" C="0.398148" G="0.232222" T="0.129506"/>
      <pos A="0.350741" C="0.169012" G="0.255926" T="0.224321"/>
      <pos A="0.303333" C="0.350741" G="0.121605" T="0.224321"/>
      <pos A="0.429753" C="0.208519" G="0.192716" T="0.169012"/>
      <pos A="0.263827" C="0.271728" G="0.192716" T="0.271728"/>
      <pos A="0.295432" C="0.224321" G="0.200617" T="0.27963"/>
      <pos A="0.232222" C="0.248025" G="0.366543" T="0.15321"/>
    </motif>
    <motif db="0" id="M118" alt="O118" length="40" nsites="8" evalue="1.3e-003">
      <pos A="0.374444" C="0.169012" G="0.169012" T="0.287531"/>
      <pos A="0.374444" C="0.200617" G="0.21642" T="0.208519"/>
      <pos A="0.137407" C="0.21642" G="0.27963" T="0.366543"/>
      <pos A="0.0741975" C="0.429753" G="0.255926" T="0.240123"/>
      <pos A="0.271728" C="0.248025" G="0.287531" T="0.192716"/>
      <pos A="0.0979012" C="0.295432" G="0.287531" T="0.319136"/>
      <pos A="0.263827" C="0.27963" G="0.200617" T="0.255926"/>
      <pos A="0.192716" C="0.232222" G="0.311235" T="0.263827"/>
      <pos A="0.319136" C="0.240123" G="0.137407" T="0.303333"/>
      <pos A="0.287531" C="0.287531" G="0.200617" T="0.224321"/>
      <pos A="0.137407" C="0.232222" G="0.406049" T="0.224321"/>
      <pos A="0.311235" C="0.169012" G="0.192716" T="0.327037"/>
      <pos A="0.319136" C="0.176914" G="0.319136" T="0.184815"/>
      <pos A="0.248025" C="0.437654" G="0.137407" T="0.176914"/>
      <pos A="0.263827" C="0.105802" G="0.334938" T="0.295432"/>
      <pos A="0.248025" C="0.232222" G="0.192716" T="0.327037"/>
      <pos A="0.34284" C="0.319136" G="0.113704" T="0.224321"/>
      <pos A="0.303333" C="0.287531" G="0.105802" T="0.303333"/>
      <pos A="0.350741" C="0.21642" G="0.192716" T="0.240123"/>
      <pos A="0.145309" C="0.240123" G="0.295432" T="0.319136"/>
      <pos A="0.192716" C="0.319136" G="0.145309" T="0.34284"/>
      <pos A="0.169012" C="0.21642" G="0.200617" T="0.413951"/>
      <pos A="0.27963" C="0.240123" G="0.263827" T="0.21642"/>
      <pos A="0.319136" C="0.15321" G="0.303333" T="0.224321"/>
      <pos A="0.311235" C="0.137407" G="0.263827" T="0.287531"/>
      <pos A="0.319136" C="0.406049" G="0.176914" T="0.0979012"/>
      <pos A="0.34284" C="0.145309" G="0.113704" T="0.398148"/>
      <pos A="0.406049" C="0.176914" G="0.176914" T="0.240123"/>
      <pos A="0.311235" C="0.224321" G="0.208519" T="0.255926"/>
      <pos A="0.255926" C="0.255926" G="0.287531" T="0.200617"/>
      <pos A="0.287531" C="0.271728" G="0.350741" T="0.09"/>
      <pos A="0.263827" C="0.295432" G="0.192716" T="0.248025"/>
      <pos A="0.303333" C="0.303333" G="0.224321" T="0.169012"/>
      <pos A="0.334938" C="0.248025" G="0.200617" T="0.21642"/>
      <pos A="0.358642" C="0.169012" G="0.0741975" T="0.398148"/>
      <pos A="0.255926" C="0.169012" G="0.248025" T="0.327037"/>
      <pos A="0.27963" C="0.21642" G="0.295432" T="0.208519"/>
      <pos A="0.184815" C="0.255926" G="0.327037" T="0.232222"/>
      <pos A="0.461358" C="0.113704" G="0.15321" T="0.271728"/>
      <pos A="0.161111" C="0.15321" G="0.350741" T="0.334938"/>
    </motif>
    <motif db="0" id="M119" alt="O119" length="40" nsites="8" evalue="1.3e-003">
      <pos A="0.210175" C="0.25" G="0.122561" T="0.417264"/>
      <pos A="0.25" C="0.273895" G="0.194245" T="0.28186"/>
      <pos A="0.154421" C="0.18628" G="0.361509" T="0.29779"/>
      <pos A="0.154421" C="0.393369" G="0.154421" T="0.29779"/>
      <pos A="0.385404" C="0.23407" G="0.130525" T="0.25"/>
      <pos A="0.20221" C="0.194245" G="0.26593" T="0.337615"/>
      <pos A="0.226105" C="0.226105" G="0.361509" T="0.18628"/>
      <pos A="0.226105" C="0.114596" G="0.393369" T="0.26593"/>
      <pos A="0.146455" C="0.146455" G="0.385404" T="0.321685"/>
      <pos A="0.28186" C="0.20221" G="0.23407" T="0.28186"/>
      <pos A="0.138491" C="0.353545" G="0.20221" T="0.305755"/>
      <pos A="0.329649" C="0.337615" G="0.130525" T="0.20221"/>
      <pos A="0.329649" C="0.273895" G="0.25" T="0.146455"/>
      <pos A="0.425229" C="0.273895" G="0.242035" T="0.0588415"/>
      <pos A="0.25" C="0.178315" G="0.122561" T="0.449124"/>
      <pos A="0.146455" C="0.25" G="0.329649" T="0.273895"/>
      <pos A="0.289825" C="0.289825" G="0.20221" T="0.21814"/>
      <pos A="0.31372" C="0.122561" G="0.21814" T="0.345579"/>
      <pos A="0.393369" C="0.146455" G="0.257965" T="0.20221"/>
      <pos A="0.25" C="0.26593" G="0.18628" T="0.29779"/>
      <pos A="0.273895" C="0.23407" G="0.114596" T="0.377439"/>
      <pos A="0.257965" C="0.337615" G="0.25" T="0.154421"/>
      <pos A="0.329649" C="0.29779" G="0.114596" T="0.257965"/>
      <pos A="0.345579" C="0.210175" G="0.23407" T="0.210175"/>
      <pos A="0.170351" C="0.23407" G="0.242035" T="0.353545"/>
      <pos A="0.409299" C="0.130525" G="0.226105" T="0.23407"/>
      <pos A="0.329649" C="0.305755" G="0.28186" T="0.0827358"/>
      <pos A="0.305755" C="0.20221" G="0.23407" T="0.257965"/>
      <pos A="0.25" C="0.210175" G="0.25" T="0.289825"/>
      <pos A="0.21814" C="0.393369" G="0.242035" T="0.146455"/>
      <pos A="0.242035" C="0.178315" G="0.194245" T="0.385404"/>
      <pos A="0.28186" C="0.329649" G="0.20221" T="0.18628"/>
      <pos A="0.26593" C="0.26593" G="0.146455" T="0.321685"/>
      <pos A="0.122561" C="0.242035" G="0.393369" T="0.242035"/>
      <pos A="0.377439" C="0.20221" G="0.226105" T="0.194245"/>
      <pos A="0.329649" C="0.23407" G="0.289825" T="0.146455"/>
      <pos A="0.20221" C="0.210175" G="0.21814" T="0.369475"/>
      <pos A="0.154421" C="0.385404" G="0.138491" T="0.321685"/>
      <pos A="0.28186" C="0.122561" G="0.0827358" T="0.512843"/>
      <pos A="0.138491" C="0.25" G="0.401334" T="0.210175"/>
    </motif>
    <motif db="0" id="M12" alt="O12" length="40" nsites="8" evalue="1.3e-003">
      <pos A="0.0853906" C="0.167696" G="0.414609" T="0.332304"/>
      <pos A="0.414609" C="0.00308642" G="0.167696" T="0.414609"/>
      <pos A="0.0853906" C="0.0853906" G="0.332304" T="0.496914"/>
      <pos A="0.332304" C="0.332304" G="0.25" T="0.0853906"/>
      <pos A="0.0853906" C="0.414609" G="0.0853906" T="0.414609"/>
      <pos A="0.25" C="0.496914" G="0.0853906" T="0.167696"/>
      <pos A="0.25" C="0.25" G="0.167696" T="0.332304"/>
      <pos A="0.00308642" C="0.414609" G="0.00308642" T="0.579218"/>
      <pos A="0.496914" C="0.0853906" G="0.0853906" T="0.332304"/>
      <pos A="0.25" C="0.661523" G="0.0853906" T="0.00308642"/>
      <pos A="0.167696" C="0.167696" G="0.0853906" T="0.579218"/>
      <pos A="0.0853906" C="0.25" G="0.496914" T="0.167696"/>
      <pos A="0.332304" C="0.414609" G="0.0853906" T="0.167696"/>
      <pos A="0.0853906" C="0.579218" G="0.167696" T="0.167696"/>
      <pos A="0.25" C="0.25" G="0.0853906" T="0.414609"/>
      <pos A="0.332304" C="0.25" G="0.0853906" T="0.332304"/>
      <pos A="0.167696" C="0.496914" G="0.25" T="0.0853906"/>
      <pos A="0.00308642" C="0.25" G="0.332304" T="0.414609"/>
      <pos A="0.167696" C="0.25" G="0.25" T="0.332304"/>
      <pos A="0.826131" C="0.0853906" G="0.00308642" T="0.0853906"/>
      <pos A="0.414609" C="0.167696" G="0.25" T="0.167696"/>
      <pos A="0.332304" C="0.00308642" G="0.496914" T="0.167696"/>
      <pos A="0.0853906" C="0.167696" G="0.0853906" T="0.661523"/>
      <pos A="0.496914" C="0.00308642" G="0.0853906" T="0.414609"/>
      <pos A="0.167696" C="0.25" G="0.332304" T="0.25"/>
      <pos A="0.496914" C="0.00308642" G="0.0853906" T="0.414609"/>
      <pos A="0.332304" C="0.167696" G="0.25" T="0.25"/>
      <pos A="0.414609" C="0.0853906" G="0.332304" T="0.167696"/>
      <pos A="0.0853906" C="0.167696" G="0.25" T="0.496914"/>
      <pos A="0.332304" C="0.167696" G="0.332304" T="0.167696"/>
      <pos A="0.0853906" C="0.0853906" G="0.25" T="0.579218"/>
      <pos A="0.25" C="0.25" G="0.332304" T="0.167696"/>
      <pos A="0.496914" C="0.25" G="0.00308642" T="0.25"/>
      <pos A="0.00308642" C="0.332304" G="0.167696" T="0.496914"/>
      <pos A="0.661523" C="0.167696" G="0.00308642" T="0.167696"/>
      <pos A="0.579218" C="0.00308642" G="0.332304" T="0.0853906"/>
      <pos A="0.25" C="0.00308642" G="0.414609" T="0.332304"/>
      <pos A="0.25" C="0.25" G="0.25" T="0.25"/>
      <pos A="0.0853906" C="0.332304" G="0.496914" T="0.0853906"/>
      <pos A="0.414609" C="0.25" G="0.167696" T="0.167696"/>
    </motif>
    <motif db="0" id="M120" alt="O120" length="40" nsites="8" evalue="1.3e-003">
      <pos A="0.376793" C="0.0831664" G="0.163246" T="0.376793"/>
      <pos A="0.10986" C="0.10986" G="0.617034" T="0.163246"/>
      <pos A="0.136553" C="0.18994" G="0.483566" T="0.18994"/>
      <pos A="0.10986" C="0.43018" G="0.43018" T="0.0297798"/>
      <pos A="0.296713" C="0.3501" G="0.163246" T="0.18994"/>
      <pos A="0.243326" C="0.376793" G="0.0831664" T="0.296713"/>
      <pos A="0.163246" C="0.296713" G="0.10986" T="0.43018"/>
      <pos A="0.376793" C="0.510261" G="0.0297798" T="0.0831664"/>
      <pos A="0.18994" C="0.0831664" G="0.216633" T="0.510261"/>
      <pos A="0.243326" C="0.323406" G="0.18994" T="0.243326"/>
      <pos A="0.376793" C="0.163246" G="0.18994" T="0.27002"/>
      <pos A="0.243326" C="0.163246" G="0.456873" T="0.136553"/>
      <pos A="0.10986" C="0.3501" G="0.3501" T="0.18994"/>
      <pos A="0.136553" C="0.483566" G="0.163246" T="0.216633"/>
      <pos A="0.3501" C="0.296713" G="0.10986" T="0.243326"/>
      <pos A="0.136553" C="0.323406" G="0.243326" T="0.296713"/>
      <pos A="0.27002" C="0.3501" G="0.136553" T="0.243326"/>
      <pos A="0.296713" C="0.376793" G="0.136553" T="0.18994"/>
      <pos A="0.243326" C="0.376793" G="0.136553" T="0.243326"/>
      <pos A="0.18994" C="0.43018" G="0.163246" T="0.216633"/>
      <pos A="0.296713" C="0.136553" G="0.163246" T="0.403486"/>
      <pos A="0.216633" C="0.163246" G="0.296713" T="0.323406"/>
      <pos A="0.296713" C="0.376793" G="0.0297798" T="0.296713"/>
      <pos A="0.10986" C="0.163246" G="0.27002" T="0.456873"/>
      <pos A="0.483566" C="0.163246" G="0.27002" T="0.0831664"/>
      <pos A="0.296713" C="0.403486" G="0.163246" T="0.136553"/>
      <pos A="0.403486" C="0.0297798" G="0.10986" T="0.456873"/>
      <pos A="0.18994" C="0.27002" G="0.296713" T="0.243326"/>
      <pos A="0.3501" C="0.0831664" G="0.376793" T="0.18994"/>
      <pos A="0.216633" C="0.243326" G="0.3501" T="0.18994"/>
      <pos A="0.0831664" C="0.163246" G="0.243326" T="0.510261"/>
      <pos A="0.243326" C="0.403486" G="0.216633" T="0.136553"/>
      <pos A="0.3501" C="0.163246" G="0.216633" T="0.27002"/>
      <pos A="0.510261" C="0.136553" G="0.163246" T="0.18994"/>
      <pos A="0.376793" C="0.216633" G="0.296713" T="0.10986"/>
      <pos A="0.3501" C="0.0564731" G="0.296713" T="0.296713"/>
      <pos A="0.3501" C="0.0831664" G="0.3501" T="0.216633"/>
      <pos A="0.3501" C="0.323406" G="0.243326" T="0.0831664"/>
      <pos A="0.376793" C="0.243326" G="0.0831664" T="0.296713"/>
      <pos A="0.243326" C="0.216633" G="0.456873" T="0.0831664"/>
    </motif>
    <motif db="0" id="M121" alt="O121" length="40" nsites="8" evalue="1.3e-003">
      <pos A="0.433602" C="0.167696" G="0.0917225" T="0.30698"/>
      <pos A="0.167696" C="0.332304" G="0.30698" T="0.19302"/>
      <pos A="0.395616" C="0.205682" G="0.395616" T="0.00308642"/>
      <pos A="0.205682" C="0.117047" G="0.395616" T="0.281655"/>
      <pos A="0.30698" C="0.218345" G="0.344967" T="0.129709"/>
      <pos A="0.167696" C="0.281655" G="0.19302" T="0.357629"/>
      <pos A="0.231006" C="0.256331" G="0.180358" T="0.332304"/>
      <pos A="0.357629" C="0.142371" G="0.218345" T="0.281655"/>
      <pos A="0.19302" C="0.268994" G="0.332304" T="0.205682"/>
      <pos A="0.205682" C="0.294318" G="0.294318" T="0.205682"/>
      <pos A="0.408278" C="0.117047" G="0.104384" T="0.370291"/>
      <pos A="0.142371" C="0.19302" G="0.344967" T="0.319642"/>
      <pos A="0.167696" C="0.218345" G="0.281655" T="0.332304"/>
      <pos A="0.268994" C="0.117047" G="0.268994" T="0.344967"/>
      <pos A="0.231006" C="0.294318" G="0.294318" T="0.180358"/>
      <pos A="0.395616" C="0.0790598" G="0.332304" T="0.19302"/>
      <pos A="0.19302" C="0.0410736" G="0.30698" T="0.458926"/>
      <pos A="0.370291" C="0.231006" G="0.256331" T="0.142371"/>
      <pos A="0.243669" C="0.332304" G="0.142371" T="0.281655"/>
      <pos A="0.256331" C="0.155033" G="0.155033" T="0.433602"/>
      <pos A="0.129709" C="0.155033" G="0.268994" T="0.446265"/>
      <pos A="0.281655" C="0.30698" G="0.167696" T="0.243669"/>
      <pos A="0.30698" C="0.332304" G="0.104384" T="0.256331"/>
      <pos A="0.534901" C="0.218345" G="0.0537353" T="0.19302"/>
      <pos A="0.446265" C="0.205682" G="0.0790598" T="0.268994"/>
      <pos A="0.256331" C="0.231006" G="0.205682" T="0.30698"/>
      <pos A="0.294318" C="0.218345" G="0.281655" T="0.205682"/>
      <pos A="0.344967" C="0.167696" G="0.332304" T="0.155033"/>
      <pos A="0.458926" C="0.231006" G="0.142371" T="0.167696"/>
      <pos A="0.129709" C="0.281655" G="0.370291" T="0.218345"/>
      <pos A="0.344967" C="0.231006" G="0.205682" T="0.218345"/>
      <pos A="0.256331" C="0.319642" G="0.19302" T="0.231006"/>
      <pos A="0.30698" C="0.167696" G="0.281655" T="0.243669"/>
      <pos A="0.231006" C="0.332304" G="0.319642" T="0.117047"/>
      <pos A="0.382953" C="0.117047" G="0.129709" T="0.370291"/>
      <pos A="0.19302" C="0.155033" G="0.294318" T="0.357629"/>
      <pos A="0.142371" C="0.231006" G="0.294318" T="0.332304"/>
      <pos A="0.205682" C="0.231006" G="0.129709" T="0.433602"/>
      <pos A="0.344967" C="0.231006" G="0.281655" T="0.142371"/>
      <pos A="0.256331" C="0.205682" G="0.433602" T="0.104384"/>
    </motif>
    <motif db="0" id="M122" alt="O122" length="40" nsites="8" evalue="1.3e-003">
      <pos A="0.231006" C="0.155033" G="0.0790598" T="0.534901"/>
      <pos A="0.231006" C="0.534901" G="0.231006" T="0.00308642"/>
      <pos A="0.534901" C="0.30698" G="0.00308642" T="0.155033"/>
      <pos A="0.0790598" C="0.231006" G="0.610874" T="0.0790598"/>
      <pos A="0.155033" C="0.382953" G="0.231006" T="0.231006"/>
      <pos A="0.231006" C="0.30698" G="0.30698" T="0.155033"/>
      <pos A="0.30698" C="0.00308642" G="0.534901" T="0.155033"/>
      <pos A="0.231006" C="0.0790598" G="0.382953" T="0.30698"/>
      <pos A="0.155033" C="0.0790598" G="0.155033" T="0.610874"/>
      <pos A="0.231006" C="0.155033" G="0.458926" T="0.155033"/>
      <pos A="0.30698" C="0.382953" G="0.155033" T="0.155033"/>
      <pos A="0.155033" C="0.155033" G="0.458926" T="0.231006"/>
      <pos A="0.0790598" C="0.155033" G="0.0790598" T="0.686847"/>
      <pos A="0.231006" C="0.30698" G="0.30698" T="0.155033"/>
      <pos A="0.382953" C="0.155033" G="0.231006" T="0.231006"/>
      <pos A="0.231006" C="0.231006" G="0.0790598" T="0.458926"/>
      <pos A="0.30698" C="0.458926" G="0.0790598" T="0.155033"/>
      <pos A="0.155033" C="0.0790598" G="0.231006" T="0.534901"/>
      <pos A="0.155033" C="0.231006" G="0.458926" T="0.155033"/>
      <pos A="0.30698" C="0.155033" G="0.458926" T="0.0790598"/>
      <pos A="0.382953" C="0.30698" G="0.155033" T="0.155033"/>
      <pos A="0.382953" C="0.382953" G="0.00308642" T="0.231006"/>
      <pos A="0.00308642" C="0.610874" G="0.30698" T="0.0790598"/>
      <pos A="0.30698" C="0.231006" G="0.231006" T="0.231006"/>
      <pos A="0.30698" C="0.155033" G="0.231006" T="0.30698"/>
      <pos A="0.231006" C="0.231006" G="0.00308642" T="0.534901"/>
      <pos A="0.0790598" C="0.231006" G="0.231006" T="0.458926"/>
      <pos A="0.155033" C="0.30698" G="0.30698" T="0.231006"/>
      <pos A="0.0790598" C="0.382953" G="0.30698" T="0.231006"/>
      <pos A="0.458926" C="0.30698" G="0.0790598" T="0.155033"/>
      <pos A="0.0790598" C="0.231006" G="0.0790598" T="0.610874"/>
      <pos A="0.231006" C="0.458926" G="0.00308642" T="0.30698"/>
      <pos A="0.00308642" C="0.30698" G="0.155033" T="0.534901"/>
      <pos A="0.382953" C="0.00308642" G="0.00308642" T="0.610874"/>
      <pos A="0.382953" C="0.231006" G="0.231006" T="0.155033"/>
      <pos A="0.838794" C="0.00308642" G="0.00308642" T="0.155033"/>
      <pos A="0.0790598" C="0.231006" G="0.231006" T="0.458926"/>
      <pos A="0.155033" C="0.231006" G="0.382953" T="0.231006"/>
      <pos A="0.30698" C="0.30698" G="0.30698" T="0.0790598"/>
      <pos A="0.458926" C="0.231006" G="0.00308642" T="0.30698"/>
    </motif>
    <motif db="0" id="M123" alt="O123" length="40" nsites="8" evalue="1.3e-003">
      <pos A="0.595679" C="0.00308642" G="0.398148" T="0.00308642"/>
      <pos A="0.00308642" C="0.00308642" G="0.595679" T="0.398148"/>
      <pos A="0.398148" C="0.00308642" G="0.00308642" T="0.595679"/>
      <pos A="0.200617" C="0.00308642" G="0.595679" T="0.200617"/>
      <pos A="0.398148" C="0.595679" G="0.00308642" T="0.00308642"/>
      <pos A="0.398148" C="0.398148" G="0.00308642" T="0.200617"/>
      <pos A="0.79321" C="0.200617" G="0.00308642" T="0.00308642"/>
      <pos A="0.398148" C="0.00308642" G="0.00308642" T="0.595679"/>
      <pos A="0.200617" C="0.595679" G="0.00308642" T="0.200617"/>
      <pos A="0.00308642" C="0.398148" G="0.00308642" T="0.595679"/>
      <pos A="0.398148" C="0.200617" G="0.200617" T="0.200617"/>
      <pos A="0.595679" C="0.200617" G="0.200617" T="0.00308642"/>
      <pos A="0.398148" C="0.00308642" G="0.398148" T="0.200617"/>
      <pos A="0.79321" C="0.200617" G="0.00308642" T="0.00308642"/>
      <pos A="0.00308642" C="0.595679" G="0.00308642" T="0.398148"/>
      <pos A="0.200617" C="0.200617" G="0.398148" T="0.200617"/>
      <pos A="0.398148" C="0.398148" G="0.00308642" T="0.200617"/>
      <pos A="0.200617" C="0.595679" G="0.200617" T="0.00308642"/>
      <pos A="0.200617" C="0.595679" G="0.00308642" T="0.200617"/>
      <pos A="0.200617" C="0.200617" G="0.398148" T="0.200617"/>
      <pos A="0.398148" C="0.398148" G="0.00308642" T="0.200617"/>
      <pos A="0.398148" C="0.398148" G="0.200617" T="0.00308642"/>
      <pos A="0.398148" C="0.200617" G="0.00308642" T="0.398148"/>
      <pos A="0.595679" C="0.00308642" G="0.398148" T="0.00308642"/>
      <pos A="0.00308642" C="0.200617" G="0.398148" T="0.398148"/>
      <pos A="0.00308642" C="0.595679" G="0.200617" T="0.200617"/>
      <pos A="0.79321" C="0.00308642" G="0.00308642" T="0.200617"/>
      <pos A="0.200617" C="0.200617" G="0.00308642" T="0.595679"/>
      <pos A="0.200617" C="0.00308642" G="0.595679" T="0.200617"/>
      <pos A="0.200617" C="0.00308642" G="0.595679" T="0.200617"/>
      <pos A="0.398148" C="0.00308642" G="0.398148" T="0.200617"/>
      <pos A="0.398148" C="0.398148" G="0.00308642" T="0.200617"/>
      <pos A="0.595679" C="0.00308642" G="0.200617" T="0.200617"/>
      <pos A="0.398148" C="0.00308642" G="0.595679" T="0.00308642"/>
      <pos A="0.200617" C="0.398148" G="0.398148" T="0.00308642"/>
      <pos A="0.595679" C="0.398148" G="0.00308642" T="0.00308642"/>
      <pos A="0.200617" C="0.200617" G="0.200617" T="0.398148"/>
      <pos A="0.00308642" C="0.200617" G="0.200617" T="0.595679"/>
      <pos A="0.398148" C="0.398148" G="0.200617" T="0.00308642"/>
      <pos A="0.595679" C="0.00308642" G="0.200617" T="0.200617"/>
    </motif>
    <motif db="0" id="M124" alt="O124" length="40" nsites="8" evalue="1.3e-003">
      <pos A="0.200617" C="0.208519" G="0.271728" T="0.319136"/>
      <pos A="0.224321" C="0.248025" G="0.27963" T="0.248025"/>
      <pos A="0.271728" C="0.184815" G="0.240123" T="0.303333"/>
      <pos A="0.21642" C="0.184815" G="0.295432" T="0.303333"/>
      <pos A="0.374444" C="0.0820988" G="0.176914" T="0.366543"/>
      <pos A="0.169012" C="0.129506" G="0.508765" T="0.192716"/>
      <pos A="0.224321" C="0.366543" G="0.27963" T="0.129506"/>
      <pos A="0.255926" C="0.184815" G="0.248025" T="0.311235"/>
      <pos A="0.184815" C="0.240123" G="0.303333" T="0.271728"/>
      <pos A="0.358642" C="0.382346" G="0.145309" T="0.113704"/>
      <pos A="0.192716" C="0.311235" G="0.121605" T="0.374444"/>
      <pos A="0.366543" C="0.232222" G="0.200617" T="0.200617"/>
      <pos A="0.287531" C="0.224321" G="0.319136" T="0.169012"/>
      <pos A="0.21642" C="0.09" G="0.374444" T="0.319136"/>
      <pos A="0.248025" C="0.21642" G="0.271728" T="0.263827"/>
      <pos A="0.295432" C="0.27963" G="0.176914" T="0.248025"/>
      <pos A="0.382346" C="0.137407" G="0.208519" T="0.271728"/>
      <pos A="0.271728" C="0.27963" G="0.295432" T="0.15321"/>
      <pos A="0.263827" C="0.366543" G="0.105802" T="0.263827"/>
      <pos A="0.232222" C="0.169012" G="0.208519" T="0.390247"/>
      <pos A="0.105802" C="0.366543" G="0.169012" T="0.358642"/>
      <pos A="0.327037" C="0.303333" G="0.129506" T="0.240123"/>
      <pos A="0.176914" C="0.21642" G="0.224321" T="0.382346"/>
      <pos A="0.263827" C="0.21642" G="0.27963" T="0.240123"/>
      <pos A="0.161111" C="0.192716" G="0.287531" T="0.358642"/>
      <pos A="0.334938" C="0.263827" G="0.255926" T="0.145309"/>
      <pos A="0.461358" C="0.263827" G="0.0820988" T="0.192716"/>
      <pos A="0.287531" C="0.248025" G="0.240123" T="0.224321"/>
      <pos A="0.263827" C="0.240123" G="0.15321" T="0.34284"/>
      <pos A="0.137407" C="0.240123" G="0.303333" T="0.319136"/>
      <pos A="0.137407" C="0.240123" G="0.34284" T="0.27963"/>
      <pos A="0.334938" C="0.327037" G="0.176914" T="0.161111"/>
      <pos A="0.366543" C="0.129506" G="0.176914" T="0.327037"/>
      <pos A="0.287531" C="0.200617" G="0.287531" T="0.224321"/>
      <pos A="0.161111" C="0.169012" G="0.34284" T="0.327037"/>
      <pos A="0.390247" C="0.224321" G="0.0979012" T="0.287531"/>
      <pos A="0.169012" C="0.295432" G="0.240123" T="0.295432"/>
      <pos A="0.232222" C="0.145309" G="0.263827" T="0.358642"/>
      <pos A="0.15321" C="0.390247" G="0.27963" T="0.176914"/>
      <pos A="0.327037" C="0.319136" G="0.0741975" T="0.27963"/>
    </motif>
    <motif db="0" id="M125" alt="O125" length="40" nsites="8" evalue="1.3e-003">
      <pos A="0.25" C="0.157407" G="0.25" T="0.342593"/>
      <pos A="0.234568" C="0.188272" G="0.188272" T="0.388889"/>
      <pos A="0.0648148" C="0.234568" G="0.512346" T="0.188272"/>
      <pos A="0.25" C="0.388889" G="0.188272" T="0.17284"/>
      <pos A="0.141975" C="0.265432" G="0.342593" T="0.25"/>
      <pos A="0.280864" C="0.203704" G="0.203704" T="0.311728"/>
      <pos A="0.311728" C="0.280864" G="0.188272" T="0.219136"/>
      <pos A="0.219136" C="0.188272" G="0.203704" T="0.388889"/>
      <pos A="0.358025" C="0.203704" G="0.203704" T="0.234568"/>
      <pos A="0.342593" C="0.111111" G="0.342593" T="0.203704"/>
      <pos A="0.280864" C="0.111111" G="0.296296" T="0.311728"/>
      <pos A="0.25" C="0.296296" G="0.157407" T="0.296296"/>
      <pos A="0.234568" C="0.311728" G="0.126543" T="0.32716"/>
      <pos A="0.203704" C="0.265432" G="0.111111" T="0.419753"/>
      <pos A="0.203704" C="0.219136" G="0.32716" T="0.25"/>
      <pos A="0.17284" C="0.296296" G="0.25" T="0.280864"/>
      <pos A="0.32716" C="0.280864" G="0.311728" T="0.0802469"/>
      <pos A="0.388889" C="0.219136" G="0.203704" T="0.188272"/>
      <pos A="0.342593" C="0.219136" G="0.219136" T="0.219136"/>
      <pos A="0.496914" C="0.17284" G="0.25" T="0.0802469"/>
      <pos A="0.388889" C="0.188272" G="0.126543" T="0.296296"/>
      <pos A="0.111111" C="0.141975" G="0.373457" T="0.373457"/>
      <pos A="0.219136" C="0.157407" G="0.188272" T="0.435185"/>
      <pos A="0.17284" C="0.188272" G="0.234568" T="0.404321"/>
      <pos A="0.358025" C="0.32716" G="0.234568" T="0.0802469"/>
      <pos A="0.280864" C="0.280864" G="0.311728" T="0.126543"/>
      <pos A="0.141975" C="0.32716" G="0.203704" T="0.32716"/>
      <pos A="0.234568" C="0.095679" G="0.126543" T="0.54321"/>
      <pos A="0.234568" C="0.141975" G="0.358025" T="0.265432"/>
      <pos A="0.188272" C="0.25" G="0.157407" T="0.404321"/>
      <pos A="0.0493827" C="0.558642" G="0.203704" T="0.188272"/>
      <pos A="0.17284" C="0.496914" G="0.157407" T="0.17284"/>
      <pos A="0.589506" C="0.17284" G="0.0648148" T="0.17284"/>
      <pos A="0.32716" C="0.203704" G="0.388889" T="0.0802469"/>
      <pos A="0.265432" C="0.280864" G="0.25" T="0.203704"/>
      <pos A="0.342593" C="0.419753" G="0.095679" T="0.141975"/>
      <pos A="0.419753" C="0.126543" G="0.280864" T="0.17284"/>
      <pos A="0.203704" C="0.234568" G="0.203704" T="0.358025"/>
      <pos A="0.219136" C="0.157407" G="0.296296" T="0.32716"/>
      <pos A="0.111111" C="0.388889" G="0.219136" T="0.280864"/>
    </motif>
    <motif db="0" id="M126" alt="O126" length="40" nsites="8" evalue="1.3e-003">
      <pos A="0.14418" C="0.708554" G="0.14418" T="0.00308642"/>
      <pos A="0.426366" C="0.14418" G="0.00308642" T="0.426366"/>
      <pos A="0.14418" C="0.567461" G="0.00308642" T="0.285273"/>
      <pos A="0.00308642" C="0.285273" G="0.14418" T="0.567461"/>
      <pos A="0.00308642" C="0.00308642" G="0.567461" T="0.426366"/>
      <pos A="0.426366" C="0.14418" G="0.426366" T="0.00308642"/>
      <pos A="0.426366" C="0.14418" G="0.00308642" T="0.426366"/>
      <pos A="0.14418" C="0.285273" G="0.285273" T="0.285273"/>
      <pos A="0.14418" C="0.14418" G="0.285273" T="0.426366"/>
      <pos A="0.14418" C="0.00308642" G="0.14418" T="0.708554"/>
      <pos A="0.708554" C="0.00308642" G="0.00308642" T="0.285273"/>
      <pos A="0.426366" C="0.00308642" G="0.14418" T="0.426366"/>
      <pos A="0.426366" C="0.00308642" G="0.285273" T="0.285273"/>
      <pos A="0.567461" C="0.00308642" G="0.14418" T="0.285273"/>
      <pos A="0.00308642" C="0.285273" G="0.285273" T="0.426366"/>
      <pos A="0.285273" C="0.14418" G="0.426366" T="0.14418"/>
      <pos A="0.14418" C="0.426366" G="0.285273" T="0.14418"/>
      <pos A="0.285273" C="0.285273" G="0.14418" T="0.285273"/>
      <pos A="0.567461" C="0.00308642" G="0.00308642" T="0.426366"/>
      <pos A="0.426366" C="0.426366" G="0.00308642" T="0.14418"/>
      <pos A="0.426366" C="0.00308642" G="0.426366" T="0.14418"/>
      <pos A="0.14418" C="0.00308642" G="0.567461" T="0.285273"/>
      <pos A="0.285273" C="0.14418" G="0.00308642" T="0.567461"/>
      <pos A="0.14418" C="0.285273" G="0.285273" T="0.285273"/>
      <pos A="0.285273" C="0.14418" G="0.00308642" T="0.567461"/>
      <pos A="0.14418" C="0.00308642" G="0.567461" T="0.285273"/>
      <pos A="0.14418" C="0.14418" G="0.14418" T="0.567461"/>
      <pos A="0.285273" C="0.14418" G="0.426366" T="0.14418"/>
      <pos A="0.00308642" C="0.426366" G="0.14418" T="0.426366"/>
      <pos A="0.14418" C="0.14418" G="0.00308642" T="0.708554"/>
      <pos A="0.285273" C="0.285273" G="0.14418" T="0.285273"/>
      <pos A="0.426366" C="0.00308642" G="0.426366" T="0.14418"/>
      <pos A="0.14418" C="0.14418" G="0.426366" T="0.285273"/>
      <pos A="0.426366" C="0.00308642" G="0.14418" T="0.426366"/>
      <pos A="0.567461" C="0.00308642" G="0.14418" T="0.285273"/>
      <pos A="0.426366" C="0.00308642" G="0.14418" T="0.426366"/>
      <pos A="0.426366" C="0.285273" G="0.14418" T="0.14418"/>
      <pos A="0.426366" C="0.00308642" G="0.14418" T="0.426366"/>
      <pos A="0.00308642" C="0.14418" G="0.567461" T="0.285273"/>
      <pos A="0.426366" C="0.00308642" G="0.14418" T="0.426366"/>
    </motif>
    <motif db="0" id="M127" alt="O127" length="40" nsites="8" evalue="1.3e-003">
      <pos A="0.224321" C="0.184815" G="0.240123" T="0.350741"/>
      <pos A="0.295432" C="0.240123" G="0.319136" T="0.145309"/>
      <pos A="0.263827" C="0.105802" G="0.311235" T="0.319136"/>
      <pos A="0.311235" C="0.240123" G="0.15321" T="0.295432"/>
      <pos A="0.311235" C="0.224321" G="0.113704" T="0.350741"/>
      <pos A="0.303333" C="0.121605" G="0.240123" T="0.334938"/>
      <pos A="0.161111" C="0.295432" G="0.192716" T="0.350741"/>
      <pos A="0.09" C="0.319136" G="0.469259" T="0.121605"/>
      <pos A="0.224321" C="0.303333" G="0.232222" T="0.240123"/>
      <pos A="0.366543" C="0.255926" G="0.169012" T="0.208519"/>
      <pos A="0.263827" C="0.121605" G="0.27963" T="0.334938"/>
      <pos A="0.192716" C="0.327037" G="0.176914" T="0.303333"/>
      <pos A="0.184815" C="0.34284" G="0.145309" T="0.327037"/>
      <pos A="0.21642" C="0.429753" G="0.137407" T="0.21642"/>
      <pos A="0.295432" C="0.09" G="0.255926" T="0.358642"/>
      <pos A="0.263827" C="0.255926" G="0.303333" T="0.176914"/>
      <pos A="0.240123" C="0.34284" G="0.192716" T="0.224321"/>
      <pos A="0.319136" C="0.255926" G="0.15321" T="0.271728"/>
      <pos A="0.21642" C="0.271728" G="0.287531" T="0.224321"/>
      <pos A="0.295432" C="0.295432" G="0.169012" T="0.240123"/>
      <pos A="0.248025" C="0.200617" G="0.21642" T="0.334938"/>
      <pos A="0.358642" C="0.240123" G="0.21642" T="0.184815"/>
      <pos A="0.200617" C="0.15321" G="0.248025" T="0.398148"/>
      <pos A="0.232222" C="0.137407" G="0.366543" T="0.263827"/>
      <pos A="0.263827" C="0.390247" G="0.176914" T="0.169012"/>
      <pos A="0.398148" C="0.176914" G="0.184815" T="0.240123"/>
      <pos A="0.374444" C="0.0820988" G="0.0741975" T="0.469259"/>
      <pos A="0.137407" C="0.263827" G="0.461358" T="0.137407"/>
      <pos A="0.232222" C="0.311235" G="0.224321" T="0.232222"/>
      <pos A="0.15321" C="0.208519" G="0.145309" T="0.492963"/>
      <pos A="0.358642" C="0.295432" G="0.176914" T="0.169012"/>
      <pos A="0.398148" C="0.184815" G="0.169012" T="0.248025"/>
      <pos A="0.295432" C="0.184815" G="0.271728" T="0.248025"/>
      <pos A="0.319136" C="0.311235" G="0.255926" T="0.113704"/>
      <pos A="0.374444" C="0.192716" G="0.121605" T="0.311235"/>
      <pos A="0.295432" C="0.263827" G="0.248025" T="0.192716"/>
      <pos A="0.21642" C="0.224321" G="0.311235" T="0.248025"/>
      <pos A="0.208519" C="0.232222" G="0.21642" T="0.34284"/>
      <pos A="0.255926" C="0.248025" G="0.334938" T="0.161111"/>
      <pos A="0.21642" C="0.303333" G="0.224321" T="0.255926"/>
    </motif>
    <motif db="0" id="M13" alt="O13" length="40" nsites="8" evalue="1.3e-003">
      <pos A="0.134773" C="0.112826" G="0.595679" T="0.156722"/>
      <pos A="0.156722" C="0.156722" G="0.332304" T="0.354253"/>
      <pos A="0.244513" C="0.134773" G="0.244513" T="0.3762"/>
      <pos A="0.244513" C="0.266461" G="0.332304" T="0.156722"/>
      <pos A="0.420096" C="0.17867" G="0.134773" T="0.266461"/>
      <pos A="0.244513" C="0.332304" G="0.332304" T="0.090878"/>
      <pos A="0.266461" C="0.200617" G="0.112826" T="0.420096"/>
      <pos A="0.222565" C="0.0250341" G="0.442043" T="0.310357"/>
      <pos A="0.17867" C="0.200617" G="0.200617" T="0.420096"/>
      <pos A="0.134773" C="0.310357" G="0.17867" T="0.3762"/>
      <pos A="0.3762" C="0.222565" G="0.3762" T="0.0250341"/>
      <pos A="0.310357" C="0.090878" G="0.112826" T="0.48594"/>
      <pos A="0.3762" C="0.200617" G="0.332304" T="0.090878"/>
      <pos A="0.310357" C="0.332304" G="0.156722" T="0.200617"/>
      <pos A="0.0689304" C="0.244513" G="0.244513" T="0.442043"/>
      <pos A="0.244513" C="0.310357" G="0.090878" T="0.354253"/>
      <pos A="0.420096" C="0.310357" G="0.200617" T="0.0689304"/>
      <pos A="0.310357" C="0.288409" G="0.17867" T="0.222565"/>
      <pos A="0.332304" C="0.288409" G="0.0250341" T="0.354253"/>
      <pos A="0.332304" C="0.222565" G="0.222565" T="0.222565"/>
      <pos A="0.266461" C="0.48594" G="0.112826" T="0.134773"/>
      <pos A="0.398148" C="0.222565" G="0.0689304" T="0.310357"/>
      <pos A="0.222565" C="0.156722" G="0.244513" T="0.3762"/>
      <pos A="0.134773" C="0.398148" G="0.200617" T="0.266461"/>
      <pos A="0.332304" C="0.222565" G="0.134773" T="0.310357"/>
      <pos A="0.288409" C="0.222565" G="0.332304" T="0.156722"/>
      <pos A="0.3762" C="0.112826" G="0.288409" T="0.222565"/>
      <pos A="0.3762" C="0.200617" G="0.200617" T="0.222565"/>
      <pos A="0.266461" C="0.244513" G="0.332304" T="0.156722"/>
      <pos A="0.288409" C="0.244513" G="0.090878" T="0.3762"/>
      <pos A="0.156722" C="0.134773" G="0.134773" T="0.573731"/>
      <pos A="0.244513" C="0.134773" G="0.420096" T="0.200617"/>
      <pos A="0.17867" C="0.17867" G="0.244513" T="0.398148"/>
      <pos A="0.156722" C="0.134773" G="0.310357" T="0.398148"/>
      <pos A="0.0469817" C="0.090878" G="0.332304" T="0.529835"/>
      <pos A="0.332304" C="0.420096" G="0.00308642" T="0.244513"/>
      <pos A="0.288409" C="0.354253" G="0.0250341" T="0.332304"/>
      <pos A="0.48594" C="0.200617" G="0.090878" T="0.222565"/>
      <pos A="0.288409" C="0.244513" G="0.200617" T="0.266461"/>
      <pos A="0.420096" C="0.266461" G="0.244513" T="0.0689304"/>
    </motif>
    <motif db="0" id="M14" alt="O14" length="40" nsites="8" evalue="1.3e-003">
      <pos A="0.311235" C="0.129506" G="0.15321" T="0.406049"/>
      <pos A="0.161111" C="0.129506" G="0.287531" T="0.421852"/>
      <pos A="0.287531" C="0.27963" G="0.21642" T="0.21642"/>
      <pos A="0.176914" C="0.169012" G="0.374444" T="0.27963"/>
      <pos A="0.161111" C="0.240123" G="0.327037" T="0.271728"/>
      <pos A="0.350741" C="0.113704" G="0.208519" T="0.327037"/>
      <pos A="0.287531" C="0.374444" G="0.255926" T="0.0820988"/>
      <pos A="0.176914" C="0.311235" G="0.358642" T="0.15321"/>
      <pos A="0.240123" C="0.184815" G="0.224321" T="0.350741"/>
      <pos A="0.248025" C="0.303333" G="0.319136" T="0.129506"/>
      <pos A="0.303333" C="0.15321" G="0.21642" T="0.327037"/>
      <pos A="0.319136" C="0.27963" G="0.192716" T="0.208519"/>
      <pos A="0.176914" C="0.176914" G="0.240123" T="0.406049"/>
      <pos A="0.169012" C="0.413951" G="0.192716" T="0.224321"/>
      <pos A="0.287531" C="0.311235" G="0.169012" T="0.232222"/>
      <pos A="0.200617" C="0.445556" G="0.192716" T="0.161111"/>
      <pos A="0.303333" C="0.263827" G="0.0662963" T="0.366543"/>
      <pos A="0.358642" C="0.21642" G="0.161111" T="0.263827"/>
      <pos A="0.21642" C="0.145309" G="0.208519" T="0.429753"/>
      <pos A="0.224321" C="0.224321" G="0.327037" T="0.224321"/>
      <pos A="0.255926" C="0.240123" G="0.240123" T="0.263827"/>
      <pos A="0.366543" C="0.0979012" G="0.176914" T="0.358642"/>
      <pos A="0.271728" C="0.27963" G="0.240123" T="0.208519"/>
      <pos A="0.248025" C="0.366543" G="0.184815" T="0.200617"/>
      <pos A="0.429753" C="0.255926" G="0.0741975" T="0.240123"/>
      <pos A="0.27963" C="0.0425926" G="0.303333" T="0.374444"/>
      <pos A="0.208519" C="0.176914" G="0.390247" T="0.224321"/>
      <pos A="0.27963" C="0.319136" G="0.232222" T="0.169012"/>
      <pos A="0.34284" C="0.169012" G="0.240123" T="0.248025"/>
      <pos A="0.232222" C="0.319136" G="0.184815" T="0.263827"/>
      <pos A="0.311235" C="0.200617" G="0.232222" T="0.255926"/>
      <pos A="0.27963" C="0.263827" G="0.200617" T="0.255926"/>
      <pos A="0.184815" C="0.263827" G="0.263827" T="0.287531"/>
      <pos A="0.271728" C="0.255926" G="0.105802" T="0.366543"/>
      <pos A="0.169012" C="0.224321" G="0.437654" T="0.169012"/>
      <pos A="0.398148" C="0.15321" G="0.21642" T="0.232222"/>
      <pos A="0.382346" C="0.184815" G="0.184815" T="0.248025"/>
      <pos A="0.176914" C="0.319136" G="0.121605" T="0.382346"/>
      <pos A="0.295432" C="0.184815" G="0.240123" T="0.27963"/>
      <pos A="0.21642" C="0.319136" G="0.303333" T="0.161111"/>
    </motif>
    <motif db="0" id="M15" alt="O15" length="40" nsites="8" evalue="1.3e-003">
      <pos A="0.27963" C="0.192716" G="0.406049" T="0.121605"/>
      <pos A="0.374444" C="0.263827" G="0.161111" T="0.200617"/>
      <pos A="0.34284" C="0.184815" G="0.176914" T="0.295432"/>
      <pos A="0.176914" C="0.406049" G="0.271728" T="0.145309"/>
      <pos A="0.184815" C="0.263827" G="0.15321" T="0.398148"/>
      <pos A="0.0820988" C="0.15321" G="0.34284" T="0.421852"/>
      <pos A="0.169012" C="0.287531" G="0.184815" T="0.358642"/>
      <pos A="0.200617" C="0.303333" G="0.232222" T="0.263827"/>
      <pos A="0.184815" C="0.263827" G="0.15321" T="0.398148"/>
      <pos A="0.121605" C="0.232222" G="0.121605" T="0.524568"/>
      <pos A="0.232222" C="0.200617" G="0.398148" T="0.169012"/>
      <pos A="0.54037" C="0.0741975" G="0.311235" T="0.0741975"/>
      <pos A="0.208519" C="0.176914" G="0.413951" T="0.200617"/>
      <pos A="0.145309" C="0.295432" G="0.34284" T="0.21642"/>
      <pos A="0.350741" C="0.224321" G="0.208519" T="0.21642"/>
      <pos A="0.248025" C="0.374444" G="0.184815" T="0.192716"/>
      <pos A="0.485062" C="0.208519" G="0.137407" T="0.169012"/>
      <pos A="0.200617" C="0.129506" G="0.327037" T="0.34284"/>
      <pos A="0.248025" C="0.319136" G="0.184815" T="0.248025"/>
      <pos A="0.350741" C="0.240123" G="0.161111" T="0.248025"/>
      <pos A="0.263827" C="0.15321" G="0.161111" T="0.421852"/>
      <pos A="0.303333" C="0.192716" G="0.248025" T="0.255926"/>
      <pos A="0.224321" C="0.358642" G="0.145309" T="0.271728"/>
      <pos A="0.232222" C="0.232222" G="0.255926" T="0.27963"/>
      <pos A="0.263827" C="0.255926" G="0.200617" T="0.27963"/>
      <pos A="0.319136" C="0.350741" G="0.192716" T="0.137407"/>
      <pos A="0.263827" C="0.319136" G="0.224321" T="0.192716"/>
      <pos A="0.366543" C="0.248025" G="0.169012" T="0.21642"/>
      <pos A="0.271728" C="0.287531" G="0.200617" T="0.240123"/>
      <pos A="0.192716" C="0.121605" G="0.271728" T="0.413951"/>
      <pos A="0.240123" C="0.27963" G="0.208519" T="0.271728"/>
      <pos A="0.287531" C="0.208519" G="0.208519" T="0.295432"/>
      <pos A="0.295432" C="0.184815" G="0.224321" T="0.295432"/>
      <pos A="0.263827" C="0.15321" G="0.421852" T="0.161111"/>
      <pos A="0.129506" C="0.255926" G="0.334938" T="0.27963"/>
      <pos A="0.319136" C="0.224321" G="0.192716" T="0.263827"/>
      <pos A="0.366543" C="0.248025" G="0.0979012" T="0.287531"/>
      <pos A="0.255926" C="0.161111" G="0.327037" T="0.255926"/>
      <pos A="0.334938" C="0.255926" G="0.113704" T="0.295432"/>
      <pos A="0.27963" C="0.200617" G="0.263827" T="0.255926"/>
    </motif>
    <motif db="0" id="M16" alt="O16" length="40" nsites="8" evalue="1.3e-003">
      <pos A="0.200617" C="0.00308642" G="0.79321" T="0.00308642"/>
      <pos A="0.00308642" C="0.200617" G="0.398148" T="0.398148"/>
      <pos A="0.398148" C="0.00308642" G="0.398148" T="0.200617"/>
      <pos A="0.398148" C="0.200617" G="0.398148" T="0.00308642"/>
      <pos A="0.200617" C="0.00308642" G="0.79321" T="0.00308642"/>
      <pos A="0.398148" C="0.200617" G="0.200617" T="0.200617"/>
      <pos A="0.00308642" C="0.00308642" G="0.990741" T="0.00308642"/>
      <pos A="0.398148" C="0.200617" G="0.200617" T="0.200617"/>
      <pos A="0.200617" C="0.200617" G="0.200617" T="0.398148"/>
      <pos A="0.398148" C="0.200617" G="0.00308642" T="0.398148"/>
      <pos A="0.00308642" C="0.595679" G="0.200617" T="0.200617"/>
      <pos A="0.595679" C="0.00308642" G="0.398148" T="0.00308642"/>
      <pos A="0.398148" C="0.200617" G="0.00308642" T="0.398148"/>
      <pos A="0.00308642" C="0.398148" G="0.200617" T="0.398148"/>
      <pos A="0.200617" C="0.200617" G="0.00308642" T="0.595679"/>
      <pos A="0.00308642" C="0.398148" G="0.398148" T="0.200617"/>
      <pos A="0.595679" C="0.398148" G="0.00308642" T="0.00308642"/>
      <pos A="0.398148" C="0.398148" G="0.200617" T="0.00308642"/>
      <pos A="0.398148" C="0.398148" G="0.00308642" T="0.200617"/>
      <pos A="0.398148" C="0.398148" G="0.00308642" T="0.200617"/>
      <pos A="0.595679" C="0.00308642" G="0.398148" T="0.00308642"/>
      <pos A="0.00308642" C="0.398148" G="0.200617" T="0.398148"/>
      <pos A="0.200617" C="0.00308642" G="0.595679" T="0.200617"/>
      <pos A="0.200617" C="0.398148" G="0.200617" T="0.200617"/>
      <pos A="0.200617" C="0.00308642" G="0.595679" T="0.200617"/>
      <pos A="0.398148" C="0.200617" G="0.00308642" T="0.398148"/>
      <pos A="0.200617" C="0.200617" G="0.398148" T="0.200617"/>
      <pos A="0.398148" C="0.200617" G="0.00308642" T="0.398148"/>
      <pos A="0.200617" C="0.00308642" G="0.200617" T="0.595679"/>
      <pos A="0.00308642" C="0.595679" G="0.200617" T="0.200617"/>
      <pos A="0.200617" C="0.398148" G="0.200617" T="0.200617"/>
      <pos A="0.398148" C="0.398148" G="0.00308642" T="0.200617"/>
      <pos A="0.398148" C="0.200617" G="0.200617" T="0.200617"/>
      <pos A="0.00308642" C="0.200617" G="0.200617" T="0.595679"/>
      <pos A="0.595679" C="0.200617" G="0.200617" T="0.00308642"/>
      <pos A="0.00308642" C="0.398148" G="0.398148" T="0.200617"/>
      <pos A="0.00308642" C="0.79321" G="0.00308642" T="0.200617"/>
      <pos A="0.00308642" C="0.398148" G="0.00308642" T="0.595679"/>
      <pos A="0.398148" C="0.00308642" G="0.398148" T="0.200617"/>
      <pos A="0.200617" C="0.00308642" G="0.00308642" T="0.79321"/>
    </motif>
    <motif db="0" id="M17" alt="O17" length="40" nsites="8" evalue="1.3e-003">
      <pos A="0.257055" C="0.115961" G="0.257055" T="0.36993"/>
      <pos A="0.0877422" C="0.341711" G="0.257055" T="0.313492"/>
      <pos A="0.313492" C="0.200617" G="0.0877422" T="0.398148"/>
      <pos A="0.285273" C="0.172399" G="0.172399" T="0.36993"/>
      <pos A="0.257055" C="0.313492" G="0.172399" T="0.257055"/>
      <pos A="0.36993" C="0.172399" G="0.0877422" T="0.36993"/>
      <pos A="0.454586" C="0.14418" G="0.14418" T="0.257055"/>
      <pos A="0.313492" C="0.172399" G="0.398148" T="0.115961"/>
      <pos A="0.285273" C="0.0877422" G="0.257055" T="0.36993"/>
      <pos A="0.172399" C="0.285273" G="0.36993" T="0.172399"/>
      <pos A="0.172399" C="0.454586" G="0.0877422" T="0.285273"/>
      <pos A="0.14418" C="0.36993" G="0.14418" T="0.341711"/>
      <pos A="0.257055" C="0.200617" G="0.313492" T="0.228836"/>
      <pos A="0.426366" C="0.0313047" G="0.341711" T="0.200617"/>
      <pos A="0.257055" C="0.36993" G="0.313492" T="0.059524"/>
      <pos A="0.257055" C="0.200617" G="0.115961" T="0.426366"/>
      <pos A="0.115961" C="0.172399" G="0.595679" T="0.115961"/>
      <pos A="0.257055" C="0.36993" G="0.115961" T="0.257055"/>
      <pos A="0.36993" C="0.228836" G="0.115961" T="0.285273"/>
      <pos A="0.257055" C="0.341711" G="0.14418" T="0.257055"/>
      <pos A="0.257055" C="0.059524" G="0.341711" T="0.341711"/>
      <pos A="0.36993" C="0.36993" G="0.172399" T="0.0877422"/>
      <pos A="0.567461" C="0.257055" G="0.14418" T="0.0313047"/>
      <pos A="0.398148" C="0.115961" G="0.115961" T="0.36993"/>
      <pos A="0.257055" C="0.14418" G="0.341711" T="0.257055"/>
      <pos A="0.341711" C="0.14418" G="0.14418" T="0.36993"/>
      <pos A="0.115961" C="0.426366" G="0.341711" T="0.115961"/>
      <pos A="0.257055" C="0.228836" G="0.059524" T="0.454586"/>
      <pos A="0.200617" C="0.426366" G="0.228836" T="0.14418"/>
      <pos A="0.426366" C="0.14418" G="0.115961" T="0.313492"/>
      <pos A="0.285273" C="0.200617" G="0.36993" T="0.14418"/>
      <pos A="0.228836" C="0.115961" G="0.313492" T="0.341711"/>
      <pos A="0.14418" C="0.482804" G="0.0313047" T="0.341711"/>
      <pos A="0.285273" C="0.341711" G="0.200617" T="0.172399"/>
      <pos A="0.172399" C="0.36993" G="0.341711" T="0.115961"/>
      <pos A="0.426366" C="0.0313047" G="0.228836" T="0.313492"/>
      <pos A="0.539241" C="0.14418" G="0.115961" T="0.200617"/>
      <pos A="0.313492" C="0.172399" G="0.285273" T="0.228836"/>
      <pos A="0.341711" C="0.14418" G="0.172399" T="0.341711"/>
      <pos A="0.341711" C="0.0877422" G="0.0313047" T="0.539241"/>
    </motif>
    <motif db="0" id="M18" alt="O18" length="40" nsites="8" evalue="1.3e-003">
      <pos A="0.459877" C="0.188272" G="0.200617" T="0.151235"/>
      <pos A="0.188272" C="0.373457" G="0.237654" T="0.200617"/>
      <pos A="0.299383" C="0.287037" G="0.0895062" T="0.324074"/>
      <pos A="0.25" C="0.237654" G="0.25" T="0.262346"/>
      <pos A="0.262346" C="0.126543" G="0.114198" T="0.496914"/>
      <pos A="0.274691" C="0.16358" G="0.25" T="0.311728"/>
      <pos A="0.212963" C="0.410494" G="0.200617" T="0.175926"/>
      <pos A="0.299383" C="0.126543" G="0.126543" T="0.447531"/>
      <pos A="0.151235" C="0.447531" G="0.274691" T="0.126543"/>
      <pos A="0.16358" C="0.16358" G="0.175926" T="0.496914"/>
      <pos A="0.0648148" C="0.188272" G="0.533951" T="0.212963"/>
      <pos A="0.348765" C="0.311728" G="0.311728" T="0.0277778"/>
      <pos A="0.324074" C="0.274691" G="0.0895062" T="0.311728"/>
      <pos A="0.274691" C="0.126543" G="0.25" T="0.348765"/>
      <pos A="0.126543" C="0.188272" G="0.410494" T="0.274691"/>
      <pos A="0.225309" C="0.299383" G="0.33642" T="0.138889"/>
      <pos A="0.299383" C="0.175926" G="0.237654" T="0.287037"/>
      <pos A="0.459877" C="0.126543" G="0.299383" T="0.114198"/>
      <pos A="0.472222" C="0.324074" G="0.126543" T="0.0771605"/>
      <pos A="0.348765" C="0.435185" G="0.0771605" T="0.138889"/>
      <pos A="0.175926" C="0.324074" G="0.0771605" T="0.42284"/>
      <pos A="0.212963" C="0.212963" G="0.287037" T="0.287037"/>
      <pos A="0.262346" C="0.138889" G="0.274691" T="0.324074"/>
      <pos A="0.274691" C="0.200617" G="0.25" T="0.274691"/>
      <pos A="0.188272" C="0.311728" G="0.33642" T="0.16358"/>
      <pos A="0.311728" C="0.212963" G="0.212963" T="0.262346"/>
      <pos A="0.311728" C="0.274691" G="0.188272" T="0.225309"/>
      <pos A="0.299383" C="0.361111" G="0.188272" T="0.151235"/>
      <pos A="0.324074" C="0.262346" G="0.151235" T="0.262346"/>
      <pos A="0.324074" C="0.262346" G="0.138889" T="0.274691"/>
      <pos A="0.274691" C="0.101852" G="0.287037" T="0.33642"/>
      <pos A="0.175926" C="0.262346" G="0.25" T="0.311728"/>
      <pos A="0.188272" C="0.200617" G="0.274691" T="0.33642"/>
      <pos A="0.225309" C="0.373457" G="0.200617" T="0.200617"/>
      <pos A="0.225309" C="0.287037" G="0.0648148" T="0.42284"/>
      <pos A="0.373457" C="0.126543" G="0.237654" T="0.262346"/>
      <pos A="0.361111" C="0.262346" G="0.25" T="0.126543"/>
      <pos A="0.373457" C="0.311728" G="0.138889" T="0.175926"/>
      <pos A="0.25" C="0.101852" G="0.212963" T="0.435185"/>
      <pos A="0.126543" C="0.299383" G="0.373457" T="0.200617"/>
    </motif>
    <motif db="0" id="M19" alt="O19" length="40" nsites="8" evalue="1.3e-003">
      <pos A="0.112826" C="0.240855" G="0.277435" T="0.368884"/>
      <pos A="0.240855" C="0.295724" G="0.204276" T="0.259145"/>
      <pos A="0.533493" C="0.167696" G="0.149405" T="0.149405"/>
      <pos A="0.112826" C="0.167696" G="0.277435" T="0.442043"/>
      <pos A="0.131116" C="0.460334" G="0.222565" T="0.185985"/>
      <pos A="0.222565" C="0.368884" G="0.0579565" T="0.350595"/>
      <pos A="0.149405" C="0.112826" G="0.460334" T="0.277435"/>
      <pos A="0.0762459" C="0.240855" G="0.387174" T="0.295724"/>
      <pos A="0.259145" C="0.167696" G="0.368884" T="0.204276"/>
      <pos A="0.387174" C="0.295724" G="0.149405" T="0.167696"/>
      <pos A="0.314015" C="0.350595" G="0.222565" T="0.112826"/>
      <pos A="0.350595" C="0.149405" G="0.167696" T="0.332304"/>
      <pos A="0.185985" C="0.259145" G="0.515204" T="0.0396662"/>
      <pos A="0.332304" C="0.259145" G="0.167696" T="0.240855"/>
      <pos A="0.515204" C="0.112826" G="0.0945363" T="0.277435"/>
      <pos A="0.204276" C="0.240855" G="0.368884" T="0.185985"/>
      <pos A="0.0762459" C="0.222565" G="0.277435" T="0.423754"/>
      <pos A="0.167696" C="0.314015" G="0.387174" T="0.131116"/>
      <pos A="0.368884" C="0.167696" G="0.167696" T="0.295724"/>
      <pos A="0.204276" C="0.222565" G="0.240855" T="0.332304"/>
      <pos A="0.350595" C="0.167696" G="0.185985" T="0.295724"/>
      <pos A="0.332304" C="0.167696" G="0.149405" T="0.350595"/>
      <pos A="0.222565" C="0.423754" G="0.149405" T="0.204276"/>
      <pos A="0.405464" C="0.295724" G="0.185985" T="0.112826"/>
      <pos A="0.405464" C="0.222565" G="0.277435" T="0.0945363"/>
      <pos A="0.387174" C="0.167696" G="0.295724" T="0.149405"/>
      <pos A="0.405464" C="0.204276" G="0.131116" T="0.259145"/>
      <pos A="0.167696" C="0.259145" G="0.332304" T="0.240855"/>
      <pos A="0.295724" C="0.314015" G="0.0213768" T="0.368884"/>
      <pos A="0.423754" C="0.204276" G="0.204276" T="0.167696"/>
      <pos A="0.149405" C="0.259145" G="0.259145" T="0.332304"/>
      <pos A="0.259145" C="0.222565" G="0.185985" T="0.332304"/>
      <pos A="0.259145" C="0.405464" G="0.167696" T="0.167696"/>
      <pos A="0.131116" C="0.277435" G="0.259145" T="0.332304"/>
      <pos A="0.185985" C="0.350595" G="0.167696" T="0.295724"/>
      <pos A="0.131116" C="0.295724" G="0.131116" T="0.442043"/>
      <pos A="0.295724" C="0.259145" G="0.167696" T="0.277435"/>
      <pos A="0.0945363" C="0.167696" G="0.588363" T="0.149405"/>
      <pos A="0.259145" C="0.167696" G="0.277435" T="0.295724"/>
      <pos A="0.295724" C="0.222565" G="0.240855" T="0.240855"/>
    </motif>
    <motif db="0" id="M2" alt="O2" length="40" nsites="8" evalue="1.3e-003">
      <pos A="0.334938" C="0.240123" G="0.161111" T="0.263827"/>
      <pos A="0.169012" C="0.121605" G="0.263827" T="0.445556"/>
      <pos A="0.184815" C="0.224321" G="0.358642" T="0.232222"/>
      <pos A="0.200617" C="0.192716" G="0.184815" T="0.421852"/>
      <pos A="0.208519" C="0.232222" G="0.200617" T="0.358642"/>
      <pos A="0.27963" C="0.327037" G="0.184815" T="0.208519"/>
      <pos A="0.184815" C="0.271728" G="0.303333" T="0.240123"/>
      <pos A="0.224321" C="0.240123" G="0.263827" T="0.271728"/>
      <pos A="0.105802" C="0.461358" G="0.184815" T="0.248025"/>
      <pos A="0.406049" C="0.161111" G="0.232222" T="0.200617"/>
      <pos A="0.271728" C="0.161111" G="0.34284" T="0.224321"/>
      <pos A="0.248025" C="0.121605" G="0.311235" T="0.319136"/>
      <pos A="0.334938" C="0.232222" G="0.240123" T="0.192716"/>
      <pos A="0.192716" C="0.421852" G="0.192716" T="0.192716"/>
      <pos A="0.184815" C="0.327037" G="0.0820988" T="0.406049"/>
      <pos A="0.271728" C="0.311235" G="0.248025" T="0.169012"/>
      <pos A="0.366543" C="0.21642" G="0.145309" T="0.271728"/>
      <pos A="0.176914" C="0.192716" G="0.350741" T="0.27963"/>
      <pos A="0.27963" C="0.208519" G="0.169012" T="0.34284"/>
      <pos A="0.176914" C="0.113704" G="0.311235" T="0.398148"/>
      <pos A="0.445556" C="0.169012" G="0.255926" T="0.129506"/>
      <pos A="0.390247" C="0.137407" G="0.248025" T="0.224321"/>
      <pos A="0.287531" C="0.334938" G="0.169012" T="0.208519"/>
      <pos A="0.34284" C="0.21642" G="0.145309" T="0.295432"/>
      <pos A="0.208519" C="0.176914" G="0.311235" T="0.303333"/>
      <pos A="0.287531" C="0.271728" G="0.232222" T="0.208519"/>
      <pos A="0.429753" C="0.263827" G="0.0820988" T="0.224321"/>
      <pos A="0.287531" C="0.200617" G="0.248025" T="0.263827"/>
      <pos A="0.34284" C="0.192716" G="0.21642" T="0.248025"/>
      <pos A="0.176914" C="0.358642" G="0.263827" T="0.200617"/>
      <pos A="0.34284" C="0.255926" G="0.0741975" T="0.327037"/>
      <pos A="0.21642" C="0.263827" G="0.21642" T="0.303333"/>
      <pos A="0.0425926" C="0.303333" G="0.311235" T="0.34284"/>
      <pos A="0.15321" C="0.358642" G="0.287531" T="0.200617"/>
      <pos A="0.334938" C="0.303333" G="0.169012" T="0.192716"/>
      <pos A="0.255926" C="0.421852" G="0.21642" T="0.105802"/>
      <pos A="0.311235" C="0.0188889" G="0.224321" T="0.445556"/>
      <pos A="0.295432" C="0.15321" G="0.311235" T="0.240123"/>
      <pos A="0.240123" C="0.240123" G="0.295432" T="0.224321"/>
      <pos A="0.184815" C="0.200617" G="0.255926" T="0.358642"/>
    </motif>
    <motif db="0" id="M21" alt="O21" length="40" nsites="8" evalue="1.3e-003">
      <pos A="0.00308642" C="0.00308642" G="0.990741" T="0.00308642"/>
      <pos A="0.990741" C="0.00308642" G="0.00308642" T="0.00308642"/>
      <pos A="0.00308642" C="0.00308642" G="0.990741" T="0.00308642"/>
      <pos A="0.00308642" C="0.496914" G="0.496914" T="0.00308642"/>
      <pos A="0.00308642" C="0.990741" G="0.00308642" T="0.00308642"/>
      <pos A="0.00308642" C="0.496914" G="0.00308642" T="0.496914"/>
      <pos A="0.496914" C="0.00308642" G="0.00308642" T="0.496914"/>
      <pos A="0.00308642" C="0.496914" G="0.496914" T="0.00308642"/>
      <pos A="0.00308642" C="0.990741" G="0.00308642" T="0.00308642"/>
      <pos A="0.00308642" C="0.990741" G="0.00308642" T="0.00308642"/>
      <pos A="0.496914" C="0.496914" G="0.00308642" T="0.00308642"/>
      <pos A="0.496914" C="0.00308642" G="0.496914" T="0.00308642"/>
      <pos A="0.00308642" C="0.00308642" G="0.990741" T="0.00308642"/>
      <pos A="0.00308642" C="0.496914" G="0.00308642" T="0.496914"/>
      <pos A="0.496914" C="0.496914" G="0.00308642" T="0.00308642"/>
      <pos A="0.496914" C="0.00308642" G="0.00308642" T="0.496914"/>
      <pos A="0.496914" C="0.00308642" G="0.496914" T="0.00308642"/>
      <pos A="0.00308642" C="0.00308642" G="0.990741" T="0.00308642"/>
      <pos A="0.496914" C="0.496914" G="0.00308642" T="0.00308642"/>
      <pos A="0.00308642" C="0.00308642" G="0.990741" T="0.00308642"/>
      <pos A="0.00308642" C="0.00308642" G="0.990741" T="0.00308642"/>
      <pos A="0.496914" C="0.496914" G="0.00308642" T="0.00308642"/>
      <pos A="0.00308642" C="0.496914" G="0.496914" T="0.00308642"/>
      <pos A="0.00308642" C="0.496914" G="0.496914" T="0.00308642"/>
      <pos A="0.00308642" C="0.00308642" G="0.00308642" T="0.990741"/>
      <pos A="0.00308642" C="0.00308642" G="0.00308642" T="0.990741"/>
      <pos A="0.00308642" C="0.00308642" G="0.990741" T="0.00308642"/>
      <pos A="0.00308642" C="0.00308642" G="0.496914" T="0.496914"/>
      <pos A="0.00308642" C="0.496914" G="0.496914" T="0.00308642"/>
      <pos A="0.496914" C="0.496914" G="0.00308642" T="0.00308642"/>
      <pos A="0.00308642" C="0.00308642" G="0.00308642" T="0.990741"/>
      <pos A="0.496914" C="0.00308642" G="0.496914" T="0.00308642"/>
      <pos A="0.00308642" C="0.00308642" G="0.990741" T="0.00308642"/>
      <pos A="0.496914" C="0.496914" G="0.00308642" T="0.00308642"/>
      <pos A="0.496914" C="0.00308642" G="0.00308642" T="0.496914"/>
      <pos A="0.00308642" C="0.496914" G="0.496914" T="0.00308642"/>
      <pos A="0.990741" C="0.00308642" G="0.00308642" T="0.00308642"/>
      <pos A="0.00308642" C="0.00308642" G="0.496914" T="0.496914"/>
      <pos A="0.00308642" C="0.496914" G="0.00308642" T="0.496914"/>
      <pos A="0.00308642" C="0.496914" G="0.00308642" T="0.496914"/>
    </motif>
    <motif db="0" id="M22" alt="O22" length="40" nsites="8" evalue="1.3e-003">
      <pos A="0.319136" C="0.255926" G="0.0979012" T="0.327037"/>
      <pos A="0.350741" C="0.0979012" G="0.303333" T="0.248025"/>
      <pos A="0.169012" C="0.21642" G="0.311235" T="0.303333"/>
      <pos A="0.184815" C="0.145309" G="0.319136" T="0.350741"/>
      <pos A="0.224321" C="0.27963" G="0.09" T="0.406049"/>
      <pos A="0.200617" C="0.224321" G="0.287531" T="0.287531"/>
      <pos A="0.224321" C="0.350741" G="0.200617" T="0.224321"/>
      <pos A="0.287531" C="0.263827" G="0.192716" T="0.255926"/>
      <pos A="0.224321" C="0.319136" G="0.224321" T="0.232222"/>
      <pos A="0.27963" C="0.358642" G="0.263827" T="0.0979012"/>
      <pos A="0.295432" C="0.145309" G="0.21642" T="0.34284"/>
      <pos A="0.161111" C="0.255926" G="0.382346" T="0.200617"/>
      <pos A="0.319136" C="0.161111" G="0.0583951" T="0.461358"/>
      <pos A="0.248025" C="0.295432" G="0.27963" T="0.176914"/>
      <pos A="0.200617" C="0.406049" G="0.113704" T="0.27963"/>
      <pos A="0.303333" C="0.113704" G="0.303333" T="0.27963"/>
      <pos A="0.303333" C="0.319136" G="0.295432" T="0.0820988"/>
      <pos A="0.413951" C="0.271728" G="0.113704" T="0.200617"/>
      <pos A="0.263827" C="0.21642" G="0.303333" T="0.21642"/>
      <pos A="0.21642" C="0.145309" G="0.240123" T="0.398148"/>
      <pos A="0.27963" C="0.200617" G="0.311235" T="0.208519"/>
      <pos A="0.161111" C="0.208519" G="0.34284" T="0.287531"/>
      <pos A="0.184815" C="0.255926" G="0.224321" T="0.334938"/>
      <pos A="0.334938" C="0.263827" G="0.169012" T="0.232222"/>
      <pos A="0.366543" C="0.208519" G="0.232222" T="0.192716"/>
      <pos A="0.208519" C="0.311235" G="0.192716" T="0.287531"/>
      <pos A="0.145309" C="0.34284" G="0.263827" T="0.248025"/>
      <pos A="0.327037" C="0.358642" G="0.129506" T="0.184815"/>
      <pos A="0.34284" C="0.224321" G="0.113704" T="0.319136"/>
      <pos A="0.0820988" C="0.295432" G="0.0979012" T="0.524568"/>
      <pos A="0.311235" C="0.200617" G="0.129506" T="0.358642"/>
      <pos A="0.453457" C="0.169012" G="0.200617" T="0.176914"/>
      <pos A="0.184815" C="0.161111" G="0.366543" T="0.287531"/>
      <pos A="0.263827" C="0.21642" G="0.295432" T="0.224321"/>
      <pos A="0.358642" C="0.200617" G="0.208519" T="0.232222"/>
      <pos A="0.287531" C="0.248025" G="0.113704" T="0.350741"/>
      <pos A="0.27963" C="0.184815" G="0.319136" T="0.21642"/>
      <pos A="0.232222" C="0.263827" G="0.287531" T="0.21642"/>
      <pos A="0.263827" C="0.192716" G="0.374444" T="0.169012"/>
      <pos A="0.161111" C="0.34284" G="0.398148" T="0.0979012"/>
    </motif>
    <motif db="0" id="M23" alt="O23" length="40" nsites="8" evalue="1.3e-003">
      <pos A="0.14418" C="0.708554" G="0.14418" T="0.00308642"/>
      <pos A="0.14418" C="0.426366" G="0.426366" T="0.00308642"/>
      <pos A="0.285273" C="0.14418" G="0.00308642" T="0.567461"/>
      <pos A="0.285273" C="0.14418" G="0.285273" T="0.285273"/>
      <pos A="0.285273" C="0.00308642" G="0.14418" T="0.567461"/>
      <pos A="0.285273" C="0.426366" G="0.00308642" T="0.285273"/>
      <pos A="0.285273" C="0.426366" G="0.285273" T="0.00308642"/>
      <pos A="0.00308642" C="0.00308642" G="0.285273" T="0.708554"/>
      <pos A="0.285273" C="0.14418" G="0.426366" T="0.14418"/>
      <pos A="0.00308642" C="0.14418" G="0.426366" T="0.426366"/>
      <pos A="0.567461" C="0.00308642" G="0.426366" T="0.00308642"/>
      <pos A="0.14418" C="0.285273" G="0.14418" T="0.426366"/>
      <pos A="0.285273" C="0.567461" G="0.14418" T="0.00308642"/>
      <pos A="0.426366" C="0.285273" G="0.14418" T="0.14418"/>
      <pos A="0.14418" C="0.567461" G="0.14418" T="0.14418"/>
      <pos A="0.567461" C="0.285273" G="0.00308642" T="0.14418"/>
      <pos A="0.426366" C="0.14418" G="0.14418" T="0.285273"/>
      <pos A="0.00308642" C="0.708554" G="0.00308642" T="0.285273"/>
      <pos A="0.14418" C="0.14418" G="0.14418" T="0.567461"/>
      <pos A="0.285273" C="0.567461" G="0.00308642" T="0.14418"/>
      <pos A="0.00308642" C="0.285273" G="0.14418" T="0.567461"/>
      <pos A="0.00308642" C="0.849647" G="0.00308642" T="0.14418"/>
      <pos A="0.14418" C="0.567461" G="0.00308642" T="0.285273"/>
      <pos A="0.00308642" C="0.285273" G="0.14418" T="0.567461"/>
      <pos A="0.285273" C="0.285273" G="0.14418" T="0.285273"/>
      <pos A="0.00308642" C="0.14418" G="0.567461" T="0.285273"/>
      <pos A="0.285273" C="0.567461" G="0.14418" T="0.00308642"/>
      <pos A="0.14418" C="0.00308642" G="0.14418" T="0.708554"/>
      <pos A="0.14418" C="0.426366" G="0.285273" T="0.14418"/>
      <pos A="0.285273" C="0.285273" G="0.14418" T="0.285273"/>
      <pos A="0.14418" C="0.00308642" G="0.14418" T="0.708554"/>
      <pos A="0.285273" C="0.285273" G="0.285273" T="0.14418"/>
      <pos A="0.426366" C="0.00308642" G="0.14418" T="0.426366"/>
      <pos A="0.00308642" C="0.426366" G="0.00308642" T="0.567461"/>
      <pos A="0.00308642" C="0.285273" G="0.14418" T="0.567461"/>
      <pos A="0.285273" C="0.426366" G="0.285273" T="0.00308642"/>
      <pos A="0.14418" C="0.285273" G="0.285273" T="0.285273"/>
      <pos A="0.567461" C="0.426366" G="0.00308642" T="0.00308642"/>
      <pos A="0.426366" C="0.00308642" G="0.00308642" T="0.567461"/>
      <pos A="0.00308642" C="0.426366" G="0.00308642" T="0.567461"/>
    </motif>
    <motif db="0" id="M24" alt="O24" length="40" nsites="8" evalue="1.3e-003">
      <pos A="0.200617" C="0.101852" G="0.00308642" T="0.694444"/>
      <pos A="0.25" C="0.200617" G="0.00308642" T="0.546296"/>
      <pos A="0.0524691" C="0.299383" G="0.447531" T="0.200617"/>
      <pos A="0.200617" C="0.299383" G="0.200617" T="0.299383"/>
      <pos A="0.299383" C="0.25" G="0.0524691" T="0.398148"/>
      <pos A="0.151235" C="0.398148" G="0.151235" T="0.299383"/>
      <pos A="0.546296" C="0.200617" G="0.101852" T="0.151235"/>
      <pos A="0.151235" C="0.200617" G="0.299383" T="0.348765"/>
      <pos A="0.398148" C="0.101852" G="0.200617" T="0.299383"/>
      <pos A="0.496914" C="0.101852" G="0.101852" T="0.299383"/>
      <pos A="0.200617" C="0.348765" G="0.299383" T="0.151235"/>
      <pos A="0.299383" C="0.0524691" G="0.447531" T="0.200617"/>
      <pos A="0.151235" C="0.299383" G="0.398148" T="0.151235"/>
      <pos A="0.200617" C="0.496914" G="0.101852" T="0.200617"/>
      <pos A="0.348765" C="0.200617" G="0.0524691" T="0.398148"/>
      <pos A="0.398148" C="0.299383" G="0.0524691" T="0.25"/>
      <pos A="0.398148" C="0.25" G="0.0524691" T="0.299383"/>
      <pos A="0.151235" C="0.398148" G="0.299383" T="0.151235"/>
      <pos A="0.546296" C="0.200617" G="0.25" T="0.00308642"/>
      <pos A="0.25" C="0.00308642" G="0.348765" T="0.398148"/>
      <pos A="0.25" C="0.25" G="0.299383" T="0.200617"/>
      <pos A="0.25" C="0.25" G="0.151235" T="0.348765"/>
      <pos A="0.546296" C="0.25" G="0.200617" T="0.00308642"/>
      <pos A="0.348765" C="0.151235" G="0.25" T="0.25"/>
      <pos A="0.101852" C="0.398148" G="0.348765" T="0.151235"/>
      <pos A="0.151235" C="0.447531" G="0.151235" T="0.25"/>
      <pos A="0.200617" C="0.25" G="0.101852" T="0.447531"/>
      <pos A="0.299383" C="0.101852" G="0.299383" T="0.299383"/>
      <pos A="0.151235" C="0.299383" G="0.101852" T="0.447531"/>
      <pos A="0.200617" C="0.447531" G="0.200617" T="0.151235"/>
      <pos A="0.299383" C="0.151235" G="0.151235" T="0.398148"/>
      <pos A="0.299383" C="0.25" G="0.348765" T="0.101852"/>
      <pos A="0.447531" C="0.200617" G="0.101852" T="0.25"/>
      <pos A="0.645062" C="0.101852" G="0.101852" T="0.151235"/>
      <pos A="0.299383" C="0.0524691" G="0.546296" T="0.101852"/>
      <pos A="0.25" C="0.151235" G="0.101852" T="0.496914"/>
      <pos A="0.151235" C="0.200617" G="0.546296" T="0.101852"/>
      <pos A="0.151235" C="0.200617" G="0.496914" T="0.151235"/>
      <pos A="0.151235" C="0.447531" G="0.398148" T="0.00308642"/>
      <pos A="0.546296" C="0.00308642" G="0.101852" T="0.348765"/>
    </motif>
    <motif db="0" id="M25" alt="O25" length="40" nsites="8" evalue="1.3e-003">
      <pos A="0.496914" C="0.167696" G="0.167696" T="0.167696"/>
      <pos A="0.25" C="0.414609" G="0.25" T="0.0853906"/>
      <pos A="0.25" C="0.167696" G="0.496914" T="0.0853906"/>
      <pos A="0.332304" C="0.00308642" G="0.496914" T="0.167696"/>
      <pos A="0.496914" C="0.167696" G="0.25" T="0.0853906"/>
      <pos A="0.332304" C="0.25" G="0.0853906" T="0.332304"/>
      <pos A="0.332304" C="0.167696" G="0.414609" T="0.0853906"/>
      <pos A="0.908437" C="0.0853906" G="0.00308642" T="0.00308642"/>
      <pos A="0.332304" C="0.0853906" G="0.167696" T="0.414609"/>
      <pos A="0.167696" C="0.414609" G="0.332304" T="0.0853906"/>
      <pos A="0.332304" C="0.167696" G="0.167696" T="0.332304"/>
      <pos A="0.167696" C="0.167696" G="0.414609" T="0.25"/>
      <pos A="0.332304" C="0.25" G="0.25" T="0.167696"/>
      <pos A="0.496914" C="0.414609" G="0.0853906" T="0.00308642"/>
      <pos A="0.167696" C="0.332304" G="0.25" T="0.25"/>
      <pos A="0.332304" C="0.25" G="0.0853906" T="0.332304"/>
      <pos A="0.661523" C="0.00308642" G="0.167696" T="0.167696"/>
      <pos A="0.579218" C="0.0853906" G="0.25" T="0.0853906"/>
      <pos A="0.661523" C="0.00308642" G="0.167696" T="0.167696"/>
      <pos A="0.496914" C="0.0853906" G="0.332304" T="0.0853906"/>
      <pos A="0.25" C="0.00308642" G="0.25" T="0.496914"/>
      <pos A="0.0853906" C="0.25" G="0.00308642" T="0.661523"/>
      <pos A="0.167696" C="0.25" G="0.25" T="0.332304"/>
      <pos A="0.496914" C="0.0853906" G="0.0853906" T="0.332304"/>
      <pos A="0.826131" C="0.0853906" G="0.00308642" T="0.0853906"/>
      <pos A="0.496914" C="0.414609" G="0.00308642" T="0.0853906"/>
      <pos A="0.414609" C="0.0853906" G="0.25" T="0.25"/>
      <pos A="0.496914" C="0.167696" G="0.332304" T="0.00308642"/>
      <pos A="0.579218" C="0.0853906" G="0.00308642" T="0.332304"/>
      <pos A="0.332304" C="0.0853906" G="0.332304" T="0.25"/>
      <pos A="0.414609" C="0.167696" G="0.167696" T="0.25"/>
      <pos A="0.414609" C="0.167696" G="0.0853906" T="0.332304"/>
      <pos A="0.0853906" C="0.25" G="0.661523" T="0.00308642"/>
      <pos A="0.414609" C="0.0853906" G="0.0853906" T="0.414609"/>
      <pos A="0.332304" C="0.167696" G="0.00308642" T="0.496914"/>
      <pos A="0.25" C="0.25" G="0.00308642" T="0.496914"/>
      <pos A="0.00308642" C="0.332304" G="0.25" T="0.414609"/>
      <pos A="0.25" C="0.332304" G="0.00308642" T="0.414609"/>
      <pos A="0.496914" C="0.167696" G="0.167696" T="0.167696"/>
      <pos A="0.25" C="0.25" G="0.414609" T="0.0853906"/>
    </motif>
    <motif db="0" id="M26" alt="O26" length="40" nsites="8" evalue="1.3e-003">
      <pos A="0.151235" C="0.200617" G="0.25" T="0.398148"/>
      <pos A="0.25" C="0.200617" G="0.299383" T="0.25"/>
      <pos A="0.151235" C="0.0524691" G="0.348765" T="0.447531"/>
      <pos A="0.546296" C="0.151235" G="0.151235" T="0.151235"/>
      <pos A="0.151235" C="0.299383" G="0.447531" T="0.101852"/>
      <pos A="0.101852" C="0.447531" G="0.200617" T="0.25"/>
      <pos A="0.151235" C="0.25" G="0.200617" T="0.398148"/>
      <pos A="0.25" C="0.101852" G="0.25" T="0.398148"/>
      <pos A="0.447531" C="0.101852" G="0.299383" T="0.151235"/>
      <pos A="0.200617" C="0.546296" G="0.151235" T="0.101852"/>
      <pos A="0.0524691" C="0.398148" G="0.25" T="0.299383"/>
      <pos A="0.398148" C="0.101852" G="0.0524691" T="0.447531"/>
      <pos A="0.151235" C="0.0524691" G="0.447531" T="0.348765"/>
      <pos A="0.398148" C="0.101852" G="0.101852" T="0.398148"/>
      <pos A="0.00308642" C="0.299383" G="0.200617" T="0.496914"/>
      <pos A="0.101852" C="0.546296" G="0.101852" T="0.25"/>
      <pos A="0.101852" C="0.101852" G="0.200617" T="0.595679"/>
      <pos A="0.151235" C="0.447531" G="0.151235" T="0.25"/>
      <pos A="0.299383" C="0.398148" G="0.151235" T="0.151235"/>
      <pos A="0.299383" C="0.496914" G="0.0524691" T="0.151235"/>
      <pos A="0.200617" C="0.398148" G="0.25" T="0.151235"/>
      <pos A="0.25" C="0.348765" G="0.00308642" T="0.398148"/>
      <pos A="0.200617" C="0.299383" G="0.151235" T="0.348765"/>
      <pos A="0.348765" C="0.348765" G="0.151235" T="0.151235"/>
      <pos A="0.151235" C="0.25" G="0.101852" T="0.496914"/>
      <pos A="0.546296" C="0.0524691" G="0.151235" T="0.25"/>
      <pos A="0.101852" C="0.348765" G="0.546296" T="0.00308642"/>
      <pos A="0.496914" C="0.00308642" G="0.200617" T="0.299383"/>
      <pos A="0.200617" C="0.200617" G="0.200617" T="0.398148"/>
      <pos A="0.299383" C="0.151235" G="0.398148" T="0.151235"/>
      <pos A="0.200617" C="0.101852" G="0.151235" T="0.546296"/>
      <pos A="0.0524691" C="0.0524691" G="0.348765" T="0.546296"/>
      <pos A="0.25" C="0.299383" G="0.151235" T="0.299383"/>
      <pos A="0.151235" C="0.200617" G="0.398148" T="0.25"/>
      <pos A="0.299383" C="0.200617" G="0.348765" T="0.151235"/>
      <pos A="0.101852" C="0.151235" G="0.496914" T="0.25"/>
      <pos A="0.398148" C="0.398148" G="0.101852" T="0.101852"/>
      <pos A="0.398148" C="0.25" G="0.151235" T="0.200617"/>
      <pos A="0.496914" C="0.200617" G="0.200617" T="0.101852"/>
      <pos A="0.151235" C="0.200617" G="0.299383" T="0.348765"/>
    </motif>
    <motif db="0" id="M28" alt="O28" length="40" nsites="8" evalue="1.3e-003">
      <pos A="0.255926" C="0.303333" G="0.145309" T="0.295432"/>
      <pos A="0.255926" C="0.184815" G="0.327037" T="0.232222"/>
      <pos A="0.208519" C="0.295432" G="0.334938" T="0.161111"/>
      <pos A="0.327037" C="0.15321" G="0.319136" T="0.200617"/>
      <pos A="0.208519" C="0.21642" G="0.303333" T="0.271728"/>
      <pos A="0.27963" C="0.248025" G="0.27963" T="0.192716"/>
      <pos A="0.508765" C="0.169012" G="0.0820988" T="0.240123"/>
      <pos A="0.161111" C="0.21642" G="0.224321" T="0.398148"/>
      <pos A="0.303333" C="0.27963" G="0.200617" T="0.21642"/>
      <pos A="0.232222" C="0.200617" G="0.398148" T="0.169012"/>
      <pos A="0.271728" C="0.34284" G="0.240123" T="0.145309"/>
      <pos A="0.248025" C="0.287531" G="0.15321" T="0.311235"/>
      <pos A="0.287531" C="0.240123" G="0.200617" T="0.271728"/>
      <pos A="0.137407" C="0.09" G="0.390247" T="0.382346"/>
      <pos A="0.129506" C="0.327037" G="0.0979012" T="0.445556"/>
      <pos A="0.208519" C="0.311235" G="0.208519" T="0.271728"/>
      <pos A="0.469259" C="0.240123" G="0.137407" T="0.15321"/>
      <pos A="0.21642" C="0.255926" G="0.15321" T="0.374444"/>
      <pos A="0.0741975" C="0.27963" G="0.27963" T="0.366543"/>
      <pos A="0.27963" C="0.390247" G="0.184815" T="0.145309"/>
      <pos A="0.295432" C="0.248025" G="0.15321" T="0.303333"/>
      <pos A="0.248025" C="0.21642" G="0.374444" T="0.161111"/>
      <pos A="0.255926" C="0.145309" G="0.21642" T="0.382346"/>
      <pos A="0.27963" C="0.255926" G="0.21642" T="0.248025"/>
      <pos A="0.350741" C="0.311235" G="0.145309" T="0.192716"/>
      <pos A="0.311235" C="0.09" G="0.27963" T="0.319136"/>
      <pos A="0.21642" C="0.34284" G="0.255926" T="0.184815"/>
      <pos A="0.382346" C="0.137407" G="0.224321" T="0.255926"/>
      <pos A="0.461358" C="0.105802" G="0.271728" T="0.161111"/>
      <pos A="0.295432" C="0.169012" G="0.208519" T="0.327037"/>
      <pos A="0.232222" C="0.248025" G="0.200617" T="0.319136"/>
      <pos A="0.145309" C="0.287531" G="0.311235" T="0.255926"/>
      <pos A="0.295432" C="0.224321" G="0.184815" T="0.295432"/>
      <pos A="0.240123" C="0.350741" G="0.161111" T="0.248025"/>
      <pos A="0.358642" C="0.208519" G="0.232222" T="0.200617"/>
      <pos A="0.311235" C="0.287531" G="0.263827" T="0.137407"/>
      <pos A="0.287531" C="0.200617" G="0.121605" T="0.390247"/>
      <pos A="0.21642" C="0.287531" G="0.287531" T="0.208519"/>
      <pos A="0.263827" C="0.176914" G="0.232222" T="0.327037"/>
      <pos A="0.137407" C="0.382346" G="0.295432" T="0.184815"/>
    </motif>
    <motif db="0" id="M29" alt="O29" length="40" nsites="8" evalue="1.3e-003">
      <pos A="0.209804" C="0.255742" G="0.336132" T="0.19832"/>
      <pos A="0.232773" C="0.0834765" G="0.232773" T="0.450976"/>
      <pos A="0.244258" C="0.163868" G="0.313163" T="0.278711"/>
      <pos A="0.140899" C="0.255742" G="0.175352" T="0.428008"/>
      <pos A="0.30168" C="0.30168" G="0.244258" T="0.152383"/>
      <pos A="0.359101" C="0.267227" G="0.221289" T="0.152383"/>
      <pos A="0.278711" C="0.232773" G="0.290196" T="0.19832"/>
      <pos A="0.278711" C="0.313163" G="0.175352" T="0.232773"/>
      <pos A="0.267227" C="0.324648" G="0.152383" T="0.255742"/>
      <pos A="0.094961" C="0.129414" G="0.336132" T="0.439491"/>
      <pos A="0.232773" C="0.163868" G="0.313163" T="0.290196"/>
      <pos A="0.106445" C="0.359101" G="0.290196" T="0.244258"/>
      <pos A="0.290196" C="0.347617" G="0.106445" T="0.255742"/>
      <pos A="0.221289" C="0.140899" G="0.324648" T="0.313163"/>
      <pos A="0.163868" C="0.19832" G="0.347617" T="0.290196"/>
      <pos A="0.232773" C="0.244258" G="0.359101" T="0.163868"/>
      <pos A="0.324648" C="0.186837" G="0.255742" T="0.232773"/>
      <pos A="0.232773" C="0.278711" G="0.209804" T="0.278711"/>
      <pos A="0.244258" C="0.324648" G="0.0719921" T="0.359101"/>
      <pos A="0.46246" C="0.11793" G="0.11793" T="0.30168"/>
      <pos A="0.140899" C="0.267227" G="0.313163" T="0.278711"/>
      <pos A="0.313163" C="0.19832" G="0.19832" T="0.290196"/>
      <pos A="0.290196" C="0.163868" G="0.232773" T="0.313163"/>
      <pos A="0.359101" C="0.140899" G="0.19832" T="0.30168"/>
      <pos A="0.209804" C="0.244258" G="0.370586" T="0.175352"/>
      <pos A="0.232773" C="0.336132" G="0.11793" T="0.313163"/>
      <pos A="0.209804" C="0.186837" G="0.175352" T="0.428008"/>
      <pos A="0.278711" C="0.290196" G="0.209804" T="0.221289"/>
      <pos A="0.255742" C="0.140899" G="0.00308642" T="0.600273"/>
      <pos A="0.370586" C="0.30168" G="0.163868" T="0.163868"/>
      <pos A="0.255742" C="0.336132" G="0.186837" T="0.221289"/>
      <pos A="0.393555" C="0.106445" G="0.278711" T="0.221289"/>
      <pos A="0.324648" C="0.129414" G="0.11793" T="0.428008"/>
      <pos A="0.232773" C="0.290196" G="0.244258" T="0.232773"/>
      <pos A="0.290196" C="0.313163" G="0.209804" T="0.186837"/>
      <pos A="0.129414" C="0.278711" G="0.290196" T="0.30168"/>
      <pos A="0.347617" C="0.221289" G="0.290196" T="0.140899"/>
      <pos A="0.19832" C="0.106445" G="0.278711" T="0.416523"/>
      <pos A="0.0834765" C="0.347617" G="0.290196" T="0.278711"/>
      <pos A="0.324648" C="0.324648" G="0.163868" T="0.186837"/>
    </motif>
    <motif db="0" id="M30" alt="O30" length="40" nsites="8" evalue="1.3e-003">
      <pos A="0.228836" C="0.238242" G="0.21943" T="0.313492"/>
      <pos A="0.125368" C="0.332304" G="0.266461" T="0.275867"/>
      <pos A="0.0783358" C="0.388742" G="0.266461" T="0.266461"/>
      <pos A="0.341711" C="0.304086" G="0.162993" T="0.191211"/>
      <pos A="0.275867" C="0.191211" G="0.172399" T="0.360523"/>
      <pos A="0.29468" C="0.21943" G="0.341711" T="0.14418"/>
      <pos A="0.426366" C="0.0877422" G="0.162993" T="0.322899"/>
      <pos A="0.106555" C="0.322899" G="0.426366" T="0.14418"/>
      <pos A="0.304086" C="0.162993" G="0.0971486" T="0.435773"/>
      <pos A="0.351117" C="0.200617" G="0.181804" T="0.266461"/>
      <pos A="0.351117" C="0.266461" G="0.210024" T="0.172399"/>
      <pos A="0.266461" C="0.247648" G="0.341711" T="0.14418"/>
      <pos A="0.266461" C="0.200617" G="0.341711" T="0.191211"/>
      <pos A="0.191211" C="0.388742" G="0.257055" T="0.162993"/>
      <pos A="0.210024" C="0.416961" G="0.106555" T="0.266461"/>
      <pos A="0.181804" C="0.200617" G="0.238242" T="0.379335"/>
      <pos A="0.191211" C="0.238242" G="0.257055" T="0.313492"/>
      <pos A="0.14418" C="0.228836" G="0.454586" T="0.172399"/>
      <pos A="0.257055" C="0.191211" G="0.210024" T="0.341711"/>
      <pos A="0.275867" C="0.285273" G="0.210024" T="0.228836"/>
      <pos A="0.21943" C="0.285273" G="0.115961" T="0.379335"/>
      <pos A="0.181804" C="0.360523" G="0.228836" T="0.228836"/>
      <pos A="0.200617" C="0.275867" G="0.153586" T="0.36993"/>
      <pos A="0.228836" C="0.162993" G="0.238242" T="0.36993"/>
      <pos A="0.351117" C="0.181804" G="0.191211" T="0.275867"/>
      <pos A="0.153586" C="0.29468" G="0.29468" T="0.257055"/>
      <pos A="0.21943" C="0.228836" G="0.14418" T="0.407555"/>
      <pos A="0.473398" C="0.153586" G="0.115961" T="0.257055"/>
      <pos A="0.247648" C="0.181804" G="0.322899" T="0.247648"/>
      <pos A="0.360523" C="0.162993" G="0.200617" T="0.275867"/>
      <pos A="0.379335" C="0.266461" G="0.247648" T="0.106555"/>
      <pos A="0.388742" C="0.228836" G="0.21943" T="0.162993"/>
      <pos A="0.172399" C="0.313492" G="0.36993" T="0.14418"/>
      <pos A="0.332304" C="0.162993" G="0.172399" T="0.332304"/>
      <pos A="0.247648" C="0.210024" G="0.36993" T="0.172399"/>
      <pos A="0.115961" C="0.210024" G="0.360523" T="0.313492"/>
      <pos A="0.238242" C="0.388742" G="0.115961" T="0.257055"/>
      <pos A="0.238242" C="0.322899" G="0.0971486" T="0.341711"/>
      <pos A="0.200617" C="0.21943" G="0.313492" T="0.266461"/>
      <pos A="0.407555" C="0.379335" G="0.0689304" T="0.14418"/>
    </motif>
    <motif db="0" id="M32" alt="O32" length="40" nsites="8" evalue="1.3e-003">
      <pos A="0.15321" C="0.327037" G="0.240123" T="0.27963"/>
      <pos A="0.240123" C="0.105802" G="0.255926" T="0.398148"/>
      <pos A="0.311235" C="0.27963" G="0.208519" T="0.200617"/>
      <pos A="0.0979012" C="0.303333" G="0.248025" T="0.350741"/>
      <pos A="0.240123" C="0.208519" G="0.200617" T="0.350741"/>
      <pos A="0.232222" C="0.271728" G="0.240123" T="0.255926"/>
      <pos A="0.319136" C="0.271728" G="0.208519" T="0.200617"/>
      <pos A="0.334938" C="0.21642" G="0.208519" T="0.240123"/>
      <pos A="0.208519" C="0.113704" G="0.224321" T="0.453457"/>
      <pos A="0.224321" C="0.15321" G="0.453457" T="0.169012"/>
      <pos A="0.208519" C="0.176914" G="0.295432" T="0.319136"/>
      <pos A="0.311235" C="0.398148" G="0.129506" T="0.161111"/>
      <pos A="0.319136" C="0.287531" G="0.121605" T="0.271728"/>
      <pos A="0.303333" C="0.255926" G="0.303333" T="0.137407"/>
      <pos A="0.224321" C="0.311235" G="0.192716" T="0.271728"/>
      <pos A="0.240123" C="0.334938" G="0.208519" T="0.21642"/>
      <pos A="0.382346" C="0.105802" G="0.255926" T="0.255926"/>
      <pos A="0.287531" C="0.27963" G="0.21642" T="0.21642"/>
      <pos A="0.224321" C="0.248025" G="0.224321" T="0.303333"/>
      <pos A="0.382346" C="0.169012" G="0.295432" T="0.15321"/>
      <pos A="0.27963" C="0.232222" G="0.311235" T="0.176914"/>
      <pos A="0.287531" C="0.121605" G="0.232222" T="0.358642"/>
      <pos A="0.129506" C="0.319136" G="0.137407" T="0.413951"/>
      <pos A="0.184815" C="0.319136" G="0.232222" T="0.263827"/>
      <pos A="0.366543" C="0.295432" G="0.169012" T="0.169012"/>
      <pos A="0.295432" C="0.169012" G="0.192716" T="0.34284"/>
      <pos A="0.169012" C="0.161111" G="0.27963" T="0.390247"/>
      <pos A="0.208519" C="0.295432" G="0.200617" T="0.295432"/>
      <pos A="0.184815" C="0.358642" G="0.248025" T="0.208519"/>
      <pos A="0.21642" C="0.232222" G="0.169012" T="0.382346"/>
      <pos A="0.21642" C="0.303333" G="0.263827" T="0.21642"/>
      <pos A="0.485062" C="0.121605" G="0.208519" T="0.184815"/>
      <pos A="0.390247" C="0.311235" G="0.121605" T="0.176914"/>
      <pos A="0.327037" C="0.240123" G="0.169012" T="0.263827"/>
      <pos A="0.208519" C="0.184815" G="0.445556" T="0.161111"/>
      <pos A="0.413951" C="0.21642" G="0.21642" T="0.15321"/>
      <pos A="0.200617" C="0.0504938" G="0.240123" T="0.508765"/>
      <pos A="0.21642" C="0.255926" G="0.287531" T="0.240123"/>
      <pos A="0.263827" C="0.224321" G="0.240123" T="0.271728"/>
      <pos A="0.27963" C="0.232222" G="0.271728" T="0.21642"/>
    </motif>
    <motif db="0" id="M33" alt="O33" length="40" nsites="8" evalue="1.3e-003">
      <pos A="0.232222" C="0.224321" G="0.327037" T="0.21642"/>
      <pos A="0.161111" C="0.192716" G="0.429753" T="0.21642"/>
      <pos A="0.255926" C="0.240123" G="0.263827" T="0.240123"/>
      <pos A="0.303333" C="0.0741975" G="0.15321" T="0.469259"/>
      <pos A="0.192716" C="0.121605" G="0.358642" T="0.327037"/>
      <pos A="0.263827" C="0.327037" G="0.200617" T="0.208519"/>
      <pos A="0.113704" C="0.350741" G="0.240123" T="0.295432"/>
      <pos A="0.263827" C="0.429753" G="0.15321" T="0.15321"/>
      <pos A="0.398148" C="0.287531" G="0.208519" T="0.105802"/>
      <pos A="0.350741" C="0.169012" G="0.319136" T="0.161111"/>
      <pos A="0.232222" C="0.263827" G="0.311235" T="0.192716"/>
      <pos A="0.263827" C="0.161111" G="0.240123" T="0.334938"/>
      <pos A="0.27963" C="0.311235" G="0.200617" T="0.208519"/>
      <pos A="0.232222" C="0.161111" G="0.208519" T="0.398148"/>
      <pos A="0.240123" C="0.129506" G="0.413951" T="0.21642"/>
      <pos A="0.334938" C="0.374444" G="0.192716" T="0.0979012"/>
      <pos A="0.437654" C="0.0979012" G="0.200617" T="0.263827"/>
      <pos A="0.169012" C="0.263827" G="0.295432" T="0.271728"/>
      <pos A="0.169012" C="0.374444" G="0.09" T="0.366543"/>
      <pos A="0.390247" C="0.200617" G="0.15321" T="0.255926"/>
      <pos A="0.113704" C="0.248025" G="0.21642" T="0.421852"/>
      <pos A="0.263827" C="0.248025" G="0.255926" T="0.232222"/>
      <pos A="0.271728" C="0.184815" G="0.248025" T="0.295432"/>
      <pos A="0.169012" C="0.34284" G="0.271728" T="0.21642"/>
      <pos A="0.350741" C="0.137407" G="0.184815" T="0.327037"/>
      <pos A="0.295432" C="0.311235" G="0.240123" T="0.15321"/>
      <pos A="0.47716" C="0.287531" G="0.0583951" T="0.176914"/>
      <pos A="0.295432" C="0.169012" G="0.319136" T="0.21642"/>
      <pos A="0.200617" C="0.248025" G="0.169012" T="0.382346"/>
      <pos A="0.184815" C="0.263827" G="0.208519" T="0.34284"/>
      <pos A="0.208519" C="0.255926" G="0.287531" T="0.248025"/>
      <pos A="0.311235" C="0.0583951" G="0.255926" T="0.374444"/>
      <pos A="0.184815" C="0.287531" G="0.374444" T="0.15321"/>
      <pos A="0.319136" C="0.263827" G="0.161111" T="0.255926"/>
      <pos A="0.21642" C="0.295432" G="0.161111" T="0.327037"/>
      <pos A="0.319136" C="0.169012" G="0.295432" T="0.21642"/>
      <pos A="0.27963" C="0.263827" G="0.200617" T="0.255926"/>
      <pos A="0.248025" C="0.15321" G="0.295432" T="0.303333"/>
      <pos A="0.319136" C="0.334938" G="0.161111" T="0.184815"/>
      <pos A="0.366543" C="0.184815" G="0.271728" T="0.176914"/>
    </motif>
    <motif db="0" id="M34" alt="O34" length="40" nsites="8" evalue="1.3e-003">
      <pos A="0.00308642" C="0.496914" G="0.167696" T="0.332304"/>
      <pos A="0.00308642" C="0.00308642" G="0.00308642" T="0.990741"/>
      <pos A="0.167696" C="0.661523" G="0.00308642" T="0.167696"/>
      <pos A="0.332304" C="0.167696" G="0.167696" T="0.332304"/>
      <pos A="0.496914" C="0.00308642" G="0.496914" T="0.00308642"/>
      <pos A="0.332304" C="0.332304" G="0.167696" T="0.167696"/>
      <pos A="0.167696" C="0.00308642" G="0.496914" T="0.332304"/>
      <pos A="0.00308642" C="0.00308642" G="0.990741" T="0.00308642"/>
      <pos A="0.167696" C="0.00308642" G="0.496914" T="0.332304"/>
      <pos A="0.332304" C="0.00308642" G="0.661523" T="0.00308642"/>
      <pos A="0.332304" C="0.167696" G="0.496914" T="0.00308642"/>
      <pos A="0.661523" C="0.00308642" G="0.167696" T="0.167696"/>
      <pos A="0.332304" C="0.496914" G="0.00308642" T="0.167696"/>
      <pos A="0.167696" C="0.332304" G="0.167696" T="0.332304"/>
      <pos A="0.167696" C="0.332304" G="0.332304" T="0.167696"/>
      <pos A="0.00308642" C="0.167696" G="0.496914" T="0.332304"/>
      <pos A="0.00308642" C="0.332304" G="0.00308642" T="0.661523"/>
      <pos A="0.00308642" C="0.332304" G="0.167696" T="0.496914"/>
      <pos A="0.332304" C="0.167696" G="0.167696" T="0.332304"/>
      <pos A="0.332304" C="0.00308642" G="0.167696" T="0.496914"/>
      <pos A="0.167696" C="0.332304" G="0.00308642" T="0.496914"/>
      <pos A="0.332304" C="0.332304" G="0.332304" T="0.00308642"/>
      <pos A="0.496914" C="0.332304" G="0.167696" T="0.00308642"/>
      <pos A="0.167696" C="0.496914" G="0.332304" T="0.00308642"/>
      <pos A="0.167696" C="0.332304" G="0.496914" T="0.00308642"/>
      <pos A="0.00308642" C="0.00308642" G="0.661523" T="0.332304"/>
      <pos A="0.00308642" C="0.332304" G="0.332304" T="0.332304"/>
      <pos A="0.496914" C="0.00308642" G="0.332304" T="0.167696"/>
      <pos A="0.167696" C="0.496914" G="0.00308642" T="0.332304"/>
      <pos A="0.332304" C="0.00308642" G="0.167696" T="0.496914"/>
      <pos A="0.167696" C="0.661523" G="0.167696" T="0.00308642"/>
      <pos A="0.167696" C="0.332304" G="0.167696" T="0.332304"/>
      <pos A="0.167696" C="0.167696" G="0.496914" T="0.167696"/>
      <pos A="0.167696" C="0.00308642" G="0.661523" T="0.167696"/>
      <pos A="0.00308642" C="0.167696" G="0.661523" T="0.167696"/>
      <pos A="0.167696" C="0.496914" G="0.00308642" T="0.332304"/>
      <pos A="0.167696" C="0.167696" G="0.167696" T="0.496914"/>
      <pos A="0.167696" C="0.496914" G="0.00308642" T="0.332304"/>
      <pos A="0.496914" C="0.167696" G="0.167696" T="0.167696"/>
      <pos A="0.167696" C="0.167696" G="0.496914" T="0.167696"/>
    </motif>
    <motif db="0" id="M35" alt="O35" length="40" nsites="8" evalue="1.3e-003">
      <pos A="0.126543" C="0.126543" G="0.373457" T="0.373457"/>
      <pos A="0.00308642" C="0.25" G="0.496914" T="0.25"/>
      <pos A="0.25" C="0.25" G="0.373457" T="0.126543"/>
      <pos A="0.00308642" C="0.743827" G="0.25" T="0.00308642"/>
      <pos A="0.373457" C="0.496914" G="0.00308642" T="0.126543"/>
      <pos A="0.126543" C="0.25" G="0.126543" T="0.496914"/>
      <pos A="0.126543" C="0.25" G="0.373457" T="0.25"/>
      <pos A="0.373457" C="0.373457" G="0.25" T="0.00308642"/>
      <pos A="0.00308642" C="0.126543" G="0.62037" T="0.25"/>
      <pos A="0.126543" C="0.62037" G="0.25" T="0.00308642"/>
      <pos A="0.373457" C="0.25" G="0.25" T="0.126543"/>
      <pos A="0.25" C="0.00308642" G="0.373457" T="0.373457"/>
      <pos A="0.496914" C="0.126543" G="0.25" T="0.126543"/>
      <pos A="0.25" C="0.126543" G="0.25" T="0.373457"/>
      <pos A="0.373457" C="0.126543" G="0.25" T="0.25"/>
      <pos A="0.00308642" C="0.743827" G="0.00308642" T="0.25"/>
      <pos A="0.126543" C="0.00308642" G="0.126543" T="0.743827"/>
      <pos A="0.126543" C="0.496914" G="0.25" T="0.126543"/>
      <pos A="0.496914" C="0.25" G="0.25" T="0.00308642"/>
      <pos A="0.126543" C="0.126543" G="0.496914" T="0.25"/>
      <pos A="0.126543" C="0.496914" G="0.25" T="0.126543"/>
      <pos A="0.25" C="0.126543" G="0.373457" T="0.25"/>
      <pos A="0.126543" C="0.25" G="0.496914" T="0.126543"/>
      <pos A="0.62037" C="0.00308642" G="0.373457" T="0.00308642"/>
      <pos A="0.00308642" C="0.496914" G="0.373457" T="0.126543"/>
      <pos A="0.126543" C="0.62037" G="0.126543" T="0.126543"/>
      <pos A="0.25" C="0.373457" G="0.373457" T="0.00308642"/>
      <pos A="0.126543" C="0.25" G="0.00308642" T="0.62037"/>
      <pos A="0.00308642" C="0.62037" G="0.00308642" T="0.373457"/>
      <pos A="0.496914" C="0.00308642" G="0.00308642" T="0.496914"/>
      <pos A="0.373457" C="0.496914" G="0.126543" T="0.00308642"/>
      <pos A="0.496914" C="0.126543" G="0.25" T="0.126543"/>
      <pos A="0.25" C="0.126543" G="0.126543" T="0.496914"/>
      <pos A="0.126543" C="0.00308642" G="0.743827" T="0.126543"/>
      <pos A="0.126543" C="0.126543" G="0.496914" T="0.25"/>
      <pos A="0.25" C="0.25" G="0.25" T="0.25"/>
      <pos A="0.373457" C="0.496914" G="0.126543" T="0.00308642"/>
      <pos A="0.126543" C="0.25" G="0.496914" T="0.126543"/>
      <pos A="0.496914" C="0.373457" G="0.126543" T="0.00308642"/>
      <pos A="0.126543" C="0.25" G="0.373457" T="0.25"/>
    </motif>
    <motif db="0" id="M36" alt="O36" length="40" nsites="8" evalue="1.3e-003">
      <pos A="0.00308642" C="0.00308642" G="0.990741" T="0.00308642"/>
      <pos A="0.990741" C="0.00308642" G="0.00308642" T="0.00308642"/>
      <pos A="0.00308642" C="0.00308642" G="0.990741" T="0.00308642"/>
      <pos A="0.00308642" C="0.990741" G="0.00308642" T="0.00308642"/>
      <pos A="0.990741" C="0.00308642" G="0.00308642" T="0.00308642"/>
      <pos A="0.00308642" C="0.00308642" G="0.990741" T="0.00308642"/>
      <pos A="0.990741" C="0.00308642" G="0.00308642" T="0.00308642"/>
      <pos A="0.00308642" C="0.00308642" G="0.00308642" T="0.990741"/>
      <pos A="0.00308642" C="0.990741" G="0.00308642" T="0.00308642"/>
      <pos A="0.00308642" C="0.00308642" G="0.00308642" T="0.990741"/>
      <pos A="0.00308642" C="0.990741" G="0.00308642" T="0.00308642"/>
      <pos A="0.990741" C="0.00308642" G="0.00308642" T="0.00308642"/>
      <pos A="0.00308642" C="0.990741" G="0.00308642" T="0.00308642"/>
      <pos A="0.00308642" C="0.990741" G="0.00308642" T="0.00308642"/>
      <pos A="0.00308642" C="0.990741" G="0.00308642" T="0.00308642"/>
      <pos A="0.00308642" C="0.00308642" G="0.00308642" T="0.990741"/>
      <pos A="0.00308642" C="0.00308642" G="0.990741" T="0.00308642"/>
      <pos A="0.00308642" C="0.990741" G="0.00308642" T="0.00308642"/>
      <pos A="0.990741" C="0.00308642" G="0.00308642" T="0.00308642"/>
      <pos A="0.00308642" C="0.00308642" G="0.990741" T="0.00308642"/>
      <pos A="0.990741" C="0.00308642" G="0.00308642" T="0.00308642"/>
      <pos A="0.00308642" C="0.00308642" G="0.00308642" T="0.990741"/>
      <pos A="0.00308642" C="0.00308642" G="0.990741" T="0.00308642"/>
      <pos A="0.990741" C="0.00308642" G="0.00308642" T="0.00308642"/>
      <pos A="0.00308642" C="0.00308642" G="0.990741" T="0.00308642"/>
      <pos A="0.990741" C="0.00308642" G="0.00308642" T="0.00308642"/>
      <pos A="0.00308642" C="0.00308642" G="0.990741" T="0.00308642"/>
      <pos A="0.990741" C="0.00308642" G="0.00308642" T="0.00308642"/>
      <pos A="0.00308642" C="0.990741" G="0.00308642" T="0.00308642"/>
      <pos A="0.990741" C="0.00308642" G="0.00308642" T="0.00308642"/>
      <pos A="0.00308642" C="0.990741" G="0.00308642" T="0.00308642"/>
      <pos A="0.00308642" C="0.00308642" G="0.990741" T="0.00308642"/>
      <pos A="0.00308642" C="0.00308642" G="0.00308642" T="0.990741"/>
      <pos A="0.00308642" C="0.00308642" G="0.990741" T="0.00308642"/>
      <pos A="0.00308642" C="0.00308642" G="0.00308642" T="0.990741"/>
      <pos A="0.00308642" C="0.990741" G="0.00308642" T="0.00308642"/>
      <pos A="0.00308642" C="0.00308642" G="0.00308642" T="0.990741"/>
      <pos A="0.990741" C="0.00308642" G="0.00308642" T="0.00308642"/>
      <pos A="0.00308642" C="0.990741" G="0.00308642" T="0.00308642"/>
      <pos A="0.00308642" C="0.990741" G="0.00308642" T="0.00308642"/>
    </motif>
    <motif db="0" id="M37" alt="O37" length="40" nsites="8" evalue="1.3e-003">
      <pos A="0.289825" C="0.0880464" G="0.321685" T="0.300444"/>
      <pos A="0.247345" C="0.247345" G="0.226105" T="0.279205"/>
      <pos A="0.247345" C="0.215485" G="0.151766" T="0.385404"/>
      <pos A="0.183626" C="0.268585" G="0.353545" T="0.194245"/>
      <pos A="0.332304" C="0.236725" G="0.300444" T="0.130525"/>
      <pos A="0.279205" C="0.162385" G="0.374784" T="0.183626"/>
      <pos A="0.226105" C="0.0880464" G="0.321685" T="0.364164"/>
      <pos A="0.0880464" C="0.289825" G="0.406644" T="0.215485"/>
      <pos A="0.332304" C="0.141146" G="0.215485" T="0.311065"/>
      <pos A="0.204865" C="0.194245" G="0.321685" T="0.279205"/>
      <pos A="0.300444" C="0.332304" G="0.141146" T="0.226105"/>
      <pos A="0.141146" C="0.183626" G="0.204865" T="0.470363"/>
      <pos A="0.342924" C="0.183626" G="0.109286" T="0.364164"/>
      <pos A="0.268585" C="0.332304" G="0.226105" T="0.173005"/>
      <pos A="0.215485" C="0.226105" G="0.0774262" T="0.480984"/>
      <pos A="0.268585" C="0.268585" G="0.236725" T="0.226105"/>
      <pos A="0.534083" C="0.204865" G="0.0880464" T="0.173005"/>
      <pos A="0.342924" C="0.342924" G="0.183626" T="0.130525"/>
      <pos A="0.268585" C="0.247345" G="0.109286" T="0.374784"/>
      <pos A="0.268585" C="0.204865" G="0.173005" T="0.353545"/>
      <pos A="0.247345" C="0.215485" G="0.321685" T="0.215485"/>
      <pos A="0.396024" C="0.215485" G="0.289825" T="0.0986657"/>
      <pos A="0.226105" C="0.173005" G="0.332304" T="0.268585"/>
      <pos A="0.289825" C="0.257965" G="0.0986657" T="0.353545"/>
      <pos A="0.0137067" C="0.332304" G="0.417264" T="0.236725"/>
      <pos A="0.236725" C="0.236725" G="0.109286" T="0.417264"/>
      <pos A="0.332304" C="0.247345" G="0.236725" T="0.183626"/>
      <pos A="0.226105" C="0.332304" G="0.204865" T="0.236725"/>
      <pos A="0.406644" C="0.226105" G="0.204865" T="0.162385"/>
      <pos A="0.332304" C="0.194245" G="0.226105" T="0.247345"/>
      <pos A="0.385404" C="0.194245" G="0.173005" T="0.247345"/>
      <pos A="0.268585" C="0.215485" G="0.364164" T="0.151766"/>
      <pos A="0.162385" C="0.289825" G="0.342924" T="0.204865"/>
      <pos A="0.247345" C="0.300444" G="0.141146" T="0.311065"/>
      <pos A="0.119906" C="0.289825" G="0.279205" T="0.311065"/>
      <pos A="0.342924" C="0.311065" G="0.151766" T="0.194245"/>
      <pos A="0.321685" C="0.0668059" G="0.226105" T="0.385404"/>
      <pos A="0.406644" C="0.300444" G="0.194245" T="0.0986657"/>
      <pos A="0.321685" C="0.130525" G="0.406644" T="0.141146"/>
      <pos A="0.289825" C="0.204865" G="0.247345" T="0.257965"/>
    </motif>
    <motif db="0" id="M38" alt="O38" length="40" nsites="8" evalue="1.3e-003">
      <pos A="0.382346" C="0.295432" G="0.0820988" T="0.240123"/>
      <pos A="0.21642" C="0.398148" G="0.248025" T="0.137407"/>
      <pos A="0.200617" C="0.232222" G="0.208519" T="0.358642"/>
      <pos A="0.224321" C="0.240123" G="0.255926" T="0.27963"/>
      <pos A="0.240123" C="0.303333" G="0.263827" T="0.192716"/>
      <pos A="0.350741" C="0.184815" G="0.295432" T="0.169012"/>
      <pos A="0.287531" C="0.161111" G="0.271728" T="0.27963"/>
      <pos A="0.232222" C="0.09" G="0.248025" T="0.429753"/>
      <pos A="0.224321" C="0.240123" G="0.271728" T="0.263827"/>
      <pos A="0.334938" C="0.145309" G="0.271728" T="0.248025"/>
      <pos A="0.145309" C="0.287531" G="0.169012" T="0.398148"/>
      <pos A="0.390247" C="0.311235" G="0.105802" T="0.192716"/>
      <pos A="0.240123" C="0.21642" G="0.295432" T="0.248025"/>
      <pos A="0.176914" C="0.334938" G="0.21642" T="0.271728"/>
      <pos A="0.271728" C="0.176914" G="0.334938" T="0.21642"/>
      <pos A="0.21642" C="0.248025" G="0.248025" T="0.287531"/>
      <pos A="0.192716" C="0.327037" G="0.263827" T="0.21642"/>
      <pos A="0.390247" C="0.192716" G="0.09" T="0.327037"/>
      <pos A="0.184815" C="0.161111" G="0.129506" T="0.524568"/>
      <pos A="0.176914" C="0.421852" G="0.232222" T="0.169012"/>
      <pos A="0.421852" C="0.169012" G="0.21642" T="0.192716"/>
      <pos A="0.248025" C="0.271728" G="0.248025" T="0.232222"/>
      <pos A="0.358642" C="0.263827" G="0.0979012" T="0.27963"/>
      <pos A="0.15321" C="0.137407" G="0.366543" T="0.34284"/>
      <pos A="0.27963" C="0.358642" G="0.232222" T="0.129506"/>
      <pos A="0.319136" C="0.255926" G="0.169012" T="0.255926"/>
      <pos A="0.21642" C="0.232222" G="0.232222" T="0.319136"/>
      <pos A="0.271728" C="0.240123" G="0.271728" T="0.21642"/>
      <pos A="0.255926" C="0.255926" G="0.200617" T="0.287531"/>
      <pos A="0.169012" C="0.169012" G="0.129506" T="0.532469"/>
      <pos A="0.295432" C="0.319136" G="0.208519" T="0.176914"/>
      <pos A="0.271728" C="0.382346" G="0.145309" T="0.200617"/>
      <pos A="0.398148" C="0.137407" G="0.240123" T="0.224321"/>
      <pos A="0.311235" C="0.0741975" G="0.453457" T="0.161111"/>
      <pos A="0.271728" C="0.232222" G="0.224321" T="0.271728"/>
      <pos A="0.319136" C="0.350741" G="0.137407" T="0.192716"/>
      <pos A="0.232222" C="0.255926" G="0.176914" T="0.334938"/>
      <pos A="0.255926" C="0.200617" G="0.255926" T="0.287531"/>
      <pos A="0.327037" C="0.121605" G="0.358642" T="0.192716"/>
      <pos A="0.374444" C="0.248025" G="0.200617" T="0.176914"/>
    </motif>
    <motif db="0" id="M4" alt="O4" length="40" nsites="8" evalue="1.3e-003">
      <pos A="0.23407" C="0.31372" G="0.25" T="0.20221"/>
      <pos A="0.345579" C="0.194245" G="0.21814" T="0.242035"/>
      <pos A="0.0986657" C="0.25" G="0.23407" T="0.417264"/>
      <pos A="0.273895" C="0.305755" G="0.106631" T="0.31372"/>
      <pos A="0.194245" C="0.273895" G="0.305755" T="0.226105"/>
      <pos A="0.305755" C="0.162385" G="0.194245" T="0.337615"/>
      <pos A="0.20221" C="0.321685" G="0.289825" T="0.18628"/>
      <pos A="0.31372" C="0.242035" G="0.23407" T="0.210175"/>
      <pos A="0.345579" C="0.305755" G="0.21814" T="0.130525"/>
      <pos A="0.18628" C="0.0907012" G="0.449124" T="0.273895"/>
      <pos A="0.29779" C="0.130525" G="0.31372" T="0.257965"/>
      <pos A="0.138491" C="0.321685" G="0.257965" T="0.28186"/>
      <pos A="0.305755" C="0.289825" G="0.20221" T="0.20221"/>
      <pos A="0.28186" C="0.178315" G="0.0747714" T="0.465054"/>
      <pos A="0.23407" C="0.154421" G="0.377439" T="0.23407"/>
      <pos A="0.353545" C="0.178315" G="0.257965" T="0.210175"/>
      <pos A="0.31372" C="0.18628" G="0.210175" T="0.289825"/>
      <pos A="0.305755" C="0.29779" G="0.210175" T="0.18628"/>
      <pos A="0.26593" C="0.23407" G="0.242035" T="0.257965"/>
      <pos A="0.122561" C="0.170351" G="0.25" T="0.457088"/>
      <pos A="0.25" C="0.289825" G="0.242035" T="0.21814"/>
      <pos A="0.329649" C="0.305755" G="0.106631" T="0.257965"/>
      <pos A="0.425229" C="0.23407" G="0.0827358" T="0.257965"/>
      <pos A="0.345579" C="0.18628" G="0.0110519" T="0.457088"/>
      <pos A="0.170351" C="0.329649" G="0.257965" T="0.242035"/>
      <pos A="0.321685" C="0.20221" G="0.345579" T="0.130525"/>
      <pos A="0.29779" C="0.21814" G="0.21814" T="0.26593"/>
      <pos A="0.31372" C="0.29779" G="0.321685" T="0.0668059"/>
      <pos A="0.337615" C="0.20221" G="0.289825" T="0.170351"/>
      <pos A="0.210175" C="0.146455" G="0.345579" T="0.29779"/>
      <pos A="0.170351" C="0.18628" G="0.337615" T="0.305755"/>
      <pos A="0.28186" C="0.21814" G="0.26593" T="0.23407"/>
      <pos A="0.154421" C="0.401334" G="0.210175" T="0.23407"/>
      <pos A="0.289825" C="0.329649" G="0.0588415" T="0.321685"/>
      <pos A="0.321685" C="0.210175" G="0.329649" T="0.138491"/>
      <pos A="0.329649" C="0.226105" G="0.0827358" T="0.361509"/>
      <pos A="0.146455" C="0.194245" G="0.369475" T="0.289825"/>
      <pos A="0.273895" C="0.289825" G="0.154421" T="0.28186"/>
      <pos A="0.21814" C="0.289825" G="0.138491" T="0.353545"/>
      <pos A="0.226105" C="0.210175" G="0.194245" T="0.369475"/>
    </motif>
    <motif db="0" id="M40" alt="O40" length="40" nsites="8" evalue="1.3e-003">
      <pos A="0.161111" C="0.161111" G="0.176914" T="0.500864"/>
      <pos A="0.184815" C="0.327037" G="0.121605" T="0.366543"/>
      <pos A="0.184815" C="0.27963" G="0.358642" T="0.176914"/>
      <pos A="0.161111" C="0.27963" G="0.248025" T="0.311235"/>
      <pos A="0.184815" C="0.303333" G="0.295432" T="0.21642"/>
      <pos A="0.358642" C="0.255926" G="0.145309" T="0.240123"/>
      <pos A="0.161111" C="0.224321" G="0.34284" T="0.271728"/>
      <pos A="0.327037" C="0.295432" G="0.137407" T="0.240123"/>
      <pos A="0.271728" C="0.208519" G="0.263827" T="0.255926"/>
      <pos A="0.334938" C="0.271728" G="0.15321" T="0.240123"/>
      <pos A="0.548272" C="0.105802" G="0.21642" T="0.129506"/>
      <pos A="0.232222" C="0.169012" G="0.224321" T="0.374444"/>
      <pos A="0.240123" C="0.27963" G="0.311235" T="0.169012"/>
      <pos A="0.208519" C="0.200617" G="0.271728" T="0.319136"/>
      <pos A="0.27963" C="0.319136" G="0.295432" T="0.105802"/>
      <pos A="0.240123" C="0.137407" G="0.287531" T="0.334938"/>
      <pos A="0.137407" C="0.437654" G="0.161111" T="0.263827"/>
      <pos A="0.248025" C="0.319136" G="0.176914" T="0.255926"/>
      <pos A="0.271728" C="0.15321" G="0.255926" T="0.319136"/>
      <pos A="0.232222" C="0.161111" G="0.208519" T="0.398148"/>
      <pos A="0.248025" C="0.271728" G="0.232222" T="0.248025"/>
      <pos A="0.327037" C="0.327037" G="0.200617" T="0.145309"/>
      <pos A="0.358642" C="0.15321" G="0.184815" T="0.303333"/>
      <pos A="0.248025" C="0.248025" G="0.295432" T="0.208519"/>
      <pos A="0.21642" C="0.09" G="0.374444" T="0.319136"/>
      <pos A="0.137407" C="0.240123" G="0.137407" T="0.485062"/>
      <pos A="0.248025" C="0.334938" G="0.169012" T="0.248025"/>
      <pos A="0.366543" C="0.248025" G="0.232222" T="0.15321"/>
      <pos A="0.350741" C="0.263827" G="0.21642" T="0.169012"/>
      <pos A="0.374444" C="0.271728" G="0.09" T="0.263827"/>
      <pos A="0.303333" C="0.208519" G="0.192716" T="0.295432"/>
      <pos A="0.295432" C="0.176914" G="0.255926" T="0.271728"/>
      <pos A="0.232222" C="0.21642" G="0.311235" T="0.240123"/>
      <pos A="0.34284" C="0.350741" G="0.137407" T="0.169012"/>
      <pos A="0.208519" C="0.27963" G="0.169012" T="0.34284"/>
      <pos A="0.184815" C="0.137407" G="0.374444" T="0.303333"/>
      <pos A="0.240123" C="0.0741975" G="0.445556" T="0.240123"/>
      <pos A="0.27963" C="0.121605" G="0.327037" T="0.271728"/>
      <pos A="0.21642" C="0.366543" G="0.208519" T="0.208519"/>
      <pos A="0.263827" C="0.287531" G="0.169012" T="0.27963"/>
    </motif>
    <motif db="0" id="M42" alt="O42" length="40" nsites="8" evalue="1.3e-003">
      <pos A="0.113704" C="0.311235" G="0.319136" T="0.255926"/>
      <pos A="0.255926" C="0.34284" G="0.169012" T="0.232222"/>
      <pos A="0.303333" C="0.287531" G="0.311235" T="0.0979012"/>
      <pos A="0.184815" C="0.303333" G="0.145309" T="0.366543"/>
      <pos A="0.184815" C="0.374444" G="0.303333" T="0.137407"/>
      <pos A="0.255926" C="0.311235" G="0.184815" T="0.248025"/>
      <pos A="0.34284" C="0.137407" G="0.129506" T="0.390247"/>
      <pos A="0.303333" C="0.232222" G="0.176914" T="0.287531"/>
      <pos A="0.240123" C="0.255926" G="0.169012" T="0.334938"/>
      <pos A="0.255926" C="0.21642" G="0.327037" T="0.200617"/>
      <pos A="0.287531" C="0.137407" G="0.240123" T="0.334938"/>
      <pos A="0.169012" C="0.334938" G="0.21642" T="0.27963"/>
      <pos A="0.34284" C="0.184815" G="0.200617" T="0.271728"/>
      <pos A="0.263827" C="0.303333" G="0.248025" T="0.184815"/>
      <pos A="0.21642" C="0.161111" G="0.429753" T="0.192716"/>
      <pos A="0.176914" C="0.169012" G="0.366543" T="0.287531"/>
      <pos A="0.200617" C="0.406049" G="0.0979012" T="0.295432"/>
      <pos A="0.295432" C="0.255926" G="0.200617" T="0.248025"/>
      <pos A="0.248025" C="0.224321" G="0.303333" T="0.224321"/>
      <pos A="0.327037" C="0.192716" G="0.358642" T="0.121605"/>
      <pos A="0.334938" C="0.208519" G="0.255926" T="0.200617"/>
      <pos A="0.263827" C="0.327037" G="0.192716" T="0.21642"/>
      <pos A="0.27963" C="0.255926" G="0.113704" T="0.350741"/>
      <pos A="0.358642" C="0.09" G="0.15321" T="0.398148"/>
      <pos A="0.15321" C="0.295432" G="0.303333" T="0.248025"/>
      <pos A="0.334938" C="0.208519" G="0.113704" T="0.34284"/>
      <pos A="0.240123" C="0.350741" G="0.184815" T="0.224321"/>
      <pos A="0.390247" C="0.192716" G="0.208519" T="0.208519"/>
      <pos A="0.176914" C="0.200617" G="0.208519" T="0.413951"/>
      <pos A="0.240123" C="0.27963" G="0.15321" T="0.327037"/>
      <pos A="0.358642" C="0.184815" G="0.263827" T="0.192716"/>
      <pos A="0.327037" C="0.161111" G="0.15321" T="0.358642"/>
      <pos A="0.248025" C="0.137407" G="0.485062" T="0.129506"/>
      <pos A="0.255926" C="0.232222" G="0.319136" T="0.192716"/>
      <pos A="0.224321" C="0.334938" G="0.232222" T="0.208519"/>
      <pos A="0.176914" C="0.295432" G="0.27963" T="0.248025"/>
      <pos A="0.145309" C="0.311235" G="0.271728" T="0.271728"/>
      <pos A="0.350741" C="0.161111" G="0.208519" T="0.27963"/>
      <pos A="0.358642" C="0.34284" G="0.161111" T="0.137407"/>
      <pos A="0.200617" C="0.137407" G="0.248025" T="0.413951"/>
    </motif>
    <motif db="0" id="M43" alt="O43" length="40" nsites="8" evalue="1.3e-003">
      <pos A="0.496914" C="0.00308642" G="0.00308642" T="0.496914"/>
      <pos A="0.00308642" C="0.990741" G="0.00308642" T="0.00308642"/>
      <pos A="0.496914" C="0.496914" G="0.00308642" T="0.00308642"/>
      <pos A="0.496914" C="0.00308642" G="0.00308642" T="0.496914"/>
      <pos A="0.00308642" C="0.00308642" G="0.496914" T="0.496914"/>
      <pos A="0.00308642" C="0.00308642" G="0.496914" T="0.496914"/>
      <pos A="0.496914" C="0.00308642" G="0.496914" T="0.00308642"/>
      <pos A="0.00308642" C="0.00308642" G="0.496914" T="0.496914"/>
      <pos A="0.496914" C="0.00308642" G="0.496914" T="0.00308642"/>
      <pos A="0.496914" C="0.496914" G="0.00308642" T="0.00308642"/>
      <pos A="0.00308642" C="0.990741" G="0.00308642" T="0.00308642"/>
      <pos A="0.990741" C="0.00308642" G="0.00308642" T="0.00308642"/>
      <pos A="0.990741" C="0.00308642" G="0.00308642" T="0.00308642"/>
      <pos A="0.00308642" C="0.00308642" G="0.496914" T="0.496914"/>
      <pos A="0.00308642" C="0.00308642" G="0.990741" T="0.00308642"/>
      <pos A="0.00308642" C="0.496914" G="0.00308642" T="0.496914"/>
      <pos A="0.00308642" C="0.00308642" G="0.00308642" T="0.990741"/>
      <pos A="0.496914" C="0.00308642" G="0.00308642" T="0.496914"/>
      <pos A="0.00308642" C="0.00308642" G="0.496914" T="0.496914"/>
      <pos A="0.496914" C="0.496914" G="0.00308642" T="0.00308642"/>
      <pos A="0.990741" C="0.00308642" G="0.00308642" T="0.00308642"/>
      <pos A="0.496914" C="0.00308642" G="0.496914" T="0.00308642"/>
      <pos A="0.496914" C="0.00308642" G="0.00308642" T="0.496914"/>
      <pos A="0.00308642" C="0.496914" G="0.496914" T="0.00308642"/>
      <pos A="0.00308642" C="0.990741" G="0.00308642" T="0.00308642"/>
      <pos A="0.496914" C="0.00308642" G="0.00308642" T="0.496914"/>
      <pos A="0.00308642" C="0.00308642" G="0.990741" T="0.00308642"/>
      <pos A="0.496914" C="0.496914" G="0.00308642" T="0.00308642"/>
      <pos A="0.496914" C="0.496914" G="0.00308642" T="0.00308642"/>
      <pos A="0.00308642" C="0.990741" G="0.00308642" T="0.00308642"/>
      <pos A="0.00308642" C="0.00308642" G="0.00308642" T="0.990741"/>
      <pos A="0.00308642" C="0.496914" G="0.496914" T="0.00308642"/>
      <pos A="0.00308642" C="0.00308642" G="0.00308642" T="0.990741"/>
      <pos A="0.990741" C="0.00308642" G="0.00308642" T="0.00308642"/>
      <pos A="0.496914" C="0.00308642" G="0.00308642" T="0.496914"/>
      <pos A="0.00308642" C="0.00308642" G="0.496914" T="0.496914"/>
      <pos A="0.00308642" C="0.00308642" G="0.496914" T="0.496914"/>
      <pos A="0.990741" C="0.00308642" G="0.00308642" T="0.00308642"/>
      <pos A="0.496914" C="0.00308642" G="0.00308642" T="0.496914"/>
      <pos A="0.990741" C="0.00308642" G="0.00308642" T="0.00308642"/>
    </motif>
    <motif db="0" id="M44" alt="O44" length="40" nsites="8" evalue="1.3e-003">
      <pos A="0.121605" C="0.390247" G="0.248025" T="0.240123"/>
      <pos A="0.200617" C="0.390247" G="0.263827" T="0.145309"/>
      <pos A="0.15321" C="0.0820988" G="0.406049" T="0.358642"/>
      <pos A="0.255926" C="0.113704" G="0.263827" T="0.366543"/>
      <pos A="0.255926" C="0.15321" G="0.366543" T="0.224321"/>
      <pos A="0.192716" C="0.366543" G="0.327037" T="0.113704"/>
      <pos A="0.327037" C="0.271728" G="0.105802" T="0.295432"/>
      <pos A="0.15321" C="0.263827" G="0.295432" T="0.287531"/>
      <pos A="0.421852" C="0.184815" G="0.121605" T="0.271728"/>
      <pos A="0.429753" C="0.263827" G="0.169012" T="0.137407"/>
      <pos A="0.27963" C="0.169012" G="0.271728" T="0.27963"/>
      <pos A="0.27963" C="0.145309" G="0.263827" T="0.311235"/>
      <pos A="0.240123" C="0.327037" G="0.15321" T="0.27963"/>
      <pos A="0.445556" C="0.113704" G="0.200617" T="0.240123"/>
      <pos A="0.169012" C="0.192716" G="0.311235" T="0.327037"/>
      <pos A="0.21642" C="0.319136" G="0.255926" T="0.208519"/>
      <pos A="0.27963" C="0.374444" G="0.184815" T="0.161111"/>
      <pos A="0.453457" C="0.169012" G="0.129506" T="0.248025"/>
      <pos A="0.145309" C="0.224321" G="0.374444" T="0.255926"/>
      <pos A="0.232222" C="0.295432" G="0.145309" T="0.327037"/>
      <pos A="0.192716" C="0.21642" G="0.255926" T="0.334938"/>
      <pos A="0.145309" C="0.319136" G="0.121605" T="0.413951"/>
      <pos A="0.366543" C="0.192716" G="0.129506" T="0.311235"/>
      <pos A="0.121605" C="0.263827" G="0.334938" T="0.27963"/>
      <pos A="0.263827" C="0.161111" G="0.176914" T="0.398148"/>
      <pos A="0.129506" C="0.240123" G="0.334938" T="0.295432"/>
      <pos A="0.200617" C="0.240123" G="0.27963" T="0.27963"/>
      <pos A="0.366543" C="0.161111" G="0.21642" T="0.255926"/>
      <pos A="0.350741" C="0.271728" G="0.303333" T="0.0741975"/>
      <pos A="0.271728" C="0.287531" G="0.232222" T="0.208519"/>
      <pos A="0.248025" C="0.200617" G="0.311235" T="0.240123"/>
      <pos A="0.327037" C="0.145309" G="0.184815" T="0.34284"/>
      <pos A="0.161111" C="0.34284" G="0.248025" T="0.248025"/>
      <pos A="0.374444" C="0.240123" G="0.200617" T="0.184815"/>
      <pos A="0.311235" C="0.176914" G="0.184815" T="0.327037"/>
      <pos A="0.303333" C="0.169012" G="0.27963" T="0.248025"/>
      <pos A="0.374444" C="0.271728" G="0.184815" T="0.169012"/>
      <pos A="0.248025" C="0.176914" G="0.21642" T="0.358642"/>
      <pos A="0.200617" C="0.358642" G="0.176914" T="0.263827"/>
      <pos A="0.366543" C="0.255926" G="0.192716" T="0.184815"/>
    </motif>
    <motif db="0" id="M46" alt="O46" length="40" nsites="8" evalue="1.3e-003">
      <pos A="0.255926" C="0.311235" G="0.161111" T="0.271728"/>
      <pos A="0.200617" C="0.129506" G="0.287531" T="0.382346"/>
      <pos A="0.145309" C="0.255926" G="0.208519" T="0.390247"/>
      <pos A="0.34284" C="0.271728" G="0.129506" T="0.255926"/>
      <pos A="0.350741" C="0.15321" G="0.319136" T="0.176914"/>
      <pos A="0.311235" C="0.311235" G="0.27963" T="0.0979012"/>
      <pos A="0.453457" C="0.15321" G="0.21642" T="0.176914"/>
      <pos A="0.15321" C="0.224321" G="0.311235" T="0.311235"/>
      <pos A="0.248025" C="0.192716" G="0.287531" T="0.271728"/>
      <pos A="0.0662963" C="0.263827" G="0.358642" T="0.311235"/>
      <pos A="0.311235" C="0.176914" G="0.295432" T="0.21642"/>
      <pos A="0.176914" C="0.295432" G="0.21642" T="0.311235"/>
      <pos A="0.113704" C="0.390247" G="0.255926" T="0.240123"/>
      <pos A="0.255926" C="0.113704" G="0.21642" T="0.413951"/>
      <pos A="0.21642" C="0.271728" G="0.295432" T="0.21642"/>
      <pos A="0.398148" C="0.232222" G="0.129506" T="0.240123"/>
      <pos A="0.303333" C="0.176914" G="0.208519" T="0.311235"/>
      <pos A="0.263827" C="0.311235" G="0.129506" T="0.295432"/>
      <pos A="0.366543" C="0.295432" G="0.105802" T="0.232222"/>
      <pos A="0.421852" C="0.192716" G="0.176914" T="0.208519"/>
      <pos A="0.453457" C="0.287531" G="0.184815" T="0.0741975"/>
      <pos A="0.208519" C="0.137407" G="0.248025" T="0.406049"/>
      <pos A="0.334938" C="0.169012" G="0.303333" T="0.192716"/>
      <pos A="0.121605" C="0.255926" G="0.271728" T="0.350741"/>
      <pos A="0.184815" C="0.334938" G="0.192716" T="0.287531"/>
      <pos A="0.263827" C="0.21642" G="0.145309" T="0.374444"/>
      <pos A="0.303333" C="0.27963" G="0.21642" T="0.200617"/>
      <pos A="0.319136" C="0.350741" G="0.137407" T="0.192716"/>
      <pos A="0.137407" C="0.248025" G="0.271728" T="0.34284"/>
      <pos A="0.319136" C="0.200617" G="0.21642" T="0.263827"/>
      <pos A="0.263827" C="0.129506" G="0.311235" T="0.295432"/>
      <pos A="0.184815" C="0.27963" G="0.287531" T="0.248025"/>
      <pos A="0.390247" C="0.232222" G="0.169012" T="0.208519"/>
      <pos A="0.263827" C="0.240123" G="0.350741" T="0.145309"/>
      <pos A="0.263827" C="0.232222" G="0.232222" T="0.271728"/>
      <pos A="0.303333" C="0.287531" G="0.0979012" T="0.311235"/>
      <pos A="0.208519" C="0.129506" G="0.319136" T="0.34284"/>
      <pos A="0.295432" C="0.382346" G="0.0979012" T="0.224321"/>
      <pos A="0.255926" C="0.303333" G="0.295432" T="0.145309"/>
      <pos A="0.240123" C="0.169012" G="0.311235" T="0.27963"/>
    </motif>
    <motif db="0" id="M47" alt="O47" length="40" nsites="8" evalue="1.3e-003">
      <pos A="0.332304" C="0.332304" G="0.167696" T="0.167696"/>
      <pos A="0.661523" C="0.167696" G="0.167696" T="0.00308642"/>
      <pos A="0.332304" C="0.167696" G="0.496914" T="0.00308642"/>
      <pos A="0.167696" C="0.332304" G="0.167696" T="0.332304"/>
      <pos A="0.167696" C="0.167696" G="0.167696" T="0.496914"/>
      <pos A="0.00308642" C="0.167696" G="0.332304" T="0.496914"/>
      <pos A="0.167696" C="0.332304" G="0.496914" T="0.00308642"/>
      <pos A="0.167696" C="0.332304" G="0.496914" T="0.00308642"/>
      <pos A="0.00308642" C="0.167696" G="0.00308642" T="0.826131"/>
      <pos A="0.00308642" C="0.332304" G="0.496914" T="0.167696"/>
      <pos A="0.167696" C="0.00308642" G="0.496914" T="0.332304"/>
      <pos A="0.00308642" C="0.167696" G="0.496914" T="0.332304"/>
      <pos A="0.167696" C="0.332304" G="0.167696" T="0.332304"/>
      <pos A="0.661523" C="0.167696" G="0.00308642" T="0.167696"/>
      <pos A="0.00308642" C="0.167696" G="0.496914" T="0.332304"/>
      <pos A="0.496914" C="0.167696" G="0.00308642" T="0.332304"/>
      <pos A="0.167696" C="0.00308642" G="0.00308642" T="0.826131"/>
      <pos A="0.167696" C="0.826131" G="0.00308642" T="0.00308642"/>
      <pos A="0.496914" C="0.167696" G="0.00308642" T="0.332304"/>
      <pos A="0.167696" C="0.167696" G="0.332304" T="0.332304"/>
      <pos A="0.496914" C="0.167696" G="0.332304" T="0.00308642"/>
      <pos A="0.00308642" C="0.167696" G="0.167696" T="0.661523"/>
      <pos A="0.00308642" C="0.661523" G="0.167696" T="0.167696"/>
      <pos A="0.332304" C="0.332304" G="0.00308642" T="0.332304"/>
      <pos A="0.167696" C="0.496914" G="0.00308642" T="0.332304"/>
      <pos A="0.332304" C="0.167696" G="0.167696" T="0.332304"/>
      <pos A="0.167696" C="0.661523" G="0.00308642" T="0.167696"/>
      <pos A="0.332304" C="0.00308642" G="0.167696" T="0.496914"/>
      <pos A="0.00308642" C="0.00308642" G="0.661523" T="0.332304"/>
      <pos A="0.496914" C="0.00308642" G="0.00308642" T="0.496914"/>
      <pos A="0.167696" C="0.00308642" G="0.332304" T="0.496914"/>
      <pos A="0.496914" C="0.00308642" G="0.332304" T="0.167696"/>
      <pos A="0.167696" C="0.332304" G="0.332304" T="0.167696"/>
      <pos A="0.00308642" C="0.661523" G="0.167696" T="0.167696"/>
      <pos A="0.332304" C="0.496914" G="0.00308642" T="0.167696"/>
      <pos A="0.00308642" C="0.332304" G="0.496914" T="0.167696"/>
      <pos A="0.496914" C="0.332304" G="0.00308642" T="0.167696"/>
      <pos A="0.167696" C="0.332304" G="0.332304" T="0.167696"/>
      <pos A="0.496914" C="0.00308642" G="0.00308642" T="0.496914"/>
      <pos A="0.167696" C="0.496914" G="0.332304" T="0.00308642"/>
    </motif>
    <motif db="0" id="M48" alt="O48" length="40" nsites="8" evalue="1.3e-003">
      <pos A="0.34284" C="0.240123" G="0.224321" T="0.192716"/>
      <pos A="0.208519" C="0.295432" G="0.287531" T="0.208519"/>
      <pos A="0.184815" C="0.176914" G="0.382346" T="0.255926"/>
      <pos A="0.21642" C="0.366543" G="0.129506" T="0.287531"/>
      <pos A="0.184815" C="0.311235" G="0.303333" T="0.200617"/>
      <pos A="0.398148" C="0.255926" G="0.15321" T="0.192716"/>
      <pos A="0.248025" C="0.15321" G="0.0979012" T="0.500864"/>
      <pos A="0.413951" C="0.113704" G="0.200617" T="0.271728"/>
      <pos A="0.176914" C="0.295432" G="0.295432" T="0.232222"/>
      <pos A="0.121605" C="0.34284" G="0.200617" T="0.334938"/>
      <pos A="0.327037" C="0.121605" G="0.21642" T="0.334938"/>
      <pos A="0.319136" C="0.121605" G="0.358642" T="0.200617"/>
      <pos A="0.240123" C="0.248025" G="0.240123" T="0.271728"/>
      <pos A="0.184815" C="0.311235" G="0.0979012" T="0.406049"/>
      <pos A="0.311235" C="0.319136" G="0.169012" T="0.200617"/>
      <pos A="0.21642" C="0.421852" G="0.208519" T="0.15321"/>
      <pos A="0.327037" C="0.21642" G="0.263827" T="0.192716"/>
      <pos A="0.232222" C="0.319136" G="0.27963" T="0.169012"/>
      <pos A="0.263827" C="0.248025" G="0.192716" T="0.295432"/>
      <pos A="0.161111" C="0.255926" G="0.334938" T="0.248025"/>
      <pos A="0.21642" C="0.350741" G="0.129506" T="0.303333"/>
      <pos A="0.224321" C="0.303333" G="0.161111" T="0.311235"/>
      <pos A="0.287531" C="0.21642" G="0.129506" T="0.366543"/>
      <pos A="0.232222" C="0.232222" G="0.350741" T="0.184815"/>
      <pos A="0.263827" C="0.248025" G="0.21642" T="0.271728"/>
      <pos A="0.263827" C="0.129506" G="0.295432" T="0.311235"/>
      <pos A="0.303333" C="0.200617" G="0.232222" T="0.263827"/>
      <pos A="0.334938" C="0.145309" G="0.200617" T="0.319136"/>
      <pos A="0.0425926" C="0.255926" G="0.461358" T="0.240123"/>
      <pos A="0.287531" C="0.15321" G="0.192716" T="0.366543"/>
      <pos A="0.129506" C="0.350741" G="0.192716" T="0.327037"/>
      <pos A="0.27963" C="0.311235" G="0.176914" T="0.232222"/>
      <pos A="0.382346" C="0.176914" G="0.240123" T="0.200617"/>
      <pos A="0.34284" C="0.09" G="0.295432" T="0.271728"/>
      <pos A="0.366543" C="0.263827" G="0.248025" T="0.121605"/>
      <pos A="0.34284" C="0.224321" G="0.184815" T="0.248025"/>
      <pos A="0.27963" C="0.421852" G="0.208519" T="0.09"/>
      <pos A="0.421852" C="0.240123" G="0.161111" T="0.176914"/>
      <pos A="0.350741" C="0.192716" G="0.232222" T="0.224321"/>
      <pos A="0.184815" C="0.200617" G="0.200617" T="0.413951"/>
    </motif>
    <motif db="0" id="M49" alt="O49" length="40" nsites="8" evalue="1.3e-003">
      <pos A="0.311235" C="0.169012" G="0.295432" T="0.224321"/>
      <pos A="0.319136" C="0.34284" G="0.248025" T="0.09"/>
      <pos A="0.303333" C="0.224321" G="0.271728" T="0.200617"/>
      <pos A="0.295432" C="0.15321" G="0.295432" T="0.255926"/>
      <pos A="0.200617" C="0.240123" G="0.145309" T="0.413951"/>
      <pos A="0.145309" C="0.184815" G="0.287531" T="0.382346"/>
      <pos A="0.200617" C="0.366543" G="0.15321" T="0.27963"/>
      <pos A="0.319136" C="0.334938" G="0.113704" T="0.232222"/>
      <pos A="0.129506" C="0.263827" G="0.263827" T="0.34284"/>
      <pos A="0.350741" C="0.240123" G="0.184815" T="0.224321"/>
      <pos A="0.176914" C="0.105802" G="0.374444" T="0.34284"/>
      <pos A="0.192716" C="0.358642" G="0.358642" T="0.09"/>
      <pos A="0.413951" C="0.21642" G="0.129506" T="0.240123"/>
      <pos A="0.192716" C="0.192716" G="0.327037" T="0.287531"/>
      <pos A="0.184815" C="0.27963" G="0.232222" T="0.303333"/>
      <pos A="0.263827" C="0.208519" G="0.27963" T="0.248025"/>
      <pos A="0.34284" C="0.184815" G="0.224321" T="0.248025"/>
      <pos A="0.240123" C="0.169012" G="0.248025" T="0.34284"/>
      <pos A="0.232222" C="0.421852" G="0.200617" T="0.145309"/>
      <pos A="0.169012" C="0.287531" G="0.248025" T="0.295432"/>
      <pos A="0.208519" C="0.184815" G="0.200617" T="0.406049"/>
      <pos A="0.350741" C="0.184815" G="0.255926" T="0.208519"/>
      <pos A="0.176914" C="0.169012" G="0.248025" T="0.406049"/>
      <pos A="0.319136" C="0.184815" G="0.232222" T="0.263827"/>
      <pos A="0.27963" C="0.184815" G="0.271728" T="0.263827"/>
      <pos A="0.500864" C="0.161111" G="0.15321" T="0.184815"/>
      <pos A="0.382346" C="0.287531" G="0.27963" T="0.0504938"/>
      <pos A="0.366543" C="0.34284" G="0.0820988" T="0.208519"/>
      <pos A="0.358642" C="0.240123" G="0.200617" T="0.200617"/>
      <pos A="0.303333" C="0.176914" G="0.34284" T="0.176914"/>
      <pos A="0.232222" C="0.224321" G="0.21642" T="0.327037"/>
      <pos A="0.129506" C="0.263827" G="0.311235" T="0.295432"/>
      <pos A="0.129506" C="0.176914" G="0.224321" T="0.469259"/>
      <pos A="0.374444" C="0.366543" G="0.09" T="0.169012"/>
      <pos A="0.224321" C="0.327037" G="0.255926" T="0.192716"/>
      <pos A="0.263827" C="0.224321" G="0.129506" T="0.382346"/>
      <pos A="0.184815" C="0.295432" G="0.303333" T="0.21642"/>
      <pos A="0.232222" C="0.287531" G="0.121605" T="0.358642"/>
      <pos A="0.21642" C="0.248025" G="0.319136" T="0.21642"/>
      <pos A="0.358642" C="0.248025" G="0.169012" T="0.224321"/>
    </motif>
    <motif db="0" id="M5" alt="O5" length="40" nsites="8" evalue="1.3e-003">
      <pos A="0.366543" C="0.334938" G="0.200617" T="0.0979012"/>
      <pos A="0.184815" C="0.287531" G="0.311235" T="0.21642"/>
      <pos A="0.271728" C="0.208519" G="0.319136" T="0.200617"/>
      <pos A="0.319136" C="0.0504938" G="0.240123" T="0.390247"/>
      <pos A="0.15321" C="0.34284" G="0.192716" T="0.311235"/>
      <pos A="0.240123" C="0.295432" G="0.113704" T="0.350741"/>
      <pos A="0.27963" C="0.27963" G="0.208519" T="0.232222"/>
      <pos A="0.200617" C="0.224321" G="0.295432" T="0.27963"/>
      <pos A="0.0741975" C="0.263827" G="0.176914" T="0.485062"/>
      <pos A="0.295432" C="0.398148" G="0.200617" T="0.105802"/>
      <pos A="0.271728" C="0.176914" G="0.255926" T="0.295432"/>
      <pos A="0.287531" C="0.169012" G="0.255926" T="0.287531"/>
      <pos A="0.200617" C="0.200617" G="0.311235" T="0.287531"/>
      <pos A="0.271728" C="0.224321" G="0.287531" T="0.21642"/>
      <pos A="0.248025" C="0.248025" G="0.295432" T="0.208519"/>
      <pos A="0.232222" C="0.224321" G="0.271728" T="0.271728"/>
      <pos A="0.240123" C="0.145309" G="0.224321" T="0.390247"/>
      <pos A="0.15321" C="0.398148" G="0.334938" T="0.113704"/>
      <pos A="0.311235" C="0.311235" G="0.113704" T="0.263827"/>
      <pos A="0.311235" C="0.121605" G="0.15321" T="0.413951"/>
      <pos A="0.34284" C="0.319136" G="0.224321" T="0.113704"/>
      <pos A="0.295432" C="0.184815" G="0.176914" T="0.34284"/>
      <pos A="0.398148" C="0.327037" G="0.176914" T="0.0979012"/>
      <pos A="0.350741" C="0.232222" G="0.176914" T="0.240123"/>
      <pos A="0.350741" C="0.0267901" G="0.200617" T="0.421852"/>
      <pos A="0.200617" C="0.303333" G="0.232222" T="0.263827"/>
      <pos A="0.413951" C="0.303333" G="0.121605" T="0.161111"/>
      <pos A="0.311235" C="0.169012" G="0.137407" T="0.382346"/>
      <pos A="0.0504938" C="0.271728" G="0.366543" T="0.311235"/>
      <pos A="0.263827" C="0.319136" G="0.192716" T="0.224321"/>
      <pos A="0.208519" C="0.208519" G="0.169012" T="0.413951"/>
      <pos A="0.255926" C="0.208519" G="0.334938" T="0.200617"/>
      <pos A="0.437654" C="0.200617" G="0.240123" T="0.121605"/>
      <pos A="0.311235" C="0.271728" G="0.248025" T="0.169012"/>
      <pos A="0.169012" C="0.208519" G="0.327037" T="0.295432"/>
      <pos A="0.319136" C="0.145309" G="0.15321" T="0.382346"/>
      <pos A="0.27963" C="0.263827" G="0.21642" T="0.240123"/>
      <pos A="0.224321" C="0.255926" G="0.271728" T="0.248025"/>
      <pos A="0.319136" C="0.303333" G="0.200617" T="0.176914"/>
      <pos A="0.263827" C="0.161111" G="0.366543" T="0.208519"/>
    </motif>
    <motif db="0" id="M50" alt="O50" length="40" nsites="8" evalue="1.3e-003">
      <pos A="0.406049" C="0.21642" G="0.232222" T="0.145309"/>
      <pos A="0.232222" C="0.232222" G="0.137407" T="0.398148"/>
      <pos A="0.224321" C="0.295432" G="0.350741" T="0.129506"/>
      <pos A="0.145309" C="0.200617" G="0.406049" T="0.248025"/>
      <pos A="0.240123" C="0.208519" G="0.169012" T="0.382346"/>
      <pos A="0.34284" C="0.240123" G="0.208519" T="0.208519"/>
      <pos A="0.27963" C="0.248025" G="0.374444" T="0.0979012"/>
      <pos A="0.200617" C="0.21642" G="0.248025" T="0.334938"/>
      <pos A="0.192716" C="0.176914" G="0.382346" T="0.248025"/>
      <pos A="0.492963" C="0.224321" G="0.208519" T="0.0741975"/>
      <pos A="0.184815" C="0.240123" G="0.137407" T="0.437654"/>
      <pos A="0.21642" C="0.303333" G="0.105802" T="0.374444"/>
      <pos A="0.224321" C="0.303333" G="0.224321" T="0.248025"/>
      <pos A="0.224321" C="0.232222" G="0.105802" T="0.437654"/>
      <pos A="0.15321" C="0.224321" G="0.34284" T="0.27963"/>
      <pos A="0.169012" C="0.382346" G="0.224321" T="0.224321"/>
      <pos A="0.255926" C="0.255926" G="0.287531" T="0.200617"/>
      <pos A="0.263827" C="0.27963" G="0.232222" T="0.224321"/>
      <pos A="0.311235" C="0.224321" G="0.287531" T="0.176914"/>
      <pos A="0.311235" C="0.287531" G="0.145309" T="0.255926"/>
      <pos A="0.303333" C="0.295432" G="0.176914" T="0.224321"/>
      <pos A="0.327037" C="0.184815" G="0.248025" T="0.240123"/>
      <pos A="0.350741" C="0.184815" G="0.208519" T="0.255926"/>
      <pos A="0.421852" C="0.0504938" G="0.287531" T="0.240123"/>
      <pos A="0.248025" C="0.255926" G="0.271728" T="0.224321"/>
      <pos A="0.271728" C="0.255926" G="0.184815" T="0.287531"/>
      <pos A="0.176914" C="0.271728" G="0.255926" T="0.295432"/>
      <pos A="0.248025" C="0.208519" G="0.358642" T="0.184815"/>
      <pos A="0.382346" C="0.176914" G="0.192716" T="0.248025"/>
      <pos A="0.327037" C="0.224321" G="0.21642" T="0.232222"/>
      <pos A="0.27963" C="0.303333" G="0.21642" T="0.200617"/>
      <pos A="0.240123" C="0.255926" G="0.15321" T="0.350741"/>
      <pos A="0.161111" C="0.445556" G="0.176914" T="0.21642"/>
      <pos A="0.295432" C="0.232222" G="0.208519" T="0.263827"/>
      <pos A="0.437654" C="0.232222" G="0.21642" T="0.113704"/>
      <pos A="0.169012" C="0.255926" G="0.295432" T="0.27963"/>
      <pos A="0.295432" C="0.105802" G="0.271728" T="0.327037"/>
      <pos A="0.192716" C="0.295432" G="0.192716" T="0.319136"/>
      <pos A="0.303333" C="0.200617" G="0.200617" T="0.295432"/>
      <pos A="0.113704" C="0.27963" G="0.169012" T="0.437654"/>
    </motif>
    <motif db="0" id="M52" alt="O52" length="40" nsites="8" evalue="1.3e-003">
      <pos A="0.00308642" C="0.00308642" G="0.990741" T="0.00308642"/>
      <pos A="0.990741" C="0.00308642" G="0.00308642" T="0.00308642"/>
      <pos A="0.00308642" C="0.00308642" G="0.00308642" T="0.990741"/>
      <pos A="0.00308642" C="0.990741" G="0.00308642" T="0.00308642"/>
      <pos A="0.00308642" C="0.990741" G="0.00308642" T="0.00308642"/>
      <pos A="0.496914" C="0.00308642" G="0.00308642" T="0.496914"/>
      <pos A="0.00308642" C="0.496914" G="0.496914" T="0.00308642"/>
      <pos A="0.00308642" C="0.496914" G="0.00308642" T="0.496914"/>
      <pos A="0.00308642" C="0.00308642" G="0.00308642" T="0.990741"/>
      <pos A="0.00308642" C="0.496914" G="0.496914" T="0.00308642"/>
      <pos A="0.00308642" C="0.00308642" G="0.496914" T="0.496914"/>
      <pos A="0.00308642" C="0.00308642" G="0.990741" T="0.00308642"/>
      <pos A="0.990741" C="0.00308642" G="0.00308642" T="0.00308642"/>
      <pos A="0.990741" C="0.00308642" G="0.00308642" T="0.00308642"/>
      <pos A="0.00308642" C="0.496914" G="0.00308642" T="0.496914"/>
      <pos A="0.496914" C="0.00308642" G="0.496914" T="0.00308642"/>
      <pos A="0.496914" C="0.00308642" G="0.496914" T="0.00308642"/>
      <pos A="0.00308642" C="0.00308642" G="0.990741" T="0.00308642"/>
      <pos A="0.00308642" C="0.990741" G="0.00308642" T="0.00308642"/>
      <pos A="0.496914" C="0.496914" G="0.00308642" T="0.00308642"/>
      <pos A="0.00308642" C="0.496914" G="0.496914" T="0.00308642"/>
      <pos A="0.496914" C="0.00308642" G="0.00308642" T="0.496914"/>
      <pos A="0.00308642" C="0.496914" G="0.00308642" T="0.496914"/>
      <pos A="0.496914" C="0.00308642" G="0.00308642" T="0.496914"/>
      <pos A="0.00308642" C="0.496914" G="0.00308642" T="0.496914"/>
      <pos A="0.496914" C="0.496914" G="0.00308642" T="0.00308642"/>
      <pos A="0.990741" C="0.00308642" G="0.00308642" T="0.00308642"/>
      <pos A="0.00308642" C="0.00308642" G="0.496914" T="0.496914"/>
      <pos A="0.00308642" C="0.00308642" G="0.496914" T="0.496914"/>
      <pos A="0.496914" C="0.00308642" G="0.496914" T="0.00308642"/>
      <pos A="0.496914" C="0.00308642" G="0.496914" T="0.00308642"/>
      <pos A="0.00308642" C="0.496914" G="0.496914" T="0.00308642"/>
      <pos A="0.496914" C="0.496914" G="0.00308642" T="0.00308642"/>
      <pos A="0.00308642" C="0.496914" G="0.496914" T="0.00308642"/>
      <pos A="0.496914" C="0.496914" G="0.00308642" T="0.00308642"/>
      <pos A="0.00308642" C="0.496914" G="0.496914" T="0.00308642"/>
      <pos A="0.00308642" C="0.00308642" G="0.496914" T="0.496914"/>
      <pos A="0.00308642" C="0.496914" G="0.496914" T="0.00308642"/>
      <pos A="0.00308642" C="0.990741" G="0.00308642" T="0.00308642"/>
      <pos A="0.496914" C="0.496914" G="0.00308642" T="0.00308642"/>
    </motif>
    <motif db="0" id="M53" alt="O53" length="40" nsites="8" evalue="1.3e-003">
      <pos A="0.192716" C="0.382346" G="0.287531" T="0.137407"/>
      <pos A="0.21642" C="0.21642" G="0.240123" T="0.327037"/>
      <pos A="0.192716" C="0.184815" G="0.327037" T="0.295432"/>
      <pos A="0.105802" C="0.327037" G="0.240123" T="0.327037"/>
      <pos A="0.145309" C="0.295432" G="0.27963" T="0.27963"/>
      <pos A="0.21642" C="0.21642" G="0.21642" T="0.350741"/>
      <pos A="0.255926" C="0.398148" G="0.0662963" T="0.27963"/>
      <pos A="0.248025" C="0.350741" G="0.232222" T="0.169012"/>
      <pos A="0.200617" C="0.0820988" G="0.382346" T="0.334938"/>
      <pos A="0.255926" C="0.224321" G="0.271728" T="0.248025"/>
      <pos A="0.469259" C="0.161111" G="0.287531" T="0.0820988"/>
      <pos A="0.406049" C="0.21642" G="0.232222" T="0.145309"/>
      <pos A="0.21642" C="0.287531" G="0.255926" T="0.240123"/>
      <pos A="0.382346" C="0.121605" G="0.255926" T="0.240123"/>
      <pos A="0.358642" C="0.129506" G="0.453457" T="0.0583951"/>
      <pos A="0.327037" C="0.240123" G="0.200617" T="0.232222"/>
      <pos A="0.224321" C="0.208519" G="0.15321" T="0.413951"/>
      <pos A="0.184815" C="0.232222" G="0.105802" T="0.47716"/>
      <pos A="0.224321" C="0.248025" G="0.327037" T="0.200617"/>
      <pos A="0.248025" C="0.176914" G="0.224321" T="0.350741"/>
      <pos A="0.192716" C="0.232222" G="0.200617" T="0.374444"/>
      <pos A="0.492963" C="0.334938" G="0.0820988" T="0.09"/>
      <pos A="0.248025" C="0.232222" G="0.208519" T="0.311235"/>
      <pos A="0.240123" C="0.287531" G="0.224321" T="0.248025"/>
      <pos A="0.390247" C="0.200617" G="0.145309" T="0.263827"/>
      <pos A="0.27963" C="0.287531" G="0.15321" T="0.27963"/>
      <pos A="0.319136" C="0.311235" G="0.21642" T="0.15321"/>
      <pos A="0.311235" C="0.113704" G="0.295432" T="0.27963"/>
      <pos A="0.161111" C="0.303333" G="0.248025" T="0.287531"/>
      <pos A="0.21642" C="0.129506" G="0.34284" T="0.311235"/>
      <pos A="0.0979012" C="0.34284" G="0.145309" T="0.413951"/>
      <pos A="0.248025" C="0.161111" G="0.303333" T="0.287531"/>
      <pos A="0.334938" C="0.176914" G="0.208519" T="0.27963"/>
      <pos A="0.311235" C="0.184815" G="0.271728" T="0.232222"/>
      <pos A="0.208519" C="0.413951" G="0.224321" T="0.15321"/>
      <pos A="0.232222" C="0.248025" G="0.105802" T="0.413951"/>
      <pos A="0.287531" C="0.271728" G="0.21642" T="0.224321"/>
      <pos A="0.271728" C="0.27963" G="0.232222" T="0.21642"/>
      <pos A="0.406049" C="0.169012" G="0.248025" T="0.176914"/>
      <pos A="0.224321" C="0.200617" G="0.374444" T="0.200617"/>
    </motif>
    <motif db="0" id="M54" alt="O54" length="40" nsites="8" evalue="1.3e-003">
      <pos A="0.253685" C="0.327391" G="0.371614" T="0.0473096"/>
      <pos A="0.31265" C="0.209462" G="0.297908" T="0.179979"/>
      <pos A="0.194721" C="0.209462" G="0.342132" T="0.253685"/>
      <pos A="0.356873" C="0.179979" G="0.297908" T="0.165239"/>
      <pos A="0.150498" C="0.224203" G="0.268427" T="0.356873"/>
      <pos A="0.209462" C="0.415837" G="0.268427" T="0.106275"/>
      <pos A="0.194721" C="0.371614" G="0.0915328" T="0.342132"/>
      <pos A="0.356873" C="0.44532" G="0.121015" T="0.0767921"/>
      <pos A="0.224203" C="0.209462" G="0.121015" T="0.44532"/>
      <pos A="0.224203" C="0.268427" G="0.401096" T="0.106275"/>
      <pos A="0.356873" C="0.150498" G="0.31265" T="0.179979"/>
      <pos A="0.135756" C="0.297908" G="0.297908" T="0.268427"/>
      <pos A="0.342132" C="0.415837" G="0.0620504" T="0.179979"/>
      <pos A="0.31265" C="0.0473096" G="0.194721" T="0.44532"/>
      <pos A="0.268427" C="0.165239" G="0.150498" T="0.415837"/>
      <pos A="0.179979" C="0.165239" G="0.327391" T="0.327391"/>
      <pos A="0.356873" C="0.121015" G="0.283167" T="0.238944"/>
      <pos A="0.238944" C="0.194721" G="0.253685" T="0.31265"/>
      <pos A="0.165239" C="0.371614" G="0.209462" T="0.253685"/>
      <pos A="0.165239" C="0.430579" G="0.253685" T="0.150498"/>
      <pos A="0.342132" C="0.356873" G="0.150498" T="0.150498"/>
      <pos A="0.430579" C="0.209462" G="0.224203" T="0.135756"/>
      <pos A="0.283167" C="0.253685" G="0.150498" T="0.31265"/>
      <pos A="0.224203" C="0.179979" G="0.386356" T="0.209462"/>
      <pos A="0.283167" C="0.224203" G="0.179979" T="0.31265"/>
      <pos A="0.342132" C="0.194721" G="0.194721" T="0.268427"/>
      <pos A="0.238944" C="0.0620504" G="0.31265" T="0.386356"/>
      <pos A="0.238944" C="0.224203" G="0.253685" T="0.283167"/>
      <pos A="0.135756" C="0.460061" G="0.106275" T="0.297908"/>
      <pos A="0.371614" C="0.209462" G="0.150498" T="0.268427"/>
      <pos A="0.121015" C="0.165239" G="0.342132" T="0.371614"/>
      <pos A="0.238944" C="0.150498" G="0.489543" T="0.121015"/>
      <pos A="0.415837" C="0.327391" G="0.209462" T="0.0473096"/>
      <pos A="0.415837" C="0.150498" G="0.0473096" T="0.386356"/>
      <pos A="0.268427" C="0.238944" G="0.297908" T="0.194721"/>
      <pos A="0.31265" C="0.165239" G="0.179979" T="0.342132"/>
      <pos A="0.209462" C="0.327391" G="0.194721" T="0.268427"/>
      <pos A="0.135756" C="0.31265" G="0.268427" T="0.283167"/>
      <pos A="0.253685" C="0.283167" G="0.253685" T="0.209462"/>
      <pos A="0.356873" C="0.150498" G="0.194721" T="0.297908"/>
    </motif>
    <motif db="0" id="M55" alt="O55" length="40" nsites="8" evalue="1.3e-003">
      <pos A="0.271728" C="0.129506" G="0.311235" T="0.287531"/>
      <pos A="0.271728" C="0.358642" G="0.15321" T="0.21642"/>
      <pos A="0.358642" C="0.192716" G="0.255926" T="0.192716"/>
      <pos A="0.303333" C="0.105802" G="0.232222" T="0.358642"/>
      <pos A="0.34284" C="0.232222" G="0.287531" T="0.137407"/>
      <pos A="0.295432" C="0.27963" G="0.105802" T="0.319136"/>
      <pos A="0.192716" C="0.327037" G="0.358642" T="0.121605"/>
      <pos A="0.176914" C="0.208519" G="0.287531" T="0.327037"/>
      <pos A="0.27963" C="0.232222" G="0.327037" T="0.161111"/>
      <pos A="0.192716" C="0.445556" G="0.105802" T="0.255926"/>
      <pos A="0.287531" C="0.255926" G="0.176914" T="0.27963"/>
      <pos A="0.224321" C="0.232222" G="0.21642" T="0.327037"/>
      <pos A="0.21642" C="0.263827" G="0.295432" T="0.224321"/>
      <pos A="0.255926" C="0.121605" G="0.334938" T="0.287531"/>
      <pos A="0.105802" C="0.303333" G="0.161111" T="0.429753"/>
      <pos A="0.248025" C="0.485062" G="0.145309" T="0.121605"/>
      <pos A="0.27963" C="0.161111" G="0.327037" T="0.232222"/>
      <pos A="0.263827" C="0.232222" G="0.287531" T="0.21642"/>
      <pos A="0.382346" C="0.192716" G="0.09" T="0.334938"/>
      <pos A="0.295432" C="0.09" G="0.287531" T="0.327037"/>
      <pos A="0.255926" C="0.366543" G="0.200617" T="0.176914"/>
      <pos A="0.445556" C="0.137407" G="0.0504938" T="0.366543"/>
      <pos A="0.192716" C="0.287531" G="0.27963" T="0.240123"/>
      <pos A="0.327037" C="0.176914" G="0.295432" T="0.200617"/>
      <pos A="0.161111" C="0.224321" G="0.311235" T="0.303333"/>
      <pos A="0.327037" C="0.200617" G="0.176914" T="0.295432"/>
      <pos A="0.240123" C="0.271728" G="0.161111" T="0.327037"/>
      <pos A="0.295432" C="0.295432" G="0.15321" T="0.255926"/>
      <pos A="0.334938" C="0.21642" G="0.224321" T="0.224321"/>
      <pos A="0.240123" C="0.263827" G="0.271728" T="0.224321"/>
      <pos A="0.327037" C="0.169012" G="0.240123" T="0.263827"/>
      <pos A="0.184815" C="0.248025" G="0.34284" T="0.224321"/>
      <pos A="0.255926" C="0.319136" G="0.0979012" T="0.327037"/>
      <pos A="0.390247" C="0.145309" G="0.21642" T="0.248025"/>
      <pos A="0.176914" C="0.129506" G="0.374444" T="0.319136"/>
      <pos A="0.390247" C="0.295432" G="0.240123" T="0.0741975"/>
      <pos A="0.311235" C="0.15321" G="0.208519" T="0.327037"/>
      <pos A="0.121605" C="0.255926" G="0.295432" T="0.327037"/>
      <pos A="0.184815" C="0.263827" G="0.200617" T="0.350741"/>
      <pos A="0.224321" C="0.334938" G="0.263827" T="0.176914"/>
    </motif>
    <motif db="0" id="M57" alt="O57" length="40" nsites="8" evalue="1.3e-003">
      <pos A="0.62037" C="0.00308642" G="0.25" T="0.126543"/>
      <pos A="0.00308642" C="0.126543" G="0.25" T="0.62037"/>
      <pos A="0.126543" C="0.373457" G="0.25" T="0.25"/>
      <pos A="0.00308642" C="0.743827" G="0.25" T="0.00308642"/>
      <pos A="0.25" C="0.126543" G="0.00308642" T="0.62037"/>
      <pos A="0.00308642" C="0.25" G="0.62037" T="0.126543"/>
      <pos A="0.25" C="0.25" G="0.126543" T="0.373457"/>
      <pos A="0.373457" C="0.00308642" G="0.126543" T="0.496914"/>
      <pos A="0.00308642" C="0.496914" G="0.00308642" T="0.496914"/>
      <pos A="0.126543" C="0.496914" G="0.00308642" T="0.373457"/>
      <pos A="0.00308642" C="0.25" G="0.496914" T="0.25"/>
      <pos A="0.126543" C="0.25" G="0.00308642" T="0.62037"/>
      <pos A="0.25" C="0.126543" G="0.25" T="0.373457"/>
      <pos A="0.00308642" C="0.373457" G="0.25" T="0.373457"/>
      <pos A="0.496914" C="0.126543" G="0.373457" T="0.00308642"/>
      <pos A="0.25" C="0.373457" G="0.373457" T="0.00308642"/>
      <pos A="0.373457" C="0.00308642" G="0.373457" T="0.25"/>
      <pos A="0.00308642" C="0.373457" G="0.373457" T="0.25"/>
      <pos A="0.25" C="0.25" G="0.496914" T="0.00308642"/>
      <pos A="0.373457" C="0.25" G="0.25" T="0.126543"/>
      <pos A="0.373457" C="0.25" G="0.25" T="0.126543"/>
      <pos A="0.25" C="0.25" G="0.25" T="0.25"/>
      <pos A="0.126543" C="0.373457" G="0.373457" T="0.126543"/>
      <pos A="0.25" C="0.25" G="0.496914" T="0.00308642"/>
      <pos A="0.373457" C="0.25" G="0.126543" T="0.25"/>
      <pos A="0.373457" C="0.496914" G="0.00308642" T="0.126543"/>
      <pos A="0.373457" C="0.25" G="0.126543" T="0.25"/>
      <pos A="0.126543" C="0.126543" G="0.126543" T="0.62037"/>
      <pos A="0.25" C="0.126543" G="0.373457" T="0.25"/>
      <pos A="0.25" C="0.126543" G="0.62037" T="0.00308642"/>
      <pos A="0.00308642" C="0.496914" G="0.25" T="0.25"/>
      <pos A="0.496914" C="0.25" G="0.00308642" T="0.25"/>
      <pos A="0.00308642" C="0.25" G="0.373457" T="0.373457"/>
      <pos A="0.126543" C="0.496914" G="0.25" T="0.126543"/>
      <pos A="0.373457" C="0.00308642" G="0.126543" T="0.496914"/>
      <pos A="0.00308642" C="0.126543" G="0.496914" T="0.373457"/>
      <pos A="0.25" C="0.496914" G="0.126543" T="0.126543"/>
      <pos A="0.126543" C="0.496914" G="0.126543" T="0.25"/>
      <pos A="0.496914" C="0.126543" G="0.00308642" T="0.373457"/>
      <pos A="0.00308642" C="0.00308642" G="0.373457" T="0.62037"/>
    </motif>
    <motif db="0" id="M58" alt="O58" length="40" nsites="8" evalue="1.3e-003">
      <pos A="0.0889699" C="0.346618" G="0.260736" T="0.303677"/>
      <pos A="0.38956" C="0.432502" G="0.131911" T="0.0460277"/>
      <pos A="0.647209" C="0.217794" G="0.131911" T="0.00308642"/>
      <pos A="0.0889699" C="0.346618" G="0.217794" T="0.346618"/>
      <pos A="0.131911" C="0.217794" G="0.260736" T="0.38956"/>
      <pos A="0.217794" C="0.432502" G="0.00308642" T="0.346618"/>
      <pos A="0.260736" C="0.217794" G="0.131911" T="0.38956"/>
      <pos A="0.303677" C="0.0889699" G="0.131911" T="0.475443"/>
      <pos A="0.174852" C="0.174852" G="0.38956" T="0.260736"/>
      <pos A="0.303677" C="0.432502" G="0.217794" T="0.0460277"/>
      <pos A="0.561325" C="0.260736" G="0.00308642" T="0.174852"/>
      <pos A="0.217794" C="0.303677" G="0.260736" T="0.217794"/>
      <pos A="0.217794" C="0.00308642" G="0.217794" T="0.561325"/>
      <pos A="0.217794" C="0.260736" G="0.260736" T="0.260736"/>
      <pos A="0.0460277" C="0.604268" G="0.131911" T="0.217794"/>
      <pos A="0.131911" C="0.38956" G="0.303677" T="0.174852"/>
      <pos A="0.38956" C="0.432502" G="0.174852" T="0.00308642"/>
      <pos A="0.260736" C="0.131911" G="0.260736" T="0.346618"/>
      <pos A="0.174852" C="0.303677" G="0.303677" T="0.217794"/>
      <pos A="0.131911" C="0.260736" G="0.0460277" T="0.561325"/>
      <pos A="0.475443" C="0.432502" G="0.00308642" T="0.0889699"/>
      <pos A="0.174852" C="0.432502" G="0.174852" T="0.217794"/>
      <pos A="0.131911" C="0.303677" G="0.0889699" T="0.475443"/>
      <pos A="0.518384" C="0.217794" G="0.131911" T="0.131911"/>
      <pos A="0.776034" C="0.00308642" G="0.0889699" T="0.131911"/>
      <pos A="0.346618" C="0.0460277" G="0.432502" T="0.174852"/>
      <pos A="0.217794" C="0.38956" G="0.260736" T="0.131911"/>
      <pos A="0.303677" C="0.303677" G="0.131911" T="0.260736"/>
      <pos A="0.131911" C="0.174852" G="0.0889699" T="0.604268"/>
      <pos A="0.131911" C="0.475443" G="0.217794" T="0.174852"/>
      <pos A="0.174852" C="0.260736" G="0.131911" T="0.432502"/>
      <pos A="0.174852" C="0.260736" G="0.0889699" T="0.475443"/>
      <pos A="0.0889699" C="0.131911" G="0.475443" T="0.303677"/>
      <pos A="0.174852" C="0.217794" G="0.38956" T="0.217794"/>
      <pos A="0.346618" C="0.260736" G="0.131911" T="0.260736"/>
      <pos A="0.346618" C="0.260736" G="0.260736" T="0.131911"/>
      <pos A="0.346618" C="0.38956" G="0.00308642" T="0.260736"/>
      <pos A="0.346618" C="0.346618" G="0.00308642" T="0.303677"/>
      <pos A="0.131911" C="0.475443" G="0.174852" T="0.217794"/>
      <pos A="0.217794" C="0.346618" G="0.174852" T="0.260736"/>
    </motif>
    <motif db="0" id="M59" alt="O59" length="40" nsites="8" evalue="1.3e-003">
      <pos A="0.200617" C="0.319136" G="0.208519" T="0.271728"/>
      <pos A="0.145309" C="0.263827" G="0.21642" T="0.374444"/>
      <pos A="0.232222" C="0.129506" G="0.461358" T="0.176914"/>
      <pos A="0.208519" C="0.176914" G="0.271728" T="0.34284"/>
      <pos A="0.358642" C="0.208519" G="0.137407" T="0.295432"/>
      <pos A="0.255926" C="0.34284" G="0.240123" T="0.161111"/>
      <pos A="0.200617" C="0.334938" G="0.169012" T="0.295432"/>
      <pos A="0.255926" C="0.240123" G="0.105802" T="0.398148"/>
      <pos A="0.248025" C="0.295432" G="0.319136" T="0.137407"/>
      <pos A="0.311235" C="0.240123" G="0.255926" T="0.192716"/>
      <pos A="0.15321" C="0.105802" G="0.390247" T="0.350741"/>
      <pos A="0.248025" C="0.224321" G="0.271728" T="0.255926"/>
      <pos A="0.334938" C="0.303333" G="0.161111" T="0.200617"/>
      <pos A="0.429753" C="0.350741" G="0.09" T="0.129506"/>
      <pos A="0.169012" C="0.240123" G="0.263827" T="0.327037"/>
      <pos A="0.248025" C="0.161111" G="0.255926" T="0.334938"/>
      <pos A="0.248025" C="0.224321" G="0.327037" T="0.200617"/>
      <pos A="0.406049" C="0.21642" G="0.145309" T="0.232222"/>
      <pos A="0.303333" C="0.27963" G="0.232222" T="0.184815"/>
      <pos A="0.334938" C="0.232222" G="0.161111" T="0.271728"/>
      <pos A="0.176914" C="0.303333" G="0.208519" T="0.311235"/>
      <pos A="0.366543" C="0.0741975" G="0.263827" T="0.295432"/>
      <pos A="0.105802" C="0.208519" G="0.129506" T="0.556173"/>
      <pos A="0.271728" C="0.27963" G="0.208519" T="0.240123"/>
      <pos A="0.145309" C="0.0741975" G="0.445556" T="0.334938"/>
      <pos A="0.248025" C="0.350741" G="0.232222" T="0.169012"/>
      <pos A="0.390247" C="0.121605" G="0.15321" T="0.334938"/>
      <pos A="0.232222" C="0.224321" G="0.240123" T="0.303333"/>
      <pos A="0.437654" C="0.224321" G="0.184815" T="0.15321"/>
      <pos A="0.382346" C="0.271728" G="0.145309" T="0.200617"/>
      <pos A="0.311235" C="0.208519" G="0.263827" T="0.21642"/>
      <pos A="0.319136" C="0.255926" G="0.200617" T="0.224321"/>
      <pos A="0.176914" C="0.374444" G="0.224321" T="0.224321"/>
      <pos A="0.255926" C="0.208519" G="0.319136" T="0.21642"/>
      <pos A="0.200617" C="0.176914" G="0.240123" T="0.382346"/>
      <pos A="0.21642" C="0.240123" G="0.366543" T="0.176914"/>
      <pos A="0.334938" C="0.287531" G="0.176914" T="0.200617"/>
      <pos A="0.295432" C="0.240123" G="0.232222" T="0.232222"/>
      <pos A="0.311235" C="0.34284" G="0.145309" T="0.200617"/>
      <pos A="0.224321" C="0.358642" G="0.129506" T="0.287531"/>
    </motif>
    <motif db="0" id="M6" alt="O6" length="40" nsites="8" evalue="1.3e-003">
      <pos A="0.0790598" C="0.534901" G="0.382953" T="0.00308642"/>
      <pos A="0.534901" C="0.231006" G="0.00308642" T="0.231006"/>
      <pos A="0.00308642" C="0.382953" G="0.534901" T="0.0790598"/>
      <pos A="0.155033" C="0.382953" G="0.231006" T="0.231006"/>
      <pos A="0.00308642" C="0.155033" G="0.534901" T="0.30698"/>
      <pos A="0.0790598" C="0.155033" G="0.458926" T="0.30698"/>
      <pos A="0.30698" C="0.231006" G="0.0790598" T="0.382953"/>
      <pos A="0.0790598" C="0.231006" G="0.458926" T="0.231006"/>
      <pos A="0.0790598" C="0.458926" G="0.0790598" T="0.382953"/>
      <pos A="0.00308642" C="0.30698" G="0.155033" T="0.534901"/>
      <pos A="0.30698" C="0.00308642" G="0.534901" T="0.155033"/>
      <pos A="0.30698" C="0.231006" G="0.458926" T="0.00308642"/>
      <pos A="0.0790598" C="0.382953" G="0.534901" T="0.00308642"/>
      <pos A="0.30698" C="0.231006" G="0.30698" T="0.155033"/>
      <pos A="0.30698" C="0.0790598" G="0.458926" T="0.155033"/>
      <pos A="0.610874" C="0.155033" G="0.155033" T="0.0790598"/>
      <pos A="0.155033" C="0.00308642" G="0.458926" T="0.382953"/>
      <pos A="0.155033" C="0.458926" G="0.30698" T="0.0790598"/>
      <pos A="0.231006" C="0.231006" G="0.155033" T="0.382953"/>
      <pos A="0.155033" C="0.155033" G="0.534901" T="0.155033"/>
      <pos A="0.458926" C="0.155033" G="0.382953" T="0.00308642"/>
      <pos A="0.231006" C="0.610874" G="0.155033" T="0.00308642"/>
      <pos A="0.155033" C="0.534901" G="0.231006" T="0.0790598"/>
      <pos A="0.155033" C="0.0790598" G="0.458926" T="0.30698"/>
      <pos A="0.155033" C="0.231006" G="0.30698" T="0.30698"/>
      <pos A="0.231006" C="0.155033" G="0.30698" T="0.30698"/>
      <pos A="0.231006" C="0.0790598" G="0.30698" T="0.382953"/>
      <pos A="0.30698" C="0.0790598" G="0.458926" T="0.155033"/>
      <pos A="0.155033" C="0.155033" G="0.382953" T="0.30698"/>
      <pos A="0.155033" C="0.458926" G="0.231006" T="0.155033"/>
      <pos A="0.231006" C="0.382953" G="0.0790598" T="0.30698"/>
      <pos A="0.458926" C="0.0790598" G="0.155033" T="0.30698"/>
      <pos A="0.382953" C="0.00308642" G="0.534901" T="0.0790598"/>
      <pos A="0.0790598" C="0.0790598" G="0.458926" T="0.382953"/>
      <pos A="0.231006" C="0.00308642" G="0.155033" T="0.610874"/>
      <pos A="0.231006" C="0.382953" G="0.30698" T="0.0790598"/>
      <pos A="0.610874" C="0.231006" G="0.00308642" T="0.155033"/>
      <pos A="0.155033" C="0.610874" G="0.0790598" T="0.155033"/>
      <pos A="0.458926" C="0.0790598" G="0.0790598" T="0.382953"/>
      <pos A="0.155033" C="0.231006" G="0.534901" T="0.0790598"/>
    </motif>
    <motif db="0" id="M60" alt="O60" length="40" nsites="8" evalue="1.3e-003">
      <pos A="0.00308642" C="0.990741" G="0.00308642" T="0.00308642"/>
      <pos A="0.00308642" C="0.990741" G="0.00308642" T="0.00308642"/>
      <pos A="0.990741" C="0.00308642" G="0.00308642" T="0.00308642"/>
      <pos A="0.00308642" C="0.00308642" G="0.990741" T="0.00308642"/>
      <pos A="0.00308642" C="0.00308642" G="0.00308642" T="0.990741"/>
      <pos A="0.00308642" C="0.990741" G="0.00308642" T="0.00308642"/>
      <pos A="0.00308642" C="0.00308642" G="0.00308642" T="0.990741"/>
      <pos A="0.990741" C="0.00308642" G="0.00308642" T="0.00308642"/>
      <pos A="0.00308642" C="0.00308642" G="0.990741" T="0.00308642"/>
      <pos A="0.990741" C="0.00308642" G="0.00308642" T="0.00308642"/>
      <pos A="0.00308642" C="0.00308642" G="0.990741" T="0.00308642"/>
      <pos A="0.00308642" C="0.00308642" G="0.990741" T="0.00308642"/>
      <pos A="0.00308642" C="0.990741" G="0.00308642" T="0.00308642"/>
      <pos A="0.00308642" C="0.990741" G="0.00308642" T="0.00308642"/>
      <pos A="0.00308642" C="0.990741" G="0.00308642" T="0.00308642"/>
      <pos A="0.00308642" C="0.00308642" G="0.00308642" T="0.990741"/>
      <pos A="0.00308642" C="0.00308642" G="0.00308642" T="0.990741"/>
      <pos A="0.00308642" C="0.00308642" G="0.990741" T="0.00308642"/>
      <pos A="0.00308642" C="0.00308642" G="0.990741" T="0.00308642"/>
      <pos A="0.00308642" C="0.00308642" G="0.990741" T="0.00308642"/>
      <pos A="0.990741" C="0.00308642" G="0.00308642" T="0.00308642"/>
      <pos A="0.00308642" C="0.00308642" G="0.00308642" T="0.990741"/>
      <pos A="0.990741" C="0.00308642" G="0.00308642" T="0.00308642"/>
      <pos A="0.00308642" C="0.00308642" G="0.990741" T="0.00308642"/>
      <pos A="0.00308642" C="0.990741" G="0.00308642" T="0.00308642"/>
      <pos A="0.990741" C="0.00308642" G="0.00308642" T="0.00308642"/>
      <pos A="0.00308642" C="0.00308642" G="0.990741" T="0.00308642"/>
      <pos A="0.990741" C="0.00308642" G="0.00308642" T="0.00308642"/>
      <pos A="0.00308642" C="0.00308642" G="0.990741" T="0.00308642"/>
      <pos A="0.00308642" C="0.990741" G="0.00308642" T="0.00308642"/>
      <pos A="0.00308642" C="0.990741" G="0.00308642" T="0.00308642"/>
      <pos A="0.00308642" C="0.990741" G="0.00308642" T="0.00308642"/>
      <pos A="0.990741" C="0.00308642" G="0.00308642" T="0.00308642"/>
      <pos A="0.00308642" C="0.00308642" G="0.990741" T="0.00308642"/>
      <pos A="0.00308642" C="0.990741" G="0.00308642" T="0.00308642"/>
      <pos A="0.990741" C="0.00308642" G="0.00308642" T="0.00308642"/>
      <pos A="0.00308642" C="0.00308642" G="0.990741" T="0.00308642"/>
      <pos A="0.00308642" C="0.00308642" G="0.990741" T="0.00308642"/>
      <pos A="0.990741" C="0.00308642" G="0.00308642" T="0.00308642"/>
      <pos A="0.990741" C="0.00308642" G="0.00308642" T="0.00308642"/>
    </motif>
    <motif db="0" id="M61" alt="O61" length="40" nsites="8" evalue="1.3e-003">
      <pos A="0.159666" C="0.268067" G="0.292156" T="0.280112"/>
      <pos A="0.268067" C="0.316245" G="0.099443" T="0.316245"/>
      <pos A="0.207844" C="0.207844" G="0.256023" T="0.328289"/>
      <pos A="0.400557" C="0.183755" G="0.171711" T="0.243977"/>
      <pos A="0.219888" C="0.43669" G="0.280112" T="0.0633096"/>
      <pos A="0.400557" C="0.207844" G="0.243977" T="0.147621"/>
      <pos A="0.1958" C="0.280112" G="0.280112" T="0.243977"/>
      <pos A="0.268067" C="0.256023" G="0.207844" T="0.268067"/>
      <pos A="0.316245" C="0.207844" G="0.183755" T="0.292156"/>
      <pos A="0.376468" C="0.135576" G="0.292156" T="0.1958"/>
      <pos A="0.328289" C="0.219888" G="0.111487" T="0.340334"/>
      <pos A="0.268067" C="0.135576" G="0.1958" T="0.400557"/>
      <pos A="0.243977" C="0.231933" G="0.3042" T="0.219888"/>
      <pos A="0.123532" C="0.219888" G="0.219888" T="0.43669"/>
      <pos A="0.43669" C="0.268067" G="0.135576" T="0.159666"/>
      <pos A="0.316245" C="0.256023" G="0.111487" T="0.316245"/>
      <pos A="0.3042" C="0.243977" G="0.280112" T="0.171711"/>
      <pos A="0.171711" C="0.364424" G="0.292156" T="0.171711"/>
      <pos A="0.0633096" C="0.316245" G="0.352379" T="0.268067"/>
      <pos A="0.111487" C="0.43669" G="0.147621" T="0.3042"/>
      <pos A="0.123532" C="0.159666" G="0.376468" T="0.340334"/>
      <pos A="0.171711" C="0.147621" G="0.099443" T="0.581226"/>
      <pos A="0.207844" C="0.400557" G="0.243977" T="0.147621"/>
      <pos A="0.207844" C="0.219888" G="0.183755" T="0.388513"/>
      <pos A="0.292156" C="0.159666" G="0.328289" T="0.219888"/>
      <pos A="0.243977" C="0.183755" G="0.352379" T="0.219888"/>
      <pos A="0.231933" C="0.256023" G="0.207844" T="0.3042"/>
      <pos A="0.412601" C="0.256023" G="0.147621" T="0.183755"/>
      <pos A="0.3042" C="0.352379" G="0.231933" T="0.111487"/>
      <pos A="0.376468" C="0.1958" G="0.1958" T="0.231933"/>
      <pos A="0.340334" C="0.231933" G="0.159666" T="0.268067"/>
      <pos A="0.316245" C="0.183755" G="0.183755" T="0.316245"/>
      <pos A="0.364424" C="0.388513" G="0.135576" T="0.111487"/>
      <pos A="0.171711" C="0.340334" G="0.159666" T="0.328289"/>
      <pos A="0.400557" C="0.256023" G="0.243977" T="0.099443"/>
      <pos A="0.256023" C="0.3042" G="0.231933" T="0.207844"/>
      <pos A="0.3042" C="0.0512642" G="0.219888" T="0.424646"/>
      <pos A="0.424646" C="0.111487" G="0.292156" T="0.171711"/>
      <pos A="0.340334" C="0.207844" G="0.243977" T="0.207844"/>
      <pos A="0.256023" C="0.268067" G="0.159666" T="0.316245"/>
    </motif>
    <motif db="0" id="M62" alt="O62" length="40" nsites="8" evalue="1.3e-003">
      <pos A="0.301982" C="0.0940543" G="0.262996" T="0.340968"/>
      <pos A="0.25" C="0.0550686" G="0.379955" T="0.314977"/>
      <pos A="0.25" C="0.159032" G="0.327972" T="0.262996"/>
      <pos A="0.25" C="0.262996" G="0.314977" T="0.172028"/>
      <pos A="0.224009" C="0.0420731" G="0.353963" T="0.379955"/>
      <pos A="0.10705" C="0.262996" G="0.444931" T="0.185023"/>
      <pos A="0.405946" C="0.198018" G="0.120045" T="0.275991"/>
      <pos A="0.185023" C="0.418941" G="0.0550686" T="0.340968"/>
      <pos A="0.340968" C="0.301982" G="0.10705" T="0.25"/>
      <pos A="0.340968" C="0.172028" G="0.340968" T="0.146037"/>
      <pos A="0.120045" C="0.224009" G="0.418941" T="0.237004"/>
      <pos A="0.327972" C="0.262996" G="0.159032" T="0.25"/>
      <pos A="0.379955" C="0.224009" G="0.146037" T="0.25"/>
      <pos A="0.314977" C="0.224009" G="0.327972" T="0.133041"/>
      <pos A="0.301982" C="0.314977" G="0.0680632" T="0.314977"/>
      <pos A="0.237004" C="0.314977" G="0.0810588" T="0.366959"/>
      <pos A="0.0290775" C="0.39295" G="0.211013" T="0.366959"/>
      <pos A="0.237004" C="0.172028" G="0.275991" T="0.314977"/>
      <pos A="0.146037" C="0.25" G="0.379955" T="0.224009"/>
      <pos A="0.431937" C="0.0550686" G="0.327972" T="0.185023"/>
      <pos A="0.353963" C="0.172028" G="0.262996" T="0.211013"/>
      <pos A="0.211013" C="0.353963" G="0.314977" T="0.120045"/>
      <pos A="0.353963" C="0.10705" G="0.172028" T="0.366959"/>
      <pos A="0.275991" C="0.198018" G="0.133041" T="0.39295"/>
      <pos A="0.275991" C="0.237004" G="0.172028" T="0.314977"/>
      <pos A="0.133041" C="0.379955" G="0.275991" T="0.211013"/>
      <pos A="0.262996" C="0.237004" G="0.133041" T="0.366959"/>
      <pos A="0.172028" C="0.275991" G="0.288987" T="0.262996"/>
      <pos A="0.314977" C="0.198018" G="0.314977" T="0.172028"/>
      <pos A="0.185023" C="0.198018" G="0.340968" T="0.275991"/>
      <pos A="0.39295" C="0.237004" G="0.224009" T="0.146037"/>
      <pos A="0.340968" C="0.327972" G="0.0810588" T="0.25"/>
      <pos A="0.133041" C="0.379955" G="0.0810588" T="0.405946"/>
      <pos A="0.366959" C="0.25" G="0.237004" T="0.146037"/>
      <pos A="0.198018" C="0.0810588" G="0.25" T="0.470922"/>
      <pos A="0.483918" C="0.0550686" G="0.340968" T="0.120045"/>
      <pos A="0.185023" C="0.314977" G="0.301982" T="0.198018"/>
      <pos A="0.39295" C="0.211013" G="0.198018" T="0.198018"/>
      <pos A="0.301982" C="0.198018" G="0.146037" T="0.353963"/>
      <pos A="0.39295" C="0.146037" G="0.314977" T="0.146037"/>
    </motif>
    <motif db="0" id="M63" alt="O63" length="40" nsites="8" evalue="1.3e-003">
      <pos A="0.112826" C="0.222565" G="0.442043" T="0.222565"/>
      <pos A="0.661523" C="0.112826" G="0.112826" T="0.112826"/>
      <pos A="0.881001" C="0.112826" G="0.00308642" T="0.00308642"/>
      <pos A="0.332304" C="0.112826" G="0.442043" T="0.112826"/>
      <pos A="0.661523" C="0.112826" G="0.00308642" T="0.222565"/>
      <pos A="0.112826" C="0.00308642" G="0.551784" T="0.332304"/>
      <pos A="0.112826" C="0.112826" G="0.222565" T="0.551784"/>
      <pos A="0.00308642" C="0.661523" G="0.112826" T="0.222565"/>
      <pos A="0.661523" C="0.112826" G="0.222565" T="0.00308642"/>
      <pos A="0.112826" C="0.00308642" G="0.442043" T="0.442043"/>
      <pos A="0.112826" C="0.222565" G="0.222565" T="0.442043"/>
      <pos A="0.222565" C="0.00308642" G="0.00308642" T="0.771262"/>
      <pos A="0.551784" C="0.112826" G="0.112826" T="0.222565"/>
      <pos A="0.771262" C="0.112826" G="0.00308642" T="0.112826"/>
      <pos A="0.332304" C="0.332304" G="0.00308642" T="0.332304"/>
      <pos A="0.551784" C="0.332304" G="0.112826" T="0.00308642"/>
      <pos A="0.222565" C="0.112826" G="0.112826" T="0.551784"/>
      <pos A="0.222565" C="0.00308642" G="0.332304" T="0.442043"/>
      <pos A="0.442043" C="0.112826" G="0.442043" T="0.00308642"/>
      <pos A="0.112826" C="0.332304" G="0.222565" T="0.332304"/>
      <pos A="0.442043" C="0.332304" G="0.222565" T="0.00308642"/>
      <pos A="0.222565" C="0.00308642" G="0.222565" T="0.551784"/>
      <pos A="0.112826" C="0.551784" G="0.112826" T="0.222565"/>
      <pos A="0.551784" C="0.112826" G="0.00308642" T="0.332304"/>
      <pos A="0.332304" C="0.442043" G="0.00308642" T="0.222565"/>
      <pos A="0.442043" C="0.442043" G="0.00308642" T="0.112826"/>
      <pos A="0.112826" C="0.442043" G="0.112826" T="0.332304"/>
      <pos A="0.332304" C="0.112826" G="0.222565" T="0.332304"/>
      <pos A="0.222565" C="0.112826" G="0.442043" T="0.222565"/>
      <pos A="0.442043" C="0.222565" G="0.222565" T="0.112826"/>
      <pos A="0.112826" C="0.442043" G="0.222565" T="0.222565"/>
      <pos A="0.442043" C="0.332304" G="0.00308642" T="0.222565"/>
      <pos A="0.00308642" C="0.442043" G="0.442043" T="0.112826"/>
      <pos A="0.551784" C="0.112826" G="0.00308642" T="0.332304"/>
      <pos A="0.332304" C="0.332304" G="0.222565" T="0.112826"/>
      <pos A="0.442043" C="0.00308642" G="0.332304" T="0.222565"/>
      <pos A="0.00308642" C="0.112826" G="0.442043" T="0.442043"/>
      <pos A="0.112826" C="0.332304" G="0.442043" T="0.112826"/>
      <pos A="0.332304" C="0.332304" G="0.222565" T="0.112826"/>
      <pos A="0.222565" C="0.222565" G="0.00308642" T="0.551784"/>
    </motif>
    <motif db="0" id="M64" alt="O64" length="40" nsites="8" evalue="1.3e-003">
      <pos A="0.00308642" C="0.398148" G="0.398148" T="0.200617"/>
      <pos A="0.200617" C="0.79321" G="0.00308642" T="0.00308642"/>
      <pos A="0.00308642" C="0.79321" G="0.00308642" T="0.200617"/>
      <pos A="0.79321" C="0.00308642" G="0.00308642" T="0.200617"/>
      <pos A="0.398148" C="0.200617" G="0.200617" T="0.200617"/>
      <pos A="0.200617" C="0.398148" G="0.00308642" T="0.398148"/>
      <pos A="0.00308642" C="0.00308642" G="0.200617" T="0.79321"/>
      <pos A="0.398148" C="0.00308642" G="0.00308642" T="0.595679"/>
      <pos A="0.00308642" C="0.200617" G="0.595679" T="0.200617"/>
      <pos A="0.200617" C="0.398148" G="0.398148" T="0.00308642"/>
      <pos A="0.00308642" C="0.398148" G="0.200617" T="0.398148"/>
      <pos A="0.200617" C="0.200617" G="0.398148" T="0.200617"/>
      <pos A="0.200617" C="0.398148" G="0.398148" T="0.00308642"/>
      <pos A="0.200617" C="0.00308642" G="0.595679" T="0.200617"/>
      <pos A="0.200617" C="0.200617" G="0.00308642" T="0.595679"/>
      <pos A="0.200617" C="0.398148" G="0.200617" T="0.200617"/>
      <pos A="0.00308642" C="0.200617" G="0.398148" T="0.398148"/>
      <pos A="0.595679" C="0.200617" G="0.00308642" T="0.200617"/>
      <pos A="0.00308642" C="0.398148" G="0.595679" T="0.00308642"/>
      <pos A="0.990741" C="0.00308642" G="0.00308642" T="0.00308642"/>
      <pos A="0.398148" C="0.00308642" G="0.398148" T="0.200617"/>
      <pos A="0.200617" C="0.398148" G="0.398148" T="0.00308642"/>
      <pos A="0.200617" C="0.00308642" G="0.00308642" T="0.79321"/>
      <pos A="0.00308642" C="0.398148" G="0.200617" T="0.398148"/>
      <pos A="0.200617" C="0.00308642" G="0.00308642" T="0.79321"/>
      <pos A="0.00308642" C="0.00308642" G="0.398148" T="0.595679"/>
      <pos A="0.595679" C="0.200617" G="0.00308642" T="0.200617"/>
      <pos A="0.79321" C="0.00308642" G="0.200617" T="0.00308642"/>
      <pos A="0.79321" C="0.200617" G="0.00308642" T="0.00308642"/>
      <pos A="0.00308642" C="0.398148" G="0.595679" T="0.00308642"/>
      <pos A="0.200617" C="0.200617" G="0.398148" T="0.200617"/>
      <pos A="0.200617" C="0.200617" G="0.398148" T="0.200617"/>
      <pos A="0.200617" C="0.398148" G="0.200617" T="0.200617"/>
      <pos A="0.79321" C="0.00308642" G="0.200617" T="0.00308642"/>
      <pos A="0.200617" C="0.00308642" G="0.398148" T="0.398148"/>
      <pos A="0.00308642" C="0.398148" G="0.595679" T="0.00308642"/>
      <pos A="0.200617" C="0.398148" G="0.00308642" T="0.398148"/>
      <pos A="0.00308642" C="0.200617" G="0.00308642" T="0.79321"/>
      <pos A="0.200617" C="0.79321" G="0.00308642" T="0.00308642"/>
      <pos A="0.595679" C="0.00308642" G="0.00308642" T="0.398148"/>
    </motif>
    <motif db="0" id="M66" alt="O66" length="40" nsites="8" evalue="1.3e-003">
      <pos A="0.00308642" C="0.990741" G="0.00308642" T="0.00308642"/>
      <pos A="0.00308642" C="0.990741" G="0.00308642" T="0.00308642"/>
      <pos A="0.00308642" C="0.00308642" G="0.00308642" T="0.990741"/>
      <pos A="0.00308642" C="0.990741" G="0.00308642" T="0.00308642"/>
      <pos A="0.990741" C="0.00308642" G="0.00308642" T="0.00308642"/>
      <pos A="0.00308642" C="0.00308642" G="0.990741" T="0.00308642"/>
      <pos A="0.990741" C="0.00308642" G="0.00308642" T="0.00308642"/>
      <pos A="0.00308642" C="0.00308642" G="0.990741" T="0.00308642"/>
      <pos A="0.00308642" C="0.990741" G="0.00308642" T="0.00308642"/>
      <pos A="0.990741" C="0.00308642" G="0.00308642" T="0.00308642"/>
      <pos A="0.00308642" C="0.00308642" G="0.990741" T="0.00308642"/>
      <pos A="0.00308642" C="0.00308642" G="0.00308642" T="0.990741"/>
      <pos A="0.00308642" C="0.990741" G="0.00308642" T="0.00308642"/>
      <pos A="0.00308642" C="0.990741" G="0.00308642" T="0.00308642"/>
      <pos A="0.00308642" C="0.00308642" G="0.00308642" T="0.990741"/>
      <pos A="0.00308642" C="0.00308642" G="0.990741" T="0.00308642"/>
      <pos A="0.990741" C="0.00308642" G="0.00308642" T="0.00308642"/>
      <pos A="0.00308642" C="0.00308642" G="0.00308642" T="0.990741"/>
      <pos A="0.00308642" C="0.990741" G="0.00308642" T="0.00308642"/>
      <pos A="0.00308642" C="0.990741" G="0.00308642" T="0.00308642"/>
      <pos A="0.00308642" C="0.00308642" G="0.00308642" T="0.990741"/>
      <pos A="0.00308642" C="0.990741" G="0.00308642" T="0.00308642"/>
      <pos A="0.00308642" C="0.00308642" G="0.00308642" T="0.990741"/>
      <pos A="0.00308642" C="0.00308642" G="0.00308642" T="0.990741"/>
      <pos A="0.00308642" C="0.990741" G="0.00308642" T="0.00308642"/>
      <pos A="0.00308642" C="0.00308642" G="0.00308642" T="0.990741"/>
      <pos A="0.00308642" C="0.00308642" G="0.990741" T="0.00308642"/>
      <pos A="0.990741" C="0.00308642" G="0.00308642" T="0.00308642"/>
      <pos A="0.990741" C="0.00308642" G="0.00308642" T="0.00308642"/>
      <pos A="0.00308642" C="0.990741" G="0.00308642" T="0.00308642"/>
      <pos A="0.990741" C="0.00308642" G="0.00308642" T="0.00308642"/>
      <pos A="0.00308642" C="0.00308642" G="0.990741" T="0.00308642"/>
      <pos A="0.00308642" C="0.00308642" G="0.990741" T="0.00308642"/>
      <pos A="0.00308642" C="0.990741" G="0.00308642" T="0.00308642"/>
      <pos A="0.990741" C="0.00308642" G="0.00308642" T="0.00308642"/>
      <pos A="0.00308642" C="0.00308642" G="0.990741" T="0.00308642"/>
      <pos A="0.00308642" C="0.00308642" G="0.00308642" T="0.990741"/>
      <pos A="0.00308642" C="0.990741" G="0.00308642" T="0.00308642"/>
      <pos A="0.00308642" C="0.00308642" G="0.00308642" T="0.990741"/>
      <pos A="0.00308642" C="0.990741" G="0.00308642" T="0.00308642"/>
    </motif>
    <motif db="0" id="M67" alt="O67" length="40" nsites="8" evalue="1.3e-003">
      <pos A="0.0979012" C="0.295432" G="0.192716" T="0.413951"/>
      <pos A="0.374444" C="0.334938" G="0.169012" T="0.121605"/>
      <pos A="0.334938" C="0.240123" G="0.287531" T="0.137407"/>
      <pos A="0.192716" C="0.248025" G="0.208519" T="0.350741"/>
      <pos A="0.232222" C="0.319136" G="0.287531" T="0.161111"/>
      <pos A="0.334938" C="0.208519" G="0.15321" T="0.303333"/>
      <pos A="0.295432" C="0.0979012" G="0.327037" T="0.27963"/>
      <pos A="0.224321" C="0.161111" G="0.224321" T="0.390247"/>
      <pos A="0.15321" C="0.176914" G="0.445556" T="0.224321"/>
      <pos A="0.232222" C="0.461358" G="0.176914" T="0.129506"/>
      <pos A="0.184815" C="0.240123" G="0.21642" T="0.358642"/>
      <pos A="0.255926" C="0.192716" G="0.334938" T="0.21642"/>
      <pos A="0.366543" C="0.176914" G="0.271728" T="0.184815"/>
      <pos A="0.200617" C="0.240123" G="0.263827" T="0.295432"/>
      <pos A="0.240123" C="0.224321" G="0.169012" T="0.366543"/>
      <pos A="0.295432" C="0.176914" G="0.113704" T="0.413951"/>
      <pos A="0.09" C="0.232222" G="0.255926" T="0.421852"/>
      <pos A="0.240123" C="0.295432" G="0.255926" T="0.208519"/>
      <pos A="0.271728" C="0.21642" G="0.200617" T="0.311235"/>
      <pos A="0.358642" C="0.208519" G="0.240123" T="0.192716"/>
      <pos A="0.34284" C="0.224321" G="0.248025" T="0.184815"/>
      <pos A="0.311235" C="0.271728" G="0.208519" T="0.208519"/>
      <pos A="0.192716" C="0.453457" G="0.137407" T="0.21642"/>
      <pos A="0.374444" C="0.271728" G="0.0741975" T="0.27963"/>
      <pos A="0.319136" C="0.248025" G="0.21642" T="0.21642"/>
      <pos A="0.287531" C="0.303333" G="0.129506" T="0.27963"/>
      <pos A="0.303333" C="0.129506" G="0.240123" T="0.327037"/>
      <pos A="0.224321" C="0.358642" G="0.295432" T="0.121605"/>
      <pos A="0.27963" C="0.295432" G="0.21642" T="0.208519"/>
      <pos A="0.27963" C="0.145309" G="0.311235" T="0.263827"/>
      <pos A="0.09" C="0.240123" G="0.192716" T="0.47716"/>
      <pos A="0.398148" C="0.255926" G="0.169012" T="0.176914"/>
      <pos A="0.200617" C="0.184815" G="0.21642" T="0.398148"/>
      <pos A="0.350741" C="0.0741975" G="0.406049" T="0.169012"/>
      <pos A="0.21642" C="0.240123" G="0.184815" T="0.358642"/>
      <pos A="0.232222" C="0.161111" G="0.248025" T="0.358642"/>
      <pos A="0.287531" C="0.208519" G="0.184815" T="0.319136"/>
      <pos A="0.161111" C="0.421852" G="0.295432" T="0.121605"/>
      <pos A="0.303333" C="0.263827" G="0.184815" T="0.248025"/>
      <pos A="0.240123" C="0.255926" G="0.263827" T="0.240123"/>
    </motif>
    <motif db="0" id="M69" alt="O69" length="40" nsites="8" evalue="1.3e-003">
      <pos A="0.00308642" C="0.14418" G="0.14418" T="0.708554"/>
      <pos A="0.426366" C="0.14418" G="0.14418" T="0.285273"/>
      <pos A="0.14418" C="0.00308642" G="0.426366" T="0.426366"/>
      <pos A="0.14418" C="0.00308642" G="0.285273" T="0.567461"/>
      <pos A="0.00308642" C="0.285273" G="0.567461" T="0.14418"/>
      <pos A="0.00308642" C="0.14418" G="0.567461" T="0.285273"/>
      <pos A="0.14418" C="0.14418" G="0.426366" T="0.285273"/>
      <pos A="0.14418" C="0.426366" G="0.285273" T="0.14418"/>
      <pos A="0.14418" C="0.00308642" G="0.14418" T="0.708554"/>
      <pos A="0.00308642" C="0.00308642" G="0.426366" T="0.567461"/>
      <pos A="0.285273" C="0.285273" G="0.14418" T="0.285273"/>
      <pos A="0.285273" C="0.426366" G="0.00308642" T="0.285273"/>
      <pos A="0.285273" C="0.285273" G="0.426366" T="0.00308642"/>
      <pos A="0.426366" C="0.567461" G="0.00308642" T="0.00308642"/>
      <pos A="0.00308642" C="0.14418" G="0.14418" T="0.708554"/>
      <pos A="0.285273" C="0.14418" G="0.14418" T="0.426366"/>
      <pos A="0.00308642" C="0.285273" G="0.708554" T="0.00308642"/>
      <pos A="0.14418" C="0.00308642" G="0.285273" T="0.567461"/>
      <pos A="0.285273" C="0.14418" G="0.14418" T="0.426366"/>
      <pos A="0.00308642" C="0.14418" G="0.708554" T="0.14418"/>
      <pos A="0.285273" C="0.426366" G="0.00308642" T="0.285273"/>
      <pos A="0.708554" C="0.00308642" G="0.285273" T="0.00308642"/>
      <pos A="0.285273" C="0.285273" G="0.285273" T="0.14418"/>
      <pos A="0.708554" C="0.14418" G="0.00308642" T="0.14418"/>
      <pos A="0.00308642" C="0.14418" G="0.285273" T="0.567461"/>
      <pos A="0.285273" C="0.285273" G="0.00308642" T="0.426366"/>
      <pos A="0.14418" C="0.14418" G="0.708554" T="0.00308642"/>
      <pos A="0.567461" C="0.285273" G="0.14418" T="0.00308642"/>
      <pos A="0.285273" C="0.14418" G="0.14418" T="0.426366"/>
      <pos A="0.14418" C="0.14418" G="0.285273" T="0.426366"/>
      <pos A="0.00308642" C="0.00308642" G="0.426366" T="0.567461"/>
      <pos A="0.285273" C="0.14418" G="0.14418" T="0.426366"/>
      <pos A="0.426366" C="0.00308642" G="0.567461" T="0.00308642"/>
      <pos A="0.285273" C="0.426366" G="0.00308642" T="0.285273"/>
      <pos A="0.14418" C="0.426366" G="0.285273" T="0.14418"/>
      <pos A="0.426366" C="0.285273" G="0.285273" T="0.00308642"/>
      <pos A="0.708554" C="0.00308642" G="0.00308642" T="0.285273"/>
      <pos A="0.00308642" C="0.567461" G="0.426366" T="0.00308642"/>
      <pos A="0.285273" C="0.00308642" G="0.285273" T="0.426366"/>
      <pos A="0.708554" C="0.00308642" G="0.14418" T="0.14418"/>
    </motif>
    <motif db="0" id="M71" alt="O71" length="40" nsites="8" evalue="1.3e-003">
      <pos A="0.287531" C="0.224321" G="0.319136" T="0.169012"/>
      <pos A="0.248025" C="0.161111" G="0.390247" T="0.200617"/>
      <pos A="0.327037" C="0.0425926" G="0.240123" T="0.390247"/>
      <pos A="0.248025" C="0.287531" G="0.137407" T="0.327037"/>
      <pos A="0.129506" C="0.390247" G="0.208519" T="0.271728"/>
      <pos A="0.208519" C="0.469259" G="0.145309" T="0.176914"/>
      <pos A="0.224321" C="0.15321" G="0.334938" T="0.287531"/>
      <pos A="0.248025" C="0.200617" G="0.240123" T="0.311235"/>
      <pos A="0.350741" C="0.263827" G="0.287531" T="0.0979012"/>
      <pos A="0.15321" C="0.0504938" G="0.303333" T="0.492963"/>
      <pos A="0.248025" C="0.224321" G="0.303333" T="0.224321"/>
      <pos A="0.161111" C="0.224321" G="0.240123" T="0.374444"/>
      <pos A="0.374444" C="0.240123" G="0.176914" T="0.208519"/>
      <pos A="0.374444" C="0.200617" G="0.184815" T="0.240123"/>
      <pos A="0.327037" C="0.255926" G="0.184815" T="0.232222"/>
      <pos A="0.34284" C="0.334938" G="0.0820988" T="0.240123"/>
      <pos A="0.374444" C="0.21642" G="0.271728" T="0.137407"/>
      <pos A="0.311235" C="0.169012" G="0.303333" T="0.21642"/>
      <pos A="0.232222" C="0.248025" G="0.224321" T="0.295432"/>
      <pos A="0.232222" C="0.311235" G="0.21642" T="0.240123"/>
      <pos A="0.240123" C="0.169012" G="0.200617" T="0.390247"/>
      <pos A="0.232222" C="0.161111" G="0.295432" T="0.311235"/>
      <pos A="0.21642" C="0.358642" G="0.232222" T="0.192716"/>
      <pos A="0.358642" C="0.271728" G="0.0979012" T="0.271728"/>
      <pos A="0.27963" C="0.224321" G="0.192716" T="0.303333"/>
      <pos A="0.129506" C="0.232222" G="0.161111" T="0.47716"/>
      <pos A="0.137407" C="0.232222" G="0.319136" T="0.311235"/>
      <pos A="0.113704" C="0.27963" G="0.303333" T="0.303333"/>
      <pos A="0.224321" C="0.350741" G="0.208519" T="0.21642"/>
      <pos A="0.469259" C="0.15321" G="0.145309" T="0.232222"/>
      <pos A="0.295432" C="0.105802" G="0.374444" T="0.224321"/>
      <pos A="0.248025" C="0.248025" G="0.287531" T="0.21642"/>
      <pos A="0.390247" C="0.255926" G="0.169012" T="0.184815"/>
      <pos A="0.161111" C="0.311235" G="0.358642" T="0.169012"/>
      <pos A="0.248025" C="0.271728" G="0.208519" T="0.271728"/>
      <pos A="0.366543" C="0.334938" G="0.200617" T="0.0979012"/>
      <pos A="0.334938" C="0.176914" G="0.240123" T="0.248025"/>
      <pos A="0.232222" C="0.0979012" G="0.287531" T="0.382346"/>
      <pos A="0.350741" C="0.200617" G="0.271728" T="0.176914"/>
      <pos A="0.303333" C="0.224321" G="0.200617" T="0.271728"/>
    </motif>
    <motif db="0" id="M72" alt="O72" length="40" nsites="8" evalue="1.3e-003">
      <pos A="0.15321" C="0.334938" G="0.374444" T="0.137407"/>
      <pos A="0.287531" C="0.287531" G="0.184815" T="0.240123"/>
      <pos A="0.184815" C="0.248025" G="0.21642" T="0.350741"/>
      <pos A="0.161111" C="0.200617" G="0.161111" T="0.47716"/>
      <pos A="0.350741" C="0.129506" G="0.27963" T="0.240123"/>
      <pos A="0.413951" C="0.232222" G="0.105802" T="0.248025"/>
      <pos A="0.255926" C="0.390247" G="0.287531" T="0.0662963"/>
      <pos A="0.366543" C="0.255926" G="0.169012" T="0.208519"/>
      <pos A="0.319136" C="0.0820988" G="0.27963" T="0.319136"/>
      <pos A="0.137407" C="0.21642" G="0.34284" T="0.303333"/>
      <pos A="0.176914" C="0.240123" G="0.271728" T="0.311235"/>
      <pos A="0.287531" C="0.287531" G="0.129506" T="0.295432"/>
      <pos A="0.358642" C="0.129506" G="0.240123" T="0.271728"/>
      <pos A="0.200617" C="0.248025" G="0.374444" T="0.176914"/>
      <pos A="0.350741" C="0.169012" G="0.255926" T="0.224321"/>
      <pos A="0.184815" C="0.208519" G="0.271728" T="0.334938"/>
      <pos A="0.358642" C="0.255926" G="0.21642" T="0.169012"/>
      <pos A="0.184815" C="0.295432" G="0.287531" T="0.232222"/>
      <pos A="0.192716" C="0.176914" G="0.169012" T="0.461358"/>
      <pos A="0.334938" C="0.27963" G="0.161111" T="0.224321"/>
      <pos A="0.169012" C="0.461358" G="0.137407" T="0.232222"/>
      <pos A="0.311235" C="0.350741" G="0.161111" T="0.176914"/>
      <pos A="0.137407" C="0.287531" G="0.311235" T="0.263827"/>
      <pos A="0.271728" C="0.208519" G="0.184815" T="0.334938"/>
      <pos A="0.184815" C="0.145309" G="0.358642" T="0.311235"/>
      <pos A="0.295432" C="0.327037" G="0.0741975" T="0.303333"/>
      <pos A="0.34284" C="0.0741975" G="0.21642" T="0.366543"/>
      <pos A="0.169012" C="0.287531" G="0.184815" T="0.358642"/>
      <pos A="0.295432" C="0.271728" G="0.21642" T="0.21642"/>
      <pos A="0.398148" C="0.248025" G="0.161111" T="0.192716"/>
      <pos A="0.485062" C="0.161111" G="0.169012" T="0.184815"/>
      <pos A="0.176914" C="0.129506" G="0.390247" T="0.303333"/>
      <pos A="0.334938" C="0.303333" G="0.208519" T="0.15321"/>
      <pos A="0.287531" C="0.121605" G="0.295432" T="0.295432"/>
      <pos A="0.137407" C="0.255926" G="0.27963" T="0.327037"/>
      <pos A="0.334938" C="0.327037" G="0.169012" T="0.169012"/>
      <pos A="0.303333" C="0.21642" G="0.271728" T="0.208519"/>
      <pos A="0.327037" C="0.208519" G="0.208519" T="0.255926"/>
      <pos A="0.208519" C="0.208519" G="0.303333" T="0.27963"/>
      <pos A="0.15321" C="0.358642" G="0.255926" T="0.232222"/>
    </motif>
    <motif db="0" id="M73" alt="O73" length="40" nsites="8" evalue="1.3e-003">
      <pos A="0.205475" C="0.326908" G="0.173092" T="0.294525"/>
      <pos A="0.0840415" C="0.278335" G="0.173092" T="0.464531"/>
      <pos A="0.21357" C="0.278335" G="0.318812" T="0.189284"/>
      <pos A="0.383576" C="0.294525" G="0.189284" T="0.132615"/>
      <pos A="0.197379" C="0.197379" G="0.302621" T="0.302621"/>
      <pos A="0.221665" C="0.278335" G="0.262143" T="0.237857"/>
      <pos A="0.424054" C="0.108328" G="0.197379" T="0.270239"/>
      <pos A="0.164997" C="0.229761" G="0.310716" T="0.294525"/>
      <pos A="0.262143" C="0.21357" G="0.254047" T="0.270239"/>
      <pos A="0.173092" C="0.100233" G="0.383576" T="0.343098"/>
      <pos A="0.28643" C="0.229761" G="0.245953" T="0.237857"/>
      <pos A="0.148806" C="0.164997" G="0.415959" T="0.270239"/>
      <pos A="0.237857" C="0.229761" G="0.254047" T="0.278335"/>
      <pos A="0.237857" C="0.28643" G="0.0840415" T="0.391672"/>
      <pos A="0.229761" C="0.399767" G="0.237857" T="0.132615"/>
      <pos A="0.37548" C="0.28643" G="0.0678509" T="0.270239"/>
      <pos A="0.189284" C="0.100233" G="0.156902" T="0.553582"/>
      <pos A="0.132615" C="0.383576" G="0.254047" T="0.229761"/>
      <pos A="0.262143" C="0.205475" G="0.310716" T="0.221665"/>
      <pos A="0.310716" C="0.245953" G="0.318812" T="0.12452"/>
      <pos A="0.472627" C="0.221665" G="0.116424" T="0.189284"/>
      <pos A="0.448341" C="0.164997" G="0.197379" T="0.189284"/>
      <pos A="0.391672" C="0.262143" G="0.156902" T="0.189284"/>
      <pos A="0.189284" C="0.294525" G="0.132615" T="0.383576"/>
      <pos A="0.254047" C="0.148806" G="0.221665" T="0.37548"/>
      <pos A="0.100233" C="0.351194" G="0.335003" T="0.21357"/>
      <pos A="0.424054" C="0.197379" G="0.156902" T="0.221665"/>
      <pos A="0.35929" C="0.197379" G="0.237857" T="0.205475"/>
      <pos A="0.262143" C="0.197379" G="0.343098" T="0.197379"/>
      <pos A="0.262143" C="0.28643" G="0.229761" T="0.221665"/>
      <pos A="0.245953" C="0.343098" G="0.221665" T="0.189284"/>
      <pos A="0.189284" C="0.254047" G="0.21357" T="0.343098"/>
      <pos A="0.294525" C="0.189284" G="0.14071" T="0.37548"/>
      <pos A="0.197379" C="0.254047" G="0.189284" T="0.35929"/>
      <pos A="0.229761" C="0.302621" G="0.21357" T="0.254047"/>
      <pos A="0.221665" C="0.21357" G="0.14071" T="0.424054"/>
      <pos A="0.221665" C="0.310716" G="0.205475" T="0.262143"/>
      <pos A="0.189284" C="0.229761" G="0.254047" T="0.326908"/>
      <pos A="0.294525" C="0.343098" G="0.245953" T="0.116424"/>
      <pos A="0.472627" C="0.173092" G="0.229761" T="0.12452"/>
    </motif>
    <motif db="0" id="M74" alt="O74" length="40" nsites="8" evalue="1.3e-003">
      <pos A="0.248025" C="0.240123" G="0.263827" T="0.248025"/>
      <pos A="0.184815" C="0.263827" G="0.169012" T="0.382346"/>
      <pos A="0.366543" C="0.105802" G="0.327037" T="0.200617"/>
      <pos A="0.200617" C="0.398148" G="0.263827" T="0.137407"/>
      <pos A="0.485062" C="0.169012" G="0.113704" T="0.232222"/>
      <pos A="0.208519" C="0.145309" G="0.27963" T="0.366543"/>
      <pos A="0.105802" C="0.27963" G="0.303333" T="0.311235"/>
      <pos A="0.263827" C="0.437654" G="0.105802" T="0.192716"/>
      <pos A="0.21642" C="0.145309" G="0.200617" T="0.437654"/>
      <pos A="0.184815" C="0.21642" G="0.21642" T="0.382346"/>
      <pos A="0.0583951" C="0.34284" G="0.382346" T="0.21642"/>
      <pos A="0.358642" C="0.350741" G="0.137407" T="0.15321"/>
      <pos A="0.176914" C="0.311235" G="0.232222" T="0.27963"/>
      <pos A="0.445556" C="0.232222" G="0.09" T="0.232222"/>
      <pos A="0.271728" C="0.232222" G="0.271728" T="0.224321"/>
      <pos A="0.334938" C="0.21642" G="0.232222" T="0.21642"/>
      <pos A="0.358642" C="0.0979012" G="0.192716" T="0.350741"/>
      <pos A="0.287531" C="0.295432" G="0.295432" T="0.121605"/>
      <pos A="0.374444" C="0.145309" G="0.224321" T="0.255926"/>
      <pos A="0.15321" C="0.311235" G="0.366543" T="0.169012"/>
      <pos A="0.27963" C="0.176914" G="0.287531" T="0.255926"/>
      <pos A="0.145309" C="0.224321" G="0.303333" T="0.327037"/>
      <pos A="0.21642" C="0.303333" G="0.192716" T="0.287531"/>
      <pos A="0.27963" C="0.169012" G="0.169012" T="0.382346"/>
      <pos A="0.327037" C="0.255926" G="0.113704" T="0.303333"/>
      <pos A="0.263827" C="0.248025" G="0.169012" T="0.319136"/>
      <pos A="0.232222" C="0.295432" G="0.224321" T="0.248025"/>
      <pos A="0.240123" C="0.34284" G="0.208519" T="0.208519"/>
      <pos A="0.34284" C="0.334938" G="0.145309" T="0.176914"/>
      <pos A="0.319136" C="0.15321" G="0.184815" T="0.34284"/>
      <pos A="0.21642" C="0.271728" G="0.350741" T="0.161111"/>
      <pos A="0.240123" C="0.27963" G="0.232222" T="0.248025"/>
      <pos A="0.303333" C="0.208519" G="0.184815" T="0.303333"/>
      <pos A="0.137407" C="0.27963" G="0.208519" T="0.374444"/>
      <pos A="0.34284" C="0.311235" G="0.15321" T="0.192716"/>
      <pos A="0.232222" C="0.129506" G="0.358642" T="0.27963"/>
      <pos A="0.192716" C="0.224321" G="0.350741" T="0.232222"/>
      <pos A="0.453457" C="0.0979012" G="0.145309" T="0.303333"/>
      <pos A="0.295432" C="0.208519" G="0.303333" T="0.192716"/>
      <pos A="0.129506" C="0.263827" G="0.303333" T="0.303333"/>
    </motif>
    <motif db="0" id="M75" alt="O75" length="40" nsites="8" evalue="1.3e-003">
      <pos A="0.15321" C="0.255926" G="0.184815" T="0.406049"/>
      <pos A="0.374444" C="0.169012" G="0.208519" T="0.248025"/>
      <pos A="0.21642" C="0.248025" G="0.311235" T="0.224321"/>
      <pos A="0.366543" C="0.263827" G="0.105802" T="0.263827"/>
      <pos A="0.240123" C="0.271728" G="0.263827" T="0.224321"/>
      <pos A="0.15321" C="0.327037" G="0.390247" T="0.129506"/>
      <pos A="0.27963" C="0.15321" G="0.161111" T="0.406049"/>
      <pos A="0.27963" C="0.295432" G="0.232222" T="0.192716"/>
      <pos A="0.21642" C="0.09" G="0.390247" T="0.303333"/>
      <pos A="0.161111" C="0.208519" G="0.224321" T="0.406049"/>
      <pos A="0.200617" C="0.255926" G="0.232222" T="0.311235"/>
      <pos A="0.303333" C="0.21642" G="0.232222" T="0.248025"/>
      <pos A="0.248025" C="0.137407" G="0.248025" T="0.366543"/>
      <pos A="0.34284" C="0.0583951" G="0.334938" T="0.263827"/>
      <pos A="0.240123" C="0.327037" G="0.232222" T="0.200617"/>
      <pos A="0.121605" C="0.224321" G="0.224321" T="0.429753"/>
      <pos A="0.192716" C="0.492963" G="0.137407" T="0.176914"/>
      <pos A="0.27963" C="0.311235" G="0.137407" T="0.271728"/>
      <pos A="0.382346" C="0.240123" G="0.200617" T="0.176914"/>
      <pos A="0.232222" C="0.382346" G="0.15321" T="0.232222"/>
      <pos A="0.390247" C="0.208519" G="0.208519" T="0.192716"/>
      <pos A="0.224321" C="0.327037" G="0.295432" T="0.15321"/>
      <pos A="0.208519" C="0.137407" G="0.232222" T="0.421852"/>
      <pos A="0.311235" C="0.137407" G="0.255926" T="0.295432"/>
      <pos A="0.334938" C="0.287531" G="0.161111" T="0.21642"/>
      <pos A="0.398148" C="0.21642" G="0.145309" T="0.240123"/>
      <pos A="0.248025" C="0.169012" G="0.334938" T="0.248025"/>
      <pos A="0.413951" C="0.137407" G="0.176914" T="0.271728"/>
      <pos A="0.176914" C="0.248025" G="0.200617" T="0.374444"/>
      <pos A="0.271728" C="0.169012" G="0.271728" T="0.287531"/>
      <pos A="0.161111" C="0.350741" G="0.382346" T="0.105802"/>
      <pos A="0.366543" C="0.263827" G="0.15321" T="0.21642"/>
      <pos A="0.121605" C="0.319136" G="0.255926" T="0.303333"/>
      <pos A="0.327037" C="0.161111" G="0.192716" T="0.319136"/>
      <pos A="0.0662963" C="0.437654" G="0.15321" T="0.34284"/>
      <pos A="0.240123" C="0.319136" G="0.208519" T="0.232222"/>
      <pos A="0.350741" C="0.208519" G="0.176914" T="0.263827"/>
      <pos A="0.255926" C="0.248025" G="0.287531" T="0.208519"/>
      <pos A="0.311235" C="0.176914" G="0.327037" T="0.184815"/>
      <pos A="0.382346" C="0.176914" G="0.176914" T="0.263827"/>
    </motif>
    <motif db="0" id="M77" alt="O77" length="40" nsites="8" evalue="1.3e-003">
      <pos A="0.00308642" C="0.373457" G="0.62037" T="0.00308642"/>
      <pos A="0.743827" C="0.126543" G="0.126543" T="0.00308642"/>
      <pos A="0.00308642" C="0.00308642" G="0.373457" T="0.62037"/>
      <pos A="0.126543" C="0.00308642" G="0.743827" T="0.126543"/>
      <pos A="0.496914" C="0.25" G="0.25" T="0.00308642"/>
      <pos A="0.00308642" C="0.373457" G="0.496914" T="0.126543"/>
      <pos A="0.373457" C="0.496914" G="0.00308642" T="0.126543"/>
      <pos A="0.00308642" C="0.25" G="0.126543" T="0.62037"/>
      <pos A="0.126543" C="0.25" G="0.496914" T="0.126543"/>
      <pos A="0.126543" C="0.373457" G="0.496914" T="0.00308642"/>
      <pos A="0.496914" C="0.126543" G="0.126543" T="0.25"/>
      <pos A="0.126543" C="0.25" G="0.62037" T="0.00308642"/>
      <pos A="0.373457" C="0.25" G="0.126543" T="0.25"/>
      <pos A="0.126543" C="0.126543" G="0.496914" T="0.25"/>
      <pos A="0.00308642" C="0.25" G="0.743827" T="0.00308642"/>
      <pos A="0.00308642" C="0.743827" G="0.25" T="0.00308642"/>
      <pos A="0.25" C="0.373457" G="0.126543" T="0.25"/>
      <pos A="0.126543" C="0.373457" G="0.373457" T="0.126543"/>
      <pos A="0.373457" C="0.373457" G="0.25" T="0.00308642"/>
      <pos A="0.126543" C="0.00308642" G="0.373457" T="0.496914"/>
      <pos A="0.00308642" C="0.126543" G="0.25" T="0.62037"/>
      <pos A="0.126543" C="0.25" G="0.373457" T="0.25"/>
      <pos A="0.25" C="0.126543" G="0.126543" T="0.496914"/>
      <pos A="0.00308642" C="0.496914" G="0.373457" T="0.126543"/>
      <pos A="0.00308642" C="0.25" G="0.126543" T="0.62037"/>
      <pos A="0.00308642" C="0.62037" G="0.25" T="0.126543"/>
      <pos A="0.373457" C="0.25" G="0.00308642" T="0.373457"/>
      <pos A="0.126543" C="0.00308642" G="0.25" T="0.62037"/>
      <pos A="0.373457" C="0.373457" G="0.00308642" T="0.25"/>
      <pos A="0.373457" C="0.126543" G="0.25" T="0.25"/>
      <pos A="0.25" C="0.25" G="0.25" T="0.25"/>
      <pos A="0.496914" C="0.00308642" G="0.25" T="0.25"/>
      <pos A="0.126543" C="0.00308642" G="0.373457" T="0.496914"/>
      <pos A="0.496914" C="0.25" G="0.126543" T="0.126543"/>
      <pos A="0.373457" C="0.373457" G="0.126543" T="0.126543"/>
      <pos A="0.25" C="0.126543" G="0.373457" T="0.25"/>
      <pos A="0.00308642" C="0.126543" G="0.25" T="0.62037"/>
      <pos A="0.00308642" C="0.62037" G="0.126543" T="0.25"/>
      <pos A="0.00308642" C="0.743827" G="0.126543" T="0.126543"/>
      <pos A="0.126543" C="0.25" G="0.25" T="0.373457"/>
    </motif>
    <motif db="0" id="M78" alt="O78" length="40" nsites="8" evalue="1.3e-003">
      <pos A="0.00308642" C="0.00308642" G="0.00308642" T="0.990741"/>
      <pos A="0.990741" C="0.00308642" G="0.00308642" T="0.00308642"/>
      <pos A="0.00308642" C="0.00308642" G="0.00308642" T="0.990741"/>
      <pos A="0.00308642" C="0.00308642" G="0.990741" T="0.00308642"/>
      <pos A="0.00308642" C="0.00308642" G="0.990741" T="0.00308642"/>
      <pos A="0.990741" C="0.00308642" G="0.00308642" T="0.00308642"/>
      <pos A="0.990741" C="0.00308642" G="0.00308642" T="0.00308642"/>
      <pos A="0.990741" C="0.00308642" G="0.00308642" T="0.00308642"/>
      <pos A="0.990741" C="0.00308642" G="0.00308642" T="0.00308642"/>
      <pos A="0.00308642" C="0.990741" G="0.00308642" T="0.00308642"/>
      <pos A="0.990741" C="0.00308642" G="0.00308642" T="0.00308642"/>
      <pos A="0.00308642" C="0.00308642" G="0.990741" T="0.00308642"/>
      <pos A="0.00308642" C="0.990741" G="0.00308642" T="0.00308642"/>
      <pos A="0.990741" C="0.00308642" G="0.00308642" T="0.00308642"/>
      <pos A="0.00308642" C="0.00308642" G="0.00308642" T="0.990741"/>
      <pos A="0.00308642" C="0.00308642" G="0.990741" T="0.00308642"/>
      <pos A="0.00308642" C="0.00308642" G="0.990741" T="0.00308642"/>
      <pos A="0.990741" C="0.00308642" G="0.00308642" T="0.00308642"/>
      <pos A="0.00308642" C="0.00308642" G="0.00308642" T="0.990741"/>
      <pos A="0.990741" C="0.00308642" G="0.00308642" T="0.00308642"/>
      <pos A="0.00308642" C="0.00308642" G="0.00308642" T="0.990741"/>
      <pos A="0.00308642" C="0.00308642" G="0.00308642" T="0.990741"/>
      <pos A="0.00308642" C="0.00308642" G="0.00308642" T="0.990741"/>
      <pos A="0.00308642" C="0.990741" G="0.00308642" T="0.00308642"/>
      <pos A="0.00308642" C="0.00308642" G="0.00308642" T="0.990741"/>
      <pos A="0.00308642" C="0.990741" G="0.00308642" T="0.00308642"/>
      <pos A="0.990741" C="0.00308642" G="0.00308642" T="0.00308642"/>
      <pos A="0.990741" C="0.00308642" G="0.00308642" T="0.00308642"/>
      <pos A="0.990741" C="0.00308642" G="0.00308642" T="0.00308642"/>
      <pos A="0.00308642" C="0.00308642" G="0.990741" T="0.00308642"/>
      <pos A="0.990741" C="0.00308642" G="0.00308642" T="0.00308642"/>
      <pos A="0.990741" C="0.00308642" G="0.00308642" T="0.00308642"/>
      <pos A="0.00308642" C="0.990741" G="0.00308642" T="0.00308642"/>
      <pos A="0.00308642" C="0.00308642" G="0.00308642" T="0.990741"/>
      <pos A="0.990741" C="0.00308642" G="0.00308642" T="0.00308642"/>
      <pos A="0.990741" C="0.00308642" G="0.00308642" T="0.00308642"/>
      <pos A="0.990741" C="0.00308642" G="0.00308642" T="0.00308642"/>
      <pos A="0.990741" C="0.00308642" G="0.00308642" T="0.00308642"/>
      <pos A="0.990741" C="0.00308642" G="0.00308642" T="0.00308642"/>
      <pos A="0.00308642" C="0.00308642" G="0.00308642" T="0.990741"/>
    </motif>
    <motif db="0" id="M8" alt="O8" length="40" nsites="8" evalue="1.3e-003">
      <pos A="0.240123" C="0.240123" G="0.192716" T="0.327037"/>
      <pos A="0.27963" C="0.208519" G="0.319136" T="0.192716"/>
      <pos A="0.287531" C="0.137407" G="0.319136" T="0.255926"/>
      <pos A="0.192716" C="0.271728" G="0.21642" T="0.319136"/>
      <pos A="0.21642" C="0.208519" G="0.311235" T="0.263827"/>
      <pos A="0.184815" C="0.263827" G="0.192716" T="0.358642"/>
      <pos A="0.129506" C="0.374444" G="0.295432" T="0.200617"/>
      <pos A="0.34284" C="0.192716" G="0.200617" T="0.263827"/>
      <pos A="0.184815" C="0.358642" G="0.184815" T="0.271728"/>
      <pos A="0.224321" C="0.232222" G="0.255926" T="0.287531"/>
      <pos A="0.113704" C="0.192716" G="0.303333" T="0.390247"/>
      <pos A="0.358642" C="0.129506" G="0.113704" T="0.398148"/>
      <pos A="0.248025" C="0.311235" G="0.255926" T="0.184815"/>
      <pos A="0.184815" C="0.34284" G="0.295432" T="0.176914"/>
      <pos A="0.295432" C="0.208519" G="0.21642" T="0.27963"/>
      <pos A="0.327037" C="0.145309" G="0.334938" T="0.192716"/>
      <pos A="0.240123" C="0.255926" G="0.21642" T="0.287531"/>
      <pos A="0.492963" C="0.255926" G="0.121605" T="0.129506"/>
      <pos A="0.271728" C="0.255926" G="0.208519" T="0.263827"/>
      <pos A="0.358642" C="0.255926" G="0.224321" T="0.161111"/>
      <pos A="0.176914" C="0.34284" G="0.137407" T="0.34284"/>
      <pos A="0.390247" C="0.113704" G="0.09" T="0.406049"/>
      <pos A="0.295432" C="0.240123" G="0.224321" T="0.240123"/>
      <pos A="0.27963" C="0.192716" G="0.263827" T="0.263827"/>
      <pos A="0.248025" C="0.15321" G="0.240123" T="0.358642"/>
      <pos A="0.263827" C="0.350741" G="0.255926" T="0.129506"/>
      <pos A="0.358642" C="0.129506" G="0.0662963" T="0.445556"/>
      <pos A="0.15321" C="0.224321" G="0.413951" T="0.208519"/>
      <pos A="0.0979012" C="0.176914" G="0.319136" T="0.406049"/>
      <pos A="0.232222" C="0.295432" G="0.255926" T="0.21642"/>
      <pos A="0.390247" C="0.390247" G="0.15321" T="0.0662963"/>
      <pos A="0.287531" C="0.184815" G="0.295432" T="0.232222"/>
      <pos A="0.248025" C="0.334938" G="0.161111" T="0.255926"/>
      <pos A="0.485062" C="0.129506" G="0.15321" T="0.232222"/>
      <pos A="0.374444" C="0.176914" G="0.192716" T="0.255926"/>
      <pos A="0.232222" C="0.161111" G="0.319136" T="0.287531"/>
      <pos A="0.15321" C="0.350741" G="0.224321" T="0.271728"/>
      <pos A="0.240123" C="0.295432" G="0.161111" T="0.303333"/>
      <pos A="0.176914" C="0.192716" G="0.248025" T="0.382346"/>
      <pos A="0.232222" C="0.248025" G="0.303333" T="0.21642"/>
    </motif>
    <motif db="0" id="M80" alt="O80" length="40" nsites="8" evalue="1.3e-003">
      <pos A="0.200617" C="0.324074" G="0.42284" T="0.0524691"/>
      <pos A="0.25" C="0.42284" G="0.101852" T="0.225309"/>
      <pos A="0.101852" C="0.398148" G="0.25" T="0.25"/>
      <pos A="0.101852" C="0.299383" G="0.472222" T="0.126543"/>
      <pos A="0.101852" C="0.373457" G="0.225309" T="0.299383"/>
      <pos A="0.151235" C="0.373457" G="0.151235" T="0.324074"/>
      <pos A="0.25" C="0.225309" G="0.274691" T="0.25"/>
      <pos A="0.200617" C="0.324074" G="0.225309" T="0.25"/>
      <pos A="0.373457" C="0.447531" G="0.0524691" T="0.126543"/>
      <pos A="0.25" C="0.200617" G="0.25" T="0.299383"/>
      <pos A="0.299383" C="0.25" G="0.25" T="0.200617"/>
      <pos A="0.126543" C="0.151235" G="0.274691" T="0.447531"/>
      <pos A="0.225309" C="0.472222" G="0.151235" T="0.151235"/>
      <pos A="0.274691" C="0.200617" G="0.151235" T="0.373457"/>
      <pos A="0.0277778" C="0.101852" G="0.447531" T="0.42284"/>
      <pos A="0.151235" C="0.472222" G="0.225309" T="0.151235"/>
      <pos A="0.151235" C="0.373457" G="0.398148" T="0.0771605"/>
      <pos A="0.299383" C="0.42284" G="0.175926" T="0.101852"/>
      <pos A="0.25" C="0.200617" G="0.398148" T="0.151235"/>
      <pos A="0.225309" C="0.25" G="0.398148" T="0.126543"/>
      <pos A="0.299383" C="0.101852" G="0.200617" T="0.398148"/>
      <pos A="0.151235" C="0.175926" G="0.225309" T="0.447531"/>
      <pos A="0.175926" C="0.324074" G="0.25" T="0.25"/>
      <pos A="0.151235" C="0.447531" G="0.324074" T="0.0771605"/>
      <pos A="0.0524691" C="0.225309" G="0.274691" T="0.447531"/>
      <pos A="0.101852" C="0.175926" G="0.299383" T="0.42284"/>
      <pos A="0.200617" C="0.274691" G="0.299383" T="0.225309"/>
      <pos A="0.151235" C="0.175926" G="0.398148" T="0.274691"/>
      <pos A="0.225309" C="0.274691" G="0.348765" T="0.151235"/>
      <pos A="0.324074" C="0.274691" G="0.151235" T="0.25"/>
      <pos A="0.175926" C="0.496914" G="0.225309" T="0.101852"/>
      <pos A="0.373457" C="0.175926" G="0.200617" T="0.25"/>
      <pos A="0.299383" C="0.200617" G="0.299383" T="0.200617"/>
      <pos A="0.447531" C="0.101852" G="0.299383" T="0.151235"/>
      <pos A="0.25" C="0.25" G="0.274691" T="0.225309"/>
      <pos A="0.447531" C="0.0277778" G="0.373457" T="0.151235"/>
      <pos A="0.200617" C="0.299383" G="0.373457" T="0.126543"/>
      <pos A="0.175926" C="0.25" G="0.324074" T="0.25"/>
      <pos A="0.0277778" C="0.570988" G="0.101852" T="0.299383"/>
      <pos A="0.25" C="0.200617" G="0.200617" T="0.348765"/>
    </motif>
    <motif db="0" id="M81" alt="O81" length="40" nsites="8" evalue="1.3e-003">
      <pos A="0.272446" C="0.0928731" G="0.0928731" T="0.541807"/>
      <pos A="0.0928731" C="0.272446" G="0.18266" T="0.45202"/>
      <pos A="0.0928731" C="0.18266" G="0.0928731" T="0.631594"/>
      <pos A="0.0928731" C="0.0928731" G="0.721381" T="0.0928731"/>
      <pos A="0.272446" C="0.18266" G="0.362233" T="0.18266"/>
      <pos A="0.18266" C="0.0928731" G="0.362233" T="0.362233"/>
      <pos A="0.45202" C="0.272446" G="0.272446" T="0.00308642"/>
      <pos A="0.0928731" C="0.721381" G="0.0928731" T="0.0928731"/>
      <pos A="0.631594" C="0.18266" G="0.0928731" T="0.0928731"/>
      <pos A="0.541807" C="0.0928731" G="0.0928731" T="0.272446"/>
      <pos A="0.272446" C="0.18266" G="0.45202" T="0.0928731"/>
      <pos A="0.0928731" C="0.272446" G="0.362233" T="0.272446"/>
      <pos A="0.18266" C="0.272446" G="0.0928731" T="0.45202"/>
      <pos A="0.272446" C="0.362233" G="0.0928731" T="0.272446"/>
      <pos A="0.631594" C="0.0928731" G="0.00308642" T="0.272446"/>
      <pos A="0.272446" C="0.272446" G="0.45202" T="0.00308642"/>
      <pos A="0.362233" C="0.272446" G="0.00308642" T="0.362233"/>
      <pos A="0.18266" C="0.362233" G="0.272446" T="0.18266"/>
      <pos A="0.541807" C="0.272446" G="0.0928731" T="0.0928731"/>
      <pos A="0.362233" C="0.18266" G="0.0928731" T="0.362233"/>
      <pos A="0.362233" C="0.00308642" G="0.0928731" T="0.541807"/>
      <pos A="0.45202" C="0.272446" G="0.272446" T="0.00308642"/>
      <pos A="0.541807" C="0.18266" G="0.18266" T="0.0928731"/>
      <pos A="0.272446" C="0.362233" G="0.0928731" T="0.272446"/>
      <pos A="0.272446" C="0.18266" G="0.18266" T="0.362233"/>
      <pos A="0.272446" C="0.0928731" G="0.18266" T="0.45202"/>
      <pos A="0.18266" C="0.272446" G="0.272446" T="0.272446"/>
      <pos A="0.811167" C="0.00308642" G="0.18266" T="0.00308642"/>
      <pos A="0.272446" C="0.272446" G="0.18266" T="0.272446"/>
      <pos A="0.272446" C="0.272446" G="0.45202" T="0.00308642"/>
      <pos A="0.272446" C="0.0928731" G="0.45202" T="0.18266"/>
      <pos A="0.362233" C="0.18266" G="0.45202" T="0.00308642"/>
      <pos A="0.45202" C="0.18266" G="0.0928731" T="0.272446"/>
      <pos A="0.272446" C="0.362233" G="0.18266" T="0.18266"/>
      <pos A="0.00308642" C="0.541807" G="0.272446" T="0.18266"/>
      <pos A="0.272446" C="0.0928731" G="0.0928731" T="0.541807"/>
      <pos A="0.272446" C="0.0928731" G="0.362233" T="0.272446"/>
      <pos A="0.18266" C="0.362233" G="0.45202" T="0.00308642"/>
      <pos A="0.0928731" C="0.272446" G="0.45202" T="0.18266"/>
      <pos A="0.0928731" C="0.18266" G="0.18266" T="0.541807"/>
    </motif>
    <motif db="0" id="M82" alt="O82" length="40" nsites="8" evalue="1.3e-003">
      <pos A="0.00308642" C="0.00308642" G="0.990741" T="0.00308642"/>
      <pos A="0.00308642" C="0.00308642" G="0.00308642" T="0.990741"/>
      <pos A="0.00308642" C="0.990741" G="0.00308642" T="0.00308642"/>
      <pos A="0.990741" C="0.00308642" G="0.00308642" T="0.00308642"/>
      <pos A="0.00308642" C="0.00308642" G="0.990741" T="0.00308642"/>
      <pos A="0.00308642" C="0.990741" G="0.00308642" T="0.00308642"/>
      <pos A="0.00308642" C="0.00308642" G="0.00308642" T="0.990741"/>
      <pos A="0.00308642" C="0.00308642" G="0.990741" T="0.00308642"/>
      <pos A="0.00308642" C="0.00308642" G="0.00308642" T="0.990741"/>
      <pos A="0.00308642" C="0.00308642" G="0.990741" T="0.00308642"/>
      <pos A="0.00308642" C="0.00308642" G="0.00308642" T="0.990741"/>
      <pos A="0.00308642" C="0.00308642" G="0.990741" T="0.00308642"/>
      <pos A="0.990741" C="0.00308642" G="0.00308642" T="0.00308642"/>
      <pos A="0.00308642" C="0.00308642" G="0.00308642" T="0.990741"/>
      <pos A="0.00308642" C="0.990741" G="0.00308642" T="0.00308642"/>
      <pos A="0.00308642" C="0.00308642" G="0.00308642" T="0.990741"/>
      <pos A="0.00308642" C="0.990741" G="0.00308642" T="0.00308642"/>
      <pos A="0.00308642" C="0.00308642" G="0.00308642" T="0.990741"/>
      <pos A="0.00308642" C="0.990741" G="0.00308642" T="0.00308642"/>
      <pos A="0.00308642" C="0.990741" G="0.00308642" T="0.00308642"/>
      <pos A="0.00308642" C="0.00308642" G="0.00308642" T="0.990741"/>
      <pos A="0.00308642" C="0.990741" G="0.00308642" T="0.00308642"/>
      <pos A="0.00308642" C="0.990741" G="0.00308642" T="0.00308642"/>
      <pos A="0.00308642" C="0.990741" G="0.00308642" T="0.00308642"/>
      <pos A="0.00308642" C="0.00308642" G="0.00308642" T="0.990741"/>
      <pos A="0.00308642" C="0.00308642" G="0.990741" T="0.00308642"/>
      <pos A="0.00308642" C="0.00308642" G="0.00308642" T="0.990741"/>
      <pos A="0.00308642" C="0.00308642" G="0.00308642" T="0.990741"/>
      <pos A="0.00308642" C="0.00308642" G="0.990741" T="0.00308642"/>
      <pos A="0.00308642" C="0.00308642" G="0.00308642" T="0.990741"/>
      <pos A="0.00308642" C="0.00308642" G="0.00308642" T="0.990741"/>
      <pos A="0.00308642" C="0.00308642" G="0.00308642" T="0.990741"/>
      <pos A="0.00308642" C="0.990741" G="0.00308642" T="0.00308642"/>
      <pos A="0.00308642" C="0.00308642" G="0.00308642" T="0.990741"/>
      <pos A="0.00308642" C="0.990741" G="0.00308642" T="0.00308642"/>
      <pos A="0.990741" C="0.00308642" G="0.00308642" T="0.00308642"/>
      <pos A="0.00308642" C="0.00308642" G="0.00308642" T="0.990741"/>
      <pos A="0.00308642" C="0.00308642" G="0.990741" T="0.00308642"/>
      <pos A="0.00308642" C="0.00308642" G="0.00308642" T="0.990741"/>
      <pos A="0.00308642" C="0.990741" G="0.00308642" T="0.00308642"/>
    </motif>
    <motif db="0" id="M83" alt="O83" length="40" nsites="8" evalue="1.3e-003">
      <pos A="0.285273" C="0.285273" G="0.285273" T="0.14418"/>
      <pos A="0.426366" C="0.14418" G="0.285273" T="0.14418"/>
      <pos A="0.00308642" C="0.14418" G="0.285273" T="0.567461"/>
      <pos A="0.426366" C="0.14418" G="0.00308642" T="0.426366"/>
      <pos A="0.426366" C="0.00308642" G="0.285273" T="0.285273"/>
      <pos A="0.708554" C="0.00308642" G="0.14418" T="0.14418"/>
      <pos A="0.426366" C="0.285273" G="0.14418" T="0.14418"/>
      <pos A="0.426366" C="0.14418" G="0.285273" T="0.14418"/>
      <pos A="0.285273" C="0.14418" G="0.14418" T="0.426366"/>
      <pos A="0.14418" C="0.285273" G="0.14418" T="0.426366"/>
      <pos A="0.708554" C="0.00308642" G="0.14418" T="0.14418"/>
      <pos A="0.285273" C="0.14418" G="0.00308642" T="0.567461"/>
      <pos A="0.00308642" C="0.00308642" G="0.285273" T="0.708554"/>
      <pos A="0.285273" C="0.00308642" G="0.567461" T="0.14418"/>
      <pos A="0.14418" C="0.14418" G="0.426366" T="0.285273"/>
      <pos A="0.14418" C="0.14418" G="0.285273" T="0.426366"/>
      <pos A="0.00308642" C="0.567461" G="0.14418" T="0.285273"/>
      <pos A="0.426366" C="0.285273" G="0.285273" T="0.00308642"/>
      <pos A="0.00308642" C="0.285273" G="0.426366" T="0.285273"/>
      <pos A="0.14418" C="0.285273" G="0.285273" T="0.285273"/>
      <pos A="0.285273" C="0.14418" G="0.285273" T="0.285273"/>
      <pos A="0.567461" C="0.14418" G="0.14418" T="0.14418"/>
      <pos A="0.708554" C="0.00308642" G="0.00308642" T="0.285273"/>
      <pos A="0.285273" C="0.00308642" G="0.567461" T="0.14418"/>
      <pos A="0.14418" C="0.285273" G="0.426366" T="0.14418"/>
      <pos A="0.285273" C="0.00308642" G="0.00308642" T="0.708554"/>
      <pos A="0.00308642" C="0.285273" G="0.567461" T="0.14418"/>
      <pos A="0.567461" C="0.14418" G="0.14418" T="0.14418"/>
      <pos A="0.14418" C="0.567461" G="0.285273" T="0.00308642"/>
      <pos A="0.708554" C="0.00308642" G="0.00308642" T="0.285273"/>
      <pos A="0.14418" C="0.00308642" G="0.14418" T="0.708554"/>
      <pos A="0.00308642" C="0.00308642" G="0.285273" T="0.708554"/>
      <pos A="0.14418" C="0.426366" G="0.285273" T="0.14418"/>
      <pos A="0.849647" C="0.00308642" G="0.14418" T="0.00308642"/>
      <pos A="0.14418" C="0.426366" G="0.285273" T="0.14418"/>
      <pos A="0.426366" C="0.426366" G="0.14418" T="0.00308642"/>
      <pos A="0.285273" C="0.14418" G="0.14418" T="0.426366"/>
      <pos A="0.426366" C="0.14418" G="0.285273" T="0.14418"/>
      <pos A="0.00308642" C="0.14418" G="0.285273" T="0.567461"/>
      <pos A="0.285273" C="0.14418" G="0.426366" T="0.14418"/>
    </motif>
    <motif db="0" id="M84" alt="O84" length="40" nsites="8" evalue="1.3e-003">
      <pos A="0.155033" C="0.19302" G="0.268994" T="0.382953"/>
      <pos A="0.344967" C="0.155033" G="0.268994" T="0.231006"/>
      <pos A="0.155033" C="0.344967" G="0.30698" T="0.19302"/>
      <pos A="0.231006" C="0.30698" G="0.00308642" T="0.458926"/>
      <pos A="0.155033" C="0.19302" G="0.534901" T="0.117047"/>
      <pos A="0.496914" C="0.231006" G="0.231006" T="0.0410736"/>
      <pos A="0.30698" C="0.19302" G="0.268994" T="0.231006"/>
      <pos A="0.382953" C="0.344967" G="0.117047" T="0.155033"/>
      <pos A="0.268994" C="0.30698" G="0.155033" T="0.268994"/>
      <pos A="0.42094" C="0.155033" G="0.0410736" T="0.382953"/>
      <pos A="0.30698" C="0.231006" G="0.117047" T="0.344967"/>
      <pos A="0.268994" C="0.42094" G="0.19302" T="0.117047"/>
      <pos A="0.19302" C="0.268994" G="0.117047" T="0.42094"/>
      <pos A="0.117047" C="0.155033" G="0.30698" T="0.42094"/>
      <pos A="0.268994" C="0.155033" G="0.458926" T="0.117047"/>
      <pos A="0.344967" C="0.19302" G="0.268994" T="0.19302"/>
      <pos A="0.344967" C="0.155033" G="0.155033" T="0.344967"/>
      <pos A="0.344967" C="0.231006" G="0.382953" T="0.0410736"/>
      <pos A="0.268994" C="0.30698" G="0.344967" T="0.0790598"/>
      <pos A="0.231006" C="0.155033" G="0.155033" T="0.458926"/>
      <pos A="0.155033" C="0.42094" G="0.0790598" T="0.344967"/>
      <pos A="0.344967" C="0.231006" G="0.117047" T="0.30698"/>
      <pos A="0.231006" C="0.268994" G="0.42094" T="0.0790598"/>
      <pos A="0.30698" C="0.382953" G="0.155033" T="0.155033"/>
      <pos A="0.0790598" C="0.155033" G="0.268994" T="0.496914"/>
      <pos A="0.19302" C="0.30698" G="0.231006" T="0.268994"/>
      <pos A="0.42094" C="0.268994" G="0.0410736" T="0.268994"/>
      <pos A="0.344967" C="0.117047" G="0.155033" T="0.382953"/>
      <pos A="0.0790598" C="0.382953" G="0.0790598" T="0.458926"/>
      <pos A="0.458926" C="0.268994" G="0.19302" T="0.0790598"/>
      <pos A="0.496914" C="0.231006" G="0.231006" T="0.0410736"/>
      <pos A="0.458926" C="0.268994" G="0.0790598" T="0.19302"/>
      <pos A="0.344967" C="0.268994" G="0.19302" T="0.19302"/>
      <pos A="0.268994" C="0.0410736" G="0.572887" T="0.117047"/>
      <pos A="0.117047" C="0.231006" G="0.496914" T="0.155033"/>
      <pos A="0.19302" C="0.231006" G="0.534901" T="0.0410736"/>
      <pos A="0.268994" C="0.458926" G="0.117047" T="0.155033"/>
      <pos A="0.19302" C="0.344967" G="0.231006" T="0.231006"/>
      <pos A="0.155033" C="0.458926" G="0.155033" T="0.231006"/>
      <pos A="0.534901" C="0.00308642" G="0.0410736" T="0.42094"/>
    </motif>
    <motif db="0" id="M85" alt="O85" length="40" nsites="8" evalue="1.3e-003">
      <pos A="0.350741" C="0.200617" G="0.200617" T="0.248025"/>
      <pos A="0.169012" C="0.295432" G="0.240123" T="0.295432"/>
      <pos A="0.240123" C="0.200617" G="0.271728" T="0.287531"/>
      <pos A="0.169012" C="0.145309" G="0.255926" T="0.429753"/>
      <pos A="0.184815" C="0.176914" G="0.429753" T="0.208519"/>
      <pos A="0.137407" C="0.303333" G="0.271728" T="0.287531"/>
      <pos A="0.390247" C="0.240123" G="0.113704" T="0.255926"/>
      <pos A="0.263827" C="0.161111" G="0.248025" T="0.327037"/>
      <pos A="0.15321" C="0.200617" G="0.390247" T="0.255926"/>
      <pos A="0.224321" C="0.192716" G="0.327037" T="0.255926"/>
      <pos A="0.34284" C="0.398148" G="0.21642" T="0.0425926"/>
      <pos A="0.429753" C="0.184815" G="0.0504938" T="0.334938"/>
      <pos A="0.121605" C="0.263827" G="0.374444" T="0.240123"/>
      <pos A="0.327037" C="0.232222" G="0.169012" T="0.271728"/>
      <pos A="0.184815" C="0.224321" G="0.255926" T="0.334938"/>
      <pos A="0.295432" C="0.350741" G="0.0979012" T="0.255926"/>
      <pos A="0.21642" C="0.169012" G="0.208519" T="0.406049"/>
      <pos A="0.240123" C="0.255926" G="0.21642" T="0.287531"/>
      <pos A="0.303333" C="0.248025" G="0.240123" T="0.208519"/>
      <pos A="0.398148" C="0.121605" G="0.232222" T="0.248025"/>
      <pos A="0.406049" C="0.192716" G="0.303333" T="0.0979012"/>
      <pos A="0.327037" C="0.224321" G="0.263827" T="0.184815"/>
      <pos A="0.366543" C="0.303333" G="0.0979012" T="0.232222"/>
      <pos A="0.240123" C="0.15321" G="0.350741" T="0.255926"/>
      <pos A="0.145309" C="0.319136" G="0.15321" T="0.382346"/>
      <pos A="0.15321" C="0.287531" G="0.366543" T="0.192716"/>
      <pos A="0.34284" C="0.184815" G="0.169012" T="0.303333"/>
      <pos A="0.176914" C="0.327037" G="0.192716" T="0.303333"/>
      <pos A="0.208519" C="0.327037" G="0.21642" T="0.248025"/>
      <pos A="0.255926" C="0.34284" G="0.200617" T="0.200617"/>
      <pos A="0.27963" C="0.319136" G="0.248025" T="0.15321"/>
      <pos A="0.461358" C="0.137407" G="0.0504938" T="0.350741"/>
      <pos A="0.27963" C="0.121605" G="0.287531" T="0.311235"/>
      <pos A="0.0979012" C="0.248025" G="0.390247" T="0.263827"/>
      <pos A="0.129506" C="0.255926" G="0.169012" T="0.445556"/>
      <pos A="0.192716" C="0.184815" G="0.303333" T="0.319136"/>
      <pos A="0.295432" C="0.240123" G="0.208519" T="0.255926"/>
      <pos A="0.21642" C="0.295432" G="0.248025" T="0.240123"/>
      <pos A="0.429753" C="0.200617" G="0.176914" T="0.192716"/>
      <pos A="0.350741" C="0.145309" G="0.21642" T="0.287531"/>
    </motif>
    <motif db="0" id="M86" alt="O86" length="40" nsites="8" evalue="1.3e-003">
      <pos A="0.176914" C="0.27963" G="0.271728" T="0.271728"/>
      <pos A="0.406049" C="0.200617" G="0.192716" T="0.200617"/>
      <pos A="0.429753" C="0.184815" G="0.113704" T="0.271728"/>
      <pos A="0.21642" C="0.271728" G="0.208519" T="0.303333"/>
      <pos A="0.21642" C="0.21642" G="0.240123" T="0.327037"/>
      <pos A="0.248025" C="0.200617" G="0.311235" T="0.240123"/>
      <pos A="0.327037" C="0.200617" G="0.145309" T="0.327037"/>
      <pos A="0.169012" C="0.248025" G="0.34284" T="0.240123"/>
      <pos A="0.248025" C="0.169012" G="0.176914" T="0.406049"/>
      <pos A="0.15321" C="0.374444" G="0.200617" T="0.271728"/>
      <pos A="0.248025" C="0.27963" G="0.390247" T="0.0820988"/>
      <pos A="0.469259" C="0.121605" G="0.208519" T="0.200617"/>
      <pos A="0.200617" C="0.21642" G="0.327037" T="0.255926"/>
      <pos A="0.176914" C="0.366543" G="0.21642" T="0.240123"/>
      <pos A="0.287531" C="0.15321" G="0.145309" T="0.413951"/>
      <pos A="0.09" C="0.319136" G="0.334938" T="0.255926"/>
      <pos A="0.263827" C="0.145309" G="0.263827" T="0.327037"/>
      <pos A="0.295432" C="0.350741" G="0.113704" T="0.240123"/>
      <pos A="0.27963" C="0.232222" G="0.161111" T="0.327037"/>
      <pos A="0.21642" C="0.27963" G="0.184815" T="0.319136"/>
      <pos A="0.34284" C="0.169012" G="0.15321" T="0.334938"/>
      <pos A="0.287531" C="0.295432" G="0.200617" T="0.21642"/>
      <pos A="0.295432" C="0.27963" G="0.232222" T="0.192716"/>
      <pos A="0.390247" C="0.169012" G="0.208519" T="0.232222"/>
      <pos A="0.224321" C="0.176914" G="0.319136" T="0.27963"/>
      <pos A="0.21642" C="0.295432" G="0.358642" T="0.129506"/>
      <pos A="0.200617" C="0.34284" G="0.287531" T="0.169012"/>
      <pos A="0.508765" C="0.161111" G="0.0504938" T="0.27963"/>
      <pos A="0.27963" C="0.366543" G="0.255926" T="0.0979012"/>
      <pos A="0.208519" C="0.184815" G="0.248025" T="0.358642"/>
      <pos A="0.224321" C="0.271728" G="0.232222" T="0.271728"/>
      <pos A="0.248025" C="0.21642" G="0.113704" T="0.421852"/>
      <pos A="0.192716" C="0.224321" G="0.350741" T="0.232222"/>
      <pos A="0.303333" C="0.303333" G="0.184815" T="0.208519"/>
      <pos A="0.319136" C="0.319136" G="0.161111" T="0.200617"/>
      <pos A="0.334938" C="0.145309" G="0.271728" T="0.248025"/>
      <pos A="0.27963" C="0.200617" G="0.208519" T="0.311235"/>
      <pos A="0.113704" C="0.208519" G="0.350741" T="0.327037"/>
      <pos A="0.287531" C="0.176914" G="0.0979012" T="0.437654"/>
      <pos A="0.232222" C="0.303333" G="0.311235" T="0.15321"/>
    </motif>
    <motif db="0" id="M87" alt="O87" length="40" nsites="8" evalue="1.3e-003">
      <pos A="0.255926" C="0.327037" G="0.161111" T="0.255926"/>
      <pos A="0.263827" C="0.21642" G="0.319136" T="0.200617"/>
      <pos A="0.319136" C="0.303333" G="0.169012" T="0.208519"/>
      <pos A="0.34284" C="0.192716" G="0.232222" T="0.232222"/>
      <pos A="0.319136" C="0.0979012" G="0.232222" T="0.350741"/>
      <pos A="0.15321" C="0.27963" G="0.271728" T="0.295432"/>
      <pos A="0.176914" C="0.319136" G="0.15321" T="0.350741"/>
      <pos A="0.15321" C="0.303333" G="0.21642" T="0.327037"/>
      <pos A="0.248025" C="0.21642" G="0.319136" T="0.21642"/>
      <pos A="0.169012" C="0.319136" G="0.34284" T="0.169012"/>
      <pos A="0.224321" C="0.21642" G="0.27963" T="0.27963"/>
      <pos A="0.200617" C="0.358642" G="0.232222" T="0.208519"/>
      <pos A="0.232222" C="0.287531" G="0.240123" T="0.240123"/>
      <pos A="0.263827" C="0.15321" G="0.200617" T="0.382346"/>
      <pos A="0.374444" C="0.105802" G="0.255926" T="0.263827"/>
      <pos A="0.161111" C="0.21642" G="0.311235" T="0.311235"/>
      <pos A="0.319136" C="0.137407" G="0.350741" T="0.192716"/>
      <pos A="0.303333" C="0.240123" G="0.255926" T="0.200617"/>
      <pos A="0.271728" C="0.358642" G="0.0504938" T="0.319136"/>
      <pos A="0.248025" C="0.208519" G="0.176914" T="0.366543"/>
      <pos A="0.311235" C="0.224321" G="0.248025" T="0.21642"/>
      <pos A="0.248025" C="0.255926" G="0.255926" T="0.240123"/>
      <pos A="0.406049" C="0.200617" G="0.113704" T="0.27963"/>
      <pos A="0.255926" C="0.113704" G="0.350741" T="0.27963"/>
      <pos A="0.437654" C="0.263827" G="0.121605" T="0.176914"/>
      <pos A="0.366543" C="0.169012" G="0.169012" T="0.295432"/>
      <pos A="0.334938" C="0.113704" G="0.271728" T="0.27963"/>
      <pos A="0.184815" C="0.176914" G="0.248025" T="0.390247"/>
      <pos A="0.255926" C="0.469259" G="0.129506" T="0.145309"/>
      <pos A="0.224321" C="0.485062" G="0.15321" T="0.137407"/>
      <pos A="0.192716" C="0.287531" G="0.184815" T="0.334938"/>
      <pos A="0.429753" C="0.21642" G="0.319136" T="0.0346914"/>
      <pos A="0.319136" C="0.121605" G="0.287531" T="0.271728"/>
      <pos A="0.192716" C="0.224321" G="0.27963" T="0.303333"/>
      <pos A="0.224321" C="0.382346" G="0.255926" T="0.137407"/>
      <pos A="0.303333" C="0.161111" G="0.169012" T="0.366543"/>
      <pos A="0.192716" C="0.263827" G="0.176914" T="0.366543"/>
      <pos A="0.232222" C="0.263827" G="0.224321" T="0.27963"/>
      <pos A="0.248025" C="0.200617" G="0.303333" T="0.248025"/>
      <pos A="0.271728" C="0.21642" G="0.232222" T="0.27963"/>
    </motif>
    <motif db="0" id="M88" alt="O88" length="40" nsites="8" evalue="1.3e-003">
      <pos A="0.200617" C="0.374444" G="0.105802" T="0.319136"/>
      <pos A="0.240123" C="0.232222" G="0.145309" T="0.382346"/>
      <pos A="0.21642" C="0.200617" G="0.200617" T="0.382346"/>
      <pos A="0.192716" C="0.192716" G="0.437654" T="0.176914"/>
      <pos A="0.232222" C="0.327037" G="0.27963" T="0.161111"/>
      <pos A="0.287531" C="0.200617" G="0.161111" T="0.350741"/>
      <pos A="0.184815" C="0.334938" G="0.303333" T="0.176914"/>
      <pos A="0.374444" C="0.137407" G="0.0979012" T="0.390247"/>
      <pos A="0.169012" C="0.169012" G="0.311235" T="0.350741"/>
      <pos A="0.382346" C="0.232222" G="0.176914" T="0.208519"/>
      <pos A="0.263827" C="0.240123" G="0.21642" T="0.27963"/>
      <pos A="0.263827" C="0.382346" G="0.169012" T="0.184815"/>
      <pos A="0.271728" C="0.21642" G="0.21642" T="0.295432"/>
      <pos A="0.287531" C="0.208519" G="0.240123" T="0.263827"/>
      <pos A="0.295432" C="0.287531" G="0.200617" T="0.21642"/>
      <pos A="0.137407" C="0.224321" G="0.287531" T="0.350741"/>
      <pos A="0.295432" C="0.232222" G="0.176914" T="0.295432"/>
      <pos A="0.271728" C="0.184815" G="0.295432" T="0.248025"/>
      <pos A="0.113704" C="0.176914" G="0.263827" T="0.445556"/>
      <pos A="0.358642" C="0.21642" G="0.27963" T="0.145309"/>
      <pos A="0.421852" C="0.192716" G="0.176914" T="0.208519"/>
      <pos A="0.437654" C="0.295432" G="0.121605" T="0.145309"/>
      <pos A="0.240123" C="0.263827" G="0.224321" T="0.271728"/>
      <pos A="0.161111" C="0.169012" G="0.319136" T="0.350741"/>
      <pos A="0.27963" C="0.161111" G="0.27963" T="0.27963"/>
      <pos A="0.176914" C="0.334938" G="0.271728" T="0.21642"/>
      <pos A="0.232222" C="0.21642" G="0.192716" T="0.358642"/>
      <pos A="0.200617" C="0.263827" G="0.287531" T="0.248025"/>
      <pos A="0.595679" C="0.192716" G="0.0662963" T="0.145309"/>
      <pos A="0.145309" C="0.145309" G="0.453457" T="0.255926"/>
      <pos A="0.224321" C="0.366543" G="0.129506" T="0.27963"/>
      <pos A="0.176914" C="0.34284" G="0.137407" T="0.34284"/>
      <pos A="0.311235" C="0.334938" G="0.169012" T="0.184815"/>
      <pos A="0.263827" C="0.437654" G="0.0820988" T="0.21642"/>
      <pos A="0.224321" C="0.169012" G="0.161111" T="0.445556"/>
      <pos A="0.366543" C="0.208519" G="0.295432" T="0.129506"/>
      <pos A="0.311235" C="0.145309" G="0.334938" T="0.208519"/>
      <pos A="0.224321" C="0.129506" G="0.358642" T="0.287531"/>
      <pos A="0.200617" C="0.334938" G="0.208519" T="0.255926"/>
      <pos A="0.255926" C="0.271728" G="0.208519" T="0.263827"/>
    </motif>
    <motif db="0" id="M9" alt="O9" length="40" nsites="8" evalue="1.3e-003">
      <pos A="0.382953" C="0.00308642" G="0.534901" T="0.0790598"/>
      <pos A="0.0790598" C="0.00308642" G="0.838794" T="0.0790598"/>
      <pos A="0.155033" C="0.155033" G="0.534901" T="0.155033"/>
      <pos A="0.0790598" C="0.0790598" G="0.382953" T="0.458926"/>
      <pos A="0.231006" C="0.686847" G="0.0790598" T="0.00308642"/>
      <pos A="0.155033" C="0.382953" G="0.30698" T="0.155033"/>
      <pos A="0.231006" C="0.382953" G="0.30698" T="0.0790598"/>
      <pos A="0.00308642" C="0.458926" G="0.30698" T="0.231006"/>
      <pos A="0.0790598" C="0.458926" G="0.30698" T="0.155033"/>
      <pos A="0.0790598" C="0.382953" G="0.30698" T="0.231006"/>
      <pos A="0.00308642" C="0.0790598" G="0.534901" T="0.382953"/>
      <pos A="0.382953" C="0.155033" G="0.458926" T="0.00308642"/>
      <pos A="0.458926" C="0.155033" G="0.231006" T="0.155033"/>
      <pos A="0.231006" C="0.155033" G="0.382953" T="0.231006"/>
      <pos A="0.231006" C="0.458926" G="0.155033" T="0.155033"/>
      <pos A="0.458926" C="0.231006" G="0.155033" T="0.155033"/>
      <pos A="0.155033" C="0.0790598" G="0.458926" T="0.30698"/>
      <pos A="0.382953" C="0.30698" G="0.231006" T="0.0790598"/>
      <pos A="0.30698" C="0.458926" G="0.0790598" T="0.155033"/>
      <pos A="0.30698" C="0.155033" G="0.30698" T="0.231006"/>
      <pos A="0.458926" C="0.231006" G="0.231006" T="0.0790598"/>
      <pos A="0.610874" C="0.0790598" G="0.155033" T="0.155033"/>
      <pos A="0.382953" C="0.382953" G="0.231006" T="0.00308642"/>
      <pos A="0.534901" C="0.00308642" G="0.00308642" T="0.458926"/>
      <pos A="0.231006" C="0.155033" G="0.382953" T="0.231006"/>
      <pos A="0.0790598" C="0.458926" G="0.382953" T="0.0790598"/>
      <pos A="0.155033" C="0.610874" G="0.155033" T="0.0790598"/>
      <pos A="0.155033" C="0.610874" G="0.155033" T="0.0790598"/>
      <pos A="0.0790598" C="0.231006" G="0.0790598" T="0.610874"/>
      <pos A="0.231006" C="0.155033" G="0.458926" T="0.155033"/>
      <pos A="0.155033" C="0.30698" G="0.231006" T="0.30698"/>
      <pos A="0.155033" C="0.30698" G="0.30698" T="0.231006"/>
      <pos A="0.231006" C="0.610874" G="0.0790598" T="0.0790598"/>
      <pos A="0.231006" C="0.0790598" G="0.30698" T="0.382953"/>
      <pos A="0.30698" C="0.0790598" G="0.534901" T="0.0790598"/>
      <pos A="0.0790598" C="0.30698" G="0.30698" T="0.30698"/>
      <pos A="0.610874" C="0.0790598" G="0.155033" T="0.155033"/>
      <pos A="0.231006" C="0.231006" G="0.382953" T="0.155033"/>
      <pos A="0.00308642" C="0.155033" G="0.458926" T="0.382953"/>
      <pos A="0.231006" C="0.0790598" G="0.382953" T="0.30698"/>
    </motif>
    <motif db="0" id="M91" alt="O91" length="40" nsites="8" evalue="1.3e-003">
      <pos A="0.112826" C="0.167696" G="0.277435" T="0.442043"/>
      <pos A="0.167696" C="0.167696" G="0.277435" T="0.387174"/>
      <pos A="0.00308642" C="0.332304" G="0.387174" T="0.277435"/>
      <pos A="0.167696" C="0.442043" G="0.0579565" T="0.332304"/>
      <pos A="0.277435" C="0.496914" G="0.0579565" T="0.167696"/>
      <pos A="0.387174" C="0.167696" G="0.332304" T="0.112826"/>
      <pos A="0.442043" C="0.277435" G="0.277435" T="0.00308642"/>
      <pos A="0.277435" C="0.332304" G="0.387174" T="0.00308642"/>
      <pos A="0.332304" C="0.222565" G="0.277435" T="0.167696"/>
      <pos A="0.222565" C="0.167696" G="0.332304" T="0.277435"/>
      <pos A="0.332304" C="0.387174" G="0.167696" T="0.112826"/>
      <pos A="0.387174" C="0.277435" G="0.167696" T="0.167696"/>
      <pos A="0.222565" C="0.332304" G="0.277435" T="0.167696"/>
      <pos A="0.332304" C="0.112826" G="0.277435" T="0.277435"/>
      <pos A="0.167696" C="0.222565" G="0.496914" T="0.112826"/>
      <pos A="0.277435" C="0.167696" G="0.442043" T="0.112826"/>
      <pos A="0.387174" C="0.222565" G="0.112826" T="0.277435"/>
      <pos A="0.277435" C="0.332304" G="0.167696" T="0.222565"/>
      <pos A="0.277435" C="0.332304" G="0.387174" T="0.00308642"/>
      <pos A="0.332304" C="0.222565" G="0.112826" T="0.332304"/>
      <pos A="0.112826" C="0.167696" G="0.387174" T="0.332304"/>
      <pos A="0.332304" C="0.167696" G="0.112826" T="0.387174"/>
      <pos A="0.112826" C="0.606653" G="0.277435" T="0.00308642"/>
      <pos A="0.222565" C="0.332304" G="0.277435" T="0.167696"/>
      <pos A="0.167696" C="0.167696" G="0.387174" T="0.277435"/>
      <pos A="0.496914" C="0.167696" G="0.222565" T="0.112826"/>
      <pos A="0.387174" C="0.167696" G="0.332304" T="0.112826"/>
      <pos A="0.277435" C="0.442043" G="0.167696" T="0.112826"/>
      <pos A="0.442043" C="0.0579565" G="0.00308642" T="0.496914"/>
      <pos A="0.277435" C="0.0579565" G="0.661523" T="0.00308642"/>
      <pos A="0.387174" C="0.0579565" G="0.277435" T="0.277435"/>
      <pos A="0.167696" C="0.606653" G="0.0579565" T="0.167696"/>
      <pos A="0.112826" C="0.387174" G="0.222565" T="0.277435"/>
      <pos A="0.332304" C="0.112826" G="0.222565" T="0.332304"/>
      <pos A="0.277435" C="0.442043" G="0.167696" T="0.112826"/>
      <pos A="0.771262" C="0.0579565" G="0.00308642" T="0.167696"/>
      <pos A="0.112826" C="0.112826" G="0.387174" T="0.387174"/>
      <pos A="0.0579565" C="0.277435" G="0.387174" T="0.277435"/>
      <pos A="0.332304" C="0.387174" G="0.167696" T="0.112826"/>
      <pos A="0.167696" C="0.277435" G="0.332304" T="0.222565"/>
    </motif>
    <motif db="0" id="M92" alt="O92" length="40" nsites="8" evalue="1.3e-003">
      <pos A="0.200617" C="0.47716" G="0.192716" T="0.129506"/>
      <pos A="0.192716" C="0.129506" G="0.263827" T="0.413951"/>
      <pos A="0.176914" C="0.232222" G="0.184815" T="0.406049"/>
      <pos A="0.248025" C="0.248025" G="0.232222" T="0.271728"/>
      <pos A="0.208519" C="0.27963" G="0.295432" T="0.21642"/>
      <pos A="0.311235" C="0.271728" G="0.224321" T="0.192716"/>
      <pos A="0.295432" C="0.263827" G="0.21642" T="0.224321"/>
      <pos A="0.271728" C="0.184815" G="0.327037" T="0.21642"/>
      <pos A="0.421852" C="0.176914" G="0.27963" T="0.121605"/>
      <pos A="0.15321" C="0.161111" G="0.390247" T="0.295432"/>
      <pos A="0.15321" C="0.224321" G="0.398148" T="0.224321"/>
      <pos A="0.263827" C="0.27963" G="0.200617" T="0.255926"/>
      <pos A="0.240123" C="0.327037" G="0.0662963" T="0.366543"/>
      <pos A="0.295432" C="0.176914" G="0.105802" T="0.421852"/>
      <pos A="0.176914" C="0.200617" G="0.334938" T="0.287531"/>
      <pos A="0.303333" C="0.208519" G="0.255926" T="0.232222"/>
      <pos A="0.224321" C="0.287531" G="0.192716" T="0.295432"/>
      <pos A="0.374444" C="0.334938" G="0.113704" T="0.176914"/>
      <pos A="0.232222" C="0.184815" G="0.184815" T="0.398148"/>
      <pos A="0.200617" C="0.240123" G="0.295432" T="0.263827"/>
      <pos A="0.295432" C="0.240123" G="0.200617" T="0.263827"/>
      <pos A="0.27963" C="0.406049" G="0.192716" T="0.121605"/>
      <pos A="0.421852" C="0.0979012" G="0.161111" T="0.319136"/>
      <pos A="0.224321" C="0.240123" G="0.271728" T="0.263827"/>
      <pos A="0.437654" C="0.271728" G="0.145309" T="0.145309"/>
      <pos A="0.27963" C="0.113704" G="0.248025" T="0.358642"/>
      <pos A="0.129506" C="0.27963" G="0.224321" T="0.366543"/>
      <pos A="0.319136" C="0.303333" G="0.319136" T="0.0583951"/>
      <pos A="0.176914" C="0.327037" G="0.176914" T="0.319136"/>
      <pos A="0.303333" C="0.0820988" G="0.271728" T="0.34284"/>
      <pos A="0.0583951" C="0.287531" G="0.334938" T="0.319136"/>
      <pos A="0.21642" C="0.287531" G="0.248025" T="0.248025"/>
      <pos A="0.287531" C="0.200617" G="0.129506" T="0.382346"/>
      <pos A="0.398148" C="0.295432" G="0.15321" T="0.15321"/>
      <pos A="0.34284" C="0.169012" G="0.27963" T="0.208519"/>
      <pos A="0.319136" C="0.15321" G="0.255926" T="0.271728"/>
      <pos A="0.374444" C="0.271728" G="0.21642" T="0.137407"/>
      <pos A="0.224321" C="0.21642" G="0.161111" T="0.398148"/>
      <pos A="0.200617" C="0.413951" G="0.263827" T="0.121605"/>
      <pos A="0.398148" C="0.129506" G="0.263827" T="0.208519"/>
    </motif>
    <motif db="0" id="M93" alt="O93" length="40" nsites="8" evalue="1.3e-003">
      <pos A="0.287531" C="0.311235" G="0.21642" T="0.184815"/>
      <pos A="0.169012" C="0.169012" G="0.287531" T="0.374444"/>
      <pos A="0.263827" C="0.406049" G="0.0820988" T="0.248025"/>
      <pos A="0.311235" C="0.21642" G="0.192716" T="0.27963"/>
      <pos A="0.21642" C="0.311235" G="0.184815" T="0.287531"/>
      <pos A="0.224321" C="0.121605" G="0.429753" T="0.224321"/>
      <pos A="0.287531" C="0.161111" G="0.358642" T="0.192716"/>
      <pos A="0.406049" C="0.248025" G="0.271728" T="0.0741975"/>
      <pos A="0.15321" C="0.255926" G="0.192716" T="0.398148"/>
      <pos A="0.200617" C="0.271728" G="0.366543" T="0.161111"/>
      <pos A="0.390247" C="0.192716" G="0.184815" T="0.232222"/>
      <pos A="0.192716" C="0.184815" G="0.21642" T="0.406049"/>
      <pos A="0.137407" C="0.295432" G="0.192716" T="0.374444"/>
      <pos A="0.240123" C="0.176914" G="0.263827" T="0.319136"/>
      <pos A="0.184815" C="0.255926" G="0.295432" T="0.263827"/>
      <pos A="0.358642" C="0.224321" G="0.184815" T="0.232222"/>
      <pos A="0.406049" C="0.192716" G="0.208519" T="0.192716"/>
      <pos A="0.303333" C="0.263827" G="0.192716" T="0.240123"/>
      <pos A="0.248025" C="0.255926" G="0.15321" T="0.34284"/>
      <pos A="0.224321" C="0.295432" G="0.21642" T="0.263827"/>
      <pos A="0.248025" C="0.113704" G="0.398148" T="0.240123"/>
      <pos A="0.200617" C="0.34284" G="0.240123" T="0.21642"/>
      <pos A="0.327037" C="0.327037" G="0.0979012" T="0.248025"/>
      <pos A="0.208519" C="0.248025" G="0.358642" T="0.184815"/>
      <pos A="0.21642" C="0.21642" G="0.208519" T="0.358642"/>
      <pos A="0.240123" C="0.232222" G="0.34284" T="0.184815"/>
      <pos A="0.334938" C="0.169012" G="0.224321" T="0.271728"/>
      <pos A="0.224321" C="0.255926" G="0.137407" T="0.382346"/>
      <pos A="0.311235" C="0.311235" G="0.15321" T="0.224321"/>
      <pos A="0.263827" C="0.295432" G="0.105802" T="0.334938"/>
      <pos A="0.248025" C="0.129506" G="0.263827" T="0.358642"/>
      <pos A="0.248025" C="0.145309" G="0.366543" T="0.240123"/>
      <pos A="0.500864" C="0.15321" G="0.192716" T="0.15321"/>
      <pos A="0.429753" C="0.113704" G="0.240123" T="0.21642"/>
      <pos A="0.232222" C="0.255926" G="0.208519" T="0.303333"/>
      <pos A="0.232222" C="0.263827" G="0.129506" T="0.374444"/>
      <pos A="0.350741" C="0.263827" G="0.176914" T="0.208519"/>
      <pos A="0.232222" C="0.421852" G="0.0741975" T="0.271728"/>
      <pos A="0.21642" C="0.21642" G="0.382346" T="0.184815"/>
      <pos A="0.145309" C="0.295432" G="0.27963" T="0.27963"/>
    </motif>
    <motif db="0" id="M94" alt="O94" length="40" nsites="8" evalue="1.3e-003">
      <pos A="0.00308642" C="0.00308642" G="0.990741" T="0.00308642"/>
      <pos A="0.496914" C="0.00308642" G="0.00308642" T="0.496914"/>
      <pos A="0.00308642" C="0.00308642" G="0.990741" T="0.00308642"/>
      <pos A="0.990741" C="0.00308642" G="0.00308642" T="0.00308642"/>
      <pos A="0.00308642" C="0.496914" G="0.496914" T="0.00308642"/>
      <pos A="0.00308642" C="0.990741" G="0.00308642" T="0.00308642"/>
      <pos A="0.496914" C="0.496914" G="0.00308642" T="0.00308642"/>
      <pos A="0.496914" C="0.00308642" G="0.496914" T="0.00308642"/>
      <pos A="0.00308642" C="0.00308642" G="0.00308642" T="0.990741"/>
      <pos A="0.00308642" C="0.00308642" G="0.496914" T="0.496914"/>
      <pos A="0.990741" C="0.00308642" G="0.00308642" T="0.00308642"/>
      <pos A="0.00308642" C="0.00308642" G="0.496914" T="0.496914"/>
      <pos A="0.00308642" C="0.496914" G="0.00308642" T="0.496914"/>
      <pos A="0.00308642" C="0.990741" G="0.00308642" T="0.00308642"/>
      <pos A="0.990741" C="0.00308642" G="0.00308642" T="0.00308642"/>
      <pos A="0.496914" C="0.00308642" G="0.496914" T="0.00308642"/>
      <pos A="0.00308642" C="0.496914" G="0.496914" T="0.00308642"/>
      <pos A="0.496914" C="0.00308642" G="0.00308642" T="0.496914"/>
      <pos A="0.00308642" C="0.00308642" G="0.496914" T="0.496914"/>
      <pos A="0.00308642" C="0.00308642" G="0.00308642" T="0.990741"/>
      <pos A="0.496914" C="0.496914" G="0.00308642" T="0.00308642"/>
      <pos A="0.00308642" C="0.496914" G="0.00308642" T="0.496914"/>
      <pos A="0.00308642" C="0.496914" G="0.496914" T="0.00308642"/>
      <pos A="0.00308642" C="0.00308642" G="0.00308642" T="0.990741"/>
      <pos A="0.00308642" C="0.496914" G="0.496914" T="0.00308642"/>
      <pos A="0.00308642" C="0.496914" G="0.496914" T="0.00308642"/>
      <pos A="0.00308642" C="0.00308642" G="0.496914" T="0.496914"/>
      <pos A="0.00308642" C="0.496914" G="0.496914" T="0.00308642"/>
      <pos A="0.496914" C="0.496914" G="0.00308642" T="0.00308642"/>
      <pos A="0.00308642" C="0.496914" G="0.496914" T="0.00308642"/>
      <pos A="0.496914" C="0.496914" G="0.00308642" T="0.00308642"/>
      <pos A="0.00308642" C="0.00308642" G="0.496914" T="0.496914"/>
      <pos A="0.00308642" C="0.496914" G="0.496914" T="0.00308642"/>
      <pos A="0.00308642" C="0.990741" G="0.00308642" T="0.00308642"/>
      <pos A="0.496914" C="0.00308642" G="0.496914" T="0.00308642"/>
      <pos A="0.00308642" C="0.496914" G="0.496914" T="0.00308642"/>
      <pos A="0.00308642" C="0.496914" G="0.496914" T="0.00308642"/>
      <pos A="0.00308642" C="0.00308642" G="0.00308642" T="0.990741"/>
      <pos A="0.496914" C="0.00308642" G="0.496914" T="0.00308642"/>
      <pos A="0.496914" C="0.496914" G="0.00308642" T="0.00308642"/>
    </motif>
    <motif db="0" id="M95" alt="O95" length="40" nsites="8" evalue="1.3e-003">
      <pos A="0.112826" C="0.222565" G="0.00308642" T="0.661523"/>
      <pos A="0.771262" C="0.112826" G="0.00308642" T="0.112826"/>
      <pos A="0.00308642" C="0.112826" G="0.332304" T="0.551784"/>
      <pos A="0.222565" C="0.442043" G="0.112826" T="0.222565"/>
      <pos A="0.332304" C="0.112826" G="0.112826" T="0.442043"/>
      <pos A="0.112826" C="0.112826" G="0.551784" T="0.222565"/>
      <pos A="0.222565" C="0.00308642" G="0.551784" T="0.222565"/>
      <pos A="0.222565" C="0.112826" G="0.112826" T="0.551784"/>
      <pos A="0.00308642" C="0.00308642" G="0.661523" T="0.332304"/>
      <pos A="0.112826" C="0.112826" G="0.222565" T="0.551784"/>
      <pos A="0.222565" C="0.222565" G="0.222565" T="0.332304"/>
      <pos A="0.332304" C="0.00308642" G="0.442043" T="0.222565"/>
      <pos A="0.332304" C="0.332304" G="0.332304" T="0.00308642"/>
      <pos A="0.332304" C="0.222565" G="0.332304" T="0.112826"/>
      <pos A="0.442043" C="0.222565" G="0.332304" T="0.00308642"/>
      <pos A="0.442043" C="0.442043" G="0.00308642" T="0.112826"/>
      <pos A="0.551784" C="0.332304" G="0.112826" T="0.00308642"/>
      <pos A="0.332304" C="0.222565" G="0.112826" T="0.332304"/>
      <pos A="0.112826" C="0.332304" G="0.332304" T="0.222565"/>
      <pos A="0.332304" C="0.222565" G="0.112826" T="0.332304"/>
      <pos A="0.332304" C="0.112826" G="0.442043" T="0.112826"/>
      <pos A="0.112826" C="0.551784" G="0.112826" T="0.222565"/>
      <pos A="0.112826" C="0.442043" G="0.332304" T="0.112826"/>
      <pos A="0.442043" C="0.00308642" G="0.222565" T="0.332304"/>
      <pos A="0.222565" C="0.332304" G="0.332304" T="0.112826"/>
      <pos A="0.112826" C="0.222565" G="0.332304" T="0.332304"/>
      <pos A="0.551784" C="0.222565" G="0.222565" T="0.00308642"/>
      <pos A="0.442043" C="0.00308642" G="0.112826" T="0.442043"/>
      <pos A="0.112826" C="0.112826" G="0.551784" T="0.222565"/>
      <pos A="0.442043" C="0.112826" G="0.442043" T="0.00308642"/>
      <pos A="0.332304" C="0.332304" G="0.112826" T="0.222565"/>
      <pos A="0.442043" C="0.551784" G="0.00308642" T="0.00308642"/>
      <pos A="0.442043" C="0.00308642" G="0.112826" T="0.442043"/>
      <pos A="0.00308642" C="0.332304" G="0.442043" T="0.222565"/>
      <pos A="0.332304" C="0.332304" G="0.222565" T="0.112826"/>
      <pos A="0.442043" C="0.222565" G="0.222565" T="0.112826"/>
      <pos A="0.551784" C="0.332304" G="0.112826" T="0.00308642"/>
      <pos A="0.332304" C="0.332304" G="0.00308642" T="0.332304"/>
      <pos A="0.222565" C="0.00308642" G="0.222565" T="0.551784"/>
      <pos A="0.442043" C="0.332304" G="0.00308642" T="0.222565"/>
    </motif>
    <motif db="0" id="M96" alt="O96" length="40" nsites="8" evalue="1.3e-003">
      <pos A="0.00308642" C="0.00308642" G="0.00308642" T="0.990741"/>
      <pos A="0.990741" C="0.00308642" G="0.00308642" T="0.00308642"/>
      <pos A="0.00308642" C="0.990741" G="0.00308642" T="0.00308642"/>
      <pos A="0.00308642" C="0.00308642" G="0.990741" T="0.00308642"/>
      <pos A="0.00308642" C="0.00308642" G="0.00308642" T="0.990741"/>
      <pos A="0.00308642" C="0.00308642" G="0.990741" T="0.00308642"/>
      <pos A="0.00308642" C="0.00308642" G="0.00308642" T="0.990741"/>
      <pos A="0.00308642" C="0.00308642" G="0.00308642" T="0.990741"/>
      <pos A="0.00308642" C="0.00308642" G="0.00308642" T="0.990741"/>
      <pos A="0.00308642" C="0.00308642" G="0.00308642" T="0.990741"/>
      <pos A="0.00308642" C="0.00308642" G="0.990741" T="0.00308642"/>
      <pos A="0.990741" C="0.00308642" G="0.00308642" T="0.00308642"/>
      <pos A="0.00308642" C="0.00308642" G="0.00308642" T="0.990741"/>
      <pos A="0.00308642" C="0.00308642" G="0.00308642" T="0.990741"/>
      <pos A="0.00308642" C="0.00308642" G="0.990741" T="0.00308642"/>
      <pos A="0.00308642" C="0.00308642" G="0.990741" T="0.00308642"/>
      <pos A="0.990741" C="0.00308642" G="0.00308642" T="0.00308642"/>
      <pos A="0.00308642" C="0.990741" G="0.00308642" T="0.00308642"/>
      <pos A="0.00308642" C="0.00308642" G="0.00308642" T="0.990741"/>
      <pos A="0.990741" C="0.00308642" G="0.00308642" T="0.00308642"/>
      <pos A="0.00308642" C="0.00308642" G="0.00308642" T="0.990741"/>
      <pos A="0.990741" C="0.00308642" G="0.00308642" T="0.00308642"/>
      <pos A="0.00308642" C="0.00308642" G="0.00308642" T="0.990741"/>
      <pos A="0.00308642" C="0.00308642" G="0.00308642" T="0.990741"/>
      <pos A="0.00308642" C="0.00308642" G="0.990741" T="0.00308642"/>
      <pos A="0.990741" C="0.00308642" G="0.00308642" T="0.00308642"/>
      <pos A="0.00308642" C="0.00308642" G="0.00308642" T="0.990741"/>
      <pos A="0.990741" C="0.00308642" G="0.00308642" T="0.00308642"/>
      <pos A="0.00308642" C="0.00308642" G="0.00308642" T="0.990741"/>
      <pos A="0.00308642" C="0.00308642" G="0.00308642" T="0.990741"/>
      <pos A="0.990741" C="0.00308642" G="0.00308642" T="0.00308642"/>
      <pos A="0.990741" C="0.00308642" G="0.00308642" T="0.00308642"/>
      <pos A="0.00308642" C="0.990741" G="0.00308642" T="0.00308642"/>
      <pos A="0.00308642" C="0.00308642" G="0.990741" T="0.00308642"/>
      <pos A="0.00308642" C="0.00308642" G="0.00308642" T="0.990741"/>
      <pos A="0.00308642" C="0.990741" G="0.00308642" T="0.00308642"/>
      <pos A="0.990741" C="0.00308642" G="0.00308642" T="0.00308642"/>
      <pos A="0.00308642" C="0.00308642" G="0.00308642" T="0.990741"/>
      <pos A="0.00308642" C="0.990741" G="0.00308642" T="0.00308642"/>
      <pos A="0.00308642" C="0.00308642" G="0.00308642" T="0.990741"/>
    </motif>
    <motif db="0" id="M97" alt="O97" length="40" nsites="8" evalue="1.3e-003">
      <pos A="0.248025" C="0.224321" G="0.319136" T="0.208519"/>
      <pos A="0.303333" C="0.21642" G="0.413951" T="0.0662963"/>
      <pos A="0.15321" C="0.255926" G="0.303333" T="0.287531"/>
      <pos A="0.334938" C="0.192716" G="0.137407" T="0.334938"/>
      <pos A="0.271728" C="0.208519" G="0.169012" T="0.350741"/>
      <pos A="0.287531" C="0.311235" G="0.303333" T="0.0979012"/>
      <pos A="0.255926" C="0.248025" G="0.208519" T="0.287531"/>
      <pos A="0.192716" C="0.145309" G="0.445556" T="0.21642"/>
      <pos A="0.208519" C="0.303333" G="0.200617" T="0.287531"/>
      <pos A="0.21642" C="0.319136" G="0.184815" T="0.27963"/>
      <pos A="0.248025" C="0.350741" G="0.09" T="0.311235"/>
      <pos A="0.263827" C="0.224321" G="0.232222" T="0.27963"/>
      <pos A="0.255926" C="0.311235" G="0.176914" T="0.255926"/>
      <pos A="0.311235" C="0.192716" G="0.176914" T="0.319136"/>
      <pos A="0.192716" C="0.303333" G="0.145309" T="0.358642"/>
      <pos A="0.263827" C="0.192716" G="0.208519" T="0.334938"/>
      <pos A="0.429753" C="0.137407" G="0.15321" T="0.27963"/>
      <pos A="0.390247" C="0.0979012" G="0.390247" T="0.121605"/>
      <pos A="0.105802" C="0.319136" G="0.248025" T="0.327037"/>
      <pos A="0.240123" C="0.240123" G="0.169012" T="0.350741"/>
      <pos A="0.319136" C="0.184815" G="0.350741" T="0.145309"/>
      <pos A="0.248025" C="0.224321" G="0.224321" T="0.303333"/>
      <pos A="0.192716" C="0.350741" G="0.350741" T="0.105802"/>
      <pos A="0.311235" C="0.295432" G="0.169012" T="0.224321"/>
      <pos A="0.303333" C="0.311235" G="0.176914" T="0.208519"/>
      <pos A="0.263827" C="0.240123" G="0.240123" T="0.255926"/>
      <pos A="0.224321" C="0.34284" G="0.129506" T="0.303333"/>
      <pos A="0.445556" C="0.232222" G="0.0662963" T="0.255926"/>
      <pos A="0.350741" C="0.0979012" G="0.200617" T="0.350741"/>
      <pos A="0.113704" C="0.200617" G="0.398148" T="0.287531"/>
      <pos A="0.311235" C="0.27963" G="0.208519" T="0.200617"/>
      <pos A="0.27963" C="0.129506" G="0.240123" T="0.350741"/>
      <pos A="0.303333" C="0.208519" G="0.15321" T="0.334938"/>
      <pos A="0.263827" C="0.248025" G="0.224321" T="0.263827"/>
      <pos A="0.192716" C="0.137407" G="0.303333" T="0.366543"/>
      <pos A="0.398148" C="0.184815" G="0.176914" T="0.240123"/>
      <pos A="0.21642" C="0.350741" G="0.295432" T="0.137407"/>
      <pos A="0.303333" C="0.105802" G="0.224321" T="0.366543"/>
      <pos A="0.15321" C="0.390247" G="0.34284" T="0.113704"/>
      <pos A="0.295432" C="0.303333" G="0.200617" T="0.200617"/>
    </motif>
    <motif db="0" id="M98" alt="O98" length="40" nsites="8" evalue="1.3e-003">
      <pos A="0.334938" C="0.287531" G="0.21642" T="0.161111"/>
      <pos A="0.382346" C="0.21642" G="0.161111" T="0.240123"/>
      <pos A="0.224321" C="0.287531" G="0.334938" T="0.15321"/>
      <pos A="0.224321" C="0.169012" G="0.192716" T="0.413951"/>
      <pos A="0.161111" C="0.248025" G="0.255926" T="0.334938"/>
      <pos A="0.224321" C="0.311235" G="0.287531" T="0.176914"/>
      <pos A="0.382346" C="0.105802" G="0.192716" T="0.319136"/>
      <pos A="0.224321" C="0.208519" G="0.34284" T="0.224321"/>
      <pos A="0.208519" C="0.413951" G="0.295432" T="0.0820988"/>
      <pos A="0.21642" C="0.255926" G="0.208519" T="0.319136"/>
      <pos A="0.184815" C="0.295432" G="0.271728" T="0.248025"/>
      <pos A="0.303333" C="0.263827" G="0.145309" T="0.287531"/>
      <pos A="0.21642" C="0.263827" G="0.208519" T="0.311235"/>
      <pos A="0.271728" C="0.192716" G="0.09" T="0.445556"/>
      <pos A="0.176914" C="0.232222" G="0.192716" T="0.398148"/>
      <pos A="0.200617" C="0.145309" G="0.255926" T="0.398148"/>
      <pos A="0.34284" C="0.303333" G="0.271728" T="0.0820988"/>
      <pos A="0.350741" C="0.121605" G="0.319136" T="0.208519"/>
      <pos A="0.366543" C="0.27963" G="0.200617" T="0.15321"/>
      <pos A="0.492963" C="0.0741975" G="0.121605" T="0.311235"/>
      <pos A="0.334938" C="0.121605" G="0.358642" T="0.184815"/>
      <pos A="0.137407" C="0.334938" G="0.271728" T="0.255926"/>
      <pos A="0.169012" C="0.263827" G="0.295432" T="0.271728"/>
      <pos A="0.200617" C="0.287531" G="0.311235" T="0.200617"/>
      <pos A="0.311235" C="0.232222" G="0.145309" T="0.311235"/>
      <pos A="0.303333" C="0.382346" G="0.192716" T="0.121605"/>
      <pos A="0.176914" C="0.303333" G="0.129506" T="0.390247"/>
      <pos A="0.311235" C="0.34284" G="0.145309" T="0.200617"/>
      <pos A="0.34284" C="0.303333" G="0.184815" T="0.169012"/>
      <pos A="0.319136" C="0.0504938" G="0.208519" T="0.421852"/>
      <pos A="0.248025" C="0.113704" G="0.350741" T="0.287531"/>
      <pos A="0.255926" C="0.176914" G="0.295432" T="0.271728"/>
      <pos A="0.248025" C="0.263827" G="0.176914" T="0.311235"/>
      <pos A="0.311235" C="0.263827" G="0.232222" T="0.192716"/>
      <pos A="0.255926" C="0.169012" G="0.200617" T="0.374444"/>
      <pos A="0.176914" C="0.263827" G="0.34284" T="0.21642"/>
      <pos A="0.334938" C="0.34284" G="0.184815" T="0.137407"/>
      <pos A="0.374444" C="0.161111" G="0.192716" T="0.271728"/>
      <pos A="0.287531" C="0.255926" G="0.184815" T="0.271728"/>
      <pos A="0.208519" C="0.295432" G="0.311235" T="0.184815"/>
    </motif>
    <motif db="0" id="M99" alt="O99" length="40" nsites="8" evalue="1.3e-003">
      <pos A="0.3501" C="0.10986" G="0.3501" T="0.18994"/>
      <pos A="0.296713" C="0.10986" G="0.27002" T="0.323406"/>
      <pos A="0.3501" C="0.163246" G="0.18994" T="0.296713"/>
      <pos A="0.3501" C="0.163246" G="0.243326" T="0.243326"/>
      <pos A="0.27002" C="0.18994" G="0.43018" T="0.10986"/>
      <pos A="0.0564731" C="0.27002" G="0.163246" T="0.510261"/>
      <pos A="0.216633" C="0.216633" G="0.10986" T="0.456873"/>
      <pos A="0.18994" C="0.376793" G="0.243326" T="0.18994"/>
      <pos A="0.216633" C="0.163246" G="0.10986" T="0.510261"/>
      <pos A="0.27002" C="0.216633" G="0.27002" T="0.243326"/>
      <pos A="0.403486" C="0.18994" G="0.136553" T="0.27002"/>
      <pos A="0.136553" C="0.18994" G="0.296713" T="0.376793"/>
      <pos A="0.0297798" C="0.243326" G="0.376793" T="0.3501"/>
      <pos A="0.323406" C="0.456873" G="0.10986" T="0.10986"/>
      <pos A="0.43018" C="0.3501" G="0.163246" T="0.0564731"/>
      <pos A="0.376793" C="0.0564731" G="0.18994" T="0.376793"/>
      <pos A="0.27002" C="0.163246" G="0.296713" T="0.27002"/>
      <pos A="0.296713" C="0.136553" G="0.0831664" T="0.483566"/>
      <pos A="0.163246" C="0.43018" G="0.18994" T="0.216633"/>
      <pos A="0.27002" C="0.136553" G="0.163246" T="0.43018"/>
      <pos A="0.376793" C="0.296713" G="0.216633" T="0.10986"/>
      <pos A="0.456873" C="0.323406" G="0.163246" T="0.0564731"/>
      <pos A="0.323406" C="0.10986" G="0.243326" T="0.323406"/>
      <pos A="0.27002" C="0.0831664" G="0.18994" T="0.456873"/>
      <pos A="0.243326" C="0.27002" G="0.376793" T="0.10986"/>
      <pos A="0.483566" C="0.27002" G="0.10986" T="0.136553"/>
      <pos A="0.10986" C="0.0297798" G="0.403486" T="0.456873"/>
      <pos A="0.403486" C="0.323406" G="0.10986" T="0.163246"/>
      <pos A="0.376793" C="0.216633" G="0.27002" T="0.136553"/>
      <pos A="0.18994" C="0.27002" G="0.403486" T="0.136553"/>
      <pos A="0.243326" C="0.10986" G="0.163246" T="0.483566"/>
      <pos A="0.136553" C="0.296713" G="0.18994" T="0.376793"/>
      <pos A="0.0297798" C="0.216633" G="0.243326" T="0.510261"/>
      <pos A="0.0297798" C="0.510261" G="0.163246" T="0.296713"/>
      <pos A="0.323406" C="0.27002" G="0.163246" T="0.243326"/>
      <pos A="0.27002" C="0.18994" G="0.216633" T="0.323406"/>
      <pos A="0.3501" C="0.216633" G="0.376793" T="0.0564731"/>
      <pos A="0.243326" C="0.136553" G="0.27002" T="0.3501"/>
      <pos A="0.27002" C="0.376793" G="0.136553" T="0.216633"/>
      <pos A="0.456873" C="0.18994" G="0.10986" T="0.243326"/>
    </motif>
  </queries>
  <targets>
    <motif db="0" id="AIRE_HUMAN.H11MO.0.C" length="18" nsites="41" evalue="1.0e+000"
        url="http://hocomoco.autosome.ru/motif/AIRE_HUMAN.H11MO.0.C">
      <pos A="0.397368" C="0.261336" G="0.125304" T="0.215992"/>
      <pos A="0.181984" C="0.181984" G="0.13664" T="0.499392"/>
      <pos A="0.13664" C="0.13664" G="0.204656" T="0.522064"/>
      <pos A="0.0459522" C="0.000608273" G="0.884815" T="0.0686242"/>
      <pos A="0.000608273" C="0.000608273" G="0.816799" T="0.181984"/>
      <pos A="0.318016" C="0.0459522" G="0.0232802" T="0.612752"/>
      <pos A="0.386032" C="0.0912962" G="0.0232802" T="0.499392"/>
      <pos A="0.36336" C="0.13664" G="0.13664" T="0.36336"/>
      <pos A="0.340688" C="0.0686242" G="0.13664" T="0.454048"/>
      <pos A="0.522064" C="0.0912962" G="0.13664" T="0.25"/>
      <pos A="0.386032" C="0.0459522" G="0.0686242" T="0.499392"/>
      <pos A="0.227328" C="0.13664" G="0.0686242" T="0.567408"/>
      <pos A="0.000608273" C="0.0232802" G="0.884815" T="0.0912962"/>
      <pos A="0.000608273" C="0.000608273" G="0.975503" T="0.0232802"/>
      <pos A="0.227328" C="0.0912962" G="0.25" T="0.431376"/>
      <pos A="0.0686242" C="0.181984" G="0.181984" T="0.567408"/>
      <pos A="0.454048" C="0.0232802" G="0.159312" T="0.36336"/>
      <pos A="0.403036" C="0.267004" G="0.1083" T="0.22166"/>
    </motif>
    <motif db="0" id="ALX4_HUMAN.H11MO.0.D" length="12" nsites="23223" evalue="1.0e+000"
        url="http://hocomoco.autosome.ru/motif/ALX4_HUMAN.H11MO.0.D">
      <pos A="0.166685" C="0.314129" G="0.138493" T="0.380693"/>
      <pos A="0.00484347" C="0.00162991" G="0.00101794" T="0.992509"/>
      <pos A="0.995913" C="0.000172215" G="0.000838267" T="0.00307694"/>
      <pos A="0.999929" C="1.45968e-05" G="4.16374e-05" T="1.45968e-05"/>
      <pos A="1.07651e-06" C="0.000342641" G="5.51577e-05" T="0.999601"/>
      <pos A="0.000334102" C="0.0441242" G="0.00068563" T="0.954856"/>
      <pos A="0.785114" C="1.07651e-06" G="0.214884" T="1.07651e-06"/>
      <pos A="0.591414" C="0.0179944" G="0.389556" T="0.00103573"/>
      <pos A="0.952457" C="0.00913793" G="0.0295194" T="0.00888603"/>
      <pos A="0.0026418" C="0.00363091" G="0.00249806" T="0.991229"/>
      <pos A="0.0153975" C="0.00998509" G="0.00386823" T="0.970749"/>
      <pos A="0.980307" C="0.00494772" G="0.00543302" T="0.00931263"/>
    </motif>
    <motif db="0" id="ANDR_HUMAN.H11MO.0.A" length="18" nsites="499" evalue="1.0e+000"
        url="http://hocomoco.autosome.ru/motif/ANDR_HUMAN.H11MO.0.A">
      <pos A="0.148317" C="0.0701763" G="0.036115" T="0.745392"/>
      <pos A="0.0621619" C="0.0481366" G="0.777449" T="0.112252"/>
      <pos A="0.0681727" C="0.0661691" G="0.0140753" T="0.851583"/>
      <pos A="0.188389" C="0.17236" G="0.14431" T="0.494941"/>
      <pos A="0.0781907" C="0.73337" G="0.036115" T="0.152324"/>
      <pos A="0.12227" C="0.278551" G="0.0321078" T="0.567071"/>
      <pos A="0.180375" C="0.134292" G="0.196404" T="0.48893"/>
      <pos A="0.198407" C="0.178371" G="0.21644" T="0.406782"/>
      <pos A="0.176367" C="0.192396" G="0.22245" T="0.408786"/>
      <pos A="0.200411" C="0.256512" G="0.120266" T="0.422811"/>
      <pos A="0.0721799" C="0.0140753" G="0.0140753" T="0.899669"/>
      <pos A="0.254508" C="0.0301042" G="0.691294" T="0.0240934"/>
      <pos A="0.0281006" C="0.0220898" G="0.0200862" T="0.929724"/>
      <pos A="0.0180825" C="0.00606091" G="0.0982268" T="0.87763"/>
      <pos A="0.00806452" C="0.00806452" G="0.0641655" T="0.919705"/>
      <pos A="0.420807" C="0.0281006" G="0.494941" T="0.0561511"/>
      <pos A="0.0862052" C="0.524995" G="0.0481366" T="0.340663"/>
      <pos A="0.290573" C="0.158335" G="0.0541475" T="0.496945"/>
    </motif>
    <motif db="0" id="ANDR_HUMAN.H11MO.1.A" length="16" nsites="500" evalue="1.0e+000"
        url="http://hocomoco.autosome.ru/motif/ANDR_HUMAN.H11MO.1.A">
      <pos A="0.361978" C="0.0240452" G="0.455959" T="0.158018"/>
      <pos A="0.108028" C="0.0260448" G="0.807888" T="0.0580384"/>
      <pos A="0.371976" C="0.210008" G="0.224005" T="0.194011"/>
      <pos A="0.825885" C="0.05004" G="0.05004" T="0.0740352"/>
      <pos A="0.00204959" C="0.931864" G="0.030044" T="0.0360428"/>
      <pos A="0.69791" C="0.0240452" G="0.0780344" T="0.20001"/>
      <pos A="0.126025" C="0.230004" G="0.35198" T="0.291992"/>
      <pos A="4.999e-05" C="4.999e-05" G="0.383973" T="0.615927"/>
      <pos A="0.116027" C="0.355979" G="0.39997" T="0.128024"/>
      <pos A="0.146021" C="0.0660368" G="0.0140472" T="0.773895"/>
      <pos A="0.00404919" C="0.0320436" G="0.961858" T="0.00204959"/>
      <pos A="0.0860328" C="0.0420416" G="0.0220456" T="0.84988"/>
      <pos A="0.210008" C="0.170016" G="0.194011" T="0.425965"/>
      <pos A="0.0740352" C="0.805889" G="0.00604879" T="0.114027"/>
      <pos A="0.0920316" C="0.411968" G="0.0140472" T="0.481954"/>
      <pos A="0.142022" C="0.261998" G="0.196011" T="0.39997"/>
    </motif>
    <motif db="0" id="ARI3A_HUMAN.H11MO.0.D" length="22" nsites="44" evalue="1.0e+000"
        url="http://hocomoco.autosome.ru/motif/ARI3A_HUMAN.H11MO.0.D">
      <pos A="0.390323" C="0.0966588" G="0.325656" T="0.187362"/>
      <pos A="0.680839" C="0.0912698" G="0.000566893" T="0.227324"/>
      <pos A="0.112826" C="0.000566893" G="0.000566893" T="0.886041"/>
      <pos A="0.158177" C="0.000566893" G="0.000566893" T="0.840689"/>
      <pos A="0.952948" C="0.0459184" G="0.000566893" T="0.000566893"/>
      <pos A="0.931392" C="0.0674742" G="0.000566893" T="0.000566893"/>
      <pos A="0.475637" C="0.000566893" G="0.0243626" T="0.499433"/>
      <pos A="0.000566893" C="0.40873" G="0.227324" T="0.363379"/>
      <pos A="0.294232" C="0.181973" G="0.432526" T="0.0912698"/>
      <pos A="0.499433" C="0.0459184" G="0.363379" T="0.0912698"/>
      <pos A="0.454082" C="0.0459184" G="0.158177" T="0.341823"/>
      <pos A="0.72843" C="0.000566893" G="0.0912698" T="0.179733"/>
      <pos A="0.136621" C="0.0459184" G="0.0912698" T="0.72619"/>
      <pos A="0.160417" C="0.56858" G="0.0459184" T="0.225084"/>
      <pos A="0.72619" C="0.000566893" G="0.000566893" T="0.272676"/>
      <pos A="0.749986" C="0.0459184" G="0.000566893" T="0.203529"/>
      <pos A="0.952948" C="0.000566893" G="0.000566893" T="0.0459184"/>
      <pos A="0.40873" C="0.000566893" G="0.0459184" T="0.544785"/>
      <pos A="0.115066" C="0.136621" G="0.0912698" T="0.657043"/>
      <pos A="0.520989" C="0.136621" G="0.0243626" T="0.318027"/>
      <pos A="0.611692" C="0.069714" G="0.000566893" T="0.318027"/>
      <pos A="0.664672" C="0.00595584" G="0.075103" T="0.254269"/>
    </motif>
    <motif db="0" id="ASCL2_HUMAN.H11MO.0.D" length="9" nsites="499" evalue="1.0e+000"
        url="http://hocomoco.autosome.ru/motif/ASCL2_HUMAN.H11MO.0.D">
      <pos A="0.262523" C="0.352685" G="0.33866" T="0.046133"/>
      <pos A="0.0020537" C="0.989832" G="0.0040573" T="0.0040573"/>
      <pos A="0.985824" C="0.00606091" G="0.0020537" T="0.00606091"/>
      <pos A="0.00606091" C="0.352685" G="0.587107" T="0.0541475"/>
      <pos A="0.0140753" C="0.979814" G="0.0020537" T="0.0040573"/>
      <pos A="0.0040573" C="0.0040573" G="5.00902e-05" T="0.991835"/>
      <pos A="0.0020537" C="0.0100681" G="0.963785" T="0.0240934"/>
      <pos A="0.00606091" C="0.867612" G="0.0140753" T="0.112252"/>
      <pos A="0.102234" C="0.29458" G="0.00806452" T="0.595121"/>
    </motif>
    <motif db="0" id="ATF2_HUMAN.H11MO.2.C" length="11" nsites="381" evalue="1.0e+000"
        url="http://hocomoco.autosome.ru/motif/ATF2_HUMAN.H11MO.2.C">
      <pos A="0.322816" C="0.086657" G="0.540606" T="0.0499213"/>
      <pos A="0.509118" C="0.00531357" G="0.480255" T="0.00531357"/>
      <pos A="6.55996e-05" C="6.55996e-05" G="6.55996e-05" T="0.999803"/>
      <pos A="6.55996e-05" C="6.55996e-05" G="0.999803" T="6.55996e-05"/>
      <pos A="0.999803" C="6.55996e-05" G="6.55996e-05" T="6.55996e-05"/>
      <pos A="6.55996e-05" C="0.994555" G="0.00268958" T="0.00268958"/>
      <pos A="6.55996e-05" C="6.55996e-05" G="0.999803" T="6.55996e-05"/>
      <pos A="6.55996e-05" C="6.55996e-05" G="6.55996e-05" T="0.999803"/>
      <pos A="0.188992" C="0.810876" G="6.55996e-05" T="6.55996e-05"/>
      <pos A="0.997179" C="6.55996e-05" G="0.00268958" T="6.55996e-05"/>
      <pos A="0.0446733" C="0.464511" G="0.356927" T="0.133889"/>
    </motif>
    <motif db="0" id="ATF7_HUMAN.H11MO.0.D" length="11" nsites="12644" evalue="1.0e+000"
        url="http://hocomoco.autosome.ru/motif/ATF7_HUMAN.H11MO.0.D">
      <pos A="0.217356" C="0.0873352" G="0.447029" T="0.24828"/>
      <pos A="0.570881" C="0.00429252" G="0.418478" T="0.00634881"/>
      <pos A="0.000516051" C="0.000595139" G="0.00439138" T="0.994497"/>
      <pos A="0.000397419" C="0.00031833" G="0.985995" T="0.0132888"/>
      <pos A="0.995328" C="8.10655e-05" G="0.00451001" T="8.10655e-05"/>
      <pos A="8.10655e-05" C="0.992006" G="0.00553816" T="0.00237463"/>
      <pos A="0.000555595" C="1.97721e-06" G="0.99944" T="1.97721e-06"/>
      <pos A="8.10655e-05" C="1.97721e-06" G="0.00332368" T="0.996593"/>
      <pos A="0.185662" C="0.812278" G="0.00138602" T="0.000674228"/>
      <pos A="0.997542" C="0.00031833" G="0.00158374" T="0.000555595"/>
      <pos A="0.00506363" C="0.0470595" G="0.0273665" T="0.92051"/>
    </motif>
    <motif db="0" id="ATOH1_HUMAN.H11MO.0.B" length="9" nsites="500" evalue="1.0e+000"
        url="http://hocomoco.autosome.ru/motif/ATOH1_HUMAN.H11MO.0.B">
      <pos A="0.533943" C="0.0420416" G="0.377974" T="0.0460408"/>
      <pos A="0.323985" C="0.154019" G="0.521946" T="4.999e-05"/>
      <pos A="0.00204959" C="0.995851" G="0.00204959" T="4.999e-05"/>
      <pos A="0.99785" C="4.999e-05" G="4.999e-05" T="0.00204959"/>
      <pos A="4.999e-05" C="0.00804839" G="0.973855" T="0.0180464"/>
      <pos A="0.585933" C="0.379974" G="0.0340432" T="4.999e-05"/>
      <pos A="0.0180464" C="0.00604879" G="0.00204959" T="0.973855"/>
      <pos A="0.00204959" C="4.999e-05" G="0.989852" T="0.00804839"/>
      <pos A="0.0320436" C="0.110028" G="0.721906" T="0.136023"/>
    </motif>
    <motif db="0" id="BARH2_HUMAN.H11MO.0.D" length="18" nsites="42825" evalue="1.0e+000"
        url="http://hocomoco.autosome.ru/motif/BARH2_HUMAN.H11MO.0.D">
      <pos A="0.221277" C="0.229626" G="0.413979" T="0.135118"/>
      <pos A="0.167058" C="0.385056" G="0.121355" T="0.326531"/>
      <pos A="0.0090238" C="0.00622148" G="0.00605889" T="0.978696"/>
      <pos A="0.988399" C="0.000650948" G="0.00147868" T="0.00947101"/>
      <pos A="0.99828" C="0.000780282" G="0.000647253" T="0.000292509"/>
      <pos A="0.476164" C="0.00180756" G="0.0308855" T="0.491143"/>
      <pos A="0.0165538" C="0.447798" G="0.0168763" T="0.518772"/>
      <pos A="0.0210791" C="0.00169064" G="0.971392" T="0.00583803"/>
      <pos A="0.204192" C="0.247647" G="0.346599" T="0.201562"/>
      <pos A="0.0565878" C="0.275451" G="0.0624176" T="0.605543"/>
      <pos A="0.144585" C="0.383472" G="0.294382" T="0.17756"/>
      <pos A="0.218691" C="0.379395" G="0.13358" T="0.268334"/>
      <pos A="0.268555" C="0.122333" G="0.101111" T="0.508001"/>
      <pos A="0.522536" C="0.0208406" G="0.0498196" T="0.406804"/>
      <pos A="0.490371" C="0.0184796" G="0.0137296" T="0.47742"/>
      <pos A="0.41991" C="0.0322168" G="0.0496664" T="0.498207"/>
      <pos A="0.336494" C="0.182098" G="0.118011" T="0.363397"/>
      <pos A="0.228191" C="0.155706" G="0.43546" T="0.180643"/>
    </motif>
    <motif db="0" id="BATF_HUMAN.H11MO.0.A" length="18" nsites="500" evalue="1.0e+000"
        url="http://hocomoco.autosome.ru/motif/BATF_HUMAN.H11MO.0.A">
      <pos A="0.45196" C="0.0780344" G="0.263997" T="0.206009"/>
      <pos A="0.0480404" C="0.39997" G="0.345981" T="0.206009"/>
      <pos A="0.0120476" C="0.0180464" G="0.0440412" T="0.925865"/>
      <pos A="0.134023" C="0.327984" G="0.0240452" T="0.513947"/>
      <pos A="0.0860328" C="0.238002" G="0.0520396" T="0.623925"/>
      <pos A="0.142022" C="0.545941" G="0.0460408" T="0.265997"/>
      <pos A="0.379974" C="0.0860328" G="0.395971" T="0.138022"/>
      <pos A="0.369976" C="0.114027" G="0.230004" T="0.285993"/>
      <pos A="0.337982" C="0.0180464" G="0.0840332" T="0.559938"/>
      <pos A="0.577934" C="0.158018" G="0.0220456" T="0.242002"/>
      <pos A="0.00204959" C="0.00204959" G="4.999e-05" T="0.995851"/>
      <pos A="0.00404919" C="0.0560388" G="0.84988" T="0.090032"/>
      <pos A="0.977854" C="0.00804839" G="0.0120476" T="0.00204959"/>
      <pos A="0.104029" C="0.557938" G="0.315987" T="0.0220456"/>
      <pos A="0.0720356" C="0.030044" G="0.020046" T="0.877874"/>
      <pos A="0.212008" C="0.507948" G="0.212008" T="0.0680364"/>
      <pos A="0.611928" C="0.0840332" G="0.110028" T="0.194011"/>
      <pos A="0.142022" C="0.186013" G="0.305989" T="0.365977"/>
    </motif>
    <motif db="0" id="BC11A_HUMAN.H11MO.0.A" length="17" nsites="500" evalue="1.0e+000"
        url="http://hocomoco.autosome.ru/motif/BC11A_HUMAN.H11MO.0.A">
      <pos A="0.37573" C="0.184625" G="0.286195" T="0.153451"/>
      <pos A="0.55058" C="0.0994705" G="0.224094" T="0.125856"/>
      <pos A="0.500164" C="0.142363" G="0.230714" T="0.126759"/>
      <pos A="0.589982" C="0.0166164" G="0.226051" T="0.167351"/>
      <pos A="0.187435" C="0.160796" G="0.580417" T="0.071352"/>
      <pos A="0.664511" C="0.0145816" G="0.269377" T="0.051531"/>
      <pos A="0.104037" C="0.0144884" G="0.828551" T="0.0529239"/>
      <pos A="0.200417" C="0.0327717" G="0.758546" T="0.00826493"/>
      <pos A="0.880098" C="0.0431253" G="0.0485975" T="0.0281795"/>
      <pos A="0.867864" C="0.00583965" G="0.0555442" T="0.0707524"/>
      <pos A="0.248399" C="0.226047" G="0.502141" T="0.0234139"/>
      <pos A="0.150158" C="0.154992" G="0.0315585" T="0.663292"/>
      <pos A="0.117832" C="0.0724923" G="0.760189" T="0.0494865"/>
      <pos A="0.658749" C="0.064413" G="0.250663" T="0.0261749"/>
      <pos A="0.458785" C="0.143453" G="0.310166" T="0.0875961"/>
      <pos A="0.622702" C="0.078845" G="0.157294" T="0.141159"/>
      <pos A="0.358985" C="0.2047" G="0.318076" T="0.118238"/>
    </motif>
    <motif db="0" id="BHE40_HUMAN.H11MO.0.A" length="10" nsites="500" evalue="1.0e+000"
        url="http://hocomoco.autosome.ru/motif/BHE40_HUMAN.H11MO.0.A">
      <pos A="0.345981" C="0.0840332" G="0.369976" T="0.20001"/>
      <pos A="0.170016" C="0.0140472" G="0.627924" T="0.188012"/>
      <pos A="0.0980304" C="0.89787" G="0.00204959" T="0.00204959"/>
      <pos A="0.943861" C="0.0120476" G="0.0160468" T="0.0280444"/>
      <pos A="0.00804839" C="0.929864" G="0.0160468" T="0.0460408"/>
      <pos A="0.0520396" C="0.0420416" G="0.89987" T="0.00604879"/>
      <pos A="0.0460408" C="0.0140472" G="0.0460408" T="0.893871"/>
      <pos A="0.00204959" C="4.999e-05" G="0.99785" T="4.999e-05"/>
      <pos A="0.583933" C="0.234003" G="0.116027" T="0.0660368"/>
      <pos A="0.0920316" C="0.457958" G="0.379974" T="0.070036"/>
    </motif>
    <motif db="0" id="BMAL1_HUMAN.H11MO.0.A" length="11" nsites="410" evalue="1.0e+000"
        url="http://hocomoco.autosome.ru/motif/BMAL1_HUMAN.H11MO.0.A">
      <pos A="0.160997" C="0.160997" G="0.370702" T="0.307303"/>
      <pos A="0.173189" C="0.521885" G="0.292673" T="0.0122531"/>
      <pos A="0.0658986" C="0.926664" G="0.00249939" T="0.00493782"/>
      <pos A="0.897403" C="0.0122531" G="0.034199" T="0.0561448"/>
      <pos A="0.0244453" C="0.73159" G="0.034199" T="0.209766"/>
      <pos A="0.00737625" C="0.0220068" G="0.951049" T="0.0195684"/>
      <pos A="0.0146915" C="6.09607e-05" G="0.0122531" T="0.972994"/>
      <pos A="6.09607e-05" C="0.00493782" G="0.975433" T="0.0195684"/>
      <pos A="0.453609" C="0.26585" G="0.0268837" T="0.253658"/>
      <pos A="0.051268" C="0.492624" G="0.292673" T="0.163436"/>
      <pos A="0.139051" C="0.319495" G="0.143928" T="0.397525"/>
    </motif>
    <motif db="0" id="BPTF_HUMAN.H11MO.0.D" length="12" nsites="21" evalue="1.0e+000"
        url="http://hocomoco.autosome.ru/motif/BPTF_HUMAN.H11MO.0.D">
      <pos A="0.0959716" C="0.0959716" G="0.380332" T="0.427725"/>
      <pos A="0.0485782" C="0.00118483" G="0.380332" T="0.569905"/>
      <pos A="0.0959716" C="0.0485782" G="0.190758" T="0.664692"/>
      <pos A="0.143365" C="0.238152" G="0.332938" T="0.285545"/>
      <pos A="0.0485782" C="0.00118483" G="0.00118483" T="0.949052"/>
      <pos A="0.00118483" C="0.00118483" G="0.0485782" T="0.949052"/>
      <pos A="0.00118483" C="0.00118483" G="0.759479" T="0.238152"/>
      <pos A="0.0485782" C="0.143365" G="0.00118483" T="0.806872"/>
      <pos A="0.0485782" C="0.00118483" G="0.475118" T="0.475118"/>
      <pos A="0.0485782" C="0.0959716" G="0.332938" T="0.522512"/>
      <pos A="0.143365" C="0.143365" G="0.285545" T="0.427725"/>
      <pos A="0.190758" C="0.427725" G="0.285545" T="0.0959716"/>
    </motif>
    <motif db="0" id="BRAC_HUMAN.H11MO.0.A" length="20" nsites="500" evalue="1.0e+000"
        url="http://hocomoco.autosome.ru/motif/BRAC_HUMAN.H11MO.0.A">
      <pos A="0.120026" C="0.252" G="0.146021" T="0.481954"/>
      <pos A="0.0780344" C="0.20201" G="0.106029" T="0.613927"/>
      <pos A="0.335983" C="0.311988" G="0.224005" T="0.128024"/>
      <pos A="0.333983" C="0.164017" G="0.379974" T="0.122026"/>
      <pos A="0.138022" C="0.673915" G="0.128024" T="0.060038"/>
      <pos A="0.669916" C="0.0720356" G="0.162018" T="0.0960308"/>
      <pos A="0.19801" C="0.174015" G="0.407968" T="0.220006"/>
      <pos A="0.182014" C="0.252" G="0.40197" T="0.164017"/>
      <pos A="0.244001" C="0.166017" G="0.339982" T="0.25"/>
      <pos A="0.469956" C="0.190012" G="0.230004" T="0.110028"/>
      <pos A="0.343981" C="0.0520396" G="0.437962" T="0.166017"/>
      <pos A="0.060038" C="0.128024" G="0.7479" T="0.0640372"/>
      <pos A="0.0380424" C="0.0160468" G="0.00404919" T="0.941862"/>
      <pos A="0.00204959" C="0.0140472" G="0.969856" T="0.0140472"/>
      <pos A="0.224005" C="0.0520396" G="0.0440412" T="0.679914"/>
      <pos A="0.0320436" C="0.15202" G="0.631924" T="0.184013"/>
      <pos A="0.905869" C="0.020046" G="0.0620376" T="0.0120476"/>
      <pos A="0.659918" C="0.0580384" G="0.222006" T="0.060038"/>
      <pos A="0.34998" C="0.0880324" G="0.261998" T="0.29999"/>
      <pos A="0.20001" C="0.136023" G="0.19801" T="0.465957"/>
    </motif>
    <motif db="0" id="CDC5L_HUMAN.H11MO.0.D" length="15" nsites="10" evalue="1.0e+000"
        url="http://hocomoco.autosome.ru/motif/CDC5L_HUMAN.H11MO.0.D">
      <pos A="0.15099" C="0.15099" G="0.64604" T="0.0519802"/>
      <pos A="0.00247525" C="0.200495" G="0.398515" T="0.398515"/>
      <pos A="0.200495" C="0.00247525" G="0.794554" T="0.00247525"/>
      <pos A="0.497525" C="0.101485" G="0.101485" T="0.299505"/>
      <pos A="0.00247525" C="0.101485" G="0.299505" T="0.596535"/>
      <pos A="0.200495" C="0.00247525" G="0.200495" T="0.596535"/>
      <pos A="0.101485" C="0.00247525" G="0.00247525" T="0.893564"/>
      <pos A="0.893564" C="0.00247525" G="0.101485" T="0.00247525"/>
      <pos A="0.794554" C="0.00247525" G="0.00247525" T="0.200495"/>
      <pos A="0.101485" C="0.596535" G="0.00247525" T="0.299505"/>
      <pos A="0.596535" C="0.00247525" G="0.299505" T="0.101485"/>
      <pos A="0.200495" C="0.101485" G="0.00247525" T="0.695545"/>
      <pos A="0.794554" C="0.101485" G="0.101485" T="0.00247525"/>
      <pos A="0.596535" C="0.00247525" G="0.101485" T="0.299505"/>
      <pos A="0.0767327" C="0.274752" G="0.175743" T="0.472772"/>
    </motif>
    <motif db="0" id="CDX2_HUMAN.H11MO.0.A" length="12" nsites="151" evalue="1.0e+000"
        url="http://hocomoco.autosome.ru/motif/CDX2_HUMAN.H11MO.0.A">
      <pos A="0.152383" C="0.119292" G="0.211946" T="0.51638"/>
      <pos A="0.0597287" C="0.0729649" G="0.0597287" T="0.807578"/>
      <pos A="0.106056" C="0.000165453" G="0.0663468" T="0.827432"/>
      <pos A="0.0862012" C="0.245036" G="0.172237" T="0.496525"/>
      <pos A="0.986267" C="0.00678359" G="0.00678359" T="0.000165453"/>
      <pos A="0.00678359" C="0.0531105" G="0.0134017" T="0.926704"/>
      <pos A="0.0464924" C="0.000165453" G="0.311218" T="0.642124"/>
      <pos A="0.185473" C="0.00678359" G="0.807578" T="0.000165453"/>
      <pos A="0.0134017" C="0.761251" G="0.132528" T="0.0928193"/>
      <pos A="0.264891" C="0.211946" G="0.0862012" T="0.436962"/>
      <pos A="0.139146" C="0.198709" G="0.350927" T="0.311218"/>
      <pos A="0.0134017" C="0.2318" G="0.172237" T="0.582561"/>
    </motif>
    <motif db="0" id="CLOCK_HUMAN.H11MO.0.C" length="14" nsites="252" evalue="1.0e+000"
        url="http://hocomoco.autosome.ru/motif/CLOCK_HUMAN.H11MO.0.C">
      <pos A="0.158766" C="0.599068" G="0.1786" T="0.063566"/>
      <pos A="0.424534" C="0.115133" G="0.1905" T="0.269833"/>
      <pos A="0.2024" C="0.146866" G="0.511801" T="0.138933"/>
      <pos A="0.337267" C="0.3214" G="0.1667" T="0.174633"/>
      <pos A="0.0952995" C="0.848969" G="0.0437326" T="0.0119992"/>
      <pos A="0.809302" C="0.063566" G="0.0437326" T="0.0833994"/>
      <pos A="0.1548" C="0.607001" G="0.127033" T="0.111166"/>
      <pos A="0.253967" C="0.0556327" G="0.642701" T="0.0476993"/>
      <pos A="0.0952995" C="0.1191" G="0.0437326" T="0.741868"/>
      <pos A="0.0873661" C="0.0238992" G="0.860869" T="0.0278659"/>
      <pos A="0.400734" C="0.313467" G="0.1786" T="0.1072"/>
      <pos A="0.369" C="0.242067" G="0.281733" T="0.1072"/>
      <pos A="0.222233" C="0.388834" G="0.289667" T="0.0992662"/>
      <pos A="0.491967" C="0.2976" G="0.0238992" T="0.186533"/>
    </motif>
    <motif db="0" id="COT2_HUMAN.H11MO.1.A" length="17" nsites="500" evalue="1.0e+000"
        url="http://hocomoco.autosome.ru/motif/COT2_HUMAN.H11MO.1.A">
      <pos A="0.315987" C="0.0860328" G="0.429964" T="0.168016"/>
      <pos A="0.263997" C="0.0460408" G="0.563937" T="0.126025"/>
      <pos A="0.269996" C="0.10203" G="0.507948" T="0.120026"/>
      <pos A="0.182014" C="0.184013" G="0.511948" T="0.122026"/>
      <pos A="0.128024" C="0.263997" G="0.20001" T="0.407968"/>
      <pos A="0.19801" C="0.543941" G="0.124025" T="0.134023"/>
      <pos A="0.637922" C="0.0760348" G="0.118026" T="0.168016"/>
      <pos A="0.49795" C="0.0240452" G="0.457958" T="0.020046"/>
      <pos A="0.731904" C="0.00204959" G="0.257998" T="0.00804839"/>
      <pos A="0.0260448" C="0.00404919" G="0.89987" T="0.070036"/>
      <pos A="0.0280444" C="0.010048" G="0.909868" T="0.0520396"/>
      <pos A="0.0120476" C="0.0480404" G="0.184013" T="0.755899"/>
      <pos A="0.070036" C="0.831884" G="0.0480404" T="0.05004"/>
      <pos A="0.957858" C="0.0140472" G="0.0160468" T="0.0120476"/>
      <pos A="0.226005" C="0.180014" G="0.415967" T="0.178014"/>
      <pos A="0.30199" C="0.196011" G="0.373975" T="0.128024"/>
      <pos A="0.259998" C="0.154019" G="0.463957" T="0.122026"/>
    </motif>
    <motif db="0" id="CR3L1_HUMAN.H11MO.0.D" length="11" nsites="30982" evalue="1.0e+000"
        url="http://hocomoco.autosome.ru/motif/CR3L1_HUMAN.H11MO.0.D">
      <pos A="0.071483" C="0.0761542" G="0.686216" T="0.166147"/>
      <pos A="0.265587" C="0.581048" G="0.00339906" T="0.149966"/>
      <pos A="0.0281621" C="0.788326" G="0.159464" T="0.0240475"/>
      <pos A="0.999998" C="8.06918e-07" G="8.06918e-07" T="8.06918e-07"/>
      <pos A="8.06918e-07" C="0.999998" G="8.06918e-07" T="8.06918e-07"/>
      <pos A="8.06918e-07" C="8.06918e-07" G="0.999998" T="8.06918e-07"/>
      <pos A="8.06918e-07" C="8.06918e-07" G="8.06918e-07" T="0.999998"/>
      <pos A="8.06918e-07" C="8.06918e-07" G="0.999998" T="8.06918e-07"/>
      <pos A="8.06918e-07" C="8.06918e-07" G="0.999998" T="8.06918e-07"/>
      <pos A="8.06918e-07" C="0.999998" G="8.06918e-07" T="8.06918e-07"/>
      <pos A="0.982503" C="0.00583243" G="0.00583243" T="0.00583243"/>
    </motif>
    <motif db="0" id="CREB1_HUMAN.H11MO.0.A" length="11" nsites="500" evalue="1.0e+000"
        url="http://hocomoco.autosome.ru/motif/CREB1_HUMAN.H11MO.0.A">
      <pos A="0.281994" C="0.285993" G="0.15202" T="0.279994"/>
      <pos A="0.345981" C="0.0960308" G="0.425965" T="0.132024"/>
      <pos A="0.509948" C="0.0420416" G="0.435963" T="0.0120476"/>
      <pos A="0.00404919" C="0.0240452" G="0.010048" T="0.961858"/>
      <pos A="0.00804839" C="0.00604879" G="0.977854" T="0.00804839"/>
      <pos A="0.969856" C="4.999e-05" G="0.0220456" T="0.00804839"/>
      <pos A="0.010048" C="0.865877" G="0.0280444" T="0.0960308"/>
      <pos A="0.0180464" C="0.0120476" G="0.895871" T="0.0740352"/>
      <pos A="0.080034" C="0.267996" G="0.0120476" T="0.639922"/>
      <pos A="0.313987" C="0.503949" G="0.0820336" T="0.10003"/>
      <pos A="0.621926" C="0.122026" G="0.116027" T="0.140022"/>
    </motif>
    <motif db="0" id="CREB5_HUMAN.H11MO.0.D" length="11" nsites="1702" evalue="1.0e+000"
        url="http://hocomoco.autosome.ru/motif/CREB5_HUMAN.H11MO.0.D">
      <pos A="0.267332" C="0.111642" G="0.438884" T="0.182143"/>
      <pos A="0.563877" C="0.0169056" G="0.405837" T="0.0133805"/>
      <pos A="0.000308443" C="0.000895952" G="0.000308443" T="0.998487"/>
      <pos A="1.46877e-05" C="1.46877e-05" G="0.967055" T="0.0329152"/>
      <pos A="0.999368" C="1.46877e-05" G="1.46877e-05" T="0.000602197"/>
      <pos A="0.000602197" C="0.968818" G="0.000602197" T="0.0299777"/>
      <pos A="0.000602197" C="1.46877e-05" G="0.999368" T="1.46877e-05"/>
      <pos A="0.000308443" C="0.00618354" G="0.000308443" T="0.9932"/>
      <pos A="0.381015" C="0.615431" G="0.000895952" T="0.00265848"/>
      <pos A="0.988206" C="0.000602197" G="0.0070648" T="0.00412725"/>
      <pos A="0.0245432" C="0.0909318" G="0.073894" T="0.810631"/>
    </motif>
    <motif db="0" id="DMBX1_HUMAN.H11MO.0.D" length="20" nsites="29" evalue="1.0e+000"
        url="http://hocomoco.autosome.ru/motif/DMBX1_HUMAN.H11MO.0.D">
      <pos A="0.17268" C="0.275773" G="0.138316" T="0.41323"/>
      <pos A="0.421821" C="0.284364" G="0.112543" T="0.181271"/>
      <pos A="0.430412" C="0.292955" G="0.155498" T="0.121134"/>
      <pos A="0.207045" C="0.138316" G="0.103952" T="0.550687"/>
      <pos A="0.41323" C="0.0352234" G="0.0352234" T="0.516323"/>
      <pos A="0.516323" C="0.0352234" G="0.0352234" T="0.41323"/>
      <pos A="0.310137" C="0.103952" G="0.0352234" T="0.550687"/>
      <pos A="0.550687" C="0.17268" G="0.0352234" T="0.241409"/>
      <pos A="0.585052" C="0.103952" G="0.0352234" T="0.275773"/>
      <pos A="0.138316" C="0.310137" G="0.17268" T="0.378866"/>
      <pos A="0.103952" C="0.619416" G="0.0352234" T="0.241409"/>
      <pos A="0.000859107" C="0.447595" G="0.0695876" T="0.481959"/>
      <pos A="0.756873" C="0.0352234" G="0.138316" T="0.0695876"/>
      <pos A="0.89433" C="0.0352234" G="0.0695876" T="0.000859107"/>
      <pos A="0.000859107" C="0.0352234" G="0.000859107" T="0.963058"/>
      <pos A="0.000859107" C="0.000859107" G="0.000859107" T="0.997423"/>
      <pos A="0.997423" C="0.000859107" G="0.000859107" T="0.000859107"/>
      <pos A="0.619416" C="0.138316" G="0.138316" T="0.103952"/>
      <pos A="0.0953608" C="0.232818" G="0.335911" T="0.335911"/>
      <pos A="0.241409" C="0.103952" G="0.241409" T="0.41323"/>
    </motif>
    <motif db="0" id="DRGX_HUMAN.H11MO.0.D" length="11" nsites="10531" evalue="1.0e+000"
        url="http://hocomoco.autosome.ru/motif/DRGX_HUMAN.H11MO.0.D">
      <pos A="0.0552435" C="0.0103289" G="0.0029223" T="0.931505"/>
      <pos A="0.940313" C="0.0021389" G="0.0374628" T="0.0200857"/>
      <pos A="0.996883" C="0.00107064" G="0.0011656" T="0.000880725"/>
      <pos A="0.0122755" C="0.105143" G="0.0101865" T="0.872395"/>
      <pos A="0.0104714" C="0.314618" G="0.0915645" T="0.583346"/>
      <pos A="2.61131e-05" C="0.320316" G="2.61131e-05" T="0.679632"/>
      <pos A="0.827361" C="0.0107325" G="0.158295" T="0.00361073"/>
      <pos A="0.9975" C="0.000643333" G="0.00111812" T="0.000738289"/>
      <pos A="0.000192288" C="0.000287244" G="0.000287244" T="0.999233"/>
      <pos A="0.0307921" C="0.00904701" G="0.000310984" T="0.95985"/>
      <pos A="0.949238" C="0.00118933" G="0.0103052" T="0.039267"/>
    </motif>
    <motif db="0" id="DUX4_HUMAN.H11MO.0.A" length="11" nsites="500" evalue="1.0e+000"
        url="http://hocomoco.autosome.ru/motif/DUX4_HUMAN.H11MO.0.A">
      <pos A="0.0260448" C="4.999e-05" G="0.00204959" T="0.971856"/>
      <pos A="0.0120476" C="4.999e-05" G="0.987852" T="4.999e-05"/>
      <pos A="0.99985" C="4.999e-05" G="4.999e-05" T="4.999e-05"/>
      <pos A="0.00204959" C="4.999e-05" G="0.00204959" T="0.995851"/>
      <pos A="0.00204959" C="0.00204959" G="0.00804839" T="0.987852"/>
      <pos A="0.69991" C="0.0580384" G="0.240002" T="0.00204959"/>
      <pos A="0.287992" C="0.110028" G="0.59993" T="0.00204959"/>
      <pos A="0.391972" C="0.0140472" G="0.505949" T="0.0880324"/>
      <pos A="0.00404919" C="0.00204959" G="4.999e-05" T="0.993851"/>
      <pos A="4.999e-05" C="0.0120476" G="0.00404919" T="0.983853"/>
      <pos A="0.839882" C="0.0180464" G="0.0240452" T="0.118026"/>
    </motif>
    <motif db="0" id="EPAS1_HUMAN.H11MO.0.B" length="9" nsites="500" evalue="1.0e+000"
        url="http://hocomoco.autosome.ru/motif/EPAS1_HUMAN.H11MO.0.B">
      <pos A="0.230004" C="0.255999" G="0.445961" T="0.0680364"/>
      <pos A="0.166017" C="0.070036" G="0.244001" T="0.519946"/>
      <pos A="0.865877" C="0.020046" G="0.108028" T="0.00604879"/>
      <pos A="0.020046" C="0.911868" G="0.0260448" T="0.0420416"/>
      <pos A="0.0160468" C="0.010048" G="0.969856" T="0.00404919"/>
      <pos A="4.999e-05" C="4.999e-05" G="0.00204959" T="0.99785"/>
      <pos A="4.999e-05" C="4.999e-05" G="0.99785" T="0.00204959"/>
      <pos A="0.373975" C="0.469956" G="0.060038" T="0.0960308"/>
      <pos A="0.160018" C="0.489952" G="0.134023" T="0.216007"/>
    </motif>
    <motif db="0" id="ESR2_HUMAN.H11MO.0.A" length="15" nsites="497" evalue="1.0e+000"
        url="http://hocomoco.autosome.ru/motif/ESR2_HUMAN.H11MO.0.A">
      <pos A="0.494921" C="0.0966103" G="0.36215" T="0.0463186"/>
      <pos A="0.114715" C="0.0121203" G="0.790636" T="0.0825287"/>
      <pos A="0.0463186" C="0.026202" G="0.859032" T="0.068447"/>
      <pos A="0.0966103" C="0.116727" G="0.22938" T="0.557282"/>
      <pos A="0.0161436" C="0.798682" G="0.0523537" T="0.13282"/>
      <pos A="0.621656" C="0.0342486" G="0.247485" T="0.0966103"/>
      <pos A="0.092587" C="0.511014" G="0.26559" T="0.130809"/>
      <pos A="5.02917e-05" C="0.667924" G="5.02917e-05" T="0.331975"/>
      <pos A="0.122762" C="0.422501" G="0.267602" T="0.187135"/>
      <pos A="0.0402836" C="0.239439" G="0.0302253" T="0.690052"/>
      <pos A="0.0825287" C="0.026202" G="0.891219" T="5.02917e-05"/>
      <pos A="0.521072" C="0.273637" G="0.086552" T="0.118739"/>
      <pos A="0.0241903" C="0.844951" G="0.0221786" T="0.10868"/>
      <pos A="0.0825287" C="0.846962" G="0.0121203" T="0.0583887"/>
      <pos A="0.0724703" C="0.356115" G="0.0362603" T="0.535154"/>
    </motif>
    <motif db="0" id="FOXD2_HUMAN.H11MO.0.D" length="19" nsites="968" evalue="1.0e+000"
        url="http://hocomoco.autosome.ru/motif/FOXD2_HUMAN.H11MO.0.D">
      <pos A="0.292351" C="0.0754313" G="0.0743983" T="0.557819"/>
      <pos A="0.592165" C="0.0725906" G="0.248192" T="0.087052"/>
      <pos A="0.336768" C="0.132244" G="0.157034" T="0.373954"/>
      <pos A="0.229083" C="0.075173" G="0.630901" T="0.0648435"/>
      <pos A="0.0960903" C="0.0475416" G="0.00105877" T="0.855309"/>
      <pos A="0.739619" C="0.168397" G="0.00105877" T="0.0909255"/>
      <pos A="0.98856" C="0.00415763" G="2.58238e-05" T="0.00725648"/>
      <pos A="0.982362" C="0.00209173" G="2.58238e-05" T="0.0155201"/>
      <pos A="2.58238e-05" C="0.181825" G="2.58238e-05" T="0.818123"/>
      <pos A="0.524765" C="2.58238e-05" G="0.47415" T="0.00105877"/>
      <pos A="2.58238e-05" C="2.58238e-05" G="0.00519058" T="0.994758"/>
      <pos A="2.58238e-05" C="2.58238e-05" G="2.58238e-05" T="0.999923"/>
      <pos A="0.43903" C="2.58238e-05" G="0.059937" T="0.501007"/>
      <pos A="0.419404" C="2.58238e-05" G="0.167364" T="0.413206"/>
      <pos A="0.00105877" C="0.37602" G="0.0423768" T="0.580544"/>
      <pos A="0.179243" C="0.0883431" G="0.15032" T="0.582094"/>
      <pos A="0.0116465" C="0.0601952" G="0.00854767" T="0.919611"/>
      <pos A="0.701658" C="0.00544882" G="0.00854767" T="0.284346"/>
      <pos A="0.603011" C="0.0400527" G="0.247676" T="0.10926"/>
    </motif>
    <motif db="0" id="FOXD3_HUMAN.H11MO.0.D" length="15" nsites="465" evalue="1.0e+000"
        url="http://hocomoco.autosome.ru/motif/FOXD3_HUMAN.H11MO.0.D">
      <pos A="0.157009" C="0.17636" G="0.298914" T="0.367717"/>
      <pos A="0.118308" C="0.217211" G="0.266663" T="0.397818"/>
      <pos A="0.135508" C="0.00650398" G="0.0559557" T="0.802032"/>
      <pos A="0.0387551" C="0.0688562" G="0.872984" T="0.0194044"/>
      <pos A="0.092507" C="0.0516556" G="0.036605" T="0.819232"/>
      <pos A="0.036605" C="0.111858" G="0.0495055" T="0.802032"/>
      <pos A="0.0538056" C="5.37519e-05" G="0.0946571" T="0.851484"/>
      <pos A="0.339766" C="0.200011" G="0.225812" T="0.234412"/>
      <pos A="0.0581058" C="0.599925" G="0.0624059" T="0.279564"/>
      <pos A="0.294614" C="0.202161" G="0.0409052" T="0.46232"/>
      <pos A="0.109708" C="0.223662" G="0.0710062" T="0.595625"/>
      <pos A="0.404268" C="0.0473554" G="0.146259" T="0.402118"/>
      <pos A="0.230112" C="0.141959" G="0.427919" T="0.200011"/>
      <pos A="0.101107" C="0.363416" G="0.348366" T="0.18711"/>
      <pos A="0.356966" C="0.292464" G="0.111858" T="0.238712"/>
    </motif>
    <motif db="0" id="FOXG1_HUMAN.H11MO.0.D" length="17" nsites="310" evalue="1.0e+000"
        url="http://hocomoco.autosome.ru/motif/FOXG1_HUMAN.H11MO.0.D">
      <pos A="0.358366" C="0.152243" G="0.184567" T="0.304825"/>
      <pos A="0.150395" C="0.11105" G="0.121211" T="0.617344"/>
      <pos A="0.0332385" C="0.0360077" G="0.0297281" T="0.901026"/>
      <pos A="0.102416" C="0.0200309" G="0.857522" T="0.0200309"/>
      <pos A="8.06192e-05" C="0.00322038" G="0.00949991" T="0.987199"/>
      <pos A="8.06192e-05" C="8.06192e-05" G="0.231877" T="0.767961"/>
      <pos A="0.00340567" C="8.06192e-05" G="0.0926261" T="0.903888"/>
      <pos A="0.687419" C="0.164275" G="0.10851" T="0.0397959"/>
      <pos A="0.0396106" C="0.353237" G="0.0255693" T="0.581583"/>
      <pos A="0.309115" C="0.0957659" G="0.292284" T="0.302835"/>
      <pos A="0.191081" C="0.0710083" G="0.118661" T="0.619251"/>
      <pos A="0.366382" C="0.0569669" G="0.178511" T="0.39814"/>
      <pos A="0.0616328" C="0.0549827" G="0.0200747" T="0.86331"/>
      <pos A="0.313871" C="0.0397446" G="0.316269" T="0.330115"/>
      <pos A="0.04912" C="0.074794" G="0.0882795" T="0.787806"/>
      <pos A="0.23873" C="0.0549364" G="0.0785823" T="0.627751"/>
      <pos A="0.0828775" C="0.134411" G="0.197031" T="0.585681"/>
    </motif>
    <motif db="0" id="FOXI1_HUMAN.H11MO.0.B" length="12" nsites="156" evalue="1.0e+000"
        url="http://hocomoco.autosome.ru/motif/FOXI1_HUMAN.H11MO.0.B">
      <pos A="0.152443" C="0.461769" G="0.0905784" T="0.295209"/>
      <pos A="0.133408" C="0.0287133" G="0.071543" T="0.766336"/>
      <pos A="0.0334721" C="0.437975" G="0.242862" T="0.285691"/>
      <pos A="0.000160154" C="0.0239544" G="0.000160154" T="0.975725"/>
      <pos A="0.000160154" C="0.104855" G="0.894825" T="0.000160154"/>
      <pos A="0.99952" C="0.000160154" G="0.000160154" T="0.000160154"/>
      <pos A="0.000160154" C="0.000160154" G="0.000160154" T="0.99952"/>
      <pos A="0.000160154" C="0.000160154" G="0.000160154" T="0.99952"/>
      <pos A="0.000160154" C="0.000160154" G="0.990002" T="0.00967786"/>
      <pos A="0.000160154" C="0.000160154" G="0.99952" T="0.000160154"/>
      <pos A="0.0429898" C="0.476046" G="0.000160154" T="0.480804"/>
      <pos A="0.000160154" C="0.490322" G="0.0191956" T="0.490322"/>
    </motif>
    <motif db="0" id="FOXO3_HUMAN.H11MO.0.B" length="10" nsites="500" evalue="1.0e+000"
        url="http://hocomoco.autosome.ru/motif/FOXO3_HUMAN.H11MO.0.B">
      <pos A="0.112028" C="0.393971" G="0.261998" T="0.232004"/>
      <pos A="0.0580384" C="0.365977" G="0.188012" T="0.387972"/>
      <pos A="0.020046" C="0.00604879" G="4.999e-05" T="0.973855"/>
      <pos A="0.0520396" C="0.00404919" G="0.941862" T="0.00204959"/>
      <pos A="4.999e-05" C="0.00604879" G="0.00604879" T="0.987852"/>
      <pos A="0.00404919" C="0.00204959" G="0.030044" T="0.963857"/>
      <pos A="0.00204959" C="0.010048" G="0.140022" T="0.84788"/>
      <pos A="0.779894" C="0.0580384" G="0.020046" T="0.142022"/>
      <pos A="0.00204959" C="0.861878" G="0.00804839" T="0.128024"/>
      <pos A="0.383973" C="0.259998" G="0.0460408" T="0.309988"/>
    </motif>
    <motif db="0" id="GATA1_HUMAN.H11MO.0.A" length="19" nsites="500" evalue="1.0e+000"
        url="http://hocomoco.autosome.ru/motif/GATA1_HUMAN.H11MO.0.A">
      <pos A="0.192012" C="0.403969" G="0.206009" T="0.19801"/>
      <pos A="0.116027" C="0.144021" G="0.190012" T="0.54994"/>
      <pos A="0.0560388" C="0.0780344" G="0.639922" T="0.226005"/>
      <pos A="0.118026" C="0.206009" G="0.389972" T="0.285993"/>
      <pos A="0.194011" C="0.313987" G="0.281994" T="0.210008"/>
      <pos A="0.267996" C="0.246001" G="0.277994" T="0.208008"/>
      <pos A="0.224005" C="0.210008" G="0.367976" T="0.19801"/>
      <pos A="0.261998" C="0.168016" G="0.339982" T="0.230004"/>
      <pos A="0.214007" C="0.224005" G="0.313987" T="0.248"/>
      <pos A="0.331984" C="0.188012" G="0.323985" T="0.156019"/>
      <pos A="0.184013" C="0.387972" G="0.321986" T="0.106029"/>
      <pos A="0.719906" C="0.020046" G="0.00804839" T="0.252"/>
      <pos A="0.00604879" C="4.999e-05" G="0.993851" T="4.999e-05"/>
      <pos A="0.995851" C="4.999e-05" G="4.999e-05" T="0.00404919"/>
      <pos A="0.00204959" C="4.999e-05" G="0.0120476" T="0.985853"/>
      <pos A="0.945861" C="0.00404919" G="0.0140472" T="0.0360428"/>
      <pos A="0.857878" C="0.0160468" G="0.090032" T="0.0360428"/>
      <pos A="0.214007" C="0.154019" G="0.553939" T="0.0780344"/>
      <pos A="0.35198" C="0.188012" G="0.345981" T="0.114027"/>
    </motif>
    <motif db="0" id="GATA1_HUMAN.H11MO.1.A" length="11" nsites="500" evalue="1.0e+000"
        url="http://hocomoco.autosome.ru/motif/GATA1_HUMAN.H11MO.1.A">
      <pos A="0.345981" C="0.116027" G="0.303989" T="0.234003"/>
      <pos A="0.15202" C="0.441962" G="0.305989" T="0.10003"/>
      <pos A="0.69991" C="0.0140472" G="0.00804839" T="0.277994"/>
      <pos A="4.999e-05" C="4.999e-05" G="0.99785" T="0.00204959"/>
      <pos A="0.99985" C="4.999e-05" G="4.999e-05" T="4.999e-05"/>
      <pos A="0.00604879" C="0.00804839" G="4.999e-05" T="0.985853"/>
      <pos A="0.969856" C="0.00804839" G="0.00604879" T="0.0160468"/>
      <pos A="0.921866" C="0.00404919" G="0.0580384" T="0.0160468"/>
      <pos A="0.140022" C="0.174015" G="0.663917" T="0.0220456"/>
      <pos A="0.371976" C="0.20001" G="0.339982" T="0.0880324"/>
      <pos A="0.339982" C="0.216007" G="0.321986" T="0.122026"/>
    </motif>
    <motif db="0" id="GATA2_HUMAN.H11MO.0.A" length="19" nsites="500" evalue="1.0e+000"
        url="http://hocomoco.autosome.ru/motif/GATA2_HUMAN.H11MO.0.A">
      <pos A="0.132024" C="0.45196" G="0.226005" T="0.190012"/>
      <pos A="0.124025" C="0.104029" G="0.158018" T="0.613927"/>
      <pos A="0.080034" C="0.05004" G="0.65192" T="0.218006"/>
      <pos A="0.132024" C="0.222006" G="0.413967" T="0.232004"/>
      <pos A="0.271996" C="0.156019" G="0.289992" T="0.281994"/>
      <pos A="0.303989" C="0.158018" G="0.305989" T="0.232004"/>
      <pos A="0.248" C="0.19801" G="0.367976" T="0.186013"/>
      <pos A="0.269996" C="0.196011" G="0.275995" T="0.257998"/>
      <pos A="0.222006" C="0.224005" G="0.267996" T="0.285993"/>
      <pos A="0.325985" C="0.114027" G="0.343981" T="0.216007"/>
      <pos A="0.192012" C="0.337982" G="0.371976" T="0.0980304"/>
      <pos A="0.773895" C="0.00404919" G="0.00804839" T="0.214007"/>
      <pos A="4.999e-05" C="4.999e-05" G="0.995851" T="0.00404919"/>
      <pos A="0.985853" C="4.999e-05" G="0.00804839" T="0.00604879"/>
      <pos A="0.00604879" C="0.00204959" G="0.0160468" T="0.975855"/>
      <pos A="0.965857" C="0.00604879" G="4.999e-05" T="0.0280444"/>
      <pos A="0.843881" C="0.010048" G="0.114027" T="0.0320436"/>
      <pos A="0.140022" C="0.168016" G="0.627924" T="0.0640372"/>
      <pos A="0.343981" C="0.192012" G="0.389972" T="0.0740352"/>
    </motif>
    <motif db="0" id="GATA4_HUMAN.H11MO.0.A" length="10" nsites="500" evalue="1.0e+000"
        url="http://hocomoco.autosome.ru/motif/GATA4_HUMAN.H11MO.0.A">
      <pos A="0.367976" C="0.128024" G="0.311988" T="0.192012"/>
      <pos A="0.188012" C="0.429964" G="0.283993" T="0.0980304"/>
      <pos A="0.663917" C="0.00804839" G="0.0160468" T="0.311988"/>
      <pos A="0.00404919" C="4.999e-05" G="0.995851" T="4.999e-05"/>
      <pos A="0.979854" C="0.00404919" G="0.00804839" T="0.00804839"/>
      <pos A="0.00804839" C="0.0220456" G="0.040042" T="0.929864"/>
      <pos A="0.961858" C="0.00404919" G="0.00404919" T="0.030044"/>
      <pos A="0.917866" C="0.00204959" G="0.070036" T="0.010048"/>
      <pos A="0.0940312" C="0.182014" G="0.69791" T="0.0260448"/>
      <pos A="0.569936" C="0.142022" G="0.255999" T="0.0320436"/>
    </motif>
    <motif db="0" id="GATA5_HUMAN.H11MO.0.D" length="17" nsites="13" evalue="1.0e+000"
        url="http://hocomoco.autosome.ru/motif/GATA5_HUMAN.H11MO.0.D">
      <pos A="0.309884" C="0.0789023" G="0.0874572" T="0.523756"/>
      <pos A="0.395433" C="0.292774" G="0.23289" T="0.0789023"/>
      <pos A="0.703409" C="0.138787" G="0.0789023" T="0.0789023"/>
      <pos A="0.301329" C="0.164451" G="0.318439" T="0.21578"/>
      <pos A="0.523756" C="0.0019084" G="0.164451" T="0.309884"/>
      <pos A="0.0019084" C="0.0019084" G="0.994275" T="0.0019084"/>
      <pos A="0.994275" C="0.0019084" G="0.0019084" T="0.0019084"/>
      <pos A="0.0019084" C="0.0019084" G="0.0019084" T="0.994275"/>
      <pos A="0.686299" C="0.0019084" G="0.0019084" T="0.309884"/>
      <pos A="0.686299" C="0.0019084" G="0.147341" T="0.164451"/>
      <pos A="0.0789023" C="0.455317" G="0.224335" T="0.241445"/>
      <pos A="0.155896" C="0.21578" G="0.155896" T="0.472427"/>
      <pos A="0.155896" C="0.292774" G="0.147341" T="0.403988"/>
      <pos A="0.438207" C="0.0789023" G="0.309884" T="0.173006"/>
      <pos A="0.386878" C="0.0019084" G="0.532311" T="0.0789023"/>
      <pos A="0.395433" C="0.309884" G="0.0789023" T="0.21578"/>
      <pos A="0.194393" C="0.117399" G="0.271387" T="0.41682"/>
    </motif>
    <motif db="0" id="GATA6_HUMAN.H11MO.0.A" length="13" nsites="500" evalue="1.0e+000"
        url="http://hocomoco.autosome.ru/motif/GATA6_HUMAN.H11MO.0.A">
      <pos A="0.337982" C="0.154019" G="0.331984" T="0.176015"/>
      <pos A="0.246001" C="0.407968" G="0.265997" T="0.080034"/>
      <pos A="0.727904" C="4.999e-05" G="0.00604879" T="0.265997"/>
      <pos A="4.999e-05" C="4.999e-05" G="0.99985" T="4.999e-05"/>
      <pos A="0.993851" C="4.999e-05" G="4.999e-05" T="0.00604879"/>
      <pos A="0.010048" C="0.00204959" G="4.999e-05" T="0.987852"/>
      <pos A="0.917866" C="0.010048" G="0.00804839" T="0.0640372"/>
      <pos A="0.94986" C="0.00404919" G="0.0280444" T="0.0180464"/>
      <pos A="0.0360428" C="0.108028" G="0.84788" T="0.00804839"/>
      <pos A="0.59993" C="0.10203" G="0.263997" T="0.0340432"/>
      <pos A="0.232004" C="0.144021" G="0.162018" T="0.461958"/>
      <pos A="0.521946" C="0.130024" G="0.144021" T="0.204009"/>
      <pos A="0.50195" C="0.130024" G="0.196011" T="0.172016"/>
    </motif>
    <motif db="0" id="GCR_HUMAN.H11MO.1.A" length="12" nsites="500" evalue="1.0e+000"
        url="http://hocomoco.autosome.ru/motif/GCR_HUMAN.H11MO.1.A">
      <pos A="0.383973" C="0.305989" G="0.110028" T="0.20001"/>
      <pos A="0.425965" C="0.140022" G="0.305989" T="0.128024"/>
      <pos A="0.493951" C="0.00204959" G="0.491952" T="0.0120476"/>
      <pos A="0.00404919" C="0.00204959" G="0.993851" T="4.999e-05"/>
      <pos A="0.609928" C="0.0440412" G="0.196011" T="0.15002"/>
      <pos A="0.987852" C="0.00804839" G="0.00404919" T="4.999e-05"/>
      <pos A="0.00204959" C="0.993851" G="0.00404919" T="4.999e-05"/>
      <pos A="0.981854" C="4.999e-05" G="0.00204959" T="0.0160468"/>
      <pos A="0.122026" C="0.188012" G="0.533943" T="0.156019"/>
      <pos A="0.487952" C="0.0820336" G="0.178014" T="0.252"/>
      <pos A="0.343981" C="0.244001" G="0.311988" T="0.10003"/>
      <pos A="0.285993" C="0.210008" G="0.0540392" T="0.44996"/>
    </motif>
    <motif db="0" id="GLI2_HUMAN.H11MO.0.D" length="11" nsites="931" evalue="1.0e+000"
        url="http://hocomoco.autosome.ru/motif/GLI2_HUMAN.H11MO.0.D">
      <pos A="0.113104" C="0.175004" G="0.617202" T="0.0946901"/>
      <pos A="2.685e-05" C="2.685e-05" G="2.685e-05" T="0.999919"/>
      <pos A="2.685e-05" C="2.685e-05" G="0.999919" T="2.685e-05"/>
      <pos A="2.685e-05" C="2.685e-05" G="0.844765" T="0.155181"/>
      <pos A="2.685e-05" C="2.685e-05" G="0.999919" T="2.685e-05"/>
      <pos A="2.685e-05" C="2.685e-05" G="2.685e-05" T="0.999919"/>
      <pos A="2.685e-05" C="2.685e-05" G="0.999919" T="2.685e-05"/>
      <pos A="2.685e-05" C="2.685e-05" G="0.999919" T="2.685e-05"/>
      <pos A="2.685e-05" C="2.685e-05" G="2.685e-05" T="0.999919"/>
      <pos A="2.685e-05" C="0.999919" G="2.685e-05" T="2.685e-05"/>
      <pos A="0.0798932" C="0.369368" G="0.0933066" T="0.457432"/>
    </motif>
    <motif db="0" id="GSX1_HUMAN.H11MO.0.D" length="15" nsites="276" evalue="1.0e+000"
        url="http://hocomoco.autosome.ru/motif/GSX1_HUMAN.H11MO.0.D">
      <pos A="0.0969757" C="0.0969757" G="0.0680007" T="0.738048"/>
      <pos A="0.719033" C="0.0996921" G="0.106936" T="0.074339"/>
      <pos A="0.9454" C="0.0073343" G="0.0254437" T="0.0218218"/>
      <pos A="0.0372148" C="0.0191054" G="0.00461789" T="0.939062"/>
      <pos A="0.0435531" C="0.0073343" G="0.206537" T="0.742575"/>
      <pos A="0.681003" C="0.0109562" G="0.278975" T="0.0290656"/>
      <pos A="0.177562" C="0.166697" G="0.528884" T="0.126856"/>
      <pos A="0.235512" C="0.202916" G="0.239134" T="0.322438"/>
      <pos A="0.282597" C="0.0906375" G="0.242756" T="0.384009"/>
      <pos A="0.300706" C="0.0906375" G="0.202916" T="0.405741"/>
      <pos A="0.19205" C="0.0761499" G="0.177562" T="0.554238"/>
      <pos A="0.168508" C="0.0888265" G="0.139533" T="0.603133"/>
      <pos A="0.513491" C="0.0933539" G="0.194766" T="0.198388"/>
      <pos A="0.63573" C="0.0924484" G="0.146777" T="0.125045"/>
      <pos A="0.142249" C="0.0842992" G="0.178468" T="0.594984"/>
    </motif>
    <motif db="0" id="HES5_HUMAN.H11MO.0.D" length="12" nsites="7261" evalue="1.0e+000"
        url="http://hocomoco.autosome.ru/motif/HES5_HUMAN.H11MO.0.D">
      <pos A="0.198483" C="0.220797" G="0.154886" T="0.425834"/>
      <pos A="0.0373106" C="0.0339717" G="0.895091" T="0.0336266"/>
      <pos A="0.0243297" C="0.00203962" G="0.973045" T="0.000585845"/>
      <pos A="0.000564275" C="0.995805" G="0.00349786" T="0.000132866"/>
      <pos A="0.999127" C="3.443e-06" G="0.000607416" T="0.000262288"/>
      <pos A="3.443e-06" C="0.999127" G="0.000779979" T="8.97248e-05"/>
      <pos A="8.97248e-05" C="3.443e-06" G="0.999903" T="3.443e-06"/>
      <pos A="3.443e-06" C="8.97248e-05" G="0.00466266" T="0.995244"/>
      <pos A="0.000154436" C="6.81544e-05" G="0.999623" T="0.000154436"/>
      <pos A="0.00783352" C="0.557366" G="0.0410374" T="0.393763"/>
      <pos A="0.0542288" C="0.820334" G="0.0658118" T="0.0596255"/>
      <pos A="0.313064" C="0.0888319" G="0.491257" T="0.106847"/>
    </motif>
    <motif db="0" id="HES7_HUMAN.H11MO.0.D" length="12" nsites="320" evalue="1.0e+000"
        url="http://hocomoco.autosome.ru/motif/HES7_HUMAN.H11MO.0.D">
      <pos A="0.15706" C="0.147688" G="0.0695876" T="0.625664"/>
      <pos A="0.00554514" C="0.00242112" G="0.980241" T="0.0117932"/>
      <pos A="0.101609" C="0.0110122" G="0.885739" T="0.00164011"/>
      <pos A="0.000859107" C="0.991175" G="0.00398313" T="0.00398313"/>
      <pos A="0.994299" C="0.00398313" G="0.000859107" T="0.000859107"/>
      <pos A="0.00320212" C="0.996642" G="7.81006e-05" T="7.81006e-05"/>
      <pos A="7.81006e-05" C="0.00320212" G="0.996642" T="7.81006e-05"/>
      <pos A="7.81006e-05" C="7.81006e-05" G="7.81006e-05" T="0.999766"/>
      <pos A="0.00320212" C="0.00632615" G="0.990394" T="7.81006e-05"/>
      <pos A="0.00398313" C="0.969306" G="0.00398313" T="0.0227273"/>
      <pos A="0.00476414" C="0.988832" G="0.00164011" T="0.00476414"/>
      <pos A="0.21095" C="0.0984848" G="0.57646" T="0.114105"/>
    </motif>
    <motif db="0" id="HEY1_HUMAN.H11MO.0.D" length="12" nsites="254" evalue="1.0e+000"
        url="http://hocomoco.autosome.ru/motif/HEY1_HUMAN.H11MO.0.D">
      <pos A="0.108323" C="0.128001" G="0.328709" T="0.434967"/>
      <pos A="0.0630657" C="0.039453" G="0.767513" T="0.129969"/>
      <pos A="0.36708" C="0.0443723" G="0.481208" T="0.10734"/>
      <pos A="0.0187918" C="0.935754" G="0.0266627" T="0.0187918"/>
      <pos A="0.96035" C="9.83865e-05" G="0.0276466" T="0.0119048"/>
      <pos A="9.83865e-05" C="0.956415" G="0.0315821" T="0.0119048"/>
      <pos A="9.83865e-05" C="9.83865e-05" G="0.995769" T="0.00403384"/>
      <pos A="0.00403384" C="9.83865e-05" G="0.0158402" T="0.980028"/>
      <pos A="0.0207595" C="0.0207595" G="0.925915" T="0.0325659"/>
      <pos A="0.0266627" C="0.341499" G="0.258855" T="0.372983"/>
      <pos A="0.0473239" C="0.732094" G="0.137839" T="0.082743"/>
      <pos A="0.202774" C="0.116194" G="0.419225" T="0.261806"/>
    </motif>
    <motif db="0" id="HME2_HUMAN.H11MO.0.D" length="11" nsites="9518" evalue="1.0e+000"
        url="http://hocomoco.autosome.ru/motif/HME2_HUMAN.H11MO.0.D">
      <pos A="0.244325" C="0.209856" G="0.327616" T="0.218203"/>
      <pos A="0.222948" C="0.212323" G="0.360715" T="0.204014"/>
      <pos A="0.149905" C="0.152816" G="0.187179" T="0.5101"/>
      <pos A="0.52314" C="0.0291164" G="0.304896" T="0.142848"/>
      <pos A="0.626911" C="0.056187" G="0.316789" T="0.000113385"/>
      <pos A="0.000129208" C="0.000129208" G="0.0238613" T="0.97588"/>
      <pos A="0.000113385" C="0.000113385" G="0.306856" T="0.692917"/>
      <pos A="0.590944" C="0.0533394" G="0.214088" T="0.141628"/>
      <pos A="0.261311" C="0.141312" G="0.469406" T="0.127972"/>
      <pos A="0.161324" C="0.286372" G="0.320998" T="0.231306"/>
      <pos A="0.177369" C="0.218461" G="0.383176" T="0.220994"/>
    </motif>
    <motif db="0" id="HNF6_HUMAN.H11MO.0.B" length="11" nsites="500" evalue="1.0e+000"
        url="http://hocomoco.autosome.ru/motif/HNF6_HUMAN.H11MO.0.B">
      <pos A="0.252" C="0.15002" G="0.130024" T="0.467956"/>
      <pos A="0.108028" C="0.19801" G="0.224005" T="0.469956"/>
      <pos A="0.040042" C="0.176015" G="0.160018" T="0.623925"/>
      <pos A="0.991852" C="0.00604879" G="4.999e-05" T="0.00204959"/>
      <pos A="0.00404919" C="4.999e-05" G="0.010048" T="0.985853"/>
      <pos A="0.010048" C="0.156019" G="0.00404919" T="0.829884"/>
      <pos A="0.00404919" C="4.999e-05" G="0.995851" T="4.999e-05"/>
      <pos A="0.993851" C="0.00204959" G="4.999e-05" T="0.00404919"/>
      <pos A="0.00604879" C="0.0180464" G="0.00404919" T="0.971856"/>
      <pos A="0.00204959" C="0.321986" G="0.0120476" T="0.663917"/>
      <pos A="0.142022" C="0.136023" G="0.29999" T="0.421966"/>
    </motif>
    <motif db="0" id="HTF4_HUMAN.H11MO.0.A" length="10" nsites="500" evalue="1.0e+000"
        url="http://hocomoco.autosome.ru/motif/HTF4_HUMAN.H11MO.0.A">
      <pos A="0.295991" C="0.120026" G="0.261998" T="0.321986"/>
      <pos A="0.142022" C="0.339982" G="0.493951" T="0.0240452"/>
      <pos A="0.0220456" C="0.94786" G="0.0220456" T="0.00804839"/>
      <pos A="0.843881" C="0.0140472" G="0.00604879" T="0.136023"/>
      <pos A="0.0140472" C="0.120026" G="0.837882" T="0.0280444"/>
      <pos A="0.0560388" C="0.609928" G="0.317986" T="0.0160468"/>
      <pos A="0.0180464" C="4.999e-05" G="0.010048" T="0.971856"/>
      <pos A="0.00404919" C="0.00804839" G="0.939862" T="0.0480404"/>
      <pos A="0.0980304" C="0.0320436" G="0.317986" T="0.55194"/>
      <pos A="0.0180464" C="0.160018" G="0.673915" T="0.14802"/>
    </motif>
    <motif db="0" id="HXA11_HUMAN.H11MO.0.D" length="13" nsites="2642" evalue="1.0e+000"
        url="http://hocomoco.autosome.ru/motif/HXA11_HUMAN.H11MO.0.D">
      <pos A="0.263531" C="0.0682317" G="0.0500643" T="0.618173"/>
      <pos A="0.565469" C="0.0912248" G="0.0575395" T="0.285767"/>
      <pos A="0.66397" C="0.132196" G="0.0617974" T="0.142037"/>
      <pos A="0.555533" C="0.174397" G="0.101728" T="0.168341"/>
      <pos A="0.343675" C="0.16503" G="0.217639" T="0.273655"/>
      <pos A="0.11242" C="0.0526191" G="0.0715435" T="0.763417"/>
      <pos A="9.46217e-06" C="9.46217e-06" G="0.000766436" T="0.999215"/>
      <pos A="9.46217e-06" C="0.000387949" G="9.46217e-06" T="0.999593"/>
      <pos A="0.299014" C="9.46217e-06" G="0.00114492" T="0.699832"/>
      <pos A="0.982467" C="0.00559214" G="0.00634912" T="0.00559214"/>
      <pos A="0.142794" C="0.304786" G="0.114029" T="0.438392"/>
      <pos A="0.133142" C="0.130871" G="0.499517" T="0.236469"/>
      <pos A="0.40376" C="0.13617" G="0.2887" T="0.171369"/>
    </motif>
    <motif db="0" id="HXA7_HUMAN.H11MO.0.D" length="15" nsites="19" evalue="1.0e+000"
        url="http://hocomoco.autosome.ru/motif/HXA7_HUMAN.H11MO.0.D">
      <pos A="0.356791" C="0.245611" G="0.304127" T="0.0934709"/>
      <pos A="0.522097" C="0.264629" G="0.0539729" T="0.159301"/>
      <pos A="0.211965" C="0.0539729" G="0.0013089" T="0.732753"/>
      <pos A="0.153449" C="0.685941" G="0.0539729" T="0.106637"/>
      <pos A="0.416769" C="0.159301" G="0.264629" T="0.159301"/>
      <pos A="0.732753" C="0.159301" G="0.0013089" T="0.106637"/>
      <pos A="0.159301" C="0.153449" G="0.159301" T="0.527949"/>
      <pos A="0.522097" C="0.317293" G="0.0013089" T="0.159301"/>
      <pos A="0.0013089" C="0.0539729" G="0.838081" T="0.106637"/>
      <pos A="0.791269" C="0.100785" G="0.106637" T="0.0013089"/>
      <pos A="0.0013089" C="0.106637" G="0.211965" T="0.680089"/>
      <pos A="0.0539729" C="0.0013089" G="0.0539729" T="0.890745"/>
      <pos A="0.211965" C="0.153449" G="0.633277" T="0.0013089"/>
      <pos A="0.211965" C="0.153449" G="0.527949" T="0.106637"/>
      <pos A="0.383123" C="0.277795" G="0.172467" T="0.166615"/>
    </motif>
    <motif db="0" id="HXB3_HUMAN.H11MO.0.D" length="14" nsites="3403" evalue="1.0e+000"
        url="http://hocomoco.autosome.ru/motif/HXB3_HUMAN.H11MO.0.D">
      <pos A="0.118061" C="0.341387" G="0.110128" T="0.430424"/>
      <pos A="0.0598058" C="0.0562796" G="0.0459948" T="0.83792"/>
      <pos A="0.883687" C="0.038869" G="0.0415136" T="0.0359305"/>
      <pos A="0.998949" C="0.000154271" G="0.000741971" T="0.000154271"/>
      <pos A="7.34624e-06" C="0.00588434" G="0.00559049" T="0.988518"/>
      <pos A="0.00529664" C="0.0308616" G="0.277695" T="0.686146"/>
      <pos A="0.687322" C="0.0141121" G="0.268292" T="0.0302739"/>
      <pos A="0.0996224" C="0.376429" G="0.417862" T="0.106087"/>
      <pos A="0.155748" C="0.281222" G="0.114609" T="0.448422"/>
      <pos A="0.205996" C="0.157511" G="0.149871" T="0.486622"/>
      <pos A="0.244123" C="0.131285" G="0.079861" T="0.544731"/>
      <pos A="0.211873" C="0.0963901" G="0.0628912" T="0.628846"/>
      <pos A="0.221203" C="0.0927904" G="0.0810364" T="0.60497"/>
      <pos A="0.438211" C="0.153764" G="0.128199" T="0.279826"/>
    </motif>
    <motif db="0" id="HXC10_HUMAN.H11MO.0.D" length="19" nsites="8980" evalue="1.0e+000"
        url="http://hocomoco.autosome.ru/motif/HXC10_HUMAN.H11MO.0.D">
      <pos A="0.234693" C="0.162725" G="0.18171" T="0.420872"/>
      <pos A="0.310597" C="0.114299" G="0.119065" T="0.456039"/>
      <pos A="0.42012" C="0.0660397" G="0.0691729" T="0.444668"/>
      <pos A="0.39671" C="0.0458541" G="0.0488348" T="0.508602"/>
      <pos A="0.42914" C="0.0408564" G="0.0917172" T="0.438286"/>
      <pos A="0.471936" C="0.0571737" G="0.16006" T="0.310831"/>
      <pos A="0.410822" C="0.163883" G="0.195754" T="0.229541"/>
      <pos A="0.295694" C="0.187922" G="0.216997" T="0.299386"/>
      <pos A="0.253352" C="0.193965" G="0.216088" T="0.336594"/>
      <pos A="0.247208" C="0.139666" G="0.201695" T="0.41143"/>
      <pos A="0.0931916" C="0.102039" G="0.124499" T="0.68027"/>
      <pos A="0.0225628" C="0.0133644" G="0.0946819" T="0.869391"/>
      <pos A="0.000594755" C="0.0131897" G="0.00844149" T="0.977774"/>
      <pos A="0.370085" C="0.0164393" G="0.0142794" T="0.599196"/>
      <pos A="0.987531" C="0.00460824" G="0.00778436" T="7.62601e-05"/>
      <pos A="0.0400997" C="0.17204" G="0.0546661" T="0.733195"/>
      <pos A="0.115705" C="0.0918097" G="0.393457" T="0.399029"/>
      <pos A="0.471773" C="0.0897992" G="0.317194" T="0.121235"/>
      <pos A="0.167595" C="0.426743" G="0.202757" T="0.202905"/>
    </motif>
    <motif db="0" id="HXD11_HUMAN.H11MO.0.D" length="11" nsites="124" evalue="1.0e+000"
        url="http://hocomoco.autosome.ru/motif/HXD11_HUMAN.H11MO.0.D">
      <pos A="0.328566" C="0.135173" G="0.191579" T="0.344682"/>
      <pos A="0.262087" C="0.117043" G="0.100927" T="0.519944"/>
      <pos A="0.0324335" C="0.0243755" G="0.104956" T="0.838235"/>
      <pos A="0.00020145" C="0.0163175" G="0.0968977" T="0.886583"/>
      <pos A="0.241942" C="0.00020145" G="0.00020145" T="0.757655"/>
      <pos A="0.830177" C="0.00020145" G="0.145246" T="0.0243755"/>
      <pos A="0.00825947" C="0.282232" G="0.00020145" T="0.709307"/>
      <pos A="0.02639" C="0.02639" G="0.469581" T="0.477639"/>
      <pos A="0.455479" C="0.100927" G="0.278203" T="0.165391"/>
      <pos A="0.239927" C="0.368856" G="0.167405" T="0.223811"/>
      <pos A="0.260073" C="0.22784" G="0.171434" T="0.340653"/>
    </motif>
    <motif db="0" id="HXD12_HUMAN.H11MO.0.D" length="11" nsites="6722" evalue="1.0e+000"
        url="http://hocomoco.autosome.ru/motif/HXD12_HUMAN.H11MO.0.D">
      <pos A="0.352599" C="0.17134" G="0.229517" T="0.246544"/>
      <pos A="0.351686" C="0.135186" G="0.234333" T="0.278795"/>
      <pos A="0.174724" C="0.0474479" G="0.175837" T="0.601992"/>
      <pos A="0.0186349" C="0.00987823" G="0.103778" T="0.867708"/>
      <pos A="3.71908e-06" C="3.71908e-06" G="0.0445378" T="0.955455"/>
      <pos A="3.71908e-06" C="9.74401e-05" G="0.0405874" T="0.959311"/>
      <pos A="0.999989" C="3.71908e-06" G="3.71908e-06" T="3.71908e-06"/>
      <pos A="0.240732" C="0.267058" G="0.132499" T="0.359711"/>
      <pos A="0.141805" C="0.159867" G="0.331437" T="0.36689"/>
      <pos A="0.406249" C="0.135373" G="0.279466" T="0.178913"/>
      <pos A="0.195349" C="0.345751" G="0.245317" T="0.213584"/>
    </motif>
    <motif db="0" id="HXD8_HUMAN.H11MO.0.D" length="11" nsites="278" evalue="1.0e+000"
        url="http://hocomoco.autosome.ru/motif/HXD8_HUMAN.H11MO.0.D">
      <pos A="0.294948" C="0.154711" G="0.100773" T="0.449569"/>
      <pos A="0.555645" C="0.196063" G="0.0774002" T="0.170892"/>
      <pos A="0.726447" C="0.0288565" G="0.0252607" T="0.219435"/>
      <pos A="0.00278677" C="0.0207659" G="0.0243617" T="0.952086"/>
      <pos A="0.341694" C="8.98957e-05" G="0.0216649" T="0.636552"/>
      <pos A="0.309331" C="0.00368572" G="8.98957e-05" T="0.686893"/>
      <pos A="0.125944" C="0.0108774" G="0.766001" T="0.0971773"/>
      <pos A="0.0117763" C="0.964671" G="0.0117763" T="0.0117763"/>
      <pos A="0.443276" C="0.191568" G="0.184376" T="0.18078"/>
      <pos A="0.194265" C="0.21584" G="0.190669" T="0.399227"/>
      <pos A="0.343492" C="0.203254" G="0.196063" T="0.257192"/>
    </motif>
    <motif db="0" id="IRX2_HUMAN.H11MO.0.D" length="19" nsites="19306" evalue="1.0e+000"
        url="http://hocomoco.autosome.ru/motif/IRX2_HUMAN.H11MO.0.D">
      <pos A="0.409626" C="0.178973" G="0.237918" T="0.173483"/>
      <pos A="0.174687" C="0.429166" G="0.204574" T="0.191573"/>
      <pos A="0.42229" C="0.128186" G="0.222353" T="0.22717"/>
      <pos A="0.151534" C="0.156403" G="0.305009" T="0.387055"/>
      <pos A="0.129986" C="0.0788106" G="0.640757" T="0.150446"/>
      <pos A="0.177652" C="0.100734" G="0.434514" T="0.2871"/>
      <pos A="0.139271" C="0.212615" G="0.361377" T="0.286737"/>
      <pos A="0.285908" C="0.049092" G="0.24763" T="0.417369"/>
      <pos A="0.0808307" C="0.039393" G="0.447658" T="0.432119"/>
      <pos A="0.138869" C="0.0292667" G="0.636691" T="0.195173"/>
      <pos A="0.224619" C="0.0283084" G="0.386485" T="0.360587"/>
      <pos A="0.0672857" C="0.729926" G="0.0462561" T="0.156532"/>
      <pos A="0.493084" C="0.00127032" G="0.45838" T="0.0472661"/>
      <pos A="0.00132212" C="0.00588027" G="0.333393" T="0.659404"/>
      <pos A="0.00119263" C="0.00103724" G="0.996992" T="0.000778251"/>
      <pos A="0.0509308" C="0.0562659" G="0.129714" T="0.763089"/>
      <pos A="0.336605" C="0.0830579" G="0.232026" T="0.348311"/>
      <pos A="0.241065" C="0.215788" G="0.397389" T="0.145758"/>
      <pos A="0.189799" C="0.137432" G="0.414184" T="0.258585"/>
    </motif>
    <motif db="0" id="ITF2_HUMAN.H11MO.0.C" length="10" nsites="497" evalue="1.0e+000"
        url="http://hocomoco.autosome.ru/motif/ITF2_HUMAN.H11MO.0.C">
      <pos A="0.307835" C="0.0422953" G="0.382267" T="0.267602"/>
      <pos A="0.126785" C="0.146902" G="0.684017" T="0.0422953"/>
      <pos A="0.0282136" C="0.895242" G="0.0523537" T="0.0241903"/>
      <pos A="0.937487" C="0.00809696" G="0.026202" T="0.0282136"/>
      <pos A="0.0302253" C="0.104657" G="0.824834" T="0.0402836"/>
      <pos A="0.0945987" C="0.589469" G="0.299789" T="0.0161436"/>
      <pos A="0.0905753" C="0.00608529" G="0.00809696" T="0.895242"/>
      <pos A="0.00407363" C="0.014132" G="0.951569" T="0.0302253"/>
      <pos A="0.0845403" C="0.106669" G="0.460722" T="0.348069"/>
      <pos A="0.092587" C="0.273637" G="0.529119" T="0.104657"/>
    </motif>
    <motif db="0" id="JDP2_HUMAN.H11MO.0.D" length="12" nsites="3035" evalue="1.0e+000"
        url="http://hocomoco.autosome.ru/motif/JDP2_HUMAN.H11MO.0.D">
      <pos A="0.13208" C="0.253802" G="0.226251" T="0.387867"/>
      <pos A="0.147153" C="0.117815" G="0.64998" T="0.0850521"/>
      <pos A="0.84141" C="0.0233284" G="0.120653" T="0.0146084"/>
      <pos A="0.00183889" C="0.000551231" G="0.00080349" T="0.996806"/>
      <pos A="0.00163759" C="0.000602186" G="0.987716" T="0.0100441"/>
      <pos A="0.998661" C="0.000539121" G="0.000539121" T="0.000260496"/>
      <pos A="0.00109208" C="0.969009" G="0.00215814" T="0.027741"/>
      <pos A="0.00824158" C="0.000489239" G="0.990023" T="0.00124602"/>
      <pos A="0.00394284" C="0.00593455" G="0.00494758" T="0.985175"/>
      <pos A="0.157383" C="0.809049" G="0.0187155" T="0.0148525"/>
      <pos A="0.949353" C="0.0158644" G="0.0176566" T="0.0171257"/>
      <pos A="0.0448518" C="0.38098" G="0.118534" T="0.455634"/>
    </motif>
    <motif db="0" id="KLF6_HUMAN.H11MO.0.A" length="19" nsites="496" evalue="1.0e+000"
        url="http://hocomoco.autosome.ru/motif/KLF6_HUMAN.H11MO.0.A">
      <pos A="0.155261" C="0.185497" G="0.510028" T="0.149214"/>
      <pos A="0.22178" C="0.247984" G="0.479792" T="0.0504435"/>
      <pos A="0.445525" C="0.189528" G="0.280236" T="0.0847107"/>
      <pos A="0.459635" C="0.0181919" G="0.368928" T="0.153245"/>
      <pos A="0.0484277" C="0.00609756" G="0.814402" T="0.131072"/>
      <pos A="0.0242391" C="5.03931e-05" G="0.955503" T="0.0202076"/>
      <pos A="0.0443963" C="0.0524592" G="0.891" T="0.0121447"/>
      <pos A="0.260079" C="0.457619" G="5.03931e-05" T="0.282252"/>
      <pos A="0.116962" C="0.00609756" G="0.854717" T="0.0222233"/>
      <pos A="0.0282705" C="0.0222233" G="0.689428" T="0.260079"/>
      <pos A="0.209686" C="0.0645535" G="0.68338" T="0.0423806"/>
      <pos A="0.0867265" C="0.0302862" G="0.836575" T="0.046412"/>
      <pos A="0.229843" C="0.453588" G="0.20767" T="0.108899"/>
      <pos A="0.294346" C="0.318535" G="0.13712" T="0.25"/>
      <pos A="0.0625378" C="0.157277" G="0.522123" T="0.258063"/>
      <pos A="0.147198" C="0.127041" G="0.608799" T="0.116962"/>
      <pos A="0.161308" C="0.171387" G="0.602751" T="0.0645535"/>
      <pos A="0.34877" C="0.110915" G="0.433431" T="0.106884"/>
      <pos A="0.258063" C="0.233874" G="0.455604" T="0.0524592"/>
    </motif>
    <motif db="0" id="KLF8_HUMAN.H11MO.0.C" length="9" nsites="5" evalue="1.0e+000"
        url="http://hocomoco.autosome.ru/motif/KLF8_HUMAN.H11MO.0.C">
      <pos A="0.00490196" C="0.77521" G="0.00490196" T="0.214986"/>
      <pos A="0.670168" C="0.320028" G="0.00490196" T="0.00490196"/>
      <pos A="0.00490196" C="0.00490196" G="0.880252" T="0.109944"/>
      <pos A="0.00490196" C="0.00490196" G="0.670168" T="0.320028"/>
      <pos A="0.00490196" C="0.00490196" G="0.985294" T="0.00490196"/>
      <pos A="0.00490196" C="0.00490196" G="0.635154" T="0.355042"/>
      <pos A="0.00490196" C="0.00490196" G="0.985294" T="0.00490196"/>
      <pos A="0.00490196" C="0.109944" G="0.00490196" T="0.880252"/>
      <pos A="0.00490196" C="0.109944" G="0.880252" T="0.00490196"/>
    </motif>
    <motif db="0" id="LEF1_HUMAN.H11MO.0.A" length="14" nsites="456" evalue="1.0e+000"
        url="http://hocomoco.autosome.ru/motif/LEF1_HUMAN.H11MO.0.A">
      <pos A="0.0767924" C="0.260963" G="0.274118" T="0.388128"/>
      <pos A="0.0329423" C="0.63588" G="0.184225" T="0.146952"/>
      <pos A="0.0175948" C="0.708233" G="0.0132098" T="0.260963"/>
      <pos A="0.122835" C="0.0460973" G="0.0197873" T="0.81128"/>
      <pos A="0.00224731" C="0.138182" G="0.0351348" T="0.824435"/>
      <pos A="0.00224731" C="0.0132098" G="0.0329423" T="0.951601"/>
      <pos A="0.0439048" C="0.4254" G="0.519678" T="0.0110173"/>
      <pos A="0.456095" C="0.138182" G="0.0154023" T="0.39032"/>
      <pos A="0.278503" C="0.166685" G="0.157915" T="0.396898"/>
      <pos A="0.28508" C="0.190802" G="0.201765" T="0.322353"/>
      <pos A="0.0417123" C="0.129412" G="0.149145" T="0.67973"/>
      <pos A="0.0395198" C="0.31139" G="0.383743" T="0.265348"/>
      <pos A="0.116257" C="0.46048" G="0.0899474" T="0.333315"/>
      <pos A="0.313583" C="0.221497" G="0.103102" T="0.361818"/>
    </motif>
    <motif db="0" id="LHX2_HUMAN.H11MO.0.A" length="12" nsites="430" evalue="1.0e+000"
        url="http://hocomoco.autosome.ru/motif/LHX2_HUMAN.H11MO.0.A">
      <pos A="0.132585" C="0.176761" G="0.237212" T="0.453441"/>
      <pos A="0.0930598" C="0.262788" G="0.318589" T="0.325564"/>
      <pos A="0.11166" C="0.432516" G="0.0163334" T="0.439491"/>
      <pos A="0.0279586" C="0.0116833" G="5.8126e-05" T="0.9603"/>
      <pos A="0.774297" C="0.176761" G="0.0395838" T="0.00935829"/>
      <pos A="0.957975" C="0.0279586" G="0.00238317" T="0.0116833"/>
      <pos A="5.8126e-05" C="0.0209835" G="0.0209835" T="0.957975"/>
      <pos A="0.00935829" C="0.0140084" G="0.237212" T="0.739421"/>
      <pos A="0.578993" C="0.00703325" G="0.353464" T="0.0605092"/>
      <pos A="0.172111" C="0.225587" G="0.492967" T="0.109335"/>
      <pos A="0.176761" C="0.241862" G="0.12561" T="0.455766"/>
      <pos A="0.0884097" C="0.213962" G="0.241862" T="0.455766"/>
    </motif>
    <motif db="0" id="LYL1_HUMAN.H11MO.0.A" length="14" nsites="453" evalue="1.0e+000"
        url="http://hocomoco.autosome.ru/motif/LYL1_HUMAN.H11MO.0.A">
      <pos A="0.205308" C="0.441459" G="0.203101" T="0.150132"/>
      <pos A="0.145718" C="0.695266" G="0.0265394" T="0.132476"/>
      <pos A="0.64009" C="0.0508166" G="0.0464026" T="0.26269"/>
      <pos A="0.0574377" C="0.125855" G="0.490013" T="0.326694"/>
      <pos A="0.130269" C="0.730578" G="0.0441955" T="0.094957"/>
      <pos A="0.105992" C="5.51755e-05" G="0.00667623" T="0.887277"/>
      <pos A="0.00226219" C="0.176617" G="0.810031" T="0.0110903"/>
      <pos A="0.00667623" C="0.298003" G="0.181031" T="0.51429"/>
      <pos A="0.0618517" C="0.207515" G="0.220757" T="0.509876"/>
      <pos A="0.207515" C="0.220757" G="0.130269" T="0.441459"/>
      <pos A="0.0441955" C="0.512083" G="0.119234" T="0.324487"/>
      <pos A="0.094957" C="0.580501" G="0.110406" T="0.214136"/>
      <pos A="0.141304" C="0.187652" G="0.181031" T="0.490013"/>
      <pos A="0.119234" C="0.273725" G="0.379662" T="0.227378"/>
    </motif>
    <motif db="0" id="MAFA_HUMAN.H11MO.0.D" length="21" nsites="27" evalue="1.0e+000"
        url="http://hocomoco.autosome.ru/motif/MAFA_HUMAN.H11MO.0.D">
      <pos A="0.101003" C="0.35739" G="0.368635" T="0.172972"/>
      <pos A="0.104377" C="0.000922509" G="0.279799" T="0.614901"/>
      <pos A="0.0324086" C="0.0324086" G="0.774581" T="0.160602"/>
      <pos A="0.000922509" C="0.981489" G="0.0166656" T="0.000922509"/>
      <pos A="0.0931318" C="0.000922509" G="0.000922509" T="0.905023"/>
      <pos A="0.000922509" C="0.0998788" G="0.898276" T="0.000922509"/>
      <pos A="0.713858" C="0.104377" G="0.0166656" T="0.1651"/>
      <pos A="0.149357" C="0.592411" G="0.138112" T="0.12012"/>
      <pos A="0.000922509" C="0.381005" G="0.363013" T="0.25506"/>
      <pos A="0.324779" C="0.457471" G="0.0369066" T="0.180843"/>
      <pos A="0.167349" C="0.376507" G="0.117871" T="0.338274"/>
      <pos A="0.0369066" C="0.153855" G="0.668877" T="0.140361"/>
      <pos A="0.0818868" C="0.614901" G="0.0683927" T="0.234819"/>
      <pos A="0.66213" C="0.0841358" G="0.0818868" T="0.171847"/>
      <pos A="0.246064" C="0.144859" G="0.506949" T="0.102128"/>
      <pos A="0.0841358" C="0.538435" G="0.0683927" T="0.309036"/>
      <pos A="0.252811" C="0.396748" G="0.000922509" T="0.349519"/>
      <pos A="0.149357" C="0.133614" G="0.104377" T="0.612652"/>
      <pos A="0.0841358" C="0.342772" G="0.0818868" T="0.491206"/>
      <pos A="0.113373" C="0.648636" G="0.0886338" T="0.149357"/>
      <pos A="0.250562" C="0.318032" G="0.32253" T="0.108875"/>
    </motif>
    <motif db="0" id="MAF_HUMAN.H11MO.0.A" length="19" nsites="500" evalue="1.0e+000"
        url="http://hocomoco.autosome.ru/motif/MAF_HUMAN.H11MO.0.A">
      <pos A="0.305989" C="0.236003" G="0.333983" T="0.124025"/>
      <pos A="0.469956" C="0.142022" G="0.20201" T="0.186013"/>
      <pos A="0.587932" C="0.0840332" G="0.0780344" T="0.25"/>
      <pos A="0.391972" C="0.0880324" G="0.118026" T="0.40197"/>
      <pos A="0.154019" C="0.311988" G="0.269996" T="0.263997"/>
      <pos A="0.110028" C="0.040042" G="0.0260448" T="0.823885"/>
      <pos A="0.0180464" C="0.0140472" G="0.959858" T="0.00804839"/>
      <pos A="0.124025" C="0.855879" G="0.00604879" T="0.0140472"/>
      <pos A="0.0640372" C="0.00604879" G="0.0120476" T="0.917866"/>
      <pos A="0.0180464" C="0.00604879" G="0.90187" T="0.0740352"/>
      <pos A="0.881874" C="0.0240452" G="0.0680364" T="0.0260448"/>
      <pos A="0.10203" C="0.445961" G="0.327984" T="0.124025"/>
      <pos A="0.238002" C="0.118026" G="0.154019" T="0.489952"/>
      <pos A="0.242002" C="0.411968" G="0.120026" T="0.226005"/>
      <pos A="0.473955" C="0.112028" G="0.154019" T="0.259998"/>
      <pos A="0.194011" C="0.0720356" G="0.575935" T="0.158018"/>
      <pos A="0.160018" C="0.511948" G="0.218006" T="0.110028"/>
      <pos A="0.461958" C="0.236003" G="0.146021" T="0.156019"/>
      <pos A="0.40197" C="0.15202" G="0.234003" T="0.212008"/>
    </motif>
    <motif db="0" id="MAX_HUMAN.H11MO.0.A" length="10" nsites="500" evalue="1.0e+000"
        url="http://hocomoco.autosome.ru/motif/MAX_HUMAN.H11MO.0.A">
      <pos A="0.29799" C="0.240002" G="0.383973" T="0.0780344"/>
      <pos A="0.415967" C="0.138022" G="0.307988" T="0.138022"/>
      <pos A="0.090032" C="0.246001" G="0.621926" T="0.0420416"/>
      <pos A="0.0180464" C="0.979854" G="4.999e-05" T="0.00204959"/>
      <pos A="0.937862" C="0.00404919" G="0.0540392" T="0.00404919"/>
      <pos A="0.00204959" C="0.825885" G="0.0940312" T="0.0780344"/>
      <pos A="0.0880324" C="0.0140472" G="0.891872" T="0.00604879"/>
      <pos A="0.106029" C="0.118026" G="0.00604879" T="0.769896"/>
      <pos A="0.00204959" C="0.00404919" G="0.985853" T="0.00804839"/>
      <pos A="0.138022" C="0.0880324" G="0.629924" T="0.144021"/>
    </motif>
    <motif db="0" id="MAZ_HUMAN.H11MO.0.A" length="22" nsites="500" evalue="1.0e+000"
        url="http://hocomoco.autosome.ru/motif/MAZ_HUMAN.H11MO.0.A">
      <pos A="0.216007" C="0.144021" G="0.503949" T="0.136023"/>
      <pos A="0.283993" C="0.0240452" G="0.65192" T="0.040042"/>
      <pos A="0.30199" C="0.0120476" G="0.673915" T="0.0120476"/>
      <pos A="0.0820336" C="0.0180464" G="0.865877" T="0.0340432"/>
      <pos A="0.0520396" C="0.112028" G="0.825885" T="0.010048"/>
      <pos A="0.64792" C="0.0880324" G="0.0260448" T="0.238002"/>
      <pos A="0.0540392" C="0.010048" G="0.905869" T="0.030044"/>
      <pos A="0.114027" C="0.020046" G="0.85188" T="0.0140472"/>
      <pos A="0.265997" C="0.0340432" G="0.665917" T="0.0340432"/>
      <pos A="0.271996" C="0.00804839" G="0.679914" T="0.040042"/>
      <pos A="0.114027" C="0.20201" G="0.655919" T="0.0280444"/>
      <pos A="0.317986" C="0.134023" G="0.331984" T="0.216007"/>
      <pos A="0.174015" C="0.040042" G="0.69791" T="0.0880324"/>
      <pos A="0.333983" C="0.0540392" G="0.553939" T="0.0580384"/>
      <pos A="0.190012" C="0.120026" G="0.64792" T="0.0420416"/>
      <pos A="0.365977" C="0.0780344" G="0.511948" T="0.0440412"/>
      <pos A="0.29999" C="0.0720356" G="0.569936" T="0.0580384"/>
      <pos A="0.329984" C="0.134023" G="0.455959" T="0.080034"/>
      <pos A="0.259998" C="0.0620376" G="0.555939" T="0.122026"/>
      <pos A="0.273995" C="0.204009" G="0.445961" T="0.0760348"/>
      <pos A="0.355979" C="0.106029" G="0.429964" T="0.108028"/>
      <pos A="0.273995" C="0.0980304" G="0.561938" T="0.0660368"/>
    </motif>
    <motif db="0" id="MAZ_HUMAN.H11MO.1.A" length="11" nsites="486" evalue="1.0e+000"
        url="http://hocomoco.autosome.ru/motif/MAZ_HUMAN.H11MO.1.A">
      <pos A="0.32303" C="0.137883" G="0.512292" T="0.0267949"/>
      <pos A="0.487605" C="0.0453096" G="0.368288" T="0.0987965"/>
      <pos A="0.0658815" C="0.006223" G="0.921672" T="0.006223"/>
      <pos A="5.14297e-05" C="5.14297e-05" G="0.98956" T="0.0103374"/>
      <pos A="0.00210862" C="0.006223" G="0.98956" T="0.00210862"/>
      <pos A="0.648066" C="0.302458" G="5.14297e-05" T="0.049424"/>
      <pos A="0.0288521" C="0.00210862" G="0.966931" T="0.00210862"/>
      <pos A="0.00416581" C="5.14297e-05" G="0.98956" T="0.006223"/>
      <pos A="0.123483" C="0.0165089" G="0.837328" T="0.0226805"/>
      <pos A="0.123483" C="0.006223" G="0.866128" T="0.00416581"/>
      <pos A="0.115254" C="0.341545" G="0.469091" T="0.0741103"/>
    </motif>
    <motif db="0" id="MCR_HUMAN.H11MO.0.D" length="17" nsites="7" evalue="1.0e+000"
        url="http://hocomoco.autosome.ru/motif/MCR_HUMAN.H11MO.0.D">
      <pos A="0.386933" C="0.246088" G="0.105243" T="0.261737"/>
      <pos A="0.692097" C="0.00352113" G="0.00352113" T="0.300861"/>
      <pos A="0.128717" C="0.00352113" G="0.864241" T="0.00352113"/>
      <pos A="0.410407" C="0.00352113" G="0.285211" T="0.300861"/>
      <pos A="0.457355" C="0.410407" G="0.128717" T="0.00352113"/>
      <pos A="0.00352113" C="0.739045" G="0.128717" T="0.128717"/>
      <pos A="0.582551" C="0.00352113" G="0.00352113" T="0.410407"/>
      <pos A="0.199139" C="0.16784" G="0.590376" T="0.0426448"/>
      <pos A="0.16784" C="0.199139" G="0.590376" T="0.0426448"/>
      <pos A="0.18349" C="0.0426448" G="0.0426448" T="0.731221"/>
      <pos A="0.00352113" C="0.160016" G="0.253912" T="0.582551"/>
      <pos A="0.160016" C="0.00352113" G="0.832942" T="0.00352113"/>
      <pos A="0.441706" C="0.00352113" G="0.00352113" T="0.551252"/>
      <pos A="0.285211" C="0.00352113" G="0.285211" T="0.426056"/>
      <pos A="0.00352113" C="0.300861" G="0.692097" T="0.00352113"/>
      <pos A="0.128717" C="0.00352113" G="0.285211" T="0.582551"/>
      <pos A="0.46518" C="0.0426448" G="0.324335" T="0.16784"/>
    </motif>
    <motif db="0" id="MEIS2_HUMAN.H11MO.0.B" length="13" nsites="461" evalue="1.0e+000"
        url="http://hocomoco.autosome.ru/motif/MEIS2_HUMAN.H11MO.0.B">
      <pos A="0.199134" C="0.134161" G="0.119478" T="0.547227"/>
      <pos A="5.42182e-05" C="5.42182e-05" G="5.42182e-05" T="0.999837"/>
      <pos A="5.42182e-05" C="5.42182e-05" G="0.999837" T="5.42182e-05"/>
      <pos A="0.87366" C="5.42182e-05" G="5.42182e-05" T="0.126231"/>
      <pos A="5.42182e-05" C="0.999837" G="5.42182e-05" T="5.42182e-05"/>
      <pos A="0.999837" C="5.42182e-05" G="5.42182e-05" T="5.42182e-05"/>
      <pos A="0.0199587" C="0.124185" G="0.79192" T="0.0639361"/>
      <pos A="0.0863246" C="0.41176" G="0.266403" T="0.235512"/>
      <pos A="0.00138075" C="0.0143466" G="5.42182e-05" T="0.984218"/>
      <pos A="0.0106515" C="0.00883536" G="0.680431" T="0.300083"/>
      <pos A="0.0208521" C="0.0178956" G="0.153036" T="0.808216"/>
      <pos A="0.0509289" C="0.557886" G="0.172073" T="0.219112"/>
      <pos A="0.454703" C="0.33955" G="0.108958" T="0.0967888"/>
    </motif>
    <motif db="0" id="MITF_HUMAN.H11MO.0.A" length="10" nsites="500" evalue="1.0e+000"
        url="http://hocomoco.autosome.ru/motif/MITF_HUMAN.H11MO.0.A">
      <pos A="0.0540392" C="0.238002" G="0.114027" T="0.593931"/>
      <pos A="4.999e-05" C="0.99785" G="0.00204959" T="4.999e-05"/>
      <pos A="0.879874" C="0.0260448" G="0.0120476" T="0.0820336"/>
      <pos A="4.999e-05" C="0.729904" G="0.0160468" T="0.253999"/>
      <pos A="0.00404919" C="0.0180464" G="0.977854" T="4.999e-05"/>
      <pos A="0.00404919" C="4.999e-05" G="0.0120476" T="0.983853"/>
      <pos A="4.999e-05" C="0.00604879" G="0.993851" T="4.999e-05"/>
      <pos A="0.889872" C="0.0380424" G="0.0560388" T="0.0160468"/>
      <pos A="4.999e-05" C="0.765897" G="0.0460408" T="0.188012"/>
      <pos A="0.144021" C="0.523945" G="0.0720356" T="0.259998"/>
    </motif>
    <motif db="0" id="MLXPL_HUMAN.H11MO.0.D" length="19" nsites="10" evalue="1.0e+000"
        url="http://hocomoco.autosome.ru/motif/MLXPL_HUMAN.H11MO.0.D">
      <pos A="0.0531731" C="0.244036" G="0.649618" T="0.0531731"/>
      <pos A="0.121764" C="0.873285" G="0.00247525" T="0.00247525"/>
      <pos A="0.921001" C="0.00247525" G="0.00247525" T="0.0740487"/>
      <pos A="0.00247525" C="0.3842" G="0.121764" T="0.49156"/>
      <pos A="0.0859776" C="0.121764" G="0.789783" T="0.00247525"/>
      <pos A="0.121764" C="0.00247525" G="0.312627" T="0.563134"/>
      <pos A="0.00247525" C="0.00247525" G="0.992574" T="0.00247525"/>
      <pos A="0.431916" C="0.252982" G="0.312627" T="0.00247525"/>
      <pos A="0.217196" C="0.706281" G="0.00247525" T="0.0740487"/>
      <pos A="0.622778" C="0.300698" G="0.0740487" T="0.00247525"/>
      <pos A="0.419987" C="0.479631" G="0.00247525" T="0.0979065"/>
      <pos A="0.181409" C="0.586992" G="0.00247525" T="0.229124"/>
      <pos A="0.0979065" C="0.3842" G="0.419987" T="0.0979065"/>
      <pos A="0.0859776" C="0.324556" G="0.27684" T="0.312627"/>
      <pos A="0.00247525" C="0.682423" G="0.217196" T="0.0979065"/>
      <pos A="0.0979065" C="0.00247525" G="0.897143" T="0.00247525"/>
      <pos A="0.00247525" C="0.00247525" G="0.00247525" T="0.992574"/>
      <pos A="0.00247525" C="0.121764" G="0.873285" T="0.00247525"/>
      <pos A="0.0531731" C="0.220178" G="0.375253" T="0.351396"/>
    </motif>
    <motif db="0" id="MLX_HUMAN.H11MO.0.D" length="11" nsites="17528" evalue="1.0e+000"
        url="http://hocomoco.autosome.ru/motif/MLX_HUMAN.H11MO.0.D">
      <pos A="0.191936" C="0.246699" G="0.166851" T="0.394514"/>
      <pos A="0.186132" C="0.110684" G="0.501295" T="0.201889"/>
      <pos A="0.632384" C="0.0671318" G="0.213058" T="0.0874258"/>
      <pos A="0.0973443" C="0.081652" G="0.0843367" T="0.736667"/>
      <pos A="1.42628e-06" C="0.999996" G="1.42628e-06" T="1.42628e-06"/>
      <pos A="0.999996" C="1.42628e-06" G="1.42628e-06" T="1.42628e-06"/>
      <pos A="1.42628e-06" C="0.999996" G="1.42628e-06" T="1.42628e-06"/>
      <pos A="1.42628e-06" C="1.42628e-06" G="0.999996" T="1.42628e-06"/>
      <pos A="0.000143225" C="0.000143225" G="0.000143225" T="0.99957"/>
      <pos A="0.000209397" C="0.000209397" G="0.999372" T="0.000209397"/>
      <pos A="0.270169" C="0.292926" G="0.229575" T="0.207329"/>
    </motif>
    <motif db="0" id="MNX1_HUMAN.H11MO.0.D" length="19" nsites="27" evalue="1.0e+000"
        url="http://hocomoco.autosome.ru/motif/MNX1_HUMAN.H11MO.0.D">
      <pos A="0.305351" C="0.489852" G="0.0839483" T="0.120849"/>
      <pos A="0.111624" C="0.222325" G="0.259225" T="0.406827"/>
      <pos A="0.554428" C="0.0747232" G="0.111624" T="0.259225"/>
      <pos A="0.130074" C="0.166974" G="0.0931734" T="0.609779"/>
      <pos A="0.000922509" C="0.000922509" G="0.0747232" T="0.923432"/>
      <pos A="0.111624" C="0.259225" G="0.0378229" T="0.591328"/>
      <pos A="0.333026" C="0.0747232" G="0.222325" T="0.369926"/>
      <pos A="0.443727" C="0.333026" G="0.000922509" T="0.222325"/>
      <pos A="0.369926" C="0.148524" G="0.148524" T="0.333026"/>
      <pos A="0.222325" C="0.0747232" G="0.111624" T="0.591328"/>
      <pos A="0.369926" C="0.296125" G="0.0747232" T="0.259225"/>
      <pos A="0.591328" C="0.0747232" G="0.000922509" T="0.333026"/>
      <pos A="0.0378229" C="0.849631" G="0.0747232" T="0.0378229"/>
      <pos A="0.0747232" C="0.443727" G="0.0747232" T="0.406827"/>
      <pos A="0.259225" C="0.480627" G="0.000922509" T="0.259225"/>
      <pos A="0.0101476" C="0.305351" G="0.157749" T="0.526753"/>
      <pos A="0.157749" C="0.194649" G="0.157749" T="0.489852"/>
      <pos A="0.351476" C="0.203875" G="0.130074" T="0.314576"/>
      <pos A="0.369926" C="0.185424" G="0.148524" T="0.296125"/>
    </motif>
    <motif db="0" id="MXI1_HUMAN.H11MO.0.A" length="15" nsites="500" evalue="1.0e+000"
        url="http://hocomoco.autosome.ru/motif/MXI1_HUMAN.H11MO.0.A">
      <pos A="0.229116" C="0.302422" G="0.393893" T="0.0745693"/>
      <pos A="0.00426041" C="0.967884" G="0.0258572" T="0.00199819"/>
      <pos A="0.964584" C="0.00170879" G="0.0299196" T="0.00378757"/>
      <pos A="0.022062" C="0.890618" G="0.0661165" T="0.0212036"/>
      <pos A="0.172994" C="0.0657976" G="0.751726" T="0.00948167"/>
      <pos A="0.0666986" C="0.0944282" G="0.0422768" T="0.796596"/>
      <pos A="0.007851" C="4.999e-05" G="0.985773" T="0.00632647"/>
      <pos A="0.0611057" C="0.171933" G="0.594561" T="0.1724"/>
      <pos A="0.119062" C="0.391811" G="0.371152" T="0.117974"/>
      <pos A="0.198314" C="0.239882" G="0.284866" T="0.276938"/>
      <pos A="0.0335558" C="0.232127" G="0.56559" T="0.168727"/>
      <pos A="0.118677" C="0.391928" G="0.320073" T="0.169323"/>
      <pos A="0.139129" C="0.305183" G="0.362948" T="0.19274"/>
      <pos A="0.163426" C="0.217487" G="0.451574" T="0.167513"/>
      <pos A="0.178987" C="0.307097" G="0.413344" T="0.100572"/>
    </motif>
    <motif db="0" id="MYCN_HUMAN.H11MO.0.A" length="12" nsites="499" evalue="1.0e+000"
        url="http://hocomoco.autosome.ru/motif/MYCN_HUMAN.H11MO.0.A">
      <pos A="0.292577" C="0.170357" G="0.454869" T="0.082198"/>
      <pos A="0.264526" C="0.0481366" G="0.629183" T="0.0581547"/>
      <pos A="0.160339" C="0.565067" G="0.156331" T="0.118263"/>
      <pos A="0.0240934" C="0.971799" G="5.00902e-05" T="0.0040573"/>
      <pos A="0.853586" C="0.00606091" G="0.082198" T="0.0581547"/>
      <pos A="0.00606091" C="0.897666" G="0.0040573" T="0.092216"/>
      <pos A="0.0801943" C="0.0120717" G="0.897666" T="0.0100681"/>
      <pos A="0.0882088" C="0.0761871" G="0.0020537" T="0.83355"/>
      <pos A="0.0020537" C="5.00902e-05" G="0.973803" T="0.0240934"/>
      <pos A="0.0641655" C="0.284562" G="0.535013" T="0.116259"/>
      <pos A="0.218443" C="0.120266" G="0.406782" T="0.254508"/>
      <pos A="0.1944" C="0.408786" G="0.326638" T="0.0701763"/>
    </motif>
    <motif db="0" id="MYC_HUMAN.H11MO.0.A" length="11" nsites="500" evalue="1.0e+000"
        url="http://hocomoco.autosome.ru/motif/MYC_HUMAN.H11MO.0.A">
      <pos A="0.220006" C="0.210008" G="0.429964" T="0.140022"/>
      <pos A="0.168016" C="0.7499" G="0.0520396" T="0.030044"/>
      <pos A="0.020046" C="0.969856" G="0.00404919" T="0.00604879"/>
      <pos A="0.871876" C="0.00604879" G="0.0860328" T="0.0360428"/>
      <pos A="0.00204959" C="0.687912" G="0.00404919" T="0.305989"/>
      <pos A="0.020046" C="0.0220456" G="0.955859" T="0.00204959"/>
      <pos A="0.0140472" C="0.0380424" G="4.999e-05" T="0.94786"/>
      <pos A="0.00404919" C="0.00804839" G="0.975855" T="0.0120476"/>
      <pos A="0.05004" C="0.573935" G="0.218006" T="0.158018"/>
      <pos A="0.196011" C="0.19801" G="0.164017" T="0.441962"/>
      <pos A="0.0680364" C="0.381974" G="0.20201" T="0.34798"/>
    </motif>
    <motif db="0" id="MYF6_HUMAN.H11MO.0.C" length="7" nsites="7" evalue="1.0e+000"
        url="http://hocomoco.autosome.ru/motif/MYF6_HUMAN.H11MO.0.C">
      <pos A="0.00352113" C="0.989437" G="0.00352113" T="0.00352113"/>
      <pos A="0.989437" C="0.00352113" G="0.00352113" T="0.00352113"/>
      <pos A="0.00352113" C="0.432871" G="0.560086" T="0.00352113"/>
      <pos A="0.00352113" C="0.989437" G="0.00352113" T="0.00352113"/>
      <pos A="0.00352113" C="0.00352113" G="0.00352113" T="0.989437"/>
      <pos A="0.00352113" C="0.00352113" G="0.989437" T="0.00352113"/>
      <pos A="0.0353249" C="0.750909" G="0.0353249" T="0.178442"/>
    </motif>
    <motif db="0" id="NDF2_HUMAN.H11MO.0.B" length="9" nsites="500" evalue="1.0e+000"
        url="http://hocomoco.autosome.ru/motif/NDF2_HUMAN.H11MO.0.B">
      <pos A="0.463957" C="0.10003" G="0.405969" T="0.030044"/>
      <pos A="0.471956" C="0.0980304" G="0.425965" T="0.00404919"/>
      <pos A="0.00804839" C="0.989852" G="0.00204959" T="4.999e-05"/>
      <pos A="0.99985" C="4.999e-05" G="4.999e-05" T="4.999e-05"/>
      <pos A="4.999e-05" C="0.0220456" G="0.953859" T="0.0240452"/>
      <pos A="0.677914" C="0.279994" G="0.0320436" T="0.010048"/>
      <pos A="0.112028" C="0.00604879" G="0.00604879" T="0.875875"/>
      <pos A="4.999e-05" C="4.999e-05" G="0.95186" T="0.0480404"/>
      <pos A="0.00604879" C="0.134023" G="0.833883" T="0.0260448"/>
    </motif>
    <motif db="0" id="NFAC2_HUMAN.H11MO.0.B" length="9" nsites="86" evalue="1.0e+000"
        url="http://hocomoco.autosome.ru/motif/NFAC2_HUMAN.H11MO.0.B">
      <pos A="0.256315" C="0.0565917" G="0.145411" T="0.541682"/>
      <pos A="0.00029036" C="0.00029036" G="0.999129" T="0.00029036"/>
      <pos A="0.00029036" C="0.00029036" G="0.999129" T="0.00029036"/>
      <pos A="0.999129" C="0.00029036" G="0.00029036" T="0.00029036"/>
      <pos A="0.971593" C="0.00029036" G="0.0278264" T="0.00029036"/>
      <pos A="0.951165" C="0.0170087" G="0.0315359" T="0.00029036"/>
      <pos A="0.795024" C="0.0583127" G="0.061263" T="0.0854004"/>
      <pos A="0.297149" C="0.133364" G="0.0989442" T="0.470543"/>
      <pos A="0.15996" C="0.235149" G="0.171226" T="0.433664"/>
    </motif>
    <motif db="0" id="NFAC3_HUMAN.H11MO.0.B" length="9" nsites="18" evalue="1.0e+000"
        url="http://hocomoco.autosome.ru/motif/NFAC3_HUMAN.H11MO.0.B">
      <pos A="0.136991" C="0.136991" G="0.0285033" T="0.697514"/>
      <pos A="0.00138122" C="0.00138122" G="0.995856" T="0.00138122"/>
      <pos A="0.00138122" C="0.00138122" G="0.995856" T="0.00138122"/>
      <pos A="0.929558" C="0.00138122" G="0.0676796" T="0.00138122"/>
      <pos A="0.887368" C="0.00138122" G="0.109869" T="0.00138122"/>
      <pos A="0.995856" C="0.00138122" G="0.00138122" T="0.00138122"/>
      <pos A="0.772853" C="0.170141" G="0.0556253" T="0.00138122"/>
      <pos A="0.326846" C="0.393144" G="0.0676796" T="0.21233"/>
      <pos A="0.115897" C="0.314792" G="0.0495982" T="0.519714"/>
    </motif>
    <motif db="0" id="NFIA_HUMAN.H11MO.0.C" length="15" nsites="233" evalue="1.0e+000"
        url="http://hocomoco.autosome.ru/motif/NFIA_HUMAN.H11MO.0.C">
      <pos A="0.145398" C="0.213939" G="0.108192" T="0.532471"/>
      <pos A="0.0336163" C="0.03057" G="0.0693013" T="0.866512"/>
      <pos A="0.0458014" C="0.0088109" G="0.877827" T="0.0675605"/>
      <pos A="0.0658198" C="0.0296997" G="0.854762" T="0.0497181"/>
      <pos A="0.111079" C="0.720291" G="0.114995" T="0.0536347"/>
      <pos A="0.415136" C="0.250003" G="0.1225" T="0.212362"/>
      <pos A="0.214864" C="0.327348" G="0.207028" T="0.250759"/>
      <pos A="0.367463" C="0.00192051" G="0.629421" T="0.00119521"/>
      <pos A="0.230311" C="0.218126" G="0.344318" T="0.207246"/>
      <pos A="0.302551" C="0.130874" G="0.101722" T="0.464852"/>
      <pos A="0.0755026" C="0.0694101" G="0.736284" T="0.118803"/>
      <pos A="0.0597272" C="0.812115" G="0.0629911" T="0.065167"/>
      <pos A="0.0571162" C="0.838661" G="0.0575513" T="0.0466718"/>
      <pos A="0.778823" C="0.0640791" G="0.0703892" T="0.0867086"/>
      <pos A="0.440599" C="0.0898609" G="0.354874" T="0.114666"/>
    </motif>
    <motif db="0" id="NFIC_HUMAN.H11MO.0.A" length="17" nsites="500" evalue="1.0e+000"
        url="http://hocomoco.autosome.ru/motif/NFIC_HUMAN.H11MO.0.A">
      <pos A="0.118026" C="0.487952" G="0.212008" T="0.182014"/>
      <pos A="0.0760348" C="0.435963" G="0.0360428" T="0.45196"/>
      <pos A="0.0660368" C="0.0220456" G="0.168016" T="0.743901"/>
      <pos A="0.0140472" C="0.00804839" G="0.915867" T="0.0620376"/>
      <pos A="0.0420416" C="0.0320436" G="0.889872" T="0.0360428"/>
      <pos A="0.204009" C="0.679914" G="0.0580384" T="0.0580384"/>
      <pos A="0.317986" C="0.253999" G="0.0640372" T="0.363977"/>
      <pos A="0.0920316" C="0.413967" G="0.252" T="0.242002"/>
      <pos A="4.999e-05" C="0.60193" G="4.999e-05" T="0.39797"/>
      <pos A="0.234003" C="0.39997" G="0.174015" T="0.192012"/>
      <pos A="0.285993" C="0.090032" G="0.180014" T="0.443961"/>
      <pos A="0.020046" C="0.0880324" G="0.627924" T="0.263997"/>
      <pos A="0.0240452" C="0.857878" G="0.0460408" T="0.0720356"/>
      <pos A="0.0180464" C="0.961858" G="0.00804839" T="0.0120476"/>
      <pos A="0.669916" C="0.244001" G="0.0140472" T="0.0720356"/>
      <pos A="0.455959" C="0.070036" G="0.377974" T="0.0960308"/>
      <pos A="0.214007" C="0.222006" G="0.457958" T="0.106029"/>
    </motif>
    <motif db="0" id="NFYA_HUMAN.H11MO.0.A" length="14" nsites="500" evalue="1.0e+000"
        url="http://hocomoco.autosome.ru/motif/NFYA_HUMAN.H11MO.0.A">
      <pos A="0.122026" C="0.323985" G="0.210008" T="0.343981"/>
      <pos A="0.090032" C="0.409968" G="0.122026" T="0.377974"/>
      <pos A="0.503949" C="0.10003" G="0.35198" T="0.0440412"/>
      <pos A="0.375975" C="0.0140472" G="0.489952" T="0.120026"/>
      <pos A="0.00604879" C="0.989852" G="4.999e-05" T="0.00404919"/>
      <pos A="0.00404919" C="0.985853" G="0.00204959" T="0.00804839"/>
      <pos A="0.99985" C="4.999e-05" G="4.999e-05" T="4.999e-05"/>
      <pos A="0.967856" C="0.0120476" G="0.0180464" T="0.00204959"/>
      <pos A="0.00404919" C="0.020046" G="0.00404919" T="0.971856"/>
      <pos A="0.144021" C="0.553939" G="0.257998" T="0.0440412"/>
      <pos A="0.673915" C="0.0520396" G="0.261998" T="0.0120476"/>
      <pos A="0.234003" C="0.178014" G="0.521946" T="0.0660368"/>
      <pos A="0.579934" C="0.212008" G="0.140022" T="0.0680364"/>
      <pos A="0.459958" C="0.030044" G="0.395971" T="0.114027"/>
    </motif>
    <motif db="0" id="NKX61_HUMAN.H11MO.0.B" length="19" nsites="500" evalue="1.0e+000"
        url="http://hocomoco.autosome.ru/motif/NKX61_HUMAN.H11MO.0.B">
      <pos A="0.244001" C="0.118026" G="0.525945" T="0.112028"/>
      <pos A="0.705909" C="0.0880324" G="0.15002" T="0.0560388"/>
      <pos A="0.168016" C="0.269996" G="0.0920316" T="0.469956"/>
      <pos A="0.311988" C="0.05004" G="0.118026" T="0.519946"/>
      <pos A="0.607928" C="0.060038" G="0.265997" T="0.0660368"/>
      <pos A="0.985853" C="0.00204959" G="0.00804839" T="0.00404919"/>
      <pos A="0.030044" C="0.0460408" G="0.124025" T="0.79989"/>
      <pos A="0.0420416" C="0.0920316" G="0.559938" T="0.305989"/>
      <pos A="0.377974" C="0.0740352" G="0.39997" T="0.14802"/>
      <pos A="0.126025" C="0.335983" G="0.431964" T="0.106029"/>
      <pos A="0.333983" C="0.216007" G="0.158018" T="0.291992"/>
      <pos A="0.459958" C="0.060038" G="0.106029" T="0.373975"/>
      <pos A="0.389972" C="0.0560388" G="0.0420416" T="0.511948"/>
      <pos A="0.29799" C="0.0560388" G="0.0480404" T="0.59793"/>
      <pos A="0.138022" C="0.104029" G="0.0520396" T="0.705909"/>
      <pos A="0.595931" C="0.108028" G="0.253999" T="0.0420416"/>
      <pos A="0.979854" C="4.999e-05" G="0.0140472" T="0.00604879"/>
      <pos A="0.126025" C="0.030044" G="0.070036" T="0.773895"/>
      <pos A="0.154019" C="0.0920316" G="0.39797" T="0.355979"/>
    </motif>
    <motif db="0" id="NR1D1_HUMAN.H11MO.0.B" length="19" nsites="500" evalue="1.0e+000"
        url="http://hocomoco.autosome.ru/motif/NR1D1_HUMAN.H11MO.0.B">
      <pos A="0.421966" C="0.080034" G="0.321986" T="0.176015"/>
      <pos A="0.307988" C="0.0560388" G="0.535943" T="0.10003"/>
      <pos A="0.25" C="0.210008" G="0.491952" T="0.0480404"/>
      <pos A="0.269996" C="0.214007" G="0.321986" T="0.194011"/>
      <pos A="0.473955" C="0.44996" G="0.0460408" T="0.030044"/>
      <pos A="0.737902" C="0.00604879" G="0.0560388" T="0.20001"/>
      <pos A="0.080034" C="0.365977" G="0.427964" T="0.126025"/>
      <pos A="0.106029" C="0.0240452" G="0.0820336" T="0.787892"/>
      <pos A="0.196011" C="0.00204959" G="0.771896" T="0.030044"/>
      <pos A="0.0660368" C="0.0120476" G="0.729904" T="0.192012"/>
      <pos A="0.020046" C="0.05004" G="0.889872" T="0.040042"/>
      <pos A="0.146021" C="0.142022" G="0.196011" T="0.515947"/>
      <pos A="0.124025" C="0.669916" G="0.116027" T="0.090032"/>
      <pos A="0.877874" C="0.040042" G="0.0220456" T="0.060038"/>
      <pos A="0.210008" C="0.194011" G="0.465957" T="0.130024"/>
      <pos A="0.359978" C="0.118026" G="0.311988" T="0.210008"/>
      <pos A="0.367976" C="0.130024" G="0.35198" T="0.15002"/>
      <pos A="0.267996" C="0.0860328" G="0.417966" T="0.228004"/>
      <pos A="0.234003" C="0.176015" G="0.431964" T="0.158018"/>
    </motif>
    <motif db="0" id="NR1H3_HUMAN.H11MO.0.B" length="19" nsites="500" evalue="1.0e+000"
        url="http://hocomoco.autosome.ru/motif/NR1H3_HUMAN.H11MO.0.B">
      <pos A="0.168016" C="0.481954" G="0.208008" T="0.142022"/>
      <pos A="0.423965" C="0.224005" G="0.124025" T="0.228004"/>
      <pos A="0.373975" C="0.126025" G="0.419966" T="0.080034"/>
      <pos A="0.543941" C="0.0260448" G="0.379974" T="0.05004"/>
      <pos A="0.122026" C="0.00604879" G="0.813887" T="0.0580384"/>
      <pos A="0.0380424" C="0.0440412" G="0.755899" T="0.162018"/>
      <pos A="0.0640372" C="0.158018" G="0.15202" T="0.625925"/>
      <pos A="0.144021" C="0.427964" G="0.0840332" T="0.343981"/>
      <pos A="0.829884" C="0.0180464" G="0.0540392" T="0.0980304"/>
      <pos A="0.114027" C="0.591932" G="0.142022" T="0.15202"/>
      <pos A="0.224005" C="0.178014" G="0.0860328" T="0.511948"/>
      <pos A="0.240002" C="0.228004" G="0.289992" T="0.242002"/>
      <pos A="0.228004" C="0.323985" G="0.283993" T="0.164017"/>
      <pos A="0.659918" C="0.090032" G="0.172016" T="0.0780344"/>
      <pos A="0.080034" C="0.0260448" G="0.835883" T="0.0580384"/>
      <pos A="0.106029" C="0.040042" G="0.717906" T="0.136023"/>
      <pos A="0.15202" C="0.138022" G="0.220006" T="0.489952"/>
      <pos A="0.0780344" C="0.737902" G="0.0720356" T="0.112028"/>
      <pos A="0.871876" C="0.0440412" G="0.0480404" T="0.0360428"/>
    </motif>
    <motif db="0" id="NR1H4_HUMAN.H11MO.0.B" length="19" nsites="451" evalue="1.0e+000"
        url="http://hocomoco.autosome.ru/motif/NR1H4_HUMAN.H11MO.0.B">
      <pos A="0.270505" C="0.195134" G="0.438982" T="0.095378"/>
      <pos A="0.481102" C="0.015573" G="0.492186" T="0.0111394"/>
      <pos A="0.0732099" C="0.00892263" G="0.855742" T="0.0621259"/>
      <pos A="0.102028" C="0.0355243" G="0.740468" T="0.12198"/>
      <pos A="0.0244403" C="0.12198" G="0.332576" T="0.521004"/>
      <pos A="0.0288739" C="0.729384" G="0.146364" T="0.095378"/>
      <pos A="0.755985" C="0.0599091" G="0.1774" T="0.00670583"/>
      <pos A="0.370262" C="0.237253" G="0.29489" T="0.0975948"/>
      <pos A="0.0643427" C="0.179616" G="0.104245" T="0.651796"/>
      <pos A="0.0665595" C="0.0333075" G="0.89121" T="0.00892263"/>
      <pos A="0.483319" C="0.095378" G="0.321492" T="0.0998116"/>
      <pos A="0.0709931" C="0.846874" G="0.0576923" T="0.0244403"/>
      <pos A="0.0798603" C="0.804755" G="0.0111394" T="0.104245"/>
      <pos A="0.0776435" C="0.356961" G="0.279373" T="0.286023"/>
      <pos A="0.170749" C="0.421248" G="0.235037" T="0.172966"/>
      <pos A="0.119763" C="0.219519" G="0.474451" T="0.186267"/>
      <pos A="0.319275" C="0.290457" G="0.305974" T="0.0842939"/>
      <pos A="0.0709931" C="0.00670583" G="0.809189" T="0.113112"/>
      <pos A="0.0732099" C="0.0643427" G="0.771503" T="0.0909444"/>
    </motif>
    <motif db="0" id="NR1I2_HUMAN.H11MO.0.C" length="19" nsites="29" evalue="1.0e+000"
        url="http://hocomoco.autosome.ru/motif/NR1I2_HUMAN.H11MO.0.C">
      <pos A="0.321183" C="0.12543" G="0.193054" T="0.360334"/>
      <pos A="0.299828" C="0.0649239" G="0.399485" T="0.235763"/>
      <pos A="0.431517" C="0.136107" G="0.395925" T="0.0364507"/>
      <pos A="0.264237" C="0.000859107" G="0.662862" T="0.0720422"/>
      <pos A="0.0684831" C="0.203731" G="0.559647" T="0.168139"/>
      <pos A="0.000859107" C="0.0328915" G="0.0649239" T="0.901325"/>
      <pos A="0.000859107" C="0.605916" G="0.0649239" T="0.328301"/>
      <pos A="0.705572" C="0.29271" G="0.000859107" T="0.000859107"/>
      <pos A="0.598797" C="0.0969563" G="0.16458" T="0.139666"/>
      <pos A="0.299828" C="0.20729" G="0.29271" T="0.200172"/>
      <pos A="0.331861" C="0.235763" G="0.232204" T="0.200172"/>
      <pos A="0.595238" C="0.0684831" G="0.33542" T="0.000859107"/>
      <pos A="0.92624" C="0.000859107" G="0.0720422" T="0.000859107"/>
      <pos A="0.000859107" C="0.000859107" G="0.997423" T="0.000859107"/>
      <pos A="0.000859107" C="0.0720422" G="0.303387" T="0.623711"/>
      <pos A="0.0969563" C="0.0649239" G="0.0364507" T="0.801669"/>
      <pos A="0.000859107" C="0.758959" G="0.136107" T="0.104075"/>
      <pos A="0.897766" C="0.0328915" G="0.0684831" T="0.000859107"/>
      <pos A="0.130768" C="0.226865" G="0.354995" T="0.287371"/>
    </motif>
    <motif db="0" id="NR1I3_HUMAN.H11MO.0.C" length="18" nsites="28" evalue="1.0e+000"
        url="http://hocomoco.autosome.ru/motif/NR1I3_HUMAN.H11MO.0.C">
      <pos A="0.322933" C="0.00088968" G="0.493427" T="0.18275"/>
      <pos A="0.45554" C="0.0766647" G="0.466906" T="0.00088968"/>
      <pos A="0.178961" C="0.00088968" G="0.747273" T="0.0728759"/>
      <pos A="0.00088968" C="0.141073" G="0.724541" T="0.133496"/>
      <pos A="0.00088968" C="0.00088968" G="0.0349884" T="0.963232"/>
      <pos A="0.00088968" C="0.81926" G="0.0690872" T="0.110763"/>
      <pos A="0.925345" C="0.0728759" G="0.00088968" T="0.00088968"/>
      <pos A="0.319145" C="0.163806" G="0.357032" T="0.160017"/>
      <pos A="0.254736" C="0.194116" G="0.387342" T="0.163806"/>
      <pos A="0.398708" C="0.197905" G="0.266102" T="0.137285"/>
      <pos A="0.580568" C="0.0728759" G="0.311567" T="0.0349884"/>
      <pos A="0.902612" C="0.00088968" G="0.0956084" T="0.00088968"/>
      <pos A="0.0387772" C="0.00088968" G="0.959443" T="0.00088968"/>
      <pos A="0.00088968" C="0.0652984" G="0.21306" T="0.720752"/>
      <pos A="0.175172" C="0.106975" G="0.00088968" T="0.716963"/>
      <pos A="0.00088968" C="0.705597" G="0.0728759" T="0.220637"/>
      <pos A="0.709386" C="0.0728759" G="0.141073" T="0.0766647"/>
      <pos A="0.183697" C="0.142021" G="0.357979" T="0.316303"/>
    </motif>
    <motif db="0" id="NR4A1_HUMAN.H11MO.0.A" length="9" nsites="491" evalue="1.0e+000"
        url="http://hocomoco.autosome.ru/motif/NR4A1_HUMAN.H11MO.0.A">
      <pos A="0.794187" C="0.0367033" G="0.148697" T="0.0204134"/>
      <pos A="0.816585" C="0.0163409" G="0.142588" T="0.0244858"/>
      <pos A="0.908216" C="0.0265221" G="0.0529933" T="0.0122684"/>
      <pos A="0.126298" C="0.00819589" G="0.584453" T="0.281053"/>
      <pos A="0.0713195" C="0.0570658" G="0.798259" T="0.0733557"/>
      <pos A="0.110008" C="0.144624" G="0.281053" T="0.464315"/>
      <pos A="0.0570658" C="0.788078" G="0.0692832" T="0.0855732"/>
      <pos A="0.855274" C="0.0143046" G="0.0407758" T="0.0896457"/>
      <pos A="0.240328" C="0.254582" G="0.338068" T="0.167023"/>
    </motif>
    <motif db="0" id="OLIG2_HUMAN.H11MO.0.B" length="18" nsites="500" evalue="1.0e+000"
        url="http://hocomoco.autosome.ru/motif/OLIG2_HUMAN.H11MO.0.B">
      <pos A="0.216007" C="0.619926" G="0.142022" T="0.0220456"/>
      <pos A="0.15202" C="0.825885" G="0.00404919" T="0.0180464"/>
      <pos A="0.839882" C="0.0160468" G="0.0260448" T="0.118026"/>
      <pos A="0.00804839" C="0.0260448" G="0.489952" T="0.475955"/>
      <pos A="0.154019" C="0.783893" G="0.05004" T="0.0120476"/>
      <pos A="0.0340432" C="0.0140472" G="0.00604879" T="0.945861"/>
      <pos A="4.999e-05" C="0.0140472" G="0.911868" T="0.0740352"/>
      <pos A="0.0120476" C="0.361978" G="0.180014" T="0.445961"/>
      <pos A="0.0240452" C="0.252" G="0.0340432" T="0.689912"/>
      <pos A="0.080034" C="0.257998" G="0.154019" T="0.507948"/>
      <pos A="0.0980304" C="0.431964" G="0.186013" T="0.283993"/>
      <pos A="0.104029" C="0.489952" G="0.114027" T="0.291992"/>
      <pos A="0.176015" C="0.381974" G="0.166017" T="0.275995"/>
      <pos A="0.267996" C="0.0860328" G="0.192012" T="0.453959"/>
      <pos A="0.0820336" C="0.259998" G="0.291992" T="0.365977"/>
      <pos A="0.188012" C="0.45196" G="0.136023" T="0.224005"/>
      <pos A="0.228004" C="0.230004" G="0.10203" T="0.439962"/>
      <pos A="0.130024" C="0.19801" G="0.339982" T="0.331984"/>
    </motif>
    <motif db="0" id="ONEC2_HUMAN.H11MO.0.D" length="21" nsites="7" evalue="1.0e+000"
        url="http://hocomoco.autosome.ru/motif/ONEC2_HUMAN.H11MO.0.D">
      <pos A="0.296215" C="0.00352113" G="0.419454" T="0.28081"/>
      <pos A="0.142165" C="0.00352113" G="0.296215" T="0.558099"/>
      <pos A="0.142165" C="0.434859" G="0.296215" T="0.126761"/>
      <pos A="0.265405" C="0.15757" G="0.142165" T="0.434859"/>
      <pos A="0.142165" C="0.15757" G="0.142165" T="0.558099"/>
      <pos A="0.142165" C="0.126761" G="0.450264" T="0.28081"/>
      <pos A="0.450264" C="0.00352113" G="0.00352113" T="0.542694"/>
      <pos A="0.00352113" C="0.142165" G="0.142165" T="0.712148"/>
      <pos A="0.989437" C="0.00352113" G="0.00352113" T="0.00352113"/>
      <pos A="0.00352113" C="0.00352113" G="0.00352113" T="0.989437"/>
      <pos A="0.00352113" C="0.15757" G="0.28081" T="0.558099"/>
      <pos A="0.15757" C="0.00352113" G="0.835387" T="0.00352113"/>
      <pos A="0.989437" C="0.00352113" G="0.00352113" T="0.00352113"/>
      <pos A="0.00352113" C="0.28081" G="0.00352113" T="0.712148"/>
      <pos A="0.00352113" C="0.00352113" G="0.00352113" T="0.989437"/>
      <pos A="0.28081" C="0.126761" G="0.00352113" T="0.588908"/>
      <pos A="0.28081" C="0.00352113" G="0.00352113" T="0.712148"/>
[truncated: 166,614 more chars]
