# Supplementary material for: DeepEPI: CNN-transformer-based model for extracting TF interactions through predicting enhancer-promoter interactions
Source: Bioinform Adv. 2025 Sep 17;5(1):vbaf221. doi: 10.1093/bioadv/vbaf221 (PMC12478696; doi:10.1093/bioadv/vbaf221)
Supplement: vbaf221_Supplementary_Data [file vbaf221_supplementary_data.zip › Supplementary_file5/IMR90/result_enhancer28-IMR90/tomtom.tsv]

Query_ID	Target_ID	Optimal_offset	p-value	E-value	q-value	Overlap	Query_consensus	Target_consensus	Orientation
M0	HXC10_HUMAN.H11MO.0.D	-15	7.78456e-05	0.0598633	0.0938165	19	GGTACTGCTTACAAATACTTCAATTTTTTTTTTTAATCAG	TTTTTAATTTTTTTATTAC	+
M0	MNX1_HUMAN.H11MO.0.D	-16	0.000122343	0.0940814	0.0938165	19	GGTACTGCTTACAAATACTTCAATTTTTTTTTTTAATCAG	CTATTTTAATAACCCTTAA	+
M0	IRX2_HUMAN.H11MO.0.D	-7	0.000318888	0.245225	0.163023	19	GGTACTGCTTACAAATACTTCAATTTTTTTTTTTAATCAG	CCAACATGCCCACCCATGT	-
M0	AIRE_HUMAN.H11MO.0.C	-7	0.000575265	0.442378	0.220566	18	GGTACTGCTTACAAATACTTCAATTTTTTTTTTTAATCAG	TTAACCAATATAACCAAT	-
M0	PO3F3_HUMAN.H11MO.0.D	-13	0.00171352	1.3177	0.394108	17	GGTACTGCTTACAAATACTTCAATTTTTTTTTTTAATCAG	AAATTTGCATAATTTAT	-
M0	MAF_HUMAN.H11MO.0.A	-8	0.001877	1.44341	0.394108	19	GGTACTGCTTACAAATACTTCAATTTTTTTTTTTAATCAG	TTGCTGAGTCAGCAGATTC	-
M0	PURA_HUMAN.H11MO.0.D	-2	0.002188	1.68257	0.394108	17	GGTACTGCTTACAAATACTTCAATTTTTTTTTTTAATCAG	CCCTGCCCCCCCCTTCC	-
M0	ZN394_HUMAN.H11MO.0.C	-17	0.00238816	1.83649	0.394108	20	GGTACTGCTTACAAATACTTCAATTTTTTTTTTTAATCAG	ATTCCATTCTATTCCATTCT	-
M0	GATA5_HUMAN.H11MO.0.D	-18	0.00256971	1.97611	0.394108	17	GGTACTGCTTACAAATACTTCAATTTTTTTTTTTAATCAG	ATCTAAGTTATCTCTTA	-
M0	FOXD3_HUMAN.H11MO.0.D	-23	0.0033859	2.60376	0.470801	15	GGTACTGCTTACAAATACTTCAATTTTTTTTTTTAATCAG	TTTGTTTACTTAGCA	+
M1	ZN341_HUMAN.H11MO.0.C	-10	0.000203603	0.156571	0.193067	22	ACTGATTAGTTATGCCGGAGTTGGTGAAGACAGGGCGAGC	GGGGGGGGGGGGAGGGAAGAGC	+
M1	RXRA_HUMAN.H11MO.0.A	-15	0.000329144	0.253112	0.193067	20	ACTGATTAGTTATGCCGGAGTTGGTGAAGACAGGGCGAGC	GGGGGAGGCAGAGGTCAGAG	+
M1	MNX1_HUMAN.H11MO.0.D	-12	0.000455838	0.35054	0.193067	19	ACTGATTAGTTATGCCGGAGTTGGTGAAGACAGGGCGAGC	TTAAGGGTTATTAAAATAG	-
M1	BRAC_HUMAN.H11MO.0.A	-10	0.000504867	0.388243	0.193067	20	ACTGATTAGTTATGCCGGAGTTGGTGAAGACAGGGCGAGC	TTAGCAGGGAGGTGTGAAAT	+
M1	GATA1_HUMAN.H11MO.0.A	-11	0.000701173	0.539202	0.210048	19	ACTGATTAGTTATGCCGGAGTTGGTGAAGACAGGGCGAGC	CTGGCGGGGACAGATAAGA	+
M1	ZN563_HUMAN.H11MO.0.C	-13	0.000823906	0.633583	0.210048	21	ACTGATTAGTTATGCCGGAGTTGGTGAAGACAGGGCGAGC	GCAGCTGCCAGTGAGGATCCC	-
M1	FOXD3_HUMAN.H11MO.0.D	-17	0.00135787	1.0442	0.296723	15	ACTGATTAGTTATGCCGGAGTTGGTGAAGACAGGGCGAGC	TGCTAAGTAAACAAA	-
M1	GATA5_HUMAN.H11MO.0.D	-20	0.00219345	1.68676	0.419401	17	ACTGATTAGTTATGCCGGAGTTGGTGAAGACAGGGCGAGC	TAAGAGATAACTTAGAT	+
M1	GATA2_HUMAN.H11MO.0.A	-11	0.00258402	1.98711	0.439183	19	ACTGATTAGTTATGCCGGAGTTGGTGAAGACAGGGCGAGC	CTGGGGGGTGGAGATAAGG	+
M1	FOXO1_HUMAN.H11MO.0.A	-22	0.00327318	2.51707	0.463789	12	ACTGATTAGTTATGCCGGAGTTGGTGAAGACAGGGCGAGC	AGTAAACAGGAA	-
M1	IRX2_HUMAN.H11MO.0.D	-14	0.00379926	2.92163	0.463789	19	ACTGATTAGTTATGCCGGAGTTGGTGAAGACAGGGCGAGC	ACATGGGTGGGCATGTTGG	+
M1	SPIC_HUMAN.H11MO.0.D	-22	0.0037997	2.92197	0.463789	13	ACTGATTAGTTATGCCGGAGTTGGTGAAGACAGGGCGAGC	GAGGAAGGGGAGG	+
M1	TAL1_HUMAN.H11MO.0.A	-11	0.0040987	3.1519	0.463789	19	ACTGATTAGTTATGCCGGAGTTGGTGAAGACAGGGCGAGC	CTGGGGGGGGCAGATAAGG	+
M1	VEZF1_HUMAN.H11MO.0.C	-15	0.00444366	3.41717	0.463789	22	ACTGATTAGTTATGCCGGAGTTGGTGAAGACAGGGCGAGC	GGGGAGGGGGGAGGGGGAGGGG	+
M1	ZFX_HUMAN.H11MO.1.A	-18	0.004548	3.49741	0.463789	17	ACTGATTAGTTATGCCGGAGTTGGTGAAGACAGGGCGAGC	GGGGGCGGAGGCCGGGG	+
M1	OLIG2_HUMAN.H11MO.0.B	-17	0.00489251	3.76234	0.467738	18	ACTGATTAGTTATGCCGGAGTTGGTGAAGACAGGGCGAGC	CAGAAGGGAAACAGCTGG	-
M2	IRX2_HUMAN.H11MO.0.D	0	0.000130281	0.100186	0.180648	19	CTGTCATTCAAACCCCAGTTATCTTGAAGCTTTGACTACT	CCAACATGCCCACCCATGT	-
M2	MNX1_HUMAN.H11MO.0.D	-16	0.000354292	0.272451	0.180648	19	CTGTCATTCAAACCCCAGTTATCTTGAAGCTTTGACTACT	CTATTTTAATAACCCTTAA	+
M2	PAX2_HUMAN.H11MO.0.D	-1	0.0018768	1.44326	0.45697	18	CTGTCATTCAAACCCCAGTTATCTTGAAGCTTTGACTACT	TGTCACGCATGACTGAAC	-
M2	GATA1_HUMAN.H11MO.0.A	-29	0.00206853	1.5907	0.45697	11	CTGTCATTCAAACCCCAGTTATCTTGAAGCTTTGACTACT	CTGGCGGGGACAGATAAGA	+
M2	BRAC_HUMAN.H11MO.0.A	-18	0.00238968	1.83766	0.45697	20	CTGTCATTCAAACCCCAGTTATCTTGAAGCTTTGACTACT	TTAGCAGGGAGGTGTGAAAT	+
M2	HXC10_HUMAN.H11MO.0.D	-2	0.00238994	1.83786	0.45697	19	CTGTCATTCAAACCCCAGTTATCTTGAAGCTTTGACTACT	GTAATAAAAAAATTAAAAA	-
M2	RXRA_HUMAN.H11MO.0.A	0	0.00314913	2.42168	0.458912	20	CTGTCATTCAAACCCCAGTTATCTTGAAGCTTTGACTACT	GGGGGAGGCAGAGGTCAGAG	+
M2	ZN394_HUMAN.H11MO.0.C	-12	0.00337137	2.59259	0.458912	20	CTGTCATTCAAACCCCAGTTATCTTGAAGCTTTGACTACT	ATTCCATTCTATTCCATTCT	-
M2	GATA2_HUMAN.H11MO.0.A	8	0.00420034	3.23006	0.458912	11	CTGTCATTCAAACCCCAGTTATCTTGAAGCTTTGACTACT	CCTTATCTCCACCCCCCAG	-
M2	NR1D1_HUMAN.H11MO.0.B	-5	0.00450017	3.46063	0.458912	19	CTGTCATTCAAACCCCAGTTATCTTGAAGCTTTGACTACT	CCTTCTGACCCACTTCCCT	-
M4	MNX1_HUMAN.H11MO.0.D	-8	1.74864e-05	0.0134471	0.0268535	19	CATCCACAATATCTGGACTTGCCTCATGAAGACTGTGCTT	CTATTTTAATAACCCTTAA	+
M4	IRX2_HUMAN.H11MO.0.D	-3	0.000318237	0.244724	0.244355	19	CATCCACAATATCTGGACTTGCCTCATGAAGACTGTGCTT	CCAACATGCCCACCCATGT	-
M5	MNX1_HUMAN.H11MO.0.D	-11	0.0002284	0.17564	0.287039	19	AGAAACATTCTGTTATTCATCTAATTATGATGACTTGCAG	TTAAGGGTTATTAAAATAG	-
M5	HXC10_HUMAN.H11MO.0.D	-15	0.00060261	0.463407	0.308674	19	AGAAACATTCTGTTATTCATCTAATTATGATGACTTGCAG	TTTTTAATTTTTTTATTAC	+
M5	IRX2_HUMAN.H11MO.0.D	-21	0.000822616	0.632592	0.316025	19	AGAAACATTCTGTTATTCATCTAATTATGATGACTTGCAG	CCAACATGCCCACCCATGT	-
M5	GATA1_HUMAN.H11MO.0.A	-29	0.00162181	1.24717	0.447103	11	AGAAACATTCTGTTATTCATCTAATTATGATGACTTGCAG	CTGGCGGGGACAGATAAGA	+
M8	MNX1_HUMAN.H11MO.0.D	-15	7.74202e-05	0.0595361	0.118892	19	AAACTTGATTTACGAATAAATTCGTCTGTCAAGAATCCTG	CTATTTTAATAACCCTTAA	+
M8	IRX2_HUMAN.H11MO.0.D	-8	0.000445447	0.342549	0.228021	19	AAACTTGATTTACGAATAAATTCGTCTGTCAAGAATCCTG	CCAACATGCCCACCCATGT	-
M8	ZN394_HUMAN.H11MO.0.C	-12	0.000926099	0.71217	0.355548	20	AAACTTGATTTACGAATAAATTCGTCTGTCAAGAATCCTG	AGAATGGAATAGAATGGAAT	+
M8	HXC10_HUMAN.H11MO.0.D	-16	0.0015115	1.16234	0.386863	19	AAACTTGATTTACGAATAAATTCGTCTGTCAAGAATCCTG	TTTTTAATTTTTTTATTAC	+
M8	HME2_HUMAN.H11MO.0.D	-13	0.00240582	1.85007	0.46182	11	AAACTTGATTTACGAATAAATTCGTCTGTCAAGAATCCTG	CCCTAATTACC	-
M9	MNX1_HUMAN.H11MO.0.D	-12	0.000135281	0.104031	0.20802	19	GTGTACCTGCACGACTTAAAATATGCCCTGATCAAGAATG	CTATTTTAATAACCCTTAA	+
M9	ZN394_HUMAN.H11MO.0.C	-19	0.000719682	0.553436	0.368882	20	GTGTACCTGCACGACTTAAAATATGCCCTGATCAAGAATG	AGAATGGAATAGAATGGAAT	+
M9	HXC10_HUMAN.H11MO.0.D	-12	0.00121657	0.935542	0.467676	19	GTGTACCTGCACGACTTAAAATATGCCCTGATCAAGAATG	GTAATAAAAAAATTAAAAA	-
M10	GFI1B_HUMAN.H11MO.0.A	-3	6.91151e-05	0.0531495	0.106116	10	CTAGATTTGATTTCCAAAGTGGCAAACTGATAAAAAGCAC	GCTGTGATTT	+
M10	GFI1_HUMAN.H11MO.0.C	-3	0.000190675	0.146629	0.146376	10	CTAGATTTGATTTCCAAAGTGGCAAACTGATAAAAAGCAC	GCTGTGATTT	+
M10	FOXD3_HUMAN.H11MO.0.D	-5	0.000599861	0.461293	0.306999	15	CTAGATTTGATTTCCAAAGTGGCAAACTGATAAAAAGCAC	TTTGTTTACTTAGCA	+
M10	AIRE_HUMAN.H11MO.0.C	-5	0.00153205	1.17815	0.485265	18	CTAGATTTGATTTCCAAAGTGGCAAACTGATAAAAAGCAC	ATTGGTTTTATTGGTTAA	+
M10	PITX2_HUMAN.H11MO.0.D	-5	0.00158031	1.21525	0.485265	10	CTAGATTTGATTTCCAAAGTGGCAAACTGATAAAAAGCAC	TGGGATTAAA	+
M10	MNX1_HUMAN.H11MO.0.D	-12	0.00194948	1.49915	0.498857	19	CTAGATTTGATTTCCAAAGTGGCAAACTGATAAAAAGCAC	TTAAGGGTTATTAAAATAG	-
M11	IRX2_HUMAN.H11MO.0.D	-17	3.24076e-05	0.0249215	0.0497351	19	ACCAAATCACGTACAGATCACACTGTTAAACCTAGTTCCT	CCAACATGCCCACCCATGT	-
M11	MNX1_HUMAN.H11MO.0.D	-8	0.000134669	0.10356	0.103336	19	ACCAAATCACGTACAGATCACACTGTTAAACCTAGTTCCT	CTATTTTAATAACCCTTAA	+
M11	HME2_HUMAN.H11MO.0.D	-29	0.000816467	0.627863	0.230638	11	ACCAAATCACGTACAGATCACACTGTTAAACCTAGTTCCT	CCCTAATTACC	-
M11	ZN394_HUMAN.H11MO.0.C	-18	0.00090171	0.693415	0.230638	20	ACCAAATCACGTACAGATCACACTGTTAAACCTAGTTCCT	ATTCCATTCTATTCCATTCT	-
M12	IRX2_HUMAN.H11MO.0.D	-4	8.72237e-06	0.0067075	0.0133214	19	CACGTTATCACCACCAAGGGAGTTTTCTTATGCCCATCGA	CCAACATGCCCACCCATGT	-
M12	ZN350_HUMAN.H11MO.0.C	-19	4.30276e-05	0.0330882	0.0328574	18	CACGTTATCACCACCAAGGGAGTTTTCTTATGCCCATCGA	CAGTCCTTTTATGACCTA	+
M12	MNX1_HUMAN.H11MO.0.D	-19	0.000461327	0.354761	0.234857	19	CACGTTATCACCACCAAGGGAGTTTTCTTATGCCCATCGA	CTATTTTAATAACCCTTAA	+
M12	ZN394_HUMAN.H11MO.0.C	-10	0.00126491	0.972712	0.482964	20	CACGTTATCACCACCAAGGGAGTTTTCTTATGCCCATCGA	ATTCCATTCTATTCCATTCT	-
M12	AIRE_HUMAN.H11MO.0.C	-19	0.00189666	1.45853	0.489303	18	CACGTTATCACCACCAAGGGAGTTTTCTTATGCCCATCGA	TTAACCAATATAACCAAT	-
M12	GATA1_HUMAN.H11MO.0.A	-2	0.00336371	2.58669	0.489303	19	CACGTTATCACCACCAAGGGAGTTTTCTTATGCCCATCGA	TCTTATCTGTCCCCGCCAG	-
M12	BRAC_HUMAN.H11MO.0.A	-1	0.0034541	2.6562	0.489303	20	CACGTTATCACCACCAAGGGAGTTTTCTTATGCCCATCGA	ATTTCACACCTCCCTGCTAA	-
M12	ZN563_HUMAN.H11MO.0.C	-3	0.00350195	2.693	0.489303	21	CACGTTATCACCACCAAGGGAGTTTTCTTATGCCCATCGA	GGGATCCTCACTGGCAGCTGC	+
M12	PTF1A_HUMAN.H11MO.0.B	7	0.00373439	2.87175	0.489303	11	CACGTTATCACCACCAAGGGAGTTTTCTTATGCCCATCGA	CCAGCTGCCCCCTTTCCC	+
M12	VEZF1_HUMAN.H11MO.0.C	-5	0.00398954	3.06795	0.489303	22	CACGTTATCACCACCAAGGGAGTTTTCTTATGCCCATCGA	CCCCTCCCCCTCCCCCCTCCCC	-
M12	FOXD3_HUMAN.H11MO.0.D	-18	0.00404771	3.11269	0.489303	15	CACGTTATCACCACCAAGGGAGTTTTCTTATGCCCATCGA	TTTGTTTACTTAGCA	+
M13	IRX2_HUMAN.H11MO.0.D	-13	0.000120209	0.0924411	0.109477	19	GTGCTGTGATATAGTTAAATCAGCTAGAATTATTGCTATG	CCAACATGCCCACCCATGT	-
M13	MNX1_HUMAN.H11MO.0.D	-3	0.000142672	0.109715	0.109477	19	GTGCTGTGATATAGTTAAATCAGCTAGAATTATTGCTATG	TTAAGGGTTATTAAAATAG	-
M13	ZN394_HUMAN.H11MO.0.C	-10	0.00108039	0.830823	0.352302	20	GTGCTGTGATATAGTTAAATCAGCTAGAATTATTGCTATG	AGAATGGAATAGAATGGAAT	+
M13	TLX1_HUMAN.H11MO.0.D	-22	0.00114781	0.882663	0.352302	17	GTGCTGTGATATAGTTAAATCAGCTAGAATTATTGCTATG	CCTTGGCAACTTGCCAG	-
M14	IRX2_HUMAN.H11MO.0.D	-2	2.29991e-05	0.0176863	0.0353727	19	TTGTTACATGAATCTACATGTAACCTGCACGCGTGAATTG	CCAACATGCCCACCCATGT	-
M14	MNX1_HUMAN.H11MO.0.D	-17	0.000169252	0.130155	0.130155	19	TTGTTACATGAATCTACATGTAACCTGCACGCGTGAATTG	CTATTTTAATAACCCTTAA	+
M15	MNX1_HUMAN.H11MO.0.D	-7	0.000114775	0.0882618	0.10503	19	GAACTTTCTTAAGGTCATCATATTACCAATCTGGGATGAC	TTAAGGGTTATTAAAATAG	-
M15	IRX2_HUMAN.H11MO.0.D	-7	0.000440806	0.33898	0.225986	19	GAACTTTCTTAAGGTCATCATATTACCAATCTGGGATGAC	ACATGGGTGGGCATGTTGG	+
M16	MNX1_HUMAN.H11MO.0.D	-16	0.000243843	0.187515	0.375031	19	ATTATACTATCTACCCCAATTCGGATTTATAAAAAGCTAT	CTATTTTAATAACCCTTAA	+
M17	MNX1_HUMAN.H11MO.0.D	-8	3.58697e-05	0.0275838	0.0549762	19	GGAAATAGTCTTTGCATCCCTGAAAACTCAGTTGCTAATA	TTAAGGGTTATTAAAATAG	-
M17	PAX2_HUMAN.H11MO.0.D	-14	0.00115599	0.888957	0.398676	18	GGAAATAGTCTTTGCATCCCTGAAAACTCAGTTGCTAATA	GTTCAGTCATGCGTGACA	+
M17	IRX2_HUMAN.H11MO.0.D	-3	0.00137633	1.0584	0.398676	19	GGAAATAGTCTTTGCATCCCTGAAAACTCAGTTGCTAATA	ACATGGGTGGGCATGTTGG	+
M17	HXC10_HUMAN.H11MO.0.D	0	0.00160779	1.23639	0.398676	19	GGAAATAGTCTTTGCATCCCTGAAAACTCAGTTGCTAATA	TTTTTAATTTTTTTATTAC	+
M17	RXRA_HUMAN.H11MO.0.A	-17	0.00213782	1.64399	0.398676	20	GGAAATAGTCTTTGCATCCCTGAAAACTCAGTTGCTAATA	CTCTGACCTCTGCCTCCCCC	-
M17	GATA1_HUMAN.H11MO.0.A	-28	0.00253933	1.95275	0.398676	12	GGAAATAGTCTTTGCATCCCTGAAAACTCAGTTGCTAATA	CTGGCGGGGACAGATAAGA	+
M17	HME2_HUMAN.H11MO.0.D	-17	0.00280279	2.15534	0.398676	11	GGAAATAGTCTTTGCATCCCTGAAAACTCAGTTGCTAATA	CCCTAATTACC	-
M17	ZN394_HUMAN.H11MO.0.C	-14	0.00330329	2.54023	0.421903	20	GGAAATAGTCTTTGCATCCCTGAAAACTCAGTTGCTAATA	ATTCCATTCTATTCCATTCT	-
M18	MNX1_HUMAN.H11MO.0.D	-5	0.000401505	0.308757	0.210682	19	ATAATACTCTGACTGGAAACTTAGCAAATCTTTCCACCTC	CTATTTTAATAACCCTTAA	+
M18	RXRA_HUMAN.H11MO.0.A	-6	0.000534089	0.410715	0.210682	20	ATAATACTCTGACTGGAAACTTAGCAAATCTTTCCACCTC	CTCTGACCTCTGCCTCCCCC	-
M18	IRX2_HUMAN.H11MO.0.D	-14	0.000549486	0.422555	0.210682	19	ATAATACTCTGACTGGAAACTTAGCAAATCTTTCCACCTC	CCAACATGCCCACCCATGT	-
M18	TLX1_HUMAN.H11MO.0.D	-8	0.00123654	0.950899	0.379288	17	ATAATACTCTGACTGGAAACTTAGCAAATCTTTCCACCTC	CTGGCAAGTTGCCAAGG	+
M18	GATA1_HUMAN.H11MO.0.A	-29	0.00182172	1.40091	0.465653	11	ATAATACTCTGACTGGAAACTTAGCAAATCTTTCCACCTC	CTGGCGGGGACAGATAAGA	+
M19	MNX1_HUMAN.H11MO.0.D	-3	0.000142183	0.109338	0.217295	19	TCATCTGGAAATGAAGTCATATCCAACCTATTCTCTGGTA	CTATTTTAATAACCCTTAA	+
M19	IRX2_HUMAN.H11MO.0.D	-13	0.000384838	0.295941	0.294071	19	TCATCTGGAAATGAAGTCATATCCAACCTATTCTCTGGTA	CCAACATGCCCACCCATGT	-
M19	ZN394_HUMAN.H11MO.0.C	-13	0.00101275	0.778804	0.377962	20	TCATCTGGAAATGAAGTCATATCCAACCTATTCTCTGGTA	ATTCCATTCTATTCCATTCT	-
M19	HME2_HUMAN.H11MO.0.D	-21	0.00112124	0.862233	0.377962	11	TCATCTGGAAATGAAGTCATATCCAACCTATTCTCTGGTA	CCCTAATTACC	-
M21	PRRX1_HUMAN.H11MO.0.D	-5	7.76874e-05	0.0597416	0.119483	7	ATGGATAACCTCACAGAGAATTGATCAAATCCAATCGTTA	TAATCTG	+
M22	MNX1_HUMAN.H11MO.0.D	-13	0.000153956	0.118392	0.139664	19	AATATGCTGAACTGTGCAATAGGAATCCTTTATTCCGGGG	CTATTTTAATAACCCTTAA	+
M22	ZN394_HUMAN.H11MO.0.C	-13	0.000182609	0.140427	0.139664	20	AATATGCTGAACTGTGCAATAGGAATCCTTTATTCCGGGG	ATTCCATTCTATTCCATTCT	-
M22	GATA1_HUMAN.H11MO.0.A	-29	0.000536169	0.412314	0.177691	11	AATATGCTGAACTGTGCAATAGGAATCCTTTATTCCGGGG	CTGGCGGGGACAGATAAGA	+
M22	IRX2_HUMAN.H11MO.0.D	-13	0.000580823	0.446653	0.177691	19	AATATGCTGAACTGTGCAATAGGAATCCTTTATTCCGGGG	CCAACATGCCCACCCATGT	-
M22	RXRA_HUMAN.H11MO.0.A	-11	0.00119089	0.915792	0.295817	20	AATATGCTGAACTGTGCAATAGGAATCCTTTATTCCGGGG	CTCTGACCTCTGCCTCCCCC	-
M22	GATA2_HUMAN.H11MO.0.A	-29	0.00147248	1.13234	0.295817	11	AATATGCTGAACTGTGCAATAGGAATCCTTTATTCCGGGG	CTGGGGGGTGGAGATAAGG	+
M22	BRAC_HUMAN.H11MO.0.A	-7	0.00212727	1.63587	0.295817	20	AATATGCTGAACTGTGCAATAGGAATCCTTTATTCCGGGG	TTAGCAGGGAGGTGTGAAAT	+
M22	HME2_HUMAN.H11MO.0.D	-23	0.00266334	2.04811	0.339498	11	AATATGCTGAACTGTGCAATAGGAATCCTTTATTCCGGGG	CCCTAATTACC	-
M22	HXC10_HUMAN.H11MO.0.D	-17	0.00329729	2.53562	0.360264	19	AATATGCTGAACTGTGCAATAGGAATCCTTTATTCCGGGG	TTTTTAATTTTTTTATTAC	+
M23	OLIG2_HUMAN.H11MO.0.B	-22	0.000159345	0.122536	0.243524	18	CCCCAGGTGTCTGAGAACAATCCCTGCTCATCTTTAGATT	CCAGCTGTTTCCCTTCTG	+
M23	ZN394_HUMAN.H11MO.0.C	-13	0.000522694	0.401952	0.319008	20	CCCCAGGTGTCTGAGAACAATCCCTGCTCATCTTTAGATT	ATTCCATTCTATTCCATTCT	-
M23	LYL1_HUMAN.H11MO.0.A	-22	0.00062621	0.481555	0.319008	14	CCCCAGGTGTCTGAGAACAATCCCTGCTCATCTTTAGATT	CCAGCTGTTTCCTG	+
M23	SMAD3_HUMAN.H11MO.0.B	-3	0.0011613	0.89304	0.346224	12	CCCCAGGTGTCTGAGAACAATCCCTGCTCATCTTTAGATT	CAGGTGACAGAG	-
M23	ZN563_HUMAN.H11MO.0.C	-2	0.00124439	0.956939	0.346224	21	CCCCAGGTGTCTGAGAACAATCCCTGCTCATCTTTAGATT	GCAGCTGCCAGTGAGGATCCC	-
M23	MNX1_HUMAN.H11MO.0.D	-1	0.00177613	1.36584	0.346224	19	CCCCAGGTGTCTGAGAACAATCCCTGCTCATCTTTAGATT	TTAAGGGTTATTAAAATAG	-
M23	BC11A_HUMAN.H11MO.0.A	-19	0.00200544	1.54218	0.346224	17	CCCCAGGTGTCTGAGAACAATCCCTGCTCATCTTTAGATT	TTTTCACTTCCTCTTTT	-
M23	CLOCK_HUMAN.H11MO.0.C	1	0.00213904	1.64492	0.346224	13	CCCCAGGTGTCTGAGAACAATCCCTGCTCATCTTTAGATT	TGTTCACGTGTCTG	-
M23	IRX2_HUMAN.H11MO.0.D	-4	0.00221308	1.70186	0.346224	19	CCCCAGGTGTCTGAGAACAATCCCTGCTCATCTTTAGATT	ACATGGGTGGGCATGTTGG	+
M23	SPIC_HUMAN.H11MO.0.D	-22	0.00261689	2.01239	0.346224	13	CCCCAGGTGTCTGAGAACAATCCCTGCTCATCTTTAGATT	CCTCCCCTTCCTC	-
M23	NKX61_HUMAN.H11MO.0.B	-17	0.00274918	2.11412	0.346224	19	CCCCAGGTGTCTGAGAACAATCCCTGCTCATCTTTAGATT	CATTAAATTCCCATTAATC	-
M23	SOX18_HUMAN.H11MO.0.D	-8	0.00317162	2.43897	0.346224	19	CCCCAGGTGTCTGAGAACAATCCCTGCTCATCTTTAGATT	GGAAAAGAACAATGGGTTC	-
M23	ZN713_HUMAN.H11MO.0.D	-20	0.00317162	2.43897	0.346224	19	CCCCAGGTGTCTGAGAACAATCCCTGCTCATCTTTAGATT	TTTCGTGTCATTTTTCTAT	-
M24	ZN394_HUMAN.H11MO.0.C	-5	0.000238589	0.183475	0.365755	20	CTTTCCAGATGGCCTATGAAGAAAGTGTTTTACAGGCACA	AGAATGGAATAGAATGGAAT	+
M25	HXC10_HUMAN.H11MO.0.D	-17	7.31739e-05	0.0562708	0.0737834	19	AAAGATAATCTTACCTTGAGTTGAAAAGAATAACTAGTAT	GTAATAAAAAAATTAAAAA	-
M25	NANOG_HUMAN.H11MO.0.A	-11	9.66616e-05	0.0743328	0.0737834	17	AAAGATAATCTTACCTTGAGTTGAAAAGAATAACTAGTAT	TCCTTTGTTATGCAAAT	+
M25	MNX1_HUMAN.H11MO.0.D	-11	0.000359922	0.27678	0.183156	19	AAAGATAATCTTACCTTGAGTTGAAAAGAATAACTAGTAT	TTAAGGGTTATTAAAATAG	-
M25	SOX2_HUMAN.H11MO.1.A	-11	0.000615721	0.47349	0.185083	16	AAAGATAATCTTACCTTGAGTTGAAAAGAATAACTAGTAT	TCCTTTGTTATGCAAA	+
M25	BRAC_HUMAN.H11MO.0.A	-9	0.000618568	0.475679	0.185083	20	AAAGATAATCTTACCTTGAGTTGAAAAGAATAACTAGTAT	TTAGCAGGGAGGTGTGAAAT	+
M25	Z354A_HUMAN.H11MO.0.C	-12	0.000727418	0.559384	0.185083	24	AAAGATAATCTTACCTTGAGTTGAAAAGAATAACTAGTAT	ACATTAAATGTAAATGGACTAAAT	-
M25	ZN350_HUMAN.H11MO.0.C	-15	0.00099094	0.762033	0.213867	18	AAAGATAATCTTACCTTGAGTTGAAAAGAATAACTAGTAT	TAGGTCATAAAAGGACTG	-
M25	ZN394_HUMAN.H11MO.0.C	-9	0.00112072	0.861837	0.213867	20	AAAGATAATCTTACCTTGAGTTGAAAAGAATAACTAGTAT	ATTCCATTCTATTCCATTCT	-
M25	ETV3_HUMAN.H11MO.0.D	-17	0.0013108	1.008	0.222345	14	AAAGATAATCTTACCTTGAGTTGAAAAGAATAACTAGTAT	GAAGTGCAAATGTA	-
M25	LEF1_HUMAN.H11MO.0.A	-11	0.00169609	1.30429	0.235681	14	AAAGATAATCTTACCTTGAGTTGAAAAGAATAACTAGTAT	TCCTTTGATTTGCT	+
M25	PO2F1_HUMAN.H11MO.0.C	-14	0.00226071	1.73848	0.265482	16	AAAGATAATCTTACCTTGAGTTGAAAAGAATAACTAGTAT	AATCGAATGCAAATAA	+
M25	PO5F1_HUMAN.H11MO.0.A	-12	0.00263985	2.03004	0.268532	16	AAAGATAATCTTACCTTGAGTTGAAAAGAATAACTAGTAT	CCTTTGTTATGCAAAT	+
M25	TF7L1_HUMAN.H11MO.0.B	-17	0.00275469	2.11836	0.268532	13	AAAGATAATCTTACCTTGAGTTGAAAAGAATAACTAGTAT	AACATCAAAGGCA	-
M25	RARA_HUMAN.H11MO.0.A	-13	0.00281438	2.16425	0.268532	20	AAAGATAATCTTACCTTGAGTTGAAAAGAATAACTAGTAT	CCTTGACCTCTTGATCCCCC	-
M25	ZFP82_HUMAN.H11MO.0.C	-2	0.00346599	2.66534	0.293961	24	AAAGATAATCTTACCTTGAGTTGAAAAGAATAACTAGTAT	GAAGAGAGAATTAGTGAAATGGAA	-
M25	SRF_HUMAN.H11MO.0.A	-8	0.00465454	3.57934	0.373988	18	AAAGATAATCTTACCTTGAGTTGAAAAGAATAACTAGTAT	CATGCCCATATAAGGCAA	-
M27	RFX2_HUMAN.H11MO.1.A	-19	0.000357362	0.274811	0.334179	12	CAGGAGGTAGAGGCTGGACCCATGGCAAGCCATTTACAGA	CCATGGCAACCG	-
M27	RFX4_HUMAN.H11MO.0.D	-15	0.000761226	0.585383	0.334179	15	CAGGAGGTAGAGGCTGGACCCATGGCAAGCCATTTACAGA	GTTACCATGGCAACG	-
M27	RFX2_HUMAN.H11MO.0.A	-13	0.000936175	0.719918	0.334179	18	CAGGAGGTAGAGGCTGGACCCATGGCAAGCCATTTACAGA	CCGTTGCCATGGCAACCG	-
M27	CR3L1_HUMAN.H11MO.0.D	-16	0.00108805	0.836709	0.334179	11	CAGGAGGTAGAGGCTGGACCCATGGCAAGCCATTTACAGA	GCCACGTGGCA	+
M27	RFX1_HUMAN.H11MO.1.B	-19	0.00108805	0.836709	0.334179	11	CAGGAGGTAGAGGCTGGACCCATGGCAAGCCATTTACAGA	CCATGGCAACC	-
M27	RFX3_HUMAN.H11MO.0.B	-16	0.00178979	1.37635	0.456023	14	CAGGAGGTAGAGGCTGGACCCATGGCAAGCCATTTACAGA	TTACCATGGCAACC	-
M27	ZN528_HUMAN.H11MO.0.C	-19	0.00207867	1.59849	0.456023	20	CAGGAGGTAGAGGCTGGACCCATGGCAAGCCATTTACAGA	CCCAGGGAAGCCATTTCTGA	+
M28	MNX1_HUMAN.H11MO.0.D	-9	0.000198399	0.152569	0.180128	19	CACTTAATAAATTGTTAATCTGTCATCTAATTTCAGTCTC	CTATTTTAATAACCCTTAA	+
M28	IRX2_HUMAN.H11MO.0.D	-14	0.000234284	0.180164	0.180128	19	CACTTAATAAATTGTTAATCTGTCATCTAATTTCAGTCTC	CCAACATGCCCACCCATGT	-
M28	HXC10_HUMAN.H11MO.0.D	-3	0.000904612	0.695646	0.347753	19	CACTTAATAAATTGTTAATCTGTCATCTAATTTCAGTCTC	TTTTTAATTTTTTTATTAC	+
M29	MNX1_HUMAN.H11MO.0.D	-16	0.000105866	0.0814107	0.152381	19	ATGTAACTTTTCCTGGAAAAGGAACTTGTATAATATATTC	TTAAGGGTTATTAAAATAG	-
M29	HXC10_HUMAN.H11MO.0.D	-17	0.000207684	0.159709	0.152381	19	ATGTAACTTTTCCTGGAAAAGGAACTTGTATAATATATTC	TTTTTAATTTTTTTATTAC	+
M29	ZN394_HUMAN.H11MO.0.C	-5	0.000422613	0.32499	0.152381	20	ATGTAACTTTTCCTGGAAAAGGAACTTGTATAATATATTC	AGAATGGAATAGAATGGAAT	+
M29	IRX2_HUMAN.H11MO.0.D	-2	0.000430243	0.330857	0.152381	19	ATGTAACTTTTCCTGGAAAAGGAACTTGTATAATATATTC	CCAACATGCCCACCCATGT	-
M29	ZN214_HUMAN.H11MO.0.C	-1	0.000792163	0.609173	0.152381	22	ATGTAACTTTTCCTGGAAAAGGAACTTGTATAATATATTC	TCATCAAAGGCCTCAAAAAGGA	-
M29	BRAC_HUMAN.H11MO.0.A	-14	0.0008948	0.688101	0.152381	20	ATGTAACTTTTCCTGGAAAAGGAACTTGTATAATATATTC	TTAGCAGGGAGGTGTGAAAT	+
M29	MAF_HUMAN.H11MO.0.A	-9	0.00298865	2.29827	0.458059	19	ATGTAACTTTTCCTGGAAAAGGAACTTGTATAATATATTC	TTGCTGAGTCAGCAGATTC	-
M29	GATA1_HUMAN.H11MO.0.A	-29	0.00343566	2.64203	0.478701	11	ATGTAACTTTTCCTGGAAAAGGAACTTGTATAATATATTC	CTGGCGGGGACAGATAAGA	+
M30	IRX2_HUMAN.H11MO.0.D	0	7.35865e-05	0.056588	0.112783	19	TGCATATGAAAAGCCTTGTATCCAACTGGACACAGGTTGC	CCAACATGCCCACCCATGT	-
M30	MNX1_HUMAN.H11MO.0.D	-1	0.000335833	0.258256	0.25736	19	TGCATATGAAAAGCCTTGTATCCAACTGGACACAGGTTGC	CTATTTTAATAACCCTTAA	+
M30	ZN394_HUMAN.H11MO.0.C	-1	0.0013861	1.06591	0.373993	20	TGCATATGAAAAGCCTTGTATCCAACTGGACACAGGTTGC	AGAATGGAATAGAATGGAAT	+
M30	LEF1_HUMAN.H11MO.0.A	0	0.00152193	1.17036	0.373993	14	TGCATATGAAAAGCCTTGTATCCAACTGGACACAGGTTGC	AGCAAATCAAAGGA	-
M30	TLX1_HUMAN.H11MO.0.D	-12	0.00179813	1.38276	0.373993	17	TGCATATGAAAAGCCTTGTATCCAACTGGACACAGGTTGC	CCTTGGCAACTTGCCAG	-
M30	HXC10_HUMAN.H11MO.0.D	-1	0.00195212	1.50118	0.373993	19	TGCATATGAAAAGCCTTGTATCCAACTGGACACAGGTTGC	GTAATAAAAAAATTAAAAA	-
M30	GATA1_HUMAN.H11MO.0.A	7	0.00279159	2.14673	0.475396	12	TGCATATGAAAAGCCTTGTATCCAACTGGACACAGGTTGC	TCTTATCTGTCCCCGCCAG	-
M32	IRX2_HUMAN.H11MO.0.D	-2	2.44178e-06	0.00187773	0.00374978	19	TTATTACATGTCTAAAAATGGGTTATGTCTCAACTATCAG	CCAACATGCCCACCCATGT	-
M32	MNX1_HUMAN.H11MO.0.D	-14	0.000400289	0.307822	0.254266	19	TTATTACATGTCTAAAAATGGGTTATGTCTCAACTATCAG	CTATTTTAATAACCCTTAA	+
M32	RXRA_HUMAN.H11MO.0.A	-15	0.000675892	0.519761	0.254266	20	TTATTACATGTCTAAAAATGGGTTATGTCTCAACTATCAG	CTCTGACCTCTGCCTCCCCC	-
M32	HXC10_HUMAN.H11MO.0.D	-10	0.00102846	0.790884	0.254266	19	TTATTACATGTCTAAAAATGGGTTATGTCTCAACTATCAG	TTTTTAATTTTTTTATTAC	+
M32	ZN394_HUMAN.H11MO.0.C	-20	0.00105892	0.814306	0.254266	20	TTATTACATGTCTAAAAATGGGTTATGTCTCAACTATCAG	ATTCCATTCTATTCCATTCT	-
M32	ZN563_HUMAN.H11MO.0.C	-18	0.00132458	1.0186	0.254266	21	TTATTACATGTCTAAAAATGGGTTATGTCTCAACTATCAG	GGGATCCTCACTGGCAGCTGC	+
M33	MNX1_HUMAN.H11MO.0.D	-5	5.88444e-05	0.0452514	0.090307	19	TTGTTCTCAACTCTGCAGTATGTGTAAATTTTGTCGCTTG	CTATTTTAATAACCCTTAA	+
M33	RXRA_HUMAN.H11MO.0.A	-10	0.000642764	0.494285	0.328811	20	TTGTTCTCAACTCTGCAGTATGTGTAAATTTTGTCGCTTG	CTCTGACCTCTGCCTCCCCC	-
M33	IRX2_HUMAN.H11MO.0.D	-5	0.00112446	0.864708	0.431419	19	TTGTTCTCAACTCTGCAGTATGTGTAAATTTTGTCGCTTG	CCAACATGCCCACCCATGT	-
M33	ZN394_HUMAN.H11MO.0.C	-2	0.00178479	1.3725	0.482639	20	TTGTTCTCAACTCTGCAGTATGTGTAAATTTTGTCGCTTG	ATTCCATTCTATTCCATTCT	-
M33	MAF_HUMAN.H11MO.0.A	-3	0.00218005	1.67646	0.482639	19	TTGTTCTCAACTCTGCAGTATGTGTAAATTTTGTCGCTTG	TTGCTGAGTCAGCAGATTC	-
M33	GATA1_HUMAN.H11MO.0.A	-30	0.00251592	1.93474	0.482639	10	TTGTTCTCAACTCTGCAGTATGTGTAAATTTTGTCGCTTG	CTGGCGGGGACAGATAAGA	+
M34	MNX1_HUMAN.H11MO.0.D	-2	0.0002274	0.174871	0.182385	19	CACTTCCTATGTCAGTCCTACACCTGCTCTGCAGCTGAAA	CTATTTTAATAACCCTTAA	+
M34	ZN341_HUMAN.H11MO.0.C	1	0.000240108	0.184643	0.182385	21	CACTTCCTATGTCAGTCCTACACCTGCTCTGCAGCTGAAA	GCTCTTCCCTCCCCCCCCCCCC	-
M34	ZN563_HUMAN.H11MO.0.C	-17	0.000387036	0.29763	0.195994	21	CACTTCCTATGTCAGTCCTACACCTGCTCTGCAGCTGAAA	GGGATCCTCACTGGCAGCTGC	+
M34	IRX2_HUMAN.H11MO.0.D	-8	0.000667974	0.513672	0.253695	19	CACTTCCTATGTCAGTCCTACACCTGCTCTGCAGCTGAAA	CCAACATGCCCACCCATGT	-
M34	GATA2_HUMAN.H11MO.0.A	-28	0.00091813	0.706042	0.278963	12	CACTTCCTATGTCAGTCCTACACCTGCTCTGCAGCTGAAA	CTGGGGGGTGGAGATAAGG	+
M34	Z324A_HUMAN.H11MO.0.C	-14	0.00134802	1.03663	0.311177	23	CACTTCCTATGTCAGTCCTACACCTGCTCTGCAGCTGAAA	TATCAAACCATCCTTTGCTGCCA	+
M34	EGR2_HUMAN.H11MO.0.A	-11	0.00145737	1.12072	0.311177	18	CACTTCCTATGTCAGTCCTACACCTGCTCTGCAGCTGAAA	CCCCTCCCACACCCCCCC	-
M34	ZBT17_HUMAN.H11MO.0.A	-12	0.00198009	1.52269	0.311177	19	CACTTCCTATGTCAGTCCTACACCTGCTCTGCAGCTGAAA	CTTCCCCTCCCCCACCCTC	-
M34	TFCP2_HUMAN.H11MO.0.D	-11	0.00220501	1.69566	0.311177	16	CACTTCCTATGTCAGTCCTACACCTGCTCTGCAGCTGAAA	TCTGGCCAGTTCAGGC	-
M34	EGR1_HUMAN.H11MO.0.A	-14	0.00228067	1.75383	0.311177	17	CACTTCCTATGTCAGTCCTACACCTGCTCTGCAGCTGAAA	CCCCCGCCCACGCCCTC	-
M34	SPIC_HUMAN.H11MO.0.D	-11	0.00241066	1.8538	0.311177	13	CACTTCCTATGTCAGTCCTACACCTGCTCTGCAGCTGAAA	CCTCCCCTTCCTC	-
M34	GATA1_HUMAN.H11MO.0.A	-28	0.00247551	1.90367	0.311177	12	CACTTCCTATGTCAGTCCTACACCTGCTCTGCAGCTGAAA	CTGGCGGGGACAGATAAGA	+
M34	PATZ1_HUMAN.H11MO.0.C	-13	0.00283446	2.1797	0.311177	22	CACTTCCTATGTCAGTCCTACACCTGCTCTGCAGCTGAAA	CCTCCCCCCCCGCCCCCTCCCC	-
M34	RXRA_HUMAN.H11MO.0.A	7	0.00318613	2.45014	0.32269	13	CACTTCCTATGTCAGTCCTACACCTGCTCTGCAGCTGAAA	CTCTGACCTCTGCCTCCCCC	-
M34	ZN394_HUMAN.H11MO.0.C	-4	0.00393114	3.02305	0.37326	20	CACTTCCTATGTCAGTCCTACACCTGCTCTGCAGCTGAAA	ATTCCATTCTATTCCATTCT	-
M34	TBX21_HUMAN.H11MO.0.A	-10	0.00419185	3.22354	0.374602	13	CACTTCCTATGTCAGTCCTACACCTGCTCTGCAGCTGAAA	TTCACACCTCCAC	-
M34	VEZF1_HUMAN.H11MO.0.C	-11	0.00513576	3.9494	0.379794	22	CACTTCCTATGTCAGTCCTACACCTGCTCTGCAGCTGAAA	CCCCTCCCCCTCCCCCCTCCCC	-
M34	THA_HUMAN.H11MO.0.C	-8	0.00574112	4.41492	0.379794	17	CACTTCCTATGTCAGTCCTACACCTGCTCTGCAGCTGAAA	GGGTCACTTCAGGTCAG	+
M34	MAZ_HUMAN.H11MO.0.A	-8	0.00584206	4.49255	0.379794	22	CACTTCCTATGTCAGTCCTACACCTGCTCTGCAGCTGAAA	CCCCCCCCCCCCCCCCTCCCCC	-
M34	KLF6_HUMAN.H11MO.0.A	-14	0.00585363	4.50145	0.379794	19	CACTTCCTATGTCAGTCCTACACCTGCTCTGCAGCTGAAA	CCCCCGGCCCCGCCCTTCC	-
M34	MAF_HUMAN.H11MO.0.A	-19	0.00585363	4.50145	0.379794	19	CACTTCCTATGTCAGTCCTACACCTGCTCTGCAGCTGAAA	TTGCTGAGTCAGCAGATTC	-
M34	SP3_HUMAN.H11MO.0.B	-9	0.00593077	4.56076	0.379794	20	CACTTCCTATGTCAGTCCTACACCTGCTCTGCAGCTGAAA	CCCCGGCCCCGCCCCCCCCC	-
M34	NR1D1_HUMAN.H11MO.0.B	-2	0.00672282	5.16985	0.379794	19	CACTTCCTATGTCAGTCCTACACCTGCTCTGCAGCTGAAA	CCTTCTGACCCACTTCCCT	-
M34	TAL1_HUMAN.H11MO.0.A	-28	0.00672282	5.16985	0.379794	12	CACTTCCTATGTCAGTCCTACACCTGCTCTGCAGCTGAAA	CTGGGGGGGGCAGATAAGG	+
M34	THAP1_HUMAN.H11MO.0.C	-14	0.00707228	5.43858	0.379794	22	CACTTCCTATGTCAGTCCTACACCTGCTCTGCAGCTGAAA	GCCCGCAGCCAAGATGGCGGCG	-
M34	PURA_HUMAN.H11MO.0.D	-11	0.00716422	5.50928	0.379794	17	CACTTCCTATGTCAGTCCTACACCTGCTCTGCAGCTGAAA	CCCTGCCCCCCCCTTCC	-
M34	MCR_HUMAN.H11MO.0.D	-14	0.00770673	5.92648	0.379794	17	CACTTCCTATGTCAGTCCTACACCTGCTCTGCAGCTGAAA	TACAACAACCTGTTCTT	-
M34	RFX5_HUMAN.H11MO.0.A	-15	0.00774991	5.95968	0.379794	20	CACTTCCTATGTCAGTCCTACACCTGCTCTGCAGCTGAAA	GTCAGCTGTTGCTAGGCAGA	+
M34	BRAC_HUMAN.H11MO.0.A	-15	0.00884164	6.79922	0.41759	20	CACTTCCTATGTCAGTCCTACACCTGCTCTGCAGCTGAAA	TTAGCAGGGAGGTGTGAAAT	+
M34	ZIC2_HUMAN.H11MO.0.D	-17	0.00907092	6.97554	0.41759	15	CACTTCCTATGTCAGTCCTACACCTGCTCTGCAGCTGAAA	GGCCCCCTGCTGTGA	+
M34	TBX2_HUMAN.H11MO.0.D	-8	0.00946919	7.2818	0.423103	25	CACTTCCTATGTCAGTCCTACACCTGCTCTGCAGCTGAAA	GTCGCTTCTCACACCTCTGATGGCA	-
M34	PAX5_HUMAN.H11MO.0.A	-20	0.0119865	9.21759	0.495377	20	CACTTCCTATGTCAGTCCTACACCTGCTCTGCAGCTGAAA	GTCACGCTCTGCTGCCCAGGC	-
M34	P73_HUMAN.H11MO.0.A	-9	0.0123189	9.4732	0.495377	19	CACTTCCTATGTCAGTCCTACACCTGCTCTGCAGCTGAAA	AGACATGCCCAGACATGCC	+
M34	SP4_HUMAN.H11MO.0.A	-9	0.0130264	10.0173	0.495377	20	CACTTCCTATGTCAGTCCTACACCTGCTCTGCAGCTGAAA	CCCGGCCCCGCCCCCTTCCC	-
M34	ZN554_HUMAN.H11MO.0.C	-12	0.0130264	10.0173	0.495377	20	CACTTCCTATGTCAGTCCTACACCTGCTCTGCAGCTGAAA	AGCACCCCACATGGCTCAGC	-
M34	MAFA_HUMAN.H11MO.0.D	-19	0.0135699	10.4352	0.495377	21	CACTTCCTATGTCAGTCCTACACCTGCTCTGCAGCTGAAA	GTGCTGACCCCGCAGCCTTCG	+
M34	RARG_HUMAN.H11MO.2.D	5	0.0138796	10.6734	0.495377	15	CACTTCCTATGTCAGTCCTACACCTGCTCTGCAGCTGAAA	GTGACCTCTGGGTGACCCCC	-
M34	ZN350_HUMAN.H11MO.0.C	-2	0.0139793	10.7501	0.495377	18	CACTTCCTATGTCAGTCCTACACCTGCTCTGCAGCTGAAA	CAGTCCTTTTATGACCTA	+
M34	PAX8_HUMAN.H11MO.0.D	-1	0.0143504	11.0355	0.495377	14	CACTTCCTATGTCAGTCCTACACCTGCTCTGCAGCTGAAA	CCCGCTTCAGTGAC	-
M34	KLF3_HUMAN.H11MO.0.B	-10	0.0149799	11.5196	0.495377	19	CACTTCCTATGTCAGTCCTACACCTGCTCTGCAGCTGAAA	CCCGGCCCCGCCCCTCCCC	-
M34	TLX1_HUMAN.H11MO.0.D	-4	0.0156376	12.0253	0.495377	17	CACTTCCTATGTCAGTCCTACACCTGCTCTGCAGCTGAAA	CCTTGGCAACTTGCCAG	-
M34	SMAD3_HUMAN.H11MO.0.B	-8	0.0157816	12.1361	0.495377	12	CACTTCCTATGTCAGTCCTACACCTGCTCTGCAGCTGAAA	CTCTGTCACCTG	+
M34	OLIG2_HUMAN.H11MO.0.B	-16	0.0159736	12.2837	0.495377	18	CACTTCCTATGTCAGTCCTACACCTGCTCTGCAGCTGAAA	CCAGCTGTTTCCCTTCTG	+
M35	THA_HUMAN.H11MO.0.C	-20	0.000212744	0.1636	0.32692	17	AAAGACCCGAAACGGCAGACAGCACCTAAAGCGACAAACC	CTGACCTGAAGTGACCC	-
M36	FEZF1_HUMAN.H11MO.0.C	-25	0.000123251	0.0947796	0.128343	12	GAACAACAAACAAAAACCAGAAAGCCTTGACCTTTTTAGT	GCTGCTCTTTTT	+
M36	NR4A1_HUMAN.H11MO.0.A	-26	0.000167957	0.129159	0.128343	9	GAACAACAAACAAAAACCAGAAAGCCTTGACCTTTTTAGT	CTGACCTTT	-
M36	TF7L1_HUMAN.H11MO.0.B	-28	0.00087303	0.67136	0.421299	12	GAACAACAAACAAAAACCAGAAAGCCTTGACCTTTTTAGT	TGCCTTTGATGTT	+
M36	TF7L2_HUMAN.H11MO.0.A	-29	0.0020791	1.59883	0.421299	11	GAACAACAAACAAAAACCAGAAAGCCTTGACCTTTTTAGT	CCCTTTGATGTGG	+
M36	MEF2B_HUMAN.H11MO.0.A	-25	0.00232716	1.78959	0.421299	14	GAACAACAAACAAAAACCAGAAAGCCTTGACCTTTTTAGT	GTTGCTATTTTTGG	+
M36	SOX2_HUMAN.H11MO.0.A	-28	0.00242204	1.86255	0.421299	12	GAACAACAAACAAAAACCAGAAAGCCTTGACCTTTTTAGT	TCCCTTTGTTCTC	+
M36	IRX2_HUMAN.H11MO.0.D	-2	0.00277012	2.13022	0.421299	19	GAACAACAAACAAAAACCAGAAAGCCTTGACCTTTTTAGT	CCAACATGCCCACCCATGT	-
M36	PPARG_HUMAN.H11MO.1.A	-27	0.00282069	2.16911	0.421299	9	GAACAACAAACAAAAACCAGAAAGCCTTGACCTTTTTAGT	TGACCTTTG	-
M36	RREB1_HUMAN.H11MO.0.D	-2	0.00323455	2.48737	0.421299	22	GAACAACAAACAAAAACCAGAAAGCCTTGACCTTTTTAGT	ACCCCAAACCACCCCCCCCCCC	-
M36	ZN350_HUMAN.H11MO.0.C	-26	0.003391	2.60768	0.421299	14	GAACAACAAACAAAAACCAGAAAGCCTTGACCTTTTTAGT	CAGTCCTTTTATGACCTA	+
M36	BPTF_HUMAN.H11MO.0.D	-5	0.00350079	2.69211	0.421299	12	GAACAACAAACAAAAACCAGAAAGCCTTGACCTTTTTAGT	GAAAACAACAAA	-
M36	SOX4_HUMAN.H11MO.0.B	-29	0.00350079	2.69211	0.421299	11	GAACAACAAACAAAAACCAGAAAGCCTTGACCTTTTTAGT	TCCTTTGTTCTC	+
M36	HNF4G_HUMAN.H11MO.0.B	-27	0.00358369	2.75586	0.421299	13	GAACAACAAACAAAAACCAGAAAGCCTTGACCTTTTTAGT	TGGACTTTGGACTC	-
M36	PURA_HUMAN.H11MO.0.D	-1	0.00390453	3.00258	0.42623	17	GAACAACAAACAAAAACCAGAAAGCCTTGACCTTTTTAGT	CCCTGCCCCCCCCTTCC	-
M37	MNX1_HUMAN.H11MO.0.D	-1	2.07987e-05	0.0159942	0.0319401	19	AGAGAGTGTGATTATGAATTACTTCTAGACAATATCACGG	TTAAGGGTTATTAAAATAG	-
M37	IRX2_HUMAN.H11MO.0.D	-17	0.000591146	0.454592	0.302604	19	AGAGAGTGTGATTATGAATTACTTCTAGACAATATCACGG	CCAACATGCCCACCCATGT	-
M38	MNX1_HUMAN.H11MO.0.D	-2	8.21306e-05	0.0631584	0.126126	19	ACTGAAGTGGTATTATTATCACAGCCTATTCCAGACTGGA	TTAAGGGTTATTAAAATAG	-
M38	IRX2_HUMAN.H11MO.0.D	-20	0.00045155	0.347242	0.198299	19	ACTGAAGTGGTATTATTATCACAGCCTATTCCAGACTGGA	ACATGGGTGGGCATGTTGG	+
M38	ZN394_HUMAN.H11MO.0.C	-11	0.000516512	0.397198	0.198299	20	ACTGAAGTGGTATTATTATCACAGCCTATTCCAGACTGGA	ATTCCATTCTATTCCATTCT	-
M40	MNX1_HUMAN.H11MO.0.D	-2	0.000151279	0.116334	0.23262	19	TTCTAAGCAAATGTATCTGTTCTGTTCAAAAATCCTGGCC	CTATTTTAATAACCCTTAA	+
M40	IRX2_HUMAN.H11MO.0.D	-10	0.000838835	0.645064	0.429955	19	TTCTAAGCAAATGTATCTGTTCTGTTCAAAAATCCTGGCC	ACATGGGTGGGCATGTTGG	+
M42	IRX2_HUMAN.H11MO.0.D	-10	8.47595e-05	0.0651801	0.118769	19	GCGTCTTTTGATAAGGTAGAACCTCTTATCATGGCTGAAT	ACATGGGTGGGCATGTTGG	+
M42	MNX1_HUMAN.H11MO.0.D	-20	0.000154578	0.11887	0.118769	19	GCGTCTTTTGATAAGGTAGAACCTCTTATCATGGCTGAAT	CTATTTTAATAACCCTTAA	+
M42	HXC10_HUMAN.H11MO.0.D	-3	0.00113123	0.869915	0.347668	19	GCGTCTTTTGATAAGGTAGAACCTCTTATCATGGCTGAAT	TTTTTAATTTTTTTATTAC	+
M44	IRX2_HUMAN.H11MO.0.D	-6	6.45858e-05	0.0496665	0.0769824	19	CCGTGCTCAATACATCCAGCTTTTTTTAAAATCAAAACTA	CCAACATGCCCACCCATGT	-
M44	MNX1_HUMAN.H11MO.0.D	-16	0.000100259	0.0770988	0.0769824	19	CCGTGCTCAATACATCCAGCTTTTTTTAAAATCAAAACTA	CTATTTTAATAACCCTTAA	+
M44	ZN394_HUMAN.H11MO.0.C	-19	0.00108857	0.837109	0.392458	20	CCGTGCTCAATACATCCAGCTTTTTTTAAAATCAAAACTA	ATTCCATTCTATTCCATTCT	-
M44	HXC10_HUMAN.H11MO.0.D	-14	0.00153336	1.17915	0.392458	19	CCGTGCTCAATACATCCAGCTTTTTTTAAAATCAAAACTA	TTTTTAATTTTTTTATTAC	+
M46	MNX1_HUMAN.H11MO.0.D	-8	4.86351e-05	0.0374004	0.0409248	19	TTTAACATTTATGTATTAAAATATCTTCTGATACCATCGT	CTATTTTAATAACCCTTAA	+
M46	BRAC_HUMAN.H11MO.0.A	-1	0.000255543	0.196513	0.0848963	20	TTTAACATTTATGTATTAAAATATCTTCTGATACCATCGT	TTAGCAGGGAGGTGTGAAAT	+
M46	ZN394_HUMAN.H11MO.0.C	-20	0.000255543	0.196513	0.0848963	20	TTTAACATTTATGTATTAAAATATCTTCTGATACCATCGT	ATTCCATTCTATTCCATTCT	-
M46	HXC10_HUMAN.H11MO.0.D	-13	0.000276232	0.212423	0.0848963	19	TTTAACATTTATGTATTAAAATATCTTCTGATACCATCGT	TTTTTAATTTTTTTATTAC	+
M46	IRX2_HUMAN.H11MO.0.D	-4	0.000528608	0.406499	0.109926	19	TTTAACATTTATGTATTAAAATATCTTCTGATACCATCGT	ACATGGGTGGGCATGTTGG	+
M47	RXRA_HUMAN.H11MO.0.A	-15	0.000298886	0.229843	0.257833	20	AAAATCTTTCTCTCTATCTGCTCTATATCCTAGGTGATGT	CTCTGACCTCTGCCTCCCCC	-
M47	ZN713_HUMAN.H11MO.0.D	-5	0.000336748	0.258959	0.257833	19	AAAATCTTTCTCTCTATCTGCTCTATATCCTAGGTGATGT	TTTCGTGTCATTTTTCTAT	-
M47	NFAC1_HUMAN.H11MO.0.B	-6	0.000828087	0.636799	0.422687	15	AAAATCTTTCTCTCTATCTGCTCTATATCCTAGGTGATGT	TTTCTTTTTTTCCAT	-
M48	MNX1_HUMAN.H11MO.0.D	0	0.00033485	0.2575	0.395309	19	ATGTGATAGTAGCTCCAGTGTTAGATAAGATAAGAACCAT	CTATTTTAATAACCCTTAA	+
M48	IRX2_HUMAN.H11MO.0.D	-15	0.000946058	0.727519	0.395309	19	ATGTGATAGTAGCTCCAGTGTTAGATAAGATAAGAACCAT	ACATGGGTGGGCATGTTGG	+
M48	HXC10_HUMAN.H11MO.0.D	-2	0.0012854	0.988472	0.395309	19	ATGTGATAGTAGCTCCAGTGTTAGATAAGATAAGAACCAT	GTAATAAAAAAATTAAAAA	-
M49	MNX1_HUMAN.H11MO.0.D	-13	3.73904e-05	0.0287532	0.0574572	19	TAAGTTTATAGAATTTAGCTTTTTGAACAACTTAGTCTGA	TTAAGGGTTATTAAAATAG	-
M49	IRX2_HUMAN.H11MO.0.D	-4	9.15433e-05	0.0703968	0.0703366	19	TAAGTTTATAGAATTTAGCTTTTTGAACAACTTAGTCTGA	CCAACATGCCCACCCATGT	-
M49	HXC10_HUMAN.H11MO.0.D	-12	0.000837419	0.643975	0.25737	19	TAAGTTTATAGAATTTAGCTTTTTGAACAACTTAGTCTGA	TTTTTAATTTTTTTATTAC	+
M49	NR1D1_HUMAN.H11MO.0.B	-18	0.00153004	1.1766	0.391864	19	TAAGTTTATAGAATTTAGCTTTTTGAACAACTTAGTCTGA	CCTTCTGACCCACTTCCCT	-
M50	MNX1_HUMAN.H11MO.0.D	-20	8.39364e-05	0.0645471	0.128815	19	AAAGAAGTGATCCTGCACTACTTACTCTAACTCTATGTAT	CTATTTTAATAACCCTTAA	+
M50	IRX2_HUMAN.H11MO.0.D	-7	0.000770989	0.59289	0.308414	19	AAAGAAGTGATCCTGCACTACTTACTCTAACTCTATGTAT	CCAACATGCCCACCCATGT	-
M50	TLX1_HUMAN.H11MO.0.D	-11	0.00100482	0.772707	0.308414	17	AAAGAAGTGATCCTGCACTACTTACTCTAACTCTATGTAT	CCTTGGCAACTTGCCAG	-
M52	NFIC_HUMAN.H11MO.1.A	-26	0.000687748	0.528878	0.293749	9	GACAAACCAATCGCACGGCAAACAAGGCTGGGCAACGAGA	TCTTGGCAG	+
M52	ZN449_HUMAN.H11MO.0.C	-24	0.000807721	0.621137	0.293749	11	GACAAACCAATCGCACGGCAAACAAGGCTGGGCAACGAGA	TGGTTGGGCTT	+
M52	CEBPD_HUMAN.H11MO.0.C	-25	0.000927331	0.713117	0.293749	11	GACAAACCAATCGCACGGCAAACAAGGCTGGGCAACGAGA	GGTTGTGCAAT	-
M52	CEBPA_HUMAN.H11MO.0.A	-25	0.00105731	0.813073	0.293749	12	GACAAACCAATCGCACGGCAAACAAGGCTGGGCAACGAGA	GGTTGTGCAATC	+
M52	ZEP2_HUMAN.H11MO.0.D	-25	0.00117641	0.90466	0.293749	14	GACAAACCAATCGCACGGCAAACAAGGCTGGGCAACGAGA	GGTAGGGAAACCCC	+
M52	NFIA_HUMAN.H11MO.1.D	-27	0.00133977	1.03028	0.293749	7	GACAAACCAATCGCACGGCAAACAAGGCTGGGCAACGAGA	CTTGGCA	+
M52	TBX2_HUMAN.H11MO.0.D	-9	0.00150828	1.15987	0.293749	25	GACAAACCAATCGCACGGCAAACAAGGCTGGGCAACGAGA	GTCGCTTCTCACACCTCTGATGGCA	-
M52	HIC2_HUMAN.H11MO.0.D	-26	0.00181947	1.39917	0.293749	11	GACAAACCAATCGCACGGCAAACAAGGCTGGGCAACGAGA	GCCTGGCATGT	-
M52	CEBPB_HUMAN.H11MO.0.A	-25	0.00191463	1.47235	0.293749	12	GACAAACCAATCGCACGGCAAACAAGGCTGGGCAACGAGA	GATTGTGCAATA	+
M52	HIC1_HUMAN.H11MO.0.C	-29	0.00191534	1.47289	0.293749	9	GACAAACCAATCGCACGGCAAACAAGGCTGGGCAACGAGA	GGGCAACCC	-
M52	IRX2_HUMAN.H11MO.0.D	-21	0.00297146	2.28505	0.414293	19	GACAAACCAATCGCACGGCAAACAAGGCTGGGCAACGAGA	ACATGGGTGGGCATGTTGG	+
M52	P73_HUMAN.H11MO.0.A	-20	0.00369741	2.84331	0.472551	19	GACAAACCAATCGCACGGCAAACAAGGCTGGGCAACGAGA	GGCATGTCTGGGCATGTCT	-
M53	MNX1_HUMAN.H11MO.0.D	-14	3.81733e-05	0.0293553	0.0584553	19	CTTTTTCCTAAGTAAATTGTTATTACCACGCATACTATAG	CTATTTTAATAACCCTTAA	+
M53	HXC10_HUMAN.H11MO.0.D	-7	0.000326023	0.250712	0.10823	19	CTTTTTCCTAAGTAAATTGTTATTACCACGCATACTATAG	TTTTTAATTTTTTTATTAC	+
M53	IRX2_HUMAN.H11MO.0.D	-16	0.000353391	0.271757	0.10823	19	CTTTTTCCTAAGTAAATTGTTATTACCACGCATACTATAG	CCAACATGCCCACCCATGT	-
M54	MNX1_HUMAN.H11MO.0.D	-7	0.000114891	0.0883512	0.147519	19	CAGCTCTCTAGTCTATAACCCACGCATACATGATGTTCTT	CTATTTTAATAACCCTTAA	+
M54	IRX2_HUMAN.H11MO.0.D	-17	0.000251712	0.193566	0.147519	19	CAGCTCTCTAGTCTATAACCCACGCATACATGATGTTCTT	ACATGGGTGGGCATGTTGG	+
M54	RXRA_HUMAN.H11MO.0.A	-5	0.00028875	0.222049	0.147519	20	CAGCTCTCTAGTCTATAACCCACGCATACATGATGTTCTT	CTCTGACCTCTGCCTCCCCC	-
M54	PAX2_HUMAN.H11MO.0.D	-17	0.00147058	1.13088	0.326214	18	CAGCTCTCTAGTCTATAACCCACGCATACATGATGTTCTT	TGTCACGCATGACTGAAC	-
M54	GATA1_HUMAN.H11MO.0.A	-6	0.00148989	1.14573	0.326214	19	CAGCTCTCTAGTCTATAACCCACGCATACATGATGTTCTT	TCTTATCTGTCCCCGCCAG	-
M55	IRX2_HUMAN.H11MO.0.D	-18	7.48267e-05	0.0575418	0.0818237	19	GACAATCTGCCTTTTCAGTTAATATATCAAACCATGTTTA	CCAACATGCCCACCCATGT	-
M55	MNX1_HUMAN.H11MO.0.D	-11	0.000106403	0.0818237	0.0818237	19	GACAATCTGCCTTTTCAGTTAATATATCAAACCATGTTTA	TTAAGGGTTATTAAAATAG	-
M56	VSX2_HUMAN.H11MO.0.D	-27	1.50499e-06	0.00115733	0.00225519	12	TTGCTCTGTGAGTCTCCAAACAGCTCCTTAATTAGCTTGT	TTAATTAGCTTC	+
M56	PO6F2_HUMAN.H11MO.0.D	-26	0.000180262	0.138622	0.135059	11	TTGCTCTGTGAGTCTCCAAACAGCTCCTTAATTAGCTTGT	GTTAATTAGCT	+
M56	NOTO_HUMAN.H11MO.0.D	-26	0.000420303	0.323213	0.166788	11	TTGCTCTGTGAGTCTCCAAACAGCTCCTTAATTAGCTTGT	GTTAATTAGGT	+
M56	LBX2_HUMAN.H11MO.0.D	-26	0.000576042	0.442977	0.166788	11	TTGCTCTGTGAGTCTCCAAACAGCTCCTTAATTAGCTTGT	GTTAATTAGGT	+
M56	ALX4_HUMAN.H11MO.0.D	-27	0.000602204	0.463095	0.166788	12	TTGCTCTGTGAGTCTCCAAACAGCTCCTTAATTAGCTTGT	TTAATTAAATTA	+
M56	EMX1_HUMAN.H11MO.0.D	-28	0.000856223	0.658436	0.166788	12	TTGCTCTGTGAGTCTCCAAACAGCTCCTTAATTAGCTTGT	TAATTAGCTAAT	+
M56	EMX2_HUMAN.H11MO.0.D	-28	0.000907343	0.697747	0.166788	12	TTGCTCTGTGAGTCTCCAAACAGCTCCTTAATTAGCTTGT	TAATTAGCTAAT	+
M56	PRRX2_HUMAN.H11MO.0.C	-27	0.000988909	0.760471	0.166788	7	TTGCTCTGTGAGTCTCCAAACAGCTCCTTAATTAGCTTGT	TTAATTG	+
M56	ALX3_HUMAN.H11MO.0.D	-28	0.00100174	0.77034	0.166788	11	TTGCTCTGTGAGTCTCCAAACAGCTCCTTAATTAGCTTGT	TAATTAAATTA	+
M56	PHX2A_HUMAN.H11MO.0.D	-28	0.00127379	0.979541	0.172561	11	TTGCTCTGTGAGTCTCCAAACAGCTCCTTAATTAGCTTGT	TAATTAAATTA	-
M56	PO4F2_HUMAN.H11MO.0.D	-25	0.00138413	1.06439	0.172561	13	TTGCTCTGTGAGTCTCCAAACAGCTCCTTAATTAGCTTGT	TATTAATGAGCTG	+
M56	PHX2B_HUMAN.H11MO.0.D	-28	0.00152188	1.17032	0.172561	11	TTGCTCTGTGAGTCTCCAAACAGCTCCTTAATTAGCTTGT	TAATTAAATTA	-
M56	RX_HUMAN.H11MO.0.D	-27	0.0016142	1.24132	0.172561	11	TTGCTCTGTGAGTCTCCAAACAGCTCCTTAATTAGCTTGT	TTAATTAGCAA	+
M56	DRGX_HUMAN.H11MO.0.D	-28	0.00171176	1.31635	0.172561	11	TTGCTCTGTGAGTCTCCAAACAGCTCCTTAATTAGCTTGT	TAATTAAATTA	-
M56	ARX_HUMAN.H11MO.0.D	-27	0.00275746	2.12049	0.222945	13	TTGCTCTGTGAGTCTCCAAACAGCTCCTTAATTAGCTTGT	CTAATTAAATTAA	-
M56	UNC4_HUMAN.H11MO.0.D	-28	0.00287598	2.21163	0.222945	11	TTGCTCTGTGAGTCTCCAAACAGCTCCTTAATTAGCTTGT	TAATTAAATTA	-
M56	VSX1_HUMAN.H11MO.0.D	-28	0.00294117	2.26176	0.222945	12	TTGCTCTGTGAGTCTCCAAACAGCTCCTTAATTAGCTTGT	TAATTAGCTAATTT	+
M56	MEOX2_HUMAN.H11MO.0.D	-27	0.00322024	2.47636	0.222945	11	TTGCTCTGTGAGTCTCCAAACAGCTCCTTAATTAGCTTGT	TTAATTATGAT	+
M56	LHX3_HUMAN.H11MO.0.C	-26	0.00322031	2.47642	0.222945	13	TTGCTCTGTGAGTCTCCAAACAGCTCCTTAATTAGCTTGT	ATTAATTAATTTT	-
M56	DLX3_HUMAN.H11MO.0.C	-26	0.0032247	2.47979	0.222945	10	TTGCTCTGTGAGTCTCCAAACAGCTCCTTAATTAGCTTGT	TGTAATTATC	-
M56	FOS_HUMAN.H11MO.0.A	-7	0.00327319	2.51708	0.222945	9	TTGCTCTGTGAGTCTCCAAACAGCTCCTTAATTAGCTTGT	GTGAGTCAC	+
M56	JUND_HUMAN.H11MO.0.A	-6	0.00449884	3.45961	0.25884	11	TTGCTCTGTGAGTCTCCAAACAGCTCCTTAATTAGCTTGT	GATGAGTCATC	+
M56	HXA2_HUMAN.H11MO.0.D	-25	0.00449884	3.45961	0.25884	11	TTGCTCTGTGAGTCTCCAAACAGCTCCTTAATTAGCTTGT	CGCTAATTACC	-
M56	RAX2_HUMAN.H11MO.0.D	-27	0.00450065	3.461	0.25884	12	TTGCTCTGTGAGTCTCCAAACAGCTCCTTAATTAGCTTGT	CTAATTAAATTA	+
M56	MIXL1_HUMAN.H11MO.0.D	-26	0.00475334	3.65532	0.25884	11	TTGCTCTGTGAGTCTCCAAACAGCTCCTTAATTAGCTTGT	GTTAATTAGAT	+
M56	DUX4_HUMAN.H11MO.0.A	-28	0.00502125	3.86134	0.259456	11	TTGCTCTGTGAGTCTCCAAACAGCTCCTTAATTAGCTTGT	TGATTAGGTTA	+
M56	JUNB_HUMAN.H11MO.0.A	-6	0.0053032	4.07816	0.259647	11	TTGCTCTGTGAGTCTCCAAACAGCTCCTTAATTAGCTTGT	TCTGAGTCACC	+
M56	ASCL2_HUMAN.H11MO.0.D	-19	0.00537148	4.13067	0.259647	9	TTGCTCTGTGAGTCTCCAAACAGCTCCTTAATTAGCTTGT	CCAGCTGCT	+
M56	JUN_HUMAN.H11MO.0.A	-6	0.00559987	4.3063	0.262227	11	TTGCTCTGTGAGTCTCCAAACAGCTCCTTAATTAGCTTGT	GATGAGTCATC	+
M56	MSX1_HUMAN.H11MO.0.D	-17	0.00653415	5.02476	0.280143	18	TTGCTCTGTGAGTCTCCAAACAGCTCCTTAATTAGCTTGT	TAATTGGTTTTTAATTGG	+
M56	LHX4_HUMAN.H11MO.0.D	-27	0.00694832	5.34326	0.280143	11	TTGCTCTGTGAGTCTCCAAACAGCTCCTTAATTAGCTTGT	CTAATTAACTT	-
M56	HXB3_HUMAN.H11MO.0.D	-27	0.0070379	5.41214	0.280143	13	TTGCTCTGTGAGTCTCCAAACAGCTCCTTAATTAGCTTGT	TTAATTAGTTTTTA	+
M56	FOSL1_HUMAN.H11MO.0.A	-5	0.00717449	5.51719	0.280143	12	TTGCTCTGTGAGTCTCCAAACAGCTCCTTAATTAGCTTGT	GGATGAGTCACC	+
M56	HXD3_HUMAN.H11MO.0.D	-26	0.00732978	5.6366	0.280143	11	TTGCTCTGTGAGTCTCCAAACAGCTCCTTAATTAGCTTGT	CCTAATTAACC	-
M56	BARX2_HUMAN.H11MO.0.D	-24	0.00766042	5.89086	0.280143	10	TTGCTCTGTGAGTCTCCAAACAGCTCCTTAATTAGCTTGT	TCATTAATTG	+
M56	NOBOX_HUMAN.H11MO.0.C	-27	0.00770291	5.92354	0.280143	9	TTGCTCTGTGAGTCTCCAAACAGCTCCTTAATTAGCTTGT	CTAATTGGT	+
M56	MYF6_HUMAN.H11MO.0.C	-20	0.00792002	6.09049	0.280143	7	TTGCTCTGTGAGTCTCCAAACAGCTCCTTAATTAGCTTGT	CAGCTGC	+
M56	LMX1B_HUMAN.H11MO.0.D	-16	0.00803893	6.18194	0.280143	18	TTGCTCTGTGAGTCTCCAAACAGCTCCTTAATTAGCTTGT	AAATAAATCAATTAATTA	-
M56	NKX62_HUMAN.H11MO.0.D	-25	0.00859429	6.60901	0.286223	11	TTGCTCTGTGAGTCTCCAAACAGCTCCTTAATTAGCTTGT	AATTAATTACC	+
M56	VAX2_HUMAN.H11MO.0.D	-25	0.00870073	6.69086	0.286223	15	TTGCTCTGTGAGTCTCCAAACAGCTCCTTAATTAGCTTGT	CACTAATTACCCTAAT	-
M56	FOSL2_HUMAN.H11MO.0.A	-5	0.00878641	6.75675	0.286223	12	TTGCTCTGTGAGTCTCCAAACAGCTCCTTAATTAGCTTGT	GGATGAGTCATC	+
M56	HXD4_HUMAN.H11MO.0.D	-27	0.00945777	7.27302	0.301537	8	TTGCTCTGTGAGTCTCCAAACAGCTCCTTAATTAGCTTGT	TTAATTGA	+
M56	MYOD1_HUMAN.H11MO.1.A	-18	0.0105967	8.14885	0.32091	11	TTGCTCTGTGAGTCTCCAAACAGCTCCTTAATTAGCTTGT	GACAGCTGCAG	-
M56	DLX2_HUMAN.H11MO.0.D	-27	0.0107079	8.23435	0.32091	8	TTGCTCTGTGAGTCTCCAAACAGCTCCTTAATTAGCTTGT	ATAATTAT	+
M56	FOSB_HUMAN.H11MO.0.A	-7	0.0115936	8.91549	0.325286	9	TTGCTCTGTGAGTCTCCAAACAGCTCCTTAATTAGCTTGT	ATGAGTCAT	+
M56	LHX2_HUMAN.H11MO.0.A	-25	0.0118455	9.10916	0.325286	12	TTGCTCTGTGAGTCTCCAAACAGCTCCTTAATTAGCTTGT	TTTTAATTAGTT	+
M56	DUXA_HUMAN.H11MO.0.D	-28	0.0123734	9.51517	0.325286	11	TTGCTCTGTGAGTCTCCAAACAGCTCCTTAATTAGCTTGT	TGATTAAATTA	+
M56	ZBT49_HUMAN.H11MO.0.D	-24	0.0123734	9.51517	0.325286	11	TTGCTCTGTGAGTCTCCAAACAGCTCCTTAATTAGCTTGT	GCGCTAATTGG	+
M56	ISX_HUMAN.H11MO.0.D	-27	0.0128016	9.84445	0.33074	13	TTGCTCTGTGAGTCTCCAAACAGCTCCTTAATTAGCTTGT	TTAATTAGCTTAAATT	+
M56	PROP1_HUMAN.H11MO.0.D	-28	0.0130244	10.0158	0.330793	11	TTGCTCTGTGAGTCTCCAAACAGCTCCTTAATTAGCTTGT	TAATTGAATTA	+
M56	HXA5_HUMAN.H11MO.0.D	-25	0.0147539	11.3458	0.353269	10	TTGCTCTGTGAGTCTCCAAACAGCTCCTTAATTAGCTTGT	CATTAATCAA	-
M56	PTF1A_HUMAN.H11MO.1.B	-19	0.015406	11.8472	0.353269	9	TTGCTCTGTGAGTCTCCAAACAGCTCCTTAATTAGCTTGT	CCAGCTGCT	-
M56	LMX1A_HUMAN.H11MO.0.D	-15	0.0154233	11.8605	0.353269	19	TTGCTCTGTGAGTCTCCAAACAGCTCCTTAATTAGCTTGT	TTAATTAAATAATTAATTA	-
M56	TFAP4_HUMAN.H11MO.0.A	-17	0.0155596	11.9653	0.353269	10	TTGCTCTGTGAGTCTCCAAACAGCTCCTTAATTAGCTTGT	AAACAGCTGG	-
M56	MSX2_HUMAN.H11MO.0.D	-28	0.0175442	13.4915	0.386612	7	TTGCTCTGTGAGTCTCCAAACAGCTCCTTAATTAGCTTGT	TAATTGT	+
M56	PDX1_HUMAN.H11MO.1.A	-26	0.0182147	14.0071	0.39557	9	TTGCTCTGTGAGTCTCCAAACAGCTCCTTAATTAGCTTGT	ATTAATTAT	+
M56	PAX4_HUMAN.H11MO.0.D	-24	0.0201479	15.4937	0.404396	12	TTGCTCTGTGAGTCTCCAAACAGCTCCTTAATTAGCTTGT	TAACTAATTCGC	+
M56	MEOX1_HUMAN.H11MO.0.D	-20	0.0202403	15.5648	0.404396	16	TTGCTCTGTGAGTCTCCAAACAGCTCCTTAATTAGCTTGT	ATTAACGCTAATTACC	-
M56	HXC6_HUMAN.H11MO.0.D	-23	0.0211746	16.2833	0.417495	15	TTGCTCTGTGAGTCTCCAAACAGCTCCTTAATTAGCTTGT	ATGATTTATTACTTT	+
M56	BHA15_HUMAN.H11MO.0.B	-19	0.0237271	18.2461	0.455827	11	TTGCTCTGTGAGTCTCCAAACAGCTCCTTAATTAGCTTGT	CCAGCTGCTGC	-
M56	BACH2_HUMAN.H11MO.0.A	-7	0.026148	20.1078	0.492869	11	TTGCTCTGTGAGTCTCCAAACAGCTCCTTAATTAGCTTGT	ATGACTCAGCA	-
M56	LHX9_HUMAN.H11MO.0.D	-17	0.0263131	20.2347	0.492869	18	TTGCTCTGTGAGTCTCCAAACAGCTCCTTAATTAGCTTGT	TAATTAATAGCTAATTAG	-
M57	ZN341_HUMAN.H11MO.0.C	-14	0.000241547	0.18575	0.279543	22	TGAAAAATTCTTAAGAGGCAAGGGCACGAGCACAGGATAG	GGGGGGGGGGGGAGGGAAGAGC	+
M57	RXRA_HUMAN.H11MO.0.A	-10	0.000508933	0.391369	0.279543	20	TGAAAAATTCTTAAGAGGCAAGGGCACGAGCACAGGATAG	GGGGGAGGCAGAGGTCAGAG	+
M57	ZN394_HUMAN.H11MO.0.C	-18	0.000550711	0.423497	0.279543	20	TGAAAAATTCTTAAGAGGCAAGGGCACGAGCACAGGATAG	AGAATGGAATAGAATGGAAT	+
M57	MAF_HUMAN.H11MO.0.A	-2	0.000731516	0.562535	0.279543	19	TGAAAAATTCTTAAGAGGCAAGGGCACGAGCACAGGATAG	GAATCTGCTGACTCAGCAA	+
M58	IRX2_HUMAN.H11MO.0.D	-4	2.8688e-05	0.022061	0.043969	19	TAGCACTTGCACTGCCGTCTAGGAAAATTGCATGCACTCT	ACATGGGTGGGCATGTTGG	+
M58	MNX1_HUMAN.H11MO.0.D	-11	0.000232053	0.178449	0.118553	19	TAGCACTTGCACTGCCGTCTAGGAAAATTGCATGCACTCT	TTAAGGGTTATTAAAATAG	-
M58	ZN394_HUMAN.H11MO.0.C	-8	0.000672115	0.516857	0.257532	20	TAGCACTTGCACTGCCGTCTAGGAAAATTGCATGCACTCT	AGAATGGAATAGAATGGAAT	+
M58	BRAC_HUMAN.H11MO.0.A	-5	0.000974664	0.749517	0.298766	20	TAGCACTTGCACTGCCGTCTAGGAAAATTGCATGCACTCT	ATTTCACACCTCCCTGCTAA	-
M58	MAF_HUMAN.H11MO.0.A	-2	0.00217553	1.67298	0.440869	19	TAGCACTTGCACTGCCGTCTAGGAAAATTGCATGCACTCT	GAATCTGCTGACTCAGCAA	+
M58	RXRA_HUMAN.H11MO.0.A	-9	0.00230119	1.76962	0.440869	20	TAGCACTTGCACTGCCGTCTAGGAAAATTGCATGCACTCT	CTCTGACCTCTGCCTCCCCC	-
M59	MNX1_HUMAN.H11MO.0.D	-18	2.10712e-05	0.0162038	0.0195642	19	CTGTACTCCCTCAATAAACATTTGGCATAAAACTGGACCC	CTATTTTAATAACCCTTAA	+
M59	IRX2_HUMAN.H11MO.0.D	-4	2.54629e-05	0.019581	0.0195642	19	CTGTACTCCCTCAATAAACATTTGGCATAAAACTGGACCC	CCAACATGCCCACCCATGT	-
M59	HXC10_HUMAN.H11MO.0.D	-10	0.000571892	0.439785	0.166038	19	CTGTACTCCCTCAATAAACATTTGGCATAAAACTGGACCC	GTAATAAAAAAATTAAAAA	-
M59	ZN394_HUMAN.H11MO.0.C	-4	0.000648299	0.498542	0.166038	20	CTGTACTCCCTCAATAAACATTTGGCATAAAACTGGACCC	ATTCCATTCTATTCCATTCT	-
M59	TLX1_HUMAN.H11MO.0.D	-19	0.00165991	1.27647	0.364393	17	CTGTACTCCCTCAATAAACATTTGGCATAAAACTGGACCC	CCTTGGCAACTTGCCAG	-
M61	MNX1_HUMAN.H11MO.0.D	-5	0.000214169	0.164696	0.140881	19	TCCACAACAATTATAAACGCGTCTGGAAAATTACCCTAGT	CTATTTTAATAACCCTTAA	+
M61	IRX2_HUMAN.H11MO.0.D	-13	0.000274855	0.211364	0.140881	19	TCCACAACAATTATAAACGCGTCTGGAAAATTACCCTAGT	CCAACATGCCCACCCATGT	-
M61	ZN394_HUMAN.H11MO.0.C	-4	0.000810296	0.623117	0.311496	20	TCCACAACAATTATAAACGCGTCTGGAAAATTACCCTAGT	ATTCCATTCTATTCCATTCT	-
M62	IRX2_HUMAN.H11MO.0.D	-1	0.000298844	0.229811	0.286628	19	AGTAGCACTACAAACTCTGAACTTTTTTGTCCAATACGTG	CCAACATGCCCACCCATGT	-
M62	RXRA_HUMAN.H11MO.0.A	-14	0.000377644	0.290408	0.286628	20	AGTAGCACTACAAACTCTGAACTTTTTTGTCCAATACGTG	CTCTGACCTCTGCCTCCCCC	-
M62	MNX1_HUMAN.H11MO.0.D	-18	0.000559091	0.429941	0.286628	19	AGTAGCACTACAAACTCTGAACTTTTTTGTCCAATACGTG	CTATTTTAATAACCCTTAA	+
M63	THAP1_HUMAN.H11MO.0.C	-17	6.80951e-05	0.0523651	0.10455	22	CAACAGTTGGGTACAAAGGTGGCCAACTTCAAGAAAGCAT	CGCCGCCATCTTGGCTGCGGGC	+
M66	NKX31_HUMAN.H11MO.0.C	-2	0.000270681	0.208154	0.337639	12	CACAACCACTTTACAAGTTTATATGTACCTCAAGTTACAA	AAAGCACTTAAC	-
M66	NKX23_HUMAN.H11MO.0.D	-3	0.000439062	0.337639	0.337639	11	CACAACCACTTTACAAGTTTATATGTACCTCAAGTTACAA	AACCACTTAAC	-
M67	MNX1_HUMAN.H11MO.0.D	-10	9.09735e-05	0.0699586	0.139798	19	TAGCATAAGCAGATTTTTTAAACAATTCGATATATTACTA	CTATTTTAATAACCCTTAA	+
M67	IRX2_HUMAN.H11MO.0.D	-19	0.000419511	0.322604	0.174772	19	TAGCATAAGCAGATTTTTTAAACAATTCGATATATTACTA	ACATGGGTGGGCATGTTGG	+
M67	HXC10_HUMAN.H11MO.0.D	-2	0.00146539	1.12689	0.404532	19	TAGCATAAGCAGATTTTTTAAACAATTCGATATATTACTA	GTAATAAAAAAATTAAAAA	-
M67	ZN394_HUMAN.H11MO.0.C	-14	0.00213351	1.64067	0.468362	20	TAGCATAAGCAGATTTTTTAAACAATTCGATATATTACTA	ATTCCATTCTATTCCATTCT	-
M71	MNX1_HUMAN.H11MO.0.D	-5	9.53684e-06	0.00733383	0.0146455	19	TAATCCGTATCTAATAGGCCTTTTTTTTCAAGCCACCTAA	CTATTTTAATAACCCTTAA	+
M71	HXC10_HUMAN.H11MO.0.D	-10	0.000199307	0.153267	0.153036	19	TAATCCGTATCTAATAGGCCTTTTTTTTCAAGCCACCTAA	TTTTTAATTTTTTTATTAC	+
M71	IRX2_HUMAN.H11MO.0.D	-19	0.000357453	0.274881	0.182978	19	TAATCCGTATCTAATAGGCCTTTTTTTTCAAGCCACCTAA	CCAACATGCCCACCCATGT	-
M71	Z324A_HUMAN.H11MO.0.C	-7	0.000947523	0.728645	0.28481	23	TAATCCGTATCTAATAGGCCTTTTTTTTCAAGCCACCTAA	TATCAAACCATCCTTTGCTGCCA	+
M71	ZN394_HUMAN.H11MO.0.C	-8	0.00111277	0.855721	0.28481	20	TAATCCGTATCTAATAGGCCTTTTTTTTCAAGCCACCTAA	ATTCCATTCTATTCCATTCT	-
M71	GATA1_HUMAN.H11MO.0.A	-4	0.00265082	2.03848	0.43497	19	TAATCCGTATCTAATAGGCCTTTTTTTTCAAGCCACCTAA	TCTTATCTGTCCCCGCCAG	-
M72	MNX1_HUMAN.H11MO.0.D	-9	0.000142996	0.109964	0.167673	19	CTGTAAAAAGTAAAGTCCTGCCGTGTATACAGATTAAGGC	CTATTTTAATAACCCTTAA	+
M72	IRX2_HUMAN.H11MO.0.D	-10	0.000496117	0.381514	0.252822	19	CTGTAAAAAGTAAAGTCCTGCCGTGTATACAGATTAAGGC	ACATGGGTGGGCATGTTGG	+
M72	ZN394_HUMAN.H11MO.0.C	-7	0.000659391	0.507072	0.252822	20	CTGTAAAAAGTAAAGTCCTGCCGTGTATACAGATTAAGGC	ATTCCATTCTATTCCATTCT	-
M73	MNX1_HUMAN.H11MO.0.D	0	0.000163798	0.125961	0.25022	19	ATCATCAGTTAGTTCATGTGAAATTTAAGCCTTTCTTGCA	TTAAGGGTTATTAAAATAG	-
M73	IRX2_HUMAN.H11MO.0.D	-17	0.000403122	0.310001	0.25022	19	ATCATCAGTTAGTTCATGTGAAATTTAAGCCTTTCTTGCA	CCAACATGCCCACCCATGT	-
M73	HXC10_HUMAN.H11MO.0.D	-12	0.0005979	0.459785	0.25022	19	ATCATCAGTTAGTTCATGTGAAATTTAAGCCTTTCTTGCA	GTAATAAAAAAATTAAAAA	-
M73	GATA1_HUMAN.H11MO.0.A	-30	0.0019864	1.52754	0.436067	10	ATCATCAGTTAGTTCATGTGAAATTTAAGCCTTTCTTGCA	CTGGCGGGGACAGATAAGA	+
M74	IRX2_HUMAN.H11MO.0.D	-2	0.000105105	0.0808259	0.0639048	19	TTACAGTCTGCATAGAAATGTTATTTCTCTCTATCGGAAT	CCAACATGCCCACCCATGT	-
M74	MNX1_HUMAN.H11MO.0.D	-13	0.00011461	0.0881349	0.0639048	19	TTACAGTCTGCATAGAAATGTTATTTCTCTCTATCGGAAT	TTAAGGGTTATTAAAATAG	-
M74	HXC10_HUMAN.H11MO.0.D	-8	0.00110145	0.847018	0.422593	19	TTACAGTCTGCATAGAAATGTTATTTCTCTCTATCGGAAT	GTAATAAAAAAATTAAAAA	-
M74	ZN394_HUMAN.H11MO.0.C	-4	0.00140858	1.0832	0.432343	20	TTACAGTCTGCATAGAAATGTTATTTCTCTCTATCGGAAT	AGAATGGAATAGAATGGAAT	+
M74	RXRA_HUMAN.H11MO.0.A	-15	0.00284604	2.1886	0.469855	20	TTACAGTCTGCATAGAAATGTTATTTCTCTCTATCGGAAT	CTCTGACCTCTGCCTCCCCC	-
M74	GATA1_HUMAN.H11MO.0.A	-18	0.00306159	2.35437	0.469855	19	TTACAGTCTGCATAGAAATGTTATTTCTCTCTATCGGAAT	TCTTATCTGTCCCCGCCAG	-
M75	MNX1_HUMAN.H11MO.0.D	-18	5.41591e-05	0.0416483	0.0832254	19	TAAACCTAGTCCTAATCAACAATATAGTTTCATTTAAGGT	CTATTTTAATAACCCTTAA	+
M75	IRX2_HUMAN.H11MO.0.D	-20	0.000384689	0.295826	0.265328	19	TAAACCTAGTCCTAATCAACAATATAGTTTCATTTAAGGT	CCAACATGCCCACCCATGT	-
M75	ZN394_HUMAN.H11MO.0.C	-16	0.000517988	0.398333	0.265328	20	TAAACCTAGTCCTAATCAACAATATAGTTTCATTTAAGGT	ATTCCATTCTATTCCATTCT	-
M75	HXC10_HUMAN.H11MO.0.D	-18	0.0011463	0.881501	0.352299	19	TAAACCTAGTCCTAATCAACAATATAGTTTCATTTAAGGT	GTAATAAAAAAATTAAAAA	-
M80	IRX2_HUMAN.H11MO.0.D	-3	0.000359637	0.27656	0.323982	19	GACGCCCCTCCAATGCCCGCGGTGTTTGGACCAGCACGCT	CCAACATGCCCACCCATGT	-
M80	ZN563_HUMAN.H11MO.0.C	-2	0.00126806	0.975135	0.477518	21	GACGCCCCTCCAATGCCCGCGGTGTTTGGACCAGCACGCT	GGGATCCTCACTGGCAGCTGC	+
M80	PAX8_HUMAN.H11MO.0.D	-24	0.00146808	1.12895	0.477518	14	GACGCCCCTCCAATGCCCGCGGTGTTTGGACCAGCACGCT	GTCACTGAAGCGGG	+
M80	MNX1_HUMAN.H11MO.0.D	-4	0.00155576	1.19638	0.477518	19	GACGCCCCTCCAATGCCCGCGGTGTTTGGACCAGCACGCT	CTATTTTAATAACCCTTAA	+
M80	RXRA_HUMAN.H11MO.0.A	-10	0.0019437	1.49471	0.497158	20	GACGCCCCTCCAATGCCCGCGGTGTTTGGACCAGCACGCT	CTCTGACCTCTGCCTCCCCC	-
M81	MNX1_HUMAN.H11MO.0.D	-3	0.000127657	0.0981685	0.179711	19	TTAGAAAGCAGTTTAGATATAACTTGTGTAGCCCTTGCGT	TTAAGGGTTATTAAAATAG	-
M81	ZN554_HUMAN.H11MO.0.C	-17	0.000393625	0.302697	0.179711	20	TTAGAAAGCAGTTTAGATATAACTTGTGTAGCCCTTGCGT	AGCACCCCACATGGCTCAGC	-
M81	BRAC_HUMAN.H11MO.0.A	0	0.000463482	0.356418	0.179711	20	TTAGAAAGCAGTTTAGATATAACTTGTGTAGCCCTTGCGT	TTAGCAGGGAGGTGTGAAAT	+
M81	LYL1_HUMAN.H11MO.0.A	-1	0.00111915	0.860628	0.318487	14	TTAGAAAGCAGTTTAGATATAACTTGTGTAGCCCTTGCGT	CAGGAAACAGCTGG	-
M81	NR1H3_HUMAN.H11MO.0.B	-19	0.00124761	0.959416	0.318487	19	TTAGAAAGCAGTTTAGATATAACTTGTGTAGCCCTTGCGT	TGACCTGCAGTGACCTCTG	-
M81	GATA5_HUMAN.H11MO.0.D	-12	0.00155185	1.19338	0.339558	17	TTAGAAAGCAGTTTAGATATAACTTGTGTAGCCCTTGCGT	TAAGAGATAACTTAGAT	+
M81	VENTX_HUMAN.H11MO.0.D	2	0.00184507	1.41886	0.353253	17	TTAGAAAGCAGTTTAGATATAACTTGTGTAGCCCTTGCGT	AATTAGAAACCAATTAGCG	-
M81	MAF_HUMAN.H11MO.0.A	-8	0.00215209	1.65496	0.366252	19	TTAGAAAGCAGTTTAGATATAACTTGTGTAGCCCTTGCGT	TTGCTGAGTCAGCAGATTC	-
M81	ZN563_HUMAN.H11MO.0.C	-14	0.00314953	2.42199	0.401255	21	TTAGAAAGCAGTTTAGATATAACTTGTGTAGCCCTTGCGT	GCAGCTGCCAGTGAGGATCCC	-
M81	HXC10_HUMAN.H11MO.0.D	1	0.0033852	2.60322	0.401255	18	TTAGAAAGCAGTTTAGATATAACTTGTGTAGCCCTTGCGT	GTAATAAAAAAATTAAAAA	-
M81	ZN394_HUMAN.H11MO.0.C	-4	0.00340567	2.61896	0.401255	20	TTAGAAAGCAGTTTAGATATAACTTGTGTAGCCCTTGCGT	AGAATGGAATAGAATGGAAT	+
M82	ZN250_HUMAN.H11MO.0.C	-12	0.000260926	0.200652	0.401305	20	GGTCCTAACAACTTCCATGGTGTTTGAAATGCCTCCTGTA	TACCATGCTGTTTTGATTAC	+
M83	MNX1_HUMAN.H11MO.0.D	-11	4.46223e-05	0.0343145	0.0678168	19	CTTATTCCTTATGGTTTTACTATCTTGACTTCAAGCCAGG	CTATTTTAATAACCCTTAA	+
M83	HXC10_HUMAN.H11MO.0.D	-1	0.000128179	0.09857	0.0731648	19	CTTATTCCTTATGGTTTTACTATCTTGACTTCAAGCCAGG	TTTTTAATTTTTTTATTAC	+
M83	ZN394_HUMAN.H11MO.0.C	-3	0.00014878	0.114412	0.0731648	20	CTTATTCCTTATGGTTTTACTATCTTGACTTCAAGCCAGG	ATTCCATTCTATTCCATTCT	-
M83	THA_HUMAN.H11MO.0.C	-19	0.000259277	0.199384	0.0731648	17	CTTATTCCTTATGGTTTTACTATCTTGACTTCAAGCCAGG	CTGACCTGAAGTGACCC	-
M83	NFIC_HUMAN.H11MO.0.A	-23	0.000308926	0.237564	0.0731648	17	CTTATTCCTTATGGTTTTACTATCTTGACTTCAAGCCAGG	CTTGGCTCCCTGCCAAG	+
M83	TLX1_HUMAN.H11MO.0.D	-22	0.000336988	0.259144	0.0731648	17	CTTATTCCTTATGGTTTTACTATCTTGACTTCAAGCCAGG	CCTTGGCAACTTGCCAG	-
M83	FOXG1_HUMAN.H11MO.0.D	-10	0.000400471	0.307962	0.0760793	17	CTTATTCCTTATGGTTTTACTATCTTGACTTCAAGCCAGG	ATTGTTTATATTTTTTT	+
M83	ZN563_HUMAN.H11MO.0.C	-18	0.000760554	0.584866	0.119338	21	CTTATTCCTTATGGTTTTACTATCTTGACTTCAAGCCAGG	GGGATCCTCACTGGCAGCTGC	+
M83	FOXD3_HUMAN.H11MO.0.D	-10	0.00102582	0.788859	0.128539	15	CTTATTCCTTATGGTTTTACTATCTTGACTTCAAGCCAGG	TTTGTTTACTTAGCA	+
M83	STAT1_HUMAN.H11MO.1.A	-7	0.0010433	0.802296	0.128539	19	CTTATTCCTTATGGTTTTACTATCTTGACTTCAAGCCAGG	CTTTCAGTTTCATTTTCTT	-
M83	BPTF_HUMAN.H11MO.0.D	-7	0.0010995	0.845512	0.128539	12	CTTATTCCTTATGGTTTTACTATCTTGACTTCAAGCCAGG	TTTGTTGTGTTC	+
M83	ANDR_HUMAN.H11MO.0.A	-2	0.00130403	1.0028	0.141562	18	CTTATTCCTTATGGTTTTACTATCTTGACTTCAAGCCAGG	TGTTCTTTTTTGTTTGCT	+
M83	AIRE_HUMAN.H11MO.0.C	0	0.00164151	1.26232	0.166318	18	CTTATTCCTTATGGTTTTACTATCTTGACTTCAAGCCAGG	ATTGGTTTTATTGGTTAA	+
M83	NR1H3_HUMAN.H11MO.0.B	-19	0.00313293	2.40922	0.297589	19	CTTATTCCTTATGGTTTTACTATCTTGACTTCAAGCCAGG	CAGAGGTCACTGCAGGTCA	+
M83	Z354A_HUMAN.H11MO.0.C	1	0.00348138	2.67718	0.311235	23	CTTATTCCTTATGGTTTTACTATCTTGACTTCAAGCCAGG	ATTTAGTCCATTTACATTTAATGT	+
M83	THB_HUMAN.H11MO.0.C	-20	0.00406026	3.12234	0.340439	17	CTTATTCCTTATGGTTTTACTATCTTGACTTCAAGCCAGG	TGACCTGACCTGACCTC	-
M83	NFAC1_HUMAN.H11MO.0.B	-12	0.00425605	3.27291	0.340439	15	CTTATTCCTTATGGTTTTACTATCTTGACTTCAAGCCAGG	TTTCTTTTTTTCCAT	-
M83	ZN214_HUMAN.H11MO.0.C	-5	0.00518849	3.98995	0.375498	22	CTTATTCCTTATGGTTTTACTATCTTGACTTCAAGCCAGG	TCCTTTTTGAGGCCTTTGATGA	+
M83	SRY_HUMAN.H11MO.0.B	-9	0.00717534	5.51784	0.438394	9	CTTATTCCTTATGGTTTTACTATCTTGACTTCAAGCCAGG	TTTTGTTTT	+
M83	IRF3_HUMAN.H11MO.0.B	-4	0.00721589	5.54902	0.438394	20	CTTATTCCTTATGGTTTTACTATCTTGACTTCAAGCCAGG	TCACTTTCCCTTTCCCTTTC	-
M83	RARG_HUMAN.H11MO.2.D	-19	0.00721589	5.54902	0.438394	20	CTTATTCCTTATGGTTTTACTATCTTGACTTCAAGCCAGG	GTGACCTCTGGGTGACCCCC	-
M83	OLIG2_HUMAN.H11MO.0.B	-6	0.00919902	7.07405	0.499309	18	CTTATTCCTTATGGTTTTACTATCTTGACTTCAAGCCAGG	CCAGCTGTTTCCCTTCTG	+
M83	PITX3_HUMAN.H11MO.0.D	7	0.00919902	7.07405	0.499309	11	CTTATTCCTTATGGTTTTACTATCTTGACTTCAAGCCAGG	TTAATCCCTTAATCCCCC	-
M84	IRX2_HUMAN.H11MO.0.D	-6	0.000162082	0.124641	0.190983	19	GTGTGATATACATGAAAGGCCTGCGCATTACCAGGGTTGT	CCAACATGCCCACCCATGT	-
M84	RXRA_HUMAN.H11MO.0.A	-18	0.000422489	0.324894	0.190983	20	GTGTGATATACATGAAAGGCCTGCGCATTACCAGGGTTGT	CTCTGACCTCTGCCTCCCCC	-
M84	ZN394_HUMAN.H11MO.0.C	-7	0.000495048	0.380692	0.190983	20	GTGTGATATACATGAAAGGCCTGCGCATTACCAGGGTTGT	AGAATGGAATAGAATGGAAT	+
M84	ZN563_HUMAN.H11MO.0.C	-17	0.000496804	0.382043	0.190983	21	GTGTGATATACATGAAAGGCCTGCGCATTACCAGGGTTGT	GGGATCCTCACTGGCAGCTGC	+
M84	MNX1_HUMAN.H11MO.0.D	4	0.00116184	0.893458	0.357311	15	GTGTGATATACATGAAAGGCCTGCGCATTACCAGGGTTGT	TTAAGGGTTATTAAAATAG	-
M85	IRX2_HUMAN.H11MO.0.D	-16	0.000441898	0.33982	0.252677	19	ACTTGCATTGAATACCTCAAAAATTTACCCCTTTTTGCAT	CCAACATGCCCACCCATGT	-
M85	MNX1_HUMAN.H11MO.0.D	-15	0.000441898	0.33982	0.252677	19	ACTTGCATTGAATACCTCAAAAATTTACCCCTTTTTGCAT	TTAAGGGTTATTAAAATAG	-
M85	HXC10_HUMAN.H11MO.0.D	-4	0.000659446	0.507114	0.252677	19	ACTTGCATTGAATACCTCAAAAATTTACCCCTTTTTGCAT	GTAATAAAAAAATTAAAAA	-
M85	SPIC_HUMAN.H11MO.0.D	-24	0.00157073	1.20789	0.353946	13	ACTTGCATTGAATACCTCAAAAATTTACCCCTTTTTGCAT	CCTCCCCTTCCTC	-
M85	BRAC_HUMAN.H11MO.0.A	-6	0.00167632	1.28909	0.353946	20	ACTTGCATTGAATACCTCAAAAATTTACCCCTTTTTGCAT	ATTTCACACCTCCCTGCTAA	-
M85	ZN394_HUMAN.H11MO.0.C	-6	0.00193532	1.48826	0.353946	20	ACTTGCATTGAATACCTCAAAAATTTACCCCTTTTTGCAT	ATTCCATTCTATTCCATTCT	-
M85	TLX1_HUMAN.H11MO.0.D	-14	0.0028711	2.20787	0.440043	17	ACTTGCATTGAATACCTCAAAAATTTACCCCTTTTTGCAT	CCTTGGCAACTTGCCAG	-
M85	RXRA_HUMAN.H11MO.0.A	-14	0.0033928	2.60906	0.470137	20	ACTTGCATTGAATACCTCAAAAATTTACCCCTTTTTGCAT	CTCTGACCTCTGCCTCCCCC	-
M85	AIRE_HUMAN.H11MO.0.C	-1	0.00368094	2.83065	0.470137	18	ACTTGCATTGAATACCTCAAAAATTTACCCCTTTTTGCAT	ATTGGTTTTATTGGTTAA	+
M86	MNX1_HUMAN.H11MO.0.D	-19	0.000145248	0.111695	0.132571	19	TAACTGACTCGAATTCTATTTAATGGCAATCTGACATTTC	TTAAGGGTTATTAAAATAG	-
M86	IRX2_HUMAN.H11MO.0.D	-18	0.000264042	0.203049	0.135161	19	TAACTGACTCGAATTCTATTTAATGGCAATCTGACATTTC	CCAACATGCCCACCCATGT	-
M86	ZN394_HUMAN.H11MO.0.C	-9	0.000986266	0.758438	0.305747	20	TAACTGACTCGAATTCTATTTAATGGCAATCTGACATTTC	AGAATGGAATAGAATGGAAT	+
M86	TLX1_HUMAN.H11MO.0.D	-22	0.00119458	0.918628	0.305747	17	TAACTGACTCGAATTCTATTTAATGGCAATCTGACATTTC	CTGGCAAGTTGCCAAGG	+
M86	HXC10_HUMAN.H11MO.0.D	-3	0.00163954	1.26081	0.359687	19	TAACTGACTCGAATTCTATTTAATGGCAATCTGACATTTC	GTAATAAAAAAATTAAAAA	-
M87	IRX2_HUMAN.H11MO.0.D	-20	8.5521e-05	0.0657656	0.113309	19	CACTACTTTGTCCTATGTTTACATATTTCCTGAACTTCGG	CCAACATGCCCACCCATGT	-
M87	MNX1_HUMAN.H11MO.0.D	-14	0.000147762	0.113629	0.113309	19	CACTACTTTGTCCTATGTTTACATATTTCCTGAACTTCGG	CTATTTTAATAACCCTTAA	+
M87	HXC10_HUMAN.H11MO.0.D	-10	0.000693075	0.532975	0.265737	19	CACTACTTTGTCCTATGTTTACATATTTCCTGAACTTCGG	TTTTTAATTTTTTTATTAC	+
M88	MNX1_HUMAN.H11MO.0.D	0	0.000121676	0.0935687	0.14086	19	TTTGGACTTACCTACTTGTAAAAGACCTAGCATCTGAGGT	TTAAGGGTTATTAAAATAG	-
M88	HXC10_HUMAN.H11MO.0.D	-7	0.00036714	0.282331	0.14086	19	TTTGGACTTACCTACTTGTAAAAGACCTAGCATCTGAGGT	TTTTTAATTTTTTTATTAC	+
M88	IRX2_HUMAN.H11MO.0.D	-19	0.00036714	0.282331	0.14086	19	TTTGGACTTACCTACTTGTAAAAGACCTAGCATCTGAGGT	ACATGGGTGGGCATGTTGG	+
M88	ZN394_HUMAN.H11MO.0.C	-6	0.00219598	1.68871	0.481445	20	TTTGGACTTACCTACTTGTAAAAGACCTAGCATCTGAGGT	ATTCCATTCTATTCCATTCT	-
M91	GATA1_HUMAN.H11MO.0.A	0	0.00021032	0.161736	0.184318	19	ATGACGAAGGAAGATCTGCATACGCAACTAGCCACATGCG	CTGGCGGGGACAGATAAGA	+
M91	RXRA_HUMAN.H11MO.0.A	0	0.000353518	0.271856	0.184318	20	ATGACGAAGGAAGATCTGCATACGCAACTAGCCACATGCG	GGGGGAGGCAGAGGTCAGAG	+
M91	MAF_HUMAN.H11MO.0.A	-11	0.000379709	0.291996	0.184318	19	ATGACGAAGGAAGATCTGCATACGCAACTAGCCACATGCG	GAATCTGCTGACTCAGCAA	+
M91	NR1D1_HUMAN.H11MO.0.B	-6	0.000486223	0.373906	0.184318	19	ATGACGAAGGAAGATCTGCATACGCAACTAGCCACATGCG	AGGGAAGTGGGTCAGAAGG	+
M91	GATA2_HUMAN.H11MO.0.A	0	0.000924352	0.710827	0.259724	19	ATGACGAAGGAAGATCTGCATACGCAACTAGCCACATGCG	CTGGGGGGTGGAGATAAGG	+
M91	BRAC_HUMAN.H11MO.0.A	-2	0.00132364	1.01788	0.259724	20	ATGACGAAGGAAGATCTGCATACGCAACTAGCCACATGCG	TTAGCAGGGAGGTGTGAAAT	+
M91	ZN394_HUMAN.H11MO.0.C	-14	0.00153588	1.18109	0.259724	20	ATGACGAAGGAAGATCTGCATACGCAACTAGCCACATGCG	ATTCCATTCTATTCCATTCT	-
M91	SPIC_HUMAN.H11MO.0.D	-6	0.00155383	1.19489	0.259724	13	ATGACGAAGGAAGATCTGCATACGCAACTAGCCACATGCG	GAGGAAGGGGAGG	+
M91	MNX1_HUMAN.H11MO.0.D	-4	0.00158997	1.22269	0.259724	19	ATGACGAAGGAAGATCTGCATACGCAACTAGCCACATGCG	TTAAGGGTTATTAAAATAG	-
M91	IRX2_HUMAN.H11MO.0.D	-14	0.00171553	1.31924	0.259724	19	ATGACGAAGGAAGATCTGCATACGCAACTAGCCACATGCG	CCAACATGCCCACCCATGT	-
M91	LYL1_HUMAN.H11MO.0.A	-3	0.00188413	1.4489	0.259724	14	ATGACGAAGGAAGATCTGCATACGCAACTAGCCACATGCG	CAGGAAACAGCTGG	-
M91	Z324A_HUMAN.H11MO.0.C	-3	0.00241955	1.86063	0.3011	23	ATGACGAAGGAAGATCTGCATACGCAACTAGCCACATGCG	TGGCAGCAAAGGATGGTTTGATA	-
M91	MCR_HUMAN.H11MO.0.D	-10	0.00263721	2.02802	0.3011	17	ATGACGAAGGAAGATCTGCATACGCAACTAGCCACATGCG	AAGAACAGGTTGTTGTA	+
M91	MAFA_HUMAN.H11MO.0.D	-12	0.00278001	2.13783	0.3011	21	ATGACGAAGGAAGATCTGCATACGCAACTAGCCACATGCG	GTGCTGACCCCGCAGCCTTCG	+
M91	FOXD3_HUMAN.H11MO.0.D	-14	0.00334228	2.57021	0.316749	15	ATGACGAAGGAAGATCTGCATACGCAACTAGCCACATGCG	TTTGTTTACTTAGCA	+
M91	HXC10_HUMAN.H11MO.0.D	-4	0.00445941	3.42929	0.374961	19	ATGACGAAGGAAGATCTGCATACGCAACTAGCCACATGCG	GTAATAAAAAAATTAAAAA	-
M91	OLIG2_HUMAN.H11MO.0.B	1	0.00469837	3.61304	0.374961	17	ATGACGAAGGAAGATCTGCATACGCAACTAGCCACATGCG	CAGAAGGGAAACAGCTGG	-
M91	TAL1_HUMAN.H11MO.0.A	0	0.00591145	4.54591	0.447771	19	ATGACGAAGGAAGATCTGCATACGCAACTAGCCACATGCG	CTGGGGGGGGCAGATAAGG	+
M91	SMAD3_HUMAN.H11MO.0.B	-3	0.00620203	4.76936	0.447771	12	ATGACGAAGGAAGATCTGCATACGCAACTAGCCACATGCG	CAGGTGACAGAG	-
M91	TBX21_HUMAN.H11MO.0.A	-20	0.00666058	5.12199	0.447771	13	ATGACGAAGGAAGATCTGCATACGCAACTAGCCACATGCG	TTCACACCTCCAC	-
M91	ZN667_HUMAN.H11MO.0.C	-12	0.00679189	5.22297	0.447771	19	ATGACGAAGGAAGATCTGCATACGCAACTAGCCACATGCG	GCTGAGCTTTTAAGGCCAC	-
M91	RARG_HUMAN.H11MO.0.B	-6	0.00723935	5.56706	0.457384	18	ATGACGAAGGAAGATCTGCATACGCAACTAGCCACATGCG	AGGTCAGAGTGACCTGGG	+
M91	ZN350_HUMAN.H11MO.0.C	0	0.00776992	5.97507	0.470513	18	ATGACGAAGGAAGATCTGCATACGCAACTAGCCACATGCG	TAGGTCATAAAAGGACTG	-
M91	ZN563_HUMAN.H11MO.0.C	-9	0.0080905	6.2216	0.470513	21	ATGACGAAGGAAGATCTGCATACGCAACTAGCCACATGCG	GCAGCTGCCAGTGAGGATCCC	-
M91	ETS2_HUMAN.H11MO.0.B	-4	0.0093505	7.19054	0.470513	13	ATGACGAAGGAAGATCTGCATACGCAACTAGCCACATGCG	GGAAGGAAGAGGA	+
M91	ZN713_HUMAN.H11MO.0.D	-2	0.0102153	7.85556	0.470513	19	ATGACGAAGGAAGATCTGCATACGCAACTAGCCACATGCG	ATAGAAAAAAGACATGAAA	+
M91	RARG_HUMAN.H11MO.2.D	2	0.0107165	8.24099	0.470513	18	ATGACGAAGGAAGATCTGCATACGCAACTAGCCACATGCG	GGGGGTCACCCAGAGGTCAC	+
M91	THA_HUMAN.H11MO.0.C	-1	0.0109363	8.41005	0.470513	17	ATGACGAAGGAAGATCTGCATACGCAACTAGCCACATGCG	GGGTCACTTCAGGTCAG	+
M91	CLOCK_HUMAN.H11MO.0.C	-6	0.0111707	8.59029	0.470513	14	ATGACGAAGGAAGATCTGCATACGCAACTAGCCACATGCG	CAGACACGTGAACA	+
M92	MNX1_HUMAN.H11MO.0.D	-15	4.60206e-05	0.0353898	0.0705803	19	CTTTCAAGATGTTTTACATGACTAATCCCATCAAGGCCCA	CTATTTTAATAACCCTTAA	+
M92	IRX2_HUMAN.H11MO.0.D	-12	0.000263715	0.202797	0.134817	19	CTTTCAAGATGTTTTACATGACTAATCCCATCAAGGCCCA	CCAACATGCCCACCCATGT	-
M92	ZN394_HUMAN.H11MO.0.C	-13	0.00105137	0.8085	0.322489	20	CTTTCAAGATGTTTTACATGACTAATCCCATCAAGGCCCA	ATTCCATTCTATTCCATTCT	-
M92	GATA1_HUMAN.H11MO.0.A	-28	0.00128616	0.989055	0.328756	12	CTTTCAAGATGTTTTACATGACTAATCCCATCAAGGCCCA	CTGGCGGGGACAGATAAGA	+
M92	HXC10_HUMAN.H11MO.0.D	-19	0.00216174	1.66238	0.473628	19	CTTTCAAGATGTTTTACATGACTAATCCCATCAAGGCCCA	TTTTTAATTTTTTTATTAC	+
M93	IRX2_HUMAN.H11MO.0.D	-13	3.24285e-05	0.0249375	0.0316079	19	ATCTAGGATGATTTTAACTTGTCGTGATATTGAATTTCGG	CCAACATGCCCACCCATGT	-
M93	MNX1_HUMAN.H11MO.0.D	-8	4.69633e-05	0.0361148	0.0316079	19	ATCTAGGATGATTTTAACTTGTCGTGATATTGAATTTCGG	CTATTTTAATAACCCTTAA	+
M93	ZN394_HUMAN.H11MO.0.C	-4	0.000926826	0.712729	0.284848	20	ATCTAGGATGATTTTAACTTGTCGTGATATTGAATTTCGG	AGAATGGAATAGAATGGAAT	+
M93	HXC10_HUMAN.H11MO.0.D	0	0.00113027	0.86918	0.289479	19	ATCTAGGATGATTTTAACTTGTCGTGATATTGAATTTCGG	GTAATAAAAAAATTAAAAA	-
M95	IRX2_HUMAN.H11MO.0.D	-4	0.000175817	0.135203	0.134171	19	TTTCCCAAGTTAAGGTTTCAGCGTGTCTGAGAAGGGAGGA	ACATGGGTGGGCATGTTGG	+
M95	MNX1_HUMAN.H11MO.0.D	-16	0.0011832	0.909881	0.473215	19	TTTCCCAAGTTAAGGTTTCAGCGTGTCTGAGAAGGGAGGA	TTAAGGGTTATTAAAATAG	-
M95	PAX8_HUMAN.H11MO.0.D	-17	0.00124019	0.953709	0.473215	14	TTTCCCAAGTTAAGGTTTCAGCGTGTCTGAGAAGGGAGGA	CCCGCTTCAGTGAC	-
M95	RXRA_HUMAN.H11MO.0.A	-20	0.00159852	1.22927	0.487954	20	TTTCCCAAGTTAAGGTTTCAGCGTGTCTGAGAAGGGAGGA	GGGGGAGGCAGAGGTCAGAG	+
M95	NR1D1_HUMAN.H11MO.0.B	-6	0.00224751	1.72833	0.49912	19	TTTCCCAAGTTAAGGTTTCAGCGTGTCTGAGAAGGGAGGA	AGGGAAGTGGGTCAGAAGG	+
M95	TLX1_HUMAN.H11MO.0.D	-6	0.0023661	1.81953	0.49912	17	TTTCCCAAGTTAAGGTTTCAGCGTGTCTGAGAAGGGAGGA	CTGGCAAGTTGCCAAGG	+
M95	SPIC_HUMAN.H11MO.0.D	-21	0.00301008	2.31475	0.49912	13	TTTCCCAAGTTAAGGTTTCAGCGTGTCTGAGAAGGGAGGA	GAGGAAGGGGAGG	+
M95	CLOCK_HUMAN.H11MO.0.C	-15	0.00386369	2.97118	0.49912	14	TTTCCCAAGTTAAGGTTTCAGCGTGTCTGAGAAGGGAGGA	TGTTCACGTGTCTG	-
M95	ZN394_HUMAN.H11MO.0.C	-18	0.00395195	3.03905	0.49912	20	TTTCCCAAGTTAAGGTTTCAGCGTGTCTGAGAAGGGAGGA	AGAATGGAATAGAATGGAAT	+
M95	BRAC_HUMAN.H11MO.0.A	-15	0.00425127	3.26923	0.49912	20	TTTCCCAAGTTAAGGTTTCAGCGTGTCTGAGAAGGGAGGA	TTAGCAGGGAGGTGTGAAAT	+
M97	MNX1_HUMAN.H11MO.0.D	-5	6.68784e-05	0.0514295	0.0850446	19	AACAACTGTTTACACTAGTTGTGAACCAAGATTTTACTCT	CTATTTTAATAACCCTTAA	+
M97	IRX2_HUMAN.H11MO.0.D	0	0.000172522	0.132669	0.0850446	19	AACAACTGTTTACACTAGTTGTGAACCAAGATTTTACTCT	CCAACATGCCCACCCATGT	-
M97	TLX1_HUMAN.H11MO.0.D	-14	0.00118964	0.914836	0.365382	17	AACAACTGTTTACACTAGTTGTGAACCAAGATTTTACTCT	CTGGCAAGTTGCCAAGG	+
M98	MNX1_HUMAN.H11MO.0.D	-10	0.000199356	0.153305	0.212694	19	AACTGAATCTGTTTTGGACAGCCCTCTAATTTAATGCAAC	CTATTTTAATAACCCTTAA	+
M98	IRX2_HUMAN.H11MO.0.D	-13	0.000277185	0.213155	0.212694	19	AACTGAATCTGTTTTGGACAGCCCTCTAATTTAATGCAAC	CCAACATGCCCACCCATGT	-
M98	ZN394_HUMAN.H11MO.0.C	-15	0.000875325	0.673125	0.299177	20	AACTGAATCTGTTTTGGACAGCCCTCTAATTTAATGCAAC	AGAATGGAATAGAATGGAAT	+
M98	HXC10_HUMAN.H11MO.0.D	0	0.00164071	1.26171	0.419659	19	AACTGAATCTGTTTTGGACAGCCCTCTAATTTAATGCAAC	TTTTTAATTTTTTTATTAC	+
M98	BRAC_HUMAN.H11MO.0.A	-10	0.00237874	1.82925	0.467554	20	AACTGAATCTGTTTTGGACAGCCCTCTAATTTAATGCAAC	ATTTCACACCTCCCTGCTAA	-
M98	NR1H3_HUMAN.H11MO.0.B	2	0.00335126	2.57712	0.467554	17	AACTGAATCTGTTTTGGACAGCCCTCTAATTTAATGCAAC	TGACCTGCAGTGACCTCTG	-
M98	GATA1_HUMAN.H11MO.0.A	-28	0.00335126	2.57712	0.467554	12	AACTGAATCTGTTTTGGACAGCCCTCTAATTTAATGCAAC	CTGGCGGGGACAGATAAGA	+
M99	MNX1_HUMAN.H11MO.0.D	-1	0.000140196	0.10781	0.215295	19	GGTCGTAGATAGGCCAATGAAATTGCGAAGTCCCCTATCA	TTAAGGGTTATTAAAATAG	-
M99	ZN394_HUMAN.H11MO.0.C	-13	0.00068844	0.529411	0.369146	20	GGTCGTAGATAGGCCAATGAAATTGCGAAGTCCCCTATCA	AGAATGGAATAGAATGGAAT	+
M99	IRX2_HUMAN.H11MO.0.D	-17	0.000978599	0.752543	0.369146	19	GGTCGTAGATAGGCCAATGAAATTGCGAAGTCCCCTATCA	CCAACATGCCCACCCATGT	-
M99	BRAC_HUMAN.H11MO.0.A	-11	0.00144228	1.10911	0.369146	20	GGTCGTAGATAGGCCAATGAAATTGCGAAGTCCCCTATCA	TTAGCAGGGAGGTGTGAAAT	+
M99	PAX8_HUMAN.H11MO.0.D	-7	0.00211992	1.63022	0.455583	14	GGTCGTAGATAGGCCAATGAAATTGCGAAGTCCCCTATCA	CCCGCTTCAGTGAC	-
M99	RXRA_HUMAN.H11MO.0.A	-12	0.00237332	1.82509	0.455583	20	GGTCGTAGATAGGCCAATGAAATTGCGAAGTCCCCTATCA	GGGGGAGGCAGAGGTCAGAG	+
M99	TLX1_HUMAN.H11MO.0.D	-14	0.0026753	2.05731	0.45649	17	GGTCGTAGATAGGCCAATGAAATTGCGAAGTCCCCTATCA	CTGGCAAGTTGCCAAGG	+
M99	GATA5_HUMAN.H11MO.0.D	-19	0.00311708	2.39704	0.478684	17	GGTCGTAGATAGGCCAATGAAATTGCGAAGTCCCCTATCA	TAAGAGATAACTTAGAT	+
M100	IRX2_HUMAN.H11MO.0.D	-7	3.49548e-05	0.0268802	0.0529971	19	GAGGTAGATCCCAGGACAAAGGCAGTCTTCACCGCCCCTG	CCAACATGCCCACCCATGT	-
M100	ZN335_HUMAN.H11MO.0.A	1	0.000204874	0.157548	0.155311	21	GAGGTAGATCCCAGGACAAAGGCAGTCTTCACCGCCCCTG	TCAGGCAGCGCCGAGGACAGCC	-
M100	RXRA_HUMAN.H11MO.0.A	-1	0.000413934	0.318316	0.176482	20	GAGGTAGATCCCAGGACAAAGGCAGTCTTCACCGCCCCTG	GGGGGAGGCAGAGGTCAGAG	+
M100	ZN394_HUMAN.H11MO.0.C	-9	0.00089964	0.691823	0.176482	20	GAGGTAGATCCCAGGACAAAGGCAGTCTTCACCGCCCCTG	AGAATGGAATAGAATGGAAT	+
M100	NR1D1_HUMAN.H11MO.0.B	-4	0.000902334	0.693895	0.176482	19	GAGGTAGATCCCAGGACAAAGGCAGTCTTCACCGCCCCTG	AGGGAAGTGGGTCAGAAGG	+
M100	THA_HUMAN.H11MO.0.C	-2	0.00091073	0.700351	0.176482	17	GAGGTAGATCCCAGGACAAAGGCAGTCTTCACCGCCCCTG	GGGTCACTTCAGGTCAG	+
M100	TLX1_HUMAN.H11MO.0.D	-4	0.00098989	0.761226	0.176482	17	GAGGTAGATCCCAGGACAAAGGCAGTCTTCACCGCCCCTG	CTGGCAAGTTGCCAAGG	+
M100	SPIC_HUMAN.H11MO.0.D	-26	0.0010476	0.805608	0.176482	13	GAGGTAGATCCCAGGACAAAGGCAGTCTTCACCGCCCCTG	CCTCCCCTTCCTC	-
M100	TBX21_HUMAN.H11MO.0.A	-27	0.00140636	1.08149	0.180192	13	GAGGTAGATCCCAGGACAAAGGCAGTCTTCACCGCCCCTG	TTCACACCTCCAC	-
M100	ZN554_HUMAN.H11MO.0.C	-9	0.00140956	1.08395	0.180192	20	GAGGTAGATCCCAGGACAAAGGCAGTCTTCACCGCCCCTG	GCTGAGCCATGTGGGGTGCT	+
M100	MNX1_HUMAN.H11MO.0.D	-19	0.00154501	1.18812	0.180192	19	GAGGTAGATCCCAGGACAAAGGCAGTCTTCACCGCCCCTG	CTATTTTAATAACCCTTAA	+
M100	FOXD3_HUMAN.H11MO.0.D	-8	0.00197337	1.51752	0.192379	15	GAGGTAGATCCCAGGACAAAGGCAGTCTTCACCGCCCCTG	TGCTAAGTAAACAAA	-
M100	LYL1_HUMAN.H11MO.0.A	-11	0.00278312	2.14022	0.248215	14	GAGGTAGATCCCAGGACAAAGGCAGTCTTCACCGCCCCTG	CAGGAAACAGCTGG	-
M100	ZN341_HUMAN.H11MO.0.C	0	0.00317674	2.44292	0.267581	22	GAGGTAGATCCCAGGACAAAGGCAGTCTTCACCGCCCCTG	GGGGGGGGGGGGAGGGAAGAGC	+
M100	SOX10_HUMAN.H11MO.1.A	-11	0.00393973	3.02966	0.298664	13	GAGGTAGATCCCAGGACAAAGGCAGTCTTCACCGCCCCTG	GAGAACAAAGGAA	-
M100	SOX2_HUMAN.H11MO.0.A	-11	0.00393973	3.02966	0.298664	13	GAGGTAGATCCCAGGACAAAGGCAGTCTTCACCGCCCCTG	GAGAACAAAGGGA	-
M100	ZN563_HUMAN.H11MO.0.C	1	0.00443256	3.40864	0.306802	20	GAGGTAGATCCCAGGACAAAGGCAGTCTTCACCGCCCCTG	GCAGCTGCCAGTGAGGATCCC	-
M100	SOX18_HUMAN.H11MO.0.D	-13	0.00494527	3.80291	0.325993	19	GAGGTAGATCCCAGGACAAAGGCAGTCTTCACCGCCCCTG	GGAAAAGAACAATGGGTTC	-
M100	ZFX_HUMAN.H11MO.1.A	1	0.00556871	4.28234	0.351794	16	GAGGTAGATCCCAGGACAAAGGCAGTCTTCACCGCCCCTG	GGGGGCGGAGGCCGGGG	+
M100	THAP1_HUMAN.H11MO.0.C	-2	0.00648313	4.98553	0.35909	22	GAGGTAGATCCCAGGACAAAGGCAGTCTTCACCGCCCCTG	GCCCGCAGCCAAGATGGCGGCG	-
M100	SP4_HUMAN.H11MO.0.A	-1	0.00659795	5.07382	0.35909	20	GAGGTAGATCCCAGGACAAAGGCAGTCTTCACCGCCCCTG	GGGAAGGGGGCGGGGCCGGG	+
M100	HAND1_HUMAN.H11MO.0.D	-1	0.00694081	5.33748	0.35909	17	GAGGTAGATCCCAGGACAAAGGCAGTCTTCACCGCCCCTG	TGACAAAAACCAGACCC	-
M100	NR1H3_HUMAN.H11MO.0.B	-9	0.00698459	5.37115	0.35909	19	GAGGTAGATCCCAGGACAAAGGCAGTCTTCACCGCCCCTG	CAGAGGTCACTGCAGGTCA	+
M100	BRAC_HUMAN.H11MO.0.A	-18	0.007051	5.42222	0.35909	20	GAGGTAGATCCCAGGACAAAGGCAGTCTTCACCGCCCCTG	ATTTCACACCTCCCTGCTAA	-
M100	CLOCK_HUMAN.H11MO.0.C	-12	0.00710525	5.46394	0.35909	14	GAGGTAGATCCCAGGACAAAGGCAGTCTTCACCGCCCCTG	CAGACACGTGAACA	+
M100	ZN589_HUMAN.H11MO.0.D	-1	0.00750193	5.76898	0.366908	16	GAGGTAGATCCCAGGACAAAGGCAGTCTTCACCGCCCCTG	CGGCAGTAACCGTGGG	-
M100	PATZ1_HUMAN.H11MO.0.C	-22	0.00782837	6.02002	0.370909	18	GAGGTAGATCCCAGGACAAAGGCAGTCTTCACCGCCCCTG	CCTCCCCCCCCGCCCCCTCCCC	-
M100	P73_HUMAN.H11MO.0.A	-13	0.00855711	6.58041	0.375639	19	GAGGTAGATCCCAGGACAAAGGCAGTCTTCACCGCCCCTG	AGACATGCCCAGACATGCC	+
M100	COT2_HUMAN.H11MO.1.A	-4	0.00862009	6.62885	0.375639	17	GAGGTAGATCCCAGGACAAAGGCAGTCTTCACCGCCCCTG	GGGGTCAAAGGTCAGGG	+
M100	ZN350_HUMAN.H11MO.0.C	-11	0.00898128	6.9066	0.375639	18	GAGGTAGATCCCAGGACAAAGGCAGTCTTCACCGCCCCTG	TAGGTCATAAAAGGACTG	-
M100	HXC10_HUMAN.H11MO.0.D	-9	0.0091501	7.03643	0.375639	19	GAGGTAGATCCCAGGACAAAGGCAGTCTTCACCGCCCCTG	GTAATAAAAAAATTAAAAA	-
M100	RARG_HUMAN.H11MO.2.D	1	0.009167	7.04942	0.375639	19	GAGGTAGATCCCAGGACAAAGGCAGTCTTCACCGCCCCTG	GGGGGTCACCCAGAGGTCAC	+
M100	PAX2_HUMAN.H11MO.0.D	-4	0.0103029	7.9229	0.411074	18	GAGGTAGATCCCAGGACAAAGGCAGTCTTCACCGCCCCTG	TGTCACGCATGACTGAAC	-
M100	ZN263_HUMAN.H11MO.0.A	-26	0.0111238	8.55417	0.432446	14	GAGGTAGATCCCAGGACAAAGGCAGTCTTCACCGCCCCTG	CTCCTCCTCTCCCTCCTCCC	-
M100	TCF7_HUMAN.H11MO.0.A	-8	0.0125633	9.66117	0.456111	16	GAGGTAGATCCCAGGACAAAGGCAGTCTTCACCGCCCCTG	AACCACATCAAAGGAA	+
M100	RARG_HUMAN.H11MO.0.B	-15	0.0126241	9.70794	0.456111	18	GAGGTAGATCCCAGGACAAAGGCAGTCTTCACCGCCCCTG	CCCAGGTCACTCTGACCT	-
M100	RFX5_HUMAN.H11MO.0.A	-7	0.012635	9.71629	0.456111	20	GAGGTAGATCCCAGGACAAAGGCAGTCTTCACCGCCCCTG	TCTGCCTAGCAACAGCTGAC	-
M100	OLIG2_HUMAN.H11MO.0.B	-5	0.0134989	10.3807	0.475966	18	GAGGTAGATCCCAGGACAAAGGCAGTCTTCACCGCCCCTG	CAGAAGGGAAACAGCTGG	-
M100	SOX2_HUMAN.H11MO.1.A	-7	0.014501	11.1513	0.499678	16	GAGGTAGATCCCAGGACAAAGGCAGTCTTCACCGCCCCTG	TTTGCATAACAAAGGA	-
M101	ZN563_HUMAN.H11MO.0.C	-4	3.97892e-05	0.0305979	0.0608635	21	ATCTTTTCCTGTAAGACAGACCCCCCTGCAAAGGCTGAGA	GCAGCTGCCAGTGAGGATCCC	-
M101	IRX2_HUMAN.H11MO.0.D	-15	0.000148686	0.11434	0.113719	19	ATCTTTTCCTGTAAGACAGACCCCCCTGCAAAGGCTGAGA	CCAACATGCCCACCCATGT	-
M101	ZN589_HUMAN.H11MO.0.D	-13	0.000429214	0.330066	0.218849	16	ATCTTTTCCTGTAAGACAGACCCCCCTGCAAAGGCTGAGA	CGGCAGTAACCGTGGG	-
M101	CLOCK_HUMAN.H11MO.0.C	-1	0.000659973	0.507519	0.252382	14	ATCTTTTCCTGTAAGACAGACCCCCCTGCAAAGGCTGAGA	TGTTCACGTGTCTG	-
M101	TLX1_HUMAN.H11MO.0.D	-6	0.000933541	0.717893	0.262433	17	ATCTTTTCCTGTAAGACAGACCCCCCTGCAAAGGCTGAGA	CCTTGGCAACTTGCCAG	-
M101	MNX1_HUMAN.H11MO.0.D	-20	0.00207219	1.59351	0.363267	19	ATCTTTTCCTGTAAGACAGACCCCCCTGCAAAGGCTGAGA	CTATTTTAATAACCCTTAA	+
M101	BRAC_HUMAN.H11MO.0.A	-12	0.00213736	1.64363	0.363267	20	ATCTTTTCCTGTAAGACAGACCCCCCTGCAAAGGCTGAGA	ATTTCACACCTCCCTGCTAA	-
M101	RXRA_HUMAN.H11MO.0.A	-7	0.00286094	2.20006	0.404147	20	ATCTTTTCCTGTAAGACAGACCCCCCTGCAAAGGCTGAGA	CTCTGACCTCTGCCTCCCCC	-
M101	RARG_HUMAN.H11MO.0.B	-23	0.0029063	2.23495	0.404147	17	ATCTTTTCCTGTAAGACAGACCCCCCTGCAAAGGCTGAGA	CCCAGGTCACTCTGACCT	-
M101	NR1D1_HUMAN.H11MO.0.B	-22	0.00349579	2.68827	0.411334	18	ATCTTTTCCTGTAAGACAGACCCCCCTGCAAAGGCTGAGA	CCTTCTGACCCACTTCCCT	-
M101	TFCP2_HUMAN.H11MO.0.D	-1	0.00444852	3.42091	0.449592	16	ATCTTTTCCTGTAAGACAGACCCCCCTGCAAAGGCTGAGA	TCTGGCCAGTTCAGGC	-
M101	RFX5_HUMAN.H11MO.0.A	0	0.00470269	3.61637	0.449592	20	ATCTTTTCCTGTAAGACAGACCCCCCTGCAAAGGCTGAGA	GTCAGCTGTTGCTAGGCAGA	+
M102	IRX2_HUMAN.H11MO.0.D	-6	0.000146095	0.112347	0.156987	19	GCTATAAATATATACGATGGCTTGTGCTAAGAATACTTTA	CCAACATGCCCACCCATGT	-
M102	MNX1_HUMAN.H11MO.0.D	-6	0.000204587	0.157327	0.156987	19	GCTATAAATATATACGATGGCTTGTGCTAAGAATACTTTA	CTATTTTAATAACCCTTAA	+
M102	HXC10_HUMAN.H11MO.0.D	0	0.0010039	0.771996	0.308131	19	GCTATAAATATATACGATGGCTTGTGCTAAGAATACTTTA	GTAATAAAAAAATTAAAAA	-
M102	ZN394_HUMAN.H11MO.0.C	-16	0.00160774	1.23635	0.411225	20	GCTATAAATATATACGATGGCTTGTGCTAAGAATACTTTA	ATTCCATTCTATTCCATTCT	-
M103	MNX1_HUMAN.H11MO.0.D	-16	3.63094e-05	0.0279219	0.0552709	19	ATACGTCTCCCAACACCTCAGTCTTTGGCCCTTAAGTTTG	CTATTTTAATAACCCTTAA	+
M103	IRX2_HUMAN.H11MO.0.D	-9	0.000196622	0.151203	0.149652	19	ATACGTCTCCCAACACCTCAGTCTTTGGCCCTTAAGTTTG	CCAACATGCCCACCCATGT	-
M103	CLOCK_HUMAN.H11MO.0.C	-9	0.000929823	0.715034	0.310585	14	ATACGTCTCCCAACACCTCAGTCTTTGGCCCTTAAGTTTG	CAGACACGTGAACA	+
M103	SPIC_HUMAN.H11MO.0.D	-24	0.000947395	0.728547	0.310585	13	ATACGTCTCCCAACACCTCAGTCTTTGGCCCTTAAGTTTG	CCTCCCCTTCCTC	-
M103	PATZ1_HUMAN.H11MO.0.C	-15	0.00112898	0.868188	0.310585	22	ATACGTCTCCCAACACCTCAGTCTTTGGCCCTTAAGTTTG	CCTCCCCCCCCGCCCCCTCCCC	-
M103	KLF6_HUMAN.H11MO.0.A	-15	0.00149712	1.15129	0.310585	19	ATACGTCTCCCAACACCTCAGTCTTTGGCCCTTAAGTTTG	CCCCCGGCCCCGCCCTTCC	-
M103	RXRA_HUMAN.H11MO.0.A	-22	0.00195289	1.50178	0.310585	18	ATACGTCTCCCAACACCTCAGTCTTTGGCCCTTAAGTTTG	CTCTGACCTCTGCCTCCCCC	-
M103	TBX21_HUMAN.H11MO.0.A	-9	0.00209047	1.60757	0.310585	13	ATACGTCTCCCAACACCTCAGTCTTTGGCCCTTAAGTTTG	TTCACACCTCCAC	-
M103	BRAC_HUMAN.H11MO.0.A	-22	0.00210655	1.61994	0.310585	18	ATACGTCTCCCAACACCTCAGTCTTTGGCCCTTAAGTTTG	ATTTCACACCTCCCTGCTAA	-
M103	ZN350_HUMAN.H11MO.1.D	-9	0.00219775	1.69007	0.310585	24	ATACGTCTCCCAACACCTCAGTCTTTGGCCCTTAAGTTTG	GGGCAACAAATCCCTGCGCCCCGT	-
M103	ZN589_HUMAN.H11MO.0.D	-15	0.00241701	1.85868	0.310585	16	ATACGTCTCCCAACACCTCAGTCTTTGGCCCTTAAGTTTG	CCCACGGTTACTGCCG	+
M103	SP4_HUMAN.H11MO.0.A	-17	0.00244841	1.88283	0.310585	20	ATACGTCTCCCAACACCTCAGTCTTTGGCCCTTAAGTTTG	CCCGGCCCCGCCCCCTTCCC	-
M103	NR1H3_HUMAN.H11MO.0.B	-15	0.00301642	2.31963	0.332135	19	ATACGTCTCCCAACACCTCAGTCTTTGGCCCTTAAGTTTG	TGACCTGCAGTGACCTCTG	-
M103	SRBP2_HUMAN.H11MO.0.B	-3	0.00305467	2.34904	0.332135	13	ATACGTCTCCCAACACCTCAGTCTTTGGCCCTTAAGTTTG	CCTCACCCCACCC	-
M103	PAX2_HUMAN.H11MO.0.D	-3	0.00370336	2.84788	0.352334	18	ATACGTCTCCCAACACCTCAGTCTTTGGCCCTTAAGTTTG	TGTCACGCATGACTGAAC	-
M103	Z324A_HUMAN.H11MO.0.C	-7	0.00558122	4.29196	0.455487	23	ATACGTCTCCCAACACCTCAGTCTTTGGCCCTTAAGTTTG	TATCAAACCATCCTTTGCTGCCA	+
M103	HXC10_HUMAN.H11MO.0.D	-9	0.00588903	4.52867	0.455487	19	ATACGTCTCCCAACACCTCAGTCTTTGGCCCTTAAGTTTG	GTAATAAAAAAATTAAAAA	-
M103	NR1D1_HUMAN.H11MO.0.B	-20	0.00588903	4.52867	0.455487	19	ATACGTCTCCCAACACCTCAGTCTTTGGCCCTTAAGTTTG	CCTTCTGACCCACTTCCCT	-
M103	TBX2_HUMAN.H11MO.0.D	-2	0.00604263	4.64678	0.455487	25	ATACGTCTCCCAACACCTCAGTCTTTGGCCCTTAAGTTTG	GTCGCTTCTCACACCTCTGATGGCA	-
M103	SP3_HUMAN.H11MO.0.B	-16	0.00628372	4.83218	0.455487	20	ATACGTCTCCCAACACCTCAGTCTTTGGCCCTTAAGTTTG	CCCCGGCCCCGCCCCCCCCC	-
M103	ZEP2_HUMAN.H11MO.0.D	-1	0.00688655	5.29575	0.463927	14	ATACGTCTCCCAACACCTCAGTCTTTGGCCCTTAAGTTTG	GGGGTTTCCCTACC	-
M103	COT2_HUMAN.H11MO.1.A	-22	0.00722689	5.55748	0.463927	17	ATACGTCTCCCAACACCTCAGTCTTTGGCCCTTAAGTTTG	CCCTGACCTTTGACCCC	-
M103	NR2C2_HUMAN.H11MO.0.B	-25	0.00731447	5.62483	0.463927	12	ATACGTCTCCCAACACCTCAGTCTTTGGCCCTTAAGTTTG	TGACCCGGAACC	-
M103	ZN554_HUMAN.H11MO.0.C	-14	0.00829728	6.38061	0.470759	20	ATACGTCTCCCAACACCTCAGTCTTTGGCCCTTAAGTTTG	AGCACCCCACATGGCTCAGC	-
M103	ZN282_HUMAN.H11MO.0.D	-3	0.00885076	6.80624	0.470759	14	ATACGTCTCCCAACACCTCAGTCTTTGGCCCTTAAGTTTG	TTTCCCATAACACG	-
M103	SP2_HUMAN.H11MO.0.A	-15	0.00902423	6.93963	0.470759	22	ATACGTCTCCCAACACCTCAGTCTTTGGCCCTTAAGTTTG	CCCCCGGCCCCGCCCCCCCCCC	-
M103	TLX1_HUMAN.H11MO.0.D	-15	0.00906229	6.9689	0.470759	17	ATACGTCTCCCAACACCTCAGTCTTTGGCCCTTAAGTTTG	CCTTGGCAACTTGCCAG	-
M103	ETS2_HUMAN.H11MO.0.B	-21	0.00975441	7.50114	0.470759	13	ATACGTCTCCCAACACCTCAGTCTTTGGCCCTTAAGTTTG	TCCTCTTCCTTCC	-
M103	BATF_HUMAN.H11MO.0.A	-3	0.0097835	7.52351	0.470759	18	ATACGTCTCCCAACACCTCAGTCTTTGGCCCTTAAGTTTG	ACTTTCGATATGACTCAT	+
M103	MAFA_HUMAN.H11MO.0.D	-10	0.00992562	7.6328	0.470759	21	ATACGTCTCCCAACACCTCAGTCTTTGGCCCTTAAGTTTG	CGAAGGCTGCGGGGTCAGCAC	-
M103	ZBT17_HUMAN.H11MO.0.A	-19	0.0104005	7.99801	0.470759	19	ATACGTCTCCCAACACCTCAGTCTTTGGCCCTTAAGTTTG	CTTCCCCTCCCCCACCCTC	-
M103	ZN816_HUMAN.H11MO.1.C	-20	0.0104328	8.02285	0.470759	14	ATACGTCTCCCAACACCTCAGTCTTTGGCCCTTAAGTTTG	TGCATGTCCCCCTT	-
M106	MNX1_HUMAN.H11MO.0.D	-6	0.000348654	0.268115	0.275516	19	GTCAGTCTCAGGTAAAGTCATGAAATATCTATTAGACTCC	TTAAGGGTTATTAAAATAG	-
M106	IRX2_HUMAN.H11MO.0.D	-4	0.000658413	0.50632	0.275516	19	GTCAGTCTCAGGTAAAGTCATGAAATATCTATTAGACTCC	CCAACATGCCCACCCATGT	-
M106	HXC10_HUMAN.H11MO.0.D	-8	0.000768934	0.591311	0.275516	19	GTCAGTCTCAGGTAAAGTCATGAAATATCTATTAGACTCC	GTAATAAAAAAATTAAAAA	-
M106	ZN394_HUMAN.H11MO.0.C	-20	0.00107717	0.828341	0.275516	20	GTCAGTCTCAGGTAAAGTCATGAAATATCTATTAGACTCC	ATTCCATTCTATTCCATTCT	-
M107	MNX1_HUMAN.H11MO.0.D	-2	0.000115516	0.0888321	0.16108	19	ACATAGCTTCTTGACTATCTGATCCAATAGAGTTGCTCTA	CTATTTTAATAACCCTTAA	+
M107	OLIG2_HUMAN.H11MO.0.B	-2	0.000231599	0.1781	0.16108	18	ACATAGCTTCTTGACTATCTGATCCAATAGAGTTGCTCTA	CCAGCTGTTTCCCTTCTG	+
M107	GATA1_HUMAN.H11MO.0.A	-8	0.000357134	0.274636	0.16108	19	ACATAGCTTCTTGACTATCTGATCCAATAGAGTTGCTCTA	TCTTATCTGTCCCCGCCAG	-
M107	RXRA_HUMAN.H11MO.0.A	-7	0.000447622	0.344221	0.16108	20	ACATAGCTTCTTGACTATCTGATCCAATAGAGTTGCTCTA	CTCTGACCTCTGCCTCCCCC	-
M107	ZN394_HUMAN.H11MO.0.C	-6	0.000526182	0.404634	0.16108	20	ACATAGCTTCTTGACTATCTGATCCAATAGAGTTGCTCTA	ATTCCATTCTATTCCATTCT	-
M107	GATA2_HUMAN.H11MO.0.A	-8	0.000882795	0.678869	0.225209	19	ACATAGCTTCTTGACTATCTGATCCAATAGAGTTGCTCTA	CCTTATCTCCACCCCCCAG	-
M107	TLX1_HUMAN.H11MO.0.D	-8	0.0015215	1.17003	0.332058	17	ACATAGCTTCTTGACTATCTGATCCAATAGAGTTGCTCTA	CCTTGGCAACTTGCCAG	-
M107	ZN350_HUMAN.H11MO.0.C	-3	0.00173551	1.33461	0.332058	18	ACATAGCTTCTTGACTATCTGATCCAATAGAGTTGCTCTA	CAGTCCTTTTATGACCTA	+
M107	TAL1_HUMAN.H11MO.1.A	-1	0.00251869	1.93687	0.415652	15	ACATAGCTTCTTGACTATCTGATCCAATAGAGTTGCTCTA	CACATCTGCTTCCTG	-
M107	IRX2_HUMAN.H11MO.0.D	-20	0.00282541	2.17274	0.415652	19	ACATAGCTTCTTGACTATCTGATCCAATAGAGTTGCTCTA	ACATGGGTGGGCATGTTGG	+
M107	CLOCK_HUMAN.H11MO.0.C	-25	0.00319618	2.45787	0.415652	14	ACATAGCTTCTTGACTATCTGATCCAATAGAGTTGCTCTA	CAGACACGTGAACA	+
M107	ZN563_HUMAN.H11MO.0.C	-4	0.00375024	2.88393	0.415652	21	ACATAGCTTCTTGACTATCTGATCCAATAGAGTTGCTCTA	GGGATCCTCACTGGCAGCTGC	+
M107	FOXD3_HUMAN.H11MO.0.D	-5	0.00416761	3.20489	0.425278	15	ACATAGCTTCTTGACTATCTGATCCAATAGAGTTGCTCTA	TTTGTTTACTTAGCA	+
M107	HXC10_HUMAN.H11MO.0.D	0	0.00508705	3.91194	0.486657	19	ACATAGCTTCTTGACTATCTGATCCAATAGAGTTGCTCTA	TTTTTAATTTTTTTATTAC	+
M108	IRX2_HUMAN.H11MO.0.D	-8	1.65859e-05	0.0127546	0.025354	19	TTTGTATCACATGCTATTGTATGTTATCCAATTGACGAAT	ACATGGGTGGGCATGTTGG	+
M108	ZN394_HUMAN.H11MO.0.C	-5	4.85549e-05	0.0373387	0.0371116	20	TTTGTATCACATGCTATTGTATGTTATCCAATTGACGAAT	ATTCCATTCTATTCCATTCT	-
M108	BRAC_HUMAN.H11MO.0.A	-5	0.000159581	0.122718	0.0813143	20	TTTGTATCACATGCTATTGTATGTTATCCAATTGACGAAT	TTAGCAGGGAGGTGTGAAAT	+
M108	MNX1_HUMAN.H11MO.0.D	-12	0.000319747	0.245885	0.0901439	19	TTTGTATCACATGCTATTGTATGTTATCCAATTGACGAAT	TTAAGGGTTATTAAAATAG	-
M108	HXC10_HUMAN.H11MO.0.D	-20	0.00038111	0.293073	0.0901439	19	TTTGTATCACATGCTATTGTATGTTATCCAATTGACGAAT	TTTTTAATTTTTTTATTAC	+
M108	NKX61_HUMAN.H11MO.0.B	-18	0.00274281	2.10922	0.428355	19	TTTGTATCACATGCTATTGTATGTTATCCAATTGACGAAT	GATTAATGGGAATTTAATG	+
M108	FOXD3_HUMAN.H11MO.0.D	-15	0.00274541	2.11122	0.428355	15	TTTGTATCACATGCTATTGTATGTTATCCAATTGACGAAT	TTTGTTTACTTAGCA	+
M108	GATA2_HUMAN.H11MO.0.A	7	0.00319882	2.45989	0.428355	12	TTTGTATCACATGCTATTGTATGTTATCCAATTGACGAAT	CCTTATCTCCACCCCCCAG	-
M108	BATF_HUMAN.H11MO.0.A	-22	0.00336263	2.58586	0.428355	18	TTTGTATCACATGCTATTGTATGTTATCCAATTGACGAAT	ACTTTCGATATGACTCAT	+
M108	GATA1_HUMAN.H11MO.0.A	7	0.00401687	3.08898	0.429325	12	TTTGTATCACATGCTATTGTATGTTATCCAATTGACGAAT	TCTTATCTGTCCCCGCCAG	-
M108	DMBX1_HUMAN.H11MO.0.D	-18	0.00401706	3.08912	0.429325	20	TTTGTATCACATGCTATTGTATGTTATCCAATTGACGAAT	TAATTATAATCTAATTAATT	+
M108	AIRE_HUMAN.H11MO.0.C	-15	0.00459546	3.53391	0.429325	18	TTTGTATCACATGCTATTGTATGTTATCCAATTGACGAAT	ATTGGTTTTATTGGTTAA	+
M108	ZN563_HUMAN.H11MO.0.C	1	0.00487611	3.74973	0.429325	20	TTTGTATCACATGCTATTGTATGTTATCCAATTGACGAAT	GGGATCCTCACTGGCAGCTGC	+
M108	RXRA_HUMAN.H11MO.0.A	8	0.00536335	4.12442	0.429325	12	TTTGTATCACATGCTATTGTATGTTATCCAATTGACGAAT	CTCTGACCTCTGCCTCCCCC	-
M108	SPIC_HUMAN.H11MO.0.D	-12	0.00557629	4.28817	0.429325	13	TTTGTATCACATGCTATTGTATGTTATCCAATTGACGAAT	GAGGAAGGGGAGG	+
M108	ZN214_HUMAN.H11MO.0.C	-7	0.00577455	4.44063	0.429325	22	TTTGTATCACATGCTATTGTATGTTATCCAATTGACGAAT	TCCTTTTTGAGGCCTTTGATGA	+
M108	PO3F3_HUMAN.H11MO.0.D	-18	0.00610023	4.69107	0.429325	17	TTTGTATCACATGCTATTGTATGTTATCCAATTGACGAAT	ATAAATTATGCAAATTT	+
M108	TLX1_HUMAN.H11MO.0.D	-21	0.00659711	5.07318	0.429325	17	TTTGTATCACATGCTATTGTATGTTATCCAATTGACGAAT	CCTTGGCAACTTGCCAG	-
M108	PAX2_HUMAN.H11MO.0.D	-23	0.00672579	5.17213	0.429325	17	TTTGTATCACATGCTATTGTATGTTATCCAATTGACGAAT	TGTCACGCATGACTGAAC	-
M108	PO2F1_HUMAN.H11MO.0.C	-21	0.00811184	6.23801	0.496005	16	TTTGTATCACATGCTATTGTATGTTATCCAATTGACGAAT	TTATTTGCATTCGATT	-
M109	FOXC1_HUMAN.H11MO.0.C	-13	0.00281831	2.16728	0.483513	15	CTGGCCCCTTGGCCTTAGGGAAACAGCAAGTCCAGGAAAA	CTTAAGTAAACAATG	-
M109	STA5A_HUMAN.H11MO.0.A	-29	0.00312709	2.40473	0.483513	10	CTGGCCCCTTGGCCTTAGGGAAACAGCAAGTCCAGGAAAA	TTCTAGGAAA	+
M109	FOXF2_HUMAN.H11MO.0.D	-14	0.00390165	3.00037	0.483513	11	CTGGCCCCTTGGCCTTAGGGAAACAGCAAGTCCAGGAAAA	AAAAGTAAACA	-
M109	IRF9_HUMAN.H11MO.0.C	-19	0.00392167	3.01577	0.483513	12	CTGGCCCCTTGGCCTTAGGGAAACAGCAAGTCCAGGAAAA	GAAAGCGAAACT	+
M109	NR1H2_HUMAN.H11MO.0.D	1	0.00415383	3.1943	0.483513	18	CTGGCCCCTTGGCCTTAGGGAAACAGCAAGTCCAGGAAAA	CGTTGACCTTTGACCTTTA	-
M109	NFAC2_HUMAN.H11MO.0.B	-33	0.00461487	3.54884	0.483513	7	CTGGCCCCTTGGCCTTAGGGAAACAGCAAGTCCAGGAAAA	TGGAAAATT	+
M109	ZN121_HUMAN.H11MO.0.C	-13	0.00482401	3.70966	0.483513	20	CTGGCCCCTTGGCCTTAGGGAAACAGCAAGTCCAGGAAAA	CTGGGCAACATAGCAAGACC	+
M109	ETV7_HUMAN.H11MO.0.D	-32	0.00546214	4.20038	0.483513	7	CTGGCCCCTTGGCCTTAGGGAAACAGCAAGTCCAGGAAAA	CAGGAAG	+
M109	FOXP2_HUMAN.H11MO.0.C	-17	0.00554226	4.26199	0.483513	9	CTGGCCCCTTGGCCTTAGGGAAACAGCAAGTCCAGGAAAA	TGTAAACAG	-
M109	FOXO3_HUMAN.H11MO.0.B	-17	0.00560221	4.3081	0.483513	10	CTGGCCCCTTGGCCTTAGGGAAACAGCAAGTCCAGGAAAA	TGTAAACAAG	-
M109	PLAL1_HUMAN.H11MO.0.D	-1	0.00560221	4.3081	0.483513	10	CTGGCCCCTTGGCCTTAGGGAAACAGCAAGTCCAGGAAAA	GGGCCCCCCG	-
M109	ZN341_HUMAN.H11MO.1.C	-19	0.0062538	4.80917	0.483513	9	CTGGCCCCTTGGCCTTAGGGAAACAGCAAGTCCAGGAAAA	GGAACAGCC	+
M109	INSM1_HUMAN.H11MO.0.C	-2	0.00660664	5.0805	0.483513	12	CTGGCCCCTTGGCCTTAGGGAAACAGCAAGTCCAGGAAAA	TGCCCCCTGACA	-
M109	ERR2_HUMAN.H11MO.0.A	-9	0.00664057	5.1066	0.483513	9	CTGGCCCCTTGGCCTTAGGGAAACAGCAAGTCCAGGAAAA	TGACCTTGA	-
M109	MAFF_HUMAN.H11MO.1.B	-19	0.00664057	5.1066	0.483513	9	CTGGCCCCTTGGCCTTAGGGAAACAGCAAGTCCAGGAAAA	GACTCAGCA	-
M109	ZN680_HUMAN.H11MO.0.C	-26	0.00690712	5.31157	0.483513	14	CTGGCCCCTTGGCCTTAGGGAAACAGCAAGTCCAGGAAAA	CATGTCCAAGAAGAATGAGG	+
M109	NFIA_HUMAN.H11MO.1.D	-7	0.00721043	5.54482	0.483513	7	CTGGCCCCTTGGCCTTAGGGAAACAGCAAGTCCAGGAAAA	CTTGGCA	+
M109	IRF2_HUMAN.H11MO.0.A	-13	0.00747278	5.74657	0.483513	20	CTGGCCCCTTGGCCTTAGGGAAACAGCAAGTCCAGGAAAA	GAAAGTGAAAGTGAAAGTAA	+
M109	ZN490_HUMAN.H11MO.0.C	-8	0.00817002	6.28274	0.483513	24	CTGGCCCCTTGGCCTTAGGGAAACAGCAAGTCCAGGAAAA	TGGGTCTCTTGAAGGCAGCATATC	+
M109	ETV6_HUMAN.H11MO.0.D	-31	0.00842055	6.4754	0.483513	9	CTGGCCCCTTGGCCTTAGGGAAACAGCAAGTCCAGGAAAA	ACAGGAAGT	+
M109	IRF1_HUMAN.H11MO.0.A	-13	0.00873677	6.71858	0.483513	20	CTGGCCCCTTGGCCTTAGGGAAACAGCAAGTCCAGGAAAA	GAAAATGAAAGTGAAAGTAA	+
M109	STF1_HUMAN.H11MO.0.B	-9	0.0087858	6.75628	0.483513	11	CTGGCCCCTTGGCCTTAGGGAAACAGCAAGTCCAGGAAAA	TGGCCTTGAGC	-
M109	NR4A3_HUMAN.H11MO.0.D	-8	0.00878664	6.75693	0.483513	10	CTGGCCCCTTGGCCTTAGGGAAACAGCAAGTCCAGGAAAA	CTGACCTTTG	-
M109	AP2A_HUMAN.H11MO.0.A	-8	0.00900456	6.92451	0.483513	15	CTGGCCCCTTGGCCTTAGGGAAACAGCAAGTCCAGGAAAA	ATGGCCTCAGGGCAT	-
M109	NR5A2_HUMAN.H11MO.0.B	-9	0.00925979	7.12078	0.483513	11	CTGGCCCCTTGGCCTTAGGGAAACAGCAAGTCCAGGAAAA	TGGCCTTGAAC	-
M109	AP2C_HUMAN.H11MO.0.A	-9	0.00991226	7.62253	0.483513	14	CTGGCCCCTTGGCCTTAGGGAAACAGCAAGTCCAGGAAAA	TGGCCTCAGGGCAT	-
M109	ZN320_HUMAN.H11MO.0.C	2	0.0101988	7.84288	0.483513	18	CTGGCCCCTTGGCCTTAGGGAAACAGCAAGTCCAGGAAAA	CACTGGCCCCCTGGTCCCAC	-
M109	NFAC4_HUMAN.H11MO.0.C	-33	0.0103638	7.96978	0.483513	7	CTGGCCCCTTGGCCTTAGGGAAACAGCAAGTCCAGGAAAA	AGGAAAATTT	+
M109	ETV2_HUMAN.H11MO.0.B	-18	0.010487	8.06453	0.483513	16	CTGGCCCCTTGGCCTTAGGGAAACAGCAAGTCCAGGAAAA	GGAAACAGGAAGTGGG	+
M109	CR3L1_HUMAN.H11MO.0.D	-3	0.0114033	8.76911	0.483513	11	CTGGCCCCTTGGCCTTAGGGAAACAGCAAGTCCAGGAAAA	GCCACGTGGCA	+
M109	ZIM3_HUMAN.H11MO.0.C	-15	0.0114218	8.78336	0.483513	19	CTGGCCCCTTGGCCTTAGGGAAACAGCAAGTCCAGGAAAA	GCAAGCAACAGAAACCCAA	-
M109	ELF3_HUMAN.H11MO.0.A	-19	0.0119054	9.15524	0.483513	14	CTGGCCCCTTGGCCTTAGGGAAACAGCAAGTCCAGGAAAA	GAACCAGGAAGTGG	+
M109	FOXO1_HUMAN.H11MO.0.A	-17	0.0120714	9.28292	0.483513	12	CTGGCCCCTTGGCCTTAGGGAAACAGCAAGTCCAGGAAAA	AGTAAACAGGAA	-
M109	PRDM1_HUMAN.H11MO.0.A	-19	0.0124589	9.58086	0.483513	14	CTGGCCCCTTGGCCTTAGGGAAACAGCAAGTCCAGGAAAA	GAAAGTGAAAGTGA	+
M109	ELK3_HUMAN.H11MO.0.D	-21	0.0126788	9.75002	0.483513	12	CTGGCCCCTTGGCCTTAGGGAAACAGCAAGTCCAGGAAAA	CCCAGGAAGTGC	+
M109	ELF5_HUMAN.H11MO.0.A	-18	0.012831	9.86706	0.483513	15	CTGGCCCCTTGGCCTTAGGGAAACAGCAAGTCCAGGAAAA	GGAAGGAGGAAGTGG	+
M109	RARA_HUMAN.H11MO.1.A	-6	0.0128756	9.90135	0.483513	10	CTGGCCCCTTGGCCTTAGGGAAACAGCAAGTCCAGGAAAA	CCCTGACCTT	-
M109	NFAC3_HUMAN.H11MO.0.B	-33	0.0133745	10.285	0.487428	7	CTGGCCCCTTGGCCTTAGGGAAACAGCAAGTCCAGGAAAA	TGGAAAACT	+
M109	COT2_HUMAN.H11MO.0.A	-5	0.0136289	10.4806	0.487428	13	CTGGCCCCTTGGCCTTAGGGAAACAGCAAGTCCAGGAAAA	CCTCTGACCTTTG	-
M109	NR4A2_HUMAN.H11MO.0.C	-8	0.0141544	10.8848	0.493615	9	CTGGCCCCTTGGCCTTAGGGAAACAGCAAGTCCAGGAAAA	GTGACCTTT	-
M109	ERR1_HUMAN.H11MO.0.A	-4	0.0146208	11.2434	0.493615	15	CTGGCCCCTTGGCCTTAGGGAAACAGCAAGTCCAGGAAAA	CTGTGTGACCTTGAG	-
M109	FOXO6_HUMAN.H11MO.0.D	-16	0.0149612	11.5052	0.493615	13	CTGGCCCCTTGGCCTTAGGGAAACAGCAAGTCCAGGAAAA	ACGTAAACAAGTT	-
M109	FOXK1_HUMAN.H11MO.0.A	-15	0.0151163	11.6244	0.493615	10	CTGGCCCCTTGGCCTTAGGGAAACAGCAAGTCCAGGAAAA	AAAGTAAACA	-
M109	STAT2_HUMAN.H11MO.0.A	-17	0.0155751	11.9772	0.495495	19	CTGGCCCCTTGGCCTTAGGGAAACAGCAAGTCCAGGAAAA	AGGAAAATGAAACTGAAAG	+
M109	EHF_HUMAN.H11MO.0.B	-19	0.0159398	12.2577	0.495495	15	CTGGCCCCTTGGCCTTAGGGAAACAGCAAGTCCAGGAAAA	GAACCAGGAAGTGGC	+
M109	STAT3_HUMAN.H11MO.0.A	-26	0.0161635	12.4297	0.495495	12	CTGGCCCCTTGGCCTTAGGGAAACAGCAAGTCCAGGAAAA	CATTTCCCGGAA	+
M109	SPI1_HUMAN.H11MO.0.A	-18	0.0165009	12.6892	0.495722	17	CTGGCCCCTTGGCCTTAGGGAAACAGCAAGTCCAGGAAAA	AAAAAGAGGAAGTGAAA	+
M110	SPIC_HUMAN.H11MO.0.D	-6	0.000198226	0.152435	0.173919	13	GCTCAGGAAAAAGGGTAAGAACTGCTGACAGATAAATCAA	GAGGAAGGGGAGG	+
M110	MAF_HUMAN.H11MO.0.A	-17	0.000228533	0.175742	0.173919	19	GCTCAGGAAAAAGGGTAAGAACTGCTGACAGATAAATCAA	GAATCTGCTGACTCAGCAA	+
M110	PO3F3_HUMAN.H11MO.0.D	-17	0.00103598	0.796672	0.417597	17	GCTCAGGAAAAAGGGTAAGAACTGCTGACAGATAAATCAA	AAATTTGCATAATTTAT	-
M110	NR1D1_HUMAN.H11MO.0.B	-4	0.00109746	0.843945	0.417597	19	GCTCAGGAAAAAGGGTAAGAACTGCTGACAGATAAATCAA	AGGGAAGTGGGTCAGAAGG	+
M110	ZN770_HUMAN.H11MO.0.C	5	0.00150068	1.15403	0.43925	17	GCTCAGGAAAAAGGGTAAGAACTGCTGACAGATAAATCAA	GGGAGGCTGAGGCGGGAGGATC	+
M110	ZN341_HUMAN.H11MO.0.C	-3	0.00173154	1.33156	0.43925	22	GCTCAGGAAAAAGGGTAAGAACTGCTGACAGATAAATCAA	GGGGGGGGGGGGAGGGAAGAGC	+
M110	BRAC_HUMAN.H11MO.0.A	1	0.00272314	2.0941	0.498172	19	GCTCAGGAAAAAGGGTAAGAACTGCTGACAGATAAATCAA	TTAGCAGGGAGGTGTGAAAT	+
M110	ZF64A_HUMAN.H11MO.0.D	3	0.00285258	2.19364	0.498172	13	GCTCAGGAAAAAGGGTAAGAACTGCTGACAGATAAATCAA	GGGGCCCGGGAACCTG	+
M110	NFAC1_HUMAN.H11MO.0.B	-3	0.00294573	2.26527	0.498172	15	GCTCAGGAAAAAGGGTAAGAACTGCTGACAGATAAATCAA	ATGGAAAAAAAGAAA	+
M111	MNX1_HUMAN.H11MO.0.D	-8	8.6499e-05	0.0665177	0.0724064	19	ATATTCAATGAACACTTGTGAGCCTTTCAAGATCATCCCT	TTAAGGGTTATTAAAATAG	-
M111	IRX2_HUMAN.H11MO.0.D	-19	0.000220249	0.169371	0.11267	19	ATATTCAATGAACACTTGTGAGCCTTTCAAGATCATCCCT	CCAACATGCCCACCCATGT	-
M111	HXC10_HUMAN.H11MO.0.D	-4	0.0009912	0.762233	0.375127	19	ATATTCAATGAACACTTGTGAGCCTTTCAAGATCATCCCT	GTAATAAAAAAATTAAAAA	-
M111	ZN394_HUMAN.H11MO.0.C	-19	0.00146661	1.12782	0.375127	20	ATATTCAATGAACACTTGTGAGCCTTTCAAGATCATCCCT	ATTCCATTCTATTCCATTCT	-
M113	IRX2_HUMAN.H11MO.0.D	-10	5.53753e-05	0.0425836	0.0848161	19	GCTACTAACACGACCTTGGCGATTTCTTAGCAGCGACCTG	CCAACATGCCCACCCATGT	-
M113	MNX1_HUMAN.H11MO.0.D	-16	0.000223433	0.17182	0.159043	19	GCTACTAACACGACCTTGGCGATTTCTTAGCAGCGACCTG	TTAAGGGTTATTAAAATAG	-
M113	TLX1_HUMAN.H11MO.0.D	-13	0.000545313	0.419345	0.18203	17	GCTACTAACACGACCTTGGCGATTTCTTAGCAGCGACCTG	CCTTGGCAACTTGCCAG	-
M113	VENTX_HUMAN.H11MO.0.D	-2	0.000594226	0.45696	0.18203	19	GCTACTAACACGACCTTGGCGATTTCTTAGCAGCGACCTG	AATTAGAAACCAATTAGCG	-
M113	GATA1_HUMAN.H11MO.0.A	8	0.00173611	1.33507	0.357866	11	GCTACTAACACGACCTTGGCGATTTCTTAGCAGCGACCTG	TCTTATCTGTCCCCGCCAG	-
M113	HXC10_HUMAN.H11MO.0.D	0	0.00186917	1.43739	0.357866	19	GCTACTAACACGACCTTGGCGATTTCTTAGCAGCGACCTG	GTAATAAAAAAATTAAAAA	-
M113	HME2_HUMAN.H11MO.0.D	-10	0.00230283	1.77087	0.391905	11	GCTACTAACACGACCTTGGCGATTTCTTAGCAGCGACCTG	GGTAATTAGGG	+
M114	MNX1_HUMAN.H11MO.0.D	-7	0.000141795	0.109041	0.217325	19	CCTTACACTTTGCTAGATTATTTTTGGTAGTAGATTTATC	CTATTTTAATAACCCTTAA	+
M114	ZN394_HUMAN.H11MO.0.C	-7	0.00130979	1.00723	0.412048	20	CCTTACACTTTGCTAGATTATTTTTGGTAGTAGATTTATC	ATTCCATTCTATTCCATTCT	-
M114	HXC10_HUMAN.H11MO.0.D	-14	0.00157672	1.2125	0.412048	19	CCTTACACTTTGCTAGATTATTTTTGGTAGTAGATTTATC	TTTTTAATTTTTTTATTAC	+
M114	CLOCK_HUMAN.H11MO.0.C	-1	0.00166502	1.2804	0.412048	14	CCTTACACTTTGCTAGATTATTTTTGGTAGTAGATTTATC	TGTTCACGTGTCTG	-
M114	IRX2_HUMAN.H11MO.0.D	-20	0.00170308	1.30967	0.412048	19	CCTTACACTTTGCTAGATTATTTTTGGTAGTAGATTTATC	ACATGGGTGGGCATGTTGG	+
M114	PAX2_HUMAN.H11MO.0.D	-22	0.00188191	1.44719	0.412048	18	CCTTACACTTTGCTAGATTATTTTTGGTAGTAGATTTATC	TGTCACGCATGACTGAAC	-
M114	PAX8_HUMAN.H11MO.0.D	-23	0.00240882	1.85238	0.441573	14	CCTTACACTTTGCTAGATTATTTTTGGTAGTAGATTTATC	GTCACTGAAGCGGG	+
M114	TLX1_HUMAN.H11MO.0.D	-20	0.00283672	2.18144	0.441573	17	CCTTACACTTTGCTAGATTATTTTTGGTAGTAGATTTATC	CCTTGGCAACTTGCCAG	-
M115	MNX1_HUMAN.H11MO.0.D	-11	0.000147717	0.113594	0.226548	19	TAAAAGTCACAACTTGGAGTAATTACTGTAGATTACTCTG	CTATTTTAATAACCCTTAA	+
M115	IRX2_HUMAN.H11MO.0.D	-8	0.000430587	0.331121	0.258025	19	TAAAAGTCACAACTTGGAGTAATTACTGTAGATTACTCTG	CCAACATGCCCACCCATGT	-
M115	HME2_HUMAN.H11MO.0.D	-16	0.00131363	1.01018	0.349584	11	TAAAAGTCACAACTTGGAGTAATTACTGTAGATTACTCTG	CCCTAATTACC	-
M115	HXC10_HUMAN.H11MO.0.D	-14	0.00136764	1.05171	0.349584	19	TAAAAGTCACAACTTGGAGTAATTACTGTAGATTACTCTG	GTAATAAAAAAATTAAAAA	-
M115	ZN554_HUMAN.H11MO.0.C	-21	0.0022804	1.75363	0.499625	19	TAAAAGTCACAACTTGGAGTAATTACTGTAGATTACTCTG	AGCACCCCACATGGCTCAGC	-
M116	ZBT17_HUMAN.H11MO.0.A	0	6.15129e-06	0.00473035	0.0092488	19	CTTCACCGCCCGCAACCTAATACTACCAAGGGACACACAC	CTTCCCCTCCCCCACCCTC	-
M116	TFDP1_HUMAN.H11MO.0.C	0	0.000323694	0.248921	0.16108	14	CTTCACCGCCCGCAACCTAATACTACCAAGGGACACACAC	TTTTCCCGCCCCCC	-
M116	E2F1_HUMAN.H11MO.0.A	0	0.000437004	0.336056	0.16108	14	CTTCACCGCCCGCAACCTAATACTACCAAGGGACACACAC	CTTTCCCGCCCCCC	-
M116	TBX21_HUMAN.H11MO.0.A	-1	0.000624074	0.479913	0.16108	13	CTTCACCGCCCGCAACCTAATACTACCAAGGGACACACAC	TTCACACCTCCAC	-
M116	PROX1_HUMAN.H11MO.0.D	-5	0.000676211	0.520007	0.16108	17	CTTCACCGCCCGCAACCTAATACTACCAAGGGACACACAC	CCCAACCCGCCTTACCC	-
M116	RXRA_HUMAN.H11MO.0.A	1	0.000724103	0.556835	0.16108	19	CTTCACCGCCCGCAACCTAATACTACCAAGGGACACACAC	CTCTGACCTCTGCCTCCCCC	-
M116	BRAC_HUMAN.H11MO.0.A	1	0.000911633	0.701046	0.16108	19	CTTCACCGCCCGCAACCTAATACTACCAAGGGACACACAC	ATTTCACACCTCCCTGCTAA	-
M116	VEZF1_HUMAN.H11MO.0.C	0	0.000912116	0.701417	0.16108	22	CTTCACCGCCCGCAACCTAATACTACCAAGGGACACACAC	CCCCTCCCCCTCCCCCCTCCCC	-
M116	TAF1_HUMAN.H11MO.0.A	-2	0.00129173	0.993338	0.16108	16	CTTCACCGCCCGCAACCTAATACTACCAAGGGACACACAC	CCGCCGCCGCCATCTT	-
M116	WT1_HUMAN.H11MO.0.C	3	0.00132931	1.02224	0.16108	17	CTTCACCGCCCGCAACCTAATACTACCAAGGGACACACAC	CCCCCCCTCCTCCCCCGCCC	-
M116	E2F4_HUMAN.H11MO.0.A	0	0.00137482	1.05724	0.16108	13	CTTCACCGCCCGCAACCTAATACTACCAAGGGACACACAC	ATTTCCCGCCCCC	-
M116	E2F3_HUMAN.H11MO.0.A	-1	0.00139145	1.07003	0.16108	11	CTTCACCGCCCGCAACCTAATACTACCAAGGGACACACAC	TTTCCCGCCCT	-
M116	ZN341_HUMAN.H11MO.0.C	3	0.00139273	1.07101	0.16108	19	CTTCACCGCCCGCAACCTAATACTACCAAGGGACACACAC	GCTCTTCCCTCCCCCCCCCCCC	-
M116	MAZ_HUMAN.H11MO.0.A	-1	0.00171459	1.31852	0.173954	22	CTTCACCGCCCGCAACCTAATACTACCAAGGGACACACAC	CCCCCCCCCCCCCCCCTCCCCC	-
M116	SP4_HUMAN.H11MO.0.A	2	0.0019225	1.4784	0.173954	18	CTTCACCGCCCGCAACCTAATACTACCAAGGGACACACAC	CCCGGCCCCGCCCCCTTCCC	-
M116	GATA1_HUMAN.H11MO.0.A	1	0.00192355	1.47921	0.173954	18	CTTCACCGCCCGCAACCTAATACTACCAAGGGACACACAC	TCTTATCTGTCCCCGCCAG	-
M116	PATZ1_HUMAN.H11MO.0.C	4	0.00196682	1.51248	0.173954	18	CTTCACCGCCCGCAACCTAATACTACCAAGGGACACACAC	CCTCCCCCCCCGCCCCCTCCCC	-
M116	EGR1_HUMAN.H11MO.0.A	-2	0.00233277	1.7939	0.194858	17	CTTCACCGCCCGCAACCTAATACTACCAAGGGACACACAC	CCCCCGCCCACGCCCTC	-
M116	SRBP2_HUMAN.H11MO.0.B	0	0.0026548	2.04154	0.208307	13	CTTCACCGCCCGCAACCTAATACTACCAAGGGACACACAC	CCTCACCCCACCC	-
M116	SPIC_HUMAN.H11MO.0.D	0	0.0029094	2.23733	0.208307	13	CTTCACCGCCCGCAACCTAATACTACCAAGGGACACACAC	CCTCCCCTTCCTC	-
M116	E2F7_HUMAN.H11MO.0.B	1	0.0029094	2.23733	0.208307	12	CTTCACCGCCCGCAACCTAATACTACCAAGGGACACACAC	CCTTTCCCGCCCC	-
M116	SP4_HUMAN.H11MO.1.A	0	0.00321512	2.47243	0.208854	16	CTTCACCGCCCGCAACCTAATACTACCAAGGGACACACAC	CGGCCCCGCCCCCTCC	-
M116	IRX2_HUMAN.H11MO.0.D	-1	0.00323744	2.48959	0.208854	19	CTTCACCGCCCGCAACCTAATACTACCAAGGGACACACAC	CCAACATGCCCACCCATGT	-
M116	EGR2_HUMAN.H11MO.0.A	-3	0.00333377	2.56367	0.208854	18	CTTCACCGCCCGCAACCTAATACTACCAAGGGACACACAC	CCCCTCCCACACCCCCCC	-
M116	SP3_HUMAN.H11MO.0.B	3	0.00392509	3.01839	0.227478	17	CTTCACCGCCCGCAACCTAATACTACCAAGGGACACACAC	CCCCGGCCCCGCCCCCCCCC	-
M116	ZN713_HUMAN.H11MO.0.D	0	0.00402546	3.09558	0.227478	19	CTTCACCGCCCGCAACCTAATACTACCAAGGGACACACAC	TTTCGTGTCATTTTTCTAT	-
M116	EGR2_HUMAN.H11MO.1.A	-2	0.00408492	3.1413	0.227478	16	CTTCACCGCCCGCAACCTAATACTACCAAGGGACACACAC	CCCCCGCCCACGCCCC	-
M116	ZN563_HUMAN.H11MO.0.C	2	0.00530944	4.08296	0.268799	19	CTTCACCGCCCGCAACCTAATACTACCAAGGGACACACAC	GGGATCCTCACTGGCAGCTGC	+
M116	TAL1_HUMAN.H11MO.0.A	1	0.00535623	4.11894	0.268799	18	CTTCACCGCCCGCAACCTAATACTACCAAGGGACACACAC	CCTTATCTGCCCCCCCCAG	-
M116	COT1_HUMAN.H11MO.0.C	1	0.00545471	4.19467	0.268799	16	CTTCACCGCCCGCAACCTAATACTACCAAGGGACACACAC	CCCTGACCTCTGACCCC	-
M116	ZN768_HUMAN.H11MO.0.C	1	0.00554205	4.26184	0.268799	19	CTTCACCGCCCGCAACCTAATACTACCAAGGGACACACAC	ACTTAACCTCTCTGAGCCTC	-
M116	THB_HUMAN.H11MO.0.C	-2	0.00633281	4.86993	0.278362	17	CTTCACCGCCCGCAACCTAATACTACCAAGGGACACACAC	TGACCTGACCTGACCTC	-
M116	E2F6_HUMAN.H11MO.0.A	1	0.00646098	4.96849	0.278362	12	CTTCACCGCCCGCAACCTAATACTACCAAGGGACACACAC	CCCTTCCCGCCCC	-
M116	NR1H3_HUMAN.H11MO.0.B	-2	0.00661182	5.08449	0.278362	19	CTTCACCGCCCGCAACCTAATACTACCAAGGGACACACAC	TGACCTGCAGTGACCTCTG	-
M116	GATA2_HUMAN.H11MO.0.A	1	0.00661182	5.08449	0.278362	18	CTTCACCGCCCGCAACCTAATACTACCAAGGGACACACAC	CCTTATCTCCACCCCCCAG	-
M116	ZN219_HUMAN.H11MO.0.D	-1	0.00667238	5.13106	0.278362	12	CTTCACCGCCCGCAACCTAATACTACCAAGGGACACACAC	TCCGCCCCCCTC	-
M116	VDR_HUMAN.H11MO.0.A	-2	0.00703517	5.41005	0.278362	16	CTTCACCGCCCGCAACCTAATACTACCAAGGGACACACAC	TGAACCCACTGACCCC	-
M116	ZSC22_HUMAN.H11MO.0.C	-2	0.00703517	5.41005	0.278362	16	CTTCACCGCCCGCAACCTAATACTACCAAGGGACACACAC	CCTCCTCCCTCAGACC	-
M116	ZN263_HUMAN.H11MO.0.A	-7	0.00726225	5.58467	0.279979	20	CTTCACCGCCCGCAACCTAATACTACCAAGGGACACACAC	CTCCTCCTCTCCCTCCTCCC	-
M116	ZN554_HUMAN.H11MO.0.C	-6	0.00776393	5.97046	0.291837	20	CTTCACCGCCCGCAACCTAATACTACCAAGGGACACACAC	AGCACCCCACATGGCTCAGC	-
M116	TBX3_HUMAN.H11MO.0.C	-1	0.0083117	6.39169	0.297549	11	CTTCACCGCCCGCAACCTAATACTACCAAGGGACACACAC	TTCCCACCTCC	-
M116	BRAC_HUMAN.H11MO.1.B	1	0.0083117	6.39169	0.297549	10	CTTCACCGCCCGCAACCTAATACTACCAAGGGACACACAC	ATTTCACACCT	-
M116	OLIG2_HUMAN.H11MO.0.B	-4	0.0106085	8.1579	0.369985	18	CTTCACCGCCCGCAACCTAATACTACCAAGGGACACACAC	CCAGCTGTTTCCCTTCTG	+
M116	ZN148_HUMAN.H11MO.0.D	-3	0.011287	8.67971	0.369985	15	CTTCACCGCCCGCAACCTAATACTACCAAGGGACACACAC	CCCCTCCCCCACCCC	-
M116	ZN281_HUMAN.H11MO.0.A	-2	0.011287	8.67971	0.369985	15	CTTCACCGCCCGCAACCTAATACTACCAAGGGACACACAC	TCCCCTCCCCCACCC	-
M116	VEZF1_HUMAN.H11MO.1.C	-2	0.0113194	8.70462	0.369985	12	CTTCACCGCCCGCAACCTAATACTACCAAGGGACACACAC	CCCCCTCCCCCT	-
M116	SOX2_HUMAN.H11MO.1.A	-13	0.0118662	9.12514	0.379607	16	CTTCACCGCCCGCAACCTAATACTACCAAGGGACACACAC	TCCTTTGTTATGCAAA	+
M116	E2F8_HUMAN.H11MO.0.D	-1	0.0123344	9.48516	0.386364	12	CTTCACCGCCCGCAACCTAATACTACCAAGGGACACACAC	TTTCCCGCCAAA	-
M116	COT2_HUMAN.H11MO.1.A	1	0.0130464	10.0326	0.392358	16	CTTCACCGCCCGCAACCTAATACTACCAAGGGACACACAC	CCCTGACCTTTGACCCC	-
M116	NR1D1_HUMAN.H11MO.0.B	3	0.0130477	10.0337	0.392358	16	CTTCACCGCCCGCAACCTAATACTACCAAGGGACACACAC	CCTTCTGACCCACTTCCCT	-
M116	PURA_HUMAN.H11MO.0.D	-3	0.013994	10.7614	0.39268	17	CTTCACCGCCCGCAACCTAATACTACCAAGGGACACACAC	CCCTGCCCCCCCCTTCC	-
M116	THA_HUMAN.H11MO.0.C	0	0.013994	10.7614	0.39268	17	CTTCACCGCCCGCAACCTAATACTACCAAGGGACACACAC	CTGACCTGAAGTGACCC	-
M116	ELF5_HUMAN.H11MO.0.A	-12	0.014161	10.8898	0.39268	15	CTTCACCGCCCGCAACCTAATACTACCAAGGGACACACAC	CCACTTCCTCCTTCC	-
M116	SP2_HUMAN.H11MO.0.A	4	0.0143868	11.0635	0.39268	18	CTTCACCGCCCGCAACCTAATACTACCAAGGGACACACAC	CCCCCGGCCCCGCCCCCCCCCC	-
M116	LEF1_HUMAN.H11MO.0.A	-13	0.0146894	11.2961	0.39268	14	CTTCACCGCCCGCAACCTAATACTACCAAGGGACACACAC	TCCTTTGATTTGCT	+
M116	NR1H4_HUMAN.H11MO.0.B	-5	0.0148866	11.4478	0.39268	19	CTTCACCGCCCGCAACCTAATACTACCAAGGGACACACAC	CCTCGGGGTCATTGACCCC	-
M116	NR1I2_HUMAN.H11MO.0.C	0	0.0148866	11.4478	0.39268	19	CTTCACCGCCCGCAACCTAATACTACCAAGGGACACACAC	CTGAACTTTTTTGACCTCA	-
M116	AP2A_HUMAN.H11MO.0.A	-1	0.0152591	11.7343	0.395567	15	CTTCACCGCCCGCAACCTAATACTACCAAGGGACACACAC	ATGGCCTCAGGGCAT	-
M116	KLF6_HUMAN.H11MO.0.A	-2	0.0158929	12.2216	0.398417	19	CTTCACCGCCCGCAACCTAATACTACCAAGGGACACACAC	CCCCCGGCCCCGCCCTTCC	-
M116	BHE23_HUMAN.H11MO.0.D	-12	0.015899	12.2263	0.398417	12	CTTCACCGCCCGCAACCTAATACTACCAAGGGACACACAC	CCACCATATGCT	-
M116	ZFP82_HUMAN.H11MO.0.C	-2	0.016779	12.9031	0.411206	24	CTTCACCGCCCGCAACCTAATACTACCAAGGGACACACAC	TTCCATTTCACTAATTCTCTCTTC	+
M116	GSC2_HUMAN.H11MO.0.D	1	0.0170428	13.1059	0.411206	10	CTTCACCGCCCGCAACCTAATACTACCAAGGGACACACAC	CCTAATCCGCT	-
M116	ZFX_HUMAN.H11MO.1.A	-3	0.0172298	13.2497	0.411206	17	CTTCACCGCCCGCAACCTAATACTACCAAGGGACACACAC	CCCCGGCCTCCGCCCCC	-
M116	ZIC1_HUMAN.H11MO.0.B	0	0.0185862	14.2928	0.436646	9	CTTCACCGCCCGCAACCTAATACTACCAAGGGACACACAC	GACCACCCC	-
M116	ZN770_HUMAN.H11MO.0.C	-5	0.0205265	15.7849	0.47481	22	CTTCACCGCCCGCAACCTAATACTACCAAGGGACACACAC	GATCCTCCCGCCTCAGCCTCCC	-
M117	MNX1_HUMAN.H11MO.0.D	-21	3.54444e-05	0.0272567	0.0543599	19	CAGGTTCAAATACTACCTGGGAACTTTGCTGAACATAACG	CTATTTTAATAACCCTTAA	+
M117	RXRA_HUMAN.H11MO.0.A	-16	0.000411796	0.316671	0.210519	20	CAGGTTCAAATACTACCTGGGAACTTTGCTGAACATAACG	CTCTGACCTCTGCCTCCCCC	-
M117	IRX2_HUMAN.H11MO.0.D	-3	0.00106244	0.817016	0.378467	19	CAGGTTCAAATACTACCTGGGAACTTTGCTGAACATAACG	CCAACATGCCCACCCATGT	-
M118	MNX1_HUMAN.H11MO.0.D	-6	8.07194e-06	0.00620732	0.0124121	19	AAACACAGAAGTACTTAATTTTCGTCTATCGCCATGTCAT	CTATTTTAATAACCCTTAA	+
M118	HXC10_HUMAN.H11MO.0.D	-11	0.000297138	0.228499	0.152302	19	AAACACAGAAGTACTTAATTTTCGTCTATCGCCATGTCAT	TTTTTAATTTTTTTATTAC	+
M118	ZN394_HUMAN.H11MO.0.C	-9	0.000592682	0.455772	0.22784	20	AAACACAGAAGTACTTAATTTTCGTCTATCGCCATGTCAT	ATTCCATTCTATTCCATTCT	-
M118	IRX2_HUMAN.H11MO.0.D	-2	0.00152252	1.17081	0.420071	19	AAACACAGAAGTACTTAATTTTCGTCTATCGCCATGTCAT	ACATGGGTGGGCATGTTGG	+
M119	MNX1_HUMAN.H11MO.0.D	-10	0.000355103	0.273074	0.34762	19	TTGCATTTTTCAAATGAAACTGATTACTTCTCTGAATCTG	TTAAGGGTTATTAAAATAG	-
M119	IRX2_HUMAN.H11MO.0.D	-14	0.000783418	0.602448	0.401632	19	TTGCATTTTTCAAATGAAACTGATTACTTCTCTGAATCTG	CCAACATGCCCACCCATGT	-
M120	GATA1_HUMAN.H11MO.0.A	-3	0.000116698	0.0897406	0.178741	19	AGCCTTTATCTGGCATTCCCTACTAAAGGTTGGCCAACAG	TCTTATCTGTCCCCGCCAG	-
M120	IRX2_HUMAN.H11MO.0.D	-4	0.000233761	0.179762	0.179021	19	AGCCTTTATCTGGCATTCCCTACTAAAGGTTGGCCAACAG	CCAACATGCCCACCCATGT	-
M120	GATA2_HUMAN.H11MO.0.A	-3	0.000582384	0.447854	0.193382	19	AGCCTTTATCTGGCATTCCCTACTAAAGGTTGGCCAACAG	CCTTATCTCCACCCCCCAG	-
M120	ZN214_HUMAN.H11MO.0.C	-8	0.000583246	0.448516	0.193382	22	AGCCTTTATCTGGCATTCCCTACTAAAGGTTGGCCAACAG	TCATCAAAGGCCTCAAAAAGGA	-
M120	MNX1_HUMAN.H11MO.0.D	-3	0.000631283	0.485456	0.193382	19	AGCCTTTATCTGGCATTCCCTACTAAAGGTTGGCCAACAG	CTATTTTAATAACCCTTAA	+
M120	ZN394_HUMAN.H11MO.0.C	-9	0.00118013	0.907522	0.27828	20	AGCCTTTATCTGGCATTCCCTACTAAAGGTTGGCCAACAG	ATTCCATTCTATTCCATTCT	-
M120	BRAC_HUMAN.H11MO.0.A	-5	0.0012718	0.978011	0.27828	20	AGCCTTTATCTGGCATTCCCTACTAAAGGTTGGCCAACAG	ATTTCACACCTCCCTGCTAA	-
M120	NR1D1_HUMAN.H11MO.0.B	-3	0.00149438	1.14918	0.28611	19	AGCCTTTATCTGGCATTCCCTACTAAAGGTTGGCCAACAG	CCTTCTGACCCACTTCCCT	-
M120	TAL1_HUMAN.H11MO.0.A	-3	0.00173938	1.33758	0.296015	19	AGCCTTTATCTGGCATTCCCTACTAAAGGTTGGCCAACAG	CCTTATCTGCCCCCCCCAG	-
M120	SPIC_HUMAN.H11MO.0.D	-13	0.00255887	1.96777	0.380054	13	AGCCTTTATCTGGCATTCCCTACTAAAGGTTGGCCAACAG	CCTCCCCTTCCTC	-
M120	RXRA_HUMAN.H11MO.0.A	-2	0.00283149	2.17742	0.380054	20	AGCCTTTATCTGGCATTCCCTACTAAAGGTTGGCCAACAG	CTCTGACCTCTGCCTCCCCC	-
M120	ZN350_HUMAN.H11MO.0.C	1	0.00297759	2.28977	0.380054	17	AGCCTTTATCTGGCATTCCCTACTAAAGGTTGGCCAACAG	CAGTCCTTTTATGACCTA	+
M121	MNX1_HUMAN.H11MO.0.D	-9	4.15709e-05	0.0319681	0.0638396	19	ACAGAGCAGAAGGGGATACTTTCAATAAAGACACAATTAA	TTAAGGGTTATTAAAATAG	-
M121	IRX2_HUMAN.H11MO.0.D	-18	0.000459509	0.353363	0.254819	19	ACAGAGCAGAAGGGGATACTTTCAATAAAGACACAATTAA	CCAACATGCCCACCCATGT	-
M121	HXC10_HUMAN.H11MO.0.D	-9	0.00146786	1.12878	0.404104	19	ACAGAGCAGAAGGGGATACTTTCAATAAAGACACAATTAA	TTTTTAATTTTTTTATTAC	+
M121	ZN394_HUMAN.H11MO.0.C	-18	0.00157886	1.21414	0.404104	20	ACAGAGCAGAAGGGGATACTTTCAATAAAGACACAATTAA	ATTCCATTCTATTCCATTCT	-
M122	RXRA_HUMAN.H11MO.0.A	-15	3.86322e-05	0.0297082	0.0591713	20	TGGTTGGTTCCAGCACCTGAAACTTTGAGACTCTAATGCA	CTCTGACCTCTGCCTCCCCC	-
M122	COT2_HUMAN.H11MO.1.A	-15	0.000257733	0.198196	0.197379	17	TGGTTGGTTCCAGCACCTGAAACTTTGAGACTCTAATGCA	CCCTGACCTTTGACCCC	-
M122	HXC10_HUMAN.H11MO.0.D	-21	0.000851673	0.654937	0.252953	19	TGGTTGGTTCCAGCACCTGAAACTTTGAGACTCTAATGCA	TTTTTAATTTTTTTATTAC	+
M122	ZN563_HUMAN.H11MO.0.C	-5	0.000893923	0.687427	0.252953	21	TGGTTGGTTCCAGCACCTGAAACTTTGAGACTCTAATGCA	GGGATCCTCACTGGCAGCTGC	+
M122	Z324A_HUMAN.H11MO.0.C	-7	0.000943301	0.725399	0.252953	23	TGGTTGGTTCCAGCACCTGAAACTTTGAGACTCTAATGCA	TGGCAGCAAAGGATGGTTTGATA	-
M122	ZN214_HUMAN.H11MO.0.C	-17	0.000990897	0.762	0.252953	22	TGGTTGGTTCCAGCACCTGAAACTTTGAGACTCTAATGCA	TCCTTTTTGAGGCCTTTGATGA	+
M122	COT1_HUMAN.H11MO.0.C	-15	0.00152092	1.16959	0.332791	17	TGGTTGGTTCCAGCACCTGAAACTTTGAGACTCTAATGCA	CCCTGACCTCTGACCCC	-
M122	NR1D1_HUMAN.H11MO.0.B	-12	0.00296011	2.27632	0.459612	19	TGGTTGGTTCCAGCACCTGAAACTTTGAGACTCTAATGCA	CCTTCTGACCCACTTCCCT	-
M122	RARG_HUMAN.H11MO.0.B	-21	0.0029959	2.30384	0.459612	18	TGGTTGGTTCCAGCACCTGAAACTTTGAGACTCTAATGCA	CCCAGGTCACTCTGACCT	-
M122	IRX2_HUMAN.H11MO.0.D	-9	0.00318942	2.45266	0.459612	19	TGGTTGGTTCCAGCACCTGAAACTTTGAGACTCTAATGCA	CCAACATGCCCACCCATGT	-
M122	ZN394_HUMAN.H11MO.0.C	-6	0.00330083	2.53834	0.459612	20	TGGTTGGTTCCAGCACCTGAAACTTTGAGACTCTAATGCA	ATTCCATTCTATTCCATTCT	-
M122	LEF1_HUMAN.H11MO.0.A	-20	0.00364857	2.80575	0.465697	14	TGGTTGGTTCCAGCACCTGAAACTTTGAGACTCTAATGCA	TCCTTTGATTTGCT	+
M122	ZFX_HUMAN.H11MO.1.A	-15	0.00471641	3.62692	0.488688	17	TGGTTGGTTCCAGCACCTGAAACTTTGAGACTCTAATGCA	CCCCGGCCTCCGCCCCC	-
M122	PPARA_HUMAN.H11MO.0.B	-18	0.00509657	3.91926	0.488688	17	TGGTTGGTTCCAGCACCTGAAACTTTGAGACTCTAATGCA	TGACCTTTGCCCCAGTT	-
M122	MNX1_HUMAN.H11MO.0.D	-18	0.00532118	4.09198	0.488688	19	TGGTTGGTTCCAGCACCTGAAACTTTGAGACTCTAATGCA	CTATTTTAATAACCCTTAA	+
M122	ZN554_HUMAN.H11MO.0.C	-16	0.00542399	4.17105	0.488688	20	TGGTTGGTTCCAGCACCTGAAACTTTGAGACTCTAATGCA	AGCACCCCACATGGCTCAGC	-
M123	MAF_HUMAN.H11MO.0.A	-10	0.000329815	0.253628	0.264658	19	AATACAATCTGCAACTGCTGGATGTTTTCGGTAGTTTTGA	GAATCTGCTGACTCAGCAA	+
M123	ZN589_HUMAN.H11MO.0.D	-4	0.000345358	0.26558	0.264658	16	AATACAATCTGCAACTGCTGGATGTTTTCGGTAGTTTTGA	CCCACGGTTACTGCCG	+
M123	BHE23_HUMAN.H11MO.0.D	-9	0.000909273	0.699231	0.463705	12	AATACAATCTGCAACTGCTGGATGTTTTCGGTAGTTTTGA	AGCATATGGTGG	+
M123	LYL1_HUMAN.H11MO.0.A	-7	0.00121019	0.930639	0.463705	14	AATACAATCTGCAACTGCTGGATGTTTTCGGTAGTTTTGA	CAGGAAACAGCTGG	-
M124	MNX1_HUMAN.H11MO.0.D	-19	0.000107565	0.0827172	0.091869	19	TCAGTGCTTACAGGCATCCTTATGTGAATTCCTCTAGTCT	CTATTTTAATAACCCTTAA	+
M124	IRX2_HUMAN.H11MO.0.D	-16	0.000179587	0.138102	0.091869	19	TCAGTGCTTACAGGCATCCTTATGTGAATTCCTCTAGTCT	CCAACATGCCCACCCATGT	-
M124	ZN394_HUMAN.H11MO.0.C	-17	0.00154569	1.18864	0.474426	20	TCAGTGCTTACAGGCATCCTTATGTGAATTCCTCTAGTCT	ATTCCATTCTATTCCATTCT	-
M125	MNX1_HUMAN.H11MO.0.D	-18	3.40341e-05	0.0261723	0.0522313	19	TAGCCTTTAATTCTTCCATATTTTAGCTTTCCAACAGCTT	CTATTTTAATAACCCTTAA	+
M125	ZN394_HUMAN.H11MO.0.C	-12	0.000430791	0.331278	0.217286	20	TAGCCTTTAATTCTTCCATATTTTAGCTTTCCAACAGCTT	ATTCCATTCTATTCCATTCT	-
M125	SPIC_HUMAN.H11MO.0.D	-3	0.000534682	0.41117	0.217286	13	TAGCCTTTAATTCTTCCATATTTTAGCTTTCCAACAGCTT	CCTCCCCTTCCTC	-
M125	IRX2_HUMAN.H11MO.0.D	-21	0.000566337	0.435513	0.217286	19	TAGCCTTTAATTCTTCCATATTTTAGCTTTCCAACAGCTT	CCAACATGCCCACCCATGT	-
M125	FOXD3_HUMAN.H11MO.0.D	-21	0.0013409	1.03115	0.388411	15	TAGCCTTTAATTCTTCCATATTTTAGCTTTCCAACAGCTT	TTTGTTTACTTAGCA	+
M125	HXC10_HUMAN.H11MO.0.D	-11	0.00177163	1.36239	0.388411	19	TAGCCTTTAATTCTTCCATATTTTAGCTTTCCAACAGCTT	TTTTTAATTTTTTTATTAC	+
M126	SOX15_HUMAN.H11MO.0.D	-2	0.000193897	0.149107	0.298214	7	CACATTATTCAGGTGGTCTAGAACCCAACACACAATATCA	CATTGTT	+
M127	MNX1_HUMAN.H11MO.0.D	-4	0.000145913	0.112207	0.215096	19	AGAAATTGGATTTCAGCAGATATGCATGATAAACTTGTCT	TTAAGGGTTATTAAAATAG	-
M127	IRX2_HUMAN.H11MO.0.D	-20	0.000476793	0.366654	0.215096	19	AGAAATTGGATTTCAGCAGATATGCATGATAAACTTGTCT	CCAACATGCCCACCCATGT	-
M127	DLX6_HUMAN.H11MO.0.D	-30	0.00151322	1.16367	0.408295	10	AGAAATTGGATTTCAGCAGATATGCATGATAAACTTGTCT	AAATTAAGGTAATTA	+
M127	HXC10_HUMAN.H11MO.0.D	-1	0.00180797	1.39033	0.408295	19	AGAAATTGGATTTCAGCAGATATGCATGATAAACTTGTCT	TTTTTAATTTTTTTATTAC	+
M127	BRAC_HUMAN.H11MO.0.A	-12	0.00222682	1.71242	0.408295	20	AGAAATTGGATTTCAGCAGATATGCATGATAAACTTGTCT	ATTTCACACCTCCCTGCTAA	-
M127	TLX1_HUMAN.H11MO.0.D	-12	0.00239599	1.84251	0.408295	17	AGAAATTGGATTTCAGCAGATATGCATGATAAACTTGTCT	CTGGCAAGTTGCCAAGG	+
M127	ZN394_HUMAN.H11MO.0.C	-9	0.00296021	2.2764	0.453999	20	AGAAATTGGATTTCAGCAGATATGCATGATAAACTTGTCT	ATTCCATTCTATTCCATTCT	-
# Tomtom (Motif Comparison Tool): Version 5.5.5 compiled on Dec 7 2023 at 04:32:55
# The format of this file is described at http://localhost:8080/meme_5.5.5/doc/tomtom-output-format.html.
# tomtom -o /data/result_enhancer28-IMR90 /data/IMR90-MOTIF/result_motif_en/motifs_en28.txt /data/HOCOMOCOv11_full_HUMAN_mono_meme_format.meme
