# Supplementary material for: DeepEPI: CNN-transformer-based model for extracting TF interactions through predicting enhancer-promoter interactions
Source: Bioinform Adv. 2025 Sep 17;5(1):vbaf221. doi: 10.1093/bioadv/vbaf221 (PMC12478696; doi:10.1093/bioadv/vbaf221)
Supplement: vbaf221_Supplementary_Data [file vbaf221_supplementary_data.zip › Supplementary_file5/IMR90/result_enhancer28-IMR90/tomtom.xml]

<?xml version='1.0' encoding='UTF-8' standalone='yes'?>
<tomtom version="5.5.5" release="Thu Sep 14 08:48:04 2023 +1000">
  <model>
    <command_line>tomtom -o /data/result_enhancer28-IMR90 /data/IMR90-MOTIF/result_motif_en/motifs_en28.txt /data/HOCOMOCOv11_full_HUMAN_mono_meme_format.meme</command_line>
    <distance_measure value="ed"/>
    <threshold type="qvalue">0.5</threshold>
    <alphabet name="DNA" like="dna">
      <letter id="A" symbol="A" complement="T" name="Adenine" colour="CC0000"/>
      <letter id="C" symbol="C" complement="G" name="Cytosine" colour="0000CC"/>
      <letter id="G" symbol="G" complement="C" name="Guanine" colour="FFB300"/>
      <letter id="T" symbol="T" aliases="U" complement="A" name="Thymine" colour="008000"/>
      <letter id="N" symbol="N" aliases="X." equals="ACGT" name="Any base"/>
      <letter id="V" symbol="V" equals="ACG" name="Not T"/>
      <letter id="H" symbol="H" equals="ACT" name="Not G"/>
      <letter id="D" symbol="D" equals="AGT" name="Not C"/>
      <letter id="B" symbol="B" equals="CGT" name="Not A"/>
      <letter id="M" symbol="M" equals="AC" name="Amino"/>
      <letter id="R" symbol="R" equals="AG" name="Purine"/>
      <letter id="W" symbol="W" equals="AT" name="Weak"/>
      <letter id="S" symbol="S" equals="CG" name="Strong"/>
      <letter id="Y" symbol="Y" equals="CT" name="Pyrimidine"/>
      <letter id="K" symbol="K" equals="GT" name="Keto"/>
    </alphabet>
    <strands>both</strands>
    <background from="--query--" A="0.25" C="0.25" G="0.25" T="0.25"/>
    <host>f5f03e2d8156</host>
    <when>Sun Jan 28 10:40:56 2024</when>
  </model>
  <query_dbs>
    <db source="/data/IMR90-MOTIF/result_motif_en/motifs_en28.txt" name="motifs_en28.txt" loaded="110" excluded="0" last_mod_date="Sat Jan 27 09:23:38 2024"/>
  </query_dbs>
  <target_dbs>
    <db source="/data/HOCOMOCOv11_full_HUMAN_mono_meme_format.meme" name="HOCOMOCOv11_full_HUMAN_mono_meme_format" loaded="769" excluded="0" last_mod_date="Fri Jan 12 11:21:36 2024"/>
  </target_dbs>
  <queries>
    <motif db="0" id="M0" alt="O0" length="40" nsites="8" evalue="1.3e-003">
      <pos A="0.126543" C="0.00308642" G="0.435185" T="0.435185"/>
      <pos A="0.435185" C="0.00308642" G="0.496914" T="0.0648148"/>
      <pos A="0.188272" C="0.188272" G="0.311728" T="0.311728"/>
      <pos A="0.558642" C="0.00308642" G="0.126543" T="0.311728"/>
      <pos A="0.25" C="0.496914" G="0.00308642" T="0.25"/>
      <pos A="0.188272" C="0.0648148" G="0.126543" T="0.62037"/>
      <pos A="0.0648148" C="0.126543" G="0.682099" T="0.126543"/>
      <pos A="0.188272" C="0.373457" G="0.188272" T="0.25"/>
      <pos A="0.311728" C="0.188272" G="0.126543" T="0.373457"/>
      <pos A="0.25" C="0.25" G="0.188272" T="0.311728"/>
      <pos A="0.435185" C="0.373457" G="0.126543" T="0.0648148"/>
      <pos A="0.188272" C="0.558642" G="0.126543" T="0.126543"/>
      <pos A="0.435185" C="0.373457" G="0.188272" T="0.00308642"/>
      <pos A="0.435185" C="0.126543" G="0.0648148" T="0.373457"/>
      <pos A="0.435185" C="0.25" G="0.188272" T="0.126543"/>
      <pos A="0.311728" C="0.126543" G="0.25" T="0.311728"/>
      <pos A="0.435185" C="0.0648148" G="0.0648148" T="0.435185"/>
      <pos A="0.0648148" C="0.496914" G="0.311728" T="0.126543"/>
      <pos A="0.311728" C="0.25" G="0.0648148" T="0.373457"/>
      <pos A="0.188272" C="0.0648148" G="0.25" T="0.496914"/>
      <pos A="0.126543" C="0.496914" G="0.25" T="0.126543"/>
      <pos A="0.435185" C="0.126543" G="0.188272" T="0.25"/>
      <pos A="0.373457" C="0.126543" G="0.188272" T="0.311728"/>
      <pos A="0.25" C="0.0648148" G="0.311728" T="0.373457"/>
      <pos A="0.25" C="0.126543" G="0.25" T="0.373457"/>
      <pos A="0.188272" C="0.126543" G="0.126543" T="0.558642"/>
      <pos A="0.0648148" C="0.311728" G="0.126543" T="0.496914"/>
      <pos A="0.311728" C="0.0648148" G="0.0648148" T="0.558642"/>
      <pos A="0.126543" C="0.188272" G="0.25" T="0.435185"/>
      <pos A="0.25" C="0.25" G="0.126543" T="0.373457"/>
      <pos A="0.311728" C="0.25" G="0.126543" T="0.311728"/>
      <pos A="0.126543" C="0.126543" G="0.311728" T="0.435185"/>
      <pos A="0.126543" C="0.188272" G="0.25" T="0.435185"/>
      <pos A="0.188272" C="0.0648148" G="0.25" T="0.496914"/>
      <pos A="0.435185" C="0.126543" G="0.126543" T="0.311728"/>
      <pos A="0.373457" C="0.311728" G="0.126543" T="0.188272"/>
      <pos A="0.00308642" C="0.311728" G="0.188272" T="0.496914"/>
      <pos A="0.126543" C="0.435185" G="0.435185" T="0.00308642"/>
      <pos A="0.496914" C="0.25" G="0.00308642" T="0.25"/>
      <pos A="0.373457" C="0.188272" G="0.373457" T="0.0648148"/>
    </motif>
    <motif db="0" id="M1" alt="O1" length="40" nsites="8" evalue="1.3e-003">
      <pos A="0.458926" C="0.155033" G="0.30698" T="0.0790598"/>
      <pos A="0.458926" C="0.458926" G="0.00308642" T="0.0790598"/>
      <pos A="0.155033" C="0.0790598" G="0.382953" T="0.382953"/>
      <pos A="0.155033" C="0.231006" G="0.458926" T="0.155033"/>
      <pos A="0.610874" C="0.0790598" G="0.155033" T="0.155033"/>
      <pos A="0.30698" C="0.0790598" G="0.155033" T="0.458926"/>
      <pos A="0.231006" C="0.155033" G="0.231006" T="0.382953"/>
      <pos A="0.534901" C="0.231006" G="0.155033" T="0.0790598"/>
      <pos A="0.155033" C="0.155033" G="0.458926" T="0.231006"/>
      <pos A="0.30698" C="0.30698" G="0.0790598" T="0.30698"/>
      <pos A="0.231006" C="0.231006" G="0.0790598" T="0.458926"/>
      <pos A="0.534901" C="0.231006" G="0.0790598" T="0.155033"/>
      <pos A="0.30698" C="0.155033" G="0.155033" T="0.382953"/>
      <pos A="0.382953" C="0.00308642" G="0.458926" T="0.155033"/>
      <pos A="0.155033" C="0.458926" G="0.30698" T="0.0790598"/>
      <pos A="0.231006" C="0.534901" G="0.0790598" T="0.155033"/>
      <pos A="0.30698" C="0.155033" G="0.534901" T="0.00308642"/>
      <pos A="0.155033" C="0.0790598" G="0.458926" T="0.30698"/>
      <pos A="0.458926" C="0.0790598" G="0.30698" T="0.155033"/>
      <pos A="0.0790598" C="0.155033" G="0.534901" T="0.231006"/>
      <pos A="0.155033" C="0.231006" G="0.30698" T="0.30698"/>
      <pos A="0.00308642" C="0.155033" G="0.382953" T="0.458926"/>
      <pos A="0.30698" C="0.231006" G="0.30698" T="0.155033"/>
      <pos A="0.155033" C="0.155033" G="0.382953" T="0.30698"/>
      <pos A="0.231006" C="0.30698" G="0.0790598" T="0.382953"/>
      <pos A="0.0790598" C="0.0790598" G="0.458926" T="0.382953"/>
      <pos A="0.914767" C="0.00308642" G="0.0790598" T="0.00308642"/>
      <pos A="0.610874" C="0.00308642" G="0.231006" T="0.155033"/>
      <pos A="0.0790598" C="0.382953" G="0.458926" T="0.0790598"/>
      <pos A="0.686847" C="0.00308642" G="0.231006" T="0.0790598"/>
      <pos A="0.30698" C="0.30698" G="0.155033" T="0.231006"/>
      <pos A="0.382953" C="0.231006" G="0.231006" T="0.155033"/>
      <pos A="0.231006" C="0.231006" G="0.30698" T="0.231006"/>
      <pos A="0.382953" C="0.0790598" G="0.382953" T="0.155033"/>
      <pos A="0.231006" C="0.0790598" G="0.534901" T="0.155033"/>
      <pos A="0.382953" C="0.458926" G="0.0790598" T="0.0790598"/>
      <pos A="0.0790598" C="0.0790598" G="0.458926" T="0.382953"/>
      <pos A="0.458926" C="0.155033" G="0.231006" T="0.155033"/>
      <pos A="0.0790598" C="0.382953" G="0.458926" T="0.0790598"/>
      <pos A="0.00308642" C="0.838794" G="0.00308642" T="0.155033"/>
    </motif>
    <motif db="0" id="M10" alt="O10" length="40" nsites="8" evalue="1.3e-003">
      <pos A="0.332304" C="0.496914" G="0.167696" T="0.00308642"/>
      <pos A="0.167696" C="0.167696" G="0.167696" T="0.496914"/>
      <pos A="0.661523" C="0.167696" G="0.00308642" T="0.167696"/>
      <pos A="0.167696" C="0.167696" G="0.661523" T="0.00308642"/>
      <pos A="0.332304" C="0.332304" G="0.167696" T="0.167696"/>
      <pos A="0.167696" C="0.167696" G="0.00308642" T="0.661523"/>
      <pos A="0.00308642" C="0.332304" G="0.167696" T="0.496914"/>
      <pos A="0.00308642" C="0.167696" G="0.332304" T="0.496914"/>
      <pos A="0.00308642" C="0.00308642" G="0.990741" T="0.00308642"/>
      <pos A="0.661523" C="0.332304" G="0.00308642" T="0.00308642"/>
      <pos A="0.00308642" C="0.00308642" G="0.332304" T="0.661523"/>
      <pos A="0.00308642" C="0.167696" G="0.00308642" T="0.826131"/>
      <pos A="0.167696" C="0.167696" G="0.00308642" T="0.661523"/>
      <pos A="0.167696" C="0.332304" G="0.167696" T="0.332304"/>
      <pos A="0.167696" C="0.332304" G="0.167696" T="0.332304"/>
      <pos A="0.332304" C="0.167696" G="0.332304" T="0.167696"/>
      <pos A="0.496914" C="0.167696" G="0.167696" T="0.167696"/>
      <pos A="0.332304" C="0.167696" G="0.332304" T="0.167696"/>
      <pos A="0.00308642" C="0.00308642" G="0.661523" T="0.332304"/>
      <pos A="0.332304" C="0.00308642" G="0.167696" T="0.496914"/>
      <pos A="0.167696" C="0.167696" G="0.332304" T="0.332304"/>
      <pos A="0.332304" C="0.00308642" G="0.496914" T="0.167696"/>
      <pos A="0.332304" C="0.496914" G="0.167696" T="0.00308642"/>
      <pos A="0.332304" C="0.332304" G="0.00308642" T="0.332304"/>
      <pos A="0.332304" C="0.332304" G="0.00308642" T="0.332304"/>
      <pos A="0.496914" C="0.332304" G="0.00308642" T="0.167696"/>
      <pos A="0.167696" C="0.332304" G="0.167696" T="0.332304"/>
      <pos A="0.332304" C="0.00308642" G="0.167696" T="0.496914"/>
      <pos A="0.00308642" C="0.167696" G="0.496914" T="0.332304"/>
      <pos A="0.332304" C="0.332304" G="0.167696" T="0.167696"/>
      <pos A="0.167696" C="0.00308642" G="0.332304" T="0.496914"/>
      <pos A="0.332304" C="0.167696" G="0.332304" T="0.167696"/>
      <pos A="0.496914" C="0.332304" G="0.167696" T="0.00308642"/>
      <pos A="0.332304" C="0.167696" G="0.167696" T="0.332304"/>
      <pos A="0.332304" C="0.167696" G="0.332304" T="0.167696"/>
      <pos A="0.496914" C="0.00308642" G="0.332304" T="0.167696"/>
      <pos A="0.167696" C="0.167696" G="0.496914" T="0.167696"/>
      <pos A="0.332304" C="0.496914" G="0.167696" T="0.00308642"/>
      <pos A="0.661523" C="0.00308642" G="0.00308642" T="0.332304"/>
      <pos A="0.00308642" C="0.661523" G="0.00308642" T="0.332304"/>
    </motif>
    <motif db="0" id="M100" alt="O100" length="40" nsites="8" evalue="1.3e-003">
      <pos A="0.119281" C="0.235476" G="0.409768" T="0.235476"/>
      <pos A="0.467865" C="0.235476" G="0.119281" T="0.177379"/>
      <pos A="0.0611842" C="0.177379" G="0.700254" T="0.0611842"/>
      <pos A="0.293573" C="0.293573" G="0.409768" T="0.00308642"/>
      <pos A="0.177379" C="0.35167" G="0.119281" T="0.35167"/>
      <pos A="0.467865" C="0.119281" G="0.293573" T="0.119281"/>
      <pos A="0.119281" C="0.293573" G="0.409768" T="0.177379"/>
      <pos A="0.409768" C="0.235476" G="0.235476" T="0.119281"/>
      <pos A="0.235476" C="0.235476" G="0.235476" T="0.293573"/>
      <pos A="0.35167" C="0.409768" G="0.119281" T="0.119281"/>
      <pos A="0.119281" C="0.467865" G="0.119281" T="0.293573"/>
      <pos A="0.177379" C="0.525962" G="0.177379" T="0.119281"/>
      <pos A="0.409768" C="0.177379" G="0.293573" T="0.119281"/>
      <pos A="0.293573" C="0.0611842" G="0.409768" T="0.235476"/>
      <pos A="0.35167" C="0.0611842" G="0.584059" T="0.00308642"/>
      <pos A="0.525962" C="0.119281" G="0.235476" T="0.119281"/>
      <pos A="0.235476" C="0.642157" G="0.119281" T="0.00308642"/>
      <pos A="0.642157" C="0.177379" G="0.119281" T="0.0611842"/>
      <pos A="0.467865" C="0.119281" G="0.235476" T="0.177379"/>
      <pos A="0.35167" C="0.235476" G="0.293573" T="0.119281"/>
      <pos A="0.177379" C="0.0611842" G="0.409768" T="0.35167"/>
      <pos A="0.235476" C="0.293573" G="0.293573" T="0.177379"/>
      <pos A="0.235476" C="0.409768" G="0.235476" T="0.119281"/>
      <pos A="0.467865" C="0.0611842" G="0.235476" T="0.235476"/>
      <pos A="0.177379" C="0.177379" G="0.525962" T="0.119281"/>
      <pos A="0.177379" C="0.119281" G="0.235476" T="0.467865"/>
      <pos A="0.177379" C="0.409768" G="0.35167" T="0.0611842"/>
      <pos A="0.235476" C="0.235476" G="0.119281" T="0.409768"/>
      <pos A="0.177379" C="0.235476" G="0.235476" T="0.35167"/>
      <pos A="0.235476" C="0.467865" G="0.0611842" T="0.235476"/>
      <pos A="0.409768" C="0.177379" G="0.0611842" T="0.35167"/>
      <pos A="0.119281" C="0.584059" G="0.235476" T="0.0611842"/>
      <pos A="0.235476" C="0.525962" G="0.00308642" T="0.235476"/>
      <pos A="0.0611842" C="0.235476" G="0.467865" T="0.235476"/>
      <pos A="0.119281" C="0.525962" G="0.0611842" T="0.293573"/>
      <pos A="0.177379" C="0.409768" G="0.119281" T="0.293573"/>
      <pos A="0.35167" C="0.35167" G="0.0611842" T="0.235476"/>
      <pos A="0.35167" C="0.584059" G="0.0611842" T="0.00308642"/>
      <pos A="0.293573" C="0.177379" G="0.235476" T="0.293573"/>
      <pos A="0.235476" C="0.119281" G="0.35167" T="0.293573"/>
    </motif>
    <motif db="0" id="M101" alt="O101" length="40" nsites="8" evalue="1.3e-003">
      <pos A="0.496914" C="0.0853906" G="0.0853906" T="0.332304"/>
      <pos A="0.126543" C="0.0853906" G="0.332304" T="0.455761"/>
      <pos A="0.332304" C="0.373457" G="0.044239" T="0.25"/>
      <pos A="0.208847" C="0.208847" G="0.167696" T="0.414609"/>
      <pos A="0.167696" C="0.0853906" G="0.373457" T="0.373457"/>
      <pos A="0.044239" C="0.208847" G="0.373457" T="0.373457"/>
      <pos A="0.167696" C="0.208847" G="0.291153" T="0.332304"/>
      <pos A="0.0853906" C="0.455761" G="0.25" T="0.208847"/>
      <pos A="0.0853906" C="0.414609" G="0.167696" T="0.332304"/>
      <pos A="0.25" C="0.208847" G="0.0853906" T="0.455761"/>
      <pos A="0.126543" C="0.126543" G="0.538066" T="0.208847"/>
      <pos A="0.0853906" C="0.208847" G="0.25" T="0.455761"/>
      <pos A="0.373457" C="0.25" G="0.167696" T="0.208847"/>
      <pos A="0.291153" C="0.208847" G="0.208847" T="0.291153"/>
      <pos A="0.126543" C="0.208847" G="0.62037" T="0.044239"/>
      <pos A="0.332304" C="0.167696" G="0.332304" T="0.167696"/>
      <pos A="0.167696" C="0.373457" G="0.25" T="0.208847"/>
      <pos A="0.538066" C="0.0853906" G="0.0853906" T="0.291153"/>
      <pos A="0.332304" C="0.126543" G="0.414609" T="0.126543"/>
      <pos A="0.332304" C="0.25" G="0.208847" T="0.208847"/>
      <pos A="0.414609" C="0.538066" G="0.044239" T="0.00308642"/>
      <pos A="0.25" C="0.291153" G="0.25" T="0.208847"/>
      <pos A="0.167696" C="0.455761" G="0.0853906" T="0.291153"/>
      <pos A="0.208847" C="0.373457" G="0.0853906" T="0.332304"/>
      <pos A="0.167696" C="0.496914" G="0.126543" T="0.208847"/>
      <pos A="0.291153" C="0.455761" G="0.126543" T="0.126543"/>
      <pos A="0.167696" C="0.208847" G="0.291153" T="0.332304"/>
      <pos A="0.126543" C="0.25" G="0.373457" T="0.25"/>
      <pos A="0.208847" C="0.373457" G="0.332304" T="0.0853906"/>
      <pos A="0.538066" C="0.208847" G="0.0853906" T="0.167696"/>
      <pos A="0.332304" C="0.25" G="0.332304" T="0.0853906"/>
      <pos A="0.579218" C="0.167696" G="0.044239" T="0.208847"/>
      <pos A="0.0853906" C="0.208847" G="0.414609" T="0.291153"/>
      <pos A="0.167696" C="0.167696" G="0.332304" T="0.332304"/>
      <pos A="0.25" C="0.332304" G="0.126543" T="0.291153"/>
      <pos A="0.167696" C="0.00308642" G="0.126543" T="0.702675"/>
      <pos A="0.126543" C="0.25" G="0.332304" T="0.291153"/>
      <pos A="0.291153" C="0.291153" G="0.167696" T="0.25"/>
      <pos A="0.291153" C="0.208847" G="0.332304" T="0.167696"/>
      <pos A="0.332304" C="0.332304" G="0.044239" T="0.291153"/>
    </motif>
    <motif db="0" id="M102" alt="O102" length="40" nsites="8" evalue="1.3e-003">
      <pos A="0.200617" C="0.263827" G="0.406049" T="0.129506"/>
      <pos A="0.192716" C="0.334938" G="0.184815" T="0.287531"/>
      <pos A="0.287531" C="0.169012" G="0.232222" T="0.311235"/>
      <pos A="0.421852" C="0.176914" G="0.232222" T="0.169012"/>
      <pos A="0.208519" C="0.232222" G="0.248025" T="0.311235"/>
      <pos A="0.327037" C="0.176914" G="0.248025" T="0.248025"/>
      <pos A="0.319136" C="0.169012" G="0.263827" T="0.248025"/>
      <pos A="0.327037" C="0.263827" G="0.137407" T="0.271728"/>
      <pos A="0.295432" C="0.192716" G="0.169012" T="0.34284"/>
      <pos A="0.350741" C="0.271728" G="0.129506" T="0.248025"/>
      <pos A="0.0820988" C="0.27963" G="0.271728" T="0.366543"/>
      <pos A="0.327037" C="0.232222" G="0.232222" T="0.208519"/>
      <pos A="0.311235" C="0.208519" G="0.0820988" T="0.398148"/>
      <pos A="0.327037" C="0.311235" G="0.184815" T="0.176914"/>
      <pos A="0.248025" C="0.303333" G="0.192716" T="0.255926"/>
      <pos A="0.255926" C="0.240123" G="0.255926" T="0.248025"/>
      <pos A="0.295432" C="0.248025" G="0.232222" T="0.224321"/>
      <pos A="0.271728" C="0.224321" G="0.105802" T="0.398148"/>
      <pos A="0.311235" C="0.15321" G="0.382346" T="0.15321"/>
      <pos A="0.145309" C="0.248025" G="0.319136" T="0.287531"/>
      <pos A="0.176914" C="0.429753" G="0.0820988" T="0.311235"/>
      <pos A="0.208519" C="0.303333" G="0.161111" T="0.327037"/>
      <pos A="0.200617" C="0.0662963" G="0.287531" T="0.445556"/>
      <pos A="0.295432" C="0.15321" G="0.350741" T="0.200617"/>
      <pos A="0.240123" C="0.105802" G="0.255926" T="0.398148"/>
      <pos A="0.0820988" C="0.303333" G="0.327037" T="0.287531"/>
      <pos A="0.263827" C="0.311235" G="0.15321" T="0.271728"/>
      <pos A="0.27963" C="0.271728" G="0.0583951" T="0.390247"/>
      <pos A="0.327037" C="0.0979012" G="0.287531" T="0.287531"/>
      <pos A="0.406049" C="0.287531" G="0.169012" T="0.137407"/>
      <pos A="0.184815" C="0.287531" G="0.311235" T="0.21642"/>
      <pos A="0.500864" C="0.145309" G="0.192716" T="0.161111"/>
      <pos A="0.366543" C="0.295432" G="0.161111" T="0.176914"/>
      <pos A="0.224321" C="0.184815" G="0.21642" T="0.374444"/>
      <pos A="0.295432" C="0.263827" G="0.176914" T="0.263827"/>
      <pos A="0.27963" C="0.287531" G="0.248025" T="0.184815"/>
      <pos A="0.224321" C="0.248025" G="0.192716" T="0.334938"/>
      <pos A="0.248025" C="0.192716" G="0.161111" T="0.398148"/>
      <pos A="0.121605" C="0.169012" G="0.319136" T="0.390247"/>
      <pos A="0.327037" C="0.303333" G="0.255926" T="0.113704"/>
    </motif>
    <motif db="0" id="M103" alt="O103" length="40" nsites="8" evalue="1.3e-003">
      <pos A="0.45202" C="0.18266" G="0.18266" T="0.18266"/>
      <pos A="0.18266" C="0.18266" G="0.0928731" T="0.541807"/>
      <pos A="0.362233" C="0.18266" G="0.272446" T="0.18266"/>
      <pos A="0.272446" C="0.362233" G="0.18266" T="0.18266"/>
      <pos A="0.0928731" C="0.18266" G="0.45202" T="0.272446"/>
      <pos A="0.0928731" C="0.0928731" G="0.0928731" T="0.721381"/>
      <pos A="0.00308642" C="0.541807" G="0.00308642" T="0.45202"/>
      <pos A="0.18266" C="0.272446" G="0.0928731" T="0.45202"/>
      <pos A="0.00308642" C="0.631594" G="0.0928731" T="0.272446"/>
      <pos A="0.0928731" C="0.45202" G="0.272446" T="0.18266"/>
      <pos A="0.272446" C="0.362233" G="0.0928731" T="0.272446"/>
      <pos A="0.45202" C="0.272446" G="0.18266" T="0.0928731"/>
      <pos A="0.631594" C="0.0928731" G="0.0928731" T="0.18266"/>
      <pos A="0.272446" C="0.541807" G="0.0928731" T="0.0928731"/>
      <pos A="0.721381" C="0.00308642" G="0.18266" T="0.0928731"/>
      <pos A="0.18266" C="0.541807" G="0.18266" T="0.0928731"/>
      <pos A="0.362233" C="0.362233" G="0.272446" T="0.00308642"/>
      <pos A="0.18266" C="0.0928731" G="0.18266" T="0.541807"/>
      <pos A="0.272446" C="0.45202" G="0.0928731" T="0.18266"/>
      <pos A="0.362233" C="0.272446" G="0.18266" T="0.18266"/>
      <pos A="0.362233" C="0.00308642" G="0.362233" T="0.272446"/>
      <pos A="0.18266" C="0.0928731" G="0.272446" T="0.45202"/>
      <pos A="0.362233" C="0.362233" G="0.0928731" T="0.18266"/>
      <pos A="0.272446" C="0.00308642" G="0.18266" T="0.541807"/>
      <pos A="0.362233" C="0.18266" G="0.0928731" T="0.362233"/>
      <pos A="0.00308642" C="0.45202" G="0.0928731" T="0.45202"/>
      <pos A="0.362233" C="0.00308642" G="0.362233" T="0.272446"/>
      <pos A="0.18266" C="0.362233" G="0.362233" T="0.0928731"/>
      <pos A="0.18266" C="0.811167" G="0.00308642" T="0.00308642"/>
      <pos A="0.18266" C="0.631594" G="0.00308642" T="0.18266"/>
      <pos A="0.0928731" C="0.721381" G="0.0928731" T="0.0928731"/>
      <pos A="0.0928731" C="0.362233" G="0.18266" T="0.362233"/>
      <pos A="0.272446" C="0.0928731" G="0.272446" T="0.362233"/>
      <pos A="0.272446" C="0.272446" G="0.272446" T="0.18266"/>
      <pos A="0.45202" C="0.0928731" G="0.18266" T="0.272446"/>
      <pos A="0.272446" C="0.362233" G="0.362233" T="0.00308642"/>
      <pos A="0.0928731" C="0.362233" G="0.00308642" T="0.541807"/>
      <pos A="0.18266" C="0.18266" G="0.272446" T="0.362233"/>
      <pos A="0.272446" C="0.18266" G="0.18266" T="0.362233"/>
      <pos A="0.272446" C="0.18266" G="0.541807" T="0.00308642"/>
    </motif>
    <motif db="0" id="M105" alt="O105" length="40" nsites="8" evalue="1.3e-003">
      <pos A="0.25" C="0.00308642" G="0.25" T="0.496914"/>
      <pos A="0.25" C="0.00308642" G="0.25" T="0.496914"/>
      <pos A="0.00308642" C="0.496914" G="0.496914" T="0.00308642"/>
      <pos A="0.25" C="0.25" G="0.25" T="0.25"/>
      <pos A="0.00308642" C="0.00308642" G="0.496914" T="0.496914"/>
      <pos A="0.25" C="0.25" G="0.25" T="0.25"/>
      <pos A="0.496914" C="0.00308642" G="0.496914" T="0.00308642"/>
      <pos A="0.25" C="0.00308642" G="0.743827" T="0.00308642"/>
      <pos A="0.496914" C="0.25" G="0.25" T="0.00308642"/>
      <pos A="0.496914" C="0.00308642" G="0.496914" T="0.00308642"/>
      <pos A="0.743827" C="0.00308642" G="0.25" T="0.00308642"/>
      <pos A="0.496914" C="0.25" G="0.00308642" T="0.25"/>
      <pos A="0.496914" C="0.00308642" G="0.25" T="0.25"/>
      <pos A="0.496914" C="0.00308642" G="0.00308642" T="0.496914"/>
      <pos A="0.990741" C="0.00308642" G="0.00308642" T="0.00308642"/>
      <pos A="0.00308642" C="0.00308642" G="0.25" T="0.743827"/>
      <pos A="0.25" C="0.496914" G="0.25" T="0.00308642"/>
      <pos A="0.00308642" C="0.00308642" G="0.00308642" T="0.990741"/>
      <pos A="0.00308642" C="0.00308642" G="0.496914" T="0.496914"/>
      <pos A="0.25" C="0.496914" G="0.00308642" T="0.25"/>
      <pos A="0.00308642" C="0.00308642" G="0.00308642" T="0.990741"/>
      <pos A="0.00308642" C="0.25" G="0.496914" T="0.25"/>
      <pos A="0.25" C="0.25" G="0.00308642" T="0.496914"/>
      <pos A="0.496914" C="0.25" G="0.00308642" T="0.25"/>
      <pos A="0.496914" C="0.496914" G="0.00308642" T="0.00308642"/>
      <pos A="0.00308642" C="0.25" G="0.00308642" T="0.743827"/>
      <pos A="0.496914" C="0.496914" G="0.00308642" T="0.00308642"/>
      <pos A="0.00308642" C="0.00308642" G="0.25" T="0.743827"/>
      <pos A="0.00308642" C="0.25" G="0.25" T="0.496914"/>
      <pos A="0.00308642" C="0.25" G="0.496914" T="0.25"/>
      <pos A="0.743827" C="0.00308642" G="0.00308642" T="0.25"/>
      <pos A="0.496914" C="0.496914" G="0.00308642" T="0.00308642"/>
      <pos A="0.00308642" C="0.00308642" G="0.00308642" T="0.990741"/>
      <pos A="0.496914" C="0.496914" G="0.00308642" T="0.00308642"/>
      <pos A="0.00308642" C="0.25" G="0.25" T="0.496914"/>
      <pos A="0.25" C="0.00308642" G="0.496914" T="0.25"/>
      <pos A="0.00308642" C="0.25" G="0.00308642" T="0.743827"/>
      <pos A="0.00308642" C="0.25" G="0.00308642" T="0.743827"/>
      <pos A="0.00308642" C="0.496914" G="0.25" T="0.25"/>
      <pos A="0.496914" C="0.25" G="0.00308642" T="0.25"/>
    </motif>
    <motif db="0" id="M106" alt="O106" length="40" nsites="8" evalue="1.3e-003">
      <pos A="0.27963" C="0.184815" G="0.287531" T="0.248025"/>
      <pos A="0.248025" C="0.15321" G="0.161111" T="0.437654"/>
      <pos A="0.224321" C="0.413951" G="0.240123" T="0.121605"/>
      <pos A="0.382346" C="0.295432" G="0.105802" T="0.21642"/>
      <pos A="0.27963" C="0.161111" G="0.295432" T="0.263827"/>
      <pos A="0.311235" C="0.15321" G="0.161111" T="0.374444"/>
      <pos A="0.271728" C="0.34284" G="0.15321" T="0.232222"/>
      <pos A="0.248025" C="0.240123" G="0.224321" T="0.287531"/>
      <pos A="0.129506" C="0.406049" G="0.27963" T="0.184815"/>
      <pos A="0.295432" C="0.240123" G="0.224321" T="0.240123"/>
      <pos A="0.27963" C="0.113704" G="0.334938" T="0.271728"/>
      <pos A="0.232222" C="0.248025" G="0.350741" T="0.169012"/>
      <pos A="0.192716" C="0.295432" G="0.0425926" T="0.469259"/>
      <pos A="0.437654" C="0.145309" G="0.137407" T="0.27963"/>
      <pos A="0.382346" C="0.27963" G="0.145309" T="0.192716"/>
      <pos A="0.429753" C="0.240123" G="0.145309" T="0.184815"/>
      <pos A="0.21642" C="0.224321" G="0.34284" T="0.21642"/>
      <pos A="0.121605" C="0.15321" G="0.295432" T="0.429753"/>
      <pos A="0.224321" C="0.319136" G="0.200617" T="0.255926"/>
      <pos A="0.27963" C="0.21642" G="0.248025" T="0.255926"/>
      <pos A="0.232222" C="0.240123" G="0.224321" T="0.303333"/>
      <pos A="0.334938" C="0.184815" G="0.334938" T="0.145309"/>
      <pos A="0.34284" C="0.224321" G="0.09" T="0.34284"/>
      <pos A="0.334938" C="0.263827" G="0.192716" T="0.208519"/>
      <pos A="0.287531" C="0.287531" G="0.263827" T="0.161111"/>
      <pos A="0.327037" C="0.121605" G="0.208519" T="0.34284"/>
      <pos A="0.334938" C="0.232222" G="0.271728" T="0.161111"/>
      <pos A="0.121605" C="0.21642" G="0.200617" T="0.461358"/>
      <pos A="0.137407" C="0.34284" G="0.208519" T="0.311235"/>
      <pos A="0.248025" C="0.145309" G="0.255926" T="0.350741"/>
      <pos A="0.263827" C="0.224321" G="0.263827" T="0.248025"/>
      <pos A="0.224321" C="0.184815" G="0.271728" T="0.319136"/>
      <pos A="0.161111" C="0.192716" G="0.295432" T="0.350741"/>
      <pos A="0.34284" C="0.263827" G="0.15321" T="0.240123"/>
      <pos A="0.184815" C="0.263827" G="0.287531" T="0.263827"/>
      <pos A="0.334938" C="0.295432" G="0.176914" T="0.192716"/>
      <pos A="0.184815" C="0.366543" G="0.129506" T="0.319136"/>
      <pos A="0.287531" C="0.271728" G="0.145309" T="0.295432"/>
      <pos A="0.271728" C="0.366543" G="0.0662963" T="0.295432"/>
      <pos A="0.232222" C="0.303333" G="0.208519" T="0.255926"/>
    </motif>
    <motif db="0" id="M107" alt="O107" length="40" nsites="8" evalue="1.3e-003">
      <pos A="0.426366" C="0.14418" G="0.285273" T="0.14418"/>
      <pos A="0.14418" C="0.426366" G="0.214727" T="0.214727"/>
      <pos A="0.708554" C="0.14418" G="0.00308642" T="0.14418"/>
      <pos A="0.214727" C="0.35582" G="0.0736336" T="0.35582"/>
      <pos A="0.708554" C="0.00308642" G="0.0736336" T="0.214727"/>
      <pos A="0.00308642" C="0.214727" G="0.496914" T="0.285273"/>
      <pos A="0.00308642" C="0.567461" G="0.285273" T="0.14418"/>
      <pos A="0.214727" C="0.14418" G="0.00308642" T="0.638007"/>
      <pos A="0.285273" C="0.14418" G="0.14418" T="0.426366"/>
      <pos A="0.214727" C="0.496914" G="0.0736336" T="0.214727"/>
      <pos A="0.00308642" C="0.214727" G="0.00308642" T="0.7791"/>
      <pos A="0.285273" C="0.00308642" G="0.285273" T="0.426366"/>
      <pos A="0.0736336" C="0.14418" G="0.426366" T="0.35582"/>
      <pos A="0.35582" C="0.14418" G="0.285273" T="0.214727"/>
      <pos A="0.14418" C="0.496914" G="0.285273" T="0.0736336"/>
      <pos A="0.14418" C="0.214727" G="0.00308642" T="0.638007"/>
      <pos A="0.426366" C="0.14418" G="0.0736336" T="0.35582"/>
      <pos A="0.285273" C="0.214727" G="0.214727" T="0.285273"/>
      <pos A="0.14418" C="0.496914" G="0.14418" T="0.214727"/>
      <pos A="0.214727" C="0.14418" G="0.214727" T="0.426366"/>
      <pos A="0.285273" C="0.285273" G="0.285273" T="0.14418"/>
      <pos A="0.426366" C="0.35582" G="0.0736336" T="0.14418"/>
      <pos A="0.285273" C="0.214727" G="0.214727" T="0.285273"/>
      <pos A="0.285273" C="0.35582" G="0.214727" T="0.14418"/>
      <pos A="0.0736336" C="0.496914" G="0.14418" T="0.285273"/>
      <pos A="0.35582" C="0.214727" G="0.14418" T="0.285273"/>
      <pos A="0.35582" C="0.14418" G="0.214727" T="0.285273"/>
      <pos A="0.0736336" C="0.214727" G="0.35582" T="0.35582"/>
      <pos A="0.35582" C="0.214727" G="0.14418" T="0.285273"/>
      <pos A="0.214727" C="0.35582" G="0.426366" T="0.00308642"/>
      <pos A="0.426366" C="0.35582" G="0.14418" T="0.0736336"/>
      <pos A="0.214727" C="0.285273" G="0.35582" T="0.14418"/>
      <pos A="0.285273" C="0.14418" G="0.214727" T="0.35582"/>
      <pos A="0.14418" C="0.285273" G="0.00308642" T="0.567461"/>
      <pos A="0.14418" C="0.00308642" G="0.708554" T="0.14418"/>
      <pos A="0.0736336" C="0.35582" G="0.285273" T="0.285273"/>
      <pos A="0.285273" C="0.14418" G="0.214727" T="0.35582"/>
      <pos A="0.0736336" C="0.638007" G="0.214727" T="0.0736336"/>
      <pos A="0.214727" C="0.14418" G="0.214727" T="0.426366"/>
      <pos A="0.496914" C="0.285273" G="0.214727" T="0.00308642"/>
    </motif>
    <motif db="0" id="M108" alt="O108" length="40" nsites="8" evalue="1.3e-003">
      <pos A="0.25" C="0.0853906" G="0.25" T="0.414609"/>
      <pos A="0.00308642" C="0.332304" G="0.167696" T="0.496914"/>
      <pos A="0.167696" C="0.25" G="0.167696" T="0.414609"/>
      <pos A="0.25" C="0.167696" G="0.332304" T="0.25"/>
      <pos A="0.00308642" C="0.0853906" G="0.332304" T="0.579218"/>
      <pos A="0.496914" C="0.414609" G="0.00308642" T="0.0853906"/>
      <pos A="0.0853906" C="0.332304" G="0.167696" T="0.414609"/>
      <pos A="0.25" C="0.332304" G="0.167696" T="0.25"/>
      <pos A="0.332304" C="0.25" G="0.0853906" T="0.332304"/>
      <pos A="0.167696" C="0.496914" G="0.0853906" T="0.25"/>
      <pos A="0.414609" C="0.167696" G="0.167696" T="0.25"/>
      <pos A="0.00308642" C="0.167696" G="0.414609" T="0.414609"/>
      <pos A="0.25" C="0.00308642" G="0.414609" T="0.332304"/>
      <pos A="0.167696" C="0.496914" G="0.00308642" T="0.332304"/>
      <pos A="0.167696" C="0.0853906" G="0.332304" T="0.414609"/>
      <pos A="0.332304" C="0.00308642" G="0.332304" T="0.332304"/>
      <pos A="0.00308642" C="0.0853906" G="0.414609" T="0.496914"/>
      <pos A="0.332304" C="0.00308642" G="0.25" T="0.414609"/>
      <pos A="0.0853906" C="0.00308642" G="0.743827" T="0.167696"/>
      <pos A="0.25" C="0.167696" G="0.167696" T="0.414609"/>
      <pos A="0.496914" C="0.25" G="0.25" T="0.00308642"/>
      <pos A="0.414609" C="0.00308642" G="0.0853906" T="0.496914"/>
      <pos A="0.25" C="0.0853906" G="0.332304" T="0.332304"/>
      <pos A="0.25" C="0.167696" G="0.167696" T="0.414609"/>
      <pos A="0.167696" C="0.167696" G="0.25" T="0.414609"/>
      <pos A="0.496914" C="0.332304" G="0.00308642" T="0.167696"/>
      <pos A="0.332304" C="0.00308642" G="0.167696" T="0.496914"/>
      <pos A="0.167696" C="0.414609" G="0.25" T="0.167696"/>
      <pos A="0.332304" C="0.496914" G="0.00308642" T="0.167696"/>
      <pos A="0.25" C="0.25" G="0.25" T="0.25"/>
      <pos A="0.414609" C="0.00308642" G="0.25" T="0.332304"/>
      <pos A="0.332304" C="0.00308642" G="0.25" T="0.414609"/>
      <pos A="0.0853906" C="0.25" G="0.0853906" T="0.579218"/>
      <pos A="0.25" C="0.25" G="0.414609" T="0.0853906"/>
      <pos A="0.661523" C="0.332304" G="0.00308642" T="0.00308642"/>
      <pos A="0.0853906" C="0.414609" G="0.167696" T="0.332304"/>
      <pos A="0.25" C="0.0853906" G="0.332304" T="0.332304"/>
      <pos A="0.332304" C="0.332304" G="0.25" T="0.0853906"/>
      <pos A="0.496914" C="0.332304" G="0.0853906" T="0.0853906"/>
      <pos A="0.25" C="0.00308642" G="0.167696" T="0.579218"/>
    </motif>
    <motif db="0" id="M109" alt="O109" length="40" nsites="8" evalue="1.3e-003">
      <pos A="0.00308642" C="0.990741" G="0.00308642" T="0.00308642"/>
      <pos A="0.00308642" C="0.00308642" G="0.00308642" T="0.990741"/>
      <pos A="0.00308642" C="0.00308642" G="0.990741" T="0.00308642"/>
      <pos A="0.00308642" C="0.00308642" G="0.990741" T="0.00308642"/>
      <pos A="0.00308642" C="0.990741" G="0.00308642" T="0.00308642"/>
      <pos A="0.00308642" C="0.990741" G="0.00308642" T="0.00308642"/>
      <pos A="0.00308642" C="0.990741" G="0.00308642" T="0.00308642"/>
      <pos A="0.00308642" C="0.990741" G="0.00308642" T="0.00308642"/>
      <pos A="0.00308642" C="0.00308642" G="0.00308642" T="0.990741"/>
      <pos A="0.00308642" C="0.00308642" G="0.00308642" T="0.990741"/>
      <pos A="0.00308642" C="0.00308642" G="0.990741" T="0.00308642"/>
      <pos A="0.00308642" C="0.00308642" G="0.990741" T="0.00308642"/>
      <pos A="0.00308642" C="0.990741" G="0.00308642" T="0.00308642"/>
      <pos A="0.00308642" C="0.990741" G="0.00308642" T="0.00308642"/>
      <pos A="0.00308642" C="0.00308642" G="0.00308642" T="0.990741"/>
      <pos A="0.00308642" C="0.00308642" G="0.00308642" T="0.990741"/>
      <pos A="0.990741" C="0.00308642" G="0.00308642" T="0.00308642"/>
      <pos A="0.00308642" C="0.00308642" G="0.990741" T="0.00308642"/>
      <pos A="0.00308642" C="0.00308642" G="0.990741" T="0.00308642"/>
      <pos A="0.00308642" C="0.00308642" G="0.990741" T="0.00308642"/>
      <pos A="0.990741" C="0.00308642" G="0.00308642" T="0.00308642"/>
      <pos A="0.990741" C="0.00308642" G="0.00308642" T="0.00308642"/>
      <pos A="0.990741" C="0.00308642" G="0.00308642" T="0.00308642"/>
      <pos A="0.00308642" C="0.990741" G="0.00308642" T="0.00308642"/>
      <pos A="0.990741" C="0.00308642" G="0.00308642" T="0.00308642"/>
      <pos A="0.00308642" C="0.00308642" G="0.990741" T="0.00308642"/>
      <pos A="0.00308642" C="0.990741" G="0.00308642" T="0.00308642"/>
      <pos A="0.990741" C="0.00308642" G="0.00308642" T="0.00308642"/>
      <pos A="0.990741" C="0.00308642" G="0.00308642" T="0.00308642"/>
      <pos A="0.00308642" C="0.00308642" G="0.990741" T="0.00308642"/>
      <pos A="0.00308642" C="0.00308642" G="0.00308642" T="0.990741"/>
      <pos A="0.00308642" C="0.990741" G="0.00308642" T="0.00308642"/>
      <pos A="0.00308642" C="0.990741" G="0.00308642" T="0.00308642"/>
      <pos A="0.990741" C="0.00308642" G="0.00308642" T="0.00308642"/>
      <pos A="0.00308642" C="0.00308642" G="0.990741" T="0.00308642"/>
      <pos A="0.00308642" C="0.00308642" G="0.990741" T="0.00308642"/>
      <pos A="0.990741" C="0.00308642" G="0.00308642" T="0.00308642"/>
      <pos A="0.990741" C="0.00308642" G="0.00308642" T="0.00308642"/>
      <pos A="0.990741" C="0.00308642" G="0.00308642" T="0.00308642"/>
      <pos A="0.990741" C="0.00308642" G="0.00308642" T="0.00308642"/>
    </motif>
    <motif db="0" id="M11" alt="O11" length="40" nsites="8" evalue="1.3e-003">
      <pos A="0.350741" C="0.21642" G="0.224321" T="0.208519"/>
      <pos A="0.271728" C="0.327037" G="0.161111" T="0.240123"/>
      <pos A="0.303333" C="0.429753" G="0.15321" T="0.113704"/>
      <pos A="0.303333" C="0.184815" G="0.208519" T="0.303333"/>
      <pos A="0.319136" C="0.21642" G="0.263827" T="0.200617"/>
      <pos A="0.319136" C="0.184815" G="0.240123" T="0.255926"/>
      <pos A="0.224321" C="0.129506" G="0.240123" T="0.406049"/>
      <pos A="0.169012" C="0.303333" G="0.232222" T="0.295432"/>
      <pos A="0.358642" C="0.208519" G="0.113704" T="0.319136"/>
      <pos A="0.176914" C="0.295432" G="0.248025" T="0.27963"/>
      <pos A="0.271728" C="0.137407" G="0.327037" T="0.263827"/>
      <pos A="0.232222" C="0.224321" G="0.232222" T="0.311235"/>
      <pos A="0.366543" C="0.137407" G="0.169012" T="0.327037"/>
      <pos A="0.184815" C="0.319136" G="0.192716" T="0.303333"/>
      <pos A="0.382346" C="0.208519" G="0.121605" T="0.287531"/>
      <pos A="0.232222" C="0.176914" G="0.303333" T="0.287531"/>
      <pos A="0.295432" C="0.248025" G="0.263827" T="0.192716"/>
      <pos A="0.295432" C="0.137407" G="0.263827" T="0.303333"/>
      <pos A="0.358642" C="0.366543" G="0.192716" T="0.0820988"/>
      <pos A="0.406049" C="0.176914" G="0.169012" T="0.248025"/>
      <pos A="0.287531" C="0.382346" G="0.145309" T="0.184815"/>
      <pos A="0.271728" C="0.271728" G="0.224321" T="0.232222"/>
      <pos A="0.224321" C="0.334938" G="0.15321" T="0.287531"/>
      <pos A="0.334938" C="0.0820988" G="0.232222" T="0.350741"/>
      <pos A="0.161111" C="0.0662963" G="0.516667" T="0.255926"/>
      <pos A="0.15321" C="0.27963" G="0.240123" T="0.327037"/>
      <pos A="0.263827" C="0.240123" G="0.208519" T="0.287531"/>
      <pos A="0.358642" C="0.303333" G="0.161111" T="0.176914"/>
      <pos A="0.390247" C="0.105802" G="0.208519" T="0.295432"/>
      <pos A="0.27963" C="0.21642" G="0.263827" T="0.240123"/>
      <pos A="0.240123" C="0.358642" G="0.15321" T="0.248025"/>
      <pos A="0.192716" C="0.382346" G="0.105802" T="0.319136"/>
      <pos A="0.271728" C="0.184815" G="0.200617" T="0.34284"/>
      <pos A="0.34284" C="0.121605" G="0.248025" T="0.287531"/>
      <pos A="0.295432" C="0.121605" G="0.398148" T="0.184815"/>
      <pos A="0.145309" C="0.350741" G="0.0820988" T="0.421852"/>
      <pos A="0.15321" C="0.34284" G="0.0979012" T="0.406049"/>
      <pos A="0.121605" C="0.327037" G="0.240123" T="0.311235"/>
      <pos A="0.27963" C="0.27963" G="0.224321" T="0.21642"/>
      <pos A="0.224321" C="0.255926" G="0.232222" T="0.287531"/>
    </motif>
    <motif db="0" id="M110" alt="O110" length="40" nsites="8" evalue="1.3e-003">
      <pos A="0.00308642" C="0.00308642" G="0.595679" T="0.398148"/>
      <pos A="0.00308642" C="0.79321" G="0.200617" T="0.00308642"/>
      <pos A="0.00308642" C="0.398148" G="0.00308642" T="0.595679"/>
      <pos A="0.200617" C="0.595679" G="0.200617" T="0.00308642"/>
      <pos A="0.398148" C="0.398148" G="0.200617" T="0.00308642"/>
      <pos A="0.398148" C="0.00308642" G="0.595679" T="0.00308642"/>
      <pos A="0.00308642" C="0.00308642" G="0.990741" T="0.00308642"/>
      <pos A="0.398148" C="0.200617" G="0.398148" T="0.00308642"/>
      <pos A="0.398148" C="0.200617" G="0.398148" T="0.00308642"/>
      <pos A="0.595679" C="0.00308642" G="0.00308642" T="0.398148"/>
      <pos A="0.398148" C="0.200617" G="0.398148" T="0.00308642"/>
      <pos A="0.398148" C="0.00308642" G="0.398148" T="0.200617"/>
      <pos A="0.00308642" C="0.00308642" G="0.990741" T="0.00308642"/>
      <pos A="0.200617" C="0.200617" G="0.398148" T="0.200617"/>
      <pos A="0.200617" C="0.00308642" G="0.595679" T="0.200617"/>
      <pos A="0.00308642" C="0.00308642" G="0.398148" T="0.595679"/>
      <pos A="0.595679" C="0.00308642" G="0.200617" T="0.200617"/>
      <pos A="0.595679" C="0.00308642" G="0.00308642" T="0.398148"/>
      <pos A="0.200617" C="0.00308642" G="0.398148" T="0.398148"/>
      <pos A="0.595679" C="0.200617" G="0.00308642" T="0.200617"/>
      <pos A="0.398148" C="0.200617" G="0.00308642" T="0.398148"/>
      <pos A="0.00308642" C="0.595679" G="0.00308642" T="0.398148"/>
      <pos A="0.200617" C="0.200617" G="0.00308642" T="0.595679"/>
      <pos A="0.200617" C="0.00308642" G="0.595679" T="0.200617"/>
      <pos A="0.200617" C="0.595679" G="0.200617" T="0.00308642"/>
      <pos A="0.200617" C="0.200617" G="0.00308642" T="0.595679"/>
      <pos A="0.200617" C="0.00308642" G="0.398148" T="0.398148"/>
      <pos A="0.79321" C="0.00308642" G="0.200617" T="0.00308642"/>
      <pos A="0.200617" C="0.595679" G="0.00308642" T="0.200617"/>
      <pos A="0.595679" C="0.00308642" G="0.00308642" T="0.398148"/>
      <pos A="0.200617" C="0.200617" G="0.398148" T="0.200617"/>
      <pos A="0.398148" C="0.200617" G="0.00308642" T="0.398148"/>
      <pos A="0.398148" C="0.00308642" G="0.00308642" T="0.595679"/>
      <pos A="0.595679" C="0.00308642" G="0.00308642" T="0.398148"/>
      <pos A="0.398148" C="0.200617" G="0.200617" T="0.200617"/>
      <pos A="0.398148" C="0.00308642" G="0.398148" T="0.200617"/>
      <pos A="0.398148" C="0.00308642" G="0.00308642" T="0.595679"/>
      <pos A="0.00308642" C="0.398148" G="0.398148" T="0.200617"/>
      <pos A="0.595679" C="0.398148" G="0.00308642" T="0.00308642"/>
      <pos A="0.398148" C="0.00308642" G="0.200617" T="0.398148"/>
    </motif>
    <motif db="0" id="M111" alt="O111" length="40" nsites="8" evalue="1.3e-003">
      <pos A="0.319136" C="0.192716" G="0.200617" T="0.287531"/>
      <pos A="0.21642" C="0.240123" G="0.224321" T="0.319136"/>
      <pos A="0.303333" C="0.224321" G="0.263827" T="0.208519"/>
      <pos A="0.176914" C="0.184815" G="0.105802" T="0.532469"/>
      <pos A="0.255926" C="0.15321" G="0.287531" T="0.303333"/>
      <pos A="0.169012" C="0.374444" G="0.240123" T="0.21642"/>
      <pos A="0.406049" C="0.303333" G="0.129506" T="0.161111"/>
      <pos A="0.327037" C="0.208519" G="0.27963" T="0.184815"/>
      <pos A="0.21642" C="0.0979012" G="0.27963" T="0.406049"/>
      <pos A="0.192716" C="0.295432" G="0.358642" T="0.15321"/>
      <pos A="0.461358" C="0.169012" G="0.0820988" T="0.287531"/>
      <pos A="0.311235" C="0.255926" G="0.192716" T="0.240123"/>
      <pos A="0.224321" C="0.287531" G="0.232222" T="0.255926"/>
      <pos A="0.390247" C="0.34284" G="0.105802" T="0.161111"/>
      <pos A="0.21642" C="0.327037" G="0.21642" T="0.240123"/>
      <pos A="0.334938" C="0.208519" G="0.113704" T="0.34284"/>
      <pos A="0.232222" C="0.248025" G="0.200617" T="0.319136"/>
      <pos A="0.287531" C="0.161111" G="0.295432" T="0.255926"/>
      <pos A="0.184815" C="0.113704" G="0.271728" T="0.429753"/>
      <pos A="0.169012" C="0.208519" G="0.390247" T="0.232222"/>
      <pos A="0.374444" C="0.161111" G="0.176914" T="0.287531"/>
      <pos A="0.350741" C="0.176914" G="0.350741" T="0.121605"/>
      <pos A="0.255926" C="0.374444" G="0.240123" T="0.129506"/>
      <pos A="0.248025" C="0.445556" G="0.224321" T="0.0820988"/>
      <pos A="0.263827" C="0.145309" G="0.137407" T="0.453457"/>
      <pos A="0.240123" C="0.208519" G="0.169012" T="0.382346"/>
      <pos A="0.169012" C="0.15321" G="0.319136" T="0.358642"/>
      <pos A="0.208519" C="0.366543" G="0.113704" T="0.311235"/>
      <pos A="0.311235" C="0.295432" G="0.129506" T="0.263827"/>
      <pos A="0.350741" C="0.208519" G="0.113704" T="0.327037"/>
      <pos A="0.271728" C="0.145309" G="0.350741" T="0.232222"/>
      <pos A="0.303333" C="0.287531" G="0.184815" T="0.224321"/>
      <pos A="0.263827" C="0.176914" G="0.271728" T="0.287531"/>
      <pos A="0.192716" C="0.437654" G="0.255926" T="0.113704"/>
      <pos A="0.303333" C="0.303333" G="0.145309" T="0.248025"/>
      <pos A="0.232222" C="0.184815" G="0.176914" T="0.406049"/>
      <pos A="0.240123" C="0.319136" G="0.184815" T="0.255926"/>
      <pos A="0.224321" C="0.271728" G="0.240123" T="0.263827"/>
      <pos A="0.200617" C="0.311235" G="0.303333" T="0.184815"/>
      <pos A="0.295432" C="0.105802" G="0.224321" T="0.374444"/>
    </motif>
    <motif db="0" id="M113" alt="O113" length="40" nsites="8" evalue="1.3e-003">
      <pos A="0.12527" C="0.298364" G="0.440913" T="0.135453"/>
      <pos A="0.206727" C="0.328911" G="0.176181" T="0.288183"/>
      <pos A="0.298364" C="0.206727" G="0.165998" T="0.328911"/>
      <pos A="0.359457" C="0.186362" G="0.288183" T="0.165998"/>
      <pos A="0.318729" C="0.359457" G="0.115088" T="0.206727"/>
      <pos A="0.267818" C="0.053996" G="0.186362" T="0.491822"/>
      <pos A="0.390003" C="0.155816" G="0.318729" T="0.135453"/>
      <pos A="0.440913" C="0.165998" G="0.237272" T="0.155816"/>
      <pos A="0.298364" C="0.298364" G="0.12527" T="0.278001"/>
      <pos A="0.420548" C="0.135453" G="0.206727" T="0.237272"/>
      <pos A="0.257637" C="0.328911" G="0.247455" T="0.165998"/>
      <pos A="0.196544" C="0.288183" G="0.308546" T="0.206727"/>
      <pos A="0.37982" C="0.288183" G="0.0641788" T="0.267818"/>
      <pos A="0.308546" C="0.328911" G="0.206727" T="0.155816"/>
      <pos A="0.349274" C="0.461277" G="0.104907" T="0.0845422"/>
      <pos A="0.22709" C="0.22709" G="0.206727" T="0.339092"/>
      <pos A="0.176181" C="0.176181" G="0.176181" T="0.471459"/>
      <pos A="0.206727" C="0.22709" G="0.349274" T="0.216909"/>
      <pos A="0.328911" C="0.155816" G="0.349274" T="0.165998"/>
      <pos A="0.135453" C="0.359457" G="0.308546" T="0.196544"/>
      <pos A="0.155816" C="0.257637" G="0.349274" T="0.237272"/>
      <pos A="0.328911" C="0.298364" G="0.165998" T="0.206727"/>
      <pos A="0.206727" C="0.278001" G="0.186362" T="0.328911"/>
      <pos A="0.267818" C="0.278001" G="0.135453" T="0.318729"/>
      <pos A="0.12527" C="0.237272" G="0.216909" T="0.420548"/>
      <pos A="0.216909" C="0.288183" G="0.237272" T="0.257637"/>
      <pos A="0.359457" C="0.0845422" G="0.165998" T="0.390003"/>
      <pos A="0.12527" C="0.267818" G="0.298364" T="0.308546"/>
      <pos A="0.318729" C="0.155816" G="0.247455" T="0.278001"/>
      <pos A="0.308546" C="0.155816" G="0.339092" T="0.196544"/>
      <pos A="0.339092" C="0.451094" G="0.0641788" T="0.145635"/>
      <pos A="0.349274" C="0.22709" G="0.196544" T="0.22709"/>
      <pos A="0.257637" C="0.216909" G="0.308546" T="0.216909"/>
      <pos A="0.298364" C="0.318729" G="0.196544" T="0.186362"/>
      <pos A="0.257637" C="0.186362" G="0.318729" T="0.237272"/>
      <pos A="0.37982" C="0.247455" G="0.12527" T="0.247455"/>
      <pos A="0.257637" C="0.298364" G="0.22709" T="0.216909"/>
      <pos A="0.186362" C="0.349274" G="0.135453" T="0.328911"/>
      <pos A="0.186362" C="0.216909" G="0.267818" T="0.328911"/>
      <pos A="0.216909" C="0.267818" G="0.420548" T="0.0947249"/>
    </motif>
    <motif db="0" id="M114" alt="O114" length="40" nsites="8" evalue="1.3e-003">
      <pos A="0.214727" C="0.567461" G="0.00308642" T="0.214727"/>
      <pos A="0.285273" C="0.35582" G="0.0736336" T="0.285273"/>
      <pos A="0.14418" C="0.14418" G="0.35582" T="0.35582"/>
      <pos A="0.214727" C="0.0736336" G="0.285273" T="0.426366"/>
      <pos A="0.496914" C="0.214727" G="0.00308642" T="0.285273"/>
      <pos A="0.14418" C="0.496914" G="0.214727" T="0.14418"/>
      <pos A="0.567461" C="0.35582" G="0.00308642" T="0.0736336"/>
      <pos A="0.14418" C="0.496914" G="0.214727" T="0.14418"/>
      <pos A="0.285273" C="0.14418" G="0.214727" T="0.35582"/>
      <pos A="0.14418" C="0.00308642" G="0.214727" T="0.638007"/>
      <pos A="0.0736336" C="0.214727" G="0.214727" T="0.496914"/>
      <pos A="0.214727" C="0.285273" G="0.285273" T="0.214727"/>
      <pos A="0.14418" C="0.496914" G="0.14418" T="0.214727"/>
      <pos A="0.285273" C="0.00308642" G="0.214727" T="0.496914"/>
      <pos A="0.35582" C="0.14418" G="0.214727" T="0.285273"/>
      <pos A="0.214727" C="0.214727" G="0.35582" T="0.214727"/>
      <pos A="0.496914" C="0.214727" G="0.00308642" T="0.285273"/>
      <pos A="0.214727" C="0.285273" G="0.14418" T="0.35582"/>
      <pos A="0.35582" C="0.00308642" G="0.214727" T="0.426366"/>
      <pos A="0.496914" C="0.14418" G="0.35582" T="0.00308642"/>
      <pos A="0.214727" C="0.35582" G="0.00308642" T="0.426366"/>
      <pos A="0.285273" C="0.285273" G="0.14418" T="0.285273"/>
      <pos A="0.35582" C="0.214727" G="0.00308642" T="0.426366"/>
      <pos A="0.14418" C="0.214727" G="0.285273" T="0.35582"/>
      <pos A="0.214727" C="0.00308642" G="0.214727" T="0.567461"/>
      <pos A="0.35582" C="0.214727" G="0.426366" T="0.00308642"/>
      <pos A="0.14418" C="0.214727" G="0.426366" T="0.214727"/>
      <pos A="0.214727" C="0.285273" G="0.0736336" T="0.426366"/>
      <pos A="0.35582" C="0.285273" G="0.14418" T="0.214727"/>
      <pos A="0.214727" C="0.35582" G="0.35582" T="0.0736336"/>
      <pos A="0.214727" C="0.0736336" G="0.285273" T="0.426366"/>
      <pos A="0.426366" C="0.14418" G="0.214727" T="0.214727"/>
      <pos A="0.14418" C="0.35582" G="0.496914" T="0.00308642"/>
      <pos A="0.35582" C="0.285273" G="0.14418" T="0.214727"/>
      <pos A="0.285273" C="0.214727" G="0.14418" T="0.35582"/>
      <pos A="0.14418" C="0.00308642" G="0.14418" T="0.708554"/>
      <pos A="0.0736336" C="0.214727" G="0.35582" T="0.35582"/>
      <pos A="0.426366" C="0.35582" G="0.00308642" T="0.214727"/>
      <pos A="0.0736336" C="0.0736336" G="0.426366" T="0.426366"/>
      <pos A="0.0736336" C="0.426366" G="0.14418" T="0.35582"/>
    </motif>
    <motif db="0" id="M115" alt="O115" length="40" nsites="8" evalue="1.3e-003">
      <pos A="0.15321" C="0.248025" G="0.271728" T="0.327037"/>
      <pos A="0.382346" C="0.240123" G="0.184815" T="0.192716"/>
      <pos A="0.319136" C="0.255926" G="0.263827" T="0.161111"/>
      <pos A="0.390247" C="0.224321" G="0.224321" T="0.161111"/>
      <pos A="0.382346" C="0.184815" G="0.15321" T="0.27963"/>
      <pos A="0.21642" C="0.248025" G="0.34284" T="0.192716"/>
      <pos A="0.295432" C="0.208519" G="0.113704" T="0.382346"/>
      <pos A="0.263827" C="0.27963" G="0.184815" T="0.271728"/>
      <pos A="0.398148" C="0.176914" G="0.208519" T="0.21642"/>
      <pos A="0.208519" C="0.382346" G="0.208519" T="0.200617"/>
      <pos A="0.413951" C="0.184815" G="0.145309" T="0.255926"/>
      <pos A="0.406049" C="0.295432" G="0.161111" T="0.137407"/>
      <pos A="0.121605" C="0.413951" G="0.137407" T="0.327037"/>
      <pos A="0.295432" C="0.208519" G="0.169012" T="0.327037"/>
      <pos A="0.145309" C="0.15321" G="0.319136" T="0.382346"/>
      <pos A="0.145309" C="0.15321" G="0.398148" T="0.303333"/>
      <pos A="0.169012" C="0.311235" G="0.34284" T="0.176914"/>
      <pos A="0.398148" C="0.232222" G="0.0741975" T="0.295432"/>
      <pos A="0.137407" C="0.208519" G="0.34284" T="0.311235"/>
      <pos A="0.334938" C="0.137407" G="0.169012" T="0.358642"/>
      <pos A="0.390247" C="0.232222" G="0.121605" T="0.255926"/>
      <pos A="0.421852" C="0.350741" G="0.105802" T="0.121605"/>
      <pos A="0.200617" C="0.192716" G="0.208519" T="0.398148"/>
      <pos A="0.105802" C="0.271728" G="0.200617" T="0.421852"/>
      <pos A="0.34284" C="0.232222" G="0.184815" T="0.240123"/>
      <pos A="0.200617" C="0.334938" G="0.169012" T="0.295432"/>
      <pos A="0.287531" C="0.15321" G="0.263827" T="0.295432"/>
      <pos A="0.192716" C="0.263827" G="0.311235" T="0.232222"/>
      <pos A="0.224321" C="0.263827" G="0.176914" T="0.334938"/>
      <pos A="0.398148" C="0.176914" G="0.15321" T="0.271728"/>
      <pos A="0.303333" C="0.248025" G="0.327037" T="0.121605"/>
      <pos A="0.319136" C="0.161111" G="0.232222" T="0.287531"/>
      <pos A="0.311235" C="0.169012" G="0.200617" T="0.319136"/>
      <pos A="0.137407" C="0.263827" G="0.255926" T="0.34284"/>
      <pos A="0.374444" C="0.176914" G="0.295432" T="0.15321"/>
      <pos A="0.137407" C="0.390247" G="0.311235" T="0.161111"/>
      <pos A="0.27963" C="0.145309" G="0.0741975" T="0.500864"/>
      <pos A="0.161111" C="0.358642" G="0.263827" T="0.21642"/>
      <pos A="0.27963" C="0.161111" G="0.169012" T="0.390247"/>
      <pos A="0.208519" C="0.248025" G="0.34284" T="0.200617"/>
    </motif>
    <motif db="0" id="M116" alt="O116" length="40" nsites="8" evalue="1.3e-003">
      <pos A="0.00308642" C="0.496914" G="0.25" T="0.25"/>
      <pos A="0.25" C="0.00308642" G="0.00308642" T="0.743827"/>
      <pos A="0.00308642" C="0.25" G="0.00308642" T="0.743827"/>
      <pos A="0.25" C="0.496914" G="0.00308642" T="0.25"/>
      <pos A="0.496914" C="0.25" G="0.00308642" T="0.25"/>
      <pos A="0.00308642" C="0.990741" G="0.00308642" T="0.00308642"/>
      <pos A="0.25" C="0.743827" G="0.00308642" T="0.00308642"/>
      <pos A="0.00308642" C="0.25" G="0.496914" T="0.25"/>
      <pos A="0.25" C="0.743827" G="0.00308642" T="0.00308642"/>
      <pos A="0.25" C="0.496914" G="0.00308642" T="0.25"/>
      <pos A="0.00308642" C="0.496914" G="0.25" T="0.25"/>
      <pos A="0.00308642" C="0.00308642" G="0.496914" T="0.496914"/>
      <pos A="0.00308642" C="0.743827" G="0.25" T="0.00308642"/>
      <pos A="0.25" C="0.25" G="0.25" T="0.25"/>
      <pos A="0.496914" C="0.25" G="0.25" T="0.00308642"/>
      <pos A="0.00308642" C="0.743827" G="0.00308642" T="0.25"/>
      <pos A="0.00308642" C="0.496914" G="0.00308642" T="0.496914"/>
      <pos A="0.25" C="0.00308642" G="0.00308642" T="0.743827"/>
      <pos A="0.496914" C="0.00308642" G="0.25" T="0.25"/>
      <pos A="0.496914" C="0.25" G="0.25" T="0.00308642"/>
      <pos A="0.00308642" C="0.25" G="0.00308642" T="0.743827"/>
      <pos A="0.25" C="0.25" G="0.25" T="0.25"/>
      <pos A="0.00308642" C="0.496914" G="0.25" T="0.25"/>
      <pos A="0.00308642" C="0.25" G="0.00308642" T="0.743827"/>
      <pos A="0.743827" C="0.00308642" G="0.25" T="0.00308642"/>
      <pos A="0.00308642" C="0.743827" G="0.00308642" T="0.25"/>
      <pos A="0.25" C="0.496914" G="0.00308642" T="0.25"/>
      <pos A="0.496914" C="0.00308642" G="0.496914" T="0.00308642"/>
      <pos A="0.496914" C="0.00308642" G="0.00308642" T="0.496914"/>
      <pos A="0.25" C="0.25" G="0.496914" T="0.00308642"/>
      <pos A="0.25" C="0.00308642" G="0.496914" T="0.25"/>
      <pos A="0.25" C="0.00308642" G="0.496914" T="0.25"/>
      <pos A="0.496914" C="0.00308642" G="0.25" T="0.25"/>
      <pos A="0.25" C="0.496914" G="0.25" T="0.00308642"/>
      <pos A="0.496914" C="0.496914" G="0.00308642" T="0.00308642"/>
      <pos A="0.00308642" C="0.496914" G="0.25" T="0.25"/>
      <pos A="0.743827" C="0.00308642" G="0.00308642" T="0.25"/>
      <pos A="0.00308642" C="0.496914" G="0.496914" T="0.00308642"/>
      <pos A="0.743827" C="0.00308642" G="0.25" T="0.00308642"/>
      <pos A="0.25" C="0.496914" G="0.25" T="0.00308642"/>
    </motif>
    <motif db="0" id="M117" alt="O117" length="40" nsites="8" evalue="1.3e-003">
      <pos A="0.208519" C="0.437654" G="0.105802" T="0.248025"/>
      <pos A="0.303333" C="0.208519" G="0.240123" T="0.248025"/>
      <pos A="0.248025" C="0.200617" G="0.287531" T="0.263827"/>
      <pos A="0.21642" C="0.0979012" G="0.358642" T="0.327037"/>
      <pos A="0.184815" C="0.287531" G="0.21642" T="0.311235"/>
      <pos A="0.263827" C="0.129506" G="0.287531" T="0.319136"/>
      <pos A="0.248025" C="0.319136" G="0.169012" T="0.263827"/>
      <pos A="0.406049" C="0.271728" G="0.129506" T="0.192716"/>
      <pos A="0.421852" C="0.192716" G="0.224321" T="0.161111"/>
      <pos A="0.287531" C="0.208519" G="0.263827" T="0.240123"/>
      <pos A="0.232222" C="0.121605" G="0.255926" T="0.390247"/>
      <pos A="0.350741" C="0.21642" G="0.161111" T="0.271728"/>
      <pos A="0.319136" C="0.327037" G="0.113704" T="0.240123"/>
      <pos A="0.113704" C="0.287531" G="0.176914" T="0.421852"/>
      <pos A="0.500864" C="0.161111" G="0.137407" T="0.200617"/>
      <pos A="0.240123" C="0.327037" G="0.21642" T="0.21642"/>
      <pos A="0.287531" C="0.295432" G="0.192716" T="0.224321"/>
      <pos A="0.27963" C="0.184815" G="0.192716" T="0.34284"/>
      <pos A="0.263827" C="0.192716" G="0.287531" T="0.255926"/>
      <pos A="0.208519" C="0.192716" G="0.311235" T="0.287531"/>
      <pos A="0.169012" C="0.113704" G="0.406049" T="0.311235"/>
      <pos A="0.295432" C="0.27963" G="0.21642" T="0.208519"/>
      <pos A="0.295432" C="0.255926" G="0.240123" T="0.208519"/>
      <pos A="0.200617" C="0.437654" G="0.15321" T="0.208519"/>
      <pos A="0.0820988" C="0.263827" G="0.176914" T="0.47716"/>
      <pos A="0.0979012" C="0.350741" G="0.192716" T="0.358642"/>
      <pos A="0.255926" C="0.145309" G="0.137407" T="0.461358"/>
      <pos A="0.271728" C="0.129506" G="0.334938" T="0.263827"/>
      <pos A="0.176914" C="0.350741" G="0.27963" T="0.192716"/>
      <pos A="0.295432" C="0.169012" G="0.184815" T="0.350741"/>
      <pos A="0.295432" C="0.0346914" G="0.406049" T="0.263827"/>
      <pos A="0.334938" C="0.263827" G="0.169012" T="0.232222"/>
      <pos A="0.390247" C="0.208519" G="0.184815" T="0.21642"/>
      <pos A="0.21642" C="0.413951" G="0.200617" T="0.169012"/>
      <pos A="0.374444" C="0.184815" G="0.255926" T="0.184815"/>
      <pos A="0.27963" C="0.303333" G="0.105802" T="0.311235"/>
      <pos A="0.382346" C="0.240123" G="0.15321" T="0.224321"/>
      <pos A="0.287531" C="0.240123" G="0.192716" T="0.27963"/>
      <pos A="0.21642" C="0.287531" G="0.248025" T="0.248025"/>
      <pos A="0.21642" C="0.263827" G="0.334938" T="0.184815"/>
    </motif>
    <motif db="0" id="M118" alt="O118" length="40" nsites="8" evalue="1.3e-003">
      <pos A="0.421852" C="0.15321" G="0.145309" T="0.27963"/>
      <pos A="0.390247" C="0.263827" G="0.21642" T="0.129506"/>
      <pos A="0.303333" C="0.208519" G="0.224321" T="0.263827"/>
      <pos A="0.0820988" C="0.421852" G="0.27963" T="0.21642"/>
      <pos A="0.311235" C="0.192716" G="0.271728" T="0.224321"/>
      <pos A="0.137407" C="0.311235" G="0.271728" T="0.27963"/>
      <pos A="0.334938" C="0.27963" G="0.121605" T="0.263827"/>
      <pos A="0.208519" C="0.263827" G="0.334938" T="0.192716"/>
      <pos A="0.453457" C="0.224321" G="0.137407" T="0.184815"/>
      <pos A="0.327037" C="0.303333" G="0.176914" T="0.192716"/>
      <pos A="0.208519" C="0.248025" G="0.271728" T="0.271728"/>
      <pos A="0.232222" C="0.145309" G="0.169012" T="0.453457"/>
      <pos A="0.374444" C="0.161111" G="0.27963" T="0.184815"/>
      <pos A="0.334938" C="0.382346" G="0.129506" T="0.15321"/>
      <pos A="0.311235" C="0.09" G="0.271728" T="0.327037"/>
      <pos A="0.192716" C="0.161111" G="0.248025" T="0.398148"/>
      <pos A="0.34284" C="0.263827" G="0.169012" T="0.224321"/>
      <pos A="0.358642" C="0.232222" G="0.121605" T="0.287531"/>
      <pos A="0.287531" C="0.169012" G="0.21642" T="0.327037"/>
      <pos A="0.15321" C="0.208519" G="0.311235" T="0.327037"/>
      <pos A="0.21642" C="0.303333" G="0.121605" T="0.358642"/>
      <pos A="0.113704" C="0.169012" G="0.248025" T="0.469259"/>
      <pos A="0.224321" C="0.287531" G="0.271728" T="0.21642"/>
      <pos A="0.184815" C="0.121605" G="0.390247" T="0.303333"/>
      <pos A="0.208519" C="0.224321" G="0.232222" T="0.334938"/>
      <pos A="0.21642" C="0.406049" G="0.113704" T="0.263827"/>
      <pos A="0.184815" C="0.161111" G="0.169012" T="0.485062"/>
      <pos A="0.413951" C="0.161111" G="0.21642" T="0.208519"/>
      <pos A="0.240123" C="0.255926" G="0.224321" T="0.27963"/>
      <pos A="0.255926" C="0.311235" G="0.240123" T="0.192716"/>
      <pos A="0.248025" C="0.255926" G="0.311235" T="0.184815"/>
      <pos A="0.334938" C="0.334938" G="0.21642" T="0.113704"/>
      <pos A="0.271728" C="0.334938" G="0.161111" T="0.232222"/>
      <pos A="0.334938" C="0.248025" G="0.224321" T="0.192716"/>
      <pos A="0.366543" C="0.200617" G="0.0662963" T="0.366543"/>
      <pos A="0.255926" C="0.137407" G="0.327037" T="0.27963"/>
      <pos A="0.208519" C="0.232222" G="0.232222" T="0.327037"/>
      <pos A="0.208519" C="0.311235" G="0.27963" T="0.200617"/>
      <pos A="0.445556" C="0.137407" G="0.145309" T="0.271728"/>
      <pos A="0.176914" C="0.145309" G="0.263827" T="0.413951"/>
    </motif>
    <motif db="0" id="M119" alt="O119" length="40" nsites="8" evalue="1.3e-003">
      <pos A="0.192716" C="0.169012" G="0.200617" T="0.437654"/>
      <pos A="0.271728" C="0.176914" G="0.192716" T="0.358642"/>
      <pos A="0.169012" C="0.113704" G="0.382346" T="0.334938"/>
      <pos A="0.240123" C="0.34284" G="0.15321" T="0.263827"/>
      <pos A="0.311235" C="0.27963" G="0.184815" T="0.224321"/>
      <pos A="0.184815" C="0.145309" G="0.255926" T="0.413951"/>
      <pos A="0.145309" C="0.263827" G="0.295432" T="0.295432"/>
      <pos A="0.271728" C="0.21642" G="0.232222" T="0.27963"/>
      <pos A="0.121605" C="0.176914" G="0.287531" T="0.413951"/>
      <pos A="0.200617" C="0.248025" G="0.263827" T="0.287531"/>
      <pos A="0.208519" C="0.327037" G="0.15321" T="0.311235"/>
      <pos A="0.350741" C="0.27963" G="0.161111" T="0.208519"/>
      <pos A="0.311235" C="0.27963" G="0.27963" T="0.129506"/>
      <pos A="0.390247" C="0.240123" G="0.311235" T="0.0583951"/>
      <pos A="0.366543" C="0.121605" G="0.129506" T="0.382346"/>
      <pos A="0.255926" C="0.224321" G="0.311235" T="0.208519"/>
      <pos A="0.34284" C="0.271728" G="0.192716" T="0.192716"/>
      <pos A="0.374444" C="0.0979012" G="0.21642" T="0.311235"/>
      <pos A="0.374444" C="0.200617" G="0.208519" T="0.21642"/>
      <pos A="0.248025" C="0.295432" G="0.232222" T="0.224321"/>
      <pos A="0.303333" C="0.208519" G="0.161111" T="0.327037"/>
      <pos A="0.184815" C="0.334938" G="0.390247" T="0.09"/>
      <pos A="0.382346" C="0.240123" G="0.0583951" T="0.319136"/>
      <pos A="0.287531" C="0.169012" G="0.248025" T="0.295432"/>
      <pos A="0.176914" C="0.248025" G="0.248025" T="0.327037"/>
      <pos A="0.366543" C="0.137407" G="0.295432" T="0.200617"/>
      <pos A="0.240123" C="0.374444" G="0.255926" T="0.129506"/>
      <pos A="0.27963" C="0.240123" G="0.145309" T="0.334938"/>
      <pos A="0.145309" C="0.271728" G="0.224321" T="0.358642"/>
      <pos A="0.200617" C="0.453457" G="0.129506" T="0.21642"/>
      <pos A="0.263827" C="0.184815" G="0.208519" T="0.34284"/>
      <pos A="0.224321" C="0.303333" G="0.21642" T="0.255926"/>
      <pos A="0.303333" C="0.208519" G="0.176914" T="0.311235"/>
      <pos A="0.137407" C="0.224321" G="0.334938" T="0.303333"/>
      <pos A="0.398148" C="0.192716" G="0.200617" T="0.208519"/>
      <pos A="0.350741" C="0.240123" G="0.169012" T="0.240123"/>
      <pos A="0.248025" C="0.240123" G="0.248025" T="0.263827"/>
      <pos A="0.113704" C="0.398148" G="0.161111" T="0.327037"/>
      <pos A="0.303333" C="0.145309" G="0.0662963" T="0.485062"/>
      <pos A="0.224321" C="0.21642" G="0.34284" T="0.21642"/>
    </motif>
    <motif db="0" id="M12" alt="O12" length="40" nsites="8" evalue="1.3e-003">
      <pos A="0.155033" C="0.458926" G="0.155033" T="0.231006"/>
      <pos A="0.534901" C="0.155033" G="0.0790598" T="0.231006"/>
      <pos A="0.155033" C="0.382953" G="0.231006" T="0.231006"/>
      <pos A="0.231006" C="0.155033" G="0.382953" T="0.231006"/>
      <pos A="0.231006" C="0.231006" G="0.0790598" T="0.458926"/>
      <pos A="0.0790598" C="0.231006" G="0.30698" T="0.382953"/>
      <pos A="0.458926" C="0.00308642" G="0.231006" T="0.30698"/>
      <pos A="0.0790598" C="0.30698" G="0.0790598" T="0.534901"/>
      <pos A="0.155033" C="0.534901" G="0.0790598" T="0.231006"/>
      <pos A="0.382953" C="0.30698" G="0.155033" T="0.155033"/>
      <pos A="0.00308642" C="0.610874" G="0.0790598" T="0.30698"/>
      <pos A="0.00308642" C="0.458926" G="0.231006" T="0.30698"/>
      <pos A="0.382953" C="0.30698" G="0.00308642" T="0.30698"/>
      <pos A="0.0790598" C="0.610874" G="0.30698" T="0.00308642"/>
      <pos A="0.155033" C="0.382953" G="0.231006" T="0.231006"/>
      <pos A="0.382953" C="0.0790598" G="0.231006" T="0.30698"/>
      <pos A="0.458926" C="0.30698" G="0.0790598" T="0.155033"/>
      <pos A="0.155033" C="0.382953" G="0.382953" T="0.0790598"/>
      <pos A="0.0790598" C="0.30698" G="0.382953" T="0.231006"/>
      <pos A="0.382953" C="0.155033" G="0.382953" T="0.0790598"/>
      <pos A="0.382953" C="0.231006" G="0.0790598" T="0.30698"/>
      <pos A="0.231006" C="0.0790598" G="0.458926" T="0.231006"/>
      <pos A="0.30698" C="0.155033" G="0.0790598" T="0.458926"/>
      <pos A="0.0790598" C="0.382953" G="0.0790598" T="0.458926"/>
      <pos A="0.0790598" C="0.458926" G="0.00308642" T="0.458926"/>
      <pos A="0.30698" C="0.00308642" G="0.231006" T="0.458926"/>
      <pos A="0.30698" C="0.30698" G="0.231006" T="0.155033"/>
      <pos A="0.382953" C="0.00308642" G="0.155033" T="0.458926"/>
      <pos A="0.00308642" C="0.30698" G="0.231006" T="0.458926"/>
      <pos A="0.458926" C="0.155033" G="0.231006" T="0.155033"/>
      <pos A="0.0790598" C="0.155033" G="0.155033" T="0.610874"/>
      <pos A="0.231006" C="0.231006" G="0.30698" T="0.231006"/>
      <pos A="0.382953" C="0.382953" G="0.0790598" T="0.155033"/>
      <pos A="0.155033" C="0.534901" G="0.0790598" T="0.231006"/>
      <pos A="0.382953" C="0.458926" G="0.00308642" T="0.155033"/>
      <pos A="0.534901" C="0.155033" G="0.231006" T="0.0790598"/>
      <pos A="0.231006" C="0.00308642" G="0.30698" T="0.458926"/>
      <pos A="0.30698" C="0.382953" G="0.155033" T="0.155033"/>
      <pos A="0.155033" C="0.382953" G="0.458926" T="0.00308642"/>
      <pos A="0.458926" C="0.231006" G="0.0790598" T="0.231006"/>
    </motif>
    <motif db="0" id="M120" alt="O120" length="40" nsites="8" evalue="1.3e-003">
      <pos A="0.387174" C="0.00308642" G="0.359739" T="0.25"/>
      <pos A="0.112826" C="0.140261" G="0.606653" T="0.140261"/>
      <pos A="0.25" C="0.277435" G="0.25" T="0.222565"/>
      <pos A="0.112826" C="0.414609" G="0.30487" T="0.167696"/>
      <pos A="0.140261" C="0.30487" G="0.167696" T="0.387174"/>
      <pos A="0.30487" C="0.140261" G="0.222565" T="0.332304"/>
      <pos A="0.277435" C="0.25" G="0.0853906" T="0.387174"/>
      <pos A="0.469479" C="0.30487" G="0.0579565" T="0.167696"/>
      <pos A="0.19513" C="0.0579565" G="0.167696" T="0.579218"/>
      <pos A="0.167696" C="0.469479" G="0.277435" T="0.0853906"/>
      <pos A="0.359739" C="0.167696" G="0.0853906" T="0.387174"/>
      <pos A="0.277435" C="0.25" G="0.332304" T="0.140261"/>
      <pos A="0.167696" C="0.277435" G="0.30487" T="0.25"/>
      <pos A="0.140261" C="0.524349" G="0.19513" T="0.140261"/>
      <pos A="0.359739" C="0.277435" G="0.19513" T="0.167696"/>
      <pos A="0.140261" C="0.30487" G="0.19513" T="0.359739"/>
      <pos A="0.30487" C="0.25" G="0.112826" T="0.332304"/>
      <pos A="0.140261" C="0.387174" G="0.277435" T="0.19513"/>
      <pos A="0.167696" C="0.359739" G="0.140261" T="0.332304"/>
      <pos A="0.25" C="0.359739" G="0.222565" T="0.167696"/>
      <pos A="0.222565" C="0.112826" G="0.140261" T="0.524349"/>
      <pos A="0.277435" C="0.19513" G="0.277435" T="0.25"/>
      <pos A="0.414609" C="0.469479" G="0.0305215" T="0.0853906"/>
      <pos A="0.222565" C="0.140261" G="0.140261" T="0.496914"/>
      <pos A="0.414609" C="0.25" G="0.222565" T="0.112826"/>
      <pos A="0.332304" C="0.19513" G="0.19513" T="0.277435"/>
      <pos A="0.579218" C="0.112826" G="0.0579565" T="0.25"/>
      <pos A="0.140261" C="0.19513" G="0.414609" T="0.25"/>
      <pos A="0.25" C="0.222565" G="0.414609" T="0.112826"/>
      <pos A="0.222565" C="0.112826" G="0.30487" T="0.359739"/>
      <pos A="0.0853906" C="0.332304" G="0.222565" T="0.359739"/>
      <pos A="0.167696" C="0.277435" G="0.359739" T="0.19513"/>
      <pos A="0.112826" C="0.112826" G="0.579218" T="0.19513"/>
      <pos A="0.277435" C="0.332304" G="0.25" T="0.140261"/>
      <pos A="0.30487" C="0.387174" G="0.167696" T="0.140261"/>
      <pos A="0.387174" C="0.0853906" G="0.19513" T="0.332304"/>
      <pos A="0.414609" C="0.0579565" G="0.332304" T="0.19513"/>
      <pos A="0.222565" C="0.442043" G="0.277435" T="0.0579565"/>
      <pos A="0.387174" C="0.359739" G="0.00308642" T="0.25"/>
      <pos A="0.222565" C="0.222565" G="0.359739" T="0.19513"/>
    </motif>
    <motif db="0" id="M121" alt="O121" length="40" nsites="8" evalue="1.3e-003">
      <pos A="0.408972" C="0.260147" G="0.124852" T="0.206029"/>
      <pos A="0.260147" C="0.327795" G="0.206029" T="0.206029"/>
      <pos A="0.395442" C="0.17897" G="0.395442" T="0.0301452"/>
      <pos A="0.138381" C="0.0707338" G="0.490149" T="0.300736"/>
      <pos A="0.422502" C="0.260147" G="0.233088" T="0.0842637"/>
      <pos A="0.0572049" C="0.300736" G="0.341324" T="0.300736"/>
      <pos A="0.273677" C="0.341324" G="0.0977926" T="0.287206"/>
      <pos A="0.422502" C="0.0707338" G="0.1925" T="0.314265"/>
      <pos A="0.260147" C="0.233088" G="0.314265" T="0.1925"/>
      <pos A="0.314265" C="0.287206" G="0.246617" T="0.151911"/>
      <pos A="0.422502" C="0.0842637" G="0.0842637" T="0.408972"/>
      <pos A="0.1925" C="0.1925" G="0.422502" T="0.1925"/>
      <pos A="0.246617" C="0.151911" G="0.314265" T="0.287206"/>
      <pos A="0.260147" C="0.151911" G="0.300736" T="0.287206"/>
      <pos A="0.233088" C="0.260147" G="0.327795" T="0.17897"/>
      <pos A="0.436031" C="0.0977926" G="0.1925" T="0.273677"/>
      <pos A="0.165441" C="0.0436751" G="0.354853" T="0.436031"/>
      <pos A="0.368383" C="0.1925" G="0.233088" T="0.206029"/>
      <pos A="0.17897" C="0.354853" G="0.206029" T="0.260147"/>
      <pos A="0.219559" C="0.138381" G="0.219559" T="0.422502"/>
      <pos A="0.124852" C="0.138381" G="0.233088" T="0.503678"/>
      <pos A="0.273677" C="0.165441" G="0.260147" T="0.300736"/>
      <pos A="0.314265" C="0.327795" G="0.138381" T="0.219559"/>
      <pos A="0.517208" C="0.17897" G="0.165441" T="0.138381"/>
      <pos A="0.368383" C="0.260147" G="0.111322" T="0.260147"/>
      <pos A="0.219559" C="0.219559" G="0.165441" T="0.395442"/>
      <pos A="0.314265" C="0.300736" G="0.165441" T="0.219559"/>
      <pos A="0.287206" C="0.233088" G="0.246617" T="0.233088"/>
      <pos A="0.314265" C="0.233088" G="0.246617" T="0.206029"/>
      <pos A="0.206029" C="0.206029" G="0.314265" T="0.273677"/>
      <pos A="0.408972" C="0.165441" G="0.300736" T="0.124852"/>
      <pos A="0.219559" C="0.422502" G="0.219559" T="0.138381"/>
      <pos A="0.314265" C="0.246617" G="0.206029" T="0.233088"/>
      <pos A="0.300736" C="0.314265" G="0.233088" T="0.151911"/>
      <pos A="0.503678" C="0.0842637" G="0.138381" T="0.273677"/>
      <pos A="0.273677" C="0.219559" G="0.260147" T="0.246617"/>
      <pos A="0.124852" C="0.233088" G="0.260147" T="0.381913"/>
      <pos A="0.246617" C="0.165441" G="0.17897" T="0.408972"/>
      <pos A="0.408972" C="0.273677" G="0.165441" T="0.151911"/>
      <pos A="0.314265" C="0.233088" G="0.287206" T="0.165441"/>
    </motif>
    <motif db="0" id="M122" alt="O122" length="40" nsites="8" evalue="1.3e-003">
      <pos A="0.0928731" C="0.00308642" G="0.0928731" T="0.811167"/>
      <pos A="0.0928731" C="0.45202" G="0.45202" T="0.00308642"/>
      <pos A="0.0928731" C="0.272446" G="0.362233" T="0.272446"/>
      <pos A="0.18266" C="0.00308642" G="0.362233" T="0.45202"/>
      <pos A="0.272446" C="0.00308642" G="0.0928731" T="0.631594"/>
      <pos A="0.272446" C="0.00308642" G="0.541807" T="0.18266"/>
      <pos A="0.00308642" C="0.362233" G="0.541807" T="0.0928731"/>
      <pos A="0.272446" C="0.18266" G="0.0928731" T="0.45202"/>
      <pos A="0.18266" C="0.18266" G="0.0928731" T="0.541807"/>
      <pos A="0.18266" C="0.362233" G="0.272446" T="0.18266"/>
      <pos A="0.272446" C="0.362233" G="0.0928731" T="0.272446"/>
      <pos A="0.541807" C="0.00308642" G="0.18266" T="0.272446"/>
      <pos A="0.0928731" C="0.272446" G="0.45202" T="0.18266"/>
      <pos A="0.0928731" C="0.45202" G="0.272446" T="0.18266"/>
      <pos A="0.541807" C="0.362233" G="0.0928731" T="0.00308642"/>
      <pos A="0.18266" C="0.45202" G="0.18266" T="0.18266"/>
      <pos A="0.18266" C="0.45202" G="0.18266" T="0.18266"/>
      <pos A="0.00308642" C="0.272446" G="0.362233" T="0.362233"/>
      <pos A="0.18266" C="0.18266" G="0.45202" T="0.18266"/>
      <pos A="0.45202" C="0.18266" G="0.362233" T="0.00308642"/>
      <pos A="0.45202" C="0.362233" G="0.18266" T="0.00308642"/>
      <pos A="0.272446" C="0.18266" G="0.272446" T="0.272446"/>
      <pos A="0.0928731" C="0.721381" G="0.00308642" T="0.18266"/>
      <pos A="0.00308642" C="0.272446" G="0.00308642" T="0.721381"/>
      <pos A="0.18266" C="0.18266" G="0.272446" T="0.362233"/>
      <pos A="0.362233" C="0.0928731" G="0.18266" T="0.362233"/>
      <pos A="0.272446" C="0.272446" G="0.362233" T="0.0928731"/>
      <pos A="0.362233" C="0.0928731" G="0.272446" T="0.272446"/>
      <pos A="0.00308642" C="0.362233" G="0.45202" T="0.18266"/>
      <pos A="0.362233" C="0.272446" G="0.18266" T="0.18266"/>
      <pos A="0.00308642" C="0.45202" G="0.18266" T="0.362233"/>
      <pos A="0.0928731" C="0.272446" G="0.18266" T="0.45202"/>
      <pos A="0.00308642" C="0.45202" G="0.272446" T="0.272446"/>
      <pos A="0.362233" C="0.0928731" G="0.00308642" T="0.541807"/>
      <pos A="0.272446" C="0.272446" G="0.272446" T="0.18266"/>
      <pos A="0.721381" C="0.0928731" G="0.00308642" T="0.18266"/>
      <pos A="0.0928731" C="0.272446" G="0.18266" T="0.45202"/>
      <pos A="0.00308642" C="0.18266" G="0.45202" T="0.362233"/>
      <pos A="0.272446" C="0.362233" G="0.272446" T="0.0928731"/>
      <pos A="0.721381" C="0.00308642" G="0.18266" T="0.0928731"/>
    </motif>
    <motif db="0" id="M123" alt="O123" length="40" nsites="8" evalue="1.3e-003">
      <pos A="0.496914" C="0.0736336" G="0.14418" T="0.285273"/>
      <pos A="0.567461" C="0.0736336" G="0.14418" T="0.214727"/>
      <pos A="0.35582" C="0.285273" G="0.00308642" T="0.35582"/>
      <pos A="0.35582" C="0.214727" G="0.214727" T="0.214727"/>
      <pos A="0.00308642" C="0.638007" G="0.285273" T="0.0736336"/>
      <pos A="0.426366" C="0.285273" G="0.0736336" T="0.214727"/>
      <pos A="0.496914" C="0.35582" G="0.14418" T="0.00308642"/>
      <pos A="0.14418" C="0.0736336" G="0.0736336" T="0.708554"/>
      <pos A="0.0736336" C="0.35582" G="0.285273" T="0.285273"/>
      <pos A="0.14418" C="0.14418" G="0.285273" T="0.426366"/>
      <pos A="0.285273" C="0.214727" G="0.426366" T="0.0736336"/>
      <pos A="0.14418" C="0.35582" G="0.285273" T="0.214727"/>
      <pos A="0.35582" C="0.214727" G="0.285273" T="0.14418"/>
      <pos A="0.496914" C="0.0736336" G="0.0736336" T="0.35582"/>
      <pos A="0.14418" C="0.426366" G="0.214727" T="0.214727"/>
      <pos A="0.214727" C="0.0736336" G="0.0736336" T="0.638007"/>
      <pos A="0.14418" C="0.0736336" G="0.708554" T="0.0736336"/>
      <pos A="0.14418" C="0.567461" G="0.0736336" T="0.214727"/>
      <pos A="0.214727" C="0.0736336" G="0.0736336" T="0.638007"/>
      <pos A="0.214727" C="0.285273" G="0.35582" T="0.14418"/>
      <pos A="0.214727" C="0.14418" G="0.35582" T="0.285273"/>
      <pos A="0.496914" C="0.285273" G="0.14418" T="0.0736336"/>
      <pos A="0.14418" C="0.14418" G="0.285273" T="0.426366"/>
      <pos A="0.214727" C="0.285273" G="0.496914" T="0.00308642"/>
      <pos A="0.214727" C="0.14418" G="0.214727" T="0.426366"/>
      <pos A="0.0736336" C="0.214727" G="0.35582" T="0.35582"/>
      <pos A="0.214727" C="0.214727" G="0.0736336" T="0.496914"/>
      <pos A="0.0736336" C="0.35582" G="0.214727" T="0.35582"/>
      <pos A="0.0736336" C="0.426366" G="0.35582" T="0.14418"/>
      <pos A="0.214727" C="0.14418" G="0.496914" T="0.14418"/>
      <pos A="0.0736336" C="0.426366" G="0.426366" T="0.0736336"/>
      <pos A="0.214727" C="0.285273" G="0.00308642" T="0.496914"/>
      <pos A="0.35582" C="0.14418" G="0.214727" T="0.285273"/>
      <pos A="0.426366" C="0.00308642" G="0.426366" T="0.14418"/>
      <pos A="0.214727" C="0.285273" G="0.214727" T="0.285273"/>
      <pos A="0.285273" C="0.00308642" G="0.285273" T="0.426366"/>
      <pos A="0.00308642" C="0.214727" G="0.214727" T="0.567461"/>
      <pos A="0.285273" C="0.285273" G="0.00308642" T="0.426366"/>
      <pos A="0.285273" C="0.14418" G="0.496914" T="0.0736336"/>
      <pos A="0.426366" C="0.00308642" G="0.35582" T="0.214727"/>
    </motif>
    <motif db="0" id="M124" alt="O124" length="40" nsites="8" evalue="1.3e-003">
      <pos A="0.169012" C="0.255926" G="0.248025" T="0.327037"/>
      <pos A="0.208519" C="0.327037" G="0.263827" T="0.200617"/>
      <pos A="0.311235" C="0.176914" G="0.224321" T="0.287531"/>
      <pos A="0.208519" C="0.263827" G="0.27963" T="0.248025"/>
      <pos A="0.366543" C="0.0583951" G="0.15321" T="0.421852"/>
      <pos A="0.224321" C="0.200617" G="0.429753" T="0.145309"/>
      <pos A="0.263827" C="0.390247" G="0.200617" T="0.145309"/>
      <pos A="0.319136" C="0.113704" G="0.208519" T="0.358642"/>
      <pos A="0.176914" C="0.208519" G="0.271728" T="0.34284"/>
      <pos A="0.421852" C="0.319136" G="0.105802" T="0.15321"/>
      <pos A="0.255926" C="0.327037" G="0.121605" T="0.295432"/>
      <pos A="0.358642" C="0.200617" G="0.224321" T="0.21642"/>
      <pos A="0.334938" C="0.145309" G="0.366543" T="0.15321"/>
      <pos A="0.334938" C="0.0504938" G="0.382346" T="0.232222"/>
      <pos A="0.248025" C="0.27963" G="0.240123" T="0.232222"/>
      <pos A="0.406049" C="0.176914" G="0.161111" T="0.255926"/>
      <pos A="0.27963" C="0.184815" G="0.248025" T="0.287531"/>
      <pos A="0.248025" C="0.382346" G="0.224321" T="0.145309"/>
      <pos A="0.248025" C="0.350741" G="0.129506" T="0.271728"/>
      <pos A="0.263827" C="0.145309" G="0.192716" T="0.398148"/>
      <pos A="0.184815" C="0.263827" G="0.200617" T="0.350741"/>
      <pos A="0.382346" C="0.263827" G="0.0820988" T="0.271728"/>
      <pos A="0.21642" C="0.255926" G="0.184815" T="0.34284"/>
      <pos A="0.192716" C="0.232222" G="0.303333" T="0.271728"/>
      <pos A="0.192716" C="0.161111" G="0.192716" T="0.453457"/>
      <pos A="0.295432" C="0.200617" G="0.295432" T="0.208519"/>
      <pos A="0.374444" C="0.327037" G="0.0979012" T="0.200617"/>
      <pos A="0.311235" C="0.240123" G="0.248025" T="0.200617"/>
      <pos A="0.240123" C="0.248025" G="0.145309" T="0.366543"/>
      <pos A="0.200617" C="0.208519" G="0.295432" T="0.295432"/>
      <pos A="0.129506" C="0.350741" G="0.240123" T="0.27963"/>
      <pos A="0.319136" C="0.398148" G="0.137407" T="0.145309"/>
      <pos A="0.271728" C="0.176914" G="0.240123" T="0.311235"/>
      <pos A="0.240123" C="0.271728" G="0.248025" T="0.240123"/>
      <pos A="0.161111" C="0.271728" G="0.27963" T="0.287531"/>
      <pos A="0.461358" C="0.15321" G="0.105802" T="0.27963"/>
      <pos A="0.184815" C="0.232222" G="0.366543" T="0.21642"/>
      <pos A="0.311235" C="0.129506" G="0.248025" T="0.311235"/>
      <pos A="0.169012" C="0.382346" G="0.263827" T="0.184815"/>
      <pos A="0.232222" C="0.327037" G="0.0741975" T="0.366543"/>
    </motif>
    <motif db="0" id="M125" alt="O125" length="40" nsites="8" evalue="1.3e-003">
      <pos A="0.175534" C="0.112826" G="0.285273" T="0.426366"/>
      <pos A="0.395012" C="0.14418" G="0.253919" T="0.206888"/>
      <pos A="0.128503" C="0.128503" G="0.442043" T="0.30095"/>
      <pos A="0.253919" C="0.426366" G="0.206888" T="0.112826"/>
      <pos A="0.0501175" C="0.410689" G="0.175534" T="0.363658"/>
      <pos A="0.316627" C="0.238242" G="0.0657946" T="0.379335"/>
      <pos A="0.191211" C="0.269596" G="0.222565" T="0.316627"/>
      <pos A="0.269596" C="0.191211" G="0.0657946" T="0.473398"/>
      <pos A="0.285273" C="0.222565" G="0.222565" T="0.269596"/>
      <pos A="0.426366" C="0.175534" G="0.222565" T="0.175534"/>
      <pos A="0.253919" C="0.159857" G="0.253919" T="0.332304"/>
      <pos A="0.0814716" C="0.285273" G="0.128503" T="0.504753"/>
      <pos A="0.191211" C="0.379335" G="0.0814716" T="0.347981"/>
      <pos A="0.269596" C="0.30095" G="0.0971486" T="0.332304"/>
      <pos A="0.222565" C="0.206888" G="0.285273" T="0.285273"/>
      <pos A="0.191211" C="0.363658" G="0.222565" T="0.222565"/>
      <pos A="0.347981" C="0.379335" G="0.175534" T="0.0971486"/>
      <pos A="0.316627" C="0.175534" G="0.238242" T="0.269596"/>
      <pos A="0.285273" C="0.238242" G="0.159857" T="0.316627"/>
      <pos A="0.410689" C="0.253919" G="0.175534" T="0.159857"/>
      <pos A="0.285273" C="0.206888" G="0.175534" T="0.332304"/>
      <pos A="0.128503" C="0.0657946" G="0.395012" T="0.410689"/>
      <pos A="0.128503" C="0.206888" G="0.238242" T="0.426366"/>
      <pos A="0.14418" C="0.14418" G="0.222565" T="0.489075"/>
      <pos A="0.363658" C="0.112826" G="0.30095" T="0.222565"/>
      <pos A="0.175534" C="0.269596" G="0.395012" T="0.159857"/>
      <pos A="0.238242" C="0.363658" G="0.0971486" T="0.30095"/>
      <pos A="0.332304" C="0.0501175" G="0.0814716" T="0.536107"/>
      <pos A="0.253919" C="0.0971486" G="0.269596" T="0.379335"/>
      <pos A="0.222565" C="0.285273" G="0.175534" T="0.316627"/>
      <pos A="0.0971486" C="0.395012" G="0.159857" T="0.347981"/>
      <pos A="0.175534" C="0.410689" G="0.128503" T="0.285273"/>
      <pos A="0.379335" C="0.316627" G="0.0814716" T="0.222565"/>
      <pos A="0.30095" C="0.269596" G="0.222565" T="0.206888"/>
      <pos A="0.175534" C="0.473398" G="0.238242" T="0.112826"/>
      <pos A="0.395012" C="0.269596" G="0.112826" T="0.222565"/>
      <pos A="0.332304" C="0.128503" G="0.347981" T="0.191211"/>
      <pos A="0.0814716" C="0.395012" G="0.285273" T="0.238242"/>
      <pos A="0.285273" C="0.14418" G="0.253919" T="0.316627"/>
      <pos A="0.206888" C="0.206888" G="0.269596" T="0.316627"/>
    </motif>
    <motif db="0" id="M126" alt="O126" length="40" nsites="8" evalue="1.3e-003">
      <pos A="0.00308642" C="0.990741" G="0.00308642" T="0.00308642"/>
      <pos A="0.990741" C="0.00308642" G="0.00308642" T="0.00308642"/>
      <pos A="0.00308642" C="0.990741" G="0.00308642" T="0.00308642"/>
      <pos A="0.496914" C="0.00308642" G="0.00308642" T="0.496914"/>
      <pos A="0.00308642" C="0.00308642" G="0.00308642" T="0.990741"/>
      <pos A="0.00308642" C="0.00308642" G="0.00308642" T="0.990741"/>
      <pos A="0.496914" C="0.496914" G="0.00308642" T="0.00308642"/>
      <pos A="0.00308642" C="0.00308642" G="0.00308642" T="0.990741"/>
      <pos A="0.00308642" C="0.00308642" G="0.00308642" T="0.990741"/>
      <pos A="0.00308642" C="0.496914" G="0.496914" T="0.00308642"/>
      <pos A="0.496914" C="0.00308642" G="0.00308642" T="0.496914"/>
      <pos A="0.00308642" C="0.00308642" G="0.496914" T="0.496914"/>
      <pos A="0.00308642" C="0.00308642" G="0.496914" T="0.496914"/>
      <pos A="0.00308642" C="0.00308642" G="0.00308642" T="0.990741"/>
      <pos A="0.00308642" C="0.00308642" G="0.496914" T="0.496914"/>
      <pos A="0.00308642" C="0.00308642" G="0.496914" T="0.496914"/>
      <pos A="0.00308642" C="0.00308642" G="0.00308642" T="0.990741"/>
      <pos A="0.00308642" C="0.496914" G="0.00308642" T="0.496914"/>
      <pos A="0.00308642" C="0.00308642" G="0.00308642" T="0.990741"/>
      <pos A="0.496914" C="0.00308642" G="0.00308642" T="0.496914"/>
      <pos A="0.00308642" C="0.00308642" G="0.496914" T="0.496914"/>
      <pos A="0.496914" C="0.00308642" G="0.00308642" T="0.496914"/>
      <pos A="0.496914" C="0.00308642" G="0.00308642" T="0.496914"/>
      <pos A="0.00308642" C="0.496914" G="0.00308642" T="0.496914"/>
      <pos A="0.00308642" C="0.496914" G="0.00308642" T="0.496914"/>
      <pos A="0.00308642" C="0.496914" G="0.00308642" T="0.496914"/>
      <pos A="0.496914" C="0.00308642" G="0.496914" T="0.00308642"/>
      <pos A="0.990741" C="0.00308642" G="0.00308642" T="0.00308642"/>
      <pos A="0.00308642" C="0.496914" G="0.496914" T="0.00308642"/>
      <pos A="0.496914" C="0.496914" G="0.00308642" T="0.00308642"/>
      <pos A="0.00308642" C="0.990741" G="0.00308642" T="0.00308642"/>
      <pos A="0.496914" C="0.00308642" G="0.00308642" T="0.496914"/>
      <pos A="0.00308642" C="0.496914" G="0.00308642" T="0.496914"/>
      <pos A="0.496914" C="0.00308642" G="0.496914" T="0.00308642"/>
      <pos A="0.990741" C="0.00308642" G="0.00308642" T="0.00308642"/>
      <pos A="0.00308642" C="0.00308642" G="0.00308642" T="0.990741"/>
      <pos A="0.496914" C="0.496914" G="0.00308642" T="0.00308642"/>
      <pos A="0.00308642" C="0.00308642" G="0.00308642" T="0.990741"/>
      <pos A="0.00308642" C="0.990741" G="0.00308642" T="0.00308642"/>
      <pos A="0.496914" C="0.00308642" G="0.00308642" T="0.496914"/>
    </motif>
    <motif db="0" id="M127" alt="O127" length="40" nsites="8" evalue="1.3e-003">
      <pos A="0.334938" C="0.15321" G="0.224321" T="0.287531"/>
      <pos A="0.21642" C="0.263827" G="0.311235" T="0.208519"/>
      <pos A="0.319136" C="0.169012" G="0.255926" T="0.255926"/>
      <pos A="0.350741" C="0.232222" G="0.169012" T="0.248025"/>
      <pos A="0.382346" C="0.232222" G="0.0979012" T="0.287531"/>
      <pos A="0.327037" C="0.137407" G="0.169012" T="0.366543"/>
      <pos A="0.232222" C="0.184815" G="0.208519" T="0.374444"/>
      <pos A="0.113704" C="0.255926" G="0.54037" T="0.09"/>
      <pos A="0.248025" C="0.192716" G="0.295432" T="0.263827"/>
      <pos A="0.358642" C="0.208519" G="0.129506" T="0.303333"/>
      <pos A="0.248025" C="0.137407" G="0.248025" T="0.366543"/>
      <pos A="0.161111" C="0.311235" G="0.169012" T="0.358642"/>
      <pos A="0.184815" C="0.271728" G="0.137407" T="0.406049"/>
      <pos A="0.263827" C="0.350741" G="0.113704" T="0.271728"/>
      <pos A="0.350741" C="0.129506" G="0.184815" T="0.334938"/>
      <pos A="0.263827" C="0.232222" G="0.287531" T="0.21642"/>
      <pos A="0.232222" C="0.421852" G="0.137407" T="0.208519"/>
      <pos A="0.406049" C="0.224321" G="0.129506" T="0.240123"/>
      <pos A="0.208519" C="0.263827" G="0.295432" T="0.232222"/>
      <pos A="0.350741" C="0.311235" G="0.15321" T="0.184815"/>
      <pos A="0.295432" C="0.176914" G="0.208519" T="0.319136"/>
      <pos A="0.303333" C="0.192716" G="0.271728" T="0.232222"/>
      <pos A="0.161111" C="0.169012" G="0.334938" T="0.334938"/>
      <pos A="0.208519" C="0.169012" G="0.350741" T="0.271728"/>
      <pos A="0.232222" C="0.47716" G="0.129506" T="0.161111"/>
      <pos A="0.287531" C="0.232222" G="0.200617" T="0.27963"/>
      <pos A="0.327037" C="0.0583951" G="0.113704" T="0.500864"/>
      <pos A="0.184815" C="0.319136" G="0.406049" T="0.09"/>
      <pos A="0.311235" C="0.271728" G="0.21642" T="0.200617"/>
      <pos A="0.200617" C="0.200617" G="0.200617" T="0.398148"/>
      <pos A="0.327037" C="0.255926" G="0.176914" T="0.240123"/>
      <pos A="0.492963" C="0.145309" G="0.0979012" T="0.263827"/>
      <pos A="0.263827" C="0.248025" G="0.248025" T="0.240123"/>
      <pos A="0.263827" C="0.327037" G="0.248025" T="0.161111"/>
      <pos A="0.34284" C="0.169012" G="0.137407" T="0.350741"/>
      <pos A="0.232222" C="0.271728" G="0.21642" T="0.27963"/>
      <pos A="0.27963" C="0.224321" G="0.295432" T="0.200617"/>
      <pos A="0.161111" C="0.208519" G="0.303333" T="0.327037"/>
      <pos A="0.192716" C="0.27963" G="0.271728" T="0.255926"/>
      <pos A="0.105802" C="0.232222" G="0.255926" T="0.406049"/>
    </motif>
    <motif db="0" id="M13" alt="O13" length="40" nsites="8" evalue="1.3e-003">
      <pos A="0.0945363" C="0.240855" G="0.496914" T="0.167696"/>
      <pos A="0.149405" C="0.0945363" G="0.368884" T="0.387174"/>
      <pos A="0.149405" C="0.167696" G="0.350595" T="0.332304"/>
      <pos A="0.204276" C="0.350595" G="0.295724" T="0.149405"/>
      <pos A="0.332304" C="0.112826" G="0.131116" T="0.423754"/>
      <pos A="0.204276" C="0.295724" G="0.387174" T="0.112826"/>
      <pos A="0.368884" C="0.0762459" G="0.167696" T="0.387174"/>
      <pos A="0.295724" C="0.112826" G="0.332304" T="0.259145"/>
      <pos A="0.368884" C="0.167696" G="0.167696" T="0.295724"/>
      <pos A="0.222565" C="0.185985" G="0.204276" T="0.387174"/>
      <pos A="0.478623" C="0.167696" G="0.277435" T="0.0762459"/>
      <pos A="0.222565" C="0.185985" G="0.259145" T="0.332304"/>
      <pos A="0.588363" C="0.185985" G="0.149405" T="0.0762459"/>
      <pos A="0.240855" C="0.277435" G="0.332304" T="0.149405"/>
      <pos A="0.149405" C="0.240855" G="0.277435" T="0.332304"/>
      <pos A="0.240855" C="0.259145" G="0.167696" T="0.332304"/>
      <pos A="0.387174" C="0.185985" G="0.167696" T="0.259145"/>
      <pos A="0.332304" C="0.277435" G="0.204276" T="0.185985"/>
      <pos A="0.442043" C="0.295724" G="0.131116" T="0.131116"/>
      <pos A="0.0945363" C="0.314015" G="0.131116" T="0.460334"/>
      <pos A="0.277435" C="0.350595" G="0.259145" T="0.112826"/>
      <pos A="0.442043" C="0.185985" G="0.0762459" T="0.295724"/>
      <pos A="0.295724" C="0.149405" G="0.314015" T="0.240855"/>
      <pos A="0.149405" C="0.515204" G="0.204276" T="0.131116"/>
      <pos A="0.204276" C="0.185985" G="0.204276" T="0.405464"/>
      <pos A="0.332304" C="0.277435" G="0.222565" T="0.167696"/>
      <pos A="0.368884" C="0.112826" G="0.442043" T="0.0762459"/>
      <pos A="0.460334" C="0.185985" G="0.0945363" T="0.259145"/>
      <pos A="0.332304" C="0.277435" G="0.222565" T="0.167696"/>
      <pos A="0.240855" C="0.222565" G="0.0945363" T="0.442043"/>
      <pos A="0.204276" C="0.0945363" G="0.131116" T="0.570073"/>
      <pos A="0.332304" C="0.0762459" G="0.295724" T="0.295724"/>
      <pos A="0.185985" C="0.204276" G="0.240855" T="0.368884"/>
      <pos A="0.185985" C="0.112826" G="0.222565" T="0.478623"/>
      <pos A="0.149405" C="0.0579565" G="0.423754" T="0.368884"/>
      <pos A="0.295724" C="0.460334" G="0.0945363" T="0.149405"/>
      <pos A="0.259145" C="0.332304" G="0.0213768" T="0.387174"/>
      <pos A="0.314015" C="0.167696" G="0.204276" T="0.314015"/>
      <pos A="0.167696" C="0.259145" G="0.185985" T="0.387174"/>
      <pos A="0.259145" C="0.295724" G="0.314015" T="0.131116"/>
    </motif>
    <motif db="0" id="M14" alt="O14" length="40" nsites="8" evalue="1.3e-003">
      <pos A="0.263827" C="0.121605" G="0.240123" T="0.374444"/>
      <pos A="0.184815" C="0.15321" G="0.21642" T="0.445556"/>
      <pos A="0.248025" C="0.224321" G="0.271728" T="0.255926"/>
      <pos A="0.192716" C="0.161111" G="0.311235" T="0.334938"/>
      <pos A="0.184815" C="0.240123" G="0.232222" T="0.34284"/>
      <pos A="0.429753" C="0.145309" G="0.192716" T="0.232222"/>
      <pos A="0.263827" C="0.47716" G="0.232222" T="0.0267901"/>
      <pos A="0.358642" C="0.27963" G="0.224321" T="0.137407"/>
      <pos A="0.208519" C="0.176914" G="0.263827" T="0.350741"/>
      <pos A="0.271728" C="0.192716" G="0.334938" T="0.200617"/>
      <pos A="0.350741" C="0.169012" G="0.184815" T="0.295432"/>
      <pos A="0.34284" C="0.208519" G="0.248025" T="0.200617"/>
      <pos A="0.208519" C="0.248025" G="0.184815" T="0.358642"/>
      <pos A="0.248025" C="0.429753" G="0.15321" T="0.169012"/>
      <pos A="0.295432" C="0.200617" G="0.15321" T="0.350741"/>
      <pos A="0.311235" C="0.27963" G="0.248025" T="0.161111"/>
      <pos A="0.224321" C="0.319136" G="0.137407" T="0.319136"/>
      <pos A="0.358642" C="0.255926" G="0.137407" T="0.248025"/>
      <pos A="0.200617" C="0.184815" G="0.15321" T="0.461358"/>
      <pos A="0.263827" C="0.240123" G="0.287531" T="0.208519"/>
      <pos A="0.21642" C="0.192716" G="0.287531" T="0.303333"/>
      <pos A="0.398148" C="0.0820988" G="0.248025" T="0.271728"/>
      <pos A="0.303333" C="0.255926" G="0.184815" T="0.255926"/>
      <pos A="0.21642" C="0.358642" G="0.129506" T="0.295432"/>
      <pos A="0.319136" C="0.358642" G="0.0188889" T="0.303333"/>
      <pos A="0.327037" C="0.0504938" G="0.224321" T="0.398148"/>
      <pos A="0.15321" C="0.176914" G="0.437654" T="0.232222"/>
      <pos A="0.255926" C="0.319136" G="0.27963" T="0.145309"/>
      <pos A="0.334938" C="0.145309" G="0.21642" T="0.303333"/>
      <pos A="0.208519" C="0.287531" G="0.240123" T="0.263827"/>
      <pos A="0.255926" C="0.224321" G="0.319136" T="0.200617"/>
      <pos A="0.255926" C="0.287531" G="0.176914" T="0.27963"/>
      <pos A="0.184815" C="0.232222" G="0.295432" T="0.287531"/>
      <pos A="0.224321" C="0.303333" G="0.09" T="0.382346"/>
      <pos A="0.200617" C="0.271728" G="0.358642" T="0.169012"/>
      <pos A="0.382346" C="0.129506" G="0.21642" T="0.271728"/>
      <pos A="0.334938" C="0.21642" G="0.15321" T="0.295432"/>
      <pos A="0.145309" C="0.295432" G="0.15321" T="0.406049"/>
      <pos A="0.176914" C="0.21642" G="0.21642" T="0.390247"/>
      <pos A="0.27963" C="0.255926" G="0.334938" T="0.129506"/>
    </motif>
    <motif db="0" id="M15" alt="O15" length="40" nsites="8" evalue="1.3e-003">
      <pos A="0.271728" C="0.192716" G="0.366543" T="0.169012"/>
      <pos A="0.390247" C="0.263827" G="0.121605" T="0.224321"/>
      <pos A="0.374444" C="0.169012" G="0.15321" T="0.303333"/>
      <pos A="0.137407" C="0.461358" G="0.263827" T="0.137407"/>
      <pos A="0.303333" C="0.232222" G="0.121605" T="0.34284"/>
      <pos A="0.121605" C="0.208519" G="0.319136" T="0.350741"/>
      <pos A="0.224321" C="0.255926" G="0.09" T="0.429753"/>
      <pos A="0.145309" C="0.334938" G="0.208519" T="0.311235"/>
      <pos A="0.21642" C="0.295432" G="0.0979012" T="0.390247"/>
      <pos A="0.263827" C="0.271728" G="0.09" T="0.374444"/>
      <pos A="0.334938" C="0.21642" G="0.263827" T="0.184815"/>
      <pos A="0.398148" C="0.0662963" G="0.398148" T="0.137407"/>
      <pos A="0.240123" C="0.161111" G="0.413951" T="0.184815"/>
      <pos A="0.176914" C="0.248025" G="0.34284" T="0.232222"/>
      <pos A="0.303333" C="0.129506" G="0.248025" T="0.319136"/>
      <pos A="0.224321" C="0.27963" G="0.255926" T="0.240123"/>
      <pos A="0.445556" C="0.200617" G="0.09" T="0.263827"/>
      <pos A="0.21642" C="0.105802" G="0.327037" T="0.350741"/>
      <pos A="0.200617" C="0.311235" G="0.248025" T="0.240123"/>
      <pos A="0.287531" C="0.232222" G="0.208519" T="0.271728"/>
      <pos A="0.169012" C="0.192716" G="0.176914" T="0.461358"/>
      <pos A="0.34284" C="0.145309" G="0.21642" T="0.295432"/>
      <pos A="0.224321" C="0.255926" G="0.192716" T="0.327037"/>
      <pos A="0.271728" C="0.240123" G="0.208519" T="0.27963"/>
      <pos A="0.34284" C="0.224321" G="0.169012" T="0.263827"/>
      <pos A="0.192716" C="0.406049" G="0.287531" T="0.113704"/>
      <pos A="0.232222" C="0.334938" G="0.161111" T="0.271728"/>
      <pos A="0.34284" C="0.271728" G="0.169012" T="0.21642"/>
      <pos A="0.327037" C="0.303333" G="0.192716" T="0.176914"/>
      <pos A="0.176914" C="0.208519" G="0.248025" T="0.366543"/>
      <pos A="0.248025" C="0.287531" G="0.200617" T="0.263827"/>
      <pos A="0.192716" C="0.295432" G="0.161111" T="0.350741"/>
      <pos A="0.248025" C="0.176914" G="0.287531" T="0.287531"/>
      <pos A="0.295432" C="0.161111" G="0.390247" T="0.15321"/>
      <pos A="0.176914" C="0.27963" G="0.334938" T="0.208519"/>
      <pos A="0.366543" C="0.240123" G="0.176914" T="0.21642"/>
      <pos A="0.311235" C="0.208519" G="0.145309" T="0.334938"/>
      <pos A="0.263827" C="0.161111" G="0.295432" T="0.27963"/>
      <pos A="0.366543" C="0.184815" G="0.105802" T="0.34284"/>
      <pos A="0.255926" C="0.295432" G="0.21642" T="0.232222"/>
    </motif>
    <motif db="0" id="M16" alt="O16" length="40" nsites="8" evalue="1.3e-003">
      <pos A="0.332304" C="0.332304" G="0.00308642" T="0.332304"/>
      <pos A="0.00308642" C="0.00308642" G="0.00308642" T="0.990741"/>
      <pos A="0.00308642" C="0.332304" G="0.00308642" T="0.661523"/>
      <pos A="0.661523" C="0.00308642" G="0.332304" T="0.00308642"/>
      <pos A="0.332304" C="0.00308642" G="0.00308642" T="0.661523"/>
      <pos A="0.661523" C="0.332304" G="0.00308642" T="0.00308642"/>
      <pos A="0.00308642" C="0.332304" G="0.332304" T="0.332304"/>
      <pos A="0.332304" C="0.00308642" G="0.00308642" T="0.661523"/>
      <pos A="0.332304" C="0.332304" G="0.00308642" T="0.332304"/>
      <pos A="0.00308642" C="0.00308642" G="0.00308642" T="0.990741"/>
      <pos A="0.00308642" C="0.661523" G="0.332304" T="0.00308642"/>
      <pos A="0.332304" C="0.00308642" G="0.00308642" T="0.661523"/>
      <pos A="0.332304" C="0.332304" G="0.00308642" T="0.332304"/>
      <pos A="0.332304" C="0.661523" G="0.00308642" T="0.00308642"/>
      <pos A="0.332304" C="0.661523" G="0.00308642" T="0.00308642"/>
      <pos A="0.00308642" C="0.661523" G="0.00308642" T="0.332304"/>
      <pos A="0.332304" C="0.661523" G="0.00308642" T="0.00308642"/>
      <pos A="0.332304" C="0.00308642" G="0.332304" T="0.332304"/>
      <pos A="0.661523" C="0.00308642" G="0.00308642" T="0.332304"/>
      <pos A="0.332304" C="0.00308642" G="0.00308642" T="0.661523"/>
      <pos A="0.332304" C="0.00308642" G="0.00308642" T="0.661523"/>
      <pos A="0.00308642" C="0.661523" G="0.00308642" T="0.332304"/>
      <pos A="0.00308642" C="0.00308642" G="0.661523" T="0.332304"/>
      <pos A="0.332304" C="0.00308642" G="0.661523" T="0.00308642"/>
      <pos A="0.332304" C="0.00308642" G="0.332304" T="0.332304"/>
      <pos A="0.00308642" C="0.00308642" G="0.332304" T="0.661523"/>
      <pos A="0.00308642" C="0.00308642" G="0.332304" T="0.661523"/>
      <pos A="0.332304" C="0.00308642" G="0.00308642" T="0.661523"/>
      <pos A="0.332304" C="0.332304" G="0.332304" T="0.00308642"/>
      <pos A="0.00308642" C="0.332304" G="0.00308642" T="0.661523"/>
      <pos A="0.661523" C="0.332304" G="0.00308642" T="0.00308642"/>
      <pos A="0.332304" C="0.332304" G="0.00308642" T="0.332304"/>
      <pos A="0.332304" C="0.00308642" G="0.332304" T="0.332304"/>
      <pos A="0.661523" C="0.00308642" G="0.00308642" T="0.332304"/>
      <pos A="0.332304" C="0.00308642" G="0.332304" T="0.332304"/>
      <pos A="0.00308642" C="0.332304" G="0.661523" T="0.00308642"/>
      <pos A="0.00308642" C="0.661523" G="0.00308642" T="0.332304"/>
      <pos A="0.00308642" C="0.00308642" G="0.00308642" T="0.990741"/>
      <pos A="0.661523" C="0.00308642" G="0.00308642" T="0.332304"/>
      <pos A="0.332304" C="0.00308642" G="0.00308642" T="0.661523"/>
    </motif>
    <motif db="0" id="M17" alt="O17" length="40" nsites="8" evalue="1.3e-003">
      <pos A="0.243326" C="0.136553" G="0.323406" T="0.296713"/>
      <pos A="0.0564731" C="0.27002" G="0.43018" T="0.243326"/>
      <pos A="0.510261" C="0.163246" G="0.18994" T="0.136553"/>
      <pos A="0.3501" C="0.136553" G="0.216633" T="0.296713"/>
      <pos A="0.376793" C="0.18994" G="0.10986" T="0.323406"/>
      <pos A="0.27002" C="0.10986" G="0.163246" T="0.456873"/>
      <pos A="0.483566" C="0.0564731" G="0.10986" T="0.3501"/>
      <pos A="0.296713" C="0.296713" G="0.296713" T="0.10986"/>
      <pos A="0.27002" C="0.163246" G="0.216633" T="0.3501"/>
      <pos A="0.18994" C="0.296713" G="0.27002" T="0.243326"/>
      <pos A="0.243326" C="0.27002" G="0.0831664" T="0.403486"/>
      <pos A="0.243326" C="0.27002" G="0.163246" T="0.323406"/>
      <pos A="0.18994" C="0.216633" G="0.296713" T="0.296713"/>
      <pos A="0.376793" C="0.0831664" G="0.43018" T="0.10986"/>
      <pos A="0.296713" C="0.376793" G="0.27002" T="0.0564731"/>
      <pos A="0.323406" C="0.216633" G="0.136553" T="0.323406"/>
      <pos A="0.0831664" C="0.0831664" G="0.3501" T="0.483566"/>
      <pos A="0.243326" C="0.376793" G="0.243326" T="0.136553"/>
      <pos A="0.296713" C="0.3501" G="0.0297798" T="0.323406"/>
      <pos A="0.163246" C="0.376793" G="0.18994" T="0.27002"/>
      <pos A="0.296713" C="0.10986" G="0.296713" T="0.296713"/>
      <pos A="0.3501" C="0.216633" G="0.3501" T="0.0831664"/>
      <pos A="0.643727" C="0.0831664" G="0.27002" T="0.00308642"/>
      <pos A="0.323406" C="0.27002" G="0.163246" T="0.243326"/>
      <pos A="0.403486" C="0.10986" G="0.3501" T="0.136553"/>
      <pos A="0.3501" C="0.243326" G="0.10986" T="0.296713"/>
      <pos A="0.10986" C="0.376793" G="0.216633" T="0.296713"/>
      <pos A="0.296713" C="0.216633" G="0.0564731" T="0.43018"/>
      <pos A="0.296713" C="0.3501" G="0.27002" T="0.0831664"/>
      <pos A="0.43018" C="0.163246" G="0.0831664" T="0.323406"/>
      <pos A="0.163246" C="0.163246" G="0.43018" T="0.243326"/>
      <pos A="0.163246" C="0.10986" G="0.27002" T="0.456873"/>
      <pos A="0.243326" C="0.296713" G="0.0297798" T="0.43018"/>
      <pos A="0.163246" C="0.296713" G="0.323406" T="0.216633"/>
      <pos A="0.163246" C="0.43018" G="0.323406" T="0.0831664"/>
      <pos A="0.376793" C="0.0297798" G="0.136553" T="0.456873"/>
      <pos A="0.323406" C="0.243326" G="0.216633" T="0.216633"/>
      <pos A="0.403486" C="0.136553" G="0.18994" T="0.27002"/>
      <pos A="0.27002" C="0.18994" G="0.216633" T="0.323406"/>
      <pos A="0.483566" C="0.10986" G="0.0297798" T="0.376793"/>
    </motif>
    <motif db="0" id="M18" alt="O18" length="40" nsites="8" evalue="1.3e-003">
      <pos A="0.37181" C="0.305967" G="0.108437" T="0.213786"/>
      <pos A="0.200617" C="0.253292" G="0.121605" T="0.424486"/>
      <pos A="0.305967" C="0.161111" G="0.292798" T="0.240123"/>
      <pos A="0.345474" C="0.200617" G="0.161111" T="0.292798"/>
      <pos A="0.266461" C="0.121605" G="0.187449" T="0.424486"/>
      <pos A="0.358642" C="0.121605" G="0.17428" T="0.345474"/>
      <pos A="0.17428" C="0.424486" G="0.226955" T="0.17428"/>
      <pos A="0.213786" C="0.213786" G="0.134773" T="0.437654"/>
      <pos A="0.17428" C="0.450823" G="0.134773" T="0.240123"/>
      <pos A="0.240123" C="0.213786" G="0.161111" T="0.38498"/>
      <pos A="0.108437" C="0.134773" G="0.490329" T="0.266461"/>
      <pos A="0.398148" C="0.200617" G="0.319136" T="0.0820988"/>
      <pos A="0.358642" C="0.463992" G="0.108437" T="0.0689304"/>
      <pos A="0.305967" C="0.161111" G="0.108437" T="0.424486"/>
      <pos A="0.108437" C="0.147943" G="0.463992" T="0.27963"/>
      <pos A="0.292798" C="0.200617" G="0.398148" T="0.108437"/>
      <pos A="0.490329" C="0.147943" G="0.147943" T="0.213786"/>
      <pos A="0.411317" C="0.121605" G="0.358642" T="0.108437"/>
      <pos A="0.358642" C="0.358642" G="0.161111" T="0.121605"/>
      <pos A="0.292798" C="0.424486" G="0.0952672" T="0.187449"/>
      <pos A="0.134773" C="0.292798" G="0.108437" T="0.463992"/>
      <pos A="0.17428" C="0.292798" G="0.200617" T="0.332304"/>
      <pos A="0.398148" C="0.0952672" G="0.266461" T="0.240123"/>
      <pos A="0.253292" C="0.200617" G="0.319136" T="0.226955"/>
      <pos A="0.187449" C="0.332304" G="0.305967" T="0.17428"/>
      <pos A="0.319136" C="0.161111" G="0.213786" T="0.305967"/>
      <pos A="0.37181" C="0.200617" G="0.292798" T="0.134773"/>
      <pos A="0.332304" C="0.305967" G="0.226955" T="0.134773"/>
      <pos A="0.266461" C="0.266461" G="0.187449" T="0.27963"/>
      <pos A="0.187449" C="0.38498" G="0.108437" T="0.319136"/>
      <pos A="0.266461" C="0.0689304" G="0.213786" T="0.450823"/>
      <pos A="0.134773" C="0.240123" G="0.266461" T="0.358642"/>
      <pos A="0.0952672" C="0.27963" G="0.266461" T="0.358642"/>
      <pos A="0.213786" C="0.305967" G="0.240123" T="0.240123"/>
      <pos A="0.213786" C="0.38498" G="0.0425926" T="0.358642"/>
      <pos A="0.37181" C="0.187449" G="0.226955" T="0.213786"/>
      <pos A="0.266461" C="0.27963" G="0.266461" T="0.187449"/>
      <pos A="0.187449" C="0.345474" G="0.226955" T="0.240123"/>
      <pos A="0.187449" C="0.147943" G="0.147943" T="0.516667"/>
      <pos A="0.121605" C="0.437654" G="0.266461" T="0.17428"/>
    </motif>
    <motif db="0" id="M19" alt="O19" length="40" nsites="8" evalue="1.3e-003">
      <pos A="0.17636" C="0.245668" G="0.245668" T="0.332304"/>
      <pos A="0.0723951" C="0.453595" G="0.17636" T="0.29765"/>
      <pos A="0.55756" C="0.141705" G="0.124377" T="0.17636"/>
      <pos A="0.228341" C="0.280323" G="0.17636" T="0.314977"/>
      <pos A="0.211013" C="0.332304" G="0.193686" T="0.262996"/>
      <pos A="0.29765" C="0.245668" G="0.0550686" T="0.401614"/>
      <pos A="0.29765" C="0.0897225" G="0.314977" T="0.29765"/>
      <pos A="0.0377412" C="0.245668" G="0.366959" T="0.349632"/>
      <pos A="0.366959" C="0.228341" G="0.228341" T="0.17636"/>
      <pos A="0.453595" C="0.228341" G="0.141705" T="0.17636"/>
      <pos A="0.332304" C="0.314977" G="0.193686" T="0.159032"/>
      <pos A="0.349632" C="0.193686" G="0.0897225" T="0.366959"/>
      <pos A="0.211013" C="0.17636" G="0.522905" T="0.0897225"/>
      <pos A="0.366959" C="0.280323" G="0.141705" T="0.211013"/>
      <pos A="0.384286" C="0.0723951" G="0.159032" T="0.384286"/>
      <pos A="0.141705" C="0.141705" G="0.436268" T="0.280323"/>
      <pos A="0.159032" C="0.314977" G="0.17636" T="0.349632"/>
      <pos A="0.314977" C="0.314977" G="0.262996" T="0.10705"/>
      <pos A="0.314977" C="0.280323" G="0.141705" T="0.262996"/>
      <pos A="0.17636" C="0.262996" G="0.193686" T="0.366959"/>
      <pos A="0.384286" C="0.0377412" G="0.262996" T="0.314977"/>
      <pos A="0.245668" C="0.228341" G="0.245668" T="0.280323"/>
      <pos A="0.211013" C="0.349632" G="0.228341" T="0.211013"/>
      <pos A="0.29765" C="0.366959" G="0.124377" T="0.211013"/>
      <pos A="0.314977" C="0.193686" G="0.228341" T="0.262996"/>
      <pos A="0.55756" C="0.10705" G="0.228341" T="0.10705"/>
      <pos A="0.314977" C="0.366959" G="0.0897225" T="0.228341"/>
      <pos A="0.17636" C="0.436268" G="0.228341" T="0.159032"/>
      <pos A="0.262996" C="0.280323" G="0.00308642" T="0.453595"/>
      <pos A="0.349632" C="0.159032" G="0.193686" T="0.29765"/>
      <pos A="0.141705" C="0.228341" G="0.280323" T="0.349632"/>
      <pos A="0.211013" C="0.228341" G="0.228341" T="0.332304"/>
      <pos A="0.245668" C="0.332304" G="0.211013" T="0.211013"/>
      <pos A="0.10705" C="0.193686" G="0.280323" T="0.418941"/>
      <pos A="0.141705" C="0.314977" G="0.29765" T="0.245668"/>
      <pos A="0.211013" C="0.124377" G="0.193686" T="0.470922"/>
      <pos A="0.262996" C="0.193686" G="0.366959" T="0.17636"/>
      <pos A="0.0550686" C="0.29765" G="0.505577" T="0.141705"/>
      <pos A="0.228341" C="0.211013" G="0.245668" T="0.314977"/>
      <pos A="0.401614" C="0.193686" G="0.228341" T="0.17636"/>
    </motif>
    <motif db="0" id="M2" alt="O2" length="40" nsites="8" evalue="1.3e-003">
      <pos A="0.248025" C="0.311235" G="0.169012" T="0.271728"/>
      <pos A="0.21642" C="0.113704" G="0.161111" T="0.508765"/>
      <pos A="0.137407" C="0.15321" G="0.421852" T="0.287531"/>
      <pos A="0.271728" C="0.121605" G="0.255926" T="0.350741"/>
      <pos A="0.255926" C="0.34284" G="0.169012" T="0.232222"/>
      <pos A="0.374444" C="0.271728" G="0.145309" T="0.208519"/>
      <pos A="0.184815" C="0.224321" G="0.248025" T="0.34284"/>
      <pos A="0.232222" C="0.240123" G="0.255926" T="0.271728"/>
      <pos A="0.161111" C="0.413951" G="0.0820988" T="0.34284"/>
      <pos A="0.469259" C="0.129506" G="0.169012" T="0.232222"/>
      <pos A="0.327037" C="0.184815" G="0.21642" T="0.271728"/>
      <pos A="0.34284" C="0.145309" G="0.240123" T="0.271728"/>
      <pos A="0.263827" C="0.327037" G="0.176914" T="0.232222"/>
      <pos A="0.21642" C="0.406049" G="0.192716" T="0.184815"/>
      <pos A="0.176914" C="0.34284" G="0.137407" T="0.34284"/>
      <pos A="0.27963" C="0.374444" G="0.208519" T="0.137407"/>
      <pos A="0.390247" C="0.169012" G="0.208519" T="0.232222"/>
      <pos A="0.192716" C="0.224321" G="0.366543" T="0.21642"/>
      <pos A="0.319136" C="0.161111" G="0.192716" T="0.327037"/>
      <pos A="0.15321" C="0.145309" G="0.34284" T="0.358642"/>
      <pos A="0.319136" C="0.255926" G="0.248025" T="0.176914"/>
      <pos A="0.27963" C="0.161111" G="0.263827" T="0.295432"/>
      <pos A="0.311235" C="0.350741" G="0.129506" T="0.208519"/>
      <pos A="0.350741" C="0.169012" G="0.121605" T="0.358642"/>
      <pos A="0.271728" C="0.129506" G="0.295432" T="0.303333"/>
      <pos A="0.200617" C="0.295432" G="0.295432" T="0.208519"/>
      <pos A="0.413951" C="0.350741" G="0.0662963" T="0.169012"/>
      <pos A="0.366543" C="0.169012" G="0.15321" T="0.311235"/>
      <pos A="0.271728" C="0.15321" G="0.295432" T="0.27963"/>
      <pos A="0.145309" C="0.390247" G="0.255926" T="0.208519"/>
      <pos A="0.287531" C="0.192716" G="0.145309" T="0.374444"/>
      <pos A="0.192716" C="0.27963" G="0.208519" T="0.319136"/>
      <pos A="0.105802" C="0.263827" G="0.240123" T="0.390247"/>
      <pos A="0.169012" C="0.303333" G="0.327037" T="0.200617"/>
      <pos A="0.334938" C="0.303333" G="0.137407" T="0.224321"/>
      <pos A="0.240123" C="0.406049" G="0.240123" T="0.113704"/>
      <pos A="0.319136" C="0.0188889" G="0.287531" T="0.374444"/>
      <pos A="0.27963" C="0.255926" G="0.240123" T="0.224321"/>
      <pos A="0.200617" C="0.311235" G="0.208519" T="0.27963"/>
      <pos A="0.184815" C="0.263827" G="0.161111" T="0.390247"/>
    </motif>
    <motif db="0" id="M20" alt="O20" length="40" nsites="8" evalue="1.3e-003">
      <pos A="0.00308642" C="0.00308642" G="0.990741" T="0.00308642"/>
      <pos A="0.00308642" C="0.00308642" G="0.00308642" T="0.990741"/>
      <pos A="0.00308642" C="0.990741" G="0.00308642" T="0.00308642"/>
      <pos A="0.990741" C="0.00308642" G="0.00308642" T="0.00308642"/>
      <pos A="0.00308642" C="0.990741" G="0.00308642" T="0.00308642"/>
      <pos A="0.00308642" C="0.990741" G="0.00308642" T="0.00308642"/>
      <pos A="0.00308642" C="0.00308642" G="0.00308642" T="0.990741"/>
      <pos A="0.00308642" C="0.00308642" G="0.00308642" T="0.990741"/>
      <pos A="0.00308642" C="0.990741" G="0.00308642" T="0.00308642"/>
      <pos A="0.00308642" C="0.990741" G="0.00308642" T="0.00308642"/>
      <pos A="0.00308642" C="0.00308642" G="0.990741" T="0.00308642"/>
      <pos A="0.990741" C="0.00308642" G="0.00308642" T="0.00308642"/>
      <pos A="0.00308642" C="0.00308642" G="0.990741" T="0.00308642"/>
      <pos A="0.990741" C="0.00308642" G="0.00308642" T="0.00308642"/>
      <pos A="0.00308642" C="0.990741" G="0.00308642" T="0.00308642"/>
      <pos A="0.990741" C="0.00308642" G="0.00308642" T="0.00308642"/>
      <pos A="0.00308642" C="0.990741" G="0.00308642" T="0.00308642"/>
      <pos A="0.00308642" C="0.990741" G="0.00308642" T="0.00308642"/>
      <pos A="0.00308642" C="0.00308642" G="0.00308642" T="0.990741"/>
      <pos A="0.990741" C="0.00308642" G="0.00308642" T="0.00308642"/>
      <pos A="0.00308642" C="0.990741" G="0.00308642" T="0.00308642"/>
      <pos A="0.00308642" C="0.00308642" G="0.00308642" T="0.990741"/>
      <pos A="0.990741" C="0.00308642" G="0.00308642" T="0.00308642"/>
      <pos A="0.00308642" C="0.00308642" G="0.00308642" T="0.990741"/>
      <pos A="0.00308642" C="0.00308642" G="0.990741" T="0.00308642"/>
      <pos A="0.990741" C="0.00308642" G="0.00308642" T="0.00308642"/>
      <pos A="0.00308642" C="0.990741" G="0.00308642" T="0.00308642"/>
      <pos A="0.990741" C="0.00308642" G="0.00308642" T="0.00308642"/>
      <pos A="0.00308642" C="0.990741" G="0.00308642" T="0.00308642"/>
      <pos A="0.00308642" C="0.990741" G="0.00308642" T="0.00308642"/>
      <pos A="0.00308642" C="0.990741" G="0.00308642" T="0.00308642"/>
      <pos A="0.00308642" C="0.990741" G="0.00308642" T="0.00308642"/>
      <pos A="0.00308642" C="0.00308642" G="0.00308642" T="0.990741"/>
      <pos A="0.00308642" C="0.00308642" G="0.990741" T="0.00308642"/>
      <pos A="0.990741" C="0.00308642" G="0.00308642" T="0.00308642"/>
      <pos A="0.00308642" C="0.00308642" G="0.990741" T="0.00308642"/>
      <pos A="0.00308642" C="0.990741" G="0.00308642" T="0.00308642"/>
      <pos A="0.00308642" C="0.00308642" G="0.00308642" T="0.990741"/>
      <pos A="0.00308642" C="0.00308642" G="0.990741" T="0.00308642"/>
      <pos A="0.990741" C="0.00308642" G="0.00308642" T="0.00308642"/>
    </motif>
    <motif db="0" id="M21" alt="O21" length="40" nsites="8" evalue="1.3e-003">
      <pos A="0.496914" C="0.00308642" G="0.25" T="0.25"/>
      <pos A="0.25" C="0.00308642" G="0.25" T="0.496914"/>
      <pos A="0.25" C="0.00308642" G="0.496914" T="0.25"/>
      <pos A="0.00308642" C="0.00308642" G="0.743827" T="0.25"/>
      <pos A="0.496914" C="0.00308642" G="0.25" T="0.25"/>
      <pos A="0.00308642" C="0.25" G="0.00308642" T="0.743827"/>
      <pos A="0.743827" C="0.00308642" G="0.00308642" T="0.25"/>
      <pos A="0.496914" C="0.25" G="0.25" T="0.00308642"/>
      <pos A="0.00308642" C="0.496914" G="0.00308642" T="0.496914"/>
      <pos A="0.25" C="0.743827" G="0.00308642" T="0.00308642"/>
      <pos A="0.00308642" C="0.25" G="0.00308642" T="0.743827"/>
      <pos A="0.00308642" C="0.496914" G="0.496914" T="0.00308642"/>
      <pos A="0.496914" C="0.00308642" G="0.25" T="0.25"/>
      <pos A="0.00308642" C="0.743827" G="0.25" T="0.00308642"/>
      <pos A="0.496914" C="0.25" G="0.00308642" T="0.25"/>
      <pos A="0.00308642" C="0.25" G="0.496914" T="0.25"/>
      <pos A="0.25" C="0.25" G="0.25" T="0.25"/>
      <pos A="0.00308642" C="0.00308642" G="0.496914" T="0.496914"/>
      <pos A="0.743827" C="0.00308642" G="0.25" T="0.00308642"/>
      <pos A="0.496914" C="0.00308642" G="0.496914" T="0.00308642"/>
      <pos A="0.00308642" C="0.25" G="0.25" T="0.496914"/>
      <pos A="0.00308642" C="0.25" G="0.00308642" T="0.743827"/>
      <pos A="0.00308642" C="0.00308642" G="0.496914" T="0.496914"/>
      <pos A="0.496914" C="0.00308642" G="0.25" T="0.25"/>
      <pos A="0.00308642" C="0.00308642" G="0.00308642" T="0.990741"/>
      <pos A="0.00308642" C="0.496914" G="0.496914" T="0.00308642"/>
      <pos A="0.496914" C="0.00308642" G="0.00308642" T="0.496914"/>
      <pos A="0.496914" C="0.25" G="0.25" T="0.00308642"/>
      <pos A="0.496914" C="0.00308642" G="0.25" T="0.25"/>
      <pos A="0.00308642" C="0.00308642" G="0.25" T="0.743827"/>
      <pos A="0.00308642" C="0.496914" G="0.00308642" T="0.496914"/>
      <pos A="0.25" C="0.743827" G="0.00308642" T="0.00308642"/>
      <pos A="0.990741" C="0.00308642" G="0.00308642" T="0.00308642"/>
      <pos A="0.496914" C="0.00308642" G="0.25" T="0.25"/>
      <pos A="0.00308642" C="0.25" G="0.25" T="0.496914"/>
      <pos A="0.25" C="0.496914" G="0.25" T="0.00308642"/>
      <pos A="0.00308642" C="0.25" G="0.743827" T="0.00308642"/>
      <pos A="0.25" C="0.00308642" G="0.25" T="0.496914"/>
      <pos A="0.25" C="0.25" G="0.00308642" T="0.496914"/>
      <pos A="0.496914" C="0.25" G="0.25" T="0.00308642"/>
    </motif>
    <motif db="0" id="M22" alt="O22" length="40" nsites="8" evalue="1.3e-003">
      <pos A="0.382346" C="0.192716" G="0.09" T="0.334938"/>
      <pos A="0.366543" C="0.105802" G="0.248025" T="0.27963"/>
      <pos A="0.176914" C="0.27963" G="0.224321" T="0.319136"/>
      <pos A="0.303333" C="0.15321" G="0.263827" T="0.27963"/>
      <pos A="0.232222" C="0.271728" G="0.0662963" T="0.429753"/>
      <pos A="0.255926" C="0.255926" G="0.255926" T="0.232222"/>
      <pos A="0.21642" C="0.350741" G="0.224321" T="0.208519"/>
      <pos A="0.271728" C="0.240123" G="0.176914" T="0.311235"/>
      <pos A="0.232222" C="0.224321" G="0.311235" T="0.232222"/>
      <pos A="0.366543" C="0.240123" G="0.21642" T="0.176914"/>
      <pos A="0.366543" C="0.176914" G="0.232222" T="0.224321"/>
      <pos A="0.192716" C="0.366543" G="0.224321" T="0.21642"/>
      <pos A="0.358642" C="0.0820988" G="0.0583951" T="0.500864"/>
      <pos A="0.263827" C="0.240123" G="0.319136" T="0.176914"/>
      <pos A="0.263827" C="0.255926" G="0.169012" T="0.311235"/>
      <pos A="0.303333" C="0.09" G="0.327037" T="0.27963"/>
      <pos A="0.263827" C="0.303333" G="0.271728" T="0.161111"/>
      <pos A="0.334938" C="0.27963" G="0.200617" T="0.184815"/>
      <pos A="0.311235" C="0.21642" G="0.263827" T="0.208519"/>
      <pos A="0.200617" C="0.113704" G="0.176914" T="0.508765"/>
      <pos A="0.311235" C="0.21642" G="0.255926" T="0.21642"/>
      <pos A="0.255926" C="0.145309" G="0.319136" T="0.27963"/>
      <pos A="0.137407" C="0.287531" G="0.34284" T="0.232222"/>
      <pos A="0.350741" C="0.311235" G="0.145309" T="0.192716"/>
      <pos A="0.327037" C="0.232222" G="0.21642" T="0.224321"/>
      <pos A="0.240123" C="0.271728" G="0.169012" T="0.319136"/>
      <pos A="0.200617" C="0.334938" G="0.248025" T="0.21642"/>
      <pos A="0.263827" C="0.437654" G="0.129506" T="0.169012"/>
      <pos A="0.303333" C="0.287531" G="0.0741975" T="0.334938"/>
      <pos A="0.113704" C="0.311235" G="0.0741975" T="0.500864"/>
      <pos A="0.287531" C="0.192716" G="0.15321" T="0.366543"/>
      <pos A="0.327037" C="0.263827" G="0.21642" T="0.192716"/>
      <pos A="0.21642" C="0.192716" G="0.295432" T="0.295432"/>
      <pos A="0.224321" C="0.192716" G="0.287531" T="0.295432"/>
      <pos A="0.263827" C="0.27963" G="0.208519" T="0.248025"/>
      <pos A="0.255926" C="0.350741" G="0.0979012" T="0.295432"/>
      <pos A="0.224321" C="0.21642" G="0.366543" T="0.192716"/>
      <pos A="0.208519" C="0.21642" G="0.350741" T="0.224321"/>
      <pos A="0.295432" C="0.169012" G="0.366543" T="0.169012"/>
      <pos A="0.200617" C="0.327037" G="0.358642" T="0.113704"/>
    </motif>
    <motif db="0" id="M23" alt="O23" length="40" nsites="8" evalue="1.3e-003">
      <pos A="0.200617" C="0.694444" G="0.101852" T="0.00308642"/>
      <pos A="0.299383" C="0.398148" G="0.101852" T="0.200617"/>
      <pos A="0.200617" C="0.299383" G="0.200617" T="0.299383"/>
      <pos A="0.200617" C="0.496914" G="0.299383" T="0.00308642"/>
      <pos A="0.595679" C="0.101852" G="0.200617" T="0.101852"/>
      <pos A="0.200617" C="0.200617" G="0.398148" T="0.200617"/>
      <pos A="0.101852" C="0.299383" G="0.496914" T="0.101852"/>
      <pos A="0.00308642" C="0.299383" G="0.299383" T="0.398148"/>
      <pos A="0.200617" C="0.00308642" G="0.79321" T="0.00308642"/>
      <pos A="0.299383" C="0.00308642" G="0.299383" T="0.398148"/>
      <pos A="0.299383" C="0.398148" G="0.299383" T="0.00308642"/>
      <pos A="0.299383" C="0.101852" G="0.200617" T="0.398148"/>
      <pos A="0.299383" C="0.00308642" G="0.398148" T="0.299383"/>
      <pos A="0.299383" C="0.299383" G="0.299383" T="0.101852"/>
      <pos A="0.101852" C="0.101852" G="0.398148" T="0.398148"/>
      <pos A="0.398148" C="0.299383" G="0.101852" T="0.200617"/>
      <pos A="0.496914" C="0.101852" G="0.200617" T="0.200617"/>
      <pos A="0.101852" C="0.398148" G="0.200617" T="0.299383"/>
      <pos A="0.595679" C="0.200617" G="0.200617" T="0.00308642"/>
      <pos A="0.398148" C="0.200617" G="0.200617" T="0.200617"/>
      <pos A="0.101852" C="0.200617" G="0.101852" T="0.595679"/>
      <pos A="0.101852" C="0.299383" G="0.299383" T="0.299383"/>
      <pos A="0.200617" C="0.496914" G="0.101852" T="0.200617"/>
      <pos A="0.101852" C="0.595679" G="0.00308642" T="0.299383"/>
      <pos A="0.200617" C="0.101852" G="0.299383" T="0.398148"/>
      <pos A="0.200617" C="0.00308642" G="0.398148" T="0.398148"/>
      <pos A="0.101852" C="0.79321" G="0.101852" T="0.00308642"/>
      <pos A="0.200617" C="0.00308642" G="0.101852" T="0.694444"/>
      <pos A="0.200617" C="0.595679" G="0.200617" T="0.00308642"/>
      <pos A="0.595679" C="0.101852" G="0.00308642" T="0.299383"/>
      <pos A="0.200617" C="0.00308642" G="0.00308642" T="0.79321"/>
      <pos A="0.200617" C="0.299383" G="0.200617" T="0.299383"/>
      <pos A="0.299383" C="0.101852" G="0.200617" T="0.398148"/>
      <pos A="0.00308642" C="0.200617" G="0.200617" T="0.595679"/>
      <pos A="0.101852" C="0.200617" G="0.101852" T="0.595679"/>
      <pos A="0.398148" C="0.00308642" G="0.200617" T="0.398148"/>
      <pos A="0.200617" C="0.101852" G="0.496914" T="0.200617"/>
      <pos A="0.398148" C="0.299383" G="0.200617" T="0.101852"/>
      <pos A="0.299383" C="0.00308642" G="0.101852" T="0.595679"/>
      <pos A="0.00308642" C="0.200617" G="0.00308642" T="0.79321"/>
    </motif>
    <motif db="0" id="M24" alt="O24" length="40" nsites="8" evalue="1.3e-003">
      <pos A="0.25" C="0.579218" G="0.00308642" T="0.167696"/>
      <pos A="0.332304" C="0.25" G="0.00308642" T="0.414609"/>
      <pos A="0.0853906" C="0.25" G="0.25" T="0.414609"/>
      <pos A="0.0853906" C="0.25" G="0.167696" T="0.496914"/>
      <pos A="0.25" C="0.496914" G="0.00308642" T="0.25"/>
      <pos A="0.167696" C="0.496914" G="0.00308642" T="0.332304"/>
      <pos A="0.414609" C="0.25" G="0.332304" T="0.00308642"/>
      <pos A="0.167696" C="0.167696" G="0.332304" T="0.332304"/>
      <pos A="0.332304" C="0.332304" G="0.25" T="0.0853906"/>
      <pos A="0.332304" C="0.00308642" G="0.0853906" T="0.579218"/>
      <pos A="0.167696" C="0.167696" G="0.579218" T="0.0853906"/>
      <pos A="0.0853906" C="0.167696" G="0.661523" T="0.0853906"/>
      <pos A="0.0853906" C="0.332304" G="0.332304" T="0.25"/>
      <pos A="0.00308642" C="0.743827" G="0.167696" T="0.0853906"/>
      <pos A="0.25" C="0.167696" G="0.00308642" T="0.579218"/>
      <pos A="0.332304" C="0.332304" G="0.25" T="0.0853906"/>
      <pos A="0.25" C="0.25" G="0.167696" T="0.332304"/>
      <pos A="0.0853906" C="0.167696" G="0.661523" T="0.0853906"/>
      <pos A="0.332304" C="0.167696" G="0.25" T="0.25"/>
      <pos A="0.332304" C="0.00308642" G="0.332304" T="0.332304"/>
      <pos A="0.25" C="0.25" G="0.332304" T="0.167696"/>
      <pos A="0.579218" C="0.00308642" G="0.167696" T="0.25"/>
      <pos A="0.661523" C="0.167696" G="0.167696" T="0.00308642"/>
      <pos A="0.661523" C="0.25" G="0.00308642" T="0.0853906"/>
      <pos A="0.25" C="0.25" G="0.414609" T="0.0853906"/>
      <pos A="0.25" C="0.25" G="0.167696" T="0.332304"/>
      <pos A="0.00308642" C="0.332304" G="0.414609" T="0.25"/>
      <pos A="0.332304" C="0.0853906" G="0.0853906" T="0.496914"/>
      <pos A="0.167696" C="0.25" G="0.25" T="0.332304"/>
      <pos A="0.25" C="0.25" G="0.167696" T="0.332304"/>
      <pos A="0.167696" C="0.25" G="0.00308642" T="0.579218"/>
      <pos A="0.332304" C="0.25" G="0.332304" T="0.0853906"/>
      <pos A="0.167696" C="0.332304" G="0.332304" T="0.167696"/>
      <pos A="0.661523" C="0.167696" G="0.0853906" T="0.0853906"/>
      <pos A="0.414609" C="0.00308642" G="0.579218" T="0.00308642"/>
      <pos A="0.167696" C="0.167696" G="0.332304" T="0.332304"/>
      <pos A="0.0853906" C="0.579218" G="0.25" T="0.0853906"/>
      <pos A="0.332304" C="0.332304" G="0.0853906" T="0.25"/>
      <pos A="0.167696" C="0.496914" G="0.167696" T="0.167696"/>
      <pos A="0.661523" C="0.0853906" G="0.0853906" T="0.167696"/>
    </motif>
    <motif db="0" id="M25" alt="O25" length="40" nsites="8" evalue="1.3e-003">
      <pos A="0.398148" C="0.101852" G="0.398148" T="0.101852"/>
      <pos A="0.398148" C="0.200617" G="0.299383" T="0.101852"/>
      <pos A="0.595679" C="0.200617" G="0.200617" T="0.00308642"/>
      <pos A="0.200617" C="0.101852" G="0.398148" T="0.299383"/>
      <pos A="0.595679" C="0.200617" G="0.101852" T="0.101852"/>
      <pos A="0.299383" C="0.101852" G="0.200617" T="0.398148"/>
      <pos A="0.496914" C="0.101852" G="0.299383" T="0.101852"/>
      <pos A="0.595679" C="0.200617" G="0.00308642" T="0.200617"/>
      <pos A="0.299383" C="0.101852" G="0.200617" T="0.398148"/>
      <pos A="0.101852" C="0.496914" G="0.299383" T="0.101852"/>
      <pos A="0.200617" C="0.101852" G="0.101852" T="0.595679"/>
      <pos A="0.00308642" C="0.101852" G="0.398148" T="0.496914"/>
      <pos A="0.398148" C="0.299383" G="0.200617" T="0.101852"/>
      <pos A="0.00308642" C="0.79321" G="0.101852" T="0.101852"/>
      <pos A="0.200617" C="0.595679" G="0.00308642" T="0.200617"/>
      <pos A="0.101852" C="0.101852" G="0.299383" T="0.496914"/>
      <pos A="0.299383" C="0.00308642" G="0.101852" T="0.595679"/>
      <pos A="0.200617" C="0.200617" G="0.595679" T="0.00308642"/>
      <pos A="0.595679" C="0.00308642" G="0.200617" T="0.200617"/>
      <pos A="0.398148" C="0.101852" G="0.496914" T="0.00308642"/>
      <pos A="0.299383" C="0.101852" G="0.200617" T="0.398148"/>
      <pos A="0.00308642" C="0.00308642" G="0.101852" T="0.891975"/>
      <pos A="0.101852" C="0.101852" G="0.398148" T="0.398148"/>
      <pos A="0.398148" C="0.299383" G="0.200617" T="0.101852"/>
      <pos A="0.79321" C="0.00308642" G="0.101852" T="0.101852"/>
      <pos A="0.694444" C="0.101852" G="0.200617" T="0.00308642"/>
      <pos A="0.496914" C="0.101852" G="0.200617" T="0.200617"/>
      <pos A="0.200617" C="0.200617" G="0.299383" T="0.299383"/>
      <pos A="0.398148" C="0.101852" G="0.299383" T="0.200617"/>
      <pos A="0.398148" C="0.200617" G="0.200617" T="0.200617"/>
      <pos A="0.101852" C="0.299383" G="0.101852" T="0.496914"/>
      <pos A="0.299383" C="0.299383" G="0.101852" T="0.299383"/>
      <pos A="0.299383" C="0.200617" G="0.299383" T="0.200617"/>
      <pos A="0.101852" C="0.398148" G="0.398148" T="0.101852"/>
      <pos A="0.200617" C="0.299383" G="0.00308642" T="0.496914"/>
      <pos A="0.398148" C="0.200617" G="0.101852" T="0.299383"/>
      <pos A="0.00308642" C="0.101852" G="0.595679" T="0.299383"/>
      <pos A="0.101852" C="0.299383" G="0.101852" T="0.496914"/>
      <pos A="0.398148" C="0.101852" G="0.101852" T="0.398148"/>
      <pos A="0.200617" C="0.200617" G="0.200617" T="0.398148"/>
    </motif>
    <motif db="0" id="M26" alt="O26" length="40" nsites="8" evalue="1.3e-003">
      <pos A="0.134773" C="0.332304" G="0.332304" T="0.200617"/>
      <pos A="0.398148" C="0.0689304" G="0.200617" T="0.332304"/>
      <pos A="0.266461" C="0.0689304" G="0.398148" T="0.266461"/>
      <pos A="0.266461" C="0.200617" G="0.200617" T="0.332304"/>
      <pos A="0.00308642" C="0.266461" G="0.398148" T="0.332304"/>
      <pos A="0.398148" C="0.529835" G="0.00308642" T="0.0689304"/>
      <pos A="0.0689304" C="0.0689304" G="0.332304" T="0.529835"/>
      <pos A="0.134773" C="0.595679" G="0.0689304" T="0.200617"/>
      <pos A="0.727366" C="0.0689304" G="0.00308642" T="0.200617"/>
      <pos A="0.332304" C="0.398148" G="0.134773" T="0.134773"/>
      <pos A="0.134773" C="0.398148" G="0.200617" T="0.266461"/>
      <pos A="0.595679" C="0.200617" G="0.200617" T="0.00308642"/>
      <pos A="0.200617" C="0.266461" G="0.200617" T="0.332304"/>
      <pos A="0.266461" C="0.332304" G="0.134773" T="0.266461"/>
      <pos A="0.00308642" C="0.266461" G="0.332304" T="0.398148"/>
      <pos A="0.200617" C="0.398148" G="0.266461" T="0.134773"/>
      <pos A="0.200617" C="0.332304" G="0.134773" T="0.332304"/>
      <pos A="0.266461" C="0.332304" G="0.200617" T="0.200617"/>
      <pos A="0.266461" C="0.200617" G="0.134773" T="0.398148"/>
      <pos A="0.398148" C="0.200617" G="0.398148" T="0.00308642"/>
      <pos A="0.200617" C="0.398148" G="0.332304" T="0.0689304"/>
      <pos A="0.0689304" C="0.266461" G="0.00308642" T="0.661523"/>
      <pos A="0.0689304" C="0.266461" G="0.200617" T="0.463992"/>
      <pos A="0.332304" C="0.134773" G="0.134773" T="0.398148"/>
      <pos A="0.266461" C="0.134773" G="0.266461" T="0.332304"/>
      <pos A="0.463992" C="0.200617" G="0.0689304" T="0.266461"/>
      <pos A="0.00308642" C="0.398148" G="0.595679" T="0.00308642"/>
      <pos A="0.529835" C="0.00308642" G="0.200617" T="0.266461"/>
      <pos A="0.398148" C="0.134773" G="0.398148" T="0.0689304"/>
      <pos A="0.332304" C="0.266461" G="0.266461" T="0.134773"/>
      <pos A="0.134773" C="0.134773" G="0.134773" T="0.595679"/>
      <pos A="0.200617" C="0.00308642" G="0.398148" T="0.398148"/>
      <pos A="0.0689304" C="0.463992" G="0.00308642" T="0.463992"/>
      <pos A="0.332304" C="0.332304" G="0.266461" T="0.0689304"/>
      <pos A="0.200617" C="0.134773" G="0.266461" T="0.398148"/>
      <pos A="0.134773" C="0.332304" G="0.332304" T="0.200617"/>
      <pos A="0.266461" C="0.529835" G="0.00308642" T="0.200617"/>
      <pos A="0.332304" C="0.0689304" G="0.0689304" T="0.529835"/>
      <pos A="0.266461" C="0.266461" G="0.398148" T="0.0689304"/>
      <pos A="0.00308642" C="0.332304" G="0.332304" T="0.332304"/>
    </motif>
    <motif db="0" id="M27" alt="O27" length="40" nsites="8" evalue="1.3e-003">
      <pos A="0.00308642" C="0.990741" G="0.00308642" T="0.00308642"/>
      <pos A="0.990741" C="0.00308642" G="0.00308642" T="0.00308642"/>
      <pos A="0.00308642" C="0.00308642" G="0.990741" T="0.00308642"/>
      <pos A="0.00308642" C="0.00308642" G="0.990741" T="0.00308642"/>
      <pos A="0.990741" C="0.00308642" G="0.00308642" T="0.00308642"/>
      <pos A="0.00308642" C="0.00308642" G="0.990741" T="0.00308642"/>
      <pos A="0.00308642" C="0.00308642" G="0.990741" T="0.00308642"/>
      <pos A="0.00308642" C="0.00308642" G="0.00308642" T="0.990741"/>
      <pos A="0.990741" C="0.00308642" G="0.00308642" T="0.00308642"/>
      <pos A="0.00308642" C="0.00308642" G="0.990741" T="0.00308642"/>
      <pos A="0.990741" C="0.00308642" G="0.00308642" T="0.00308642"/>
      <pos A="0.00308642" C="0.00308642" G="0.990741" T="0.00308642"/>
      <pos A="0.00308642" C="0.00308642" G="0.990741" T="0.00308642"/>
      <pos A="0.00308642" C="0.990741" G="0.00308642" T="0.00308642"/>
      <pos A="0.00308642" C="0.00308642" G="0.00308642" T="0.990741"/>
      <pos A="0.00308642" C="0.00308642" G="0.990741" T="0.00308642"/>
      <pos A="0.00308642" C="0.00308642" G="0.990741" T="0.00308642"/>
      <pos A="0.990741" C="0.00308642" G="0.00308642" T="0.00308642"/>
      <pos A="0.00308642" C="0.990741" G="0.00308642" T="0.00308642"/>
      <pos A="0.00308642" C="0.990741" G="0.00308642" T="0.00308642"/>
      <pos A="0.00308642" C="0.990741" G="0.00308642" T="0.00308642"/>
      <pos A="0.990741" C="0.00308642" G="0.00308642" T="0.00308642"/>
      <pos A="0.00308642" C="0.00308642" G="0.00308642" T="0.990741"/>
      <pos A="0.00308642" C="0.00308642" G="0.990741" T="0.00308642"/>
      <pos A="0.00308642" C="0.00308642" G="0.990741" T="0.00308642"/>
      <pos A="0.00308642" C="0.990741" G="0.00308642" T="0.00308642"/>
      <pos A="0.990741" C="0.00308642" G="0.00308642" T="0.00308642"/>
      <pos A="0.990741" C="0.00308642" G="0.00308642" T="0.00308642"/>
      <pos A="0.00308642" C="0.00308642" G="0.990741" T="0.00308642"/>
      <pos A="0.00308642" C="0.990741" G="0.00308642" T="0.00308642"/>
      <pos A="0.00308642" C="0.990741" G="0.00308642" T="0.00308642"/>
      <pos A="0.990741" C="0.00308642" G="0.00308642" T="0.00308642"/>
      <pos A="0.00308642" C="0.00308642" G="0.00308642" T="0.990741"/>
      <pos A="0.00308642" C="0.00308642" G="0.00308642" T="0.990741"/>
      <pos A="0.00308642" C="0.00308642" G="0.00308642" T="0.990741"/>
      <pos A="0.990741" C="0.00308642" G="0.00308642" T="0.00308642"/>
      <pos A="0.00308642" C="0.990741" G="0.00308642" T="0.00308642"/>
      <pos A="0.990741" C="0.00308642" G="0.00308642" T="0.00308642"/>
      <pos A="0.00308642" C="0.00308642" G="0.990741" T="0.00308642"/>
      <pos A="0.990741" C="0.00308642" G="0.00308642" T="0.00308642"/>
    </motif>
    <motif db="0" id="M28" alt="O28" length="40" nsites="8" evalue="1.3e-003">
      <pos A="0.295432" C="0.311235" G="0.184815" T="0.208519"/>
      <pos A="0.263827" C="0.248025" G="0.224321" T="0.263827"/>
      <pos A="0.176914" C="0.366543" G="0.350741" T="0.105802"/>
      <pos A="0.27963" C="0.121605" G="0.295432" T="0.303333"/>
      <pos A="0.248025" C="0.15321" G="0.263827" T="0.334938"/>
      <pos A="0.295432" C="0.192716" G="0.263827" T="0.248025"/>
      <pos A="0.508765" C="0.176914" G="0.0267901" T="0.287531"/>
      <pos A="0.184815" C="0.161111" G="0.248025" T="0.406049"/>
      <pos A="0.366543" C="0.287531" G="0.15321" T="0.192716"/>
      <pos A="0.334938" C="0.240123" G="0.232222" T="0.192716"/>
      <pos A="0.382346" C="0.287531" G="0.200617" T="0.129506"/>
      <pos A="0.263827" C="0.287531" G="0.113704" T="0.334938"/>
      <pos A="0.27963" C="0.21642" G="0.224321" T="0.27963"/>
      <pos A="0.121605" C="0.121605" G="0.390247" T="0.366543"/>
      <pos A="0.176914" C="0.334938" G="0.09" T="0.398148"/>
      <pos A="0.27963" C="0.224321" G="0.169012" T="0.327037"/>
      <pos A="0.358642" C="0.208519" G="0.208519" T="0.224321"/>
      <pos A="0.303333" C="0.27963" G="0.169012" T="0.248025"/>
      <pos A="0.0820988" C="0.200617" G="0.248025" T="0.469259"/>
      <pos A="0.200617" C="0.374444" G="0.271728" T="0.15321"/>
      <pos A="0.263827" C="0.169012" G="0.137407" T="0.429753"/>
      <pos A="0.200617" C="0.137407" G="0.47716" T="0.184815"/>
      <pos A="0.248025" C="0.15321" G="0.263827" T="0.334938"/>
      <pos A="0.255926" C="0.319136" G="0.240123" T="0.184815"/>
      <pos A="0.303333" C="0.255926" G="0.145309" T="0.295432"/>
      <pos A="0.224321" C="0.15321" G="0.295432" T="0.327037"/>
      <pos A="0.303333" C="0.358642" G="0.240123" T="0.0979012"/>
      <pos A="0.271728" C="0.200617" G="0.21642" T="0.311235"/>
      <pos A="0.398148" C="0.208519" G="0.184815" T="0.208519"/>
      <pos A="0.303333" C="0.169012" G="0.248025" T="0.27963"/>
      <pos A="0.303333" C="0.184815" G="0.192716" T="0.319136"/>
      <pos A="0.263827" C="0.240123" G="0.200617" T="0.295432"/>
      <pos A="0.255926" C="0.240123" G="0.121605" T="0.382346"/>
      <pos A="0.137407" C="0.421852" G="0.200617" T="0.240123"/>
      <pos A="0.319136" C="0.232222" G="0.224321" T="0.224321"/>
      <pos A="0.295432" C="0.263827" G="0.327037" T="0.113704"/>
      <pos A="0.232222" C="0.169012" G="0.161111" T="0.437654"/>
      <pos A="0.184815" C="0.34284" G="0.27963" T="0.192716"/>
      <pos A="0.255926" C="0.145309" G="0.192716" T="0.406049"/>
      <pos A="0.105802" C="0.334938" G="0.319136" T="0.240123"/>
    </motif>
    <motif db="0" id="M29" alt="O29" length="40" nsites="8" evalue="1.3e-003">
      <pos A="0.282206" C="0.228529" G="0.25" T="0.239264"/>
      <pos A="0.239264" C="0.0889699" G="0.174852" T="0.496914"/>
      <pos A="0.185588" C="0.185588" G="0.346618" T="0.282206"/>
      <pos A="0.207059" C="0.282206" G="0.142646" T="0.368089"/>
      <pos A="0.464707" C="0.174852" G="0.153382" T="0.207059"/>
      <pos A="0.378825" C="0.217794" G="0.185588" T="0.217794"/>
      <pos A="0.25" C="0.38956" G="0.260736" T="0.0997047"/>
      <pos A="0.271471" C="0.217794" G="0.196323" T="0.314412"/>
      <pos A="0.303677" C="0.303677" G="0.0889699" T="0.303677"/>
      <pos A="0.153382" C="0.131911" G="0.346618" T="0.368089"/>
      <pos A="0.271471" C="0.153382" G="0.271471" T="0.303677"/>
      <pos A="0.0889699" C="0.421766" G="0.335883" T="0.153382"/>
      <pos A="0.282206" C="0.443237" G="0.0567635" T="0.217794"/>
      <pos A="0.260736" C="0.153382" G="0.196323" T="0.38956"/>
      <pos A="0.217794" C="0.153382" G="0.357354" T="0.271471"/>
      <pos A="0.239264" C="0.325148" G="0.357354" T="0.0782341"/>
      <pos A="0.38956" C="0.196323" G="0.196323" T="0.217794"/>
      <pos A="0.303677" C="0.217794" G="0.282206" T="0.196323"/>
      <pos A="0.325148" C="0.282206" G="0.0889699" T="0.303677"/>
      <pos A="0.539855" C="0.142646" G="0.121175" T="0.196323"/>
      <pos A="0.131911" C="0.131911" G="0.378825" T="0.357354"/>
      <pos A="0.271471" C="0.174852" G="0.335883" T="0.217794"/>
      <pos A="0.357354" C="0.11044" G="0.25" T="0.282206"/>
      <pos A="0.421766" C="0.142646" G="0.25" T="0.185588"/>
      <pos A="0.217794" C="0.260736" G="0.260736" T="0.260736"/>
      <pos A="0.185588" C="0.325148" G="0.142646" T="0.346618"/>
      <pos A="0.239264" C="0.142646" G="0.207059" T="0.41103"/>
      <pos A="0.239264" C="0.260736" G="0.271471" T="0.228529"/>
      <pos A="0.228529" C="0.25" G="0.024557" T="0.496914"/>
      <pos A="0.346618" C="0.335883" G="0.196323" T="0.121175"/>
      <pos A="0.260736" C="0.217794" G="0.174852" T="0.346618"/>
      <pos A="0.378825" C="0.153382" G="0.292941" T="0.174852"/>
      <pos A="0.346618" C="0.174852" G="0.153382" T="0.325148"/>
      <pos A="0.196323" C="0.25" G="0.228529" T="0.325148"/>
      <pos A="0.314412" C="0.217794" G="0.25" T="0.217794"/>
      <pos A="0.0674983" C="0.325148" G="0.260736" T="0.346618"/>
      <pos A="0.368089" C="0.282206" G="0.228529" T="0.121175"/>
      <pos A="0.196323" C="0.153382" G="0.303677" T="0.346618"/>
      <pos A="0.207059" C="0.271471" G="0.239264" T="0.282206"/>
      <pos A="0.260736" C="0.357354" G="0.207059" T="0.174852"/>
    </motif>
    <motif db="0" id="M30" alt="O30" length="40" nsites="8" evalue="1.3e-003">
      <pos A="0.198754" C="0.217389" G="0.226706" T="0.357152"/>
      <pos A="0.217389" C="0.245341" G="0.310564" T="0.226706"/>
      <pos A="0.124214" C="0.394421" G="0.198754" T="0.282611"/>
      <pos A="0.431691" C="0.226706" G="0.198754" T="0.142848"/>
      <pos A="0.301246" C="0.189436" G="0.170801" T="0.338517"/>
      <pos A="0.431691" C="0.226706" G="0.170801" T="0.170801"/>
      <pos A="0.357152" C="0.0776267" G="0.161483" T="0.403738"/>
      <pos A="0.217389" C="0.263976" G="0.366469" T="0.152166"/>
      <pos A="0.366469" C="0.198754" G="0.170801" T="0.263976"/>
      <pos A="0.431691" C="0.198754" G="0.161483" T="0.208071"/>
      <pos A="0.366469" C="0.282611" G="0.161483" T="0.189436"/>
      <pos A="0.357152" C="0.170801" G="0.263976" T="0.208071"/>
      <pos A="0.236024" C="0.189436" G="0.338517" T="0.236024"/>
      <pos A="0.180119" C="0.366469" G="0.245341" T="0.208071"/>
      <pos A="0.208071" C="0.403738" G="0.0869442" T="0.301246"/>
      <pos A="0.152166" C="0.189436" G="0.245341" T="0.413056"/>
      <pos A="0.198754" C="0.208071" G="0.273294" T="0.319881"/>
      <pos A="0.0962617" C="0.226706" G="0.431691" T="0.245341"/>
      <pos A="0.282611" C="0.198754" G="0.217389" T="0.301246"/>
      <pos A="0.319881" C="0.254659" G="0.245341" T="0.180119"/>
      <pos A="0.273294" C="0.254659" G="0.198754" T="0.273294"/>
      <pos A="0.208071" C="0.319881" G="0.236024" T="0.236024"/>
      <pos A="0.236024" C="0.338517" G="0.161483" T="0.263976"/>
      <pos A="0.394421" C="0.152166" G="0.161483" T="0.291929"/>
      <pos A="0.347834" C="0.208071" G="0.170801" T="0.273294"/>
      <pos A="0.170801" C="0.450326" G="0.208071" T="0.170801"/>
      <pos A="0.301246" C="0.180119" G="0.133531" T="0.385103"/>
      <pos A="0.319881" C="0.124214" G="0.338517" T="0.217389"/>
      <pos A="0.236024" C="0.236024" G="0.291929" T="0.236024"/>
      <pos A="0.319881" C="0.198754" G="0.263976" T="0.217389"/>
      <pos A="0.319881" C="0.357152" G="0.245341" T="0.0776267"/>
      <pos A="0.394421" C="0.254659" G="0.170801" T="0.180119"/>
      <pos A="0.114897" C="0.375786" G="0.254659" T="0.254659"/>
      <pos A="0.366469" C="0.161483" G="0.180119" T="0.291929"/>
      <pos A="0.236024" C="0.245341" G="0.319881" T="0.198754"/>
      <pos A="0.105579" C="0.208071" G="0.375786" T="0.310564"/>
      <pos A="0.226706" C="0.291929" G="0.189436" T="0.291929"/>
      <pos A="0.254659" C="0.291929" G="0.0962617" T="0.357152"/>
      <pos A="0.142848" C="0.236024" G="0.310564" T="0.310564"/>
      <pos A="0.385103" C="0.403738" G="0.0962617" T="0.114897"/>
    </motif>
    <motif db="0" id="M32" alt="O32" length="40" nsites="8" evalue="1.3e-003">
      <pos A="0.176914" C="0.263827" G="0.255926" T="0.303333"/>
      <pos A="0.287531" C="0.105802" G="0.208519" T="0.398148"/>
      <pos A="0.34284" C="0.232222" G="0.21642" T="0.208519"/>
      <pos A="0.09" C="0.358642" G="0.129506" T="0.421852"/>
      <pos A="0.334938" C="0.0979012" G="0.176914" T="0.390247"/>
      <pos A="0.287531" C="0.248025" G="0.287531" T="0.176914"/>
      <pos A="0.232222" C="0.421852" G="0.129506" T="0.21642"/>
      <pos A="0.421852" C="0.255926" G="0.15321" T="0.169012"/>
      <pos A="0.184815" C="0.129506" G="0.21642" T="0.469259"/>
      <pos A="0.224321" C="0.176914" G="0.429753" T="0.169012"/>
      <pos A="0.21642" C="0.255926" G="0.21642" T="0.311235"/>
      <pos A="0.311235" C="0.366543" G="0.121605" T="0.200617"/>
      <pos A="0.303333" C="0.208519" G="0.176914" T="0.311235"/>
      <pos A="0.358642" C="0.295432" G="0.255926" T="0.09"/>
      <pos A="0.319136" C="0.232222" G="0.224321" T="0.224321"/>
      <pos A="0.350741" C="0.295432" G="0.161111" T="0.192716"/>
      <pos A="0.366543" C="0.169012" G="0.21642" T="0.248025"/>
      <pos A="0.319136" C="0.287531" G="0.169012" T="0.224321"/>
      <pos A="0.240123" C="0.263827" G="0.176914" T="0.319136"/>
      <pos A="0.224321" C="0.169012" G="0.390247" T="0.21642"/>
      <pos A="0.248025" C="0.224321" G="0.327037" T="0.200617"/>
      <pos A="0.271728" C="0.15321" G="0.295432" T="0.27963"/>
      <pos A="0.129506" C="0.311235" G="0.129506" T="0.429753"/>
      <pos A="0.113704" C="0.303333" G="0.208519" T="0.374444"/>
      <pos A="0.366543" C="0.27963" G="0.113704" T="0.240123"/>
      <pos A="0.248025" C="0.121605" G="0.200617" T="0.429753"/>
      <pos A="0.224321" C="0.15321" G="0.358642" T="0.263827"/>
      <pos A="0.169012" C="0.263827" G="0.169012" T="0.398148"/>
      <pos A="0.145309" C="0.469259" G="0.176914" T="0.208519"/>
      <pos A="0.240123" C="0.224321" G="0.169012" T="0.366543"/>
      <pos A="0.263827" C="0.271728" G="0.200617" T="0.263827"/>
      <pos A="0.366543" C="0.224321" G="0.248025" T="0.161111"/>
      <pos A="0.34284" C="0.287531" G="0.121605" T="0.248025"/>
      <pos A="0.27963" C="0.34284" G="0.129506" T="0.248025"/>
      <pos A="0.200617" C="0.184815" G="0.303333" T="0.311235"/>
      <pos A="0.358642" C="0.184815" G="0.240123" T="0.21642"/>
      <pos A="0.208519" C="0.137407" G="0.176914" T="0.47716"/>
      <pos A="0.21642" C="0.271728" G="0.271728" T="0.240123"/>
      <pos A="0.303333" C="0.184815" G="0.224321" T="0.287531"/>
      <pos A="0.295432" C="0.192716" G="0.311235" T="0.200617"/>
    </motif>
    <motif db="0" id="M33" alt="O33" length="40" nsites="8" evalue="1.3e-003">
      <pos A="0.145309" C="0.200617" G="0.327037" T="0.327037"/>
      <pos A="0.200617" C="0.208519" G="0.27963" T="0.311235"/>
      <pos A="0.240123" C="0.161111" G="0.303333" T="0.295432"/>
      <pos A="0.27963" C="0.145309" G="0.129506" T="0.445556"/>
      <pos A="0.232222" C="0.105802" G="0.248025" T="0.413951"/>
      <pos A="0.303333" C="0.358642" G="0.129506" T="0.208519"/>
      <pos A="0.145309" C="0.271728" G="0.200617" T="0.382346"/>
      <pos A="0.287531" C="0.374444" G="0.09" T="0.248025"/>
      <pos A="0.398148" C="0.255926" G="0.15321" T="0.192716"/>
      <pos A="0.461358" C="0.15321" G="0.248025" T="0.137407"/>
      <pos A="0.248025" C="0.311235" G="0.263827" T="0.176914"/>
      <pos A="0.224321" C="0.176914" G="0.240123" T="0.358642"/>
      <pos A="0.295432" C="0.374444" G="0.137407" T="0.192716"/>
      <pos A="0.287531" C="0.145309" G="0.200617" T="0.366543"/>
      <pos A="0.271728" C="0.145309" G="0.382346" T="0.200617"/>
      <pos A="0.34284" C="0.374444" G="0.169012" T="0.113704"/>
      <pos A="0.382346" C="0.145309" G="0.184815" T="0.287531"/>
      <pos A="0.192716" C="0.263827" G="0.366543" T="0.176914"/>
      <pos A="0.208519" C="0.327037" G="0.09" T="0.374444"/>
      <pos A="0.319136" C="0.232222" G="0.137407" T="0.311235"/>
      <pos A="0.129506" C="0.263827" G="0.232222" T="0.374444"/>
      <pos A="0.232222" C="0.169012" G="0.319136" T="0.27963"/>
      <pos A="0.232222" C="0.145309" G="0.311235" T="0.311235"/>
      <pos A="0.161111" C="0.319136" G="0.34284" T="0.176914"/>
      <pos A="0.27963" C="0.224321" G="0.145309" T="0.350741"/>
      <pos A="0.334938" C="0.27963" G="0.224321" T="0.161111"/>
      <pos A="0.413951" C="0.303333" G="0.0820988" T="0.200617"/>
      <pos A="0.350741" C="0.113704" G="0.248025" T="0.287531"/>
      <pos A="0.192716" C="0.287531" G="0.192716" T="0.327037"/>
      <pos A="0.15321" C="0.287531" G="0.176914" T="0.382346"/>
      <pos A="0.255926" C="0.263827" G="0.184815" T="0.295432"/>
      <pos A="0.287531" C="0.105802" G="0.169012" T="0.437654"/>
      <pos A="0.137407" C="0.319136" G="0.398148" T="0.145309"/>
      <pos A="0.27963" C="0.248025" G="0.161111" T="0.311235"/>
      <pos A="0.232222" C="0.382346" G="0.113704" T="0.271728"/>
      <pos A="0.271728" C="0.263827" G="0.287531" T="0.176914"/>
      <pos A="0.21642" C="0.350741" G="0.255926" T="0.176914"/>
      <pos A="0.21642" C="0.176914" G="0.232222" T="0.374444"/>
      <pos A="0.263827" C="0.232222" G="0.169012" T="0.334938"/>
      <pos A="0.319136" C="0.184815" G="0.334938" T="0.161111"/>
    </motif>
    <motif db="0" id="M34" alt="O34" length="40" nsites="8" evalue="1.3e-003">
      <pos A="0.167696" C="0.661523" G="0.0853906" T="0.0853906"/>
      <pos A="0.496914" C="0.00308642" G="0.00308642" T="0.496914"/>
      <pos A="0.00308642" C="0.579218" G="0.167696" T="0.25"/>
      <pos A="0.00308642" C="0.332304" G="0.167696" T="0.496914"/>
      <pos A="0.25" C="0.00308642" G="0.332304" T="0.414609"/>
      <pos A="0.25" C="0.414609" G="0.167696" T="0.167696"/>
      <pos A="0.00308642" C="0.496914" G="0.25" T="0.25"/>
      <pos A="0.25" C="0.0853906" G="0.167696" T="0.496914"/>
      <pos A="0.25" C="0.25" G="0.25" T="0.25"/>
      <pos A="0.332304" C="0.0853906" G="0.167696" T="0.414609"/>
      <pos A="0.25" C="0.332304" G="0.414609" T="0.00308642"/>
      <pos A="0.25" C="0.0853906" G="0.0853906" T="0.579218"/>
      <pos A="0.167696" C="0.496914" G="0.0853906" T="0.25"/>
      <pos A="0.414609" C="0.167696" G="0.167696" T="0.25"/>
      <pos A="0.167696" C="0.25" G="0.332304" T="0.25"/>
      <pos A="0.167696" C="0.332304" G="0.0853906" T="0.414609"/>
      <pos A="0.00308642" C="0.414609" G="0.332304" T="0.25"/>
      <pos A="0.167696" C="0.743827" G="0.00308642" T="0.0853906"/>
      <pos A="0.167696" C="0.25" G="0.167696" T="0.414609"/>
      <pos A="0.414609" C="0.25" G="0.25" T="0.0853906"/>
      <pos A="0.332304" C="0.414609" G="0.0853906" T="0.167696"/>
      <pos A="0.332304" C="0.0853906" G="0.25" T="0.332304"/>
      <pos A="0.00308642" C="0.661523" G="0.0853906" T="0.25"/>
      <pos A="0.332304" C="0.414609" G="0.0853906" T="0.167696"/>
      <pos A="0.0853906" C="0.0853906" G="0.414609" T="0.414609"/>
      <pos A="0.25" C="0.167696" G="0.496914" T="0.0853906"/>
      <pos A="0.00308642" C="0.579218" G="0.25" T="0.167696"/>
      <pos A="0.25" C="0.332304" G="0.00308642" T="0.414609"/>
      <pos A="0.167696" C="0.496914" G="0.167696" T="0.167696"/>
      <pos A="0.167696" C="0.00308642" G="0.25" T="0.579218"/>
      <pos A="0.0853906" C="0.0853906" G="0.661523" T="0.167696"/>
      <pos A="0.414609" C="0.414609" G="0.00308642" T="0.167696"/>
      <pos A="0.414609" C="0.0853906" G="0.25" T="0.25"/>
      <pos A="0.25" C="0.0853906" G="0.414609" T="0.25"/>
      <pos A="0.332304" C="0.414609" G="0.0853906" T="0.167696"/>
      <pos A="0.332304" C="0.0853906" G="0.167696" T="0.414609"/>
      <pos A="0.0853906" C="0.167696" G="0.414609" T="0.332304"/>
      <pos A="0.414609" C="0.25" G="0.167696" T="0.167696"/>
      <pos A="0.332304" C="0.332304" G="0.332304" T="0.00308642"/>
      <pos A="0.332304" C="0.00308642" G="0.332304" T="0.332304"/>
    </motif>
    <motif db="0" id="M35" alt="O35" length="40" nsites="8" evalue="1.3e-003">
      <pos A="0.496914" C="0.496914" G="0.00308642" T="0.00308642"/>
      <pos A="0.496914" C="0.00308642" G="0.496914" T="0.00308642"/>
      <pos A="0.496914" C="0.00308642" G="0.00308642" T="0.496914"/>
      <pos A="0.00308642" C="0.00308642" G="0.990741" T="0.00308642"/>
      <pos A="0.496914" C="0.496914" G="0.00308642" T="0.00308642"/>
      <pos A="0.00308642" C="0.496914" G="0.496914" T="0.00308642"/>
      <pos A="0.00308642" C="0.496914" G="0.00308642" T="0.496914"/>
      <pos A="0.00308642" C="0.496914" G="0.00308642" T="0.496914"/>
      <pos A="0.00308642" C="0.00308642" G="0.496914" T="0.496914"/>
      <pos A="0.496914" C="0.00308642" G="0.496914" T="0.00308642"/>
      <pos A="0.496914" C="0.496914" G="0.00308642" T="0.00308642"/>
      <pos A="0.496914" C="0.00308642" G="0.00308642" T="0.496914"/>
      <pos A="0.00308642" C="0.496914" G="0.00308642" T="0.496914"/>
      <pos A="0.00308642" C="0.00308642" G="0.496914" T="0.496914"/>
      <pos A="0.00308642" C="0.00308642" G="0.496914" T="0.496914"/>
      <pos A="0.00308642" C="0.496914" G="0.00308642" T="0.496914"/>
      <pos A="0.496914" C="0.496914" G="0.00308642" T="0.00308642"/>
      <pos A="0.00308642" C="0.00308642" G="0.496914" T="0.496914"/>
      <pos A="0.496914" C="0.00308642" G="0.496914" T="0.00308642"/>
      <pos A="0.00308642" C="0.496914" G="0.496914" T="0.00308642"/>
      <pos A="0.496914" C="0.496914" G="0.00308642" T="0.00308642"/>
      <pos A="0.00308642" C="0.00308642" G="0.496914" T="0.496914"/>
      <pos A="0.00308642" C="0.496914" G="0.496914" T="0.00308642"/>
      <pos A="0.990741" C="0.00308642" G="0.00308642" T="0.00308642"/>
      <pos A="0.00308642" C="0.496914" G="0.496914" T="0.00308642"/>
      <pos A="0.00308642" C="0.990741" G="0.00308642" T="0.00308642"/>
      <pos A="0.00308642" C="0.00308642" G="0.00308642" T="0.990741"/>
      <pos A="0.496914" C="0.496914" G="0.00308642" T="0.00308642"/>
      <pos A="0.496914" C="0.00308642" G="0.496914" T="0.00308642"/>
      <pos A="0.496914" C="0.00308642" G="0.496914" T="0.00308642"/>
      <pos A="0.00308642" C="0.00308642" G="0.990741" T="0.00308642"/>
      <pos A="0.00308642" C="0.496914" G="0.00308642" T="0.496914"/>
      <pos A="0.00308642" C="0.00308642" G="0.496914" T="0.496914"/>
      <pos A="0.496914" C="0.00308642" G="0.496914" T="0.00308642"/>
      <pos A="0.00308642" C="0.496914" G="0.496914" T="0.00308642"/>
      <pos A="0.496914" C="0.00308642" G="0.00308642" T="0.496914"/>
      <pos A="0.496914" C="0.496914" G="0.00308642" T="0.00308642"/>
      <pos A="0.496914" C="0.00308642" G="0.496914" T="0.00308642"/>
      <pos A="0.00308642" C="0.496914" G="0.496914" T="0.00308642"/>
      <pos A="0.00308642" C="0.496914" G="0.496914" T="0.00308642"/>
    </motif>
    <motif db="0" id="M36" alt="O36" length="40" nsites="8" evalue="1.3e-003">
      <pos A="0.332304" C="0.00308642" G="0.661523" T="0.00308642"/>
      <pos A="0.661523" C="0.332304" G="0.00308642" T="0.00308642"/>
      <pos A="0.332304" C="0.332304" G="0.332304" T="0.00308642"/>
      <pos A="0.332304" C="0.661523" G="0.00308642" T="0.00308642"/>
      <pos A="0.332304" C="0.332304" G="0.00308642" T="0.332304"/>
      <pos A="0.332304" C="0.332304" G="0.332304" T="0.00308642"/>
      <pos A="0.00308642" C="0.661523" G="0.332304" T="0.00308642"/>
      <pos A="0.661523" C="0.332304" G="0.00308642" T="0.00308642"/>
      <pos A="0.332304" C="0.332304" G="0.00308642" T="0.332304"/>
      <pos A="0.661523" C="0.332304" G="0.00308642" T="0.00308642"/>
      <pos A="0.00308642" C="0.990741" G="0.00308642" T="0.00308642"/>
      <pos A="0.661523" C="0.332304" G="0.00308642" T="0.00308642"/>
      <pos A="0.990741" C="0.00308642" G="0.00308642" T="0.00308642"/>
      <pos A="0.661523" C="0.332304" G="0.00308642" T="0.00308642"/>
      <pos A="0.332304" C="0.332304" G="0.332304" T="0.00308642"/>
      <pos A="0.332304" C="0.332304" G="0.00308642" T="0.332304"/>
      <pos A="0.00308642" C="0.990741" G="0.00308642" T="0.00308642"/>
      <pos A="0.332304" C="0.661523" G="0.00308642" T="0.00308642"/>
      <pos A="0.990741" C="0.00308642" G="0.00308642" T="0.00308642"/>
      <pos A="0.00308642" C="0.332304" G="0.661523" T="0.00308642"/>
      <pos A="0.332304" C="0.332304" G="0.332304" T="0.00308642"/>
      <pos A="0.661523" C="0.00308642" G="0.00308642" T="0.332304"/>
      <pos A="0.990741" C="0.00308642" G="0.00308642" T="0.00308642"/>
      <pos A="0.332304" C="0.00308642" G="0.661523" T="0.00308642"/>
      <pos A="0.00308642" C="0.332304" G="0.332304" T="0.332304"/>
      <pos A="0.00308642" C="0.332304" G="0.332304" T="0.332304"/>
      <pos A="0.00308642" C="0.332304" G="0.00308642" T="0.661523"/>
      <pos A="0.332304" C="0.00308642" G="0.00308642" T="0.661523"/>
      <pos A="0.00308642" C="0.00308642" G="0.661523" T="0.332304"/>
      <pos A="0.332304" C="0.332304" G="0.332304" T="0.00308642"/>
      <pos A="0.00308642" C="0.661523" G="0.00308642" T="0.332304"/>
      <pos A="0.00308642" C="0.661523" G="0.332304" T="0.00308642"/>
      <pos A="0.00308642" C="0.00308642" G="0.00308642" T="0.990741"/>
      <pos A="0.00308642" C="0.00308642" G="0.00308642" T="0.990741"/>
      <pos A="0.00308642" C="0.00308642" G="0.00308642" T="0.990741"/>
      <pos A="0.00308642" C="0.00308642" G="0.332304" T="0.661523"/>
      <pos A="0.00308642" C="0.332304" G="0.00308642" T="0.661523"/>
      <pos A="0.661523" C="0.00308642" G="0.00308642" T="0.332304"/>
      <pos A="0.00308642" C="0.332304" G="0.661523" T="0.00308642"/>
      <pos A="0.00308642" C="0.332304" G="0.00308642" T="0.661523"/>
    </motif>
    <motif db="0" id="M37" alt="O37" length="40" nsites="8" evalue="1.3e-003">
      <pos A="0.332304" C="0.134773" G="0.255487" T="0.277435"/>
      <pos A="0.211591" C="0.189643" G="0.299383" T="0.299383"/>
      <pos A="0.409122" C="0.090878" G="0.112826" T="0.387174"/>
      <pos A="0.1238" C="0.332304" G="0.354253" T="0.189643"/>
      <pos A="0.398148" C="0.244513" G="0.233539" T="0.1238"/>
      <pos A="0.189643" C="0.244513" G="0.365227" T="0.200617"/>
      <pos A="0.266461" C="0.134773" G="0.266461" T="0.332304"/>
      <pos A="0.090878" C="0.299383" G="0.474966" T="0.134773"/>
      <pos A="0.299383" C="0.0799042" G="0.189643" T="0.43107"/>
      <pos A="0.233539" C="0.255487" G="0.354253" T="0.156722"/>
      <pos A="0.3762" C="0.299383" G="0.090878" T="0.233539"/>
      <pos A="0.200617" C="0.134773" G="0.222565" T="0.442043"/>
      <pos A="0.32133" C="0.189643" G="0.167696" T="0.32133"/>
      <pos A="0.365227" C="0.266461" G="0.101852" T="0.266461"/>
      <pos A="0.200617" C="0.211591" G="0.1238" T="0.463992"/>
      <pos A="0.288409" C="0.156722" G="0.343278" T="0.211591"/>
      <pos A="0.48594" C="0.17867" G="0.189643" T="0.145747"/>
      <pos A="0.3762" C="0.365227" G="0.145747" T="0.112826"/>
      <pos A="0.244513" C="0.200617" G="0.17867" T="0.3762"/>
      <pos A="0.189643" C="0.233539" G="0.145747" T="0.43107"/>
      <pos A="0.310357" C="0.222565" G="0.200617" T="0.266461"/>
      <pos A="0.222565" C="0.398148" G="0.299383" T="0.0799042"/>
      <pos A="0.277435" C="0.1238" G="0.255487" T="0.343278"/>
      <pos A="0.277435" C="0.200617" G="0.189643" T="0.332304"/>
      <pos A="0.0469817" C="0.387174" G="0.32133" T="0.244513"/>
      <pos A="0.266461" C="0.189643" G="0.167696" T="0.3762"/>
      <pos A="0.354253" C="0.244513" G="0.244513" T="0.156722"/>
      <pos A="0.167696" C="0.310357" G="0.332304" T="0.189643"/>
      <pos A="0.639574" C="0.112826" G="0.134773" T="0.112826"/>
      <pos A="0.255487" C="0.266461" G="0.255487" T="0.222565"/>
      <pos A="0.365227" C="0.244513" G="0.112826" T="0.277435"/>
      <pos A="0.288409" C="0.255487" G="0.277435" T="0.17867"/>
      <pos A="0.233539" C="0.288409" G="0.145747" T="0.332304"/>
      <pos A="0.32133" C="0.299383" G="0.0689304" T="0.310357"/>
      <pos A="0.112826" C="0.200617" G="0.299383" T="0.387174"/>
      <pos A="0.277435" C="0.288409" G="0.211591" T="0.222565"/>
      <pos A="0.398148" C="0.090878" G="0.200617" T="0.310357"/>
      <pos A="0.233539" C="0.343278" G="0.233539" T="0.189643"/>
      <pos A="0.266461" C="0.200617" G="0.288409" T="0.244513"/>
      <pos A="0.255487" C="0.244513" G="0.277435" T="0.222565"/>
    </motif>
    <motif db="0" id="M38" alt="O38" length="40" nsites="8" evalue="1.3e-003">
      <pos A="0.485062" C="0.271728" G="0.0346914" T="0.208519"/>
      <pos A="0.287531" C="0.350741" G="0.248025" T="0.113704"/>
      <pos A="0.271728" C="0.192716" G="0.176914" T="0.358642"/>
      <pos A="0.287531" C="0.15321" G="0.327037" T="0.232222"/>
      <pos A="0.327037" C="0.303333" G="0.192716" T="0.176914"/>
      <pos A="0.429753" C="0.15321" G="0.27963" T="0.137407"/>
      <pos A="0.287531" C="0.137407" G="0.295432" T="0.27963"/>
      <pos A="0.27963" C="0.09" G="0.295432" T="0.334938"/>
      <pos A="0.255926" C="0.145309" G="0.303333" T="0.295432"/>
      <pos A="0.240123" C="0.200617" G="0.34284" T="0.21642"/>
      <pos A="0.15321" C="0.374444" G="0.0820988" T="0.390247"/>
      <pos A="0.374444" C="0.27963" G="0.129506" T="0.21642"/>
      <pos A="0.21642" C="0.169012" G="0.27963" T="0.334938"/>
      <pos A="0.21642" C="0.319136" G="0.137407" T="0.327037"/>
      <pos A="0.295432" C="0.161111" G="0.263827" T="0.27963"/>
      <pos A="0.240123" C="0.255926" G="0.169012" T="0.334938"/>
      <pos A="0.224321" C="0.248025" G="0.240123" T="0.287531"/>
      <pos A="0.358642" C="0.208519" G="0.0979012" T="0.334938"/>
      <pos A="0.224321" C="0.176914" G="0.169012" T="0.429753"/>
      <pos A="0.184815" C="0.390247" G="0.224321" T="0.200617"/>
      <pos A="0.334938" C="0.21642" G="0.248025" T="0.200617"/>
      <pos A="0.27963" C="0.27963" G="0.200617" T="0.240123"/>
      <pos A="0.366543" C="0.303333" G="0.0979012" T="0.232222"/>
      <pos A="0.161111" C="0.145309" G="0.366543" T="0.327037"/>
      <pos A="0.208519" C="0.350741" G="0.287531" T="0.15321"/>
      <pos A="0.232222" C="0.366543" G="0.169012" T="0.232222"/>
      <pos A="0.176914" C="0.248025" G="0.169012" T="0.406049"/>
      <pos A="0.334938" C="0.21642" G="0.184815" T="0.263827"/>
      <pos A="0.232222" C="0.263827" G="0.208519" T="0.295432"/>
      <pos A="0.15321" C="0.27963" G="0.15321" T="0.413951"/>
      <pos A="0.311235" C="0.319136" G="0.113704" T="0.255926"/>
      <pos A="0.263827" C="0.382346" G="0.129506" T="0.224321"/>
      <pos A="0.350741" C="0.15321" G="0.208519" T="0.287531"/>
      <pos A="0.271728" C="0.0662963" G="0.421852" T="0.240123"/>
      <pos A="0.295432" C="0.200617" G="0.232222" T="0.271728"/>
      <pos A="0.271728" C="0.350741" G="0.21642" T="0.161111"/>
      <pos A="0.224321" C="0.184815" G="0.184815" T="0.406049"/>
      <pos A="0.303333" C="0.184815" G="0.34284" T="0.169012"/>
      <pos A="0.248025" C="0.145309" G="0.374444" T="0.232222"/>
      <pos A="0.311235" C="0.27963" G="0.263827" T="0.145309"/>
    </motif>
    <motif db="0" id="M4" alt="O4" length="40" nsites="8" evalue="1.3e-003">
      <pos A="0.287531" C="0.295432" G="0.21642" T="0.200617"/>
      <pos A="0.350741" C="0.224321" G="0.240123" T="0.184815"/>
      <pos A="0.145309" C="0.184815" G="0.255926" T="0.413951"/>
      <pos A="0.271728" C="0.327037" G="0.113704" T="0.287531"/>
      <pos A="0.248025" C="0.303333" G="0.224321" T="0.224321"/>
      <pos A="0.390247" C="0.0741975" G="0.200617" T="0.334938"/>
      <pos A="0.263827" C="0.327037" G="0.200617" T="0.208519"/>
      <pos A="0.398148" C="0.224321" G="0.176914" T="0.200617"/>
      <pos A="0.398148" C="0.311235" G="0.184815" T="0.105802"/>
      <pos A="0.200617" C="0.169012" G="0.311235" T="0.319136"/>
      <pos A="0.413951" C="0.09" G="0.240123" T="0.255926"/>
      <pos A="0.161111" C="0.263827" G="0.263827" T="0.311235"/>
      <pos A="0.263827" C="0.327037" G="0.145309" T="0.263827"/>
      <pos A="0.224321" C="0.15321" G="0.129506" T="0.492963"/>
      <pos A="0.295432" C="0.15321" G="0.319136" T="0.232222"/>
      <pos A="0.27963" C="0.248025" G="0.295432" T="0.176914"/>
      <pos A="0.327037" C="0.255926" G="0.176914" T="0.240123"/>
      <pos A="0.263827" C="0.287531" G="0.161111" T="0.287531"/>
      <pos A="0.208519" C="0.287531" G="0.192716" T="0.311235"/>
      <pos A="0.208519" C="0.0979012" G="0.263827" T="0.429753"/>
      <pos A="0.200617" C="0.295432" G="0.303333" T="0.200617"/>
      <pos A="0.27963" C="0.303333" G="0.129506" T="0.287531"/>
      <pos A="0.255926" C="0.390247" G="0.129506" T="0.224321"/>
      <pos A="0.327037" C="0.27963" G="0.0425926" T="0.350741"/>
      <pos A="0.208519" C="0.311235" G="0.27963" T="0.200617"/>
      <pos A="0.398148" C="0.200617" G="0.319136" T="0.0820988"/>
      <pos A="0.208519" C="0.224321" G="0.200617" T="0.366543"/>
      <pos A="0.334938" C="0.21642" G="0.34284" T="0.105802"/>
      <pos A="0.311235" C="0.192716" G="0.287531" T="0.208519"/>
      <pos A="0.327037" C="0.161111" G="0.295432" T="0.21642"/>
      <pos A="0.240123" C="0.15321" G="0.358642" T="0.248025"/>
      <pos A="0.350741" C="0.184815" G="0.161111" T="0.303333"/>
      <pos A="0.169012" C="0.350741" G="0.295432" T="0.184815"/>
      <pos A="0.271728" C="0.319136" G="0.0662963" T="0.34284"/>
      <pos A="0.263827" C="0.208519" G="0.350741" T="0.176914"/>
      <pos A="0.271728" C="0.176914" G="0.0583951" T="0.492963"/>
      <pos A="0.121605" C="0.208519" G="0.398148" T="0.271728"/>
      <pos A="0.208519" C="0.334938" G="0.137407" T="0.319136"/>
      <pos A="0.255926" C="0.248025" G="0.15321" T="0.34284"/>
      <pos A="0.303333" C="0.105802" G="0.271728" T="0.319136"/>
    </motif>
    <motif db="0" id="M40" alt="O40" length="40" nsites="8" evalue="1.3e-003">
      <pos A="0.192716" C="0.176914" G="0.137407" T="0.492963"/>
      <pos A="0.271728" C="0.319136" G="0.0583951" T="0.350741"/>
      <pos A="0.176914" C="0.334938" G="0.319136" T="0.169012"/>
      <pos A="0.129506" C="0.303333" G="0.255926" T="0.311235"/>
      <pos A="0.295432" C="0.240123" G="0.271728" T="0.192716"/>
      <pos A="0.382346" C="0.287531" G="0.15321" T="0.176914"/>
      <pos A="0.248025" C="0.21642" G="0.295432" T="0.240123"/>
      <pos A="0.271728" C="0.327037" G="0.129506" T="0.271728"/>
      <pos A="0.311235" C="0.248025" G="0.21642" T="0.224321"/>
      <pos A="0.319136" C="0.271728" G="0.121605" T="0.287531"/>
      <pos A="0.469259" C="0.129506" G="0.192716" T="0.208519"/>
      <pos A="0.287531" C="0.121605" G="0.161111" T="0.429753"/>
      <pos A="0.271728" C="0.21642" G="0.34284" T="0.169012"/>
      <pos A="0.200617" C="0.145309" G="0.319136" T="0.334938"/>
      <pos A="0.327037" C="0.287531" G="0.303333" T="0.0820988"/>
      <pos A="0.240123" C="0.105802" G="0.255926" T="0.398148"/>
      <pos A="0.21642" C="0.334938" G="0.232222" T="0.21642"/>
      <pos A="0.232222" C="0.248025" G="0.192716" T="0.327037"/>
      <pos A="0.240123" C="0.232222" G="0.27963" T="0.248025"/>
      <pos A="0.255926" C="0.184815" G="0.161111" T="0.398148"/>
      <pos A="0.21642" C="0.176914" G="0.287531" T="0.319136"/>
      <pos A="0.255926" C="0.271728" G="0.271728" T="0.200617"/>
      <pos A="0.248025" C="0.200617" G="0.232222" T="0.319136"/>
      <pos A="0.263827" C="0.263827" G="0.27963" T="0.192716"/>
      <pos A="0.176914" C="0.0662963" G="0.334938" T="0.421852"/>
      <pos A="0.21642" C="0.287531" G="0.145309" T="0.350741"/>
      <pos A="0.27963" C="0.27963" G="0.169012" T="0.271728"/>
      <pos A="0.366543" C="0.287531" G="0.208519" T="0.137407"/>
      <pos A="0.350741" C="0.21642" G="0.184815" T="0.248025"/>
      <pos A="0.437654" C="0.224321" G="0.113704" T="0.224321"/>
      <pos A="0.295432" C="0.208519" G="0.21642" T="0.27963"/>
      <pos A="0.350741" C="0.169012" G="0.145309" T="0.334938"/>
      <pos A="0.208519" C="0.255926" G="0.255926" T="0.27963"/>
      <pos A="0.334938" C="0.350741" G="0.105802" T="0.208519"/>
      <pos A="0.224321" C="0.34284" G="0.129506" T="0.303333"/>
      <pos A="0.129506" C="0.15321" G="0.311235" T="0.406049"/>
      <pos A="0.287531" C="0.15321" G="0.413951" T="0.145309"/>
      <pos A="0.200617" C="0.137407" G="0.350741" T="0.311235"/>
      <pos A="0.311235" C="0.358642" G="0.169012" T="0.161111"/>
      <pos A="0.176914" C="0.350741" G="0.145309" T="0.327037"/>
    </motif>
    <motif db="0" id="M42" alt="O42" length="40" nsites="8" evalue="1.3e-003">
      <pos A="0.240123" C="0.224321" G="0.327037" T="0.208519"/>
      <pos A="0.295432" C="0.390247" G="0.137407" T="0.176914"/>
      <pos A="0.287531" C="0.240123" G="0.311235" T="0.161111"/>
      <pos A="0.232222" C="0.224321" G="0.184815" T="0.358642"/>
      <pos A="0.161111" C="0.319136" G="0.287531" T="0.232222"/>
      <pos A="0.311235" C="0.224321" G="0.137407" T="0.327037"/>
      <pos A="0.350741" C="0.105802" G="0.15321" T="0.390247"/>
      <pos A="0.287531" C="0.21642" G="0.200617" T="0.295432"/>
      <pos A="0.224321" C="0.224321" G="0.169012" T="0.382346"/>
      <pos A="0.255926" C="0.21642" G="0.295432" T="0.232222"/>
      <pos A="0.398148" C="0.176914" G="0.145309" T="0.27963"/>
      <pos A="0.224321" C="0.287531" G="0.192716" T="0.295432"/>
      <pos A="0.366543" C="0.169012" G="0.184815" T="0.27963"/>
      <pos A="0.295432" C="0.27963" G="0.240123" T="0.184815"/>
      <pos A="0.192716" C="0.145309" G="0.429753" T="0.232222"/>
      <pos A="0.137407" C="0.161111" G="0.398148" T="0.303333"/>
      <pos A="0.224321" C="0.303333" G="0.145309" T="0.327037"/>
      <pos A="0.445556" C="0.15321" G="0.129506" T="0.271728"/>
      <pos A="0.184815" C="0.232222" G="0.350741" T="0.232222"/>
      <pos A="0.334938" C="0.248025" G="0.327037" T="0.09"/>
      <pos A="0.27963" C="0.255926" G="0.224321" T="0.240123"/>
      <pos A="0.200617" C="0.350741" G="0.184815" T="0.263827"/>
      <pos A="0.248025" C="0.319136" G="0.129506" T="0.303333"/>
      <pos A="0.327037" C="0.113704" G="0.176914" T="0.382346"/>
      <pos A="0.09" C="0.398148" G="0.255926" T="0.255926"/>
      <pos A="0.34284" C="0.184815" G="0.113704" T="0.358642"/>
      <pos A="0.248025" C="0.248025" G="0.232222" T="0.271728"/>
      <pos A="0.382346" C="0.303333" G="0.161111" T="0.15321"/>
      <pos A="0.255926" C="0.176914" G="0.192716" T="0.374444"/>
      <pos A="0.21642" C="0.295432" G="0.232222" T="0.255926"/>
      <pos A="0.350741" C="0.240123" G="0.232222" T="0.176914"/>
      <pos A="0.271728" C="0.121605" G="0.169012" T="0.437654"/>
      <pos A="0.255926" C="0.161111" G="0.398148" T="0.184815"/>
      <pos A="0.240123" C="0.255926" G="0.255926" T="0.248025"/>
      <pos A="0.184815" C="0.327037" G="0.224321" T="0.263827"/>
      <pos A="0.184815" C="0.240123" G="0.248025" T="0.327037"/>
      <pos A="0.0979012" C="0.319136" G="0.334938" T="0.248025"/>
      <pos A="0.311235" C="0.176914" G="0.255926" T="0.255926"/>
      <pos A="0.437654" C="0.311235" G="0.137407" T="0.113704"/>
      <pos A="0.169012" C="0.15321" G="0.21642" T="0.461358"/>
    </motif>
    <motif db="0" id="M43" alt="O43" length="40" nsites="8" evalue="1.3e-003">
      <pos A="0.990741" C="0.00308642" G="0.00308642" T="0.00308642"/>
      <pos A="0.00308642" C="0.990741" G="0.00308642" T="0.00308642"/>
      <pos A="0.00308642" C="0.00308642" G="0.00308642" T="0.990741"/>
      <pos A="0.00308642" C="0.00308642" G="0.990741" T="0.00308642"/>
      <pos A="0.00308642" C="0.00308642" G="0.990741" T="0.00308642"/>
      <pos A="0.00308642" C="0.990741" G="0.00308642" T="0.00308642"/>
      <pos A="0.00308642" C="0.990741" G="0.00308642" T="0.00308642"/>
      <pos A="0.00308642" C="0.990741" G="0.00308642" T="0.00308642"/>
      <pos A="0.00308642" C="0.990741" G="0.00308642" T="0.00308642"/>
      <pos A="0.00308642" C="0.00308642" G="0.00308642" T="0.990741"/>
      <pos A="0.00308642" C="0.00308642" G="0.00308642" T="0.990741"/>
      <pos A="0.00308642" C="0.00308642" G="0.990741" T="0.00308642"/>
      <pos A="0.00308642" C="0.00308642" G="0.990741" T="0.00308642"/>
      <pos A="0.00308642" C="0.990741" G="0.00308642" T="0.00308642"/>
      <pos A="0.00308642" C="0.990741" G="0.00308642" T="0.00308642"/>
      <pos A="0.00308642" C="0.00308642" G="0.00308642" T="0.990741"/>
      <pos A="0.00308642" C="0.00308642" G="0.00308642" T="0.990741"/>
      <pos A="0.990741" C="0.00308642" G="0.00308642" T="0.00308642"/>
      <pos A="0.00308642" C="0.00308642" G="0.990741" T="0.00308642"/>
      <pos A="0.00308642" C="0.00308642" G="0.990741" T="0.00308642"/>
      <pos A="0.00308642" C="0.00308642" G="0.990741" T="0.00308642"/>
      <pos A="0.990741" C="0.00308642" G="0.00308642" T="0.00308642"/>
      <pos A="0.990741" C="0.00308642" G="0.00308642" T="0.00308642"/>
      <pos A="0.990741" C="0.00308642" G="0.00308642" T="0.00308642"/>
      <pos A="0.00308642" C="0.990741" G="0.00308642" T="0.00308642"/>
      <pos A="0.990741" C="0.00308642" G="0.00308642" T="0.00308642"/>
      <pos A="0.00308642" C="0.00308642" G="0.990741" T="0.00308642"/>
      <pos A="0.00308642" C="0.990741" G="0.00308642" T="0.00308642"/>
      <pos A="0.990741" C="0.00308642" G="0.00308642" T="0.00308642"/>
      <pos A="0.990741" C="0.00308642" G="0.00308642" T="0.00308642"/>
      <pos A="0.00308642" C="0.00308642" G="0.990741" T="0.00308642"/>
      <pos A="0.00308642" C="0.00308642" G="0.00308642" T="0.990741"/>
      <pos A="0.00308642" C="0.990741" G="0.00308642" T="0.00308642"/>
      <pos A="0.00308642" C="0.990741" G="0.00308642" T="0.00308642"/>
      <pos A="0.990741" C="0.00308642" G="0.00308642" T="0.00308642"/>
      <pos A="0.00308642" C="0.00308642" G="0.990741" T="0.00308642"/>
      <pos A="0.00308642" C="0.00308642" G="0.990741" T="0.00308642"/>
      <pos A="0.990741" C="0.00308642" G="0.00308642" T="0.00308642"/>
      <pos A="0.990741" C="0.00308642" G="0.00308642" T="0.00308642"/>
      <pos A="0.990741" C="0.00308642" G="0.00308642" T="0.00308642"/>
    </motif>
    <motif db="0" id="M44" alt="O44" length="40" nsites="8" evalue="1.3e-003">
      <pos A="0.121605" C="0.358642" G="0.240123" T="0.27963"/>
      <pos A="0.200617" C="0.390247" G="0.15321" T="0.255926"/>
      <pos A="0.121605" C="0.0662963" G="0.445556" T="0.366543"/>
      <pos A="0.263827" C="0.121605" G="0.200617" T="0.413951"/>
      <pos A="0.327037" C="0.15321" G="0.34284" T="0.176914"/>
      <pos A="0.311235" C="0.327037" G="0.232222" T="0.129506"/>
      <pos A="0.248025" C="0.263827" G="0.145309" T="0.34284"/>
      <pos A="0.137407" C="0.34284" G="0.240123" T="0.27963"/>
      <pos A="0.374444" C="0.200617" G="0.105802" T="0.319136"/>
      <pos A="0.445556" C="0.232222" G="0.161111" T="0.161111"/>
      <pos A="0.255926" C="0.208519" G="0.255926" T="0.27963"/>
      <pos A="0.358642" C="0.176914" G="0.232222" T="0.232222"/>
      <pos A="0.287531" C="0.319136" G="0.137407" T="0.255926"/>
      <pos A="0.437654" C="0.129506" G="0.224321" T="0.208519"/>
      <pos A="0.169012" C="0.232222" G="0.255926" T="0.34284"/>
      <pos A="0.232222" C="0.374444" G="0.208519" T="0.184815"/>
      <pos A="0.263827" C="0.374444" G="0.137407" T="0.224321"/>
      <pos A="0.350741" C="0.145309" G="0.192716" T="0.311235"/>
      <pos A="0.161111" C="0.129506" G="0.398148" T="0.311235"/>
      <pos A="0.271728" C="0.295432" G="0.184815" T="0.248025"/>
      <pos A="0.176914" C="0.176914" G="0.255926" T="0.390247"/>
      <pos A="0.15321" C="0.287531" G="0.169012" T="0.390247"/>
      <pos A="0.240123" C="0.200617" G="0.184815" T="0.374444"/>
      <pos A="0.137407" C="0.311235" G="0.224321" T="0.327037"/>
      <pos A="0.327037" C="0.113704" G="0.184815" T="0.374444"/>
      <pos A="0.113704" C="0.232222" G="0.255926" T="0.398148"/>
      <pos A="0.208519" C="0.21642" G="0.255926" T="0.319136"/>
      <pos A="0.295432" C="0.161111" G="0.255926" T="0.287531"/>
      <pos A="0.390247" C="0.287531" G="0.295432" T="0.0267901"/>
      <pos A="0.295432" C="0.27963" G="0.192716" T="0.232222"/>
      <pos A="0.295432" C="0.184815" G="0.27963" T="0.240123"/>
      <pos A="0.327037" C="0.161111" G="0.15321" T="0.358642"/>
      <pos A="0.192716" C="0.406049" G="0.200617" T="0.200617"/>
      <pos A="0.263827" C="0.255926" G="0.21642" T="0.263827"/>
      <pos A="0.334938" C="0.21642" G="0.129506" T="0.319136"/>
      <pos A="0.287531" C="0.248025" G="0.27963" T="0.184815"/>
      <pos A="0.374444" C="0.334938" G="0.145309" T="0.145309"/>
      <pos A="0.255926" C="0.287531" G="0.192716" T="0.263827"/>
      <pos A="0.208519" C="0.255926" G="0.208519" T="0.327037"/>
      <pos A="0.350741" C="0.255926" G="0.21642" T="0.176914"/>
    </motif>
    <motif db="0" id="M46" alt="O46" length="40" nsites="8" evalue="1.3e-003">
      <pos A="0.271728" C="0.295432" G="0.137407" T="0.295432"/>
      <pos A="0.176914" C="0.169012" G="0.295432" T="0.358642"/>
      <pos A="0.176914" C="0.176914" G="0.176914" T="0.469259"/>
      <pos A="0.374444" C="0.271728" G="0.169012" T="0.184815"/>
      <pos A="0.398148" C="0.224321" G="0.240123" T="0.137407"/>
      <pos A="0.271728" C="0.374444" G="0.263827" T="0.09"/>
      <pos A="0.437654" C="0.192716" G="0.224321" T="0.145309"/>
      <pos A="0.169012" C="0.263827" G="0.240123" T="0.327037"/>
      <pos A="0.208519" C="0.208519" G="0.263827" T="0.319136"/>
      <pos A="0.129506" C="0.21642" G="0.319136" T="0.334938"/>
      <pos A="0.327037" C="0.240123" G="0.271728" T="0.161111"/>
      <pos A="0.287531" C="0.161111" G="0.248025" T="0.303333"/>
      <pos A="0.0820988" C="0.295432" G="0.406049" T="0.21642"/>
      <pos A="0.255926" C="0.129506" G="0.271728" T="0.34284"/>
      <pos A="0.287531" C="0.240123" G="0.248025" T="0.224321"/>
      <pos A="0.319136" C="0.263827" G="0.0741975" T="0.34284"/>
      <pos A="0.319136" C="0.271728" G="0.0741975" T="0.334938"/>
      <pos A="0.319136" C="0.208519" G="0.15321" T="0.319136"/>
      <pos A="0.350741" C="0.295432" G="0.121605" T="0.232222"/>
      <pos A="0.358642" C="0.113704" G="0.232222" T="0.295432"/>
      <pos A="0.453457" C="0.208519" G="0.21642" T="0.121605"/>
      <pos A="0.192716" C="0.176914" G="0.208519" T="0.421852"/>
      <pos A="0.327037" C="0.21642" G="0.271728" T="0.184815"/>
      <pos A="0.240123" C="0.263827" G="0.15321" T="0.34284"/>
      <pos A="0.208519" C="0.358642" G="0.21642" T="0.21642"/>
      <pos A="0.263827" C="0.192716" G="0.161111" T="0.382346"/>
      <pos A="0.21642" C="0.200617" G="0.255926" T="0.327037"/>
      <pos A="0.255926" C="0.327037" G="0.15321" T="0.263827"/>
      <pos A="0.09" C="0.184815" G="0.34284" T="0.382346"/>
      <pos A="0.232222" C="0.200617" G="0.295432" T="0.271728"/>
      <pos A="0.350741" C="0.129506" G="0.271728" T="0.248025"/>
      <pos A="0.240123" C="0.232222" G="0.208519" T="0.319136"/>
      <pos A="0.34284" C="0.200617" G="0.137407" T="0.319136"/>
      <pos A="0.240123" C="0.34284" G="0.334938" T="0.0820988"/>
      <pos A="0.287531" C="0.303333" G="0.192716" T="0.21642"/>
      <pos A="0.334938" C="0.303333" G="0.0662963" T="0.295432"/>
      <pos A="0.184815" C="0.129506" G="0.303333" T="0.382346"/>
      <pos A="0.224321" C="0.350741" G="0.137407" T="0.287531"/>
      <pos A="0.21642" C="0.295432" G="0.295432" T="0.192716"/>
      <pos A="0.137407" C="0.240123" G="0.295432" T="0.327037"/>
    </motif>
    <motif db="0" id="M47" alt="O47" length="40" nsites="8" evalue="1.3e-003">
      <pos A="0.496914" C="0.332304" G="0.00308642" T="0.167696"/>
      <pos A="0.826131" C="0.00308642" G="0.167696" T="0.00308642"/>
      <pos A="0.496914" C="0.332304" G="0.167696" T="0.00308642"/>
      <pos A="0.661523" C="0.167696" G="0.00308642" T="0.167696"/>
      <pos A="0.167696" C="0.167696" G="0.167696" T="0.496914"/>
      <pos A="0.167696" C="0.496914" G="0.00308642" T="0.332304"/>
      <pos A="0.332304" C="0.00308642" G="0.167696" T="0.496914"/>
      <pos A="0.00308642" C="0.167696" G="0.332304" T="0.496914"/>
      <pos A="0.00308642" C="0.332304" G="0.167696" T="0.496914"/>
      <pos A="0.00308642" C="0.496914" G="0.167696" T="0.332304"/>
      <pos A="0.332304" C="0.00308642" G="0.00308642" T="0.661523"/>
      <pos A="0.167696" C="0.332304" G="0.332304" T="0.167696"/>
      <pos A="0.167696" C="0.332304" G="0.00308642" T="0.496914"/>
      <pos A="0.167696" C="0.496914" G="0.167696" T="0.167696"/>
      <pos A="0.167696" C="0.00308642" G="0.332304" T="0.496914"/>
      <pos A="0.332304" C="0.332304" G="0.00308642" T="0.332304"/>
      <pos A="0.167696" C="0.00308642" G="0.00308642" T="0.826131"/>
      <pos A="0.00308642" C="0.661523" G="0.00308642" T="0.332304"/>
      <pos A="0.167696" C="0.167696" G="0.00308642" T="0.661523"/>
      <pos A="0.00308642" C="0.167696" G="0.661523" T="0.167696"/>
      <pos A="0.167696" C="0.496914" G="0.00308642" T="0.332304"/>
      <pos A="0.332304" C="0.00308642" G="0.167696" T="0.496914"/>
      <pos A="0.00308642" C="0.826131" G="0.00308642" T="0.167696"/>
      <pos A="0.332304" C="0.00308642" G="0.167696" T="0.496914"/>
      <pos A="0.332304" C="0.167696" G="0.332304" T="0.167696"/>
      <pos A="0.167696" C="0.167696" G="0.167696" T="0.496914"/>
      <pos A="0.332304" C="0.332304" G="0.332304" T="0.00308642"/>
      <pos A="0.00308642" C="0.167696" G="0.167696" T="0.661523"/>
      <pos A="0.00308642" C="0.496914" G="0.167696" T="0.332304"/>
      <pos A="0.00308642" C="0.496914" G="0.00308642" T="0.496914"/>
      <pos A="0.00308642" C="0.332304" G="0.00308642" T="0.661523"/>
      <pos A="0.332304" C="0.167696" G="0.167696" T="0.332304"/>
      <pos A="0.167696" C="0.167696" G="0.496914" T="0.167696"/>
      <pos A="0.00308642" C="0.167696" G="0.661523" T="0.167696"/>
      <pos A="0.167696" C="0.332304" G="0.00308642" T="0.496914"/>
      <pos A="0.332304" C="0.00308642" G="0.496914" T="0.167696"/>
      <pos A="0.496914" C="0.00308642" G="0.00308642" T="0.496914"/>
      <pos A="0.167696" C="0.00308642" G="0.167696" T="0.661523"/>
      <pos A="0.167696" C="0.00308642" G="0.661523" T="0.167696"/>
      <pos A="0.167696" C="0.00308642" G="0.167696" T="0.661523"/>
    </motif>
    <motif db="0" id="M48" alt="O48" length="40" nsites="8" evalue="1.3e-003">
      <pos A="0.319136" C="0.21642" G="0.184815" T="0.27963"/>
      <pos A="0.248025" C="0.240123" G="0.248025" T="0.263827"/>
      <pos A="0.232222" C="0.105802" G="0.406049" T="0.255926"/>
      <pos A="0.248025" C="0.271728" G="0.161111" T="0.319136"/>
      <pos A="0.263827" C="0.248025" G="0.27963" T="0.208519"/>
      <pos A="0.421852" C="0.21642" G="0.129506" T="0.232222"/>
      <pos A="0.366543" C="0.0662963" G="0.0504938" T="0.516667"/>
      <pos A="0.461358" C="0.169012" G="0.200617" T="0.169012"/>
      <pos A="0.27963" C="0.271728" G="0.287531" T="0.161111"/>
      <pos A="0.21642" C="0.327037" G="0.129506" T="0.327037"/>
      <pos A="0.366543" C="0.129506" G="0.208519" T="0.295432"/>
      <pos A="0.240123" C="0.176914" G="0.311235" T="0.271728"/>
      <pos A="0.184815" C="0.303333" G="0.240123" T="0.271728"/>
      <pos A="0.200617" C="0.287531" G="0.129506" T="0.382346"/>
      <pos A="0.271728" C="0.327037" G="0.15321" T="0.248025"/>
      <pos A="0.169012" C="0.334938" G="0.176914" T="0.319136"/>
      <pos A="0.327037" C="0.176914" G="0.224321" T="0.271728"/>
      <pos A="0.232222" C="0.295432" G="0.334938" T="0.137407"/>
      <pos A="0.27963" C="0.232222" G="0.200617" T="0.287531"/>
      <pos A="0.176914" C="0.295432" G="0.334938" T="0.192716"/>
      <pos A="0.27963" C="0.263827" G="0.09" T="0.366543"/>
      <pos A="0.208519" C="0.232222" G="0.184815" T="0.374444"/>
      <pos A="0.295432" C="0.240123" G="0.192716" T="0.271728"/>
      <pos A="0.224321" C="0.21642" G="0.358642" T="0.200617"/>
      <pos A="0.271728" C="0.232222" G="0.240123" T="0.255926"/>
      <pos A="0.224321" C="0.169012" G="0.271728" T="0.334938"/>
      <pos A="0.319136" C="0.200617" G="0.176914" T="0.303333"/>
      <pos A="0.366543" C="0.0979012" G="0.224321" T="0.311235"/>
      <pos A="0.0741975" C="0.287531" G="0.374444" T="0.263827"/>
      <pos A="0.295432" C="0.176914" G="0.240123" T="0.287531"/>
      <pos A="0.121605" C="0.21642" G="0.192716" T="0.469259"/>
      <pos A="0.295432" C="0.263827" G="0.232222" T="0.208519"/>
      <pos A="0.327037" C="0.232222" G="0.255926" T="0.184815"/>
      <pos A="0.303333" C="0.121605" G="0.311235" T="0.263827"/>
      <pos A="0.327037" C="0.303333" G="0.161111" T="0.208519"/>
      <pos A="0.319136" C="0.303333" G="0.0979012" T="0.27963"/>
      <pos A="0.255926" C="0.421852" G="0.200617" T="0.121605"/>
      <pos A="0.34284" C="0.374444" G="0.161111" T="0.121605"/>
      <pos A="0.374444" C="0.113704" G="0.21642" T="0.295432"/>
      <pos A="0.176914" C="0.192716" G="0.129506" T="0.500864"/>
    </motif>
    <motif db="0" id="M49" alt="O49" length="40" nsites="8" evalue="1.3e-003">
      <pos A="0.303333" C="0.137407" G="0.232222" T="0.327037"/>
      <pos A="0.374444" C="0.271728" G="0.21642" T="0.137407"/>
      <pos A="0.295432" C="0.255926" G="0.255926" T="0.192716"/>
      <pos A="0.27963" C="0.200617" G="0.295432" T="0.224321"/>
      <pos A="0.184815" C="0.200617" G="0.208519" T="0.406049"/>
      <pos A="0.121605" C="0.248025" G="0.240123" T="0.390247"/>
      <pos A="0.184815" C="0.319136" G="0.137407" T="0.358642"/>
      <pos A="0.398148" C="0.240123" G="0.161111" T="0.200617"/>
      <pos A="0.184815" C="0.303333" G="0.15321" T="0.358642"/>
      <pos A="0.508765" C="0.263827" G="0.0979012" T="0.129506"/>
      <pos A="0.208519" C="0.129506" G="0.374444" T="0.287531"/>
      <pos A="0.319136" C="0.311235" G="0.224321" T="0.145309"/>
      <pos A="0.350741" C="0.311235" G="0.0741975" T="0.263827"/>
      <pos A="0.271728" C="0.184815" G="0.184815" T="0.358642"/>
      <pos A="0.176914" C="0.303333" G="0.200617" T="0.319136"/>
      <pos A="0.287531" C="0.169012" G="0.240123" T="0.303333"/>
      <pos A="0.327037" C="0.169012" G="0.271728" T="0.232222"/>
      <pos A="0.208519" C="0.224321" G="0.303333" T="0.263827"/>
      <pos A="0.184815" C="0.334938" G="0.271728" T="0.208519"/>
      <pos A="0.192716" C="0.295432" G="0.200617" T="0.311235"/>
      <pos A="0.232222" C="0.184815" G="0.15321" T="0.429753"/>
      <pos A="0.27963" C="0.184815" G="0.232222" T="0.303333"/>
      <pos A="0.263827" C="0.145309" G="0.21642" T="0.374444"/>
      <pos A="0.21642" C="0.192716" G="0.255926" T="0.334938"/>
      <pos A="0.255926" C="0.200617" G="0.327037" T="0.21642"/>
      <pos A="0.413951" C="0.121605" G="0.21642" T="0.248025"/>
      <pos A="0.421852" C="0.240123" G="0.295432" T="0.0425926"/>
      <pos A="0.327037" C="0.366543" G="0.0662963" T="0.240123"/>
      <pos A="0.34284" C="0.232222" G="0.161111" T="0.263827"/>
      <pos A="0.413951" C="0.161111" G="0.240123" T="0.184815"/>
      <pos A="0.169012" C="0.350741" G="0.224321" T="0.255926"/>
      <pos A="0.161111" C="0.21642" G="0.255926" T="0.366543"/>
      <pos A="0.169012" C="0.145309" G="0.255926" T="0.429753"/>
      <pos A="0.390247" C="0.34284" G="0.15321" T="0.113704"/>
      <pos A="0.232222" C="0.311235" G="0.311235" T="0.145309"/>
      <pos A="0.27963" C="0.200617" G="0.192716" T="0.327037"/>
      <pos A="0.145309" C="0.319136" G="0.287531" T="0.248025"/>
      <pos A="0.263827" C="0.224321" G="0.0504938" T="0.461358"/>
      <pos A="0.224321" C="0.232222" G="0.382346" T="0.161111"/>
      <pos A="0.390247" C="0.248025" G="0.15321" T="0.208519"/>
    </motif>
    <motif db="0" id="M5" alt="O5" length="40" nsites="8" evalue="1.3e-003">
      <pos A="0.406049" C="0.311235" G="0.0979012" T="0.184815"/>
      <pos A="0.232222" C="0.224321" G="0.319136" T="0.224321"/>
      <pos A="0.27963" C="0.263827" G="0.255926" T="0.200617"/>
      <pos A="0.421852" C="0.0741975" G="0.176914" T="0.327037"/>
      <pos A="0.374444" C="0.232222" G="0.129506" T="0.263827"/>
      <pos A="0.327037" C="0.327037" G="0.09" T="0.255926"/>
      <pos A="0.374444" C="0.240123" G="0.184815" T="0.200617"/>
      <pos A="0.248025" C="0.255926" G="0.240123" T="0.255926"/>
      <pos A="0.121605" C="0.27963" G="0.176914" T="0.421852"/>
      <pos A="0.303333" C="0.413951" G="0.15321" T="0.129506"/>
      <pos A="0.21642" C="0.15321" G="0.27963" T="0.350741"/>
      <pos A="0.184815" C="0.255926" G="0.287531" T="0.271728"/>
      <pos A="0.176914" C="0.15321" G="0.295432" T="0.374444"/>
      <pos A="0.200617" C="0.21642" G="0.27963" T="0.303333"/>
      <pos A="0.413951" C="0.21642" G="0.184815" T="0.184815"/>
      <pos A="0.184815" C="0.224321" G="0.240123" T="0.350741"/>
      <pos A="0.255926" C="0.184815" G="0.263827" T="0.295432"/>
      <pos A="0.137407" C="0.390247" G="0.303333" T="0.169012"/>
      <pos A="0.445556" C="0.176914" G="0.105802" T="0.271728"/>
      <pos A="0.287531" C="0.0820988" G="0.303333" T="0.327037"/>
      <pos A="0.27963" C="0.382346" G="0.208519" T="0.129506"/>
      <pos A="0.21642" C="0.248025" G="0.192716" T="0.34284"/>
      <pos A="0.358642" C="0.295432" G="0.271728" T="0.0741975"/>
      <pos A="0.334938" C="0.21642" G="0.192716" T="0.255926"/>
      <pos A="0.350741" C="0.0979012" G="0.15321" T="0.398148"/>
      <pos A="0.184815" C="0.303333" G="0.192716" T="0.319136"/>
      <pos A="0.374444" C="0.27963" G="0.09" T="0.255926"/>
      <pos A="0.271728" C="0.137407" G="0.137407" T="0.453457"/>
      <pos A="0.121605" C="0.240123" G="0.319136" T="0.319136"/>
      <pos A="0.303333" C="0.271728" G="0.176914" T="0.248025"/>
      <pos A="0.224321" C="0.21642" G="0.137407" T="0.421852"/>
      <pos A="0.184815" C="0.255926" G="0.303333" T="0.255926"/>
      <pos A="0.334938" C="0.200617" G="0.271728" T="0.192716"/>
      <pos A="0.224321" C="0.366543" G="0.21642" T="0.192716"/>
      <pos A="0.169012" C="0.27963" G="0.263827" T="0.287531"/>
      <pos A="0.271728" C="0.184815" G="0.176914" T="0.366543"/>
      <pos A="0.263827" C="0.232222" G="0.295432" T="0.208519"/>
      <pos A="0.248025" C="0.319136" G="0.208519" T="0.224321"/>
      <pos A="0.27963" C="0.255926" G="0.208519" T="0.255926"/>
      <pos A="0.255926" C="0.129506" G="0.319136" T="0.295432"/>
    </motif>
    <motif db="0" id="M50" alt="O50" length="40" nsites="8" evalue="1.3e-003">
      <pos A="0.453457" C="0.169012" G="0.184815" T="0.192716"/>
      <pos A="0.327037" C="0.248025" G="0.137407" T="0.287531"/>
      <pos A="0.350741" C="0.200617" G="0.287531" T="0.161111"/>
      <pos A="0.169012" C="0.15321" G="0.406049" T="0.271728"/>
      <pos A="0.398148" C="0.145309" G="0.184815" T="0.271728"/>
      <pos A="0.406049" C="0.287531" G="0.121605" T="0.184815"/>
      <pos A="0.240123" C="0.240123" G="0.406049" T="0.113704"/>
      <pos A="0.161111" C="0.255926" G="0.248025" T="0.334938"/>
      <pos A="0.232222" C="0.224321" G="0.287531" T="0.255926"/>
      <pos A="0.516667" C="0.255926" G="0.137407" T="0.09"/>
      <pos A="0.169012" C="0.176914" G="0.184815" T="0.469259"/>
      <pos A="0.184815" C="0.374444" G="0.105802" T="0.334938"/>
      <pos A="0.248025" C="0.295432" G="0.184815" T="0.271728"/>
      <pos A="0.192716" C="0.184815" G="0.105802" T="0.516667"/>
      <pos A="0.113704" C="0.240123" G="0.327037" T="0.319136"/>
      <pos A="0.255926" C="0.287531" G="0.240123" T="0.21642"/>
      <pos A="0.327037" C="0.200617" G="0.255926" T="0.21642"/>
      <pos A="0.224321" C="0.327037" G="0.240123" T="0.208519"/>
      <pos A="0.224321" C="0.255926" G="0.232222" T="0.287531"/>
      <pos A="0.366543" C="0.248025" G="0.176914" T="0.208519"/>
      <pos A="0.27963" C="0.34284" G="0.200617" T="0.176914"/>
      <pos A="0.271728" C="0.224321" G="0.208519" T="0.295432"/>
      <pos A="0.287531" C="0.200617" G="0.21642" T="0.295432"/>
      <pos A="0.429753" C="0.0583951" G="0.295432" T="0.21642"/>
      <pos A="0.263827" C="0.311235" G="0.232222" T="0.192716"/>
      <pos A="0.161111" C="0.263827" G="0.200617" T="0.374444"/>
      <pos A="0.176914" C="0.311235" G="0.232222" T="0.27963"/>
      <pos A="0.327037" C="0.129506" G="0.21642" T="0.327037"/>
      <pos A="0.413951" C="0.113704" G="0.113704" T="0.358642"/>
      <pos A="0.319136" C="0.145309" G="0.27963" T="0.255926"/>
      <pos A="0.232222" C="0.295432" G="0.192716" T="0.27963"/>
      <pos A="0.248025" C="0.232222" G="0.145309" T="0.374444"/>
      <pos A="0.129506" C="0.461358" G="0.200617" T="0.208519"/>
      <pos A="0.271728" C="0.224321" G="0.224321" T="0.27963"/>
      <pos A="0.311235" C="0.208519" G="0.248025" T="0.232222"/>
      <pos A="0.208519" C="0.240123" G="0.21642" T="0.334938"/>
      <pos A="0.263827" C="0.176914" G="0.303333" T="0.255926"/>
      <pos A="0.224321" C="0.232222" G="0.200617" T="0.34284"/>
      <pos A="0.358642" C="0.145309" G="0.271728" T="0.224321"/>
      <pos A="0.145309" C="0.240123" G="0.255926" T="0.358642"/>
    </motif>
    <motif db="0" id="M52" alt="O52" length="40" nsites="8" evalue="1.3e-003">
      <pos A="0.00308642" C="0.00308642" G="0.496914" T="0.496914"/>
      <pos A="0.990741" C="0.00308642" G="0.00308642" T="0.00308642"/>
      <pos A="0.00308642" C="0.496914" G="0.00308642" T="0.496914"/>
      <pos A="0.496914" C="0.496914" G="0.00308642" T="0.00308642"/>
      <pos A="0.496914" C="0.00308642" G="0.00308642" T="0.496914"/>
      <pos A="0.496914" C="0.00308642" G="0.496914" T="0.00308642"/>
      <pos A="0.00308642" C="0.496914" G="0.496914" T="0.00308642"/>
      <pos A="0.00308642" C="0.496914" G="0.496914" T="0.00308642"/>
      <pos A="0.496914" C="0.00308642" G="0.00308642" T="0.496914"/>
      <pos A="0.496914" C="0.00308642" G="0.496914" T="0.00308642"/>
      <pos A="0.00308642" C="0.00308642" G="0.00308642" T="0.990741"/>
      <pos A="0.00308642" C="0.496914" G="0.496914" T="0.00308642"/>
      <pos A="0.00308642" C="0.00308642" G="0.990741" T="0.00308642"/>
      <pos A="0.00308642" C="0.990741" G="0.00308642" T="0.00308642"/>
      <pos A="0.496914" C="0.00308642" G="0.00308642" T="0.496914"/>
      <pos A="0.00308642" C="0.496914" G="0.496914" T="0.00308642"/>
      <pos A="0.00308642" C="0.00308642" G="0.496914" T="0.496914"/>
      <pos A="0.00308642" C="0.00308642" G="0.496914" T="0.496914"/>
      <pos A="0.00308642" C="0.990741" G="0.00308642" T="0.00308642"/>
      <pos A="0.990741" C="0.00308642" G="0.00308642" T="0.00308642"/>
      <pos A="0.496914" C="0.496914" G="0.00308642" T="0.00308642"/>
      <pos A="0.496914" C="0.496914" G="0.00308642" T="0.00308642"/>
      <pos A="0.00308642" C="0.496914" G="0.496914" T="0.00308642"/>
      <pos A="0.496914" C="0.00308642" G="0.496914" T="0.00308642"/>
      <pos A="0.496914" C="0.00308642" G="0.00308642" T="0.496914"/>
      <pos A="0.00308642" C="0.00308642" G="0.990741" T="0.00308642"/>
      <pos A="0.00308642" C="0.00308642" G="0.496914" T="0.496914"/>
      <pos A="0.00308642" C="0.496914" G="0.00308642" T="0.496914"/>
      <pos A="0.00308642" C="0.00308642" G="0.00308642" T="0.990741"/>
      <pos A="0.00308642" C="0.00308642" G="0.496914" T="0.496914"/>
      <pos A="0.00308642" C="0.00308642" G="0.990741" T="0.00308642"/>
      <pos A="0.00308642" C="0.00308642" G="0.990741" T="0.00308642"/>
      <pos A="0.00308642" C="0.990741" G="0.00308642" T="0.00308642"/>
      <pos A="0.990741" C="0.00308642" G="0.00308642" T="0.00308642"/>
      <pos A="0.990741" C="0.00308642" G="0.00308642" T="0.00308642"/>
      <pos A="0.00308642" C="0.496914" G="0.496914" T="0.00308642"/>
      <pos A="0.00308642" C="0.00308642" G="0.496914" T="0.496914"/>
      <pos A="0.496914" C="0.00308642" G="0.496914" T="0.00308642"/>
      <pos A="0.00308642" C="0.00308642" G="0.496914" T="0.496914"/>
      <pos A="0.496914" C="0.00308642" G="0.496914" T="0.00308642"/>
    </motif>
    <motif db="0" id="M53" alt="O53" length="40" nsites="8" evalue="1.3e-003">
      <pos A="0.208519" C="0.398148" G="0.248025" T="0.145309"/>
      <pos A="0.295432" C="0.232222" G="0.176914" T="0.295432"/>
      <pos A="0.240123" C="0.176914" G="0.271728" T="0.311235"/>
      <pos A="0.09" C="0.34284" G="0.161111" T="0.406049"/>
      <pos A="0.224321" C="0.184815" G="0.263827" T="0.327037"/>
      <pos A="0.295432" C="0.248025" G="0.161111" T="0.295432"/>
      <pos A="0.303333" C="0.374444" G="0.0583951" T="0.263827"/>
      <pos A="0.248025" C="0.366543" G="0.224321" T="0.161111"/>
      <pos A="0.248025" C="0.145309" G="0.208519" T="0.398148"/>
      <pos A="0.358642" C="0.224321" G="0.208519" T="0.208519"/>
      <pos A="0.508765" C="0.161111" G="0.232222" T="0.0979012"/>
      <pos A="0.295432" C="0.200617" G="0.319136" T="0.184815"/>
      <pos A="0.208519" C="0.224321" G="0.21642" T="0.350741"/>
      <pos A="0.358642" C="0.137407" G="0.240123" T="0.263827"/>
      <pos A="0.358642" C="0.161111" G="0.358642" T="0.121605"/>
      <pos A="0.287531" C="0.232222" G="0.208519" T="0.271728"/>
      <pos A="0.248025" C="0.263827" G="0.15321" T="0.334938"/>
      <pos A="0.15321" C="0.27963" G="0.145309" T="0.421852"/>
      <pos A="0.248025" C="0.192716" G="0.287531" T="0.271728"/>
      <pos A="0.200617" C="0.192716" G="0.224321" T="0.382346"/>
      <pos A="0.15321" C="0.224321" G="0.255926" T="0.366543"/>
      <pos A="0.508765" C="0.295432" G="0.0820988" T="0.113704"/>
      <pos A="0.27963" C="0.176914" G="0.192716" T="0.350741"/>
      <pos A="0.176914" C="0.287531" G="0.192716" T="0.34284"/>
      <pos A="0.311235" C="0.255926" G="0.208519" T="0.224321"/>
      <pos A="0.200617" C="0.327037" G="0.192716" T="0.27963"/>
      <pos A="0.240123" C="0.382346" G="0.200617" T="0.176914"/>
      <pos A="0.334938" C="0.15321" G="0.21642" T="0.295432"/>
      <pos A="0.21642" C="0.358642" G="0.161111" T="0.263827"/>
      <pos A="0.27963" C="0.208519" G="0.295432" T="0.21642"/>
      <pos A="0.0741975" C="0.382346" G="0.184815" T="0.358642"/>
      <pos A="0.382346" C="0.113704" G="0.295432" T="0.208519"/>
      <pos A="0.240123" C="0.192716" G="0.263827" T="0.303333"/>
      <pos A="0.350741" C="0.15321" G="0.27963" T="0.21642"/>
      <pos A="0.27963" C="0.398148" G="0.208519" T="0.113704"/>
      <pos A="0.208519" C="0.21642" G="0.129506" T="0.445556"/>
      <pos A="0.303333" C="0.232222" G="0.169012" T="0.295432"/>
      <pos A="0.21642" C="0.27963" G="0.192716" T="0.311235"/>
      <pos A="0.366543" C="0.15321" G="0.255926" T="0.224321"/>
      <pos A="0.15321" C="0.208519" G="0.437654" T="0.200617"/>
    </motif>
    <motif db="0" id="M54" alt="O54" length="40" nsites="8" evalue="1.3e-003">
      <pos A="0.164997" C="0.343098" G="0.310716" T="0.181188"/>
      <pos A="0.472627" C="0.116424" G="0.278335" T="0.132615"/>
      <pos A="0.245953" C="0.164997" G="0.391672" T="0.197379"/>
      <pos A="0.245953" C="0.310716" G="0.294525" T="0.148806"/>
      <pos A="0.197379" C="0.21357" G="0.262143" T="0.326908"/>
      <pos A="0.21357" C="0.326908" G="0.262143" T="0.197379"/>
      <pos A="0.229761" C="0.294525" G="0.00308642" T="0.472627"/>
      <pos A="0.343098" C="0.391672" G="0.197379" T="0.0678509"/>
      <pos A="0.197379" C="0.0516593" G="0.132615" T="0.618347"/>
      <pos A="0.310716" C="0.100233" G="0.278335" T="0.310716"/>
      <pos A="0.294525" C="0.197379" G="0.310716" T="0.197379"/>
      <pos A="0.132615" C="0.278335" G="0.262143" T="0.326908"/>
      <pos A="0.262143" C="0.407863" G="0.0678509" T="0.262143"/>
      <pos A="0.310716" C="0.019277" G="0.181188" T="0.488818"/>
      <pos A="0.35929" C="0.132615" G="0.164997" T="0.343098"/>
      <pos A="0.278335" C="0.100233" G="0.21357" T="0.407863"/>
      <pos A="0.391672" C="0.245953" G="0.164997" T="0.197379"/>
      <pos A="0.343098" C="0.132615" G="0.245953" T="0.278335"/>
      <pos A="0.181188" C="0.343098" G="0.278335" T="0.197379"/>
      <pos A="0.164997" C="0.294525" G="0.245953" T="0.294525"/>
      <pos A="0.278335" C="0.35929" G="0.181188" T="0.181188"/>
      <pos A="0.37548" C="0.262143" G="0.181188" T="0.181188"/>
      <pos A="0.197379" C="0.310716" G="0.229761" T="0.262143"/>
      <pos A="0.132615" C="0.229761" G="0.37548" T="0.262143"/>
      <pos A="0.229761" C="0.310716" G="0.181188" T="0.278335"/>
      <pos A="0.310716" C="0.229761" G="0.181188" T="0.278335"/>
      <pos A="0.229761" C="0.0678509" G="0.197379" T="0.505009"/>
      <pos A="0.310716" C="0.164997" G="0.245953" T="0.278335"/>
      <pos A="0.0840415" C="0.5212" G="0.0840415" T="0.310716"/>
      <pos A="0.343098" C="0.262143" G="0.164997" T="0.229761"/>
      <pos A="0.164997" C="0.132615" G="0.262143" T="0.440245"/>
      <pos A="0.245953" C="0.164997" G="0.456436" T="0.132615"/>
      <pos A="0.407863" C="0.278335" G="0.229761" T="0.0840415"/>
      <pos A="0.310716" C="0.116424" G="0.0840415" T="0.488818"/>
      <pos A="0.164997" C="0.294525" G="0.343098" T="0.197379"/>
      <pos A="0.35929" C="0.0840415" G="0.0840415" T="0.472627"/>
      <pos A="0.21357" C="0.197379" G="0.245953" T="0.343098"/>
      <pos A="0.164997" C="0.391672" G="0.229761" T="0.21357"/>
      <pos A="0.262143" C="0.262143" G="0.164997" T="0.310716"/>
      <pos A="0.262143" C="0.164997" G="0.262143" T="0.310716"/>
    </motif>
    <motif db="0" id="M55" alt="O55" length="40" nsites="8" evalue="1.3e-003">
      <pos A="0.248025" C="0.09" G="0.334938" T="0.327037"/>
      <pos A="0.334938" C="0.327037" G="0.113704" T="0.224321"/>
      <pos A="0.34284" C="0.358642" G="0.15321" T="0.145309"/>
      <pos A="0.421852" C="0.137407" G="0.161111" T="0.27963"/>
      <pos A="0.398148" C="0.192716" G="0.232222" T="0.176914"/>
      <pos A="0.34284" C="0.184815" G="0.113704" T="0.358642"/>
      <pos A="0.169012" C="0.334938" G="0.327037" T="0.169012"/>
      <pos A="0.248025" C="0.208519" G="0.200617" T="0.34284"/>
      <pos A="0.232222" C="0.263827" G="0.327037" T="0.176914"/>
      <pos A="0.145309" C="0.406049" G="0.0820988" T="0.366543"/>
      <pos A="0.240123" C="0.295432" G="0.184815" T="0.27963"/>
      <pos A="0.271728" C="0.176914" G="0.169012" T="0.382346"/>
      <pos A="0.200617" C="0.208519" G="0.27963" T="0.311235"/>
      <pos A="0.248025" C="0.176914" G="0.255926" T="0.319136"/>
      <pos A="0.21642" C="0.224321" G="0.169012" T="0.390247"/>
      <pos A="0.255926" C="0.366543" G="0.255926" T="0.121605"/>
      <pos A="0.303333" C="0.09" G="0.303333" T="0.303333"/>
      <pos A="0.232222" C="0.21642" G="0.358642" T="0.192716"/>
      <pos A="0.327037" C="0.21642" G="0.105802" T="0.350741"/>
      <pos A="0.303333" C="0.0820988" G="0.27963" T="0.334938"/>
      <pos A="0.311235" C="0.287531" G="0.224321" T="0.176914"/>
      <pos A="0.382346" C="0.184815" G="0.145309" T="0.287531"/>
      <pos A="0.271728" C="0.248025" G="0.192716" T="0.287531"/>
      <pos A="0.287531" C="0.232222" G="0.200617" T="0.27963"/>
      <pos A="0.232222" C="0.255926" G="0.255926" T="0.255926"/>
      <pos A="0.319136" C="0.169012" G="0.263827" T="0.248025"/>
      <pos A="0.232222" C="0.311235" G="0.121605" T="0.334938"/>
      <pos A="0.240123" C="0.382346" G="0.145309" T="0.232222"/>
      <pos A="0.350741" C="0.255926" G="0.224321" T="0.169012"/>
      <pos A="0.287531" C="0.248025" G="0.248025" T="0.21642"/>
      <pos A="0.311235" C="0.271728" G="0.232222" T="0.184815"/>
      <pos A="0.184815" C="0.319136" G="0.271728" T="0.224321"/>
      <pos A="0.200617" C="0.413951" G="0.0979012" T="0.287531"/>
      <pos A="0.350741" C="0.15321" G="0.176914" T="0.319136"/>
      <pos A="0.169012" C="0.0979012" G="0.327037" T="0.406049"/>
      <pos A="0.303333" C="0.200617" G="0.421852" T="0.0741975"/>
      <pos A="0.358642" C="0.105802" G="0.121605" T="0.413951"/>
      <pos A="0.129506" C="0.271728" G="0.255926" T="0.34284"/>
      <pos A="0.161111" C="0.255926" G="0.232222" T="0.350741"/>
      <pos A="0.303333" C="0.27963" G="0.208519" T="0.208519"/>
    </motif>
    <motif db="0" id="M56" alt="O56" length="40" nsites="8" evalue="1.3e-003">
      <pos A="0.00308642" C="0.00308642" G="0.00308642" T="0.990741"/>
      <pos A="0.00308642" C="0.00308642" G="0.00308642" T="0.990741"/>
      <pos A="0.00308642" C="0.00308642" G="0.990741" T="0.00308642"/>
      <pos A="0.00308642" C="0.990741" G="0.00308642" T="0.00308642"/>
      <pos A="0.00308642" C="0.00308642" G="0.00308642" T="0.990741"/>
      <pos A="0.00308642" C="0.990741" G="0.00308642" T="0.00308642"/>
      <pos A="0.00308642" C="0.00308642" G="0.00308642" T="0.990741"/>
      <pos A="0.00308642" C="0.00308642" G="0.990741" T="0.00308642"/>
      <pos A="0.00308642" C="0.00308642" G="0.00308642" T="0.990741"/>
      <pos A="0.00308642" C="0.00308642" G="0.990741" T="0.00308642"/>
      <pos A="0.990741" C="0.00308642" G="0.00308642" T="0.00308642"/>
      <pos A="0.00308642" C="0.00308642" G="0.990741" T="0.00308642"/>
      <pos A="0.00308642" C="0.00308642" G="0.00308642" T="0.990741"/>
      <pos A="0.00308642" C="0.990741" G="0.00308642" T="0.00308642"/>
      <pos A="0.00308642" C="0.00308642" G="0.00308642" T="0.990741"/>
      <pos A="0.00308642" C="0.990741" G="0.00308642" T="0.00308642"/>
      <pos A="0.00308642" C="0.990741" G="0.00308642" T="0.00308642"/>
      <pos A="0.990741" C="0.00308642" G="0.00308642" T="0.00308642"/>
      <pos A="0.990741" C="0.00308642" G="0.00308642" T="0.00308642"/>
      <pos A="0.990741" C="0.00308642" G="0.00308642" T="0.00308642"/>
      <pos A="0.00308642" C="0.990741" G="0.00308642" T="0.00308642"/>
      <pos A="0.990741" C="0.00308642" G="0.00308642" T="0.00308642"/>
      <pos A="0.00308642" C="0.00308642" G="0.990741" T="0.00308642"/>
      <pos A="0.00308642" C="0.990741" G="0.00308642" T="0.00308642"/>
      <pos A="0.00308642" C="0.00308642" G="0.00308642" T="0.990741"/>
      <pos A="0.00308642" C="0.990741" G="0.00308642" T="0.00308642"/>
      <pos A="0.00308642" C="0.990741" G="0.00308642" T="0.00308642"/>
      <pos A="0.00308642" C="0.00308642" G="0.00308642" T="0.990741"/>
      <pos A="0.00308642" C="0.00308642" G="0.00308642" T="0.990741"/>
      <pos A="0.990741" C="0.00308642" G="0.00308642" T="0.00308642"/>
      <pos A="0.990741" C="0.00308642" G="0.00308642" T="0.00308642"/>
      <pos A="0.00308642" C="0.00308642" G="0.00308642" T="0.990741"/>
      <pos A="0.00308642" C="0.00308642" G="0.00308642" T="0.990741"/>
      <pos A="0.990741" C="0.00308642" G="0.00308642" T="0.00308642"/>
      <pos A="0.00308642" C="0.00308642" G="0.990741" T="0.00308642"/>
      <pos A="0.00308642" C="0.990741" G="0.00308642" T="0.00308642"/>
      <pos A="0.00308642" C="0.00308642" G="0.00308642" T="0.990741"/>
      <pos A="0.00308642" C="0.00308642" G="0.00308642" T="0.990741"/>
      <pos A="0.00308642" C="0.00308642" G="0.990741" T="0.00308642"/>
      <pos A="0.00308642" C="0.00308642" G="0.00308642" T="0.990741"/>
    </motif>
    <motif db="0" id="M57" alt="O57" length="40" nsites="8" evalue="1.3e-003">
      <pos A="0.00308642" C="0.167696" G="0.332304" T="0.496914"/>
      <pos A="0.00308642" C="0.00308642" G="0.661523" T="0.332304"/>
      <pos A="0.332304" C="0.332304" G="0.332304" T="0.00308642"/>
      <pos A="0.496914" C="0.496914" G="0.00308642" T="0.00308642"/>
      <pos A="0.496914" C="0.167696" G="0.00308642" T="0.332304"/>
      <pos A="0.332304" C="0.167696" G="0.332304" T="0.167696"/>
      <pos A="0.332304" C="0.332304" G="0.167696" T="0.167696"/>
      <pos A="0.167696" C="0.00308642" G="0.00308642" T="0.826131"/>
      <pos A="0.332304" C="0.00308642" G="0.00308642" T="0.661523"/>
      <pos A="0.167696" C="0.661523" G="0.167696" T="0.00308642"/>
      <pos A="0.00308642" C="0.00308642" G="0.332304" T="0.661523"/>
      <pos A="0.167696" C="0.167696" G="0.00308642" T="0.661523"/>
      <pos A="0.332304" C="0.167696" G="0.332304" T="0.167696"/>
      <pos A="0.332304" C="0.332304" G="0.167696" T="0.167696"/>
      <pos A="0.167696" C="0.167696" G="0.332304" T="0.332304"/>
      <pos A="0.826131" C="0.00308642" G="0.00308642" T="0.167696"/>
      <pos A="0.167696" C="0.167696" G="0.496914" T="0.167696"/>
      <pos A="0.00308642" C="0.332304" G="0.496914" T="0.167696"/>
      <pos A="0.167696" C="0.496914" G="0.332304" T="0.00308642"/>
      <pos A="0.332304" C="0.167696" G="0.167696" T="0.332304"/>
      <pos A="0.661523" C="0.00308642" G="0.332304" T="0.00308642"/>
      <pos A="0.332304" C="0.00308642" G="0.496914" T="0.167696"/>
      <pos A="0.167696" C="0.167696" G="0.496914" T="0.167696"/>
      <pos A="0.167696" C="0.167696" G="0.496914" T="0.167696"/>
      <pos A="0.167696" C="0.332304" G="0.332304" T="0.167696"/>
      <pos A="0.496914" C="0.496914" G="0.00308642" T="0.00308642"/>
      <pos A="0.332304" C="0.496914" G="0.167696" T="0.00308642"/>
      <pos A="0.00308642" C="0.167696" G="0.496914" T="0.332304"/>
      <pos A="0.496914" C="0.167696" G="0.167696" T="0.167696"/>
      <pos A="0.167696" C="0.167696" G="0.661523" T="0.00308642"/>
      <pos A="0.332304" C="0.496914" G="0.167696" T="0.00308642"/>
      <pos A="0.661523" C="0.00308642" G="0.00308642" T="0.332304"/>
      <pos A="0.00308642" C="0.496914" G="0.167696" T="0.332304"/>
      <pos A="0.332304" C="0.167696" G="0.167696" T="0.332304"/>
      <pos A="0.00308642" C="0.00308642" G="0.826131" T="0.167696"/>
      <pos A="0.00308642" C="0.332304" G="0.496914" T="0.167696"/>
      <pos A="0.661523" C="0.167696" G="0.00308642" T="0.167696"/>
      <pos A="0.00308642" C="0.167696" G="0.167696" T="0.661523"/>
      <pos A="0.332304" C="0.167696" G="0.167696" T="0.332304"/>
      <pos A="0.167696" C="0.00308642" G="0.661523" T="0.167696"/>
    </motif>
    <motif db="0" id="M58" alt="O58" length="40" nsites="8" evalue="1.3e-003">
      <pos A="0.0790598" C="0.268994" G="0.231006" T="0.42094"/>
      <pos A="0.382953" C="0.231006" G="0.155033" T="0.231006"/>
      <pos A="0.382953" C="0.231006" G="0.382953" T="0.00308642"/>
      <pos A="0.19302" C="0.382953" G="0.231006" T="0.19302"/>
      <pos A="0.42094" C="0.19302" G="0.231006" T="0.155033"/>
      <pos A="0.268994" C="0.382953" G="0.00308642" T="0.344967"/>
      <pos A="0.30698" C="0.19302" G="0.117047" T="0.382953"/>
      <pos A="0.231006" C="0.117047" G="0.0410736" T="0.610874"/>
      <pos A="0.231006" C="0.117047" G="0.534901" T="0.117047"/>
      <pos A="0.19302" C="0.572887" G="0.231006" T="0.00308642"/>
      <pos A="0.42094" C="0.268994" G="0.00308642" T="0.30698"/>
      <pos A="0.155033" C="0.534901" G="0.117047" T="0.19302"/>
      <pos A="0.231006" C="0.0790598" G="0.231006" T="0.458926"/>
      <pos A="0.117047" C="0.117047" G="0.534901" T="0.231006"/>
      <pos A="0.155033" C="0.458926" G="0.30698" T="0.0790598"/>
      <pos A="0.268994" C="0.382953" G="0.19302" T="0.155033"/>
      <pos A="0.382953" C="0.117047" G="0.382953" T="0.117047"/>
      <pos A="0.30698" C="0.0790598" G="0.30698" T="0.30698"/>
      <pos A="0.19302" C="0.344967" G="0.155033" T="0.30698"/>
      <pos A="0.231006" C="0.268994" G="0.0410736" T="0.458926"/>
      <pos A="0.42094" C="0.19302" G="0.19302" T="0.19302"/>
      <pos A="0.231006" C="0.268994" G="0.30698" T="0.19302"/>
      <pos A="0.268994" C="0.155033" G="0.382953" T="0.19302"/>
      <pos A="0.42094" C="0.155033" G="0.0790598" T="0.344967"/>
      <pos A="0.344967" C="0.268994" G="0.268994" T="0.117047"/>
      <pos A="0.534901" C="0.231006" G="0.0410736" T="0.19302"/>
      <pos A="0.496914" C="0.155033" G="0.30698" T="0.0410736"/>
      <pos A="0.19302" C="0.0790598" G="0.344967" T="0.382953"/>
      <pos A="0.0790598" C="0.268994" G="0.231006" T="0.42094"/>
      <pos A="0.30698" C="0.268994" G="0.30698" T="0.117047"/>
      <pos A="0.0790598" C="0.42094" G="0.231006" T="0.268994"/>
      <pos A="0.344967" C="0.117047" G="0.30698" T="0.231006"/>
      <pos A="0.0790598" C="0.19302" G="0.344967" T="0.382953"/>
      <pos A="0.117047" C="0.344967" G="0.458926" T="0.0790598"/>
      <pos A="0.155033" C="0.42094" G="0.117047" T="0.30698"/>
      <pos A="0.42094" C="0.19302" G="0.0410736" T="0.344967"/>
      <pos A="0.19302" C="0.344967" G="0.268994" T="0.19302"/>
      <pos A="0.268994" C="0.30698" G="0.0790598" T="0.344967"/>
      <pos A="0.231006" C="0.496914" G="0.0790598" T="0.19302"/>
      <pos A="0.155033" C="0.382953" G="0.0790598" T="0.382953"/>
    </motif>
    <motif db="0" id="M59" alt="O59" length="40" nsites="8" evalue="1.3e-003">
      <pos A="0.25" C="0.28186" G="0.21814" T="0.25"/>
      <pos A="0.162385" C="0.170351" G="0.20221" T="0.465054"/>
      <pos A="0.28186" C="0.114596" G="0.433194" T="0.170351"/>
      <pos A="0.242035" C="0.154421" G="0.20221" T="0.401334"/>
      <pos A="0.377439" C="0.18628" G="0.114596" T="0.321685"/>
      <pos A="0.194245" C="0.329649" G="0.23407" T="0.242035"/>
      <pos A="0.194245" C="0.305755" G="0.146455" T="0.353545"/>
      <pos A="0.242035" C="0.353545" G="0.0668059" T="0.337615"/>
      <pos A="0.321685" C="0.329649" G="0.25" T="0.0986657"/>
      <pos A="0.28186" C="0.289825" G="0.170351" T="0.257965"/>
      <pos A="0.170351" C="0.106631" G="0.29779" T="0.425229"/>
      <pos A="0.257965" C="0.273895" G="0.226105" T="0.242035"/>
      <pos A="0.321685" C="0.29779" G="0.18628" T="0.194245"/>
      <pos A="0.305755" C="0.289825" G="0.242035" T="0.162385"/>
      <pos A="0.170351" C="0.257965" G="0.26593" T="0.305755"/>
      <pos A="0.31372" C="0.146455" G="0.226105" T="0.31372"/>
      <pos A="0.345579" C="0.20221" G="0.289825" T="0.162385"/>
      <pos A="0.345579" C="0.23407" G="0.178315" T="0.242035"/>
      <pos A="0.29779" C="0.369475" G="0.23407" T="0.0986657"/>
      <pos A="0.353545" C="0.305755" G="0.138491" T="0.20221"/>
      <pos A="0.210175" C="0.23407" G="0.170351" T="0.385404"/>
      <pos A="0.31372" C="0.0668059" G="0.29779" T="0.321685"/>
      <pos A="0.138491" C="0.178315" G="0.194245" T="0.488948"/>
      <pos A="0.20221" C="0.25" G="0.273895" T="0.273895"/>
      <pos A="0.162385" C="0.0588415" G="0.393369" T="0.385404"/>
      <pos A="0.23407" C="0.305755" G="0.210175" T="0.25"/>
      <pos A="0.417264" C="0.106631" G="0.138491" T="0.337615"/>
      <pos A="0.26593" C="0.130525" G="0.29779" T="0.305755"/>
      <pos A="0.353545" C="0.21814" G="0.23407" T="0.194245"/>
      <pos A="0.345579" C="0.21814" G="0.122561" T="0.31372"/>
      <pos A="0.26593" C="0.26593" G="0.25" T="0.21814"/>
      <pos A="0.353545" C="0.242035" G="0.20221" T="0.20221"/>
      <pos A="0.170351" C="0.449124" G="0.146455" T="0.23407"/>
      <pos A="0.25" C="0.23407" G="0.20221" T="0.31372"/>
      <pos A="0.226105" C="0.146455" G="0.321685" T="0.305755"/>
      <pos A="0.21814" C="0.23407" G="0.369475" T="0.178315"/>
      <pos A="0.31372" C="0.29779" G="0.18628" T="0.20221"/>
      <pos A="0.226105" C="0.273895" G="0.226105" T="0.273895"/>
      <pos A="0.289825" C="0.31372" G="0.170351" T="0.226105"/>
      <pos A="0.178315" C="0.353545" G="0.130525" T="0.337615"/>
    </motif>
    <motif db="0" id="M6" alt="O6" length="40" nsites="8" evalue="1.3e-003">
      <pos A="0.167696" C="0.167696" G="0.661523" T="0.00308642"/>
      <pos A="0.167696" C="0.332304" G="0.00308642" T="0.496914"/>
      <pos A="0.00308642" C="0.332304" G="0.496914" T="0.167696"/>
      <pos A="0.167696" C="0.167696" G="0.496914" T="0.167696"/>
      <pos A="0.167696" C="0.167696" G="0.167696" T="0.496914"/>
      <pos A="0.00308642" C="0.167696" G="0.496914" T="0.332304"/>
      <pos A="0.167696" C="0.00308642" G="0.496914" T="0.332304"/>
      <pos A="0.00308642" C="0.167696" G="0.00308642" T="0.826131"/>
      <pos A="0.167696" C="0.661523" G="0.167696" T="0.00308642"/>
      <pos A="0.496914" C="0.332304" G="0.00308642" T="0.167696"/>
      <pos A="0.332304" C="0.00308642" G="0.332304" T="0.332304"/>
      <pos A="0.826131" C="0.167696" G="0.00308642" T="0.00308642"/>
      <pos A="0.00308642" C="0.332304" G="0.496914" T="0.167696"/>
      <pos A="0.332304" C="0.00308642" G="0.496914" T="0.167696"/>
      <pos A="0.332304" C="0.00308642" G="0.00308642" T="0.661523"/>
      <pos A="0.496914" C="0.00308642" G="0.496914" T="0.00308642"/>
      <pos A="0.332304" C="0.167696" G="0.332304" T="0.167696"/>
      <pos A="0.332304" C="0.332304" G="0.167696" T="0.167696"/>
      <pos A="0.00308642" C="0.167696" G="0.00308642" T="0.826131"/>
      <pos A="0.167696" C="0.167696" G="0.332304" T="0.332304"/>
      <pos A="0.167696" C="0.00308642" G="0.332304" T="0.496914"/>
      <pos A="0.00308642" C="0.167696" G="0.826131" T="0.00308642"/>
      <pos A="0.332304" C="0.167696" G="0.332304" T="0.167696"/>
      <pos A="0.00308642" C="0.00308642" G="0.826131" T="0.167696"/>
      <pos A="0.167696" C="0.00308642" G="0.332304" T="0.496914"/>
      <pos A="0.00308642" C="0.496914" G="0.332304" T="0.167696"/>
      <pos A="0.167696" C="0.332304" G="0.167696" T="0.332304"/>
      <pos A="0.167696" C="0.00308642" G="0.496914" T="0.332304"/>
      <pos A="0.167696" C="0.00308642" G="0.167696" T="0.661523"/>
      <pos A="0.00308642" C="0.496914" G="0.332304" T="0.167696"/>
      <pos A="0.332304" C="0.00308642" G="0.167696" T="0.496914"/>
      <pos A="0.332304" C="0.00308642" G="0.167696" T="0.496914"/>
      <pos A="0.332304" C="0.00308642" G="0.332304" T="0.332304"/>
      <pos A="0.167696" C="0.00308642" G="0.661523" T="0.167696"/>
      <pos A="0.167696" C="0.00308642" G="0.332304" T="0.496914"/>
      <pos A="0.332304" C="0.167696" G="0.496914" T="0.00308642"/>
      <pos A="0.826131" C="0.00308642" G="0.00308642" T="0.167696"/>
      <pos A="0.332304" C="0.167696" G="0.496914" T="0.00308642"/>
      <pos A="0.332304" C="0.00308642" G="0.167696" T="0.496914"/>
      <pos A="0.00308642" C="0.167696" G="0.661523" T="0.167696"/>
    </motif>
    <motif db="0" id="M61" alt="O61" length="40" nsites="8" evalue="1.3e-003">
      <pos A="0.202837" C="0.191739" G="0.180642" T="0.424781"/>
      <pos A="0.280518" C="0.380392" G="0.125157" T="0.213934"/>
      <pos A="0.26942" C="0.26942" G="0.213934" T="0.247226"/>
      <pos A="0.46917" C="0.14735" G="0.202837" T="0.180642"/>
      <pos A="0.302712" C="0.347101" G="0.26942" T="0.0807674"/>
      <pos A="0.424781" C="0.114059" G="0.258323" T="0.202837"/>
      <pos A="0.336004" C="0.213934" G="0.225031" T="0.225031"/>
      <pos A="0.291615" C="0.358199" G="0.202837" T="0.14735"/>
      <pos A="0.324907" C="0.291615" G="0.125157" T="0.258323"/>
      <pos A="0.413684" C="0.125157" G="0.280518" T="0.180642"/>
      <pos A="0.258323" C="0.202837" G="0.158447" T="0.380392"/>
      <pos A="0.291615" C="0.102962" G="0.280518" T="0.324907"/>
      <pos A="0.324907" C="0.213934" G="0.280518" T="0.180642"/>
      <pos A="0.180642" C="0.213934" G="0.247226" T="0.358199"/>
      <pos A="0.446976" C="0.225031" G="0.14735" T="0.180642"/>
      <pos A="0.369296" C="0.158447" G="0.14735" T="0.324907"/>
      <pos A="0.391489" C="0.247226" G="0.236128" T="0.125157"/>
      <pos A="0.0918647" C="0.424781" G="0.313809" T="0.169545"/>
      <pos A="0.025281" C="0.324907" G="0.358199" T="0.291615"/>
      <pos A="0.102962" C="0.380392" G="0.14735" T="0.369296"/>
      <pos A="0.236128" C="0.114059" G="0.324907" T="0.324907"/>
      <pos A="0.14735" C="0.125157" G="0.26942" T="0.458073"/>
      <pos A="0.191739" C="0.424781" G="0.213934" T="0.169545"/>
      <pos A="0.236128" C="0.225031" G="0.191739" T="0.347101"/>
      <pos A="0.247226" C="0.191739" G="0.313809" T="0.247226"/>
      <pos A="0.26942" C="0.236128" G="0.302712" T="0.191739"/>
      <pos A="0.369296" C="0.280518" G="0.125157" T="0.225031"/>
      <pos A="0.446976" C="0.26942" G="0.102962" T="0.180642"/>
      <pos A="0.302712" C="0.247226" G="0.247226" T="0.202837"/>
      <pos A="0.324907" C="0.14735" G="0.236128" T="0.291615"/>
      <pos A="0.280518" C="0.247226" G="0.125157" T="0.347101"/>
      <pos A="0.313809" C="0.191739" G="0.125157" T="0.369296"/>
      <pos A="0.413684" C="0.247226" G="0.202837" T="0.136253"/>
      <pos A="0.0807674" C="0.446976" G="0.169545" T="0.302712"/>
      <pos A="0.280518" C="0.358199" G="0.247226" T="0.114059"/>
      <pos A="0.213934" C="0.336004" G="0.247226" T="0.202837"/>
      <pos A="0.258323" C="0.158447" G="0.202837" T="0.380392"/>
      <pos A="0.424781" C="0.0807674" G="0.291615" T="0.202837"/>
      <pos A="0.225031" C="0.302712" G="0.347101" T="0.125157"/>
      <pos A="0.169545" C="0.280518" G="0.169545" T="0.380392"/>
    </motif>
    <motif db="0" id="M62" alt="O62" length="40" nsites="8" evalue="1.3e-003">
      <pos A="0.475443" C="0.103283" G="0.146225" T="0.275049"/>
      <pos A="0.289363" C="0.146225" G="0.303677" T="0.260736"/>
      <pos A="0.20348" C="0.117597" G="0.174852" T="0.50407"/>
      <pos A="0.346618" C="0.332304" G="0.217794" T="0.103283"/>
      <pos A="0.303677" C="0.0889699" G="0.346618" T="0.260736"/>
      <pos A="0.146225" C="0.346618" G="0.303677" T="0.20348"/>
      <pos A="0.332304" C="0.260736" G="0.160538" T="0.246422"/>
      <pos A="0.275049" C="0.403874" G="0.0460277" T="0.275049"/>
      <pos A="0.375246" C="0.146225" G="0.0746558" T="0.403874"/>
      <pos A="0.346618" C="0.232108" G="0.303677" T="0.117597"/>
      <pos A="0.189166" C="0.346618" G="0.303677" T="0.160538"/>
      <pos A="0.432502" C="0.246422" G="0.160538" T="0.160538"/>
      <pos A="0.403874" C="0.246422" G="0.189166" T="0.160538"/>
      <pos A="0.475443" C="0.232108" G="0.232108" T="0.0603417"/>
      <pos A="0.317991" C="0.38956" G="0.0746558" T="0.217794"/>
      <pos A="0.232108" C="0.346618" G="0.0460277" T="0.375246"/>
      <pos A="0.160538" C="0.346618" G="0.232108" T="0.260736"/>
      <pos A="0.20348" C="0.103283" G="0.217794" T="0.475443"/>
      <pos A="0.20348" C="0.131911" G="0.418188" T="0.246422"/>
      <pos A="0.38956" C="0.0746558" G="0.275049" T="0.260736"/>
      <pos A="0.38956" C="0.160538" G="0.317991" T="0.131911"/>
      <pos A="0.103283" C="0.375246" G="0.289363" T="0.232108"/>
      <pos A="0.260736" C="0.20348" G="0.160538" T="0.375246"/>
      <pos A="0.246422" C="0.117597" G="0.146225" T="0.489757"/>
      <pos A="0.189166" C="0.260736" G="0.275049" T="0.275049"/>
      <pos A="0.117597" C="0.303677" G="0.20348" T="0.375246"/>
      <pos A="0.332304" C="0.174852" G="0.131911" T="0.360932"/>
      <pos A="0.131911" C="0.346618" G="0.160538" T="0.360932"/>
      <pos A="0.289363" C="0.20348" G="0.360932" T="0.146225"/>
      <pos A="0.232108" C="0.217794" G="0.232108" T="0.317991"/>
      <pos A="0.303677" C="0.375246" G="0.189166" T="0.131911"/>
      <pos A="0.260736" C="0.346618" G="0.103283" T="0.289363"/>
      <pos A="0.289363" C="0.289363" G="0.146225" T="0.275049"/>
      <pos A="0.418188" C="0.146225" G="0.189166" T="0.246422"/>
      <pos A="0.289363" C="0.0889699" G="0.146225" T="0.475443"/>
      <pos A="0.346618" C="0.189166" G="0.260736" T="0.20348"/>
      <pos A="0.174852" C="0.332304" G="0.303677" T="0.189166"/>
      <pos A="0.20348" C="0.260736" G="0.375246" T="0.160538"/>
      <pos A="0.303677" C="0.103283" G="0.20348" T="0.38956"/>
      <pos A="0.303677" C="0.189166" G="0.346618" T="0.160538"/>
    </motif>
    <motif db="0" id="M63" alt="O63" length="40" nsites="8" evalue="1.3e-003">
      <pos A="0.167696" C="0.332304" G="0.332304" T="0.167696"/>
      <pos A="0.661523" C="0.00308642" G="0.00308642" T="0.332304"/>
      <pos A="0.332304" C="0.167696" G="0.332304" T="0.167696"/>
      <pos A="0.00308642" C="0.496914" G="0.332304" T="0.167696"/>
      <pos A="0.661523" C="0.332304" G="0.00308642" T="0.00308642"/>
      <pos A="0.00308642" C="0.00308642" G="0.496914" T="0.496914"/>
      <pos A="0.00308642" C="0.332304" G="0.167696" T="0.496914"/>
      <pos A="0.00308642" C="0.167696" G="0.167696" T="0.661523"/>
      <pos A="0.167696" C="0.332304" G="0.496914" T="0.00308642"/>
      <pos A="0.167696" C="0.167696" G="0.332304" T="0.332304"/>
      <pos A="0.167696" C="0.00308642" G="0.496914" T="0.332304"/>
      <pos A="0.167696" C="0.00308642" G="0.167696" T="0.661523"/>
      <pos A="0.332304" C="0.332304" G="0.00308642" T="0.332304"/>
      <pos A="0.167696" C="0.661523" G="0.00308642" T="0.167696"/>
      <pos A="0.332304" C="0.332304" G="0.00308642" T="0.332304"/>
      <pos A="0.496914" C="0.496914" G="0.00308642" T="0.00308642"/>
      <pos A="0.496914" C="0.00308642" G="0.332304" T="0.167696"/>
      <pos A="0.167696" C="0.167696" G="0.661523" T="0.00308642"/>
      <pos A="0.00308642" C="0.167696" G="0.826131" T="0.00308642"/>
      <pos A="0.167696" C="0.167696" G="0.167696" T="0.496914"/>
      <pos A="0.332304" C="0.167696" G="0.496914" T="0.00308642"/>
      <pos A="0.167696" C="0.00308642" G="0.496914" T="0.332304"/>
      <pos A="0.00308642" C="0.990741" G="0.00308642" T="0.00308642"/>
      <pos A="0.167696" C="0.661523" G="0.167696" T="0.00308642"/>
      <pos A="0.661523" C="0.167696" G="0.00308642" T="0.167696"/>
      <pos A="0.661523" C="0.167696" G="0.167696" T="0.00308642"/>
      <pos A="0.167696" C="0.496914" G="0.332304" T="0.00308642"/>
      <pos A="0.167696" C="0.167696" G="0.167696" T="0.496914"/>
      <pos A="0.00308642" C="0.167696" G="0.167696" T="0.661523"/>
      <pos A="0.167696" C="0.332304" G="0.332304" T="0.167696"/>
      <pos A="0.496914" C="0.00308642" G="0.332304" T="0.167696"/>
      <pos A="0.332304" C="0.00308642" G="0.332304" T="0.332304"/>
      <pos A="0.167696" C="0.167696" G="0.661523" T="0.00308642"/>
      <pos A="0.332304" C="0.332304" G="0.167696" T="0.167696"/>
      <pos A="0.496914" C="0.332304" G="0.167696" T="0.00308642"/>
      <pos A="0.661523" C="0.167696" G="0.00308642" T="0.167696"/>
      <pos A="0.167696" C="0.00308642" G="0.661523" T="0.167696"/>
      <pos A="0.00308642" C="0.496914" G="0.332304" T="0.167696"/>
      <pos A="0.496914" C="0.332304" G="0.00308642" T="0.167696"/>
      <pos A="0.00308642" C="0.332304" G="0.00308642" T="0.661523"/>
    </motif>
    <motif db="0" id="M64" alt="O64" length="40" nsites="8" evalue="1.3e-003">
      <pos A="0.00308642" C="0.200617" G="0.595679" T="0.200617"/>
      <pos A="0.00308642" C="0.00308642" G="0.398148" T="0.595679"/>
      <pos A="0.398148" C="0.398148" G="0.00308642" T="0.200617"/>
      <pos A="0.200617" C="0.595679" G="0.00308642" T="0.200617"/>
      <pos A="0.595679" C="0.200617" G="0.00308642" T="0.200617"/>
      <pos A="0.200617" C="0.00308642" G="0.200617" T="0.595679"/>
      <pos A="0.79321" C="0.00308642" G="0.200617" T="0.00308642"/>
      <pos A="0.200617" C="0.00308642" G="0.79321" T="0.00308642"/>
      <pos A="0.00308642" C="0.200617" G="0.79321" T="0.00308642"/>
      <pos A="0.595679" C="0.200617" G="0.200617" T="0.00308642"/>
      <pos A="0.00308642" C="0.200617" G="0.00308642" T="0.79321"/>
      <pos A="0.200617" C="0.00308642" G="0.79321" T="0.00308642"/>
      <pos A="0.00308642" C="0.00308642" G="0.398148" T="0.595679"/>
      <pos A="0.200617" C="0.00308642" G="0.79321" T="0.00308642"/>
      <pos A="0.200617" C="0.200617" G="0.200617" T="0.398148"/>
      <pos A="0.200617" C="0.00308642" G="0.00308642" T="0.79321"/>
      <pos A="0.200617" C="0.398148" G="0.200617" T="0.200617"/>
      <pos A="0.398148" C="0.00308642" G="0.00308642" T="0.595679"/>
      <pos A="0.00308642" C="0.200617" G="0.595679" T="0.200617"/>
      <pos A="0.595679" C="0.200617" G="0.200617" T="0.00308642"/>
      <pos A="0.398148" C="0.00308642" G="0.200617" T="0.398148"/>
      <pos A="0.200617" C="0.398148" G="0.200617" T="0.200617"/>
      <pos A="0.200617" C="0.00308642" G="0.200617" T="0.595679"/>
      <pos A="0.00308642" C="0.595679" G="0.200617" T="0.200617"/>
      <pos A="0.595679" C="0.00308642" G="0.00308642" T="0.398148"/>
      <pos A="0.00308642" C="0.00308642" G="0.398148" T="0.595679"/>
      <pos A="0.200617" C="0.200617" G="0.00308642" T="0.595679"/>
      <pos A="0.79321" C="0.00308642" G="0.00308642" T="0.200617"/>
      <pos A="0.200617" C="0.00308642" G="0.200617" T="0.595679"/>
      <pos A="0.200617" C="0.398148" G="0.00308642" T="0.398148"/>
      <pos A="0.00308642" C="0.00308642" G="0.595679" T="0.398148"/>
      <pos A="0.595679" C="0.398148" G="0.00308642" T="0.00308642"/>
      <pos A="0.00308642" C="0.398148" G="0.595679" T="0.00308642"/>
      <pos A="0.398148" C="0.398148" G="0.00308642" T="0.200617"/>
      <pos A="0.200617" C="0.398148" G="0.200617" T="0.200617"/>
      <pos A="0.398148" C="0.200617" G="0.398148" T="0.00308642"/>
      <pos A="0.00308642" C="0.200617" G="0.79321" T="0.00308642"/>
      <pos A="0.398148" C="0.00308642" G="0.398148" T="0.200617"/>
      <pos A="0.200617" C="0.398148" G="0.200617" T="0.200617"/>
      <pos A="0.200617" C="0.398148" G="0.200617" T="0.200617"/>
    </motif>
    <motif db="0" id="M66" alt="O66" length="40" nsites="8" evalue="1.3e-003">
      <pos A="0.00308642" C="0.661523" G="0.00308642" T="0.332304"/>
      <pos A="0.332304" C="0.332304" G="0.00308642" T="0.332304"/>
      <pos A="0.00308642" C="0.661523" G="0.332304" T="0.00308642"/>
      <pos A="0.332304" C="0.332304" G="0.00308642" T="0.332304"/>
      <pos A="0.661523" C="0.00308642" G="0.332304" T="0.00308642"/>
      <pos A="0.00308642" C="0.661523" G="0.00308642" T="0.332304"/>
      <pos A="0.00308642" C="0.661523" G="0.332304" T="0.00308642"/>
      <pos A="0.990741" C="0.00308642" G="0.00308642" T="0.00308642"/>
      <pos A="0.00308642" C="0.990741" G="0.00308642" T="0.00308642"/>
      <pos A="0.332304" C="0.00308642" G="0.00308642" T="0.661523"/>
      <pos A="0.00308642" C="0.332304" G="0.00308642" T="0.661523"/>
      <pos A="0.332304" C="0.00308642" G="0.00308642" T="0.661523"/>
      <pos A="0.332304" C="0.332304" G="0.332304" T="0.00308642"/>
      <pos A="0.332304" C="0.661523" G="0.00308642" T="0.00308642"/>
      <pos A="0.990741" C="0.00308642" G="0.00308642" T="0.00308642"/>
      <pos A="0.332304" C="0.332304" G="0.00308642" T="0.332304"/>
      <pos A="0.00308642" C="0.00308642" G="0.661523" T="0.332304"/>
      <pos A="0.332304" C="0.00308642" G="0.00308642" T="0.661523"/>
      <pos A="0.00308642" C="0.332304" G="0.00308642" T="0.661523"/>
      <pos A="0.332304" C="0.00308642" G="0.00308642" T="0.661523"/>
      <pos A="0.332304" C="0.00308642" G="0.332304" T="0.332304"/>
      <pos A="0.332304" C="0.00308642" G="0.00308642" T="0.661523"/>
      <pos A="0.332304" C="0.00308642" G="0.332304" T="0.332304"/>
      <pos A="0.332304" C="0.00308642" G="0.00308642" T="0.661523"/>
      <pos A="0.332304" C="0.00308642" G="0.661523" T="0.00308642"/>
      <pos A="0.00308642" C="0.332304" G="0.00308642" T="0.661523"/>
      <pos A="0.661523" C="0.00308642" G="0.332304" T="0.00308642"/>
      <pos A="0.332304" C="0.661523" G="0.00308642" T="0.00308642"/>
      <pos A="0.00308642" C="0.990741" G="0.00308642" T="0.00308642"/>
      <pos A="0.332304" C="0.00308642" G="0.00308642" T="0.661523"/>
      <pos A="0.332304" C="0.661523" G="0.00308642" T="0.00308642"/>
      <pos A="0.661523" C="0.00308642" G="0.332304" T="0.00308642"/>
      <pos A="0.332304" C="0.332304" G="0.00308642" T="0.332304"/>
      <pos A="0.332304" C="0.00308642" G="0.661523" T="0.00308642"/>
      <pos A="0.00308642" C="0.332304" G="0.00308642" T="0.661523"/>
      <pos A="0.00308642" C="0.00308642" G="0.332304" T="0.661523"/>
      <pos A="0.332304" C="0.00308642" G="0.332304" T="0.332304"/>
      <pos A="0.00308642" C="0.332304" G="0.332304" T="0.332304"/>
      <pos A="0.332304" C="0.332304" G="0.332304" T="0.00308642"/>
      <pos A="0.332304" C="0.332304" G="0.00308642" T="0.332304"/>
    </motif>
    <motif db="0" id="M67" alt="O67" length="40" nsites="8" evalue="1.3e-003">
      <pos A="0.161111" C="0.311235" G="0.208519" T="0.319136"/>
      <pos A="0.350741" C="0.311235" G="0.232222" T="0.105802"/>
      <pos A="0.27963" C="0.240123" G="0.319136" T="0.161111"/>
      <pos A="0.255926" C="0.311235" G="0.145309" T="0.287531"/>
      <pos A="0.334938" C="0.271728" G="0.224321" T="0.169012"/>
      <pos A="0.34284" C="0.129506" G="0.145309" T="0.382346"/>
      <pos A="0.327037" C="0.137407" G="0.27963" T="0.255926"/>
      <pos A="0.327037" C="0.208519" G="0.169012" T="0.295432"/>
      <pos A="0.200617" C="0.184815" G="0.334938" T="0.27963"/>
      <pos A="0.232222" C="0.445556" G="0.137407" T="0.184815"/>
      <pos A="0.311235" C="0.232222" G="0.161111" T="0.295432"/>
      <pos A="0.192716" C="0.224321" G="0.319136" T="0.263827"/>
      <pos A="0.311235" C="0.169012" G="0.21642" T="0.303333"/>
      <pos A="0.21642" C="0.21642" G="0.240123" T="0.327037"/>
      <pos A="0.21642" C="0.232222" G="0.232222" T="0.319136"/>
      <pos A="0.263827" C="0.224321" G="0.09" T="0.421852"/>
      <pos A="0.0820988" C="0.248025" G="0.263827" T="0.406049"/>
      <pos A="0.224321" C="0.240123" G="0.255926" T="0.27963"/>
      <pos A="0.21642" C="0.248025" G="0.208519" T="0.327037"/>
      <pos A="0.437654" C="0.161111" G="0.248025" T="0.15321"/>
      <pos A="0.27963" C="0.248025" G="0.271728" T="0.200617"/>
      <pos A="0.390247" C="0.21642" G="0.169012" T="0.224321"/>
      <pos A="0.232222" C="0.390247" G="0.137407" T="0.240123"/>
      <pos A="0.366543" C="0.263827" G="0.105802" T="0.263827"/>
      <pos A="0.34284" C="0.255926" G="0.15321" T="0.248025"/>
      <pos A="0.169012" C="0.184815" G="0.208519" T="0.437654"/>
      <pos A="0.271728" C="0.184815" G="0.255926" T="0.287531"/>
      <pos A="0.271728" C="0.334938" G="0.232222" T="0.161111"/>
      <pos A="0.263827" C="0.271728" G="0.34284" T="0.121605"/>
      <pos A="0.295432" C="0.145309" G="0.271728" T="0.287531"/>
      <pos A="0.105802" C="0.200617" G="0.184815" T="0.508765"/>
      <pos A="0.34284" C="0.295432" G="0.248025" T="0.113704"/>
      <pos A="0.248025" C="0.232222" G="0.208519" T="0.311235"/>
      <pos A="0.445556" C="0.0741975" G="0.374444" T="0.105802"/>
      <pos A="0.200617" C="0.176914" G="0.169012" T="0.453457"/>
      <pos A="0.240123" C="0.192716" G="0.224321" T="0.34284"/>
      <pos A="0.311235" C="0.271728" G="0.169012" T="0.248025"/>
      <pos A="0.161111" C="0.366543" G="0.255926" T="0.21642"/>
      <pos A="0.255926" C="0.287531" G="0.121605" T="0.334938"/>
      <pos A="0.303333" C="0.232222" G="0.224321" T="0.240123"/>
    </motif>
    <motif db="0" id="M69" alt="O69" length="40" nsites="8" evalue="1.3e-003">
      <pos A="0.00308642" C="0.00308642" G="0.496914" T="0.496914"/>
      <pos A="0.496914" C="0.00308642" G="0.00308642" T="0.496914"/>
      <pos A="0.496914" C="0.00308642" G="0.496914" T="0.00308642"/>
      <pos A="0.00308642" C="0.496914" G="0.496914" T="0.00308642"/>
      <pos A="0.00308642" C="0.00308642" G="0.00308642" T="0.990741"/>
      <pos A="0.00308642" C="0.00308642" G="0.496914" T="0.496914"/>
      <pos A="0.00308642" C="0.00308642" G="0.990741" T="0.00308642"/>
      <pos A="0.496914" C="0.00308642" G="0.00308642" T="0.496914"/>
      <pos A="0.496914" C="0.00308642" G="0.496914" T="0.00308642"/>
      <pos A="0.00308642" C="0.496914" G="0.496914" T="0.00308642"/>
      <pos A="0.00308642" C="0.990741" G="0.00308642" T="0.00308642"/>
      <pos A="0.00308642" C="0.990741" G="0.00308642" T="0.00308642"/>
      <pos A="0.496914" C="0.00308642" G="0.00308642" T="0.496914"/>
      <pos A="0.00308642" C="0.496914" G="0.496914" T="0.00308642"/>
      <pos A="0.00308642" C="0.00308642" G="0.496914" T="0.496914"/>
      <pos A="0.496914" C="0.00308642" G="0.496914" T="0.00308642"/>
      <pos A="0.496914" C="0.00308642" G="0.496914" T="0.00308642"/>
      <pos A="0.00308642" C="0.00308642" G="0.496914" T="0.496914"/>
      <pos A="0.00308642" C="0.496914" G="0.00308642" T="0.496914"/>
      <pos A="0.00308642" C="0.00308642" G="0.00308642" T="0.990741"/>
      <pos A="0.496914" C="0.00308642" G="0.496914" T="0.00308642"/>
      <pos A="0.496914" C="0.00308642" G="0.496914" T="0.00308642"/>
      <pos A="0.496914" C="0.00308642" G="0.496914" T="0.00308642"/>
      <pos A="0.496914" C="0.496914" G="0.00308642" T="0.00308642"/>
      <pos A="0.00308642" C="0.00308642" G="0.00308642" T="0.990741"/>
      <pos A="0.496914" C="0.496914" G="0.00308642" T="0.00308642"/>
      <pos A="0.496914" C="0.00308642" G="0.00308642" T="0.496914"/>
      <pos A="0.00308642" C="0.00308642" G="0.990741" T="0.00308642"/>
      <pos A="0.00308642" C="0.496914" G="0.00308642" T="0.496914"/>
      <pos A="0.00308642" C="0.496914" G="0.496914" T="0.00308642"/>
      <pos A="0.00308642" C="0.00308642" G="0.00308642" T="0.990741"/>
      <pos A="0.00308642" C="0.00308642" G="0.496914" T="0.496914"/>
      <pos A="0.00308642" C="0.496914" G="0.496914" T="0.00308642"/>
      <pos A="0.496914" C="0.496914" G="0.00308642" T="0.00308642"/>
      <pos A="0.496914" C="0.496914" G="0.00308642" T="0.00308642"/>
      <pos A="0.990741" C="0.00308642" G="0.00308642" T="0.00308642"/>
      <pos A="0.496914" C="0.00308642" G="0.496914" T="0.00308642"/>
      <pos A="0.00308642" C="0.990741" G="0.00308642" T="0.00308642"/>
      <pos A="0.496914" C="0.496914" G="0.00308642" T="0.00308642"/>
      <pos A="0.496914" C="0.00308642" G="0.00308642" T="0.496914"/>
    </motif>
    <motif db="0" id="M70" alt="O70" length="40" nsites="8" evalue="1.3e-003">
      <pos A="0.00308642" C="0.990741" G="0.00308642" T="0.00308642"/>
      <pos A="0.496914" C="0.00308642" G="0.00308642" T="0.496914"/>
      <pos A="0.496914" C="0.496914" G="0.00308642" T="0.00308642"/>
      <pos A="0.496914" C="0.496914" G="0.00308642" T="0.00308642"/>
      <pos A="0.496914" C="0.00308642" G="0.00308642" T="0.496914"/>
      <pos A="0.00308642" C="0.00308642" G="0.00308642" T="0.990741"/>
      <pos A="0.496914" C="0.00308642" G="0.496914" T="0.00308642"/>
      <pos A="0.00308642" C="0.00308642" G="0.990741" T="0.00308642"/>
      <pos A="0.496914" C="0.00308642" G="0.496914" T="0.00308642"/>
      <pos A="0.00308642" C="0.496914" G="0.00308642" T="0.496914"/>
      <pos A="0.496914" C="0.496914" G="0.00308642" T="0.00308642"/>
      <pos A="0.990741" C="0.00308642" G="0.00308642" T="0.00308642"/>
      <pos A="0.496914" C="0.00308642" G="0.496914" T="0.00308642"/>
      <pos A="0.496914" C="0.00308642" G="0.496914" T="0.00308642"/>
      <pos A="0.496914" C="0.00308642" G="0.496914" T="0.00308642"/>
      <pos A="0.496914" C="0.00308642" G="0.00308642" T="0.496914"/>
      <pos A="0.00308642" C="0.496914" G="0.496914" T="0.00308642"/>
      <pos A="0.496914" C="0.00308642" G="0.496914" T="0.00308642"/>
      <pos A="0.00308642" C="0.00308642" G="0.990741" T="0.00308642"/>
      <pos A="0.990741" C="0.00308642" G="0.00308642" T="0.00308642"/>
      <pos A="0.00308642" C="0.00308642" G="0.990741" T="0.00308642"/>
      <pos A="0.00308642" C="0.496914" G="0.496914" T="0.00308642"/>
      <pos A="0.00308642" C="0.496914" G="0.00308642" T="0.496914"/>
      <pos A="0.496914" C="0.496914" G="0.00308642" T="0.00308642"/>
      <pos A="0.990741" C="0.00308642" G="0.00308642" T="0.00308642"/>
      <pos A="0.496914" C="0.00308642" G="0.496914" T="0.00308642"/>
      <pos A="0.496914" C="0.496914" G="0.00308642" T="0.00308642"/>
      <pos A="0.990741" C="0.00308642" G="0.00308642" T="0.00308642"/>
      <pos A="0.00308642" C="0.00308642" G="0.990741" T="0.00308642"/>
      <pos A="0.496914" C="0.00308642" G="0.00308642" T="0.496914"/>
      <pos A="0.496914" C="0.00308642" G="0.496914" T="0.00308642"/>
      <pos A="0.990741" C="0.00308642" G="0.00308642" T="0.00308642"/>
      <pos A="0.00308642" C="0.00308642" G="0.990741" T="0.00308642"/>
      <pos A="0.00308642" C="0.496914" G="0.496914" T="0.00308642"/>
      <pos A="0.496914" C="0.496914" G="0.00308642" T="0.00308642"/>
      <pos A="0.496914" C="0.496914" G="0.00308642" T="0.00308642"/>
      <pos A="0.00308642" C="0.00308642" G="0.496914" T="0.496914"/>
      <pos A="0.00308642" C="0.496914" G="0.496914" T="0.00308642"/>
      <pos A="0.00308642" C="0.496914" G="0.00308642" T="0.496914"/>
      <pos A="0.00308642" C="0.496914" G="0.00308642" T="0.496914"/>
    </motif>
    <motif db="0" id="M71" alt="O71" length="40" nsites="8" evalue="1.3e-003">
      <pos A="0.226105" C="0.226105" G="0.26593" T="0.28186"/>
      <pos A="0.377439" C="0.20221" G="0.23407" T="0.18628"/>
      <pos A="0.329649" C="0.0747714" G="0.28186" T="0.31372"/>
      <pos A="0.257965" C="0.257965" G="0.114596" T="0.369475"/>
      <pos A="0.138491" C="0.361509" G="0.25" T="0.25"/>
      <pos A="0.25" C="0.361509" G="0.18628" T="0.20221"/>
      <pos A="0.28186" C="0.114596" G="0.353545" T="0.25"/>
      <pos A="0.21814" C="0.162385" G="0.23407" T="0.385404"/>
      <pos A="0.417264" C="0.226105" G="0.25" T="0.106631"/>
      <pos A="0.146455" C="0.0747714" G="0.23407" T="0.544703"/>
      <pos A="0.20221" C="0.361509" G="0.273895" T="0.162385"/>
      <pos A="0.21814" C="0.21814" G="0.20221" T="0.361509"/>
      <pos A="0.29779" C="0.242035" G="0.210175" T="0.25"/>
      <pos A="0.393369" C="0.21814" G="0.122561" T="0.26593"/>
      <pos A="0.20221" C="0.273895" G="0.226105" T="0.29779"/>
      <pos A="0.337615" C="0.305755" G="0.0986657" T="0.257965"/>
      <pos A="0.321685" C="0.210175" G="0.321685" T="0.146455"/>
      <pos A="0.337615" C="0.146455" G="0.337615" T="0.178315"/>
      <pos A="0.226105" C="0.29779" G="0.210175" T="0.26593"/>
      <pos A="0.28186" C="0.321685" G="0.146455" T="0.25"/>
      <pos A="0.21814" C="0.20221" G="0.178315" T="0.401334"/>
      <pos A="0.20221" C="0.170351" G="0.23407" T="0.393369"/>
      <pos A="0.194245" C="0.26593" G="0.25" T="0.289825"/>
      <pos A="0.321685" C="0.23407" G="0.0907012" T="0.353545"/>
      <pos A="0.28186" C="0.194245" G="0.226105" T="0.29779"/>
      <pos A="0.106631" C="0.242035" G="0.21814" T="0.433194"/>
      <pos A="0.0827358" C="0.18628" G="0.337615" T="0.393369"/>
      <pos A="0.25" C="0.25" G="0.20221" T="0.29779"/>
      <pos A="0.25" C="0.369475" G="0.146455" T="0.23407"/>
      <pos A="0.473018" C="0.162385" G="0.162385" T="0.20221"/>
      <pos A="0.26593" C="0.210175" G="0.26593" T="0.257965"/>
      <pos A="0.23407" C="0.26593" G="0.29779" T="0.20221"/>
      <pos A="0.329649" C="0.345579" G="0.21814" T="0.106631"/>
      <pos A="0.23407" C="0.353545" G="0.257965" T="0.154421"/>
      <pos A="0.305755" C="0.21814" G="0.20221" T="0.273895"/>
      <pos A="0.289825" C="0.425229" G="0.162385" T="0.122561"/>
      <pos A="0.289825" C="0.289825" G="0.18628" T="0.23407"/>
      <pos A="0.23407" C="0.0668059" G="0.337615" T="0.361509"/>
      <pos A="0.361509" C="0.226105" G="0.242035" T="0.170351"/>
      <pos A="0.31372" C="0.18628" G="0.194245" T="0.305755"/>
    </motif>
    <motif db="0" id="M72" alt="O72" length="40" nsites="8" evalue="1.3e-003">
      <pos A="0.15321" C="0.374444" G="0.350741" T="0.121605"/>
      <pos A="0.295432" C="0.240123" G="0.129506" T="0.334938"/>
      <pos A="0.15321" C="0.21642" G="0.350741" T="0.27963"/>
      <pos A="0.129506" C="0.255926" G="0.113704" T="0.500864"/>
      <pos A="0.319136" C="0.208519" G="0.232222" T="0.240123"/>
      <pos A="0.429753" C="0.208519" G="0.145309" T="0.21642"/>
      <pos A="0.319136" C="0.295432" G="0.255926" T="0.129506"/>
      <pos A="0.34284" C="0.27963" G="0.208519" T="0.169012"/>
      <pos A="0.390247" C="0.15321" G="0.145309" T="0.311235"/>
      <pos A="0.311235" C="0.15321" G="0.334938" T="0.200617"/>
      <pos A="0.184815" C="0.240123" G="0.224321" T="0.350741"/>
      <pos A="0.406049" C="0.287531" G="0.105802" T="0.200617"/>
      <pos A="0.398148" C="0.137407" G="0.169012" T="0.295432"/>
      <pos A="0.319136" C="0.121605" G="0.319136" T="0.240123"/>
      <pos A="0.303333" C="0.15321" G="0.319136" T="0.224321"/>
      <pos A="0.184815" C="0.240123" G="0.240123" T="0.334938"/>
      <pos A="0.271728" C="0.295432" G="0.208519" T="0.224321"/>
      <pos A="0.176914" C="0.334938" G="0.184815" T="0.303333"/>
      <pos A="0.208519" C="0.0820988" G="0.208519" T="0.500864"/>
      <pos A="0.27963" C="0.224321" G="0.27963" T="0.21642"/>
      <pos A="0.145309" C="0.406049" G="0.161111" T="0.287531"/>
      <pos A="0.192716" C="0.429753" G="0.200617" T="0.176914"/>
      <pos A="0.192716" C="0.232222" G="0.287531" T="0.287531"/>
      <pos A="0.240123" C="0.255926" G="0.121605" T="0.382346"/>
      <pos A="0.255926" C="0.192716" G="0.295432" T="0.255926"/>
      <pos A="0.271728" C="0.327037" G="0.0188889" T="0.382346"/>
      <pos A="0.34284" C="0.105802" G="0.240123" T="0.311235"/>
      <pos A="0.240123" C="0.208519" G="0.184815" T="0.366543"/>
      <pos A="0.34284" C="0.232222" G="0.21642" T="0.208519"/>
      <pos A="0.208519" C="0.27963" G="0.248025" T="0.263827"/>
      <pos A="0.469259" C="0.169012" G="0.145309" T="0.21642"/>
      <pos A="0.224321" C="0.184815" G="0.366543" T="0.224321"/>
      <pos A="0.374444" C="0.248025" G="0.232222" T="0.145309"/>
      <pos A="0.248025" C="0.161111" G="0.271728" T="0.319136"/>
      <pos A="0.169012" C="0.27963" G="0.169012" T="0.382346"/>
      <pos A="0.303333" C="0.248025" G="0.200617" T="0.248025"/>
      <pos A="0.311235" C="0.232222" G="0.224321" T="0.232222"/>
      <pos A="0.200617" C="0.200617" G="0.327037" T="0.271728"/>
      <pos A="0.21642" C="0.224321" G="0.327037" T="0.232222"/>
      <pos A="0.129506" C="0.366543" G="0.21642" T="0.287531"/>
    </motif>
    <motif db="0" id="M73" alt="O73" length="40" nsites="8" evalue="1.3e-003">
      <pos A="0.324275" C="0.243977" G="0.147621" T="0.284126"/>
      <pos A="0.18777" C="0.252008" G="0.163681" T="0.396542"/>
      <pos A="0.227918" C="0.340334" G="0.324275" T="0.107473"/>
      <pos A="0.404572" C="0.243977" G="0.139591" T="0.211859"/>
      <pos A="0.260038" C="0.115502" G="0.292156" T="0.332304"/>
      <pos A="0.1958" C="0.308215" G="0.260038" T="0.235948"/>
      <pos A="0.380483" C="0.171711" G="0.171711" T="0.276097"/>
      <pos A="0.211859" C="0.268067" G="0.268067" T="0.252008"/>
      <pos A="0.219888" C="0.1958" G="0.284126" T="0.300186"/>
      <pos A="0.219888" C="0.139591" G="0.308215" T="0.332304"/>
      <pos A="0.372453" C="0.18777" G="0.163681" T="0.276097"/>
      <pos A="0.1958" C="0.1958" G="0.348363" T="0.260038"/>
      <pos A="0.163681" C="0.219888" G="0.219888" T="0.396542"/>
      <pos A="0.252008" C="0.268067" G="0.163681" T="0.316245"/>
      <pos A="0.300186" C="0.364424" G="0.18777" T="0.147621"/>
      <pos A="0.508958" C="0.203829" G="0.0592948" T="0.227918"/>
      <pos A="0.147621" C="0.139591" G="0.1958" T="0.516988"/>
      <pos A="0.147621" C="0.324275" G="0.332304" T="0.1958"/>
      <pos A="0.219888" C="0.252008" G="0.235948" T="0.292156"/>
      <pos A="0.292156" C="0.243977" G="0.316245" T="0.147621"/>
      <pos A="0.43669" C="0.203829" G="0.0914133" T="0.268067"/>
      <pos A="0.47684" C="0.17974" G="0.171711" T="0.171711"/>
      <pos A="0.380483" C="0.316245" G="0.123532" T="0.17974"/>
      <pos A="0.211859" C="0.219888" G="0.211859" T="0.356394"/>
      <pos A="0.243977" C="0.171711" G="0.276097" T="0.308215"/>
      <pos A="0.0673244" C="0.340334" G="0.235948" T="0.356394"/>
      <pos A="0.404572" C="0.18777" G="0.1958" T="0.211859"/>
      <pos A="0.340334" C="0.219888" G="0.219888" T="0.219888"/>
      <pos A="0.276097" C="0.260038" G="0.308215" T="0.155651"/>
      <pos A="0.243977" C="0.308215" G="0.211859" T="0.235948"/>
      <pos A="0.227918" C="0.404572" G="0.163681" T="0.203829"/>
      <pos A="0.139591" C="0.203829" G="0.243977" T="0.412601"/>
      <pos A="0.284126" C="0.123532" G="0.211859" T="0.380483"/>
      <pos A="0.17974" C="0.171711" G="0.284126" T="0.364424"/>
      <pos A="0.219888" C="0.356394" G="0.1958" T="0.227918"/>
      <pos A="0.227918" C="0.284126" G="0.115502" T="0.372453"/>
      <pos A="0.252008" C="0.219888" G="0.227918" T="0.300186"/>
      <pos A="0.1958" C="0.235948" G="0.300186" T="0.268067"/>
      <pos A="0.268067" C="0.356394" G="0.219888" T="0.155651"/>
      <pos A="0.364424" C="0.203829" G="0.268067" T="0.163681"/>
    </motif>
    <motif db="0" id="M74" alt="O74" length="40" nsites="8" evalue="1.3e-003">
      <pos A="0.21642" C="0.15321" G="0.21642" T="0.413951"/>
      <pos A="0.161111" C="0.248025" G="0.192716" T="0.398148"/>
      <pos A="0.327037" C="0.137407" G="0.287531" T="0.248025"/>
      <pos A="0.248025" C="0.461358" G="0.145309" T="0.145309"/>
      <pos A="0.469259" C="0.176914" G="0.0741975" T="0.27963"/>
      <pos A="0.200617" C="0.200617" G="0.319136" T="0.27963"/>
      <pos A="0.105802" C="0.271728" G="0.255926" T="0.366543"/>
      <pos A="0.311235" C="0.350741" G="0.137407" T="0.200617"/>
      <pos A="0.161111" C="0.137407" G="0.27963" T="0.421852"/>
      <pos A="0.169012" C="0.184815" G="0.327037" T="0.319136"/>
      <pos A="0.192716" C="0.382346" G="0.248025" T="0.176914"/>
      <pos A="0.453457" C="0.27963" G="0.09" T="0.176914"/>
      <pos A="0.208519" C="0.271728" G="0.240123" T="0.27963"/>
      <pos A="0.390247" C="0.232222" G="0.105802" T="0.271728"/>
      <pos A="0.263827" C="0.192716" G="0.311235" T="0.232222"/>
      <pos A="0.366543" C="0.248025" G="0.208519" T="0.176914"/>
      <pos A="0.382346" C="0.15321" G="0.184815" T="0.27963"/>
      <pos A="0.406049" C="0.21642" G="0.224321" T="0.15321"/>
      <pos A="0.295432" C="0.161111" G="0.248025" T="0.295432"/>
      <pos A="0.121605" C="0.271728" G="0.421852" T="0.184815"/>
      <pos A="0.184815" C="0.161111" G="0.319136" T="0.334938"/>
      <pos A="0.232222" C="0.263827" G="0.192716" T="0.311235"/>
      <pos A="0.271728" C="0.263827" G="0.200617" T="0.263827"/>
      <pos A="0.208519" C="0.169012" G="0.145309" T="0.47716"/>
      <pos A="0.240123" C="0.192716" G="0.255926" T="0.311235"/>
      <pos A="0.240123" C="0.295432" G="0.121605" T="0.34284"/>
      <pos A="0.192716" C="0.334938" G="0.192716" T="0.27963"/>
      <pos A="0.184815" C="0.295432" G="0.200617" T="0.319136"/>
      <pos A="0.295432" C="0.350741" G="0.105802" T="0.248025"/>
      <pos A="0.311235" C="0.15321" G="0.192716" T="0.34284"/>
      <pos A="0.263827" C="0.327037" G="0.224321" T="0.184815"/>
      <pos A="0.21642" C="0.27963" G="0.176914" T="0.327037"/>
      <pos A="0.334938" C="0.192716" G="0.176914" T="0.295432"/>
      <pos A="0.208519" C="0.248025" G="0.200617" T="0.34284"/>
      <pos A="0.303333" C="0.34284" G="0.169012" T="0.184815"/>
      <pos A="0.311235" C="0.09" G="0.390247" T="0.208519"/>
      <pos A="0.192716" C="0.21642" G="0.390247" T="0.200617"/>
      <pos A="0.437654" C="0.113704" G="0.184815" T="0.263827"/>
      <pos A="0.303333" C="0.224321" G="0.184815" T="0.287531"/>
      <pos A="0.105802" C="0.27963" G="0.255926" T="0.358642"/>
    </motif>
    <motif db="0" id="M75" alt="O75" length="40" nsites="8" evalue="1.3e-003">
      <pos A="0.303333" C="0.145309" G="0.208519" T="0.34284"/>
      <pos A="0.390247" C="0.15321" G="0.169012" T="0.287531"/>
      <pos A="0.319136" C="0.137407" G="0.248025" T="0.295432"/>
      <pos A="0.358642" C="0.303333" G="0.0662963" T="0.271728"/>
      <pos A="0.263827" C="0.303333" G="0.224321" T="0.208519"/>
      <pos A="0.15321" C="0.334938" G="0.311235" T="0.200617"/>
      <pos A="0.303333" C="0.113704" G="0.21642" T="0.366543"/>
      <pos A="0.303333" C="0.232222" G="0.248025" T="0.21642"/>
      <pos A="0.161111" C="0.113704" G="0.366543" T="0.358642"/>
      <pos A="0.169012" C="0.240123" G="0.200617" T="0.390247"/>
      <pos A="0.208519" C="0.287531" G="0.271728" T="0.232222"/>
      <pos A="0.224321" C="0.34284" G="0.200617" T="0.232222"/>
      <pos A="0.27963" C="0.169012" G="0.184815" T="0.366543"/>
      <pos A="0.390247" C="0.0662963" G="0.27963" T="0.263827"/>
      <pos A="0.327037" C="0.295432" G="0.21642" T="0.161111"/>
      <pos A="0.121605" C="0.208519" G="0.319136" T="0.350741"/>
      <pos A="0.176914" C="0.47716" G="0.161111" T="0.184815"/>
      <pos A="0.413951" C="0.240123" G="0.129506" T="0.21642"/>
      <pos A="0.34284" C="0.208519" G="0.271728" T="0.176914"/>
      <pos A="0.248025" C="0.358642" G="0.145309" T="0.248025"/>
      <pos A="0.334938" C="0.27963" G="0.248025" T="0.137407"/>
      <pos A="0.271728" C="0.240123" G="0.248025" T="0.240123"/>
      <pos A="0.137407" C="0.129506" G="0.303333" T="0.429753"/>
      <pos A="0.350741" C="0.145309" G="0.224321" T="0.27963"/>
      <pos A="0.271728" C="0.271728" G="0.161111" T="0.295432"/>
      <pos A="0.413951" C="0.192716" G="0.145309" T="0.248025"/>
      <pos A="0.200617" C="0.15321" G="0.366543" T="0.27963"/>
      <pos A="0.287531" C="0.192716" G="0.184815" T="0.334938"/>
      <pos A="0.232222" C="0.208519" G="0.169012" T="0.390247"/>
      <pos A="0.248025" C="0.263827" G="0.15321" T="0.334938"/>
      <pos A="0.232222" C="0.398148" G="0.248025" T="0.121605"/>
      <pos A="0.406049" C="0.232222" G="0.0504938" T="0.311235"/>
      <pos A="0.161111" C="0.240123" G="0.271728" T="0.327037"/>
      <pos A="0.232222" C="0.21642" G="0.240123" T="0.311235"/>
      <pos A="0.0662963" C="0.366543" G="0.200617" T="0.366543"/>
      <pos A="0.303333" C="0.248025" G="0.200617" T="0.248025"/>
      <pos A="0.382346" C="0.184815" G="0.184815" T="0.248025"/>
      <pos A="0.240123" C="0.208519" G="0.34284" T="0.208519"/>
      <pos A="0.311235" C="0.240123" G="0.350741" T="0.0979012"/>
      <pos A="0.27963" C="0.224321" G="0.137407" T="0.358642"/>
    </motif>
    <motif db="0" id="M77" alt="O77" length="40" nsites="8" evalue="1.3e-003">
      <pos A="0.167696" C="0.167696" G="0.661523" T="0.00308642"/>
      <pos A="0.167696" C="0.167696" G="0.332304" T="0.332304"/>
      <pos A="0.332304" C="0.00308642" G="0.496914" T="0.167696"/>
      <pos A="0.332304" C="0.00308642" G="0.332304" T="0.332304"/>
      <pos A="0.332304" C="0.332304" G="0.167696" T="0.167696"/>
      <pos A="0.00308642" C="0.496914" G="0.332304" T="0.167696"/>
      <pos A="0.332304" C="0.332304" G="0.00308642" T="0.332304"/>
      <pos A="0.332304" C="0.167696" G="0.167696" T="0.332304"/>
      <pos A="0.167696" C="0.167696" G="0.496914" T="0.167696"/>
      <pos A="0.661523" C="0.167696" G="0.00308642" T="0.167696"/>
      <pos A="0.167696" C="0.167696" G="0.496914" T="0.167696"/>
      <pos A="0.167696" C="0.332304" G="0.496914" T="0.00308642"/>
      <pos A="0.332304" C="0.167696" G="0.00308642" T="0.496914"/>
      <pos A="0.00308642" C="0.167696" G="0.332304" T="0.496914"/>
      <pos A="0.332304" C="0.332304" G="0.332304" T="0.00308642"/>
      <pos A="0.167696" C="0.332304" G="0.167696" T="0.332304"/>
      <pos A="0.332304" C="0.496914" G="0.00308642" T="0.167696"/>
      <pos A="0.332304" C="0.332304" G="0.00308642" T="0.332304"/>
      <pos A="0.332304" C="0.332304" G="0.00308642" T="0.332304"/>
      <pos A="0.00308642" C="0.167696" G="0.332304" T="0.496914"/>
      <pos A="0.167696" C="0.167696" G="0.496914" T="0.167696"/>
      <pos A="0.167696" C="0.167696" G="0.167696" T="0.496914"/>
      <pos A="0.167696" C="0.00308642" G="0.167696" T="0.661523"/>
      <pos A="0.00308642" C="0.332304" G="0.661523" T="0.00308642"/>
      <pos A="0.00308642" C="0.496914" G="0.00308642" T="0.496914"/>
      <pos A="0.332304" C="0.496914" G="0.167696" T="0.00308642"/>
      <pos A="0.332304" C="0.332304" G="0.00308642" T="0.332304"/>
      <pos A="0.332304" C="0.00308642" G="0.167696" T="0.496914"/>
      <pos A="0.661523" C="0.332304" G="0.00308642" T="0.00308642"/>
      <pos A="0.00308642" C="0.496914" G="0.00308642" T="0.496914"/>
      <pos A="0.332304" C="0.496914" G="0.167696" T="0.00308642"/>
      <pos A="0.332304" C="0.167696" G="0.332304" T="0.167696"/>
      <pos A="0.00308642" C="0.167696" G="0.332304" T="0.496914"/>
      <pos A="0.00308642" C="0.167696" G="0.661523" T="0.167696"/>
      <pos A="0.496914" C="0.167696" G="0.332304" T="0.00308642"/>
      <pos A="0.167696" C="0.496914" G="0.332304" T="0.00308642"/>
      <pos A="0.332304" C="0.332304" G="0.00308642" T="0.332304"/>
      <pos A="0.167696" C="0.332304" G="0.332304" T="0.167696"/>
      <pos A="0.167696" C="0.496914" G="0.332304" T="0.00308642"/>
      <pos A="0.661523" C="0.167696" G="0.167696" T="0.00308642"/>
    </motif>
    <motif db="0" id="M8" alt="O8" length="40" nsites="8" evalue="1.3e-003">
      <pos A="0.27963" C="0.192716" G="0.271728" T="0.255926"/>
      <pos A="0.295432" C="0.21642" G="0.255926" T="0.232222"/>
      <pos A="0.34284" C="0.21642" G="0.27963" T="0.161111"/>
      <pos A="0.21642" C="0.327037" G="0.15321" T="0.303333"/>
      <pos A="0.121605" C="0.21642" G="0.303333" T="0.358642"/>
      <pos A="0.21642" C="0.208519" G="0.232222" T="0.34284"/>
      <pos A="0.208519" C="0.311235" G="0.34284" T="0.137407"/>
      <pos A="0.350741" C="0.145309" G="0.240123" T="0.263827"/>
      <pos A="0.248025" C="0.295432" G="0.15321" T="0.303333"/>
      <pos A="0.224321" C="0.311235" G="0.129506" T="0.334938"/>
      <pos A="0.113704" C="0.200617" G="0.287531" T="0.398148"/>
      <pos A="0.413951" C="0.0583951" G="0.121605" T="0.406049"/>
      <pos A="0.21642" C="0.382346" G="0.255926" T="0.145309"/>
      <pos A="0.27963" C="0.271728" G="0.303333" T="0.145309"/>
      <pos A="0.303333" C="0.287531" G="0.15321" T="0.255926"/>
      <pos A="0.374444" C="0.169012" G="0.255926" T="0.200617"/>
      <pos A="0.192716" C="0.271728" G="0.169012" T="0.366543"/>
      <pos A="0.524568" C="0.192716" G="0.137407" T="0.145309"/>
      <pos A="0.327037" C="0.240123" G="0.169012" T="0.263827"/>
      <pos A="0.311235" C="0.21642" G="0.27963" T="0.192716"/>
      <pos A="0.248025" C="0.255926" G="0.15321" T="0.34284"/>
      <pos A="0.382346" C="0.0504938" G="0.176914" T="0.390247"/>
      <pos A="0.161111" C="0.366543" G="0.248025" T="0.224321"/>
      <pos A="0.200617" C="0.263827" G="0.27963" T="0.255926"/>
      <pos A="0.263827" C="0.145309" G="0.192716" T="0.398148"/>
      <pos A="0.224321" C="0.382346" G="0.21642" T="0.176914"/>
      <pos A="0.303333" C="0.161111" G="0.15321" T="0.382346"/>
      <pos A="0.129506" C="0.208519" G="0.413951" T="0.248025"/>
      <pos A="0.0979012" C="0.161111" G="0.27963" T="0.461358"/>
      <pos A="0.200617" C="0.295432" G="0.255926" T="0.248025"/>
      <pos A="0.398148" C="0.374444" G="0.176914" T="0.0504938"/>
      <pos A="0.319136" C="0.15321" G="0.208519" T="0.319136"/>
      <pos A="0.255926" C="0.240123" G="0.271728" T="0.232222"/>
      <pos A="0.390247" C="0.200617" G="0.121605" T="0.287531"/>
      <pos A="0.350741" C="0.295432" G="0.161111" T="0.192716"/>
      <pos A="0.232222" C="0.200617" G="0.27963" T="0.287531"/>
      <pos A="0.184815" C="0.358642" G="0.15321" T="0.303333"/>
      <pos A="0.169012" C="0.327037" G="0.208519" T="0.295432"/>
      <pos A="0.192716" C="0.169012" G="0.200617" T="0.437654"/>
      <pos A="0.21642" C="0.248025" G="0.327037" T="0.208519"/>
    </motif>
    <motif db="0" id="M80" alt="O80" length="40" nsites="8" evalue="1.3e-003">
      <pos A="0.228836" C="0.285273" G="0.454586" T="0.0313047"/>
      <pos A="0.341711" C="0.228836" G="0.14418" T="0.285273"/>
      <pos A="0.200617" C="0.36993" G="0.228836" T="0.200617"/>
      <pos A="0.0877422" C="0.285273" G="0.511023" T="0.115961"/>
      <pos A="0.14418" C="0.313492" G="0.228836" T="0.313492"/>
      <pos A="0.115961" C="0.398148" G="0.14418" T="0.341711"/>
      <pos A="0.285273" C="0.36993" G="0.228836" T="0.115961"/>
      <pos A="0.00308642" C="0.482804" G="0.172399" T="0.341711"/>
      <pos A="0.14418" C="0.36993" G="0.059524" T="0.426366"/>
      <pos A="0.228836" C="0.313492" G="0.200617" T="0.257055"/>
      <pos A="0.285273" C="0.341711" G="0.228836" T="0.14418"/>
      <pos A="0.341711" C="0.200617" G="0.172399" T="0.285273"/>
      <pos A="0.341711" C="0.285273" G="0.200617" T="0.172399"/>
      <pos A="0.257055" C="0.200617" G="0.172399" T="0.36993"/>
      <pos A="0.115961" C="0.14418" G="0.539241" T="0.200617"/>
      <pos A="0.257055" C="0.341711" G="0.257055" T="0.14418"/>
      <pos A="0.228836" C="0.341711" G="0.228836" T="0.200617"/>
      <pos A="0.228836" C="0.539241" G="0.14418" T="0.0877422"/>
      <pos A="0.228836" C="0.228836" G="0.313492" T="0.228836"/>
      <pos A="0.115961" C="0.341711" G="0.228836" T="0.313492"/>
      <pos A="0.257055" C="0.115961" G="0.313492" T="0.313492"/>
      <pos A="0.257055" C="0.200617" G="0.285273" T="0.257055"/>
      <pos A="0.200617" C="0.257055" G="0.228836" T="0.313492"/>
      <pos A="0.200617" C="0.313492" G="0.398148" T="0.0877422"/>
      <pos A="0.059524" C="0.285273" G="0.313492" T="0.341711"/>
      <pos A="0.14418" C="0.228836" G="0.0877422" T="0.539241"/>
      <pos A="0.228836" C="0.200617" G="0.257055" T="0.313492"/>
      <pos A="0.285273" C="0.14418" G="0.454586" T="0.115961"/>
      <pos A="0.200617" C="0.341711" G="0.36993" T="0.0877422"/>
      <pos A="0.36993" C="0.228836" G="0.059524" T="0.341711"/>
      <pos A="0.200617" C="0.511023" G="0.200617" T="0.0877422"/>
      <pos A="0.228836" C="0.341711" G="0.172399" T="0.257055"/>
      <pos A="0.341711" C="0.14418" G="0.285273" T="0.228836"/>
      <pos A="0.257055" C="0.172399" G="0.454586" T="0.115961"/>
      <pos A="0.228836" C="0.398148" G="0.0877422" T="0.285273"/>
      <pos A="0.539241" C="0.115961" G="0.228836" T="0.115961"/>
      <pos A="0.059524" C="0.398148" G="0.398148" T="0.14418"/>
      <pos A="0.285273" C="0.228836" G="0.341711" T="0.14418"/>
      <pos A="0.0877422" C="0.539241" G="0.0877422" T="0.285273"/>
      <pos A="0.257055" C="0.14418" G="0.257055" T="0.341711"/>
    </motif>
    <motif db="0" id="M81" alt="O81" length="40" nsites="8" evalue="1.3e-003">
      <pos A="0.155033" C="0.155033" G="0.155033" T="0.534901"/>
      <pos A="0.231006" C="0.231006" G="0.231006" T="0.30698"/>
      <pos A="0.610874" C="0.0790598" G="0.0790598" T="0.231006"/>
      <pos A="0.382953" C="0.00308642" G="0.382953" T="0.231006"/>
      <pos A="0.382953" C="0.231006" G="0.155033" T="0.231006"/>
      <pos A="0.382953" C="0.155033" G="0.30698" T="0.155033"/>
      <pos A="0.534901" C="0.231006" G="0.231006" T="0.00308642"/>
      <pos A="0.0790598" C="0.30698" G="0.382953" T="0.231006"/>
      <pos A="0.382953" C="0.382953" G="0.231006" T="0.00308642"/>
      <pos A="0.458926" C="0.155033" G="0.30698" T="0.0790598"/>
      <pos A="0.231006" C="0.0790598" G="0.458926" T="0.231006"/>
      <pos A="0.00308642" C="0.30698" G="0.30698" T="0.382953"/>
      <pos A="0.231006" C="0.0790598" G="0.0790598" T="0.610874"/>
      <pos A="0.231006" C="0.0790598" G="0.30698" T="0.382953"/>
      <pos A="0.458926" C="0.00308642" G="0.30698" T="0.231006"/>
      <pos A="0.155033" C="0.382953" G="0.382953" T="0.0790598"/>
      <pos A="0.458926" C="0.155033" G="0.0790598" T="0.30698"/>
      <pos A="0.231006" C="0.30698" G="0.155033" T="0.30698"/>
      <pos A="0.534901" C="0.155033" G="0.155033" T="0.155033"/>
      <pos A="0.155033" C="0.00308642" G="0.231006" T="0.610874"/>
      <pos A="0.458926" C="0.231006" G="0.155033" T="0.155033"/>
      <pos A="0.534901" C="0.155033" G="0.155033" T="0.155033"/>
      <pos A="0.382953" C="0.382953" G="0.155033" T="0.0790598"/>
      <pos A="0.30698" C="0.30698" G="0.00308642" T="0.382953"/>
      <pos A="0.231006" C="0.231006" G="0.155033" T="0.382953"/>
      <pos A="0.155033" C="0.30698" G="0.30698" T="0.231006"/>
      <pos A="0.155033" C="0.30698" G="0.231006" T="0.30698"/>
      <pos A="0.382953" C="0.155033" G="0.382953" T="0.0790598"/>
      <pos A="0.0790598" C="0.155033" G="0.231006" T="0.534901"/>
      <pos A="0.534901" C="0.155033" G="0.231006" T="0.0790598"/>
      <pos A="0.30698" C="0.00308642" G="0.686847" T="0.00308642"/>
      <pos A="0.00308642" C="0.610874" G="0.231006" T="0.155033"/>
      <pos A="0.30698" C="0.30698" G="0.155033" T="0.231006"/>
      <pos A="0.0790598" C="0.762821" G="0.0790598" T="0.0790598"/>
      <pos A="0.231006" C="0.30698" G="0.00308642" T="0.458926"/>
      <pos A="0.231006" C="0.00308642" G="0.231006" T="0.534901"/>
      <pos A="0.231006" C="0.0790598" G="0.458926" T="0.231006"/>
      <pos A="0.30698" C="0.30698" G="0.155033" T="0.231006"/>
      <pos A="0.231006" C="0.382953" G="0.382953" T="0.00308642"/>
      <pos A="0.00308642" C="0.382953" G="0.0790598" T="0.534901"/>
    </motif>
    <motif db="0" id="M82" alt="O82" length="40" nsites="8" evalue="1.3e-003">
      <pos A="0.00308642" C="0.00308642" G="0.990741" T="0.00308642"/>
      <pos A="0.00308642" C="0.00308642" G="0.990741" T="0.00308642"/>
      <pos A="0.00308642" C="0.00308642" G="0.00308642" T="0.990741"/>
      <pos A="0.00308642" C="0.990741" G="0.00308642" T="0.00308642"/>
      <pos A="0.00308642" C="0.990741" G="0.00308642" T="0.00308642"/>
      <pos A="0.00308642" C="0.00308642" G="0.00308642" T="0.990741"/>
      <pos A="0.990741" C="0.00308642" G="0.00308642" T="0.00308642"/>
      <pos A="0.990741" C="0.00308642" G="0.00308642" T="0.00308642"/>
      <pos A="0.00308642" C="0.990741" G="0.00308642" T="0.00308642"/>
      <pos A="0.990741" C="0.00308642" G="0.00308642" T="0.00308642"/>
      <pos A="0.990741" C="0.00308642" G="0.00308642" T="0.00308642"/>
      <pos A="0.00308642" C="0.990741" G="0.00308642" T="0.00308642"/>
      <pos A="0.00308642" C="0.00308642" G="0.00308642" T="0.990741"/>
      <pos A="0.00308642" C="0.00308642" G="0.00308642" T="0.990741"/>
      <pos A="0.00308642" C="0.990741" G="0.00308642" T="0.00308642"/>
      <pos A="0.00308642" C="0.990741" G="0.00308642" T="0.00308642"/>
      <pos A="0.990741" C="0.00308642" G="0.00308642" T="0.00308642"/>
      <pos A="0.00308642" C="0.00308642" G="0.00308642" T="0.990741"/>
      <pos A="0.00308642" C="0.00308642" G="0.990741" T="0.00308642"/>
      <pos A="0.00308642" C="0.00308642" G="0.990741" T="0.00308642"/>
      <pos A="0.00308642" C="0.00308642" G="0.00308642" T="0.990741"/>
      <pos A="0.00308642" C="0.00308642" G="0.990741" T="0.00308642"/>
      <pos A="0.00308642" C="0.00308642" G="0.00308642" T="0.990741"/>
      <pos A="0.00308642" C="0.00308642" G="0.00308642" T="0.990741"/>
      <pos A="0.00308642" C="0.00308642" G="0.00308642" T="0.990741"/>
      <pos A="0.00308642" C="0.00308642" G="0.990741" T="0.00308642"/>
      <pos A="0.990741" C="0.00308642" G="0.00308642" T="0.00308642"/>
      <pos A="0.990741" C="0.00308642" G="0.00308642" T="0.00308642"/>
      <pos A="0.990741" C="0.00308642" G="0.00308642" T="0.00308642"/>
      <pos A="0.00308642" C="0.00308642" G="0.00308642" T="0.990741"/>
      <pos A="0.00308642" C="0.00308642" G="0.990741" T="0.00308642"/>
      <pos A="0.00308642" C="0.990741" G="0.00308642" T="0.00308642"/>
      <pos A="0.00308642" C="0.990741" G="0.00308642" T="0.00308642"/>
      <pos A="0.00308642" C="0.00308642" G="0.00308642" T="0.990741"/>
      <pos A="0.00308642" C="0.990741" G="0.00308642" T="0.00308642"/>
      <pos A="0.00308642" C="0.990741" G="0.00308642" T="0.00308642"/>
      <pos A="0.00308642" C="0.00308642" G="0.00308642" T="0.990741"/>
      <pos A="0.00308642" C="0.00308642" G="0.990741" T="0.00308642"/>
      <pos A="0.00308642" C="0.00308642" G="0.00308642" T="0.990741"/>
      <pos A="0.990741" C="0.00308642" G="0.00308642" T="0.00308642"/>
    </motif>
    <motif db="0" id="M83" alt="O83" length="40" nsites="8" evalue="1.3e-003">
      <pos A="0.101852" C="0.398148" G="0.398148" T="0.101852"/>
      <pos A="0.200617" C="0.101852" G="0.200617" T="0.496914"/>
      <pos A="0.00308642" C="0.200617" G="0.200617" T="0.595679"/>
      <pos A="0.595679" C="0.00308642" G="0.00308642" T="0.398148"/>
      <pos A="0.101852" C="0.200617" G="0.299383" T="0.398148"/>
      <pos A="0.200617" C="0.101852" G="0.101852" T="0.595679"/>
      <pos A="0.299383" C="0.496914" G="0.00308642" T="0.200617"/>
      <pos A="0.299383" C="0.496914" G="0.00308642" T="0.200617"/>
      <pos A="0.200617" C="0.200617" G="0.101852" T="0.496914"/>
      <pos A="0.101852" C="0.299383" G="0.200617" T="0.398148"/>
      <pos A="0.299383" C="0.299383" G="0.101852" T="0.299383"/>
      <pos A="0.101852" C="0.200617" G="0.00308642" T="0.694444"/>
      <pos A="0.101852" C="0.101852" G="0.398148" T="0.398148"/>
      <pos A="0.00308642" C="0.200617" G="0.496914" T="0.299383"/>
      <pos A="0.200617" C="0.101852" G="0.00308642" T="0.694444"/>
      <pos A="0.00308642" C="0.00308642" G="0.398148" T="0.595679"/>
      <pos A="0.299383" C="0.101852" G="0.101852" T="0.496914"/>
      <pos A="0.200617" C="0.101852" G="0.299383" T="0.398148"/>
      <pos A="0.299383" C="0.299383" G="0.200617" T="0.200617"/>
      <pos A="0.101852" C="0.398148" G="0.101852" T="0.398148"/>
      <pos A="0.200617" C="0.00308642" G="0.200617" T="0.595679"/>
      <pos A="0.398148" C="0.00308642" G="0.299383" T="0.299383"/>
      <pos A="0.299383" C="0.00308642" G="0.101852" T="0.595679"/>
      <pos A="0.200617" C="0.595679" G="0.00308642" T="0.200617"/>
      <pos A="0.00308642" C="0.299383" G="0.200617" T="0.496914"/>
      <pos A="0.200617" C="0.101852" G="0.101852" T="0.595679"/>
      <pos A="0.101852" C="0.299383" G="0.398148" T="0.200617"/>
      <pos A="0.595679" C="0.299383" G="0.101852" T="0.00308642"/>
      <pos A="0.200617" C="0.398148" G="0.299383" T="0.101852"/>
      <pos A="0.200617" C="0.200617" G="0.101852" T="0.496914"/>
      <pos A="0.00308642" C="0.299383" G="0.299383" T="0.398148"/>
      <pos A="0.101852" C="0.398148" G="0.398148" T="0.101852"/>
      <pos A="0.694444" C="0.200617" G="0.101852" T="0.00308642"/>
      <pos A="0.694444" C="0.00308642" G="0.101852" T="0.200617"/>
      <pos A="0.101852" C="0.398148" G="0.496914" T="0.00308642"/>
      <pos A="0.200617" C="0.694444" G="0.00308642" T="0.101852"/>
      <pos A="0.398148" C="0.496914" G="0.00308642" T="0.101852"/>
      <pos A="0.595679" C="0.200617" G="0.00308642" T="0.200617"/>
      <pos A="0.101852" C="0.200617" G="0.595679" T="0.101852"/>
      <pos A="0.200617" C="0.299383" G="0.496914" T="0.00308642"/>
    </motif>
    <motif db="0" id="M84" alt="O84" length="40" nsites="8" evalue="1.3e-003">
      <pos A="0.119281" C="0.0902321" G="0.467865" T="0.322621"/>
      <pos A="0.206427" C="0.0902321" G="0.264524" T="0.438816"/>
      <pos A="0.0902321" C="0.322621" G="0.467865" T="0.119281"/>
      <pos A="0.293573" C="0.14833" G="0.0902321" T="0.467865"/>
      <pos A="0.0902321" C="0.235476" G="0.496914" T="0.177379"/>
      <pos A="0.409768" C="0.14833" G="0.119281" T="0.322621"/>
      <pos A="0.322621" C="0.14833" G="0.177379" T="0.35167"/>
      <pos A="0.380719" C="0.322621" G="0.119281" T="0.177379"/>
      <pos A="0.264524" C="0.235476" G="0.235476" T="0.264524"/>
      <pos A="0.555011" C="0.0902321" G="0.177379" T="0.177379"/>
      <pos A="0.380719" C="0.380719" G="0.14833" T="0.0902321"/>
      <pos A="0.496914" C="0.177379" G="0.14833" T="0.177379"/>
      <pos A="0.14833" C="0.264524" G="0.264524" T="0.322621"/>
      <pos A="0.177379" C="0.14833" G="0.438816" T="0.235476"/>
      <pos A="0.35167" C="0.293573" G="0.293573" T="0.0611842"/>
      <pos A="0.409768" C="0.14833" G="0.322621" T="0.119281"/>
      <pos A="0.293573" C="0.235476" G="0.264524" T="0.206427"/>
      <pos A="0.322621" C="0.235476" G="0.322621" T="0.119281"/>
      <pos A="0.177379" C="0.293573" G="0.293573" T="0.235476"/>
      <pos A="0.293573" C="0.293573" G="0.206427" T="0.206427"/>
      <pos A="0.235476" C="0.467865" G="0.0902321" T="0.206427"/>
      <pos A="0.206427" C="0.119281" G="0.14833" T="0.525962"/>
      <pos A="0.206427" C="0.322621" G="0.467865" T="0.00308642"/>
      <pos A="0.293573" C="0.293573" G="0.235476" T="0.177379"/>
      <pos A="0.0611842" C="0.293573" G="0.35167" T="0.293573"/>
      <pos A="0.264524" C="0.264524" G="0.235476" T="0.235476"/>
      <pos A="0.322621" C="0.14833" G="0.293573" T="0.235476"/>
      <pos A="0.322621" C="0.206427" G="0.14833" T="0.322621"/>
      <pos A="0.14833" C="0.264524" G="0.0611842" T="0.525962"/>
      <pos A="0.496914" C="0.206427" G="0.264524" T="0.0321353"/>
      <pos A="0.177379" C="0.322621" G="0.206427" T="0.293573"/>
      <pos A="0.206427" C="0.438816" G="0.119281" T="0.235476"/>
      <pos A="0.409768" C="0.177379" G="0.119281" T="0.293573"/>
      <pos A="0.235476" C="0.0611842" G="0.613108" T="0.0902321"/>
      <pos A="0.0611842" C="0.322621" G="0.438816" T="0.177379"/>
      <pos A="0.293573" C="0.322621" G="0.322621" T="0.0611842"/>
      <pos A="0.177379" C="0.264524" G="0.206427" T="0.35167"/>
      <pos A="0.14833" C="0.235476" G="0.14833" T="0.467865"/>
      <pos A="0.0902321" C="0.409768" G="0.409768" T="0.0902321"/>
      <pos A="0.380719" C="0.00308642" G="0.177379" T="0.438816"/>
    </motif>
    <motif db="0" id="M85" alt="O85" length="40" nsites="8" evalue="1.3e-003">
      <pos A="0.406049" C="0.105802" G="0.21642" T="0.271728"/>
      <pos A="0.176914" C="0.334938" G="0.287531" T="0.200617"/>
      <pos A="0.192716" C="0.15321" G="0.232222" T="0.421852"/>
      <pos A="0.184815" C="0.0741975" G="0.263827" T="0.47716"/>
      <pos A="0.184815" C="0.137407" G="0.508765" T="0.169012"/>
      <pos A="0.145309" C="0.358642" G="0.27963" T="0.21642"/>
      <pos A="0.429753" C="0.200617" G="0.0979012" T="0.271728"/>
      <pos A="0.263827" C="0.176914" G="0.208519" T="0.350741"/>
      <pos A="0.176914" C="0.169012" G="0.327037" T="0.327037"/>
      <pos A="0.255926" C="0.169012" G="0.303333" T="0.271728"/>
      <pos A="0.413951" C="0.358642" G="0.121605" T="0.105802"/>
      <pos A="0.469259" C="0.169012" G="0.0425926" T="0.319136"/>
      <pos A="0.129506" C="0.248025" G="0.287531" T="0.334938"/>
      <pos A="0.398148" C="0.224321" G="0.137407" T="0.240123"/>
      <pos A="0.145309" C="0.34284" G="0.271728" T="0.240123"/>
      <pos A="0.295432" C="0.327037" G="0.113704" T="0.263827"/>
      <pos A="0.208519" C="0.224321" G="0.208519" T="0.358642"/>
      <pos A="0.240123" C="0.27963" G="0.21642" T="0.263827"/>
      <pos A="0.271728" C="0.263827" G="0.271728" T="0.192716"/>
      <pos A="0.398148" C="0.192716" G="0.271728" T="0.137407"/>
      <pos A="0.34284" C="0.200617" G="0.287531" T="0.169012"/>
      <pos A="0.327037" C="0.248025" G="0.255926" T="0.169012"/>
      <pos A="0.334938" C="0.271728" G="0.121605" T="0.271728"/>
      <pos A="0.176914" C="0.21642" G="0.287531" T="0.319136"/>
      <pos A="0.161111" C="0.27963" G="0.208519" T="0.350741"/>
      <pos A="0.200617" C="0.21642" G="0.184815" T="0.398148"/>
      <pos A="0.303333" C="0.271728" G="0.145309" T="0.27963"/>
      <pos A="0.21642" C="0.382346" G="0.192716" T="0.208519"/>
      <pos A="0.21642" C="0.327037" G="0.192716" T="0.263827"/>
      <pos A="0.271728" C="0.295432" G="0.240123" T="0.192716"/>
      <pos A="0.255926" C="0.34284" G="0.232222" T="0.169012"/>
      <pos A="0.358642" C="0.0979012" G="0.0741975" T="0.469259"/>
      <pos A="0.21642" C="0.161111" G="0.303333" T="0.319136"/>
      <pos A="0.113704" C="0.263827" G="0.303333" T="0.319136"/>
      <pos A="0.192716" C="0.27963" G="0.161111" T="0.366543"/>
      <pos A="0.208519" C="0.121605" G="0.334938" T="0.334938"/>
      <pos A="0.232222" C="0.232222" G="0.27963" T="0.255926"/>
      <pos A="0.169012" C="0.311235" G="0.271728" T="0.248025"/>
      <pos A="0.358642" C="0.327037" G="0.176914" T="0.137407"/>
      <pos A="0.248025" C="0.208519" G="0.200617" T="0.34284"/>
    </motif>
    <motif db="0" id="M86" alt="O86" length="40" nsites="8" evalue="1.3e-003">
      <pos A="0.208519" C="0.21642" G="0.255926" T="0.319136"/>
      <pos A="0.382346" C="0.208519" G="0.145309" T="0.263827"/>
      <pos A="0.548272" C="0.192716" G="0.0820988" T="0.176914"/>
      <pos A="0.176914" C="0.311235" G="0.224321" T="0.287531"/>
      <pos A="0.271728" C="0.121605" G="0.295432" T="0.311235"/>
      <pos A="0.224321" C="0.240123" G="0.350741" T="0.184815"/>
      <pos A="0.366543" C="0.161111" G="0.145309" T="0.327037"/>
      <pos A="0.15321" C="0.303333" G="0.27963" T="0.263827"/>
      <pos A="0.255926" C="0.121605" G="0.200617" T="0.421852"/>
      <pos A="0.184815" C="0.398148" G="0.145309" T="0.271728"/>
      <pos A="0.303333" C="0.263827" G="0.334938" T="0.0979012"/>
      <pos A="0.47716" C="0.184815" G="0.176914" T="0.161111"/>
      <pos A="0.271728" C="0.224321" G="0.232222" T="0.271728"/>
      <pos A="0.161111" C="0.27963" G="0.248025" T="0.311235"/>
      <pos A="0.303333" C="0.161111" G="0.169012" T="0.366543"/>
      <pos A="0.192716" C="0.271728" G="0.263827" T="0.271728"/>
      <pos A="0.255926" C="0.240123" G="0.232222" T="0.271728"/>
      <pos A="0.366543" C="0.248025" G="0.137407" T="0.248025"/>
      <pos A="0.271728" C="0.200617" G="0.21642" T="0.311235"/>
      <pos A="0.208519" C="0.287531" G="0.176914" T="0.327037"/>
      <pos A="0.287531" C="0.232222" G="0.145309" T="0.334938"/>
      <pos A="0.398148" C="0.248025" G="0.0979012" T="0.255926"/>
      <pos A="0.295432" C="0.248025" G="0.176914" T="0.27963"/>
      <pos A="0.287531" C="0.129506" G="0.287531" T="0.295432"/>
      <pos A="0.169012" C="0.137407" G="0.350741" T="0.34284"/>
      <pos A="0.184815" C="0.271728" G="0.390247" T="0.15321"/>
      <pos A="0.248025" C="0.350741" G="0.232222" T="0.169012"/>
      <pos A="0.445556" C="0.208519" G="0.0979012" T="0.248025"/>
      <pos A="0.366543" C="0.319136" G="0.248025" T="0.0662963"/>
      <pos A="0.15321" C="0.263827" G="0.208519" T="0.374444"/>
      <pos A="0.129506" C="0.413951" G="0.271728" T="0.184815"/>
      <pos A="0.319136" C="0.248025" G="0.0741975" T="0.358642"/>
      <pos A="0.263827" C="0.169012" G="0.358642" T="0.208519"/>
      <pos A="0.350741" C="0.271728" G="0.161111" T="0.21642"/>
      <pos A="0.287531" C="0.358642" G="0.137407" T="0.21642"/>
      <pos A="0.350741" C="0.161111" G="0.192716" T="0.295432"/>
      <pos A="0.240123" C="0.184815" G="0.248025" T="0.327037"/>
      <pos A="0.169012" C="0.176914" G="0.271728" T="0.382346"/>
      <pos A="0.240123" C="0.192716" G="0.161111" T="0.406049"/>
      <pos A="0.232222" C="0.327037" G="0.27963" T="0.161111"/>
    </motif>
    <motif db="0" id="M87" alt="O87" length="40" nsites="8" evalue="1.3e-003">
      <pos A="0.232222" C="0.303333" G="0.169012" T="0.295432"/>
      <pos A="0.327037" C="0.169012" G="0.232222" T="0.271728"/>
      <pos A="0.248025" C="0.382346" G="0.176914" T="0.192716"/>
      <pos A="0.27963" C="0.224321" G="0.176914" T="0.319136"/>
      <pos A="0.358642" C="0.105802" G="0.232222" T="0.303333"/>
      <pos A="0.224321" C="0.311235" G="0.161111" T="0.303333"/>
      <pos A="0.184815" C="0.287531" G="0.161111" T="0.366543"/>
      <pos A="0.200617" C="0.271728" G="0.248025" T="0.27963"/>
      <pos A="0.240123" C="0.169012" G="0.27963" T="0.311235"/>
      <pos A="0.15321" C="0.303333" G="0.390247" T="0.15321"/>
      <pos A="0.224321" C="0.176914" G="0.263827" T="0.334938"/>
      <pos A="0.271728" C="0.319136" G="0.240123" T="0.169012"/>
      <pos A="0.255926" C="0.271728" G="0.224321" T="0.248025"/>
      <pos A="0.303333" C="0.248025" G="0.137407" T="0.311235"/>
      <pos A="0.413951" C="0.0979012" G="0.192716" T="0.295432"/>
      <pos A="0.248025" C="0.184815" G="0.248025" T="0.319136"/>
      <pos A="0.287531" C="0.161111" G="0.366543" T="0.184815"/>
      <pos A="0.255926" C="0.224321" G="0.255926" T="0.263827"/>
      <pos A="0.232222" C="0.34284" G="0.0504938" T="0.374444"/>
      <pos A="0.240123" C="0.192716" G="0.224321" T="0.34284"/>
      <pos A="0.406049" C="0.200617" G="0.184815" T="0.208519"/>
      <pos A="0.248025" C="0.334938" G="0.232222" T="0.184815"/>
      <pos A="0.398148" C="0.176914" G="0.137407" T="0.287531"/>
      <pos A="0.224321" C="0.113704" G="0.327037" T="0.334938"/>
      <pos A="0.516667" C="0.200617" G="0.09" T="0.192716"/>
      <pos A="0.248025" C="0.263827" G="0.15321" T="0.334938"/>
      <pos A="0.200617" C="0.169012" G="0.295432" T="0.334938"/>
      <pos A="0.15321" C="0.145309" G="0.319136" T="0.382346"/>
      <pos A="0.232222" C="0.413951" G="0.176914" T="0.176914"/>
      <pos A="0.137407" C="0.619383" G="0.129506" T="0.113704"/>
      <pos A="0.224321" C="0.240123" G="0.113704" T="0.421852"/>
      <pos A="0.327037" C="0.255926" G="0.374444" T="0.0425926"/>
      <pos A="0.374444" C="0.184815" G="0.208519" T="0.232222"/>
      <pos A="0.287531" C="0.224321" G="0.271728" T="0.21642"/>
      <pos A="0.271728" C="0.413951" G="0.192716" T="0.121605"/>
      <pos A="0.287531" C="0.200617" G="0.192716" T="0.319136"/>
      <pos A="0.232222" C="0.240123" G="0.113704" T="0.413951"/>
      <pos A="0.248025" C="0.271728" G="0.240123" T="0.240123"/>
      <pos A="0.240123" C="0.232222" G="0.27963" T="0.248025"/>
      <pos A="0.21642" C="0.240123" G="0.295432" T="0.248025"/>
    </motif>
    <motif db="0" id="M88" alt="O88" length="40" nsites="8" evalue="1.3e-003">
      <pos A="0.287531" C="0.287531" G="0.105802" T="0.319136"/>
      <pos A="0.248025" C="0.27963" G="0.121605" T="0.350741"/>
      <pos A="0.287531" C="0.145309" G="0.200617" T="0.366543"/>
      <pos A="0.184815" C="0.145309" G="0.445556" T="0.224321"/>
      <pos A="0.192716" C="0.255926" G="0.382346" T="0.169012"/>
      <pos A="0.34284" C="0.192716" G="0.192716" T="0.271728"/>
      <pos A="0.21642" C="0.390247" G="0.255926" T="0.137407"/>
      <pos A="0.303333" C="0.137407" G="0.169012" T="0.390247"/>
      <pos A="0.287531" C="0.15321" G="0.200617" T="0.358642"/>
      <pos A="0.413951" C="0.240123" G="0.121605" T="0.224321"/>
      <pos A="0.200617" C="0.327037" G="0.224321" T="0.248025"/>
      <pos A="0.319136" C="0.334938" G="0.192716" T="0.15321"/>
      <pos A="0.255926" C="0.184815" G="0.208519" T="0.350741"/>
      <pos A="0.374444" C="0.176914" G="0.184815" T="0.263827"/>
      <pos A="0.21642" C="0.311235" G="0.169012" T="0.303333"/>
      <pos A="0.192716" C="0.255926" G="0.200617" T="0.350741"/>
      <pos A="0.232222" C="0.21642" G="0.200617" T="0.350741"/>
      <pos A="0.263827" C="0.200617" G="0.319136" T="0.21642"/>
      <pos A="0.192716" C="0.113704" G="0.271728" T="0.421852"/>
      <pos A="0.358642" C="0.184815" G="0.271728" T="0.184815"/>
      <pos A="0.34284" C="0.208519" G="0.184815" T="0.263827"/>
      <pos A="0.398148" C="0.327037" G="0.121605" T="0.15321"/>
      <pos A="0.287531" C="0.287531" G="0.184815" T="0.240123"/>
      <pos A="0.137407" C="0.27963" G="0.295432" T="0.287531"/>
      <pos A="0.327037" C="0.129506" G="0.263827" T="0.27963"/>
      <pos A="0.255926" C="0.263827" G="0.21642" T="0.263827"/>
      <pos A="0.208519" C="0.287531" G="0.255926" T="0.248025"/>
      <pos A="0.200617" C="0.208519" G="0.271728" T="0.319136"/>
      <pos A="0.556173" C="0.192716" G="0.0662963" T="0.184815"/>
      <pos A="0.0820988" C="0.248025" G="0.421852" T="0.248025"/>
      <pos A="0.271728" C="0.303333" G="0.121605" T="0.303333"/>
      <pos A="0.271728" C="0.263827" G="0.192716" T="0.271728"/>
      <pos A="0.255926" C="0.208519" G="0.255926" T="0.27963"/>
      <pos A="0.255926" C="0.382346" G="0.15321" T="0.208519"/>
      <pos A="0.15321" C="0.137407" G="0.137407" T="0.571975"/>
      <pos A="0.287531" C="0.208519" G="0.358642" T="0.145309"/>
      <pos A="0.327037" C="0.232222" G="0.271728" T="0.169012"/>
      <pos A="0.248025" C="0.129506" G="0.334938" T="0.287531"/>
      <pos A="0.184815" C="0.263827" G="0.319136" T="0.232222"/>
      <pos A="0.21642" C="0.224321" G="0.169012" T="0.390247"/>
    </motif>
    <motif db="0" id="M9" alt="O9" length="40" nsites="8" evalue="1.3e-003">
      <pos A="0.373457" C="0.0648148" G="0.373457" T="0.188272"/>
      <pos A="0.188272" C="0.188272" G="0.25" T="0.373457"/>
      <pos A="0.311728" C="0.0648148" G="0.373457" T="0.25"/>
      <pos A="0.126543" C="0.0648148" G="0.25" T="0.558642"/>
      <pos A="0.62037" C="0.25" G="0.126543" T="0.00308642"/>
      <pos A="0.126543" C="0.373457" G="0.311728" T="0.188272"/>
      <pos A="0.126543" C="0.373457" G="0.188272" T="0.311728"/>
      <pos A="0.0648148" C="0.25" G="0.188272" T="0.496914"/>
      <pos A="0.0648148" C="0.373457" G="0.496914" T="0.0648148"/>
      <pos A="0.188272" C="0.496914" G="0.188272" T="0.126543"/>
      <pos A="0.435185" C="0.188272" G="0.188272" T="0.188272"/>
      <pos A="0.373457" C="0.373457" G="0.188272" T="0.0648148"/>
      <pos A="0.25" C="0.188272" G="0.373457" T="0.188272"/>
      <pos A="0.435185" C="0.0648148" G="0.435185" T="0.0648148"/>
      <pos A="0.311728" C="0.311728" G="0.25" T="0.126543"/>
      <pos A="0.188272" C="0.25" G="0.188272" T="0.373457"/>
      <pos A="0.188272" C="0.0648148" G="0.311728" T="0.435185"/>
      <pos A="0.558642" C="0.126543" G="0.126543" T="0.188272"/>
      <pos A="0.435185" C="0.25" G="0.0648148" T="0.25"/>
      <pos A="0.682099" C="0.126543" G="0.126543" T="0.0648148"/>
      <pos A="0.311728" C="0.25" G="0.188272" T="0.25"/>
      <pos A="0.311728" C="0.0648148" G="0.188272" T="0.435185"/>
      <pos A="0.373457" C="0.188272" G="0.188272" T="0.25"/>
      <pos A="0.25" C="0.126543" G="0.0648148" T="0.558642"/>
      <pos A="0.311728" C="0.126543" G="0.311728" T="0.25"/>
      <pos A="0.0648148" C="0.496914" G="0.25" T="0.188272"/>
      <pos A="0.0648148" C="0.435185" G="0.0648148" T="0.435185"/>
      <pos A="0.188272" C="0.373457" G="0.126543" T="0.311728"/>
      <pos A="0.126543" C="0.188272" G="0.188272" T="0.496914"/>
      <pos A="0.188272" C="0.126543" G="0.435185" T="0.25"/>
      <pos A="0.373457" C="0.25" G="0.126543" T="0.25"/>
      <pos A="0.25" C="0.25" G="0.00308642" T="0.496914"/>
      <pos A="0.188272" C="0.682099" G="0.00308642" T="0.126543"/>
      <pos A="0.496914" C="0.0648148" G="0.188272" T="0.25"/>
      <pos A="0.558642" C="0.00308642" G="0.311728" T="0.126543"/>
      <pos A="0.0648148" C="0.373457" G="0.373457" T="0.188272"/>
      <pos A="0.62037" C="0.25" G="0.00308642" T="0.126543"/>
      <pos A="0.558642" C="0.126543" G="0.25" T="0.0648148"/>
      <pos A="0.0648148" C="0.25" G="0.188272" T="0.496914"/>
      <pos A="0.188272" C="0.126543" G="0.496914" T="0.188272"/>
    </motif>
    <motif db="0" id="M91" alt="O91" length="40" nsites="8" evalue="1.3e-003">
      <pos A="0.398148" C="0.134773" G="0.0689304" T="0.398148"/>
      <pos A="0.200617" C="0.0689304" G="0.266461" T="0.463992"/>
      <pos A="0.0689304" C="0.134773" G="0.529835" T="0.266461"/>
      <pos A="0.332304" C="0.266461" G="0.0689304" T="0.332304"/>
      <pos A="0.200617" C="0.398148" G="0.332304" T="0.0689304"/>
      <pos A="0.134773" C="0.134773" G="0.529835" T="0.200617"/>
      <pos A="0.463992" C="0.332304" G="0.200617" T="0.00308642"/>
      <pos A="0.398148" C="0.0689304" G="0.398148" T="0.134773"/>
      <pos A="0.266461" C="0.134773" G="0.398148" T="0.200617"/>
      <pos A="0.266461" C="0.0689304" G="0.332304" T="0.332304"/>
      <pos A="0.463992" C="0.332304" G="0.134773" T="0.0689304"/>
      <pos A="0.727366" C="0.0689304" G="0.0689304" T="0.134773"/>
      <pos A="0.134773" C="0.00308642" G="0.727366" T="0.134773"/>
      <pos A="0.398148" C="0.0689304" G="0.332304" T="0.200617"/>
      <pos A="0.134773" C="0.134773" G="0.332304" T="0.398148"/>
      <pos A="0.134773" C="0.332304" G="0.266461" T="0.266461"/>
      <pos A="0.266461" C="0.200617" G="0.0689304" T="0.463992"/>
      <pos A="0.200617" C="0.332304" G="0.463992" T="0.00308642"/>
      <pos A="0.332304" C="0.595679" G="0.0689304" T="0.00308642"/>
      <pos A="0.529835" C="0.0689304" G="0.0689304" T="0.332304"/>
      <pos A="0.0689304" C="0.0689304" G="0.332304" T="0.529835"/>
      <pos A="0.332304" C="0.200617" G="0.266461" T="0.200617"/>
      <pos A="0.266461" C="0.595679" G="0.0689304" T="0.0689304"/>
      <pos A="0.266461" C="0.200617" G="0.332304" T="0.200617"/>
      <pos A="0.134773" C="0.463992" G="0.266461" T="0.134773"/>
      <pos A="0.595679" C="0.134773" G="0.134773" T="0.134773"/>
      <pos A="0.398148" C="0.0689304" G="0.398148" T="0.134773"/>
      <pos A="0.0689304" C="0.463992" G="0.332304" T="0.134773"/>
      <pos A="0.134773" C="0.332304" G="0.0689304" T="0.463992"/>
      <pos A="0.398148" C="0.134773" G="0.266461" T="0.200617"/>
      <pos A="0.200617" C="0.266461" G="0.332304" T="0.200617"/>
      <pos A="0.134773" C="0.529835" G="0.0689304" T="0.266461"/>
      <pos A="0.134773" C="0.398148" G="0.200617" T="0.266461"/>
      <pos A="0.463992" C="0.0689304" G="0.0689304" T="0.398148"/>
      <pos A="0.332304" C="0.529835" G="0.00308642" T="0.134773"/>
      <pos A="0.595679" C="0.0689304" G="0.134773" T="0.200617"/>
      <pos A="0.134773" C="0.134773" G="0.332304" T="0.398148"/>
      <pos A="0.134773" C="0.200617" G="0.398148" T="0.266461"/>
      <pos A="0.200617" C="0.398148" G="0.332304" T="0.0689304"/>
      <pos A="0.200617" C="0.134773" G="0.332304" T="0.332304"/>
    </motif>
    <motif db="0" id="M92" alt="O92" length="40" nsites="8" evalue="1.3e-003">
      <pos A="0.192716" C="0.437654" G="0.248025" T="0.121605"/>
      <pos A="0.224321" C="0.105802" G="0.200617" T="0.469259"/>
      <pos A="0.303333" C="0.137407" G="0.192716" T="0.366543"/>
      <pos A="0.192716" C="0.200617" G="0.271728" T="0.334938"/>
      <pos A="0.27963" C="0.350741" G="0.200617" T="0.169012"/>
      <pos A="0.358642" C="0.21642" G="0.176914" T="0.248025"/>
      <pos A="0.358642" C="0.327037" G="0.129506" T="0.184815"/>
      <pos A="0.255926" C="0.176914" G="0.295432" T="0.271728"/>
      <pos A="0.437654" C="0.137407" G="0.271728" T="0.15321"/>
      <pos A="0.113704" C="0.161111" G="0.319136" T="0.406049"/>
      <pos A="0.176914" C="0.192716" G="0.421852" T="0.208519"/>
      <pos A="0.232222" C="0.21642" G="0.248025" T="0.303333"/>
      <pos A="0.137407" C="0.271728" G="0.21642" T="0.374444"/>
      <pos A="0.319136" C="0.200617" G="0.15321" T="0.327037"/>
      <pos A="0.200617" C="0.161111" G="0.295432" T="0.34284"/>
      <pos A="0.295432" C="0.21642" G="0.287531" T="0.200617"/>
      <pos A="0.224321" C="0.334938" G="0.176914" T="0.263827"/>
      <pos A="0.350741" C="0.248025" G="0.200617" T="0.200617"/>
      <pos A="0.303333" C="0.121605" G="0.15321" T="0.421852"/>
      <pos A="0.240123" C="0.176914" G="0.295432" T="0.287531"/>
      <pos A="0.287531" C="0.271728" G="0.169012" T="0.271728"/>
      <pos A="0.334938" C="0.358642" G="0.200617" T="0.105802"/>
      <pos A="0.319136" C="0.161111" G="0.192716" T="0.327037"/>
      <pos A="0.263827" C="0.232222" G="0.240123" T="0.263827"/>
      <pos A="0.374444" C="0.287531" G="0.113704" T="0.224321"/>
      <pos A="0.271728" C="0.121605" G="0.271728" T="0.334938"/>
      <pos A="0.137407" C="0.303333" G="0.255926" T="0.303333"/>
      <pos A="0.295432" C="0.406049" G="0.192716" T="0.105802"/>
      <pos A="0.224321" C="0.319136" G="0.176914" T="0.27963"/>
      <pos A="0.295432" C="0.200617" G="0.232222" T="0.271728"/>
      <pos A="0.09" C="0.240123" G="0.240123" T="0.429753"/>
      <pos A="0.161111" C="0.319136" G="0.200617" T="0.319136"/>
      <pos A="0.34284" C="0.248025" G="0.0820988" T="0.327037"/>
      <pos A="0.382346" C="0.248025" G="0.129506" T="0.240123"/>
      <pos A="0.248025" C="0.137407" G="0.366543" T="0.248025"/>
      <pos A="0.224321" C="0.184815" G="0.319136" T="0.271728"/>
      <pos A="0.366543" C="0.374444" G="0.137407" T="0.121605"/>
      <pos A="0.232222" C="0.327037" G="0.161111" T="0.27963"/>
      <pos A="0.208519" C="0.34284" G="0.295432" T="0.15321"/>
      <pos A="0.413951" C="0.145309" G="0.248025" T="0.192716"/>
    </motif>
    <motif db="0" id="M93" alt="O93" length="40" nsites="8" evalue="1.3e-003">
      <pos A="0.34284" C="0.255926" G="0.192716" T="0.208519"/>
      <pos A="0.137407" C="0.21642" G="0.27963" T="0.366543"/>
      <pos A="0.255926" C="0.469259" G="0.09" T="0.184815"/>
      <pos A="0.263827" C="0.27963" G="0.15321" T="0.303333"/>
      <pos A="0.34284" C="0.263827" G="0.161111" T="0.232222"/>
      <pos A="0.311235" C="0.0504938" G="0.453457" T="0.184815"/>
      <pos A="0.319136" C="0.15321" G="0.34284" T="0.184815"/>
      <pos A="0.445556" C="0.255926" G="0.232222" T="0.0662963"/>
      <pos A="0.208519" C="0.192716" G="0.169012" T="0.429753"/>
      <pos A="0.271728" C="0.208519" G="0.319136" T="0.200617"/>
      <pos A="0.34284" C="0.224321" G="0.200617" T="0.232222"/>
      <pos A="0.232222" C="0.200617" G="0.240123" T="0.327037"/>
      <pos A="0.192716" C="0.184815" G="0.145309" T="0.47716"/>
      <pos A="0.263827" C="0.200617" G="0.192716" T="0.34284"/>
      <pos A="0.263827" C="0.176914" G="0.232222" T="0.327037"/>
      <pos A="0.358642" C="0.200617" G="0.200617" T="0.240123"/>
      <pos A="0.334938" C="0.255926" G="0.200617" T="0.208519"/>
      <pos A="0.208519" C="0.390247" G="0.169012" T="0.232222"/>
      <pos A="0.263827" C="0.255926" G="0.129506" T="0.350741"/>
      <pos A="0.200617" C="0.232222" G="0.184815" T="0.382346"/>
      <pos A="0.192716" C="0.113704" G="0.469259" T="0.224321"/>
      <pos A="0.263827" C="0.271728" G="0.176914" T="0.287531"/>
      <pos A="0.358642" C="0.374444" G="0.0820988" T="0.184815"/>
      <pos A="0.169012" C="0.27963" G="0.311235" T="0.240123"/>
      <pos A="0.224321" C="0.248025" G="0.208519" T="0.319136"/>
      <pos A="0.303333" C="0.176914" G="0.319136" T="0.200617"/>
      <pos A="0.358642" C="0.161111" G="0.21642" T="0.263827"/>
      <pos A="0.208519" C="0.295432" G="0.145309" T="0.350741"/>
      <pos A="0.358642" C="0.27963" G="0.224321" T="0.137407"/>
      <pos A="0.287531" C="0.255926" G="0.161111" T="0.295432"/>
      <pos A="0.295432" C="0.161111" G="0.232222" T="0.311235"/>
      <pos A="0.255926" C="0.169012" G="0.287531" T="0.287531"/>
      <pos A="0.548272" C="0.15321" G="0.129506" T="0.169012"/>
      <pos A="0.303333" C="0.208519" G="0.248025" T="0.240123"/>
      <pos A="0.113704" C="0.303333" G="0.248025" T="0.334938"/>
      <pos A="0.169012" C="0.263827" G="0.15321" T="0.413951"/>
      <pos A="0.295432" C="0.240123" G="0.161111" T="0.303333"/>
      <pos A="0.27963" C="0.350741" G="0.09" T="0.27963"/>
      <pos A="0.271728" C="0.169012" G="0.382346" T="0.176914"/>
      <pos A="0.15321" C="0.271728" G="0.350741" T="0.224321"/>
    </motif>
    <motif db="0" id="M94" alt="O94" length="40" nsites="8" evalue="1.3e-003">
      <pos A="0.00308642" C="0.00308642" G="0.595679" T="0.398148"/>
      <pos A="0.200617" C="0.00308642" G="0.200617" T="0.595679"/>
      <pos A="0.200617" C="0.398148" G="0.398148" T="0.00308642"/>
      <pos A="0.398148" C="0.200617" G="0.398148" T="0.00308642"/>
      <pos A="0.200617" C="0.00308642" G="0.79321" T="0.00308642"/>
      <pos A="0.200617" C="0.200617" G="0.398148" T="0.200617"/>
      <pos A="0.79321" C="0.00308642" G="0.00308642" T="0.200617"/>
      <pos A="0.200617" C="0.00308642" G="0.398148" T="0.398148"/>
      <pos A="0.00308642" C="0.00308642" G="0.398148" T="0.595679"/>
      <pos A="0.398148" C="0.00308642" G="0.200617" T="0.398148"/>
      <pos A="0.595679" C="0.200617" G="0.00308642" T="0.200617"/>
      <pos A="0.398148" C="0.00308642" G="0.398148" T="0.200617"/>
      <pos A="0.595679" C="0.398148" G="0.00308642" T="0.00308642"/>
      <pos A="0.200617" C="0.00308642" G="0.595679" T="0.200617"/>
      <pos A="0.398148" C="0.200617" G="0.00308642" T="0.398148"/>
      <pos A="0.398148" C="0.398148" G="0.200617" T="0.00308642"/>
      <pos A="0.200617" C="0.398148" G="0.200617" T="0.200617"/>
      <pos A="0.398148" C="0.00308642" G="0.595679" T="0.00308642"/>
      <pos A="0.398148" C="0.00308642" G="0.398148" T="0.200617"/>
      <pos A="0.200617" C="0.398148" G="0.200617" T="0.200617"/>
      <pos A="0.200617" C="0.398148" G="0.398148" T="0.00308642"/>
      <pos A="0.200617" C="0.398148" G="0.00308642" T="0.398148"/>
      <pos A="0.00308642" C="0.79321" G="0.200617" T="0.00308642"/>
      <pos A="0.200617" C="0.595679" G="0.200617" T="0.00308642"/>
      <pos A="0.595679" C="0.200617" G="0.200617" T="0.00308642"/>
      <pos A="0.00308642" C="0.595679" G="0.200617" T="0.200617"/>
      <pos A="0.200617" C="0.200617" G="0.595679" T="0.00308642"/>
      <pos A="0.398148" C="0.398148" G="0.00308642" T="0.200617"/>
      <pos A="0.200617" C="0.200617" G="0.200617" T="0.398148"/>
      <pos A="0.00308642" C="0.200617" G="0.00308642" T="0.79321"/>
      <pos A="0.200617" C="0.00308642" G="0.00308642" T="0.79321"/>
      <pos A="0.200617" C="0.200617" G="0.398148" T="0.200617"/>
      <pos A="0.00308642" C="0.200617" G="0.595679" T="0.200617"/>
      <pos A="0.00308642" C="0.595679" G="0.00308642" T="0.398148"/>
      <pos A="0.200617" C="0.00308642" G="0.398148" T="0.398148"/>
      <pos A="0.595679" C="0.200617" G="0.00308642" T="0.200617"/>
      <pos A="0.200617" C="0.79321" G="0.00308642" T="0.00308642"/>
      <pos A="0.595679" C="0.00308642" G="0.00308642" T="0.398148"/>
      <pos A="0.595679" C="0.200617" G="0.200617" T="0.00308642"/>
      <pos A="0.00308642" C="0.398148" G="0.595679" T="0.00308642"/>
    </motif>
    <motif db="0" id="M95" alt="O95" length="40" nsites="8" evalue="1.3e-003">
      <pos A="0.332304" C="0.200617" G="0.0689304" T="0.398148"/>
      <pos A="0.398148" C="0.134773" G="0.00308642" T="0.463992"/>
      <pos A="0.134773" C="0.266461" G="0.266461" T="0.332304"/>
      <pos A="0.134773" C="0.398148" G="0.200617" T="0.266461"/>
      <pos A="0.200617" C="0.332304" G="0.266461" T="0.200617"/>
      <pos A="0.0689304" C="0.529835" G="0.332304" T="0.0689304"/>
      <pos A="0.398148" C="0.0689304" G="0.332304" T="0.200617"/>
      <pos A="0.398148" C="0.134773" G="0.0689304" T="0.398148"/>
      <pos A="0.134773" C="0.00308642" G="0.727366" T="0.134773"/>
      <pos A="0.134773" C="0.332304" G="0.134773" T="0.398148"/>
      <pos A="0.200617" C="0.266461" G="0.200617" T="0.332304"/>
      <pos A="0.398148" C="0.0689304" G="0.200617" T="0.332304"/>
      <pos A="0.398148" C="0.398148" G="0.200617" T="0.00308642"/>
      <pos A="0.134773" C="0.0689304" G="0.398148" T="0.398148"/>
      <pos A="0.200617" C="0.266461" G="0.332304" T="0.200617"/>
      <pos A="0.0689304" C="0.332304" G="0.200617" T="0.398148"/>
      <pos A="0.266461" C="0.266461" G="0.200617" T="0.266461"/>
      <pos A="0.266461" C="0.200617" G="0.134773" T="0.398148"/>
      <pos A="0.266461" C="0.398148" G="0.266461" T="0.0689304"/>
      <pos A="0.332304" C="0.266461" G="0.134773" T="0.266461"/>
      <pos A="0.332304" C="0.200617" G="0.398148" T="0.0689304"/>
      <pos A="0.134773" C="0.332304" G="0.266461" T="0.266461"/>
      <pos A="0.266461" C="0.0689304" G="0.463992" T="0.200617"/>
      <pos A="0.266461" C="0.0689304" G="0.266461" T="0.398148"/>
      <pos A="0.0689304" C="0.134773" G="0.529835" T="0.266461"/>
      <pos A="0.266461" C="0.134773" G="0.200617" T="0.398148"/>
      <pos A="0.200617" C="0.332304" G="0.134773" T="0.332304"/>
      <pos A="0.00308642" C="0.0689304" G="0.200617" T="0.727366"/>
      <pos A="0.0689304" C="0.332304" G="0.463992" T="0.134773"/>
      <pos A="0.398148" C="0.398148" G="0.200617" T="0.00308642"/>
      <pos A="0.0689304" C="0.332304" G="0.398148" T="0.200617"/>
      <pos A="0.398148" C="0.200617" G="0.266461" T="0.134773"/>
      <pos A="0.398148" C="0.134773" G="0.266461" T="0.200617"/>
      <pos A="0.0689304" C="0.266461" G="0.595679" T="0.0689304"/>
      <pos A="0.266461" C="0.134773" G="0.332304" T="0.266461"/>
      <pos A="0.266461" C="0.200617" G="0.398148" T="0.134773"/>
      <pos A="0.463992" C="0.266461" G="0.266461" T="0.00308642"/>
      <pos A="0.00308642" C="0.134773" G="0.463992" T="0.398148"/>
      <pos A="0.134773" C="0.332304" G="0.398148" T="0.134773"/>
      <pos A="0.398148" C="0.266461" G="0.0689304" T="0.266461"/>
    </motif>
    <motif db="0" id="M97" alt="O97" length="40" nsites="8" evalue="1.3e-003">
      <pos A="0.358642" C="0.169012" G="0.21642" T="0.255926"/>
      <pos A="0.34284" C="0.27963" G="0.319136" T="0.0583951"/>
      <pos A="0.161111" C="0.34284" G="0.232222" T="0.263827"/>
      <pos A="0.47716" C="0.169012" G="0.121605" T="0.232222"/>
      <pos A="0.34284" C="0.169012" G="0.224321" T="0.263827"/>
      <pos A="0.319136" C="0.350741" G="0.208519" T="0.121605"/>
      <pos A="0.263827" C="0.184815" G="0.255926" T="0.295432"/>
      <pos A="0.192716" C="0.161111" G="0.437654" T="0.208519"/>
      <pos A="0.176914" C="0.255926" G="0.255926" T="0.311235"/>
      <pos A="0.200617" C="0.27963" G="0.21642" T="0.303333"/>
      <pos A="0.200617" C="0.255926" G="0.0820988" T="0.461358"/>
      <pos A="0.327037" C="0.208519" G="0.176914" T="0.287531"/>
      <pos A="0.263827" C="0.34284" G="0.15321" T="0.240123"/>
      <pos A="0.374444" C="0.15321" G="0.137407" T="0.334938"/>
      <pos A="0.255926" C="0.358642" G="0.137407" T="0.248025"/>
      <pos A="0.334938" C="0.145309" G="0.15321" T="0.366543"/>
      <pos A="0.334938" C="0.184815" G="0.208519" T="0.271728"/>
      <pos A="0.303333" C="0.0979012" G="0.327037" T="0.271728"/>
      <pos A="0.15321" C="0.327037" G="0.169012" T="0.350741"/>
      <pos A="0.295432" C="0.224321" G="0.184815" T="0.295432"/>
      <pos A="0.287531" C="0.208519" G="0.350741" T="0.15321"/>
      <pos A="0.248025" C="0.192716" G="0.240123" T="0.319136"/>
      <pos A="0.169012" C="0.303333" G="0.406049" T="0.121605"/>
      <pos A="0.374444" C="0.240123" G="0.200617" T="0.184815"/>
      <pos A="0.334938" C="0.21642" G="0.21642" T="0.232222"/>
      <pos A="0.15321" C="0.350741" G="0.271728" T="0.224321"/>
      <pos A="0.161111" C="0.398148" G="0.09" T="0.350741"/>
      <pos A="0.327037" C="0.295432" G="0.137407" T="0.240123"/>
      <pos A="0.358642" C="0.113704" G="0.192716" T="0.334938"/>
      <pos A="0.161111" C="0.161111" G="0.398148" T="0.27963"/>
      <pos A="0.34284" C="0.263827" G="0.176914" T="0.21642"/>
      <pos A="0.295432" C="0.169012" G="0.184815" T="0.350741"/>
      <pos A="0.232222" C="0.263827" G="0.161111" T="0.34284"/>
      <pos A="0.208519" C="0.21642" G="0.240123" T="0.334938"/>
      <pos A="0.240123" C="0.161111" G="0.232222" T="0.366543"/>
      <pos A="0.334938" C="0.263827" G="0.137407" T="0.263827"/>
      <pos A="0.169012" C="0.334938" G="0.248025" T="0.248025"/>
      <pos A="0.319136" C="0.105802" G="0.184815" T="0.390247"/>
      <pos A="0.129506" C="0.382346" G="0.34284" T="0.145309"/>
      <pos A="0.27963" C="0.263827" G="0.169012" T="0.287531"/>
    </motif>
    <motif db="0" id="M98" alt="O98" length="40" nsites="8" evalue="1.3e-003">
      <pos A="0.398148" C="0.248025" G="0.176914" T="0.176914"/>
      <pos A="0.429753" C="0.200617" G="0.121605" T="0.248025"/>
      <pos A="0.161111" C="0.382346" G="0.295432" T="0.161111"/>
      <pos A="0.184815" C="0.145309" G="0.176914" T="0.492963"/>
      <pos A="0.240123" C="0.21642" G="0.334938" T="0.208519"/>
      <pos A="0.287531" C="0.27963" G="0.240123" T="0.192716"/>
      <pos A="0.406049" C="0.129506" G="0.224321" T="0.240123"/>
      <pos A="0.200617" C="0.240123" G="0.240123" T="0.319136"/>
      <pos A="0.232222" C="0.303333" G="0.255926" T="0.208519"/>
      <pos A="0.200617" C="0.240123" G="0.176914" T="0.382346"/>
      <pos A="0.248025" C="0.240123" G="0.271728" T="0.240123"/>
      <pos A="0.255926" C="0.27963" G="0.0820988" T="0.382346"/>
      <pos A="0.255926" C="0.311235" G="0.0820988" T="0.350741"/>
      <pos A="0.263827" C="0.192716" G="0.0662963" T="0.47716"/>
      <pos A="0.145309" C="0.255926" G="0.240123" T="0.358642"/>
      <pos A="0.271728" C="0.113704" G="0.327037" T="0.287531"/>
      <pos A="0.263827" C="0.255926" G="0.334938" T="0.145309"/>
      <pos A="0.374444" C="0.137407" G="0.295432" T="0.192716"/>
      <pos A="0.255926" C="0.319136" G="0.208519" T="0.21642"/>
      <pos A="0.406049" C="0.0741975" G="0.176914" T="0.34284"/>
      <pos A="0.303333" C="0.145309" G="0.327037" T="0.224321"/>
      <pos A="0.208519" C="0.27963" G="0.248025" T="0.263827"/>
      <pos A="0.169012" C="0.366543" G="0.255926" T="0.208519"/>
      <pos A="0.169012" C="0.311235" G="0.224321" T="0.295432"/>
      <pos A="0.327037" C="0.208519" G="0.121605" T="0.34284"/>
      <pos A="0.27963" C="0.366543" G="0.240123" T="0.113704"/>
      <pos A="0.137407" C="0.232222" G="0.240123" T="0.390247"/>
      <pos A="0.27963" C="0.271728" G="0.200617" T="0.248025"/>
      <pos A="0.390247" C="0.287531" G="0.176914" T="0.145309"/>
      <pos A="0.208519" C="0.145309" G="0.21642" T="0.429753"/>
      <pos A="0.200617" C="0.129506" G="0.334938" T="0.334938"/>
      <pos A="0.232222" C="0.137407" G="0.21642" T="0.413951"/>
      <pos A="0.27963" C="0.224321" G="0.232222" T="0.263827"/>
      <pos A="0.334938" C="0.21642" G="0.255926" T="0.192716"/>
      <pos A="0.248025" C="0.192716" G="0.121605" T="0.437654"/>
      <pos A="0.161111" C="0.255926" G="0.327037" T="0.255926"/>
      <pos A="0.327037" C="0.358642" G="0.137407" T="0.176914"/>
      <pos A="0.382346" C="0.176914" G="0.208519" T="0.232222"/>
      <pos A="0.271728" C="0.255926" G="0.240123" T="0.232222"/>
      <pos A="0.21642" C="0.327037" G="0.232222" T="0.224321"/>
    </motif>
    <motif db="0" id="M99" alt="O99" length="40" nsites="8" evalue="1.3e-003">
      <pos A="0.209804" C="0.094961" G="0.347617" T="0.347617"/>
      <pos A="0.255742" C="0.232773" G="0.278711" T="0.232773"/>
      <pos A="0.278711" C="0.186837" G="0.140899" T="0.393555"/>
      <pos A="0.30168" C="0.324648" G="0.0719921" T="0.30168"/>
      <pos A="0.324648" C="0.0490242" G="0.393555" T="0.232773"/>
      <pos A="0.0719921" C="0.278711" G="0.232773" T="0.416523"/>
      <pos A="0.347617" C="0.209804" G="0.094961" T="0.347617"/>
      <pos A="0.186837" C="0.30168" G="0.370586" T="0.140899"/>
      <pos A="0.324648" C="0.232773" G="0.11793" T="0.324648"/>
      <pos A="0.140899" C="0.232773" G="0.209804" T="0.416523"/>
      <pos A="0.370586" C="0.0490242" G="0.255742" T="0.324648"/>
      <pos A="0.0490242" C="0.209804" G="0.393555" T="0.347617"/>
      <pos A="0.0260553" C="0.255742" G="0.393555" T="0.324648"/>
      <pos A="0.278711" C="0.393555" G="0.255742" T="0.0719921"/>
      <pos A="0.278711" C="0.347617" G="0.232773" T="0.140899"/>
      <pos A="0.508398" C="0.0260553" G="0.163868" T="0.30168"/>
      <pos A="0.347617" C="0.232773" G="0.347617" T="0.0719921"/>
      <pos A="0.30168" C="0.209804" G="0.094961" T="0.393555"/>
      <pos A="0.11793" C="0.30168" G="0.347617" T="0.232773"/>
      <pos A="0.347617" C="0.11793" G="0.209804" T="0.324648"/>
      <pos A="0.370586" C="0.232773" G="0.255742" T="0.140899"/>
      <pos A="0.46246" C="0.278711" G="0.140899" T="0.11793"/>
      <pos A="0.278711" C="0.11793" G="0.255742" T="0.347617"/>
      <pos A="0.324648" C="0.094961" G="0.232773" T="0.347617"/>
      <pos A="0.140899" C="0.324648" G="0.439491" T="0.094961"/>
      <pos A="0.278711" C="0.324648" G="0.11793" T="0.278711"/>
      <pos A="0.209804" C="0.00308642" G="0.439491" T="0.347617"/>
      <pos A="0.370586" C="0.209804" G="0.209804" T="0.209804"/>
      <pos A="0.46246" C="0.209804" G="0.094961" T="0.232773"/>
      <pos A="0.255742" C="0.163868" G="0.393555" T="0.186837"/>
      <pos A="0.278711" C="0.209804" G="0.186837" T="0.324648"/>
      <pos A="0.11793" C="0.393555" G="0.232773" T="0.255742"/>
      <pos A="0.186837" C="0.370586" G="0.11793" T="0.324648"/>
      <pos A="0.0719921" C="0.439491" G="0.209804" T="0.278711"/>
      <pos A="0.324648" C="0.439491" G="0.094961" T="0.140899"/>
      <pos A="0.232773" C="0.094961" G="0.324648" T="0.347617"/>
      <pos A="0.347617" C="0.278711" G="0.186837" T="0.186837"/>
      <pos A="0.255742" C="0.186837" G="0.163868" T="0.393555"/>
      <pos A="0.11793" C="0.46246" G="0.255742" T="0.163868"/>
      <pos A="0.439491" C="0.094961" G="0.232773" T="0.232773"/>
    </motif>
  </queries>
  <targets>
    <motif db="0" id="AIRE_HUMAN.H11MO.0.C" length="18" nsites="41" evalue="1.0e+000"
        url="http://hocomoco.autosome.ru/motif/AIRE_HUMAN.H11MO.0.C">
      <pos A="0.397368" C="0.261336" G="0.125304" T="0.215992"/>
      <pos A="0.181984" C="0.181984" G="0.13664" T="0.499392"/>
      <pos A="0.13664" C="0.13664" G="0.204656" T="0.522064"/>
      <pos A="0.0459522" C="0.000608273" G="0.884815" T="0.0686242"/>
      <pos A="0.000608273" C="0.000608273" G="0.816799" T="0.181984"/>
      <pos A="0.318016" C="0.0459522" G="0.0232802" T="0.612752"/>
      <pos A="0.386032" C="0.0912962" G="0.0232802" T="0.499392"/>
      <pos A="0.36336" C="0.13664" G="0.13664" T="0.36336"/>
      <pos A="0.340688" C="0.0686242" G="0.13664" T="0.454048"/>
      <pos A="0.522064" C="0.0912962" G="0.13664" T="0.25"/>
      <pos A="0.386032" C="0.0459522" G="0.0686242" T="0.499392"/>
      <pos A="0.227328" C="0.13664" G="0.0686242" T="0.567408"/>
      <pos A="0.000608273" C="0.0232802" G="0.884815" T="0.0912962"/>
      <pos A="0.000608273" C="0.000608273" G="0.975503" T="0.0232802"/>
      <pos A="0.227328" C="0.0912962" G="0.25" T="0.431376"/>
      <pos A="0.0686242" C="0.181984" G="0.181984" T="0.567408"/>
      <pos A="0.454048" C="0.0232802" G="0.159312" T="0.36336"/>
      <pos A="0.403036" C="0.267004" G="0.1083" T="0.22166"/>
    </motif>
    <motif db="0" id="ALX3_HUMAN.H11MO.0.D" length="11" nsites="8236" evalue="1.0e+000"
        url="http://hocomoco.autosome.ru/motif/ALX3_HUMAN.H11MO.0.D">
      <pos A="0.0593552" C="0.0292882" G="0.0125408" T="0.898816"/>
      <pos A="0.935254" C="0.000884477" G="0.012735" T="0.0511266"/>
      <pos A="0.99982" C="2.75199e-05" G="0.000125458" T="2.75199e-05"/>
      <pos A="0.000492725" C="0.00401849" G="0.000198911" T="0.99529"/>
      <pos A="0.00685869" C="0.109791" G="0.0166525" T="0.866697"/>
      <pos A="0.703232" C="0.00166798" G="0.295097" T="3.03542e-06"/>
      <pos A="0.476896" C="0.0894466" G="0.41218" T="0.0214777"/>
      <pos A="0.658443" C="0.158694" G="0.132125" T="0.0507383"/>
      <pos A="0.0224588" C="0.0203041" G="0.0188351" T="0.938402"/>
      <pos A="0.171224" C="0.0612194" G="0.0304669" T="0.737089"/>
      <pos A="0.800539" C="0.0456263" G="0.0573788" T="0.0964561"/>
    </motif>
    <motif db="0" id="ALX4_HUMAN.H11MO.0.D" length="12" nsites="23223" evalue="1.0e+000"
        url="http://hocomoco.autosome.ru/motif/ALX4_HUMAN.H11MO.0.D">
      <pos A="0.166685" C="0.314129" G="0.138493" T="0.380693"/>
      <pos A="0.00484347" C="0.00162991" G="0.00101794" T="0.992509"/>
      <pos A="0.995913" C="0.000172215" G="0.000838267" T="0.00307694"/>
      <pos A="0.999929" C="1.45968e-05" G="4.16374e-05" T="1.45968e-05"/>
      <pos A="1.07651e-06" C="0.000342641" G="5.51577e-05" T="0.999601"/>
      <pos A="0.000334102" C="0.0441242" G="0.00068563" T="0.954856"/>
      <pos A="0.785114" C="1.07651e-06" G="0.214884" T="1.07651e-06"/>
      <pos A="0.591414" C="0.0179944" G="0.389556" T="0.00103573"/>
      <pos A="0.952457" C="0.00913793" G="0.0295194" T="0.00888603"/>
      <pos A="0.0026418" C="0.00363091" G="0.00249806" T="0.991229"/>
      <pos A="0.0153975" C="0.00998509" G="0.00386823" T="0.970749"/>
      <pos A="0.980307" C="0.00494772" G="0.00543302" T="0.00931263"/>
    </motif>
    <motif db="0" id="ANDR_HUMAN.H11MO.0.A" length="18" nsites="499" evalue="1.0e+000"
        url="http://hocomoco.autosome.ru/motif/ANDR_HUMAN.H11MO.0.A">
      <pos A="0.148317" C="0.0701763" G="0.036115" T="0.745392"/>
      <pos A="0.0621619" C="0.0481366" G="0.777449" T="0.112252"/>
      <pos A="0.0681727" C="0.0661691" G="0.0140753" T="0.851583"/>
      <pos A="0.188389" C="0.17236" G="0.14431" T="0.494941"/>
      <pos A="0.0781907" C="0.73337" G="0.036115" T="0.152324"/>
      <pos A="0.12227" C="0.278551" G="0.0321078" T="0.567071"/>
      <pos A="0.180375" C="0.134292" G="0.196404" T="0.48893"/>
      <pos A="0.198407" C="0.178371" G="0.21644" T="0.406782"/>
      <pos A="0.176367" C="0.192396" G="0.22245" T="0.408786"/>
      <pos A="0.200411" C="0.256512" G="0.120266" T="0.422811"/>
      <pos A="0.0721799" C="0.0140753" G="0.0140753" T="0.899669"/>
      <pos A="0.254508" C="0.0301042" G="0.691294" T="0.0240934"/>
      <pos A="0.0281006" C="0.0220898" G="0.0200862" T="0.929724"/>
      <pos A="0.0180825" C="0.00606091" G="0.0982268" T="0.87763"/>
      <pos A="0.00806452" C="0.00806452" G="0.0641655" T="0.919705"/>
      <pos A="0.420807" C="0.0281006" G="0.494941" T="0.0561511"/>
      <pos A="0.0862052" C="0.524995" G="0.0481366" T="0.340663"/>
      <pos A="0.290573" C="0.158335" G="0.0541475" T="0.496945"/>
    </motif>
    <motif db="0" id="AP2A_HUMAN.H11MO.0.A" length="15" nsites="500" evalue="1.0e+000"
        url="http://hocomoco.autosome.ru/motif/AP2A_HUMAN.H11MO.0.A">
      <pos A="0.416124" C="0.185377" G="0.193138" T="0.205362"/>
      <pos A="0.231121" C="0.0911524" G="0.134692" T="0.543034"/>
      <pos A="0.176775" C="0.0944298" G="0.470182" T="0.258612"/>
      <pos A="0.0108813" C="0.520551" G="0.431413" T="0.0371549"/>
      <pos A="4.999e-05" C="0.99985" G="4.999e-05" T="4.999e-05"/>
      <pos A="4.999e-05" C="0.900843" G="4.999e-05" T="0.099057"/>
      <pos A="0.0509783" C="0.111333" G="0.0128321" T="0.824856"/>
      <pos A="0.00188818" C="4.999e-05" G="0.796457" T="0.201605"/>
      <pos A="0.535277" C="0.0386298" G="0.409205" T="0.0168892"/>
      <pos A="0.14218" C="4.999e-05" G="0.855965" T="0.00180471"/>
      <pos A="4.999e-05" C="4.999e-05" G="0.99985" T="4.999e-05"/>
      <pos A="0.0479051" C="0.556058" G="0.379971" T="0.0160658"/>
      <pos A="0.308242" C="0.38161" G="0.0917715" T="0.218376"/>
      <pos A="0.512988" C="0.0934521" G="0.204267" T="0.189292"/>
      <pos A="0.238522" C="0.148913" G="0.208406" T="0.404159"/>
    </motif>
    <motif db="0" id="AP2C_HUMAN.H11MO.0.A" length="14" nsites="500" evalue="1.0e+000"
        url="http://hocomoco.autosome.ru/motif/AP2C_HUMAN.H11MO.0.A">
      <pos A="0.3872" C="0.20104" G="0.269563" T="0.142197"/>
      <pos A="0.196086" C="0.123624" G="0.166417" T="0.513874"/>
      <pos A="0.184609" C="0.0998022" G="0.518376" T="0.197212"/>
      <pos A="0.00958288" C="0.506988" G="0.471848" T="0.0115807"/>
      <pos A="0.00385284" C="0.988136" G="0.0079615" T="4.999e-05"/>
      <pos A="0.00191784" C="0.951682" G="0.00239436" T="0.0440054"/>
      <pos A="0.0500552" C="0.13189" G="0.025422" T="0.792633"/>
      <pos A="0.0354071" C="4.999e-05" G="0.917075" T="0.0474675"/>
      <pos A="0.554976" C="0.0254436" G="0.415804" T="0.0037759"/>
      <pos A="0.0734759" C="4.999e-05" G="0.924454" T="0.0020204"/>
      <pos A="4.999e-05" C="4.999e-05" G="0.997967" T="0.00193309"/>
      <pos A="0.0289758" C="0.618174" G="0.340999" T="0.0118516"/>
      <pos A="0.313913" C="0.351519" G="0.0971829" T="0.237385"/>
      <pos A="0.42824" C="0.170536" G="0.24167" T="0.159554"/>
    </motif>
    <motif db="0" id="ARX_HUMAN.H11MO.0.D" length="13" nsites="623" evalue="1.0e+000"
        url="http://hocomoco.autosome.ru/motif/ARX_HUMAN.H11MO.0.D">
      <pos A="0.154474" C="0.281507" G="0.15445" T="0.40957"/>
      <pos A="0.0597495" C="0.0575944" G="0.0565168" T="0.826139"/>
      <pos A="0.964907" C="0.00488914" G="0.0167185" T="0.0134858"/>
      <pos A="0.972719" C="0.00408097" G="0.0180416" T="0.00515853"/>
      <pos A="0.00408097" C="0.0793674" G="0.00623609" T="0.910316"/>
      <pos A="0.000309512" C="0.406145" G="0.0261234" T="0.567422"/>
      <pos A="0.000309512" C="0.258567" G="0.00138707" T="0.739736"/>
      <pos A="0.942008" C="0.00138707" G="0.0552175" T="0.00138707"/>
      <pos A="0.996916" C="0.000309512" G="0.000309512" T="0.00246463"/>
      <pos A="0.000848292" C="0.000848292" G="0.000848292" T="0.997455"/>
      <pos A="0.0172573" C="0.00111768" G="0.00111768" T="0.980507"/>
      <pos A="0.745824" C="0.0825703" G="0.0836479" T="0.0879581"/>
      <pos A="0.312972" C="0.166543" G="0.370083" T="0.150403"/>
    </motif>
    <motif db="0" id="ASCL2_HUMAN.H11MO.0.D" length="9" nsites="499" evalue="1.0e+000"
        url="http://hocomoco.autosome.ru/motif/ASCL2_HUMAN.H11MO.0.D">
      <pos A="0.262523" C="0.352685" G="0.33866" T="0.046133"/>
      <pos A="0.0020537" C="0.989832" G="0.0040573" T="0.0040573"/>
      <pos A="0.985824" C="0.00606091" G="0.0020537" T="0.00606091"/>
      <pos A="0.00606091" C="0.352685" G="0.587107" T="0.0541475"/>
      <pos A="0.0140753" C="0.979814" G="0.0020537" T="0.0040573"/>
      <pos A="0.0040573" C="0.0040573" G="5.00902e-05" T="0.991835"/>
      <pos A="0.0020537" C="0.0100681" G="0.963785" T="0.0240934"/>
      <pos A="0.00606091" C="0.867612" G="0.0140753" T="0.112252"/>
      <pos A="0.102234" C="0.29458" G="0.00806452" T="0.595121"/>
    </motif>
    <motif db="0" id="BACH2_HUMAN.H11MO.0.A" length="11" nsites="500" evalue="1.0e+000"
        url="http://hocomoco.autosome.ru/motif/BACH2_HUMAN.H11MO.0.A">
      <pos A="0.122026" C="0.0960308" G="0.0680364" T="0.713907"/>
      <pos A="0.0140472" C="0.0780344" G="0.893871" T="0.0140472"/>
      <pos A="0.0440412" C="0.923865" G="0.0120476" T="0.020046"/>
      <pos A="0.0780344" C="0.0380424" G="0.00804839" T="0.875875"/>
      <pos A="0.0580384" C="0.060038" G="0.793891" T="0.0880324"/>
      <pos A="0.757898" C="0.0380424" G="0.0560388" T="0.14802"/>
      <pos A="0.0440412" C="0.224005" G="0.669916" T="0.0620376"/>
      <pos A="0.010048" C="0.0160468" G="0.00804839" T="0.965857"/>
      <pos A="0.060038" C="0.919866" G="0.0160468" T="0.00404919"/>
      <pos A="0.963857" C="0.0120476" G="0.00804839" T="0.0160468"/>
      <pos A="0.0560388" C="0.319986" G="0.212008" T="0.411968"/>
    </motif>
    <motif db="0" id="BARX2_HUMAN.H11MO.0.D" length="10" nsites="14" evalue="1.0e+000"
        url="http://hocomoco.autosome.ru/motif/BARX2_HUMAN.H11MO.0.D">
      <pos A="0.1425" C="0.1425" G="0.0721366" T="0.642863"/>
      <pos A="0.00177305" C="0.431772" G="0.1425" T="0.423954"/>
      <pos A="0.423954" C="0.1425" G="0.291045" T="0.1425"/>
      <pos A="0.283227" C="0.150318" G="0.00177305" T="0.564681"/>
      <pos A="0.00177305" C="0.00177305" G="0.00177305" T="0.994681"/>
      <pos A="0.924317" C="0.00177305" G="0.0721366" T="0.00177305"/>
      <pos A="0.994681" C="0.00177305" G="0.00177305" T="0.00177305"/>
      <pos A="0.00177305" C="0.00177305" G="0.00177305" T="0.994681"/>
      <pos A="0.00177305" C="0.0721366" G="0.431772" T="0.494318"/>
      <pos A="0.353591" C="0.00177305" G="0.502136" T="0.1425"/>
    </motif>
    <motif db="0" id="BATF_HUMAN.H11MO.0.A" length="18" nsites="500" evalue="1.0e+000"
        url="http://hocomoco.autosome.ru/motif/BATF_HUMAN.H11MO.0.A">
      <pos A="0.45196" C="0.0780344" G="0.263997" T="0.206009"/>
      <pos A="0.0480404" C="0.39997" G="0.345981" T="0.206009"/>
      <pos A="0.0120476" C="0.0180464" G="0.0440412" T="0.925865"/>
      <pos A="0.134023" C="0.327984" G="0.0240452" T="0.513947"/>
      <pos A="0.0860328" C="0.238002" G="0.0520396" T="0.623925"/>
      <pos A="0.142022" C="0.545941" G="0.0460408" T="0.265997"/>
      <pos A="0.379974" C="0.0860328" G="0.395971" T="0.138022"/>
      <pos A="0.369976" C="0.114027" G="0.230004" T="0.285993"/>
      <pos A="0.337982" C="0.0180464" G="0.0840332" T="0.559938"/>
      <pos A="0.577934" C="0.158018" G="0.0220456" T="0.242002"/>
      <pos A="0.00204959" C="0.00204959" G="4.999e-05" T="0.995851"/>
      <pos A="0.00404919" C="0.0560388" G="0.84988" T="0.090032"/>
      <pos A="0.977854" C="0.00804839" G="0.0120476" T="0.00204959"/>
      <pos A="0.104029" C="0.557938" G="0.315987" T="0.0220456"/>
      <pos A="0.0720356" C="0.030044" G="0.020046" T="0.877874"/>
      <pos A="0.212008" C="0.507948" G="0.212008" T="0.0680364"/>
      <pos A="0.611928" C="0.0840332" G="0.110028" T="0.194011"/>
      <pos A="0.142022" C="0.186013" G="0.305989" T="0.365977"/>
    </motif>
    <motif db="0" id="BC11A_HUMAN.H11MO.0.A" length="17" nsites="500" evalue="1.0e+000"
        url="http://hocomoco.autosome.ru/motif/BC11A_HUMAN.H11MO.0.A">
      <pos A="0.37573" C="0.184625" G="0.286195" T="0.153451"/>
      <pos A="0.55058" C="0.0994705" G="0.224094" T="0.125856"/>
      <pos A="0.500164" C="0.142363" G="0.230714" T="0.126759"/>
      <pos A="0.589982" C="0.0166164" G="0.226051" T="0.167351"/>
      <pos A="0.187435" C="0.160796" G="0.580417" T="0.071352"/>
      <pos A="0.664511" C="0.0145816" G="0.269377" T="0.051531"/>
      <pos A="0.104037" C="0.0144884" G="0.828551" T="0.0529239"/>
      <pos A="0.200417" C="0.0327717" G="0.758546" T="0.00826493"/>
      <pos A="0.880098" C="0.0431253" G="0.0485975" T="0.0281795"/>
      <pos A="0.867864" C="0.00583965" G="0.0555442" T="0.0707524"/>
      <pos A="0.248399" C="0.226047" G="0.502141" T="0.0234139"/>
      <pos A="0.150158" C="0.154992" G="0.0315585" T="0.663292"/>
      <pos A="0.117832" C="0.0724923" G="0.760189" T="0.0494865"/>
      <pos A="0.658749" C="0.064413" G="0.250663" T="0.0261749"/>
      <pos A="0.458785" C="0.143453" G="0.310166" T="0.0875961"/>
      <pos A="0.622702" C="0.078845" G="0.157294" T="0.141159"/>
      <pos A="0.358985" C="0.2047" G="0.318076" T="0.118238"/>
    </motif>
    <motif db="0" id="BHA15_HUMAN.H11MO.0.B" length="11" nsites="500" evalue="1.0e+000"
        url="http://hocomoco.autosome.ru/motif/BHA15_HUMAN.H11MO.0.B">
      <pos A="0.172016" C="0.285993" G="0.471956" T="0.070036"/>
      <pos A="0.15202" C="0.44996" G="0.295991" T="0.10203"/>
      <pos A="0.687912" C="0.0680364" G="0.20001" T="0.0440412"/>
      <pos A="0.279994" C="0.108028" G="0.609928" T="0.00204959"/>
      <pos A="0.0560388" C="0.921866" G="0.0160468" T="0.00604879"/>
      <pos A="0.983853" C="0.00404919" G="0.010048" T="0.00204959"/>
      <pos A="0.00604879" C="0.00404919" G="0.963857" T="0.0260448"/>
      <pos A="0.0540392" C="0.877874" G="0.0640372" T="0.00404919"/>
      <pos A="0.0260448" C="0.0120476" G="0.00404919" T="0.957858"/>
      <pos A="0.00404919" C="0.00404919" G="0.981854" T="0.010048"/>
      <pos A="0.00204959" C="0.14802" G="0.633923" T="0.216007"/>
    </motif>
    <motif db="0" id="BHE23_HUMAN.H11MO.0.D" length="12" nsites="392" evalue="1.0e+000"
        url="http://hocomoco.autosome.ru/motif/BHE23_HUMAN.H11MO.0.D">
      <pos A="0.412586" C="0.0988906" G="0.328424" T="0.160099"/>
      <pos A="0.238523" C="0.192617" G="0.401747" T="0.167113"/>
      <pos A="0.118018" C="0.498023" G="0.26594" T="0.118018"/>
      <pos A="0.577085" C="0.0338562" G="0.288893" T="0.100166"/>
      <pos A="0.11228" C="0.0281178" G="0.239799" T="0.619804"/>
      <pos A="0.568796" C="0.0179163" G="0.290806" T="0.122482"/>
      <pos A="0.104629" C="0.00261413" G="6.37592e-05" T="0.892693"/>
      <pos A="6.37592e-05" C="6.37592e-05" G="0.999809" T="6.37592e-05"/>
      <pos A="0.0128156" C="0.0561719" G="0.614703" T="0.31631"/>
      <pos A="0.098253" C="0.121206" G="0.14416" T="0.636381"/>
      <pos A="0.203456" C="0.114193" G="0.402385" T="0.279967"/>
      <pos A="0.144797" C="0.193254" G="0.381982" T="0.279967"/>
    </motif>
    <motif db="0" id="BPTF_HUMAN.H11MO.0.D" length="12" nsites="21" evalue="1.0e+000"
        url="http://hocomoco.autosome.ru/motif/BPTF_HUMAN.H11MO.0.D">
      <pos A="0.0959716" C="0.0959716" G="0.380332" T="0.427725"/>
      <pos A="0.0485782" C="0.00118483" G="0.380332" T="0.569905"/>
      <pos A="0.0959716" C="0.0485782" G="0.190758" T="0.664692"/>
      <pos A="0.143365" C="0.238152" G="0.332938" T="0.285545"/>
      <pos A="0.0485782" C="0.00118483" G="0.00118483" T="0.949052"/>
      <pos A="0.00118483" C="0.00118483" G="0.0485782" T="0.949052"/>
      <pos A="0.00118483" C="0.00118483" G="0.759479" T="0.238152"/>
      <pos A="0.0485782" C="0.143365" G="0.00118483" T="0.806872"/>
      <pos A="0.0485782" C="0.00118483" G="0.475118" T="0.475118"/>
      <pos A="0.0485782" C="0.0959716" G="0.332938" T="0.522512"/>
      <pos A="0.143365" C="0.143365" G="0.285545" T="0.427725"/>
      <pos A="0.190758" C="0.427725" G="0.285545" T="0.0959716"/>
    </motif>
    <motif db="0" id="BRAC_HUMAN.H11MO.0.A" length="20" nsites="500" evalue="1.0e+000"
        url="http://hocomoco.autosome.ru/motif/BRAC_HUMAN.H11MO.0.A">
      <pos A="0.120026" C="0.252" G="0.146021" T="0.481954"/>
      <pos A="0.0780344" C="0.20201" G="0.106029" T="0.613927"/>
      <pos A="0.335983" C="0.311988" G="0.224005" T="0.128024"/>
      <pos A="0.333983" C="0.164017" G="0.379974" T="0.122026"/>
      <pos A="0.138022" C="0.673915" G="0.128024" T="0.060038"/>
      <pos A="0.669916" C="0.0720356" G="0.162018" T="0.0960308"/>
      <pos A="0.19801" C="0.174015" G="0.407968" T="0.220006"/>
      <pos A="0.182014" C="0.252" G="0.40197" T="0.164017"/>
      <pos A="0.244001" C="0.166017" G="0.339982" T="0.25"/>
      <pos A="0.469956" C="0.190012" G="0.230004" T="0.110028"/>
      <pos A="0.343981" C="0.0520396" G="0.437962" T="0.166017"/>
      <pos A="0.060038" C="0.128024" G="0.7479" T="0.0640372"/>
      <pos A="0.0380424" C="0.0160468" G="0.00404919" T="0.941862"/>
      <pos A="0.00204959" C="0.0140472" G="0.969856" T="0.0140472"/>
      <pos A="0.224005" C="0.0520396" G="0.0440412" T="0.679914"/>
      <pos A="0.0320436" C="0.15202" G="0.631924" T="0.184013"/>
      <pos A="0.905869" C="0.020046" G="0.0620376" T="0.0120476"/>
      <pos A="0.659918" C="0.0580384" G="0.222006" T="0.060038"/>
      <pos A="0.34998" C="0.0880324" G="0.261998" T="0.29999"/>
      <pos A="0.20001" C="0.136023" G="0.19801" T="0.465957"/>
    </motif>
    <motif db="0" id="BRAC_HUMAN.H11MO.1.B" length="11" nsites="500" evalue="1.0e+000"
        url="http://hocomoco.autosome.ru/motif/BRAC_HUMAN.H11MO.1.B">
      <pos A="0.467956" C="0.0880324" G="0.210008" T="0.234003"/>
      <pos A="0.248" C="0.0380424" G="0.581934" T="0.132024"/>
      <pos A="0.0340432" C="0.253999" G="0.69991" T="0.0120476"/>
      <pos A="0.0140472" C="0.010048" G="0.00404919" T="0.971856"/>
      <pos A="0.00604879" C="4.999e-05" G="0.979854" T="0.0140472"/>
      <pos A="0.208008" C="0.00604879" G="0.110028" T="0.675915"/>
      <pos A="0.0240452" C="0.110028" G="0.761898" T="0.104029"/>
      <pos A="0.941862" C="0.010048" G="0.0440412" T="0.00404919"/>
      <pos A="0.695911" C="0.010048" G="0.257998" T="0.0360428"/>
      <pos A="0.509948" C="0.108028" G="0.236003" T="0.146021"/>
      <pos A="0.295991" C="0.114027" G="0.248" T="0.341982"/>
    </motif>
    <motif db="0" id="CEBPA_HUMAN.H11MO.0.A" length="12" nsites="500" evalue="1.0e+000"
        url="http://hocomoco.autosome.ru/motif/CEBPA_HUMAN.H11MO.0.A">
      <pos A="0.230004" C="0.132024" G="0.365977" T="0.271996"/>
      <pos A="0.345981" C="0.182014" G="0.465957" T="0.00604879"/>
      <pos A="0.00804839" C="0.00404919" G="0.00604879" T="0.981854"/>
      <pos A="0.00204959" C="0.00204959" G="0.279994" T="0.715907"/>
      <pos A="0.158018" C="0.00804839" G="0.619926" T="0.214007"/>
      <pos A="0.176015" C="0.118026" G="0.116027" T="0.589932"/>
      <pos A="4.999e-05" C="4.999e-05" G="0.995851" T="0.00404919"/>
      <pos A="0.156019" C="0.771896" G="4.999e-05" T="0.0720356"/>
      <pos A="0.983853" C="0.010048" G="0.00204959" T="0.00404919"/>
      <pos A="0.989852" C="4.999e-05" G="0.00804839" T="0.00204959"/>
      <pos A="0.0140472" C="0.29799" G="0.176015" T="0.511948"/>
      <pos A="0.319986" C="0.331984" G="0.222006" T="0.126025"/>
    </motif>
    <motif db="0" id="CEBPB_HUMAN.H11MO.0.A" length="12" nsites="454" evalue="1.0e+000"
        url="http://hocomoco.autosome.ru/motif/CEBPB_HUMAN.H11MO.0.A">
      <pos A="0.237888" C="0.0991522" G="0.3524" T="0.310559"/>
      <pos A="0.4537" C="0.132185" G="0.387635" T="0.026481"/>
      <pos A="5.5054e-05" C="0.00225721" G="0.00225721" T="0.995431"/>
      <pos A="5.5054e-05" C="5.5054e-05" G="0.299549" T="0.700341"/>
      <pos A="0.301751" C="0.00225721" G="0.513158" T="0.182834"/>
      <pos A="0.167419" C="0.25991" G="0.0815349" T="0.491136"/>
      <pos A="5.5054e-05" C="5.5054e-05" G="0.999835" T="5.5054e-05"/>
      <pos A="0.0815349" C="0.898536" G="5.5054e-05" T="0.0198745"/>
      <pos A="0.999835" C="5.5054e-05" G="5.5054e-05" T="5.5054e-05"/>
      <pos A="0.999835" C="5.5054e-05" G="5.5054e-05" T="5.5054e-05"/>
      <pos A="5.5054e-05" C="0.244495" G="0.1476" T="0.607851"/>
      <pos A="0.370018" C="0.332581" G="0.182834" T="0.114567"/>
    </motif>
    <motif db="0" id="CEBPD_HUMAN.H11MO.0.C" length="11" nsites="500" evalue="1.0e+000"
        url="http://hocomoco.autosome.ru/motif/CEBPD_HUMAN.H11MO.0.C">
      <pos A="0.454459" C="0.232503" G="0.268496" T="0.0445411"/>
      <pos A="0.00254949" C="0.130524" G="0.0205459" T="0.846381"/>
      <pos A="0.00654869" C="0.0285443" G="0.0185463" T="0.946361"/>
      <pos A="0.0425415" C="0.0265447" G="0.812388" T="0.118526"/>
      <pos A="0.0165467" C="0.960358" G="0.0105479" T="0.0125475"/>
      <pos A="0.458458" C="0.120526" G="0.278494" T="0.142521"/>
      <pos A="0.122525" C="0.580434" G="0.0265447" T="0.270496"/>
      <pos A="0.590432" C="0.382474" G="0.00454909" T="0.0225455"/>
      <pos A="0.828384" C="0.0645371" G="0.0445411" T="0.0625375"/>
      <pos A="0.0240452" C="0.481954" G="0.178014" T="0.315987"/>
      <pos A="0.208008" C="0.487952" G="0.0720356" T="0.232004"/>
    </motif>
    <motif db="0" id="CLOCK_HUMAN.H11MO.0.C" length="14" nsites="252" evalue="1.0e+000"
        url="http://hocomoco.autosome.ru/motif/CLOCK_HUMAN.H11MO.0.C">
      <pos A="0.158766" C="0.599068" G="0.1786" T="0.063566"/>
      <pos A="0.424534" C="0.115133" G="0.1905" T="0.269833"/>
      <pos A="0.2024" C="0.146866" G="0.511801" T="0.138933"/>
      <pos A="0.337267" C="0.3214" G="0.1667" T="0.174633"/>
      <pos A="0.0952995" C="0.848969" G="0.0437326" T="0.0119992"/>
      <pos A="0.809302" C="0.063566" G="0.0437326" T="0.0833994"/>
      <pos A="0.1548" C="0.607001" G="0.127033" T="0.111166"/>
      <pos A="0.253967" C="0.0556327" G="0.642701" T="0.0476993"/>
      <pos A="0.0952995" C="0.1191" G="0.0437326" T="0.741868"/>
      <pos A="0.0873661" C="0.0238992" G="0.860869" T="0.0278659"/>
      <pos A="0.400734" C="0.313467" G="0.1786" T="0.1072"/>
      <pos A="0.369" C="0.242067" G="0.281733" T="0.1072"/>
      <pos A="0.222233" C="0.388834" G="0.289667" T="0.0992662"/>
      <pos A="0.491967" C="0.2976" G="0.0238992" T="0.186533"/>
    </motif>
    <motif db="0" id="COT1_HUMAN.H11MO.0.C" length="17" nsites="500" evalue="1.0e+000"
        url="http://hocomoco.autosome.ru/motif/COT1_HUMAN.H11MO.0.C">
      <pos A="0.180014" C="0.146021" G="0.539942" T="0.134023"/>
      <pos A="0.287992" C="0.0740352" G="0.54994" T="0.0880324"/>
      <pos A="0.248" C="0.0780344" G="0.591932" T="0.0820336"/>
      <pos A="0.208008" C="0.118026" G="0.589932" T="0.0840332"/>
      <pos A="0.0860328" C="0.15002" G="0.361978" T="0.40197"/>
      <pos A="0.132024" C="0.475955" G="0.289992" T="0.10203"/>
      <pos A="0.631924" C="0.112028" G="0.194011" T="0.0620376"/>
      <pos A="0.411968" C="0.0480404" G="0.523945" T="0.0160468"/>
      <pos A="0.725905" C="4.999e-05" G="0.269996" T="0.00404919"/>
      <pos A="0.0180464" C="4.999e-05" G="0.911868" T="0.070036"/>
      <pos A="0.0160468" C="0.010048" G="0.961858" T="0.0120476"/>
      <pos A="0.010048" C="0.0780344" G="0.279994" T="0.631924"/>
      <pos A="0.0660368" C="0.863877" G="0.0420416" T="0.0280444"/>
      <pos A="0.959858" C="0.00404919" G="0.0160468" T="0.020046"/>
      <pos A="0.204009" C="0.126025" G="0.517946" T="0.15202"/>
      <pos A="0.226005" C="0.184013" G="0.493951" T="0.0960308"/>
      <pos A="0.186013" C="0.168016" G="0.505949" T="0.140022"/>
    </motif>
    <motif db="0" id="COT2_HUMAN.H11MO.0.A" length="13" nsites="500" evalue="1.0e+000"
        url="http://hocomoco.autosome.ru/motif/COT2_HUMAN.H11MO.0.A">
      <pos A="0.18882" C="0.470321" G="0.185447" T="0.155412"/>
      <pos A="0.666713" C="0.14924" G="0.0850922" T="0.0989545"/>
      <pos A="0.531143" C="0.0743138" G="0.343923" T="0.0506204"/>
      <pos A="0.732758" C="0.00214156" G="0.259166" T="0.00593431"/>
      <pos A="0.00755762" C="4.999e-05" G="0.981054" T="0.0113384"/>
      <pos A="0.0355165" C="0.0074742" G="0.903614" T="0.0533951"/>
      <pos A="0.0075581" C="0.050158" G="0.0817676" T="0.860516"/>
      <pos A="0.0018688" C="0.925665" G="0.0217774" T="0.0506891"/>
      <pos A="0.988309" C="4.999e-05" G="0.00798988" T="0.00365105"/>
      <pos A="0.373561" C="0.120966" G="0.377556" T="0.127917"/>
      <pos A="0.408907" C="0.116651" G="0.38332" T="0.0911222"/>
      <pos A="0.212829" C="0.0575095" G="0.564802" T="0.16486"/>
      <pos A="0.232575" C="0.127389" G="0.379913" T="0.260122"/>
    </motif>
    <motif db="0" id="COT2_HUMAN.H11MO.1.A" length="17" nsites="500" evalue="1.0e+000"
        url="http://hocomoco.autosome.ru/motif/COT2_HUMAN.H11MO.1.A">
      <pos A="0.315987" C="0.0860328" G="0.429964" T="0.168016"/>
      <pos A="0.263997" C="0.0460408" G="0.563937" T="0.126025"/>
      <pos A="0.269996" C="0.10203" G="0.507948" T="0.120026"/>
      <pos A="0.182014" C="0.184013" G="0.511948" T="0.122026"/>
      <pos A="0.128024" C="0.263997" G="0.20001" T="0.407968"/>
      <pos A="0.19801" C="0.543941" G="0.124025" T="0.134023"/>
      <pos A="0.637922" C="0.0760348" G="0.118026" T="0.168016"/>
      <pos A="0.49795" C="0.0240452" G="0.457958" T="0.020046"/>
      <pos A="0.731904" C="0.00204959" G="0.257998" T="0.00804839"/>
      <pos A="0.0260448" C="0.00404919" G="0.89987" T="0.070036"/>
      <pos A="0.0280444" C="0.010048" G="0.909868" T="0.0520396"/>
      <pos A="0.0120476" C="0.0480404" G="0.184013" T="0.755899"/>
      <pos A="0.070036" C="0.831884" G="0.0480404" T="0.05004"/>
      <pos A="0.957858" C="0.0140472" G="0.0160468" T="0.0120476"/>
      <pos A="0.226005" C="0.180014" G="0.415967" T="0.178014"/>
      <pos A="0.30199" C="0.196011" G="0.373975" T="0.128024"/>
      <pos A="0.259998" C="0.154019" G="0.463957" T="0.122026"/>
    </motif>
    <motif db="0" id="CR3L1_HUMAN.H11MO.0.D" length="11" nsites="30982" evalue="1.0e+000"
        url="http://hocomoco.autosome.ru/motif/CR3L1_HUMAN.H11MO.0.D">
      <pos A="0.071483" C="0.0761542" G="0.686216" T="0.166147"/>
      <pos A="0.265587" C="0.581048" G="0.00339906" T="0.149966"/>
      <pos A="0.0281621" C="0.788326" G="0.159464" T="0.0240475"/>
      <pos A="0.999998" C="8.06918e-07" G="8.06918e-07" T="8.06918e-07"/>
      <pos A="8.06918e-07" C="0.999998" G="8.06918e-07" T="8.06918e-07"/>
      <pos A="8.06918e-07" C="8.06918e-07" G="0.999998" T="8.06918e-07"/>
      <pos A="8.06918e-07" C="8.06918e-07" G="8.06918e-07" T="0.999998"/>
      <pos A="8.06918e-07" C="8.06918e-07" G="0.999998" T="8.06918e-07"/>
      <pos A="8.06918e-07" C="8.06918e-07" G="0.999998" T="8.06918e-07"/>
      <pos A="8.06918e-07" C="0.999998" G="8.06918e-07" T="8.06918e-07"/>
      <pos A="0.982503" C="0.00583243" G="0.00583243" T="0.00583243"/>
    </motif>
    <motif db="0" id="DLX2_HUMAN.H11MO.0.D" length="8" nsites="5" evalue="1.0e+000"
        url="http://hocomoco.autosome.ru/motif/DLX2_HUMAN.H11MO.0.D">
      <pos A="0.831395" C="0.0562016" G="0.0562016" T="0.0562016"/>
      <pos A="0.00490196" C="0.00490196" G="0.00490196" T="0.985294"/>
      <pos A="0.985294" C="0.00490196" G="0.00490196" T="0.00490196"/>
      <pos A="0.780096" C="0.00490196" G="0.2101" T="0.00490196"/>
      <pos A="0.00490196" C="0.00490196" G="0.00490196" T="0.985294"/>
      <pos A="0.00490196" C="0.00490196" G="0.00490196" T="0.985294"/>
      <pos A="0.643297" C="0.00490196" G="0.346899" T="0.00490196"/>
      <pos A="0.0562016" C="0.2614" G="0.2614" T="0.420999"/>
    </motif>
    <motif db="0" id="DLX3_HUMAN.H11MO.0.C" length="10" nsites="34" evalue="1.0e+000"
        url="http://hocomoco.autosome.ru/motif/DLX3_HUMAN.H11MO.0.C">
      <pos A="0.173307" C="0.128552" G="0.659097" T="0.0390439"/>
      <pos A="0.412023" C="0.403809" G="0.183435" T="0.000733138"/>
      <pos A="0.000733138" C="0.0231103" G="0.000733138" T="0.975423"/>
      <pos A="0.975423" C="0.000733138" G="0.0231103" T="0.000733138"/>
      <pos A="0.997801" C="0.000733138" G="0.000733138" T="0.000733138"/>
      <pos A="0.000733138" C="0.000733138" G="0.000733138" T="0.997801"/>
      <pos A="0.000733138" C="0.000733138" G="0.0454874" T="0.953046"/>
      <pos A="0.541469" C="0.000733138" G="0.363872" T="0.0939262"/>
      <pos A="0.161058" C="0.515695" G="0.27776" T="0.0454874"/>
      <pos A="0.445517" C="0.154614" G="0.102778" T="0.297091"/>
    </motif>
    <motif db="0" id="DLX6_HUMAN.H11MO.0.D" length="15" nsites="1138" evalue="1.0e+000"
        url="http://hocomoco.autosome.ru/motif/DLX6_HUMAN.H11MO.0.D">
      <pos A="0.399591" C="0.128086" G="0.103484" T="0.368838"/>
      <pos A="0.481966" C="0.0733899" G="0.0672393" T="0.377405"/>
      <pos A="0.438252" C="0.0674589" G="0.095576" T="0.398713"/>
      <pos A="0.347311" C="0.0837141" G="0.128526" T="0.440449"/>
      <pos A="0.293494" C="0.105461" G="0.187176" T="0.41387"/>
      <pos A="0.326004" C="0.118641" G="0.25659" T="0.298765"/>
      <pos A="0.310188" C="0.198599" G="0.303159" T="0.188055"/>
      <pos A="0.216172" C="0.21705" G="0.359393" T="0.207385"/>
      <pos A="0.227594" C="0.208264" G="0.311067" T="0.253075"/>
      <pos A="0.00880854" C="0.228473" G="0.00265794" T="0.760061"/>
      <pos A="0.95688" C="0.00792988" G="0.0272603" T="0.00792988"/>
      <pos A="0.987633" C="0.00880854" G="0.00177928" T="0.00177928"/>
      <pos A="0.00331693" C="0.00507425" G="0.0059529" T="0.985656"/>
      <pos A="0.0195721" C="0.0160575" G="0.0345093" T="0.929861"/>
      <pos A="0.659454" C="0.0162771" G="0.293054" T="0.0312143"/>
    </motif>
    <motif db="0" id="DMBX1_HUMAN.H11MO.0.D" length="20" nsites="29" evalue="1.0e+000"
        url="http://hocomoco.autosome.ru/motif/DMBX1_HUMAN.H11MO.0.D">
      <pos A="0.17268" C="0.275773" G="0.138316" T="0.41323"/>
      <pos A="0.421821" C="0.284364" G="0.112543" T="0.181271"/>
      <pos A="0.430412" C="0.292955" G="0.155498" T="0.121134"/>
      <pos A="0.207045" C="0.138316" G="0.103952" T="0.550687"/>
      <pos A="0.41323" C="0.0352234" G="0.0352234" T="0.516323"/>
      <pos A="0.516323" C="0.0352234" G="0.0352234" T="0.41323"/>
      <pos A="0.310137" C="0.103952" G="0.0352234" T="0.550687"/>
      <pos A="0.550687" C="0.17268" G="0.0352234" T="0.241409"/>
      <pos A="0.585052" C="0.103952" G="0.0352234" T="0.275773"/>
      <pos A="0.138316" C="0.310137" G="0.17268" T="0.378866"/>
      <pos A="0.103952" C="0.619416" G="0.0352234" T="0.241409"/>
      <pos A="0.000859107" C="0.447595" G="0.0695876" T="0.481959"/>
      <pos A="0.756873" C="0.0352234" G="0.138316" T="0.0695876"/>
      <pos A="0.89433" C="0.0352234" G="0.0695876" T="0.000859107"/>
      <pos A="0.000859107" C="0.0352234" G="0.000859107" T="0.963058"/>
      <pos A="0.000859107" C="0.000859107" G="0.000859107" T="0.997423"/>
      <pos A="0.997423" C="0.000859107" G="0.000859107" T="0.000859107"/>
      <pos A="0.619416" C="0.138316" G="0.138316" T="0.103952"/>
      <pos A="0.0953608" C="0.232818" G="0.335911" T="0.335911"/>
      <pos A="0.241409" C="0.103952" G="0.241409" T="0.41323"/>
    </motif>
    <motif db="0" id="DRGX_HUMAN.H11MO.0.D" length="11" nsites="10531" evalue="1.0e+000"
        url="http://hocomoco.autosome.ru/motif/DRGX_HUMAN.H11MO.0.D">
      <pos A="0.0552435" C="0.0103289" G="0.0029223" T="0.931505"/>
      <pos A="0.940313" C="0.0021389" G="0.0374628" T="0.0200857"/>
      <pos A="0.996883" C="0.00107064" G="0.0011656" T="0.000880725"/>
      <pos A="0.0122755" C="0.105143" G="0.0101865" T="0.872395"/>
      <pos A="0.0104714" C="0.314618" G="0.0915645" T="0.583346"/>
      <pos A="2.61131e-05" C="0.320316" G="2.61131e-05" T="0.679632"/>
      <pos A="0.827361" C="0.0107325" G="0.158295" T="0.00361073"/>
      <pos A="0.9975" C="0.000643333" G="0.00111812" T="0.000738289"/>
      <pos A="0.000192288" C="0.000287244" G="0.000287244" T="0.999233"/>
      <pos A="0.0307921" C="0.00904701" G="0.000310984" T="0.95985"/>
      <pos A="0.949238" C="0.00118933" G="0.0103052" T="0.039267"/>
    </motif>
    <motif db="0" id="DUX4_HUMAN.H11MO.0.A" length="11" nsites="500" evalue="1.0e+000"
        url="http://hocomoco.autosome.ru/motif/DUX4_HUMAN.H11MO.0.A">
      <pos A="0.0260448" C="4.999e-05" G="0.00204959" T="0.971856"/>
      <pos A="0.0120476" C="4.999e-05" G="0.987852" T="4.999e-05"/>
      <pos A="0.99985" C="4.999e-05" G="4.999e-05" T="4.999e-05"/>
      <pos A="0.00204959" C="4.999e-05" G="0.00204959" T="0.995851"/>
      <pos A="0.00204959" C="0.00204959" G="0.00804839" T="0.987852"/>
      <pos A="0.69991" C="0.0580384" G="0.240002" T="0.00204959"/>
      <pos A="0.287992" C="0.110028" G="0.59993" T="0.00204959"/>
      <pos A="0.391972" C="0.0140472" G="0.505949" T="0.0880324"/>
      <pos A="0.00404919" C="0.00204959" G="4.999e-05" T="0.993851"/>
      <pos A="4.999e-05" C="0.0120476" G="0.00404919" T="0.983853"/>
      <pos A="0.839882" C="0.0180464" G="0.0240452" T="0.118026"/>
    </motif>
    <motif db="0" id="DUXA_HUMAN.H11MO.0.D" length="11" nsites="2685" evalue="1.0e+000"
        url="http://hocomoco.autosome.ru/motif/DUXA_HUMAN.H11MO.0.D">
      <pos A="0.0252411" C="0.0200272" G="0.0181651" T="0.936567"/>
      <pos A="0.0193754" C="0.00187144" G="0.975764" T="0.00298872"/>
      <pos A="0.993827" C="0.00243008" G="0.0028025" T="0.000940375"/>
      <pos A="0.00159212" C="0.000102417" G="0.000847268" T="0.997458"/>
      <pos A="0.00112659" C="0.00485084" G="0.00559569" T="0.988427"/>
      <pos A="0.862175" C="0.00522327" G="0.13222" T="0.000381736"/>
      <pos A="0.53444" C="0.0998194" G="0.358283" T="0.00745782"/>
      <pos A="0.524571" C="0.104475" G="0.310798" T="0.060156"/>
      <pos A="0.0131373" C="0.00159212" G="0.0161167" T="0.969154"/>
      <pos A="0.061832" C="0.299067" G="0.0573629" T="0.581738"/>
      <pos A="0.659761" C="0.0735634" G="0.136131" T="0.130544"/>
    </motif>
    <motif db="0" id="E2F1_HUMAN.H11MO.0.A" length="14" nsites="500" evalue="1.0e+000"
        url="http://hocomoco.autosome.ru/motif/E2F1_HUMAN.H11MO.0.A">
      <pos A="0.327984" C="0.160018" G="0.377974" T="0.134023"/>
      <pos A="0.236003" C="0.20001" G="0.45196" T="0.112028"/>
      <pos A="0.271996" C="0.210008" G="0.289992" T="0.228004"/>
      <pos A="0.190012" C="0.10203" G="0.465957" T="0.242002"/>
      <pos A="0.0820336" C="0.20001" G="0.703909" T="0.0140472"/>
      <pos A="0.0180464" C="0.00604879" G="0.965857" T="0.010048"/>
      <pos A="0.0560388" C="0.921866" G="0.00404919" T="0.0180464"/>
      <pos A="0.0160468" C="0.00804839" G="0.957858" T="0.0180464"/>
      <pos A="0.0220456" C="0.0820336" G="0.889872" T="0.00604879"/>
      <pos A="0.0680364" C="0.0340432" G="0.889872" T="0.00804839"/>
      <pos A="0.855879" C="0.020046" G="0.090032" T="0.0340432"/>
      <pos A="0.653919" C="0.0640372" G="0.271996" T="0.010048"/>
      <pos A="0.39997" C="0.140022" G="0.365977" T="0.0940312"/>
      <pos A="0.271996" C="0.164017" G="0.395971" T="0.168016"/>
    </motif>
    <motif db="0" id="E2F3_HUMAN.H11MO.0.A" length="11" nsites="500" evalue="1.0e+000"
        url="http://hocomoco.autosome.ru/motif/E2F3_HUMAN.H11MO.0.A">
      <pos A="0.375975" C="0.140022" G="0.208008" T="0.275995"/>
      <pos A="0.261998" C="0.0460408" G="0.409968" T="0.281994"/>
      <pos A="0.126025" C="0.124025" G="0.675915" T="0.0740352"/>
      <pos A="0.0340432" C="0.00604879" G="0.955859" T="0.00404919"/>
      <pos A="0.124025" C="0.769896" G="0.020046" T="0.0860328"/>
      <pos A="0.15202" C="0.00404919" G="0.683913" T="0.160018"/>
      <pos A="0.0960308" C="0.020046" G="0.867876" T="0.0160468"/>
      <pos A="0.0180464" C="0.010048" G="0.957858" T="0.0140472"/>
      <pos A="0.833883" C="0.0380424" G="0.118026" T="0.010048"/>
      <pos A="0.711908" C="0.0620376" G="0.20001" T="0.0260448"/>
      <pos A="0.533943" C="0.110028" G="0.25" T="0.106029"/>
    </motif>
    <motif db="0" id="E2F4_HUMAN.H11MO.0.A" length="13" nsites="500" evalue="1.0e+000"
        url="http://hocomoco.autosome.ru/motif/E2F4_HUMAN.H11MO.0.A">
      <pos A="0.146021" C="0.257998" G="0.505949" T="0.090032"/>
      <pos A="0.277994" C="0.0960308" G="0.461958" T="0.164017"/>
      <pos A="0.244001" C="0.10003" G="0.525945" T="0.130024"/>
      <pos A="0.10003" C="0.188012" G="0.695911" T="0.0160468"/>
      <pos A="0.00404919" C="0.0360428" G="0.957858" T="0.00204959"/>
      <pos A="0.0120476" C="0.973855" G="4.999e-05" T="0.0140472"/>
      <pos A="0.0360428" C="0.00204959" G="0.945861" T="0.0160468"/>
      <pos A="0.00404919" C="0.0380424" G="0.94986" T="0.00804839"/>
      <pos A="0.090032" C="0.0140472" G="0.893871" T="0.00204959"/>
      <pos A="0.715907" C="0.0220456" G="0.25" T="0.0120476"/>
      <pos A="0.535943" C="0.20001" G="0.222006" T="0.0420416"/>
      <pos A="0.381974" C="0.188012" G="0.281994" T="0.14802"/>
      <pos A="0.253999" C="0.114027" G="0.305989" T="0.325985"/>
    </motif>
    <motif db="0" id="E2F6_HUMAN.H11MO.0.A" length="13" nsites="500" evalue="1.0e+000"
        url="http://hocomoco.autosome.ru/motif/E2F6_HUMAN.H11MO.0.A">
      <pos A="0.337982" C="0.14802" G="0.341982" T="0.172016"/>
      <pos A="0.261998" C="0.0340432" G="0.555939" T="0.14802"/>
      <pos A="0.154019" C="0.126025" G="0.69991" T="0.020046"/>
      <pos A="0.010048" C="0.0160468" G="0.963857" T="0.010048"/>
      <pos A="0.214007" C="0.707908" G="0.0120476" T="0.0660368"/>
      <pos A="0.040042" C="0.0180464" G="0.893871" T="0.0480404"/>
      <pos A="0.0240452" C="0.0480404" G="0.895871" T="0.0320436"/>
      <pos A="0.0720356" C="0.0440412" G="0.871876" T="0.0120476"/>
      <pos A="0.941862" C="0.0320436" G="0.0140472" T="0.0120476"/>
      <pos A="0.511948" C="0.0360428" G="0.435963" T="0.0160468"/>
      <pos A="0.383973" C="0.108028" G="0.437962" T="0.070036"/>
      <pos A="0.277994" C="0.218006" G="0.377974" T="0.126025"/>
      <pos A="0.275995" C="0.162018" G="0.425965" T="0.136023"/>
    </motif>
    <motif db="0" id="E2F7_HUMAN.H11MO.0.B" length="13" nsites="500" evalue="1.0e+000"
        url="http://hocomoco.autosome.ru/motif/E2F7_HUMAN.H11MO.0.B">
      <pos A="0.196011" C="0.14802" G="0.529944" T="0.126025"/>
      <pos A="0.337982" C="0.0320436" G="0.415967" T="0.214007"/>
      <pos A="0.142022" C="0.0820336" G="0.771896" T="0.00404919"/>
      <pos A="0.0440412" C="0.00404919" G="0.941862" T="0.010048"/>
      <pos A="0.0840332" C="0.853879" G="0.00404919" T="0.0580384"/>
      <pos A="0.140022" C="0.0160468" G="0.813887" T="0.030044"/>
      <pos A="0.0220456" C="0.0120476" G="0.957858" T="0.00804839"/>
      <pos A="0.204009" C="0.00604879" G="0.775895" T="0.0140472"/>
      <pos A="0.713907" C="0.00404919" G="0.275995" T="0.00604879"/>
      <pos A="0.603929" C="0.138022" G="0.240002" T="0.0180464"/>
      <pos A="0.427964" C="0.192012" G="0.224005" T="0.156019"/>
      <pos A="0.343981" C="0.0860328" G="0.355979" T="0.214007"/>
      <pos A="0.259998" C="0.15202" G="0.485953" T="0.10203"/>
    </motif>
    <motif db="0" id="E2F8_HUMAN.H11MO.0.D" length="12" nsites="28" evalue="1.0e+000"
        url="http://hocomoco.autosome.ru/motif/E2F8_HUMAN.H11MO.0.D">
      <pos A="0.232206" C="0.125445" G="0.161032" T="0.481317"/>
      <pos A="0.178826" C="0.107651" G="0.178826" T="0.534698"/>
      <pos A="0.0453737" C="0.116548" G="0.152135" T="0.685943"/>
      <pos A="0.303381" C="0.0186833" G="0.588078" T="0.0898577"/>
      <pos A="0.107651" C="0.00088968" G="0.677046" T="0.214413"/>
      <pos A="0.321174" C="0.463523" G="0.00088968" T="0.214413"/>
      <pos A="0.00088968" C="0.0364769" G="0.926157" T="0.0364769"/>
      <pos A="0.00088968" C="0.00088968" G="0.961744" T="0.0364769"/>
      <pos A="0.00088968" C="0.00088968" G="0.890569" T="0.107651"/>
      <pos A="0.685943" C="0.00978648" G="0.0453737" T="0.258897"/>
      <pos A="0.579181" C="0.152135" G="0.0809609" T="0.187722"/>
      <pos A="0.436833" C="0.116548" G="0.152135" T="0.294484"/>
    </motif>
    <motif db="0" id="EGR1_HUMAN.H11MO.0.A" length="17" nsites="500" evalue="1.0e+000"
        url="http://hocomoco.autosome.ru/motif/EGR1_HUMAN.H11MO.0.A">
      <pos A="0.232004" C="0.248" G="0.409968" T="0.110028"/>
      <pos A="0.319986" C="0.128024" G="0.317986" T="0.234003"/>
      <pos A="0.277994" C="0.180014" G="0.459958" T="0.0820336"/>
      <pos A="0.236003" C="0.112028" G="0.353979" T="0.29799"/>
      <pos A="0.112028" C="0.030044" G="0.807888" T="0.05004"/>
      <pos A="0.236003" C="0.505949" G="0.0460408" T="0.212008"/>
      <pos A="0.0560388" C="0.0340432" G="0.869876" T="0.040042"/>
      <pos A="0.0320436" C="0.00404919" G="0.409968" T="0.553939"/>
      <pos A="0.0920316" C="0.00204959" G="0.891872" T="0.0140472"/>
      <pos A="0.0160468" C="0.00404919" G="0.957858" T="0.0220456"/>
      <pos A="0.0240452" C="0.0320436" G="0.929864" T="0.0140472"/>
      <pos A="0.220006" C="0.475955" G="0.00404919" T="0.29999"/>
      <pos A="0.0880324" C="0.010048" G="0.841882" T="0.060038"/>
      <pos A="0.110028" C="0.0220456" G="0.695911" T="0.172016"/>
      <pos A="0.337982" C="0.128024" G="0.405969" T="0.128024"/>
      <pos A="0.311988" C="0.0820336" G="0.455959" T="0.15002"/>
      <pos A="0.263997" C="0.182014" G="0.435963" T="0.118026"/>
    </motif>
    <motif db="0" id="EGR2_HUMAN.H11MO.0.A" length="18" nsites="500" evalue="1.0e+000"
        url="http://hocomoco.autosome.ru/motif/EGR2_HUMAN.H11MO.0.A">
      <pos A="0.216007" C="0.0740352" G="0.611928" T="0.0980304"/>
      <pos A="0.293991" C="0.0960308" G="0.411968" T="0.19801"/>
      <pos A="0.228004" C="0.0740352" G="0.621926" T="0.0760348"/>
      <pos A="0.253999" C="0.0680364" G="0.50195" T="0.176015"/>
      <pos A="0.319986" C="0.104029" G="0.505949" T="0.070036"/>
      <pos A="0.15002" C="0.104029" G="0.44996" T="0.295991"/>
      <pos A="0.0760348" C="0.10203" G="0.765897" T="0.0560388"/>
      <pos A="0.369976" C="0.190012" G="0.0440412" T="0.395971"/>
      <pos A="0.0340432" C="0.0220456" G="0.929864" T="0.0140472"/>
      <pos A="0.040042" C="0.0120476" G="0.461958" T="0.485953"/>
      <pos A="0.182014" C="0.00604879" G="0.793891" T="0.0180464"/>
      <pos A="0.0360428" C="0.0140472" G="0.889872" T="0.060038"/>
      <pos A="0.0240452" C="0.040042" G="0.915867" T="0.020046"/>
      <pos A="0.34998" C="0.281994" G="0.0220456" T="0.345981"/>
      <pos A="0.0580384" C="0.00604879" G="0.873875" T="0.0620376"/>
      <pos A="0.0760348" C="0.0340432" G="0.781894" T="0.108028"/>
      <pos A="0.341982" C="0.0740352" G="0.50195" T="0.0820336"/>
      <pos A="0.253999" C="0.0480404" G="0.561938" T="0.136023"/>
    </motif>
    <motif db="0" id="EGR2_HUMAN.H11MO.1.A" length="16" nsites="498" evalue="1.0e+000"
        url="http://hocomoco.autosome.ru/motif/EGR2_HUMAN.H11MO.1.A">
      <pos A="0.19479" C="0.144599" G="0.45779" T="0.202821"/>
      <pos A="0.281118" C="0.172706" G="0.453774" T="0.0924011"/>
      <pos A="0.188767" C="0.100432" G="0.373469" T="0.337332"/>
      <pos A="0.0622867" C="0.0663019" G="0.849277" T="0.0221341"/>
      <pos A="0.244981" C="0.365439" G="0.0582714" T="0.331309"/>
      <pos A="0.00607308" C="0.0181189" G="0.969735" T="0.00607308"/>
      <pos A="0.012096" C="0.0100883" G="0.34737" T="0.630446"/>
      <pos A="0.162668" C="0.00406545" G="0.81314" T="0.0201265"/>
      <pos A="0.0241417" C="0.0100883" G="0.92356" T="0.0422104"/>
      <pos A="0.0241417" C="0.0181189" G="0.953674" T="0.00406545"/>
      <pos A="0.321271" C="0.357408" G="0.012096" T="0.309225"/>
      <pos A="0.0321723" C="0.00607308" G="0.911514" T="0.0502409"/>
      <pos A="0.0683096" C="0.028157" G="0.712758" T="0.190775"/>
      <pos A="0.299187" C="0.0944088" G="0.459797" T="0.146607"/>
      <pos A="0.220889" C="0.0803554" G="0.524041" T="0.174714"/>
      <pos A="0.188767" C="0.164676" G="0.516011" T="0.130546"/>
    </motif>
    <motif db="0" id="EHF_HUMAN.H11MO.0.B" length="15" nsites="500" evalue="1.0e+000"
        url="http://hocomoco.autosome.ru/motif/EHF_HUMAN.H11MO.0.B">
      <pos A="0.25" C="0.208008" G="0.383973" T="0.158018"/>
      <pos A="0.445961" C="0.156019" G="0.166017" T="0.232004"/>
      <pos A="0.843881" C="0.00604879" G="0.00804839" T="0.142022"/>
      <pos A="0.142022" C="0.44996" G="0.192012" T="0.216007"/>
      <pos A="0.194011" C="0.511948" G="0.293991" T="4.999e-05"/>
      <pos A="0.753899" C="0.228004" G="0.0180464" T="4.999e-05"/>
      <pos A="4.999e-05" C="4.999e-05" G="0.99985" T="4.999e-05"/>
      <pos A="0.00204959" C="4.999e-05" G="0.99785" T="4.999e-05"/>
      <pos A="0.99785" C="4.999e-05" G="0.00204959" T="4.999e-05"/>
      <pos A="0.99785" C="4.999e-05" G="4.999e-05" T="0.00204959"/>
      <pos A="0.226005" C="0.00804839" G="0.765897" T="4.999e-05"/>
      <pos A="0.0320436" C="0.184013" G="0.0420416" T="0.741902"/>
      <pos A="0.269996" C="0.10203" G="0.405969" T="0.222006"/>
      <pos A="0.25" C="0.246001" G="0.407968" T="0.0960308"/>
      <pos A="0.168016" C="0.359978" G="0.353979" T="0.118026"/>
    </motif>
    <motif db="0" id="ELF3_HUMAN.H11MO.0.A" length="14" nsites="500" evalue="1.0e+000"
        url="http://hocomoco.autosome.ru/motif/ELF3_HUMAN.H11MO.0.A">
      <pos A="0.29799" C="0.170016" G="0.389972" T="0.142022"/>
      <pos A="0.44796" C="0.15202" G="0.188012" T="0.212008"/>
      <pos A="0.869876" C="0.00604879" G="0.0280444" T="0.0960308"/>
      <pos A="0.146021" C="0.411968" G="0.234003" T="0.208008"/>
      <pos A="0.271996" C="0.385973" G="0.341982" T="4.999e-05"/>
      <pos A="0.915867" C="0.0640372" G="0.0160468" T="0.00404919"/>
      <pos A="0.00204959" C="4.999e-05" G="0.983853" T="0.0140472"/>
      <pos A="4.999e-05" C="0.00604879" G="0.991852" T="0.00204959"/>
      <pos A="0.989852" C="4.999e-05" G="0.010048" T="4.999e-05"/>
      <pos A="0.977854" C="4.999e-05" G="0.010048" T="0.0120476"/>
      <pos A="0.29799" C="0.0180464" G="0.681914" T="0.00204959"/>
      <pos A="0.040042" C="0.14802" G="0.0520396" T="0.759898"/>
      <pos A="0.35198" C="0.0640372" G="0.39797" T="0.186013"/>
      <pos A="0.257998" C="0.204009" G="0.425965" T="0.112028"/>
    </motif>
    <motif db="0" id="ELF5_HUMAN.H11MO.0.A" length="15" nsites="500" evalue="1.0e+000"
        url="http://hocomoco.autosome.ru/motif/ELF5_HUMAN.H11MO.0.A">
      <pos A="0.253999" C="0.222006" G="0.405969" T="0.118026"/>
      <pos A="0.216007" C="0.20201" G="0.491952" T="0.090032"/>
      <pos A="0.467956" C="0.168016" G="0.263997" T="0.10003"/>
      <pos A="0.79989" C="0.0220456" G="0.0740352" T="0.104029"/>
      <pos A="0.144021" C="0.307988" G="0.369976" T="0.178014"/>
      <pos A="0.184013" C="0.365977" G="0.443961" T="0.00604879"/>
      <pos A="0.683913" C="0.257998" G="0.05004" T="0.00804839"/>
      <pos A="4.999e-05" C="4.999e-05" G="0.99985" T="4.999e-05"/>
      <pos A="0.00604879" C="0.00204959" G="0.991852" T="4.999e-05"/>
      <pos A="0.991852" C="4.999e-05" G="0.00604879" T="0.00204959"/>
      <pos A="0.981854" C="0.00604879" G="0.00604879" T="0.00604879"/>
      <pos A="0.15002" C="0.0180464" G="0.827884" T="0.00404919"/>
      <pos A="0.158018" C="0.154019" G="0.124025" T="0.563937"/>
      <pos A="0.257998" C="0.120026" G="0.475955" T="0.146021"/>
      <pos A="0.279994" C="0.220006" G="0.395971" T="0.104029"/>
    </motif>
    <motif db="0" id="ELK3_HUMAN.H11MO.0.D" length="12" nsites="7" evalue="1.0e+000"
        url="http://hocomoco.autosome.ru/motif/ELK3_HUMAN.H11MO.0.D">
      <pos A="0.319758" C="0.394167" G="0.226747" T="0.0593277"/>
      <pos A="0.356963" C="0.449973" G="0.096532" T="0.096532"/>
      <pos A="0.096532" C="0.896426" G="0.00352113" T="0.00352113"/>
      <pos A="0.412769" C="0.33836" G="0.00352113" T="0.245349"/>
      <pos A="0.00352113" C="0.00352113" G="0.989437" T="0.00352113"/>
      <pos A="0.00352113" C="0.00352113" G="0.989437" T="0.00352113"/>
      <pos A="0.989437" C="0.00352113" G="0.00352113" T="0.00352113"/>
      <pos A="0.710404" C="0.096532" G="0.00352113" T="0.189543"/>
      <pos A="0.394167" C="0.00352113" G="0.598791" T="0.00352113"/>
      <pos A="0.00352113" C="0.170941" G="0.00352113" T="0.822017"/>
      <pos A="0.00352113" C="0.449973" G="0.542984" T="0.00352113"/>
      <pos A="0.0267739" C="0.770861" G="0.175591" T="0.0267739"/>
    </motif>
    <motif db="0" id="EMX1_HUMAN.H11MO.0.D" length="12" nsites="30488" evalue="1.0e+000"
        url="http://hocomoco.autosome.ru/motif/EMX1_HUMAN.H11MO.0.D">
      <pos A="0.0339813" C="0.140908" G="0.0283069" T="0.796804"/>
      <pos A="0.827217" C="0.158005" G="0.00722495" T="0.00755295"/>
      <pos A="0.989534" C="0.00426478" G="0.00262479" T="0.00357599"/>
      <pos A="0.0023214" C="0.0019278" G="0.0022558" T="0.993495"/>
      <pos A="0.00124721" C="0.0018048" G="0.00597036" T="0.990978"/>
      <pos A="0.993241" C="0.00147681" G="0.00347759" T="0.0018048"/>
      <pos A="0.227778" C="0.141909" G="0.624195" T="0.00611796"/>
      <pos A="0.0472652" C="0.41777" G="0.182597" T="0.352368"/>
      <pos A="0.141802" C="0.143048" G="0.20973" T="0.505419"/>
      <pos A="0.523131" C="0.150986" G="0.100999" T="0.224884"/>
      <pos A="0.599202" C="0.122885" G="0.0901179" T="0.187795"/>
      <pos A="0.278954" C="0.110692" G="0.0865838" T="0.523771"/>
    </motif>
    <motif db="0" id="EMX2_HUMAN.H11MO.0.D" length="12" nsites="35820" evalue="1.0e+000"
        url="http://hocomoco.autosome.ru/motif/EMX2_HUMAN.H11MO.0.D">
      <pos A="0.0219507" C="0.103804" G="0.0153901" T="0.858855"/>
      <pos A="0.848679" C="0.121825" G="0.0138407" T="0.0156553"/>
      <pos A="0.987072" C="0.00524915" G="0.00357411" T="0.00410454"/>
      <pos A="0.00148729" C="0.000426437" G="0.00210147" T="0.995985"/>
      <pos A="0.00126396" C="0.00126396" G="0.00545155" T="0.992021"/>
      <pos A="0.991413" C="0.000656754" G="0.00562603" T="0.00230387"/>
      <pos A="0.267797" C="0.133403" G="0.585328" T="0.0134708"/>
      <pos A="0.034311" C="0.393523" G="0.195561" T="0.376605"/>
      <pos A="0.202855" C="0.151794" G="0.243726" T="0.401626"/>
      <pos A="0.444025" C="0.153965" G="0.116053" T="0.285957"/>
      <pos A="0.528984" C="0.124379" G="0.0979415" T="0.248695"/>
      <pos A="0.333187" C="0.125007" G="0.100161" T="0.441645"/>
    </motif>
    <motif db="0" id="ERR1_HUMAN.H11MO.0.A" length="15" nsites="284" evalue="1.0e+000"
        url="http://hocomoco.autosome.ru/motif/ERR1_HUMAN.H11MO.0.A">
      <pos A="0.102165" C="0.408395" G="0.228881" T="0.26056"/>
      <pos A="0.0775255" C="0.390795" G="0.0493664" T="0.482313"/>
      <pos A="0.102165" C="0.682946" G="0.183122" T="0.031767"/>
      <pos A="0.915259" C="0.00712777" G="0.0669659" T="0.0106477"/>
      <pos A="0.971577" C="8.79972e-05" G="0.0282471" T="8.79972e-05"/>
      <pos A="0.00360788" C="8.79972e-05" G="0.989176" T="0.00712777"/>
      <pos A="0.00712777" C="0.00360788" G="0.989176" T="8.79972e-05"/>
      <pos A="0.063446" C="0.00360788" G="0.0458465" T="0.8871"/>
      <pos A="8.79972e-05" C="0.922298" G="0.0528863" T="0.0247272"/>
      <pos A="0.985656" C="0.00360788" G="0.00712777" T="0.00360788"/>
      <pos A="0.23592" C="0.429514" G="0.140883" T="0.193682"/>
      <pos A="0.418955" C="0.197202" G="0.183122" T="0.200722"/>
      <pos A="0.147923" C="0.345037" G="0.302798" T="0.204241"/>
      <pos A="0.411915" C="0.172562" G="0.193682" T="0.221841"/>
      <pos A="0.207761" C="0.24296" G="0.397835" T="0.151443"/>
    </motif>
    <motif db="0" id="ERR2_HUMAN.H11MO.0.A" length="9" nsites="3662" evalue="1.0e+000"
        url="http://hocomoco.autosome.ru/motif/ERR2_HUMAN.H11MO.0.A">
      <pos A="0.0588136" C="0.303122" G="0.169218" T="0.468847"/>
      <pos A="0.0678225" C="0.711331" G="0.14321" T="0.077636"/>
      <pos A="0.934264" C="0.00636282" G="0.0541157" T="0.00525743"/>
      <pos A="0.986217" C="0.000614791" G="0.0116687" T="0.0014991"/>
      <pos A="0.00553378" C="0.000448983" G="0.988926" T="0.00509162"/>
      <pos A="0.00243868" C="0.00155437" G="0.993789" T="0.00221761"/>
      <pos A="0.0388613" C="0.0402052" G="0.0884513" T="0.832482"/>
      <pos A="0.00188599" C="0.876694" G="0.0717641" T="0.0496563"/>
      <pos A="0.927725" C="0.00492581" G="0.060876" T="0.00647336"/>
    </motif>
    <motif db="0" id="ETS2_HUMAN.H11MO.0.B" length="13" nsites="500" evalue="1.0e+000"
        url="http://hocomoco.autosome.ru/motif/ETS2_HUMAN.H11MO.0.B">
      <pos A="0.230004" C="0.140022" G="0.435963" T="0.194011"/>
      <pos A="0.317986" C="0.146021" G="0.345981" T="0.190012"/>
      <pos A="0.321986" C="0.279994" G="0.29799" T="0.10003"/>
      <pos A="0.473955" C="0.0760348" G="0.365977" T="0.0840332"/>
      <pos A="0.192012" C="0.00804839" G="0.7519" T="0.0480404"/>
      <pos A="0.00404919" C="0.010048" G="0.967856" T="0.0180464"/>
      <pos A="0.981854" C="0.0160468" G="4.999e-05" T="0.00204959"/>
      <pos A="0.953859" C="0.0180464" G="0.0240452" T="0.00404919"/>
      <pos A="0.381974" C="0.0840332" G="0.519946" T="0.0140472"/>
      <pos A="0.391972" C="0.261998" G="0.19801" T="0.14802"/>
      <pos A="0.421966" C="0.0480404" G="0.459958" T="0.070036"/>
      <pos A="0.329984" C="0.0860328" G="0.495951" T="0.0880324"/>
      <pos A="0.495951" C="0.10003" G="0.319986" T="0.0840332"/>
    </motif>
    <motif db="0" id="ETV2_HUMAN.H11MO.0.B" length="16" nsites="229" evalue="1.0e+000"
        url="http://hocomoco.autosome.ru/motif/ETV2_HUMAN.H11MO.0.B">
      <pos A="0.323112" C="0.174705" G="0.353667" T="0.148516"/>
      <pos A="0.301288" C="0.174705" G="0.4366" T="0.0874072"/>
      <pos A="0.580642" C="0.135421" G="0.20526" T="0.0786774"/>
      <pos A="0.528263" C="0.0612178" G="0.384221" T="0.0262986"/>
      <pos A="0.563182" C="0.0393933" G="0.388586" T="0.00883893"/>
      <pos A="0.0262986" C="0.87309" G="0.0917722" T="0.00883893"/>
      <pos A="0.89055" C="0.104867" G="0.000109123" T="0.00447403"/>
      <pos A="0.000109123" C="0.000109123" G="0.999673" T="0.000109123"/>
      <pos A="0.000109123" C="0.00447403" G="0.995308" T="0.000109123"/>
      <pos A="0.986578" C="0.000109123" G="0.0132038" T="0.000109123"/>
      <pos A="0.929834" C="0.000109123" G="0.000109123" T="0.0699476"/>
      <pos A="0.475884" C="0.0175687" G="0.506438" T="0.000109123"/>
      <pos A="0.0568529" C="0.323112" G="0.0568529" T="0.563182"/>
      <pos A="0.349302" C="0.135421" G="0.406045" T="0.109232"/>
      <pos A="0.109232" C="0.262003" G="0.567547" T="0.0612178"/>
      <pos A="0.174705" C="0.288193" G="0.4366" T="0.100502"/>
    </motif>
    <motif db="0" id="ETV3_HUMAN.H11MO.0.D" length="14" nsites="12" evalue="1.0e+000"
        url="http://hocomoco.autosome.ru/motif/ETV3_HUMAN.H11MO.0.D">
      <pos A="0.208678" C="0.0433884" G="0.291322" T="0.456612"/>
      <pos A="0.415289" C="0.167355" G="0.167355" T="0.25"/>
      <pos A="0.25" C="0.497934" G="0.0847107" T="0.167355"/>
      <pos A="0.415289" C="0.00206612" G="0.415289" T="0.167355"/>
      <pos A="0.167355" C="0.00206612" G="0.0847107" T="0.745868"/>
      <pos A="0.167355" C="0.00206612" G="0.167355" T="0.663223"/>
      <pos A="0.00206612" C="0.0847107" G="0.0847107" T="0.828512"/>
      <pos A="0.167355" C="0.0847107" G="0.745868" T="0.00206612"/>
      <pos A="0.00206612" C="0.828512" G="0.0847107" T="0.0847107"/>
      <pos A="0.828512" C="0.00206612" G="0.167355" T="0.00206612"/>
      <pos A="0.00206612" C="0.828512" G="0.0847107" T="0.0847107"/>
      <pos A="0.00206612" C="0.25" G="0.167355" T="0.580579"/>
      <pos A="0.0847107" C="0.00206612" G="0.167355" T="0.745868"/>
      <pos A="0.00206612" C="0.580579" G="0.167355" T="0.25"/>
    </motif>
    <motif db="0" id="ETV6_HUMAN.H11MO.0.D" length="9" nsites="500" evalue="1.0e+000"
        url="http://hocomoco.autosome.ru/motif/ETV6_HUMAN.H11MO.0.D">
      <pos A="0.373975" C="0.160018" G="0.303989" T="0.162018"/>
      <pos A="0.126025" C="0.573935" G="0.269996" T="0.030044"/>
      <pos A="0.915867" C="0.010048" G="0.00404919" T="0.070036"/>
      <pos A="0.00604879" C="4.999e-05" G="0.991852" T="0.00204959"/>
      <pos A="0.00404919" C="0.010048" G="0.977854" T="0.00804839"/>
      <pos A="0.885873" C="0.0660368" G="0.0480404" T="4.999e-05"/>
      <pos A="0.917866" C="0.00604879" G="0.0220456" T="0.0540392"/>
      <pos A="0.389972" C="0.0180464" G="0.503949" T="0.0880324"/>
      <pos A="0.122026" C="0.130024" G="0.329984" T="0.417966"/>
    </motif>
    <motif db="0" id="ETV7_HUMAN.H11MO.0.D" length="7" nsites="500" evalue="1.0e+000"
        url="http://hocomoco.autosome.ru/motif/ETV7_HUMAN.H11MO.0.D">
      <pos A="0.240002" C="0.411968" G="0.295991" T="0.0520396"/>
      <pos A="0.657918" C="0.116027" G="0.160018" T="0.0660368"/>
      <pos A="4.999e-05" C="0.00204959" G="0.981854" T="0.0160468"/>
      <pos A="0.00604879" C="0.020046" G="0.973855" T="4.999e-05"/>
      <pos A="0.975855" C="0.0120476" G="0.00804839" T="0.00404919"/>
      <pos A="0.929864" C="0.00404919" G="0.060038" T="0.00604879"/>
      <pos A="0.331984" C="0.00404919" G="0.645921" T="0.0180464"/>
    </motif>
    <motif db="0" id="FEZF1_HUMAN.H11MO.0.C" length="12" nsites="500" evalue="1.0e+000"
        url="http://hocomoco.autosome.ru/motif/FEZF1_HUMAN.H11MO.0.C">
      <pos A="0.305989" C="0.122026" G="0.361978" T="0.210008"/>
      <pos A="0.132024" C="0.485953" G="0.0740352" T="0.307988"/>
      <pos A="0.070036" C="0.0320436" G="0.0220456" T="0.875875"/>
      <pos A="0.0120476" C="0.020046" G="0.94986" T="0.0180464"/>
      <pos A="0.0140472" C="0.555939" G="0.10203" T="0.327984"/>
      <pos A="0.0260448" C="0.433963" G="0.0520396" T="0.487952"/>
      <pos A="0.0620376" C="0.725905" G="0.0260448" T="0.186013"/>
      <pos A="0.240002" C="0.060038" G="0.0140472" T="0.685913"/>
      <pos A="0.00604879" C="0.134023" G="0.05004" T="0.809888"/>
      <pos A="0.020046" C="0.010048" G="0.0180464" T="0.95186"/>
      <pos A="0.0440412" C="0.116027" G="0.070036" T="0.769896"/>
      <pos A="0.172016" C="0.331984" G="0.158018" T="0.337982"/>
    </motif>
    <motif db="0" id="FOSB_HUMAN.H11MO.0.A" length="9" nsites="500" evalue="1.0e+000"
        url="http://hocomoco.autosome.ru/motif/FOSB_HUMAN.H11MO.0.A">
      <pos A="0.413967" C="0.206009" G="0.291992" T="0.0880324"/>
      <pos A="0.010048" C="0.0120476" G="0.00204959" T="0.975855"/>
      <pos A="0.0120476" C="0.0140472" G="0.917866" T="0.0560388"/>
      <pos A="0.895871" C="0.0120476" G="0.0180464" T="0.0740352"/>
      <pos A="0.204009" C="4.999e-05" G="0.795891" T="4.999e-05"/>
      <pos A="0.0180464" C="0.030044" G="0.106029" T="0.845881"/>
      <pos A="0.0540392" C="0.903869" G="0.0280444" T="0.0140472"/>
      <pos A="0.965857" C="0.010048" G="0.00604879" T="0.0180464"/>
      <pos A="0.0720356" C="0.329984" G="0.230004" T="0.367976"/>
    </motif>
    <motif db="0" id="FOSL1_HUMAN.H11MO.0.A" length="12" nsites="500" evalue="1.0e+000"
        url="http://hocomoco.autosome.ru/motif/FOSL1_HUMAN.H11MO.0.A">
      <pos A="0.19801" C="0.186013" G="0.405969" T="0.210008"/>
      <pos A="0.317986" C="0.164017" G="0.34798" T="0.170016"/>
      <pos A="0.429964" C="0.269996" G="0.281994" T="0.0180464"/>
      <pos A="4.999e-05" C="4.999e-05" G="0.00604879" T="0.993851"/>
      <pos A="4.999e-05" C="0.00404919" G="0.941862" T="0.0540392"/>
      <pos A="0.987852" C="0.00204959" G="0.00204959" T="0.00804839"/>
      <pos A="0.0780344" C="4.999e-05" G="0.921866" T="4.999e-05"/>
      <pos A="4.999e-05" C="4.999e-05" G="4.999e-05" T="0.99985"/>
      <pos A="0.0180464" C="0.979854" G="0.00204959" T="4.999e-05"/>
      <pos A="0.995851" C="0.00404919" G="4.999e-05" T="4.999e-05"/>
      <pos A="0.0220456" C="0.411968" G="0.162018" T="0.403969"/>
      <pos A="0.210008" C="0.40197" G="0.154019" T="0.234003"/>
    </motif>
    <motif db="0" id="FOSL2_HUMAN.H11MO.0.A" length="12" nsites="500" evalue="1.0e+000"
        url="http://hocomoco.autosome.ru/motif/FOSL2_HUMAN.H11MO.0.A">
      <pos A="0.194011" C="0.190012" G="0.373975" T="0.242002"/>
      <pos A="0.281994" C="0.134023" G="0.381974" T="0.20201"/>
      <pos A="0.519946" C="0.158018" G="0.29799" T="0.0240452"/>
      <pos A="4.999e-05" C="4.999e-05" G="0.00204959" T="0.99785"/>
      <pos A="4.999e-05" C="0.00204959" G="0.957858" T="0.040042"/>
      <pos A="0.985853" C="0.00404919" G="4.999e-05" T="0.010048"/>
      <pos A="0.10203" C="4.999e-05" G="0.89787" T="4.999e-05"/>
      <pos A="0.00404919" C="0.00404919" G="0.00404919" T="0.987852"/>
      <pos A="0.00604879" C="0.991852" G="0.00204959" T="4.999e-05"/>
      <pos A="0.99785" C="4.999e-05" G="4.999e-05" T="0.00204959"/>
      <pos A="0.0240452" C="0.35198" G="0.114027" T="0.509948"/>
      <pos A="0.216007" C="0.377974" G="0.138022" T="0.267996"/>
    </motif>
    <motif db="0" id="FOS_HUMAN.H11MO.0.A" length="9" nsites="500" evalue="1.0e+000"
        url="http://hocomoco.autosome.ru/motif/FOS_HUMAN.H11MO.0.A">
      <pos A="0.345981" C="0.216007" G="0.359978" T="0.0780344"/>
      <pos A="0.010048" C="0.0180464" G="0.010048" T="0.961858"/>
      <pos A="0.0160468" C="0.0340432" G="0.859878" T="0.090032"/>
      <pos A="0.935863" C="0.00804839" G="0.0280444" T="0.0280444"/>
      <pos A="0.116027" C="4.999e-05" G="0.883873" T="4.999e-05"/>
      <pos A="0.0220456" C="0.0260448" G="0.0240452" T="0.927864"/>
      <pos A="0.0420416" C="0.933863" G="0.0240452" T="4.999e-05"/>
      <pos A="0.959858" C="0.0160468" G="0.0120476" T="0.0120476"/>
      <pos A="0.0280444" C="0.417966" G="0.263997" T="0.289992"/>
    </motif>
    <motif db="0" id="FOXC1_HUMAN.H11MO.0.C" length="15" nsites="26" evalue="1.0e+000"
        url="http://hocomoco.autosome.ru/motif/FOXC1_HUMAN.H11MO.0.C">
      <pos A="0.135057" C="0.479885" G="0.173372" T="0.211686"/>
      <pos A="0.345785" C="0.0775862" G="0.345785" T="0.230843"/>
      <pos A="0.269157" C="0.154215" G="0.0775862" T="0.499042"/>
      <pos A="0.000957854" C="0.000957854" G="0.000957854" T="0.997126"/>
      <pos A="0.000957854" C="0.000957854" G="0.997126" T="0.000957854"/>
      <pos A="0.039272" C="0.000957854" G="0.000957854" T="0.958812"/>
      <pos A="0.039272" C="0.000957854" G="0.000957854" T="0.958812"/>
      <pos A="0.000957854" C="0.000957854" G="0.039272" T="0.958812"/>
      <pos A="0.958812" C="0.000957854" G="0.000957854" T="0.039272"/>
      <pos A="0.000957854" C="0.728927" G="0.000957854" T="0.269157"/>
      <pos A="0.230843" C="0.1159" G="0.000957854" T="0.652299"/>
      <pos A="0.000957854" C="0.192529" G="0.000957854" T="0.805556"/>
      <pos A="0.652299" C="0.000957854" G="0.000957854" T="0.345785"/>
      <pos A="0.460728" C="0.192529" G="0.269157" T="0.0775862"/>
      <pos A="0.039272" C="0.269157" G="0.57567" T="0.1159"/>
    </motif>
    <motif db="0" id="FOXD3_HUMAN.H11MO.0.D" length="15" nsites="465" evalue="1.0e+000"
        url="http://hocomoco.autosome.ru/motif/FOXD3_HUMAN.H11MO.0.D">
      <pos A="0.157009" C="0.17636" G="0.298914" T="0.367717"/>
      <pos A="0.118308" C="0.217211" G="0.266663" T="0.397818"/>
      <pos A="0.135508" C="0.00650398" G="0.0559557" T="0.802032"/>
      <pos A="0.0387551" C="0.0688562" G="0.872984" T="0.0194044"/>
      <pos A="0.092507" C="0.0516556" G="0.036605" T="0.819232"/>
      <pos A="0.036605" C="0.111858" G="0.0495055" T="0.802032"/>
      <pos A="0.0538056" C="5.37519e-05" G="0.0946571" T="0.851484"/>
      <pos A="0.339766" C="0.200011" G="0.225812" T="0.234412"/>
      <pos A="0.0581058" C="0.599925" G="0.0624059" T="0.279564"/>
      <pos A="0.294614" C="0.202161" G="0.0409052" T="0.46232"/>
      <pos A="0.109708" C="0.223662" G="0.0710062" T="0.595625"/>
      <pos A="0.404268" C="0.0473554" G="0.146259" T="0.402118"/>
      <pos A="0.230112" C="0.141959" G="0.427919" T="0.200011"/>
      <pos A="0.101107" C="0.363416" G="0.348366" T="0.18711"/>
      <pos A="0.356966" C="0.292464" G="0.111858" T="0.238712"/>
    </motif>
    <motif db="0" id="FOXF2_HUMAN.H11MO.0.D" length="11" nsites="26" evalue="1.0e+000"
        url="http://hocomoco.autosome.ru/motif/FOXF2_HUMAN.H11MO.0.D">
      <pos A="0.0161512" C="0.0161512" G="0.0161512" T="0.951546"/>
      <pos A="0.146621" C="0.000957854" G="0.821077" T="0.0313446"/>
      <pos A="0.000957854" C="0.000957854" G="0.0313446" T="0.96674"/>
      <pos A="0.122505" C="0.000957854" G="0.000957854" T="0.87558"/>
      <pos A="0.122505" C="0.000957854" G="0.0313446" T="0.845193"/>
      <pos A="0.77054" C="0.000957854" G="0.227544" T="0.000957854"/>
      <pos A="0.000957854" C="0.782598" G="0.0313446" T="0.1851"/>
      <pos A="0.284554" C="0.255989" G="0.0596276" T="0.39983"/>
      <pos A="0.04146" C="0.04146" G="0.0110733" T="0.906007"/>
      <pos A="0.480875" C="0.000957854" G="0.0313446" T="0.486823"/>
      <pos A="0.254167" C="0.0110733" G="0.357385" T="0.377374"/>
    </motif>
    <motif db="0" id="FOXG1_HUMAN.H11MO.0.D" length="17" nsites="310" evalue="1.0e+000"
        url="http://hocomoco.autosome.ru/motif/FOXG1_HUMAN.H11MO.0.D">
      <pos A="0.358366" C="0.152243" G="0.184567" T="0.304825"/>
      <pos A="0.150395" C="0.11105" G="0.121211" T="0.617344"/>
      <pos A="0.0332385" C="0.0360077" G="0.0297281" T="0.901026"/>
      <pos A="0.102416" C="0.0200309" G="0.857522" T="0.0200309"/>
      <pos A="8.06192e-05" C="0.00322038" G="0.00949991" T="0.987199"/>
      <pos A="8.06192e-05" C="8.06192e-05" G="0.231877" T="0.767961"/>
      <pos A="0.00340567" C="8.06192e-05" G="0.0926261" T="0.903888"/>
      <pos A="0.687419" C="0.164275" G="0.10851" T="0.0397959"/>
      <pos A="0.0396106" C="0.353237" G="0.0255693" T="0.581583"/>
      <pos A="0.309115" C="0.0957659" G="0.292284" T="0.302835"/>
      <pos A="0.191081" C="0.0710083" G="0.118661" T="0.619251"/>
      <pos A="0.366382" C="0.0569669" G="0.178511" T="0.39814"/>
      <pos A="0.0616328" C="0.0549827" G="0.0200747" T="0.86331"/>
      <pos A="0.313871" C="0.0397446" G="0.316269" T="0.330115"/>
      <pos A="0.04912" C="0.074794" G="0.0882795" T="0.787806"/>
      <pos A="0.23873" C="0.0549364" G="0.0785823" T="0.627751"/>
      <pos A="0.0828775" C="0.134411" G="0.197031" T="0.585681"/>
    </motif>
    <motif db="0" id="FOXK1_HUMAN.H11MO.0.A" length="10" nsites="500" evalue="1.0e+000"
        url="http://hocomoco.autosome.ru/motif/FOXK1_HUMAN.H11MO.0.A">
      <pos A="0.020046" C="0.00804839" G="0.010048" T="0.961858"/>
      <pos A="0.0760348" C="0.020046" G="0.895871" T="0.00804839"/>
      <pos A="0.00604879" C="0.0860328" G="0.020046" T="0.887872"/>
      <pos A="0.00204959" C="0.010048" G="0.10003" T="0.887872"/>
      <pos A="0.020046" C="0.020046" G="0.166017" T="0.793891"/>
      <pos A="0.491952" C="0.252" G="0.0620376" T="0.194011"/>
      <pos A="0.0240452" C="0.655919" G="0.040042" T="0.279994"/>
      <pos A="0.303989" C="0.234003" G="0.110028" T="0.35198"/>
      <pos A="0.154019" C="0.212008" G="0.15002" T="0.483953"/>
      <pos A="0.116027" C="0.228004" G="0.144021" T="0.511948"/>
    </motif>
    <motif db="0" id="FOXO1_HUMAN.H11MO.0.A" length="12" nsites="500" evalue="1.0e+000"
        url="http://hocomoco.autosome.ru/motif/FOXO1_HUMAN.H11MO.0.A">
      <pos A="0.186013" C="0.160018" G="0.259998" T="0.393971"/>
      <pos A="0.0960308" C="0.309988" G="0.255999" T="0.337982"/>
      <pos A="0.060038" C="0.45196" G="0.253999" T="0.234003"/>
      <pos A="0.040042" C="0.477954" G="0.170016" T="0.311988"/>
      <pos A="0.00604879" C="0.0120476" G="0.0140472" T="0.967856"/>
      <pos A="0.0320436" C="0.0340432" G="0.917866" T="0.0160468"/>
      <pos A="0.00404919" C="0.186013" G="0.0160468" T="0.793891"/>
      <pos A="0.010048" C="0.030044" G="0.0620376" T="0.89787"/>
      <pos A="0.0120476" C="0.040042" G="0.222006" T="0.725905"/>
      <pos A="0.403969" C="0.224005" G="0.0520396" T="0.319986"/>
      <pos A="0.00604879" C="0.691912" G="0.0520396" T="0.25"/>
      <pos A="0.226005" C="0.263997" G="0.176015" T="0.333983"/>
    </motif>
    <motif db="0" id="FOXO3_HUMAN.H11MO.0.B" length="10" nsites="500" evalue="1.0e+000"
        url="http://hocomoco.autosome.ru/motif/FOXO3_HUMAN.H11MO.0.B">
      <pos A="0.112028" C="0.393971" G="0.261998" T="0.232004"/>
      <pos A="0.0580384" C="0.365977" G="0.188012" T="0.387972"/>
      <pos A="0.020046" C="0.00604879" G="4.999e-05" T="0.973855"/>
      <pos A="0.0520396" C="0.00404919" G="0.941862" T="0.00204959"/>
      <pos A="4.999e-05" C="0.00604879" G="0.00604879" T="0.987852"/>
      <pos A="0.00404919" C="0.00204959" G="0.030044" T="0.963857"/>
      <pos A="0.00204959" C="0.010048" G="0.140022" T="0.84788"/>
      <pos A="0.779894" C="0.0580384" G="0.020046" T="0.142022"/>
      <pos A="0.00204959" C="0.861878" G="0.00804839" T="0.128024"/>
      <pos A="0.383973" C="0.259998" G="0.0460408" T="0.309988"/>
    </motif>
    <motif db="0" id="FOXO6_HUMAN.H11MO.0.D" length="13" nsites="3383" evalue="1.0e+000"
        url="http://hocomoco.autosome.ru/motif/FOXO6_HUMAN.H11MO.0.D">
      <pos A="0.44856" C="0.121346" G="0.161546" T="0.268548"/>
      <pos A="0.359145" C="0.173221" G="0.148392" T="0.319241"/>
      <pos A="0.117947" C="0.371265" G="0.361806" T="0.148983"/>
      <pos A="0.385822" C="0.021068" G="0.0881662" T="0.504944"/>
      <pos A="0.000598563" C="0.000302977" G="0.00118974" T="0.997909"/>
      <pos A="0.00178091" C="7.38967e-06" G="0.998204" T="7.38967e-06"/>
      <pos A="7.38967e-06" C="0.000302977" G="0.000302977" T="0.999387"/>
      <pos A="0.00148532" C="0.000302977" G="0.0390249" T="0.959187"/>
      <pos A="7.38967e-06" C="0.000302977" G="0.10435" T="0.89534"/>
      <pos A="0.938274" C="0.01959" G="0.00865331" T="0.0334826"/>
      <pos A="0.00481068" C="0.881817" G="0.00983565" T="0.103537"/>
      <pos A="0.271652" C="0.117651" G="0.463192" T="0.147505"/>
      <pos A="0.215121" C="0.160142" G="0.104571" T="0.520166"/>
    </motif>
    <motif db="0" id="FOXP2_HUMAN.H11MO.0.C" length="9" nsites="500" evalue="1.0e+000"
        url="http://hocomoco.autosome.ru/motif/FOXP2_HUMAN.H11MO.0.C">
      <pos A="0.0720356" C="0.39997" G="0.216007" T="0.311988"/>
      <pos A="0.00604879" C="0.00404919" G="0.0140472" T="0.975855"/>
      <pos A="0.040042" C="0.00804839" G="0.94786" T="0.00404919"/>
      <pos A="0.00604879" C="0.0140472" G="0.0120476" T="0.967856"/>
      <pos A="0.00204959" C="0.010048" G="0.0880324" T="0.89987"/>
      <pos A="4.999e-05" C="4.999e-05" G="0.174015" T="0.825885"/>
      <pos A="0.787892" C="0.10003" G="0.0340432" T="0.0780344"/>
      <pos A="0.00804839" C="0.7479" G="0.030044" T="0.214007"/>
      <pos A="0.339982" C="0.289992" G="0.104029" T="0.265997"/>
    </motif>
    <motif db="0" id="GATA1_HUMAN.H11MO.0.A" length="19" nsites="500" evalue="1.0e+000"
        url="http://hocomoco.autosome.ru/motif/GATA1_HUMAN.H11MO.0.A">
      <pos A="0.192012" C="0.403969" G="0.206009" T="0.19801"/>
      <pos A="0.116027" C="0.144021" G="0.190012" T="0.54994"/>
      <pos A="0.0560388" C="0.0780344" G="0.639922" T="0.226005"/>
      <pos A="0.118026" C="0.206009" G="0.389972" T="0.285993"/>
      <pos A="0.194011" C="0.313987" G="0.281994" T="0.210008"/>
      <pos A="0.267996" C="0.246001" G="0.277994" T="0.208008"/>
      <pos A="0.224005" C="0.210008" G="0.367976" T="0.19801"/>
      <pos A="0.261998" C="0.168016" G="0.339982" T="0.230004"/>
      <pos A="0.214007" C="0.224005" G="0.313987" T="0.248"/>
      <pos A="0.331984" C="0.188012" G="0.323985" T="0.156019"/>
      <pos A="0.184013" C="0.387972" G="0.321986" T="0.106029"/>
      <pos A="0.719906" C="0.020046" G="0.00804839" T="0.252"/>
      <pos A="0.00604879" C="4.999e-05" G="0.993851" T="4.999e-05"/>
      <pos A="0.995851" C="4.999e-05" G="4.999e-05" T="0.00404919"/>
      <pos A="0.00204959" C="4.999e-05" G="0.0120476" T="0.985853"/>
      <pos A="0.945861" C="0.00404919" G="0.0140472" T="0.0360428"/>
      <pos A="0.857878" C="0.0160468" G="0.090032" T="0.0360428"/>
      <pos A="0.214007" C="0.154019" G="0.553939" T="0.0780344"/>
      <pos A="0.35198" C="0.188012" G="0.345981" T="0.114027"/>
    </motif>
    <motif db="0" id="GATA2_HUMAN.H11MO.0.A" length="19" nsites="500" evalue="1.0e+000"
        url="http://hocomoco.autosome.ru/motif/GATA2_HUMAN.H11MO.0.A">
      <pos A="0.132024" C="0.45196" G="0.226005" T="0.190012"/>
      <pos A="0.124025" C="0.104029" G="0.158018" T="0.613927"/>
      <pos A="0.080034" C="0.05004" G="0.65192" T="0.218006"/>
      <pos A="0.132024" C="0.222006" G="0.413967" T="0.232004"/>
      <pos A="0.271996" C="0.156019" G="0.289992" T="0.281994"/>
      <pos A="0.303989" C="0.158018" G="0.305989" T="0.232004"/>
      <pos A="0.248" C="0.19801" G="0.367976" T="0.186013"/>
      <pos A="0.269996" C="0.196011" G="0.275995" T="0.257998"/>
      <pos A="0.222006" C="0.224005" G="0.267996" T="0.285993"/>
      <pos A="0.325985" C="0.114027" G="0.343981" T="0.216007"/>
      <pos A="0.192012" C="0.337982" G="0.371976" T="0.0980304"/>
      <pos A="0.773895" C="0.00404919" G="0.00804839" T="0.214007"/>
      <pos A="4.999e-05" C="4.999e-05" G="0.995851" T="0.00404919"/>
      <pos A="0.985853" C="4.999e-05" G="0.00804839" T="0.00604879"/>
      <pos A="0.00604879" C="0.00204959" G="0.0160468" T="0.975855"/>
      <pos A="0.965857" C="0.00604879" G="4.999e-05" T="0.0280444"/>
      <pos A="0.843881" C="0.010048" G="0.114027" T="0.0320436"/>
      <pos A="0.140022" C="0.168016" G="0.627924" T="0.0640372"/>
      <pos A="0.343981" C="0.192012" G="0.389972" T="0.0740352"/>
    </motif>
    <motif db="0" id="GATA5_HUMAN.H11MO.0.D" length="17" nsites="13" evalue="1.0e+000"
        url="http://hocomoco.autosome.ru/motif/GATA5_HUMAN.H11MO.0.D">
      <pos A="0.309884" C="0.0789023" G="0.0874572" T="0.523756"/>
      <pos A="0.395433" C="0.292774" G="0.23289" T="0.0789023"/>
      <pos A="0.703409" C="0.138787" G="0.0789023" T="0.0789023"/>
      <pos A="0.301329" C="0.164451" G="0.318439" T="0.21578"/>
      <pos A="0.523756" C="0.0019084" G="0.164451" T="0.309884"/>
      <pos A="0.0019084" C="0.0019084" G="0.994275" T="0.0019084"/>
      <pos A="0.994275" C="0.0019084" G="0.0019084" T="0.0019084"/>
      <pos A="0.0019084" C="0.0019084" G="0.0019084" T="0.994275"/>
      <pos A="0.686299" C="0.0019084" G="0.0019084" T="0.309884"/>
      <pos A="0.686299" C="0.0019084" G="0.147341" T="0.164451"/>
      <pos A="0.0789023" C="0.455317" G="0.224335" T="0.241445"/>
      <pos A="0.155896" C="0.21578" G="0.155896" T="0.472427"/>
      <pos A="0.155896" C="0.292774" G="0.147341" T="0.403988"/>
      <pos A="0.438207" C="0.0789023" G="0.309884" T="0.173006"/>
      <pos A="0.386878" C="0.0019084" G="0.532311" T="0.0789023"/>
      <pos A="0.395433" C="0.309884" G="0.0789023" T="0.21578"/>
      <pos A="0.194393" C="0.117399" G="0.271387" T="0.41682"/>
    </motif>
    <motif db="0" id="GFI1B_HUMAN.H11MO.0.A" length="10" nsites="500" evalue="1.0e+000"
        url="http://hocomoco.autosome.ru/motif/GFI1B_HUMAN.H11MO.0.A">
      <pos A="0.156019" C="0.0520396" G="0.64792" T="0.144021"/>
      <pos A="0.0580384" C="0.7479" G="0.0780344" T="0.116027"/>
      <pos A="0.29999" C="0.184013" G="0.0180464" T="0.49795"/>
      <pos A="0.0160468" C="0.363977" G="0.517946" T="0.10203"/>
      <pos A="0.39997" C="0.0360428" G="0.0260448" T="0.537942"/>
      <pos A="0.00604879" C="0.00604879" G="0.983853" T="0.00404919"/>
      <pos A="0.833883" C="0.0560388" G="0.10203" T="0.00804839"/>
      <pos A="4.999e-05" C="0.010048" G="0.0160468" T="0.973855"/>
      <pos A="0.00404919" C="4.999e-05" G="4.999e-05" T="0.995851"/>
      <pos A="0.0360428" C="0.122026" G="0.19801" T="0.643921"/>
    </motif>
    <motif db="0" id="GFI1_HUMAN.H11MO.0.C" length="10" nsites="150" evalue="1.0e+000"
        url="http://hocomoco.autosome.ru/motif/GFI1_HUMAN.H11MO.0.C">
      <pos A="0.291441" C="0.0696348" G="0.587355" T="0.0515694"/>
      <pos A="0.077864" C="0.684266" G="0.139392" T="0.0984779"/>
      <pos A="0.405081" C="0.10048" G="0.0757613" T="0.418677"/>
      <pos A="0.0521469" C="0.28549" G="0.562924" T="0.0994384"/>
      <pos A="0.239216" C="0.0171335" G="0.0800798" T="0.663571"/>
      <pos A="0.000166556" C="0.000166556" G="0.9995" T="0.000166556"/>
      <pos A="0.9995" C="0.000166556" G="0.000166556" T="0.000166556"/>
      <pos A="0.000166556" C="0.000166556" G="0.000166556" T="0.9995"/>
      <pos A="0.000166556" C="0.000166556" G="0.000166556" T="0.9995"/>
      <pos A="0.1036" C="0.11815" G="0.190864" T="0.587386"/>
    </motif>
    <motif db="0" id="GSC2_HUMAN.H11MO.0.D" length="11" nsites="610" evalue="1.0e+000"
        url="http://hocomoco.autosome.ru/motif/GSC2_HUMAN.H11MO.0.D">
      <pos A="0.42661" C="0.0627356" G="0.415137" T="0.0955171"/>
      <pos A="0.118054" C="0.0574086" G="0.463899" T="0.360638"/>
      <pos A="0.243444" C="0.469636" G="0.190993" T="0.0959269"/>
      <pos A="0.0246271" C="0.100025" G="0.868751" T="0.00659728"/>
      <pos A="0.0377397" C="0.00659728" G="0.952344" T="0.00331913"/>
      <pos A="0.581913" C="4.09769e-05" G="0.418005" T="4.09769e-05"/>
      <pos A="0.0328225" C="0.0639649" G="0.00168005" T="0.901533"/>
      <pos A="0.0311834" C="0.0246271" G="0.296714" T="0.647476"/>
      <pos A="0.576996" C="0.021349" G="0.35572" T="0.0459351"/>
      <pos A="0.199598" C="0.0569989" G="0.650344" T="0.0930585"/>
      <pos A="0.142231" C="0.237297" G="0.358589" T="0.261883"/>
    </motif>
    <motif db="0" id="HAND1_HUMAN.H11MO.0.D" length="17" nsites="500" evalue="1.0e+000"
        url="http://hocomoco.autosome.ru/motif/HAND1_HUMAN.H11MO.0.D">
      <pos A="0.242002" C="0.114027" G="0.439962" T="0.204009"/>
      <pos A="0.154019" C="0.132024" G="0.495951" T="0.218006"/>
      <pos A="0.136023" C="0.265997" G="0.45196" T="0.146021"/>
      <pos A="0.0380424" C="0.40197" G="0.0520396" T="0.507948"/>
      <pos A="0.0240452" C="0.94786" G="0.00604879" T="0.0220456"/>
      <pos A="0.0160468" C="4.999e-05" G="4.999e-05" T="0.983853"/>
      <pos A="0.00204959" C="0.00204959" G="0.987852" T="0.00804839"/>
      <pos A="0.00204959" C="0.224005" G="0.613927" T="0.160018"/>
      <pos A="0.182014" C="0.303989" G="0.126025" T="0.387972"/>
      <pos A="0.192012" C="0.252" G="0.0940312" T="0.461958"/>
      <pos A="0.335983" C="0.10203" G="0.0280444" T="0.533943"/>
      <pos A="0.178014" C="0.222006" G="0.291992" T="0.307988"/>
      <pos A="0.05004" C="0.236003" G="0.0740352" T="0.639922"/>
      <pos A="0.170016" C="0.311988" G="0.39797" T="0.120026"/>
      <pos A="0.0240452" C="0.0260448" G="0.0340432" T="0.915867"/>
      <pos A="0.020046" C="0.867876" G="0.05004" T="0.0620376"/>
      <pos A="0.611928" C="0.108028" G="0.0360428" T="0.244001"/>
    </motif>
    <motif db="0" id="HIC1_HUMAN.H11MO.0.C" length="9" nsites="39" evalue="1.0e+000"
        url="http://hocomoco.autosome.ru/motif/HIC1_HUMAN.H11MO.0.C">
      <pos A="0.203544" C="0.105166" G="0.512341" T="0.178949"/>
      <pos A="0.0252339" C="0.0990173" G="0.752137" T="0.123612"/>
      <pos A="0.000639386" C="0.000639386" G="0.924298" T="0.0744228"/>
      <pos A="0.0252339" C="0.000639386" G="0.344962" T="0.629165"/>
      <pos A="0.000639386" C="0.000639386" G="0.000639386" T="0.998082"/>
      <pos A="0.0252339" C="0.000639386" G="0.973487" T="0.000639386"/>
      <pos A="0.0252339" C="0.973487" G="0.000639386" T="0.000639386"/>
      <pos A="0.000639386" C="0.998082" G="0.000639386" T="0.000639386"/>
      <pos A="0.191247" C="0.623016" G="0.0928687" T="0.0928687"/>
    </motif>
    <motif db="0" id="HIC2_HUMAN.H11MO.0.D" length="11" nsites="134" evalue="1.0e+000"
        url="http://hocomoco.autosome.ru/motif/HIC2_HUMAN.H11MO.0.D">
      <pos A="0.343214" C="0.343214" G="0.097129" T="0.216443"/>
      <pos A="0.205257" C="0.473714" G="0.0934004" T="0.227629"/>
      <pos A="0.503542" C="0.0113721" G="0.481171" T="0.00391499"/>
      <pos A="0.000186428" C="0.000186428" G="0.000186428" T="0.999441"/>
      <pos A="0.000186428" C="0.000186428" G="0.999441" T="0.000186428"/>
      <pos A="0.000186428" C="0.999441" G="0.000186428" T="0.000186428"/>
      <pos A="0.000186428" C="0.999441" G="0.000186428" T="0.000186428"/>
      <pos A="0.783184" C="0.216443" G="0.000186428" T="0.000186428"/>
      <pos A="0.050522" C="0.110179" G="0.83352" T="0.00577927"/>
      <pos A="0.194072" C="0.305928" G="0.335757" T="0.164243"/>
      <pos A="0.246271" C="0.283557" G="0.2239" T="0.246271"/>
    </motif>
    <motif db="0" id="HME2_HUMAN.H11MO.0.D" length="11" nsites="9518" evalue="1.0e+000"
        url="http://hocomoco.autosome.ru/motif/HME2_HUMAN.H11MO.0.D">
      <pos A="0.244325" C="0.209856" G="0.327616" T="0.218203"/>
      <pos A="0.222948" C="0.212323" G="0.360715" T="0.204014"/>
      <pos A="0.149905" C="0.152816" G="0.187179" T="0.5101"/>
      <pos A="0.52314" C="0.0291164" G="0.304896" T="0.142848"/>
      <pos A="0.626911" C="0.056187" G="0.316789" T="0.000113385"/>
      <pos A="0.000129208" C="0.000129208" G="0.0238613" T="0.97588"/>
      <pos A="0.000113385" C="0.000113385" G="0.306856" T="0.692917"/>
      <pos A="0.590944" C="0.0533394" G="0.214088" T="0.141628"/>
      <pos A="0.261311" C="0.141312" G="0.469406" T="0.127972"/>
      <pos A="0.161324" C="0.286372" G="0.320998" T="0.231306"/>
      <pos A="0.177369" C="0.218461" G="0.383176" T="0.220994"/>
    </motif>
    <motif db="0" id="HNF4G_HUMAN.H11MO.0.B" length="14" nsites="500" evalue="1.0e+000"
        url="http://hocomoco.autosome.ru/motif/HNF4G_HUMAN.H11MO.0.B">
      <pos A="0.281994" C="0.253999" G="0.353979" T="0.110028"/>
      <pos A="0.455959" C="0.0320436" G="0.39797" T="0.114027"/>
      <pos A="0.0720356" C="0.0180464" G="0.84788" T="0.0620376"/>
      <pos A="0.182014" C="0.070036" G="0.325985" T="0.421966"/>
      <pos A="0.15002" C="0.307988" G="0.277994" T="0.263997"/>
      <pos A="0.00804839" C="0.925865" G="0.010048" T="0.0560388"/>
      <pos A="0.94986" C="0.0220456" G="0.0160468" T="0.0120476"/>
      <pos A="0.845881" C="0.00804839" G="0.144021" T="0.00204959"/>
      <pos A="0.921866" C="4.999e-05" G="0.0680364" T="0.010048"/>
      <pos A="0.00804839" C="0.00604879" G="0.967856" T="0.0180464"/>
      <pos A="0.0160468" C="0.00804839" G="0.381974" T="0.593931"/>
      <pos A="0.0420416" C="0.495951" G="0.128024" T="0.333983"/>
      <pos A="0.0180464" C="0.835883" G="0.0160468" T="0.130024"/>
      <pos A="0.70191" C="0.0640372" G="0.130024" T="0.104029"/>
    </motif>
    <motif db="0" id="HXA2_HUMAN.H11MO.0.D" length="11" nsites="13640" evalue="1.0e+000"
        url="http://hocomoco.autosome.ru/motif/HXA2_HUMAN.H11MO.0.D">
      <pos A="0.253161" C="0.188518" G="0.316231" T="0.24209"/>
      <pos A="0.171896" C="0.158835" G="0.565133" T="0.104136"/>
      <pos A="0.0390843" C="0.108045" G="0.0318063" T="0.821065"/>
      <pos A="0.766267" C="0.170253" G="0.0502195" T="0.0132595"/>
      <pos A="0.98521" C="0.00444515" G="0.0103427" T="1.83283e-06"/>
      <pos A="0.00592625" C="1.83283e-06" G="0.00301095" T="0.991061"/>
      <pos A="4.87441e-05" C="0.00672374" G="0.00620092" T="0.987027"/>
      <pos A="0.949031" C="0.016726" G="0.0133817" T="0.0208609"/>
      <pos A="0.360068" C="0.0533658" G="0.456929" T="0.129637"/>
      <pos A="0.137203" C="0.327834" G="0.233401" T="0.301562"/>
      <pos A="0.306104" C="0.120722" G="0.37305" T="0.200124"/>
    </motif>
    <motif db="0" id="HXA5_HUMAN.H11MO.0.D" length="10" nsites="52" evalue="1.0e+000"
        url="http://hocomoco.autosome.ru/motif/HXA5_HUMAN.H11MO.0.D">
      <pos A="0.0892941" C="0.322912" G="0.0572237" T="0.53057"/>
      <pos A="0.000479846" C="0.257823" G="0.0175615" T="0.724136"/>
      <pos A="0.293969" C="0.169483" G="0.476952" T="0.0595962"/>
      <pos A="0.99856" C="0.000479846" G="0.000479846" T="0.000479846"/>
      <pos A="0.000479846" C="0.000479846" G="0.00996964" T="0.989071"/>
      <pos A="0.000479846" C="0.000479846" G="0.000479846" T="0.99856"/>
      <pos A="0.814848" C="0.000479846" G="0.120051" T="0.0646207"/>
      <pos A="0.646709" C="0.0610196" G="0.244342" T="0.0479288"/>
      <pos A="0.0648156" C="0.156477" G="0.0175615" T="0.761146"/>
      <pos A="0.249756" C="0.0797196" G="0.566131" T="0.104393"/>
    </motif>
    <motif db="0" id="HXB3_HUMAN.H11MO.0.D" length="14" nsites="3403" evalue="1.0e+000"
        url="http://hocomoco.autosome.ru/motif/HXB3_HUMAN.H11MO.0.D">
      <pos A="0.118061" C="0.341387" G="0.110128" T="0.430424"/>
      <pos A="0.0598058" C="0.0562796" G="0.0459948" T="0.83792"/>
      <pos A="0.883687" C="0.038869" G="0.0415136" T="0.0359305"/>
      <pos A="0.998949" C="0.000154271" G="0.000741971" T="0.000154271"/>
      <pos A="7.34624e-06" C="0.00588434" G="0.00559049" T="0.988518"/>
      <pos A="0.00529664" C="0.0308616" G="0.277695" T="0.686146"/>
      <pos A="0.687322" C="0.0141121" G="0.268292" T="0.0302739"/>
      <pos A="0.0996224" C="0.376429" G="0.417862" T="0.106087"/>
      <pos A="0.155748" C="0.281222" G="0.114609" T="0.448422"/>
      <pos A="0.205996" C="0.157511" G="0.149871" T="0.486622"/>
      <pos A="0.244123" C="0.131285" G="0.079861" T="0.544731"/>
      <pos A="0.211873" C="0.0963901" G="0.0628912" T="0.628846"/>
      <pos A="0.221203" C="0.0927904" G="0.0810364" T="0.60497"/>
      <pos A="0.438211" C="0.153764" G="0.128199" T="0.279826"/>
    </motif>
    <motif db="0" id="HXC10_HUMAN.H11MO.0.D" length="19" nsites="8980" evalue="1.0e+000"
        url="http://hocomoco.autosome.ru/motif/HXC10_HUMAN.H11MO.0.D">
      <pos A="0.234693" C="0.162725" G="0.18171" T="0.420872"/>
      <pos A="0.310597" C="0.114299" G="0.119065" T="0.456039"/>
      <pos A="0.42012" C="0.0660397" G="0.0691729" T="0.444668"/>
      <pos A="0.39671" C="0.0458541" G="0.0488348" T="0.508602"/>
      <pos A="0.42914" C="0.0408564" G="0.0917172" T="0.438286"/>
      <pos A="0.471936" C="0.0571737" G="0.16006" T="0.310831"/>
      <pos A="0.410822" C="0.163883" G="0.195754" T="0.229541"/>
      <pos A="0.295694" C="0.187922" G="0.216997" T="0.299386"/>
      <pos A="0.253352" C="0.193965" G="0.216088" T="0.336594"/>
      <pos A="0.247208" C="0.139666" G="0.201695" T="0.41143"/>
      <pos A="0.0931916" C="0.102039" G="0.124499" T="0.68027"/>
      <pos A="0.0225628" C="0.0133644" G="0.0946819" T="0.869391"/>
      <pos A="0.000594755" C="0.0131897" G="0.00844149" T="0.977774"/>
      <pos A="0.370085" C="0.0164393" G="0.0142794" T="0.599196"/>
      <pos A="0.987531" C="0.00460824" G="0.00778436" T="7.62601e-05"/>
      <pos A="0.0400997" C="0.17204" G="0.0546661" T="0.733195"/>
      <pos A="0.115705" C="0.0918097" G="0.393457" T="0.399029"/>
      <pos A="0.471773" C="0.0897992" G="0.317194" T="0.121235"/>
      <pos A="0.167595" C="0.426743" G="0.202757" T="0.202905"/>
    </motif>
    <motif db="0" id="HXC6_HUMAN.H11MO.0.D" length="15" nsites="7" evalue="1.0e+000"
        url="http://hocomoco.autosome.ru/motif/HXC6_HUMAN.H11MO.0.D">
      <pos A="0.65669" C="0.024061" G="0.1473" T="0.171948"/>
      <pos A="0.00352113" C="0.00352113" G="0.00352113" T="0.989437"/>
      <pos A="0.00352113" C="0.00352113" G="0.989437" T="0.00352113"/>
      <pos A="0.989437" C="0.00352113" G="0.00352113" T="0.00352113"/>
      <pos A="0.00352113" C="0.00352113" G="0.00352113" T="0.989437"/>
      <pos A="0.00352113" C="0.00352113" G="0.00352113" T="0.989437"/>
      <pos A="0.00352113" C="0.00352113" G="0.151408" T="0.841549"/>
      <pos A="0.989437" C="0.00352113" G="0.00352113" T="0.00352113"/>
      <pos A="0.00352113" C="0.00352113" G="0.00352113" T="0.989437"/>
      <pos A="0.00352113" C="0.00352113" G="0.151408" T="0.841549"/>
      <pos A="0.71831" C="0.0856808" G="0.0446009" T="0.151408"/>
      <pos A="0.00352113" C="0.75939" G="0.151408" T="0.0856808"/>
      <pos A="0.151408" C="0.00352113" G="0.00352113" T="0.841549"/>
      <pos A="0.00352113" C="0.00352113" G="0.00352113" T="0.989437"/>
      <pos A="0.024061" C="0.024061" G="0.171948" T="0.77993"/>
    </motif>
    <motif db="0" id="HXD3_HUMAN.H11MO.0.D" length="11" nsites="597" evalue="1.0e+000"
        url="http://hocomoco.autosome.ru/motif/HXD3_HUMAN.H11MO.0.D">
      <pos A="0.207294" C="0.247488" G="0.316153" T="0.229065"/>
      <pos A="0.245394" C="0.0678697" G="0.575322" T="0.111413"/>
      <pos A="0.049866" C="0.212318" G="0.282658" T="0.455158"/>
      <pos A="0.00129794" C="0.00129794" G="0.00632222" T="0.991082"/>
      <pos A="0.917811" C="4.1869e-05" G="0.0821052" T="4.1869e-05"/>
      <pos A="0.907763" C="4.1869e-05" G="0.0921537" T="4.1869e-05"/>
      <pos A="4.1869e-05" C="4.1869e-05" G="0.103877" T="0.896039"/>
      <pos A="0.00841568" C="0.00841568" G="0.199338" T="0.78383"/>
      <pos A="0.721864" C="0.020139" G="0.226135" T="0.0318623"/>
      <pos A="0.168355" C="0.180079" G="0.459764" T="0.191802"/>
      <pos A="0.166262" C="0.154539" G="0.432549" T="0.24665"/>
    </motif>
    <motif db="0" id="HXD4_HUMAN.H11MO.0.D" length="8" nsites="8" evalue="1.0e+000"
        url="http://hocomoco.autosome.ru/motif/HXD4_HUMAN.H11MO.0.D">
      <pos A="0.0335278" C="0.0335278" G="0.277059" T="0.655885"/>
      <pos A="0.00308642" C="0.00308642" G="0.00308642" T="0.990741"/>
      <pos A="0.74721" C="0.124852" G="0.124852" T="0.00308642"/>
      <pos A="0.868975" C="0.00308642" G="0.124852" T="0.00308642"/>
      <pos A="0.00308642" C="0.00308642" G="0.00308642" T="0.990741"/>
      <pos A="0.00308642" C="0.00308642" G="0.00308642" T="0.990741"/>
      <pos A="0.124852" C="0.124852" G="0.503678" T="0.246618"/>
      <pos A="0.412354" C="0.0335278" G="0.155293" T="0.398825"/>
    </motif>
    <motif db="0" id="INSM1_HUMAN.H11MO.0.C" length="12" nsites="24" evalue="1.0e+000"
        url="http://hocomoco.autosome.ru/motif/INSM1_HUMAN.H11MO.0.C">
      <pos A="0.0650995" C="0.00103734" G="0.228142" T="0.705721"/>
      <pos A="0.00103734" C="0.00103734" G="0.741213" T="0.256712"/>
      <pos A="0.00103734" C="0.157158" G="0.122239" T="0.719565"/>
      <pos A="0.349918" C="0.619438" G="0.00103734" T="0.0296073"/>
      <pos A="0.968318" C="0.00103734" G="0.00103734" T="0.0296073"/>
      <pos A="0.00103734" C="0.00103734" G="0.996888" T="0.00103734"/>
      <pos A="0.00103734" C="0.00103734" G="0.996888" T="0.00103734"/>
      <pos A="0.00103734" C="0.00103734" G="0.996888" T="0.00103734"/>
      <pos A="0.00103734" C="0.00103734" G="0.996888" T="0.00103734"/>
      <pos A="0.00103734" C="0.0581772" G="0.911178" T="0.0296073"/>
      <pos A="0.0581772" C="0.939748" G="0.00103734" T="0.00103734"/>
      <pos A="0.619438" C="0.00103734" G="0.378488" T="0.00103734"/>
    </motif>
    <motif db="0" id="IRF1_HUMAN.H11MO.0.A" length="20" nsites="499" evalue="1.0e+000"
        url="http://hocomoco.autosome.ru/motif/IRF1_HUMAN.H11MO.0.A">
      <pos A="0.33866" C="0.176367" G="0.356692" T="0.128281"/>
      <pos A="0.605139" C="0.0982268" G="0.192396" T="0.104238"/>
      <pos A="0.657233" C="0.0962232" G="0.128281" T="0.118263"/>
      <pos A="0.735374" C="0.0741835" G="0.0781907" T="0.112252"/>
      <pos A="0.310609" C="0.228461" G="0.26653" T="0.1944"/>
      <pos A="0.298587" C="0.138299" G="0.152324" T="0.410789"/>
      <pos A="0.166349" C="0.00806452" G="0.821529" T="0.0040573"/>
      <pos A="0.933731" C="0.0100681" G="0.046133" T="0.0100681"/>
      <pos A="0.987828" C="0.0020537" G="5.00902e-05" T="0.0100681"/>
      <pos A="0.983821" C="0.0020537" G="0.00606091" T="0.00806452"/>
      <pos A="0.136295" C="0.364706" G="0.468894" T="0.0301042"/>
      <pos A="0.200411" C="0.10023" G="0.0220898" T="0.677269"/>
      <pos A="0.106241" C="0.0040573" G="0.887648" T="0.0020537"/>
      <pos A="0.937738" C="0.0160789" G="0.0421258" T="0.0040573"/>
      <pos A="0.961781" C="5.00902e-05" G="0.0281006" T="0.0100681"/>
      <pos A="0.985824" C="0.0040573" G="0.0040573" T="0.00606091"/>
      <pos A="0.0441294" C="0.360699" G="0.547035" T="0.0481366"/>
      <pos A="0.196404" C="0.242486" G="0.0761871" T="0.484923"/>
      <pos A="0.468894" C="0.124274" G="0.308605" T="0.0982268"/>
      <pos A="0.436836" C="0.160339" G="0.268533" T="0.134292"/>
    </motif>
    <motif db="0" id="IRF2_HUMAN.H11MO.0.A" length="20" nsites="498" evalue="1.0e+000"
        url="http://hocomoco.autosome.ru/motif/IRF2_HUMAN.H11MO.0.A">
      <pos A="0.285134" C="0.178729" G="0.367446" T="0.168691"/>
      <pos A="0.614385" C="0.0964164" G="0.214866" T="0.0743325"/>
      <pos A="0.712758" C="0.0723248" G="0.108462" T="0.106455"/>
      <pos A="0.754919" C="0.0562638" G="0.0783477" T="0.11047"/>
      <pos A="0.283126" C="0.198805" G="0.385515" T="0.132554"/>
      <pos A="0.259034" C="0.222897" G="0.126531" T="0.391538"/>
      <pos A="0.168691" C="0.0241417" G="0.799087" T="0.00808071"/>
      <pos A="0.977766" C="5.01907e-05" G="0.0201265" T="0.00205782"/>
      <pos A="0.993827" C="0.00205782" G="0.00406545" T="5.01907e-05"/>
      <pos A="0.971743" C="5.01907e-05" G="0.0161112" T="0.012096"/>
      <pos A="0.130546" C="0.26305" G="0.590293" T="0.0161112"/>
      <pos A="0.0883859" C="0.218882" G="0.00808071" T="0.684652"/>
      <pos A="0.0542562" C="0.0100883" G="0.921552" T="0.0141036"/>
      <pos A="0.943636" C="0.0100883" G="0.0462257" T="5.01907e-05"/>
      <pos A="0.987804" C="5.01907e-05" G="0.012096" T="5.01907e-05"/>
      <pos A="0.977766" C="5.01907e-05" G="0.012096" T="0.0100883"/>
      <pos A="0.00607308" C="0.377484" G="0.582263" T="0.0341799"/>
      <pos A="0.098424" C="0.26305" G="0.0642943" T="0.574232"/>
      <pos A="0.403584" C="0.128538" G="0.383507" T="0.0843706"/>
      <pos A="0.365439" C="0.208844" G="0.309225" T="0.116493"/>
    </motif>
    <motif db="0" id="IRF3_HUMAN.H11MO.0.B" length="20" nsites="500" evalue="1.0e+000"
        url="http://hocomoco.autosome.ru/motif/IRF3_HUMAN.H11MO.0.B">
      <pos A="0.29999" C="0.0780344" G="0.513947" T="0.108028"/>
      <pos A="0.603929" C="0.0440412" G="0.29999" T="0.0520396"/>
      <pos A="0.677914" C="0.0660368" G="0.214007" T="0.0420416"/>
      <pos A="0.719906" C="0.0740352" G="0.110028" T="0.0960308"/>
      <pos A="0.305989" C="0.108028" G="0.455959" T="0.130024"/>
      <pos A="0.224005" C="0.0540392" G="0.557938" T="0.164017"/>
      <pos A="0.20201" C="0.0540392" G="0.731904" T="0.0120476"/>
      <pos A="0.819886" C="0.0180464" G="0.14802" T="0.0140472"/>
      <pos A="0.815887" C="0.0360428" G="0.126025" T="0.0220456"/>
      <pos A="0.89987" C="0.0160468" G="0.030044" T="0.0540392"/>
      <pos A="0.224005" C="0.261998" G="0.445961" T="0.0680364"/>
      <pos A="0.291992" C="0.0880324" G="0.40197" T="0.218006"/>
      <pos A="0.20001" C="0.00604879" G="0.783893" T="0.010048"/>
      <pos A="0.673915" C="0.0240452" G="0.289992" T="0.0120476"/>
      <pos A="0.879874" C="0.0360428" G="0.0720356" T="0.0120476"/>
      <pos A="0.941862" C="0.00404919" G="0.040042" T="0.0140472"/>
      <pos A="0.0960308" C="0.313987" G="0.54794" T="0.0420416"/>
      <pos A="0.265997" C="0.142022" G="0.273995" T="0.317986"/>
      <pos A="0.228004" C="0.122026" G="0.585933" T="0.0640372"/>
      <pos A="0.681914" C="0.070036" G="0.178014" T="0.070036"/>
    </motif>
    <motif db="0" id="IRF9_HUMAN.H11MO.0.C" length="12" nsites="5" evalue="1.0e+000"
        url="http://hocomoco.autosome.ru/motif/IRF9_HUMAN.H11MO.0.C">
      <pos A="0.214986" C="0.00490196" G="0.77521" T="0.00490196"/>
      <pos A="0.985294" C="0.00490196" G="0.00490196" T="0.00490196"/>
      <pos A="0.985294" C="0.00490196" G="0.00490196" T="0.00490196"/>
      <pos A="0.985294" C="0.00490196" G="0.00490196" T="0.00490196"/>
      <pos A="0.00490196" C="0.214986" G="0.565126" T="0.214986"/>
      <pos A="0.191643" C="0.611811" G="0.00490196" T="0.191643"/>
      <pos A="0.00490196" C="0.00490196" G="0.798553" T="0.191643"/>
      <pos A="0.985294" C="0.00490196" G="0.00490196" T="0.00490196"/>
      <pos A="0.985294" C="0.00490196" G="0.00490196" T="0.00490196"/>
      <pos A="0.985294" C="0.00490196" G="0.00490196" T="0.00490196"/>
      <pos A="0.00490196" C="0.611811" G="0.00490196" T="0.378385"/>
      <pos A="0.00490196" C="0.00490196" G="0.191643" T="0.798553"/>
    </motif>
    <motif db="0" id="IRX2_HUMAN.H11MO.0.D" length="19" nsites="19306" evalue="1.0e+000"
        url="http://hocomoco.autosome.ru/motif/IRX2_HUMAN.H11MO.0.D">
      <pos A="0.409626" C="0.178973" G="0.237918" T="0.173483"/>
      <pos A="0.174687" C="0.429166" G="0.204574" T="0.191573"/>
      <pos A="0.42229" C="0.128186" G="0.222353" T="0.22717"/>
      <pos A="0.151534" C="0.156403" G="0.305009" T="0.387055"/>
      <pos A="0.129986" C="0.0788106" G="0.640757" T="0.150446"/>
      <pos A="0.177652" C="0.100734" G="0.434514" T="0.2871"/>
      <pos A="0.139271" C="0.212615" G="0.361377" T="0.286737"/>
      <pos A="0.285908" C="0.049092" G="0.24763" T="0.417369"/>
      <pos A="0.0808307" C="0.039393" G="0.447658" T="0.432119"/>
      <pos A="0.138869" C="0.0292667" G="0.636691" T="0.195173"/>
      <pos A="0.224619" C="0.0283084" G="0.386485" T="0.360587"/>
      <pos A="0.0672857" C="0.729926" G="0.0462561" T="0.156532"/>
      <pos A="0.493084" C="0.00127032" G="0.45838" T="0.0472661"/>
      <pos A="0.00132212" C="0.00588027" G="0.333393" T="0.659404"/>
      <pos A="0.00119263" C="0.00103724" G="0.996992" T="0.000778251"/>
      <pos A="0.0509308" C="0.0562659" G="0.129714" T="0.763089"/>
      <pos A="0.336605" C="0.0830579" G="0.232026" T="0.348311"/>
      <pos A="0.241065" C="0.215788" G="0.397389" T="0.145758"/>
      <pos A="0.189799" C="0.137432" G="0.414184" T="0.258585"/>
    </motif>
    <motif db="0" id="ISX_HUMAN.H11MO.0.D" length="16" nsites="15142" evalue="1.0e+000"
        url="http://hocomoco.autosome.ru/motif/ISX_HUMAN.H11MO.0.D">
      <pos A="0.0990053" C="0.353834" G="0.123455" T="0.423705"/>
      <pos A="0.00965836" C="0.0437347" G="0.00804522" T="0.938562"/>
      <pos A="0.978997" C="0.00695751" G="0.00708831" T="0.00695751"/>
      <pos A="0.99993" C="2.34502e-05" G="2.34502e-05" T="2.34502e-05"/>
      <pos A="1.65103e-06" C="1.65103e-06" G="1.65103e-06" T="0.999995"/>
      <pos A="8.88476e-05" C="8.88476e-05" G="0.00309113" T="0.996731"/>
      <pos A="0.569838" C="0.000394036" G="0.429549" T="0.000219642"/>
      <pos A="0.235331" C="0.119086" G="0.63126" T="0.0143234"/>
      <pos A="0.276521" C="0.338741" G="0.128507" T="0.256231"/>
      <pos A="0.19731" C="0.167161" G="0.139676" T="0.495853"/>
      <pos A="0.320121" C="0.142979" G="0.0895359" T="0.447364"/>
      <pos A="0.532904" C="0.0954327" G="0.0398261" T="0.331837"/>
      <pos A="0.466517" C="0.0805727" G="0.0683156" T="0.384595"/>
      <pos A="0.448315" C="0.117653" G="0.0615926" T="0.37244"/>
      <pos A="0.36141" C="0.0729656" G="0.123264" T="0.44236"/>
      <pos A="0.30169" C="0.132586" G="0.16998" T="0.395744"/>
    </motif>
    <motif db="0" id="JUNB_HUMAN.H11MO.0.A" length="11" nsites="500" evalue="1.0e+000"
        url="http://hocomoco.autosome.ru/motif/JUNB_HUMAN.H11MO.0.A">
      <pos A="0.273995" C="0.0980304" G="0.303989" T="0.323985"/>
      <pos A="0.263997" C="0.34798" G="0.273995" T="0.114027"/>
      <pos A="0.0320436" C="0.00804839" G="0.0120476" T="0.94786"/>
      <pos A="0.00404919" C="0.0340432" G="0.889872" T="0.0720356"/>
      <pos A="0.933863" C="0.00204959" G="4.999e-05" T="0.0640372"/>
      <pos A="4.999e-05" C="4.999e-05" G="0.953859" T="0.0460408"/>
      <pos A="0.0120476" C="0.0120476" G="4.999e-05" T="0.975855"/>
      <pos A="0.05004" C="0.925865" G="0.0140472" T="0.010048"/>
      <pos A="0.977854" C="0.00804839" G="0.00404919" T="0.010048"/>
      <pos A="0.0740352" C="0.365977" G="0.261998" T="0.29799"/>
      <pos A="0.317986" C="0.34998" G="0.130024" T="0.20201"/>
    </motif>
[truncated: 288,869 more chars]
