# Supplementary material for: DeepEPI: CNN-transformer-based model for extracting TF interactions through predicting enhancer-promoter interactions
Source: Bioinform Adv. 2025 Sep 17;5(1):vbaf221. doi: 10.1093/bioadv/vbaf221 (PMC12478696; doi:10.1093/bioadv/vbaf221)
Supplement: vbaf221_Supplementary_Data [file vbaf221_supplementary_data.zip › Supplementary_file5/IMR90/result_enhancer56-IMR90/tomtom.tsv]

Query_ID	Target_ID	Optimal_offset	p-value	E-value	q-value	Overlap	Query_consensus	Target_consensus	Orientation
M0	Z324A_HUMAN.H11MO.0.C	-3	0.000170375	0.131018	0.251515	23	GAAAAAGAAAACATCCAGCACAGCCAATGTAGCACAGGAA	TATCAAACCATCCTTTGCTGCCA	+
M0	FOXD3_HUMAN.H11MO.0.D	0	0.000330408	0.254084	0.251515	15	GAAAAAGAAAACATCCAGCACAGCCAATGTAGCACAGGAA	TGCTAAGTAAACAAA	-
M0	OLIG2_HUMAN.H11MO.0.B	0	0.000696799	0.535838	0.304928	18	GAAAAAGAAAACATCCAGCACAGCCAATGTAGCACAGGAA	CAGAAGGGAAACAGCTGG	-
M0	ZN394_HUMAN.H11MO.0.C	-11	0.000866606	0.66642	0.304928	20	GAAAAAGAAAACATCCAGCACAGCCAATGTAGCACAGGAA	ATTCCATTCTATTCCATTCT	-
M0	LYL1_HUMAN.H11MO.0.A	-4	0.00100144	0.770108	0.304928	14	GAAAAAGAAAACATCCAGCACAGCCAATGTAGCACAGGAA	CAGGAAACAGCTGG	-
M0	BHE23_HUMAN.H11MO.0.D	-7	0.00175405	1.34887	0.445076	12	GAAAAAGAAAACATCCAGCACAGCCAATGTAGCACAGGAA	CCACCATATGCT	-
M1	MAF_HUMAN.H11MO.0.A	-5	0.000121669	0.0935631	0.18611	19	CAGGAATCAAGTTGCAGGAGTTTGTGAATGCAAGGATTAC	TTGCTGAGTCAGCAGATTC	-
M1	ZN394_HUMAN.H11MO.0.C	-1	0.000381902	0.293682	0.198431	20	CAGGAATCAAGTTGCAGGAGTTTGTGAATGCAAGGATTAC	AGAATGGAATAGAATGGAAT	+
M1	MNX1_HUMAN.H11MO.0.D	-7	0.00038917	0.299272	0.198431	19	CAGGAATCAAGTTGCAGGAGTTTGTGAATGCAAGGATTAC	CTATTTTAATAACCCTTAA	+
M1	PO3F2_HUMAN.H11MO.0.A	-3	0.000837178	0.64379	0.271455	17	CAGGAATCAAGTTGCAGGAGTTTGTGAATGCAAGGATTAC	GAATGAATATGCATGAA	-
M1	PO3F3_HUMAN.H11MO.0.D	-7	0.000997489	0.767069	0.271455	17	CAGGAATCAAGTTGCAGGAGTTTGTGAATGCAAGGATTAC	AAATTTGCATAATTTAT	-
M1	TLX1_HUMAN.H11MO.0.D	-1	0.00140785	1.08264	0.307646	17	CAGGAATCAAGTTGCAGGAGTTTGTGAATGCAAGGATTAC	CCTTGGCAACTTGCCAG	-
M1	LYL1_HUMAN.H11MO.0.A	-10	0.00204915	1.5758	0.39181	14	CAGGAATCAAGTTGCAGGAGTTTGTGAATGCAAGGATTAC	CAGGAAACAGCTGG	-
M1	IRX2_HUMAN.H11MO.0.D	-13	0.00254027	1.95347	0.431746	19	CAGGAATCAAGTTGCAGGAGTTTGTGAATGCAAGGATTAC	ACATGGGTGGGCATGTTGG	+
M1	ZN563_HUMAN.H11MO.0.C	-17	0.00391198	3.00831	0.436787	21	CAGGAATCAAGTTGCAGGAGTTTGTGAATGCAAGGATTAC	GGGATCCTCACTGGCAGCTGC	+
M1	FOXD3_HUMAN.H11MO.0.D	-23	0.003924	3.01756	0.436787	15	CAGGAATCAAGTTGCAGGAGTTTGTGAATGCAAGGATTAC	TGCTAAGTAAACAAA	-
M1	NKX61_HUMAN.H11MO.0.B	-10	0.00399887	3.07513	0.436787	19	CAGGAATCAAGTTGCAGGAGTTTGTGAATGCAAGGATTAC	GATTAATGGGAATTTAATG	+
M1	HXC10_HUMAN.H11MO.0.D	-12	0.00399887	3.07513	0.436787	19	CAGGAATCAAGTTGCAGGAGTTTGTGAATGCAAGGATTAC	GTAATAAAAAAATTAAAAA	-
M1	BRAC_HUMAN.H11MO.0.A	-10	0.00428321	3.29379	0.436787	20	CAGGAATCAAGTTGCAGGAGTTTGTGAATGCAAGGATTAC	TTAGCAGGGAGGTGTGAAAT	+
M2	MNX1_HUMAN.H11MO.0.D	-11	4.93887e-05	0.0379799	0.0756963	19	AGGTTATTCAGAACTCAGTTAACTGGAAACATTGCCTGAT	TTAAGGGTTATTAAAATAG	-
M2	IRX2_HUMAN.H11MO.0.D	-11	0.000383254	0.294722	0.263009	19	AGGTTATTCAGAACTCAGTTAACTGGAAACATTGCCTGAT	ACATGGGTGGGCATGTTGG	+
M2	RXRA_HUMAN.H11MO.0.A	0	0.000514809	0.395888	0.263009	20	AGGTTATTCAGAACTCAGTTAACTGGAAACATTGCCTGAT	GGGGGAGGCAGAGGTCAGAG	+
M2	HXC10_HUMAN.H11MO.0.D	-13	0.00105805	0.813639	0.30668	19	AGGTTATTCAGAACTCAGTTAACTGGAAACATTGCCTGAT	GTAATAAAAAAATTAAAAA	-
M2	GATA1_HUMAN.H11MO.0.A	-29	0.00132569	1.01945	0.30668	11	AGGTTATTCAGAACTCAGTTAACTGGAAACATTGCCTGAT	CTGGCGGGGACAGATAAGA	+
M2	TLX1_HUMAN.H11MO.0.D	-22	0.0017764	1.36605	0.30668	17	AGGTTATTCAGAACTCAGTTAACTGGAAACATTGCCTGAT	CTGGCAAGTTGCCAAGG	+
M2	BRAC_HUMAN.H11MO.0.A	-4	0.00180087	1.38487	0.30668	20	AGGTTATTCAGAACTCAGTTAACTGGAAACATTGCCTGAT	TTAGCAGGGAGGTGTGAAAT	+
M2	ZN394_HUMAN.H11MO.0.C	-9	0.00180087	1.38487	0.30668	20	AGGTTATTCAGAACTCAGTTAACTGGAAACATTGCCTGAT	AGAATGGAATAGAATGGAAT	+
M2	GATA2_HUMAN.H11MO.0.A	-29	0.00418305	3.21677	0.49317	11	AGGTTATTCAGAACTCAGTTAACTGGAAACATTGCCTGAT	CTGGGGGGTGGAGATAAGG	+
M4	MNX1_HUMAN.H11MO.0.D	-3	0.000221283	0.170167	0.256545	19	AAGCCTCAAGGTCTGATATTTAATCAGGGGGACTGAGCTT	TTAAGGGTTATTAAAATAG	-
M4	IRX2_HUMAN.H11MO.0.D	0	0.000334112	0.256932	0.256545	19	AAGCCTCAAGGTCTGATATTTAATCAGGGGGACTGAGCTT	ACATGGGTGGGCATGTTGG	+
M4	NR1D1_HUMAN.H11MO.0.B	0	0.00182916	1.40663	0.465857	19	AAGCCTCAAGGTCTGATATTTAATCAGGGGGACTGAGCTT	AGGGAAGTGGGTCAGAAGG	+
M4	HXC10_HUMAN.H11MO.0.D	-8	0.00196786	1.51328	0.465857	19	AAGCCTCAAGGTCTGATATTTAATCAGGGGGACTGAGCTT	TTTTTAATTTTTTTATTAC	+
M4	ZN394_HUMAN.H11MO.0.C	-8	0.00212349	1.63297	0.465857	20	AAGCCTCAAGGTCTGATATTTAATCAGGGGGACTGAGCTT	ATTCCATTCTATTCCATTCT	-
M5	MNX1_HUMAN.H11MO.0.D	-11	4.51806e-05	0.0347439	0.0694737	19	AGGTACATTATTTGCTGCATCTGATGATGCTAAAAAATAG	TTAAGGGTTATTAAAATAG	-
M5	IRX2_HUMAN.H11MO.0.D	-3	0.000370807	0.285151	0.224041	19	AGGTACATTATTTGCTGCATCTGATGATGCTAAAAAATAG	ACATGGGTGGGCATGTTGG	+
M6	IRX2_HUMAN.H11MO.0.D	-20	0.000196208	0.150884	0.272373	19	GCCTTGGTCTAGGCAGATTGAAGTTGAGGGTAATAGATAG	ACATGGGTGGGCATGTTGG	+
M6	TLX1_HUMAN.H11MO.0.D	-7	0.000354494	0.272606	0.272373	17	GCCTTGGTCTAGGCAGATTGAAGTTGAGGGTAATAGATAG	CCTTGGCAACTTGCCAG	-
M6	ZN214_HUMAN.H11MO.0.C	-18	0.00090991	0.699721	0.401087	22	GCCTTGGTCTAGGCAGATTGAAGTTGAGGGTAATAGATAG	TCCTTTTTGAGGCCTTTGATGA	+
M6	MNX1_HUMAN.H11MO.0.D	-22	0.00117312	0.902129	0.401087	18	GCCTTGGTCTAGGCAGATTGAAGTTGAGGGTAATAGATAG	TTAAGGGTTATTAAAATAG	-
M6	RXRA_HUMAN.H11MO.0.A	-9	0.00130504	1.00358	0.401087	20	GCCTTGGTCTAGGCAGATTGAAGTTGAGGGTAATAGATAG	GGGGGAGGCAGAGGTCAGAG	+
M8	MNX1_HUMAN.H11MO.0.D	-17	0.000199089	0.1531	0.30527	19	ACGATTCACTGTCCAGTAGACATGTCAGTCAAAAAGCTTA	TTAAGGGTTATTAAAATAG	-
M8	IRX2_HUMAN.H11MO.0.D	-21	0.000775139	0.596082	0.396182	19	ACGATTCACTGTCCAGTAGACATGTCAGTCAAAAAGCTTA	ACATGGGTGGGCATGTTGG	+
M9	RXRA_HUMAN.H11MO.0.A	-7	0.000319521	0.245712	0.491003	20	GGGGCTCCGCAGAGCTTGGCCTATCGCCTTTTCTGGGCGG	CTCTGACCTCTGCCTCCCCC	-
M10	ZN563_HUMAN.H11MO.0.C	-5	0.000278131	0.213883	0.247867	21	CAAGCCTAGTTGAGGGCTTTTTCCCCATGGTGTTCACCTC	GCAGCTGCCAGTGAGGATCCC	-
M10	TLX1_HUMAN.H11MO.0.D	1	0.000323023	0.248404	0.247867	16	CAAGCCTAGTTGAGGGCTTTTTCCCCATGGTGTTCACCTC	CCTTGGCAACTTGCCAG	-
M10	HME2_HUMAN.H11MO.0.D	-3	0.000574578	0.44185	0.256079	11	CAAGCCTAGTTGAGGGCTTTTTCCCCATGGTGTTCACCTC	CCCTAATTACC	-
M10	PAX8_HUMAN.H11MO.0.D	0	0.000834313	0.641586	0.256079	14	CAAGCCTAGTTGAGGGCTTTTTCCCCATGGTGTTCACCTC	CCCGCTTCAGTGAC	-
M10	IRX2_HUMAN.H11MO.0.D	-11	0.00160176	1.23175	0.409695	19	CAAGCCTAGTTGAGGGCTTTTTCCCCATGGTGTTCACCTC	ACATGGGTGGGCATGTTGG	+
M10	ZN394_HUMAN.H11MO.0.C	-8	0.00191669	1.47394	0.420213	20	CAAGCCTAGTTGAGGGCTTTTTCCCCATGGTGTTCACCTC	ATTCCATTCTATTCCATTCT	-
M10	THAP1_HUMAN.H11MO.0.C	4	0.00221663	1.70459	0.425225	18	CAAGCCTAGTTGAGGGCTTTTTCCCCATGGTGTTCACCTC	GCCCGCAGCCAAGATGGCGGCG	-
M11	MNX1_HUMAN.H11MO.0.D	-3	0.00011401	0.0876739	0.113182	19	TACTAATCTGGTATTGGGAGACTTGTAATGAAAAATTTCT	TTAAGGGTTATTAAAATAG	-
M11	IRX2_HUMAN.H11MO.0.D	-20	0.0001475	0.113427	0.113182	19	TACTAATCTGGTATTGGGAGACTTGTAATGAAAAATTTCT	ACATGGGTGGGCATGTTGG	+
M11	ZN394_HUMAN.H11MO.0.C	-18	0.000839523	0.645593	0.268383	20	TACTAATCTGGTATTGGGAGACTTGTAATGAAAAATTTCT	AGAATGGAATAGAATGGAAT	+
M12	MNX1_HUMAN.H11MO.0.D	-14	0.000258895	0.19909	0.204142	19	CTTTTGAATCTGCTGTATGGAAGATTAATATGACCAGGGG	TTAAGGGTTATTAAAATAG	-
M12	HXC10_HUMAN.H11MO.0.D	-18	0.000281675	0.216608	0.204142	19	CTTTTGAATCTGCTGTATGGAAGATTAATATGACCAGGGG	TTTTTAATTTTTTTATTAC	+
M12	PO3F3_HUMAN.H11MO.0.D	-22	0.000401258	0.308567	0.204142	17	CTTTTGAATCTGCTGTATGGAAGATTAATATGACCAGGGG	ATAAATTATGCAAATTT	+
M12	NKX61_HUMAN.H11MO.0.B	-11	0.000694298	0.533915	0.26492	19	CTTTTGAATCTGCTGTATGGAAGATTAATATGACCAGGGG	GATTAATGGGAATTTAATG	+
M12	NR1D1_HUMAN.H11MO.0.B	-21	0.00120396	0.925845	0.33666	19	CTTTTGAATCTGCTGTATGGAAGATTAATATGACCAGGGG	AGGGAAGTGGGTCAGAAGG	+
M12	ZN350_HUMAN.H11MO.0.C	-19	0.00148015	1.13824	0.33666	18	CTTTTGAATCTGCTGTATGGAAGATTAATATGACCAGGGG	CAGTCCTTTTATGACCTA	+
M12	TEAD3_HUMAN.H11MO.0.D	-17	0.00173076	1.33096	0.33666	15	CTTTTGAATCTGCTGTATGGAAGATTAATATGACCAGGGG	TAGAGCAGAAATATC	-
M12	BRAC_HUMAN.H11MO.0.A	-1	0.00238468	1.83382	0.391266	20	CTTTTGAATCTGCTGTATGGAAGATTAATATGACCAGGGG	ATTTCACACCTCCCTGCTAA	-
M12	IRX2_HUMAN.H11MO.0.D	-13	0.00343454	2.64116	0.43647	19	CTTTTGAATCTGCTGTATGGAAGATTAATATGACCAGGGG	ACATGGGTGGGCATGTTGG	+
M12	HXD8_HUMAN.H11MO.0.D	-25	0.0036414	2.80024	0.43647	11	CTTTTGAATCTGCTGTATGGAAGATTAATATGACCAGGGG	TAATTTGCATA	+
M12	RARG_HUMAN.H11MO.0.B	-18	0.00460714	3.54289	0.43647	18	CTTTTGAATCTGCTGTATGGAAGATTAATATGACCAGGGG	CCCAGGTCACTCTGACCT	-
M12	TLX1_HUMAN.H11MO.0.D	-21	0.00492636	3.78837	0.43647	17	CTTTTGAATCTGCTGTATGGAAGATTAATATGACCAGGGG	CTGGCAAGTTGCCAAGG	+
M12	AIRE_HUMAN.H11MO.0.C	-20	0.00495481	3.81025	0.43647	18	CTTTTGAATCTGCTGTATGGAAGATTAATATGACCAGGGG	TTAACCAATATAACCAAT	-
M12	GSX1_HUMAN.H11MO.0.D	-16	0.00503162	3.86932	0.43647	15	CTTTTGAATCTGCTGTATGGAAGATTAATATGACCAGGGG	ATTAAAAACTAATTA	-
M12	PAX2_HUMAN.H11MO.0.D	-21	0.00532679	4.0963	0.43647	18	CTTTTGAATCTGCTGTATGGAAGATTAATATGACCAGGGG	TGTCACGCATGACTGAAC	-
M12	ZN394_HUMAN.H11MO.0.C	-13	0.00634904	4.88241	0.43647	20	CTTTTGAATCTGCTGTATGGAAGATTAATATGACCAGGGG	AGAATGGAATAGAATGGAAT	+
M12	MAF_HUMAN.H11MO.0.A	0	0.00650071	4.99904	0.43647	19	CTTTTGAATCTGCTGTATGGAAGATTAATATGACCAGGGG	TTGCTGAGTCAGCAGATTC	-
M12	DLX1_HUMAN.H11MO.0.D	-23	0.0065536	5.03972	0.43647	16	CTTTTGAATCTGCTGTATGGAAGATTAATATGACCAGGGG	TAAATTATGCTAATTA	+
M12	MAFA_HUMAN.H11MO.0.D	0	0.00655452	5.04043	0.43647	21	CTTTTGAATCTGCTGTATGGAAGATTAATATGACCAGGGG	GTGCTGACCCCGCAGCCTTCG	+
M12	PAX8_HUMAN.H11MO.0.D	-5	0.00657738	5.058	0.43647	14	CTTTTGAATCTGCTGTATGGAAGATTAATATGACCAGGGG	GTCACTGAAGCGGG	+
M12	Z324A_HUMAN.H11MO.0.C	-12	0.00809735	6.22686	0.486492	23	CTTTTGAATCTGCTGTATGGAAGATTAATATGACCAGGGG	TGGCAGCAAAGGATGGTTTGATA	-
M12	Z354A_HUMAN.H11MO.0.C	-7	0.00855398	6.57801	0.486492	24	CTTTTGAATCTGCTGTATGGAAGATTAATATGACCAGGGG	ATTTAGTCCATTTACATTTAATGT	+
M12	ZN214_HUMAN.H11MO.0.C	-11	0.00860617	6.61815	0.486492	22	CTTTTGAATCTGCTGTATGGAAGATTAATATGACCAGGGG	TCCTTTTTGAGGCCTTTGATGA	+
M14	MNX1_HUMAN.H11MO.0.D	-21	0.000108717	0.083603	0.167063	19	TTAGTACCAGAATCAGTTTGTTGCATGCGAAAGTGGATTA	TTAAGGGTTATTAAAATAG	-
M14	IRX2_HUMAN.H11MO.0.D	-12	0.000568896	0.437481	0.291404	19	TTAGTACCAGAATCAGTTTGTTGCATGCGAAAGTGGATTA	ACATGGGTGGGCATGTTGG	+
M15	MNX1_HUMAN.H11MO.0.D	-4	0.000301826	0.232104	0.251499	19	GAACTTTTTTGAGGAGAGCATACAACCACTAAAGGAAGAA	CTATTTTAATAACCCTTAA	+
M15	IRX2_HUMAN.H11MO.0.D	-14	0.000621398	0.477855	0.318089	19	GAACTTTTTTGAGGAGAGCATACAACCACTAAAGGAAGAA	ACATGGGTGGGCATGTTGG	+
M16	IRX2_HUMAN.H11MO.0.D	-6	0.00023042	0.177193	0.15594	19	GTTGGCCACACTTGACAACCGCAGAATGTTTTATCTCATA	CCAACATGCCCACCCATGT	-
M16	TBX21_HUMAN.H11MO.0.A	-11	0.000255752	0.196673	0.15594	13	GTTGGCCACACTTGACAACCGCAGAATGTTTTATCTCATA	TTCACACCTCCAC	-
M16	THA_HUMAN.H11MO.0.C	-1	0.000306996	0.23608	0.15594	17	GTTGGCCACACTTGACAACCGCAGAATGTTTTATCTCATA	CTGACCTGAAGTGACCC	-
M16	THB_HUMAN.H11MO.0.C	-2	0.000525214	0.40389	0.191086	17	GTTGGCCACACTTGACAACCGCAGAATGTTTTATCTCATA	TGACCTGACCTGACCTC	-
M16	NR1H3_HUMAN.H11MO.0.B	-2	0.000626979	0.482147	0.191086	19	GTTGGCCACACTTGACAACCGCAGAATGTTTTATCTCATA	TGACCTGCAGTGACCTCTG	-
M16	Z324A_HUMAN.H11MO.0.C	-12	0.00194648	1.49684	0.441032	23	GTTGGCCACACTTGACAACCGCAGAATGTTTTATCTCATA	TGGCAGCAAAGGATGGTTTGATA	-
M16	ZN667_HUMAN.H11MO.0.C	0	0.00202592	1.55794	0.441032	19	GTTGGCCACACTTGACAACCGCAGAATGTTTTATCTCATA	GCTGAGCTTTTAAGGCCAC	-
M17	MNX1_HUMAN.H11MO.0.D	-20	0.000490824	0.377444	0.354959	19	GGAAAAAAAGCCTAGAGCTGGCATGGCACAGTTGGAAATT	TTAAGGGTTATTAAAATAG	-
M17	IRX2_HUMAN.H11MO.0.D	-16	0.000573907	0.441334	0.354959	19	GGAAAAAAAGCCTAGAGCTGGCATGGCACAGTTGGAAATT	ACATGGGTGGGCATGTTGG	+
M17	ZN394_HUMAN.H11MO.0.C	-4	0.00074363	0.571851	0.354959	20	GGAAAAAAAGCCTAGAGCTGGCATGGCACAGTTGGAAATT	AGAATGGAATAGAATGGAAT	+
M17	RXRA_HUMAN.H11MO.0.A	-18	0.0009276	0.713324	0.354959	20	GGAAAAAAAGCCTAGAGCTGGCATGGCACAGTTGGAAATT	GGGGGAGGCAGAGGTCAGAG	+
M17	Z324A_HUMAN.H11MO.0.C	-15	0.00117093	0.900444	0.358457	23	GGAAAAAAAGCCTAGAGCTGGCATGGCACAGTTGGAAATT	TGGCAGCAAAGGATGGTTTGATA	-
M17	PAX8_HUMAN.H11MO.0.D	-10	0.00179652	1.38152	0.374203	14	GGAAAAAAAGCCTAGAGCTGGCATGGCACAGTTGGAAATT	CCCGCTTCAGTGAC	-
M17	ZN563_HUMAN.H11MO.0.C	-6	0.00213349	1.64065	0.374203	21	GGAAAAAAAGCCTAGAGCTGGCATGGCACAGTTGGAAATT	GCAGCTGCCAGTGAGGATCCC	-
M17	HXC10_HUMAN.H11MO.0.D	-19	0.00220026	1.692	0.374203	19	GGAAAAAAAGCCTAGAGCTGGCATGGCACAGTTGGAAATT	GTAATAAAAAAATTAAAAA	-
M17	SMAD3_HUMAN.H11MO.0.B	-14	0.00294979	2.26839	0.397842	12	GGAAAAAAAGCCTAGAGCTGGCATGGCACAGTTGGAAATT	CAGGTGACAGAG	-
M17	SPIC_HUMAN.H11MO.0.D	-13	0.00317624	2.44253	0.397842	13	GGAAAAAAAGCCTAGAGCTGGCATGGCACAGTTGGAAATT	GAGGAAGGGGAGG	+
M17	LYL1_HUMAN.H11MO.0.A	-7	0.0032895	2.52963	0.397842	14	GGAAAAAAAGCCTAGAGCTGGCATGGCACAGTTGGAAATT	CAGGAAACAGCTGG	-
M17	OLIG2_HUMAN.H11MO.0.B	-3	0.00363028	2.79169	0.397842	18	GGAAAAAAAGCCTAGAGCTGGCATGGCACAGTTGGAAATT	CAGAAGGGAAACAGCTGG	-
M17	GATA1_HUMAN.H11MO.0.A	-18	0.00385883	2.96744	0.397842	19	GGAAAAAAAGCCTAGAGCTGGCATGGCACAGTTGGAAATT	CTGGCGGGGACAGATAAGA	+
M17	PAX2_HUMAN.H11MO.0.D	-14	0.00389875	2.99814	0.397842	18	GGAAAAAAAGCCTAGAGCTGGCATGGCACAGTTGGAAATT	GTTCAGTCATGCGTGACA	+
M18	IRX2_HUMAN.H11MO.0.D	0	2.83633e-05	0.0218114	0.0436139	19	ACAGAACTCTGAATGGTGCATTTGGTGCATGTTATAAATG	ACATGGGTGGGCATGTTGG	+
M18	MNX1_HUMAN.H11MO.0.D	-22	0.000960161	0.738364	0.462682	18	ACAGAACTCTGAATGGTGCATTTGGTGCATGTTATAAATG	TTAAGGGTTATTAAAATAG	-
M19	MNX1_HUMAN.H11MO.0.D	-6	0.000212197	0.16318	0.325653	19	GGATTTGGAACTGAAGTGAGTACAAAAGTAGCATTTAGTA	TTAAGGGTTATTAAAATAG	-
M19	HXC10_HUMAN.H11MO.0.D	-15	0.000500684	0.385026	0.376851	19	GGATTTGGAACTGAAGTGAGTACAAAAGTAGCATTTAGTA	GTAATAAAAAAATTAAAAA	-
M19	ZN394_HUMAN.H11MO.0.C	-6	0.000755307	0.580831	0.376851	20	GGATTTGGAACTGAAGTGAGTACAAAAGTAGCATTTAGTA	AGAATGGAATAGAATGGAAT	+
M19	IRX2_HUMAN.H11MO.0.D	-13	0.0011339	0.871968	0.376851	19	GGATTTGGAACTGAAGTGAGTACAAAAGTAGCATTTAGTA	ACATGGGTGGGCATGTTGG	+
M21	RARG_HUMAN.H11MO.0.B	-21	0.00019325	0.148609	0.297219	18	AAGAAAAGCAGTTACAGTACAAACTCAAAATGAAATTGTC	AGGTCAGAGTGACCTGGG	+
M22	ZN394_HUMAN.H11MO.0.C	-10	0.000250321	0.192497	0.207662	20	ATCATCATGAAGTGTGGAGTGGCAAGGATTTAGGATTAGG	AGAATGGAATAGAATGGAAT	+
M22	MNX1_HUMAN.H11MO.0.D	-21	0.00027116	0.208522	0.207662	19	ATCATCATGAAGTGTGGAGTGGCAAGGATTTAGGATTAGG	TTAAGGGTTATTAAAATAG	-
M22	GATA2_HUMAN.H11MO.0.A	-29	0.000819106	0.629893	0.308405	11	ATCATCATGAAGTGTGGAGTGGCAAGGATTTAGGATTAGG	CTGGGGGGTGGAGATAAGG	+
M22	IRX2_HUMAN.H11MO.0.D	-1	0.00138593	1.06578	0.308405	19	ATCATCATGAAGTGTGGAGTGGCAAGGATTTAGGATTAGG	CCAACATGCCCACCCATGT	-
M22	GATA1_HUMAN.H11MO.0.A	-29	0.00160553	1.23465	0.308405	11	ATCATCATGAAGTGTGGAGTGGCAAGGATTTAGGATTAGG	CTGGCGGGGACAGATAAGA	+
M22	HXC10_HUMAN.H11MO.0.D	-15	0.00199664	1.53542	0.308405	19	ATCATCATGAAGTGTGGAGTGGCAAGGATTTAGGATTAGG	GTAATAAAAAAATTAAAAA	-
M22	RXRA_HUMAN.H11MO.0.A	-14	0.00201354	1.54841	0.308405	20	ATCATCATGAAGTGTGGAGTGGCAAGGATTTAGGATTAGG	GGGGGAGGCAGAGGTCAGAG	+
M22	BRAC_HUMAN.H11MO.0.A	0	0.00247941	1.90667	0.313092	20	ATCATCATGAAGTGTGGAGTGGCAAGGATTTAGGATTAGG	TTAGCAGGGAGGTGTGAAAT	+
M22	PAX2_HUMAN.H11MO.0.D	-6	0.00432525	3.32611	0.4732	18	ATCATCATGAAGTGTGGAGTGGCAAGGATTTAGGATTAGG	GTTCAGTCATGCGTGACA	+
M23	MNX1_HUMAN.H11MO.0.D	-19	0.000274029	0.210728	0.223109	19	CCAGACTTGCCACCCAGTACTACCACAACTTACCTTCAAC	CTATTTTAATAACCCTTAA	+
M23	THA_HUMAN.H11MO.0.C	4	0.000297346	0.228659	0.223109	13	CCAGACTTGCCACCCAGTACTACCACAACTTACCTTCAAC	CTGACCTGAAGTGACCC	-
M23	IRX2_HUMAN.H11MO.0.D	-19	0.000541727	0.416588	0.223109	19	CCAGACTTGCCACCCAGTACTACCACAACTTACCTTCAAC	CCAACATGCCCACCCATGT	-
M23	SPIC_HUMAN.H11MO.0.D	-22	0.00095026	0.73075	0.223109	13	CCAGACTTGCCACCCAGTACTACCACAACTTACCTTCAAC	CCTCCCCTTCCTC	-
M23	RARG_HUMAN.H11MO.0.B	-3	0.00108531	0.8346	0.223109	18	CCAGACTTGCCACCCAGTACTACCACAACTTACCTTCAAC	CCCAGGTCACTCTGACCT	-
M23	THB_HUMAN.H11MO.0.C	3	0.00110731	0.851519	0.223109	14	CCAGACTTGCCACCCAGTACTACCACAACTTACCTTCAAC	TGACCTGACCTGACCTC	-
M23	ZN667_HUMAN.H11MO.0.C	-10	0.00132546	1.01928	0.223109	19	CCAGACTTGCCACCCAGTACTACCACAACTTACCTTCAAC	GTGGCCTTAAAAGCTCAGC	+
M23	Z324A_HUMAN.H11MO.0.C	-11	0.00136262	1.04785	0.223109	23	CCAGACTTGCCACCCAGTACTACCACAACTTACCTTCAAC	TATCAAACCATCCTTTGCTGCCA	+
M23	ZN394_HUMAN.H11MO.0.C	-19	0.00147646	1.1354	0.223109	20	CCAGACTTGCCACCCAGTACTACCACAACTTACCTTCAAC	ATTCCATTCTATTCCATTCT	-
M23	NFAC1_HUMAN.H11MO.0.B	-11	0.00243431	1.87199	0.317308	15	CCAGACTTGCCACCCAGTACTACCACAACTTACCTTCAAC	TTTCTTTTTTTCCAT	-
M23	TLX1_HUMAN.H11MO.0.D	-4	0.0025198	1.93772	0.317308	17	CCAGACTTGCCACCCAGTACTACCACAACTTACCTTCAAC	CCTTGGCAACTTGCCAG	-
M23	PATZ1_HUMAN.H11MO.0.C	-10	0.00383785	2.95131	0.347788	22	CCAGACTTGCCACCCAGTACTACCACAACTTACCTTCAAC	CCTCCCCCCCCGCCCCCTCCCC	-
M23	ZN341_HUMAN.H11MO.0.C	-16	0.00383785	2.95131	0.347788	22	CCAGACTTGCCACCCAGTACTACCACAACTTACCTTCAAC	GCTCTTCCCTCCCCCCCCCCCC	-
M23	RXRA_HUMAN.H11MO.0.A	-16	0.00446961	3.43713	0.347788	20	CCAGACTTGCCACCCAGTACTACCACAACTTACCTTCAAC	CTCTGACCTCTGCCTCCCCC	-
M23	KLF6_HUMAN.H11MO.0.A	-10	0.00447897	3.44433	0.347788	19	CCAGACTTGCCACCCAGTACTACCACAACTTACCTTCAAC	CCCCCGGCCCCGCCCTTCC	-
M23	P73_HUMAN.H11MO.0.A	2	0.00447897	3.44433	0.347788	17	CCAGACTTGCCACCCAGTACTACCACAACTTACCTTCAAC	GGCATGTCTGGGCATGTCT	-
M23	LYL1_HUMAN.H11MO.0.A	-22	0.00499637	3.84221	0.347788	14	CCAGACTTGCCACCCAGTACTACCACAACTTACCTTCAAC	CCAGCTGTTTCCTG	+
M23	BC11A_HUMAN.H11MO.0.A	-19	0.00509564	3.91854	0.347788	17	CCAGACTTGCCACCCAGTACTACCACAACTTACCTTCAAC	TTTTCACTTCCTCTTTT	-
M23	ZFX_HUMAN.H11MO.1.A	-16	0.00549901	4.22874	0.347788	17	CCAGACTTGCCACCCAGTACTACCACAACTTACCTTCAAC	CCCCGGCCTCCGCCCCC	-
M23	P63_HUMAN.H11MO.0.A	7	0.0059821	4.60024	0.347788	12	CCAGACTTGCCACCCAGTACTACCACAACTTACCTTCAAC	GGCATGTCCAGGCATGCCC	+
M23	SMAD3_HUMAN.H11MO.0.B	-14	0.0060082	4.6203	0.347788	12	CCAGACTTGCCACCCAGTACTACCACAACTTACCTTCAAC	CTCTGTCACCTG	+
M23	AIRE_HUMAN.H11MO.0.C	-9	0.00601105	4.6225	0.347788	18	CCAGACTTGCCACCCAGTACTACCACAACTTACCTTCAAC	TTAACCAATATAACCAAT	-
M23	TFCP2_HUMAN.H11MO.0.D	1	0.00612478	4.70996	0.347788	15	CCAGACTTGCCACCCAGTACTACCACAACTTACCTTCAAC	GCCTGAACTGGCCAGA	+
M23	GATA1_HUMAN.H11MO.0.A	-17	0.00642498	4.94081	0.347788	19	CCAGACTTGCCACCCAGTACTACCACAACTTACCTTCAAC	TCTTATCTGTCCCCGCCAG	-
M23	GATA2_HUMAN.H11MO.0.A	-17	0.00642498	4.94081	0.347788	19	CCAGACTTGCCACCCAGTACTACCACAACTTACCTTCAAC	CCTTATCTCCACCCCCCAG	-
M23	VEZF1_HUMAN.H11MO.0.C	-11	0.00654761	5.03511	0.347788	22	CCAGACTTGCCACCCAGTACTACCACAACTTACCTTCAAC	CCCCTCCCCCTCCCCCCTCCCC	-
M23	P53_HUMAN.H11MO.1.A	1	0.00682329	5.24711	0.347788	12	CCAGACTTGCCACCCAGTACTACCACAACTTACCTTCAAC	CCCAGGCATGTCC	-
M23	PLAG1_HUMAN.H11MO.0.D	2	0.00799937	6.15151	0.347788	15	CCAGACTTGCCACCCAGTACTACCACAACTTACCTTCAAC	CCCCTCCTGATGCCCCC	-
M23	OLIG2_HUMAN.H11MO.0.B	0	0.00803927	6.1822	0.347788	18	CCAGACTTGCCACCCAGTACTACCACAACTTACCTTCAAC	CCAGCTGTTTCCCTTCTG	+
M23	TEAD4_HUMAN.H11MO.0.A	5	0.00811903	6.24353	0.347788	8	CCAGACTTGCCACCCAGTACTACCACAACTTACCTTCAAC	ACATTCCTGGCAT	+
M23	NR1D1_HUMAN.H11MO.0.B	-10	0.00851816	6.55047	0.347788	19	CCAGACTTGCCACCCAGTACTACCACAACTTACCTTCAAC	CCTTCTGACCCACTTCCCT	-
M23	ZN350_HUMAN.H11MO.1.D	-7	0.00853272	6.56166	0.347788	24	CCAGACTTGCCACCCAGTACTACCACAACTTACCTTCAAC	GGGCAACAAATCCCTGCGCCCCGT	-
M23	PAX5_HUMAN.H11MO.0.A	-8	0.00879994	6.76715	0.347788	21	CCAGACTTGCCACCCAGTACTACCACAACTTACCTTCAAC	GTCACGCTCTGCTGCCCAGGC	-
M23	MAZ_HUMAN.H11MO.0.A	-5	0.0090537	6.9623	0.347788	22	CCAGACTTGCCACCCAGTACTACCACAACTTACCTTCAAC	CCCCCCCCCCCCCCCCTCCCCC	-
M23	NR1H3_HUMAN.H11MO.0.B	-7	0.00913201	7.02251	0.347788	19	CCAGACTTGCCACCCAGTACTACCACAACTTACCTTCAAC	TGACCTGCAGTGACCTCTG	-
M23	MCR_HUMAN.H11MO.0.D	-14	0.0092667	7.12609	0.347788	17	CCAGACTTGCCACCCAGTACTACCACAACTTACCTTCAAC	TACAACAACCTGTTCTT	-
M23	FLI1_HUMAN.H11MO.0.A	-13	0.00927559	7.13293	0.347788	18	CCAGACTTGCCACCCAGTACTACCACAACTTACCTTCAAC	TCCCTCCTTCCTTCCTCC	-
M23	P73_HUMAN.H11MO.1.A	0	0.0094363	7.25652	0.347788	12	CCAGACTTGCCACCCAGTACTACCACAACTTACCTTCAAC	CCAGGCATGTTC	-
M23	PAX8_HUMAN.H11MO.0.D	-8	0.00976927	7.51257	0.351487	14	CCAGACTTGCCACCCAGTACTACCACAACTTACCTTCAAC	GTCACTGAAGCGGG	+
M23	COT1_HUMAN.H11MO.0.C	1	0.0107174	8.24165	0.376631	16	CCAGACTTGCCACCCAGTACTACCACAACTTACCTTCAAC	CCCTGACCTCTGACCCC	-
M23	CLOCK_HUMAN.H11MO.0.C	-1	0.0114902	8.83594	0.392935	14	CCAGACTTGCCACCCAGTACTACCACAACTTACCTTCAAC	CAGACACGTGAACA	+
M23	BRAC_HUMAN.H11MO.0.A	-19	0.0117014	8.99836	0.392935	20	CCAGACTTGCCACCCAGTACTACCACAACTTACCTTCAAC	ATTTCACACCTCCCTGCTAA	-
M23	MAFA_HUMAN.H11MO.0.D	2	0.012989	9.98853	0.404668	19	CCAGACTTGCCACCCAGTACTACCACAACTTACCTTCAAC	GTGCTGACCCCGCAGCCTTCG	+
M23	PURA_HUMAN.H11MO.0.D	-4	0.0132894	10.2196	0.404668	17	CCAGACTTGCCACCCAGTACTACCACAACTTACCTTCAAC	CCCTGCCCCCCCCTTCC	-
M23	BHE41_HUMAN.H11MO.0.D	4	0.0133519	10.2676	0.404668	16	CCAGACTTGCCACCCAGTACTACCACAACTTACCTTCAAC	GCCTCTGCACGTGACCCGGT	-
M23	P53_HUMAN.H11MO.0.A	8	0.0133519	10.2676	0.404668	12	CCAGACTTGCCACCCAGTACTACCACAACTTACCTTCAAC	AGACATGCCCAGACATGCCC	+
M23	TEAD1_HUMAN.H11MO.0.A	5	0.0133897	10.2967	0.404668	7	CCAGACTTGCCACCCAGTACTACCACAACTTACCTTCAAC	ACATTCCAGCCA	+
M23	PROX1_HUMAN.H11MO.0.D	-13	0.0142657	10.9703	0.42058	17	CCAGACTTGCCACCCAGTACTACCACAACTTACCTTCAAC	CCCAACCCGCCTTACCC	-
M23	ZN563_HUMAN.H11MO.0.C	-9	0.0147512	11.3437	0.42058	21	CCAGACTTGCCACCCAGTACTACCACAACTTACCTTCAAC	GGGATCCTCACTGGCAGCTGC	+
M23	HXC10_HUMAN.H11MO.0.D	-16	0.0157255	12.0929	0.432053	19	CCAGACTTGCCACCCAGTACTACCACAACTTACCTTCAAC	GTAATAAAAAAATTAAAAA	-
M23	ZBT17_HUMAN.H11MO.0.A	-18	0.0157255	12.0929	0.432053	19	CCAGACTTGCCACCCAGTACTACCACAACTTACCTTCAAC	CTTCCCCTCCCCCACCCTC	-
M23	MAFF_HUMAN.H11MO.0.B	1	0.0161858	12.4469	0.43676	17	CCAGACTTGCCACCCAGTACTACCACAACTTACCTTCAAC	TGCTGAGTCAGCATTTTT	+
M23	ZN350_HUMAN.H11MO.0.C	-14	0.0185312	14.2505	0.487185	18	CCAGACTTGCCACCCAGTACTACCACAACTTACCTTCAAC	CAGTCCTTTTATGACCTA	+
M23	TBX21_HUMAN.H11MO.0.A	-21	0.0186993	14.3798	0.487185	13	CCAGACTTGCCACCCAGTACTACCACAACTTACCTTCAAC	TTCACACCTCCAC	-
M23	ETV5_HUMAN.H11MO.0.C	-15	0.019936	15.3308	0.498543	14	CCAGACTTGCCACCCAGTACTACCACAACTTACCTTCAAC	CTCACTTCCTGCTC	-
M23	TBX3_HUMAN.H11MO.0.C	-16	0.0200159	15.3922	0.498543	11	CCAGACTTGCCACCCAGTACTACCACAACTTACCTTCAAC	TTCCCACCTCC	-
M23	SPZ1_HUMAN.H11MO.0.D	0	0.0201367	15.4852	0.498543	16	CCAGACTTGCCACCCAGTACTACCACAACTTACCTTCAAC	CCCAGGGTAACAGCCG	-
M23	TAL1_HUMAN.H11MO.0.A	-17	0.0204549	15.7298	0.498543	19	CCAGACTTGCCACCCAGTACTACCACAACTTACCTTCAAC	CCTTATCTGCCCCCCCCAG	-
M24	ZN394_HUMAN.H11MO.0.C	-21	0.000825588	0.634877	0.43016	19	TACTACATATAGCCAATCTGCAACCCGGTACCAAATGGCA	AGAATGGAATAGAATGGAAT	+
M24	MNX1_HUMAN.H11MO.0.D	-19	0.000832734	0.640372	0.43016	19	TACTACATATAGCCAATCTGCAACCCGGTACCAAATGGCA	TTAAGGGTTATTAAAATAG	-
M24	IRX2_HUMAN.H11MO.0.D	-19	0.000901465	0.693227	0.43016	19	TACTACATATAGCCAATCTGCAACCCGGTACCAAATGGCA	CCAACATGCCCACCCATGT	-
M24	BRAC_HUMAN.H11MO.0.A	-15	0.00112118	0.862184	0.43016	20	TACTACATATAGCCAATCTGCAACCCGGTACCAAATGGCA	ATTTCACACCTCCCTGCTAA	-
M24	ZBT17_HUMAN.H11MO.0.A	-9	0.00180965	1.39162	0.439509	19	TACTACATATAGCCAATCTGCAACCCGGTACCAAATGGCA	CTTCCCCTCCCCCACCCTC	-
M24	OLIG2_HUMAN.H11MO.0.B	-13	0.00216698	1.66641	0.439509	18	TACTACATATAGCCAATCTGCAACCCGGTACCAAATGGCA	CCAGCTGTTTCCCTTCTG	+
M24	ISL1_HUMAN.H11MO.0.A	-30	0.00226956	1.74529	0.439509	9	TACTACATATAGCCAATCTGCAACCCGGTACCAAATGGCA	GCTAATGGA	+
M24	THAP1_HUMAN.H11MO.0.C	-7	0.00229109	1.76185	0.439509	22	TACTACATATAGCCAATCTGCAACCCGGTACCAAATGGCA	CGCCGCCATCTTGGCTGCGGGC	+
M25	IRX2_HUMAN.H11MO.0.D	-20	8.51664e-05	0.0654929	0.109887	19	CGAGCTGAAGTTGCCTTCTGATTAAAAGACCTACTCCCTT	CCAACATGCCCACCCATGT	-
M25	ZN589_HUMAN.H11MO.0.D	-4	0.000145274	0.111716	0.109887	16	CGAGCTGAAGTTGCCTTCTGATTAAAAGACCTACTCCCTT	CGGCAGTAACCGTGGG	-
M25	MNX1_HUMAN.H11MO.0.D	0	0.000430991	0.331432	0.159472	19	CGAGCTGAAGTTGCCTTCTGATTAAAAGACCTACTCCCTT	CTATTTTAATAACCCTTAA	+
M25	NR1D1_HUMAN.H11MO.0.B	-13	0.000430991	0.331432	0.159472	19	CGAGCTGAAGTTGCCTTCTGATTAAAAGACCTACTCCCTT	CCTTCTGACCCACTTCCCT	-
M25	ZN394_HUMAN.H11MO.0.C	-20	0.000629886	0.484382	0.159472	20	CGAGCTGAAGTTGCCTTCTGATTAAAAGACCTACTCCCTT	ATTCCATTCTATTCCATTCT	-
M25	MAFA_HUMAN.H11MO.0.D	-4	0.000952227	0.732262	0.195975	21	CGAGCTGAAGTTGCCTTCTGATTAAAAGACCTACTCCCTT	GTGCTGACCCCGCAGCCTTCG	+
M25	RXRA_HUMAN.H11MO.0.A	-8	0.00145223	1.11677	0.244107	20	CGAGCTGAAGTTGCCTTCTGATTAAAAGACCTACTCCCTT	CTCTGACCTCTGCCTCCCCC	-
M25	LYL1_HUMAN.H11MO.0.A	-26	0.00224632	1.72742	0.339828	14	CGAGCTGAAGTTGCCTTCTGATTAAAAGACCTACTCCCTT	CCAGCTGTTTCCTG	+
M25	TLX1_HUMAN.H11MO.0.D	-23	0.00303315	2.33249	0.413097	17	CGAGCTGAAGTTGCCTTCTGATTAAAAGACCTACTCCCTT	CCTTGGCAACTTGCCAG	-
M25	PO3F3_HUMAN.H11MO.0.D	-6	0.00327677	2.51984	0.413097	17	CGAGCTGAAGTTGCCTTCTGATTAAAAGACCTACTCCCTT	AAATTTGCATAATTTAT	-
M25	ZN563_HUMAN.H11MO.0.C	-6	0.00392853	3.02104	0.457166	21	CGAGCTGAAGTTGCCTTCTGATTAAAAGACCTACTCCCTT	GCAGCTGCCAGTGAGGATCCC	-
M26	IRX2_HUMAN.H11MO.0.D	-5	5.3197e-05	0.0409085	0.0807627	19	TGGAGCTCACCTGATCTGTCATTTGAGTTGTTCGAGATAT	CCAACATGCCCACCCATGT	-
M26	THA_HUMAN.H11MO.0.C	-5	0.000132449	0.101853	0.100541	17	TGGAGCTCACCTGATCTGTCATTTGAGTTGTTCGAGATAT	CTGACCTGAAGTGACCC	-
M26	Z324A_HUMAN.H11MO.0.C	2	0.000295554	0.227281	0.128491	21	TGGAGCTCACCTGATCTGTCATTTGAGTTGTTCGAGATAT	TATCAAACCATCCTTTGCTGCCA	+
M26	MNX1_HUMAN.H11MO.0.D	-20	0.000423174	0.325421	0.128491	19	TGGAGCTCACCTGATCTGTCATTTGAGTTGTTCGAGATAT	TTAAGGGTTATTAAAATAG	-
M26	NR1H3_HUMAN.H11MO.0.B	0	0.000687471	0.528665	0.154838	19	TGGAGCTCACCTGATCTGTCATTTGAGTTGTTCGAGATAT	CAGAGGTCACTGCAGGTCA	+
M26	CLOCK_HUMAN.H11MO.0.C	-3	0.00108159	0.831745	0.154838	14	TGGAGCTCACCTGATCTGTCATTTGAGTTGTTCGAGATAT	TGTTCACGTGTCTG	-
M26	PAX2_HUMAN.H11MO.0.D	-12	0.0012354	0.950026	0.154838	18	TGGAGCTCACCTGATCTGTCATTTGAGTTGTTCGAGATAT	GTTCAGTCATGCGTGACA	+
M26	RXRA_HUMAN.H11MO.0.A	-3	0.00132586	1.01959	0.154838	20	TGGAGCTCACCTGATCTGTCATTTGAGTTGTTCGAGATAT	CTCTGACCTCTGCCTCCCCC	-
M26	ZN394_HUMAN.H11MO.0.C	-3	0.00132586	1.01959	0.154838	20	TGGAGCTCACCTGATCTGTCATTTGAGTTGTTCGAGATAT	ATTCCATTCTATTCCATTCT	-
M26	LYL1_HUMAN.H11MO.0.A	-6	0.0015436	1.18703	0.167391	14	TGGAGCTCACCTGATCTGTCATTTGAGTTGTTCGAGATAT	CCAGCTGTTTCCTG	+
M26	BRAC_HUMAN.H11MO.0.A	-1	0.00178383	1.37176	0.180545	20	TGGAGCTCACCTGATCTGTCATTTGAGTTGTTCGAGATAT	ATTTCACACCTCCCTGCTAA	-
M26	TBX21_HUMAN.H11MO.0.A	-3	0.00398056	3.06105	0.377701	13	TGGAGCTCACCTGATCTGTCATTTGAGTTGTTCGAGATAT	TTCACACCTCCAC	-
M26	THB_HUMAN.H11MO.0.C	-6	0.0055817	4.29233	0.420869	17	TGGAGCTCACCTGATCTGTCATTTGAGTTGTTCGAGATAT	TGACCTGACCTGACCTC	-
M26	OLIG2_HUMAN.H11MO.0.B	-6	0.00562665	4.32689	0.420869	18	TGGAGCTCACCTGATCTGTCATTTGAGTTGTTCGAGATAT	CCAGCTGTTTCCCTTCTG	+
M26	SRBP1_HUMAN.H11MO.0.A	-5	0.00582181	4.47697	0.420869	11	TGGAGCTCACCTGATCTGTCATTTGAGTTGTTCGAGATAT	CTCACCCCACC	-
M26	LEF1_HUMAN.H11MO.0.A	-6	0.00594364	4.57066	0.420869	14	TGGAGCTCACCTGATCTGTCATTTGAGTTGTTCGAGATAT	TCCTTTGATTTGCT	+
M26	MAFA_HUMAN.H11MO.0.D	-2	0.00664159	5.10739	0.420869	21	TGGAGCTCACCTGATCTGTCATTTGAGTTGTTCGAGATAT	GTGCTGACCCCGCAGCCTTCG	+
M26	BHE41_HUMAN.H11MO.0.D	0	0.00681403	5.23999	0.420869	20	TGGAGCTCACCTGATCTGTCATTTGAGTTGTTCGAGATAT	ACCGGGTCACGTGCAGAAGG	+
M26	TLX1_HUMAN.H11MO.0.D	-19	0.00696465	5.35581	0.420869	17	TGGAGCTCACCTGATCTGTCATTTGAGTTGTTCGAGATAT	CCTTGGCAACTTGCCAG	-
M26	ZN350_HUMAN.H11MO.0.C	-5	0.00749087	5.76048	0.420869	18	TGGAGCTCACCTGATCTGTCATTTGAGTTGTTCGAGATAT	CAGTCCTTTTATGACCTA	+
M26	PAX5_HUMAN.H11MO.0.A	1	0.00757429	5.82463	0.420869	20	TGGAGCTCACCTGATCTGTCATTTGAGTTGTTCGAGATAT	GTCACGCTCTGCTGCCCAGGC	-
M26	SMAD3_HUMAN.H11MO.0.B	-1	0.00777898	5.98204	0.420869	12	TGGAGCTCACCTGATCTGTCATTTGAGTTGTTCGAGATAT	CTCTGTCACCTG	+
M26	AIRE_HUMAN.H11MO.0.C	-13	0.00803935	6.18226	0.420869	18	TGGAGCTCACCTGATCTGTCATTTGAGTTGTTCGAGATAT	ATTGGTTTTATTGGTTAA	+
M26	RARG_HUMAN.H11MO.2.D	6	0.00890641	6.84903	0.429632	14	TGGAGCTCACCTGATCTGTCATTTGAGTTGTTCGAGATAT	GTGACCTCTGGGTGACCCCC	-
M26	BC11A_HUMAN.H11MO.0.A	-3	0.00930667	7.15683	0.429632	17	TGGAGCTCACCTGATCTGTCATTTGAGTTGTTCGAGATAT	TTTTCACTTCCTCTTTT	-
M26	ZN554_HUMAN.H11MO.0.C	-3	0.00951568	7.31756	0.429632	20	TGGAGCTCACCTGATCTGTCATTTGAGTTGTTCGAGATAT	AGCACCCCACATGGCTCAGC	-
M26	HXC10_HUMAN.H11MO.0.D	-19	0.00975052	7.49815	0.429632	19	TGGAGCTCACCTGATCTGTCATTTGAGTTGTTCGAGATAT	TTTTTAATTTTTTTATTAC	+
M26	ZN667_HUMAN.H11MO.0.C	-21	0.00975052	7.49815	0.429632	19	TGGAGCTCACCTGATCTGTCATTTGAGTTGTTCGAGATAT	GCTGAGCTTTTAAGGCCAC	-
M26	TBX2_HUMAN.H11MO.0.D	4	0.0101877	7.83433	0.429632	21	TGGAGCTCACCTGATCTGTCATTTGAGTTGTTCGAGATAT	GTCGCTTCTCACACCTCTGATGGCA	-
M26	SRBP2_HUMAN.H11MO.0.B	-4	0.0106995	8.22795	0.439023	13	TGGAGCTCACCTGATCTGTCATTTGAGTTGTTCGAGATAT	CCTCACCCCACCC	-
M28	MNX1_HUMAN.H11MO.0.D	-7	0.000143685	0.110494	0.220365	19	AGGAGGATCAAAAGTTACTCTGTCAGCAAATGATAAATTG	TTAAGGGTTATTAAAATAG	-
M28	IRX2_HUMAN.H11MO.0.D	-4	0.000667912	0.513625	0.341452	19	AGGAGGATCAAAAGTTACTCTGTCAGCAAATGATAAATTG	ACATGGGTGGGCATGTTGG	+
M28	RXRA_HUMAN.H11MO.0.A	0	0.00156682	1.20488	0.480595	20	AGGAGGATCAAAAGTTACTCTGTCAGCAAATGATAAATTG	GGGGGAGGCAGAGGTCAGAG	+
M29	MNX1_HUMAN.H11MO.0.D	-16	0.000138022	0.106139	0.21168	19	ATTTAAAAATGCTGGGACCAGGTAGTTATAGATAATAGTA	TTAAGGGTTATTAAAATAG	-
M29	ZN394_HUMAN.H11MO.0.C	-5	0.000426425	0.327921	0.223961	20	ATTTAAAAATGCTGGGACCAGGTAGTTATAGATAATAGTA	AGAATGGAATAGAATGGAAT	+
M29	IRX2_HUMAN.H11MO.0.D	-17	0.000438089	0.33689	0.223961	19	ATTTAAAAATGCTGGGACCAGGTAGTTATAGATAATAGTA	ACATGGGTGGGCATGTTGG	+
M29	HXC10_HUMAN.H11MO.0.D	-16	0.00119858	0.921709	0.304928	19	ATTTAAAAATGCTGGGACCAGGTAGTTATAGATAATAGTA	GTAATAAAAAAATTAAAAA	-
M29	LYL1_HUMAN.H11MO.0.A	-11	0.00127605	0.981281	0.304928	14	ATTTAAAAATGCTGGGACCAGGTAGTTATAGATAATAGTA	CAGGAAACAGCTGG	-
M29	ZN563_HUMAN.H11MO.0.C	-1	0.00130665	1.00481	0.304928	21	ATTTAAAAATGCTGGGACCAGGTAGTTATAGATAATAGTA	GGGATCCTCACTGGCAGCTGC	+
M29	BRAC_HUMAN.H11MO.0.A	-14	0.00200886	1.54481	0.368198	20	ATTTAAAAATGCTGGGACCAGGTAGTTATAGATAATAGTA	TTAGCAGGGAGGTGTGAAAT	+
M30	TLX1_HUMAN.H11MO.0.D	-12	0.000569866	0.438227	0.282303	17	TGCATGACATAAGTTTAGTATGTTACTAGAAACAATCAGA	CCTTGGCAACTTGCCAG	-
M30	MNX1_HUMAN.H11MO.0.D	-20	0.00072319	0.556133	0.282303	19	TGCATGACATAAGTTTAGTATGTTACTAGAAACAATCAGA	CTATTTTAATAACCCTTAA	+
M30	ZN563_HUMAN.H11MO.0.C	-15	0.000827171	0.636095	0.282303	21	TGCATGACATAAGTTTAGTATGTTACTAGAAACAATCAGA	GGGATCCTCACTGGCAGCTGC	+
M30	IRX2_HUMAN.H11MO.0.D	-11	0.000843065	0.648317	0.282303	19	TGCATGACATAAGTTTAGTATGTTACTAGAAACAATCAGA	ACATGGGTGGGCATGTTGG	+
M32	MNX1_HUMAN.H11MO.0.D	-13	0.000245246	0.188595	0.283279	19	CAACTTCATGTAGCAAACCGATTTATTTCTCAAAGATGAG	CTATTTTAATAACCCTTAA	+
M32	IRX2_HUMAN.H11MO.0.D	-2	0.000592952	0.45598	0.303925	19	CAACTTCATGTAGCAAACCGATTTATTTCTCAAAGATGAG	CCAACATGCCCACCCATGT	-
M33	MNX1_HUMAN.H11MO.0.D	-12	0.00014353	0.110375	0.220272	19	GGATTCCCAAATATGCAGTTTGTGAAAGTTGAGCTGCTAA	TTAAGGGTTATTAAAATAG	-
M33	IRX2_HUMAN.H11MO.0.D	-9	0.000328717	0.252784	0.250844	19	GGATTCCCAAATATGCAGTTTGTGAAAGTTGAGCTGCTAA	ACATGGGTGGGCATGTTGG	+
M33	NR1D1_HUMAN.H11MO.0.B	-11	0.00143085	1.10032	0.439177	19	GGATTCCCAAATATGCAGTTTGTGAAAGTTGAGCTGCTAA	AGGGAAGTGGGTCAGAAGG	+
M33	GATA1_HUMAN.H11MO.0.A	8	0.00143085	1.10032	0.439177	11	GGATTCCCAAATATGCAGTTTGTGAAAGTTGAGCTGCTAA	TCTTATCTGTCCCCGCCAG	-
M34	PATZ1_HUMAN.H11MO.0.C	-8	0.000224942	0.17298	0.166755	22	CACTACCTGCAACGACCCCGCAGCTGCACTGAAGCAATGG	CCTCCCCCCCCGCCCCCTCCCC	-
M34	KLF6_HUMAN.H11MO.0.A	-14	0.000259832	0.199811	0.166755	19	CACTACCTGCAACGACCCCGCAGCTGCACTGAAGCAATGG	CCCCCGGCCCCGCCCTTCC	-
M34	PURA_HUMAN.H11MO.0.D	-11	0.000514793	0.395876	0.166755	17	CACTACCTGCAACGACCCCGCAGCTGCACTGAAGCAATGG	CCCTGCCCCCCCCTTCC	-
M34	EGR1_HUMAN.H11MO.0.A	-14	0.000618694	0.475775	0.166755	17	CACTACCTGCAACGACCCCGCAGCTGCACTGAAGCAATGG	CCCCCGCCCACGCCCTC	-
M34	THA_HUMAN.H11MO.0.C	-1	0.000618694	0.475775	0.166755	17	CACTACCTGCAACGACCCCGCAGCTGCACTGAAGCAATGG	CTGACCTGAAGTGACCC	-
M34	ZN341_HUMAN.H11MO.0.C	1	0.000693031	0.532941	0.166755	21	CACTACCTGCAACGACCCCGCAGCTGCACTGAAGCAATGG	GCTCTTCCCTCCCCCCCCCCCC	-
M34	NR1D1_HUMAN.H11MO.0.B	-16	0.000807779	0.621182	0.166755	19	CACTACCTGCAACGACCCCGCAGCTGCACTGAAGCAATGG	CCTTCTGACCCACTTCCCT	-
M34	NR1H3_HUMAN.H11MO.0.B	-2	0.000878711	0.675729	0.166755	19	CACTACCTGCAACGACCCCGCAGCTGCACTGAAGCAATGG	TGACCTGCAGTGACCTCTG	-
M34	TBX21_HUMAN.H11MO.0.A	-16	0.00134607	1.03513	0.207149	13	CACTACCTGCAACGACCCCGCAGCTGCACTGAAGCAATGG	TTCACACCTCCAC	-
M34	EGR2_HUMAN.H11MO.1.A	-16	0.00136445	1.04927	0.207149	16	CACTACCTGCAACGACCCCGCAGCTGCACTGAAGCAATGG	CCCCCGCCCACGCCCC	-
M34	MAZ_HUMAN.H11MO.0.A	-11	0.0015981	1.22894	0.220565	22	CACTACCTGCAACGACCCCGCAGCTGCACTGAAGCAATGG	CCCCCCCCCCCCCCCCTCCCCC	-
M34	TLX1_HUMAN.H11MO.0.D	-5	0.00178739	1.3745	0.225526	17	CACTACCTGCAACGACCCCGCAGCTGCACTGAAGCAATGG	CTGGCAAGTTGCCAAGG	+
M34	ZN134_HUMAN.H11MO.0.C	1	0.00214343	1.6483	0.225526	21	CACTACCTGCAACGACCCCGCAGCTGCACTGAAGCAATGG	CCTTCAACTGATTAGGTGAGGC	-
M34	ZN563_HUMAN.H11MO.0.C	-19	0.00228928	1.76045	0.225526	21	CACTACCTGCAACGACCCCGCAGCTGCACTGAAGCAATGG	GCAGCTGCCAGTGAGGATCCC	-
M34	RFX5_HUMAN.H11MO.0.A	-15	0.00239988	1.84551	0.225526	20	CACTACCTGCAACGACCCCGCAGCTGCACTGAAGCAATGG	GTCAGCTGTTGCTAGGCAGA	+
M34	IRX2_HUMAN.H11MO.0.D	-12	0.00252535	1.942	0.225526	19	CACTACCTGCAACGACCCCGCAGCTGCACTGAAGCAATGG	CCAACATGCCCACCCATGT	-
M34	ZBT17_HUMAN.H11MO.0.A	-12	0.00252535	1.942	0.225526	19	CACTACCTGCAACGACCCCGCAGCTGCACTGAAGCAATGG	CTTCCCCTCCCCCACCCTC	-
M34	RXRA_HUMAN.H11MO.0.A	1	0.00324887	2.49838	0.274021	19	CACTACCTGCAACGACCCCGCAGCTGCACTGAAGCAATGG	CTCTGACCTCTGCCTCCCCC	-
M34	ZIC2_HUMAN.H11MO.0.D	-25	0.00358331	2.75556	0.286322	15	CACTACCTGCAACGACCCCGCAGCTGCACTGAAGCAATGG	TCACAGCAGGGGGCC	-
M34	SPIC_HUMAN.H11MO.0.D	-22	0.00393987	3.02976	0.291066	13	CACTACCTGCAACGACCCCGCAGCTGCACTGAAGCAATGG	CCTCCCCTTCCTC	-
M34	SP3_HUMAN.H11MO.0.B	-9	0.00406134	3.12317	0.291066	20	CACTACCTGCAACGACCCCGCAGCTGCACTGAAGCAATGG	CCCCGGCCCCGCCCCCCCCC	-
M34	ZN667_HUMAN.H11MO.0.C	-13	0.0043319	3.33123	0.291066	19	CACTACCTGCAACGACCCCGCAGCTGCACTGAAGCAATGG	GTGGCCTTAAAAGCTCAGC	+
M34	GATA1_HUMAN.H11MO.0.A	6	0.00503578	3.87252	0.318551	13	CACTACCTGCAACGACCCCGCAGCTGCACTGAAGCAATGG	TCTTATCTGTCCCCGCCAG	-
M34	EGR2_HUMAN.H11MO.0.A	-11	0.00577923	4.44423	0.350957	18	CACTACCTGCAACGACCCCGCAGCTGCACTGAAGCAATGG	CCCCTCCCACACCCCCCC	-
M34	PTF1A_HUMAN.H11MO.0.B	-2	0.00623673	4.79604	0.353287	18	CACTACCTGCAACGACCCCGCAGCTGCACTGAAGCAATGG	CCAGCTGCCCCCTTTCCC	+
M34	RARG_HUMAN.H11MO.2.D	-1	0.00628302	4.83164	0.353287	20	CACTACCTGCAACGACCCCGCAGCTGCACTGAAGCAATGG	GTGACCTCTGGGTGACCCCC	-
M34	VEZF1_HUMAN.H11MO.0.C	-5	0.00657931	5.05949	0.354568	22	CACTACCTGCAACGACCCCGCAGCTGCACTGAAGCAATGG	CCCCTCCCCCTCCCCCCTCCCC	-
M34	MAF_HUMAN.H11MO.0.A	-14	0.00677288	5.20834	0.354568	19	CACTACCTGCAACGACCCCGCAGCTGCACTGAAGCAATGG	TTGCTGAGTCAGCAGATTC	-
M34	DMRT1_HUMAN.H11MO.0.D	-20	0.00713963	5.49038	0.361309	17	CACTACCTGCAACGACCCCGCAGCTGCACTGAAGCAATGG	TTGATACAATGTAGCAA	+
M34	OSR2_HUMAN.H11MO.0.C	-16	0.00745115	5.72993	0.36491	16	CACTACCTGCAACGACCCCGCAGCTGCACTGAAGCAATGG	GCTGCTGCTTCTGCTG	+
M34	ZFX_HUMAN.H11MO.1.A	-11	0.00771352	5.9317	0.365954	17	CACTACCTGCAACGACCCCGCAGCTGCACTGAAGCAATGG	CCCCGGCCTCCGCCCCC	-
M34	BHE41_HUMAN.H11MO.0.D	-19	0.00894685	6.88013	0.411604	20	CACTACCTGCAACGACCCCGCAGCTGCACTGAAGCAATGG	GCCTCTGCACGTGACCCGGT	-
M34	ZN589_HUMAN.H11MO.0.D	-17	0.00944781	7.26537	0.421868	16	CACTACCTGCAACGACCCCGCAGCTGCACTGAAGCAATGG	CGGCAGTAACCGTGGG	-
M34	OLIG2_HUMAN.H11MO.0.B	-2	0.0097637	7.50828	0.423516	18	CACTACCTGCAACGACCCCGCAGCTGCACTGAAGCAATGG	CCAGCTGTTTCCCTTCTG	+
M34	MNX1_HUMAN.H11MO.0.D	-2	0.0104398	8.0282	0.428365	19	CACTACCTGCAACGACCCCGCAGCTGCACTGAAGCAATGG	CTATTTTAATAACCCTTAA	+
M34	KLF3_HUMAN.H11MO.0.B	-16	0.0104398	8.0282	0.428365	19	CACTACCTGCAACGACCCCGCAGCTGCACTGAAGCAATGG	CCCGGCCCCGCCCCTCCCC	-
M36	ESR2_HUMAN.H11MO.1.A	-10	0.000249951	0.192212	0.178878	7	TACACCTTCAGTGACCTCACTAAAACAATTTAGAATCAAG	GTGACCT	-
M36	ATF2_HUMAN.H11MO.2.C	-9	0.00035582	0.273626	0.178878	11	TACACCTTCAGTGACCTCACTAAAACAATTTAGAATCAAG	GATGACGTCAC	+
M36	RXRB_HUMAN.H11MO.0.C	-9	0.000607794	0.467393	0.229163	10	TACACCTTCAGTGACCTCACTAAAACAATTTAGAATCAAG	TGTGACCTCA	-
M36	CREM_HUMAN.H11MO.0.C	-8	0.000855809	0.658117	0.240981	11	TACACCTTCAGTGACCTCACTAAAACAATTTAGAATCAAG	CACTGACGTCA	+
M36	THB_HUMAN.H11MO.1.D	-11	0.000958708	0.737246	0.240981	10	TACACCTTCAGTGACCTCACTAAAACAATTTAGAATCAAG	TGACCTGACC	-
M36	ATF2_HUMAN.H11MO.0.B	-10	0.00115852	0.8909	0.246813	11	TACACCTTCAGTGACCTCACTAAAACAATTTAGAATCAAG	ATGACGTCATC	-
M36	THA_HUMAN.H11MO.1.D	-10	0.00131756	1.01321	0.246813	10	TACACCTTCAGTGACCTCACTAAAACAATTTAGAATCAAG	CTGACCTGAA	-
M36	RARG_HUMAN.H11MO.1.B	-10	0.00147286	1.13263	0.246813	8	TACACCTTCAGTGACCTCACTAAAACAATTTAGAATCAAG	CTGACCTC	-
M36	RARB_HUMAN.H11MO.0.D	-7	0.00175433	1.34908	0.250062	11	TACACCTTCAGTGACCTCACTAAAACAATTTAGAATCAAG	GCCCTGACCTC	-
M36	SOX5_HUMAN.H11MO.0.C	-22	0.00182386	1.40255	0.250062	8	TACACCTTCAGTGACCTCACTAAAACAATTTAGAATCAAG	TAACAATA	-
M36	ZN250_HUMAN.H11MO.0.C	-15	0.00217081	1.66935	0.272828	20	TACACCTTCAGTGACCTCACTAAAACAATTTAGAATCAAG	GTAATCAAAACAGCATGGTA	-
M36	NR1H4_HUMAN.H11MO.1.B	-9	0.00296836	2.28267	0.327346	8	TACACCTTCAGTGACCTCACTAAAACAATTTAGAATCAAG	ACTGACCT	-
M36	RARA_HUMAN.H11MO.1.A	-8	0.00329761	2.53586	0.327346	10	TACACCTTCAGTGACCTCACTAAAACAATTTAGAATCAAG	CCCTGACCTT	-
M36	JDP2_HUMAN.H11MO.0.D	-10	0.00354215	2.72392	0.327346	12	TACACCTTCAGTGACCTCACTAAAACAATTTAGAATCAAG	ATGACGTCATCA	-
M36	ATF7_HUMAN.H11MO.0.D	-9	0.00368985	2.83749	0.327346	11	TACACCTTCAGTGACCTCACTAAAACAATTTAGAATCAAG	GATGACGTCAT	+
M36	CREB5_HUMAN.H11MO.0.D	-10	0.00514062	3.95314	0.408481	11	TACACCTTCAGTGACCTCACTAAAACAATTTAGAATCAAG	ATGACGTCATC	-
M36	HOMEZ_HUMAN.H11MO.0.D	-18	0.00553232	4.25436	0.408481	15	TACACCTTCAGTGACCTCACTAAAACAATTTAGAATCAAG	AAAAAAACGATTTTT	-
M36	RXRA_HUMAN.H11MO.1.A	-10	0.005574	4.2864	0.408481	10	TACACCTTCAGTGACCTCACTAAAACAATTTAGAATCAAG	CTGACCTCTG	-
M36	FOXO4_HUMAN.H11MO.0.C	-19	0.00697539	5.36407	0.421558	9	TACACCTTCAGTGACCTCACTAAAACAATTTAGAATCAAG	AATAAACAA	-
M36	ZSCA4_HUMAN.H11MO.0.D	-9	0.00698794	5.37373	0.421558	12	TACACCTTCAGTGACCTCACTAAAACAATTTAGAATCAAG	AGTGCACACACT	-
M36	VDR_HUMAN.H11MO.1.A	-10	0.00740412	5.69377	0.423301	9	TACACCTTCAGTGACCTCACTAAAACAATTTAGAATCAAG	CTGAACCCA	-
M36	BARX1_HUMAN.H11MO.0.D	-20	0.00773735	5.95002	0.423301	12	TACACCTTCAGTGACCTCACTAAAACAATTTAGAATCAAG	AAAAACAATTAG	-
M36	NR1I3_HUMAN.H11MO.0.C	0	0.00795933	6.12073	0.423301	18	TACACCTTCAGTGACCTCACTAAAACAATTTAGAATCAAG	CTGAACTTTCCTGACCCC	-
M36	FOXQ1_HUMAN.H11MO.0.C	-18	0.00813952	6.25929	0.423301	12	TACACCTTCAGTGACCTCACTAAAACAATTTAGAATCAAG	AAATAAACAATT	-
M36	NR4A2_HUMAN.H11MO.0.C	-10	0.00884128	6.79895	0.427261	9	TACACCTTCAGTGACCTCACTAAAACAATTTAGAATCAAG	GTGACCTTT	-
M36	SOX13_HUMAN.H11MO.0.D	-22	0.00904813	6.95801	0.427261	8	TACACCTTCAGTGACCTCACTAAAACAATTTAGAATCAAG	GAACAATG	-
M36	HXB2_HUMAN.H11MO.0.D	-20	0.00912404	7.01638	0.427261	15	TACACCTTCAGTGACCTCACTAAAACAATTTAGAATCAAG	TAGAACATTCTAGAA	+
M36	HSF4_HUMAN.H11MO.0.D	-20	0.00954092	7.33697	0.427261	15	TACACCTTCAGTGACCTCACTAAAACAATTTAGAATCAAG	TAGAACGTTCTAGAA	+
M36	NR1I3_HUMAN.H11MO.1.D	-10	0.00963216	7.40713	0.427261	8	TACACCTTCAGTGACCTCACTAAAACAATTTAGAATCAAG	ATGAACTT	-
M36	ESR1_HUMAN.H11MO.1.A	-9	0.0109028	8.38426	0.469806	10	TACACCTTCAGTGACCTCACTAAAACAATTTAGAATCAAG	GGTGACCTTG	-
M36	NR1H3_HUMAN.H11MO.1.B	-9	0.0121542	9.34657	0.485546	10	TACACCTTCAGTGACCTCACTAAAACAATTTAGAATCAAG	TCTGACCTTT	-
M36	NR1I2_HUMAN.H11MO.1.D	-10	0.0123297	9.48157	0.485546	8	TACACCTTCAGTGACCTCACTAAAACAATTTAGAATCAAG	GTGAACTT	-
M36	PHX2A_HUMAN.H11MO.0.D	-20	0.0133164	10.2403	0.485546	11	TACACCTTCAGTGACCTCACTAAAACAATTTAGAATCAAG	TAATTTAATTA	+
M36	MYF6_HUMAN.H11MO.0.C	-2	0.0146894	11.2961	0.485546	7	TACACCTTCAGTGACCTCACTAAAACAATTTAGAATCAAG	CAGCTGC	+
M36	HXD10_HUMAN.H11MO.0.D	-17	0.0150637	11.584	0.485546	10	TACACCTTCAGTGACCTCACTAAAACAATTTAGAATCAAG	AATTAAAGCA	-
M36	ALX4_HUMAN.H11MO.0.D	-20	0.0154775	11.9022	0.485546	12	TACACCTTCAGTGACCTCACTAAAACAATTTAGAATCAAG	TAATTTAATTAA	-
M36	CREB1_HUMAN.H11MO.0.A	-11	0.0155084	11.926	0.485546	11	TACACCTTCAGTGACCTCACTAAAACAATTTAGAATCAAG	TGACGTCATCG	-
M36	NR1H3_HUMAN.H11MO.0.B	-1	0.0158875	12.2175	0.485546	19	TACACCTTCAGTGACCTCACTAAAACAATTTAGAATCAAG	TGACCTGCAGTGACCTCTG	-
M36	DRGX_HUMAN.H11MO.0.D	-20	0.0163101	12.5424	0.485546	11	TACACCTTCAGTGACCTCACTAAAACAATTTAGAATCAAG	TAATTTAATTA	+
M36	PROP1_HUMAN.H11MO.0.D	-20	0.0163101	12.5424	0.485546	11	TACACCTTCAGTGACCTCACTAAAACAATTTAGAATCAAG	TAATTCAATTA	-
M36	ERR2_HUMAN.H11MO.0.A	-11	0.0166093	12.7726	0.485546	9	TACACCTTCAGTGACCTCACTAAAACAATTTAGAATCAAG	TGACCTTGA	-
M36	SOX15_HUMAN.H11MO.0.D	-23	0.0167236	12.8604	0.485546	7	TACACCTTCAGTGACCTCACTAAAACAATTTAGAATCAAG	AACAATG	-
M36	ARX_HUMAN.H11MO.0.D	-19	0.0173214	13.3202	0.485546	13	TACACCTTCAGTGACCTCACTAAAACAATTTAGAATCAAG	TTAATTTAATTAG	+
M36	E4F1_HUMAN.H11MO.0.D	-9	0.0175618	13.505	0.485546	9	TACACCTTCAGTGACCTCACTAAAACAATTTAGAATCAAG	CGTGACGTC	+
M36	SNAI1_HUMAN.H11MO.0.C	-1	0.017685	13.5997	0.485546	8	TACACCTTCAGTGACCTCACTAAAACAATTTAGAATCAAG	CCACCTGG	-
M36	ATF1_HUMAN.H11MO.0.B	-8	0.0180289	13.8642	0.485546	11	TACACCTTCAGTGACCTCACTAAAACAATTTAGAATCAAG	CGGTGACGTCA	+
M36	PHX2B_HUMAN.H11MO.0.D	-20	0.0180289	13.8642	0.485546	11	TACACCTTCAGTGACCTCACTAAAACAATTTAGAATCAAG	TAATTTAATTA	+
M36	UNC4_HUMAN.H11MO.0.D	-20	0.0180289	13.8642	0.485546	11	TACACCTTCAGTGACCTCACTAAAACAATTTAGAATCAAG	TAATTTAATTA	+
M36	PAX7_HUMAN.H11MO.0.D	-20	0.0180289	13.8642	0.485546	11	TACACCTTCAGTGACCTCACTAAAACAATTTAGAATCAAG	ATAATCAATTA	-
M36	HMX3_HUMAN.H11MO.0.D	-23	0.0189495	14.5721	0.493598	11	TACACCTTCAGTGACCTCACTAAAACAATTTAGAATCAAG	AGCAATTAACG	-
M36	COT1_HUMAN.H11MO.1.C	-8	0.0189825	14.5975	0.493598	13	TACACCTTCAGTGACCTCACTAAAACAATTTAGAATCAAG	CCCTGACCTCTGC	-
M37	MNX1_HUMAN.H11MO.0.D	-1	0.000245644	0.1889	0.376737	19	AATGAGTGAGCTTCTGAATTGAGATAACAAAACTGAAAGA	TTAAGGGTTATTAAAATAG	-
M37	IRX2_HUMAN.H11MO.0.D	-1	0.000803793	0.618117	0.410917	19	AATGAGTGAGCTTCTGAATTGAGATAACAAAACTGAAAGA	ACATGGGTGGGCATGTTGG	+
M38	MNX1_HUMAN.H11MO.0.D	-17	0.000133374	0.102565	0.122899	19	ACTGAATGGATAAAGCGTTCAGAGCTTAGTAAAGACTAAA	TTAAGGGTTATTAAAATAG	-
M38	RXRA_HUMAN.H11MO.0.A	-4	0.000160268	0.123246	0.122899	20	ACTGAATGGATAAAGCGTTCAGAGCTTAGTAAAGACTAAA	GGGGGAGGCAGAGGTCAGAG	+
M38	IRX2_HUMAN.H11MO.0.D	-18	0.000428502	0.329518	0.21906	19	ACTGAATGGATAAAGCGTTCAGAGCTTAGTAAAGACTAAA	ACATGGGTGGGCATGTTGG	+
M38	ZN563_HUMAN.H11MO.0.C	-18	0.00160662	1.23549	0.443135	21	ACTGAATGGATAAAGCGTTCAGAGCTTAGTAAAGACTAAA	GCAGCTGCCAGTGAGGATCCC	-
M38	Z324A_HUMAN.H11MO.0.C	-8	0.00197927	1.52206	0.443135	23	ACTGAATGGATAAAGCGTTCAGAGCTTAGTAAAGACTAAA	TATCAAACCATCCTTTGCTGCCA	+
M38	HXC10_HUMAN.H11MO.0.D	-14	0.0026642	2.04877	0.443135	19	ACTGAATGGATAAAGCGTTCAGAGCTTAGTAAAGACTAAA	GTAATAAAAAAATTAAAAA	-
M38	ZN394_HUMAN.H11MO.0.C	-18	0.00304422	2.341	0.443135	20	ACTGAATGGATAAAGCGTTCAGAGCTTAGTAAAGACTAAA	AGAATGGAATAGAATGGAAT	+
M38	NR1H3_HUMAN.H11MO.0.B	-19	0.00379872	2.92122	0.485498	19	ACTGAATGGATAAAGCGTTCAGAGCTTAGTAAAGACTAAA	CAGAGGTCACTGCAGGTCA	+
M40	GATA1_HUMAN.H11MO.0.A	7	0.000156476	0.12033	0.187369	12	TCGTAAGTACATGGATCTGTTAAGTTAAAAAAGATTATCC	TCTTATCTGTCCCCGCCAG	-
M40	GATA2_HUMAN.H11MO.0.A	7	0.000286525	0.220338	0.187369	12	TCGTAAGTACATGGATCTGTTAAGTTAAAAAAGATTATCC	CCTTATCTCCACCCCCCAG	-
M40	MNX1_HUMAN.H11MO.0.D	-19	0.000513921	0.395205	0.187369	19	TCGTAAGTACATGGATCTGTTAAGTTAAAAAAGATTATCC	TTAAGGGTTATTAAAATAG	-
M40	IRX2_HUMAN.H11MO.0.D	-10	0.000557737	0.4289	0.187369	19	TCGTAAGTACATGGATCTGTTAAGTTAAAAAAGATTATCC	ACATGGGTGGGCATGTTGG	+
M40	BRAC_HUMAN.H11MO.0.A	-5	0.000733504	0.564065	0.187369	20	TCGTAAGTACATGGATCTGTTAAGTTAAAAAAGATTATCC	TTAGCAGGGAGGTGTGAAAT	+
M42	IRX2_HUMAN.H11MO.0.D	-15	0.000124183	0.0954964	0.148055	19	TCATGCAATTTTTGGGTAGGAAATCTCATAATGCTTCAAT	ACATGGGTGGGCATGTTGG	+
M42	MNX1_HUMAN.H11MO.0.D	-15	0.000207051	0.159223	0.148055	19	TCATGCAATTTTTGGGTAGGAAATCTCATAATGCTTCAAT	TTAAGGGTTATTAAAATAG	-
M44	MNX1_HUMAN.H11MO.0.D	-19	0.000148007	0.113817	0.227291	19	TCGTGCTTAAGTCATCCAGTTTTGATTGAAATCAAAATCA	TTAAGGGTTATTAAAATAG	-
M44	IRX2_HUMAN.H11MO.0.D	-17	0.000938643	0.721817	0.419222	19	TCGTGCTTAAGTCATCCAGTTTTGATTGAAATCAAAATCA	ACATGGGTGGGCATGTTGG	+
M46	MNX1_HUMAN.H11MO.0.D	-8	0.000101356	0.0779431	0.0926421	19	ATTAGAAGTTAGCTAATTTAATGTCTACGAAGAGCATCAT	CTATTTTAATAACCCTTAA	+
M46	IRX2_HUMAN.H11MO.0.D	-3	0.000418842	0.322089	0.214683	19	ATTAGAAGTTAGCTAATTTAATGTCTACGAAGAGCATCAT	ACATGGGTGGGCATGTTGG	+
M46	ZN394_HUMAN.H11MO.0.C	-17	0.000949867	0.730448	0.36515	20	ATTAGAAGTTAGCTAATTTAATGTCTACGAAGAGCATCAT	AGAATGGAATAGAATGGAAT	+
M46	HXC10_HUMAN.H11MO.0.D	-6	0.00179507	1.38041	0.494876	19	ATTAGAAGTTAGCTAATTTAATGTCTACGAAGAGCATCAT	TTTTTAATTTTTTTATTAC	+
M47	Z324A_HUMAN.H11MO.0.C	-14	0.00026852	0.206492	0.327683	23	CAAATACCTGGACATCGAAGCTCGGCCTTTTAGGATCGGA	TGGCAGCAAAGGATGGTTTGATA	-
M47	ZNF76_HUMAN.H11MO.0.C	-21	0.000427131	0.328464	0.327683	19	CAAATACCTGGACATCGAAGCTCGGCCTTTTAGGATCGGA	GGGGCATTCTGGGAATTGTAGT	+
M48	MNX1_HUMAN.H11MO.0.D	-5	0.000117743	0.0905442	0.176465	19	AGGAGATACTAGCTTCAATCTTAGGGTAGTTAGAAACAAT	CTATTTTAATAACCCTTAA	+
M48	IRX2_HUMAN.H11MO.0.D	-14	0.000472041	0.363	0.242	19	AGGAGATACTAGCTTCAATCTTAGGGTAGTTAGAAACAAT	ACATGGGTGGGCATGTTGG	+
M49	MNX1_HUMAN.H11MO.0.D	-12	0.000116678	0.0897255	0.17918	19	AAAGTTCATAGGATTGGGCGTATTGAAAAGCTTAATGTGA	TTAAGGGTTATTAAAATAG	-
M49	IRX2_HUMAN.H11MO.0.D	-7	0.000416476	0.32027	0.239438	19	AAAGTTCATAGGATTGGGCGTATTGAAAAGCTTAATGTGA	ACATGGGTGGGCATGTTGG	+
M49	HXC10_HUMAN.H11MO.0.D	-19	0.000490062	0.376858	0.239438	19	AAAGTTCATAGGATTGGGCGTATTGAAAAGCTTAATGTGA	GTAATAAAAAAATTAAAAA	-
M50	IRX2_HUMAN.H11MO.0.D	-20	0.000392705	0.30199	0.286217	19	ATCGTAGGTATTCTGCAGGAAAAACTTTAAATCGACATTT	CCAACATGCCCACCCATGT	-
M50	MNX1_HUMAN.H11MO.0.D	-12	0.000500589	0.384953	0.286217	19	ATCGTAGGTATTCTGCAGGAAAAACTTTAAATCGACATTT	CTATTTTAATAACCCTTAA	+
M53	MNX1_HUMAN.H11MO.0.D	-14	0.000121861	0.093711	0.170273	19	CTGTTTCGTAAAATGATTGTTATTACCATTTATACTAAAG	CTATTTTAATAACCCTTAA	+
M53	IRX2_HUMAN.H11MO.0.D	-11	0.000467026	0.359143	0.177772	19	CTGTTTCGTAAAATGATTGTTATTACCATTTATACTAAAG	CCAACATGCCCACCCATGT	-
M53	HXC10_HUMAN.H11MO.0.D	-4	0.000593993	0.45678	0.177772	19	CTGTTTCGTAAAATGATTGTTATTACCATTTATACTAAAG	GTAATAAAAAAATTAAAAA	-
M53	BRAC_HUMAN.H11MO.0.A	-5	0.000908803	0.698869	0.198984	20	CTGTTTCGTAAAATGATTGTTATTACCATTTATACTAAAG	TTAGCAGGGAGGTGTGAAAT	+
M53	RXRA_HUMAN.H11MO.0.A	-5	0.00131666	1.01251	0.25225	20	CTGTTTCGTAAAATGATTGTTATTACCATTTATACTAAAG	GGGGGAGGCAGAGGTCAGAG	+
M53	ZN394_HUMAN.H11MO.0.C	-13	0.00218111	1.67727	0.371434	20	CTGTTTCGTAAAATGATTGTTATTACCATTTATACTAAAG	AGAATGGAATAGAATGGAAT	+
M54	IRX2_HUMAN.H11MO.0.D	-17	3.17703e-06	0.00244314	0.00486293	19	GACAGCTCTGTGTTTGAACCCACGTTGACATGAAGTGCGT	ACATGGGTGGGCATGTTGG	+
M54	Z324A_HUMAN.H11MO.0.C	-11	0.000424147	0.326169	0.246116	23	GACAGCTCTGTGTTTGAACCCACGTTGACATGAAGTGCGT	TATCAAACCATCCTTTGCTGCCA	+
M54	MNX1_HUMAN.H11MO.0.D	-5	0.000482375	0.370946	0.246116	19	GACAGCTCTGTGTTTGAACCCACGTTGACATGAAGTGCGT	CTATTTTAATAACCCTTAA	+
M54	RXRA_HUMAN.H11MO.0.A	-5	0.00126882	0.975723	0.32019	20	GACAGCTCTGTGTTTGAACCCACGTTGACATGAAGTGCGT	CTCTGACCTCTGCCTCCCCC	-
M54	NR1D1_HUMAN.H11MO.0.B	-16	0.00172791	1.32876	0.32019	19	GACAGCTCTGTGTTTGAACCCACGTTGACATGAAGTGCGT	AGGGAAGTGGGTCAGAAGG	+
M54	TLX1_HUMAN.H11MO.0.D	-7	0.00180691	1.38951	0.32019	17	GACAGCTCTGTGTTTGAACCCACGTTGACATGAAGTGCGT	CTGGCAAGTTGCCAAGG	+
M54	RFX5_HUMAN.H11MO.0.A	-16	0.00229827	1.76737	0.32019	20	GACAGCTCTGTGTTTGAACCCACGTTGACATGAAGTGCGT	GTCAGCTGTTGCTAGGCAGA	+
M54	ZN589_HUMAN.H11MO.0.D	-18	0.00262263	2.0168	0.334528	16	GACAGCTCTGTGTTTGAACCCACGTTGACATGAAGTGCGT	CCCACGGTTACTGCCG	+
M54	ZN563_HUMAN.H11MO.0.C	-1	0.00388147	2.98485	0.429005	21	GACAGCTCTGTGTTTGAACCCACGTTGACATGAAGTGCGT	GCAGCTGCCAGTGAGGATCCC	-
M54	HXC10_HUMAN.H11MO.0.D	-14	0.00392386	3.01745	0.429005	19	GACAGCTCTGTGTTTGAACCCACGTTGACATGAAGTGCGT	TTTTTAATTTTTTTATTAC	+
M54	GATA1_HUMAN.H11MO.0.A	-28	0.00453296	3.48584	0.458106	12	GACAGCTCTGTGTTTGAACCCACGTTGACATGAAGTGCGT	CTGGCGGGGACAGATAAGA	+
M54	RARG_HUMAN.H11MO.0.B	6	0.00500004	3.84503	0.458106	12	GACAGCTCTGTGTTTGAACCCACGTTGACATGAAGTGCGT	AGGTCAGAGTGACCTGGG	+
M54	GATA2_HUMAN.H11MO.0.A	-28	0.00602303	4.63171	0.48522	12	GACAGCTCTGTGTTTGAACCCACGTTGACATGAAGTGCGT	CTGGGGGGTGGAGATAAGG	+
M55	MNX1_HUMAN.H11MO.0.D	-11	3.04954e-05	0.023451	0.0469019	19	GAAAGAGTGCTTTTTCGGTTCAGAGAACAGAGAATGATTA	TTAAGGGTTATTAAAATAG	-
M55	IRX2_HUMAN.H11MO.0.D	0	0.000512163	0.393853	0.249125	19	GAAAGAGTGCTTTTTCGGTTCAGAGAACAGAGAATGATTA	CCAACATGCCCACCCATGT	-
M58	IRX2_HUMAN.H11MO.0.D	-1	0.000214896	0.165255	0.219035	19	GAAAGCTTGCAGTGCCATCTATGAGGGGTCCCGGCCCACA	CCAACATGCCCACCCATGT	-
M58	ZN394_HUMAN.H11MO.0.C	-5	0.000285075	0.219223	0.219035	20	GAAAGCTTGCAGTGCCATCTATGAGGGGTCCCGGCCCACA	ATTCCATTCTATTCCATTCT	-
M58	MNX1_HUMAN.H11MO.0.D	-2	0.00114799	0.882803	0.374629	19	GAAAGCTTGCAGTGCCATCTATGAGGGGTCCCGGCCCACA	CTATTTTAATAACCCTTAA	+
M58	BRAC_HUMAN.H11MO.0.A	-5	0.00188088	1.4464	0.481719	20	GAAAGCTTGCAGTGCCATCTATGAGGGGTCCCGGCCCACA	ATTTCACACCTCCCTGCTAA	-
M59	MNX1_HUMAN.H11MO.0.D	-13	0.000179235	0.137831	0.128169	19	CTGTACTTGATTCACAGACCTGTATAAGAAAACATGACAT	TTAAGGGTTATTAAAATAG	-
M59	IRX2_HUMAN.H11MO.0.D	-4	0.000211942	0.162984	0.128169	19	CTGTACTTGATTCACAGACCTGTATAAGAAAACATGACAT	CCAACATGCCCACCCATGT	-
M59	ZN394_HUMAN.H11MO.0.C	-5	0.00115894	0.891226	0.29414	20	CTGTACTTGATTCACAGACCTGTATAAGAAAACATGACAT	AGAATGGAATAGAATGGAAT	+
M59	HXC10_HUMAN.H11MO.0.D	-11	0.00130388	1.00268	0.29414	19	CTGTACTTGATTCACAGACCTGTATAAGAAAACATGACAT	TTTTTAATTTTTTTATTAC	+
M59	RXRA_HUMAN.H11MO.0.A	-8	0.00133989	1.03037	0.29414	20	CTGTACTTGATTCACAGACCTGTATAAGAAAACATGACAT	GGGGGAGGCAGAGGTCAGAG	+
M61	MNX1_HUMAN.H11MO.0.D	0	2.24533e-05	0.0172666	0.034481	19	TCTACAGCAATTGTAAGGGCTTCTAGAAGATTATAGTAAA	TTAAGGGTTATTAAAATAG	-
M61	IRX2_HUMAN.H11MO.0.D	-8	0.000184106	0.141577	0.141364	19	TCTACAGCAATTGTAAGGGCTTCTAGAAGATTATAGTAAA	ACATGGGTGGGCATGTTGG	+
M61	ZN394_HUMAN.H11MO.0.C	-1	0.000802032	0.616762	0.307916	20	TCTACAGCAATTGTAAGGGCTTCTAGAAGATTATAGTAAA	AGAATGGAATAGAATGGAAT	+
M61	RXRA_HUMAN.H11MO.0.A	-18	0.0020297	1.56084	0.473673	20	TCTACAGCAATTGTAAGGGCTTCTAGAAGATTATAGTAAA	GGGGGAGGCAGAGGTCAGAG	+
M61	HXC10_HUMAN.H11MO.0.D	-21	0.00215912	1.66036	0.473673	19	TCTACAGCAATTGTAAGGGCTTCTAGAAGATTATAGTAAA	GTAATAAAAAAATTAAAAA	-
M62	MNX1_HUMAN.H11MO.0.D	-15	0.000192323	0.147897	0.204818	19	ATTGGGACAGGAAACTCTGAGCATAGTAAAATCATAGAGA	TTAAGGGTTATTAAAATAG	-
M62	HXC10_HUMAN.H11MO.0.D	-22	0.00086783	0.667361	0.333662	18	ATTGGGACAGGAAACTCTGAGCATAGTAAAATCATAGAGA	TTTTTAATTTTTTTATTAC	+
M62	IRX2_HUMAN.H11MO.0.D	-10	0.00108779	0.836511	0.333662	19	ATTGGGACAGGAAACTCTGAGCATAGTAAAATCATAGAGA	ACATGGGTGGGCATGTTGG	+
M62	TLX1_HUMAN.H11MO.0.D	-15	0.00153704	1.18198	0.392884	17	ATTGGGACAGGAAACTCTGAGCATAGTAAAATCATAGAGA	CCTTGGCAACTTGCCAG	-
M63	ZN554_HUMAN.H11MO.0.C	-18	1.04413e-05	0.0080294	0.0160588	20	AAGCATGCAGTTAAAACTAGAACAACACCGAGCTAAGGTT	AGCACCCCACATGGCTCAGC	-
M63	IRX2_HUMAN.H11MO.0.D	-13	0.000457684	0.351959	0.351959	19	AAGCATGCAGTTAAAACTAGAACAACACCGAGCTAAGGTT	CCAACATGCCCACCCATGT	-
M67	IRX2_HUMAN.H11MO.0.D	-19	0.000124808	0.095977	0.1904	19	TAACGAGTGCAGAATTTTTAATCAATTGGGTATATTACTA	ACATGGGTGGGCATGTTGG	+
M67	MNX1_HUMAN.H11MO.0.D	-14	0.000247644	0.190438	0.1904	19	TAACGAGTGCAGAATTTTTAATCAATTGGGTATATTACTA	TTAAGGGTTATTAAAATAG	-
M67	BRAC_HUMAN.H11MO.0.A	-18	0.00156022	1.19981	0.479826	20	TAACGAGTGCAGAATTTTTAATCAATTGGGTATATTACTA	TTAGCAGGGAGGTGTGAAAT	+
M68	SNAI1_HUMAN.H11MO.0.C	0	4.75506e-05	0.0365664	0.0731328	8	ACACCTGGACCAGGCTGCACTGGATTTGTGGCTCTGAAAC	CCACCTGG	-
M69	ZN394_HUMAN.H11MO.0.C	-21	5.443e-05	0.0418567	0.0832945	19	CAGGTTTATGCTTAGGTGCGCAAAGTGATTTTCACAGCAA	AGAATGGAATAGAATGGAAT	+
M69	ZN554_HUMAN.H11MO.0.C	-19	0.000795383	0.61165	0.43894	20	CAGGTTTATGCTTAGGTGCGCAAAGTGATTTTCACAGCAA	GCTGAGCCATGTGGGGTGCT	+
M69	MNX1_HUMAN.H11MO.0.D	-18	0.00135782	1.04417	0.43894	19	CAGGTTTATGCTTAGGTGCGCAAAGTGATTTTCACAGCAA	TTAAGGGTTATTAAAATAG	-
M69	VENTX_HUMAN.H11MO.0.D	-18	0.00147004	1.13046	0.43894	19	CAGGTTTATGCTTAGGTGCGCAAAGTGATTTTCACAGCAA	CGCTAATTGGTTTCTAATT	+
M69	NR1H3_HUMAN.H11MO.0.B	-20	0.00172099	1.32344	0.43894	19	CAGGTTTATGCTTAGGTGCGCAAAGTGATTTTCACAGCAA	CAGAGGTCACTGCAGGTCA	+
M69	MAF_HUMAN.H11MO.0.A	-13	0.00172099	1.32344	0.43894	19	CAGGTTTATGCTTAGGTGCGCAAAGTGATTTTCACAGCAA	TTGCTGAGTCAGCAGATTC	-
M71	MNX1_HUMAN.H11MO.0.D	-5	8.3843e-05	0.0644753	0.12884	19	AGTTCCGTATGTAACAAGCATTCAATTTCAAGACACAGAA	CTATTTTAATAACCCTTAA	+
M71	HXC10_HUMAN.H11MO.0.D	-10	0.000410081	0.315352	0.210055	19	AGTTCCGTATGTAACAAGCATTCAATTTCAAGACACAGAA	TTTTTAATTTTTTTATTAC	+
M71	IRX2_HUMAN.H11MO.0.D	-19	0.00065757	0.505671	0.252619	19	AGTTCCGTATGTAACAAGCATTCAATTTCAAGACACAGAA	CCAACATGCCCACCCATGT	-
M71	ZN394_HUMAN.H11MO.0.C	-11	0.000925865	0.71199	0.284552	20	AGTTCCGTATGTAACAAGCATTCAATTTCAAGACACAGAA	AGAATGGAATAGAATGGAAT	+
M72	MNX1_HUMAN.H11MO.0.D	-18	0.0002118	0.162874	0.325749	19	CTTTAAAAATTAAGATAATCCCGTGCATAAAGAATAAAGC	TTAAGGGTTATTAAAATAG	-
M72	IRX2_HUMAN.H11MO.0.D	-19	0.000824622	0.634134	0.422756	19	CTTTAAAAATTAAGATAATCCCGTGCATAAAGAATAAAGC	ACATGGGTGGGCATGTTGG	+
M73	MNX1_HUMAN.H11MO.0.D	-3	9.08872e-05	0.0698923	0.139482	19	TTGATAAGTGAGTCCATCTGAAATTGAAGCCTTTCTTTCA	CTATTTTAATAACCCTTAA	+
M73	IRX2_HUMAN.H11MO.0.D	-3	0.000818349	0.62931	0.418633	19	TTGATAAGTGAGTCCATCTGAAATTGAAGCCTTTCTTTCA	ACATGGGTGGGCATGTTGG	+
M73	HXC10_HUMAN.H11MO.0.D	-19	0.00160333	1.23296	0.492117	19	TTGATAAGTGAGTCCATCTGAAATTGAAGCCTTTCTTTCA	GTAATAAAAAAATTAAAAA	-
M74	MNX1_HUMAN.H11MO.0.D	-15	0.000197733	0.152057	0.214001	19	GTTCAGTATTCATAGGAATGTTCTAACCAAATATCGGAAT	TTAAGGGTTATTAAAATAG	-
M74	IRX2_HUMAN.H11MO.0.D	-2	0.000489856	0.376699	0.214001	19	GTTCAGTATTCATAGGAATGTTCTAACCAAATATCGGAAT	CCAACATGCCCACCCATGT	-
M74	ZN394_HUMAN.H11MO.0.C	-4	0.000556683	0.428089	0.214001	20	GTTCAGTATTCATAGGAATGTTCTAACCAAATATCGGAAT	AGAATGGAATAGAATGGAAT	+
M75	MNX1_HUMAN.H11MO.0.D	-15	0.000144897	0.111425	0.184476	19	TAGCAGTAGTGAAACGCAGTGGTGAAGATACATACAAGAA	TTAAGGGTTATTAAAATAG	-
M75	IRX2_HUMAN.H11MO.0.D	-4	0.000360616	0.277314	0.184476	19	TAGCAGTAGTGAAACGCAGTGGTGAAGATACATACAAGAA	ACATGGGTGGGCATGTTGG	+
M75	HXC10_HUMAN.H11MO.0.D	-18	0.00125082	0.96188	0.381297	19	TAGCAGTAGTGAAACGCAGTGGTGAAGATACATACAAGAA	GTAATAAAAAAATTAAAAA	-
M75	ZN394_HUMAN.H11MO.0.C	-16	0.00149073	1.14637	0.381297	20	TAGCAGTAGTGAAACGCAGTGGTGAAGATACATACAAGAA	ATTCCATTCTATTCCATTCT	-
M75	NR1D1_HUMAN.H11MO.0.B	-12	0.00181007	1.39194	0.396837	19	TAGCAGTAGTGAAACGCAGTGGTGAAGATACATACAAGAA	AGGGAAGTGGGTCAGAAGG	+
M77	THA_HUMAN.H11MO.0.C	-1	9.60588e-05	0.0738692	0.14655	17	GAGCTGCTGAGGCGACCCGTGGTGGCATATAGGGAGGAAG	CTGACCTGAAGTGACCC	-
M77	NR1H3_HUMAN.H11MO.0.B	-12	0.000300374	0.230988	0.157749	19	GAGCTGCTGAGGCGACCCGTGGTGGCATATAGGGAGGAAG	TGACCTGCAGTGACCTCTG	-
M77	ZN667_HUMAN.H11MO.0.C	3	0.00035272	0.271242	0.157749	16	GAGCTGCTGAGGCGACCCGTGGTGGCATATAGGGAGGAAG	GCTGAGCTTTTAAGGCCAC	-
M77	MAF_HUMAN.H11MO.0.A	1	0.000413596	0.318056	0.157749	18	GAGCTGCTGAGGCGACCCGTGGTGGCATATAGGGAGGAAG	GAATCTGCTGACTCAGCAA	+
M77	ZN554_HUMAN.H11MO.0.C	-8	0.000915855	0.704292	0.227576	20	GAGCTGCTGAGGCGACCCGTGGTGGCATATAGGGAGGAAG	GCTGAGCCATGTGGGGTGCT	+
M77	CTCFL_HUMAN.H11MO.0.A	-9	0.00102916	0.791421	0.227576	17	GAGCTGCTGAGGCGACCCGTGGTGGCATATAGGGAGGAAG	CGGCGCCCCCTGGCGGC	-
M77	CTCF_HUMAN.H11MO.0.A	-9	0.00104418	0.802974	0.227576	19	GAGCTGCTGAGGCGACCCGTGGTGGCATATAGGGAGGAAG	TGGCGCCCCCTGGTGGCCA	-
M77	ZN589_HUMAN.H11MO.0.D	-6	0.00129417	0.995214	0.242724	16	GAGCTGCTGAGGCGACCCGTGGTGGCATATAGGGAGGAAG	CGGCAGTAACCGTGGG	-
M77	Z324A_HUMAN.H11MO.0.C	-5	0.00143188	1.10111	0.242724	23	GAGCTGCTGAGGCGACCCGTGGTGGCATATAGGGAGGAAG	TATCAAACCATCCTTTGCTGCCA	+
M77	SRBP2_HUMAN.H11MO.0.B	-4	0.00182161	1.40081	0.277909	13	GAGCTGCTGAGGCGACCCGTGGTGGCATATAGGGAGGAAG	GGGTGGGGTGAGG	+
M77	ZFX_HUMAN.H11MO.1.A	-4	0.0024029	1.84783	0.32711	17	GAGCTGCTGAGGCGACCCGTGGTGGCATATAGGGAGGAAG	GGGGGCGGAGGCCGGGG	+
M77	TAF1_HUMAN.H11MO.0.A	1	0.00262867	2.02145	0.32711	15	GAGCTGCTGAGGCGACCCGTGGTGGCATATAGGGAGGAAG	AAGATGGCGGCGGCGG	+
M77	TBX21_HUMAN.H11MO.0.A	0	0.00305936	2.35265	0.32711	13	GAGCTGCTGAGGCGACCCGTGGTGGCATATAGGGAGGAAG	GTGGAGGTGTGAA	+
M77	MAFA_HUMAN.H11MO.0.D	-3	0.00321615	2.47322	0.32711	21	GAGCTGCTGAGGCGACCCGTGGTGGCATATAGGGAGGAAG	GTGCTGACCCCGCAGCCTTCG	+
M77	ZN563_HUMAN.H11MO.0.C	-11	0.00321615	2.47322	0.32711	21	GAGCTGCTGAGGCGACCCGTGGTGGCATATAGGGAGGAAG	GGGATCCTCACTGGCAGCTGC	+
M77	RARG_HUMAN.H11MO.2.D	-11	0.0035322	2.71626	0.336801	20	GAGCTGCTGAGGCGACCCGTGGTGGCATATAGGGAGGAAG	GTGACCTCTGGGTGACCCCC	-
M77	PATZ1_HUMAN.H11MO.0.C	-2	0.00378205	2.9084	0.339412	22	GAGCTGCTGAGGCGACCCGTGGTGGCATATAGGGAGGAAG	GGGGAGGGGGCGGGGGGGGAGG	+
M77	ZFP82_HUMAN.H11MO.0.C	-8	0.0043893	3.37537	0.350342	24	GAGCTGCTGAGGCGACCCGTGGTGGCATATAGGGAGGAAG	GAAGAGAGAATTAGTGAAATGGAA	-
M77	SPZ1_HUMAN.H11MO.0.D	-6	0.00446343	3.43238	0.350342	16	GAGCTGCTGAGGCGACCCGTGGTGGCATATAGGGAGGAAG	CGGCTGTTACCCTGGG	+
M77	ZN214_HUMAN.H11MO.0.C	-13	0.00459276	3.53183	0.350342	22	GAGCTGCTGAGGCGACCCGTGGTGGCATATAGGGAGGAAG	TCCTTTTTGAGGCCTTTGATGA	+
M77	IRX2_HUMAN.H11MO.0.D	-4	0.00539614	4.14964	0.374205	19	GAGCTGCTGAGGCGACCCGTGGTGGCATATAGGGAGGAAG	ACATGGGTGGGCATGTTGG	+
M77	ZIC2_HUMAN.H11MO.0.D	0	0.00566577	4.35698	0.37582	15	GAGCTGCTGAGGCGACCCGTGGTGGCATATAGGGAGGAAG	GGCCCCCTGCTGTGA	+
M77	ZBT17_HUMAN.H11MO.0.A	2	0.00805931	6.19761	0.472904	17	GAGCTGCTGAGGCGACCCGTGGTGGCATATAGGGAGGAAG	GAGGGTGGGGGAGGGGAAG	+
M80	IRX2_HUMAN.H11MO.0.D	-19	0.000282539	0.217272	0.339299	19	GACGCCCCAGGCCTGCGCCCTGCGGTGGGACAAGCACGCT	ACATGGGTGGGCATGTTGG	+
M80	ZN563_HUMAN.H11MO.0.C	-2	0.000572213	0.440032	0.339299	21	GACGCCCCAGGCCTGCGCCCTGCGGTGGGACAAGCACGCT	GGGATCCTCACTGGCAGCTGC	+
M81	LYL1_HUMAN.H11MO.0.A	-1	1.8322e-05	0.0140896	0.0278346	14	GAAGAAAGAAACTGACAAAAAAATTGGCCAACACGGGGCC	CAGGAAACAGCTGG	-
M81	BC11A_HUMAN.H11MO.0.A	-1	6.89814e-05	0.0530467	0.052398	17	GAAGAAAGAAACTGACAAAAAAATTGGCCAACACGGGGCC	AAAAGAGGAAGTGAAAA	+
M81	ZFP82_HUMAN.H11MO.0.C	0	0.00031491	0.242165	0.159469	24	GAAGAAAGAAACTGACAAAAAAATTGGCCAACACGGGGCC	GAAGAGAGAATTAGTGAAATGGAA	-
M81	SMAD3_HUMAN.H11MO.0.B	2	0.000609279	0.468535	0.231403	10	GAAGAAAGAAACTGACAAAAAAATTGGCCAACACGGGGCC	CAGGTGACAGAG	-
M81	ZN713_HUMAN.H11MO.0.D	-1	0.00101848	0.783208	0.309452	19	GAAGAAAGAAACTGACAAAAAAATTGGCCAACACGGGGCC	ATAGAAAAAAGACATGAAA	+
M81	FOXD3_HUMAN.H11MO.0.D	-4	0.00134849	1.03699	0.331092	15	GAAGAAAGAAACTGACAAAAAAATTGGCCAACACGGGGCC	TGCTAAGTAAACAAA	-
M81	HXC10_HUMAN.H11MO.0.D	-3	0.00191301	1.47111	0.331092	19	GAAGAAAGAAACTGACAAAAAAATTGGCCAACACGGGGCC	GTAATAAAAAAATTAAAAA	-
M81	FLI1_HUMAN.H11MO.0.A	0	0.00242903	1.86792	0.331092	18	GAAGAAAGAAACTGACAAAAAAATTGGCCAACACGGGGCC	GGAGGAAGGAAGGAGGGA	+
M81	ETV5_HUMAN.H11MO.0.C	-2	0.00246619	1.8965	0.331092	14	GAAGAAAGAAACTGACAAAAAAATTGGCCAACACGGGGCC	GAGCAGGAAGTGAG	+
M81	STAT1_HUMAN.H11MO.1.A	-5	0.0025989	1.99855	0.331092	19	GAAGAAAGAAACTGACAAAAAAATTGGCCAACACGGGGCC	AAGAAAATGAAACTGAAAG	+
M81	ZN350_HUMAN.H11MO.0.C	0	0.00262578	2.01922	0.331092	18	GAAGAAAGAAACTGACAAAAAAATTGGCCAACACGGGGCC	TAGGTCATAAAAGGACTG	-
M81	ETS2_HUMAN.H11MO.0.B	-2	0.00293144	2.25428	0.331092	13	GAAGAAAGAAACTGACAAAAAAATTGGCCAACACGGGGCC	GGAAGGAAGAGGA	+
M81	TAL1_HUMAN.H11MO.1.A	-1	0.00322656	2.48122	0.331092	15	GAAGAAAGAAACTGACAAAAAAATTGGCCAACACGGGGCC	CAGGAAGCAGATGTG	+
M81	FUBP1_HUMAN.H11MO.0.D	-6	0.00339308	2.60928	0.331092	12	GAAGAAAGAAACTGACAAAAAAATTGGCCAACACGGGGCC	AAAAAAACACAA	-
M81	ZN394_HUMAN.H11MO.0.C	-15	0.00343537	2.6418	0.331092	20	GAAGAAAGAAACTGACAAAAAAATTGGCCAACACGGGGCC	AGAATGGAATAGAATGGAAT	+
M81	Z324A_HUMAN.H11MO.0.C	-2	0.00348703	2.68152	0.331092	23	GAAGAAAGAAACTGACAAAAAAATTGGCCAACACGGGGCC	TGGCAGCAAAGGATGGTTTGATA	-
M81	HESX1_HUMAN.H11MO.0.D	-25	0.00373658	2.87343	0.333916	15	GAAGAAAGAAACTGACAAAAAAATTGGCCAACACGGGGCC	ATCCGGCACGTGGCCT	+
M81	CLOCK_HUMAN.H11MO.0.C	-27	0.00419166	3.22339	0.353774	13	GAAGAAAGAAACTGACAAAAAAATTGGCCAACACGGGGCC	TGTTCACGTGTCTG	-
M81	MNX1_HUMAN.H11MO.0.D	-7	0.00507072	3.89939	0.381056	19	GAAGAAAGAAACTGACAAAAAAATTGGCCAACACGGGGCC	TTAAGGGTTATTAAAATAG	-
M81	IRX2_HUMAN.H11MO.0.D	-22	0.00545192	4.19253	0.381056	18	GAAGAAAGAAACTGACAAAAAAATTGGCCAACACGGGGCC	ACATGGGTGGGCATGTTGG	+
M81	OLIG2_HUMAN.H11MO.0.B	3	0.00603441	4.64046	0.381056	15	GAAGAAAGAAACTGACAAAAAAATTGGCCAACACGGGGCC	CAGAAGGGAAACAGCTGG	-
M81	NFAC1_HUMAN.H11MO.0.B	-4	0.00626236	4.81575	0.381056	15	GAAGAAAGAAACTGACAAAAAAATTGGCCAACACGGGGCC	ATGGAAAAAAAGAAA	+
M81	NR1D1_HUMAN.H11MO.0.B	-5	0.00629576	4.84144	0.381056	19	GAAGAAAGAAACTGACAAAAAAATTGGCCAACACGGGGCC	AGGGAAGTGGGTCAGAAGG	+
M81	BHE41_HUMAN.H11MO.0.D	-24	0.00652153	5.01506	0.381056	16	GAAGAAAGAAACTGACAAAAAAATTGGCCAACACGGGGCC	GCCTCTGCACGTGACCCGGT	-
M81	ZN563_HUMAN.H11MO.0.C	-20	0.00762552	5.86403	0.42906	20	GAAGAAAGAAACTGACAAAAAAATTGGCCAACACGGGGCC	GCAGCTGCCAGTGAGGATCCC	-
M81	IRF8_HUMAN.H11MO.0.B	-1	0.00802599	6.17198	0.429175	20	GAAGAAAGAAACTGACAAAAAAATTGGCCAACACGGGGCC	AAAAGAGGAAGTGAAAGTAA	+
M81	ZN214_HUMAN.H11MO.0.C	-4	0.0087484	6.72752	0.429175	22	GAAGAAAGAAACTGACAAAAAAATTGGCCAACACGGGGCC	TCATCAAAGGCCTCAAAAAGGA	-
M81	MXI1_HUMAN.H11MO.1.A	-28	0.00888857	6.83531	0.429175	11	GAAGAAAGAAACTGACAAAAAAATTGGCCAACACGGGGCC	GAGCACGTGGG	-
M81	MAF_HUMAN.H11MO.0.A	-4	0.00896619	6.895	0.429175	19	GAAGAAAGAAACTGACAAAAAAATTGGCCAACACGGGGCC	GAATCTGCTGACTCAGCAA	+
M81	ZN263_HUMAN.H11MO.0.A	4	0.00920167	7.07608	0.429175	16	GAAGAAAGAAACTGACAAAAAAATTGGCCAACACGGGGCC	GGGAGGAGGGAGAGGAGGAG	+
M81	PTF1A_HUMAN.H11MO.0.B	3	0.00932258	7.16906	0.429175	15	GAAGAAAGAAACTGACAAAAAAATTGGCCAACACGGGGCC	GGGAAAGGGGGCAGCTGG	-
M81	RXRA_HUMAN.H11MO.0.A	-3	0.00984762	7.57282	0.440012	20	GAAGAAAGAAACTGACAAAAAAATTGGCCAACACGGGGCC	GGGGGAGGCAGAGGTCAGAG	+
M81	TLX1_HUMAN.H11MO.0.D	-11	0.0102401	7.87464	0.444477	17	GAAGAAAGAAACTGACAAAAAAATTGGCCAACACGGGGCC	CTGGCAAGTTGCCAAGG	+
M81	ZN549_HUMAN.H11MO.0.C	-14	0.0105354	8.1017	0.44459	20	GAAGAAAGAAACTGACAAAAAAATTGGCCAACACGGGGCC	ATTCATGAATTGGGCAGCAC	+
M81	MXI1_HUMAN.H11MO.0.A	-23	0.0117905	9.06689	0.479563	15	GAAGAAAGAAACTGACAAAAAAATTGGCCAACACGGGGCC	CCCGCCGCCACGTGC	-
M82	MYF6_HUMAN.H11MO.0.C	-7	2.85703e-05	0.0219706	0.0435016	7	TCTGCGTGCAGCTGGTCTGCAGCGCTGCCCCACATGGGAC	GCAGCTG	-
M82	PTF1A_HUMAN.H11MO.1.B	-6	0.0002446	0.188097	0.160894	9	TCTGCGTGCAGCTGGTCTGCAGCGCTGCCCCACATGGGAC	AGCAGCTGG	+
M82	ASCL2_HUMAN.H11MO.0.D	-6	0.000328395	0.252536	0.160894	9	TCTGCGTGCAGCTGGTCTGCAGCGCTGCCCCACATGGGAC	AGCAGCTGG	-
M82	BHA15_HUMAN.H11MO.0.B	-4	0.000503486	0.387181	0.160894	11	TCTGCGTGCAGCTGGTCTGCAGCGCTGCCCCACATGGGAC	GCAGCAGCTGG	+
M82	TFAP4_HUMAN.H11MO.0.A	-7	0.000555884	0.427475	0.160894	10	TCTGCGTGCAGCTGGTCTGCAGCGCTGCCCCACATGGGAC	CCAGCTGTTT	+
M82	ATOH1_HUMAN.H11MO.0.B	-6	0.000884262	0.679998	0.192341	9	TCTGCGTGCAGCTGGTCTGCAGCGCTGCCCCACATGGGAC	AGCAGATGG	+
M82	TFE2_HUMAN.H11MO.0.A	-5	0.00105241	0.8093	0.200301	11	TCTGCGTGCAGCTGGTCTGCAGCGCTGCCCCACATGGGAC	CTGCAGCTGTG	-
M82	MYOD1_HUMAN.H11MO.1.A	-5	0.00133644	1.02772	0.226098	11	TCTGCGTGCAGCTGGTCTGCAGCGCTGCCCCACATGGGAC	CTGCAGCTGTC	+
M82	MYOG_HUMAN.H11MO.0.B	-5	0.00242759	1.86682	0.268143	13	TCTGCGTGCAGCTGGTCTGCAGCGCTGCCCCACATGGGAC	CCGCAGCTGTCCC	+
M82	ITF2_HUMAN.H11MO.0.C	-6	0.00252588	1.9424	0.268143	10	TCTGCGTGCAGCTGGTCTGCAGCGCTGCCCCACATGGGAC	GGCAGCTGGG	+
M82	SNAI1_HUMAN.H11MO.0.C	-29	0.00295797	2.27468	0.268143	8	TCTGCGTGCAGCTGGTCTGCAGCGCTGCCCCACATGGGAC	CCACCTGG	-
M82	CR3L1_HUMAN.H11MO.0.D	-28	0.00300542	2.31117	0.268143	11	TCTGCGTGCAGCTGGTCTGCAGCGCTGCCCCACATGGGAC	GCCACGTGGCA	+
M82	NDF2_HUMAN.H11MO.0.B	-6	0.00308258	2.37051	0.268143	9	TCTGCGTGCAGCTGGTCTGCAGCGCTGCCCCACATGGGAC	AACAGATGG	+
M82	ZN331_HUMAN.H11MO.0.C	1	0.00316993	2.43767	0.268143	19	TCTGCGTGCAGCTGGTCTGCAGCGCTGCCCCACATGGGAC	GGCTGGGCTCAGCTGGGTGG	+
M82	AHR_HUMAN.H11MO.0.B	0	0.00372005	2.86072	0.298115	9	TCTGCGTGCAGCTGGTCTGCAGCGCTGCCCCACATGGGAC	GTTGCGTGC	+
M82	HIC1_HUMAN.H11MO.0.C	-21	0.00421116	3.23838	0.31981	9	TCTGCGTGCAGCTGGTCTGCAGCGCTGCCCCACATGGGAC	GGGTTGCCC	+
M82	KLF12_HUMAN.H11MO.0.C	-21	0.00469232	3.6084	0.31981	11	TCTGCGTGCAGCTGGTCTGCAGCGCTGCCCCACATGGGAC	GCCCCGCCCCT	-
M82	NDF1_HUMAN.H11MO.0.A	-6	0.00483093	3.71498	0.31981	10	TCTGCGTGCAGCTGGTCTGCAGCGCTGCCCCACATGGGAC	GACAGATGGT	+
M82	SP1_HUMAN.H11MO.1.A	-19	0.00567222	4.36193	0.345464	14	TCTGCGTGCAGCTGGTCTGCAGCGCTGCCCCACATGGGAC	CGGCCCCGCCCCCC	-
M82	NGN2_HUMAN.H11MO.0.D	-4	0.00741358	5.70105	0.418075	12	TCTGCGTGCAGCTGGTCTGCAGCGCTGCCCCACATGGGAC	GGAGCAGATGGC	+
M82	HTF4_HUMAN.H11MO.0.A	-6	0.00804603	6.1874	0.422448	10	TCTGCGTGCAGCTGGTCTGCAGCGCTGCCCCACATGGGAC	TGCAGCTGTG	+
M82	ASCL1_HUMAN.H11MO.0.A	-3	0.00908506	6.98641	0.461101	14	TCTGCGTGCAGCTGGTCTGCAGCGCTGCCCCACATGGGAC	GGGAGCAGGTGCAG	-
M83	MNX1_HUMAN.H11MO.0.D	-20	3.68633e-05	0.0283479	0.0337458	19	CATTTAATTGGTTTTTTTCCAATGTAGAAATGAACAAATG	TTAAGGGTTATTAAAATAG	-
M83	HXC10_HUMAN.H11MO.0.D	-1	4.41223e-05	0.0339301	0.0337458	19	CATTTAATTGGTTTTTTTCCAATGTAGAAATGAACAAATG	TTTTTAATTTTTTTATTAC	+
M83	ZN394_HUMAN.H11MO.0.C	-20	0.000513201	0.394652	0.261041	20	CATTTAATTGGTTTTTTTCCAATGTAGAAATGAACAAATG	AGAATGGAATAGAATGGAAT	+
M83	GSX1_HUMAN.H11MO.0.D	-20	0.000992346	0.763114	0.29575	15	CATTTAATTGGTTTTTTTCCAATGTAGAAATGAACAAATG	TAATTAGTTTTTAAT	+
M83	BC11A_HUMAN.H11MO.0.A	-19	0.00202249	1.5553	0.404457	17	CATTTAATTGGTTTTTTTCCAATGTAGAAATGAACAAATG	AAAAGAGGAAGTGAAAA	+
M83	TBX2_HUMAN.H11MO.0.D	-16	0.00276225	2.12417	0.404457	24	CATTTAATTGGTTTTTTTCCAATGTAGAAATGAACAAATG	TGCCATCAGAGGTGTGAAAAGCGAC	+
M83	NKX61_HUMAN.H11MO.0.B	-17	0.00276368	2.12527	0.404457	19	CATTTAATTGGTTTTTTTCCAATGTAGAAATGAACAAATG	GATTAATGGGAATTTAATG	+
M83	BARH2_HUMAN.H11MO.0.D	-17	0.00297891	2.29078	0.404457	18	CATTTAATTGGTTTTTTTCCAATGTAGAAATGAACAAATG	CAATTAGGACCAATTAGC	-
M83	HME2_HUMAN.H11MO.0.D	-25	0.0030902	2.37636	0.404457	11	CATTTAATTGGTTTTTTTCCAATGTAGAAATGAACAAATG	GGTAATTAGGG	+
M83	HXA7_HUMAN.H11MO.0.D	-17	0.00343714	2.64316	0.404457	15	CATTTAATTGGTTTTTTTCCAATGTAGAAATGAACAAATG	TCCAATCTATTGATT	-
M83	ZN264_HUMAN.H11MO.0.C	-5	0.00360589	2.77293	0.404457	24	CATTTAATTGGTTTTTTTCCAATGTAGAAATGAACAAATG	AATGGGATTAGTGCCCTTATAAGA	-
M83	AIRE_HUMAN.H11MO.0.C	-5	0.00396561	3.04955	0.404457	18	CATTTAATTGGTTTTTTTCCAATGTAGAAATGAACAAATG	TTAACCAATATAACCAAT	-
M83	TLX1_HUMAN.H11MO.0.D	-7	0.00396617	3.04999	0.404457	17	CATTTAATTGGTTTTTTTCCAATGTAGAAATGAACAAATG	CTGGCAAGTTGCCAAGG	+
M83	GSX2_HUMAN.H11MO.0.D	-19	0.00452872	3.48259	0.432959	16	CATTTAATTGGTTTTTTTCCAATGTAGAAATGAACAAATG	TTAATTAGTTTTTAAT	+
M83	BRAC_HUMAN.H11MO.0.A	-16	0.00528069	4.06085	0.455893	20	CATTTAATTGGTTTTTTTCCAATGTAGAAATGAACAAATG	TTAGCAGGGAGGTGTGAAAT	+
M83	GATA5_HUMAN.H11MO.0.D	-19	0.00569016	4.37573	0.455893	17	CATTTAATTGGTTTTTTTCCAATGTAGAAATGAACAAATG	TAAGAGATAACTTAGAT	+
M83	PO3F3_HUMAN.H11MO.0.D	-8	0.00610927	4.69803	0.455893	17	CATTTAATTGGTTTTTTTCCAATGTAGAAATGAACAAATG	ATAAATTATGCAAATTT	+
M83	FOXD3_HUMAN.H11MO.0.D	-17	0.00639404	4.91702	0.455893	15	CATTTAATTGGTTTTTTTCCAATGTAGAAATGAACAAATG	TGCTAAGTAAACAAA	-
M83	FOXG1_HUMAN.H11MO.0.D	-21	0.00754436	5.80161	0.480842	17	CATTTAATTGGTTTTTTTCCAATGTAGAAATGAACAAATG	AAAAAAATATAAACAAT	-
M85	MNX1_HUMAN.H11MO.0.D	-17	0.000137368	0.105636	0.162972	19	ACTTGGATTGAAGTTTTAGAGAAATCACTCGATTTGGCAT	TTAAGGGTTATTAAAATAG	-
M85	IRX2_HUMAN.H11MO.0.D	-19	0.00029306	0.225363	0.162972	19	ACTTGGATTGAAGTTTTAGAGAAATCACTCGATTTGGCAT	ACATGGGTGGGCATGTTGG	+
M86	MNX1_HUMAN.H11MO.0.D	-19	3.10818e-05	0.0239019	0.0477004	19	GAAGTGAGTCGAGCTGTTTTACCTGGCAATCTGAAATGTG	TTAAGGGTTATTAAAATAG	-
M86	TLX1_HUMAN.H11MO.0.D	-22	9.7895e-05	0.0752813	0.0751185	17	GAAGTGAGTCGAGCTGTTTTACCTGGCAATCTGAAATGTG	CTGGCAAGTTGCCAAGG	+
M86	IRX2_HUMAN.H11MO.0.D	-8	0.00101069	0.777224	0.348295	19	GAAGTGAGTCGAGCTGTTTTACCTGGCAATCTGAAATGTG	CCAACATGCCCACCCATGT	-
M86	ZN394_HUMAN.H11MO.0.C	-10	0.00172372	1.32554	0.364091	20	GAAGTGAGTCGAGCTGTTTTACCTGGCAATCTGAAATGTG	AGAATGGAATAGAATGGAAT	+
M86	HXC10_HUMAN.H11MO.0.D	-3	0.00198722	1.52817	0.364091	19	GAAGTGAGTCGAGCTGTTTTACCTGGCAATCTGAAATGTG	GTAATAAAAAAATTAAAAA	-
M86	ZN563_HUMAN.H11MO.0.C	-9	0.0025806	1.98448	0.394466	21	GAAGTGAGTCGAGCTGTTTTACCTGGCAATCTGAAATGTG	GCAGCTGCCAGTGAGGATCCC	-
M86	BRAC_HUMAN.H11MO.0.A	-17	0.00282739	2.17427	0.394466	20	GAAGTGAGTCGAGCTGTTTTACCTGGCAATCTGAAATGTG	TTAGCAGGGAGGTGTGAAAT	+
M87	IRX2_HUMAN.H11MO.0.D	-20	0.000152145	0.117	0.109559	19	CAAATGTGGGTGATAGGGCTAGAAATTGCCTAAAATTAGT	CCAACATGCCCACCCATGT	-
M87	MNX1_HUMAN.H11MO.0.D	-9	0.000152145	0.117	0.109559	19	CAAATGTGGGTGATAGGGCTAGAAATTGCCTAAAATTAGT	TTAAGGGTTATTAAAATAG	-
M87	TLX1_HUMAN.H11MO.0.D	-18	0.000310978	0.239142	0.119312	17	CAAATGTGGGTGATAGGGCTAGAAATTGCCTAAAATTAGT	CTGGCAAGTTGCCAAGG	+
M88	MNX1_HUMAN.H11MO.0.D	-11	0.000158481	0.121872	0.184585	19	CTTGCACACATCTGTTTGTAAATGGACTAGTCCCTGATGT	TTAAGGGTTATTAAAATAG	-
M88	IRX2_HUMAN.H11MO.0.D	-9	0.000240396	0.184864	0.184585	19	CTTGCACACATCTGTTTGTAAATGGACTAGTCCCTGATGT	ACATGGGTGGGCATGTTGG	+
M88	HXC10_HUMAN.H11MO.0.D	-7	0.000854996	0.657492	0.304522	19	CTTGCACACATCTGTTTGTAAATGGACTAGTCCCTGATGT	TTTTTAATTTTTTTATTAC	+
M88	TLX1_HUMAN.H11MO.0.D	-14	0.00110888	0.852732	0.304522	17	CTTGCACACATCTGTTTGTAAATGGACTAGTCCCTGATGT	CTGGCAAGTTGCCAAGG	+
M88	ZN394_HUMAN.H11MO.0.C	-18	0.00118979	0.914947	0.304522	20	CTTGCACACATCTGTTTGTAAATGGACTAGTCCCTGATGT	AGAATGGAATAGAATGGAAT	+
M91	ZN667_HUMAN.H11MO.0.C	-14	0.000184002	0.141497	0.237575	19	TTGCCTGAAGCAGTGGAGACTTAGAAGGTTTTCTTTGGTG	GTGGCCTTAAAAGCTCAGC	+
M91	MNX1_HUMAN.H11MO.0.D	-21	0.000445604	0.342669	0.237575	19	TTGCCTGAAGCAGTGGAGACTTAGAAGGTTTTCTTTGGTG	TTAAGGGTTATTAAAATAG	-
M91	ZN394_HUMAN.H11MO.0.C	-4	0.000468214	0.360056	0.237575	20	TTGCCTGAAGCAGTGGAGACTTAGAAGGTTTTCTTTGGTG	AGAATGGAATAGAATGGAAT	+
M91	VENTX_HUMAN.H11MO.0.D	-10	0.000876078	0.673704	0.243289	19	TTGCCTGAAGCAGTGGAGACTTAGAAGGTTTTCTTTGGTG	AATTAGAAACCAATTAGCG	-
M91	ZN563_HUMAN.H11MO.0.C	-9	0.00106739	0.820819	0.243289	21	TTGCCTGAAGCAGTGGAGACTTAGAAGGTTTTCTTTGGTG	GCAGCTGCCAGTGAGGATCCC	-
M91	IRX2_HUMAN.H11MO.0.D	-6	0.00112098	0.862033	0.243289	19	TTGCCTGAAGCAGTGGAGACTTAGAAGGTTTTCTTTGGTG	ACATGGGTGGGCATGTTGG	+
M91	RXRA_HUMAN.H11MO.0.A	-2	0.00123908	0.952856	0.243289	20	TTGCCTGAAGCAGTGGAGACTTAGAAGGTTTTCTTTGGTG	GGGGGAGGCAGAGGTCAGAG	+
M91	LYL1_HUMAN.H11MO.0.A	-17	0.00135057	1.03859	0.243289	14	TTGCCTGAAGCAGTGGAGACTTAGAAGGTTTTCTTTGGTG	CAGGAAACAGCTGG	-
M91	ZN341_HUMAN.H11MO.0.C	-6	0.00143842	1.10615	0.243289	22	TTGCCTGAAGCAGTGGAGACTTAGAAGGTTTTCTTTGGTG	GGGGGGGGGGGGAGGGAAGAGC	+
M91	MAF_HUMAN.H11MO.0.A	-12	0.00181488	1.39564	0.276264	19	TTGCCTGAAGCAGTGGAGACTTAGAAGGTTTTCTTTGGTG	TTGCTGAGTCAGCAGATTC	-
M91	GATA1_HUMAN.H11MO.0.A	0	0.00248203	1.90868	0.33371	19	TTGCCTGAAGCAGTGGAGACTTAGAAGGTTTTCTTTGGTG	CTGGCGGGGACAGATAAGA	+
M91	MAFA_HUMAN.H11MO.0.D	-12	0.00263071	2.02301	0.33371	21	TTGCCTGAAGCAGTGGAGACTTAGAAGGTTTTCTTTGGTG	GTGCTGACCCCGCAGCCTTCG	+
M91	BC11A_HUMAN.H11MO.0.A	-17	0.00302896	2.32927	0.342096	17	TTGCCTGAAGCAGTGGAGACTTAGAAGGTTTTCTTTGGTG	AAAAGAGGAAGTGAAAA	+
M91	TLX1_HUMAN.H11MO.0.D	-20	0.00328405	2.52543	0.342096	17	TTGCCTGAAGCAGTGGAGACTTAGAAGGTTTTCTTTGGTG	CTGGCAAGTTGCCAAGG	+
M91	NR1D1_HUMAN.H11MO.0.B	-6	0.00337273	2.59363	0.342096	19	TTGCCTGAAGCAGTGGAGACTTAGAAGGTTTTCTTTGGTG	AGGGAAGTGGGTCAGAAGG	+
M91	BRAC_HUMAN.H11MO.0.A	1	0.00359575	2.76513	0.342096	19	TTGCCTGAAGCAGTGGAGACTTAGAAGGTTTTCTTTGGTG	TTAGCAGGGAGGTGTGAAAT	+
M91	SPIC_HUMAN.H11MO.0.D	-6	0.00395307	3.03991	0.353968	13	TTGCCTGAAGCAGTGGAGACTTAGAAGGTTTTCTTTGGTG	GAGGAAGGGGAGG	+
M91	HXC10_HUMAN.H11MO.0.D	-19	0.00422724	3.25075	0.357489	19	TTGCCTGAAGCAGTGGAGACTTAGAAGGTTTTCTTTGGTG	GTAATAAAAAAATTAAAAA	-
M91	ZN589_HUMAN.H11MO.0.D	-22	0.00473886	3.64419	0.35969	16	TTGCCTGAAGCAGTGGAGACTTAGAAGGTTTTCTTTGGTG	CGGCAGTAACCGTGGG	-
M91	NR1H3_HUMAN.H11MO.0.B	-22	0.00527958	4.05999	0.35969	18	TTGCCTGAAGCAGTGGAGACTTAGAAGGTTTTCTTTGGTG	CAGAGGTCACTGCAGGTCA	+
M91	GATA2_HUMAN.H11MO.0.A	0	0.00568121	4.36885	0.35969	19	TTGCCTGAAGCAGTGGAGACTTAGAAGGTTTTCTTTGGTG	CTGGGGGGTGGAGATAAGG	+
M91	LEF1_HUMAN.H11MO.0.A	-15	0.00576186	4.43087	0.35969	14	TTGCCTGAAGCAGTGGAGACTTAGAAGGTTTTCTTTGGTG	AGCAAATCAAAGGA	-
M91	VEZF1_HUMAN.H11MO.0.C	-5	0.00590732	4.54273	0.35969	22	TTGCCTGAAGCAGTGGAGACTTAGAAGGTTTTCTTTGGTG	GGGGAGGGGGGAGGGGGAGGGG	+
M91	PO3F3_HUMAN.H11MO.0.D	-22	0.00666205	5.12312	0.375597	17	TTGCCTGAAGCAGTGGAGACTTAGAAGGTTTTCTTTGGTG	ATAAATTATGCAAATTT	+
M91	ZN214_HUMAN.H11MO.0.C	-16	0.00939587	7.22543	0.449823	22	TTGCCTGAAGCAGTGGAGACTTAGAAGGTTTTCTTTGGTG	TCCTTTTTGAGGCCTTTGATGA	+
M91	PTF1A_HUMAN.H11MO.0.B	-13	0.00962362	7.40056	0.449823	18	TTGCCTGAAGCAGTGGAGACTTAGAAGGTTTTCTTTGGTG	GGGAAAGGGGGCAGCTGG	-
M91	ZFP82_HUMAN.H11MO.0.C	-2	0.0100591	7.73543	0.449823	24	TTGCCTGAAGCAGTGGAGACTTAGAAGGTTTTCTTTGGTG	GAAGAGAGAATTAGTGAAATGGAA	-
M91	SOX18_HUMAN.H11MO.0.D	-14	0.0100723	7.74558	0.449823	19	TTGCCTGAAGCAGTGGAGACTTAGAAGGTTTTCTTTGGTG	GGAAAAGAACAATGGGTTC	-
M91	FOXD3_HUMAN.H11MO.0.D	-24	0.0101311	7.79081	0.449823	15	TTGCCTGAAGCAGTGGAGACTTAGAAGGTTTTCTTTGGTG	TTTGTTTACTTAGCA	+
M91	MAFF_HUMAN.H11MO.0.B	-8	0.0103426	7.9535	0.449823	18	TTGCCTGAAGCAGTGGAGACTTAGAAGGTTTTCTTTGGTG	AAAAATGCTGACTCAGCA	-
M91	CUX1_HUMAN.H11MO.0.C	-24	0.0122174	9.39517	0.498257	14	TTGCCTGAAGCAGTGGAGACTTAGAAGGTTTTCTTTGGTG	AGGGGGATCGATGG	+
M91	TBX21_HUMAN.H11MO.0.A	-4	0.0124382	9.56501	0.498257	13	TTGCCTGAAGCAGTGGAGACTTAGAAGGTTTTCTTTGGTG	GTGGAGGTGTGAA	+
M92	IRX2_HUMAN.H11MO.0.D	-5	0.000269036	0.206888	0.168216	19	CTTTTACGAGGATTGGCATGTCAAATTACATGTAAGACCA	ACATGGGTGGGCATGTTGG	+
M92	MNX1_HUMAN.H11MO.0.D	-12	0.00029217	0.224679	0.168216	19	CTTTTACGAGGATTGGCATGTCAAATTACATGTAAGACCA	TTAAGGGTTATTAAAATAG	-
M92	GATA1_HUMAN.H11MO.0.A	-28	0.000438727	0.337381	0.168216	12	CTTTTACGAGGATTGGCATGTCAAATTACATGTAAGACCA	CTGGCGGGGACAGATAAGA	+
M92	ZN394_HUMAN.H11MO.0.C	-4	0.000991444	0.76242	0.253424	20	CTTTTACGAGGATTGGCATGTCAAATTACATGTAAGACCA	AGAATGGAATAGAATGGAAT	+
M92	GATA2_HUMAN.H11MO.0.A	-28	0.00120722	0.928352	0.264496	12	CTTTTACGAGGATTGGCATGTCAAATTACATGTAAGACCA	CTGGGGGGTGGAGATAAGG	+
M93	MNX1_HUMAN.H11MO.0.D	-20	6.02605e-05	0.0463403	0.0925408	19	AGCATGAATGATTTGAACATGGAGTAATAATGAAATCCGC	TTAAGGGTTATTAAAATAG	-
M93	ZN394_HUMAN.H11MO.0.C	-15	0.000221853	0.170605	0.113565	20	AGCATGAATGATTTGAACATGGAGTAATAATGAAATCCGC	AGAATGGAATAGAATGGAAT	+
M93	IRX2_HUMAN.H11MO.0.D	-16	0.000359993	0.276835	0.138208	19	AGCATGAATGATTTGAACATGGAGTAATAATGAAATCCGC	ACATGGGTGGGCATGTTGG	+
M94	ZN214_HUMAN.H11MO.0.C	-9	1.84036e-05	0.0141524	0.0282189	22	GAACACAGGCAATAAAAGGCCCCCGGCTTGTGGCCATAAA	TCATCAAAGGCCTCAAAAAGGA	-
M97	IRX2_HUMAN.H11MO.0.D	-3	0.000278822	0.214414	0.214745	19	AGCATCAGTTTGCTTTAGTCATGAAGCAAGATATTAGTGC	ACATGGGTGGGCATGTTGG	+
M97	MNX1_HUMAN.H11MO.0.D	-20	0.000302879	0.232914	0.214745	19	AGCATCAGTTTGCTTTAGTCATGAAGCAAGATATTAGTGC	TTAAGGGTTATTAAAATAG	-
M97	HXC10_HUMAN.H11MO.0.D	-17	0.000793036	0.609845	0.243251	19	AGCATCAGTTTGCTTTAGTCATGAAGCAAGATATTAGTGC	GTAATAAAAAAATTAAAAA	-
M97	TLX1_HUMAN.H11MO.0.D	-14	0.000951934	0.732037	0.243325	17	AGCATCAGTTTGCTTTAGTCATGAAGCAAGATATTAGTGC	CTGGCAAGTTGCCAAGG	+
M97	BRAC_HUMAN.H11MO.0.A	-18	0.0021279	1.63635	0.466212	20	AGCATCAGTTTGCTTTAGTCATGAAGCAAGATATTAGTGC	TTAGCAGGGAGGTGTGAAAT	+
M98	MNX1_HUMAN.H11MO.0.D	-15	0.000383258	0.294726	0.297806	19	AACTGGAGCTGATTGTGGCAGCTGACTAATGTAATGCAAG	TTAAGGGTTATTAAAATAG	-
M98	ZN394_HUMAN.H11MO.0.C	-15	0.000753514	0.579452	0.297806	20	AACTGGAGCTGATTGTGGCAGCTGACTAATGTAATGCAAG	AGAATGGAATAGAATGGAAT	+
M98	IRX2_HUMAN.H11MO.0.D	-13	0.000775698	0.596512	0.297806	19	AACTGGAGCTGATTGTGGCAGCTGACTAATGTAATGCAAG	CCAACATGCCCACCCATGT	-
M99	MNX1_HUMAN.H11MO.0.D	-1	6.59478e-05	0.0507138	0.101142	19	AAATATTCTTAGTGCAGTCTCAATGCTAGGACGCCAGACG	TTAAGGGTTATTAAAATAG	-
M99	TLX1_HUMAN.H11MO.0.D	-20	0.000691802	0.531996	0.356358	17	AAATATTCTTAGTGCAGTCTCAATGCTAGGACGCCAGACG	CCTTGGCAACTTGCCAG	-
M99	IRX2_HUMAN.H11MO.0.D	-19	0.000709655	0.545725	0.356358	19	AAATATTCTTAGTGCAGTCTCAATGCTAGGACGCCAGACG	CCAACATGCCCACCCATGT	-
M99	ZN394_HUMAN.H11MO.0.C	-13	0.00139009	1.06898	0.356358	20	AAATATTCTTAGTGCAGTCTCAATGCTAGGACGCCAGACG	AGAATGGAATAGAATGGAAT	+
M99	BRAC_HUMAN.H11MO.0.A	-5	0.00184356	1.4177	0.364486	20	AAATATTCTTAGTGCAGTCTCAATGCTAGGACGCCAGACG	TTAGCAGGGAGGTGTGAAAT	+
M99	HME2_HUMAN.H11MO.0.D	-3	0.00222351	1.70988	0.364486	11	AAATATTCTTAGTGCAGTCTCAATGCTAGGACGCCAGACG	GGTAATTAGGG	+
M99	Z324A_HUMAN.H11MO.0.C	-13	0.00274477	2.11073	0.364486	23	AAATATTCTTAGTGCAGTCTCAATGCTAGGACGCCAGACG	TATCAAACCATCCTTTGCTGCCA	+
M99	RXRA_HUMAN.H11MO.0.A	1	0.00278952	2.14514	0.364486	19	AAATATTCTTAGTGCAGTCTCAATGCTAGGACGCCAGACG	GGGGGAGGCAGAGGTCAGAG	+
M100	MNX1_HUMAN.H11MO.0.D	-20	8.30217e-05	0.0638437	0.0702783	19	GCGCTGGTTCCCGGGGCGGATGAAGTGATTTATGATCAAA	TTAAGGGTTATTAAAATAG	-
M100	RARA_HUMAN.H11MO.0.A	-14	9.38321e-05	0.0721569	0.0702783	20	GCGCTGGTTCCCGGGGCGGATGAAGTGATTTATGATCAAA	GGGGGATCAAGAGGTCAAGG	+
M100	RFX5_HUMAN.H11MO.0.A	1	0.000174383	0.134101	0.0745759	19	GCGCTGGTTCCCGGGGCGGATGAAGTGATTTATGATCAAA	GTCAGCTGTTGCTAGGCAGA	+
M100	VEZF1_HUMAN.H11MO.0.C	-5	0.00019914	0.153139	0.0745759	22	GCGCTGGTTCCCGGGGCGGATGAAGTGATTTATGATCAAA	GGGGAGGGGGGAGGGGGAGGGG	+
M100	RXRA_HUMAN.H11MO.0.A	-14	0.00031772	0.244327	0.0941636	20	GCGCTGGTTCCCGGGGCGGATGAAGTGATTTATGATCAAA	GGGGGAGGCAGAGGTCAGAG	+
M100	ZN341_HUMAN.H11MO.0.C	-6	0.000377168	0.290042	0.0941636	22	GCGCTGGTTCCCGGGGCGGATGAAGTGATTTATGATCAAA	GGGGGGGGGGGGAGGGAAGAGC	+
M100	PITX3_HUMAN.H11MO.0.D	-14	0.00065241	0.501703	0.12043	18	GCGCTGGTTCCCGGGGCGGATGAAGTGATTTATGATCAAA	GGGGGATTAAGGGATTAA	+
M100	THA_HUMAN.H11MO.0.C	-12	0.000659734	0.507335	0.12043	17	GCGCTGGTTCCCGGGGCGGATGAAGTGATTTATGATCAAA	GGGTCACTTCAGGTCAG	+
M100	GATA5_HUMAN.H11MO.0.D	-21	0.000861061	0.662156	0.12043	17	GCGCTGGTTCCCGGGGCGGATGAAGTGATTTATGATCAAA	TAAGAGATAACTTAGAT	+
M100	NR1H3_HUMAN.H11MO.0.B	-9	0.000888886	0.683553	0.12043	19	GCGCTGGTTCCCGGGGCGGATGAAGTGATTTATGATCAAA	CAGAGGTCACTGCAGGTCA	+
M100	HXC10_HUMAN.H11MO.0.D	-17	0.000964756	0.741897	0.12043	19	GCGCTGGTTCCCGGGGCGGATGAAGTGATTTATGATCAAA	TTTTTAATTTTTTTATTAC	+
M100	IRX2_HUMAN.H11MO.0.D	0	0.000964756	0.741897	0.12043	19	GCGCTGGTTCCCGGGGCGGATGAAGTGATTTATGATCAAA	ACATGGGTGGGCATGTTGG	+
M100	NR2C2_HUMAN.H11MO.0.B	-6	0.00138115	1.06211	0.159147	12	GCGCTGGTTCCCGGGGCGGATGAAGTGATTTATGATCAAA	GGTTCCGGGTCA	+
M100	MAF_HUMAN.H11MO.0.A	-20	0.00169251	1.30154	0.165013	19	GCGCTGGTTCCCGGGGCGGATGAAGTGATTTATGATCAAA	GAATCTGCTGACTCAGCAA	+
M100	PATZ1_HUMAN.H11MO.0.C	-6	0.00196065	1.50774	0.165013	22	GCGCTGGTTCCCGGGGCGGATGAAGTGATTTATGATCAAA	GGGGAGGGGGCGGGGGGGGAGG	+
M100	RFX1_HUMAN.H11MO.0.B	0	0.00196065	1.50774	0.165013	22	GCGCTGGTTCCCGGGGCGGATGAAGTGATTTATGATCAAA	GCCCCGGTTGCCATGGCGACGG	+
M100	ZBT17_HUMAN.H11MO.0.A	-11	0.00198027	1.52283	0.165013	19	GCGCTGGTTCCCGGGGCGGATGAAGTGATTTATGATCAAA	GAGGGTGGGGGAGGGGAAG	+
M100	AIRE_HUMAN.H11MO.0.C	-14	0.00209793	1.61331	0.165013	18	GCGCTGGTTCCCGGGGCGGATGAAGTGATTTATGATCAAA	ATTGGTTTTATTGGTTAA	+
M100	ZN394_HUMAN.H11MO.0.C	-11	0.00215417	1.65656	0.165013	20	GCGCTGGTTCCCGGGGCGGATGAAGTGATTTATGATCAAA	AGAATGGAATAGAATGGAAT	+
M100	ZF64A_HUMAN.H11MO.0.D	-3	0.00225928	1.73738	0.165013	16	GCGCTGGTTCCCGGGGCGGATGAAGTGATTTATGATCAAA	CAGGTTCCCGGGCCCC	-
M100	NR1D1_HUMAN.H11MO.0.B	-4	0.00231333	1.77895	0.165013	19	GCGCTGGTTCCCGGGGCGGATGAAGTGATTTATGATCAAA	AGGGAAGTGGGTCAGAAGG	+
M100	HXA7_HUMAN.H11MO.0.D	-18	0.00268572	2.06532	0.168408	15	GCGCTGGTTCCCGGGGCGGATGAAGTGATTTATGATCAAA	AATCAATAGATTGGA	+
M100	KLF6_HUMAN.H11MO.0.A	-9	0.0026982	2.07491	0.168408	19	GCGCTGGTTCCCGGGGCGGATGAAGTGATTTATGATCAAA	GGAAGGGCGGGGCCGGGGG	+
M100	ZN667_HUMAN.H11MO.0.C	0	0.0026982	2.07491	0.168408	19	GCGCTGGTTCCCGGGGCGGATGAAGTGATTTATGATCAAA	GCTGAGCTTTTAAGGCCAC	-
M100	RARG_HUMAN.H11MO.2.D	-12	0.00290316	2.23253	0.173953	20	GCGCTGGTTCCCGGGGCGGATGAAGTGATTTATGATCAAA	GGGGGTCACCCAGAGGTCAC	+
M100	EGR1_HUMAN.H11MO.0.A	-5	0.00305693	2.35078	0.176121	17	GCGCTGGTTCCCGGGGCGGATGAAGTGATTTATGATCAAA	GAGGGCGTGGGCGGGGG	+
M100	MAZ_HUMAN.H11MO.0.A	-5	0.00320862	2.46743	0.178014	22	GCGCTGGTTCCCGGGGCGGATGAAGTGATTTATGATCAAA	GGGGGAGGGGGGGGGGGGGGGG	+
M100	SP4_HUMAN.H11MO.0.A	0	0.00389034	2.99167	0.208127	20	GCGCTGGTTCCCGGGGCGGATGAAGTGATTTATGATCAAA	GGGAAGGGGGCGGGGCCGGG	+
M100	TLX1_HUMAN.H11MO.0.D	3	0.00455645	3.50391	0.235358	14	GCGCTGGTTCCCGGGGCGGATGAAGTGATTTATGATCAAA	CCTTGGCAACTTGCCAG	-
M100	BRAC_HUMAN.H11MO.0.A	-7	0.00556461	4.27918	0.277852	20	GCGCTGGTTCCCGGGGCGGATGAAGTGATTTATGATCAAA	TTAGCAGGGAGGTGTGAAAT	+
M100	COT2_HUMAN.H11MO.1.A	-4	0.00621974	4.78298	0.291153	17	GCGCTGGTTCCCGGGGCGGATGAAGTGATTTATGATCAAA	GGGGTCAAAGGTCAGGG	+
M100	ZN350_HUMAN.H11MO.0.C	-21	0.00668261	5.13893	0.303342	18	GCGCTGGTTCCCGGGGCGGATGAAGTGATTTATGATCAAA	CAGTCCTTTTATGACCTA	+
M100	ETS2_HUMAN.H11MO.0.B	-9	0.00863881	6.64324	0.352136	13	GCGCTGGTTCCCGGGGCGGATGAAGTGATTTATGATCAAA	GGAAGGAAGAGGA	+
M100	ZN214_HUMAN.H11MO.0.C	-4	0.00876904	6.74339	0.352136	22	GCGCTGGTTCCCGGGGCGGATGAAGTGATTTATGATCAAA	TCCTTTTTGAGGCCTTTGATGA	+
M100	LEF1_HUMAN.H11MO.0.A	-14	0.00957854	7.36589	0.352136	14	GCGCTGGTTCCCGGGGCGGATGAAGTGATTTATGATCAAA	AGCAAATCAAAGGA	-
M100	ZN589_HUMAN.H11MO.0.D	-1	0.00974182	7.49146	0.352136	16	GCGCTGGTTCCCGGGGCGGATGAAGTGATTTATGATCAAA	CGGCAGTAACCGTGGG	-
M100	BHE41_HUMAN.H11MO.0.D	-2	0.0103674	7.97255	0.352136	20	GCGCTGGTTCCCGGGGCGGATGAAGTGATTTATGATCAAA	ACCGGGTCACGTGCAGAAGG	+
M100	ZN350_HUMAN.H11MO.1.D	-10	0.0104284	8.01947	0.352136	24	GCGCTGGTTCCCGGGGCGGATGAAGTGATTTATGATCAAA	ACGGGGCGCAGGGATTTGTTGCCC	+
M100	PLAG1_HUMAN.H11MO.0.D	-11	0.0105398	8.10508	0.352136	17	GCGCTGGTTCCCGGGGCGGATGAAGTGATTTATGATCAAA	GGGGGCATCAGGAGGGG	+
M100	MAFA_HUMAN.H11MO.0.D	-1	0.010565	8.12448	0.352136	21	GCGCTGGTTCCCGGGGCGGATGAAGTGATTTATGATCAAA	CGAAGGCTGCGGGGTCAGCAC	-
M100	ZN563_HUMAN.H11MO.0.C	-3	0.010565	8.12448	0.352136	21	GCGCTGGTTCCCGGGGCGGATGAAGTGATTTATGATCAAA	GCAGCTGCCAGTGAGGATCCC	-
M100	Z324A_HUMAN.H11MO.0.C	-12	0.0105785	8.13485	0.352136	23	GCGCTGGTTCCCGGGGCGGATGAAGTGATTTATGATCAAA	TGGCAGCAAAGGATGGTTTGATA	-
M100	FOXD3_HUMAN.H11MO.0.D	-23	0.0110736	8.5156	0.352632	15	GCGCTGGTTCCCGGGGCGGATGAAGTGATTTATGATCAAA	TTTGTTTACTTAGCA	+
M100	ZN554_HUMAN.H11MO.0.C	-9	0.0110902	8.52838	0.352632	20	GCGCTGGTTCCCGGGGCGGATGAAGTGATTTATGATCAAA	GCTGAGCCATGTGGGGTGCT	+
M100	LYL1_HUMAN.H11MO.0.A	-20	0.0112996	8.6894	0.352632	14	GCGCTGGTTCCCGGGGCGGATGAAGTGATTTATGATCAAA	CCAGCTGTTTCCTG	+
M100	HME2_HUMAN.H11MO.0.D	-1	0.0117361	9.02505	0.355294	11	GCGCTGGTTCCCGGGGCGGATGAAGTGATTTATGATCAAA	CCCTAATTACC	-
M100	SP3_HUMAN.H11MO.0.B	-7	0.0118593	9.11979	0.355294	20	GCGCTGGTTCCCGGGGCGGATGAAGTGATTTATGATCAAA	GGGGGGGGGCGGGGCCGGGG	+
M100	PAX8_HUMAN.H11MO.0.D	-10	0.0122621	9.42959	0.360161	14	GCGCTGGTTCCCGGGGCGGATGAAGTGATTTATGATCAAA	CCCGCTTCAGTGAC	-
M100	PROX1_HUMAN.H11MO.0.D	-8	0.0131256	10.0936	0.362374	17	GCGCTGGTTCCCGGGGCGGATGAAGTGATTTATGATCAAA	GGGTAAGGCGGGTTGGG	+
M100	PURA_HUMAN.H11MO.0.D	1	0.0131256	10.0936	0.362374	16	GCGCTGGTTCCCGGGGCGGATGAAGTGATTTATGATCAAA	GGAAGGGGGGGGCAGGG	+
M100	SPIC_HUMAN.H11MO.0.D	-6	0.0133051	10.2317	0.362374	13	GCGCTGGTTCCCGGGGCGGATGAAGTGATTTATGATCAAA	GAGGAAGGGGAGG	+
M100	PBX2_HUMAN.H11MO.0.C	-20	0.0139937	10.7611	0.372916	15	GCGCTGGTTCCCGGGGCGGATGAAGTGATTTATGATCAAA	TAAATTGATTGATGG	+
M100	NR1H4_HUMAN.H11MO.0.B	4	0.0141901	10.9122	0.372916	15	GCGCTGGTTCCCGGGGCGGATGAAGTGATTTATGATCAAA	GGGGTCAATGACCCCGAGG	+
M100	OLIG2_HUMAN.H11MO.0.B	-13	0.0157937	12.1453	0.400987	18	GCGCTGGTTCCCGGGGCGGATGAAGTGATTTATGATCAAA	CAGAAGGGAAACAGCTGG	-
M100	PPARG_HUMAN.H11MO.0.A	-1	0.0162812	12.5203	0.406477	17	GCGCTGGTTCCCGGGGCGGATGAAGTGATTTATGATCAAA	AAGTGGGGCAAAGGTCA	+
M100	STAT1_HUMAN.H11MO.0.A	-3	0.0173627	13.3519	0.407155	19	GCGCTGGTTCCCGGGGCGGATGAAGTGATTTATGATCAAA	GTGATTTCCAGGAAAGGGG	-
M100	VENTX_HUMAN.H11MO.0.D	-15	0.0173627	13.3519	0.407155	19	GCGCTGGTTCCCGGGGCGGATGAAGTGATTTATGATCAAA	AATTAGAAACCAATTAGCG	-
M100	PBX1_HUMAN.H11MO.1.C	-21	0.0176008	13.535	0.407155	15	GCGCTGGTTCCCGGGGCGGATGAAGTGATTTATGATCAAA	AATTTGATTGATGGG	+
M100	GATA1_HUMAN.H11MO.0.A	-14	0.0185567	14.2701	0.407155	19	GCGCTGGTTCCCGGGGCGGATGAAGTGATTTATGATCAAA	CTGGCGGGGACAGATAAGA	+
M100	MEIS1_HUMAN.H11MO.0.A	-24	0.0186278	14.3248	0.407155	12	GCGCTGGTTCCCGGGGCGGATGAAGTGATTTATGATCAAA	ATGATTTATGGC	+
M100	CUX2_HUMAN.H11MO.0.D	-20	0.018637	14.3318	0.407155	11	GCGCTGGTTCCCGGGGCGGATGAAGTGATTTATGATCAAA	TTCATTGATTT	-
M100	BC11A_HUMAN.H11MO.0.A	-14	0.0187546	14.4223	0.407155	17	GCGCTGGTTCCCGGGGCGGATGAAGTGATTTATGATCAAA	AAAAGAGGAAGTGAAAA	+
M100	PTF1A_HUMAN.H11MO.0.B	-13	0.0194035	14.9213	0.415223	18	GCGCTGGTTCCCGGGGCGGATGAAGTGATTTATGATCAAA	GGGAAAGGGGGCAGCTGG	-
M100	PPARA_HUMAN.H11MO.0.B	-1	0.0201155	15.4688	0.424397	17	GCGCTGGTTCCCGGGGCGGATGAAGTGATTTATGATCAAA	AACTGGGGCAAAGGTCA	+
M100	EGR2_HUMAN.H11MO.1.A	-6	0.0204992	15.7639	0.426487	16	GCGCTGGTTCCCGGGGCGGATGAAGTGATTTATGATCAAA	GGGGCGTGGGCGGGGG	+
M100	CDC5L_HUMAN.H11MO.0.D	-24	0.0220341	16.9442	0.446029	15	GCGCTGGTTCCCGGGGCGGATGAAGTGATTTATGATCAAA	GTGATTTAACATAAT	+
M100	SP2_HUMAN.H11MO.0.A	0	0.0223946	17.2215	0.447284	22	GCGCTGGTTCCCGGGGCGGATGAAGTGATTTATGATCAAA	GGGGGGGGGGCGGGGCCGGGGG	+
M100	SRBP2_HUMAN.H11MO.0.B	-17	0.0237022	18.227	0.461885	13	GCGCTGGTTCCCGGGGCGGATGAAGTGATTTATGATCAAA	GGGTGGGGTGAGG	+
M100	VEZF1_HUMAN.H11MO.1.C	-10	0.0240487	18.4934	0.461885	12	GCGCTGGTTCCCGGGGCGGATGAAGTGATTTATGATCAAA	AGAGGGAGGGGG	+
M100	GATA2_HUMAN.H11MO.0.A	-14	0.0241199	18.5482	0.461885	19	GCGCTGGTTCCCGGGGCGGATGAAGTGATTTATGATCAAA	CTGGGGGGTGGAGATAAGG	+
M100	MAFF_HUMAN.H11MO.0.B	-20	0.0253851	19.5212	0.475324	18	GCGCTGGTTCCCGGGGCGGATGAAGTGATTTATGATCAAA	AAAAATGCTGACTCAGCA	-
M100	BHE23_HUMAN.H11MO.0.D	-19	0.0261482	20.1079	0.478337	12	GCGCTGGTTCCCGGGGCGGATGAAGTGATTTATGATCAAA	AGCATATGGTGG	+
M100	ZFX_HUMAN.H11MO.1.A	1	0.0265031	20.3809	0.478337	16	GCGCTGGTTCCCGGGGCGGATGAAGTGATTTATGATCAAA	GGGGGCGGAGGCCGGGG	+
M100	ZN816_HUMAN.H11MO.1.C	-10	0.0269031	20.6885	0.478337	14	GCGCTGGTTCCCGGGGCGGATGAAGTGATTTATGATCAAA	AAGGGGGACATGCA	+
M100	EGR2_HUMAN.H11MO.0.A	-3	0.027121	20.8561	0.478337	18	GCGCTGGTTCCCGGGGCGGATGAAGTGATTTATGATCAAA	GGGGGGGTGTGGGAGGGG	+
M100	IRF3_HUMAN.H11MO.0.B	-8	0.027462	21.1183	0.478337	20	GCGCTGGTTCCCGGGGCGGATGAAGTGATTTATGATCAAA	GAAAGGGAAAGGGAAAGTGA	+
M101	MNX1_HUMAN.H11MO.0.D	-10	0.000365803	0.281303	0.366716	19	TTTTTGCTGTCTTGCTAAGAATCTCCTTAAAAGAATGAAT	CTATTTTAATAACCCTTAA	+
M101	RXRA_HUMAN.H11MO.0.A	-1	0.00064939	0.499381	0.366716	20	TTTTTGCTGTCTTGCTAAGAATCTCCTTAAAAGAATGAAT	CTCTGACCTCTGCCTCCCCC	-
M101	IRX2_HUMAN.H11MO.0.D	-15	0.00113393	0.871993	0.366716	19	TTTTTGCTGTCTTGCTAAGAATCTCCTTAAAAGAATGAAT	CCAACATGCCCACCCATGT	-
M101	SPIC_HUMAN.H11MO.0.D	-19	0.00130714	1.00519	0.366716	13	TTTTTGCTGTCTTGCTAAGAATCTCCTTAAAAGAATGAAT	CCTCCCCTTCCTC	-
M101	TLX1_HUMAN.H11MO.0.D	-24	0.00197266	1.51697	0.366716	16	TTTTTGCTGTCTTGCTAAGAATCTCCTTAAAAGAATGAAT	CCTTGGCAACTTGCCAG	-
M101	ZN394_HUMAN.H11MO.0.C	-13	0.00202342	1.55601	0.366716	20	TTTTTGCTGTCTTGCTAAGAATCTCCTTAAAAGAATGAAT	AGAATGGAATAGAATGGAAT	+
M101	Z324A_HUMAN.H11MO.0.C	-13	0.00229324	1.7635	0.366716	23	TTTTTGCTGTCTTGCTAAGAATCTCCTTAAAAGAATGAAT	TATCAAACCATCCTTTGCTGCCA	+
M101	ZN563_HUMAN.H11MO.0.C	-5	0.00239739	1.84359	0.366716	21	TTTTTGCTGTCTTGCTAAGAATCTCCTTAAAAGAATGAAT	GGGATCCTCACTGGCAGCTGC	+
M101	RARG_HUMAN.H11MO.0.B	-12	0.00390814	3.00536	0.446928	18	TTTTTGCTGTCTTGCTAAGAATCTCCTTAAAAGAATGAAT	AGGTCAGAGTGACCTGGG	+
M101	RARG_HUMAN.H11MO.2.D	-3	0.00413273	3.17807	0.446928	20	TTTTTGCTGTCTTGCTAAGAATCTCCTTAAAAGAATGAAT	GTGACCTCTGGGTGACCCCC	-
M101	ZN264_HUMAN.H11MO.0.C	-10	0.00433548	3.33398	0.446928	24	TTTTTGCTGTCTTGCTAAGAATCTCCTTAAAAGAATGAAT	AATGGGATTAGTGCCCTTATAAGA	-
M101	NR1D1_HUMAN.H11MO.0.B	-21	0.00435329	3.34768	0.446928	19	TTTTTGCTGTCTTGCTAAGAATCTCCTTAAAAGAATGAAT	CCTTCTGACCCACTTCCCT	-
M101	HXA7_HUMAN.H11MO.0.D	-24	0.00458985	3.5296	0.446928	15	TTTTTGCTGTCTTGCTAAGAATCTCCTTAAAAGAATGAAT	AATCAATAGATTGGA	+
M101	PAX8_HUMAN.H11MO.0.D	-21	0.00514946	3.95993	0.463345	14	TTTTTGCTGTCTTGCTAAGAATCTCCTTAAAAGAATGAAT	CCCGCTTCAGTGAC	-
M101	HXC10_HUMAN.H11MO.0.D	-11	0.00577668	4.44227	0.470206	19	TTTTTGCTGTCTTGCTAAGAATCTCCTTAAAAGAATGAAT	TTTTTAATTTTTTTATTAC	+
M101	FOXD3_HUMAN.H11MO.0.D	-2	0.0058405	4.49134	0.470206	15	TTTTTGCTGTCTTGCTAAGAATCTCCTTAAAAGAATGAAT	TTTGTTTACTTAGCA	+
M101	THA_HUMAN.H11MO.0.C	-20	0.00626397	4.81699	0.479083	17	TTTTTGCTGTCTTGCTAAGAATCTCCTTAAAAGAATGAAT	CTGACCTGAAGTGACCC	-
M102	MNX1_HUMAN.H11MO.0.D	-1	0.000148741	0.114382	0.205532	19	GCTGGTGAAATATCCGGTATCTTATGCTAACACTTGTTTA	CTATTTTAATAACCCTTAA	+
M102	IRX2_HUMAN.H11MO.0.D	-9	0.000400907	0.308298	0.205532	19	GCTGGTGAAATATCCGGTATCTTATGCTAACACTTGTTTA	ACATGGGTGGGCATGTTGG	+
M103	MNX1_HUMAN.H11MO.0.D	-1	9.60484e-06	0.00738612	0.0146789	19	ATCAGTTTCGGCAGACAGATATCTATGGCCCCAAAGGAAA	CTATTTTAATAACCCTTAA	+
M103	PAX2_HUMAN.H11MO.0.D	-3	0.0004574	0.35174	0.233012	18	ATCAGTTTCGGCAGACAGATATCTATGGCCCCAAAGGAAA	TGTCACGCATGACTGAAC	-
M103	ZN350_HUMAN.H11MO.1.D	-7	0.00126457	0.972455	0.42151	24	ATCAGTTTCGGCAGACAGATATCTATGGCCCCAAAGGAAA	ACGGGGCGCAGGGATTTGTTGCCC	+
M103	ZN214_HUMAN.H11MO.0.C	-16	0.00197436	1.51828	0.432226	22	ATCAGTTTCGGCAGACAGATATCTATGGCCCCAAAGGAAA	TCCTTTTTGAGGCCTTTGATGA	+
M103	TLX1_HUMAN.H11MO.0.D	-22	0.00197972	1.52241	0.432226	17	ATCAGTTTCGGCAGACAGATATCTATGGCCCCAAAGGAAA	CCTTGGCAACTTGCCAG	-
M104	ESR2_HUMAN.H11MO.1.A	-25	0.000249038	0.19151	0.177795	7	CTAGTATTTTGTTGTTACACCTTCAGTGACCTCACTAAAA	GTGACCT	-
M104	ATF2_HUMAN.H11MO.2.C	-24	0.000351525	0.270322	0.177795	11	CTAGTATTTTGTTGTTACACCTTCAGTGACCTCACTAAAA	GATGACGTCAC	+
M104	RXRB_HUMAN.H11MO.0.C	-24	0.000601605	0.462635	0.205718	10	CTAGTATTTTGTTGTTACACCTTCAGTGACCTCACTAAAA	TGTGACCTCA	-
M104	CREM_HUMAN.H11MO.0.C	-23	0.000845729	0.650366	0.205718	11	CTAGTATTTTGTTGTTACACCTTCAGTGACCTCACTAAAA	CACTGACGTCA	+
M104	TBR1_HUMAN.H11MO.0.D	-11	0.000907167	0.697611	0.205718	13	CTAGTATTTTGTTGTTACACCTTCAGTGACCTCACTAAAA	TTTTCACACCTTT	-
M104	THB_HUMAN.H11MO.1.D	-26	0.000949042	0.729813	0.205718	10	CTAGTATTTTGTTGTTACACCTTCAGTGACCTCACTAAAA	TGACCTGACC	-
M104	ATF2_HUMAN.H11MO.0.B	-25	0.00114503	0.880526	0.217175	11	CTAGTATTTTGTTGTTACACCTTCAGTGACCTCACTAAAA	ATGACGTCATC	-
M104	THA_HUMAN.H11MO.1.D	-25	0.00130441	1.00309	0.219916	10	CTAGTATTTTGTTGTTACACCTTCAGTGACCTCACTAAAA	CTGACCTGAA	-
M104	RARG_HUMAN.H11MO.1.B	-25	0.00146371	1.12559	0.222095	8	CTAGTATTTTGTTGTTACACCTTCAGTGACCTCACTAAAA	CTGACCTC	-
M104	RARB_HUMAN.H11MO.0.D	-22	0.00173427	1.33365	0.239226	11	CTAGTATTTTGTTGTTACACCTTCAGTGACCTCACTAAAA	GCCCTGACCTC	-
M104	TBX5_HUMAN.H11MO.0.D	-14	0.00194509	1.49578	0.245948	8	CTAGTATTTTGTTGTTACACCTTCAGTGACCTCACTAAAA	TCACACCT	-
M104	NR1H4_HUMAN.H11MO.1.B	-24	0.00295013	2.26865	0.325728	8	CTAGTATTTTGTTGTTACACCTTCAGTGACCTCACTAAAA	ACTGACCT	-
M104	RARA_HUMAN.H11MO.1.A	-23	0.00326608	2.51162	0.325728	10	CTAGTATTTTGTTGTTACACCTTCAGTGACCTCACTAAAA	CCCTGACCTT	-
M104	JDP2_HUMAN.H11MO.0.D	-25	0.00350014	2.69161	0.325728	12	CTAGTATTTTGTTGTTACACCTTCAGTGACCTCACTAAAA	ATGACGTCATCA	-
M104	ATF7_HUMAN.H11MO.0.D	-24	0.00364938	2.80637	0.325728	11	CTAGTATTTTGTTGTTACACCTTCAGTGACCTCACTAAAA	GATGACGTCAT	+
M104	CREB5_HUMAN.H11MO.0.D	-25	0.00508552	3.91077	0.426567	11	CTAGTATTTTGTTGTTACACCTTCAGTGACCTCACTAAAA	ATGACGTCATC	-
M104	RXRA_HUMAN.H11MO.1.A	-25	0.00552243	4.24675	0.426567	10	CTAGTATTTTGTTGTTACACCTTCAGTGACCTCACTAAAA	CTGACCTCTG	-
M104	ZSCA4_HUMAN.H11MO.0.D	-24	0.00690909	5.31309	0.455804	12	CTAGTATTTTGTTGTTACACCTTCAGTGACCTCACTAAAA	AGTGCACACACT	-
M104	VDR_HUMAN.H11MO.1.A	-25	0.00734977	5.65197	0.457967	9	CTAGTATTTTGTTGTTACACCTTCAGTGACCTCACTAAAA	CTGAACCCA	-
M104	FUBP1_HUMAN.H11MO.0.D	-1	0.00765078	5.88345	0.457967	12	CTAGTATTTTGTTGTTACACCTTCAGTGACCTCACTAAAA	TTGTGTTTTTTT	+
M104	NR1I3_HUMAN.H11MO.0.C	-15	0.00784734	6.0346	0.457967	18	CTAGTATTTTGTTGTTACACCTTCAGTGACCTCACTAAAA	CTGAACTTTCCTGACCCC	-
M104	ZIM3_HUMAN.H11MO.0.C	0	0.0083779	6.4426	0.470821	19	CTAGTATTTTGTTGTTACACCTTCAGTGACCTCACTAAAA	TTGGGTTTCTGTTGCTTGC	+
M104	NR4A2_HUMAN.H11MO.0.C	-25	0.00877716	6.74964	0.475643	9	CTAGTATTTTGTTGTTACACCTTCAGTGACCTCACTAAAA	GTGACCTTT	-
M105	THA_HUMAN.H11MO.0.C	-6	6.45025e-05	0.0496024	0.0823113	17	CAACTCTTGACCTCCGTTCTTCTGGCTGCGTCAACCTCAC	CTGACCTGAAGTGACCC	-
M105	RXRA_HUMAN.H11MO.0.A	-4	0.000107886	0.0829647	0.0823113	20	CAACTCTTGACCTCCGTTCTTCTGGCTGCGTCAACCTCAC	CTCTGACCTCTGCCTCCCCC	-
M105	NR1D1_HUMAN.H11MO.0.B	-2	0.000272622	0.209646	0.127017	19	CAACTCTTGACCTCCGTTCTTCTGGCTGCGTCAACCTCAC	CCTTCTGACCCACTTCCCT	-
M105	ZN554_HUMAN.H11MO.0.C	-15	0.000334835	0.257488	0.127017	20	CAACTCTTGACCTCCGTTCTTCTGGCTGCGTCAACCTCAC	AGCACCCCACATGGCTCAGC	-
M105	ZN563_HUMAN.H11MO.0.C	-8	0.000501047	0.385305	0.127017	21	CAACTCTTGACCTCCGTTCTTCTGGCTGCGTCAACCTCAC	GGGATCCTCACTGGCAGCTGC	+
M105	NR1H3_HUMAN.H11MO.0.B	-7	0.000518702	0.398881	0.127017	19	CAACTCTTGACCTCCGTTCTTCTGGCTGCGTCAACCTCAC	TGACCTGCAGTGACCTCTG	-
M105	ZN770_HUMAN.H11MO.0.C	-18	0.000582691	0.448089	0.127017	22	CAACTCTTGACCTCCGTTCTTCTGGCTGCGTCAACCTCAC	GATCCTCCCGCCTCAGCCTCCC	-
M105	COT2_HUMAN.H11MO.1.A	-4	0.000903755	0.694988	0.172379	17	CAACTCTTGACCTCCGTTCTTCTGGCTGCGTCAACCTCAC	CCCTGACCTTTGACCCC	-
M105	ZN394_HUMAN.H11MO.0.C	-5	0.0010459	0.804294	0.177325	20	CAACTCTTGACCTCCGTTCTTCTGGCTGCGTCAACCTCAC	ATTCCATTCTATTCCATTCT	-
M105	LYL1_HUMAN.H11MO.0.A	-21	0.00125992	0.968882	0.19225	14	CAACTCTTGACCTCCGTTCTTCTGGCTGCGTCAACCTCAC	CCAGCTGTTTCCTG	+
M105	BC11A_HUMAN.H11MO.0.A	-4	0.00158287	1.21723	0.219571	17	CAACTCTTGACCTCCGTTCTTCTGGCTGCGTCAACCTCAC	TTTTCACTTCCTCTTTT	-
M106	MNX1_HUMAN.H11MO.0.D	-13	9.31725e-05	0.0716496	0.120792	19	TTCAGCCTCAGGTAACCTTTTGAAGGATCGAGTAGACATC	TTAAGGGTTATTAAAATAG	-
M106	IRX2_HUMAN.H11MO.0.D	-7	0.000157314	0.120974	0.120792	19	TTCAGCCTCAGGTAACCTTTTGAAGGATCGAGTAGACATC	ACATGGGTGGGCATGTTGG	+
M106	HXC10_HUMAN.H11MO.0.D	-9	0.00173642	1.3353	0.448269	19	TTCAGCCTCAGGTAACCTTTTGAAGGATCGAGTAGACATC	TTTTTAATTTTTTTATTAC	+
M106	ZN394_HUMAN.H11MO.0.C	-5	0.00175142	1.34684	0.448269	20	TTCAGCCTCAGGTAACCTTTTGAAGGATCGAGTAGACATC	AGAATGGAATAGAATGGAAT	+
M106	TLX1_HUMAN.H11MO.0.D	-8	0.00238916	1.83727	0.494162	17	TTCAGCCTCAGGTAACCTTTTGAAGGATCGAGTAGACATC	CTGGCAAGTTGCCAAGG	+
M106	GATA1_HUMAN.H11MO.0.A	7	0.00289609	2.22709	0.494162	12	TTCAGCCTCAGGTAACCTTTTGAAGGATCGAGTAGACATC	TCTTATCTGTCCCCGCCAG	-
M106	GATA2_HUMAN.H11MO.0.A	7	0.00289609	2.22709	0.494162	12	TTCAGCCTCAGGTAACCTTTTGAAGGATCGAGTAGACATC	CCTTATCTCCACCCCCCAG	-
M108	MNX1_HUMAN.H11MO.0.D	-13	0.000309837	0.238264	0.269491	19	TTCTTCCATCTTTTGATTTTGTGTAATCAGAATGAGTCAG	CTATTTTAATAACCCTTAA	+
M108	OLIG2_HUMAN.H11MO.0.B	-5	0.000426996	0.32836	0.269491	18	TTCTTCCATCTTTTGATTTTGTGTAATCAGAATGAGTCAG	CCAGCTGTTTCCCTTCTG	+
M108	ZN394_HUMAN.H11MO.0.C	-5	0.000711914	0.547462	0.269491	20	TTCTTCCATCTTTTGATTTTGTGTAATCAGAATGAGTCAG	ATTCCATTCTATTCCATTCT	-
M108	ZN214_HUMAN.H11MO.0.C	-13	0.000837621	0.644131	0.269491	22	TTCTTCCATCTTTTGATTTTGTGTAATCAGAATGAGTCAG	TCCTTTTTGAGGCCTTTGATGA	+
M108	LYL1_HUMAN.H11MO.0.A	-5	0.00088483	0.680435	0.269491	14	TTCTTCCATCTTTTGATTTTGTGTAATCAGAATGAGTCAG	CCAGCTGTTTCCTG	+
M108	BATF_HUMAN.H11MO.0.A	-22	0.00109142	0.839301	0.27701	18	TTCTTCCATCTTTTGATTTTGTGTAATCAGAATGAGTCAG	ACTTTCGATATGACTCAT	+
M108	HXC10_HUMAN.H11MO.0.D	-17	0.00174137	1.33912	0.324798	19	TTCTTCCATCTTTTGATTTTGTGTAATCAGAATGAGTCAG	TTTTTAATTTTTTTATTAC	+
M108	RXRA_HUMAN.H11MO.0.A	-9	0.00195104	1.50035	0.324798	20	TTCTTCCATCTTTTGATTTTGTGTAATCAGAATGAGTCAG	CTCTGACCTCTGCCTCCCCC	-
M108	LEF1_HUMAN.H11MO.0.A	-7	0.00208841	1.60599	0.324798	14	TTCTTCCATCTTTTGATTTTGTGTAATCAGAATGAGTCAG	TCCTTTGATTTGCT	+
M108	SPIC_HUMAN.H11MO.0.D	0	0.00232901	1.79101	0.324798	13	TTCTTCCATCTTTTGATTTTGTGTAATCAGAATGAGTCAG	CCTCCCCTTCCTC	-
M108	HXD12_HUMAN.H11MO.0.D	-14	0.00239532	1.842	0.324798	11	TTCTTCCATCTTTTGATTTTGTGTAATCAGAATGAGTCAG	AATTTTATTAC	+
M108	FOXD3_HUMAN.H11MO.0.D	-11	0.00404537	3.11089	0.389614	15	TTCTTCCATCTTTTGATTTTGTGTAATCAGAATGAGTCAG	TTTGTTTACTTAGCA	+
M108	MAFF_HUMAN.H11MO.0.B	-24	0.0042058	3.23426	0.389614	16	TTCTTCCATCTTTTGATTTTGTGTAATCAGAATGAGTCAG	AAAAATGCTGACTCAGCA	-
M108	VEZF1_HUMAN.H11MO.0.C	0	0.00430209	3.30831	0.389614	22	TTCTTCCATCTTTTGATTTTGTGTAATCAGAATGAGTCAG	CCCCTCCCCCTCCCCCCTCCCC	-
M108	NR1D1_HUMAN.H11MO.0.B	-21	0.00431819	3.32069	0.389614	19	TTCTTCCATCTTTTGATTTTGTGTAATCAGAATGAGTCAG	AGGGAAGTGGGTCAGAAGG	+
M108	HXD11_HUMAN.H11MO.0.D	-15	0.00496969	3.82169	0.389614	11	TTCTTCCATCTTTTGATTTTGTGTAATCAGAATGAGTCAG	TTTTTATTACT	+
M108	ZN341_HUMAN.H11MO.0.C	1	0.00526052	4.04534	0.389614	21	TTCTTCCATCTTTTGATTTTGTGTAATCAGAATGAGTCAG	GCTCTTCCCTCCCCCCCCCCCC	-
M108	ZN350_HUMAN.H11MO.0.C	-10	0.00527109	4.05347	0.389614	18	TTCTTCCATCTTTTGATTTTGTGTAATCAGAATGAGTCAG	CAGTCCTTTTATGACCTA	+
M108	GATA1_HUMAN.H11MO.0.A	-15	0.00537277	4.13166	0.389614	19	TTCTTCCATCTTTTGATTTTGTGTAATCAGAATGAGTCAG	CTGGCGGGGACAGATAAGA	+
M108	IRX2_HUMAN.H11MO.0.D	-5	0.00577439	4.4405	0.399704	19	TTCTTCCATCTTTTGATTTTGTGTAATCAGAATGAGTCAG	CCAACATGCCCACCCATGT	-
M108	Z324A_HUMAN.H11MO.0.C	2	0.00753747	5.79632	0.478266	21	TTCTTCCATCTTTTGATTTTGTGTAATCAGAATGAGTCAG	TATCAAACCATCCTTTGCTGCCA	+
M111	MNX1_HUMAN.H11MO.0.D	-17	4.55446e-05	0.0350238	0.0699876	19	TTGTTGAATGAGCACATATGAGACTTTCCAAAGCATCAGT	TTAAGGGTTATTAAAATAG	-
M111	IRX2_HUMAN.H11MO.0.D	-11	0.000258397	0.198708	0.132358	19	TTGTTGAATGAGCACATATGAGACTTTCCAAAGCATCAGT	ACATGGGTGGGCATGTTGG	+
M113	IRX2_HUMAN.H11MO.0.D	-10	0.000100397	0.077205	0.154379	19	GTTACTGAAGCCTAAGTGAGGCCCTGTGAGCAAAGAAAAG	CCAACATGCCCACCCATGT	-
M113	MNX1_HUMAN.H11MO.0.D	-1	0.000419229	0.322387	0.25233	19	GTTACTGAAGCCTAAGTGAGGCCCTGTGAGCAAAGAAAAG	TTAAGGGTTATTAAAATAG	-
M114	RFX5_HUMAN.H11MO.0.A	-21	0.000938351	0.721592	0.43804	19	AGTTCCCCAGAGTATGCTACCCCGGCCTTGGAGACTGTGA	TCTGCCTAGCAACAGCTGAC	-
M114	MNX1_HUMAN.H11MO.0.D	-12	0.00182353	1.40229	0.43804	19	AGTTCCCCAGAGTATGCTACCCCGGCCTTGGAGACTGTGA	CTATTTTAATAACCCTTAA	+
M114	RARG_HUMAN.H11MO.0.B	-10	0.00188137	1.44677	0.43804	18	AGTTCCCCAGAGTATGCTACCCCGGCCTTGGAGACTGTGA	CCCAGGTCACTCTGACCT	-
M114	IRX2_HUMAN.H11MO.0.D	-6	0.00213063	1.63845	0.43804	19	AGTTCCCCAGAGTATGCTACCCCGGCCTTGGAGACTGTGA	ACATGGGTGGGCATGTTGG	+
M114	ZN394_HUMAN.H11MO.0.C	-3	0.00235979	1.81468	0.43804	20	AGTTCCCCAGAGTATGCTACCCCGGCCTTGGAGACTGTGA	ATTCCATTCTATTCCATTCT	-
M114	TLX1_HUMAN.H11MO.0.D	-5	0.00265475	2.0415	0.43804	17	AGTTCCCCAGAGTATGCTACCCCGGCCTTGGAGACTGTGA	CTGGCAAGTTGCCAAGG	+
M114	ZN563_HUMAN.H11MO.0.C	1	0.00296292	2.27849	0.43804	20	AGTTCCCCAGAGTATGCTACCCCGGCCTTGGAGACTGTGA	GGGATCCTCACTGGCAGCTGC	+
M114	ZN667_HUMAN.H11MO.0.C	-21	0.00312304	2.40162	0.43804	19	AGTTCCCCAGAGTATGCTACCCCGGCCTTGGAGACTGTGA	GTGGCCTTAAAAGCTCAGC	+
M114	RXRA_HUMAN.H11MO.0.A	-13	0.00317225	2.43946	0.43804	20	AGTTCCCCAGAGTATGCTACCCCGGCCTTGGAGACTGTGA	GGGGGAGGCAGAGGTCAGAG	+
M114	NR1D1_HUMAN.H11MO.0.B	-3	0.00421175	3.23884	0.43804	19	AGTTCCCCAGAGTATGCTACCCCGGCCTTGGAGACTGTGA	CCTTCTGACCCACTTCCCT	-
M114	NR1H3_HUMAN.H11MO.0.B	-12	0.00421175	3.23884	0.43804	19	AGTTCCCCAGAGTATGCTACCCCGGCCTTGGAGACTGTGA	TGACCTGCAGTGACCTCTG	-
M114	ZFX_HUMAN.H11MO.1.A	-19	0.00429267	3.30107	0.43804	17	AGTTCCCCAGAGTATGCTACCCCGGCCTTGGAGACTGTGA	CCCCGGCCTCCGCCCCC	-
M115	IRX2_HUMAN.H11MO.0.D	-10	0.000184074	0.141553	0.195728	19	CAAATGTGACAATTGGCAGTTCTTACAGTTAATTACTTTG	ACATGGGTGGGCATGTTGG	+
M115	MNX1_HUMAN.H11MO.0.D	-12	0.000255936	0.196815	0.195728	19	CAAATGTGACAATTGGCAGTTCTTACAGTTAATTACTTTG	TTAAGGGTTATTAAAATAG	-
M117	MNX1_HUMAN.H11MO.0.D	-9	0.00019588	0.150632	0.300611	19	CGGGTTTAAATAATACAAGGTCCCTTTACTGAACAAAGAG	CTATTTTAATAACCCTTAA	+
M117	IRX2_HUMAN.H11MO.0.D	-10	0.000617118	0.474564	0.315692	19	CGGGTTTAAATAATACAAGGTCCCTTTACTGAACAAAGAG	ACATGGGTGGGCATGTTGG	+
M118	MNX1_HUMAN.H11MO.0.D	-6	0.000186549	0.143456	0.255199	19	AGTGGGAGAAGTACGTATATTTGTTCTATGGACATGACAT	CTATTTTAATAACCCTTAA	+
M119	MNX1_HUMAN.H11MO.0.D	-22	0.000131719	0.101292	0.202543	18	TTGCATGAGGCAAATGATACTCAATAATGCTCAGGAACTG	TTAAGGGTTATTAAAATAG	-
M119	IRX2_HUMAN.H11MO.0.D	-20	0.000789459	0.607094	0.366778	19	TTGCATGAGGCAAATGATACTCAATAATGCTCAGGAACTG	ACATGGGTGGGCATGTTGG	+
M119	ZN394_HUMAN.H11MO.0.C	-18	0.00119263	0.917131	0.366778	20	TTGCATGAGGCAAATGATACTCAATAATGCTCAGGAACTG	AGAATGGAATAGAATGGAAT	+
M120	ZN394_HUMAN.H11MO.0.C	-9	9.14752e-05	0.0703444	0.0790416	20	AGACTCTATCAACCAGACTCTACTACAGGTTGGAGAGCTG	ATTCCATTCTATTCCATTCT	-
M120	MNX1_HUMAN.H11MO.0.D	0	0.00010312	0.0792997	0.0790416	19	AGACTCTATCAACCAGACTCTACTACAGGTTGGAGAGCTG	CTATTTTAATAACCCTTAA	+
M120	IRX2_HUMAN.H11MO.0.D	-9	0.000215239	0.165519	0.109987	19	AGACTCTATCAACCAGACTCTACTACAGGTTGGAGAGCTG	CCAACATGCCCACCCATGT	-
M121	MNX1_HUMAN.H11MO.0.D	-9	1.84367e-05	0.0141779	0.0282758	19	AGAGAGTAGAAGTAGATACTTTCAATGGAGACACAGCTGG	TTAAGGGTTATTAAAATAG	-
M121	IRX2_HUMAN.H11MO.0.D	-3	0.000124158	0.0954774	0.0952085	19	AGAGAGTAGAAGTAGATACTTTCAATGGAGACACAGCTGG	ACATGGGTGGGCATGTTGG	+
M121	LYL1_HUMAN.H11MO.0.A	-26	0.00097587	0.750444	0.299332	14	AGAGAGTAGAAGTAGATACTTTCAATGGAGACACAGCTGG	CAGGAAACAGCTGG	-
M121	HME2_HUMAN.H11MO.0.D	-20	0.00127802	0.9828	0.326677	11	AGAGAGTAGAAGTAGATACTTTCAATGGAGACACAGCTGG	GGTAATTAGGG	+
M121	HXC10_HUMAN.H11MO.0.D	-10	0.0020097	1.54546	0.440316	19	AGAGAGTAGAAGTAGATACTTTCAATGGAGACACAGCTGG	TTTTTAATTTTTTTATTAC	+
M121	TLX1_HUMAN.H11MO.0.D	-18	0.00279923	2.15261	0.488831	17	AGAGAGTAGAAGTAGATACTTTCAATGGAGACACAGCTGG	CTGGCAAGTTGCCAAGG	+
M121	OLIG2_HUMAN.H11MO.0.B	-22	0.0028686	2.20595	0.488831	18	AGAGAGTAGAAGTAGATACTTTCAATGGAGACACAGCTGG	CAGAAGGGAAACAGCTGG	-
M122	THA_HUMAN.H11MO.0.C	-1	2.56513e-06	0.00197258	0.0039021	17	TCTGAGCTTCAATCACCTGGCTCAATAACATCCTCAATGT	CTGACCTGAAGTGACCC	-
M122	MAF_HUMAN.H11MO.0.A	-9	4.46918e-05	0.034368	0.0339928	19	TCTGAGCTTCAATCACCTGGCTCAATAACATCCTCAATGT	GAATCTGCTGACTCAGCAA	+
M122	NR1H3_HUMAN.H11MO.0.B	-2	0.000143825	0.110602	0.0729296	19	TCTGAGCTTCAATCACCTGGCTCAATAACATCCTCAATGT	TGACCTGCAGTGACCTCTG	-
M122	ZN214_HUMAN.H11MO.0.C	-12	0.000446158	0.343095	0.16803	22	TCTGAGCTTCAATCACCTGGCTCAATAACATCCTCAATGT	TCATCAAAGGCCTCAAAAAGGA	-
M122	MNX1_HUMAN.H11MO.0.D	-14	0.00055229	0.424711	0.16803	19	TCTGAGCTTCAATCACCTGGCTCAATAACATCCTCAATGT	TTAAGGGTTATTAAAATAG	-
M122	RXRA_HUMAN.H11MO.0.A	-1	0.00083535	0.642384	0.193835	20	TCTGAGCTTCAATCACCTGGCTCAATAACATCCTCAATGT	GGGGGAGGCAGAGGTCAGAG	+
M122	NR1D1_HUMAN.H11MO.0.B	-10	0.000891948	0.685908	0.193835	19	TCTGAGCTTCAATCACCTGGCTCAATAACATCCTCAATGT	AGGGAAGTGGGTCAGAAGG	+
M122	PAX8_HUMAN.H11MO.0.D	-2	0.00128768	0.990225	0.244854	14	TCTGAGCTTCAATCACCTGGCTCAATAACATCCTCAATGT	CCCGCTTCAGTGAC	-
M122	ZN350_HUMAN.H11MO.0.C	-1	0.00151664	1.16629	0.256347	18	TCTGAGCTTCAATCACCTGGCTCAATAACATCCTCAATGT	CAGTCCTTTTATGACCTA	+
M122	GATA1_HUMAN.H11MO.0.A	-1	0.00223626	1.71968	0.340182	19	TCTGAGCTTCAATCACCTGGCTCAATAACATCCTCAATGT	CTGGCGGGGACAGATAAGA	+
M122	LYL1_HUMAN.H11MO.0.A	-12	0.00321183	2.4699	0.415626	14	TCTGAGCTTCAATCACCTGGCTCAATAACATCCTCAATGT	CCAGCTGTTTCCTG	+
M122	RARG_HUMAN.H11MO.0.B	-3	0.00327864	2.52128	0.415626	18	TCTGAGCTTCAATCACCTGGCTCAATAACATCCTCAATGT	AGGTCAGAGTGACCTGGG	+
M122	ZN322_HUMAN.H11MO.0.B	-15	0.00414951	3.19097	0.442943	20	TCTGAGCTTCAATCACCTGGCTCAATAACATCCTCAATGT	CCAGGCTCTGTACCAGGCTC	-
M122	TAL1_HUMAN.H11MO.1.A	-11	0.00472493	3.63347	0.442943	15	TCTGAGCTTCAATCACCTGGCTCAATAACATCCTCAATGT	CACATCTGCTTCCTG	-
M122	MAFA_HUMAN.H11MO.0.D	-13	0.0048175	3.70466	0.442943	21	TCTGAGCTTCAATCACCTGGCTCAATAACATCCTCAATGT	GTGCTGACCCCGCAGCCTTCG	+
M122	GATA2_HUMAN.H11MO.0.A	-1	0.00496546	3.81844	0.442943	19	TCTGAGCTTCAATCACCTGGCTCAATAACATCCTCAATGT	CTGGGGGGTGGAGATAAGG	+
M122	ZN394_HUMAN.H11MO.0.C	-17	0.00546004	4.19877	0.442943	20	TCTGAGCTTCAATCACCTGGCTCAATAACATCCTCAATGT	AGAATGGAATAGAATGGAAT	+
M122	TAL1_HUMAN.H11MO.0.A	-1	0.00612749	4.71204	0.442943	19	TCTGAGCTTCAATCACCTGGCTCAATAACATCCTCAATGT	CTGGGGGGGGCAGATAAGG	+
M122	DMBX1_HUMAN.H11MO.0.D	-10	0.00625119	4.80717	0.442943	20	TCTGAGCTTCAATCACCTGGCTCAATAACATCCTCAATGT	ACTTAATTAGATTATAATTA	-
M122	ZN563_HUMAN.H11MO.0.C	-3	0.00669708	5.15006	0.442943	21	TCTGAGCTTCAATCACCTGGCTCAATAACATCCTCAATGT	GGGATCCTCACTGGCAGCTGC	+
M122	TLX1_HUMAN.H11MO.0.D	-14	0.00700923	5.3901	0.444272	17	TCTGAGCTTCAATCACCTGGCTCAATAACATCCTCAATGT	CCTTGGCAACTTGCCAG	-
M122	CLOCK_HUMAN.H11MO.0.C	-16	0.00892368	6.86231	0.468794	14	TCTGAGCTTCAATCACCTGGCTCAATAACATCCTCAATGT	CAGACACGTGAACA	+
M122	SMAD3_HUMAN.H11MO.0.B	-14	0.00894913	6.88188	0.468794	12	TCTGAGCTTCAATCACCTGGCTCAATAACATCCTCAATGT	CTCTGTCACCTG	+
M122	IRX2_HUMAN.H11MO.0.D	-18	0.00924514	7.10952	0.468794	19	TCTGAGCTTCAATCACCTGGCTCAATAACATCCTCAATGT	CCAACATGCCCACCCATGT	-
M122	FOXD3_HUMAN.H11MO.0.D	-21	0.00972034	7.47494	0.470118	15	TCTGAGCTTCAATCACCTGGCTCAATAACATCCTCAATGT	TGCTAAGTAAACAAA	-
M122	HXC10_HUMAN.H11MO.0.D	-21	0.00988933	7.60489	0.470118	19	TCTGAGCTTCAATCACCTGGCTCAATAACATCCTCAATGT	TTTTTAATTTTTTTATTAC	+
M123	ZN394_HUMAN.H11MO.0.C	-17	0.000274472	0.211069	0.4215	20	AAAGCAGAAGAATTTACTCGTCGCGGACGAGTGGAAGTAA	AGAATGGAATAGAATGGAAT	+
M124	MNX1_HUMAN.H11MO.0.D	-12	0.000164348	0.126384	0.150354	19	TTATTGCTGCTAGGGATGCTCCTGTAAATGGAAGTATTGA	TTAAGGGTTATTAAAATAG	-
M124	IRX2_HUMAN.H11MO.0.D	-16	0.000229732	0.176664	0.150354	19	TTATTGCTGCTAGGGATGCTCCTGTAAATGGAAGTATTGA	CCAACATGCCCACCCATGT	-
M124	ZN394_HUMAN.H11MO.0.C	-18	0.000797242	0.613079	0.244541	20	TTATTGCTGCTAGGGATGCTCCTGTAAATGGAAGTATTGA	AGAATGGAATAGAATGGAAT	+
M124	RXRA_HUMAN.H11MO.0.A	-10	0.00204178	1.57013	0.427088	20	TTATTGCTGCTAGGGATGCTCCTGTAAATGGAAGTATTGA	GGGGGAGGCAGAGGTCAGAG	+
M124	TLX1_HUMAN.H11MO.0.D	-8	0.00234634	1.80433	0.427088	17	TTATTGCTGCTAGGGATGCTCCTGTAAATGGAAGTATTGA	CCTTGGCAACTTGCCAG	-
M124	ZN563_HUMAN.H11MO.0.C	-2	0.00248865	1.91377	0.427088	21	TTATTGCTGCTAGGGATGCTCCTGTAAATGGAAGTATTGA	GCAGCTGCCAGTGAGGATCCC	-
M124	HXC10_HUMAN.H11MO.0.D	-9	0.00250627	1.92732	0.427088	19	TTATTGCTGCTAGGGATGCTCCTGTAAATGGAAGTATTGA	GTAATAAAAAAATTAAAAA	-
M125	IRX2_HUMAN.H11MO.0.D	-21	7.5168e-05	0.0578042	0.112713	19	TAGCTATTAGTTCTGCCAGAAGCTAGCTGACAAAGAATCT	CCAACATGCCCACCCATGT	-
M125	MNX1_HUMAN.H11MO.0.D	-3	0.000147082	0.113106	0.112713	19	TAGCTATTAGTTCTGCCAGAAGCTAGCTGACAAAGAATCT	TTAAGGGTTATTAAAATAG	-
M125	ZN563_HUMAN.H11MO.0.C	-9	0.000453183	0.348498	0.173644	21	TAGCTATTAGTTCTGCCAGAAGCTAGCTGACAAAGAATCT	GGGATCCTCACTGGCAGCTGC	+
M125	BRAC_HUMAN.H11MO.0.A	-15	0.000636011	0.489092	0.194958	20	TAGCTATTAGTTCTGCCAGAAGCTAGCTGACAAAGAATCT	TTAGCAGGGAGGTGTGAAAT	+
M126	MNX1_HUMAN.H11MO.0.D	-9	2.01224e-05	0.0154741	0.0305088	19	ACCATGAGTTTGTTGATGATATCCTTCTTTATTTTGTTGT	CTATTTTAATAACCCTTAA	+
M126	FOXG1_HUMAN.H11MO.0.D	-23	7.07951e-05	0.0544415	0.0536684	17	ACCATGAGTTTGTTGATGATATCCTTCTTTATTTTGTTGT	ATTGTTTATATTTTTTT	+
M126	HXC10_HUMAN.H11MO.0.D	-13	0.000162104	0.124658	0.0809454	19	ACCATGAGTTTGTTGATGATATCCTTCTTTATTTTGTTGT	TTTTTAATTTTTTTATTAC	+
M126	LEF1_HUMAN.H11MO.0.A	-21	0.000222961	0.171457	0.0809454	14	ACCATGAGTTTGTTGATGATATCCTTCTTTATTTTGTTGT	TCCTTTGATTTGCT	+
M126	ZN394_HUMAN.H11MO.0.C	-8	0.000266942	0.205278	0.0809454	20	ACCATGAGTTTGTTGATGATATCCTTCTTTATTTTGTTGT	ATTCCATTCTATTCCATTCT	-
M126	ZN214_HUMAN.H11MO.0.C	-9	0.000478622	0.36806	0.120945	22	ACCATGAGTTTGTTGATGATATCCTTCTTTATTTTGTTGT	TCCTTTTTGAGGCCTTTGATGA	+
M126	ZN350_HUMAN.H11MO.0.C	-17	0.000723579	0.556432	0.156723	18	ACCATGAGTTTGTTGATGATATCCTTCTTTATTTTGTTGT	CAGTCCTTTTATGACCTA	+
M126	FOXD3_HUMAN.H11MO.0.D	-23	0.00086102	0.662124	0.163181	15	ACCATGAGTTTGTTGATGATATCCTTCTTTATTTTGTTGT	TTTGTTTACTTAGCA	+
M126	ZN713_HUMAN.H11MO.0.D	-14	0.00105056	0.807878	0.176979	19	ACCATGAGTTTGTTGATGATATCCTTCTTTATTTTGTTGT	TTTCGTGTCATTTTTCTAT	-
M126	NKX61_HUMAN.H11MO.0.B	-7	0.00144412	1.11053	0.218952	19	ACCATGAGTTTGTTGATGATATCCTTCTTTATTTTGTTGT	GATTAATGGGAATTTAATG	+
M126	ETS2_HUMAN.H11MO.0.B	-19	0.00229624	1.76581	0.290586	13	ACCATGAGTTTGTTGATGATATCCTTCTTTATTTTGTTGT	TCCTCTTCCTTCC	-
M126	SOX10_HUMAN.H11MO.1.A	-20	0.0025272	1.94341	0.293961	13	ACCATGAGTTTGTTGATGATATCCTTCTTTATTTTGTTGT	TTCCTTTGTTCTC	+
M126	ZFP82_HUMAN.H11MO.0.C	-3	0.00302163	2.32363	0.293961	24	ACCATGAGTTTGTTGATGATATCCTTCTTTATTTTGTTGT	TTCCATTTCACTAATTCTCTCTTC	+
M126	LYL1_HUMAN.H11MO.0.A	-1	0.00310216	2.38556	0.293961	14	ACCATGAGTTTGTTGATGATATCCTTCTTTATTTTGTTGT	CCAGCTGTTTCCTG	+
M126	Z324A_HUMAN.H11MO.0.C	-10	0.00408908	3.1445	0.333831	23	ACCATGAGTTTGTTGATGATATCCTTCTTTATTTTGTTGT	TATCAAACCATCCTTTGCTGCCA	+
M126	SOX18_HUMAN.H11MO.0.D	-17	0.00418559	3.21872	0.333831	19	ACCATGAGTTTGTTGATGATATCCTTCTTTATTTTGTTGT	GAACCCATTGTTCTTTTCC	+
M126	AIRE_HUMAN.H11MO.0.C	-23	0.00452347	3.47855	0.333831	17	ACCATGAGTTTGTTGATGATATCCTTCTTTATTTTGTTGT	ATTGGTTTTATTGGTTAA	+
M126	MCR_HUMAN.H11MO.0.D	0	0.00480888	3.69803	0.333831	17	ACCATGAGTTTGTTGATGATATCCTTCTTTATTTTGTTGT	AAGAACAGGTTGTTGTA	+
M126	PO3F3_HUMAN.H11MO.0.D	-15	0.00519156	3.99231	0.333831	17	ACCATGAGTTTGTTGATGATATCCTTCTTTATTTTGTTGT	AAATTTGCATAATTTAT	-
M126	ETV5_HUMAN.H11MO.0.C	-19	0.00524141	4.03064	0.333831	14	ACCATGAGTTTGTTGATGATATCCTTCTTTATTTTGTTGT	CTCACTTCCTGCTC	-
M126	ISL1_HUMAN.H11MO.0.A	0	0.00528435	4.06367	0.333831	9	ACCATGAGTTTGTTGATGATATCCTTCTTTATTTTGTTGT	TCCATTAGC	-
M126	SMCA1_HUMAN.H11MO.0.C	-19	0.00554117	4.26116	0.336052	12	ACCATGAGTTTGTTGATGATATCCTTCTTTATTTTGTTGT	CATTCTTCTTGG	-
M126	FOXO1_HUMAN.H11MO.0.A	-21	0.0060844	4.67891	0.336751	12	ACCATGAGTTTGTTGATGATATCCTTCTTTATTTTGTTGT	TTCCTGTTTACT	+
M126	SOX2_HUMAN.H11MO.1.A	-21	0.00629693	4.84234	0.336751	16	ACCATGAGTTTGTTGATGATATCCTTCTTTATTTTGTTGT	TCCTTTGTTATGCAAA	+
M126	PRDM6_HUMAN.H11MO.0.C	-19	0.00635202	4.88471	0.336751	13	ACCATGAGTTTGTTGATGATATCCTTCTTTATTTTGTTGT	TTTTTTTCTTTTT	-
M126	HXD11_HUMAN.H11MO.0.D	-22	0.00644113	4.95323	0.336751	11	ACCATGAGTTTGTTGATGATATCCTTCTTTATTTTGTTGT	TTTTTATTACT	+
M126	STAT1_HUMAN.H11MO.1.A	-11	0.0074348	5.71736	0.359781	19	ACCATGAGTTTGTTGATGATATCCTTCTTTATTTTGTTGT	CTTTCAGTTTCATTTTCTT	-
M126	ETV4_HUMAN.H11MO.0.B	-21	0.0078049	6.00197	0.359781	11	ACCATGAGTTTGTTGATGATATCCTTCTTTATTTTGTTGT	CCCTTCCTGTT	-
M126	NFAC1_HUMAN.H11MO.0.B	-15	0.0080681	6.20437	0.359781	15	ACCATGAGTTTGTTGATGATATCCTTCTTTATTTTGTTGT	TTTCTTTTTTTCCAT	-
M126	TAL1_HUMAN.H11MO.1.A	0	0.0080681	6.20437	0.359781	15	ACCATGAGTTTGTTGATGATATCCTTCTTTATTTTGTTGT	CACATCTGCTTCCTG	-
M126	OLIG2_HUMAN.H11MO.1.B	-1	0.00897138	6.89899	0.38863	10	ACCATGAGTTTGTTGATGATATCCTTCTTTATTTTGTTGT	CCATCTGTTT	+
M126	HXA7_HUMAN.H11MO.0.D	-3	0.00944598	7.26396	0.397823	15	ACCATGAGTTTGTTGATGATATCCTTCTTTATTTTGTTGT	TCCAATCTATTGATT	-
M126	SOX2_HUMAN.H11MO.0.A	-20	0.00982937	7.55879	0.402782	13	ACCATGAGTTTGTTGATGATATCCTTCTTTATTTTGTTGT	TCCCTTTGTTCTC	+
M126	GATA5_HUMAN.H11MO.0.D	-11	0.0109067	8.38722	0.42864	17	ACCATGAGTTTGTTGATGATATCCTTCTTTATTTTGTTGT	ATCTAAGTTATCTCTTA	-
M126	SOX9_HUMAN.H11MO.1.B	-21	0.0110258	8.47887	0.42864	9	ACCATGAGTTTGTTGATGATATCCTTCTTTATTTTGTTGT	CCATTGTTT	+
M126	GSX1_HUMAN.H11MO.0.D	-12	0.0119219	9.16792	0.451887	15	ACCATGAGTTTGTTGATGATATCCTTCTTTATTTTGTTGT	ATTAAAAACTAATTA	-
M126	TCF7_HUMAN.H11MO.0.A	-19	0.0124492	9.57344	0.460366	16	ACCATGAGTTTGTTGATGATATCCTTCTTTATTTTGTTGT	TTCCTTTGATGTGGTT	-
M126	ONEC2_HUMAN.H11MO.0.D	-3	0.0134114	10.3134	0.471551	21	ACCATGAGTTTGTTGATGATATCCTTCTTTATTTTGTTGT	GTCTTGTTATTGATTTTTTTT	+
M126	FEZF1_HUMAN.H11MO.0.C	-17	0.0136847	10.5235	0.471551	12	ACCATGAGTTTGTTGATGATATCCTTCTTTATTTTGTTGT	GCTGCTCTTTTT	+
M126	SOX4_HUMAN.H11MO.0.B	-21	0.0136847	10.5235	0.471551	12	ACCATGAGTTTGTTGATGATATCCTTCTTTATTTTGTTGT	TCCTTTGTTCTC	+
M126	BC11A_HUMAN.H11MO.0.A	-17	0.0145056	11.1548	0.488729	17	ACCATGAGTTTGTTGATGATATCCTTCTTTATTTTGTTGT	TTTTCACTTCCTCTTTT	-
M127	MNX1_HUMAN.H11MO.0.D	-19	0.000261023	0.200727	0.400847	19	TGGAATTGAAGCTCAGCTCTTAGGCATGCTTACCAATAGC	TTAAGGGTTATTAAAATAG	-
M127	TLX1_HUMAN.H11MO.0.D	-12	0.00082122	0.631518	0.440985	17	TGGAATTGAAGCTCAGCTCTTAGGCATGCTTACCAATAGC	CTGGCAAGTTGCCAAGG	+
M127	ZN394_HUMAN.H11MO.0.C	-1	0.00091985	0.707365	0.440985	20	TGGAATTGAAGCTCAGCTCTTAGGCATGCTTACCAATAGC	AGAATGGAATAGAATGGAAT	+
M127	IRX2_HUMAN.H11MO.0.D	-19	0.00114864	0.883304	0.440985	19	TGGAATTGAAGCTCAGCTCTTAGGCATGCTTACCAATAGC	ACATGGGTGGGCATGTTGG	+
# Tomtom (Motif Comparison Tool): Version 5.5.5 compiled on Dec 7 2023 at 04:32:55
# The format of this file is described at http://localhost:8080/meme_5.5.5/doc/tomtom-output-format.html.
# tomtom -o /data/result_enhancer56-IMR90 /data/IMR90-MOTIF/result_motif_en/motifs_en56.txt /data/HOCOMOCOv11_full_HUMAN_mono_meme_format.meme
