# Supplementary material for: DeepEPI: CNN-transformer-based model for extracting TF interactions through predicting enhancer-promoter interactions
Source: Bioinform Adv. 2025 Sep 17;5(1):vbaf221. doi: 10.1093/bioadv/vbaf221 (PMC12478696; doi:10.1093/bioadv/vbaf221)
Supplement: vbaf221_Supplementary_Data [file vbaf221_supplementary_data.zip › Supplementary_file5/IMR90/result_enhancer56-IMR90/tomtom.xml]

<?xml version='1.0' encoding='UTF-8' standalone='yes'?>
<tomtom version="5.5.5" release="Thu Sep 14 08:48:04 2023 +1000">
  <model>
    <command_line>tomtom -o /data/result_enhancer56-IMR90 /data/IMR90-MOTIF/result_motif_en/motifs_en56.txt /data/HOCOMOCOv11_full_HUMAN_mono_meme_format.meme</command_line>
    <distance_measure value="ed"/>
    <threshold type="qvalue">0.5</threshold>
    <alphabet name="DNA" like="dna">
      <letter id="A" symbol="A" complement="T" name="Adenine" colour="CC0000"/>
      <letter id="C" symbol="C" complement="G" name="Cytosine" colour="0000CC"/>
      <letter id="G" symbol="G" complement="C" name="Guanine" colour="FFB300"/>
      <letter id="T" symbol="T" aliases="U" complement="A" name="Thymine" colour="008000"/>
      <letter id="N" symbol="N" aliases="X." equals="ACGT" name="Any base"/>
      <letter id="V" symbol="V" equals="ACG" name="Not T"/>
      <letter id="H" symbol="H" equals="ACT" name="Not G"/>
      <letter id="D" symbol="D" equals="AGT" name="Not C"/>
      <letter id="B" symbol="B" equals="CGT" name="Not A"/>
      <letter id="M" symbol="M" equals="AC" name="Amino"/>
      <letter id="R" symbol="R" equals="AG" name="Purine"/>
      <letter id="W" symbol="W" equals="AT" name="Weak"/>
      <letter id="S" symbol="S" equals="CG" name="Strong"/>
      <letter id="Y" symbol="Y" equals="CT" name="Pyrimidine"/>
      <letter id="K" symbol="K" equals="GT" name="Keto"/>
    </alphabet>
    <strands>both</strands>
    <background from="--query--" A="0.25" C="0.25" G="0.25" T="0.25"/>
    <host>f5f03e2d8156</host>
    <when>Sun Jan 28 11:41:09 2024</when>
  </model>
  <query_dbs>
    <db source="/data/IMR90-MOTIF/result_motif_en/motifs_en56.txt" name="motifs_en56.txt" loaded="110" excluded="0" last_mod_date="Sat Jan 27 09:23:49 2024"/>
  </query_dbs>
  <target_dbs>
    <db source="/data/HOCOMOCOv11_full_HUMAN_mono_meme_format.meme" name="HOCOMOCOv11_full_HUMAN_mono_meme_format" loaded="769" excluded="0" last_mod_date="Fri Jan 12 11:21:36 2024"/>
  </target_dbs>
  <queries>
    <motif db="0" id="M0" alt="O0" length="40" nsites="8" evalue="1.3e-003">
      <pos A="0.167696" C="0.167696" G="0.332304" T="0.332304"/>
      <pos A="0.332304" C="0.00308642" G="0.332304" T="0.332304"/>
      <pos A="0.332304" C="0.332304" G="0.00308642" T="0.332304"/>
      <pos A="0.496914" C="0.00308642" G="0.167696" T="0.332304"/>
      <pos A="0.496914" C="0.167696" G="0.00308642" T="0.332304"/>
      <pos A="0.332304" C="0.167696" G="0.332304" T="0.167696"/>
      <pos A="0.00308642" C="0.00308642" G="0.496914" T="0.496914"/>
      <pos A="0.496914" C="0.00308642" G="0.332304" T="0.167696"/>
      <pos A="0.332304" C="0.167696" G="0.167696" T="0.332304"/>
      <pos A="0.496914" C="0.167696" G="0.00308642" T="0.332304"/>
      <pos A="0.496914" C="0.496914" G="0.00308642" T="0.00308642"/>
      <pos A="0.167696" C="0.661523" G="0.167696" T="0.00308642"/>
      <pos A="0.990741" C="0.00308642" G="0.00308642" T="0.00308642"/>
      <pos A="0.167696" C="0.167696" G="0.167696" T="0.496914"/>
      <pos A="0.167696" C="0.496914" G="0.167696" T="0.167696"/>
      <pos A="0.167696" C="0.496914" G="0.00308642" T="0.332304"/>
      <pos A="0.496914" C="0.00308642" G="0.00308642" T="0.496914"/>
      <pos A="0.00308642" C="0.167696" G="0.496914" T="0.332304"/>
      <pos A="0.00308642" C="0.661523" G="0.167696" T="0.167696"/>
      <pos A="0.496914" C="0.00308642" G="0.332304" T="0.167696"/>
      <pos A="0.00308642" C="0.496914" G="0.167696" T="0.332304"/>
      <pos A="0.496914" C="0.167696" G="0.00308642" T="0.332304"/>
      <pos A="0.167696" C="0.167696" G="0.496914" T="0.167696"/>
      <pos A="0.00308642" C="0.332304" G="0.332304" T="0.332304"/>
      <pos A="0.167696" C="0.661523" G="0.167696" T="0.00308642"/>
      <pos A="0.496914" C="0.167696" G="0.00308642" T="0.332304"/>
      <pos A="0.332304" C="0.332304" G="0.167696" T="0.167696"/>
      <pos A="0.167696" C="0.332304" G="0.00308642" T="0.496914"/>
      <pos A="0.00308642" C="0.167696" G="0.496914" T="0.332304"/>
      <pos A="0.167696" C="0.00308642" G="0.332304" T="0.496914"/>
      <pos A="0.496914" C="0.00308642" G="0.167696" T="0.332304"/>
      <pos A="0.167696" C="0.00308642" G="0.496914" T="0.332304"/>
      <pos A="0.00308642" C="0.661523" G="0.167696" T="0.167696"/>
      <pos A="0.332304" C="0.167696" G="0.167696" T="0.332304"/>
      <pos A="0.332304" C="0.496914" G="0.167696" T="0.00308642"/>
      <pos A="0.496914" C="0.167696" G="0.00308642" T="0.332304"/>
      <pos A="0.167696" C="0.00308642" G="0.496914" T="0.332304"/>
      <pos A="0.167696" C="0.167696" G="0.661523" T="0.00308642"/>
      <pos A="0.826131" C="0.00308642" G="0.167696" T="0.00308642"/>
      <pos A="0.661523" C="0.00308642" G="0.167696" T="0.167696"/>
    </motif>
    <motif db="0" id="M1" alt="O1" length="40" nsites="8" evalue="1.3e-003">
      <pos A="0.30698" C="0.458926" G="0.0790598" T="0.155033"/>
      <pos A="0.382953" C="0.30698" G="0.231006" T="0.0790598"/>
      <pos A="0.155033" C="0.00308642" G="0.458926" T="0.382953"/>
      <pos A="0.30698" C="0.155033" G="0.30698" T="0.231006"/>
      <pos A="0.458926" C="0.00308642" G="0.382953" T="0.155033"/>
      <pos A="0.610874" C="0.00308642" G="0.231006" T="0.155033"/>
      <pos A="0.0790598" C="0.00308642" G="0.382953" T="0.534901"/>
      <pos A="0.231006" C="0.534901" G="0.155033" T="0.0790598"/>
      <pos A="0.382953" C="0.231006" G="0.155033" T="0.231006"/>
      <pos A="0.534901" C="0.00308642" G="0.231006" T="0.231006"/>
      <pos A="0.231006" C="0.0790598" G="0.382953" T="0.30698"/>
      <pos A="0.382953" C="0.0790598" G="0.0790598" T="0.458926"/>
      <pos A="0.0790598" C="0.231006" G="0.155033" T="0.534901"/>
      <pos A="0.30698" C="0.00308642" G="0.382953" T="0.30698"/>
      <pos A="0.231006" C="0.534901" G="0.231006" T="0.00308642"/>
      <pos A="0.610874" C="0.30698" G="0.00308642" T="0.0790598"/>
      <pos A="0.458926" C="0.00308642" G="0.458926" T="0.0790598"/>
      <pos A="0.155033" C="0.155033" G="0.534901" T="0.155033"/>
      <pos A="0.838794" C="0.00308642" G="0.0790598" T="0.0790598"/>
      <pos A="0.155033" C="0.30698" G="0.30698" T="0.231006"/>
      <pos A="0.30698" C="0.30698" G="0.0790598" T="0.30698"/>
      <pos A="0.155033" C="0.0790598" G="0.155033" T="0.610874"/>
      <pos A="0.231006" C="0.0790598" G="0.231006" T="0.458926"/>
      <pos A="0.155033" C="0.155033" G="0.382953" T="0.30698"/>
      <pos A="0.0790598" C="0.382953" G="0.00308642" T="0.534901"/>
      <pos A="0.155033" C="0.30698" G="0.382953" T="0.155033"/>
      <pos A="0.458926" C="0.155033" G="0.0790598" T="0.30698"/>
      <pos A="0.458926" C="0.00308642" G="0.155033" T="0.382953"/>
      <pos A="0.382953" C="0.155033" G="0.00308642" T="0.458926"/>
      <pos A="0.382953" C="0.00308642" G="0.458926" T="0.155033"/>
      <pos A="0.0790598" C="0.382953" G="0.30698" T="0.231006"/>
      <pos A="0.382953" C="0.30698" G="0.231006" T="0.0790598"/>
      <pos A="0.610874" C="0.30698" G="0.00308642" T="0.0790598"/>
      <pos A="0.382953" C="0.00308642" G="0.382953" T="0.231006"/>
      <pos A="0.155033" C="0.231006" G="0.382953" T="0.231006"/>
      <pos A="0.534901" C="0.0790598" G="0.155033" T="0.231006"/>
      <pos A="0.231006" C="0.0790598" G="0.30698" T="0.382953"/>
      <pos A="0.382953" C="0.0790598" G="0.0790598" T="0.458926"/>
      <pos A="0.382953" C="0.0790598" G="0.30698" T="0.231006"/>
      <pos A="0.00308642" C="0.686847" G="0.0790598" T="0.231006"/>
    </motif>
    <motif db="0" id="M10" alt="O10" length="40" nsites="8" evalue="1.3e-003">
      <pos A="0.0736336" C="0.638007" G="0.214727" T="0.0736336"/>
      <pos A="0.35582" C="0.285273" G="0.214727" T="0.14418"/>
      <pos A="0.426366" C="0.285273" G="0.14418" T="0.14418"/>
      <pos A="0.214727" C="0.285273" G="0.426366" T="0.0736336"/>
      <pos A="0.0736336" C="0.426366" G="0.35582" T="0.14418"/>
      <pos A="0.00308642" C="0.567461" G="0.214727" T="0.214727"/>
      <pos A="0.285273" C="0.214727" G="0.00308642" T="0.496914"/>
      <pos A="0.567461" C="0.214727" G="0.14418" T="0.0736336"/>
      <pos A="0.426366" C="0.0736336" G="0.496914" T="0.00308642"/>
      <pos A="0.214727" C="0.214727" G="0.14418" T="0.426366"/>
      <pos A="0.00308642" C="0.00308642" G="0.214727" T="0.7791"/>
      <pos A="0.00308642" C="0.285273" G="0.426366" T="0.285273"/>
      <pos A="0.426366" C="0.35582" G="0.0736336" T="0.14418"/>
      <pos A="0.14418" C="0.285273" G="0.35582" T="0.214727"/>
      <pos A="0.285273" C="0.0736336" G="0.35582" T="0.285273"/>
      <pos A="0.14418" C="0.00308642" G="0.708554" T="0.14418"/>
      <pos A="0.214727" C="0.35582" G="0.214727" T="0.214727"/>
      <pos A="0.214727" C="0.285273" G="0.214727" T="0.285273"/>
      <pos A="0.0736336" C="0.00308642" G="0.35582" T="0.567461"/>
      <pos A="0.0736336" C="0.285273" G="0.0736336" T="0.567461"/>
      <pos A="0.14418" C="0.14418" G="0.35582" T="0.35582"/>
      <pos A="0.00308642" C="0.285273" G="0.285273" T="0.426366"/>
      <pos A="0.0736336" C="0.426366" G="0.14418" T="0.35582"/>
      <pos A="0.214727" C="0.35582" G="0.214727" T="0.214727"/>
      <pos A="0.35582" C="0.35582" G="0.14418" T="0.14418"/>
      <pos A="0.214727" C="0.496914" G="0.00308642" T="0.285273"/>
      <pos A="0.35582" C="0.14418" G="0.214727" T="0.285273"/>
      <pos A="0.35582" C="0.00308642" G="0.214727" T="0.426366"/>
      <pos A="0.35582" C="0.0736336" G="0.426366" T="0.14418"/>
      <pos A="0.285273" C="0.14418" G="0.35582" T="0.214727"/>
      <pos A="0.35582" C="0.0736336" G="0.214727" T="0.35582"/>
      <pos A="0.214727" C="0.285273" G="0.426366" T="0.0736336"/>
      <pos A="0.214727" C="0.0736336" G="0.285273" T="0.426366"/>
      <pos A="0.0736336" C="0.214727" G="0.214727" T="0.496914"/>
      <pos A="0.14418" C="0.35582" G="0.285273" T="0.214727"/>
      <pos A="0.426366" C="0.00308642" G="0.35582" T="0.214727"/>
      <pos A="0.00308642" C="0.426366" G="0.214727" T="0.35582"/>
      <pos A="0.0736336" C="0.496914" G="0.14418" T="0.285273"/>
      <pos A="0.214727" C="0.214727" G="0.0736336" T="0.496914"/>
      <pos A="0.00308642" C="0.567461" G="0.00308642" T="0.426366"/>
    </motif>
    <motif db="0" id="M100" alt="O100" length="40" nsites="8" evalue="1.3e-003">
      <pos A="0.126543" C="0.126543" G="0.62037" T="0.126543"/>
      <pos A="0.25" C="0.373457" G="0.25" T="0.126543"/>
      <pos A="0.373457" C="0.00308642" G="0.496914" T="0.126543"/>
      <pos A="0.126543" C="0.496914" G="0.373457" T="0.00308642"/>
      <pos A="0.25" C="0.25" G="0.00308642" T="0.496914"/>
      <pos A="0.25" C="0.126543" G="0.496914" T="0.126543"/>
      <pos A="0.25" C="0.126543" G="0.496914" T="0.126543"/>
      <pos A="0.00308642" C="0.25" G="0.25" T="0.496914"/>
      <pos A="0.00308642" C="0.373457" G="0.00308642" T="0.62037"/>
      <pos A="0.25" C="0.373457" G="0.25" T="0.126543"/>
      <pos A="0.126543" C="0.496914" G="0.126543" T="0.25"/>
      <pos A="0.25" C="0.496914" G="0.25" T="0.00308642"/>
      <pos A="0.373457" C="0.00308642" G="0.496914" T="0.126543"/>
      <pos A="0.25" C="0.00308642" G="0.62037" T="0.126543"/>
      <pos A="0.126543" C="0.00308642" G="0.743827" T="0.126543"/>
      <pos A="0.126543" C="0.126543" G="0.496914" T="0.25"/>
      <pos A="0.373457" C="0.373457" G="0.00308642" T="0.25"/>
      <pos A="0.373457" C="0.126543" G="0.496914" T="0.00308642"/>
      <pos A="0.25" C="0.126543" G="0.373457" T="0.25"/>
      <pos A="0.496914" C="0.126543" G="0.126543" T="0.25"/>
      <pos A="0.25" C="0.00308642" G="0.25" T="0.496914"/>
      <pos A="0.25" C="0.25" G="0.373457" T="0.126543"/>
      <pos A="0.496914" C="0.126543" G="0.126543" T="0.25"/>
      <pos A="0.496914" C="0.126543" G="0.25" T="0.126543"/>
      <pos A="0.25" C="0.25" G="0.373457" T="0.126543"/>
      <pos A="0.373457" C="0.126543" G="0.126543" T="0.373457"/>
      <pos A="0.00308642" C="0.126543" G="0.867284" T="0.00308642"/>
      <pos A="0.496914" C="0.126543" G="0.126543" T="0.25"/>
      <pos A="0.00308642" C="0.126543" G="0.25" T="0.62037"/>
      <pos A="0.25" C="0.25" G="0.126543" T="0.373457"/>
      <pos A="0.25" C="0.126543" G="0.126543" T="0.496914"/>
      <pos A="0.496914" C="0.25" G="0.126543" T="0.126543"/>
      <pos A="0.126543" C="0.373457" G="0.126543" T="0.373457"/>
      <pos A="0.00308642" C="0.25" G="0.62037" T="0.126543"/>
      <pos A="0.496914" C="0.126543" G="0.126543" T="0.25"/>
      <pos A="0.00308642" C="0.126543" G="0.373457" T="0.496914"/>
      <pos A="0.25" C="0.496914" G="0.00308642" T="0.25"/>
      <pos A="0.373457" C="0.126543" G="0.25" T="0.25"/>
      <pos A="0.373457" C="0.126543" G="0.25" T="0.25"/>
      <pos A="0.373457" C="0.126543" G="0.25" T="0.25"/>
    </motif>
    <motif db="0" id="M101" alt="O101" length="40" nsites="8" evalue="1.3e-003">
      <pos A="0.382953" C="0.117047" G="0.0410736" T="0.458926"/>
      <pos A="0.0790598" C="0.268994" G="0.30698" T="0.344967"/>
      <pos A="0.117047" C="0.268994" G="0.117047" T="0.496914"/>
      <pos A="0.268994" C="0.19302" G="0.0790598" T="0.458926"/>
      <pos A="0.00308642" C="0.0790598" G="0.268994" T="0.64886"/>
      <pos A="0.117047" C="0.0790598" G="0.534901" T="0.268994"/>
      <pos A="0.231006" C="0.30698" G="0.268994" T="0.19302"/>
      <pos A="0.155033" C="0.268994" G="0.155033" T="0.42094"/>
      <pos A="0.19302" C="0.268994" G="0.30698" T="0.231006"/>
      <pos A="0.155033" C="0.117047" G="0.19302" T="0.534901"/>
      <pos A="0.155033" C="0.42094" G="0.268994" T="0.155033"/>
      <pos A="0.19302" C="0.231006" G="0.19302" T="0.382953"/>
      <pos A="0.19302" C="0.155033" G="0.30698" T="0.344967"/>
      <pos A="0.268994" C="0.19302" G="0.30698" T="0.231006"/>
      <pos A="0.155033" C="0.382953" G="0.344967" T="0.117047"/>
      <pos A="0.268994" C="0.117047" G="0.30698" T="0.30698"/>
      <pos A="0.344967" C="0.231006" G="0.155033" T="0.268994"/>
      <pos A="0.42094" C="0.155033" G="0.155033" T="0.268994"/>
      <pos A="0.231006" C="0.19302" G="0.382953" T="0.19302"/>
      <pos A="0.344967" C="0.30698" G="0.231006" T="0.117047"/>
      <pos A="0.496914" C="0.382953" G="0.117047" T="0.00308642"/>
      <pos A="0.268994" C="0.231006" G="0.0790598" T="0.42094"/>
      <pos A="0.268994" C="0.42094" G="0.0790598" T="0.231006"/>
      <pos A="0.19302" C="0.231006" G="0.155033" T="0.42094"/>
      <pos A="0.19302" C="0.42094" G="0.117047" T="0.268994"/>
      <pos A="0.155033" C="0.686847" G="0.0410736" T="0.117047"/>
      <pos A="0.155033" C="0.117047" G="0.117047" T="0.610874"/>
      <pos A="0.117047" C="0.30698" G="0.19302" T="0.382953"/>
      <pos A="0.344967" C="0.231006" G="0.30698" T="0.117047"/>
      <pos A="0.344967" C="0.19302" G="0.344967" T="0.117047"/>
      <pos A="0.382953" C="0.268994" G="0.231006" T="0.117047"/>
      <pos A="0.610874" C="0.155033" G="0.0410736" T="0.19302"/>
      <pos A="0.117047" C="0.117047" G="0.458926" T="0.30698"/>
      <pos A="0.382953" C="0.231006" G="0.155033" T="0.231006"/>
      <pos A="0.42094" C="0.155033" G="0.117047" T="0.30698"/>
      <pos A="0.0410736" C="0.00308642" G="0.30698" T="0.64886"/>
      <pos A="0.0410736" C="0.19302" G="0.42094" T="0.344967"/>
      <pos A="0.30698" C="0.155033" G="0.268994" T="0.268994"/>
      <pos A="0.344967" C="0.231006" G="0.268994" T="0.155033"/>
      <pos A="0.268994" C="0.30698" G="0.0410736" T="0.382953"/>
    </motif>
    <motif db="0" id="M102" alt="O102" length="40" nsites="8" evalue="1.3e-003">
      <pos A="0.200617" C="0.287531" G="0.390247" T="0.121605"/>
      <pos A="0.271728" C="0.421852" G="0.105802" T="0.200617"/>
      <pos A="0.27963" C="0.232222" G="0.208519" T="0.27963"/>
      <pos A="0.27963" C="0.169012" G="0.311235" T="0.240123"/>
      <pos A="0.200617" C="0.200617" G="0.319136" T="0.27963"/>
      <pos A="0.263827" C="0.15321" G="0.255926" T="0.327037"/>
      <pos A="0.27963" C="0.15321" G="0.303333" T="0.263827"/>
      <pos A="0.350741" C="0.255926" G="0.137407" T="0.255926"/>
      <pos A="0.334938" C="0.161111" G="0.224321" T="0.27963"/>
      <pos A="0.271728" C="0.271728" G="0.200617" T="0.255926"/>
      <pos A="0.129506" C="0.248025" G="0.232222" T="0.390247"/>
      <pos A="0.453457" C="0.169012" G="0.208519" T="0.169012"/>
      <pos A="0.311235" C="0.184815" G="0.184815" T="0.319136"/>
      <pos A="0.248025" C="0.327037" G="0.248025" T="0.176914"/>
      <pos A="0.224321" C="0.295432" G="0.240123" T="0.240123"/>
      <pos A="0.208519" C="0.208519" G="0.350741" T="0.232222"/>
      <pos A="0.295432" C="0.232222" G="0.303333" T="0.169012"/>
      <pos A="0.232222" C="0.208519" G="0.192716" T="0.366543"/>
      <pos A="0.366543" C="0.169012" G="0.287531" T="0.176914"/>
      <pos A="0.27963" C="0.137407" G="0.27963" T="0.303333"/>
      <pos A="0.232222" C="0.334938" G="0.137407" T="0.295432"/>
      <pos A="0.145309" C="0.327037" G="0.192716" T="0.334938"/>
      <pos A="0.121605" C="0.0979012" G="0.303333" T="0.47716"/>
      <pos A="0.358642" C="0.137407" G="0.295432" T="0.208519"/>
      <pos A="0.271728" C="0.09" G="0.287531" T="0.350741"/>
      <pos A="0.09" C="0.27963" G="0.374444" T="0.255926"/>
      <pos A="0.303333" C="0.311235" G="0.15321" T="0.232222"/>
      <pos A="0.271728" C="0.255926" G="0.09" T="0.382346"/>
      <pos A="0.382346" C="0.0583951" G="0.303333" T="0.255926"/>
      <pos A="0.398148" C="0.327037" G="0.176914" T="0.0979012"/>
      <pos A="0.21642" C="0.334938" G="0.255926" T="0.192716"/>
      <pos A="0.453457" C="0.15321" G="0.240123" T="0.15321"/>
      <pos A="0.366543" C="0.366543" G="0.121605" T="0.145309"/>
      <pos A="0.27963" C="0.200617" G="0.21642" T="0.303333"/>
      <pos A="0.240123" C="0.255926" G="0.176914" T="0.327037"/>
      <pos A="0.248025" C="0.240123" G="0.303333" T="0.208519"/>
      <pos A="0.176914" C="0.224321" G="0.248025" T="0.350741"/>
      <pos A="0.303333" C="0.145309" G="0.224321" T="0.327037"/>
      <pos A="0.176914" C="0.15321" G="0.303333" T="0.366543"/>
      <pos A="0.374444" C="0.240123" G="0.263827" T="0.121605"/>
    </motif>
    <motif db="0" id="M103" alt="O103" length="40" nsites="8" evalue="1.3e-003">
      <pos A="0.442043" C="0.277435" G="0.277435" T="0.00308642"/>
      <pos A="0.222565" C="0.222565" G="0.112826" T="0.442043"/>
      <pos A="0.222565" C="0.332304" G="0.277435" T="0.167696"/>
      <pos A="0.442043" C="0.167696" G="0.0579565" T="0.332304"/>
      <pos A="0.112826" C="0.112826" G="0.442043" T="0.332304"/>
      <pos A="0.00308642" C="0.0579565" G="0.167696" T="0.771262"/>
      <pos A="0.0579565" C="0.277435" G="0.0579565" T="0.606653"/>
      <pos A="0.277435" C="0.277435" G="0.0579565" T="0.387174"/>
      <pos A="0.222565" C="0.277435" G="0.222565" T="0.277435"/>
      <pos A="0.222565" C="0.112826" G="0.332304" T="0.332304"/>
      <pos A="0.167696" C="0.277435" G="0.496914" T="0.0579565"/>
      <pos A="0.277435" C="0.332304" G="0.332304" T="0.0579565"/>
      <pos A="0.496914" C="0.00308642" G="0.00308642" T="0.496914"/>
      <pos A="0.222565" C="0.222565" G="0.496914" T="0.0579565"/>
      <pos A="0.496914" C="0.167696" G="0.277435" T="0.0579565"/>
      <pos A="0.442043" C="0.442043" G="0.00308642" T="0.112826"/>
      <pos A="0.332304" C="0.167696" G="0.222565" T="0.277435"/>
      <pos A="0.277435" C="0.0579565" G="0.387174" T="0.277435"/>
      <pos A="0.442043" C="0.167696" G="0.112826" T="0.277435"/>
      <pos A="0.332304" C="0.112826" G="0.167696" T="0.387174"/>
      <pos A="0.442043" C="0.00308642" G="0.387174" T="0.167696"/>
      <pos A="0.332304" C="0.112826" G="0.112826" T="0.442043"/>
      <pos A="0.112826" C="0.496914" G="0.167696" T="0.222565"/>
      <pos A="0.167696" C="0.0579565" G="0.167696" T="0.606653"/>
      <pos A="0.387174" C="0.112826" G="0.277435" T="0.222565"/>
      <pos A="0.277435" C="0.0579565" G="0.112826" T="0.551784"/>
      <pos A="0.112826" C="0.167696" G="0.551784" T="0.167696"/>
      <pos A="0.112826" C="0.277435" G="0.496914" T="0.112826"/>
      <pos A="0.0579565" C="0.716392" G="0.112826" T="0.112826"/>
      <pos A="0.0579565" C="0.442043" G="0.167696" T="0.332304"/>
      <pos A="0.332304" C="0.387174" G="0.112826" T="0.167696"/>
      <pos A="0.222565" C="0.442043" G="0.0579565" T="0.277435"/>
      <pos A="0.442043" C="0.0579565" G="0.387174" T="0.112826"/>
      <pos A="0.387174" C="0.277435" G="0.332304" T="0.00308642"/>
      <pos A="0.442043" C="0.277435" G="0.167696" T="0.112826"/>
      <pos A="0.222565" C="0.277435" G="0.332304" T="0.167696"/>
      <pos A="0.0579565" C="0.277435" G="0.387174" T="0.277435"/>
      <pos A="0.496914" C="0.112826" G="0.222565" T="0.167696"/>
      <pos A="0.387174" C="0.167696" G="0.332304" T="0.112826"/>
      <pos A="0.332304" C="0.332304" G="0.222565" T="0.112826"/>
    </motif>
    <motif db="0" id="M104" alt="O104" length="40" nsites="8" evalue="1.3e-003">
      <pos A="0.00308642" C="0.990741" G="0.00308642" T="0.00308642"/>
      <pos A="0.00308642" C="0.00308642" G="0.00308642" T="0.990741"/>
      <pos A="0.990741" C="0.00308642" G="0.00308642" T="0.00308642"/>
      <pos A="0.00308642" C="0.00308642" G="0.990741" T="0.00308642"/>
      <pos A="0.00308642" C="0.00308642" G="0.00308642" T="0.990741"/>
      <pos A="0.990741" C="0.00308642" G="0.00308642" T="0.00308642"/>
      <pos A="0.00308642" C="0.00308642" G="0.00308642" T="0.990741"/>
      <pos A="0.00308642" C="0.00308642" G="0.00308642" T="0.990741"/>
      <pos A="0.00308642" C="0.00308642" G="0.00308642" T="0.990741"/>
      <pos A="0.00308642" C="0.00308642" G="0.00308642" T="0.990741"/>
      <pos A="0.00308642" C="0.00308642" G="0.990741" T="0.00308642"/>
      <pos A="0.00308642" C="0.00308642" G="0.00308642" T="0.990741"/>
      <pos A="0.00308642" C="0.00308642" G="0.00308642" T="0.990741"/>
      <pos A="0.00308642" C="0.00308642" G="0.990741" T="0.00308642"/>
      <pos A="0.00308642" C="0.00308642" G="0.00308642" T="0.990741"/>
      <pos A="0.00308642" C="0.00308642" G="0.00308642" T="0.990741"/>
      <pos A="0.990741" C="0.00308642" G="0.00308642" T="0.00308642"/>
      <pos A="0.00308642" C="0.990741" G="0.00308642" T="0.00308642"/>
      <pos A="0.990741" C="0.00308642" G="0.00308642" T="0.00308642"/>
      <pos A="0.00308642" C="0.990741" G="0.00308642" T="0.00308642"/>
      <pos A="0.00308642" C="0.990741" G="0.00308642" T="0.00308642"/>
      <pos A="0.00308642" C="0.00308642" G="0.00308642" T="0.990741"/>
      <pos A="0.00308642" C="0.00308642" G="0.00308642" T="0.990741"/>
      <pos A="0.00308642" C="0.990741" G="0.00308642" T="0.00308642"/>
      <pos A="0.990741" C="0.00308642" G="0.00308642" T="0.00308642"/>
      <pos A="0.00308642" C="0.00308642" G="0.990741" T="0.00308642"/>
      <pos A="0.00308642" C="0.00308642" G="0.00308642" T="0.990741"/>
      <pos A="0.00308642" C="0.00308642" G="0.990741" T="0.00308642"/>
      <pos A="0.990741" C="0.00308642" G="0.00308642" T="0.00308642"/>
      <pos A="0.00308642" C="0.990741" G="0.00308642" T="0.00308642"/>
      <pos A="0.00308642" C="0.990741" G="0.00308642" T="0.00308642"/>
      <pos A="0.00308642" C="0.00308642" G="0.00308642" T="0.990741"/>
      <pos A="0.00308642" C="0.990741" G="0.00308642" T="0.00308642"/>
      <pos A="0.990741" C="0.00308642" G="0.00308642" T="0.00308642"/>
      <pos A="0.00308642" C="0.990741" G="0.00308642" T="0.00308642"/>
      <pos A="0.00308642" C="0.00308642" G="0.00308642" T="0.990741"/>
      <pos A="0.990741" C="0.00308642" G="0.00308642" T="0.00308642"/>
      <pos A="0.990741" C="0.00308642" G="0.00308642" T="0.00308642"/>
      <pos A="0.990741" C="0.00308642" G="0.00308642" T="0.00308642"/>
      <pos A="0.990741" C="0.00308642" G="0.00308642" T="0.00308642"/>
    </motif>
    <motif db="0" id="M105" alt="O105" length="40" nsites="8" evalue="1.3e-003">
      <pos A="0.285273" C="0.426366" G="0.285273" T="0.00308642"/>
      <pos A="0.567461" C="0.14418" G="0.285273" T="0.00308642"/>
      <pos A="0.708554" C="0.00308642" G="0.14418" T="0.14418"/>
      <pos A="0.285273" C="0.426366" G="0.14418" T="0.14418"/>
      <pos A="0.14418" C="0.285273" G="0.14418" T="0.426366"/>
      <pos A="0.00308642" C="0.426366" G="0.285273" T="0.285273"/>
      <pos A="0.00308642" C="0.426366" G="0.00308642" T="0.567461"/>
      <pos A="0.00308642" C="0.00308642" G="0.285273" T="0.708554"/>
      <pos A="0.285273" C="0.285273" G="0.285273" T="0.14418"/>
      <pos A="0.426366" C="0.285273" G="0.14418" T="0.14418"/>
      <pos A="0.14418" C="0.708554" G="0.14418" T="0.00308642"/>
      <pos A="0.285273" C="0.426366" G="0.00308642" T="0.285273"/>
      <pos A="0.14418" C="0.00308642" G="0.14418" T="0.708554"/>
      <pos A="0.00308642" C="0.567461" G="0.00308642" T="0.426366"/>
      <pos A="0.285273" C="0.426366" G="0.285273" T="0.00308642"/>
      <pos A="0.285273" C="0.00308642" G="0.567461" T="0.14418"/>
      <pos A="0.14418" C="0.00308642" G="0.426366" T="0.426366"/>
      <pos A="0.285273" C="0.14418" G="0.00308642" T="0.567461"/>
      <pos A="0.00308642" C="0.426366" G="0.285273" T="0.285273"/>
      <pos A="0.426366" C="0.14418" G="0.00308642" T="0.426366"/>
      <pos A="0.14418" C="0.14418" G="0.14418" T="0.567461"/>
      <pos A="0.00308642" C="0.567461" G="0.00308642" T="0.426366"/>
      <pos A="0.285273" C="0.285273" G="0.00308642" T="0.426366"/>
      <pos A="0.426366" C="0.00308642" G="0.426366" T="0.14418"/>
      <pos A="0.285273" C="0.285273" G="0.285273" T="0.14418"/>
      <pos A="0.00308642" C="0.708554" G="0.285273" T="0.00308642"/>
      <pos A="0.285273" C="0.00308642" G="0.14418" T="0.567461"/>
      <pos A="0.14418" C="0.14418" G="0.708554" T="0.00308642"/>
      <pos A="0.00308642" C="0.426366" G="0.285273" T="0.285273"/>
      <pos A="0.00308642" C="0.426366" G="0.567461" T="0.00308642"/>
      <pos A="0.285273" C="0.14418" G="0.00308642" T="0.567461"/>
      <pos A="0.285273" C="0.708554" G="0.00308642" T="0.00308642"/>
      <pos A="0.426366" C="0.285273" G="0.14418" T="0.14418"/>
      <pos A="0.426366" C="0.00308642" G="0.285273" T="0.285273"/>
      <pos A="0.14418" C="0.567461" G="0.285273" T="0.00308642"/>
      <pos A="0.14418" C="0.567461" G="0.14418" T="0.14418"/>
      <pos A="0.00308642" C="0.14418" G="0.14418" T="0.708554"/>
      <pos A="0.14418" C="0.567461" G="0.00308642" T="0.285273"/>
      <pos A="0.708554" C="0.285273" G="0.00308642" T="0.00308642"/>
      <pos A="0.285273" C="0.426366" G="0.14418" T="0.14418"/>
    </motif>
    <motif db="0" id="M106" alt="O106" length="40" nsites="8" evalue="1.3e-003">
      <pos A="0.240123" C="0.129506" G="0.311235" T="0.319136"/>
      <pos A="0.311235" C="0.0979012" G="0.224321" T="0.366543"/>
      <pos A="0.255926" C="0.406049" G="0.295432" T="0.0425926"/>
      <pos A="0.34284" C="0.240123" G="0.200617" T="0.21642"/>
      <pos A="0.319136" C="0.192716" G="0.34284" T="0.145309"/>
      <pos A="0.255926" C="0.263827" G="0.21642" T="0.263827"/>
      <pos A="0.248025" C="0.311235" G="0.200617" T="0.240123"/>
      <pos A="0.240123" C="0.263827" G="0.224321" T="0.271728"/>
      <pos A="0.15321" C="0.358642" G="0.34284" T="0.145309"/>
      <pos A="0.319136" C="0.303333" G="0.169012" T="0.208519"/>
      <pos A="0.271728" C="0.161111" G="0.327037" T="0.240123"/>
      <pos A="0.169012" C="0.15321" G="0.492963" T="0.184815"/>
      <pos A="0.224321" C="0.248025" G="0.0583951" T="0.469259"/>
      <pos A="0.382346" C="0.129506" G="0.21642" T="0.271728"/>
      <pos A="0.358642" C="0.192716" G="0.176914" T="0.271728"/>
      <pos A="0.263827" C="0.271728" G="0.232222" T="0.232222"/>
      <pos A="0.263827" C="0.295432" G="0.208519" T="0.232222"/>
      <pos A="0.15321" C="0.161111" G="0.287531" T="0.398148"/>
      <pos A="0.248025" C="0.271728" G="0.15321" T="0.327037"/>
      <pos A="0.232222" C="0.21642" G="0.255926" T="0.295432"/>
      <pos A="0.184815" C="0.208519" G="0.248025" T="0.358642"/>
      <pos A="0.27963" C="0.21642" G="0.350741" T="0.15321"/>
      <pos A="0.461358" C="0.208519" G="0.105802" T="0.224321"/>
      <pos A="0.358642" C="0.192716" G="0.21642" T="0.232222"/>
      <pos A="0.184815" C="0.255926" G="0.34284" T="0.21642"/>
      <pos A="0.319136" C="0.0504938" G="0.350741" T="0.27963"/>
      <pos A="0.390247" C="0.169012" G="0.311235" T="0.129506"/>
      <pos A="0.224321" C="0.21642" G="0.232222" T="0.327037"/>
      <pos A="0.27963" C="0.327037" G="0.176914" T="0.21642"/>
      <pos A="0.208519" C="0.161111" G="0.319136" T="0.311235"/>
      <pos A="0.334938" C="0.200617" G="0.27963" T="0.184815"/>
      <pos A="0.263827" C="0.161111" G="0.350741" T="0.224321"/>
      <pos A="0.184815" C="0.208519" G="0.224321" T="0.382346"/>
      <pos A="0.406049" C="0.21642" G="0.0820988" T="0.295432"/>
      <pos A="0.232222" C="0.208519" G="0.334938" T="0.224321"/>
      <pos A="0.34284" C="0.224321" G="0.21642" T="0.21642"/>
      <pos A="0.15321" C="0.374444" G="0.121605" T="0.350741"/>
      <pos A="0.334938" C="0.271728" G="0.137407" T="0.255926"/>
      <pos A="0.248025" C="0.287531" G="0.137407" T="0.327037"/>
      <pos A="0.263827" C="0.295432" G="0.169012" T="0.271728"/>
    </motif>
    <motif db="0" id="M107" alt="O107" length="40" nsites="8" evalue="1.3e-003">
      <pos A="0.362233" C="0.00308642" G="0.272446" T="0.362233"/>
      <pos A="0.00308642" C="0.272446" G="0.631594" T="0.0928731"/>
      <pos A="0.45202" C="0.00308642" G="0.18266" T="0.362233"/>
      <pos A="0.45202" C="0.272446" G="0.0928731" T="0.18266"/>
      <pos A="0.631594" C="0.0928731" G="0.0928731" T="0.18266"/>
      <pos A="0.0928731" C="0.272446" G="0.45202" T="0.18266"/>
      <pos A="0.272446" C="0.18266" G="0.45202" T="0.0928731"/>
      <pos A="0.272446" C="0.0928731" G="0.00308642" T="0.631594"/>
      <pos A="0.18266" C="0.541807" G="0.18266" T="0.0928731"/>
      <pos A="0.18266" C="0.18266" G="0.18266" T="0.45202"/>
      <pos A="0.18266" C="0.18266" G="0.272446" T="0.362233"/>
      <pos A="0.272446" C="0.0928731" G="0.541807" T="0.0928731"/>
      <pos A="0.272446" C="0.272446" G="0.18266" T="0.272446"/>
      <pos A="0.272446" C="0.362233" G="0.00308642" T="0.362233"/>
      <pos A="0.0928731" C="0.18266" G="0.541807" T="0.18266"/>
      <pos A="0.00308642" C="0.45202" G="0.00308642" T="0.541807"/>
      <pos A="0.0928731" C="0.272446" G="0.18266" T="0.45202"/>
      <pos A="0.362233" C="0.272446" G="0.362233" T="0.00308642"/>
      <pos A="0.18266" C="0.362233" G="0.0928731" T="0.362233"/>
      <pos A="0.18266" C="0.18266" G="0.45202" T="0.18266"/>
      <pos A="0.272446" C="0.272446" G="0.272446" T="0.18266"/>
      <pos A="0.272446" C="0.272446" G="0.272446" T="0.18266"/>
      <pos A="0.00308642" C="0.0928731" G="0.362233" T="0.541807"/>
      <pos A="0.272446" C="0.0928731" G="0.0928731" T="0.541807"/>
      <pos A="0.00308642" C="0.45202" G="0.362233" T="0.18266"/>
      <pos A="0.45202" C="0.18266" G="0.00308642" T="0.362233"/>
      <pos A="0.272446" C="0.18266" G="0.272446" T="0.272446"/>
      <pos A="0.0928731" C="0.272446" G="0.45202" T="0.18266"/>
      <pos A="0.45202" C="0.0928731" G="0.362233" T="0.0928731"/>
      <pos A="0.272446" C="0.18266" G="0.541807" T="0.00308642"/>
      <pos A="0.362233" C="0.362233" G="0.18266" T="0.0928731"/>
      <pos A="0.272446" C="0.272446" G="0.18266" T="0.272446"/>
      <pos A="0.00308642" C="0.272446" G="0.362233" T="0.362233"/>
      <pos A="0.18266" C="0.45202" G="0.00308642" T="0.362233"/>
      <pos A="0.18266" C="0.18266" G="0.45202" T="0.18266"/>
      <pos A="0.0928731" C="0.272446" G="0.45202" T="0.18266"/>
      <pos A="0.18266" C="0.272446" G="0.18266" T="0.362233"/>
      <pos A="0.272446" C="0.362233" G="0.18266" T="0.18266"/>
      <pos A="0.18266" C="0.18266" G="0.272446" T="0.362233"/>
      <pos A="0.541807" C="0.362233" G="0.0928731" T="0.00308642"/>
    </motif>
    <motif db="0" id="M108" alt="O108" length="40" nsites="8" evalue="1.3e-003">
      <pos A="0.211013" C="0.262996" G="0.211013" T="0.314977"/>
      <pos A="0.0550686" C="0.314977" G="0.10705" T="0.522905"/>
      <pos A="0.262996" C="0.418941" G="0.0550686" T="0.262996"/>
      <pos A="0.262996" C="0.211013" G="0.211013" T="0.314977"/>
      <pos A="0.159032" C="0.10705" G="0.262996" T="0.470922"/>
      <pos A="0.366959" C="0.522905" G="0.10705" T="0.00308642"/>
      <pos A="0.159032" C="0.522905" G="0.262996" T="0.0550686"/>
      <pos A="0.470922" C="0.314977" G="0.0550686" T="0.159032"/>
      <pos A="0.366959" C="0.211013" G="0.0550686" T="0.366959"/>
      <pos A="0.0550686" C="0.730832" G="0.00308642" T="0.211013"/>
      <pos A="0.0550686" C="0.314977" G="0.159032" T="0.470922"/>
      <pos A="0.211013" C="0.10705" G="0.211013" T="0.470922"/>
      <pos A="0.00308642" C="0.159032" G="0.314977" T="0.522905"/>
      <pos A="0.10705" C="0.418941" G="0.00308642" T="0.470922"/>
      <pos A="0.314977" C="0.10705" G="0.366959" T="0.211013"/>
      <pos A="0.366959" C="0.10705" G="0.211013" T="0.314977"/>
      <pos A="0.10705" C="0.366959" G="0.10705" T="0.418941"/>
      <pos A="0.00308642" C="0.211013" G="0.10705" T="0.67885"/>
      <pos A="0.00308642" C="0.211013" G="0.314977" T="0.470922"/>
      <pos A="0.159032" C="0.159032" G="0.10705" T="0.574886"/>
      <pos A="0.314977" C="0.262996" G="0.314977" T="0.10705"/>
      <pos A="0.262996" C="0.211013" G="0.262996" T="0.262996"/>
      <pos A="0.314977" C="0.0550686" G="0.366959" T="0.262996"/>
      <pos A="0.262996" C="0.211013" G="0.262996" T="0.262996"/>
      <pos A="0.314977" C="0.262996" G="0.262996" T="0.159032"/>
      <pos A="0.366959" C="0.262996" G="0.159032" T="0.211013"/>
      <pos A="0.366959" C="0.00308642" G="0.10705" T="0.522905"/>
      <pos A="0.159032" C="0.314977" G="0.262996" T="0.262996"/>
      <pos A="0.418941" C="0.314977" G="0.0550686" T="0.211013"/>
      <pos A="0.211013" C="0.0550686" G="0.470922" T="0.262996"/>
      <pos A="0.418941" C="0.0550686" G="0.262996" T="0.262996"/>
      <pos A="0.574886" C="0.211013" G="0.0550686" T="0.159032"/>
      <pos A="0.0550686" C="0.10705" G="0.262996" T="0.574886"/>
      <pos A="0.262996" C="0.314977" G="0.366959" T="0.0550686"/>
      <pos A="0.418941" C="0.159032" G="0.10705" T="0.314977"/>
      <pos A="0.0550686" C="0.366959" G="0.366959" T="0.211013"/>
      <pos A="0.211013" C="0.211013" G="0.159032" T="0.418941"/>
      <pos A="0.262996" C="0.626868" G="0.10705" T="0.00308642"/>
      <pos A="0.67885" C="0.0550686" G="0.159032" T="0.10705"/>
      <pos A="0.262996" C="0.0550686" G="0.418941" T="0.262996"/>
    </motif>
    <motif db="0" id="M109" alt="O109" length="40" nsites="8" evalue="1.3e-003">
      <pos A="0.00308642" C="0.00308642" G="0.00308642" T="0.990741"/>
      <pos A="0.00308642" C="0.00308642" G="0.00308642" T="0.990741"/>
      <pos A="0.990741" C="0.00308642" G="0.00308642" T="0.00308642"/>
      <pos A="0.990741" C="0.00308642" G="0.00308642" T="0.00308642"/>
      <pos A="0.990741" C="0.00308642" G="0.00308642" T="0.00308642"/>
      <pos A="0.990741" C="0.00308642" G="0.00308642" T="0.00308642"/>
      <pos A="0.990741" C="0.00308642" G="0.00308642" T="0.00308642"/>
      <pos A="0.00308642" C="0.990741" G="0.00308642" T="0.00308642"/>
      <pos A="0.00308642" C="0.00308642" G="0.00308642" T="0.990741"/>
      <pos A="0.990741" C="0.00308642" G="0.00308642" T="0.00308642"/>
      <pos A="0.00308642" C="0.00308642" G="0.990741" T="0.00308642"/>
      <pos A="0.990741" C="0.00308642" G="0.00308642" T="0.00308642"/>
      <pos A="0.990741" C="0.00308642" G="0.00308642" T="0.00308642"/>
      <pos A="0.00308642" C="0.990741" G="0.00308642" T="0.00308642"/>
      <pos A="0.990741" C="0.00308642" G="0.00308642" T="0.00308642"/>
      <pos A="0.990741" C="0.00308642" G="0.00308642" T="0.00308642"/>
      <pos A="0.990741" C="0.00308642" G="0.00308642" T="0.00308642"/>
      <pos A="0.990741" C="0.00308642" G="0.00308642" T="0.00308642"/>
      <pos A="0.00308642" C="0.990741" G="0.00308642" T="0.00308642"/>
      <pos A="0.990741" C="0.00308642" G="0.00308642" T="0.00308642"/>
      <pos A="0.00308642" C="0.00308642" G="0.00308642" T="0.990741"/>
      <pos A="0.990741" C="0.00308642" G="0.00308642" T="0.00308642"/>
      <pos A="0.00308642" C="0.00308642" G="0.990741" T="0.00308642"/>
      <pos A="0.00308642" C="0.00308642" G="0.990741" T="0.00308642"/>
      <pos A="0.00308642" C="0.00308642" G="0.00308642" T="0.990741"/>
      <pos A="0.00308642" C="0.00308642" G="0.990741" T="0.00308642"/>
      <pos A="0.990741" C="0.00308642" G="0.00308642" T="0.00308642"/>
      <pos A="0.00308642" C="0.00308642" G="0.990741" T="0.00308642"/>
      <pos A="0.00308642" C="0.00308642" G="0.00308642" T="0.990741"/>
      <pos A="0.00308642" C="0.00308642" G="0.00308642" T="0.990741"/>
      <pos A="0.00308642" C="0.00308642" G="0.00308642" T="0.990741"/>
      <pos A="0.00308642" C="0.990741" G="0.00308642" T="0.00308642"/>
      <pos A="0.00308642" C="0.00308642" G="0.00308642" T="0.990741"/>
      <pos A="0.990741" C="0.00308642" G="0.00308642" T="0.00308642"/>
      <pos A="0.990741" C="0.00308642" G="0.00308642" T="0.00308642"/>
      <pos A="0.990741" C="0.00308642" G="0.00308642" T="0.00308642"/>
      <pos A="0.990741" C="0.00308642" G="0.00308642" T="0.00308642"/>
      <pos A="0.990741" C="0.00308642" G="0.00308642" T="0.00308642"/>
      <pos A="0.990741" C="0.00308642" G="0.00308642" T="0.00308642"/>
      <pos A="0.990741" C="0.00308642" G="0.00308642" T="0.00308642"/>
    </motif>
    <motif db="0" id="M11" alt="O11" length="40" nsites="8" evalue="1.3e-003">
      <pos A="0.287531" C="0.200617" G="0.169012" T="0.34284"/>
      <pos A="0.319136" C="0.295432" G="0.15321" T="0.232222"/>
      <pos A="0.21642" C="0.485062" G="0.15321" T="0.145309"/>
      <pos A="0.311235" C="0.169012" G="0.176914" T="0.34284"/>
      <pos A="0.319136" C="0.255926" G="0.311235" T="0.113704"/>
      <pos A="0.334938" C="0.240123" G="0.224321" T="0.200617"/>
      <pos A="0.184815" C="0.121605" G="0.334938" T="0.358642"/>
      <pos A="0.161111" C="0.445556" G="0.161111" T="0.232222"/>
      <pos A="0.366543" C="0.129506" G="0.113704" T="0.390247"/>
      <pos A="0.145309" C="0.263827" G="0.366543" T="0.224321"/>
      <pos A="0.232222" C="0.113704" G="0.334938" T="0.319136"/>
      <pos A="0.21642" C="0.129506" G="0.263827" T="0.390247"/>
      <pos A="0.461358" C="0.0979012" G="0.137407" T="0.303333"/>
      <pos A="0.200617" C="0.21642" G="0.271728" T="0.311235"/>
      <pos A="0.224321" C="0.200617" G="0.255926" T="0.319136"/>
      <pos A="0.240123" C="0.21642" G="0.287531" T="0.255926"/>
      <pos A="0.21642" C="0.248025" G="0.311235" T="0.224321"/>
      <pos A="0.27963" C="0.200617" G="0.287531" T="0.232222"/>
      <pos A="0.358642" C="0.295432" G="0.255926" T="0.09"/>
      <pos A="0.263827" C="0.208519" G="0.27963" T="0.248025"/>
      <pos A="0.398148" C="0.27963" G="0.161111" T="0.161111"/>
      <pos A="0.255926" C="0.27963" G="0.232222" T="0.232222"/>
      <pos A="0.184815" C="0.350741" G="0.105802" T="0.358642"/>
      <pos A="0.27963" C="0.137407" G="0.192716" T="0.390247"/>
      <pos A="0.137407" C="0.0504938" G="0.508765" T="0.303333"/>
      <pos A="0.161111" C="0.248025" G="0.263827" T="0.327037"/>
      <pos A="0.319136" C="0.200617" G="0.21642" T="0.263827"/>
      <pos A="0.303333" C="0.255926" G="0.232222" T="0.208519"/>
      <pos A="0.34284" C="0.129506" G="0.169012" T="0.358642"/>
      <pos A="0.208519" C="0.21642" G="0.334938" T="0.240123"/>
      <pos A="0.287531" C="0.287531" G="0.21642" T="0.208519"/>
      <pos A="0.311235" C="0.303333" G="0.121605" T="0.263827"/>
      <pos A="0.390247" C="0.0979012" G="0.21642" T="0.295432"/>
      <pos A="0.382346" C="0.09" G="0.366543" T="0.161111"/>
      <pos A="0.382346" C="0.0979012" G="0.327037" T="0.192716"/>
      <pos A="0.21642" C="0.255926" G="0.161111" T="0.366543"/>
      <pos A="0.287531" C="0.200617" G="0.161111" T="0.350741"/>
      <pos A="0.145309" C="0.287531" G="0.271728" T="0.295432"/>
      <pos A="0.224321" C="0.327037" G="0.200617" T="0.248025"/>
      <pos A="0.248025" C="0.248025" G="0.208519" T="0.295432"/>
    </motif>
    <motif db="0" id="M110" alt="O110" length="40" nsites="8" evalue="1.3e-003">
      <pos A="0.496914" C="0.00308642" G="0.00308642" T="0.496914"/>
      <pos A="0.496914" C="0.496914" G="0.00308642" T="0.00308642"/>
      <pos A="0.00308642" C="0.496914" G="0.496914" T="0.00308642"/>
      <pos A="0.990741" C="0.00308642" G="0.00308642" T="0.00308642"/>
      <pos A="0.990741" C="0.00308642" G="0.00308642" T="0.00308642"/>
      <pos A="0.496914" C="0.00308642" G="0.496914" T="0.00308642"/>
      <pos A="0.990741" C="0.00308642" G="0.00308642" T="0.00308642"/>
      <pos A="0.00308642" C="0.00308642" G="0.496914" T="0.496914"/>
      <pos A="0.00308642" C="0.990741" G="0.00308642" T="0.00308642"/>
      <pos A="0.00308642" C="0.496914" G="0.00308642" T="0.496914"/>
      <pos A="0.00308642" C="0.00308642" G="0.496914" T="0.496914"/>
      <pos A="0.00308642" C="0.00308642" G="0.496914" T="0.496914"/>
      <pos A="0.00308642" C="0.496914" G="0.00308642" T="0.496914"/>
      <pos A="0.00308642" C="0.00308642" G="0.00308642" T="0.990741"/>
      <pos A="0.00308642" C="0.00308642" G="0.496914" T="0.496914"/>
      <pos A="0.496914" C="0.00308642" G="0.00308642" T="0.496914"/>
      <pos A="0.496914" C="0.496914" G="0.00308642" T="0.00308642"/>
      <pos A="0.00308642" C="0.00308642" G="0.990741" T="0.00308642"/>
      <pos A="0.00308642" C="0.496914" G="0.00308642" T="0.496914"/>
      <pos A="0.00308642" C="0.496914" G="0.00308642" T="0.496914"/>
      <pos A="0.496914" C="0.00308642" G="0.496914" T="0.00308642"/>
      <pos A="0.496914" C="0.496914" G="0.00308642" T="0.00308642"/>
      <pos A="0.00308642" C="0.00308642" G="0.496914" T="0.496914"/>
      <pos A="0.00308642" C="0.00308642" G="0.496914" T="0.496914"/>
      <pos A="0.00308642" C="0.496914" G="0.00308642" T="0.496914"/>
      <pos A="0.496914" C="0.00308642" G="0.00308642" T="0.496914"/>
      <pos A="0.00308642" C="0.00308642" G="0.990741" T="0.00308642"/>
      <pos A="0.496914" C="0.00308642" G="0.00308642" T="0.496914"/>
      <pos A="0.496914" C="0.496914" G="0.00308642" T="0.00308642"/>
      <pos A="0.990741" C="0.00308642" G="0.00308642" T="0.00308642"/>
      <pos A="0.00308642" C="0.00308642" G="0.990741" T="0.00308642"/>
      <pos A="0.496914" C="0.00308642" G="0.496914" T="0.00308642"/>
      <pos A="0.496914" C="0.00308642" G="0.00308642" T="0.496914"/>
      <pos A="0.990741" C="0.00308642" G="0.00308642" T="0.00308642"/>
      <pos A="0.00308642" C="0.00308642" G="0.990741" T="0.00308642"/>
      <pos A="0.496914" C="0.00308642" G="0.00308642" T="0.496914"/>
      <pos A="0.496914" C="0.00308642" G="0.00308642" T="0.496914"/>
      <pos A="0.990741" C="0.00308642" G="0.00308642" T="0.00308642"/>
      <pos A="0.496914" C="0.496914" G="0.00308642" T="0.00308642"/>
      <pos A="0.00308642" C="0.00308642" G="0.00308642" T="0.990741"/>
    </motif>
    <motif db="0" id="M111" alt="O111" length="40" nsites="8" evalue="1.3e-003">
      <pos A="0.295432" C="0.137407" G="0.208519" T="0.358642"/>
      <pos A="0.263827" C="0.232222" G="0.224321" T="0.27963"/>
      <pos A="0.295432" C="0.255926" G="0.303333" T="0.145309"/>
      <pos A="0.169012" C="0.200617" G="0.113704" T="0.516667"/>
      <pos A="0.161111" C="0.145309" G="0.27963" T="0.413951"/>
      <pos A="0.137407" C="0.287531" G="0.303333" T="0.271728"/>
      <pos A="0.398148" C="0.255926" G="0.121605" T="0.224321"/>
      <pos A="0.374444" C="0.121605" G="0.327037" T="0.176914"/>
      <pos A="0.15321" C="0.137407" G="0.271728" T="0.437654"/>
      <pos A="0.145309" C="0.319136" G="0.374444" T="0.161111"/>
      <pos A="0.453457" C="0.21642" G="0.0662963" T="0.263827"/>
      <pos A="0.303333" C="0.15321" G="0.311235" T="0.232222"/>
      <pos A="0.248025" C="0.334938" G="0.208519" T="0.208519"/>
      <pos A="0.398148" C="0.327037" G="0.0979012" T="0.176914"/>
      <pos A="0.169012" C="0.334938" G="0.263827" T="0.232222"/>
      <pos A="0.319136" C="0.27963" G="0.184815" T="0.21642"/>
      <pos A="0.295432" C="0.200617" G="0.192716" T="0.311235"/>
      <pos A="0.27963" C="0.208519" G="0.263827" T="0.248025"/>
      <pos A="0.113704" C="0.105802" G="0.350741" T="0.429753"/>
      <pos A="0.137407" C="0.232222" G="0.34284" T="0.287531"/>
      <pos A="0.295432" C="0.208519" G="0.255926" T="0.240123"/>
      <pos A="0.263827" C="0.161111" G="0.374444" T="0.200617"/>
      <pos A="0.382346" C="0.248025" G="0.208519" T="0.161111"/>
      <pos A="0.263827" C="0.311235" G="0.287531" T="0.137407"/>
      <pos A="0.224321" C="0.137407" G="0.176914" T="0.461358"/>
      <pos A="0.240123" C="0.232222" G="0.240123" T="0.287531"/>
      <pos A="0.176914" C="0.176914" G="0.287531" T="0.358642"/>
      <pos A="0.255926" C="0.327037" G="0.15321" T="0.263827"/>
      <pos A="0.255926" C="0.27963" G="0.200617" T="0.263827"/>
      <pos A="0.390247" C="0.161111" G="0.200617" T="0.248025"/>
      <pos A="0.334938" C="0.113704" G="0.303333" T="0.248025"/>
      <pos A="0.437654" C="0.176914" G="0.184815" T="0.200617"/>
      <pos A="0.263827" C="0.184815" G="0.295432" T="0.255926"/>
      <pos A="0.224321" C="0.319136" G="0.263827" T="0.192716"/>
      <pos A="0.350741" C="0.240123" G="0.184815" T="0.224321"/>
      <pos A="0.21642" C="0.15321" G="0.27963" T="0.350741"/>
      <pos A="0.224321" C="0.366543" G="0.208519" T="0.200617"/>
      <pos A="0.334938" C="0.184815" G="0.240123" T="0.240123"/>
      <pos A="0.208519" C="0.192716" G="0.327037" T="0.271728"/>
      <pos A="0.27963" C="0.176914" G="0.232222" T="0.311235"/>
    </motif>
    <motif db="0" id="M113" alt="O113" length="40" nsites="8" evalue="1.3e-003">
      <pos A="0.121175" C="0.292941" G="0.443237" T="0.142646"/>
      <pos A="0.217794" C="0.314412" G="0.142646" T="0.325148"/>
      <pos A="0.282206" C="0.239264" G="0.131911" T="0.346618"/>
      <pos A="0.443237" C="0.207059" G="0.271471" T="0.0782341"/>
      <pos A="0.38956" C="0.400295" G="0.0889699" T="0.121175"/>
      <pos A="0.282206" C="0.11044" G="0.207059" T="0.400295"/>
      <pos A="0.357354" C="0.0782341" G="0.443237" T="0.121175"/>
      <pos A="0.357354" C="0.228529" G="0.260736" T="0.153382"/>
      <pos A="0.335883" C="0.239264" G="0.196323" T="0.228529"/>
      <pos A="0.260736" C="0.164117" G="0.303677" T="0.271471"/>
      <pos A="0.217794" C="0.357354" G="0.260736" T="0.164117"/>
      <pos A="0.196323" C="0.368089" G="0.282206" T="0.153382"/>
      <pos A="0.292941" C="0.260736" G="0.0567635" T="0.38956"/>
      <pos A="0.41103" C="0.25" G="0.25" T="0.0889699"/>
      <pos A="0.38956" C="0.368089" G="0.185588" T="0.0567635"/>
      <pos A="0.164117" C="0.282206" G="0.303677" T="0.25"/>
      <pos A="0.153382" C="0.121175" G="0.25" T="0.475443"/>
      <pos A="0.153382" C="0.185588" G="0.378825" T="0.282206"/>
      <pos A="0.378825" C="0.153382" G="0.239264" T="0.228529"/>
      <pos A="0.131911" C="0.239264" G="0.378825" T="0.25"/>
      <pos A="0.11044" C="0.228529" G="0.486178" T="0.174852"/>
      <pos A="0.260736" C="0.325148" G="0.207059" T="0.207059"/>
      <pos A="0.228529" C="0.357354" G="0.153382" T="0.260736"/>
      <pos A="0.271471" C="0.292941" G="0.153382" T="0.282206"/>
      <pos A="0.11044" C="0.282206" G="0.239264" T="0.368089"/>
      <pos A="0.196323" C="0.25" G="0.303677" T="0.25"/>
      <pos A="0.303677" C="0.142646" G="0.239264" T="0.314412"/>
      <pos A="0.121175" C="0.292941" G="0.335883" T="0.25"/>
      <pos A="0.325148" C="0.164117" G="0.185588" T="0.325148"/>
      <pos A="0.282206" C="0.239264" G="0.368089" T="0.11044"/>
      <pos A="0.303677" C="0.357354" G="0.11044" T="0.228529"/>
      <pos A="0.292941" C="0.260736" G="0.196323" T="0.25"/>
      <pos A="0.357354" C="0.260736" G="0.207059" T="0.174852"/>
      <pos A="0.335883" C="0.228529" G="0.303677" T="0.131911"/>
      <pos A="0.303677" C="0.207059" G="0.335883" T="0.153382"/>
      <pos A="0.453972" C="0.131911" G="0.174852" T="0.239264"/>
      <pos A="0.357354" C="0.196323" G="0.217794" T="0.228529"/>
      <pos A="0.378825" C="0.217794" G="0.153382" T="0.25"/>
      <pos A="0.303677" C="0.185588" G="0.282206" T="0.228529"/>
      <pos A="0.153382" C="0.282206" G="0.41103" T="0.153382"/>
    </motif>
    <motif db="0" id="M114" alt="O114" length="40" nsites="8" evalue="1.3e-003">
      <pos A="0.387174" C="0.332304" G="0.0579565" T="0.222565"/>
      <pos A="0.167696" C="0.387174" G="0.387174" T="0.0579565"/>
      <pos A="0.0579565" C="0.222565" G="0.332304" T="0.387174"/>
      <pos A="0.167696" C="0.0579565" G="0.167696" T="0.606653"/>
      <pos A="0.00308642" C="0.551784" G="0.0579565" T="0.387174"/>
      <pos A="0.222565" C="0.496914" G="0.112826" T="0.167696"/>
      <pos A="0.112826" C="0.387174" G="0.222565" T="0.277435"/>
      <pos A="0.0579565" C="0.387174" G="0.277435" T="0.277435"/>
      <pos A="0.332304" C="0.112826" G="0.222565" T="0.332304"/>
      <pos A="0.00308642" C="0.112826" G="0.496914" T="0.387174"/>
      <pos A="0.387174" C="0.167696" G="0.167696" T="0.277435"/>
      <pos A="0.222565" C="0.222565" G="0.387174" T="0.167696"/>
      <pos A="0.167696" C="0.332304" G="0.112826" T="0.387174"/>
      <pos A="0.277435" C="0.277435" G="0.277435" T="0.167696"/>
      <pos A="0.277435" C="0.0579565" G="0.277435" T="0.387174"/>
      <pos A="0.0579565" C="0.277435" G="0.551784" T="0.112826"/>
      <pos A="0.222565" C="0.442043" G="0.0579565" T="0.277435"/>
      <pos A="0.112826" C="0.332304" G="0.112826" T="0.442043"/>
      <pos A="0.387174" C="0.00308642" G="0.332304" T="0.277435"/>
      <pos A="0.222565" C="0.332304" G="0.277435" T="0.167696"/>
      <pos A="0.167696" C="0.387174" G="0.112826" T="0.332304"/>
      <pos A="0.112826" C="0.387174" G="0.167696" T="0.332304"/>
      <pos A="0.277435" C="0.387174" G="0.0579565" T="0.277435"/>
      <pos A="0.332304" C="0.00308642" G="0.496914" T="0.167696"/>
      <pos A="0.167696" C="0.222565" G="0.387174" T="0.222565"/>
      <pos A="0.332304" C="0.496914" G="0.112826" T="0.0579565"/>
      <pos A="0.00308642" C="0.551784" G="0.277435" T="0.167696"/>
      <pos A="0.0579565" C="0.222565" G="0.0579565" T="0.661523"/>
      <pos A="0.222565" C="0.277435" G="0.167696" T="0.332304"/>
      <pos A="0.277435" C="0.277435" G="0.442043" T="0.00308642"/>
      <pos A="0.277435" C="0.222565" G="0.332304" T="0.167696"/>
      <pos A="0.771262" C="0.00308642" G="0.222565" T="0.00308642"/>
      <pos A="0.387174" C="0.222565" G="0.387174" T="0.00308642"/>
      <pos A="0.387174" C="0.167696" G="0.222565" T="0.222565"/>
      <pos A="0.277435" C="0.332304" G="0.222565" T="0.167696"/>
      <pos A="0.112826" C="0.0579565" G="0.222565" T="0.606653"/>
      <pos A="0.00308642" C="0.167696" G="0.442043" T="0.387174"/>
      <pos A="0.167696" C="0.222565" G="0.277435" T="0.332304"/>
      <pos A="0.112826" C="0.112826" G="0.551784" T="0.222565"/>
      <pos A="0.496914" C="0.387174" G="0.112826" T="0.00308642"/>
    </motif>
    <motif db="0" id="M115" alt="O115" length="40" nsites="8" evalue="1.3e-003">
      <pos A="0.263827" C="0.303333" G="0.224321" T="0.208519"/>
      <pos A="0.382346" C="0.208519" G="0.169012" T="0.240123"/>
      <pos A="0.311235" C="0.200617" G="0.303333" T="0.184815"/>
      <pos A="0.390247" C="0.263827" G="0.200617" T="0.145309"/>
      <pos A="0.303333" C="0.169012" G="0.21642" T="0.311235"/>
      <pos A="0.184815" C="0.200617" G="0.350741" T="0.263827"/>
      <pos A="0.240123" C="0.224321" G="0.15321" T="0.382346"/>
      <pos A="0.240123" C="0.21642" G="0.27963" T="0.263827"/>
      <pos A="0.413951" C="0.200617" G="0.224321" T="0.161111"/>
      <pos A="0.184815" C="0.319136" G="0.232222" T="0.263827"/>
      <pos A="0.461358" C="0.161111" G="0.208519" T="0.169012"/>
      <pos A="0.500864" C="0.255926" G="0.161111" T="0.0820988"/>
      <pos A="0.105802" C="0.263827" G="0.240123" T="0.390247"/>
      <pos A="0.255926" C="0.208519" G="0.137407" T="0.398148"/>
      <pos A="0.169012" C="0.161111" G="0.350741" T="0.319136"/>
      <pos A="0.129506" C="0.208519" G="0.429753" T="0.232222"/>
      <pos A="0.255926" C="0.366543" G="0.224321" T="0.15321"/>
      <pos A="0.453457" C="0.137407" G="0.15321" T="0.255926"/>
      <pos A="0.113704" C="0.208519" G="0.453457" T="0.224321"/>
      <pos A="0.27963" C="0.0583951" G="0.184815" T="0.47716"/>
      <pos A="0.232222" C="0.192716" G="0.271728" T="0.303333"/>
      <pos A="0.350741" C="0.374444" G="0.15321" T="0.121605"/>
      <pos A="0.208519" C="0.248025" G="0.176914" T="0.366543"/>
      <pos A="0.113704" C="0.303333" G="0.200617" T="0.382346"/>
      <pos A="0.295432" C="0.208519" G="0.255926" T="0.240123"/>
      <pos A="0.200617" C="0.303333" G="0.240123" T="0.255926"/>
      <pos A="0.390247" C="0.105802" G="0.184815" T="0.319136"/>
      <pos A="0.232222" C="0.232222" G="0.295432" T="0.240123"/>
      <pos A="0.200617" C="0.255926" G="0.200617" T="0.34284"/>
      <pos A="0.303333" C="0.161111" G="0.169012" T="0.366543"/>
      <pos A="0.311235" C="0.303333" G="0.232222" T="0.15321"/>
      <pos A="0.319136" C="0.208519" G="0.303333" T="0.169012"/>
      <pos A="0.327037" C="0.137407" G="0.192716" T="0.34284"/>
      <pos A="0.27963" C="0.15321" G="0.232222" T="0.334938"/>
      <pos A="0.327037" C="0.169012" G="0.295432" T="0.208519"/>
      <pos A="0.224321" C="0.390247" G="0.255926" T="0.129506"/>
      <pos A="0.255926" C="0.169012" G="0.0979012" T="0.47716"/>
      <pos A="0.255926" C="0.255926" G="0.224321" T="0.263827"/>
      <pos A="0.248025" C="0.169012" G="0.224321" T="0.358642"/>
      <pos A="0.255926" C="0.184815" G="0.374444" T="0.184815"/>
    </motif>
    <motif db="0" id="M116" alt="O116" length="40" nsites="8" evalue="1.3e-003">
      <pos A="0.743827" C="0.25" G="0.00308642" T="0.00308642"/>
      <pos A="0.496914" C="0.00308642" G="0.00308642" T="0.496914"/>
      <pos A="0.00308642" C="0.00308642" G="0.25" T="0.743827"/>
      <pos A="0.00308642" C="0.00308642" G="0.00308642" T="0.990741"/>
      <pos A="0.00308642" C="0.00308642" G="0.00308642" T="0.990741"/>
      <pos A="0.25" C="0.25" G="0.25" T="0.25"/>
      <pos A="0.25" C="0.496914" G="0.25" T="0.00308642"/>
      <pos A="0.25" C="0.25" G="0.00308642" T="0.496914"/>
      <pos A="0.25" C="0.496914" G="0.00308642" T="0.25"/>
      <pos A="0.25" C="0.25" G="0.25" T="0.25"/>
      <pos A="0.496914" C="0.00308642" G="0.25" T="0.25"/>
      <pos A="0.25" C="0.00308642" G="0.743827" T="0.00308642"/>
      <pos A="0.00308642" C="0.496914" G="0.496914" T="0.00308642"/>
      <pos A="0.496914" C="0.496914" G="0.00308642" T="0.00308642"/>
      <pos A="0.743827" C="0.00308642" G="0.00308642" T="0.25"/>
      <pos A="0.496914" C="0.00308642" G="0.496914" T="0.00308642"/>
      <pos A="0.25" C="0.00308642" G="0.25" T="0.496914"/>
      <pos A="0.25" C="0.25" G="0.00308642" T="0.496914"/>
      <pos A="0.743827" C="0.00308642" G="0.25" T="0.00308642"/>
      <pos A="0.990741" C="0.00308642" G="0.00308642" T="0.00308642"/>
      <pos A="0.25" C="0.00308642" G="0.496914" T="0.25"/>
      <pos A="0.00308642" C="0.00308642" G="0.25" T="0.743827"/>
      <pos A="0.00308642" C="0.25" G="0.00308642" T="0.743827"/>
      <pos A="0.00308642" C="0.00308642" G="0.00308642" T="0.990741"/>
      <pos A="0.496914" C="0.25" G="0.25" T="0.00308642"/>
      <pos A="0.496914" C="0.496914" G="0.00308642" T="0.00308642"/>
      <pos A="0.00308642" C="0.743827" G="0.25" T="0.00308642"/>
      <pos A="0.00308642" C="0.990741" G="0.00308642" T="0.00308642"/>
      <pos A="0.25" C="0.496914" G="0.00308642" T="0.25"/>
      <pos A="0.496914" C="0.00308642" G="0.25" T="0.25"/>
      <pos A="0.00308642" C="0.00308642" G="0.990741" T="0.00308642"/>
      <pos A="0.496914" C="0.496914" G="0.00308642" T="0.00308642"/>
      <pos A="0.25" C="0.00308642" G="0.00308642" T="0.743827"/>
      <pos A="0.00308642" C="0.25" G="0.496914" T="0.25"/>
      <pos A="0.00308642" C="0.25" G="0.25" T="0.496914"/>
      <pos A="0.496914" C="0.25" G="0.25" T="0.00308642"/>
      <pos A="0.496914" C="0.00308642" G="0.496914" T="0.00308642"/>
      <pos A="0.496914" C="0.25" G="0.25" T="0.00308642"/>
      <pos A="0.496914" C="0.25" G="0.00308642" T="0.25"/>
      <pos A="0.25" C="0.496914" G="0.25" T="0.00308642"/>
    </motif>
    <motif db="0" id="M117" alt="O117" length="40" nsites="8" evalue="1.3e-003">
      <pos A="0.15321" C="0.429753" G="0.113704" T="0.303333"/>
      <pos A="0.255926" C="0.224321" G="0.27963" T="0.240123"/>
      <pos A="0.287531" C="0.15321" G="0.334938" T="0.224321"/>
      <pos A="0.248025" C="0.161111" G="0.358642" T="0.232222"/>
      <pos A="0.192716" C="0.255926" G="0.232222" T="0.319136"/>
      <pos A="0.271728" C="0.105802" G="0.232222" T="0.390247"/>
      <pos A="0.192716" C="0.263827" G="0.21642" T="0.327037"/>
      <pos A="0.34284" C="0.255926" G="0.184815" T="0.21642"/>
      <pos A="0.413951" C="0.208519" G="0.208519" T="0.169012"/>
      <pos A="0.303333" C="0.208519" G="0.240123" T="0.248025"/>
      <pos A="0.232222" C="0.113704" G="0.327037" T="0.327037"/>
      <pos A="0.303333" C="0.208519" G="0.240123" T="0.248025"/>
      <pos A="0.303333" C="0.27963" G="0.184815" T="0.232222"/>
      <pos A="0.169012" C="0.287531" G="0.161111" T="0.382346"/>
      <pos A="0.453457" C="0.145309" G="0.21642" T="0.184815"/>
      <pos A="0.21642" C="0.327037" G="0.27963" T="0.176914"/>
      <pos A="0.319136" C="0.295432" G="0.161111" T="0.224321"/>
      <pos A="0.406049" C="0.113704" G="0.232222" T="0.248025"/>
      <pos A="0.224321" C="0.248025" G="0.34284" T="0.184815"/>
      <pos A="0.21642" C="0.137407" G="0.34284" T="0.303333"/>
      <pos A="0.208519" C="0.0188889" G="0.374444" T="0.398148"/>
      <pos A="0.271728" C="0.311235" G="0.255926" T="0.161111"/>
      <pos A="0.287531" C="0.311235" G="0.137407" T="0.263827"/>
      <pos A="0.15321" C="0.374444" G="0.15321" T="0.319136"/>
      <pos A="0.176914" C="0.208519" G="0.200617" T="0.413951"/>
      <pos A="0.0741975" C="0.319136" G="0.248025" T="0.358642"/>
      <pos A="0.287531" C="0.232222" G="0.161111" T="0.319136"/>
      <pos A="0.390247" C="0.137407" G="0.287531" T="0.184815"/>
      <pos A="0.161111" C="0.327037" G="0.27963" T="0.232222"/>
      <pos A="0.311235" C="0.0979012" G="0.161111" T="0.429753"/>
      <pos A="0.263827" C="0.0267901" G="0.469259" T="0.240123"/>
      <pos A="0.295432" C="0.240123" G="0.224321" T="0.240123"/>
      <pos A="0.350741" C="0.208519" G="0.200617" T="0.240123"/>
      <pos A="0.192716" C="0.390247" G="0.263827" T="0.15321"/>
      <pos A="0.437654" C="0.161111" G="0.21642" T="0.184815"/>
      <pos A="0.390247" C="0.287531" G="0.121605" T="0.200617"/>
      <pos A="0.390247" C="0.192716" G="0.200617" T="0.21642"/>
      <pos A="0.255926" C="0.200617" G="0.271728" T="0.271728"/>
      <pos A="0.327037" C="0.208519" G="0.208519" T="0.255926"/>
      <pos A="0.224321" C="0.232222" G="0.366543" T="0.176914"/>
    </motif>
    <motif db="0" id="M118" alt="O118" length="40" nsites="8" evalue="1.3e-003">
      <pos A="0.358642" C="0.224321" G="0.0979012" T="0.319136"/>
      <pos A="0.271728" C="0.27963" G="0.319136" T="0.129506"/>
      <pos A="0.21642" C="0.21642" G="0.208519" T="0.358642"/>
      <pos A="0.105802" C="0.311235" G="0.374444" T="0.208519"/>
      <pos A="0.248025" C="0.161111" G="0.366543" T="0.224321"/>
      <pos A="0.161111" C="0.263827" G="0.319136" T="0.255926"/>
      <pos A="0.334938" C="0.255926" G="0.15321" T="0.255926"/>
      <pos A="0.21642" C="0.224321" G="0.327037" T="0.232222"/>
      <pos A="0.421852" C="0.169012" G="0.121605" T="0.287531"/>
      <pos A="0.295432" C="0.255926" G="0.27963" T="0.169012"/>
      <pos A="0.137407" C="0.263827" G="0.34284" T="0.255926"/>
      <pos A="0.27963" C="0.15321" G="0.192716" T="0.374444"/>
      <pos A="0.406049" C="0.121605" G="0.295432" T="0.176914"/>
      <pos A="0.327037" C="0.390247" G="0.15321" T="0.129506"/>
      <pos A="0.248025" C="0.0979012" G="0.34284" T="0.311235"/>
      <pos A="0.240123" C="0.240123" G="0.232222" T="0.287531"/>
      <pos A="0.350741" C="0.248025" G="0.161111" T="0.240123"/>
      <pos A="0.271728" C="0.248025" G="0.161111" T="0.319136"/>
      <pos A="0.327037" C="0.184815" G="0.192716" T="0.295432"/>
      <pos A="0.169012" C="0.184815" G="0.311235" T="0.334938"/>
      <pos A="0.161111" C="0.303333" G="0.176914" T="0.358642"/>
      <pos A="0.21642" C="0.192716" G="0.240123" T="0.350741"/>
      <pos A="0.255926" C="0.192716" G="0.34284" T="0.208519"/>
      <pos A="0.27963" C="0.0979012" G="0.311235" T="0.311235"/>
      <pos A="0.208519" C="0.176914" G="0.232222" T="0.382346"/>
      <pos A="0.224321" C="0.485062" G="0.105802" T="0.184815"/>
      <pos A="0.232222" C="0.192716" G="0.145309" T="0.429753"/>
      <pos A="0.398148" C="0.15321" G="0.176914" T="0.271728"/>
      <pos A="0.232222" C="0.184815" G="0.263827" T="0.319136"/>
      <pos A="0.263827" C="0.295432" G="0.34284" T="0.0979012"/>
      <pos A="0.295432" C="0.248025" G="0.358642" T="0.0979012"/>
      <pos A="0.327037" C="0.303333" G="0.161111" T="0.208519"/>
      <pos A="0.255926" C="0.334938" G="0.255926" T="0.15321"/>
      <pos A="0.390247" C="0.240123" G="0.208519" T="0.161111"/>
      <pos A="0.350741" C="0.129506" G="0.105802" T="0.413951"/>
      <pos A="0.271728" C="0.121605" G="0.398148" T="0.208519"/>
      <pos A="0.295432" C="0.21642" G="0.287531" T="0.200617"/>
      <pos A="0.240123" C="0.334938" G="0.240123" T="0.184815"/>
      <pos A="0.469259" C="0.121605" G="0.137407" T="0.271728"/>
      <pos A="0.161111" C="0.137407" G="0.287531" T="0.413951"/>
    </motif>
    <motif db="0" id="M119" alt="O119" length="40" nsites="8" evalue="1.3e-003">
      <pos A="0.319136" C="0.21642" G="0.137407" T="0.327037"/>
      <pos A="0.248025" C="0.21642" G="0.240123" T="0.295432"/>
      <pos A="0.09" C="0.176914" G="0.421852" T="0.311235"/>
      <pos A="0.192716" C="0.34284" G="0.129506" T="0.334938"/>
      <pos A="0.358642" C="0.240123" G="0.169012" T="0.232222"/>
      <pos A="0.248025" C="0.169012" G="0.255926" T="0.327037"/>
      <pos A="0.200617" C="0.200617" G="0.303333" T="0.295432"/>
      <pos A="0.287531" C="0.137407" G="0.287531" T="0.287531"/>
      <pos A="0.145309" C="0.184815" G="0.382346" T="0.287531"/>
      <pos A="0.184815" C="0.208519" G="0.303333" T="0.303333"/>
      <pos A="0.137407" C="0.350741" G="0.184815" T="0.327037"/>
      <pos A="0.34284" C="0.27963" G="0.169012" T="0.208519"/>
      <pos A="0.358642" C="0.169012" G="0.34284" T="0.129506"/>
      <pos A="0.334938" C="0.287531" G="0.287531" T="0.09"/>
      <pos A="0.327037" C="0.15321" G="0.137407" T="0.382346"/>
      <pos A="0.161111" C="0.248025" G="0.311235" T="0.27963"/>
      <pos A="0.319136" C="0.224321" G="0.263827" T="0.192716"/>
      <pos A="0.319136" C="0.105802" G="0.208519" T="0.366543"/>
      <pos A="0.311235" C="0.184815" G="0.263827" T="0.240123"/>
      <pos A="0.224321" C="0.334938" G="0.176914" T="0.263827"/>
      <pos A="0.263827" C="0.208519" G="0.09" T="0.437654"/>
      <pos A="0.184815" C="0.34284" G="0.334938" T="0.137407"/>
      <pos A="0.398148" C="0.248025" G="0.0820988" T="0.271728"/>
      <pos A="0.295432" C="0.176914" G="0.287531" T="0.240123"/>
      <pos A="0.248025" C="0.232222" G="0.232222" T="0.287531"/>
      <pos A="0.350741" C="0.113704" G="0.303333" T="0.232222"/>
      <pos A="0.319136" C="0.295432" G="0.287531" T="0.0979012"/>
      <pos A="0.27963" C="0.15321" G="0.248025" T="0.319136"/>
      <pos A="0.129506" C="0.200617" G="0.366543" T="0.303333"/>
      <pos A="0.287531" C="0.303333" G="0.176914" T="0.232222"/>
      <pos A="0.208519" C="0.184815" G="0.248025" T="0.358642"/>
      <pos A="0.295432" C="0.374444" G="0.113704" T="0.21642"/>
      <pos A="0.382346" C="0.161111" G="0.161111" T="0.295432"/>
      <pos A="0.105802" C="0.192716" G="0.453457" T="0.248025"/>
      <pos A="0.303333" C="0.176914" G="0.311235" T="0.208519"/>
      <pos A="0.421852" C="0.232222" G="0.192716" T="0.15321"/>
      <pos A="0.311235" C="0.21642" G="0.232222" T="0.240123"/>
      <pos A="0.184815" C="0.350741" G="0.208519" T="0.255926"/>
      <pos A="0.295432" C="0.145309" G="0.0820988" T="0.47716"/>
      <pos A="0.263827" C="0.176914" G="0.429753" T="0.129506"/>
    </motif>
    <motif db="0" id="M12" alt="O12" length="40" nsites="8" evalue="1.3e-003">
      <pos A="0.0790598" C="0.534901" G="0.155033" T="0.231006"/>
      <pos A="0.231006" C="0.155033" G="0.0790598" T="0.534901"/>
      <pos A="0.231006" C="0.231006" G="0.231006" T="0.30698"/>
      <pos A="0.30698" C="0.155033" G="0.155033" T="0.382953"/>
      <pos A="0.30698" C="0.0790598" G="0.00308642" T="0.610874"/>
      <pos A="0.155033" C="0.382953" G="0.382953" T="0.0790598"/>
      <pos A="0.458926" C="0.0790598" G="0.155033" T="0.30698"/>
      <pos A="0.382953" C="0.30698" G="0.155033" T="0.155033"/>
      <pos A="0.231006" C="0.231006" G="0.231006" T="0.30698"/>
      <pos A="0.231006" C="0.458926" G="0.00308642" T="0.30698"/>
      <pos A="0.231006" C="0.231006" G="0.00308642" T="0.534901"/>
      <pos A="0.0790598" C="0.231006" G="0.534901" T="0.155033"/>
      <pos A="0.382953" C="0.458926" G="0.0790598" T="0.0790598"/>
      <pos A="0.30698" C="0.155033" G="0.231006" T="0.30698"/>
      <pos A="0.231006" C="0.231006" G="0.30698" T="0.231006"/>
      <pos A="0.231006" C="0.231006" G="0.0790598" T="0.458926"/>
      <pos A="0.458926" C="0.0790598" G="0.155033" T="0.30698"/>
      <pos A="0.00308642" C="0.0790598" G="0.458926" T="0.458926"/>
      <pos A="0.0790598" C="0.231006" G="0.382953" T="0.30698"/>
      <pos A="0.382953" C="0.155033" G="0.382953" T="0.0790598"/>
      <pos A="0.686847" C="0.231006" G="0.00308642" T="0.0790598"/>
      <pos A="0.382953" C="0.231006" G="0.155033" T="0.231006"/>
      <pos A="0.231006" C="0.0790598" G="0.382953" T="0.30698"/>
      <pos A="0.534901" C="0.0790598" G="0.0790598" T="0.30698"/>
      <pos A="0.155033" C="0.30698" G="0.155033" T="0.382953"/>
      <pos A="0.30698" C="0.0790598" G="0.30698" T="0.30698"/>
      <pos A="0.610874" C="0.155033" G="0.00308642" T="0.231006"/>
      <pos A="0.458926" C="0.0790598" G="0.155033" T="0.30698"/>
      <pos A="0.0790598" C="0.155033" G="0.00308642" T="0.762821"/>
      <pos A="0.458926" C="0.0790598" G="0.231006" T="0.231006"/>
      <pos A="0.0790598" C="0.00308642" G="0.0790598" T="0.838794"/>
      <pos A="0.155033" C="0.0790598" G="0.534901" T="0.231006"/>
      <pos A="0.534901" C="0.382953" G="0.00308642" T="0.0790598"/>
      <pos A="0.0790598" C="0.458926" G="0.0790598" T="0.382953"/>
      <pos A="0.458926" C="0.458926" G="0.00308642" T="0.0790598"/>
      <pos A="0.534901" C="0.0790598" G="0.231006" T="0.155033"/>
      <pos A="0.382953" C="0.00308642" G="0.382953" T="0.231006"/>
      <pos A="0.382953" C="0.00308642" G="0.382953" T="0.231006"/>
      <pos A="0.382953" C="0.155033" G="0.382953" T="0.0790598"/>
      <pos A="0.382953" C="0.00308642" G="0.534901" T="0.0790598"/>
    </motif>
    <motif db="0" id="M120" alt="O120" length="40" nsites="8" evalue="1.3e-003">
      <pos A="0.385404" C="0.0668059" G="0.257965" T="0.289825"/>
      <pos A="0.0668059" C="0.0668059" G="0.704002" T="0.162385"/>
      <pos A="0.321685" C="0.194245" G="0.289825" T="0.194245"/>
      <pos A="0.0668059" C="0.512843" G="0.353545" T="0.0668059"/>
      <pos A="0.321685" C="0.257965" G="0.0668059" T="0.353545"/>
      <pos A="0.226105" C="0.385404" G="0.0349462" T="0.353545"/>
      <pos A="0.0986657" C="0.321685" G="0.194245" T="0.385404"/>
      <pos A="0.449124" C="0.289825" G="0.0668059" T="0.194245"/>
      <pos A="0.353545" C="0.130525" G="0.162385" T="0.353545"/>
      <pos A="0.226105" C="0.353545" G="0.194245" T="0.226105"/>
      <pos A="0.353545" C="0.194245" G="0.194245" T="0.257965"/>
      <pos A="0.321685" C="0.194245" G="0.257965" T="0.226105"/>
      <pos A="0.0668059" C="0.417264" G="0.321685" T="0.194245"/>
      <pos A="0.0668059" C="0.608423" G="0.0349462" T="0.289825"/>
      <pos A="0.353545" C="0.321685" G="0.130525" T="0.194245"/>
      <pos A="0.226105" C="0.257965" G="0.289825" T="0.226105"/>
      <pos A="0.417264" C="0.162385" G="0.162385" T="0.257965"/>
      <pos A="0.257965" C="0.353545" G="0.257965" T="0.130525"/>
      <pos A="0.257965" C="0.257965" G="0.162385" T="0.321685"/>
      <pos A="0.257965" C="0.321685" G="0.194245" T="0.226105"/>
      <pos A="0.257965" C="0.0986657" G="0.0986657" T="0.544703"/>
      <pos A="0.353545" C="0.226105" G="0.257965" T="0.162385"/>
      <pos A="0.257965" C="0.480984" G="0.0986657" T="0.162385"/>
      <pos A="0.130525" C="0.289825" G="0.194245" T="0.385404"/>
      <pos A="0.449124" C="0.194245" G="0.194245" T="0.162385"/>
      <pos A="0.226105" C="0.353545" G="0.162385" T="0.257965"/>
      <pos A="0.417264" C="0.130525" G="0.0668059" T="0.385404"/>
      <pos A="0.162385" C="0.289825" G="0.321685" T="0.226105"/>
      <pos A="0.162385" C="0.162385" G="0.512843" T="0.162385"/>
      <pos A="0.0668059" C="0.321685" G="0.257965" T="0.353545"/>
      <pos A="0.162385" C="0.194245" G="0.289825" T="0.353545"/>
      <pos A="0.226105" C="0.257965" G="0.449124" T="0.0668059"/>
      <pos A="0.130525" C="0.226105" G="0.417264" T="0.226105"/>
      <pos A="0.417264" C="0.226105" G="0.257965" T="0.0986657"/>
      <pos A="0.226105" C="0.321685" G="0.321685" T="0.130525"/>
      <pos A="0.480984" C="0.0986657" G="0.130525" T="0.289825"/>
      <pos A="0.162385" C="0.0349462" G="0.480984" T="0.321685"/>
      <pos A="0.130525" C="0.417264" G="0.353545" T="0.0986657"/>
      <pos A="0.417264" C="0.0986657" G="0.0668059" T="0.417264"/>
      <pos A="0.226105" C="0.0668059" G="0.576563" T="0.130525"/>
    </motif>
    <motif db="0" id="M121" alt="O121" length="40" nsites="8" evalue="1.3e-003">
      <pos A="0.455265" C="0.169679" G="0.15778" T="0.217276"/>
      <pos A="0.241076" C="0.276773" G="0.324371" T="0.15778"/>
      <pos A="0.419567" C="0.241076" G="0.276773" T="0.0625837"/>
      <pos A="0.276773" C="0.0506844" G="0.395768" T="0.276773"/>
      <pos A="0.407668" C="0.205377" G="0.217276" T="0.169679"/>
      <pos A="0.15778" C="0.217276" G="0.336271" T="0.288674"/>
      <pos A="0.252975" C="0.288674" G="0.0625837" T="0.395768"/>
      <pos A="0.407668" C="0.0863822" G="0.252975" T="0.252975"/>
      <pos A="0.217276" C="0.14588" G="0.395768" T="0.241076"/>
      <pos A="0.288674" C="0.229176" G="0.276773" T="0.205377"/>
      <pos A="0.383869" C="0.110182" G="0.15778" T="0.348171"/>
      <pos A="0.13398" C="0.193478" G="0.443366" T="0.229176"/>
      <pos A="0.252975" C="0.14588" G="0.264874" T="0.336271"/>
      <pos A="0.312472" C="0.193478" G="0.264874" T="0.229176"/>
      <pos A="0.217276" C="0.252975" G="0.324371" T="0.205377"/>
      <pos A="0.36007" C="0.14588" G="0.300573" T="0.193478"/>
      <pos A="0.0863822" C="0.0506844" G="0.36007" T="0.502863"/>
      <pos A="0.348171" C="0.252975" G="0.205377" T="0.193478"/>
      <pos A="0.13398" C="0.443366" G="0.13398" T="0.288674"/>
      <pos A="0.288674" C="0.13398" G="0.15778" T="0.419567"/>
      <pos A="0.193478" C="0.229176" G="0.193478" T="0.383869"/>
      <pos A="0.241076" C="0.264874" G="0.169679" T="0.324371"/>
      <pos A="0.217276" C="0.336271" G="0.13398" T="0.312472"/>
      <pos A="0.586159" C="0.122081" G="0.181578" T="0.110182"/>
      <pos A="0.490964" C="0.193478" G="0.15778" T="0.15778"/>
      <pos A="0.241076" C="0.205377" G="0.14588" T="0.407668"/>
      <pos A="0.205377" C="0.217276" G="0.324371" T="0.252975"/>
      <pos A="0.324371" C="0.14588" G="0.336271" T="0.193478"/>
      <pos A="0.336271" C="0.181578" G="0.252975" T="0.229176"/>
      <pos A="0.193478" C="0.276773" G="0.312472" T="0.217276"/>
      <pos A="0.324371" C="0.288674" G="0.264874" T="0.122081"/>
      <pos A="0.348171" C="0.407668" G="0.14588" T="0.0982825"/>
      <pos A="0.371969" C="0.241076" G="0.252975" T="0.13398"/>
      <pos A="0.193478" C="0.336271" G="0.300573" T="0.169679"/>
      <pos A="0.538562" C="0.122081" G="0.074483" T="0.264874"/>
      <pos A="0.312472" C="0.0863822" G="0.324371" T="0.276773"/>
      <pos A="0.205377" C="0.276773" G="0.252975" T="0.264874"/>
      <pos A="0.169679" C="0.217276" G="0.181578" T="0.431467"/>
      <pos A="0.241076" C="0.181578" G="0.395768" T="0.181578"/>
      <pos A="0.336271" C="0.0982825" G="0.467165" T="0.0982825"/>
    </motif>
    <motif db="0" id="M122" alt="O122" length="40" nsites="8" evalue="1.3e-003">
      <pos A="0.134773" C="0.134773" G="0.0689304" T="0.661523"/>
      <pos A="0.200617" C="0.529835" G="0.200617" T="0.0689304"/>
      <pos A="0.332304" C="0.200617" G="0.0689304" T="0.398148"/>
      <pos A="0.134773" C="0.00308642" G="0.661523" T="0.200617"/>
      <pos A="0.332304" C="0.134773" G="0.200617" T="0.332304"/>
      <pos A="0.266461" C="0.266461" G="0.398148" T="0.0689304"/>
      <pos A="0.134773" C="0.332304" G="0.332304" T="0.200617"/>
      <pos A="0.134773" C="0.00308642" G="0.200617" T="0.661523"/>
      <pos A="0.200617" C="0.266461" G="0.266461" T="0.266461"/>
      <pos A="0.200617" C="0.398148" G="0.332304" T="0.0689304"/>
      <pos A="0.398148" C="0.200617" G="0.398148" T="0.00308642"/>
      <pos A="0.398148" C="0.200617" G="0.332304" T="0.0689304"/>
      <pos A="0.200617" C="0.0689304" G="0.200617" T="0.529835"/>
      <pos A="0.0689304" C="0.332304" G="0.332304" T="0.266461"/>
      <pos A="0.595679" C="0.00308642" G="0.00308642" T="0.398148"/>
      <pos A="0.134773" C="0.332304" G="0.200617" T="0.332304"/>
      <pos A="0.00308642" C="0.595679" G="0.134773" T="0.266461"/>
      <pos A="0.134773" C="0.266461" G="0.0689304" T="0.529835"/>
      <pos A="0.266461" C="0.134773" G="0.595679" T="0.00308642"/>
      <pos A="0.398148" C="0.134773" G="0.463992" T="0.00308642"/>
      <pos A="0.200617" C="0.398148" G="0.266461" T="0.134773"/>
      <pos A="0.266461" C="0.0689304" G="0.134773" T="0.529835"/>
      <pos A="0.00308642" C="0.529835" G="0.398148" T="0.0689304"/>
      <pos A="0.398148" C="0.398148" G="0.00308642" T="0.200617"/>
      <pos A="0.332304" C="0.134773" G="0.200617" T="0.332304"/>
      <pos A="0.266461" C="0.200617" G="0.266461" T="0.266461"/>
      <pos A="0.463992" C="0.266461" G="0.134773" T="0.134773"/>
      <pos A="0.398148" C="0.266461" G="0.200617" T="0.134773"/>
      <pos A="0.200617" C="0.398148" G="0.398148" T="0.00308642"/>
      <pos A="0.595679" C="0.0689304" G="0.134773" T="0.200617"/>
      <pos A="0.0689304" C="0.266461" G="0.266461" T="0.398148"/>
      <pos A="0.200617" C="0.332304" G="0.134773" T="0.332304"/>
      <pos A="0.00308642" C="0.595679" G="0.134773" T="0.266461"/>
      <pos A="0.463992" C="0.0689304" G="0.00308642" T="0.463992"/>
      <pos A="0.200617" C="0.332304" G="0.332304" T="0.134773"/>
      <pos A="0.727366" C="0.00308642" G="0.200617" T="0.0689304"/>
      <pos A="0.332304" C="0.00308642" G="0.332304" T="0.332304"/>
      <pos A="0.200617" C="0.134773" G="0.266461" T="0.398148"/>
      <pos A="0.134773" C="0.266461" G="0.529835" T="0.0689304"/>
      <pos A="0.332304" C="0.0689304" G="0.134773" T="0.463992"/>
    </motif>
    <motif db="0" id="M123" alt="O123" length="40" nsites="8" evalue="1.3e-003">
      <pos A="0.743827" C="0.00308642" G="0.25" T="0.00308642"/>
      <pos A="0.496914" C="0.00308642" G="0.496914" T="0.00308642"/>
      <pos A="0.496914" C="0.00308642" G="0.00308642" T="0.496914"/>
      <pos A="0.00308642" C="0.25" G="0.496914" T="0.25"/>
      <pos A="0.00308642" C="0.743827" G="0.00308642" T="0.25"/>
      <pos A="0.496914" C="0.00308642" G="0.00308642" T="0.496914"/>
      <pos A="0.25" C="0.25" G="0.496914" T="0.00308642"/>
      <pos A="0.496914" C="0.00308642" G="0.25" T="0.25"/>
      <pos A="0.496914" C="0.00308642" G="0.25" T="0.25"/>
      <pos A="0.00308642" C="0.00308642" G="0.743827" T="0.25"/>
      <pos A="0.496914" C="0.25" G="0.25" T="0.00308642"/>
      <pos A="0.496914" C="0.496914" G="0.00308642" T="0.00308642"/>
      <pos A="0.25" C="0.00308642" G="0.25" T="0.496914"/>
      <pos A="0.25" C="0.25" G="0.00308642" T="0.496914"/>
      <pos A="0.00308642" C="0.00308642" G="0.25" T="0.743827"/>
      <pos A="0.496914" C="0.00308642" G="0.00308642" T="0.496914"/>
      <pos A="0.00308642" C="0.496914" G="0.25" T="0.25"/>
      <pos A="0.25" C="0.25" G="0.00308642" T="0.496914"/>
      <pos A="0.00308642" C="0.496914" G="0.25" T="0.25"/>
      <pos A="0.00308642" C="0.00308642" G="0.496914" T="0.496914"/>
      <pos A="0.00308642" C="0.00308642" G="0.25" T="0.743827"/>
      <pos A="0.25" C="0.496914" G="0.00308642" T="0.25"/>
      <pos A="0.25" C="0.00308642" G="0.496914" T="0.25"/>
      <pos A="0.00308642" C="0.496914" G="0.496914" T="0.00308642"/>
      <pos A="0.00308642" C="0.00308642" G="0.496914" T="0.496914"/>
      <pos A="0.25" C="0.00308642" G="0.496914" T="0.25"/>
      <pos A="0.496914" C="0.00308642" G="0.00308642" T="0.496914"/>
      <pos A="0.25" C="0.496914" G="0.25" T="0.00308642"/>
      <pos A="0.00308642" C="0.25" G="0.496914" T="0.25"/>
      <pos A="0.743827" C="0.00308642" G="0.00308642" T="0.25"/>
      <pos A="0.25" C="0.25" G="0.496914" T="0.00308642"/>
      <pos A="0.25" C="0.00308642" G="0.25" T="0.496914"/>
      <pos A="0.25" C="0.00308642" G="0.496914" T="0.25"/>
      <pos A="0.25" C="0.00308642" G="0.743827" T="0.00308642"/>
      <pos A="0.743827" C="0.00308642" G="0.25" T="0.00308642"/>
      <pos A="0.496914" C="0.25" G="0.00308642" T="0.25"/>
      <pos A="0.00308642" C="0.25" G="0.496914" T="0.25"/>
      <pos A="0.25" C="0.25" G="0.00308642" T="0.496914"/>
      <pos A="0.496914" C="0.00308642" G="0.496914" T="0.00308642"/>
      <pos A="0.496914" C="0.00308642" G="0.25" T="0.25"/>
    </motif>
    <motif db="0" id="M124" alt="O124" length="40" nsites="8" evalue="1.3e-003">
      <pos A="0.255926" C="0.208519" G="0.248025" T="0.287531"/>
      <pos A="0.200617" C="0.271728" G="0.240123" T="0.287531"/>
      <pos A="0.263827" C="0.263827" G="0.232222" T="0.240123"/>
      <pos A="0.208519" C="0.15321" G="0.303333" T="0.334938"/>
      <pos A="0.382346" C="0.0741975" G="0.137407" T="0.406049"/>
      <pos A="0.27963" C="0.169012" G="0.421852" T="0.129506"/>
      <pos A="0.303333" C="0.311235" G="0.263827" T="0.121605"/>
      <pos A="0.208519" C="0.184815" G="0.287531" T="0.319136"/>
      <pos A="0.21642" C="0.200617" G="0.303333" T="0.27963"/>
      <pos A="0.34284" C="0.358642" G="0.161111" T="0.137407"/>
      <pos A="0.200617" C="0.240123" G="0.121605" T="0.437654"/>
      <pos A="0.311235" C="0.192716" G="0.27963" T="0.21642"/>
      <pos A="0.350741" C="0.137407" G="0.366543" T="0.145309"/>
      <pos A="0.21642" C="0.0979012" G="0.382346" T="0.303333"/>
      <pos A="0.240123" C="0.200617" G="0.295432" T="0.263827"/>
      <pos A="0.334938" C="0.287531" G="0.145309" T="0.232222"/>
      <pos A="0.327037" C="0.0979012" G="0.248025" T="0.327037"/>
      <pos A="0.248025" C="0.255926" G="0.319136" T="0.176914"/>
      <pos A="0.232222" C="0.366543" G="0.145309" T="0.255926"/>
      <pos A="0.271728" C="0.232222" G="0.200617" T="0.295432"/>
      <pos A="0.184815" C="0.34284" G="0.169012" T="0.303333"/>
      <pos A="0.295432" C="0.334938" G="0.0662963" T="0.303333"/>
      <pos A="0.184815" C="0.21642" G="0.176914" T="0.421852"/>
      <pos A="0.232222" C="0.176914" G="0.334938" T="0.255926"/>
      <pos A="0.137407" C="0.121605" G="0.34284" T="0.398148"/>
      <pos A="0.413951" C="0.263827" G="0.224321" T="0.0979012"/>
      <pos A="0.47716" C="0.263827" G="0.0662963" T="0.192716"/>
      <pos A="0.334938" C="0.145309" G="0.271728" T="0.248025"/>
      <pos A="0.232222" C="0.192716" G="0.232222" T="0.34284"/>
      <pos A="0.192716" C="0.248025" G="0.319136" T="0.240123"/>
      <pos A="0.176914" C="0.27963" G="0.34284" T="0.200617"/>
      <pos A="0.34284" C="0.263827" G="0.176914" T="0.21642"/>
      <pos A="0.374444" C="0.145309" G="0.192716" T="0.287531"/>
      <pos A="0.27963" C="0.240123" G="0.319136" T="0.161111"/>
      <pos A="0.15321" C="0.21642" G="0.271728" T="0.358642"/>
      <pos A="0.406049" C="0.224321" G="0.121605" T="0.248025"/>
      <pos A="0.21642" C="0.200617" G="0.27963" T="0.303333"/>
      <pos A="0.295432" C="0.121605" G="0.255926" T="0.327037"/>
      <pos A="0.232222" C="0.263827" G="0.311235" T="0.192716"/>
      <pos A="0.319136" C="0.311235" G="0.0979012" T="0.271728"/>
    </motif>
    <motif db="0" id="M125" alt="O125" length="40" nsites="8" evalue="1.3e-003">
      <pos A="0.212589" C="0.122802" G="0.272446" T="0.392162"/>
      <pos A="0.407127" C="0.257482" G="0.122802" T="0.212589"/>
      <pos A="0.197625" C="0.137767" G="0.422091" T="0.242518"/>
      <pos A="0.197625" C="0.347269" G="0.212589" T="0.242518"/>
      <pos A="0.107838" C="0.302375" G="0.227554" T="0.362233"/>
      <pos A="0.332304" C="0.242518" G="0.18266" T="0.242518"/>
      <pos A="0.212589" C="0.257482" G="0.242518" T="0.287411"/>
      <pos A="0.272446" C="0.137767" G="0.197625" T="0.392162"/>
      <pos A="0.332304" C="0.167696" G="0.257482" T="0.242518"/>
      <pos A="0.287411" C="0.0779091" G="0.407127" T="0.227554"/>
      <pos A="0.167696" C="0.0629442" G="0.31734" T="0.45202"/>
      <pos A="0.107838" C="0.197625" G="0.227554" T="0.466985"/>
      <pos A="0.227554" C="0.332304" G="0.107838" T="0.332304"/>
      <pos A="0.197625" C="0.242518" G="0.122802" T="0.437056"/>
      <pos A="0.197625" C="0.272446" G="0.302375" T="0.227554"/>
      <pos A="0.107838" C="0.437056" G="0.212589" T="0.242518"/>
      <pos A="0.392162" C="0.392162" G="0.18266" T="0.0330153"/>
      <pos A="0.437056" C="0.137767" G="0.212589" T="0.212589"/>
      <pos A="0.257482" C="0.212589" G="0.332304" T="0.197625"/>
      <pos A="0.347269" C="0.227554" G="0.257482" T="0.167696"/>
      <pos A="0.437056" C="0.122802" G="0.137767" T="0.302375"/>
      <pos A="0.0779091" C="0.137767" G="0.422091" T="0.362233"/>
      <pos A="0.18266" C="0.272446" G="0.272446" T="0.272446"/>
      <pos A="0.227554" C="0.0779091" G="0.227554" T="0.466985"/>
      <pos A="0.422091" C="0.137767" G="0.257482" T="0.18266"/>
      <pos A="0.272446" C="0.137767" G="0.496914" T="0.0928731"/>
      <pos A="0.167696" C="0.407127" G="0.167696" T="0.257482"/>
      <pos A="0.212589" C="0.137767" G="0.107838" T="0.541807"/>
      <pos A="0.212589" C="0.152731" G="0.392162" T="0.242518"/>
      <pos A="0.377198" C="0.227554" G="0.107838" T="0.287411"/>
      <pos A="0.0629442" C="0.481949" G="0.227554" T="0.227554"/>
      <pos A="0.31734" C="0.302375" G="0.137767" T="0.242518"/>
      <pos A="0.511879" C="0.242518" G="0.107838" T="0.137767"/>
      <pos A="0.31734" C="0.167696" G="0.287411" T="0.227554"/>
      <pos A="0.167696" C="0.332304" G="0.347269" T="0.152731"/>
      <pos A="0.392162" C="0.377198" G="0.0629442" T="0.167696"/>
      <pos A="0.422091" C="0.0479802" G="0.242518" T="0.287411"/>
      <pos A="0.18266" C="0.257482" G="0.272446" T="0.287411"/>
      <pos A="0.257482" C="0.302375" G="0.242518" T="0.197625"/>
      <pos A="0.18266" C="0.272446" G="0.257482" T="0.287411"/>
    </motif>
    <motif db="0" id="M126" alt="O126" length="40" nsites="8" evalue="1.3e-003">
      <pos A="0.373457" C="0.25" G="0.126543" T="0.25"/>
      <pos A="0.126543" C="0.496914" G="0.126543" T="0.25"/>
      <pos A="0.25" C="0.62037" G="0.126543" T="0.00308642"/>
      <pos A="0.496914" C="0.126543" G="0.00308642" T="0.373457"/>
      <pos A="0.00308642" C="0.126543" G="0.126543" T="0.743827"/>
      <pos A="0.126543" C="0.373457" G="0.373457" T="0.126543"/>
      <pos A="0.62037" C="0.00308642" G="0.00308642" T="0.373457"/>
      <pos A="0.25" C="0.126543" G="0.496914" T="0.126543"/>
      <pos A="0.126543" C="0.126543" G="0.373457" T="0.373457"/>
      <pos A="0.25" C="0.25" G="0.00308642" T="0.496914"/>
      <pos A="0.126543" C="0.00308642" G="0.25" T="0.62037"/>
      <pos A="0.25" C="0.00308642" G="0.496914" T="0.25"/>
      <pos A="0.126543" C="0.126543" G="0.126543" T="0.62037"/>
      <pos A="0.126543" C="0.126543" G="0.126543" T="0.62037"/>
      <pos A="0.00308642" C="0.126543" G="0.496914" T="0.373457"/>
      <pos A="0.496914" C="0.00308642" G="0.25" T="0.25"/>
      <pos A="0.373457" C="0.00308642" G="0.25" T="0.373457"/>
      <pos A="0.25" C="0.25" G="0.373457" T="0.126543"/>
      <pos A="0.496914" C="0.25" G="0.00308642" T="0.25"/>
      <pos A="0.373457" C="0.126543" G="0.00308642" T="0.496914"/>
      <pos A="0.496914" C="0.00308642" G="0.373457" T="0.126543"/>
      <pos A="0.00308642" C="0.373457" G="0.25" T="0.373457"/>
      <pos A="0.126543" C="0.496914" G="0.126543" T="0.25"/>
      <pos A="0.126543" C="0.496914" G="0.00308642" T="0.373457"/>
      <pos A="0.00308642" C="0.126543" G="0.00308642" T="0.867284"/>
      <pos A="0.00308642" C="0.126543" G="0.126543" T="0.743827"/>
      <pos A="0.25" C="0.373457" G="0.25" T="0.126543"/>
      <pos A="0.00308642" C="0.25" G="0.25" T="0.496914"/>
      <pos A="0.25" C="0.126543" G="0.00308642" T="0.62037"/>
      <pos A="0.00308642" C="0.126543" G="0.373457" T="0.496914"/>
      <pos A="0.496914" C="0.126543" G="0.126543" T="0.25"/>
      <pos A="0.25" C="0.25" G="0.00308642" T="0.496914"/>
      <pos A="0.25" C="0.126543" G="0.25" T="0.373457"/>
      <pos A="0.25" C="0.00308642" G="0.25" T="0.496914"/>
      <pos A="0.373457" C="0.00308642" G="0.25" T="0.373457"/>
      <pos A="0.00308642" C="0.00308642" G="0.496914" T="0.496914"/>
      <pos A="0.126543" C="0.25" G="0.25" T="0.373457"/>
      <pos A="0.00308642" C="0.00308642" G="0.126543" T="0.867284"/>
      <pos A="0.126543" C="0.25" G="0.496914" T="0.126543"/>
      <pos A="0.373457" C="0.00308642" G="0.25" T="0.373457"/>
    </motif>
    <motif db="0" id="M127" alt="O127" length="40" nsites="8" evalue="1.3e-003">
      <pos A="0.311235" C="0.161111" G="0.184815" T="0.34284"/>
      <pos A="0.208519" C="0.232222" G="0.319136" T="0.240123"/>
      <pos A="0.255926" C="0.15321" G="0.303333" T="0.287531"/>
      <pos A="0.366543" C="0.208519" G="0.176914" T="0.248025"/>
      <pos A="0.374444" C="0.232222" G="0.184815" T="0.208519"/>
      <pos A="0.327037" C="0.113704" G="0.208519" T="0.350741"/>
      <pos A="0.200617" C="0.208519" G="0.240123" T="0.350741"/>
      <pos A="0.121605" C="0.208519" G="0.579877" T="0.09"/>
      <pos A="0.303333" C="0.240123" G="0.287531" T="0.169012"/>
      <pos A="0.350741" C="0.255926" G="0.137407" T="0.255926"/>
      <pos A="0.263827" C="0.0979012" G="0.334938" T="0.303333"/>
      <pos A="0.208519" C="0.319136" G="0.271728" T="0.200617"/>
      <pos A="0.200617" C="0.248025" G="0.21642" T="0.334938"/>
      <pos A="0.271728" C="0.366543" G="0.169012" T="0.192716"/>
      <pos A="0.374444" C="0.09" G="0.184815" T="0.350741"/>
      <pos A="0.184815" C="0.232222" G="0.390247" T="0.192716"/>
      <pos A="0.200617" C="0.327037" G="0.21642" T="0.255926"/>
      <pos A="0.334938" C="0.192716" G="0.121605" T="0.350741"/>
      <pos A="0.192716" C="0.319136" G="0.319136" T="0.169012"/>
      <pos A="0.27963" C="0.295432" G="0.121605" T="0.303333"/>
      <pos A="0.224321" C="0.161111" G="0.255926" T="0.358642"/>
      <pos A="0.358642" C="0.15321" G="0.27963" T="0.208519"/>
      <pos A="0.176914" C="0.176914" G="0.327037" T="0.319136"/>
      <pos A="0.192716" C="0.208519" G="0.366543" T="0.232222"/>
      <pos A="0.327037" C="0.327037" G="0.137407" T="0.208519"/>
      <pos A="0.390247" C="0.161111" G="0.208519" T="0.240123"/>
      <pos A="0.406049" C="0.0504938" G="0.137407" T="0.406049"/>
      <pos A="0.105802" C="0.263827" G="0.437654" T="0.192716"/>
      <pos A="0.271728" C="0.27963" G="0.248025" T="0.200617"/>
      <pos A="0.192716" C="0.21642" G="0.192716" T="0.398148"/>
      <pos A="0.295432" C="0.255926" G="0.145309" T="0.303333"/>
      <pos A="0.461358" C="0.176914" G="0.15321" T="0.208519"/>
      <pos A="0.240123" C="0.319136" G="0.240123" T="0.200617"/>
      <pos A="0.271728" C="0.303333" G="0.263827" T="0.161111"/>
      <pos A="0.453457" C="0.169012" G="0.0820988" T="0.295432"/>
      <pos A="0.311235" C="0.255926" G="0.208519" T="0.224321"/>
      <pos A="0.263827" C="0.145309" G="0.27963" T="0.311235"/>
      <pos A="0.303333" C="0.145309" G="0.248025" T="0.303333"/>
      <pos A="0.200617" C="0.255926" G="0.374444" T="0.169012"/>
      <pos A="0.15321" C="0.303333" G="0.240123" T="0.303333"/>
    </motif>
    <motif db="0" id="M13" alt="O13" length="40" nsites="8" evalue="1.3e-003">
      <pos A="0.120665" C="0.238242" G="0.402851" T="0.238242"/>
      <pos A="0.0501175" C="0.120665" G="0.379335" T="0.449882"/>
      <pos A="0.214727" C="0.214727" G="0.214727" T="0.35582"/>
      <pos A="0.308789" C="0.285273" G="0.261758" T="0.14418"/>
      <pos A="0.379335" C="0.167696" G="0.191211" T="0.261758"/>
      <pos A="0.261758" C="0.191211" G="0.496914" T="0.0501175"/>
      <pos A="0.332304" C="0.0971486" G="0.120665" T="0.449882"/>
      <pos A="0.167696" C="0.14418" G="0.496914" T="0.191211"/>
      <pos A="0.308789" C="0.261758" G="0.167696" T="0.261758"/>
      <pos A="0.167696" C="0.167696" G="0.167696" T="0.496914"/>
      <pos A="0.402851" C="0.238242" G="0.285273" T="0.0736336"/>
      <pos A="0.238242" C="0.238242" G="0.214727" T="0.308789"/>
      <pos A="0.402851" C="0.214727" G="0.308789" T="0.0736336"/>
      <pos A="0.35582" C="0.332304" G="0.238242" T="0.0736336"/>
      <pos A="0.14418" C="0.285273" G="0.214727" T="0.35582"/>
      <pos A="0.191211" C="0.214727" G="0.214727" T="0.379335"/>
      <pos A="0.308789" C="0.191211" G="0.261758" T="0.238242"/>
      <pos A="0.191211" C="0.332304" G="0.214727" T="0.261758"/>
      <pos A="0.379335" C="0.35582" G="0.0501175" T="0.214727"/>
      <pos A="0.191211" C="0.238242" G="0.238242" T="0.332304"/>
      <pos A="0.238242" C="0.308789" G="0.308789" T="0.14418"/>
      <pos A="0.590976" C="0.14418" G="0.0736336" T="0.191211"/>
      <pos A="0.261758" C="0.0736336" G="0.379335" T="0.285273"/>
      <pos A="0.0501175" C="0.402851" G="0.238242" T="0.308789"/>
      <pos A="0.261758" C="0.167696" G="0.35582" T="0.214727"/>
      <pos A="0.214727" C="0.14418" G="0.308789" T="0.332304"/>
      <pos A="0.379335" C="0.120665" G="0.379335" T="0.120665"/>
      <pos A="0.52043" C="0.167696" G="0.0971486" T="0.214727"/>
      <pos A="0.285273" C="0.191211" G="0.308789" T="0.214727"/>
      <pos A="0.308789" C="0.120665" G="0.120665" T="0.449882"/>
      <pos A="0.167696" C="0.120665" G="0.0736336" T="0.638007"/>
      <pos A="0.285273" C="0.0736336" G="0.308789" T="0.332304"/>
      <pos A="0.191211" C="0.14418" G="0.308789" T="0.35582"/>
      <pos A="0.0971486" C="0.14418" G="0.332304" T="0.426366"/>
      <pos A="0.0736336" C="0.0736336" G="0.426366" T="0.426366"/>
      <pos A="0.261758" C="0.567461" G="0.0266025" T="0.14418"/>
      <pos A="0.35582" C="0.238242" G="0.0266025" T="0.379335"/>
      <pos A="0.238242" C="0.285273" G="0.214727" T="0.261758"/>
      <pos A="0.379335" C="0.14418" G="0.0736336" T="0.402851"/>
      <pos A="0.35582" C="0.238242" G="0.285273" T="0.120665"/>
    </motif>
    <motif db="0" id="M14" alt="O14" length="40" nsites="8" evalue="1.3e-003">
      <pos A="0.287531" C="0.113704" G="0.200617" T="0.398148"/>
      <pos A="0.145309" C="0.09" G="0.34284" T="0.421852"/>
      <pos A="0.382346" C="0.21642" G="0.200617" T="0.200617"/>
      <pos A="0.145309" C="0.105802" G="0.453457" T="0.295432"/>
      <pos A="0.208519" C="0.240123" G="0.255926" T="0.295432"/>
      <pos A="0.390247" C="0.137407" G="0.161111" T="0.311235"/>
      <pos A="0.240123" C="0.406049" G="0.248025" T="0.105802"/>
      <pos A="0.248025" C="0.27963" G="0.263827" T="0.208519"/>
      <pos A="0.303333" C="0.208519" G="0.248025" T="0.240123"/>
      <pos A="0.27963" C="0.27963" G="0.295432" T="0.145309"/>
      <pos A="0.429753" C="0.176914" G="0.208519" T="0.184815"/>
      <pos A="0.303333" C="0.224321" G="0.248025" T="0.224321"/>
      <pos A="0.129506" C="0.248025" G="0.263827" T="0.358642"/>
      <pos A="0.192716" C="0.445556" G="0.15321" T="0.208519"/>
      <pos A="0.366543" C="0.271728" G="0.121605" T="0.240123"/>
      <pos A="0.271728" C="0.271728" G="0.295432" T="0.161111"/>
      <pos A="0.224321" C="0.311235" G="0.113704" T="0.350741"/>
      <pos A="0.271728" C="0.232222" G="0.176914" T="0.319136"/>
      <pos A="0.169012" C="0.15321" G="0.224321" T="0.453457"/>
      <pos A="0.240123" C="0.224321" G="0.303333" T="0.232222"/>
      <pos A="0.287531" C="0.169012" G="0.248025" T="0.295432"/>
      <pos A="0.311235" C="0.0504938" G="0.248025" T="0.390247"/>
      <pos A="0.184815" C="0.263827" G="0.303333" T="0.248025"/>
      <pos A="0.311235" C="0.327037" G="0.184815" T="0.176914"/>
      <pos A="0.413951" C="0.271728" G="0.0820988" T="0.232222"/>
      <pos A="0.271728" C="0.0583951" G="0.232222" T="0.437654"/>
      <pos A="0.200617" C="0.176914" G="0.461358" T="0.161111"/>
      <pos A="0.263827" C="0.271728" G="0.255926" T="0.208519"/>
      <pos A="0.303333" C="0.169012" G="0.319136" T="0.208519"/>
      <pos A="0.271728" C="0.263827" G="0.240123" T="0.224321"/>
      <pos A="0.287531" C="0.232222" G="0.224321" T="0.255926"/>
      <pos A="0.303333" C="0.271728" G="0.232222" T="0.192716"/>
      <pos A="0.224321" C="0.192716" G="0.311235" T="0.271728"/>
      <pos A="0.240123" C="0.240123" G="0.161111" T="0.358642"/>
      <pos A="0.248025" C="0.255926" G="0.311235" T="0.184815"/>
      <pos A="0.271728" C="0.240123" G="0.27963" T="0.208519"/>
      <pos A="0.406049" C="0.176914" G="0.15321" T="0.263827"/>
      <pos A="0.255926" C="0.240123" G="0.105802" T="0.398148"/>
      <pos A="0.21642" C="0.232222" G="0.271728" T="0.27963"/>
      <pos A="0.327037" C="0.27963" G="0.303333" T="0.09"/>
    </motif>
    <motif db="0" id="M15" alt="O15" length="40" nsites="8" evalue="1.3e-003">
      <pos A="0.295432" C="0.200617" G="0.390247" T="0.113704"/>
      <pos A="0.390247" C="0.271728" G="0.121605" T="0.21642"/>
      <pos A="0.374444" C="0.169012" G="0.184815" T="0.271728"/>
      <pos A="0.145309" C="0.516667" G="0.224321" T="0.113704"/>
      <pos A="0.327037" C="0.15321" G="0.169012" T="0.350741"/>
      <pos A="0.09" C="0.21642" G="0.34284" T="0.350741"/>
      <pos A="0.263827" C="0.208519" G="0.200617" T="0.327037"/>
      <pos A="0.129506" C="0.255926" G="0.255926" T="0.358642"/>
      <pos A="0.200617" C="0.192716" G="0.121605" T="0.485062"/>
      <pos A="0.129506" C="0.200617" G="0.121605" T="0.548272"/>
      <pos A="0.232222" C="0.27963" G="0.327037" T="0.161111"/>
      <pos A="0.461358" C="0.105802" G="0.287531" T="0.145309"/>
      <pos A="0.295432" C="0.145309" G="0.413951" T="0.145309"/>
      <pos A="0.208519" C="0.263827" G="0.334938" T="0.192716"/>
      <pos A="0.358642" C="0.145309" G="0.184815" T="0.311235"/>
      <pos A="0.184815" C="0.248025" G="0.34284" T="0.224321"/>
      <pos A="0.453457" C="0.200617" G="0.137407" T="0.208519"/>
      <pos A="0.192716" C="0.129506" G="0.34284" T="0.334938"/>
      <pos A="0.208519" C="0.334938" G="0.21642" T="0.240123"/>
      <pos A="0.334938" C="0.184815" G="0.21642" T="0.263827"/>
      <pos A="0.161111" C="0.184815" G="0.248025" T="0.406049"/>
      <pos A="0.303333" C="0.176914" G="0.232222" T="0.287531"/>
      <pos A="0.15321" C="0.382346" G="0.176914" T="0.287531"/>
      <pos A="0.295432" C="0.192716" G="0.232222" T="0.27963"/>
      <pos A="0.358642" C="0.224321" G="0.208519" T="0.208519"/>
      <pos A="0.21642" C="0.398148" G="0.263827" T="0.121605"/>
      <pos A="0.248025" C="0.271728" G="0.224321" T="0.255926"/>
      <pos A="0.27963" C="0.248025" G="0.232222" T="0.240123"/>
      <pos A="0.295432" C="0.303333" G="0.176914" T="0.224321"/>
      <pos A="0.200617" C="0.129506" G="0.295432" T="0.374444"/>
      <pos A="0.287531" C="0.263827" G="0.192716" T="0.255926"/>
      <pos A="0.303333" C="0.232222" G="0.232222" T="0.232222"/>
      <pos A="0.27963" C="0.232222" G="0.240123" T="0.248025"/>
      <pos A="0.263827" C="0.184815" G="0.319136" T="0.232222"/>
      <pos A="0.232222" C="0.27963" G="0.295432" T="0.192716"/>
      <pos A="0.358642" C="0.248025" G="0.161111" T="0.232222"/>
      <pos A="0.358642" C="0.169012" G="0.121605" T="0.350741"/>
      <pos A="0.27963" C="0.169012" G="0.34284" T="0.208519"/>
      <pos A="0.358642" C="0.208519" G="0.145309" T="0.287531"/>
      <pos A="0.319136" C="0.169012" G="0.27963" T="0.232222"/>
    </motif>
    <motif db="0" id="M16" alt="O16" length="40" nsites="8" evalue="1.3e-003">
      <pos A="0.00308642" C="0.126543" G="0.743827" T="0.126543"/>
      <pos A="0.25" C="0.00308642" G="0.126543" T="0.62037"/>
      <pos A="0.126543" C="0.126543" G="0.25" T="0.496914"/>
      <pos A="0.25" C="0.00308642" G="0.743827" T="0.00308642"/>
      <pos A="0.25" C="0.00308642" G="0.496914" T="0.25"/>
      <pos A="0.25" C="0.62037" G="0.126543" T="0.00308642"/>
      <pos A="0.00308642" C="0.62037" G="0.373457" T="0.00308642"/>
      <pos A="0.496914" C="0.126543" G="0.00308642" T="0.373457"/>
      <pos A="0.25" C="0.373457" G="0.126543" T="0.25"/>
      <pos A="0.496914" C="0.25" G="0.126543" T="0.126543"/>
      <pos A="0.126543" C="0.496914" G="0.126543" T="0.25"/>
      <pos A="0.25" C="0.25" G="0.126543" T="0.373457"/>
      <pos A="0.25" C="0.126543" G="0.126543" T="0.496914"/>
      <pos A="0.25" C="0.25" G="0.373457" T="0.126543"/>
      <pos A="0.496914" C="0.126543" G="0.25" T="0.126543"/>
      <pos A="0.126543" C="0.496914" G="0.25" T="0.126543"/>
      <pos A="0.62037" C="0.373457" G="0.00308642" T="0.00308642"/>
      <pos A="0.373457" C="0.25" G="0.25" T="0.126543"/>
      <pos A="0.126543" C="0.62037" G="0.25" T="0.00308642"/>
      <pos A="0.126543" C="0.62037" G="0.00308642" T="0.25"/>
      <pos A="0.25" C="0.126543" G="0.373457" T="0.25"/>
      <pos A="0.126543" C="0.62037" G="0.126543" T="0.126543"/>
      <pos A="0.496914" C="0.126543" G="0.126543" T="0.25"/>
      <pos A="0.126543" C="0.25" G="0.373457" T="0.25"/>
      <pos A="0.373457" C="0.25" G="0.25" T="0.126543"/>
      <pos A="0.496914" C="0.00308642" G="0.126543" T="0.373457"/>
      <pos A="0.373457" C="0.00308642" G="0.126543" T="0.496914"/>
      <pos A="0.126543" C="0.00308642" G="0.62037" T="0.25"/>
      <pos A="0.126543" C="0.00308642" G="0.126543" T="0.743827"/>
      <pos A="0.126543" C="0.00308642" G="0.373457" T="0.496914"/>
      <pos A="0.00308642" C="0.25" G="0.25" T="0.496914"/>
      <pos A="0.373457" C="0.25" G="0.00308642" T="0.373457"/>
      <pos A="0.496914" C="0.126543" G="0.126543" T="0.25"/>
      <pos A="0.25" C="0.00308642" G="0.373457" T="0.373457"/>
      <pos A="0.00308642" C="0.496914" G="0.373457" T="0.126543"/>
      <pos A="0.126543" C="0.25" G="0.126543" T="0.496914"/>
      <pos A="0.25" C="0.373457" G="0.25" T="0.126543"/>
      <pos A="0.373457" C="0.25" G="0.126543" T="0.25"/>
      <pos A="0.373457" C="0.126543" G="0.00308642" T="0.496914"/>
      <pos A="0.496914" C="0.126543" G="0.00308642" T="0.373457"/>
    </motif>
    <motif db="0" id="M17" alt="O17" length="40" nsites="8" evalue="1.3e-003">
      <pos A="0.30168" C="0.140899" G="0.30168" T="0.255742"/>
      <pos A="0.140899" C="0.232773" G="0.393555" T="0.232773"/>
      <pos A="0.393555" C="0.30168" G="0.094961" T="0.209804"/>
      <pos A="0.347617" C="0.163868" G="0.347617" T="0.140899"/>
      <pos A="0.347617" C="0.232773" G="0.232773" T="0.186837"/>
      <pos A="0.439491" C="0.094961" G="0.232773" T="0.232773"/>
      <pos A="0.439491" C="0.0260553" G="0.186837" T="0.347617"/>
      <pos A="0.508398" C="0.209804" G="0.232773" T="0.0490242"/>
      <pos A="0.393555" C="0.0719921" G="0.30168" T="0.232773"/>
      <pos A="0.255742" C="0.232773" G="0.278711" T="0.232773"/>
      <pos A="0.11793" C="0.46246" G="0.094961" T="0.324648"/>
      <pos A="0.232773" C="0.324648" G="0.186837" T="0.255742"/>
      <pos A="0.232773" C="0.232773" G="0.209804" T="0.324648"/>
      <pos A="0.370586" C="0.0260553" G="0.347617" T="0.255742"/>
      <pos A="0.186837" C="0.324648" G="0.416523" T="0.0719921"/>
      <pos A="0.439491" C="0.094961" G="0.186837" T="0.278711"/>
      <pos A="0.0260553" C="0.186837" G="0.531367" T="0.255742"/>
      <pos A="0.163868" C="0.46246" G="0.255742" T="0.11793"/>
      <pos A="0.324648" C="0.186837" G="0.11793" T="0.370586"/>
      <pos A="0.186837" C="0.140899" G="0.439491" T="0.232773"/>
      <pos A="0.186837" C="0.0490242" G="0.508398" T="0.255742"/>
      <pos A="0.209804" C="0.370586" G="0.370586" T="0.0490242"/>
      <pos A="0.439491" C="0.255742" G="0.278711" T="0.0260553"/>
      <pos A="0.255742" C="0.232773" G="0.255742" T="0.255742"/>
      <pos A="0.209804" C="0.11793" G="0.370586" T="0.30168"/>
      <pos A="0.232773" C="0.232773" G="0.278711" T="0.255742"/>
      <pos A="0.094961" C="0.370586" G="0.30168" T="0.232773"/>
      <pos A="0.393555" C="0.255742" G="0.0719921" T="0.278711"/>
      <pos A="0.324648" C="0.347617" G="0.163868" T="0.163868"/>
      <pos A="0.393555" C="0.186837" G="0.140899" T="0.278711"/>
      <pos A="0.186837" C="0.209804" G="0.393555" T="0.209804"/>
      <pos A="0.278711" C="0.186837" G="0.209804" T="0.324648"/>
      <pos A="0.140899" C="0.163868" G="0.163868" T="0.531367"/>
      <pos A="0.232773" C="0.255742" G="0.278711" T="0.232773"/>
      <pos A="0.255742" C="0.278711" G="0.347617" T="0.11793"/>
      <pos A="0.439491" C="0.0490242" G="0.232773" T="0.278711"/>
      <pos A="0.416523" C="0.11793" G="0.209804" T="0.255742"/>
      <pos A="0.46246" C="0.163868" G="0.163868" T="0.209804"/>
      <pos A="0.209804" C="0.094961" G="0.255742" T="0.439491"/>
      <pos A="0.347617" C="0.11793" G="0.0719921" T="0.46246"/>
    </motif>
    <motif db="0" id="M18" alt="O18" length="40" nsites="8" evalue="1.3e-003">
      <pos A="0.366195" C="0.235476" G="0.206427" T="0.191902"/>
      <pos A="0.206427" C="0.35167" G="0.162854" T="0.279049"/>
      <pos A="0.467865" C="0.235476" G="0.119281" T="0.177379"/>
      <pos A="0.279049" C="0.264524" G="0.322621" T="0.133805"/>
      <pos A="0.409768" C="0.0902321" G="0.177379" T="0.322621"/>
      <pos A="0.279049" C="0.191902" G="0.25" T="0.279049"/>
      <pos A="0.191902" C="0.322621" G="0.25" T="0.235476"/>
      <pos A="0.337146" C="0.104757" G="0.104757" T="0.45334"/>
      <pos A="0.191902" C="0.496914" G="0.220951" T="0.0902321"/>
      <pos A="0.162854" C="0.191902" G="0.191902" T="0.45334"/>
      <pos A="0.177379" C="0.191902" G="0.438816" T="0.191902"/>
      <pos A="0.35167" C="0.293573" G="0.308098" T="0.0466598"/>
      <pos A="0.424292" C="0.308098" G="0.119281" T="0.14833"/>
      <pos A="0.191902" C="0.177379" G="0.191902" T="0.438816"/>
      <pos A="0.0757077" C="0.14833" G="0.540487" T="0.235476"/>
      <pos A="0.162854" C="0.220951" G="0.322621" T="0.293573"/>
      <pos A="0.35167" C="0.0902321" G="0.206427" T="0.35167"/>
      <pos A="0.337146" C="0.119281" G="0.409768" T="0.133805"/>
      <pos A="0.293573" C="0.395243" G="0.206427" T="0.104757"/>
      <pos A="0.380719" C="0.279049" G="0.14833" T="0.191902"/>
      <pos A="0.162854" C="0.337146" G="0.133805" T="0.366195"/>
      <pos A="0.206427" C="0.206427" G="0.220951" T="0.366195"/>
      <pos A="0.25" C="0.191902" G="0.235476" T="0.322621"/>
      <pos A="0.206427" C="0.162854" G="0.438816" T="0.191902"/>
      <pos A="0.235476" C="0.279049" G="0.337146" T="0.14833"/>
      <pos A="0.25" C="0.220951" G="0.235476" T="0.293573"/>
      <pos A="0.220951" C="0.206427" G="0.366195" T="0.206427"/>
      <pos A="0.235476" C="0.35167" G="0.220951" T="0.191902"/>
      <pos A="0.35167" C="0.206427" G="0.133805" T="0.308098"/>
      <pos A="0.264524" C="0.279049" G="0.162854" T="0.293573"/>
      <pos A="0.279049" C="0.0466598" G="0.337146" T="0.337146"/>
      <pos A="0.0902321" C="0.308098" G="0.264524" T="0.337146"/>
      <pos A="0.14833" C="0.322621" G="0.177379" T="0.35167"/>
      <pos A="0.308098" C="0.25" G="0.235476" T="0.206427"/>
      <pos A="0.235476" C="0.337146" G="0.0321353" T="0.395243"/>
      <pos A="0.337146" C="0.177379" G="0.279049" T="0.206427"/>
      <pos A="0.395243" C="0.133805" G="0.366195" T="0.104757"/>
      <pos A="0.293573" C="0.235476" G="0.279049" T="0.191902"/>
      <pos A="0.264524" C="0.104757" G="0.104757" T="0.525962"/>
      <pos A="0.14833" C="0.25" G="0.424292" T="0.177379"/>
    </motif>
    <motif db="0" id="M19" alt="O19" length="40" nsites="8" evalue="1.3e-003">
      <pos A="0.14418" C="0.214727" G="0.320547" T="0.320547"/>
      <pos A="0.161816" C="0.285273" G="0.35582" T="0.19709"/>
      <pos A="0.567461" C="0.0912701" G="0.126543" T="0.214727"/>
      <pos A="0.19709" C="0.214727" G="0.214727" T="0.373457"/>
      <pos A="0.161816" C="0.30291" G="0.161816" T="0.373457"/>
      <pos A="0.267637" C="0.267637" G="0.108907" T="0.35582"/>
      <pos A="0.285273" C="0.14418" G="0.35582" T="0.214727"/>
      <pos A="0.055996" C="0.267637" G="0.373457" T="0.30291"/>
      <pos A="0.40873" C="0.161816" G="0.267637" T="0.161816"/>
      <pos A="0.35582" C="0.19709" G="0.30291" T="0.14418"/>
      <pos A="0.267637" C="0.40873" G="0.25" T="0.0736336"/>
      <pos A="0.214727" C="0.126543" G="0.232363" T="0.426366"/>
      <pos A="0.179453" C="0.0736336" G="0.67328" T="0.0736336"/>
      <pos A="0.35582" C="0.25" G="0.14418" T="0.25"/>
      <pos A="0.479277" C="0.020723" G="0.126543" T="0.373457"/>
      <pos A="0.214727" C="0.232363" G="0.391093" T="0.161816"/>
      <pos A="0.0736336" C="0.30291" G="0.232363" T="0.391093"/>
      <pos A="0.214727" C="0.179453" G="0.46164" T="0.14418"/>
      <pos A="0.46164" C="0.14418" G="0.126543" T="0.267637"/>
      <pos A="0.0736336" C="0.214727" G="0.391093" T="0.320547"/>
      <pos A="0.285273" C="0.19709" G="0.179453" T="0.338184"/>
      <pos A="0.479277" C="0.108907" G="0.179453" T="0.232363"/>
      <pos A="0.285273" C="0.35582" G="0.161816" T="0.19709"/>
      <pos A="0.373457" C="0.30291" G="0.14418" T="0.179453"/>
      <pos A="0.373457" C="0.25" G="0.14418" T="0.232363"/>
      <pos A="0.391093" C="0.108907" G="0.338184" T="0.161816"/>
      <pos A="0.35582" C="0.232363" G="0.19709" T="0.214727"/>
      <pos A="0.161816" C="0.161816" G="0.40873" T="0.267637"/>
      <pos A="0.179453" C="0.373457" G="0.0383595" T="0.40873"/>
      <pos A="0.338184" C="0.19709" G="0.214727" T="0.25"/>
      <pos A="0.232363" C="0.19709" G="0.338184" T="0.232363"/>
      <pos A="0.267637" C="0.267637" G="0.214727" T="0.25"/>
      <pos A="0.338184" C="0.320547" G="0.19709" T="0.14418"/>
      <pos A="0.126543" C="0.30291" G="0.19709" T="0.373457"/>
      <pos A="0.25" C="0.285273" G="0.161816" T="0.30291"/>
      <pos A="0.14418" C="0.179453" G="0.179453" T="0.496914"/>
      <pos A="0.46164" C="0.0912701" G="0.267637" T="0.179453"/>
      <pos A="0.108907" C="0.126543" G="0.532187" T="0.232363"/>
      <pos A="0.161816" C="0.179453" G="0.285273" T="0.373457"/>
      <pos A="0.391093" C="0.0912701" G="0.285273" T="0.232363"/>
    </motif>
    <motif db="0" id="M2" alt="O2" length="40" nsites="8" evalue="1.3e-003">
      <pos A="0.334938" C="0.295432" G="0.169012" T="0.200617"/>
      <pos A="0.184815" C="0.0741975" G="0.374444" T="0.366543"/>
      <pos A="0.113704" C="0.208519" G="0.437654" T="0.240123"/>
      <pos A="0.200617" C="0.176914" G="0.21642" T="0.406049"/>
      <pos A="0.263827" C="0.248025" G="0.200617" T="0.287531"/>
      <pos A="0.327037" C="0.295432" G="0.169012" T="0.208519"/>
      <pos A="0.240123" C="0.240123" G="0.255926" T="0.263827"/>
      <pos A="0.224321" C="0.248025" G="0.200617" T="0.327037"/>
      <pos A="0.145309" C="0.382346" G="0.208519" T="0.263827"/>
      <pos A="0.398148" C="0.15321" G="0.169012" T="0.27963"/>
      <pos A="0.248025" C="0.184815" G="0.358642" T="0.208519"/>
      <pos A="0.334938" C="0.129506" G="0.255926" T="0.27963"/>
      <pos A="0.287531" C="0.21642" G="0.248025" T="0.248025"/>
      <pos A="0.184815" C="0.334938" G="0.240123" T="0.240123"/>
      <pos A="0.176914" C="0.208519" G="0.263827" T="0.350741"/>
      <pos A="0.303333" C="0.358642" G="0.21642" T="0.121605"/>
      <pos A="0.382346" C="0.240123" G="0.113704" T="0.263827"/>
      <pos A="0.161111" C="0.240123" G="0.374444" T="0.224321"/>
      <pos A="0.255926" C="0.15321" G="0.224321" T="0.366543"/>
      <pos A="0.176914" C="0.137407" G="0.319136" T="0.366543"/>
      <pos A="0.492963" C="0.113704" G="0.255926" T="0.137407"/>
      <pos A="0.334938" C="0.161111" G="0.263827" T="0.240123"/>
      <pos A="0.263827" C="0.319136" G="0.208519" T="0.208519"/>
      <pos A="0.311235" C="0.161111" G="0.145309" T="0.382346"/>
      <pos A="0.27963" C="0.121605" G="0.319136" T="0.27963"/>
      <pos A="0.240123" C="0.27963" G="0.303333" T="0.176914"/>
      <pos A="0.406049" C="0.27963" G="0.145309" T="0.169012"/>
      <pos A="0.366543" C="0.161111" G="0.15321" T="0.319136"/>
      <pos A="0.390247" C="0.200617" G="0.176914" T="0.232222"/>
      <pos A="0.15321" C="0.327037" G="0.311235" T="0.208519"/>
      <pos A="0.34284" C="0.176914" G="0.15321" T="0.327037"/>
      <pos A="0.255926" C="0.169012" G="0.263827" T="0.311235"/>
      <pos A="0.09" C="0.248025" G="0.303333" T="0.358642"/>
      <pos A="0.169012" C="0.255926" G="0.366543" T="0.208519"/>
      <pos A="0.327037" C="0.327037" G="0.21642" T="0.129506"/>
      <pos A="0.27963" C="0.366543" G="0.208519" T="0.145309"/>
      <pos A="0.311235" C="0.0504938" G="0.200617" T="0.437654"/>
      <pos A="0.271728" C="0.184815" G="0.295432" T="0.248025"/>
      <pos A="0.263827" C="0.255926" G="0.255926" T="0.224321"/>
      <pos A="0.21642" C="0.232222" G="0.271728" T="0.27963"/>
    </motif>
    <motif db="0" id="M21" alt="O21" length="40" nsites="8" evalue="1.3e-003">
      <pos A="0.743827" C="0.00308642" G="0.25" T="0.00308642"/>
      <pos A="0.496914" C="0.00308642" G="0.25" T="0.25"/>
      <pos A="0.00308642" C="0.00308642" G="0.990741" T="0.00308642"/>
      <pos A="0.496914" C="0.25" G="0.25" T="0.00308642"/>
      <pos A="0.743827" C="0.00308642" G="0.25" T="0.00308642"/>
      <pos A="0.25" C="0.25" G="0.25" T="0.25"/>
      <pos A="0.496914" C="0.00308642" G="0.25" T="0.25"/>
      <pos A="0.00308642" C="0.25" G="0.496914" T="0.25"/>
      <pos A="0.25" C="0.496914" G="0.00308642" T="0.25"/>
      <pos A="0.496914" C="0.25" G="0.00308642" T="0.25"/>
      <pos A="0.00308642" C="0.25" G="0.496914" T="0.25"/>
      <pos A="0.00308642" C="0.00308642" G="0.25" T="0.743827"/>
      <pos A="0.25" C="0.25" G="0.00308642" T="0.496914"/>
      <pos A="0.496914" C="0.25" G="0.25" T="0.00308642"/>
      <pos A="0.25" C="0.496914" G="0.00308642" T="0.25"/>
      <pos A="0.25" C="0.25" G="0.25" T="0.25"/>
      <pos A="0.00308642" C="0.25" G="0.743827" T="0.00308642"/>
      <pos A="0.00308642" C="0.25" G="0.25" T="0.496914"/>
      <pos A="0.496914" C="0.00308642" G="0.25" T="0.25"/>
      <pos A="0.25" C="0.496914" G="0.25" T="0.00308642"/>
      <pos A="0.25" C="0.25" G="0.25" T="0.25"/>
      <pos A="0.496914" C="0.00308642" G="0.25" T="0.25"/>
      <pos A="0.25" C="0.25" G="0.25" T="0.25"/>
      <pos A="0.25" C="0.743827" G="0.00308642" T="0.00308642"/>
      <pos A="0.00308642" C="0.00308642" G="0.00308642" T="0.990741"/>
      <pos A="0.00308642" C="0.743827" G="0.00308642" T="0.25"/>
      <pos A="0.496914" C="0.25" G="0.00308642" T="0.25"/>
      <pos A="0.496914" C="0.25" G="0.25" T="0.00308642"/>
      <pos A="0.496914" C="0.25" G="0.25" T="0.00308642"/>
      <pos A="0.496914" C="0.25" G="0.25" T="0.00308642"/>
      <pos A="0.00308642" C="0.25" G="0.25" T="0.496914"/>
      <pos A="0.25" C="0.00308642" G="0.496914" T="0.25"/>
      <pos A="0.496914" C="0.00308642" G="0.496914" T="0.00308642"/>
      <pos A="0.496914" C="0.496914" G="0.00308642" T="0.00308642"/>
      <pos A="0.496914" C="0.496914" G="0.00308642" T="0.00308642"/>
      <pos A="0.00308642" C="0.00308642" G="0.00308642" T="0.990741"/>
      <pos A="0.00308642" C="0.00308642" G="0.00308642" T="0.990741"/>
      <pos A="0.25" C="0.00308642" G="0.743827" T="0.00308642"/>
      <pos A="0.00308642" C="0.25" G="0.25" T="0.496914"/>
      <pos A="0.25" C="0.496914" G="0.25" T="0.00308642"/>
    </motif>
    <motif db="0" id="M22" alt="O22" length="40" nsites="8" evalue="1.3e-003">
      <pos A="0.327037" C="0.271728" G="0.121605" T="0.27963"/>
      <pos A="0.319136" C="0.0741975" G="0.27963" T="0.327037"/>
      <pos A="0.184815" C="0.287531" G="0.27963" T="0.248025"/>
      <pos A="0.311235" C="0.224321" G="0.21642" T="0.248025"/>
      <pos A="0.295432" C="0.255926" G="0.0504938" T="0.398148"/>
      <pos A="0.192716" C="0.303333" G="0.287531" T="0.21642"/>
      <pos A="0.358642" C="0.303333" G="0.192716" T="0.145309"/>
      <pos A="0.271728" C="0.295432" G="0.121605" T="0.311235"/>
      <pos A="0.200617" C="0.287531" G="0.311235" T="0.200617"/>
      <pos A="0.390247" C="0.263827" G="0.192716" T="0.15321"/>
      <pos A="0.358642" C="0.15321" G="0.271728" T="0.21642"/>
      <pos A="0.145309" C="0.208519" G="0.390247" T="0.255926"/>
      <pos A="0.295432" C="0.0979012" G="0.0820988" T="0.524568"/>
      <pos A="0.208519" C="0.303333" G="0.319136" T="0.169012"/>
      <pos A="0.240123" C="0.27963" G="0.184815" T="0.295432"/>
      <pos A="0.263827" C="0.105802" G="0.366543" T="0.263827"/>
      <pos A="0.255926" C="0.240123" G="0.334938" T="0.169012"/>
      <pos A="0.319136" C="0.248025" G="0.21642" T="0.21642"/>
      <pos A="0.255926" C="0.224321" G="0.303333" T="0.21642"/>
      <pos A="0.263827" C="0.113704" G="0.105802" T="0.516667"/>
      <pos A="0.303333" C="0.15321" G="0.311235" T="0.232222"/>
      <pos A="0.15321" C="0.255926" G="0.327037" T="0.263827"/>
      <pos A="0.224321" C="0.327037" G="0.311235" T="0.137407"/>
      <pos A="0.390247" C="0.255926" G="0.208519" T="0.145309"/>
      <pos A="0.366543" C="0.224321" G="0.200617" T="0.208519"/>
      <pos A="0.208519" C="0.21642" G="0.287531" T="0.287531"/>
      <pos A="0.184815" C="0.248025" G="0.390247" T="0.176914"/>
      <pos A="0.374444" C="0.303333" G="0.161111" T="0.161111"/>
      <pos A="0.334938" C="0.200617" G="0.121605" T="0.34284"/>
      <pos A="0.129506" C="0.327037" G="0.105802" T="0.437654"/>
      <pos A="0.287531" C="0.192716" G="0.129506" T="0.390247"/>
      <pos A="0.382346" C="0.137407" G="0.240123" T="0.240123"/>
      <pos A="0.255926" C="0.113704" G="0.34284" T="0.287531"/>
      <pos A="0.27963" C="0.161111" G="0.295432" T="0.263827"/>
      <pos A="0.374444" C="0.208519" G="0.200617" T="0.21642"/>
      <pos A="0.27963" C="0.263827" G="0.121605" T="0.334938"/>
      <pos A="0.192716" C="0.208519" G="0.263827" T="0.334938"/>
      <pos A="0.295432" C="0.240123" G="0.232222" T="0.232222"/>
      <pos A="0.327037" C="0.169012" G="0.358642" T="0.145309"/>
      <pos A="0.263827" C="0.240123" G="0.398148" T="0.0979012"/>
    </motif>
    <motif db="0" id="M23" alt="O23" length="40" nsites="8" evalue="1.3e-003">
      <pos A="0.00308642" C="0.826131" G="0.167696" T="0.00308642"/>
      <pos A="0.00308642" C="0.826131" G="0.167696" T="0.00308642"/>
      <pos A="0.496914" C="0.00308642" G="0.167696" T="0.332304"/>
      <pos A="0.332304" C="0.00308642" G="0.661523" T="0.00308642"/>
      <pos A="0.661523" C="0.167696" G="0.167696" T="0.00308642"/>
      <pos A="0.332304" C="0.496914" G="0.00308642" T="0.167696"/>
      <pos A="0.167696" C="0.00308642" G="0.332304" T="0.496914"/>
      <pos A="0.00308642" C="0.167696" G="0.332304" T="0.496914"/>
      <pos A="0.00308642" C="0.167696" G="0.661523" T="0.167696"/>
      <pos A="0.00308642" C="0.332304" G="0.332304" T="0.332304"/>
      <pos A="0.00308642" C="0.661523" G="0.332304" T="0.00308642"/>
      <pos A="0.496914" C="0.332304" G="0.00308642" T="0.167696"/>
      <pos A="0.167696" C="0.332304" G="0.167696" T="0.332304"/>
      <pos A="0.00308642" C="0.332304" G="0.332304" T="0.332304"/>
      <pos A="0.00308642" C="0.661523" G="0.167696" T="0.167696"/>
      <pos A="0.332304" C="0.167696" G="0.167696" T="0.332304"/>
      <pos A="0.332304" C="0.167696" G="0.496914" T="0.00308642"/>
      <pos A="0.00308642" C="0.167696" G="0.332304" T="0.496914"/>
      <pos A="0.332304" C="0.332304" G="0.167696" T="0.167696"/>
      <pos A="0.332304" C="0.496914" G="0.167696" T="0.00308642"/>
      <pos A="0.00308642" C="0.167696" G="0.167696" T="0.661523"/>
      <pos A="0.496914" C="0.00308642" G="0.167696" T="0.332304"/>
      <pos A="0.00308642" C="0.496914" G="0.332304" T="0.167696"/>
      <pos A="0.00308642" C="0.826131" G="0.00308642" T="0.167696"/>
      <pos A="0.496914" C="0.00308642" G="0.00308642" T="0.496914"/>
      <pos A="0.00308642" C="0.332304" G="0.332304" T="0.332304"/>
      <pos A="0.332304" C="0.332304" G="0.00308642" T="0.332304"/>
      <pos A="0.332304" C="0.167696" G="0.332304" T="0.167696"/>
      <pos A="0.167696" C="0.661523" G="0.00308642" T="0.167696"/>
      <pos A="0.332304" C="0.167696" G="0.00308642" T="0.496914"/>
      <pos A="0.332304" C="0.167696" G="0.00308642" T="0.496914"/>
      <pos A="0.332304" C="0.332304" G="0.167696" T="0.167696"/>
      <pos A="0.167696" C="0.496914" G="0.00308642" T="0.332304"/>
      <pos A="0.00308642" C="0.496914" G="0.167696" T="0.332304"/>
      <pos A="0.00308642" C="0.167696" G="0.332304" T="0.496914"/>
      <pos A="0.332304" C="0.00308642" G="0.167696" T="0.496914"/>
      <pos A="0.00308642" C="0.496914" G="0.332304" T="0.167696"/>
      <pos A="0.496914" C="0.167696" G="0.332304" T="0.00308642"/>
      <pos A="0.661523" C="0.167696" G="0.00308642" T="0.167696"/>
      <pos A="0.00308642" C="0.496914" G="0.332304" T="0.167696"/>
    </motif>
    <motif db="0" id="M24" alt="O24" length="40" nsites="8" evalue="1.3e-003">
      <pos A="0.222565" C="0.222565" G="0.222565" T="0.332304"/>
      <pos A="0.332304" C="0.332304" G="0.00308642" T="0.332304"/>
      <pos A="0.332304" C="0.442043" G="0.112826" T="0.112826"/>
      <pos A="0.222565" C="0.222565" G="0.00308642" T="0.551784"/>
      <pos A="0.332304" C="0.332304" G="0.222565" T="0.112826"/>
      <pos A="0.222565" C="0.771262" G="0.00308642" T="0.00308642"/>
      <pos A="0.332304" C="0.112826" G="0.222565" T="0.332304"/>
      <pos A="0.112826" C="0.00308642" G="0.442043" T="0.442043"/>
      <pos A="0.551784" C="0.222565" G="0.222565" T="0.00308642"/>
      <pos A="0.112826" C="0.442043" G="0.00308642" T="0.442043"/>
      <pos A="0.442043" C="0.222565" G="0.332304" T="0.00308642"/>
      <pos A="0.112826" C="0.112826" G="0.551784" T="0.222565"/>
      <pos A="0.222565" C="0.771262" G="0.00308642" T="0.00308642"/>
      <pos A="0.112826" C="0.551784" G="0.00308642" T="0.332304"/>
      <pos A="0.661523" C="0.112826" G="0.222565" T="0.00308642"/>
      <pos A="0.332304" C="0.332304" G="0.222565" T="0.112826"/>
      <pos A="0.222565" C="0.222565" G="0.00308642" T="0.551784"/>
      <pos A="0.112826" C="0.551784" G="0.222565" T="0.112826"/>
      <pos A="0.222565" C="0.112826" G="0.00308642" T="0.661523"/>
      <pos A="0.112826" C="0.112826" G="0.442043" T="0.332304"/>
      <pos A="0.112826" C="0.442043" G="0.222565" T="0.222565"/>
      <pos A="0.442043" C="0.332304" G="0.00308642" T="0.222565"/>
      <pos A="0.551784" C="0.112826" G="0.332304" T="0.00308642"/>
      <pos A="0.112826" C="0.551784" G="0.112826" T="0.222565"/>
      <pos A="0.112826" C="0.442043" G="0.112826" T="0.332304"/>
      <pos A="0.112826" C="0.442043" G="0.112826" T="0.332304"/>
      <pos A="0.112826" C="0.112826" G="0.442043" T="0.332304"/>
      <pos A="0.112826" C="0.222565" G="0.551784" T="0.112826"/>
      <pos A="0.00308642" C="0.442043" G="0.00308642" T="0.551784"/>
      <pos A="0.442043" C="0.222565" G="0.00308642" T="0.332304"/>
      <pos A="0.00308642" C="0.332304" G="0.332304" T="0.332304"/>
      <pos A="0.442043" C="0.442043" G="0.112826" T="0.00308642"/>
      <pos A="0.332304" C="0.112826" G="0.222565" T="0.332304"/>
      <pos A="0.771262" C="0.112826" G="0.00308642" T="0.112826"/>
      <pos A="0.442043" C="0.222565" G="0.222565" T="0.112826"/>
      <pos A="0.112826" C="0.112826" G="0.112826" T="0.661523"/>
      <pos A="0.332304" C="0.112826" G="0.442043" T="0.112826"/>
      <pos A="0.112826" C="0.112826" G="0.771262" T="0.00308642"/>
      <pos A="0.222565" C="0.332304" G="0.332304" T="0.112826"/>
      <pos A="0.661523" C="0.112826" G="0.00308642" T="0.222565"/>
    </motif>
    <motif db="0" id="M25" alt="O25" length="40" nsites="8" evalue="1.3e-003">
      <pos A="0.299383" C="0.398148" G="0.101852" T="0.200617"/>
      <pos A="0.299383" C="0.101852" G="0.496914" T="0.101852"/>
      <pos A="0.398148" C="0.101852" G="0.299383" T="0.200617"/>
      <pos A="0.200617" C="0.101852" G="0.398148" T="0.299383"/>
      <pos A="0.101852" C="0.398148" G="0.398148" T="0.101852"/>
      <pos A="0.101852" C="0.00308642" G="0.299383" T="0.595679"/>
      <pos A="0.101852" C="0.101852" G="0.694444" T="0.101852"/>
      <pos A="0.694444" C="0.299383" G="0.00308642" T="0.00308642"/>
      <pos A="0.595679" C="0.00308642" G="0.101852" T="0.299383"/>
      <pos A="0.101852" C="0.00308642" G="0.694444" T="0.200617"/>
      <pos A="0.200617" C="0.299383" G="0.101852" T="0.398148"/>
      <pos A="0.200617" C="0.299383" G="0.00308642" T="0.496914"/>
      <pos A="0.101852" C="0.299383" G="0.496914" T="0.101852"/>
      <pos A="0.398148" C="0.496914" G="0.00308642" T="0.101852"/>
      <pos A="0.200617" C="0.496914" G="0.200617" T="0.101852"/>
      <pos A="0.00308642" C="0.299383" G="0.299383" T="0.398148"/>
      <pos A="0.299383" C="0.101852" G="0.101852" T="0.496914"/>
      <pos A="0.101852" C="0.398148" G="0.101852" T="0.398148"/>
      <pos A="0.398148" C="0.00308642" G="0.101852" T="0.496914"/>
      <pos A="0.200617" C="0.200617" G="0.398148" T="0.200617"/>
      <pos A="0.398148" C="0.101852" G="0.101852" T="0.398148"/>
      <pos A="0.00308642" C="0.299383" G="0.299383" T="0.398148"/>
      <pos A="0.200617" C="0.200617" G="0.200617" T="0.398148"/>
      <pos A="0.398148" C="0.299383" G="0.200617" T="0.101852"/>
      <pos A="0.595679" C="0.398148" G="0.00308642" T="0.00308642"/>
      <pos A="0.595679" C="0.299383" G="0.00308642" T="0.101852"/>
      <pos A="0.398148" C="0.00308642" G="0.200617" T="0.398148"/>
      <pos A="0.200617" C="0.200617" G="0.299383" T="0.299383"/>
      <pos A="0.398148" C="0.299383" G="0.200617" T="0.101852"/>
      <pos A="0.101852" C="0.496914" G="0.200617" T="0.200617"/>
      <pos A="0.299383" C="0.496914" G="0.00308642" T="0.200617"/>
      <pos A="0.101852" C="0.101852" G="0.200617" T="0.595679"/>
      <pos A="0.299383" C="0.200617" G="0.299383" T="0.200617"/>
      <pos A="0.200617" C="0.398148" G="0.101852" T="0.299383"/>
      <pos A="0.101852" C="0.200617" G="0.00308642" T="0.694444"/>
      <pos A="0.299383" C="0.398148" G="0.00308642" T="0.299383"/>
      <pos A="0.101852" C="0.398148" G="0.200617" T="0.299383"/>
      <pos A="0.101852" C="0.694444" G="0.00308642" T="0.200617"/>
      <pos A="0.299383" C="0.101852" G="0.200617" T="0.398148"/>
      <pos A="0.101852" C="0.200617" G="0.200617" T="0.496914"/>
    </motif>
    <motif db="0" id="M26" alt="O26" length="40" nsites="8" evalue="1.3e-003">
      <pos A="0.00308642" C="0.214727" G="0.214727" T="0.567461"/>
      <pos A="0.00308642" C="0.426366" G="0.426366" T="0.14418"/>
      <pos A="0.35582" C="0.00308642" G="0.35582" T="0.285273"/>
      <pos A="0.638007" C="0.0736336" G="0.14418" T="0.14418"/>
      <pos A="0.0736336" C="0.214727" G="0.567461" T="0.14418"/>
      <pos A="0.00308642" C="0.708554" G="0.214727" T="0.0736336"/>
      <pos A="0.14418" C="0.285273" G="0.14418" T="0.426366"/>
      <pos A="0.214727" C="0.708554" G="0.00308642" T="0.0736336"/>
      <pos A="0.638007" C="0.14418" G="0.00308642" T="0.214727"/>
      <pos A="0.14418" C="0.567461" G="0.14418" T="0.14418"/>
      <pos A="0.0736336" C="0.426366" G="0.14418" T="0.35582"/>
      <pos A="0.14418" C="0.214727" G="0.0736336" T="0.567461"/>
      <pos A="0.14418" C="0.214727" G="0.35582" T="0.285273"/>
      <pos A="0.496914" C="0.14418" G="0.00308642" T="0.35582"/>
      <pos A="0.00308642" C="0.214727" G="0.35582" T="0.426366"/>
      <pos A="0.285273" C="0.285273" G="0.214727" T="0.214727"/>
      <pos A="0.214727" C="0.0736336" G="0.285273" T="0.426366"/>
      <pos A="0.14418" C="0.214727" G="0.35582" T="0.285273"/>
      <pos A="0.35582" C="0.214727" G="0.0736336" T="0.35582"/>
      <pos A="0.14418" C="0.35582" G="0.214727" T="0.285273"/>
      <pos A="0.426366" C="0.14418" G="0.214727" T="0.214727"/>
      <pos A="0.14418" C="0.35582" G="0.00308642" T="0.496914"/>
      <pos A="0.214727" C="0.285273" G="0.214727" T="0.285273"/>
      <pos A="0.214727" C="0.0736336" G="0.285273" T="0.426366"/>
      <pos A="0.14418" C="0.00308642" G="0.496914" T="0.35582"/>
      <pos A="0.426366" C="0.14418" G="0.214727" T="0.214727"/>
      <pos A="0.0736336" C="0.285273" G="0.638007" T="0.00308642"/>
      <pos A="0.35582" C="0.0736336" G="0.14418" T="0.426366"/>
      <pos A="0.0736336" C="0.14418" G="0.285273" T="0.496914"/>
      <pos A="0.285273" C="0.214727" G="0.285273" T="0.214727"/>
      <pos A="0.14418" C="0.0736336" G="0.35582" T="0.426366"/>
      <pos A="0.214727" C="0.00308642" G="0.285273" T="0.496914"/>
      <pos A="0.14418" C="0.426366" G="0.214727" T="0.214727"/>
      <pos A="0.214727" C="0.35582" G="0.35582" T="0.0736336"/>
      <pos A="0.496914" C="0.00308642" G="0.214727" T="0.285273"/>
      <pos A="0.0736336" C="0.0736336" G="0.638007" T="0.214727"/>
      <pos A="0.426366" C="0.14418" G="0.35582" T="0.0736336"/>
      <pos A="0.214727" C="0.214727" G="0.285273" T="0.285273"/>
      <pos A="0.567461" C="0.214727" G="0.214727" T="0.00308642"/>
      <pos A="0.0736336" C="0.14418" G="0.35582" T="0.426366"/>
    </motif>
    <motif db="0" id="M28" alt="O28" length="40" nsites="8" evalue="1.3e-003">
      <pos A="0.319136" C="0.27963" G="0.15321" T="0.248025"/>
      <pos A="0.263827" C="0.129506" G="0.334938" T="0.271728"/>
      <pos A="0.21642" C="0.271728" G="0.398148" T="0.113704"/>
      <pos A="0.358642" C="0.105802" G="0.319136" T="0.21642"/>
      <pos A="0.248025" C="0.161111" G="0.334938" T="0.255926"/>
      <pos A="0.295432" C="0.129506" G="0.366543" T="0.208519"/>
      <pos A="0.437654" C="0.192716" G="0.0425926" T="0.327037"/>
      <pos A="0.113704" C="0.208519" G="0.287531" T="0.390247"/>
      <pos A="0.311235" C="0.311235" G="0.208519" T="0.169012"/>
      <pos A="0.334938" C="0.240123" G="0.224321" T="0.200617"/>
      <pos A="0.334938" C="0.319136" G="0.248025" T="0.0979012"/>
      <pos A="0.311235" C="0.27963" G="0.113704" T="0.295432"/>
      <pos A="0.319136" C="0.161111" G="0.255926" T="0.263827"/>
      <pos A="0.121605" C="0.09" G="0.421852" T="0.366543"/>
      <pos A="0.192716" C="0.255926" G="0.0979012" T="0.453457"/>
      <pos A="0.169012" C="0.303333" G="0.15321" T="0.374444"/>
      <pos A="0.413951" C="0.224321" G="0.176914" T="0.184815"/>
      <pos A="0.169012" C="0.287531" G="0.255926" T="0.287531"/>
      <pos A="0.161111" C="0.176914" G="0.263827" T="0.398148"/>
      <pos A="0.232222" C="0.390247" G="0.208519" T="0.169012"/>
      <pos A="0.255926" C="0.21642" G="0.161111" T="0.366543"/>
      <pos A="0.255926" C="0.161111" G="0.437654" T="0.145309"/>
      <pos A="0.248025" C="0.15321" G="0.27963" T="0.319136"/>
      <pos A="0.21642" C="0.27963" G="0.232222" T="0.271728"/>
      <pos A="0.327037" C="0.271728" G="0.169012" T="0.232222"/>
      <pos A="0.327037" C="0.113704" G="0.366543" T="0.192716"/>
      <pos A="0.271728" C="0.303333" G="0.27963" T="0.145309"/>
      <pos A="0.303333" C="0.169012" G="0.263827" T="0.263827"/>
      <pos A="0.445556" C="0.0979012" G="0.303333" T="0.15321"/>
      <pos A="0.327037" C="0.161111" G="0.248025" T="0.263827"/>
      <pos A="0.184815" C="0.248025" G="0.192716" T="0.374444"/>
      <pos A="0.255926" C="0.224321" G="0.295432" T="0.224321"/>
      <pos A="0.34284" C="0.145309" G="0.184815" T="0.327037"/>
      <pos A="0.248025" C="0.27963" G="0.192716" T="0.27963"/>
      <pos A="0.271728" C="0.263827" G="0.240123" T="0.224321"/>
      <pos A="0.445556" C="0.224321" G="0.200617" T="0.129506"/>
      <pos A="0.374444" C="0.176914" G="0.145309" T="0.303333"/>
      <pos A="0.240123" C="0.232222" G="0.255926" T="0.271728"/>
      <pos A="0.232222" C="0.129506" G="0.208519" T="0.429753"/>
      <pos A="0.145309" C="0.311235" G="0.311235" T="0.232222"/>
    </motif>
    <motif db="0" id="M29" alt="O29" length="40" nsites="8" evalue="1.3e-003">
      <pos A="0.292941" C="0.239264" G="0.282206" T="0.185588"/>
      <pos A="0.282206" C="0.131911" G="0.174852" T="0.41103"/>
      <pos A="0.185588" C="0.228529" G="0.282206" T="0.303677"/>
      <pos A="0.185588" C="0.271471" G="0.207059" T="0.335883"/>
      <pos A="0.314412" C="0.228529" G="0.25" T="0.207059"/>
      <pos A="0.368089" C="0.303677" G="0.217794" T="0.11044"/>
      <pos A="0.335883" C="0.325148" G="0.25" T="0.0889699"/>
      <pos A="0.292941" C="0.239264" G="0.196323" T="0.271471"/>
      <pos A="0.292941" C="0.292941" G="0.164117" T="0.25"/>
      <pos A="0.174852" C="0.185588" G="0.260736" T="0.378825"/>
      <pos A="0.325148" C="0.0889699" G="0.335883" T="0.25"/>
      <pos A="0.11044" C="0.453972" G="0.314412" T="0.121175"/>
      <pos A="0.207059" C="0.314412" G="0.0997047" T="0.378825"/>
      <pos A="0.228529" C="0.0997047" G="0.378825" T="0.292941"/>
      <pos A="0.292941" C="0.174852" G="0.346618" T="0.185588"/>
      <pos A="0.303677" C="0.260736" G="0.335883" T="0.0997047"/>
      <pos A="0.400295" C="0.142646" G="0.207059" T="0.25"/>
      <pos A="0.282206" C="0.303677" G="0.185588" T="0.228529"/>
      <pos A="0.239264" C="0.400295" G="0.11044" T="0.25"/>
      <pos A="0.518384" C="0.11044" G="0.0997047" T="0.271471"/>
      <pos A="0.0782341" C="0.207059" G="0.443237" T="0.271471"/>
      <pos A="0.292941" C="0.196323" G="0.335883" T="0.174852"/>
      <pos A="0.325148" C="0.11044" G="0.207059" T="0.357354"/>
      <pos A="0.38956" C="0.121175" G="0.271471" T="0.217794"/>
      <pos A="0.260736" C="0.25" G="0.292941" T="0.196323"/>
      <pos A="0.164117" C="0.282206" G="0.131911" T="0.421766"/>
      <pos A="0.153382" C="0.153382" G="0.239264" T="0.453972"/>
      <pos A="0.303677" C="0.228529" G="0.207059" T="0.260736"/>
      <pos A="0.239264" C="0.260736" G="0.00308642" T="0.496914"/>
      <pos A="0.368089" C="0.292941" G="0.228529" T="0.11044"/>
      <pos A="0.292941" C="0.185588" G="0.303677" T="0.217794"/>
      <pos A="0.432502" C="0.131911" G="0.25" T="0.185588"/>
      <pos A="0.378825" C="0.0782341" G="0.131911" T="0.41103"/>
      <pos A="0.314412" C="0.142646" G="0.303677" T="0.239264"/>
      <pos A="0.325148" C="0.282206" G="0.239264" T="0.153382"/>
      <pos A="0.0352928" C="0.25" G="0.260736" T="0.453972"/>
      <pos A="0.346618" C="0.164117" G="0.325148" T="0.164117"/>
      <pos A="0.282206" C="0.164117" G="0.314412" T="0.239264"/>
      <pos A="0.207059" C="0.25" G="0.239264" T="0.303677"/>
      <pos A="0.303677" C="0.282206" G="0.185588" T="0.228529"/>
    </motif>
    <motif db="0" id="M30" alt="O30" length="40" nsites="8" evalue="1.3e-003">
      <pos A="0.301246" C="0.198754" G="0.170801" T="0.329199"/>
      <pos A="0.189436" C="0.245341" G="0.291929" T="0.273294"/>
      <pos A="0.170801" C="0.413056" G="0.273294" T="0.142848"/>
      <pos A="0.441008" C="0.282611" G="0.198754" T="0.0776267"/>
      <pos A="0.254659" C="0.0683091" G="0.217389" T="0.459643"/>
      <pos A="0.329199" C="0.180119" G="0.366469" T="0.124214"/>
      <pos A="0.468961" C="0.133531" G="0.142848" T="0.254659"/>
      <pos A="0.180119" C="0.329199" G="0.329199" T="0.161483"/>
      <pos A="0.357152" C="0.170801" G="0.198754" T="0.273294"/>
      <pos A="0.291929" C="0.245341" G="0.152166" T="0.310564"/>
      <pos A="0.403738" C="0.347834" G="0.133531" T="0.114897"/>
      <pos A="0.413056" C="0.217389" G="0.198754" T="0.170801"/>
      <pos A="0.198754" C="0.161483" G="0.403738" T="0.236024"/>
      <pos A="0.208071" C="0.254659" G="0.254659" T="0.282611"/>
      <pos A="0.161483" C="0.319881" G="0.133531" T="0.385103"/>
      <pos A="0.180119" C="0.152166" G="0.319881" T="0.347834"/>
      <pos A="0.291929" C="0.217389" G="0.273294" T="0.217389"/>
      <pos A="0.0776267" C="0.245341" G="0.459643" T="0.217389"/>
      <pos A="0.236024" C="0.263976" G="0.226706" T="0.273294"/>
      <pos A="0.329199" C="0.180119" G="0.226706" T="0.263976"/>
      <pos A="0.263976" C="0.291929" G="0.114897" T="0.329199"/>
      <pos A="0.189436" C="0.254659" G="0.282611" T="0.273294"/>
      <pos A="0.208071" C="0.245341" G="0.198754" T="0.347834"/>
      <pos A="0.254659" C="0.142848" G="0.273294" T="0.329199"/>
      <pos A="0.291929" C="0.245341" G="0.198754" T="0.263976"/>
      <pos A="0.124214" C="0.496914" G="0.170801" T="0.208071"/>
      <pos A="0.310564" C="0.189436" G="0.142848" T="0.357152"/>
      <pos A="0.319881" C="0.114897" G="0.263976" T="0.301246"/>
      <pos A="0.208071" C="0.161483" G="0.385103" T="0.245341"/>
      <pos A="0.366469" C="0.170801" G="0.291929" T="0.170801"/>
      <pos A="0.413056" C="0.310564" G="0.217389" T="0.0589916"/>
      <pos A="0.431691" C="0.142848" G="0.198754" T="0.226706"/>
      <pos A="0.180119" C="0.319881" G="0.310564" T="0.189436"/>
      <pos A="0.319881" C="0.142848" G="0.226706" T="0.310564"/>
      <pos A="0.291929" C="0.254659" G="0.282611" T="0.170801"/>
      <pos A="0.161483" C="0.198754" G="0.310564" T="0.329199"/>
      <pos A="0.226706" C="0.385103" G="0.0962617" T="0.291929"/>
      <pos A="0.357152" C="0.282611" G="0.0962617" T="0.263976"/>
      <pos A="0.226706" C="0.142848" G="0.385103" T="0.245341"/>
      <pos A="0.506231" C="0.254659" G="0.0589916" T="0.180119"/>
    </motif>
    <motif db="0" id="M32" alt="O32" length="40" nsites="8" evalue="1.3e-003">
      <pos A="0.129506" C="0.334938" G="0.240123" T="0.295432"/>
      <pos A="0.334938" C="0.0741975" G="0.271728" T="0.319136"/>
      <pos A="0.334938" C="0.232222" G="0.184815" T="0.248025"/>
      <pos A="0.0583951" C="0.390247" G="0.232222" T="0.319136"/>
      <pos A="0.271728" C="0.169012" G="0.0979012" T="0.461358"/>
      <pos A="0.240123" C="0.184815" G="0.271728" T="0.303333"/>
      <pos A="0.232222" C="0.303333" G="0.21642" T="0.248025"/>
      <pos A="0.429753" C="0.15321" G="0.192716" T="0.224321"/>
      <pos A="0.21642" C="0.113704" G="0.255926" T="0.413951"/>
      <pos A="0.224321" C="0.15321" G="0.374444" T="0.248025"/>
      <pos A="0.176914" C="0.224321" G="0.27963" T="0.319136"/>
      <pos A="0.398148" C="0.240123" G="0.21642" T="0.145309"/>
      <pos A="0.255926" C="0.232222" G="0.27963" T="0.232222"/>
      <pos A="0.303333" C="0.334938" G="0.263827" T="0.0979012"/>
      <pos A="0.311235" C="0.248025" G="0.255926" T="0.184815"/>
      <pos A="0.34284" C="0.295432" G="0.224321" T="0.137407"/>
      <pos A="0.366543" C="0.0979012" G="0.21642" T="0.319136"/>
      <pos A="0.240123" C="0.271728" G="0.240123" T="0.248025"/>
      <pos A="0.21642" C="0.319136" G="0.176914" T="0.287531"/>
      <pos A="0.27963" C="0.169012" G="0.366543" T="0.184815"/>
      <pos A="0.350741" C="0.224321" G="0.255926" T="0.169012"/>
      <pos A="0.255926" C="0.208519" G="0.255926" T="0.27963"/>
      <pos A="0.113704" C="0.263827" G="0.15321" T="0.469259"/>
      <pos A="0.129506" C="0.27963" G="0.255926" T="0.334938"/>
      <pos A="0.429753" C="0.200617" G="0.129506" T="0.240123"/>
      <pos A="0.27963" C="0.129506" G="0.255926" T="0.334938"/>
      <pos A="0.15321" C="0.176914" G="0.303333" T="0.366543"/>
      <pos A="0.240123" C="0.248025" G="0.169012" T="0.34284"/>
      <pos A="0.129506" C="0.366543" G="0.263827" T="0.240123"/>
      <pos A="0.248025" C="0.248025" G="0.184815" T="0.319136"/>
      <pos A="0.248025" C="0.327037" G="0.184815" T="0.240123"/>
      <pos A="0.437654" C="0.192716" G="0.255926" T="0.113704"/>
      <pos A="0.406049" C="0.295432" G="0.113704" T="0.184815"/>
      <pos A="0.327037" C="0.240123" G="0.145309" T="0.287531"/>
      <pos A="0.255926" C="0.176914" G="0.358642" T="0.208519"/>
      <pos A="0.398148" C="0.145309" G="0.319136" T="0.137407"/>
      <pos A="0.263827" C="0.0741975" G="0.21642" T="0.445556"/>
      <pos A="0.232222" C="0.192716" G="0.366543" T="0.208519"/>
      <pos A="0.350741" C="0.137407" G="0.21642" T="0.295432"/>
      <pos A="0.255926" C="0.200617" G="0.287531" T="0.255926"/>
    </motif>
    <motif db="0" id="M33" alt="O33" length="40" nsites="8" evalue="1.3e-003">
      <pos A="0.184815" C="0.176914" G="0.358642" T="0.27963"/>
      <pos A="0.176914" C="0.169012" G="0.334938" T="0.319136"/>
      <pos A="0.287531" C="0.184815" G="0.255926" T="0.271728"/>
      <pos A="0.334938" C="0.169012" G="0.105802" T="0.390247"/>
      <pos A="0.21642" C="0.161111" G="0.255926" T="0.366543"/>
      <pos A="0.271728" C="0.350741" G="0.169012" T="0.208519"/>
      <pos A="0.176914" C="0.295432" G="0.240123" T="0.287531"/>
      <pos A="0.27963" C="0.406049" G="0.145309" T="0.169012"/>
      <pos A="0.406049" C="0.271728" G="0.208519" T="0.113704"/>
      <pos A="0.366543" C="0.169012" G="0.287531" T="0.176914"/>
      <pos A="0.263827" C="0.255926" G="0.263827" T="0.21642"/>
      <pos A="0.271728" C="0.137407" G="0.287531" T="0.303333"/>
      <pos A="0.303333" C="0.287531" G="0.208519" T="0.200617"/>
      <pos A="0.240123" C="0.161111" G="0.224321" T="0.374444"/>
      <pos A="0.287531" C="0.137407" G="0.398148" T="0.176914"/>
      <pos A="0.358642" C="0.374444" G="0.145309" T="0.121605"/>
      <pos A="0.358642" C="0.0820988" G="0.21642" T="0.34284"/>
      <pos A="0.129506" C="0.208519" G="0.374444" T="0.287531"/>
      <pos A="0.145309" C="0.319136" G="0.105802" T="0.429753"/>
      <pos A="0.34284" C="0.129506" G="0.15321" T="0.374444"/>
      <pos A="0.137407" C="0.248025" G="0.287531" T="0.327037"/>
      <pos A="0.176914" C="0.224321" G="0.334938" T="0.263827"/>
      <pos A="0.15321" C="0.184815" G="0.327037" T="0.334938"/>
      <pos A="0.184815" C="0.295432" G="0.34284" T="0.176914"/>
      <pos A="0.398148" C="0.129506" G="0.121605" T="0.350741"/>
      <pos A="0.327037" C="0.287531" G="0.255926" T="0.129506"/>
      <pos A="0.421852" C="0.255926" G="0.121605" T="0.200617"/>
      <pos A="0.287531" C="0.121605" G="0.358642" T="0.232222"/>
      <pos A="0.27963" C="0.21642" G="0.113704" T="0.390247"/>
      <pos A="0.232222" C="0.192716" G="0.232222" T="0.34284"/>
      <pos A="0.232222" C="0.240123" G="0.271728" T="0.255926"/>
      <pos A="0.421852" C="0.0741975" G="0.161111" T="0.34284"/>
      <pos A="0.224321" C="0.255926" G="0.382346" T="0.137407"/>
      <pos A="0.263827" C="0.303333" G="0.21642" T="0.21642"/>
      <pos A="0.208519" C="0.295432" G="0.09" T="0.406049"/>
      <pos A="0.255926" C="0.200617" G="0.319136" T="0.224321"/>
      <pos A="0.248025" C="0.303333" G="0.27963" T="0.169012"/>
      <pos A="0.21642" C="0.232222" G="0.240123" T="0.311235"/>
      <pos A="0.358642" C="0.287531" G="0.176914" T="0.176914"/>
      <pos A="0.374444" C="0.192716" G="0.327037" T="0.105802"/>
    </motif>
    <motif db="0" id="M34" alt="O34" length="40" nsites="8" evalue="1.3e-003">
      <pos A="0.00308642" C="0.900954" G="0.00308642" T="0.0928731"/>
      <pos A="0.541807" C="0.00308642" G="0.0928731" T="0.362233"/>
      <pos A="0.362233" C="0.45202" G="0.0928731" T="0.0928731"/>
      <pos A="0.00308642" C="0.272446" G="0.272446" T="0.45202"/>
      <pos A="0.541807" C="0.272446" G="0.18266" T="0.00308642"/>
      <pos A="0.272446" C="0.541807" G="0.0928731" T="0.0928731"/>
      <pos A="0.00308642" C="0.631594" G="0.272446" T="0.0928731"/>
      <pos A="0.18266" C="0.00308642" G="0.18266" T="0.631594"/>
      <pos A="0.18266" C="0.18266" G="0.541807" T="0.0928731"/>
      <pos A="0.362233" C="0.362233" G="0.0928731" T="0.18266"/>
      <pos A="0.45202" C="0.18266" G="0.362233" T="0.00308642"/>
      <pos A="0.272446" C="0.18266" G="0.272446" T="0.272446"/>
      <pos A="0.0928731" C="0.362233" G="0.272446" T="0.272446"/>
      <pos A="0.18266" C="0.272446" G="0.362233" T="0.18266"/>
      <pos A="0.272446" C="0.18266" G="0.272446" T="0.272446"/>
      <pos A="0.18266" C="0.272446" G="0.272446" T="0.272446"/>
      <pos A="0.00308642" C="0.631594" G="0.272446" T="0.0928731"/>
      <pos A="0.0928731" C="0.541807" G="0.0928731" T="0.272446"/>
      <pos A="0.0928731" C="0.45202" G="0.0928731" T="0.362233"/>
      <pos A="0.362233" C="0.0928731" G="0.362233" T="0.18266"/>
      <pos A="0.0928731" C="0.631594" G="0.0928731" T="0.18266"/>
      <pos A="0.272446" C="0.272446" G="0.18266" T="0.272446"/>
      <pos A="0.272446" C="0.272446" G="0.45202" T="0.00308642"/>
      <pos A="0.272446" C="0.541807" G="0.0928731" T="0.0928731"/>
      <pos A="0.18266" C="0.362233" G="0.00308642" T="0.45202"/>
      <pos A="0.272446" C="0.0928731" G="0.362233" T="0.272446"/>
      <pos A="0.00308642" C="0.900954" G="0.0928731" T="0.00308642"/>
      <pos A="0.541807" C="0.18266" G="0.00308642" T="0.272446"/>
      <pos A="0.272446" C="0.631594" G="0.0928731" T="0.00308642"/>
      <pos A="0.362233" C="0.0928731" G="0.00308642" T="0.541807"/>
      <pos A="0.0928731" C="0.18266" G="0.541807" T="0.18266"/>
      <pos A="0.362233" C="0.272446" G="0.18266" T="0.18266"/>
      <pos A="0.541807" C="0.00308642" G="0.272446" T="0.18266"/>
      <pos A="0.0928731" C="0.0928731" G="0.541807" T="0.272446"/>
      <pos A="0.362233" C="0.362233" G="0.18266" T="0.0928731"/>
      <pos A="0.45202" C="0.18266" G="0.18266" T="0.18266"/>
      <pos A="0.272446" C="0.18266" G="0.272446" T="0.272446"/>
      <pos A="0.272446" C="0.0928731" G="0.272446" T="0.362233"/>
      <pos A="0.18266" C="0.0928731" G="0.631594" T="0.0928731"/>
      <pos A="0.272446" C="0.272446" G="0.45202" T="0.00308642"/>
    </motif>
    <motif db="0" id="M35" alt="O35" length="40" nsites="8" evalue="1.3e-003">
      <pos A="0.00308642" C="0.496914" G="0.496914" T="0.00308642"/>
      <pos A="0.496914" C="0.00308642" G="0.00308642" T="0.496914"/>
      <pos A="0.00308642" C="0.496914" G="0.496914" T="0.00308642"/>
      <pos A="0.00308642" C="0.00308642" G="0.496914" T="0.496914"/>
      <pos A="0.496914" C="0.496914" G="0.00308642" T="0.00308642"/>
      <pos A="0.00308642" C="0.990741" G="0.00308642" T="0.00308642"/>
      <pos A="0.00308642" C="0.496914" G="0.496914" T="0.00308642"/>
      <pos A="0.496914" C="0.496914" G="0.00308642" T="0.00308642"/>
      <pos A="0.00308642" C="0.496914" G="0.00308642" T="0.496914"/>
      <pos A="0.00308642" C="0.00308642" G="0.00308642" T="0.990741"/>
      <pos A="0.496914" C="0.00308642" G="0.00308642" T="0.496914"/>
      <pos A="0.00308642" C="0.00308642" G="0.00308642" T="0.990741"/>
      <pos A="0.00308642" C="0.00308642" G="0.00308642" T="0.990741"/>
      <pos A="0.00308642" C="0.00308642" G="0.00308642" T="0.990741"/>
      <pos A="0.00308642" C="0.496914" G="0.00308642" T="0.496914"/>
      <pos A="0.00308642" C="0.990741" G="0.00308642" T="0.00308642"/>
      <pos A="0.00308642" C="0.00308642" G="0.00308642" T="0.990741"/>
      <pos A="0.00308642" C="0.00308642" G="0.990741" T="0.00308642"/>
      <pos A="0.990741" C="0.00308642" G="0.00308642" T="0.00308642"/>
      <pos A="0.496914" C="0.00308642" G="0.496914" T="0.00308642"/>
      <pos A="0.00308642" C="0.00308642" G="0.990741" T="0.00308642"/>
      <pos A="0.496914" C="0.00308642" G="0.496914" T="0.00308642"/>
      <pos A="0.00308642" C="0.00308642" G="0.990741" T="0.00308642"/>
      <pos A="0.00308642" C="0.990741" G="0.00308642" T="0.00308642"/>
      <pos A="0.00308642" C="0.496914" G="0.00308642" T="0.496914"/>
      <pos A="0.00308642" C="0.00308642" G="0.496914" T="0.496914"/>
      <pos A="0.00308642" C="0.496914" G="0.496914" T="0.00308642"/>
      <pos A="0.00308642" C="0.496914" G="0.00308642" T="0.496914"/>
      <pos A="0.00308642" C="0.990741" G="0.00308642" T="0.00308642"/>
      <pos A="0.496914" C="0.496914" G="0.00308642" T="0.00308642"/>
      <pos A="0.00308642" C="0.496914" G="0.496914" T="0.00308642"/>
      <pos A="0.00308642" C="0.00308642" G="0.496914" T="0.496914"/>
      <pos A="0.496914" C="0.00308642" G="0.496914" T="0.00308642"/>
      <pos A="0.00308642" C="0.00308642" G="0.496914" T="0.496914"/>
      <pos A="0.00308642" C="0.00308642" G="0.990741" T="0.00308642"/>
      <pos A="0.00308642" C="0.00308642" G="0.990741" T="0.00308642"/>
      <pos A="0.496914" C="0.496914" G="0.00308642" T="0.00308642"/>
      <pos A="0.00308642" C="0.00308642" G="0.00308642" T="0.990741"/>
      <pos A="0.00308642" C="0.496914" G="0.00308642" T="0.496914"/>
      <pos A="0.00308642" C="0.496914" G="0.496914" T="0.00308642"/>
    </motif>
    <motif db="0" id="M36" alt="O36" length="40" nsites="8" evalue="1.3e-003">
      <pos A="0.00308642" C="0.00308642" G="0.00308642" T="0.990741"/>
      <pos A="0.990741" C="0.00308642" G="0.00308642" T="0.00308642"/>
      <pos A="0.00308642" C="0.990741" G="0.00308642" T="0.00308642"/>
      <pos A="0.990741" C="0.00308642" G="0.00308642" T="0.00308642"/>
      <pos A="0.00308642" C="0.990741" G="0.00308642" T="0.00308642"/>
      <pos A="0.00308642" C="0.990741" G="0.00308642" T="0.00308642"/>
      <pos A="0.00308642" C="0.00308642" G="0.00308642" T="0.990741"/>
      <pos A="0.00308642" C="0.00308642" G="0.00308642" T="0.990741"/>
      <pos A="0.00308642" C="0.990741" G="0.00308642" T="0.00308642"/>
      <pos A="0.990741" C="0.00308642" G="0.00308642" T="0.00308642"/>
      <pos A="0.00308642" C="0.00308642" G="0.990741" T="0.00308642"/>
      <pos A="0.00308642" C="0.00308642" G="0.00308642" T="0.990741"/>
      <pos A="0.00308642" C="0.00308642" G="0.990741" T="0.00308642"/>
      <pos A="0.990741" C="0.00308642" G="0.00308642" T="0.00308642"/>
      <pos A="0.00308642" C="0.990741" G="0.00308642" T="0.00308642"/>
      <pos A="0.00308642" C="0.990741" G="0.00308642" T="0.00308642"/>
      <pos A="0.00308642" C="0.00308642" G="0.00308642" T="0.990741"/>
      <pos A="0.00308642" C="0.990741" G="0.00308642" T="0.00308642"/>
      <pos A="0.990741" C="0.00308642" G="0.00308642" T="0.00308642"/>
      <pos A="0.00308642" C="0.990741" G="0.00308642" T="0.00308642"/>
      <pos A="0.00308642" C="0.00308642" G="0.00308642" T="0.990741"/>
      <pos A="0.990741" C="0.00308642" G="0.00308642" T="0.00308642"/>
      <pos A="0.990741" C="0.00308642" G="0.00308642" T="0.00308642"/>
      <pos A="0.990741" C="0.00308642" G="0.00308642" T="0.00308642"/>
      <pos A="0.990741" C="0.00308642" G="0.00308642" T="0.00308642"/>
      <pos A="0.00308642" C="0.990741" G="0.00308642" T="0.00308642"/>
      <pos A="0.990741" C="0.00308642" G="0.00308642" T="0.00308642"/>
      <pos A="0.990741" C="0.00308642" G="0.00308642" T="0.00308642"/>
      <pos A="0.00308642" C="0.00308642" G="0.00308642" T="0.990741"/>
      <pos A="0.00308642" C="0.00308642" G="0.00308642" T="0.990741"/>
      <pos A="0.00308642" C="0.00308642" G="0.00308642" T="0.990741"/>
      <pos A="0.990741" C="0.00308642" G="0.00308642" T="0.00308642"/>
      <pos A="0.00308642" C="0.00308642" G="0.990741" T="0.00308642"/>
      <pos A="0.990741" C="0.00308642" G="0.00308642" T="0.00308642"/>
      <pos A="0.990741" C="0.00308642" G="0.00308642" T="0.00308642"/>
      <pos A="0.00308642" C="0.00308642" G="0.00308642" T="0.990741"/>
      <pos A="0.00308642" C="0.990741" G="0.00308642" T="0.00308642"/>
      <pos A="0.990741" C="0.00308642" G="0.00308642" T="0.00308642"/>
      <pos A="0.990741" C="0.00308642" G="0.00308642" T="0.00308642"/>
      <pos A="0.00308642" C="0.00308642" G="0.990741" T="0.00308642"/>
    </motif>
    <motif db="0" id="M37" alt="O37" length="40" nsites="8" evalue="1.3e-003">
      <pos A="0.365898" C="0.0736336" G="0.305429" T="0.255039"/>
      <pos A="0.275195" C="0.204649" G="0.244961" T="0.275195"/>
      <pos A="0.325586" C="0.214727" G="0.113946" T="0.345742"/>
      <pos A="0.224805" C="0.285273" G="0.285273" T="0.204649"/>
      <pos A="0.345742" C="0.194571" G="0.275195" T="0.184492"/>
      <pos A="0.265117" C="0.154258" G="0.365898" T="0.214727"/>
      <pos A="0.255039" C="0.103868" G="0.275195" T="0.365898"/>
      <pos A="0.14418" C="0.224805" G="0.476758" T="0.154258"/>
      <pos A="0.365898" C="0.113946" G="0.194571" T="0.325586"/>
      <pos A="0.194571" C="0.164336" G="0.436445" T="0.204649"/>
      <pos A="0.275195" C="0.325586" G="0.184492" T="0.214727"/>
      <pos A="0.174414" C="0.194571" G="0.184492" T="0.446523"/>
      <pos A="0.234883" C="0.224805" G="0.204649" T="0.335664"/>
      <pos A="0.305429" C="0.325586" G="0.204649" T="0.164336"/>
      <pos A="0.0937896" C="0.224805" G="0.154258" T="0.527148"/>
      <pos A="0.184492" C="0.255039" G="0.315508" T="0.244961"/>
      <pos A="0.40621" C="0.164336" G="0.174414" T="0.255039"/>
      <pos A="0.375976" C="0.335664" G="0.174414" T="0.113946"/>
      <pos A="0.214727" C="0.285273" G="0.194571" T="0.305429"/>
      <pos A="0.184492" C="0.204649" G="0.194571" T="0.416288"/>
      <pos A="0.204649" C="0.234883" G="0.295351" T="0.265117"/>
      <pos A="0.35582" C="0.265117" G="0.244961" T="0.134102"/>
      <pos A="0.154258" C="0.174414" G="0.416288" T="0.255039"/>
      <pos A="0.345742" C="0.164336" G="0.174414" T="0.315508"/>
      <pos A="0.0635546" C="0.285273" G="0.315508" T="0.335664"/>
      <pos A="0.285273" C="0.244961" G="0.234883" T="0.234883"/>
      <pos A="0.456601" C="0.244961" G="0.174414" T="0.124024"/>
      <pos A="0.234883" C="0.345742" G="0.275195" T="0.14418"/>
      <pos A="0.446523" C="0.255039" G="0.154258" T="0.14418"/>
      <pos A="0.285273" C="0.194571" G="0.265117" T="0.255039"/>
      <pos A="0.476758" C="0.174414" G="0.113946" T="0.234883"/>
      <pos A="0.386054" C="0.224805" G="0.194571" T="0.194571"/>
      <pos A="0.154258" C="0.305429" G="0.275195" T="0.265117"/>
      <pos A="0.335664" C="0.214727" G="0.0736336" T="0.375976"/>
      <pos A="0.164336" C="0.244961" G="0.335664" T="0.255039"/>
      <pos A="0.285273" C="0.275195" G="0.184492" T="0.255039"/>
      <pos A="0.396132" C="0.0333205" G="0.315508" T="0.255039"/>
      <pos A="0.365898" C="0.275195" G="0.184492" T="0.174414"/>
      <pos A="0.315508" C="0.113946" G="0.396132" T="0.174414"/>
      <pos A="0.335664" C="0.174414" G="0.255039" T="0.234883"/>
    </motif>
    <motif db="0" id="M38" alt="O38" length="40" nsites="8" evalue="1.3e-003">
      <pos A="0.445556" C="0.248025" G="0.0741975" T="0.232222"/>
      <pos A="0.232222" C="0.374444" G="0.255926" T="0.137407"/>
      <pos A="0.200617" C="0.248025" G="0.192716" T="0.358642"/>
      <pos A="0.21642" C="0.208519" G="0.287531" T="0.287531"/>
      <pos A="0.334938" C="0.248025" G="0.200617" T="0.21642"/>
      <pos A="0.421852" C="0.121605" G="0.295432" T="0.161111"/>
      <pos A="0.200617" C="0.129506" G="0.319136" T="0.350741"/>
      <pos A="0.161111" C="0.0979012" G="0.398148" T="0.34284"/>
      <pos A="0.295432" C="0.145309" G="0.358642" T="0.200617"/>
      <pos A="0.358642" C="0.161111" G="0.271728" T="0.208519"/>
      <pos A="0.21642" C="0.271728" G="0.105802" T="0.406049"/>
      <pos A="0.334938" C="0.27963" G="0.15321" T="0.232222"/>
      <pos A="0.27963" C="0.232222" G="0.240123" T="0.248025"/>
      <pos A="0.271728" C="0.271728" G="0.200617" T="0.255926"/>
      <pos A="0.287531" C="0.145309" G="0.34284" T="0.224321"/>
      <pos A="0.169012" C="0.303333" G="0.224321" T="0.303333"/>
      <pos A="0.176914" C="0.311235" G="0.327037" T="0.184815"/>
      <pos A="0.358642" C="0.176914" G="0.0979012" T="0.366543"/>
      <pos A="0.129506" C="0.184815" G="0.248025" T="0.437654"/>
      <pos A="0.105802" C="0.508765" G="0.208519" T="0.176914"/>
      <pos A="0.421852" C="0.169012" G="0.169012" T="0.240123"/>
      <pos A="0.240123" C="0.200617" G="0.350741" T="0.208519"/>
      <pos A="0.382346" C="0.21642" G="0.137407" T="0.263827"/>
      <pos A="0.121605" C="0.0662963" G="0.445556" T="0.366543"/>
      <pos A="0.240123" C="0.295432" G="0.287531" T="0.176914"/>
      <pos A="0.232222" C="0.248025" G="0.200617" T="0.319136"/>
      <pos A="0.192716" C="0.271728" G="0.208519" T="0.327037"/>
      <pos A="0.319136" C="0.15321" G="0.255926" T="0.271728"/>
      <pos A="0.208519" C="0.248025" G="0.327037" T="0.21642"/>
      <pos A="0.224321" C="0.295432" G="0.145309" T="0.334938"/>
      <pos A="0.382346" C="0.271728" G="0.145309" T="0.200617"/>
      <pos A="0.34284" C="0.27963" G="0.129506" T="0.248025"/>
      <pos A="0.469259" C="0.113704" G="0.240123" T="0.176914"/>
      <pos A="0.271728" C="0.0662963" G="0.398148" T="0.263827"/>
      <pos A="0.350741" C="0.176914" G="0.200617" T="0.271728"/>
      <pos A="0.263827" C="0.287531" G="0.263827" T="0.184815"/>
      <pos A="0.287531" C="0.192716" G="0.200617" T="0.319136"/>
      <pos A="0.319136" C="0.137407" G="0.287531" T="0.255926"/>
      <pos A="0.358642" C="0.176914" G="0.200617" T="0.263827"/>
      <pos A="0.311235" C="0.255926" G="0.232222" T="0.200617"/>
    </motif>
    <motif db="0" id="M4" alt="O4" length="40" nsites="8" evalue="1.3e-003">
      <pos A="0.334938" C="0.263827" G="0.271728" T="0.129506"/>
      <pos A="0.390247" C="0.137407" G="0.303333" T="0.169012"/>
      <pos A="0.176914" C="0.169012" G="0.366543" T="0.287531"/>
      <pos A="0.263827" C="0.311235" G="0.15321" T="0.271728"/>
      <pos A="0.263827" C="0.287531" G="0.240123" T="0.208519"/>
      <pos A="0.295432" C="0.169012" G="0.208519" T="0.327037"/>
      <pos A="0.176914" C="0.334938" G="0.21642" T="0.271728"/>
      <pos A="0.358642" C="0.15321" G="0.208519" T="0.27963"/>
      <pos A="0.374444" C="0.295432" G="0.208519" T="0.121605"/>
      <pos A="0.129506" C="0.0188889" G="0.524568" T="0.327037"/>
      <pos A="0.271728" C="0.121605" G="0.311235" T="0.295432"/>
      <pos A="0.224321" C="0.255926" G="0.240123" T="0.27963"/>
      <pos A="0.311235" C="0.311235" G="0.232222" T="0.145309"/>
      <pos A="0.311235" C="0.145309" G="0.0979012" T="0.445556"/>
      <pos A="0.200617" C="0.176914" G="0.366543" T="0.255926"/>
      <pos A="0.27963" C="0.248025" G="0.255926" T="0.21642"/>
      <pos A="0.263827" C="0.240123" G="0.184815" T="0.311235"/>
      <pos A="0.311235" C="0.21642" G="0.21642" T="0.255926"/>
      <pos A="0.271728" C="0.192716" G="0.240123" T="0.295432"/>
      <pos A="0.15321" C="0.121605" G="0.240123" T="0.485062"/>
      <pos A="0.192716" C="0.200617" G="0.295432" T="0.311235"/>
      <pos A="0.303333" C="0.295432" G="0.0979012" T="0.303333"/>
      <pos A="0.398148" C="0.255926" G="0.121605" T="0.224321"/>
      <pos A="0.319136" C="0.240123" G="0.0583951" T="0.382346"/>
      <pos A="0.224321" C="0.334938" G="0.248025" T="0.192716"/>
      <pos A="0.413951" C="0.200617" G="0.248025" T="0.137407"/>
      <pos A="0.240123" C="0.184815" G="0.287531" T="0.287531"/>
      <pos A="0.271728" C="0.27963" G="0.334938" T="0.113704"/>
      <pos A="0.287531" C="0.192716" G="0.319136" T="0.200617"/>
      <pos A="0.295432" C="0.169012" G="0.311235" T="0.224321"/>
      <pos A="0.255926" C="0.161111" G="0.366543" T="0.21642"/>
      <pos A="0.303333" C="0.192716" G="0.263827" T="0.240123"/>
      <pos A="0.21642" C="0.437654" G="0.161111" T="0.184815"/>
      <pos A="0.271728" C="0.334938" G="0.0583951" T="0.334938"/>
      <pos A="0.271728" C="0.208519" G="0.327037" T="0.192716"/>
      <pos A="0.421852" C="0.137407" G="0.105802" T="0.334938"/>
      <pos A="0.0979012" C="0.240123" G="0.429753" T="0.232222"/>
      <pos A="0.21642" C="0.327037" G="0.200617" T="0.255926"/>
      <pos A="0.287531" C="0.232222" G="0.137407" T="0.34284"/>
      <pos A="0.271728" C="0.137407" G="0.200617" T="0.390247"/>
    </motif>
    <motif db="0" id="M40" alt="O40" length="40" nsites="8" evalue="1.3e-003">
      <pos A="0.200617" C="0.105802" G="0.113704" T="0.579877"/>
      <pos A="0.200617" C="0.374444" G="0.0820988" T="0.34284"/>
      <pos A="0.232222" C="0.271728" G="0.350741" T="0.145309"/>
      <pos A="0.15321" C="0.295432" G="0.232222" T="0.319136"/>
      <pos A="0.295432" C="0.271728" G="0.248025" T="0.184815"/>
      <pos A="0.421852" C="0.21642" G="0.161111" T="0.200617"/>
      <pos A="0.208519" C="0.248025" G="0.27963" T="0.263827"/>
      <pos A="0.263827" C="0.263827" G="0.169012" T="0.303333"/>
      <pos A="0.295432" C="0.208519" G="0.263827" T="0.232222"/>
      <pos A="0.287531" C="0.406049" G="0.0820988" T="0.224321"/>
      <pos A="0.469259" C="0.129506" G="0.176914" T="0.224321"/>
      <pos A="0.232222" C="0.161111" G="0.295432" T="0.311235"/>
      <pos A="0.255926" C="0.192716" G="0.358642" T="0.192716"/>
      <pos A="0.208519" C="0.15321" G="0.358642" T="0.27963"/>
      <pos A="0.34284" C="0.319136" G="0.255926" T="0.0820988"/>
      <pos A="0.169012" C="0.137407" G="0.295432" T="0.398148"/>
      <pos A="0.145309" C="0.350741" G="0.224321" T="0.27963"/>
      <pos A="0.255926" C="0.192716" G="0.192716" T="0.358642"/>
      <pos A="0.271728" C="0.232222" G="0.311235" T="0.184815"/>
      <pos A="0.192716" C="0.200617" G="0.271728" T="0.334938"/>
      <pos A="0.240123" C="0.224321" G="0.263827" T="0.271728"/>
      <pos A="0.311235" C="0.240123" G="0.255926" T="0.192716"/>
      <pos A="0.358642" C="0.161111" G="0.15321" T="0.327037"/>
      <pos A="0.208519" C="0.271728" G="0.303333" T="0.21642"/>
      <pos A="0.208519" C="0.113704" G="0.287531" T="0.390247"/>
      <pos A="0.184815" C="0.232222" G="0.208519" T="0.374444"/>
      <pos A="0.295432" C="0.287531" G="0.184815" T="0.232222"/>
      <pos A="0.398148" C="0.200617" G="0.27963" T="0.121605"/>
      <pos A="0.295432" C="0.287531" G="0.176914" T="0.240123"/>
      <pos A="0.47716" C="0.15321" G="0.169012" T="0.200617"/>
      <pos A="0.295432" C="0.224321" G="0.271728" T="0.208519"/>
      <pos A="0.366543" C="0.113704" G="0.224321" T="0.295432"/>
      <pos A="0.224321" C="0.121605" G="0.34284" T="0.311235"/>
      <pos A="0.319136" C="0.303333" G="0.208519" T="0.169012"/>
      <pos A="0.224321" C="0.287531" G="0.137407" T="0.350741"/>
      <pos A="0.169012" C="0.169012" G="0.287531" T="0.374444"/>
      <pos A="0.374444" C="0.15321" G="0.303333" T="0.169012"/>
      <pos A="0.184815" C="0.105802" G="0.34284" T="0.366543"/>
      <pos A="0.271728" C="0.334938" G="0.248025" T="0.145309"/>
      <pos A="0.287531" C="0.334938" G="0.15321" T="0.224321"/>
    </motif>
    <motif db="0" id="M42" alt="O42" length="40" nsites="8" evalue="1.3e-003">
      <pos A="0.192716" C="0.224321" G="0.27963" T="0.303333"/>
      <pos A="0.271728" C="0.334938" G="0.224321" T="0.169012"/>
      <pos A="0.398148" C="0.263827" G="0.224321" T="0.113704"/>
      <pos A="0.271728" C="0.27963" G="0.161111" T="0.287531"/>
      <pos A="0.200617" C="0.303333" G="0.311235" T="0.184815"/>
      <pos A="0.271728" C="0.287531" G="0.224321" T="0.21642"/>
      <pos A="0.366543" C="0.129506" G="0.192716" T="0.311235"/>
      <pos A="0.34284" C="0.208519" G="0.15321" T="0.295432"/>
      <pos A="0.248025" C="0.255926" G="0.208519" T="0.287531"/>
      <pos A="0.21642" C="0.240123" G="0.263827" T="0.27963"/>
      <pos A="0.334938" C="0.105802" G="0.176914" T="0.382346"/>
      <pos A="0.129506" C="0.27963" G="0.248025" T="0.34284"/>
      <pos A="0.327037" C="0.176914" G="0.15321" T="0.34284"/>
      <pos A="0.311235" C="0.240123" G="0.311235" T="0.137407"/>
      <pos A="0.161111" C="0.129506" G="0.524568" T="0.184815"/>
      <pos A="0.15321" C="0.184815" G="0.413951" T="0.248025"/>
      <pos A="0.169012" C="0.327037" G="0.137407" T="0.366543"/>
      <pos A="0.366543" C="0.15321" G="0.184815" T="0.295432"/>
      <pos A="0.161111" C="0.224321" G="0.311235" T="0.303333"/>
      <pos A="0.327037" C="0.255926" G="0.34284" T="0.0741975"/>
      <pos A="0.350741" C="0.208519" G="0.311235" T="0.129506"/>
      <pos A="0.334938" C="0.287531" G="0.208519" T="0.169012"/>
      <pos A="0.327037" C="0.27963" G="0.09" T="0.303333"/>
      <pos A="0.255926" C="0.105802" G="0.232222" T="0.406049"/>
      <pos A="0.169012" C="0.350741" G="0.232222" T="0.248025"/>
      <pos A="0.27963" C="0.145309" G="0.200617" T="0.374444"/>
      <pos A="0.208519" C="0.303333" G="0.255926" T="0.232222"/>
      <pos A="0.437654" C="0.271728" G="0.137407" T="0.15321"/>
      <pos A="0.232222" C="0.176914" G="0.169012" T="0.421852"/>
      <pos A="0.287531" C="0.21642" G="0.21642" T="0.27963"/>
      <pos A="0.406049" C="0.129506" G="0.248025" T="0.21642"/>
      <pos A="0.263827" C="0.137407" G="0.192716" T="0.406049"/>
      <pos A="0.27963" C="0.21642" G="0.366543" T="0.137407"/>
      <pos A="0.248025" C="0.271728" G="0.263827" T="0.21642"/>
      <pos A="0.224321" C="0.240123" G="0.263827" T="0.271728"/>
      <pos A="0.161111" C="0.200617" G="0.311235" T="0.327037"/>
      <pos A="0.192716" C="0.311235" G="0.248025" T="0.248025"/>
      <pos A="0.406049" C="0.15321" G="0.232222" T="0.208519"/>
      <pos A="0.453457" C="0.240123" G="0.169012" T="0.137407"/>
      <pos A="0.21642" C="0.0979012" G="0.240123" T="0.445556"/>
    </motif>
    <motif db="0" id="M43" alt="O43" length="40" nsites="8" evalue="1.3e-003">
      <pos A="0.743827" C="0.00308642" G="0.25" T="0.00308642"/>
      <pos A="0.00308642" C="0.496914" G="0.00308642" T="0.496914"/>
      <pos A="0.25" C="0.496914" G="0.00308642" T="0.25"/>
      <pos A="0.25" C="0.00308642" G="0.25" T="0.496914"/>
      <pos A="0.25" C="0.25" G="0.25" T="0.25"/>
      <pos A="0.743827" C="0.00308642" G="0.00308642" T="0.25"/>
      <pos A="0.496914" C="0.25" G="0.25" T="0.00308642"/>
      <pos A="0.00308642" C="0.496914" G="0.00308642" T="0.496914"/>
      <pos A="0.00308642" C="0.25" G="0.25" T="0.496914"/>
      <pos A="0.00308642" C="0.496914" G="0.00308642" T="0.496914"/>
      <pos A="0.00308642" C="0.25" G="0.496914" T="0.25"/>
      <pos A="0.25" C="0.743827" G="0.00308642" T="0.00308642"/>
      <pos A="0.25" C="0.00308642" G="0.25" T="0.496914"/>
      <pos A="0.25" C="0.00308642" G="0.496914" T="0.25"/>
      <pos A="0.00308642" C="0.743827" G="0.25" T="0.00308642"/>
      <pos A="0.496914" C="0.00308642" G="0.00308642" T="0.496914"/>
      <pos A="0.00308642" C="0.00308642" G="0.00308642" T="0.990741"/>
      <pos A="0.00308642" C="0.25" G="0.496914" T="0.25"/>
      <pos A="0.00308642" C="0.00308642" G="0.496914" T="0.496914"/>
      <pos A="0.25" C="0.496914" G="0.00308642" T="0.25"/>
      <pos A="0.743827" C="0.00308642" G="0.00308642" T="0.25"/>
      <pos A="0.25" C="0.25" G="0.25" T="0.25"/>
      <pos A="0.25" C="0.00308642" G="0.25" T="0.496914"/>
      <pos A="0.496914" C="0.25" G="0.25" T="0.00308642"/>
      <pos A="0.00308642" C="0.743827" G="0.25" T="0.00308642"/>
      <pos A="0.25" C="0.00308642" G="0.25" T="0.496914"/>
      <pos A="0.743827" C="0.25" G="0.00308642" T="0.00308642"/>
      <pos A="0.743827" C="0.25" G="0.00308642" T="0.00308642"/>
      <pos A="0.25" C="0.25" G="0.25" T="0.25"/>
      <pos A="0.00308642" C="0.743827" G="0.00308642" T="0.25"/>
      <pos A="0.743827" C="0.00308642" G="0.00308642" T="0.25"/>
      <pos A="0.00308642" C="0.25" G="0.00308642" T="0.743827"/>
      <pos A="0.00308642" C="0.743827" G="0.00308642" T="0.25"/>
      <pos A="0.00308642" C="0.743827" G="0.25" T="0.00308642"/>
      <pos A="0.25" C="0.25" G="0.00308642" T="0.496914"/>
      <pos A="0.496914" C="0.00308642" G="0.496914" T="0.00308642"/>
      <pos A="0.496914" C="0.25" G="0.25" T="0.00308642"/>
      <pos A="0.743827" C="0.00308642" G="0.25" T="0.00308642"/>
      <pos A="0.496914" C="0.00308642" G="0.25" T="0.25"/>
      <pos A="0.25" C="0.496914" G="0.25" T="0.00308642"/>
    </motif>
    <motif db="0" id="M44" alt="O44" length="40" nsites="8" evalue="1.3e-003">
      <pos A="0.169012" C="0.311235" G="0.176914" T="0.34284"/>
      <pos A="0.248025" C="0.350741" G="0.176914" T="0.224321"/>
      <pos A="0.161111" C="0.0662963" G="0.437654" T="0.334938"/>
      <pos A="0.295432" C="0.105802" G="0.232222" T="0.366543"/>
      <pos A="0.248025" C="0.176914" G="0.421852" T="0.15321"/>
      <pos A="0.27963" C="0.327037" G="0.21642" T="0.176914"/>
      <pos A="0.263827" C="0.224321" G="0.09" T="0.421852"/>
      <pos A="0.176914" C="0.271728" G="0.240123" T="0.311235"/>
      <pos A="0.469259" C="0.208519" G="0.0662963" T="0.255926"/>
      <pos A="0.406049" C="0.176914" G="0.263827" T="0.15321"/>
      <pos A="0.248025" C="0.129506" G="0.374444" T="0.248025"/>
      <pos A="0.27963" C="0.176914" G="0.263827" T="0.27963"/>
      <pos A="0.263827" C="0.27963" G="0.200617" T="0.255926"/>
      <pos A="0.453457" C="0.137407" G="0.208519" T="0.200617"/>
      <pos A="0.15321" C="0.21642" G="0.263827" T="0.366543"/>
      <pos A="0.200617" C="0.34284" G="0.303333" T="0.15321"/>
      <pos A="0.327037" C="0.398148" G="0.15321" T="0.121605"/>
      <pos A="0.421852" C="0.161111" G="0.176914" T="0.240123"/>
      <pos A="0.145309" C="0.271728" G="0.34284" T="0.240123"/>
      <pos A="0.27963" C="0.200617" G="0.15321" T="0.366543"/>
      <pos A="0.184815" C="0.169012" G="0.27963" T="0.366543"/>
      <pos A="0.137407" C="0.184815" G="0.21642" T="0.461358"/>
      <pos A="0.271728" C="0.224321" G="0.200617" T="0.303333"/>
      <pos A="0.161111" C="0.232222" G="0.319136" T="0.287531"/>
      <pos A="0.350741" C="0.15321" G="0.184815" T="0.311235"/>
      <pos A="0.0504938" C="0.327037" G="0.287531" T="0.334938"/>
      <pos A="0.232222" C="0.176914" G="0.287531" T="0.303333"/>
      <pos A="0.295432" C="0.161111" G="0.319136" T="0.224321"/>
      <pos A="0.429753" C="0.192716" G="0.263827" T="0.113704"/>
      <pos A="0.319136" C="0.21642" G="0.232222" T="0.232222"/>
      <pos A="0.319136" C="0.129506" G="0.319136" T="0.232222"/>
      <pos A="0.295432" C="0.176914" G="0.145309" T="0.382346"/>
      <pos A="0.240123" C="0.303333" G="0.295432" T="0.161111"/>
      <pos A="0.287531" C="0.287531" G="0.21642" T="0.208519"/>
      <pos A="0.311235" C="0.240123" G="0.169012" T="0.27963"/>
      <pos A="0.295432" C="0.232222" G="0.271728" T="0.200617"/>
      <pos A="0.398148" C="0.248025" G="0.176914" T="0.176914"/>
      <pos A="0.224321" C="0.248025" G="0.192716" T="0.334938"/>
      <pos A="0.169012" C="0.390247" G="0.248025" T="0.192716"/>
      <pos A="0.500864" C="0.184815" G="0.15321" T="0.161111"/>
    </motif>
    <motif db="0" id="M46" alt="O46" length="40" nsites="8" evalue="1.3e-003">
      <pos A="0.271728" C="0.271728" G="0.232222" T="0.224321"/>
      <pos A="0.224321" C="0.145309" G="0.311235" T="0.319136"/>
      <pos A="0.169012" C="0.287531" G="0.240123" T="0.303333"/>
      <pos A="0.382346" C="0.232222" G="0.169012" T="0.21642"/>
      <pos A="0.287531" C="0.224321" G="0.350741" T="0.137407"/>
      <pos A="0.382346" C="0.311235" G="0.248025" T="0.0583951"/>
      <pos A="0.390247" C="0.145309" G="0.263827" T="0.200617"/>
      <pos A="0.09" C="0.311235" G="0.327037" T="0.271728"/>
      <pos A="0.192716" C="0.27963" G="0.208519" T="0.319136"/>
      <pos A="0.145309" C="0.232222" G="0.311235" T="0.311235"/>
      <pos A="0.319136" C="0.176914" G="0.295432" T="0.208519"/>
      <pos A="0.240123" C="0.184815" G="0.295432" T="0.27963"/>
      <pos A="0.137407" C="0.34284" G="0.287531" T="0.232222"/>
      <pos A="0.303333" C="0.129506" G="0.240123" T="0.327037"/>
      <pos A="0.271728" C="0.263827" G="0.248025" T="0.21642"/>
      <pos A="0.366543" C="0.255926" G="0.121605" T="0.255926"/>
      <pos A="0.287531" C="0.248025" G="0.15321" T="0.311235"/>
      <pos A="0.184815" C="0.200617" G="0.21642" T="0.398148"/>
      <pos A="0.255926" C="0.27963" G="0.15321" T="0.311235"/>
      <pos A="0.390247" C="0.137407" G="0.169012" T="0.303333"/>
      <pos A="0.453457" C="0.263827" G="0.200617" T="0.0820988"/>
      <pos A="0.145309" C="0.121605" G="0.295432" T="0.437654"/>
      <pos A="0.248025" C="0.105802" G="0.469259" T="0.176914"/>
      <pos A="0.255926" C="0.200617" G="0.208519" T="0.334938"/>
      <pos A="0.208519" C="0.327037" G="0.21642" T="0.248025"/>
      <pos A="0.240123" C="0.208519" G="0.15321" T="0.398148"/>
      <pos A="0.295432" C="0.27963" G="0.192716" T="0.232222"/>
      <pos A="0.287531" C="0.311235" G="0.176914" T="0.224321"/>
      <pos A="0.21642" C="0.169012" G="0.374444" T="0.240123"/>
      <pos A="0.390247" C="0.200617" G="0.232222" T="0.176914"/>
      <pos A="0.311235" C="0.113704" G="0.271728" T="0.303333"/>
      <pos A="0.176914" C="0.184815" G="0.34284" T="0.295432"/>
      <pos A="0.406049" C="0.208519" G="0.176914" T="0.208519"/>
      <pos A="0.319136" C="0.255926" G="0.350741" T="0.0741975"/>
      <pos A="0.311235" C="0.350741" G="0.224321" T="0.113704"/>
      <pos A="0.34284" C="0.263827" G="0.0741975" T="0.319136"/>
      <pos A="0.21642" C="0.0979012" G="0.334938" T="0.350741"/>
      <pos A="0.295432" C="0.34284" G="0.184815" T="0.176914"/>
      <pos A="0.295432" C="0.287531" G="0.263827" T="0.15321"/>
      <pos A="0.169012" C="0.271728" G="0.255926" T="0.303333"/>
    </motif>
    <motif db="0" id="M47" alt="O47" length="40" nsites="8" evalue="1.3e-003">
      <pos A="0.25" C="0.743827" G="0.00308642" T="0.00308642"/>
      <pos A="0.496914" C="0.00308642" G="0.00308642" T="0.496914"/>
      <pos A="0.496914" C="0.00308642" G="0.496914" T="0.00308642"/>
      <pos A="0.496914" C="0.00308642" G="0.25" T="0.25"/>
      <pos A="0.00308642" C="0.25" G="0.25" T="0.496914"/>
      <pos A="0.743827" C="0.25" G="0.00308642" T="0.00308642"/>
      <pos A="0.00308642" C="0.496914" G="0.496914" T="0.00308642"/>
      <pos A="0.00308642" C="0.743827" G="0.25" T="0.00308642"/>
      <pos A="0.25" C="0.25" G="0.00308642" T="0.496914"/>
      <pos A="0.00308642" C="0.25" G="0.496914" T="0.25"/>
      <pos A="0.25" C="0.00308642" G="0.496914" T="0.25"/>
      <pos A="0.25" C="0.25" G="0.25" T="0.25"/>
      <pos A="0.25" C="0.743827" G="0.00308642" T="0.00308642"/>
      <pos A="0.496914" C="0.496914" G="0.00308642" T="0.00308642"/>
      <pos A="0.25" C="0.00308642" G="0.25" T="0.496914"/>
      <pos A="0.00308642" C="0.496914" G="0.496914" T="0.00308642"/>
      <pos A="0.00308642" C="0.25" G="0.496914" T="0.25"/>
      <pos A="0.496914" C="0.496914" G="0.00308642" T="0.00308642"/>
      <pos A="0.496914" C="0.00308642" G="0.00308642" T="0.496914"/>
      <pos A="0.00308642" C="0.00308642" G="0.990741" T="0.00308642"/>
      <pos A="0.25" C="0.743827" G="0.00308642" T="0.00308642"/>
      <pos A="0.25" C="0.00308642" G="0.25" T="0.496914"/>
      <pos A="0.00308642" C="0.496914" G="0.496914" T="0.00308642"/>
      <pos A="0.00308642" C="0.00308642" G="0.496914" T="0.496914"/>
      <pos A="0.00308642" C="0.00308642" G="0.743827" T="0.25"/>
      <pos A="0.00308642" C="0.496914" G="0.496914" T="0.00308642"/>
      <pos A="0.25" C="0.496914" G="0.00308642" T="0.25"/>
      <pos A="0.00308642" C="0.00308642" G="0.25" T="0.743827"/>
      <pos A="0.00308642" C="0.25" G="0.25" T="0.496914"/>
      <pos A="0.00308642" C="0.00308642" G="0.25" T="0.743827"/>
      <pos A="0.00308642" C="0.25" G="0.25" T="0.496914"/>
      <pos A="0.25" C="0.25" G="0.25" T="0.25"/>
      <pos A="0.00308642" C="0.00308642" G="0.743827" T="0.25"/>
      <pos A="0.00308642" C="0.00308642" G="0.990741" T="0.00308642"/>
      <pos A="0.496914" C="0.496914" G="0.00308642" T="0.00308642"/>
      <pos A="0.00308642" C="0.25" G="0.25" T="0.496914"/>
      <pos A="0.00308642" C="0.496914" G="0.00308642" T="0.496914"/>
      <pos A="0.00308642" C="0.00308642" G="0.496914" T="0.496914"/>
      <pos A="0.00308642" C="0.00308642" G="0.990741" T="0.00308642"/>
      <pos A="0.496914" C="0.25" G="0.00308642" T="0.25"/>
    </motif>
    <motif db="0" id="M48" alt="O48" length="40" nsites="8" evalue="1.3e-003">
      <pos A="0.311235" C="0.192716" G="0.248025" T="0.248025"/>
      <pos A="0.263827" C="0.255926" G="0.287531" T="0.192716"/>
      <pos A="0.200617" C="0.192716" G="0.374444" T="0.232222"/>
      <pos A="0.374444" C="0.240123" G="0.113704" T="0.271728"/>
      <pos A="0.240123" C="0.248025" G="0.358642" T="0.15321"/>
      <pos A="0.334938" C="0.271728" G="0.200617" T="0.192716"/>
      <pos A="0.327037" C="0.15321" G="0.113704" T="0.406049"/>
      <pos A="0.47716" C="0.121605" G="0.224321" T="0.176914"/>
      <pos A="0.224321" C="0.27963" G="0.263827" T="0.232222"/>
      <pos A="0.192716" C="0.263827" G="0.192716" T="0.350741"/>
      <pos A="0.429753" C="0.137407" G="0.200617" T="0.232222"/>
      <pos A="0.208519" C="0.176914" G="0.406049" T="0.208519"/>
      <pos A="0.232222" C="0.311235" G="0.161111" T="0.295432"/>
      <pos A="0.208519" C="0.327037" G="0.113704" T="0.350741"/>
      <pos A="0.21642" C="0.263827" G="0.232222" T="0.287531"/>
      <pos A="0.184815" C="0.334938" G="0.224321" T="0.255926"/>
      <pos A="0.303333" C="0.169012" G="0.232222" T="0.295432"/>
      <pos A="0.319136" C="0.208519" G="0.295432" T="0.176914"/>
      <pos A="0.169012" C="0.248025" G="0.224321" T="0.358642"/>
      <pos A="0.169012" C="0.295432" G="0.27963" T="0.255926"/>
      <pos A="0.169012" C="0.350741" G="0.0979012" T="0.382346"/>
      <pos A="0.176914" C="0.240123" G="0.184815" T="0.398148"/>
      <pos A="0.34284" C="0.169012" G="0.161111" T="0.327037"/>
      <pos A="0.248025" C="0.208519" G="0.429753" T="0.113704"/>
      <pos A="0.263827" C="0.208519" G="0.271728" T="0.255926"/>
      <pos A="0.263827" C="0.121605" G="0.366543" T="0.248025"/>
      <pos A="0.287531" C="0.15321" G="0.184815" T="0.374444"/>
      <pos A="0.374444" C="0.121605" G="0.232222" T="0.271728"/>
      <pos A="0.121605" C="0.248025" G="0.461358" T="0.169012"/>
      <pos A="0.311235" C="0.121605" G="0.240123" T="0.327037"/>
      <pos A="0.184815" C="0.21642" G="0.248025" T="0.350741"/>
      <pos A="0.27963" C="0.232222" G="0.255926" T="0.232222"/>
      <pos A="0.271728" C="0.208519" G="0.311235" T="0.208519"/>
      <pos A="0.311235" C="0.15321" G="0.271728" T="0.263827"/>
      <pos A="0.445556" C="0.255926" G="0.200617" T="0.0979012"/>
      <pos A="0.319136" C="0.224321" G="0.176914" T="0.27963"/>
      <pos A="0.327037" C="0.429753" G="0.145309" T="0.0979012"/>
      <pos A="0.398148" C="0.295432" G="0.176914" T="0.129506"/>
      <pos A="0.311235" C="0.200617" G="0.200617" T="0.287531"/>
      <pos A="0.255926" C="0.192716" G="0.121605" T="0.429753"/>
    </motif>
    <motif db="0" id="M49" alt="O49" length="40" nsites="8" evalue="1.3e-003">
      <pos A="0.348363" C="0.099443" G="0.268067" T="0.284126"/>
      <pos A="0.412601" C="0.284126" G="0.219888" T="0.0833837"/>
      <pos A="0.372453" C="0.155651" G="0.308215" T="0.163681"/>
      <pos A="0.219888" C="0.131561" G="0.348363" T="0.300186"/>
      <pos A="0.211859" C="0.252008" G="0.163681" T="0.372453"/>
      <pos A="0.099443" C="0.252008" G="0.260038" T="0.388513"/>
      <pos A="0.243977" C="0.284126" G="0.18777" T="0.284126"/>
      <pos A="0.348363" C="0.308215" G="0.131561" T="0.211859"/>
      <pos A="0.18777" C="0.252008" G="0.260038" T="0.300186"/>
      <pos A="0.380483" C="0.243977" G="0.163681" T="0.211859"/>
      <pos A="0.147621" C="0.139591" G="0.404572" T="0.308215"/>
      <pos A="0.252008" C="0.284126" G="0.308215" T="0.155651"/>
      <pos A="0.404572" C="0.235948" G="0.0352049" T="0.324275"/>
      <pos A="0.163681" C="0.123532" G="0.260038" T="0.452751"/>
      <pos A="0.147621" C="0.284126" G="0.203829" T="0.364424"/>
      <pos A="0.252008" C="0.235948" G="0.268067" T="0.243977"/>
      <pos A="0.243977" C="0.18777" G="0.292156" T="0.276097"/>
      <pos A="0.243977" C="0.203829" G="0.308215" T="0.243977"/>
      <pos A="0.268067" C="0.284126" G="0.243977" T="0.203829"/>
      <pos A="0.17974" C="0.252008" G="0.300186" T="0.268067"/>
      <pos A="0.1958" C="0.18777" G="0.235948" T="0.380483"/>
      <pos A="0.316245" C="0.276097" G="0.243977" T="0.163681"/>
      <pos A="0.211859" C="0.163681" G="0.268067" T="0.356394"/>
      <pos A="0.243977" C="0.17974" G="0.268067" T="0.308215"/>
      <pos A="0.308215" C="0.18777" G="0.324275" T="0.17974"/>
      <pos A="0.516988" C="0.115502" G="0.17974" T="0.18777"/>
      <pos A="0.340334" C="0.316245" G="0.324275" T="0.0191457"/>
      <pos A="0.348363" C="0.276097" G="0.0753541" T="0.300186"/>
      <pos A="0.404572" C="0.147621" G="0.17974" T="0.268067"/>
      <pos A="0.356394" C="0.0833837" G="0.364424" T="0.1958"/>
      <pos A="0.1958" C="0.324275" G="0.243977" T="0.235948"/>
      <pos A="0.131561" C="0.260038" G="0.243977" T="0.364424"/>
      <pos A="0.227918" C="0.171711" G="0.235948" T="0.364424"/>
      <pos A="0.340334" C="0.300186" G="0.17974" T="0.17974"/>
      <pos A="0.316245" C="0.219888" G="0.284126" T="0.17974"/>
      <pos A="0.292156" C="0.203829" G="0.203829" T="0.300186"/>
      <pos A="0.260038" C="0.252008" G="0.316245" T="0.171711"/>
      <pos A="0.235948" C="0.219888" G="0.139591" T="0.404572"/>
      <pos A="0.1958" C="0.243977" G="0.332304" T="0.227918"/>
      <pos A="0.412601" C="0.252008" G="0.139591" T="0.1958"/>
    </motif>
    <motif db="0" id="M5" alt="O5" length="40" nsites="8" evalue="1.3e-003">
      <pos A="0.382346" C="0.303333" G="0.169012" T="0.145309"/>
      <pos A="0.200617" C="0.255926" G="0.34284" T="0.200617"/>
      <pos A="0.295432" C="0.232222" G="0.319136" T="0.15321"/>
      <pos A="0.350741" C="0.0979012" G="0.200617" T="0.350741"/>
      <pos A="0.295432" C="0.271728" G="0.169012" T="0.263827"/>
      <pos A="0.34284" C="0.390247" G="0.0741975" T="0.192716"/>
      <pos A="0.303333" C="0.232222" G="0.21642" T="0.248025"/>
      <pos A="0.15321" C="0.27963" G="0.27963" T="0.287531"/>
      <pos A="0.113704" C="0.303333" G="0.176914" T="0.406049"/>
      <pos A="0.358642" C="0.295432" G="0.208519" T="0.137407"/>
      <pos A="0.240123" C="0.176914" G="0.287531" T="0.295432"/>
      <pos A="0.232222" C="0.208519" G="0.232222" T="0.327037"/>
      <pos A="0.137407" C="0.15321" G="0.34284" T="0.366543"/>
      <pos A="0.27963" C="0.169012" G="0.303333" T="0.248025"/>
      <pos A="0.271728" C="0.27963" G="0.224321" T="0.224321"/>
      <pos A="0.248025" C="0.145309" G="0.287531" T="0.319136"/>
      <pos A="0.263827" C="0.129506" G="0.303333" T="0.303333"/>
      <pos A="0.105802" C="0.390247" G="0.34284" T="0.161111"/>
      <pos A="0.358642" C="0.208519" G="0.129506" T="0.303333"/>
      <pos A="0.303333" C="0.0820988" G="0.248025" T="0.366543"/>
      <pos A="0.271728" C="0.398148" G="0.232222" T="0.0979012"/>
      <pos A="0.224321" C="0.232222" G="0.137407" T="0.406049"/>
      <pos A="0.287531" C="0.271728" G="0.350741" T="0.09"/>
      <pos A="0.319136" C="0.192716" G="0.21642" T="0.271728"/>
      <pos A="0.334938" C="0.0820988" G="0.240123" T="0.34284"/>
      <pos A="0.200617" C="0.271728" G="0.27963" T="0.248025"/>
      <pos A="0.469259" C="0.27963" G="0.09" T="0.161111"/>
      <pos A="0.303333" C="0.121605" G="0.145309" T="0.429753"/>
      <pos A="0.0820988" C="0.200617" G="0.366543" T="0.350741"/>
      <pos A="0.271728" C="0.311235" G="0.176914" T="0.240123"/>
      <pos A="0.248025" C="0.208519" G="0.21642" T="0.327037"/>
      <pos A="0.271728" C="0.224321" G="0.255926" T="0.248025"/>
      <pos A="0.358642" C="0.232222" G="0.287531" T="0.121605"/>
      <pos A="0.295432" C="0.287531" G="0.248025" T="0.169012"/>
      <pos A="0.303333" C="0.208519" G="0.232222" T="0.255926"/>
      <pos A="0.34284" C="0.121605" G="0.224321" T="0.311235"/>
      <pos A="0.34284" C="0.21642" G="0.208519" T="0.232222"/>
      <pos A="0.21642" C="0.224321" G="0.27963" T="0.27963"/>
      <pos A="0.303333" C="0.208519" G="0.21642" T="0.271728"/>
      <pos A="0.248025" C="0.15321" G="0.358642" T="0.240123"/>
    </motif>
    <motif db="0" id="M50" alt="O50" length="40" nsites="8" evalue="1.3e-003">
      <pos A="0.441159" C="0.146455" G="0.28186" T="0.130525"/>
      <pos A="0.321685" C="0.210175" G="0.138491" T="0.329649"/>
      <pos A="0.23407" C="0.29779" G="0.28186" T="0.18628"/>
      <pos A="0.106631" C="0.226105" G="0.425229" T="0.242035"/>
      <pos A="0.305755" C="0.0986657" G="0.23407" T="0.361509"/>
      <pos A="0.321685" C="0.257965" G="0.242035" T="0.178315"/>
      <pos A="0.273895" C="0.23407" G="0.361509" T="0.130525"/>
      <pos A="0.146455" C="0.25" G="0.305755" T="0.29779"/>
      <pos A="0.23407" C="0.20221" G="0.242035" T="0.321685"/>
      <pos A="0.473018" C="0.242035" G="0.20221" T="0.0827358"/>
      <pos A="0.18628" C="0.28186" G="0.0986657" T="0.433194"/>
      <pos A="0.257965" C="0.305755" G="0.0827358" T="0.353545"/>
      <pos A="0.194245" C="0.289825" G="0.242035" T="0.273895"/>
      <pos A="0.146455" C="0.226105" G="0.162385" T="0.465054"/>
      <pos A="0.122561" C="0.273895" G="0.353545" T="0.25"/>
      <pos A="0.242035" C="0.377439" G="0.20221" T="0.178315"/>
      <pos A="0.305755" C="0.178315" G="0.26593" T="0.25"/>
      <pos A="0.170351" C="0.20221" G="0.393369" T="0.23407"/>
      <pos A="0.257965" C="0.21814" G="0.31372" T="0.210175"/>
      <pos A="0.353545" C="0.289825" G="0.170351" T="0.18628"/>
      <pos A="0.329649" C="0.21814" G="0.20221" T="0.25"/>
      <pos A="0.31372" C="0.162385" G="0.273895" T="0.25"/>
      <pos A="0.369475" C="0.146455" G="0.21814" T="0.26593"/>
      <pos A="0.473018" C="0.0349462" G="0.289825" T="0.20221"/>
      <pos A="0.289825" C="0.31372" G="0.210175" T="0.18628"/>
      <pos A="0.20221" C="0.25" G="0.194245" T="0.353545"/>
      <pos A="0.170351" C="0.25" G="0.21814" T="0.361509"/>
      <pos A="0.257965" C="0.0986657" G="0.321685" T="0.321685"/>
      <pos A="0.345579" C="0.138491" G="0.170351" T="0.345579"/>
      <pos A="0.31372" C="0.210175" G="0.26593" T="0.210175"/>
      <pos A="0.353545" C="0.305755" G="0.18628" T="0.154421"/>
      <pos A="0.25" C="0.29779" G="0.130525" T="0.321685"/>
      <pos A="0.178315" C="0.321685" G="0.273895" T="0.226105"/>
      <pos A="0.257965" C="0.146455" G="0.369475" T="0.226105"/>
      <pos A="0.329649" C="0.257965" G="0.242035" T="0.170351"/>
      <pos A="0.162385" C="0.353545" G="0.26593" T="0.21814"/>
      <pos A="0.31372" C="0.178315" G="0.226105" T="0.28186"/>
      <pos A="0.23407" C="0.23407" G="0.226105" T="0.305755"/>
      <pos A="0.28186" C="0.146455" G="0.20221" T="0.369475"/>
      <pos A="0.162385" C="0.21814" G="0.20221" T="0.417264"/>
    </motif>
    <motif db="0" id="M52" alt="O52" length="40" nsites="8" evalue="1.3e-003">
      <pos A="0.00308642" C="0.00308642" G="0.990741" T="0.00308642"/>
      <pos A="0.00308642" C="0.00308642" G="0.990741" T="0.00308642"/>
      <pos A="0.990741" C="0.00308642" G="0.00308642" T="0.00308642"/>
      <pos A="0.00308642" C="0.00308642" G="0.990741" T="0.00308642"/>
      <pos A="0.990741" C="0.00308642" G="0.00308642" T="0.00308642"/>
      <pos A="0.00308642" C="0.00308642" G="0.990741" T="0.00308642"/>
      <pos A="0.00308642" C="0.00308642" G="0.990741" T="0.00308642"/>
      <pos A="0.00308642" C="0.00308642" G="0.990741" T="0.00308642"/>
      <pos A="0.00308642" C="0.990741" G="0.00308642" T="0.00308642"/>
      <pos A="0.990741" C="0.00308642" G="0.00308642" T="0.00308642"/>
      <pos A="0.00308642" C="0.00308642" G="0.00308642" T="0.990741"/>
      <pos A="0.00308642" C="0.00308642" G="0.990741" T="0.00308642"/>
      <pos A="0.00308642" C="0.00308642" G="0.00308642" T="0.990741"/>
      <pos A="0.990741" C="0.00308642" G="0.00308642" T="0.00308642"/>
      <pos A="0.990741" C="0.00308642" G="0.00308642" T="0.00308642"/>
      <pos A="0.00308642" C="0.00308642" G="0.990741" T="0.00308642"/>
      <pos A="0.00308642" C="0.00308642" G="0.990741" T="0.00308642"/>
      <pos A="0.990741" C="0.00308642" G="0.00308642" T="0.00308642"/>
      <pos A="0.990741" C="0.00308642" G="0.00308642" T="0.00308642"/>
      <pos A="0.990741" C="0.00308642" G="0.00308642" T="0.00308642"/>
      <pos A="0.00308642" C="0.00308642" G="0.990741" T="0.00308642"/>
      <pos A="0.00308642" C="0.00308642" G="0.990741" T="0.00308642"/>
      <pos A="0.00308642" C="0.990741" G="0.00308642" T="0.00308642"/>
      <pos A="0.00308642" C="0.990741" G="0.00308642" T="0.00308642"/>
      <pos A="0.00308642" C="0.00308642" G="0.00308642" T="0.990741"/>
      <pos A="0.00308642" C="0.00308642" G="0.990741" T="0.00308642"/>
      <pos A="0.00308642" C="0.00308642" G="0.990741" T="0.00308642"/>
      <pos A="0.00308642" C="0.990741" G="0.00308642" T="0.00308642"/>
      <pos A="0.00308642" C="0.990741" G="0.00308642" T="0.00308642"/>
      <pos A="0.00308642" C="0.00308642" G="0.990741" T="0.00308642"/>
      <pos A="0.00308642" C="0.00308642" G="0.00308642" T="0.990741"/>
      <pos A="0.00308642" C="0.990741" G="0.00308642" T="0.00308642"/>
      <pos A="0.00308642" C="0.00308642" G="0.990741" T="0.00308642"/>
      <pos A="0.990741" C="0.00308642" G="0.00308642" T="0.00308642"/>
      <pos A="0.00308642" C="0.00308642" G="0.990741" T="0.00308642"/>
      <pos A="0.00308642" C="0.00308642" G="0.00308642" T="0.990741"/>
      <pos A="0.00308642" C="0.00308642" G="0.00308642" T="0.990741"/>
      <pos A="0.00308642" C="0.00308642" G="0.990741" T="0.00308642"/>
      <pos A="0.00308642" C="0.00308642" G="0.990741" T="0.00308642"/>
      <pos A="0.00308642" C="0.990741" G="0.00308642" T="0.00308642"/>
    </motif>
    <motif db="0" id="M53" alt="O53" length="40" nsites="8" evalue="1.3e-003">
      <pos A="0.271728" C="0.382346" G="0.161111" T="0.184815"/>
      <pos A="0.287531" C="0.15321" G="0.248025" T="0.311235"/>
      <pos A="0.232222" C="0.208519" G="0.311235" T="0.248025"/>
      <pos A="0.0979012" C="0.248025" G="0.271728" T="0.382346"/>
      <pos A="0.248025" C="0.232222" G="0.248025" T="0.271728"/>
      <pos A="0.271728" C="0.295432" G="0.137407" T="0.295432"/>
      <pos A="0.271728" C="0.366543" G="0.0583951" T="0.303333"/>
      <pos A="0.232222" C="0.224321" G="0.34284" T="0.200617"/>
      <pos A="0.184815" C="0.113704" G="0.27963" T="0.421852"/>
      <pos A="0.334938" C="0.200617" G="0.271728" T="0.192716"/>
      <pos A="0.492963" C="0.169012" G="0.240123" T="0.0979012"/>
      <pos A="0.327037" C="0.232222" G="0.263827" T="0.176914"/>
      <pos A="0.27963" C="0.208519" G="0.255926" T="0.255926"/>
      <pos A="0.271728" C="0.224321" G="0.208519" T="0.295432"/>
      <pos A="0.398148" C="0.121605" G="0.413951" T="0.0662963"/>
      <pos A="0.303333" C="0.161111" G="0.263827" T="0.271728"/>
      <pos A="0.224321" C="0.21642" G="0.184815" T="0.374444"/>
      <pos A="0.15321" C="0.232222" G="0.161111" T="0.453457"/>
      <pos A="0.200617" C="0.169012" G="0.390247" T="0.240123"/>
      <pos A="0.184815" C="0.200617" G="0.232222" T="0.382346"/>
      <pos A="0.145309" C="0.271728" G="0.240123" T="0.34284"/>
      <pos A="0.469259" C="0.311235" G="0.145309" T="0.0741975"/>
      <pos A="0.263827" C="0.255926" G="0.200617" T="0.27963"/>
      <pos A="0.224321" C="0.176914" G="0.271728" T="0.327037"/>
      <pos A="0.287531" C="0.232222" G="0.287531" T="0.192716"/>
      <pos A="0.303333" C="0.319136" G="0.169012" T="0.208519"/>
      <pos A="0.240123" C="0.303333" G="0.224321" T="0.232222"/>
      <pos A="0.311235" C="0.15321" G="0.248025" T="0.287531"/>
      <pos A="0.240123" C="0.248025" G="0.176914" T="0.334938"/>
      <pos A="0.248025" C="0.184815" G="0.271728" T="0.295432"/>
      <pos A="0.0741975" C="0.327037" G="0.208519" T="0.390247"/>
      <pos A="0.358642" C="0.15321" G="0.263827" T="0.224321"/>
      <pos A="0.271728" C="0.169012" G="0.240123" T="0.319136"/>
      <pos A="0.295432" C="0.184815" G="0.27963" T="0.240123"/>
      <pos A="0.263827" C="0.374444" G="0.255926" T="0.105802"/>
      <pos A="0.303333" C="0.295432" G="0.0583951" T="0.34284"/>
      <pos A="0.311235" C="0.21642" G="0.200617" T="0.271728"/>
      <pos A="0.311235" C="0.208519" G="0.232222" T="0.248025"/>
      <pos A="0.413951" C="0.161111" G="0.263827" T="0.161111"/>
      <pos A="0.232222" C="0.176914" G="0.445556" T="0.145309"/>
    </motif>
    <motif db="0" id="M54" alt="O54" length="40" nsites="8" evalue="1.3e-003">
      <pos A="0.150184" C="0.33931" G="0.444379" T="0.0661284"/>
      <pos A="0.465393" C="0.12917" G="0.23424" T="0.171198"/>
      <pos A="0.276268" C="0.318295" G="0.255253" T="0.150184"/>
      <pos A="0.486407" C="0.150184" G="0.276268" T="0.0871417"/>
      <pos A="0.108156" C="0.213226" G="0.423365" T="0.255253"/>
      <pos A="0.12917" C="0.33931" G="0.297281" T="0.23424"/>
      <pos A="0.23424" C="0.255253" G="0.108156" T="0.402351"/>
      <pos A="0.297281" C="0.402351" G="0.150184" T="0.150184"/>
      <pos A="0.192211" C="0.192211" G="0.0871417" T="0.528435"/>
      <pos A="0.213226" C="0.23424" G="0.318295" T="0.23424"/>
      <pos A="0.276268" C="0.12917" G="0.255253" T="0.33931"/>
      <pos A="0.12917" C="0.213226" G="0.381337" T="0.276268"/>
      <pos A="0.23424" C="0.318295" G="0.12917" T="0.318295"/>
      <pos A="0.297281" C="0.0451141" G="0.213226" T="0.444379"/>
      <pos A="0.192211" C="0.150184" G="0.276268" T="0.381337"/>
      <pos A="0.192211" C="0.23424" G="0.297281" T="0.276268"/>
      <pos A="0.360323" C="0.0871417" G="0.318295" T="0.23424"/>
      <pos A="0.33931" C="0.150184" G="0.255253" T="0.255253"/>
      <pos A="0.12917" C="0.549448" G="0.192211" T="0.12917"/>
      <pos A="0.255253" C="0.33931" G="0.12917" T="0.276268"/>
      <pos A="0.297281" C="0.360323" G="0.213226" T="0.12917"/>
      <pos A="0.360323" C="0.108156" G="0.192211" T="0.33931"/>
      <pos A="0.192211" C="0.297281" G="0.255253" T="0.255253"/>
      <pos A="0.171198" C="0.150184" G="0.360323" T="0.318295"/>
      <pos A="0.192211" C="0.297281" G="0.171198" T="0.33931"/>
      <pos A="0.12917" C="0.171198" G="0.276268" T="0.423365"/>
      <pos A="0.192211" C="0.0661284" G="0.381337" T="0.360323"/>
      <pos A="0.297281" C="0.192211" G="0.297281" T="0.213226"/>
      <pos A="0.192211" C="0.465393" G="0.0451141" T="0.297281"/>
      <pos A="0.360323" C="0.255253" G="0.0661284" T="0.318295"/>
      <pos A="0.150184" C="0.108156" G="0.33931" T="0.402351"/>
      <pos A="0.192211" C="0.12917" G="0.61249" T="0.0661284"/>
      <pos A="0.381337" C="0.297281" G="0.255253" T="0.0661284"/>
      <pos A="0.423365" C="0.0871417" G="0.23424" T="0.255253"/>
      <pos A="0.213226" C="0.297281" G="0.381337" T="0.108156"/>
      <pos A="0.381337" C="0.150184" G="0.0451141" T="0.423365"/>
      <pos A="0.192211" C="0.213226" G="0.318295" T="0.276268"/>
      <pos A="0.108156" C="0.360323" G="0.255253" T="0.276268"/>
      <pos A="0.255253" C="0.255253" G="0.276268" T="0.213226"/>
      <pos A="0.213226" C="0.108156" G="0.213226" T="0.465393"/>
    </motif>
    <motif db="0" id="M55" alt="O55" length="40" nsites="8" evalue="1.3e-003">
      <pos A="0.295432" C="0.15321" G="0.350741" T="0.200617"/>
      <pos A="0.295432" C="0.27963" G="0.208519" T="0.21642"/>
      <pos A="0.398148" C="0.295432" G="0.208519" T="0.0979012"/>
      <pos A="0.34284" C="0.105802" G="0.224321" T="0.327037"/>
      <pos A="0.248025" C="0.27963" G="0.311235" T="0.161111"/>
      <pos A="0.445556" C="0.200617" G="0.0662963" T="0.287531"/>
      <pos A="0.145309" C="0.358642" G="0.366543" T="0.129506"/>
      <pos A="0.200617" C="0.21642" G="0.208519" T="0.374444"/>
      <pos A="0.263827" C="0.224321" G="0.287531" T="0.224321"/>
      <pos A="0.129506" C="0.500864" G="0.0425926" T="0.327037"/>
      <pos A="0.295432" C="0.240123" G="0.169012" T="0.295432"/>
      <pos A="0.287531" C="0.15321" G="0.232222" T="0.327037"/>
      <pos A="0.21642" C="0.224321" G="0.27963" T="0.27963"/>
      <pos A="0.255926" C="0.184815" G="0.263827" T="0.295432"/>
      <pos A="0.121605" C="0.200617" G="0.21642" T="0.461358"/>
      <pos A="0.224321" C="0.398148" G="0.232222" T="0.145309"/>
      <pos A="0.263827" C="0.113704" G="0.327037" T="0.295432"/>
      <pos A="0.200617" C="0.169012" G="0.413951" T="0.21642"/>
      <pos A="0.295432" C="0.176914" G="0.113704" T="0.413951"/>
      <pos A="0.240123" C="0.105802" G="0.295432" T="0.358642"/>
      <pos A="0.232222" C="0.334938" G="0.224321" T="0.208519"/>
      <pos A="0.358642" C="0.200617" G="0.09" T="0.350741"/>
      <pos A="0.161111" C="0.248025" G="0.311235" T="0.27963"/>
      <pos A="0.350741" C="0.208519" G="0.255926" T="0.184815"/>
      <pos A="0.184815" C="0.208519" G="0.382346" T="0.224321"/>
      <pos A="0.311235" C="0.21642" G="0.224321" T="0.248025"/>
      <pos A="0.350741" C="0.27963" G="0.15321" T="0.21642"/>
      <pos A="0.21642" C="0.358642" G="0.161111" T="0.263827"/>
      <pos A="0.413951" C="0.240123" G="0.224321" T="0.121605"/>
      <pos A="0.240123" C="0.263827" G="0.287531" T="0.208519"/>
      <pos A="0.311235" C="0.192716" G="0.208519" T="0.287531"/>
      <pos A="0.263827" C="0.232222" G="0.271728" T="0.232222"/>
      <pos A="0.287531" C="0.232222" G="0.232222" T="0.248025"/>
      <pos A="0.398148" C="0.15321" G="0.240123" T="0.208519"/>
      <pos A="0.200617" C="0.0425926" G="0.319136" T="0.437654"/>
      <pos A="0.358642" C="0.161111" G="0.374444" T="0.105802"/>
      <pos A="0.366543" C="0.145309" G="0.15321" T="0.334938"/>
      <pos A="0.161111" C="0.192716" G="0.255926" T="0.390247"/>
      <pos A="0.161111" C="0.224321" G="0.224321" T="0.390247"/>
      <pos A="0.334938" C="0.303333" G="0.224321" T="0.137407"/>
    </motif>
    <motif db="0" id="M57" alt="O57" length="40" nsites="8" evalue="1.3e-003">
      <pos A="0.0928731" C="0.0928731" G="0.272446" T="0.541807"/>
      <pos A="0.0928731" C="0.45202" G="0.272446" T="0.18266"/>
      <pos A="0.362233" C="0.272446" G="0.362233" T="0.00308642"/>
      <pos A="0.18266" C="0.631594" G="0.18266" T="0.00308642"/>
      <pos A="0.45202" C="0.0928731" G="0.0928731" T="0.362233"/>
      <pos A="0.00308642" C="0.00308642" G="0.811167" T="0.18266"/>
      <pos A="0.272446" C="0.272446" G="0.0928731" T="0.362233"/>
      <pos A="0.272446" C="0.00308642" G="0.00308642" T="0.721381"/>
      <pos A="0.0928731" C="0.45202" G="0.0928731" T="0.362233"/>
      <pos A="0.0928731" C="0.631594" G="0.00308642" T="0.272446"/>
      <pos A="0.0928731" C="0.272446" G="0.272446" T="0.362233"/>
      <pos A="0.272446" C="0.45202" G="0.00308642" T="0.272446"/>
      <pos A="0.541807" C="0.0928731" G="0.18266" T="0.18266"/>
      <pos A="0.0928731" C="0.272446" G="0.45202" T="0.18266"/>
      <pos A="0.272446" C="0.272446" G="0.18266" T="0.272446"/>
      <pos A="0.18266" C="0.272446" G="0.272446" T="0.272446"/>
      <pos A="0.631594" C="0.0928731" G="0.18266" T="0.0928731"/>
      <pos A="0.00308642" C="0.362233" G="0.541807" T="0.0928731"/>
      <pos A="0.00308642" C="0.272446" G="0.45202" T="0.272446"/>
      <pos A="0.362233" C="0.0928731" G="0.18266" T="0.362233"/>
      <pos A="0.362233" C="0.272446" G="0.18266" T="0.18266"/>
      <pos A="0.362233" C="0.272446" G="0.272446" T="0.0928731"/>
      <pos A="0.45202" C="0.272446" G="0.272446" T="0.00308642"/>
      <pos A="0.18266" C="0.362233" G="0.272446" T="0.18266"/>
      <pos A="0.18266" C="0.272446" G="0.0928731" T="0.45202"/>
      <pos A="0.272446" C="0.45202" G="0.0928731" T="0.18266"/>
      <pos A="0.18266" C="0.541807" G="0.272446" T="0.00308642"/>
      <pos A="0.362233" C="0.00308642" G="0.18266" T="0.45202"/>
      <pos A="0.18266" C="0.0928731" G="0.272446" T="0.45202"/>
      <pos A="0.18266" C="0.362233" G="0.18266" T="0.272446"/>
      <pos A="0.18266" C="0.18266" G="0.18266" T="0.45202"/>
      <pos A="0.45202" C="0.18266" G="0.00308642" T="0.362233"/>
      <pos A="0.18266" C="0.0928731" G="0.18266" T="0.541807"/>
      <pos A="0.0928731" C="0.272446" G="0.45202" T="0.18266"/>
      <pos A="0.631594" C="0.00308642" G="0.272446" T="0.0928731"/>
      <pos A="0.272446" C="0.00308642" G="0.541807" T="0.18266"/>
      <pos A="0.631594" C="0.0928731" G="0.272446" T="0.00308642"/>
      <pos A="0.631594" C="0.0928731" G="0.0928731" T="0.18266"/>
      <pos A="0.631594" C="0.0928731" G="0.18266" T="0.0928731"/>
      <pos A="0.272446" C="0.0928731" G="0.272446" T="0.362233"/>
    </motif>
    <motif db="0" id="M58" alt="O58" length="40" nsites="8" evalue="1.3e-003">
      <pos A="0.105257" C="0.173372" G="0.411771" T="0.3096"/>
      <pos A="0.377714" C="0.173372" G="0.275543" T="0.173372"/>
      <pos A="0.479885" C="0.207429" G="0.275543" T="0.0371437"/>
      <pos A="0.343657" C="0.241485" G="0.3096" T="0.105257"/>
      <pos A="0.173372" C="0.241485" G="0.377714" T="0.207429"/>
      <pos A="0.173372" C="0.445828" G="0.071201" T="0.3096"/>
      <pos A="0.275543" C="0.275543" G="0.173372" T="0.275543"/>
      <pos A="0.241485" C="0.105257" G="0.139315" T="0.513942"/>
      <pos A="0.173372" C="0.071201" G="0.513942" T="0.241485"/>
      <pos A="0.3096" C="0.411771" G="0.241485" T="0.0371437"/>
      <pos A="0.479885" C="0.3096" G="0.00308642" T="0.207429"/>
      <pos A="0.071201" C="0.3096" G="0.343657" T="0.275543"/>
      <pos A="0.241485" C="0.0371437" G="0.207429" T="0.513942"/>
      <pos A="0.207429" C="0.3096" G="0.3096" T="0.173372"/>
      <pos A="0.207429" C="0.582056" G="0.105257" T="0.105257"/>
      <pos A="0.241485" C="0.377714" G="0.139315" T="0.241485"/>
      <pos A="0.377714" C="0.207429" G="0.343657" T="0.071201"/>
      <pos A="0.207429" C="0.071201" G="0.207429" T="0.513942"/>
      <pos A="0.071201" C="0.343657" G="0.275543" T="0.3096"/>
      <pos A="0.343657" C="0.139315" G="0.00308642" T="0.513942"/>
      <pos A="0.513942" C="0.207429" G="0.071201" T="0.207429"/>
      <pos A="0.071201" C="0.411771" G="0.105257" T="0.411771"/>
      <pos A="0.139315" C="0.3096" G="0.3096" T="0.241485"/>
      <pos A="0.445828" C="0.3096" G="0.071201" T="0.173372"/>
      <pos A="0.3096" C="0.207429" G="0.3096" T="0.173372"/>
      <pos A="0.241485" C="0.207429" G="0.3096" T="0.241485"/>
      <pos A="0.3096" C="0.207429" G="0.343657" T="0.139315"/>
      <pos A="0.275543" C="0.139315" G="0.3096" T="0.275543"/>
      <pos A="0.173372" C="0.3096" G="0.207429" T="0.3096"/>
      <pos A="0.241485" C="0.377714" G="0.173372" T="0.207429"/>
      <pos A="0.0371437" C="0.377714" G="0.207429" T="0.377714"/>
      <pos A="0.139315" C="0.343657" G="0.207429" T="0.3096"/>
      <pos A="0.241485" C="0.173372" G="0.513942" T="0.071201"/>
      <pos A="0.275543" C="0.3096" G="0.377714" T="0.0371437"/>
      <pos A="0.241485" C="0.445828" G="0.139315" T="0.173372"/>
      <pos A="0.343657" C="0.411771" G="0.105257" T="0.139315"/>
      <pos A="0.241485" C="0.343657" G="0.071201" T="0.343657"/>
      <pos A="0.513942" C="0.275543" G="0.00308642" T="0.207429"/>
      <pos A="0.275543" C="0.377714" G="0.139315" T="0.207429"/>
      <pos A="0.377714" C="0.241485" G="0.071201" T="0.3096"/>
    </motif>
    <motif db="0" id="M59" alt="O59" length="40" nsites="8" evalue="1.3e-003">
      <pos A="0.224321" C="0.311235" G="0.192716" T="0.271728"/>
      <pos A="0.161111" C="0.232222" G="0.169012" T="0.437654"/>
      <pos A="0.200617" C="0.145309" G="0.469259" T="0.184815"/>
      <pos A="0.295432" C="0.129506" G="0.224321" T="0.350741"/>
      <pos A="0.34284" C="0.169012" G="0.161111" T="0.327037"/>
      <pos A="0.224321" C="0.295432" G="0.27963" T="0.200617"/>
      <pos A="0.129506" C="0.327037" G="0.184815" T="0.358642"/>
      <pos A="0.287531" C="0.176914" G="0.137407" T="0.398148"/>
      <pos A="0.303333" C="0.248025" G="0.406049" T="0.0425926"/>
      <pos A="0.327037" C="0.295432" G="0.145309" T="0.232222"/>
      <pos A="0.161111" C="0.105802" G="0.366543" T="0.366543"/>
      <pos A="0.271728" C="0.208519" G="0.21642" T="0.303333"/>
      <pos A="0.319136" C="0.34284" G="0.145309" T="0.192716"/>
      <pos A="0.374444" C="0.34284" G="0.121605" T="0.161111"/>
      <pos A="0.169012" C="0.303333" G="0.271728" T="0.255926"/>
      <pos A="0.295432" C="0.200617" G="0.248025" T="0.255926"/>
      <pos A="0.287531" C="0.161111" G="0.366543" T="0.184815"/>
      <pos A="0.437654" C="0.169012" G="0.200617" T="0.192716"/>
      <pos A="0.255926" C="0.295432" G="0.263827" T="0.184815"/>
      <pos A="0.21642" C="0.327037" G="0.176914" T="0.27963"/>
      <pos A="0.184815" C="0.224321" G="0.184815" T="0.406049"/>
      <pos A="0.255926" C="0.0662963" G="0.398148" T="0.27963"/>
      <pos A="0.113704" C="0.224321" G="0.232222" T="0.429753"/>
      <pos A="0.319136" C="0.240123" G="0.184815" T="0.255926"/>
      <pos A="0.184815" C="0.0425926" G="0.366543" T="0.406049"/>
      <pos A="0.287531" C="0.271728" G="0.255926" T="0.184815"/>
      <pos A="0.34284" C="0.0741975" G="0.287531" T="0.295432"/>
      <pos A="0.208519" C="0.200617" G="0.34284" T="0.248025"/>
      <pos A="0.374444" C="0.192716" G="0.248025" T="0.184815"/>
      <pos A="0.319136" C="0.311235" G="0.09" T="0.27963"/>
      <pos A="0.350741" C="0.208519" G="0.200617" T="0.240123"/>
      <pos A="0.366543" C="0.192716" G="0.263827" T="0.176914"/>
      <pos A="0.21642" C="0.374444" G="0.169012" T="0.240123"/>
      <pos A="0.303333" C="0.21642" G="0.200617" T="0.27963"/>
      <pos A="0.192716" C="0.15321" G="0.303333" T="0.350741"/>
      <pos A="0.255926" C="0.224321" G="0.303333" T="0.21642"/>
      <pos A="0.350741" C="0.224321" G="0.184815" T="0.240123"/>
      <pos A="0.21642" C="0.303333" G="0.287531" T="0.192716"/>
      <pos A="0.382346" C="0.311235" G="0.0662963" T="0.240123"/>
      <pos A="0.248025" C="0.303333" G="0.137407" T="0.311235"/>
    </motif>
    <motif db="0" id="M6" alt="O6" length="40" nsites="8" evalue="1.3e-003">
      <pos A="0.222565" C="0.222565" G="0.442043" T="0.112826"/>
      <pos A="0.222565" C="0.551784" G="0.00308642" T="0.222565"/>
      <pos A="0.00308642" C="0.771262" G="0.112826" T="0.112826"/>
      <pos A="0.112826" C="0.222565" G="0.112826" T="0.551784"/>
      <pos A="0.00308642" C="0.112826" G="0.442043" T="0.442043"/>
      <pos A="0.00308642" C="0.332304" G="0.551784" T="0.112826"/>
      <pos A="0.222565" C="0.112826" G="0.332304" T="0.332304"/>
      <pos A="0.00308642" C="0.222565" G="0.112826" T="0.661523"/>
      <pos A="0.00308642" C="0.442043" G="0.222565" T="0.332304"/>
      <pos A="0.112826" C="0.112826" G="0.222565" T="0.551784"/>
      <pos A="0.332304" C="0.112826" G="0.222565" T="0.332304"/>
      <pos A="0.112826" C="0.112826" G="0.442043" T="0.332304"/>
      <pos A="0.222565" C="0.222565" G="0.442043" T="0.112826"/>
      <pos A="0.222565" C="0.332304" G="0.222565" T="0.222565"/>
      <pos A="0.551784" C="0.00308642" G="0.112826" T="0.332304"/>
      <pos A="0.112826" C="0.222565" G="0.551784" T="0.112826"/>
      <pos A="0.332304" C="0.00308642" G="0.332304" T="0.332304"/>
      <pos A="0.00308642" C="0.112826" G="0.332304" T="0.551784"/>
      <pos A="0.112826" C="0.222565" G="0.112826" T="0.551784"/>
      <pos A="0.222565" C="0.112826" G="0.332304" T="0.332304"/>
      <pos A="0.551784" C="0.222565" G="0.112826" T="0.112826"/>
      <pos A="0.332304" C="0.332304" G="0.222565" T="0.112826"/>
      <pos A="0.442043" C="0.112826" G="0.442043" T="0.00308642"/>
      <pos A="0.112826" C="0.112826" G="0.332304" T="0.442043"/>
      <pos A="0.00308642" C="0.332304" G="0.112826" T="0.551784"/>
      <pos A="0.222565" C="0.112826" G="0.442043" T="0.222565"/>
      <pos A="0.332304" C="0.332304" G="0.222565" T="0.112826"/>
      <pos A="0.442043" C="0.00308642" G="0.442043" T="0.112826"/>
      <pos A="0.112826" C="0.222565" G="0.551784" T="0.112826"/>
      <pos A="0.00308642" C="0.222565" G="0.442043" T="0.332304"/>
      <pos A="0.00308642" C="0.332304" G="0.112826" T="0.551784"/>
      <pos A="0.442043" C="0.222565" G="0.112826" T="0.222565"/>
      <pos A="0.442043" C="0.00308642" G="0.222565" T="0.332304"/>
      <pos A="0.00308642" C="0.00308642" G="0.332304" T="0.661523"/>
      <pos A="0.332304" C="0.00308642" G="0.332304" T="0.332304"/>
      <pos A="0.112826" C="0.222565" G="0.442043" T="0.222565"/>
      <pos A="0.661523" C="0.112826" G="0.00308642" T="0.222565"/>
      <pos A="0.112826" C="0.112826" G="0.222565" T="0.551784"/>
      <pos A="0.442043" C="0.00308642" G="0.222565" T="0.332304"/>
      <pos A="0.112826" C="0.222565" G="0.442043" T="0.222565"/>
    </motif>
    <motif db="0" id="M61" alt="O61" length="40" nsites="8" evalue="1.3e-003">
      <pos A="0.174852" C="0.142646" G="0.260736" T="0.421766"/>
      <pos A="0.292941" C="0.303677" G="0.121175" T="0.282206"/>
      <pos A="0.239264" C="0.174852" G="0.271471" T="0.314412"/>
      <pos A="0.453972" C="0.164117" G="0.271471" T="0.11044"/>
      <pos A="0.314412" C="0.368089" G="0.228529" T="0.0889699"/>
      <pos A="0.400295" C="0.11044" G="0.325148" T="0.164117"/>
      <pos A="0.196323" C="0.260736" G="0.292941" T="0.25"/>
      <pos A="0.25" C="0.282206" G="0.260736" T="0.207059"/>
      <pos A="0.357354" C="0.121175" G="0.239264" T="0.282206"/>
      <pos A="0.52912" C="0.131911" G="0.207059" T="0.131911"/>
      <pos A="0.228529" C="0.25" G="0.153382" T="0.368089"/>
      <pos A="0.185588" C="0.121175" G="0.260736" T="0.432502"/>
      <pos A="0.282206" C="0.196323" G="0.303677" T="0.217794"/>
      <pos A="0.207059" C="0.196323" G="0.174852" T="0.421766"/>
      <pos A="0.346618" C="0.292941" G="0.164117" T="0.196323"/>
      <pos A="0.38956" C="0.131911" G="0.0997047" T="0.378825"/>
      <pos A="0.217794" C="0.260736" G="0.38956" T="0.131911"/>
      <pos A="0.239264" C="0.271471" G="0.282206" T="0.207059"/>
      <pos A="0.121175" C="0.303677" G="0.335883" T="0.239264"/>
      <pos A="0.196323" C="0.357354" G="0.131911" T="0.314412"/>
      <pos A="0.217794" C="0.164117" G="0.303677" T="0.314412"/>
      <pos A="0.0782341" C="0.121175" G="0.346618" T="0.453972"/>
      <pos A="0.196323" C="0.357354" G="0.228529" T="0.217794"/>
      <pos A="0.196323" C="0.196323" G="0.282206" T="0.325148"/>
      <pos A="0.335883" C="0.164117" G="0.335883" T="0.164117"/>
      <pos A="0.217794" C="0.207059" G="0.357354" T="0.217794"/>
      <pos A="0.292941" C="0.228529" G="0.260736" T="0.217794"/>
      <pos A="0.539855" C="0.239264" G="0.0889699" T="0.131911"/>
      <pos A="0.303677" C="0.164117" G="0.378825" T="0.153382"/>
      <pos A="0.346618" C="0.153382" G="0.271471" T="0.228529"/>
      <pos A="0.292941" C="0.25" G="0.153382" T="0.303677"/>
      <pos A="0.282206" C="0.196323" G="0.153382" T="0.368089"/>
      <pos A="0.368089" C="0.228529" G="0.142646" T="0.260736"/>
      <pos A="0.153382" C="0.325148" G="0.142646" T="0.378825"/>
      <pos A="0.41103" C="0.228529" G="0.271471" T="0.0889699"/>
      <pos A="0.196323" C="0.325148" G="0.335883" T="0.142646"/>
      <pos A="0.303677" C="0.174852" G="0.217794" T="0.303677"/>
      <pos A="0.453972" C="0.024557" G="0.239264" T="0.282206"/>
      <pos A="0.368089" C="0.196323" G="0.325148" T="0.11044"/>
      <pos A="0.325148" C="0.303677" G="0.131911" T="0.239264"/>
    </motif>
    <motif db="0" id="M62" alt="O62" length="40" nsites="8" evalue="1.3e-003">
      <pos A="0.414609" C="0.0579565" G="0.167696" T="0.359739"/>
      <pos A="0.153978" C="0.0853906" G="0.373457" T="0.387174"/>
      <pos A="0.222565" C="0.112826" G="0.181413" T="0.483196"/>
      <pos A="0.208847" C="0.263718" G="0.387174" T="0.140261"/>
      <pos A="0.222565" C="0.0853906" G="0.414609" T="0.277435"/>
      <pos A="0.140261" C="0.167696" G="0.387174" T="0.30487"/>
      <pos A="0.442043" C="0.25" G="0.112826" T="0.19513"/>
      <pos A="0.346022" C="0.373457" G="0.0579565" T="0.222565"/>
      <pos A="0.346022" C="0.19513" G="0.126543" T="0.332304"/>
      <pos A="0.332304" C="0.126543" G="0.387174" T="0.153978"/>
      <pos A="0.112826" C="0.318587" G="0.373457" T="0.19513"/>
      <pos A="0.400892" C="0.236282" G="0.19513" T="0.167696"/>
      <pos A="0.359739" C="0.222565" G="0.153978" T="0.263718"/>
      <pos A="0.387174" C="0.19513" G="0.291153" T="0.126543"/>
      <pos A="0.236282" C="0.414609" G="0.0579565" T="0.291153"/>
      <pos A="0.30487" C="0.222565" G="0.044239" T="0.428327"/>
      <pos A="0.112826" C="0.346022" G="0.291153" T="0.25"/>
      <pos A="0.140261" C="0.222565" G="0.236282" T="0.400892"/>
      <pos A="0.181413" C="0.208847" G="0.318587" T="0.291153"/>
      <pos A="0.414609" C="0.0579565" G="0.277435" T="0.25"/>
      <pos A="0.19513" C="0.167696" G="0.400892" T="0.236282"/>
      <pos A="0.181413" C="0.359739" G="0.291153" T="0.167696"/>
      <pos A="0.373457" C="0.0853906" G="0.19513" T="0.346022"/>
      <pos A="0.332304" C="0.0991081" G="0.167696" T="0.400892"/>
      <pos A="0.291153" C="0.19513" G="0.263718" T="0.25"/>
      <pos A="0.126543" C="0.25" G="0.318587" T="0.30487"/>
      <pos A="0.30487" C="0.153978" G="0.167696" T="0.373457"/>
      <pos A="0.291153" C="0.25" G="0.236282" T="0.222565"/>
      <pos A="0.373457" C="0.140261" G="0.25" T="0.236282"/>
      <pos A="0.318587" C="0.263718" G="0.19513" T="0.222565"/>
      <pos A="0.387174" C="0.222565" G="0.153978" T="0.236282"/>
      <pos A="0.277435" C="0.222565" G="0.181413" T="0.318587"/>
      <pos A="0.208847" C="0.359739" G="0.0991081" T="0.332304"/>
      <pos A="0.387174" C="0.208847" G="0.167696" T="0.236282"/>
      <pos A="0.277435" C="0.0853906" G="0.167696" T="0.469479"/>
      <pos A="0.346022" C="0.167696" G="0.153978" T="0.332304"/>
      <pos A="0.222565" C="0.263718" G="0.359739" T="0.153978"/>
      <pos A="0.373457" C="0.112826" G="0.332304" T="0.181413"/>
      <pos A="0.291153" C="0.153978" G="0.30487" T="0.25"/>
      <pos A="0.496914" C="0.044239" G="0.277435" T="0.181413"/>
    </motif>
    <motif db="0" id="M63" alt="O63" length="40" nsites="8" evalue="1.3e-003">
      <pos A="0.398148" C="0.398148" G="0.00308642" T="0.200617"/>
      <pos A="0.79321" C="0.00308642" G="0.200617" T="0.00308642"/>
      <pos A="0.200617" C="0.200617" G="0.595679" T="0.00308642"/>
      <pos A="0.398148" C="0.595679" G="0.00308642" T="0.00308642"/>
      <pos A="0.398148" C="0.398148" G="0.00308642" T="0.200617"/>
      <pos A="0.200617" C="0.200617" G="0.00308642" T="0.595679"/>
      <pos A="0.200617" C="0.00308642" G="0.398148" T="0.398148"/>
      <pos A="0.00308642" C="0.79321" G="0.00308642" T="0.200617"/>
      <pos A="0.595679" C="0.00308642" G="0.00308642" T="0.398148"/>
      <pos A="0.00308642" C="0.00308642" G="0.595679" T="0.398148"/>
      <pos A="0.00308642" C="0.200617" G="0.200617" T="0.595679"/>
      <pos A="0.200617" C="0.200617" G="0.200617" T="0.398148"/>
      <pos A="0.398148" C="0.200617" G="0.200617" T="0.200617"/>
      <pos A="0.398148" C="0.398148" G="0.00308642" T="0.200617"/>
      <pos A="0.398148" C="0.200617" G="0.00308642" T="0.398148"/>
      <pos A="0.595679" C="0.200617" G="0.00308642" T="0.200617"/>
      <pos A="0.200617" C="0.398148" G="0.200617" T="0.200617"/>
      <pos A="0.200617" C="0.200617" G="0.200617" T="0.398148"/>
      <pos A="0.595679" C="0.200617" G="0.200617" T="0.00308642"/>
      <pos A="0.00308642" C="0.200617" G="0.595679" T="0.200617"/>
      <pos A="0.595679" C="0.398148" G="0.00308642" T="0.00308642"/>
      <pos A="0.595679" C="0.200617" G="0.00308642" T="0.200617"/>
      <pos A="0.00308642" C="0.595679" G="0.200617" T="0.200617"/>
      <pos A="0.398148" C="0.398148" G="0.00308642" T="0.200617"/>
      <pos A="0.398148" C="0.200617" G="0.00308642" T="0.398148"/>
      <pos A="0.200617" C="0.398148" G="0.200617" T="0.200617"/>
      <pos A="0.398148" C="0.200617" G="0.200617" T="0.200617"/>
      <pos A="0.00308642" C="0.595679" G="0.200617" T="0.200617"/>
      <pos A="0.200617" C="0.398148" G="0.200617" T="0.200617"/>
      <pos A="0.00308642" C="0.200617" G="0.398148" T="0.398148"/>
      <pos A="0.398148" C="0.200617" G="0.398148" T="0.00308642"/>
      <pos A="0.200617" C="0.200617" G="0.595679" T="0.00308642"/>
      <pos A="0.00308642" C="0.595679" G="0.200617" T="0.200617"/>
      <pos A="0.200617" C="0.00308642" G="0.00308642" T="0.79321"/>
      <pos A="0.595679" C="0.200617" G="0.200617" T="0.00308642"/>
      <pos A="0.595679" C="0.00308642" G="0.398148" T="0.00308642"/>
      <pos A="0.00308642" C="0.00308642" G="0.79321" T="0.200617"/>
      <pos A="0.200617" C="0.00308642" G="0.398148" T="0.398148"/>
      <pos A="0.00308642" C="0.00308642" G="0.398148" T="0.595679"/>
      <pos A="0.398148" C="0.00308642" G="0.00308642" T="0.595679"/>
    </motif>
    <motif db="0" id="M64" alt="O64" length="40" nsites="8" evalue="1.3e-003">
      <pos A="0.00308642" C="0.25" G="0.743827" T="0.00308642"/>
      <pos A="0.25" C="0.25" G="0.00308642" T="0.496914"/>
      <pos A="0.00308642" C="0.990741" G="0.00308642" T="0.00308642"/>
      <pos A="0.00308642" C="0.990741" G="0.00308642" T="0.00308642"/>
      <pos A="0.496914" C="0.496914" G="0.00308642" T="0.00308642"/>
      <pos A="0.00308642" C="0.00308642" G="0.496914" T="0.496914"/>
      <pos A="0.496914" C="0.00308642" G="0.496914" T="0.00308642"/>
      <pos A="0.496914" C="0.25" G="0.25" T="0.00308642"/>
      <pos A="0.00308642" C="0.496914" G="0.25" T="0.25"/>
      <pos A="0.25" C="0.496914" G="0.25" T="0.00308642"/>
      <pos A="0.00308642" C="0.25" G="0.00308642" T="0.743827"/>
      <pos A="0.00308642" C="0.25" G="0.743827" T="0.00308642"/>
      <pos A="0.496914" C="0.25" G="0.00308642" T="0.25"/>
      <pos A="0.25" C="0.00308642" G="0.743827" T="0.00308642"/>
      <pos A="0.25" C="0.00308642" G="0.25" T="0.496914"/>
      <pos A="0.25" C="0.496914" G="0.00308642" T="0.25"/>
      <pos A="0.25" C="0.00308642" G="0.25" T="0.496914"/>
      <pos A="0.25" C="0.25" G="0.00308642" T="0.496914"/>
      <pos A="0.00308642" C="0.25" G="0.743827" T="0.00308642"/>
      <pos A="0.00308642" C="0.25" G="0.496914" T="0.25"/>
      <pos A="0.496914" C="0.00308642" G="0.25" T="0.25"/>
      <pos A="0.25" C="0.25" G="0.25" T="0.25"/>
      <pos A="0.25" C="0.496914" G="0.00308642" T="0.25"/>
      <pos A="0.00308642" C="0.25" G="0.25" T="0.496914"/>
      <pos A="0.00308642" C="0.00308642" G="0.25" T="0.743827"/>
      <pos A="0.00308642" C="0.496914" G="0.25" T="0.25"/>
      <pos A="0.496914" C="0.496914" G="0.00308642" T="0.00308642"/>
      <pos A="0.496914" C="0.25" G="0.25" T="0.00308642"/>
      <pos A="0.743827" C="0.25" G="0.00308642" T="0.00308642"/>
      <pos A="0.496914" C="0.00308642" G="0.496914" T="0.00308642"/>
      <pos A="0.25" C="0.00308642" G="0.743827" T="0.00308642"/>
      <pos A="0.00308642" C="0.25" G="0.743827" T="0.00308642"/>
      <pos A="0.25" C="0.496914" G="0.25" T="0.00308642"/>
      <pos A="0.25" C="0.25" G="0.25" T="0.25"/>
      <pos A="0.743827" C="0.00308642" G="0.00308642" T="0.25"/>
      <pos A="0.00308642" C="0.496914" G="0.496914" T="0.00308642"/>
      <pos A="0.25" C="0.496914" G="0.25" T="0.00308642"/>
      <pos A="0.743827" C="0.00308642" G="0.00308642" T="0.25"/>
      <pos A="0.25" C="0.25" G="0.00308642" T="0.496914"/>
      <pos A="0.743827" C="0.00308642" G="0.00308642" T="0.25"/>
    </motif>
    <motif db="0" id="M66" alt="O66" length="40" nsites="8" evalue="1.3e-003">
      <pos A="0.00308642" C="0.990741" G="0.00308642" T="0.00308642"/>
      <pos A="0.00308642" C="0.00308642" G="0.990741" T="0.00308642"/>
      <pos A="0.00308642" C="0.00308642" G="0.990741" T="0.00308642"/>
      <pos A="0.00308642" C="0.990741" G="0.00308642" T="0.00308642"/>
      <pos A="0.990741" C="0.00308642" G="0.00308642" T="0.00308642"/>
      <pos A="0.00308642" C="0.00308642" G="0.990741" T="0.00308642"/>
      <pos A="0.00308642" C="0.00308642" G="0.00308642" T="0.990741"/>
      <pos A="0.00308642" C="0.00308642" G="0.990741" T="0.00308642"/>
      <pos A="0.00308642" C="0.990741" G="0.00308642" T="0.00308642"/>
      <pos A="0.00308642" C="0.990741" G="0.00308642" T="0.00308642"/>
      <pos A="0.00308642" C="0.990741" G="0.00308642" T="0.00308642"/>
      <pos A="0.00308642" C="0.00308642" G="0.00308642" T="0.990741"/>
      <pos A="0.00308642" C="0.990741" G="0.00308642" T="0.00308642"/>
      <pos A="0.00308642" C="0.990741" G="0.00308642" T="0.00308642"/>
      <pos A="0.990741" C="0.00308642" G="0.00308642" T="0.00308642"/>
      <pos A="0.00308642" C="0.00308642" G="0.990741" T="0.00308642"/>
      <pos A="0.00308642" C="0.00308642" G="0.00308642" T="0.990741"/>
      <pos A="0.00308642" C="0.00308642" G="0.990741" T="0.00308642"/>
      <pos A="0.00308642" C="0.00308642" G="0.990741" T="0.00308642"/>
      <pos A="0.00308642" C="0.00308642" G="0.00308642" T="0.990741"/>
      <pos A="0.990741" C="0.00308642" G="0.00308642" T="0.00308642"/>
      <pos A="0.00308642" C="0.00308642" G="0.990741" T="0.00308642"/>
      <pos A="0.00308642" C="0.990741" G="0.00308642" T="0.00308642"/>
      <pos A="0.990741" C="0.00308642" G="0.00308642" T="0.00308642"/>
      <pos A="0.00308642" C="0.00308642" G="0.990741" T="0.00308642"/>
      <pos A="0.990741" C="0.00308642" G="0.00308642" T="0.00308642"/>
      <pos A="0.00308642" C="0.00308642" G="0.990741" T="0.00308642"/>
      <pos A="0.00308642" C="0.990741" G="0.00308642" T="0.00308642"/>
      <pos A="0.00308642" C="0.990741" G="0.00308642" T="0.00308642"/>
      <pos A="0.00308642" C="0.00308642" G="0.00308642" T="0.990741"/>
      <pos A="0.990741" C="0.00308642" G="0.00308642" T="0.00308642"/>
      <pos A="0.990741" C="0.00308642" G="0.00308642" T="0.00308642"/>
      <pos A="0.00308642" C="0.990741" G="0.00308642" T="0.00308642"/>
      <pos A="0.00308642" C="0.00308642" G="0.990741" T="0.00308642"/>
      <pos A="0.990741" C="0.00308642" G="0.00308642" T="0.00308642"/>
      <pos A="0.00308642" C="0.990741" G="0.00308642" T="0.00308642"/>
      <pos A="0.00308642" C="0.00308642" G="0.990741" T="0.00308642"/>
      <pos A="0.00308642" C="0.990741" G="0.00308642" T="0.00308642"/>
      <pos A="0.00308642" C="0.990741" G="0.00308642" T="0.00308642"/>
      <pos A="0.00308642" C="0.990741" G="0.00308642" T="0.00308642"/>
    </motif>
    <motif db="0" id="M67" alt="O67" length="40" nsites="8" evalue="1.3e-003">
      <pos A="0.15321" C="0.295432" G="0.208519" T="0.34284"/>
      <pos A="0.350741" C="0.248025" G="0.240123" T="0.161111"/>
      <pos A="0.350741" C="0.255926" G="0.232222" T="0.161111"/>
      <pos A="0.192716" C="0.27963" G="0.271728" T="0.255926"/>
      <pos A="0.232222" C="0.240123" G="0.27963" T="0.248025"/>
      <pos A="0.374444" C="0.113704" G="0.169012" T="0.34284"/>
      <pos A="0.271728" C="0.0979012" G="0.350741" T="0.27963"/>
      <pos A="0.27963" C="0.224321" G="0.176914" T="0.319136"/>
      <pos A="0.21642" C="0.169012" G="0.311235" T="0.303333"/>
      <pos A="0.263827" C="0.469259" G="0.184815" T="0.0820988"/>
      <pos A="0.311235" C="0.224321" G="0.176914" T="0.287531"/>
      <pos A="0.224321" C="0.15321" G="0.366543" T="0.255926"/>
      <pos A="0.366543" C="0.169012" G="0.248025" T="0.21642"/>
      <pos A="0.271728" C="0.224321" G="0.263827" T="0.240123"/>
      <pos A="0.240123" C="0.15321" G="0.255926" T="0.350741"/>
      <pos A="0.240123" C="0.295432" G="0.113704" T="0.350741"/>
      <pos A="0.0425926" C="0.255926" G="0.287531" T="0.413951"/>
      <pos A="0.200617" C="0.200617" G="0.263827" T="0.334938"/>
      <pos A="0.240123" C="0.208519" G="0.224321" T="0.327037"/>
      <pos A="0.358642" C="0.240123" G="0.263827" T="0.137407"/>
      <pos A="0.34284" C="0.224321" G="0.263827" T="0.169012"/>
      <pos A="0.263827" C="0.240123" G="0.224321" T="0.271728"/>
      <pos A="0.224321" C="0.406049" G="0.176914" T="0.192716"/>
      <pos A="0.319136" C="0.303333" G="0.176914" T="0.200617"/>
      <pos A="0.303333" C="0.21642" G="0.232222" T="0.248025"/>
      <pos A="0.192716" C="0.176914" G="0.240123" T="0.390247"/>
      <pos A="0.248025" C="0.145309" G="0.287531" T="0.319136"/>
      <pos A="0.287531" C="0.287531" G="0.327037" T="0.0979012"/>
      <pos A="0.295432" C="0.192716" G="0.334938" T="0.176914"/>
      <pos A="0.311235" C="0.0820988" G="0.374444" T="0.232222"/>
      <pos A="0.161111" C="0.184815" G="0.137407" T="0.516667"/>
      <pos A="0.350741" C="0.232222" G="0.248025" T="0.169012"/>
      <pos A="0.263827" C="0.129506" G="0.248025" T="0.358642"/>
      <pos A="0.437654" C="0.0741975" G="0.413951" T="0.0741975"/>
      <pos A="0.161111" C="0.263827" G="0.200617" T="0.374444"/>
      <pos A="0.334938" C="0.15321" G="0.161111" T="0.350741"/>
      <pos A="0.34284" C="0.192716" G="0.208519" T="0.255926"/>
      <pos A="0.169012" C="0.319136" G="0.263827" T="0.248025"/>
      <pos A="0.263827" C="0.271728" G="0.176914" T="0.287531"/>
      <pos A="0.311235" C="0.255926" G="0.263827" T="0.169012"/>
    </motif>
    <motif db="0" id="M68" alt="O68" length="40" nsites="8" evalue="1.3e-003">
      <pos A="0.990741" C="0.00308642" G="0.00308642" T="0.00308642"/>
      <pos A="0.00308642" C="0.990741" G="0.00308642" T="0.00308642"/>
      <pos A="0.990741" C="0.00308642" G="0.00308642" T="0.00308642"/>
      <pos A="0.00308642" C="0.990741" G="0.00308642" T="0.00308642"/>
      <pos A="0.00308642" C="0.990741" G="0.00308642" T="0.00308642"/>
      <pos A="0.00308642" C="0.00308642" G="0.00308642" T="0.990741"/>
      <pos A="0.00308642" C="0.00308642" G="0.990741" T="0.00308642"/>
      <pos A="0.00308642" C="0.00308642" G="0.990741" T="0.00308642"/>
      <pos A="0.990741" C="0.00308642" G="0.00308642" T="0.00308642"/>
      <pos A="0.00308642" C="0.990741" G="0.00308642" T="0.00308642"/>
      <pos A="0.00308642" C="0.990741" G="0.00308642" T="0.00308642"/>
      <pos A="0.990741" C="0.00308642" G="0.00308642" T="0.00308642"/>
      <pos A="0.00308642" C="0.00308642" G="0.990741" T="0.00308642"/>
      <pos A="0.00308642" C="0.00308642" G="0.990741" T="0.00308642"/>
      <pos A="0.00308642" C="0.990741" G="0.00308642" T="0.00308642"/>
      <pos A="0.00308642" C="0.00308642" G="0.00308642" T="0.990741"/>
      <pos A="0.00308642" C="0.00308642" G="0.990741" T="0.00308642"/>
      <pos A="0.00308642" C="0.990741" G="0.00308642" T="0.00308642"/>
      <pos A="0.990741" C="0.00308642" G="0.00308642" T="0.00308642"/>
      <pos A="0.00308642" C="0.990741" G="0.00308642" T="0.00308642"/>
      <pos A="0.00308642" C="0.00308642" G="0.00308642" T="0.990741"/>
      <pos A="0.00308642" C="0.00308642" G="0.990741" T="0.00308642"/>
      <pos A="0.00308642" C="0.00308642" G="0.990741" T="0.00308642"/>
      <pos A="0.990741" C="0.00308642" G="0.00308642" T="0.00308642"/>
      <pos A="0.00308642" C="0.00308642" G="0.00308642" T="0.990741"/>
      <pos A="0.00308642" C="0.00308642" G="0.00308642" T="0.990741"/>
      <pos A="0.00308642" C="0.00308642" G="0.00308642" T="0.990741"/>
      <pos A="0.00308642" C="0.00308642" G="0.990741" T="0.00308642"/>
      <pos A="0.00308642" C="0.00308642" G="0.00308642" T="0.990741"/>
      <pos A="0.00308642" C="0.00308642" G="0.990741" T="0.00308642"/>
      <pos A="0.00308642" C="0.00308642" G="0.990741" T="0.00308642"/>
      <pos A="0.00308642" C="0.990741" G="0.00308642" T="0.00308642"/>
      <pos A="0.00308642" C="0.00308642" G="0.00308642" T="0.990741"/>
      <pos A="0.00308642" C="0.990741" G="0.00308642" T="0.00308642"/>
      <pos A="0.00308642" C="0.00308642" G="0.00308642" T="0.990741"/>
      <pos A="0.00308642" C="0.00308642" G="0.990741" T="0.00308642"/>
      <pos A="0.990741" C="0.00308642" G="0.00308642" T="0.00308642"/>
      <pos A="0.990741" C="0.00308642" G="0.00308642" T="0.00308642"/>
      <pos A="0.990741" C="0.00308642" G="0.00308642" T="0.00308642"/>
      <pos A="0.00308642" C="0.990741" G="0.00308642" T="0.00308642"/>
    </motif>
    <motif db="0" id="M69" alt="O69" length="40" nsites="8" evalue="1.3e-003">
      <pos A="0.00308642" C="0.426366" G="0.285273" T="0.285273"/>
      <pos A="0.567461" C="0.00308642" G="0.00308642" T="0.426366"/>
      <pos A="0.285273" C="0.00308642" G="0.567461" T="0.14418"/>
      <pos A="0.00308642" C="0.285273" G="0.567461" T="0.14418"/>
      <pos A="0.00308642" C="0.285273" G="0.285273" T="0.426366"/>
      <pos A="0.14418" C="0.14418" G="0.285273" T="0.426366"/>
      <pos A="0.00308642" C="0.14418" G="0.426366" T="0.426366"/>
      <pos A="0.426366" C="0.14418" G="0.14418" T="0.285273"/>
      <pos A="0.14418" C="0.00308642" G="0.426366" T="0.426366"/>
      <pos A="0.00308642" C="0.285273" G="0.426366" T="0.285273"/>
      <pos A="0.00308642" C="0.426366" G="0.285273" T="0.285273"/>
      <pos A="0.00308642" C="0.426366" G="0.14418" T="0.426366"/>
      <pos A="0.14418" C="0.285273" G="0.285273" T="0.285273"/>
      <pos A="0.426366" C="0.285273" G="0.00308642" T="0.285273"/>
      <pos A="0.14418" C="0.14418" G="0.426366" T="0.285273"/>
      <pos A="0.285273" C="0.00308642" G="0.426366" T="0.285273"/>
      <pos A="0.14418" C="0.285273" G="0.285273" T="0.285273"/>
      <pos A="0.285273" C="0.00308642" G="0.426366" T="0.285273"/>
      <pos A="0.285273" C="0.426366" G="0.00308642" T="0.285273"/>
      <pos A="0.14418" C="0.285273" G="0.426366" T="0.14418"/>
      <pos A="0.285273" C="0.567461" G="0.14418" T="0.00308642"/>
      <pos A="0.567461" C="0.14418" G="0.14418" T="0.14418"/>
      <pos A="0.426366" C="0.285273" G="0.285273" T="0.00308642"/>
      <pos A="0.849647" C="0.00308642" G="0.14418" T="0.00308642"/>
      <pos A="0.14418" C="0.14418" G="0.567461" T="0.14418"/>
      <pos A="0.14418" C="0.426366" G="0.00308642" T="0.426366"/>
      <pos A="0.285273" C="0.285273" G="0.285273" T="0.14418"/>
      <pos A="0.567461" C="0.285273" G="0.14418" T="0.00308642"/>
      <pos A="0.426366" C="0.14418" G="0.00308642" T="0.426366"/>
      <pos A="0.14418" C="0.285273" G="0.00308642" T="0.567461"/>
      <pos A="0.285273" C="0.14418" G="0.00308642" T="0.567461"/>
      <pos A="0.14418" C="0.285273" G="0.14418" T="0.426366"/>
      <pos A="0.00308642" C="0.426366" G="0.285273" T="0.285273"/>
      <pos A="0.567461" C="0.14418" G="0.00308642" T="0.285273"/>
      <pos A="0.14418" C="0.426366" G="0.14418" T="0.285273"/>
      <pos A="0.426366" C="0.285273" G="0.00308642" T="0.285273"/>
      <pos A="0.426366" C="0.00308642" G="0.426366" T="0.14418"/>
      <pos A="0.285273" C="0.567461" G="0.14418" T="0.00308642"/>
      <pos A="0.708554" C="0.14418" G="0.00308642" T="0.14418"/>
      <pos A="0.567461" C="0.285273" G="0.00308642" T="0.14418"/>
    </motif>
    <motif db="0" id="M70" alt="O70" length="40" nsites="8" evalue="1.3e-003">
      <pos A="0.496914" C="0.00308642" G="0.496914" T="0.00308642"/>
      <pos A="0.00308642" C="0.00308642" G="0.496914" T="0.496914"/>
      <pos A="0.990741" C="0.00308642" G="0.00308642" T="0.00308642"/>
      <pos A="0.00308642" C="0.496914" G="0.00308642" T="0.496914"/>
      <pos A="0.00308642" C="0.496914" G="0.00308642" T="0.496914"/>
      <pos A="0.00308642" C="0.00308642" G="0.00308642" T="0.990741"/>
      <pos A="0.00308642" C="0.496914" G="0.496914" T="0.00308642"/>
      <pos A="0.496914" C="0.496914" G="0.00308642" T="0.00308642"/>
      <pos A="0.496914" C="0.00308642" G="0.496914" T="0.00308642"/>
      <pos A="0.00308642" C="0.496914" G="0.00308642" T="0.496914"/>
      <pos A="0.496914" C="0.496914" G="0.00308642" T="0.00308642"/>
      <pos A="0.496914" C="0.00308642" G="0.00308642" T="0.496914"/>
      <pos A="0.496914" C="0.496914" G="0.00308642" T="0.00308642"/>
      <pos A="0.00308642" C="0.00308642" G="0.00308642" T="0.990741"/>
      <pos A="0.00308642" C="0.496914" G="0.00308642" T="0.496914"/>
      <pos A="0.00308642" C="0.990741" G="0.00308642" T="0.00308642"/>
      <pos A="0.00308642" C="0.990741" G="0.00308642" T="0.00308642"/>
      <pos A="0.496914" C="0.496914" G="0.00308642" T="0.00308642"/>
      <pos A="0.496914" C="0.00308642" G="0.496914" T="0.00308642"/>
      <pos A="0.00308642" C="0.496914" G="0.00308642" T="0.496914"/>
      <pos A="0.00308642" C="0.496914" G="0.496914" T="0.00308642"/>
      <pos A="0.00308642" C="0.496914" G="0.00308642" T="0.496914"/>
      <pos A="0.496914" C="0.00308642" G="0.00308642" T="0.496914"/>
      <pos A="0.00308642" C="0.00308642" G="0.496914" T="0.496914"/>
      <pos A="0.00308642" C="0.990741" G="0.00308642" T="0.00308642"/>
      <pos A="0.496914" C="0.00308642" G="0.00308642" T="0.496914"/>
      <pos A="0.00308642" C="0.496914" G="0.00308642" T="0.496914"/>
      <pos A="0.00308642" C="0.00308642" G="0.496914" T="0.496914"/>
      <pos A="0.00308642" C="0.00308642" G="0.990741" T="0.00308642"/>
      <pos A="0.990741" C="0.00308642" G="0.00308642" T="0.00308642"/>
      <pos A="0.496914" C="0.00308642" G="0.496914" T="0.00308642"/>
      <pos A="0.00308642" C="0.990741" G="0.00308642" T="0.00308642"/>
      <pos A="0.496914" C="0.00308642" G="0.496914" T="0.00308642"/>
      <pos A="0.990741" C="0.00308642" G="0.00308642" T="0.00308642"/>
      <pos A="0.496914" C="0.00308642" G="0.00308642" T="0.496914"/>
      <pos A="0.496914" C="0.00308642" G="0.496914" T="0.00308642"/>
      <pos A="0.496914" C="0.00308642" G="0.496914" T="0.00308642"/>
      <pos A="0.496914" C="0.00308642" G="0.496914" T="0.00308642"/>
      <pos A="0.496914" C="0.00308642" G="0.00308642" T="0.496914"/>
      <pos A="0.00308642" C="0.00308642" G="0.990741" T="0.00308642"/>
    </motif>
    <motif db="0" id="M71" alt="O71" length="40" nsites="8" evalue="1.3e-003">
      <pos A="0.321685" C="0.18628" G="0.305755" T="0.18628"/>
      <pos A="0.329649" C="0.162385" G="0.345579" T="0.162385"/>
      <pos A="0.289825" C="0.114596" G="0.26593" T="0.329649"/>
      <pos A="0.210175" C="0.289825" G="0.0747714" T="0.425229"/>
      <pos A="0.162385" C="0.465054" G="0.21814" T="0.154421"/>
      <pos A="0.178315" C="0.29779" G="0.226105" T="0.29779"/>
      <pos A="0.28186" C="0.106631" G="0.31372" T="0.29779"/>
      <pos A="0.226105" C="0.154421" G="0.289825" T="0.329649"/>
      <pos A="0.305755" C="0.257965" G="0.289825" T="0.146455"/>
      <pos A="0.170351" C="0.050876" G="0.273895" T="0.504879"/>
      <pos A="0.257965" C="0.226105" G="0.305755" T="0.210175"/>
      <pos A="0.170351" C="0.257965" G="0.25" T="0.321685"/>
      <pos A="0.361509" C="0.257965" G="0.226105" T="0.154421"/>
      <pos A="0.31372" C="0.20221" G="0.20221" T="0.28186"/>
      <pos A="0.26593" C="0.28186" G="0.23407" T="0.21814"/>
      <pos A="0.417264" C="0.28186" G="0.106631" T="0.194245"/>
      <pos A="0.31372" C="0.21814" G="0.29779" T="0.170351"/>
      <pos A="0.337615" C="0.178315" G="0.353545" T="0.130525"/>
      <pos A="0.170351" C="0.29779" G="0.25" T="0.28186"/>
      <pos A="0.305755" C="0.289825" G="0.21814" T="0.18628"/>
      <pos A="0.23407" C="0.154421" G="0.226105" T="0.385404"/>
      <pos A="0.21814" C="0.162385" G="0.20221" T="0.417264"/>
      <pos A="0.21814" C="0.337615" G="0.28186" T="0.162385"/>
      <pos A="0.361509" C="0.178315" G="0.114596" T="0.345579"/>
      <pos A="0.345579" C="0.20221" G="0.23407" T="0.21814"/>
      <pos A="0.146455" C="0.21814" G="0.162385" T="0.473018"/>
      <pos A="0.106631" C="0.18628" G="0.353545" T="0.353545"/>
      <pos A="0.178315" C="0.273895" G="0.25" T="0.29779"/>
      <pos A="0.21814" C="0.353545" G="0.23407" T="0.194245"/>
      <pos A="0.504879" C="0.138491" G="0.20221" T="0.154421"/>
      <pos A="0.31372" C="0.162385" G="0.29779" T="0.226105"/>
      <pos A="0.21814" C="0.242035" G="0.28186" T="0.257965"/>
      <pos A="0.401334" C="0.26593" G="0.226105" T="0.106631"/>
      <pos A="0.257965" C="0.329649" G="0.23407" T="0.178315"/>
      <pos A="0.29779" C="0.242035" G="0.18628" T="0.273895"/>
      <pos A="0.31372" C="0.361509" G="0.154421" T="0.170351"/>
      <pos A="0.329649" C="0.130525" G="0.305755" T="0.23407"/>
      <pos A="0.242035" C="0.0668059" G="0.385404" T="0.305755"/>
      <pos A="0.457088" C="0.162385" G="0.20221" T="0.178315"/>
      <pos A="0.29779" C="0.178315" G="0.257965" T="0.26593"/>
    </motif>
    <motif db="0" id="M72" alt="O72" length="40" nsites="8" evalue="1.3e-003">
      <pos A="0.176914" C="0.350741" G="0.27963" T="0.192716"/>
      <pos A="0.27963" C="0.232222" G="0.15321" T="0.334938"/>
      <pos A="0.0820988" C="0.271728" G="0.295432" T="0.350741"/>
      <pos A="0.145309" C="0.27963" G="0.161111" T="0.413951"/>
      <pos A="0.350741" C="0.161111" G="0.311235" T="0.176914"/>
      <pos A="0.334938" C="0.263827" G="0.105802" T="0.295432"/>
      <pos A="0.34284" C="0.334938" G="0.21642" T="0.105802"/>
      <pos A="0.319136" C="0.263827" G="0.263827" T="0.15321"/>
      <pos A="0.327037" C="0.15321" G="0.255926" T="0.263827"/>
      <pos A="0.145309" C="0.255926" G="0.287531" T="0.311235"/>
      <pos A="0.21642" C="0.192716" G="0.27963" T="0.311235"/>
      <pos A="0.374444" C="0.184815" G="0.161111" T="0.27963"/>
      <pos A="0.350741" C="0.105802" G="0.303333" T="0.240123"/>
      <pos A="0.200617" C="0.21642" G="0.461358" T="0.121605"/>
      <pos A="0.429753" C="0.0662963" G="0.248025" T="0.255926"/>
      <pos A="0.21642" C="0.224321" G="0.271728" T="0.287531"/>
      <pos A="0.374444" C="0.184815" G="0.176914" T="0.263827"/>
      <pos A="0.271728" C="0.263827" G="0.248025" T="0.21642"/>
      <pos A="0.232222" C="0.09" G="0.169012" T="0.508765"/>
      <pos A="0.263827" C="0.295432" G="0.240123" T="0.200617"/>
      <pos A="0.184815" C="0.469259" G="0.113704" T="0.232222"/>
      <pos A="0.303333" C="0.350741" G="0.176914" T="0.169012"/>
      <pos A="0.169012" C="0.263827" G="0.295432" T="0.271728"/>
      <pos A="0.248025" C="0.176914" G="0.208519" T="0.366543"/>
      <pos A="0.200617" C="0.184815" G="0.311235" T="0.303333"/>
      <pos A="0.255926" C="0.334938" G="0.105802" T="0.303333"/>
      <pos A="0.406049" C="0.0504938" G="0.240123" T="0.303333"/>
      <pos A="0.232222" C="0.248025" G="0.200617" T="0.319136"/>
      <pos A="0.319136" C="0.184815" G="0.248025" T="0.248025"/>
      <pos A="0.327037" C="0.184815" G="0.271728" T="0.21642"/>
      <pos A="0.374444" C="0.200617" G="0.169012" T="0.255926"/>
      <pos A="0.184815" C="0.129506" G="0.34284" T="0.34284"/>
      <pos A="0.327037" C="0.232222" G="0.263827" T="0.176914"/>
      <pos A="0.366543" C="0.0741975" G="0.287531" T="0.271728"/>
      <pos A="0.176914" C="0.232222" G="0.248025" T="0.34284"/>
      <pos A="0.390247" C="0.27963" G="0.192716" T="0.137407"/>
      <pos A="0.303333" C="0.21642" G="0.27963" T="0.200617"/>
      <pos A="0.287531" C="0.161111" G="0.271728" T="0.27963"/>
      <pos A="0.200617" C="0.15321" G="0.327037" T="0.319136"/>
      <pos A="0.15321" C="0.358642" G="0.21642" T="0.271728"/>
    </motif>
    <motif db="0" id="M73" alt="O73" length="40" nsites="8" evalue="1.3e-003">
      <pos A="0.298538" C="0.247889" G="0.121267" T="0.332304"/>
      <pos A="0.104384" C="0.315421" G="0.188799" T="0.391395"/>
      <pos A="0.264772" C="0.239448" G="0.30698" T="0.188799"/>
      <pos A="0.382953" C="0.36607" G="0.112826" T="0.13815"/>
      <pos A="0.171916" C="0.231006" G="0.273214" T="0.323863"/>
      <pos A="0.290097" C="0.214123" G="0.264772" T="0.231006"/>
      <pos A="0.416719" C="0.112826" G="0.180358" T="0.290097"/>
      <pos A="0.171916" C="0.30698" G="0.30698" T="0.214123"/>
      <pos A="0.239448" C="0.155033" G="0.247889" T="0.357629"/>
      <pos A="0.188799" C="0.188799" G="0.332304" T="0.290097"/>
      <pos A="0.382953" C="0.239448" G="0.163475" T="0.214123"/>
      <pos A="0.222565" C="0.163475" G="0.382953" T="0.231006"/>
      <pos A="0.222565" C="0.121267" G="0.264772" T="0.391395"/>
      <pos A="0.171916" C="0.340746" G="0.180358" T="0.30698"/>
      <pos A="0.264772" C="0.315421" G="0.222565" T="0.19724"/>
      <pos A="0.374512" C="0.332304" G="0.0875012" T="0.205682"/>
      <pos A="0.171916" C="0.146592" G="0.188799" T="0.492692"/>
      <pos A="0.0875012" C="0.340746" G="0.323863" T="0.247889"/>
      <pos A="0.19724" C="0.214123" G="0.273214" T="0.315421"/>
      <pos A="0.247889" C="0.222565" G="0.323863" T="0.205682"/>
      <pos A="0.442043" C="0.239448" G="0.112826" T="0.205682"/>
      <pos A="0.518018" C="0.129709" G="0.155033" T="0.19724"/>
      <pos A="0.349187" C="0.298538" G="0.239448" T="0.112826"/>
      <pos A="0.19724" C="0.222565" G="0.214123" T="0.36607"/>
      <pos A="0.247889" C="0.163475" G="0.264772" T="0.323863"/>
      <pos A="0.0621768" C="0.264772" G="0.399836" T="0.273214"/>
      <pos A="0.484251" C="0.13815" G="0.247889" T="0.129709"/>
      <pos A="0.374512" C="0.129709" G="0.281655" T="0.214123"/>
      <pos A="0.315421" C="0.214123" G="0.315421" T="0.155033"/>
      <pos A="0.239448" C="0.298538" G="0.19724" T="0.264772"/>
      <pos A="0.247889" C="0.332304" G="0.155033" T="0.264772"/>
      <pos A="0.239448" C="0.0959427" G="0.264772" T="0.399836"/>
      <pos A="0.222565" C="0.163475" G="0.273214" T="0.340746"/>
      <pos A="0.180358" C="0.214123" G="0.222565" T="0.382953"/>
      <pos A="0.214123" C="0.349187" G="0.214123" T="0.222565"/>
      <pos A="0.264772" C="0.239448" G="0.121267" T="0.374512"/>
      <pos A="0.264772" C="0.281655" G="0.155033" T="0.298538"/>
      <pos A="0.214123" C="0.19724" G="0.281655" T="0.30698"/>
      <pos A="0.256331" C="0.30698" G="0.298538" T="0.13815"/>
      <pos A="0.458926" C="0.222565" G="0.19724" T="0.121267"/>
    </motif>
    <motif db="0" id="M74" alt="O74" length="40" nsites="8" evalue="1.3e-003">
      <pos A="0.224321" C="0.232222" G="0.295432" T="0.248025"/>
      <pos A="0.232222" C="0.21642" G="0.184815" T="0.366543"/>
      <pos A="0.287531" C="0.145309" G="0.271728" T="0.295432"/>
      <pos A="0.263827" C="0.382346" G="0.200617" T="0.15321"/>
      <pos A="0.453457" C="0.200617" G="0.0820988" T="0.263827"/>
      <pos A="0.287531" C="0.121605" G="0.374444" T="0.21642"/>
      <pos A="0.137407" C="0.248025" G="0.303333" T="0.311235"/>
      <pos A="0.334938" C="0.271728" G="0.145309" T="0.248025"/>
      <pos A="0.184815" C="0.161111" G="0.255926" T="0.398148"/>
      <pos A="0.176914" C="0.145309" G="0.263827" T="0.413951"/>
      <pos A="0.0583951" C="0.429753" G="0.350741" T="0.161111"/>
      <pos A="0.524568" C="0.240123" G="0.113704" T="0.121605"/>
      <pos A="0.105802" C="0.295432" G="0.287531" T="0.311235"/>
      <pos A="0.390247" C="0.184815" G="0.15321" T="0.271728"/>
      <pos A="0.232222" C="0.232222" G="0.382346" T="0.15321"/>
      <pos A="0.319136" C="0.208519" G="0.327037" T="0.145309"/>
      <pos A="0.34284" C="0.129506" G="0.184815" T="0.34284"/>
      <pos A="0.413951" C="0.240123" G="0.192716" T="0.15321"/>
      <pos A="0.192716" C="0.145309" G="0.240123" T="0.421852"/>
      <pos A="0.161111" C="0.21642" G="0.421852" T="0.200617"/>
      <pos A="0.263827" C="0.200617" G="0.255926" T="0.27963"/>
      <pos A="0.184815" C="0.248025" G="0.271728" T="0.295432"/>
      <pos A="0.200617" C="0.303333" G="0.208519" T="0.287531"/>
      <pos A="0.27963" C="0.200617" G="0.161111" T="0.358642"/>
      <pos A="0.27963" C="0.224321" G="0.263827" T="0.232222"/>
      <pos A="0.327037" C="0.295432" G="0.129506" T="0.248025"/>
      <pos A="0.184815" C="0.311235" G="0.232222" T="0.271728"/>
      <pos A="0.255926" C="0.303333" G="0.176914" T="0.263827"/>
      <pos A="0.437654" C="0.248025" G="0.137407" T="0.176914"/>
      <pos A="0.311235" C="0.137407" G="0.287531" T="0.263827"/>
      <pos A="0.295432" C="0.271728" G="0.240123" T="0.192716"/>
      <pos A="0.169012" C="0.27963" G="0.240123" T="0.311235"/>
      <pos A="0.327037" C="0.200617" G="0.176914" T="0.295432"/>
      <pos A="0.192716" C="0.161111" G="0.208519" T="0.437654"/>
      <pos A="0.295432" C="0.358642" G="0.208519" T="0.137407"/>
      <pos A="0.319136" C="0.09" G="0.366543" T="0.224321"/>
      <pos A="0.271728" C="0.176914" G="0.327037" T="0.224321"/>
      <pos A="0.406049" C="0.09" G="0.248025" T="0.255926"/>
      <pos A="0.327037" C="0.176914" G="0.200617" T="0.295432"/>
      <pos A="0.161111" C="0.263827" G="0.232222" T="0.34284"/>
    </motif>
    <motif db="0" id="M75" alt="O75" length="40" nsites="8" evalue="1.3e-003">
      <pos A="0.240123" C="0.224321" G="0.21642" T="0.319136"/>
      <pos A="0.374444" C="0.176914" G="0.176914" T="0.271728"/>
      <pos A="0.240123" C="0.161111" G="0.327037" T="0.271728"/>
      <pos A="0.319136" C="0.334938" G="0.113704" T="0.232222"/>
      <pos A="0.366543" C="0.248025" G="0.232222" T="0.15321"/>
      <pos A="0.192716" C="0.271728" G="0.366543" T="0.169012"/>
      <pos A="0.295432" C="0.113704" G="0.169012" T="0.421852"/>
      <pos A="0.287531" C="0.176914" G="0.287531" T="0.248025"/>
      <pos A="0.208519" C="0.176914" G="0.34284" T="0.271728"/>
      <pos A="0.255926" C="0.169012" G="0.145309" T="0.429753"/>
      <pos A="0.192716" C="0.224321" G="0.327037" T="0.255926"/>
      <pos A="0.350741" C="0.327037" G="0.145309" T="0.176914"/>
      <pos A="0.271728" C="0.208519" G="0.248025" T="0.271728"/>
      <pos A="0.350741" C="0.105802" G="0.34284" T="0.200617"/>
      <pos A="0.248025" C="0.295432" G="0.27963" T="0.176914"/>
      <pos A="0.105802" C="0.145309" G="0.382346" T="0.366543"/>
      <pos A="0.248025" C="0.358642" G="0.184815" T="0.208519"/>
      <pos A="0.334938" C="0.303333" G="0.0662963" T="0.295432"/>
      <pos A="0.263827" C="0.232222" G="0.34284" T="0.161111"/>
      <pos A="0.240123" C="0.255926" G="0.113704" T="0.390247"/>
      <pos A="0.311235" C="0.192716" G="0.34284" T="0.15321"/>
      <pos A="0.248025" C="0.208519" G="0.390247" T="0.15321"/>
      <pos A="0.15321" C="0.15321" G="0.240123" T="0.453457"/>
      <pos A="0.271728" C="0.129506" G="0.303333" T="0.295432"/>
      <pos A="0.334938" C="0.27963" G="0.161111" T="0.224321"/>
      <pos A="0.327037" C="0.263827" G="0.169012" T="0.240123"/>
      <pos A="0.232222" C="0.192716" G="0.295432" T="0.27963"/>
      <pos A="0.374444" C="0.192716" G="0.161111" T="0.271728"/>
      <pos A="0.200617" C="0.184815" G="0.21642" T="0.398148"/>
      <pos A="0.271728" C="0.224321" G="0.271728" T="0.232222"/>
      <pos A="0.27963" C="0.398148" G="0.248025" T="0.0741975"/>
      <pos A="0.382346" C="0.232222" G="0.113704" T="0.271728"/>
      <pos A="0.169012" C="0.263827" G="0.27963" T="0.287531"/>
      <pos A="0.319136" C="0.176914" G="0.200617" T="0.303333"/>
      <pos A="0.09" C="0.390247" G="0.200617" T="0.319136"/>
      <pos A="0.287531" C="0.232222" G="0.208519" T="0.271728"/>
      <pos A="0.311235" C="0.200617" G="0.21642" T="0.271728"/>
      <pos A="0.271728" C="0.129506" G="0.390247" T="0.208519"/>
      <pos A="0.398148" C="0.176914" G="0.295432" T="0.129506"/>
      <pos A="0.334938" C="0.192716" G="0.15321" T="0.319136"/>
    </motif>
    <motif db="0" id="M77" alt="O77" length="40" nsites="8" evalue="1.3e-003">
      <pos A="0.285273" C="0.14418" G="0.567461" T="0.00308642"/>
      <pos A="0.567461" C="0.00308642" G="0.14418" T="0.285273"/>
      <pos A="0.00308642" C="0.00308642" G="0.708554" T="0.285273"/>
      <pos A="0.14418" C="0.426366" G="0.14418" T="0.285273"/>
      <pos A="0.285273" C="0.00308642" G="0.285273" T="0.426366"/>
      <pos A="0.00308642" C="0.285273" G="0.567461" T="0.14418"/>
      <pos A="0.285273" C="0.567461" G="0.00308642" T="0.14418"/>
      <pos A="0.00308642" C="0.00308642" G="0.285273" T="0.708554"/>
      <pos A="0.00308642" C="0.00308642" G="0.849647" T="0.14418"/>
      <pos A="0.567461" C="0.14418" G="0.14418" T="0.14418"/>
      <pos A="0.426366" C="0.00308642" G="0.567461" T="0.00308642"/>
      <pos A="0.14418" C="0.14418" G="0.708554" T="0.00308642"/>
      <pos A="0.426366" C="0.426366" G="0.00308642" T="0.14418"/>
      <pos A="0.00308642" C="0.00308642" G="0.708554" T="0.285273"/>
      <pos A="0.567461" C="0.285273" G="0.14418" T="0.00308642"/>
      <pos A="0.14418" C="0.567461" G="0.14418" T="0.14418"/>
      <pos A="0.14418" C="0.708554" G="0.14418" T="0.00308642"/>
      <pos A="0.285273" C="0.426366" G="0.00308642" T="0.285273"/>
      <pos A="0.00308642" C="0.285273" G="0.426366" T="0.285273"/>
      <pos A="0.00308642" C="0.285273" G="0.14418" T="0.567461"/>
      <pos A="0.285273" C="0.00308642" G="0.426366" T="0.285273"/>
      <pos A="0.14418" C="0.14418" G="0.567461" T="0.14418"/>
      <pos A="0.285273" C="0.14418" G="0.00308642" T="0.567461"/>
      <pos A="0.14418" C="0.00308642" G="0.567461" T="0.285273"/>
      <pos A="0.00308642" C="0.426366" G="0.567461" T="0.00308642"/>
      <pos A="0.14418" C="0.567461" G="0.00308642" T="0.285273"/>
      <pos A="0.426366" C="0.285273" G="0.00308642" T="0.285273"/>
      <pos A="0.285273" C="0.14418" G="0.14418" T="0.426366"/>
      <pos A="0.567461" C="0.426366" G="0.00308642" T="0.00308642"/>
      <pos A="0.285273" C="0.14418" G="0.285273" T="0.285273"/>
      <pos A="0.426366" C="0.285273" G="0.14418" T="0.14418"/>
      <pos A="0.426366" C="0.00308642" G="0.426366" T="0.14418"/>
      <pos A="0.285273" C="0.00308642" G="0.567461" T="0.14418"/>
      <pos A="0.14418" C="0.14418" G="0.426366" T="0.285273"/>
      <pos A="0.426366" C="0.14418" G="0.285273" T="0.14418"/>
      <pos A="0.285273" C="0.14418" G="0.426366" T="0.14418"/>
      <pos A="0.285273" C="0.285273" G="0.285273" T="0.14418"/>
      <pos A="0.567461" C="0.14418" G="0.285273" T="0.00308642"/>
      <pos A="0.426366" C="0.14418" G="0.14418" T="0.285273"/>
      <pos A="0.14418" C="0.14418" G="0.567461" T="0.14418"/>
    </motif>
    <motif db="0" id="M78" alt="O78" length="40" nsites="8" evalue="1.3e-003">
      <pos A="0.00308642" C="0.00308642" G="0.00308642" T="0.990741"/>
      <pos A="0.00308642" C="0.990741" G="0.00308642" T="0.00308642"/>
      <pos A="0.990741" C="0.00308642" G="0.00308642" T="0.00308642"/>
      <pos A="0.00308642" C="0.00308642" G="0.990741" T="0.00308642"/>
      <pos A="0.00308642" C="0.990741" G="0.00308642" T="0.00308642"/>
      <pos A="0.00308642" C="0.990741" G="0.00308642" T="0.00308642"/>
      <pos A="0.00308642" C="0.00308642" G="0.00308642" T="0.990741"/>
      <pos A="0.00308642" C="0.990741" G="0.00308642" T="0.00308642"/>
      <pos A="0.990741" C="0.00308642" G="0.00308642" T="0.00308642"/>
      <pos A="0.00308642" C="0.00308642" G="0.00308642" T="0.990741"/>
      <pos A="0.00308642" C="0.00308642" G="0.00308642" T="0.990741"/>
      <pos A="0.00308642" C="0.00308642" G="0.00308642" T="0.990741"/>
      <pos A="0.00308642" C="0.990741" G="0.00308642" T="0.00308642"/>
      <pos A="0.00308642" C="0.990741" G="0.00308642" T="0.00308642"/>
      <pos A="0.00308642" C="0.00308642" G="0.00308642" T="0.990741"/>
      <pos A="0.00308642" C="0.00308642" G="0.990741" T="0.00308642"/>
      <pos A="0.00308642" C="0.990741" G="0.00308642" T="0.00308642"/>
      <pos A="0.990741" C="0.00308642" G="0.00308642" T="0.00308642"/>
      <pos A="0.00308642" C="0.00308642" G="0.00308642" T="0.990741"/>
      <pos A="0.00308642" C="0.990741" G="0.00308642" T="0.00308642"/>
      <pos A="0.00308642" C="0.00308642" G="0.00308642" T="0.990741"/>
      <pos A="0.00308642" C="0.990741" G="0.00308642" T="0.00308642"/>
      <pos A="0.00308642" C="0.00308642" G="0.00308642" T="0.990741"/>
      <pos A="0.00308642" C="0.990741" G="0.00308642" T="0.00308642"/>
      <pos A="0.00308642" C="0.990741" G="0.00308642" T="0.00308642"/>
      <pos A="0.00308642" C="0.990741" G="0.00308642" T="0.00308642"/>
      <pos A="0.990741" C="0.00308642" G="0.00308642" T="0.00308642"/>
      <pos A="0.990741" C="0.00308642" G="0.00308642" T="0.00308642"/>
      <pos A="0.990741" C="0.00308642" G="0.00308642" T="0.00308642"/>
      <pos A="0.00308642" C="0.00308642" G="0.990741" T="0.00308642"/>
      <pos A="0.00308642" C="0.00308642" G="0.990741" T="0.00308642"/>
      <pos A="0.00308642" C="0.990741" G="0.00308642" T="0.00308642"/>
      <pos A="0.00308642" C="0.00308642" G="0.00308642" T="0.990741"/>
      <pos A="0.00308642" C="0.00308642" G="0.990741" T="0.00308642"/>
      <pos A="0.00308642" C="0.990741" G="0.00308642" T="0.00308642"/>
      <pos A="0.00308642" C="0.00308642" G="0.00308642" T="0.990741"/>
      <pos A="0.00308642" C="0.990741" G="0.00308642" T="0.00308642"/>
      <pos A="0.00308642" C="0.990741" G="0.00308642" T="0.00308642"/>
      <pos A="0.00308642" C="0.00308642" G="0.00308642" T="0.990741"/>
      <pos A="0.00308642" C="0.00308642" G="0.00308642" T="0.990741"/>
    </motif>
    <motif db="0" id="M8" alt="O8" length="40" nsites="8" evalue="1.3e-003">
      <pos A="0.334938" C="0.208519" G="0.248025" T="0.208519"/>
      <pos A="0.27963" C="0.319136" G="0.21642" T="0.184815"/>
      <pos A="0.27963" C="0.129506" G="0.327037" T="0.263827"/>
      <pos A="0.287531" C="0.248025" G="0.21642" T="0.248025"/>
      <pos A="0.184815" C="0.200617" G="0.287531" T="0.327037"/>
      <pos A="0.21642" C="0.287531" G="0.129506" T="0.366543"/>
      <pos A="0.224321" C="0.366543" G="0.224321" T="0.184815"/>
      <pos A="0.358642" C="0.129506" G="0.263827" T="0.248025"/>
      <pos A="0.224321" C="0.334938" G="0.161111" T="0.27963"/>
      <pos A="0.224321" C="0.176914" G="0.27963" T="0.319136"/>
      <pos A="0.105802" C="0.15321" G="0.413951" T="0.327037"/>
      <pos A="0.366543" C="0.105802" G="0.105802" T="0.421852"/>
      <pos A="0.208519" C="0.334938" G="0.271728" T="0.184815"/>
      <pos A="0.224321" C="0.350741" G="0.263827" T="0.161111"/>
      <pos A="0.287531" C="0.271728" G="0.263827" T="0.176914"/>
      <pos A="0.303333" C="0.15321" G="0.334938" T="0.208519"/>
      <pos A="0.27963" C="0.21642" G="0.208519" T="0.295432"/>
      <pos A="0.47716" C="0.224321" G="0.145309" T="0.15321"/>
      <pos A="0.208519" C="0.263827" G="0.311235" T="0.21642"/>
      <pos A="0.334938" C="0.176914" G="0.240123" T="0.248025"/>
      <pos A="0.169012" C="0.311235" G="0.232222" T="0.287531"/>
      <pos A="0.398148" C="0.09" G="0.176914" T="0.334938"/>
      <pos A="0.161111" C="0.303333" G="0.224321" T="0.311235"/>
      <pos A="0.21642" C="0.240123" G="0.271728" T="0.271728"/>
      <pos A="0.232222" C="0.0741975" G="0.224321" T="0.469259"/>
      <pos A="0.255926" C="0.319136" G="0.295432" T="0.129506"/>
      <pos A="0.390247" C="0.129506" G="0.0979012" T="0.382346"/>
      <pos A="0.192716" C="0.200617" G="0.398148" T="0.208519"/>
      <pos A="0.0820988" C="0.15321" G="0.287531" T="0.47716"/>
      <pos A="0.224321" C="0.271728" G="0.240123" T="0.263827"/>
      <pos A="0.374444" C="0.327037" G="0.248025" T="0.0504938"/>
      <pos A="0.398148" C="0.15321" G="0.263827" T="0.184815"/>
      <pos A="0.311235" C="0.303333" G="0.21642" T="0.169012"/>
      <pos A="0.429753" C="0.184815" G="0.15321" T="0.232222"/>
      <pos A="0.319136" C="0.169012" G="0.263827" T="0.248025"/>
      <pos A="0.208519" C="0.192716" G="0.34284" T="0.255926"/>
      <pos A="0.200617" C="0.358642" G="0.145309" T="0.295432"/>
      <pos A="0.208519" C="0.27963" G="0.161111" T="0.350741"/>
      <pos A="0.263827" C="0.176914" G="0.232222" T="0.327037"/>
      <pos A="0.295432" C="0.176914" G="0.27963" T="0.248025"/>
    </motif>
    <motif db="0" id="M80" alt="O80" length="40" nsites="8" evalue="1.3e-003">
      <pos A="0.285273" C="0.167696" G="0.426366" T="0.120665"/>
      <pos A="0.426366" C="0.214727" G="0.14418" T="0.214727"/>
      <pos A="0.214727" C="0.285273" G="0.238242" T="0.261758"/>
      <pos A="0.167696" C="0.167696" G="0.543945" T="0.120665"/>
      <pos A="0.14418" C="0.379335" G="0.214727" T="0.261758"/>
      <pos A="0.14418" C="0.332304" G="0.214727" T="0.308789"/>
      <pos A="0.167696" C="0.35582" G="0.332304" T="0.14418"/>
      <pos A="0.120665" C="0.402851" G="0.308789" T="0.167696"/>
      <pos A="0.402851" C="0.238242" G="0.0971486" T="0.261758"/>
      <pos A="0.214727" C="0.285273" G="0.332304" T="0.167696"/>
      <pos A="0.214727" C="0.35582" G="0.35582" T="0.0736336"/>
      <pos A="0.14418" C="0.35582" G="0.167696" T="0.332304"/>
      <pos A="0.308789" C="0.426366" G="0.120665" T="0.14418"/>
      <pos A="0.238242" C="0.14418" G="0.14418" T="0.473398"/>
      <pos A="0.120665" C="0.0736336" G="0.52043" T="0.285273"/>
      <pos A="0.167696" C="0.332304" G="0.332304" T="0.167696"/>
      <pos A="0.191211" C="0.191211" G="0.449882" T="0.167696"/>
      <pos A="0.238242" C="0.402851" G="0.285273" T="0.0736336"/>
      <pos A="0.285273" C="0.308789" G="0.285273" T="0.120665"/>
      <pos A="0.191211" C="0.332304" G="0.261758" T="0.214727"/>
      <pos A="0.191211" C="0.14418" G="0.214727" T="0.449882"/>
      <pos A="0.238242" C="0.261758" G="0.285273" T="0.214727"/>
      <pos A="0.0971486" C="0.426366" G="0.214727" T="0.261758"/>
      <pos A="0.238242" C="0.14418" G="0.473398" T="0.14418"/>
      <pos A="0.0501175" C="0.214727" G="0.379335" T="0.35582"/>
      <pos A="0.167696" C="0.120665" G="0.285273" T="0.426366"/>
      <pos A="0.0266025" C="0.332304" G="0.402851" T="0.238242"/>
      <pos A="0.120665" C="0.308789" G="0.379335" T="0.191211"/>
      <pos A="0.167696" C="0.191211" G="0.449882" T="0.191211"/>
      <pos A="0.379335" C="0.214727" G="0.0501175" T="0.35582"/>
      <pos A="0.14418" C="0.379335" G="0.285273" T="0.191211"/>
      <pos A="0.285273" C="0.214727" G="0.238242" T="0.261758"/>
      <pos A="0.35582" C="0.0971486" G="0.332304" T="0.214727"/>
      <pos A="0.285273" C="0.0736336" G="0.473398" T="0.167696"/>
      <pos A="0.238242" C="0.379335" G="0.167696" T="0.214727"/>
      <pos A="0.402851" C="0.0736336" G="0.332304" T="0.191211"/>
      <pos A="0.191211" C="0.402851" G="0.35582" T="0.0501175"/>
      <pos A="0.238242" C="0.308789" G="0.308789" T="0.14418"/>
      <pos A="0.0501175" C="0.567461" G="0.0971486" T="0.285273"/>
      <pos A="0.35582" C="0.214727" G="0.0736336" T="0.35582"/>
    </motif>
    <motif db="0" id="M81" alt="O81" length="40" nsites="8" evalue="1.3e-003">
      <pos A="0.167696" C="0.00308642" G="0.826131" T="0.00308642"/>
      <pos A="0.332304" C="0.332304" G="0.167696" T="0.167696"/>
      <pos A="0.496914" C="0.00308642" G="0.167696" T="0.332304"/>
      <pos A="0.167696" C="0.167696" G="0.661523" T="0.00308642"/>
      <pos A="0.332304" C="0.167696" G="0.332304" T="0.167696"/>
      <pos A="0.332304" C="0.332304" G="0.332304" T="0.00308642"/>
      <pos A="0.661523" C="0.167696" G="0.167696" T="0.00308642"/>
      <pos A="0.167696" C="0.332304" G="0.496914" T="0.00308642"/>
      <pos A="0.496914" C="0.332304" G="0.167696" T="0.00308642"/>
      <pos A="0.826131" C="0.167696" G="0.00308642" T="0.00308642"/>
      <pos A="0.496914" C="0.00308642" G="0.332304" T="0.167696"/>
      <pos A="0.167696" C="0.496914" G="0.167696" T="0.167696"/>
      <pos A="0.332304" C="0.00308642" G="0.167696" T="0.496914"/>
      <pos A="0.332304" C="0.00308642" G="0.496914" T="0.167696"/>
      <pos A="0.661523" C="0.167696" G="0.00308642" T="0.167696"/>
      <pos A="0.00308642" C="0.661523" G="0.332304" T="0.00308642"/>
      <pos A="0.496914" C="0.00308642" G="0.332304" T="0.167696"/>
      <pos A="0.332304" C="0.332304" G="0.167696" T="0.167696"/>
      <pos A="0.496914" C="0.332304" G="0.00308642" T="0.167696"/>
      <pos A="0.332304" C="0.167696" G="0.167696" T="0.332304"/>
      <pos A="0.332304" C="0.00308642" G="0.332304" T="0.332304"/>
      <pos A="0.496914" C="0.00308642" G="0.332304" T="0.167696"/>
      <pos A="0.496914" C="0.167696" G="0.00308642" T="0.332304"/>
      <pos A="0.167696" C="0.332304" G="0.00308642" T="0.496914"/>
      <pos A="0.167696" C="0.167696" G="0.167696" T="0.496914"/>
      <pos A="0.167696" C="0.167696" G="0.332304" T="0.332304"/>
      <pos A="0.00308642" C="0.332304" G="0.496914" T="0.167696"/>
      <pos A="0.167696" C="0.496914" G="0.332304" T="0.00308642"/>
      <pos A="0.167696" C="0.661523" G="0.00308642" T="0.167696"/>
      <pos A="0.496914" C="0.00308642" G="0.167696" T="0.332304"/>
      <pos A="0.332304" C="0.167696" G="0.332304" T="0.167696"/>
      <pos A="0.167696" C="0.661523" G="0.167696" T="0.00308642"/>
      <pos A="0.496914" C="0.00308642" G="0.496914" T="0.00308642"/>
      <pos A="0.167696" C="0.661523" G="0.00308642" T="0.167696"/>
      <pos A="0.167696" C="0.167696" G="0.332304" T="0.332304"/>
      <pos A="0.00308642" C="0.00308642" G="0.496914" T="0.496914"/>
      <pos A="0.00308642" C="0.00308642" G="0.661523" T="0.332304"/>
      <pos A="0.167696" C="0.167696" G="0.496914" T="0.167696"/>
      <pos A="0.00308642" C="0.496914" G="0.332304" T="0.167696"/>
      <pos A="0.332304" C="0.496914" G="0.00308642" T="0.167696"/>
    </motif>
    <motif db="0" id="M82" alt="O82" length="40" nsites="8" evalue="1.3e-003">
      <pos A="0.00308642" C="0.00308642" G="0.00308642" T="0.990741"/>
      <pos A="0.00308642" C="0.990741" G="0.00308642" T="0.00308642"/>
      <pos A="0.00308642" C="0.00308642" G="0.00308642" T="0.990741"/>
      <pos A="0.00308642" C="0.00308642" G="0.990741" T="0.00308642"/>
      <pos A="0.00308642" C="0.990741" G="0.00308642" T="0.00308642"/>
      <pos A="0.00308642" C="0.00308642" G="0.990741" T="0.00308642"/>
      <pos A="0.00308642" C="0.00308642" G="0.00308642" T="0.990741"/>
      <pos A="0.00308642" C="0.00308642" G="0.990741" T="0.00308642"/>
      <pos A="0.00308642" C="0.990741" G="0.00308642" T="0.00308642"/>
      <pos A="0.990741" C="0.00308642" G="0.00308642" T="0.00308642"/>
      <pos A="0.00308642" C="0.00308642" G="0.990741" T="0.00308642"/>
      <pos A="0.00308642" C="0.990741" G="0.00308642" T="0.00308642"/>
      <pos A="0.00308642" C="0.00308642" G="0.00308642" T="0.990741"/>
      <pos A="0.00308642" C="0.00308642" G="0.990741" T="0.00308642"/>
      <pos A="0.00308642" C="0.00308642" G="0.990741" T="0.00308642"/>
      <pos A="0.00308642" C="0.00308642" G="0.00308642" T="0.990741"/>
      <pos A="0.00308642" C="0.990741" G="0.00308642" T="0.00308642"/>
      <pos A="0.00308642" C="0.00308642" G="0.00308642" T="0.990741"/>
      <pos A="0.00308642" C="0.00308642" G="0.990741" T="0.00308642"/>
      <pos A="0.00308642" C="0.990741" G="0.00308642" T="0.00308642"/>
      <pos A="0.990741" C="0.00308642" G="0.00308642" T="0.00308642"/>
      <pos A="0.00308642" C="0.00308642" G="0.990741" T="0.00308642"/>
      <pos A="0.00308642" C="0.990741" G="0.00308642" T="0.00308642"/>
      <pos A="0.00308642" C="0.00308642" G="0.990741" T="0.00308642"/>
      <pos A="0.00308642" C="0.990741" G="0.00308642" T="0.00308642"/>
      <pos A="0.00308642" C="0.00308642" G="0.00308642" T="0.990741"/>
      <pos A="0.00308642" C="0.00308642" G="0.990741" T="0.00308642"/>
      <pos A="0.00308642" C="0.990741" G="0.00308642" T="0.00308642"/>
      <pos A="0.00308642" C="0.990741" G="0.00308642" T="0.00308642"/>
      <pos A="0.00308642" C="0.990741" G="0.00308642" T="0.00308642"/>
      <pos A="0.00308642" C="0.990741" G="0.00308642" T="0.00308642"/>
      <pos A="0.990741" C="0.00308642" G="0.00308642" T="0.00308642"/>
      <pos A="0.00308642" C="0.990741" G="0.00308642" T="0.00308642"/>
      <pos A="0.990741" C="0.00308642" G="0.00308642" T="0.00308642"/>
      <pos A="0.00308642" C="0.00308642" G="0.00308642" T="0.990741"/>
      <pos A="0.00308642" C="0.00308642" G="0.990741" T="0.00308642"/>
      <pos A="0.00308642" C="0.00308642" G="0.990741" T="0.00308642"/>
      <pos A="0.00308642" C="0.00308642" G="0.990741" T="0.00308642"/>
      <pos A="0.990741" C="0.00308642" G="0.00308642" T="0.00308642"/>
      <pos A="0.00308642" C="0.990741" G="0.00308642" T="0.00308642"/>
    </motif>
    <motif db="0" id="M83" alt="O83" length="40" nsites="8" evalue="1.3e-003">
      <pos A="0.126543" C="0.496914" G="0.25" T="0.126543"/>
      <pos A="0.496914" C="0.126543" G="0.00308642" T="0.373457"/>
      <pos A="0.00308642" C="0.373457" G="0.126543" T="0.496914"/>
      <pos A="0.373457" C="0.25" G="0.00308642" T="0.373457"/>
      <pos A="0.126543" C="0.25" G="0.00308642" T="0.62037"/>
      <pos A="0.496914" C="0.00308642" G="0.126543" T="0.373457"/>
      <pos A="0.373457" C="0.25" G="0.126543" T="0.25"/>
      <pos A="0.373457" C="0.126543" G="0.126543" T="0.373457"/>
      <pos A="0.373457" C="0.00308642" G="0.25" T="0.373457"/>
      <pos A="0.25" C="0.25" G="0.373457" T="0.126543"/>
      <pos A="0.25" C="0.25" G="0.373457" T="0.126543"/>
      <pos A="0.25" C="0.126543" G="0.00308642" T="0.62037"/>
      <pos A="0.00308642" C="0.25" G="0.126543" T="0.62037"/>
      <pos A="0.126543" C="0.126543" G="0.373457" T="0.373457"/>
      <pos A="0.126543" C="0.25" G="0.25" T="0.373457"/>
      <pos A="0.373457" C="0.126543" G="0.126543" T="0.373457"/>
      <pos A="0.25" C="0.00308642" G="0.126543" T="0.62037"/>
      <pos A="0.126543" C="0.126543" G="0.373457" T="0.373457"/>
      <pos A="0.126543" C="0.62037" G="0.126543" T="0.126543"/>
      <pos A="0.373457" C="0.62037" G="0.00308642" T="0.00308642"/>
      <pos A="0.496914" C="0.25" G="0.00308642" T="0.25"/>
      <pos A="0.743827" C="0.00308642" G="0.126543" T="0.126543"/>
      <pos A="0.373457" C="0.25" G="0.00308642" T="0.373457"/>
      <pos A="0.25" C="0.126543" G="0.373457" T="0.25"/>
      <pos A="0.00308642" C="0.126543" G="0.373457" T="0.496914"/>
      <pos A="0.62037" C="0.00308642" G="0.126543" T="0.25"/>
      <pos A="0.126543" C="0.00308642" G="0.743827" T="0.126543"/>
      <pos A="0.62037" C="0.126543" G="0.00308642" T="0.25"/>
      <pos A="0.496914" C="0.00308642" G="0.373457" T="0.126543"/>
      <pos A="0.496914" C="0.126543" G="0.00308642" T="0.373457"/>
      <pos A="0.126543" C="0.00308642" G="0.126543" T="0.743827"/>
      <pos A="0.373457" C="0.00308642" G="0.373457" T="0.25"/>
      <pos A="0.62037" C="0.126543" G="0.126543" T="0.126543"/>
      <pos A="0.62037" C="0.126543" G="0.25" T="0.00308642"/>
      <pos A="0.25" C="0.496914" G="0.00308642" T="0.25"/>
      <pos A="0.25" C="0.25" G="0.25" T="0.25"/>
      <pos A="0.373457" C="0.126543" G="0.25" T="0.25"/>
      <pos A="0.496914" C="0.126543" G="0.00308642" T="0.373457"/>
      <pos A="0.25" C="0.126543" G="0.25" T="0.373457"/>
      <pos A="0.25" C="0.25" G="0.373457" T="0.126543"/>
    </motif>
    <motif db="0" id="M84" alt="O84" length="40" nsites="8" evalue="1.3e-003">
      <pos A="0.18266" C="0.122802" G="0.302375" T="0.392162"/>
      <pos A="0.332304" C="0.0928731" G="0.212589" T="0.362233"/>
      <pos A="0.0629442" C="0.332304" G="0.481949" T="0.122802"/>
      <pos A="0.422091" C="0.18266" G="0.0928731" T="0.302375"/>
      <pos A="0.18266" C="0.242518" G="0.302375" T="0.272446"/>
      <pos A="0.45202" C="0.242518" G="0.212589" T="0.0928731"/>
      <pos A="0.212589" C="0.18266" G="0.152731" T="0.45202"/>
      <pos A="0.302375" C="0.302375" G="0.152731" T="0.242518"/>
      <pos A="0.272446" C="0.212589" G="0.272446" T="0.242518"/>
      <pos A="0.511879" C="0.242518" G="0.0629442" T="0.18266"/>
      <pos A="0.272446" C="0.212589" G="0.212589" T="0.302375"/>
      <pos A="0.362233" C="0.302375" G="0.18266" T="0.152731"/>
      <pos A="0.18266" C="0.242518" G="0.152731" T="0.422091"/>
      <pos A="0.332304" C="0.18266" G="0.272446" T="0.212589"/>
      <pos A="0.242518" C="0.332304" G="0.362233" T="0.0629442"/>
      <pos A="0.422091" C="0.242518" G="0.0928731" T="0.242518"/>
      <pos A="0.242518" C="0.152731" G="0.422091" T="0.18266"/>
      <pos A="0.242518" C="0.302375" G="0.392162" T="0.0629442"/>
      <pos A="0.18266" C="0.272446" G="0.302375" T="0.242518"/>
      <pos A="0.422091" C="0.0928731" G="0.0928731" T="0.392162"/>
      <pos A="0.272446" C="0.511879" G="0.0928731" T="0.122802"/>
      <pos A="0.272446" C="0.122802" G="0.18266" T="0.422091"/>
      <pos A="0.122802" C="0.302375" G="0.511879" T="0.0629442"/>
      <pos A="0.511879" C="0.212589" G="0.0928731" T="0.18266"/>
      <pos A="0.0330153" C="0.212589" G="0.332304" T="0.422091"/>
      <pos A="0.152731" C="0.18266" G="0.242518" T="0.422091"/>
      <pos A="0.18266" C="0.302375" G="0.122802" T="0.392162"/>
      <pos A="0.302375" C="0.302375" G="0.0928731" T="0.302375"/>
      <pos A="0.122802" C="0.272446" G="0.00308642" T="0.601665"/>
      <pos A="0.272446" C="0.272446" G="0.302375" T="0.152731"/>
      <pos A="0.362233" C="0.392162" G="0.0928731" T="0.152731"/>
      <pos A="0.302375" C="0.212589" G="0.0928731" T="0.392162"/>
      <pos A="0.272446" C="0.212589" G="0.242518" T="0.272446"/>
      <pos A="0.332304" C="0.00308642" G="0.541807" T="0.122802"/>
      <pos A="0.122802" C="0.18266" G="0.571736" T="0.122802"/>
      <pos A="0.212589" C="0.272446" G="0.511879" T="0.00308642"/>
      <pos A="0.302375" C="0.362233" G="0.122802" T="0.212589"/>
      <pos A="0.332304" C="0.0629442" G="0.212589" T="0.392162"/>
      <pos A="0.0330153" C="0.422091" G="0.481949" T="0.0629442"/>
      <pos A="0.362233" C="0.122802" G="0.0928731" T="0.422091"/>
    </motif>
    <motif db="0" id="M85" alt="O85" length="40" nsites="8" evalue="1.3e-003">
      <pos A="0.47716" C="0.113704" G="0.0820988" T="0.327037"/>
      <pos A="0.208519" C="0.287531" G="0.287531" T="0.21642"/>
      <pos A="0.248025" C="0.255926" G="0.21642" T="0.27963"/>
      <pos A="0.224321" C="0.176914" G="0.208519" T="0.390247"/>
      <pos A="0.208519" C="0.145309" G="0.382346" T="0.263827"/>
      <pos A="0.169012" C="0.311235" G="0.327037" T="0.192716"/>
      <pos A="0.366543" C="0.145309" G="0.137407" T="0.350741"/>
      <pos A="0.192716" C="0.184815" G="0.240123" T="0.382346"/>
      <pos A="0.105802" C="0.271728" G="0.295432" T="0.327037"/>
      <pos A="0.255926" C="0.192716" G="0.303333" T="0.248025"/>
      <pos A="0.398148" C="0.374444" G="0.176914" T="0.0504938"/>
      <pos A="0.47716" C="0.161111" G="0.0662963" T="0.295432"/>
      <pos A="0.145309" C="0.287531" G="0.358642" T="0.208519"/>
      <pos A="0.295432" C="0.240123" G="0.161111" T="0.303333"/>
      <pos A="0.09" C="0.327037" G="0.255926" T="0.327037"/>
      <pos A="0.240123" C="0.27963" G="0.145309" T="0.334938"/>
      <pos A="0.232222" C="0.224321" G="0.169012" T="0.374444"/>
      <pos A="0.271728" C="0.248025" G="0.255926" T="0.224321"/>
      <pos A="0.248025" C="0.200617" G="0.374444" T="0.176914"/>
      <pos A="0.382346" C="0.105802" G="0.27963" T="0.232222"/>
      <pos A="0.34284" C="0.169012" G="0.358642" T="0.129506"/>
      <pos A="0.34284" C="0.224321" G="0.27963" T="0.15321"/>
      <pos A="0.374444" C="0.208519" G="0.192716" T="0.224321"/>
      <pos A="0.311235" C="0.176914" G="0.295432" T="0.21642"/>
      <pos A="0.176914" C="0.232222" G="0.232222" T="0.358642"/>
      <pos A="0.15321" C="0.319136" G="0.295432" T="0.232222"/>
      <pos A="0.358642" C="0.161111" G="0.200617" T="0.27963"/>
      <pos A="0.184815" C="0.319136" G="0.287531" T="0.208519"/>
      <pos A="0.27963" C="0.184815" G="0.232222" T="0.303333"/>
      <pos A="0.255926" C="0.390247" G="0.192716" T="0.161111"/>
      <pos A="0.255926" C="0.287531" G="0.311235" T="0.145309"/>
      <pos A="0.524568" C="0.0979012" G="0.0583951" T="0.319136"/>
      <pos A="0.248025" C="0.0820988" G="0.287531" T="0.382346"/>
      <pos A="0.105802" C="0.263827" G="0.303333" T="0.327037"/>
      <pos A="0.192716" C="0.169012" G="0.248025" T="0.390247"/>
      <pos A="0.27963" C="0.0979012" G="0.34284" T="0.27963"/>
      <pos A="0.263827" C="0.271728" G="0.27963" T="0.184815"/>
      <pos A="0.263827" C="0.271728" G="0.208519" T="0.255926"/>
      <pos A="0.398148" C="0.232222" G="0.240123" T="0.129506"/>
      <pos A="0.287531" C="0.15321" G="0.176914" T="0.382346"/>
    </motif>
    <motif db="0" id="M86" alt="O86" length="40" nsites="8" evalue="1.3e-003">
      <pos A="0.200617" C="0.224321" G="0.287531" T="0.287531"/>
      <pos A="0.358642" C="0.240123" G="0.21642" T="0.184815"/>
      <pos A="0.524568" C="0.113704" G="0.15321" T="0.208519"/>
      <pos A="0.176914" C="0.248025" G="0.34284" T="0.232222"/>
      <pos A="0.192716" C="0.145309" G="0.287531" T="0.374444"/>
      <pos A="0.224321" C="0.176914" G="0.390247" T="0.208519"/>
      <pos A="0.366543" C="0.208519" G="0.15321" T="0.271728"/>
      <pos A="0.176914" C="0.255926" G="0.303333" T="0.263827"/>
      <pos A="0.255926" C="0.184815" G="0.208519" T="0.350741"/>
      <pos A="0.145309" C="0.413951" G="0.232222" T="0.208519"/>
      <pos A="0.295432" C="0.287531" G="0.34284" T="0.0741975"/>
      <pos A="0.54037" C="0.137407" G="0.145309" T="0.176914"/>
      <pos A="0.240123" C="0.169012" G="0.350741" T="0.240123"/>
      <pos A="0.21642" C="0.271728" G="0.240123" T="0.271728"/>
      <pos A="0.295432" C="0.137407" G="0.145309" T="0.421852"/>
      <pos A="0.169012" C="0.21642" G="0.311235" T="0.303333"/>
      <pos A="0.145309" C="0.303333" G="0.232222" T="0.319136"/>
      <pos A="0.248025" C="0.311235" G="0.0820988" T="0.358642"/>
      <pos A="0.240123" C="0.192716" G="0.240123" T="0.327037"/>
      <pos A="0.255926" C="0.224321" G="0.224321" T="0.295432"/>
      <pos A="0.319136" C="0.192716" G="0.176914" T="0.311235"/>
      <pos A="0.271728" C="0.319136" G="0.21642" T="0.192716"/>
      <pos A="0.27963" C="0.287531" G="0.15321" T="0.27963"/>
      <pos A="0.271728" C="0.129506" G="0.287531" T="0.311235"/>
      <pos A="0.208519" C="0.121605" G="0.390247" T="0.27963"/>
      <pos A="0.176914" C="0.303333" G="0.429753" T="0.09"/>
      <pos A="0.192716" C="0.358642" G="0.295432" T="0.15321"/>
      <pos A="0.485062" C="0.200617" G="0.0662963" T="0.248025"/>
      <pos A="0.390247" C="0.303333" G="0.263827" T="0.0425926"/>
      <pos A="0.200617" C="0.21642" G="0.200617" T="0.382346"/>
      <pos A="0.208519" C="0.27963" G="0.263827" T="0.248025"/>
      <pos A="0.263827" C="0.200617" G="0.129506" T="0.406049"/>
      <pos A="0.263827" C="0.169012" G="0.334938" T="0.232222"/>
      <pos A="0.382346" C="0.240123" G="0.137407" T="0.240123"/>
      <pos A="0.311235" C="0.295432" G="0.145309" T="0.248025"/>
      <pos A="0.358642" C="0.176914" G="0.184815" T="0.27963"/>
      <pos A="0.303333" C="0.121605" G="0.263827" T="0.311235"/>
      <pos A="0.137407" C="0.161111" G="0.366543" T="0.334938"/>
      <pos A="0.263827" C="0.184815" G="0.224321" T="0.327037"/>
      <pos A="0.263827" C="0.248025" G="0.295432" T="0.192716"/>
    </motif>
    <motif db="0" id="M87" alt="O87" length="40" nsites="8" evalue="1.3e-003">
      <pos A="0.27963" C="0.287531" G="0.224321" T="0.208519"/>
      <pos A="0.303333" C="0.129506" G="0.287531" T="0.27963"/>
      <pos A="0.319136" C="0.248025" G="0.240123" T="0.192716"/>
      <pos A="0.327037" C="0.240123" G="0.184815" T="0.248025"/>
      <pos A="0.334938" C="0.0504938" G="0.248025" T="0.366543"/>
      <pos A="0.176914" C="0.255926" G="0.287531" T="0.27963"/>
      <pos A="0.176914" C="0.255926" G="0.169012" T="0.398148"/>
      <pos A="0.192716" C="0.263827" G="0.27963" T="0.263827"/>
      <pos A="0.255926" C="0.161111" G="0.34284" T="0.240123"/>
      <pos A="0.224321" C="0.271728" G="0.358642" T="0.145309"/>
      <pos A="0.271728" C="0.184815" G="0.263827" T="0.27963"/>
      <pos A="0.27963" C="0.255926" G="0.303333" T="0.161111"/>
      <pos A="0.27963" C="0.255926" G="0.232222" T="0.232222"/>
      <pos A="0.255926" C="0.21642" G="0.169012" T="0.358642"/>
      <pos A="0.382346" C="0.145309" G="0.240123" T="0.232222"/>
      <pos A="0.208519" C="0.208519" G="0.303333" T="0.27963"/>
      <pos A="0.21642" C="0.169012" G="0.358642" T="0.255926"/>
      <pos A="0.248025" C="0.224321" G="0.263827" T="0.263827"/>
      <pos A="0.208519" C="0.366543" G="0.0662963" T="0.358642"/>
      <pos A="0.169012" C="0.184815" G="0.184815" T="0.461358"/>
      <pos A="0.334938" C="0.200617" G="0.263827" T="0.200617"/>
      <pos A="0.21642" C="0.232222" G="0.303333" T="0.248025"/>
      <pos A="0.350741" C="0.200617" G="0.161111" T="0.287531"/>
      <pos A="0.350741" C="0.0346914" G="0.287531" T="0.327037"/>
      <pos A="0.461358" C="0.248025" G="0.113704" T="0.176914"/>
      <pos A="0.311235" C="0.208519" G="0.169012" T="0.311235"/>
      <pos A="0.295432" C="0.121605" G="0.271728" T="0.311235"/>
      <pos A="0.15321" C="0.145309" G="0.366543" T="0.334938"/>
      <pos A="0.327037" C="0.34284" G="0.176914" T="0.15321"/>
      <pos A="0.137407" C="0.532469" G="0.192716" T="0.137407"/>
      <pos A="0.271728" C="0.27963" G="0.145309" T="0.303333"/>
      <pos A="0.485062" C="0.21642" G="0.255926" T="0.0425926"/>
      <pos A="0.34284" C="0.200617" G="0.263827" T="0.192716"/>
      <pos A="0.27963" C="0.200617" G="0.271728" T="0.248025"/>
      <pos A="0.382346" C="0.263827" G="0.208519" T="0.145309"/>
      <pos A="0.311235" C="0.15321" G="0.184815" T="0.350741"/>
      <pos A="0.169012" C="0.224321" G="0.208519" T="0.398148"/>
      <pos A="0.27963" C="0.208519" G="0.248025" T="0.263827"/>
      <pos A="0.240123" C="0.271728" G="0.334938" T="0.15321"/>
      <pos A="0.248025" C="0.224321" G="0.248025" T="0.27963"/>
    </motif>
    <motif db="0" id="M88" alt="O88" length="40" nsites="8" evalue="1.3e-003">
      <pos A="0.21642" C="0.350741" G="0.121605" T="0.311235"/>
      <pos A="0.303333" C="0.287531" G="0.09" T="0.319136"/>
      <pos A="0.303333" C="0.15321" G="0.161111" T="0.382346"/>
      <pos A="0.169012" C="0.145309" G="0.445556" T="0.240123"/>
      <pos A="0.21642" C="0.327037" G="0.271728" T="0.184815"/>
      <pos A="0.398148" C="0.145309" G="0.21642" T="0.240123"/>
      <pos A="0.224321" C="0.327037" G="0.303333" T="0.145309"/>
      <pos A="0.334938" C="0.240123" G="0.137407" T="0.287531"/>
      <pos A="0.208519" C="0.263827" G="0.263827" T="0.263827"/>
      <pos A="0.327037" C="0.303333" G="0.15321" T="0.21642"/>
      <pos A="0.184815" C="0.240123" G="0.271728" T="0.303333"/>
      <pos A="0.287531" C="0.334938" G="0.169012" T="0.208519"/>
      <pos A="0.350741" C="0.145309" G="0.145309" T="0.358642"/>
      <pos A="0.303333" C="0.0820988" G="0.311235" T="0.303333"/>
      <pos A="0.255926" C="0.263827" G="0.208519" T="0.271728"/>
      <pos A="0.129506" C="0.232222" G="0.295432" T="0.34284"/>
      <pos A="0.21642" C="0.113704" G="0.232222" T="0.437654"/>
      <pos A="0.248025" C="0.105802" G="0.398148" T="0.248025"/>
      <pos A="0.113704" C="0.200617" G="0.255926" T="0.429753"/>
      <pos A="0.350741" C="0.240123" G="0.248025" T="0.161111"/>
      <pos A="0.358642" C="0.176914" G="0.21642" T="0.248025"/>
      <pos A="0.461358" C="0.21642" G="0.15321" T="0.169012"/>
      <pos A="0.224321" C="0.232222" G="0.248025" T="0.295432"/>
      <pos A="0.192716" C="0.240123" G="0.390247" T="0.176914"/>
      <pos A="0.287531" C="0.161111" G="0.303333" T="0.248025"/>
      <pos A="0.382346" C="0.232222" G="0.200617" T="0.184815"/>
      <pos A="0.176914" C="0.295432" G="0.271728" T="0.255926"/>
      <pos A="0.232222" C="0.192716" G="0.21642" T="0.358642"/>
      <pos A="0.54037" C="0.169012" G="0.0583951" T="0.232222"/>
      <pos A="0.137407" C="0.184815" G="0.47716" T="0.200617"/>
      <pos A="0.255926" C="0.27963" G="0.184815" T="0.27963"/>
      <pos A="0.255926" C="0.334938" G="0.0979012" T="0.311235"/>
      <pos A="0.287531" C="0.334938" G="0.161111" T="0.21642"/>
      <pos A="0.27963" C="0.350741" G="0.15321" T="0.21642"/>
      <pos A="0.200617" C="0.184815" G="0.200617" T="0.413951"/>
      <pos A="0.319136" C="0.248025" G="0.334938" T="0.0979012"/>
      <pos A="0.319136" C="0.224321" G="0.311235" T="0.145309"/>
      <pos A="0.21642" C="0.129506" G="0.327037" T="0.327037"/>
      <pos A="0.232222" C="0.224321" G="0.27963" T="0.263827"/>
      <pos A="0.248025" C="0.176914" G="0.208519" T="0.366543"/>
    </motif>
    <motif db="0" id="M9" alt="O9" length="40" nsites="8" evalue="1.3e-003">
      <pos A="0.30698" C="0.00308642" G="0.534901" T="0.155033"/>
      <pos A="0.0790598" C="0.30698" G="0.382953" T="0.231006"/>
      <pos A="0.231006" C="0.0790598" G="0.458926" T="0.231006"/>
      <pos A="0.231006" C="0.00308642" G="0.458926" T="0.30698"/>
      <pos A="0.0790598" C="0.610874" G="0.30698" T="0.00308642"/>
      <pos A="0.155033" C="0.155033" G="0.30698" T="0.382953"/>
      <pos A="0.155033" C="0.458926" G="0.231006" T="0.155033"/>
      <pos A="0.00308642" C="0.610874" G="0.155033" T="0.231006"/>
      <pos A="0.155033" C="0.382953" G="0.382953" T="0.0790598"/>
      <pos A="0.155033" C="0.534901" G="0.231006" T="0.0790598"/>
      <pos A="0.458926" C="0.00308642" G="0.30698" T="0.231006"/>
      <pos A="0.0790598" C="0.382953" G="0.534901" T="0.00308642"/>
      <pos A="0.382953" C="0.155033" G="0.231006" T="0.231006"/>
      <pos A="0.382953" C="0.155033" G="0.458926" T="0.00308642"/>
      <pos A="0.382953" C="0.382953" G="0.0790598" T="0.155033"/>
      <pos A="0.0790598" C="0.155033" G="0.30698" T="0.458926"/>
      <pos A="0.00308642" C="0.155033" G="0.30698" T="0.534901"/>
      <pos A="0.231006" C="0.0790598" G="0.382953" T="0.30698"/>
      <pos A="0.30698" C="0.231006" G="0.30698" T="0.155033"/>
      <pos A="0.30698" C="0.30698" G="0.231006" T="0.155033"/>
      <pos A="0.0790598" C="0.382953" G="0.231006" T="0.30698"/>
      <pos A="0.231006" C="0.231006" G="0.231006" T="0.30698"/>
      <pos A="0.382953" C="0.155033" G="0.30698" T="0.155033"/>
      <pos A="0.30698" C="0.231006" G="0.0790598" T="0.382953"/>
      <pos A="0.0790598" C="0.458926" G="0.231006" T="0.231006"/>
      <pos A="0.30698" C="0.155033" G="0.458926" T="0.0790598"/>
      <pos A="0.0790598" C="0.458926" G="0.231006" T="0.231006"/>
      <pos A="0.0790598" C="0.610874" G="0.231006" T="0.0790598"/>
      <pos A="0.0790598" C="0.30698" G="0.0790598" T="0.534901"/>
      <pos A="0.155033" C="0.0790598" G="0.382953" T="0.382953"/>
      <pos A="0.155033" C="0.0790598" G="0.231006" T="0.534901"/>
      <pos A="0.00308642" C="0.382953" G="0.155033" T="0.458926"/>
      <pos A="0.30698" C="0.534901" G="0.0790598" T="0.0790598"/>
      <pos A="0.231006" C="0.0790598" G="0.30698" T="0.382953"/>
      <pos A="0.30698" C="0.00308642" G="0.534901" T="0.155033"/>
      <pos A="0.155033" C="0.231006" G="0.382953" T="0.231006"/>
      <pos A="0.382953" C="0.231006" G="0.382953" T="0.00308642"/>
      <pos A="0.30698" C="0.30698" G="0.231006" T="0.155033"/>
      <pos A="0.00308642" C="0.155033" G="0.458926" T="0.382953"/>
      <pos A="0.155033" C="0.155033" G="0.458926" T="0.231006"/>
    </motif>
    <motif db="0" id="M91" alt="O91" length="40" nsites="8" evalue="1.3e-003">
      <pos A="0.155033" C="0.155033" G="0.155033" T="0.534901"/>
      <pos A="0.30698" C="0.155033" G="0.155033" T="0.382953"/>
      <pos A="0.0790598" C="0.0790598" G="0.610874" T="0.231006"/>
      <pos A="0.30698" C="0.458926" G="0.00308642" T="0.231006"/>
      <pos A="0.231006" C="0.30698" G="0.231006" T="0.231006"/>
      <pos A="0.231006" C="0.0790598" G="0.30698" T="0.382953"/>
      <pos A="0.30698" C="0.30698" G="0.382953" T="0.00308642"/>
      <pos A="0.382953" C="0.30698" G="0.231006" T="0.0790598"/>
      <pos A="0.458926" C="0.155033" G="0.0790598" T="0.30698"/>
      <pos A="0.30698" C="0.0790598" G="0.458926" T="0.155033"/>
      <pos A="0.30698" C="0.30698" G="0.155033" T="0.231006"/>
      <pos A="0.610874" C="0.00308642" G="0.155033" T="0.231006"/>
      <pos A="0.155033" C="0.155033" G="0.458926" T="0.231006"/>
      <pos A="0.30698" C="0.00308642" G="0.155033" T="0.534901"/>
      <pos A="0.00308642" C="0.231006" G="0.458926" T="0.30698"/>
      <pos A="0.155033" C="0.231006" G="0.458926" T="0.155033"/>
      <pos A="0.458926" C="0.0790598" G="0.155033" T="0.30698"/>
      <pos A="0.30698" C="0.30698" G="0.30698" T="0.0790598"/>
      <pos A="0.458926" C="0.231006" G="0.155033" T="0.155033"/>
      <pos A="0.30698" C="0.30698" G="0.155033" T="0.231006"/>
      <pos A="0.231006" C="0.0790598" G="0.30698" T="0.382953"/>
      <pos A="0.155033" C="0.0790598" G="0.382953" T="0.382953"/>
      <pos A="0.458926" C="0.30698" G="0.155033" T="0.0790598"/>
      <pos A="0.155033" C="0.155033" G="0.458926" T="0.231006"/>
      <pos A="0.382953" C="0.231006" G="0.30698" T="0.0790598"/>
      <pos A="0.838794" C="0.0790598" G="0.00308642" T="0.0790598"/>
      <pos A="0.382953" C="0.00308642" G="0.458926" T="0.155033"/>
      <pos A="0.0790598" C="0.382953" G="0.382953" T="0.155033"/>
      <pos A="0.155033" C="0.155033" G="0.0790598" T="0.610874"/>
      <pos A="0.30698" C="0.0790598" G="0.155033" T="0.458926"/>
      <pos A="0.382953" C="0.231006" G="0.00308642" T="0.382953"/>
      <pos A="0.0790598" C="0.382953" G="0.0790598" T="0.458926"/>
      <pos A="0.231006" C="0.610874" G="0.00308642" T="0.155033"/>
      <pos A="0.30698" C="0.0790598" G="0.30698" T="0.30698"/>
      <pos A="0.382953" C="0.0790598" G="0.155033" T="0.382953"/>
      <pos A="0.382953" C="0.0790598" G="0.00308642" T="0.534901"/>
      <pos A="0.155033" C="0.00308642" G="0.458926" T="0.382953"/>
      <pos A="0.155033" C="0.155033" G="0.458926" T="0.231006"/>
      <pos A="0.30698" C="0.231006" G="0.155033" T="0.30698"/>
      <pos A="0.0790598" C="0.155033" G="0.534901" T="0.231006"/>
    </motif>
    <motif db="0" id="M92" alt="O92" length="40" nsites="8" evalue="1.3e-003">
      <pos A="0.232222" C="0.358642" G="0.295432" T="0.113704"/>
      <pos A="0.240123" C="0.129506" G="0.248025" T="0.382346"/>
      <pos A="0.224321" C="0.208519" G="0.232222" T="0.334938"/>
      <pos A="0.255926" C="0.255926" G="0.224321" T="0.263827"/>
      <pos A="0.248025" C="0.248025" G="0.224321" T="0.27963"/>
      <pos A="0.358642" C="0.255926" G="0.15321" T="0.232222"/>
      <pos A="0.21642" C="0.334938" G="0.232222" T="0.21642"/>
      <pos A="0.248025" C="0.176914" G="0.303333" T="0.271728"/>
      <pos A="0.508765" C="0.192716" G="0.208519" T="0.09"/>
      <pos A="0.192716" C="0.137407" G="0.358642" T="0.311235"/>
      <pos A="0.184815" C="0.176914" G="0.469259" T="0.169012"/>
      <pos A="0.319136" C="0.208519" G="0.169012" T="0.303333"/>
      <pos A="0.232222" C="0.232222" G="0.161111" T="0.374444"/>
      <pos A="0.287531" C="0.21642" G="0.129506" T="0.366543"/>
      <pos A="0.21642" C="0.21642" G="0.334938" T="0.232222"/>
      <pos A="0.27963" C="0.240123" G="0.319136" T="0.161111"/>
      <pos A="0.232222" C="0.319136" G="0.224321" T="0.224321"/>
      <pos A="0.374444" C="0.255926" G="0.200617" T="0.169012"/>
      <pos A="0.287531" C="0.121605" G="0.192716" T="0.398148"/>
      <pos A="0.200617" C="0.208519" G="0.303333" T="0.287531"/>
      <pos A="0.263827" C="0.15321" G="0.271728" T="0.311235"/>
      <pos A="0.295432" C="0.358642" G="0.169012" T="0.176914"/>
      <pos A="0.334938" C="0.200617" G="0.21642" T="0.248025"/>
      <pos A="0.303333" C="0.21642" G="0.271728" T="0.208519"/>
      <pos A="0.382346" C="0.232222" G="0.129506" T="0.255926"/>
      <pos A="0.232222" C="0.113704" G="0.311235" T="0.34284"/>
      <pos A="0.121605" C="0.248025" G="0.263827" T="0.366543"/>
      <pos A="0.350741" C="0.303333" G="0.240123" T="0.105802"/>
      <pos A="0.161111" C="0.350741" G="0.145309" T="0.34284"/>
      <pos A="0.319136" C="0.145309" G="0.21642" T="0.319136"/>
      <pos A="0.105802" C="0.232222" G="0.319136" T="0.34284"/>
      <pos A="0.161111" C="0.240123" G="0.34284" T="0.255926"/>
      <pos A="0.303333" C="0.21642" G="0.121605" T="0.358642"/>
      <pos A="0.358642" C="0.311235" G="0.15321" T="0.176914"/>
      <pos A="0.358642" C="0.0820988" G="0.287531" T="0.271728"/>
      <pos A="0.287531" C="0.176914" G="0.311235" T="0.224321"/>
      <pos A="0.390247" C="0.287531" G="0.15321" T="0.169012"/>
      <pos A="0.21642" C="0.287531" G="0.208519" T="0.287531"/>
      <pos A="0.184815" C="0.366543" G="0.200617" T="0.248025"/>
      <pos A="0.47716" C="0.09" G="0.240123" T="0.192716"/>
    </motif>
    <motif db="0" id="M93" alt="O93" length="40" nsites="8" evalue="1.3e-003">
      <pos A="0.382346" C="0.184815" G="0.208519" T="0.224321"/>
      <pos A="0.176914" C="0.145309" G="0.34284" T="0.334938"/>
      <pos A="0.263827" C="0.445556" G="0.105802" T="0.184815"/>
      <pos A="0.319136" C="0.263827" G="0.145309" T="0.271728"/>
      <pos A="0.21642" C="0.27963" G="0.224321" T="0.27963"/>
      <pos A="0.287531" C="0.145309" G="0.358642" T="0.208519"/>
      <pos A="0.374444" C="0.15321" G="0.295432" T="0.176914"/>
      <pos A="0.350741" C="0.319136" G="0.295432" T="0.0346914"/>
      <pos A="0.145309" C="0.240123" G="0.184815" T="0.429753"/>
      <pos A="0.263827" C="0.208519" G="0.327037" T="0.200617"/>
      <pos A="0.327037" C="0.176914" G="0.208519" T="0.287531"/>
      <pos A="0.137407" C="0.15321" G="0.255926" T="0.453457"/>
      <pos A="0.121605" C="0.21642" G="0.161111" T="0.500864"/>
      <pos A="0.208519" C="0.192716" G="0.224321" T="0.374444"/>
      <pos A="0.208519" C="0.255926" G="0.287531" T="0.248025"/>
      <pos A="0.287531" C="0.232222" G="0.240123" T="0.240123"/>
      <pos A="0.374444" C="0.145309" G="0.208519" T="0.271728"/>
      <pos A="0.224321" C="0.319136" G="0.255926" T="0.200617"/>
      <pos A="0.327037" C="0.232222" G="0.137407" T="0.303333"/>
      <pos A="0.200617" C="0.232222" G="0.240123" T="0.327037"/>
      <pos A="0.232222" C="0.113704" G="0.390247" T="0.263827"/>
      <pos A="0.224321" C="0.271728" G="0.27963" T="0.224321"/>
      <pos A="0.34284" C="0.295432" G="0.169012" T="0.192716"/>
      <pos A="0.248025" C="0.224321" G="0.350741" T="0.176914"/>
      <pos A="0.200617" C="0.255926" G="0.240123" T="0.303333"/>
      <pos A="0.34284" C="0.113704" G="0.319136" T="0.224321"/>
      <pos A="0.327037" C="0.129506" G="0.311235" T="0.232222"/>
      <pos A="0.263827" C="0.287531" G="0.0979012" T="0.350741"/>
      <pos A="0.334938" C="0.263827" G="0.200617" T="0.200617"/>
      <pos A="0.295432" C="0.248025" G="0.192716" T="0.263827"/>
      <pos A="0.240123" C="0.161111" G="0.240123" T="0.358642"/>
      <pos A="0.311235" C="0.113704" G="0.319136" T="0.255926"/>
      <pos A="0.492963" C="0.169012" G="0.184815" T="0.15321"/>
      <pos A="0.406049" C="0.200617" G="0.208519" T="0.184815"/>
      <pos A="0.27963" C="0.255926" G="0.192716" T="0.271728"/>
      <pos A="0.184815" C="0.208519" G="0.192716" T="0.413951"/>
      <pos A="0.287531" C="0.311235" G="0.15321" T="0.248025"/>
      <pos A="0.287531" C="0.390247" G="0.137407" T="0.184815"/>
      <pos A="0.21642" C="0.184815" G="0.398148" T="0.200617"/>
      <pos A="0.161111" C="0.319136" G="0.287531" T="0.232222"/>
    </motif>
    <motif db="0" id="M94" alt="O94" length="40" nsites="8" evalue="1.3e-003">
      <pos A="0.167696" C="0.00308642" G="0.496914" T="0.332304"/>
      <pos A="0.496914" C="0.00308642" G="0.167696" T="0.332304"/>
      <pos A="0.496914" C="0.167696" G="0.332304" T="0.00308642"/>
      <pos A="0.332304" C="0.496914" G="0.167696" T="0.00308642"/>
      <pos A="0.332304" C="0.167696" G="0.332304" T="0.167696"/>
      <pos A="0.00308642" C="0.661523" G="0.167696" T="0.167696"/>
      <pos A="0.826131" C="0.167696" G="0.00308642" T="0.00308642"/>
      <pos A="0.167696" C="0.00308642" G="0.496914" T="0.332304"/>
      <pos A="0.00308642" C="0.332304" G="0.496914" T="0.167696"/>
      <pos A="0.00308642" C="0.332304" G="0.332304" T="0.332304"/>
      <pos A="0.661523" C="0.332304" G="0.00308642" T="0.00308642"/>
      <pos A="0.496914" C="0.167696" G="0.332304" T="0.00308642"/>
      <pos A="0.00308642" C="0.167696" G="0.332304" T="0.496914"/>
      <pos A="0.332304" C="0.332304" G="0.332304" T="0.00308642"/>
      <pos A="0.661523" C="0.00308642" G="0.332304" T="0.00308642"/>
      <pos A="0.661523" C="0.00308642" G="0.167696" T="0.167696"/>
      <pos A="0.332304" C="0.332304" G="0.332304" T="0.00308642"/>
      <pos A="0.00308642" C="0.167696" G="0.496914" T="0.332304"/>
      <pos A="0.167696" C="0.00308642" G="0.661523" T="0.167696"/>
      <pos A="0.00308642" C="0.661523" G="0.00308642" T="0.332304"/>
      <pos A="0.167696" C="0.496914" G="0.167696" T="0.167696"/>
      <pos A="0.00308642" C="0.661523" G="0.00308642" T="0.332304"/>
      <pos A="0.00308642" C="0.496914" G="0.167696" T="0.332304"/>
      <pos A="0.00308642" C="0.496914" G="0.496914" T="0.00308642"/>
      <pos A="0.332304" C="0.167696" G="0.496914" T="0.00308642"/>
      <pos A="0.332304" C="0.167696" G="0.496914" T="0.00308642"/>
      <pos A="0.167696" C="0.332304" G="0.332304" T="0.167696"/>
      <pos A="0.167696" C="0.167696" G="0.00308642" T="0.661523"/>
      <pos A="0.167696" C="0.167696" G="0.167696" T="0.496914"/>
      <pos A="0.00308642" C="0.167696" G="0.661523" T="0.167696"/>
      <pos A="0.332304" C="0.00308642" G="0.00308642" T="0.661523"/>
      <pos A="0.167696" C="0.167696" G="0.496914" T="0.167696"/>
      <pos A="0.167696" C="0.167696" G="0.496914" T="0.167696"/>
      <pos A="0.00308642" C="0.496914" G="0.167696" T="0.332304"/>
      <pos A="0.167696" C="0.332304" G="0.332304" T="0.167696"/>
      <pos A="0.496914" C="0.332304" G="0.167696" T="0.00308642"/>
      <pos A="0.00308642" C="0.332304" G="0.167696" T="0.496914"/>
      <pos A="0.332304" C="0.00308642" G="0.332304" T="0.332304"/>
      <pos A="0.661523" C="0.00308642" G="0.332304" T="0.00308642"/>
      <pos A="0.496914" C="0.332304" G="0.167696" T="0.00308642"/>
    </motif>
    <motif db="0" id="M95" alt="O95" length="40" nsites="8" evalue="1.3e-003">
      <pos A="0.682099" C="0.126543" G="0.0648148" T="0.126543"/>
      <pos A="0.373457" C="0.25" G="0.0648148" T="0.311728"/>
      <pos A="0.0648148" C="0.188272" G="0.373457" T="0.373457"/>
      <pos A="0.00308642" C="0.188272" G="0.311728" T="0.496914"/>
      <pos A="0.188272" C="0.126543" G="0.311728" T="0.373457"/>
      <pos A="0.373457" C="0.126543" G="0.373457" T="0.126543"/>
      <pos A="0.311728" C="0.126543" G="0.311728" T="0.25"/>
      <pos A="0.188272" C="0.311728" G="0.0648148" T="0.435185"/>
      <pos A="0.188272" C="0.0648148" G="0.558642" T="0.188272"/>
      <pos A="0.0648148" C="0.435185" G="0.126543" T="0.373457"/>
      <pos A="0.0648148" C="0.435185" G="0.0648148" T="0.435185"/>
      <pos A="0.435185" C="0.25" G="0.126543" T="0.188272"/>
      <pos A="0.188272" C="0.496914" G="0.311728" T="0.00308642"/>
      <pos A="0.558642" C="0.00308642" G="0.311728" T="0.126543"/>
      <pos A="0.188272" C="0.311728" G="0.126543" T="0.373457"/>
      <pos A="0.373457" C="0.25" G="0.0648148" T="0.311728"/>
      <pos A="0.311728" C="0.25" G="0.126543" T="0.311728"/>
      <pos A="0.25" C="0.311728" G="0.126543" T="0.311728"/>
      <pos A="0.188272" C="0.373457" G="0.311728" T="0.126543"/>
      <pos A="0.311728" C="0.0648148" G="0.25" T="0.373457"/>
      <pos A="0.188272" C="0.188272" G="0.558642" T="0.0648148"/>
      <pos A="0.00308642" C="0.25" G="0.188272" T="0.558642"/>
      <pos A="0.126543" C="0.0648148" G="0.62037" T="0.188272"/>
      <pos A="0.311728" C="0.126543" G="0.126543" T="0.435185"/>
      <pos A="0.0648148" C="0.311728" G="0.311728" T="0.311728"/>
      <pos A="0.126543" C="0.373457" G="0.0648148" T="0.435185"/>
      <pos A="0.435185" C="0.188272" G="0.188272" T="0.188272"/>
      <pos A="0.126543" C="0.126543" G="0.126543" T="0.62037"/>
      <pos A="0.126543" C="0.25" G="0.435185" T="0.188272"/>
      <pos A="0.25" C="0.311728" G="0.311728" T="0.126543"/>
      <pos A="0.25" C="0.373457" G="0.188272" T="0.188272"/>
      <pos A="0.435185" C="0.25" G="0.188272" T="0.126543"/>
      <pos A="0.435185" C="0.0648148" G="0.25" T="0.25"/>
      <pos A="0.25" C="0.188272" G="0.311728" T="0.25"/>
      <pos A="0.435185" C="0.0648148" G="0.373457" T="0.126543"/>
      <pos A="0.311728" C="0.126543" G="0.373457" T="0.188272"/>
      <pos A="0.373457" C="0.373457" G="0.188272" T="0.0648148"/>
      <pos A="0.188272" C="0.0648148" G="0.311728" T="0.435185"/>
      <pos A="0.188272" C="0.126543" G="0.373457" T="0.311728"/>
      <pos A="0.496914" C="0.25" G="0.00308642" T="0.25"/>
    </motif>
    <motif db="0" id="M97" alt="O97" length="40" nsites="8" evalue="1.3e-003">
      <pos A="0.327037" C="0.184815" G="0.200617" T="0.287531"/>
      <pos A="0.263827" C="0.263827" G="0.358642" T="0.113704"/>
      <pos A="0.184815" C="0.311235" G="0.224321" T="0.27963"/>
      <pos A="0.374444" C="0.192716" G="0.137407" T="0.295432"/>
      <pos A="0.255926" C="0.161111" G="0.287531" T="0.295432"/>
      <pos A="0.334938" C="0.358642" G="0.208519" T="0.0979012"/>
      <pos A="0.358642" C="0.21642" G="0.184815" T="0.240123"/>
      <pos A="0.161111" C="0.255926" G="0.366543" T="0.21642"/>
      <pos A="0.105802" C="0.255926" G="0.27963" T="0.358642"/>
      <pos A="0.263827" C="0.248025" G="0.184815" T="0.303333"/>
      <pos A="0.295432" C="0.224321" G="0.15321" T="0.327037"/>
      <pos A="0.263827" C="0.21642" G="0.271728" T="0.248025"/>
      <pos A="0.271728" C="0.311235" G="0.169012" T="0.248025"/>
      <pos A="0.27963" C="0.192716" G="0.248025" T="0.27963"/>
      <pos A="0.169012" C="0.34284" G="0.129506" T="0.358642"/>
      <pos A="0.248025" C="0.184815" G="0.176914" T="0.390247"/>
      <pos A="0.358642" C="0.09" G="0.21642" T="0.334938"/>
      <pos A="0.311235" C="0.09" G="0.413951" T="0.184815"/>
      <pos A="0.129506" C="0.271728" G="0.208519" T="0.390247"/>
      <pos A="0.271728" C="0.287531" G="0.176914" T="0.263827"/>
      <pos A="0.311235" C="0.21642" G="0.27963" T="0.192716"/>
      <pos A="0.240123" C="0.137407" G="0.255926" T="0.366543"/>
      <pos A="0.169012" C="0.287531" G="0.445556" T="0.0979012"/>
      <pos A="0.34284" C="0.21642" G="0.248025" T="0.192716"/>
      <pos A="0.382346" C="0.21642" G="0.21642" T="0.184815"/>
      <pos A="0.224321" C="0.287531" G="0.319136" T="0.169012"/>
      <pos A="0.176914" C="0.350741" G="0.161111" T="0.311235"/>
      <pos A="0.413951" C="0.200617" G="0.0979012" T="0.287531"/>
      <pos A="0.319136" C="0.105802" G="0.263827" T="0.311235"/>
      <pos A="0.145309" C="0.192716" G="0.413951" T="0.248025"/>
      <pos A="0.303333" C="0.232222" G="0.224321" T="0.240123"/>
      <pos A="0.271728" C="0.145309" G="0.271728" T="0.311235"/>
      <pos A="0.34284" C="0.184815" G="0.145309" T="0.327037"/>
      <pos A="0.263827" C="0.21642" G="0.200617" T="0.319136"/>
      <pos A="0.271728" C="0.184815" G="0.263827" T="0.27963"/>
      <pos A="0.500864" C="0.184815" G="0.129506" T="0.184815"/>
      <pos A="0.224321" C="0.224321" G="0.350741" T="0.200617"/>
      <pos A="0.334938" C="0.0820988" G="0.232222" T="0.350741"/>
      <pos A="0.0741975" C="0.382346" G="0.390247" T="0.15321"/>
      <pos A="0.240123" C="0.287531" G="0.192716" T="0.27963"/>
    </motif>
    <motif db="0" id="M98" alt="O98" length="40" nsites="8" evalue="1.3e-003">
      <pos A="0.390247" C="0.287531" G="0.161111" T="0.161111"/>
      <pos A="0.390247" C="0.224321" G="0.200617" T="0.184815"/>
      <pos A="0.161111" C="0.334938" G="0.287531" T="0.21642"/>
      <pos A="0.169012" C="0.208519" G="0.192716" T="0.429753"/>
      <pos A="0.176914" C="0.192716" G="0.366543" T="0.263827"/>
      <pos A="0.200617" C="0.255926" G="0.327037" T="0.21642"/>
      <pos A="0.492963" C="0.0662963" G="0.129506" T="0.311235"/>
      <pos A="0.200617" C="0.192716" G="0.319136" T="0.287531"/>
      <pos A="0.15321" C="0.390247" G="0.255926" T="0.200617"/>
      <pos A="0.271728" C="0.240123" G="0.145309" T="0.34284"/>
      <pos A="0.224321" C="0.248025" G="0.34284" T="0.184815"/>
      <pos A="0.34284" C="0.287531" G="0.121605" T="0.248025"/>
      <pos A="0.21642" C="0.248025" G="0.15321" T="0.382346"/>
      <pos A="0.240123" C="0.145309" G="0.129506" T="0.485062"/>
      <pos A="0.176914" C="0.240123" G="0.319136" T="0.263827"/>
      <pos A="0.27963" C="0.121605" G="0.263827" T="0.334938"/>
      <pos A="0.287531" C="0.295432" G="0.319136" T="0.0979012"/>
      <pos A="0.311235" C="0.0820988" G="0.382346" T="0.224321"/>
      <pos A="0.224321" C="0.27963" G="0.271728" T="0.224321"/>
      <pos A="0.469259" C="0.0820988" G="0.169012" T="0.27963"/>
      <pos A="0.248025" C="0.224321" G="0.374444" T="0.15321"/>
      <pos A="0.21642" C="0.287531" G="0.271728" T="0.224321"/>
      <pos A="0.224321" C="0.232222" G="0.255926" T="0.287531"/>
      <pos A="0.176914" C="0.287531" G="0.303333" T="0.232222"/>
      <pos A="0.358642" C="0.263827" G="0.15321" T="0.224321"/>
      <pos A="0.287531" C="0.334938" G="0.224321" T="0.15321"/>
      <pos A="0.145309" C="0.271728" G="0.21642" T="0.366543"/>
      <pos A="0.295432" C="0.287531" G="0.176914" T="0.240123"/>
      <pos A="0.398148" C="0.287531" G="0.0979012" T="0.21642"/>
      <pos A="0.350741" C="0.137407" G="0.15321" T="0.358642"/>
      <pos A="0.200617" C="0.121605" G="0.382346" T="0.295432"/>
      <pos A="0.208519" C="0.169012" G="0.192716" T="0.429753"/>
      <pos A="0.303333" C="0.169012" G="0.232222" T="0.295432"/>
      <pos A="0.327037" C="0.240123" G="0.27963" T="0.15321"/>
      <pos A="0.263827" C="0.145309" G="0.184815" T="0.406049"/>
      <pos A="0.176914" C="0.240123" G="0.303333" T="0.27963"/>
      <pos A="0.240123" C="0.334938" G="0.21642" T="0.208519"/>
      <pos A="0.413951" C="0.105802" G="0.184815" T="0.295432"/>
      <pos A="0.287531" C="0.200617" G="0.248025" T="0.263827"/>
      <pos A="0.169012" C="0.295432" G="0.327037" T="0.208519"/>
    </motif>
    <motif db="0" id="M99" alt="O99" length="40" nsites="8" evalue="1.3e-003">
      <pos A="0.36993" C="0.115961" G="0.257055" T="0.257055"/>
      <pos A="0.341711" C="0.0877422" G="0.257055" T="0.313492"/>
      <pos A="0.36993" C="0.285273" G="0.14418" T="0.200617"/>
      <pos A="0.285273" C="0.257055" G="0.14418" T="0.313492"/>
      <pos A="0.454586" C="0.059524" G="0.36993" T="0.115961"/>
      <pos A="0.0877422" C="0.200617" G="0.228836" T="0.482804"/>
      <pos A="0.285273" C="0.172399" G="0.059524" T="0.482804"/>
      <pos A="0.285273" C="0.398148" G="0.257055" T="0.059524"/>
      <pos A="0.200617" C="0.14418" G="0.200617" T="0.454586"/>
      <pos A="0.200617" C="0.059524" G="0.341711" T="0.398148"/>
      <pos A="0.36993" C="0.14418" G="0.115961" T="0.36993"/>
      <pos A="0.059524" C="0.200617" G="0.482804" T="0.257055"/>
      <pos A="0.0313047" C="0.200617" G="0.36993" T="0.398148"/>
      <pos A="0.313492" C="0.200617" G="0.341711" T="0.14418"/>
      <pos A="0.172399" C="0.454586" G="0.285273" T="0.0877422"/>
      <pos A="0.511023" C="0.14418" G="0.14418" T="0.200617"/>
      <pos A="0.257055" C="0.257055" G="0.36993" T="0.115961"/>
      <pos A="0.257055" C="0.172399" G="0.115961" T="0.454586"/>
      <pos A="0.228836" C="0.426366" G="0.228836" T="0.115961"/>
      <pos A="0.257055" C="0.0877422" G="0.14418" T="0.511023"/>
      <pos A="0.228836" C="0.36993" G="0.14418" T="0.257055"/>
      <pos A="0.398148" C="0.285273" G="0.115961" T="0.200617"/>
      <pos A="0.398148" C="0.228836" G="0.200617" T="0.172399"/>
      <pos A="0.172399" C="0.0313047" G="0.228836" T="0.567461"/>
      <pos A="0.172399" C="0.200617" G="0.482804" T="0.14418"/>
      <pos A="0.285273" C="0.313492" G="0.115961" T="0.285273"/>
      <pos A="0.200617" C="0.059524" G="0.313492" T="0.426366"/>
      <pos A="0.36993" C="0.200617" G="0.14418" T="0.285273"/>
      <pos A="0.228836" C="0.285273" G="0.285273" T="0.200617"/>
      <pos A="0.172399" C="0.313492" G="0.341711" T="0.172399"/>
      <pos A="0.341711" C="0.228836" G="0.14418" T="0.285273"/>
      <pos A="0.228836" C="0.313492" G="0.172399" T="0.285273"/>
      <pos A="0.0877422" C="0.172399" G="0.36993" T="0.36993"/>
      <pos A="0.059524" C="0.454586" G="0.341711" T="0.14418"/>
      <pos A="0.36993" C="0.426366" G="0.0877422" T="0.115961"/>
      <pos A="0.398148" C="0.115961" G="0.172399" T="0.313492"/>
      <pos A="0.285273" C="0.200617" G="0.36993" T="0.14418"/>
      <pos A="0.341711" C="0.200617" G="0.257055" T="0.200617"/>
      <pos A="0.0877422" C="0.36993" G="0.313492" T="0.228836"/>
      <pos A="0.285273" C="0.0877422" G="0.398148" T="0.228836"/>
    </motif>
  </queries>
  <targets>
    <motif db="0" id="AHR_HUMAN.H11MO.0.B" length="9" nsites="154" evalue="1.0e+000"
        url="http://hocomoco.autosome.ru/motif/AHR_HUMAN.H11MO.0.B">
      <pos A="0.263136" C="0.118683" G="0.366338" T="0.251843"/>
      <pos A="0.0707683" C="0.0772165" G="0.225162" T="0.626854"/>
      <pos A="0.141125" C="0.285009" G="0.13457" T="0.439296"/>
      <pos A="0.0166917" C="0.00871197" G="0.946968" T="0.027628"/>
      <pos A="0.000162232" C="0.976144" G="0.00985194" T="0.0138418"/>
      <pos A="0.0224981" C="0.00529208" G="0.969768" T="0.00244216"/>
      <pos A="0.000162232" C="0.0224981" G="0.00472209" T="0.972618"/>
      <pos A="0.000162232" C="0.000162232" G="0.999513" T="0.000162232"/>
      <pos A="0.279791" C="0.434254" G="0.105056" T="0.180899"/>
    </motif>
    <motif db="0" id="AIRE_HUMAN.H11MO.0.C" length="18" nsites="41" evalue="1.0e+000"
        url="http://hocomoco.autosome.ru/motif/AIRE_HUMAN.H11MO.0.C">
      <pos A="0.397368" C="0.261336" G="0.125304" T="0.215992"/>
      <pos A="0.181984" C="0.181984" G="0.13664" T="0.499392"/>
      <pos A="0.13664" C="0.13664" G="0.204656" T="0.522064"/>
      <pos A="0.0459522" C="0.000608273" G="0.884815" T="0.0686242"/>
      <pos A="0.000608273" C="0.000608273" G="0.816799" T="0.181984"/>
      <pos A="0.318016" C="0.0459522" G="0.0232802" T="0.612752"/>
      <pos A="0.386032" C="0.0912962" G="0.0232802" T="0.499392"/>
      <pos A="0.36336" C="0.13664" G="0.13664" T="0.36336"/>
      <pos A="0.340688" C="0.0686242" G="0.13664" T="0.454048"/>
      <pos A="0.522064" C="0.0912962" G="0.13664" T="0.25"/>
      <pos A="0.386032" C="0.0459522" G="0.0686242" T="0.499392"/>
      <pos A="0.227328" C="0.13664" G="0.0686242" T="0.567408"/>
      <pos A="0.000608273" C="0.0232802" G="0.884815" T="0.0912962"/>
      <pos A="0.000608273" C="0.000608273" G="0.975503" T="0.0232802"/>
      <pos A="0.227328" C="0.0912962" G="0.25" T="0.431376"/>
      <pos A="0.0686242" C="0.181984" G="0.181984" T="0.567408"/>
      <pos A="0.454048" C="0.0232802" G="0.159312" T="0.36336"/>
      <pos A="0.403036" C="0.267004" G="0.1083" T="0.22166"/>
    </motif>
    <motif db="0" id="ALX4_HUMAN.H11MO.0.D" length="12" nsites="23223" evalue="1.0e+000"
        url="http://hocomoco.autosome.ru/motif/ALX4_HUMAN.H11MO.0.D">
      <pos A="0.166685" C="0.314129" G="0.138493" T="0.380693"/>
      <pos A="0.00484347" C="0.00162991" G="0.00101794" T="0.992509"/>
      <pos A="0.995913" C="0.000172215" G="0.000838267" T="0.00307694"/>
      <pos A="0.999929" C="1.45968e-05" G="4.16374e-05" T="1.45968e-05"/>
      <pos A="1.07651e-06" C="0.000342641" G="5.51577e-05" T="0.999601"/>
      <pos A="0.000334102" C="0.0441242" G="0.00068563" T="0.954856"/>
      <pos A="0.785114" C="1.07651e-06" G="0.214884" T="1.07651e-06"/>
      <pos A="0.591414" C="0.0179944" G="0.389556" T="0.00103573"/>
      <pos A="0.952457" C="0.00913793" G="0.0295194" T="0.00888603"/>
      <pos A="0.0026418" C="0.00363091" G="0.00249806" T="0.991229"/>
      <pos A="0.0153975" C="0.00998509" G="0.00386823" T="0.970749"/>
      <pos A="0.980307" C="0.00494772" G="0.00543302" T="0.00931263"/>
    </motif>
    <motif db="0" id="ARX_HUMAN.H11MO.0.D" length="13" nsites="623" evalue="1.0e+000"
        url="http://hocomoco.autosome.ru/motif/ARX_HUMAN.H11MO.0.D">
      <pos A="0.154474" C="0.281507" G="0.15445" T="0.40957"/>
      <pos A="0.0597495" C="0.0575944" G="0.0565168" T="0.826139"/>
      <pos A="0.964907" C="0.00488914" G="0.0167185" T="0.0134858"/>
      <pos A="0.972719" C="0.00408097" G="0.0180416" T="0.00515853"/>
      <pos A="0.00408097" C="0.0793674" G="0.00623609" T="0.910316"/>
      <pos A="0.000309512" C="0.406145" G="0.0261234" T="0.567422"/>
      <pos A="0.000309512" C="0.258567" G="0.00138707" T="0.739736"/>
      <pos A="0.942008" C="0.00138707" G="0.0552175" T="0.00138707"/>
      <pos A="0.996916" C="0.000309512" G="0.000309512" T="0.00246463"/>
      <pos A="0.000848292" C="0.000848292" G="0.000848292" T="0.997455"/>
      <pos A="0.0172573" C="0.00111768" G="0.00111768" T="0.980507"/>
      <pos A="0.745824" C="0.0825703" G="0.0836479" T="0.0879581"/>
      <pos A="0.312972" C="0.166543" G="0.370083" T="0.150403"/>
    </motif>
    <motif db="0" id="ASCL1_HUMAN.H11MO.0.A" length="14" nsites="480" evalue="1.0e+000"
        url="http://hocomoco.autosome.ru/motif/ASCL1_HUMAN.H11MO.0.A">
      <pos A="0.189596" C="0.437461" G="0.175016" T="0.197928"/>
      <pos A="0.218757" C="0.245834" G="0.160435" T="0.374974"/>
      <pos A="0.220839" C="0.254166" G="0.427046" T="0.0979483"/>
      <pos A="0.00630077" C="0.981098" G="0.00421787" T="0.00838367"/>
      <pos A="0.981098" C="0.00421787" G="5.20725e-05" T="0.0146324"/>
      <pos A="0.00630077" C="0.614507" G="0.358311" T="0.0208811"/>
      <pos A="0.00838367" C="0.979015" G="0.00213497" T="0.0104666"/>
      <pos A="0.00838367" C="0.00213497" G="0.00213497" T="0.987346"/>
      <pos A="0.00421787" C="0.00421787" G="0.976932" T="0.0146324"/>
      <pos A="0.00838367" C="0.781139" G="0.083368" T="0.127109"/>
      <pos A="0.0812851" C="0.420798" G="0.00630077" T="0.491616"/>
      <pos A="0.102114" C="0.385388" G="0.274995" T="0.237503"/>
      <pos A="0.131275" C="0.491616" G="0.0979483" T="0.279161"/>
      <pos A="0.166684" C="0.406217" G="0.152104" T="0.274995"/>
    </motif>
    <motif db="0" id="ASCL2_HUMAN.H11MO.0.D" length="9" nsites="499" evalue="1.0e+000"
        url="http://hocomoco.autosome.ru/motif/ASCL2_HUMAN.H11MO.0.D">
      <pos A="0.262523" C="0.352685" G="0.33866" T="0.046133"/>
      <pos A="0.0020537" C="0.989832" G="0.0040573" T="0.0040573"/>
      <pos A="0.985824" C="0.00606091" G="0.0020537" T="0.00606091"/>
      <pos A="0.00606091" C="0.352685" G="0.587107" T="0.0541475"/>
      <pos A="0.0140753" C="0.979814" G="0.0020537" T="0.0040573"/>
      <pos A="0.0040573" C="0.0040573" G="5.00902e-05" T="0.991835"/>
      <pos A="0.0020537" C="0.0100681" G="0.963785" T="0.0240934"/>
      <pos A="0.00606091" C="0.867612" G="0.0140753" T="0.112252"/>
      <pos A="0.102234" C="0.29458" G="0.00806452" T="0.595121"/>
    </motif>
    <motif db="0" id="ATF1_HUMAN.H11MO.0.B" length="11" nsites="500" evalue="1.0e+000"
        url="http://hocomoco.autosome.ru/motif/ATF1_HUMAN.H11MO.0.B">
      <pos A="0.287992" C="0.359978" G="0.158018" T="0.194011"/>
      <pos A="0.357978" C="0.114027" G="0.361978" T="0.166017"/>
      <pos A="0.35198" C="0.106029" G="0.509948" T="0.0320436"/>
      <pos A="0.0180464" C="0.00604879" G="0.0320436" T="0.943861"/>
      <pos A="0.020046" C="0.010048" G="0.95186" T="0.0180464"/>
      <pos A="0.945861" C="0.010048" G="0.0160468" T="0.0280444"/>
      <pos A="0.0320436" C="0.829884" G="0.0540392" T="0.0840332"/>
      <pos A="0.0240452" C="0.0160468" G="0.875875" T="0.0840332"/>
      <pos A="0.0780344" C="0.317986" G="0.0160468" T="0.587932"/>
      <pos A="0.287992" C="0.465957" G="0.144021" T="0.10203"/>
      <pos A="0.535943" C="0.114027" G="0.186013" T="0.164017"/>
    </motif>
    <motif db="0" id="ATF2_HUMAN.H11MO.0.B" length="11" nsites="500" evalue="1.0e+000"
        url="http://hocomoco.autosome.ru/motif/ATF2_HUMAN.H11MO.0.B">
      <pos A="0.315987" C="0.0880324" G="0.463957" T="0.132024"/>
      <pos A="0.423965" C="0.166017" G="0.383973" T="0.0260448"/>
      <pos A="0.020046" C="0.0240452" G="0.0120476" T="0.943861"/>
      <pos A="0.0160468" C="0.0140472" G="0.939862" T="0.030044"/>
      <pos A="0.903869" C="0.0120476" G="0.0140472" T="0.070036"/>
      <pos A="0.0340432" C="0.361978" G="0.248" T="0.355979"/>
      <pos A="0.00204959" C="0.0420416" G="0.933863" T="0.0220456"/>
      <pos A="0.126025" C="0.0720356" G="0.0260448" T="0.775895"/>
      <pos A="0.158018" C="0.775895" G="0.0360428" T="0.030044"/>
      <pos A="0.875875" C="0.0180464" G="0.0640372" T="0.0420416"/>
      <pos A="0.0620376" C="0.253999" G="0.184013" T="0.49995"/>
    </motif>
    <motif db="0" id="ATF2_HUMAN.H11MO.2.C" length="11" nsites="381" evalue="1.0e+000"
        url="http://hocomoco.autosome.ru/motif/ATF2_HUMAN.H11MO.2.C">
      <pos A="0.322816" C="0.086657" G="0.540606" T="0.0499213"/>
      <pos A="0.509118" C="0.00531357" G="0.480255" T="0.00531357"/>
      <pos A="6.55996e-05" C="6.55996e-05" G="6.55996e-05" T="0.999803"/>
      <pos A="6.55996e-05" C="6.55996e-05" G="0.999803" T="6.55996e-05"/>
      <pos A="0.999803" C="6.55996e-05" G="6.55996e-05" T="6.55996e-05"/>
      <pos A="6.55996e-05" C="0.994555" G="0.00268958" T="0.00268958"/>
      <pos A="6.55996e-05" C="6.55996e-05" G="0.999803" T="6.55996e-05"/>
      <pos A="6.55996e-05" C="6.55996e-05" G="6.55996e-05" T="0.999803"/>
      <pos A="0.188992" C="0.810876" G="6.55996e-05" T="6.55996e-05"/>
      <pos A="0.997179" C="6.55996e-05" G="0.00268958" T="6.55996e-05"/>
      <pos A="0.0446733" C="0.464511" G="0.356927" T="0.133889"/>
    </motif>
    <motif db="0" id="ATF7_HUMAN.H11MO.0.D" length="11" nsites="12644" evalue="1.0e+000"
        url="http://hocomoco.autosome.ru/motif/ATF7_HUMAN.H11MO.0.D">
      <pos A="0.217356" C="0.0873352" G="0.447029" T="0.24828"/>
      <pos A="0.570881" C="0.00429252" G="0.418478" T="0.00634881"/>
      <pos A="0.000516051" C="0.000595139" G="0.00439138" T="0.994497"/>
      <pos A="0.000397419" C="0.00031833" G="0.985995" T="0.0132888"/>
      <pos A="0.995328" C="8.10655e-05" G="0.00451001" T="8.10655e-05"/>
      <pos A="8.10655e-05" C="0.992006" G="0.00553816" T="0.00237463"/>
      <pos A="0.000555595" C="1.97721e-06" G="0.99944" T="1.97721e-06"/>
      <pos A="8.10655e-05" C="1.97721e-06" G="0.00332368" T="0.996593"/>
      <pos A="0.185662" C="0.812278" G="0.00138602" T="0.000674228"/>
      <pos A="0.997542" C="0.00031833" G="0.00158374" T="0.000555595"/>
      <pos A="0.00506363" C="0.0470595" G="0.0273665" T="0.92051"/>
    </motif>
    <motif db="0" id="ATOH1_HUMAN.H11MO.0.B" length="9" nsites="500" evalue="1.0e+000"
        url="http://hocomoco.autosome.ru/motif/ATOH1_HUMAN.H11MO.0.B">
      <pos A="0.533943" C="0.0420416" G="0.377974" T="0.0460408"/>
      <pos A="0.323985" C="0.154019" G="0.521946" T="4.999e-05"/>
      <pos A="0.00204959" C="0.995851" G="0.00204959" T="4.999e-05"/>
      <pos A="0.99785" C="4.999e-05" G="4.999e-05" T="0.00204959"/>
      <pos A="4.999e-05" C="0.00804839" G="0.973855" T="0.0180464"/>
      <pos A="0.585933" C="0.379974" G="0.0340432" T="4.999e-05"/>
      <pos A="0.0180464" C="0.00604879" G="0.00204959" T="0.973855"/>
      <pos A="0.00204959" C="4.999e-05" G="0.989852" T="0.00804839"/>
      <pos A="0.0320436" C="0.110028" G="0.721906" T="0.136023"/>
    </motif>
    <motif db="0" id="BARH2_HUMAN.H11MO.0.D" length="18" nsites="42825" evalue="1.0e+000"
        url="http://hocomoco.autosome.ru/motif/BARH2_HUMAN.H11MO.0.D">
      <pos A="0.221277" C="0.229626" G="0.413979" T="0.135118"/>
      <pos A="0.167058" C="0.385056" G="0.121355" T="0.326531"/>
      <pos A="0.0090238" C="0.00622148" G="0.00605889" T="0.978696"/>
      <pos A="0.988399" C="0.000650948" G="0.00147868" T="0.00947101"/>
      <pos A="0.99828" C="0.000780282" G="0.000647253" T="0.000292509"/>
      <pos A="0.476164" C="0.00180756" G="0.0308855" T="0.491143"/>
      <pos A="0.0165538" C="0.447798" G="0.0168763" T="0.518772"/>
      <pos A="0.0210791" C="0.00169064" G="0.971392" T="0.00583803"/>
      <pos A="0.204192" C="0.247647" G="0.346599" T="0.201562"/>
      <pos A="0.0565878" C="0.275451" G="0.0624176" T="0.605543"/>
      <pos A="0.144585" C="0.383472" G="0.294382" T="0.17756"/>
      <pos A="0.218691" C="0.379395" G="0.13358" T="0.268334"/>
      <pos A="0.268555" C="0.122333" G="0.101111" T="0.508001"/>
      <pos A="0.522536" C="0.0208406" G="0.0498196" T="0.406804"/>
      <pos A="0.490371" C="0.0184796" G="0.0137296" T="0.47742"/>
      <pos A="0.41991" C="0.0322168" G="0.0496664" T="0.498207"/>
      <pos A="0.336494" C="0.182098" G="0.118011" T="0.363397"/>
      <pos A="0.228191" C="0.155706" G="0.43546" T="0.180643"/>
    </motif>
    <motif db="0" id="BARX1_HUMAN.H11MO.0.D" length="12" nsites="461" evalue="1.0e+000"
        url="http://hocomoco.autosome.ru/motif/BARX1_HUMAN.H11MO.0.D">
      <pos A="0.0998157" C="0.362232" G="0.268976" T="0.268976"/>
      <pos A="0.3644" C="0.0130666" G="0.0434288" T="0.579104"/>
      <pos A="0.75694" C="0.184396" G="0.0455975" T="0.0130666"/>
      <pos A="0.958632" C="0.00222295" G="0.00872913" T="0.0304164"/>
      <pos A="0.0390913" C="0.0455975" G="0.29717" T="0.618141"/>
      <pos A="0.065116" C="0.0217415" G="0.427293" T="0.485849"/>
      <pos A="0.088972" C="0.147528" G="0.741759" T="0.0217415"/>
      <pos A="0.0455975" C="0.156203" G="0.0325851" T="0.765615"/>
      <pos A="0.0629473" C="0.04126" G="0.0325851" T="0.863208"/>
      <pos A="0.017404" C="0.0217415" G="0.0434288" T="0.917426"/>
      <pos A="0.147528" C="0.329701" G="0.0716222" T="0.451149"/>
      <pos A="0.154034" C="0.260301" G="0.0781284" T="0.507536"/>
    </motif>
    <motif db="0" id="BATF_HUMAN.H11MO.0.A" length="18" nsites="500" evalue="1.0e+000"
        url="http://hocomoco.autosome.ru/motif/BATF_HUMAN.H11MO.0.A">
      <pos A="0.45196" C="0.0780344" G="0.263997" T="0.206009"/>
      <pos A="0.0480404" C="0.39997" G="0.345981" T="0.206009"/>
      <pos A="0.0120476" C="0.0180464" G="0.0440412" T="0.925865"/>
      <pos A="0.134023" C="0.327984" G="0.0240452" T="0.513947"/>
      <pos A="0.0860328" C="0.238002" G="0.0520396" T="0.623925"/>
      <pos A="0.142022" C="0.545941" G="0.0460408" T="0.265997"/>
      <pos A="0.379974" C="0.0860328" G="0.395971" T="0.138022"/>
      <pos A="0.369976" C="0.114027" G="0.230004" T="0.285993"/>
      <pos A="0.337982" C="0.0180464" G="0.0840332" T="0.559938"/>
      <pos A="0.577934" C="0.158018" G="0.0220456" T="0.242002"/>
      <pos A="0.00204959" C="0.00204959" G="4.999e-05" T="0.995851"/>
      <pos A="0.00404919" C="0.0560388" G="0.84988" T="0.090032"/>
      <pos A="0.977854" C="0.00804839" G="0.0120476" T="0.00204959"/>
      <pos A="0.104029" C="0.557938" G="0.315987" T="0.0220456"/>
      <pos A="0.0720356" C="0.030044" G="0.020046" T="0.877874"/>
      <pos A="0.212008" C="0.507948" G="0.212008" T="0.0680364"/>
      <pos A="0.611928" C="0.0840332" G="0.110028" T="0.194011"/>
      <pos A="0.142022" C="0.186013" G="0.305989" T="0.365977"/>
    </motif>
    <motif db="0" id="BC11A_HUMAN.H11MO.0.A" length="17" nsites="500" evalue="1.0e+000"
        url="http://hocomoco.autosome.ru/motif/BC11A_HUMAN.H11MO.0.A">
      <pos A="0.37573" C="0.184625" G="0.286195" T="0.153451"/>
      <pos A="0.55058" C="0.0994705" G="0.224094" T="0.125856"/>
      <pos A="0.500164" C="0.142363" G="0.230714" T="0.126759"/>
      <pos A="0.589982" C="0.0166164" G="0.226051" T="0.167351"/>
      <pos A="0.187435" C="0.160796" G="0.580417" T="0.071352"/>
      <pos A="0.664511" C="0.0145816" G="0.269377" T="0.051531"/>
      <pos A="0.104037" C="0.0144884" G="0.828551" T="0.0529239"/>
      <pos A="0.200417" C="0.0327717" G="0.758546" T="0.00826493"/>
      <pos A="0.880098" C="0.0431253" G="0.0485975" T="0.0281795"/>
      <pos A="0.867864" C="0.00583965" G="0.0555442" T="0.0707524"/>
      <pos A="0.248399" C="0.226047" G="0.502141" T="0.0234139"/>
      <pos A="0.150158" C="0.154992" G="0.0315585" T="0.663292"/>
      <pos A="0.117832" C="0.0724923" G="0.760189" T="0.0494865"/>
      <pos A="0.658749" C="0.064413" G="0.250663" T="0.0261749"/>
      <pos A="0.458785" C="0.143453" G="0.310166" T="0.0875961"/>
      <pos A="0.622702" C="0.078845" G="0.157294" T="0.141159"/>
      <pos A="0.358985" C="0.2047" G="0.318076" T="0.118238"/>
    </motif>
    <motif db="0" id="BHA15_HUMAN.H11MO.0.B" length="11" nsites="500" evalue="1.0e+000"
        url="http://hocomoco.autosome.ru/motif/BHA15_HUMAN.H11MO.0.B">
      <pos A="0.172016" C="0.285993" G="0.471956" T="0.070036"/>
      <pos A="0.15202" C="0.44996" G="0.295991" T="0.10203"/>
      <pos A="0.687912" C="0.0680364" G="0.20001" T="0.0440412"/>
      <pos A="0.279994" C="0.108028" G="0.609928" T="0.00204959"/>
      <pos A="0.0560388" C="0.921866" G="0.0160468" T="0.00604879"/>
      <pos A="0.983853" C="0.00404919" G="0.010048" T="0.00204959"/>
      <pos A="0.00604879" C="0.00404919" G="0.963857" T="0.0260448"/>
      <pos A="0.0540392" C="0.877874" G="0.0640372" T="0.00404919"/>
      <pos A="0.0260448" C="0.0120476" G="0.00404919" T="0.957858"/>
      <pos A="0.00404919" C="0.00404919" G="0.981854" T="0.010048"/>
      <pos A="0.00204959" C="0.14802" G="0.633923" T="0.216007"/>
    </motif>
    <motif db="0" id="BHE23_HUMAN.H11MO.0.D" length="12" nsites="392" evalue="1.0e+000"
        url="http://hocomoco.autosome.ru/motif/BHE23_HUMAN.H11MO.0.D">
      <pos A="0.412586" C="0.0988906" G="0.328424" T="0.160099"/>
      <pos A="0.238523" C="0.192617" G="0.401747" T="0.167113"/>
      <pos A="0.118018" C="0.498023" G="0.26594" T="0.118018"/>
      <pos A="0.577085" C="0.0338562" G="0.288893" T="0.100166"/>
      <pos A="0.11228" C="0.0281178" G="0.239799" T="0.619804"/>
      <pos A="0.568796" C="0.0179163" G="0.290806" T="0.122482"/>
      <pos A="0.104629" C="0.00261413" G="6.37592e-05" T="0.892693"/>
      <pos A="6.37592e-05" C="6.37592e-05" G="0.999809" T="6.37592e-05"/>
      <pos A="0.0128156" C="0.0561719" G="0.614703" T="0.31631"/>
      <pos A="0.098253" C="0.121206" G="0.14416" T="0.636381"/>
      <pos A="0.203456" C="0.114193" G="0.402385" T="0.279967"/>
      <pos A="0.144797" C="0.193254" G="0.381982" T="0.279967"/>
    </motif>
    <motif db="0" id="BHE41_HUMAN.H11MO.0.D" length="20" nsites="10" evalue="1.0e+000"
        url="http://hocomoco.autosome.ru/motif/BHE41_HUMAN.H11MO.0.D">
      <pos A="0.382694" C="0.0764775" G="0.168342" T="0.372486"/>
      <pos A="0.00247525" C="0.584286" G="0.410763" T="0.00247525"/>
      <pos A="0.298484" C="0.308691" G="0.298484" T="0.0943401"/>
      <pos A="0.400556" C="0.104547" G="0.492421" T="0.00247525"/>
      <pos A="0.104547" C="0.104547" G="0.410763" T="0.380142"/>
      <pos A="0.00247525" C="0.400556" G="0.492421" T="0.104547"/>
      <pos A="0.00247525" C="0.492421" G="0.00247525" T="0.502628"/>
      <pos A="0.00247525" C="0.992574" G="0.00247525" T="0.00247525"/>
      <pos A="0.706772" C="0.00247525" G="0.196412" T="0.0943401"/>
      <pos A="0.206619" C="0.594493" G="0.0943401" T="0.104547"/>
      <pos A="0.00247525" C="0.104547" G="0.798637" T="0.0943401"/>
      <pos A="0.00247525" C="0.00247525" G="0.00247525" T="0.992574"/>
      <pos A="0.00247525" C="0.00247525" G="0.992574" T="0.00247525"/>
      <pos A="0.308691" C="0.594493" G="0.0943401" T="0.00247525"/>
      <pos A="0.410763" C="0.196412" G="0.104547" T="0.288277"/>
      <pos A="0.00247525" C="0.0943401" G="0.706772" T="0.196412"/>
      <pos A="0.492421" C="0.196412" G="0.308691" T="0.00247525"/>
      <pos A="0.400556" C="0.0943401" G="0.400556" T="0.104547"/>
      <pos A="0.308691" C="0.104547" G="0.584286" T="0.00247525"/>
      <pos A="0.232137" C="0.324002" G="0.324002" T="0.119858"/>
    </motif>
    <motif db="0" id="BRAC_HUMAN.H11MO.0.A" length="20" nsites="500" evalue="1.0e+000"
        url="http://hocomoco.autosome.ru/motif/BRAC_HUMAN.H11MO.0.A">
      <pos A="0.120026" C="0.252" G="0.146021" T="0.481954"/>
      <pos A="0.0780344" C="0.20201" G="0.106029" T="0.613927"/>
      <pos A="0.335983" C="0.311988" G="0.224005" T="0.128024"/>
      <pos A="0.333983" C="0.164017" G="0.379974" T="0.122026"/>
      <pos A="0.138022" C="0.673915" G="0.128024" T="0.060038"/>
      <pos A="0.669916" C="0.0720356" G="0.162018" T="0.0960308"/>
      <pos A="0.19801" C="0.174015" G="0.407968" T="0.220006"/>
      <pos A="0.182014" C="0.252" G="0.40197" T="0.164017"/>
      <pos A="0.244001" C="0.166017" G="0.339982" T="0.25"/>
      <pos A="0.469956" C="0.190012" G="0.230004" T="0.110028"/>
      <pos A="0.343981" C="0.0520396" G="0.437962" T="0.166017"/>
      <pos A="0.060038" C="0.128024" G="0.7479" T="0.0640372"/>
      <pos A="0.0380424" C="0.0160468" G="0.00404919" T="0.941862"/>
      <pos A="0.00204959" C="0.0140472" G="0.969856" T="0.0140472"/>
      <pos A="0.224005" C="0.0520396" G="0.0440412" T="0.679914"/>
      <pos A="0.0320436" C="0.15202" G="0.631924" T="0.184013"/>
      <pos A="0.905869" C="0.020046" G="0.0620376" T="0.0120476"/>
      <pos A="0.659918" C="0.0580384" G="0.222006" T="0.060038"/>
      <pos A="0.34998" C="0.0880324" G="0.261998" T="0.29999"/>
      <pos A="0.20001" C="0.136023" G="0.19801" T="0.465957"/>
    </motif>
    <motif db="0" id="CDC5L_HUMAN.H11MO.0.D" length="15" nsites="10" evalue="1.0e+000"
        url="http://hocomoco.autosome.ru/motif/CDC5L_HUMAN.H11MO.0.D">
      <pos A="0.15099" C="0.15099" G="0.64604" T="0.0519802"/>
      <pos A="0.00247525" C="0.200495" G="0.398515" T="0.398515"/>
      <pos A="0.200495" C="0.00247525" G="0.794554" T="0.00247525"/>
      <pos A="0.497525" C="0.101485" G="0.101485" T="0.299505"/>
      <pos A="0.00247525" C="0.101485" G="0.299505" T="0.596535"/>
      <pos A="0.200495" C="0.00247525" G="0.200495" T="0.596535"/>
      <pos A="0.101485" C="0.00247525" G="0.00247525" T="0.893564"/>
      <pos A="0.893564" C="0.00247525" G="0.101485" T="0.00247525"/>
      <pos A="0.794554" C="0.00247525" G="0.00247525" T="0.200495"/>
      <pos A="0.101485" C="0.596535" G="0.00247525" T="0.299505"/>
      <pos A="0.596535" C="0.00247525" G="0.299505" T="0.101485"/>
      <pos A="0.200495" C="0.101485" G="0.00247525" T="0.695545"/>
      <pos A="0.794554" C="0.101485" G="0.101485" T="0.00247525"/>
      <pos A="0.596535" C="0.00247525" G="0.101485" T="0.299505"/>
      <pos A="0.0767327" C="0.274752" G="0.175743" T="0.472772"/>
    </motif>
    <motif db="0" id="CLOCK_HUMAN.H11MO.0.C" length="14" nsites="252" evalue="1.0e+000"
        url="http://hocomoco.autosome.ru/motif/CLOCK_HUMAN.H11MO.0.C">
      <pos A="0.158766" C="0.599068" G="0.1786" T="0.063566"/>
      <pos A="0.424534" C="0.115133" G="0.1905" T="0.269833"/>
      <pos A="0.2024" C="0.146866" G="0.511801" T="0.138933"/>
      <pos A="0.337267" C="0.3214" G="0.1667" T="0.174633"/>
      <pos A="0.0952995" C="0.848969" G="0.0437326" T="0.0119992"/>
      <pos A="0.809302" C="0.063566" G="0.0437326" T="0.0833994"/>
      <pos A="0.1548" C="0.607001" G="0.127033" T="0.111166"/>
      <pos A="0.253967" C="0.0556327" G="0.642701" T="0.0476993"/>
      <pos A="0.0952995" C="0.1191" G="0.0437326" T="0.741868"/>
      <pos A="0.0873661" C="0.0238992" G="0.860869" T="0.0278659"/>
      <pos A="0.400734" C="0.313467" G="0.1786" T="0.1072"/>
      <pos A="0.369" C="0.242067" G="0.281733" T="0.1072"/>
      <pos A="0.222233" C="0.388834" G="0.289667" T="0.0992662"/>
      <pos A="0.491967" C="0.2976" G="0.0238992" T="0.186533"/>
    </motif>
    <motif db="0" id="COT1_HUMAN.H11MO.0.C" length="17" nsites="500" evalue="1.0e+000"
        url="http://hocomoco.autosome.ru/motif/COT1_HUMAN.H11MO.0.C">
      <pos A="0.180014" C="0.146021" G="0.539942" T="0.134023"/>
      <pos A="0.287992" C="0.0740352" G="0.54994" T="0.0880324"/>
      <pos A="0.248" C="0.0780344" G="0.591932" T="0.0820336"/>
      <pos A="0.208008" C="0.118026" G="0.589932" T="0.0840332"/>
      <pos A="0.0860328" C="0.15002" G="0.361978" T="0.40197"/>
      <pos A="0.132024" C="0.475955" G="0.289992" T="0.10203"/>
      <pos A="0.631924" C="0.112028" G="0.194011" T="0.0620376"/>
      <pos A="0.411968" C="0.0480404" G="0.523945" T="0.0160468"/>
      <pos A="0.725905" C="4.999e-05" G="0.269996" T="0.00404919"/>
      <pos A="0.0180464" C="4.999e-05" G="0.911868" T="0.070036"/>
      <pos A="0.0160468" C="0.010048" G="0.961858" T="0.0120476"/>
      <pos A="0.010048" C="0.0780344" G="0.279994" T="0.631924"/>
      <pos A="0.0660368" C="0.863877" G="0.0420416" T="0.0280444"/>
      <pos A="0.959858" C="0.00404919" G="0.0160468" T="0.020046"/>
      <pos A="0.204009" C="0.126025" G="0.517946" T="0.15202"/>
      <pos A="0.226005" C="0.184013" G="0.493951" T="0.0960308"/>
      <pos A="0.186013" C="0.168016" G="0.505949" T="0.140022"/>
    </motif>
    <motif db="0" id="COT1_HUMAN.H11MO.1.C" length="13" nsites="478" evalue="1.0e+000"
        url="http://hocomoco.autosome.ru/motif/COT1_HUMAN.H11MO.1.C">
      <pos A="0.0837168" C="0.194572" G="0.382817" T="0.338894"/>
      <pos A="0.125549" C="0.502039" G="0.284512" T="0.0879"/>
      <pos A="0.591979" C="0.108816" G="0.167381" T="0.131824"/>
      <pos A="0.368176" C="0.0335181" G="0.591979" T="0.00632713"/>
      <pos A="0.719567" C="5.22903e-05" G="0.278237" T="0.0021439"/>
      <pos A="0.00841874" C="0.0021439" G="0.951736" T="0.0377013"/>
      <pos A="0.00632713" C="5.22903e-05" G="0.966377" T="0.0272433"/>
      <pos A="0.00841874" C="0.0690755" G="0.21758" T="0.704926"/>
      <pos A="0.0335181" C="0.914087" G="0.0272433" T="0.0251516"/>
      <pos A="0.991477" C="0.0021439" G="0.00632713" T="5.22903e-05"/>
      <pos A="0.223855" C="0.154832" G="0.525047" T="0.0962665"/>
      <pos A="0.313794" C="0.146465" G="0.456024" T="0.0837168"/>
      <pos A="0.146465" C="0.0962665" G="0.635903" T="0.121366"/>
    </motif>
    <motif db="0" id="COT2_HUMAN.H11MO.1.A" length="17" nsites="500" evalue="1.0e+000"
        url="http://hocomoco.autosome.ru/motif/COT2_HUMAN.H11MO.1.A">
      <pos A="0.315987" C="0.0860328" G="0.429964" T="0.168016"/>
      <pos A="0.263997" C="0.0460408" G="0.563937" T="0.126025"/>
      <pos A="0.269996" C="0.10203" G="0.507948" T="0.120026"/>
      <pos A="0.182014" C="0.184013" G="0.511948" T="0.122026"/>
      <pos A="0.128024" C="0.263997" G="0.20001" T="0.407968"/>
      <pos A="0.19801" C="0.543941" G="0.124025" T="0.134023"/>
      <pos A="0.637922" C="0.0760348" G="0.118026" T="0.168016"/>
      <pos A="0.49795" C="0.0240452" G="0.457958" T="0.020046"/>
      <pos A="0.731904" C="0.00204959" G="0.257998" T="0.00804839"/>
      <pos A="0.0260448" C="0.00404919" G="0.89987" T="0.070036"/>
      <pos A="0.0280444" C="0.010048" G="0.909868" T="0.0520396"/>
      <pos A="0.0120476" C="0.0480404" G="0.184013" T="0.755899"/>
      <pos A="0.070036" C="0.831884" G="0.0480404" T="0.05004"/>
      <pos A="0.957858" C="0.0140472" G="0.0160468" T="0.0120476"/>
      <pos A="0.226005" C="0.180014" G="0.415967" T="0.178014"/>
      <pos A="0.30199" C="0.196011" G="0.373975" T="0.128024"/>
      <pos A="0.259998" C="0.154019" G="0.463957" T="0.122026"/>
    </motif>
    <motif db="0" id="CR3L1_HUMAN.H11MO.0.D" length="11" nsites="30982" evalue="1.0e+000"
        url="http://hocomoco.autosome.ru/motif/CR3L1_HUMAN.H11MO.0.D">
      <pos A="0.071483" C="0.0761542" G="0.686216" T="0.166147"/>
      <pos A="0.265587" C="0.581048" G="0.00339906" T="0.149966"/>
      <pos A="0.0281621" C="0.788326" G="0.159464" T="0.0240475"/>
      <pos A="0.999998" C="8.06918e-07" G="8.06918e-07" T="8.06918e-07"/>
      <pos A="8.06918e-07" C="0.999998" G="8.06918e-07" T="8.06918e-07"/>
      <pos A="8.06918e-07" C="8.06918e-07" G="0.999998" T="8.06918e-07"/>
      <pos A="8.06918e-07" C="8.06918e-07" G="8.06918e-07" T="0.999998"/>
      <pos A="8.06918e-07" C="8.06918e-07" G="0.999998" T="8.06918e-07"/>
      <pos A="8.06918e-07" C="8.06918e-07" G="0.999998" T="8.06918e-07"/>
      <pos A="8.06918e-07" C="0.999998" G="8.06918e-07" T="8.06918e-07"/>
      <pos A="0.982503" C="0.00583243" G="0.00583243" T="0.00583243"/>
    </motif>
    <motif db="0" id="CREB1_HUMAN.H11MO.0.A" length="11" nsites="500" evalue="1.0e+000"
        url="http://hocomoco.autosome.ru/motif/CREB1_HUMAN.H11MO.0.A">
      <pos A="0.281994" C="0.285993" G="0.15202" T="0.279994"/>
      <pos A="0.345981" C="0.0960308" G="0.425965" T="0.132024"/>
      <pos A="0.509948" C="0.0420416" G="0.435963" T="0.0120476"/>
      <pos A="0.00404919" C="0.0240452" G="0.010048" T="0.961858"/>
      <pos A="0.00804839" C="0.00604879" G="0.977854" T="0.00804839"/>
      <pos A="0.969856" C="4.999e-05" G="0.0220456" T="0.00804839"/>
      <pos A="0.010048" C="0.865877" G="0.0280444" T="0.0960308"/>
      <pos A="0.0180464" C="0.0120476" G="0.895871" T="0.0740352"/>
      <pos A="0.080034" C="0.267996" G="0.0120476" T="0.639922"/>
      <pos A="0.313987" C="0.503949" G="0.0820336" T="0.10003"/>
      <pos A="0.621926" C="0.122026" G="0.116027" T="0.140022"/>
    </motif>
    <motif db="0" id="CREB5_HUMAN.H11MO.0.D" length="11" nsites="1702" evalue="1.0e+000"
        url="http://hocomoco.autosome.ru/motif/CREB5_HUMAN.H11MO.0.D">
      <pos A="0.267332" C="0.111642" G="0.438884" T="0.182143"/>
      <pos A="0.563877" C="0.0169056" G="0.405837" T="0.0133805"/>
      <pos A="0.000308443" C="0.000895952" G="0.000308443" T="0.998487"/>
      <pos A="1.46877e-05" C="1.46877e-05" G="0.967055" T="0.0329152"/>
      <pos A="0.999368" C="1.46877e-05" G="1.46877e-05" T="0.000602197"/>
      <pos A="0.000602197" C="0.968818" G="0.000602197" T="0.0299777"/>
      <pos A="0.000602197" C="1.46877e-05" G="0.999368" T="1.46877e-05"/>
      <pos A="0.000308443" C="0.00618354" G="0.000308443" T="0.9932"/>
      <pos A="0.381015" C="0.615431" G="0.000895952" T="0.00265848"/>
      <pos A="0.988206" C="0.000602197" G="0.0070648" T="0.00412725"/>
      <pos A="0.0245432" C="0.0909318" G="0.073894" T="0.810631"/>
    </motif>
    <motif db="0" id="CREM_HUMAN.H11MO.0.C" length="11" nsites="30" evalue="1.0e+000"
        url="http://hocomoco.autosome.ru/motif/CREM_HUMAN.H11MO.0.C">
      <pos A="0.0426992" C="0.569631" G="0.259191" T="0.128479"/>
      <pos A="0.462407" C="0.209153" G="0.32761" T="0.000830565"/>
      <pos A="0.258169" C="0.40522" G="0.262254" T="0.074356"/>
      <pos A="0.000830565" C="0.000830565" G="0.000830565" T="0.997508"/>
      <pos A="0.0335085" C="0.000830565" G="0.96483" T="0.000830565"/>
      <pos A="0.960746" C="0.0375933" G="0.000830565" T="0.000830565"/>
      <pos A="0.0335085" C="0.899474" G="0.0661865" T="0.000830565"/>
      <pos A="0.217322" C="0.000830565" G="0.781017" T="0.000830565"/>
      <pos A="0.107034" C="0.0335085" G="0.000830565" T="0.858627"/>
      <pos A="0.0294238" C="0.703407" G="0.225492" T="0.041678"/>
      <pos A="0.838203" C="0.102949" G="0.0335085" T="0.025339"/>
    </motif>
    <motif db="0" id="CTCFL_HUMAN.H11MO.0.A" length="17" nsites="450" evalue="1.0e+000"
        url="http://hocomoco.autosome.ru/motif/CTCFL_HUMAN.H11MO.0.A">
      <pos A="0.166685" C="0.182237" G="0.44218" T="0.208898"/>
      <pos A="0.0444901" C="0.833204" G="0.0733726" T="0.0489336"/>
      <pos A="0.0178294" C="0.942068" G="0.0267163" T="0.0133859"/>
      <pos A="0.33998" C="0.0689291" G="0.373306" T="0.217785"/>
      <pos A="0.124472" C="0.446623" G="0.417741" T="0.0111642"/>
      <pos A="0.142246" C="0.511053" G="0.0911464" T="0.255554"/>
      <pos A="0.873195" C="0.0444901" G="0.0311597" T="0.0511553"/>
      <pos A="0.00894246" C="0.0111642" G="0.977616" T="0.00227727"/>
      <pos A="0.231115" C="5.55432e-05" G="0.755443" T="0.0133859"/>
      <pos A="0.0800378" C="0.0911464" G="0.733226" T="0.0955899"/>
      <pos A="0.00894246" C="0.00227727" G="0.98206" T="0.00672073"/>
      <pos A="0.0111642" C="0.0133859" G="0.935403" T="0.0400467"/>
      <pos A="0.0822595" C="0.897634" G="0.004499" T="0.0156076"/>
      <pos A="0.21112" C="0.004499" G="0.768774" T="0.0156076"/>
      <pos A="0.028938" C="0.706565" G="0.206676" T="0.0578205"/>
      <pos A="0.128916" C="0.408854" G="0.077816" T="0.384415"/>
      <pos A="0.264441" C="0.26222" G="0.379971" T="0.0933681"/>
    </motif>
    <motif db="0" id="CTCF_HUMAN.H11MO.0.A" length="19" nsites="500" evalue="1.0e+000"
        url="http://hocomoco.autosome.ru/motif/CTCF_HUMAN.H11MO.0.A">
      <pos A="0.0940312" C="0.359978" G="0.126025" T="0.419966"/>
      <pos A="0.15202" C="0.168016" G="0.521946" T="0.158018"/>
      <pos A="0.257998" C="0.0840332" G="0.553939" T="0.104029"/>
      <pos A="0.0680364" C="0.855879" G="0.0360428" T="0.040042"/>
      <pos A="0.00204959" C="0.995851" G="0.00204959" T="4.999e-05"/>
      <pos A="0.69991" C="0.00604879" G="0.242002" T="0.0520396"/>
      <pos A="0.0160468" C="0.65192" G="0.321986" T="0.010048"/>
      <pos A="0.0980304" C="0.593931" G="0.0740352" T="0.234003"/>
      <pos A="0.905869" C="0.0180464" G="0.0540392" T="0.0220456"/>
      <pos A="0.00204959" C="0.00204959" G="0.991852" T="0.00404919"/>
      <pos A="0.385973" C="4.999e-05" G="0.611928" T="0.00204959"/>
      <pos A="0.0260448" C="0.0260448" G="0.587932" T="0.359978"/>
      <pos A="0.0120476" C="0.00204959" G="0.983853" T="0.00204959"/>
      <pos A="0.05004" C="0.0260448" G="0.859878" T="0.0640372"/>
      <pos A="0.0680364" C="0.875875" G="0.0120476" T="0.0440412"/>
      <pos A="0.395971" C="0.0140472" G="0.583933" T="0.00604879"/>
      <pos A="0.0760348" C="0.561938" G="0.325985" T="0.0360428"/>
      <pos A="0.0960308" C="0.421966" G="0.116027" T="0.365977"/>
      <pos A="0.371976" C="0.267996" G="0.315987" T="0.0440412"/>
    </motif>
    <motif db="0" id="CUX1_HUMAN.H11MO.0.C" length="14" nsites="97" evalue="1.0e+000"
        url="http://hocomoco.autosome.ru/motif/CUX1_HUMAN.H11MO.0.C">
      <pos A="0.469114" C="0.141621" G="0.320682" T="0.0685833"/>
      <pos A="0.125129" C="0.201701" G="0.376049" T="0.297121"/>
      <pos A="0.312436" C="0.139265" G="0.515057" T="0.0332423"/>
      <pos A="0.198461" C="0.243226" G="0.452916" T="0.105397"/>
      <pos A="0.15723" C="0.285635" G="0.319798" T="0.237336"/>
      <pos A="0.271205" C="0.0732954" G="0.351311" T="0.304189"/>
      <pos A="0.946216" C="0.0108597" G="0.0320643" T="0.0108597"/>
      <pos A="0.0108597" C="0.0238181" G="0.000257467" T="0.965065"/>
      <pos A="0.000257467" C="0.67468" G="0.0426666" T="0.282396"/>
      <pos A="0.134553" C="0.0426666" G="0.758909" T="0.0638711"/>
      <pos A="0.688227" C="0.000257467" G="0.268848" T="0.0426666"/>
      <pos A="0.0120378" C="0.0226401" G="0.000257467" T="0.965065"/>
      <pos A="0.0709393" C="0.259424" G="0.506811" T="0.162826"/>
      <pos A="0.128074" C="0.183441" G="0.389597" T="0.298888"/>
    </motif>
    <motif db="0" id="CUX2_HUMAN.H11MO.0.D" length="11" nsites="489" evalue="1.0e+000"
        url="http://hocomoco.autosome.ru/motif/CUX2_HUMAN.H11MO.0.D">
      <pos A="0.468258" C="0.190196" G="0.10228" T="0.239266"/>
      <pos A="0.572531" C="0.0348088" G="0.331272" T="0.0613883"/>
      <pos A="0.717696" C="0.0838786" G="0.155439" T="0.0429871"/>
      <pos A="0.0777448" C="0.0511654" G="0.0470763" T="0.824013"/>
      <pos A="0.010274" C="0.936465" G="0.0450317" T="0.0082294"/>
      <pos A="0.832192" C="0.0654774" G="0.0797894" T="0.0225414"/>
      <pos A="0.7913" C="0.169751" G="0.0225414" T="0.0164077"/>
      <pos A="0.0736557" C="0.00618483" G="0.096146" T="0.824013"/>
      <pos A="0.353762" C="0.182018" G="0.404876" T="0.0593437"/>
      <pos A="0.529595" C="0.167706" G="0.200419" T="0.10228"/>
      <pos A="0.441679" C="0.210642" G="0.190196" T="0.157483"/>
    </motif>
    <motif db="0" id="DLX1_HUMAN.H11MO.0.D" length="16" nsites="16252" evalue="1.0e+000"
        url="http://hocomoco.autosome.ru/motif/DLX1_HUMAN.H11MO.0.D">
      <pos A="0.356832" C="0.136116" G="0.136793" T="0.370259"/>
      <pos A="0.452964" C="0.0963251" G="0.0763799" T="0.374331"/>
      <pos A="0.532742" C="0.0579052" G="0.0766995" T="0.332653"/>
      <pos A="0.46403" C="0.0493464" G="0.0743764" T="0.412248"/>
      <pos A="0.339625" C="0.0394757" G="0.110197" T="0.510702"/>
      <pos A="0.22041" C="0.0722778" G="0.11822" T="0.589092"/>
      <pos A="0.562225" C="0.0896903" G="0.152019" T="0.196065"/>
      <pos A="0.164777" C="0.141951" G="0.203084" T="0.490188"/>
      <pos A="0.125209" C="0.153758" G="0.58495" T="0.136083"/>
      <pos A="0.101867" C="0.460239" G="0.302962" T="0.134932"/>
      <pos A="0.220662" C="0.128848" G="0.000135811" T="0.650354"/>
      <pos A="0.992561" C="0.00306575" G="0.00435255" T="2.072e-05"/>
      <pos A="0.996767" C="0.000739225" G="0.000854315" T="0.00163914"/>
      <pos A="0.0116504" C="0.0106562" G="0.00950858" T="0.968185"/>
      <pos A="0.0369355" C="0.035676" G="0.0740189" T="0.85337"/>
      <pos A="0.594043" C="0.108977" G="0.168693" T="0.128287"/>
    </motif>
    <motif db="0" id="DMBX1_HUMAN.H11MO.0.D" length="20" nsites="29" evalue="1.0e+000"
        url="http://hocomoco.autosome.ru/motif/DMBX1_HUMAN.H11MO.0.D">
      <pos A="0.17268" C="0.275773" G="0.138316" T="0.41323"/>
      <pos A="0.421821" C="0.284364" G="0.112543" T="0.181271"/>
      <pos A="0.430412" C="0.292955" G="0.155498" T="0.121134"/>
      <pos A="0.207045" C="0.138316" G="0.103952" T="0.550687"/>
      <pos A="0.41323" C="0.0352234" G="0.0352234" T="0.516323"/>
      <pos A="0.516323" C="0.0352234" G="0.0352234" T="0.41323"/>
      <pos A="0.310137" C="0.103952" G="0.0352234" T="0.550687"/>
      <pos A="0.550687" C="0.17268" G="0.0352234" T="0.241409"/>
      <pos A="0.585052" C="0.103952" G="0.0352234" T="0.275773"/>
      <pos A="0.138316" C="0.310137" G="0.17268" T="0.378866"/>
      <pos A="0.103952" C="0.619416" G="0.0352234" T="0.241409"/>
      <pos A="0.000859107" C="0.447595" G="0.0695876" T="0.481959"/>
      <pos A="0.756873" C="0.0352234" G="0.138316" T="0.0695876"/>
      <pos A="0.89433" C="0.0352234" G="0.0695876" T="0.000859107"/>
      <pos A="0.000859107" C="0.0352234" G="0.000859107" T="0.963058"/>
      <pos A="0.000859107" C="0.000859107" G="0.000859107" T="0.997423"/>
      <pos A="0.997423" C="0.000859107" G="0.000859107" T="0.000859107"/>
      <pos A="0.619416" C="0.138316" G="0.138316" T="0.103952"/>
      <pos A="0.0953608" C="0.232818" G="0.335911" T="0.335911"/>
      <pos A="0.241409" C="0.103952" G="0.241409" T="0.41323"/>
    </motif>
    <motif db="0" id="DMRT1_HUMAN.H11MO.0.D" length="17" nsites="500" evalue="1.0e+000"
        url="http://hocomoco.autosome.ru/motif/DMRT1_HUMAN.H11MO.0.D">
      <pos A="0.204009" C="0.232004" G="0.118026" T="0.445961"/>
      <pos A="0.311988" C="0.0420416" G="0.271996" T="0.373975"/>
      <pos A="0.0620376" C="0.0460408" G="0.863877" T="0.0280444"/>
      <pos A="0.387972" C="0.335983" G="0.0460408" T="0.230004"/>
      <pos A="0.359978" C="0.10203" G="0.0740352" T="0.463957"/>
      <pos A="0.957858" C="0.0140472" G="0.010048" T="0.0180464"/>
      <pos A="0.040042" C="0.933863" G="0.010048" T="0.0160468"/>
      <pos A="0.877874" C="0.00604879" G="0.00204959" T="0.114027"/>
      <pos A="0.761898" C="0.238002" G="4.999e-05" T="4.999e-05"/>
      <pos A="0.323985" C="0.00604879" G="0.0160468" T="0.653919"/>
      <pos A="0.010048" C="0.020046" G="0.967856" T="0.00204959"/>
      <pos A="0.030044" C="0.00404919" G="0.00804839" T="0.957858"/>
      <pos A="0.49995" C="0.0420416" G="0.112028" T="0.345981"/>
      <pos A="0.259998" C="0.0260448" G="0.39997" T="0.313987"/>
      <pos A="0.0120476" C="0.915867" G="0.0260448" T="0.0460408"/>
      <pos A="0.465957" C="0.238002" G="0.0340432" T="0.261998"/>
      <pos A="0.477954" C="0.174015" G="0.194011" T="0.154019"/>
    </motif>
    <motif db="0" id="DRGX_HUMAN.H11MO.0.D" length="11" nsites="10531" evalue="1.0e+000"
        url="http://hocomoco.autosome.ru/motif/DRGX_HUMAN.H11MO.0.D">
      <pos A="0.0552435" C="0.0103289" G="0.0029223" T="0.931505"/>
      <pos A="0.940313" C="0.0021389" G="0.0374628" T="0.0200857"/>
      <pos A="0.996883" C="0.00107064" G="0.0011656" T="0.000880725"/>
      <pos A="0.0122755" C="0.105143" G="0.0101865" T="0.872395"/>
      <pos A="0.0104714" C="0.314618" G="0.0915645" T="0.583346"/>
      <pos A="2.61131e-05" C="0.320316" G="2.61131e-05" T="0.679632"/>
      <pos A="0.827361" C="0.0107325" G="0.158295" T="0.00361073"/>
      <pos A="0.9975" C="0.000643333" G="0.00111812" T="0.000738289"/>
      <pos A="0.000192288" C="0.000287244" G="0.000287244" T="0.999233"/>
      <pos A="0.0307921" C="0.00904701" G="0.000310984" T="0.95985"/>
      <pos A="0.949238" C="0.00118933" G="0.0103052" T="0.039267"/>
    </motif>
    <motif db="0" id="E4F1_HUMAN.H11MO.0.D" length="9" nsites="9" evalue="1.0e+000"
        url="http://hocomoco.autosome.ru/motif/E4F1_HUMAN.H11MO.0.D">
      <pos A="0.16981" C="0.423745" G="0.16981" T="0.236635"/>
      <pos A="0.0695723" C="0.00274725" G="0.804648" T="0.123032"/>
      <pos A="0.00274725" C="0.00274725" G="0.00274725" T="0.991758"/>
      <pos A="0.00274725" C="0.00274725" G="0.523983" T="0.470523"/>
      <pos A="0.991758" C="0.00274725" G="0.00274725" T="0.00274725"/>
      <pos A="0.00274725" C="0.991758" G="0.00274725" T="0.00274725"/>
      <pos A="0.00274725" C="0.00274725" G="0.991758" T="0.00274725"/>
      <pos A="0.136397" C="0.00274725" G="0.00274725" T="0.858108"/>
      <pos A="0.186516" C="0.574102" G="0.119691" T="0.119691"/>
    </motif>
    <motif db="0" id="EGR1_HUMAN.H11MO.0.A" length="17" nsites="500" evalue="1.0e+000"
        url="http://hocomoco.autosome.ru/motif/EGR1_HUMAN.H11MO.0.A">
      <pos A="0.232004" C="0.248" G="0.409968" T="0.110028"/>
      <pos A="0.319986" C="0.128024" G="0.317986" T="0.234003"/>
      <pos A="0.277994" C="0.180014" G="0.459958" T="0.0820336"/>
      <pos A="0.236003" C="0.112028" G="0.353979" T="0.29799"/>
      <pos A="0.112028" C="0.030044" G="0.807888" T="0.05004"/>
      <pos A="0.236003" C="0.505949" G="0.0460408" T="0.212008"/>
      <pos A="0.0560388" C="0.0340432" G="0.869876" T="0.040042"/>
      <pos A="0.0320436" C="0.00404919" G="0.409968" T="0.553939"/>
      <pos A="0.0920316" C="0.00204959" G="0.891872" T="0.0140472"/>
      <pos A="0.0160468" C="0.00404919" G="0.957858" T="0.0220456"/>
      <pos A="0.0240452" C="0.0320436" G="0.929864" T="0.0140472"/>
      <pos A="0.220006" C="0.475955" G="0.00404919" T="0.29999"/>
      <pos A="0.0880324" C="0.010048" G="0.841882" T="0.060038"/>
      <pos A="0.110028" C="0.0220456" G="0.695911" T="0.172016"/>
      <pos A="0.337982" C="0.128024" G="0.405969" T="0.128024"/>
      <pos A="0.311988" C="0.0820336" G="0.455959" T="0.15002"/>
      <pos A="0.263997" C="0.182014" G="0.435963" T="0.118026"/>
    </motif>
    <motif db="0" id="EGR2_HUMAN.H11MO.0.A" length="18" nsites="500" evalue="1.0e+000"
        url="http://hocomoco.autosome.ru/motif/EGR2_HUMAN.H11MO.0.A">
      <pos A="0.216007" C="0.0740352" G="0.611928" T="0.0980304"/>
      <pos A="0.293991" C="0.0960308" G="0.411968" T="0.19801"/>
      <pos A="0.228004" C="0.0740352" G="0.621926" T="0.0760348"/>
      <pos A="0.253999" C="0.0680364" G="0.50195" T="0.176015"/>
      <pos A="0.319986" C="0.104029" G="0.505949" T="0.070036"/>
      <pos A="0.15002" C="0.104029" G="0.44996" T="0.295991"/>
      <pos A="0.0760348" C="0.10203" G="0.765897" T="0.0560388"/>
      <pos A="0.369976" C="0.190012" G="0.0440412" T="0.395971"/>
      <pos A="0.0340432" C="0.0220456" G="0.929864" T="0.0140472"/>
      <pos A="0.040042" C="0.0120476" G="0.461958" T="0.485953"/>
      <pos A="0.182014" C="0.00604879" G="0.793891" T="0.0180464"/>
      <pos A="0.0360428" C="0.0140472" G="0.889872" T="0.060038"/>
      <pos A="0.0240452" C="0.040042" G="0.915867" T="0.020046"/>
      <pos A="0.34998" C="0.281994" G="0.0220456" T="0.345981"/>
      <pos A="0.0580384" C="0.00604879" G="0.873875" T="0.0620376"/>
      <pos A="0.0760348" C="0.0340432" G="0.781894" T="0.108028"/>
      <pos A="0.341982" C="0.0740352" G="0.50195" T="0.0820336"/>
      <pos A="0.253999" C="0.0480404" G="0.561938" T="0.136023"/>
    </motif>
    <motif db="0" id="EGR2_HUMAN.H11MO.1.A" length="16" nsites="498" evalue="1.0e+000"
        url="http://hocomoco.autosome.ru/motif/EGR2_HUMAN.H11MO.1.A">
      <pos A="0.19479" C="0.144599" G="0.45779" T="0.202821"/>
      <pos A="0.281118" C="0.172706" G="0.453774" T="0.0924011"/>
      <pos A="0.188767" C="0.100432" G="0.373469" T="0.337332"/>
      <pos A="0.0622867" C="0.0663019" G="0.849277" T="0.0221341"/>
      <pos A="0.244981" C="0.365439" G="0.0582714" T="0.331309"/>
      <pos A="0.00607308" C="0.0181189" G="0.969735" T="0.00607308"/>
      <pos A="0.012096" C="0.0100883" G="0.34737" T="0.630446"/>
      <pos A="0.162668" C="0.00406545" G="0.81314" T="0.0201265"/>
      <pos A="0.0241417" C="0.0100883" G="0.92356" T="0.0422104"/>
      <pos A="0.0241417" C="0.0181189" G="0.953674" T="0.00406545"/>
      <pos A="0.321271" C="0.357408" G="0.012096" T="0.309225"/>
      <pos A="0.0321723" C="0.00607308" G="0.911514" T="0.0502409"/>
      <pos A="0.0683096" C="0.028157" G="0.712758" T="0.190775"/>
      <pos A="0.299187" C="0.0944088" G="0.459797" T="0.146607"/>
      <pos A="0.220889" C="0.0803554" G="0.524041" T="0.174714"/>
      <pos A="0.188767" C="0.164676" G="0.516011" T="0.130546"/>
    </motif>
    <motif db="0" id="ERR2_HUMAN.H11MO.0.A" length="9" nsites="3662" evalue="1.0e+000"
        url="http://hocomoco.autosome.ru/motif/ERR2_HUMAN.H11MO.0.A">
      <pos A="0.0588136" C="0.303122" G="0.169218" T="0.468847"/>
      <pos A="0.0678225" C="0.711331" G="0.14321" T="0.077636"/>
      <pos A="0.934264" C="0.00636282" G="0.0541157" T="0.00525743"/>
      <pos A="0.986217" C="0.000614791" G="0.0116687" T="0.0014991"/>
      <pos A="0.00553378" C="0.000448983" G="0.988926" T="0.00509162"/>
      <pos A="0.00243868" C="0.00155437" G="0.993789" T="0.00221761"/>
      <pos A="0.0388613" C="0.0402052" G="0.0884513" T="0.832482"/>
      <pos A="0.00188599" C="0.876694" G="0.0717641" T="0.0496563"/>
      <pos A="0.927725" C="0.00492581" G="0.060876" T="0.00647336"/>
    </motif>
    <motif db="0" id="ESR1_HUMAN.H11MO.1.A" length="10" nsites="500" evalue="1.0e+000"
        url="http://hocomoco.autosome.ru/motif/ESR1_HUMAN.H11MO.1.A">
      <pos A="0.122026" C="0.545941" G="0.120026" T="0.212008"/>
      <pos A="0.34998" C="0.325985" G="0.118026" T="0.206009"/>
      <pos A="0.631924" C="0.0160468" G="0.34798" T="0.00404919"/>
      <pos A="0.00604879" C="4.999e-05" G="0.965857" T="0.0280444"/>
      <pos A="0.00604879" C="4.999e-05" G="0.991852" T="0.00204959"/>
      <pos A="0.0380424" C="0.00404919" G="0.10203" T="0.855879"/>
      <pos A="0.00404919" C="0.973855" G="0.020046" T="0.00204959"/>
      <pos A="0.993851" C="0.00204959" G="0.00404919" T="4.999e-05"/>
      <pos A="0.0680364" C="0.443961" G="0.369976" T="0.118026"/>
      <pos A="0.317986" C="0.335983" G="0.246001" T="0.10003"/>
    </motif>
    <motif db="0" id="ESR2_HUMAN.H11MO.1.A" length="7" nsites="500" evalue="1.0e+000"
        url="http://hocomoco.autosome.ru/motif/ESR2_HUMAN.H11MO.1.A">
      <pos A="0.693911" C="0.0340432" G="0.261998" T="0.010048"/>
      <pos A="0.0160468" C="0.00204959" G="0.945861" T="0.0360428"/>
      <pos A="0.00204959" C="0.010048" G="0.981854" T="0.00604879"/>
      <pos A="0.0180464" C="0.0160468" G="0.104029" T="0.861878"/>
      <pos A="0.00204959" C="0.991852" G="0.00204959" T="0.00404919"/>
      <pos A="0.94986" C="0.00604879" G="0.040042" T="0.00404919"/>
      <pos A="0.070036" C="0.459958" G="0.39997" T="0.070036"/>
    </motif>
    <motif db="0" id="ETS2_HUMAN.H11MO.0.B" length="13" nsites="500" evalue="1.0e+000"
        url="http://hocomoco.autosome.ru/motif/ETS2_HUMAN.H11MO.0.B">
      <pos A="0.230004" C="0.140022" G="0.435963" T="0.194011"/>
      <pos A="0.317986" C="0.146021" G="0.345981" T="0.190012"/>
      <pos A="0.321986" C="0.279994" G="0.29799" T="0.10003"/>
      <pos A="0.473955" C="0.0760348" G="0.365977" T="0.0840332"/>
      <pos A="0.192012" C="0.00804839" G="0.7519" T="0.0480404"/>
      <pos A="0.00404919" C="0.010048" G="0.967856" T="0.0180464"/>
      <pos A="0.981854" C="0.0160468" G="4.999e-05" T="0.00204959"/>
      <pos A="0.953859" C="0.0180464" G="0.0240452" T="0.00404919"/>
      <pos A="0.381974" C="0.0840332" G="0.519946" T="0.0140472"/>
      <pos A="0.391972" C="0.261998" G="0.19801" T="0.14802"/>
      <pos A="0.421966" C="0.0480404" G="0.459958" T="0.070036"/>
      <pos A="0.329984" C="0.0860328" G="0.495951" T="0.0880324"/>
      <pos A="0.495951" C="0.10003" G="0.319986" T="0.0840332"/>
    </motif>
    <motif db="0" id="ETV4_HUMAN.H11MO.0.B" length="11" nsites="500" evalue="1.0e+000"
        url="http://hocomoco.autosome.ru/motif/ETV4_HUMAN.H11MO.0.B">
      <pos A="0.335983" C="0.234003" G="0.329984" T="0.10003"/>
      <pos A="0.383973" C="0.134023" G="0.319986" T="0.162018"/>
      <pos A="0.136023" C="0.609928" G="0.234003" T="0.020046"/>
      <pos A="0.955859" C="0.010048" G="0.020046" T="0.0140472"/>
      <pos A="0.00604879" C="0.00204959" G="0.975855" T="0.0160468"/>
      <pos A="0.0160468" C="0.0260448" G="0.957858" T="4.999e-05"/>
      <pos A="0.923865" C="0.0160468" G="0.05004" T="0.010048"/>
      <pos A="0.869876" C="0.0140472" G="0.0460408" T="0.070036"/>
      <pos A="0.307988" C="0.0220456" G="0.587932" T="0.0820336"/>
      <pos A="0.138022" C="0.178014" G="0.345981" T="0.337982"/>
      <pos A="0.287992" C="0.132024" G="0.413967" T="0.166017"/>
    </motif>
    <motif db="0" id="ETV5_HUMAN.H11MO.0.C" length="14" nsites="500" evalue="1.0e+000"
        url="http://hocomoco.autosome.ru/motif/ETV5_HUMAN.H11MO.0.C">
      <pos A="0.327984" C="0.180014" G="0.381974" T="0.110028"/>
      <pos A="0.455959" C="0.0880324" G="0.327984" T="0.128024"/>
      <pos A="0.29799" C="0.0980304" G="0.493951" T="0.110028"/>
      <pos A="0.20001" C="0.417966" G="0.345981" T="0.0360428"/>
      <pos A="0.839882" C="0.0360428" G="0.0840332" T="0.040042"/>
      <pos A="0.0160468" C="0.00604879" G="0.961858" T="0.0160468"/>
      <pos A="0.0440412" C="0.0160468" G="0.935863" T="0.00404919"/>
      <pos A="0.793891" C="0.0680364" G="0.10203" T="0.0360428"/>
      <pos A="0.945861" C="0.00604879" G="0.0120476" T="0.0360428"/>
      <pos A="0.371976" C="0.0620376" G="0.54794" T="0.0180464"/>
      <pos A="0.228004" C="0.10003" G="0.232004" T="0.439962"/>
      <pos A="0.218006" C="0.106029" G="0.537942" T="0.138022"/>
      <pos A="0.405969" C="0.120026" G="0.385973" T="0.0880324"/>
      <pos A="0.271996" C="0.216007" G="0.373975" T="0.138022"/>
    </motif>
    <motif db="0" id="FEZF1_HUMAN.H11MO.0.C" length="12" nsites="500" evalue="1.0e+000"
        url="http://hocomoco.autosome.ru/motif/FEZF1_HUMAN.H11MO.0.C">
      <pos A="0.305989" C="0.122026" G="0.361978" T="0.210008"/>
      <pos A="0.132024" C="0.485953" G="0.0740352" T="0.307988"/>
      <pos A="0.070036" C="0.0320436" G="0.0220456" T="0.875875"/>
      <pos A="0.0120476" C="0.020046" G="0.94986" T="0.0180464"/>
      <pos A="0.0140472" C="0.555939" G="0.10203" T="0.327984"/>
      <pos A="0.0260448" C="0.433963" G="0.0520396" T="0.487952"/>
      <pos A="0.0620376" C="0.725905" G="0.0260448" T="0.186013"/>
      <pos A="0.240002" C="0.060038" G="0.0140472" T="0.685913"/>
      <pos A="0.00604879" C="0.134023" G="0.05004" T="0.809888"/>
      <pos A="0.020046" C="0.010048" G="0.0180464" T="0.95186"/>
      <pos A="0.0440412" C="0.116027" G="0.070036" T="0.769896"/>
      <pos A="0.172016" C="0.331984" G="0.158018" T="0.337982"/>
    </motif>
    <motif db="0" id="FLI1_HUMAN.H11MO.0.A" length="18" nsites="497" evalue="1.0e+000"
        url="http://hocomoco.autosome.ru/motif/FLI1_HUMAN.H11MO.0.A">
      <pos A="0.209264" C="0.227369" G="0.440606" T="0.122762"/>
      <pos A="0.315882" C="0.148914" G="0.432559" T="0.102645"/>
      <pos A="0.446641" C="0.086552" G="0.37422" T="0.092587"/>
      <pos A="0.201217" C="0.0543653" G="0.653842" T="0.0905753"/>
      <pos A="0.299789" C="0.0362603" G="0.635737" T="0.0282136"/>
      <pos A="0.422501" C="0.388302" G="0.183112" T="0.00608529"/>
      <pos A="0.915359" C="0.0342486" G="0.0402836" T="0.0101086"/>
      <pos A="0.00407363" C="0.00407363" G="0.981744" T="0.0101086"/>
      <pos A="0.00206196" C="0.0121203" G="0.985767" T="5.02917e-05"/>
      <pos A="0.937487" C="0.0181553" G="0.044307" T="5.02917e-05"/>
      <pos A="0.957604" C="0.00206196" G="0.026202" T="0.014132"/>
      <pos A="0.146902" C="0.0282136" G="0.822822" T="0.00206196"/>
      <pos A="0.134832" C="0.171042" G="0.500956" T="0.19317"/>
      <pos A="0.41043" C="0.124774" G="0.402384" T="0.062412"/>
      <pos A="0.394337" C="0.0764937" G="0.474804" T="0.0543653"/>
      <pos A="0.3018" C="0.12075" G="0.509002" T="0.068447"/>
      <pos A="0.24145" C="0.150925" G="0.529119" T="0.0785053"/>
      <pos A="0.388302" C="0.130809" G="0.364162" T="0.116727"/>
    </motif>
    <motif db="0" id="FOXD3_HUMAN.H11MO.0.D" length="15" nsites="465" evalue="1.0e+000"
        url="http://hocomoco.autosome.ru/motif/FOXD3_HUMAN.H11MO.0.D">
      <pos A="0.157009" C="0.17636" G="0.298914" T="0.367717"/>
      <pos A="0.118308" C="0.217211" G="0.266663" T="0.397818"/>
      <pos A="0.135508" C="0.00650398" G="0.0559557" T="0.802032"/>
      <pos A="0.0387551" C="0.0688562" G="0.872984" T="0.0194044"/>
      <pos A="0.092507" C="0.0516556" G="0.036605" T="0.819232"/>
      <pos A="0.036605" C="0.111858" G="0.0495055" T="0.802032"/>
      <pos A="0.0538056" C="5.37519e-05" G="0.0946571" T="0.851484"/>
      <pos A="0.339766" C="0.200011" G="0.225812" T="0.234412"/>
      <pos A="0.0581058" C="0.599925" G="0.0624059" T="0.279564"/>
      <pos A="0.294614" C="0.202161" G="0.0409052" T="0.46232"/>
      <pos A="0.109708" C="0.223662" G="0.0710062" T="0.595625"/>
      <pos A="0.404268" C="0.0473554" G="0.146259" T="0.402118"/>
      <pos A="0.230112" C="0.141959" G="0.427919" T="0.200011"/>
      <pos A="0.101107" C="0.363416" G="0.348366" T="0.18711"/>
      <pos A="0.356966" C="0.292464" G="0.111858" T="0.238712"/>
    </motif>
    <motif db="0" id="FOXG1_HUMAN.H11MO.0.D" length="17" nsites="310" evalue="1.0e+000"
        url="http://hocomoco.autosome.ru/motif/FOXG1_HUMAN.H11MO.0.D">
      <pos A="0.358366" C="0.152243" G="0.184567" T="0.304825"/>
      <pos A="0.150395" C="0.11105" G="0.121211" T="0.617344"/>
      <pos A="0.0332385" C="0.0360077" G="0.0297281" T="0.901026"/>
      <pos A="0.102416" C="0.0200309" G="0.857522" T="0.0200309"/>
      <pos A="8.06192e-05" C="0.00322038" G="0.00949991" T="0.987199"/>
      <pos A="8.06192e-05" C="8.06192e-05" G="0.231877" T="0.767961"/>
      <pos A="0.00340567" C="8.06192e-05" G="0.0926261" T="0.903888"/>
      <pos A="0.687419" C="0.164275" G="0.10851" T="0.0397959"/>
      <pos A="0.0396106" C="0.353237" G="0.0255693" T="0.581583"/>
      <pos A="0.309115" C="0.0957659" G="0.292284" T="0.302835"/>
      <pos A="0.191081" C="0.0710083" G="0.118661" T="0.619251"/>
      <pos A="0.366382" C="0.0569669" G="0.178511" T="0.39814"/>
      <pos A="0.0616328" C="0.0549827" G="0.0200747" T="0.86331"/>
      <pos A="0.313871" C="0.0397446" G="0.316269" T="0.330115"/>
      <pos A="0.04912" C="0.074794" G="0.0882795" T="0.787806"/>
      <pos A="0.23873" C="0.0549364" G="0.0785823" T="0.627751"/>
      <pos A="0.0828775" C="0.134411" G="0.197031" T="0.585681"/>
    </motif>
    <motif db="0" id="FOXO1_HUMAN.H11MO.0.A" length="12" nsites="500" evalue="1.0e+000"
        url="http://hocomoco.autosome.ru/motif/FOXO1_HUMAN.H11MO.0.A">
      <pos A="0.186013" C="0.160018" G="0.259998" T="0.393971"/>
      <pos A="0.0960308" C="0.309988" G="0.255999" T="0.337982"/>
      <pos A="0.060038" C="0.45196" G="0.253999" T="0.234003"/>
      <pos A="0.040042" C="0.477954" G="0.170016" T="0.311988"/>
      <pos A="0.00604879" C="0.0120476" G="0.0140472" T="0.967856"/>
      <pos A="0.0320436" C="0.0340432" G="0.917866" T="0.0160468"/>
      <pos A="0.00404919" C="0.186013" G="0.0160468" T="0.793891"/>
      <pos A="0.010048" C="0.030044" G="0.0620376" T="0.89787"/>
      <pos A="0.0120476" C="0.040042" G="0.222006" T="0.725905"/>
      <pos A="0.403969" C="0.224005" G="0.0520396" T="0.319986"/>
      <pos A="0.00604879" C="0.691912" G="0.0520396" T="0.25"/>
      <pos A="0.226005" C="0.263997" G="0.176015" T="0.333983"/>
    </motif>
    <motif db="0" id="FOXO4_HUMAN.H11MO.0.C" length="9" nsites="28" evalue="1.0e+000"
        url="http://hocomoco.autosome.ru/motif/FOXO4_HUMAN.H11MO.0.C">
      <pos A="0.0369056" C="0.108938" G="0.108938" T="0.745219"/>
      <pos A="0.00088968" C="0.00088968" G="0.00088968" T="0.997331"/>
      <pos A="0.00088968" C="0.00088968" G="0.997331" T="0.00088968"/>
      <pos A="0.00088968" C="0.00088968" G="0.00088968" T="0.997331"/>
      <pos A="0.00088968" C="0.00088968" G="0.00088968" T="0.997331"/>
      <pos A="0.00088968" C="0.00088968" G="0.148955" T="0.849265"/>
      <pos A="0.709203" C="0.00088968" G="0.0369056" T="0.253001"/>
      <pos A="0.0369056" C="0.349044" G="0.180969" T="0.433081"/>
      <pos A="0.00088968" C="0.108938" G="0.361049" T="0.529124"/>
    </motif>
    <motif db="0" id="FOXQ1_HUMAN.H11MO.0.C" length="12" nsites="13" evalue="1.0e+000"
        url="http://hocomoco.autosome.ru/motif/FOXQ1_HUMAN.H11MO.0.C">
      <pos A="0.307252" C="0.307252" G="0.0782443" T="0.307252"/>
      <pos A="0.688931" C="0.0782443" G="0.230916" T="0.0019084"/>
      <pos A="0.0782443" C="0.15458" G="0.0019084" T="0.765267"/>
      <pos A="0.0019084" C="0.0019084" G="0.0019084" T="0.994275"/>
      <pos A="0.0019084" C="0.0019084" G="0.994275" T="0.0019084"/>
      <pos A="0.0019084" C="0.0019084" G="0.0019084" T="0.994275"/>
      <pos A="0.0019084" C="0.0019084" G="0.0019084" T="0.994275"/>
      <pos A="0.0019084" C="0.0019084" G="0.0019084" T="0.994275"/>
      <pos A="0.994275" C="0.0019084" G="0.0019084" T="0.0019084"/>
      <pos A="0.0019084" C="0.0019084" G="0.0782443" T="0.917939"/>
      <pos A="0.15458" C="0.0019084" G="0.230916" T="0.612595"/>
      <pos A="0.0019084" C="0.307252" G="0.0019084" T="0.688931"/>
    </motif>
    <motif db="0" id="FUBP1_HUMAN.H11MO.0.D" length="12" nsites="102" evalue="1.0e+000"
        url="http://hocomoco.autosome.ru/motif/FUBP1_HUMAN.H11MO.0.D">
      <pos A="0.00262348" C="0.163313" G="0.0311669" T="0.802897"/>
      <pos A="0.000244858" C="0.475969" G="0.0192738" T="0.504512"/>
      <pos A="0.000244858" C="0.000244858" G="0.980236" T="0.0192738"/>
      <pos A="0.000244858" C="0.000244858" G="0.0298455" T="0.969665"/>
      <pos A="0.285679" C="0.179963" G="0.305765" T="0.228592"/>
      <pos A="0.12499" C="0.219078" G="0.104904" T="0.551028"/>
      <pos A="0.0763607" C="0.0753035" G="0.257136" T="0.5912"/>
      <pos A="0.0192738" C="0.0858752" G="0.0858752" T="0.808976"/>
      <pos A="0.0573317" C="0.0858752" G="0.0858752" T="0.770918"/>
      <pos A="0.0668462" C="0.104904" G="0.18102" T="0.64723"/>
      <pos A="0.104904" C="0.122876" G="0.171506" T="0.600714"/>
      <pos A="0.100147" C="0.0895753" G="0.119176" T="0.691102"/>
    </motif>
    <motif db="0" id="GATA1_HUMAN.H11MO.0.A" length="19" nsites="500" evalue="1.0e+000"
        url="http://hocomoco.autosome.ru/motif/GATA1_HUMAN.H11MO.0.A">
      <pos A="0.192012" C="0.403969" G="0.206009" T="0.19801"/>
      <pos A="0.116027" C="0.144021" G="0.190012" T="0.54994"/>
      <pos A="0.0560388" C="0.0780344" G="0.639922" T="0.226005"/>
      <pos A="0.118026" C="0.206009" G="0.389972" T="0.285993"/>
      <pos A="0.194011" C="0.313987" G="0.281994" T="0.210008"/>
      <pos A="0.267996" C="0.246001" G="0.277994" T="0.208008"/>
      <pos A="0.224005" C="0.210008" G="0.367976" T="0.19801"/>
      <pos A="0.261998" C="0.168016" G="0.339982" T="0.230004"/>
      <pos A="0.214007" C="0.224005" G="0.313987" T="0.248"/>
      <pos A="0.331984" C="0.188012" G="0.323985" T="0.156019"/>
      <pos A="0.184013" C="0.387972" G="0.321986" T="0.106029"/>
      <pos A="0.719906" C="0.020046" G="0.00804839" T="0.252"/>
      <pos A="0.00604879" C="4.999e-05" G="0.993851" T="4.999e-05"/>
      <pos A="0.995851" C="4.999e-05" G="4.999e-05" T="0.00404919"/>
      <pos A="0.00204959" C="4.999e-05" G="0.0120476" T="0.985853"/>
      <pos A="0.945861" C="0.00404919" G="0.0140472" T="0.0360428"/>
      <pos A="0.857878" C="0.0160468" G="0.090032" T="0.0360428"/>
      <pos A="0.214007" C="0.154019" G="0.553939" T="0.0780344"/>
      <pos A="0.35198" C="0.188012" G="0.345981" T="0.114027"/>
    </motif>
    <motif db="0" id="GATA2_HUMAN.H11MO.0.A" length="19" nsites="500" evalue="1.0e+000"
        url="http://hocomoco.autosome.ru/motif/GATA2_HUMAN.H11MO.0.A">
      <pos A="0.132024" C="0.45196" G="0.226005" T="0.190012"/>
      <pos A="0.124025" C="0.104029" G="0.158018" T="0.613927"/>
      <pos A="0.080034" C="0.05004" G="0.65192" T="0.218006"/>
      <pos A="0.132024" C="0.222006" G="0.413967" T="0.232004"/>
      <pos A="0.271996" C="0.156019" G="0.289992" T="0.281994"/>
      <pos A="0.303989" C="0.158018" G="0.305989" T="0.232004"/>
      <pos A="0.248" C="0.19801" G="0.367976" T="0.186013"/>
      <pos A="0.269996" C="0.196011" G="0.275995" T="0.257998"/>
      <pos A="0.222006" C="0.224005" G="0.267996" T="0.285993"/>
      <pos A="0.325985" C="0.114027" G="0.343981" T="0.216007"/>
      <pos A="0.192012" C="0.337982" G="0.371976" T="0.0980304"/>
      <pos A="0.773895" C="0.00404919" G="0.00804839" T="0.214007"/>
      <pos A="4.999e-05" C="4.999e-05" G="0.995851" T="0.00404919"/>
      <pos A="0.985853" C="4.999e-05" G="0.00804839" T="0.00604879"/>
      <pos A="0.00604879" C="0.00204959" G="0.0160468" T="0.975855"/>
      <pos A="0.965857" C="0.00604879" G="4.999e-05" T="0.0280444"/>
      <pos A="0.843881" C="0.010048" G="0.114027" T="0.0320436"/>
      <pos A="0.140022" C="0.168016" G="0.627924" T="0.0640372"/>
      <pos A="0.343981" C="0.192012" G="0.389972" T="0.0740352"/>
    </motif>
    <motif db="0" id="GATA5_HUMAN.H11MO.0.D" length="17" nsites="13" evalue="1.0e+000"
        url="http://hocomoco.autosome.ru/motif/GATA5_HUMAN.H11MO.0.D">
      <pos A="0.309884" C="0.0789023" G="0.0874572" T="0.523756"/>
      <pos A="0.395433" C="0.292774" G="0.23289" T="0.0789023"/>
      <pos A="0.703409" C="0.138787" G="0.0789023" T="0.0789023"/>
      <pos A="0.301329" C="0.164451" G="0.318439" T="0.21578"/>
      <pos A="0.523756" C="0.0019084" G="0.164451" T="0.309884"/>
      <pos A="0.0019084" C="0.0019084" G="0.994275" T="0.0019084"/>
      <pos A="0.994275" C="0.0019084" G="0.0019084" T="0.0019084"/>
      <pos A="0.0019084" C="0.0019084" G="0.0019084" T="0.994275"/>
      <pos A="0.686299" C="0.0019084" G="0.0019084" T="0.309884"/>
      <pos A="0.686299" C="0.0019084" G="0.147341" T="0.164451"/>
      <pos A="0.0789023" C="0.455317" G="0.224335" T="0.241445"/>
      <pos A="0.155896" C="0.21578" G="0.155896" T="0.472427"/>
      <pos A="0.155896" C="0.292774" G="0.147341" T="0.403988"/>
      <pos A="0.438207" C="0.0789023" G="0.309884" T="0.173006"/>
      <pos A="0.386878" C="0.0019084" G="0.532311" T="0.0789023"/>
      <pos A="0.395433" C="0.309884" G="0.0789023" T="0.21578"/>
      <pos A="0.194393" C="0.117399" G="0.271387" T="0.41682"/>
    </motif>
    <motif db="0" id="GSX1_HUMAN.H11MO.0.D" length="15" nsites="276" evalue="1.0e+000"
        url="http://hocomoco.autosome.ru/motif/GSX1_HUMAN.H11MO.0.D">
      <pos A="0.0969757" C="0.0969757" G="0.0680007" T="0.738048"/>
      <pos A="0.719033" C="0.0996921" G="0.106936" T="0.074339"/>
      <pos A="0.9454" C="0.0073343" G="0.0254437" T="0.0218218"/>
      <pos A="0.0372148" C="0.0191054" G="0.00461789" T="0.939062"/>
      <pos A="0.0435531" C="0.0073343" G="0.206537" T="0.742575"/>
      <pos A="0.681003" C="0.0109562" G="0.278975" T="0.0290656"/>
      <pos A="0.177562" C="0.166697" G="0.528884" T="0.126856"/>
      <pos A="0.235512" C="0.202916" G="0.239134" T="0.322438"/>
      <pos A="0.282597" C="0.0906375" G="0.242756" T="0.384009"/>
      <pos A="0.300706" C="0.0906375" G="0.202916" T="0.405741"/>
      <pos A="0.19205" C="0.0761499" G="0.177562" T="0.554238"/>
      <pos A="0.168508" C="0.0888265" G="0.139533" T="0.603133"/>
      <pos A="0.513491" C="0.0933539" G="0.194766" T="0.198388"/>
      <pos A="0.63573" C="0.0924484" G="0.146777" T="0.125045"/>
      <pos A="0.142249" C="0.0842992" G="0.178468" T="0.594984"/>
    </motif>
    <motif db="0" id="GSX2_HUMAN.H11MO.0.D" length="16" nsites="6133" evalue="1.0e+000"
        url="http://hocomoco.autosome.ru/motif/GSX2_HUMAN.H11MO.0.D">
      <pos A="0.153108" C="0.32056" G="0.156369" T="0.369964"/>
      <pos A="0.066243" C="0.0577644" G="0.0207521" T="0.85524"/>
      <pos A="0.882347" C="0.0281301" G="0.0480222" T="0.0415002"/>
      <pos A="0.990898" C="0.00183839" G="0.00509938" T="0.00216448"/>
      <pos A="0.0257659" C="0.0534844" G="0.0192439" T="0.901506"/>
      <pos A="0.129629" C="0.0494081" G="0.248818" T="0.572145"/>
      <pos A="0.568232" C="0.0578867" G="0.300831" T="0.0730503"/>
      <pos A="0.19974" C="0.25322" G="0.413498" T="0.133542"/>
      <pos A="0.292678" C="0.197783" G="0.161423" T="0.348115"/>
      <pos A="0.312244" C="0.126694" G="0.15376" T="0.407302"/>
      <pos A="0.308168" C="0.0986491" G="0.0988122" T="0.494371"/>
      <pos A="0.189468" C="0.118541" G="0.0887031" T="0.603288"/>
      <pos A="0.154127" C="0.0569492" G="0.0641234" T="0.724801"/>
      <pos A="0.734013" C="0.048063" G="0.107576" T="0.110348"/>
      <pos A="0.845294" C="0.0337961" G="0.0549926" T="0.0659169"/>
      <pos A="0.115525" C="0.118297" G="0.101992" T="0.664187"/>
    </motif>
    <motif db="0" id="HESX1_HUMAN.H11MO.0.D" length="16" nsites="8" evalue="1.0e+000"
        url="http://hocomoco.autosome.ru/motif/HESX1_HUMAN.H11MO.0.D">
      <pos A="0.436949" C="0.19709" G="0.182981" T="0.182981"/>
      <pos A="0.00308642" C="0.257055" G="0.35582" T="0.384039"/>
      <pos A="0.00308642" C="0.511023" G="0.482804" T="0.00308642"/>
      <pos A="0.130071" C="0.511023" G="0.00308642" T="0.35582"/>
      <pos A="0.00308642" C="0.00308642" G="0.990741" T="0.00308642"/>
      <pos A="0.14418" C="0.00308642" G="0.722663" T="0.130071"/>
      <pos A="0.130071" C="0.863757" G="0.00308642" T="0.00308642"/>
      <pos A="0.482804" C="0.130071" G="0.00308642" T="0.384039"/>
      <pos A="0.398148" C="0.595679" G="0.00308642" T="0.00308642"/>
      <pos A="0.271164" C="0.130071" G="0.468695" T="0.130071"/>
      <pos A="0.00308642" C="0.115961" G="0.00308642" T="0.877866"/>
      <pos A="0.384039" C="0.00308642" G="0.468695" T="0.14418"/>
      <pos A="0.369929" C="0.115961" G="0.511023" T="0.00308642"/>
      <pos A="0.271164" C="0.468695" G="0.130071" T="0.130071"/>
      <pos A="0.369929" C="0.384039" G="0.115961" T="0.130071"/>
      <pos A="0.0348325" C="0.161817" G="0.147707" T="0.655644"/>
    </motif>
    <motif db="0" id="HIC1_HUMAN.H11MO.0.C" length="9" nsites="39" evalue="1.0e+000"
        url="http://hocomoco.autosome.ru/motif/HIC1_HUMAN.H11MO.0.C">
      <pos A="0.203544" C="0.105166" G="0.512341" T="0.178949"/>
      <pos A="0.0252339" C="0.0990173" G="0.752137" T="0.123612"/>
      <pos A="0.000639386" C="0.000639386" G="0.924298" T="0.0744228"/>
      <pos A="0.0252339" C="0.000639386" G="0.344962" T="0.629165"/>
      <pos A="0.000639386" C="0.000639386" G="0.000639386" T="0.998082"/>
      <pos A="0.0252339" C="0.000639386" G="0.973487" T="0.000639386"/>
      <pos A="0.0252339" C="0.973487" G="0.000639386" T="0.000639386"/>
      <pos A="0.000639386" C="0.998082" G="0.000639386" T="0.000639386"/>
      <pos A="0.191247" C="0.623016" G="0.0928687" T="0.0928687"/>
    </motif>
    <motif db="0" id="HME2_HUMAN.H11MO.0.D" length="11" nsites="9518" evalue="1.0e+000"
        url="http://hocomoco.autosome.ru/motif/HME2_HUMAN.H11MO.0.D">
      <pos A="0.244325" C="0.209856" G="0.327616" T="0.218203"/>
      <pos A="0.222948" C="0.212323" G="0.360715" T="0.204014"/>
      <pos A="0.149905" C="0.152816" G="0.187179" T="0.5101"/>
      <pos A="0.52314" C="0.0291164" G="0.304896" T="0.142848"/>
      <pos A="0.626911" C="0.056187" G="0.316789" T="0.000113385"/>
      <pos A="0.000129208" C="0.000129208" G="0.0238613" T="0.97588"/>
      <pos A="0.000113385" C="0.000113385" G="0.306856" T="0.692917"/>
      <pos A="0.590944" C="0.0533394" G="0.214088" T="0.141628"/>
      <pos A="0.261311" C="0.141312" G="0.469406" T="0.127972"/>
      <pos A="0.161324" C="0.286372" G="0.320998" T="0.231306"/>
      <pos A="0.177369" C="0.218461" G="0.383176" T="0.220994"/>
    </motif>
    <motif db="0" id="HMX3_HUMAN.H11MO.0.D" length="11" nsites="38638" evalue="1.0e+000"
        url="http://hocomoco.autosome.ru/motif/HMX3_HUMAN.H11MO.0.D">
      <pos A="0.227199" C="0.287554" G="0.213844" T="0.271404"/>
      <pos A="0.224061" C="0.218315" G="0.331882" T="0.225743"/>
      <pos A="0.0702034" C="0.0899507" G="0.0691681" T="0.770678"/>
      <pos A="0.0198774" C="0.0150117" G="0.0137694" T="0.951341"/>
      <pos A="0.958258" C="0.000576504" G="0.0376901" T="0.0034752"/>
      <pos A="0.993191" C="0.000595914" G="0.0055651" T="0.000647677"/>
      <pos A="0.0021229" C="0.000880607" G="0.244448" T="0.752548"/>
      <pos A="0.00254347" C="0.0736909" G="0.00818557" T="0.91558"/>
      <pos A="0.00333932" C="0.0019935" G="0.992078" T="0.00258877"/>
      <pos A="0.172272" C="0.387086" G="0.262675" T="0.177966"/>
      <pos A="0.131244" C="0.228972" G="0.115224" T="0.524561"/>
    </motif>
    <motif db="0" id="HOMEZ_HUMAN.H11MO.0.D" length="15" nsites="274" evalue="1.0e+000"
        url="http://hocomoco.autosome.ru/motif/HOMEZ_HUMAN.H11MO.0.D">
      <pos A="0.405053" C="0.135078" G="0.167913" T="0.291955"/>
      <pos A="0.477107" C="0.0830901" G="0.0903867" T="0.349416"/>
      <pos A="0.558282" C="0.0402225" G="0.0475192" T="0.353977"/>
      <pos A="0.664995" C="0.121397" G="0.0703211" T="0.143287"/>
      <pos A="0.988781" C="0.0110361" G="9.12076e-05" T="9.12076e-05"/>
      <pos A="9.12076e-05" C="9.12076e-05" G="9.12076e-05" T="0.999726"/>
      <pos A="9.12076e-05" C="0.999726" G="9.12076e-05" T="9.12076e-05"/>
      <pos A="9.12076e-05" C="9.12076e-05" G="0.999726" T="9.12076e-05"/>
      <pos A="0.0584641" C="9.12076e-05" G="0.0730573" T="0.868387"/>
      <pos A="0.178858" C="9.12076e-05" G="9.12076e-05" T="0.82096"/>
      <pos A="0.215341" C="9.12076e-05" G="0.00373951" T="0.780828"/>
      <pos A="0.183418" C="0.0593761" G="0.0374863" T="0.719719"/>
      <pos A="0.217165" C="0.22811" G="0.115013" T="0.439712"/>
      <pos A="0.196188" C="0.199836" G="0.167001" T="0.436976"/>
      <pos A="0.27645" C="0.174298" G="0.159704" T="0.389548"/>
    </motif>
    <motif db="0" id="HSF4_HUMAN.H11MO.0.D" length="15" nsites="17389" evalue="1.0e+000"
        url="http://hocomoco.autosome.ru/motif/HSF4_HUMAN.H11MO.0.D">
      <pos A="0.20825" C="0.174838" G="0.148327" T="0.468585"/>
      <pos A="0.452023" C="0.21032" G="0.32683" T="0.0108272"/>
      <pos A="0.00428573" C="0.00468828" G="0.986683" T="0.00434324"/>
      <pos A="0.985892" C="0.00412759" G="0.00430011" T="0.00568028"/>
      <pos A="0.966584" C="0.00322185" G="0.00172666" T="0.0284675"/>
      <pos A="0.126978" C="0.397434" G="0.199149" T="0.276439"/>
      <pos A="0.327505" C="0.197021" G="0.377709" T="0.0977638"/>
      <pos A="0.031688" C="0.00477454" G="0.00379692" T="0.959741"/>
      <pos A="0.0125955" C="0.000461496" G="0.0144933" T="0.97245"/>
      <pos A="5.8945e-05" C="0.999823" G="0.000116452" T="1.43768e-06"/>
      <pos A="0.000116452" C="0.135201" G="0.110703" T="0.75398"/>
      <pos A="0.774941" C="0.0929045" G="0.128041" T="0.00411321"/>
      <pos A="0.00438637" C="0.00427135" G="0.986841" T="0.00450138"/>
      <pos A="0.933187" C="0.0283094" G="0.0138176" T="0.0246864"/>
      <pos A="0.642559" C="0.111882" G="0.109237" T="0.136322"/>
    </motif>
    <motif db="0" id="HTF4_HUMAN.H11MO.0.A" length="10" nsites="500" evalue="1.0e+000"
        url="http://hocomoco.autosome.ru/motif/HTF4_HUMAN.H11MO.0.A">
      <pos A="0.295991" C="0.120026" G="0.261998" T="0.321986"/>
      <pos A="0.142022" C="0.339982" G="0.493951" T="0.0240452"/>
      <pos A="0.0220456" C="0.94786" G="0.0220456" T="0.00804839"/>
      <pos A="0.843881" C="0.0140472" G="0.00604879" T="0.136023"/>
      <pos A="0.0140472" C="0.120026" G="0.837882" T="0.0280444"/>
      <pos A="0.0560388" C="0.609928" G="0.317986" T="0.0160468"/>
      <pos A="0.0180464" C="4.999e-05" G="0.010048" T="0.971856"/>
      <pos A="0.00404919" C="0.00804839" G="0.939862" T="0.0480404"/>
      <pos A="0.0980304" C="0.0320436" G="0.317986" T="0.55194"/>
      <pos A="0.0180464" C="0.160018" G="0.673915" T="0.14802"/>
    </motif>
    <motif db="0" id="HXA7_HUMAN.H11MO.0.D" length="15" nsites="19" evalue="1.0e+000"
        url="http://hocomoco.autosome.ru/motif/HXA7_HUMAN.H11MO.0.D">
      <pos A="0.356791" C="0.245611" G="0.304127" T="0.0934709"/>
      <pos A="0.522097" C="0.264629" G="0.0539729" T="0.159301"/>
      <pos A="0.211965" C="0.0539729" G="0.0013089" T="0.732753"/>
      <pos A="0.153449" C="0.685941" G="0.0539729" T="0.106637"/>
      <pos A="0.416769" C="0.159301" G="0.264629" T="0.159301"/>
      <pos A="0.732753" C="0.159301" G="0.0013089" T="0.106637"/>
      <pos A="0.159301" C="0.153449" G="0.159301" T="0.527949"/>
      <pos A="0.522097" C="0.317293" G="0.0013089" T="0.159301"/>
      <pos A="0.0013089" C="0.0539729" G="0.838081" T="0.106637"/>
      <pos A="0.791269" C="0.100785" G="0.106637" T="0.0013089"/>
      <pos A="0.0013089" C="0.106637" G="0.211965" T="0.680089"/>
      <pos A="0.0539729" C="0.0013089" G="0.0539729" T="0.890745"/>
      <pos A="0.211965" C="0.153449" G="0.633277" T="0.0013089"/>
      <pos A="0.211965" C="0.153449" G="0.527949" T="0.106637"/>
      <pos A="0.383123" C="0.277795" G="0.172467" T="0.166615"/>
    </motif>
    <motif db="0" id="HXB2_HUMAN.H11MO.0.D" length="15" nsites="420" evalue="1.0e+000"
        url="http://hocomoco.autosome.ru/motif/HXB2_HUMAN.H11MO.0.D">
      <pos A="0.230957" C="0.180969" G="0.169067" T="0.419007"/>
      <pos A="0.538027" C="0.176208" G="0.233337" T="0.052428"/>
      <pos A="0.0673054" C="0.0125565" G="0.893299" T="0.0268388"/>
      <pos A="0.926625" C="0.0196977" G="0.0149369" T="0.0387408"/>
      <pos A="0.906986" C="0.0167222" G="0.00958105" T="0.0667103"/>
      <pos A="0.145263" C="0.402345" G="0.18811" T="0.264282"/>
      <pos A="0.345215" C="0.240478" G="0.321412" T="0.0928945"/>
      <pos A="0.0548084" C="0.0143418" G="0.0143418" T="0.916508"/>
      <pos A="0.021483" C="0.00482028" G="0.0333849" T="0.940312"/>
      <pos A="5.95096e-05" C="0.999821" G="5.95096e-05" T="5.95096e-05"/>
      <pos A="5.95096e-05" C="0.12622" G="0.121459" T="0.752261"/>
      <pos A="0.83855" C="0.0601642" G="0.0934896" T="0.00779576"/>
      <pos A="0.00779576" C="0.000654606" G="0.990895" T="0.000654606"/>
      <pos A="0.945668" C="0.0244585" G="0.00779576" T="0.0220781"/>
      <pos A="0.479707" C="0.165496" G="0.163116" T="0.191681"/>
    </motif>
    <motif db="0" id="HXC10_HUMAN.H11MO.0.D" length="19" nsites="8980" evalue="1.0e+000"
        url="http://hocomoco.autosome.ru/motif/HXC10_HUMAN.H11MO.0.D">
      <pos A="0.234693" C="0.162725" G="0.18171" T="0.420872"/>
      <pos A="0.310597" C="0.114299" G="0.119065" T="0.456039"/>
      <pos A="0.42012" C="0.0660397" G="0.0691729" T="0.444668"/>
      <pos A="0.39671" C="0.0458541" G="0.0488348" T="0.508602"/>
      <pos A="0.42914" C="0.0408564" G="0.0917172" T="0.438286"/>
      <pos A="0.471936" C="0.0571737" G="0.16006" T="0.310831"/>
      <pos A="0.410822" C="0.163883" G="0.195754" T="0.229541"/>
      <pos A="0.295694" C="0.187922" G="0.216997" T="0.299386"/>
      <pos A="0.253352" C="0.193965" G="0.216088" T="0.336594"/>
      <pos A="0.247208" C="0.139666" G="0.201695" T="0.41143"/>
      <pos A="0.0931916" C="0.102039" G="0.124499" T="0.68027"/>
      <pos A="0.0225628" C="0.0133644" G="0.0946819" T="0.869391"/>
      <pos A="0.000594755" C="0.0131897" G="0.00844149" T="0.977774"/>
      <pos A="0.370085" C="0.0164393" G="0.0142794" T="0.599196"/>
      <pos A="0.987531" C="0.00460824" G="0.00778436" T="7.62601e-05"/>
      <pos A="0.0400997" C="0.17204" G="0.0546661" T="0.733195"/>
      <pos A="0.115705" C="0.0918097" G="0.393457" T="0.399029"/>
      <pos A="0.471773" C="0.0897992" G="0.317194" T="0.121235"/>
      <pos A="0.167595" C="0.426743" G="0.202757" T="0.202905"/>
    </motif>
    <motif db="0" id="HXD10_HUMAN.H11MO.0.D" length="10" nsites="7" evalue="1.0e+000"
        url="http://hocomoco.autosome.ru/motif/HXD10_HUMAN.H11MO.0.D">
      <pos A="0.154972" C="0.0338113" G="0.0338113" T="0.777405"/>
      <pos A="0.245843" C="0.00352113" G="0.747115" T="0.00352113"/>
      <pos A="0.124682" C="0.504793" G="0.124682" T="0.245843"/>
      <pos A="0.124682" C="0.00352113" G="0.00352113" T="0.868276"/>
      <pos A="0.124682" C="0.262471" G="0.00352113" T="0.609325"/>
      <pos A="0.00352113" C="0.00352113" G="0.00352113" T="0.989437"/>
      <pos A="0.625954" C="0.00352113" G="0.124682" T="0.245843"/>
      <pos A="0.609325" C="0.00352113" G="0.262471" T="0.124682"/>
      <pos A="0.00352113" C="0.00352113" G="0.00352113" T="0.989437"/>
      <pos A="0.0338113" C="0.0338113" G="0.276133" T="0.656244"/>
    </motif>
    <motif db="0" id="HXD11_HUMAN.H11MO.0.D" length="11" nsites="124" evalue="1.0e+000"
        url="http://hocomoco.autosome.ru/motif/HXD11_HUMAN.H11MO.0.D">
      <pos A="0.328566" C="0.135173" G="0.191579" T="0.344682"/>
      <pos A="0.262087" C="0.117043" G="0.100927" T="0.519944"/>
      <pos A="0.0324335" C="0.0243755" G="0.104956" T="0.838235"/>
      <pos A="0.00020145" C="0.0163175" G="0.0968977" T="0.886583"/>
      <pos A="0.241942" C="0.00020145" G="0.00020145" T="0.757655"/>
      <pos A="0.830177" C="0.00020145" G="0.145246" T="0.0243755"/>
      <pos A="0.00825947" C="0.282232" G="0.00020145" T="0.709307"/>
      <pos A="0.02639" C="0.02639" G="0.469581" T="0.477639"/>
      <pos A="0.455479" C="0.100927" G="0.278203" T="0.165391"/>
      <pos A="0.239927" C="0.368856" G="0.167405" T="0.223811"/>
      <pos A="0.260073" C="0.22784" G="0.171434" T="0.340653"/>
    </motif>
    <motif db="0" id="HXD12_HUMAN.H11MO.0.D" length="11" nsites="6722" evalue="1.0e+000"
        url="http://hocomoco.autosome.ru/motif/HXD12_HUMAN.H11MO.0.D">
      <pos A="0.352599" C="0.17134" G="0.229517" T="0.246544"/>
      <pos A="0.351686" C="0.135186" G="0.234333" T="0.278795"/>
      <pos A="0.174724" C="0.0474479" G="0.175837" T="0.601992"/>
      <pos A="0.0186349" C="0.00987823" G="0.103778" T="0.867708"/>
      <pos A="3.71908e-06" C="3.71908e-06" G="0.0445378" T="0.955455"/>
      <pos A="3.71908e-06" C="9.74401e-05" G="0.0405874" T="0.959311"/>
      <pos A="0.999989" C="3.71908e-06" G="3.71908e-06" T="3.71908e-06"/>
      <pos A="0.240732" C="0.267058" G="0.132499" T="0.359711"/>
      <pos A="0.141805" C="0.159867" G="0.331437" T="0.36689"/>
      <pos A="0.406249" C="0.135373" G="0.279466" T="0.178913"/>
      <pos A="0.195349" C="0.345751" G="0.245317" T="0.213584"/>
    </motif>
    <motif db="0" id="HXD8_HUMAN.H11MO.0.D" length="11" nsites="278" evalue="1.0e+000"
        url="http://hocomoco.autosome.ru/motif/HXD8_HUMAN.H11MO.0.D">
      <pos A="0.294948" C="0.154711" G="0.100773" T="0.449569"/>
      <pos A="0.555645" C="0.196063" G="0.0774002" T="0.170892"/>
      <pos A="0.726447" C="0.0288565" G="0.0252607" T="0.219435"/>
      <pos A="0.00278677" C="0.0207659" G="0.0243617" T="0.952086"/>
      <pos A="0.341694" C="8.98957e-05" G="0.0216649" T="0.636552"/>
      <pos A="0.309331" C="0.00368572" G="8.98957e-05" T="0.686893"/>
      <pos A="0.125944" C="0.0108774" G="0.766001" T="0.0971773"/>
      <pos A="0.0117763" C="0.964671" G="0.0117763" T="0.0117763"/>
      <pos A="0.443276" C="0.191568" G="0.184376" T="0.18078"/>
      <pos A="0.194265" C="0.21584" G="0.190669" T="0.399227"/>
      <pos A="0.343492" C="0.203254" G="0.196063" T="0.257192"/>
    </motif>
    <motif db="0" id="IRF3_HUMAN.H11MO.0.B" length="20" nsites="500" evalue="1.0e+000"
        url="http://hocomoco.autosome.ru/motif/IRF3_HUMAN.H11MO.0.B">
      <pos A="0.29999" C="0.0780344" G="0.513947" T="0.108028"/>
      <pos A="0.603929" C="0.0440412" G="0.29999" T="0.0520396"/>
      <pos A="0.677914" C="0.0660368" G="0.214007" T="0.0420416"/>
      <pos A="0.719906" C="0.0740352" G="0.110028" T="0.0960308"/>
      <pos A="0.305989" C="0.108028" G="0.455959" T="0.130024"/>
      <pos A="0.224005" C="0.0540392" G="0.557938" T="0.164017"/>
      <pos A="0.20201" C="0.0540392" G="0.731904" T="0.0120476"/>
      <pos A="0.819886" C="0.0180464" G="0.14802" T="0.0140472"/>
      <pos A="0.815887" C="0.0360428" G="0.126025" T="0.0220456"/>
      <pos A="0.89987" C="0.0160468" G="0.030044" T="0.0540392"/>
      <pos A="0.224005" C="0.261998" G="0.445961" T="0.0680364"/>
      <pos A="0.291992" C="0.0880324" G="0.40197" T="0.218006"/>
      <pos A="0.20001" C="0.00604879" G="0.783893" T="0.010048"/>
      <pos A="0.673915" C="0.0240452" G="0.289992" T="0.0120476"/>
      <pos A="0.879874" C="0.0360428" G="0.0720356" T="0.0120476"/>
      <pos A="0.941862" C="0.00404919" G="0.040042" T="0.0140472"/>
      <pos A="0.0960308" C="0.313987" G="0.54794" T="0.0420416"/>
      <pos A="0.265997" C="0.142022" G="0.273995" T="0.317986"/>
      <pos A="0.228004" C="0.122026" G="0.585933" T="0.0640372"/>
      <pos A="0.681914" C="0.070036" G="0.178014" T="0.070036"/>
    </motif>
    <motif db="0" id="IRF8_HUMAN.H11MO.0.B" length="20" nsites="500" evalue="1.0e+000"
        url="http://hocomoco.autosome.ru/motif/IRF8_HUMAN.H11MO.0.B">
      <pos A="0.359978" C="0.174015" G="0.309988" T="0.156019"/>
      <pos A="0.487952" C="0.0940312" G="0.208008" T="0.210008"/>
      <pos A="0.567936" C="0.10203" G="0.138022" T="0.192012"/>
      <pos A="0.543941" C="0.0560388" G="0.154019" T="0.246001"/>
      <pos A="0.317986" C="0.136023" G="0.477954" T="0.0680364"/>
      <pos A="0.483953" C="0.136023" G="0.34798" T="0.0320436"/>
      <pos A="0.206009" C="0.00204959" G="0.787892" T="0.00404919"/>
      <pos A="0.138022" C="0.00204959" G="0.857878" T="0.00204959"/>
      <pos A="0.991852" C="0.00604879" G="0.00204959" T="4.999e-05"/>
      <pos A="0.961858" C="0.0160468" G="0.00604879" T="0.0160468"/>
      <pos A="0.138022" C="0.317986" G="0.521946" T="0.0220456"/>
      <pos A="0.0720356" C="0.0660368" G="4.999e-05" T="0.861878"/>
      <pos A="0.0180464" C="0.00604879" G="0.965857" T="0.010048"/>
      <pos A="0.867876" C="0.00804839" G="0.106029" T="0.0180464"/>
      <pos A="0.84788" C="0.0160468" G="0.122026" T="0.0140472"/>
      <pos A="0.94786" C="0.0160468" G="0.0140472" T="0.0220456"/>
      <pos A="0.106029" C="0.413967" G="0.465957" T="0.0140472"/>
      <pos A="0.132024" C="0.246001" G="0.0580384" T="0.563937"/>
      <pos A="0.345981" C="0.15202" G="0.323985" T="0.178014"/>
      <pos A="0.379974" C="0.170016" G="0.29999" T="0.15002"/>
    </motif>
    <motif db="0" id="IRX2_HUMAN.H11MO.0.D" length="19" nsites="19306" evalue="1.0e+000"
        url="http://hocomoco.autosome.ru/motif/IRX2_HUMAN.H11MO.0.D">
      <pos A="0.409626" C="0.178973" G="0.237918" T="0.173483"/>
      <pos A="0.174687" C="0.429166" G="0.204574" T="0.191573"/>
      <pos A="0.42229" C="0.128186" G="0.222353" T="0.22717"/>
      <pos A="0.151534" C="0.156403" G="0.305009" T="0.387055"/>
      <pos A="0.129986" C="0.0788106" G="0.640757" T="0.150446"/>
      <pos A="0.177652" C="0.100734" G="0.434514" T="0.2871"/>
      <pos A="0.139271" C="0.212615" G="0.361377" T="0.286737"/>
      <pos A="0.285908" C="0.049092" G="0.24763" T="0.417369"/>
      <pos A="0.0808307" C="0.039393" G="0.447658" T="0.432119"/>
      <pos A="0.138869" C="0.0292667" G="0.636691" T="0.195173"/>
      <pos A="0.224619" C="0.0283084" G="0.386485" T="0.360587"/>
      <pos A="0.0672857" C="0.729926" G="0.0462561" T="0.156532"/>
      <pos A="0.493084" C="0.00127032" G="0.45838" T="0.0472661"/>
      <pos A="0.00132212" C="0.00588027" G="0.333393" T="0.659404"/>
      <pos A="0.00119263" C="0.00103724" G="0.996992" T="0.000778251"/>
      <pos A="0.0509308" C="0.0562659" G="0.129714" T="0.763089"/>
      <pos A="0.336605" C="0.0830579" G="0.232026" T="0.348311"/>
      <pos A="0.241065" C="0.215788" G="0.397389" T="0.145758"/>
      <pos A="0.189799" C="0.137432" G="0.414184" T="0.258585"/>
    </motif>
    <motif db="0" id="ISL1_HUMAN.H11MO.0.A" length="9" nsites="500" evalue="1.0e+000"
        url="http://hocomoco.autosome.ru/motif/ISL1_HUMAN.H11MO.0.A">
      <pos A="0.184013" C="0.307988" G="0.363977" T="0.144021"/>
      <pos A="0.0460408" C="0.657918" G="0.0480404" T="0.248"/>
      <pos A="0.285993" C="0.0560388" G="0.0120476" T="0.645921"/>
      <pos A="0.711908" C="0.0580384" G="0.224005" T="0.00604879"/>
      <pos A="0.977854" C="0.0120476" G="0.010048" T="4.999e-05"/>
      <pos A="0.0160468" C="0.00604879" G="0.309988" T="0.667916"/>
      <pos A="0.05004" C="4.999e-05" G="0.619926" T="0.329984"/>
      <pos A="0.164017" C="0.040042" G="0.763897" T="0.0320436"/>
      <pos A="0.339982" C="0.293991" G="0.295991" T="0.070036"/>
    </motif>
    <motif db="0" id="ITF2_HUMAN.H11MO.0.C" length="10" nsites="497" evalue="1.0e+000"
        url="http://hocomoco.autosome.ru/motif/ITF2_HUMAN.H11MO.0.C">
      <pos A="0.307835" C="0.0422953" G="0.382267" T="0.267602"/>
      <pos A="0.126785" C="0.146902" G="0.684017" T="0.0422953"/>
      <pos A="0.0282136" C="0.895242" G="0.0523537" T="0.0241903"/>
      <pos A="0.937487" C="0.00809696" G="0.026202" T="0.0282136"/>
      <pos A="0.0302253" C="0.104657" G="0.824834" T="0.0402836"/>
      <pos A="0.0945987" C="0.589469" G="0.299789" T="0.0161436"/>
      <pos A="0.0905753" C="0.00608529" G="0.00809696" T="0.895242"/>
      <pos A="0.00407363" C="0.014132" G="0.951569" T="0.0302253"/>
      <pos A="0.0845403" C="0.106669" G="0.460722" T="0.348069"/>
      <pos A="0.092587" C="0.273637" G="0.529119" T="0.104657"/>
    </motif>
    <motif db="0" id="JDP2_HUMAN.H11MO.0.D" length="12" nsites="3035" evalue="1.0e+000"
        url="http://hocomoco.autosome.ru/motif/JDP2_HUMAN.H11MO.0.D">
      <pos A="0.13208" C="0.253802" G="0.226251" T="0.387867"/>
      <pos A="0.147153" C="0.117815" G="0.64998" T="0.0850521"/>
      <pos A="0.84141" C="0.0233284" G="0.120653" T="0.0146084"/>
      <pos A="0.00183889" C="0.000551231" G="0.00080349" T="0.996806"/>
      <pos A="0.00163759" C="0.000602186" G="0.987716" T="0.0100441"/>
      <pos A="0.998661" C="0.000539121" G="0.000539121" T="0.000260496"/>
      <pos A="0.00109208" C="0.969009" G="0.00215814" T="0.027741"/>
      <pos A="0.00824158" C="0.000489239" G="0.990023" T="0.00124602"/>
      <pos A="0.00394284" C="0.00593455" G="0.00494758" T="0.985175"/>
      <pos A="0.157383" C="0.809049" G="0.0187155" T="0.0148525"/>
      <pos A="0.949353" C="0.0158644" G="0.0176566" T="0.0171257"/>
      <pos A="0.0448518" C="0.38098" G="0.118534" T="0.455634"/>
    </motif>
    <motif db="0" id="KLF12_HUMAN.H11MO.0.C" length="11" nsites="452" evalue="1.0e+000"
        url="http://hocomoco.autosome.ru/motif/KLF12_HUMAN.H11MO.0.C">
      <pos A="0.37829" C="0.3429" G="0.194702" T="0.0841075"/>
      <pos A="0.247788" C="0.0310219" G="0.581785" T="0.139405"/>
      <pos A="0.0642004" C="5.52975e-05" G="0.931265" T="0.0044791"/>
      <pos A="5.52975e-05" C="0.0022672" G="0.99541" T="0.0022672"/>
      <pos A="5.52975e-05" C="5.52975e-05" G="0.999834" T="5.52975e-05"/>
      <pos A="0.0907432" C="0.87818" G="0.0022672" T="0.02881"/>
      <pos A="0.0221743" C="0.0022672" G="0.96002" T="0.0155386"/>
      <pos A="0.0044791" C="0.0089029" G="0.791916" T="0.194702"/>
      <pos A="0.0973789" C="5.52975e-05" G="0.862696" T="0.0398695"/>
      <pos A="0.0133267" C="0.006691" G="0.964444" T="0.0155386"/>
      <pos A="0.130557" C="0.800763" G="0.02881" T="0.0398695"/>
    </motif>
    <motif db="0" id="KLF3_HUMAN.H11MO.0.B" length="19" nsites="498" evalue="1.0e+000"
        url="http://hocomoco.autosome.ru/motif/KLF3_HUMAN.H11MO.0.B">
      <pos A="0.212859" C="0.188767" G="0.471843" T="0.126531"/>
      <pos A="0.226912" C="0.222897" G="0.461805" T="0.0883859"/>
      <pos A="0.259034" C="0.204828" G="0.42366" T="0.112477"/>
      <pos A="0.244981" C="0.18676" G="0.495935" T="0.0723248"/>
      <pos A="0.327294" C="0.246989" G="0.315248" T="0.11047"/>
      <pos A="0.345362" C="0.044218" G="0.359416" T="0.251004"/>
      <pos A="0.0341799" C="5.01907e-05" G="0.96572" T="5.01907e-05"/>
      <pos A="0.00607308" C="5.01907e-05" G="0.991819" T="0.00205782"/>
      <pos A="0.00406545" C="0.00808071" G="0.985796" T="0.00205782"/>
      <pos A="0.0863782" C="0.642491" G="5.01907e-05" T="0.27108"/>
      <pos A="0.00808071" C="0.00607308" G="0.981781" T="0.00406545"/>
      <pos A="0.00406545" C="0.0261494" G="0.724804" T="0.244981"/>
      <pos A="0.184752" C="0.0181189" G="0.754919" T="0.0422104"/>
      <pos A="0.0763401" C="0.0100883" G="0.843254" T="0.0703172"/>
      <pos A="0.0843706" C="0.6184" G="0.148615" T="0.148615"/>
      <pos A="0.182744" C="0.3815" G="0.162668" T="0.273088"/>
      <pos A="0.130546" C="0.204828" G="0.495935" T="0.168691"/>
      <pos A="0.0924011" C="0.242973" G="0.530064" T="0.134561"/>
      <pos A="0.160661" C="0.218882" G="0.481881" T="0.138577"/>
    </motif>
    <motif db="0" id="KLF6_HUMAN.H11MO.0.A" length="19" nsites="496" evalue="1.0e+000"
        url="http://hocomoco.autosome.ru/motif/KLF6_HUMAN.H11MO.0.A">
      <pos A="0.155261" C="0.185497" G="0.510028" T="0.149214"/>
      <pos A="0.22178" C="0.247984" G="0.479792" T="0.0504435"/>
      <pos A="0.445525" C="0.189528" G="0.280236" T="0.0847107"/>
      <pos A="0.459635" C="0.0181919" G="0.368928" T="0.153245"/>
      <pos A="0.0484277" C="0.00609756" G="0.814402" T="0.131072"/>
      <pos A="0.0242391" C="5.03931e-05" G="0.955503" T="0.0202076"/>
      <pos A="0.0443963" C="0.0524592" G="0.891" T="0.0121447"/>
      <pos A="0.260079" C="0.457619" G="5.03931e-05" T="0.282252"/>
      <pos A="0.116962" C="0.00609756" G="0.854717" T="0.0222233"/>
      <pos A="0.0282705" C="0.0222233" G="0.689428" T="0.260079"/>
      <pos A="0.209686" C="0.0645535" G="0.68338" T="0.0423806"/>
      <pos A="0.0867265" C="0.0302862" G="0.836575" T="0.046412"/>
      <pos A="0.229843" C="0.453588" G="0.20767" T="0.108899"/>
      <pos A="0.294346" C="0.318535" G="0.13712" T="0.25"/>
      <pos A="0.0625378" C="0.157277" G="0.522123" T="0.258063"/>
      <pos A="0.147198" C="0.127041" G="0.608799" T="0.116962"/>
      <pos A="0.161308" C="0.171387" G="0.602751" T="0.0645535"/>
      <pos A="0.34877" C="0.110915" G="0.433431" T="0.106884"/>
      <pos A="0.258063" C="0.233874" G="0.455604" T="0.0524592"/>
    </motif>
    <motif db="0" id="LEF1_HUMAN.H11MO.0.A" length="14" nsites="456" evalue="1.0e+000"
        url="http://hocomoco.autosome.ru/motif/LEF1_HUMAN.H11MO.0.A">
      <pos A="0.0767924" C="0.260963" G="0.274118" T="0.388128"/>
      <pos A="0.0329423" C="0.63588" G="0.184225" T="0.146952"/>
      <pos A="0.0175948" C="0.708233" G="0.0132098" T="0.260963"/>
      <pos A="0.122835" C="0.0460973" G="0.0197873" T="0.81128"/>
      <pos A="0.00224731" C="0.138182" G="0.0351348" T="0.824435"/>
      <pos A="0.00224731" C="0.0132098" G="0.0329423" T="0.951601"/>
      <pos A="0.0439048" C="0.4254" G="0.519678" T="0.0110173"/>
      <pos A="0.456095" C="0.138182" G="0.0154023" T="0.39032"/>
      <pos A="0.278503" C="0.166685" G="0.157915" T="0.396898"/>
      <pos A="0.28508" C="0.190802" G="0.201765" T="0.322353"/>
      <pos A="0.0417123" C="0.129412" G="0.149145" T="0.67973"/>
      <pos A="0.0395198" C="0.31139" G="0.383743" T="0.265348"/>
      <pos A="0.116257" C="0.46048" G="0.0899474" T="0.333315"/>
      <pos A="0.313583" C="0.221497" G="0.103102" T="0.361818"/>
    </motif>
    <motif db="0" id="LYL1_HUMAN.H11MO.0.A" length="14" nsites="453" evalue="1.0e+000"
        url="http://hocomoco.autosome.ru/motif/LYL1_HUMAN.H11MO.0.A">
      <pos A="0.205308" C="0.441459" G="0.203101" T="0.150132"/>
      <pos A="0.145718" C="0.695266" G="0.0265394" T="0.132476"/>
      <pos A="0.64009" C="0.0508166" G="0.0464026" T="0.26269"/>
      <pos A="0.0574377" C="0.125855" G="0.490013" T="0.326694"/>
      <pos A="0.130269" C="0.730578" G="0.0441955" T="0.094957"/>
      <pos A="0.105992" C="5.51755e-05" G="0.00667623" T="0.887277"/>
      <pos A="0.00226219" C="0.176617" G="0.810031" T="0.0110903"/>
      <pos A="0.00667623" C="0.298003" G="0.181031" T="0.51429"/>
      <pos A="0.0618517" C="0.207515" G="0.220757" T="0.509876"/>
      <pos A="0.207515" C="0.220757" G="0.130269" T="0.441459"/>
      <pos A="0.0441955" C="0.512083" G="0.119234" T="0.324487"/>
      <pos A="0.094957" C="0.580501" G="0.110406" T="0.214136"/>
      <pos A="0.141304" C="0.187652" G="0.181031" T="0.490013"/>
      <pos A="0.119234" C="0.273725" G="0.379662" T="0.227378"/>
    </motif>
    <motif db="0" id="MAFA_HUMAN.H11MO.0.D" length="21" nsites="27" evalue="1.0e+000"
        url="http://hocomoco.autosome.ru/motif/MAFA_HUMAN.H11MO.0.D">
      <pos A="0.101003" C="0.35739" G="0.368635" T="0.172972"/>
      <pos A="0.104377" C="0.000922509" G="0.279799" T="0.614901"/>
      <pos A="0.0324086" C="0.0324086" G="0.774581" T="0.160602"/>
      <pos A="0.000922509" C="0.981489" G="0.0166656" T="0.000922509"/>
      <pos A="0.0931318" C="0.000922509" G="0.000922509" T="0.905023"/>
      <pos A="0.000922509" C="0.0998788" G="0.898276" T="0.000922509"/>
      <pos A="0.713858" C="0.104377" G="0.0166656" T="0.1651"/>
      <pos A="0.149357" C="0.592411" G="0.138112" T="0.12012"/>
      <pos A="0.000922509" C="0.381005" G="0.363013" T="0.25506"/>
      <pos A="0.324779" C="0.457471" G="0.0369066" T="0.180843"/>
      <pos A="0.167349" C="0.376507" G="0.117871" T="0.338274"/>
      <pos A="0.0369066" C="0.153855" G="0.668877" T="0.140361"/>
      <pos A="0.0818868" C="0.614901" G="0.0683927" T="0.234819"/>
      <pos A="0.66213" C="0.0841358" G="0.0818868" T="0.171847"/>
      <pos A="0.246064" C="0.144859" G="0.506949" T="0.102128"/>
      <pos A="0.0841358" C="0.538435" G="0.0683927" T="0.309036"/>
      <pos A="0.252811" C="0.396748" G="0.000922509" T="0.349519"/>
      <pos A="0.149357" C="0.133614" G="0.104377" T="0.612652"/>
      <pos A="0.0841358" C="0.342772" G="0.0818868" T="0.491206"/>
      <pos A="0.113373" C="0.648636" G="0.0886338" T="0.149357"/>
      <pos A="0.250562" C="0.318032" G="0.32253" T="0.108875"/>
    </motif>
    <motif db="0" id="MAFF_HUMAN.H11MO.0.B" length="18" nsites="473" evalue="1.0e+000"
        url="http://hocomoco.autosome.ru/motif/MAFF_HUMAN.H11MO.0.B">
      <pos A="0.0571232" C="0.0698055" G="0.0824878" T="0.790583"/>
      <pos A="0.02119" C="0.0951702" G="0.765219" T="0.118421"/>
      <pos A="0.0550095" C="0.883587" G="0.0296449" T="0.0317586"/>
      <pos A="0.0846016" C="0.0613507" G="0.006394" T="0.847654"/>
      <pos A="0.0275312" C="0.11208" G="0.744082" T="0.116307"/>
      <pos A="0.77156" C="0.0507821" G="0.0444409" T="0.133217"/>
      <pos A="0.0592369" C="0.410114" G="0.433365" T="0.0972839"/>
      <pos A="0.0846016" C="0.088829" G="0.0592369" T="0.767332"/>
      <pos A="0.0909427" C="0.661647" G="0.0423272" T="0.205083"/>
      <pos A="0.672215" C="0.0571232" G="0.122648" T="0.148013"/>
      <pos A="0.0655781" C="0.0930564" G="0.625713" T="0.215652"/>
      <pos A="0.0402135" C="0.780015" G="0.11208" T="0.0676918"/>
      <pos A="0.58978" C="0.109966" G="0.120535" T="0.179719"/>
      <pos A="0.177605" C="0.234676" G="0.224107" T="0.363612"/>
      <pos A="0.234676" C="0.137445" G="0.122648" T="0.505231"/>
      <pos A="0.164923" C="0.177605" G="0.0465546" T="0.610917"/>
      <pos A="0.0993976" C="0.253699" G="0.0782604" T="0.568643"/>
      <pos A="0.131103" C="0.205083" G="0.133217" T="0.530596"/>
    </motif>
    <motif db="0" id="MAF_HUMAN.H11MO.0.A" length="19" nsites="500" evalue="1.0e+000"
        url="http://hocomoco.autosome.ru/motif/MAF_HUMAN.H11MO.0.A">
      <pos A="0.305989" C="0.236003" G="0.333983" T="0.124025"/>
      <pos A="0.469956" C="0.142022" G="0.20201" T="0.186013"/>
      <pos A="0.587932" C="0.0840332" G="0.0780344" T="0.25"/>
      <pos A="0.391972" C="0.0880324" G="0.118026" T="0.40197"/>
      <pos A="0.154019" C="0.311988" G="0.269996" T="0.263997"/>
      <pos A="0.110028" C="0.040042" G="0.0260448" T="0.823885"/>
      <pos A="0.0180464" C="0.0140472" G="0.959858" T="0.00804839"/>
      <pos A="0.124025" C="0.855879" G="0.00604879" T="0.0140472"/>
      <pos A="0.0640372" C="0.00604879" G="0.0120476" T="0.917866"/>
      <pos A="0.0180464" C="0.00604879" G="0.90187" T="0.0740352"/>
      <pos A="0.881874" C="0.0240452" G="0.0680364" T="0.0260448"/>
      <pos A="0.10203" C="0.445961" G="0.327984" T="0.124025"/>
      <pos A="0.238002" C="0.118026" G="0.154019" T="0.489952"/>
      <pos A="0.242002" C="0.411968" G="0.120026" T="0.226005"/>
      <pos A="0.473955" C="0.112028" G="0.154019" T="0.259998"/>
      <pos A="0.194011" C="0.0720356" G="0.575935" T="0.158018"/>
      <pos A="0.160018" C="0.511948" G="0.218006" T="0.110028"/>
      <pos A="0.461958" C="0.236003" G="0.146021" T="0.156019"/>
      <pos A="0.40197" C="0.15202" G="0.234003" T="0.212008"/>
    </motif>
    <motif db="0" id="MAZ_HUMAN.H11MO.0.A" length="22" nsites="500" evalue="1.0e+000"
        url="http://hocomoco.autosome.ru/motif/MAZ_HUMAN.H11MO.0.A">
      <pos A="0.216007" C="0.144021" G="0.503949" T="0.136023"/>
      <pos A="0.283993" C="0.0240452" G="0.65192" T="0.040042"/>
      <pos A="0.30199" C="0.0120476" G="0.673915" T="0.0120476"/>
      <pos A="0.0820336" C="0.0180464" G="0.865877" T="0.0340432"/>
      <pos A="0.0520396" C="0.112028" G="0.825885" T="0.010048"/>
      <pos A="0.64792" C="0.0880324" G="0.0260448" T="0.238002"/>
      <pos A="0.0540392" C="0.010048" G="0.905869" T="0.030044"/>
      <pos A="0.114027" C="0.020046" G="0.85188" T="0.0140472"/>
      <pos A="0.265997" C="0.0340432" G="0.665917" T="0.0340432"/>
      <pos A="0.271996" C="0.00804839" G="0.679914" T="0.040042"/>
      <pos A="0.114027" C="0.20201" G="0.655919" T="0.0280444"/>
      <pos A="0.317986" C="0.134023" G="0.331984" T="0.216007"/>
      <pos A="0.174015" C="0.040042" G="0.69791" T="0.0880324"/>
      <pos A="0.333983" C="0.0540392" G="0.553939" T="0.0580384"/>
      <pos A="0.190012" C="0.120026" G="0.64792" T="0.0420416"/>
      <pos A="0.365977" C="0.0780344" G="0.511948" T="0.0440412"/>
      <pos A="0.29999" C="0.0720356" G="0.569936" T="0.0580384"/>
      <pos A="0.329984" C="0.134023" G="0.455959" T="0.080034"/>
      <pos A="0.259998" C="0.0620376" G="0.555939" T="0.122026"/>
      <pos A="0.273995" C="0.204009" G="0.445961" T="0.0760348"/>
      <pos A="0.355979" C="0.106029" G="0.429964" T="0.108028"/>
      <pos A="0.273995" C="0.0980304" G="0.561938" T="0.0660368"/>
    </motif>
    <motif db="0" id="MCR_HUMAN.H11MO.0.D" length="17" nsites="7" evalue="1.0e+000"
        url="http://hocomoco.autosome.ru/motif/MCR_HUMAN.H11MO.0.D">
      <pos A="0.386933" C="0.246088" G="0.105243" T="0.261737"/>
      <pos A="0.692097" C="0.00352113" G="0.00352113" T="0.300861"/>
      <pos A="0.128717" C="0.00352113" G="0.864241" T="0.00352113"/>
      <pos A="0.410407" C="0.00352113" G="0.285211" T="0.300861"/>
      <pos A="0.457355" C="0.410407" G="0.128717" T="0.00352113"/>
      <pos A="0.00352113" C="0.739045" G="0.128717" T="0.128717"/>
      <pos A="0.582551" C="0.00352113" G="0.00352113" T="0.410407"/>
      <pos A="0.199139" C="0.16784" G="0.590376" T="0.0426448"/>
      <pos A="0.16784" C="0.199139" G="0.590376" T="0.0426448"/>
      <pos A="0.18349" C="0.0426448" G="0.0426448" T="0.731221"/>
      <pos A="0.00352113" C="0.160016" G="0.253912" T="0.582551"/>
      <pos A="0.160016" C="0.00352113" G="0.832942" T="0.00352113"/>
      <pos A="0.441706" C="0.00352113" G="0.00352113" T="0.551252"/>
      <pos A="0.285211" C="0.00352113" G="0.285211" T="0.426056"/>
      <pos A="0.00352113" C="0.300861" G="0.692097" T="0.00352113"/>
      <pos A="0.128717" C="0.00352113" G="0.285211" T="0.582551"/>
      <pos A="0.46518" C="0.0426448" G="0.324335" T="0.16784"/>
    </motif>
    <motif db="0" id="MEIS1_HUMAN.H11MO.0.A" length="12" nsites="499" evalue="1.0e+000"
        url="http://hocomoco.autosome.ru/motif/MEIS1_HUMAN.H11MO.0.A">
      <pos A="0.440844" C="0.126277" G="0.252505" T="0.180375"/>
      <pos A="0.188389" C="0.0020537" G="0.0160789" T="0.793478"/>
      <pos A="0.0741835" C="0.0200862" G="0.883641" T="0.0220898"/>
      <pos A="0.979814" C="0.00606091" G="0.00606091" T="0.00806452"/>
      <pos A="0.0321078" C="0.0381186" G="0.0381186" T="0.891655"/>
      <pos A="0.128281" C="0.0100681" G="0.106241" T="0.75541"/>
      <pos A="0.192396" C="0.0321078" G="0.260519" T="0.514977"/>
      <pos A="0.975806" C="0.0040573" G="0.0160789" T="0.0040573"/>
      <pos A="0.0341114" C="0.0701763" G="0.0301042" T="0.865608"/>
      <pos A="0.154328" C="0.0441294" G="0.531006" T="0.270537"/>
      <pos A="0.304598" C="0.0641655" G="0.444851" T="0.186385"/>
      <pos A="0.124274" C="0.374725" G="0.256512" T="0.24449"/>
    </motif>
    <motif db="0" id="MNX1_HUMAN.H11MO.0.D" length="19" nsites="27" evalue="1.0e+000"
[truncated: 245,885 more chars]
