# Supplementary material for: DeepEPI: CNN-transformer-based model for extracting TF interactions through predicting enhancer-promoter interactions
Source: Bioinform Adv. 2025 Sep 17;5(1):vbaf221. doi: 10.1093/bioadv/vbaf221 (PMC12478696; doi:10.1093/bioadv/vbaf221)
Supplement: vbaf221_Supplementary_Data [file vbaf221_supplementary_data.zip › Supplementary_file5/IMR90/result_enhancer61-IMR90/tomtom.tsv]

Query_ID	Target_ID	Optimal_offset	p-value	E-value	q-value	Overlap	Query_consensus	Target_consensus	Orientation
M0	MCR_HUMAN.H11MO.0.D	-9	0.00040012	0.307692	0.409213	17	TTAGAGGGAACAATCAACCTGGACTTCATGGTCAGCGGAA	TACAACAACCTGTTCTT	-
M0	MNX1_HUMAN.H11MO.0.D	-1	0.000532245	0.409296	0.409213	19	TTAGAGGGAACAATCAACCTGGACTTCATGGTCAGCGGAA	TTAAGGGTTATTAAAATAG	-
M1	NR1D1_HUMAN.H11MO.0.B	-7	0.000224264	0.172459	0.344623	19	CATTGATCTATTTGCCAGATTTCTTTCAGGCTCTGATTAC	CCTTCTGACCCACTTCCCT	-
M1	MNX1_HUMAN.H11MO.0.D	-16	0.00055006	0.422996	0.422634	19	CATTGATCTATTTGCCAGATTTCTTTCAGGCTCTGATTAC	CTATTTTAATAACCCTTAA	+
M1	TLX1_HUMAN.H11MO.0.D	-1	0.000877518	0.674811	0.449489	17	CATTGATCTATTTGCCAGATTTCTTTCAGGCTCTGATTAC	CCTTGGCAACTTGCCAG	-
M2	IRX2_HUMAN.H11MO.0.D	-11	8.39499e-05	0.0645575	0.128751	19	ATGTGACTCAGGACTCAGTGAACTTGATACATTGACTGTT	ACATGGGTGGGCATGTTGG	+
M2	MNX1_HUMAN.H11MO.0.D	-11	0.000324313	0.249397	0.248694	19	ATGTGACTCAGGACTCAGTGAACTTGATACATTGACTGTT	TTAAGGGTTATTAAAATAG	-
M2	GATA1_HUMAN.H11MO.0.A	8	0.00122277	0.94031	0.427214	11	ATGTGACTCAGGACTCAGTGAACTTGATACATTGACTGTT	TCTTATCTGTCCCCGCCAG	-
M2	BRAC_HUMAN.H11MO.0.A	-4	0.00167134	1.28526	0.427214	20	ATGTGACTCAGGACTCAGTGAACTTGATACATTGACTGTT	TTAGCAGGGAGGTGTGAAAT	+
M2	GATA2_HUMAN.H11MO.0.A	8	0.0020482	1.57506	0.448751	11	ATGTGACTCAGGACTCAGTGAACTTGATACATTGACTGTT	CCTTATCTCCACCCCCCAG	-
M4	IRX2_HUMAN.H11MO.0.D	-3	0.000206966	0.159157	0.187603	19	CAGCCACAAGGTCTGGTCTTGTATCATGGGGTTCGAGCTT	CCAACATGCCCACCCATGT	-
M5	MNX1_HUMAN.H11MO.0.D	-11	0.000116177	0.0893399	0.17841	19	CTCATCATTCTAGTATGCATCTGGTCATGATGGCTTAAAG	TTAAGGGTTATTAAAATAG	-
M5	IRX2_HUMAN.H11MO.0.D	-14	0.000569039	0.437591	0.378498	19	CTCATCATTCTAGTATGCATCTGGTCATGATGGCTTAAAG	ACATGGGTGGGCATGTTGG	+
M5	HXC10_HUMAN.H11MO.0.D	-15	0.000985877	0.758139	0.378498	19	CTCATCATTCTAGTATGCATCTGGTCATGATGGCTTAAAG	TTTTTAATTTTTTTATTAC	+
M5	GATA1_HUMAN.H11MO.0.A	-29	0.0015562	1.19672	0.398303	11	CTCATCATTCTAGTATGCATCTGGTCATGATGGCTTAAAG	CTGGCGGGGACAGATAAGA	+
M6	ZN341_HUMAN.H11MO.0.C	-19	0.000128455	0.0987818	0.118317	21	GACATGATAAGAGCGATGGTCCGGCTCGGGGAGGTTAAAG	GGGGGGGGGGGGAGGGAAGAGC	+
M6	SPIC_HUMAN.H11MO.0.D	-21	0.000230649	0.177369	0.118317	13	GACATGATAAGAGCGATGGTCCGGCTCGGGGAGGTTAAAG	GAGGAAGGGGAGG	+
M6	ZBT17_HUMAN.H11MO.0.A	-20	0.00023318	0.179315	0.118317	19	GACATGATAAGAGCGATGGTCCGGCTCGGGGAGGTTAAAG	GAGGGTGGGGGAGGGGAAG	+
M6	PURA_HUMAN.H11MO.0.D	-23	0.000377375	0.290201	0.118501	17	GACATGATAAGAGCGATGGTCCGGCTCGGGGAGGTTAAAG	GGAAGGGGGGGGCAGGG	+
M6	PATZ1_HUMAN.H11MO.0.C	-9	0.000425513	0.327219	0.118501	22	GACATGATAAGAGCGATGGTCCGGCTCGGGGAGGTTAAAG	GGGGAGGGGGCGGGGGGGGAGG	+
M6	RXRA_HUMAN.H11MO.0.A	-20	0.000467085	0.359188	0.118501	20	GACATGATAAGAGCGATGGTCCGGCTCGGGGAGGTTAAAG	GGGGGAGGCAGAGGTCAGAG	+
M6	PROX1_HUMAN.H11MO.0.D	-18	0.00108004	0.830554	0.234867	17	GACATGATAAGAGCGATGGTCCGGCTCGGGGAGGTTAAAG	GGGTAAGGCGGGTTGGG	+
M6	KLF6_HUMAN.H11MO.0.A	-12	0.00168675	1.29711	0.261873	19	GACATGATAAGAGCGATGGTCCGGCTCGGGGAGGTTAAAG	GGAAGGGCGGGGCCGGGGG	+
M6	NR1D1_HUMAN.H11MO.0.B	-9	0.00168675	1.29711	0.261873	19	GACATGATAAGAGCGATGGTCCGGCTCGGGGAGGTTAAAG	AGGGAAGTGGGTCAGAAGG	+
M6	VEZF1_HUMAN.H11MO.0.C	-9	0.00172033	1.32294	0.261873	22	GACATGATAAGAGCGATGGTCCGGCTCGGGGAGGTTAAAG	GGGGAGGGGGGAGGGGGAGGGG	+
M6	SP3_HUMAN.H11MO.0.B	-11	0.00213419	1.64119	0.295337	20	GACATGATAAGAGCGATGGTCCGGCTCGGGGAGGTTAAAG	GGGGGGGGGCGGGGCCGGGG	+
M6	SP4_HUMAN.H11MO.0.A	-5	0.00280892	2.16006	0.356317	20	GACATGATAAGAGCGATGGTCCGGCTCGGGGAGGTTAAAG	GGGAAGGGGGCGGGGCCGGG	+
M6	PTF1A_HUMAN.H11MO.0.B	-10	0.00330663	2.5428	0.387187	18	GACATGATAAGAGCGATGGTCCGGCTCGGGGAGGTTAAAG	GGGAAAGGGGGCAGCTGG	-
M6	IRX2_HUMAN.H11MO.0.D	-20	0.00365594	2.81142	0.397511	19	GACATGATAAGAGCGATGGTCCGGCTCGGGGAGGTTAAAG	ACATGGGTGGGCATGTTGG	+
M6	Z324A_HUMAN.H11MO.0.C	-18	0.00440773	3.38954	0.429777	22	GACATGATAAGAGCGATGGTCCGGCTCGGGGAGGTTAAAG	TGGCAGCAAAGGATGGTTTGATA	-
M6	MNX1_HUMAN.H11MO.0.D	-21	0.0047997	3.69097	0.429777	19	GACATGATAAGAGCGATGGTCCGGCTCGGGGAGGTTAAAG	TTAAGGGTTATTAAAATAG	-
M6	GATA2_HUMAN.H11MO.0.A	-27	0.0047997	3.69097	0.429777	13	GACATGATAAGAGCGATGGTCCGGCTCGGGGAGGTTAAAG	CTGGGGGGTGGAGATAAGG	+
M6	TLX1_HUMAN.H11MO.0.D	-23	0.00518947	3.9907	0.438862	17	GACATGATAAGAGCGATGGTCCGGCTCGGGGAGGTTAAAG	CCTTGGCAACTTGCCAG	-
M6	GATA1_HUMAN.H11MO.0.A	-27	0.00548958	4.22148	0.439808	13	GACATGATAAGAGCGATGGTCCGGCTCGGGGAGGTTAAAG	CTGGCGGGGACAGATAAGA	+
M6	SRBP2_HUMAN.H11MO.0.B	-22	0.006482	4.98466	0.47716	13	GACATGATAAGAGCGATGGTCCGGCTCGGGGAGGTTAAAG	GGGTGGGGTGAGG	+
M6	PITX3_HUMAN.H11MO.0.D	-28	0.0066208	5.0914	0.47716	12	GACATGATAAGAGCGATGGTCCGGCTCGGGGAGGTTAAAG	GGGGGATTAAGGGATTAA	+
M6	SP2_HUMAN.H11MO.0.A	-9	0.00707409	5.43997	0.47716	22	GACATGATAAGAGCGATGGTCCGGCTCGGGGAGGTTAAAG	GGGGGGGGGGCGGGGCCGGGGG	+
M6	NR2C2_HUMAN.H11MO.0.B	-16	0.00734559	5.64876	0.47716	12	GACATGATAAGAGCGATGGTCCGGCTCGGGGAGGTTAAAG	GGTTCCGGGTCA	+
M6	BC11A_HUMAN.H11MO.0.A	-23	0.0079004	6.07541	0.47716	17	GACATGATAAGAGCGATGGTCCGGCTCGGGGAGGTTAAAG	AAAAGAGGAAGTGAAAA	+
M6	RARG_HUMAN.H11MO.2.D	-25	0.00805165	6.19172	0.47716	15	GACATGATAAGAGCGATGGTCCGGCTCGGGGAGGTTAAAG	GGGGGTCACCCAGAGGTCAC	+
M6	TAL1_HUMAN.H11MO.0.A	-21	0.00815437	6.27071	0.47716	19	GACATGATAAGAGCGATGGTCCGGCTCGGGGAGGTTAAAG	CTGGGGGGGGCAGATAAGG	+
M6	ZFX_HUMAN.H11MO.1.A	-8	0.0084635	6.50843	0.47716	17	GACATGATAAGAGCGATGGTCCGGCTCGGGGAGGTTAAAG	GGGGGCGGAGGCCGGGG	+
M6	OLIG2_HUMAN.H11MO.0.B	-10	0.00925701	7.11864	0.489704	18	GACATGATAAGAGCGATGGTCCGGCTCGGGGAGGTTAAAG	CAGAAGGGAAACAGCTGG	-
M6	RARA_HUMAN.H11MO.0.A	-20	0.00973018	7.48251	0.489704	20	GACATGATAAGAGCGATGGTCCGGCTCGGGGAGGTTAAAG	GGGGGATCAAGAGGTCAAGG	+
M6	KLF3_HUMAN.H11MO.0.B	-10	0.00989835	7.61183	0.489704	19	GACATGATAAGAGCGATGGTCCGGCTCGGGGAGGTTAAAG	GGGGAGGGGCGGGGCCGGG	+
M6	VDR_HUMAN.H11MO.0.A	-21	0.00997281	7.66909	0.489704	16	GACATGATAAGAGCGATGGTCCGGCTCGGGGAGGTTAAAG	GGGGTCAGTGGGTTCA	+
M8	IRX2_HUMAN.H11MO.0.D	-19	0.000239845	0.184441	0.326703	19	GAACGTCACTTTCCCGTAGATTTGTATGGGCAAATGCCTG	ACATGGGTGGGCATGTTGG	+
M8	MNX1_HUMAN.H11MO.0.D	0	0.000543995	0.418332	0.326703	19	GAACGTCACTTTCCCGTAGATTTGTATGGGCAAATGCCTG	CTATTTTAATAACCCTTAA	+
M8	ZN394_HUMAN.H11MO.0.C	-4	0.000970324	0.74618	0.37277	20	GAACGTCACTTTCCCGTAGATTTGTATGGGCAAATGCCTG	ATTCCATTCTATTCCATTCT	-
M8	GATA1_HUMAN.H11MO.0.A	8	0.00148932	1.14528	0.379621	11	GAACGTCACTTTCCCGTAGATTTGTATGGGCAAATGCCTG	TCTTATCTGTCCCCGCCAG	-
M8	TLX1_HUMAN.H11MO.0.D	-23	0.00160119	1.23132	0.379621	17	GAACGTCACTTTCCCGTAGATTTGTATGGGCAAATGCCTG	CCTTGGCAACTTGCCAG	-
M9	MNX1_HUMAN.H11MO.0.D	-7	1.69256e-05	0.0130158	0.0259013	19	GCCTCCCTGCGGAGCATAACTAATAGTTTGGACAGGCCCA	TTAAGGGTTATTAAAATAG	-
M9	VENTX_HUMAN.H11MO.0.D	-17	0.000362961	0.279117	0.165724	19	GCCTCCCTGCGGAGCATAACTAATAGTTTGGACAGGCCCA	CGCTAATTGGTTTCTAATT	+
M9	GATA1_HUMAN.H11MO.0.A	-6	0.000500204	0.384657	0.165724	19	GCCTCCCTGCGGAGCATAACTAATAGTTTGGACAGGCCCA	CTGGCGGGGACAGATAAGA	+
M9	TAL1_HUMAN.H11MO.0.A	-6	0.000500204	0.384657	0.165724	19	GCCTCCCTGCGGAGCATAACTAATAGTTTGGACAGGCCCA	CTGGGGGGGGCAGATAAGG	+
M9	IRX2_HUMAN.H11MO.0.D	0	0.000541475	0.416394	0.165724	19	GCCTCCCTGCGGAGCATAACTAATAGTTTGGACAGGCCCA	ACATGGGTGGGCATGTTGG	+
M9	GATA2_HUMAN.H11MO.0.A	-6	0.00117339	0.902335	0.299273	19	GCCTCCCTGCGGAGCATAACTAATAGTTTGGACAGGCCCA	CTGGGGGGTGGAGATAAGG	+
M9	ZN394_HUMAN.H11MO.0.C	-19	0.00142864	1.09863	0.304398	20	GCCTCCCTGCGGAGCATAACTAATAGTTTGGACAGGCCCA	AGAATGGAATAGAATGGAAT	+
M9	THA_HUMAN.H11MO.0.C	-22	0.00159131	1.22372	0.304398	17	GCCTCCCTGCGGAGCATAACTAATAGTTTGGACAGGCCCA	CTGACCTGAAGTGACCC	-
M10	BRAC_HUMAN.H11MO.0.A	-19	0.00017945	0.137997	0.176746	20	TCCAGCCTGATTTCTGCCTTTGCTCCTTGGGTTTGATACC	TTAGCAGGGAGGTGTGAAAT	+
M10	ZN394_HUMAN.H11MO.0.C	-3	0.00023064	0.177362	0.176746	20	TCCAGCCTGATTTCTGCCTTTGCTCCTTGGGTTTGATACC	ATTCCATTCTATTCCATTCT	-
M10	TBX21_HUMAN.H11MO.0.A	-26	0.000624707	0.4804	0.282007	13	TCCAGCCTGATTTCTGCCTTTGCTCCTTGGGTTTGATACC	GTGGAGGTGTGAA	+
M10	NFAC1_HUMAN.H11MO.0.B	-10	0.000847035	0.65137	0.282007	15	TCCAGCCTGATTTCTGCCTTTGCTCCTTGGGTTTGATACC	TTTCTTTTTTTCCAT	-
M10	TLX1_HUMAN.H11MO.0.D	-16	0.00091999	0.707473	0.282007	17	TCCAGCCTGATTTCTGCCTTTGCTCCTTGGGTTTGATACC	CCTTGGCAACTTGCCAG	-
M10	RXRA_HUMAN.H11MO.0.A	-4	0.00190866	1.46776	0.461886	20	TCCAGCCTGATTTCTGCCTTTGCTCCTTGGGTTTGATACC	CTCTGACCTCTGCCTCCCCC	-
M10	IRX2_HUMAN.H11MO.0.D	-1	0.00232196	1.78559	0.461886	19	TCCAGCCTGATTTCTGCCTTTGCTCCTTGGGTTTGATACC	CCAACATGCCCACCCATGT	-
M10	RARG_HUMAN.H11MO.0.B	-23	0.00241089	1.85398	0.461886	17	TCCAGCCTGATTTCTGCCTTTGCTCCTTGGGTTTGATACC	CCCAGGTCACTCTGACCT	-
M11	IRX2_HUMAN.H11MO.0.D	-20	2.60214e-05	0.0200104	0.0399257	19	TCCAGTTCAGGTATTGTTAAATTTGGACTTACTGGTTCAA	ACATGGGTGGGCATGTTGG	+
M11	HXC10_HUMAN.H11MO.0.D	-13	0.000757613	0.582604	0.280572	19	TCCAGTTCAGGTATTGTTAAATTTGGACTTACTGGTTCAA	TTTTTAATTTTTTTATTAC	+
M11	MNX1_HUMAN.H11MO.0.D	-21	0.000889372	0.683927	0.280572	19	TCCAGTTCAGGTATTGTTAAATTTGGACTTACTGGTTCAA	TTAAGGGTTATTAAAATAG	-
M11	AIRE_HUMAN.H11MO.0.C	-21	0.00109717	0.843723	0.280572	18	TCCAGTTCAGGTATTGTTAAATTTGGACTTACTGGTTCAA	ATTGGTTTTATTGGTTAA	+
M12	MNX1_HUMAN.H11MO.0.D	-17	2.2522e-05	0.0173194	0.0192926	19	GCTCTCTTACTTACTACGGAAGATTGATTCTAATAGTCGA	TTAAGGGTTATTAAAATAG	-
M12	BRAC_HUMAN.H11MO.0.A	-1	2.53647e-05	0.0195055	0.0192926	20	GCTCTCTTACTTACTACGGAAGATTGATTCTAATAGTCGA	ATTTCACACCTCCCTGCTAA	-
M12	DLX1_HUMAN.H11MO.0.D	-20	0.000842963	0.648238	0.31813	16	GCTCTCTTACTTACTACGGAAGATTGATTCTAATAGTCGA	TAAATTATGCTAATTA	+
M12	SPIC_HUMAN.H11MO.0.D	-15	0.00107105	0.823636	0.31813	13	GCTCTCTTACTTACTACGGAAGATTGATTCTAATAGTCGA	GAGGAAGGGGAGG	+
M12	HME2_HUMAN.H11MO.0.D	-27	0.00109436	0.841563	0.31813	11	GCTCTCTTACTTACTACGGAAGATTGATTCTAATAGTCGA	CCCTAATTACC	-
M12	VENTX_HUMAN.H11MO.0.D	-20	0.00146391	1.12574	0.31813	19	GCTCTCTTACTTACTACGGAAGATTGATTCTAATAGTCGA	AATTAGAAACCAATTAGCG	-
M12	TBX21_HUMAN.H11MO.0.A	-3	0.00177702	1.36653	0.322072	13	GCTCTCTTACTTACTACGGAAGATTGATTCTAATAGTCGA	TTCACACCTCCAC	-
M12	PO3F3_HUMAN.H11MO.0.D	-19	0.00190548	1.46532	0.322072	17	GCTCTCTTACTTACTACGGAAGATTGATTCTAATAGTCGA	ATAAATTATGCAAATTT	+
M12	LHX8_HUMAN.H11MO.0.D	-21	0.00222492	1.71096	0.329382	18	GCTCTCTTACTTACTACGGAAGATTGATTCTAATAGTCGA	AATTAATTGTAATTAGCG	-
M12	DLX6_HUMAN.H11MO.0.D	-21	0.00329268	2.53207	0.385298	15	GCTCTCTTACTTACTACGGAAGATTGATTCTAATAGTCGA	AAATTAAGGTAATTA	+
M12	IRX2_HUMAN.H11MO.0.D	-13	0.00395067	3.03807	0.400654	19	GCTCTCTTACTTACTACGGAAGATTGATTCTAATAGTCGA	ACATGGGTGGGCATGTTGG	+
M12	NR1D1_HUMAN.H11MO.0.B	-1	0.00457629	3.51917	0.415489	19	GCTCTCTTACTTACTACGGAAGATTGATTCTAATAGTCGA	CCTTCTGACCCACTTCCCT	-
M12	RXRA_HUMAN.H11MO.0.A	-16	0.00533327	4.10129	0.415489	20	GCTCTCTTACTTACTACGGAAGATTGATTCTAATAGTCGA	GGGGGAGGCAGAGGTCAGAG	+
M12	HXC10_HUMAN.H11MO.0.D	-18	0.00568923	4.37502	0.415489	19	GCTCTCTTACTTACTACGGAAGATTGATTCTAATAGTCGA	TTTTTAATTTTTTTATTAC	+
M12	NFAC1_HUMAN.H11MO.0.B	-2	0.00595697	4.58091	0.415489	15	GCTCTCTTACTTACTACGGAAGATTGATTCTAATAGTCGA	TTTCTTTTTTTCCAT	-
M12	PTF1A_HUMAN.H11MO.0.B	6	0.00648613	4.98784	0.415489	12	GCTCTCTTACTTACTACGGAAGATTGATTCTAATAGTCGA	CCAGCTGCCCCCTTTCCC	+
M12	ZN563_HUMAN.H11MO.0.C	1	0.00648652	4.98813	0.415489	20	GCTCTCTTACTTACTACGGAAGATTGATTCTAATAGTCGA	GGGATCCTCACTGGCAGCTGC	+
M12	TLX1_HUMAN.H11MO.0.D	-9	0.00678518	5.21781	0.415489	17	GCTCTCTTACTTACTACGGAAGATTGATTCTAATAGTCGA	CTGGCAAGTTGCCAAGG	+
M12	ETS2_HUMAN.H11MO.0.B	-1	0.00731603	5.62603	0.415489	13	GCTCTCTTACTTACTACGGAAGATTGATTCTAATAGTCGA	TCCTCTTCCTTCC	-
M12	ZN394_HUMAN.H11MO.0.C	-14	0.00754154	5.79944	0.415489	20	GCTCTCTTACTTACTACGGAAGATTGATTCTAATAGTCGA	AGAATGGAATAGAATGGAAT	+
M12	ZN214_HUMAN.H11MO.0.C	-8	0.00768332	5.90847	0.415489	22	GCTCTCTTACTTACTACGGAAGATTGATTCTAATAGTCGA	TCCTTTTTGAGGCCTTTGATGA	+
M12	GATA1_HUMAN.H11MO.0.A	-19	0.00811669	6.24173	0.415489	19	GCTCTCTTACTTACTACGGAAGATTGATTCTAATAGTCGA	CTGGCGGGGACAGATAAGA	+
M12	GBX2_HUMAN.H11MO.0.D	-20	0.00850277	6.53863	0.415489	17	GCTCTCTTACTTACTACGGAAGATTGATTCTAATAGTCGA	AATTAAAGGCTAATTAG	-
M12	OLIG2_HUMAN.H11MO.0.B	6	0.00867832	6.67363	0.415489	12	GCTCTCTTACTTACTACGGAAGATTGATTCTAATAGTCGA	CCAGCTGTTTCCCTTCTG	+
M12	ZN341_HUMAN.H11MO.0.C	7	0.00874017	6.72119	0.415489	15	GCTCTCTTACTTACTACGGAAGATTGATTCTAATAGTCGA	GCTCTTCCCTCCCCCCCCCCCC	-
M12	MAF_HUMAN.H11MO.0.A	-10	0.0100009	7.69072	0.434474	19	GCTCTCTTACTTACTACGGAAGATTGATTCTAATAGTCGA	TTGCTGAGTCAGCAGATTC	-
M12	AIRE_HUMAN.H11MO.0.C	-13	0.0100143	7.70103	0.434474	18	GCTCTCTTACTTACTACGGAAGATTGATTCTAATAGTCGA	ATTGGTTTTATTGGTTAA	+
M12	DLX4_HUMAN.H11MO.0.D	-20	0.010282	7.90684	0.434474	16	GCTCTCTTACTTACTACGGAAGATTGATTCTAATAGTCGA	AAATTTAGGGTAATTA	-
M13	MNX1_HUMAN.H11MO.0.D	-14	0.000486784	0.374337	0.403464	19	GTGATCAGCTATGCTTACAGAATCTGGAATTGGTTCCTAC	TTAAGGGTTATTAAAATAG	-
M13	ZN394_HUMAN.H11MO.0.C	-13	0.000686187	0.527678	0.403464	20	GTGATCAGCTATGCTTACAGAATCTGGAATTGGTTCCTAC	ATTCCATTCTATTCCATTCT	-
M13	IRX2_HUMAN.H11MO.0.D	-5	0.00126184	0.970352	0.417979	19	GTGATCAGCTATGCTTACAGAATCTGGAATTGGTTCCTAC	CCAACATGCCCACCCATGT	-
M14	IRX2_HUMAN.H11MO.0.D	-2	0.000304766	0.234365	0.272763	19	TTTGCACGTGTATCCCTCTGGACACTGAGATAGTGAATTG	CCAACATGCCCACCCATGT	-
M14	MNX1_HUMAN.H11MO.0.D	-17	0.000493368	0.3794	0.272763	19	TTTGCACGTGTATCCCTCTGGACACTGAGATAGTGAATTG	CTATTTTAATAACCCTTAA	+
M14	HXC10_HUMAN.H11MO.0.D	-20	0.00115205	0.885925	0.441425	19	TTTGCACGTGTATCCCTCTGGACACTGAGATAGTGAATTG	GTAATAAAAAAATTAAAAA	-
M15	IRX2_HUMAN.H11MO.0.D	-14	0.000207555	0.15961	0.241956	19	GATCTTTCTTGAGGGCAGCATGTATCCAATATGAGATGTA	ACATGGGTGGGCATGTTGG	+
M15	MNX1_HUMAN.H11MO.0.D	-13	0.000314637	0.241956	0.241956	19	GATCTTTCTTGAGGGCAGCATGTATCCAATATGAGATGTA	CTATTTTAATAACCCTTAA	+
M16	PAX8_HUMAN.H11MO.0.D	-17	0.000294361	0.226364	0.452636	14	GTCAGGCACGCAGGCAACCAGCGGCAGGTTCATAGAGAAT	CCCGCTTCAGTGAC	-
M17	MNX1_HUMAN.H11MO.0.D	-20	3.50176e-07	0.000269285	0.000537406	19	TGAGTAAATGCCTACTGCTGTCAAGAGAGAGTCTCATATA	TTAAGGGTTATTAAAATAG	-
M17	IRX2_HUMAN.H11MO.0.D	-2	0.000127702	0.0982026	0.0979902	19	TGAGTAAATGCCTACTGCTGTCAAGAGAGAGTCTCATATA	CCAACATGCCCACCCATGT	-
M17	PAX2_HUMAN.H11MO.0.D	-14	0.000603943	0.464432	0.266205	18	TGAGTAAATGCCTACTGCTGTCAAGAGAGAGTCTCATATA	GTTCAGTCATGCGTGACA	+
M17	HXC10_HUMAN.H11MO.0.D	0	0.000740377	0.56935	0.266205	19	TGAGTAAATGCCTACTGCTGTCAAGAGAGAGTCTCATATA	TTTTTAATTTTTTTATTAC	+
M17	PAX8_HUMAN.H11MO.0.D	-10	0.00242526	1.86503	0.465248	14	TGAGTAAATGCCTACTGCTGTCAAGAGAGAGTCTCATATA	CCCGCTTCAGTGAC	-
M18	MNX1_HUMAN.H11MO.0.D	-19	0.000347141	0.266951	0.242017	19	ACCTTACTCTGGATGGAGCATTTGTTGCACACTGTACATC	CTATTTTAATAACCCTTAA	+
M18	IRX2_HUMAN.H11MO.0.D	0	0.000522702	0.401958	0.242017	19	ACCTTACTCTGGATGGAGCATTTGTTGCACACTGTACATC	ACATGGGTGGGCATGTTGG	+
M18	ZN394_HUMAN.H11MO.0.C	-2	0.000630383	0.484765	0.242017	20	ACCTTACTCTGGATGGAGCATTTGTTGCACACTGTACATC	ATTCCATTCTATTCCATTCT	-
M18	RXRA_HUMAN.H11MO.0.A	-6	0.000856696	0.6588	0.263122	20	ACCTTACTCTGGATGGAGCATTTGTTGCACACTGTACATC	CTCTGACCTCTGCCTCCCCC	-
M19	MNX1_HUMAN.H11MO.0.D	-11	0.000110907	0.0852875	0.17054	19	TTATCTATGCCTGATGGCATAACACAAGTAGTATGTAGCA	TTAAGGGTTATTAAAATAG	-
M19	ZN394_HUMAN.H11MO.0.C	-11	0.000444535	0.341848	0.225782	20	TTATCTATGCCTGATGGCATAACACAAGTAGTATGTAGCA	AGAATGGAATAGAATGGAAT	+
M19	IRX2_HUMAN.H11MO.0.D	-6	0.00058733	0.451656	0.225782	19	TTATCTATGCCTGATGGCATAACACAAGTAGTATGTAGCA	ACATGGGTGGGCATGTTGG	+
M19	HXC10_HUMAN.H11MO.0.D	-15	0.00127552	0.980873	0.39227	19	TTATCTATGCCTGATGGCATAACACAAGTAGTATGTAGCA	GTAATAAAAAAATTAAAAA	-
M22	GATA1_HUMAN.H11MO.0.A	-29	0.000440702	0.3389	0.21168	11	AGTGTCCACATCTGCGGATTGGGCATGCTTTAGTACGTGC	CTGGCGGGGACAGATAAGA	+
M22	GATA2_HUMAN.H11MO.0.A	-29	0.000517357	0.397848	0.21168	11	AGTGTCCACATCTGCGGATTGGGCATGCTTTAGTACGTGC	CTGGGGGGTGGAGATAAGG	+
M22	ZN394_HUMAN.H11MO.0.C	-13	0.000685351	0.527035	0.21168	20	AGTGTCCACATCTGCGGATTGGGCATGCTTTAGTACGTGC	ATTCCATTCTATTCCATTCT	-
M22	IRX2_HUMAN.H11MO.0.D	-16	0.00070971	0.545767	0.21168	19	AGTGTCCACATCTGCGGATTGGGCATGCTTTAGTACGTGC	ACATGGGTGGGCATGTTGG	+
M22	HME2_HUMAN.H11MO.0.D	-23	0.000952177	0.732224	0.21168	11	AGTGTCCACATCTGCGGATTGGGCATGCTTTAGTACGTGC	CCCTAATTACC	-
M22	MNX1_HUMAN.H11MO.0.D	-14	0.000967708	0.744168	0.21168	19	AGTGTCCACATCTGCGGATTGGGCATGCTTTAGTACGTGC	CTATTTTAATAACCCTTAA	+
M22	HXC10_HUMAN.H11MO.0.D	-17	0.00112747	0.867026	0.21168	19	AGTGTCCACATCTGCGGATTGGGCATGCTTTAGTACGTGC	TTTTTAATTTTTTTATTAC	+
M22	TLX1_HUMAN.H11MO.0.D	-16	0.00328909	2.52931	0.432273	17	AGTGTCCACATCTGCGGATTGGGCATGCTTTAGTACGTGC	CCTTGGCAACTTGCCAG	-
M23	ZN589_HUMAN.H11MO.0.D	-11	0.000260437	0.200276	0.172745	16	CCTATCGGGTCAGACAGAACTCCTGGCACATGTGCTAGCT	CGGCAGTAACCGTGGG	-
M23	NR1D1_HUMAN.H11MO.0.B	-16	0.000326402	0.251003	0.172745	19	CCTATCGGGTCAGACAGAACTCCTGGCACATGTGCTAGCT	AGGGAAGTGGGTCAGAAGG	+
M23	MAF_HUMAN.H11MO.0.A	-15	0.000357054	0.274574	0.172745	19	CCTATCGGGTCAGACAGAACTCCTGGCACATGTGCTAGCT	GAATCTGCTGACTCAGCAA	+
M23	TLX1_HUMAN.H11MO.0.D	-21	0.000453628	0.34884	0.172745	17	CCTATCGGGTCAGACAGAACTCCTGGCACATGTGCTAGCT	CCTTGGCAACTTGCCAG	-
M23	LYL1_HUMAN.H11MO.0.A	-18	0.00122529	0.942245	0.289849	14	CCTATCGGGTCAGACAGAACTCCTGGCACATGTGCTAGCT	CCAGCTGTTTCCTG	+
M23	HAND1_HUMAN.H11MO.0.D	-18	0.00144999	1.11504	0.289849	17	CCTATCGGGTCAGACAGAACTCCTGGCACATGTGCTAGCT	GGGTCTGGTTTTTGTCA	+
M23	TAL1_HUMAN.H11MO.1.A	-26	0.00191657	1.47384	0.289849	14	CCTATCGGGTCAGACAGAACTCCTGGCACATGTGCTAGCT	CACATCTGCTTCCTG	-
M23	NFIC_HUMAN.H11MO.0.A	-21	0.00204068	1.56928	0.289849	17	CCTATCGGGTCAGACAGAACTCCTGGCACATGTGCTAGCT	CTTGGCTCCCTGCCAAG	+
M23	CLOCK_HUMAN.H11MO.0.C	-24	0.00215604	1.65799	0.289849	14	CCTATCGGGTCAGACAGAACTCCTGGCACATGTGCTAGCT	TGTTCACGTGTCTG	-
M23	ZNF76_HUMAN.H11MO.0.C	-14	0.00221239	1.70133	0.289849	22	CCTATCGGGTCAGACAGAACTCCTGGCACATGTGCTAGCT	GGGGCATTCTGGGAATTGTAGT	+
M23	BHE23_HUMAN.H11MO.0.D	-17	0.00228342	1.75595	0.289849	12	CCTATCGGGTCAGACAGAACTCCTGGCACATGTGCTAGCT	AGCATATGGTGG	+
M23	IRX2_HUMAN.H11MO.0.D	1	0.00249447	1.91824	0.292281	18	CCTATCGGGTCAGACAGAACTCCTGGCACATGTGCTAGCT	ACATGGGTGGGCATGTTGG	+
M23	ZN214_HUMAN.H11MO.0.C	-8	0.00372276	2.8628	0.376625	22	CCTATCGGGTCAGACAGAACTCCTGGCACATGTGCTAGCT	TCCTTTTTGAGGCCTTTGATGA	+
M23	ZN563_HUMAN.H11MO.0.C	-18	0.00374362	2.87884	0.376625	21	CCTATCGGGTCAGACAGAACTCCTGGCACATGTGCTAGCT	GCAGCTGCCAGTGAGGATCCC	-
M23	ZN350_HUMAN.H11MO.1.D	-5	0.00523018	4.02201	0.428631	24	CCTATCGGGTCAGACAGAACTCCTGGCACATGTGCTAGCT	ACGGGGCGCAGGGATTTGTTGCCC	+
M23	ZN335_HUMAN.H11MO.0.A	-8	0.00534225	4.10819	0.428631	22	CCTATCGGGTCAGACAGAACTCCTGGCACATGTGCTAGCT	GGCTGTCCTCGGCGCTGCCTGA	+
M23	MCR_HUMAN.H11MO.0.D	-17	0.00589868	4.53608	0.428631	17	CCTATCGGGTCAGACAGAACTCCTGGCACATGTGCTAGCT	AAGAACAGGTTGTTGTA	+
M23	PLAG1_HUMAN.H11MO.0.D	2	0.006381	4.90699	0.428631	15	CCTATCGGGTCAGACAGAACTCCTGGCACATGTGCTAGCT	CCCCTCCTGATGCCCCC	-
M23	RXRA_HUMAN.H11MO.0.A	-20	0.00681077	5.23748	0.428631	20	CCTATCGGGTCAGACAGAACTCCTGGCACATGTGCTAGCT	CTCTGACCTCTGCCTCCCCC	-
M23	TFCP2_HUMAN.H11MO.0.D	1	0.00698404	5.37072	0.428631	15	CCTATCGGGTCAGACAGAACTCCTGGCACATGTGCTAGCT	TCTGGCCAGTTCAGGC	-
M23	FOXD3_HUMAN.H11MO.0.D	-21	0.00698437	5.37098	0.428631	15	CCTATCGGGTCAGACAGAACTCCTGGCACATGTGCTAGCT	TTTGTTTACTTAGCA	+
M23	THB_HUMAN.H11MO.0.C	3	0.00745756	5.73487	0.428631	14	CCTATCGGGTCAGACAGAACTCCTGGCACATGTGCTAGCT	TGACCTGACCTGACCTC	-
M23	MAFA_HUMAN.H11MO.0.D	-19	0.00774703	5.95747	0.428631	21	CCTATCGGGTCAGACAGAACTCCTGGCACATGTGCTAGCT	GTGCTGACCCCGCAGCCTTCG	+
M23	NR1H3_HUMAN.H11MO.0.B	3	0.00787907	6.05901	0.428631	16	CCTATCGGGTCAGACAGAACTCCTGGCACATGTGCTAGCT	TGACCTGCAGTGACCTCTG	-
M23	BRAC_HUMAN.H11MO.0.A	-11	0.00846294	6.508	0.444518	20	CCTATCGGGTCAGACAGAACTCCTGGCACATGTGCTAGCT	TTAGCAGGGAGGTGTGAAAT	+
M23	THAP1_HUMAN.H11MO.0.C	6	0.00935131	7.19116	0.474807	16	CCTATCGGGTCAGACAGAACTCCTGGCACATGTGCTAGCT	CGCCGCCATCTTGGCTGCGGGC	+
M24	NR1D1_HUMAN.H11MO.0.B	-9	0.000195607	0.150422	0.30039	19	TTTTACATACAGGCTCTGTGGTAGGCTCTTTGCACTGGCA	AGGGAAGTGGGTCAGAAGG	+
M25	LEF1_HUMAN.H11MO.0.A	-16	0.000133911	0.102978	0.0988919	14	TAAAAGAAAGTAAGCGAGGATCAGAAAAGAAGGCTAGAAA	AGCAAATCAAAGGA	-
M25	SOX2_HUMAN.H11MO.1.A	-14	0.00024048	0.184929	0.0988919	16	TAAAAGAAAGTAAGCGAGGATCAGAAAAGAAGGCTAGAAA	TTTGCATAACAAAGGA	-
M25	ZN394_HUMAN.H11MO.0.C	-12	0.000255204	0.196252	0.0988919	20	TAAAAGAAAGTAAGCGAGGATCAGAAAAGAAGGCTAGAAA	AGAATGGAATAGAATGGAAT	+
M25	ZN350_HUMAN.H11MO.0.C	-16	0.000312181	0.240067	0.0988919	18	TAAAAGAAAGTAAGCGAGGATCAGAAAAGAAGGCTAGAAA	TAGGTCATAAAAGGACTG	-
M25	MNX1_HUMAN.H11MO.0.D	-10	0.000322826	0.248253	0.0988919	19	TAAAAGAAAGTAAGCGAGGATCAGAAAAGAAGGCTAGAAA	TTAAGGGTTATTAAAATAG	-
M25	NANOG_HUMAN.H11MO.0.A	-13	0.00110768	0.851804	0.282764	17	TAAAAGAAAGTAAGCGAGGATCAGAAAAGAAGGCTAGAAA	ATTTGCATAACAAAGGA	-
M25	ZFP82_HUMAN.H11MO.0.C	-2	0.00149429	1.14911	0.283654	24	TAAAAGAAAGTAAGCGAGGATCAGAAAAGAAGGCTAGAAA	GAAGAGAGAATTAGTGAAATGGAA	-
M25	ZN140_HUMAN.H11MO.0.C	-15	0.00149429	1.14911	0.283654	24	TAAAAGAAAGTAAGCGAGGATCAGAAAAGAAGGCTAGAAA	TAGGAGCGGAATTGCTGGGTCATA	-
M25	Z324A_HUMAN.H11MO.0.C	-17	0.00166675	1.28173	0.283654	23	TAAAAGAAAGTAAGCGAGGATCAGAAAAGAAGGCTAGAAA	TGGCAGCAAAGGATGGTTTGATA	-
M25	SOX10_HUMAN.H11MO.0.B	-23	0.00270118	2.07721	0.413728	16	TAAAAGAAAGTAAGCGAGGATCAGAAAAGAAGGCTAGAAA	CAAAGGAGGCATTGTT	+
M25	IRX2_HUMAN.H11MO.0.D	-5	0.00330106	2.53852	0.447637	19	TAAAAGAAAGTAAGCGAGGATCAGAAAAGAAGGCTAGAAA	ACATGGGTGGGCATGTTGG	+
M25	NFAC1_HUMAN.H11MO.0.B	-20	0.0036838	2.83285	0.447637	15	TAAAAGAAAGTAAGCGAGGATCAGAAAAGAAGGCTAGAAA	ATGGAAAAAAAGAAA	+
M25	GATA1_HUMAN.H11MO.0.A	-11	0.00381033	2.93014	0.447637	19	TAAAAGAAAGTAAGCGAGGATCAGAAAAGAAGGCTAGAAA	CTGGCGGGGACAGATAAGA	+
M25	HXC10_HUMAN.H11MO.0.D	-21	0.00409159	3.14643	0.447637	19	TAAAAGAAAGTAAGCGAGGATCAGAAAAGAAGGCTAGAAA	GTAATAAAAAAATTAAAAA	-
M26	ZN563_HUMAN.H11MO.0.C	-4	6.14307e-05	0.0472402	0.0942143	21	CAGAGGGCACCTTATCTCCACCTATAGACGTTCGAGCTAG	GGGATCCTCACTGGCAGCTGC	+
M26	IRX2_HUMAN.H11MO.0.D	-21	0.000148668	0.114326	0.114004	19	CAGAGGGCACCTTATCTCCACCTATAGACGTTCGAGCTAG	ACATGGGTGGGCATGTTGG	+
M26	NR1H3_HUMAN.H11MO.0.B	0	0.000253416	0.194877	0.129552	19	CAGAGGGCACCTTATCTCCACCTATAGACGTTCGAGCTAG	CAGAGGTCACTGCAGGTCA	+
M26	MNX1_HUMAN.H11MO.0.D	-6	0.000595824	0.458189	0.228449	19	CAGAGGGCACCTTATCTCCACCTATAGACGTTCGAGCTAG	CTATTTTAATAACCCTTAA	+
M26	SPIC_HUMAN.H11MO.0.D	-23	0.000918768	0.706532	0.249398	13	CAGAGGGCACCTTATCTCCACCTATAGACGTTCGAGCTAG	GAGGAAGGGGAGG	+
M26	RXRA_HUMAN.H11MO.0.A	-16	0.00206631	1.58899	0.427145	20	CAGAGGGCACCTTATCTCCACCTATAGACGTTCGAGCTAG	GGGGGAGGCAGAGGTCAGAG	+
M26	ZN394_HUMAN.H11MO.0.C	-20	0.00239869	1.84459	0.427145	20	CAGAGGGCACCTTATCTCCACCTATAGACGTTCGAGCTAG	AGAATGGAATAGAATGGAAT	+
M26	PROX1_HUMAN.H11MO.0.D	-20	0.00334464	2.57203	0.482557	17	CAGAGGGCACCTTATCTCCACCTATAGACGTTCGAGCTAG	GGGTAAGGCGGGTTGGG	+
M28	IRX2_HUMAN.H11MO.0.D	-17	0.000232124	0.178504	0.193338	19	CACGGGATAAATTTTTATTCTGGGAGCGAATTTTCATGTC	ACATGGGTGGGCATGTTGG	+
M28	MNX1_HUMAN.H11MO.0.D	-2	0.00025196	0.193757	0.193338	19	CACGGGATAAATTTTTATTCTGGGAGCGAATTTTCATGTC	CTATTTTAATAACCCTTAA	+
M29	MNX1_HUMAN.H11MO.0.D	-18	0.000210393	0.161792	0.321539	19	ATTTCACTTTGCCTGGACCAGGTAGTTATCAAAACTGGTC	TTAAGGGTTATTAAAATAG	-
M29	IRX2_HUMAN.H11MO.0.D	-6	0.000526894	0.405181	0.374143	19	ATTTCACTTTGCCTGGACCAGGTAGTTATCAAAACTGGTC	ACATGGGTGGGCATGTTGG	+
M29	BRAC_HUMAN.H11MO.0.A	-14	0.000804669	0.61879	0.374143	20	ATTTCACTTTGCCTGGACCAGGTAGTTATCAAAACTGGTC	TTAGCAGGGAGGTGTGAAAT	+
M29	TLX1_HUMAN.H11MO.0.D	0	0.00126543	0.973115	0.374143	17	ATTTCACTTTGCCTGGACCAGGTAGTTATCAAAACTGGTC	CTGGCAAGTTGCCAAGG	+
M29	ZN394_HUMAN.H11MO.0.C	-5	0.00146887	1.12956	0.374143	20	ATTTCACTTTGCCTGGACCAGGTAGTTATCAAAACTGGTC	AGAATGGAATAGAATGGAAT	+
M29	HXC10_HUMAN.H11MO.0.D	-16	0.00247723	1.90499	0.420656	19	ATTTCACTTTGCCTGGACCAGGTAGTTATCAAAACTGGTC	GTAATAAAAAAATTAAAAA	-
M29	RXRA_HUMAN.H11MO.0.A	-14	0.00302139	2.32345	0.428576	20	ATTTCACTTTGCCTGGACCAGGTAGTTATCAAAACTGGTC	GGGGGAGGCAGAGGTCAGAG	+
M30	GATA1_HUMAN.H11MO.0.A	7	0.0010508	0.808063	0.43582	12	TCCATGACTAAAGCCTTGTCTCCTACTTGAAACAGGTTTA	TCTTATCTGTCCCCGCCAG	-
M30	TLX1_HUMAN.H11MO.0.D	-12	0.00109557	0.842496	0.43582	17	TCCATGACTAAAGCCTTGTCTCCTACTTGAAACAGGTTTA	CCTTGGCAACTTGCCAG	-
M30	MNX1_HUMAN.H11MO.0.D	-1	0.00122197	0.939694	0.43582	19	TCCATGACTAAAGCCTTGTCTCCTACTTGAAACAGGTTTA	CTATTTTAATAACCCTTAA	+
M30	IRX2_HUMAN.H11MO.0.D	-1	0.00131703	1.0128	0.43582	19	TCCATGACTAAAGCCTTGTCTCCTACTTGAAACAGGTTTA	CCAACATGCCCACCCATGT	-
M32	IRX2_HUMAN.H11MO.0.D	-2	1.35677e-05	0.0104336	0.0207402	19	CTACTCCATGTATCCATATGGGTTATTTCTCAATGATGTG	CCAACATGCCCACCCATGT	-
M32	ZN563_HUMAN.H11MO.0.C	-18	0.000230657	0.177375	0.139077	21	CTACTCCATGTATCCATATGGGTTATTTCTCAATGATGTG	GGGATCCTCACTGGCAGCTGC	+
M32	MNX1_HUMAN.H11MO.0.D	-15	0.000272941	0.209892	0.139077	19	CTACTCCATGTATCCATATGGGTTATTTCTCAATGATGTG	TTAAGGGTTATTAAAATAG	-
M32	HXC10_HUMAN.H11MO.0.D	-14	0.000761484	0.585581	0.194006	19	CTACTCCATGTATCCATATGGGTTATTTCTCAATGATGTG	TTTTTAATTTTTTTATTAC	+
M32	RXRA_HUMAN.H11MO.0.A	-15	0.0011459	0.881195	0.250238	20	CTACTCCATGTATCCATATGGGTTATTTCTCAATGATGTG	CTCTGACCTCTGCCTCCCCC	-
M32	GATA1_HUMAN.H11MO.0.A	-28	0.00185948	1.42994	0.35531	12	CTACTCCATGTATCCATATGGGTTATTTCTCAATGATGTG	CTGGCGGGGACAGATAAGA	+
M32	ZN394_HUMAN.H11MO.0.C	-4	0.0024866	1.91219	0.389662	20	CTACTCCATGTATCCATATGGGTTATTTCTCAATGATGTG	AGAATGGAATAGAATGGAAT	+
M32	PAX2_HUMAN.H11MO.0.D	-20	0.00280708	2.15865	0.389662	18	CTACTCCATGTATCCATATGGGTTATTTCTCAATGATGTG	TGTCACGCATGACTGAAC	-
M32	MAF_HUMAN.H11MO.0.A	-21	0.00285183	2.19305	0.389662	19	CTACTCCATGTATCCATATGGGTTATTTCTCAATGATGTG	TTGCTGAGTCAGCAGATTC	-
M32	GATA2_HUMAN.H11MO.0.A	-28	0.00305889	2.35228	0.389662	12	CTACTCCATGTATCCATATGGGTTATTTCTCAATGATGTG	CTGGGGGGTGGAGATAAGG	+
M32	GATA5_HUMAN.H11MO.0.D	-15	0.00489808	3.76662	0.446531	17	CTACTCCATGTATCCATATGGGTTATTTCTCAATGATGTG	ATCTAAGTTATCTCTTA	-
M32	TLX1_HUMAN.H11MO.0.D	-5	0.00489808	3.76662	0.446531	17	CTACTCCATGTATCCATATGGGTTATTTCTCAATGATGTG	CCTTGGCAACTTGCCAG	-
M32	OLIG2_HUMAN.H11MO.0.B	-13	0.00611401	4.70167	0.491902	18	CTACTCCATGTATCCATATGGGTTATTTCTCAATGATGTG	CCAGCTGTTTCCCTTCTG	+
M33	IRX2_HUMAN.H11MO.0.D	-9	0.000228378	0.175623	0.302922	19	GGATTCTCAACTCTGCACTTTGTGTAAGTTCTGTTGCTAA	ACATGGGTGGGCATGTTGG	+
M33	MNX1_HUMAN.H11MO.0.D	-12	0.000644588	0.495688	0.302922	19	GGATTCTCAACTCTGCACTTTGTGTAAGTTCTGTTGCTAA	TTAAGGGTTATTAAAATAG	-
M33	GATA2_HUMAN.H11MO.0.A	8	0.00109834	0.844624	0.302922	11	GGATTCTCAACTCTGCACTTTGTGTAAGTTCTGTTGCTAA	CCTTATCTCCACCCCCCAG	-
M33	RXRA_HUMAN.H11MO.0.A	-10	0.00113995	0.876621	0.302922	20	GGATTCTCAACTCTGCACTTTGTGTAAGTTCTGTTGCTAA	CTCTGACCTCTGCCTCCCCC	-
M33	GATA1_HUMAN.H11MO.0.A	8	0.00147774	1.13638	0.324191	11	GGATTCTCAACTCTGCACTTTGTGTAAGTTCTGTTGCTAA	TCTTATCTGTCCCCGCCAG	-
M33	HXC10_HUMAN.H11MO.0.D	-18	0.00228224	1.75504	0.40745	19	GGATTCTCAACTCTGCACTTTGTGTAAGTTCTGTTGCTAA	TTTTTAATTTTTTTATTAC	+
M33	PAX2_HUMAN.H11MO.0.D	0	0.00256089	1.96932	0.40745	18	GGATTCTCAACTCTGCACTTTGTGTAAGTTCTGTTGCTAA	TGTCACGCATGACTGAAC	-
M33	ZN394_HUMAN.H11MO.0.C	-2	0.00265322	2.04033	0.40745	20	GGATTCTCAACTCTGCACTTTGTGTAAGTTCTGTTGCTAA	ATTCCATTCTATTCCATTCT	-
M34	NR1D1_HUMAN.H11MO.0.B	2	0.00013882	0.106753	0.213322	17	CTCTGCCACAGCGTTCTCTAATAACGCAGTGGAGTTTAAG	CCTTCTGACCCACTTCCCT	-
M34	RXRA_HUMAN.H11MO.0.A	0	0.000280006	0.215325	0.21514	20	CTCTGCCACAGCGTTCTCTAATAACGCAGTGGAGTTTAAG	CTCTGACCTCTGCCTCCCCC	-
M34	RORA_HUMAN.H11MO.0.C	0	0.000583553	0.448753	0.298912	13	CTCTGCCACAGCGTTCTCTAATAACGCAGTGGAGTTTAAG	CCCTGACCTAGTT	-
M34	ZN563_HUMAN.H11MO.0.C	-7	0.00095566	0.734902	0.367137	21	CTCTGCCACAGCGTTCTCTAATAACGCAGTGGAGTTTAAG	GCAGCTGCCAGTGAGGATCCC	-
M36	SRBP2_HUMAN.H11MO.0.B	-10	0.000116129	0.0893032	0.177361	13	CATAATAACACTACACCCCACCTTTCTTGACCTTTATTTT	CCTCACCCCACCC	-
M36	IRX2_HUMAN.H11MO.0.D	-4	0.000684886	0.526677	0.447059	19	CATAATAACACTACACCCCACCTTTCTTGACCTTTATTTT	CCAACATGCCCACCCATGT	-
M36	Z324A_HUMAN.H11MO.0.C	-9	0.00119093	0.915828	0.447059	23	CATAATAACACTACACCCCACCTTTCTTGACCTTTATTTT	TATCAAACCATCCTTTGCTGCCA	+
M36	ZN740_HUMAN.H11MO.0.D	-9	0.00132415	1.01827	0.447059	14	CATAATAACACTACACCCCACCTTTCTTGACCTTTATTTT	CCCACCCCCCCCCC	-
M36	EGR2_HUMAN.H11MO.0.A	-8	0.00149457	1.14932	0.447059	18	CATAATAACACTACACCCCACCTTTCTTGACCTTTATTTT	CCCCTCCCACACCCCCCC	-
M36	ZFP82_HUMAN.H11MO.0.C	-5	0.00247977	1.90694	0.447059	24	CATAATAACACTACACCCCACCTTTCTTGACCTTTATTTT	TTCCATTTCACTAATTCTCTCTTC	+
M36	ZN816_HUMAN.H11MO.0.C	-8	0.00267579	2.05768	0.447059	21	CATAATAACACTACACCCCACCTTTCTTGACCTTTATTTT	CCCTGCATGTCCCCCTTTTTT	-
M36	ZN394_HUMAN.H11MO.0.C	-21	0.00310208	2.3855	0.447059	19	CATAATAACACTACACCCCACCTTTCTTGACCTTTATTTT	ATTCCATTCTATTCCATTCT	-
M36	VEZF1_HUMAN.H11MO.0.C	-2	0.00369716	2.84311	0.447059	22	CATAATAACACTACACCCCACCTTTCTTGACCTTTATTTT	CCCCTCCCCCTCCCCCCTCCCC	-
M36	ZN219_HUMAN.H11MO.0.D	-12	0.00370364	2.8481	0.447059	12	CATAATAACACTACACCCCACCTTTCTTGACCTTTATTTT	TCCGCCCCCCTC	-
M36	BATF3_HUMAN.H11MO.0.B	4	0.00408381	3.14045	0.447059	13	CATAATAACACTACACCCCACCTTTCTTGACCTTTATTTT	GAGTCATAATGAAACTG	-
M36	ZBT17_HUMAN.H11MO.0.A	-5	0.00428249	3.29324	0.447059	19	CATAATAACACTACACCCCACCTTTCTTGACCTTTATTTT	CTTCCCCTCCCCCACCCTC	-
M36	ZN148_HUMAN.H11MO.0.D	-8	0.00470026	3.6145	0.447059	15	CATAATAACACTACACCCCACCTTTCTTGACCTTTATTTT	CCCCTCCCCCACCCC	-
M36	SP4_HUMAN.H11MO.0.A	-8	0.00475746	3.65849	0.447059	20	CATAATAACACTACACCCCACCTTTCTTGACCTTTATTTT	CCCGGCCCCGCCCCCTTCCC	-
M36	EGR1_HUMAN.H11MO.0.A	-9	0.00496159	3.81546	0.447059	17	CATAATAACACTACACCCCACCTTTCTTGACCTTTATTTT	CCCCCGCCCACGCCCTC	-
M36	LEF1_HUMAN.H11MO.0.A	-19	0.00535186	4.11558	0.447059	14	CATAATAACACTACACCCCACCTTTCTTGACCTTTATTTT	TCCTTTGATTTGCT	+
M36	ZN713_HUMAN.H11MO.0.D	-22	0.00547397	4.20948	0.447059	18	CATAATAACACTACACCCCACCTTTCTTGACCTTTATTTT	TTTCGTGTCATTTTTCTAT	-
M36	MAZ_HUMAN.H11MO.0.A	-3	0.00556163	4.27689	0.447059	22	CATAATAACACTACACCCCACCTTTCTTGACCTTTATTTT	CCCCCCCCCCCCCCCCTCCCCC	-
M36	RREB1_HUMAN.H11MO.0.D	-1	0.00556163	4.27689	0.447059	22	CATAATAACACTACACCCCACCTTTCTTGACCTTTATTTT	ACCCCAAACCACCCCCCCCCCC	-
M36	IRF3_HUMAN.H11MO.0.B	-22	0.00604245	4.64664	0.461423	18	CATAATAACACTACACCCCACCTTTCTTGACCTTTATTTT	TCACTTTCCCTTTCCCTTTC	-
M36	AHR_HUMAN.H11MO.0.B	-12	0.00646188	4.96919	0.469955	9	CATAATAACACTACACCCCACCTTTCTTGACCTTTATTTT	GCACGCAAC	-
M37	MNX1_HUMAN.H11MO.0.D	-10	0.000193139	0.148524	0.161869	19	GTTGAGTGTGATTCTGAATTACTTGTAGAAAGCTTTAAGT	CTATTTTAATAACCCTTAA	+
M37	ZN394_HUMAN.H11MO.0.C	-13	0.00028418	0.218534	0.161869	20	GTTGAGTGTGATTCTGAATTACTTGTAGAAAGCTTTAAGT	ATTCCATTCTATTCCATTCT	-
M37	HXC10_HUMAN.H11MO.0.D	-3	0.00038908	0.299202	0.161869	19	GTTGAGTGTGATTCTGAATTACTTGTAGAAAGCTTTAAGT	TTTTTAATTTTTTTATTAC	+
M37	RXRA_HUMAN.H11MO.0.A	-11	0.000598528	0.460268	0.176733	20	GTTGAGTGTGATTCTGAATTACTTGTAGAAAGCTTTAAGT	CTCTGACCTCTGCCTCCCCC	-
M37	ZN563_HUMAN.H11MO.0.C	-7	0.00069414	0.533794	0.176733	21	GTTGAGTGTGATTCTGAATTACTTGTAGAAAGCTTTAAGT	GGGATCCTCACTGGCAGCTGC	+
M37	NR1D1_HUMAN.H11MO.0.B	-9	0.000898161	0.690686	0.196009	19	GTTGAGTGTGATTCTGAATTACTTGTAGAAAGCTTTAAGT	CCTTCTGACCCACTTCCCT	-
M37	IRX2_HUMAN.H11MO.0.D	-1	0.001145	0.880507	0.218644	19	GTTGAGTGTGATTCTGAATTACTTGTAGAAAGCTTTAAGT	ACATGGGTGGGCATGTTGG	+
M37	BRAC_HUMAN.H11MO.0.A	-9	0.00179113	1.37738	0.276125	20	GTTGAGTGTGATTCTGAATTACTTGTAGAAAGCTTTAAGT	ATTTCACACCTCCCTGCTAA	-
M37	HME2_HUMAN.H11MO.0.D	-9	0.00180753	1.38999	0.276125	11	GTTGAGTGTGATTCTGAATTACTTGTAGAAAGCTTTAAGT	GGTAATTAGGG	+
M37	TLX1_HUMAN.H11MO.0.D	-17	0.00302905	2.32934	0.402603	17	GTTGAGTGTGATTCTGAATTACTTGTAGAAAGCTTTAAGT	CTGGCAAGTTGCCAAGG	+
M37	FOXD3_HUMAN.H11MO.0.D	-9	0.00344294	2.64762	0.402603	15	GTTGAGTGTGATTCTGAATTACTTGTAGAAAGCTTTAAGT	TTTGTTTACTTAGCA	+
M37	RARG_HUMAN.H11MO.0.B	-2	0.00377551	2.90337	0.402603	18	GTTGAGTGTGATTCTGAATTACTTGTAGAAAGCTTTAAGT	CCCAGGTCACTCTGACCT	-
M37	CLOCK_HUMAN.H11MO.0.C	-6	0.00421674	3.24267	0.402603	14	GTTGAGTGTGATTCTGAATTACTTGTAGAAAGCTTTAAGT	TGTTCACGTGTCTG	-
M37	GATA1_HUMAN.H11MO.0.A	-9	0.00490169	3.7694	0.423051	19	GTTGAGTGTGATTCTGAATTACTTGTAGAAAGCTTTAAGT	TCTTATCTGTCCCCGCCAG	-
M37	GATA5_HUMAN.H11MO.0.D	-4	0.00613716	4.71947	0.468768	17	GTTGAGTGTGATTCTGAATTACTTGTAGAAAGCTTTAAGT	ATCTAAGTTATCTCTTA	-
M38	MNX1_HUMAN.H11MO.0.D	-3	0.000380669	0.292734	0.247319	19	AGTACATTGATCTCGTGATCAAATCCTAGTGCAGACTAAG	CTATTTTAATAACCCTTAA	+
M38	IRX2_HUMAN.H11MO.0.D	-20	0.000483779	0.372026	0.247319	19	AGTACATTGATCTCGTGATCAAATCCTAGTGCAGACTAAG	ACATGGGTGGGCATGTTGG	+
M38	ZN394_HUMAN.H11MO.0.C	-17	0.00093637	0.720068	0.287216	20	AGTACATTGATCTCGTGATCAAATCCTAGTGCAGACTAAG	ATTCCATTCTATTCCATTCT	-
M40	IRX2_HUMAN.H11MO.0.D	-10	1.38401e-05	0.010643	0.0212679	19	TTCGCACCCTATGGGGCTGTGCAGGTAGCATTTACGGTTT	ACATGGGTGGGCATGTTGG	+
M40	MNX1_HUMAN.H11MO.0.D	-9	0.000265707	0.204329	0.161252	19	TTCGCACCCTATGGGGCTGTGCAGGTAGCATTTACGGTTT	TTAAGGGTTATTAAAATAG	-
M40	GATA1_HUMAN.H11MO.0.A	7	0.00134596	1.03504	0.413663	12	TTCGCACCCTATGGGGCTGTGCAGGTAGCATTTACGGTTT	TCTTATCTGTCCCCGCCAG	-
M42	IRX2_HUMAN.H11MO.0.D	-10	4.59466e-05	0.0353329	0.0706659	19	GCACCCTATAACTGGGTAGAGCTTGTCATAATGTGGTAAT	ACATGGGTGGGCATGTTGG	+
M42	MNX1_HUMAN.H11MO.0.D	-19	0.0001541	0.118503	0.118503	19	GCACCCTATAACTGGGTAGAGCTTGTCATAATGTGGTAAT	CTATTTTAATAACCCTTAA	+
M43	ZN708_HUMAN.H11MO.0.C	-13	7.8839e-06	0.00606272	0.0121151	20	ACAGAGCGCCTGAGCAGGACCCGCCTCACACACCAAAAAC	GCTGTACCTGCTTATTAGGC	-
M43	ZN708_HUMAN.H11MO.1.D	-13	4.69576e-05	0.0361104	0.0360795	9	ACAGAGCGCCTGAGCAGGACCCGCCTCACACACCAAAAAC	GCTGTACCT	-
M43	ZN341_HUMAN.H11MO.0.C	-13	0.00016369	0.125878	0.0838468	22	ACAGAGCGCCTGAGCAGGACCCGCCTCACACACCAAAAAC	GCTCTTCCCTCCCCCCCCCCCC	-
M44	MNX1_HUMAN.H11MO.0.D	-19	0.000193675	0.148936	0.122326	19	TCTTGCTTAATTCATCCAGTTTTTTTGTATGACATAATTA	TTAAGGGTTATTAAAATAG	-
M44	IRX2_HUMAN.H11MO.0.D	-17	0.00024867	0.191227	0.122326	19	TCTTGCTTAATTCATCCAGTTTTTTTGTATGACATAATTA	ACATGGGTGGGCATGTTGG	+
M44	GATA1_HUMAN.H11MO.0.A	0	0.000959605	0.737936	0.295174	19	TCTTGCTTAATTCATCCAGTTTTTTTGTATGACATAATTA	TCTTATCTGTCCCCGCCAG	-
M44	GATA2_HUMAN.H11MO.0.A	0	0.0015063	1.15835	0.386115	19	TCTTGCTTAATTCATCCAGTTTTTTTGTATGACATAATTA	CCTTATCTCCACCCCCCAG	-
M46	MNX1_HUMAN.H11MO.0.D	-8	0.000201794	0.155179	0.21656	19	CTTAACATTGATCTCAATCAATGTCTTATTGGACCTGCCG	CTATTTTAATAACCCTTAA	+
M46	IRX2_HUMAN.H11MO.0.D	-5	0.00042278	0.325118	0.21656	19	CTTAACATTGATCTCAATCAATGTCTTATTGGACCTGCCG	CCAACATGCCCACCCATGT	-
M48	MNX1_HUMAN.H11MO.0.D	-20	0.000114848	0.0883182	0.134467	19	ATGCGATAGCAGTTTCAGTCTTTGGGAAGTTCGGAACATT	TTAAGGGTTATTAAAATAG	-
M48	IRX2_HUMAN.H11MO.0.D	-4	0.000364517	0.280314	0.186716	19	ATGCGATAGCAGTTTCAGTCTTTGGGAAGTTCGGAACATT	CCAACATGCCCACCCATGT	-
M49	MNX1_HUMAN.H11MO.0.D	-1	0.00010968	0.0843441	0.102517	19	ACGATTTCCAGGATCACTCTTGTTGAGAAACTTACTCTAA	CTATTTTAATAACCCTTAA	+
M49	IRX2_HUMAN.H11MO.0.D	-17	0.000200271	0.154008	0.102517	19	ACGATTTCCAGGATCACTCTTGTTGAGAAACTTACTCTAA	ACATGGGTGGGCATGTTGG	+
M53	MNX1_HUMAN.H11MO.0.D	-14	6.51821e-05	0.050125	0.0998366	19	CTTTGCAGTAAATAGGTTGTTAATACGGCGTGGACTAAAG	CTATTTTAATAACCCTTAA	+
M53	HXC10_HUMAN.H11MO.0.D	-4	0.00046091	0.35444	0.179398	19	CTTTGCAGTAAATAGGTTGTTAATACGGCGTGGACTAAAG	GTAATAAAAAAATTAAAAA	-
M53	IRX2_HUMAN.H11MO.0.D	-10	0.000585634	0.450353	0.179398	19	CTTTGCAGTAAATAGGTTGTTAATACGGCGTGGACTAAAG	ACATGGGTGGGCATGTTGG	+
M53	GATA1_HUMAN.H11MO.0.A	6	0.00109077	0.838804	0.278448	13	CTTTGCAGTAAATAGGTTGTTAATACGGCGTGGACTAAAG	TCTTATCTGTCCCCGCCAG	-
M53	BRAC_HUMAN.H11MO.0.A	-5	0.00198777	1.5286	0.380574	20	CTTTGCAGTAAATAGGTTGTTAATACGGCGTGGACTAAAG	TTAGCAGGGAGGTGTGAAAT	+
M53	HME2_HUMAN.H11MO.0.D	-6	0.00255791	1.96703	0.435315	11	CTTTGCAGTAAATAGGTTGTTAATACGGCGTGGACTAAAG	GGTAATTAGGG	+
M54	IRX2_HUMAN.H11MO.0.D	-17	0.000110509	0.0849815	0.164132	19	GATGTCTCTGGCCATTATCCCGTGGATACAGGAAGTTCGA	ACATGGGTGGGCATGTTGG	+
M54	TLX1_HUMAN.H11MO.0.D	-6	0.000239909	0.18449	0.164132	17	GATGTCTCTGGCCATTATCCCGTGGATACAGGAAGTTCGA	CCTTGGCAACTTGCCAG	-
M54	MNX1_HUMAN.H11MO.0.D	-5	0.000322188	0.247763	0.164132	19	GATGTCTCTGGCCATTATCCCGTGGATACAGGAAGTTCGA	CTATTTTAATAACCCTTAA	+
M54	NR1D1_HUMAN.H11MO.0.B	-3	0.000951714	0.731868	0.242415	19	GATGTCTCTGGCCATTATCCCGTGGATACAGGAAGTTCGA	CCTTCTGACCCACTTCCCT	-
M54	RXRA_HUMAN.H11MO.0.A	-5	0.00112706	0.866708	0.246066	20	GATGTCTCTGGCCATTATCCCGTGGATACAGGAAGTTCGA	CTCTGACCTCTGCCTCCCCC	-
M55	IRX2_HUMAN.H11MO.0.D	0	0.000170031	0.130754	0.191257	19	GAATAACTGCTTCTTCTGTTCAGGTATCAGTCCTTGATTC	CCAACATGCCCACCCATGT	-
M55	MNX1_HUMAN.H11MO.0.D	-18	0.000423597	0.325746	0.191257	19	GAATAACTGCTTCTTCTGTTCAGGTATCAGTCCTTGATTC	TTAAGGGTTATTAAAATAG	-
M57	ZN341_HUMAN.H11MO.0.C	4	1.30372e-05	0.0100256	0.015311	18	TTCCTGCTCCACCCCCACCGCGGGTCCTTGGATGTGACAG	GCTCTTCCCTCCCCCCCCCCCC	-
M57	PATZ1_HUMAN.H11MO.0.C	-5	2.03189e-05	0.0156253	0.015311	22	TTCCTGCTCCACCCCCACCGCGGGTCCTTGGATGTGACAG	CCTCCCCCCCCGCCCCCTCCCC	-
M57	VEZF1_HUMAN.H11MO.0.C	0	8.59702e-05	0.0661111	0.0348065	22	TTCCTGCTCCACCCCCACCGCGGGTCCTTGGATGTGACAG	CCCCTCCCCCTCCCCCCTCCCC	-
M57	SP4_HUMAN.H11MO.0.A	-1	9.23818e-05	0.0710416	0.0348065	20	TTCCTGCTCCACCCCCACCGCGGGTCCTTGGATGTGACAG	CCCGGCCCCGCCCCCTTCCC	-
M57	SP3_HUMAN.H11MO.0.B	0	0.000154474	0.11879	0.0465606	20	TTCCTGCTCCACCCCCACCGCGGGTCCTTGGATGTGACAG	CCCCGGCCCCGCCCCCCCCC	-
M57	MAZ_HUMAN.H11MO.0.A	0	0.000262006	0.201482	0.0572632	22	TTCCTGCTCCACCCCCACCGCGGGTCCTTGGATGTGACAG	CCCCCCCCCCCCCCCCTCCCCC	-
M57	IRX2_HUMAN.H11MO.0.D	-2	0.000289067	0.222292	0.0572632	19	TTCCTGCTCCACCCCCACCGCGGGTCCTTGGATGTGACAG	CCAACATGCCCACCCATGT	-
M57	LYL1_HUMAN.H11MO.0.A	-2	0.000331022	0.254556	0.0572632	14	TTCCTGCTCCACCCCCACCGCGGGTCCTTGGATGTGACAG	CCAGCTGTTTCCTG	+
M57	ZBT17_HUMAN.H11MO.0.A	-3	0.000341967	0.262973	0.0572632	19	TTCCTGCTCCACCCCCACCGCGGGTCCTTGGATGTGACAG	CTTCCCCTCCCCCACCCTC	-
M57	SPIC_HUMAN.H11MO.0.D	-3	0.000453152	0.348474	0.061071	13	TTCCTGCTCCACCCCCACCGCGGGTCCTTGGATGTGACAG	CCTCCCCTTCCTC	-
M57	EGR2_HUMAN.H11MO.0.A	0	0.000458511	0.352595	0.061071	18	TTCCTGCTCCACCCCCACCGCGGGTCCTTGGATGTGACAG	CCCCTCCCACACCCCCCC	-
M57	RXRA_HUMAN.H11MO.0.A	-1	0.000486276	0.373946	0.061071	20	TTCCTGCTCCACCCCCACCGCGGGTCCTTGGATGTGACAG	CTCTGACCTCTGCCTCCCCC	-
M57	KLF6_HUMAN.H11MO.0.A	1	0.000659314	0.507013	0.0764333	18	TTCCTGCTCCACCCCCACCGCGGGTCCTTGGATGTGACAG	CCCCCGGCCCCGCCCTTCC	-
M57	OLIG2_HUMAN.H11MO.0.B	-2	0.00105138	0.808513	0.113179	18	TTCCTGCTCCACCCCCACCGCGGGTCCTTGGATGTGACAG	CCAGCTGTTTCCCTTCTG	+
M57	TLX1_HUMAN.H11MO.0.D	-24	0.00142875	1.09871	0.143548	16	TTCCTGCTCCACCCCCACCGCGGGTCCTTGGATGTGACAG	CCTTGGCAACTTGCCAG	-
M57	TAL1_HUMAN.H11MO.0.A	-2	0.00156221	1.20134	0.144256	19	TTCCTGCTCCACCCCCACCGCGGGTCCTTGGATGTGACAG	CCTTATCTGCCCCCCCCAG	-
M57	ZN394_HUMAN.H11MO.0.C	1	0.00178024	1.369	0.144256	19	TTCCTGCTCCACCCCCACCGCGGGTCCTTGGATGTGACAG	ATTCCATTCTATTCCATTCT	-
M57	GATA1_HUMAN.H11MO.0.A	-2	0.00181866	1.39855	0.144256	19	TTCCTGCTCCACCCCCACCGCGGGTCCTTGGATGTGACAG	TCTTATCTGTCCCCGCCAG	-
M57	NR1D1_HUMAN.H11MO.0.B	-14	0.00181866	1.39855	0.144256	19	TTCCTGCTCCACCCCCACCGCGGGTCCTTGGATGTGACAG	CCTTCTGACCCACTTCCCT	-
M57	SP2_HUMAN.H11MO.0.A	1	0.00202066	1.55389	0.152264	21	TTCCTGCTCCACCCCCACCGCGGGTCCTTGGATGTGACAG	CCCCCGGCCCCGCCCCCCCCCC	-
M57	PURA_HUMAN.H11MO.0.D	-2	0.00232113	1.78495	0.160797	17	TTCCTGCTCCACCCCCACCGCGGGTCCTTGGATGTGACAG	CCCTGCCCCCCCCTTCC	-
M57	ZN554_HUMAN.H11MO.0.C	-4	0.0023812	1.83114	0.160797	20	TTCCTGCTCCACCCCCACCGCGGGTCCTTGGATGTGACAG	AGCACCCCACATGGCTCAGC	-
M57	GATA2_HUMAN.H11MO.0.A	-2	0.00245398	1.88711	0.160797	19	TTCCTGCTCCACCCCCACCGCGGGTCCTTGGATGTGACAG	CCTTATCTCCACCCCCCAG	-
M57	ZN563_HUMAN.H11MO.0.C	-20	0.00262228	2.01654	0.162619	20	TTCCTGCTCCACCCCCACCGCGGGTCCTTGGATGTGACAG	GGGATCCTCACTGGCAGCTGC	+
M57	PTF1A_HUMAN.H11MO.0.B	-2	0.0026976	2.07445	0.162619	18	TTCCTGCTCCACCCCCACCGCGGGTCCTTGGATGTGACAG	CCAGCTGCCCCCTTTCCC	+
M57	ZFX_HUMAN.H11MO.1.A	-8	0.00318048	2.44579	0.171084	17	TTCCTGCTCCACCCCCACCGCGGGTCCTTGGATGTGACAG	CCCCGGCCTCCGCCCCC	-
M57	ETS2_HUMAN.H11MO.0.B	-1	0.00321129	2.46948	0.171084	13	TTCCTGCTCCACCCCCACCGCGGGTCCTTGGATGTGACAG	TCCTCTTCCTTCC	-
M57	KLF3_HUMAN.H11MO.0.B	-1	0.0032921	2.53163	0.171084	19	TTCCTGCTCCACCCCCACCGCGGGTCCTTGGATGTGACAG	CCCGGCCCCGCCCCTCCCC	-
M57	PROX1_HUMAN.H11MO.0.D	-8	0.00401026	3.08389	0.201458	17	TTCCTGCTCCACCCCCACCGCGGGTCCTTGGATGTGACAG	CCCAACCCGCCTTACCC	-
M57	EGR1_HUMAN.H11MO.0.A	-5	0.00432884	3.32887	0.20681	17	TTCCTGCTCCACCCCCACCGCGGGTCCTTGGATGTGACAG	CCCCCGCCCACGCCCTC	-
M57	VENTX_HUMAN.H11MO.0.D	-21	0.00439125	3.37687	0.20681	19	TTCCTGCTCCACCCCCACCGCGGGTCCTTGGATGTGACAG	CGCTAATTGGTTTCTAATT	+
M57	TBX21_HUMAN.H11MO.0.A	-1	0.00460854	3.54397	0.210467	13	TTCCTGCTCCACCCCCACCGCGGGTCCTTGGATGTGACAG	TTCACACCTCCAC	-
M57	WT1_HUMAN.H11MO.0.C	0	0.00515457	3.96387	0.22848	20	TTCCTGCTCCACCCCCACCGCGGGTCCTTGGATGTGACAG	CCCCCCCTCCTCCCCCGCCC	-
M57	LEF1_HUMAN.H11MO.0.A	-24	0.00534019	4.1066	0.229944	14	TTCCTGCTCCACCCCCACCGCGGGTCCTTGGATGTGACAG	TCCTTTGATTTGCT	+
M57	VEZF1_HUMAN.H11MO.1.C	-2	0.00723702	5.56527	0.27716	12	TTCCTGCTCCACCCCCACCGCGGGTCCTTGGATGTGACAG	CCCCCTCCCCCT	-
M57	HAND1_HUMAN.H11MO.0.D	-22	0.007307	5.61909	0.27716	17	TTCCTGCTCCACCCCCACCGCGGGTCCTTGGATGTGACAG	GGGTCTGGTTTTTGTCA	+
M57	ZN214_HUMAN.H11MO.0.C	-13	0.00753768	5.79648	0.27716	22	TTCCTGCTCCACCCCCACCGCGGGTCCTTGGATGTGACAG	TCCTTTTTGAGGCCTTTGATGA	+
M57	MAFA_HUMAN.H11MO.0.D	6	0.00766684	5.8958	0.27716	15	TTCCTGCTCCACCCCCACCGCGGGTCCTTGGATGTGACAG	GTGCTGACCCCGCAGCCTTCG	+
M57	RARA_HUMAN.H11MO.0.A	7	0.00772408	5.93982	0.27716	13	TTCCTGCTCCACCCCCACCGCGGGTCCTTGGATGTGACAG	CCTTGACCTCTTGATCCCCC	-
M57	THAP1_HUMAN.H11MO.0.C	-9	0.00854425	6.57053	0.291864	22	TTCCTGCTCCACCCCCACCGCGGGTCCTTGGATGTGACAG	CGCCGCCATCTTGGCTGCGGGC	+
M57	ZN589_HUMAN.H11MO.0.D	-15	0.00871485	6.70172	0.291864	16	TTCCTGCTCCACCCCCACCGCGGGTCCTTGGATGTGACAG	CGGCAGTAACCGTGGG	-
M57	Z324A_HUMAN.H11MO.0.C	-14	0.00936343	7.20048	0.306769	23	TTCCTGCTCCACCCCCACCGCGGGTCCTTGGATGTGACAG	TATCAAACCATCCTTTGCTGCCA	+
M57	PAX2_HUMAN.H11MO.0.D	-21	0.0122689	9.4348	0.385211	18	TTCCTGCTCCACCCCCACCGCGGGTCCTTGGATGTGACAG	GTTCAGTCATGCGTGACA	+
M57	BC11A_HUMAN.H11MO.0.A	1	0.01297	9.97391	0.388263	16	TTCCTGCTCCACCCCCACCGCGGGTCCTTGGATGTGACAG	TTTTCACTTCCTCTTTT	-
M57	ZN263_HUMAN.H11MO.0.A	-6	0.0130058	10.0014	0.388263	20	TTCCTGCTCCACCCCCACCGCGGGTCCTTGGATGTGACAG	CTCCTCCTCTCCCTCCTCCC	-
M57	MNX1_HUMAN.H11MO.0.D	-2	0.013139	10.1039	0.388263	19	TTCCTGCTCCACCCCCACCGCGGGTCCTTGGATGTGACAG	CTATTTTAATAACCCTTAA	+
M57	BRAC_HUMAN.H11MO.0.A	-18	0.0138608	10.6589	0.38958	20	TTCCTGCTCCACCCCCACCGCGGGTCCTTGGATGTGACAG	ATTTCACACCTCCCTGCTAA	-
M57	ZN467_HUMAN.H11MO.0.C	1	0.013947	10.7252	0.38958	21	TTCCTGCTCCACCCCCACCGCGGGTCCTTGGATGTGACAG	CCCCCCCCCCCCTCCCCTCCCC	-
M57	TEAD3_HUMAN.H11MO.0.D	4	0.0139591	10.7345	0.38958	11	TTCCTGCTCCACCCCCACCGCGGGTCCTTGGATGTGACAG	GATATTTCTGCTCTA	+
M57	KLF15_HUMAN.H11MO.0.A	-2	0.0159764	12.2859	0.437775	19	TTCCTGCTCCACCCCCACCGCGGGTCCTTGGATGTGACAG	CCCCCCCCTGCTCCTCCCC	-
M57	CLOCK_HUMAN.H11MO.0.C	-3	0.0164803	12.6734	0.443518	14	TTCCTGCTCCACCCCCACCGCGGGTCCTTGGATGTGACAG	CAGACACGTGAACA	+
M57	ZN350_HUMAN.H11MO.0.C	-21	0.0171697	13.2035	0.447291	18	TTCCTGCTCCACCCCCACCGCGGGTCCTTGGATGTGACAG	CAGTCCTTTTATGACCTA	+
M57	HME2_HUMAN.H11MO.0.D	-4	0.0177574	13.6554	0.447291	11	TTCCTGCTCCACCCCCACCGCGGGTCCTTGGATGTGACAG	CCCTAATTACC	-
M57	TAF1_HUMAN.H11MO.0.A	-2	0.0180375	13.8708	0.447291	16	TTCCTGCTCCACCCCCACCGCGGGTCCTTGGATGTGACAG	CCGCCGCCGCCATCTT	-
M57	OSR2_HUMAN.H11MO.0.C	1	0.0180375	13.8708	0.447291	15	TTCCTGCTCCACCCCCACCGCGGGTCCTTGGATGTGACAG	GCTGCTGCTTCTGCTG	+
M57	RFX1_HUMAN.H11MO.0.B	-2	0.0187698	14.434	0.447291	22	TTCCTGCTCCACCCCCACCGCGGGTCCTTGGATGTGACAG	CCGTCGCCATGGCAACCGGGGC	-
M57	HESX1_HUMAN.H11MO.0.D	-17	0.0193515	14.8813	0.447291	16	TTCCTGCTCCACCCCCACCGCGGGTCCTTGGATGTGACAG	ATCCGGCACGTGGCCT	+
M57	EGR2_HUMAN.H11MO.1.A	-5	0.0193515	14.8813	0.447291	16	TTCCTGCTCCACCCCCACCGCGGGTCCTTGGATGTGACAG	CCCCCGCCCACGCCCC	-
M57	NR1H3_HUMAN.H11MO.0.B	1	0.0193655	14.8921	0.447291	18	TTCCTGCTCCACCCCCACCGCGGGTCCTTGGATGTGACAG	TGACCTGCAGTGACCTCTG	-
M57	PAX5_HUMAN.H11MO.0.A	0	0.0195276	15.0167	0.447291	21	TTCCTGCTCCACCCCCACCGCGGGTCCTTGGATGTGACAG	GTCACGCTCTGCTGCCCAGGC	-
M57	BHE41_HUMAN.H11MO.0.D	1	0.0201707	15.5113	0.453712	19	TTCCTGCTCCACCCCCACCGCGGGTCCTTGGATGTGACAG	GCCTCTGCACGTGACCCGGT	-
M57	RARG_HUMAN.H11MO.0.B	-10	0.0209108	16.0804	0.461759	18	TTCCTGCTCCACCCCCACCGCGGGTCCTTGGATGTGACAG	CCCAGGTCACTCTGACCT	-
M58	Z324A_HUMAN.H11MO.0.C	-12	0.000530691	0.408101	0.481898	23	TAACTAAAGCACTGCGATGTAAAATTGGTACATGCCACCT	TGGCAGCAAAGGATGGTTTGATA	-
M58	IRX2_HUMAN.H11MO.0.D	-5	0.000851864	0.655084	0.481898	19	TAACTAAAGCACTGCGATGTAAAATTGGTACATGCCACCT	CCAACATGCCCACCCATGT	-
M58	MNX1_HUMAN.H11MO.0.D	-7	0.00136423	1.04909	0.481898	19	TAACTAAAGCACTGCGATGTAAAATTGGTACATGCCACCT	TTAAGGGTTATTAAAATAG	-
M58	ZN394_HUMAN.H11MO.0.C	-5	0.00180069	1.38473	0.481898	20	TAACTAAAGCACTGCGATGTAAAATTGGTACATGCCACCT	ATTCCATTCTATTCCATTCT	-
M58	GATA1_HUMAN.H11MO.0.A	7	0.00199903	1.53725	0.481898	12	TAACTAAAGCACTGCGATGTAAAATTGGTACATGCCACCT	TCTTATCTGTCCCCGCCAG	-
M58	GATA2_HUMAN.H11MO.0.A	7	0.00232307	1.78644	0.481898	12	TAACTAAAGCACTGCGATGTAAAATTGGTACATGCCACCT	CCTTATCTCCACCCCCCAG	-
M58	SPIC_HUMAN.H11MO.0.D	-15	0.00251535	1.93431	0.481898	13	TAACTAAAGCACTGCGATGTAAAATTGGTACATGCCACCT	GAGGAAGGGGAGG	+
M58	ZN563_HUMAN.H11MO.0.C	-7	0.00283115	2.17715	0.482133	21	TAACTAAAGCACTGCGATGTAAAATTGGTACATGCCACCT	GCAGCTGCCAGTGAGGATCCC	-
M59	IRX2_HUMAN.H11MO.0.D	-4	0.000147235	0.113223	0.159836	19	CTGTTCCCCTGACCGTGAGATGTAGTTGAAAACGTGACCC	CCAACATGCCCACCCATGT	-
M59	MNX1_HUMAN.H11MO.0.D	-16	0.000208027	0.159973	0.159836	19	CTGTTCCCCTGACCGTGAGATGTAGTTGAAAACGTGACCC	TTAAGGGTTATTAAAATAG	-
M61	MNX1_HUMAN.H11MO.0.D	-20	0.000228999	0.1761	0.338262	19	TCTACAGCCACTGTAAACCCTTGTGGTACATTATGTTAAT	CTATTTTAATAACCCTTAA	+
M61	IRX2_HUMAN.H11MO.0.D	0	0.000948014	0.729023	0.338262	19	TCTACAGCCACTGTAAACCCTTGTGGTACATTATGTTAAT	CCAACATGCCCACCCATGT	-
M61	ZN394_HUMAN.H11MO.0.C	-4	0.00105691	0.812764	0.338262	20	TCTACAGCCACTGTAAACCCTTGTGGTACATTATGTTAAT	ATTCCATTCTATTCCATTCT	-
M61	RXRA_HUMAN.H11MO.0.A	-10	0.00215217	1.65502	0.419574	20	TCTACAGCCACTGTAAACCCTTGTGGTACATTATGTTAAT	CTCTGACCTCTGCCTCCCCC	-
M61	TLX1_HUMAN.H11MO.0.D	-19	0.00230994	1.77635	0.419574	17	TCTACAGCCACTGTAAACCCTTGTGGTACATTATGTTAAT	CCTTGGCAACTTGCCAG	-
M61	HXC10_HUMAN.H11MO.0.D	-10	0.00246057	1.89218	0.419574	19	TCTACAGCCACTGTAAACCCTTGTGGTACATTATGTTAAT	TTTTTAATTTTTTTATTAC	+
M61	NR1D1_HUMAN.H11MO.0.B	-8	0.00246057	1.89218	0.419574	19	TCTACAGCCACTGTAAACCCTTGTGGTACATTATGTTAAT	CCTTCTGACCCACTTCCCT	-
M62	MNX1_HUMAN.H11MO.0.D	-18	0.000248825	0.191346	0.382615	19	TGTGGGACTGGATACTTTGAAGTTGTTGATAATATAGGTG	TTAAGGGTTATTAAAATAG	-
M62	IRX2_HUMAN.H11MO.0.D	-19	0.000562216	0.432344	0.432257	19	TGTGGGACTGGATACTTTGAAGTTGTTGATAATATAGGTG	ACATGGGTGGGCATGTTGG	+
M63	ZN214_HUMAN.H11MO.0.C	-21	0.00040771	0.313529	0.316336	19	CGACAGATAAGACAAATTGCCTCCACCTGGAGGACAATCA	TCCTTTTTGAGGCCTTTGATGA	+
M63	OSR2_HUMAN.H11MO.0.C	-16	0.000624069	0.479909	0.316336	16	CGACAGATAAGACAAATTGCCTCCACCTGGAGGACAATCA	GCTGCTGCTTCTGCTG	+
M63	HME2_HUMAN.H11MO.0.D	-10	0.000803344	0.617772	0.316336	11	CGACAGATAAGACAAATTGCCTCCACCTGGAGGACAATCA	CCCTAATTACC	-
M63	GBX2_HUMAN.H11MO.0.D	-3	0.000884904	0.680491	0.316336	17	CGACAGATAAGACAAATTGCCTCCACCTGGAGGACAATCA	AATTAAAGGCTAATTAG	-
M63	VENTX_HUMAN.H11MO.0.D	-3	0.00151676	1.16639	0.316336	19	CGACAGATAAGACAAATTGCCTCCACCTGGAGGACAATCA	AATTAGAAACCAATTAGCG	-
M63	GSX1_HUMAN.H11MO.0.D	-4	0.00219989	1.69171	0.316336	15	CGACAGATAAGACAAATTGCCTCCACCTGGAGGACAATCA	ATTAAAAACTAATTA	-
M63	ZN563_HUMAN.H11MO.0.C	-9	0.00233581	1.79624	0.316336	21	CGACAGATAAGACAAATTGCCTCCACCTGGAGGACAATCA	GGGATCCTCACTGGCAGCTGC	+
M63	GBX1_HUMAN.H11MO.0.D	-3	0.00259211	1.99333	0.316336	17	CGACAGATAAGACAAATTGCCTCCACCTGGAGGACAATCA	AAATTTTAGCTAATTAG	-
M63	SMAD3_HUMAN.H11MO.0.B	-14	0.00269559	2.07291	0.316336	12	CGACAGATAAGACAAATTGCCTCCACCTGGAGGACAATCA	CTCTGTCACCTG	+
M63	ETV5_HUMAN.H11MO.0.C	-12	0.00288717	2.22023	0.316336	14	CGACAGATAAGACAAATTGCCTCCACCTGGAGGACAATCA	CTCACTTCCTGCTC	-
M63	TWST1_HUMAN.H11MO.0.A	-2	0.00303814	2.33633	0.316336	17	CGACAGATAAGACAAATTGCCTCCACCTGGAGGACAATCA	ACATCTGGTTTTAATTA	+
M63	DLX6_HUMAN.H11MO.0.D	-4	0.00311206	2.39318	0.316336	15	CGACAGATAAGACAAATTGCCTCCACCTGGAGGACAATCA	AAATTAAGGTAATTA	+
M63	BRAC_HUMAN.H11MO.0.A	-14	0.00354005	2.7223	0.316336	20	CGACAGATAAGACAAATTGCCTCCACCTGGAGGACAATCA	ATTTCACACCTCCCTGCTAA	-
M63	BHE23_HUMAN.H11MO.0.D	1	0.00364187	2.8006	0.316336	11	CGACAGATAAGACAAATTGCCTCCACCTGGAGGACAATCA	CCACCATATGCT	-
M63	THAP1_HUMAN.H11MO.0.C	-17	0.00400786	3.08205	0.316336	22	CGACAGATAAGACAAATTGCCTCCACCTGGAGGACAATCA	CGCCGCCATCTTGGCTGCGGGC	+
M63	DLX1_HUMAN.H11MO.0.D	-3	0.00411714	3.16608	0.316336	16	CGACAGATAAGACAAATTGCCTCCACCTGGAGGACAATCA	TAAATTATGCTAATTA	+
M63	PO3F3_HUMAN.H11MO.0.D	-2	0.00415232	3.19313	0.316336	17	CGACAGATAAGACAAATTGCCTCCACCTGGAGGACAATCA	ATAAATTATGCAAATTT	+
M63	MNX1_HUMAN.H11MO.0.D	-13	0.00429416	3.30221	0.316336	19	CGACAGATAAGACAAATTGCCTCCACCTGGAGGACAATCA	CTATTTTAATAACCCTTAA	+
M63	ZN394_HUMAN.H11MO.0.C	1	0.00436902	3.35978	0.316336	19	CGACAGATAAGACAAATTGCCTCCACCTGGAGGACAATCA	ATTCCATTCTATTCCATTCT	-
M63	BARH2_HUMAN.H11MO.0.D	-3	0.00443628	3.4115	0.316336	18	CGACAGATAAGACAAATTGCCTCCACCTGGAGGACAATCA	CAATTAGGACCAATTAGC	-
M63	MAFA_HUMAN.H11MO.0.D	0	0.00466034	3.5838	0.316336	21	CGACAGATAAGACAAATTGCCTCCACCTGGAGGACAATCA	GTGCTGACCCCGCAGCCTTCG	+
M63	ESX1_HUMAN.H11MO.0.D	-4	0.00484204	3.72353	0.316336	17	CGACAGATAAGACAAATTGCCTCCACCTGGAGGACAATCA	AATTATTGCTAATTAGC	-
M63	RARA_HUMAN.H11MO.2.A	-16	0.00484204	3.72353	0.316336	17	CGACAGATAAGACAAATTGCCTCCACCTGGAGGACAATCA	TGACCTCTCGGTGACCT	-
M63	CLOCK_HUMAN.H11MO.0.C	1	0.00583847	4.48978	0.349306	13	CGACAGATAAGACAAATTGCCTCCACCTGGAGGACAATCA	CAGACACGTGAACA	+
M63	BHE41_HUMAN.H11MO.0.D	-16	0.00616294	4.7393	0.349306	20	CGACAGATAAGACAAATTGCCTCCACCTGGAGGACAATCA	GCCTCTGCACGTGACCCGGT	-
M63	HXD8_HUMAN.H11MO.0.D	-8	0.00638342	4.90885	0.349306	11	CGACAGATAAGACAAATTGCCTCCACCTGGAGGACAATCA	TATGCAAATTA	-
M63	TLX1_HUMAN.H11MO.0.D	-6	0.00655115	5.03783	0.349306	17	CGACAGATAAGACAAATTGCCTCCACCTGGAGGACAATCA	CCTTGGCAACTTGCCAG	-
M63	GATA1_HUMAN.H11MO.0.A	-14	0.0065648	5.04833	0.349306	19	CGACAGATAAGACAAATTGCCTCCACCTGGAGGACAATCA	TCTTATCTGTCCCCGCCAG	-
M63	OLIG2_HUMAN.H11MO.0.B	-2	0.00687094	5.28376	0.349306	18	CGACAGATAAGACAAATTGCCTCCACCTGGAGGACAATCA	CCAGCTGTTTCCCTTCTG	+
M63	HESX1_HUMAN.H11MO.0.D	-9	0.00772208	5.93828	0.362604	16	CGACAGATAAGACAAATTGCCTCCACCTGGAGGACAATCA	AGGCCACGTGCCGGAT	-
M63	RARG_HUMAN.H11MO.2.D	-15	0.00806738	6.20381	0.367339	20	CGACAGATAAGACAAATTGCCTCCACCTGGAGGACAATCA	GTGACCTCTGGGTGACCCCC	-
M63	IRX2_HUMAN.H11MO.0.D	-10	0.00865084	6.65249	0.382321	19	CGACAGATAAGACAAATTGCCTCCACCTGGAGGACAATCA	CCAACATGCCCACCCATGT	-
M63	LHX9_HUMAN.H11MO.0.D	-2	0.00912814	7.01954	0.391889	18	CGACAGATAAGACAAATTGCCTCCACCTGGAGGACAATCA	TAATTAATAGCTAATTAG	-
M63	ZFP82_HUMAN.H11MO.0.C	0	0.00954214	7.33791	0.398283	24	CGACAGATAAGACAAATTGCCTCCACCTGGAGGACAATCA	TTCCATTTCACTAATTCTCTCTTC	+
M63	LYL1_HUMAN.H11MO.0.A	-22	0.0113809	8.75193	0.438492	14	CGACAGATAAGACAAATTGCCTCCACCTGGAGGACAATCA	CCAGCTGTTTCCTG	+
M63	MCR_HUMAN.H11MO.0.D	-20	0.0117556	9.04004	0.441604	17	CGACAGATAAGACAAATTGCCTCCACCTGGAGGACAATCA	TACAACAACCTGTTCTT	-
M63	NFIC_HUMAN.H11MO.0.A	-25	0.0126235	9.70745	0.451625	15	CGACAGATAAGACAAATTGCCTCCACCTGGAGGACAATCA	CTTGGCTCCCTGCCAAG	+
M63	DLX4_HUMAN.H11MO.0.D	-3	0.0130712	10.0518	0.456768	16	CGACAGATAAGACAAATTGCCTCCACCTGGAGGACAATCA	AAATTTAGGGTAATTA	-
M63	Z354A_HUMAN.H11MO.0.C	-2	0.013595	10.4546	0.464275	24	CGACAGATAAGACAAATTGCCTCCACCTGGAGGACAATCA	ACATTAAATGTAAATGGACTAAAT	-
M64	PO3F3_HUMAN.H11MO.0.D	-11	0.000180134	0.138523	0.276086	17	ATCCAAGACCCACATTTTCATACCTGCAAATGCCAACTCA	AAATTTGCATAATTTAT	-
M64	MNX1_HUMAN.H11MO.0.D	-11	0.000445045	0.34224	0.31867	19	ATCCAAGACCCACATTTTCATACCTGCAAATGCCAACTCA	CTATTTTAATAACCCTTAA	+
M64	PO2F3_HUMAN.H11MO.0.D	-10	0.000784776	0.603493	0.31867	14	ATCCAAGACCCACATTTTCATACCTGCAAATGCCAACTCA	CAAATTTGCATAAC	-
M64	ZN394_HUMAN.H11MO.0.C	-14	0.000885105	0.680646	0.31867	20	ATCCAAGACCCACATTTTCATACCTGCAAATGCCAACTCA	ATTCCATTCTATTCCATTCT	-
M64	PO2F2_HUMAN.H11MO.0.A	-12	0.0010396	0.799449	0.31867	11	ATCCAAGACCCACATTTTCATACCTGCAAATGCCAACTCA	CATTTGCATAT	-
M64	ZFP82_HUMAN.H11MO.0.C	-15	0.00185088	1.42333	0.472796	24	ATCCAAGACCCACATTTTCATACCTGCAAATGCCAACTCA	TTCCATTTCACTAATTCTCTCTTC	+
M67	IRX2_HUMAN.H11MO.0.D	-19	2.05211e-05	0.0157807	0.0315344	19	TAATCTATGCTGGCGTTTTAGACAATTCGATATGTTTGCA	ACATGGGTGGGCATGTTGG	+
M67	MNX1_HUMAN.H11MO.0.D	-6	0.000297356	0.228666	0.228471	19	TAATCTATGCTGGCGTTTTAGACAATTCGATATGTTTGCA	TTAAGGGTTATTAAAATAG	-
M69	NR1H3_HUMAN.H11MO.0.B	1	0.000414687	0.318894	0.325434	18	TAAGGCCACTTCACTCAAGCTTTACCATCTTTGACCACAA	CAGAGGTCACTGCAGGTCA	+
M69	ESR2_HUMAN.H11MO.1.A	-2	0.00063052	0.48487	0.325434	7	TAAGGCCACTTCACTCAAGCTTTACCATCTTTGACCACAA	AGGTCAC	+
M69	ESR1_HUMAN.H11MO.1.A	0	0.00063658	0.48953	0.325434	10	TAAGGCCACTTCACTCAAGCTTTACCATCTTTGACCACAA	CAAGGTCACC	+
M69	THA_HUMAN.H11MO.0.C	-2	0.00116524	0.896067	0.400732	17	TAAGGCCACTTCACTCAAGCTTTACCATCTTTGACCACAA	GGGTCACTTCAGGTCAG	+
M69	NR1H4_HUMAN.H11MO.1.B	-2	0.00130645	1.00466	0.400732	8	TAAGGCCACTTCACTCAAGCTTTACCATCTTTGACCACAA	AGGTCAGT	+
M69	RXRB_HUMAN.H11MO.0.C	0	0.0018468	1.42019	0.413429	10	TAAGGCCACTTCACTCAAGCTTTACCATCTTTGACCACAA	TGAGGTCACA	+
M69	XBP1_HUMAN.H11MO.0.D	-4	0.00191285	1.47098	0.413429	11	TAAGGCCACTTCACTCAAGCTTTACCATCTTTGACCACAA	GCCACGTCAGC	-
M69	RARG_HUMAN.H11MO.1.B	-1	0.00215655	1.65839	0.413429	8	TAAGGCCACTTCACTCAAGCTTTACCATCTTTGACCACAA	GAGGTCAG	+
M71	MNX1_HUMAN.H11MO.0.D	-21	2.40594e-05	0.0185016	0.0369232	19	GGTTCCTTATCTAAGAAGCCTTGATTTCCAGGAGCATTAT	CTATTTTAATAACCCTTAA	+
M71	IRX2_HUMAN.H11MO.0.D	-13	0.000246159	0.189296	0.161666	19	GGTTCCTTATCTAAGAAGCCTTGATTTCCAGGAGCATTAT	ACATGGGTGGGCATGTTGG	+
M71	HXC10_HUMAN.H11MO.0.D	-10	0.000828487	0.637107	0.311512	19	GGTTCCTTATCTAAGAAGCCTTGATTTCCAGGAGCATTAT	TTTTTAATTTTTTTATTAC	+
M71	ZN394_HUMAN.H11MO.0.C	-8	0.00106852	0.821694	0.311512	20	GGTTCCTTATCTAAGAAGCCTTGATTTCCAGGAGCATTAT	ATTCCATTCTATTCCATTCT	-
M72	IRX2_HUMAN.H11MO.0.D	-10	0.000587879	0.452079	0.380953	19	CTTTTACCAGTATGAGACTTCCGTGCTTAAAGATTAATGC	ACATGGGTGGGCATGTTGG	+
M72	MNX1_HUMAN.H11MO.0.D	-18	0.000587879	0.452079	0.380953	19	CTTTTACCAGTATGAGACTTCCGTGCTTAAAGATTAATGC	TTAAGGGTTATTAAAATAG	-
M72	RXRA_HUMAN.H11MO.0.A	0	0.00112435	0.864622	0.431376	20	CTTTTACCAGTATGAGACTTCCGTGCTTAAAGATTAATGC	CTCTGACCTCTGCCTCCCCC	-
M72	BRAC_HUMAN.H11MO.0.A	-9	0.00200741	1.5437	0.440103	20	CTTTTACCAGTATGAGACTTCCGTGCTTAAAGATTAATGC	ATTTCACACCTCCCTGCTAA	-
M72	ZN394_HUMAN.H11MO.0.C	-7	0.00200741	1.5437	0.440103	20	CTTTTACCAGTATGAGACTTCCGTGCTTAAAGATTAATGC	ATTCCATTCTATTCCATTCT	-
M73	MNX1_HUMAN.H11MO.0.D	-5	0.000244242	0.187822	0.356723	19	ATGATCATTGAGTCCCTCTGAAATTTAAGCTTTTCTTTCA	TTAAGGGTTATTAAAATAG	-
M73	IRX2_HUMAN.H11MO.0.D	-20	0.00100101	0.769774	0.46145	19	ATGATCATTGAGTCCCTCTGAAATTTAAGCTTTTCTTTCA	ACATGGGTGGGCATGTTGG	+
M73	ZN394_HUMAN.H11MO.0.C	-5	0.00120037	0.923087	0.46145	20	ATGATCATTGAGTCCCTCTGAAATTTAAGCTTTTCTTTCA	ATTCCATTCTATTCCATTCT	-
M74	IRX2_HUMAN.H11MO.0.D	-16	0.000223066	0.171538	0.20908	19	ATGCATTCTTCATAGATATGGGCTGTTCCTGTTTCGGAAT	ACATGGGTGGGCATGTTGG	+
M74	MNX1_HUMAN.H11MO.0.D	-13	0.000285884	0.219845	0.20908	19	ATGCATTCTTCATAGATATGGGCTGTTCCTGTTTCGGAAT	TTAAGGGTTATTAAAATAG	-
M74	GATA1_HUMAN.H11MO.0.A	-28	0.00158754	1.22082	0.48759	12	ATGCATTCTTCATAGATATGGGCTGTTCCTGTTTCGGAAT	CTGGCGGGGACAGATAAGA	+
M75	MNX1_HUMAN.H11MO.0.D	-18	0.000681872	0.52436	0.407411	19	AAGTAGTATTCCGAATCAGTGGTAAAGATACATATCAGAT	CTATTTTAATAACCCTTAA	+
M75	RXRA_HUMAN.H11MO.0.A	-20	0.000772913	0.59437	0.407411	20	AAGTAGTATTCCGAATCAGTGGTAAAGATACATATCAGAT	GGGGGAGGCAGAGGTCAGAG	+
M75	IRX2_HUMAN.H11MO.0.D	-19	0.000795371	0.61164	0.407411	19	AAGTAGTATTCCGAATCAGTGGTAAAGATACATATCAGAT	ACATGGGTGGGCATGTTGG	+
M80	PROX1_HUMAN.H11MO.0.D	-2	0.000293452	0.225665	0.267701	17	GCCGCCGGCTGCCTGCACGCAGGGTTTGGCCTAGCACTTT	CCCAACCCGCCTTACCC	-
M80	IRX2_HUMAN.H11MO.0.D	-19	0.000384461	0.29565	0.267701	19	GCCGCCGGCTGCCTGCACGCAGGGTTTGGCCTAGCACTTT	ACATGGGTGGGCATGTTGG	+
M80	GATA1_HUMAN.H11MO.0.A	8	0.000527942	0.405988	0.267701	11	GCCGCCGGCTGCCTGCACGCAGGGTTTGGCCTAGCACTTT	TCTTATCTGTCCCCGCCAG	-
M80	TAL1_HUMAN.H11MO.0.A	8	0.000978388	0.752381	0.267701	11	GCCGCCGGCTGCCTGCACGCAGGGTTTGGCCTAGCACTTT	CCTTATCTGCCCCCCCCAG	-
M80	ZN563_HUMAN.H11MO.0.C	0	0.00115479	0.88803	0.267701	21	GCCGCCGGCTGCCTGCACGCAGGGTTTGGCCTAGCACTTT	GCAGCTGCCAGTGAGGATCCC	-
M80	GATA2_HUMAN.H11MO.0.A	8	0.00122586	0.942687	0.267701	11	GCCGCCGGCTGCCTGCACGCAGGGTTTGGCCTAGCACTTT	CCTTATCTCCACCCCCCAG	-
M80	RXRA_HUMAN.H11MO.0.A	-17	0.00269787	2.07466	0.417138	20	GCCGCCGGCTGCCTGCACGCAGGGTTTGGCCTAGCACTTT	CTCTGACCTCTGCCTCCCCC	-
M80	NR1D1_HUMAN.H11MO.0.B	-21	0.00272881	2.09845	0.417138	19	GCCGCCGGCTGCCTGCACGCAGGGTTTGGCCTAGCACTTT	CCTTCTGACCCACTTCCCT	-
M80	TLX1_HUMAN.H11MO.0.D	-17	0.00333388	2.56376	0.42801	17	GCCGCCGGCTGCCTGCACGCAGGGTTTGGCCTAGCACTTT	CCTTGGCAACTTGCCAG	-
M80	Z324A_HUMAN.H11MO.0.C	-8	0.00399006	3.06836	0.42801	23	GCCGCCGGCTGCCTGCACGCAGGGTTTGGCCTAGCACTTT	TGGCAGCAAAGGATGGTTTGATA	-
M80	OLIG2_HUMAN.H11MO.0.B	-4	0.00450022	3.46067	0.42801	18	GCCGCCGGCTGCCTGCACGCAGGGTTTGGCCTAGCACTTT	CCAGCTGTTTCCCTTCTG	+
M80	ZN350_HUMAN.H11MO.0.C	-15	0.00450022	3.46067	0.42801	18	GCCGCCGGCTGCCTGCACGCAGGGTTTGGCCTAGCACTTT	CAGTCCTTTTATGACCTA	+
M80	THAP1_HUMAN.H11MO.0.C	-9	0.0045093	3.46765	0.42801	22	GCCGCCGGCTGCCTGCACGCAGGGTTTGGCCTAGCACTTT	CGCCGCCATCTTGGCTGCGGGC	+
M80	MNX1_HUMAN.H11MO.0.D	-21	0.00475988	3.66035	0.42801	19	GCCGCCGGCTGCCTGCACGCAGGGTTTGGCCTAGCACTTT	CTATTTTAATAACCCTTAA	+
M80	ZFX_HUMAN.H11MO.1.A	-5	0.00557688	4.28862	0.473615	17	GCCGCCGGCTGCCTGCACGCAGGGTTTGGCCTAGCACTTT	CCCCGGCCTCCGCCCCC	-
M81	MNX1_HUMAN.H11MO.0.D	-5	0.000795189	0.6115	0.430226	19	CTTGCAGCAAACTTACACAAATCCTTGGTTTTCCTTGCTC	TTAAGGGTTATTAAAATAG	-
M81	FOXD3_HUMAN.H11MO.0.D	-6	0.00150183	1.15491	0.430226	15	CTTGCAGCAAACTTACACAAATCCTTGGTTTTCCTTGCTC	TGCTAAGTAAACAAA	-
M81	HXC10_HUMAN.H11MO.0.D	-8	0.00206654	1.58917	0.430226	19	CTTGCAGCAAACTTACACAAATCCTTGGTTTTCCTTGCTC	GTAATAAAAAAATTAAAAA	-
M81	ANDR_HUMAN.H11MO.2.A	-8	0.00207007	1.59188	0.430226	12	CTTGCAGCAAACTTACACAAATCCTTGGTTTTCCTTGCTC	AAAAGAACAGAG	-
M81	TEF_HUMAN.H11MO.0.D	-9	0.00207764	1.59771	0.430226	14	CTTGCAGCAAACTTACACAAATCCTTGGTTTTCCTTGCTC	CATTTACATAAACA	-
M81	ZN350_HUMAN.H11MO.0.C	-8	0.00236201	1.81639	0.430226	18	CTTGCAGCAAACTTACACAAATCCTTGGTTTTCCTTGCTC	TAGGTCATAAAAGGACTG	-
M81	PO3F3_HUMAN.H11MO.0.D	-8	0.00244894	1.88324	0.430226	17	CTTGCAGCAAACTTACACAAATCCTTGGTTTTCCTTGCTC	AAATTTGCATAATTTAT	-
M81	ZN394_HUMAN.H11MO.0.C	-19	0.00287317	2.20947	0.430226	20	CTTGCAGCAAACTTACACAAATCCTTGGTTTTCCTTGCTC	ATTCCATTCTATTCCATTCT	-
M81	TLX1_HUMAN.H11MO.0.D	-11	0.00311763	2.39746	0.430226	17	CTTGCAGCAAACTTACACAAATCCTTGGTTTTCCTTGCTC	CTGGCAAGTTGCCAAGG	+
M81	Z324A_HUMAN.H11MO.0.C	-10	0.00337067	2.59205	0.430226	23	CTTGCAGCAAACTTACACAAATCCTTGGTTTTCCTTGCTC	TATCAAACCATCCTTTGCTGCCA	+
M83	MNX1_HUMAN.H11MO.0.D	1	1.2771e-05	0.0098209	0.0195223	18	CTTTTTAATCAATGTTTGGTTGTTTTGTCATCAACGAAGG	CTATTTTAATAACCCTTAA	+
M83	HXC10_HUMAN.H11MO.0.D	-1	8.57082e-05	0.0659096	0.0655086	19	CTTTTTAATCAATGTTTGGTTGTTTTGTCATCAACGAAGG	TTTTTAATTTTTTTATTAC	+
M83	IRX2_HUMAN.H11MO.0.D	-17	0.00015996	0.123009	0.0815074	19	CTTTTTAATCAATGTTTGGTTGTTTTGTCATCAACGAAGG	ACATGGGTGGGCATGTTGG	+
M83	BPTF_HUMAN.H11MO.0.D	-15	0.00101977	0.784201	0.266255	12	CTTTTTAATCAATGTTTGGTTGTTTTGTCATCAACGAAGG	TTTGTTGTGTTC	+
M83	Z324A_HUMAN.H11MO.0.C	-7	0.00104506	0.803654	0.266255	23	CTTTTTAATCAATGTTTGGTTGTTTTGTCATCAACGAAGG	TGGCAGCAAAGGATGGTTTGATA	-
M83	THA_HUMAN.H11MO.0.C	-19	0.00123328	0.948393	0.269321	17	CTTTTTAATCAATGTTTGGTTGTTTTGTCATCAACGAAGG	CTGACCTGAAGTGACCC	-
M83	PO3F3_HUMAN.H11MO.0.D	1	0.00171709	1.32045	0.328103	16	CTTTTTAATCAATGTTTGGTTGTTTTGTCATCAACGAAGG	AAATTTGCATAATTTAT	-
M83	FOXD3_HUMAN.H11MO.0.D	-18	0.00208647	1.60449	0.354385	15	CTTTTTAATCAATGTTTGGTTGTTTTGTCATCAACGAAGG	TTTGTTTACTTAGCA	+
M83	MAF_HUMAN.H11MO.0.A	-12	0.0031097	2.39136	0.371768	19	CTTTTTAATCAATGTTTGGTTGTTTTGTCATCAACGAAGG	GAATCTGCTGACTCAGCAA	+
M83	ZN214_HUMAN.H11MO.0.C	-1	0.00316887	2.43686	0.371768	22	CTTTTTAATCAATGTTTGGTTGTTTTGTCATCAACGAAGG	TCCTTTTTGAGGCCTTTGATGA	+
M83	ZN394_HUMAN.H11MO.0.C	4	0.00341941	2.62953	0.371768	16	CTTTTTAATCAATGTTTGGTTGTTTTGTCATCAACGAAGG	ATTCCATTCTATTCCATTCT	-
M83	LYL1_HUMAN.H11MO.0.A	-18	0.00402692	3.0967	0.371768	14	CTTTTTAATCAATGTTTGGTTGTTTTGTCATCAACGAAGG	CCAGCTGTTTCCTG	+
M83	GSX1_HUMAN.H11MO.0.D	-3	0.00413442	3.17937	0.371768	15	CTTTTTAATCAATGTTTGGTTGTTTTGTCATCAACGAAGG	ATTAAAAACTAATTA	-
M83	Z354A_HUMAN.H11MO.0.C	-2	0.00553278	4.25471	0.469869	24	CTTTTTAATCAATGTTTGGTTGTTTTGTCATCAACGAAGG	ATTTAGTCCATTTACATTTAATGT	+
M84	MNX1_HUMAN.H11MO.0.D	-20	0.000326893	0.251381	0.282601	19	GTGAGAACAATACCGATATTCTGATGGATGCCAAGGATGT	TTAAGGGTTATTAAAATAG	-
M84	FOXD3_HUMAN.H11MO.0.D	-22	0.000369584	0.28421	0.282601	15	GTGAGAACAATACCGATATTCTGATGGATGCCAAGGATGT	TTTGTTTACTTAGCA	+
M84	TLX1_HUMAN.H11MO.0.D	-17	0.000889373	0.683928	0.340028	17	GTGAGAACAATACCGATATTCTGATGGATGCCAAGGATGT	CCTTGGCAACTTGCCAG	-
M84	IRX2_HUMAN.H11MO.0.D	-21	0.00199355	1.53304	0.426371	19	GTGAGAACAATACCGATATTCTGATGGATGCCAAGGATGT	ACATGGGTGGGCATGTTGG	+
M84	BRAC_HUMAN.H11MO.0.A	-27	0.00223042	1.7152	0.426371	13	GTGAGAACAATACCGATATTCTGATGGATGCCAAGGATGT	TTAGCAGGGAGGTGTGAAAT	+
M84	ZN394_HUMAN.H11MO.0.C	-17	0.00258926	1.99114	0.43997	20	GTGAGAACAATACCGATATTCTGATGGATGCCAAGGATGT	ATTCCATTCTATTCCATTCT	-
M85	IRX2_HUMAN.H11MO.0.D	-19	0.000115371	0.0887206	0.0887026	19	AGATGCATGGCACTGCTCAAGAAGTGTCTAATTGTGCTAT	ACATGGGTGGGCATGTTGG	+
M85	MNX1_HUMAN.H11MO.0.D	-15	0.000115371	0.0887206	0.0887026	19	AGATGCATGGCACTGCTCAAGAAGTGTCTAATTGTGCTAT	TTAAGGGTTATTAAAATAG	-
M86	MNX1_HUMAN.H11MO.0.D	-3	3.94705e-05	0.0303528	0.0606139	19	CAACTGATTCGATCTCTCTTTCAGGGCAATTTGACATGTC	CTATTTTAATAACCCTTAA	+
M86	TLX1_HUMAN.H11MO.0.D	-22	0.000265886	0.204466	0.136105	17	CAACTGATTCGATCTCTCTTTCAGGGCAATTTGACATGTC	CTGGCAAGTTGCCAAGG	+
M86	IRX2_HUMAN.H11MO.0.D	-16	0.000581057	0.446832	0.19209	19	CAACTGATTCGATCTCTCTTTCAGGGCAATTTGACATGTC	ACATGGGTGGGCATGTTGG	+
M86	RARG_HUMAN.H11MO.0.B	-19	0.00161265	1.24013	0.353788	18	CAACTGATTCGATCTCTCTTTCAGGGCAATTTGACATGTC	CCCAGGTCACTCTGACCT	-
M86	ZN394_HUMAN.H11MO.0.C	-1	0.00239863	1.84455	0.460441	20	CAACTGATTCGATCTCTCTTTCAGGGCAATTTGACATGTC	ATTCCATTCTATTCCATTCT	-
M86	BRAC_HUMAN.H11MO.0.A	-17	0.0031519	2.42381	0.484031	20	CAACTGATTCGATCTCTCTTTCAGGGCAATTTGACATGTC	TTAGCAGGGAGGTGTGAAAT	+
M87	MNX1_HUMAN.H11MO.0.D	-17	0.000618789	0.475849	0.412788	19	CTCTTCTTTGGCCTAGGGCTAGTTATTGGCTAATCTTTGA	CTATTTTAATAACCCTTAA	+
M87	IRX2_HUMAN.H11MO.0.D	-20	0.000670452	0.515578	0.412788	19	CTCTTCTTTGGCCTAGGGCTAGTTATTGGCTAATCTTTGA	CCAACATGCCCACCCATGT	-
M87	TLX1_HUMAN.H11MO.0.D	-5	0.000892754	0.686528	0.412788	17	CTCTTCTTTGGCCTAGGGCTAGTTATTGGCTAATCTTTGA	CCTTGGCAACTTGCCAG	-
M87	GATA1_HUMAN.H11MO.0.A	-29	0.00213176	1.63932	0.467364	11	CTCTTCTTTGGCCTAGGGCTAGTTATTGGCTAATCTTTGA	CTGGCGGGGACAGATAAGA	+
M87	GATA2_HUMAN.H11MO.0.A	-29	0.00247148	1.90057	0.474114	11	CTCTTCTTTGGCCTAGGGCTAGTTATTGGCTAATCTTTGA	CTGGGGGGTGGAGATAAGG	+
M88	IRX2_HUMAN.H11MO.0.D	-5	4.33989e-05	0.0333737	0.0666467	19	CCTGCACTTTCCTTTGTGTGAATGAACTATTCCCTGATGG	ACATGGGTGGGCATGTTGG	+
M88	MNX1_HUMAN.H11MO.0.D	-18	0.000124711	0.0959027	0.0957579	19	CCTGCACTTTCCTTTGTGTGAATGAACTATTCCCTGATGG	CTATTTTAATAACCCTTAA	+
M88	LYL1_HUMAN.H11MO.0.A	0	0.00108049	0.830896	0.414821	14	CCTGCACTTTCCTTTGTGTGAATGAACTATTCCCTGATGG	CCAGCTGTTTCCTG	+
M91	MNX1_HUMAN.H11MO.0.D	-4	0.000546732	0.420437	0.316947	19	TTGCAAAGATCATTGCTTAATCATGAAATACCCTAATGCT	TTAAGGGTTATTAAAATAG	-
M91	ZN394_HUMAN.H11MO.0.C	-17	0.000757322	0.582381	0.316947	20	TTGCAAAGATCATTGCTTAATCATGAAATACCCTAATGCT	AGAATGGAATAGAATGGAAT	+
M91	TLX1_HUMAN.H11MO.0.D	-21	0.00118118	0.908326	0.316947	17	TTGCAAAGATCATTGCTTAATCATGAAATACCCTAATGCT	CTGGCAAGTTGCCAAGG	+
M91	NR1D1_HUMAN.H11MO.0.B	-6	0.00125834	0.967665	0.316947	19	TTGCAAAGATCATTGCTTAATCATGAAATACCCTAATGCT	AGGGAAGTGGGTCAGAAGG	+
M91	HME2_HUMAN.H11MO.0.D	-21	0.00152794	1.17499	0.316947	11	TTGCAAAGATCATTGCTTAATCATGAAATACCCTAATGCT	CCCTAATTACC	-
M91	ZN264_HUMAN.H11MO.0.C	-14	0.00165327	1.27137	0.316947	24	TTGCAAAGATCATTGCTTAATCATGAAATACCCTAATGCT	TCTTATAAGGGCACTAATCCCATT	+
M91	HXC10_HUMAN.H11MO.0.D	-19	0.00209305	1.60955	0.356671	19	TTGCAAAGATCATTGCTTAATCATGAAATACCCTAATGCT	GTAATAAAAAAATTAAAAA	-
M91	IRX2_HUMAN.H11MO.0.D	-6	0.00319538	2.45725	0.445514	19	TTGCAAAGATCATTGCTTAATCATGAAATACCCTAATGCT	ACATGGGTGGGCATGTTGG	+
M92	IRX2_HUMAN.H11MO.0.D	-15	0.000259948	0.1999	0.185671	19	CTTTCCCTAGGCCTGACATGGCTGATTCTTTTTAGTACCA	ACATGGGTGGGCATGTTGG	+
M92	GATA1_HUMAN.H11MO.0.A	-28	0.000362714	0.278927	0.185671	12	CTTTCCCTAGGCCTGACATGGCTGATTCTTTTTAGTACCA	CTGGCGGGGACAGATAAGA	+
M92	MNX1_HUMAN.H11MO.0.D	-21	0.000590684	0.454236	0.19651	19	CTTTCCCTAGGCCTGACATGGCTGATTCTTTTTAGTACCA	TTAAGGGTTATTAAAATAG	-
M92	GATA2_HUMAN.H11MO.0.A	-28	0.00139277	1.07104	0.356474	12	CTTTCCCTAGGCCTGACATGGCTGATTCTTTTTAGTACCA	CTGGGGGGTGGAGATAAGG	+
M92	ZN394_HUMAN.H11MO.0.C	-4	0.00202629	1.55821	0.444532	20	CTTTCCCTAGGCCTGACATGGCTGATTCTTTTTAGTACCA	AGAATGGAATAGAATGGAAT	+
M92	PAX2_HUMAN.H11MO.0.D	-9	0.00231964	1.7838	0.445277	18	CTTTCCCTAGGCCTGACATGGCTGATTCTTTTTAGTACCA	TGTCACGCATGACTGAAC	-
M92	HXC10_HUMAN.H11MO.0.D	-19	0.00292089	2.24616	0.498394	19	CTTTCCCTAGGCCTGACATGGCTGATTCTTTTTAGTACCA	TTTTTAATTTTTTTATTAC	+
M93	MNX1_HUMAN.H11MO.0.D	-20	0.000141642	0.108923	0.217659	19	AGCACGGATGATTTGAATTTGCCGGGATCTAGAACTACGG	TTAAGGGTTATTAAAATAG	-
M93	IRX2_HUMAN.H11MO.0.D	-11	0.000412463	0.317184	0.236991	19	AGCACGGATGATTTGAATTTGCCGGGATCTAGAACTACGG	ACATGGGTGGGCATGTTGG	+
M93	ZN394_HUMAN.H11MO.0.C	-15	0.000599771	0.461224	0.236991	20	AGCACGGATGATTTGAATTTGCCGGGATCTAGAACTACGG	AGAATGGAATAGAATGGAAT	+
M95	ZBT17_HUMAN.H11MO.0.A	-15	1.51697e-05	0.0116655	0.00924613	19	CAGCGGGCGTGACTCTGGGGATGGGGAGGGGCAGAAATTA	GAGGGTGGGGGAGGGGAAG	+
M95	ZN394_HUMAN.H11MO.0.C	-18	1.58249e-05	0.0121694	0.00924613	20	CAGCGGGCGTGACTCTGGGGATGGGGAGGGGCAGAAATTA	AGAATGGAATAGAATGGAAT	+
M95	RXRA_HUMAN.H11MO.0.A	-16	2.30637e-05	0.017736	0.00924613	20	CAGCGGGCGTGACTCTGGGGATGGGGAGGGGCAGAAATTA	GGGGGAGGCAGAGGTCAGAG	+
M95	SPIC_HUMAN.H11MO.0.D	-21	2.44331e-05	0.0187891	0.00924613	13	CAGCGGGCGTGACTCTGGGGATGGGGAGGGGCAGAAATTA	GAGGAAGGGGAGG	+
M95	VEZF1_HUMAN.H11MO.0.C	-15	7.50875e-05	0.0577423	0.0207733	22	CAGCGGGCGTGACTCTGGGGATGGGGAGGGGCAGAAATTA	GGGGAGGGGGGAGGGGGAGGGG	+
M95	ZN341_HUMAN.H11MO.0.C	-15	8.85208e-05	0.0680725	0.0207733	22	CAGCGGGCGTGACTCTGGGGATGGGGAGGGGCAGAAATTA	GGGGGGGGGGGGAGGGAAGAGC	+
M95	PATZ1_HUMAN.H11MO.0.C	-16	9.60643e-05	0.0738734	0.0207733	22	CAGCGGGCGTGACTCTGGGGATGGGGAGGGGCAGAAATTA	GGGGAGGGGGCGGGGGGGGAGG	+
M95	SP4_HUMAN.H11MO.0.A	-16	0.000268207	0.206251	0.0507482	20	CAGCGGGCGTGACTCTGGGGATGGGGAGGGGCAGAAATTA	GGGAAGGGGGCGGGGCCGGG	+
M95	IRX2_HUMAN.H11MO.0.D	-13	0.000364374	0.280204	0.0612839	19	CAGCGGGCGTGACTCTGGGGATGGGGAGGGGCAGAAATTA	ACATGGGTGGGCATGTTGG	+
M95	PURA_HUMAN.H11MO.0.D	-17	0.000467163	0.359248	0.0697859	17	CAGCGGGCGTGACTCTGGGGATGGGGAGGGGCAGAAATTA	GGAAGGGGGGGGCAGGG	+
M95	MNX1_HUMAN.H11MO.0.D	-17	0.00050713	0.389983	0.0697859	19	CAGCGGGCGTGACTCTGGGGATGGGGAGGGGCAGAAATTA	TTAAGGGTTATTAAAATAG	-
M95	ZN589_HUMAN.H11MO.0.D	-3	0.000885348	0.680833	0.11168	16	CAGCGGGCGTGACTCTGGGGATGGGGAGGGGCAGAAATTA	CGGCAGTAACCGTGGG	-
M95	PROX1_HUMAN.H11MO.0.D	-15	0.00110422	0.849145	0.128574	17	CAGCGGGCGTGACTCTGGGGATGGGGAGGGGCAGAAATTA	GGGTAAGGCGGGTTGGG	+
M95	SP3_HUMAN.H11MO.0.B	-17	0.00128942	0.991567	0.136225	20	CAGCGGGCGTGACTCTGGGGATGGGGAGGGGCAGAAATTA	GGGGGGGGGCGGGGCCGGGG	+
M95	TLX1_HUMAN.H11MO.0.D	-14	0.00141675	1.08948	0.136225	17	CAGCGGGCGTGACTCTGGGGATGGGGAGGGGCAGAAATTA	CTGGCAAGTTGCCAAGG	+
M95	ZN563_HUMAN.H11MO.0.C	-4	0.00143991	1.10729	0.136225	21	CAGCGGGCGTGACTCTGGGGATGGGGAGGGGCAGAAATTA	GGGATCCTCACTGGCAGCTGC	+
M95	VEZF1_HUMAN.H11MO.1.C	-20	0.00171574	1.3194	0.150413	12	CAGCGGGCGTGACTCTGGGGATGGGGAGGGGCAGAAATTA	AGAGGGAGGGGG	+
M95	NR1H3_HUMAN.H11MO.0.B	-3	0.00178862	1.37545	0.150413	19	CAGCGGGCGTGACTCTGGGGATGGGGAGGGGCAGAAATTA	CAGAGGTCACTGCAGGTCA	+
M95	HME2_HUMAN.H11MO.0.D	-19	0.00190584	1.46559	0.151836	11	CAGCGGGCGTGACTCTGGGGATGGGGAGGGGCAGAAATTA	GGTAATTAGGG	+
M95	KLF6_HUMAN.H11MO.0.A	-13	0.00279939	2.15273	0.211872	19	CAGCGGGCGTGACTCTGGGGATGGGGAGGGGCAGAAATTA	GGAAGGGCGGGGCCGGGGG	+
M95	NR1D1_HUMAN.H11MO.0.B	-8	0.00402577	3.09582	0.285729	19	CAGCGGGCGTGACTCTGGGGATGGGGAGGGGCAGAAATTA	AGGGAAGTGGGTCAGAAGG	+
M95	TBX21_HUMAN.H11MO.0.A	-23	0.00421238	3.23932	0.285729	13	CAGCGGGCGTGACTCTGGGGATGGGGAGGGGCAGAAATTA	GTGGAGGTGTGAA	+
M95	GATA1_HUMAN.H11MO.0.A	-21	0.00464379	3.57108	0.292889	19	CAGCGGGCGTGACTCTGGGGATGGGGAGGGGCAGAAATTA	CTGGCGGGGACAGATAAGA	+
M95	MAZ_HUMAN.H11MO.0.A	-15	0.0049515	3.8077	0.299804	22	CAGCGGGCGTGACTCTGGGGATGGGGAGGGGCAGAAATTA	GGGGGAGGGGGGGGGGGGGGGG	+
M95	GATA2_HUMAN.H11MO.0.A	-21	0.00534907	4.11344	0.307131	19	CAGCGGGCGTGACTCTGGGGATGGGGAGGGGCAGAAATTA	CTGGGGGGTGGAGATAAGG	+
M95	FOXD3_HUMAN.H11MO.0.D	-22	0.00547831	4.21282	0.307131	15	CAGCGGGCGTGACTCTGGGGATGGGGAGGGGCAGAAATTA	TGCTAAGTAAACAAA	-
M95	Z324A_HUMAN.H11MO.0.C	-12	0.00661614	5.08781	0.357674	23	CAGCGGGCGTGACTCTGGGGATGGGGAGGGGCAGAAATTA	TGGCAGCAAAGGATGGTTTGATA	-
M95	BRAC_HUMAN.H11MO.0.A	-15	0.00706591	5.43369	0.368818	20	CAGCGGGCGTGACTCTGGGGATGGGGAGGGGCAGAAATTA	TTAGCAGGGAGGTGTGAAAT	+
M95	KLF3_HUMAN.H11MO.0.B	-17	0.00757013	5.82143	0.381965	19	CAGCGGGCGTGACTCTGGGGATGGGGAGGGGCAGAAATTA	GGGGAGGGGCGGGGCCGGG	+
M95	PLAG1_HUMAN.H11MO.0.D	-14	0.00782452	6.01706	0.382065	17	CAGCGGGCGTGACTCTGGGGATGGGGAGGGGCAGAAATTA	GGGGGCATCAGGAGGGG	+
M95	TAL1_HUMAN.H11MO.0.A	-21	0.00928461	7.13987	0.417591	19	CAGCGGGCGTGACTCTGGGGATGGGGAGGGGCAGAAATTA	CTGGGGGGGGCAGATAAGG	+
M95	PPARG_HUMAN.H11MO.0.A	-16	0.00972389	7.47767	0.417591	17	CAGCGGGCGTGACTCTGGGGATGGGGAGGGGCAGAAATTA	AAGTGGGGCAAAGGTCA	+
M95	OLIG2_HUMAN.H11MO.0.B	-17	0.0106131	8.16151	0.422768	18	CAGCGGGCGTGACTCTGGGGATGGGGAGGGGCAGAAATTA	CAGAAGGGAAACAGCTGG	-
M95	SP2_HUMAN.H11MO.0.A	-16	0.0112339	8.63887	0.429571	22	CAGCGGGCGTGACTCTGGGGATGGGGAGGGGCAGAAATTA	GGGGGGGGGGCGGGGCCGGGGG	+
M95	MAFA_HUMAN.H11MO.0.D	-16	0.0123843	9.52351	0.445939	21	CAGCGGGCGTGACTCTGGGGATGGGGAGGGGCAGAAATTA	CGAAGGCTGCGGGGTCAGCAC	-
M95	EGR1_HUMAN.H11MO.0.A	-15	0.0129178	9.93379	0.445939	17	CAGCGGGCGTGACTCTGGGGATGGGGAGGGGCAGAAATTA	GAGGGCGTGGGCGGGGG	+
M95	ZFX_HUMAN.H11MO.1.A	-24	0.0129178	9.93379	0.445939	16	CAGCGGGCGTGACTCTGGGGATGGGGAGGGGCAGAAATTA	GGGGGCGGAGGCCGGGG	+
M95	TEAD3_HUMAN.H11MO.0.D	-26	0.0129625	9.96813	0.445939	14	CAGCGGGCGTGACTCTGGGGATGGGGAGGGGCAGAAATTA	TAGAGCAGAAATATC	-
M95	EGR2_HUMAN.H11MO.0.A	-19	0.0139423	10.7216	0.465677	18	CAGCGGGCGTGACTCTGGGGATGGGGAGGGGCAGAAATTA	GGGGGGGTGTGGGAGGGG	+
M95	PAX8_HUMAN.H11MO.0.D	-12	0.0141841	10.9076	0.465677	14	CAGCGGGCGTGACTCTGGGGATGGGGAGGGGCAGAAATTA	GTCACTGAAGCGGG	+
M95	IRF3_HUMAN.H11MO.0.B	-17	0.0144591	11.119	0.465677	20	CAGCGGGCGTGACTCTGGGGATGGGGAGGGGCAGAAATTA	GAAAGGGAAAGGGAAAGTGA	+
M95	ZN214_HUMAN.H11MO.0.C	-18	0.0151984	11.6876	0.475781	22	CAGCGGGCGTGACTCTGGGGATGGGGAGGGGCAGAAATTA	TCCTTTTTGAGGCCTTTGATGA	+
M95	RFX5_HUMAN.H11MO.0.A	-13	0.0154014	11.8437	0.475781	20	CAGCGGGCGTGACTCTGGGGATGGGGAGGGGCAGAAATTA	GTCAGCTGTTGCTAGGCAGA	+
M97	MNX1_HUMAN.H11MO.0.D	-5	0.000531497	0.408721	0.442978	19	TGTAACGGTTTTCTCTAACCCTGAAGCAAGATTTTAGTGT	CTATTTTAATAACCCTTAA	+
M97	IRX2_HUMAN.H11MO.0.D	0	0.00057616	0.443067	0.442978	19	TGTAACGGTTTTCTCTAACCCTGAAGCAAGATTTTAGTGT	CCAACATGCCCACCCATGT	-
M98	IRX2_HUMAN.H11MO.0.D	-16	0.000326794	0.251304	0.230171	19	AACTGCAGCTCTTTTTGGCAAGTCAATAATGTTGTGCATC	ACATGGGTGGGCATGTTGG	+
M98	MNX1_HUMAN.H11MO.0.D	-11	0.000383743	0.295098	0.230171	19	AACTGCAGCTCTTTTTGGCAAGTCAATAATGTTGTGCATC	CTATTTTAATAACCCTTAA	+
M98	ZN394_HUMAN.H11MO.0.C	-15	0.00101011	0.776773	0.387546	20	AACTGCAGCTCTTTTTGGCAAGTCAATAATGTTGTGCATC	AGAATGGAATAGAATGGAAT	+
M98	GATA1_HUMAN.H11MO.0.A	-28	0.00141681	1.08953	0.434868	12	AACTGCAGCTCTTTTTGGCAAGTCAATAATGTTGTGCATC	CTGGCGGGGACAGATAAGA	+
M99	MNX1_HUMAN.H11MO.0.D	-1	9.3165e-05	0.0716439	0.142603	19	TTATGCTCTGTTCCGAATGGAATTGTTCAGTTGCAGGTCA	TTAAGGGTTATTAAAATAG	-
M99	ZN563_HUMAN.H11MO.0.C	-19	0.000474353	0.364778	0.351243	21	TTATGCTCTGTTCCGAATGGAATTGTTCAGTTGCAGGTCA	GGGATCCTCACTGGCAGCTGC	+
M99	TLX1_HUMAN.H11MO.0.D	-6	0.000688417	0.529393	0.351243	17	TTATGCTCTGTTCCGAATGGAATTGTTCAGTTGCAGGTCA	CCTTGGCAACTTGCCAG	-
M99	IRX2_HUMAN.H11MO.0.D	-2	0.00174889	1.3449	0.432918	19	TTATGCTCTGTTCCGAATGGAATTGTTCAGTTGCAGGTCA	ACATGGGTGGGCATGTTGG	+
M99	BRAC_HUMAN.H11MO.0.A	-11	0.00200366	1.54081	0.432918	20	TTATGCTCTGTTCCGAATGGAATTGTTCAGTTGCAGGTCA	TTAGCAGGGAGGTGTGAAAT	+
M99	RXRA_HUMAN.H11MO.0.A	-12	0.00200366	1.54081	0.432918	20	TTATGCTCTGTTCCGAATGGAATTGTTCAGTTGCAGGTCA	GGGGGAGGCAGAGGTCAGAG	+
M99	ZN394_HUMAN.H11MO.0.C	-20	0.0021482	1.65197	0.432918	20	TTATGCTCTGTTCCGAATGGAATTGTTCAGTTGCAGGTCA	ATTCCATTCTATTCCATTCT	-
M99	MAF_HUMAN.H11MO.0.A	-18	0.00309411	2.37937	0.432918	19	TTATGCTCTGTTCCGAATGGAATTGTTCAGTTGCAGGTCA	GAATCTGCTGACTCAGCAA	+
M99	PAX2_HUMAN.H11MO.0.D	-24	0.00311115	2.39248	0.432918	16	TTATGCTCTGTTCCGAATGGAATTGTTCAGTTGCAGGTCA	GTTCAGTCATGCGTGACA	+
M99	CLOCK_HUMAN.H11MO.0.C	-23	0.00360599	2.77301	0.45225	14	TTATGCTCTGTTCCGAATGGAATTGTTCAGTTGCAGGTCA	TGTTCACGTGTCTG	-
M99	GATA5_HUMAN.H11MO.0.D	-19	0.00478685	3.68109	0.488467	17	TTATGCTCTGTTCCGAATGGAATTGTTCAGTTGCAGGTCA	TAAGAGATAACTTAGAT	+
M100	IRX2_HUMAN.H11MO.0.D	-15	0.000308697	0.237388	0.24188	19	GAGCCTTCCCCCTAGGCAGTTGCAGGGTTCTACGTCTCTA	ACATGGGTGGGCATGTTGG	+
M100	TLX1_HUMAN.H11MO.0.D	-4	0.000318518	0.244941	0.24188	17	GAGCCTTCCCCCTAGGCAGTTGCAGGGTTCTACGTCTCTA	CTGGCAAGTTGCCAAGG	+
M100	ZN394_HUMAN.H11MO.0.C	-9	0.00109442	0.841607	0.350425	20	GAGCCTTCCCCCTAGGCAGTTGCAGGGTTCTACGTCTCTA	AGAATGGAATAGAATGGAAT	+
M100	MNX1_HUMAN.H11MO.0.D	-21	0.00118961	0.914807	0.350425	19	GAGCCTTCCCCCTAGGCAGTTGCAGGGTTCTACGTCTCTA	CTATTTTAATAACCCTTAA	+
M100	ZN563_HUMAN.H11MO.0.C	-2	0.00164344	1.26381	0.356575	21	GAGCCTTCCCCCTAGGCAGTTGCAGGGTTCTACGTCTCTA	GGGATCCTCACTGGCAGCTGC	+
M100	ZN554_HUMAN.H11MO.0.C	-9	0.00210654	1.61993	0.375165	20	GAGCCTTCCCCCTAGGCAGTTGCAGGGTTCTACGTCTCTA	GCTGAGCCATGTGGGGTGCT	+
M100	SP3_HUMAN.H11MO.0.B	-7	0.00260472	2.00303	0.375165	20	GAGCCTTCCCCCTAGGCAGTTGCAGGGTTCTACGTCTCTA	GGGGGGGGGCGGGGCCGGGG	+
M100	SPIC_HUMAN.H11MO.0.D	-18	0.00289593	2.22697	0.375165	13	GAGCCTTCCCCCTAGGCAGTTGCAGGGTTCTACGTCTCTA	GAGGAAGGGGAGG	+
M100	ZFX_HUMAN.H11MO.1.A	-5	0.00294521	2.26487	0.375165	17	GAGCCTTCCCCCTAGGCAGTTGCAGGGTTCTACGTCTCTA	GGGGGCGGAGGCCGGGG	+
M100	RXRA_HUMAN.H11MO.0.A	-20	0.00321122	2.46943	0.375165	20	GAGCCTTCCCCCTAGGCAGTTGCAGGGTTCTACGTCTCTA	CTCTGACCTCTGCCTCCCCC	-
M100	ZN589_HUMAN.H11MO.0.D	-9	0.00392852	3.02103	0.399678	16	GAGCCTTCCCCCTAGGCAGTTGCAGGGTTCTACGTCTCTA	CCCACGGTTACTGCCG	+
M100	PAX2_HUMAN.H11MO.0.D	-21	0.00424756	3.26637	0.403194	18	GAGCCTTCCCCCTAGGCAGTTGCAGGGTTCTACGTCTCTA	GTTCAGTCATGCGTGACA	+
M100	LYL1_HUMAN.H11MO.0.A	-12	0.00536452	4.12532	0.439625	14	GAGCCTTCCCCCTAGGCAGTTGCAGGGTTCTACGTCTCTA	CAGGAAACAGCTGG	-
M100	PATZ1_HUMAN.H11MO.0.C	-3	0.00549972	4.22928	0.439625	22	GAGCCTTCCCCCTAGGCAGTTGCAGGGTTCTACGTCTCTA	CCTCCCCCCCCGCCCCCTCCCC	-
M100	CLOCK_HUMAN.H11MO.0.C	-5	0.0063247	4.86369	0.457421	14	GAGCCTTCCCCCTAGGCAGTTGCAGGGTTCTACGTCTCTA	TGTTCACGTGTCTG	-
M100	MAF_HUMAN.H11MO.0.A	-4	0.0071484	5.49712	0.468392	19	GAGCCTTCCCCCTAGGCAGTTGCAGGGTTCTACGTCTCTA	TTGCTGAGTCAGCAGATTC	-
M100	SP2_HUMAN.H11MO.0.A	-6	0.00751686	5.78047	0.468392	22	GAGCCTTCCCCCTAGGCAGTTGCAGGGTTCTACGTCTCTA	GGGGGGGGGGCGGGGCCGGGGG	+
M100	NFIC_HUMAN.H11MO.0.A	-3	0.00770999	5.92898	0.468392	17	GAGCCTTCCCCCTAGGCAGTTGCAGGGTTCTACGTCTCTA	CTTGGCTCCCTGCCAAG	+
M100	KLF6_HUMAN.H11MO.0.A	-10	0.00817428	6.28602	0.477498	19	GAGCCTTCCCCCTAGGCAGTTGCAGGGTTCTACGTCTCTA	GGAAGGGCGGGGCCGGGGG	+
M100	PTF1A_HUMAN.H11MO.0.B	7	0.00919251	7.06904	0.489023	11	GAGCCTTCCCCCTAGGCAGTTGCAGGGTTCTACGTCTCTA	CCAGCTGCCCCCTTTCCC	+
M100	MYBA_HUMAN.H11MO.0.D	-11	0.00967847	7.44274	0.489983	15	GAGCCTTCCCCCTAGGCAGTTGCAGGGTTCTACGTCTCTA	AGTGGCAGTTGGAGA	+
M100	MAFA_HUMAN.H11MO.0.D	2	0.0104539	8.03907	0.497657	19	GAGCCTTCCCCCTAGGCAGTTGCAGGGTTCTACGTCTCTA	CGAAGGCTGCGGGGTCAGCAC	-
M100	GATA1_HUMAN.H11MO.0.A	-12	0.0106454	8.18633	0.497657	19	GAGCCTTCCCCCTAGGCAGTTGCAGGGTTCTACGTCTCTA	CTGGCGGGGACAGATAAGA	+
M100	TFCP2_HUMAN.H11MO.0.D	-11	0.0112126	8.62251	0.497657	16	GAGCCTTCCCCCTAGGCAGTTGCAGGGTTCTACGTCTCTA	TCTGGCCAGTTCAGGC	-
M100	AIRE_HUMAN.H11MO.0.C	-11	0.0120392	9.25813	0.497657	18	GAGCCTTCCCCCTAGGCAGTTGCAGGGTTCTACGTCTCTA	ATTGGTTTTATTGGTTAA	+
M100	NR1D1_HUMAN.H11MO.0.B	-12	0.0121237	9.32316	0.497657	19	GAGCCTTCCCCCTAGGCAGTTGCAGGGTTCTACGTCTCTA	AGGGAAGTGGGTCAGAAGG	+
M100	SP4_HUMAN.H11MO.0.A	-6	0.0128186	9.85751	0.499197	20	GAGCCTTCCCCCTAGGCAGTTGCAGGGTTCTACGTCTCTA	GGGAAGGGGGCGGGGCCGGG	+
M100	RFX5_HUMAN.H11MO.0.A	-7	0.0128186	9.85751	0.499197	20	GAGCCTTCCCCCTAGGCAGTTGCAGGGTTCTACGTCTCTA	TCTGCCTAGCAACAGCTGAC	-
M101	MNX1_HUMAN.H11MO.0.D	-8	0.000166593	0.12811	0.206437	19	TTCTTGCCATCTCACAGAGACACTCCGTAGGATTCTTAGT	CTATTTTAATAACCCTTAA	+
M101	ZN394_HUMAN.H11MO.0.C	-16	0.000269384	0.207156	0.206437	20	TTCTTGCCATCTCACAGAGACACTCCGTAGGATTCTTAGT	ATTCCATTCTATTCCATTCT	-
M101	IRX2_HUMAN.H11MO.0.D	-11	0.000491227	0.377754	0.250962	19	TTCTTGCCATCTCACAGAGACACTCCGTAGGATTCTTAGT	CCAACATGCCCACCCATGT	-
M101	RXRA_HUMAN.H11MO.0.A	-1	0.000691529	0.531785	0.26497	20	TTCTTGCCATCTCACAGAGACACTCCGTAGGATTCTTAGT	CTCTGACCTCTGCCTCCCCC	-
M101	HXC10_HUMAN.H11MO.0.D	-20	0.000925189	0.711471	0.26888	19	TTCTTGCCATCTCACAGAGACACTCCGTAGGATTCTTAGT	TTTTTAATTTTTTTATTAC	+
M101	RARG_HUMAN.H11MO.0.B	-5	0.0010526	0.809448	0.26888	18	TTCTTGCCATCTCACAGAGACACTCCGTAGGATTCTTAGT	CCCAGGTCACTCTGACCT	-
M101	NR1D1_HUMAN.H11MO.0.B	-6	0.00157894	1.21421	0.31441	19	TTCTTGCCATCTCACAGAGACACTCCGTAGGATTCTTAGT	CCTTCTGACCCACTTCCCT	-
M101	TLX1_HUMAN.H11MO.0.D	0	0.00164111	1.26202	0.31441	17	TTCTTGCCATCTCACAGAGACACTCCGTAGGATTCTTAGT	CCTTGGCAACTTGCCAG	-
M101	SPIC_HUMAN.H11MO.0.D	-14	0.00235827	1.81351	0.361443	13	TTCTTGCCATCTCACAGAGACACTCCGTAGGATTCTTAGT	CCTCCCCTTCCTC	-
M101	TFCP2_HUMAN.H11MO.0.D	-1	0.00301187	2.31612	0.419652	16	TTCTTGCCATCTCACAGAGACACTCCGTAGGATTCTTAGT	TCTGGCCAGTTCAGGC	-
M101	GATA1_HUMAN.H11MO.0.A	4	0.0035297	2.71434	0.45082	15	TTCTTGCCATCTCACAGAGACACTCCGTAGGATTCTTAGT	TCTTATCTGTCCCCGCCAG	-
M101	ZN554_HUMAN.H11MO.0.C	-13	0.00420922	3.23689	0.496255	20	TTCTTGCCATCTCACAGAGACACTCCGTAGGATTCTTAGT	GCTGAGCCATGTGGGGTGCT	+
M102	MNX1_HUMAN.H11MO.0.D	-1	0.000348193	0.26776	0.227159	19	GCTAGAGTTTTAACCCATAGCTTGTGATGACAATTCTTTA	CTATTTTAATAACCCTTAA	+
M102	IRX2_HUMAN.H11MO.0.D	-14	0.000443093	0.340739	0.227159	19	GCTAGAGTTTTAACCCATAGCTTGTGATGACAATTCTTTA	ACATGGGTGGGCATGTTGG	+
M103	ZN563_HUMAN.H11MO.0.C	-1	0.000100628	0.077383	0.154128	21	ATGTGTTCATCCTAAAATCTGTCATGGACGGATAAATTGC	GGGATCCTCACTGGCAGCTGC	+
M103	RFX5_HUMAN.H11MO.0.A	-6	0.00058309	0.448397	0.287959	20	ATGTGTTCATCCTAAAATCTGTCATGGACGGATAAATTGC	TCTGCCTAGCAACAGCTGAC	-
M103	Z324A_HUMAN.H11MO.0.C	-10	0.000587	0.451403	0.287959	23	ATGTGTTCATCCTAAAATCTGTCATGGACGGATAAATTGC	TATCAAACCATCCTTTGCTGCCA	+
M103	IRX2_HUMAN.H11MO.0.D	-1	0.000752019	0.578302	0.287959	19	ATGTGTTCATCCTAAAATCTGTCATGGACGGATAAATTGC	CCAACATGCCCACCCATGT	-
M103	MNX1_HUMAN.H11MO.0.D	-8	0.000959773	0.738065	0.294009	19	ATGTGTTCATCCTAAAATCTGTCATGGACGGATAAATTGC	CTATTTTAATAACCCTTAA	+
M103	SPIC_HUMAN.H11MO.0.D	-5	0.00127813	0.982879	0.326275	13	ATGTGTTCATCCTAAAATCTGTCATGGACGGATAAATTGC	CCTCCCCTTCCTC	-
M103	SMAD3_HUMAN.H11MO.0.B	-9	0.00182341	1.40221	0.398978	12	ATGTGTTCATCCTAAAATCTGTCATGGACGGATAAATTGC	CTCTGTCACCTG	+
M103	PAX2_HUMAN.H11MO.0.D	-19	0.00215939	1.66057	0.404162	18	ATGTGTTCATCCTAAAATCTGTCATGGACGGATAAATTGC	TGTCACGCATGACTGAAC	-
M103	ZN589_HUMAN.H11MO.0.D	-25	0.00237485	1.82626	0.404162	15	ATGTGTTCATCCTAAAATCTGTCATGGACGGATAAATTGC	CGGCAGTAACCGTGGG	-
M103	HXC10_HUMAN.H11MO.0.D	-8	0.00265041	2.03816	0.405951	19	ATGTGTTCATCCTAAAATCTGTCATGGACGGATAAATTGC	GTAATAAAAAAATTAAAAA	-
M103	ZN713_HUMAN.H11MO.0.D	-7	0.00308075	2.3691	0.42127	19	ATGTGTTCATCCTAAAATCTGTCATGGACGGATAAATTGC	TTTCGTGTCATTTTTCTAT	-
M103	RXRA_HUMAN.H11MO.0.A	-9	0.00337041	2.59184	0.42127	20	ATGTGTTCATCCTAAAATCTGTCATGGACGGATAAATTGC	CTCTGACCTCTGCCTCCCCC	-
M103	GATA1_HUMAN.H11MO.0.A	-12	0.00357554	2.74959	0.42127	19	ATGTGTTCATCCTAAAATCTGTCATGGACGGATAAATTGC	TCTTATCTGTCCCCGCCAG	-
M103	TBX2_HUMAN.H11MO.0.D	-4	0.00422831	3.25157	0.462595	25	ATGTGTTCATCCTAAAATCTGTCATGGACGGATAAATTGC	GTCGCTTCTCACACCTCTGATGGCA	-
M105	MNX1_HUMAN.H11MO.0.D	-2	0.0001028	0.0790536	0.157765	19	CAAGGGCTACACCACATCTAACATAGATCGATTCCATCCC	CTATTTTAATAACCCTTAA	+
M105	TBX2_HUMAN.H11MO.0.D	-10	0.000425236	0.327006	0.326299	25	CAAGGGCTACACCACATCTAACATAGATCGATTCCATCCC	GTCGCTTCTCACACCTCTGATGGCA	-
M105	ZN394_HUMAN.H11MO.0.C	-20	0.00110469	0.849504	0.382626	20	CAAGGGCTACACCACATCTAACATAGATCGATTCCATCCC	ATTCCATTCTATTCCATTCT	-
M105	PAX2_HUMAN.H11MO.0.D	-5	0.00126017	0.969069	0.382626	18	CAAGGGCTACACCACATCTAACATAGATCGATTCCATCCC	GTTCAGTCATGCGTGACA	+
M105	RXRA_HUMAN.H11MO.0.A	-15	0.00148862	1.14475	0.382626	20	CAAGGGCTACACCACATCTAACATAGATCGATTCCATCCC	CTCTGACCTCTGCCTCCCCC	-
M105	CLOCK_HUMAN.H11MO.0.C	-15	0.00174582	1.34253	0.382626	14	CAAGGGCTACACCACATCTAACATAGATCGATTCCATCCC	TGTTCACGTGTCTG	-
M105	SPIC_HUMAN.H11MO.0.D	-6	0.00198952	1.52994	0.382626	13	CAAGGGCTACACCACATCTAACATAGATCGATTCCATCCC	CCTCCCCTTCCTC	-
M105	BRAC_HUMAN.H11MO.0.A	-15	0.00199456	1.53382	0.382626	20	CAAGGGCTACACCACATCTAACATAGATCGATTCCATCCC	ATTTCACACCTCCCTGCTAA	-
M106	IRX2_HUMAN.H11MO.0.D	-17	3.96963e-05	0.0305264	0.0610405	19	GTAAGTCTCAGGTAAAGTCTTGAAGGGTCTGATAGACTTT	ACATGGGTGGGCATGTTGG	+
M106	MNX1_HUMAN.H11MO.0.D	-21	0.000135761	0.1044	0.104379	19	GTAAGTCTCAGGTAAAGTCTTGAAGGGTCTGATAGACTTT	TTAAGGGTTATTAAAATAG	-
M106	ZN394_HUMAN.H11MO.0.C	0	0.000968139	0.744499	0.30928	20	GTAAGTCTCAGGTAAAGTCTTGAAGGGTCTGATAGACTTT	ATTCCATTCTATTCCATTCT	-
M106	GATA2_HUMAN.H11MO.0.A	8	0.00125909	0.968241	0.322682	11	GTAAGTCTCAGGTAAAGTCTTGAAGGGTCTGATAGACTTT	CCTTATCTCCACCCCCCAG	-
M106	GATA1_HUMAN.H11MO.0.A	8	0.00181829	1.39827	0.399424	11	GTAAGTCTCAGGTAAAGTCTTGAAGGGTCTGATAGACTTT	TCTTATCTGTCCCCGCCAG	-
M107	PAX8_HUMAN.H11MO.0.D	-17	0.000143568	0.110404	0.123923	14	GGATATCTTTTATCCTTCAAGAGTCTTTGAAAGTGCTCTC	CCCGCTTCAGTGAC	-
M107	MNX1_HUMAN.H11MO.0.D	-16	0.000161498	0.124192	0.123923	19	GGATATCTTTTATCCTTCAAGAGTCTTTGAAAGTGCTCTC	TTAAGGGTTATTAAAATAG	-
M108	ZN394_HUMAN.H11MO.0.C	-20	8.57346e-05	0.0659299	0.112721	20	TCATTCTCCCCGTCAGGGGTAAAGATTGAAAATATGAAAA	AGAATGGAATAGAATGGAAT	+
M108	TLX1_HUMAN.H11MO.0.D	-8	0.000148488	0.114188	0.112721	17	TCATTCTCCCCGTCAGGGGTAAAGATTGAAAATATGAAAA	CTGGCAAGTTGCCAAGG	+
M108	BRAC_HUMAN.H11MO.0.A	-12	0.000222004	0.170721	0.112721	20	TCATTCTCCCCGTCAGGGGTAAAGATTGAAAATATGAAAA	TTAGCAGGGAGGTGTGAAAT	+
M108	MNX1_HUMAN.H11MO.0.D	-23	0.000457241	0.351619	0.174121	17	TCATTCTCCCCGTCAGGGGTAAAGATTGAAAATATGAAAA	TTAAGGGTTATTAAAATAG	-
M108	ZN713_HUMAN.H11MO.0.D	-20	0.00165487	1.2726	0.349262	19	TCATTCTCCCCGTCAGGGGTAAAGATTGAAAATATGAAAA	ATAGAAAAAAGACATGAAA	+
M108	IRX2_HUMAN.H11MO.0.D	-9	0.00193002	1.48418	0.349262	19	TCATTCTCCCCGTCAGGGGTAAAGATTGAAAATATGAAAA	ACATGGGTGGGCATGTTGG	+
M108	RXRA_HUMAN.H11MO.0.A	-5	0.00203121	1.562	0.349262	20	TCATTCTCCCCGTCAGGGGTAAAGATTGAAAATATGAAAA	GGGGGAGGCAGAGGTCAGAG	+
M108	Z324A_HUMAN.H11MO.0.C	-13	0.00246159	1.89296	0.349262	23	TCATTCTCCCCGTCAGGGGTAAAGATTGAAAATATGAAAA	TGGCAGCAAAGGATGGTTTGATA	-
M108	VEZF1_HUMAN.H11MO.0.C	-9	0.00281425	2.16416	0.349262	22	TCATTCTCCCCGTCAGGGGTAAAGATTGAAAATATGAAAA	GGGGAGGGGGGAGGGGGAGGGG	+
M108	ZN563_HUMAN.H11MO.0.C	1	0.00299035	2.29958	0.349262	20	TCATTCTCCCCGTCAGGGGTAAAGATTGAAAATATGAAAA	GGGATCCTCACTGGCAGCTGC	+
M108	ZN341_HUMAN.H11MO.0.C	-21	0.00301344	2.31733	0.349262	19	TCATTCTCCCCGTCAGGGGTAAAGATTGAAAATATGAAAA	GGGGGGGGGGGGAGGGAAGAGC	+
M108	PAX8_HUMAN.H11MO.0.D	1	0.00322774	2.48213	0.349262	13	TCATTCTCCCCGTCAGGGGTAAAGATTGAAAATATGAAAA	GTCACTGAAGCGGG	+
M108	GATA1_HUMAN.H11MO.0.A	3	0.00326745	2.51267	0.349262	16	TCATTCTCCCCGTCAGGGGTAAAGATTGAAAATATGAAAA	TCTTATCTGTCCCCGCCAG	-
M108	FOXD3_HUMAN.H11MO.0.D	-29	0.0037602	2.89159	0.349262	11	TCATTCTCCCCGTCAGGGGTAAAGATTGAAAATATGAAAA	TGCTAAGTAAACAAA	-
M108	LEF1_HUMAN.H11MO.0.A	-28	0.00385629	2.96549	0.349262	12	TCATTCTCCCCGTCAGGGGTAAAGATTGAAAATATGAAAA	AGCAAATCAAAGGA	-
M108	NR1D1_HUMAN.H11MO.0.B	-9	0.00470653	3.61933	0.377323	19	TCATTCTCCCCGTCAGGGGTAAAGATTGAAAATATGAAAA	AGGGAAGTGGGTCAGAAGG	+
M108	GATA2_HUMAN.H11MO.0.A	7	0.00543233	4.17746	0.410411	12	TCATTCTCCCCGTCAGGGGTAAAGATTGAAAATATGAAAA	CCTTATCTCCACCCCCCAG	-
M108	OLIG2_HUMAN.H11MO.0.B	-28	0.00565812	4.35109	0.410411	12	TCATTCTCCCCGTCAGGGGTAAAGATTGAAAATATGAAAA	CAGAAGGGAAACAGCTGG	-
M108	NFAC1_HUMAN.H11MO.0.B	-16	0.00671393	5.16301	0.431421	15	TCATTCTCCCCGTCAGGGGTAAAGATTGAAAATATGAAAA	ATGGAAAAAAAGAAA	+
M108	COT2_HUMAN.H11MO.1.A	-15	0.00675663	5.19585	0.431421	17	TCATTCTCCCCGTCAGGGGTAAAGATTGAAAATATGAAAA	GGGGTCAAAGGTCAGGG	+
M108	ZFP82_HUMAN.H11MO.0.C	-20	0.00718807	5.52763	0.437964	20	TCATTCTCCCCGTCAGGGGTAAAGATTGAAAATATGAAAA	GAAGAGAGAATTAGTGAAATGGAA	-
M108	SPIC_HUMAN.H11MO.0.D	-11	0.00955548	7.34817	0.498086	13	TCATTCTCCCCGTCAGGGGTAAAGATTGAAAATATGAAAA	GAGGAAGGGGAGG	+
M108	HXD11_HUMAN.H11MO.0.D	-30	0.00971203	7.46855	0.498086	10	TCATTCTCCCCGTCAGGGGTAAAGATTGAAAATATGAAAA	AGTAATAAAAA	-
M108	SMAD3_HUMAN.H11MO.0.B	-13	0.00980978	7.54372	0.498086	12	TCATTCTCCCCGTCAGGGGTAAAGATTGAAAATATGAAAA	CAGGTGACAGAG	-
M111	MNX1_HUMAN.H11MO.0.D	-17	0.000269134	0.206964	0.214351	19	ATGTTCCGTGATTACATTGGTGGCTTTTAAGAGCATCTTT	TTAAGGGTTATTAAAATAG	-
M111	IRX2_HUMAN.H11MO.0.D	-2	0.000373584	0.287286	0.214351	19	ATGTTCCGTGATTACATTGGTGGCTTTTAAGAGCATCTTT	CCAACATGCCCACCCATGT	-
M111	TLX1_HUMAN.H11MO.0.D	-14	0.00118212	0.909049	0.363308	17	ATGTTCCGTGATTACATTGGTGGCTTTTAAGAGCATCTTT	CCTTGGCAACTTGCCAG	-
M113	IRX2_HUMAN.H11MO.0.D	-21	0.000130411	0.100286	0.200531	19	GTAAATGAATCCCCCTTGAGGCTTTTTGTGCTCCTATTGG	ACATGGGTGGGCATGTTGG	+
M113	MNX1_HUMAN.H11MO.0.D	0	0.000715395	0.550139	0.349428	19	GTAAATGAATCCCCCTTGAGGCTTTTTGTGCTCCTATTGG	CTATTTTAATAACCCTTAA	+
M113	PAX2_HUMAN.H11MO.0.D	-3	0.000721085	0.554514	0.349428	18	GTAAATGAATCCCCCTTGAGGCTTTTTGTGCTCCTATTGG	GTTCAGTCATGCGTGACA	+
M113	TLX1_HUMAN.H11MO.0.D	-23	0.00136345	1.0485	0.349428	17	GTAAATGAATCCCCCTTGAGGCTTTTTGTGCTCCTATTGG	CCTTGGCAACTTGCCAG	-
M114	MNX1_HUMAN.H11MO.0.D	-12	4.57077e-06	0.00351493	0.00700546	19	AATGAACCATTACTTCTTTATGAAACCTAGTAGGGTTTTC	CTATTTTAATAACCCTTAA	+
M114	PO3F3_HUMAN.H11MO.0.D	-12	0.000201421	0.154892	0.154355	17	AATGAACCATTACTTCTTTATGAAACCTAGTAGGGTTTTC	ATAAATTATGCAAATTT	+
M114	HXC10_HUMAN.H11MO.0.D	-5	0.000776963	0.597485	0.278437	19	AATGAACCATTACTTCTTTATGAAACCTAGTAGGGTTTTC	TTTTTAATTTTTTTATTAC	+
M114	IRX2_HUMAN.H11MO.0.D	-28	0.000776963	0.597485	0.278437	12	AATGAACCATTACTTCTTTATGAAACCTAGTAGGGTTTTC	ACATGGGTGGGCATGTTGG	+
M114	NKX61_HUMAN.H11MO.0.B	-7	0.000908345	0.698517	0.278437	19	AATGAACCATTACTTCTTTATGAAACCTAGTAGGGTTTTC	CATTAAATTCCCATTAATC	-
M114	GATA1_HUMAN.H11MO.0.A	-15	0.00279842	2.15198	0.428904	19	AATGAACCATTACTTCTTTATGAAACCTAGTAGGGTTTTC	TCTTATCTGTCCCCGCCAG	-
M114	ZN394_HUMAN.H11MO.0.C	-7	0.00351272	2.70129	0.470814	20	AATGAACCATTACTTCTTTATGAAACCTAGTAGGGTTTTC	ATTCCATTCTATTCCATTCT	-
M114	FOXD3_HUMAN.H11MO.0.D	-15	0.00368625	2.83472	0.470814	15	AATGAACCATTACTTCTTTATGAAACCTAGTAGGGTTTTC	TGCTAAGTAAACAAA	-
M115	IRX2_HUMAN.H11MO.0.D	-10	2.50143e-05	0.019236	0.0384642	19	TAAAAGTCACAACTGGCATTTATTGCTGTTAATTAGTTTG	ACATGGGTGGGCATGTTGG	+
M115	MNX1_HUMAN.H11MO.0.D	-11	0.000439952	0.338323	0.338255	19	TAAAAGTCACAACTGGCATTTATTGCTGTTAATTAGTTTG	CTATTTTAATAACCCTTAA	+
M115	BRAC_HUMAN.H11MO.0.A	-3	0.00114694	0.881999	0.44091	20	TAAAAGTCACAACTGGCATTTATTGCTGTTAATTAGTTTG	ATTTCACACCTCCCTGCTAA	-
M115	HXC10_HUMAN.H11MO.0.D	-17	0.00175364	1.34855	0.483637	19	TAAAAGTCACAACTGGCATTTATTGCTGTTAATTAGTTTG	TTTTTAATTTTTTTATTAC	+
M117	MNX1_HUMAN.H11MO.0.D	-21	8.87735e-05	0.0682668	0.136506	19	CAAGTGCAATTAATACTTGGGGACTTTGGTGAACACATTG	CTATTTTAATAACCCTTAA	+
M117	IRX2_HUMAN.H11MO.0.D	-12	0.00040898	0.314505	0.314442	19	CAAGTGCAATTAATACTTGGGGACTTTGGTGAACACATTG	ACATGGGTGGGCATGTTGG	+
M117	HXC10_HUMAN.H11MO.0.D	-13	0.00105435	0.810795	0.437523	19	CAAGTGCAATTAATACTTGGGGACTTTGGTGAACACATTG	TTTTTAATTTTTTTATTAC	+
M118	MNX1_HUMAN.H11MO.0.D	-6	3.40708e-05	0.0262004	0.0523218	19	AATCTGCGACTTACGTTATTTTGGTCTAGGGCAATGCCAT	CTATTTTAATAACCCTTAA	+
M118	IRX2_HUMAN.H11MO.0.D	-18	0.000233821	0.179809	0.119692	19	AATCTGCGACTTACGTTATTTTGGTCTAGGGCAATGCCAT	ACATGGGTGGGCATGTTGG	+
M118	TLX1_HUMAN.H11MO.0.D	-18	0.000607902	0.467477	0.233385	17	AATCTGCGACTTACGTTATTTTGGTCTAGGGCAATGCCAT	CCTTGGCAACTTGCCAG	-
M118	HXC10_HUMAN.H11MO.0.D	-11	0.00142487	1.09573	0.364692	19	AATCTGCGACTTACGTTATTTTGGTCTAGGGCAATGCCAT	TTTTTAATTTTTTTATTAC	+
M118	GATA1_HUMAN.H11MO.0.A	-27	0.00191265	1.47083	0.394845	13	AATCTGCGACTTACGTTATTTTGGTCTAGGGCAATGCCAT	CTGGCGGGGACAGATAAGA	+
M119	TLX1_HUMAN.H11MO.0.D	3	0.000218964	0.168383	0.22618	14	TGGCATCTTGCCGGTGGTATTCATGAATTCTTTGAATCTC	CCTTGGCAACTTGCCAG	-
M119	IRX2_HUMAN.H11MO.0.D	-9	0.000333879	0.256753	0.22618	19	TGGCATCTTGCCGGTGGTATTCATGAATTCTTTGAATCTC	ACATGGGTGGGCATGTTGG	+
M119	MNX1_HUMAN.H11MO.0.D	-20	0.0006302	0.484623	0.237382	19	TGGCATCTTGCCGGTGGTATTCATGAATTCTTTGAATCTC	TTAAGGGTTATTAAAATAG	-
M120	NR1D1_HUMAN.H11MO.0.B	-3	1.56856e-05	0.0120622	0.0239303	19	AGACCTTCTCAGCCTTACTCTCCTCCAGGTTCGAATGGTA	CCTTCTGACCCACTTCCCT	-
M120	RXRA_HUMAN.H11MO.0.A	0	0.000186648	0.143533	0.142378	20	AGACCTTCTCAGCCTTACTCTCCTCCAGGTTCGAATGGTA	CTCTGACCTCTGCCTCCCCC	-
M120	MNX1_HUMAN.H11MO.0.D	-5	0.000509607	0.391888	0.193027	19	AGACCTTCTCAGCCTTACTCTCCTCCAGGTTCGAATGGTA	CTATTTTAATAACCCTTAA	+
M120	SPIC_HUMAN.H11MO.0.D	-13	0.000532667	0.409621	0.193027	13	AGACCTTCTCAGCCTTACTCTCCTCCAGGTTCGAATGGTA	CCTCCCCTTCCTC	-
M120	IRX2_HUMAN.H11MO.0.D	-7	0.000653554	0.502583	0.193027	19	AGACCTTCTCAGCCTTACTCTCCTCCAGGTTCGAATGGTA	CCAACATGCCCACCCATGT	-
M120	GATA1_HUMAN.H11MO.0.A	-3	0.000835169	0.642245	0.193027	19	AGACCTTCTCAGCCTTACTCTCCTCCAGGTTCGAATGGTA	TCTTATCTGTCCCCGCCAG	-
M120	ZN394_HUMAN.H11MO.0.C	-9	0.000885662	0.681074	0.193027	20	AGACCTTCTCAGCCTTACTCTCCTCCAGGTTCGAATGGTA	ATTCCATTCTATTCCATTCT	-
M120	TBX21_HUMAN.H11MO.0.A	-5	0.00110248	0.847809	0.210247	13	AGACCTTCTCAGCCTTACTCTCCTCCAGGTTCGAATGGTA	TTCACACCTCCAC	-
M120	GATA2_HUMAN.H11MO.0.A	-3	0.00145989	1.12265	0.234438	19	AGACCTTCTCAGCCTTACTCTCCTCCAGGTTCGAATGGTA	CCTTATCTCCACCCCCCAG	-
M120	ZN341_HUMAN.H11MO.0.C	-1	0.00168809	1.29814	0.234438	22	AGACCTTCTCAGCCTTACTCTCCTCCAGGTTCGAATGGTA	GCTCTTCCCTCCCCCCCCCCCC	-
M120	VEZF1_HUMAN.H11MO.0.C	-4	0.00181264	1.39392	0.234438	22	AGACCTTCTCAGCCTTACTCTCCTCCAGGTTCGAATGGTA	CCCCTCCCCCTCCCCCCTCCCC	-
M120	ZBT17_HUMAN.H11MO.0.A	-1	0.001844	1.41804	0.234438	19	AGACCTTCTCAGCCTTACTCTCCTCCAGGTTCGAATGGTA	CTTCCCCTCCCCCACCCTC	-
M120	MAZ_HUMAN.H11MO.0.A	-4	0.00257569	1.98071	0.280682	22	AGACCTTCTCAGCCTTACTCTCCTCCAGGTTCGAATGGTA	CCCCCCCCCCCCCCCCTCCCCC	-
M120	PATZ1_HUMAN.H11MO.0.C	-3	0.00257569	1.98071	0.280682	22	AGACCTTCTCAGCCTTACTCTCCTCCAGGTTCGAATGGTA	CCTCCCCCCCCGCCCCCTCCCC	-
M120	TAL1_HUMAN.H11MO.0.A	-3	0.00291216	2.23945	0.283169	19	AGACCTTCTCAGCCTTACTCTCCTCCAGGTTCGAATGGTA	CCTTATCTGCCCCCCCCAG	-
M120	HME2_HUMAN.H11MO.0.D	-17	0.00296974	2.28373	0.283169	11	AGACCTTCTCAGCCTTACTCTCCTCCAGGTTCGAATGGTA	CCCTAATTACC	-
M120	BRAC_HUMAN.H11MO.0.A	-13	0.00342895	2.63686	0.307723	20	AGACCTTCTCAGCCTTACTCTCCTCCAGGTTCGAATGGTA	ATTTCACACCTCCCTGCTAA	-
M120	ZN563_HUMAN.H11MO.0.C	-1	0.00452872	3.48259	0.37818	21	AGACCTTCTCAGCCTTACTCTCCTCCAGGTTCGAATGGTA	GGGATCCTCACTGGCAGCTGC	+
M120	ZN350_HUMAN.H11MO.0.C	1	0.00477584	3.67262	0.37818	17	AGACCTTCTCAGCCTTACTCTCCTCCAGGTTCGAATGGTA	CAGTCCTTTTATGACCTA	+
M120	PROX1_HUMAN.H11MO.0.D	-3	0.00495769	3.81247	0.37818	17	AGACCTTCTCAGCCTTACTCTCCTCCAGGTTCGAATGGTA	CCCAACCCGCCTTACCC	-
M120	TLX1_HUMAN.H11MO.0.D	-18	0.00535499	4.11798	0.389034	17	AGACCTTCTCAGCCTTACTCTCCTCCAGGTTCGAATGGTA	CCTTGGCAACTTGCCAG	-
M120	ZN667_HUMAN.H11MO.0.C	1	0.00650118	4.99941	0.413266	18	AGACCTTCTCAGCCTTACTCTCCTCCAGGTTCGAATGGTA	GTGGCCTTAAAAGCTCAGC	+
M120	Z324A_HUMAN.H11MO.0.C	-5	0.00823383	6.33181	0.469195	23	AGACCTTCTCAGCCTTACTCTCCTCCAGGTTCGAATGGTA	TATCAAACCATCCTTTGCTGCCA	+
M120	HXC10_HUMAN.H11MO.0.D	-20	0.00861118	6.622	0.469195	19	AGACCTTCTCAGCCTTACTCTCCTCCAGGTTCGAATGGTA	TTTTTAATTTTTTTATTAC	+
M121	MNX1_HUMAN.H11MO.0.D	-9	4.24308e-06	0.00326293	0.00650605	19	AGGGATTTGATGGGGATGATTTCAATCAGGGAGCATTTAG	TTAAGGGTTATTAAAATAG	-
M121	IRX2_HUMAN.H11MO.0.D	-22	0.000332174	0.255441	0.254666	18	AGGGATTTGATGGGGATGATTTCAATCAGGGAGCATTTAG	ACATGGGTGGGCATGTTGG	+
M121	ZN394_HUMAN.H11MO.0.C	-18	0.00124168	0.954853	0.475978	20	AGGGATTTGATGGGGATGATTTCAATCAGGGAGCATTTAG	ATTCCATTCTATTCCATTCT	-
M122	ZFX_HUMAN.H11MO.1.A	-2	1.17419e-05	0.00902948	0.0179255	17	TAGGGAGGCAGGGCATCTGCCACTGTCCCATCTAGGAGGA	GGGGGCGGAGGCCGGGG	+
M122	PROX1_HUMAN.H11MO.0.D	-5	7.81862e-05	0.0601251	0.0596808	17	TAGGGAGGCAGGGCATCTGCCACTGTCCCATCTAGGAGGA	GGGTAAGGCGGGTTGGG	+
M122	IRX2_HUMAN.H11MO.0.D	-2	0.000219634	0.168899	0.111767	19	TAGGGAGGCAGGGCATCTGCCACTGTCCCATCTAGGAGGA	ACATGGGTGGGCATGTTGG	+
M122	NR1D1_HUMAN.H11MO.0.B	-16	0.000428663	0.329642	0.160581	19	TAGGGAGGCAGGGCATCTGCCACTGTCCCATCTAGGAGGA	AGGGAAGTGGGTCAGAAGG	+
M122	PATZ1_HUMAN.H11MO.0.C	-3	0.000575314	0.442417	0.160581	22	TAGGGAGGCAGGGCATCTGCCACTGTCCCATCTAGGAGGA	GGGGAGGGGGCGGGGGGGGAGG	+
M122	RXRA_HUMAN.H11MO.0.A	-1	0.000631117	0.485329	0.160581	20	TAGGGAGGCAGGGCATCTGCCACTGTCCCATCTAGGAGGA	GGGGGAGGCAGAGGTCAGAG	+
M122	KLF6_HUMAN.H11MO.0.A	-1	0.000754957	0.580562	0.164649	19	TAGGGAGGCAGGGCATCTGCCACTGTCCCATCTAGGAGGA	GGAAGGGCGGGGCCGGGGG	+
M122	PTF1A_HUMAN.H11MO.0.B	-2	0.000891602	0.685642	0.170144	18	TAGGGAGGCAGGGCATCTGCCACTGTCCCATCTAGGAGGA	GGGAAAGGGGGCAGCTGG	-
M122	Z324A_HUMAN.H11MO.0.C	-1	0.00136936	1.05304	0.220445	23	TAGGGAGGCAGGGCATCTGCCACTGTCCCATCTAGGAGGA	TGGCAGCAAAGGATGGTTTGATA	-
M122	PURA_HUMAN.H11MO.0.D	4	0.00144399	1.11043	0.220445	13	TAGGGAGGCAGGGCATCTGCCACTGTCCCATCTAGGAGGA	GGAAGGGGGGGGCAGGG	+
M122	SP3_HUMAN.H11MO.0.B	-4	0.00196629	1.51207	0.248423	20	TAGGGAGGCAGGGCATCTGCCACTGTCCCATCTAGGAGGA	GGGGGGGGGCGGGGCCGGGG	+
M122	SP2_HUMAN.H11MO.0.A	-3	0.00196831	1.51363	0.248423	22	TAGGGAGGCAGGGCATCTGCCACTGTCCCATCTAGGAGGA	GGGGGGGGGGCGGGGCCGGGGG	+
M122	ZN322_HUMAN.H11MO.0.B	-15	0.00211544	1.62677	0.248423	20	TAGGGAGGCAGGGCATCTGCCACTGTCCCATCTAGGAGGA	CCAGGCTCTGTACCAGGCTC	-
M122	ZN341_HUMAN.H11MO.0.C	-1	0.00242367	1.86381	0.26429	22	TAGGGAGGCAGGGCATCTGCCACTGTCCCATCTAGGAGGA	GGGGGGGGGGGGAGGGAAGAGC	+
M122	VEZF1_HUMAN.H11MO.0.C	-2	0.00297655	2.28896	0.284006	22	TAGGGAGGCAGGGCATCTGCCACTGTCCCATCTAGGAGGA	GGGGAGGGGGGAGGGGGAGGGG	+
M122	SPIC_HUMAN.H11MO.0.D	0	0.00324335	2.49414	0.291259	13	TAGGGAGGCAGGGCATCTGCCACTGTCCCATCTAGGAGGA	GAGGAAGGGGAGG	+
M122	ZN554_HUMAN.H11MO.0.C	-21	0.00349731	2.68943	0.296617	19	TAGGGAGGCAGGGCATCTGCCACTGTCCCATCTAGGAGGA	GCTGAGCCATGTGGGGTGCT	+
M122	ZN563_HUMAN.H11MO.0.C	-8	0.00456968	3.51408	0.36717	21	TAGGGAGGCAGGGCATCTGCCACTGTCCCATCTAGGAGGA	GGGATCCTCACTGGCAGCTGC	+
M122	ZN589_HUMAN.H11MO.0.D	-6	0.00559551	4.30295	0.414656	16	TAGGGAGGCAGGGCATCTGCCACTGTCCCATCTAGGAGGA	CCCACGGTTACTGCCG	+
M122	KLF3_HUMAN.H11MO.0.B	-4	0.00656031	5.04488	0.455236	19	TAGGGAGGCAGGGCATCTGCCACTGTCCCATCTAGGAGGA	GGGGAGGGGCGGGGCCGGG	+
M124	IRX2_HUMAN.H11MO.0.D	-9	0.000155875	0.119868	0.221051	19	CCTCTGCTTATCGGGAAATTCTTGTAAATGGCAGGATTCC	ACATGGGTGGGCATGTTGG	+
M124	MNX1_HUMAN.H11MO.0.D	-12	0.000570711	0.438877	0.221051	19	CCTCTGCTTATCGGGAAATTCTTGTAAATGGCAGGATTCC	TTAAGGGTTATTAAAATAG	-
M124	ZN394_HUMAN.H11MO.0.C	-17	0.000702021	0.539854	0.221051	20	CCTCTGCTTATCGGGAAATTCTTGTAAATGGCAGGATTCC	ATTCCATTCTATTCCATTCT	-
M125	MNX1_HUMAN.H11MO.0.D	-4	2.69486e-05	0.0207235	0.0412939	19	TTGCTTAAAATTTTTTCAGATGGTGGCTTTCCAGCAATGT	TTAAGGGTTATTAAAATAG	-
M125	HXC10_HUMAN.H11MO.0.D	0	0.000246188	0.189318	0.120882	19	TTGCTTAAAATTTTTTCAGATGGTGGCTTTCCAGCAATGT	TTTTTAATTTTTTTATTAC	+
M125	IRX2_HUMAN.H11MO.0.D	-7	0.000315551	0.242659	0.120882	19	TTGCTTAAAATTTTTTCAGATGGTGGCTTTCCAGCAATGT	ACATGGGTGGGCATGTTGG	+
M125	ZN394_HUMAN.H11MO.0.C	-12	0.000568449	0.437137	0.174209	20	TTGCTTAAAATTTTTTCAGATGGTGGCTTTCCAGCAATGT	ATTCCATTCTATTCCATTCT	-
M125	ZN214_HUMAN.H11MO.0.C	-2	0.000809688	0.62265	0.206784	22	TTGCTTAAAATTTTTTCAGATGGTGGCTTTCCAGCAATGT	TCATCAAAGGCCTCAAAAAGGA	-
M125	BRAC_HUMAN.H11MO.0.A	-15	0.00199684	1.53557	0.339977	20	TTGCTTAAAATTTTTTCAGATGGTGGCTTTCCAGCAATGT	TTAGCAGGGAGGTGTGAAAT	+
M126	PATZ1_HUMAN.H11MO.0.C	-14	7.21962e-05	0.0555189	0.0919303	22	CACTGAATCTGGGAGGGGAACGGATGAATCAGGAAGGACA	GGGGAGGGGGCGGGGGGGGAGG	+
M126	VEZF1_HUMAN.H11MO.0.C	-16	0.000160433	0.123373	0.0919303	22	CACTGAATCTGGGAGGGGAACGGATGAATCAGGAAGGACA	GGGGAGGGGGGAGGGGGAGGGG	+
M126	ZN341_HUMAN.H11MO.0.C	-11	0.000202589	0.155791	0.0919303	22	CACTGAATCTGGGAGGGGAACGGATGAATCAGGAAGGACA	GGGGGGGGGGGGAGGGAAGAGC	+
M126	MAZ_HUMAN.H11MO.0.A	-15	0.000275302	0.211708	0.0919303	22	CACTGAATCTGGGAGGGGAACGGATGAATCAGGAAGGACA	GGGGGAGGGGGGGGGGGGGGGG	+
M126	PAX2_HUMAN.H11MO.0.D	-22	0.000350018	0.269164	0.0919303	18	CACTGAATCTGGGAGGGGAACGGATGAATCAGGAAGGACA	GTTCAGTCATGCGTGACA	+
M126	IRX2_HUMAN.H11MO.0.D	-11	0.000391613	0.30115	0.0919303	19	CACTGAATCTGGGAGGGGAACGGATGAATCAGGAAGGACA	ACATGGGTGGGCATGTTGG	+
M126	ZBT17_HUMAN.H11MO.0.A	-19	0.000425001	0.326826	0.0919303	19	CACTGAATCTGGGAGGGGAACGGATGAATCAGGAAGGACA	GAGGGTGGGGGAGGGGAAG	+
M126	RXRA_HUMAN.H11MO.0.A	-23	0.000679353	0.522422	0.10464	17	CACTGAATCTGGGAGGGGAACGGATGAATCAGGAAGGACA	GGGGGAGGCAGAGGTCAGAG	+
M126	PROX1_HUMAN.H11MO.0.D	-11	0.000681708	0.524234	0.10464	17	CACTGAATCTGGGAGGGGAACGGATGAATCAGGAAGGACA	GGGTAAGGCGGGTTGGG	+
M126	SPIC_HUMAN.H11MO.0.D	-4	0.000804904	0.618971	0.10464	13	CACTGAATCTGGGAGGGGAACGGATGAATCAGGAAGGACA	GAGGAAGGGGAGG	+
M126	OLIG2_HUMAN.H11MO.0.B	-9	0.000875232	0.673054	0.10464	18	CACTGAATCTGGGAGGGGAACGGATGAATCAGGAAGGACA	CAGAAGGGAAACAGCTGG	-
M126	NR1D1_HUMAN.H11MO.0.B	-15	0.00094328	0.725383	0.10464	19	CACTGAATCTGGGAGGGGAACGGATGAATCAGGAAGGACA	AGGGAAGTGGGTCAGAAGG	+
M126	TBX21_HUMAN.H11MO.0.A	-2	0.000981043	0.754422	0.10464	13	CACTGAATCTGGGAGGGGAACGGATGAATCAGGAAGGACA	GTGGAGGTGTGAA	+
M126	Z324A_HUMAN.H11MO.0.C	-11	0.00102666	0.7895	0.10464	23	CACTGAATCTGGGAGGGGAACGGATGAATCAGGAAGGACA	TGGCAGCAAAGGATGGTTTGATA	-
M126	PAX8_HUMAN.H11MO.0.D	-18	0.00106411	0.818299	0.10464	14	CACTGAATCTGGGAGGGGAACGGATGAATCAGGAAGGACA	CCCGCTTCAGTGAC	-
M126	THAP1_HUMAN.H11MO.0.C	-17	0.00110574	0.850313	0.10464	22	CACTGAATCTGGGAGGGGAACGGATGAATCAGGAAGGACA	GCCCGCAGCCAAGATGGCGGCG	-
M126	KLF6_HUMAN.H11MO.0.A	-17	0.00118948	0.91471	0.105944	19	CACTGAATCTGGGAGGGGAACGGATGAATCAGGAAGGACA	GGAAGGGCGGGGCCGGGGG	+
M126	CLOCK_HUMAN.H11MO.0.C	-1	0.0012817	0.98563	0.107816	14	CACTGAATCTGGGAGGGGAACGGATGAATCAGGAAGGACA	TGTTCACGTGTCTG	-
M126	PTF1A_HUMAN.H11MO.0.B	-9	0.00224872	1.72926	0.168169	18	CACTGAATCTGGGAGGGGAACGGATGAATCAGGAAGGACA	GGGAAAGGGGGCAGCTGG	-
M126	ZN589_HUMAN.H11MO.0.D	3	0.00233237	1.79359	0.168169	13	CACTGAATCTGGGAGGGGAACGGATGAATCAGGAAGGACA	CGGCAGTAACCGTGGG	-
M126	BHE23_HUMAN.H11MO.0.D	-3	0.00280009	2.15327	0.192715	12	CACTGAATCTGGGAGGGGAACGGATGAATCAGGAAGGACA	AGCATATGGTGG	+
M126	LYL1_HUMAN.H11MO.0.A	-13	0.0040612	3.12306	0.250508	14	CACTGAATCTGGGAGGGGAACGGATGAATCAGGAAGGACA	CAGGAAACAGCTGG	-
M126	ZN467_HUMAN.H11MO.0.C	-14	0.00426701	3.28133	0.250508	22	CACTGAATCTGGGAGGGGAACGGATGAATCAGGAAGGACA	GGGGAGGGGAGGGGGGGGGGGG	+
M126	RARG_HUMAN.H11MO.2.D	-21	0.00446702	3.43514	0.250508	19	CACTGAATCTGGGAGGGGAACGGATGAATCAGGAAGGACA	GGGGGTCACCCAGAGGTCAC	+
M126	SP3_HUMAN.H11MO.0.B	-4	0.00478158	3.67704	0.258571	20	CACTGAATCTGGGAGGGGAACGGATGAATCAGGAAGGACA	GGGGGGGGGCGGGGCCGGGG	+
M126	PURA_HUMAN.H11MO.0.D	-7	0.00539226	4.14665	0.27838	17	CACTGAATCTGGGAGGGGAACGGATGAATCAGGAAGGACA	GGAAGGGGGGGGCAGGG	+
M126	RREB1_HUMAN.H11MO.0.D	-13	0.0055156	4.2415	0.27838	22	CACTGAATCTGGGAGGGGAACGGATGAATCAGGAAGGACA	GGGGGGGGGGGTGGTTTGGGGT	+
M126	EGR2_HUMAN.H11MO.0.A	-11	0.00630065	4.8452	0.307744	18	CACTGAATCTGGGAGGGGAACGGATGAATCAGGAAGGACA	GGGGGGGTGTGGGAGGGG	+
M126	ZN394_HUMAN.H11MO.0.C	-16	0.00668768	5.14283	0.31168	20	CACTGAATCTGGGAGGGGAACGGATGAATCAGGAAGGACA	AGAATGGAATAGAATGGAAT	+
M126	ZN563_HUMAN.H11MO.0.C	-19	0.00690066	5.3066	0.31168	21	CACTGAATCTGGGAGGGGAACGGATGAATCAGGAAGGACA	GCAGCTGCCAGTGAGGATCCC	-
M126	SPZ1_HUMAN.H11MO.0.D	-20	0.00699877	5.38206	0.31168	16	CACTGAATCTGGGAGGGGAACGGATGAATCAGGAAGGACA	CGGCTGTTACCCTGGG	+
M126	MAF_HUMAN.H11MO.0.A	-16	0.00725172	5.57657	0.313718	19	CACTGAATCTGGGAGGGGAACGGATGAATCAGGAAGGACA	GAATCTGCTGACTCAGCAA	+
M126	EGR1_HUMAN.H11MO.0.A	-2	0.00777169	5.97643	0.326873	17	CACTGAATCTGGGAGGGGAACGGATGAATCAGGAAGGACA	GAGGGCGTGGGCGGGGG	+
M126	TBX3_HUMAN.H11MO.0.C	-4	0.00851478	6.54787	0.346542	11	CACTGAATCTGGGAGGGGAACGGATGAATCAGGAAGGACA	GGAGGTGGGAA	+
M126	SP4_HUMAN.H11MO.0.A	-10	0.00869706	6.68804	0.346542	20	CACTGAATCTGGGAGGGGAACGGATGAATCAGGAAGGACA	GGGAAGGGGGCGGGGCCGGG	+
M126	TAL1_HUMAN.H11MO.1.A	-18	0.00972332	7.47724	0.3775	15	CACTGAATCTGGGAGGGGAACGGATGAATCAGGAAGGACA	CACATCTGCTTCCTG	-
M126	TBX15_HUMAN.H11MO.0.D	-10	0.0108364	8.33317	0.389436	19	CACTGAATCTGGGAGGGGAACGGATGAATCAGGAAGGACA	GGGGGGGGGGGGGTGGGGG	+
M126	ZN667_HUMAN.H11MO.0.C	-2	0.0108364	8.33317	0.389436	19	CACTGAATCTGGGAGGGGAACGGATGAATCAGGAAGGACA	GCTGAGCTTTTAAGGCCAC	-
M126	ZFX_HUMAN.H11MO.1.A	-11	0.0110893	8.5277	0.389436	17	CACTGAATCTGGGAGGGGAACGGATGAATCAGGAAGGACA	GGGGGCGGAGGCCGGGG	+
M126	PO3F2_HUMAN.H11MO.0.A	-11	0.0110893	8.5277	0.389436	17	CACTGAATCTGGGAGGGGAACGGATGAATCAGGAAGGACA	GAATGAATATGCATGAA	-
M126	MXI1_HUMAN.H11MO.0.A	-4	0.0113168	8.70259	0.389436	15	CACTGAATCTGGGAGGGGAACGGATGAATCAGGAAGGACA	GCACGTGGCGGCGGG	+
M126	ZN263_HUMAN.H11MO.0.A	-21	0.0119929	9.22251	0.403531	19	CACTGAATCTGGGAGGGGAACGGATGAATCAGGAAGGACA	GGGAGGAGGGAGAGGAGGAG	+
M126	ZN554_HUMAN.H11MO.0.C	-13	0.0127769	9.8254	0.420564	20	CACTGAATCTGGGAGGGGAACGGATGAATCAGGAAGGACA	AGCACCCCACATGGCTCAGC	-
M126	GATA2_HUMAN.H11MO.0.A	-23	0.013186	10.14	0.424797	17	CACTGAATCTGGGAGGGGAACGGATGAATCAGGAAGGACA	CTGGGGGGTGGAGATAAGG	+
M127	MNX1_HUMAN.H11MO.0.D	-19	7.57602e-05	0.0582596	0.116343	19	TCTAATTGGCTCTCTGCACATGTGCATGGTTAGAAATTGT	TTAAGGGTTATTAAAATAG	-
M127	IRX2_HUMAN.H11MO.0.D	-19	0.000318368	0.244825	0.224755	19	TCTAATTGGCTCTCTGCACATGTGCATGGTTAGAAATTGT	ACATGGGTGGGCATGTTGG	+
M127	ZN394_HUMAN.H11MO.0.C	-17	0.000731777	0.562736	0.224755	20	TCTAATTGGCTCTCTGCACATGTGCATGGTTAGAAATTGT	AGAATGGAATAGAATGGAAT	+
# Tomtom (Motif Comparison Tool): Version 5.5.5 compiled on Dec 7 2023 at 04:32:55
# The format of this file is described at http://localhost:8080/meme_5.5.5/doc/tomtom-output-format.html.
# tomtom -o /data/result_enhancer61-IMR90 /data/IMR90-MOTIF/result_motif_en/motifs_en61.txt /data/HOCOMOCOv11_full_HUMAN_mono_meme_format.meme
