# Supplementary material for: DeepEPI: CNN-transformer-based model for extracting TF interactions through predicting enhancer-promoter interactions
Source: Bioinform Adv. 2025 Sep 17;5(1):vbaf221. doi: 10.1093/bioadv/vbaf221 (PMC12478696; doi:10.1093/bioadv/vbaf221)
Supplement: vbaf221_Supplementary_Data [file vbaf221_supplementary_data.zip › Supplementary_file5/IMR90/result_enhancer61-IMR90/tomtom.xml]

<?xml version='1.0' encoding='UTF-8' standalone='yes'?>
<tomtom version="5.5.5" release="Thu Sep 14 08:48:04 2023 +1000">
  <model>
    <command_line>tomtom -o /data/result_enhancer61-IMR90 /data/IMR90-MOTIF/result_motif_en/motifs_en61.txt /data/HOCOMOCOv11_full_HUMAN_mono_meme_format.meme</command_line>
    <distance_measure value="ed"/>
    <threshold type="qvalue">0.5</threshold>
    <alphabet name="DNA" like="dna">
      <letter id="A" symbol="A" complement="T" name="Adenine" colour="CC0000"/>
      <letter id="C" symbol="C" complement="G" name="Cytosine" colour="0000CC"/>
      <letter id="G" symbol="G" complement="C" name="Guanine" colour="FFB300"/>
      <letter id="T" symbol="T" aliases="U" complement="A" name="Thymine" colour="008000"/>
      <letter id="N" symbol="N" aliases="X." equals="ACGT" name="Any base"/>
      <letter id="V" symbol="V" equals="ACG" name="Not T"/>
      <letter id="H" symbol="H" equals="ACT" name="Not G"/>
      <letter id="D" symbol="D" equals="AGT" name="Not C"/>
      <letter id="B" symbol="B" equals="CGT" name="Not A"/>
      <letter id="M" symbol="M" equals="AC" name="Amino"/>
      <letter id="R" symbol="R" equals="AG" name="Purine"/>
      <letter id="W" symbol="W" equals="AT" name="Weak"/>
      <letter id="S" symbol="S" equals="CG" name="Strong"/>
      <letter id="Y" symbol="Y" equals="CT" name="Pyrimidine"/>
      <letter id="K" symbol="K" equals="GT" name="Keto"/>
    </alphabet>
    <strands>both</strands>
    <background from="--query--" A="0.25" C="0.25" G="0.25" T="0.25"/>
    <host>f5f03e2d8156</host>
    <when>Sun Jan 28 12:40:18 2024</when>
  </model>
  <query_dbs>
    <db source="/data/IMR90-MOTIF/result_motif_en/motifs_en61.txt" name="motifs_en61.txt" loaded="105" excluded="0" last_mod_date="Sat Jan 27 09:23:51 2024"/>
  </query_dbs>
  <target_dbs>
    <db source="/data/HOCOMOCOv11_full_HUMAN_mono_meme_format.meme" name="HOCOMOCOv11_full_HUMAN_mono_meme_format" loaded="769" excluded="0" last_mod_date="Fri Jan 12 11:21:36 2024"/>
  </target_dbs>
  <queries>
    <motif db="0" id="M0" alt="O0" length="40" nsites="8" evalue="1.3e-003">
      <pos A="0.200617" C="0.200617" G="0.200617" T="0.398148"/>
      <pos A="0.299383" C="0.00308642" G="0.200617" T="0.496914"/>
      <pos A="0.496914" C="0.101852" G="0.200617" T="0.200617"/>
      <pos A="0.299383" C="0.101852" G="0.496914" T="0.101852"/>
      <pos A="0.595679" C="0.299383" G="0.00308642" T="0.101852"/>
      <pos A="0.101852" C="0.200617" G="0.398148" T="0.299383"/>
      <pos A="0.299383" C="0.00308642" G="0.496914" T="0.200617"/>
      <pos A="0.101852" C="0.200617" G="0.694444" T="0.00308642"/>
      <pos A="0.595679" C="0.00308642" G="0.299383" T="0.101852"/>
      <pos A="0.398148" C="0.101852" G="0.200617" T="0.299383"/>
      <pos A="0.200617" C="0.595679" G="0.200617" T="0.00308642"/>
      <pos A="0.398148" C="0.299383" G="0.101852" T="0.200617"/>
      <pos A="0.398148" C="0.299383" G="0.200617" T="0.101852"/>
      <pos A="0.101852" C="0.200617" G="0.101852" T="0.595679"/>
      <pos A="0.200617" C="0.595679" G="0.101852" T="0.101852"/>
      <pos A="0.398148" C="0.101852" G="0.398148" T="0.101852"/>
      <pos A="0.496914" C="0.101852" G="0.101852" T="0.299383"/>
      <pos A="0.101852" C="0.398148" G="0.398148" T="0.101852"/>
      <pos A="0.200617" C="0.299383" G="0.299383" T="0.200617"/>
      <pos A="0.00308642" C="0.00308642" G="0.200617" T="0.79321"/>
      <pos A="0.00308642" C="0.398148" G="0.496914" T="0.101852"/>
      <pos A="0.00308642" C="0.200617" G="0.595679" T="0.200617"/>
      <pos A="0.299383" C="0.200617" G="0.200617" T="0.299383"/>
      <pos A="0.00308642" C="0.496914" G="0.200617" T="0.299383"/>
      <pos A="0.00308642" C="0.00308642" G="0.299383" T="0.694444"/>
      <pos A="0.200617" C="0.200617" G="0.200617" T="0.398148"/>
      <pos A="0.101852" C="0.398148" G="0.299383" T="0.200617"/>
      <pos A="0.496914" C="0.200617" G="0.200617" T="0.101852"/>
      <pos A="0.200617" C="0.200617" G="0.200617" T="0.398148"/>
      <pos A="0.299383" C="0.200617" G="0.398148" T="0.101852"/>
      <pos A="0.299383" C="0.101852" G="0.496914" T="0.101852"/>
      <pos A="0.00308642" C="0.200617" G="0.200617" T="0.595679"/>
      <pos A="0.00308642" C="0.398148" G="0.398148" T="0.200617"/>
      <pos A="0.299383" C="0.200617" G="0.299383" T="0.200617"/>
      <pos A="0.200617" C="0.200617" G="0.398148" T="0.200617"/>
      <pos A="0.200617" C="0.398148" G="0.299383" T="0.101852"/>
      <pos A="0.101852" C="0.101852" G="0.398148" T="0.398148"/>
      <pos A="0.00308642" C="0.398148" G="0.595679" T="0.00308642"/>
      <pos A="0.496914" C="0.101852" G="0.101852" T="0.299383"/>
      <pos A="0.299383" C="0.200617" G="0.299383" T="0.200617"/>
    </motif>
    <motif db="0" id="M1" alt="O1" length="40" nsites="8" evalue="1.3e-003">
      <pos A="0.126543" C="0.435185" G="0.311728" T="0.126543"/>
      <pos A="0.373457" C="0.25" G="0.0648148" T="0.311728"/>
      <pos A="0.25" C="0.0648148" G="0.311728" T="0.373457"/>
      <pos A="0.188272" C="0.25" G="0.188272" T="0.373457"/>
      <pos A="0.126543" C="0.188272" G="0.496914" T="0.188272"/>
      <pos A="0.435185" C="0.00308642" G="0.126543" T="0.435185"/>
      <pos A="0.25" C="0.0648148" G="0.311728" T="0.373457"/>
      <pos A="0.311728" C="0.311728" G="0.188272" T="0.188272"/>
      <pos A="0.126543" C="0.311728" G="0.188272" T="0.373457"/>
      <pos A="0.373457" C="0.188272" G="0.188272" T="0.25"/>
      <pos A="0.126543" C="0.25" G="0.126543" T="0.496914"/>
      <pos A="0.25" C="0.25" G="0.126543" T="0.373457"/>
      <pos A="0.0648148" C="0.188272" G="0.00308642" T="0.743827"/>
      <pos A="0.0648148" C="0.25" G="0.496914" T="0.188272"/>
      <pos A="0.126543" C="0.558642" G="0.0648148" T="0.25"/>
      <pos A="0.311728" C="0.435185" G="0.126543" T="0.126543"/>
      <pos A="0.496914" C="0.188272" G="0.25" T="0.0648148"/>
      <pos A="0.25" C="0.25" G="0.311728" T="0.188272"/>
      <pos A="0.62037" C="0.188272" G="0.126543" T="0.0648148"/>
      <pos A="0.126543" C="0.188272" G="0.25" T="0.435185"/>
      <pos A="0.0648148" C="0.188272" G="0.311728" T="0.435185"/>
      <pos A="0.0648148" C="0.0648148" G="0.0648148" T="0.805556"/>
      <pos A="0.0648148" C="0.373457" G="0.311728" T="0.25"/>
      <pos A="0.25" C="0.188272" G="0.25" T="0.311728"/>
      <pos A="0.126543" C="0.311728" G="0.0648148" T="0.496914"/>
      <pos A="0.00308642" C="0.188272" G="0.25" T="0.558642"/>
      <pos A="0.188272" C="0.373457" G="0.126543" T="0.311728"/>
      <pos A="0.682099" C="0.0648148" G="0.126543" T="0.126543"/>
      <pos A="0.126543" C="0.188272" G="0.435185" T="0.25"/>
      <pos A="0.435185" C="0.00308642" G="0.496914" T="0.0648148"/>
      <pos A="0.126543" C="0.62037" G="0.25" T="0.00308642"/>
      <pos A="0.25" C="0.25" G="0.126543" T="0.373457"/>
      <pos A="0.25" C="0.558642" G="0.0648148" T="0.126543"/>
      <pos A="0.311728" C="0.126543" G="0.25" T="0.311728"/>
      <pos A="0.311728" C="0.0648148" G="0.435185" T="0.188272"/>
      <pos A="0.558642" C="0.373457" G="0.00308642" T="0.0648148"/>
      <pos A="0.0648148" C="0.188272" G="0.188272" T="0.558642"/>
      <pos A="0.25" C="0.25" G="0.126543" T="0.373457"/>
      <pos A="0.373457" C="0.188272" G="0.25" T="0.188272"/>
      <pos A="0.0648148" C="0.496914" G="0.188272" T="0.25"/>
    </motif>
    <motif db="0" id="M10" alt="O10" length="40" nsites="8" evalue="1.3e-003">
      <pos A="0.0790598" C="0.458926" G="0.00308642" T="0.458926"/>
      <pos A="0.155033" C="0.534901" G="0.155033" T="0.155033"/>
      <pos A="0.30698" C="0.382953" G="0.0790598" T="0.231006"/>
      <pos A="0.610874" C="0.231006" G="0.0790598" T="0.0790598"/>
      <pos A="0.155033" C="0.155033" G="0.382953" T="0.30698"/>
      <pos A="0.00308642" C="0.458926" G="0.155033" T="0.382953"/>
      <pos A="0.30698" C="0.534901" G="0.0790598" T="0.0790598"/>
      <pos A="0.382953" C="0.231006" G="0.00308642" T="0.382953"/>
      <pos A="0.155033" C="0.30698" G="0.534901" T="0.00308642"/>
      <pos A="0.382953" C="0.0790598" G="0.30698" T="0.231006"/>
      <pos A="0.382953" C="0.0790598" G="0.0790598" T="0.458926"/>
      <pos A="0.00308642" C="0.231006" G="0.382953" T="0.382953"/>
      <pos A="0.155033" C="0.30698" G="0.155033" T="0.382953"/>
      <pos A="0.231006" C="0.458926" G="0.00308642" T="0.30698"/>
      <pos A="0.382953" C="0.155033" G="0.0790598" T="0.382953"/>
      <pos A="0.0790598" C="0.30698" G="0.458926" T="0.155033"/>
      <pos A="0.30698" C="0.382953" G="0.155033" T="0.155033"/>
      <pos A="0.155033" C="0.382953" G="0.231006" T="0.231006"/>
      <pos A="0.155033" C="0.00308642" G="0.30698" T="0.534901"/>
      <pos A="0.00308642" C="0.30698" G="0.155033" T="0.534901"/>
      <pos A="0.00308642" C="0.0790598" G="0.30698" T="0.610874"/>
      <pos A="0.155033" C="0.231006" G="0.382953" T="0.231006"/>
      <pos A="0.231006" C="0.382953" G="0.30698" T="0.0790598"/>
      <pos A="0.30698" C="0.30698" G="0.0790598" T="0.30698"/>
      <pos A="0.382953" C="0.382953" G="0.0790598" T="0.155033"/>
      <pos A="0.382953" C="0.458926" G="0.00308642" T="0.155033"/>
      <pos A="0.231006" C="0.231006" G="0.231006" T="0.30698"/>
      <pos A="0.0790598" C="0.0790598" G="0.382953" T="0.458926"/>
      <pos A="0.155033" C="0.0790598" G="0.610874" T="0.155033"/>
      <pos A="0.458926" C="0.00308642" G="0.458926" T="0.0790598"/>
      <pos A="0.382953" C="0.231006" G="0.382953" T="0.00308642"/>
      <pos A="0.30698" C="0.231006" G="0.155033" T="0.30698"/>
      <pos A="0.30698" C="0.155033" G="0.231006" T="0.30698"/>
      <pos A="0.0790598" C="0.0790598" G="0.155033" T="0.686847"/>
      <pos A="0.155033" C="0.00308642" G="0.534901" T="0.30698"/>
      <pos A="0.686847" C="0.0790598" G="0.00308642" T="0.231006"/>
      <pos A="0.00308642" C="0.0790598" G="0.458926" T="0.458926"/>
      <pos A="0.534901" C="0.0790598" G="0.30698" T="0.0790598"/>
      <pos A="0.0790598" C="0.458926" G="0.0790598" T="0.382953"/>
      <pos A="0.00308642" C="0.534901" G="0.0790598" T="0.382953"/>
    </motif>
    <motif db="0" id="M100" alt="O100" length="40" nsites="8" evalue="1.3e-003">
      <pos A="0.131911" C="0.217794" G="0.38956" T="0.260736"/>
      <pos A="0.432502" C="0.131911" G="0.260736" T="0.174852"/>
      <pos A="0.174852" C="0.0460277" G="0.475443" T="0.303677"/>
      <pos A="0.303677" C="0.432502" G="0.217794" T="0.0460277"/>
      <pos A="0.0889699" C="0.518384" G="0.0889699" T="0.303677"/>
      <pos A="0.217794" C="0.131911" G="0.174852" T="0.475443"/>
      <pos A="0.0889699" C="0.174852" G="0.260736" T="0.475443"/>
      <pos A="0.260736" C="0.38956" G="0.217794" T="0.131911"/>
      <pos A="0.0889699" C="0.475443" G="0.260736" T="0.174852"/>
      <pos A="0.217794" C="0.432502" G="0.303677" T="0.0460277"/>
      <pos A="0.217794" C="0.518384" G="0.131911" T="0.131911"/>
      <pos A="0.131911" C="0.518384" G="0.260736" T="0.0889699"/>
      <pos A="0.217794" C="0.0889699" G="0.303677" T="0.38956"/>
      <pos A="0.346618" C="0.0460277" G="0.303677" T="0.303677"/>
      <pos A="0.131911" C="0.00308642" G="0.561325" T="0.303677"/>
      <pos A="0.174852" C="0.0889699" G="0.561325" T="0.174852"/>
      <pos A="0.131911" C="0.647209" G="0.0460277" T="0.174852"/>
      <pos A="0.475443" C="0.260736" G="0.174852" T="0.0889699"/>
      <pos A="0.174852" C="0.260736" G="0.346618" T="0.217794"/>
      <pos A="0.260736" C="0.0889699" G="0.260736" T="0.38956"/>
      <pos A="0.260736" C="0.0460277" G="0.346618" T="0.346618"/>
      <pos A="0.217794" C="0.174852" G="0.38956" T="0.217794"/>
      <pos A="0.131911" C="0.518384" G="0.217794" T="0.131911"/>
      <pos A="0.38956" C="0.0460277" G="0.174852" T="0.38956"/>
      <pos A="0.0460277" C="0.217794" G="0.604268" T="0.131911"/>
      <pos A="0.260736" C="0.00308642" G="0.38956" T="0.346618"/>
      <pos A="0.174852" C="0.303677" G="0.432502" T="0.0889699"/>
      <pos A="0.260736" C="0.0460277" G="0.217794" T="0.475443"/>
      <pos A="0.174852" C="0.346618" G="0.0889699" T="0.38956"/>
      <pos A="0.303677" C="0.346618" G="0.217794" T="0.131911"/>
      <pos A="0.346618" C="0.217794" G="0.0460277" T="0.38956"/>
      <pos A="0.475443" C="0.217794" G="0.174852" T="0.131911"/>
      <pos A="0.260736" C="0.346618" G="0.0889699" T="0.303677"/>
      <pos A="0.0460277" C="0.174852" G="0.38956" T="0.38956"/>
      <pos A="0.0889699" C="0.346618" G="0.131911" T="0.432502"/>
      <pos A="0.174852" C="0.303677" G="0.260736" T="0.260736"/>
      <pos A="0.260736" C="0.303677" G="0.00308642" T="0.432502"/>
      <pos A="0.217794" C="0.475443" G="0.131911" T="0.174852"/>
      <pos A="0.346618" C="0.131911" G="0.131911" T="0.38956"/>
      <pos A="0.561325" C="0.0460277" G="0.0460277" T="0.346618"/>
    </motif>
    <motif db="0" id="M101" alt="O101" length="40" nsites="8" evalue="1.3e-003">
      <pos A="0.385404" C="0.0986657" G="0.0668059" T="0.449124"/>
      <pos A="0.226105" C="0.162385" G="0.194245" T="0.417264"/>
      <pos A="0.162385" C="0.576563" G="0.00308642" T="0.257965"/>
      <pos A="0.321685" C="0.0986657" G="0.0986657" T="0.480984"/>
      <pos A="0.130525" C="0.0986657" G="0.321685" T="0.449124"/>
      <pos A="0.130525" C="0.0349462" G="0.512843" T="0.321685"/>
      <pos A="0.194245" C="0.417264" G="0.226105" T="0.162385"/>
      <pos A="0.130525" C="0.449124" G="0.0986657" T="0.321685"/>
      <pos A="0.289825" C="0.257965" G="0.257965" T="0.194245"/>
      <pos A="0.257965" C="0.0986657" G="0.321685" T="0.321685"/>
      <pos A="0.226105" C="0.257965" G="0.257965" T="0.257965"/>
      <pos A="0.0986657" C="0.226105" G="0.130525" T="0.544703"/>
      <pos A="0.226105" C="0.449124" G="0.226105" T="0.0986657"/>
      <pos A="0.321685" C="0.289825" G="0.162385" T="0.226105"/>
      <pos A="0.162385" C="0.417264" G="0.385404" T="0.0349462"/>
      <pos A="0.353545" C="0.257965" G="0.0668059" T="0.321685"/>
      <pos A="0.130525" C="0.289825" G="0.321685" T="0.257965"/>
      <pos A="0.480984" C="0.0986657" G="0.130525" T="0.289825"/>
      <pos A="0.226105" C="0.226105" G="0.449124" T="0.0986657"/>
      <pos A="0.353545" C="0.226105" G="0.130525" T="0.289825"/>
      <pos A="0.226105" C="0.608423" G="0.130525" T="0.0349462"/>
      <pos A="0.417264" C="0.0986657" G="0.0986657" T="0.385404"/>
      <pos A="0.162385" C="0.449124" G="0.0668059" T="0.321685"/>
      <pos A="0.257965" C="0.0986657" G="0.130525" T="0.512843"/>
      <pos A="0.226105" C="0.417264" G="0.0986657" T="0.257965"/>
      <pos A="0.226105" C="0.385404" G="0.0349462" T="0.353545"/>
      <pos A="0.226105" C="0.226105" G="0.289825" T="0.257965"/>
      <pos A="0.162385" C="0.194245" G="0.162385" T="0.480984"/>
      <pos A="0.321685" C="0.194245" G="0.257965" T="0.226105"/>
      <pos A="0.194245" C="0.289825" G="0.321685" T="0.194245"/>
      <pos A="0.321685" C="0.257965" G="0.321685" T="0.0986657"/>
      <pos A="0.449124" C="0.417264" G="0.00308642" T="0.130525"/>
      <pos A="0.162385" C="0.0349462" G="0.194245" T="0.608423"/>
      <pos A="0.289825" C="0.130525" G="0.194245" T="0.385404"/>
      <pos A="0.321685" C="0.385404" G="0.130525" T="0.162385"/>
      <pos A="0.130525" C="0.130525" G="0.130525" T="0.608423"/>
      <pos A="0.162385" C="0.130525" G="0.353545" T="0.353545"/>
      <pos A="0.321685" C="0.194245" G="0.289825" T="0.194245"/>
      <pos A="0.289825" C="0.130525" G="0.321685" T="0.257965"/>
      <pos A="0.194245" C="0.194245" G="0.0668059" T="0.544703"/>
    </motif>
    <motif db="0" id="M102" alt="O102" length="40" nsites="8" evalue="1.3e-003">
      <pos A="0.169012" C="0.271728" G="0.390247" T="0.169012"/>
      <pos A="0.208519" C="0.334938" G="0.169012" T="0.287531"/>
      <pos A="0.248025" C="0.176914" G="0.161111" T="0.413951"/>
      <pos A="0.319136" C="0.200617" G="0.287531" T="0.192716"/>
      <pos A="0.192716" C="0.21642" G="0.327037" T="0.263827"/>
      <pos A="0.303333" C="0.169012" G="0.232222" T="0.295432"/>
      <pos A="0.176914" C="0.169012" G="0.358642" T="0.295432"/>
      <pos A="0.287531" C="0.240123" G="0.169012" T="0.303333"/>
      <pos A="0.271728" C="0.21642" G="0.200617" T="0.311235"/>
      <pos A="0.184815" C="0.334938" G="0.137407" T="0.34284"/>
      <pos A="0.184815" C="0.255926" G="0.232222" T="0.327037"/>
      <pos A="0.390247" C="0.200617" G="0.271728" T="0.137407"/>
      <pos A="0.295432" C="0.263827" G="0.176914" T="0.263827"/>
      <pos A="0.240123" C="0.311235" G="0.200617" T="0.248025"/>
      <pos A="0.161111" C="0.366543" G="0.240123" T="0.232222"/>
      <pos A="0.208519" C="0.382346" G="0.208519" T="0.200617"/>
      <pos A="0.311235" C="0.240123" G="0.295432" T="0.15321"/>
      <pos A="0.271728" C="0.21642" G="0.192716" T="0.319136"/>
      <pos A="0.350741" C="0.15321" G="0.27963" T="0.21642"/>
      <pos A="0.184815" C="0.192716" G="0.327037" T="0.295432"/>
      <pos A="0.21642" C="0.406049" G="0.0583951" T="0.319136"/>
      <pos A="0.145309" C="0.295432" G="0.192716" T="0.366543"/>
      <pos A="0.169012" C="0.0979012" G="0.334938" T="0.398148"/>
      <pos A="0.240123" C="0.208519" G="0.319136" T="0.232222"/>
      <pos A="0.248025" C="0.0820988" G="0.263827" T="0.406049"/>
      <pos A="0.0820988" C="0.184815" G="0.382346" T="0.350741"/>
      <pos A="0.303333" C="0.27963" G="0.232222" T="0.184815"/>
      <pos A="0.176914" C="0.287531" G="0.137407" T="0.398148"/>
      <pos A="0.287531" C="0.0583951" G="0.374444" T="0.27963"/>
      <pos A="0.406049" C="0.287531" G="0.161111" T="0.145309"/>
      <pos A="0.21642" C="0.311235" G="0.271728" T="0.200617"/>
      <pos A="0.453457" C="0.105802" G="0.263827" T="0.176914"/>
      <pos A="0.334938" C="0.27963" G="0.184815" T="0.200617"/>
      <pos A="0.27963" C="0.169012" G="0.232222" T="0.319136"/>
      <pos A="0.200617" C="0.319136" G="0.15321" T="0.327037"/>
      <pos A="0.240123" C="0.311235" G="0.224321" T="0.224321"/>
      <pos A="0.255926" C="0.248025" G="0.161111" T="0.334938"/>
      <pos A="0.21642" C="0.169012" G="0.255926" T="0.358642"/>
      <pos A="0.113704" C="0.161111" G="0.287531" T="0.437654"/>
      <pos A="0.34284" C="0.248025" G="0.327037" T="0.0820988"/>
    </motif>
    <motif db="0" id="M103" alt="O103" length="40" nsites="8" evalue="1.3e-003">
      <pos A="0.299383" C="0.200617" G="0.200617" T="0.299383"/>
      <pos A="0.299383" C="0.299383" G="0.00308642" T="0.398148"/>
      <pos A="0.00308642" C="0.200617" G="0.595679" T="0.200617"/>
      <pos A="0.200617" C="0.101852" G="0.200617" T="0.496914"/>
      <pos A="0.200617" C="0.00308642" G="0.496914" T="0.299383"/>
      <pos A="0.101852" C="0.299383" G="0.00308642" T="0.595679"/>
      <pos A="0.200617" C="0.200617" G="0.200617" T="0.398148"/>
      <pos A="0.200617" C="0.398148" G="0.00308642" T="0.398148"/>
      <pos A="0.299383" C="0.299383" G="0.200617" T="0.200617"/>
      <pos A="0.200617" C="0.200617" G="0.200617" T="0.398148"/>
      <pos A="0.200617" C="0.595679" G="0.200617" T="0.00308642"/>
      <pos A="0.299383" C="0.595679" G="0.00308642" T="0.101852"/>
      <pos A="0.200617" C="0.101852" G="0.00308642" T="0.694444"/>
      <pos A="0.299383" C="0.299383" G="0.200617" T="0.200617"/>
      <pos A="0.299383" C="0.101852" G="0.299383" T="0.299383"/>
      <pos A="0.496914" C="0.496914" G="0.00308642" T="0.00308642"/>
      <pos A="0.398148" C="0.299383" G="0.200617" T="0.101852"/>
      <pos A="0.101852" C="0.00308642" G="0.398148" T="0.496914"/>
      <pos A="0.00308642" C="0.79321" G="0.00308642" T="0.200617"/>
      <pos A="0.299383" C="0.200617" G="0.101852" T="0.398148"/>
      <pos A="0.200617" C="0.101852" G="0.496914" T="0.200617"/>
      <pos A="0.299383" C="0.101852" G="0.101852" T="0.496914"/>
      <pos A="0.101852" C="0.496914" G="0.101852" T="0.299383"/>
      <pos A="0.398148" C="0.00308642" G="0.200617" T="0.398148"/>
      <pos A="0.299383" C="0.200617" G="0.101852" T="0.398148"/>
      <pos A="0.101852" C="0.101852" G="0.398148" T="0.398148"/>
      <pos A="0.101852" C="0.200617" G="0.595679" T="0.101852"/>
      <pos A="0.496914" C="0.101852" G="0.299383" T="0.101852"/>
      <pos A="0.200617" C="0.694444" G="0.101852" T="0.00308642"/>
      <pos A="0.101852" C="0.200617" G="0.398148" T="0.299383"/>
      <pos A="0.200617" C="0.299383" G="0.398148" T="0.101852"/>
      <pos A="0.398148" C="0.200617" G="0.00308642" T="0.398148"/>
      <pos A="0.299383" C="0.00308642" G="0.299383" T="0.398148"/>
      <pos A="0.496914" C="0.299383" G="0.200617" T="0.00308642"/>
      <pos A="0.496914" C="0.200617" G="0.200617" T="0.101852"/>
      <pos A="0.496914" C="0.398148" G="0.00308642" T="0.101852"/>
      <pos A="0.101852" C="0.299383" G="0.200617" T="0.398148"/>
      <pos A="0.101852" C="0.299383" G="0.101852" T="0.496914"/>
      <pos A="0.200617" C="0.101852" G="0.398148" T="0.299383"/>
      <pos A="0.398148" C="0.496914" G="0.00308642" T="0.101852"/>
    </motif>
    <motif db="0" id="M105" alt="O105" length="40" nsites="8" evalue="1.3e-003">
      <pos A="0.332304" C="0.496914" G="0.00308642" T="0.167696"/>
      <pos A="0.332304" C="0.332304" G="0.332304" T="0.00308642"/>
      <pos A="0.496914" C="0.167696" G="0.167696" T="0.167696"/>
      <pos A="0.167696" C="0.167696" G="0.332304" T="0.332304"/>
      <pos A="0.167696" C="0.167696" G="0.496914" T="0.167696"/>
      <pos A="0.00308642" C="0.00308642" G="0.496914" T="0.496914"/>
      <pos A="0.167696" C="0.496914" G="0.167696" T="0.167696"/>
      <pos A="0.167696" C="0.167696" G="0.00308642" T="0.661523"/>
      <pos A="0.496914" C="0.332304" G="0.00308642" T="0.167696"/>
      <pos A="0.332304" C="0.496914" G="0.00308642" T="0.167696"/>
      <pos A="0.332304" C="0.332304" G="0.167696" T="0.167696"/>
      <pos A="0.167696" C="0.496914" G="0.00308642" T="0.332304"/>
      <pos A="0.332304" C="0.661523" G="0.00308642" T="0.00308642"/>
      <pos A="0.496914" C="0.00308642" G="0.00308642" T="0.496914"/>
      <pos A="0.167696" C="0.661523" G="0.167696" T="0.00308642"/>
      <pos A="0.332304" C="0.167696" G="0.332304" T="0.167696"/>
      <pos A="0.00308642" C="0.332304" G="0.167696" T="0.496914"/>
      <pos A="0.00308642" C="0.496914" G="0.167696" T="0.332304"/>
      <pos A="0.00308642" C="0.167696" G="0.332304" T="0.496914"/>
      <pos A="0.332304" C="0.167696" G="0.332304" T="0.167696"/>
      <pos A="0.826131" C="0.00308642" G="0.00308642" T="0.167696"/>
      <pos A="0.00308642" C="0.826131" G="0.00308642" T="0.167696"/>
      <pos A="0.332304" C="0.167696" G="0.332304" T="0.167696"/>
      <pos A="0.332304" C="0.00308642" G="0.167696" T="0.496914"/>
      <pos A="0.332304" C="0.332304" G="0.00308642" T="0.332304"/>
      <pos A="0.00308642" C="0.00308642" G="0.496914" T="0.496914"/>
      <pos A="0.332304" C="0.332304" G="0.167696" T="0.167696"/>
      <pos A="0.167696" C="0.167696" G="0.167696" T="0.496914"/>
      <pos A="0.00308642" C="0.332304" G="0.332304" T="0.332304"/>
      <pos A="0.00308642" C="0.167696" G="0.661523" T="0.167696"/>
      <pos A="0.332304" C="0.00308642" G="0.332304" T="0.332304"/>
      <pos A="0.167696" C="0.332304" G="0.00308642" T="0.496914"/>
      <pos A="0.167696" C="0.167696" G="0.167696" T="0.496914"/>
      <pos A="0.167696" C="0.496914" G="0.167696" T="0.167696"/>
      <pos A="0.332304" C="0.496914" G="0.167696" T="0.00308642"/>
      <pos A="0.332304" C="0.00308642" G="0.332304" T="0.332304"/>
      <pos A="0.00308642" C="0.332304" G="0.00308642" T="0.661523"/>
      <pos A="0.00308642" C="0.496914" G="0.00308642" T="0.496914"/>
      <pos A="0.167696" C="0.332304" G="0.167696" T="0.332304"/>
      <pos A="0.00308642" C="0.496914" G="0.167696" T="0.332304"/>
    </motif>
    <motif db="0" id="M106" alt="O106" length="40" nsites="8" evalue="1.3e-003">
      <pos A="0.255926" C="0.255926" G="0.287531" T="0.200617"/>
      <pos A="0.232222" C="0.137407" G="0.161111" T="0.469259"/>
      <pos A="0.287531" C="0.271728" G="0.287531" T="0.15321"/>
      <pos A="0.319136" C="0.27963" G="0.192716" T="0.208519"/>
      <pos A="0.27963" C="0.224321" G="0.334938" T="0.161111"/>
      <pos A="0.287531" C="0.200617" G="0.161111" T="0.350741"/>
      <pos A="0.287531" C="0.311235" G="0.121605" T="0.27963"/>
      <pos A="0.176914" C="0.21642" G="0.263827" T="0.34284"/>
      <pos A="0.113704" C="0.437654" G="0.240123" T="0.208519"/>
      <pos A="0.319136" C="0.21642" G="0.232222" T="0.232222"/>
      <pos A="0.248025" C="0.169012" G="0.34284" T="0.240123"/>
      <pos A="0.129506" C="0.232222" G="0.445556" T="0.192716"/>
      <pos A="0.176914" C="0.27963" G="0.0741975" T="0.469259"/>
      <pos A="0.406049" C="0.184815" G="0.161111" T="0.248025"/>
      <pos A="0.303333" C="0.240123" G="0.208519" T="0.248025"/>
      <pos A="0.350741" C="0.263827" G="0.169012" T="0.21642"/>
      <pos A="0.176914" C="0.271728" G="0.27963" T="0.271728"/>
      <pos A="0.121605" C="0.137407" G="0.303333" T="0.437654"/>
      <pos A="0.169012" C="0.445556" G="0.105802" T="0.27963"/>
      <pos A="0.232222" C="0.232222" G="0.21642" T="0.319136"/>
      <pos A="0.176914" C="0.224321" G="0.295432" T="0.303333"/>
      <pos A="0.21642" C="0.169012" G="0.382346" T="0.232222"/>
      <pos A="0.350741" C="0.232222" G="0.192716" T="0.224321"/>
      <pos A="0.334938" C="0.224321" G="0.161111" T="0.27963"/>
      <pos A="0.248025" C="0.248025" G="0.34284" T="0.161111"/>
      <pos A="0.295432" C="0.129506" G="0.319136" T="0.255926"/>
      <pos A="0.303333" C="0.192716" G="0.358642" T="0.145309"/>
      <pos A="0.240123" C="0.145309" G="0.263827" T="0.350741"/>
      <pos A="0.161111" C="0.358642" G="0.263827" T="0.21642"/>
      <pos A="0.21642" C="0.105802" G="0.327037" T="0.350741"/>
      <pos A="0.21642" C="0.248025" G="0.287531" T="0.248025"/>
      <pos A="0.303333" C="0.129506" G="0.295432" T="0.271728"/>
      <pos A="0.129506" C="0.129506" G="0.271728" T="0.469259"/>
      <pos A="0.366543" C="0.184815" G="0.121605" T="0.327037"/>
      <pos A="0.208519" C="0.263827" G="0.34284" T="0.184815"/>
      <pos A="0.319136" C="0.232222" G="0.208519" T="0.240123"/>
      <pos A="0.113704" C="0.398148" G="0.129506" T="0.358642"/>
      <pos A="0.271728" C="0.200617" G="0.192716" T="0.334938"/>
      <pos A="0.263827" C="0.319136" G="0.09" T="0.327037"/>
      <pos A="0.27963" C="0.240123" G="0.184815" T="0.295432"/>
    </motif>
    <motif db="0" id="M107" alt="O107" length="40" nsites="8" evalue="1.3e-003">
      <pos A="0.387174" C="0.00308642" G="0.551784" T="0.0579565"/>
      <pos A="0.222565" C="0.112826" G="0.606653" T="0.0579565"/>
      <pos A="0.551784" C="0.112826" G="0.112826" T="0.222565"/>
      <pos A="0.167696" C="0.277435" G="0.167696" T="0.387174"/>
      <pos A="0.606653" C="0.0579565" G="0.0579565" T="0.277435"/>
      <pos A="0.167696" C="0.277435" G="0.222565" T="0.332304"/>
      <pos A="0.222565" C="0.496914" G="0.277435" T="0.00308642"/>
      <pos A="0.222565" C="0.222565" G="0.0579565" T="0.496914"/>
      <pos A="0.167696" C="0.277435" G="0.167696" T="0.387174"/>
      <pos A="0.277435" C="0.167696" G="0.112826" T="0.442043"/>
      <pos A="0.0579565" C="0.277435" G="0.167696" T="0.496914"/>
      <pos A="0.442043" C="0.00308642" G="0.222565" T="0.332304"/>
      <pos A="0.00308642" C="0.112826" G="0.277435" T="0.606653"/>
      <pos A="0.0579565" C="0.496914" G="0.222565" T="0.222565"/>
      <pos A="0.222565" C="0.332304" G="0.222565" T="0.222565"/>
      <pos A="0.277435" C="0.277435" G="0.00308642" T="0.442043"/>
      <pos A="0.277435" C="0.222565" G="0.112826" T="0.387174"/>
      <pos A="0.112826" C="0.496914" G="0.0579565" T="0.332304"/>
      <pos A="0.496914" C="0.332304" G="0.00308642" T="0.167696"/>
      <pos A="0.442043" C="0.167696" G="0.112826" T="0.277435"/>
      <pos A="0.222565" C="0.112826" G="0.606653" T="0.0579565"/>
      <pos A="0.387174" C="0.277435" G="0.222565" T="0.112826"/>
      <pos A="0.167696" C="0.167696" G="0.332304" T="0.332304"/>
      <pos A="0.112826" C="0.222565" G="0.222565" T="0.442043"/>
      <pos A="0.112826" C="0.442043" G="0.167696" T="0.277435"/>
      <pos A="0.0579565" C="0.222565" G="0.0579565" T="0.661523"/>
      <pos A="0.167696" C="0.222565" G="0.277435" T="0.332304"/>
      <pos A="0.112826" C="0.167696" G="0.277435" T="0.442043"/>
      <pos A="0.112826" C="0.167696" G="0.387174" T="0.332304"/>
      <pos A="0.551784" C="0.167696" G="0.222565" T="0.0579565"/>
      <pos A="0.332304" C="0.277435" G="0.277435" T="0.112826"/>
      <pos A="0.442043" C="0.00308642" G="0.387174" T="0.167696"/>
      <pos A="0.112826" C="0.0579565" G="0.442043" T="0.387174"/>
      <pos A="0.0579565" C="0.387174" G="0.0579565" T="0.496914"/>
      <pos A="0.112826" C="0.112826" G="0.442043" T="0.332304"/>
      <pos A="0.0579565" C="0.387174" G="0.222565" T="0.332304"/>
      <pos A="0.167696" C="0.167696" G="0.222565" T="0.442043"/>
      <pos A="0.00308642" C="0.387174" G="0.277435" T="0.332304"/>
      <pos A="0.0579565" C="0.167696" G="0.332304" T="0.442043"/>
      <pos A="0.332304" C="0.387174" G="0.277435" T="0.00308642"/>
    </motif>
    <motif db="0" id="M108" alt="O108" length="40" nsites="8" evalue="1.3e-003">
      <pos A="0.311728" C="0.126543" G="0.188272" T="0.373457"/>
      <pos A="0.25" C="0.558642" G="0.0648148" T="0.126543"/>
      <pos A="0.435185" C="0.126543" G="0.0648148" T="0.373457"/>
      <pos A="0.00308642" C="0.373457" G="0.188272" T="0.435185"/>
      <pos A="0.0648148" C="0.188272" G="0.0648148" T="0.682099"/>
      <pos A="0.25" C="0.435185" G="0.311728" T="0.00308642"/>
      <pos A="0.126543" C="0.311728" G="0.126543" T="0.435185"/>
      <pos A="0.25" C="0.311728" G="0.188272" T="0.25"/>
      <pos A="0.188272" C="0.373457" G="0.126543" T="0.311728"/>
      <pos A="0.0648148" C="0.62037" G="0.0648148" T="0.25"/>
      <pos A="0.311728" C="0.373457" G="0.25" T="0.0648148"/>
      <pos A="0.126543" C="0.25" G="0.435185" T="0.188272"/>
      <pos A="0.188272" C="0.25" G="0.126543" T="0.435185"/>
      <pos A="0.188272" C="0.435185" G="0.126543" T="0.25"/>
      <pos A="0.435185" C="0.0648148" G="0.25" T="0.25"/>
      <pos A="0.188272" C="0.126543" G="0.62037" T="0.0648148"/>
      <pos A="0.188272" C="0.25" G="0.311728" T="0.25"/>
      <pos A="0.188272" C="0.00308642" G="0.435185" T="0.373457"/>
      <pos A="0.0648148" C="0.0648148" G="0.62037" T="0.25"/>
      <pos A="0.126543" C="0.25" G="0.311728" T="0.311728"/>
      <pos A="0.496914" C="0.311728" G="0.0648148" T="0.126543"/>
      <pos A="0.373457" C="0.126543" G="0.188272" T="0.311728"/>
      <pos A="0.62037" C="0.00308642" G="0.311728" T="0.0648148"/>
      <pos A="0.311728" C="0.0648148" G="0.558642" T="0.0648148"/>
      <pos A="0.25" C="0.25" G="0.25" T="0.25"/>
      <pos A="0.25" C="0.126543" G="0.25" T="0.373457"/>
      <pos A="0.435185" C="0.00308642" G="0.00308642" T="0.558642"/>
      <pos A="0.00308642" C="0.373457" G="0.435185" T="0.188272"/>
      <pos A="0.435185" C="0.25" G="0.311728" T="0.00308642"/>
      <pos A="0.435185" C="0.0648148" G="0.311728" T="0.188272"/>
      <pos A="0.435185" C="0.0648148" G="0.25" T="0.25"/>
      <pos A="0.373457" C="0.126543" G="0.25" T="0.25"/>
      <pos A="0.188272" C="0.25" G="0.0648148" T="0.496914"/>
      <pos A="0.435185" C="0.126543" G="0.311728" T="0.126543"/>
      <pos A="0.311728" C="0.0648148" G="0.25" T="0.373457"/>
      <pos A="0.126543" C="0.188272" G="0.496914" T="0.188272"/>
      <pos A="0.496914" C="0.126543" G="0.188272" T="0.188272"/>
      <pos A="0.743827" C="0.126543" G="0.126543" T="0.00308642"/>
      <pos A="0.62037" C="0.0648148" G="0.25" T="0.0648148"/>
      <pos A="0.435185" C="0.00308642" G="0.25" T="0.311728"/>
    </motif>
    <motif db="0" id="M11" alt="O11" length="40" nsites="8" evalue="1.3e-003">
      <pos A="0.287531" C="0.208519" G="0.161111" T="0.34284"/>
      <pos A="0.263827" C="0.295432" G="0.169012" T="0.271728"/>
      <pos A="0.224321" C="0.413951" G="0.137407" T="0.224321"/>
      <pos A="0.358642" C="0.184815" G="0.224321" T="0.232222"/>
      <pos A="0.27963" C="0.263827" G="0.295432" T="0.161111"/>
      <pos A="0.248025" C="0.200617" G="0.263827" T="0.287531"/>
      <pos A="0.0979012" C="0.169012" G="0.34284" T="0.390247"/>
      <pos A="0.137407" C="0.469259" G="0.15321" T="0.240123"/>
      <pos A="0.390247" C="0.184815" G="0.0820988" T="0.34284"/>
      <pos A="0.137407" C="0.295432" G="0.327037" T="0.240123"/>
      <pos A="0.255926" C="0.145309" G="0.311235" T="0.287531"/>
      <pos A="0.224321" C="0.192716" G="0.271728" T="0.311235"/>
      <pos A="0.382346" C="0.200617" G="0.137407" T="0.27963"/>
      <pos A="0.161111" C="0.311235" G="0.21642" T="0.311235"/>
      <pos A="0.224321" C="0.27963" G="0.161111" T="0.334938"/>
      <pos A="0.224321" C="0.200617" G="0.358642" T="0.21642"/>
      <pos A="0.255926" C="0.224321" G="0.224321" T="0.295432"/>
      <pos A="0.255926" C="0.0979012" G="0.27963" T="0.366543"/>
      <pos A="0.358642" C="0.358642" G="0.248025" T="0.0346914"/>
      <pos A="0.350741" C="0.21642" G="0.184815" T="0.248025"/>
      <pos A="0.398148" C="0.27963" G="0.137407" T="0.184815"/>
      <pos A="0.192716" C="0.263827" G="0.232222" T="0.311235"/>
      <pos A="0.192716" C="0.303333" G="0.169012" T="0.334938"/>
      <pos A="0.255926" C="0.113704" G="0.232222" T="0.398148"/>
      <pos A="0.176914" C="0.0820988" G="0.579877" T="0.161111"/>
      <pos A="0.113704" C="0.248025" G="0.319136" T="0.319136"/>
      <pos A="0.319136" C="0.208519" G="0.240123" T="0.232222"/>
      <pos A="0.295432" C="0.334938" G="0.169012" T="0.200617"/>
      <pos A="0.208519" C="0.0820988" G="0.224321" T="0.485062"/>
      <pos A="0.240123" C="0.169012" G="0.287531" T="0.303333"/>
      <pos A="0.34284" C="0.21642" G="0.232222" T="0.208519"/>
      <pos A="0.200617" C="0.366543" G="0.121605" T="0.311235"/>
      <pos A="0.263827" C="0.105802" G="0.232222" T="0.398148"/>
      <pos A="0.295432" C="0.137407" G="0.311235" T="0.255926"/>
      <pos A="0.295432" C="0.121605" G="0.398148" T="0.184815"/>
      <pos A="0.137407" C="0.303333" G="0.192716" T="0.366543"/>
      <pos A="0.192716" C="0.295432" G="0.169012" T="0.34284"/>
      <pos A="0.129506" C="0.358642" G="0.200617" T="0.311235"/>
      <pos A="0.303333" C="0.255926" G="0.21642" T="0.224321"/>
      <pos A="0.327037" C="0.271728" G="0.161111" T="0.240123"/>
    </motif>
    <motif db="0" id="M110" alt="O110" length="40" nsites="8" evalue="1.3e-003">
      <pos A="0.00308642" C="0.00308642" G="0.661523" T="0.332304"/>
      <pos A="0.661523" C="0.332304" G="0.00308642" T="0.00308642"/>
      <pos A="0.00308642" C="0.661523" G="0.332304" T="0.00308642"/>
      <pos A="0.661523" C="0.00308642" G="0.00308642" T="0.332304"/>
      <pos A="0.332304" C="0.332304" G="0.00308642" T="0.332304"/>
      <pos A="0.661523" C="0.00308642" G="0.00308642" T="0.332304"/>
      <pos A="0.332304" C="0.00308642" G="0.661523" T="0.00308642"/>
      <pos A="0.661523" C="0.00308642" G="0.00308642" T="0.332304"/>
      <pos A="0.332304" C="0.332304" G="0.332304" T="0.00308642"/>
      <pos A="0.00308642" C="0.332304" G="0.00308642" T="0.661523"/>
      <pos A="0.332304" C="0.00308642" G="0.00308642" T="0.661523"/>
      <pos A="0.00308642" C="0.332304" G="0.332304" T="0.332304"/>
      <pos A="0.00308642" C="0.00308642" G="0.332304" T="0.661523"/>
      <pos A="0.332304" C="0.332304" G="0.332304" T="0.00308642"/>
      <pos A="0.332304" C="0.332304" G="0.00308642" T="0.332304"/>
      <pos A="0.661523" C="0.00308642" G="0.00308642" T="0.332304"/>
      <pos A="0.661523" C="0.00308642" G="0.00308642" T="0.332304"/>
      <pos A="0.332304" C="0.00308642" G="0.332304" T="0.332304"/>
      <pos A="0.332304" C="0.332304" G="0.332304" T="0.00308642"/>
      <pos A="0.332304" C="0.332304" G="0.00308642" T="0.332304"/>
      <pos A="0.00308642" C="0.661523" G="0.332304" T="0.00308642"/>
      <pos A="0.00308642" C="0.00308642" G="0.332304" T="0.661523"/>
      <pos A="0.332304" C="0.332304" G="0.00308642" T="0.332304"/>
      <pos A="0.661523" C="0.332304" G="0.00308642" T="0.00308642"/>
      <pos A="0.00308642" C="0.332304" G="0.332304" T="0.332304"/>
      <pos A="0.332304" C="0.00308642" G="0.00308642" T="0.661523"/>
      <pos A="0.661523" C="0.00308642" G="0.332304" T="0.00308642"/>
      <pos A="0.00308642" C="0.00308642" G="0.661523" T="0.332304"/>
      <pos A="0.00308642" C="0.990741" G="0.00308642" T="0.00308642"/>
      <pos A="0.661523" C="0.00308642" G="0.00308642" T="0.332304"/>
      <pos A="0.661523" C="0.332304" G="0.00308642" T="0.00308642"/>
      <pos A="0.00308642" C="0.332304" G="0.00308642" T="0.661523"/>
      <pos A="0.661523" C="0.00308642" G="0.00308642" T="0.332304"/>
      <pos A="0.00308642" C="0.661523" G="0.00308642" T="0.332304"/>
      <pos A="0.332304" C="0.00308642" G="0.00308642" T="0.661523"/>
      <pos A="0.00308642" C="0.00308642" G="0.332304" T="0.661523"/>
      <pos A="0.332304" C="0.332304" G="0.00308642" T="0.332304"/>
      <pos A="0.00308642" C="0.332304" G="0.661523" T="0.00308642"/>
      <pos A="0.661523" C="0.332304" G="0.00308642" T="0.00308642"/>
      <pos A="0.661523" C="0.00308642" G="0.00308642" T="0.332304"/>
    </motif>
    <motif db="0" id="M111" alt="O111" length="40" nsites="8" evalue="1.3e-003">
      <pos A="0.311235" C="0.200617" G="0.21642" T="0.271728"/>
      <pos A="0.200617" C="0.240123" G="0.232222" T="0.327037"/>
      <pos A="0.263827" C="0.224321" G="0.287531" T="0.224321"/>
      <pos A="0.129506" C="0.240123" G="0.15321" T="0.47716"/>
      <pos A="0.248025" C="0.184815" G="0.208519" T="0.358642"/>
      <pos A="0.137407" C="0.34284" G="0.263827" T="0.255926"/>
      <pos A="0.27963" C="0.334938" G="0.137407" T="0.248025"/>
      <pos A="0.319136" C="0.224321" G="0.34284" T="0.113704"/>
      <pos A="0.145309" C="0.09" G="0.358642" T="0.406049"/>
      <pos A="0.192716" C="0.34284" G="0.382346" T="0.0820988"/>
      <pos A="0.437654" C="0.208519" G="0.09" T="0.263827"/>
      <pos A="0.184815" C="0.248025" G="0.263827" T="0.303333"/>
      <pos A="0.192716" C="0.248025" G="0.248025" T="0.311235"/>
      <pos A="0.406049" C="0.327037" G="0.0741975" T="0.192716"/>
      <pos A="0.224321" C="0.319136" G="0.208519" T="0.248025"/>
      <pos A="0.406049" C="0.295432" G="0.0979012" T="0.200617"/>
      <pos A="0.224321" C="0.263827" G="0.240123" T="0.271728"/>
      <pos A="0.240123" C="0.184815" G="0.263827" T="0.311235"/>
      <pos A="0.176914" C="0.176914" G="0.327037" T="0.319136"/>
      <pos A="0.105802" C="0.169012" G="0.366543" T="0.358642"/>
      <pos A="0.255926" C="0.240123" G="0.248025" T="0.255926"/>
      <pos A="0.263827" C="0.21642" G="0.303333" T="0.21642"/>
      <pos A="0.295432" C="0.224321" G="0.311235" T="0.169012"/>
      <pos A="0.184815" C="0.350741" G="0.334938" T="0.129506"/>
      <pos A="0.248025" C="0.161111" G="0.15321" T="0.437654"/>
      <pos A="0.232222" C="0.232222" G="0.208519" T="0.327037"/>
      <pos A="0.184815" C="0.129506" G="0.327037" T="0.358642"/>
      <pos A="0.176914" C="0.327037" G="0.0979012" T="0.398148"/>
      <pos A="0.327037" C="0.287531" G="0.176914" T="0.208519"/>
      <pos A="0.382346" C="0.161111" G="0.129506" T="0.327037"/>
      <pos A="0.311235" C="0.105802" G="0.358642" T="0.224321"/>
      <pos A="0.327037" C="0.169012" G="0.200617" T="0.303333"/>
      <pos A="0.208519" C="0.200617" G="0.319136" T="0.271728"/>
      <pos A="0.240123" C="0.398148" G="0.192716" T="0.169012"/>
      <pos A="0.303333" C="0.287531" G="0.161111" T="0.248025"/>
      <pos A="0.27963" C="0.145309" G="0.248025" T="0.327037"/>
      <pos A="0.224321" C="0.327037" G="0.255926" T="0.192716"/>
      <pos A="0.263827" C="0.21642" G="0.208519" T="0.311235"/>
      <pos A="0.129506" C="0.21642" G="0.271728" T="0.382346"/>
      <pos A="0.287531" C="0.113704" G="0.287531" T="0.311235"/>
    </motif>
    <motif db="0" id="M113" alt="O113" length="40" nsites="8" evalue="1.3e-003">
      <pos A="0.151766" C="0.289825" G="0.438504" T="0.119906"/>
      <pos A="0.215485" C="0.226105" G="0.194245" T="0.364164"/>
      <pos A="0.311065" C="0.289825" G="0.130525" T="0.268585"/>
      <pos A="0.353545" C="0.204865" G="0.247345" T="0.194245"/>
      <pos A="0.385404" C="0.321685" G="0.119906" T="0.173005"/>
      <pos A="0.204865" C="0.130525" G="0.173005" T="0.491604"/>
      <pos A="0.257965" C="0.226105" G="0.332304" T="0.183626"/>
      <pos A="0.470363" C="0.0986657" G="0.226105" T="0.204865"/>
      <pos A="0.332304" C="0.268585" G="0.183626" T="0.215485"/>
      <pos A="0.119906" C="0.173005" G="0.268585" T="0.438504"/>
      <pos A="0.194245" C="0.353545" G="0.300444" T="0.151766"/>
      <pos A="0.204865" C="0.321685" G="0.268585" T="0.204865"/>
      <pos A="0.321685" C="0.321685" G="0.0561857" T="0.300444"/>
      <pos A="0.204865" C="0.300444" G="0.247345" T="0.247345"/>
      <pos A="0.406644" C="0.427884" G="0.151766" T="0.0137067"/>
      <pos A="0.173005" C="0.194245" G="0.300444" T="0.332304"/>
      <pos A="0.141146" C="0.141146" G="0.332304" T="0.385404"/>
      <pos A="0.141146" C="0.268585" G="0.374784" T="0.215485"/>
      <pos A="0.438504" C="0.0774262" G="0.321685" T="0.162385"/>
      <pos A="0.0880464" C="0.332304" G="0.364164" T="0.215485"/>
      <pos A="0.183626" C="0.204865" G="0.449124" T="0.162385"/>
      <pos A="0.247345" C="0.321685" G="0.204865" T="0.226105"/>
      <pos A="0.183626" C="0.279205" G="0.183626" T="0.353545"/>
      <pos A="0.279205" C="0.236725" G="0.141146" T="0.342924"/>
      <pos A="0.183626" C="0.226105" G="0.226105" T="0.364164"/>
      <pos A="0.204865" C="0.236725" G="0.268585" T="0.289825"/>
      <pos A="0.268585" C="0.109286" G="0.194245" T="0.427884"/>
      <pos A="0.0668059" C="0.268585" G="0.364164" T="0.300444"/>
      <pos A="0.257965" C="0.0668059" G="0.311065" T="0.364164"/>
      <pos A="0.226105" C="0.247345" G="0.332304" T="0.194245"/>
      <pos A="0.311065" C="0.385404" G="0.141146" T="0.162385"/>
      <pos A="0.279205" C="0.194245" G="0.247345" T="0.279205"/>
      <pos A="0.268585" C="0.311065" G="0.289825" T="0.130525"/>
      <pos A="0.215485" C="0.321685" G="0.257965" T="0.204865"/>
      <pos A="0.236725" C="0.0986657" G="0.257965" T="0.406644"/>
      <pos A="0.342924" C="0.173005" G="0.226105" T="0.257965"/>
      <pos A="0.183626" C="0.279205" G="0.247345" T="0.289825"/>
      <pos A="0.289825" C="0.236725" G="0.183626" T="0.289825"/>
      <pos A="0.226105" C="0.162385" G="0.364164" T="0.247345"/>
      <pos A="0.247345" C="0.268585" G="0.406644" T="0.0774262"/>
    </motif>
    <motif db="0" id="M114" alt="O114" length="40" nsites="8" evalue="1.3e-003">
      <pos A="0.496914" C="0.25" G="0.00308642" T="0.25"/>
      <pos A="0.332304" C="0.167696" G="0.25" T="0.25"/>
      <pos A="0.00308642" C="0.0853906" G="0.414609" T="0.496914"/>
      <pos A="0.167696" C="0.0853906" G="0.579218" T="0.167696"/>
      <pos A="0.496914" C="0.25" G="0.00308642" T="0.25"/>
      <pos A="0.414609" C="0.332304" G="0.00308642" T="0.25"/>
      <pos A="0.414609" C="0.414609" G="0.0853906" T="0.0853906"/>
      <pos A="0.25" C="0.414609" G="0.167696" T="0.167696"/>
      <pos A="0.414609" C="0.25" G="0.0853906" T="0.25"/>
      <pos A="0.0853906" C="0.00308642" G="0.414609" T="0.496914"/>
      <pos A="0.167696" C="0.332304" G="0.0853906" T="0.414609"/>
      <pos A="0.414609" C="0.25" G="0.25" T="0.0853906"/>
      <pos A="0.25" C="0.332304" G="0.167696" T="0.25"/>
      <pos A="0.0853906" C="0.167696" G="0.25" T="0.496914"/>
      <pos A="0.414609" C="0.0853906" G="0.0853906" T="0.414609"/>
      <pos A="0.0853906" C="0.332304" G="0.332304" T="0.25"/>
      <pos A="0.25" C="0.25" G="0.167696" T="0.332304"/>
      <pos A="0.167696" C="0.25" G="0.167696" T="0.414609"/>
      <pos A="0.332304" C="0.00308642" G="0.0853906" T="0.579218"/>
      <pos A="0.496914" C="0.332304" G="0.00308642" T="0.167696"/>
      <pos A="0.167696" C="0.167696" G="0.0853906" T="0.579218"/>
      <pos A="0.25" C="0.0853906" G="0.496914" T="0.167696"/>
      <pos A="0.496914" C="0.25" G="0.00308642" T="0.25"/>
      <pos A="0.661523" C="0.25" G="0.0853906" T="0.00308642"/>
      <pos A="0.332304" C="0.0853906" G="0.25" T="0.332304"/>
      <pos A="0.332304" C="0.414609" G="0.167696" T="0.0853906"/>
      <pos A="0.25" C="0.414609" G="0.167696" T="0.167696"/>
      <pos A="0.0853906" C="0.25" G="0.00308642" T="0.661523"/>
      <pos A="0.332304" C="0.167696" G="0.25" T="0.25"/>
      <pos A="0.25" C="0.25" G="0.332304" T="0.167696"/>
      <pos A="0.25" C="0.00308642" G="0.25" T="0.496914"/>
      <pos A="0.414609" C="0.332304" G="0.167696" T="0.0853906"/>
      <pos A="0.414609" C="0.167696" G="0.414609" T="0.00308642"/>
      <pos A="0.0853906" C="0.167696" G="0.496914" T="0.25"/>
      <pos A="0.25" C="0.0853906" G="0.332304" T="0.332304"/>
      <pos A="0.25" C="0.0853906" G="0.25" T="0.414609"/>
      <pos A="0.0853906" C="0.0853906" G="0.414609" T="0.414609"/>
      <pos A="0.25" C="0.167696" G="0.167696" T="0.414609"/>
      <pos A="0.167696" C="0.0853906" G="0.25" T="0.496914"/>
      <pos A="0.25" C="0.579218" G="0.00308642" T="0.167696"/>
    </motif>
    <motif db="0" id="M115" alt="O115" length="40" nsites="8" evalue="1.3e-003">
      <pos A="0.184815" C="0.287531" G="0.184815" T="0.34284"/>
      <pos A="0.327037" C="0.248025" G="0.176914" T="0.248025"/>
      <pos A="0.287531" C="0.192716" G="0.287531" T="0.232222"/>
      <pos A="0.311235" C="0.21642" G="0.295432" T="0.176914"/>
      <pos A="0.358642" C="0.224321" G="0.113704" T="0.303333"/>
      <pos A="0.200617" C="0.287531" G="0.350741" T="0.161111"/>
      <pos A="0.21642" C="0.192716" G="0.113704" T="0.47716"/>
      <pos A="0.240123" C="0.287531" G="0.240123" T="0.232222"/>
      <pos A="0.34284" C="0.200617" G="0.263827" T="0.192716"/>
      <pos A="0.200617" C="0.358642" G="0.208519" T="0.232222"/>
      <pos A="0.398148" C="0.208519" G="0.169012" T="0.224321"/>
      <pos A="0.429753" C="0.27963" G="0.176914" T="0.113704"/>
      <pos A="0.0979012" C="0.398148" G="0.184815" T="0.319136"/>
      <pos A="0.248025" C="0.240123" G="0.248025" T="0.263827"/>
      <pos A="0.137407" C="0.21642" G="0.350741" T="0.295432"/>
      <pos A="0.176914" C="0.208519" G="0.334938" T="0.27963"/>
      <pos A="0.169012" C="0.382346" G="0.248025" T="0.200617"/>
      <pos A="0.350741" C="0.184815" G="0.169012" T="0.295432"/>
      <pos A="0.15321" C="0.137407" G="0.327037" T="0.382346"/>
      <pos A="0.287531" C="0.145309" G="0.208519" T="0.358642"/>
      <pos A="0.271728" C="0.137407" G="0.232222" T="0.358642"/>
      <pos A="0.413951" C="0.311235" G="0.113704" T="0.161111"/>
      <pos A="0.169012" C="0.232222" G="0.287531" T="0.311235"/>
      <pos A="0.0741975" C="0.271728" G="0.240123" T="0.413951"/>
      <pos A="0.27963" C="0.224321" G="0.27963" T="0.21642"/>
      <pos A="0.232222" C="0.27963" G="0.224321" T="0.263827"/>
      <pos A="0.295432" C="0.0741975" G="0.287531" T="0.34284"/>
      <pos A="0.145309" C="0.263827" G="0.374444" T="0.21642"/>
      <pos A="0.248025" C="0.145309" G="0.240123" T="0.366543"/>
      <pos A="0.311235" C="0.21642" G="0.15321" T="0.319136"/>
      <pos A="0.319136" C="0.295432" G="0.21642" T="0.169012"/>
      <pos A="0.287531" C="0.208519" G="0.255926" T="0.248025"/>
      <pos A="0.208519" C="0.200617" G="0.255926" T="0.334938"/>
      <pos A="0.271728" C="0.169012" G="0.192716" T="0.366543"/>
      <pos A="0.398148" C="0.176914" G="0.271728" T="0.15321"/>
      <pos A="0.200617" C="0.287531" G="0.303333" T="0.208519"/>
      <pos A="0.240123" C="0.145309" G="0.09" T="0.524568"/>
      <pos A="0.200617" C="0.255926" G="0.240123" T="0.303333"/>
      <pos A="0.232222" C="0.224321" G="0.232222" T="0.311235"/>
      <pos A="0.263827" C="0.21642" G="0.287531" T="0.232222"/>
    </motif>
    <motif db="0" id="M116" alt="O116" length="40" nsites="8" evalue="1.3e-003">
      <pos A="0.285273" C="0.567461" G="0.00308642" T="0.14418"/>
      <pos A="0.14418" C="0.00308642" G="0.00308642" T="0.849647"/>
      <pos A="0.00308642" C="0.567461" G="0.285273" T="0.14418"/>
      <pos A="0.14418" C="0.567461" G="0.00308642" T="0.285273"/>
      <pos A="0.849647" C="0.14418" G="0.00308642" T="0.00308642"/>
      <pos A="0.00308642" C="0.14418" G="0.567461" T="0.285273"/>
      <pos A="0.285273" C="0.14418" G="0.567461" T="0.00308642"/>
      <pos A="0.00308642" C="0.567461" G="0.14418" T="0.285273"/>
      <pos A="0.567461" C="0.00308642" G="0.00308642" T="0.426366"/>
      <pos A="0.00308642" C="0.14418" G="0.285273" T="0.567461"/>
      <pos A="0.14418" C="0.567461" G="0.285273" T="0.00308642"/>
      <pos A="0.14418" C="0.285273" G="0.285273" T="0.285273"/>
      <pos A="0.14418" C="0.14418" G="0.426366" T="0.285273"/>
      <pos A="0.426366" C="0.14418" G="0.285273" T="0.14418"/>
      <pos A="0.285273" C="0.00308642" G="0.285273" T="0.426366"/>
      <pos A="0.00308642" C="0.426366" G="0.426366" T="0.14418"/>
      <pos A="0.426366" C="0.14418" G="0.14418" T="0.285273"/>
      <pos A="0.00308642" C="0.14418" G="0.708554" T="0.14418"/>
      <pos A="0.567461" C="0.00308642" G="0.285273" T="0.14418"/>
      <pos A="0.285273" C="0.426366" G="0.14418" T="0.14418"/>
      <pos A="0.285273" C="0.00308642" G="0.00308642" T="0.708554"/>
      <pos A="0.285273" C="0.14418" G="0.14418" T="0.426366"/>
      <pos A="0.14418" C="0.426366" G="0.14418" T="0.285273"/>
      <pos A="0.00308642" C="0.00308642" G="0.426366" T="0.567461"/>
      <pos A="0.285273" C="0.14418" G="0.426366" T="0.14418"/>
      <pos A="0.14418" C="0.708554" G="0.14418" T="0.00308642"/>
      <pos A="0.14418" C="0.285273" G="0.285273" T="0.285273"/>
      <pos A="0.14418" C="0.285273" G="0.426366" T="0.14418"/>
      <pos A="0.14418" C="0.285273" G="0.285273" T="0.285273"/>
      <pos A="0.00308642" C="0.00308642" G="0.426366" T="0.567461"/>
      <pos A="0.14418" C="0.00308642" G="0.708554" T="0.14418"/>
      <pos A="0.14418" C="0.567461" G="0.14418" T="0.14418"/>
      <pos A="0.285273" C="0.14418" G="0.426366" T="0.14418"/>
      <pos A="0.00308642" C="0.708554" G="0.00308642" T="0.285273"/>
      <pos A="0.567461" C="0.285273" G="0.14418" T="0.00308642"/>
      <pos A="0.708554" C="0.14418" G="0.14418" T="0.00308642"/>
      <pos A="0.426366" C="0.00308642" G="0.426366" T="0.14418"/>
      <pos A="0.14418" C="0.567461" G="0.285273" T="0.00308642"/>
      <pos A="0.285273" C="0.285273" G="0.14418" T="0.285273"/>
      <pos A="0.14418" C="0.426366" G="0.14418" T="0.285273"/>
    </motif>
    <motif db="0" id="M117" alt="O117" length="40" nsites="8" evalue="1.3e-003">
      <pos A="0.129506" C="0.469259" G="0.129506" T="0.271728"/>
      <pos A="0.34284" C="0.21642" G="0.255926" T="0.184815"/>
      <pos A="0.319136" C="0.192716" G="0.27963" T="0.208519"/>
      <pos A="0.184815" C="0.176914" G="0.374444" T="0.263827"/>
      <pos A="0.200617" C="0.287531" G="0.161111" T="0.350741"/>
      <pos A="0.224321" C="0.169012" G="0.303333" T="0.303333"/>
      <pos A="0.145309" C="0.358642" G="0.232222" T="0.263827"/>
      <pos A="0.358642" C="0.319136" G="0.145309" T="0.176914"/>
      <pos A="0.358642" C="0.232222" G="0.224321" T="0.184815"/>
      <pos A="0.224321" C="0.21642" G="0.224321" T="0.334938"/>
      <pos A="0.169012" C="0.21642" G="0.27963" T="0.334938"/>
      <pos A="0.295432" C="0.192716" G="0.255926" T="0.255926"/>
      <pos A="0.295432" C="0.287531" G="0.145309" T="0.271728"/>
      <pos A="0.15321" C="0.303333" G="0.161111" T="0.382346"/>
      <pos A="0.445556" C="0.145309" G="0.184815" T="0.224321"/>
      <pos A="0.224321" C="0.398148" G="0.200617" T="0.176914"/>
      <pos A="0.263827" C="0.21642" G="0.224321" T="0.295432"/>
      <pos A="0.271728" C="0.176914" G="0.240123" T="0.311235"/>
      <pos A="0.287531" C="0.200617" G="0.319136" T="0.192716"/>
      <pos A="0.263827" C="0.200617" G="0.295432" T="0.240123"/>
      <pos A="0.137407" C="0.0583951" G="0.406049" T="0.398148"/>
      <pos A="0.208519" C="0.263827" G="0.366543" T="0.161111"/>
      <pos A="0.327037" C="0.287531" G="0.15321" T="0.232222"/>
      <pos A="0.176914" C="0.334938" G="0.169012" T="0.319136"/>
      <pos A="0.0979012" C="0.161111" G="0.224321" T="0.516667"/>
      <pos A="0.09" C="0.295432" G="0.232222" T="0.382346"/>
      <pos A="0.200617" C="0.145309" G="0.176914" T="0.47716"/>
      <pos A="0.27963" C="0.192716" G="0.319136" T="0.208519"/>
      <pos A="0.184815" C="0.184815" G="0.327037" T="0.303333"/>
      <pos A="0.27963" C="0.129506" G="0.232222" T="0.358642"/>
      <pos A="0.27963" C="0.09" G="0.350741" T="0.27963"/>
      <pos A="0.255926" C="0.248025" G="0.248025" T="0.248025"/>
      <pos A="0.366543" C="0.21642" G="0.15321" T="0.263827"/>
      <pos A="0.176914" C="0.421852" G="0.240123" T="0.161111"/>
      <pos A="0.421852" C="0.184815" G="0.224321" T="0.169012"/>
      <pos A="0.303333" C="0.327037" G="0.176914" T="0.192716"/>
      <pos A="0.421852" C="0.15321" G="0.15321" T="0.271728"/>
      <pos A="0.208519" C="0.200617" G="0.248025" T="0.34284"/>
      <pos A="0.263827" C="0.263827" G="0.15321" T="0.319136"/>
      <pos A="0.263827" C="0.232222" G="0.358642" T="0.145309"/>
    </motif>
    <motif db="0" id="M118" alt="O118" length="40" nsites="8" evalue="1.3e-003">
      <pos A="0.34284" C="0.161111" G="0.169012" T="0.327037"/>
      <pos A="0.334938" C="0.303333" G="0.21642" T="0.145309"/>
      <pos A="0.224321" C="0.263827" G="0.200617" T="0.311235"/>
      <pos A="0.0820988" C="0.413951" G="0.327037" T="0.176914"/>
      <pos A="0.240123" C="0.137407" G="0.311235" T="0.311235"/>
      <pos A="0.121605" C="0.295432" G="0.311235" T="0.271728"/>
      <pos A="0.208519" C="0.327037" G="0.15321" T="0.311235"/>
      <pos A="0.232222" C="0.263827" G="0.271728" T="0.232222"/>
      <pos A="0.358642" C="0.271728" G="0.137407" T="0.232222"/>
      <pos A="0.255926" C="0.311235" G="0.208519" T="0.224321"/>
      <pos A="0.145309" C="0.192716" G="0.319136" T="0.34284"/>
      <pos A="0.255926" C="0.184815" G="0.208519" T="0.350741"/>
      <pos A="0.421852" C="0.161111" G="0.271728" T="0.145309"/>
      <pos A="0.271728" C="0.429753" G="0.145309" T="0.15321"/>
      <pos A="0.263827" C="0.09" G="0.334938" T="0.311235"/>
      <pos A="0.200617" C="0.21642" G="0.200617" T="0.382346"/>
      <pos A="0.27963" C="0.255926" G="0.184815" T="0.27963"/>
      <pos A="0.382346" C="0.240123" G="0.113704" T="0.263827"/>
      <pos A="0.248025" C="0.255926" G="0.208519" T="0.287531"/>
      <pos A="0.176914" C="0.248025" G="0.255926" T="0.319136"/>
      <pos A="0.192716" C="0.263827" G="0.169012" T="0.374444"/>
      <pos A="0.0979012" C="0.240123" G="0.248025" T="0.413951"/>
      <pos A="0.224321" C="0.21642" G="0.350741" T="0.208519"/>
      <pos A="0.200617" C="0.09" G="0.421852" T="0.287531"/>
      <pos A="0.255926" C="0.176914" G="0.263827" T="0.303333"/>
      <pos A="0.311235" C="0.311235" G="0.15321" T="0.224321"/>
      <pos A="0.248025" C="0.161111" G="0.137407" T="0.453457"/>
      <pos A="0.366543" C="0.208519" G="0.184815" T="0.240123"/>
      <pos A="0.224321" C="0.15321" G="0.334938" T="0.287531"/>
      <pos A="0.240123" C="0.263827" G="0.295432" T="0.200617"/>
      <pos A="0.240123" C="0.184815" G="0.358642" T="0.21642"/>
      <pos A="0.208519" C="0.374444" G="0.184815" T="0.232222"/>
      <pos A="0.271728" C="0.263827" G="0.232222" T="0.232222"/>
      <pos A="0.390247" C="0.161111" G="0.27963" T="0.169012"/>
      <pos A="0.327037" C="0.169012" G="0.145309" T="0.358642"/>
      <pos A="0.224321" C="0.208519" G="0.366543" T="0.200617"/>
      <pos A="0.271728" C="0.27963" G="0.200617" T="0.248025"/>
      <pos A="0.248025" C="0.295432" G="0.21642" T="0.240123"/>
      <pos A="0.406049" C="0.105802" G="0.137407" T="0.350741"/>
      <pos A="0.121605" C="0.137407" G="0.319136" T="0.421852"/>
    </motif>
    <motif db="0" id="M119" alt="O119" length="40" nsites="8" evalue="1.3e-003">
      <pos A="0.29779" C="0.138491" G="0.114596" T="0.449124"/>
      <pos A="0.18628" C="0.23407" G="0.369475" T="0.210175"/>
      <pos A="0.138491" C="0.106631" G="0.417264" T="0.337615"/>
      <pos A="0.146455" C="0.409299" G="0.18628" T="0.257965"/>
      <pos A="0.353545" C="0.329649" G="0.114596" T="0.20221"/>
      <pos A="0.242035" C="0.194245" G="0.226105" T="0.337615"/>
      <pos A="0.178315" C="0.345579" G="0.273895" T="0.20221"/>
      <pos A="0.273895" C="0.162385" G="0.273895" T="0.289825"/>
      <pos A="0.122561" C="0.130525" G="0.305755" T="0.441159"/>
      <pos A="0.210175" C="0.194245" G="0.321685" T="0.273895"/>
      <pos A="0.178315" C="0.449124" G="0.130525" T="0.242035"/>
      <pos A="0.305755" C="0.31372" G="0.138491" T="0.242035"/>
      <pos A="0.28186" C="0.25" G="0.305755" T="0.162385"/>
      <pos A="0.305755" C="0.21814" G="0.329649" T="0.146455"/>
      <pos A="0.242035" C="0.21814" G="0.178315" T="0.361509"/>
      <pos A="0.170351" C="0.242035" G="0.401334" T="0.18628"/>
      <pos A="0.273895" C="0.257965" G="0.289825" T="0.178315"/>
      <pos A="0.289825" C="0.0986657" G="0.226105" T="0.385404"/>
      <pos A="0.385404" C="0.170351" G="0.26593" T="0.178315"/>
      <pos A="0.242035" C="0.25" G="0.178315" T="0.329649"/>
      <pos A="0.21814" C="0.28186" G="0.146455" T="0.353545"/>
      <pos A="0.226105" C="0.441159" G="0.21814" T="0.114596"/>
      <pos A="0.329649" C="0.26593" G="0.0747714" T="0.329649"/>
      <pos A="0.25" C="0.162385" G="0.289825" T="0.29779"/>
      <pos A="0.106631" C="0.242035" G="0.337615" T="0.31372"/>
      <pos A="0.353545" C="0.0747714" G="0.31372" T="0.257965"/>
      <pos A="0.31372" C="0.273895" G="0.31372" T="0.0986657"/>
      <pos A="0.242035" C="0.178315" G="0.25" T="0.329649"/>
      <pos A="0.194245" C="0.194245" G="0.273895" T="0.337615"/>
      <pos A="0.273895" C="0.337615" G="0.18628" T="0.20221"/>
      <pos A="0.210175" C="0.154421" G="0.21814" T="0.417264"/>
      <pos A="0.25" C="0.25" G="0.226105" T="0.273895"/>
      <pos A="0.25" C="0.178315" G="0.25" T="0.321685"/>
      <pos A="0.114596" C="0.31372" G="0.369475" T="0.20221"/>
      <pos A="0.425229" C="0.18628" G="0.194245" T="0.194245"/>
      <pos A="0.361509" C="0.257965" G="0.178315" T="0.20221"/>
      <pos A="0.23407" C="0.210175" G="0.25" T="0.305755"/>
      <pos A="0.194245" C="0.353545" G="0.146455" T="0.305755"/>
      <pos A="0.28186" C="0.154421" G="0.0747714" T="0.488948"/>
      <pos A="0.26593" C="0.273895" G="0.23407" T="0.226105"/>
    </motif>
    <motif db="0" id="M12" alt="O12" length="40" nsites="8" evalue="1.3e-003">
      <pos A="0.200617" C="0.200617" G="0.463992" T="0.134773"/>
      <pos A="0.134773" C="0.398148" G="0.200617" T="0.266461"/>
      <pos A="0.200617" C="0.266461" G="0.0689304" T="0.463992"/>
      <pos A="0.0689304" C="0.332304" G="0.266461" T="0.332304"/>
      <pos A="0.266461" C="0.332304" G="0.00308642" T="0.398148"/>
      <pos A="0.266461" C="0.595679" G="0.0689304" T="0.0689304"/>
      <pos A="0.332304" C="0.00308642" G="0.266461" T="0.398148"/>
      <pos A="0.266461" C="0.332304" G="0.00308642" T="0.398148"/>
      <pos A="0.463992" C="0.134773" G="0.0689304" T="0.332304"/>
      <pos A="0.134773" C="0.595679" G="0.00308642" T="0.266461"/>
      <pos A="0.134773" C="0.332304" G="0.00308642" T="0.529835"/>
      <pos A="0.00308642" C="0.266461" G="0.266461" T="0.463992"/>
      <pos A="0.332304" C="0.266461" G="0.200617" T="0.200617"/>
      <pos A="0.134773" C="0.529835" G="0.0689304" T="0.266461"/>
      <pos A="0.266461" C="0.332304" G="0.00308642" T="0.398148"/>
      <pos A="0.332304" C="0.0689304" G="0.332304" T="0.266461"/>
      <pos A="0.266461" C="0.332304" G="0.266461" T="0.134773"/>
      <pos A="0.200617" C="0.200617" G="0.463992" T="0.134773"/>
      <pos A="0.134773" C="0.0689304" G="0.529835" T="0.266461"/>
      <pos A="0.398148" C="0.134773" G="0.398148" T="0.0689304"/>
      <pos A="0.595679" C="0.0689304" G="0.134773" T="0.200617"/>
      <pos A="0.134773" C="0.134773" G="0.463992" T="0.266461"/>
      <pos A="0.398148" C="0.200617" G="0.200617" T="0.200617"/>
      <pos A="0.332304" C="0.200617" G="0.0689304" T="0.398148"/>
      <pos A="0.0689304" C="0.200617" G="0.0689304" T="0.661523"/>
      <pos A="0.332304" C="0.00308642" G="0.398148" T="0.266461"/>
      <pos A="0.463992" C="0.0689304" G="0.332304" T="0.134773"/>
      <pos A="0.134773" C="0.134773" G="0.332304" T="0.398148"/>
      <pos A="0.0689304" C="0.200617" G="0.266461" T="0.463992"/>
      <pos A="0.200617" C="0.332304" G="0.266461" T="0.200617"/>
      <pos A="0.200617" C="0.200617" G="0.0689304" T="0.529835"/>
      <pos A="0.463992" C="0.134773" G="0.398148" T="0.00308642"/>
      <pos A="0.79321" C="0.200617" G="0.00308642" T="0.00308642"/>
      <pos A="0.134773" C="0.134773" G="0.200617" T="0.529835"/>
      <pos A="0.529835" C="0.200617" G="0.00308642" T="0.266461"/>
      <pos A="0.266461" C="0.134773" G="0.332304" T="0.266461"/>
      <pos A="0.200617" C="0.0689304" G="0.200617" T="0.529835"/>
      <pos A="0.134773" C="0.398148" G="0.332304" T="0.134773"/>
      <pos A="0.00308642" C="0.398148" G="0.595679" T="0.00308642"/>
      <pos A="0.595679" C="0.200617" G="0.0689304" T="0.134773"/>
    </motif>
    <motif db="0" id="M120" alt="O120" length="40" nsites="8" evalue="1.3e-003">
      <pos A="0.343657" C="0.071201" G="0.275543" T="0.3096"/>
      <pos A="0.00308642" C="0.173372" G="0.684227" T="0.139315"/>
      <pos A="0.377714" C="0.173372" G="0.275543" T="0.173372"/>
      <pos A="0.00308642" C="0.445828" G="0.275543" T="0.275543"/>
      <pos A="0.241485" C="0.343657" G="0.173372" T="0.241485"/>
      <pos A="0.207429" C="0.275543" G="0.173372" T="0.343657"/>
      <pos A="0.173372" C="0.343657" G="0.071201" T="0.411771"/>
      <pos A="0.275543" C="0.445828" G="0.071201" T="0.207429"/>
      <pos A="0.207429" C="0.00308642" G="0.139315" T="0.65017"/>
      <pos A="0.275543" C="0.343657" G="0.173372" T="0.207429"/>
      <pos A="0.445828" C="0.173372" G="0.139315" T="0.241485"/>
      <pos A="0.139315" C="0.343657" G="0.445828" T="0.071201"/>
      <pos A="0.173372" C="0.445828" G="0.173372" T="0.207429"/>
      <pos A="0.105257" C="0.445828" G="0.275543" T="0.173372"/>
      <pos A="0.275543" C="0.173372" G="0.173372" T="0.377714"/>
      <pos A="0.139315" C="0.3096" G="0.241485" T="0.3096"/>
      <pos A="0.377714" C="0.275543" G="0.071201" T="0.275543"/>
      <pos A="0.207429" C="0.547999" G="0.173372" T="0.071201"/>
      <pos A="0.241485" C="0.275543" G="0.207429" T="0.275543"/>
      <pos A="0.105257" C="0.479885" G="0.207429" T="0.207429"/>
      <pos A="0.173372" C="0.0371437" G="0.275543" T="0.513942"/>
      <pos A="0.275543" C="0.343657" G="0.173372" T="0.207429"/>
      <pos A="0.411771" C="0.445828" G="0.00308642" T="0.139315"/>
      <pos A="0.105257" C="0.105257" G="0.207429" T="0.582056"/>
      <pos A="0.3096" C="0.3096" G="0.207429" T="0.173372"/>
      <pos A="0.241485" C="0.343657" G="0.105257" T="0.3096"/>
      <pos A="0.343657" C="0.173372" G="0.173372" T="0.3096"/>
      <pos A="0.071201" C="0.275543" G="0.411771" T="0.241485"/>
      <pos A="0.241485" C="0.105257" G="0.377714" T="0.275543"/>
      <pos A="0.207429" C="0.105257" G="0.241485" T="0.445828"/>
      <pos A="0.0371437" C="0.275543" G="0.3096" T="0.377714"/>
      <pos A="0.139315" C="0.479885" G="0.3096" T="0.071201"/>
      <pos A="0.207429" C="0.173372" G="0.377714" T="0.241485"/>
      <pos A="0.343657" C="0.173372" G="0.241485" T="0.241485"/>
      <pos A="0.377714" C="0.275543" G="0.173372" T="0.173372"/>
      <pos A="0.411771" C="0.0371437" G="0.139315" T="0.411771"/>
      <pos A="0.241485" C="0.0371437" G="0.513942" T="0.207429"/>
      <pos A="0.275543" C="0.173372" G="0.513942" T="0.0371437"/>
      <pos A="0.139315" C="0.3096" G="0.105257" T="0.445828"/>
      <pos A="0.377714" C="0.241485" G="0.207429" T="0.173372"/>
    </motif>
    <motif db="0" id="M121" alt="O121" length="40" nsites="8" evalue="1.3e-003">
      <pos A="0.454586" C="0.115961" G="0.257055" T="0.172399"/>
      <pos A="0.059524" C="0.313492" G="0.412258" T="0.214727"/>
      <pos A="0.327601" C="0.228836" G="0.341711" T="0.101852"/>
      <pos A="0.242945" C="0.13007" G="0.327601" T="0.299383"/>
      <pos A="0.384039" C="0.228836" G="0.200617" T="0.186508"/>
      <pos A="0.158289" C="0.228836" G="0.214727" T="0.398148"/>
      <pos A="0.214727" C="0.271164" G="0.172399" T="0.341711"/>
      <pos A="0.341711" C="0.059524" G="0.228836" T="0.36993"/>
      <pos A="0.186508" C="0.285273" G="0.285273" T="0.242945"/>
      <pos A="0.299383" C="0.271164" G="0.214727" T="0.214727"/>
      <pos A="0.327601" C="0.14418" G="0.186508" T="0.341711"/>
      <pos A="0.299383" C="0.200617" G="0.327601" T="0.172399"/>
      <pos A="0.14418" C="0.242945" G="0.313492" T="0.299383"/>
      <pos A="0.285273" C="0.186508" G="0.327601" T="0.200617"/>
      <pos A="0.200617" C="0.242945" G="0.36993" T="0.186508"/>
      <pos A="0.35582" C="0.13007" G="0.327601" T="0.186508"/>
      <pos A="0.101852" C="0.0877422" G="0.313492" T="0.496914"/>
      <pos A="0.35582" C="0.14418" G="0.398148" T="0.101852"/>
      <pos A="0.271164" C="0.271164" G="0.200617" T="0.257055"/>
      <pos A="0.101852" C="0.13007" G="0.228836" T="0.539241"/>
      <pos A="0.0877422" C="0.228836" G="0.200617" T="0.482804"/>
      <pos A="0.257055" C="0.257055" G="0.158289" T="0.327601"/>
      <pos A="0.242945" C="0.313492" G="0.214727" T="0.228836"/>
      <pos A="0.468695" C="0.200617" G="0.200617" T="0.13007"/>
      <pos A="0.454586" C="0.172399" G="0.115961" T="0.257055"/>
      <pos A="0.228836" C="0.14418" G="0.158289" T="0.468695"/>
      <pos A="0.285273" C="0.327601" G="0.200617" T="0.186508"/>
      <pos A="0.35582" C="0.200617" G="0.285273" T="0.158289"/>
      <pos A="0.257055" C="0.271164" G="0.285273" T="0.186508"/>
      <pos A="0.14418" C="0.214727" G="0.35582" T="0.285273"/>
      <pos A="0.214727" C="0.186508" G="0.454586" T="0.14418"/>
      <pos A="0.36993" C="0.299383" G="0.214727" T="0.115961"/>
      <pos A="0.285273" C="0.186508" G="0.299383" T="0.228836"/>
      <pos A="0.228836" C="0.412258" G="0.214727" T="0.14418"/>
      <pos A="0.454586" C="0.0736336" G="0.115961" T="0.35582"/>
      <pos A="0.172399" C="0.14418" G="0.228836" T="0.454586"/>
      <pos A="0.242945" C="0.214727" G="0.257055" T="0.285273"/>
      <pos A="0.200617" C="0.13007" G="0.200617" T="0.468695"/>
      <pos A="0.36993" C="0.186508" G="0.271164" T="0.172399"/>
      <pos A="0.271164" C="0.115961" G="0.454586" T="0.158289"/>
    </motif>
    <motif db="0" id="M122" alt="O122" length="40" nsites="8" evalue="1.3e-003">
      <pos A="0.00308642" C="0.00308642" G="0.167696" T="0.826131"/>
      <pos A="0.332304" C="0.00308642" G="0.332304" T="0.332304"/>
      <pos A="0.167696" C="0.00308642" G="0.496914" T="0.332304"/>
      <pos A="0.332304" C="0.167696" G="0.496914" T="0.00308642"/>
      <pos A="0.167696" C="0.167696" G="0.332304" T="0.332304"/>
      <pos A="0.332304" C="0.167696" G="0.332304" T="0.167696"/>
      <pos A="0.167696" C="0.167696" G="0.661523" T="0.00308642"/>
      <pos A="0.332304" C="0.167696" G="0.496914" T="0.00308642"/>
      <pos A="0.167696" C="0.332304" G="0.332304" T="0.167696"/>
      <pos A="0.332304" C="0.332304" G="0.332304" T="0.00308642"/>
      <pos A="0.332304" C="0.167696" G="0.496914" T="0.00308642"/>
      <pos A="0.00308642" C="0.332304" G="0.661523" T="0.00308642"/>
      <pos A="0.167696" C="0.00308642" G="0.661523" T="0.167696"/>
      <pos A="0.167696" C="0.661523" G="0.00308642" T="0.167696"/>
      <pos A="0.332304" C="0.167696" G="0.167696" T="0.332304"/>
      <pos A="0.00308642" C="0.167696" G="0.332304" T="0.496914"/>
      <pos A="0.00308642" C="0.496914" G="0.332304" T="0.167696"/>
      <pos A="0.332304" C="0.00308642" G="0.167696" T="0.496914"/>
      <pos A="0.167696" C="0.332304" G="0.496914" T="0.00308642"/>
      <pos A="0.167696" C="0.332304" G="0.332304" T="0.167696"/>
      <pos A="0.167696" C="0.496914" G="0.332304" T="0.00308642"/>
      <pos A="0.496914" C="0.167696" G="0.167696" T="0.167696"/>
      <pos A="0.00308642" C="0.661523" G="0.332304" T="0.00308642"/>
      <pos A="0.167696" C="0.167696" G="0.167696" T="0.496914"/>
      <pos A="0.332304" C="0.00308642" G="0.661523" T="0.00308642"/>
      <pos A="0.00308642" C="0.167696" G="0.167696" T="0.661523"/>
      <pos A="0.167696" C="0.332304" G="0.167696" T="0.332304"/>
      <pos A="0.00308642" C="0.332304" G="0.332304" T="0.332304"/>
      <pos A="0.00308642" C="0.496914" G="0.332304" T="0.167696"/>
      <pos A="0.826131" C="0.00308642" G="0.00308642" T="0.167696"/>
      <pos A="0.00308642" C="0.00308642" G="0.332304" T="0.661523"/>
      <pos A="0.167696" C="0.496914" G="0.167696" T="0.167696"/>
      <pos A="0.00308642" C="0.332304" G="0.167696" T="0.496914"/>
      <pos A="0.332304" C="0.167696" G="0.332304" T="0.167696"/>
      <pos A="0.00308642" C="0.332304" G="0.496914" T="0.167696"/>
      <pos A="0.167696" C="0.167696" G="0.496914" T="0.167696"/>
      <pos A="0.496914" C="0.167696" G="0.167696" T="0.167696"/>
      <pos A="0.00308642" C="0.00308642" G="0.826131" T="0.167696"/>
      <pos A="0.332304" C="0.00308642" G="0.661523" T="0.00308642"/>
      <pos A="0.661523" C="0.00308642" G="0.332304" T="0.00308642"/>
    </motif>
    <motif db="0" id="M123" alt="O123" length="40" nsites="8" evalue="1.3e-003">
      <pos A="0.661523" C="0.00308642" G="0.167696" T="0.167696"/>
      <pos A="0.332304" C="0.00308642" G="0.332304" T="0.332304"/>
      <pos A="0.496914" C="0.496914" G="0.00308642" T="0.00308642"/>
      <pos A="0.661523" C="0.00308642" G="0.167696" T="0.167696"/>
      <pos A="0.00308642" C="0.661523" G="0.167696" T="0.167696"/>
      <pos A="0.496914" C="0.167696" G="0.167696" T="0.167696"/>
      <pos A="0.167696" C="0.496914" G="0.167696" T="0.167696"/>
      <pos A="0.167696" C="0.00308642" G="0.00308642" T="0.826131"/>
      <pos A="0.332304" C="0.00308642" G="0.496914" T="0.167696"/>
      <pos A="0.167696" C="0.332304" G="0.496914" T="0.00308642"/>
      <pos A="0.496914" C="0.332304" G="0.167696" T="0.00308642"/>
      <pos A="0.661523" C="0.332304" G="0.00308642" T="0.00308642"/>
      <pos A="0.661523" C="0.00308642" G="0.167696" T="0.167696"/>
      <pos A="0.332304" C="0.00308642" G="0.332304" T="0.332304"/>
      <pos A="0.167696" C="0.332304" G="0.332304" T="0.167696"/>
      <pos A="0.661523" C="0.167696" G="0.00308642" T="0.167696"/>
      <pos A="0.167696" C="0.00308642" G="0.332304" T="0.496914"/>
      <pos A="0.332304" C="0.332304" G="0.167696" T="0.167696"/>
      <pos A="0.332304" C="0.167696" G="0.167696" T="0.332304"/>
      <pos A="0.167696" C="0.496914" G="0.332304" T="0.00308642"/>
      <pos A="0.00308642" C="0.167696" G="0.00308642" T="0.826131"/>
      <pos A="0.496914" C="0.167696" G="0.332304" T="0.00308642"/>
      <pos A="0.167696" C="0.332304" G="0.332304" T="0.167696"/>
      <pos A="0.332304" C="0.332304" G="0.167696" T="0.167696"/>
      <pos A="0.496914" C="0.00308642" G="0.332304" T="0.167696"/>
      <pos A="0.167696" C="0.167696" G="0.661523" T="0.00308642"/>
      <pos A="0.826131" C="0.00308642" G="0.00308642" T="0.167696"/>
      <pos A="0.167696" C="0.332304" G="0.332304" T="0.167696"/>
      <pos A="0.00308642" C="0.167696" G="0.332304" T="0.496914"/>
      <pos A="0.00308642" C="0.167696" G="0.496914" T="0.332304"/>
      <pos A="0.00308642" C="0.167696" G="0.661523" T="0.167696"/>
      <pos A="0.167696" C="0.00308642" G="0.332304" T="0.496914"/>
      <pos A="0.661523" C="0.00308642" G="0.167696" T="0.167696"/>
      <pos A="0.496914" C="0.00308642" G="0.332304" T="0.167696"/>
      <pos A="0.00308642" C="0.661523" G="0.00308642" T="0.332304"/>
      <pos A="0.167696" C="0.496914" G="0.167696" T="0.167696"/>
      <pos A="0.167696" C="0.496914" G="0.332304" T="0.00308642"/>
      <pos A="0.00308642" C="0.332304" G="0.167696" T="0.496914"/>
      <pos A="0.332304" C="0.332304" G="0.332304" T="0.00308642"/>
      <pos A="0.496914" C="0.00308642" G="0.332304" T="0.167696"/>
    </motif>
    <motif db="0" id="M124" alt="O124" length="40" nsites="8" evalue="1.3e-003">
      <pos A="0.248025" C="0.27963" G="0.200617" T="0.271728"/>
      <pos A="0.248025" C="0.327037" G="0.200617" T="0.224321"/>
      <pos A="0.255926" C="0.255926" G="0.176914" T="0.311235"/>
      <pos A="0.200617" C="0.303333" G="0.248025" T="0.248025"/>
      <pos A="0.334938" C="0.105802" G="0.121605" T="0.437654"/>
      <pos A="0.240123" C="0.176914" G="0.398148" T="0.184815"/>
      <pos A="0.200617" C="0.358642" G="0.327037" T="0.113704"/>
      <pos A="0.200617" C="0.145309" G="0.27963" T="0.374444"/>
      <pos A="0.176914" C="0.27963" G="0.224321" T="0.319136"/>
      <pos A="0.382346" C="0.287531" G="0.169012" T="0.161111"/>
      <pos A="0.192716" C="0.334938" G="0.121605" T="0.350741"/>
      <pos A="0.295432" C="0.334938" G="0.176914" T="0.192716"/>
      <pos A="0.295432" C="0.200617" G="0.34284" T="0.161111"/>
      <pos A="0.224321" C="0.0662963" G="0.421852" T="0.287531"/>
      <pos A="0.15321" C="0.200617" G="0.327037" T="0.319136"/>
      <pos A="0.398148" C="0.232222" G="0.192716" T="0.176914"/>
      <pos A="0.327037" C="0.184815" G="0.208519" T="0.27963"/>
      <pos A="0.295432" C="0.27963" G="0.287531" T="0.137407"/>
      <pos A="0.192716" C="0.303333" G="0.176914" T="0.327037"/>
      <pos A="0.224321" C="0.169012" G="0.192716" T="0.413951"/>
      <pos A="0.105802" C="0.413951" G="0.169012" T="0.311235"/>
      <pos A="0.303333" C="0.271728" G="0.0425926" T="0.382346"/>
      <pos A="0.208519" C="0.15321" G="0.263827" T="0.374444"/>
      <pos A="0.161111" C="0.232222" G="0.34284" T="0.263827"/>
      <pos A="0.121605" C="0.161111" G="0.232222" T="0.485062"/>
      <pos A="0.350741" C="0.248025" G="0.27963" T="0.121605"/>
      <pos A="0.334938" C="0.311235" G="0.0979012" T="0.255926"/>
      <pos A="0.27963" C="0.232222" G="0.263827" T="0.224321"/>
      <pos A="0.240123" C="0.232222" G="0.224321" T="0.303333"/>
      <pos A="0.192716" C="0.184815" G="0.327037" T="0.295432"/>
      <pos A="0.129506" C="0.240123" G="0.429753" T="0.200617"/>
      <pos A="0.271728" C="0.303333" G="0.21642" T="0.208519"/>
      <pos A="0.382346" C="0.129506" G="0.15321" T="0.334938"/>
      <pos A="0.232222" C="0.200617" G="0.382346" T="0.184815"/>
      <pos A="0.161111" C="0.21642" G="0.327037" T="0.295432"/>
      <pos A="0.406049" C="0.176914" G="0.121605" T="0.295432"/>
      <pos A="0.224321" C="0.263827" G="0.232222" T="0.27963"/>
      <pos A="0.319136" C="0.137407" G="0.200617" T="0.34284"/>
      <pos A="0.137407" C="0.34284" G="0.263827" T="0.255926"/>
      <pos A="0.192716" C="0.358642" G="0.113704" T="0.334938"/>
    </motif>
    <motif db="0" id="M125" alt="O125" length="40" nsites="8" evalue="1.3e-003">
      <pos A="0.178315" C="0.146455" G="0.210175" T="0.465054"/>
      <pos A="0.305755" C="0.194245" G="0.194245" T="0.305755"/>
      <pos A="0.0986657" C="0.194245" G="0.433194" T="0.273895"/>
      <pos A="0.162385" C="0.496914" G="0.194245" T="0.146455"/>
      <pos A="0.194245" C="0.194245" G="0.242035" T="0.369475"/>
      <pos A="0.321685" C="0.162385" G="0.178315" T="0.337615"/>
      <pos A="0.353545" C="0.273895" G="0.178315" T="0.194245"/>
      <pos A="0.353545" C="0.178315" G="0.146455" T="0.321685"/>
      <pos A="0.385404" C="0.226105" G="0.289825" T="0.0986657"/>
      <pos A="0.369475" C="0.114596" G="0.321685" T="0.194245"/>
      <pos A="0.242035" C="0.0349462" G="0.178315" T="0.544703"/>
      <pos A="0.130525" C="0.162385" G="0.242035" T="0.465054"/>
      <pos A="0.289825" C="0.289825" G="0.130525" T="0.289825"/>
      <pos A="0.242035" C="0.289825" G="0.0827358" T="0.385404"/>
      <pos A="0.226105" C="0.210175" G="0.257965" T="0.305755"/>
      <pos A="0.0827358" C="0.210175" G="0.242035" T="0.465054"/>
      <pos A="0.242035" C="0.337615" G="0.273895" T="0.146455"/>
      <pos A="0.449124" C="0.146455" G="0.226105" T="0.178315"/>
      <pos A="0.226105" C="0.210175" G="0.337615" T="0.226105"/>
      <pos A="0.480984" C="0.273895" G="0.162385" T="0.0827358"/>
      <pos A="0.337615" C="0.178315" G="0.130525" T="0.353545"/>
      <pos A="0.0986657" C="0.0827358" G="0.465054" T="0.353545"/>
      <pos A="0.178315" C="0.242035" G="0.321685" T="0.257965"/>
      <pos A="0.162385" C="0.146455" G="0.226105" T="0.465054"/>
      <pos A="0.242035" C="0.226105" G="0.305755" T="0.226105"/>
      <pos A="0.242035" C="0.178315" G="0.385404" T="0.194245"/>
      <pos A="0.242035" C="0.337615" G="0.0986657" T="0.321685"/>
      <pos A="0.226105" C="0.146455" G="0.114596" T="0.512843"/>
      <pos A="0.210175" C="0.178315" G="0.289825" T="0.321685"/>
      <pos A="0.114596" C="0.178315" G="0.162385" T="0.544703"/>
      <pos A="0.00308642" C="0.433194" G="0.146455" T="0.417264"/>
      <pos A="0.242035" C="0.369475" G="0.162385" T="0.226105"/>
      <pos A="0.401334" C="0.257965" G="0.114596" T="0.226105"/>
      <pos A="0.321685" C="0.130525" G="0.353545" T="0.194245"/>
      <pos A="0.289825" C="0.305755" G="0.210175" T="0.194245"/>
      <pos A="0.465054" C="0.257965" G="0.050876" T="0.226105"/>
      <pos A="0.321685" C="0.146455" G="0.273895" T="0.257965"/>
      <pos A="0.162385" C="0.226105" G="0.257965" T="0.353545"/>
      <pos A="0.146455" C="0.194245" G="0.353545" T="0.305755"/>
      <pos A="0.210175" C="0.242035" G="0.242035" T="0.305755"/>
    </motif>
    <motif db="0" id="M126" alt="O126" length="40" nsites="8" evalue="1.3e-003">
      <pos A="0.00308642" C="0.743827" G="0.00308642" T="0.25"/>
      <pos A="0.496914" C="0.00308642" G="0.00308642" T="0.496914"/>
      <pos A="0.25" C="0.496914" G="0.25" T="0.00308642"/>
      <pos A="0.25" C="0.25" G="0.00308642" T="0.496914"/>
      <pos A="0.00308642" C="0.25" G="0.496914" T="0.25"/>
      <pos A="0.496914" C="0.25" G="0.25" T="0.00308642"/>
      <pos A="0.743827" C="0.00308642" G="0.25" T="0.00308642"/>
      <pos A="0.25" C="0.25" G="0.00308642" T="0.496914"/>
      <pos A="0.00308642" C="0.496914" G="0.496914" T="0.00308642"/>
      <pos A="0.25" C="0.00308642" G="0.00308642" T="0.743827"/>
      <pos A="0.25" C="0.00308642" G="0.496914" T="0.25"/>
      <pos A="0.00308642" C="0.00308642" G="0.743827" T="0.25"/>
      <pos A="0.00308642" C="0.25" G="0.496914" T="0.25"/>
      <pos A="0.496914" C="0.00308642" G="0.25" T="0.25"/>
      <pos A="0.25" C="0.00308642" G="0.496914" T="0.25"/>
      <pos A="0.25" C="0.00308642" G="0.496914" T="0.25"/>
      <pos A="0.25" C="0.00308642" G="0.496914" T="0.25"/>
      <pos A="0.25" C="0.25" G="0.496914" T="0.00308642"/>
      <pos A="0.496914" C="0.25" G="0.00308642" T="0.25"/>
      <pos A="0.496914" C="0.496914" G="0.00308642" T="0.00308642"/>
      <pos A="0.25" C="0.496914" G="0.25" T="0.00308642"/>
      <pos A="0.00308642" C="0.00308642" G="0.743827" T="0.25"/>
      <pos A="0.00308642" C="0.25" G="0.496914" T="0.25"/>
      <pos A="0.25" C="0.25" G="0.25" T="0.25"/>
      <pos A="0.00308642" C="0.00308642" G="0.25" T="0.743827"/>
      <pos A="0.00308642" C="0.25" G="0.743827" T="0.00308642"/>
      <pos A="0.25" C="0.25" G="0.25" T="0.25"/>
      <pos A="0.496914" C="0.00308642" G="0.25" T="0.25"/>
      <pos A="0.25" C="0.00308642" G="0.25" T="0.496914"/>
      <pos A="0.00308642" C="0.496914" G="0.496914" T="0.00308642"/>
      <pos A="0.496914" C="0.25" G="0.25" T="0.00308642"/>
      <pos A="0.25" C="0.00308642" G="0.496914" T="0.25"/>
      <pos A="0.00308642" C="0.00308642" G="0.743827" T="0.25"/>
      <pos A="0.496914" C="0.00308642" G="0.496914" T="0.00308642"/>
      <pos A="0.496914" C="0.00308642" G="0.496914" T="0.00308642"/>
      <pos A="0.25" C="0.00308642" G="0.496914" T="0.25"/>
      <pos A="0.25" C="0.25" G="0.496914" T="0.00308642"/>
      <pos A="0.496914" C="0.00308642" G="0.00308642" T="0.496914"/>
      <pos A="0.25" C="0.496914" G="0.25" T="0.00308642"/>
      <pos A="0.743827" C="0.00308642" G="0.00308642" T="0.25"/>
    </motif>
    <motif db="0" id="M127" alt="O127" length="40" nsites="8" evalue="1.3e-003">
      <pos A="0.311235" C="0.105802" G="0.224321" T="0.358642"/>
      <pos A="0.224321" C="0.303333" G="0.248025" T="0.224321"/>
      <pos A="0.224321" C="0.192716" G="0.263827" T="0.319136"/>
      <pos A="0.334938" C="0.271728" G="0.137407" T="0.255926"/>
      <pos A="0.334938" C="0.295432" G="0.169012" T="0.200617"/>
      <pos A="0.366543" C="0.09" G="0.169012" T="0.374444"/>
      <pos A="0.137407" C="0.255926" G="0.263827" T="0.34284"/>
      <pos A="0.184815" C="0.295432" G="0.406049" T="0.113704"/>
      <pos A="0.208519" C="0.248025" G="0.295432" T="0.248025"/>
      <pos A="0.255926" C="0.311235" G="0.169012" T="0.263827"/>
      <pos A="0.224321" C="0.137407" G="0.248025" T="0.390247"/>
      <pos A="0.176914" C="0.34284" G="0.21642" T="0.263827"/>
      <pos A="0.15321" C="0.311235" G="0.145309" T="0.390247"/>
      <pos A="0.263827" C="0.437654" G="0.105802" T="0.192716"/>
      <pos A="0.255926" C="0.137407" G="0.224321" T="0.382346"/>
      <pos A="0.255926" C="0.27963" G="0.287531" T="0.176914"/>
      <pos A="0.224321" C="0.350741" G="0.208519" T="0.21642"/>
      <pos A="0.34284" C="0.184815" G="0.176914" T="0.295432"/>
      <pos A="0.232222" C="0.34284" G="0.27963" T="0.145309"/>
      <pos A="0.34284" C="0.287531" G="0.161111" T="0.208519"/>
      <pos A="0.287531" C="0.0979012" G="0.232222" T="0.382346"/>
      <pos A="0.287531" C="0.208519" G="0.311235" T="0.192716"/>
      <pos A="0.129506" C="0.145309" G="0.34284" T="0.382346"/>
      <pos A="0.208519" C="0.113704" G="0.406049" T="0.271728"/>
      <pos A="0.263827" C="0.366543" G="0.208519" T="0.161111"/>
      <pos A="0.382346" C="0.137407" G="0.192716" T="0.287531"/>
      <pos A="0.295432" C="0.113704" G="0.129506" T="0.461358"/>
      <pos A="0.169012" C="0.240123" G="0.358642" T="0.232222"/>
      <pos A="0.255926" C="0.255926" G="0.311235" T="0.176914"/>
      <pos A="0.137407" C="0.137407" G="0.200617" T="0.524568"/>
      <pos A="0.224321" C="0.255926" G="0.21642" T="0.303333"/>
      <pos A="0.406049" C="0.208519" G="0.15321" T="0.232222"/>
      <pos A="0.263827" C="0.240123" G="0.311235" T="0.184815"/>
      <pos A="0.311235" C="0.271728" G="0.263827" T="0.15321"/>
      <pos A="0.398148" C="0.176914" G="0.145309" T="0.27963"/>
      <pos A="0.303333" C="0.200617" G="0.192716" T="0.303333"/>
      <pos A="0.263827" C="0.145309" G="0.263827" T="0.327037"/>
      <pos A="0.161111" C="0.224321" G="0.27963" T="0.334938"/>
      <pos A="0.161111" C="0.287531" G="0.358642" T="0.192716"/>
      <pos A="0.137407" C="0.311235" G="0.21642" T="0.334938"/>
    </motif>
    <motif db="0" id="M13" alt="O13" length="40" nsites="8" evalue="1.3e-003">
      <pos A="0.0871417" C="0.23424" G="0.381337" T="0.297281"/>
      <pos A="0.171198" C="0.192211" G="0.297281" T="0.33931"/>
      <pos A="0.255253" C="0.150184" G="0.360323" T="0.23424"/>
      <pos A="0.381337" C="0.255253" G="0.23424" T="0.12917"/>
      <pos A="0.318295" C="0.108156" G="0.23424" T="0.33931"/>
      <pos A="0.255253" C="0.402351" G="0.255253" T="0.0871417"/>
      <pos A="0.402351" C="0.108156" G="0.108156" T="0.381337"/>
      <pos A="0.276268" C="0.0871417" G="0.381337" T="0.255253"/>
      <pos A="0.171198" C="0.423365" G="0.192211" T="0.213226"/>
      <pos A="0.0451141" C="0.276268" G="0.192211" T="0.486407"/>
      <pos A="0.528435" C="0.171198" G="0.276268" T="0.0241007"/>
      <pos A="0.318295" C="0.171198" G="0.108156" T="0.402351"/>
      <pos A="0.276268" C="0.23424" G="0.381337" T="0.108156"/>
      <pos A="0.255253" C="0.33931" G="0.171198" T="0.23424"/>
      <pos A="0.192211" C="0.23424" G="0.23424" T="0.33931"/>
      <pos A="0.192211" C="0.297281" G="0.12917" T="0.381337"/>
      <pos A="0.297281" C="0.297281" G="0.23424" T="0.171198"/>
      <pos A="0.23424" C="0.381337" G="0.213226" T="0.171198"/>
      <pos A="0.423365" C="0.192211" G="0.0871417" T="0.297281"/>
      <pos A="0.192211" C="0.276268" G="0.276268" T="0.255253"/>
      <pos A="0.255253" C="0.255253" G="0.255253" T="0.23424"/>
      <pos A="0.423365" C="0.255253" G="0.0661284" T="0.255253"/>
      <pos A="0.192211" C="0.0241007" G="0.360323" T="0.423365"/>
      <pos A="0.213226" C="0.360323" G="0.276268" T="0.150184"/>
      <pos A="0.108156" C="0.297281" G="0.255253" T="0.33931"/>
      <pos A="0.213226" C="0.150184" G="0.381337" T="0.255253"/>
      <pos A="0.276268" C="0.171198" G="0.402351" T="0.150184"/>
      <pos A="0.402351" C="0.23424" G="0.108156" T="0.255253"/>
      <pos A="0.360323" C="0.108156" G="0.318295" T="0.213226"/>
      <pos A="0.192211" C="0.255253" G="0.171198" T="0.381337"/>
      <pos A="0.108156" C="0.213226" G="0.0661284" T="0.61249"/>
      <pos A="0.318295" C="0.213226" G="0.33931" T="0.12917"/>
      <pos A="0.276268" C="0.192211" G="0.276268" T="0.255253"/>
      <pos A="0.0661284" C="0.192211" G="0.33931" T="0.402351"/>
      <pos A="0.0661284" C="0.0871417" G="0.381337" T="0.465393"/>
      <pos A="0.360323" C="0.465393" G="0.0241007" T="0.150184"/>
      <pos A="0.213226" C="0.50742" G="0.0451141" T="0.23424"/>
      <pos A="0.276268" C="0.171198" G="0.150184" T="0.402351"/>
      <pos A="0.297281" C="0.192211" G="0.297281" T="0.213226"/>
      <pos A="0.33931" C="0.381337" G="0.192211" T="0.0871417"/>
    </motif>
    <motif db="0" id="M14" alt="O14" length="40" nsites="8" evalue="1.3e-003">
      <pos A="0.271728" C="0.161111" G="0.208519" T="0.358642"/>
      <pos A="0.224321" C="0.137407" G="0.224321" T="0.413951"/>
      <pos A="0.248025" C="0.21642" G="0.255926" T="0.27963"/>
      <pos A="0.113704" C="0.145309" G="0.453457" T="0.287531"/>
      <pos A="0.240123" C="0.27963" G="0.208519" T="0.271728"/>
      <pos A="0.390247" C="0.184815" G="0.208519" T="0.21642"/>
      <pos A="0.311235" C="0.47716" G="0.137407" T="0.0741975"/>
      <pos A="0.240123" C="0.263827" G="0.271728" T="0.224321"/>
      <pos A="0.295432" C="0.129506" G="0.248025" T="0.327037"/>
      <pos A="0.240123" C="0.271728" G="0.327037" T="0.161111"/>
      <pos A="0.27963" C="0.192716" G="0.200617" T="0.327037"/>
      <pos A="0.319136" C="0.208519" G="0.176914" T="0.295432"/>
      <pos A="0.113704" C="0.27963" G="0.21642" T="0.390247"/>
      <pos A="0.161111" C="0.382346" G="0.27963" T="0.176914"/>
      <pos A="0.263827" C="0.366543" G="0.129506" T="0.240123"/>
      <pos A="0.224321" C="0.374444" G="0.224321" T="0.176914"/>
      <pos A="0.232222" C="0.248025" G="0.0820988" T="0.437654"/>
      <pos A="0.295432" C="0.303333" G="0.137407" T="0.263827"/>
      <pos A="0.184815" C="0.184815" G="0.21642" T="0.413951"/>
      <pos A="0.224321" C="0.200617" G="0.295432" T="0.27963"/>
      <pos A="0.232222" C="0.121605" G="0.334938" T="0.311235"/>
      <pos A="0.327037" C="0.145309" G="0.287531" T="0.240123"/>
      <pos A="0.232222" C="0.34284" G="0.224321" T="0.200617"/>
      <pos A="0.334938" C="0.248025" G="0.224321" T="0.192716"/>
      <pos A="0.248025" C="0.374444" G="0.0820988" T="0.295432"/>
      <pos A="0.303333" C="0.0425926" G="0.224321" T="0.429753"/>
      <pos A="0.161111" C="0.192716" G="0.492963" T="0.15321"/>
      <pos A="0.334938" C="0.263827" G="0.248025" T="0.15321"/>
      <pos A="0.303333" C="0.15321" G="0.327037" T="0.21642"/>
      <pos A="0.271728" C="0.271728" G="0.240123" T="0.21642"/>
      <pos A="0.271728" C="0.224321" G="0.21642" T="0.287531"/>
      <pos A="0.303333" C="0.232222" G="0.184815" T="0.27963"/>
      <pos A="0.129506" C="0.240123" G="0.327037" T="0.303333"/>
      <pos A="0.21642" C="0.287531" G="0.129506" T="0.366543"/>
      <pos A="0.200617" C="0.21642" G="0.319136" T="0.263827"/>
      <pos A="0.319136" C="0.145309" G="0.248025" T="0.287531"/>
      <pos A="0.406049" C="0.169012" G="0.121605" T="0.303333"/>
      <pos A="0.192716" C="0.271728" G="0.176914" T="0.358642"/>
      <pos A="0.224321" C="0.176914" G="0.232222" T="0.366543"/>
      <pos A="0.27963" C="0.271728" G="0.350741" T="0.0979012"/>
    </motif>
    <motif db="0" id="M15" alt="O15" length="40" nsites="8" evalue="1.3e-003">
      <pos A="0.255926" C="0.224321" G="0.398148" T="0.121605"/>
      <pos A="0.382346" C="0.311235" G="0.0979012" T="0.208519"/>
      <pos A="0.303333" C="0.129506" G="0.105802" T="0.461358"/>
      <pos A="0.169012" C="0.524568" G="0.192716" T="0.113704"/>
      <pos A="0.224321" C="0.224321" G="0.121605" T="0.429753"/>
      <pos A="0.09" C="0.319136" G="0.255926" T="0.334938"/>
      <pos A="0.232222" C="0.271728" G="0.192716" T="0.303333"/>
      <pos A="0.129506" C="0.319136" G="0.295432" T="0.255926"/>
      <pos A="0.248025" C="0.255926" G="0.121605" T="0.374444"/>
      <pos A="0.192716" C="0.208519" G="0.113704" T="0.485062"/>
      <pos A="0.200617" C="0.248025" G="0.303333" T="0.248025"/>
      <pos A="0.398148" C="0.105802" G="0.287531" T="0.208519"/>
      <pos A="0.255926" C="0.176914" G="0.47716" T="0.09"/>
      <pos A="0.161111" C="0.271728" G="0.334938" T="0.232222"/>
      <pos A="0.255926" C="0.200617" G="0.271728" T="0.271728"/>
      <pos A="0.224321" C="0.311235" G="0.255926" T="0.208519"/>
      <pos A="0.358642" C="0.192716" G="0.192716" T="0.255926"/>
      <pos A="0.176914" C="0.161111" G="0.34284" T="0.319136"/>
      <pos A="0.176914" C="0.374444" G="0.248025" T="0.200617"/>
      <pos A="0.327037" C="0.21642" G="0.161111" T="0.295432"/>
      <pos A="0.176914" C="0.176914" G="0.208519" T="0.437654"/>
      <pos A="0.255926" C="0.137407" G="0.303333" T="0.303333"/>
      <pos A="0.240123" C="0.255926" G="0.232222" T="0.271728"/>
      <pos A="0.319136" C="0.21642" G="0.232222" T="0.232222"/>
      <pos A="0.295432" C="0.169012" G="0.169012" T="0.366543"/>
      <pos A="0.208519" C="0.350741" G="0.240123" T="0.200617"/>
      <pos A="0.200617" C="0.358642" G="0.184815" T="0.255926"/>
      <pos A="0.334938" C="0.248025" G="0.184815" T="0.232222"/>
      <pos A="0.287531" C="0.200617" G="0.255926" T="0.255926"/>
      <pos A="0.0820988" C="0.169012" G="0.334938" T="0.413951"/>
      <pos A="0.295432" C="0.21642" G="0.208519" T="0.27963"/>
      <pos A="0.200617" C="0.255926" G="0.208519" T="0.334938"/>
      <pos A="0.208519" C="0.176914" G="0.390247" T="0.224321"/>
      <pos A="0.366543" C="0.121605" G="0.350741" T="0.161111"/>
      <pos A="0.176914" C="0.287531" G="0.311235" T="0.224321"/>
      <pos A="0.366543" C="0.263827" G="0.145309" T="0.224321"/>
      <pos A="0.319136" C="0.192716" G="0.0583951" T="0.429753"/>
      <pos A="0.271728" C="0.145309" G="0.327037" T="0.255926"/>
      <pos A="0.319136" C="0.192716" G="0.15321" T="0.334938"/>
      <pos A="0.27963" C="0.255926" G="0.200617" T="0.263827"/>
    </motif>
    <motif db="0" id="M16" alt="O16" length="40" nsites="8" evalue="1.3e-003">
      <pos A="0.167696" C="0.167696" G="0.661523" T="0.00308642"/>
      <pos A="0.332304" C="0.00308642" G="0.167696" T="0.496914"/>
      <pos A="0.167696" C="0.496914" G="0.332304" T="0.00308642"/>
      <pos A="0.661523" C="0.00308642" G="0.332304" T="0.00308642"/>
      <pos A="0.332304" C="0.167696" G="0.496914" T="0.00308642"/>
      <pos A="0.332304" C="0.167696" G="0.496914" T="0.00308642"/>
      <pos A="0.00308642" C="0.332304" G="0.332304" T="0.332304"/>
      <pos A="0.332304" C="0.167696" G="0.167696" T="0.332304"/>
      <pos A="0.167696" C="0.332304" G="0.167696" T="0.332304"/>
      <pos A="0.167696" C="0.00308642" G="0.496914" T="0.332304"/>
      <pos A="0.00308642" C="0.661523" G="0.00308642" T="0.332304"/>
      <pos A="0.496914" C="0.167696" G="0.00308642" T="0.332304"/>
      <pos A="0.167696" C="0.00308642" G="0.496914" T="0.332304"/>
      <pos A="0.00308642" C="0.167696" G="0.496914" T="0.332304"/>
      <pos A="0.332304" C="0.496914" G="0.00308642" T="0.167696"/>
      <pos A="0.332304" C="0.332304" G="0.167696" T="0.167696"/>
      <pos A="0.496914" C="0.332304" G="0.00308642" T="0.167696"/>
      <pos A="0.167696" C="0.496914" G="0.167696" T="0.167696"/>
      <pos A="0.332304" C="0.496914" G="0.00308642" T="0.167696"/>
      <pos A="0.496914" C="0.167696" G="0.00308642" T="0.332304"/>
      <pos A="0.167696" C="0.167696" G="0.496914" T="0.167696"/>
      <pos A="0.00308642" C="0.496914" G="0.167696" T="0.332304"/>
      <pos A="0.167696" C="0.167696" G="0.332304" T="0.332304"/>
      <pos A="0.00308642" C="0.332304" G="0.661523" T="0.00308642"/>
      <pos A="0.00308642" C="0.661523" G="0.332304" T="0.00308642"/>
      <pos A="0.826131" C="0.00308642" G="0.167696" T="0.00308642"/>
      <pos A="0.332304" C="0.00308642" G="0.661523" T="0.00308642"/>
      <pos A="0.167696" C="0.00308642" G="0.496914" T="0.332304"/>
      <pos A="0.00308642" C="0.167696" G="0.332304" T="0.496914"/>
      <pos A="0.167696" C="0.167696" G="0.00308642" T="0.661523"/>
      <pos A="0.167696" C="0.496914" G="0.00308642" T="0.332304"/>
      <pos A="0.661523" C="0.00308642" G="0.00308642" T="0.332304"/>
      <pos A="0.332304" C="0.00308642" G="0.167696" T="0.496914"/>
      <pos A="0.496914" C="0.00308642" G="0.332304" T="0.167696"/>
      <pos A="0.00308642" C="0.167696" G="0.496914" T="0.332304"/>
      <pos A="0.332304" C="0.167696" G="0.167696" T="0.332304"/>
      <pos A="0.167696" C="0.167696" G="0.332304" T="0.332304"/>
      <pos A="0.332304" C="0.332304" G="0.00308642" T="0.332304"/>
      <pos A="0.661523" C="0.167696" G="0.00308642" T="0.167696"/>
      <pos A="0.332304" C="0.167696" G="0.00308642" T="0.496914"/>
    </motif>
    <motif db="0" id="M17" alt="O17" length="40" nsites="8" evalue="1.3e-003">
      <pos A="0.308789" C="0.0501175" G="0.214727" T="0.426366"/>
      <pos A="0.167696" C="0.120665" G="0.402851" T="0.308789"/>
      <pos A="0.402851" C="0.14418" G="0.191211" T="0.261758"/>
      <pos A="0.261758" C="0.214727" G="0.308789" T="0.214727"/>
      <pos A="0.238242" C="0.261758" G="0.120665" T="0.379335"/>
      <pos A="0.426366" C="0.120665" G="0.14418" T="0.308789"/>
      <pos A="0.496914" C="0.0971486" G="0.14418" T="0.261758"/>
      <pos A="0.449882" C="0.214727" G="0.238242" T="0.0971486"/>
      <pos A="0.238242" C="0.167696" G="0.285273" T="0.308789"/>
      <pos A="0.14418" C="0.214727" G="0.332304" T="0.308789"/>
      <pos A="0.14418" C="0.402851" G="0.120665" T="0.332304"/>
      <pos A="0.308789" C="0.332304" G="0.0971486" T="0.261758"/>
      <pos A="0.167696" C="0.35582" G="0.0736336" T="0.402851"/>
      <pos A="0.449882" C="0.120665" G="0.238242" T="0.191211"/>
      <pos A="0.238242" C="0.426366" G="0.308789" T="0.0266025"/>
      <pos A="0.285273" C="0.261758" G="0.0971486" T="0.35582"/>
      <pos A="0.0266025" C="0.238242" G="0.449882" T="0.285273"/>
      <pos A="0.214727" C="0.426366" G="0.214727" T="0.14418"/>
      <pos A="0.308789" C="0.261758" G="0.120665" T="0.308789"/>
      <pos A="0.0501175" C="0.214727" G="0.379335" T="0.35582"/>
      <pos A="0.238242" C="0.14418" G="0.238242" T="0.379335"/>
      <pos A="0.285273" C="0.379335" G="0.14418" T="0.191211"/>
      <pos A="0.402851" C="0.308789" G="0.285273" T="0.00308642"/>
      <pos A="0.449882" C="0.0971486" G="0.261758" T="0.191211"/>
      <pos A="0.120665" C="0.0501175" G="0.590976" T="0.238242"/>
      <pos A="0.285273" C="0.238242" G="0.238242" T="0.238242"/>
      <pos A="0.214727" C="0.285273" G="0.35582" T="0.14418"/>
      <pos A="0.402851" C="0.167696" G="0.0971486" T="0.332304"/>
      <pos A="0.214727" C="0.261758" G="0.308789" T="0.214727"/>
      <pos A="0.332304" C="0.0971486" G="0.238242" T="0.332304"/>
      <pos A="0.214727" C="0.238242" G="0.332304" T="0.214727"/>
      <pos A="0.261758" C="0.0971486" G="0.238242" T="0.402851"/>
      <pos A="0.14418" C="0.379335" G="0.120665" T="0.35582"/>
      <pos A="0.308789" C="0.14418" G="0.214727" T="0.332304"/>
      <pos A="0.14418" C="0.496914" G="0.285273" T="0.0736336"/>
      <pos A="0.473398" C="0.0736336" G="0.14418" T="0.308789"/>
      <pos A="0.35582" C="0.120665" G="0.0971486" T="0.426366"/>
      <pos A="0.379335" C="0.120665" G="0.238242" T="0.261758"/>
      <pos A="0.14418" C="0.167696" G="0.332304" T="0.35582"/>
      <pos A="0.426366" C="0.167696" G="0.0971486" T="0.308789"/>
    </motif>
    <motif db="0" id="M18" alt="O18" length="40" nsites="8" evalue="1.3e-003">
      <pos A="0.463992" C="0.187449" G="0.161111" T="0.187449"/>
      <pos A="0.187449" C="0.37181" G="0.161111" T="0.27963"/>
      <pos A="0.305967" C="0.37181" G="0.134773" T="0.187449"/>
      <pos A="0.253292" C="0.226955" G="0.253292" T="0.266461"/>
      <pos A="0.200617" C="0.187449" G="0.134773" T="0.47716"/>
      <pos A="0.37181" C="0.147943" G="0.187449" T="0.292798"/>
      <pos A="0.134773" C="0.463992" G="0.147943" T="0.253292"/>
      <pos A="0.187449" C="0.147943" G="0.161111" T="0.503498"/>
      <pos A="0.187449" C="0.47716" G="0.187449" T="0.147943"/>
      <pos A="0.161111" C="0.187449" G="0.161111" T="0.490329"/>
      <pos A="0.147943" C="0.147943" G="0.437654" T="0.266461"/>
      <pos A="0.266461" C="0.345474" G="0.358642" T="0.0294242"/>
      <pos A="0.398148" C="0.27963" G="0.147943" T="0.17428"/>
      <pos A="0.17428" C="0.161111" G="0.187449" T="0.47716"/>
      <pos A="0.0820988" C="0.187449" G="0.437654" T="0.292798"/>
      <pos A="0.253292" C="0.27963" G="0.319136" T="0.147943"/>
      <pos A="0.345474" C="0.17428" G="0.161111" T="0.319136"/>
      <pos A="0.240123" C="0.161111" G="0.450823" T="0.147943"/>
      <pos A="0.319136" C="0.38498" G="0.161111" T="0.134773"/>
      <pos A="0.424486" C="0.253292" G="0.0689304" T="0.253292"/>
      <pos A="0.187449" C="0.332304" G="0.0820988" T="0.398148"/>
      <pos A="0.200617" C="0.253292" G="0.253292" T="0.292798"/>
      <pos A="0.27963" C="0.0952672" G="0.226955" T="0.398148"/>
      <pos A="0.17428" C="0.213786" G="0.556173" T="0.055761"/>
      <pos A="0.213786" C="0.266461" G="0.240123" T="0.27963"/>
      <pos A="0.240123" C="0.161111" G="0.226955" T="0.37181"/>
      <pos A="0.266461" C="0.200617" G="0.345474" T="0.187449"/>
      <pos A="0.253292" C="0.319136" G="0.266461" T="0.161111"/>
      <pos A="0.358642" C="0.240123" G="0.161111" T="0.240123"/>
      <pos A="0.17428" C="0.345474" G="0.226955" T="0.253292"/>
      <pos A="0.345474" C="0.0689304" G="0.240123" T="0.345474"/>
      <pos A="0.0952672" C="0.345474" G="0.27963" T="0.27963"/>
      <pos A="0.134773" C="0.200617" G="0.240123" T="0.424486"/>
      <pos A="0.253292" C="0.266461" G="0.27963" T="0.200617"/>
      <pos A="0.187449" C="0.332304" G="0.0294242" T="0.450823"/>
      <pos A="0.358642" C="0.187449" G="0.161111" T="0.292798"/>
      <pos A="0.253292" C="0.305967" G="0.253292" T="0.187449"/>
      <pos A="0.358642" C="0.226955" G="0.187449" T="0.226955"/>
      <pos A="0.292798" C="0.0952672" G="0.226955" T="0.38498"/>
      <pos A="0.161111" C="0.37181" G="0.240123" T="0.226955"/>
    </motif>
    <motif db="0" id="M19" alt="O19" length="40" nsites="8" evalue="1.3e-003">
      <pos A="0.0897225" C="0.211013" G="0.228341" T="0.470922"/>
      <pos A="0.211013" C="0.314977" G="0.159032" T="0.314977"/>
      <pos A="0.453595" C="0.29765" G="0.0897225" T="0.159032"/>
      <pos A="0.0723951" C="0.17636" G="0.262996" T="0.48825"/>
      <pos A="0.211013" C="0.349632" G="0.228341" T="0.211013"/>
      <pos A="0.366959" C="0.245668" G="0.0204138" T="0.366959"/>
      <pos A="0.366959" C="0.10705" G="0.332304" T="0.193686"/>
      <pos A="0.0897225" C="0.262996" G="0.29765" T="0.349632"/>
      <pos A="0.332304" C="0.159032" G="0.384286" T="0.124377"/>
      <pos A="0.349632" C="0.384286" G="0.211013" T="0.0550686"/>
      <pos A="0.332304" C="0.349632" G="0.228341" T="0.0897225"/>
      <pos A="0.262996" C="0.159032" G="0.159032" T="0.418941"/>
      <pos A="0.228341" C="0.193686" G="0.48825" T="0.0897225"/>
      <pos A="0.418941" C="0.124377" G="0.17636" T="0.280323"/>
      <pos A="0.384286" C="0.0204138" G="0.193686" T="0.401614"/>
      <pos A="0.17636" C="0.0897225" G="0.453595" T="0.280323"/>
      <pos A="0.17636" C="0.211013" G="0.314977" T="0.29765"/>
      <pos A="0.228341" C="0.349632" G="0.228341" T="0.193686"/>
      <pos A="0.401614" C="0.159032" G="0.17636" T="0.262996"/>
      <pos A="0.0897225" C="0.17636" G="0.314977" T="0.418941"/>
      <pos A="0.384286" C="0.141705" G="0.211013" T="0.262996"/>
      <pos A="0.314977" C="0.124377" G="0.262996" T="0.29765"/>
      <pos A="0.17636" C="0.332304" G="0.211013" T="0.280323"/>
      <pos A="0.366959" C="0.29765" G="0.17636" T="0.159032"/>
      <pos A="0.314977" C="0.349632" G="0.141705" T="0.193686"/>
      <pos A="0.574886" C="0.0550686" G="0.211013" T="0.159032"/>
      <pos A="0.349632" C="0.245668" G="0.228341" T="0.17636"/>
      <pos A="0.17636" C="0.245668" G="0.366959" T="0.211013"/>
      <pos A="0.280323" C="0.211013" G="0.0723951" T="0.436268"/>
      <pos A="0.505577" C="0.159032" G="0.193686" T="0.141705"/>
      <pos A="0.17636" C="0.211013" G="0.332304" T="0.280323"/>
      <pos A="0.17636" C="0.193686" G="0.245668" T="0.384286"/>
      <pos A="0.29765" C="0.280323" G="0.193686" T="0.228341"/>
      <pos A="0.141705" C="0.124377" G="0.314977" T="0.418941"/>
      <pos A="0.159032" C="0.193686" G="0.401614" T="0.245668"/>
      <pos A="0.159032" C="0.141705" G="0.141705" T="0.55756"/>
      <pos A="0.332304" C="0.141705" G="0.228341" T="0.29765"/>
      <pos A="0.193686" C="0.141705" G="0.436268" T="0.228341"/>
      <pos A="0.124377" C="0.332304" G="0.245668" T="0.29765"/>
      <pos A="0.401614" C="0.17636" G="0.159032" T="0.262996"/>
    </motif>
    <motif db="0" id="M2" alt="O2" length="40" nsites="8" evalue="1.3e-003">
      <pos A="0.295432" C="0.27963" G="0.137407" T="0.287531"/>
      <pos A="0.113704" C="0.09" G="0.303333" T="0.492963"/>
      <pos A="0.0741975" C="0.224321" G="0.366543" T="0.334938"/>
      <pos A="0.240123" C="0.248025" G="0.192716" T="0.319136"/>
      <pos A="0.240123" C="0.240123" G="0.27963" T="0.240123"/>
      <pos A="0.311235" C="0.295432" G="0.200617" T="0.192716"/>
      <pos A="0.248025" C="0.287531" G="0.232222" T="0.232222"/>
      <pos A="0.224321" C="0.27963" G="0.161111" T="0.334938"/>
      <pos A="0.224321" C="0.421852" G="0.145309" T="0.208519"/>
      <pos A="0.437654" C="0.129506" G="0.192716" T="0.240123"/>
      <pos A="0.255926" C="0.200617" G="0.327037" T="0.21642"/>
      <pos A="0.271728" C="0.169012" G="0.311235" T="0.248025"/>
      <pos A="0.334938" C="0.208519" G="0.184815" T="0.271728"/>
      <pos A="0.200617" C="0.334938" G="0.208519" T="0.255926"/>
      <pos A="0.145309" C="0.327037" G="0.200617" T="0.327037"/>
      <pos A="0.224321" C="0.374444" G="0.248025" T="0.15321"/>
      <pos A="0.319136" C="0.208519" G="0.184815" T="0.287531"/>
      <pos A="0.129506" C="0.232222" G="0.437654" T="0.200617"/>
      <pos A="0.255926" C="0.15321" G="0.255926" T="0.334938"/>
      <pos A="0.137407" C="0.09" G="0.437654" T="0.334938"/>
      <pos A="0.374444" C="0.176914" G="0.287531" T="0.161111"/>
      <pos A="0.319136" C="0.145309" G="0.271728" T="0.263827"/>
      <pos A="0.271728" C="0.327037" G="0.176914" T="0.224321"/>
      <pos A="0.319136" C="0.21642" G="0.113704" T="0.350741"/>
      <pos A="0.248025" C="0.184815" G="0.208519" T="0.358642"/>
      <pos A="0.240123" C="0.248025" G="0.334938" T="0.176914"/>
      <pos A="0.366543" C="0.311235" G="0.0820988" T="0.240123"/>
      <pos A="0.319136" C="0.137407" G="0.21642" T="0.327037"/>
      <pos A="0.295432" C="0.21642" G="0.271728" T="0.21642"/>
      <pos A="0.169012" C="0.382346" G="0.248025" T="0.200617"/>
      <pos A="0.382346" C="0.161111" G="0.129506" T="0.327037"/>
      <pos A="0.192716" C="0.208519" G="0.248025" T="0.350741"/>
      <pos A="0.113704" C="0.240123" G="0.271728" T="0.374444"/>
      <pos A="0.121605" C="0.248025" G="0.350741" T="0.27963"/>
      <pos A="0.366543" C="0.303333" G="0.0979012" T="0.232222"/>
      <pos A="0.192716" C="0.413951" G="0.248025" T="0.145309"/>
      <pos A="0.374444" C="0.0188889" G="0.192716" T="0.413951"/>
      <pos A="0.240123" C="0.208519" G="0.319136" T="0.232222"/>
      <pos A="0.184815" C="0.27963" G="0.21642" T="0.319136"/>
      <pos A="0.200617" C="0.184815" G="0.192716" T="0.421852"/>
    </motif>
    <motif db="0" id="M21" alt="O21" length="40" nsites="8" evalue="1.3e-003">
      <pos A="0.200617" C="0.200617" G="0.595679" T="0.00308642"/>
      <pos A="0.595679" C="0.00308642" G="0.200617" T="0.200617"/>
      <pos A="0.398148" C="0.200617" G="0.398148" T="0.00308642"/>
      <pos A="0.595679" C="0.398148" G="0.00308642" T="0.00308642"/>
      <pos A="0.595679" C="0.00308642" G="0.200617" T="0.200617"/>
      <pos A="0.200617" C="0.00308642" G="0.595679" T="0.200617"/>
      <pos A="0.595679" C="0.200617" G="0.200617" T="0.00308642"/>
      <pos A="0.398148" C="0.200617" G="0.398148" T="0.00308642"/>
      <pos A="0.00308642" C="0.398148" G="0.00308642" T="0.595679"/>
      <pos A="0.398148" C="0.00308642" G="0.200617" T="0.398148"/>
      <pos A="0.200617" C="0.200617" G="0.200617" T="0.398148"/>
      <pos A="0.200617" C="0.00308642" G="0.595679" T="0.200617"/>
      <pos A="0.398148" C="0.00308642" G="0.398148" T="0.200617"/>
      <pos A="0.595679" C="0.398148" G="0.00308642" T="0.00308642"/>
      <pos A="0.595679" C="0.200617" G="0.00308642" T="0.200617"/>
      <pos A="0.200617" C="0.398148" G="0.00308642" T="0.398148"/>
      <pos A="0.398148" C="0.398148" G="0.200617" T="0.00308642"/>
      <pos A="0.00308642" C="0.200617" G="0.595679" T="0.200617"/>
      <pos A="0.200617" C="0.398148" G="0.398148" T="0.00308642"/>
      <pos A="0.00308642" C="0.00308642" G="0.990741" T="0.00308642"/>
      <pos A="0.79321" C="0.00308642" G="0.200617" T="0.00308642"/>
      <pos A="0.00308642" C="0.200617" G="0.398148" T="0.398148"/>
      <pos A="0.200617" C="0.00308642" G="0.398148" T="0.398148"/>
      <pos A="0.00308642" C="0.398148" G="0.200617" T="0.398148"/>
      <pos A="0.00308642" C="0.200617" G="0.200617" T="0.595679"/>
      <pos A="0.00308642" C="0.200617" G="0.398148" T="0.398148"/>
      <pos A="0.398148" C="0.200617" G="0.200617" T="0.200617"/>
      <pos A="0.00308642" C="0.200617" G="0.595679" T="0.200617"/>
      <pos A="0.595679" C="0.00308642" G="0.398148" T="0.00308642"/>
      <pos A="0.398148" C="0.00308642" G="0.00308642" T="0.595679"/>
      <pos A="0.00308642" C="0.595679" G="0.398148" T="0.00308642"/>
      <pos A="0.200617" C="0.595679" G="0.00308642" T="0.200617"/>
      <pos A="0.398148" C="0.398148" G="0.200617" T="0.00308642"/>
      <pos A="0.595679" C="0.200617" G="0.00308642" T="0.200617"/>
      <pos A="0.00308642" C="0.00308642" G="0.595679" T="0.398148"/>
      <pos A="0.00308642" C="0.200617" G="0.200617" T="0.595679"/>
      <pos A="0.200617" C="0.398148" G="0.200617" T="0.200617"/>
      <pos A="0.595679" C="0.00308642" G="0.200617" T="0.200617"/>
      <pos A="0.00308642" C="0.00308642" G="0.79321" T="0.200617"/>
      <pos A="0.398148" C="0.200617" G="0.200617" T="0.200617"/>
    </motif>
    <motif db="0" id="M22" alt="O22" length="40" nsites="8" evalue="1.3e-003">
      <pos A="0.382346" C="0.255926" G="0.0820988" T="0.27963"/>
      <pos A="0.263827" C="0.15321" G="0.327037" T="0.255926"/>
      <pos A="0.21642" C="0.263827" G="0.232222" T="0.287531"/>
      <pos A="0.232222" C="0.192716" G="0.295432" T="0.27963"/>
      <pos A="0.240123" C="0.287531" G="0.09" T="0.382346"/>
      <pos A="0.224321" C="0.27963" G="0.263827" T="0.232222"/>
      <pos A="0.240123" C="0.374444" G="0.21642" T="0.169012"/>
      <pos A="0.311235" C="0.287531" G="0.129506" T="0.271728"/>
      <pos A="0.263827" C="0.287531" G="0.240123" T="0.208519"/>
      <pos A="0.287531" C="0.255926" G="0.263827" T="0.192716"/>
      <pos A="0.248025" C="0.200617" G="0.271728" T="0.27963"/>
      <pos A="0.161111" C="0.311235" G="0.27963" T="0.248025"/>
      <pos A="0.224321" C="0.169012" G="0.0583951" T="0.548272"/>
      <pos A="0.208519" C="0.263827" G="0.319136" T="0.208519"/>
      <pos A="0.192716" C="0.374444" G="0.113704" T="0.319136"/>
      <pos A="0.334938" C="0.0425926" G="0.334938" T="0.287531"/>
      <pos A="0.224321" C="0.311235" G="0.358642" T="0.105802"/>
      <pos A="0.350741" C="0.287531" G="0.21642" T="0.145309"/>
      <pos A="0.271728" C="0.184815" G="0.248025" T="0.295432"/>
      <pos A="0.232222" C="0.137407" G="0.232222" T="0.398148"/>
      <pos A="0.311235" C="0.129506" G="0.327037" T="0.232222"/>
      <pos A="0.184815" C="0.09" G="0.453457" T="0.271728"/>
      <pos A="0.176914" C="0.255926" G="0.34284" T="0.224321"/>
      <pos A="0.27963" C="0.311235" G="0.192716" T="0.21642"/>
      <pos A="0.350741" C="0.15321" G="0.224321" T="0.271728"/>
      <pos A="0.129506" C="0.255926" G="0.255926" T="0.358642"/>
      <pos A="0.169012" C="0.240123" G="0.350741" T="0.240123"/>
      <pos A="0.263827" C="0.350741" G="0.15321" T="0.232222"/>
      <pos A="0.303333" C="0.303333" G="0.0504938" T="0.34284"/>
      <pos A="0.113704" C="0.295432" G="0.0662963" T="0.524568"/>
      <pos A="0.184815" C="0.232222" G="0.137407" T="0.445556"/>
      <pos A="0.421852" C="0.129506" G="0.240123" T="0.208519"/>
      <pos A="0.169012" C="0.208519" G="0.319136" T="0.303333"/>
      <pos A="0.224321" C="0.224321" G="0.240123" T="0.311235"/>
      <pos A="0.334938" C="0.271728" G="0.176914" T="0.21642"/>
      <pos A="0.311235" C="0.327037" G="0.161111" T="0.200617"/>
      <pos A="0.263827" C="0.248025" G="0.271728" T="0.21642"/>
      <pos A="0.192716" C="0.192716" G="0.303333" T="0.311235"/>
      <pos A="0.319136" C="0.129506" G="0.34284" T="0.208519"/>
      <pos A="0.224321" C="0.358642" G="0.311235" T="0.105802"/>
    </motif>
    <motif db="0" id="M23" alt="O23" length="40" nsites="8" evalue="1.3e-003">
      <pos A="0.00308642" C="0.990741" G="0.00308642" T="0.00308642"/>
      <pos A="0.00308642" C="0.826131" G="0.167696" T="0.00308642"/>
      <pos A="0.00308642" C="0.332304" G="0.167696" T="0.496914"/>
      <pos A="0.332304" C="0.332304" G="0.167696" T="0.167696"/>
      <pos A="0.00308642" C="0.167696" G="0.332304" T="0.496914"/>
      <pos A="0.00308642" C="0.496914" G="0.167696" T="0.332304"/>
      <pos A="0.167696" C="0.332304" G="0.496914" T="0.00308642"/>
      <pos A="0.00308642" C="0.00308642" G="0.496914" T="0.496914"/>
      <pos A="0.00308642" C="0.00308642" G="0.826131" T="0.167696"/>
      <pos A="0.00308642" C="0.167696" G="0.332304" T="0.496914"/>
      <pos A="0.167696" C="0.496914" G="0.332304" T="0.00308642"/>
      <pos A="0.332304" C="0.332304" G="0.00308642" T="0.332304"/>
      <pos A="0.00308642" C="0.00308642" G="0.496914" T="0.496914"/>
      <pos A="0.332304" C="0.332304" G="0.332304" T="0.00308642"/>
      <pos A="0.167696" C="0.332304" G="0.167696" T="0.332304"/>
      <pos A="0.332304" C="0.167696" G="0.332304" T="0.167696"/>
      <pos A="0.332304" C="0.00308642" G="0.496914" T="0.167696"/>
      <pos A="0.332304" C="0.167696" G="0.167696" T="0.332304"/>
      <pos A="0.332304" C="0.167696" G="0.167696" T="0.332304"/>
      <pos A="0.00308642" C="0.496914" G="0.496914" T="0.00308642"/>
      <pos A="0.167696" C="0.332304" G="0.00308642" T="0.496914"/>
      <pos A="0.167696" C="0.332304" G="0.167696" T="0.332304"/>
      <pos A="0.167696" C="0.496914" G="0.167696" T="0.167696"/>
      <pos A="0.00308642" C="0.00308642" G="0.167696" T="0.826131"/>
      <pos A="0.00308642" C="0.167696" G="0.826131" T="0.00308642"/>
      <pos A="0.00308642" C="0.00308642" G="0.661523" T="0.332304"/>
      <pos A="0.167696" C="0.332304" G="0.332304" T="0.167696"/>
      <pos A="0.332304" C="0.00308642" G="0.332304" T="0.332304"/>
      <pos A="0.167696" C="0.496914" G="0.332304" T="0.00308642"/>
      <pos A="0.661523" C="0.00308642" G="0.00308642" T="0.332304"/>
      <pos A="0.167696" C="0.167696" G="0.167696" T="0.496914"/>
      <pos A="0.167696" C="0.332304" G="0.496914" T="0.00308642"/>
      <pos A="0.167696" C="0.00308642" G="0.00308642" T="0.826131"/>
      <pos A="0.167696" C="0.167696" G="0.496914" T="0.167696"/>
      <pos A="0.00308642" C="0.661523" G="0.167696" T="0.167696"/>
      <pos A="0.332304" C="0.167696" G="0.00308642" T="0.496914"/>
      <pos A="0.332304" C="0.167696" G="0.332304" T="0.167696"/>
      <pos A="0.167696" C="0.332304" G="0.496914" T="0.00308642"/>
      <pos A="0.332304" C="0.496914" G="0.00308642" T="0.167696"/>
      <pos A="0.167696" C="0.332304" G="0.00308642" T="0.496914"/>
    </motif>
    <motif db="0" id="M24" alt="O24" length="40" nsites="8" evalue="1.3e-003">
      <pos A="0.293573" C="0.177379" G="0.00308642" T="0.525962"/>
      <pos A="0.0611842" C="0.293573" G="0.119281" T="0.525962"/>
      <pos A="0.119281" C="0.235476" G="0.235476" T="0.409768"/>
      <pos A="0.235476" C="0.293573" G="0.177379" T="0.293573"/>
      <pos A="0.409768" C="0.0611842" G="0.293573" T="0.235476"/>
      <pos A="0.177379" C="0.584059" G="0.0611842" T="0.177379"/>
      <pos A="0.525962" C="0.235476" G="0.0611842" T="0.177379"/>
      <pos A="0.00308642" C="0.235476" G="0.0611842" T="0.700254"/>
      <pos A="0.35167" C="0.177379" G="0.177379" T="0.293573"/>
      <pos A="0.235476" C="0.35167" G="0.119281" T="0.293573"/>
      <pos A="0.467865" C="0.293573" G="0.177379" T="0.0611842"/>
      <pos A="0.119281" C="0.235476" G="0.525962" T="0.119281"/>
      <pos A="0.177379" C="0.293573" G="0.293573" T="0.235476"/>
      <pos A="0.119281" C="0.467865" G="0.119281" T="0.293573"/>
      <pos A="0.119281" C="0.235476" G="0.0611842" T="0.584059"/>
      <pos A="0.119281" C="0.409768" G="0.235476" T="0.235476"/>
      <pos A="0.177379" C="0.119281" G="0.177379" T="0.525962"/>
      <pos A="0.0611842" C="0.119281" G="0.642157" T="0.177379"/>
      <pos A="0.293573" C="0.177379" G="0.177379" T="0.35167"/>
      <pos A="0.119281" C="0.00308642" G="0.525962" T="0.35167"/>
      <pos A="0.0611842" C="0.119281" G="0.467865" T="0.35167"/>
      <pos A="0.293573" C="0.177379" G="0.235476" T="0.293573"/>
      <pos A="0.758352" C="0.119281" G="0.119281" T="0.00308642"/>
      <pos A="0.293573" C="0.35167" G="0.35167" T="0.00308642"/>
      <pos A="0.119281" C="0.235476" G="0.35167" T="0.293573"/>
      <pos A="0.119281" C="0.525962" G="0.177379" T="0.177379"/>
      <pos A="0.177379" C="0.119281" G="0.35167" T="0.35167"/>
      <pos A="0.0611842" C="0.467865" G="0.35167" T="0.119281"/>
      <pos A="0.119281" C="0.177379" G="0.293573" T="0.409768"/>
      <pos A="0.235476" C="0.235476" G="0.177379" T="0.35167"/>
      <pos A="0.235476" C="0.00308642" G="0.177379" T="0.584059"/>
      <pos A="0.293573" C="0.0611842" G="0.467865" T="0.177379"/>
      <pos A="0.235476" C="0.409768" G="0.119281" T="0.235476"/>
      <pos A="0.35167" C="0.293573" G="0.0611842" T="0.293573"/>
      <pos A="0.177379" C="0.467865" G="0.293573" T="0.0611842"/>
      <pos A="0.293573" C="0.177379" G="0.119281" T="0.409768"/>
      <pos A="0.293573" C="0.293573" G="0.35167" T="0.0611842"/>
      <pos A="0.177379" C="0.293573" G="0.525962" T="0.00308642"/>
      <pos A="0.177379" C="0.584059" G="0.119281" T="0.119281"/>
      <pos A="0.642157" C="0.177379" G="0.00308642" T="0.177379"/>
    </motif>
    <motif db="0" id="M25" alt="O25" length="40" nsites="8" evalue="1.3e-003">
      <pos A="0.398148" C="0.00308642" G="0.00308642" T="0.595679"/>
      <pos A="0.398148" C="0.398148" G="0.00308642" T="0.200617"/>
      <pos A="0.398148" C="0.200617" G="0.398148" T="0.00308642"/>
      <pos A="0.398148" C="0.200617" G="0.200617" T="0.200617"/>
      <pos A="0.79321" C="0.200617" G="0.00308642" T="0.00308642"/>
      <pos A="0.00308642" C="0.200617" G="0.398148" T="0.398148"/>
      <pos A="0.398148" C="0.398148" G="0.00308642" T="0.200617"/>
      <pos A="0.398148" C="0.398148" G="0.00308642" T="0.200617"/>
      <pos A="0.398148" C="0.00308642" G="0.200617" T="0.398148"/>
      <pos A="0.00308642" C="0.200617" G="0.79321" T="0.00308642"/>
      <pos A="0.398148" C="0.00308642" G="0.00308642" T="0.595679"/>
      <pos A="0.398148" C="0.200617" G="0.200617" T="0.200617"/>
      <pos A="0.398148" C="0.200617" G="0.200617" T="0.200617"/>
      <pos A="0.200617" C="0.200617" G="0.398148" T="0.200617"/>
      <pos A="0.200617" C="0.398148" G="0.200617" T="0.200617"/>
      <pos A="0.00308642" C="0.200617" G="0.398148" T="0.398148"/>
      <pos A="0.398148" C="0.200617" G="0.00308642" T="0.398148"/>
      <pos A="0.200617" C="0.00308642" G="0.595679" T="0.200617"/>
      <pos A="0.200617" C="0.00308642" G="0.398148" T="0.398148"/>
      <pos A="0.398148" C="0.00308642" G="0.398148" T="0.200617"/>
      <pos A="0.200617" C="0.00308642" G="0.200617" T="0.595679"/>
      <pos A="0.00308642" C="0.398148" G="0.200617" T="0.398148"/>
      <pos A="0.398148" C="0.200617" G="0.200617" T="0.200617"/>
      <pos A="0.200617" C="0.200617" G="0.398148" T="0.200617"/>
      <pos A="0.990741" C="0.00308642" G="0.00308642" T="0.00308642"/>
      <pos A="0.79321" C="0.00308642" G="0.200617" T="0.00308642"/>
      <pos A="0.595679" C="0.00308642" G="0.00308642" T="0.398148"/>
      <pos A="0.398148" C="0.00308642" G="0.200617" T="0.398148"/>
      <pos A="0.398148" C="0.00308642" G="0.595679" T="0.00308642"/>
      <pos A="0.595679" C="0.200617" G="0.200617" T="0.00308642"/>
      <pos A="0.398148" C="0.200617" G="0.00308642" T="0.398148"/>
      <pos A="0.200617" C="0.200617" G="0.398148" T="0.200617"/>
      <pos A="0.398148" C="0.00308642" G="0.595679" T="0.00308642"/>
      <pos A="0.200617" C="0.398148" G="0.398148" T="0.00308642"/>
      <pos A="0.00308642" C="0.00308642" G="0.00308642" T="0.990741"/>
      <pos A="0.398148" C="0.200617" G="0.00308642" T="0.398148"/>
      <pos A="0.00308642" C="0.200617" G="0.595679" T="0.200617"/>
      <pos A="0.398148" C="0.398148" G="0.00308642" T="0.200617"/>
      <pos A="0.398148" C="0.200617" G="0.200617" T="0.200617"/>
      <pos A="0.398148" C="0.398148" G="0.00308642" T="0.200617"/>
    </motif>
    <motif db="0" id="M26" alt="O26" length="40" nsites="8" evalue="1.3e-003">
      <pos A="0.293573" C="0.293573" G="0.177379" T="0.235476"/>
      <pos A="0.409768" C="0.119281" G="0.177379" T="0.293573"/>
      <pos A="0.0611842" C="0.235476" G="0.525962" T="0.177379"/>
      <pos A="0.525962" C="0.177379" G="0.119281" T="0.177379"/>
      <pos A="0.119281" C="0.0611842" G="0.700254" T="0.119281"/>
      <pos A="0.0611842" C="0.177379" G="0.584059" T="0.177379"/>
      <pos A="0.119281" C="0.235476" G="0.467865" T="0.177379"/>
      <pos A="0.293573" C="0.293573" G="0.177379" T="0.235476"/>
      <pos A="0.467865" C="0.0611842" G="0.177379" T="0.293573"/>
      <pos A="0.119281" C="0.525962" G="0.235476" T="0.119281"/>
      <pos A="0.0611842" C="0.409768" G="0.177379" T="0.35167"/>
      <pos A="0.235476" C="0.0611842" G="0.119281" T="0.584059"/>
      <pos A="0.177379" C="0.235476" G="0.293573" T="0.293573"/>
      <pos A="0.35167" C="0.235476" G="0.235476" T="0.177379"/>
      <pos A="0.00308642" C="0.177379" G="0.35167" T="0.467865"/>
      <pos A="0.119281" C="0.409768" G="0.177379" T="0.293573"/>
      <pos A="0.0611842" C="0.235476" G="0.35167" T="0.35167"/>
      <pos A="0.35167" C="0.409768" G="0.119281" T="0.119281"/>
      <pos A="0.0611842" C="0.409768" G="0.235476" T="0.293573"/>
      <pos A="0.35167" C="0.235476" G="0.119281" T="0.293573"/>
      <pos A="0.293573" C="0.35167" G="0.235476" T="0.119281"/>
      <pos A="0.177379" C="0.467865" G="0.00308642" T="0.35167"/>
      <pos A="0.177379" C="0.293573" G="0.235476" T="0.293573"/>
      <pos A="0.409768" C="0.177379" G="0.177379" T="0.235476"/>
      <pos A="0.293573" C="0.119281" G="0.293573" T="0.293573"/>
      <pos A="0.584059" C="0.119281" G="0.235476" T="0.0611842"/>
      <pos A="0.119281" C="0.235476" G="0.584059" T="0.0611842"/>
      <pos A="0.409768" C="0.0611842" G="0.235476" T="0.293573"/>
      <pos A="0.293573" C="0.409768" G="0.119281" T="0.177379"/>
      <pos A="0.177379" C="0.177379" G="0.409768" T="0.235476"/>
      <pos A="0.0611842" C="0.119281" G="0.35167" T="0.467865"/>
      <pos A="0.119281" C="0.00308642" G="0.409768" T="0.467865"/>
      <pos A="0.293573" C="0.293573" G="0.177379" T="0.235476"/>
      <pos A="0.235476" C="0.235476" G="0.35167" T="0.177379"/>
      <pos A="0.467865" C="0.00308642" G="0.409768" T="0.119281"/>
      <pos A="0.119281" C="0.0611842" G="0.584059" T="0.235476"/>
      <pos A="0.235476" C="0.35167" G="0.177379" T="0.235476"/>
      <pos A="0.293573" C="0.119281" G="0.177379" T="0.409768"/>
      <pos A="0.409768" C="0.235476" G="0.177379" T="0.177379"/>
      <pos A="0.0611842" C="0.293573" G="0.409768" T="0.235476"/>
    </motif>
    <motif db="0" id="M28" alt="O28" length="40" nsites="8" evalue="1.3e-003">
      <pos A="0.287531" C="0.319136" G="0.169012" T="0.224321"/>
      <pos A="0.319136" C="0.176914" G="0.255926" T="0.248025"/>
      <pos A="0.200617" C="0.366543" G="0.311235" T="0.121605"/>
      <pos A="0.255926" C="0.161111" G="0.295432" T="0.287531"/>
      <pos A="0.232222" C="0.232222" G="0.287531" T="0.248025"/>
      <pos A="0.255926" C="0.224321" G="0.303333" T="0.21642"/>
      <pos A="0.47716" C="0.192716" G="0.0346914" T="0.295432"/>
      <pos A="0.161111" C="0.200617" G="0.311235" T="0.327037"/>
      <pos A="0.34284" C="0.255926" G="0.240123" T="0.161111"/>
      <pos A="0.287531" C="0.248025" G="0.248025" T="0.21642"/>
      <pos A="0.303333" C="0.303333" G="0.240123" T="0.15321"/>
      <pos A="0.208519" C="0.263827" G="0.129506" T="0.398148"/>
      <pos A="0.232222" C="0.271728" G="0.169012" T="0.327037"/>
      <pos A="0.169012" C="0.145309" G="0.327037" T="0.358642"/>
      <pos A="0.113704" C="0.334938" G="0.129506" T="0.421852"/>
      <pos A="0.200617" C="0.311235" G="0.161111" T="0.327037"/>
      <pos A="0.437654" C="0.287531" G="0.0979012" T="0.176914"/>
      <pos A="0.21642" C="0.263827" G="0.184815" T="0.334938"/>
      <pos A="0.0820988" C="0.287531" G="0.248025" T="0.382346"/>
      <pos A="0.311235" C="0.453457" G="0.145309" T="0.09"/>
      <pos A="0.295432" C="0.192716" G="0.113704" T="0.398148"/>
      <pos A="0.232222" C="0.129506" G="0.47716" T="0.161111"/>
      <pos A="0.184815" C="0.169012" G="0.358642" T="0.287531"/>
      <pos A="0.255926" C="0.240123" G="0.327037" T="0.176914"/>
      <pos A="0.319136" C="0.240123" G="0.240123" T="0.200617"/>
      <pos A="0.255926" C="0.129506" G="0.350741" T="0.263827"/>
      <pos A="0.240123" C="0.271728" G="0.255926" T="0.232222"/>
      <pos A="0.21642" C="0.176914" G="0.303333" T="0.303333"/>
      <pos A="0.445556" C="0.0979012" G="0.224321" T="0.232222"/>
      <pos A="0.303333" C="0.137407" G="0.27963" T="0.27963"/>
      <pos A="0.176914" C="0.161111" G="0.224321" T="0.437654"/>
      <pos A="0.232222" C="0.208519" G="0.224321" T="0.334938"/>
      <pos A="0.27963" C="0.208519" G="0.169012" T="0.34284"/>
      <pos A="0.192716" C="0.287531" G="0.176914" T="0.34284"/>
      <pos A="0.232222" C="0.350741" G="0.232222" T="0.184815"/>
      <pos A="0.311235" C="0.263827" G="0.224321" T="0.200617"/>
      <pos A="0.319136" C="0.176914" G="0.145309" T="0.358642"/>
      <pos A="0.208519" C="0.271728" G="0.295432" T="0.224321"/>
      <pos A="0.200617" C="0.121605" G="0.200617" T="0.47716"/>
      <pos A="0.161111" C="0.366543" G="0.311235" T="0.161111"/>
    </motif>
    <motif db="0" id="M29" alt="O29" length="40" nsites="8" evalue="1.3e-003">
      <pos A="0.302712" C="0.280518" G="0.280518" T="0.136253"/>
      <pos A="0.213934" C="0.114059" G="0.236128" T="0.435879"/>
      <pos A="0.158447" C="0.225031" G="0.302712" T="0.313809"/>
      <pos A="0.202837" C="0.280518" G="0.136253" T="0.380392"/>
      <pos A="0.280518" C="0.313809" G="0.169545" T="0.236128"/>
      <pos A="0.347101" C="0.26942" G="0.225031" T="0.158447"/>
      <pos A="0.280518" C="0.369296" G="0.191739" T="0.158447"/>
      <pos A="0.247226" C="0.26942" G="0.180642" T="0.302712"/>
      <pos A="0.225031" C="0.225031" G="0.202837" T="0.347101"/>
      <pos A="0.191739" C="0.136253" G="0.225031" T="0.446976"/>
      <pos A="0.213934" C="0.14735" G="0.347101" T="0.291615"/>
      <pos A="0.136253" C="0.46917" G="0.236128" T="0.158447"/>
      <pos A="0.258323" C="0.391489" G="0.0585728" T="0.291615"/>
      <pos A="0.202837" C="0.191739" G="0.247226" T="0.358199"/>
      <pos A="0.169545" C="0.225031" G="0.391489" T="0.213934"/>
      <pos A="0.26942" C="0.258323" G="0.347101" T="0.125157"/>
      <pos A="0.347101" C="0.158447" G="0.313809" T="0.180642"/>
      <pos A="0.213934" C="0.302712" G="0.213934" T="0.26942"/>
      <pos A="0.291615" C="0.313809" G="0.0807674" T="0.313809"/>
      <pos A="0.502462" C="0.125157" G="0.0918647" T="0.280518"/>
      <pos A="0.0918647" C="0.225031" G="0.424781" T="0.258323"/>
      <pos A="0.247226" C="0.225031" G="0.313809" T="0.213934"/>
      <pos A="0.236128" C="0.136253" G="0.247226" T="0.380392"/>
      <pos A="0.369296" C="0.0918647" G="0.358199" T="0.180642"/>
      <pos A="0.202837" C="0.247226" G="0.380392" T="0.169545"/>
      <pos A="0.191739" C="0.280518" G="0.14735" T="0.380392"/>
      <pos A="0.14735" C="0.102962" G="0.291615" T="0.458073"/>
      <pos A="0.280518" C="0.247226" G="0.258323" T="0.213934"/>
      <pos A="0.14735" C="0.180642" G="0.0363783" T="0.635629"/>
      <pos A="0.280518" C="0.291615" G="0.247226" T="0.180642"/>
      <pos A="0.324907" C="0.236128" G="0.191739" T="0.247226"/>
      <pos A="0.369296" C="0.169545" G="0.225031" T="0.236128"/>
      <pos A="0.358199" C="0.158447" G="0.125157" T="0.358199"/>
      <pos A="0.358199" C="0.258323" G="0.125157" T="0.258323"/>
      <pos A="0.280518" C="0.280518" G="0.213934" T="0.225031"/>
      <pos A="0.0807674" C="0.258323" G="0.313809" T="0.347101"/>
      <pos A="0.291615" C="0.225031" G="0.313809" T="0.169545"/>
      <pos A="0.202837" C="0.0696701" G="0.391489" T="0.336004"/>
      <pos A="0.158447" C="0.291615" G="0.247226" T="0.302712"/>
      <pos A="0.280518" C="0.369296" G="0.158447" T="0.191739"/>
    </motif>
    <motif db="0" id="M30" alt="O30" length="40" nsites="8" evalue="1.3e-003">
      <pos A="0.226706" C="0.161483" G="0.198754" T="0.413056"/>
      <pos A="0.133531" C="0.338517" G="0.282611" T="0.245341"/>
      <pos A="0.124214" C="0.319881" G="0.254659" T="0.301246"/>
      <pos A="0.375786" C="0.245341" G="0.161483" T="0.217389"/>
      <pos A="0.273294" C="0.105579" G="0.189436" T="0.431691"/>
      <pos A="0.310564" C="0.245341" G="0.319881" T="0.124214"/>
      <pos A="0.319881" C="0.198754" G="0.226706" T="0.254659"/>
      <pos A="0.152166" C="0.385103" G="0.273294" T="0.189436"/>
      <pos A="0.236024" C="0.180119" G="0.236024" T="0.347834"/>
      <pos A="0.375786" C="0.263976" G="0.0776267" T="0.282611"/>
      <pos A="0.310564" C="0.263976" G="0.254659" T="0.170801"/>
      <pos A="0.357152" C="0.189436" G="0.310564" T="0.142848"/>
      <pos A="0.245341" C="0.142848" G="0.375786" T="0.236024"/>
      <pos A="0.217389" C="0.385103" G="0.282611" T="0.114897"/>
      <pos A="0.236024" C="0.375786" G="0.114897" T="0.273294"/>
      <pos A="0.161483" C="0.226706" G="0.180119" T="0.431691"/>
      <pos A="0.226706" C="0.198754" G="0.254659" T="0.319881"/>
      <pos A="0.142848" C="0.217389" G="0.468961" T="0.170801"/>
      <pos A="0.291929" C="0.152166" G="0.226706" T="0.329199"/>
      <pos A="0.263976" C="0.282611" G="0.198754" T="0.254659"/>
      <pos A="0.198754" C="0.236024" G="0.170801" T="0.394421"/>
      <pos A="0.226706" C="0.319881" G="0.217389" T="0.236024"/>
      <pos A="0.226706" C="0.301246" G="0.208071" T="0.263976"/>
      <pos A="0.273294" C="0.114897" G="0.189436" T="0.422373"/>
      <pos A="0.282611" C="0.217389" G="0.226706" T="0.273294"/>
      <pos A="0.105579" C="0.524866" G="0.124214" T="0.245341"/>
      <pos A="0.254659" C="0.152166" G="0.124214" T="0.468961"/>
      <pos A="0.208071" C="0.142848" G="0.319881" T="0.329199"/>
      <pos A="0.208071" C="0.217389" G="0.338517" T="0.236024"/>
      <pos A="0.282611" C="0.198754" G="0.282611" T="0.236024"/>
      <pos A="0.347834" C="0.301246" G="0.273294" T="0.0776267"/>
      <pos A="0.375786" C="0.180119" G="0.245341" T="0.198754"/>
      <pos A="0.114897" C="0.375786" G="0.319881" T="0.189436"/>
      <pos A="0.413056" C="0.0962617" G="0.170801" T="0.319881"/>
      <pos A="0.291929" C="0.263976" G="0.375786" T="0.0683091"/>
      <pos A="0.180119" C="0.0869442" G="0.403738" T="0.329199"/>
      <pos A="0.254659" C="0.236024" G="0.189436" T="0.319881"/>
      <pos A="0.291929" C="0.208071" G="0.114897" T="0.385103"/>
      <pos A="0.198754" C="0.170801" G="0.282611" T="0.347834"/>
      <pos A="0.403738" C="0.375786" G="0.0869442" T="0.133531"/>
    </motif>
    <motif db="0" id="M32" alt="O32" length="40" nsites="8" evalue="1.3e-003">
      <pos A="0.137407" C="0.366543" G="0.176914" T="0.319136"/>
      <pos A="0.21642" C="0.129506" G="0.21642" T="0.437654"/>
      <pos A="0.295432" C="0.27963" G="0.208519" T="0.21642"/>
      <pos A="0.121605" C="0.421852" G="0.176914" T="0.27963"/>
      <pos A="0.311235" C="0.176914" G="0.137407" T="0.374444"/>
      <pos A="0.224321" C="0.287531" G="0.271728" T="0.21642"/>
      <pos A="0.208519" C="0.334938" G="0.224321" T="0.232222"/>
      <pos A="0.382346" C="0.208519" G="0.192716" T="0.21642"/>
      <pos A="0.176914" C="0.145309" G="0.21642" T="0.461358"/>
      <pos A="0.169012" C="0.169012" G="0.461358" T="0.200617"/>
      <pos A="0.161111" C="0.200617" G="0.303333" T="0.334938"/>
      <pos A="0.374444" C="0.319136" G="0.121605" T="0.184815"/>
      <pos A="0.271728" C="0.248025" G="0.145309" T="0.334938"/>
      <pos A="0.295432" C="0.374444" G="0.255926" T="0.0741975"/>
      <pos A="0.248025" C="0.319136" G="0.208519" T="0.224321"/>
      <pos A="0.303333" C="0.271728" G="0.208519" T="0.21642"/>
      <pos A="0.295432" C="0.169012" G="0.232222" T="0.303333"/>
      <pos A="0.311235" C="0.248025" G="0.200617" T="0.240123"/>
      <pos A="0.21642" C="0.21642" G="0.27963" T="0.287531"/>
      <pos A="0.21642" C="0.15321" G="0.461358" T="0.169012"/>
      <pos A="0.295432" C="0.21642" G="0.327037" T="0.161111"/>
      <pos A="0.248025" C="0.145309" G="0.311235" T="0.295432"/>
      <pos A="0.137407" C="0.248025" G="0.184815" T="0.429753"/>
      <pos A="0.161111" C="0.287531" G="0.255926" T="0.295432"/>
      <pos A="0.319136" C="0.295432" G="0.169012" T="0.21642"/>
      <pos A="0.192716" C="0.121605" G="0.21642" T="0.469259"/>
      <pos A="0.137407" C="0.15321" G="0.334938" T="0.374444"/>
      <pos A="0.295432" C="0.21642" G="0.137407" T="0.350741"/>
      <pos A="0.121605" C="0.429753" G="0.271728" T="0.176914"/>
      <pos A="0.224321" C="0.145309" G="0.129506" T="0.500864"/>
      <pos A="0.15321" C="0.303333" G="0.271728" T="0.271728"/>
      <pos A="0.461358" C="0.121605" G="0.255926" T="0.161111"/>
      <pos A="0.327037" C="0.303333" G="0.176914" T="0.192716"/>
      <pos A="0.255926" C="0.295432" G="0.145309" T="0.303333"/>
      <pos A="0.208519" C="0.208519" G="0.366543" T="0.21642"/>
      <pos A="0.390247" C="0.21642" G="0.224321" T="0.169012"/>
      <pos A="0.248025" C="0.15321" G="0.192716" T="0.406049"/>
      <pos A="0.232222" C="0.248025" G="0.311235" T="0.208519"/>
      <pos A="0.255926" C="0.184815" G="0.232222" T="0.327037"/>
      <pos A="0.240123" C="0.176914" G="0.295432" T="0.287531"/>
    </motif>
    <motif db="0" id="M33" alt="O33" length="40" nsites="8" evalue="1.3e-003">
      <pos A="0.129506" C="0.255926" G="0.34284" T="0.271728"/>
      <pos A="0.240123" C="0.176914" G="0.350741" T="0.232222"/>
      <pos A="0.271728" C="0.255926" G="0.208519" T="0.263827"/>
      <pos A="0.334938" C="0.145309" G="0.113704" T="0.406049"/>
      <pos A="0.224321" C="0.192716" G="0.248025" T="0.334938"/>
      <pos A="0.21642" C="0.327037" G="0.169012" T="0.287531"/>
      <pos A="0.161111" C="0.327037" G="0.176914" T="0.334938"/>
      <pos A="0.240123" C="0.453457" G="0.0979012" T="0.208519"/>
      <pos A="0.382346" C="0.311235" G="0.192716" T="0.113704"/>
      <pos A="0.327037" C="0.263827" G="0.184815" T="0.224321"/>
      <pos A="0.176914" C="0.334938" G="0.287531" T="0.200617"/>
      <pos A="0.240123" C="0.145309" G="0.303333" T="0.311235"/>
      <pos A="0.263827" C="0.319136" G="0.145309" T="0.271728"/>
      <pos A="0.15321" C="0.192716" G="0.232222" T="0.421852"/>
      <pos A="0.263827" C="0.129506" G="0.413951" T="0.192716"/>
      <pos A="0.334938" C="0.366543" G="0.21642" T="0.0820988"/>
      <pos A="0.358642" C="0.0741975" G="0.27963" T="0.287531"/>
      <pos A="0.192716" C="0.358642" G="0.255926" T="0.192716"/>
      <pos A="0.192716" C="0.334938" G="0.0820988" T="0.390247"/>
      <pos A="0.295432" C="0.21642" G="0.15321" T="0.334938"/>
      <pos A="0.161111" C="0.224321" G="0.240123" T="0.374444"/>
      <pos A="0.224321" C="0.240123" G="0.398148" T="0.137407"/>
      <pos A="0.224321" C="0.09" G="0.334938" T="0.350741"/>
      <pos A="0.15321" C="0.311235" G="0.358642" T="0.176914"/>
      <pos A="0.287531" C="0.15321" G="0.169012" T="0.390247"/>
      <pos A="0.366543" C="0.192716" G="0.255926" T="0.184815"/>
      <pos A="0.382346" C="0.192716" G="0.200617" T="0.224321"/>
      <pos A="0.263827" C="0.161111" G="0.327037" T="0.248025"/>
      <pos A="0.263827" C="0.208519" G="0.161111" T="0.366543"/>
      <pos A="0.121605" C="0.271728" G="0.232222" T="0.374444"/>
      <pos A="0.240123" C="0.27963" G="0.224321" T="0.255926"/>
      <pos A="0.327037" C="0.0662963" G="0.161111" T="0.445556"/>
      <pos A="0.200617" C="0.271728" G="0.327037" T="0.200617"/>
      <pos A="0.224321" C="0.255926" G="0.200617" T="0.319136"/>
      <pos A="0.21642" C="0.21642" G="0.169012" T="0.398148"/>
      <pos A="0.295432" C="0.224321" G="0.303333" T="0.176914"/>
      <pos A="0.208519" C="0.311235" G="0.21642" T="0.263827"/>
      <pos A="0.208519" C="0.224321" G="0.224321" T="0.34284"/>
      <pos A="0.382346" C="0.208519" G="0.169012" T="0.240123"/>
      <pos A="0.34284" C="0.145309" G="0.334938" T="0.176914"/>
    </motif>
    <motif db="0" id="M34" alt="O34" length="40" nsites="8" evalue="1.3e-003">
      <pos A="0.00308642" C="0.79321" G="0.00308642" T="0.200617"/>
      <pos A="0.398148" C="0.00308642" G="0.00308642" T="0.595679"/>
      <pos A="0.200617" C="0.595679" G="0.00308642" T="0.200617"/>
      <pos A="0.00308642" C="0.00308642" G="0.398148" T="0.595679"/>
      <pos A="0.200617" C="0.00308642" G="0.79321" T="0.00308642"/>
      <pos A="0.398148" C="0.595679" G="0.00308642" T="0.00308642"/>
      <pos A="0.200617" C="0.79321" G="0.00308642" T="0.00308642"/>
      <pos A="0.398148" C="0.00308642" G="0.398148" T="0.200617"/>
      <pos A="0.200617" C="0.79321" G="0.00308642" T="0.00308642"/>
      <pos A="0.595679" C="0.200617" G="0.00308642" T="0.200617"/>
      <pos A="0.200617" C="0.200617" G="0.398148" T="0.200617"/>
      <pos A="0.200617" C="0.398148" G="0.00308642" T="0.398148"/>
      <pos A="0.200617" C="0.200617" G="0.398148" T="0.200617"/>
      <pos A="0.200617" C="0.200617" G="0.200617" T="0.398148"/>
      <pos A="0.398148" C="0.00308642" G="0.00308642" T="0.595679"/>
      <pos A="0.00308642" C="0.398148" G="0.200617" T="0.398148"/>
      <pos A="0.00308642" C="0.00308642" G="0.398148" T="0.595679"/>
      <pos A="0.200617" C="0.595679" G="0.200617" T="0.00308642"/>
      <pos A="0.200617" C="0.200617" G="0.00308642" T="0.595679"/>
      <pos A="0.398148" C="0.200617" G="0.398148" T="0.00308642"/>
      <pos A="0.398148" C="0.00308642" G="0.200617" T="0.398148"/>
      <pos A="0.00308642" C="0.00308642" G="0.398148" T="0.595679"/>
      <pos A="0.595679" C="0.200617" G="0.200617" T="0.00308642"/>
      <pos A="0.595679" C="0.398148" G="0.00308642" T="0.00308642"/>
      <pos A="0.200617" C="0.398148" G="0.200617" T="0.200617"/>
      <pos A="0.00308642" C="0.00308642" G="0.595679" T="0.398148"/>
      <pos A="0.00308642" C="0.990741" G="0.00308642" T="0.00308642"/>
      <pos A="0.398148" C="0.398148" G="0.00308642" T="0.200617"/>
      <pos A="0.200617" C="0.200617" G="0.398148" T="0.200617"/>
      <pos A="0.200617" C="0.00308642" G="0.00308642" T="0.79321"/>
      <pos A="0.200617" C="0.200617" G="0.595679" T="0.00308642"/>
      <pos A="0.200617" C="0.00308642" G="0.595679" T="0.200617"/>
      <pos A="0.398148" C="0.398148" G="0.200617" T="0.00308642"/>
      <pos A="0.200617" C="0.200617" G="0.398148" T="0.200617"/>
      <pos A="0.200617" C="0.200617" G="0.200617" T="0.398148"/>
      <pos A="0.00308642" C="0.00308642" G="0.398148" T="0.595679"/>
      <pos A="0.200617" C="0.200617" G="0.200617" T="0.398148"/>
      <pos A="0.398148" C="0.398148" G="0.200617" T="0.00308642"/>
      <pos A="0.398148" C="0.00308642" G="0.200617" T="0.398148"/>
      <pos A="0.200617" C="0.200617" G="0.398148" T="0.200617"/>
    </motif>
    <motif db="0" id="M35" alt="O35" length="40" nsites="8" evalue="1.3e-003">
      <pos A="0.00308642" C="0.332304" G="0.496914" T="0.167696"/>
      <pos A="0.167696" C="0.167696" G="0.167696" T="0.496914"/>
      <pos A="0.167696" C="0.332304" G="0.332304" T="0.167696"/>
      <pos A="0.167696" C="0.332304" G="0.167696" T="0.332304"/>
      <pos A="0.00308642" C="0.826131" G="0.00308642" T="0.167696"/>
      <pos A="0.332304" C="0.00308642" G="0.332304" T="0.332304"/>
      <pos A="0.167696" C="0.332304" G="0.496914" T="0.00308642"/>
      <pos A="0.167696" C="0.167696" G="0.496914" T="0.167696"/>
      <pos A="0.00308642" C="0.00308642" G="0.826131" T="0.167696"/>
      <pos A="0.167696" C="0.332304" G="0.332304" T="0.167696"/>
      <pos A="0.332304" C="0.496914" G="0.00308642" T="0.167696"/>
      <pos A="0.00308642" C="0.00308642" G="0.00308642" T="0.990741"/>
      <pos A="0.00308642" C="0.661523" G="0.00308642" T="0.332304"/>
      <pos A="0.00308642" C="0.332304" G="0.167696" T="0.496914"/>
      <pos A="0.496914" C="0.167696" G="0.00308642" T="0.332304"/>
      <pos A="0.496914" C="0.496914" G="0.00308642" T="0.00308642"/>
      <pos A="0.332304" C="0.00308642" G="0.00308642" T="0.661523"/>
      <pos A="0.167696" C="0.332304" G="0.167696" T="0.332304"/>
      <pos A="0.661523" C="0.00308642" G="0.167696" T="0.167696"/>
      <pos A="0.167696" C="0.167696" G="0.167696" T="0.496914"/>
      <pos A="0.00308642" C="0.332304" G="0.332304" T="0.332304"/>
      <pos A="0.167696" C="0.332304" G="0.167696" T="0.332304"/>
      <pos A="0.00308642" C="0.332304" G="0.00308642" T="0.661523"/>
      <pos A="0.496914" C="0.00308642" G="0.332304" T="0.167696"/>
      <pos A="0.00308642" C="0.332304" G="0.661523" T="0.00308642"/>
      <pos A="0.167696" C="0.332304" G="0.332304" T="0.167696"/>
      <pos A="0.661523" C="0.00308642" G="0.332304" T="0.00308642"/>
      <pos A="0.00308642" C="0.167696" G="0.167696" T="0.661523"/>
      <pos A="0.167696" C="0.167696" G="0.167696" T="0.496914"/>
      <pos A="0.496914" C="0.167696" G="0.167696" T="0.167696"/>
      <pos A="0.661523" C="0.167696" G="0.167696" T="0.00308642"/>
      <pos A="0.332304" C="0.00308642" G="0.00308642" T="0.661523"/>
      <pos A="0.167696" C="0.00308642" G="0.496914" T="0.332304"/>
      <pos A="0.332304" C="0.167696" G="0.332304" T="0.167696"/>
      <pos A="0.496914" C="0.332304" G="0.167696" T="0.00308642"/>
      <pos A="0.167696" C="0.00308642" G="0.496914" T="0.332304"/>
      <pos A="0.496914" C="0.496914" G="0.00308642" T="0.00308642"/>
      <pos A="0.332304" C="0.167696" G="0.496914" T="0.00308642"/>
      <pos A="0.826131" C="0.167696" G="0.00308642" T="0.00308642"/>
      <pos A="0.496914" C="0.167696" G="0.167696" T="0.167696"/>
    </motif>
    <motif db="0" id="M36" alt="O36" length="40" nsites="8" evalue="1.3e-003">
      <pos A="0.00308642" C="0.661523" G="0.332304" T="0.00308642"/>
      <pos A="0.990741" C="0.00308642" G="0.00308642" T="0.00308642"/>
      <pos A="0.332304" C="0.00308642" G="0.00308642" T="0.661523"/>
      <pos A="0.332304" C="0.332304" G="0.00308642" T="0.332304"/>
      <pos A="0.332304" C="0.332304" G="0.00308642" T="0.332304"/>
      <pos A="0.00308642" C="0.00308642" G="0.332304" T="0.661523"/>
      <pos A="0.661523" C="0.00308642" G="0.332304" T="0.00308642"/>
      <pos A="0.661523" C="0.332304" G="0.00308642" T="0.00308642"/>
      <pos A="0.332304" C="0.661523" G="0.00308642" T="0.00308642"/>
      <pos A="0.990741" C="0.00308642" G="0.00308642" T="0.00308642"/>
      <pos A="0.00308642" C="0.661523" G="0.00308642" T="0.332304"/>
      <pos A="0.332304" C="0.00308642" G="0.00308642" T="0.661523"/>
      <pos A="0.332304" C="0.00308642" G="0.332304" T="0.332304"/>
      <pos A="0.00308642" C="0.990741" G="0.00308642" T="0.00308642"/>
      <pos A="0.661523" C="0.332304" G="0.00308642" T="0.00308642"/>
      <pos A="0.00308642" C="0.661523" G="0.00308642" T="0.332304"/>
      <pos A="0.00308642" C="0.661523" G="0.00308642" T="0.332304"/>
      <pos A="0.00308642" C="0.990741" G="0.00308642" T="0.00308642"/>
      <pos A="0.332304" C="0.661523" G="0.00308642" T="0.00308642"/>
      <pos A="0.661523" C="0.332304" G="0.00308642" T="0.00308642"/>
      <pos A="0.00308642" C="0.661523" G="0.332304" T="0.00308642"/>
      <pos A="0.00308642" C="0.661523" G="0.00308642" T="0.332304"/>
      <pos A="0.00308642" C="0.332304" G="0.00308642" T="0.661523"/>
      <pos A="0.00308642" C="0.332304" G="0.00308642" T="0.661523"/>
      <pos A="0.00308642" C="0.00308642" G="0.332304" T="0.661523"/>
      <pos A="0.00308642" C="0.661523" G="0.332304" T="0.00308642"/>
      <pos A="0.00308642" C="0.00308642" G="0.332304" T="0.661523"/>
      <pos A="0.00308642" C="0.00308642" G="0.332304" T="0.661523"/>
      <pos A="0.00308642" C="0.00308642" G="0.661523" T="0.332304"/>
      <pos A="0.332304" C="0.00308642" G="0.332304" T="0.332304"/>
      <pos A="0.00308642" C="0.332304" G="0.332304" T="0.332304"/>
      <pos A="0.00308642" C="0.661523" G="0.332304" T="0.00308642"/>
      <pos A="0.00308642" C="0.00308642" G="0.332304" T="0.661523"/>
      <pos A="0.00308642" C="0.00308642" G="0.332304" T="0.661523"/>
      <pos A="0.00308642" C="0.00308642" G="0.332304" T="0.661523"/>
      <pos A="0.332304" C="0.332304" G="0.00308642" T="0.332304"/>
      <pos A="0.00308642" C="0.332304" G="0.00308642" T="0.661523"/>
      <pos A="0.00308642" C="0.332304" G="0.00308642" T="0.661523"/>
      <pos A="0.00308642" C="0.332304" G="0.00308642" T="0.661523"/>
      <pos A="0.00308642" C="0.332304" G="0.00308642" T="0.661523"/>
    </motif>
    <motif db="0" id="M37" alt="O37" length="40" nsites="8" evalue="1.3e-003">
      <pos A="0.295724" C="0.137212" G="0.344498" T="0.222565"/>
      <pos A="0.295724" C="0.149405" G="0.246952" T="0.307918"/>
      <pos A="0.332304" C="0.112826" G="0.137212" T="0.417657"/>
      <pos A="0.234759" C="0.234759" G="0.283532" T="0.246952"/>
      <pos A="0.332304" C="0.222565" G="0.271338" T="0.173793"/>
      <pos A="0.222565" C="0.210372" G="0.320112" T="0.246952"/>
      <pos A="0.222565" C="0.100632" G="0.295724" T="0.381078"/>
      <pos A="0.0762459" C="0.332304" G="0.405464" T="0.185985"/>
      <pos A="0.295724" C="0.149405" G="0.198179" T="0.356691"/>
      <pos A="0.198179" C="0.222565" G="0.381078" T="0.198179"/>
      <pos A="0.295724" C="0.295724" G="0.185985" T="0.222565"/>
      <pos A="0.125019" C="0.149405" G="0.173793" T="0.551784"/>
      <pos A="0.222565" C="0.198179" G="0.210372" T="0.368884"/>
      <pos A="0.210372" C="0.405464" G="0.222565" T="0.161599"/>
      <pos A="0.137212" C="0.112826" G="0.0884395" T="0.661523"/>
      <pos A="0.161599" C="0.222565" G="0.381078" T="0.234759"/>
      <pos A="0.405464" C="0.234759" G="0.125019" T="0.234759"/>
      <pos A="0.393271" C="0.344498" G="0.125019" T="0.137212"/>
      <pos A="0.222565" C="0.185985" G="0.161599" T="0.429851"/>
      <pos A="0.0884395" C="0.185985" G="0.307918" T="0.417657"/>
      <pos A="0.332304" C="0.259145" G="0.198179" T="0.210372"/>
      <pos A="0.271338" C="0.368884" G="0.222565" T="0.137212"/>
      <pos A="0.185985" C="0.149405" G="0.307918" T="0.356691"/>
      <pos A="0.283532" C="0.222565" G="0.210372" T="0.283532"/>
      <pos A="0.0396662" C="0.283532" G="0.368884" T="0.307918"/>
      <pos A="0.259145" C="0.173793" G="0.210372" T="0.356691"/>
      <pos A="0.320112" C="0.198179" G="0.259145" T="0.222565"/>
      <pos A="0.137212" C="0.283532" G="0.320112" T="0.259145"/>
      <pos A="0.429851" C="0.356691" G="0.0762459" T="0.137212"/>
      <pos A="0.307918" C="0.259145" G="0.185985" T="0.246952"/>
      <pos A="0.344498" C="0.161599" G="0.210372" T="0.283532"/>
      <pos A="0.295724" C="0.198179" G="0.381078" T="0.125019"/>
      <pos A="0.198179" C="0.332304" G="0.210372" T="0.259145"/>
      <pos A="0.283532" C="0.210372" G="0.198179" T="0.307918"/>
      <pos A="0.125019" C="0.246952" G="0.283532" T="0.344498"/>
      <pos A="0.222565" C="0.283532" G="0.198179" T="0.295724"/>
      <pos A="0.466431" C="0.0518598" G="0.161599" T="0.320112"/>
      <pos A="0.356691" C="0.210372" G="0.271338" T="0.161599"/>
      <pos A="0.234759" C="0.125019" G="0.405464" T="0.234759"/>
      <pos A="0.210372" C="0.259145" G="0.222565" T="0.307918"/>
    </motif>
    <motif db="0" id="M38" alt="O38" length="40" nsites="8" evalue="1.3e-003">
      <pos A="0.485062" C="0.224321" G="0.0583951" T="0.232222"/>
      <pos A="0.248025" C="0.295432" G="0.366543" T="0.09"/>
      <pos A="0.208519" C="0.224321" G="0.27963" T="0.287531"/>
      <pos A="0.334938" C="0.232222" G="0.21642" T="0.21642"/>
      <pos A="0.255926" C="0.334938" G="0.200617" T="0.208519"/>
      <pos A="0.390247" C="0.15321" G="0.263827" T="0.192716"/>
      <pos A="0.255926" C="0.169012" G="0.263827" T="0.311235"/>
      <pos A="0.192716" C="0.105802" G="0.34284" T="0.358642"/>
      <pos A="0.21642" C="0.176914" G="0.303333" T="0.303333"/>
      <pos A="0.319136" C="0.27963" G="0.192716" T="0.208519"/>
      <pos A="0.145309" C="0.334938" G="0.09" T="0.429753"/>
      <pos A="0.303333" C="0.398148" G="0.113704" T="0.184815"/>
      <pos A="0.240123" C="0.224321" G="0.240123" T="0.295432"/>
      <pos A="0.240123" C="0.319136" G="0.184815" T="0.255926"/>
      <pos A="0.232222" C="0.224321" G="0.350741" T="0.192716"/>
      <pos A="0.161111" C="0.27963" G="0.255926" T="0.303333"/>
      <pos A="0.200617" C="0.255926" G="0.34284" T="0.200617"/>
      <pos A="0.311235" C="0.27963" G="0.105802" T="0.303333"/>
      <pos A="0.169012" C="0.184815" G="0.21642" T="0.429753"/>
      <pos A="0.176914" C="0.413951" G="0.176914" T="0.232222"/>
      <pos A="0.398148" C="0.240123" G="0.200617" T="0.161111"/>
      <pos A="0.295432" C="0.21642" G="0.248025" T="0.240123"/>
      <pos A="0.295432" C="0.255926" G="0.200617" T="0.248025"/>
      <pos A="0.129506" C="0.105802" G="0.382346" T="0.382346"/>
      <pos A="0.255926" C="0.27963" G="0.271728" T="0.192716"/>
      <pos A="0.192716" C="0.303333" G="0.21642" T="0.287531"/>
      <pos A="0.208519" C="0.176914" G="0.224321" T="0.390247"/>
      <pos A="0.287531" C="0.161111" G="0.263827" T="0.287531"/>
      <pos A="0.137407" C="0.295432" G="0.295432" T="0.271728"/>
      <pos A="0.15321" C="0.161111" G="0.169012" T="0.516667"/>
      <pos A="0.255926" C="0.240123" G="0.255926" T="0.248025"/>
      <pos A="0.248025" C="0.311235" G="0.15321" T="0.287531"/>
      <pos A="0.429753" C="0.129506" G="0.232222" T="0.208519"/>
      <pos A="0.311235" C="0.0504938" G="0.390247" T="0.248025"/>
      <pos A="0.319136" C="0.192716" G="0.232222" T="0.255926"/>
      <pos A="0.255926" C="0.382346" G="0.240123" T="0.121605"/>
      <pos A="0.169012" C="0.240123" G="0.192716" T="0.398148"/>
      <pos A="0.319136" C="0.15321" G="0.248025" T="0.27963"/>
      <pos A="0.327037" C="0.121605" G="0.240123" T="0.311235"/>
      <pos A="0.263827" C="0.248025" G="0.27963" T="0.208519"/>
    </motif>
    <motif db="0" id="M4" alt="O4" length="40" nsites="8" evalue="1.3e-003">
      <pos A="0.200617" C="0.374444" G="0.271728" T="0.15321"/>
      <pos A="0.406049" C="0.176914" G="0.169012" T="0.248025"/>
      <pos A="0.129506" C="0.184815" G="0.350741" T="0.334938"/>
      <pos A="0.271728" C="0.303333" G="0.145309" T="0.27963"/>
      <pos A="0.200617" C="0.34284" G="0.224321" T="0.232222"/>
      <pos A="0.358642" C="0.113704" G="0.248025" T="0.27963"/>
      <pos A="0.240123" C="0.406049" G="0.161111" T="0.192716"/>
      <pos A="0.374444" C="0.240123" G="0.121605" T="0.263827"/>
      <pos A="0.358642" C="0.311235" G="0.224321" T="0.105802"/>
      <pos A="0.169012" C="0.121605" G="0.421852" T="0.287531"/>
      <pos A="0.255926" C="0.129506" G="0.350741" T="0.263827"/>
      <pos A="0.137407" C="0.224321" G="0.303333" T="0.334938"/>
      <pos A="0.200617" C="0.413951" G="0.176914" T="0.208519"/>
      <pos A="0.311235" C="0.161111" G="0.0820988" T="0.445556"/>
      <pos A="0.255926" C="0.200617" G="0.319136" T="0.224321"/>
      <pos A="0.240123" C="0.224321" G="0.34284" T="0.192716"/>
      <pos A="0.287531" C="0.248025" G="0.15321" T="0.311235"/>
      <pos A="0.200617" C="0.34284" G="0.248025" T="0.208519"/>
      <pos A="0.232222" C="0.255926" G="0.208519" T="0.303333"/>
      <pos A="0.121605" C="0.200617" G="0.287531" T="0.390247"/>
      <pos A="0.113704" C="0.240123" G="0.350741" T="0.295432"/>
      <pos A="0.287531" C="0.255926" G="0.161111" T="0.295432"/>
      <pos A="0.34284" C="0.240123" G="0.121605" T="0.295432"/>
      <pos A="0.303333" C="0.21642" G="0.0346914" T="0.445556"/>
      <pos A="0.240123" C="0.319136" G="0.192716" T="0.248025"/>
      <pos A="0.398148" C="0.176914" G="0.334938" T="0.09"/>
      <pos A="0.161111" C="0.248025" G="0.240123" T="0.350741"/>
      <pos A="0.295432" C="0.200617" G="0.34284" T="0.161111"/>
      <pos A="0.287531" C="0.161111" G="0.358642" T="0.192716"/>
      <pos A="0.248025" C="0.169012" G="0.382346" T="0.200617"/>
      <pos A="0.248025" C="0.200617" G="0.327037" T="0.224321"/>
      <pos A="0.263827" C="0.169012" G="0.271728" T="0.295432"/>
      <pos A="0.129506" C="0.295432" G="0.248025" T="0.327037"/>
      <pos A="0.263827" C="0.319136" G="0.105802" T="0.311235"/>
      <pos A="0.303333" C="0.200617" G="0.327037" T="0.169012"/>
      <pos A="0.374444" C="0.15321" G="0.129506" T="0.34284"/>
      <pos A="0.161111" C="0.176914" G="0.413951" T="0.248025"/>
      <pos A="0.21642" C="0.311235" G="0.169012" T="0.303333"/>
      <pos A="0.271728" C="0.21642" G="0.113704" T="0.398148"/>
      <pos A="0.287531" C="0.161111" G="0.21642" T="0.334938"/>
    </motif>
    <motif db="0" id="M40" alt="O40" length="40" nsites="8" evalue="1.3e-003">
      <pos A="0.208519" C="0.0820988" G="0.121605" T="0.587778"/>
      <pos A="0.263827" C="0.303333" G="0.0741975" T="0.358642"/>
      <pos A="0.27963" C="0.303333" G="0.295432" T="0.121605"/>
      <pos A="0.129506" C="0.224321" G="0.327037" T="0.319136"/>
      <pos A="0.263827" C="0.303333" G="0.248025" T="0.184815"/>
      <pos A="0.406049" C="0.255926" G="0.145309" T="0.192716"/>
      <pos A="0.169012" C="0.334938" G="0.176914" T="0.319136"/>
      <pos A="0.184815" C="0.421852" G="0.137407" T="0.255926"/>
      <pos A="0.240123" C="0.271728" G="0.248025" T="0.240123"/>
      <pos A="0.295432" C="0.255926" G="0.129506" T="0.319136"/>
      <pos A="0.413951" C="0.137407" G="0.255926" T="0.192716"/>
      <pos A="0.263827" C="0.263827" G="0.137407" T="0.334938"/>
      <pos A="0.287531" C="0.271728" G="0.295432" T="0.145309"/>
      <pos A="0.232222" C="0.145309" G="0.319136" T="0.303333"/>
      <pos A="0.176914" C="0.34284" G="0.358642" T="0.121605"/>
      <pos A="0.145309" C="0.129506" G="0.382346" T="0.34284"/>
      <pos A="0.137407" C="0.398148" G="0.21642" T="0.248025"/>
      <pos A="0.319136" C="0.184815" G="0.161111" T="0.334938"/>
      <pos A="0.263827" C="0.137407" G="0.319136" T="0.27963"/>
      <pos A="0.184815" C="0.129506" G="0.271728" T="0.413951"/>
      <pos A="0.176914" C="0.232222" G="0.303333" T="0.287531"/>
      <pos A="0.263827" C="0.319136" G="0.192716" T="0.224321"/>
      <pos A="0.287531" C="0.240123" G="0.21642" T="0.255926"/>
      <pos A="0.161111" C="0.271728" G="0.350741" T="0.21642"/>
      <pos A="0.208519" C="0.169012" G="0.319136" T="0.303333"/>
      <pos A="0.208519" C="0.27963" G="0.113704" T="0.398148"/>
      <pos A="0.311235" C="0.27963" G="0.200617" T="0.208519"/>
      <pos A="0.255926" C="0.240123" G="0.263827" T="0.240123"/>
      <pos A="0.200617" C="0.303333" G="0.21642" T="0.27963"/>
      <pos A="0.47716" C="0.208519" G="0.113704" T="0.200617"/>
      <pos A="0.240123" C="0.200617" G="0.255926" T="0.303333"/>
      <pos A="0.303333" C="0.145309" G="0.21642" T="0.334938"/>
      <pos A="0.232222" C="0.192716" G="0.240123" T="0.334938"/>
      <pos A="0.374444" C="0.295432" G="0.15321" T="0.176914"/>
      <pos A="0.240123" C="0.311235" G="0.192716" T="0.255926"/>
      <pos A="0.232222" C="0.113704" G="0.34284" T="0.311235"/>
      <pos A="0.295432" C="0.137407" G="0.382346" T="0.184815"/>
      <pos A="0.208519" C="0.15321" G="0.311235" T="0.327037"/>
      <pos A="0.224321" C="0.295432" G="0.176914" T="0.303333"/>
      <pos A="0.232222" C="0.295432" G="0.145309" T="0.327037"/>
    </motif>
    <motif db="0" id="M42" alt="O42" length="40" nsites="8" evalue="1.3e-003">
      <pos A="0.21642" C="0.208519" G="0.327037" T="0.248025"/>
      <pos A="0.255926" C="0.350741" G="0.176914" T="0.21642"/>
      <pos A="0.311235" C="0.287531" G="0.263827" T="0.137407"/>
      <pos A="0.161111" C="0.303333" G="0.232222" T="0.303333"/>
      <pos A="0.184815" C="0.319136" G="0.255926" T="0.240123"/>
      <pos A="0.248025" C="0.311235" G="0.184815" T="0.255926"/>
      <pos A="0.287531" C="0.129506" G="0.113704" T="0.469259"/>
      <pos A="0.34284" C="0.232222" G="0.232222" T="0.192716"/>
      <pos A="0.224321" C="0.184815" G="0.129506" T="0.461358"/>
      <pos A="0.287531" C="0.263827" G="0.255926" T="0.192716"/>
      <pos A="0.327037" C="0.21642" G="0.15321" T="0.303333"/>
      <pos A="0.224321" C="0.334938" G="0.137407" T="0.303333"/>
      <pos A="0.303333" C="0.21642" G="0.15321" T="0.327037"/>
      <pos A="0.334938" C="0.224321" G="0.334938" T="0.105802"/>
      <pos A="0.176914" C="0.15321" G="0.461358" T="0.208519"/>
      <pos A="0.192716" C="0.240123" G="0.358642" T="0.208519"/>
      <pos A="0.184815" C="0.327037" G="0.137407" T="0.350741"/>
      <pos A="0.327037" C="0.192716" G="0.21642" T="0.263827"/>
      <pos A="0.224321" C="0.240123" G="0.327037" T="0.208519"/>
      <pos A="0.350741" C="0.232222" G="0.327037" T="0.09"/>
      <pos A="0.240123" C="0.208519" G="0.327037" T="0.224321"/>
      <pos A="0.208519" C="0.303333" G="0.184815" T="0.303333"/>
      <pos A="0.255926" C="0.27963" G="0.137407" T="0.327037"/>
      <pos A="0.176914" C="0.0425926" G="0.240123" T="0.54037"/>
      <pos A="0.09" C="0.319136" G="0.350741" T="0.240123"/>
      <pos A="0.334938" C="0.15321" G="0.0979012" T="0.413951"/>
      <pos A="0.255926" C="0.255926" G="0.248025" T="0.240123"/>
      <pos A="0.390247" C="0.169012" G="0.184815" T="0.255926"/>
      <pos A="0.176914" C="0.295432" G="0.15321" T="0.374444"/>
      <pos A="0.334938" C="0.240123" G="0.169012" T="0.255926"/>
      <pos A="0.406049" C="0.184815" G="0.255926" T="0.15321"/>
      <pos A="0.27963" C="0.192716" G="0.169012" T="0.358642"/>
      <pos A="0.192716" C="0.169012" G="0.469259" T="0.169012"/>
      <pos A="0.255926" C="0.248025" G="0.192716" T="0.303333"/>
      <pos A="0.240123" C="0.263827" G="0.271728" T="0.224321"/>
      <pos A="0.145309" C="0.224321" G="0.34284" T="0.287531"/>
      <pos A="0.15321" C="0.287531" G="0.240123" T="0.319136"/>
      <pos A="0.350741" C="0.176914" G="0.232222" T="0.240123"/>
      <pos A="0.461358" C="0.334938" G="0.0979012" T="0.105802"/>
      <pos A="0.161111" C="0.137407" G="0.208519" T="0.492963"/>
    </motif>
    <motif db="0" id="M43" alt="O43" length="40" nsites="8" evalue="1.3e-003">
      <pos A="0.496914" C="0.00308642" G="0.496914" T="0.00308642"/>
      <pos A="0.00308642" C="0.990741" G="0.00308642" T="0.00308642"/>
      <pos A="0.496914" C="0.496914" G="0.00308642" T="0.00308642"/>
      <pos A="0.00308642" C="0.00308642" G="0.496914" T="0.496914"/>
      <pos A="0.496914" C="0.00308642" G="0.00308642" T="0.496914"/>
      <pos A="0.00308642" C="0.00308642" G="0.496914" T="0.496914"/>
      <pos A="0.00308642" C="0.496914" G="0.496914" T="0.00308642"/>
      <pos A="0.00308642" C="0.00308642" G="0.496914" T="0.496914"/>
      <pos A="0.00308642" C="0.496914" G="0.00308642" T="0.496914"/>
      <pos A="0.00308642" C="0.496914" G="0.00308642" T="0.496914"/>
      <pos A="0.00308642" C="0.00308642" G="0.00308642" T="0.990741"/>
      <pos A="0.00308642" C="0.00308642" G="0.496914" T="0.496914"/>
      <pos A="0.496914" C="0.00308642" G="0.496914" T="0.00308642"/>
      <pos A="0.00308642" C="0.00308642" G="0.990741" T="0.00308642"/>
      <pos A="0.00308642" C="0.990741" G="0.00308642" T="0.00308642"/>
      <pos A="0.496914" C="0.00308642" G="0.00308642" T="0.496914"/>
      <pos A="0.00308642" C="0.00308642" G="0.496914" T="0.496914"/>
      <pos A="0.00308642" C="0.00308642" G="0.496914" T="0.496914"/>
      <pos A="0.496914" C="0.00308642" G="0.496914" T="0.00308642"/>
      <pos A="0.00308642" C="0.990741" G="0.00308642" T="0.00308642"/>
      <pos A="0.00308642" C="0.990741" G="0.00308642" T="0.00308642"/>
      <pos A="0.00308642" C="0.496914" G="0.00308642" T="0.496914"/>
      <pos A="0.00308642" C="0.00308642" G="0.496914" T="0.496914"/>
      <pos A="0.00308642" C="0.496914" G="0.496914" T="0.00308642"/>
      <pos A="0.00308642" C="0.496914" G="0.00308642" T="0.496914"/>
      <pos A="0.00308642" C="0.00308642" G="0.00308642" T="0.990741"/>
      <pos A="0.00308642" C="0.496914" G="0.00308642" T="0.496914"/>
      <pos A="0.496914" C="0.496914" G="0.00308642" T="0.00308642"/>
      <pos A="0.00308642" C="0.496914" G="0.00308642" T="0.496914"/>
      <pos A="0.496914" C="0.496914" G="0.00308642" T="0.00308642"/>
      <pos A="0.00308642" C="0.496914" G="0.496914" T="0.00308642"/>
      <pos A="0.496914" C="0.00308642" G="0.496914" T="0.00308642"/>
      <pos A="0.00308642" C="0.496914" G="0.00308642" T="0.496914"/>
      <pos A="0.00308642" C="0.496914" G="0.496914" T="0.00308642"/>
      <pos A="0.496914" C="0.00308642" G="0.00308642" T="0.496914"/>
      <pos A="0.496914" C="0.00308642" G="0.496914" T="0.00308642"/>
      <pos A="0.990741" C="0.00308642" G="0.00308642" T="0.00308642"/>
      <pos A="0.496914" C="0.496914" G="0.00308642" T="0.00308642"/>
      <pos A="0.496914" C="0.496914" G="0.00308642" T="0.00308642"/>
      <pos A="0.00308642" C="0.990741" G="0.00308642" T="0.00308642"/>
    </motif>
    <motif db="0" id="M44" alt="O44" length="40" nsites="8" evalue="1.3e-003">
      <pos A="0.0986657" C="0.289825" G="0.20221" T="0.409299"/>
      <pos A="0.114596" C="0.457088" G="0.28186" T="0.146455"/>
      <pos A="0.162385" C="0.122561" G="0.29779" T="0.417264"/>
      <pos A="0.25" C="0.106631" G="0.226105" T="0.417264"/>
      <pos A="0.345579" C="0.130525" G="0.401334" T="0.122561"/>
      <pos A="0.242035" C="0.329649" G="0.305755" T="0.122561"/>
      <pos A="0.226105" C="0.28186" G="0.106631" T="0.385404"/>
      <pos A="0.146455" C="0.28186" G="0.25" T="0.321685"/>
      <pos A="0.345579" C="0.23407" G="0.130525" T="0.289825"/>
      <pos A="0.409299" C="0.28186" G="0.154421" T="0.154421"/>
      <pos A="0.273895" C="0.194245" G="0.25" T="0.28186"/>
      <pos A="0.28186" C="0.154421" G="0.273895" T="0.289825"/>
      <pos A="0.210175" C="0.321685" G="0.20221" T="0.26593"/>
      <pos A="0.345579" C="0.194245" G="0.257965" T="0.20221"/>
      <pos A="0.154421" C="0.273895" G="0.25" T="0.321685"/>
      <pos A="0.170351" C="0.393369" G="0.257965" T="0.178315"/>
      <pos A="0.25" C="0.401334" G="0.194245" T="0.154421"/>
      <pos A="0.353545" C="0.210175" G="0.23407" T="0.20221"/>
      <pos A="0.154421" C="0.210175" G="0.353545" T="0.28186"/>
      <pos A="0.289825" C="0.242035" G="0.162385" T="0.305755"/>
      <pos A="0.210175" C="0.194245" G="0.23407" T="0.361509"/>
      <pos A="0.210175" C="0.21814" G="0.18628" T="0.385404"/>
      <pos A="0.26593" C="0.194245" G="0.25" T="0.289825"/>
      <pos A="0.178315" C="0.29779" G="0.162385" T="0.361509"/>
      <pos A="0.257965" C="0.178315" G="0.178315" T="0.385404"/>
      <pos A="0.114596" C="0.23407" G="0.31372" T="0.337615"/>
      <pos A="0.170351" C="0.114596" G="0.393369" T="0.321685"/>
      <pos A="0.210175" C="0.162385" G="0.29779" T="0.329649"/>
      <pos A="0.385404" C="0.210175" G="0.31372" T="0.0907012"/>
      <pos A="0.226105" C="0.210175" G="0.273895" T="0.289825"/>
      <pos A="0.25" C="0.154421" G="0.337615" T="0.257965"/>
      <pos A="0.345579" C="0.154421" G="0.178315" T="0.321685"/>
      <pos A="0.242035" C="0.353545" G="0.23407" T="0.170351"/>
      <pos A="0.433194" C="0.154421" G="0.194245" T="0.21814"/>
      <pos A="0.257965" C="0.18628" G="0.21814" T="0.337615"/>
      <pos A="0.321685" C="0.130525" G="0.305755" T="0.242035"/>
      <pos A="0.385404" C="0.289825" G="0.210175" T="0.114596"/>
      <pos A="0.25" C="0.25" G="0.162385" T="0.337615"/>
      <pos A="0.170351" C="0.273895" G="0.21814" T="0.337615"/>
      <pos A="0.353545" C="0.242035" G="0.210175" T="0.194245"/>
    </motif>
    <motif db="0" id="M46" alt="O46" length="40" nsites="8" evalue="1.3e-003">
      <pos A="0.232222" C="0.334938" G="0.137407" T="0.295432"/>
      <pos A="0.169012" C="0.176914" G="0.27963" T="0.374444"/>
      <pos A="0.169012" C="0.263827" G="0.192716" T="0.374444"/>
      <pos A="0.34284" C="0.240123" G="0.169012" T="0.248025"/>
      <pos A="0.319136" C="0.208519" G="0.311235" T="0.161111"/>
      <pos A="0.271728" C="0.413951" G="0.232222" T="0.0820988"/>
      <pos A="0.382346" C="0.232222" G="0.232222" T="0.15321"/>
      <pos A="0.161111" C="0.200617" G="0.311235" T="0.327037"/>
      <pos A="0.161111" C="0.240123" G="0.287531" T="0.311235"/>
      <pos A="0.0820988" C="0.240123" G="0.358642" T="0.319136"/>
      <pos A="0.287531" C="0.287531" G="0.224321" T="0.200617"/>
      <pos A="0.21642" C="0.248025" G="0.176914" T="0.358642"/>
      <pos A="0.0979012" C="0.421852" G="0.295432" T="0.184815"/>
      <pos A="0.208519" C="0.09" G="0.327037" T="0.374444"/>
      <pos A="0.240123" C="0.295432" G="0.263827" T="0.200617"/>
      <pos A="0.311235" C="0.271728" G="0.137407" T="0.27963"/>
      <pos A="0.327037" C="0.255926" G="0.129506" T="0.287531"/>
      <pos A="0.192716" C="0.287531" G="0.200617" T="0.319136"/>
      <pos A="0.311235" C="0.350741" G="0.113704" T="0.224321"/>
      <pos A="0.406049" C="0.0979012" G="0.224321" T="0.271728"/>
      <pos A="0.390247" C="0.240123" G="0.263827" T="0.105802"/>
      <pos A="0.121605" C="0.0979012" G="0.311235" T="0.469259"/>
      <pos A="0.287531" C="0.184815" G="0.374444" T="0.15321"/>
      <pos A="0.184815" C="0.240123" G="0.263827" T="0.311235"/>
      <pos A="0.232222" C="0.303333" G="0.240123" T="0.224321"/>
      <pos A="0.295432" C="0.184815" G="0.137407" T="0.382346"/>
      <pos A="0.224321" C="0.232222" G="0.263827" T="0.27963"/>
      <pos A="0.303333" C="0.240123" G="0.200617" T="0.255926"/>
      <pos A="0.137407" C="0.263827" G="0.27963" T="0.319136"/>
      <pos A="0.27963" C="0.184815" G="0.232222" T="0.303333"/>
      <pos A="0.271728" C="0.105802" G="0.350741" T="0.271728"/>
      <pos A="0.176914" C="0.176914" G="0.390247" T="0.255926"/>
      <pos A="0.406049" C="0.192716" G="0.121605" T="0.27963"/>
      <pos A="0.271728" C="0.303333" G="0.263827" T="0.161111"/>
      <pos A="0.263827" C="0.287531" G="0.232222" T="0.21642"/>
      <pos A="0.263827" C="0.255926" G="0.09" T="0.390247"/>
      <pos A="0.248025" C="0.113704" G="0.334938" T="0.303333"/>
      <pos A="0.21642" C="0.453457" G="0.121605" T="0.208519"/>
      <pos A="0.263827" C="0.334938" G="0.184815" T="0.21642"/>
      <pos A="0.184815" C="0.21642" G="0.303333" T="0.295432"/>
    </motif>
    <motif db="0" id="M47" alt="O47" length="40" nsites="8" evalue="1.3e-003">
      <pos A="0.496914" C="0.496914" G="0.00308642" T="0.00308642"/>
      <pos A="0.990741" C="0.00308642" G="0.00308642" T="0.00308642"/>
      <pos A="0.496914" C="0.00308642" G="0.496914" T="0.00308642"/>
      <pos A="0.496914" C="0.496914" G="0.00308642" T="0.00308642"/>
      <pos A="0.00308642" C="0.990741" G="0.00308642" T="0.00308642"/>
      <pos A="0.496914" C="0.496914" G="0.00308642" T="0.00308642"/>
      <pos A="0.496914" C="0.00308642" G="0.00308642" T="0.496914"/>
      <pos A="0.00308642" C="0.496914" G="0.00308642" T="0.496914"/>
      <pos A="0.496914" C="0.00308642" G="0.496914" T="0.00308642"/>
      <pos A="0.00308642" C="0.00308642" G="0.496914" T="0.496914"/>
      <pos A="0.496914" C="0.00308642" G="0.00308642" T="0.496914"/>
      <pos A="0.00308642" C="0.00308642" G="0.496914" T="0.496914"/>
      <pos A="0.496914" C="0.496914" G="0.00308642" T="0.00308642"/>
      <pos A="0.496914" C="0.496914" G="0.00308642" T="0.00308642"/>
      <pos A="0.00308642" C="0.990741" G="0.00308642" T="0.00308642"/>
      <pos A="0.990741" C="0.00308642" G="0.00308642" T="0.00308642"/>
      <pos A="0.00308642" C="0.00308642" G="0.496914" T="0.496914"/>
      <pos A="0.496914" C="0.00308642" G="0.496914" T="0.00308642"/>
      <pos A="0.496914" C="0.496914" G="0.00308642" T="0.00308642"/>
      <pos A="0.00308642" C="0.00308642" G="0.990741" T="0.00308642"/>
      <pos A="0.496914" C="0.496914" G="0.00308642" T="0.00308642"/>
      <pos A="0.496914" C="0.00308642" G="0.496914" T="0.00308642"/>
      <pos A="0.496914" C="0.496914" G="0.00308642" T="0.00308642"/>
      <pos A="0.00308642" C="0.496914" G="0.00308642" T="0.496914"/>
      <pos A="0.00308642" C="0.00308642" G="0.496914" T="0.496914"/>
      <pos A="0.00308642" C="0.00308642" G="0.00308642" T="0.990741"/>
      <pos A="0.496914" C="0.00308642" G="0.496914" T="0.00308642"/>
      <pos A="0.00308642" C="0.00308642" G="0.496914" T="0.496914"/>
      <pos A="0.00308642" C="0.00308642" G="0.496914" T="0.496914"/>
      <pos A="0.00308642" C="0.00308642" G="0.496914" T="0.496914"/>
      <pos A="0.00308642" C="0.00308642" G="0.496914" T="0.496914"/>
      <pos A="0.496914" C="0.496914" G="0.00308642" T="0.00308642"/>
      <pos A="0.00308642" C="0.496914" G="0.00308642" T="0.496914"/>
      <pos A="0.00308642" C="0.00308642" G="0.990741" T="0.00308642"/>
      <pos A="0.00308642" C="0.990741" G="0.00308642" T="0.00308642"/>
      <pos A="0.00308642" C="0.00308642" G="0.00308642" T="0.990741"/>
      <pos A="0.00308642" C="0.496914" G="0.00308642" T="0.496914"/>
      <pos A="0.00308642" C="0.00308642" G="0.496914" T="0.496914"/>
      <pos A="0.00308642" C="0.00308642" G="0.990741" T="0.00308642"/>
      <pos A="0.496914" C="0.496914" G="0.00308642" T="0.00308642"/>
    </motif>
    <motif db="0" id="M48" alt="O48" length="40" nsites="8" evalue="1.3e-003">
      <pos A="0.28186" C="0.226105" G="0.257965" T="0.23407"/>
      <pos A="0.23407" C="0.25" G="0.21814" T="0.29779"/>
      <pos A="0.21814" C="0.146455" G="0.393369" T="0.242035"/>
      <pos A="0.23407" C="0.385404" G="0.114596" T="0.26593"/>
      <pos A="0.18628" C="0.29779" G="0.31372" T="0.20221"/>
      <pos A="0.353545" C="0.210175" G="0.194245" T="0.242035"/>
      <pos A="0.31372" C="0.138491" G="0.0986657" T="0.449124"/>
      <pos A="0.480984" C="0.20221" G="0.162385" T="0.154421"/>
      <pos A="0.18628" C="0.305755" G="0.31372" T="0.194245"/>
      <pos A="0.114596" C="0.361509" G="0.162385" T="0.361509"/>
      <pos A="0.29779" C="0.138491" G="0.289825" T="0.273895"/>
      <pos A="0.25" C="0.210175" G="0.393369" T="0.146455"/>
      <pos A="0.242035" C="0.25" G="0.242035" T="0.26593"/>
      <pos A="0.226105" C="0.305755" G="0.106631" T="0.361509"/>
      <pos A="0.20221" C="0.26593" G="0.154421" T="0.377439"/>
      <pos A="0.154421" C="0.369475" G="0.194245" T="0.28186"/>
      <pos A="0.345579" C="0.170351" G="0.210175" T="0.273895"/>
      <pos A="0.289825" C="0.26593" G="0.305755" T="0.138491"/>
      <pos A="0.25" C="0.257965" G="0.170351" T="0.321685"/>
      <pos A="0.20221" C="0.345579" G="0.257965" T="0.194245"/>
      <pos A="0.25" C="0.242035" G="0.114596" T="0.393369"/>
      <pos A="0.146455" C="0.23407" G="0.21814" T="0.401334"/>
      <pos A="0.226105" C="0.23407" G="0.23407" T="0.305755"/>
      <pos A="0.242035" C="0.162385" G="0.417264" T="0.178315"/>
      <pos A="0.29779" C="0.130525" G="0.305755" T="0.26593"/>
      <pos A="0.257965" C="0.0986657" G="0.345579" T="0.29779"/>
      <pos A="0.305755" C="0.25" G="0.226105" T="0.21814"/>
      <pos A="0.377439" C="0.130525" G="0.146455" T="0.345579"/>
      <pos A="0.0827358" C="0.23407" G="0.401334" T="0.28186"/>
      <pos A="0.23407" C="0.146455" G="0.257965" T="0.361509"/>
      <pos A="0.0747714" C="0.329649" G="0.242035" T="0.353545"/>
      <pos A="0.257965" C="0.289825" G="0.20221" T="0.25"/>
      <pos A="0.273895" C="0.138491" G="0.29779" T="0.289825"/>
      <pos A="0.28186" C="0.0668059" G="0.369475" T="0.28186"/>
      <pos A="0.361509" C="0.289825" G="0.162385" T="0.18628"/>
      <pos A="0.480984" C="0.257965" G="0.0747714" T="0.18628"/>
      <pos A="0.289825" C="0.345579" G="0.226105" T="0.138491"/>
      <pos A="0.385404" C="0.31372" G="0.162385" T="0.138491"/>
      <pos A="0.194245" C="0.23407" G="0.273895" T="0.29779"/>
      <pos A="0.170351" C="0.20221" G="0.154421" T="0.473018"/>
    </motif>
    <motif db="0" id="M49" alt="O49" length="40" nsites="8" evalue="1.3e-003">
      <pos A="0.382346" C="0.129506" G="0.255926" T="0.232222"/>
      <pos A="0.27963" C="0.327037" G="0.303333" T="0.09"/>
      <pos A="0.240123" C="0.240123" G="0.319136" T="0.200617"/>
      <pos A="0.287531" C="0.169012" G="0.271728" T="0.271728"/>
      <pos A="0.232222" C="0.255926" G="0.176914" T="0.334938"/>
      <pos A="0.145309" C="0.184815" G="0.295432" T="0.374444"/>
      <pos A="0.105802" C="0.350741" G="0.15321" T="0.390247"/>
      <pos A="0.295432" C="0.350741" G="0.137407" T="0.21642"/>
      <pos A="0.248025" C="0.311235" G="0.161111" T="0.27963"/>
      <pos A="0.350741" C="0.263827" G="0.161111" T="0.224321"/>
      <pos A="0.176914" C="0.105802" G="0.382346" T="0.334938"/>
      <pos A="0.255926" C="0.263827" G="0.334938" T="0.145309"/>
      <pos A="0.34284" C="0.319136" G="0.0662963" T="0.271728"/>
      <pos A="0.200617" C="0.161111" G="0.240123" T="0.398148"/>
      <pos A="0.137407" C="0.334938" G="0.208519" T="0.319136"/>
      <pos A="0.295432" C="0.287531" G="0.184815" T="0.232222"/>
      <pos A="0.248025" C="0.303333" G="0.208519" T="0.240123"/>
      <pos A="0.248025" C="0.169012" G="0.263827" T="0.319136"/>
      <pos A="0.287531" C="0.34284" G="0.224321" T="0.145309"/>
      <pos A="0.105802" C="0.295432" G="0.240123" T="0.358642"/>
      <pos A="0.145309" C="0.137407" G="0.255926" T="0.461358"/>
      <pos A="0.192716" C="0.240123" G="0.334938" T="0.232222"/>
      <pos A="0.169012" C="0.192716" G="0.295432" T="0.34284"/>
      <pos A="0.232222" C="0.176914" G="0.248025" T="0.34284"/>
      <pos A="0.255926" C="0.161111" G="0.34284" T="0.240123"/>
      <pos A="0.445556" C="0.0979012" G="0.208519" T="0.248025"/>
      <pos A="0.295432" C="0.21642" G="0.429753" T="0.0583951"/>
      <pos A="0.319136" C="0.271728" G="0.121605" T="0.287531"/>
      <pos A="0.390247" C="0.208519" G="0.145309" T="0.255926"/>
      <pos A="0.398148" C="0.169012" G="0.295432" T="0.137407"/>
      <pos A="0.15321" C="0.390247" G="0.184815" T="0.271728"/>
      <pos A="0.145309" C="0.224321" G="0.255926" T="0.374444"/>
      <pos A="0.192716" C="0.161111" G="0.184815" T="0.461358"/>
      <pos A="0.382346" C="0.255926" G="0.200617" T="0.161111"/>
      <pos A="0.240123" C="0.303333" G="0.240123" T="0.21642"/>
      <pos A="0.200617" C="0.184815" G="0.192716" T="0.421852"/>
      <pos A="0.200617" C="0.303333" G="0.263827" T="0.232222"/>
      <pos A="0.224321" C="0.200617" G="0.161111" T="0.413951"/>
      <pos A="0.303333" C="0.192716" G="0.303333" T="0.200617"/>
      <pos A="0.366543" C="0.200617" G="0.200617" T="0.232222"/>
    </motif>
    <motif db="0" id="M5" alt="O5" length="40" nsites="8" evalue="1.3e-003">
      <pos A="0.334938" C="0.390247" G="0.121605" T="0.15321"/>
      <pos A="0.169012" C="0.271728" G="0.27963" T="0.27963"/>
      <pos A="0.27963" C="0.382346" G="0.21642" T="0.121605"/>
      <pos A="0.398148" C="0.137407" G="0.169012" T="0.295432"/>
      <pos A="0.248025" C="0.21642" G="0.224321" T="0.311235"/>
      <pos A="0.263827" C="0.390247" G="0.113704" T="0.232222"/>
      <pos A="0.27963" C="0.271728" G="0.200617" T="0.248025"/>
      <pos A="0.129506" C="0.271728" G="0.295432" T="0.303333"/>
      <pos A="0.137407" C="0.27963" G="0.176914" T="0.406049"/>
      <pos A="0.208519" C="0.413951" G="0.232222" T="0.145309"/>
      <pos A="0.287531" C="0.137407" G="0.232222" T="0.34284"/>
      <pos A="0.287531" C="0.200617" G="0.232222" T="0.27963"/>
      <pos A="0.129506" C="0.184815" G="0.34284" T="0.34284"/>
      <pos A="0.271728" C="0.232222" G="0.21642" T="0.27963"/>
      <pos A="0.303333" C="0.255926" G="0.224321" T="0.21642"/>
      <pos A="0.176914" C="0.192716" G="0.248025" T="0.382346"/>
      <pos A="0.224321" C="0.15321" G="0.350741" T="0.271728"/>
      <pos A="0.129506" C="0.413951" G="0.350741" T="0.105802"/>
      <pos A="0.358642" C="0.240123" G="0.137407" T="0.263827"/>
      <pos A="0.263827" C="0.09" G="0.232222" T="0.413951"/>
      <pos A="0.255926" C="0.374444" G="0.232222" T="0.137407"/>
      <pos A="0.263827" C="0.192716" G="0.192716" T="0.350741"/>
      <pos A="0.34284" C="0.184815" G="0.398148" T="0.0741975"/>
      <pos A="0.224321" C="0.224321" G="0.27963" T="0.271728"/>
      <pos A="0.311235" C="0.0979012" G="0.240123" T="0.350741"/>
      <pos A="0.192716" C="0.319136" G="0.176914" T="0.311235"/>
      <pos A="0.398148" C="0.271728" G="0.113704" T="0.21642"/>
      <pos A="0.263827" C="0.137407" G="0.137407" T="0.461358"/>
      <pos A="0.0820988" C="0.255926" G="0.358642" T="0.303333"/>
      <pos A="0.287531" C="0.271728" G="0.200617" T="0.240123"/>
      <pos A="0.232222" C="0.161111" G="0.192716" T="0.413951"/>
      <pos A="0.200617" C="0.113704" G="0.406049" T="0.27963"/>
      <pos A="0.334938" C="0.208519" G="0.350741" T="0.105802"/>
      <pos A="0.263827" C="0.334938" G="0.21642" T="0.184815"/>
      <pos A="0.161111" C="0.263827" G="0.240123" T="0.334938"/>
      <pos A="0.327037" C="0.161111" G="0.113704" T="0.398148"/>
      <pos A="0.334938" C="0.192716" G="0.21642" T="0.255926"/>
      <pos A="0.27963" C="0.232222" G="0.224321" T="0.263827"/>
      <pos A="0.271728" C="0.271728" G="0.192716" T="0.263827"/>
      <pos A="0.255926" C="0.184815" G="0.327037" T="0.232222"/>
    </motif>
    <motif db="0" id="M50" alt="O50" length="40" nsites="8" evalue="1.3e-003">
      <pos A="0.390247" C="0.200617" G="0.255926" T="0.15321"/>
      <pos A="0.287531" C="0.271728" G="0.15321" T="0.287531"/>
      <pos A="0.248025" C="0.240123" G="0.303333" T="0.208519"/>
      <pos A="0.129506" C="0.15321" G="0.429753" T="0.287531"/>
      <pos A="0.224321" C="0.21642" G="0.15321" T="0.406049"/>
      <pos A="0.334938" C="0.240123" G="0.137407" T="0.287531"/>
      <pos A="0.295432" C="0.240123" G="0.334938" T="0.129506"/>
      <pos A="0.15321" C="0.287531" G="0.263827" T="0.295432"/>
      <pos A="0.21642" C="0.192716" G="0.382346" T="0.208519"/>
      <pos A="0.469259" C="0.248025" G="0.176914" T="0.105802"/>
      <pos A="0.145309" C="0.169012" G="0.161111" T="0.524568"/>
      <pos A="0.21642" C="0.311235" G="0.121605" T="0.350741"/>
      <pos A="0.161111" C="0.34284" G="0.224321" T="0.271728"/>
      <pos A="0.192716" C="0.208519" G="0.137407" T="0.461358"/>
      <pos A="0.169012" C="0.200617" G="0.271728" T="0.358642"/>
      <pos A="0.176914" C="0.334938" G="0.192716" T="0.295432"/>
      <pos A="0.295432" C="0.200617" G="0.34284" T="0.161111"/>
      <pos A="0.192716" C="0.366543" G="0.263827" T="0.176914"/>
      <pos A="0.224321" C="0.303333" G="0.263827" T="0.208519"/>
      <pos A="0.366543" C="0.271728" G="0.137407" T="0.224321"/>
      <pos A="0.287531" C="0.248025" G="0.200617" T="0.263827"/>
      <pos A="0.327037" C="0.232222" G="0.248025" T="0.192716"/>
      <pos A="0.358642" C="0.121605" G="0.232222" T="0.287531"/>
      <pos A="0.366543" C="0.0820988" G="0.319136" T="0.232222"/>
      <pos A="0.334938" C="0.319136" G="0.169012" T="0.176914"/>
      <pos A="0.248025" C="0.208519" G="0.161111" T="0.382346"/>
      <pos A="0.161111" C="0.303333" G="0.240123" T="0.295432"/>
      <pos A="0.224321" C="0.145309" G="0.390247" T="0.240123"/>
      <pos A="0.350741" C="0.15321" G="0.184815" T="0.311235"/>
      <pos A="0.319136" C="0.169012" G="0.295432" T="0.21642"/>
      <pos A="0.255926" C="0.27963" G="0.319136" T="0.145309"/>
      <pos A="0.232222" C="0.21642" G="0.192716" T="0.358642"/>
      <pos A="0.09" C="0.350741" G="0.255926" T="0.303333"/>
      <pos A="0.248025" C="0.121605" G="0.287531" T="0.34284"/>
      <pos A="0.303333" C="0.240123" G="0.303333" T="0.15321"/>
      <pos A="0.129506" C="0.248025" G="0.208519" T="0.413951"/>
      <pos A="0.295432" C="0.145309" G="0.295432" T="0.263827"/>
      <pos A="0.240123" C="0.248025" G="0.21642" T="0.295432"/>
      <pos A="0.287531" C="0.161111" G="0.21642" T="0.334938"/>
      <pos A="0.161111" C="0.232222" G="0.169012" T="0.437654"/>
    </motif>
    <motif db="0" id="M53" alt="O53" length="40" nsites="8" evalue="1.3e-003">
      <pos A="0.232222" C="0.445556" G="0.208519" T="0.113704"/>
      <pos A="0.248025" C="0.176914" G="0.200617" T="0.374444"/>
      <pos A="0.161111" C="0.232222" G="0.248025" T="0.358642"/>
      <pos A="0.0820988" C="0.319136" G="0.224321" T="0.374444"/>
      <pos A="0.208519" C="0.248025" G="0.287531" T="0.255926"/>
      <pos A="0.176914" C="0.311235" G="0.208519" T="0.303333"/>
      <pos A="0.350741" C="0.334938" G="0.0583951" T="0.255926"/>
      <pos A="0.208519" C="0.287531" G="0.295432" T="0.208519"/>
      <pos A="0.208519" C="0.0979012" G="0.263827" T="0.429753"/>
      <pos A="0.287531" C="0.27963" G="0.271728" T="0.161111"/>
      <pos A="0.516667" C="0.184815" G="0.208519" T="0.09"/>
      <pos A="0.319136" C="0.263827" G="0.240123" T="0.176914"/>
      <pos A="0.169012" C="0.255926" G="0.248025" T="0.327037"/>
      <pos A="0.327037" C="0.169012" G="0.287531" T="0.21642"/>
      <pos A="0.34284" C="0.137407" G="0.413951" T="0.105802"/>
      <pos A="0.21642" C="0.21642" G="0.295432" T="0.271728"/>
      <pos A="0.255926" C="0.208519" G="0.145309" T="0.390247"/>
      <pos A="0.137407" C="0.334938" G="0.145309" T="0.382346"/>
      <pos A="0.208519" C="0.240123" G="0.295432" T="0.255926"/>
      <pos A="0.208519" C="0.200617" G="0.176914" T="0.413951"/>
      <pos A="0.129506" C="0.240123" G="0.295432" T="0.334938"/>
      <pos A="0.461358" C="0.319136" G="0.0979012" T="0.121605"/>
      <pos A="0.311235" C="0.224321" G="0.192716" T="0.271728"/>
      <pos A="0.15321" C="0.169012" G="0.240123" T="0.437654"/>
      <pos A="0.303333" C="0.263827" G="0.224321" T="0.208519"/>
      <pos A="0.271728" C="0.287531" G="0.15321" T="0.287531"/>
      <pos A="0.224321" C="0.271728" G="0.295432" T="0.208519"/>
      <pos A="0.248025" C="0.137407" G="0.334938" T="0.27963"/>
      <pos A="0.21642" C="0.271728" G="0.263827" T="0.248025"/>
      <pos A="0.21642" C="0.169012" G="0.350741" T="0.263827"/>
      <pos A="0.0820988" C="0.27963" G="0.192716" T="0.445556"/>
      <pos A="0.271728" C="0.145309" G="0.366543" T="0.21642"/>
      <pos A="0.287531" C="0.176914" G="0.311235" T="0.224321"/>
      <pos A="0.34284" C="0.21642" G="0.232222" T="0.208519"/>
      <pos A="0.287531" C="0.327037" G="0.200617" T="0.184815"/>
      <pos A="0.255926" C="0.105802" G="0.137407" T="0.500864"/>
      <pos A="0.382346" C="0.224321" G="0.121605" T="0.271728"/>
      <pos A="0.311235" C="0.232222" G="0.21642" T="0.240123"/>
      <pos A="0.366543" C="0.169012" G="0.240123" T="0.224321"/>
      <pos A="0.248025" C="0.240123" G="0.303333" T="0.208519"/>
    </motif>
    <motif db="0" id="M54" alt="O54" length="40" nsites="8" evalue="1.3e-003">
      <pos A="0.242945" C="0.271164" G="0.313492" T="0.172399"/>
      <pos A="0.313492" C="0.285273" G="0.271164" T="0.13007"/>
      <pos A="0.214727" C="0.200617" G="0.285273" T="0.299383"/>
      <pos A="0.285273" C="0.257055" G="0.36993" T="0.0877422"/>
      <pos A="0.172399" C="0.186508" G="0.200617" T="0.440476"/>
      <pos A="0.228836" C="0.511023" G="0.186508" T="0.0736336"/>
      <pos A="0.214727" C="0.313492" G="0.0877422" T="0.384039"/>
      <pos A="0.228836" C="0.468695" G="0.115961" T="0.186508"/>
      <pos A="0.115961" C="0.158289" G="0.186508" T="0.539241"/>
      <pos A="0.158289" C="0.285273" G="0.35582" T="0.200617"/>
      <pos A="0.313492" C="0.0877422" G="0.36993" T="0.228836"/>
      <pos A="0.115961" C="0.341711" G="0.341711" T="0.200617"/>
      <pos A="0.341711" C="0.482804" G="0.0736336" T="0.101852"/>
      <pos A="0.398148" C="0.059524" G="0.158289" T="0.384039"/>
      <pos A="0.14418" C="0.158289" G="0.257055" T="0.440476"/>
      <pos A="0.14418" C="0.200617" G="0.327601" T="0.327601"/>
      <pos A="0.398148" C="0.115961" G="0.214727" T="0.271164"/>
      <pos A="0.214727" C="0.13007" G="0.299383" T="0.35582"/>
      <pos A="0.14418" C="0.327601" G="0.285273" T="0.242945"/>
      <pos A="0.242945" C="0.398148" G="0.172399" T="0.186508"/>
      <pos A="0.327601" C="0.341711" G="0.14418" T="0.186508"/>
      <pos A="0.228836" C="0.14418" G="0.35582" T="0.271164"/>
      <pos A="0.14418" C="0.271164" G="0.285273" T="0.299383"/>
      <pos A="0.172399" C="0.0877422" G="0.440476" T="0.299383"/>
      <pos A="0.257055" C="0.172399" G="0.299383" T="0.271164"/>
      <pos A="0.313492" C="0.214727" G="0.271164" T="0.200617"/>
      <pos A="0.214727" C="0.0454143" G="0.242945" T="0.496914"/>
      <pos A="0.313492" C="0.158289" G="0.313492" T="0.214727"/>
      <pos A="0.200617" C="0.454586" G="0.101852" T="0.242945"/>
      <pos A="0.454586" C="0.158289" G="0.101852" T="0.285273"/>
      <pos A="0.101852" C="0.14418" G="0.426366" T="0.327601"/>
      <pos A="0.214727" C="0.214727" G="0.468695" T="0.101852"/>
      <pos A="0.426366" C="0.299383" G="0.172399" T="0.101852"/>
      <pos A="0.384039" C="0.158289" G="0.0877422" T="0.36993"/>
      <pos A="0.186508" C="0.186508" G="0.35582" T="0.271164"/>
      <pos A="0.228836" C="0.313492" G="0.0877422" T="0.36993"/>
      <pos A="0.200617" C="0.242945" G="0.172399" T="0.384039"/>
      <pos A="0.0877422" C="0.398148" G="0.299383" T="0.214727"/>
      <pos A="0.242945" C="0.200617" G="0.285273" T="0.271164"/>
      <pos A="0.313492" C="0.172399" G="0.228836" T="0.285273"/>
    </motif>
    <motif db="0" id="M55" alt="O55" length="40" nsites="8" evalue="1.3e-003">
      <pos A="0.271728" C="0.113704" G="0.311235" T="0.303333"/>
      <pos A="0.319136" C="0.303333" G="0.145309" T="0.232222"/>
      <pos A="0.358642" C="0.303333" G="0.184815" T="0.15321"/>
      <pos A="0.311235" C="0.137407" G="0.161111" T="0.390247"/>
      <pos A="0.34284" C="0.271728" G="0.21642" T="0.169012"/>
      <pos A="0.374444" C="0.224321" G="0.105802" T="0.295432"/>
      <pos A="0.169012" C="0.374444" G="0.295432" T="0.161111"/>
      <pos A="0.161111" C="0.200617" G="0.311235" T="0.327037"/>
      <pos A="0.263827" C="0.263827" G="0.327037" T="0.145309"/>
      <pos A="0.248025" C="0.421852" G="0.105802" T="0.224321"/>
      <pos A="0.224321" C="0.311235" G="0.15321" T="0.311235"/>
      <pos A="0.248025" C="0.161111" G="0.21642" T="0.374444"/>
      <pos A="0.184815" C="0.34284" G="0.271728" T="0.200617"/>
      <pos A="0.200617" C="0.21642" G="0.287531" T="0.295432"/>
      <pos A="0.121605" C="0.240123" G="0.192716" T="0.445556"/>
      <pos A="0.240123" C="0.413951" G="0.192716" T="0.15321"/>
      <pos A="0.208519" C="0.145309" G="0.295432" T="0.350741"/>
      <pos A="0.200617" C="0.224321" G="0.406049" T="0.169012"/>
      <pos A="0.27963" C="0.240123" G="0.113704" T="0.366543"/>
      <pos A="0.295432" C="0.105802" G="0.240123" T="0.358642"/>
      <pos A="0.21642" C="0.311235" G="0.303333" T="0.169012"/>
      <pos A="0.429753" C="0.21642" G="0.0741975" T="0.27963"/>
      <pos A="0.169012" C="0.208519" G="0.374444" T="0.248025"/>
      <pos A="0.248025" C="0.145309" G="0.350741" T="0.255926"/>
      <pos A="0.200617" C="0.263827" G="0.263827" T="0.271728"/>
      <pos A="0.382346" C="0.113704" G="0.263827" T="0.240123"/>
      <pos A="0.208519" C="0.271728" G="0.192716" T="0.327037"/>
      <pos A="0.240123" C="0.374444" G="0.145309" T="0.240123"/>
      <pos A="0.406049" C="0.208519" G="0.200617" T="0.184815"/>
      <pos A="0.21642" C="0.137407" G="0.382346" T="0.263827"/>
      <pos A="0.192716" C="0.263827" G="0.240123" T="0.303333"/>
      <pos A="0.169012" C="0.303333" G="0.240123" T="0.287531"/>
      <pos A="0.224321" C="0.311235" G="0.169012" T="0.295432"/>
      <pos A="0.327037" C="0.137407" G="0.208519" T="0.327037"/>
      <pos A="0.176914" C="0.09" G="0.358642" T="0.374444"/>
      <pos A="0.334938" C="0.145309" G="0.421852" T="0.0979012"/>
      <pos A="0.398148" C="0.129506" G="0.192716" T="0.27963"/>
      <pos A="0.208519" C="0.137407" G="0.248025" T="0.406049"/>
      <pos A="0.137407" C="0.200617" G="0.21642" T="0.445556"/>
      <pos A="0.255926" C="0.319136" G="0.208519" T="0.21642"/>
    </motif>
    <motif db="0" id="M57" alt="O57" length="40" nsites="8" evalue="1.3e-003">
      <pos A="0.188272" C="0.188272" G="0.311728" T="0.311728"/>
      <pos A="0.00308642" C="0.188272" G="0.25" T="0.558642"/>
      <pos A="0.0648148" C="0.496914" G="0.188272" T="0.25"/>
      <pos A="0.188272" C="0.682099" G="0.0648148" T="0.0648148"/>
      <pos A="0.373457" C="0.0648148" G="0.126543" T="0.435185"/>
      <pos A="0.126543" C="0.25" G="0.496914" T="0.126543"/>
      <pos A="0.126543" C="0.558642" G="0.00308642" T="0.311728"/>
      <pos A="0.25" C="0.25" G="0.0648148" T="0.435185"/>
      <pos A="0.126543" C="0.558642" G="0.0648148" T="0.25"/>
      <pos A="0.126543" C="0.558642" G="0.0648148" T="0.25"/>
      <pos A="0.25" C="0.25" G="0.25" T="0.25"/>
      <pos A="0.188272" C="0.373457" G="0.126543" T="0.311728"/>
      <pos A="0.373457" C="0.373457" G="0.126543" T="0.126543"/>
      <pos A="0.188272" C="0.435185" G="0.188272" T="0.188272"/>
      <pos A="0.188272" C="0.373457" G="0.25" T="0.188272"/>
      <pos A="0.188272" C="0.435185" G="0.188272" T="0.188272"/>
      <pos A="0.311728" C="0.188272" G="0.25" T="0.25"/>
      <pos A="0.00308642" C="0.496914" G="0.373457" T="0.126543"/>
      <pos A="0.188272" C="0.373457" G="0.25" T="0.188272"/>
      <pos A="0.25" C="0.0648148" G="0.373457" T="0.311728"/>
      <pos A="0.00308642" C="0.435185" G="0.25" T="0.311728"/>
      <pos A="0.25" C="0.25" G="0.373457" T="0.126543"/>
      <pos A="0.373457" C="0.188272" G="0.435185" T="0.00308642"/>
      <pos A="0.126543" C="0.373457" G="0.435185" T="0.0648148"/>
      <pos A="0.188272" C="0.311728" G="0.126543" T="0.373457"/>
      <pos A="0.311728" C="0.558642" G="0.00308642" T="0.126543"/>
      <pos A="0.311728" C="0.558642" G="0.126543" T="0.00308642"/>
      <pos A="0.25" C="0.0648148" G="0.0648148" T="0.62037"/>
      <pos A="0.126543" C="0.311728" G="0.25" T="0.311728"/>
      <pos A="0.0648148" C="0.00308642" G="0.558642" T="0.373457"/>
      <pos A="0.126543" C="0.311728" G="0.311728" T="0.25"/>
      <pos A="0.373457" C="0.311728" G="0.00308642" T="0.311728"/>
      <pos A="0.00308642" C="0.311728" G="0.0648148" T="0.62037"/>
      <pos A="0.126543" C="0.311728" G="0.373457" T="0.188272"/>
      <pos A="0.126543" C="0.126543" G="0.311728" T="0.435185"/>
      <pos A="0.25" C="0.0648148" G="0.496914" T="0.188272"/>
      <pos A="0.558642" C="0.126543" G="0.25" T="0.0648148"/>
      <pos A="0.25" C="0.435185" G="0.0648148" T="0.25"/>
      <pos A="0.496914" C="0.0648148" G="0.0648148" T="0.373457"/>
      <pos A="0.188272" C="0.126543" G="0.373457" T="0.311728"/>
    </motif>
    <motif db="0" id="M58" alt="O58" length="40" nsites="8" evalue="1.3e-003">
      <pos A="0.00308642" C="0.387174" G="0.167696" T="0.442043"/>
      <pos A="0.277435" C="0.277435" G="0.277435" T="0.167696"/>
      <pos A="0.551784" C="0.112826" G="0.277435" T="0.0579565"/>
      <pos A="0.112826" C="0.332304" G="0.222565" T="0.332304"/>
      <pos A="0.112826" C="0.277435" G="0.277435" T="0.332304"/>
      <pos A="0.332304" C="0.332304" G="0.167696" T="0.167696"/>
      <pos A="0.277435" C="0.222565" G="0.277435" T="0.222565"/>
      <pos A="0.442043" C="0.0579565" G="0.222565" T="0.277435"/>
      <pos A="0.112826" C="0.277435" G="0.332304" T="0.277435"/>
      <pos A="0.222565" C="0.606653" G="0.167696" T="0.00308642"/>
      <pos A="0.661523" C="0.00308642" G="0.00308642" T="0.332304"/>
      <pos A="0.0579565" C="0.442043" G="0.332304" T="0.167696"/>
      <pos A="0.112826" C="0.00308642" G="0.332304" T="0.551784"/>
      <pos A="0.00308642" C="0.277435" G="0.606653" T="0.112826"/>
      <pos A="0.167696" C="0.551784" G="0.0579565" T="0.222565"/>
      <pos A="0.277435" C="0.222565" G="0.332304" T="0.167696"/>
      <pos A="0.387174" C="0.222565" G="0.222565" T="0.167696"/>
      <pos A="0.112826" C="0.00308642" G="0.387174" T="0.496914"/>
      <pos A="0.167696" C="0.277435" G="0.442043" T="0.112826"/>
      <pos A="0.277435" C="0.277435" G="0.112826" T="0.332304"/>
      <pos A="0.606653" C="0.222565" G="0.0579565" T="0.112826"/>
      <pos A="0.387174" C="0.167696" G="0.277435" T="0.167696"/>
      <pos A="0.332304" C="0.277435" G="0.277435" T="0.112826"/>
      <pos A="0.387174" C="0.332304" G="0.112826" T="0.167696"/>
      <pos A="0.277435" C="0.0579565" G="0.277435" T="0.387174"/>
      <pos A="0.277435" C="0.167696" G="0.167696" T="0.387174"/>
      <pos A="0.332304" C="0.112826" G="0.496914" T="0.0579565"/>
      <pos A="0.222565" C="0.167696" G="0.496914" T="0.112826"/>
      <pos A="0.0579565" C="0.332304" G="0.112826" T="0.496914"/>
      <pos A="0.387174" C="0.277435" G="0.222565" T="0.112826"/>
      <pos A="0.0579565" C="0.332304" G="0.332304" T="0.277435"/>
      <pos A="0.277435" C="0.222565" G="0.222565" T="0.277435"/>
      <pos A="0.167696" C="0.0579565" G="0.387174" T="0.387174"/>
      <pos A="0.112826" C="0.332304" G="0.442043" T="0.112826"/>
      <pos A="0.167696" C="0.332304" G="0.167696" T="0.332304"/>
      <pos A="0.167696" C="0.387174" G="0.332304" T="0.112826"/>
      <pos A="0.277435" C="0.222565" G="0.222565" T="0.277435"/>
      <pos A="0.167696" C="0.332304" G="0.167696" T="0.332304"/>
      <pos A="0.222565" C="0.496914" G="0.0579565" T="0.222565"/>
      <pos A="0.112826" C="0.387174" G="0.00308642" T="0.496914"/>
    </motif>
    <motif db="0" id="M59" alt="O59" length="40" nsites="8" evalue="1.3e-003">
      <pos A="0.271728" C="0.27963" G="0.263827" T="0.184815"/>
      <pos A="0.192716" C="0.184815" G="0.200617" T="0.421852"/>
      <pos A="0.200617" C="0.15321" G="0.461358" T="0.184815"/>
      <pos A="0.311235" C="0.169012" G="0.15321" T="0.366543"/>
      <pos A="0.303333" C="0.15321" G="0.184815" T="0.358642"/>
      <pos A="0.113704" C="0.350741" G="0.34284" T="0.192716"/>
      <pos A="0.0979012" C="0.398148" G="0.200617" T="0.303333"/>
      <pos A="0.255926" C="0.366543" G="0.0504938" T="0.327037"/>
      <pos A="0.263827" C="0.34284" G="0.263827" T="0.129506"/>
      <pos A="0.271728" C="0.232222" G="0.161111" T="0.334938"/>
      <pos A="0.09" C="0.176914" G="0.382346" T="0.350741"/>
      <pos A="0.27963" C="0.271728" G="0.232222" T="0.21642"/>
      <pos A="0.287531" C="0.334938" G="0.137407" T="0.240123"/>
      <pos A="0.34284" C="0.358642" G="0.145309" T="0.15321"/>
      <pos A="0.145309" C="0.287531" G="0.319136" T="0.248025"/>
      <pos A="0.271728" C="0.208519" G="0.240123" T="0.27963"/>
      <pos A="0.248025" C="0.224321" G="0.287531" T="0.240123"/>
      <pos A="0.334938" C="0.200617" G="0.169012" T="0.295432"/>
      <pos A="0.208519" C="0.287531" G="0.295432" T="0.208519"/>
      <pos A="0.287531" C="0.271728" G="0.176914" T="0.263827"/>
      <pos A="0.21642" C="0.232222" G="0.184815" T="0.366543"/>
      <pos A="0.334938" C="0.0267901" G="0.406049" T="0.232222"/>
      <pos A="0.105802" C="0.248025" G="0.200617" T="0.445556"/>
      <pos A="0.27963" C="0.208519" G="0.248025" T="0.263827"/>
      <pos A="0.161111" C="0.0346914" G="0.437654" T="0.366543"/>
      <pos A="0.232222" C="0.263827" G="0.21642" T="0.287531"/>
      <pos A="0.263827" C="0.121605" G="0.21642" T="0.398148"/>
      <pos A="0.184815" C="0.184815" G="0.327037" T="0.303333"/>
      <pos A="0.295432" C="0.271728" G="0.224321" T="0.208519"/>
      <pos A="0.319136" C="0.263827" G="0.105802" T="0.311235"/>
      <pos A="0.34284" C="0.161111" G="0.255926" T="0.240123"/>
      <pos A="0.319136" C="0.27963" G="0.161111" T="0.240123"/>
      <pos A="0.224321" C="0.327037" G="0.200617" T="0.248025"/>
      <pos A="0.248025" C="0.161111" G="0.319136" T="0.271728"/>
      <pos A="0.21642" C="0.129506" G="0.255926" T="0.398148"/>
      <pos A="0.21642" C="0.176914" G="0.382346" T="0.224321"/>
      <pos A="0.398148" C="0.263827" G="0.15321" T="0.184815"/>
      <pos A="0.232222" C="0.303333" G="0.21642" T="0.248025"/>
      <pos A="0.263827" C="0.327037" G="0.184815" T="0.224321"/>
      <pos A="0.224321" C="0.350741" G="0.0820988" T="0.34284"/>
    </motif>
    <motif db="0" id="M6" alt="O6" length="40" nsites="8" evalue="1.3e-003">
      <pos A="0.00308642" C="0.332304" G="0.442043" T="0.222565"/>
      <pos A="0.442043" C="0.332304" G="0.112826" T="0.112826"/>
      <pos A="0.112826" C="0.332304" G="0.332304" T="0.222565"/>
      <pos A="0.332304" C="0.112826" G="0.332304" T="0.222565"/>
      <pos A="0.00308642" C="0.112826" G="0.442043" T="0.442043"/>
      <pos A="0.112826" C="0.112826" G="0.551784" T="0.222565"/>
      <pos A="0.442043" C="0.112826" G="0.112826" T="0.332304"/>
      <pos A="0.112826" C="0.00308642" G="0.332304" T="0.551784"/>
      <pos A="0.442043" C="0.332304" G="0.222565" T="0.00308642"/>
      <pos A="0.551784" C="0.222565" G="0.222565" T="0.00308642"/>
      <pos A="0.332304" C="0.00308642" G="0.551784" T="0.112826"/>
      <pos A="0.332304" C="0.222565" G="0.332304" T="0.112826"/>
      <pos A="0.112826" C="0.222565" G="0.551784" T="0.112826"/>
      <pos A="0.332304" C="0.442043" G="0.222565" T="0.00308642"/>
      <pos A="0.442043" C="0.00308642" G="0.442043" T="0.112826"/>
      <pos A="0.332304" C="0.222565" G="0.112826" T="0.332304"/>
      <pos A="0.222565" C="0.00308642" G="0.332304" T="0.442043"/>
      <pos A="0.222565" C="0.00308642" G="0.551784" T="0.222565"/>
      <pos A="0.112826" C="0.222565" G="0.332304" T="0.332304"/>
      <pos A="0.00308642" C="0.442043" G="0.00308642" T="0.551784"/>
      <pos A="0.332304" C="0.551784" G="0.00308642" T="0.112826"/>
      <pos A="0.222565" C="0.551784" G="0.112826" T="0.112826"/>
      <pos A="0.442043" C="0.112826" G="0.442043" T="0.00308642"/>
      <pos A="0.332304" C="0.00308642" G="0.661523" T="0.00308642"/>
      <pos A="0.112826" C="0.442043" G="0.332304" T="0.112826"/>
      <pos A="0.112826" C="0.112826" G="0.222565" T="0.551784"/>
      <pos A="0.112826" C="0.442043" G="0.332304" T="0.112826"/>
      <pos A="0.112826" C="0.00308642" G="0.771262" T="0.112826"/>
      <pos A="0.112826" C="0.222565" G="0.442043" T="0.222565"/>
      <pos A="0.00308642" C="0.222565" G="0.661523" T="0.112826"/>
      <pos A="0.112826" C="0.00308642" G="0.551784" T="0.332304"/>
      <pos A="0.551784" C="0.112826" G="0.00308642" T="0.332304"/>
      <pos A="0.442043" C="0.00308642" G="0.551784" T="0.00308642"/>
      <pos A="0.112826" C="0.112826" G="0.551784" T="0.222565"/>
      <pos A="0.332304" C="0.00308642" G="0.222565" T="0.442043"/>
      <pos A="0.332304" C="0.222565" G="0.00308642" T="0.442043"/>
      <pos A="0.771262" C="0.222565" G="0.00308642" T="0.00308642"/>
      <pos A="0.332304" C="0.332304" G="0.00308642" T="0.332304"/>
      <pos A="0.661523" C="0.112826" G="0.112826" T="0.112826"/>
      <pos A="0.112826" C="0.112826" G="0.771262" T="0.00308642"/>
    </motif>
    <motif db="0" id="M61" alt="O61" length="40" nsites="8" evalue="1.3e-003">
      <pos A="0.139315" C="0.230133" G="0.252839" T="0.377714"/>
      <pos A="0.252839" C="0.400419" G="0.105257" T="0.241485"/>
      <pos A="0.264191" C="0.196076" G="0.184724" T="0.355009"/>
      <pos A="0.389067" C="0.196076" G="0.275543" T="0.139315"/>
      <pos A="0.286895" C="0.411771" G="0.241485" T="0.0598479"/>
      <pos A="0.366361" C="0.173372" G="0.286895" T="0.173372"/>
      <pos A="0.264191" C="0.150667" G="0.332304" T="0.252839"/>
      <pos A="0.207429" C="0.366361" G="0.241485" T="0.184724"/>
      <pos A="0.264191" C="0.320952" G="0.105257" T="0.3096"/>
      <pos A="0.377714" C="0.207429" G="0.207429" T="0.207429"/>
      <pos A="0.184724" C="0.355009" G="0.16202" T="0.298248"/>
      <pos A="0.173372" C="0.196076" G="0.184724" T="0.445828"/>
      <pos A="0.252839" C="0.275543" G="0.3096" T="0.16202"/>
      <pos A="0.184724" C="0.150667" G="0.218781" T="0.445828"/>
      <pos A="0.320952" C="0.275543" G="0.252839" T="0.150667"/>
      <pos A="0.366361" C="0.184724" G="0.105257" T="0.343657"/>
      <pos A="0.389067" C="0.286895" G="0.207429" T="0.11661"/>
      <pos A="0.150667" C="0.366361" G="0.264191" T="0.218781"/>
      <pos A="0.0257916" C="0.389067" G="0.286895" T="0.298248"/>
      <pos A="0.11661" C="0.343657" G="0.196076" T="0.343657"/>
      <pos A="0.230133" C="0.139315" G="0.3096" T="0.320952"/>
      <pos A="0.11661" C="0.105257" G="0.264191" T="0.513942"/>
      <pos A="0.184724" C="0.264191" G="0.286895" T="0.264191"/>
      <pos A="0.207429" C="0.207429" G="0.286895" T="0.298248"/>
      <pos A="0.298248" C="0.127962" G="0.332304" T="0.241485"/>
      <pos A="0.196076" C="0.275543" G="0.275543" T="0.252839"/>
      <pos A="0.264191" C="0.230133" G="0.173372" T="0.332304"/>
      <pos A="0.377714" C="0.264191" G="0.218781" T="0.139315"/>
      <pos A="0.275543" C="0.320952" G="0.3096" T="0.0939052"/>
      <pos A="0.332304" C="0.11661" G="0.264191" T="0.286895"/>
      <pos A="0.298248" C="0.173372" G="0.196076" T="0.332304"/>
      <pos A="0.264191" C="0.241485" G="0.127962" T="0.366361"/>
      <pos A="0.400419" C="0.286895" G="0.16202" T="0.150667"/>
      <pos A="0.127962" C="0.332304" G="0.150667" T="0.389067"/>
      <pos A="0.275543" C="0.207429" G="0.343657" T="0.173372"/>
      <pos A="0.173372" C="0.264191" G="0.264191" T="0.298248"/>
      <pos A="0.218781" C="0.184724" G="0.139315" T="0.45718"/>
      <pos A="0.355009" C="0.0598479" G="0.275543" T="0.3096"/>
      <pos A="0.3096" C="0.264191" G="0.218781" T="0.207429"/>
      <pos A="0.241485" C="0.241485" G="0.0939052" T="0.423123"/>
    </motif>
    <motif db="0" id="M62" alt="O62" length="40" nsites="8" evalue="1.3e-003">
      <pos A="0.354853" C="0.0842637" G="0.151911" T="0.408972"/>
      <pos A="0.206029" C="0.165441" G="0.327795" T="0.300736"/>
      <pos A="0.233088" C="0.124852" G="0.165441" T="0.476619"/>
      <pos A="0.206029" C="0.246617" G="0.368383" T="0.17897"/>
      <pos A="0.273677" C="0.111322" G="0.314265" T="0.300736"/>
      <pos A="0.111322" C="0.260147" G="0.327795" T="0.300736"/>
      <pos A="0.354853" C="0.233088" G="0.17897" T="0.233088"/>
      <pos A="0.219559" C="0.476619" G="0.0977926" T="0.206029"/>
      <pos A="0.354853" C="0.206029" G="0.0842637" T="0.354853"/>
      <pos A="0.354853" C="0.0842637" G="0.463089" T="0.0977926"/>
      <pos A="0.0842637" C="0.327795" G="0.408972" T="0.17897"/>
      <pos A="0.395442" C="0.219559" G="0.165441" T="0.219559"/>
      <pos A="0.246617" C="0.233088" G="0.17897" T="0.341324"/>
      <pos A="0.327795" C="0.260147" G="0.287206" T="0.124852"/>
      <pos A="0.151911" C="0.530738" G="0.0436751" T="0.273677"/>
      <pos A="0.300736" C="0.273677" G="0.0842637" T="0.341324"/>
      <pos A="0.0572049" C="0.273677" G="0.300736" T="0.368383"/>
      <pos A="0.165441" C="0.17897" G="0.314265" T="0.341324"/>
      <pos A="0.0842637" C="0.246617" G="0.44956" T="0.219559"/>
      <pos A="0.436031" C="0.0977926" G="0.260147" T="0.206029"/>
      <pos A="0.327795" C="0.151911" G="0.300736" T="0.219559"/>
      <pos A="0.273677" C="0.260147" G="0.327795" T="0.138381"/>
      <pos A="0.314265" C="0.151911" G="0.206029" T="0.327795"/>
      <pos A="0.341324" C="0.0977926" G="0.111322" T="0.44956"/>
      <pos A="0.151911" C="0.206029" G="0.381913" T="0.260147"/>
      <pos A="0.0977926" C="0.300736" G="0.206029" T="0.395442"/>
      <pos A="0.165441" C="0.165441" G="0.287206" T="0.381913"/>
      <pos A="0.17897" C="0.260147" G="0.327795" T="0.233088"/>
      <pos A="0.341324" C="0.206029" G="0.219559" T="0.233088"/>
      <pos A="0.17897" C="0.246617" G="0.233088" T="0.341324"/>
      <pos A="0.327795" C="0.327795" G="0.206029" T="0.138381"/>
      <pos A="0.354853" C="0.1925" G="0.151911" T="0.300736"/>
      <pos A="0.1925" C="0.327795" G="0.124852" T="0.354853"/>
      <pos A="0.408972" C="0.124852" G="0.1925" T="0.273677"/>
      <pos A="0.300736" C="0.151911" G="0.206029" T="0.341324"/>
      <pos A="0.503678" C="0.111322" G="0.246617" T="0.138381"/>
      <pos A="0.219559" C="0.273677" G="0.314265" T="0.1925"/>
      <pos A="0.273677" C="0.206029" G="0.341324" T="0.17897"/>
      <pos A="0.300736" C="0.111322" G="0.219559" T="0.368383"/>
      <pos A="0.300736" C="0.124852" G="0.368383" T="0.206029"/>
    </motif>
    <motif db="0" id="M63" alt="O63" length="40" nsites="8" evalue="1.3e-003">
      <pos A="0.167696" C="0.496914" G="0.332304" T="0.00308642"/>
      <pos A="0.167696" C="0.00308642" G="0.496914" T="0.332304"/>
      <pos A="0.332304" C="0.332304" G="0.332304" T="0.00308642"/>
      <pos A="0.332304" C="0.661523" G="0.00308642" T="0.00308642"/>
      <pos A="0.826131" C="0.00308642" G="0.00308642" T="0.167696"/>
      <pos A="0.167696" C="0.167696" G="0.332304" T="0.332304"/>
      <pos A="0.496914" C="0.00308642" G="0.167696" T="0.332304"/>
      <pos A="0.00308642" C="0.332304" G="0.00308642" T="0.661523"/>
      <pos A="0.332304" C="0.332304" G="0.332304" T="0.00308642"/>
      <pos A="0.332304" C="0.00308642" G="0.332304" T="0.332304"/>
      <pos A="0.167696" C="0.167696" G="0.332304" T="0.332304"/>
      <pos A="0.332304" C="0.167696" G="0.332304" T="0.167696"/>
      <pos A="0.167696" C="0.496914" G="0.167696" T="0.167696"/>
      <pos A="0.496914" C="0.332304" G="0.00308642" T="0.167696"/>
      <pos A="0.496914" C="0.167696" G="0.167696" T="0.167696"/>
      <pos A="0.661523" C="0.332304" G="0.00308642" T="0.00308642"/>
      <pos A="0.00308642" C="0.167696" G="0.167696" T="0.661523"/>
      <pos A="0.167696" C="0.00308642" G="0.167696" T="0.661523"/>
      <pos A="0.167696" C="0.167696" G="0.332304" T="0.332304"/>
      <pos A="0.00308642" C="0.496914" G="0.332304" T="0.167696"/>
      <pos A="0.167696" C="0.661523" G="0.167696" T="0.00308642"/>
      <pos A="0.332304" C="0.00308642" G="0.00308642" T="0.661523"/>
      <pos A="0.167696" C="0.496914" G="0.332304" T="0.00308642"/>
      <pos A="0.332304" C="0.496914" G="0.00308642" T="0.167696"/>
      <pos A="0.496914" C="0.00308642" G="0.00308642" T="0.496914"/>
      <pos A="0.167696" C="0.332304" G="0.332304" T="0.167696"/>
      <pos A="0.00308642" C="0.496914" G="0.332304" T="0.167696"/>
      <pos A="0.00308642" C="0.167696" G="0.167696" T="0.661523"/>
      <pos A="0.00308642" C="0.332304" G="0.661523" T="0.00308642"/>
      <pos A="0.332304" C="0.167696" G="0.496914" T="0.00308642"/>
      <pos A="0.332304" C="0.167696" G="0.332304" T="0.167696"/>
      <pos A="0.167696" C="0.167696" G="0.661523" T="0.00308642"/>
      <pos A="0.167696" C="0.167696" G="0.332304" T="0.332304"/>
      <pos A="0.332304" C="0.332304" G="0.00308642" T="0.332304"/>
      <pos A="0.332304" C="0.496914" G="0.00308642" T="0.167696"/>
      <pos A="0.332304" C="0.167696" G="0.167696" T="0.332304"/>
      <pos A="0.332304" C="0.167696" G="0.332304" T="0.167696"/>
      <pos A="0.00308642" C="0.332304" G="0.167696" T="0.496914"/>
      <pos A="0.332304" C="0.661523" G="0.00308642" T="0.00308642"/>
      <pos A="0.661523" C="0.00308642" G="0.00308642" T="0.332304"/>
    </motif>
    <motif db="0" id="M64" alt="O64" length="40" nsites="8" evalue="1.3e-003">
      <pos A="0.398148" C="0.00308642" G="0.398148" T="0.200617"/>
      <pos A="0.00308642" C="0.200617" G="0.200617" T="0.595679"/>
      <pos A="0.00308642" C="0.398148" G="0.200617" T="0.398148"/>
      <pos A="0.200617" C="0.595679" G="0.00308642" T="0.200617"/>
      <pos A="0.595679" C="0.00308642" G="0.200617" T="0.200617"/>
      <pos A="0.398148" C="0.200617" G="0.200617" T="0.200617"/>
      <pos A="0.398148" C="0.00308642" G="0.595679" T="0.00308642"/>
      <pos A="0.398148" C="0.200617" G="0.200617" T="0.200617"/>
      <pos A="0.00308642" C="0.398148" G="0.200617" T="0.398148"/>
      <pos A="0.200617" C="0.398148" G="0.398148" T="0.00308642"/>
      <pos A="0.00308642" C="0.595679" G="0.00308642" T="0.398148"/>
      <pos A="0.398148" C="0.398148" G="0.200617" T="0.00308642"/>
      <pos A="0.00308642" C="0.79321" G="0.00308642" T="0.200617"/>
      <pos A="0.595679" C="0.200617" G="0.00308642" T="0.200617"/>
      <pos A="0.00308642" C="0.200617" G="0.200617" T="0.595679"/>
      <pos A="0.00308642" C="0.200617" G="0.00308642" T="0.79321"/>
      <pos A="0.200617" C="0.00308642" G="0.00308642" T="0.79321"/>
      <pos A="0.200617" C="0.200617" G="0.200617" T="0.398148"/>
      <pos A="0.200617" C="0.595679" G="0.200617" T="0.00308642"/>
      <pos A="0.79321" C="0.00308642" G="0.00308642" T="0.200617"/>
      <pos A="0.200617" C="0.00308642" G="0.00308642" T="0.79321"/>
      <pos A="0.595679" C="0.00308642" G="0.00308642" T="0.398148"/>
      <pos A="0.200617" C="0.398148" G="0.200617" T="0.200617"/>
      <pos A="0.200617" C="0.398148" G="0.00308642" T="0.398148"/>
      <pos A="0.200617" C="0.00308642" G="0.200617" T="0.595679"/>
      <pos A="0.00308642" C="0.200617" G="0.398148" T="0.398148"/>
      <pos A="0.398148" C="0.595679" G="0.00308642" T="0.00308642"/>
      <pos A="0.990741" C="0.00308642" G="0.00308642" T="0.00308642"/>
      <pos A="0.595679" C="0.00308642" G="0.200617" T="0.200617"/>
      <pos A="0.398148" C="0.00308642" G="0.398148" T="0.200617"/>
      <pos A="0.398148" C="0.00308642" G="0.00308642" T="0.595679"/>
      <pos A="0.00308642" C="0.00308642" G="0.595679" T="0.398148"/>
      <pos A="0.00308642" C="0.595679" G="0.00308642" T="0.398148"/>
      <pos A="0.200617" C="0.398148" G="0.200617" T="0.200617"/>
      <pos A="0.398148" C="0.200617" G="0.00308642" T="0.398148"/>
      <pos A="0.398148" C="0.200617" G="0.200617" T="0.200617"/>
      <pos A="0.200617" C="0.595679" G="0.200617" T="0.00308642"/>
      <pos A="0.200617" C="0.200617" G="0.200617" T="0.398148"/>
      <pos A="0.00308642" C="0.398148" G="0.200617" T="0.398148"/>
      <pos A="0.595679" C="0.200617" G="0.200617" T="0.00308642"/>
    </motif>
    <motif db="0" id="M66" alt="O66" length="40" nsites="8" evalue="1.3e-003">
      <pos A="0.25" C="0.496914" G="0.00308642" T="0.25"/>
      <pos A="0.00308642" C="0.25" G="0.25" T="0.496914"/>
      <pos A="0.00308642" C="0.496914" G="0.496914" T="0.00308642"/>
      <pos A="0.25" C="0.25" G="0.00308642" T="0.496914"/>
      <pos A="0.25" C="0.00308642" G="0.743827" T="0.00308642"/>
      <pos A="0.00308642" C="0.496914" G="0.25" T="0.25"/>
      <pos A="0.25" C="0.496914" G="0.25" T="0.00308642"/>
      <pos A="0.743827" C="0.25" G="0.00308642" T="0.00308642"/>
      <pos A="0.00308642" C="0.743827" G="0.00308642" T="0.25"/>
      <pos A="0.496914" C="0.00308642" G="0.25" T="0.25"/>
      <pos A="0.00308642" C="0.743827" G="0.25" T="0.00308642"/>
      <pos A="0.743827" C="0.00308642" G="0.00308642" T="0.25"/>
      <pos A="0.25" C="0.25" G="0.25" T="0.25"/>
      <pos A="0.25" C="0.496914" G="0.00308642" T="0.25"/>
      <pos A="0.25" C="0.25" G="0.00308642" T="0.496914"/>
      <pos A="0.25" C="0.496914" G="0.25" T="0.00308642"/>
      <pos A="0.00308642" C="0.00308642" G="0.743827" T="0.25"/>
      <pos A="0.25" C="0.496914" G="0.25" T="0.00308642"/>
      <pos A="0.25" C="0.496914" G="0.00308642" T="0.25"/>
      <pos A="0.00308642" C="0.00308642" G="0.496914" T="0.496914"/>
      <pos A="0.743827" C="0.00308642" G="0.00308642" T="0.25"/>
      <pos A="0.00308642" C="0.00308642" G="0.743827" T="0.25"/>
      <pos A="0.00308642" C="0.743827" G="0.25" T="0.00308642"/>
      <pos A="0.00308642" C="0.496914" G="0.00308642" T="0.496914"/>
      <pos A="0.496914" C="0.25" G="0.25" T="0.00308642"/>
      <pos A="0.25" C="0.00308642" G="0.743827" T="0.00308642"/>
      <pos A="0.25" C="0.25" G="0.25" T="0.25"/>
      <pos A="0.496914" C="0.496914" G="0.00308642" T="0.00308642"/>
      <pos A="0.00308642" C="0.990741" G="0.00308642" T="0.00308642"/>
      <pos A="0.25" C="0.00308642" G="0.496914" T="0.25"/>
      <pos A="0.00308642" C="0.25" G="0.743827" T="0.00308642"/>
      <pos A="0.25" C="0.00308642" G="0.743827" T="0.00308642"/>
      <pos A="0.00308642" C="0.743827" G="0.00308642" T="0.25"/>
      <pos A="0.00308642" C="0.496914" G="0.25" T="0.25"/>
      <pos A="0.00308642" C="0.496914" G="0.00308642" T="0.496914"/>
      <pos A="0.00308642" C="0.25" G="0.25" T="0.496914"/>
      <pos A="0.496914" C="0.25" G="0.25" T="0.00308642"/>
      <pos A="0.25" C="0.25" G="0.496914" T="0.00308642"/>
      <pos A="0.00308642" C="0.00308642" G="0.743827" T="0.25"/>
      <pos A="0.25" C="0.25" G="0.25" T="0.25"/>
    </motif>
    <motif db="0" id="M67" alt="O67" length="40" nsites="8" evalue="1.3e-003">
      <pos A="0.09" C="0.240123" G="0.271728" T="0.398148"/>
      <pos A="0.303333" C="0.303333" G="0.240123" T="0.15321"/>
      <pos A="0.358642" C="0.27963" G="0.232222" T="0.129506"/>
      <pos A="0.176914" C="0.334938" G="0.129506" T="0.358642"/>
      <pos A="0.21642" C="0.34284" G="0.224321" T="0.21642"/>
      <pos A="0.287531" C="0.145309" G="0.145309" T="0.421852"/>
      <pos A="0.327037" C="0.121605" G="0.248025" T="0.303333"/>
      <pos A="0.240123" C="0.208519" G="0.208519" T="0.34284"/>
      <pos A="0.21642" C="0.208519" G="0.421852" T="0.15321"/>
      <pos A="0.295432" C="0.461358" G="0.145309" T="0.0979012"/>
      <pos A="0.248025" C="0.248025" G="0.176914" T="0.327037"/>
      <pos A="0.21642" C="0.200617" G="0.358642" T="0.224321"/>
      <pos A="0.255926" C="0.224321" G="0.295432" T="0.224321"/>
      <pos A="0.255926" C="0.271728" G="0.271728" T="0.200617"/>
      <pos A="0.263827" C="0.184815" G="0.27963" T="0.271728"/>
      <pos A="0.327037" C="0.255926" G="0.0504938" T="0.366543"/>
      <pos A="0.09" C="0.271728" G="0.295432" T="0.34284"/>
      <pos A="0.169012" C="0.21642" G="0.287531" T="0.327037"/>
      <pos A="0.184815" C="0.27963" G="0.224321" T="0.311235"/>
      <pos A="0.429753" C="0.176914" G="0.192716" T="0.200617"/>
      <pos A="0.21642" C="0.21642" G="0.34284" T="0.224321"/>
      <pos A="0.34284" C="0.271728" G="0.192716" T="0.192716"/>
      <pos A="0.192716" C="0.319136" G="0.169012" T="0.319136"/>
      <pos A="0.311235" C="0.287531" G="0.200617" T="0.200617"/>
      <pos A="0.311235" C="0.27963" G="0.176914" T="0.232222"/>
      <pos A="0.184815" C="0.137407" G="0.208519" T="0.469259"/>
      <pos A="0.263827" C="0.129506" G="0.287531" T="0.319136"/>
      <pos A="0.21642" C="0.366543" G="0.287531" T="0.129506"/>
      <pos A="0.184815" C="0.21642" G="0.382346" T="0.21642"/>
      <pos A="0.358642" C="0.105802" G="0.295432" T="0.240123"/>
      <pos A="0.113704" C="0.232222" G="0.232222" T="0.421852"/>
      <pos A="0.406049" C="0.21642" G="0.224321" T="0.15321"/>
      <pos A="0.271728" C="0.137407" G="0.184815" T="0.406049"/>
      <pos A="0.350741" C="0.0583951" G="0.453457" T="0.137407"/>
      <pos A="0.184815" C="0.224321" G="0.192716" T="0.398148"/>
      <pos A="0.208519" C="0.169012" G="0.224321" T="0.398148"/>
      <pos A="0.27963" C="0.184815" G="0.248025" T="0.287531"/>
      <pos A="0.15321" C="0.311235" G="0.319136" T="0.21642"/>
      <pos A="0.224321" C="0.295432" G="0.224321" T="0.255926"/>
      <pos A="0.311235" C="0.248025" G="0.192716" T="0.248025"/>
    </motif>
    <motif db="0" id="M69" alt="O69" length="40" nsites="8" evalue="1.3e-003">
      <pos A="0.00308642" C="0.00308642" G="0.332304" T="0.661523"/>
      <pos A="0.332304" C="0.332304" G="0.00308642" T="0.332304"/>
      <pos A="0.661523" C="0.00308642" G="0.332304" T="0.00308642"/>
      <pos A="0.00308642" C="0.00308642" G="0.661523" T="0.332304"/>
      <pos A="0.00308642" C="0.00308642" G="0.990741" T="0.00308642"/>
      <pos A="0.332304" C="0.661523" G="0.00308642" T="0.00308642"/>
      <pos A="0.332304" C="0.661523" G="0.00308642" T="0.00308642"/>
      <pos A="0.990741" C="0.00308642" G="0.00308642" T="0.00308642"/>
      <pos A="0.00308642" C="0.661523" G="0.332304" T="0.00308642"/>
      <pos A="0.332304" C="0.00308642" G="0.00308642" T="0.661523"/>
      <pos A="0.00308642" C="0.00308642" G="0.332304" T="0.661523"/>
      <pos A="0.332304" C="0.661523" G="0.00308642" T="0.00308642"/>
      <pos A="0.332304" C="0.00308642" G="0.332304" T="0.332304"/>
      <pos A="0.00308642" C="0.332304" G="0.332304" T="0.332304"/>
      <pos A="0.00308642" C="0.00308642" G="0.332304" T="0.661523"/>
      <pos A="0.00308642" C="0.332304" G="0.332304" T="0.332304"/>
      <pos A="0.332304" C="0.332304" G="0.00308642" T="0.332304"/>
      <pos A="0.661523" C="0.00308642" G="0.332304" T="0.00308642"/>
      <pos A="0.332304" C="0.00308642" G="0.661523" T="0.00308642"/>
      <pos A="0.00308642" C="0.661523" G="0.332304" T="0.00308642"/>
      <pos A="0.00308642" C="0.332304" G="0.00308642" T="0.661523"/>
      <pos A="0.332304" C="0.00308642" G="0.00308642" T="0.661523"/>
      <pos A="0.00308642" C="0.00308642" G="0.332304" T="0.661523"/>
      <pos A="0.661523" C="0.00308642" G="0.332304" T="0.00308642"/>
      <pos A="0.00308642" C="0.332304" G="0.332304" T="0.332304"/>
      <pos A="0.00308642" C="0.332304" G="0.332304" T="0.332304"/>
      <pos A="0.332304" C="0.332304" G="0.332304" T="0.00308642"/>
      <pos A="0.332304" C="0.00308642" G="0.00308642" T="0.661523"/>
      <pos A="0.00308642" C="0.332304" G="0.332304" T="0.332304"/>
      <pos A="0.00308642" C="0.00308642" G="0.332304" T="0.661523"/>
      <pos A="0.00308642" C="0.00308642" G="0.332304" T="0.661523"/>
      <pos A="0.00308642" C="0.00308642" G="0.332304" T="0.661523"/>
      <pos A="0.332304" C="0.00308642" G="0.661523" T="0.00308642"/>
      <pos A="0.661523" C="0.332304" G="0.00308642" T="0.00308642"/>
      <pos A="0.00308642" C="0.661523" G="0.332304" T="0.00308642"/>
      <pos A="0.332304" C="0.661523" G="0.00308642" T="0.00308642"/>
      <pos A="0.661523" C="0.00308642" G="0.00308642" T="0.332304"/>
      <pos A="0.332304" C="0.661523" G="0.00308642" T="0.00308642"/>
      <pos A="0.661523" C="0.332304" G="0.00308642" T="0.00308642"/>
      <pos A="0.661523" C="0.00308642" G="0.00308642" T="0.332304"/>
    </motif>
    <motif db="0" id="M71" alt="O71" length="40" nsites="8" evalue="1.3e-003">
      <pos A="0.219888" C="0.211859" G="0.316245" T="0.252008"/>
      <pos A="0.292156" C="0.252008" G="0.300186" T="0.155651"/>
      <pos A="0.227918" C="0.155651" G="0.243977" T="0.372453"/>
      <pos A="0.171711" C="0.308215" G="0.163681" T="0.356394"/>
      <pos A="0.107473" C="0.452751" G="0.227918" T="0.211859"/>
      <pos A="0.211859" C="0.356394" G="0.18777" T="0.243977"/>
      <pos A="0.243977" C="0.131561" G="0.300186" T="0.324275"/>
      <pos A="0.227918" C="0.235948" G="0.235948" T="0.300186"/>
      <pos A="0.332304" C="0.300186" G="0.252008" T="0.115502"/>
      <pos A="0.147621" C="0.0512642" G="0.260038" T="0.541077"/>
      <pos A="0.17974" C="0.332304" G="0.252008" T="0.235948"/>
      <pos A="0.235948" C="0.227918" G="0.203829" T="0.332304"/>
      <pos A="0.340334" C="0.284126" G="0.17974" T="0.1958"/>
      <pos A="0.276097" C="0.260038" G="0.18777" T="0.276097"/>
      <pos A="0.235948" C="0.235948" G="0.268067" T="0.260038"/>
      <pos A="0.452751" C="0.235948" G="0.107473" T="0.203829"/>
      <pos A="0.348363" C="0.260038" G="0.308215" T="0.0833837"/>
      <pos A="0.252008" C="0.163681" G="0.340334" T="0.243977"/>
      <pos A="0.171711" C="0.324275" G="0.252008" T="0.252008"/>
      <pos A="0.243977" C="0.276097" G="0.211859" T="0.268067"/>
      <pos A="0.203829" C="0.171711" G="0.292156" T="0.332304"/>
      <pos A="0.171711" C="0.155651" G="0.284126" T="0.388513"/>
      <pos A="0.147621" C="0.292156" G="0.316245" T="0.243977"/>
      <pos A="0.348363" C="0.18777" G="0.115502" T="0.348363"/>
      <pos A="0.227918" C="0.1958" G="0.243977" T="0.332304"/>
      <pos A="0.131561" C="0.243977" G="0.155651" T="0.46881"/>
      <pos A="0.171711" C="0.139591" G="0.235948" T="0.452751"/>
      <pos A="0.123532" C="0.308215" G="0.276097" T="0.292156"/>
      <pos A="0.235948" C="0.332304" G="0.163681" T="0.268067"/>
      <pos A="0.380483" C="0.123532" G="0.1958" T="0.300186"/>
      <pos A="0.260038" C="0.131561" G="0.332304" T="0.276097"/>
      <pos A="0.203829" C="0.252008" G="0.332304" T="0.211859"/>
      <pos A="0.388513" C="0.268067" G="0.227918" T="0.115502"/>
      <pos A="0.227918" C="0.284126" G="0.356394" T="0.131561"/>
      <pos A="0.211859" C="0.300186" G="0.1958" T="0.292156"/>
      <pos A="0.420631" C="0.252008" G="0.211859" T="0.115502"/>
      <pos A="0.268067" C="0.18777" G="0.260038" T="0.284126"/>
      <pos A="0.243977" C="0.0673244" G="0.284126" T="0.404572"/>
      <pos A="0.380483" C="0.235948" G="0.219888" T="0.163681"/>
      <pos A="0.300186" C="0.219888" G="0.171711" T="0.308215"/>
    </motif>
    <motif db="0" id="M72" alt="O72" length="40" nsites="8" evalue="1.3e-003">
      <pos A="0.0979012" C="0.398148" G="0.358642" T="0.145309"/>
      <pos A="0.248025" C="0.263827" G="0.129506" T="0.358642"/>
      <pos A="0.121605" C="0.240123" G="0.271728" T="0.366543"/>
      <pos A="0.176914" C="0.255926" G="0.192716" T="0.374444"/>
      <pos A="0.287531" C="0.129506" G="0.248025" T="0.334938"/>
      <pos A="0.34284" C="0.295432" G="0.129506" T="0.232222"/>
      <pos A="0.295432" C="0.374444" G="0.224321" T="0.105802"/>
      <pos A="0.271728" C="0.366543" G="0.240123" T="0.121605"/>
      <pos A="0.34284" C="0.145309" G="0.192716" T="0.319136"/>
      <pos A="0.161111" C="0.240123" G="0.303333" T="0.295432"/>
      <pos A="0.21642" C="0.208519" G="0.232222" T="0.34284"/>
      <pos A="0.311235" C="0.27963" G="0.137407" T="0.271728"/>
      <pos A="0.27963" C="0.137407" G="0.248025" T="0.334938"/>
      <pos A="0.240123" C="0.295432" G="0.382346" T="0.0820988"/>
      <pos A="0.350741" C="0.129506" G="0.271728" T="0.248025"/>
      <pos A="0.161111" C="0.255926" G="0.303333" T="0.27963"/>
      <pos A="0.287531" C="0.255926" G="0.255926" T="0.200617"/>
      <pos A="0.263827" C="0.374444" G="0.184815" T="0.176914"/>
      <pos A="0.224321" C="0.121605" G="0.176914" T="0.47716"/>
      <pos A="0.248025" C="0.248025" G="0.248025" T="0.255926"/>
      <pos A="0.176914" C="0.421852" G="0.0820988" T="0.319136"/>
      <pos A="0.224321" C="0.358642" G="0.248025" T="0.169012"/>
      <pos A="0.200617" C="0.232222" G="0.311235" T="0.255926"/>
      <pos A="0.15321" C="0.145309" G="0.224321" T="0.47716"/>
      <pos A="0.161111" C="0.184815" G="0.366543" T="0.287531"/>
      <pos A="0.224321" C="0.350741" G="0.105802" T="0.319136"/>
      <pos A="0.334938" C="0.129506" G="0.184815" T="0.350741"/>
      <pos A="0.232222" C="0.232222" G="0.255926" T="0.27963"/>
      <pos A="0.303333" C="0.263827" G="0.224321" T="0.208519"/>
      <pos A="0.327037" C="0.224321" G="0.184815" T="0.263827"/>
      <pos A="0.398148" C="0.15321" G="0.208519" T="0.240123"/>
      <pos A="0.169012" C="0.161111" G="0.461358" T="0.208519"/>
      <pos A="0.366543" C="0.208519" G="0.311235" T="0.113704"/>
      <pos A="0.248025" C="0.137407" G="0.248025" T="0.366543"/>
      <pos A="0.161111" C="0.21642" G="0.232222" T="0.390247"/>
      <pos A="0.374444" C="0.263827" G="0.200617" T="0.161111"/>
      <pos A="0.366543" C="0.161111" G="0.240123" T="0.232222"/>
      <pos A="0.248025" C="0.169012" G="0.255926" T="0.327037"/>
      <pos A="0.169012" C="0.169012" G="0.406049" T="0.255926"/>
      <pos A="0.09" C="0.374444" G="0.208519" T="0.327037"/>
    </motif>
    <motif db="0" id="M73" alt="O73" length="40" nsites="8" evalue="1.3e-003">
      <pos A="0.287665" C="0.287665" G="0.187226" T="0.237445"/>
      <pos A="0.170486" C="0.153745" G="0.162116" T="0.513653"/>
      <pos A="0.153745" C="0.312774" G="0.371364" T="0.162116"/>
      <pos A="0.396474" C="0.287665" G="0.162116" T="0.153745"/>
      <pos A="0.254185" C="0.162116" G="0.279295" T="0.304405"/>
      <pos A="0.237445" C="0.337884" G="0.229076" T="0.195595"/>
      <pos A="0.371364" C="0.111895" G="0.212335" T="0.304405"/>
      <pos A="0.187226" C="0.262555" G="0.212335" T="0.337884"/>
      <pos A="0.203965" C="0.237445" G="0.270924" T="0.287665"/>
      <pos A="0.145376" C="0.178855" G="0.346255" T="0.329514"/>
      <pos A="0.379734" C="0.153745" G="0.187226" T="0.279295"/>
      <pos A="0.137005" C="0.220705" G="0.455064" T="0.187226"/>
      <pos A="0.203965" C="0.245815" G="0.137005" T="0.413214"/>
      <pos A="0.212335" C="0.346255" G="0.137005" T="0.304405"/>
      <pos A="0.279295" C="0.379734" G="0.220705" T="0.120266"/>
      <pos A="0.312774" C="0.321145" G="0.0533057" T="0.312774"/>
      <pos A="0.187226" C="0.145376" G="0.187226" T="0.480174"/>
      <pos A="0.103526" C="0.362995" G="0.304405" T="0.229076"/>
      <pos A="0.229076" C="0.229076" G="0.245815" T="0.296035"/>
      <pos A="0.254185" C="0.212335" G="0.354624" T="0.178855"/>
      <pos A="0.471803" C="0.162116" G="0.0951556" T="0.270924"/>
      <pos A="0.396474" C="0.162116" G="0.245815" T="0.195595"/>
      <pos A="0.421584" C="0.262555" G="0.137005" T="0.178855"/>
      <pos A="0.128636" C="0.304405" G="0.237445" T="0.329514"/>
      <pos A="0.245815" C="0.162116" G="0.270924" T="0.321145"/>
      <pos A="0.0533057" C="0.304405" G="0.312774" T="0.329514"/>
      <pos A="0.329514" C="0.178855" G="0.304405" T="0.187226"/>
      <pos A="0.346255" C="0.162116" G="0.262555" T="0.229076"/>
      <pos A="0.312774" C="0.178855" G="0.346255" T="0.162116"/>
      <pos A="0.203965" C="0.312774" G="0.220705" T="0.262555"/>
      <pos A="0.229076" C="0.270924" G="0.220705" T="0.279295"/>
      <pos A="0.153745" C="0.195595" G="0.262555" T="0.388105"/>
      <pos A="0.312774" C="0.120266" G="0.245815" T="0.321145"/>
      <pos A="0.137005" C="0.170486" G="0.254185" T="0.438324"/>
      <pos A="0.220705" C="0.337884" G="0.195595" T="0.245815"/>
      <pos A="0.287665" C="0.245815" G="0.0951556" T="0.371364"/>
      <pos A="0.279295" C="0.220705" G="0.128636" T="0.371364"/>
      <pos A="0.270924" C="0.203965" G="0.220705" T="0.304405"/>
      <pos A="0.220705" C="0.346255" G="0.279295" T="0.153745"/>
      <pos A="0.388105" C="0.195595" G="0.262555" T="0.153745"/>
    </motif>
    <motif db="0" id="M74" alt="O74" length="40" nsites="8" evalue="1.3e-003">
      <pos A="0.271728" C="0.248025" G="0.224321" T="0.255926"/>
      <pos A="0.192716" C="0.271728" G="0.113704" T="0.421852"/>
      <pos A="0.184815" C="0.161111" G="0.358642" T="0.295432"/>
      <pos A="0.263827" C="0.445556" G="0.15321" T="0.137407"/>
      <pos A="0.413951" C="0.161111" G="0.0583951" T="0.366543"/>
      <pos A="0.248025" C="0.169012" G="0.232222" T="0.350741"/>
      <pos A="0.15321" C="0.208519" G="0.295432" T="0.34284"/>
      <pos A="0.34284" C="0.382346" G="0.0979012" T="0.176914"/>
      <pos A="0.208519" C="0.192716" G="0.232222" T="0.366543"/>
      <pos A="0.0662963" C="0.184815" G="0.358642" T="0.390247"/>
      <pos A="0.15321" C="0.382346" G="0.287531" T="0.176914"/>
      <pos A="0.548272" C="0.271728" G="0.0741975" T="0.105802"/>
      <pos A="0.121605" C="0.287531" G="0.287531" T="0.303333"/>
      <pos A="0.327037" C="0.27963" G="0.129506" T="0.263827"/>
      <pos A="0.240123" C="0.192716" G="0.327037" T="0.240123"/>
      <pos A="0.319136" C="0.208519" G="0.311235" T="0.161111"/>
      <pos A="0.334938" C="0.129506" G="0.192716" T="0.34284"/>
      <pos A="0.319136" C="0.271728" G="0.287531" T="0.121605"/>
      <pos A="0.248025" C="0.176914" G="0.240123" T="0.334938"/>
      <pos A="0.137407" C="0.263827" G="0.366543" T="0.232222"/>
      <pos A="0.200617" C="0.161111" G="0.34284" T="0.295432"/>
      <pos A="0.192716" C="0.208519" G="0.311235" T="0.287531"/>
      <pos A="0.224321" C="0.311235" G="0.184815" T="0.27963"/>
      <pos A="0.303333" C="0.169012" G="0.200617" T="0.327037"/>
      <pos A="0.255926" C="0.161111" G="0.295432" T="0.287531"/>
      <pos A="0.224321" C="0.232222" G="0.161111" T="0.382346"/>
      <pos A="0.145309" C="0.303333" G="0.184815" T="0.366543"/>
      <pos A="0.176914" C="0.390247" G="0.169012" T="0.263827"/>
      <pos A="0.319136" C="0.34284" G="0.0979012" T="0.240123"/>
      <pos A="0.263827" C="0.113704" G="0.248025" T="0.374444"/>
      <pos A="0.232222" C="0.27963" G="0.27963" T="0.208519"/>
      <pos A="0.161111" C="0.248025" G="0.255926" T="0.334938"/>
      <pos A="0.287531" C="0.21642" G="0.161111" T="0.334938"/>
      <pos A="0.192716" C="0.224321" G="0.248025" T="0.334938"/>
      <pos A="0.271728" C="0.327037" G="0.184815" T="0.21642"/>
      <pos A="0.27963" C="0.129506" G="0.366543" T="0.224321"/>
      <pos A="0.208519" C="0.240123" G="0.311235" T="0.240123"/>
      <pos A="0.406049" C="0.105802" G="0.255926" T="0.232222"/>
      <pos A="0.319136" C="0.129506" G="0.271728" T="0.27963"/>
      <pos A="0.15321" C="0.232222" G="0.303333" T="0.311235"/>
    </motif>
    <motif db="0" id="M75" alt="O75" length="40" nsites="8" evalue="1.3e-003">
      <pos A="0.287531" C="0.169012" G="0.263827" T="0.27963"/>
      <pos A="0.398148" C="0.208519" G="0.169012" T="0.224321"/>
      <pos A="0.248025" C="0.232222" G="0.27963" T="0.240123"/>
      <pos A="0.271728" C="0.295432" G="0.113704" T="0.319136"/>
      <pos A="0.319136" C="0.232222" G="0.200617" T="0.248025"/>
      <pos A="0.287531" C="0.255926" G="0.366543" T="0.09"/>
      <pos A="0.303333" C="0.145309" G="0.15321" T="0.398148"/>
      <pos A="0.295432" C="0.271728" G="0.21642" T="0.21642"/>
      <pos A="0.161111" C="0.176914" G="0.295432" T="0.366543"/>
      <pos A="0.121605" C="0.263827" G="0.176914" T="0.437654"/>
      <pos A="0.0979012" C="0.34284" G="0.311235" T="0.248025"/>
      <pos A="0.27963" C="0.34284" G="0.129506" T="0.248025"/>
      <pos A="0.271728" C="0.15321" G="0.295432" T="0.27963"/>
      <pos A="0.350741" C="0.105802" G="0.319136" T="0.224321"/>
      <pos A="0.271728" C="0.255926" G="0.255926" T="0.21642"/>
      <pos A="0.121605" C="0.176914" G="0.34284" T="0.358642"/>
      <pos A="0.161111" C="0.500864" G="0.169012" T="0.169012"/>
      <pos A="0.327037" C="0.311235" G="0.0741975" T="0.287531"/>
      <pos A="0.263827" C="0.200617" G="0.34284" T="0.192716"/>
      <pos A="0.263827" C="0.255926" G="0.184815" T="0.295432"/>
      <pos A="0.327037" C="0.224321" G="0.334938" T="0.113704"/>
      <pos A="0.232222" C="0.232222" G="0.358642" T="0.176914"/>
      <pos A="0.105802" C="0.161111" G="0.319136" T="0.413951"/>
      <pos A="0.295432" C="0.192716" G="0.287531" T="0.224321"/>
      <pos A="0.287531" C="0.232222" G="0.240123" T="0.240123"/>
      <pos A="0.334938" C="0.169012" G="0.224321" T="0.271728"/>
      <pos A="0.15321" C="0.145309" G="0.413951" T="0.287531"/>
      <pos A="0.34284" C="0.169012" G="0.208519" T="0.27963"/>
      <pos A="0.176914" C="0.240123" G="0.145309" T="0.437654"/>
      <pos A="0.334938" C="0.27963" G="0.129506" T="0.255926"/>
      <pos A="0.137407" C="0.413951" G="0.271728" T="0.176914"/>
      <pos A="0.366543" C="0.15321" G="0.137407" T="0.34284"/>
      <pos A="0.09" C="0.248025" G="0.295432" T="0.366543"/>
      <pos A="0.287531" C="0.200617" G="0.224321" T="0.287531"/>
      <pos A="0.105802" C="0.295432" G="0.208519" T="0.390247"/>
      <pos A="0.248025" C="0.263827" G="0.224321" T="0.263827"/>
      <pos A="0.398148" C="0.224321" G="0.161111" T="0.21642"/>
      <pos A="0.271728" C="0.169012" G="0.319136" T="0.240123"/>
      <pos A="0.406049" C="0.161111" G="0.287531" T="0.145309"/>
      <pos A="0.311235" C="0.224321" G="0.105802" T="0.358642"/>
    </motif>
    <motif db="0" id="M77" alt="O77" length="40" nsites="8" evalue="1.3e-003">
      <pos A="0.00308642" C="0.496914" G="0.00308642" T="0.496914"/>
      <pos A="0.496914" C="0.00308642" G="0.496914" T="0.00308642"/>
      <pos A="0.496914" C="0.496914" G="0.00308642" T="0.00308642"/>
      <pos A="0.00308642" C="0.00308642" G="0.496914" T="0.496914"/>
      <pos A="0.00308642" C="0.496914" G="0.496914" T="0.00308642"/>
      <pos A="0.496914" C="0.00308642" G="0.00308642" T="0.496914"/>
      <pos A="0.990741" C="0.00308642" G="0.00308642" T="0.00308642"/>
      <pos A="0.00308642" C="0.00308642" G="0.00308642" T="0.990741"/>
      <pos A="0.00308642" C="0.00308642" G="0.990741" T="0.00308642"/>
      <pos A="0.496914" C="0.00308642" G="0.496914" T="0.00308642"/>
      <pos A="0.496914" C="0.00308642" G="0.00308642" T="0.496914"/>
      <pos A="0.00308642" C="0.00308642" G="0.990741" T="0.00308642"/>
      <pos A="0.496914" C="0.00308642" G="0.00308642" T="0.496914"/>
      <pos A="0.00308642" C="0.00308642" G="0.990741" T="0.00308642"/>
      <pos A="0.496914" C="0.00308642" G="0.496914" T="0.00308642"/>
      <pos A="0.00308642" C="0.496914" G="0.00308642" T="0.496914"/>
      <pos A="0.00308642" C="0.990741" G="0.00308642" T="0.00308642"/>
      <pos A="0.00308642" C="0.00308642" G="0.496914" T="0.496914"/>
      <pos A="0.496914" C="0.496914" G="0.00308642" T="0.00308642"/>
      <pos A="0.00308642" C="0.00308642" G="0.00308642" T="0.990741"/>
      <pos A="0.00308642" C="0.00308642" G="0.990741" T="0.00308642"/>
      <pos A="0.00308642" C="0.00308642" G="0.990741" T="0.00308642"/>
      <pos A="0.496914" C="0.00308642" G="0.00308642" T="0.496914"/>
      <pos A="0.00308642" C="0.00308642" G="0.990741" T="0.00308642"/>
      <pos A="0.496914" C="0.00308642" G="0.00308642" T="0.496914"/>
      <pos A="0.00308642" C="0.496914" G="0.00308642" T="0.496914"/>
      <pos A="0.496914" C="0.00308642" G="0.00308642" T="0.496914"/>
      <pos A="0.00308642" C="0.00308642" G="0.00308642" T="0.990741"/>
      <pos A="0.00308642" C="0.990741" G="0.00308642" T="0.00308642"/>
      <pos A="0.00308642" C="0.496914" G="0.00308642" T="0.496914"/>
      <pos A="0.00308642" C="0.00308642" G="0.496914" T="0.496914"/>
      <pos A="0.496914" C="0.496914" G="0.00308642" T="0.00308642"/>
      <pos A="0.00308642" C="0.00308642" G="0.496914" T="0.496914"/>
      <pos A="0.00308642" C="0.00308642" G="0.496914" T="0.496914"/>
      <pos A="0.496914" C="0.496914" G="0.00308642" T="0.00308642"/>
      <pos A="0.496914" C="0.00308642" G="0.00308642" T="0.496914"/>
      <pos A="0.00308642" C="0.00308642" G="0.496914" T="0.496914"/>
      <pos A="0.496914" C="0.496914" G="0.00308642" T="0.00308642"/>
      <pos A="0.496914" C="0.00308642" G="0.00308642" T="0.496914"/>
      <pos A="0.496914" C="0.00308642" G="0.496914" T="0.00308642"/>
    </motif>
    <motif db="0" id="M78" alt="O78" length="40" nsites="8" evalue="1.3e-003">
      <pos A="0.00308642" C="0.00308642" G="0.00308642" T="0.990741"/>
      <pos A="0.990741" C="0.00308642" G="0.00308642" T="0.00308642"/>
      <pos A="0.00308642" C="0.00308642" G="0.990741" T="0.00308642"/>
      <pos A="0.00308642" C="0.00308642" G="0.00308642" T="0.990741"/>
      <pos A="0.00308642" C="0.00308642" G="0.990741" T="0.00308642"/>
      <pos A="0.00308642" C="0.990741" G="0.00308642" T="0.00308642"/>
      <pos A="0.00308642" C="0.00308642" G="0.00308642" T="0.990741"/>
      <pos A="0.00308642" C="0.00308642" G="0.990741" T="0.00308642"/>
      <pos A="0.00308642" C="0.00308642" G="0.00308642" T="0.990741"/>
      <pos A="0.00308642" C="0.00308642" G="0.990741" T="0.00308642"/>
      <pos A="0.00308642" C="0.990741" G="0.00308642" T="0.00308642"/>
      <pos A="0.00308642" C="0.990741" G="0.00308642" T="0.00308642"/>
      <pos A="0.00308642" C="0.990741" G="0.00308642" T="0.00308642"/>
      <pos A="0.00308642" C="0.990741" G="0.00308642" T="0.00308642"/>
      <pos A="0.990741" C="0.00308642" G="0.00308642" T="0.00308642"/>
      <pos A="0.00308642" C="0.00308642" G="0.990741" T="0.00308642"/>
      <pos A="0.990741" C="0.00308642" G="0.00308642" T="0.00308642"/>
      <pos A="0.990741" C="0.00308642" G="0.00308642" T="0.00308642"/>
      <pos A="0.00308642" C="0.00308642" G="0.00308642" T="0.990741"/>
      <pos A="0.00308642" C="0.00308642" G="0.00308642" T="0.990741"/>
      <pos A="0.00308642" C="0.990741" G="0.00308642" T="0.00308642"/>
      <pos A="0.00308642" C="0.990741" G="0.00308642" T="0.00308642"/>
      <pos A="0.00308642" C="0.00308642" G="0.00308642" T="0.990741"/>
      <pos A="0.00308642" C="0.00308642" G="0.00308642" T="0.990741"/>
      <pos A="0.00308642" C="0.990741" G="0.00308642" T="0.00308642"/>
      <pos A="0.990741" C="0.00308642" G="0.00308642" T="0.00308642"/>
      <pos A="0.00308642" C="0.00308642" G="0.990741" T="0.00308642"/>
      <pos A="0.00308642" C="0.00308642" G="0.990741" T="0.00308642"/>
      <pos A="0.990741" C="0.00308642" G="0.00308642" T="0.00308642"/>
      <pos A="0.00308642" C="0.00308642" G="0.990741" T="0.00308642"/>
      <pos A="0.00308642" C="0.990741" G="0.00308642" T="0.00308642"/>
      <pos A="0.00308642" C="0.00308642" G="0.00308642" T="0.990741"/>
      <pos A="0.990741" C="0.00308642" G="0.00308642" T="0.00308642"/>
      <pos A="0.00308642" C="0.990741" G="0.00308642" T="0.00308642"/>
      <pos A="0.00308642" C="0.990741" G="0.00308642" T="0.00308642"/>
      <pos A="0.00308642" C="0.00308642" G="0.00308642" T="0.990741"/>
      <pos A="0.00308642" C="0.00308642" G="0.990741" T="0.00308642"/>
      <pos A="0.00308642" C="0.00308642" G="0.990741" T="0.00308642"/>
      <pos A="0.00308642" C="0.00308642" G="0.00308642" T="0.990741"/>
      <pos A="0.00308642" C="0.00308642" G="0.00308642" T="0.990741"/>
    </motif>
    <motif db="0" id="M8" alt="O8" length="40" nsites="8" evalue="1.3e-003">
      <pos A="0.255926" C="0.184815" G="0.287531" T="0.271728"/>
      <pos A="0.263827" C="0.263827" G="0.224321" T="0.248025"/>
      <pos A="0.319136" C="0.145309" G="0.240123" T="0.295432"/>
      <pos A="0.240123" C="0.319136" G="0.161111" T="0.27963"/>
      <pos A="0.161111" C="0.232222" G="0.319136" T="0.287531"/>
      <pos A="0.192716" C="0.255926" G="0.21642" T="0.334938"/>
      <pos A="0.137407" C="0.374444" G="0.295432" T="0.192716"/>
      <pos A="0.34284" C="0.192716" G="0.184815" T="0.27963"/>
      <pos A="0.271728" C="0.34284" G="0.192716" T="0.192716"/>
      <pos A="0.232222" C="0.248025" G="0.224321" T="0.295432"/>
      <pos A="0.0741975" C="0.232222" G="0.327037" T="0.366543"/>
      <pos A="0.350741" C="0.105802" G="0.169012" T="0.374444"/>
      <pos A="0.224321" C="0.358642" G="0.255926" T="0.161111"/>
      <pos A="0.200617" C="0.311235" G="0.263827" T="0.224321"/>
      <pos A="0.255926" C="0.287531" G="0.224321" T="0.232222"/>
      <pos A="0.255926" C="0.224321" G="0.295432" T="0.224321"/>
      <pos A="0.200617" C="0.240123" G="0.192716" T="0.366543"/>
      <pos A="0.437654" C="0.200617" G="0.137407" T="0.224321"/>
      <pos A="0.200617" C="0.263827" G="0.334938" T="0.200617"/>
      <pos A="0.303333" C="0.192716" G="0.271728" T="0.232222"/>
      <pos A="0.145309" C="0.319136" G="0.169012" T="0.366543"/>
      <pos A="0.350741" C="0.0979012" G="0.137407" T="0.413951"/>
      <pos A="0.176914" C="0.27963" G="0.255926" T="0.287531"/>
      <pos A="0.21642" C="0.263827" G="0.319136" T="0.200617"/>
      <pos A="0.200617" C="0.15321" G="0.200617" T="0.445556"/>
      <pos A="0.327037" C="0.27963" G="0.200617" T="0.192716"/>
      <pos A="0.271728" C="0.15321" G="0.161111" T="0.413951"/>
      <pos A="0.176914" C="0.192716" G="0.350741" T="0.27963"/>
      <pos A="0.0979012" C="0.0504938" G="0.461358" T="0.390247"/>
      <pos A="0.161111" C="0.255926" G="0.34284" T="0.240123"/>
      <pos A="0.366543" C="0.374444" G="0.192716" T="0.0662963"/>
      <pos A="0.358642" C="0.224321" G="0.176914" T="0.240123"/>
      <pos A="0.303333" C="0.255926" G="0.271728" T="0.169012"/>
      <pos A="0.47716" C="0.145309" G="0.161111" T="0.21642"/>
      <pos A="0.263827" C="0.176914" G="0.21642" T="0.34284"/>
      <pos A="0.224321" C="0.15321" G="0.350741" T="0.271728"/>
      <pos A="0.176914" C="0.421852" G="0.113704" T="0.287531"/>
      <pos A="0.240123" C="0.334938" G="0.169012" T="0.255926"/>
      <pos A="0.240123" C="0.224321" G="0.192716" T="0.34284"/>
      <pos A="0.240123" C="0.15321" G="0.319136" T="0.287531"/>
    </motif>
    <motif db="0" id="M80" alt="O80" length="40" nsites="8" evalue="1.3e-003">
      <pos A="0.191211" C="0.261758" G="0.473398" T="0.0736336"/>
      <pos A="0.238242" C="0.449882" G="0.120665" T="0.191211"/>
      <pos A="0.191211" C="0.426366" G="0.167696" T="0.214727"/>
      <pos A="0.0736336" C="0.238242" G="0.402851" T="0.285273"/>
      <pos A="0.14418" C="0.35582" G="0.308789" T="0.191211"/>
      <pos A="0.191211" C="0.449882" G="0.167696" T="0.191211"/>
      <pos A="0.261758" C="0.238242" G="0.332304" T="0.167696"/>
      <pos A="0.0971486" C="0.332304" G="0.402851" T="0.167696"/>
      <pos A="0.285273" C="0.473398" G="0.120665" T="0.120665"/>
      <pos A="0.238242" C="0.285273" G="0.191211" T="0.285273"/>
      <pos A="0.167696" C="0.285273" G="0.426366" T="0.120665"/>
      <pos A="0.14418" C="0.402851" G="0.167696" T="0.285273"/>
      <pos A="0.332304" C="0.543945" G="0.0501175" T="0.0736336"/>
      <pos A="0.261758" C="0.167696" G="0.120665" T="0.449882"/>
      <pos A="0.14418" C="0.14418" G="0.379335" T="0.332304"/>
      <pos A="0.261758" C="0.449882" G="0.214727" T="0.0736336"/>
      <pos A="0.402851" C="0.191211" G="0.238242" T="0.167696"/>
      <pos A="0.308789" C="0.379335" G="0.238242" T="0.0736336"/>
      <pos A="0.0971486" C="0.308789" G="0.308789" T="0.285273"/>
      <pos A="0.14418" C="0.473398" G="0.167696" T="0.214727"/>
      <pos A="0.402851" C="0.0971486" G="0.14418" T="0.35582"/>
      <pos A="0.261758" C="0.14418" G="0.35582" T="0.238242"/>
      <pos A="0.167696" C="0.14418" G="0.379335" T="0.308789"/>
      <pos A="0.167696" C="0.285273" G="0.426366" T="0.120665"/>
      <pos A="0.0736336" C="0.261758" G="0.285273" T="0.379335"/>
      <pos A="0.191211" C="0.238242" G="0.191211" T="0.379335"/>
      <pos A="0.167696" C="0.238242" G="0.238242" T="0.35582"/>
      <pos A="0.214727" C="0.14418" G="0.496914" T="0.14418"/>
      <pos A="0.285273" C="0.261758" G="0.308789" T="0.14418"/>
      <pos A="0.261758" C="0.285273" G="0.191211" T="0.261758"/>
      <pos A="0.167696" C="0.543945" G="0.167696" T="0.120665"/>
      <pos A="0.285273" C="0.285273" G="0.120665" T="0.308789"/>
      <pos A="0.379335" C="0.167696" G="0.261758" T="0.191211"/>
      <pos A="0.238242" C="0.14418" G="0.496914" T="0.120665"/>
      <pos A="0.308789" C="0.449882" G="0.0266025" T="0.214727"/>
      <pos A="0.426366" C="0.120665" G="0.308789" T="0.14418"/>
      <pos A="0.14418" C="0.426366" G="0.308789" T="0.120665"/>
      <pos A="0.0501175" C="0.308789" G="0.308789" T="0.332304"/>
      <pos A="0.14418" C="0.379335" G="0.0501175" T="0.426366"/>
      <pos A="0.308789" C="0.214727" G="0.167696" T="0.308789"/>
    </motif>
    <motif db="0" id="M81" alt="O81" length="40" nsites="8" evalue="1.3e-003">
      <pos A="0.25" C="0.373457" G="0.126543" T="0.25"/>
      <pos A="0.25" C="0.373457" G="0.00308642" T="0.373457"/>
      <pos A="0.25" C="0.00308642" G="0.25" T="0.496914"/>
      <pos A="0.00308642" C="0.373457" G="0.373457" T="0.25"/>
      <pos A="0.25" C="0.496914" G="0.126543" T="0.126543"/>
      <pos A="0.496914" C="0.25" G="0.00308642" T="0.25"/>
      <pos A="0.373457" C="0.25" G="0.373457" T="0.00308642"/>
      <pos A="0.126543" C="0.496914" G="0.25" T="0.126543"/>
      <pos A="0.373457" C="0.25" G="0.25" T="0.126543"/>
      <pos A="0.496914" C="0.373457" G="0.126543" T="0.00308642"/>
      <pos A="0.496914" C="0.25" G="0.126543" T="0.126543"/>
      <pos A="0.25" C="0.373457" G="0.25" T="0.126543"/>
      <pos A="0.25" C="0.126543" G="0.126543" T="0.496914"/>
      <pos A="0.25" C="0.126543" G="0.126543" T="0.496914"/>
      <pos A="0.867284" C="0.00308642" G="0.126543" T="0.00308642"/>
      <pos A="0.126543" C="0.496914" G="0.373457" T="0.00308642"/>
      <pos A="0.743827" C="0.00308642" G="0.126543" T="0.126543"/>
      <pos A="0.25" C="0.373457" G="0.25" T="0.126543"/>
      <pos A="0.496914" C="0.126543" G="0.126543" T="0.25"/>
      <pos A="0.62037" C="0.00308642" G="0.25" T="0.126543"/>
      <pos A="0.62037" C="0.00308642" G="0.25" T="0.126543"/>
      <pos A="0.126543" C="0.25" G="0.25" T="0.373457"/>
      <pos A="0.373457" C="0.496914" G="0.126543" T="0.00308642"/>
      <pos A="0.126543" C="0.496914" G="0.00308642" T="0.373457"/>
      <pos A="0.25" C="0.126543" G="0.126543" T="0.496914"/>
      <pos A="0.126543" C="0.00308642" G="0.373457" T="0.496914"/>
      <pos A="0.25" C="0.25" G="0.373457" T="0.126543"/>
      <pos A="0.373457" C="0.126543" G="0.373457" T="0.126543"/>
      <pos A="0.126543" C="0.25" G="0.00308642" T="0.62037"/>
      <pos A="0.126543" C="0.126543" G="0.373457" T="0.373457"/>
      <pos A="0.25" C="0.00308642" G="0.25" T="0.496914"/>
      <pos A="0.126543" C="0.373457" G="0.126543" T="0.373457"/>
      <pos A="0.126543" C="0.496914" G="0.00308642" T="0.373457"/>
      <pos A="0.126543" C="0.743827" G="0.00308642" T="0.126543"/>
      <pos A="0.25" C="0.25" G="0.00308642" T="0.496914"/>
      <pos A="0.373457" C="0.00308642" G="0.25" T="0.373457"/>
      <pos A="0.25" C="0.126543" G="0.373457" T="0.25"/>
      <pos A="0.373457" C="0.373457" G="0.126543" T="0.126543"/>
      <pos A="0.25" C="0.126543" G="0.25" T="0.373457"/>
      <pos A="0.25" C="0.496914" G="0.00308642" T="0.25"/>
    </motif>
    <motif db="0" id="M82" alt="O82" length="40" nsites="8" evalue="1.3e-003">
      <pos A="0.00308642" C="0.00308642" G="0.00308642" T="0.990741"/>
      <pos A="0.00308642" C="0.00308642" G="0.00308642" T="0.990741"/>
      <pos A="0.00308642" C="0.00308642" G="0.00308642" T="0.990741"/>
      <pos A="0.00308642" C="0.990741" G="0.00308642" T="0.00308642"/>
      <pos A="0.00308642" C="0.00308642" G="0.00308642" T="0.990741"/>
      <pos A="0.00308642" C="0.990741" G="0.00308642" T="0.00308642"/>
      <pos A="0.00308642" C="0.990741" G="0.00308642" T="0.00308642"/>
      <pos A="0.00308642" C="0.00308642" G="0.990741" T="0.00308642"/>
      <pos A="0.00308642" C="0.00308642" G="0.00308642" T="0.990741"/>
      <pos A="0.00308642" C="0.00308642" G="0.990741" T="0.00308642"/>
      <pos A="0.00308642" C="0.00308642" G="0.990741" T="0.00308642"/>
      <pos A="0.00308642" C="0.990741" G="0.00308642" T="0.00308642"/>
      <pos A="0.00308642" C="0.00308642" G="0.00308642" T="0.990741"/>
      <pos A="0.990741" C="0.00308642" G="0.00308642" T="0.00308642"/>
      <pos A="0.00308642" C="0.990741" G="0.00308642" T="0.00308642"/>
      <pos A="0.00308642" C="0.00308642" G="0.00308642" T="0.990741"/>
      <pos A="0.00308642" C="0.00308642" G="0.990741" T="0.00308642"/>
      <pos A="0.00308642" C="0.00308642" G="0.00308642" T="0.990741"/>
      <pos A="0.00308642" C="0.00308642" G="0.00308642" T="0.990741"/>
      <pos A="0.00308642" C="0.00308642" G="0.00308642" T="0.990741"/>
      <pos A="0.00308642" C="0.00308642" G="0.00308642" T="0.990741"/>
      <pos A="0.990741" C="0.00308642" G="0.00308642" T="0.00308642"/>
      <pos A="0.990741" C="0.00308642" G="0.00308642" T="0.00308642"/>
      <pos A="0.00308642" C="0.00308642" G="0.00308642" T="0.990741"/>
      <pos A="0.00308642" C="0.00308642" G="0.00308642" T="0.990741"/>
      <pos A="0.00308642" C="0.00308642" G="0.00308642" T="0.990741"/>
      <pos A="0.00308642" C="0.00308642" G="0.00308642" T="0.990741"/>
      <pos A="0.00308642" C="0.00308642" G="0.00308642" T="0.990741"/>
      <pos A="0.00308642" C="0.00308642" G="0.00308642" T="0.990741"/>
      <pos A="0.00308642" C="0.990741" G="0.00308642" T="0.00308642"/>
      <pos A="0.990741" C="0.00308642" G="0.00308642" T="0.00308642"/>
      <pos A="0.00308642" C="0.00308642" G="0.990741" T="0.00308642"/>
      <pos A="0.00308642" C="0.990741" G="0.00308642" T="0.00308642"/>
      <pos A="0.990741" C="0.00308642" G="0.00308642" T="0.00308642"/>
      <pos A="0.00308642" C="0.00308642" G="0.00308642" T="0.990741"/>
      <pos A="0.00308642" C="0.00308642" G="0.00308642" T="0.990741"/>
      <pos A="0.00308642" C="0.00308642" G="0.00308642" T="0.990741"/>
      <pos A="0.990741" C="0.00308642" G="0.00308642" T="0.00308642"/>
      <pos A="0.00308642" C="0.00308642" G="0.00308642" T="0.990741"/>
      <pos A="0.00308642" C="0.00308642" G="0.00308642" T="0.990741"/>
    </motif>
    <motif db="0" id="M83" alt="O83" length="40" nsites="8" evalue="1.3e-003">
      <pos A="0.25" C="0.414609" G="0.332304" T="0.00308642"/>
      <pos A="0.414609" C="0.00308642" G="0.167696" T="0.414609"/>
      <pos A="0.0853906" C="0.25" G="0.167696" T="0.496914"/>
      <pos A="0.332304" C="0.00308642" G="0.00308642" T="0.661523"/>
      <pos A="0.167696" C="0.167696" G="0.167696" T="0.496914"/>
      <pos A="0.167696" C="0.167696" G="0.0853906" T="0.579218"/>
      <pos A="0.414609" C="0.25" G="0.0853906" T="0.25"/>
      <pos A="0.414609" C="0.25" G="0.167696" T="0.167696"/>
      <pos A="0.25" C="0.0853906" G="0.167696" T="0.496914"/>
      <pos A="0.414609" C="0.414609" G="0.167696" T="0.00308642"/>
      <pos A="0.496914" C="0.25" G="0.167696" T="0.0853906"/>
      <pos A="0.496914" C="0.0853906" G="0.167696" T="0.25"/>
      <pos A="0.00308642" C="0.167696" G="0.25" T="0.579218"/>
      <pos A="0.25" C="0.25" G="0.332304" T="0.167696"/>
      <pos A="0.414609" C="0.00308642" G="0.167696" T="0.414609"/>
      <pos A="0.25" C="0.00308642" G="0.332304" T="0.414609"/>
      <pos A="0.167696" C="0.25" G="0.00308642" T="0.579218"/>
      <pos A="0.25" C="0.0853906" G="0.332304" T="0.332304"/>
      <pos A="0.167696" C="0.414609" G="0.414609" T="0.00308642"/>
      <pos A="0.167696" C="0.414609" G="0.00308642" T="0.414609"/>
      <pos A="0.167696" C="0.00308642" G="0.25" T="0.579218"/>
      <pos A="0.167696" C="0.0853906" G="0.661523" T="0.0853906"/>
      <pos A="0.332304" C="0.0853906" G="0.167696" T="0.414609"/>
      <pos A="0.167696" C="0.0853906" G="0.332304" T="0.414609"/>
      <pos A="0.0853906" C="0.0853906" G="0.332304" T="0.496914"/>
      <pos A="0.00308642" C="0.332304" G="0.167696" T="0.496914"/>
      <pos A="0.0853906" C="0.167696" G="0.414609" T="0.332304"/>
      <pos A="0.332304" C="0.00308642" G="0.25" T="0.414609"/>
      <pos A="0.25" C="0.414609" G="0.25" T="0.0853906"/>
      <pos A="0.332304" C="0.25" G="0.167696" T="0.25"/>
      <pos A="0.25" C="0.167696" G="0.00308642" T="0.579218"/>
      <pos A="0.167696" C="0.332304" G="0.332304" T="0.167696"/>
      <pos A="0.414609" C="0.332304" G="0.0853906" T="0.167696"/>
      <pos A="0.579218" C="0.332304" G="0.0853906" T="0.00308642"/>
      <pos A="0.414609" C="0.496914" G="0.0853906" T="0.00308642"/>
      <pos A="0.414609" C="0.0853906" G="0.414609" T="0.0853906"/>
      <pos A="0.414609" C="0.167696" G="0.332304" T="0.0853906"/>
      <pos A="0.579218" C="0.00308642" G="0.25" T="0.167696"/>
      <pos A="0.0853906" C="0.167696" G="0.496914" T="0.25"/>
      <pos A="0.00308642" C="0.25" G="0.414609" T="0.332304"/>
    </motif>
    <motif db="0" id="M84" alt="O84" length="40" nsites="8" evalue="1.3e-003">
      <pos A="0.14418" C="0.238242" G="0.379335" T="0.238242"/>
      <pos A="0.191211" C="0.191211" G="0.238242" T="0.379335"/>
      <pos A="0.285273" C="0.285273" G="0.332304" T="0.0971486"/>
      <pos A="0.379335" C="0.238242" G="0.0501175" T="0.332304"/>
      <pos A="0.191211" C="0.285273" G="0.379335" T="0.14418"/>
      <pos A="0.473398" C="0.14418" G="0.191211" T="0.191211"/>
      <pos A="0.379335" C="0.238242" G="0.14418" T="0.238242"/>
      <pos A="0.332304" C="0.379335" G="0.0971486" T="0.191211"/>
      <pos A="0.332304" C="0.238242" G="0.0971486" T="0.332304"/>
      <pos A="0.614492" C="0.14418" G="0.00308642" T="0.238242"/>
      <pos A="0.238242" C="0.238242" G="0.191211" T="0.332304"/>
      <pos A="0.332304" C="0.238242" G="0.191211" T="0.238242"/>
      <pos A="0.0501175" C="0.52043" G="0.191211" T="0.238242"/>
      <pos A="0.191211" C="0.332304" G="0.191211" T="0.285273"/>
      <pos A="0.191211" C="0.379335" G="0.426366" T="0.00308642"/>
      <pos A="0.426366" C="0.238242" G="0.0971486" T="0.238242"/>
      <pos A="0.0501175" C="0.238242" G="0.332304" T="0.379335"/>
      <pos A="0.332304" C="0.285273" G="0.238242" T="0.14418"/>
      <pos A="0.238242" C="0.238242" G="0.14418" T="0.379335"/>
      <pos A="0.14418" C="0.238242" G="0.191211" T="0.426366"/>
      <pos A="0.285273" C="0.332304" G="0.0971486" T="0.285273"/>
      <pos A="0.238242" C="0.238242" G="0.191211" T="0.332304"/>
      <pos A="0.191211" C="0.332304" G="0.379335" T="0.0971486"/>
      <pos A="0.379335" C="0.285273" G="0.238242" T="0.0971486"/>
      <pos A="0.00308642" C="0.332304" G="0.0971486" T="0.567461"/>
      <pos A="0.238242" C="0.0971486" G="0.473398" T="0.191211"/>
      <pos A="0.238242" C="0.191211" G="0.332304" T="0.238242"/>
      <pos A="0.426366" C="0.0971486" G="0.0971486" T="0.379335"/>
      <pos A="0.0501175" C="0.14418" G="0.0501175" T="0.755585"/>
      <pos A="0.285273" C="0.14418" G="0.379335" T="0.191211"/>
      <pos A="0.238242" C="0.426366" G="0.0501175" T="0.285273"/>
      <pos A="0.191211" C="0.52043" G="0.0501175" T="0.238242"/>
      <pos A="0.379335" C="0.238242" G="0.0971486" T="0.285273"/>
      <pos A="0.52043" C="0.00308642" G="0.426366" T="0.0501175"/>
      <pos A="0.238242" C="0.14418" G="0.473398" T="0.14418"/>
      <pos A="0.285273" C="0.238242" G="0.379335" T="0.0971486"/>
      <pos A="0.426366" C="0.238242" G="0.0501175" T="0.285273"/>
      <pos A="0.191211" C="0.14418" G="0.191211" T="0.473398"/>
      <pos A="0.0971486" C="0.14418" G="0.567461" T="0.191211"/>
      <pos A="0.238242" C="0.00308642" G="0.14418" T="0.614492"/>
    </motif>
    <motif db="0" id="M85" alt="O85" length="40" nsites="8" evalue="1.3e-003">
      <pos A="0.398148" C="0.105802" G="0.192716" T="0.303333"/>
      <pos A="0.208519" C="0.255926" G="0.311235" T="0.224321"/>
      <pos A="0.319136" C="0.176914" G="0.232222" T="0.271728"/>
      <pos A="0.200617" C="0.113704" G="0.248025" T="0.437654"/>
      <pos A="0.248025" C="0.145309" G="0.366543" T="0.240123"/>
      <pos A="0.145309" C="0.382346" G="0.248025" T="0.224321"/>
      <pos A="0.350741" C="0.192716" G="0.113704" T="0.34284"/>
      <pos A="0.184815" C="0.192716" G="0.240123" T="0.382346"/>
      <pos A="0.15321" C="0.263827" G="0.366543" T="0.21642"/>
      <pos A="0.224321" C="0.208519" G="0.303333" T="0.263827"/>
      <pos A="0.366543" C="0.374444" G="0.200617" T="0.0583951"/>
      <pos A="0.406049" C="0.176914" G="0.0662963" T="0.350741"/>
      <pos A="0.105802" C="0.334938" G="0.255926" T="0.303333"/>
      <pos A="0.248025" C="0.27963" G="0.161111" T="0.311235"/>
      <pos A="0.129506" C="0.248025" G="0.34284" T="0.27963"/>
      <pos A="0.27963" C="0.327037" G="0.105802" T="0.287531"/>
      <pos A="0.176914" C="0.295432" G="0.192716" T="0.334938"/>
      <pos A="0.255926" C="0.263827" G="0.21642" T="0.263827"/>
      <pos A="0.319136" C="0.295432" G="0.21642" T="0.169012"/>
      <pos A="0.311235" C="0.137407" G="0.303333" T="0.248025"/>
      <pos A="0.263827" C="0.21642" G="0.374444" T="0.145309"/>
      <pos A="0.311235" C="0.232222" G="0.248025" T="0.208519"/>
      <pos A="0.350741" C="0.248025" G="0.161111" T="0.240123"/>
      <pos A="0.208519" C="0.200617" G="0.334938" T="0.255926"/>
      <pos A="0.192716" C="0.263827" G="0.208519" T="0.334938"/>
      <pos A="0.121605" C="0.224321" G="0.334938" T="0.319136"/>
      <pos A="0.255926" C="0.145309" G="0.27963" T="0.319136"/>
      <pos A="0.192716" C="0.319136" G="0.208519" T="0.27963"/>
      <pos A="0.232222" C="0.232222" G="0.21642" T="0.319136"/>
      <pos A="0.27963" C="0.248025" G="0.248025" T="0.224321"/>
      <pos A="0.350741" C="0.255926" G="0.248025" T="0.145309"/>
      <pos A="0.382346" C="0.113704" G="0.09" T="0.413951"/>
      <pos A="0.248025" C="0.09" G="0.287531" T="0.374444"/>
      <pos A="0.0820988" C="0.240123" G="0.350741" T="0.327037"/>
      <pos A="0.176914" C="0.224321" G="0.176914" T="0.421852"/>
      <pos A="0.21642" C="0.15321" G="0.350741" T="0.27963"/>
      <pos A="0.208519" C="0.311235" G="0.263827" T="0.21642"/>
      <pos A="0.295432" C="0.192716" G="0.192716" T="0.319136"/>
      <pos A="0.406049" C="0.200617" G="0.208519" T="0.184815"/>
      <pos A="0.27963" C="0.192716" G="0.248025" T="0.27963"/>
    </motif>
    <motif db="0" id="M86" alt="O86" length="40" nsites="8" evalue="1.3e-003">
      <pos A="0.240123" C="0.319136" G="0.263827" T="0.176914"/>
      <pos A="0.319136" C="0.248025" G="0.248025" T="0.184815"/>
      <pos A="0.413951" C="0.184815" G="0.15321" T="0.248025"/>
      <pos A="0.232222" C="0.27963" G="0.224321" T="0.263827"/>
      <pos A="0.145309" C="0.145309" G="0.27963" T="0.429753"/>
      <pos A="0.200617" C="0.248025" G="0.334938" T="0.21642"/>
      <pos A="0.34284" C="0.232222" G="0.129506" T="0.295432"/>
      <pos A="0.176914" C="0.27963" G="0.255926" T="0.287531"/>
      <pos A="0.224321" C="0.200617" G="0.161111" T="0.413951"/>
      <pos A="0.161111" C="0.398148" G="0.208519" T="0.232222"/>
      <pos A="0.295432" C="0.295432" G="0.303333" T="0.105802"/>
      <pos A="0.406049" C="0.15321" G="0.192716" T="0.248025"/>
      <pos A="0.232222" C="0.15321" G="0.27963" T="0.334938"/>
      <pos A="0.129506" C="0.358642" G="0.334938" T="0.176914"/>
      <pos A="0.232222" C="0.15321" G="0.176914" T="0.437654"/>
      <pos A="0.145309" C="0.382346" G="0.263827" T="0.208519"/>
      <pos A="0.21642" C="0.176914" G="0.255926" T="0.350741"/>
      <pos A="0.200617" C="0.334938" G="0.15321" T="0.311235"/>
      <pos A="0.287531" C="0.224321" G="0.176914" T="0.311235"/>
      <pos A="0.248025" C="0.224321" G="0.184815" T="0.34284"/>
      <pos A="0.303333" C="0.232222" G="0.15321" T="0.311235"/>
      <pos A="0.255926" C="0.303333" G="0.184815" T="0.255926"/>
      <pos A="0.27963" C="0.192716" G="0.255926" T="0.271728"/>
      <pos A="0.255926" C="0.129506" G="0.358642" T="0.255926"/>
      <pos A="0.176914" C="0.137407" G="0.398148" T="0.287531"/>
      <pos A="0.161111" C="0.208519" G="0.461358" T="0.169012"/>
      <pos A="0.248025" C="0.34284" G="0.240123" T="0.169012"/>
      <pos A="0.485062" C="0.145309" G="0.0662963" T="0.303333"/>
      <pos A="0.413951" C="0.248025" G="0.255926" T="0.0820988"/>
      <pos A="0.169012" C="0.200617" G="0.271728" T="0.358642"/>
      <pos A="0.192716" C="0.295432" G="0.208519" T="0.303333"/>
      <pos A="0.208519" C="0.200617" G="0.0741975" T="0.516667"/>
      <pos A="0.200617" C="0.161111" G="0.413951" T="0.224321"/>
      <pos A="0.350741" C="0.248025" G="0.161111" T="0.240123"/>
      <pos A="0.248025" C="0.350741" G="0.145309" T="0.255926"/>
      <pos A="0.358642" C="0.248025" G="0.169012" T="0.224321"/>
      <pos A="0.295432" C="0.137407" G="0.208519" T="0.358642"/>
      <pos A="0.15321" C="0.161111" G="0.34284" T="0.34284"/>
      <pos A="0.248025" C="0.176914" G="0.129506" T="0.445556"/>
      <pos A="0.240123" C="0.374444" G="0.208519" T="0.176914"/>
    </motif>
    <motif db="0" id="M87" alt="O87" length="40" nsites="8" evalue="1.3e-003">
      <pos A="0.248025" C="0.358642" G="0.255926" T="0.137407"/>
      <pos A="0.263827" C="0.176914" G="0.271728" T="0.287531"/>
      <pos A="0.311235" C="0.311235" G="0.200617" T="0.176914"/>
      <pos A="0.232222" C="0.27963" G="0.208519" T="0.27963"/>
      <pos A="0.311235" C="0.0820988" G="0.224321" T="0.382346"/>
      <pos A="0.184815" C="0.303333" G="0.224321" T="0.287531"/>
      <pos A="0.161111" C="0.303333" G="0.176914" T="0.358642"/>
      <pos A="0.192716" C="0.232222" G="0.21642" T="0.358642"/>
      <pos A="0.232222" C="0.129506" G="0.271728" T="0.366543"/>
      <pos A="0.200617" C="0.319136" G="0.34284" T="0.137407"/>
      <pos A="0.224321" C="0.208519" G="0.303333" T="0.263827"/>
      <pos A="0.271728" C="0.374444" G="0.232222" T="0.121605"/>
      <pos A="0.271728" C="0.295432" G="0.145309" T="0.287531"/>
      <pos A="0.27963" C="0.271728" G="0.161111" T="0.287531"/>
      <pos A="0.382346" C="0.113704" G="0.240123" T="0.263827"/>
      <pos A="0.176914" C="0.232222" G="0.319136" T="0.271728"/>
      <pos A="0.255926" C="0.176914" G="0.382346" T="0.184815"/>
      <pos A="0.232222" C="0.248025" G="0.311235" T="0.208519"/>
      <pos A="0.208519" C="0.445556" G="0.0583951" T="0.287531"/>
      <pos A="0.176914" C="0.208519" G="0.176914" T="0.437654"/>
      <pos A="0.295432" C="0.21642" G="0.232222" T="0.255926"/>
      <pos A="0.224321" C="0.248025" G="0.27963" T="0.248025"/>
      <pos A="0.303333" C="0.169012" G="0.184815" T="0.34284"/>
      <pos A="0.137407" C="0.0979012" G="0.327037" T="0.437654"/>
      <pos A="0.429753" C="0.255926" G="0.137407" T="0.176914"/>
      <pos A="0.224321" C="0.21642" G="0.192716" T="0.366543"/>
      <pos A="0.232222" C="0.15321" G="0.271728" T="0.34284"/>
      <pos A="0.121605" C="0.129506" G="0.374444" T="0.374444"/>
      <pos A="0.27963" C="0.255926" G="0.311235" T="0.15321"/>
      <pos A="0.09" C="0.556173" G="0.224321" T="0.129506"/>
      <pos A="0.240123" C="0.21642" G="0.15321" T="0.390247"/>
      <pos A="0.366543" C="0.255926" G="0.350741" T="0.0267901"/>
      <pos A="0.34284" C="0.184815" G="0.271728" T="0.200617"/>
      <pos A="0.208519" C="0.263827" G="0.240123" T="0.287531"/>
      <pos A="0.263827" C="0.350741" G="0.192716" T="0.192716"/>
      <pos A="0.271728" C="0.208519" G="0.200617" T="0.319136"/>
      <pos A="0.232222" C="0.192716" G="0.15321" T="0.421852"/>
      <pos A="0.192716" C="0.248025" G="0.27963" T="0.27963"/>
      <pos A="0.271728" C="0.184815" G="0.27963" T="0.263827"/>
      <pos A="0.319136" C="0.15321" G="0.263827" T="0.263827"/>
    </motif>
    <motif db="0" id="M88" alt="O88" length="40" nsites="8" evalue="1.3e-003">
      <pos A="0.184815" C="0.358642" G="0.137407" T="0.319136"/>
      <pos A="0.271728" C="0.34284" G="0.129506" T="0.255926"/>
      <pos A="0.327037" C="0.15321" G="0.15321" T="0.366543"/>
      <pos A="0.169012" C="0.184815" G="0.492963" T="0.15321"/>
      <pos A="0.224321" C="0.374444" G="0.208519" T="0.192716"/>
      <pos A="0.382346" C="0.145309" G="0.15321" T="0.319136"/>
      <pos A="0.169012" C="0.390247" G="0.303333" T="0.137407"/>
      <pos A="0.263827" C="0.208519" G="0.161111" T="0.366543"/>
      <pos A="0.184815" C="0.255926" G="0.27963" T="0.27963"/>
      <pos A="0.287531" C="0.208519" G="0.161111" T="0.34284"/>
      <pos A="0.137407" C="0.34284" G="0.21642" T="0.303333"/>
      <pos A="0.263827" C="0.366543" G="0.200617" T="0.169012"/>
      <pos A="0.327037" C="0.169012" G="0.121605" T="0.382346"/>
      <pos A="0.232222" C="0.121605" G="0.311235" T="0.334938"/>
      <pos A="0.176914" C="0.263827" G="0.248025" T="0.311235"/>
      <pos A="0.121605" C="0.248025" G="0.34284" T="0.287531"/>
      <pos A="0.240123" C="0.224321" G="0.192716" T="0.34284"/>
      <pos A="0.263827" C="0.192716" G="0.382346" T="0.161111"/>
      <pos A="0.105802" C="0.137407" G="0.334938" T="0.421852"/>
      <pos A="0.295432" C="0.240123" G="0.303333" T="0.161111"/>
      <pos A="0.406049" C="0.15321" G="0.145309" T="0.295432"/>
      <pos A="0.350741" C="0.240123" G="0.161111" T="0.248025"/>
      <pos A="0.255926" C="0.176914" G="0.27963" T="0.287531"/>
      <pos A="0.15321" C="0.232222" G="0.390247" T="0.224321"/>
      <pos A="0.311235" C="0.15321" G="0.263827" T="0.271728"/>
      <pos A="0.287531" C="0.240123" G="0.287531" T="0.184815"/>
      <pos A="0.21642" C="0.295432" G="0.200617" T="0.287531"/>
      <pos A="0.21642" C="0.137407" G="0.263827" T="0.382346"/>
      <pos A="0.492963" C="0.208519" G="0.0583951" T="0.240123"/>
      <pos A="0.15321" C="0.200617" G="0.319136" T="0.327037"/>
      <pos A="0.208519" C="0.319136" G="0.145309" T="0.327037"/>
      <pos A="0.15321" C="0.358642" G="0.161111" T="0.327037"/>
      <pos A="0.21642" C="0.311235" G="0.200617" T="0.271728"/>
      <pos A="0.21642" C="0.374444" G="0.137407" T="0.271728"/>
      <pos A="0.176914" C="0.169012" G="0.145309" T="0.508765"/>
      <pos A="0.327037" C="0.271728" G="0.350741" T="0.0504938"/>
      <pos A="0.445556" C="0.15321" G="0.248025" T="0.15321"/>
      <pos A="0.208519" C="0.15321" G="0.311235" T="0.327037"/>
      <pos A="0.208519" C="0.255926" G="0.303333" T="0.232222"/>
      <pos A="0.255926" C="0.232222" G="0.263827" T="0.248025"/>
    </motif>
    <motif db="0" id="M9" alt="O9" length="40" nsites="8" evalue="1.3e-003">
      <pos A="0.442043" C="0.00308642" G="0.442043" T="0.112826"/>
      <pos A="0.112826" C="0.332304" G="0.332304" T="0.222565"/>
      <pos A="0.222565" C="0.332304" G="0.112826" T="0.332304"/>
      <pos A="0.112826" C="0.00308642" G="0.442043" T="0.442043"/>
      <pos A="0.112826" C="0.442043" G="0.332304" T="0.112826"/>
      <pos A="0.112826" C="0.332304" G="0.332304" T="0.222565"/>
      <pos A="0.112826" C="0.442043" G="0.112826" T="0.332304"/>
      <pos A="0.112826" C="0.112826" G="0.332304" T="0.442043"/>
      <pos A="0.112826" C="0.222565" G="0.551784" T="0.112826"/>
      <pos A="0.332304" C="0.442043" G="0.222565" T="0.00308642"/>
      <pos A="0.112826" C="0.112826" G="0.442043" T="0.332304"/>
      <pos A="0.112826" C="0.332304" G="0.551784" T="0.00308642"/>
      <pos A="0.442043" C="0.00308642" G="0.332304" T="0.222565"/>
      <pos A="0.112826" C="0.00308642" G="0.661523" T="0.222565"/>
      <pos A="0.00308642" C="0.442043" G="0.332304" T="0.222565"/>
      <pos A="0.442043" C="0.112826" G="0.222565" T="0.222565"/>
      <pos A="0.222565" C="0.112826" G="0.222565" T="0.442043"/>
      <pos A="0.442043" C="0.222565" G="0.112826" T="0.222565"/>
      <pos A="0.442043" C="0.00308642" G="0.332304" T="0.222565"/>
      <pos A="0.442043" C="0.442043" G="0.00308642" T="0.112826"/>
      <pos A="0.112826" C="0.00308642" G="0.332304" T="0.551784"/>
      <pos A="0.661523" C="0.222565" G="0.00308642" T="0.112826"/>
      <pos A="0.551784" C="0.332304" G="0.112826" T="0.00308642"/>
      <pos A="0.222565" C="0.00308642" G="0.112826" T="0.661523"/>
      <pos A="0.332304" C="0.222565" G="0.332304" T="0.112826"/>
      <pos A="0.332304" C="0.222565" G="0.442043" T="0.00308642"/>
      <pos A="0.00308642" C="0.332304" G="0.222565" T="0.442043"/>
      <pos A="0.00308642" C="0.442043" G="0.112826" T="0.442043"/>
      <pos A="0.00308642" C="0.222565" G="0.112826" T="0.661523"/>
      <pos A="0.332304" C="0.112826" G="0.442043" T="0.112826"/>
      <pos A="0.112826" C="0.222565" G="0.332304" T="0.332304"/>
      <pos A="0.442043" C="0.222565" G="0.00308642" T="0.332304"/>
      <pos A="0.222565" C="0.661523" G="0.112826" T="0.00308642"/>
      <pos A="0.661523" C="0.00308642" G="0.222565" T="0.112826"/>
      <pos A="0.222565" C="0.112826" G="0.442043" T="0.222565"/>
      <pos A="0.112826" C="0.222565" G="0.442043" T="0.222565"/>
      <pos A="0.332304" C="0.661523" G="0.00308642" T="0.00308642"/>
      <pos A="0.00308642" C="0.551784" G="0.112826" T="0.332304"/>
      <pos A="0.00308642" C="0.442043" G="0.222565" T="0.332304"/>
      <pos A="0.442043" C="0.112826" G="0.222565" T="0.222565"/>
    </motif>
    <motif db="0" id="M91" alt="O91" length="40" nsites="8" evalue="1.3e-003">
      <pos A="0.151235" C="0.200617" G="0.101852" T="0.546296"/>
      <pos A="0.101852" C="0.151235" G="0.348765" T="0.398148"/>
      <pos A="0.0524691" C="0.398148" G="0.447531" T="0.101852"/>
      <pos A="0.299383" C="0.348765" G="0.00308642" T="0.348765"/>
      <pos A="0.398148" C="0.101852" G="0.348765" T="0.151235"/>
      <pos A="0.348765" C="0.101852" G="0.299383" T="0.25"/>
      <pos A="0.348765" C="0.25" G="0.25" T="0.151235"/>
      <pos A="0.299383" C="0.200617" G="0.398148" T="0.101852"/>
      <pos A="0.546296" C="0.151235" G="0.25" T="0.0524691"/>
      <pos A="0.299383" C="0.151235" G="0.200617" T="0.348765"/>
      <pos A="0.25" C="0.398148" G="0.0524691" T="0.299383"/>
      <pos A="0.447531" C="0.0524691" G="0.101852" T="0.398148"/>
      <pos A="0.151235" C="0.200617" G="0.299383" T="0.348765"/>
      <pos A="0.348765" C="0.00308642" G="0.151235" T="0.496914"/>
      <pos A="0.151235" C="0.25" G="0.348765" T="0.25"/>
      <pos A="0.200617" C="0.348765" G="0.151235" T="0.299383"/>
      <pos A="0.299383" C="0.25" G="0.0524691" T="0.398148"/>
      <pos A="0.200617" C="0.200617" G="0.200617" T="0.398148"/>
      <pos A="0.398148" C="0.25" G="0.299383" T="0.0524691"/>
      <pos A="0.447531" C="0.151235" G="0.00308642" T="0.398148"/>
      <pos A="0.151235" C="0.151235" G="0.299383" T="0.398148"/>
      <pos A="0.101852" C="0.348765" G="0.299383" T="0.25"/>
      <pos A="0.398148" C="0.151235" G="0.299383" T="0.151235"/>
      <pos A="0.101852" C="0.25" G="0.299383" T="0.348765"/>
      <pos A="0.25" C="0.0524691" G="0.595679" T="0.101852"/>
      <pos A="0.595679" C="0.200617" G="0.0524691" T="0.151235"/>
      <pos A="0.595679" C="0.200617" G="0.151235" T="0.0524691"/>
      <pos A="0.348765" C="0.200617" G="0.299383" T="0.151235"/>
      <pos A="0.0524691" C="0.25" G="0.151235" T="0.546296"/>
      <pos A="0.398148" C="0.0524691" G="0.25" T="0.299383"/>
      <pos A="0.25" C="0.299383" G="0.200617" T="0.25"/>
      <pos A="0.101852" C="0.447531" G="0.0524691" T="0.398148"/>
      <pos A="0.0524691" C="0.447531" G="0.151235" T="0.348765"/>
      <pos A="0.200617" C="0.0524691" G="0.25" T="0.496914"/>
      <pos A="0.398148" C="0.200617" G="0.151235" T="0.25"/>
      <pos A="0.546296" C="0.101852" G="0.151235" T="0.200617"/>
      <pos A="0.101852" C="0.0524691" G="0.299383" T="0.546296"/>
      <pos A="0.101852" C="0.299383" G="0.447531" T="0.151235"/>
      <pos A="0.200617" C="0.496914" G="0.151235" T="0.151235"/>
      <pos A="0.0524691" C="0.200617" G="0.299383" T="0.447531"/>
    </motif>
    <motif db="0" id="M92" alt="O92" length="40" nsites="8" evalue="1.3e-003">
      <pos A="0.232222" C="0.421852" G="0.200617" T="0.145309"/>
      <pos A="0.176914" C="0.0741975" G="0.200617" T="0.548272"/>
      <pos A="0.200617" C="0.263827" G="0.21642" T="0.319136"/>
      <pos A="0.240123" C="0.21642" G="0.248025" T="0.295432"/>
      <pos A="0.287531" C="0.366543" G="0.200617" T="0.145309"/>
      <pos A="0.27963" C="0.27963" G="0.200617" T="0.240123"/>
      <pos A="0.271728" C="0.311235" G="0.192716" T="0.224321"/>
      <pos A="0.21642" C="0.161111" G="0.263827" T="0.358642"/>
      <pos A="0.445556" C="0.113704" G="0.27963" T="0.161111"/>
      <pos A="0.129506" C="0.255926" G="0.334938" T="0.27963"/>
      <pos A="0.15321" C="0.184815" G="0.406049" T="0.255926"/>
      <pos A="0.21642" C="0.271728" G="0.240123" T="0.271728"/>
      <pos A="0.21642" C="0.366543" G="0.105802" T="0.311235"/>
      <pos A="0.287531" C="0.161111" G="0.15321" T="0.398148"/>
      <pos A="0.169012" C="0.27963" G="0.303333" T="0.248025"/>
      <pos A="0.295432" C="0.232222" G="0.263827" T="0.208519"/>
      <pos A="0.232222" C="0.311235" G="0.184815" T="0.271728"/>
      <pos A="0.358642" C="0.240123" G="0.15321" T="0.248025"/>
      <pos A="0.248025" C="0.137407" G="0.176914" T="0.437654"/>
      <pos A="0.145309" C="0.200617" G="0.406049" T="0.248025"/>
      <pos A="0.271728" C="0.184815" G="0.287531" T="0.255926"/>
      <pos A="0.27963" C="0.374444" G="0.184815" T="0.161111"/>
      <pos A="0.287531" C="0.176914" G="0.232222" T="0.303333"/>
      <pos A="0.263827" C="0.263827" G="0.27963" T="0.192716"/>
      <pos A="0.358642" C="0.303333" G="0.184815" T="0.15321"/>
      <pos A="0.271728" C="0.0979012" G="0.271728" T="0.358642"/>
      <pos A="0.161111" C="0.176914" G="0.287531" T="0.374444"/>
      <pos A="0.263827" C="0.366543" G="0.287531" T="0.0820988"/>
      <pos A="0.224321" C="0.240123" G="0.145309" T="0.390247"/>
      <pos A="0.184815" C="0.137407" G="0.327037" T="0.350741"/>
      <pos A="0.0741975" C="0.176914" G="0.366543" T="0.382346"/>
      <pos A="0.121605" C="0.208519" G="0.319136" T="0.350741"/>
      <pos A="0.248025" C="0.263827" G="0.15321" T="0.334938"/>
      <pos A="0.366543" C="0.271728" G="0.15321" T="0.208519"/>
      <pos A="0.255926" C="0.200617" G="0.287531" T="0.255926"/>
      <pos A="0.263827" C="0.137407" G="0.287531" T="0.311235"/>
      <pos A="0.421852" C="0.327037" G="0.137407" T="0.113704"/>
      <pos A="0.161111" C="0.34284" G="0.169012" T="0.327037"/>
      <pos A="0.145309" C="0.358642" G="0.295432" T="0.200617"/>
      <pos A="0.453457" C="0.09" G="0.232222" T="0.224321"/>
    </motif>
    <motif db="0" id="M93" alt="O93" length="40" nsites="8" evalue="1.3e-003">
      <pos A="0.303333" C="0.255926" G="0.184815" T="0.255926"/>
      <pos A="0.169012" C="0.176914" G="0.34284" T="0.311235"/>
      <pos A="0.271728" C="0.350741" G="0.121605" T="0.255926"/>
      <pos A="0.287531" C="0.287531" G="0.169012" T="0.255926"/>
      <pos A="0.287531" C="0.319136" G="0.161111" T="0.232222"/>
      <pos A="0.224321" C="0.145309" G="0.34284" T="0.287531"/>
      <pos A="0.263827" C="0.200617" G="0.303333" T="0.232222"/>
      <pos A="0.350741" C="0.319136" G="0.287531" T="0.0425926"/>
      <pos A="0.176914" C="0.21642" G="0.21642" T="0.390247"/>
      <pos A="0.240123" C="0.287531" G="0.334938" T="0.137407"/>
      <pos A="0.311235" C="0.224321" G="0.224321" T="0.240123"/>
      <pos A="0.192716" C="0.200617" G="0.255926" T="0.350741"/>
      <pos A="0.0979012" C="0.27963" G="0.129506" T="0.492963"/>
      <pos A="0.248025" C="0.176914" G="0.224321" T="0.350741"/>
      <pos A="0.200617" C="0.271728" G="0.295432" T="0.232222"/>
      <pos A="0.311235" C="0.248025" G="0.248025" T="0.192716"/>
      <pos A="0.319136" C="0.21642" G="0.169012" T="0.295432"/>
      <pos A="0.255926" C="0.287531" G="0.15321" T="0.303333"/>
      <pos A="0.21642" C="0.287531" G="0.137407" T="0.358642"/>
      <pos A="0.192716" C="0.208519" G="0.176914" T="0.421852"/>
      <pos A="0.240123" C="0.0504938" G="0.461358" T="0.248025"/>
      <pos A="0.208519" C="0.295432" G="0.21642" T="0.27963"/>
      <pos A="0.311235" C="0.358642" G="0.176914" T="0.15321"/>
      <pos A="0.263827" C="0.224321" G="0.382346" T="0.129506"/>
      <pos A="0.176914" C="0.200617" G="0.327037" T="0.295432"/>
      <pos A="0.295432" C="0.200617" G="0.350741" T="0.15321"/>
      <pos A="0.287531" C="0.15321" G="0.27963" T="0.27963"/>
      <pos A="0.208519" C="0.208519" G="0.15321" T="0.429753"/>
      <pos A="0.208519" C="0.287531" G="0.27963" T="0.224321"/>
      <pos A="0.255926" C="0.208519" G="0.176914" T="0.358642"/>
      <pos A="0.319136" C="0.09" G="0.303333" T="0.287531"/>
      <pos A="0.224321" C="0.145309" G="0.358642" T="0.271728"/>
      <pos A="0.437654" C="0.21642" G="0.129506" T="0.21642"/>
      <pos A="0.334938" C="0.15321" G="0.240123" T="0.271728"/>
      <pos A="0.192716" C="0.334938" G="0.200617" T="0.271728"/>
      <pos A="0.169012" C="0.27963" G="0.145309" T="0.406049"/>
      <pos A="0.358642" C="0.27963" G="0.121605" T="0.240123"/>
      <pos A="0.232222" C="0.413951" G="0.0979012" T="0.255926"/>
      <pos A="0.200617" C="0.184815" G="0.390247" T="0.224321"/>
      <pos A="0.176914" C="0.263827" G="0.287531" T="0.271728"/>
    </motif>
    <motif db="0" id="M94" alt="O94" length="40" nsites="8" evalue="1.3e-003">
      <pos A="0.00308642" C="0.00308642" G="0.496914" T="0.496914"/>
      <pos A="0.496914" C="0.00308642" G="0.00308642" T="0.496914"/>
      <pos A="0.00308642" C="0.00308642" G="0.990741" T="0.00308642"/>
      <pos A="0.496914" C="0.496914" G="0.00308642" T="0.00308642"/>
      <pos A="0.496914" C="0.00308642" G="0.496914" T="0.00308642"/>
      <pos A="0.00308642" C="0.990741" G="0.00308642" T="0.00308642"/>
      <pos A="0.990741" C="0.00308642" G="0.00308642" T="0.00308642"/>
      <pos A="0.00308642" C="0.00308642" G="0.00308642" T="0.990741"/>
      <pos A="0.496914" C="0.00308642" G="0.00308642" T="0.496914"/>
      <pos A="0.496914" C="0.00308642" G="0.00308642" T="0.496914"/>
      <pos A="0.496914" C="0.496914" G="0.00308642" T="0.00308642"/>
      <pos A="0.00308642" C="0.496914" G="0.496914" T="0.00308642"/>
      <pos A="0.990741" C="0.00308642" G="0.00308642" T="0.00308642"/>
      <pos A="0.990741" C="0.00308642" G="0.00308642" T="0.00308642"/>
      <pos A="0.990741" C="0.00308642" G="0.00308642" T="0.00308642"/>
      <pos A="0.00308642" C="0.496914" G="0.496914" T="0.00308642"/>
      <pos A="0.00308642" C="0.496914" G="0.00308642" T="0.496914"/>
      <pos A="0.00308642" C="0.00308642" G="0.496914" T="0.496914"/>
      <pos A="0.00308642" C="0.00308642" G="0.496914" T="0.496914"/>
      <pos A="0.00308642" C="0.496914" G="0.496914" T="0.00308642"/>
      <pos A="0.990741" C="0.00308642" G="0.00308642" T="0.00308642"/>
      <pos A="0.990741" C="0.00308642" G="0.00308642" T="0.00308642"/>
      <pos A="0.496914" C="0.00308642" G="0.496914" T="0.00308642"/>
      <pos A="0.00308642" C="0.496914" G="0.00308642" T="0.496914"/>
      <pos A="0.00308642" C="0.00308642" G="0.00308642" T="0.990741"/>
      <pos A="0.00308642" C="0.00308642" G="0.00308642" T="0.990741"/>
      <pos A="0.496914" C="0.00308642" G="0.00308642" T="0.496914"/>
      <pos A="0.00308642" C="0.496914" G="0.00308642" T="0.496914"/>
      <pos A="0.496914" C="0.00308642" G="0.00308642" T="0.496914"/>
      <pos A="0.00308642" C="0.00308642" G="0.990741" T="0.00308642"/>
      <pos A="0.496914" C="0.00308642" G="0.00308642" T="0.496914"/>
      <pos A="0.496914" C="0.496914" G="0.00308642" T="0.00308642"/>
      <pos A="0.496914" C="0.00308642" G="0.496914" T="0.00308642"/>
      <pos A="0.00308642" C="0.990741" G="0.00308642" T="0.00308642"/>
      <pos A="0.00308642" C="0.496914" G="0.00308642" T="0.496914"/>
      <pos A="0.00308642" C="0.00308642" G="0.00308642" T="0.990741"/>
      <pos A="0.00308642" C="0.496914" G="0.00308642" T="0.496914"/>
      <pos A="0.00308642" C="0.496914" G="0.496914" T="0.00308642"/>
      <pos A="0.496914" C="0.00308642" G="0.00308642" T="0.496914"/>
      <pos A="0.496914" C="0.496914" G="0.00308642" T="0.00308642"/>
    </motif>
    <motif db="0" id="M95" alt="O95" length="40" nsites="8" evalue="1.3e-003">
      <pos A="0.119281" C="0.467865" G="0.119281" T="0.293573"/>
      <pos A="0.409768" C="0.235476" G="0.00308642" T="0.35167"/>
      <pos A="0.119281" C="0.293573" G="0.35167" T="0.235476"/>
      <pos A="0.119281" C="0.409768" G="0.235476" T="0.235476"/>
      <pos A="0.293573" C="0.235476" G="0.293573" T="0.177379"/>
      <pos A="0.35167" C="0.119281" G="0.467865" T="0.0611842"/>
      <pos A="0.177379" C="0.119281" G="0.467865" T="0.235476"/>
      <pos A="0.293573" C="0.293573" G="0.177379" T="0.235476"/>
      <pos A="0.293573" C="0.0611842" G="0.467865" T="0.177379"/>
      <pos A="0.235476" C="0.177379" G="0.177379" T="0.409768"/>
      <pos A="0.177379" C="0.293573" G="0.293573" T="0.235476"/>
      <pos A="0.409768" C="0.0611842" G="0.235476" T="0.293573"/>
      <pos A="0.235476" C="0.467865" G="0.235476" T="0.0611842"/>
      <pos A="0.293573" C="0.0611842" G="0.177379" T="0.467865"/>
      <pos A="0.177379" C="0.409768" G="0.235476" T="0.177379"/>
      <pos A="0.119281" C="0.409768" G="0.0611842" T="0.409768"/>
      <pos A="0.293573" C="0.235476" G="0.293573" T="0.177379"/>
      <pos A="0.119281" C="0.177379" G="0.525962" T="0.177379"/>
      <pos A="0.0611842" C="0.409768" G="0.409768" T="0.119281"/>
      <pos A="0.293573" C="0.235476" G="0.293573" T="0.177379"/>
      <pos A="0.409768" C="0.293573" G="0.235476" T="0.0611842"/>
      <pos A="0.00308642" C="0.177379" G="0.409768" T="0.409768"/>
      <pos A="0.177379" C="0.0611842" G="0.467865" T="0.293573"/>
      <pos A="0.293573" C="0.0611842" G="0.409768" T="0.235476"/>
      <pos A="0.0611842" C="0.235476" G="0.467865" T="0.235476"/>
      <pos A="0.177379" C="0.0611842" G="0.409768" T="0.35167"/>
      <pos A="0.584059" C="0.0611842" G="0.177379" T="0.177379"/>
      <pos A="0.293573" C="0.00308642" G="0.409768" T="0.293573"/>
      <pos A="0.177379" C="0.0611842" G="0.525962" T="0.235476"/>
      <pos A="0.235476" C="0.293573" G="0.467865" T="0.00308642"/>
      <pos A="0.0611842" C="0.177379" G="0.584059" T="0.177379"/>
      <pos A="0.35167" C="0.35167" G="0.293573" T="0.00308642"/>
      <pos A="0.642157" C="0.00308642" G="0.0611842" T="0.293573"/>
      <pos A="0.00308642" C="0.235476" G="0.525962" T="0.235476"/>
      <pos A="0.35167" C="0.235476" G="0.235476" T="0.177379"/>
      <pos A="0.409768" C="0.293573" G="0.119281" T="0.177379"/>
      <pos A="0.584059" C="0.35167" G="0.00308642" T="0.0611842"/>
      <pos A="0.0611842" C="0.0611842" G="0.293573" T="0.584059"/>
      <pos A="0.177379" C="0.119281" G="0.35167" T="0.35167"/>
      <pos A="0.409768" C="0.235476" G="0.00308642" T="0.35167"/>
    </motif>
    <motif db="0" id="M97" alt="O97" length="40" nsites="8" evalue="1.3e-003">
      <pos A="0.263827" C="0.169012" G="0.263827" T="0.303333"/>
      <pos A="0.287531" C="0.319136" G="0.327037" T="0.0662963"/>
      <pos A="0.15321" C="0.248025" G="0.21642" T="0.382346"/>
      <pos A="0.398148" C="0.240123" G="0.137407" T="0.224321"/>
      <pos A="0.311235" C="0.21642" G="0.192716" T="0.27963"/>
      <pos A="0.263827" C="0.390247" G="0.255926" T="0.09"/>
      <pos A="0.263827" C="0.21642" G="0.271728" T="0.248025"/>
      <pos A="0.15321" C="0.271728" G="0.398148" T="0.176914"/>
      <pos A="0.145309" C="0.295432" G="0.224321" T="0.334938"/>
      <pos A="0.232222" C="0.21642" G="0.208519" T="0.34284"/>
      <pos A="0.224321" C="0.303333" G="0.105802" T="0.366543"/>
      <pos A="0.271728" C="0.184815" G="0.21642" T="0.327037"/>
      <pos A="0.21642" C="0.319136" G="0.263827" T="0.200617"/>
      <pos A="0.240123" C="0.263827" G="0.192716" T="0.303333"/>
      <pos A="0.169012" C="0.366543" G="0.176914" T="0.287531"/>
      <pos A="0.27963" C="0.248025" G="0.129506" T="0.34284"/>
      <pos A="0.382346" C="0.184815" G="0.184815" T="0.248025"/>
      <pos A="0.34284" C="0.0662963" G="0.319136" T="0.271728"/>
      <pos A="0.113704" C="0.334938" G="0.255926" T="0.295432"/>
      <pos A="0.224321" C="0.27963" G="0.232222" T="0.263827"/>
      <pos A="0.255926" C="0.295432" G="0.287531" T="0.161111"/>
      <pos A="0.27963" C="0.113704" G="0.248025" T="0.358642"/>
      <pos A="0.137407" C="0.248025" G="0.54037" T="0.0741975"/>
      <pos A="0.350741" C="0.255926" G="0.232222" T="0.161111"/>
      <pos A="0.374444" C="0.208519" G="0.192716" T="0.224321"/>
      <pos A="0.200617" C="0.192716" G="0.303333" T="0.303333"/>
      <pos A="0.137407" C="0.469259" G="0.129506" T="0.263827"/>
      <pos A="0.421852" C="0.192716" G="0.0267901" T="0.358642"/>
      <pos A="0.358642" C="0.09" G="0.295432" T="0.255926"/>
      <pos A="0.0504938" C="0.21642" G="0.390247" T="0.34284"/>
      <pos A="0.263827" C="0.248025" G="0.224321" T="0.263827"/>
      <pos A="0.27963" C="0.137407" G="0.208519" T="0.374444"/>
      <pos A="0.240123" C="0.311235" G="0.129506" T="0.319136"/>
      <pos A="0.21642" C="0.224321" G="0.248025" T="0.311235"/>
      <pos A="0.208519" C="0.137407" G="0.240123" T="0.413951"/>
      <pos A="0.413951" C="0.184815" G="0.15321" T="0.248025"/>
      <pos A="0.248025" C="0.255926" G="0.334938" T="0.161111"/>
      <pos A="0.295432" C="0.0979012" G="0.224321" T="0.382346"/>
      <pos A="0.0662963" C="0.350741" G="0.366543" T="0.21642"/>
      <pos A="0.169012" C="0.295432" G="0.224321" T="0.311235"/>
    </motif>
    <motif db="0" id="M98" alt="O98" length="40" nsites="8" evalue="1.3e-003">
      <pos A="0.429753" C="0.240123" G="0.15321" T="0.176914"/>
      <pos A="0.303333" C="0.255926" G="0.15321" T="0.287531"/>
      <pos A="0.161111" C="0.374444" G="0.255926" T="0.208519"/>
      <pos A="0.169012" C="0.208519" G="0.176914" T="0.445556"/>
      <pos A="0.208519" C="0.255926" G="0.358642" T="0.176914"/>
      <pos A="0.255926" C="0.358642" G="0.200617" T="0.184815"/>
      <pos A="0.390247" C="0.113704" G="0.15321" T="0.34284"/>
      <pos A="0.15321" C="0.224321" G="0.366543" T="0.255926"/>
      <pos A="0.271728" C="0.421852" G="0.208519" T="0.0979012"/>
      <pos A="0.248025" C="0.287531" G="0.137407" T="0.327037"/>
      <pos A="0.145309" C="0.374444" G="0.287531" T="0.192716"/>
      <pos A="0.208519" C="0.255926" G="0.15321" T="0.382346"/>
      <pos A="0.21642" C="0.27963" G="0.15321" T="0.350741"/>
      <pos A="0.287531" C="0.145309" G="0.0820988" T="0.485062"/>
      <pos A="0.121605" C="0.263827" G="0.21642" T="0.398148"/>
      <pos A="0.184815" C="0.129506" G="0.287531" T="0.398148"/>
      <pos A="0.224321" C="0.34284" G="0.374444" T="0.0583951"/>
      <pos A="0.311235" C="0.161111" G="0.327037" T="0.200617"/>
      <pos A="0.263827" C="0.34284" G="0.184815" T="0.208519"/>
      <pos A="0.398148" C="0.15321" G="0.137407" T="0.311235"/>
      <pos A="0.319136" C="0.145309" G="0.319136" T="0.21642"/>
      <pos A="0.169012" C="0.224321" G="0.358642" T="0.248025"/>
      <pos A="0.192716" C="0.232222" G="0.27963" T="0.295432"/>
      <pos A="0.145309" C="0.303333" G="0.295432" T="0.255926"/>
      <pos A="0.303333" C="0.27963" G="0.161111" T="0.255926"/>
      <pos A="0.327037" C="0.224321" G="0.263827" T="0.184815"/>
      <pos A="0.145309" C="0.200617" G="0.303333" T="0.350741"/>
      <pos A="0.263827" C="0.263827" G="0.208519" T="0.263827"/>
      <pos A="0.358642" C="0.295432" G="0.169012" T="0.176914"/>
      <pos A="0.208519" C="0.137407" G="0.192716" T="0.461358"/>
      <pos A="0.192716" C="0.0820988" G="0.382346" T="0.34284"/>
      <pos A="0.287531" C="0.129506" G="0.21642" T="0.366543"/>
      <pos A="0.263827" C="0.184815" G="0.240123" T="0.311235"/>
      <pos A="0.255926" C="0.263827" G="0.27963" T="0.200617"/>
      <pos A="0.263827" C="0.15321" G="0.169012" T="0.413951"/>
      <pos A="0.248025" C="0.21642" G="0.327037" T="0.208519"/>
      <pos A="0.255926" C="0.366543" G="0.208519" T="0.169012"/>
      <pos A="0.366543" C="0.129506" G="0.224321" T="0.27963"/>
      <pos A="0.263827" C="0.232222" G="0.192716" T="0.311235"/>
      <pos A="0.208519" C="0.334938" G="0.27963" T="0.176914"/>
    </motif>
    <motif db="0" id="M99" alt="O99" length="40" nsites="8" evalue="1.3e-003">
      <pos A="0.214727" C="0.0971486" G="0.261758" T="0.426366"/>
      <pos A="0.285273" C="0.120665" G="0.261758" T="0.332304"/>
      <pos A="0.379335" C="0.14418" G="0.14418" T="0.332304"/>
      <pos A="0.261758" C="0.238242" G="0.191211" T="0.308789"/>
      <pos A="0.214727" C="0.167696" G="0.473398" T="0.14418"/>
      <pos A="0.120665" C="0.308789" G="0.285273" T="0.285273"/>
      <pos A="0.191211" C="0.308789" G="0.0736336" T="0.426366"/>
      <pos A="0.214727" C="0.35582" G="0.308789" T="0.120665"/>
      <pos A="0.167696" C="0.167696" G="0.167696" T="0.496914"/>
      <pos A="0.120665" C="0.214727" G="0.379335" T="0.285273"/>
      <pos A="0.285273" C="0.0501175" G="0.261758" T="0.402851"/>
      <pos A="0.0266025" C="0.14418" G="0.379335" T="0.449882"/>
      <pos A="0.0736336" C="0.426366" G="0.191211" T="0.308789"/>
      <pos A="0.167696" C="0.402851" G="0.191211" T="0.238242"/>
      <pos A="0.261758" C="0.308789" G="0.308789" T="0.120665"/>
      <pos A="0.473398" C="0.0501175" G="0.167696" T="0.308789"/>
      <pos A="0.35582" C="0.261758" G="0.261758" T="0.120665"/>
      <pos A="0.285273" C="0.167696" G="0.120665" T="0.426366"/>
      <pos A="0.238242" C="0.167696" G="0.332304" T="0.261758"/>
      <pos A="0.191211" C="0.167696" G="0.35582" T="0.285273"/>
      <pos A="0.379335" C="0.308789" G="0.191211" T="0.120665"/>
      <pos A="0.402851" C="0.191211" G="0.35582" T="0.0501175"/>
      <pos A="0.214727" C="0.167696" G="0.214727" T="0.402851"/>
      <pos A="0.238242" C="0.0266025" G="0.261758" T="0.473398"/>
      <pos A="0.0971486" C="0.35582" G="0.379335" T="0.167696"/>
      <pos A="0.308789" C="0.285273" G="0.0736336" T="0.332304"/>
      <pos A="0.191211" C="0.00308642" G="0.285273" T="0.52043"/>
      <pos A="0.167696" C="0.426366" G="0.285273" T="0.120665"/>
      <pos A="0.52043" C="0.238242" G="0.120665" T="0.120665"/>
      <pos A="0.0971486" C="0.332304" G="0.402851" T="0.167696"/>
      <pos A="0.332304" C="0.120665" G="0.120665" T="0.426366"/>
      <pos A="0.0736336" C="0.332304" G="0.191211" T="0.402851"/>
      <pos A="0.191211" C="0.167696" G="0.402851" T="0.238242"/>
      <pos A="0.0266025" C="0.496914" G="0.261758" T="0.214727"/>
      <pos A="0.35582" C="0.285273" G="0.167696" T="0.191211"/>
      <pos A="0.261758" C="0.238242" G="0.285273" T="0.214727"/>
      <pos A="0.261758" C="0.285273" G="0.285273" T="0.167696"/>
      <pos A="0.214727" C="0.191211" G="0.214727" T="0.379335"/>
      <pos A="0.0971486" C="0.426366" G="0.261758" T="0.214727"/>
      <pos A="0.473398" C="0.0501175" G="0.261758" T="0.214727"/>
    </motif>
  </queries>
  <targets>
    <motif db="0" id="AHR_HUMAN.H11MO.0.B" length="9" nsites="154" evalue="1.0e+000"
        url="http://hocomoco.autosome.ru/motif/AHR_HUMAN.H11MO.0.B">
      <pos A="0.263136" C="0.118683" G="0.366338" T="0.251843"/>
      <pos A="0.0707683" C="0.0772165" G="0.225162" T="0.626854"/>
      <pos A="0.141125" C="0.285009" G="0.13457" T="0.439296"/>
      <pos A="0.0166917" C="0.00871197" G="0.946968" T="0.027628"/>
      <pos A="0.000162232" C="0.976144" G="0.00985194" T="0.0138418"/>
      <pos A="0.0224981" C="0.00529208" G="0.969768" T="0.00244216"/>
      <pos A="0.000162232" C="0.0224981" G="0.00472209" T="0.972618"/>
      <pos A="0.000162232" C="0.000162232" G="0.999513" T="0.000162232"/>
      <pos A="0.279791" C="0.434254" G="0.105056" T="0.180899"/>
    </motif>
    <motif db="0" id="AIRE_HUMAN.H11MO.0.C" length="18" nsites="41" evalue="1.0e+000"
        url="http://hocomoco.autosome.ru/motif/AIRE_HUMAN.H11MO.0.C">
      <pos A="0.397368" C="0.261336" G="0.125304" T="0.215992"/>
      <pos A="0.181984" C="0.181984" G="0.13664" T="0.499392"/>
      <pos A="0.13664" C="0.13664" G="0.204656" T="0.522064"/>
      <pos A="0.0459522" C="0.000608273" G="0.884815" T="0.0686242"/>
      <pos A="0.000608273" C="0.000608273" G="0.816799" T="0.181984"/>
      <pos A="0.318016" C="0.0459522" G="0.0232802" T="0.612752"/>
      <pos A="0.386032" C="0.0912962" G="0.0232802" T="0.499392"/>
      <pos A="0.36336" C="0.13664" G="0.13664" T="0.36336"/>
      <pos A="0.340688" C="0.0686242" G="0.13664" T="0.454048"/>
      <pos A="0.522064" C="0.0912962" G="0.13664" T="0.25"/>
      <pos A="0.386032" C="0.0459522" G="0.0686242" T="0.499392"/>
      <pos A="0.227328" C="0.13664" G="0.0686242" T="0.567408"/>
      <pos A="0.000608273" C="0.0232802" G="0.884815" T="0.0912962"/>
      <pos A="0.000608273" C="0.000608273" G="0.975503" T="0.0232802"/>
      <pos A="0.227328" C="0.0912962" G="0.25" T="0.431376"/>
      <pos A="0.0686242" C="0.181984" G="0.181984" T="0.567408"/>
      <pos A="0.454048" C="0.0232802" G="0.159312" T="0.36336"/>
      <pos A="0.403036" C="0.267004" G="0.1083" T="0.22166"/>
    </motif>
    <motif db="0" id="ANDR_HUMAN.H11MO.2.A" length="12" nsites="500" evalue="1.0e+000"
        url="http://hocomoco.autosome.ru/motif/ANDR_HUMAN.H11MO.2.A">
      <pos A="0.140022" C="0.323985" G="0.242002" T="0.293991"/>
      <pos A="0.248" C="0.130024" G="0.118026" T="0.503949"/>
      <pos A="0.138022" C="0.389972" G="0.317986" T="0.154019"/>
      <pos A="0.0460408" C="0.0160468" G="0.00204959" T="0.935863"/>
      <pos A="0.00604879" C="0.020046" G="0.969856" T="0.00404919"/>
      <pos A="0.010048" C="0.0120476" G="0.00204959" T="0.975855"/>
      <pos A="0.0540392" C="0.120026" G="0.188012" T="0.637922"/>
      <pos A="4.999e-05" C="0.983853" G="0.00604879" T="0.010048"/>
      <pos A="0.0280444" C="0.405969" G="0.00404919" T="0.561938"/>
      <pos A="0.172016" C="0.238002" G="0.114027" T="0.475955"/>
      <pos A="0.186013" C="0.140022" G="0.269996" T="0.403969"/>
      <pos A="0.122026" C="0.218006" G="0.242002" T="0.417966"/>
    </motif>
    <motif db="0" id="BARH2_HUMAN.H11MO.0.D" length="18" nsites="42825" evalue="1.0e+000"
        url="http://hocomoco.autosome.ru/motif/BARH2_HUMAN.H11MO.0.D">
      <pos A="0.221277" C="0.229626" G="0.413979" T="0.135118"/>
      <pos A="0.167058" C="0.385056" G="0.121355" T="0.326531"/>
      <pos A="0.0090238" C="0.00622148" G="0.00605889" T="0.978696"/>
      <pos A="0.988399" C="0.000650948" G="0.00147868" T="0.00947101"/>
      <pos A="0.99828" C="0.000780282" G="0.000647253" T="0.000292509"/>
      <pos A="0.476164" C="0.00180756" G="0.0308855" T="0.491143"/>
      <pos A="0.0165538" C="0.447798" G="0.0168763" T="0.518772"/>
      <pos A="0.0210791" C="0.00169064" G="0.971392" T="0.00583803"/>
      <pos A="0.204192" C="0.247647" G="0.346599" T="0.201562"/>
      <pos A="0.0565878" C="0.275451" G="0.0624176" T="0.605543"/>
      <pos A="0.144585" C="0.383472" G="0.294382" T="0.17756"/>
      <pos A="0.218691" C="0.379395" G="0.13358" T="0.268334"/>
      <pos A="0.268555" C="0.122333" G="0.101111" T="0.508001"/>
      <pos A="0.522536" C="0.0208406" G="0.0498196" T="0.406804"/>
      <pos A="0.490371" C="0.0184796" G="0.0137296" T="0.47742"/>
      <pos A="0.41991" C="0.0322168" G="0.0496664" T="0.498207"/>
      <pos A="0.336494" C="0.182098" G="0.118011" T="0.363397"/>
      <pos A="0.228191" C="0.155706" G="0.43546" T="0.180643"/>
    </motif>
    <motif db="0" id="BATF3_HUMAN.H11MO.0.B" length="17" nsites="500" evalue="1.0e+000"
        url="http://hocomoco.autosome.ru/motif/BATF3_HUMAN.H11MO.0.B">
      <pos A="0.172016" C="0.353979" G="0.206009" T="0.267996"/>
      <pos A="0.483953" C="0.0560388" G="0.244001" T="0.216007"/>
      <pos A="0.030044" C="0.389972" G="0.50195" T="0.0780344"/>
      <pos A="0.030044" C="0.0160468" G="0.0140472" T="0.939862"/>
      <pos A="0.0460408" C="0.0640372" G="0.00804839" T="0.881874"/>
      <pos A="0.0420416" C="0.160018" G="0.0420416" T="0.755899"/>
      <pos A="0.0180464" C="0.855879" G="0.020046" T="0.106029"/>
      <pos A="0.50195" C="0.178014" G="0.120026" T="0.20001"/>
      <pos A="0.210008" C="0.182014" G="0.218006" T="0.389972"/>
      <pos A="0.230004" C="0.0420416" G="0.0640372" T="0.663917"/>
      <pos A="0.481954" C="0.19801" G="0.0560388" T="0.263997"/>
      <pos A="0.00804839" C="4.999e-05" G="0.010048" T="0.981854"/>
      <pos A="0.0120476" C="0.0240452" G="0.809888" T="0.154019"/>
      <pos A="0.863877" C="0.00604879" G="0.0420416" T="0.0880324"/>
      <pos A="0.10003" C="0.461958" G="0.317986" T="0.120026"/>
      <pos A="0.252" C="0.120026" G="0.146021" T="0.481954"/>
      <pos A="0.242002" C="0.385973" G="0.186013" T="0.186013"/>
    </motif>
    <motif db="0" id="BC11A_HUMAN.H11MO.0.A" length="17" nsites="500" evalue="1.0e+000"
        url="http://hocomoco.autosome.ru/motif/BC11A_HUMAN.H11MO.0.A">
      <pos A="0.37573" C="0.184625" G="0.286195" T="0.153451"/>
      <pos A="0.55058" C="0.0994705" G="0.224094" T="0.125856"/>
      <pos A="0.500164" C="0.142363" G="0.230714" T="0.126759"/>
      <pos A="0.589982" C="0.0166164" G="0.226051" T="0.167351"/>
      <pos A="0.187435" C="0.160796" G="0.580417" T="0.071352"/>
      <pos A="0.664511" C="0.0145816" G="0.269377" T="0.051531"/>
      <pos A="0.104037" C="0.0144884" G="0.828551" T="0.0529239"/>
      <pos A="0.200417" C="0.0327717" G="0.758546" T="0.00826493"/>
      <pos A="0.880098" C="0.0431253" G="0.0485975" T="0.0281795"/>
      <pos A="0.867864" C="0.00583965" G="0.0555442" T="0.0707524"/>
      <pos A="0.248399" C="0.226047" G="0.502141" T="0.0234139"/>
      <pos A="0.150158" C="0.154992" G="0.0315585" T="0.663292"/>
      <pos A="0.117832" C="0.0724923" G="0.760189" T="0.0494865"/>
      <pos A="0.658749" C="0.064413" G="0.250663" T="0.0261749"/>
      <pos A="0.458785" C="0.143453" G="0.310166" T="0.0875961"/>
      <pos A="0.622702" C="0.078845" G="0.157294" T="0.141159"/>
      <pos A="0.358985" C="0.2047" G="0.318076" T="0.118238"/>
    </motif>
    <motif db="0" id="BHE23_HUMAN.H11MO.0.D" length="12" nsites="392" evalue="1.0e+000"
        url="http://hocomoco.autosome.ru/motif/BHE23_HUMAN.H11MO.0.D">
      <pos A="0.412586" C="0.0988906" G="0.328424" T="0.160099"/>
      <pos A="0.238523" C="0.192617" G="0.401747" T="0.167113"/>
      <pos A="0.118018" C="0.498023" G="0.26594" T="0.118018"/>
      <pos A="0.577085" C="0.0338562" G="0.288893" T="0.100166"/>
      <pos A="0.11228" C="0.0281178" G="0.239799" T="0.619804"/>
      <pos A="0.568796" C="0.0179163" G="0.290806" T="0.122482"/>
      <pos A="0.104629" C="0.00261413" G="6.37592e-05" T="0.892693"/>
      <pos A="6.37592e-05" C="6.37592e-05" G="0.999809" T="6.37592e-05"/>
      <pos A="0.0128156" C="0.0561719" G="0.614703" T="0.31631"/>
      <pos A="0.098253" C="0.121206" G="0.14416" T="0.636381"/>
      <pos A="0.203456" C="0.114193" G="0.402385" T="0.279967"/>
      <pos A="0.144797" C="0.193254" G="0.381982" T="0.279967"/>
    </motif>
    <motif db="0" id="BHE41_HUMAN.H11MO.0.D" length="20" nsites="10" evalue="1.0e+000"
        url="http://hocomoco.autosome.ru/motif/BHE41_HUMAN.H11MO.0.D">
      <pos A="0.382694" C="0.0764775" G="0.168342" T="0.372486"/>
      <pos A="0.00247525" C="0.584286" G="0.410763" T="0.00247525"/>
      <pos A="0.298484" C="0.308691" G="0.298484" T="0.0943401"/>
      <pos A="0.400556" C="0.104547" G="0.492421" T="0.00247525"/>
      <pos A="0.104547" C="0.104547" G="0.410763" T="0.380142"/>
      <pos A="0.00247525" C="0.400556" G="0.492421" T="0.104547"/>
      <pos A="0.00247525" C="0.492421" G="0.00247525" T="0.502628"/>
      <pos A="0.00247525" C="0.992574" G="0.00247525" T="0.00247525"/>
      <pos A="0.706772" C="0.00247525" G="0.196412" T="0.0943401"/>
      <pos A="0.206619" C="0.594493" G="0.0943401" T="0.104547"/>
      <pos A="0.00247525" C="0.104547" G="0.798637" T="0.0943401"/>
      <pos A="0.00247525" C="0.00247525" G="0.00247525" T="0.992574"/>
      <pos A="0.00247525" C="0.00247525" G="0.992574" T="0.00247525"/>
      <pos A="0.308691" C="0.594493" G="0.0943401" T="0.00247525"/>
      <pos A="0.410763" C="0.196412" G="0.104547" T="0.288277"/>
      <pos A="0.00247525" C="0.0943401" G="0.706772" T="0.196412"/>
      <pos A="0.492421" C="0.196412" G="0.308691" T="0.00247525"/>
      <pos A="0.400556" C="0.0943401" G="0.400556" T="0.104547"/>
      <pos A="0.308691" C="0.104547" G="0.584286" T="0.00247525"/>
      <pos A="0.232137" C="0.324002" G="0.324002" T="0.119858"/>
    </motif>
    <motif db="0" id="BPTF_HUMAN.H11MO.0.D" length="12" nsites="21" evalue="1.0e+000"
        url="http://hocomoco.autosome.ru/motif/BPTF_HUMAN.H11MO.0.D">
      <pos A="0.0959716" C="0.0959716" G="0.380332" T="0.427725"/>
      <pos A="0.0485782" C="0.00118483" G="0.380332" T="0.569905"/>
      <pos A="0.0959716" C="0.0485782" G="0.190758" T="0.664692"/>
      <pos A="0.143365" C="0.238152" G="0.332938" T="0.285545"/>
      <pos A="0.0485782" C="0.00118483" G="0.00118483" T="0.949052"/>
      <pos A="0.00118483" C="0.00118483" G="0.0485782" T="0.949052"/>
      <pos A="0.00118483" C="0.00118483" G="0.759479" T="0.238152"/>
      <pos A="0.0485782" C="0.143365" G="0.00118483" T="0.806872"/>
      <pos A="0.0485782" C="0.00118483" G="0.475118" T="0.475118"/>
      <pos A="0.0485782" C="0.0959716" G="0.332938" T="0.522512"/>
      <pos A="0.143365" C="0.143365" G="0.285545" T="0.427725"/>
      <pos A="0.190758" C="0.427725" G="0.285545" T="0.0959716"/>
    </motif>
    <motif db="0" id="BRAC_HUMAN.H11MO.0.A" length="20" nsites="500" evalue="1.0e+000"
        url="http://hocomoco.autosome.ru/motif/BRAC_HUMAN.H11MO.0.A">
      <pos A="0.120026" C="0.252" G="0.146021" T="0.481954"/>
      <pos A="0.0780344" C="0.20201" G="0.106029" T="0.613927"/>
      <pos A="0.335983" C="0.311988" G="0.224005" T="0.128024"/>
      <pos A="0.333983" C="0.164017" G="0.379974" T="0.122026"/>
      <pos A="0.138022" C="0.673915" G="0.128024" T="0.060038"/>
      <pos A="0.669916" C="0.0720356" G="0.162018" T="0.0960308"/>
      <pos A="0.19801" C="0.174015" G="0.407968" T="0.220006"/>
      <pos A="0.182014" C="0.252" G="0.40197" T="0.164017"/>
      <pos A="0.244001" C="0.166017" G="0.339982" T="0.25"/>
      <pos A="0.469956" C="0.190012" G="0.230004" T="0.110028"/>
      <pos A="0.343981" C="0.0520396" G="0.437962" T="0.166017"/>
      <pos A="0.060038" C="0.128024" G="0.7479" T="0.0640372"/>
      <pos A="0.0380424" C="0.0160468" G="0.00404919" T="0.941862"/>
      <pos A="0.00204959" C="0.0140472" G="0.969856" T="0.0140472"/>
      <pos A="0.224005" C="0.0520396" G="0.0440412" T="0.679914"/>
      <pos A="0.0320436" C="0.15202" G="0.631924" T="0.184013"/>
      <pos A="0.905869" C="0.020046" G="0.0620376" T="0.0120476"/>
      <pos A="0.659918" C="0.0580384" G="0.222006" T="0.060038"/>
      <pos A="0.34998" C="0.0880324" G="0.261998" T="0.29999"/>
      <pos A="0.20001" C="0.136023" G="0.19801" T="0.465957"/>
    </motif>
    <motif db="0" id="CLOCK_HUMAN.H11MO.0.C" length="14" nsites="252" evalue="1.0e+000"
        url="http://hocomoco.autosome.ru/motif/CLOCK_HUMAN.H11MO.0.C">
      <pos A="0.158766" C="0.599068" G="0.1786" T="0.063566"/>
      <pos A="0.424534" C="0.115133" G="0.1905" T="0.269833"/>
      <pos A="0.2024" C="0.146866" G="0.511801" T="0.138933"/>
      <pos A="0.337267" C="0.3214" G="0.1667" T="0.174633"/>
      <pos A="0.0952995" C="0.848969" G="0.0437326" T="0.0119992"/>
      <pos A="0.809302" C="0.063566" G="0.0437326" T="0.0833994"/>
      <pos A="0.1548" C="0.607001" G="0.127033" T="0.111166"/>
      <pos A="0.253967" C="0.0556327" G="0.642701" T="0.0476993"/>
      <pos A="0.0952995" C="0.1191" G="0.0437326" T="0.741868"/>
      <pos A="0.0873661" C="0.0238992" G="0.860869" T="0.0278659"/>
      <pos A="0.400734" C="0.313467" G="0.1786" T="0.1072"/>
      <pos A="0.369" C="0.242067" G="0.281733" T="0.1072"/>
      <pos A="0.222233" C="0.388834" G="0.289667" T="0.0992662"/>
      <pos A="0.491967" C="0.2976" G="0.0238992" T="0.186533"/>
    </motif>
    <motif db="0" id="COT2_HUMAN.H11MO.1.A" length="17" nsites="500" evalue="1.0e+000"
        url="http://hocomoco.autosome.ru/motif/COT2_HUMAN.H11MO.1.A">
      <pos A="0.315987" C="0.0860328" G="0.429964" T="0.168016"/>
      <pos A="0.263997" C="0.0460408" G="0.563937" T="0.126025"/>
      <pos A="0.269996" C="0.10203" G="0.507948" T="0.120026"/>
      <pos A="0.182014" C="0.184013" G="0.511948" T="0.122026"/>
      <pos A="0.128024" C="0.263997" G="0.20001" T="0.407968"/>
      <pos A="0.19801" C="0.543941" G="0.124025" T="0.134023"/>
      <pos A="0.637922" C="0.0760348" G="0.118026" T="0.168016"/>
      <pos A="0.49795" C="0.0240452" G="0.457958" T="0.020046"/>
      <pos A="0.731904" C="0.00204959" G="0.257998" T="0.00804839"/>
      <pos A="0.0260448" C="0.00404919" G="0.89987" T="0.070036"/>
      <pos A="0.0280444" C="0.010048" G="0.909868" T="0.0520396"/>
      <pos A="0.0120476" C="0.0480404" G="0.184013" T="0.755899"/>
      <pos A="0.070036" C="0.831884" G="0.0480404" T="0.05004"/>
      <pos A="0.957858" C="0.0140472" G="0.0160468" T="0.0120476"/>
      <pos A="0.226005" C="0.180014" G="0.415967" T="0.178014"/>
      <pos A="0.30199" C="0.196011" G="0.373975" T="0.128024"/>
      <pos A="0.259998" C="0.154019" G="0.463957" T="0.122026"/>
    </motif>
    <motif db="0" id="DLX1_HUMAN.H11MO.0.D" length="16" nsites="16252" evalue="1.0e+000"
        url="http://hocomoco.autosome.ru/motif/DLX1_HUMAN.H11MO.0.D">
      <pos A="0.356832" C="0.136116" G="0.136793" T="0.370259"/>
      <pos A="0.452964" C="0.0963251" G="0.0763799" T="0.374331"/>
      <pos A="0.532742" C="0.0579052" G="0.0766995" T="0.332653"/>
      <pos A="0.46403" C="0.0493464" G="0.0743764" T="0.412248"/>
      <pos A="0.339625" C="0.0394757" G="0.110197" T="0.510702"/>
      <pos A="0.22041" C="0.0722778" G="0.11822" T="0.589092"/>
      <pos A="0.562225" C="0.0896903" G="0.152019" T="0.196065"/>
      <pos A="0.164777" C="0.141951" G="0.203084" T="0.490188"/>
      <pos A="0.125209" C="0.153758" G="0.58495" T="0.136083"/>
      <pos A="0.101867" C="0.460239" G="0.302962" T="0.134932"/>
      <pos A="0.220662" C="0.128848" G="0.000135811" T="0.650354"/>
      <pos A="0.992561" C="0.00306575" G="0.00435255" T="2.072e-05"/>
      <pos A="0.996767" C="0.000739225" G="0.000854315" T="0.00163914"/>
      <pos A="0.0116504" C="0.0106562" G="0.00950858" T="0.968185"/>
      <pos A="0.0369355" C="0.035676" G="0.0740189" T="0.85337"/>
      <pos A="0.594043" C="0.108977" G="0.168693" T="0.128287"/>
    </motif>
    <motif db="0" id="DLX4_HUMAN.H11MO.0.D" length="16" nsites="2355" evalue="1.0e+000"
        url="http://hocomoco.autosome.ru/motif/DLX4_HUMAN.H11MO.0.D">
      <pos A="0.0473547" C="0.133975" G="0.0473547" T="0.771315"/>
      <pos A="0.9988" C="0.000541378" G="0.000116768" T="0.000541378"/>
      <pos A="0.999968" C="1.06153e-05" G="1.06153e-05" T="1.06153e-05"/>
      <pos A="1.06153e-05" C="1.06153e-05" G="0.000859836" T="0.999119"/>
      <pos A="1.06153e-05" C="0.00213367" G="0.00255828" T="0.995297"/>
      <pos A="0.695098" C="1.06153e-05" G="0.304456" T="0.000435226"/>
      <pos A="0.123572" C="0.49086" G="0.261571" T="0.123997"/>
      <pos A="0.220383" C="0.368148" G="0.221657" T="0.189811"/>
      <pos A="0.16943" C="0.34904" G="0.222931" T="0.258598"/>
      <pos A="0.2845" C="0.247134" G="0.115505" T="0.352862"/>
      <pos A="0.437466" C="0.186096" G="0.0502208" T="0.326218"/>
      <pos A="0.56867" C="0.0846142" G="0.0268672" T="0.319848"/>
      <pos A="0.512515" C="0.0186935" G="0.0102013" T="0.45859"/>
      <pos A="0.328234" C="0.0259119" G="0.0254872" T="0.620366"/>
      <pos A="0.294478" C="0.0647637" G="0.094911" T="0.545847"/>
      <pos A="0.349147" C="0.116035" G="0.18185" T="0.352968"/>
    </motif>
    <motif db="0" id="DLX6_HUMAN.H11MO.0.D" length="15" nsites="1138" evalue="1.0e+000"
        url="http://hocomoco.autosome.ru/motif/DLX6_HUMAN.H11MO.0.D">
      <pos A="0.399591" C="0.128086" G="0.103484" T="0.368838"/>
      <pos A="0.481966" C="0.0733899" G="0.0672393" T="0.377405"/>
      <pos A="0.438252" C="0.0674589" G="0.095576" T="0.398713"/>
      <pos A="0.347311" C="0.0837141" G="0.128526" T="0.440449"/>
      <pos A="0.293494" C="0.105461" G="0.187176" T="0.41387"/>
      <pos A="0.326004" C="0.118641" G="0.25659" T="0.298765"/>
      <pos A="0.310188" C="0.198599" G="0.303159" T="0.188055"/>
      <pos A="0.216172" C="0.21705" G="0.359393" T="0.207385"/>
      <pos A="0.227594" C="0.208264" G="0.311067" T="0.253075"/>
      <pos A="0.00880854" C="0.228473" G="0.00265794" T="0.760061"/>
      <pos A="0.95688" C="0.00792988" G="0.0272603" T="0.00792988"/>
      <pos A="0.987633" C="0.00880854" G="0.00177928" T="0.00177928"/>
      <pos A="0.00331693" C="0.00507425" G="0.0059529" T="0.985656"/>
      <pos A="0.0195721" C="0.0160575" G="0.0345093" T="0.929861"/>
      <pos A="0.659454" C="0.0162771" G="0.293054" T="0.0312143"/>
    </motif>
    <motif db="0" id="EGR1_HUMAN.H11MO.0.A" length="17" nsites="500" evalue="1.0e+000"
        url="http://hocomoco.autosome.ru/motif/EGR1_HUMAN.H11MO.0.A">
      <pos A="0.232004" C="0.248" G="0.409968" T="0.110028"/>
      <pos A="0.319986" C="0.128024" G="0.317986" T="0.234003"/>
      <pos A="0.277994" C="0.180014" G="0.459958" T="0.0820336"/>
      <pos A="0.236003" C="0.112028" G="0.353979" T="0.29799"/>
      <pos A="0.112028" C="0.030044" G="0.807888" T="0.05004"/>
      <pos A="0.236003" C="0.505949" G="0.0460408" T="0.212008"/>
      <pos A="0.0560388" C="0.0340432" G="0.869876" T="0.040042"/>
      <pos A="0.0320436" C="0.00404919" G="0.409968" T="0.553939"/>
      <pos A="0.0920316" C="0.00204959" G="0.891872" T="0.0140472"/>
      <pos A="0.0160468" C="0.00404919" G="0.957858" T="0.0220456"/>
      <pos A="0.0240452" C="0.0320436" G="0.929864" T="0.0140472"/>
      <pos A="0.220006" C="0.475955" G="0.00404919" T="0.29999"/>
      <pos A="0.0880324" C="0.010048" G="0.841882" T="0.060038"/>
      <pos A="0.110028" C="0.0220456" G="0.695911" T="0.172016"/>
      <pos A="0.337982" C="0.128024" G="0.405969" T="0.128024"/>
      <pos A="0.311988" C="0.0820336" G="0.455959" T="0.15002"/>
      <pos A="0.263997" C="0.182014" G="0.435963" T="0.118026"/>
    </motif>
    <motif db="0" id="EGR2_HUMAN.H11MO.0.A" length="18" nsites="500" evalue="1.0e+000"
        url="http://hocomoco.autosome.ru/motif/EGR2_HUMAN.H11MO.0.A">
      <pos A="0.216007" C="0.0740352" G="0.611928" T="0.0980304"/>
      <pos A="0.293991" C="0.0960308" G="0.411968" T="0.19801"/>
      <pos A="0.228004" C="0.0740352" G="0.621926" T="0.0760348"/>
      <pos A="0.253999" C="0.0680364" G="0.50195" T="0.176015"/>
      <pos A="0.319986" C="0.104029" G="0.505949" T="0.070036"/>
      <pos A="0.15002" C="0.104029" G="0.44996" T="0.295991"/>
      <pos A="0.0760348" C="0.10203" G="0.765897" T="0.0560388"/>
      <pos A="0.369976" C="0.190012" G="0.0440412" T="0.395971"/>
      <pos A="0.0340432" C="0.0220456" G="0.929864" T="0.0140472"/>
      <pos A="0.040042" C="0.0120476" G="0.461958" T="0.485953"/>
      <pos A="0.182014" C="0.00604879" G="0.793891" T="0.0180464"/>
      <pos A="0.0360428" C="0.0140472" G="0.889872" T="0.060038"/>
      <pos A="0.0240452" C="0.040042" G="0.915867" T="0.020046"/>
      <pos A="0.34998" C="0.281994" G="0.0220456" T="0.345981"/>
      <pos A="0.0580384" C="0.00604879" G="0.873875" T="0.0620376"/>
      <pos A="0.0760348" C="0.0340432" G="0.781894" T="0.108028"/>
      <pos A="0.341982" C="0.0740352" G="0.50195" T="0.0820336"/>
      <pos A="0.253999" C="0.0480404" G="0.561938" T="0.136023"/>
    </motif>
    <motif db="0" id="EGR2_HUMAN.H11MO.1.A" length="16" nsites="498" evalue="1.0e+000"
        url="http://hocomoco.autosome.ru/motif/EGR2_HUMAN.H11MO.1.A">
      <pos A="0.19479" C="0.144599" G="0.45779" T="0.202821"/>
      <pos A="0.281118" C="0.172706" G="0.453774" T="0.0924011"/>
      <pos A="0.188767" C="0.100432" G="0.373469" T="0.337332"/>
      <pos A="0.0622867" C="0.0663019" G="0.849277" T="0.0221341"/>
      <pos A="0.244981" C="0.365439" G="0.0582714" T="0.331309"/>
      <pos A="0.00607308" C="0.0181189" G="0.969735" T="0.00607308"/>
      <pos A="0.012096" C="0.0100883" G="0.34737" T="0.630446"/>
      <pos A="0.162668" C="0.00406545" G="0.81314" T="0.0201265"/>
      <pos A="0.0241417" C="0.0100883" G="0.92356" T="0.0422104"/>
      <pos A="0.0241417" C="0.0181189" G="0.953674" T="0.00406545"/>
      <pos A="0.321271" C="0.357408" G="0.012096" T="0.309225"/>
      <pos A="0.0321723" C="0.00607308" G="0.911514" T="0.0502409"/>
      <pos A="0.0683096" C="0.028157" G="0.712758" T="0.190775"/>
      <pos A="0.299187" C="0.0944088" G="0.459797" T="0.146607"/>
      <pos A="0.220889" C="0.0803554" G="0.524041" T="0.174714"/>
      <pos A="0.188767" C="0.164676" G="0.516011" T="0.130546"/>
    </motif>
    <motif db="0" id="ESR1_HUMAN.H11MO.1.A" length="10" nsites="500" evalue="1.0e+000"
        url="http://hocomoco.autosome.ru/motif/ESR1_HUMAN.H11MO.1.A">
      <pos A="0.122026" C="0.545941" G="0.120026" T="0.212008"/>
      <pos A="0.34998" C="0.325985" G="0.118026" T="0.206009"/>
      <pos A="0.631924" C="0.0160468" G="0.34798" T="0.00404919"/>
      <pos A="0.00604879" C="4.999e-05" G="0.965857" T="0.0280444"/>
      <pos A="0.00604879" C="4.999e-05" G="0.991852" T="0.00204959"/>
      <pos A="0.0380424" C="0.00404919" G="0.10203" T="0.855879"/>
      <pos A="0.00404919" C="0.973855" G="0.020046" T="0.00204959"/>
      <pos A="0.993851" C="0.00204959" G="0.00404919" T="4.999e-05"/>
      <pos A="0.0680364" C="0.443961" G="0.369976" T="0.118026"/>
      <pos A="0.317986" C="0.335983" G="0.246001" T="0.10003"/>
    </motif>
    <motif db="0" id="ESR2_HUMAN.H11MO.1.A" length="7" nsites="500" evalue="1.0e+000"
        url="http://hocomoco.autosome.ru/motif/ESR2_HUMAN.H11MO.1.A">
      <pos A="0.693911" C="0.0340432" G="0.261998" T="0.010048"/>
      <pos A="0.0160468" C="0.00204959" G="0.945861" T="0.0360428"/>
      <pos A="0.00204959" C="0.010048" G="0.981854" T="0.00604879"/>
      <pos A="0.0180464" C="0.0160468" G="0.104029" T="0.861878"/>
      <pos A="0.00204959" C="0.991852" G="0.00204959" T="0.00404919"/>
      <pos A="0.94986" C="0.00604879" G="0.040042" T="0.00404919"/>
      <pos A="0.070036" C="0.459958" G="0.39997" T="0.070036"/>
    </motif>
    <motif db="0" id="ESX1_HUMAN.H11MO.0.D" length="17" nsites="8260" evalue="1.0e+000"
        url="http://hocomoco.autosome.ru/motif/ESX1_HUMAN.H11MO.0.D">
      <pos A="0.234403" C="0.208248" G="0.426596" T="0.130754"/>
      <pos A="0.126857" C="0.395271" G="0.19232" T="0.285553"/>
      <pos A="0.0225823" C="0.050032" G="0.0212367" T="0.906149"/>
      <pos A="0.993554" C="0.00133608" G="0.00336186" T="0.00174846"/>
      <pos A="0.999853" C="3.0266e-06" G="0.000140487" T="3.0266e-06"/>
      <pos A="3.0266e-06" C="3.0266e-06" G="0.00340342" T="0.996591"/>
      <pos A="0.000249017" C="0.00687622" G="0.0030489" T="0.989826"/>
      <pos A="0.582427" C="3.0266e-06" G="0.417567" T="3.0266e-06"/>
      <pos A="0.246805" C="0.221045" G="0.49818" T="0.0339699"/>
      <pos A="0.077646" C="0.530055" G="0.114559" T="0.27774"/>
      <pos A="0.293931" C="0.260317" G="0.215387" T="0.230365"/>
      <pos A="0.380207" C="0.192904" G="0.0759636" T="0.350926"/>
      <pos A="0.440479" C="0.0612148" G="0.0379036" T="0.460402"/>
      <pos A="0.539419" C="0.0346495" G="0.0205775" T="0.405354"/>
      <pos A="0.489906" C="0.0202216" G="0.0155621" T="0.47431"/>
      <pos A="0.282205" C="0.0581422" G="0.0668169" T="0.592836"/>
      <pos A="0.319888" C="0.119924" G="0.155426" T="0.404762"/>
    </motif>
    <motif db="0" id="ETS2_HUMAN.H11MO.0.B" length="13" nsites="500" evalue="1.0e+000"
        url="http://hocomoco.autosome.ru/motif/ETS2_HUMAN.H11MO.0.B">
      <pos A="0.230004" C="0.140022" G="0.435963" T="0.194011"/>
      <pos A="0.317986" C="0.146021" G="0.345981" T="0.190012"/>
      <pos A="0.321986" C="0.279994" G="0.29799" T="0.10003"/>
      <pos A="0.473955" C="0.0760348" G="0.365977" T="0.0840332"/>
      <pos A="0.192012" C="0.00804839" G="0.7519" T="0.0480404"/>
      <pos A="0.00404919" C="0.010048" G="0.967856" T="0.0180464"/>
      <pos A="0.981854" C="0.0160468" G="4.999e-05" T="0.00204959"/>
      <pos A="0.953859" C="0.0180464" G="0.0240452" T="0.00404919"/>
      <pos A="0.381974" C="0.0840332" G="0.519946" T="0.0140472"/>
      <pos A="0.391972" C="0.261998" G="0.19801" T="0.14802"/>
      <pos A="0.421966" C="0.0480404" G="0.459958" T="0.070036"/>
      <pos A="0.329984" C="0.0860328" G="0.495951" T="0.0880324"/>
      <pos A="0.495951" C="0.10003" G="0.319986" T="0.0840332"/>
    </motif>
    <motif db="0" id="ETV5_HUMAN.H11MO.0.C" length="14" nsites="500" evalue="1.0e+000"
        url="http://hocomoco.autosome.ru/motif/ETV5_HUMAN.H11MO.0.C">
      <pos A="0.327984" C="0.180014" G="0.381974" T="0.110028"/>
      <pos A="0.455959" C="0.0880324" G="0.327984" T="0.128024"/>
      <pos A="0.29799" C="0.0980304" G="0.493951" T="0.110028"/>
      <pos A="0.20001" C="0.417966" G="0.345981" T="0.0360428"/>
      <pos A="0.839882" C="0.0360428" G="0.0840332" T="0.040042"/>
      <pos A="0.0160468" C="0.00604879" G="0.961858" T="0.0160468"/>
      <pos A="0.0440412" C="0.0160468" G="0.935863" T="0.00404919"/>
      <pos A="0.793891" C="0.0680364" G="0.10203" T="0.0360428"/>
      <pos A="0.945861" C="0.00604879" G="0.0120476" T="0.0360428"/>
      <pos A="0.371976" C="0.0620376" G="0.54794" T="0.0180464"/>
      <pos A="0.228004" C="0.10003" G="0.232004" T="0.439962"/>
      <pos A="0.218006" C="0.106029" G="0.537942" T="0.138022"/>
      <pos A="0.405969" C="0.120026" G="0.385973" T="0.0880324"/>
      <pos A="0.271996" C="0.216007" G="0.373975" T="0.138022"/>
    </motif>
    <motif db="0" id="FOXD3_HUMAN.H11MO.0.D" length="15" nsites="465" evalue="1.0e+000"
        url="http://hocomoco.autosome.ru/motif/FOXD3_HUMAN.H11MO.0.D">
      <pos A="0.157009" C="0.17636" G="0.298914" T="0.367717"/>
      <pos A="0.118308" C="0.217211" G="0.266663" T="0.397818"/>
      <pos A="0.135508" C="0.00650398" G="0.0559557" T="0.802032"/>
      <pos A="0.0387551" C="0.0688562" G="0.872984" T="0.0194044"/>
      <pos A="0.092507" C="0.0516556" G="0.036605" T="0.819232"/>
      <pos A="0.036605" C="0.111858" G="0.0495055" T="0.802032"/>
      <pos A="0.0538056" C="5.37519e-05" G="0.0946571" T="0.851484"/>
      <pos A="0.339766" C="0.200011" G="0.225812" T="0.234412"/>
      <pos A="0.0581058" C="0.599925" G="0.0624059" T="0.279564"/>
      <pos A="0.294614" C="0.202161" G="0.0409052" T="0.46232"/>
      <pos A="0.109708" C="0.223662" G="0.0710062" T="0.595625"/>
      <pos A="0.404268" C="0.0473554" G="0.146259" T="0.402118"/>
      <pos A="0.230112" C="0.141959" G="0.427919" T="0.200011"/>
      <pos A="0.101107" C="0.363416" G="0.348366" T="0.18711"/>
      <pos A="0.356966" C="0.292464" G="0.111858" T="0.238712"/>
    </motif>
    <motif db="0" id="GATA1_HUMAN.H11MO.0.A" length="19" nsites="500" evalue="1.0e+000"
        url="http://hocomoco.autosome.ru/motif/GATA1_HUMAN.H11MO.0.A">
      <pos A="0.192012" C="0.403969" G="0.206009" T="0.19801"/>
      <pos A="0.116027" C="0.144021" G="0.190012" T="0.54994"/>
      <pos A="0.0560388" C="0.0780344" G="0.639922" T="0.226005"/>
      <pos A="0.118026" C="0.206009" G="0.389972" T="0.285993"/>
      <pos A="0.194011" C="0.313987" G="0.281994" T="0.210008"/>
      <pos A="0.267996" C="0.246001" G="0.277994" T="0.208008"/>
      <pos A="0.224005" C="0.210008" G="0.367976" T="0.19801"/>
      <pos A="0.261998" C="0.168016" G="0.339982" T="0.230004"/>
      <pos A="0.214007" C="0.224005" G="0.313987" T="0.248"/>
      <pos A="0.331984" C="0.188012" G="0.323985" T="0.156019"/>
      <pos A="0.184013" C="0.387972" G="0.321986" T="0.106029"/>
      <pos A="0.719906" C="0.020046" G="0.00804839" T="0.252"/>
      <pos A="0.00604879" C="4.999e-05" G="0.993851" T="4.999e-05"/>
      <pos A="0.995851" C="4.999e-05" G="4.999e-05" T="0.00404919"/>
      <pos A="0.00204959" C="4.999e-05" G="0.0120476" T="0.985853"/>
      <pos A="0.945861" C="0.00404919" G="0.0140472" T="0.0360428"/>
      <pos A="0.857878" C="0.0160468" G="0.090032" T="0.0360428"/>
      <pos A="0.214007" C="0.154019" G="0.553939" T="0.0780344"/>
      <pos A="0.35198" C="0.188012" G="0.345981" T="0.114027"/>
    </motif>
    <motif db="0" id="GATA2_HUMAN.H11MO.0.A" length="19" nsites="500" evalue="1.0e+000"
        url="http://hocomoco.autosome.ru/motif/GATA2_HUMAN.H11MO.0.A">
      <pos A="0.132024" C="0.45196" G="0.226005" T="0.190012"/>
      <pos A="0.124025" C="0.104029" G="0.158018" T="0.613927"/>
      <pos A="0.080034" C="0.05004" G="0.65192" T="0.218006"/>
      <pos A="0.132024" C="0.222006" G="0.413967" T="0.232004"/>
      <pos A="0.271996" C="0.156019" G="0.289992" T="0.281994"/>
      <pos A="0.303989" C="0.158018" G="0.305989" T="0.232004"/>
      <pos A="0.248" C="0.19801" G="0.367976" T="0.186013"/>
      <pos A="0.269996" C="0.196011" G="0.275995" T="0.257998"/>
      <pos A="0.222006" C="0.224005" G="0.267996" T="0.285993"/>
      <pos A="0.325985" C="0.114027" G="0.343981" T="0.216007"/>
      <pos A="0.192012" C="0.337982" G="0.371976" T="0.0980304"/>
      <pos A="0.773895" C="0.00404919" G="0.00804839" T="0.214007"/>
      <pos A="4.999e-05" C="4.999e-05" G="0.995851" T="0.00404919"/>
      <pos A="0.985853" C="4.999e-05" G="0.00804839" T="0.00604879"/>
      <pos A="0.00604879" C="0.00204959" G="0.0160468" T="0.975855"/>
      <pos A="0.965857" C="0.00604879" G="4.999e-05" T="0.0280444"/>
      <pos A="0.843881" C="0.010048" G="0.114027" T="0.0320436"/>
      <pos A="0.140022" C="0.168016" G="0.627924" T="0.0640372"/>
      <pos A="0.343981" C="0.192012" G="0.389972" T="0.0740352"/>
    </motif>
    <motif db="0" id="GATA5_HUMAN.H11MO.0.D" length="17" nsites="13" evalue="1.0e+000"
        url="http://hocomoco.autosome.ru/motif/GATA5_HUMAN.H11MO.0.D">
      <pos A="0.309884" C="0.0789023" G="0.0874572" T="0.523756"/>
      <pos A="0.395433" C="0.292774" G="0.23289" T="0.0789023"/>
      <pos A="0.703409" C="0.138787" G="0.0789023" T="0.0789023"/>
      <pos A="0.301329" C="0.164451" G="0.318439" T="0.21578"/>
      <pos A="0.523756" C="0.0019084" G="0.164451" T="0.309884"/>
      <pos A="0.0019084" C="0.0019084" G="0.994275" T="0.0019084"/>
      <pos A="0.994275" C="0.0019084" G="0.0019084" T="0.0019084"/>
      <pos A="0.0019084" C="0.0019084" G="0.0019084" T="0.994275"/>
      <pos A="0.686299" C="0.0019084" G="0.0019084" T="0.309884"/>
      <pos A="0.686299" C="0.0019084" G="0.147341" T="0.164451"/>
      <pos A="0.0789023" C="0.455317" G="0.224335" T="0.241445"/>
      <pos A="0.155896" C="0.21578" G="0.155896" T="0.472427"/>
      <pos A="0.155896" C="0.292774" G="0.147341" T="0.403988"/>
      <pos A="0.438207" C="0.0789023" G="0.309884" T="0.173006"/>
      <pos A="0.386878" C="0.0019084" G="0.532311" T="0.0789023"/>
      <pos A="0.395433" C="0.309884" G="0.0789023" T="0.21578"/>
      <pos A="0.194393" C="0.117399" G="0.271387" T="0.41682"/>
    </motif>
    <motif db="0" id="GBX1_HUMAN.H11MO.0.D" length="17" nsites="36146" evalue="1.0e+000"
        url="http://hocomoco.autosome.ru/motif/GBX1_HUMAN.H11MO.0.D">
      <pos A="0.122467" C="0.375824" G="0.204962" T="0.296747"/>
      <pos A="0.0402149" C="0.109134" G="0.0367559" T="0.813895"/>
      <pos A="0.988303" C="0.00353191" G="0.005693" T="0.00247179"/>
      <pos A="0.999985" C="4.93664e-06" G="4.93664e-06" T="4.93664e-06"/>
      <pos A="6.91638e-07" C="6.91638e-07" G="0.000337085" T="0.999662"/>
      <pos A="6.91638e-07" C="0.004975" G="0.00689789" T="0.988126"/>
      <pos A="0.645272" C="6.91638e-07" G="0.354037" T="0.000690459"/>
      <pos A="0.262616" C="0.213872" G="0.477162" T="0.0463507"/>
      <pos A="0.115294" C="0.37943" G="0.17146" T="0.333816"/>
      <pos A="0.197627" C="0.304251" G="0.19359" T="0.304533"/>
      <pos A="0.33689" C="0.248655" G="0.114931" T="0.299524"/>
      <pos A="0.422584" C="0.157835" G="0.0648259" T="0.354755"/>
      <pos A="0.458992" C="0.068851" G="0.02839" T="0.443767"/>
      <pos A="0.517704" C="0.0280407" G="0.0192322" T="0.435023"/>
      <pos A="0.447365" C="0.0300007" G="0.0314164" T="0.491218"/>
      <pos A="0.318113" C="0.0666613" G="0.0915078" T="0.523718"/>
      <pos A="0.295852" C="0.130395" G="0.190333" T="0.383419"/>
    </motif>
    <motif db="0" id="GBX2_HUMAN.H11MO.0.D" length="17" nsites="11244" evalue="1.0e+000"
        url="http://hocomoco.autosome.ru/motif/GBX2_HUMAN.H11MO.0.D">
      <pos A="0.144672" C="0.392904" G="0.201317" T="0.261108"/>
      <pos A="0.0409244" C="0.155165" G="0.0329592" T="0.770951"/>
      <pos A="0.948327" C="0.0216261" G="0.017748" T="0.0122988"/>
      <pos A="0.967766" C="0.0160646" G="0.00734775" T="0.00882124"/>
      <pos A="0.00522527" C="0.00894802" G="0.00451248" T="0.981314"/>
      <pos A="2.22339e-06" C="0.0257729" G="0.0105434" T="0.963681"/>
      <pos A="0.639499" C="0.0164209" G="0.343507" T="0.000573189"/>
      <pos A="0.148393" C="0.311081" G="0.449889" T="0.0906374"/>
      <pos A="0.0827227" C="0.414888" G="0.128693" T="0.373697"/>
      <pos A="0.169708" C="0.386913" G="0.231125" T="0.212253"/>
      <pos A="0.280326" C="0.286803" G="0.104299" T="0.328572"/>
      <pos A="0.326889" C="0.198063" G="0.0797787" T="0.39527"/>
      <pos A="0.376846" C="0.125465" G="0.0460491" T="0.451639"/>
      <pos A="0.550413" C="0.0748984" G="0.0412791" T="0.33341"/>
      <pos A="0.510337" C="0.0451749" G="0.0321337" T="0.412354"/>
      <pos A="0.304193" C="0.0633025" G="0.0555999" T="0.576905"/>
      <pos A="0.288286" C="0.101907" G="0.15458" T="0.455227"/>
    </motif>
    <motif db="0" id="GSX1_HUMAN.H11MO.0.D" length="15" nsites="276" evalue="1.0e+000"
        url="http://hocomoco.autosome.ru/motif/GSX1_HUMAN.H11MO.0.D">
      <pos A="0.0969757" C="0.0969757" G="0.0680007" T="0.738048"/>
      <pos A="0.719033" C="0.0996921" G="0.106936" T="0.074339"/>
      <pos A="0.9454" C="0.0073343" G="0.0254437" T="0.0218218"/>
      <pos A="0.0372148" C="0.0191054" G="0.00461789" T="0.939062"/>
      <pos A="0.0435531" C="0.0073343" G="0.206537" T="0.742575"/>
      <pos A="0.681003" C="0.0109562" G="0.278975" T="0.0290656"/>
      <pos A="0.177562" C="0.166697" G="0.528884" T="0.126856"/>
      <pos A="0.235512" C="0.202916" G="0.239134" T="0.322438"/>
      <pos A="0.282597" C="0.0906375" G="0.242756" T="0.384009"/>
      <pos A="0.300706" C="0.0906375" G="0.202916" T="0.405741"/>
      <pos A="0.19205" C="0.0761499" G="0.177562" T="0.554238"/>
      <pos A="0.168508" C="0.0888265" G="0.139533" T="0.603133"/>
      <pos A="0.513491" C="0.0933539" G="0.194766" T="0.198388"/>
      <pos A="0.63573" C="0.0924484" G="0.146777" T="0.125045"/>
      <pos A="0.142249" C="0.0842992" G="0.178468" T="0.594984"/>
    </motif>
    <motif db="0" id="HAND1_HUMAN.H11MO.0.D" length="17" nsites="500" evalue="1.0e+000"
        url="http://hocomoco.autosome.ru/motif/HAND1_HUMAN.H11MO.0.D">
      <pos A="0.242002" C="0.114027" G="0.439962" T="0.204009"/>
      <pos A="0.154019" C="0.132024" G="0.495951" T="0.218006"/>
      <pos A="0.136023" C="0.265997" G="0.45196" T="0.146021"/>
      <pos A="0.0380424" C="0.40197" G="0.0520396" T="0.507948"/>
      <pos A="0.0240452" C="0.94786" G="0.00604879" T="0.0220456"/>
      <pos A="0.0160468" C="4.999e-05" G="4.999e-05" T="0.983853"/>
      <pos A="0.00204959" C="0.00204959" G="0.987852" T="0.00804839"/>
      <pos A="0.00204959" C="0.224005" G="0.613927" T="0.160018"/>
      <pos A="0.182014" C="0.303989" G="0.126025" T="0.387972"/>
      <pos A="0.192012" C="0.252" G="0.0940312" T="0.461958"/>
      <pos A="0.335983" C="0.10203" G="0.0280444" T="0.533943"/>
      <pos A="0.178014" C="0.222006" G="0.291992" T="0.307988"/>
      <pos A="0.05004" C="0.236003" G="0.0740352" T="0.639922"/>
      <pos A="0.170016" C="0.311988" G="0.39797" T="0.120026"/>
      <pos A="0.0240452" C="0.0260448" G="0.0340432" T="0.915867"/>
      <pos A="0.020046" C="0.867876" G="0.05004" T="0.0620376"/>
      <pos A="0.611928" C="0.108028" G="0.0360428" T="0.244001"/>
    </motif>
    <motif db="0" id="HESX1_HUMAN.H11MO.0.D" length="16" nsites="8" evalue="1.0e+000"
        url="http://hocomoco.autosome.ru/motif/HESX1_HUMAN.H11MO.0.D">
      <pos A="0.436949" C="0.19709" G="0.182981" T="0.182981"/>
      <pos A="0.00308642" C="0.257055" G="0.35582" T="0.384039"/>
      <pos A="0.00308642" C="0.511023" G="0.482804" T="0.00308642"/>
      <pos A="0.130071" C="0.511023" G="0.00308642" T="0.35582"/>
      <pos A="0.00308642" C="0.00308642" G="0.990741" T="0.00308642"/>
      <pos A="0.14418" C="0.00308642" G="0.722663" T="0.130071"/>
      <pos A="0.130071" C="0.863757" G="0.00308642" T="0.00308642"/>
      <pos A="0.482804" C="0.130071" G="0.00308642" T="0.384039"/>
      <pos A="0.398148" C="0.595679" G="0.00308642" T="0.00308642"/>
      <pos A="0.271164" C="0.130071" G="0.468695" T="0.130071"/>
      <pos A="0.00308642" C="0.115961" G="0.00308642" T="0.877866"/>
      <pos A="0.384039" C="0.00308642" G="0.468695" T="0.14418"/>
      <pos A="0.369929" C="0.115961" G="0.511023" T="0.00308642"/>
      <pos A="0.271164" C="0.468695" G="0.130071" T="0.130071"/>
      <pos A="0.369929" C="0.384039" G="0.115961" T="0.130071"/>
      <pos A="0.0348325" C="0.161817" G="0.147707" T="0.655644"/>
    </motif>
    <motif db="0" id="HME2_HUMAN.H11MO.0.D" length="11" nsites="9518" evalue="1.0e+000"
        url="http://hocomoco.autosome.ru/motif/HME2_HUMAN.H11MO.0.D">
      <pos A="0.244325" C="0.209856" G="0.327616" T="0.218203"/>
      <pos A="0.222948" C="0.212323" G="0.360715" T="0.204014"/>
      <pos A="0.149905" C="0.152816" G="0.187179" T="0.5101"/>
      <pos A="0.52314" C="0.0291164" G="0.304896" T="0.142848"/>
      <pos A="0.626911" C="0.056187" G="0.316789" T="0.000113385"/>
      <pos A="0.000129208" C="0.000129208" G="0.0238613" T="0.97588"/>
      <pos A="0.000113385" C="0.000113385" G="0.306856" T="0.692917"/>
      <pos A="0.590944" C="0.0533394" G="0.214088" T="0.141628"/>
      <pos A="0.261311" C="0.141312" G="0.469406" T="0.127972"/>
      <pos A="0.161324" C="0.286372" G="0.320998" T="0.231306"/>
      <pos A="0.177369" C="0.218461" G="0.383176" T="0.220994"/>
    </motif>
    <motif db="0" id="HXC10_HUMAN.H11MO.0.D" length="19" nsites="8980" evalue="1.0e+000"
        url="http://hocomoco.autosome.ru/motif/HXC10_HUMAN.H11MO.0.D">
      <pos A="0.234693" C="0.162725" G="0.18171" T="0.420872"/>
      <pos A="0.310597" C="0.114299" G="0.119065" T="0.456039"/>
      <pos A="0.42012" C="0.0660397" G="0.0691729" T="0.444668"/>
      <pos A="0.39671" C="0.0458541" G="0.0488348" T="0.508602"/>
      <pos A="0.42914" C="0.0408564" G="0.0917172" T="0.438286"/>
      <pos A="0.471936" C="0.0571737" G="0.16006" T="0.310831"/>
      <pos A="0.410822" C="0.163883" G="0.195754" T="0.229541"/>
      <pos A="0.295694" C="0.187922" G="0.216997" T="0.299386"/>
      <pos A="0.253352" C="0.193965" G="0.216088" T="0.336594"/>
      <pos A="0.247208" C="0.139666" G="0.201695" T="0.41143"/>
      <pos A="0.0931916" C="0.102039" G="0.124499" T="0.68027"/>
      <pos A="0.0225628" C="0.0133644" G="0.0946819" T="0.869391"/>
      <pos A="0.000594755" C="0.0131897" G="0.00844149" T="0.977774"/>
      <pos A="0.370085" C="0.0164393" G="0.0142794" T="0.599196"/>
      <pos A="0.987531" C="0.00460824" G="0.00778436" T="7.62601e-05"/>
      <pos A="0.0400997" C="0.17204" G="0.0546661" T="0.733195"/>
      <pos A="0.115705" C="0.0918097" G="0.393457" T="0.399029"/>
      <pos A="0.471773" C="0.0897992" G="0.317194" T="0.121235"/>
      <pos A="0.167595" C="0.426743" G="0.202757" T="0.202905"/>
    </motif>
    <motif db="0" id="HXD11_HUMAN.H11MO.0.D" length="11" nsites="124" evalue="1.0e+000"
        url="http://hocomoco.autosome.ru/motif/HXD11_HUMAN.H11MO.0.D">
      <pos A="0.328566" C="0.135173" G="0.191579" T="0.344682"/>
      <pos A="0.262087" C="0.117043" G="0.100927" T="0.519944"/>
      <pos A="0.0324335" C="0.0243755" G="0.104956" T="0.838235"/>
      <pos A="0.00020145" C="0.0163175" G="0.0968977" T="0.886583"/>
      <pos A="0.241942" C="0.00020145" G="0.00020145" T="0.757655"/>
      <pos A="0.830177" C="0.00020145" G="0.145246" T="0.0243755"/>
      <pos A="0.00825947" C="0.282232" G="0.00020145" T="0.709307"/>
      <pos A="0.02639" C="0.02639" G="0.469581" T="0.477639"/>
      <pos A="0.455479" C="0.100927" G="0.278203" T="0.165391"/>
      <pos A="0.239927" C="0.368856" G="0.167405" T="0.223811"/>
      <pos A="0.260073" C="0.22784" G="0.171434" T="0.340653"/>
    </motif>
    <motif db="0" id="HXD8_HUMAN.H11MO.0.D" length="11" nsites="278" evalue="1.0e+000"
        url="http://hocomoco.autosome.ru/motif/HXD8_HUMAN.H11MO.0.D">
      <pos A="0.294948" C="0.154711" G="0.100773" T="0.449569"/>
      <pos A="0.555645" C="0.196063" G="0.0774002" T="0.170892"/>
      <pos A="0.726447" C="0.0288565" G="0.0252607" T="0.219435"/>
      <pos A="0.00278677" C="0.0207659" G="0.0243617" T="0.952086"/>
      <pos A="0.341694" C="8.98957e-05" G="0.0216649" T="0.636552"/>
      <pos A="0.309331" C="0.00368572" G="8.98957e-05" T="0.686893"/>
      <pos A="0.125944" C="0.0108774" G="0.766001" T="0.0971773"/>
      <pos A="0.0117763" C="0.964671" G="0.0117763" T="0.0117763"/>
      <pos A="0.443276" C="0.191568" G="0.184376" T="0.18078"/>
      <pos A="0.194265" C="0.21584" G="0.190669" T="0.399227"/>
      <pos A="0.343492" C="0.203254" G="0.196063" T="0.257192"/>
    </motif>
    <motif db="0" id="IRF3_HUMAN.H11MO.0.B" length="20" nsites="500" evalue="1.0e+000"
        url="http://hocomoco.autosome.ru/motif/IRF3_HUMAN.H11MO.0.B">
      <pos A="0.29999" C="0.0780344" G="0.513947" T="0.108028"/>
      <pos A="0.603929" C="0.0440412" G="0.29999" T="0.0520396"/>
      <pos A="0.677914" C="0.0660368" G="0.214007" T="0.0420416"/>
      <pos A="0.719906" C="0.0740352" G="0.110028" T="0.0960308"/>
      <pos A="0.305989" C="0.108028" G="0.455959" T="0.130024"/>
      <pos A="0.224005" C="0.0540392" G="0.557938" T="0.164017"/>
      <pos A="0.20201" C="0.0540392" G="0.731904" T="0.0120476"/>
      <pos A="0.819886" C="0.0180464" G="0.14802" T="0.0140472"/>
      <pos A="0.815887" C="0.0360428" G="0.126025" T="0.0220456"/>
      <pos A="0.89987" C="0.0160468" G="0.030044" T="0.0540392"/>
      <pos A="0.224005" C="0.261998" G="0.445961" T="0.0680364"/>
      <pos A="0.291992" C="0.0880324" G="0.40197" T="0.218006"/>
      <pos A="0.20001" C="0.00604879" G="0.783893" T="0.010048"/>
      <pos A="0.673915" C="0.0240452" G="0.289992" T="0.0120476"/>
      <pos A="0.879874" C="0.0360428" G="0.0720356" T="0.0120476"/>
      <pos A="0.941862" C="0.00404919" G="0.040042" T="0.0140472"/>
      <pos A="0.0960308" C="0.313987" G="0.54794" T="0.0420416"/>
      <pos A="0.265997" C="0.142022" G="0.273995" T="0.317986"/>
      <pos A="0.228004" C="0.122026" G="0.585933" T="0.0640372"/>
      <pos A="0.681914" C="0.070036" G="0.178014" T="0.070036"/>
    </motif>
    <motif db="0" id="IRX2_HUMAN.H11MO.0.D" length="19" nsites="19306" evalue="1.0e+000"
        url="http://hocomoco.autosome.ru/motif/IRX2_HUMAN.H11MO.0.D">
      <pos A="0.409626" C="0.178973" G="0.237918" T="0.173483"/>
      <pos A="0.174687" C="0.429166" G="0.204574" T="0.191573"/>
      <pos A="0.42229" C="0.128186" G="0.222353" T="0.22717"/>
      <pos A="0.151534" C="0.156403" G="0.305009" T="0.387055"/>
      <pos A="0.129986" C="0.0788106" G="0.640757" T="0.150446"/>
      <pos A="0.177652" C="0.100734" G="0.434514" T="0.2871"/>
      <pos A="0.139271" C="0.212615" G="0.361377" T="0.286737"/>
      <pos A="0.285908" C="0.049092" G="0.24763" T="0.417369"/>
      <pos A="0.0808307" C="0.039393" G="0.447658" T="0.432119"/>
      <pos A="0.138869" C="0.0292667" G="0.636691" T="0.195173"/>
      <pos A="0.224619" C="0.0283084" G="0.386485" T="0.360587"/>
      <pos A="0.0672857" C="0.729926" G="0.0462561" T="0.156532"/>
      <pos A="0.493084" C="0.00127032" G="0.45838" T="0.0472661"/>
      <pos A="0.00132212" C="0.00588027" G="0.333393" T="0.659404"/>
      <pos A="0.00119263" C="0.00103724" G="0.996992" T="0.000778251"/>
      <pos A="0.0509308" C="0.0562659" G="0.129714" T="0.763089"/>
      <pos A="0.336605" C="0.0830579" G="0.232026" T="0.348311"/>
      <pos A="0.241065" C="0.215788" G="0.397389" T="0.145758"/>
      <pos A="0.189799" C="0.137432" G="0.414184" T="0.258585"/>
    </motif>
    <motif db="0" id="KLF15_HUMAN.H11MO.0.A" length="19" nsites="479" evalue="1.0e+000"
        url="http://hocomoco.autosome.ru/motif/KLF15_HUMAN.H11MO.0.A">
      <pos A="0.311052" C="0.0355354" G="0.542736" T="0.110676"/>
      <pos A="0.258871" C="0.0125757" G="0.695105" T="0.0334481"/>
      <pos A="5.21812e-05" C="0.00213943" G="0.997756" T="5.21812e-05"/>
      <pos A="0.0167502" C="0.00631392" G="0.974796" T="0.00213943"/>
      <pos A="0.536475" C="0.354884" G="5.21812e-05" T="0.108589"/>
      <pos A="0.0689313" C="0.00631392" G="0.918441" T="0.00631392"/>
      <pos A="0.0125757" C="0.0146629" G="0.885045" T="0.0877166"/>
      <pos A="0.492642" C="0.0313609" G="0.423763" T="0.0522334"/>
      <pos A="0.116938" C="0.00631392" G="0.868347" T="0.00840117"/>
      <pos A="0.313139" C="0.344448" G="0.298528" T="0.0438844"/>
      <pos A="0.344448" C="0.16077" G="0.286005" T="0.208777"/>
      <pos A="0.233824" C="0.0438844" G="0.582394" T="0.139898"/>
      <pos A="0.150334" C="0.0209247" G="0.797381" T="0.0313609"/>
      <pos A="0.185817" C="0.0313609" G="0.770246" T="0.0125757"/>
      <pos A="0.256784" C="0.133636" G="0.576132" T="0.0334481"/>
      <pos A="0.177468" C="0.104415" G="0.665884" T="0.0522334"/>
      <pos A="0.277656" C="0.129461" G="0.446723" T="0.146159"/>
      <pos A="0.0877166" C="0.0939783" G="0.743112" T="0.0751931"/>
      <pos A="0.18373" C="0.0167502" G="0.730589" T="0.0689313"/>
    </motif>
    <motif db="0" id="KLF3_HUMAN.H11MO.0.B" length="19" nsites="498" evalue="1.0e+000"
        url="http://hocomoco.autosome.ru/motif/KLF3_HUMAN.H11MO.0.B">
      <pos A="0.212859" C="0.188767" G="0.471843" T="0.126531"/>
      <pos A="0.226912" C="0.222897" G="0.461805" T="0.0883859"/>
      <pos A="0.259034" C="0.204828" G="0.42366" T="0.112477"/>
      <pos A="0.244981" C="0.18676" G="0.495935" T="0.0723248"/>
      <pos A="0.327294" C="0.246989" G="0.315248" T="0.11047"/>
      <pos A="0.345362" C="0.044218" G="0.359416" T="0.251004"/>
      <pos A="0.0341799" C="5.01907e-05" G="0.96572" T="5.01907e-05"/>
      <pos A="0.00607308" C="5.01907e-05" G="0.991819" T="0.00205782"/>
      <pos A="0.00406545" C="0.00808071" G="0.985796" T="0.00205782"/>
      <pos A="0.0863782" C="0.642491" G="5.01907e-05" T="0.27108"/>
      <pos A="0.00808071" C="0.00607308" G="0.981781" T="0.00406545"/>
      <pos A="0.00406545" C="0.0261494" G="0.724804" T="0.244981"/>
      <pos A="0.184752" C="0.0181189" G="0.754919" T="0.0422104"/>
      <pos A="0.0763401" C="0.0100883" G="0.843254" T="0.0703172"/>
      <pos A="0.0843706" C="0.6184" G="0.148615" T="0.148615"/>
      <pos A="0.182744" C="0.3815" G="0.162668" T="0.273088"/>
      <pos A="0.130546" C="0.204828" G="0.495935" T="0.168691"/>
      <pos A="0.0924011" C="0.242973" G="0.530064" T="0.134561"/>
      <pos A="0.160661" C="0.218882" G="0.481881" T="0.138577"/>
    </motif>
    <motif db="0" id="KLF6_HUMAN.H11MO.0.A" length="19" nsites="496" evalue="1.0e+000"
        url="http://hocomoco.autosome.ru/motif/KLF6_HUMAN.H11MO.0.A">
      <pos A="0.155261" C="0.185497" G="0.510028" T="0.149214"/>
      <pos A="0.22178" C="0.247984" G="0.479792" T="0.0504435"/>
      <pos A="0.445525" C="0.189528" G="0.280236" T="0.0847107"/>
      <pos A="0.459635" C="0.0181919" G="0.368928" T="0.153245"/>
      <pos A="0.0484277" C="0.00609756" G="0.814402" T="0.131072"/>
      <pos A="0.0242391" C="5.03931e-05" G="0.955503" T="0.0202076"/>
      <pos A="0.0443963" C="0.0524592" G="0.891" T="0.0121447"/>
      <pos A="0.260079" C="0.457619" G="5.03931e-05" T="0.282252"/>
      <pos A="0.116962" C="0.00609756" G="0.854717" T="0.0222233"/>
      <pos A="0.0282705" C="0.0222233" G="0.689428" T="0.260079"/>
      <pos A="0.209686" C="0.0645535" G="0.68338" T="0.0423806"/>
      <pos A="0.0867265" C="0.0302862" G="0.836575" T="0.046412"/>
      <pos A="0.229843" C="0.453588" G="0.20767" T="0.108899"/>
      <pos A="0.294346" C="0.318535" G="0.13712" T="0.25"/>
      <pos A="0.0625378" C="0.157277" G="0.522123" T="0.258063"/>
      <pos A="0.147198" C="0.127041" G="0.608799" T="0.116962"/>
      <pos A="0.161308" C="0.171387" G="0.602751" T="0.0645535"/>
      <pos A="0.34877" C="0.110915" G="0.433431" T="0.106884"/>
      <pos A="0.258063" C="0.233874" G="0.455604" T="0.0524592"/>
    </motif>
    <motif db="0" id="LEF1_HUMAN.H11MO.0.A" length="14" nsites="456" evalue="1.0e+000"
        url="http://hocomoco.autosome.ru/motif/LEF1_HUMAN.H11MO.0.A">
      <pos A="0.0767924" C="0.260963" G="0.274118" T="0.388128"/>
      <pos A="0.0329423" C="0.63588" G="0.184225" T="0.146952"/>
      <pos A="0.0175948" C="0.708233" G="0.0132098" T="0.260963"/>
      <pos A="0.122835" C="0.0460973" G="0.0197873" T="0.81128"/>
      <pos A="0.00224731" C="0.138182" G="0.0351348" T="0.824435"/>
      <pos A="0.00224731" C="0.0132098" G="0.0329423" T="0.951601"/>
      <pos A="0.0439048" C="0.4254" G="0.519678" T="0.0110173"/>
      <pos A="0.456095" C="0.138182" G="0.0154023" T="0.39032"/>
      <pos A="0.278503" C="0.166685" G="0.157915" T="0.396898"/>
      <pos A="0.28508" C="0.190802" G="0.201765" T="0.322353"/>
      <pos A="0.0417123" C="0.129412" G="0.149145" T="0.67973"/>
      <pos A="0.0395198" C="0.31139" G="0.383743" T="0.265348"/>
      <pos A="0.116257" C="0.46048" G="0.0899474" T="0.333315"/>
      <pos A="0.313583" C="0.221497" G="0.103102" T="0.361818"/>
    </motif>
    <motif db="0" id="LHX8_HUMAN.H11MO.0.D" length="18" nsites="9043" evalue="1.0e+000"
        url="http://hocomoco.autosome.ru/motif/LHX8_HUMAN.H11MO.0.D">
      <pos A="0.187328" C="0.402188" G="0.179477" T="0.231008"/>
      <pos A="0.307337" C="0.203279" G="0.435943" T="0.0534413"/>
      <pos A="0.0274823" C="0.530628" G="0.0706091" T="0.37128"/>
      <pos A="0.000555672" C="0.000997998" G="0.000445091" T="0.998001"/>
      <pos A="0.594931" C="0.000445091" G="0.404621" T="2.76454e-06"/>
      <pos A="0.999218" C="0.000334509" G="0.000445091" T="2.76454e-06"/>
      <pos A="0.000113346" C="0.000113346" G="2.76454e-06" T="0.999771"/>
      <pos A="0.000113346" C="0.00332021" G="0.00376254" T="0.992804"/>
      <pos A="0.510226" C="0.000113346" G="0.489216" T="0.000445091"/>
      <pos A="0.0548789" C="0.626475" G="0.297274" T="0.0213726"/>
      <pos A="0.410675" C="0.257409" G="0.145943" T="0.185973"/>
      <pos A="0.533089" C="0.194046" G="0.145279" T="0.127586"/>
      <pos A="0.218899" C="0.151887" G="0.0649694" T="0.564245"/>
      <pos A="0.132977" C="0.192581" G="0.0519208" T="0.622522"/>
      <pos A="0.602755" C="0.0721849" G="0.119071" T="0.205989"/>
      <pos A="0.612597" C="0.0609056" G="0.108013" T="0.218484"/>
      <pos A="0.23756" C="0.0963469" G="0.124324" T="0.541769"/>
      <pos A="0.226142" C="0.125623" G="0.160346" T="0.487889"/>
    </motif>
    <motif db="0" id="LHX9_HUMAN.H11MO.0.D" length="18" nsites="4401" evalue="1.0e+000"
        url="http://hocomoco.autosome.ru/motif/LHX9_HUMAN.H11MO.0.D">
      <pos A="0.128837" C="0.439896" G="0.15065" T="0.280617"/>
      <pos A="0.0147179" C="0.092653" G="0.0135818" T="0.879047"/>
      <pos A="0.982942" C="0.0156836" G="0.000460112" T="0.000914544"/>
      <pos A="0.998904" C="0.0002897" G="0.000516916" T="0.0002897"/>
      <pos A="6.24844e-05" C="0.000516916" G="6.24844e-05" T="0.999358"/>
      <pos A="0.000516916" C="0.001653" G="0.021648" T="0.976182"/>
      <pos A="0.801453" C="0.0002897" G="0.19774" T="0.000516916"/>
      <pos A="0.216145" C="0.139573" G="0.610364" T="0.0339177"/>
      <pos A="0.0666936" C="0.430921" G="0.15917" T="0.343215"/>
      <pos A="0.239434" C="0.253295" G="0.187856" T="0.319414"/>
      <pos A="0.337819" C="0.229437" G="0.110149" T="0.322595"/>
      <pos A="0.360938" C="0.154399" G="0.0666936" T="0.417969"/>
      <pos A="0.381615" C="0.0775999" G="0.0301118" T="0.510673"/>
      <pos A="0.509083" C="0.0403365" G="0.0105712" T="0.440009"/>
      <pos A="0.515672" C="0.0269308" G="0.0339745" T="0.423423"/>
      <pos A="0.396157" C="0.041927" G="0.0794176" T="0.482499"/>
      <pos A="0.332479" C="0.0704994" G="0.150707" T="0.446315"/>
      <pos A="0.340262" C="0.113954" G="0.20984" T="0.335944"/>
    </motif>
    <motif db="0" id="LYL1_HUMAN.H11MO.0.A" length="14" nsites="453" evalue="1.0e+000"
        url="http://hocomoco.autosome.ru/motif/LYL1_HUMAN.H11MO.0.A">
      <pos A="0.205308" C="0.441459" G="0.203101" T="0.150132"/>
      <pos A="0.145718" C="0.695266" G="0.0265394" T="0.132476"/>
      <pos A="0.64009" C="0.0508166" G="0.0464026" T="0.26269"/>
      <pos A="0.0574377" C="0.125855" G="0.490013" T="0.326694"/>
      <pos A="0.130269" C="0.730578" G="0.0441955" T="0.094957"/>
      <pos A="0.105992" C="5.51755e-05" G="0.00667623" T="0.887277"/>
      <pos A="0.00226219" C="0.176617" G="0.810031" T="0.0110903"/>
      <pos A="0.00667623" C="0.298003" G="0.181031" T="0.51429"/>
      <pos A="0.0618517" C="0.207515" G="0.220757" T="0.509876"/>
      <pos A="0.207515" C="0.220757" G="0.130269" T="0.441459"/>
      <pos A="0.0441955" C="0.512083" G="0.119234" T="0.324487"/>
      <pos A="0.094957" C="0.580501" G="0.110406" T="0.214136"/>
      <pos A="0.141304" C="0.187652" G="0.181031" T="0.490013"/>
      <pos A="0.119234" C="0.273725" G="0.379662" T="0.227378"/>
    </motif>
    <motif db="0" id="MAFA_HUMAN.H11MO.0.D" length="21" nsites="27" evalue="1.0e+000"
        url="http://hocomoco.autosome.ru/motif/MAFA_HUMAN.H11MO.0.D">
      <pos A="0.101003" C="0.35739" G="0.368635" T="0.172972"/>
      <pos A="0.104377" C="0.000922509" G="0.279799" T="0.614901"/>
      <pos A="0.0324086" C="0.0324086" G="0.774581" T="0.160602"/>
      <pos A="0.000922509" C="0.981489" G="0.0166656" T="0.000922509"/>
      <pos A="0.0931318" C="0.000922509" G="0.000922509" T="0.905023"/>
      <pos A="0.000922509" C="0.0998788" G="0.898276" T="0.000922509"/>
      <pos A="0.713858" C="0.104377" G="0.0166656" T="0.1651"/>
      <pos A="0.149357" C="0.592411" G="0.138112" T="0.12012"/>
      <pos A="0.000922509" C="0.381005" G="0.363013" T="0.25506"/>
      <pos A="0.324779" C="0.457471" G="0.0369066" T="0.180843"/>
      <pos A="0.167349" C="0.376507" G="0.117871" T="0.338274"/>
      <pos A="0.0369066" C="0.153855" G="0.668877" T="0.140361"/>
      <pos A="0.0818868" C="0.614901" G="0.0683927" T="0.234819"/>
      <pos A="0.66213" C="0.0841358" G="0.0818868" T="0.171847"/>
      <pos A="0.246064" C="0.144859" G="0.506949" T="0.102128"/>
      <pos A="0.0841358" C="0.538435" G="0.0683927" T="0.309036"/>
      <pos A="0.252811" C="0.396748" G="0.000922509" T="0.349519"/>
      <pos A="0.149357" C="0.133614" G="0.104377" T="0.612652"/>
      <pos A="0.0841358" C="0.342772" G="0.0818868" T="0.491206"/>
      <pos A="0.113373" C="0.648636" G="0.0886338" T="0.149357"/>
      <pos A="0.250562" C="0.318032" G="0.32253" T="0.108875"/>
    </motif>
    <motif db="0" id="MAF_HUMAN.H11MO.0.A" length="19" nsites="500" evalue="1.0e+000"
        url="http://hocomoco.autosome.ru/motif/MAF_HUMAN.H11MO.0.A">
      <pos A="0.305989" C="0.236003" G="0.333983" T="0.124025"/>
      <pos A="0.469956" C="0.142022" G="0.20201" T="0.186013"/>
      <pos A="0.587932" C="0.0840332" G="0.0780344" T="0.25"/>
      <pos A="0.391972" C="0.0880324" G="0.118026" T="0.40197"/>
      <pos A="0.154019" C="0.311988" G="0.269996" T="0.263997"/>
      <pos A="0.110028" C="0.040042" G="0.0260448" T="0.823885"/>
      <pos A="0.0180464" C="0.0140472" G="0.959858" T="0.00804839"/>
      <pos A="0.124025" C="0.855879" G="0.00604879" T="0.0140472"/>
      <pos A="0.0640372" C="0.00604879" G="0.0120476" T="0.917866"/>
      <pos A="0.0180464" C="0.00604879" G="0.90187" T="0.0740352"/>
      <pos A="0.881874" C="0.0240452" G="0.0680364" T="0.0260448"/>
      <pos A="0.10203" C="0.445961" G="0.327984" T="0.124025"/>
      <pos A="0.238002" C="0.118026" G="0.154019" T="0.489952"/>
      <pos A="0.242002" C="0.411968" G="0.120026" T="0.226005"/>
      <pos A="0.473955" C="0.112028" G="0.154019" T="0.259998"/>
      <pos A="0.194011" C="0.0720356" G="0.575935" T="0.158018"/>
      <pos A="0.160018" C="0.511948" G="0.218006" T="0.110028"/>
      <pos A="0.461958" C="0.236003" G="0.146021" T="0.156019"/>
      <pos A="0.40197" C="0.15202" G="0.234003" T="0.212008"/>
    </motif>
    <motif db="0" id="MAZ_HUMAN.H11MO.0.A" length="22" nsites="500" evalue="1.0e+000"
        url="http://hocomoco.autosome.ru/motif/MAZ_HUMAN.H11MO.0.A">
      <pos A="0.216007" C="0.144021" G="0.503949" T="0.136023"/>
      <pos A="0.283993" C="0.0240452" G="0.65192" T="0.040042"/>
      <pos A="0.30199" C="0.0120476" G="0.673915" T="0.0120476"/>
      <pos A="0.0820336" C="0.0180464" G="0.865877" T="0.0340432"/>
      <pos A="0.0520396" C="0.112028" G="0.825885" T="0.010048"/>
      <pos A="0.64792" C="0.0880324" G="0.0260448" T="0.238002"/>
      <pos A="0.0540392" C="0.010048" G="0.905869" T="0.030044"/>
      <pos A="0.114027" C="0.020046" G="0.85188" T="0.0140472"/>
      <pos A="0.265997" C="0.0340432" G="0.665917" T="0.0340432"/>
      <pos A="0.271996" C="0.00804839" G="0.679914" T="0.040042"/>
      <pos A="0.114027" C="0.20201" G="0.655919" T="0.0280444"/>
      <pos A="0.317986" C="0.134023" G="0.331984" T="0.216007"/>
      <pos A="0.174015" C="0.040042" G="0.69791" T="0.0880324"/>
      <pos A="0.333983" C="0.0540392" G="0.553939" T="0.0580384"/>
      <pos A="0.190012" C="0.120026" G="0.64792" T="0.0420416"/>
      <pos A="0.365977" C="0.0780344" G="0.511948" T="0.0440412"/>
      <pos A="0.29999" C="0.0720356" G="0.569936" T="0.0580384"/>
      <pos A="0.329984" C="0.134023" G="0.455959" T="0.080034"/>
      <pos A="0.259998" C="0.0620376" G="0.555939" T="0.122026"/>
      <pos A="0.273995" C="0.204009" G="0.445961" T="0.0760348"/>
      <pos A="0.355979" C="0.106029" G="0.429964" T="0.108028"/>
      <pos A="0.273995" C="0.0980304" G="0.561938" T="0.0660368"/>
    </motif>
    <motif db="0" id="MCR_HUMAN.H11MO.0.D" length="17" nsites="7" evalue="1.0e+000"
        url="http://hocomoco.autosome.ru/motif/MCR_HUMAN.H11MO.0.D">
      <pos A="0.386933" C="0.246088" G="0.105243" T="0.261737"/>
      <pos A="0.692097" C="0.00352113" G="0.00352113" T="0.300861"/>
      <pos A="0.128717" C="0.00352113" G="0.864241" T="0.00352113"/>
      <pos A="0.410407" C="0.00352113" G="0.285211" T="0.300861"/>
      <pos A="0.457355" C="0.410407" G="0.128717" T="0.00352113"/>
      <pos A="0.00352113" C="0.739045" G="0.128717" T="0.128717"/>
      <pos A="0.582551" C="0.00352113" G="0.00352113" T="0.410407"/>
      <pos A="0.199139" C="0.16784" G="0.590376" T="0.0426448"/>
      <pos A="0.16784" C="0.199139" G="0.590376" T="0.0426448"/>
      <pos A="0.18349" C="0.0426448" G="0.0426448" T="0.731221"/>
      <pos A="0.00352113" C="0.160016" G="0.253912" T="0.582551"/>
      <pos A="0.160016" C="0.00352113" G="0.832942" T="0.00352113"/>
      <pos A="0.441706" C="0.00352113" G="0.00352113" T="0.551252"/>
      <pos A="0.285211" C="0.00352113" G="0.285211" T="0.426056"/>
      <pos A="0.00352113" C="0.300861" G="0.692097" T="0.00352113"/>
      <pos A="0.128717" C="0.00352113" G="0.285211" T="0.582551"/>
      <pos A="0.46518" C="0.0426448" G="0.324335" T="0.16784"/>
    </motif>
    <motif db="0" id="MNX1_HUMAN.H11MO.0.D" length="19" nsites="27" evalue="1.0e+000"
        url="http://hocomoco.autosome.ru/motif/MNX1_HUMAN.H11MO.0.D">
      <pos A="0.305351" C="0.489852" G="0.0839483" T="0.120849"/>
      <pos A="0.111624" C="0.222325" G="0.259225" T="0.406827"/>
      <pos A="0.554428" C="0.0747232" G="0.111624" T="0.259225"/>
      <pos A="0.130074" C="0.166974" G="0.0931734" T="0.609779"/>
      <pos A="0.000922509" C="0.000922509" G="0.0747232" T="0.923432"/>
      <pos A="0.111624" C="0.259225" G="0.0378229" T="0.591328"/>
      <pos A="0.333026" C="0.0747232" G="0.222325" T="0.369926"/>
      <pos A="0.443727" C="0.333026" G="0.000922509" T="0.222325"/>
      <pos A="0.369926" C="0.148524" G="0.148524" T="0.333026"/>
      <pos A="0.222325" C="0.0747232" G="0.111624" T="0.591328"/>
      <pos A="0.369926" C="0.296125" G="0.0747232" T="0.259225"/>
      <pos A="0.591328" C="0.0747232" G="0.000922509" T="0.333026"/>
      <pos A="0.0378229" C="0.849631" G="0.0747232" T="0.0378229"/>
      <pos A="0.0747232" C="0.443727" G="0.0747232" T="0.406827"/>
      <pos A="0.259225" C="0.480627" G="0.000922509" T="0.259225"/>
      <pos A="0.0101476" C="0.305351" G="0.157749" T="0.526753"/>
      <pos A="0.157749" C="0.194649" G="0.157749" T="0.489852"/>
      <pos A="0.351476" C="0.203875" G="0.130074" T="0.314576"/>
      <pos A="0.369926" C="0.185424" G="0.148524" T="0.296125"/>
    </motif>
    <motif db="0" id="MXI1_HUMAN.H11MO.0.A" length="15" nsites="500" evalue="1.0e+000"
        url="http://hocomoco.autosome.ru/motif/MXI1_HUMAN.H11MO.0.A">
      <pos A="0.229116" C="0.302422" G="0.393893" T="0.0745693"/>
      <pos A="0.00426041" C="0.967884" G="0.0258572" T="0.00199819"/>
      <pos A="0.964584" C="0.00170879" G="0.0299196" T="0.00378757"/>
      <pos A="0.022062" C="0.890618" G="0.0661165" T="0.0212036"/>
      <pos A="0.172994" C="0.0657976" G="0.751726" T="0.00948167"/>
      <pos A="0.0666986" C="0.0944282" G="0.0422768" T="0.796596"/>
      <pos A="0.007851" C="4.999e-05" G="0.985773" T="0.00632647"/>
      <pos A="0.0611057" C="0.171933" G="0.594561" T="0.1724"/>
      <pos A="0.119062" C="0.391811" G="0.371152" T="0.117974"/>
      <pos A="0.198314" C="0.239882" G="0.284866" T="0.276938"/>
      <pos A="0.0335558" C="0.232127" G="0.56559" T="0.168727"/>
      <pos A="0.118677" C="0.391928" G="0.320073" T="0.169323"/>
      <pos A="0.139129" C="0.305183" G="0.362948" T="0.19274"/>
      <pos A="0.163426" C="0.217487" G="0.451574" T="0.167513"/>
      <pos A="0.178987" C="0.307097" G="0.413344" T="0.100572"/>
    </motif>
    <motif db="0" id="MYBA_HUMAN.H11MO.0.D" length="15" nsites="500" evalue="1.0e+000"
        url="http://hocomoco.autosome.ru/motif/MYBA_HUMAN.H11MO.0.D">
      <pos A="0.35198" C="0.19801" G="0.331984" T="0.118026"/>
      <pos A="0.0960308" C="0.188012" G="0.585933" T="0.130024"/>
      <pos A="0.15002" C="0.252" G="0.158018" T="0.439962"/>
      <pos A="0.134023" C="0.0340432" G="0.791892" T="0.040042"/>
      <pos A="0.162018" C="0.0160468" G="0.765897" T="0.0560388"/>
      <pos A="0.0120476" C="0.969856" G="0.0140472" T="0.00404919"/>
      <pos A="0.431964" C="0.273995" G="0.283993" T="0.010048"/>
      <pos A="4.999e-05" C="0.00404919" G="0.989852" T="0.00604879"/>
      <pos A="4.999e-05" C="0.0120476" G="0.00404919" T="0.983853"/>
      <pos A="0.00204959" C="0.00204959" G="0.00404919" T="0.991852"/>
      <pos A="0.335983" C="0.0320436" G="0.537942" T="0.0940312"/>
      <pos A="0.184013" C="0.317986" G="0.457958" T="0.040042"/>
      <pos A="0.371976" C="0.224005" G="0.253999" T="0.15002"/>
      <pos A="0.208008" C="0.182014" G="0.521946" T="0.0880324"/>
      <pos A="0.337982" C="0.214007" G="0.329984" T="0.118026"/>
    </motif>
    <motif db="0" id="NANOG_HUMAN.H11MO.0.A" length="17" nsites="499" evalue="1.0e+000"
        url="http://hocomoco.autosome.ru/motif/NANOG_HUMAN.H11MO.0.A">
      <pos A="0.128281" C="0.258515" G="0.280555" T="0.332649"/>
      <pos A="0.0441294" C="0.486926" G="0.178371" T="0.290573"/>
      <pos A="0.0882088" C="0.51097" G="0.0701763" T="0.330645"/>
      <pos A="0.306602" C="0.0441294" G="0.0601583" T="0.58911"/>
      <pos A="0.0120717" C="0.0601583" G="0.0421258" T="0.885644"/>
      <pos A="0.0681727" C="0.00806452" G="0.0381186" T="0.885644"/>
      <pos A="0.110248" C="0.248497" G="0.58911" T="0.0521439"/>
      <pos A="0.376728" C="0.0421258" G="0.036115" T="0.545031"/>
      <pos A="0.230465" C="0.260519" G="0.192396" T="0.31662"/>
      <pos A="0.807504" C="0.0341114" G="0.0401222" T="0.118263"/>
      <pos A="0.0681727" C="0.0140753" G="0.0301042" T="0.887648"/>
      <pos A="0.026097" C="0.0180825" G="0.811511" T="0.14431"/>
      <pos A="0.0281006" C="0.635193" G="0.116259" T="0.220447"/>
      <pos A="0.681276" C="0.0321078" G="0.0160789" T="0.270537"/>
      <pos A="0.663244" C="0.0501403" G="0.240483" T="0.046133"/>
      <pos A="0.8055" C="0.0481366" G="0.0681727" T="0.0781907"/>
      <pos A="0.140303" C="0.150321" G="0.200411" T="0.508966"/>
    </motif>
    <motif db="0" id="NFAC1_HUMAN.H11MO.0.B" length="15" nsites="500" evalue="1.0e+000"
        url="http://hocomoco.autosome.ru/motif/NFAC1_HUMAN.H11MO.0.B">
      <pos A="0.481954" C="0.230004" G="0.234003" T="0.0540392"/>
      <pos A="0.393971" C="0.05004" G="0.060038" T="0.495951"/>
      <pos A="0.0840332" C="0.00804839" G="0.903869" T="0.00404919"/>
      <pos A="0.0140472" C="0.0460408" G="0.929864" T="0.010048"/>
      <pos A="0.945861" C="0.0120476" G="0.0360428" T="0.00604879"/>
      <pos A="0.809888" C="0.0680364" G="0.104029" T="0.0180464"/>
      <pos A="0.821886" C="0.0680364" G="0.0840332" T="0.0260448"/>
      <pos A="0.49995" C="0.166017" G="0.267996" T="0.0660368"/>
      <pos A="0.493951" C="0.0520396" G="0.142022" T="0.311988"/>
      <pos A="0.355979" C="0.238002" G="0.345981" T="0.060038"/>
      <pos A="0.487952" C="0.0880324" G="0.0440412" T="0.379974"/>
      <pos A="0.263997" C="0.030044" G="0.54794" T="0.158018"/>
      <pos A="0.537942" C="0.122026" G="0.222006" T="0.118026"/>
      <pos A="0.429964" C="0.317986" G="0.188012" T="0.0640372"/>
      <pos A="0.44996" C="0.120026" G="0.138022" T="0.291992"/>
    </motif>
    <motif db="0" id="NFIC_HUMAN.H11MO.0.A" length="17" nsites="500" evalue="1.0e+000"
        url="http://hocomoco.autosome.ru/motif/NFIC_HUMAN.H11MO.0.A">
      <pos A="0.118026" C="0.487952" G="0.212008" T="0.182014"/>
      <pos A="0.0760348" C="0.435963" G="0.0360428" T="0.45196"/>
      <pos A="0.0660368" C="0.0220456" G="0.168016" T="0.743901"/>
      <pos A="0.0140472" C="0.00804839" G="0.915867" T="0.0620376"/>
      <pos A="0.0420416" C="0.0320436" G="0.889872" T="0.0360428"/>
      <pos A="0.204009" C="0.679914" G="0.0580384" T="0.0580384"/>
      <pos A="0.317986" C="0.253999" G="0.0640372" T="0.363977"/>
      <pos A="0.0920316" C="0.413967" G="0.252" T="0.242002"/>
      <pos A="4.999e-05" C="0.60193" G="4.999e-05" T="0.39797"/>
      <pos A="0.234003" C="0.39997" G="0.174015" T="0.192012"/>
      <pos A="0.285993" C="0.090032" G="0.180014" T="0.443961"/>
      <pos A="0.020046" C="0.0880324" G="0.627924" T="0.263997"/>
      <pos A="0.0240452" C="0.857878" G="0.0460408" T="0.0720356"/>
      <pos A="0.0180464" C="0.961858" G="0.00804839" T="0.0120476"/>
      <pos A="0.669916" C="0.244001" G="0.0140472" T="0.0720356"/>
      <pos A="0.455959" C="0.070036" G="0.377974" T="0.0960308"/>
      <pos A="0.214007" C="0.222006" G="0.457958" T="0.106029"/>
    </motif>
    <motif db="0" id="NKX61_HUMAN.H11MO.0.B" length="19" nsites="500" evalue="1.0e+000"
        url="http://hocomoco.autosome.ru/motif/NKX61_HUMAN.H11MO.0.B">
      <pos A="0.244001" C="0.118026" G="0.525945" T="0.112028"/>
      <pos A="0.705909" C="0.0880324" G="0.15002" T="0.0560388"/>
      <pos A="0.168016" C="0.269996" G="0.0920316" T="0.469956"/>
      <pos A="0.311988" C="0.05004" G="0.118026" T="0.519946"/>
      <pos A="0.607928" C="0.060038" G="0.265997" T="0.0660368"/>
      <pos A="0.985853" C="0.00204959" G="0.00804839" T="0.00404919"/>
      <pos A="0.030044" C="0.0460408" G="0.124025" T="0.79989"/>
      <pos A="0.0420416" C="0.0920316" G="0.559938" T="0.305989"/>
      <pos A="0.377974" C="0.0740352" G="0.39997" T="0.14802"/>
      <pos A="0.126025" C="0.335983" G="0.431964" T="0.106029"/>
      <pos A="0.333983" C="0.216007" G="0.158018" T="0.291992"/>
      <pos A="0.459958" C="0.060038" G="0.106029" T="0.373975"/>
      <pos A="0.389972" C="0.0560388" G="0.0420416" T="0.511948"/>
      <pos A="0.29799" C="0.0560388" G="0.0480404" T="0.59793"/>
      <pos A="0.138022" C="0.104029" G="0.0520396" T="0.705909"/>
      <pos A="0.595931" C="0.108028" G="0.253999" T="0.0420416"/>
      <pos A="0.979854" C="4.999e-05" G="0.0140472" T="0.00604879"/>
      <pos A="0.126025" C="0.030044" G="0.070036" T="0.773895"/>
      <pos A="0.154019" C="0.0920316" G="0.39797" T="0.355979"/>
    </motif>
    <motif db="0" id="NR1D1_HUMAN.H11MO.0.B" length="19" nsites="500" evalue="1.0e+000"
        url="http://hocomoco.autosome.ru/motif/NR1D1_HUMAN.H11MO.0.B">
      <pos A="0.421966" C="0.080034" G="0.321986" T="0.176015"/>
      <pos A="0.307988" C="0.0560388" G="0.535943" T="0.10003"/>
      <pos A="0.25" C="0.210008" G="0.491952" T="0.0480404"/>
      <pos A="0.269996" C="0.214007" G="0.321986" T="0.194011"/>
      <pos A="0.473955" C="0.44996" G="0.0460408" T="0.030044"/>
      <pos A="0.737902" C="0.00604879" G="0.0560388" T="0.20001"/>
      <pos A="0.080034" C="0.365977" G="0.427964" T="0.126025"/>
      <pos A="0.106029" C="0.0240452" G="0.0820336" T="0.787892"/>
      <pos A="0.196011" C="0.00204959" G="0.771896" T="0.030044"/>
      <pos A="0.0660368" C="0.0120476" G="0.729904" T="0.192012"/>
      <pos A="0.020046" C="0.05004" G="0.889872" T="0.040042"/>
      <pos A="0.146021" C="0.142022" G="0.196011" T="0.515947"/>
      <pos A="0.124025" C="0.669916" G="0.116027" T="0.090032"/>
      <pos A="0.877874" C="0.040042" G="0.0220456" T="0.060038"/>
      <pos A="0.210008" C="0.194011" G="0.465957" T="0.130024"/>
      <pos A="0.359978" C="0.118026" G="0.311988" T="0.210008"/>
      <pos A="0.367976" C="0.130024" G="0.35198" T="0.15002"/>
      <pos A="0.267996" C="0.0860328" G="0.417966" T="0.228004"/>
      <pos A="0.234003" C="0.176015" G="0.431964" T="0.158018"/>
    </motif>
    <motif db="0" id="NR1H3_HUMAN.H11MO.0.B" length="19" nsites="500" evalue="1.0e+000"
        url="http://hocomoco.autosome.ru/motif/NR1H3_HUMAN.H11MO.0.B">
      <pos A="0.168016" C="0.481954" G="0.208008" T="0.142022"/>
      <pos A="0.423965" C="0.224005" G="0.124025" T="0.228004"/>
      <pos A="0.373975" C="0.126025" G="0.419966" T="0.080034"/>
      <pos A="0.543941" C="0.0260448" G="0.379974" T="0.05004"/>
      <pos A="0.122026" C="0.00604879" G="0.813887" T="0.0580384"/>
      <pos A="0.0380424" C="0.0440412" G="0.755899" T="0.162018"/>
      <pos A="0.0640372" C="0.158018" G="0.15202" T="0.625925"/>
      <pos A="0.144021" C="0.427964" G="0.0840332" T="0.343981"/>
      <pos A="0.829884" C="0.0180464" G="0.0540392" T="0.0980304"/>
      <pos A="0.114027" C="0.591932" G="0.142022" T="0.15202"/>
      <pos A="0.224005" C="0.178014" G="0.0860328" T="0.511948"/>
      <pos A="0.240002" C="0.228004" G="0.289992" T="0.242002"/>
      <pos A="0.228004" C="0.323985" G="0.283993" T="0.164017"/>
      <pos A="0.659918" C="0.090032" G="0.172016" T="0.0780344"/>
      <pos A="0.080034" C="0.0260448" G="0.835883" T="0.0580384"/>
      <pos A="0.106029" C="0.040042" G="0.717906" T="0.136023"/>
      <pos A="0.15202" C="0.138022" G="0.220006" T="0.489952"/>
      <pos A="0.0780344" C="0.737902" G="0.0720356" T="0.112028"/>
      <pos A="0.871876" C="0.0440412" G="0.0480404" T="0.0360428"/>
    </motif>
    <motif db="0" id="NR1H4_HUMAN.H11MO.1.B" length="8" nsites="500" evalue="1.0e+000"
        url="http://hocomoco.autosome.ru/motif/NR1H4_HUMAN.H11MO.1.B">
      <pos A="0.54794" C="0.0360428" G="0.387972" T="0.0280444"/>
      <pos A="0.00204959" C="0.00204959" G="0.987852" T="0.00804839"/>
      <pos A="0.0120476" C="0.0220456" G="0.959858" T="0.00604879"/>
      <pos A="0.0380424" C="0.0940312" G="0.14802" T="0.719906"/>
      <pos A="0.00604879" C="0.971856" G="0.020046" T="0.00204959"/>
      <pos A="0.929864" C="0.0560388" G="0.010048" T="0.00404919"/>
      <pos A="0.0960308" C="0.196011" G="0.461958" T="0.246001"/>
      <pos A="0.15202" C="0.218006" G="0.142022" T="0.487952"/>
    </motif>
    <motif db="0" id="NR2C2_HUMAN.H11MO.0.B" length="12" nsites="500" evalue="1.0e+000"
        url="http://hocomoco.autosome.ru/motif/NR2C2_HUMAN.H11MO.0.B">
      <pos A="0.208008" C="0.112028" G="0.625925" T="0.0540392"/>
      <pos A="0.0420416" C="0.319986" G="0.453959" T="0.184013"/>
      <pos A="0.030044" C="0.0280444" G="0.0920316" T="0.84988"/>
      <pos A="0.00804839" C="0.403969" G="0.0540392" T="0.533943"/>
      <pos A="0.373975" C="0.587932" G="0.0280444" T="0.010048"/>
      <pos A="0.236003" C="0.465957" G="0.291992" T="0.00604879"/>
      <pos A="0.357978" C="4.999e-05" G="0.637922" T="0.00404919"/>
      <pos A="0.0160468" C="0.00604879" G="0.955859" T="0.0220456"/>
      <pos A="0.0160468" C="0.0120476" G="0.84988" T="0.122026"/>
      <pos A="0.00804839" C="0.030044" G="0.228004" T="0.733903"/>
      <pos A="0.020046" C="0.80189" G="0.118026" T="0.060038"/>
      <pos A="0.675915" C="0.0420416" G="0.261998" T="0.020046"/>
    </motif>
    <motif db="0" id="OLIG2_HUMAN.H11MO.0.B" length="18" nsites="500" evalue="1.0e+000"
        url="http://hocomoco.autosome.ru/motif/OLIG2_HUMAN.H11MO.0.B">
      <pos A="0.216007" C="0.619926" G="0.142022" T="0.0220456"/>
      <pos A="0.15202" C="0.825885" G="0.00404919" T="0.0180464"/>
      <pos A="0.839882" C="0.0160468" G="0.0260448" T="0.118026"/>
      <pos A="0.00804839" C="0.0260448" G="0.489952" T="0.475955"/>
      <pos A="0.154019" C="0.783893" G="0.05004" T="0.0120476"/>
      <pos A="0.0340432" C="0.0140472" G="0.00604879" T="0.945861"/>
      <pos A="4.999e-05" C="0.0140472" G="0.911868" T="0.0740352"/>
      <pos A="0.0120476" C="0.361978" G="0.180014" T="0.445961"/>
      <pos A="0.0240452" C="0.252" G="0.0340432" T="0.689912"/>
      <pos A="0.080034" C="0.257998" G="0.154019" T="0.507948"/>
      <pos A="0.0980304" C="0.431964" G="0.186013" T="0.283993"/>
      <pos A="0.104029" C="0.489952" G="0.114027" T="0.291992"/>
      <pos A="0.176015" C="0.381974" G="0.166017" T="0.275995"/>
      <pos A="0.267996" C="0.0860328" G="0.192012" T="0.453959"/>
      <pos A="0.0820336" C="0.259998" G="0.291992" T="0.365977"/>
      <pos A="0.188012" C="0.45196" G="0.136023" T="0.224005"/>
      <pos A="0.228004" C="0.230004" G="0.10203" T="0.439962"/>
      <pos A="0.130024" C="0.19801" G="0.339982" T="0.331984"/>
    </motif>
    <motif db="0" id="OSR2_HUMAN.H11MO.0.C" length="16" nsites="473" evalue="1.0e+000"
        url="http://hocomoco.autosome.ru/motif/OSR2_HUMAN.H11MO.0.C">
      <pos A="0.173378" C="0.164923" G="0.488322" T="0.173378"/>
      <pos A="0.0719193" C="0.403773" G="0.211425" T="0.312883"/>
      <pos A="0.167037" C="0.287518" G="0.122648" T="0.422796"/>
      <pos A="0.131103" C="0.346703" G="0.378408" T="0.143786"/>
      <pos A="0.0550095" C="0.670101" G="0.0592369" T="0.215652"/>
      <pos A="0.344589" C="0.02119" G="0.145899" T="0.488322"/>
      <pos A="0.0338723" C="0.0169626" G="0.944885" T="0.00428028"/>
      <pos A="0.0148489" C="0.972363" G="0.00850772" T="0.00428028"/>
      <pos A="0.00216656" C="0.0486684" G="0.00216656" T="0.946999"/>
      <pos A="0.24313" C="0.215652" G="0.205083" T="0.336134"/>
      <pos A="0.00216656" C="0.991387" G="0.00216656" T="0.00428028"/>
      <pos A="0.00850772" C="0.173378" G="0.00216656" T="0.815948"/>
      <pos A="0.0951702" C="0.167037" G="0.617259" T="0.120535"/>
      <pos A="0.181833" C="0.446047" G="0.122648" T="0.249472"/>
      <pos A="0.302315" C="0.109966" G="0.232562" T="0.355157"/>
      <pos A="0.0803741" C="0.16915" G="0.587666" T="0.162809"/>
    </motif>
    <motif db="0" id="PATZ1_HUMAN.H11MO.0.C" length="22" nsites="491" evalue="1.0e+000"
        url="http://hocomoco.autosome.ru/motif/PATZ1_HUMAN.H11MO.0.C">
      <pos A="0.234219" C="0.0916819" G="0.560018" T="0.114081"/>
      <pos A="0.136479" C="0.0265221" G="0.639432" T="0.197567"/>
      <pos A="0.142588" C="0.083537" G="0.682193" T="0.0916819"/>
      <pos A="0.0407758" C="0.0855732" G="0.84102" T="0.0326308"/>
      <pos A="0.458206" C="0.287161" G="0.136479" T="0.118153"/>
      <pos A="0.2444" C="0.0611383" G="0.623142" T="0.0713195"/>
      <pos A="0.142588" C="0.0305946" G="0.706628" T="0.120189"/>
      <pos A="0.215893" C="0.0652108" G="0.692374" T="0.0265221"/>
      <pos A="0.126298" C="0.0163409" G="0.847129" T="0.0102321"/>
      <pos A="0.21182" C="0.118153" G="0.614997" T="0.0550295"/>
      <pos A="0.417481" C="0.557982" G="0.00819589" T="0.0163409"/>
      <pos A="0.0794645" C="0.0285583" G="0.55391" T="0.338068"/>
      <pos A="0.0285583" C="0.142588" G="0.765679" T="0.0631745"/>
      <pos A="0.160914" C="0.160914" G="0.606852" T="0.0713195"/>
      <pos A="0.327886" C="0.0631745" G="0.578345" T="0.0305946"/>
      <pos A="0.291234" C="0.191458" G="0.494858" T="0.0224496"/>
      <pos A="0.240328" C="0.240328" G="0.348249" T="0.171095"/>
      <pos A="0.158878" C="0.075392" G="0.576308" T="0.189422"/>
      <pos A="0.128334" C="0.0570658" G="0.773824" T="0.0407758"/>
      <pos A="0.413409" C="0.217929" G="0.313633" T="0.0550295"/>
      <pos A="0.317705" C="0.0143046" G="0.623142" T="0.0448483"/>
      <pos A="0.138516" C="0.203675" G="0.48875" T="0.169059"/>
    </motif>
    <motif db="0" id="PAX2_HUMAN.H11MO.0.D" length="18" nsites="50" evalue="1.0e+000"
        url="http://hocomoco.autosome.ru/motif/PAX2_HUMAN.H11MO.0.D">
      <pos A="0.231252" C="0.182936" G="0.41177" T="0.174043"/>
      <pos A="0.331888" C="0.274679" G="0.0577075" T="0.335725"/>
      <pos A="0.0577075" C="0.156776" G="0.252006" T="0.533511"/>
      <pos A="0.17753" C="0.462004" G="0.182936" T="0.17753"/>
      <pos A="0.547292" C="0.160262" G="0.200203" T="0.0922429"/>
      <pos A="0.194798" C="0.174043" G="0.453629" T="0.17753"/>
      <pos A="0.000499002" C="0.154857" G="0.0196853" T="0.824959"/>
      <pos A="0.0803807" C="0.583395" G="0.295784" T="0.0404398"/>
      <pos A="0.821472" C="0.0404398" G="0.137589" T="0.000499002"/>
      <pos A="0.15137" C="0.257412" G="0.0941615" T="0.497057"/>
      <pos A="0.217471" C="0.0596261" G="0.585314" T="0.137589"/>
      <pos A="0.262817" C="0.519213" G="0.120322" T="0.0976484"/>
      <pos A="0.196716" C="0.0922429" G="0.510838" T="0.200203"/>
      <pos A="0.0577075" C="0.240144" G="0.000499002" T="0.701649"/>
      <pos A="0.0803807" C="0.0976484" G="0.821472" T="0.000499002"/>
      <pos A="0.779612" C="0.000499002" G="0.0404398" T="0.179449"/>
      <pos A="0.0695697" C="0.609906" G="0.000499002" T="0.320026"/>
      <pos A="0.51437" C="0.042054" G="0.144609" T="0.298967"/>
    </motif>
    <motif db="0" id="PAX5_HUMAN.H11MO.0.A" length="21" nsites="202" evalue="1.0e+000"
        url="http://hocomoco.autosome.ru/motif/PAX5_HUMAN.H11MO.0.A">
      <pos A="0.133721" C="0.282162" G="0.504824" T="0.0792924"/>
      <pos A="0.128773" C="0.499876" G="0.188149" T="0.183201"/>
      <pos A="0.148565" C="0.41576" G="0.331643" T="0.104033"/>
      <pos A="0.202994" C="0.0545522" G="0.257422" T="0.485032"/>
      <pos A="0.198046" C="0.0446561" G="0.752227" T="0.00507175"/>
      <pos A="0.158461" C="0.138669" G="0.539461" T="0.163409"/>
      <pos A="0.0248639" C="0.118877" G="0.623577" T="0.232682"/>
      <pos A="0.03476" C="0.875928" G="0.0595002" T="0.029812"/>
      <pos A="0.781915" C="0.03476" G="0.163409" T="0.0199159"/>
      <pos A="0.386071" C="0.113929" G="0.46524" T="0.03476"/>
      <pos A="0.03476" C="0.732434" G="0.128773" T="0.104033"/>
      <pos A="0.410811" C="0.267318" G="0.277214" T="0.0446561"/>
      <pos A="0.311851" C="0.0199159" G="0.618629" T="0.0496042"/>
      <pos A="0.682954" C="0.0397081" G="0.163409" T="0.113929"/>
      <pos A="0.03476" C="0.163409" G="0.772019" T="0.029812"/>
      <pos A="0.0100198" C="0.781915" G="0.0446561" T="0.163409"/>
      <pos A="0.217838" C="0.03476" G="0.71759" T="0.029812"/>
      <pos A="0.321747" C="0.029812" G="0.158461" T="0.48998"/>
      <pos A="0.173305" C="0.029812" G="0.791811" T="0.00507175"/>
      <pos A="0.811603" C="0.03476" G="0.104033" T="0.0496042"/>
      <pos A="0.118877" C="0.801707" G="0.029812" T="0.0496042"/>
    </motif>
    <motif db="0" id="PAX8_HUMAN.H11MO.0.D" length="14" nsites="37" evalue="1.0e+000"
        url="http://hocomoco.autosome.ru/motif/PAX8_HUMAN.H11MO.0.D">
      <pos A="0.116622" C="0.212108" G="0.397019" T="0.274251"/>
      <pos A="0.0825195" C="0.223476" G="0.0961605" T="0.597844"/>
      <pos A="0.246211" C="0.379589" G="0.318963" T="0.0552376"/>
      <pos A="0.831256" C="0.0703942" G="0.0552376" T="0.0431123"/>
      <pos A="0.137083" C="0.449309" G="0.000673854" T="0.412933"/>
      <pos A="0.0688786" C="0.159818" G="0.0431123" T="0.728191"/>
      <pos A="0.0855508" C="0.437184" G="0.449309" T="0.0279557"/>
      <pos A="0.464466" C="0.058269" G="0.391714" T="0.0855508"/>
      <pos A="0.42809" C="0.328057" G="0.134052" T="0.109801"/>
      <pos A="0.0279557" C="0.224992" G="0.678174" T="0.0688786"/>
      <pos A="0.143146" C="0.528124" G="0.000673854" T="0.328057"/>
      <pos A="0.388683" C="0.109801" G="0.500842" T="0.000673854"/>
      <pos A="0.000673854" C="0.0976761" G="0.455372" T="0.446278"/>
      <pos A="0.343971" C="0.0559955" G="0.434911" T="0.165123"/>
    </motif>
    <motif db="0" id="PITX3_HUMAN.H11MO.0.D" length="18" nsites="7586" evalue="1.0e+000"
        url="http://hocomoco.autosome.ru/motif/PITX3_HUMAN.H11MO.0.D">
      <pos A="0.225416" C="0.161219" G="0.41405" T="0.199315"/>
      <pos A="0.196053" C="0.11472" G="0.518748" T="0.17048"/>
      <pos A="0.197173" C="0.0886852" G="0.545573" T="0.168568"/>
      <pos A="0.246408" C="0.031014" G="0.538785" T="0.183793"/>
      <pos A="0.291062" C="0.033881" G="0.392432" T="0.282625"/>
      <pos A="0.522769" C="0.0935626" G="0.00972502" T="0.373944"/>
      <pos A="0.22067" C="0.0460085" G="0.030981" T="0.70234"/>
      <pos A="0.266082" C="0.132417" G="0.0695384" T="0.531963"/>
      <pos A="0.599323" C="0.146785" G="0.137558" T="0.116334"/>
      <pos A="0.480652" C="0.0938921" G="0.237049" T="0.188407"/>
      <pos A="0.217111" C="0.119432" G="0.548111" T="0.115346"/>
      <pos A="0.0751407" C="0.00698976" G="0.898752" T="0.0191172"/>
      <pos A="0.00778068" C="0.00224424" G="0.962553" T="0.0274219"/>
      <pos A="0.88557" C="0.107305" G="0.00158514" T="0.00553974"/>
      <pos A="3.62505e-05" C="0.000299891" G="0.000168071" T="0.999496"/>
      <pos A="0.00451813" C="0.00834091" G="0.000695351" T="0.986446"/>
      <pos A="0.963641" C="0.00122263" G="0.00280447" T="0.0323322"/>
      <pos A="0.375493" C="0.101702" G="0.357302" T="0.165503"/>
    </motif>
    <motif db="0" id="PLAG1_HUMAN.H11MO.0.D" length="17" nsites="25" evalue="1.0e+000"
        url="http://hocomoco.autosome.ru/motif/PLAG1_HUMAN.H11MO.0.D">
      <pos A="0.22012" C="0.0209163" G="0.658367" T="0.100598"/>
      <pos A="0.200199" C="0.000996016" G="0.797809" T="0.000996016"/>
      <pos A="0.399402" C="0.000996016" G="0.598606" T="0.000996016"/>
      <pos A="0.000996016" C="0.000996016" G="0.997012" T="0.000996016"/>
      <pos A="0.000996016" C="0.319721" G="0.678287" T="0.000996016"/>
      <pos A="0.0408367" C="0.558765" G="0.27988" T="0.120518"/>
      <pos A="0.518924" C="0.359562" G="0.0806773" T="0.0408367"/>
      <pos A="0.200199" C="0.319721" G="0.120518" T="0.359562"/>
      <pos A="0.200199" C="0.319721" G="0.24004" T="0.24004"/>
      <pos A="0.439243" C="0.0806773" G="0.200199" T="0.27988"/>
      <pos A="0.319721" C="0.24004" G="0.439243" T="0.000996016"/>
      <pos A="0.160359" C="0.0806773" G="0.479084" T="0.27988"/>
      <pos A="0.678287" C="0.160359" G="0.120518" T="0.0408367"/>
      <pos A="0.0806773" C="0.000996016" G="0.797809" T="0.120518"/>
      <pos A="0.0408367" C="0.000996016" G="0.957171" T="0.000996016"/>
      <pos A="0.000996016" C="0.000996016" G="0.997012" T="0.000996016"/>
      <pos A="0.0806773" C="0.0408367" G="0.678287" T="0.200199"/>
    </motif>
    <motif db="0" id="PO2F2_HUMAN.H11MO.0.A" length="11" nsites="500" evalue="1.0e+000"
        url="http://hocomoco.autosome.ru/motif/PO2F2_HUMAN.H11MO.0.A">
      <pos A="0.427964" C="0.15202" G="0.212008" T="0.208008"/>
      <pos A="0.122026" C="0.39797" G="0.070036" T="0.409968"/>
      <pos A="0.90187" C="0.0640372" G="0.0260448" T="0.00804839"/>
      <pos A="0.0160468" C="0.0180464" G="0.0420416" T="0.923865"/>
      <pos A="0.00804839" C="0.00404919" G="0.963857" T="0.0240452"/>
      <pos A="0.0760348" C="0.823885" G="0.0340432" T="0.0660368"/>
      <pos A="0.955859" C="0.010048" G="0.00604879" T="0.0280444"/>
      <pos A="0.589932" C="0.0740352" G="0.0860328" T="0.25"/>
      <pos A="0.913867" C="0.0260448" G="0.05004" T="0.010048"/>
      <pos A="0.0840332" C="0.0980304" G="0.122026" T="0.695911"/>
      <pos A="0.196011" C="0.15202" G="0.39797" T="0.253999"/>
    </motif>
    <motif db="0" id="PO2F3_HUMAN.H11MO.0.D" length="14" nsites="300" evalue="1.0e+000"
        url="http://hocomoco.autosome.ru/motif/PO2F3_HUMAN.H11MO.0.D">
      <pos A="0.306648" C="0.123376" G="0.349967" T="0.22001"/>
      <pos A="0.289987" C="0.0367378" G="0.0667278" T="0.606548"/>
      <pos A="0.0300733" C="0.343302" G="0.0334055" T="0.593219"/>
      <pos A="0.983922" C="0.00758081" G="0.00424858" T="0.00424858"/>
      <pos A="0.0234089" C="0.303316" G="0.0200766" T="0.653199"/>
      <pos A="0.0134122" C="0.00341553" G="0.929773" T="0.0533989"/>
      <pos A="0.0167444" C="0.846468" G="0.0367378" T="0.10005"/>
      <pos A="0.619877" C="0.0167444" G="0.00341553" T="0.359963"/>
      <pos A="0.536571" C="0.0434022" G="0.04007" T="0.379957"/>
      <pos A="0.599883" C="0.140037" G="0.200017" T="0.0600633"/>
      <pos A="0.325808" C="0.00924692" G="0.0925525" T="0.572393"/>
      <pos A="0.134205" C="0.124209" G="0.237504" T="0.504082"/>
      <pos A="0.246668" C="0.120043" G="0.0733922" T="0.559897"/>
      <pos A="0.26083" C="0.100883" G="0.480756" T="0.157531"/>
    </motif>
    <motif db="0" id="PO3F2_HUMAN.H11MO.0.A" length="17" nsites="496" evalue="1.0e+000"
        url="http://hocomoco.autosome.ru/motif/PO3F2_HUMAN.H11MO.0.A">
      <pos A="0.046412" C="0.356833" G="0.102852" T="0.493902"/>
      <pos A="0.149214" C="0.36288" G="0.0585063" T="0.429399"/>
      <pos A="0.0141605" C="0.935346" G="0.0222233" T="0.0282705"/>
      <pos A="0.828512" C="0.102852" G="0.00408184" T="0.0645535"/>
      <pos A="0.0121447" C="0.00609756" G="0.0242391" T="0.957519"/>
      <pos A="0.0403648" C="0.0363334" G="0.661207" T="0.262094"/>
      <pos A="0.276204" C="0.671286" G="0.0343177" T="0.0181919"/>
      <pos A="0.649113" C="0.225811" G="0.0968051" T="0.0282705"/>
      <pos A="0.25" C="0.032302" G="0.032302" T="0.685396"/>
      <pos A="0.481808" C="0.0585063" G="0.0504435" T="0.409242"/>
      <pos A="0.300393" C="0.0181919" G="0.0141605" T="0.667255"/>
      <pos A="0.0343177" C="0.266126" G="0.181465" T="0.518091"/>
      <pos A="0.0161762" C="0.665239" G="0.131072" T="0.187513"/>
      <pos A="0.653145" C="0.288299" G="0.0242391" T="0.0343177"/>
      <pos A="0.296362" C="0.032302" G="0.0665692" T="0.604767"/>
      <pos A="0.141151" C="0.133088" G="0.175418" T="0.550343"/>
      <pos A="0.223796" C="0.429399" G="0.211701" T="0.135104"/>
    </motif>
    <motif db="0" id="PO3F3_HUMAN.H11MO.0.D" length="17" nsites="1346" evalue="1.0e+000"
        url="http://hocomoco.autosome.ru/motif/PO3F3_HUMAN.H11MO.0.D">
      <pos A="0.378519" C="0.162339" G="0.159368" T="0.299773"/>
      <pos A="0.309431" C="0.114795" G="0.108109" T="0.467666"/>
      <pos A="0.462651" C="0.0525778" G="0.0748644" T="0.409906"/>
      <pos A="0.696289" C="0.0403202" G="0.0722643" T="0.191126"/>
      <pos A="0.482152" C="0.0542493" G="0.0475633" T="0.416035"/>
      <pos A="0.20357" C="0.0408773" G="0.0780217" T="0.677531"/>
      <pos A="0.246657" C="0.0587066" G="0.0475633" T="0.647073"/>
      <pos A="0.915998" C="0.0275054" G="0.03642" T="0.0200765"/>
      <pos A="0.0267625" C="0.063164" G="0.106251" T="0.803822"/>
      <pos A="0.00819033" C="0.0178479" G="0.70799" T="0.265972"/>
      <pos A="0.109223" C="0.609929" G="0.0683642" T="0.212484"/>
      <pos A="0.564613" C="0.0111619" G="0.0639068" T="0.360319"/>
      <pos A="0.547526" C="0.0698499" G="0.0520207" T="0.330603"/>
      <pos A="0.657288" C="0.0503492" G="0.0808075" T="0.211556"/>
      <pos A="0.258543" C="0.0609353" G="0.0594495" T="0.621072"/>
      <pos A="0.232728" C="0.109409" G="0.148782" T="0.509082"/>
      <pos A="0.335246" C="0.138381" G="0.138381" T="0.387991"/>
    </motif>
    <motif db="0" id="PPARG_HUMAN.H11MO.0.A" length="17" nsites="500" evalue="1.0e+000"
        url="http://hocomoco.autosome.ru/motif/PPARG_HUMAN.H11MO.0.A">
      <pos A="0.469956" C="0.253999" G="0.164017" T="0.112028"/>
      <pos A="0.487952" C="0.0260448" G="0.126025" T="0.359978"/>
      <pos A="0.0920316" C="0.359978" G="0.417966" T="0.130024"/>
      <pos A="0.110028" C="0.122026" G="0.208008" T="0.559938"/>
      <pos A="0.387972" C="0.0220456" G="0.535943" T="0.0540392"/>
      <pos A="0.0680364" C="4.999e-05" G="0.839882" T="0.0920316"/>
      <pos A="0.128024" C="0.0260448" G="0.79989" T="0.0460408"/>
      <pos A="0.10003" C="0.122026" G="0.429964" T="0.34798"/>
      <pos A="0.0560388" C="0.55194" G="0.30199" T="0.090032"/>
      <pos A="0.89787" C="0.0180464" G="0.0680364" T="0.0160468"/>
      <pos A="0.573935" C="0.0480404" G="0.333983" T="0.0440412"/>
      <pos A="0.789892" C="0.00604879" G="0.19801" T="0.00604879"/>
      <pos A="0.0720356" C="0.00604879" G="0.891872" T="0.030044"/>
      <pos A="0.0680364" C="0.00404919" G="0.803889" T="0.124025"/>
      <pos A="0.0520396" C="0.0760348" G="0.319986" T="0.55194"/>
      <pos A="0.120026" C="0.617926" G="0.178014" T="0.0840332"/>
      <pos A="0.753899" C="0.060038" G="0.116027" T="0.070036"/>
    </motif>
    <motif db="0" id="PROX1_HUMAN.H11MO.0.D" length="17" nsites="773" evalue="1.0e+000"
        url="http://hocomoco.autosome.ru/motif/PROX1_HUMAN.H11MO.0.D">
      <pos A="0.149754" C="0.161396" G="0.431736" T="0.257114"/>
      <pos A="0.161072" C="0.152018" G="0.458576" T="0.228334"/>
      <pos A="0.131969" C="0.146197" G="0.49544" T="0.226394"/>
      <pos A="0.0789355" C="0.115153" G="0.376439" T="0.429472"/>
      <pos A="0.538126" C="0.0310762" G="0.258731" T="0.172067"/>
      <pos A="0.49156" C="0.0103803" G="0.478625" T="0.0194347"/>
      <pos A="0.026549" C="0.00455957" G="0.951397" T="0.0174945"/>
      <pos A="0.262935" C="0.00423619" G="0.701429" T="0.0313996"/>
      <pos A="0.181121" C="0.554941" G="0.0530656" T="0.210872"/>
      <pos A="0.0362502" C="0.00261932" G="0.900304" T="0.0608265"/>
      <pos A="0.0246087" C="0.0815224" G="0.46569" T="0.428179"/>
      <pos A="0.0168478" C="0.443701" G="0.499321" T="0.0401306"/>
      <pos A="0.153958" C="0.0453046" G="0.275547" T="0.525191"/>
      <pos A="0.0828159" C="0.0737615" G="0.296242" T="0.54718"/>
      <pos A="0.180798" C="0.125178" G="0.605064" T="0.08896"/>
      <pos A="0.154605" C="0.0821692" G="0.618969" T="0.144257"/>
      <pos A="0.214106" C="0.132615" G="0.46375" T="0.189529"/>
    </motif>
    <motif db="0" id="PTF1A_HUMAN.H11MO.0.B" length="18" nsites="500" evalue="1.0e+000"
        url="http://hocomoco.autosome.ru/motif/PTF1A_HUMAN.H11MO.0.B">
      <pos A="0.15202" C="0.445961" G="0.361978" T="0.040042"/>
      <pos A="0.0140472" C="0.953859" G="0.0120476" T="0.020046"/>
      <pos A="0.939862" C="0.010048" G="0.00604879" T="0.0440412"/>
      <pos A="0.00604879" C="0.0440412" G="0.765897" T="0.184013"/>
      <pos A="0.0760348" C="0.867876" G="0.0220456" T="0.0340432"/>
      <pos A="0.0140472" C="0.00404919" G="0.00204959" T="0.979854"/>
      <pos A="0.010048" C="0.0160468" G="0.933863" T="0.040042"/>
      <pos A="0.020046" C="0.443961" G="0.273995" T="0.261998"/>
      <pos A="0.0560388" C="0.423965" G="0.120026" T="0.39997"/>
      <pos A="0.14802" C="0.313987" G="0.238002" T="0.29999"/>
      <pos A="0.0820336" C="0.409968" G="0.25" T="0.257998"/>
      <pos A="0.134023" C="0.413967" G="0.140022" T="0.311988"/>
      <pos A="0.146021" C="0.232004" G="0.226005" T="0.395971"/>
      <pos A="0.0540392" C="0.345981" G="0.136023" T="0.463957"/>
      <pos A="0.0720356" C="0.403969" G="0.070036" T="0.453959"/>
      <pos A="0.0640372" C="0.60193" G="0.132024" T="0.20201"/>
      <pos A="0.242002" C="0.439962" G="0.0660368" T="0.252"/>
      <pos A="0.180014" C="0.483953" G="0.176015" T="0.160018"/>
    </motif>
    <motif db="0" id="PURA_HUMAN.H11MO.0.D" length="17" nsites="13" evalue="1.0e+000"
        url="http://hocomoco.autosome.ru/motif/PURA_HUMAN.H11MO.0.D">
      <pos A="0.159785" C="0.0896175" G="0.66098" T="0.0896175"/>
      <pos A="0.152267" C="0.0620518" G="0.783773" T="0.0019084"/>
      <pos A="0.513127" C="0.0019084" G="0.152267" T="0.332697"/>
      <pos A="0.422912" C="0.192363" G="0.302625" T="0.0820996"/>
      <pos A="0.0720757" C="0.0019084" G="0.513127" T="0.412888"/>
      <pos A="0.0720757" C="0.142243" G="0.463008" T="0.322673"/>
      <pos A="0.0019084" C="0.152267" G="0.62339" T="0.222434"/>
      <pos A="0.0921235" C="0.0019084" G="0.763725" T="0.142243"/>
      <pos A="0.21241" C="0.152267" G="0.322673" T="0.312649"/>
      <pos A="0.172315" C="0.0019084" G="0.583295" T="0.242482"/>
      <pos A="0.0019084" C="0.0019084" G="0.803821" T="0.192363"/>
      <pos A="0.0720757" C="0.222434" G="0.603343" T="0.102147"/>
      <pos A="0.162291" C="0.683534" G="0.152267" T="0.0019084"/>
      <pos A="0.432936" C="0.232458" G="0.332697" T="0.0019084"/>
      <pos A="0.0720757" C="0.0019084" G="0.523151" T="0.402865"/>
      <pos A="0.312649" C="0.0019084" G="0.683534" T="0.0019084"/>
      <pos A="0.0369921" C="0.107159" G="0.728641" T="0.127207"/>
    </motif>
    <motif db="0" id="RARA_HUMAN.H11MO.0.A" length="20" nsites="499" evalue="1.0e+000"
        url="http://hocomoco.autosome.ru/motif/RARA_HUMAN.H11MO.0.A">
      <pos A="0.260519" C="0.124274" G="0.551042" T="0.0641655"/>
      <pos A="0.210429" C="0.112252" G="0.551042" T="0.126277"/>
      <pos A="0.370717" C="0.0561511" G="0.464887" T="0.108245"/>
      <pos A="0.284562" C="0.092216" G="0.432829" T="0.190393"/>
      <pos A="0.168353" C="0.208425" G="0.555049" T="0.0681727"/>
      <pos A="0.394761" C="0.0942196" G="0.356692" T="0.154328"/>
      <pos A="0.102234" C="0.156331" G="0.24449" T="0.496945"/>
      <pos A="0.110248" C="0.506963" G="0.260519" T="0.12227"/>
      <pos A="0.442847" C="0.230465" G="0.192396" T="0.134292"/>
      <pos A="0.428822" C="0.0681727" G="0.354688" T="0.148317"/>
      <pos A="0.36671" C="0.0501403" G="0.549038" T="0.0341114"/>
      <pos A="0.811511" C="0.00606091" G="0.168353" T="0.0140753"/>
      <pos A="0.0421258" C="5.00902e-05" G="0.94976" T="0.00806452"/>
      <pos A="0.0200862" C="0.0100681" G="0.508966" T="0.46088"/>
      <pos A="0.0160789" C="0.046133" G="0.0661691" T="0.871619"/>
      <pos A="0.0020537" C="0.937738" G="0.0401222" T="0.0200862"/>
      <pos A="0.983821" C="5.00902e-05" G="0.0040573" T="0.0120717"/>
      <pos A="0.563064" C="0.108245" G="0.256512" T="0.0721799"/>
      <pos A="0.178371" C="0.0521439" G="0.699309" T="0.0701763"/>
      <pos A="0.112252" C="0.0862052" G="0.737377" T="0.0641655"/>
    </motif>
    <motif db="0" id="RARA_HUMAN.H11MO.2.A" length="17" nsites="121" evalue="1.0e+000"
        url="http://hocomoco.autosome.ru/motif/RARA_HUMAN.H11MO.2.A">
      <pos A="0.559916" C="0.0164791" G="0.384967" T="0.0386376"/>
      <pos A="0.000206441" C="0.00366871" G="0.983454" T="0.0126706"/>
      <pos A="0.0491282" C="0.0292895" G="0.641037" T="0.280546"/>
      <pos A="0.0472933" C="0.00713098" G="0.082366" T="0.86321"/>
      <pos A="0.00643852" C="0.733306" G="0.181594" T="0.0786613"/>
      <pos A="0.877059" C="0.000206441" G="0.110064" T="0.0126706"/>
      <pos A="0.227054" C="0.305266" G="0.21504" T="0.25264"/>
      <pos A="0.173493" C="0.381194" G="0.328325" T="0.116989"/>
      <pos A="0.277361" C="0.190354" G="0.39847" T="0.133815"/>
      <pos A="0.442995" C="0.101062" G="0.319808" T="0.136135"/>
      <pos A="0.2462" C="0.250113" G="0.431466" T="0.0722216"/>
      <pos A="0.59298" C="0.131738" G="0.18021" T="0.0950726"/>
      <pos A="0.0726716" C="0.112141" G="0.775061" T="0.0401263"/>
      <pos A="0.0999198" C="0.0546678" G="0.604302" T="0.241111"/>
      <pos A="0.139597" C="0.109372" G="0.145587" T="0.605444"/>
      <pos A="0.0984655" C="0.695636" G="0.133988" T="0.0719099"/>
      <pos A="0.724615" C="0.0836471" G="0.114565" T="0.0771726"/>
    </motif>
    <motif db="0" id="RARG_HUMAN.H11MO.0.B" length="18" nsites="500" evalue="1.0e+000"
        url="http://hocomoco.autosome.ru/motif/RARG_HUMAN.H11MO.0.B">
      <pos A="0.575935" C="0.0180464" G="0.387972" T="0.0180464"/>
      <pos A="0.176015" C="0.00604879" G="0.755899" T="0.0620376"/>
      <pos A="0.140022" C="0.00604879" G="0.845881" T="0.00804839"/>
      <pos A="0.0640372" C="0.010048" G="0.134023" T="0.791892"/>
      <pos A="0.0140472" C="0.887872" G="0.0360428" T="0.0620376"/>
      <pos A="0.919866" C="0.0120476" G="0.0520396" T="0.0160468"/>
      <pos A="0.186013" C="0.329984" G="0.375975" T="0.108028"/>
      <pos A="0.429964" C="0.291992" G="0.242002" T="0.0360428"/>
      <pos A="0.29799" C="0.186013" G="0.439962" T="0.0760348"/>
      <pos A="0.206009" C="0.126025" G="0.108028" T="0.559938"/>
      <pos A="0.0940312" C="0.166017" G="0.685913" T="0.0540392"/>
      <pos A="0.407968" C="0.220006" G="0.230004" T="0.142022"/>
      <pos A="0.228004" C="0.615927" G="0.0960308" T="0.060038"/>
      <pos A="0.295991" C="0.591932" G="0.0420416" T="0.070036"/>
      <pos A="0.140022" C="0.226005" G="0.146021" T="0.487952"/>
      <pos A="0.178014" C="0.164017" G="0.455959" T="0.20201"/>
      <pos A="0.269996" C="0.112028" G="0.479954" T="0.138022"/>
      <pos A="0.311988" C="0.234003" G="0.339982" T="0.114027"/>
    </motif>
    <motif db="0" id="RARG_HUMAN.H11MO.1.B" length="8" nsites="393" evalue="1.0e+000"
        url="http://hocomoco.autosome.ru/motif/RARG_HUMAN.H11MO.1.B">
      <pos A="0.282434" C="0.333312" G="0.348575" T="0.0356779"/>
      <pos A="0.742877" C="0.0102391" G="0.241732" T="0.00515136"/>
      <pos A="0.00515136" C="6.3597e-05" G="0.992178" T="0.00260748"/>
      <pos A="0.00515136" C="0.00260748" G="0.956563" T="0.0356779"/>
      <pos A="0.0789239" C="0.0102391" G="0.183223" T="0.727614"/>
      <pos A="0.00515136" C="0.969283" G="0.0255024" T="6.3597e-05"/>
      <pos A="0.97437" C="0.00769524" G="0.0153269" T="0.00260748"/>
      <pos A="0.101819" C="0.277347" G="0.519016" T="0.101819"/>
    </motif>
    <motif db="0" id="RARG_HUMAN.H11MO.2.D" length="20" nsites="24" evalue="1.0e+000"
        url="http://hocomoco.autosome.ru/motif/RARG_HUMAN.H11MO.2.D">
      <pos A="0.206459" C="0.103748" G="0.514593" T="0.1752"/>
      <pos A="0.210925" C="0.152871" G="0.469936" T="0.166268"/>
      <pos A="0.327033" C="0.0412286" G="0.469936" T="0.161802"/>
      <pos A="0.00103734" C="0.0412286" G="0.769137" T="0.188597"/>
      <pos A="0.0456943" C="0.193062" G="0.43421" T="0.327033"/>
      <pos A="0.228788" C="0.0814199" G="0.206459" T="0.483333"/>
      <pos A="0.11268" C="0.541387" G="0.197528" T="0.148405"/>
      <pos A="0.52799" C="0.126077" G="0.300239" T="0.0456943"/>
      <pos A="0.219857" C="0.335965" G="0.327033" T="0.117145"/>
      <pos A="0.170734" C="0.635166" G="0.11268" T="0.0814199"/>
      <pos A="0.233254" C="0.313636" G="0.291308" T="0.161802"/>
      <pos A="0.492264" C="0.130543" G="0.268979" T="0.108214"/>
      <pos A="0.362759" C="0.246651" G="0.389553" T="0.00103734"/>
      <pos A="0.836123" C="0.00103734" G="0.126077" T="0.0367629"/>
      <pos A="0.00103734" C="0.00103734" G="0.996888" T="0.00103734"/>
      <pos A="0.00103734" C="0.00103734" G="0.702152" T="0.295773"/>
      <pos A="0.184131" C="0.00103734" G="0.00103734" T="0.813794"/>
      <pos A="0.0858856" C="0.845054" G="0.0680228" T="0.00103734"/>
      <pos A="0.952231" C="0.0456943" G="0.00103734" T="0.00103734"/>
      <pos A="0.283493" C="0.341547" G="0.323684" T="0.0512764"/>
    </motif>
    <motif db="0" id="RFX1_HUMAN.H11MO.0.B" length="22" nsites="457" evalue="1.0e+000"
        url="http://hocomoco.autosome.ru/motif/RFX1_HUMAN.H11MO.0.B">
      <pos A="0.0732841" C="0.373755" G="0.409463" T="0.143498"/>
      <pos A="0.108944" C="0.457285" G="0.267767" T="0.166004"/>
      <pos A="0.0672703" C="0.430215" G="0.321194" T="0.18132"/>
      <pos A="0.0922399" C="0.401205" G="0.375121" T="0.131434"/>
      <pos A="0.0528701" C="0.594866" G="0.246075" T="0.106189"/>
      <pos A="0.136823" C="0.340953" G="0.346134" T="0.176091"/>
      <pos A="0.00703259" C="0.00866534" G="0.979916" T="0.00438655"/>
      <pos A="0.00204579" C="0.106489" G="0.00206974" T="0.889395"/>
      <pos A="0.0227228" C="0.187634" G="0.00849274" T="0.78115"/>
      <pos A="0.0318247" C="0.0136886" G="0.899641" T="0.0548455"/>
      <pos A="0.00233516" C="0.899009" G="0.00219776" T="0.096458"/>
      <pos A="5.46926e-05" C="0.789553" G="0.0117118" T="0.19868"/>
      <pos A="0.74041" C="0.0618519" G="0.0968565" T="0.100881"/>
      <pos A="0.16241" C="0.0649648" G="0.310787" T="0.461838"/>
      <pos A="0.0467585" C="0.00392517" G="0.946741" T="0.00257488"/>
      <pos A="0.0892206" C="0.0649892" G="0.825715" T="0.0200748"/>
      <pos A="0.227423" C="0.406048" G="0.214411" T="0.152119"/>
      <pos A="0.404706" C="0.0967784" G="0.423383" T="0.0751327"/>
      <pos A="0.624121" C="0.210935" G="0.125763" T="0.0391806"/>
      <pos A="0.0715797" C="0.714335" G="0.121748" T="0.0923377"/>
      <pos A="0.147323" C="0.307366" G="0.471016" T="0.0742952"/>
      <pos A="0.153044" C="0.285506" G="0.498979" T="0.0624712"/>
    </motif>
    <motif db="0" id="RFX5_HUMAN.H11MO.0.A" length="20" nsites="500" evalue="1.0e+000"
        url="http://hocomoco.autosome.ru/motif/RFX5_HUMAN.H11MO.0.A">
      <pos A="0.190012" C="0.218006" G="0.477954" T="0.114027"/>
      <pos A="0.128024" C="0.160018" G="0.230004" T="0.481954"/>
      <pos A="0.132024" C="0.533943" G="0.184013" T="0.15002"/>
      <pos A="0.489952" C="0.210008" G="0.196011" T="0.104029"/>
      <pos A="0.090032" C="0.333983" G="0.34998" T="0.226005"/>
      <pos A="0.080034" C="0.573935" G="0.114027" T="0.232004"/>
      <pos A="0.255999" C="0.0680364" G="0.210008" T="0.465957"/>
      <pos A="0.020046" C="0.0120476" G="0.959858" T="0.00804839"/>
      <pos A="0.010048" C="0.080034" G="0.0540392" T="0.855879"/>
      <pos A="0.090032" C="0.134023" G="0.0160468" T="0.759898"/>
      <pos A="0.15002" C="0.0440412" G="0.693911" T="0.112028"/>
      <pos A="0.0240452" C="0.905869" G="0.00804839" T="0.0620376"/>
      <pos A="0.0160468" C="0.433963" G="0.020046" T="0.529944"/>
      <pos A="0.625925" C="0.0160468" G="0.333983" T="0.0240452"/>
      <pos A="0.128024" C="0.0360428" G="0.645921" T="0.190012"/>
      <pos A="0.05004" C="0.0560388" G="0.869876" T="0.0240452"/>
      <pos A="0.142022" C="0.393971" G="0.313987" T="0.15002"/>
      <pos A="0.531944" C="0.156019" G="0.210008" T="0.10203"/>
      <pos A="0.307988" C="0.108028" G="0.519946" T="0.0640372"/>
      <pos A="0.54994" C="0.14802" G="0.220006" T="0.0820336"/>
    </motif>
    <motif db="0" id="RORA_HUMAN.H11MO.0.C" length="13" nsites="500" evalue="1.0e+000"
        url="http://hocomoco.autosome.ru/motif/RORA_HUMAN.H11MO.0.C">
      <pos A="0.533943" C="0.228004" G="0.146021" T="0.0920316"/>
      <pos A="0.44796" C="0.130024" G="0.0980304" T="0.323985"/>
      <pos A="0.160018" C="0.393971" G="0.273995" T="0.172016"/>
      <pos A="0.252" C="0.070036" G="0.164017" T="0.513947"/>
      <pos A="0.54994" C="0.0160468" G="0.423965" T="0.010048"/>
      <pos A="0.0720356" C="0.00404919" G="0.881874" T="0.0420416"/>
      <pos A="0.020046" C="0.00604879" G="0.94786" T="0.0260448"/>
      <pos A="0.0740352" C="0.172016" G="0.242002" T="0.511948"/>
      <pos A="0.00204959" C="0.94986" G="0.0440412" T="0.00404919"/>
      <pos A="0.961858" C="0.00804839" G="0.010048" T="0.020046"/>
      <pos A="0.343981" C="0.122026" G="0.455959" T="0.0780344"/>
      <pos A="0.29799" C="0.0780344" G="0.425965" T="0.19801"/>
      <pos A="0.204009" C="0.10003" G="0.609928" T="0.0860328"/>
    </motif>
    <motif db="0" id="RREB1_HUMAN.H11MO.0.D" length="22" nsites="26" evalue="1.0e+000"
        url="http://hocomoco.autosome.ru/motif/RREB1_HUMAN.H11MO.0.D">
      <pos A="0.262358" C="0.1193" G="0.388066" T="0.230276"/>
      <pos A="0.0798525" C="0.158747" G="0.412782" T="0.348618"/>
      <pos A="0.000957854" C="0.269724" G="0.617384" T="0.111934"/>
      <pos A="0.0798525" C="0.000957854" G="0.570571" T="0.348618"/>
      <pos A="0.0798525" C="0.111934" G="0.459595" T="0.348618"/>
      <pos A="0.158747" C="0.0330396" G="0.427513" T="0.3807"/>
      <pos A="0.000957854" C="0.0330396" G="0.775174" T="0.190829"/>
      <pos A="0.000957854" C="0.144016" G="0.506408" T="0.348618"/>
      <pos A="0.000957854" C="0.0330396" G="0.664197" T="0.301805"/>
      <pos A="0.000957854" C="0.0330396" G="0.88615" T="0.0798525"/>
      <pos A="0.000957854" C="0.0972031" G="0.585302" T="0.316537"/>
      <pos A="0.000957854" C="0.000957854" G="0.0651214" T="0.932963"/>
      <pos A="0.0330396" C="0.000957854" G="0.932963" T="0.0330396"/>
      <pos A="0.0798525" C="0.0972031" G="0.474326" T="0.348618"/>
      <pos A="0.000957854" C="0.0330396" G="0.237642" T="0.728361"/>
      <pos A="0.0651214" C="0.0330396" G="0.158747" T="0.743092"/>
      <pos A="0.000957854" C="0.0330396" G="0.316537" T="0.649466"/>
      <pos A="0.000957854" C="0.0651214" G="0.932963" T="0.000957854"/>
      <pos A="0.0651214" C="0.000957854" G="0.664197" T="0.269724"/>
      <pos A="0.000957854" C="0.0330396" G="0.854068" T="0.111934"/>
      <pos A="0.000957854" C="0.000957854" G="0.664197" T="0.333887"/>
      <pos A="0.151382" C="0.13665" G="0.198195" T="0.513773"/>
    </motif>
    <motif db="0" id="RXRA_HUMAN.H11MO.0.A" length="20" nsites="500" evalue="1.0e+000"
        url="http://hocomoco.autosome.ru/motif/RXRA_HUMAN.H11MO.0.A">
      <pos A="0.253999" C="0.224005" G="0.407968" T="0.114027"/>
      <pos A="0.30199" C="0.0920316" G="0.413967" T="0.192012"/>
      <pos A="0.156019" C="0.0880324" G="0.605929" T="0.15002"/>
      <pos A="0.238002" C="0.0920316" G="0.367976" T="0.30199"/>
      <pos A="0.244001" C="0.242002" G="0.375975" T="0.138022"/>
      <pos A="0.467956" C="0.0420416" G="0.317986" T="0.172016"/>
      <pos A="0.20201" C="0.144021" G="0.479954" T="0.174015"/>
      <pos A="0.285993" C="0.180014" G="0.335983" T="0.19801"/>
      <pos A="0.236003" C="0.345981" G="0.335983" T="0.0820336"/>
      <pos A="0.579934" C="0.030044" G="0.259998" T="0.130024"/>
      <pos A="0.34798" C="0.0680364" G="0.555939" T="0.0280444"/>
      <pos A="0.703909" C="0.0140472" G="0.273995" T="0.00804839"/>
      <pos A="0.0660368" C="0.010048" G="0.909868" T="0.0140472"/>
      <pos A="0.0160468" C="0.040042" G="0.84788" T="0.0960308"/>
      <pos A="0.0480404" C="0.0340432" G="0.29999" T="0.617926"/>
      <pos A="0.0440412" C="0.789892" G="0.114027" T="0.0520396"/>
      <pos A="0.907868" C="0.0360428" G="0.0380424" T="0.0180464"/>
      <pos A="0.253999" C="0.176015" G="0.453959" T="0.116027"/>
      <pos A="0.395971" C="0.124025" G="0.313987" T="0.166017"/>
      <pos A="0.244001" C="0.144021" G="0.533943" T="0.0780344"/>
    </motif>
    <motif db="0" id="RXRB_HUMAN.H11MO.0.C" length="10" nsites="26" evalue="1.0e+000"
        url="http://hocomoco.autosome.ru/motif/RXRB_HUMAN.H11MO.0.C">
      <pos A="0.143268" C="0.0958311" G="0.138524" T="0.622377"/>
      <pos A="0.110062" C="0.375707" G="0.513273" T="0.000957854"/>
      <pos A="0.845329" C="0.0673691" G="0.0863437" T="0.000957854"/>
      <pos A="0.0436508" C="0.000957854" G="0.869048" T="0.0863437"/>
      <pos A="0.000957854" C="0.0602536" G="0.842957" T="0.0958311"/>
      <pos A="0.0436508" C="0.000957854" G="0.0436508" T="0.911741"/>
      <pos A="0.0175607" C="0.871419" G="0.0673691" T="0.0436508"/>
      <pos A="0.954433" C="0.0436508" G="0.000957854" T="0.000957854"/>
      <pos A="0.0958311" C="0.494298" G="0.304552" T="0.105318"/>
      <pos A="0.397053" C="0.124293" G="0.316411" T="0.162242"/>
    </motif>
    <motif db="0" id="SMAD3_HUMAN.H11MO.0.B" length="12" nsites="500" evalue="1.0e+000"
        url="http://hocomoco.autosome.ru/motif/SMAD3_HUMAN.H11MO.0.B">
      <pos A="0.164017" C="0.363977" G="0.313987" T="0.158018"/>
      <pos A="0.110028" C="0.271996" G="0.168016" T="0.44996"/>
      <pos A="0.0640372" C="0.695911" G="0.060038" T="0.180014"/>
      <pos A="0.216007" C="0.00404919" G="0.0140472" T="0.765897"/>
      <pos A="0.070036" C="0.293991" G="0.553939" T="0.0820336"/>
      <pos A="0.212008" C="0.311988" G="0.106029" T="0.369976"/>
      <pos A="0.0380424" C="0.869876" G="0.00804839" T="0.0840332"/>
      <pos A="0.465957" C="0.118026" G="0.0220456" T="0.393971"/>
      <pos A="0.00804839" C="0.565937" G="0.331984" T="0.0940312"/>
      <pos A="0.0320436" C="0.911868" G="0.0140472" T="0.0420416"/>
      <pos A="0.35198" C="0.0560388" G="0.00404919" T="0.587932"/>
      <pos A="0.0720356" C="0.271996" G="0.493951" T="0.162018"/>
    </motif>
    <motif db="0" id="SOX10_HUMAN.H11MO.0.B" length="16" nsites="500" evalue="1.0e+000"
        url="http://hocomoco.autosome.ru/motif/SOX10_HUMAN.H11MO.0.B">
      <pos A="0.379974" C="0.40197" G="0.168016" T="0.05004"/>
      <pos A="0.887872" C="0.0640372" G="0.0320436" T="0.0160468"/>
      <pos A="0.769896" C="0.0320436" G="0.120026" T="0.0780344"/>
      <pos A="0.479954" C="0.0320436" G="0.25" T="0.238002"/>
      <pos A="0.323985" C="0.0780344" G="0.545941" T="0.0520396"/>
      <pos A="0.277994" C="0.164017" G="0.50195" T="0.0560388"/>
      <pos A="0.367976" C="0.212008" G="0.303989" T="0.116027"/>
      <pos A="0.291992" C="0.14802" G="0.321986" T="0.238002"/>
      <pos A="0.05004" C="0.291992" G="0.403969" T="0.253999"/>
      <pos A="0.05004" C="0.79789" G="0.0460408" T="0.106029"/>
      <pos A="0.505949" C="0.0440412" G="0.0120476" T="0.437962"/>
      <pos A="0.0280444" C="0.0740352" G="0.0360428" T="0.861878"/>
      <pos A="0.00604879" C="0.0220456" G="0.00604879" T="0.965857"/>
      <pos A="0.0540392" C="0.020046" G="0.925865" T="4.999e-05"/>
      <pos A="0.0620376" C="0.00204959" G="0.0120476" T="0.923865"/>
      <pos A="0.138022" C="0.182014" G="0.180014" T="0.49995"/>
    </motif>
    <motif db="0" id="SOX2_HUMAN.H11MO.1.A" length="16" nsites="500" evalue="1.0e+000"
        url="http://hocomoco.autosome.ru/motif/SOX2_HUMAN.H11MO.1.A">
      <pos A="0.0780344" C="0.271996" G="0.267996" T="0.381974"/>
      <pos A="0.0280444" C="0.631924" G="0.15002" T="0.190012"/>
      <pos A="0.0340432" C="0.677914" G="0.0180464" T="0.269996"/>
      <pos A="0.381974" C="0.0440412" G="0.0140472" T="0.559938"/>
      <pos A="0.00204959" C="0.0160468" G="0.00604879" T="0.975855"/>
      <pos A="0.00804839" C="4.999e-05" G="0.00404919" T="0.987852"/>
      <pos A="0.0520396" C="0.234003" G="0.695911" T="0.0180464"/>
      <pos A="0.19801" C="0.00804839" G="0.0180464" T="0.775895"/>
      <pos A="0.132024" C="0.279994" G="0.176015" T="0.411968"/>
      <pos A="0.507948" C="0.20001" G="0.0440412" T="0.248"/>
      <pos A="0.0620376" C="0.060038" G="0.0340432" T="0.843881"/>
      <pos A="0.0160468" C="0.190012" G="0.589932" T="0.204009"/>
      <pos A="0.060038" C="0.533943" G="0.106029" T="0.29999"/>
      <pos A="0.525945" C="0.106029" G="0.0960308" T="0.271996"/>
      <pos A="0.421966" C="0.140022" G="0.246001" T="0.192012"/>
      <pos A="0.631924" C="0.116027" G="0.0620376" T="0.190012"/>
    </motif>
    <motif db="0" id="SP2_HUMAN.H11MO.0.A" length="22" nsites="499" evalue="1.0e+000"
        url="http://hocomoco.autosome.ru/motif/SP2_HUMAN.H11MO.0.A">
      <pos A="0.12853" C="0.25015" G="0.56903" T="0.0522894"/>
      <pos A="0.180004" C="0.246121" G="0.52289" T="0.0509848"/>
      <pos A="0.150765" C="0.282173" G="0.504601" T="0.0624607"/>
      <pos A="0.154522" C="0.318673" G="0.420539" T="0.106266"/>
      <pos A="0.287964" C="0.222105" G="0.384326" T="0.105605"/>
      <pos A="0.175218" C="0.100131" G="0.656763" T="0.067888"/>
      <pos A="0.140025" C="0.0557865" G="0.706024" T="0.0981646"/>
      <pos A="0.296016" C="0.0549108" G="0.63041" T="0.0186633"/>
      <pos A="0.0378357" C="0.00428989" G="0.918471" T="0.0394036"/>
      <pos A="0.0122183" C="0.0208869" G="0.956785" T="0.0101095"/>
      <pos A="0.0434623" C="0.889613" G="0.0128506" T="0.0540739"/>
      <pos A="0.0324013" C="0.0164189" G="0.900169" T="0.0510109"/>
      <pos A="0.0125962" C="0.0201756" G="0.934453" T="0.0327754"/>
      <pos A="0.0993414" C="0.0869184" G="0.785942" T="0.0277985"/>
      <pos A="0.220793" C="0.177589" G="0.581639" T="0.0199782"/>
[truncated: 145,998 more chars]
