# Supplementary material for: DeepEPI: CNN-transformer-based model for extracting TF interactions through predicting enhancer-promoter interactions
Source: Bioinform Adv. 2025 Sep 17;5(1):vbaf221. doi: 10.1093/bioadv/vbaf221 (PMC12478696; doi:10.1093/bioadv/vbaf221)
Supplement: vbaf221_Supplementary_Data [file vbaf221_supplementary_data.zip › Supplementary_file5/IMR90/result_enhancer68-IMR90/tomtom.tsv]

Query_ID	Target_ID	Optimal_offset	p-value	E-value	q-value	Overlap	Query_consensus	Target_consensus	Orientation
M0	ZN394_HUMAN.H11MO.0.C	-1	9.32819e-05	0.0717337	0.143251	20	TGGGAAGCAACCAACCAGATCAGTGACAGTATTGCAGCAA	AGAATGGAATAGAATGGAAT	+
M0	MNX1_HUMAN.H11MO.0.D	-11	0.000282015	0.216869	0.216542	19	TGGGAAGCAACCAACCAGATCAGTGACAGTATTGCAGCAA	TTAAGGGTTATTAAAATAG	-
M0	IRX2_HUMAN.H11MO.0.D	-16	0.00074305	0.571406	0.380362	19	TGGGAAGCAACCAACCAGATCAGTGACAGTATTGCAGCAA	ACATGGGTGGGCATGTTGG	+
M0	OLIG2_HUMAN.H11MO.0.B	-4	0.00107076	0.823413	0.411085	18	TGGGAAGCAACCAACCAGATCAGTGACAGTATTGCAGCAA	CAGAAGGGAAACAGCTGG	-
M0	Z324A_HUMAN.H11MO.0.C	-1	0.00155658	1.19701	0.478081	23	TGGGAAGCAACCAACCAGATCAGTGACAGTATTGCAGCAA	TGGCAGCAAAGGATGGTTTGATA	-
M1	ZN563_HUMAN.H11MO.0.C	-17	0.000111689	0.0858889	0.171518	21	GTAAGTTGCATTTTCAAGGCGTCGTGAGTGCCAAGTTAGC	GGGATCCTCACTGGCAGCTGC	+
M1	HXC10_HUMAN.H11MO.0.D	-1	0.000584058	0.44914	0.243272	19	GTAAGTTGCATTTTCAAGGCGTCGTGAGTGCCAAGTTAGC	TTTTTAATTTTTTTATTAC	+
M1	HME2_HUMAN.H11MO.0.D	-19	0.000603945	0.464434	0.243272	11	GTAAGTTGCATTTTCAAGGCGTCGTGAGTGCCAAGTTAGC	GGTAATTAGGG	+
M1	BRAC_HUMAN.H11MO.0.A	-10	0.00073438	0.564738	0.243272	20	GTAAGTTGCATTTTCAAGGCGTCGTGAGTGCCAAGTTAGC	TTAGCAGGGAGGTGTGAAAT	+
M1	RXRA_HUMAN.H11MO.0.A	-17	0.000792068	0.6091	0.243272	20	GTAAGTTGCATTTTCAAGGCGTCGTGAGTGCCAAGTTAGC	GGGGGAGGCAGAGGTCAGAG	+
M1	MNX1_HUMAN.H11MO.0.D	-13	0.0012678	0.974938	0.324489	19	GTAAGTTGCATTTTCAAGGCGTCGTGAGTGCCAAGTTAGC	TTAAGGGTTATTAAAATAG	-
M1	PAX2_HUMAN.H11MO.0.D	-15	0.00218864	1.68307	0.420132	18	GTAAGTTGCATTTTCAAGGCGTCGTGAGTGCCAAGTTAGC	GTTCAGTCATGCGTGACA	+
M1	PROX1_HUMAN.H11MO.0.D	-11	0.00278039	2.13812	0.47442	17	GTAAGTTGCATTTTCAAGGCGTCGTGAGTGCCAAGTTAGC	GGGTAAGGCGGGTTGGG	+
M2	MNX1_HUMAN.H11MO.0.D	-11	0.00028015	0.215435	0.260956	19	TTGTCACTCAAAACCCCGATAACAGCAAACATTCACTGGT	TTAAGGGTTATTAAAATAG	-
M2	IRX2_HUMAN.H11MO.0.D	-13	0.000628672	0.483449	0.260956	19	TTGTCACTCAAAACCCCGATAACAGCAAACATTCACTGGT	CCAACATGCCCACCCATGT	-
M2	GATA1_HUMAN.H11MO.0.A	-29	0.00116785	0.898075	0.328563	11	TTGTCACTCAAAACCCCGATAACAGCAAACATTCACTGGT	CTGGCGGGGACAGATAAGA	+
M2	RXRA_HUMAN.H11MO.0.A	0	0.00128456	0.987824	0.328563	20	TTGTCACTCAAAACCCCGATAACAGCAAACATTCACTGGT	GGGGGAGGCAGAGGTCAGAG	+
M4	IRX2_HUMAN.H11MO.0.D	-20	0.000172572	0.132708	0.265015	19	CATACACAGTTCCTGACCCTCACACACAAGGACCGTGCTT	CCAACATGCCCACCCATGT	-
M4	MNX1_HUMAN.H11MO.0.D	-8	0.00100842	0.775473	0.451057	19	CATACACAGTTCCTGACCCTCACACACAAGGACCGTGCTT	CTATTTTAATAACCCTTAA	+
M4	GATA1_HUMAN.H11MO.0.A	-12	0.00117332	0.902281	0.451057	19	CATACACAGTTCCTGACCCTCACACACAAGGACCGTGCTT	CTGGCGGGGACAGATAAGA	+
M4	ZN394_HUMAN.H11MO.0.C	-8	0.00139947	1.0762	0.451057	20	CATACACAGTTCCTGACCCTCACACACAAGGACCGTGCTT	ATTCCATTCTATTCCATTCT	-
M4	RXRA_HUMAN.H11MO.0.A	-5	0.00214507	1.64956	0.47059	20	CATACACAGTTCCTGACCCTCACACACAAGGACCGTGCTT	CTCTGACCTCTGCCTCCCCC	-
M5	MNX1_HUMAN.H11MO.0.D	-16	0.000791448	0.608623	0.412505	19	AGGATCAGTCAGTAGTTCATCTACTCAAGCTGGCTAACTA	CTATTTTAATAACCCTTAA	+
M5	GATA1_HUMAN.H11MO.0.A	-29	0.000995945	0.765882	0.412505	11	AGGATCAGTCAGTAGTTCATCTACTCAAGCTGGCTAACTA	CTGGCGGGGACAGATAAGA	+
M5	IRX2_HUMAN.H11MO.0.D	0	0.00107446	0.826258	0.412505	19	AGGATCAGTCAGTAGTTCATCTACTCAAGCTGGCTAACTA	CCAACATGCCCACCCATGT	-
M6	SMCA5_HUMAN.H11MO.0.C	-25	0.000231069	0.177692	0.132619	15	GAGCCTCGTCCAGGTGCCAGAAGTTGAAGAGAATACAGAG	GAATGGAATGGAATC	+
M6	ZN394_HUMAN.H11MO.0.C	-24	0.000254962	0.196066	0.132619	16	GAGCCTCGTCCAGGTGCCAGAAGTTGAAGAGAATACAGAG	AGAATGGAATAGAATGGAAT	+
M6	MNX1_HUMAN.H11MO.0.D	-17	0.000292088	0.224615	0.132619	19	GAGCCTCGTCCAGGTGCCAGAAGTTGAAGAGAATACAGAG	TTAAGGGTTATTAAAATAG	-
M6	MZF1_HUMAN.H11MO.0.B	-19	0.000349744	0.268953	0.132619	13	GAGCCTCGTCCAGGTGCCAGAAGTTGAAGAGAATACAGAG	GGAGGGGATTGGG	+
M6	TLX1_HUMAN.H11MO.0.D	-3	0.000834402	0.641655	0.231805	17	GAGCCTCGTCCAGGTGCCAGAAGTTGAAGAGAATACAGAG	CCTTGGCAACTTGCCAG	-
M6	ZBT17_HUMAN.H11MO.0.A	-15	0.00091698	0.705158	0.231805	19	GAGCCTCGTCCAGGTGCCAGAAGTTGAAGAGAATACAGAG	GAGGGTGGGGGAGGGGAAG	+
M6	BC11A_HUMAN.H11MO.0.A	-18	0.00142044	1.09232	0.301941	17	GAGCCTCGTCCAGGTGCCAGAAGTTGAAGAGAATACAGAG	AAAAGAGGAAGTGAAAA	+
M6	ZN341_HUMAN.H11MO.0.C	-15	0.00159257	1.22468	0.301941	22	GAGCCTCGTCCAGGTGCCAGAAGTTGAAGAGAATACAGAG	GGGGGGGGGGGGAGGGAAGAGC	+
M6	IRX2_HUMAN.H11MO.0.D	-11	0.0020236	1.55615	0.337845	19	GAGCCTCGTCCAGGTGCCAGAAGTTGAAGAGAATACAGAG	ACATGGGTGGGCATGTTGG	+
M6	NR1I3_HUMAN.H11MO.0.C	-20	0.00236292	1.81709	0.337845	18	GAGCCTCGTCCAGGTGCCAGAAGTTGAAGAGAATACAGAG	GGGGTCAGGAAAGTTCAG	+
M6	PURA_HUMAN.H11MO.0.D	-19	0.00255425	1.96422	0.337845	17	GAGCCTCGTCCAGGTGCCAGAAGTTGAAGAGAATACAGAG	GGAAGGGGGGGGCAGGG	+
M6	IRF4_HUMAN.H11MO.0.A	-18	0.00272128	2.09267	0.337845	18	GAGCCTCGTCCAGGTGCCAGAAGTTGAAGAGAATACAGAG	AAAAGAGGAAGTGAAACT	+
M6	VEZF1_HUMAN.H11MO.0.C	-15	0.00307227	2.36257	0.337845	22	GAGCCTCGTCCAGGTGCCAGAAGTTGAAGAGAATACAGAG	GGGGAGGGGGGAGGGGGAGGGG	+
M6	PAX5_HUMAN.H11MO.0.A	-2	0.00345883	2.65984	0.337845	21	GAGCCTCGTCCAGGTGCCAGAAGTTGAAGAGAATACAGAG	GTCACGCTCTGCTGCCCAGGC	-
M6	VEZF1_HUMAN.H11MO.1.C	-20	0.00384371	2.95581	0.337845	12	GAGCCTCGTCCAGGTGCCAGAAGTTGAAGAGAATACAGAG	AGAGGGAGGGGG	+
M6	RARA_HUMAN.H11MO.0.A	-15	0.00387911	2.98303	0.337845	20	GAGCCTCGTCCAGGTGCCAGAAGTTGAAGAGAATACAGAG	GGGGGATCAAGAGGTCAAGG	+
M6	RXRA_HUMAN.H11MO.0.A	-15	0.00414285	3.18585	0.337845	20	GAGCCTCGTCCAGGTGCCAGAAGTTGAAGAGAATACAGAG	GGGGGAGGCAGAGGTCAGAG	+
M6	PATZ1_HUMAN.H11MO.0.C	-12	0.0042252	3.24918	0.337845	22	GAGCCTCGTCCAGGTGCCAGAAGTTGAAGAGAATACAGAG	GGGGAGGGGGCGGGGGGGGAGG	+
M6	IRF8_HUMAN.H11MO.0.B	-18	0.00442326	3.40149	0.337845	20	GAGCCTCGTCCAGGTGCCAGAAGTTGAAGAGAATACAGAG	AAAAGAGGAAGTGAAAGTAA	+
M6	ZN467_HUMAN.H11MO.0.C	-22	0.00449972	3.46029	0.337845	18	GAGCCTCGTCCAGGTGCCAGAAGTTGAAGAGAATACAGAG	GGGGAGGGGAGGGGGGGGGGGG	+
M6	ETS2_HUMAN.H11MO.0.B	-20	0.00467759	3.59707	0.337845	13	GAGCCTCGTCCAGGTGCCAGAAGTTGAAGAGAATACAGAG	GGAAGGAAGAGGA	+
M6	MAZ_HUMAN.H11MO.0.A	-18	0.00509945	3.92148	0.351573	22	GAGCCTCGTCCAGGTGCCAGAAGTTGAAGAGAATACAGAG	GGGGGAGGGGGGGGGGGGGGGG	+
M6	NR1I2_HUMAN.H11MO.0.C	-9	0.00638487	4.90996	0.418178	19	GAGCCTCGTCCAGGTGCCAGAAGTTGAAGAGAATACAGAG	TGAGGTCAAAAAAGTTCAG	+
M6	GATA1_HUMAN.H11MO.0.A	-13	0.0068128	5.23904	0.418178	19	GAGCCTCGTCCAGGTGCCAGAAGTTGAAGAGAATACAGAG	CTGGCGGGGACAGATAAGA	+
M6	Z324A_HUMAN.H11MO.0.C	-14	0.00689266	5.30046	0.418178	23	GAGCCTCGTCCAGGTGCCAGAAGTTGAAGAGAATACAGAG	TGGCAGCAAAGGATGGTTTGATA	-
M6	LEF1_HUMAN.H11MO.0.A	-23	0.00740018	5.69073	0.431701	14	GAGCCTCGTCCAGGTGCCAGAAGTTGAAGAGAATACAGAG	AGCAAATCAAAGGA	-
M6	ETV5_HUMAN.H11MO.0.C	-19	0.00854012	6.56735	0.444213	14	GAGCCTCGTCCAGGTGCCAGAAGTTGAAGAGAATACAGAG	GAGCAGGAAGTGAG	+
M6	ZN524_HUMAN.H11MO.0.D	-11	0.00858421	6.60126	0.444213	18	GAGCCTCGTCCAGGTGCCAGAAGTTGAAGAGAATACAGAG	GGGTTCGAGGGTTCGAGT	+
M6	THA_HUMAN.H11MO.0.C	-21	0.00884168	6.79925	0.444213	17	GAGCCTCGTCCAGGTGCCAGAAGTTGAAGAGAATACAGAG	GGGTCACTTCAGGTCAG	+
M6	GATA2_HUMAN.H11MO.0.A	-13	0.00938118	7.21413	0.444213	19	GAGCCTCGTCCAGGTGCCAGAAGTTGAAGAGAATACAGAG	CTGGGGGGTGGAGATAAGG	+
M6	NKX21_HUMAN.H11MO.0.A	-22	0.0101101	7.77468	0.444213	10	GAGCCTCGTCCAGGTGCCAGAAGTTGAAGAGAATACAGAG	CTTGAGTGGC	+
M6	ZN816_HUMAN.H11MO.1.C	-19	0.0105583	8.11931	0.444213	14	GAGCCTCGTCCAGGTGCCAGAAGTTGAAGAGAATACAGAG	AAGGGGGACATGCA	+
M6	ZN214_HUMAN.H11MO.0.C	-8	0.0105713	8.1293	0.444213	22	GAGCCTCGTCCAGGTGCCAGAAGTTGAAGAGAATACAGAG	TCCTTTTTGAGGCCTTTGATGA	+
M6	NKX61_HUMAN.H11MO.0.B	-21	0.0106397	8.18195	0.444213	19	GAGCCTCGTCCAGGTGCCAGAAGTTGAAGAGAATACAGAG	GATTAATGGGAATTTAATG	+
M6	NFIA_HUMAN.H11MO.0.C	-5	0.0109801	8.44369	0.444213	15	GAGCCTCGTCCAGGTGCCAGAAGTTGAAGAGAATACAGAG	TTGGCACGGTGCCAA	+
M6	ATF2_HUMAN.H11MO.0.B	-22	0.0113044	8.69308	0.444213	11	GAGCCTCGTCCAGGTGCCAGAAGTTGAAGAGAATACAGAG	GATGACGTCAT	+
M6	TAL1_HUMAN.H11MO.0.A	-13	0.0113259	8.70965	0.444213	19	GAGCCTCGTCCAGGTGCCAGAAGTTGAAGAGAATACAGAG	CTGGGGGGGGCAGATAAGG	+
M6	RFX5_HUMAN.H11MO.0.A	-15	0.0114173	8.77987	0.444213	20	GAGCCTCGTCCAGGTGCCAGAAGTTGAAGAGAATACAGAG	GTCAGCTGTTGCTAGGCAGA	+
M6	SRBP2_HUMAN.H11MO.0.B	-21	0.011422	8.7835	0.444213	13	GAGCCTCGTCCAGGTGCCAGAAGTTGAAGAGAATACAGAG	GGGTGGGGTGAGG	+
M6	NR1H3_HUMAN.H11MO.0.B	-8	0.0120529	9.26865	0.453289	19	GAGCCTCGTCCAGGTGCCAGAAGTTGAAGAGAATACAGAG	CAGAGGTCACTGCAGGTCA	+
M6	ZN134_HUMAN.H11MO.0.C	-8	0.0126113	9.69807	0.455432	22	GAGCCTCGTCCAGGTGCCAGAAGTTGAAGAGAATACAGAG	GCCTCACCTAATCAGTTGAAGG	+
M6	NFIC_HUMAN.H11MO.0.A	-4	0.0130669	10.0484	0.460912	17	GAGCCTCGTCCAGGTGCCAGAAGTTGAAGAGAATACAGAG	CTTGGCAGGGAGCCAAG	-
M8	IRX2_HUMAN.H11MO.0.D	-22	0.000407836	0.313626	0.369265	18	TAACTTGACTTTCGCATACACACTTCTGTGCAAAAGCCTG	CCAACATGCCCACCCATGT	-
M8	MNX1_HUMAN.H11MO.0.D	-7	0.000609928	0.469035	0.369265	19	TAACTTGACTTTCGCATACACACTTCTGTGCAAAAGCCTG	CTATTTTAATAACCCTTAA	+
M8	ZN394_HUMAN.H11MO.0.C	-4	0.00107679	0.828052	0.369265	20	TAACTTGACTTTCGCATACACACTTCTGTGCAAAAGCCTG	ATTCCATTCTATTCCATTCT	-
M8	TLX1_HUMAN.H11MO.0.D	0	0.00181669	1.39704	0.369265	17	TAACTTGACTTTCGCATACACACTTCTGTGCAAAAGCCTG	CCTTGGCAACTTGCCAG	-
M8	GATA1_HUMAN.H11MO.0.A	8	0.00192744	1.4822	0.369265	11	TAACTTGACTTTCGCATACACACTTCTGTGCAAAAGCCTG	TCTTATCTGTCCCCGCCAG	-
M9	IRX2_HUMAN.H11MO.0.D	-12	0.000614468	0.472526	0.485929	19	GGAGCCCCCTGCAGCTGAGAATATCCCCTATCCGGGAGGG	CCAACATGCCCACCCATGT	-
M9	ZN667_HUMAN.H11MO.0.C	-1	0.00078189	0.601274	0.485929	19	GGAGCCCCCTGCAGCTGAGAATATCCCCTATCCGGGAGGG	GTGGCCTTAAAAGCTCAGC	+
M9	Z324A_HUMAN.H11MO.0.C	-13	0.00113528	0.873027	0.485929	23	GGAGCCCCCTGCAGCTGAGAATATCCCCTATCCGGGAGGG	TATCAAACCATCCTTTGCTGCCA	+
M9	MNX1_HUMAN.H11MO.0.D	-13	0.00183661	1.41235	0.485929	19	GGAGCCCCCTGCAGCTGAGAATATCCCCTATCCGGGAGGG	CTATTTTAATAACCCTTAA	+
M9	RXRA_HUMAN.H11MO.0.A	-18	0.00191871	1.47549	0.485929	20	GGAGCCCCCTGCAGCTGAGAATATCCCCTATCCGGGAGGG	CTCTGACCTCTGCCTCCCCC	-
M9	VEZF1_HUMAN.H11MO.0.C	-13	0.00250053	1.92291	0.485929	22	GGAGCCCCCTGCAGCTGAGAATATCCCCTATCCGGGAGGG	CCCCTCCCCCTCCCCCCTCCCC	-
M9	PURA_HUMAN.H11MO.0.D	1	0.00278286	2.14002	0.485929	16	GGAGCCCCCTGCAGCTGAGAATATCCCCTATCCGGGAGGG	CCCTGCCCCCCCCTTCC	-
M9	SPIC_HUMAN.H11MO.0.D	-21	0.00301936	2.32189	0.485929	13	GGAGCCCCCTGCAGCTGAGAATATCCCCTATCCGGGAGGG	CCTCCCCTTCCTC	-
M9	SP4_HUMAN.H11MO.0.A	-14	0.00340622	2.61938	0.485929	20	GGAGCCCCCTGCAGCTGAGAATATCCCCTATCCGGGAGGG	CCCGGCCCCGCCCCCTTCCC	-
M9	RARG_HUMAN.H11MO.2.D	1	0.00391854	3.01336	0.485929	19	GGAGCCCCCTGCAGCTGAGAATATCCCCTATCCGGGAGGG	GGGGGTCACCCAGAGGTCAC	+
M9	ZNF76_HUMAN.H11MO.0.C	-7	0.00398935	3.06781	0.485929	22	GGAGCCCCCTGCAGCTGAGAATATCCCCTATCCGGGAGGG	ACTACAATTCCCAGAATGCCCC	-
M9	PROX1_HUMAN.H11MO.0.D	-16	0.00409417	3.14841	0.485929	17	GGAGCCCCCTGCAGCTGAGAATATCCCCTATCCGGGAGGG	CCCAACCCGCCTTACCC	-
M9	ZBT17_HUMAN.H11MO.0.A	-16	0.00412434	3.17162	0.485929	19	GGAGCCCCCTGCAGCTGAGAATATCCCCTATCCGGGAGGG	CTTCCCCTCCCCCACCCTC	-
M11	IRX2_HUMAN.H11MO.0.D	-17	2.52885e-05	0.0194469	0.0310661	19	TCCTGTTCAGGAACTGAACAACCTGGAATTGCAAATCCTT	CCAACATGCCCACCCATGT	-
M11	ZN394_HUMAN.H11MO.0.C	-17	0.000768287	0.590813	0.326177	20	TCCTGTTCAGGAACTGAACAACCTGGAATTGCAAATCCTT	ATTCCATTCTATTCCATTCT	-
M11	MNX1_HUMAN.H11MO.0.D	-19	0.000937404	0.720863	0.326177	19	TCCTGTTCAGGAACTGAACAACCTGGAATTGCAAATCCTT	TTAAGGGTTATTAAAATAG	-
M11	GATA1_HUMAN.H11MO.0.A	-1	0.00159825	1.22905	0.350628	19	TCCTGTTCAGGAACTGAACAACCTGGAATTGCAAATCCTT	TCTTATCTGTCCCCGCCAG	-
M11	TLX1_HUMAN.H11MO.0.D	-1	0.00277977	2.13764	0.490892	17	TCCTGTTCAGGAACTGAACAACCTGGAATTGCAAATCCTT	CCTTGGCAACTTGCCAG	-
M11	HXC10_HUMAN.H11MO.0.D	-13	0.00287692	2.21235	0.490892	19	TCCTGTTCAGGAACTGAACAACCTGGAATTGCAAATCCTT	TTTTTAATTTTTTTATTAC	+
M12	MNX1_HUMAN.H11MO.0.D	-17	4.14639e-05	0.0318858	0.0637715	19	TACCTTGACCTTCTCAACGAAGATCAAATAAGATCGAGAA	TTAAGGGTTATTAAAATAG	-
M12	BRAC_HUMAN.H11MO.0.A	-1	0.000234014	0.179956	0.179956	20	TACCTTGACCTTCTCAACGAAGATCAAATAAGATCGAGAA	ATTTCACACCTCCCTGCTAA	-
M14	IRX2_HUMAN.H11MO.0.D	-19	0.000127176	0.0977983	0.137369	19	TTAGGACATGAATCCCTCTGAAACATGCGCTAGTGAATTA	CCAACATGCCCACCCATGT	-
M14	MNX1_HUMAN.H11MO.0.D	-17	0.000178633	0.137369	0.137369	19	TTAGGACATGAATCCCTCTGAAACATGCGCTAGTGAATTA	CTATTTTAATAACCCTTAA	+
M14	RXRA_HUMAN.H11MO.0.A	-15	0.00132878	1.02183	0.408733	20	TTAGGACATGAATCCCTCTGAAACATGCGCTAGTGAATTA	CTCTGACCTCTGCCTCCCCC	-
M15	IRX2_HUMAN.H11MO.0.D	-14	0.000313111	0.240782	0.481565	19	GATCTTTGTTGAGGACATCATTTCACCAATCAAGGAAGTA	ACATGGGTGGGCATGTTGG	+
M16	MAFA_HUMAN.H11MO.0.D	2	0.000277168	0.213142	0.286233	19	GTTGACCACGCTGGTGACCTGCTGATGGGTGAAGGCCATT	GTGCTGACCCCGCAGCCTTCG	+
M16	CLOCK_HUMAN.H11MO.0.C	-2	0.00037229	0.286291	0.286233	14	GTTGACCACGCTGGTGACCTGCTGATGGGTGAAGGCCATT	TGTTCACGTGTCTG	-
M17	IRX2_HUMAN.H11MO.0.D	-2	9.49355e-05	0.0730054	0.110222	19	TTAATAAAAGTCAAGTGCTGGGATAAGACAGGCTGAAATT	CCAACATGCCCACCCATGT	-
M17	ZN394_HUMAN.H11MO.0.C	-4	0.000143549	0.110389	0.110222	20	TTAATAAAAGTCAAGTGCTGGGATAAGACAGGCTGAAATT	AGAATGGAATAGAATGGAAT	+
M17	MNX1_HUMAN.H11MO.0.D	-20	0.000304062	0.233824	0.155647	19	TTAATAAAAGTCAAGTGCTGGGATAAGACAGGCTGAAATT	TTAAGGGTTATTAAAATAG	-
M17	HXC10_HUMAN.H11MO.0.D	-19	0.00124873	0.960272	0.479411	19	TTAATAAAAGTCAAGTGCTGGGATAAGACAGGCTGAAATT	GTAATAAAAAAATTAAAAA	-
M18	TLX1_HUMAN.H11MO.0.D	-8	0.000121709	0.093594	0.143593	17	TCCATACTCTGAATGGTACCCTAGGTACACTGCTTAACTC	CTGGCAAGTTGCCAAGG	+
M18	IRX2_HUMAN.H11MO.0.D	-19	0.000187132	0.143904	0.143593	19	TCCATACTCTGAATGGTACCCTAGGTACACTGCTTAACTC	CCAACATGCCCACCCATGT	-
M18	RXRA_HUMAN.H11MO.0.A	-20	0.000516099	0.39688	0.264014	20	TCCATACTCTGAATGGTACCCTAGGTACACTGCTTAACTC	CTCTGACCTCTGCCTCCCCC	-
M19	MNX1_HUMAN.H11MO.0.D	-11	6.62265e-05	0.0509282	0.0662571	19	TCATTTATAAATGCAGTGTTAACCAATGAACTCTTTGGCA	TTAAGGGTTATTAAAATAG	-
M19	IRX2_HUMAN.H11MO.0.D	-18	0.000623426	0.479415	0.319545	19	TCATTTATAAATGCAGTGTTAACCAATGAACTCTTTGGCA	CCAACATGCCCACCCATGT	-
M21	THA_HUMAN.H11MO.0.C	-16	0.000134445	0.103388	0.20408	17	GAGAAGAATAAAACATGGGGCCTATAAGGCCAAGGTTGGT	GGGTCACTTCAGGTCAG	+
M21	ZN350_HUMAN.H11MO.0.C	-15	0.00031653	0.243411	0.240238	18	GAGAAGAATAAAACATGGGGCCTATAAGGCCAAGGTTGGT	TAGGTCATAAAAGGACTG	-
M21	ZN667_HUMAN.H11MO.0.C	-14	0.000672286	0.516988	0.252671	19	GAGAAGAATAAAACATGGGGCCTATAAGGCCAAGGTTGGT	GCTGAGCTTTTAAGGCCAC	-
M21	AIRE_HUMAN.H11MO.0.C	-16	0.000761675	0.585728	0.252671	18	GAGAAGAATAAAACATGGGGCCTATAAGGCCAAGGTTGGT	TTAACCAATATAACCAAT	-
M21	TBX2_HUMAN.H11MO.0.D	-16	0.000832278	0.640022	0.252671	24	GAGAAGAATAAAACATGGGGCCTATAAGGCCAAGGTTGGT	GTCGCTTCTCACACCTCTGATGGCA	-
M21	ZFX_HUMAN.H11MO.1.A	-18	0.00100136	0.770047	0.253336	17	GAGAAGAATAAAACATGGGGCCTATAAGGCCAAGGTTGGT	GGGGGCGGAGGCCGGGG	+
M21	NFYC_HUMAN.H11MO.0.A	-16	0.00118647	0.912397	0.257286	14	GAGAAGAATAAAACATGGGGCCTATAAGGCCAAGGTTGGT	CTAGCCAATCAGAG	+
M21	RXRA_HUMAN.H11MO.0.A	-15	0.0019902	1.53047	0.365105	20	GAGAAGAATAAAACATGGGGCCTATAAGGCCAAGGTTGGT	GGGGGAGGCAGAGGTCAGAG	+
M21	ZFP82_HUMAN.H11MO.0.C	3	0.00234926	1.80658	0.365105	21	GAGAAGAATAAAACATGGGGCCTATAAGGCCAAGGTTGGT	GAAGAGAGAATTAGTGAAATGGAA	-
M21	RARA_HUMAN.H11MO.0.A	-15	0.00261986	2.01467	0.365105	20	GAGAAGAATAAAACATGGGGCCTATAAGGCCAAGGTTGGT	GGGGGATCAAGAGGTCAAGG	+
M21	MNX1_HUMAN.H11MO.0.D	1	0.00268747	2.06667	0.365105	18	GAGAAGAATAAAACATGGGGCCTATAAGGCCAAGGTTGGT	TTAAGGGTTATTAAAATAG	-
M21	NR1H3_HUMAN.H11MO.0.B	-13	0.00330856	2.54428	0.365105	19	GAGAAGAATAAAACATGGGGCCTATAAGGCCAAGGTTGGT	CAGAGGTCACTGCAGGTCA	+
M21	TLX1_HUMAN.H11MO.0.D	-9	0.00336735	2.58949	0.365105	17	GAGAAGAATAAAACATGGGGCCTATAAGGCCAAGGTTGGT	CTGGCAAGTTGCCAAGG	+
M21	VENTX_HUMAN.H11MO.0.D	-11	0.00434594	3.34203	0.424436	19	GAGAAGAATAAAACATGGGGCCTATAAGGCCAAGGTTGGT	AATTAGAAACCAATTAGCG	-
M21	ZN394_HUMAN.H11MO.0.C	-1	0.00447378	3.44034	0.424436	20	GAGAAGAATAAAACATGGGGCCTATAAGGCCAAGGTTGGT	AGAATGGAATAGAATGGAAT	+
M21	THAP1_HUMAN.H11MO.0.C	-12	0.0058059	4.46474	0.486145	22	GAGAAGAATAAAACATGGGGCCTATAAGGCCAAGGTTGGT	GCCCGCAGCCAAGATGGCGGCG	-
M21	ZN214_HUMAN.H11MO.0.C	-8	0.00617332	4.74728	0.486145	22	GAGAAGAATAAAACATGGGGCCTATAAGGCCAAGGTTGGT	TCCTTTTTGAGGCCTTTGATGA	+
M21	GATA1_HUMAN.H11MO.0.A	-10	0.00648066	4.98363	0.486145	19	GAGAAGAATAAAACATGGGGCCTATAAGGCCAAGGTTGGT	CTGGCGGGGACAGATAAGA	+
M21	IRX2_HUMAN.H11MO.0.D	-20	0.00648066	4.98363	0.486145	19	GAGAAGAATAAAACATGGGGCCTATAAGGCCAAGGTTGGT	CCAACATGCCCACCCATGT	-
M21	BHE23_HUMAN.H11MO.0.D	-27	0.00704552	5.41801	0.486145	12	GAGAAGAATAAAACATGGGGCCTATAAGGCCAAGGTTGGT	AGCATATGGTGG	+
M21	ZN563_HUMAN.H11MO.0.C	-15	0.00704581	5.41823	0.486145	21	GAGAAGAATAAAACATGGGGCCTATAAGGCCAAGGTTGGT	GGGATCCTCACTGGCAGCTGC	+
M21	NR1H4_HUMAN.H11MO.0.B	-16	0.00738536	5.67934	0.487417	19	GAGAAGAATAAAACATGGGGCCTATAAGGCCAAGGTTGGT	GGGGTCAATGACCCCGAGG	+
M22	MNX1_HUMAN.H11MO.0.D	-14	8.8836e-05	0.0683149	0.136245	19	AATATCCTAAACTGCGGAGTGGGAATCCCTTAGTATTGGC	CTATTTTAATAACCCTTAA	+
M22	GATA1_HUMAN.H11MO.0.A	-29	0.000441484	0.339501	0.272622	11	AATATCCTAAACTGCGGAGTGGGAATCCCTTAGTATTGGC	CTGGCGGGGACAGATAAGA	+
M22	IRX2_HUMAN.H11MO.0.D	-1	0.000561242	0.431595	0.272622	19	AATATCCTAAACTGCGGAGTGGGAATCCCTTAGTATTGGC	CCAACATGCCCACCCATGT	-
M22	GATA2_HUMAN.H11MO.0.A	-29	0.000711033	0.546784	0.272622	11	AATATCCTAAACTGCGGAGTGGGAATCCCTTAGTATTGGC	CTGGGGGGTGGAGATAAGG	+
M22	MAF_HUMAN.H11MO.0.A	-7	0.00190675	1.46629	0.396524	19	AATATCCTAAACTGCGGAGTGGGAATCCCTTAGTATTGGC	GAATCTGCTGACTCAGCAA	+
M22	RXRA_HUMAN.H11MO.0.A	-11	0.00206837	1.59058	0.396524	20	AATATCCTAAACTGCGGAGTGGGAATCCCTTAGTATTGGC	CTCTGACCTCTGCCTCCCCC	-
M22	BRAC_HUMAN.H11MO.0.A	-7	0.00273866	2.10603	0.461044	20	AATATCCTAAACTGCGGAGTGGGAATCCCTTAGTATTGGC	TTAGCAGGGAGGTGTGAAAT	+
M22	ZN563_HUMAN.H11MO.0.C	-7	0.00352647	2.71185	0.461044	21	AATATCCTAAACTGCGGAGTGGGAATCCCTTAGTATTGGC	GCAGCTGCCAGTGAGGATCCC	-
M22	ZN394_HUMAN.H11MO.0.C	-13	0.00360738	2.77408	0.461044	20	AATATCCTAAACTGCGGAGTGGGAATCCCTTAGTATTGGC	ATTCCATTCTATTCCATTCT	-
M23	RARG_HUMAN.H11MO.0.B	-6	5.0319e-05	0.0386953	0.0656951	18	CCAAAGGGGTGCAAAAGAGCTGCCACCTCATCTCTAAATG	AGGTCAGAGTGACCTGGG	+
M23	BC11A_HUMAN.H11MO.0.A	-19	8.71321e-05	0.0670046	0.0656951	17	CCAAAGGGGTGCAAAAGAGCTGCCACCTCATCTCTAAATG	TTTTCACTTCCTCTTTT	-
M23	IRX2_HUMAN.H11MO.0.D	-9	0.000130542	0.100387	0.0656951	19	CCAAAGGGGTGCAAAAGAGCTGCCACCTCATCTCTAAATG	CCAACATGCCCACCCATGT	-
M23	LYL1_HUMAN.H11MO.0.A	-22	0.000225433	0.173358	0.0850864	14	CCAAAGGGGTGCAAAAGAGCTGCCACCTCATCTCTAAATG	CCAGCTGTTTCCTG	+
M23	ZN563_HUMAN.H11MO.0.C	-4	0.000414405	0.318677	0.125129	21	CCAAAGGGGTGCAAAAGAGCTGCCACCTCATCTCTAAATG	GCAGCTGCCAGTGAGGATCCC	-
M23	SMAD3_HUMAN.H11MO.0.B	-17	0.000588968	0.452917	0.126637	12	CCAAAGGGGTGCAAAAGAGCTGCCACCTCATCTCTAAATG	CTCTGTCACCTG	+
M23	OLIG2_HUMAN.H11MO.0.B	-22	0.000657692	0.505765	0.126637	18	CCAAAGGGGTGCAAAAGAGCTGCCACCTCATCTCTAAATG	CCAGCTGTTTCCCTTCTG	+
M23	MNX1_HUMAN.H11MO.0.D	-2	0.00118085	0.908074	0.171836	19	CCAAAGGGGTGCAAAAGAGCTGCCACCTCATCTCTAAATG	TTAAGGGTTATTAAAATAG	-
M23	ZN394_HUMAN.H11MO.0.C	-19	0.001252	0.962787	0.171836	20	CCAAAGGGGTGCAAAAGAGCTGCCACCTCATCTCTAAATG	ATTCCATTCTATTCCATTCT	-
M23	CLOCK_HUMAN.H11MO.0.C	-19	0.00202468	1.55698	0.238336	14	CCAAAGGGGTGCAAAAGAGCTGCCACCTCATCTCTAAATG	CAGACACGTGAACA	+
M23	ZN341_HUMAN.H11MO.0.C	-16	0.00219874	1.69083	0.238336	22	CCAAAGGGGTGCAAAAGAGCTGCCACCTCATCTCTAAATG	GCTCTTCCCTCCCCCCCCCCCC	-
M23	ZN589_HUMAN.H11MO.0.D	-1	0.00221012	1.69958	0.238336	16	CCAAAGGGGTGCAAAAGAGCTGCCACCTCATCTCTAAATG	CCCACGGTTACTGCCG	+
M23	LEF1_HUMAN.H11MO.0.A	-22	0.00319209	2.45472	0.294229	14	CCAAAGGGGTGCAAAAGAGCTGCCACCTCATCTCTAAATG	TCCTTTGATTTGCT	+
M23	ZN350_HUMAN.H11MO.0.C	-4	0.00331308	2.54775	0.294229	18	CCAAAGGGGTGCAAAAGAGCTGCCACCTCATCTCTAAATG	TAGGTCATAAAAGGACTG	-
M23	RARG_HUMAN.H11MO.2.D	-6	0.00406762	3.128	0.34117	20	CCAAAGGGGTGCAAAAGAGCTGCCACCTCATCTCTAAATG	GGGGGTCACCCAGAGGTCAC	+
M23	ZN554_HUMAN.H11MO.0.C	-4	0.00468329	3.60145	0.352454	20	CCAAAGGGGTGCAAAAGAGCTGCCACCTCATCTCTAAATG	GCTGAGCCATGTGGGGTGCT	+
M23	NR1D1_HUMAN.H11MO.0.B	2	0.00496923	3.82134	0.352454	17	CCAAAGGGGTGCAAAAGAGCTGCCACCTCATCTCTAAATG	AGGGAAGTGGGTCAGAAGG	+
M23	RXRA_HUMAN.H11MO.0.A	-4	0.00502262	3.86239	0.352454	20	CCAAAGGGGTGCAAAAGAGCTGCCACCTCATCTCTAAATG	GGGGGAGGCAGAGGTCAGAG	+
M23	THAP1_HUMAN.H11MO.0.C	-6	0.00529363	4.0708	0.352454	22	CCAAAGGGGTGCAAAAGAGCTGCCACCTCATCTCTAAATG	GCCCGCAGCCAAGATGGCGGCG	-
M23	NR1H3_HUMAN.H11MO.0.B	-2	0.0066083	5.08178	0.399073	19	CCAAAGGGGTGCAAAAGAGCTGCCACCTCATCTCTAAATG	CAGAGGTCACTGCAGGTCA	+
M23	ZNF85_HUMAN.H11MO.0.C	-17	0.00758683	5.83427	0.440545	20	CCAAAGGGGTGCAAAAGAGCTGCCACCTCATCTCTAAATG	AGATTACTTCAGTTTTCTAT	-
M23	MAFA_HUMAN.H11MO.0.D	-5	0.00854114	6.56814	0.47759	21	CCAAAGGGGTGCAAAAGAGCTGCCACCTCATCTCTAAATG	CGAAGGCTGCGGGGTCAGCAC	-
M23	TAL1_HUMAN.H11MO.1.A	-21	0.00893727	6.87276	0.481892	15	CCAAAGGGGTGCAAAAGAGCTGCCACCTCATCTCTAAATG	CACATCTGCTTCCTG	-
M24	IRX2_HUMAN.H11MO.0.D	-1	0.000163011	0.125355	0.13042	19	TCCTGCCTATCACAAACGGTGAAACCTCATTGCACGCCCA	CCAACATGCCCACCCATGT	-
M24	RXRA_HUMAN.H11MO.0.A	1	0.000170635	0.131218	0.13042	19	TCCTGCCTATCACAAACGGTGAAACCTCATTGCACGCCCA	CTCTGACCTCTGCCTCCCCC	-
M24	MNX1_HUMAN.H11MO.0.D	-19	0.00032557	0.250363	0.150644	19	TCCTGCCTATCACAAACGGTGAAACCTCATTGCACGCCCA	TTAAGGGTTATTAAAATAG	-
M24	BRAC_HUMAN.H11MO.0.A	-4	0.000425459	0.327178	0.150644	20	TCCTGCCTATCACAAACGGTGAAACCTCATTGCACGCCCA	ATTTCACACCTCCCTGCTAA	-
M24	GATA1_HUMAN.H11MO.0.A	0	0.000687997	0.52907	0.150644	19	TCCTGCCTATCACAAACGGTGAAACCTCATTGCACGCCCA	TCTTATCTGTCCCCGCCAG	-
M24	ZSC22_HUMAN.H11MO.0.C	2	0.000709181	0.54536	0.150644	14	TCCTGCCTATCACAAACGGTGAAACCTCATTGCACGCCCA	CCTCCTCCCTCAGACC	-
M24	ZN394_HUMAN.H11MO.0.C	-2	0.000869812	0.668885	0.150644	20	TCCTGCCTATCACAAACGGTGAAACCTCATTGCACGCCCA	ATTCCATTCTATTCCATTCT	-
M24	GATA2_HUMAN.H11MO.0.A	0	0.000876828	0.674281	0.150644	19	TCCTGCCTATCACAAACGGTGAAACCTCATTGCACGCCCA	CCTTATCTCCACCCCCCAG	-
M24	ZN341_HUMAN.H11MO.0.C	2	0.00103124	0.793023	0.150644	20	TCCTGCCTATCACAAACGGTGAAACCTCATTGCACGCCCA	GCTCTTCCCTCCCCCCCCCCCC	-
M24	SPIC_HUMAN.H11MO.0.D	-1	0.00119774	0.921059	0.150644	13	TCCTGCCTATCACAAACGGTGAAACCTCATTGCACGCCCA	CCTCCCCTTCCTC	-
M24	ZN214_HUMAN.H11MO.0.C	0	0.00128112	0.985182	0.150644	22	TCCTGCCTATCACAAACGGTGAAACCTCATTGCACGCCCA	TCCTTTTTGAGGCCTTTGATGA	+
M24	FOXD3_HUMAN.H11MO.0.D	-25	0.00333543	2.56495	0.340911	15	TCCTGCCTATCACAAACGGTGAAACCTCATTGCACGCCCA	TGCTAAGTAAACAAA	-
M24	LEF1_HUMAN.H11MO.0.A	-4	0.00334523	2.57248	0.340911	14	TCCTGCCTATCACAAACGGTGAAACCTCATTGCACGCCCA	TCCTTTGATTTGCT	+
M24	ZFX_HUMAN.H11MO.1.A	1	0.00475416	3.65595	0.428198	16	TCCTGCCTATCACAAACGGTGAAACCTCATTGCACGCCCA	CCCCGGCCTCCGCCCCC	-
M25	IRX2_HUMAN.H11MO.0.D	-19	0.000370341	0.284792	0.394951	19	AGATAGCATAAGGCCTTGAGTCACACAGACACGTCTCCAT	CCAACATGCCCACCCATGT	-
M25	MNX1_HUMAN.H11MO.0.D	-9	0.000660016	0.507552	0.394951	19	AGATAGCATAAGGCCTTGAGTCACACAGACACGTCTCCAT	TTAAGGGTTATTAAAATAG	-
M25	NR1D1_HUMAN.H11MO.0.B	-13	0.000775655	0.596479	0.394951	19	AGATAGCATAAGGCCTTGAGTCACACAGACACGTCTCCAT	CCTTCTGACCCACTTCCCT	-
M25	RXRA_HUMAN.H11MO.0.A	-8	0.00147639	1.13534	0.431443	20	AGATAGCATAAGGCCTTGAGTCACACAGACACGTCTCCAT	GGGGGAGGCAGAGGTCAGAG	+
M25	BRAC_HUMAN.H11MO.0.A	-19	0.0018475	1.42073	0.431443	20	AGATAGCATAAGGCCTTGAGTCACACAGACACGTCTCCAT	ATTTCACACCTCCCTGCTAA	-
M26	IRX2_HUMAN.H11MO.0.D	-3	3.11987e-06	0.00239918	0.00477008	19	TTTACCTCACGTTATCGCCTCTGCTAGAGAAACGGGCTCT	CCAACATGCCCACCCATGT	-
M26	RXRA_HUMAN.H11MO.0.A	-3	0.00019014	0.146218	0.145356	20	TTTACCTCACGTTATCGCCTCTGCTAGAGAAACGGGCTCT	CTCTGACCTCTGCCTCCCCC	-
M26	ZN394_HUMAN.H11MO.0.C	-3	0.000843478	0.648634	0.402896	20	TTTACCTCACGTTATCGCCTCTGCTAGAGAAACGGGCTCT	ATTCCATTCTATTCCATTCT	-
M26	SRBP2_HUMAN.H11MO.0.B	-4	0.00105406	0.81057	0.402896	13	TTTACCTCACGTTATCGCCTCTGCTAGAGAAACGGGCTCT	CCTCACCCCACCC	-
M28	MNX1_HUMAN.H11MO.0.D	-2	0.0002359	0.181407	0.35648	19	CTGTGGATAGATAGCTATTCTGTCCGCAAACCTCCAAATC	CTATTTTAATAACCCTTAA	+
M28	IRX2_HUMAN.H11MO.0.D	-14	0.0005349	0.411338	0.35648	19	CTGTGGATAGATAGCTATTCTGTCCGCAAACCTCCAAATC	CCAACATGCCCACCCATGT	-
M28	ZN394_HUMAN.H11MO.0.C	-6	0.000821604	0.631813	0.35648	20	CTGTGGATAGATAGCTATTCTGTCCGCAAACCTCCAAATC	ATTCCATTCTATTCCATTCT	-
M29	HXC10_HUMAN.H11MO.0.D	-16	0.000197648	0.151991	0.164989	19	GTTTAACAATACTTACACCAGGTAGTTGTAAAATCTAGTC	GTAATAAAAAAATTAAAAA	-
M29	BRAC_HUMAN.H11MO.0.A	-14	0.000215297	0.165563	0.164989	20	GTTTAACAATACTTACACCAGGTAGTTGTAAAATCTAGTC	TTAGCAGGGAGGTGTGAAAT	+
M29	MNX1_HUMAN.H11MO.0.D	-16	0.000574071	0.44146	0.293286	19	GTTTAACAATACTTACACCAGGTAGTTGTAAAATCTAGTC	TTAAGGGTTATTAAAATAG	-
M29	IRX2_HUMAN.H11MO.0.D	-7	0.00107117	0.823731	0.328349	19	GTTTAACAATACTTACACCAGGTAGTTGTAAAATCTAGTC	CCAACATGCCCACCCATGT	-
M32	IRX2_HUMAN.H11MO.0.D	-2	0.000108503	0.0834391	0.166844	19	TTCCTGCATGTCAACAACAGAATGAAGTCTTACAGATGTA	CCAACATGCCCACCCATGT	-
M33	IRX2_HUMAN.H11MO.0.D	-20	0.000211058	0.162304	0.32433	19	GGTTTCTCAACTATGCACCAGGTCTAAGTCCAGACACTAA	CCAACATGCCCACCCATGT	-
M33	MNX1_HUMAN.H11MO.0.D	-5	0.000555894	0.427482	0.411897	19	GGTTTCTCAACTATGCACCAGGTCTAAGTCCAGACACTAA	CTATTTTAATAACCCTTAA	+
M33	RXRA_HUMAN.H11MO.0.A	-10	0.00106792	0.821234	0.411897	20	GGTTTCTCAACTATGCACCAGGTCTAAGTCCAGACACTAA	CTCTGACCTCTGCCTCCCCC	-
M33	GATA1_HUMAN.H11MO.0.A	8	0.00128843	0.990805	0.411897	11	GGTTTCTCAACTATGCACCAGGTCTAAGTCCAGACACTAA	TCTTATCTGTCCCCGCCAG	-
M34	CLOCK_HUMAN.H11MO.0.C	-22	0.000242775	0.186694	0.260694	14	CTTTGAGGTTCACTGTCCTGTGCATTCTCTGGAGCAGAAA	CAGACACGTGAACA	+
M34	IRX2_HUMAN.H11MO.0.D	-12	0.000543529	0.417974	0.260694	19	CTTTGAGGTTCACTGTCCTGTGCATTCTCTGGAGCAGAAA	CCAACATGCCCACCCATGT	-
M34	RXRA_HUMAN.H11MO.0.A	-10	0.000698153	0.536879	0.260694	20	CTTTGAGGTTCACTGTCCTGTGCATTCTCTGGAGCAGAAA	CTCTGACCTCTGCCTCCCCC	-
M34	PAX5_HUMAN.H11MO.0.A	-6	0.000929392	0.714702	0.260694	21	CTTTGAGGTTCACTGTCCTGTGCATTCTCTGGAGCAGAAA	GTCACGCTCTGCTGCCCAGGC	-
M34	ZN554_HUMAN.H11MO.0.C	-16	0.0011057	0.850285	0.260694	20	CTTTGAGGTTCACTGTCCTGTGCATTCTCTGGAGCAGAAA	GCTGAGCCATGTGGGGTGCT	+
M34	ZN563_HUMAN.H11MO.0.C	-17	0.00124729	0.959165	0.260694	21	CTTTGAGGTTCACTGTCCTGTGCATTCTCTGGAGCAGAAA	GGGATCCTCACTGGCAGCTGC	+
M34	ZN214_HUMAN.H11MO.0.C	-11	0.00169348	1.30228	0.260694	22	CTTTGAGGTTCACTGTCCTGTGCATTCTCTGGAGCAGAAA	TCCTTTTTGAGGCCTTTGATGA	+
M34	ZN341_HUMAN.H11MO.0.C	-4	0.00169348	1.30228	0.260694	22	CTTTGAGGTTCACTGTCCTGTGCATTCTCTGGAGCAGAAA	GCTCTTCCCTCCCCCCCCCCCC	-
M34	MAFA_HUMAN.H11MO.0.D	-14	0.00178851	1.37536	0.260694	21	CTTTGAGGTTCACTGTCCTGTGCATTCTCTGGAGCAGAAA	GTGCTGACCCCGCAGCCTTCG	+
M34	MNX1_HUMAN.H11MO.0.D	-5	0.00190296	1.46338	0.260694	19	CTTTGAGGTTCACTGTCCTGTGCATTCTCTGGAGCAGAAA	CTATTTTAATAACCCTTAA	+
M34	KLF6_HUMAN.H11MO.0.A	-8	0.00238146	1.83134	0.260694	19	CTTTGAGGTTCACTGTCCTGTGCATTCTCTGGAGCAGAAA	CCCCCGGCCCCGCCCTTCC	-
M34	ZFX_HUMAN.H11MO.1.A	-10	0.00258087	1.98469	0.260694	17	CTTTGAGGTTCACTGTCCTGTGCATTCTCTGGAGCAGAAA	CCCCGGCCTCCGCCCCC	-
M34	TLX1_HUMAN.H11MO.0.D	-20	0.00279277	2.14764	0.262977	17	CTTTGAGGTTCACTGTCCTGTGCATTCTCTGGAGCAGAAA	CCTTGGCAACTTGCCAG	-
M34	LEF1_HUMAN.H11MO.0.A	2	0.0029506	2.26901	0.262977	12	CTTTGAGGTTCACTGTCCTGTGCATTCTCTGGAGCAGAAA	TCCTTTGATTTGCT	+
M34	SPIC_HUMAN.H11MO.0.D	-22	0.00321169	2.46979	0.26647	13	CTTTGAGGTTCACTGTCCTGTGCATTCTCTGGAGCAGAAA	CCTCCCCTTCCTC	-
M34	ZN394_HUMAN.H11MO.0.C	-8	0.00354488	2.72601	0.26647	20	CTTTGAGGTTCACTGTCCTGTGCATTCTCTGGAGCAGAAA	ATTCCATTCTATTCCATTCT	-
M34	MAF_HUMAN.H11MO.0.A	-10	0.00369327	2.84013	0.26647	19	CTTTGAGGTTCACTGTCCTGTGCATTCTCTGGAGCAGAAA	GAATCTGCTGACTCAGCAA	+
M34	NR1D1_HUMAN.H11MO.0.B	0	0.00369327	2.84013	0.26647	19	CTTTGAGGTTCACTGTCCTGTGCATTCTCTGGAGCAGAAA	CCTTCTGACCCACTTCCCT	-
M34	PATZ1_HUMAN.H11MO.0.C	-8	0.00408452	3.141	0.269111	22	CTTTGAGGTTCACTGTCCTGTGCATTCTCTGGAGCAGAAA	CCTCCCCCCCCGCCCCCTCCCC	-
M34	THA_HUMAN.H11MO.0.C	-2	0.00411728	3.16619	0.269111	17	CTTTGAGGTTCACTGTCCTGTGCATTCTCTGGAGCAGAAA	CTGACCTGAAGTGACCC	-
M34	GATA1_HUMAN.H11MO.0.A	-28	0.00491298	3.77808	0.289892	12	CTTTGAGGTTCACTGTCCTGTGCATTCTCTGGAGCAGAAA	CTGGCGGGGACAGATAAGA	+
M34	FOXD3_HUMAN.H11MO.0.D	-15	0.0051249	3.94105	0.289892	15	CTTTGAGGTTCACTGTCCTGTGCATTCTCTGGAGCAGAAA	TGCTAAGTAAACAAA	-
M34	Z324A_HUMAN.H11MO.0.C	-14	0.00516587	3.97256	0.289892	23	CTTTGAGGTTCACTGTCCTGTGCATTCTCTGGAGCAGAAA	TATCAAACCATCCTTTGCTGCCA	+
M34	EGR1_HUMAN.H11MO.0.A	-14	0.00600657	4.61905	0.317623	17	CTTTGAGGTTCACTGTCCTGTGCATTCTCTGGAGCAGAAA	CCCCCGCCCACGCCCTC	-
M34	BRAC_HUMAN.H11MO.0.A	-4	0.00614546	4.72586	0.317623	20	CTTTGAGGTTCACTGTCCTGTGCATTCTCTGGAGCAGAAA	ATTTCACACCTCCCTGCTAA	-
M34	OLIG2_HUMAN.H11MO.0.B	-23	0.0062999	4.84462	0.317623	17	CTTTGAGGTTCACTGTCCTGTGCATTCTCTGGAGCAGAAA	CAGAAGGGAAACAGCTGG	-
M34	ZN667_HUMAN.H11MO.0.C	-4	0.00649856	4.99739	0.317623	19	CTTTGAGGTTCACTGTCCTGTGCATTCTCTGGAGCAGAAA	GTGGCCTTAAAAGCTCAGC	+
M34	NR1H3_HUMAN.H11MO.0.B	-3	0.00745824	5.73539	0.342435	19	CTTTGAGGTTCACTGTCCTGTGCATTCTCTGGAGCAGAAA	TGACCTGCAGTGACCTCTG	-
M34	GATA2_HUMAN.H11MO.0.A	-28	0.00745824	5.73539	0.342435	12	CTTTGAGGTTCACTGTCCTGTGCATTCTCTGGAGCAGAAA	CTGGGGGGTGGAGATAAGG	+
M34	ZN350_HUMAN.H11MO.0.C	-12	0.0083665	6.43384	0.371233	18	CTTTGAGGTTCACTGTCCTGTGCATTCTCTGGAGCAGAAA	CAGTCCTTTTATGACCTA	+
M34	SP3_HUMAN.H11MO.0.B	-9	0.00857549	6.59455	0.371233	20	CTTTGAGGTTCACTGTCCTGTGCATTCTCTGGAGCAGAAA	CCCCGGCCCCGCCCCCCCCC	-
M34	AIRE_HUMAN.H11MO.0.C	-21	0.00897297	6.90021	0.374524	18	CTTTGAGGTTCACTGTCCTGTGCATTCTCTGGAGCAGAAA	TTAACCAATATAACCAAT	-
M34	ZN589_HUMAN.H11MO.0.D	-17	0.00957174	7.36067	0.381648	16	CTTTGAGGTTCACTGTCCTGTGCATTCTCTGGAGCAGAAA	CGGCAGTAACCGTGGG	-
M34	TFCP2_HUMAN.H11MO.0.D	-11	0.0119461	9.18652	0.452502	16	CTTTGAGGTTCACTGTCCTGTGCATTCTCTGGAGCAGAAA	TCTGGCCAGTTCAGGC	-
M34	HXA7_HUMAN.H11MO.0.D	-20	0.01313	10.0969	0.483987	15	CTTTGAGGTTCACTGTCCTGTGCATTCTCTGGAGCAGAAA	TCCAATCTATTGATT	-
M34	ZNF41_HUMAN.H11MO.0.C	2	0.0137355	10.5626	0.483987	22	CTTTGAGGTTCACTGTCCTGTGCATTCTCTGGAGCAGAAA	CTCATGGTGCCTTACTCCCTTGTG	-
M34	VEZF1_HUMAN.H11MO.0.C	-14	0.0143702	11.0507	0.489124	22	CTTTGAGGTTCACTGTCCTGTGCATTCTCTGGAGCAGAAA	CCCCTCCCCCTCCCCCCTCCCC	-
M34	P73_HUMAN.H11MO.0.A	-13	0.0145421	11.1829	0.489124	19	CTTTGAGGTTCACTGTCCTGTGCATTCTCTGGAGCAGAAA	AGACATGCCCAGACATGCC	+
M34	BC11A_HUMAN.H11MO.0.A	0	0.0152801	11.7504	0.489789	17	CTTTGAGGTTCACTGTCCTGTGCATTCTCTGGAGCAGAAA	TTTTCACTTCCTCTTTT	-
M34	STAT1_HUMAN.H11MO.1.A	0	0.0155165	11.9322	0.489789	19	CTTTGAGGTTCACTGTCCTGTGCATTCTCTGGAGCAGAAA	CTTTCAGTTTCATTTTCTT	-
M37	MNX1_HUMAN.H11MO.0.D	-14	0.000725779	0.558124	0.445135	19	AATGAGTCTGATACTGAATTACGAGCACATAGCCTCTGGA	TTAAGGGTTATTAAAATAG	-
M37	IRX2_HUMAN.H11MO.0.D	-20	0.000847113	0.65143	0.445135	19	AATGAGTCTGATACTGAATTACGAGCACATAGCCTCTGGA	CCAACATGCCCACCCATGT	-
M37	ZN563_HUMAN.H11MO.0.C	-7	0.00135065	1.03865	0.445135	21	AATGAGTCTGATACTGAATTACGAGCACATAGCCTCTGGA	GGGATCCTCACTGGCAGCTGC	+
M37	ZN394_HUMAN.H11MO.0.C	-13	0.00156381	1.20257	0.445135	20	AATGAGTCTGATACTGAATTACGAGCACATAGCCTCTGGA	ATTCCATTCTATTCCATTCT	-
M37	GATA1_HUMAN.H11MO.0.A	-29	0.00240091	1.8463	0.445135	11	AATGAGTCTGATACTGAATTACGAGCACATAGCCTCTGGA	CTGGCGGGGACAGATAAGA	+
M37	ZN214_HUMAN.H11MO.0.C	-11	0.00259306	1.99406	0.445135	22	AATGAGTCTGATACTGAATTACGAGCACATAGCCTCTGGA	TCATCAAAGGCCTCAAAAAGGA	-
M37	HME2_HUMAN.H11MO.0.D	-9	0.00275696	2.1201	0.445135	11	AATGAGTCTGATACTGAATTACGAGCACATAGCCTCTGGA	GGTAATTAGGG	+
M37	RXRA_HUMAN.H11MO.0.A	-12	0.00315118	2.42326	0.445135	20	AATGAGTCTGATACTGAATTACGAGCACATAGCCTCTGGA	GGGGGAGGCAGAGGTCAGAG	+
M37	HXC10_HUMAN.H11MO.0.D	-20	0.00319266	2.45516	0.445135	19	AATGAGTCTGATACTGAATTACGAGCACATAGCCTCTGGA	GTAATAAAAAAATTAAAAA	-
M38	IRX2_HUMAN.H11MO.0.D	-20	0.000401295	0.308596	0.289375	19	AGTTCATGGGTAGCATGATCAACGCAGACTACAGACTAGA	ACATGGGTGGGCATGTTGG	+
M38	MNX1_HUMAN.H11MO.0.D	-14	0.000697943	0.536718	0.289375	19	AGTTCATGGGTAGCATGATCAACGCAGACTACAGACTAGA	CTATTTTAATAACCCTTAA	+
M38	ZN563_HUMAN.H11MO.0.C	-14	0.00131878	1.01414	0.404778	21	AGTTCATGGGTAGCATGATCAACGCAGACTACAGACTAGA	GGGATCCTCACTGGCAGCTGC	+
M38	RXRA_HUMAN.H11MO.0.A	-4	0.00187749	1.44379	0.440945	20	AGTTCATGGGTAGCATGATCAACGCAGACTACAGACTAGA	GGGGGAGGCAGAGGTCAGAG	+
M38	Z324A_HUMAN.H11MO.0.C	-8	0.00201125	1.54665	0.440945	23	AGTTCATGGGTAGCATGATCAACGCAGACTACAGACTAGA	TATCAAACCATCCTTTGCTGCCA	+
M38	HXC10_HUMAN.H11MO.0.D	-7	0.00231141	1.77748	0.443408	19	AGTTCATGGGTAGCATGATCAACGCAGACTACAGACTAGA	TTTTTAATTTTTTTATTAC	+
M38	GATA2_HUMAN.H11MO.0.A	-28	0.00266756	2.05135	0.454871	12	AGTTCATGGGTAGCATGATCAACGCAGACTACAGACTAGA	CTGGGGGGTGGAGATAAGG	+
M40	MNX1_HUMAN.H11MO.0.D	-2	0.000263222	0.202418	0.247849	19	TTGTGCTTGAATGGCTCTGTGCACGTCAAAAATCCGGTCT	CTATTTTAATAACCCTTAA	+
M40	IRX2_HUMAN.H11MO.0.D	-10	0.000468263	0.360094	0.247849	19	TTGTGCTTGAATGGCTCTGTGCACGTCAAAAATCCGGTCT	ACATGGGTGGGCATGTTGG	+
M40	GATA1_HUMAN.H11MO.0.A	7	0.000645153	0.496123	0.247849	12	TTGTGCTTGAATGGCTCTGTGCACGTCAAAAATCCGGTCT	TCTTATCTGTCCCCGCCAG	-
M40	GATA2_HUMAN.H11MO.0.A	7	0.000954688	0.734155	0.293411	12	TTGTGCTTGAATGGCTCTGTGCACGTCAAAAATCCGGTCT	CCTTATCTCCACCCCCCAG	-
M40	PAX8_HUMAN.H11MO.0.D	-1	0.00138499	1.06506	0.304042	14	TTGTGCTTGAATGGCTCTGTGCACGTCAAAAATCCGGTCT	CCCGCTTCAGTGAC	-
M40	BRAC_HUMAN.H11MO.0.A	-5	0.00189999	1.46109	0.364961	20	TTGTGCTTGAATGGCTCTGTGCACGTCAAAAATCCGGTCT	TTAGCAGGGAGGTGTGAAAT	+
M41	FOXL1_HUMAN.H11MO.0.D	-21	3.23683e-05	0.0248912	0.0493819	19	GTATGTATGTATGTATGTATGTATGTATTTATTTATTTAT	TGTTTGTTTGTTTACTTTT	+
M41	FOXJ2_HUMAN.H11MO.0.C	-29	0.000722621	0.555695	0.245135	10	GTATGTATGTATGTATGTATGTATGTATTTATTTATTTAT	TGTTTATTTA	+
M41	UNC4_HUMAN.H11MO.0.D	-28	0.000744056	0.572179	0.245135	11	GTATGTATGTATGTATGTATGTATGTATTTATTTATTTAT	TAATTTAATTA	+
M41	ALX4_HUMAN.H11MO.0.D	-28	0.000869671	0.668777	0.245135	12	GTATGTATGTATGTATGTATGTATGTATTTATTTATTTAT	TAATTTAATTAA	-
M41	FOXQ1_HUMAN.H11MO.0.C	-26	0.000976572	0.750984	0.245135	12	GTATGTATGTATGTATGTATGTATGTATTTATTTATTTAT	TATTGTTTATTT	+
M41	PO4F3_HUMAN.H11MO.0.D	-25	0.001064	0.818213	0.245135	15	GTATGTATGTATGTATGTATGTATGTATTTATTTATTTAT	TCATTAATTATTCAT	+
M41	HXC6_HUMAN.H11MO.0.D	-23	0.00123852	0.952423	0.245135	15	GTATGTATGTATGTATGTATGTATGTATTTATTTATTTAT	ATGATTTATTACTTT	+
M41	FOXF1_HUMAN.H11MO.0.D	-28	0.00128542	0.98849	0.245135	11	GTATGTATGTATGTATGTATGTATGTATTTATTTATTTAT	ATGTTTATTTT	+
M41	DRGX_HUMAN.H11MO.0.D	-28	0.00172837	1.32912	0.292984	11	GTATGTATGTATGTATGTATGTATGTATTTATTTATTTAT	TAATTTAATTA	+
M41	CPEB1_HUMAN.H11MO.0.D	-25	0.0022333	1.71741	0.312813	15	GTATGTATGTATGTATGTATGTATGTATTTATTTATTTAT	TTTTTATTTTTTTTTTT	+
M41	FOXD2_HUMAN.H11MO.0.D	-17	0.00227194	1.74712	0.312813	19	GTATGTATGTATGTATGTATGTATGTATTTATTTATTTAT	TATGTAAATATTTATTTAA	+
M41	HNF6_HUMAN.H11MO.0.B	-27	0.00290606	2.23476	0.312813	11	GTATGTATGTATGTATGTATGTATGTATTTATTTATTTAT	TTTATTGATTT	+
M41	PO4F1_HUMAN.H11MO.0.D	-26	0.00302149	2.32353	0.312813	14	GTATGTATGTATGTATGTATGTATGTATTTATTTATTTAT	CATTAATTATTCAT	+
M41	HXB7_HUMAN.H11MO.0.C	-27	0.00304886	2.34457	0.312813	10	GTATGTATGTATGTATGTATGTATGTATTTATTTATTTAT	TTGATTAATG	+
M41	PHX2A_HUMAN.H11MO.0.D	-28	0.00307558	2.36512	0.312813	11	GTATGTATGTATGTATGTATGTATGTATTTATTTATTTAT	TAATTTAATTA	+
M41	ZFHX3_HUMAN.H11MO.0.D	-29	0.00344274	2.64747	0.328271	11	GTATGTATGTATGTATGTATGTATGTATTTATTTATTTAT	TAATTATTAAT	-
M41	FOXJ3_HUMAN.H11MO.0.A	-24	0.00403786	3.10512	0.340844	13	GTATGTATGTATGTATGTATGTATGTATTTATTTATTTAT	TTGTTTATTTTTT	+
M41	ALX3_HUMAN.H11MO.0.D	-28	0.00430325	3.3092	0.340844	11	GTATGTATGTATGTATGTATGTATGTATTTATTTATTTAT	TAATTTAATTA	-
M41	ARX_HUMAN.H11MO.0.D	-27	0.00446825	3.43608	0.340844	13	GTATGTATGTATGTATGTATGTATGTATTTATTTATTTAT	TTAATTTAATTAG	+
M41	HXB8_HUMAN.H11MO.0.C	-27	0.00536146	4.12296	0.364763	11	GTATGTATGTATGTATGTATGTATGTATTTATTTATTTAT	TTGATTAATGC	+
M41	FOXG1_HUMAN.H11MO.0.D	-23	0.00544315	4.18578	0.364763	17	GTATGTATGTATGTATGTATGTATGTATTTATTTATTTAT	ATTGTTTATATTTTTTT	+
M41	ONEC3_HUMAN.H11MO.0.D	-25	0.00593899	4.56708	0.364763	12	GTATGTATGTATGTATGTATGTATGTATTTATTTATTTAT	TATTGATTTTTT	+
M41	PHX2B_HUMAN.H11MO.0.D	-28	0.00630929	4.85185	0.370217	11	GTATGTATGTATGTATGTATGTATGTATTTATTTATTTAT	TAATTTAATTA	+
M41	DUX4_HUMAN.H11MO.0.A	-28	0.00916016	7.04416	0.437172	11	GTATGTATGTATGTATGTATGTATGTATTTATTTATTTAT	TGATTAGGTTA	+
M41	FOXJ3_HUMAN.H11MO.1.B	-22	0.00935662	7.19524	0.437172	13	GTATGTATGTATGTATGTATGTATGTATTTATTTATTTAT	TTGTTTTTGTTTA	+
M41	ONEC2_HUMAN.H11MO.0.D	-18	0.00973945	7.48964	0.437172	21	GTATGTATGTATGTATGTATGTATGTATTTATTTATTTAT	GTCTTGTTATTGATTTTTTTT	+
M41	ANDR_HUMAN.H11MO.0.A	-23	0.00982567	7.55594	0.437172	17	GTATGTATGTATGTATGTATGTATGTATTTATTTATTTAT	TGTTCTTTTTTGTTTGCT	+
M41	LHX3_HUMAN.H11MO.0.C	-24	0.0102975	7.91874	0.437172	13	GTATGTATGTATGTATGTATGTATGTATTTATTTATTTAT	AAAATTAATTAAT	+
M41	FOXB1_HUMAN.H11MO.0.D	-15	0.0102997	7.92045	0.437172	17	GTATGTATGTATGTATGTATGTATGTATTTATTTATTTAT	GTTATGTAAATATTGAC	-
M41	FOXO4_HUMAN.H11MO.0.C	-28	0.0103159	7.93291	0.437172	9	GTATGTATGTATGTATGTATGTATGTATTTATTTATTTAT	TTGTTTATT	+
M41	RAX2_HUMAN.H11MO.0.D	-28	0.0109046	8.38563	0.449631	12	GTATGTATGTATGTATGTATGTATGTATTTATTTATTTAT	TAATTTAATTAG	-
M42	MNX1_HUMAN.H11MO.0.D	-20	0.000160065	0.12309	0.178072	19	GCATGCAATGATAGGGTACACCATCTCATAATGACGCAAT	CTATTTTAATAACCCTTAA	+
M42	IRX2_HUMAN.H11MO.0.D	-7	0.000310208	0.23855	0.178072	19	GCATGCAATGATAGGGTACACCATCTCATAATGACGCAAT	CCAACATGCCCACCCATGT	-
M43	VEZF1_HUMAN.H11MO.0.C	-8	6.3528e-07	0.00048853	0.000583359	22	ACCATCACCTTCCACCCCTCCAACTCCCACAACCTGGAAC	CCCCTCCCCCTCCCCCCTCCCC	-
M43	PATZ1_HUMAN.H11MO.0.C	-7	7.82555e-07	0.000601785	0.000583359	22	ACCATCACCTTCCACCCCTCCAACTCCCACAACCTGGAAC	CCTCCCCCCCCGCCCCCTCCCC	-
M43	KLF6_HUMAN.H11MO.0.A	-7	9.34667e-06	0.00718759	0.00464501	19	ACCATCACCTTCCACCCCTCCAACTCCCACAACCTGGAAC	CCCCCGGCCCCGCCCTTCC	-
M43	RXRA_HUMAN.H11MO.0.A	-1	2.86242e-05	0.022012	0.00965239	20	ACCATCACCTTCCACCCCTCCAACTCCCACAACCTGGAAC	CTCTGACCTCTGCCTCCCCC	-
M43	MAZ_HUMAN.H11MO.0.A	-2	3.23708e-05	0.0248932	0.00965239	22	ACCATCACCTTCCACCCCTCCAACTCCCACAACCTGGAAC	CCCCCCCCCCCCCCCCTCCCCC	-
M43	NFIC_HUMAN.H11MO.0.A	-7	5.11748e-05	0.0393534	0.0127162	17	ACCATCACCTTCCACCCCTCCAACTCCCACAACCTGGAAC	CTTGGCTCCCTGCCAAG	+
M43	SP3_HUMAN.H11MO.0.B	-8	7.76332e-05	0.0596999	0.0140967	20	ACCATCACCTTCCACCCCTCCAACTCCCACAACCTGGAAC	CCCCGGCCCCGCCCCCCCCC	-
M43	COT2_HUMAN.H11MO.1.A	-1	8.3659e-05	0.0643338	0.0140967	17	ACCATCACCTTCCACCCCTCCAACTCCCACAACCTGGAAC	CCCTGACCTTTGACCCC	-
M43	ZBT17_HUMAN.H11MO.0.A	-11	8.50959e-05	0.0654388	0.0140967	19	ACCATCACCTTCCACCCCTCCAACTCCCACAACCTGGAAC	CTTCCCCTCCCCCACCCTC	-
M43	ZN341_HUMAN.H11MO.0.C	-4	0.000106397	0.0818195	0.0158629	22	ACCATCACCTTCCACCCCTCCAACTCCCACAACCTGGAAC	GCTCTTCCCTCCCCCCCCCCCC	-
M43	SP4_HUMAN.H11MO.0.A	-9	0.000131019	0.100754	0.017758	20	ACCATCACCTTCCACCCCTCCAACTCCCACAACCTGGAAC	CCCGGCCCCGCCCCCTTCCC	-
M43	COT1_HUMAN.H11MO.0.C	-1	0.000236291	0.181708	0.0293574	17	ACCATCACCTTCCACCCCTCCAACTCCCACAACCTGGAAC	CCCTGACCTCTGACCCC	-
M43	SP2_HUMAN.H11MO.0.A	-7	0.000326093	0.250766	0.0373981	22	ACCATCACCTTCCACCCCTCCAACTCCCACAACCTGGAAC	CCCCCGGCCCCGCCCCCCCCCC	-
M43	PTF1A_HUMAN.H11MO.0.B	-4	0.000395936	0.304474	0.0413865	18	ACCATCACCTTCCACCCCTCCAACTCCCACAACCTGGAAC	CCAGCTGCCCCCTTTCCC	+
M43	WT1_HUMAN.H11MO.0.C	-8	0.000420683	0.323505	0.0413865	20	ACCATCACCTTCCACCCCTCCAACTCCCACAACCTGGAAC	CCCCCCCTCCTCCCCCGCCC	-
M43	EGR1_HUMAN.H11MO.0.A	-7	0.000444148	0.34155	0.0413865	17	ACCATCACCTTCCACCCCTCCAACTCCCACAACCTGGAAC	CCCCCGCCCACGCCCTC	-
M43	EGR2_HUMAN.H11MO.0.A	-12	0.000511785	0.393563	0.0448838	18	ACCATCACCTTCCACCCCTCCAACTCCCACAACCTGGAAC	CCCCTCCCACACCCCCCC	-
M43	ZFX_HUMAN.H11MO.1.A	-2	0.000687675	0.528822	0.0482507	17	ACCATCACCTTCCACCCCTCCAACTCCCACAACCTGGAAC	CCCCGGCCTCCGCCCCC	-
M43	ZN467_HUMAN.H11MO.0.C	-1	0.000696868	0.535891	0.0482507	22	ACCATCACCTTCCACCCCTCCAACTCCCACAACCTGGAAC	CCCCCCCCCCCCTCCCCTCCCC	-
M43	ZN563_HUMAN.H11MO.0.C	-4	0.000719687	0.553439	0.0482507	21	ACCATCACCTTCCACCCCTCCAACTCCCACAACCTGGAAC	GCAGCTGCCAGTGAGGATCCC	-
M43	KLF3_HUMAN.H11MO.0.B	-9	0.000724584	0.557205	0.0482507	19	ACCATCACCTTCCACCCCTCCAACTCCCACAACCTGGAAC	CCCGGCCCCGCCCCTCCCC	-
M43	NR1D1_HUMAN.H11MO.0.B	-11	0.000724584	0.557205	0.0482507	19	ACCATCACCTTCCACCCCTCCAACTCCCACAACCTGGAAC	CCTTCTGACCCACTTCCCT	-
M43	SPIC_HUMAN.H11MO.0.D	-11	0.000744356	0.57241	0.0482507	13	ACCATCACCTTCCACCCCTCCAACTCCCACAACCTGGAAC	CCTCCCCTTCCTC	-
M43	KLF16_HUMAN.H11MO.0.D	-5	0.000785304	0.603899	0.048784	19	ACCATCACCTTCCACCCCTCCAACTCCCACAACCTGGAAC	CCCCCCCCCCCCCGCCCCC	-
M43	ZFP82_HUMAN.H11MO.0.C	-9	0.00102273	0.78648	0.0601902	24	ACCATCACCTTCCACCCCTCCAACTCCCACAACCTGGAAC	TTCCATTTCACTAATTCTCTCTTC	+
M43	NFIA_HUMAN.H11MO.0.C	-8	0.00104966	0.807188	0.0601902	15	ACCATCACCTTCCACCCCTCCAACTCCCACAACCTGGAAC	TTGGCACCGTGCCAA	-
M43	IRX2_HUMAN.H11MO.0.D	-15	0.00116759	0.897877	0.064473	19	ACCATCACCTTCCACCCCTCCAACTCCCACAACCTGGAAC	CCAACATGCCCACCCATGT	-
M43	ZN263_HUMAN.H11MO.0.A	0	0.00125593	0.965807	0.066874	20	ACCATCACCTTCCACCCCTCCAACTCCCACAACCTGGAAC	CTCCTCCTCTCCCTCCTCCC	-
M43	ZN394_HUMAN.H11MO.0.C	-7	0.0015733	1.20986	0.0808842	20	ACCATCACCTTCCACCCCTCCAACTCCCACAACCTGGAAC	ATTCCATTCTATTCCATTCT	-
M43	TLX1_HUMAN.H11MO.0.D	-13	0.00173092	1.33108	0.0860215	17	ACCATCACCTTCCACCCCTCCAACTCCCACAACCTGGAAC	CCTTGGCAACTTGCCAG	-
M43	PROX1_HUMAN.H11MO.0.D	-10	0.00203585	1.56557	0.0979119	17	ACCATCACCTTCCACCCCTCCAACTCCCACAACCTGGAAC	CCCAACCCGCCTTACCC	-
M43	NKX25_HUMAN.H11MO.0.B	-14	0.00220523	1.69582	0.102599	8	ACCATCACCTTCCACCCCTCCAACTCCCACAACCTGGAAC	CCTCTCCA	-
M43	ZN554_HUMAN.H11MO.0.C	-13	0.00227446	1.74906	0.102599	20	ACCATCACCTTCCACCCCTCCAACTCCCACAACCTGGAAC	AGCACCCCACATGGCTCAGC	-
M43	Z324A_HUMAN.H11MO.0.C	-16	0.00233975	1.79927	0.102599	23	ACCATCACCTTCCACCCCTCCAACTCCCACAACCTGGAAC	TATCAAACCATCCTTTGCTGCCA	+
M43	RARG_HUMAN.H11MO.2.D	-3	0.00262945	2.02205	0.10914	20	ACCATCACCTTCCACCCCTCCAACTCCCACAACCTGGAAC	GTGACCTCTGGGTGACCCCC	-
M43	TBX21_HUMAN.H11MO.0.A	-1	0.00263534	2.02658	0.10914	13	ACCATCACCTTCCACCCCTCCAACTCCCACAACCTGGAAC	TTCACACCTCCAC	-
M43	EGR2_HUMAN.H11MO.1.A	-7	0.00280673	2.15838	0.113097	16	ACCATCACCTTCCACCCCTCCAACTCCCACAACCTGGAAC	CCCCCGCCCACGCCCC	-
M43	MNX1_HUMAN.H11MO.0.D	-20	0.0029116	2.23902	0.114235	19	ACCATCACCTTCCACCCCTCCAACTCCCACAACCTGGAAC	CTATTTTAATAACCCTTAA	+
M43	VEZF1_HUMAN.H11MO.1.C	-13	0.00315127	2.42332	0.114803	12	ACCATCACCTTCCACCCCTCCAACTCCCACAACCTGGAAC	CCCCCTCCCCCT	-
M43	PURA_HUMAN.H11MO.0.D	-10	0.00327935	2.52182	0.114803	17	ACCATCACCTTCCACCCCTCCAACTCCCACAACCTGGAAC	CCCTGCCCCCCCCTTCC	-
M43	ZN589_HUMAN.H11MO.0.D	-19	0.00330256	2.53967	0.114803	16	ACCATCACCTTCCACCCCTCCAACTCCCACAACCTGGAAC	CCCACGGTTACTGCCG	+
M43	ZN214_HUMAN.H11MO.0.C	-16	0.0033111	2.54624	0.114803	22	ACCATCACCTTCCACCCCTCCAACTCCCACAACCTGGAAC	TCATCAAAGGCCTCAAAAAGGA	-
M43	SP4_HUMAN.H11MO.1.A	-11	0.0038791	2.98303	0.13144	16	ACCATCACCTTCCACCCCTCCAACTCCCACAACCTGGAAC	CGGCCCCGCCCCCTCC	-
M43	KLF15_HUMAN.H11MO.0.A	-4	0.00419518	3.2261	0.138992	19	ACCATCACCTTCCACCCCTCCAACTCCCACAACCTGGAAC	CCCCCCCCTGCTCCTCCCC	-
M43	E2F7_HUMAN.H11MO.0.B	-5	0.00456129	3.50763	0.143933	13	ACCATCACCTTCCACCCCTCCAACTCCCACAACCTGGAAC	CCTTTCCCGCCCC	-
M43	NKX21_HUMAN.H11MO.0.A	-13	0.00459886	3.53653	0.143933	10	ACCATCACCTTCCACCCCTCCAACTCCCACAACCTGGAAC	GCCACTCAAG	-
M43	LYL1_HUMAN.H11MO.0.A	-4	0.00571935	4.39818	0.170541	14	ACCATCACCTTCCACCCCTCCAACTCCCACAACCTGGAAC	CCAGCTGTTTCCTG	+
M43	ETV5_HUMAN.H11MO.0.C	-4	0.00571935	4.39818	0.170541	14	ACCATCACCTTCCACCCCTCCAACTCCCACAACCTGGAAC	CTCACTTCCTGCTC	-
M43	ETS2_HUMAN.H11MO.0.B	-4	0.005953	4.57786	0.174027	13	ACCATCACCTTCCACCCCTCCAACTCCCACAACCTGGAAC	TCCTCTTCCTTCC	-
M43	RARA_HUMAN.H11MO.0.A	-1	0.00610262	4.69292	0.17497	20	ACCATCACCTTCCACCCCTCCAACTCCCACAACCTGGAAC	CCTTGACCTCTTGATCCCCC	-
M43	THA_HUMAN.H11MO.0.C	-12	0.00652043	5.01421	0.183422	17	ACCATCACCTTCCACCCCTCCAACTCCCACAACCTGGAAC	CTGACCTGAAGTGACCC	-
M43	SMAD3_HUMAN.H11MO.0.B	-6	0.00669568	5.14898	0.184864	12	ACCATCACCTTCCACCCCTCCAACTCCCACAACCTGGAAC	CTCTGTCACCTG	+
M43	PLAG1_HUMAN.H11MO.0.D	-14	0.00702359	5.40114	0.190391	17	ACCATCACCTTCCACCCCTCCAACTCCCACAACCTGGAAC	CCCCTCCTGATGCCCCC	-
M43	TAL1_HUMAN.H11MO.1.A	-3	0.00737072	5.66808	0.196233	15	ACCATCACCTTCCACCCCTCCAACTCCCACAACCTGGAAC	CACATCTGCTTCCTG	-
M43	TAF1_HUMAN.H11MO.0.A	-11	0.00782981	6.02113	0.198116	16	ACCATCACCTTCCACCCCTCCAACTCCCACAACCTGGAAC	CCGCCGCCGCCATCTT	-
M43	TBX15_HUMAN.H11MO.0.D	-1	0.00791634	6.08767	0.198116	19	ACCATCACCTTCCACCCCTCCAACTCCCACAACCTGGAAC	CCCCCACCCCCCCCCCCCC	-
M43	E2F1_HUMAN.H11MO.0.A	-7	0.00797296	6.13121	0.198116	14	ACCATCACCTTCCACCCCTCCAACTCCCACAACCTGGAAC	CTTTCCCGCCCCCC	-
M43	PAX8_HUMAN.H11MO.0.D	-13	0.00797296	6.13121	0.198116	14	ACCATCACCTTCCACCCCTCCAACTCCCACAACCTGGAAC	CCCGCTTCAGTGAC	-
M43	OLIG2_HUMAN.H11MO.0.B	-1	0.00839567	6.45627	0.2052	18	ACCATCACCTTCCACCCCTCCAACTCCCACAACCTGGAAC	CCAGCTGTTTCCCTTCTG	+
M43	FLI1_HUMAN.H11MO.0.A	-2	0.0111098	8.54344	0.262916	18	ACCATCACCTTCCACCCCTCCAACTCCCACAACCTGGAAC	TCCCTCCTTCCTTCCTCC	-
M43	BC11A_HUMAN.H11MO.0.A	-1	0.0134659	10.3553	0.304537	17	ACCATCACCTTCCACCCCTCCAACTCCCACAACCTGGAAC	TTTTCACTTCCTCTTTT	-
M43	BRAC_HUMAN.H11MO.0.A	-7	0.0135055	10.3858	0.304537	20	ACCATCACCTTCCACCCCTCCAACTCCCACAACCTGGAAC	ATTTCACACCTCCCTGCTAA	-
M43	E2F6_HUMAN.H11MO.0.A	-5	0.013925	10.7083	0.304537	13	ACCATCACCTTCCACCCCTCCAACTCCCACAACCTGGAAC	CCCTTCCCGCCCC	-
M43	FEV_HUMAN.H11MO.0.B	-5	0.0140309	10.7898	0.304537	10	ACCATCACCTTCCACCCCTCCAACTCCCACAACCTGGAAC	CGCTTCCCGC	-
M43	MAFA_HUMAN.H11MO.0.D	0	0.0140499	10.8044	0.304537	21	ACCATCACCTTCCACCCCTCCAACTCCCACAACCTGGAAC	GTGCTGACCCCGCAGCCTTCG	+
M43	HAND1_HUMAN.H11MO.1.D	-30	0.0140941	10.8384	0.304537	7	ACCATCACCTTCCACCCCTCCAACTCCCACAACCTGGAAC	GGCCTGG	+
M43	LEF1_HUMAN.H11MO.0.A	-13	0.0151167	11.6247	0.31743	14	ACCATCACCTTCCACCCCTCCAACTCCCACAACCTGGAAC	TCCTTTGATTTGCT	+
M43	CLOCK_HUMAN.H11MO.0.C	-1	0.0151167	11.6247	0.31743	14	ACCATCACCTTCCACCCCTCCAACTCCCACAACCTGGAAC	TGTTCACGTGTCTG	-
M43	ZN148_HUMAN.H11MO.0.D	-6	0.015905	12.2309	0.329156	15	ACCATCACCTTCCACCCCTCCAACTCCCACAACCTGGAAC	CCCCTCCCCCACCCC	-
M43	ZN770_HUMAN.H11MO.0.C	-4	0.0162995	12.5343	0.329156	22	ACCATCACCTTCCACCCCTCCAACTCCCACAACCTGGAAC	GATCCTCCCGCCTCAGCCTCCC	-
M43	ASCL1_HUMAN.H11MO.0.A	-2	0.0163374	12.5634	0.329156	14	ACCATCACCTTCCACCCCTCCAACTCCCACAACCTGGAAC	CTGCACCTGCTCCC	+
M43	SRBP2_HUMAN.H11MO.0.B	-12	0.0177672	13.663	0.350735	13	ACCATCACCTTCCACCCCTCCAACTCCCACAACCTGGAAC	CCTCACCCCACCC	-
M43	PAX2_HUMAN.H11MO.0.D	-2	0.0178789	13.7489	0.350735	18	ACCATCACCTTCCACCCCTCCAACTCCCACAACCTGGAAC	TGTCACGCATGACTGAAC	-
M43	NKX22_HUMAN.H11MO.0.D	-13	0.0185961	14.3004	0.360066	8	ACCATCACCTTCCACCCCTCCAACTCCCACAACCTGGAAC	GCCACTCA	-
M43	ZN350_HUMAN.H11MO.1.D	5	0.0196141	15.0833	0.371077	19	ACCATCACCTTCCACCCCTCCAACTCCCACAACCTGGAAC	GGGCAACAAATCCCTGCGCCCCGT	-
M43	MYBA_HUMAN.H11MO.0.D	-1	0.0198506	15.2651	0.371077	15	ACCATCACCTTCCACCCCTCCAACTCCCACAACCTGGAAC	TCTCCAACTGCCACT	-
M43	ZIC1_HUMAN.H11MO.0.B	-12	0.020256	15.5769	0.371077	9	ACCATCACCTTCCACCCCTCCAACTCCCACAACCTGGAAC	GACCACCCC	-
M43	RARA_HUMAN.H11MO.2.A	-4	0.0204092	15.6947	0.371077	17	ACCATCACCTTCCACCCCTCCAACTCCCACAACCTGGAAC	TGACCTCTCGGTGACCT	-
M43	ZN418_HUMAN.H11MO.0.C	1	0.0204092	15.6947	0.371077	16	ACCATCACCTTCCACCCCTCCAACTCCCACAACCTGGAAC	TGCTTTTAGCCTCTTCC	+
M43	ZN350_HUMAN.H11MO.0.C	-12	0.0248338	19.0972	0.440772	18	ACCATCACCTTCCACCCCTCCAACTCCCACAACCTGGAAC	CAGTCCTTTTATGACCTA	+
M43	NR1H3_HUMAN.H11MO.0.B	-13	0.0258809	19.9024	0.453955	19	ACCATCACCTTCCACCCCTCCAACTCCCACAACCTGGAAC	TGACCTGCAGTGACCTCTG	-
M43	TEAD4_HUMAN.H11MO.0.A	-29	0.0263613	20.2719	0.457004	11	ACCATCACCTTCCACCCCTCCAACTCCCACAACCTGGAAC	ATGCCAGGAATGT	-
M43	GATA1_HUMAN.H11MO.0.A	-13	0.0275489	21.1851	0.472103	19	ACCATCACCTTCCACCCCTCCAACTCCCACAACCTGGAAC	TCTTATCTGTCCCCGCCAG	-
M43	THAP1_HUMAN.H11MO.0.C	-6	0.029289	22.5232	0.485604	22	ACCATCACCTTCCACCCCTCCAACTCCCACAACCTGGAAC	CGCCGCCATCTTGGCTGCGGGC	+
M43	GATA2_HUMAN.H11MO.0.A	-13	0.0293139	22.5424	0.485604	19	ACCATCACCTTCCACCCCTCCAACTCCCACAACCTGGAAC	CCTTATCTCCACCCCCCAG	-
M44	IRX2_HUMAN.H11MO.0.D	-1	0.000138254	0.106317	0.212634	19	TCGTGCTTAAGGCATCCAGATTACTTGAAGGTCCTGCTCA	CCAACATGCCCACCCATGT	-
M44	MNX1_HUMAN.H11MO.0.D	-16	0.000557361	0.428611	0.428611	19	TCGTGCTTAAGGCATCCAGATTACTTGAAGGTCCTGCTCA	CTATTTTAATAACCCTTAA	+
M46	MNX1_HUMAN.H11MO.0.D	-8	6.30173e-05	0.0484603	0.096901	19	CTTACCACTTCGCTGTATCAATGTCTCCTGGTAGAATCCT	CTATTTTAATAACCCTTAA	+
M46	IRX2_HUMAN.H11MO.0.D	-7	0.000678958	0.522119	0.348009	19	CTTACCACTTCGCTGTATCAATGTCTCCTGGTAGAATCCT	CCAACATGCCCACCCATGT	-
M46	HXC10_HUMAN.H11MO.0.D	-13	0.00158626	1.21983	0.487834	19	CTTACCACTTCGCTGTATCAATGTCTCCTGGTAGAATCCT	TTTTTAATTTTTTTATTAC	+
M47	MAZ_HUMAN.H11MO.0.A	-5	0.000214435	0.164901	0.115926	22	CAACTCCTCAGCCCCCCCTTTTCCCCCAGTTGGTAGCAAA	CCCCCCCCCCCCCCCCTCCCCC	-
M47	PATZ1_HUMAN.H11MO.0.C	-5	0.000281083	0.216153	0.115926	22	CAACTCCTCAGCCCCCCCTTTTCCCCCAGTTGGTAGCAAA	CCTCCCCCCCCGCCCCCTCCCC	-
M47	ZN467_HUMAN.H11MO.0.C	-4	0.000343528	0.264173	0.115926	22	CAACTCCTCAGCCCCCCCTTTTCCCCCAGTTGGTAGCAAA	CCCCCCCCCCCCTCCCCTCCCC	-
M47	VEZF1_HUMAN.H11MO.0.C	-3	0.000544349	0.418605	0.115926	22	CAACTCCTCAGCCCCCCCTTTTCCCCCAGTTGGTAGCAAA	CCCCTCCCCCTCCCCCCTCCCC	-
M47	ZN341_HUMAN.H11MO.0.C	-5	0.000580836	0.446663	0.115926	22	CAACTCCTCAGCCCCCCCTTTTCCCCCAGTTGGTAGCAAA	GCTCTTCCCTCCCCCCCCCCCC	-
M47	PURA_HUMAN.H11MO.0.D	-7	0.000584841	0.449743	0.115926	17	CAACTCCTCAGCCCCCCCTTTTCCCCCAGTTGGTAGCAAA	CCCTGCCCCCCCCTTCC	-
M47	RXRA_HUMAN.H11MO.0.A	-6	0.000611573	0.4703	0.115926	20	CAACTCCTCAGCCCCCCCTTTTCCCCCAGTTGGTAGCAAA	CTCTGACCTCTGCCTCCCCC	-
M47	CTCF_HUMAN.H11MO.0.A	-20	0.000633088	0.486845	0.115926	19	CAACTCCTCAGCCCCCCCTTTTCCCCCAGTTGGTAGCAAA	TGGCGCCCCCTGGTGGCCA	-
M47	RFX5_HUMAN.H11MO.0.A	-21	0.000701677	0.53959	0.115926	19	CAACTCCTCAGCCCCCCCTTTTCCCCCAGTTGGTAGCAAA	GTCAGCTGTTGCTAGGCAGA	+
M47	KLF15_HUMAN.H11MO.0.A	-7	0.000899376	0.69162	0.133729	19	CAACTCCTCAGCCCCCCCTTTTCCCCCAGTTGGTAGCAAA	CCCCCCCCTGCTCCTCCCC	-
M47	ZN816_HUMAN.H11MO.0.C	-12	0.00109021	0.838374	0.13614	21	CAACTCCTCAGCCCCCCCTTTTCCCCCAGTTGGTAGCAAA	CCCTGCATGTCCCCCTTTTTT	-
M47	SRBP2_HUMAN.H11MO.0.B	-5	0.00118776	0.913386	0.13614	13	CAACTCCTCAGCCCCCCCTTTTCCCCCAGTTGGTAGCAAA	CCTCACCCCACCC	-
M47	AP2C_HUMAN.H11MO.0.A	-2	0.0012347	0.949481	0.13614	14	CAACTCCTCAGCCCCCCCTTTTCCCCCAGTTGGTAGCAAA	TGGCCTCAGGGCAT	-
M47	ZBT17_HUMAN.H11MO.0.A	-14	0.00135808	1.04437	0.13614	19	CAACTCCTCAGCCCCCCCTTTTCCCCCAGTTGGTAGCAAA	CTTCCCCTCCCCCACCCTC	-
M47	WT1_HUMAN.H11MO.0.C	3	0.00137339	1.05613	0.13614	17	CAACTCCTCAGCCCCCCCTTTTCCCCCAGTTGGTAGCAAA	CCCCCCCTCCTCCCCCGCCC	-
M47	Z324A_HUMAN.H11MO.0.C	-5	0.00147103	1.13123	0.136706	23	CAACTCCTCAGCCCCCCCTTTTCCCCCAGTTGGTAGCAAA	TATCAAACCATCCTTTGCTGCCA	+
M47	ZN263_HUMAN.H11MO.0.A	-5	0.00167154	1.28542	0.146202	20	CAACTCCTCAGCCCCCCCTTTTCCCCCAGTTGGTAGCAAA	CTCCTCCTCTCCCTCCTCCC	-
M47	KLF6_HUMAN.H11MO.0.A	-5	0.00203069	1.5616	0.160918	19	CAACTCCTCAGCCCCCCCTTTTCCCCCAGTTGGTAGCAAA	CCCCCGGCCCCGCCCTTCC	-
M47	SP2_HUMAN.H11MO.0.A	-5	0.00215826	1.65971	0.160918	22	CAACTCCTCAGCCCCCCCTTTTCCCCCAGTTGGTAGCAAA	CCCCCGGCCCCGCCCCCCCCCC	-
M47	ZN320_HUMAN.H11MO.0.C	-6	0.00216446	1.66447	0.160918	20	CAACTCCTCAGCCCCCCCTTTTCCCCCAGTTGGTAGCAAA	CACTGGCCCCCTGGTCCCAC	-
M47	E2F3_HUMAN.H11MO.0.A	-19	0.0023247	1.78769	0.164601	11	CAACTCCTCAGCCCCCCCTTTTCCCCCAGTTGGTAGCAAA	TTTCCCGCCCT	-
M47	NR1D1_HUMAN.H11MO.0.B	-5	0.00247414	1.90261	0.167219	19	CAACTCCTCAGCCCCCCCTTTTCCCCCAGTTGGTAGCAAA	CCTTCTGACCCACTTCCCT	-
M47	RFX5_HUMAN.H11MO.1.A	-26	0.00276166	2.12371	0.172949	11	CAACTCCTCAGCCCCCCCTTTTCCCCCAGTTGGTAGCAAA	CTGTTGCTAGG	+
M47	SP3_HUMAN.H11MO.0.B	0	0.00279155	2.1467	0.172949	20	CAACTCCTCAGCCCCCCCTTTTCCCCCAGTTGGTAGCAAA	CCCCGGCCCCGCCCCCCCCC	-
M47	FEV_HUMAN.H11MO.0.B	-17	0.0031257	2.40366	0.185906	10	CAACTCCTCAGCCCCCCCTTTTCCCCCAGTTGGTAGCAAA	CGCTTCCCGC	-
M47	KLF3_HUMAN.H11MO.0.B	2	0.00364645	2.80412	0.208537	17	CAACTCCTCAGCCCCCCCTTTTCCCCCAGTTGGTAGCAAA	CCCGGCCCCGCCCCTCCCC	-
M47	SP1_HUMAN.H11MO.1.A	-3	0.00400575	3.08042	0.211602	14	CAACTCCTCAGCCCCCCCTTTTCCCCCAGTTGGTAGCAAA	CGGCCCCGCCCCCC	-
M47	AP2B_HUMAN.H11MO.0.B	-3	0.00405786	3.12049	0.211602	10	CAACTCCTCAGCCCCCCCTTTTCCCCCAGTTGGTAGCAAA	GCCCCCGGGC	-
M47	EGR2_HUMAN.H11MO.0.A	-6	0.00412699	3.17366	0.211602	18	CAACTCCTCAGCCCCCCCTTTTCCCCCAGTTGGTAGCAAA	CCCCTCCCACACCCCCCC	-
M47	ZN148_HUMAN.H11MO.0.D	-3	0.00449269	3.45488	0.222674	15	CAACTCCTCAGCCCCCCCTTTTCCCCCAGTTGGTAGCAAA	CCCCTCCCCCACCCC	-
M47	ZF64A_HUMAN.H11MO.0.D	0	0.00486889	3.74417	0.232871	16	CAACTCCTCAGCCCCCCCTTTTCCCCCAGTTGGTAGCAAA	CAGGTTCCCGGGCCCC	-
M47	ZN816_HUMAN.H11MO.1.C	-15	0.00501164	3.85395	0.232871	14	CAACTCCTCAGCCCCCCCTTTTCCCCCAGTTGGTAGCAAA	TGCATGTCCCCCTT	-
M47	COE1_HUMAN.H11MO.0.A	-1	0.00518571	3.98781	0.233657	15	CAACTCCTCAGCCCCCCCTTTTCCCCCAGTTGGTAGCAAA	AAGTCCCCAGGGACC	+
M47	MAFA_HUMAN.H11MO.0.D	-5	0.00572416	4.40188	0.250333	21	CAACTCCTCAGCCCCCCCTTTTCCCCCAGTTGGTAGCAAA	GTGCTGACCCCGCAGCCTTCG	+
M47	CTCFL_HUMAN.H11MO.0.A	-17	0.0065182	5.0125	0.276914	17	CAACTCCTCAGCCCCCCCTTTTCCCCCAGTTGGTAGCAAA	CGGCGCCCCCTGGCGGC	-
M47	BHE23_HUMAN.H11MO.0.D	-22	0.0071941	5.53226	0.296367	12	CAACTCCTCAGCCCCCCCTTTTCCCCCAGTTGGTAGCAAA	CCACCATATGCT	-
M47	AP2A_HUMAN.H11MO.0.A	-1	0.00737473	5.67116	0.296367	15	CAACTCCTCAGCCCCCCCTTTTCCCCCAGTTGGTAGCAAA	ATGGCCTCAGGGCAT	-
M47	SP4_HUMAN.H11MO.1.A	-3	0.00785067	6.03716	0.307191	16	CAACTCCTCAGCCCCCCCTTTTCCCCCAGTTGGTAGCAAA	CGGCCCCGCCCCCTCC	-
M47	PTF1A_HUMAN.H11MO.1.B	-25	0.00875185	6.73018	0.315474	9	CAACTCCTCAGCCCCCCCTTTTCCCCCAGTTGGTAGCAAA	CCAGCTGCT	-
M47	GCM1_HUMAN.H11MO.0.D	-18	0.00894755	6.88067	0.315474	14	CAACTCCTCAGCCCCCCCTTTTCCCCCAGTTGGTAGCAAA	AATACCCGCATGTG	-
M47	TAF1_HUMAN.H11MO.0.A	-16	0.00897133	6.89896	0.315474	16	CAACTCCTCAGCCCCCCCTTTTCCCCCAGTTGGTAGCAAA	CCGCCGCCGCCATCTT	-
M47	EGR1_HUMAN.H11MO.0.A	-5	0.00901136	6.92973	0.315474	17	CAACTCCTCAGCCCCCCCTTTTCCCCCAGTTGGTAGCAAA	CCCCCGCCCACGCCCTC	-
M47	BRAC_HUMAN.H11MO.0.A	-20	0.00939162	7.22216	0.315474	20	CAACTCCTCAGCCCCCCCTTTTCCCCCAGTTGGTAGCAAA	ATTTCACACCTCCCTGCTAA	-
M47	WT1_HUMAN.H11MO.1.B	-2	0.0094	7.2286	0.315474	11	CAACTCCTCAGCCCCCCCTTTTCCCCCAGTTGGTAGCAAA	CCTCCTCCCAC	-
M47	SP4_HUMAN.H11MO.0.A	-7	0.00995352	7.65426	0.315474	20	CAACTCCTCAGCCCCCCCTTTTCCCCCAGTTGGTAGCAAA	CCCGGCCCCGCCCCCTTCCC	-
M47	ETS2_HUMAN.H11MO.0.B	-15	0.0100219	7.70686	0.315474	13	CAACTCCTCAGCCCCCCCTTTTCCCCCAGTTGGTAGCAAA	TCCTCTTCCTTCC	-
M47	ZIC2_HUMAN.H11MO.0.D	-23	0.010392	7.99144	0.315474	15	CAACTCCTCAGCCCCCCCTTTTCCCCCAGTTGGTAGCAAA	TCACAGCAGGGGGCC	-
M47	ZN770_HUMAN.H11MO.0.C	-2	0.010754	8.2698	0.315474	22	CAACTCCTCAGCCCCCCCTTTTCCCCCAGTTGGTAGCAAA	GATCCTCCCGCCTCAGCCTCCC	-
M47	SPIC_HUMAN.H11MO.0.D	0	0.0107768	8.28739	0.315474	13	CAACTCCTCAGCCCCCCCTTTTCCCCCAGTTGGTAGCAAA	CCTCCCCTTCCTC	-
M47	EGR2_HUMAN.H11MO.1.A	-2	0.0109316	8.40638	0.315474	16	CAACTCCTCAGCCCCCCCTTTTCCCCCAGTTGGTAGCAAA	CCCCCGCCCACGCCCC	-
M47	VDR_HUMAN.H11MO.0.A	-2	0.0109316	8.40638	0.315474	16	CAACTCCTCAGCCCCCCCTTTTCCCCCAGTTGGTAGCAAA	TGAACCCACTGACCCC	-
M47	KLF16_HUMAN.H11MO.0.D	-8	0.0110327	8.48416	0.315474	19	CAACTCCTCAGCCCCCCCTTTTCCCCCAGTTGGTAGCAAA	CCCCCCCCCCCCCGCCCCC	-
M47	E2F6_HUMAN.H11MO.0.A	-17	0.0115836	8.90778	0.324977	13	CAACTCCTCAGCCCCCCCTTTTCCCCCAGTTGGTAGCAAA	CCCTTCCCGCCCC	-
M47	ZN563_HUMAN.H11MO.0.C	-9	0.0126846	9.75448	0.346175	21	CAACTCCTCAGCCCCCCCTTTTCCCCCAGTTGGTAGCAAA	GGGATCCTCACTGGCAGCTGC	+
M47	RARG_HUMAN.H11MO.0.B	-6	0.0128048	9.8469	0.346175	18	CAACTCCTCAGCCCCCCCTTTTCCCCCAGTTGGTAGCAAA	CCCAGGTCACTCTGACCT	-
M47	E2F4_HUMAN.H11MO.1.A	-14	0.0135907	10.4513	0.353523	14	CAACTCCTCAGCCCCCCCTTTTCCCCCAGTTGGTAGCAAA	TCAAATTTCCCGCC	-
M47	MBD2_HUMAN.H11MO.0.B	-5	0.0137899	10.6044	0.353523	11	CAACTCCTCAGCCCCCCCTTTTCCCCCAGTTGGTAGCAAA	CCTCCGGCCCG	-
M47	SUH_HUMAN.H11MO.0.A	-19	0.0137899	10.6044	0.353523	11	CAACTCCTCAGCCCCCCCTTTTCCCCCAGTTGGTAGCAAA	TTTCCCACGCC	-
M47	E2F7_HUMAN.H11MO.0.B	-16	0.0143473	11.0331	0.360607	13	CAACTCCTCAGCCCCCCCTTTTCCCCCAGTTGGTAGCAAA	CCTTTCCCGCCCC	-
M47	TFDP1_HUMAN.H11MO.0.C	-18	0.0145512	11.1899	0.360607	14	CAACTCCTCAGCCCCCCCTTTTCCCCCAGTTGGTAGCAAA	TTTTCCCGCCCCCC	-
M47	SP2_HUMAN.H11MO.1.B	-5	0.0152017	11.6901	0.363341	12	CAACTCCTCAGCCCCCCCTTTTCCCCCAGTTGGTAGCAAA	GCCCCGCCCCCT	-
M47	PTF1A_HUMAN.H11MO.0.B	-7	0.0153276	11.7869	0.363341	18	CAACTCCTCAGCCCCCCCTTTTCCCCCAGTTGGTAGCAAA	CCAGCTGCCCCCTTTCCC	+
M47	E2F4_HUMAN.H11MO.0.A	-3	0.0153947	11.8385	0.363341	13	CAACTCCTCAGCCCCCCCTTTTCCCCCAGTTGGTAGCAAA	ATTTCCCGCCCCC	-
M47	NFAT5_HUMAN.H11MO.0.D	-16	0.0160198	12.3192	0.370167	11	CAACTCCTCAGCCCCCCCTTTTCCCCCAGTTGGTAGCAAA	CCTTTTCCTCT	-
M47	ZN281_HUMAN.H11MO.0.A	-16	0.0165425	12.7212	0.370167	15	CAACTCCTCAGCCCCCCCTTTTCCCCCAGTTGGTAGCAAA	TCCCCTCCCCCACCC	-
M47	ETV5_HUMAN.H11MO.0.C	-15	0.0166611	12.8124	0.370167	14	CAACTCCTCAGCCCCCCCTTTTCCCCCAGTTGGTAGCAAA	CTCACTTCCTGCTC	-
M47	MECP2_HUMAN.H11MO.0.C	-6	0.0166797	12.8267	0.370167	7	CAACTCCTCAGCCCCCCCTTTTCCCCCAGTTGGTAGCAAA	CTCCGGG	-
M47	E2F8_HUMAN.H11MO.0.D	-28	0.0202437	15.5674	0.433337	12	CAACTCCTCAGCCCCCCCTTTTCCCCCAGTTGGTAGCAAA	TTTGGCGGGAAA	+
M47	LYL1_HUMAN.H11MO.0.A	-4	0.0203531	15.6516	0.433337	14	CAACTCCTCAGCCCCCCCTTTTCCCCCAGTTGGTAGCAAA	CCAGCTGTTTCCTG	+
M47	OLIG2_HUMAN.H11MO.1.B	-25	0.0204004	15.6879	0.433337	10	CAACTCCTCAGCCCCCCCTTTTCCCCCAGTTGGTAGCAAA	CCATCTGTTT	+
M47	TBX15_HUMAN.H11MO.0.D	0	0.0208212	16.0115	0.436046	19	CAACTCCTCAGCCCCCCCTTTTCCCCCAGTTGGTAGCAAA	CCCCCACCCCCCCCCCCCC	-
M47	E2F1_HUMAN.H11MO.0.A	-18	0.0217403	16.7183	0.443932	14	CAACTCCTCAGCCCCCCCTTTTCCCCCAGTTGGTAGCAAA	CTTTCCCGCCCCCC	-
M47	OLIG2_HUMAN.H11MO.0.B	-22	0.0217949	16.7602	0.443932	18	CAACTCCTCAGCCCCCCCTTTTCCCCCAGTTGGTAGCAAA	CCAGCTGTTTCCCTTCTG	+
M47	TBX2_HUMAN.H11MO.0.D	-13	0.0224076	17.2314	0.450245	25	CAACTCCTCAGCCCCCCCTTTTCCCCCAGTTGGTAGCAAA	GTCGCTTCTCACACCTCTGATGGCA	-
M47	ZN770_HUMAN.H11MO.1.C	-6	0.0231062	17.7687	0.458092	11	CAACTCCTCAGCCCCCCCTTTTCCCCCAGTTGGTAGCAAA	CTCAGCCTCCC	-
M49	IRX2_HUMAN.H11MO.0.D	-21	0.000165996	0.127651	0.101036	19	ACATTTCCCAGAATCAATGGTGTTAAAAAACTTACAATGA	CCAACATGCCCACCCATGT	-
M49	MNX1_HUMAN.H11MO.0.D	-13	0.000165996	0.127651	0.101036	19	ACATTTCCCAGAATCAATGGTGTTAAAAAACTTACAATGA	TTAAGGGTTATTAAAATAG	-
M49	HXC10_HUMAN.H11MO.0.D	-19	0.00136288	1.04806	0.419222	19	ACATTTCCCAGAATCAATGGTGTTAAAAAACTTACAATGA	GTAATAAAAAAATTAAAAA	-
M50	IRX2_HUMAN.H11MO.0.D	-6	0.000411585	0.316509	0.439655	19	ATGGTAGGGATTCTTCACCACAAGCTTGAAATCGACATGT	CCAACATGCCCACCCATGT	-
M50	MNX1_HUMAN.H11MO.0.D	-20	0.000608417	0.467873	0.439655	19	ATGGTAGGGATTCTTCACCACAAGCTTGAAATCGACATGT	CTATTTTAATAACCCTTAA	+
M50	TLX1_HUMAN.H11MO.0.D	-11	0.00114345	0.879309	0.439655	17	ATGGTAGGGATTCTTCACCACAAGCTTGAAATCGACATGT	CCTTGGCAACTTGCCAG	-
M52	TFEB_HUMAN.H11MO.0.C	-6	5.53108e-05	0.042534	0.0850681	9	GCTACACACGTGAATCCTTTTTAAAGAAATTGCTAGGGGC	CACGTGACC	-
M53	MNX1_HUMAN.H11MO.0.D	-14	9.14203e-05	0.0703022	0.139841	19	CTGTTGCGTTAAAAGATTCTTAATACCAAGTAGGCTAAGG	CTATTTTAATAACCCTTAA	+
M53	IRX2_HUMAN.H11MO.0.D	-16	0.000349583	0.268829	0.178246	19	CTGTTGCGTTAAAAGATTCTTAATACCAAGTAGGCTAAGG	CCAACATGCCCACCCATGT	-
M53	HXC10_HUMAN.H11MO.0.D	-7	0.000829755	0.638081	0.317308	19	CTGTTGCGTTAAAAGATTCTTAATACCAAGTAGGCTAAGG	TTTTTAATTTTTTTATTAC	+
M53	MAF_HUMAN.H11MO.0.A	0	0.00175188	1.3472	0.441938	19	CTGTTGCGTTAAAAGATTCTTAATACCAAGTAGGCTAAGG	TTGCTGAGTCAGCAGATTC	-
M53	GATA1_HUMAN.H11MO.0.A	6	0.0031056	2.3882	0.441938	13	CTGTTGCGTTAAAAGATTCTTAATACCAAGTAGGCTAAGG	TCTTATCTGTCCCCGCCAG	-
M53	NR1D1_HUMAN.H11MO.0.B	-17	0.00333084	2.56142	0.441938	19	CTGTTGCGTTAAAAGATTCTTAATACCAAGTAGGCTAAGG	CCTTCTGACCCACTTCCCT	-
M53	BRAC_HUMAN.H11MO.0.A	-14	0.00379205	2.91609	0.441938	20	CTGTTGCGTTAAAAGATTCTTAATACCAAGTAGGCTAAGG	ATTTCACACCTCCCTGCTAA	-
M53	VENTX_HUMAN.H11MO.0.D	-6	0.00382762	2.94344	0.441938	19	CTGTTGCGTTAAAAGATTCTTAATACCAAGTAGGCTAAGG	CGCTAATTGGTTTCTAATT	+
M53	HME2_HUMAN.H11MO.0.D	-17	0.00388714	2.98921	0.441938	11	CTGTTGCGTTAAAAGATTCTTAATACCAAGTAGGCTAAGG	CCCTAATTACC	-
M53	ZN563_HUMAN.H11MO.0.C	-8	0.00422158	3.24639	0.441938	21	CTGTTGCGTTAAAAGATTCTTAATACCAAGTAGGCTAAGG	GCAGCTGCCAGTGAGGATCCC	-
M53	RXRA_HUMAN.H11MO.0.A	-5	0.00463075	3.56105	0.442713	20	CTGTTGCGTTAAAAGATTCTTAATACCAAGTAGGCTAAGG	GGGGGAGGCAGAGGTCAGAG	+
M54	IRX2_HUMAN.H11MO.0.D	-17	0.000197204	0.15165	0.165573	19	GAGATAACTGTGCTATAACCAACGGTGACATGAAGTTGTT	ACATGGGTGGGCATGTTGG	+
M54	MNX1_HUMAN.H11MO.0.D	-19	0.000298792	0.229771	0.165573	19	GAGATAACTGTGCTATAACCAACGGTGACATGAAGTTGTT	TTAAGGGTTATTAAAATAG	-
M54	NR1D1_HUMAN.H11MO.0.B	-16	0.000324301	0.249387	0.165573	19	GAGATAACTGTGCTATAACCAACGGTGACATGAAGTTGTT	AGGGAAGTGGGTCAGAAGG	+
M54	TLX1_HUMAN.H11MO.0.D	-6	0.00057563	0.44266	0.173955	17	GAGATAACTGTGCTATAACCAACGGTGACATGAAGTTGTT	CCTTGGCAACTTGCCAG	-
M54	RARG_HUMAN.H11MO.0.B	6	0.000866817	0.666583	0.173955	12	GAGATAACTGTGCTATAACCAACGGTGACATGAAGTTGTT	AGGTCAGAGTGACCTGGG	+
M54	ZN394_HUMAN.H11MO.0.C	1	0.00155296	1.19423	0.26429	19	GAGATAACTGTGCTATAACCAACGGTGACATGAAGTTGTT	AGAATGGAATAGAATGGAAT	+
M54	GATA1_HUMAN.H11MO.0.A	-28	0.00222529	1.71125	0.340838	12	GAGATAACTGTGCTATAACCAACGGTGACATGAAGTTGTT	CTGGCGGGGACAGATAAGA	+
M54	ZN589_HUMAN.H11MO.0.D	-18	0.00254526	1.9573	0.352498	16	GAGATAACTGTGCTATAACCAACGGTGACATGAAGTTGTT	CCCACGGTTACTGCCG	+
M54	GATA2_HUMAN.H11MO.0.A	-28	0.0027617	2.12375	0.352498	12	GAGATAACTGTGCTATAACCAACGGTGACATGAAGTTGTT	CTGGGGGGTGGAGATAAGG	+
M54	ZN563_HUMAN.H11MO.0.C	-14	0.0032585	2.50579	0.383916	21	GAGATAACTGTGCTATAACCAACGGTGACATGAAGTTGTT	GGGATCCTCACTGGCAGCTGC	+
M54	Z324A_HUMAN.H11MO.0.C	-11	0.00406304	3.12448	0.444513	23	GAGATAACTGTGCTATAACCAACGGTGACATGAAGTTGTT	TATCAAACCATCCTTTGCTGCCA	+
M55	IRX2_HUMAN.H11MO.0.D	-11	0.000284358	0.218671	0.364969	19	TAATAACTGCTTCTTCGGTGCAAGCACCAGACCAGAATTC	ACATGGGTGGGCATGTTGG	+
M55	ZN563_HUMAN.H11MO.0.C	-19	0.000731114	0.562227	0.364969	21	TAATAACTGCTTCTTCGGTGCAAGCACCAGACCAGAATTC	GCAGCTGCCAGTGAGGATCCC	-
M55	MNX1_HUMAN.H11MO.0.D	-10	0.0011865	0.912422	0.364969	19	TAATAACTGCTTCTTCGGTGCAAGCACCAGACCAGAATTC	CTATTTTAATAACCCTTAA	+
M55	ZN394_HUMAN.H11MO.0.C	-19	0.00173947	1.33765	0.445884	20	TAATAACTGCTTCTTCGGTGCAAGCACCAGACCAGAATTC	AGAATGGAATAGAATGGAAT	+
M57	PROX1_HUMAN.H11MO.0.D	-8	0.000197268	0.151699	0.302078	17	GTGGTGATTCCAACCAGGCTTAGGGACTTTCATTGTAATC	CCCAACCCGCCTTACCC	-
M57	IRX2_HUMAN.H11MO.0.D	-9	0.000467806	0.359743	0.358179	19	GTGGTGATTCCAACCAGGCTTAGGGACTTTCATTGTAATC	CCAACATGCCCACCCATGT	-
M58	IRX2_HUMAN.H11MO.0.D	-5	0.000101606	0.0781353	0.155831	19	TAACGTTTGCAATGCAGTCTCTGCAAAGTACTGACACACT	CCAACATGCCCACCCATGT	-
M58	ZN394_HUMAN.H11MO.0.C	-5	0.00021383	0.164435	0.163972	20	TAACGTTTGCAATGCAGTCTCTGCAAAGTACTGACACACT	ATTCCATTCTATTCCATTCT	-
M58	MNX1_HUMAN.H11MO.0.D	-2	0.000680671	0.523436	0.260703	19	TAACGTTTGCAATGCAGTCTCTGCAAAGTACTGACACACT	CTATTTTAATAACCCTTAA	+
M58	MAF_HUMAN.H11MO.0.A	-7	0.000738601	0.567984	0.260703	19	TAACGTTTGCAATGCAGTCTCTGCAAAGTACTGACACACT	GAATCTGCTGACTCAGCAA	+
M58	PO3F1_HUMAN.H11MO.0.C	-5	0.000970847	0.746582	0.260703	14	TAACGTTTGCAATGCAGTCTCTGCAAAGTACTGACACACT	TTTGCATTACAATG	-
M59	IRX2_HUMAN.H11MO.0.D	-4	2.13224e-05	0.0163969	0.0327444	19	GTGTACCTCATTCACAGACAAATCTCTGAAAACATGAACC	CCAACATGCCCACCCATGT	-
M59	MNX1_HUMAN.H11MO.0.D	-18	0.000224717	0.172808	0.115031	19	GTGTACCTCATTCACAGACAAATCTCTGAAAACATGAACC	CTATTTTAATAACCCTTAA	+
M59	HME2_HUMAN.H11MO.0.D	-4	0.000951042	0.731351	0.322036	11	GTGTACCTCATTCACAGACAAATCTCTGAAAACATGAACC	CCCTAATTACC	-
M61	MNX1_HUMAN.H11MO.0.D	-5	0.000151489	0.116495	0.116167	19	TTAACAACAATTATAAACGCTTCTGCAAGATTCCACTAAT	CTATTTTAATAACCCTTAA	+
M61	IRX2_HUMAN.H11MO.0.D	-4	0.000151489	0.116495	0.116167	19	TTAACAACAATTATAAACGCTTCTGCAAGATTCCACTAAT	CCAACATGCCCACCCATGT	-
M62	MNX1_HUMAN.H11MO.0.D	0	0.000387759	0.298187	0.25328	19	AGGCGGATAAGAAACTCTGAACTTCTTCATCCTATACAAA	TTAAGGGTTATTAAAATAG	-
M62	TLX1_HUMAN.H11MO.0.D	-3	0.000419803	0.322829	0.25328	17	AGGCGGATAAGAAACTCTGAACTTCTTCATCCTATACAAA	CTGGCAAGTTGCCAAGG	+
M62	IRX2_HUMAN.H11MO.0.D	-6	0.00108758	0.836352	0.417545	19	AGGCGGATAAGAAACTCTGAACTTCTTCATCCTATACAAA	CCAACATGCCCACCCATGT	-
M62	RXRA_HUMAN.H11MO.0.A	-14	0.00138246	1.06311	0.424602	20	AGGCGGATAAGAAACTCTGAACTTCTTCATCCTATACAAA	CTCTGACCTCTGCCTCCCCC	-
M63	ZN394_HUMAN.H11MO.0.C	-4	0.000191708	0.147423	0.203378	20	CACCAGTCCTTTCAACGCCTCTCCACCTCTAAGCCGGGAA	ATTCCATTCTATTCCATTCT	-
M63	IRX2_HUMAN.H11MO.0.D	-11	0.000408612	0.314223	0.203378	19	CACCAGTCCTTTCAACGCCTCTCCACCTCTAAGCCGGGAA	CCAACATGCCCACCCATGT	-
M63	NKX25_HUMAN.H11MO.0.B	-17	0.000472522	0.363369	0.203378	8	CACCAGTCCTTTCAACGCCTCTCCACCTCTAAGCCGGGAA	CCTCTCCA	-
M63	PROX1_HUMAN.H11MO.0.D	-11	0.000530784	0.408173	0.203378	17	CACCAGTCCTTTCAACGCCTCTCCACCTCTAAGCCGGGAA	CCCAACCCGCCTTACCC	-
M63	PATZ1_HUMAN.H11MO.0.C	-5	0.00105158	0.808665	0.26862	22	CACCAGTCCTTTCAACGCCTCTCCACCTCTAAGCCGGGAA	CCTCCCCCCCCGCCCCCTCCCC	-
M63	ZN341_HUMAN.H11MO.0.C	-5	0.00105158	0.808665	0.26862	22	CACCAGTCCTTTCAACGCCTCTCCACCTCTAAGCCGGGAA	GCTCTTCCCTCCCCCCCCCCCC	-
M63	NR1D1_HUMAN.H11MO.0.B	-16	0.001491	1.14658	0.326235	19	CACCAGTCCTTTCAACGCCTCTCCACCTCTAAGCCGGGAA	CCTTCTGACCCACTTCCCT	-
M63	SP4_HUMAN.H11MO.0.A	-7	0.00170284	1.30948	0.326235	20	CACCAGTCCTTTCAACGCCTCTCCACCTCTAAGCCGGGAA	CCCGGCCCCGCCCCCTTCCC	-
M63	Z324A_HUMAN.H11MO.0.C	-9	0.00267812	2.05947	0.412402	23	CACCAGTCCTTTCAACGCCTCTCCACCTCTAAGCCGGGAA	TATCAAACCATCCTTTGCTGCCA	+
M63	ZN214_HUMAN.H11MO.0.C	-6	0.00269075	2.06919	0.412402	22	CACCAGTCCTTTCAACGCCTCTCCACCTCTAAGCCGGGAA	TCCTTTTTGAGGCCTTTGATGA	+
M64	TLX1_HUMAN.H11MO.0.D	-22	7.62773e-05	0.0586572	0.117214	17	CTCTTTAGGCAGTCTCAAGAAAATTGCAACTTGCTGAGGA	CTGGCAAGTTGCCAAGG	+
M64	MNX1_HUMAN.H11MO.0.D	-5	0.000648097	0.498387	0.391397	19	CTCTTTAGGCAGTCTCAAGAAAATTGCAACTTGCTGAGGA	TTAAGGGTTATTAAAATAG	-
M64	HXC10_HUMAN.H11MO.0.D	-13	0.000764108	0.587599	0.391397	19	CTCTTTAGGCAGTCTCAAGAAAATTGCAACTTGCTGAGGA	GTAATAAAAAAATTAAAAA	-
M64	ZN394_HUMAN.H11MO.0.C	-2	0.00158814	1.22128	0.488093	20	CTCTTTAGGCAGTCTCAAGAAAATTGCAACTTGCTGAGGA	AGAATGGAATAGAATGGAAT	+
M66	RFX1_HUMAN.H11MO.0.B	-13	0.000294392	0.226387	0.265199	22	CTTCTGGATGGTCCTGGGCCCGCTGCACCGGGGATTTTGC	CCGTCGCCATGGCAACCGGGGC	-
M66	TLX1_HUMAN.H11MO.0.D	-12	0.000491778	0.378177	0.265199	17	CTTCTGGATGGTCCTGGGCCCGCTGCACCGGGGATTTTGC	CCTTGGCAACTTGCCAG	-
M66	OSR2_HUMAN.H11MO.0.C	-19	0.000523002	0.402188	0.265199	16	CTTCTGGATGGTCCTGGGCCCGCTGCACCGGGGATTTTGC	CAGCAGAAGCAGCAGC	-
M66	NR1D1_HUMAN.H11MO.0.B	-7	0.000907036	0.697511	0.269655	19	CTTCTGGATGGTCCTGGGCCCGCTGCACCGGGGATTTTGC	AGGGAAGTGGGTCAGAAGG	+
M66	BHE41_HUMAN.H11MO.0.D	-12	0.000916637	0.704894	0.269655	20	CTTCTGGATGGTCCTGGGCCCGCTGCACCGGGGATTTTGC	ACCGGGTCACGTGCAGAAGG	+
M66	MAFA_HUMAN.H11MO.0.D	-4	0.00111876	0.860325	0.269655	21	CTTCTGGATGGTCCTGGGCCCGCTGCACCGGGGATTTTGC	CGAAGGCTGCGGGGTCAGCAC	-
M66	ZBT7B_HUMAN.H11MO.0.D	-12	0.00178723	1.37438	0.269655	21	CTTCTGGATGGTCCTGGGCCCGCTGCACCGGGGATTTTGC	CCCGTTGCCATGGCAACGGCG	-
M66	RARG_HUMAN.H11MO.0.B	-15	0.00185027	1.42286	0.269655	18	CTTCTGGATGGTCCTGGGCCCGCTGCACCGGGGATTTTGC	AGGTCAGAGTGACCTGGG	+
M66	ZN563_HUMAN.H11MO.0.C	-14	0.00190886	1.46792	0.269655	21	CTTCTGGATGGTCCTGGGCCCGCTGCACCGGGGATTTTGC	GGGATCCTCACTGGCAGCTGC	+
M66	ZFX_HUMAN.H11MO.1.A	-12	0.00194989	1.49947	0.269655	17	CTTCTGGATGGTCCTGGGCCCGCTGCACCGGGGATTTTGC	CCCCGGCCTCCGCCCCC	-
M66	LYL1_HUMAN.H11MO.0.A	-18	0.00251016	1.93032	0.287118	14	CTTCTGGATGGTCCTGGGCCCGCTGCACCGGGGATTTTGC	CCAGCTGTTTCCTG	+
M66	PAX5_HUMAN.H11MO.0.A	-11	0.0026424	2.032	0.287118	21	CTTCTGGATGGTCCTGGGCCCGCTGCACCGGGGATTTTGC	GTCACGCTCTGCTGCCCAGGC	-
M66	CLOCK_HUMAN.H11MO.0.C	-15	0.00294289	2.26308	0.298451	14	CTTCTGGATGGTCCTGGGCCCGCTGCACCGGGGATTTTGC	CAGACACGTGAACA	+
M66	ZN341_HUMAN.H11MO.0.C	-9	0.00414544	3.18784	0.350338	22	CTTCTGGATGGTCCTGGGCCCGCTGCACCGGGGATTTTGC	GCTCTTCCCTCCCCCCCCCCCC	-
M66	THAP1_HUMAN.H11MO.0.C	3	0.00468131	3.59993	0.374804	19	CTTCTGGATGGTCCTGGGCCCGCTGCACCGGGGATTTTGC	CGCCGCCATCTTGGCTGCGGGC	+
M66	RFX5_HUMAN.H11MO.0.A	-16	0.00554393	4.26328	0.398456	20	CTTCTGGATGGTCCTGGGCCCGCTGCACCGGGGATTTTGC	TCTGCCTAGCAACAGCTGAC	-
M66	SP3_HUMAN.H11MO.0.B	-11	0.00554393	4.26328	0.398456	20	CTTCTGGATGGTCCTGGGCCCGCTGCACCGGGGATTTTGC	CCCCGGCCCCGCCCCCCCCC	-
M66	ZF64A_HUMAN.H11MO.0.D	-13	0.00595975	4.58305	0.398456	16	CTTCTGGATGGTCCTGGGCCCGCTGCACCGGGGATTTTGC	CAGGTTCCCGGGCCCC	-
M66	PURA_HUMAN.H11MO.0.D	-12	0.00602446	4.63281	0.398456	17	CTTCTGGATGGTCCTGGGCCCGCTGCACCGGGGATTTTGC	CCCTGCCCCCCCCTTCC	-
M66	SMAD3_HUMAN.H11MO.0.B	-13	0.00695446	5.34798	0.41592	12	CTTCTGGATGGTCCTGGGCCCGCTGCACCGGGGATTTTGC	CTCTGTCACCTG	+
M66	SP2_HUMAN.H11MO.0.A	-10	0.00710876	5.46664	0.41592	22	CTTCTGGATGGTCCTGGGCCCGCTGCACCGGGGATTTTGC	CCCCCGGCCCCGCCCCCCCCCC	-
M66	MCR_HUMAN.H11MO.0.D	-19	0.00787953	6.05936	0.443942	17	CTTCTGGATGGTCCTGGGCCCGCTGCACCGGGGATTTTGC	TACAACAACCTGTTCTT	-
M66	ZN554_HUMAN.H11MO.0.C	-21	0.00854949	6.57456	0.453644	19	CTTCTGGATGGTCCTGGGCCCGCTGCACCGGGGATTTTGC	GCTGAGCCATGTGGGGTGCT	+
M66	USF2_HUMAN.H11MO.0.A	-15	0.00896766	6.89613	0.453644	19	CTTCTGGATGGTCCTGGGCCCGCTGCACCGGGGATTTTGC	GGGTCACGTGGCCGCGGCG	+
M66	PATZ1_HUMAN.H11MO.0.C	-6	0.00951027	7.3134	0.453644	22	CTTCTGGATGGTCCTGGGCCCGCTGCACCGGGGATTTTGC	CCTCCCCCCCCGCCCCCTCCCC	-
M66	VEZF1_HUMAN.H11MO.0.C	-13	0.00951027	7.3134	0.453644	22	CTTCTGGATGGTCCTGGGCCCGCTGCACCGGGGATTTTGC	CCCCTCCCCCTCCCCCCTCCCC	-
M66	IRX2_HUMAN.H11MO.0.D	-7	0.00954278	7.3384	0.453644	19	CTTCTGGATGGTCCTGGGCCCGCTGCACCGGGGATTTTGC	ACATGGGTGGGCATGTTGG	+
M66	MAF_HUMAN.H11MO.0.A	-19	0.0107966	8.30255	0.497693	19	CTTCTGGATGGTCCTGGGCCCGCTGCACCGGGGATTTTGC	TTGCTGAGTCAGCAGATTC	-
M67	IRX2_HUMAN.H11MO.0.D	-9	0.000148547	0.114232	0.0983172	19	TCATGTTGGCTGGGTTTCTAAACCATTCCATCAGTTACTG	CCAACATGCCCACCCATGT	-
M67	MNX1_HUMAN.H11MO.0.D	-9	0.000191815	0.147506	0.0983172	19	TCATGTTGGCTGGGTTTCTAAACCATTCCATCAGTTACTG	CTATTTTAATAACCCTTAA	+
M70	NR4A3_HUMAN.H11MO.0.D	-15	6.39364e-06	0.00491671	0.00966796	10	AGCCCTGCCCTGAAGCTGACCTTTTGCAGACAGCAGACAG	CTGACCTTTG	-
M70	NR4A2_HUMAN.H11MO.0.C	-15	3.2212e-05	0.024771	0.0243542	9	AGCCCTGCCCTGAAGCTGACCTTTTGCAGACAGCAGACAG	GTGACCTTT	-
M70	ZN490_HUMAN.H11MO.0.C	-15	6.46158e-05	0.0496896	0.032569	24	AGCCCTGCCCTGAAGCTGACCTTTTGCAGACAGCAGACAG	TGGGTCTCTTGAAGGCAGCATATC	+
M70	PPARA_HUMAN.H11MO.1.B	-15	0.000127205	0.0978209	0.0480875	9	AGCCCTGCCCTGAAGCTGACCTTTTGCAGACAGCAGACAG	CTGACCTTT	-
M70	NR6A1_HUMAN.H11MO.0.B	-10	0.000309971	0.238368	0.075108	13	AGCCCTGCCCTGAAGCTGACCTTTTGCAGACAGCAGACAG	TGACCTTGAACTT	-
M70	KLF12_HUMAN.H11MO.0.C	-1	0.000314902	0.24216	0.075108	11	AGCCCTGCCCTGAAGCTGACCTTTTGCAGACAGCAGACAG	GCCCCGCCCCT	-
M70	ESR2_HUMAN.H11MO.1.A	-15	0.000347695	0.267377	0.075108	7	AGCCCTGCCCTGAAGCTGACCTTTTGCAGACAGCAGACAG	GTGACCT	-
M70	RXRG_HUMAN.H11MO.0.B	-15	0.000464997	0.357583	0.0878916	13	AGCCCTGCCCTGAAGCTGACCTTTTGCAGACAGCAGACAG	GTGACCTTTGACC	-
M70	RARG_HUMAN.H11MO.1.B	-15	0.000675154	0.519193	0.104474	8	AGCCCTGCCCTGAAGCTGACCTTTTGCAGACAGCAGACAG	CTGACCTC	-
M70	ERR2_HUMAN.H11MO.0.A	-16	0.000690913	0.531312	0.104474	9	AGCCCTGCCCTGAAGCTGACCTTTTGCAGACAGCAGACAG	TGACCTTGA	-
M70	NR2C1_HUMAN.H11MO.0.C	-15	0.00141473	1.08793	0.170163	13	AGCCCTGCCCTGAAGCTGACCTTTTGCAGACAGCAGACAG	CTGACCTCTGGCC	-
M70	NR1H3_HUMAN.H11MO.1.B	-14	0.00150585	1.158	0.170163	10	AGCCCTGCCCTGAAGCTGACCTTTTGCAGACAGCAGACAG	TCTGACCTTT	-
M70	NR4A1_HUMAN.H11MO.0.A	-15	0.00156165	1.20091	0.170163	9	AGCCCTGCCCTGAAGCTGACCTTTTGCAGACAGCAGACAG	CTGACCTTT	-
M70	SCRT2_HUMAN.H11MO.0.D	-16	0.00157546	1.21153	0.170163	13	AGCCCTGCCCTGAAGCTGACCTTTTGCAGACAGCAGACAG	CCACCTGTTGCAT	-
M70	RXRA_HUMAN.H11MO.1.A	-15	0.00192824	1.48281	0.194382	10	AGCCCTGCCCTGAAGCTGACCTTTTGCAGACAGCAGACAG	CTGACCTCTG	-
M70	RARA_HUMAN.H11MO.2.A	-5	0.00208354	1.60224	0.19691	17	AGCCCTGCCCTGAAGCTGACCTTTTGCAGACAGCAGACAG	TGACCTCTCGGTGACCT	-
M70	RARA_HUMAN.H11MO.1.A	-2	0.00245974	1.89154	0.21879	10	AGCCCTGCCCTGAAGCTGACCTTTTGCAGACAGCAGACAG	CCCTGACCTT	-
M70	NR1H4_HUMAN.H11MO.1.B	-14	0.00264709	2.03561	0.222374	8	AGCCCTGCCCTGAAGCTGACCTTTTGCAGACAGCAGACAG	ACTGACCT	-
M70	NR1H2_HUMAN.H11MO.0.D	-13	0.0028452	2.18796	0.226436	19	AGCCCTGCCCTGAAGCTGACCTTTTGCAGACAGCAGACAG	CGTTGACCTTTGACCTTTA	-
M70	ESR1_HUMAN.H11MO.1.A	-14	0.0039579	3.04362	0.299241	10	AGCCCTGCCCTGAAGCTGACCTTTTGCAGACAGCAGACAG	GGTGACCTTG	-
M70	NR1I3_HUMAN.H11MO.1.D	-15	0.00484768	3.72787	0.320696	8	AGCCCTGCCCTGAAGCTGACCTTTTGCAGACAGCAGACAG	ATGAACTT	-
M70	COT2_HUMAN.H11MO.0.A	-12	0.0049315	3.79232	0.320696	13	AGCCCTGCCCTGAAGCTGACCTTTTGCAGACAGCAGACAG	CCTCTGACCTTTG	-
M70	PPARG_HUMAN.H11MO.1.A	-16	0.005214	4.00956	0.320696	9	AGCCCTGCCCTGAAGCTGACCTTTTGCAGACAGCAGACAG	TGACCTTTG	-
M70	ERR1_HUMAN.H11MO.0.A	-11	0.0054624	4.20058	0.320696	15	AGCCCTGCCCTGAAGCTGACCTTTTGCAGACAGCAGACAG	CTGTGTGACCTTGAG	-
M70	ERR3_HUMAN.H11MO.0.B	-16	0.00588639	4.52663	0.320696	9	AGCCCTGCCCTGAAGCTGACCTTTTGCAGACAGCAGACAG	TGACCTTGA	-
M70	FEZF1_HUMAN.H11MO.0.C	-14	0.00596467	4.58683	0.320696	12	AGCCCTGCCCTGAAGCTGACCTTTTGCAGACAGCAGACAG	GCTGCTCTTTTT	+
M70	MEIS1_HUMAN.H11MO.1.B	-25	0.00625202	4.8078	0.320696	9	AGCCCTGCCCTGAAGCTGACCTTTTGCAGACAGCAGACAG	GCTGACAGC	+
M70	AP2C_HUMAN.H11MO.0.A	-4	0.00651648	5.01118	0.320696	14	AGCCCTGCCCTGAAGCTGACCTTTTGCAGACAGCAGACAG	ATGCCCTGAGGCCA	+
M70	KLF4_HUMAN.H11MO.0.A	-1	0.00664068	5.10668	0.320696	10	AGCCCTGCCCTGAAGCTGACCTTTTGCAGACAGCAGACAG	GCCACACCCT	-
M70	SCRT1_HUMAN.H11MO.0.D	-14	0.00664238	5.10799	0.320696	13	AGCCCTGCCCTGAAGCTGACCTTTTGCAGACAGCAGACAG	AACCACCTGTTGC	-
M70	THA_HUMAN.H11MO.1.D	-4	0.00702573	5.40279	0.320696	10	AGCCCTGCCCTGAAGCTGACCTTTTGCAGACAGCAGACAG	CTGACCTGAA	-
M70	ZN449_HUMAN.H11MO.0.C	1	0.0071089	5.46674	0.320696	10	AGCCCTGCCCTGAAGCTGACCTTTTGCAGACAGCAGACAG	AAGCCCAACCA	-
M70	ZSC31_HUMAN.H11MO.0.C	1	0.00719166	5.53038	0.320696	17	AGCCCTGCCCTGAAGCTGACCTTTTGCAGACAGCAGACAG	CATAACTGCCCTGCTGCC	-
M70	TGIF1_HUMAN.H11MO.0.A	-27	0.00721085	5.54514	0.320696	7	AGCCCTGCCCTGAAGCTGACCTTTTGCAGACAGCAGACAG	TGACAGC	+
M70	RARG_HUMAN.H11MO.2.D	-15	0.00747803	5.75061	0.323077	20	AGCCCTGCCCTGAAGCTGACCTTTTGCAGACAGCAGACAG	GTGACCTCTGGGTGACCCCC	-
M70	MAF_HUMAN.H11MO.1.B	-27	0.0081142	6.23982	0.33789	8	AGCCCTGCCCTGAAGCTGACCTTTTGCAGACAGCAGACAG	AGTCAGCA	-
M70	MYF6_HUMAN.H11MO.0.C	-11	0.00826781	6.35795	0.33789	7	AGCCCTGCCCTGAAGCTGACCTTTTGCAGACAGCAGACAG	GCAGCTG	-
M70	MAZ_HUMAN.H11MO.1.A	-1	0.00878851	6.75837	0.349718	11	AGCCCTGCCCTGAAGCTGACCTTTTGCAGACAGCAGACAG	CCCCCTCCCTC	-
M70	RARB_HUMAN.H11MO.0.D	-12	0.00926256	7.12291	0.358231	11	AGCCCTGCCCTGAAGCTGACCTTTTGCAGACAGCAGACAG	GCCCTGACCTC	-
M70	PPARD_HUMAN.H11MO.0.D	-16	0.00947625	7.28724	0.358231	14	AGCCCTGCCCTGAAGCTGACCTTTTGCAGACAGCAGACAG	TGACCTTTGTCCTA	-
M70	NR1I2_HUMAN.H11MO.1.D	-15	0.0097899	7.52843	0.361061	8	AGCCCTGCCCTGAAGCTGACCTTTTGCAGACAGCAGACAG	GTGAACTT	-
M70	SP1_HUMAN.H11MO.1.A	1	0.0113878	8.75719	0.401964	13	AGCCCTGCCCTGAAGCTGACCTTTTGCAGACAGCAGACAG	CGGCCCCGCCCCCC	-
M70	MTF1_HUMAN.H11MO.0.C	-20	0.0114306	8.79013	0.401964	17	AGCCCTGCCCTGAAGCTGACCTTTTGCAGACAGCAGACAG	GTTTTGCACACGGCACT	-
M70	TYY1_HUMAN.H11MO.0.A	-14	0.0126856	9.75521	0.42627	12	AGCCCTGCCCTGAAGCTGACCTTTTGCAGACAGCAGACAG	GCCGCCATCTTG	-
M70	THB_HUMAN.H11MO.1.D	-5	0.0135798	10.4428	0.441093	10	AGCCCTGCCCTGAAGCTGACCTTTTGCAGACAGCAGACAG	TGACCTGACC	-
M70	MYOD1_HUMAN.H11MO.1.A	-9	0.0140019	10.7674	0.441093	11	AGCCCTGCCCTGAAGCTGACCTTTTGCAGACAGCAGACAG	CTGCAGCTGTC	+
M70	MAFG_HUMAN.H11MO.1.A	-27	0.0141283	10.8647	0.441093	8	AGCCCTGCCCTGAAGCTGACCTTTTGCAGACAGCAGACAG	ACTCAGCA	-
M70	MEIS2_HUMAN.H11MO.0.B	-27	0.0142935	10.9917	0.441093	13	AGCCCTGCCCTGAAGCTGACCTTTTGCAGACAGCAGACAG	TGACAGCTGTCAA	-
M70	PPARA_HUMAN.H11MO.0.B	-16	0.0152294	11.7114	0.451642	17	AGCCCTGCCCTGAAGCTGACCTTTTGCAGACAGCAGACAG	TGACCTTTGCCCCAGTT	-
M70	AP2A_HUMAN.H11MO.0.A	-4	0.0152797	11.7501	0.451642	15	AGCCCTGCCCTGAAGCTGACCTTTTGCAGACAGCAGACAG	ATGCCCTGAGGCCAT	+
M70	MYOG_HUMAN.H11MO.0.B	-9	0.0156854	12.0621	0.451642	13	AGCCCTGCCCTGAAGCTGACCTTTTGCAGACAGCAGACAG	CCGCAGCTGTCCC	+
M70	SMAD1_HUMAN.H11MO.0.D	-31	0.0161712	12.4357	0.451642	9	AGCCCTGCCCTGAAGCTGACCTTTTGCAGACAGCAGACAG	GGCAGACAGGCT	-
M70	NR5A2_HUMAN.H11MO.0.B	-16	0.0162957	12.5314	0.451642	11	AGCCCTGCCCTGAAGCTGACCTTTTGCAGACAGCAGACAG	TGGCCTTGAAC	-
M70	COT1_HUMAN.H11MO.1.C	-13	0.0164275	12.6327	0.451642	13	AGCCCTGCCCTGAAGCTGACCTTTTGCAGACAGCAGACAG	CCCTGACCTCTGC	-
M71	MNX1_HUMAN.H11MO.0.D	-5	0.000169894	0.130649	0.141893	19	GATCCCATGTGTCACAAGGTCTGAATTGCAGGAGCCAGAT	CTATTTTAATAACCCTTAA	+
M71	IRX2_HUMAN.H11MO.0.D	-3	0.000185037	0.142293	0.141893	19	GATCCCATGTGTCACAAGGTCTGAATTGCAGGAGCCAGAT	CCAACATGCCCACCCATGT	-
M71	NR1D1_HUMAN.H11MO.0.B	-16	0.000868087	0.667559	0.332839	19	GATCCCATGTGTCACAAGGTCTGAATTGCAGGAGCCAGAT	AGGGAAGTGGGTCAGAAGG	+
M71	HXC10_HUMAN.H11MO.0.D	-10	0.00118075	0.908	0.362177	19	GATCCCATGTGTCACAAGGTCTGAATTGCAGGAGCCAGAT	TTTTTAATTTTTTTATTAC	+
M72	IRX2_HUMAN.H11MO.0.D	-9	0.000339176	0.260826	0.260826	19	GATTAACAAGTAAGATACTCCCGTGCTTCCAGAGTAGAGC	CCAACATGCCCACCCATGT	-
M72	MNX1_HUMAN.H11MO.0.D	-18	0.000339176	0.260826	0.260826	19	GATTAACAAGTAAGATACTCCCGTGCTTCCAGAGTAGAGC	TTAAGGGTTATTAAAATAG	-
M74	IRX2_HUMAN.H11MO.0.D	-2	0.00018062	0.138897	0.277793	19	GTGCATTCTTGACAAGAAAGTTCTATCCAAGTTTCGGAAT	CCAACATGCCCACCCATGT	-
M74	MNX1_HUMAN.H11MO.0.D	-15	0.000575237	0.442357	0.442357	19	GTGCATTCTTGACAAGAAAGTTCTATCCAAGTTTCGGAAT	TTAAGGGTTATTAAAATAG	-
M74	ZN394_HUMAN.H11MO.0.C	-4	0.000882915	0.678962	0.447204	20	GTGCATTCTTGACAAGAAAGTTCTATCCAAGTTTCGGAAT	AGAATGGAATAGAATGGAAT	+
M75	IRX2_HUMAN.H11MO.0.D	-16	0.000237801	0.182869	0.365664	19	TAGAAGTAGTGCGACTCCACAATAAAGTTCCATATCAGGT	CCAACATGCCCACCCATGT	-
M75	MNX1_HUMAN.H11MO.0.D	-18	0.00062577	0.481217	0.48112	19	TAGAAGTAGTGCGACTCCACAATAAAGTTCCATATCAGGT	CTATTTTAATAACCCTTAA	+
M77	AP2C_HUMAN.H11MO.0.A	-1	0.000239031	0.183815	0.164105	14	GTTGCACTGTGGCTCCACCTTCATCACGATGATCCCCGCA	ATGCCCTGAGGCCA	+
M77	SP4_HUMAN.H11MO.0.A	-7	0.000311238	0.239342	0.164105	20	GTTGCACTGTGGCTCCACCTTCATCACGATGATCCCCGCA	CCCGGCCCCGCCCCCTTCCC	-
M77	AP2A_HUMAN.H11MO.0.A	-1	0.000322348	0.247886	0.164105	15	GTTGCACTGTGGCTCCACCTTCATCACGATGATCCCCGCA	ATGCCCTGAGGCCAT	+
M77	RUNX2_HUMAN.H11MO.0.A	-3	0.000984271	0.756904	0.372017	14	GTTGCACTGTGGCTCCACCTTCATCACGATGATCCCCGCA	TGTCTGTGGTTTGT	+
M77	RUNX1_HUMAN.H11MO.0.A	-5	0.00122113	0.939047	0.372017	11	GTTGCACTGTGGCTCCACCTTCATCACGATGATCCCCGCA	TCTGTGGTTTC	+
M77	OSR2_HUMAN.H11MO.0.C	-11	0.0014615	1.12389	0.372017	16	GTTGCACTGTGGCTCCACCTTCATCACGATGATCCCCGCA	GCTGCTGCTTCTGCTG	+
M77	SPIC_HUMAN.H11MO.0.D	-12	0.00238004	1.83025	0.45931	13	GTTGCACTGTGGCTCCACCTTCATCACGATGATCCCCGCA	CCTCCCCTTCCTC	-
M77	SP2_HUMAN.H11MO.0.A	-5	0.00257214	1.97797	0.45931	22	GTTGCACTGTGGCTCCACCTTCATCACGATGATCCCCGCA	CCCCCGGCCCCGCCCCCCCCCC	-
M77	ZN341_HUMAN.H11MO.0.C	-11	0.00288947	2.222	0.45931	22	GTTGCACTGTGGCTCCACCTTCATCACGATGATCCCCGCA	GCTCTTCCCTCCCCCCCCCCCC	-
M77	RUNX3_HUMAN.H11MO.0.A	-5	0.00330293	2.53995	0.45931	10	GTTGCACTGTGGCTCCACCTTCATCACGATGATCCCCGCA	TTTGTGGTTT	+
M77	BHE41_HUMAN.H11MO.0.D	-17	0.00353089	2.71525	0.45931	20	GTTGCACTGTGGCTCCACCTTCATCACGATGATCCCCGCA	GCCTCTGCACGTGACCCGGT	-
M77	ZBT17_HUMAN.H11MO.0.A	-6	0.00360886	2.77522	0.45931	19	GTTGCACTGTGGCTCCACCTTCATCACGATGATCCCCGCA	CTTCCCCTCCCCCACCCTC	-
M80	IRX2_HUMAN.H11MO.0.D	-2	4.35004e-05	0.0334518	0.0662342	19	GCCCTCGCAGCCCTGCGCCCTTGCTTGGCCCCTGCAGACT	CCAACATGCCCACCCATGT	-
M80	SP3_HUMAN.H11MO.0.B	-4	0.00027263	0.209652	0.134959	20	GCCCTCGCAGCCCTGCGCCCTTGCTTGGCCCCTGCAGACT	CCCCGGCCCCGCCCCCCCCC	-
M80	RXRA_HUMAN.H11MO.0.A	-10	0.000377479	0.290281	0.134959	20	GCCCTCGCAGCCCTGCGCCCTTGCTTGGCCCCTGCAGACT	CTCTGACCTCTGCCTCCCCC	-
M80	TLX1_HUMAN.H11MO.0.D	-12	0.0004097	0.31506	0.134959	17	GCCCTCGCAGCCCTGCGCCCTTGCTTGGCCCCTGCAGACT	CTGGCAAGTTGCCAAGG	+
M80	SP4_HUMAN.H11MO.0.A	-5	0.000443183	0.340808	0.134959	20	GCCCTCGCAGCCCTGCGCCCTTGCTTGGCCCCTGCAGACT	CCCGGCCCCGCCCCCTTCCC	-
M80	SP2_HUMAN.H11MO.0.A	-3	0.000872511	0.670961	0.189785	22	GCCCTCGCAGCCCTGCGCCCTTGCTTGGCCCCTGCAGACT	CCCCCGGCCCCGCCCCCCCCCC	-
M80	PAX8_HUMAN.H11MO.0.D	-20	0.00112365	0.864087	0.197286	14	GCCCTCGCAGCCCTGCGCCCTTGCTTGGCCCCTGCAGACT	GTCACTGAAGCGGG	+
M80	PATZ1_HUMAN.H11MO.0.C	-3	0.00124806	0.959759	0.197286	22	GCCCTCGCAGCCCTGCGCCCTTGCTTGGCCCCTGCAGACT	CCTCCCCCCCCGCCCCCTCCCC	-
M80	THAP1_HUMAN.H11MO.0.C	4	0.00133947	1.03005	0.197286	18	GCCCTCGCAGCCCTGCGCCCTTGCTTGGCCCCTGCAGACT	CGCCGCCATCTTGGCTGCGGGC	+
M80	MAFA_HUMAN.H11MO.0.D	5	0.00148616	1.14286	0.197286	16	GCCCTCGCAGCCCTGCGCCCTTGCTTGGCCCCTGCAGACT	GTGCTGACCCCGCAGCCTTCG	+
M80	PROX1_HUMAN.H11MO.0.D	-1	0.00173764	1.33624	0.197286	17	GCCCTCGCAGCCCTGCGCCCTTGCTTGGCCCCTGCAGACT	CCCAACCCGCCTTACCC	-
M80	MNX1_HUMAN.H11MO.0.D	-16	0.00192301	1.47879	0.197286	19	GCCCTCGCAGCCCTGCGCCCTTGCTTGGCCCCTGCAGACT	CTATTTTAATAACCCTTAA	+
M80	CLOCK_HUMAN.H11MO.0.C	-7	0.00196313	1.50965	0.197286	14	GCCCTCGCAGCCCTGCGCCCTTGCTTGGCCCCTGCAGACT	CAGACACGTGAACA	+
M80	KLF6_HUMAN.H11MO.0.A	-3	0.00207313	1.59424	0.197286	19	GCCCTCGCAGCCCTGCGCCCTTGCTTGGCCCCTGCAGACT	CCCCCGGCCCCGCCCTTCC	-
M80	ZN563_HUMAN.H11MO.0.C	-14	0.00244248	1.87826	0.218762	21	GCCCTCGCAGCCCTGCGCCCTTGCTTGGCCCCTGCAGACT	GGGATCCTCACTGGCAGCTGC	+
M80	NR1D1_HUMAN.H11MO.0.B	-8	0.00279007	2.14556	0.223589	19	GCCCTCGCAGCCCTGCGCCCTTGCTTGGCCCCTGCAGACT	CCTTCTGACCCACTTCCCT	-
M80	GATA1_HUMAN.H11MO.0.A	8	0.00279007	2.14556	0.223589	11	GCCCTCGCAGCCCTGCGCCCTTGCTTGGCCCCTGCAGACT	TCTTATCTGTCCCCGCCAG	-
M80	ZFX_HUMAN.H11MO.1.A	-5	0.00303482	2.33378	0.231043	17	GCCCTCGCAGCCCTGCGCCCTTGCTTGGCCCCTGCAGACT	CCCCGGCCTCCGCCCCC	-
M80	KLF3_HUMAN.H11MO.0.B	-5	0.00373317	2.8708	0.258371	19	GCCCTCGCAGCCCTGCGCCCTTGCTTGGCCCCTGCAGACT	CCCGGCCCCGCCCCTCCCC	-
M80	NR1H3_HUMAN.H11MO.0.B	-15	0.00373317	2.8708	0.258371	19	GCCCTCGCAGCCCTGCGCCCTTGCTTGGCCCCTGCAGACT	TGACCTGCAGTGACCTCTG	-
M80	PTF1A_HUMAN.H11MO.0.B	6	0.00475561	3.65707	0.314824	12	GCCCTCGCAGCCCTGCGCCCTTGCTTGGCCCCTGCAGACT	CCAGCTGCCCCCTTTCCC	+
M80	ZN341_HUMAN.H11MO.0.C	6	0.00588418	4.52493	0.373305	16	GCCCTCGCAGCCCTGCGCCCTTGCTTGGCCCCTGCAGACT	GCTCTTCCCTCCCCCCCCCCCC	-
M80	GATA2_HUMAN.H11MO.0.A	-18	0.0070392	5.41314	0.428719	19	GCCCTCGCAGCCCTGCGCCCTTGCTTGGCCCCTGCAGACT	CCTTATCTCCACCCCCCAG	-
M80	RARG_HUMAN.H11MO.0.B	-15	0.0078624	6.04618	0.460438	18	GCCCTCGCAGCCCTGCGCCCTTGCTTGGCCCCTGCAGACT	CCCAGGTCACTCTGACCT	-
M80	MXI1_HUMAN.H11MO.0.A	-3	0.00877619	6.74889	0.477241	15	GCCCTCGCAGCCCTGCGCCCTTGCTTGGCCCCTGCAGACT	CCCGCCGCCACGTGC	-
M80	VEZF1_HUMAN.H11MO.0.C	-4	0.00914969	7.03611	0.480394	22	GCCCTCGCAGCCCTGCGCCCTTGCTTGGCCCCTGCAGACT	CCCCTCCCCCTCCCCCCTCCCC	-
M80	SPIC_HUMAN.H11MO.0.D	-2	0.00953637	7.33347	0.484007	13	GCCCTCGCAGCCCTGCGCCCTTGCTTGGCCCCTGCAGACT	CCTCCCCTTCCTC	-
M81	FOXD3_HUMAN.H11MO.0.D	-20	5.6944e-05	0.04379	0.0560973	15	CCTGAGAAAACTATACCAAAAGCATTGAAGACAACGGACG	TGCTAAGTAAACAAA	-
M81	ZN394_HUMAN.H11MO.0.C	-20	7.29632e-05	0.0561087	0.0560973	20	CCTGAGAAAACTATACCAAAAGCATTGAAGACAACGGACG	AGAATGGAATAGAATGGAAT	+
M81	CLOCK_HUMAN.H11MO.0.C	-27	0.000599567	0.461067	0.307316	13	CCTGAGAAAACTATACCAAAAGCATTGAAGACAACGGACG	CAGACACGTGAACA	+
M82	CR3L1_HUMAN.H11MO.0.D	-6	3.5095e-09	2.69881e-06	5.28552e-06	11	CTTGCTTGCCACGTGGCTCCACCTCCAAGCCGCTCTTCCC	TGCCACGTGGC	-
M82	HES7_HUMAN.H11MO.0.D	-6	9.2817e-05	0.0713763	0.03893	12	CTTGCTTGCCACGTGGCTCCACCTCCAAGCCGCTCTTCCC	TGGCACGTGCCG	+
M82	HEY1_HUMAN.H11MO.0.D	-6	0.000120256	0.0924766	0.03893	12	CTTGCTTGCCACGTGGCTCCACCTCCAAGCCGCTCTTCCC	TGGCACGTGTCG	+
M82	ZBTB6_HUMAN.H11MO.0.C	-13	0.000129244	0.0993889	0.03893	13	CTTGCTTGCCACGTGGCTCCACCTCCAAGCCGCTCTTCCC	CGGCTCCAGCACC	-
M82	HES5_HUMAN.H11MO.0.D	-6	0.000256349	0.197132	0.0580472	12	CTTGCTTGCCACGTGGCTCCACCTCCAAGCCGCTCTTCCC	TGGCACGTGCCG	+
M82	TFEB_HUMAN.H11MO.0.C	-9	0.000285348	0.219433	0.0580472	9	CTTGCTTGCCACGTGGCTCCACCTCCAAGCCGCTCTTCCC	CACGTGACC	-
M82	ZN436_HUMAN.H11MO.0.C	-18	0.000467318	0.359368	0.0638955	22	CTTGCTTGCCACGTGGCTCCACCTCCAAGCCGCTCTTCCC	CCTCCTCCAGGAAGCCTTCCCTGA	-
M82	ZN341_HUMAN.H11MO.1.C	-30	0.000509107	0.391503	0.0638955	9	CTTGCTTGCCACGTGGCTCCACCTCCAAGCCGCTCTTCCC	GGCTGTTCC	-
M82	MYCN_HUMAN.H11MO.0.A	-6	0.000713177	0.548433	0.0767206	12	CTTGCTTGCCACGTGGCTCCACCTCCAAGCCGCTCTTCCC	GCCCACGTGGCC	-
M82	BMAL1_HUMAN.H11MO.0.A	-7	0.000885375	0.680853	0.0885519	11	CTTGCTTGCCACGTGGCTCCACCTCCAAGCCGCTCTTCCC	GCCACGTGACT	+
M82	MYC_HUMAN.H11MO.0.A	-7	0.000940752	0.723438	0.0885519	11	CTTGCTTGCCACGTGGCTCCACCTCCAAGCCGCTCTTCCC	GCCACGTGCTC	+
M82	USF1_HUMAN.H11MO.0.A	-6	0.00113253	0.870913	0.0953814	12	CTTGCTTGCCACGTGGCTCCACCTCCAAGCCGCTCTTCCC	GGTCACGTGACC	-
M82	MAX_HUMAN.H11MO.0.A	-8	0.00113997	0.876638	0.0953814	10	CTTGCTTGCCACGTGGCTCCACCTCCAAGCCGCTCTTCCC	CCACGTGCTC	-
M82	USF2_HUMAN.H11MO.0.A	0	0.00250147	1.92363	0.139637	19	CTTGCTTGCCACGTGGCTCCACCTCCAAGCCGCTCTTCCC	CGCCGCGGCCACGTGACCC	-
M82	MITF_HUMAN.H11MO.0.A	-8	0.00254372	1.95612	0.139637	10	CTTGCTTGCCACGTGGCTCCACCTCCAAGCCGCTCTTCCC	TCACGTGACC	+
M82	TFE3_HUMAN.H11MO.0.B	-8	0.00254372	1.95612	0.139637	10	CTTGCTTGCCACGTGGCTCCACCTCCAAGCCGCTCTTCCC	TCACGTGACC	-
M82	SNAI1_HUMAN.H11MO.0.C	-8	0.00259607	1.99638	0.139637	8	CTTGCTTGCCACGTGGCTCCACCTCCAAGCCGCTCTTCCC	CCAGGTGG	+
M82	MLX_HUMAN.H11MO.0.D	-5	0.00270559	2.0806	0.14051	11	CTTGCTTGCCACGTGGCTCCACCTCCAAGCCGCTCTTCCC	TGATCACGTGC	+
M82	HEY2_HUMAN.H11MO.0.D	-3	0.0031484	2.42112	0.158056	17	CTTGCTTGCCACGTGGCTCCACCTCCAAGCCGCTCTTCCC	TAATGCCACGTGCCCCC	-
M82	MXI1_HUMAN.H11MO.1.A	-7	0.00339109	2.60775	0.164748	11	CTTGCTTGCCACGTGGCTCCACCTCCAAGCCGCTCTTCCC	CCCACGTGCTC	+
M82	BHE40_HUMAN.H11MO.0.A	-7	0.00385516	2.96462	0.170768	10	CTTGCTTGCCACGTGGCTCCACCTCCAAGCCGCTCTTCCC	GGCACGTGAC	+
M82	MXI1_HUMAN.H11MO.0.A	-8	0.00437475	3.36418	0.183018	15	CTTGCTTGCCACGTGGCTCCACCTCCAAGCCGCTCTTCCC	GCACGTGGCGGCGGG	+
M82	SP1_HUMAN.H11MO.0.A	-18	0.00525441	4.04064	0.203776	22	CTTGCTTGCCACGTGGCTCCACCTCCAAGCCGCTCTTCCC	CCCCCCCCCGGCCCCGCCCCCC	-
M82	ZN770_HUMAN.H11MO.1.C	-16	0.00527685	4.0579	0.203776	11	CTTGCTTGCCACGTGGCTCCACCTCCAAGCCGCTCTTCCC	CTCAGCCTCCC	-
M82	EGR4_HUMAN.H11MO.0.D	-15	0.00588209	4.52333	0.216068	11	CTTGCTTGCCACGTGGCTCCACCTCCAAGCCGCTCTTCCC	GCCCTGCCGCC	-
M82	ZN770_HUMAN.H11MO.0.C	-5	0.00796462	6.12479	0.278958	22	CTTGCTTGCCACGTGGCTCCACCTCCAAGCCGCTCTTCCC	GATCCTCCCGCCTCAGCCTCCC	-
M82	ZN148_HUMAN.H11MO.0.D	-16	0.00832771	6.40401	0.285046	15	CTTGCTTGCCACGTGGCTCCACCTCCAAGCCGCTCTTCCC	CCCCTCCCCCACCCC	-
M82	CR3L2_HUMAN.H11MO.0.D	-5	0.00904825	6.95811	0.29962	13	CTTGCTTGCCACGTGGCTCCACCTCCAAGCCGCTCTTCCC	TGATGACGTGGCA	+
M82	SP2_HUMAN.H11MO.1.B	-15	0.00915138	7.03741	0.29962	12	CTTGCTTGCCACGTGGCTCCACCTCCAAGCCGCTCTTCCC	GCCCCGCCCCCT	-
M82	ZN257_HUMAN.H11MO.0.C	-1	0.00962123	7.39873	0.308301	12	CTTGCTTGCCACGTGGCTCCACCTCCAAGCCGCTCTTCCC	GCTCTTGCCTCT	+
M82	HES1_HUMAN.H11MO.0.D	-6	0.0109572	8.4261	0.338579	13	CTTGCTTGCCACGTGGCTCCACCTCCAAGCCGCTCTTCCC	GGGCTCGTGGCGG	-
M82	ZN320_HUMAN.H11MO.0.C	-2	0.0110157	8.47109	0.338579	20	CTTGCTTGCCACGTGGCTCCACCTCCAAGCCGCTCTTCCC	CACTGGCCCCCTGGTCCCAC	-
M82	CREB3_HUMAN.H11MO.0.D	-6	0.0114898	8.83565	0.339301	13	CTTGCTTGCCACGTGGCTCCACCTCCAAGCCGCTCTTCCC	TGCCACGTCACCA	-
M82	ZN554_HUMAN.H11MO.0.C	-2	0.0118912	9.14434	0.344402	20	CTTGCTTGCCACGTGGCTCCACCTCCAAGCCGCTCTTCCC	AGCACCCCACATGGCTCAGC	-
M82	MYF6_HUMAN.H11MO.0.C	-19	0.0129957	9.99373	0.364712	7	CTTGCTTGCCACGTGGCTCCACCTCCAAGCCGCTCTTCCC	CAGCTGC	+
M82	SP2_HUMAN.H11MO.0.A	-9	0.013319	10.2423	0.364712	22	CTTGCTTGCCACGTGGCTCCACCTCCAAGCCGCTCTTCCC	CCCCCGGCCCCGCCCCCCCCCC	-
M82	ZN708_HUMAN.H11MO.1.D	-15	0.0138422	10.6446	0.37227	9	CTTGCTTGCCACGTGGCTCCACCTCCAAGCCGCTCTTCCC	GCTGTACCT	-
M82	EPAS1_HUMAN.H11MO.0.B	-8	0.0146467	11.2633	0.380325	9	CTTGCTTGCCACGTGGCTCCACCTCCAAGCCGCTCTTCCC	GTACGTGCC	+
M82	CTCFL_HUMAN.H11MO.0.A	-13	0.0153122	11.7751	0.390866	17	CTTGCTTGCCACGTGGCTCCACCTCCAAGCCGCTCTTCCC	CGGCGCCCCCTGGCGGC	-
M82	ATF6A_HUMAN.H11MO.0.B	-8	0.0164972	12.6863	0.414096	12	CTTGCTTGCCACGTGGCTCCACCTCCAAGCCGCTCTTCCC	CCACGTCACCAC	-
M82	ZN281_HUMAN.H11MO.0.A	-15	0.0168331	12.9446	0.415601	15	CTTGCTTGCCACGTGGCTCCACCTCCAAGCCGCTCTTCCC	TCCCCTCCCCCACCC	-
M82	ZN467_HUMAN.H11MO.0.C	-19	0.018367	14.1242	0.439109	21	CTTGCTTGCCACGTGGCTCCACCTCCAAGCCGCTCTTCCC	CCCCCCCCCCCCTCCCCTCCCC	-
M82	XBP1_HUMAN.H11MO.0.D	-7	0.0184444	14.1837	0.439109	11	CTTGCTTGCCACGTGGCTCCACCTCCAAGCCGCTCTTCCC	GCCACGTCAGC	-
M82	SP4_HUMAN.H11MO.0.A	-11	0.0186599	14.3495	0.439109	20	CTTGCTTGCCACGTGGCTCCACCTCCAAGCCGCTCTTCCC	CCCGGCCCCGCCCCCTTCCC	-
M82	ZSC22_HUMAN.H11MO.0.C	-15	0.0206884	15.9094	0.465044	16	CTTGCTTGCCACGTGGCTCCACCTCCAAGCCGCTCTTCCC	CCTCCTCCCTCAGACC	-
M82	SNAI2_HUMAN.H11MO.0.A	-17	0.0212892	16.3714	0.471359	10	CTTGCTTGCCACGTGGCTCCACCTCCAAGCCGCTCTTCCC	TGCACCTGCC	-
M82	PATZ1_HUMAN.H11MO.1.C	-32	0.0215953	16.6068	0.471359	8	CTTGCTTGCCACGTGGCTCCACCTCCAAGCCGCTCTTCCC	CCCCTCCCT	-
M82	MEIS2_HUMAN.H11MO.0.B	-5	0.0219586	16.8862	0.472443	13	CTTGCTTGCCACGTGGCTCCACCTCCAAGCCGCTCTTCCC	TTGACAGCTGTCA	+
M82	ZN263_HUMAN.H11MO.0.A	-20	0.0232488	17.8783	0.477033	20	CTTGCTTGCCACGTGGCTCCACCTCCAAGCCGCTCTTCCC	CTCCTCCTCTCCCTCCTCCC	-
M82	SP1_HUMAN.H11MO.1.A	-13	0.0235119	18.0807	0.477033	14	CTTGCTTGCCACGTGGCTCCACCTCCAAGCCGCTCTTCCC	CGGCCCCGCCCCCC	-
M82	ARNT_HUMAN.H11MO.0.B	-8	0.0240724	18.5117	0.477033	9	CTTGCTTGCCACGTGGCTCCACCTCCAAGCCGCTCTTCCC	GTACGTGCC	+
M82	ZN554_HUMAN.H11MO.1.D	-13	0.0240724	18.5117	0.477033	9	CTTGCTTGCCACGTGGCTCCACCTCCAAGCCGCTCTTCCC	TGGCTCTGC	-
M82	CTCF_HUMAN.H11MO.0.A	-13	0.0254817	19.5954	0.498402	19	CTTGCTTGCCACGTGGCTCCACCTCCAAGCCGCTCTTCCC	TGGCGCCCCCTGGTGGCCA	-
M83	NR1H4_HUMAN.H11MO.0.B	-19	0.000220837	0.169823	0.313314	19	ATTATAACTCTTGCATTTCCAAAAGTCACATAAACCCAAA	CCTCGGGGTCATTGACCCC	-
M83	RORA_HUMAN.H11MO.0.C	-28	0.00041138	0.316351	0.313314	12	ATTATAACTCTTGCATTTCCAAAAGTCACATAAACCCAAA	CCCTGACCTAGTT	-
M83	RARG_HUMAN.H11MO.0.B	-19	0.000815087	0.626802	0.400651	18	ATTATAACTCTTGCATTTCCAAAAGTCACATAAACCCAAA	CCCAGGTCACTCTGACCT	-
M83	AIRE_HUMAN.H11MO.0.C	-21	0.00105211	0.809071	0.400651	18	ATTATAACTCTTGCATTTCCAAAAGTCACATAAACCCAAA	TTAACCAATATAACCAAT	-
M83	GSX1_HUMAN.H11MO.0.D	-1	0.00174123	1.33901	0.405384	15	ATTATAACTCTTGCATTTCCAAAAGTCACATAAACCCAAA	TAATTAGTTTTTAAT	+
M83	PAX2_HUMAN.H11MO.0.D	-2	0.00221342	1.70212	0.405384	18	ATTATAACTCTTGCATTTCCAAAAGTCACATAAACCCAAA	TGTCACGCATGACTGAAC	-
M83	RARA_HUMAN.H11MO.2.A	-20	0.00248422	1.91036	0.405384	17	ATTATAACTCTTGCATTTCCAAAAGTCACATAAACCCAAA	TGACCTCTCGGTGACCT	-
M83	HXC10_HUMAN.H11MO.0.D	0	0.00269452	2.07209	0.405384	19	ATTATAACTCTTGCATTTCCAAAAGTCACATAAACCCAAA	GTAATAAAAAAATTAAAAA	-
M83	ZN394_HUMAN.H11MO.0.C	-5	0.00274636	2.11195	0.405384	20	ATTATAACTCTTGCATTTCCAAAAGTCACATAAACCCAAA	ATTCCATTCTATTCCATTCT	-
M83	NR1D1_HUMAN.H11MO.0.B	-26	0.00291186	2.23922	0.405384	14	ATTATAACTCTTGCATTTCCAAAAGTCACATAAACCCAAA	CCTTCTGACCCACTTCCCT	-
M83	GBX2_HUMAN.H11MO.0.D	0	0.00292748	2.25123	0.405384	17	ATTATAACTCTTGCATTTCCAAAAGTCACATAAACCCAAA	CTAATTAGCCTTTAATT	+
M83	GSX2_HUMAN.H11MO.0.D	0	0.0036118	2.77747	0.43741	16	ATTATAACTCTTGCATTTCCAAAAGTCACATAAACCCAAA	TTAATTAGTTTTTAAT	+
M83	PO3F2_HUMAN.H11MO.0.A	-7	0.00373307	2.87073	0.43741	17	ATTATAACTCTTGCATTTCCAAAAGTCACATAAACCCAAA	TTCATGCATATTCATTC	+
M83	RHXF1_HUMAN.H11MO.0.D	-28	0.00437403	3.36363	0.444553	11	ATTATAACTCTTGCATTTCCAAAAGTCACATAAACCCAAA	GTTAATCCCCG	-
M83	REL_HUMAN.H11MO.0.B	-25	0.00447367	3.44025	0.444553	15	ATTATAACTCTTGCATTTCCAAAAGTCACATAAACCCAAA	TGGAATTTCCCTTCA	-
M83	BARH2_HUMAN.H11MO.0.D	-18	0.00487089	3.74572	0.444553	18	ATTATAACTCTTGCATTTCCAAAAGTCACATAAACCCAAA	CAATTAGGACCAATTAGC	-
M83	MNX1_HUMAN.H11MO.0.D	-6	0.00496142	3.81533	0.444553	19	ATTATAACTCTTGCATTTCCAAAAGTCACATAAACCCAAA	CTATTTTAATAACCCTTAA	+
M83	ZN320_HUMAN.H11MO.0.C	-19	0.00535806	4.12035	0.453421	20	ATTATAACTCTTGCATTTCCAAAAGTCACATAAACCCAAA	CACTGGCCCCCTGGTCCCAC	-
M83	ZN713_HUMAN.H11MO.0.D	-20	0.006201	4.76857	0.464129	19	ATTATAACTCTTGCATTTCCAAAAGTCACATAAACCCAAA	TTTCGTGTCATTTTTCTAT	-
M83	FOXD3_HUMAN.H11MO.0.D	0	0.00674069	5.18359	0.464129	15	ATTATAACTCTTGCATTTCCAAAAGTCACATAAACCCAAA	TTTGTTTACTTAGCA	+
M83	PBX1_HUMAN.H11MO.1.C	-26	0.00674069	5.18359	0.464129	14	ATTATAACTCTTGCATTTCCAAAAGTCACATAAACCCAAA	CCCATCAATCAAATT	-
M83	PPARG_HUMAN.H11MO.0.A	-24	0.0070081	5.38923	0.464129	16	ATTATAACTCTTGCATTTCCAAAAGTCACATAAACCCAAA	TGACCTTTGCCCCACTT	-
M83	NKX61_HUMAN.H11MO.0.B	2	0.0077255	5.94091	0.475397	17	ATTATAACTCTTGCATTTCCAAAAGTCACATAAACCCAAA	GATTAATGGGAATTTAATG	+
M83	PPARA_HUMAN.H11MO.0.B	-24	0.00816938	6.28225	0.475397	16	ATTATAACTCTTGCATTTCCAAAAGTCACATAAACCCAAA	TGACCTTTGCCCCAGTT	-
M83	ESR2_HUMAN.H11MO.0.A	-22	0.00857302	6.59265	0.475397	15	ATTATAACTCTTGCATTTCCAAAAGTCACATAAACCCAAA	AGGTCACCCTGACCT	+
M83	THA_HUMAN.H11MO.0.C	-14	0.00881488	6.77864	0.475397	17	ATTATAACTCTTGCATTTCCAAAAGTCACATAAACCCAAA	CTGACCTGAAGTGACCC	-
M83	PO3F1_HUMAN.H11MO.0.C	-9	0.00905083	6.96009	0.475397	14	ATTATAACTCTTGCATTTCCAAAAGTCACATAAACCCAAA	TTTGCATTACAATG	-
M83	VDR_HUMAN.H11MO.0.A	-22	0.00941562	7.24061	0.478073	16	ATTATAACTCTTGCATTTCCAAAAGTCACATAAACCCAAA	TGAACCCACTGACCCC	-
M84	IRX2_HUMAN.H11MO.0.D	-21	0.000270618	0.208105	0.268347	19	GAGAGATAAATATGGAGAATCACATAATCCCATGGCATCT	CCAACATGCCCACCCATGT	-
M84	MNX1_HUMAN.H11MO.0.D	-8	0.000349483	0.268753	0.268347	19	GAGAGATAAATATGGAGAATCACATAATCCCATGGCATCT	TTAAGGGTTATTAAAATAG	-
M85	IRX2_HUMAN.H11MO.0.D	-19	0.00015348	0.118026	0.131008	19	ATTTGCATGTCAGACCTAGAAAAGCTACGCCATCTGAGAT	ACATGGGTGGGCATGTTGG	+
M85	MNX1_HUMAN.H11MO.0.D	0	0.000198499	0.152646	0.131008	19	ATTTGCATGTCAGACCTAGAAAAGCTACGCCATCTGAGAT	CTATTTTAATAACCCTTAA	+
M85	TLX1_HUMAN.H11MO.0.D	-14	0.00075561	0.581064	0.290283	17	ATTTGCATGTCAGACCTAGAAAAGCTACGCCATCTGAGAT	CCTTGGCAACTTGCCAG	-
M86	MNX1_HUMAN.H11MO.0.D	-3	0.00022472	0.17281	0.290209	19	CAATTGTGTCAATGTCTAATTCCGTGAAGTGTGAAAATTC	CTATTTTAATAACCCTTAA	+
M86	IRX2_HUMAN.H11MO.0.D	-6	0.000596883	0.459003	0.290209	19	CAATTGTGTCAATGTCTAATTCCGTGAAGTGTGAAAATTC	CCAACATGCCCACCCATGT	-
M86	TLX1_HUMAN.H11MO.0.D	-22	0.000652524	0.501791	0.290209	17	CAATTGTGTCAATGTCTAATTCCGTGAAGTGTGAAAATTC	CTGGCAAGTTGCCAAGG	+
M86	ZN394_HUMAN.H11MO.0.C	-10	0.00113738	0.874645	0.291299	20	CAATTGTGTCAATGTCTAATTCCGTGAAGTGTGAAAATTC	AGAATGGAATAGAATGGAAT	+
M87	IRX2_HUMAN.H11MO.0.D	-19	8.62674e-05	0.0663396	0.132306	19	AGCATCTGAGTCTTATGACTACAGATGTCCTAACATTGGT	CCAACATGCCCACCCATGT	-
M87	MNX1_HUMAN.H11MO.0.D	-14	0.000192101	0.147726	0.14731	19	AGCATCTGAGTCTTATGACTACAGATGTCCTAACATTGGT	CTATTTTAATAACCCTTAA	+
M87	ZN394_HUMAN.H11MO.0.C	-11	0.00101851	0.783234	0.390514	20	AGCATCTGAGTCTTATGACTACAGATGTCCTAACATTGGT	AGAATGGAATAGAATGGAAT	+
M88	MNX1_HUMAN.H11MO.0.D	-9	0.000293202	0.225472	0.225472	19	CATGGAGTTACCTTCGTGTAACCCTCATAGCACCTGATGT	CTATTTTAATAACCCTTAA	+
M88	IRX2_HUMAN.H11MO.0.D	0	0.00102746	0.790113	0.395057	19	CATGGAGTTACCTTCGTGTAACCCTCATAGCACCTGATGT	ACATGGGTGGGCATGTTGG	+
M88	TLX1_HUMAN.H11MO.0.D	-14	0.00133377	1.02567	0.410269	17	CATGGAGTTACCTTCGTGTAACCCTCATAGCACCTGATGT	CTGGCAAGTTGCCAAGG	+
M91	ZN394_HUMAN.H11MO.0.C	-17	7.32859e-05	0.0563569	0.112028	20	TTGCTTACTGAAGTGGACAATGGTAAAGTGTCCGAATGCT	AGAATGGAATAGAATGGAAT	+
M91	NR1D1_HUMAN.H11MO.0.B	-6	0.000166804	0.128272	0.127492	19	TTGCTTACTGAAGTGGACAATGGTAAAGTGTCCGAATGCT	AGGGAAGTGGGTCAGAAGG	+
M91	MNX1_HUMAN.H11MO.0.D	-4	0.00039055	0.300333	0.199004	19	TTGCTTACTGAAGTGGACAATGGTAAAGTGTCCGAATGCT	TTAAGGGTTATTAAAATAG	-
M91	BRAC_HUMAN.H11MO.0.A	-1	0.000686675	0.528053	0.26242	20	TTGCTTACTGAAGTGGACAATGGTAAAGTGTCCGAATGCT	TTAGCAGGGAGGTGTGAAAT	+
M91	RXRA_HUMAN.H11MO.0.A	-10	0.000866034	0.66598	0.264771	20	TTGCTTACTGAAGTGGACAATGGTAAAGTGTCCGAATGCT	GGGGGAGGCAGAGGTCAGAG	+
M91	FOXD3_HUMAN.H11MO.0.D	-16	0.00129913	0.999033	0.330985	15	TTGCTTACTGAAGTGGACAATGGTAAAGTGTCCGAATGCT	TGCTAAGTAAACAAA	-
M91	SOX18_HUMAN.H11MO.0.D	-14	0.00221307	1.70185	0.404945	19	TTGCTTACTGAAGTGGACAATGGTAAAGTGTCCGAATGCT	GGAAAAGAACAATGGGTTC	-
M91	LEF1_HUMAN.H11MO.0.A	-16	0.00268264	2.06295	0.404945	14	TTGCTTACTGAAGTGGACAATGGTAAAGTGTCCGAATGCT	AGCAAATCAAAGGA	-
M91	GATA1_HUMAN.H11MO.0.A	-10	0.00297543	2.28811	0.404945	19	TTGCTTACTGAAGTGGACAATGGTAAAGTGTCCGAATGCT	CTGGCGGGGACAGATAAGA	+
M91	TLX1_HUMAN.H11MO.0.D	-17	0.00340551	2.61884	0.404945	17	TTGCTTACTGAAGTGGACAATGGTAAAGTGTCCGAATGCT	CCTTGGCAACTTGCCAG	-
M91	IRX2_HUMAN.H11MO.0.D	-6	0.00370101	2.84608	0.404945	19	TTGCTTACTGAAGTGGACAATGGTAAAGTGTCCGAATGCT	ACATGGGTGGGCATGTTGG	+
M91	NR1H3_HUMAN.H11MO.0.B	-7	0.00370101	2.84608	0.404945	19	TTGCTTACTGAAGTGGACAATGGTAAAGTGTCCGAATGCT	CAGAGGTCACTGCAGGTCA	+
M91	Z354A_HUMAN.H11MO.0.C	-13	0.00374691	2.88137	0.404945	24	TTGCTTACTGAAGTGGACAATGGTAAAGTGTCCGAATGCT	ACATTAAATGTAAATGGACTAAAT	-
M91	ZN563_HUMAN.H11MO.0.C	-9	0.00375885	2.89055	0.404945	21	TTGCTTACTGAAGTGGACAATGGTAAAGTGTCCGAATGCT	GCAGCTGCCAGTGAGGATCCC	-
M91	HXC10_HUMAN.H11MO.0.D	-20	0.0042729	3.28586	0.408234	19	TTGCTTACTGAAGTGGACAATGGTAAAGTGTCCGAATGCT	TTTTTAATTTTTTTATTAC	+
M92	IRX2_HUMAN.H11MO.0.D	-12	8.29418e-05	0.0637823	0.127039	19	CTTGCTCTAGGTCTTGCATGACAGATGCTTTCTAAAATCA	CCAACATGCCCACCCATGT	-
M92	ZN563_HUMAN.H11MO.0.C	-20	0.000359276	0.276283	0.275144	20	CTTGCTCTAGGTCTTGCATGACAGATGCTTTCTAAAATCA	GCAGCTGCCAGTGAGGATCCC	-
M92	MNX1_HUMAN.H11MO.0.D	-15	0.000559479	0.430239	0.285643	19	CTTGCTCTAGGTCTTGCATGACAGATGCTTTCTAAAATCA	CTATTTTAATAACCCTTAA	+
M92	ZN394_HUMAN.H11MO.0.C	-4	0.00152921	1.17597	0.334605	20	CTTGCTCTAGGTCTTGCATGACAGATGCTTTCTAAAATCA	AGAATGGAATAGAATGGAAT	+
M92	GATA1_HUMAN.H11MO.0.A	-28	0.00201802	1.55186	0.386365	12	CTTGCTCTAGGTCTTGCATGACAGATGCTTTCTAAAATCA	CTGGCGGGGACAGATAAGA	+
M92	BRAC_HUMAN.H11MO.0.A	-15	0.00233393	1.79479	0.397199	20	CTTGCTCTAGGTCTTGCATGACAGATGCTTTCTAAAATCA	ATTTCACACCTCCCTGCTAA	-
M92	HXC10_HUMAN.H11MO.0.D	-19	0.00309749	2.38197	0.424117	19	CTTGCTCTAGGTCTTGCATGACAGATGCTTTCTAAAATCA	GTAATAAAAAAATTAAAAA	-
M92	RXRA_HUMAN.H11MO.0.A	-4	0.00329076	2.53059	0.424117	20	CTTGCTCTAGGTCTTGCATGACAGATGCTTTCTAAAATCA	CTCTGACCTCTGCCTCCCCC	-
M92	GATA2_HUMAN.H11MO.0.A	8	0.0033228	2.55524	0.424117	11	CTTGCTCTAGGTCTTGCATGACAGATGCTTTCTAAAATCA	CCTTATCTCCACCCCCCAG	-
M93	IRX2_HUMAN.H11MO.0.D	-13	2.10162e-05	0.0161615	0.032253	19	ATCCTGGATGATTTGAACATGCCGTGATACTGAATTACGC	CCAACATGCCCACCCATGT	-
M93	ZN394_HUMAN.H11MO.0.C	-15	0.000314347	0.241732	0.122428	20	ATCCTGGATGATTTGAACATGCCGTGATACTGAATTACGC	AGAATGGAATAGAATGGAAT	+
M93	MNX1_HUMAN.H11MO.0.D	-1	0.000339811	0.261314	0.122428	19	ATCCTGGATGATTTGAACATGCCGTGATACTGAATTACGC	TTAAGGGTTATTAAAATAG	-
M93	HME2_HUMAN.H11MO.0.D	-28	0.00137573	1.05794	0.351883	11	ATCCTGGATGATTTGAACATGCCGTGATACTGAATTACGC	CCCTAATTACC	-
M93	TLX1_HUMAN.H11MO.0.D	-10	0.00208961	1.60691	0.432914	17	ATCCTGGATGATTTGAACATGCCGTGATACTGAATTACGC	CTGGCAAGTTGCCAAGG	+
M95	BRAC_HUMAN.H11MO.0.A	-15	0.000536293	0.412409	0.367034	20	TTTTTGATGTTTGGCACCCTGGGGCCGTGGCAACTGCTTA	TTAGCAGGGAGGTGTGAAAT	+
M95	TLX1_HUMAN.H11MO.0.D	-6	0.000931955	0.716673	0.367034	17	TTTTTGATGTTTGGCACCCTGGGGCCGTGGCAACTGCTTA	CTGGCAAGTTGCCAAGG	+
M95	MNX1_HUMAN.H11MO.0.D	-4	0.00110625	0.850705	0.367034	19	TTTTTGATGTTTGGCACCCTGGGGCCGTGGCAACTGCTTA	CTATTTTAATAACCCTTAA	+
M95	RXRA_HUMAN.H11MO.0.A	-1	0.00117188	0.901178	0.367034	20	TTTTTGATGTTTGGCACCCTGGGGCCGTGGCAACTGCTTA	CTCTGACCTCTGCCTCCCCC	-
M95	PAX8_HUMAN.H11MO.0.D	-17	0.00134441	1.03385	0.367034	14	TTTTTGATGTTTGGCACCCTGGGGCCGTGGCAACTGCTTA	CCCGCTTCAGTGAC	-
M95	FOXD3_HUMAN.H11MO.0.D	-5	0.00205972	1.58392	0.367034	15	TTTTTGATGTTTGGCACCCTGGGGCCGTGGCAACTGCTTA	TTTGTTTACTTAGCA	+
M95	PAX2_HUMAN.H11MO.0.D	-7	0.00211134	1.62362	0.367034	18	TTTTTGATGTTTGGCACCCTGGGGCCGTGGCAACTGCTTA	TGTCACGCATGACTGAAC	-
M95	NR1D1_HUMAN.H11MO.0.B	-14	0.00221914	1.70652	0.367034	19	TTTTTGATGTTTGGCACCCTGGGGCCGTGGCAACTGCTTA	CCTTCTGACCCACTTCCCT	-
M95	LYL1_HUMAN.H11MO.0.A	-2	0.00255481	1.96465	0.367034	14	TTTTTGATGTTTGGCACCCTGGGGCCGTGGCAACTGCTTA	CCAGCTGTTTCCTG	+
M95	IRX2_HUMAN.H11MO.0.D	-4	0.00257995	1.98398	0.367034	19	TTTTTGATGTTTGGCACCCTGGGGCCGTGGCAACTGCTTA	ACATGGGTGGGCATGTTGG	+
M95	ZN554_HUMAN.H11MO.0.C	-8	0.00285908	2.19863	0.367034	20	TTTTTGATGTTTGGCACCCTGGGGCCGTGGCAACTGCTTA	GCTGAGCCATGTGGGGTGCT	+
M95	OLIG2_HUMAN.H11MO.0.B	-2	0.00287936	2.21423	0.367034	18	TTTTTGATGTTTGGCACCCTGGGGCCGTGGCAACTGCTTA	CCAGCTGTTTCCCTTCTG	+
M95	ZN214_HUMAN.H11MO.0.C	-3	0.00355097	2.7307	0.381001	22	TTTTTGATGTTTGGCACCCTGGGGCCGTGGCAACTGCTTA	TCCTTTTTGAGGCCTTTGATGA	+
M97	TLX1_HUMAN.H11MO.0.D	-14	0.000132885	0.102188	0.113748	17	GGCATCTGCTTACTCTAGCAATGACCCAAGATTTTACTGA	CTGGCAAGTTGCCAAGG	+
M97	IRX2_HUMAN.H11MO.0.D	0	0.000148238	0.113995	0.113748	19	GGCATCTGCTTACTCTAGCAATGACCCAAGATTTTACTGA	CCAACATGCCCACCCATGT	-
M97	MNX1_HUMAN.H11MO.0.D	-5	0.000342437	0.263334	0.131382	19	GGCATCTGCTTACTCTAGCAATGACCCAAGATTTTACTGA	CTATTTTAATAACCCTTAA	+
M97	ZN563_HUMAN.H11MO.0.C	-7	0.00163202	1.25503	0.357803	21	GGCATCTGCTTACTCTAGCAATGACCCAAGATTTTACTGA	GCAGCTGCCAGTGAGGATCCC	-
M98	IRX2_HUMAN.H11MO.0.D	-13	0.00018094	0.139143	0.276853	19	AACTCCAGATGCTTTGGGAAGCTGCCCCATGTTATGCAAC	CCAACATGCCCACCCATGT	-
M98	ZN394_HUMAN.H11MO.0.C	-15	0.000554519	0.426425	0.276853	20	AACTCCAGATGCTTTGGGAAGCTGCCCCATGTTATGCAAC	AGAATGGAATAGAATGGAAT	+
M98	MNX1_HUMAN.H11MO.0.D	-11	0.000720034	0.553706	0.276853	19	AACTCCAGATGCTTTGGGAAGCTGCCCCATGTTATGCAAC	CTATTTTAATAACCCTTAA	+
M98	GATA1_HUMAN.H11MO.0.A	-28	0.00132789	1.02115	0.366844	12	AACTCCAGATGCTTTGGGAAGCTGCCCCATGTTATGCAAC	CTGGCGGGGACAGATAAGA	+
M99	MNX1_HUMAN.H11MO.0.D	-14	7.2074e-05	0.0554249	0.0800099	19	AAACGTCGTTTGGCCTATTTAATACAGCCCTTTCACGACA	CTATTTTAATAACCCTTAA	+
M99	IRX2_HUMAN.H11MO.0.D	-19	0.000104475	0.0803411	0.0800099	19	AAACGTCGTTTGGCCTATTTAATACAGCCCTTTCACGACA	CCAACATGCCCACCCATGT	-
M99	MAF_HUMAN.H11MO.0.A	-15	0.000769691	0.591893	0.294726	19	AAACGTCGTTTGGCCTATTTAATACAGCCCTTTCACGACA	TTGCTGAGTCAGCAGATTC	-
M99	BRAC_HUMAN.H11MO.0.A	-16	0.00226047	1.7383	0.462241	20	AAACGTCGTTTGGCCTATTTAATACAGCCCTTTCACGACA	ATTTCACACCTCCCTGCTAA	-
M99	ZN214_HUMAN.H11MO.0.C	-16	0.00236496	1.81865	0.462241	22	AAACGTCGTTTGGCCTATTTAATACAGCCCTTTCACGACA	TCCTTTTTGAGGCCTTTGATGA	+
M99	ZN394_HUMAN.H11MO.0.C	0	0.00262003	2.01481	0.462241	20	AAACGTCGTTTGGCCTATTTAATACAGCCCTTTCACGACA	ATTCCATTCTATTCCATTCT	-
M99	Z324A_HUMAN.H11MO.0.C	-17	0.00271612	2.0887	0.462241	23	AAACGTCGTTTGGCCTATTTAATACAGCCCTTTCACGACA	TATCAAACCATCCTTTGCTGCCA	+
M99	HME2_HUMAN.H11MO.0.D	-12	0.00307578	2.36528	0.471105	11	AAACGTCGTTTGGCCTATTTAATACAGCCCTTTCACGACA	CCCTAATTACC	-
M99	TLX1_HUMAN.H11MO.0.D	-23	0.00353542	2.71874	0.492278	17	AAACGTCGTTTGGCCTATTTAATACAGCCCTTTCACGACA	CTGGCAAGTTGCCAAGG	+
M100	TLX1_HUMAN.H11MO.0.D	-3	0.000415511	0.319528	0.306132	17	GAGCCATTTCGCGGTTCATTTGCAGAGAGCTCCGACACAA	CCTTGGCAACTTGCCAG	-
M100	FOXD3_HUMAN.H11MO.0.D	-20	0.000455956	0.35063	0.306132	15	GAGCCATTTCGCGGTTCATTTGCAGAGAGCTCCGACACAA	TGCTAAGTAAACAAA	-
M100	IRX2_HUMAN.H11MO.0.D	-21	0.000725811	0.558149	0.306132	19	GAGCCATTTCGCGGTTCATTTGCAGAGAGCTCCGACACAA	CCAACATGCCCACCCATGT	-
M100	MNX1_HUMAN.H11MO.0.D	-7	0.000997385	0.766989	0.306132	19	GAGCCATTTCGCGGTTCATTTGCAGAGAGCTCCGACACAA	TTAAGGGTTATTAAAATAG	-
M100	ZN394_HUMAN.H11MO.0.C	-13	0.00177375	1.36401	0.43116	20	GAGCCATTTCGCGGTTCATTTGCAGAGAGCTCCGACACAA	ATTCCATTCTATTCCATTCT	-
M100	THA_HUMAN.H11MO.0.C	-12	0.00224757	1.72838	0.43116	17	GAGCCATTTCGCGGTTCATTTGCAGAGAGCTCCGACACAA	GGGTCACTTCAGGTCAG	+
M101	IRX2_HUMAN.H11MO.0.D	-11	1.12162e-05	0.00862528	0.0171907	19	TTCATGGCCAGCGCGAGAGCCACTCCCTGGAAGAATTTAT	CCAACATGCCCACCCATGT	-
M101	ZN394_HUMAN.H11MO.0.C	-13	2.2902e-05	0.0176116	0.0175505	20	TTCATGGCCAGCGCGAGAGCCACTCCCTGGAAGAATTTAT	AGAATGGAATAGAATGGAAT	+
M101	BRAC_HUMAN.H11MO.0.A	-3	0.000171989	0.132259	0.087867	20	TTCATGGCCAGCGCGAGAGCCACTCCCTGGAAGAATTTAT	TTAGCAGGGAGGTGTGAAAT	+
M101	TLX1_HUMAN.H11MO.0.D	-6	0.000431852	0.332094	0.165471	17	TTCATGGCCAGCGCGAGAGCCACTCCCTGGAAGAATTTAT	CCTTGGCAACTTGCCAG	-
M101	ZN563_HUMAN.H11MO.0.C	-18	0.000829499	0.637885	0.254269	21	TTCATGGCCAGCGCGAGAGCCACTCCCTGGAAGAATTTAT	GCAGCTGCCAGTGAGGATCCC	-
M101	MNX1_HUMAN.H11MO.0.D	-20	0.0013444	1.03385	0.34342	19	TTCATGGCCAGCGCGAGAGCCACTCCCTGGAAGAATTTAT	CTATTTTAATAACCCTTAA	+
M101	THA_HUMAN.H11MO.0.C	-16	0.00311909	2.39858	0.496573	17	TTCATGGCCAGCGCGAGAGCCACTCCCTGGAAGAATTTAT	GGGTCACTTCAGGTCAG	+
M101	RARG_HUMAN.H11MO.2.D	-3	0.0033624	2.58568	0.496573	20	TTCATGGCCAGCGCGAGAGCCACTCCCTGGAAGAATTTAT	GTGACCTCTGGGTGACCCCC	-
M101	PAX8_HUMAN.H11MO.0.D	-7	0.00356393	2.74066	0.496573	14	TTCATGGCCAGCGCGAGAGCCACTCCCTGGAAGAATTTAT	CCCGCTTCAGTGAC	-
M102	IRX2_HUMAN.H11MO.0.D	-6	6.6178e-05	0.0508909	0.101782	19	CCTGGATTTCCATCCCATAGCCTGTGCTAAGAATGTTTTC	CCAACATGCCCACCCATGT	-
M102	MNX1_HUMAN.H11MO.0.D	-17	0.000241349	0.185598	0.185598	19	CCTGGATTTCCATCCCATAGCCTGTGCTAAGAATGTTTTC	TTAAGGGTTATTAAAATAG	-
M103	TCF7_HUMAN.H11MO.0.A	-14	8.21682e-05	0.0631874	0.126019	16	TTCGATTTCTCATGGAACACAACATAGTCTCCTAAAGCAG	AACCACATCAAAGGAA	+
M103	MCR_HUMAN.H11MO.0.D	-14	0.000227648	0.175061	0.174568	17	TTCGATTTCTCATGGAACACAACATAGTCTCCTAAAGCAG	TACAACAACCTGTTCTT	-
M103	MNX1_HUMAN.H11MO.0.D	-16	0.00057645	0.44329	0.183151	19	TTCGATTTCTCATGGAACACAACATAGTCTCCTAAAGCAG	CTATTTTAATAACCCTTAA	+
M103	SOX18_HUMAN.H11MO.0.D	-13	0.00057645	0.44329	0.183151	19	TTCGATTTCTCATGGAACACAACATAGTCTCCTAAAGCAG	GGAAAAGAACAATGGGTTC	-
M103	AIRE_HUMAN.H11MO.0.C	-14	0.000597101	0.459171	0.183151	18	TTCGATTTCTCATGGAACACAACATAGTCTCCTAAAGCAG	TTAACCAATATAACCAAT	-
M103	BHE23_HUMAN.H11MO.0.D	-18	0.000925432	0.711657	0.236551	12	TTCGATTTCTCATGGAACACAACATAGTCTCCTAAAGCAG	CCACCATATGCT	-
M103	TF7L1_HUMAN.H11MO.0.B	-17	0.00143584	1.10416	0.309937	13	TTCGATTTCTCATGGAACACAACATAGTCTCCTAAAGCAG	AACATCAAAGGCA	-
M103	IRX2_HUMAN.H11MO.0.D	-18	0.00161671	1.24325	0.309937	19	TTCGATTTCTCATGGAACACAACATAGTCTCCTAAAGCAG	CCAACATGCCCACCCATGT	-
M103	LEF1_HUMAN.H11MO.0.A	-15	0.00191221	1.47049	0.325855	14	TTCGATTTCTCATGGAACACAACATAGTCTCCTAAAGCAG	AGCAAATCAAAGGA	-
M103	TF7L2_HUMAN.H11MO.0.A	-16	0.00254215	1.95492	0.389882	13	TTCGATTTCTCATGGAACACAACATAGTCTCCTAAAGCAG	CCACATCAAAGGG	-
M103	ZN214_HUMAN.H11MO.0.C	-6	0.00293916	2.26021	0.409791	22	TTCGATTTCTCATGGAACACAACATAGTCTCCTAAAGCAG	TCATCAAAGGCCTCAAAAAGGA	-
M103	ZN554_HUMAN.H11MO.0.C	-21	0.00346931	2.6679	0.443397	19	TTCGATTTCTCATGGAACACAACATAGTCTCCTAAAGCAG	GCTGAGCCATGTGGGGTGCT	+
M105	MNX1_HUMAN.H11MO.0.D	-2	0.000167344	0.128688	0.257376	19	AAATGTATCACTAACACTTACCCTCAAATCCCTACATTAC	CTATTTTAATAACCCTTAA	+
M107	MNX1_HUMAN.H11MO.0.D	-16	7.11286e-05	0.0546979	0.109088	19	TGTCAGCTGTTGTAGTTCAGGATTCTACGCAGTTGTCTGA	TTAAGGGTTATTAAAATAG	-
M107	ZN563_HUMAN.H11MO.0.C	-5	0.000346368	0.266357	0.187928	21	TGTCAGCTGTTGTAGTTCAGGATTCTACGCAGTTGTCTGA	GCAGCTGCCAGTGAGGATCCC	-
M107	ZN394_HUMAN.H11MO.0.C	-13	0.000367605	0.282688	0.187928	20	TGTCAGCTGTTGTAGTTCAGGATTCTACGCAGTTGTCTGA	AGAATGGAATAGAATGGAAT	+
M107	IRX2_HUMAN.H11MO.0.D	-2	0.000573358	0.440912	0.219835	19	TGTCAGCTGTTGTAGTTCAGGATTCTACGCAGTTGTCTGA	ACATGGGTGGGCATGTTGG	+
M107	CLOCK_HUMAN.H11MO.0.C	-25	0.00118135	0.908456	0.362359	14	TGTCAGCTGTTGTAGTTCAGGATTCTACGCAGTTGTCTGA	TGTTCACGTGTCTG	-
M108	ZN394_HUMAN.H11MO.0.C	-13	0.000117719	0.0905261	0.127051	20	TCCCTCTCACAGGCAATTGTAAGACAAGGTAAGGCCGAAT	AGAATGGAATAGAATGGAAT	+
M108	IRX2_HUMAN.H11MO.0.D	-5	0.00024214	0.186206	0.127051	19	TCCCTCTCACAGGCAATTGTAAGACAAGGTAAGGCCGAAT	CCAACATGCCCACCCATGT	-
M108	BRAC_HUMAN.H11MO.0.A	-1	0.000441344	0.339394	0.167888	20	TCCCTCTCACAGGCAATTGTAAGACAAGGTAAGGCCGAAT	ATTTCACACCTCCCTGCTAA	-
M108	GATA1_HUMAN.H11MO.0.A	-15	0.000830262	0.638472	0.252667	19	TCCCTCTCACAGGCAATTGTAAGACAAGGTAAGGCCGAAT	CTGGCGGGGACAGATAAGA	+
M108	MNX1_HUMAN.H11MO.0.D	-18	0.00132656	1.02013	0.265699	19	TCCCTCTCACAGGCAATTGTAAGACAAGGTAAGGCCGAAT	TTAAGGGTTATTAAAATAG	-
M108	ZN563_HUMAN.H11MO.0.C	1	0.00156103	1.20043	0.265699	20	TCCCTCTCACAGGCAATTGTAAGACAAGGTAAGGCCGAAT	GGGATCCTCACTGGCAGCTGC	+
M108	TLX1_HUMAN.H11MO.0.D	-2	0.00183344	1.40992	0.265699	17	TCCCTCTCACAGGCAATTGTAAGACAAGGTAAGGCCGAAT	CTGGCAAGTTGCCAAGG	+
M108	PAX8_HUMAN.H11MO.0.D	1	0.00250744	1.92822	0.265699	13	TCCCTCTCACAGGCAATTGTAAGACAAGGTAAGGCCGAAT	GTCACTGAAGCGGG	+
M108	NR1H3_HUMAN.H11MO.0.B	-13	0.00261291	2.00932	0.265699	19	TCCCTCTCACAGGCAATTGTAAGACAAGGTAAGGCCGAAT	CAGAGGTCACTGCAGGTCA	+
M108	RXRA_HUMAN.H11MO.0.A	-15	0.00289525	2.22645	0.265699	20	TCCCTCTCACAGGCAATTGTAAGACAAGGTAAGGCCGAAT	GGGGGAGGCAGAGGTCAGAG	+
M108	NR1D1_HUMAN.H11MO.0.B	1	0.00302557	2.32667	0.265699	18	TCCCTCTCACAGGCAATTGTAAGACAAGGTAAGGCCGAAT	CCTTCTGACCCACTTCCCT	-
M108	GATA2_HUMAN.H11MO.0.A	7	0.00302557	2.32667	0.265699	12	TCCCTCTCACAGGCAATTGTAAGACAAGGTAAGGCCGAAT	CCTTATCTCCACCCCCCAG	-
M108	IRF3_HUMAN.H11MO.0.B	0	0.00333459	2.5643	0.265699	20	TCCCTCTCACAGGCAATTGTAAGACAAGGTAAGGCCGAAT	TCACTTTCCCTTTCCCTTTC	-
M108	PAX2_HUMAN.H11MO.0.D	-6	0.00363289	2.79369	0.265699	18	TCCCTCTCACAGGCAATTGTAAGACAAGGTAAGGCCGAAT	TGTCACGCATGACTGAAC	-
M108	ZBT17_HUMAN.H11MO.0.A	3	0.0037598	2.89129	0.265699	16	TCCCTCTCACAGGCAATTGTAAGACAAGGTAAGGCCGAAT	CTTCCCCTCCCCCACCCTC	-
M108	VEZF1_HUMAN.H11MO.0.C	0	0.00384157	2.95417	0.265699	22	TCCCTCTCACAGGCAATTGTAAGACAAGGTAAGGCCGAAT	CCCCTCCCCCTCCCCCCTCCCC	-
M108	LEF1_HUMAN.H11MO.0.A	-1	0.00499289	3.83953	0.316887	14	TCCCTCTCACAGGCAATTGTAAGACAAGGTAAGGCCGAAT	TCCTTTGATTTGCT	+
M108	Z324A_HUMAN.H11MO.0.C	-17	0.00671069	5.16052	0.392732	23	TCCCTCTCACAGGCAATTGTAAGACAAGGTAAGGCCGAAT	TGGCAGCAAAGGATGGTTTGATA	-
M108	BC11A_HUMAN.H11MO.0.A	-3	0.00730195	5.6152	0.411508	17	TCCCTCTCACAGGCAATTGTAAGACAAGGTAAGGCCGAAT	TTTTCACTTCCTCTTTT	-
M108	HXC10_HUMAN.H11MO.0.D	-18	0.00811532	6.24068	0.425805	19	TCCCTCTCACAGGCAATTGTAAGACAAGGTAAGGCCGAAT	GTAATAAAAAAATTAAAAA	-
M108	FOXD3_HUMAN.H11MO.0.D	-16	0.0103981	7.99614	0.482639	15	TCCCTCTCACAGGCAATTGTAAGACAAGGTAAGGCCGAAT	TGCTAAGTAAACAAA	-
M108	THA_HUMAN.H11MO.0.C	-16	0.0104673	8.04933	0.482639	17	TCCCTCTCACAGGCAATTGTAAGACAAGGTAAGGCCGAAT	GGGTCACTTCAGGTCAG	+
M110	ZN563_HUMAN.H11MO.0.C	-14	1.13846e-07	8.75479e-05	0.000170073	21	ACCCAGAGATCTGTGTGACTCTCGCTGTCAGCTGCTCCTT	GGGATCCTCACTGGCAGCTGC	+
M110	SMAD3_HUMAN.H11MO.0.B	-22	8.65e-07	0.000665185	0.000646102	12	ACCCAGAGATCTGTGTGACTCTCGCTGTCAGCTGCTCCTT	CTCTGTCACCTG	+
M110	RFX5_HUMAN.H11MO.0.A	-19	3.63858e-05	0.0279807	0.0181186	20	ACCCAGAGATCTGTGTGACTCTCGCTGTCAGCTGCTCCTT	TCTGCCTAGCAACAGCTGAC	-
M110	LYL1_HUMAN.H11MO.0.A	-27	0.000115383	0.0887297	0.0430921	13	ACCCAGAGATCTGTGTGACTCTCGCTGTCAGCTGCTCCTT	CCAGCTGTTTCCTG	+
M110	MEIS1_HUMAN.H11MO.1.B	-23	0.000256152	0.196981	0.0594091	9	ACCCAGAGATCTGTGTGACTCTCGCTGTCAGCTGCTCCTT	GCTGTCAGC	-
M110	ZN134_HUMAN.H11MO.0.C	-16	0.000273944	0.210663	0.0594091	22	ACCCAGAGATCTGTGTGACTCTCGCTGTCAGCTGCTCCTT	GCCTCACCTAATCAGTTGAAGG	+
M110	CLOCK_HUMAN.H11MO.0.C	-24	0.000278379	0.214073	0.0594091	14	ACCCAGAGATCTGTGTGACTCTCGCTGTCAGCTGCTCCTT	CAGACACGTGAACA	+
M110	MAF_HUMAN.H11MO.0.A	-19	0.000665873	0.512057	0.104864	19	ACCCAGAGATCTGTGTGACTCTCGCTGTCAGCTGCTCCTT	TTGCTGAGTCAGCAGATTC	-
M110	TBX20_HUMAN.H11MO.0.D	-22	0.000701956	0.539804	0.104864	14	ACCCAGAGATCTGTGTGACTCTCGCTGTCAGCTGCTCCTT	ACCTGTCAGCACCT	-
M110	TAL1_HUMAN.H11MO.1.A	-26	0.00092561	0.711794	0.112462	14	ACCCAGAGATCTGTGTGACTCTCGCTGTCAGCTGCTCCTT	CACATCTGCTTCCTG	-
M110	ITF2_HUMAN.H11MO.0.C	-26	0.000948606	0.729478	0.112462	10	ACCCAGAGATCTGTGTGACTCTCGCTGTCAGCTGCTCCTT	CCCAGCTGCC	-
M110	SMAD4_HUMAN.H11MO.0.B	-20	0.000978665	0.752594	0.112462	13	ACCCAGAGATCTGTGTGACTCTCGCTGTCAGCTGCTCCTT	CTGTCTGGCACCT	+
M110	MYOD1_HUMAN.H11MO.0.A	-27	0.00178768	1.37472	0.17191	13	ACCCAGAGATCTGTGTGACTCTCGCTGTCAGCTGCTCCTT	GCAGCTGTTCCTGCC	+
M110	NR1H3_HUMAN.H11MO.0.B	-15	0.0018392	1.41434	0.17191	19	ACCCAGAGATCTGTGTGACTCTCGCTGTCAGCTGCTCCTT	TGACCTGCAGTGACCTCTG	-
M110	TBX21_HUMAN.H11MO.0.A	-24	0.00184122	1.4159	0.17191	13	ACCCAGAGATCTGTGTGACTCTCGCTGTCAGCTGCTCCTT	TTCACACCTCCAC	-
M110	SPZ1_HUMAN.H11MO.0.D	-18	0.00214158	1.64688	0.17312	16	ACCCAGAGATCTGTGTGACTCTCGCTGTCAGCTGCTCCTT	CCCAGGGTAACAGCCG	-
M110	GATA5_HUMAN.H11MO.0.D	-2	0.00223683	1.72012	0.17312	17	ACCCAGAGATCTGTGTGACTCTCGCTGTCAGCTGCTCCTT	TAAGAGATAACTTAGAT	+
M110	TBX3_HUMAN.H11MO.0.C	-24	0.00237689	1.82783	0.17312	11	ACCCAGAGATCTGTGTGACTCTCGCTGTCAGCTGCTCCTT	TTCCCACCTCC	-
M110	NR1D1_HUMAN.H11MO.0.B	-6	0.00243121	1.8696	0.17312	19	ACCCAGAGATCTGTGTGACTCTCGCTGTCAGCTGCTCCTT	AGGGAAGTGGGTCAGAAGG	+
M110	ASCL1_HUMAN.H11MO.0.A	-25	0.00276781	2.12845	0.17312	14	ACCCAGAGATCTGTGTGACTCTCGCTGTCAGCTGCTCCTT	CTGCACCTGCTCCC	+
M110	THA_HUMAN.H11MO.0.C	-14	0.00278501	2.14168	0.17312	17	ACCCAGAGATCTGTGTGACTCTCGCTGTCAGCTGCTCCTT	GGGTCACTTCAGGTCAG	+
M110	PTF1A_HUMAN.H11MO.0.B	-17	0.00303511	2.334	0.17312	18	ACCCAGAGATCTGTGTGACTCTCGCTGTCAGCTGCTCCTT	GGGAAAGGGGGCAGCTGG	-
M110	NGN2_HUMAN.H11MO.0.D	-26	0.00314284	2.41685	0.17312	12	ACCCAGAGATCTGTGTGACTCTCGCTGTCAGCTGCTCCTT	GCCATCTGCTCC	-
M110	BHA15_HUMAN.H11MO.0.B	-27	0.00315076	2.42293	0.17312	11	ACCCAGAGATCTGTGTGACTCTCGCTGTCAGCTGCTCCTT	CCAGCTGCTGC	-
M110	MYOD1_HUMAN.H11MO.1.A	-26	0.00315076	2.42293	0.17312	11	ACCCAGAGATCTGTGTGACTCTCGCTGTCAGCTGCTCCTT	GACAGCTGCAG	-
M110	TGIF1_HUMAN.H11MO.0.A	-23	0.00323083	2.48451	0.17312	7	ACCCAGAGATCTGTGTGACTCTCGCTGTCAGCTGCTCCTT	GCTGTCA	-
M110	HTF4_HUMAN.H11MO.0.A	-26	0.00324482	2.49527	0.17312	10	ACCCAGAGATCTGTGTGACTCTCGCTGTCAGCTGCTCCTT	CACAGCTGCA	-
M110	PTF1A_HUMAN.H11MO.1.B	-27	0.00392108	3.01531	0.196513	9	ACCCAGAGATCTGTGTGACTCTCGCTGTCAGCTGCTCCTT	CCAGCTGCT	-
M110	Z324A_HUMAN.H11MO.0.C	-17	0.00408865	3.14417	0.196513	23	ACCCAGAGATCTGTGTGACTCTCGCTGTCAGCTGCTCCTT	TATCAAACCATCCTTTGCTGCCA	+
M110	ID4_HUMAN.H11MO.0.D	-25	0.00415258	3.19334	0.196513	11	ACCCAGAGATCTGTGTGACTCTCGCTGTCAGCTGCTCCTT	TTACACCTGTC	-
M110	MYOG_HUMAN.H11MO.0.B	-24	0.00433362	3.33255	0.196513	13	ACCCAGAGATCTGTGTGACTCTCGCTGTCAGCTGCTCCTT	GGGACAGCTGCGG	-
M110	OLIG2_HUMAN.H11MO.1.B	-27	0.00434101	3.33823	0.196513	10	ACCCAGAGATCTGTGTGACTCTCGCTGTCAGCTGCTCCTT	CCATCTGTTT	+
M110	MXI1_HUMAN.H11MO.0.A	-20	0.00491443	3.7792	0.203967	15	ACCCAGAGATCTGTGTGACTCTCGCTGTCAGCTGCTCCTT	CCCGCCGCCACGTGC	-
M110	PROX1_HUMAN.H11MO.0.D	-1	0.00527663	4.05773	0.207438	17	ACCCAGAGATCTGTGTGACTCTCGCTGTCAGCTGCTCCTT	GGGTAAGGCGGGTTGGG	+
M110	BC11A_HUMAN.H11MO.0.A	-24	0.00527663	4.05773	0.207438	16	ACCCAGAGATCTGTGTGACTCTCGCTGTCAGCTGCTCCTT	TTTTCACTTCCTCTTTT	-
M110	OLIG2_HUMAN.H11MO.0.B	-17	0.0056251	4.32571	0.210361	18	ACCCAGAGATCTGTGTGACTCTCGCTGTCAGCTGCTCCTT	CAGAAGGGAAACAGCTGG	-
M110	ZFX_HUMAN.H11MO.1.A	-11	0.0056553	4.34893	0.210361	17	ACCCAGAGATCTGTGTGACTCTCGCTGTCAGCTGCTCCTT	CCCCGGCCTCCGCCCCC	-
M110	SMAD2_HUMAN.H11MO.0.A	-21	0.00577342	4.43976	0.210361	12	ACCCAGAGATCTGTGTGACTCTCGCTGTCAGCTGCTCCTT	TGTCTGTCACCT	+
M110	ZN563_HUMAN.H11MO.1.C	-24	0.00628311	4.83171	0.220592	12	ACCCAGAGATCTGTGTGACTCTCGCTGTCAGCTGCTCCTT	CAGGCAGCACAG	+
M110	TFE2_HUMAN.H11MO.0.A	-26	0.00649722	4.99636	0.220592	11	ACCCAGAGATCTGTGTGACTCTCGCTGTCAGCTGCTCCTT	CACAGCTGCAG	+
M110	MAFB_HUMAN.H11MO.0.B	-22	0.00649722	4.99636	0.220592	11	ACCCAGAGATCTGTGTGACTCTCGCTGTCAGCTGCTCCTT	CTGAGTCAGCA	-
M110	MYB_HUMAN.H11MO.0.A	-23	0.00683396	5.25532	0.226869	12	ACCCAGAGATCTGTGTGACTCTCGCTGTCAGCTGCTCCTT	GGTGGCAGTTGG	+
M110	MYF6_HUMAN.H11MO.0.C	-28	0.00742369	5.70882	0.241089	7	ACCCAGAGATCTGTGTGACTCTCGCTGTCAGCTGCTCCTT	CAGCTGC	+
M110	IRX2_HUMAN.H11MO.0.D	-17	0.00856769	6.58855	0.261206	19	ACCCAGAGATCTGTGTGACTCTCGCTGTCAGCTGCTCCTT	ACATGGGTGGGCATGTTGG	+
M110	EOMES_HUMAN.H11MO.0.D	-24	0.00876431	6.73976	0.261856	12	ACCCAGAGATCTGTGTGACTCTCGCTGTCAGCTGCTCCTT	TTAACACCTCCT	-
M110	GATA1_HUMAN.H11MO.0.A	-12	0.00912773	7.01922	0.267367	19	ACCCAGAGATCTGTGTGACTCTCGCTGTCAGCTGCTCCTT	TCTTATCTGTCCCCGCCAG	-
M110	NRL_HUMAN.H11MO.0.D	-22	0.0100117	7.69898	0.278966	11	ACCCAGAGATCTGTGTGACTCTCGCTGTCAGCTGCTCCTT	CTGCGTCAGCA	-
M110	RARG_HUMAN.H11MO.0.B	-6	0.0101626	7.81502	0.278966	18	ACCCAGAGATCTGTGTGACTCTCGCTGTCAGCTGCTCCTT	AGGTCAGAGTGACCTGGG	+
M110	GATA2_HUMAN.H11MO.0.A	-12	0.0103508	7.95978	0.278966	19	ACCCAGAGATCTGTGTGACTCTCGCTGTCAGCTGCTCCTT	CCTTATCTCCACCCCCCAG	-
M110	ASCL2_HUMAN.H11MO.0.D	-27	0.0105592	8.12005	0.278966	9	ACCCAGAGATCTGTGTGACTCTCGCTGTCAGCTGCTCCTT	CCAGCTGCT	+
M110	ZN335_HUMAN.H11MO.0.A	-6	0.0106937	8.22345	0.278966	22	ACCCAGAGATCTGTGTGACTCTCGCTGTCAGCTGCTCCTT	GGCTGTCCTCGGCGCTGCCTGA	+
M110	ZN667_HUMAN.H11MO.0.C	-2	0.0110176	8.47256	0.278966	19	ACCCAGAGATCTGTGTGACTCTCGCTGTCAGCTGCTCCTT	GCTGAGCTTTTAAGGCCAC	-
M110	COT2_HUMAN.H11MO.1.A	-22	0.0118555	9.1169	0.289322	17	ACCCAGAGATCTGTGTGACTCTCGCTGTCAGCTGCTCCTT	CCCTGACCTTTGACCCC	-
M110	THAP1_HUMAN.H11MO.0.C	-11	0.0120077	9.2339	0.289322	22	ACCCAGAGATCTGTGTGACTCTCGCTGTCAGCTGCTCCTT	GCCCGCAGCCAAGATGGCGGCG	-
M110	ZN341_HUMAN.H11MO.0.C	-17	0.0120077	9.2339	0.289322	22	ACCCAGAGATCTGTGTGACTCTCGCTGTCAGCTGCTCCTT	GCTCTTCCCTCCCCCCCCCCCC	-
M110	OSR2_HUMAN.H11MO.0.C	-24	0.0128463	9.87881	0.295243	16	ACCCAGAGATCTGTGTGACTCTCGCTGTCAGCTGCTCCTT	GCTGCTGCTTCTGCTG	+
M110	TAF1_HUMAN.H11MO.0.A	-18	0.0128463	9.87881	0.295243	16	ACCCAGAGATCTGTGTGACTCTCGCTGTCAGCTGCTCCTT	CCGCCGCCGCCATCTT	-
M110	RXRA_HUMAN.H11MO.0.A	-11	0.0140568	10.8097	0.312014	20	ACCCAGAGATCTGTGTGACTCTCGCTGTCAGCTGCTCCTT	CTCTGACCTCTGCCTCCCCC	-
M110	PAX8_HUMAN.H11MO.0.D	-14	0.0160956	12.3775	0.343497	14	ACCCAGAGATCTGTGTGACTCTCGCTGTCAGCTGCTCCTT	GTCACTGAAGCGGG	+
M110	MAFA_HUMAN.H11MO.0.D	-13	0.0174077	13.3865	0.366268	21	ACCCAGAGATCTGTGTGACTCTCGCTGTCAGCTGCTCCTT	CGAAGGCTGCGGGGTCAGCAC	-
M110	RFX1_HUMAN.H11MO.0.B	-16	0.0188962	14.5312	0.384945	22	ACCCAGAGATCTGTGTGACTCTCGCTGTCAGCTGCTCCTT	CCGTCGCCATGGCAACCGGGGC	-
M110	MNX1_HUMAN.H11MO.0.D	-1	0.0190684	14.6636	0.384945	19	ACCCAGAGATCTGTGTGACTCTCGCTGTCAGCTGCTCCTT	TTAAGGGTTATTAAAATAG	-
M110	TAL1_HUMAN.H11MO.0.A	-12	0.0190684	14.6636	0.384945	19	ACCCAGAGATCTGTGTGACTCTCGCTGTCAGCTGCTCCTT	CCTTATCTGCCCCCCCCAG	-
M110	TLX1_HUMAN.H11MO.0.D	-11	0.0210787	16.2095	0.419854	17	ACCCAGAGATCTGTGTGACTCTCGCTGTCAGCTGCTCCTT	CCTTGGCAACTTGCCAG	-
M110	TFAP4_HUMAN.H11MO.0.A	-27	0.0218668	16.8156	0.429821	10	ACCCAGAGATCTGTGTGACTCTCGCTGTCAGCTGCTCCTT	CCAGCTGTTT	+
M110	AIRE_HUMAN.H11MO.0.C	-3	0.0228337	17.5591	0.437318	18	ACCCAGAGATCTGTGTGACTCTCGCTGTCAGCTGCTCCTT	ATTGGTTTTATTGGTTAA	+
M110	MCR_HUMAN.H11MO.0.D	-22	0.0253813	19.5182	0.479219	17	ACCCAGAGATCTGTGTGACTCTCGCTGTCAGCTGCTCCTT	TACAACAACCTGTTCTT	-
M110	ZIC2_HUMAN.H11MO.0.D	-22	0.0265433	20.4118	0.479219	15	ACCCAGAGATCTGTGTGACTCTCGCTGTCAGCTGCTCCTT	GGCCCCCTGCTGTGA	+
M110	RARG_HUMAN.H11MO.2.D	-13	0.0266255	20.475	0.479219	20	ACCCAGAGATCTGTGTGACTCTCGCTGTCAGCTGCTCCTT	GTGACCTCTGGGTGACCCCC	-
M110	ZN554_HUMAN.H11MO.0.C	-4	0.0266255	20.475	0.479219	20	ACCCAGAGATCTGTGTGACTCTCGCTGTCAGCTGCTCCTT	AGCACCCCACATGGCTCAGC	-
M111	MNX1_HUMAN.H11MO.0.D	1	0.000361751	0.278186	0.301582	18	TTATTCAATGAGGACAATTGAGCCTATCCAAAGCATCTTA	CTATTTTAATAACCCTTAA	+
M111	IRX2_HUMAN.H11MO.0.D	-2	0.000392254	0.301644	0.301582	19	TTATTCAATGAGGACAATTGAGCCTATCCAAAGCATCTTA	CCAACATGCCCACCCATGT	-
M111	TLX1_HUMAN.H11MO.0.D	-16	0.000638229	0.490798	0.327132	17	TTATTCAATGAGGACAATTGAGCCTATCCAAAGCATCTTA	CTGGCAAGTTGCCAAGG	+
M113	IRX2_HUMAN.H11MO.0.D	-10	1.50747e-06	0.00115925	0.00231499	19	GCAGCTGATGCCAACGTGACTCCCTCAGTGCACCTAAATG	CCAACATGCCCACCCATGT	-
M113	MNX1_HUMAN.H11MO.0.D	0	0.000439639	0.338083	0.337572	19	GCAGCTGATGCCAACGTGACTCCCTCAGTGCACCTAAATG	CTATTTTAATAACCCTTAA	+
M114	MNX1_HUMAN.H11MO.0.D	-20	0.000137444	0.105695	0.118606	19	ACTTCCACATTGCTGGTTTCTTTAGGGTTAAACTATTTGC	TTAAGGGTTATTAAAATAG	-
M114	ZN394_HUMAN.H11MO.0.C	-19	0.000219264	0.168614	0.118606	20	ACTTCCACATTGCTGGTTTCTTTAGGGTTAAACTATTTGC	ATTCCATTCTATTCCATTCT	-
M114	IRX2_HUMAN.H11MO.0.D	-6	0.000455642	0.350388	0.174701	19	ACTTCCACATTGCTGGTTTCTTTAGGGTTAAACTATTTGC	ACATGGGTGGGCATGTTGG	+
M114	ZN214_HUMAN.H11MO.0.C	-21	0.00106298	0.817429	0.283816	19	ACTTCCACATTGCTGGTTTCTTTAGGGTTAAACTATTTGC	TCCTTTTTGAGGCCTTTGATGA	+
M114	AIRE_HUMAN.H11MO.0.C	-12	0.00111034	0.853853	0.283816	18	ACTTCCACATTGCTGGTTTCTTTAGGGTTAAACTATTTGC	ATTGGTTTTATTGGTTAA	+
M114	TLX1_HUMAN.H11MO.0.D	-26	0.00211372	1.62545	0.404783	14	ACTTCCACATTGCTGGTTTCTTTAGGGTTAAACTATTTGC	CCTTGGCAACTTGCCAG	-
M114	ZN554_HUMAN.H11MO.0.C	2	0.00282073	2.16914	0.404783	18	ACTTCCACATTGCTGGTTTCTTTAGGGTTAAACTATTTGC	GCTGAGCCATGTGGGGTGCT	+
M114	FOXD3_HUMAN.H11MO.0.D	-12	0.00283331	2.17881	0.404783	15	ACTTCCACATTGCTGGTTTCTTTAGGGTTAAACTATTTGC	TTTGTTTACTTAGCA	+
M114	ZN589_HUMAN.H11MO.0.D	-23	0.00290325	2.2326	0.404783	16	ACTTCCACATTGCTGGTTTCTTTAGGGTTAAACTATTTGC	CGGCAGTAACCGTGGG	-
M114	ZN667_HUMAN.H11MO.0.C	-11	0.00369693	2.84294	0.472489	19	ACTTCCACATTGCTGGTTTCTTTAGGGTTAAACTATTTGC	GCTGAGCTTTTAAGGCCAC	-
M115	BRAC_HUMAN.H11MO.0.A	-3	0.000184079	0.141556	0.282315	20	TACAAGTGACAACTTGCAGTAAGCACAGTTCCTTACTGTG	ATTTCACACCTCCCTGCTAA	-
M115	IRX2_HUMAN.H11MO.0.D	-1	0.000562126	0.432275	0.34993	19	TACAAGTGACAACTTGCAGTAAGCACAGTTCCTTACTGTG	ACATGGGTGGGCATGTTGG	+
M115	MNX1_HUMAN.H11MO.0.D	-11	0.000765898	0.588976	0.34993	19	TACAAGTGACAACTTGCAGTAAGCACAGTTCCTTACTGTG	CTATTTTAATAACCCTTAA	+
M115	TLX1_HUMAN.H11MO.0.D	-5	0.000912661	0.701836	0.34993	17	TACAAGTGACAACTTGCAGTAAGCACAGTTCCTTACTGTG	CTGGCAAGTTGCCAAGG	+
M115	ZN563_HUMAN.H11MO.0.C	-8	0.00164718	1.26668	0.421038	21	TACAAGTGACAACTTGCAGTAAGCACAGTTCCTTACTGTG	GCAGCTGCCAGTGAGGATCCC	-
M116	VENTX_HUMAN.H11MO.0.D	-20	0.000107772	0.0828763	0.165719	19	ATGTTAGGATTACAAAATACGACTACTCCAGCTACATTAC	CGCTAATTGGTTTCTAATT	+
M117	MNX1_HUMAN.H11MO.0.D	-9	0.000230226	0.177044	0.233764	19	CAAGGGCAATGCACACCAGATCCCTCTAGTGCACACACAG	CTATTTTAATAACCCTTAA	+
M117	ZN394_HUMAN.H11MO.0.C	-7	0.00054617	0.420005	0.233764	20	CAAGGGCAATGCACACCAGATCCCTCTAGTGCACACACAG	ATTCCATTCTATTCCATTCT	-
M117	IRX2_HUMAN.H11MO.0.D	-10	0.00060267	0.463453	0.233764	19	CAAGGGCAATGCACACCAGATCCCTCTAGTGCACACACAG	ACATGGGTGGGCATGTTGG	+
M117	ZN563_HUMAN.H11MO.0.C	-15	0.000610085	0.469155	0.233764	21	CAAGGGCAATGCACACCAGATCCCTCTAGTGCACACACAG	GCAGCTGCCAGTGAGGATCCC	-
M117	PAX8_HUMAN.H11MO.0.D	-19	0.00168202	1.29347	0.429662	14	CAAGGGCAATGCACACCAGATCCCTCTAGTGCACACACAG	GTCACTGAAGCGGG	+
M117	NR1H3_HUMAN.H11MO.0.B	-16	0.00266657	2.05059	0.437419	19	CAAGGGCAATGCACACCAGATCCCTCTAGTGCACACACAG	CAGAGGTCACTGCAGGTCA	+
M117	RXRA_HUMAN.H11MO.0.A	-16	0.00286507	2.20324	0.437419	20	CAAGGGCAATGCACACCAGATCCCTCTAGTGCACACACAG	CTCTGACCTCTGCCTCCCCC	-
M117	TLX1_HUMAN.H11MO.0.D	-15	0.00291298	2.24008	0.437419	17	CAAGGGCAATGCACACCAGATCCCTCTAGTGCACACACAG	CCTTGGCAACTTGCCAG	-
M117	ZN214_HUMAN.H11MO.0.C	-10	0.00313938	2.41418	0.437419	22	CAAGGGCAATGCACACCAGATCCCTCTAGTGCACACACAG	TCCTTTTTGAGGCCTTTGATGA	+
M118	MNX1_HUMAN.H11MO.0.D	-6	0.000120281	0.0924962	0.184955	19	AATCACTGACGTGCTTACAGTTGTAATAACGCACAAACAT	CTATTTTAATAACCCTTAA	+
M118	IRX2_HUMAN.H11MO.0.D	-15	0.000743354	0.571639	0.412035	19	AATCACTGACGTGCTTACAGTTGTAATAACGCACAAACAT	CCAACATGCCCACCCATGT	-
M119	MNX1_HUMAN.H11MO.0.D	-9	0.00016735	0.128692	0.210805	19	TAGCCTGTGGCAAATGCAACTCCAGACAGCTCTGAATCTG	CTATTTTAATAACCCTTAA	+
M119	TLX1_HUMAN.H11MO.0.D	-3	0.000359117	0.276161	0.210805	17	TAGCCTGTGGCAAATGCAACTCCAGACAGCTCTGAATCTG	CCTTGGCAACTTGCCAG	-
M119	IRX2_HUMAN.H11MO.0.D	-8	0.000411545	0.316478	0.210805	19	TAGCCTGTGGCAAATGCAACTCCAGACAGCTCTGAATCTG	CCAACATGCCCACCCATGT	-
M119	RXRA_HUMAN.H11MO.0.A	-4	0.00107891	0.829678	0.372211	20	TAGCCTGTGGCAAATGCAACTCCAGACAGCTCTGAATCTG	CTCTGACCTCTGCCTCCCCC	-
M119	ZN563_HUMAN.H11MO.0.C	-18	0.00190592	1.46565	0.488131	21	TAGCCTGTGGCAAATGCAACTCCAGACAGCTCTGAATCTG	GCAGCTGCCAGTGAGGATCCC	-
M120	IRX2_HUMAN.H11MO.0.D	-5	4.45577e-07	0.000342648	0.000681128	19	AGGGCCTAACAAGCAATACCTAATACTGGTCCGAAAGCTC	CCAACATGCCCACCCATGT	-
M120	MNX1_HUMAN.H11MO.0.D	0	0.000370043	0.284563	0.247557	19	AGGGCCTAACAAGCAATACCTAATACTGGTCCGAAAGCTC	CTATTTTAATAACCCTTAA	+
M120	ZN394_HUMAN.H11MO.0.C	-9	0.000487701	0.375042	0.247557	20	AGGGCCTAACAAGCAATACCTAATACTGGTCCGAAAGCTC	ATTCCATTCTATTCCATTCT	-
M120	PROX1_HUMAN.H11MO.0.D	-4	0.000683336	0.525485	0.247557	17	AGGGCCTAACAAGCAATACCTAATACTGGTCCGAAAGCTC	CCCAACCCGCCTTACCC	-
M120	SPIC_HUMAN.H11MO.0.D	-13	0.000809728	0.622681	0.247557	13	AGGGCCTAACAAGCAATACCTAATACTGGTCCGAAAGCTC	CCTCCCCTTCCTC	-
M120	AIRE_HUMAN.H11MO.0.C	-5	0.00117304	0.902069	0.29886	18	AGGGCCTAACAAGCAATACCTAATACTGGTCCGAAAGCTC	TTAACCAATATAACCAAT	-
M120	Z324A_HUMAN.H11MO.0.C	-2	0.00166136	1.27758	0.362803	23	AGGGCCTAACAAGCAATACCTAATACTGGTCCGAAAGCTC	TATCAAACCATCCTTTGCTGCCA	+
M120	NR1D1_HUMAN.H11MO.0.B	-15	0.00250932	1.92967	0.422197	19	AGGGCCTAACAAGCAATACCTAATACTGGTCCGAAAGCTC	CCTTCTGACCCACTTCCCT	-
M120	RXRA_HUMAN.H11MO.0.A	-12	0.00282952	2.1759	0.422197	20	AGGGCCTAACAAGCAATACCTAATACTGGTCCGAAAGCTC	CTCTGACCTCTGCCTCCCCC	-
M120	HXC10_HUMAN.H11MO.0.D	-13	0.00358325	2.75552	0.422197	19	AGGGCCTAACAAGCAATACCTAATACTGGTCCGAAAGCTC	TTTTTAATTTTTTTATTAC	+
M120	ZN214_HUMAN.H11MO.0.C	-8	0.0036032	2.77086	0.422197	22	AGGGCCTAACAAGCAATACCTAATACTGGTCCGAAAGCTC	TCATCAAAGGCCTCAAAAAGGA	-
M120	TLX1_HUMAN.H11MO.0.D	-18	0.00422275	3.2473	0.422197	17	AGGGCCTAACAAGCAATACCTAATACTGGTCCGAAAGCTC	CCTTGGCAACTTGCCAG	-
M120	HME2_HUMAN.H11MO.0.D	-3	0.00422633	3.25004	0.422197	11	AGGGCCTAACAAGCAATACCTAATACTGGTCCGAAAGCTC	CCCTAATTACC	-
M120	GATA1_HUMAN.H11MO.0.A	7	0.00441905	3.39825	0.422197	12	AGGGCCTAACAAGCAATACCTAATACTGGTCCGAAAGCTC	TCTTATCTGTCCCCGCCAG	-
M121	MNX1_HUMAN.H11MO.0.D	-9	2.74323e-05	0.0210954	0.0420996	19	AGAGATTACTTGTGAATATTTTCAATAGCGACGCAGTTAG	TTAAGGGTTATTAAAATAG	-
M121	IRX2_HUMAN.H11MO.0.D	-3	0.000373235	0.287017	0.286397	19	AGAGATTACTTGTGAATATTTTCAATAGCGACGCAGTTAG	ACATGGGTGGGCATGTTGG	+
M122	THA_HUMAN.H11MO.0.C	-16	3.41481e-06	0.00262599	0.00517249	17	TAGGACCTAATCTCACCTGAACCCATGCCACCCAGTTGCA	CTGACCTGAAGTGACCC	-
M122	NR1D1_HUMAN.H11MO.0.B	-12	2.94712e-05	0.0226633	0.0223203	19	TAGGACCTAATCTCACCTGAACCCATGCCACCCAGTTGCA	CCTTCTGACCCACTTCCCT	-
M122	RXRA_HUMAN.H11MO.0.A	-14	8.8932e-05	0.0683887	0.0449024	20	TAGGACCTAATCTCACCTGAACCCATGCCACCCAGTTGCA	CTCTGACCTCTGCCTCCCCC	-
M122	PROX1_HUMAN.H11MO.0.D	-21	0.000590461	0.454065	0.223596	17	TAGGACCTAATCTCACCTGAACCCATGCCACCCAGTTGCA	CCCAACCCGCCTTACCC	-
M122	NR1H3_HUMAN.H11MO.0.B	-7	0.000770616	0.592604	0.233454	19	TAGGACCTAATCTCACCTGAACCCATGCCACCCAGTTGCA	TGACCTGCAGTGACCTCTG	-
M122	PURA_HUMAN.H11MO.0.D	-22	0.000992332	0.763103	0.250518	17	TAGGACCTAATCTCACCTGAACCCATGCCACCCAGTTGCA	CCCTGCCCCCCCCTTCC	-
M122	RARG_HUMAN.H11MO.0.B	-21	0.00133081	1.0234	0.26985	18	TAGGACCTAATCTCACCTGAACCCATGCCACCCAGTTGCA	CCCAGGTCACTCTGACCT	-
M122	AIRE_HUMAN.H11MO.0.C	-18	0.001562	1.20118	0.26985	18	TAGGACCTAATCTCACCTGAACCCATGCCACCCAGTTGCA	TTAACCAATATAACCAAT	-
M122	ZN563_HUMAN.H11MO.0.C	-12	0.0017104	1.3153	0.26985	21	TAGGACCTAATCTCACCTGAACCCATGCCACCCAGTTGCA	GCAGCTGCCAGTGAGGATCCC	-
M122	ZN554_HUMAN.H11MO.0.C	-16	0.00178152	1.36999	0.26985	20	TAGGACCTAATCTCACCTGAACCCATGCCACCCAGTTGCA	AGCACCCCACATGGCTCAGC	-
M122	SPIC_HUMAN.H11MO.0.D	-26	0.0024784	1.90589	0.311823	13	TAGGACCTAATCTCACCTGAACCCATGCCACCCAGTTGCA	CCTCCCCTTCCTC	-
M122	SRBP2_HUMAN.H11MO.0.B	-15	0.00272629	2.09651	0.311823	13	TAGGACCTAATCTCACCTGAACCCATGCCACCCAGTTGCA	CCTCACCCCACCC	-
M122	ZN341_HUMAN.H11MO.0.C	-12	0.0028319	2.17773	0.311823	22	TAGGACCTAATCTCACCTGAACCCATGCCACCCAGTTGCA	GCTCTTCCCTCCCCCCCCCCCC	-
M122	ZN394_HUMAN.H11MO.0.C	-9	0.00296959	2.28361	0.311823	20	TAGGACCTAATCTCACCTGAACCCATGCCACCCAGTTGCA	ATTCCATTCTATTCCATTCT	-
M122	KLF6_HUMAN.H11MO.0.A	-20	0.00308793	2.37462	0.311823	19	TAGGACCTAATCTCACCTGAACCCATGCCACCCAGTTGCA	CCCCCGGCCCCGCCCTTCC	-
M122	TLX1_HUMAN.H11MO.0.D	-10	0.00366085	2.81519	0.320588	17	TAGGACCTAATCTCACCTGAACCCATGCCACCCAGTTGCA	CTGGCAAGTTGCCAAGG	+
M122	IRX2_HUMAN.H11MO.0.D	-11	0.00413538	3.18011	0.320588	19	TAGGACCTAATCTCACCTGAACCCATGCCACCCAGTTGCA	CCAACATGCCCACCCATGT	-
M122	NR1I2_HUMAN.H11MO.0.C	-6	0.00413538	3.18011	0.320588	19	TAGGACCTAATCTCACCTGAACCCATGCCACCCAGTTGCA	CTGAACTTTTTTGACCTCA	-
M122	COT2_HUMAN.H11MO.1.A	-14	0.00427613	3.28834	0.320588	17	TAGGACCTAATCTCACCTGAACCCATGCCACCCAGTTGCA	CCCTGACCTTTGACCCC	-
M122	MNX1_HUMAN.H11MO.0.D	-8	0.00444461	3.41791	0.320588	19	TAGGACCTAATCTCACCTGAACCCATGCCACCCAGTTGCA	CTATTTTAATAACCCTTAA	+
M122	NKX61_HUMAN.H11MO.0.B	-4	0.00444461	3.41791	0.320588	19	TAGGACCTAATCTCACCTGAACCCATGCCACCCAGTTGCA	CATTAAATTCCCATTAATC	-
M122	CLOCK_HUMAN.H11MO.0.C	-9	0.00600124	4.61495	0.413191	14	TAGGACCTAATCTCACCTGAACCCATGCCACCCAGTTGCA	CAGACACGTGAACA	+
M122	NFIC_HUMAN.H11MO.0.A	-15	0.00674607	5.18773	0.44268	17	TAGGACCTAATCTCACCTGAACCCATGCCACCCAGTTGCA	CTTGGCTCCCTGCCAAG	+
M122	PAX8_HUMAN.H11MO.0.D	-21	0.00711116	5.46848	0.44268	14	TAGGACCTAATCTCACCTGAACCCATGCCACCCAGTTGCA	CCCGCTTCAGTGAC	-
M122	GSX1_HUMAN.H11MO.0.D	4	0.00730629	5.61854	0.44268	11	TAGGACCTAATCTCACCTGAACCCATGCCACCCAGTTGCA	TAATTAGTTTTTAAT	+
M122	PATZ1_HUMAN.H11MO.0.C	-15	0.00761704	5.8575	0.443757	22	TAGGACCTAATCTCACCTGAACCCATGCCACCCAGTTGCA	CCTCCCCCCCCGCCCCCTCCCC	-
M122	GATA1_HUMAN.H11MO.0.A	-5	0.00959496	7.37852	0.462013	19	TAGGACCTAATCTCACCTGAACCCATGCCACCCAGTTGCA	TCTTATCTGTCCCCGCCAG	-
M122	VDR_HUMAN.H11MO.0.A	-17	0.00999291	7.68455	0.462013	16	TAGGACCTAATCTCACCTGAACCCATGCCACCCAGTTGCA	TGAACCCACTGACCCC	-
M122	PAX2_HUMAN.H11MO.0.D	-8	0.0101185	7.78113	0.462013	18	TAGGACCTAATCTCACCTGAACCCATGCCACCCAGTTGCA	TGTCACGCATGACTGAAC	-
M122	Z324A_HUMAN.H11MO.0.C	-10	0.0114223	8.78375	0.462013	23	TAGGACCTAATCTCACCTGAACCCATGCCACCCAGTTGCA	TATCAAACCATCCTTTGCTGCCA	+
M122	NR1I3_HUMAN.H11MO.0.C	-6	0.0116279	8.94182	0.462013	18	TAGGACCTAATCTCACCTGAACCCATGCCACCCAGTTGCA	CTGAACTTTCCTGACCCC	-
M122	MAZ_HUMAN.H11MO.0.A	-13	0.011815	9.08572	0.462013	22	TAGGACCTAATCTCACCTGAACCCATGCCACCCAGTTGCA	CCCCCCCCCCCCCCCCTCCCCC	-
M122	ZN214_HUMAN.H11MO.0.C	-18	0.011815	9.08572	0.462013	22	TAGGACCTAATCTCACCTGAACCCATGCCACCCAGTTGCA	TCATCAAAGGCCTCAAAAAGGA	-
M122	RORA_HUMAN.H11MO.0.C	-24	0.0124814	9.59817	0.462013	13	TAGGACCTAATCTCACCTGAACCCATGCCACCCAGTTGCA	CCCTGACCTAGTT	-
M122	LYL1_HUMAN.H11MO.0.A	-5	0.012652	9.72941	0.462013	14	TAGGACCTAATCTCACCTGAACCCATGCCACCCAGTTGCA	CCAGCTGTTTCCTG	+
M122	COT1_HUMAN.H11MO.0.C	-14	0.0129959	9.99386	0.462013	17	TAGGACCTAATCTCACCTGAACCCATGCCACCCAGTTGCA	CCCTGACCTCTGACCCC	-
M122	SP4_HUMAN.H11MO.0.A	-21	0.0132773	10.2103	0.462013	19	TAGGACCTAATCTCACCTGAACCCATGCCACCCAGTTGCA	CCCGGCCCCGCCCCCTTCCC	-
M122	LEF1_HUMAN.H11MO.0.A	-26	0.0148409	11.4127	0.483148	14	TAGGACCTAATCTCACCTGAACCCATGCCACCCAGTTGCA	TCCTTTGATTTGCT	+
M122	VEZF1_HUMAN.H11MO.0.C	-16	0.0150857	11.6009	0.483148	22	TAGGACCTAATCTCACCTGAACCCATGCCACCCAGTTGCA	CCCCTCCCCCTCCCCCCTCCCC	-
M122	GATA2_HUMAN.H11MO.0.A	-28	0.0153105	11.7737	0.483148	12	TAGGACCTAATCTCACCTGAACCCATGCCACCCAGTTGCA	CTGGGGGGTGGAGATAAGG	+
M122	RARG_HUMAN.H11MO.2.D	-5	0.0160832	12.368	0.48464	20	TAGGACCTAATCTCACCTGAACCCATGCCACCCAGTTGCA	GTGACCTCTGGGTGACCCCC	-
M122	NR2F6_HUMAN.H11MO.0.D	-12	0.0163517	12.5745	0.48464	18	TAGGACCTAATCTCACCTGAACCCATGCCACCCAGTTGCA	TCAATTGAACTTTGTCCT	-
M123	MNX1_HUMAN.H11MO.0.D	-19	0.000277836	0.213656	0.179615	19	GACTCAGTCGGGTTCTGCTACCTTTGTCGGGAAACTGTGT	TTAAGGGTTATTAAAATAG	-
M123	NR1D1_HUMAN.H11MO.0.B	-15	0.000432027	0.332229	0.179615	19	GACTCAGTCGGGTTCTGCTACCTTTGTCGGGAAACTGTGT	AGGGAAGTGGGTCAGAAGG	+
M123	TBX2_HUMAN.H11MO.0.D	-7	0.000468581	0.360339	0.179615	25	GACTCAGTCGGGTTCTGCTACCTTTGTCGGGAAACTGTGT	GTCGCTTCTCACACCTCTGATGGCA	-
M123	IRX2_HUMAN.H11MO.0.D	-11	0.00047128	0.362414	0.179615	19	GACTCAGTCGGGTTCTGCTACCTTTGTCGGGAAACTGTGT	ACATGGGTGGGCATGTTGG	+
M123	ZN563_HUMAN.H11MO.0.C	-10	0.00201952	1.55301	0.437862	21	GACTCAGTCGGGTTCTGCTACCTTTGTCGGGAAACTGTGT	GCAGCTGCCAGTGAGGATCCC	-
M123	CLOCK_HUMAN.H11MO.0.C	-16	0.00249553	1.91906	0.437862	14	GACTCAGTCGGGTTCTGCTACCTTTGTCGGGAAACTGTGT	TGTTCACGTGTCTG	-
M123	LYL1_HUMAN.H11MO.0.A	-27	0.00249553	1.91906	0.437862	13	GACTCAGTCGGGTTCTGCTACCTTTGTCGGGAAACTGTGT	CAGGAAACAGCTGG	-
M123	BRAC_HUMAN.H11MO.0.A	-14	0.00258497	1.98784	0.437862	20	GACTCAGTCGGGTTCTGCTACCTTTGTCGGGAAACTGTGT	TTAGCAGGGAGGTGTGAAAT	+
M123	ZN589_HUMAN.H11MO.0.D	-11	0.00313599	2.41158	0.438008	16	GACTCAGTCGGGTTCTGCTACCTTTGTCGGGAAACTGTGT	CGGCAGTAACCGTGGG	-
M123	RORA_HUMAN.H11MO.0.C	-19	0.00316046	2.43039	0.438008	13	GACTCAGTCGGGTTCTGCTACCTTTGTCGGGAAACTGTGT	AACTAGGTCAGGG	+
M123	Z324A_HUMAN.H11MO.0.C	0	0.00380399	2.92527	0.483262	23	GACTCAGTCGGGTTCTGCTACCTTTGTCGGGAAACTGTGT	TATCAAACCATCCTTTGCTGCCA	+
M124	IRX2_HUMAN.H11MO.0.D	-16	2.99783e-05	0.0230533	0.0459767	19	CGATTGCGGATAAGTATCTTCATGTAAGTGGCAAGATTCC	CCAACATGCCCACCCATGT	-
M124	MNX1_HUMAN.H11MO.0.D	-15	0.000625051	0.480665	0.437444	19	CGATTGCGGATAAGTATCTTCATGTAAGTGGCAAGATTCC	CTATTTTAATAACCCTTAA	+
M124	ZN394_HUMAN.H11MO.0.C	-17	0.00137724	1.05909	0.437444	20	CGATTGCGGATAAGTATCTTCATGTAAGTGGCAAGATTCC	ATTCCATTCTATTCCATTCT	-
M124	ZN563_HUMAN.H11MO.0.C	0	0.00181859	1.3985	0.437444	21	CGATTGCGGATAAGTATCTTCATGTAAGTGGCAAGATTCC	GGGATCCTCACTGGCAGCTGC	+
M124	RXRA_HUMAN.H11MO.0.A	-1	0.00228182	1.75472	0.437444	20	CGATTGCGGATAAGTATCTTCATGTAAGTGGCAAGATTCC	CTCTGACCTCTGCCTCCCCC	-
M124	GATA1_HUMAN.H11MO.0.A	-28	0.00264986	2.03774	0.451556	12	CGATTGCGGATAAGTATCTTCATGTAAGTGGCAAGATTCC	CTGGCGGGGACAGATAAGA	+
M124	TLX1_HUMAN.H11MO.0.D	-8	0.00299113	2.30018	0.458741	17	CGATTGCGGATAAGTATCTTCATGTAAGTGGCAAGATTCC	CCTTGGCAACTTGCCAG	-
M124	GATA2_HUMAN.H11MO.0.A	-28	0.00353182	2.71597	0.492421	12	CGATTGCGGATAAGTATCTTCATGTAAGTGGCAAGATTCC	CTGGGGGGTGGAGATAAGG	+
M125	IRX2_HUMAN.H11MO.0.D	-21	1.99981e-05	0.0153785	0.0307106	19	TTGCCACTCATTCTCCCAAATGTTAGCTGTCCAACCATGT	CCAACATGCCCACCCATGT	-
M125	ZN394_HUMAN.H11MO.0.C	-12	0.00117166	0.90101	0.397086	20	TTGCCACTCATTCTCCCAAATGTTAGCTGTCCAACCATGT	ATTCCATTCTATTCCATTCT	-
M125	MNX1_HUMAN.H11MO.0.D	-20	0.00135254	1.0401	0.397086	19	TTGCCACTCATTCTCCCAAATGTTAGCTGTCCAACCATGT	TTAAGGGTTATTAAAATAG	-
M125	TLX1_HUMAN.H11MO.0.D	-19	0.00149031	1.14605	0.397086	17	TTGCCACTCATTCTCCCAAATGTTAGCTGTCCAACCATGT	CTGGCAAGTTGCCAAGG	+
M125	ZN563_HUMAN.H11MO.0.C	-9	0.00155144	1.19306	0.397086	21	TTGCCACTCATTCTCCCAAATGTTAGCTGTCCAACCATGT	GGGATCCTCACTGGCAGCTGC	+
M126	LYL1_HUMAN.H11MO.0.A	-1	5.09322e-05	0.0391669	0.0783179	14	CCCATGAGTTTTCGGGAAGAATTGTTCCTACTGATTTTCT	CCAGCTGTTTCCTG	+
M126	TAL1_HUMAN.H11MO.1.A	0	0.000492153	0.378465	0.368236	15	CCCATGAGTTTTCGGGAAGAATTGTTCCTACTGATTTTCT	CACATCTGCTTCCTG	-
M126	OLIG2_HUMAN.H11MO.0.B	-1	0.000718421	0.552466	0.368236	18	CCCATGAGTTTTCGGGAAGAATTGTTCCTACTGATTTTCT	CCAGCTGTTTCCCTTCTG	+
M126	HME2_HUMAN.H11MO.0.D	-15	0.00112297	0.863565	0.431695	11	CCCATGAGTTTTCGGGAAGAATTGTTCCTACTGATTTTCT	CCCTAATTACC	-
M127	TLX1_HUMAN.H11MO.0.D	-12	0.000125408	0.0964391	0.115746	17	TGTAAATGAATCTCTGCACATATGCATGATCAGAAAGTGC	CTGGCAAGTTGCCAAGG	+
M127	MNX1_HUMAN.H11MO.0.D	-19	0.000152724	0.117445	0.115746	19	TGTAAATGAATCTCTGCACATATGCATGATCAGAAAGTGC	TTAAGGGTTATTAAAATAG	-
M127	IRX2_HUMAN.H11MO.0.D	-20	0.000273051	0.209976	0.115746	19	TGTAAATGAATCTCTGCACATATGCATGATCAGAAAGTGC	CCAACATGCCCACCCATGT	-
M127	ZN394_HUMAN.H11MO.0.C	-17	0.00037137	0.285584	0.115746	20	TGTAAATGAATCTCTGCACATATGCATGATCAGAAAGTGC	AGAATGGAATAGAATGGAAT	+
# Tomtom (Motif Comparison Tool): Version 5.5.5 compiled on Dec 7 2023 at 04:32:55
# The format of this file is described at http://localhost:8080/meme_5.5.5/doc/tomtom-output-format.html.
# tomtom -o /data/result_enhancer68-IMR90 /data/IMR90-MOTIF/result_motif_en/motifs_en68.txt /data/HOCOMOCOv11_full_HUMAN_mono_meme_format.meme
