# Supplementary material for: DeepEPI: CNN-transformer-based model for extracting TF interactions through predicting enhancer-promoter interactions
Source: Bioinform Adv. 2025 Sep 17;5(1):vbaf221. doi: 10.1093/bioadv/vbaf221 (PMC12478696; doi:10.1093/bioadv/vbaf221)
Supplement: vbaf221_Supplementary_Data [file vbaf221_supplementary_data.zip › Supplementary_file5/IMR90/result_enhancer68-IMR90/tomtom.xml]

<?xml version='1.0' encoding='UTF-8' standalone='yes'?>
<tomtom version="5.5.5" release="Thu Sep 14 08:48:04 2023 +1000">
  <model>
    <command_line>tomtom -o /data/result_enhancer68-IMR90 /data/IMR90-MOTIF/result_motif_en/motifs_en68.txt /data/HOCOMOCOv11_full_HUMAN_mono_meme_format.meme</command_line>
    <distance_measure value="ed"/>
    <threshold type="qvalue">0.5</threshold>
    <alphabet name="DNA" like="dna">
      <letter id="A" symbol="A" complement="T" name="Adenine" colour="CC0000"/>
      <letter id="C" symbol="C" complement="G" name="Cytosine" colour="0000CC"/>
      <letter id="G" symbol="G" complement="C" name="Guanine" colour="FFB300"/>
      <letter id="T" symbol="T" aliases="U" complement="A" name="Thymine" colour="008000"/>
      <letter id="N" symbol="N" aliases="X." equals="ACGT" name="Any base"/>
      <letter id="V" symbol="V" equals="ACG" name="Not T"/>
      <letter id="H" symbol="H" equals="ACT" name="Not G"/>
      <letter id="D" symbol="D" equals="AGT" name="Not C"/>
      <letter id="B" symbol="B" equals="CGT" name="Not A"/>
      <letter id="M" symbol="M" equals="AC" name="Amino"/>
      <letter id="R" symbol="R" equals="AG" name="Purine"/>
      <letter id="W" symbol="W" equals="AT" name="Weak"/>
      <letter id="S" symbol="S" equals="CG" name="Strong"/>
      <letter id="Y" symbol="Y" equals="CT" name="Pyrimidine"/>
      <letter id="K" symbol="K" equals="GT" name="Keto"/>
    </alphabet>
    <strands>both</strands>
    <background from="--query--" A="0.25" C="0.25" G="0.25" T="0.25"/>
    <host>f5f03e2d8156</host>
    <when>Sun Jan 28 13:38:04 2024</when>
  </model>
  <query_dbs>
    <db source="/data/IMR90-MOTIF/result_motif_en/motifs_en68.txt" name="motifs_en68.txt" loaded="110" excluded="0" last_mod_date="Sat Jan 27 09:23:53 2024"/>
  </query_dbs>
  <target_dbs>
    <db source="/data/HOCOMOCOv11_full_HUMAN_mono_meme_format.meme" name="HOCOMOCOv11_full_HUMAN_mono_meme_format" loaded="769" excluded="0" last_mod_date="Fri Jan 12 11:21:36 2024"/>
  </target_dbs>
  <queries>
    <motif db="0" id="M0" alt="O0" length="40" nsites="8" evalue="1.3e-003">
      <pos A="0.00308642" C="0.101852" G="0.398148" T="0.496914"/>
      <pos A="0.200617" C="0.00308642" G="0.398148" T="0.398148"/>
      <pos A="0.101852" C="0.200617" G="0.595679" T="0.101852"/>
      <pos A="0.299383" C="0.200617" G="0.398148" T="0.101852"/>
      <pos A="0.398148" C="0.299383" G="0.101852" T="0.200617"/>
      <pos A="0.299383" C="0.101852" G="0.299383" T="0.299383"/>
      <pos A="0.101852" C="0.101852" G="0.694444" T="0.101852"/>
      <pos A="0.200617" C="0.496914" G="0.299383" T="0.00308642"/>
      <pos A="0.496914" C="0.101852" G="0.101852" T="0.299383"/>
      <pos A="0.496914" C="0.299383" G="0.200617" T="0.00308642"/>
      <pos A="0.200617" C="0.398148" G="0.00308642" T="0.398148"/>
      <pos A="0.299383" C="0.398148" G="0.200617" T="0.101852"/>
      <pos A="0.496914" C="0.398148" G="0.101852" T="0.00308642"/>
      <pos A="0.694444" C="0.200617" G="0.00308642" T="0.101852"/>
      <pos A="0.200617" C="0.299383" G="0.200617" T="0.299383"/>
      <pos A="0.299383" C="0.398148" G="0.200617" T="0.101852"/>
      <pos A="0.398148" C="0.101852" G="0.299383" T="0.200617"/>
      <pos A="0.101852" C="0.200617" G="0.595679" T="0.101852"/>
      <pos A="0.694444" C="0.00308642" G="0.101852" T="0.200617"/>
      <pos A="0.200617" C="0.00308642" G="0.299383" T="0.496914"/>
      <pos A="0.101852" C="0.398148" G="0.299383" T="0.200617"/>
      <pos A="0.299383" C="0.101852" G="0.299383" T="0.299383"/>
      <pos A="0.200617" C="0.00308642" G="0.595679" T="0.200617"/>
      <pos A="0.200617" C="0.299383" G="0.00308642" T="0.496914"/>
      <pos A="0.00308642" C="0.200617" G="0.398148" T="0.398148"/>
      <pos A="0.694444" C="0.00308642" G="0.200617" T="0.101852"/>
      <pos A="0.200617" C="0.496914" G="0.200617" T="0.101852"/>
      <pos A="0.398148" C="0.101852" G="0.101852" T="0.398148"/>
      <pos A="0.00308642" C="0.299383" G="0.398148" T="0.299383"/>
      <pos A="0.00308642" C="0.101852" G="0.299383" T="0.595679"/>
      <pos A="0.496914" C="0.101852" G="0.398148" T="0.00308642"/>
      <pos A="0.101852" C="0.299383" G="0.101852" T="0.496914"/>
      <pos A="0.101852" C="0.299383" G="0.200617" T="0.398148"/>
      <pos A="0.101852" C="0.299383" G="0.398148" T="0.200617"/>
      <pos A="0.200617" C="0.398148" G="0.101852" T="0.299383"/>
      <pos A="0.299383" C="0.101852" G="0.299383" T="0.299383"/>
      <pos A="0.00308642" C="0.299383" G="0.398148" T="0.299383"/>
      <pos A="0.200617" C="0.398148" G="0.398148" T="0.00308642"/>
      <pos A="0.694444" C="0.200617" G="0.00308642" T="0.101852"/>
      <pos A="0.595679" C="0.200617" G="0.200617" T="0.00308642"/>
    </motif>
    <motif db="0" id="M1" alt="O1" length="40" nsites="8" evalue="1.3e-003">
      <pos A="0.167696" C="0.25" G="0.414609" T="0.167696"/>
      <pos A="0.25" C="0.167696" G="0.25" T="0.332304"/>
      <pos A="0.332304" C="0.0853906" G="0.25" T="0.332304"/>
      <pos A="0.496914" C="0.0853906" G="0.25" T="0.167696"/>
      <pos A="0.167696" C="0.25" G="0.496914" T="0.0853906"/>
      <pos A="0.332304" C="0.0853906" G="0.0853906" T="0.496914"/>
      <pos A="0.25" C="0.00308642" G="0.167696" T="0.579218"/>
      <pos A="0.0853906" C="0.25" G="0.414609" T="0.25"/>
      <pos A="0.0853906" C="0.414609" G="0.25" T="0.25"/>
      <pos A="0.332304" C="0.25" G="0.0853906" T="0.332304"/>
      <pos A="0.0853906" C="0.00308642" G="0.332304" T="0.579218"/>
      <pos A="0.167696" C="0.332304" G="0.0853906" T="0.414609"/>
      <pos A="0.00308642" C="0.332304" G="0.00308642" T="0.661523"/>
      <pos A="0.25" C="0.00308642" G="0.332304" T="0.414609"/>
      <pos A="0.0853906" C="0.496914" G="0.0853906" T="0.332304"/>
      <pos A="0.414609" C="0.167696" G="0.0853906" T="0.332304"/>
      <pos A="0.496914" C="0.167696" G="0.25" T="0.0853906"/>
      <pos A="0.25" C="0.0853906" G="0.496914" T="0.167696"/>
      <pos A="0.414609" C="0.0853906" G="0.496914" T="0.00308642"/>
      <pos A="0.25" C="0.414609" G="0.167696" T="0.167696"/>
      <pos A="0.25" C="0.0853906" G="0.414609" T="0.25"/>
      <pos A="0.167696" C="0.0853906" G="0.25" T="0.496914"/>
      <pos A="0.0853906" C="0.496914" G="0.167696" T="0.25"/>
      <pos A="0.25" C="0.25" G="0.414609" T="0.0853906"/>
      <pos A="0.167696" C="0.25" G="0.00308642" T="0.579218"/>
      <pos A="0.167696" C="0.0853906" G="0.414609" T="0.332304"/>
      <pos A="0.579218" C="0.0853906" G="0.25" T="0.0853906"/>
      <pos A="0.332304" C="0.00308642" G="0.414609" T="0.25"/>
      <pos A="0.25" C="0.167696" G="0.167696" T="0.414609"/>
      <pos A="0.25" C="0.00308642" G="0.661523" T="0.0853906"/>
      <pos A="0.167696" C="0.496914" G="0.25" T="0.0853906"/>
      <pos A="0.167696" C="0.414609" G="0.167696" T="0.25"/>
      <pos A="0.414609" C="0.332304" G="0.0853906" T="0.167696"/>
      <pos A="0.414609" C="0.0853906" G="0.25" T="0.25"/>
      <pos A="0.25" C="0.167696" G="0.496914" T="0.0853906"/>
      <pos A="0.25" C="0.167696" G="0.167696" T="0.414609"/>
      <pos A="0.00308642" C="0.167696" G="0.414609" T="0.414609"/>
      <pos A="0.496914" C="0.0853906" G="0.0853906" T="0.332304"/>
      <pos A="0.414609" C="0.0853906" G="0.496914" T="0.00308642"/>
      <pos A="0.00308642" C="0.579218" G="0.167696" T="0.25"/>
    </motif>
    <motif db="0" id="M10" alt="O10" length="40" nsites="8" evalue="1.3e-003">
      <pos A="0.25" C="0.332304" G="0.167696" T="0.25"/>
      <pos A="0.25" C="0.332304" G="0.25" T="0.167696"/>
      <pos A="0.496914" C="0.0853906" G="0.0853906" T="0.332304"/>
      <pos A="0.332304" C="0.00308642" G="0.496914" T="0.167696"/>
      <pos A="0.0853906" C="0.496914" G="0.0853906" T="0.332304"/>
      <pos A="0.00308642" C="0.496914" G="0.0853906" T="0.414609"/>
      <pos A="0.332304" C="0.332304" G="0.0853906" T="0.25"/>
      <pos A="0.414609" C="0.0853906" G="0.25" T="0.25"/>
      <pos A="0.167696" C="0.167696" G="0.661523" T="0.00308642"/>
      <pos A="0.414609" C="0.414609" G="0.0853906" T="0.0853906"/>
      <pos A="0.25" C="0.00308642" G="0.0853906" T="0.661523"/>
      <pos A="0.00308642" C="0.332304" G="0.25" T="0.414609"/>
      <pos A="0.25" C="0.414609" G="0.25" T="0.0853906"/>
      <pos A="0.332304" C="0.414609" G="0.0853906" T="0.167696"/>
      <pos A="0.25" C="0.0853906" G="0.332304" T="0.332304"/>
      <pos A="0.0853906" C="0.00308642" G="0.661523" T="0.25"/>
      <pos A="0.661523" C="0.167696" G="0.167696" T="0.00308642"/>
      <pos A="0.25" C="0.00308642" G="0.579218" T="0.167696"/>
      <pos A="0.167696" C="0.00308642" G="0.414609" T="0.414609"/>
      <pos A="0.25" C="0.25" G="0.25" T="0.25"/>
      <pos A="0.167696" C="0.0853906" G="0.00308642" T="0.743827"/>
      <pos A="0.0853906" C="0.25" G="0.579218" T="0.0853906"/>
      <pos A="0.25" C="0.332304" G="0.332304" T="0.0853906"/>
      <pos A="0.496914" C="0.414609" G="0.00308642" T="0.0853906"/>
      <pos A="0.0853906" C="0.579218" G="0.167696" T="0.167696"/>
      <pos A="0.332304" C="0.414609" G="0.0853906" T="0.167696"/>
      <pos A="0.332304" C="0.25" G="0.25" T="0.167696"/>
      <pos A="0.414609" C="0.0853906" G="0.167696" T="0.332304"/>
      <pos A="0.0853906" C="0.0853906" G="0.661523" T="0.167696"/>
      <pos A="0.414609" C="0.0853906" G="0.25" T="0.25"/>
      <pos A="0.414609" C="0.25" G="0.167696" T="0.167696"/>
      <pos A="0.25" C="0.25" G="0.25" T="0.25"/>
      <pos A="0.167696" C="0.25" G="0.25" T="0.332304"/>
      <pos A="0.00308642" C="0.414609" G="0.332304" T="0.25"/>
      <pos A="0.25" C="0.25" G="0.332304" T="0.167696"/>
      <pos A="0.579218" C="0.332304" G="0.00308642" T="0.0853906"/>
      <pos A="0.00308642" C="0.25" G="0.25" T="0.496914"/>
      <pos A="0.25" C="0.414609" G="0.0853906" T="0.25"/>
      <pos A="0.25" C="0.167696" G="0.0853906" T="0.496914"/>
      <pos A="0.00308642" C="0.579218" G="0.167696" T="0.25"/>
    </motif>
    <motif db="0" id="M100" alt="O100" length="40" nsites="8" evalue="1.3e-003">
      <pos A="0.14418" C="0.14418" G="0.567461" T="0.14418"/>
      <pos A="0.496914" C="0.0736336" G="0.214727" T="0.214727"/>
      <pos A="0.14418" C="0.14418" G="0.638007" T="0.0736336"/>
      <pos A="0.285273" C="0.426366" G="0.285273" T="0.00308642"/>
      <pos A="0.214727" C="0.496914" G="0.14418" T="0.14418"/>
      <pos A="0.496914" C="0.14418" G="0.0736336" T="0.285273"/>
      <pos A="0.0736336" C="0.214727" G="0.214727" T="0.496914"/>
      <pos A="0.285273" C="0.214727" G="0.214727" T="0.285273"/>
      <pos A="0.285273" C="0.214727" G="0.214727" T="0.285273"/>
      <pos A="0.285273" C="0.567461" G="0.00308642" T="0.14418"/>
      <pos A="0.14418" C="0.285273" G="0.35582" T="0.214727"/>
      <pos A="0.14418" C="0.496914" G="0.285273" T="0.0736336"/>
      <pos A="0.285273" C="0.0736336" G="0.35582" T="0.285273"/>
      <pos A="0.14418" C="0.0736336" G="0.567461" T="0.214727"/>
      <pos A="0.214727" C="0.00308642" G="0.285273" T="0.496914"/>
      <pos A="0.14418" C="0.14418" G="0.35582" T="0.35582"/>
      <pos A="0.214727" C="0.567461" G="0.0736336" T="0.14418"/>
      <pos A="0.567461" C="0.285273" G="0.00308642" T="0.14418"/>
      <pos A="0.35582" C="0.214727" G="0.00308642" T="0.426366"/>
      <pos A="0.285273" C="0.14418" G="0.285273" T="0.285273"/>
      <pos A="0.214727" C="0.00308642" G="0.35582" T="0.426366"/>
      <pos A="0.14418" C="0.35582" G="0.35582" T="0.14418"/>
      <pos A="0.214727" C="0.35582" G="0.14418" T="0.285273"/>
      <pos A="0.567461" C="0.00308642" G="0.00308642" T="0.426366"/>
      <pos A="0.285273" C="0.285273" G="0.35582" T="0.0736336"/>
      <pos A="0.426366" C="0.14418" G="0.0736336" T="0.35582"/>
      <pos A="0.214727" C="0.214727" G="0.567461" T="0.00308642"/>
      <pos A="0.496914" C="0.0736336" G="0.0736336" T="0.35582"/>
      <pos A="0.214727" C="0.14418" G="0.35582" T="0.285273"/>
      <pos A="0.35582" C="0.426366" G="0.00308642" T="0.214727"/>
      <pos A="0.214727" C="0.0736336" G="0.214727" T="0.496914"/>
      <pos A="0.35582" C="0.35582" G="0.285273" T="0.00308642"/>
      <pos A="0.426366" C="0.426366" G="0.00308642" T="0.14418"/>
      <pos A="0.14418" C="0.35582" G="0.35582" T="0.14418"/>
      <pos A="0.426366" C="0.35582" G="0.14418" T="0.0736336"/>
      <pos A="0.14418" C="0.496914" G="0.14418" T="0.214727"/>
      <pos A="0.426366" C="0.35582" G="0.00308642" T="0.214727"/>
      <pos A="0.426366" C="0.426366" G="0.0736336" T="0.0736336"/>
      <pos A="0.496914" C="0.14418" G="0.0736336" T="0.285273"/>
      <pos A="0.35582" C="0.0736336" G="0.285273" T="0.285273"/>
    </motif>
    <motif db="0" id="M101" alt="O101" length="40" nsites="8" evalue="1.3e-003">
      <pos A="0.365227" C="0.167696" G="0.0360079" T="0.43107"/>
      <pos A="0.266461" C="0.167696" G="0.101852" T="0.463992"/>
      <pos A="0.167696" C="0.398148" G="0.167696" T="0.266461"/>
      <pos A="0.365227" C="0.167696" G="0.134773" T="0.332304"/>
      <pos A="0.233539" C="0.0360079" G="0.299383" T="0.43107"/>
      <pos A="0.0360079" C="0.299383" G="0.43107" T="0.233539"/>
      <pos A="0.233539" C="0.266461" G="0.332304" T="0.167696"/>
      <pos A="0.0360079" C="0.562758" G="0.134773" T="0.266461"/>
      <pos A="0.233539" C="0.332304" G="0.134773" T="0.299383"/>
      <pos A="0.299383" C="0.101852" G="0.299383" T="0.299383"/>
      <pos A="0.167696" C="0.200617" G="0.463992" T="0.167696"/>
      <pos A="0.233539" C="0.299383" G="0.200617" T="0.266461"/>
      <pos A="0.101852" C="0.299383" G="0.332304" T="0.266461"/>
      <pos A="0.299383" C="0.332304" G="0.134773" T="0.233539"/>
      <pos A="0.200617" C="0.299383" G="0.398148" T="0.101852"/>
      <pos A="0.332304" C="0.134773" G="0.233539" T="0.299383"/>
      <pos A="0.167696" C="0.200617" G="0.529835" T="0.101852"/>
      <pos A="0.463992" C="0.0689304" G="0.134773" T="0.332304"/>
      <pos A="0.134773" C="0.134773" G="0.562758" T="0.167696"/>
      <pos A="0.365227" C="0.463992" G="0.101852" T="0.0689304"/>
      <pos A="0.365227" C="0.463992" G="0.134773" T="0.0360079"/>
      <pos A="0.332304" C="0.134773" G="0.233539" T="0.299383"/>
      <pos A="0.233539" C="0.463992" G="0.101852" T="0.200617"/>
      <pos A="0.134773" C="0.332304" G="0.101852" T="0.43107"/>
      <pos A="0.233539" C="0.496914" G="0.101852" T="0.167696"/>
      <pos A="0.365227" C="0.43107" G="0.0360079" T="0.167696"/>
      <pos A="0.299383" C="0.332304" G="0.167696" T="0.200617"/>
      <pos A="0.134773" C="0.233539" G="0.233539" T="0.398148"/>
      <pos A="0.167696" C="0.167696" G="0.463992" T="0.200617"/>
      <pos A="0.200617" C="0.167696" G="0.365227" T="0.266461"/>
      <pos A="0.463992" C="0.266461" G="0.200617" T="0.0689304"/>
      <pos A="0.6286" C="0.200617" G="0.101852" T="0.0689304"/>
      <pos A="0.134773" C="0.101852" G="0.398148" T="0.365227"/>
      <pos A="0.299383" C="0.266461" G="0.167696" T="0.266461"/>
      <pos A="0.398148" C="0.233539" G="0.134773" T="0.233539"/>
      <pos A="0.200617" C="0.0689304" G="0.299383" T="0.43107"/>
      <pos A="0.0360079" C="0.200617" G="0.332304" T="0.43107"/>
      <pos A="0.266461" C="0.299383" G="0.0689304" T="0.365227"/>
      <pos A="0.299383" C="0.200617" G="0.266461" T="0.233539"/>
      <pos A="0.233539" C="0.365227" G="0.0360079" T="0.365227"/>
    </motif>
    <motif db="0" id="M102" alt="O102" length="40" nsites="8" evalue="1.3e-003">
      <pos A="0.169012" C="0.358642" G="0.350741" T="0.121605"/>
      <pos A="0.208519" C="0.327037" G="0.161111" T="0.303333"/>
      <pos A="0.208519" C="0.240123" G="0.208519" T="0.34284"/>
      <pos A="0.255926" C="0.192716" G="0.303333" T="0.248025"/>
      <pos A="0.208519" C="0.200617" G="0.303333" T="0.287531"/>
      <pos A="0.271728" C="0.192716" G="0.263827" T="0.271728"/>
      <pos A="0.263827" C="0.161111" G="0.27963" T="0.295432"/>
      <pos A="0.200617" C="0.303333" G="0.169012" T="0.327037"/>
      <pos A="0.232222" C="0.176914" G="0.232222" T="0.358642"/>
      <pos A="0.208519" C="0.311235" G="0.192716" T="0.287531"/>
      <pos A="0.121605" C="0.382346" G="0.161111" T="0.334938"/>
      <pos A="0.429753" C="0.192716" G="0.232222" T="0.145309"/>
      <pos A="0.287531" C="0.192716" G="0.161111" T="0.358642"/>
      <pos A="0.287531" C="0.303333" G="0.200617" T="0.208519"/>
      <pos A="0.192716" C="0.303333" G="0.248025" T="0.255926"/>
      <pos A="0.200617" C="0.327037" G="0.303333" T="0.169012"/>
      <pos A="0.34284" C="0.295432" G="0.224321" T="0.137407"/>
      <pos A="0.295432" C="0.184815" G="0.208519" T="0.311235"/>
      <pos A="0.398148" C="0.105802" G="0.327037" T="0.169012"/>
      <pos A="0.21642" C="0.21642" G="0.287531" T="0.27963"/>
      <pos A="0.21642" C="0.485062" G="0.0741975" T="0.224321"/>
      <pos A="0.137407" C="0.374444" G="0.21642" T="0.271728"/>
      <pos A="0.192716" C="0.137407" G="0.295432" T="0.374444"/>
      <pos A="0.263827" C="0.184815" G="0.358642" T="0.192716"/>
      <pos A="0.27963" C="0.0662963" G="0.248025" T="0.406049"/>
      <pos A="0.0979012" C="0.319136" G="0.374444" T="0.208519"/>
      <pos A="0.327037" C="0.327037" G="0.169012" T="0.176914"/>
      <pos A="0.240123" C="0.327037" G="0.0979012" T="0.334938"/>
      <pos A="0.398148" C="0.0741975" G="0.327037" T="0.200617"/>
      <pos A="0.34284" C="0.295432" G="0.169012" T="0.192716"/>
      <pos A="0.21642" C="0.334938" G="0.334938" T="0.113704"/>
      <pos A="0.508765" C="0.169012" G="0.169012" T="0.15321"/>
      <pos A="0.406049" C="0.295432" G="0.176914" T="0.121605"/>
      <pos A="0.248025" C="0.248025" G="0.21642" T="0.287531"/>
      <pos A="0.255926" C="0.255926" G="0.263827" T="0.224321"/>
      <pos A="0.224321" C="0.295432" G="0.184815" T="0.295432"/>
      <pos A="0.27963" C="0.21642" G="0.208519" T="0.295432"/>
      <pos A="0.224321" C="0.184815" G="0.208519" T="0.382346"/>
      <pos A="0.15321" C="0.21642" G="0.240123" T="0.390247"/>
      <pos A="0.255926" C="0.334938" G="0.287531" T="0.121605"/>
    </motif>
    <motif db="0" id="M103" alt="O103" length="40" nsites="8" evalue="1.3e-003">
      <pos A="0.25" C="0.126543" G="0.25" T="0.373457"/>
      <pos A="0.126543" C="0.25" G="0.126543" T="0.496914"/>
      <pos A="0.126543" C="0.496914" G="0.25" T="0.126543"/>
      <pos A="0.00308642" C="0.126543" G="0.62037" T="0.25"/>
      <pos A="0.62037" C="0.126543" G="0.25" T="0.00308642"/>
      <pos A="0.126543" C="0.126543" G="0.126543" T="0.62037"/>
      <pos A="0.25" C="0.00308642" G="0.126543" T="0.62037"/>
      <pos A="0.126543" C="0.373457" G="0.00308642" T="0.496914"/>
      <pos A="0.126543" C="0.496914" G="0.126543" T="0.25"/>
      <pos A="0.126543" C="0.25" G="0.25" T="0.373457"/>
      <pos A="0.373457" C="0.373457" G="0.25" T="0.00308642"/>
      <pos A="0.496914" C="0.25" G="0.126543" T="0.126543"/>
      <pos A="0.373457" C="0.00308642" G="0.126543" T="0.496914"/>
      <pos A="0.126543" C="0.373457" G="0.373457" T="0.126543"/>
      <pos A="0.373457" C="0.00308642" G="0.373457" T="0.25"/>
      <pos A="0.496914" C="0.496914" G="0.00308642" T="0.00308642"/>
      <pos A="0.373457" C="0.25" G="0.25" T="0.126543"/>
      <pos A="0.373457" C="0.373457" G="0.00308642" T="0.25"/>
      <pos A="0.62037" C="0.00308642" G="0.00308642" T="0.373457"/>
      <pos A="0.126543" C="0.743827" G="0.00308642" T="0.126543"/>
      <pos A="0.496914" C="0.00308642" G="0.126543" T="0.373457"/>
      <pos A="0.496914" C="0.25" G="0.126543" T="0.126543"/>
      <pos A="0.126543" C="0.743827" G="0.126543" T="0.00308642"/>
      <pos A="0.867284" C="0.00308642" G="0.00308642" T="0.126543"/>
      <pos A="0.373457" C="0.126543" G="0.126543" T="0.373457"/>
      <pos A="0.743827" C="0.00308642" G="0.00308642" T="0.25"/>
      <pos A="0.126543" C="0.00308642" G="0.62037" T="0.25"/>
      <pos A="0.126543" C="0.373457" G="0.126543" T="0.373457"/>
      <pos A="0.126543" C="0.867284" G="0.00308642" T="0.00308642"/>
      <pos A="0.126543" C="0.373457" G="0.00308642" T="0.496914"/>
      <pos A="0.373457" C="0.373457" G="0.126543" T="0.126543"/>
      <pos A="0.126543" C="0.496914" G="0.00308642" T="0.373457"/>
      <pos A="0.126543" C="0.00308642" G="0.25" T="0.62037"/>
      <pos A="0.496914" C="0.25" G="0.126543" T="0.126543"/>
      <pos A="0.496914" C="0.25" G="0.25" T="0.00308642"/>
      <pos A="0.373457" C="0.25" G="0.25" T="0.126543"/>
      <pos A="0.126543" C="0.25" G="0.373457" T="0.25"/>
      <pos A="0.25" C="0.373457" G="0.126543" T="0.25"/>
      <pos A="0.62037" C="0.126543" G="0.126543" T="0.126543"/>
      <pos A="0.25" C="0.25" G="0.496914" T="0.00308642"/>
    </motif>
    <motif db="0" id="M105" alt="O105" length="40" nsites="8" evalue="1.3e-003">
      <pos A="0.442043" C="0.222565" G="0.112826" T="0.222565"/>
      <pos A="0.332304" C="0.332304" G="0.222565" T="0.112826"/>
      <pos A="0.661523" C="0.00308642" G="0.222565" T="0.112826"/>
      <pos A="0.112826" C="0.222565" G="0.222565" T="0.442043"/>
      <pos A="0.00308642" C="0.112826" G="0.551784" T="0.332304"/>
      <pos A="0.332304" C="0.112826" G="0.112826" T="0.442043"/>
      <pos A="0.332304" C="0.222565" G="0.222565" T="0.222565"/>
      <pos A="0.222565" C="0.112826" G="0.112826" T="0.551784"/>
      <pos A="0.222565" C="0.551784" G="0.112826" T="0.112826"/>
      <pos A="0.332304" C="0.332304" G="0.222565" T="0.112826"/>
      <pos A="0.442043" C="0.442043" G="0.112826" T="0.00308642"/>
      <pos A="0.442043" C="0.112826" G="0.00308642" T="0.442043"/>
      <pos A="0.442043" C="0.112826" G="0.332304" T="0.112826"/>
      <pos A="0.442043" C="0.332304" G="0.00308642" T="0.222565"/>
      <pos A="0.222565" C="0.551784" G="0.222565" T="0.00308642"/>
      <pos A="0.332304" C="0.222565" G="0.222565" T="0.222565"/>
      <pos A="0.222565" C="0.442043" G="0.112826" T="0.222565"/>
      <pos A="0.222565" C="0.222565" G="0.00308642" T="0.551784"/>
      <pos A="0.112826" C="0.112826" G="0.222565" T="0.551784"/>
      <pos A="0.332304" C="0.00308642" G="0.332304" T="0.332304"/>
      <pos A="0.112826" C="0.332304" G="0.332304" T="0.222565"/>
      <pos A="0.00308642" C="0.551784" G="0.112826" T="0.332304"/>
      <pos A="0.112826" C="0.332304" G="0.222565" T="0.332304"/>
      <pos A="0.222565" C="0.00308642" G="0.332304" T="0.442043"/>
      <pos A="0.442043" C="0.442043" G="0.112826" T="0.00308642"/>
      <pos A="0.442043" C="0.112826" G="0.112826" T="0.332304"/>
      <pos A="0.442043" C="0.332304" G="0.112826" T="0.112826"/>
      <pos A="0.442043" C="0.112826" G="0.222565" T="0.222565"/>
      <pos A="0.112826" C="0.222565" G="0.112826" T="0.551784"/>
      <pos A="0.222565" C="0.332304" G="0.332304" T="0.112826"/>
      <pos A="0.222565" C="0.442043" G="0.112826" T="0.222565"/>
      <pos A="0.112826" C="0.881001" G="0.00308642" T="0.00308642"/>
      <pos A="0.222565" C="0.112826" G="0.222565" T="0.442043"/>
      <pos A="0.551784" C="0.00308642" G="0.332304" T="0.112826"/>
      <pos A="0.332304" C="0.442043" G="0.222565" T="0.00308642"/>
      <pos A="0.551784" C="0.442043" G="0.00308642" T="0.00308642"/>
      <pos A="0.00308642" C="0.00308642" G="0.332304" T="0.661523"/>
      <pos A="0.00308642" C="0.222565" G="0.00308642" T="0.771262"/>
      <pos A="0.332304" C="0.332304" G="0.00308642" T="0.332304"/>
      <pos A="0.222565" C="0.442043" G="0.112826" T="0.222565"/>
    </motif>
    <motif db="0" id="M106" alt="O106" length="40" nsites="8" evalue="1.3e-003">
      <pos A="0.255926" C="0.137407" G="0.295432" T="0.311235"/>
      <pos A="0.232222" C="0.145309" G="0.15321" T="0.469259"/>
      <pos A="0.176914" C="0.334938" G="0.34284" T="0.145309"/>
      <pos A="0.390247" C="0.232222" G="0.200617" T="0.176914"/>
      <pos A="0.334938" C="0.192716" G="0.287531" T="0.184815"/>
      <pos A="0.350741" C="0.161111" G="0.15321" T="0.334938"/>
      <pos A="0.287531" C="0.303333" G="0.224321" T="0.184815"/>
      <pos A="0.200617" C="0.263827" G="0.192716" T="0.34284"/>
      <pos A="0.113704" C="0.485062" G="0.21642" T="0.184815"/>
      <pos A="0.358642" C="0.176914" G="0.15321" T="0.311235"/>
      <pos A="0.192716" C="0.240123" G="0.327037" T="0.240123"/>
      <pos A="0.184815" C="0.208519" G="0.437654" T="0.169012"/>
      <pos A="0.240123" C="0.303333" G="0.0583951" T="0.398148"/>
      <pos A="0.366543" C="0.0979012" G="0.27963" T="0.255926"/>
      <pos A="0.303333" C="0.27963" G="0.200617" T="0.21642"/>
      <pos A="0.358642" C="0.192716" G="0.224321" T="0.224321"/>
      <pos A="0.21642" C="0.240123" G="0.295432" T="0.248025"/>
      <pos A="0.137407" C="0.192716" G="0.319136" T="0.350741"/>
      <pos A="0.232222" C="0.327037" G="0.192716" T="0.248025"/>
      <pos A="0.21642" C="0.311235" G="0.21642" T="0.255926"/>
      <pos A="0.248025" C="0.271728" G="0.224321" T="0.255926"/>
      <pos A="0.311235" C="0.208519" G="0.34284" T="0.137407"/>
      <pos A="0.421852" C="0.27963" G="0.137407" T="0.161111"/>
      <pos A="0.34284" C="0.287531" G="0.15321" T="0.21642"/>
      <pos A="0.137407" C="0.319136" G="0.334938" T="0.208519"/>
      <pos A="0.358642" C="0.0820988" G="0.263827" T="0.295432"/>
      <pos A="0.303333" C="0.287531" G="0.271728" T="0.137407"/>
      <pos A="0.15321" C="0.224321" G="0.176914" T="0.445556"/>
      <pos A="0.169012" C="0.382346" G="0.176914" T="0.271728"/>
      <pos A="0.303333" C="0.161111" G="0.295432" T="0.240123"/>
      <pos A="0.303333" C="0.192716" G="0.319136" T="0.184815"/>
      <pos A="0.263827" C="0.224321" G="0.311235" T="0.200617"/>
      <pos A="0.137407" C="0.255926" G="0.21642" T="0.390247"/>
      <pos A="0.303333" C="0.27963" G="0.121605" T="0.295432"/>
      <pos A="0.232222" C="0.232222" G="0.287531" T="0.248025"/>
      <pos A="0.358642" C="0.27963" G="0.21642" T="0.145309"/>
      <pos A="0.161111" C="0.398148" G="0.129506" T="0.311235"/>
      <pos A="0.255926" C="0.255926" G="0.248025" T="0.240123"/>
      <pos A="0.311235" C="0.311235" G="0.105802" T="0.271728"/>
      <pos A="0.327037" C="0.263827" G="0.137407" T="0.271728"/>
    </motif>
    <motif db="0" id="M107" alt="O107" length="40" nsites="8" evalue="1.3e-003">
      <pos A="0.235476" C="0.0611842" G="0.35167" T="0.35167"/>
      <pos A="0.177379" C="0.0611842" G="0.525962" T="0.235476"/>
      <pos A="0.35167" C="0.0611842" G="0.177379" T="0.409768"/>
      <pos A="0.177379" C="0.409768" G="0.119281" T="0.293573"/>
      <pos A="0.584059" C="0.177379" G="0.119281" T="0.119281"/>
      <pos A="0.235476" C="0.177379" G="0.35167" T="0.235476"/>
      <pos A="0.235476" C="0.409768" G="0.235476" T="0.119281"/>
      <pos A="0.35167" C="0.177379" G="0.119281" T="0.35167"/>
      <pos A="0.119281" C="0.293573" G="0.409768" T="0.177379"/>
      <pos A="0.235476" C="0.293573" G="0.119281" T="0.35167"/>
      <pos A="0.293573" C="0.119281" G="0.0611842" T="0.525962"/>
      <pos A="0.35167" C="0.0611842" G="0.409768" T="0.177379"/>
      <pos A="0.0611842" C="0.177379" G="0.293573" T="0.467865"/>
      <pos A="0.409768" C="0.293573" G="0.119281" T="0.177379"/>
      <pos A="0.293573" C="0.293573" G="0.409768" T="0.00308642"/>
      <pos A="0.293573" C="0.235476" G="0.0611842" T="0.409768"/>
      <pos A="0.293573" C="0.177379" G="0.119281" T="0.409768"/>
      <pos A="0.0611842" C="0.35167" G="0.293573" T="0.293573"/>
      <pos A="0.409768" C="0.293573" G="0.119281" T="0.177379"/>
      <pos A="0.293573" C="0.177379" G="0.293573" T="0.235476"/>
      <pos A="0.409768" C="0.0611842" G="0.467865" T="0.0611842"/>
      <pos A="0.409768" C="0.35167" G="0.235476" T="0.00308642"/>
      <pos A="0.0611842" C="0.119281" G="0.293573" T="0.525962"/>
      <pos A="0.119281" C="0.177379" G="0.293573" T="0.409768"/>
      <pos A="0.00308642" C="0.584059" G="0.235476" T="0.177379"/>
      <pos A="0.235476" C="0.235476" G="0.0611842" T="0.467865"/>
      <pos A="0.35167" C="0.177379" G="0.235476" T="0.235476"/>
      <pos A="0.235476" C="0.35167" G="0.119281" T="0.293573"/>
      <pos A="0.177379" C="0.177379" G="0.467865" T="0.177379"/>
      <pos A="0.293573" C="0.409768" G="0.235476" T="0.0611842"/>
      <pos A="0.584059" C="0.177379" G="0.119281" T="0.119281"/>
      <pos A="0.409768" C="0.119281" G="0.409768" T="0.0611842"/>
      <pos A="0.177379" C="0.119281" G="0.235476" T="0.467865"/>
      <pos A="0.0611842" C="0.35167" G="0.119281" T="0.467865"/>
      <pos A="0.0611842" C="0.0611842" G="0.525962" T="0.35167"/>
      <pos A="0.00308642" C="0.293573" G="0.293573" T="0.409768"/>
      <pos A="0.177379" C="0.409768" G="0.235476" T="0.177379"/>
      <pos A="0.119281" C="0.293573" G="0.235476" T="0.35167"/>
      <pos A="0.119281" C="0.00308642" G="0.525962" T="0.35167"/>
      <pos A="0.467865" C="0.467865" G="0.0611842" T="0.00308642"/>
    </motif>
    <motif db="0" id="M108" alt="O108" length="40" nsites="8" evalue="1.3e-003">
      <pos A="0.285273" C="0.285273" G="0.14418" T="0.285273"/>
      <pos A="0.00308642" C="0.567461" G="0.14418" T="0.285273"/>
      <pos A="0.285273" C="0.379335" G="0.0971486" T="0.238242"/>
      <pos A="0.0971486" C="0.473398" G="0.191211" T="0.238242"/>
      <pos A="0.0971486" C="0.00308642" G="0.191211" T="0.708554"/>
      <pos A="0.238242" C="0.473398" G="0.191211" T="0.0971486"/>
      <pos A="0.238242" C="0.332304" G="0.0501175" T="0.379335"/>
      <pos A="0.332304" C="0.426366" G="0.14418" T="0.0971486"/>
      <pos A="0.379335" C="0.14418" G="0.285273" T="0.191211"/>
      <pos A="0.14418" C="0.661523" G="0.00308642" T="0.191211"/>
      <pos A="0.332304" C="0.0971486" G="0.238242" T="0.332304"/>
      <pos A="0.0501175" C="0.238242" G="0.379335" T="0.332304"/>
      <pos A="0.191211" C="0.0971486" G="0.426366" T="0.285273"/>
      <pos A="0.0971486" C="0.614492" G="0.0971486" T="0.191211"/>
      <pos A="0.426366" C="0.238242" G="0.0971486" T="0.238242"/>
      <pos A="0.426366" C="0.14418" G="0.191211" T="0.238242"/>
      <pos A="0.14418" C="0.0971486" G="0.285273" T="0.473398"/>
      <pos A="0.238242" C="0.191211" G="0.238242" T="0.332304"/>
      <pos A="0.0501175" C="0.14418" G="0.426366" T="0.379335"/>
      <pos A="0.0971486" C="0.332304" G="0.191211" T="0.379335"/>
      <pos A="0.567461" C="0.285273" G="0.0971486" T="0.0501175"/>
      <pos A="0.52043" C="0.191211" G="0.14418" T="0.14418"/>
      <pos A="0.238242" C="0.0501175" G="0.426366" T="0.285273"/>
      <pos A="0.332304" C="0.191211" G="0.238242" T="0.238242"/>
      <pos A="0.0971486" C="0.379335" G="0.285273" T="0.238242"/>
      <pos A="0.52043" C="0.0971486" G="0.14418" T="0.238242"/>
      <pos A="0.661523" C="0.0501175" G="0.14418" T="0.14418"/>
      <pos A="0.0501175" C="0.379335" G="0.426366" T="0.14418"/>
      <pos A="0.285273" C="0.332304" G="0.379335" T="0.00308642"/>
      <pos A="0.0971486" C="0.14418" G="0.238242" T="0.52043"/>
      <pos A="0.426366" C="0.0971486" G="0.238242" T="0.238242"/>
      <pos A="0.473398" C="0.0501175" G="0.191211" T="0.285273"/>
      <pos A="0.14418" C="0.285273" G="0.332304" T="0.238242"/>
      <pos A="0.285273" C="0.191211" G="0.285273" T="0.238242"/>
      <pos A="0.191211" C="0.332304" G="0.238242" T="0.238242"/>
      <pos A="0.191211" C="0.473398" G="0.238242" T="0.0971486"/>
      <pos A="0.285273" C="0.14418" G="0.379335" T="0.191211"/>
      <pos A="0.52043" C="0.285273" G="0.191211" T="0.00308642"/>
      <pos A="0.52043" C="0.0971486" G="0.285273" T="0.0971486"/>
      <pos A="0.332304" C="0.00308642" G="0.285273" T="0.379335"/>
    </motif>
    <motif db="0" id="M109" alt="O109" length="40" nsites="8" evalue="1.3e-003">
      <pos A="0.25" C="0.25" G="0.00308642" T="0.496914"/>
      <pos A="0.25" C="0.25" G="0.00308642" T="0.496914"/>
      <pos A="0.00308642" C="0.25" G="0.496914" T="0.25"/>
      <pos A="0.25" C="0.00308642" G="0.743827" T="0.00308642"/>
      <pos A="0.25" C="0.00308642" G="0.25" T="0.496914"/>
      <pos A="0.25" C="0.00308642" G="0.496914" T="0.25"/>
      <pos A="0.496914" C="0.25" G="0.25" T="0.00308642"/>
      <pos A="0.00308642" C="0.25" G="0.00308642" T="0.743827"/>
      <pos A="0.00308642" C="0.496914" G="0.00308642" T="0.496914"/>
      <pos A="0.25" C="0.00308642" G="0.25" T="0.496914"/>
      <pos A="0.25" C="0.25" G="0.25" T="0.25"/>
      <pos A="0.25" C="0.25" G="0.25" T="0.25"/>
      <pos A="0.743827" C="0.25" G="0.00308642" T="0.00308642"/>
      <pos A="0.25" C="0.496914" G="0.25" T="0.00308642"/>
      <pos A="0.25" C="0.496914" G="0.00308642" T="0.25"/>
      <pos A="0.25" C="0.743827" G="0.00308642" T="0.00308642"/>
      <pos A="0.743827" C="0.00308642" G="0.25" T="0.00308642"/>
      <pos A="0.00308642" C="0.00308642" G="0.990741" T="0.00308642"/>
      <pos A="0.25" C="0.496914" G="0.25" T="0.00308642"/>
      <pos A="0.25" C="0.496914" G="0.00308642" T="0.25"/>
      <pos A="0.25" C="0.00308642" G="0.00308642" T="0.743827"/>
      <pos A="0.25" C="0.25" G="0.496914" T="0.00308642"/>
      <pos A="0.00308642" C="0.743827" G="0.00308642" T="0.25"/>
      <pos A="0.496914" C="0.00308642" G="0.25" T="0.25"/>
      <pos A="0.00308642" C="0.00308642" G="0.25" T="0.743827"/>
      <pos A="0.25" C="0.25" G="0.496914" T="0.00308642"/>
      <pos A="0.743827" C="0.00308642" G="0.25" T="0.00308642"/>
      <pos A="0.00308642" C="0.496914" G="0.496914" T="0.00308642"/>
      <pos A="0.00308642" C="0.00308642" G="0.25" T="0.743827"/>
      <pos A="0.496914" C="0.25" G="0.00308642" T="0.25"/>
      <pos A="0.25" C="0.00308642" G="0.00308642" T="0.743827"/>
      <pos A="0.25" C="0.25" G="0.25" T="0.25"/>
      <pos A="0.25" C="0.496914" G="0.00308642" T="0.25"/>
      <pos A="0.496914" C="0.496914" G="0.00308642" T="0.00308642"/>
      <pos A="0.00308642" C="0.00308642" G="0.00308642" T="0.990741"/>
      <pos A="0.00308642" C="0.496914" G="0.496914" T="0.00308642"/>
      <pos A="0.00308642" C="0.25" G="0.00308642" T="0.743827"/>
      <pos A="0.00308642" C="0.25" G="0.00308642" T="0.743827"/>
      <pos A="0.496914" C="0.25" G="0.25" T="0.00308642"/>
      <pos A="0.25" C="0.25" G="0.25" T="0.25"/>
    </motif>
    <motif db="0" id="M11" alt="O11" length="40" nsites="8" evalue="1.3e-003">
      <pos A="0.255926" C="0.184815" G="0.255926" T="0.303333"/>
      <pos A="0.169012" C="0.327037" G="0.232222" T="0.271728"/>
      <pos A="0.21642" C="0.54037" G="0.105802" T="0.137407"/>
      <pos A="0.263827" C="0.21642" G="0.161111" T="0.358642"/>
      <pos A="0.263827" C="0.27963" G="0.295432" T="0.161111"/>
      <pos A="0.255926" C="0.248025" G="0.240123" T="0.255926"/>
      <pos A="0.176914" C="0.129506" G="0.334938" T="0.358642"/>
      <pos A="0.105802" C="0.413951" G="0.240123" T="0.240123"/>
      <pos A="0.374444" C="0.137407" G="0.137407" T="0.350741"/>
      <pos A="0.113704" C="0.311235" G="0.327037" T="0.248025"/>
      <pos A="0.271728" C="0.15321" G="0.350741" T="0.224321"/>
      <pos A="0.271728" C="0.232222" G="0.232222" T="0.263827"/>
      <pos A="0.453457" C="0.145309" G="0.113704" T="0.287531"/>
      <pos A="0.145309" C="0.327037" G="0.271728" T="0.255926"/>
      <pos A="0.271728" C="0.176914" G="0.184815" T="0.366543"/>
      <pos A="0.224321" C="0.232222" G="0.311235" T="0.232222"/>
      <pos A="0.327037" C="0.200617" G="0.248025" T="0.224321"/>
      <pos A="0.303333" C="0.200617" G="0.21642" T="0.27963"/>
      <pos A="0.350741" C="0.366543" G="0.21642" T="0.0662963"/>
      <pos A="0.295432" C="0.271728" G="0.176914" T="0.255926"/>
      <pos A="0.271728" C="0.271728" G="0.21642" T="0.240123"/>
      <pos A="0.192716" C="0.358642" G="0.224321" T="0.224321"/>
      <pos A="0.27963" C="0.303333" G="0.121605" T="0.295432"/>
      <pos A="0.311235" C="0.0979012" G="0.240123" T="0.350741"/>
      <pos A="0.15321" C="0.0820988" G="0.524568" T="0.240123"/>
      <pos A="0.169012" C="0.287531" G="0.295432" T="0.248025"/>
      <pos A="0.287531" C="0.232222" G="0.255926" T="0.224321"/>
      <pos A="0.406049" C="0.311235" G="0.113704" T="0.169012"/>
      <pos A="0.224321" C="0.176914" G="0.248025" T="0.350741"/>
      <pos A="0.232222" C="0.21642" G="0.240123" T="0.311235"/>
      <pos A="0.240123" C="0.287531" G="0.303333" T="0.169012"/>
      <pos A="0.192716" C="0.421852" G="0.161111" T="0.224321"/>
      <pos A="0.421852" C="0.161111" G="0.184815" T="0.232222"/>
      <pos A="0.334938" C="0.0979012" G="0.303333" T="0.263827"/>
      <pos A="0.34284" C="0.169012" G="0.319136" T="0.169012"/>
      <pos A="0.15321" C="0.303333" G="0.137407" T="0.406049"/>
      <pos A="0.224321" C="0.327037" G="0.184815" T="0.263827"/>
      <pos A="0.09" C="0.382346" G="0.27963" T="0.248025"/>
      <pos A="0.263827" C="0.27963" G="0.145309" T="0.311235"/>
      <pos A="0.232222" C="0.248025" G="0.200617" T="0.319136"/>
    </motif>
    <motif db="0" id="M110" alt="O110" length="40" nsites="8" evalue="1.3e-003">
      <pos A="0.496914" C="0.00308642" G="0.25" T="0.25"/>
      <pos A="0.25" C="0.373457" G="0.25" T="0.126543"/>
      <pos A="0.126543" C="0.496914" G="0.00308642" T="0.373457"/>
      <pos A="0.373457" C="0.373457" G="0.00308642" T="0.25"/>
      <pos A="0.496914" C="0.25" G="0.00308642" T="0.25"/>
      <pos A="0.373457" C="0.126543" G="0.373457" T="0.126543"/>
      <pos A="0.496914" C="0.00308642" G="0.373457" T="0.126543"/>
      <pos A="0.00308642" C="0.00308642" G="0.867284" T="0.126543"/>
      <pos A="0.62037" C="0.126543" G="0.25" T="0.00308642"/>
      <pos A="0.25" C="0.25" G="0.00308642" T="0.496914"/>
      <pos A="0.373457" C="0.373457" G="0.126543" T="0.126543"/>
      <pos A="0.00308642" C="0.25" G="0.25" T="0.496914"/>
      <pos A="0.00308642" C="0.373457" G="0.496914" T="0.126543"/>
      <pos A="0.25" C="0.25" G="0.00308642" T="0.496914"/>
      <pos A="0.25" C="0.126543" G="0.373457" T="0.25"/>
      <pos A="0.25" C="0.00308642" G="0.373457" T="0.373457"/>
      <pos A="0.126543" C="0.00308642" G="0.743827" T="0.126543"/>
      <pos A="0.496914" C="0.126543" G="0.25" T="0.126543"/>
      <pos A="0.126543" C="0.62037" G="0.126543" T="0.126543"/>
      <pos A="0.126543" C="0.126543" G="0.00308642" T="0.743827"/>
      <pos A="0.126543" C="0.496914" G="0.25" T="0.126543"/>
      <pos A="0.126543" C="0.25" G="0.25" T="0.373457"/>
      <pos A="0.25" C="0.373457" G="0.126543" T="0.25"/>
      <pos A="0.00308642" C="0.25" G="0.496914" T="0.25"/>
      <pos A="0.00308642" C="0.743827" G="0.126543" T="0.126543"/>
      <pos A="0.126543" C="0.126543" G="0.126543" T="0.62037"/>
      <pos A="0.373457" C="0.126543" G="0.496914" T="0.00308642"/>
      <pos A="0.00308642" C="0.25" G="0.25" T="0.496914"/>
      <pos A="0.126543" C="0.743827" G="0.00308642" T="0.126543"/>
      <pos A="0.743827" C="0.126543" G="0.00308642" T="0.126543"/>
      <pos A="0.00308642" C="0.25" G="0.62037" T="0.126543"/>
      <pos A="0.126543" C="0.743827" G="0.00308642" T="0.126543"/>
      <pos A="0.25" C="0.00308642" G="0.126543" T="0.62037"/>
      <pos A="0.25" C="0.00308642" G="0.62037" T="0.126543"/>
      <pos A="0.25" C="0.496914" G="0.126543" T="0.126543"/>
      <pos A="0.373457" C="0.00308642" G="0.126543" T="0.496914"/>
      <pos A="0.25" C="0.496914" G="0.25" T="0.00308642"/>
      <pos A="0.126543" C="0.496914" G="0.126543" T="0.25"/>
      <pos A="0.126543" C="0.126543" G="0.00308642" T="0.743827"/>
      <pos A="0.00308642" C="0.00308642" G="0.373457" T="0.62037"/>
    </motif>
    <motif db="0" id="M111" alt="O111" length="40" nsites="8" evalue="1.3e-003">
      <pos A="0.263827" C="0.255926" G="0.161111" T="0.319136"/>
      <pos A="0.208519" C="0.240123" G="0.169012" T="0.382346"/>
      <pos A="0.311235" C="0.232222" G="0.255926" T="0.200617"/>
      <pos A="0.176914" C="0.208519" G="0.169012" T="0.445556"/>
      <pos A="0.248025" C="0.176914" G="0.255926" T="0.319136"/>
      <pos A="0.113704" C="0.358642" G="0.263827" T="0.263827"/>
      <pos A="0.390247" C="0.27963" G="0.121605" T="0.208519"/>
      <pos A="0.334938" C="0.224321" G="0.287531" T="0.15321"/>
      <pos A="0.192716" C="0.105802" G="0.248025" T="0.453457"/>
      <pos A="0.145309" C="0.295432" G="0.398148" T="0.161111"/>
      <pos A="0.374444" C="0.240123" G="0.121605" T="0.263827"/>
      <pos A="0.21642" C="0.255926" G="0.319136" T="0.208519"/>
      <pos A="0.255926" C="0.271728" G="0.295432" T="0.176914"/>
      <pos A="0.366543" C="0.287531" G="0.09" T="0.255926"/>
      <pos A="0.176914" C="0.311235" G="0.232222" T="0.27963"/>
      <pos A="0.350741" C="0.334938" G="0.129506" T="0.184815"/>
      <pos A="0.34284" C="0.192716" G="0.208519" T="0.255926"/>
      <pos A="0.255926" C="0.208519" G="0.21642" T="0.319136"/>
      <pos A="0.113704" C="0.0741975" G="0.350741" T="0.461358"/>
      <pos A="0.161111" C="0.200617" G="0.334938" T="0.303333"/>
      <pos A="0.34284" C="0.240123" G="0.192716" T="0.224321"/>
      <pos A="0.295432" C="0.255926" G="0.334938" T="0.113704"/>
      <pos A="0.263827" C="0.334938" G="0.295432" T="0.105802"/>
      <pos A="0.255926" C="0.390247" G="0.240123" T="0.113704"/>
      <pos A="0.248025" C="0.21642" G="0.224321" T="0.311235"/>
      <pos A="0.319136" C="0.21642" G="0.169012" T="0.295432"/>
      <pos A="0.21642" C="0.169012" G="0.295432" T="0.319136"/>
      <pos A="0.176914" C="0.406049" G="0.0979012" T="0.319136"/>
      <pos A="0.287531" C="0.303333" G="0.21642" T="0.192716"/>
      <pos A="0.445556" C="0.184815" G="0.129506" T="0.240123"/>
      <pos A="0.350741" C="0.161111" G="0.303333" T="0.184815"/>
      <pos A="0.327037" C="0.192716" G="0.161111" T="0.319136"/>
      <pos A="0.184815" C="0.113704" G="0.398148" T="0.303333"/>
      <pos A="0.176914" C="0.406049" G="0.224321" T="0.192716"/>
      <pos A="0.311235" C="0.287531" G="0.200617" T="0.200617"/>
      <pos A="0.295432" C="0.145309" G="0.224321" T="0.334938"/>
      <pos A="0.208519" C="0.453457" G="0.21642" T="0.121605"/>
      <pos A="0.232222" C="0.271728" G="0.208519" T="0.287531"/>
      <pos A="0.192716" C="0.169012" G="0.271728" T="0.366543"/>
      <pos A="0.374444" C="0.129506" G="0.248025" T="0.248025"/>
    </motif>
    <motif db="0" id="M113" alt="O113" length="40" nsites="8" evalue="1.3e-003">
      <pos A="0.164336" C="0.325586" G="0.335664" T="0.174414"/>
      <pos A="0.154258" C="0.335664" G="0.194571" T="0.315508"/>
      <pos A="0.315508" C="0.244961" G="0.154258" T="0.285273"/>
      <pos A="0.305429" C="0.234883" G="0.305429" T="0.154258"/>
      <pos A="0.275195" C="0.335664" G="0.164336" T="0.224805"/>
      <pos A="0.204649" C="0.113946" G="0.0837116" T="0.597695"/>
      <pos A="0.244961" C="0.124024" G="0.416288" T="0.214727"/>
      <pos A="0.386054" C="0.14418" G="0.305429" T="0.164336"/>
      <pos A="0.295351" C="0.184492" G="0.184492" T="0.335664"/>
      <pos A="0.194571" C="0.204649" G="0.305429" T="0.295351"/>
      <pos A="0.234883" C="0.375976" G="0.234883" T="0.154258"/>
      <pos A="0.174414" C="0.35582" G="0.295351" T="0.174414"/>
      <pos A="0.375976" C="0.315508" G="0.0232425" T="0.285273"/>
      <pos A="0.426366" C="0.214727" G="0.194571" T="0.164336"/>
      <pos A="0.265117" C="0.486836" G="0.224805" T="0.0232425"/>
      <pos A="0.164336" C="0.234883" G="0.335664" T="0.265117"/>
      <pos A="0.224805" C="0.174414" G="0.194571" T="0.40621"/>
      <pos A="0.305429" C="0.194571" G="0.345742" T="0.154258"/>
      <pos A="0.345742" C="0.164336" G="0.275195" T="0.214727"/>
      <pos A="0.124024" C="0.436445" G="0.244961" T="0.194571"/>
      <pos A="0.244961" C="0.244961" G="0.255039" T="0.255039"/>
      <pos A="0.265117" C="0.295351" G="0.224805" T="0.214727"/>
      <pos A="0.214727" C="0.365898" G="0.164336" T="0.255039"/>
      <pos A="0.315508" C="0.35582" G="0.134102" T="0.194571"/>
      <pos A="0.124024" C="0.234883" G="0.224805" T="0.416288"/>
      <pos A="0.174414" C="0.375976" G="0.244961" T="0.204649"/>
      <pos A="0.345742" C="0.204649" G="0.154258" T="0.295351"/>
      <pos A="0.113946" C="0.285273" G="0.345742" T="0.255039"/>
      <pos A="0.285273" C="0.184492" G="0.184492" T="0.345742"/>
      <pos A="0.255039" C="0.275195" G="0.315508" T="0.154258"/>
      <pos A="0.365898" C="0.456601" G="0.0937896" T="0.0837116"/>
      <pos A="0.335664" C="0.255039" G="0.184492" T="0.224805"/>
      <pos A="0.275195" C="0.325586" G="0.214727" T="0.184492"/>
      <pos A="0.174414" C="0.365898" G="0.285273" T="0.174414"/>
      <pos A="0.265117" C="0.154258" G="0.224805" T="0.35582"/>
      <pos A="0.365898" C="0.234883" G="0.204649" T="0.194571"/>
      <pos A="0.285273" C="0.255039" G="0.265117" T="0.194571"/>
      <pos A="0.325586" C="0.295351" G="0.0837116" T="0.295351"/>
      <pos A="0.265117" C="0.204649" G="0.255039" T="0.275195"/>
      <pos A="0.164336" C="0.315508" G="0.365898" T="0.154258"/>
    </motif>
    <motif db="0" id="M114" alt="O114" length="40" nsites="8" evalue="1.3e-003">
      <pos A="0.458926" C="0.155033" G="0.00308642" T="0.382953"/>
      <pos A="0.0790598" C="0.458926" G="0.231006" T="0.231006"/>
      <pos A="0.231006" C="0.00308642" G="0.30698" T="0.458926"/>
      <pos A="0.0790598" C="0.155033" G="0.382953" T="0.382953"/>
      <pos A="0.155033" C="0.458926" G="0.00308642" T="0.382953"/>
      <pos A="0.0790598" C="0.458926" G="0.0790598" T="0.382953"/>
      <pos A="0.534901" C="0.155033" G="0.155033" T="0.155033"/>
      <pos A="0.155033" C="0.458926" G="0.155033" T="0.231006"/>
      <pos A="0.534901" C="0.0790598" G="0.0790598" T="0.30698"/>
      <pos A="0.0790598" C="0.00308642" G="0.458926" T="0.458926"/>
      <pos A="0.30698" C="0.155033" G="0.155033" T="0.382953"/>
      <pos A="0.30698" C="0.00308642" G="0.534901" T="0.155033"/>
      <pos A="0.0790598" C="0.458926" G="0.231006" T="0.231006"/>
      <pos A="0.0790598" C="0.00308642" G="0.382953" T="0.534901"/>
      <pos A="0.382953" C="0.00308642" G="0.382953" T="0.231006"/>
      <pos A="0.231006" C="0.30698" G="0.458926" T="0.00308642"/>
      <pos A="0.155033" C="0.30698" G="0.231006" T="0.30698"/>
      <pos A="0.231006" C="0.155033" G="0.231006" T="0.382953"/>
      <pos A="0.458926" C="0.0790598" G="0.00308642" T="0.458926"/>
      <pos A="0.155033" C="0.382953" G="0.231006" T="0.231006"/>
      <pos A="0.231006" C="0.155033" G="0.155033" T="0.458926"/>
      <pos A="0.231006" C="0.231006" G="0.0790598" T="0.458926"/>
      <pos A="0.30698" C="0.30698" G="0.0790598" T="0.30698"/>
      <pos A="0.382953" C="0.0790598" G="0.231006" T="0.30698"/>
      <pos A="0.231006" C="0.00308642" G="0.534901" T="0.231006"/>
      <pos A="0.30698" C="0.30698" G="0.382953" T="0.00308642"/>
      <pos A="0.231006" C="0.30698" G="0.30698" T="0.155033"/>
      <pos A="0.155033" C="0.30698" G="0.155033" T="0.382953"/>
      <pos A="0.231006" C="0.231006" G="0.155033" T="0.382953"/>
      <pos A="0.534901" C="0.231006" G="0.231006" T="0.00308642"/>
      <pos A="0.382953" C="0.00308642" G="0.30698" T="0.30698"/>
      <pos A="0.382953" C="0.231006" G="0.30698" T="0.0790598"/>
      <pos A="0.0790598" C="0.610874" G="0.30698" T="0.00308642"/>
      <pos A="0.30698" C="0.30698" G="0.00308642" T="0.382953"/>
      <pos A="0.382953" C="0.231006" G="0.0790598" T="0.30698"/>
      <pos A="0.155033" C="0.155033" G="0.231006" T="0.458926"/>
      <pos A="0.00308642" C="0.00308642" G="0.458926" T="0.534901"/>
      <pos A="0.0790598" C="0.382953" G="0.0790598" T="0.458926"/>
      <pos A="0.155033" C="0.0790598" G="0.458926" T="0.30698"/>
      <pos A="0.382953" C="0.610874" G="0.00308642" T="0.00308642"/>
    </motif>
    <motif db="0" id="M115" alt="O115" length="40" nsites="8" evalue="1.3e-003">
      <pos A="0.248025" C="0.21642" G="0.21642" T="0.319136"/>
      <pos A="0.358642" C="0.263827" G="0.145309" T="0.232222"/>
      <pos A="0.240123" C="0.287531" G="0.255926" T="0.21642"/>
      <pos A="0.429753" C="0.208519" G="0.200617" T="0.161111"/>
      <pos A="0.34284" C="0.200617" G="0.15321" T="0.303333"/>
      <pos A="0.240123" C="0.21642" G="0.358642" T="0.184815"/>
      <pos A="0.232222" C="0.169012" G="0.137407" T="0.461358"/>
      <pos A="0.176914" C="0.248025" G="0.327037" T="0.248025"/>
      <pos A="0.374444" C="0.224321" G="0.248025" T="0.15321"/>
      <pos A="0.105802" C="0.429753" G="0.192716" T="0.271728"/>
      <pos A="0.382346" C="0.15321" G="0.255926" T="0.208519"/>
      <pos A="0.421852" C="0.350741" G="0.113704" T="0.113704"/>
      <pos A="0.105802" C="0.358642" G="0.224321" T="0.311235"/>
      <pos A="0.192716" C="0.263827" G="0.21642" T="0.327037"/>
      <pos A="0.137407" C="0.240123" G="0.27963" T="0.34284"/>
      <pos A="0.145309" C="0.240123" G="0.398148" T="0.21642"/>
      <pos A="0.161111" C="0.429753" G="0.224321" T="0.184815"/>
      <pos A="0.429753" C="0.176914" G="0.09" T="0.303333"/>
      <pos A="0.137407" C="0.232222" G="0.350741" T="0.27963"/>
      <pos A="0.287531" C="0.113704" G="0.224321" T="0.374444"/>
      <pos A="0.303333" C="0.161111" G="0.240123" T="0.295432"/>
      <pos A="0.47716" C="0.27963" G="0.129506" T="0.113704"/>
      <pos A="0.184815" C="0.240123" G="0.303333" T="0.271728"/>
      <pos A="0.184815" C="0.319136" G="0.192716" T="0.303333"/>
      <pos A="0.34284" C="0.255926" G="0.200617" T="0.200617"/>
      <pos A="0.240123" C="0.334938" G="0.176914" T="0.248025"/>
      <pos A="0.382346" C="0.121605" G="0.192716" T="0.303333"/>
      <pos A="0.232222" C="0.263827" G="0.34284" T="0.161111"/>
      <pos A="0.248025" C="0.240123" G="0.161111" T="0.350741"/>
      <pos A="0.240123" C="0.224321" G="0.169012" T="0.366543"/>
      <pos A="0.295432" C="0.34284" G="0.255926" T="0.105802"/>
      <pos A="0.232222" C="0.319136" G="0.248025" T="0.200617"/>
      <pos A="0.21642" C="0.240123" G="0.224321" T="0.319136"/>
      <pos A="0.208519" C="0.248025" G="0.232222" T="0.311235"/>
      <pos A="0.366543" C="0.184815" G="0.303333" T="0.145309"/>
      <pos A="0.271728" C="0.358642" G="0.255926" T="0.113704"/>
      <pos A="0.224321" C="0.200617" G="0.09" T="0.485062"/>
      <pos A="0.208519" C="0.263827" G="0.27963" T="0.248025"/>
      <pos A="0.240123" C="0.176914" G="0.232222" T="0.350741"/>
      <pos A="0.200617" C="0.232222" G="0.358642" T="0.208519"/>
    </motif>
    <motif db="0" id="M116" alt="O116" length="40" nsites="8" evalue="1.3e-003">
      <pos A="0.496914" C="0.00308642" G="0.332304" T="0.167696"/>
      <pos A="0.00308642" C="0.167696" G="0.167696" T="0.661523"/>
      <pos A="0.167696" C="0.00308642" G="0.496914" T="0.332304"/>
      <pos A="0.00308642" C="0.00308642" G="0.332304" T="0.661523"/>
      <pos A="0.332304" C="0.00308642" G="0.00308642" T="0.661523"/>
      <pos A="0.496914" C="0.167696" G="0.167696" T="0.167696"/>
      <pos A="0.332304" C="0.167696" G="0.496914" T="0.00308642"/>
      <pos A="0.167696" C="0.167696" G="0.332304" T="0.332304"/>
      <pos A="0.496914" C="0.332304" G="0.00308642" T="0.167696"/>
      <pos A="0.00308642" C="0.167696" G="0.332304" T="0.496914"/>
      <pos A="0.00308642" C="0.167696" G="0.332304" T="0.496914"/>
      <pos A="0.496914" C="0.332304" G="0.00308642" T="0.167696"/>
      <pos A="0.00308642" C="0.661523" G="0.332304" T="0.00308642"/>
      <pos A="0.496914" C="0.167696" G="0.332304" T="0.00308642"/>
      <pos A="0.496914" C="0.167696" G="0.167696" T="0.167696"/>
      <pos A="0.496914" C="0.332304" G="0.00308642" T="0.167696"/>
      <pos A="0.332304" C="0.332304" G="0.00308642" T="0.332304"/>
      <pos A="0.167696" C="0.00308642" G="0.00308642" T="0.826131"/>
      <pos A="0.332304" C="0.332304" G="0.332304" T="0.00308642"/>
      <pos A="0.167696" C="0.661523" G="0.00308642" T="0.167696"/>
      <pos A="0.167696" C="0.167696" G="0.332304" T="0.332304"/>
      <pos A="0.332304" C="0.332304" G="0.00308642" T="0.332304"/>
      <pos A="0.167696" C="0.496914" G="0.00308642" T="0.332304"/>
      <pos A="0.00308642" C="0.167696" G="0.167696" T="0.661523"/>
      <pos A="0.826131" C="0.00308642" G="0.167696" T="0.00308642"/>
      <pos A="0.167696" C="0.661523" G="0.167696" T="0.00308642"/>
      <pos A="0.167696" C="0.167696" G="0.00308642" T="0.661523"/>
      <pos A="0.167696" C="0.332304" G="0.167696" T="0.332304"/>
      <pos A="0.167696" C="0.332304" G="0.167696" T="0.332304"/>
      <pos A="0.332304" C="0.167696" G="0.332304" T="0.167696"/>
      <pos A="0.00308642" C="0.167696" G="0.661523" T="0.167696"/>
      <pos A="0.00308642" C="0.496914" G="0.00308642" T="0.496914"/>
      <pos A="0.332304" C="0.167696" G="0.00308642" T="0.496914"/>
      <pos A="0.332304" C="0.332304" G="0.00308642" T="0.332304"/>
      <pos A="0.167696" C="0.661523" G="0.00308642" T="0.167696"/>
      <pos A="0.661523" C="0.00308642" G="0.167696" T="0.167696"/>
      <pos A="0.167696" C="0.00308642" G="0.167696" T="0.661523"/>
      <pos A="0.332304" C="0.167696" G="0.00308642" T="0.496914"/>
      <pos A="0.496914" C="0.167696" G="0.00308642" T="0.332304"/>
      <pos A="0.167696" C="0.496914" G="0.167696" T="0.167696"/>
    </motif>
    <motif db="0" id="M117" alt="O117" length="40" nsites="8" evalue="1.3e-003">
      <pos A="0.129506" C="0.421852" G="0.105802" T="0.34284"/>
      <pos A="0.295432" C="0.248025" G="0.271728" T="0.184815"/>
      <pos A="0.319136" C="0.232222" G="0.224321" T="0.224321"/>
      <pos A="0.184815" C="0.184815" G="0.358642" T="0.271728"/>
      <pos A="0.161111" C="0.287531" G="0.311235" T="0.240123"/>
      <pos A="0.248025" C="0.15321" G="0.319136" T="0.27963"/>
      <pos A="0.15321" C="0.311235" G="0.232222" T="0.303333"/>
      <pos A="0.374444" C="0.271728" G="0.184815" T="0.169012"/>
      <pos A="0.374444" C="0.129506" G="0.255926" T="0.240123"/>
      <pos A="0.263827" C="0.129506" G="0.263827" T="0.34284"/>
      <pos A="0.192716" C="0.21642" G="0.334938" T="0.255926"/>
      <pos A="0.287531" C="0.295432" G="0.161111" T="0.255926"/>
      <pos A="0.303333" C="0.27963" G="0.129506" T="0.287531"/>
      <pos A="0.137407" C="0.327037" G="0.21642" T="0.319136"/>
      <pos A="0.358642" C="0.192716" G="0.208519" T="0.240123"/>
      <pos A="0.240123" C="0.34284" G="0.232222" T="0.184815"/>
      <pos A="0.184815" C="0.374444" G="0.224321" T="0.21642"/>
      <pos A="0.382346" C="0.137407" G="0.184815" T="0.295432"/>
      <pos A="0.303333" C="0.184815" G="0.334938" T="0.176914"/>
      <pos A="0.319136" C="0.176914" G="0.287531" T="0.21642"/>
      <pos A="0.184815" C="0.0504938" G="0.358642" T="0.406049"/>
      <pos A="0.208519" C="0.398148" G="0.27963" T="0.113704"/>
      <pos A="0.334938" C="0.358642" G="0.0979012" T="0.208519"/>
      <pos A="0.192716" C="0.358642" G="0.121605" T="0.327037"/>
      <pos A="0.137407" C="0.224321" G="0.161111" T="0.47716"/>
      <pos A="0.0346914" C="0.34284" G="0.319136" T="0.303333"/>
      <pos A="0.240123" C="0.248025" G="0.184815" T="0.327037"/>
      <pos A="0.311235" C="0.255926" G="0.27963" T="0.15321"/>
      <pos A="0.208519" C="0.27963" G="0.319136" T="0.192716"/>
      <pos A="0.358642" C="0.129506" G="0.121605" T="0.390247"/>
      <pos A="0.350741" C="0.0504938" G="0.390247" T="0.208519"/>
      <pos A="0.271728" C="0.319136" G="0.21642" T="0.192716"/>
      <pos A="0.311235" C="0.255926" G="0.200617" T="0.232222"/>
      <pos A="0.263827" C="0.413951" G="0.21642" T="0.105802"/>
      <pos A="0.366543" C="0.184815" G="0.311235" T="0.137407"/>
      <pos A="0.319136" C="0.34284" G="0.121605" T="0.21642"/>
      <pos A="0.461358" C="0.145309" G="0.184815" T="0.208519"/>
      <pos A="0.200617" C="0.295432" G="0.271728" T="0.232222"/>
      <pos A="0.334938" C="0.208519" G="0.169012" T="0.287531"/>
      <pos A="0.295432" C="0.208519" G="0.303333" T="0.192716"/>
    </motif>
    <motif db="0" id="M118" alt="O118" length="40" nsites="8" evalue="1.3e-003">
      <pos A="0.398148" C="0.15321" G="0.169012" T="0.27963"/>
      <pos A="0.334938" C="0.27963" G="0.200617" T="0.184815"/>
      <pos A="0.176914" C="0.240123" G="0.232222" T="0.350741"/>
      <pos A="0.0741975" C="0.413951" G="0.311235" T="0.200617"/>
      <pos A="0.303333" C="0.200617" G="0.303333" T="0.192716"/>
      <pos A="0.105802" C="0.350741" G="0.255926" T="0.287531"/>
      <pos A="0.224321" C="0.232222" G="0.192716" T="0.350741"/>
      <pos A="0.145309" C="0.303333" G="0.327037" T="0.224321"/>
      <pos A="0.390247" C="0.192716" G="0.145309" T="0.271728"/>
      <pos A="0.232222" C="0.295432" G="0.287531" T="0.184815"/>
      <pos A="0.184815" C="0.21642" G="0.374444" T="0.224321"/>
      <pos A="0.271728" C="0.145309" G="0.208519" T="0.374444"/>
      <pos A="0.311235" C="0.161111" G="0.350741" T="0.176914"/>
      <pos A="0.224321" C="0.429753" G="0.184815" T="0.161111"/>
      <pos A="0.334938" C="0.0662963" G="0.263827" T="0.334938"/>
      <pos A="0.176914" C="0.248025" G="0.240123" T="0.334938"/>
      <pos A="0.303333" C="0.27963" G="0.176914" T="0.240123"/>
      <pos A="0.334938" C="0.358642" G="0.0979012" T="0.208519"/>
      <pos A="0.398148" C="0.200617" G="0.176914" T="0.224321"/>
      <pos A="0.15321" C="0.263827" G="0.358642" T="0.224321"/>
      <pos A="0.224321" C="0.295432" G="0.129506" T="0.350741"/>
      <pos A="0.145309" C="0.208519" G="0.224321" T="0.421852"/>
      <pos A="0.208519" C="0.271728" G="0.319136" T="0.200617"/>
      <pos A="0.240123" C="0.184815" G="0.27963" T="0.295432"/>
      <pos A="0.295432" C="0.192716" G="0.240123" T="0.271728"/>
      <pos A="0.311235" C="0.303333" G="0.169012" T="0.21642"/>
      <pos A="0.176914" C="0.145309" G="0.169012" T="0.508765"/>
      <pos A="0.327037" C="0.240123" G="0.232222" T="0.200617"/>
      <pos A="0.287531" C="0.263827" G="0.255926" T="0.192716"/>
      <pos A="0.271728" C="0.334938" G="0.255926" T="0.137407"/>
      <pos A="0.319136" C="0.240123" G="0.350741" T="0.09"/>
      <pos A="0.287531" C="0.398148" G="0.15321" T="0.161111"/>
      <pos A="0.303333" C="0.248025" G="0.27963" T="0.169012"/>
      <pos A="0.295432" C="0.303333" G="0.200617" T="0.200617"/>
      <pos A="0.398148" C="0.232222" G="0.113704" T="0.255926"/>
      <pos A="0.303333" C="0.121605" G="0.295432" T="0.27963"/>
      <pos A="0.295432" C="0.208519" G="0.232222" T="0.263827"/>
      <pos A="0.169012" C="0.350741" G="0.255926" T="0.224321"/>
      <pos A="0.374444" C="0.161111" G="0.121605" T="0.34284"/>
      <pos A="0.161111" C="0.176914" G="0.271728" T="0.390247"/>
    </motif>
    <motif db="0" id="M119" alt="O119" length="40" nsites="8" evalue="1.3e-003">
      <pos A="0.263827" C="0.255926" G="0.137407" T="0.34284"/>
      <pos A="0.27963" C="0.255926" G="0.232222" T="0.232222"/>
      <pos A="0.105802" C="0.121605" G="0.421852" T="0.350741"/>
      <pos A="0.240123" C="0.358642" G="0.176914" T="0.224321"/>
      <pos A="0.27963" C="0.34284" G="0.145309" T="0.232222"/>
      <pos A="0.192716" C="0.200617" G="0.224321" T="0.382346"/>
      <pos A="0.145309" C="0.271728" G="0.303333" T="0.27963"/>
      <pos A="0.27963" C="0.137407" G="0.240123" T="0.34284"/>
      <pos A="0.121605" C="0.176914" G="0.358642" T="0.34284"/>
      <pos A="0.137407" C="0.224321" G="0.366543" T="0.271728"/>
      <pos A="0.21642" C="0.350741" G="0.145309" T="0.287531"/>
      <pos A="0.34284" C="0.295432" G="0.15321" T="0.208519"/>
      <pos A="0.406049" C="0.200617" G="0.192716" T="0.200617"/>
      <pos A="0.350741" C="0.319136" G="0.255926" T="0.0741975"/>
      <pos A="0.192716" C="0.224321" G="0.0662963" T="0.516667"/>
      <pos A="0.176914" C="0.200617" G="0.382346" T="0.240123"/>
      <pos A="0.319136" C="0.374444" G="0.176914" T="0.129506"/>
      <pos A="0.374444" C="0.161111" G="0.200617" T="0.263827"/>
      <pos A="0.382346" C="0.137407" G="0.303333" T="0.176914"/>
      <pos A="0.271728" C="0.295432" G="0.208519" T="0.224321"/>
      <pos A="0.27963" C="0.287531" G="0.09" T="0.34284"/>
      <pos A="0.169012" C="0.437654" G="0.271728" T="0.121605"/>
      <pos A="0.232222" C="0.350741" G="0.0979012" T="0.319136"/>
      <pos A="0.287531" C="0.176914" G="0.271728" T="0.263827"/>
      <pos A="0.145309" C="0.27963" G="0.303333" T="0.271728"/>
      <pos A="0.382346" C="0.113704" G="0.271728" T="0.232222"/>
      <pos A="0.303333" C="0.311235" G="0.27963" T="0.105802"/>
      <pos A="0.311235" C="0.232222" G="0.224321" T="0.232222"/>
      <pos A="0.192716" C="0.192716" G="0.334938" T="0.27963"/>
      <pos A="0.27963" C="0.334938" G="0.176914" T="0.208519"/>
      <pos A="0.240123" C="0.169012" G="0.263827" T="0.327037"/>
      <pos A="0.271728" C="0.303333" G="0.248025" T="0.176914"/>
      <pos A="0.271728" C="0.21642" G="0.169012" T="0.34284"/>
      <pos A="0.0662963" C="0.287531" G="0.453457" T="0.192716"/>
      <pos A="0.461358" C="0.200617" G="0.232222" T="0.105802"/>
      <pos A="0.303333" C="0.232222" G="0.248025" T="0.21642"/>
      <pos A="0.240123" C="0.271728" G="0.192716" T="0.295432"/>
      <pos A="0.15321" C="0.382346" G="0.145309" T="0.319136"/>
      <pos A="0.255926" C="0.176914" G="0.113704" T="0.453457"/>
      <pos A="0.200617" C="0.248025" G="0.358642" T="0.192716"/>
    </motif>
    <motif db="0" id="M12" alt="O12" length="40" nsites="8" evalue="1.3e-003">
      <pos A="0.00308642" C="0.442043" G="0.112826" T="0.442043"/>
      <pos A="0.332304" C="0.00308642" G="0.332304" T="0.332304"/>
      <pos A="0.00308642" C="0.332304" G="0.332304" T="0.332304"/>
      <pos A="0.112826" C="0.332304" G="0.222565" T="0.332304"/>
      <pos A="0.00308642" C="0.112826" G="0.00308642" T="0.881001"/>
      <pos A="0.222565" C="0.222565" G="0.222565" T="0.332304"/>
      <pos A="0.222565" C="0.112826" G="0.332304" T="0.332304"/>
      <pos A="0.332304" C="0.332304" G="0.00308642" T="0.332304"/>
      <pos A="0.332304" C="0.442043" G="0.00308642" T="0.222565"/>
      <pos A="0.332304" C="0.551784" G="0.00308642" T="0.112826"/>
      <pos A="0.112826" C="0.332304" G="0.00308642" T="0.551784"/>
      <pos A="0.00308642" C="0.442043" G="0.112826" T="0.442043"/>
      <pos A="0.222565" C="0.551784" G="0.00308642" T="0.222565"/>
      <pos A="0.112826" C="0.332304" G="0.00308642" T="0.551784"/>
      <pos A="0.222565" C="0.332304" G="0.222565" T="0.222565"/>
      <pos A="0.332304" C="0.222565" G="0.112826" T="0.332304"/>
      <pos A="0.551784" C="0.222565" G="0.222565" T="0.00308642"/>
      <pos A="0.222565" C="0.332304" G="0.222565" T="0.222565"/>
      <pos A="0.222565" C="0.112826" G="0.551784" T="0.112826"/>
      <pos A="0.551784" C="0.332304" G="0.112826" T="0.00308642"/>
      <pos A="0.551784" C="0.112826" G="0.222565" T="0.112826"/>
      <pos A="0.112826" C="0.00308642" G="0.881001" T="0.00308642"/>
      <pos A="0.442043" C="0.222565" G="0.112826" T="0.222565"/>
      <pos A="0.112826" C="0.222565" G="0.00308642" T="0.661523"/>
      <pos A="0.222565" C="0.332304" G="0.112826" T="0.332304"/>
      <pos A="0.332304" C="0.222565" G="0.112826" T="0.332304"/>
      <pos A="0.551784" C="0.112826" G="0.112826" T="0.222565"/>
      <pos A="0.551784" C="0.112826" G="0.222565" T="0.112826"/>
      <pos A="0.00308642" C="0.00308642" G="0.332304" T="0.661523"/>
      <pos A="0.442043" C="0.332304" G="0.112826" T="0.112826"/>
      <pos A="0.332304" C="0.222565" G="0.222565" T="0.222565"/>
      <pos A="0.222565" C="0.112826" G="0.442043" T="0.222565"/>
      <pos A="0.661523" C="0.112826" G="0.112826" T="0.112826"/>
      <pos A="0.112826" C="0.222565" G="0.222565" T="0.442043"/>
      <pos A="0.442043" C="0.442043" G="0.00308642" T="0.112826"/>
      <pos A="0.112826" C="0.332304" G="0.442043" T="0.112826"/>
      <pos A="0.332304" C="0.112826" G="0.222565" T="0.332304"/>
      <pos A="0.332304" C="0.112826" G="0.551784" T="0.00308642"/>
      <pos A="0.442043" C="0.332304" G="0.222565" T="0.00308642"/>
      <pos A="0.442043" C="0.222565" G="0.332304" T="0.00308642"/>
    </motif>
    <motif db="0" id="M120" alt="O120" length="40" nsites="8" evalue="1.3e-003">
      <pos A="0.47716" C="0.0425926" G="0.27963" T="0.200617"/>
      <pos A="0.0820988" C="0.121605" G="0.556173" T="0.240123"/>
      <pos A="0.200617" C="0.0425926" G="0.398148" T="0.358642"/>
      <pos A="0.00308642" C="0.27963" G="0.47716" T="0.240123"/>
      <pos A="0.240123" C="0.398148" G="0.00308642" T="0.358642"/>
      <pos A="0.200617" C="0.358642" G="0.121605" T="0.319136"/>
      <pos A="0.240123" C="0.200617" G="0.240123" T="0.319136"/>
      <pos A="0.437654" C="0.319136" G="0.200617" T="0.0425926"/>
      <pos A="0.556173" C="0.121605" G="0.0820988" T="0.240123"/>
      <pos A="0.0820988" C="0.47716" G="0.27963" T="0.161111"/>
      <pos A="0.47716" C="0.240123" G="0.0425926" T="0.240123"/>
      <pos A="0.319136" C="0.0820988" G="0.27963" T="0.319136"/>
      <pos A="0.0820988" C="0.319136" G="0.398148" T="0.200617"/>
      <pos A="0.240123" C="0.437654" G="0.121605" T="0.200617"/>
      <pos A="0.358642" C="0.27963" G="0.0425926" T="0.319136"/>
      <pos A="0.437654" C="0.121605" G="0.161111" T="0.27963"/>
      <pos A="0.27963" C="0.200617" G="0.121605" T="0.398148"/>
      <pos A="0.319136" C="0.319136" G="0.161111" T="0.200617"/>
      <pos A="0.27963" C="0.358642" G="0.200617" T="0.161111"/>
      <pos A="0.161111" C="0.516667" G="0.200617" T="0.121605"/>
      <pos A="0.319136" C="0.0820988" G="0.161111" T="0.437654"/>
      <pos A="0.358642" C="0.161111" G="0.200617" T="0.27963"/>
      <pos A="0.358642" C="0.27963" G="0.0425926" T="0.319136"/>
      <pos A="0.0820988" C="0.27963" G="0.200617" T="0.437654"/>
      <pos A="0.437654" C="0.27963" G="0.161111" T="0.121605"/>
      <pos A="0.161111" C="0.398148" G="0.121605" T="0.319136"/>
      <pos A="0.398148" C="0.0820988" G="0.0425926" T="0.47716"/>
      <pos A="0.161111" C="0.240123" G="0.398148" T="0.200617"/>
      <pos A="0.161111" C="0.161111" G="0.398148" T="0.27963"/>
      <pos A="0.121605" C="0.161111" G="0.27963" T="0.437654"/>
      <pos A="0.200617" C="0.398148" G="0.161111" T="0.240123"/>
      <pos A="0.27963" C="0.319136" G="0.240123" T="0.161111"/>
      <pos A="0.161111" C="0.27963" G="0.358642" T="0.200617"/>
      <pos A="0.437654" C="0.200617" G="0.200617" T="0.161111"/>
      <pos A="0.319136" C="0.240123" G="0.161111" T="0.27963"/>
      <pos A="0.358642" C="0.0425926" G="0.240123" T="0.358642"/>
      <pos A="0.240123" C="0.0425926" G="0.437654" T="0.27963"/>
      <pos A="0.200617" C="0.516667" G="0.27963" T="0.00308642"/>
      <pos A="0.200617" C="0.240123" G="0.121605" T="0.437654"/>
      <pos A="0.240123" C="0.319136" G="0.240123" T="0.200617"/>
    </motif>
    <motif db="0" id="M121" alt="O121" length="40" nsites="8" evalue="1.3e-003">
      <pos A="0.346022" C="0.208847" G="0.140261" T="0.30487"/>
      <pos A="0.167696" C="0.25" G="0.346022" T="0.236282"/>
      <pos A="0.359739" C="0.222565" G="0.359739" T="0.0579565"/>
      <pos A="0.25" C="0.044239" G="0.428327" T="0.277435"/>
      <pos A="0.387174" C="0.263718" G="0.277435" T="0.0716731"/>
      <pos A="0.0991081" C="0.277435" G="0.236282" T="0.387174"/>
      <pos A="0.181413" C="0.236282" G="0.167696" T="0.414609"/>
      <pos A="0.346022" C="0.208847" G="0.208847" T="0.236282"/>
      <pos A="0.112826" C="0.318587" G="0.291153" T="0.277435"/>
      <pos A="0.263718" C="0.263718" G="0.181413" T="0.291153"/>
      <pos A="0.263718" C="0.263718" G="0.140261" T="0.332304"/>
      <pos A="0.167696" C="0.167696" G="0.469479" T="0.19513"/>
      <pos A="0.222565" C="0.208847" G="0.277435" T="0.291153"/>
      <pos A="0.19513" C="0.153978" G="0.387174" T="0.263718"/>
      <pos A="0.318587" C="0.263718" G="0.263718" T="0.153978"/>
      <pos A="0.442043" C="0.0853906" G="0.332304" T="0.140261"/>
      <pos A="0.0853906" C="0.112826" G="0.346022" T="0.455761"/>
      <pos A="0.455761" C="0.277435" G="0.167696" T="0.0991081"/>
      <pos A="0.277435" C="0.25" G="0.181413" T="0.291153"/>
      <pos A="0.19513" C="0.181413" G="0.208847" T="0.414609"/>
      <pos A="0.181413" C="0.222565" G="0.19513" T="0.400892"/>
      <pos A="0.277435" C="0.208847" G="0.181413" T="0.332304"/>
      <pos A="0.222565" C="0.387174" G="0.19513" T="0.19513"/>
      <pos A="0.428327" C="0.263718" G="0.0991081" T="0.208847"/>
      <pos A="0.414609" C="0.222565" G="0.167696" T="0.19513"/>
      <pos A="0.181413" C="0.236282" G="0.19513" T="0.387174"/>
      <pos A="0.318587" C="0.208847" G="0.25" T="0.222565"/>
      <pos A="0.263718" C="0.19513" G="0.359739" T="0.181413"/>
      <pos A="0.263718" C="0.318587" G="0.208847" T="0.208847"/>
      <pos A="0.112826" C="0.30487" G="0.428327" T="0.153978"/>
      <pos A="0.318587" C="0.25" G="0.236282" T="0.19513"/>
      <pos A="0.291153" C="0.373457" G="0.25" T="0.0853906"/>
      <pos A="0.30487" C="0.19513" G="0.332304" T="0.167696"/>
      <pos A="0.222565" C="0.332304" G="0.30487" T="0.140261"/>
      <pos A="0.510631" C="0.112826" G="0.0991081" T="0.277435"/>
      <pos A="0.222565" C="0.153978" G="0.373457" T="0.25"/>
      <pos A="0.140261" C="0.30487" G="0.208847" T="0.346022"/>
      <pos A="0.140261" C="0.25" G="0.153978" T="0.455761"/>
      <pos A="0.346022" C="0.181413" G="0.236282" T="0.236282"/>
      <pos A="0.277435" C="0.19513" G="0.442043" T="0.0853906"/>
    </motif>
    <motif db="0" id="M122" alt="O122" length="40" nsites="8" evalue="1.3e-003">
      <pos A="0.200617" C="0.0689304" G="0.0689304" T="0.661523"/>
      <pos A="0.398148" C="0.266461" G="0.266461" T="0.0689304"/>
      <pos A="0.00308642" C="0.200617" G="0.463992" T="0.332304"/>
      <pos A="0.200617" C="0.0689304" G="0.529835" T="0.200617"/>
      <pos A="0.332304" C="0.200617" G="0.200617" T="0.266461"/>
      <pos A="0.266461" C="0.398148" G="0.266461" T="0.0689304"/>
      <pos A="0.0689304" C="0.398148" G="0.398148" T="0.134773"/>
      <pos A="0.266461" C="0.0689304" G="0.0689304" T="0.595679"/>
      <pos A="0.595679" C="0.00308642" G="0.200617" T="0.200617"/>
      <pos A="0.332304" C="0.332304" G="0.266461" T="0.0689304"/>
      <pos A="0.200617" C="0.200617" G="0.200617" T="0.398148"/>
      <pos A="0.134773" C="0.332304" G="0.266461" T="0.266461"/>
      <pos A="0.134773" C="0.134773" G="0.200617" T="0.529835"/>
      <pos A="0.00308642" C="0.398148" G="0.398148" T="0.200617"/>
      <pos A="0.398148" C="0.200617" G="0.0689304" T="0.332304"/>
      <pos A="0.266461" C="0.398148" G="0.200617" T="0.134773"/>
      <pos A="0.200617" C="0.332304" G="0.200617" T="0.266461"/>
      <pos A="0.00308642" C="0.200617" G="0.134773" T="0.661523"/>
      <pos A="0.134773" C="0.134773" G="0.529835" T="0.200617"/>
      <pos A="0.529835" C="0.200617" G="0.134773" T="0.134773"/>
      <pos A="0.398148" C="0.332304" G="0.266461" T="0.00308642"/>
      <pos A="0.266461" C="0.398148" G="0.0689304" T="0.266461"/>
      <pos A="0.00308642" C="0.595679" G="0.200617" T="0.200617"/>
      <pos A="0.266461" C="0.332304" G="0.134773" T="0.266461"/>
      <pos A="0.595679" C="0.134773" G="0.134773" T="0.134773"/>
      <pos A="0.200617" C="0.266461" G="0.266461" T="0.266461"/>
      <pos A="0.134773" C="0.0689304" G="0.398148" T="0.398148"/>
      <pos A="0.134773" C="0.463992" G="0.0689304" T="0.332304"/>
      <pos A="0.134773" C="0.529835" G="0.266461" T="0.0689304"/>
      <pos A="0.398148" C="0.266461" G="0.134773" T="0.200617"/>
      <pos A="0.0689304" C="0.463992" G="0.200617" T="0.266461"/>
      <pos A="0.0689304" C="0.727366" G="0.134773" T="0.0689304"/>
      <pos A="0.00308642" C="0.463992" G="0.266461" T="0.266461"/>
      <pos A="0.529835" C="0.0689304" G="0.00308642" T="0.398148"/>
      <pos A="0.134773" C="0.332304" G="0.463992" T="0.0689304"/>
      <pos A="0.266461" C="0.134773" G="0.200617" T="0.398148"/>
      <pos A="0.134773" C="0.200617" G="0.200617" T="0.463992"/>
      <pos A="0.00308642" C="0.332304" G="0.398148" T="0.266461"/>
      <pos A="0.200617" C="0.463992" G="0.332304" T="0.00308642"/>
      <pos A="0.727366" C="0.00308642" G="0.0689304" T="0.200617"/>
    </motif>
    <motif db="0" id="M123" alt="O123" length="40" nsites="8" evalue="1.3e-003">
      <pos A="0.25" C="0.126543" G="0.373457" T="0.25"/>
      <pos A="0.496914" C="0.00308642" G="0.373457" T="0.126543"/>
      <pos A="0.25" C="0.496914" G="0.00308642" T="0.25"/>
      <pos A="0.25" C="0.126543" G="0.25" T="0.373457"/>
      <pos A="0.126543" C="0.496914" G="0.25" T="0.126543"/>
      <pos A="0.743827" C="0.126543" G="0.00308642" T="0.126543"/>
      <pos A="0.25" C="0.25" G="0.373457" T="0.126543"/>
      <pos A="0.25" C="0.373457" G="0.00308642" T="0.373457"/>
      <pos A="0.126543" C="0.496914" G="0.126543" T="0.25"/>
      <pos A="0.126543" C="0.25" G="0.373457" T="0.25"/>
      <pos A="0.25" C="0.373457" G="0.373457" T="0.00308642"/>
      <pos A="0.25" C="0.25" G="0.373457" T="0.126543"/>
      <pos A="0.126543" C="0.126543" G="0.25" T="0.496914"/>
      <pos A="0.25" C="0.25" G="0.126543" T="0.373457"/>
      <pos A="0.00308642" C="0.496914" G="0.126543" T="0.373457"/>
      <pos A="0.126543" C="0.00308642" G="0.373457" T="0.496914"/>
      <pos A="0.126543" C="0.373457" G="0.496914" T="0.00308642"/>
      <pos A="0.25" C="0.496914" G="0.00308642" T="0.25"/>
      <pos A="0.25" C="0.373457" G="0.00308642" T="0.373457"/>
      <pos A="0.373457" C="0.25" G="0.25" T="0.126543"/>
      <pos A="0.25" C="0.373457" G="0.126543" T="0.25"/>
      <pos A="0.25" C="0.496914" G="0.126543" T="0.126543"/>
      <pos A="0.25" C="0.25" G="0.126543" T="0.373457"/>
      <pos A="0.25" C="0.00308642" G="0.373457" T="0.373457"/>
      <pos A="0.00308642" C="0.00308642" G="0.373457" T="0.62037"/>
      <pos A="0.126543" C="0.00308642" G="0.867284" T="0.00308642"/>
      <pos A="0.126543" C="0.126543" G="0.25" T="0.496914"/>
      <pos A="0.00308642" C="0.496914" G="0.373457" T="0.126543"/>
      <pos A="0.25" C="0.126543" G="0.373457" T="0.25"/>
      <pos A="0.126543" C="0.126543" G="0.62037" T="0.126543"/>
      <pos A="0.373457" C="0.25" G="0.373457" T="0.00308642"/>
      <pos A="0.373457" C="0.25" G="0.25" T="0.126543"/>
      <pos A="0.62037" C="0.126543" G="0.126543" T="0.126543"/>
      <pos A="0.62037" C="0.126543" G="0.25" T="0.00308642"/>
      <pos A="0.373457" C="0.496914" G="0.00308642" T="0.126543"/>
      <pos A="0.373457" C="0.126543" G="0.126543" T="0.373457"/>
      <pos A="0.00308642" C="0.00308642" G="0.62037" T="0.373457"/>
      <pos A="0.00308642" C="0.25" G="0.126543" T="0.62037"/>
      <pos A="0.373457" C="0.25" G="0.373457" T="0.00308642"/>
      <pos A="0.126543" C="0.00308642" G="0.373457" T="0.496914"/>
    </motif>
    <motif db="0" id="M124" alt="O124" length="40" nsites="8" evalue="1.3e-003">
      <pos A="0.21642" C="0.311235" G="0.200617" T="0.271728"/>
      <pos A="0.255926" C="0.240123" G="0.319136" T="0.184815"/>
      <pos A="0.303333" C="0.224321" G="0.176914" T="0.295432"/>
      <pos A="0.184815" C="0.271728" G="0.21642" T="0.327037"/>
      <pos A="0.263827" C="0.0583951" G="0.176914" T="0.500864"/>
      <pos A="0.224321" C="0.161111" G="0.47716" T="0.137407"/>
      <pos A="0.311235" C="0.319136" G="0.224321" T="0.145309"/>
      <pos A="0.192716" C="0.15321" G="0.334938" T="0.319136"/>
      <pos A="0.137407" C="0.248025" G="0.327037" T="0.287531"/>
      <pos A="0.413951" C="0.327037" G="0.0979012" T="0.161111"/>
      <pos A="0.192716" C="0.327037" G="0.137407" T="0.34284"/>
      <pos A="0.319136" C="0.255926" G="0.21642" T="0.208519"/>
      <pos A="0.34284" C="0.161111" G="0.334938" T="0.161111"/>
      <pos A="0.176914" C="0.121605" G="0.429753" T="0.271728"/>
      <pos A="0.169012" C="0.240123" G="0.287531" T="0.303333"/>
      <pos A="0.350741" C="0.263827" G="0.145309" T="0.240123"/>
      <pos A="0.263827" C="0.184815" G="0.224321" T="0.327037"/>
      <pos A="0.255926" C="0.350741" G="0.240123" T="0.15321"/>
      <pos A="0.271728" C="0.303333" G="0.0741975" T="0.350741"/>
      <pos A="0.240123" C="0.255926" G="0.208519" T="0.295432"/>
      <pos A="0.121605" C="0.469259" G="0.137407" T="0.271728"/>
      <pos A="0.382346" C="0.327037" G="0.0820988" T="0.208519"/>
      <pos A="0.263827" C="0.248025" G="0.184815" T="0.303333"/>
      <pos A="0.232222" C="0.192716" G="0.303333" T="0.271728"/>
      <pos A="0.145309" C="0.192716" G="0.319136" T="0.34284"/>
      <pos A="0.303333" C="0.271728" G="0.287531" T="0.137407"/>
      <pos A="0.429753" C="0.327037" G="0.0662963" T="0.176914"/>
      <pos A="0.255926" C="0.176914" G="0.295432" T="0.271728"/>
      <pos A="0.224321" C="0.27963" G="0.200617" T="0.295432"/>
      <pos A="0.161111" C="0.232222" G="0.334938" T="0.271728"/>
      <pos A="0.129506" C="0.287531" G="0.34284" T="0.240123"/>
      <pos A="0.303333" C="0.334938" G="0.224321" T="0.137407"/>
      <pos A="0.390247" C="0.184815" G="0.129506" T="0.295432"/>
      <pos A="0.334938" C="0.232222" G="0.303333" T="0.129506"/>
      <pos A="0.21642" C="0.21642" G="0.287531" T="0.27963"/>
      <pos A="0.437654" C="0.240123" G="0.121605" T="0.200617"/>
      <pos A="0.192716" C="0.255926" G="0.21642" T="0.334938"/>
      <pos A="0.255926" C="0.192716" G="0.21642" T="0.334938"/>
      <pos A="0.224321" C="0.374444" G="0.240123" T="0.161111"/>
      <pos A="0.295432" C="0.358642" G="0.0583951" T="0.287531"/>
    </motif>
    <motif db="0" id="M125" alt="O125" length="40" nsites="8" evalue="1.3e-003">
      <pos A="0.232108" C="0.103283" G="0.317991" T="0.346618"/>
      <pos A="0.20348" C="0.189166" G="0.246422" T="0.360932"/>
      <pos A="0.103283" C="0.174852" G="0.50407" T="0.217794"/>
      <pos A="0.246422" C="0.317991" G="0.20348" T="0.232108"/>
      <pos A="0.131911" C="0.303677" G="0.275049" T="0.289363"/>
      <pos A="0.360932" C="0.160538" G="0.189166" T="0.289363"/>
      <pos A="0.20348" C="0.317991" G="0.260736" T="0.217794"/>
      <pos A="0.275049" C="0.160538" G="0.217794" T="0.346618"/>
      <pos A="0.232108" C="0.317991" G="0.303677" T="0.146225"/>
      <pos A="0.403874" C="0.189166" G="0.246422" T="0.160538"/>
      <pos A="0.260736" C="0.174852" G="0.20348" T="0.360932"/>
      <pos A="0.146225" C="0.232108" G="0.20348" T="0.418188"/>
      <pos A="0.174852" C="0.403874" G="0.131911" T="0.289363"/>
      <pos A="0.160538" C="0.232108" G="0.0603417" T="0.547012"/>
      <pos A="0.217794" C="0.360932" G="0.189166" T="0.232108"/>
      <pos A="0.20348" C="0.317991" G="0.260736" T="0.217794"/>
      <pos A="0.317991" C="0.332304" G="0.317991" T="0.0317146"/>
      <pos A="0.418188" C="0.131911" G="0.232108" T="0.217794"/>
      <pos A="0.317991" C="0.20348" G="0.260736" T="0.217794"/>
      <pos A="0.475443" C="0.289363" G="0.103283" T="0.131911"/>
      <pos A="0.275049" C="0.275049" G="0.146225" T="0.303677"/>
      <pos A="0.246422" C="0.117597" G="0.38956" T="0.246422"/>
      <pos A="0.275049" C="0.20348" G="0.232108" T="0.289363"/>
      <pos A="0.131911" C="0.174852" G="0.303677" T="0.38956"/>
      <pos A="0.432502" C="0.217794" G="0.174852" T="0.174852"/>
      <pos A="0.232108" C="0.217794" G="0.332304" T="0.217794"/>
      <pos A="0.217794" C="0.317991" G="0.20348" T="0.260736"/>
      <pos A="0.275049" C="0.0746558" G="0.0746558" T="0.57564"/>
      <pos A="0.289363" C="0.146225" G="0.346618" T="0.217794"/>
      <pos A="0.189166" C="0.289363" G="0.146225" T="0.375246"/>
      <pos A="0.0174005" C="0.561325" G="0.103283" T="0.317991"/>
      <pos A="0.189166" C="0.418188" G="0.160538" T="0.232108"/>
      <pos A="0.38956" C="0.275049" G="0.0889699" T="0.246422"/>
      <pos A="0.489757" C="0.146225" G="0.303677" T="0.0603417"/>
      <pos A="0.260736" C="0.317991" G="0.275049" T="0.146225"/>
      <pos A="0.332304" C="0.375246" G="0.0603417" T="0.232108"/>
      <pos A="0.38956" C="0.146225" G="0.332304" T="0.131911"/>
      <pos A="0.232108" C="0.20348" G="0.260736" T="0.303677"/>
      <pos A="0.275049" C="0.232108" G="0.375246" T="0.117597"/>
      <pos A="0.20348" C="0.260736" G="0.217794" T="0.317991"/>
    </motif>
    <motif db="0" id="M126" alt="O126" length="40" nsites="8" evalue="1.3e-003">
      <pos A="0.14418" C="0.567461" G="0.285273" T="0.00308642"/>
      <pos A="0.14418" C="0.426366" G="0.14418" T="0.285273"/>
      <pos A="0.00308642" C="0.708554" G="0.14418" T="0.14418"/>
      <pos A="0.849647" C="0.14418" G="0.00308642" T="0.00308642"/>
      <pos A="0.14418" C="0.00308642" G="0.285273" T="0.567461"/>
      <pos A="0.285273" C="0.285273" G="0.285273" T="0.14418"/>
      <pos A="0.426366" C="0.14418" G="0.14418" T="0.285273"/>
      <pos A="0.00308642" C="0.14418" G="0.708554" T="0.14418"/>
      <pos A="0.14418" C="0.00308642" G="0.285273" T="0.567461"/>
      <pos A="0.14418" C="0.426366" G="0.00308642" T="0.426366"/>
      <pos A="0.426366" C="0.00308642" G="0.00308642" T="0.567461"/>
      <pos A="0.14418" C="0.00308642" G="0.285273" T="0.567461"/>
      <pos A="0.00308642" C="0.567461" G="0.14418" T="0.285273"/>
      <pos A="0.285273" C="0.00308642" G="0.426366" T="0.285273"/>
      <pos A="0.00308642" C="0.285273" G="0.567461" T="0.14418"/>
      <pos A="0.285273" C="0.285273" G="0.285273" T="0.14418"/>
      <pos A="0.708554" C="0.14418" G="0.00308642" T="0.14418"/>
      <pos A="0.567461" C="0.285273" G="0.00308642" T="0.14418"/>
      <pos A="0.285273" C="0.285273" G="0.285273" T="0.14418"/>
      <pos A="0.708554" C="0.285273" G="0.00308642" T="0.00308642"/>
      <pos A="0.849647" C="0.00308642" G="0.14418" T="0.00308642"/>
      <pos A="0.00308642" C="0.285273" G="0.285273" T="0.426366"/>
      <pos A="0.285273" C="0.14418" G="0.14418" T="0.426366"/>
      <pos A="0.00308642" C="0.285273" G="0.426366" T="0.285273"/>
      <pos A="0.14418" C="0.426366" G="0.00308642" T="0.426366"/>
      <pos A="0.14418" C="0.285273" G="0.14418" T="0.426366"/>
      <pos A="0.14418" C="0.567461" G="0.00308642" T="0.285273"/>
      <pos A="0.426366" C="0.426366" G="0.00308642" T="0.14418"/>
      <pos A="0.14418" C="0.285273" G="0.00308642" T="0.567461"/>
      <pos A="0.426366" C="0.285273" G="0.14418" T="0.14418"/>
      <pos A="0.285273" C="0.426366" G="0.285273" T="0.00308642"/>
      <pos A="0.285273" C="0.00308642" G="0.00308642" T="0.708554"/>
      <pos A="0.285273" C="0.14418" G="0.426366" T="0.14418"/>
      <pos A="0.708554" C="0.00308642" G="0.14418" T="0.14418"/>
      <pos A="0.285273" C="0.14418" G="0.285273" T="0.285273"/>
      <pos A="0.14418" C="0.00308642" G="0.426366" T="0.426366"/>
      <pos A="0.14418" C="0.426366" G="0.00308642" T="0.426366"/>
      <pos A="0.14418" C="0.00308642" G="0.285273" T="0.567461"/>
      <pos A="0.285273" C="0.426366" G="0.285273" T="0.00308642"/>
      <pos A="0.285273" C="0.14418" G="0.285273" T="0.285273"/>
    </motif>
    <motif db="0" id="M127" alt="O127" length="40" nsites="8" evalue="1.3e-003">
      <pos A="0.248025" C="0.176914" G="0.21642" T="0.358642"/>
      <pos A="0.248025" C="0.263827" G="0.295432" T="0.192716"/>
      <pos A="0.21642" C="0.248025" G="0.255926" T="0.27963"/>
      <pos A="0.334938" C="0.295432" G="0.09" T="0.27963"/>
      <pos A="0.34284" C="0.248025" G="0.161111" T="0.248025"/>
      <pos A="0.350741" C="0.105802" G="0.200617" T="0.34284"/>
      <pos A="0.137407" C="0.303333" G="0.232222" T="0.327037"/>
      <pos A="0.0741975" C="0.319136" G="0.461358" T="0.145309"/>
      <pos A="0.271728" C="0.224321" G="0.255926" T="0.248025"/>
      <pos A="0.295432" C="0.27963" G="0.161111" T="0.263827"/>
      <pos A="0.200617" C="0.105802" G="0.319136" T="0.374444"/>
      <pos A="0.240123" C="0.303333" G="0.200617" T="0.255926"/>
      <pos A="0.15321" C="0.303333" G="0.192716" T="0.350741"/>
      <pos A="0.192716" C="0.413951" G="0.15321" T="0.240123"/>
      <pos A="0.27963" C="0.113704" G="0.224321" T="0.382346"/>
      <pos A="0.240123" C="0.208519" G="0.374444" T="0.176914"/>
      <pos A="0.208519" C="0.406049" G="0.240123" T="0.145309"/>
      <pos A="0.390247" C="0.319136" G="0.0662963" T="0.224321"/>
      <pos A="0.263827" C="0.334938" G="0.255926" T="0.145309"/>
      <pos A="0.390247" C="0.287531" G="0.15321" T="0.169012"/>
      <pos A="0.271728" C="0.15321" G="0.240123" T="0.334938"/>
      <pos A="0.311235" C="0.169012" G="0.271728" T="0.248025"/>
      <pos A="0.192716" C="0.145309" G="0.327037" T="0.334938"/>
      <pos A="0.248025" C="0.169012" G="0.374444" T="0.208519"/>
      <pos A="0.255926" C="0.461358" G="0.129506" T="0.15321"/>
      <pos A="0.34284" C="0.184815" G="0.240123" T="0.232222"/>
      <pos A="0.334938" C="0.105802" G="0.121605" T="0.437654"/>
      <pos A="0.113704" C="0.27963" G="0.453457" T="0.15321"/>
      <pos A="0.311235" C="0.232222" G="0.240123" T="0.21642"/>
      <pos A="0.176914" C="0.192716" G="0.200617" T="0.429753"/>
      <pos A="0.263827" C="0.350741" G="0.145309" T="0.240123"/>
      <pos A="0.437654" C="0.176914" G="0.129506" T="0.255926"/>
      <pos A="0.224321" C="0.240123" G="0.334938" T="0.200617"/>
      <pos A="0.366543" C="0.319136" G="0.200617" T="0.113704"/>
      <pos A="0.47716" C="0.176914" G="0.0820988" T="0.263827"/>
      <pos A="0.303333" C="0.248025" G="0.232222" T="0.21642"/>
      <pos A="0.208519" C="0.192716" G="0.319136" T="0.27963"/>
      <pos A="0.15321" C="0.263827" G="0.287531" T="0.295432"/>
      <pos A="0.21642" C="0.271728" G="0.319136" T="0.192716"/>
      <pos A="0.161111" C="0.311235" G="0.224321" T="0.303333"/>
    </motif>
    <motif db="0" id="M13" alt="O13" length="40" nsites="8" evalue="1.3e-003">
      <pos A="0.0962617" C="0.152166" G="0.599406" T="0.152166"/>
      <pos A="0.133531" C="0.133531" G="0.450326" T="0.282611"/>
      <pos A="0.338517" C="0.114897" G="0.208071" T="0.338517"/>
      <pos A="0.431691" C="0.319881" G="0.0962617" T="0.152166"/>
      <pos A="0.431691" C="0.152166" G="0.170801" T="0.245341"/>
      <pos A="0.282611" C="0.263976" G="0.338517" T="0.114897"/>
      <pos A="0.413056" C="0.189436" G="0.114897" T="0.282611"/>
      <pos A="0.189436" C="0.0962617" G="0.487596" T="0.226706"/>
      <pos A="0.189436" C="0.245341" G="0.263976" T="0.301246"/>
      <pos A="0.152166" C="0.208071" G="0.208071" T="0.431691"/>
      <pos A="0.413056" C="0.245341" G="0.338517" T="0.00308642"/>
      <pos A="0.357152" C="0.208071" G="0.170801" T="0.263976"/>
      <pos A="0.338517" C="0.301246" G="0.319881" T="0.0403565"/>
      <pos A="0.226706" C="0.487596" G="0.152166" T="0.133531"/>
      <pos A="0.114897" C="0.301246" G="0.226706" T="0.357152"/>
      <pos A="0.152166" C="0.319881" G="0.114897" T="0.413056"/>
      <pos A="0.431691" C="0.282611" G="0.133531" T="0.152166"/>
      <pos A="0.170801" C="0.375786" G="0.301246" T="0.152166"/>
      <pos A="0.394421" C="0.263976" G="0.0776267" T="0.263976"/>
      <pos A="0.208071" C="0.301246" G="0.282611" T="0.208071"/>
      <pos A="0.319881" C="0.357152" G="0.208071" T="0.114897"/>
      <pos A="0.431691" C="0.170801" G="0.0962617" T="0.301246"/>
      <pos A="0.301246" C="0.0589916" G="0.357152" T="0.282611"/>
      <pos A="0.0962617" C="0.468961" G="0.152166" T="0.282611"/>
      <pos A="0.208071" C="0.226706" G="0.301246" T="0.263976"/>
      <pos A="0.338517" C="0.357152" G="0.189436" T="0.114897"/>
      <pos A="0.431691" C="0.114897" G="0.282611" T="0.170801"/>
      <pos A="0.394421" C="0.189436" G="0.226706" T="0.189436"/>
      <pos A="0.245341" C="0.170801" G="0.357152" T="0.226706"/>
      <pos A="0.263976" C="0.301246" G="0.0776267" T="0.357152"/>
      <pos A="0.170801" C="0.226706" G="0.133531" T="0.468961"/>
      <pos A="0.338517" C="0.170801" G="0.245341" T="0.245341"/>
      <pos A="0.189436" C="0.282611" G="0.226706" T="0.301246"/>
      <pos A="0.170801" C="0.208071" G="0.208071" T="0.413056"/>
      <pos A="0.114897" C="0.0962617" G="0.450326" T="0.338517"/>
      <pos A="0.282611" C="0.524866" G="0.0217215" T="0.170801"/>
      <pos A="0.208071" C="0.394421" G="0.0589916" T="0.338517"/>
      <pos A="0.282611" C="0.282611" G="0.189436" T="0.245341"/>
      <pos A="0.282611" C="0.133531" G="0.208071" T="0.375786"/>
      <pos A="0.301246" C="0.245341" G="0.301246" T="0.152166"/>
    </motif>
    <motif db="0" id="M14" alt="O14" length="40" nsites="8" evalue="1.3e-003">
      <pos A="0.232222" C="0.09" G="0.248025" T="0.429753"/>
      <pos A="0.287531" C="0.0820988" G="0.224321" T="0.406049"/>
      <pos A="0.295432" C="0.271728" G="0.287531" T="0.145309"/>
      <pos A="0.208519" C="0.145309" G="0.366543" T="0.27963"/>
      <pos A="0.192716" C="0.263827" G="0.271728" T="0.271728"/>
      <pos A="0.366543" C="0.161111" G="0.176914" T="0.295432"/>
      <pos A="0.263827" C="0.429753" G="0.224321" T="0.0820988"/>
      <pos A="0.295432" C="0.255926" G="0.27963" T="0.169012"/>
      <pos A="0.248025" C="0.169012" G="0.240123" T="0.34284"/>
      <pos A="0.27963" C="0.271728" G="0.287531" T="0.161111"/>
      <pos A="0.334938" C="0.169012" G="0.192716" T="0.303333"/>
      <pos A="0.263827" C="0.208519" G="0.263827" T="0.263827"/>
      <pos A="0.184815" C="0.21642" G="0.255926" T="0.34284"/>
      <pos A="0.161111" C="0.485062" G="0.224321" T="0.129506"/>
      <pos A="0.295432" C="0.327037" G="0.105802" T="0.271728"/>
      <pos A="0.224321" C="0.437654" G="0.176914" T="0.161111"/>
      <pos A="0.240123" C="0.311235" G="0.105802" T="0.34284"/>
      <pos A="0.295432" C="0.334938" G="0.169012" T="0.200617"/>
      <pos A="0.200617" C="0.145309" G="0.224321" T="0.429753"/>
      <pos A="0.295432" C="0.192716" G="0.334938" T="0.176914"/>
      <pos A="0.311235" C="0.15321" G="0.263827" T="0.271728"/>
      <pos A="0.358642" C="0.129506" G="0.224321" T="0.287531"/>
      <pos A="0.311235" C="0.232222" G="0.224321" T="0.232222"/>
      <pos A="0.232222" C="0.311235" G="0.208519" T="0.248025"/>
      <pos A="0.350741" C="0.319136" G="0.0820988" T="0.248025"/>
      <pos A="0.27963" C="0.0820988" G="0.248025" T="0.390247"/>
      <pos A="0.184815" C="0.169012" G="0.469259" T="0.176914"/>
      <pos A="0.303333" C="0.311235" G="0.208519" T="0.176914"/>
      <pos A="0.192716" C="0.145309" G="0.374444" T="0.287531"/>
      <pos A="0.21642" C="0.382346" G="0.232222" T="0.169012"/>
      <pos A="0.263827" C="0.208519" G="0.224321" T="0.303333"/>
      <pos A="0.334938" C="0.255926" G="0.176914" T="0.232222"/>
      <pos A="0.161111" C="0.311235" G="0.334938" T="0.192716"/>
      <pos A="0.208519" C="0.334938" G="0.0979012" T="0.358642"/>
      <pos A="0.240123" C="0.271728" G="0.311235" T="0.176914"/>
      <pos A="0.287531" C="0.232222" G="0.200617" T="0.27963"/>
      <pos A="0.358642" C="0.21642" G="0.169012" T="0.255926"/>
      <pos A="0.184815" C="0.303333" G="0.121605" T="0.390247"/>
      <pos A="0.232222" C="0.21642" G="0.232222" T="0.319136"/>
      <pos A="0.398148" C="0.200617" G="0.319136" T="0.0820988"/>
    </motif>
    <motif db="0" id="M15" alt="O15" length="40" nsites="8" evalue="1.3e-003">
      <pos A="0.319136" C="0.15321" G="0.413951" T="0.113704"/>
      <pos A="0.382346" C="0.271728" G="0.161111" T="0.184815"/>
      <pos A="0.350741" C="0.145309" G="0.113704" T="0.390247"/>
      <pos A="0.169012" C="0.54037" G="0.184815" T="0.105802"/>
      <pos A="0.192716" C="0.255926" G="0.161111" T="0.390247"/>
      <pos A="0.0583951" C="0.232222" G="0.27963" T="0.429753"/>
      <pos A="0.27963" C="0.240123" G="0.121605" T="0.358642"/>
      <pos A="0.0979012" C="0.319136" G="0.334938" T="0.248025"/>
      <pos A="0.21642" C="0.263827" G="0.105802" T="0.413951"/>
      <pos A="0.200617" C="0.184815" G="0.0979012" T="0.516667"/>
      <pos A="0.27963" C="0.248025" G="0.303333" T="0.169012"/>
      <pos A="0.492963" C="0.0504938" G="0.295432" T="0.161111"/>
      <pos A="0.224321" C="0.192716" G="0.406049" T="0.176914"/>
      <pos A="0.137407" C="0.248025" G="0.398148" T="0.21642"/>
      <pos A="0.311235" C="0.200617" G="0.271728" T="0.21642"/>
      <pos A="0.192716" C="0.311235" G="0.248025" T="0.248025"/>
      <pos A="0.445556" C="0.176914" G="0.145309" T="0.232222"/>
      <pos A="0.184815" C="0.145309" G="0.295432" T="0.374444"/>
      <pos A="0.161111" C="0.374444" G="0.263827" T="0.200617"/>
      <pos A="0.366543" C="0.208519" G="0.240123" T="0.184815"/>
      <pos A="0.192716" C="0.263827" G="0.176914" T="0.366543"/>
      <pos A="0.271728" C="0.15321" G="0.271728" T="0.303333"/>
      <pos A="0.200617" C="0.255926" G="0.263827" T="0.27963"/>
      <pos A="0.192716" C="0.295432" G="0.240123" T="0.271728"/>
      <pos A="0.311235" C="0.303333" G="0.208519" T="0.176914"/>
      <pos A="0.240123" C="0.429753" G="0.21642" T="0.113704"/>
      <pos A="0.240123" C="0.295432" G="0.240123" T="0.224321"/>
      <pos A="0.334938" C="0.208519" G="0.27963" T="0.176914"/>
      <pos A="0.287531" C="0.27963" G="0.232222" T="0.200617"/>
      <pos A="0.161111" C="0.200617" G="0.255926" T="0.382346"/>
      <pos A="0.232222" C="0.311235" G="0.208519" T="0.248025"/>
      <pos A="0.350741" C="0.255926" G="0.129506" T="0.263827"/>
      <pos A="0.350741" C="0.176914" G="0.27963" T="0.192716"/>
      <pos A="0.295432" C="0.169012" G="0.358642" T="0.176914"/>
      <pos A="0.248025" C="0.271728" G="0.295432" T="0.184815"/>
      <pos A="0.437654" C="0.232222" G="0.121605" T="0.208519"/>
      <pos A="0.295432" C="0.208519" G="0.21642" T="0.27963"/>
      <pos A="0.208519" C="0.208519" G="0.319136" T="0.263827"/>
      <pos A="0.27963" C="0.232222" G="0.145309" T="0.34284"/>
      <pos A="0.295432" C="0.232222" G="0.21642" T="0.255926"/>
    </motif>
    <motif db="0" id="M16" alt="O16" length="40" nsites="8" evalue="1.3e-003">
      <pos A="0.14418" C="0.14418" G="0.708554" T="0.00308642"/>
      <pos A="0.00308642" C="0.00308642" G="0.285273" T="0.708554"/>
      <pos A="0.00308642" C="0.00308642" G="0.14418" T="0.849647"/>
      <pos A="0.285273" C="0.14418" G="0.426366" T="0.14418"/>
      <pos A="0.426366" C="0.14418" G="0.285273" T="0.14418"/>
      <pos A="0.14418" C="0.567461" G="0.285273" T="0.00308642"/>
      <pos A="0.00308642" C="0.708554" G="0.14418" T="0.14418"/>
      <pos A="0.708554" C="0.14418" G="0.14418" T="0.00308642"/>
      <pos A="0.285273" C="0.567461" G="0.14418" T="0.00308642"/>
      <pos A="0.14418" C="0.14418" G="0.567461" T="0.14418"/>
      <pos A="0.00308642" C="0.567461" G="0.285273" T="0.14418"/>
      <pos A="0.285273" C="0.14418" G="0.14418" T="0.426366"/>
      <pos A="0.285273" C="0.00308642" G="0.567461" T="0.14418"/>
      <pos A="0.00308642" C="0.426366" G="0.426366" T="0.14418"/>
      <pos A="0.285273" C="0.285273" G="0.14418" T="0.285273"/>
      <pos A="0.00308642" C="0.285273" G="0.567461" T="0.14418"/>
      <pos A="0.567461" C="0.285273" G="0.00308642" T="0.14418"/>
      <pos A="0.285273" C="0.426366" G="0.14418" T="0.14418"/>
      <pos A="0.285273" C="0.567461" G="0.00308642" T="0.14418"/>
      <pos A="0.426366" C="0.00308642" G="0.14418" T="0.426366"/>
      <pos A="0.426366" C="0.00308642" G="0.567461" T="0.00308642"/>
      <pos A="0.00308642" C="0.426366" G="0.285273" T="0.285273"/>
      <pos A="0.285273" C="0.285273" G="0.14418" T="0.285273"/>
      <pos A="0.00308642" C="0.426366" G="0.567461" T="0.00308642"/>
      <pos A="0.708554" C="0.285273" G="0.00308642" T="0.00308642"/>
      <pos A="0.285273" C="0.14418" G="0.14418" T="0.426366"/>
      <pos A="0.14418" C="0.285273" G="0.426366" T="0.14418"/>
      <pos A="0.14418" C="0.00308642" G="0.567461" T="0.285273"/>
      <pos A="0.285273" C="0.00308642" G="0.426366" T="0.285273"/>
      <pos A="0.00308642" C="0.00308642" G="0.426366" T="0.567461"/>
      <pos A="0.14418" C="0.14418" G="0.426366" T="0.285273"/>
      <pos A="0.708554" C="0.00308642" G="0.14418" T="0.14418"/>
      <pos A="0.567461" C="0.00308642" G="0.14418" T="0.285273"/>
      <pos A="0.00308642" C="0.00308642" G="0.849647" T="0.14418"/>
      <pos A="0.00308642" C="0.285273" G="0.426366" T="0.285273"/>
      <pos A="0.285273" C="0.426366" G="0.285273" T="0.00308642"/>
      <pos A="0.14418" C="0.426366" G="0.285273" T="0.14418"/>
      <pos A="0.567461" C="0.426366" G="0.00308642" T="0.00308642"/>
      <pos A="0.14418" C="0.285273" G="0.00308642" T="0.567461"/>
      <pos A="0.14418" C="0.285273" G="0.14418" T="0.426366"/>
    </motif>
    <motif db="0" id="M17" alt="O17" length="40" nsites="8" evalue="1.3e-003">
      <pos A="0.196323" C="0.260736" G="0.260736" T="0.282206"/>
      <pos A="0.11044" C="0.282206" G="0.282206" T="0.325148"/>
      <pos A="0.303677" C="0.239264" G="0.282206" T="0.174852"/>
      <pos A="0.475443" C="0.217794" G="0.153382" T="0.153382"/>
      <pos A="0.303677" C="0.217794" G="0.153382" T="0.325148"/>
      <pos A="0.38956" C="0.0889699" G="0.196323" T="0.325148"/>
      <pos A="0.561325" C="0.0889699" G="0.153382" T="0.196323"/>
      <pos A="0.432502" C="0.260736" G="0.174852" T="0.131911"/>
      <pos A="0.325148" C="0.131911" G="0.217794" T="0.325148"/>
      <pos A="0.217794" C="0.174852" G="0.432502" T="0.174852"/>
      <pos A="0.0889699" C="0.346618" G="0.11044" T="0.453972"/>
      <pos A="0.174852" C="0.475443" G="0.131911" T="0.217794"/>
      <pos A="0.325148" C="0.325148" G="0.11044" T="0.239264"/>
      <pos A="0.453972" C="0.0889699" G="0.174852" T="0.282206"/>
      <pos A="0.217794" C="0.325148" G="0.41103" T="0.0460277"/>
      <pos A="0.260736" C="0.217794" G="0.196323" T="0.325148"/>
      <pos A="0.0460277" C="0.131911" G="0.711621" T="0.11044"/>
      <pos A="0.260736" C="0.41103" G="0.153382" T="0.174852"/>
      <pos A="0.368089" C="0.196323" G="0.0460277" T="0.38956"/>
      <pos A="0.11044" C="0.282206" G="0.41103" T="0.196323"/>
      <pos A="0.303677" C="0.0889699" G="0.325148" T="0.282206"/>
      <pos A="0.325148" C="0.174852" G="0.368089" T="0.131911"/>
      <pos A="0.539855" C="0.303677" G="0.153382" T="0.00308642"/>
      <pos A="0.174852" C="0.196323" G="0.260736" T="0.368089"/>
      <pos A="0.325148" C="0.11044" G="0.325148" T="0.239264"/>
      <pos A="0.432502" C="0.196323" G="0.196323" T="0.174852"/>
      <pos A="0.11044" C="0.303677" G="0.432502" T="0.153382"/>
      <pos A="0.432502" C="0.260736" G="0.024557" T="0.282206"/>
      <pos A="0.260736" C="0.38956" G="0.174852" T="0.174852"/>
      <pos A="0.325148" C="0.282206" G="0.196323" T="0.196323"/>
      <pos A="0.282206" C="0.11044" G="0.41103" T="0.196323"/>
      <pos A="0.239264" C="0.11044" G="0.368089" T="0.282206"/>
      <pos A="0.217794" C="0.38956" G="0.131911" T="0.260736"/>
      <pos A="0.153382" C="0.282206" G="0.239264" T="0.325148"/>
      <pos A="0.196323" C="0.303677" G="0.38956" T="0.11044"/>
      <pos A="0.453972" C="0.131911" G="0.153382" T="0.260736"/>
      <pos A="0.368089" C="0.153382" G="0.174852" T="0.303677"/>
      <pos A="0.453972" C="0.131911" G="0.217794" T="0.196323"/>
      <pos A="0.174852" C="0.217794" G="0.174852" T="0.432502"/>
      <pos A="0.325148" C="0.0889699" G="0.131911" T="0.453972"/>
    </motif>
    <motif db="0" id="M18" alt="O18" length="40" nsites="8" evalue="1.3e-003">
      <pos A="0.275049" C="0.275049" G="0.174852" T="0.275049"/>
      <pos A="0.189166" C="0.375246" G="0.246422" T="0.189166"/>
      <pos A="0.260736" C="0.360932" G="0.146225" T="0.232108"/>
      <pos A="0.375246" C="0.160538" G="0.217794" T="0.246422"/>
      <pos A="0.275049" C="0.117597" G="0.275049" T="0.332304"/>
      <pos A="0.360932" C="0.232108" G="0.189166" T="0.217794"/>
      <pos A="0.20348" C="0.346618" G="0.217794" T="0.232108"/>
      <pos A="0.232108" C="0.0889699" G="0.131911" T="0.547012"/>
      <pos A="0.174852" C="0.489757" G="0.217794" T="0.117597"/>
      <pos A="0.131911" C="0.217794" G="0.146225" T="0.50407"/>
      <pos A="0.103283" C="0.217794" G="0.489757" T="0.189166"/>
      <pos A="0.375246" C="0.303677" G="0.303677" T="0.0174005"/>
      <pos A="0.375246" C="0.275049" G="0.174852" T="0.174852"/>
      <pos A="0.160538" C="0.160538" G="0.246422" T="0.432502"/>
      <pos A="0.0746558" C="0.146225" G="0.432502" T="0.346618"/>
      <pos A="0.217794" C="0.289363" G="0.346618" T="0.146225"/>
      <pos A="0.232108" C="0.217794" G="0.217794" T="0.332304"/>
      <pos A="0.375246" C="0.160538" G="0.346618" T="0.117597"/>
      <pos A="0.375246" C="0.432502" G="0.131911" T="0.0603417"/>
      <pos A="0.317991" C="0.403874" G="0.0746558" T="0.20348"/>
      <pos A="0.146225" C="0.461129" G="0.103283" T="0.289363"/>
      <pos A="0.275049" C="0.20348" G="0.160538" T="0.360932"/>
      <pos A="0.360932" C="0.0889699" G="0.303677" T="0.246422"/>
      <pos A="0.131911" C="0.260736" G="0.489757" T="0.117597"/>
      <pos A="0.20348" C="0.246422" G="0.360932" T="0.189166"/>
      <pos A="0.232108" C="0.232108" G="0.260736" T="0.275049"/>
      <pos A="0.317991" C="0.246422" G="0.260736" T="0.174852"/>
      <pos A="0.260736" C="0.475443" G="0.217794" T="0.0460277"/>
      <pos A="0.360932" C="0.246422" G="0.146225" T="0.246422"/>
      <pos A="0.246422" C="0.346618" G="0.217794" T="0.189166"/>
      <pos A="0.332304" C="0.0746558" G="0.20348" T="0.38956"/>
      <pos A="0.160538" C="0.332304" G="0.346618" T="0.160538"/>
      <pos A="0.20348" C="0.375246" G="0.20348" T="0.217794"/>
      <pos A="0.174852" C="0.275049" G="0.189166" T="0.360932"/>
      <pos A="0.260736" C="0.289363" G="0.103283" T="0.346618"/>
      <pos A="0.303677" C="0.117597" G="0.289363" T="0.289363"/>
      <pos A="0.346618" C="0.260736" G="0.260736" T="0.131911"/>
      <pos A="0.275049" C="0.332304" G="0.260736" T="0.131911"/>
      <pos A="0.217794" C="0.174852" G="0.174852" T="0.432502"/>
      <pos A="0.103283" C="0.375246" G="0.332304" T="0.189166"/>
    </motif>
    <motif db="0" id="M19" alt="O19" length="40" nsites="8" evalue="1.3e-003">
      <pos A="0.118313" C="0.233539" G="0.315844" T="0.332304"/>
      <pos A="0.151235" C="0.463992" G="0.217079" T="0.167696"/>
      <pos A="0.480452" C="0.217079" G="0.0689304" T="0.233539"/>
      <pos A="0.134773" C="0.233539" G="0.151235" T="0.480452"/>
      <pos A="0.184156" C="0.266461" G="0.184156" T="0.365227"/>
      <pos A="0.282921" C="0.233539" G="0.0853906" T="0.398148"/>
      <pos A="0.299383" C="0.151235" G="0.282921" T="0.266461"/>
      <pos A="0.134773" C="0.25" G="0.266461" T="0.348765"/>
      <pos A="0.398148" C="0.134773" G="0.282921" T="0.184156"/>
      <pos A="0.463992" C="0.184156" G="0.282921" T="0.0689304"/>
      <pos A="0.365227" C="0.315844" G="0.217079" T="0.101852"/>
      <pos A="0.315844" C="0.217079" G="0.0689304" T="0.398148"/>
      <pos A="0.200617" C="0.200617" G="0.480452" T="0.118313"/>
      <pos A="0.282921" C="0.299383" G="0.151235" T="0.266461"/>
      <pos A="0.447531" C="0.0853906" G="0.134773" T="0.332304"/>
      <pos A="0.184156" C="0.101852" G="0.480452" T="0.233539"/>
      <pos A="0.151235" C="0.266461" G="0.217079" T="0.365227"/>
      <pos A="0.118313" C="0.315844" G="0.381687" T="0.184156"/>
      <pos A="0.332304" C="0.200617" G="0.118313" T="0.348765"/>
      <pos A="0.151235" C="0.184156" G="0.266461" T="0.398148"/>
      <pos A="0.463992" C="0.0689304" G="0.200617" T="0.266461"/>
      <pos A="0.282921" C="0.217079" G="0.233539" T="0.266461"/>
      <pos A="0.200617" C="0.398148" G="0.167696" T="0.233539"/>
      <pos A="0.332304" C="0.365227" G="0.101852" T="0.200617"/>
      <pos A="0.348765" C="0.348765" G="0.167696" T="0.134773"/>
      <pos A="0.480452" C="0.0853906" G="0.299383" T="0.134773"/>
      <pos A="0.266461" C="0.217079" G="0.233539" T="0.282921"/>
      <pos A="0.25" C="0.200617" G="0.365227" T="0.184156"/>
      <pos A="0.365227" C="0.266461" G="0.0360079" T="0.332304"/>
      <pos A="0.332304" C="0.167696" G="0.233539" T="0.266461"/>
      <pos A="0.217079" C="0.315844" G="0.266461" T="0.200617"/>
      <pos A="0.266461" C="0.266461" G="0.184156" T="0.282921"/>
      <pos A="0.167696" C="0.414609" G="0.282921" T="0.134773"/>
      <pos A="0.0853906" C="0.299383" G="0.233539" T="0.381687"/>
      <pos A="0.217079" C="0.233539" G="0.25" T="0.299383"/>
      <pos A="0.184156" C="0.233539" G="0.184156" T="0.398148"/>
      <pos A="0.217079" C="0.101852" G="0.381687" T="0.299383"/>
      <pos A="0.0853906" C="0.151235" G="0.529835" T="0.233539"/>
      <pos A="0.25" C="0.282921" G="0.217079" T="0.25"/>
      <pos A="0.463992" C="0.0689304" G="0.217079" T="0.25"/>
    </motif>
    <motif db="0" id="M2" alt="O2" length="40" nsites="8" evalue="1.3e-003">
      <pos A="0.295432" C="0.271728" G="0.137407" T="0.295432"/>
      <pos A="0.176914" C="0.121605" G="0.287531" T="0.413951"/>
      <pos A="0.145309" C="0.248025" G="0.350741" T="0.255926"/>
      <pos A="0.224321" C="0.176914" G="0.263827" T="0.334938"/>
      <pos A="0.208519" C="0.303333" G="0.27963" T="0.208519"/>
      <pos A="0.390247" C="0.248025" G="0.145309" T="0.21642"/>
      <pos A="0.224321" C="0.271728" G="0.255926" T="0.248025"/>
      <pos A="0.263827" C="0.208519" G="0.200617" T="0.327037"/>
      <pos A="0.121605" C="0.429753" G="0.145309" T="0.303333"/>
      <pos A="0.421852" C="0.0979012" G="0.224321" T="0.255926"/>
      <pos A="0.319136" C="0.224321" G="0.287531" T="0.169012"/>
      <pos A="0.327037" C="0.121605" G="0.311235" T="0.240123"/>
      <pos A="0.27963" C="0.263827" G="0.255926" T="0.200617"/>
      <pos A="0.192716" C="0.374444" G="0.176914" T="0.255926"/>
      <pos A="0.169012" C="0.350741" G="0.208519" T="0.271728"/>
      <pos A="0.21642" C="0.421852" G="0.192716" T="0.169012"/>
      <pos A="0.263827" C="0.287531" G="0.208519" T="0.240123"/>
      <pos A="0.161111" C="0.232222" G="0.437654" T="0.169012"/>
      <pos A="0.350741" C="0.137407" G="0.169012" T="0.34284"/>
      <pos A="0.137407" C="0.121605" G="0.34284" T="0.398148"/>
      <pos A="0.429753" C="0.137407" G="0.287531" T="0.145309"/>
      <pos A="0.34284" C="0.145309" G="0.240123" T="0.271728"/>
      <pos A="0.295432" C="0.358642" G="0.176914" T="0.169012"/>
      <pos A="0.334938" C="0.271728" G="0.0979012" T="0.295432"/>
      <pos A="0.21642" C="0.248025" G="0.287531" T="0.248025"/>
      <pos A="0.263827" C="0.27963" G="0.271728" T="0.184815"/>
      <pos A="0.398148" C="0.327037" G="0.113704" T="0.161111"/>
      <pos A="0.327037" C="0.113704" G="0.287531" T="0.271728"/>
      <pos A="0.311235" C="0.248025" G="0.240123" T="0.200617"/>
      <pos A="0.161111" C="0.382346" G="0.255926" T="0.200617"/>
      <pos A="0.34284" C="0.21642" G="0.113704" T="0.327037"/>
      <pos A="0.169012" C="0.184815" G="0.287531" T="0.358642"/>
      <pos A="0.0504938" C="0.319136" G="0.263827" T="0.366543"/>
      <pos A="0.15321" C="0.34284" G="0.263827" T="0.240123"/>
      <pos A="0.358642" C="0.311235" G="0.129506" T="0.200617"/>
      <pos A="0.200617" C="0.421852" G="0.255926" T="0.121605"/>
      <pos A="0.327037" C="0.0583951" G="0.232222" T="0.382346"/>
      <pos A="0.287531" C="0.200617" G="0.295432" T="0.21642"/>
      <pos A="0.263827" C="0.248025" G="0.319136" T="0.169012"/>
      <pos A="0.232222" C="0.208519" G="0.176914" T="0.382346"/>
    </motif>
    <motif db="0" id="M21" alt="O21" length="40" nsites="8" evalue="1.3e-003">
      <pos A="0.398148" C="0.00308642" G="0.595679" T="0.00308642"/>
      <pos A="0.595679" C="0.00308642" G="0.398148" T="0.00308642"/>
      <pos A="0.200617" C="0.00308642" G="0.595679" T="0.200617"/>
      <pos A="0.398148" C="0.200617" G="0.398148" T="0.00308642"/>
      <pos A="0.398148" C="0.00308642" G="0.398148" T="0.200617"/>
      <pos A="0.398148" C="0.00308642" G="0.595679" T="0.00308642"/>
      <pos A="0.595679" C="0.00308642" G="0.398148" T="0.00308642"/>
      <pos A="0.398148" C="0.200617" G="0.398148" T="0.00308642"/>
      <pos A="0.00308642" C="0.200617" G="0.200617" T="0.595679"/>
      <pos A="0.595679" C="0.200617" G="0.00308642" T="0.200617"/>
      <pos A="0.398148" C="0.200617" G="0.200617" T="0.200617"/>
      <pos A="0.398148" C="0.00308642" G="0.200617" T="0.398148"/>
      <pos A="0.398148" C="0.200617" G="0.398148" T="0.00308642"/>
      <pos A="0.398148" C="0.595679" G="0.00308642" T="0.00308642"/>
      <pos A="0.398148" C="0.200617" G="0.00308642" T="0.398148"/>
      <pos A="0.200617" C="0.200617" G="0.00308642" T="0.595679"/>
      <pos A="0.200617" C="0.200617" G="0.398148" T="0.200617"/>
      <pos A="0.00308642" C="0.00308642" G="0.595679" T="0.398148"/>
      <pos A="0.398148" C="0.00308642" G="0.595679" T="0.00308642"/>
      <pos A="0.200617" C="0.200617" G="0.595679" T="0.00308642"/>
      <pos A="0.200617" C="0.595679" G="0.00308642" T="0.200617"/>
      <pos A="0.200617" C="0.79321" G="0.00308642" T="0.00308642"/>
      <pos A="0.200617" C="0.200617" G="0.200617" T="0.398148"/>
      <pos A="0.595679" C="0.200617" G="0.200617" T="0.00308642"/>
      <pos A="0.00308642" C="0.200617" G="0.200617" T="0.595679"/>
      <pos A="0.398148" C="0.398148" G="0.200617" T="0.00308642"/>
      <pos A="0.79321" C="0.00308642" G="0.200617" T="0.00308642"/>
      <pos A="0.398148" C="0.00308642" G="0.595679" T="0.00308642"/>
      <pos A="0.200617" C="0.200617" G="0.595679" T="0.00308642"/>
      <pos A="0.200617" C="0.595679" G="0.00308642" T="0.200617"/>
      <pos A="0.00308642" C="0.595679" G="0.200617" T="0.200617"/>
      <pos A="0.398148" C="0.200617" G="0.200617" T="0.200617"/>
      <pos A="0.595679" C="0.200617" G="0.200617" T="0.00308642"/>
      <pos A="0.00308642" C="0.200617" G="0.398148" T="0.398148"/>
      <pos A="0.00308642" C="0.200617" G="0.595679" T="0.200617"/>
      <pos A="0.00308642" C="0.00308642" G="0.398148" T="0.595679"/>
      <pos A="0.00308642" C="0.200617" G="0.200617" T="0.595679"/>
      <pos A="0.200617" C="0.00308642" G="0.398148" T="0.398148"/>
      <pos A="0.00308642" C="0.200617" G="0.595679" T="0.200617"/>
      <pos A="0.200617" C="0.200617" G="0.200617" T="0.398148"/>
    </motif>
    <motif db="0" id="M22" alt="O22" length="40" nsites="8" evalue="1.3e-003">
      <pos A="0.374444" C="0.240123" G="0.129506" T="0.255926"/>
      <pos A="0.34284" C="0.137407" G="0.334938" T="0.184815"/>
      <pos A="0.161111" C="0.263827" G="0.208519" T="0.366543"/>
      <pos A="0.287531" C="0.208519" G="0.232222" T="0.271728"/>
      <pos A="0.295432" C="0.184815" G="0.0741975" T="0.445556"/>
      <pos A="0.184815" C="0.311235" G="0.232222" T="0.271728"/>
      <pos A="0.248025" C="0.382346" G="0.21642" T="0.15321"/>
      <pos A="0.21642" C="0.271728" G="0.21642" T="0.295432"/>
      <pos A="0.303333" C="0.263827" G="0.287531" T="0.145309"/>
      <pos A="0.366543" C="0.263827" G="0.192716" T="0.176914"/>
      <pos A="0.303333" C="0.21642" G="0.255926" T="0.224321"/>
      <pos A="0.15321" C="0.358642" G="0.240123" T="0.248025"/>
      <pos A="0.271728" C="0.121605" G="0.0504938" T="0.556173"/>
      <pos A="0.161111" C="0.248025" G="0.390247" T="0.200617"/>
      <pos A="0.255926" C="0.366543" G="0.15321" T="0.224321"/>
      <pos A="0.287531" C="0.113704" G="0.366543" T="0.232222"/>
      <pos A="0.232222" C="0.303333" G="0.319136" T="0.145309"/>
      <pos A="0.295432" C="0.271728" G="0.176914" T="0.255926"/>
      <pos A="0.240123" C="0.176914" G="0.350741" T="0.232222"/>
      <pos A="0.255926" C="0.137407" G="0.192716" T="0.413951"/>
      <pos A="0.263827" C="0.21642" G="0.27963" T="0.240123"/>
      <pos A="0.248025" C="0.169012" G="0.295432" T="0.287531"/>
      <pos A="0.176914" C="0.232222" G="0.358642" T="0.232222"/>
      <pos A="0.382346" C="0.232222" G="0.192716" T="0.192716"/>
      <pos A="0.366543" C="0.184815" G="0.263827" T="0.184815"/>
      <pos A="0.240123" C="0.255926" G="0.224321" T="0.27963"/>
      <pos A="0.161111" C="0.358642" G="0.319136" T="0.161111"/>
      <pos A="0.263827" C="0.398148" G="0.137407" T="0.200617"/>
      <pos A="0.319136" C="0.374444" G="0.0425926" T="0.263827"/>
      <pos A="0.145309" C="0.334938" G="0.113704" T="0.406049"/>
      <pos A="0.176914" C="0.224321" G="0.200617" T="0.398148"/>
      <pos A="0.303333" C="0.192716" G="0.295432" T="0.208519"/>
      <pos A="0.21642" C="0.208519" G="0.327037" T="0.248025"/>
      <pos A="0.208519" C="0.232222" G="0.248025" T="0.311235"/>
      <pos A="0.413951" C="0.263827" G="0.15321" T="0.169012"/>
      <pos A="0.311235" C="0.232222" G="0.129506" T="0.327037"/>
      <pos A="0.169012" C="0.287531" G="0.232222" T="0.311235"/>
      <pos A="0.192716" C="0.271728" G="0.27963" T="0.255926"/>
      <pos A="0.34284" C="0.137407" G="0.366543" T="0.15321"/>
      <pos A="0.240123" C="0.366543" G="0.311235" T="0.0820988"/>
    </motif>
    <motif db="0" id="M23" alt="O23" length="40" nsites="8" evalue="1.3e-003">
      <pos A="0.200617" C="0.595679" G="0.101852" T="0.101852"/>
      <pos A="0.200617" C="0.496914" G="0.101852" T="0.200617"/>
      <pos A="0.299383" C="0.299383" G="0.101852" T="0.299383"/>
      <pos A="0.299383" C="0.200617" G="0.200617" T="0.299383"/>
      <pos A="0.398148" C="0.200617" G="0.299383" T="0.101852"/>
      <pos A="0.101852" C="0.200617" G="0.398148" T="0.299383"/>
      <pos A="0.200617" C="0.101852" G="0.595679" T="0.101852"/>
      <pos A="0.00308642" C="0.101852" G="0.694444" T="0.200617"/>
      <pos A="0.299383" C="0.00308642" G="0.496914" T="0.200617"/>
      <pos A="0.200617" C="0.00308642" G="0.200617" T="0.595679"/>
      <pos A="0.00308642" C="0.398148" G="0.496914" T="0.101852"/>
      <pos A="0.200617" C="0.496914" G="0.200617" T="0.101852"/>
      <pos A="0.694444" C="0.101852" G="0.200617" T="0.00308642"/>
      <pos A="0.398148" C="0.200617" G="0.398148" T="0.00308642"/>
      <pos A="0.299383" C="0.299383" G="0.299383" T="0.101852"/>
      <pos A="0.398148" C="0.101852" G="0.101852" T="0.398148"/>
      <pos A="0.299383" C="0.101852" G="0.595679" T="0.00308642"/>
      <pos A="0.398148" C="0.398148" G="0.200617" T="0.00308642"/>
      <pos A="0.101852" C="0.200617" G="0.398148" T="0.299383"/>
      <pos A="0.398148" C="0.496914" G="0.101852" T="0.00308642"/>
      <pos A="0.101852" C="0.101852" G="0.200617" T="0.595679"/>
      <pos A="0.200617" C="0.00308642" G="0.398148" T="0.398148"/>
      <pos A="0.101852" C="0.398148" G="0.299383" T="0.200617"/>
      <pos A="0.00308642" C="0.79321" G="0.101852" T="0.101852"/>
      <pos A="0.496914" C="0.200617" G="0.00308642" T="0.299383"/>
      <pos A="0.101852" C="0.299383" G="0.299383" T="0.299383"/>
      <pos A="0.200617" C="0.398148" G="0.200617" T="0.200617"/>
      <pos A="0.101852" C="0.101852" G="0.200617" T="0.595679"/>
      <pos A="0.299383" C="0.398148" G="0.299383" T="0.00308642"/>
      <pos A="0.398148" C="0.299383" G="0.00308642" T="0.299383"/>
      <pos A="0.299383" C="0.00308642" G="0.00308642" T="0.694444"/>
      <pos A="0.200617" C="0.398148" G="0.299383" T="0.101852"/>
      <pos A="0.200617" C="0.101852" G="0.101852" T="0.595679"/>
      <pos A="0.00308642" C="0.496914" G="0.00308642" T="0.496914"/>
      <pos A="0.200617" C="0.200617" G="0.101852" T="0.496914"/>
      <pos A="0.398148" C="0.200617" G="0.200617" T="0.200617"/>
      <pos A="0.496914" C="0.299383" G="0.00308642" T="0.200617"/>
      <pos A="0.398148" C="0.398148" G="0.200617" T="0.00308642"/>
      <pos A="0.398148" C="0.00308642" G="0.101852" T="0.496914"/>
      <pos A="0.00308642" C="0.200617" G="0.398148" T="0.398148"/>
    </motif>
    <motif db="0" id="M24" alt="O24" length="40" nsites="8" evalue="1.3e-003">
      <pos A="0.167696" C="0.167696" G="0.0853906" T="0.579218"/>
      <pos A="0.0853906" C="0.579218" G="0.00308642" T="0.332304"/>
      <pos A="0.0853906" C="0.496914" G="0.25" T="0.167696"/>
      <pos A="0.00308642" C="0.25" G="0.00308642" T="0.743827"/>
      <pos A="0.25" C="0.167696" G="0.332304" T="0.25"/>
      <pos A="0.0853906" C="0.743827" G="0.0853906" T="0.0853906"/>
      <pos A="0.25" C="0.496914" G="0.0853906" T="0.167696"/>
      <pos A="0.167696" C="0.00308642" G="0.0853906" T="0.743827"/>
      <pos A="0.332304" C="0.25" G="0.167696" T="0.25"/>
      <pos A="0.332304" C="0.0853906" G="0.167696" T="0.414609"/>
      <pos A="0.167696" C="0.414609" G="0.332304" T="0.0853906"/>
      <pos A="0.414609" C="0.167696" G="0.25" T="0.167696"/>
      <pos A="0.00308642" C="0.496914" G="0.332304" T="0.167696"/>
      <pos A="0.332304" C="0.332304" G="0.0853906" T="0.25"/>
      <pos A="0.332304" C="0.332304" G="0.0853906" T="0.25"/>
      <pos A="0.496914" C="0.25" G="0.00308642" T="0.25"/>
      <pos A="0.25" C="0.414609" G="0.00308642" T="0.332304"/>
      <pos A="0.25" C="0.25" G="0.332304" T="0.167696"/>
      <pos A="0.167696" C="0.167696" G="0.332304" T="0.332304"/>
      <pos A="0.25" C="0.0853906" G="0.25" T="0.414609"/>
      <pos A="0.167696" C="0.167696" G="0.496914" T="0.167696"/>
      <pos A="0.332304" C="0.167696" G="0.25" T="0.25"/>
      <pos A="0.661523" C="0.167696" G="0.167696" T="0.00308642"/>
      <pos A="0.332304" C="0.25" G="0.25" T="0.167696"/>
      <pos A="0.0853906" C="0.332304" G="0.25" T="0.332304"/>
      <pos A="0.167696" C="0.414609" G="0.332304" T="0.0853906"/>
      <pos A="0.167696" C="0.25" G="0.167696" T="0.414609"/>
      <pos A="0.25" C="0.414609" G="0.0853906" T="0.25"/>
      <pos A="0.414609" C="0.167696" G="0.0853906" T="0.332304"/>
      <pos A="0.25" C="0.25" G="0.167696" T="0.332304"/>
      <pos A="0.332304" C="0.00308642" G="0.25" T="0.414609"/>
      <pos A="0.414609" C="0.0853906" G="0.414609" T="0.0853906"/>
      <pos A="0.25" C="0.496914" G="0.167696" T="0.0853906"/>
      <pos A="0.661523" C="0.167696" G="0.0853906" T="0.0853906"/>
      <pos A="0.25" C="0.332304" G="0.167696" T="0.25"/>
      <pos A="0.25" C="0.0853906" G="0.332304" T="0.332304"/>
      <pos A="0.0853906" C="0.579218" G="0.25" T="0.0853906"/>
      <pos A="0.25" C="0.414609" G="0.0853906" T="0.25"/>
      <pos A="0.167696" C="0.661523" G="0.167696" T="0.00308642"/>
      <pos A="0.496914" C="0.167696" G="0.0853906" T="0.25"/>
    </motif>
    <motif db="0" id="M25" alt="O25" length="40" nsites="8" evalue="1.3e-003">
      <pos A="0.638007" C="0.14418" G="0.0736336" T="0.14418"/>
      <pos A="0.14418" C="0.285273" G="0.35582" T="0.214727"/>
      <pos A="0.496914" C="0.214727" G="0.14418" T="0.14418"/>
      <pos A="0.14418" C="0.0736336" G="0.214727" T="0.567461"/>
      <pos A="0.426366" C="0.14418" G="0.214727" T="0.214727"/>
      <pos A="0.285273" C="0.14418" G="0.35582" T="0.214727"/>
      <pos A="0.285273" C="0.285273" G="0.214727" T="0.214727"/>
      <pos A="0.496914" C="0.35582" G="0.0736336" T="0.0736336"/>
      <pos A="0.14418" C="0.14418" G="0.35582" T="0.35582"/>
      <pos A="0.35582" C="0.285273" G="0.285273" T="0.0736336"/>
      <pos A="0.426366" C="0.214727" G="0.0736336" T="0.285273"/>
      <pos A="0.285273" C="0.0736336" G="0.35582" T="0.285273"/>
      <pos A="0.285273" C="0.35582" G="0.35582" T="0.00308642"/>
      <pos A="0.14418" C="0.496914" G="0.214727" T="0.14418"/>
      <pos A="0.214727" C="0.426366" G="0.285273" T="0.0736336"/>
      <pos A="0.214727" C="0.285273" G="0.214727" T="0.285273"/>
      <pos A="0.214727" C="0.0736336" G="0.214727" T="0.496914"/>
      <pos A="0.0736336" C="0.214727" G="0.426366" T="0.285273"/>
      <pos A="0.567461" C="0.00308642" G="0.214727" T="0.214727"/>
      <pos A="0.285273" C="0.214727" G="0.426366" T="0.0736336"/>
      <pos A="0.285273" C="0.214727" G="0.14418" T="0.35582"/>
      <pos A="0.14418" C="0.426366" G="0.0736336" T="0.35582"/>
      <pos A="0.426366" C="0.0736336" G="0.35582" T="0.14418"/>
      <pos A="0.14418" C="0.708554" G="0.0736336" T="0.0736336"/>
      <pos A="0.849647" C="0.0736336" G="0.00308642" T="0.0736336"/>
      <pos A="0.214727" C="0.35582" G="0.285273" T="0.14418"/>
      <pos A="0.567461" C="0.00308642" G="0.214727" T="0.214727"/>
      <pos A="0.0736336" C="0.285273" G="0.567461" T="0.0736336"/>
      <pos A="0.496914" C="0.0736336" G="0.285273" T="0.14418"/>
      <pos A="0.285273" C="0.35582" G="0.0736336" T="0.285273"/>
      <pos A="0.426366" C="0.214727" G="0.0736336" T="0.285273"/>
      <pos A="0.214727" C="0.567461" G="0.214727" T="0.00308642"/>
      <pos A="0.00308642" C="0.35582" G="0.496914" T="0.14418"/>
      <pos A="0.14418" C="0.35582" G="0.0736336" T="0.426366"/>
      <pos A="0.14418" C="0.426366" G="0.0736336" T="0.35582"/>
      <pos A="0.426366" C="0.14418" G="0.00308642" T="0.426366"/>
      <pos A="0.0736336" C="0.35582" G="0.285273" T="0.285273"/>
      <pos A="0.00308642" C="0.708554" G="0.00308642" T="0.285273"/>
      <pos A="0.496914" C="0.214727" G="0.14418" T="0.14418"/>
      <pos A="0.214727" C="0.214727" G="0.285273" T="0.285273"/>
    </motif>
    <motif db="0" id="M26" alt="O26" length="40" nsites="8" evalue="1.3e-003">
      <pos A="0.293573" C="0.293573" G="0.0611842" T="0.35167"/>
      <pos A="0.35167" C="0.00308642" G="0.235476" T="0.409768"/>
      <pos A="0.119281" C="0.177379" G="0.35167" T="0.35167"/>
      <pos A="0.35167" C="0.293573" G="0.119281" T="0.235476"/>
      <pos A="0.119281" C="0.35167" G="0.293573" T="0.235476"/>
      <pos A="0.293573" C="0.409768" G="0.235476" T="0.0611842"/>
      <pos A="0.235476" C="0.00308642" G="0.235476" T="0.525962"/>
      <pos A="0.235476" C="0.584059" G="0.0611842" T="0.119281"/>
      <pos A="0.409768" C="0.119281" G="0.177379" T="0.293573"/>
      <pos A="0.177379" C="0.467865" G="0.235476" T="0.119281"/>
      <pos A="0.119281" C="0.293573" G="0.35167" T="0.235476"/>
      <pos A="0.35167" C="0.177379" G="0.0611842" T="0.409768"/>
      <pos A="0.119281" C="0.293573" G="0.293573" T="0.293573"/>
      <pos A="0.584059" C="0.293573" G="0.0611842" T="0.0611842"/>
      <pos A="0.00308642" C="0.235476" G="0.293573" T="0.467865"/>
      <pos A="0.235476" C="0.293573" G="0.235476" T="0.235476"/>
      <pos A="0.0611842" C="0.35167" G="0.35167" T="0.235476"/>
      <pos A="0.293573" C="0.409768" G="0.119281" T="0.177379"/>
      <pos A="0.293573" C="0.409768" G="0.119281" T="0.177379"/>
      <pos A="0.235476" C="0.235476" G="0.119281" T="0.409768"/>
      <pos A="0.177379" C="0.409768" G="0.293573" T="0.119281"/>
      <pos A="0.177379" C="0.35167" G="0.0611842" T="0.409768"/>
      <pos A="0.177379" C="0.293573" G="0.293573" T="0.235476"/>
      <pos A="0.293573" C="0.35167" G="0.119281" T="0.235476"/>
      <pos A="0.177379" C="0.235476" G="0.235476" T="0.35167"/>
      <pos A="0.584059" C="0.177379" G="0.0611842" T="0.177379"/>
      <pos A="0.0611842" C="0.409768" G="0.525962" T="0.00308642"/>
      <pos A="0.467865" C="0.00308642" G="0.177379" T="0.35167"/>
      <pos A="0.293573" C="0.177379" G="0.35167" T="0.177379"/>
      <pos A="0.409768" C="0.177379" G="0.293573" T="0.119281"/>
      <pos A="0.35167" C="0.177379" G="0.235476" T="0.235476"/>
      <pos A="0.409768" C="0.0611842" G="0.293573" T="0.235476"/>
      <pos A="0.119281" C="0.525962" G="0.177379" T="0.177379"/>
      <pos A="0.177379" C="0.293573" G="0.293573" T="0.235476"/>
      <pos A="0.35167" C="0.0611842" G="0.467865" T="0.119281"/>
      <pos A="0.00308642" C="0.0611842" G="0.525962" T="0.409768"/>
      <pos A="0.35167" C="0.467865" G="0.0611842" T="0.119281"/>
      <pos A="0.293573" C="0.119281" G="0.293573" T="0.293573"/>
      <pos A="0.293573" C="0.409768" G="0.235476" T="0.0611842"/>
      <pos A="0.00308642" C="0.235476" G="0.293573" T="0.467865"/>
    </motif>
    <motif db="0" id="M28" alt="O28" length="40" nsites="8" evalue="1.3e-003">
      <pos A="0.287531" C="0.295432" G="0.176914" T="0.240123"/>
      <pos A="0.240123" C="0.208519" G="0.263827" T="0.287531"/>
      <pos A="0.232222" C="0.248025" G="0.366543" T="0.15321"/>
      <pos A="0.263827" C="0.129506" G="0.27963" T="0.327037"/>
      <pos A="0.192716" C="0.184815" G="0.327037" T="0.295432"/>
      <pos A="0.208519" C="0.176914" G="0.311235" T="0.303333"/>
      <pos A="0.406049" C="0.145309" G="0.0662963" T="0.382346"/>
      <pos A="0.105802" C="0.232222" G="0.248025" T="0.413951"/>
      <pos A="0.303333" C="0.271728" G="0.15321" T="0.271728"/>
      <pos A="0.27963" C="0.287531" G="0.319136" T="0.113704"/>
      <pos A="0.334938" C="0.27963" G="0.192716" T="0.192716"/>
      <pos A="0.295432" C="0.232222" G="0.161111" T="0.311235"/>
      <pos A="0.334938" C="0.263827" G="0.15321" T="0.248025"/>
      <pos A="0.169012" C="0.137407" G="0.350741" T="0.34284"/>
      <pos A="0.176914" C="0.366543" G="0.113704" T="0.34284"/>
      <pos A="0.240123" C="0.232222" G="0.232222" T="0.295432"/>
      <pos A="0.327037" C="0.240123" G="0.232222" T="0.200617"/>
      <pos A="0.240123" C="0.287531" G="0.161111" T="0.311235"/>
      <pos A="0.145309" C="0.176914" G="0.295432" T="0.382346"/>
      <pos A="0.184815" C="0.47716" G="0.248025" T="0.09"/>
      <pos A="0.311235" C="0.271728" G="0.105802" T="0.311235"/>
      <pos A="0.27963" C="0.169012" G="0.461358" T="0.09"/>
      <pos A="0.240123" C="0.184815" G="0.248025" T="0.327037"/>
      <pos A="0.232222" C="0.287531" G="0.240123" T="0.240123"/>
      <pos A="0.287531" C="0.358642" G="0.169012" T="0.184815"/>
      <pos A="0.27963" C="0.176914" G="0.311235" T="0.232222"/>
      <pos A="0.255926" C="0.295432" G="0.263827" T="0.184815"/>
      <pos A="0.34284" C="0.137407" G="0.240123" T="0.27963"/>
      <pos A="0.421852" C="0.121605" G="0.295432" T="0.161111"/>
      <pos A="0.295432" C="0.208519" G="0.27963" T="0.21642"/>
      <pos A="0.208519" C="0.295432" G="0.208519" T="0.287531"/>
      <pos A="0.208519" C="0.350741" G="0.200617" T="0.240123"/>
      <pos A="0.263827" C="0.137407" G="0.169012" T="0.429753"/>
      <pos A="0.129506" C="0.406049" G="0.21642" T="0.248025"/>
      <pos A="0.295432" C="0.319136" G="0.184815" T="0.200617"/>
      <pos A="0.366543" C="0.311235" G="0.224321" T="0.0979012"/>
      <pos A="0.366543" C="0.248025" G="0.105802" T="0.27963"/>
      <pos A="0.263827" C="0.240123" G="0.263827" T="0.232222"/>
      <pos A="0.271728" C="0.121605" G="0.27963" T="0.327037"/>
      <pos A="0.121605" C="0.413951" G="0.27963" T="0.184815"/>
    </motif>
    <motif db="0" id="M29" alt="O29" length="40" nsites="8" evalue="1.3e-003">
      <pos A="0.193883" C="0.28367" G="0.31734" T="0.205106"/>
      <pos A="0.137767" C="0.11532" G="0.193883" T="0.55303"/>
      <pos A="0.171437" C="0.205106" G="0.238776" T="0.38468"/>
      <pos A="0.193883" C="0.306117" G="0.160213" T="0.339787"/>
      <pos A="0.31734" C="0.31734" G="0.238776" T="0.126543"/>
      <pos A="0.362233" C="0.14899" G="0.31734" T="0.171437"/>
      <pos A="0.193883" C="0.339787" G="0.294894" T="0.171437"/>
      <pos A="0.294894" C="0.25" G="0.227554" T="0.227554"/>
      <pos A="0.35101" C="0.328563" G="0.104097" T="0.21633"/>
      <pos A="0.160213" C="0.126543" G="0.31734" T="0.395903"/>
      <pos A="0.306117" C="0.18266" G="0.28367" T="0.227554"/>
      <pos A="0.0816494" C="0.541807" G="0.238776" T="0.137767"/>
      <pos A="0.28367" C="0.306117" G="0.0816494" T="0.328563"/>
      <pos A="0.18266" C="0.227554" G="0.272446" T="0.31734"/>
      <pos A="0.35101" C="0.171437" G="0.339787" T="0.137767"/>
      <pos A="0.25" C="0.306117" G="0.294894" T="0.14899"/>
      <pos A="0.31734" C="0.238776" G="0.238776" T="0.205106"/>
      <pos A="0.18266" C="0.38468" G="0.21633" T="0.21633"/>
      <pos A="0.306117" C="0.395903" G="0.104097" T="0.193883"/>
      <pos A="0.5867" C="0.193883" G="0.0479802" T="0.171437"/>
      <pos A="0.11532" C="0.205106" G="0.395903" T="0.28367"/>
      <pos A="0.261224" C="0.205106" G="0.31734" T="0.21633"/>
      <pos A="0.339787" C="0.14899" G="0.14899" T="0.362233"/>
      <pos A="0.440797" C="0.104097" G="0.294894" T="0.160213"/>
      <pos A="0.261224" C="0.25" G="0.306117" T="0.18266"/>
      <pos A="0.272446" C="0.238776" G="0.126543" T="0.362233"/>
      <pos A="0.18266" C="0.18266" G="0.25" T="0.38468"/>
      <pos A="0.227554" C="0.261224" G="0.28367" T="0.227554"/>
      <pos A="0.25" C="0.171437" G="0.0255328" T="0.55303"/>
      <pos A="0.373457" C="0.306117" G="0.238776" T="0.0816494"/>
      <pos A="0.339787" C="0.193883" G="0.238776" T="0.227554"/>
      <pos A="0.429573" C="0.104097" G="0.205106" T="0.261224"/>
      <pos A="0.407127" C="0.171437" G="0.14899" T="0.272446"/>
      <pos A="0.25" C="0.160213" G="0.227554" T="0.362233"/>
      <pos A="0.238776" C="0.28367" G="0.272446" T="0.205106"/>
      <pos A="0.160213" C="0.261224" G="0.25" T="0.328563"/>
      <pos A="0.362233" C="0.18266" G="0.328563" T="0.126543"/>
      <pos A="0.25" C="0.126543" G="0.328563" T="0.294894"/>
      <pos A="0.227554" C="0.272446" G="0.21633" T="0.28367"/>
      <pos A="0.28367" C="0.35101" G="0.18266" T="0.18266"/>
    </motif>
    <motif db="0" id="M30" alt="O30" length="40" nsites="8" evalue="1.3e-003">
      <pos A="0.32316" C="0.17684" G="0.149405" T="0.350595"/>
      <pos A="0.149405" C="0.259145" G="0.277435" T="0.314015"/>
      <pos A="0.0853906" C="0.332304" G="0.359739" T="0.222565"/>
      <pos A="0.314015" C="0.37803" G="0.204276" T="0.103681"/>
      <pos A="0.259145" C="0.167696" G="0.204276" T="0.368884"/>
      <pos A="0.368884" C="0.19513" G="0.359739" T="0.0762459"/>
      <pos A="0.37803" C="0.15855" G="0.131116" T="0.332304"/>
      <pos A="0.0945363" C="0.359739" G="0.37803" T="0.167696"/>
      <pos A="0.25" C="0.140261" G="0.140261" T="0.469479"/>
      <pos A="0.28658" C="0.21342" G="0.19513" T="0.30487"/>
      <pos A="0.37803" C="0.295724" G="0.19513" T="0.131116"/>
      <pos A="0.314015" C="0.21342" G="0.314015" T="0.15855"/>
      <pos A="0.167696" C="0.222565" G="0.332304" T="0.277435"/>
      <pos A="0.25" C="0.451189" G="0.15855" T="0.140261"/>
      <pos A="0.240855" C="0.37803" G="0.0579565" T="0.32316"/>
      <pos A="0.25" C="0.19513" G="0.23171" T="0.32316"/>
      <pos A="0.28658" C="0.185985" G="0.26829" T="0.259145"/>
      <pos A="0.149405" C="0.240855" G="0.442043" T="0.167696"/>
      <pos A="0.259145" C="0.204276" G="0.332304" T="0.204276"/>
      <pos A="0.295724" C="0.25" G="0.25" T="0.204276"/>
      <pos A="0.295724" C="0.259145" G="0.131116" T="0.314015"/>
      <pos A="0.19513" C="0.34145" G="0.28658" T="0.17684"/>
      <pos A="0.222565" C="0.314015" G="0.17684" T="0.28658"/>
      <pos A="0.30487" C="0.185985" G="0.240855" T="0.26829"/>
      <pos A="0.295724" C="0.30487" G="0.21342" T="0.185985"/>
      <pos A="0.131116" C="0.451189" G="0.167696" T="0.25"/>
      <pos A="0.21342" C="0.21342" G="0.131116" T="0.442043"/>
      <pos A="0.21342" C="0.17684" G="0.259145" T="0.350595"/>
      <pos A="0.25" C="0.240855" G="0.34145" T="0.167696"/>
      <pos A="0.37803" C="0.240855" G="0.23171" T="0.149405"/>
      <pos A="0.432899" C="0.30487" G="0.204276" T="0.0579565"/>
      <pos A="0.30487" C="0.28658" G="0.240855" T="0.167696"/>
      <pos A="0.149405" C="0.37803" G="0.26829" T="0.204276"/>
      <pos A="0.314015" C="0.19513" G="0.15855" T="0.332304"/>
      <pos A="0.240855" C="0.23171" G="0.30487" T="0.222565"/>
      <pos A="0.15855" C="0.19513" G="0.332304" T="0.314015"/>
      <pos A="0.19513" C="0.30487" G="0.19513" T="0.30487"/>
      <pos A="0.34145" C="0.34145" G="0.0945363" T="0.222565"/>
      <pos A="0.222565" C="0.15855" G="0.359739" T="0.259145"/>
      <pos A="0.396319" C="0.359739" G="0.0853906" T="0.15855"/>
    </motif>
    <motif db="0" id="M32" alt="O32" length="40" nsites="8" evalue="1.3e-003">
      <pos A="0.137407" C="0.271728" G="0.295432" T="0.295432"/>
      <pos A="0.350741" C="0.09" G="0.192716" T="0.366543"/>
      <pos A="0.295432" C="0.303333" G="0.224321" T="0.176914"/>
      <pos A="0.15321" C="0.390247" G="0.09" T="0.366543"/>
      <pos A="0.192716" C="0.15321" G="0.200617" T="0.453457"/>
      <pos A="0.263827" C="0.248025" G="0.287531" T="0.200617"/>
      <pos A="0.208519" C="0.319136" G="0.248025" T="0.224321"/>
      <pos A="0.358642" C="0.161111" G="0.208519" T="0.271728"/>
      <pos A="0.255926" C="0.0979012" G="0.255926" T="0.390247"/>
      <pos A="0.176914" C="0.184815" G="0.390247" T="0.248025"/>
      <pos A="0.176914" C="0.208519" G="0.287531" T="0.327037"/>
      <pos A="0.327037" C="0.413951" G="0.121605" T="0.137407"/>
      <pos A="0.287531" C="0.27963" G="0.15321" T="0.27963"/>
      <pos A="0.334938" C="0.311235" G="0.263827" T="0.09"/>
      <pos A="0.248025" C="0.358642" G="0.240123" T="0.15321"/>
      <pos A="0.327037" C="0.27963" G="0.200617" T="0.192716"/>
      <pos A="0.334938" C="0.105802" G="0.303333" T="0.255926"/>
      <pos A="0.21642" C="0.327037" G="0.240123" T="0.21642"/>
      <pos A="0.374444" C="0.208519" G="0.145309" T="0.271728"/>
      <pos A="0.295432" C="0.161111" G="0.366543" T="0.176914"/>
      <pos A="0.311235" C="0.263827" G="0.232222" T="0.192716"/>
      <pos A="0.303333" C="0.200617" G="0.263827" T="0.232222"/>
      <pos A="0.105802" C="0.350741" G="0.129506" T="0.413951"/>
      <pos A="0.232222" C="0.255926" G="0.27963" T="0.232222"/>
      <pos A="0.398148" C="0.232222" G="0.192716" T="0.176914"/>
      <pos A="0.319136" C="0.161111" G="0.200617" T="0.319136"/>
      <pos A="0.208519" C="0.145309" G="0.374444" T="0.271728"/>
      <pos A="0.192716" C="0.287531" G="0.208519" T="0.311235"/>
      <pos A="0.15321" C="0.366543" G="0.263827" T="0.21642"/>
      <pos A="0.263827" C="0.224321" G="0.176914" T="0.334938"/>
      <pos A="0.137407" C="0.295432" G="0.263827" T="0.303333"/>
      <pos A="0.390247" C="0.21642" G="0.232222" T="0.161111"/>
      <pos A="0.287531" C="0.350741" G="0.145309" T="0.21642"/>
      <pos A="0.311235" C="0.27963" G="0.161111" T="0.248025"/>
      <pos A="0.21642" C="0.208519" G="0.429753" T="0.145309"/>
      <pos A="0.366543" C="0.21642" G="0.232222" T="0.184815"/>
      <pos A="0.169012" C="0.161111" G="0.224321" T="0.445556"/>
      <pos A="0.255926" C="0.263827" G="0.271728" T="0.208519"/>
      <pos A="0.208519" C="0.232222" G="0.200617" T="0.358642"/>
      <pos A="0.271728" C="0.224321" G="0.248025" T="0.255926"/>
    </motif>
    <motif db="0" id="M33" alt="O33" length="40" nsites="8" evalue="1.3e-003">
      <pos A="0.15321" C="0.184815" G="0.445556" T="0.21642"/>
      <pos A="0.113704" C="0.240123" G="0.437654" T="0.208519"/>
      <pos A="0.27963" C="0.240123" G="0.169012" T="0.311235"/>
      <pos A="0.295432" C="0.121605" G="0.169012" T="0.413951"/>
      <pos A="0.224321" C="0.145309" G="0.287531" T="0.34284"/>
      <pos A="0.200617" C="0.303333" G="0.224321" T="0.271728"/>
      <pos A="0.161111" C="0.295432" G="0.248025" T="0.295432"/>
      <pos A="0.21642" C="0.390247" G="0.176914" T="0.21642"/>
      <pos A="0.382346" C="0.287531" G="0.15321" T="0.176914"/>
      <pos A="0.390247" C="0.169012" G="0.255926" T="0.184815"/>
      <pos A="0.200617" C="0.350741" G="0.240123" T="0.208519"/>
      <pos A="0.224321" C="0.161111" G="0.271728" T="0.34284"/>
      <pos A="0.295432" C="0.271728" G="0.208519" T="0.224321"/>
      <pos A="0.169012" C="0.208519" G="0.224321" T="0.398148"/>
      <pos A="0.224321" C="0.192716" G="0.366543" T="0.21642"/>
      <pos A="0.319136" C="0.390247" G="0.192716" T="0.0979012"/>
      <pos A="0.453457" C="0.113704" G="0.176914" T="0.255926"/>
      <pos A="0.184815" C="0.27963" G="0.271728" T="0.263827"/>
      <pos A="0.15321" C="0.374444" G="0.145309" T="0.327037"/>
      <pos A="0.358642" C="0.21642" G="0.137407" T="0.287531"/>
      <pos A="0.113704" C="0.263827" G="0.34284" T="0.27963"/>
      <pos A="0.224321" C="0.263827" G="0.295432" T="0.21642"/>
      <pos A="0.27963" C="0.137407" G="0.263827" T="0.319136"/>
      <pos A="0.224321" C="0.350741" G="0.271728" T="0.15321"/>
      <pos A="0.311235" C="0.21642" G="0.145309" T="0.327037"/>
      <pos A="0.350741" C="0.263827" G="0.208519" T="0.176914"/>
      <pos A="0.406049" C="0.263827" G="0.121605" T="0.208519"/>
      <pos A="0.287531" C="0.137407" G="0.358642" T="0.21642"/>
      <pos A="0.255926" C="0.303333" G="0.121605" T="0.319136"/>
      <pos A="0.121605" C="0.34284" G="0.208519" T="0.327037"/>
      <pos A="0.208519" C="0.319136" G="0.240123" T="0.232222"/>
      <pos A="0.382346" C="0.09" G="0.161111" T="0.366543"/>
      <pos A="0.200617" C="0.311235" G="0.366543" T="0.121605"/>
      <pos A="0.327037" C="0.248025" G="0.208519" T="0.21642"/>
      <pos A="0.192716" C="0.34284" G="0.161111" T="0.303333"/>
      <pos A="0.398148" C="0.184815" G="0.248025" T="0.169012"/>
      <pos A="0.145309" C="0.366543" G="0.21642" T="0.271728"/>
      <pos A="0.145309" C="0.192716" G="0.27963" T="0.382346"/>
      <pos A="0.327037" C="0.240123" G="0.169012" T="0.263827"/>
      <pos A="0.366543" C="0.176914" G="0.319136" T="0.137407"/>
    </motif>
    <motif db="0" id="M34" alt="O34" length="40" nsites="8" evalue="1.3e-003">
      <pos A="0.155033" C="0.458926" G="0.231006" T="0.155033"/>
      <pos A="0.30698" C="0.00308642" G="0.00308642" T="0.686847"/>
      <pos A="0.30698" C="0.30698" G="0.00308642" T="0.382953"/>
      <pos A="0.00308642" C="0.231006" G="0.382953" T="0.382953"/>
      <pos A="0.0790598" C="0.155033" G="0.610874" T="0.155033"/>
      <pos A="0.382953" C="0.30698" G="0.00308642" T="0.30698"/>
      <pos A="0.00308642" C="0.382953" G="0.382953" T="0.231006"/>
      <pos A="0.0790598" C="0.00308642" G="0.534901" T="0.382953"/>
      <pos A="0.155033" C="0.231006" G="0.0790598" T="0.534901"/>
      <pos A="0.0790598" C="0.30698" G="0.231006" T="0.382953"/>
      <pos A="0.0790598" C="0.458926" G="0.231006" T="0.231006"/>
      <pos A="0.382953" C="0.0790598" G="0.231006" T="0.30698"/>
      <pos A="0.458926" C="0.534901" G="0.00308642" T="0.00308642"/>
      <pos A="0.382953" C="0.00308642" G="0.231006" T="0.382953"/>
      <pos A="0.00308642" C="0.30698" G="0.458926" T="0.231006"/>
      <pos A="0.155033" C="0.155033" G="0.30698" T="0.382953"/>
      <pos A="0.00308642" C="0.458926" G="0.30698" T="0.231006"/>
      <pos A="0.00308642" C="0.458926" G="0.155033" T="0.382953"/>
      <pos A="0.155033" C="0.231006" G="0.0790598" T="0.534901"/>
      <pos A="0.30698" C="0.0790598" G="0.610874" T="0.00308642"/>
      <pos A="0.155033" C="0.382953" G="0.0790598" T="0.382953"/>
      <pos A="0.155033" C="0.231006" G="0.382953" T="0.231006"/>
      <pos A="0.0790598" C="0.610874" G="0.155033" T="0.155033"/>
      <pos A="0.458926" C="0.382953" G="0.0790598" T="0.0790598"/>
      <pos A="0.231006" C="0.30698" G="0.155033" T="0.30698"/>
      <pos A="0.231006" C="0.231006" G="0.231006" T="0.30698"/>
      <pos A="0.0790598" C="0.686847" G="0.0790598" T="0.155033"/>
      <pos A="0.382953" C="0.231006" G="0.00308642" T="0.382953"/>
      <pos A="0.30698" C="0.382953" G="0.30698" T="0.00308642"/>
      <pos A="0.231006" C="0.0790598" G="0.30698" T="0.382953"/>
      <pos A="0.155033" C="0.0790598" G="0.458926" T="0.30698"/>
      <pos A="0.155033" C="0.155033" G="0.382953" T="0.30698"/>
      <pos A="0.382953" C="0.231006" G="0.155033" T="0.231006"/>
      <pos A="0.155033" C="0.155033" G="0.458926" T="0.231006"/>
      <pos A="0.155033" C="0.686847" G="0.155033" T="0.00308642"/>
      <pos A="0.458926" C="0.30698" G="0.0790598" T="0.155033"/>
      <pos A="0.155033" C="0.0790598" G="0.458926" T="0.30698"/>
      <pos A="0.382953" C="0.30698" G="0.0790598" T="0.231006"/>
      <pos A="0.30698" C="0.231006" G="0.231006" T="0.231006"/>
      <pos A="0.534901" C="0.0790598" G="0.30698" T="0.0790598"/>
    </motif>
    <motif db="0" id="M35" alt="O35" length="40" nsites="8" evalue="1.3e-003">
      <pos A="0.00308642" C="0.496914" G="0.00308642" T="0.496914"/>
      <pos A="0.496914" C="0.496914" G="0.00308642" T="0.00308642"/>
      <pos A="0.00308642" C="0.00308642" G="0.496914" T="0.496914"/>
      <pos A="0.00308642" C="0.00308642" G="0.990741" T="0.00308642"/>
      <pos A="0.496914" C="0.496914" G="0.00308642" T="0.00308642"/>
      <pos A="0.00308642" C="0.00308642" G="0.990741" T="0.00308642"/>
      <pos A="0.00308642" C="0.00308642" G="0.990741" T="0.00308642"/>
      <pos A="0.00308642" C="0.496914" G="0.496914" T="0.00308642"/>
      <pos A="0.00308642" C="0.00308642" G="0.00308642" T="0.990741"/>
      <pos A="0.00308642" C="0.990741" G="0.00308642" T="0.00308642"/>
      <pos A="0.496914" C="0.00308642" G="0.496914" T="0.00308642"/>
      <pos A="0.00308642" C="0.00308642" G="0.496914" T="0.496914"/>
      <pos A="0.496914" C="0.496914" G="0.00308642" T="0.00308642"/>
      <pos A="0.00308642" C="0.496914" G="0.496914" T="0.00308642"/>
      <pos A="0.00308642" C="0.00308642" G="0.00308642" T="0.990741"/>
      <pos A="0.00308642" C="0.496914" G="0.496914" T="0.00308642"/>
      <pos A="0.496914" C="0.496914" G="0.00308642" T="0.00308642"/>
      <pos A="0.00308642" C="0.00308642" G="0.496914" T="0.496914"/>
      <pos A="0.496914" C="0.00308642" G="0.496914" T="0.00308642"/>
      <pos A="0.00308642" C="0.496914" G="0.496914" T="0.00308642"/>
      <pos A="0.990741" C="0.00308642" G="0.00308642" T="0.00308642"/>
      <pos A="0.496914" C="0.00308642" G="0.496914" T="0.00308642"/>
      <pos A="0.00308642" C="0.00308642" G="0.990741" T="0.00308642"/>
      <pos A="0.496914" C="0.00308642" G="0.496914" T="0.00308642"/>
      <pos A="0.00308642" C="0.00308642" G="0.496914" T="0.496914"/>
      <pos A="0.00308642" C="0.00308642" G="0.990741" T="0.00308642"/>
      <pos A="0.990741" C="0.00308642" G="0.00308642" T="0.00308642"/>
      <pos A="0.00308642" C="0.00308642" G="0.00308642" T="0.990741"/>
      <pos A="0.00308642" C="0.496914" G="0.496914" T="0.00308642"/>
      <pos A="0.496914" C="0.00308642" G="0.00308642" T="0.496914"/>
      <pos A="0.00308642" C="0.496914" G="0.496914" T="0.00308642"/>
      <pos A="0.496914" C="0.496914" G="0.00308642" T="0.00308642"/>
      <pos A="0.496914" C="0.00308642" G="0.00308642" T="0.496914"/>
      <pos A="0.00308642" C="0.00308642" G="0.990741" T="0.00308642"/>
      <pos A="0.990741" C="0.00308642" G="0.00308642" T="0.00308642"/>
      <pos A="0.00308642" C="0.496914" G="0.496914" T="0.00308642"/>
      <pos A="0.496914" C="0.496914" G="0.00308642" T="0.00308642"/>
      <pos A="0.00308642" C="0.496914" G="0.496914" T="0.00308642"/>
      <pos A="0.496914" C="0.496914" G="0.00308642" T="0.00308642"/>
      <pos A="0.00308642" C="0.00308642" G="0.990741" T="0.00308642"/>
    </motif>
    <motif db="0" id="M36" alt="O36" length="40" nsites="8" evalue="1.3e-003">
      <pos A="0.00308642" C="0.990741" G="0.00308642" T="0.00308642"/>
      <pos A="0.990741" C="0.00308642" G="0.00308642" T="0.00308642"/>
      <pos A="0.990741" C="0.00308642" G="0.00308642" T="0.00308642"/>
      <pos A="0.00308642" C="0.00308642" G="0.00308642" T="0.990741"/>
      <pos A="0.00308642" C="0.990741" G="0.00308642" T="0.00308642"/>
      <pos A="0.00308642" C="0.00308642" G="0.00308642" T="0.990741"/>
      <pos A="0.00308642" C="0.00308642" G="0.00308642" T="0.990741"/>
      <pos A="0.00308642" C="0.00308642" G="0.990741" T="0.00308642"/>
      <pos A="0.990741" C="0.00308642" G="0.00308642" T="0.00308642"/>
      <pos A="0.990741" C="0.00308642" G="0.00308642" T="0.00308642"/>
      <pos A="0.990741" C="0.00308642" G="0.00308642" T="0.00308642"/>
      <pos A="0.00308642" C="0.00308642" G="0.00308642" T="0.990741"/>
      <pos A="0.00308642" C="0.990741" G="0.00308642" T="0.00308642"/>
      <pos A="0.990741" C="0.00308642" G="0.00308642" T="0.00308642"/>
      <pos A="0.990741" C="0.00308642" G="0.00308642" T="0.00308642"/>
      <pos A="0.00308642" C="0.990741" G="0.00308642" T="0.00308642"/>
      <pos A="0.00308642" C="0.990741" G="0.00308642" T="0.00308642"/>
      <pos A="0.00308642" C="0.990741" G="0.00308642" T="0.00308642"/>
      <pos A="0.00308642" C="0.990741" G="0.00308642" T="0.00308642"/>
      <pos A="0.00308642" C="0.00308642" G="0.00308642" T="0.990741"/>
      <pos A="0.990741" C="0.00308642" G="0.00308642" T="0.00308642"/>
      <pos A="0.00308642" C="0.990741" G="0.00308642" T="0.00308642"/>
      <pos A="0.00308642" C="0.990741" G="0.00308642" T="0.00308642"/>
      <pos A="0.990741" C="0.00308642" G="0.00308642" T="0.00308642"/>
      <pos A="0.00308642" C="0.00308642" G="0.990741" T="0.00308642"/>
      <pos A="0.00308642" C="0.990741" G="0.00308642" T="0.00308642"/>
      <pos A="0.00308642" C="0.990741" G="0.00308642" T="0.00308642"/>
      <pos A="0.990741" C="0.00308642" G="0.00308642" T="0.00308642"/>
      <pos A="0.00308642" C="0.00308642" G="0.990741" T="0.00308642"/>
      <pos A="0.00308642" C="0.990741" G="0.00308642" T="0.00308642"/>
      <pos A="0.990741" C="0.00308642" G="0.00308642" T="0.00308642"/>
      <pos A="0.00308642" C="0.990741" G="0.00308642" T="0.00308642"/>
      <pos A="0.00308642" C="0.990741" G="0.00308642" T="0.00308642"/>
      <pos A="0.00308642" C="0.00308642" G="0.00308642" T="0.990741"/>
      <pos A="0.00308642" C="0.990741" G="0.00308642" T="0.00308642"/>
      <pos A="0.00308642" C="0.990741" G="0.00308642" T="0.00308642"/>
      <pos A="0.00308642" C="0.00308642" G="0.00308642" T="0.990741"/>
      <pos A="0.00308642" C="0.00308642" G="0.00308642" T="0.990741"/>
      <pos A="0.00308642" C="0.990741" G="0.00308642" T="0.00308642"/>
      <pos A="0.990741" C="0.00308642" G="0.00308642" T="0.00308642"/>
    </motif>
    <motif db="0" id="M37" alt="O37" length="40" nsites="8" evalue="1.3e-003">
      <pos A="0.35167" C="0.14252" G="0.247095" T="0.258715"/>
      <pos A="0.316812" C="0.247095" G="0.177379" T="0.258715"/>
      <pos A="0.34005" C="0.130901" G="0.177379" T="0.35167"/>
      <pos A="0.119281" C="0.293573" G="0.433006" T="0.154139"/>
      <pos A="0.316812" C="0.247095" G="0.281954" T="0.154139"/>
      <pos A="0.212237" C="0.247095" G="0.293573" T="0.247095"/>
      <pos A="0.212237" C="0.14252" G="0.235476" T="0.409768"/>
      <pos A="0.0960425" C="0.34005" G="0.316812" T="0.247095"/>
      <pos A="0.281954" C="0.0611842" G="0.200617" T="0.456246"/>
      <pos A="0.177379" C="0.223856" G="0.421387" T="0.177379"/>
      <pos A="0.305192" C="0.293573" G="0.200617" T="0.200617"/>
      <pos A="0.154139" C="0.188998" G="0.154139" T="0.502723"/>
      <pos A="0.281954" C="0.247095" G="0.223856" T="0.247095"/>
      <pos A="0.316812" C="0.386528" G="0.165759" T="0.130901"/>
      <pos A="0.165759" C="0.247095" G="0.119281" T="0.467865"/>
      <pos A="0.14252" C="0.281954" G="0.293573" T="0.281954"/>
      <pos A="0.398148" C="0.200617" G="0.235476" T="0.165759"/>
      <pos A="0.421387" C="0.270334" G="0.200617" T="0.107661"/>
      <pos A="0.165759" C="0.212237" G="0.258715" T="0.36329"/>
      <pos A="0.177379" C="0.14252" G="0.247095" T="0.433006"/>
      <pos A="0.281954" C="0.258715" G="0.258715" T="0.200617"/>
      <pos A="0.281954" C="0.36329" G="0.247095" T="0.107661"/>
      <pos A="0.270334" C="0.119281" G="0.36329" T="0.247095"/>
      <pos A="0.421387" C="0.212237" G="0.165759" T="0.200617"/>
      <pos A="0.0379447" C="0.328432" G="0.34005" T="0.293573"/>
      <pos A="0.305192" C="0.34005" G="0.165759" T="0.188998"/>
      <pos A="0.444626" C="0.247095" G="0.165759" T="0.14252"/>
      <pos A="0.188998" C="0.386528" G="0.270334" T="0.154139"/>
      <pos A="0.525962" C="0.258715" G="0.107661" T="0.107661"/>
      <pos A="0.223856" C="0.270334" G="0.223856" T="0.281954"/>
      <pos A="0.398148" C="0.177379" G="0.188998" T="0.235476"/>
      <pos A="0.258715" C="0.188998" G="0.421387" T="0.130901"/>
      <pos A="0.154139" C="0.305192" G="0.235476" T="0.305192"/>
      <pos A="0.247095" C="0.36329" G="0.072803" T="0.316812"/>
      <pos A="0.119281" C="0.235476" G="0.316812" T="0.328432"/>
      <pos A="0.270334" C="0.281954" G="0.177379" T="0.270334"/>
      <pos A="0.328432" C="0.072803" G="0.247095" T="0.35167"/>
      <pos A="0.281954" C="0.281954" G="0.316812" T="0.119281"/>
      <pos A="0.316812" C="0.165759" G="0.36329" T="0.154139"/>
      <pos A="0.35167" C="0.223856" G="0.270334" T="0.154139"/>
    </motif>
    <motif db="0" id="M38" alt="O38" length="40" nsites="8" evalue="1.3e-003">
      <pos A="0.445556" C="0.255926" G="0.0662963" T="0.232222"/>
      <pos A="0.263827" C="0.303333" G="0.311235" T="0.121605"/>
      <pos A="0.169012" C="0.208519" G="0.255926" T="0.366543"/>
      <pos A="0.192716" C="0.208519" G="0.295432" T="0.303333"/>
      <pos A="0.255926" C="0.358642" G="0.224321" T="0.161111"/>
      <pos A="0.366543" C="0.192716" G="0.27963" T="0.161111"/>
      <pos A="0.263827" C="0.105802" G="0.295432" T="0.334938"/>
      <pos A="0.224321" C="0.129506" G="0.327037" T="0.319136"/>
      <pos A="0.240123" C="0.15321" G="0.350741" T="0.255926"/>
      <pos A="0.232222" C="0.248025" G="0.263827" T="0.255926"/>
      <pos A="0.169012" C="0.27963" G="0.105802" T="0.445556"/>
      <pos A="0.390247" C="0.350741" G="0.121605" T="0.137407"/>
      <pos A="0.271728" C="0.21642" G="0.303333" T="0.208519"/>
      <pos A="0.271728" C="0.295432" G="0.176914" T="0.255926"/>
      <pos A="0.27963" C="0.224321" G="0.255926" T="0.240123"/>
      <pos A="0.200617" C="0.232222" G="0.271728" T="0.295432"/>
      <pos A="0.145309" C="0.248025" G="0.406049" T="0.200617"/>
      <pos A="0.390247" C="0.208519" G="0.09" T="0.311235"/>
      <pos A="0.15321" C="0.145309" G="0.224321" T="0.47716"/>
      <pos A="0.129506" C="0.437654" G="0.240123" T="0.192716"/>
      <pos A="0.437654" C="0.263827" G="0.161111" T="0.137407"/>
      <pos A="0.319136" C="0.232222" G="0.192716" T="0.255926"/>
      <pos A="0.287531" C="0.311235" G="0.121605" T="0.27963"/>
      <pos A="0.0979012" C="0.129506" G="0.398148" T="0.374444"/>
      <pos A="0.255926" C="0.311235" G="0.271728" T="0.161111"/>
      <pos A="0.303333" C="0.263827" G="0.224321" T="0.208519"/>
      <pos A="0.208519" C="0.224321" G="0.303333" T="0.263827"/>
      <pos A="0.311235" C="0.208519" G="0.208519" T="0.271728"/>
      <pos A="0.232222" C="0.334938" G="0.208519" T="0.224321"/>
      <pos A="0.240123" C="0.248025" G="0.15321" T="0.358642"/>
      <pos A="0.350741" C="0.263827" G="0.21642" T="0.169012"/>
      <pos A="0.255926" C="0.445556" G="0.145309" T="0.15321"/>
      <pos A="0.303333" C="0.192716" G="0.208519" T="0.295432"/>
      <pos A="0.255926" C="0.113704" G="0.390247" T="0.240123"/>
      <pos A="0.303333" C="0.192716" G="0.303333" T="0.200617"/>
      <pos A="0.271728" C="0.327037" G="0.21642" T="0.184815"/>
      <pos A="0.295432" C="0.184815" G="0.121605" T="0.398148"/>
      <pos A="0.295432" C="0.161111" G="0.263827" T="0.27963"/>
      <pos A="0.327037" C="0.129506" G="0.366543" T="0.176914"/>
      <pos A="0.334938" C="0.232222" G="0.21642" T="0.21642"/>
    </motif>
    <motif db="0" id="M4" alt="O4" length="40" nsites="8" evalue="1.3e-003">
      <pos A="0.240123" C="0.311235" G="0.295432" T="0.15321"/>
      <pos A="0.350741" C="0.200617" G="0.200617" T="0.248025"/>
      <pos A="0.137407" C="0.208519" G="0.255926" T="0.398148"/>
      <pos A="0.334938" C="0.263827" G="0.137407" T="0.263827"/>
      <pos A="0.240123" C="0.327037" G="0.263827" T="0.169012"/>
      <pos A="0.366543" C="0.137407" G="0.192716" T="0.303333"/>
      <pos A="0.145309" C="0.319136" G="0.240123" T="0.295432"/>
      <pos A="0.311235" C="0.232222" G="0.184815" T="0.271728"/>
      <pos A="0.295432" C="0.271728" G="0.303333" T="0.129506"/>
      <pos A="0.192716" C="0.0662963" G="0.366543" T="0.374444"/>
      <pos A="0.287531" C="0.105802" G="0.295432" T="0.311235"/>
      <pos A="0.169012" C="0.303333" G="0.248025" T="0.27963"/>
      <pos A="0.295432" C="0.319136" G="0.184815" T="0.200617"/>
      <pos A="0.271728" C="0.169012" G="0.113704" T="0.445556"/>
      <pos A="0.200617" C="0.200617" G="0.327037" T="0.271728"/>
      <pos A="0.287531" C="0.232222" G="0.27963" T="0.200617"/>
      <pos A="0.248025" C="0.271728" G="0.208519" T="0.271728"/>
      <pos A="0.263827" C="0.287531" G="0.271728" T="0.176914"/>
      <pos A="0.271728" C="0.303333" G="0.232222" T="0.192716"/>
      <pos A="0.176914" C="0.137407" G="0.303333" T="0.382346"/>
      <pos A="0.161111" C="0.287531" G="0.287531" T="0.263827"/>
      <pos A="0.319136" C="0.263827" G="0.137407" T="0.27963"/>
      <pos A="0.27963" C="0.350741" G="0.105802" T="0.263827"/>
      <pos A="0.34284" C="0.287531" G="0.0346914" T="0.334938"/>
      <pos A="0.105802" C="0.413951" G="0.248025" T="0.232222"/>
      <pos A="0.366543" C="0.184815" G="0.311235" T="0.137407"/>
      <pos A="0.200617" C="0.27963" G="0.248025" T="0.271728"/>
      <pos A="0.327037" C="0.303333" G="0.287531" T="0.0820988"/>
      <pos A="0.34284" C="0.27963" G="0.263827" T="0.113704"/>
      <pos A="0.303333" C="0.145309" G="0.366543" T="0.184815"/>
      <pos A="0.232222" C="0.240123" G="0.311235" T="0.21642"/>
      <pos A="0.398148" C="0.15321" G="0.232222" T="0.21642"/>
      <pos A="0.240123" C="0.374444" G="0.192716" T="0.192716"/>
      <pos A="0.311235" C="0.327037" G="0.0820988" T="0.27963"/>
      <pos A="0.295432" C="0.240123" G="0.358642" T="0.105802"/>
      <pos A="0.358642" C="0.169012" G="0.105802" T="0.366543"/>
      <pos A="0.113704" C="0.21642" G="0.390247" T="0.27963"/>
      <pos A="0.184815" C="0.334938" G="0.169012" T="0.311235"/>
      <pos A="0.21642" C="0.240123" G="0.15321" T="0.390247"/>
      <pos A="0.255926" C="0.176914" G="0.161111" T="0.406049"/>
    </motif>
    <motif db="0" id="M40" alt="O40" length="40" nsites="8" evalue="1.3e-003">
      <pos A="0.169012" C="0.0979012" G="0.161111" T="0.571975"/>
      <pos A="0.200617" C="0.311235" G="0.137407" T="0.350741"/>
      <pos A="0.208519" C="0.27963" G="0.366543" T="0.145309"/>
      <pos A="0.184815" C="0.295432" G="0.224321" T="0.295432"/>
      <pos A="0.240123" C="0.200617" G="0.366543" T="0.192716"/>
      <pos A="0.255926" C="0.295432" G="0.200617" T="0.248025"/>
      <pos A="0.169012" C="0.271728" G="0.240123" T="0.319136"/>
      <pos A="0.21642" C="0.327037" G="0.0979012" T="0.358642"/>
      <pos A="0.248025" C="0.192716" G="0.311235" T="0.248025"/>
      <pos A="0.366543" C="0.232222" G="0.113704" T="0.287531"/>
      <pos A="0.500864" C="0.176914" G="0.15321" T="0.169012"/>
      <pos A="0.248025" C="0.21642" G="0.176914" T="0.358642"/>
      <pos A="0.224321" C="0.295432" G="0.311235" T="0.169012"/>
      <pos A="0.240123" C="0.192716" G="0.319136" T="0.248025"/>
      <pos A="0.248025" C="0.366543" G="0.248025" T="0.137407"/>
      <pos A="0.208519" C="0.15321" G="0.295432" T="0.34284"/>
      <pos A="0.113704" C="0.413951" G="0.263827" T="0.208519"/>
      <pos A="0.27963" C="0.240123" G="0.169012" T="0.311235"/>
      <pos A="0.208519" C="0.176914" G="0.358642" T="0.255926"/>
      <pos A="0.240123" C="0.113704" G="0.263827" T="0.382346"/>
      <pos A="0.208519" C="0.200617" G="0.34284" T="0.248025"/>
      <pos A="0.27963" C="0.27963" G="0.232222" T="0.208519"/>
      <pos A="0.350741" C="0.21642" G="0.200617" T="0.232222"/>
      <pos A="0.224321" C="0.34284" G="0.263827" T="0.169012"/>
      <pos A="0.240123" C="0.184815" G="0.295432" T="0.27963"/>
      <pos A="0.137407" C="0.311235" G="0.169012" T="0.382346"/>
      <pos A="0.319136" C="0.374444" G="0.0979012" T="0.208519"/>
      <pos A="0.319136" C="0.287531" G="0.240123" T="0.15321"/>
      <pos A="0.327037" C="0.224321" G="0.27963" T="0.169012"/>
      <pos A="0.445556" C="0.192716" G="0.15321" T="0.208519"/>
      <pos A="0.34284" C="0.255926" G="0.192716" T="0.208519"/>
      <pos A="0.358642" C="0.129506" G="0.200617" T="0.311235"/>
      <pos A="0.192716" C="0.27963" G="0.240123" T="0.287531"/>
      <pos A="0.327037" C="0.366543" G="0.113704" T="0.192716"/>
      <pos A="0.200617" C="0.319136" G="0.169012" T="0.311235"/>
      <pos A="0.176914" C="0.200617" G="0.327037" T="0.295432"/>
      <pos A="0.287531" C="0.105802" G="0.421852" T="0.184815"/>
      <pos A="0.255926" C="0.145309" G="0.271728" T="0.327037"/>
      <pos A="0.240123" C="0.382346" G="0.169012" T="0.208519"/>
      <pos A="0.248025" C="0.248025" G="0.145309" T="0.358642"/>
    </motif>
    <motif db="0" id="M41" alt="O41" length="40" nsites="8" evalue="1.3e-003">
      <pos A="0.00308642" C="0.00308642" G="0.990741" T="0.00308642"/>
      <pos A="0.00308642" C="0.00308642" G="0.00308642" T="0.990741"/>
      <pos A="0.990741" C="0.00308642" G="0.00308642" T="0.00308642"/>
      <pos A="0.00308642" C="0.00308642" G="0.00308642" T="0.990741"/>
      <pos A="0.00308642" C="0.00308642" G="0.990741" T="0.00308642"/>
      <pos A="0.00308642" C="0.00308642" G="0.00308642" T="0.990741"/>
      <pos A="0.990741" C="0.00308642" G="0.00308642" T="0.00308642"/>
      <pos A="0.00308642" C="0.00308642" G="0.00308642" T="0.990741"/>
      <pos A="0.00308642" C="0.00308642" G="0.990741" T="0.00308642"/>
      <pos A="0.00308642" C="0.00308642" G="0.00308642" T="0.990741"/>
      <pos A="0.990741" C="0.00308642" G="0.00308642" T="0.00308642"/>
      <pos A="0.00308642" C="0.00308642" G="0.00308642" T="0.990741"/>
      <pos A="0.00308642" C="0.00308642" G="0.990741" T="0.00308642"/>
      <pos A="0.00308642" C="0.00308642" G="0.00308642" T="0.990741"/>
      <pos A="0.990741" C="0.00308642" G="0.00308642" T="0.00308642"/>
      <pos A="0.00308642" C="0.00308642" G="0.00308642" T="0.990741"/>
      <pos A="0.00308642" C="0.00308642" G="0.990741" T="0.00308642"/>
      <pos A="0.00308642" C="0.00308642" G="0.00308642" T="0.990741"/>
      <pos A="0.990741" C="0.00308642" G="0.00308642" T="0.00308642"/>
      <pos A="0.00308642" C="0.00308642" G="0.00308642" T="0.990741"/>
      <pos A="0.00308642" C="0.00308642" G="0.990741" T="0.00308642"/>
      <pos A="0.00308642" C="0.00308642" G="0.00308642" T="0.990741"/>
      <pos A="0.990741" C="0.00308642" G="0.00308642" T="0.00308642"/>
      <pos A="0.00308642" C="0.00308642" G="0.00308642" T="0.990741"/>
      <pos A="0.00308642" C="0.00308642" G="0.990741" T="0.00308642"/>
      <pos A="0.00308642" C="0.00308642" G="0.00308642" T="0.990741"/>
      <pos A="0.990741" C="0.00308642" G="0.00308642" T="0.00308642"/>
      <pos A="0.00308642" C="0.00308642" G="0.00308642" T="0.990741"/>
      <pos A="0.00308642" C="0.00308642" G="0.00308642" T="0.990741"/>
      <pos A="0.00308642" C="0.00308642" G="0.00308642" T="0.990741"/>
      <pos A="0.990741" C="0.00308642" G="0.00308642" T="0.00308642"/>
      <pos A="0.00308642" C="0.00308642" G="0.00308642" T="0.990741"/>
      <pos A="0.00308642" C="0.00308642" G="0.00308642" T="0.990741"/>
      <pos A="0.00308642" C="0.00308642" G="0.00308642" T="0.990741"/>
      <pos A="0.990741" C="0.00308642" G="0.00308642" T="0.00308642"/>
      <pos A="0.00308642" C="0.00308642" G="0.00308642" T="0.990741"/>
      <pos A="0.00308642" C="0.00308642" G="0.00308642" T="0.990741"/>
      <pos A="0.00308642" C="0.00308642" G="0.00308642" T="0.990741"/>
      <pos A="0.990741" C="0.00308642" G="0.00308642" T="0.00308642"/>
      <pos A="0.00308642" C="0.00308642" G="0.00308642" T="0.990741"/>
    </motif>
    <motif db="0" id="M42" alt="O42" length="40" nsites="8" evalue="1.3e-003">
      <pos A="0.121605" C="0.255926" G="0.382346" T="0.240123"/>
      <pos A="0.21642" C="0.334938" G="0.137407" T="0.311235"/>
      <pos A="0.311235" C="0.255926" G="0.255926" T="0.176914"/>
      <pos A="0.255926" C="0.255926" G="0.15321" T="0.334938"/>
      <pos A="0.15321" C="0.27963" G="0.34284" T="0.224321"/>
      <pos A="0.271728" C="0.319136" G="0.232222" T="0.176914"/>
      <pos A="0.390247" C="0.0979012" G="0.15321" T="0.358642"/>
      <pos A="0.271728" C="0.232222" G="0.224321" T="0.271728"/>
      <pos A="0.21642" C="0.208519" G="0.208519" T="0.366543"/>
      <pos A="0.208519" C="0.208519" G="0.34284" T="0.240123"/>
      <pos A="0.358642" C="0.15321" G="0.192716" T="0.295432"/>
      <pos A="0.15321" C="0.271728" G="0.208519" T="0.366543"/>
      <pos A="0.350741" C="0.208519" G="0.21642" T="0.224321"/>
      <pos A="0.303333" C="0.263827" G="0.327037" T="0.105802"/>
      <pos A="0.169012" C="0.137407" G="0.453457" T="0.240123"/>
      <pos A="0.121605" C="0.255926" G="0.421852" T="0.200617"/>
      <pos A="0.208519" C="0.27963" G="0.113704" T="0.398148"/>
      <pos A="0.34284" C="0.208519" G="0.184815" T="0.263827"/>
      <pos A="0.208519" C="0.271728" G="0.271728" T="0.248025"/>
      <pos A="0.327037" C="0.263827" G="0.319136" T="0.09"/>
      <pos A="0.271728" C="0.334938" G="0.271728" T="0.121605"/>
      <pos A="0.232222" C="0.358642" G="0.15321" T="0.255926"/>
      <pos A="0.327037" C="0.287531" G="0.145309" T="0.240123"/>
      <pos A="0.271728" C="0.121605" G="0.232222" T="0.374444"/>
      <pos A="0.129506" C="0.390247" G="0.263827" T="0.21642"/>
      <pos A="0.311235" C="0.192716" G="0.137407" T="0.358642"/>
      <pos A="0.255926" C="0.374444" G="0.21642" T="0.15321"/>
      <pos A="0.366543" C="0.255926" G="0.15321" T="0.224321"/>
      <pos A="0.287531" C="0.232222" G="0.145309" T="0.334938"/>
      <pos A="0.27963" C="0.255926" G="0.224321" T="0.240123"/>
      <pos A="0.429753" C="0.192716" G="0.240123" T="0.137407"/>
      <pos A="0.287531" C="0.192716" G="0.121605" T="0.398148"/>
      <pos A="0.263827" C="0.271728" G="0.319136" T="0.145309"/>
      <pos A="0.295432" C="0.21642" G="0.263827" T="0.224321"/>
      <pos A="0.176914" C="0.327037" G="0.208519" T="0.287531"/>
      <pos A="0.121605" C="0.248025" G="0.327037" T="0.303333"/>
      <pos A="0.176914" C="0.303333" G="0.248025" T="0.271728"/>
      <pos A="0.398148" C="0.15321" G="0.240123" T="0.208519"/>
      <pos A="0.429753" C="0.311235" G="0.169012" T="0.09"/>
      <pos A="0.248025" C="0.200617" G="0.224321" T="0.327037"/>
    </motif>
    <motif db="0" id="M43" alt="O43" length="40" nsites="8" evalue="1.3e-003">
      <pos A="0.332304" C="0.332304" G="0.332304" T="0.00308642"/>
      <pos A="0.00308642" C="0.496914" G="0.167696" T="0.332304"/>
      <pos A="0.167696" C="0.332304" G="0.167696" T="0.332304"/>
      <pos A="0.496914" C="0.167696" G="0.332304" T="0.00308642"/>
      <pos A="0.00308642" C="0.167696" G="0.332304" T="0.496914"/>
      <pos A="0.167696" C="0.496914" G="0.332304" T="0.00308642"/>
      <pos A="0.661523" C="0.00308642" G="0.332304" T="0.00308642"/>
      <pos A="0.00308642" C="0.496914" G="0.167696" T="0.332304"/>
      <pos A="0.00308642" C="0.661523" G="0.00308642" T="0.332304"/>
      <pos A="0.00308642" C="0.332304" G="0.00308642" T="0.661523"/>
      <pos A="0.00308642" C="0.167696" G="0.332304" T="0.496914"/>
      <pos A="0.167696" C="0.661523" G="0.167696" T="0.00308642"/>
      <pos A="0.167696" C="0.496914" G="0.167696" T="0.167696"/>
      <pos A="0.332304" C="0.167696" G="0.332304" T="0.167696"/>
      <pos A="0.00308642" C="0.496914" G="0.332304" T="0.167696"/>
      <pos A="0.00308642" C="0.661523" G="0.00308642" T="0.332304"/>
      <pos A="0.167696" C="0.332304" G="0.167696" T="0.332304"/>
      <pos A="0.167696" C="0.661523" G="0.167696" T="0.00308642"/>
      <pos A="0.167696" C="0.00308642" G="0.332304" T="0.496914"/>
      <pos A="0.00308642" C="0.826131" G="0.167696" T="0.00308642"/>
      <pos A="0.332304" C="0.496914" G="0.167696" T="0.00308642"/>
      <pos A="0.332304" C="0.332304" G="0.00308642" T="0.332304"/>
      <pos A="0.496914" C="0.00308642" G="0.332304" T="0.167696"/>
      <pos A="0.167696" C="0.332304" G="0.167696" T="0.332304"/>
      <pos A="0.00308642" C="0.167696" G="0.332304" T="0.496914"/>
      <pos A="0.167696" C="0.332304" G="0.167696" T="0.332304"/>
      <pos A="0.332304" C="0.496914" G="0.00308642" T="0.167696"/>
      <pos A="0.332304" C="0.661523" G="0.00308642" T="0.00308642"/>
      <pos A="0.332304" C="0.332304" G="0.00308642" T="0.332304"/>
      <pos A="0.332304" C="0.496914" G="0.00308642" T="0.167696"/>
      <pos A="0.332304" C="0.00308642" G="0.332304" T="0.332304"/>
      <pos A="0.332304" C="0.167696" G="0.332304" T="0.167696"/>
      <pos A="0.00308642" C="0.661523" G="0.00308642" T="0.332304"/>
      <pos A="0.167696" C="0.661523" G="0.167696" T="0.00308642"/>
      <pos A="0.332304" C="0.00308642" G="0.00308642" T="0.661523"/>
      <pos A="0.332304" C="0.00308642" G="0.496914" T="0.167696"/>
      <pos A="0.00308642" C="0.167696" G="0.661523" T="0.167696"/>
      <pos A="0.496914" C="0.00308642" G="0.332304" T="0.167696"/>
      <pos A="0.661523" C="0.167696" G="0.167696" T="0.00308642"/>
      <pos A="0.167696" C="0.332304" G="0.332304" T="0.167696"/>
    </motif>
    <motif db="0" id="M44" alt="O44" length="40" nsites="8" evalue="1.3e-003">
      <pos A="0.137407" C="0.311235" G="0.240123" T="0.311235"/>
      <pos A="0.184815" C="0.429753" G="0.192716" T="0.192716"/>
      <pos A="0.184815" C="0.113704" G="0.382346" T="0.319136"/>
      <pos A="0.34284" C="0.129506" G="0.176914" T="0.350741"/>
      <pos A="0.311235" C="0.0979012" G="0.429753" T="0.161111"/>
      <pos A="0.208519" C="0.34284" G="0.255926" T="0.192716"/>
      <pos A="0.248025" C="0.303333" G="0.0741975" T="0.374444"/>
      <pos A="0.145309" C="0.27963" G="0.192716" T="0.382346"/>
      <pos A="0.390247" C="0.224321" G="0.145309" T="0.240123"/>
      <pos A="0.508765" C="0.21642" G="0.176914" T="0.0979012"/>
      <pos A="0.232222" C="0.208519" G="0.287531" T="0.271728"/>
      <pos A="0.240123" C="0.137407" G="0.374444" T="0.248025"/>
      <pos A="0.255926" C="0.311235" G="0.176914" T="0.255926"/>
      <pos A="0.311235" C="0.224321" G="0.232222" T="0.232222"/>
      <pos A="0.169012" C="0.232222" G="0.295432" T="0.303333"/>
      <pos A="0.184815" C="0.406049" G="0.232222" T="0.176914"/>
      <pos A="0.374444" C="0.398148" G="0.129506" T="0.0979012"/>
      <pos A="0.319136" C="0.200617" G="0.224321" T="0.255926"/>
      <pos A="0.161111" C="0.232222" G="0.398148" T="0.208519"/>
      <pos A="0.319136" C="0.200617" G="0.161111" T="0.319136"/>
      <pos A="0.176914" C="0.200617" G="0.311235" T="0.311235"/>
      <pos A="0.184815" C="0.240123" G="0.184815" T="0.390247"/>
      <pos A="0.327037" C="0.263827" G="0.15321" T="0.255926"/>
      <pos A="0.161111" C="0.34284" G="0.224321" T="0.271728"/>
      <pos A="0.319136" C="0.184815" G="0.105802" T="0.390247"/>
      <pos A="0.176914" C="0.21642" G="0.255926" T="0.350741"/>
      <pos A="0.240123" C="0.184815" G="0.334938" T="0.240123"/>
      <pos A="0.34284" C="0.240123" G="0.184815" T="0.232222"/>
      <pos A="0.413951" C="0.27963" G="0.232222" T="0.0741975"/>
      <pos A="0.263827" C="0.263827" G="0.287531" T="0.184815"/>
      <pos A="0.255926" C="0.200617" G="0.319136" T="0.224321"/>
      <pos A="0.295432" C="0.15321" G="0.224321" T="0.327037"/>
      <pos A="0.21642" C="0.429753" G="0.192716" T="0.161111"/>
      <pos A="0.27963" C="0.287531" G="0.208519" T="0.224321"/>
      <pos A="0.240123" C="0.184815" G="0.192716" T="0.382346"/>
      <pos A="0.287531" C="0.121605" G="0.350741" T="0.240123"/>
      <pos A="0.303333" C="0.327037" G="0.240123" T="0.129506"/>
      <pos A="0.248025" C="0.169012" G="0.21642" T="0.366543"/>
      <pos A="0.137407" C="0.350741" G="0.295432" T="0.21642"/>
      <pos A="0.437654" C="0.271728" G="0.15321" T="0.137407"/>
    </motif>
    <motif db="0" id="M46" alt="O46" length="40" nsites="8" evalue="1.3e-003">
      <pos A="0.27963" C="0.295432" G="0.161111" T="0.263827"/>
      <pos A="0.224321" C="0.113704" G="0.232222" T="0.429753"/>
      <pos A="0.208519" C="0.184815" G="0.263827" T="0.34284"/>
      <pos A="0.390247" C="0.21642" G="0.224321" T="0.169012"/>
      <pos A="0.27963" C="0.27963" G="0.263827" T="0.176914"/>
      <pos A="0.287531" C="0.350741" G="0.255926" T="0.105802"/>
      <pos A="0.398148" C="0.176914" G="0.255926" T="0.169012"/>
      <pos A="0.145309" C="0.303333" G="0.271728" T="0.27963"/>
      <pos A="0.15321" C="0.240123" G="0.295432" T="0.311235"/>
      <pos A="0.105802" C="0.21642" G="0.311235" T="0.366543"/>
      <pos A="0.255926" C="0.263827" G="0.248025" T="0.232222"/>
      <pos A="0.192716" C="0.248025" G="0.303333" T="0.255926"/>
      <pos A="0.0820988" C="0.358642" G="0.350741" T="0.208519"/>
      <pos A="0.271728" C="0.105802" G="0.232222" T="0.390247"/>
      <pos A="0.192716" C="0.27963" G="0.287531" T="0.240123"/>
      <pos A="0.311235" C="0.271728" G="0.105802" T="0.311235"/>
      <pos A="0.287531" C="0.287531" G="0.15321" T="0.271728"/>
      <pos A="0.248025" C="0.295432" G="0.129506" T="0.327037"/>
      <pos A="0.295432" C="0.334938" G="0.09" T="0.27963"/>
      <pos A="0.445556" C="0.129506" G="0.232222" T="0.192716"/>
      <pos A="0.453457" C="0.319136" G="0.169012" T="0.0583951"/>
      <pos A="0.169012" C="0.21642" G="0.192716" T="0.421852"/>
      <pos A="0.303333" C="0.192716" G="0.327037" T="0.176914"/>
      <pos A="0.240123" C="0.21642" G="0.184815" T="0.358642"/>
      <pos A="0.232222" C="0.295432" G="0.271728" T="0.200617"/>
      <pos A="0.263827" C="0.192716" G="0.169012" T="0.374444"/>
      <pos A="0.263827" C="0.319136" G="0.192716" T="0.224321"/>
      <pos A="0.27963" C="0.366543" G="0.192716" T="0.161111"/>
      <pos A="0.137407" C="0.208519" G="0.319136" T="0.334938"/>
      <pos A="0.224321" C="0.176914" G="0.311235" T="0.287531"/>
      <pos A="0.319136" C="0.137407" G="0.350741" T="0.192716"/>
      <pos A="0.200617" C="0.255926" G="0.248025" T="0.295432"/>
      <pos A="0.34284" C="0.255926" G="0.121605" T="0.27963"/>
      <pos A="0.263827" C="0.295432" G="0.366543" T="0.0741975"/>
      <pos A="0.319136" C="0.319136" G="0.208519" T="0.15321"/>
      <pos A="0.334938" C="0.311235" G="0.0662963" T="0.287531"/>
      <pos A="0.240123" C="0.121605" G="0.311235" T="0.327037"/>
      <pos A="0.27963" C="0.327037" G="0.192716" T="0.200617"/>
      <pos A="0.27963" C="0.319136" G="0.240123" T="0.161111"/>
      <pos A="0.169012" C="0.248025" G="0.232222" T="0.350741"/>
    </motif>
    <motif db="0" id="M47" alt="O47" length="40" nsites="8" evalue="1.3e-003">
      <pos A="0.00308642" C="0.661523" G="0.332304" T="0.00308642"/>
      <pos A="0.332304" C="0.00308642" G="0.332304" T="0.332304"/>
      <pos A="0.661523" C="0.00308642" G="0.332304" T="0.00308642"/>
      <pos A="0.332304" C="0.661523" G="0.00308642" T="0.00308642"/>
      <pos A="0.00308642" C="0.332304" G="0.00308642" T="0.661523"/>
      <pos A="0.332304" C="0.661523" G="0.00308642" T="0.00308642"/>
      <pos A="0.00308642" C="0.990741" G="0.00308642" T="0.00308642"/>
      <pos A="0.00308642" C="0.332304" G="0.00308642" T="0.661523"/>
      <pos A="0.00308642" C="0.990741" G="0.00308642" T="0.00308642"/>
      <pos A="0.332304" C="0.332304" G="0.00308642" T="0.332304"/>
      <pos A="0.00308642" C="0.00308642" G="0.990741" T="0.00308642"/>
      <pos A="0.00308642" C="0.332304" G="0.332304" T="0.332304"/>
      <pos A="0.00308642" C="0.661523" G="0.332304" T="0.00308642"/>
      <pos A="0.332304" C="0.661523" G="0.00308642" T="0.00308642"/>
      <pos A="0.332304" C="0.661523" G="0.00308642" T="0.00308642"/>
      <pos A="0.00308642" C="0.661523" G="0.00308642" T="0.332304"/>
      <pos A="0.00308642" C="0.332304" G="0.332304" T="0.332304"/>
      <pos A="0.00308642" C="0.661523" G="0.332304" T="0.00308642"/>
      <pos A="0.332304" C="0.00308642" G="0.00308642" T="0.661523"/>
      <pos A="0.00308642" C="0.00308642" G="0.332304" T="0.661523"/>
      <pos A="0.00308642" C="0.332304" G="0.00308642" T="0.661523"/>
      <pos A="0.332304" C="0.00308642" G="0.00308642" T="0.661523"/>
      <pos A="0.00308642" C="0.990741" G="0.00308642" T="0.00308642"/>
      <pos A="0.00308642" C="0.661523" G="0.00308642" T="0.332304"/>
      <pos A="0.332304" C="0.661523" G="0.00308642" T="0.00308642"/>
      <pos A="0.00308642" C="0.661523" G="0.332304" T="0.00308642"/>
      <pos A="0.00308642" C="0.990741" G="0.00308642" T="0.00308642"/>
      <pos A="0.661523" C="0.00308642" G="0.00308642" T="0.332304"/>
      <pos A="0.00308642" C="0.00308642" G="0.661523" T="0.332304"/>
      <pos A="0.00308642" C="0.332304" G="0.00308642" T="0.661523"/>
      <pos A="0.00308642" C="0.332304" G="0.00308642" T="0.661523"/>
      <pos A="0.332304" C="0.00308642" G="0.661523" T="0.00308642"/>
      <pos A="0.00308642" C="0.332304" G="0.661523" T="0.00308642"/>
      <pos A="0.00308642" C="0.332304" G="0.00308642" T="0.661523"/>
      <pos A="0.661523" C="0.00308642" G="0.332304" T="0.00308642"/>
      <pos A="0.00308642" C="0.00308642" G="0.990741" T="0.00308642"/>
      <pos A="0.00308642" C="0.332304" G="0.332304" T="0.332304"/>
      <pos A="0.332304" C="0.332304" G="0.00308642" T="0.332304"/>
      <pos A="0.661523" C="0.00308642" G="0.332304" T="0.00308642"/>
      <pos A="0.661523" C="0.00308642" G="0.00308642" T="0.332304"/>
    </motif>
    <motif db="0" id="M48" alt="O48" length="40" nsites="8" evalue="1.3e-003">
      <pos A="0.303333" C="0.176914" G="0.27963" T="0.240123"/>
      <pos A="0.169012" C="0.271728" G="0.311235" T="0.248025"/>
      <pos A="0.145309" C="0.208519" G="0.374444" T="0.271728"/>
      <pos A="0.271728" C="0.358642" G="0.09" T="0.27963"/>
      <pos A="0.208519" C="0.27963" G="0.303333" T="0.208519"/>
      <pos A="0.358642" C="0.208519" G="0.137407" T="0.295432"/>
      <pos A="0.311235" C="0.137407" G="0.0583951" T="0.492963"/>
      <pos A="0.461358" C="0.113704" G="0.232222" T="0.192716"/>
      <pos A="0.15321" C="0.311235" G="0.27963" T="0.255926"/>
      <pos A="0.200617" C="0.327037" G="0.208519" T="0.263827"/>
      <pos A="0.34284" C="0.169012" G="0.184815" T="0.303333"/>
      <pos A="0.248025" C="0.145309" G="0.390247" T="0.21642"/>
      <pos A="0.232222" C="0.287531" G="0.232222" T="0.248025"/>
      <pos A="0.15321" C="0.350741" G="0.129506" T="0.366543"/>
      <pos A="0.184815" C="0.287531" G="0.145309" T="0.382346"/>
      <pos A="0.192716" C="0.398148" G="0.21642" T="0.192716"/>
      <pos A="0.334938" C="0.176914" G="0.271728" T="0.21642"/>
      <pos A="0.319136" C="0.176914" G="0.34284" T="0.161111"/>
      <pos A="0.27963" C="0.21642" G="0.224321" T="0.27963"/>
      <pos A="0.200617" C="0.271728" G="0.358642" T="0.169012"/>
      <pos A="0.263827" C="0.350741" G="0.0979012" T="0.287531"/>
      <pos A="0.184815" C="0.350741" G="0.161111" T="0.303333"/>
      <pos A="0.27963" C="0.192716" G="0.169012" T="0.358642"/>
      <pos A="0.240123" C="0.200617" G="0.421852" T="0.137407"/>
      <pos A="0.334938" C="0.248025" G="0.200617" T="0.21642"/>
      <pos A="0.21642" C="0.137407" G="0.350741" T="0.295432"/>
      <pos A="0.311235" C="0.15321" G="0.287531" T="0.248025"/>
      <pos A="0.429753" C="0.176914" G="0.192716" T="0.200617"/>
      <pos A="0.09" C="0.303333" G="0.366543" T="0.240123"/>
      <pos A="0.248025" C="0.248025" G="0.248025" T="0.255926"/>
      <pos A="0.129506" C="0.255926" G="0.240123" T="0.374444"/>
      <pos A="0.224321" C="0.374444" G="0.240123" T="0.161111"/>
      <pos A="0.311235" C="0.248025" G="0.208519" T="0.232222"/>
      <pos A="0.311235" C="0.0979012" G="0.311235" T="0.27963"/>
      <pos A="0.311235" C="0.334938" G="0.248025" T="0.105802"/>
      <pos A="0.390247" C="0.176914" G="0.176914" T="0.255926"/>
      <pos A="0.287531" C="0.429753" G="0.208519" T="0.0741975"/>
      <pos A="0.358642" C="0.350741" G="0.15321" T="0.137407"/>
      <pos A="0.295432" C="0.176914" G="0.21642" T="0.311235"/>
      <pos A="0.192716" C="0.240123" G="0.15321" T="0.413951"/>
    </motif>
    <motif db="0" id="M49" alt="O49" length="40" nsites="8" evalue="1.3e-003">
      <pos A="0.34284" C="0.105802" G="0.263827" T="0.287531"/>
      <pos A="0.334938" C="0.366543" G="0.192716" T="0.105802"/>
      <pos A="0.271728" C="0.232222" G="0.271728" T="0.224321"/>
      <pos A="0.208519" C="0.21642" G="0.263827" T="0.311235"/>
      <pos A="0.169012" C="0.208519" G="0.200617" T="0.421852"/>
      <pos A="0.105802" C="0.184815" G="0.271728" T="0.437654"/>
      <pos A="0.145309" C="0.366543" G="0.184815" T="0.303333"/>
      <pos A="0.271728" C="0.390247" G="0.09" T="0.248025"/>
      <pos A="0.248025" C="0.334938" G="0.169012" T="0.248025"/>
      <pos A="0.406049" C="0.248025" G="0.176914" T="0.169012"/>
      <pos A="0.161111" C="0.121605" G="0.453457" T="0.263827"/>
      <pos A="0.303333" C="0.271728" G="0.271728" T="0.15321"/>
      <pos A="0.469259" C="0.295432" G="0.0504938" T="0.184815"/>
      <pos A="0.145309" C="0.145309" G="0.303333" T="0.406049"/>
      <pos A="0.232222" C="0.287531" G="0.248025" T="0.232222"/>
      <pos A="0.27963" C="0.240123" G="0.240123" T="0.240123"/>
      <pos A="0.263827" C="0.255926" G="0.240123" T="0.240123"/>
      <pos A="0.255926" C="0.169012" G="0.224321" T="0.350741"/>
      <pos A="0.184815" C="0.232222" G="0.327037" T="0.255926"/>
      <pos A="0.161111" C="0.27963" G="0.287531" T="0.271728"/>
      <pos A="0.200617" C="0.208519" G="0.192716" T="0.398148"/>
      <pos A="0.240123" C="0.232222" G="0.311235" T="0.21642"/>
      <pos A="0.21642" C="0.263827" G="0.224321" T="0.295432"/>
      <pos A="0.176914" C="0.192716" G="0.271728" T="0.358642"/>
      <pos A="0.311235" C="0.303333" G="0.255926" T="0.129506"/>
      <pos A="0.366543" C="0.15321" G="0.208519" T="0.271728"/>
      <pos A="0.413951" C="0.232222" G="0.334938" T="0.0188889"/>
      <pos A="0.34284" C="0.295432" G="0.121605" T="0.240123"/>
      <pos A="0.406049" C="0.240123" G="0.208519" T="0.145309"/>
      <pos A="0.327037" C="0.192716" G="0.255926" T="0.224321"/>
      <pos A="0.200617" C="0.382346" G="0.15321" T="0.263827"/>
      <pos A="0.137407" C="0.232222" G="0.255926" T="0.374444"/>
      <pos A="0.255926" C="0.169012" G="0.192716" T="0.382346"/>
      <pos A="0.366543" C="0.327037" G="0.184815" T="0.121605"/>
      <pos A="0.169012" C="0.366543" G="0.287531" T="0.176914"/>
      <pos A="0.319136" C="0.255926" G="0.121605" T="0.303333"/>
      <pos A="0.303333" C="0.255926" G="0.287531" T="0.15321"/>
      <pos A="0.240123" C="0.200617" G="0.15321" T="0.406049"/>
      <pos A="0.192716" C="0.240123" G="0.34284" T="0.224321"/>
      <pos A="0.334938" C="0.327037" G="0.09" T="0.248025"/>
    </motif>
    <motif db="0" id="M5" alt="O5" length="40" nsites="8" evalue="1.3e-003">
      <pos A="0.350741" C="0.295432" G="0.169012" T="0.184815"/>
      <pos A="0.232222" C="0.232222" G="0.311235" T="0.224321"/>
      <pos A="0.263827" C="0.27963" G="0.303333" T="0.15321"/>
      <pos A="0.398148" C="0.0979012" G="0.169012" T="0.334938"/>
      <pos A="0.240123" C="0.232222" G="0.184815" T="0.34284"/>
      <pos A="0.271728" C="0.34284" G="0.0820988" T="0.303333"/>
      <pos A="0.358642" C="0.295432" G="0.15321" T="0.192716"/>
      <pos A="0.176914" C="0.232222" G="0.319136" T="0.271728"/>
      <pos A="0.176914" C="0.27963" G="0.176914" T="0.366543"/>
      <pos A="0.248025" C="0.445556" G="0.200617" T="0.105802"/>
      <pos A="0.263827" C="0.21642" G="0.263827" T="0.255926"/>
      <pos A="0.263827" C="0.224321" G="0.27963" T="0.232222"/>
      <pos A="0.15321" C="0.200617" G="0.27963" T="0.366543"/>
      <pos A="0.271728" C="0.248025" G="0.240123" T="0.240123"/>
      <pos A="0.255926" C="0.240123" G="0.319136" T="0.184815"/>
      <pos A="0.129506" C="0.232222" G="0.303333" T="0.334938"/>
      <pos A="0.263827" C="0.15321" G="0.255926" T="0.327037"/>
      <pos A="0.137407" C="0.366543" G="0.334938" T="0.161111"/>
      <pos A="0.374444" C="0.200617" G="0.0741975" T="0.350741"/>
      <pos A="0.319136" C="0.121605" G="0.232222" T="0.327037"/>
      <pos A="0.240123" C="0.334938" G="0.240123" T="0.184815"/>
      <pos A="0.263827" C="0.240123" G="0.161111" T="0.334938"/>
      <pos A="0.374444" C="0.200617" G="0.311235" T="0.113704"/>
      <pos A="0.248025" C="0.374444" G="0.176914" T="0.200617"/>
      <pos A="0.255926" C="0.0820988" G="0.295432" T="0.366543"/>
      <pos A="0.208519" C="0.334938" G="0.208519" T="0.248025"/>
      <pos A="0.34284" C="0.34284" G="0.137407" T="0.176914"/>
      <pos A="0.398148" C="0.15321" G="0.0979012" T="0.350741"/>
      <pos A="0.105802" C="0.169012" G="0.406049" T="0.319136"/>
      <pos A="0.232222" C="0.390247" G="0.15321" T="0.224321"/>
      <pos A="0.232222" C="0.176914" G="0.145309" T="0.445556"/>
      <pos A="0.184815" C="0.240123" G="0.311235" T="0.263827"/>
      <pos A="0.271728" C="0.287531" G="0.311235" T="0.129506"/>
      <pos A="0.248025" C="0.358642" G="0.21642" T="0.176914"/>
      <pos A="0.232222" C="0.200617" G="0.263827" T="0.303333"/>
      <pos A="0.500864" C="0.113704" G="0.105802" T="0.27963"/>
      <pos A="0.334938" C="0.192716" G="0.208519" T="0.263827"/>
      <pos A="0.15321" C="0.311235" G="0.287531" T="0.248025"/>
      <pos A="0.263827" C="0.27963" G="0.176914" T="0.27963"/>
      <pos A="0.295432" C="0.271728" G="0.232222" T="0.200617"/>
    </motif>
    <motif db="0" id="M50" alt="O50" length="40" nsites="8" evalue="1.3e-003">
      <pos A="0.390247" C="0.169012" G="0.263827" T="0.176914"/>
      <pos A="0.27963" C="0.263827" G="0.176914" T="0.27963"/>
      <pos A="0.255926" C="0.208519" G="0.366543" T="0.169012"/>
      <pos A="0.169012" C="0.232222" G="0.319136" T="0.27963"/>
      <pos A="0.208519" C="0.169012" G="0.169012" T="0.453457"/>
      <pos A="0.34284" C="0.224321" G="0.184815" T="0.248025"/>
      <pos A="0.192716" C="0.263827" G="0.406049" T="0.137407"/>
      <pos A="0.208519" C="0.240123" G="0.287531" T="0.263827"/>
      <pos A="0.169012" C="0.208519" G="0.327037" T="0.295432"/>
      <pos A="0.508765" C="0.240123" G="0.176914" T="0.0741975"/>
      <pos A="0.113704" C="0.263827" G="0.21642" T="0.406049"/>
      <pos A="0.240123" C="0.271728" G="0.176914" T="0.311235"/>
      <pos A="0.248025" C="0.334938" G="0.161111" T="0.255926"/>
      <pos A="0.161111" C="0.145309" G="0.15321" T="0.54037"/>
      <pos A="0.184815" C="0.232222" G="0.287531" T="0.295432"/>
      <pos A="0.21642" C="0.429753" G="0.161111" T="0.192716"/>
      <pos A="0.358642" C="0.145309" G="0.27963" T="0.21642"/>
      <pos A="0.21642" C="0.334938" G="0.287531" T="0.161111"/>
      <pos A="0.263827" C="0.34284" G="0.21642" T="0.176914"/>
      <pos A="0.421852" C="0.255926" G="0.176914" T="0.145309"/>
      <pos A="0.192716" C="0.334938" G="0.319136" T="0.15321"/>
      <pos A="0.287531" C="0.287531" G="0.255926" T="0.169012"/>
      <pos A="0.437654" C="0.121605" G="0.169012" T="0.271728"/>
      <pos A="0.327037" C="0.105802" G="0.34284" T="0.224321"/>
      <pos A="0.240123" C="0.271728" G="0.248025" T="0.240123"/>
      <pos A="0.248025" C="0.311235" G="0.09" T="0.350741"/>
      <pos A="0.169012" C="0.263827" G="0.248025" T="0.319136"/>
      <pos A="0.271728" C="0.176914" G="0.327037" T="0.224321"/>
      <pos A="0.319136" C="0.255926" G="0.145309" T="0.27963"/>
      <pos A="0.374444" C="0.200617" G="0.240123" T="0.184815"/>
      <pos A="0.263827" C="0.255926" G="0.263827" T="0.21642"/>
      <pos A="0.232222" C="0.287531" G="0.169012" T="0.311235"/>
      <pos A="0.145309" C="0.492963" G="0.129506" T="0.232222"/>
      <pos A="0.224321" C="0.176914" G="0.319136" T="0.27963"/>
      <pos A="0.374444" C="0.21642" G="0.27963" T="0.129506"/>
      <pos A="0.161111" C="0.327037" G="0.255926" T="0.255926"/>
      <pos A="0.358642" C="0.176914" G="0.255926" T="0.208519"/>
      <pos A="0.200617" C="0.255926" G="0.21642" T="0.327037"/>
      <pos A="0.287531" C="0.161111" G="0.303333" T="0.248025"/>
      <pos A="0.224321" C="0.240123" G="0.208519" T="0.327037"/>
    </motif>
    <motif db="0" id="M52" alt="O52" length="40" nsites="8" evalue="1.3e-003">
      <pos A="0.00308642" C="0.00308642" G="0.990741" T="0.00308642"/>
      <pos A="0.00308642" C="0.990741" G="0.00308642" T="0.00308642"/>
      <pos A="0.00308642" C="0.00308642" G="0.00308642" T="0.990741"/>
      <pos A="0.990741" C="0.00308642" G="0.00308642" T="0.00308642"/>
      <pos A="0.00308642" C="0.990741" G="0.00308642" T="0.00308642"/>
      <pos A="0.990741" C="0.00308642" G="0.00308642" T="0.00308642"/>
      <pos A="0.00308642" C="0.990741" G="0.00308642" T="0.00308642"/>
      <pos A="0.990741" C="0.00308642" G="0.00308642" T="0.00308642"/>
      <pos A="0.00308642" C="0.990741" G="0.00308642" T="0.00308642"/>
      <pos A="0.00308642" C="0.00308642" G="0.990741" T="0.00308642"/>
      <pos A="0.00308642" C="0.00308642" G="0.00308642" T="0.990741"/>
      <pos A="0.00308642" C="0.00308642" G="0.990741" T="0.00308642"/>
      <pos A="0.990741" C="0.00308642" G="0.00308642" T="0.00308642"/>
      <pos A="0.990741" C="0.00308642" G="0.00308642" T="0.00308642"/>
      <pos A="0.00308642" C="0.00308642" G="0.00308642" T="0.990741"/>
      <pos A="0.00308642" C="0.990741" G="0.00308642" T="0.00308642"/>
      <pos A="0.00308642" C="0.990741" G="0.00308642" T="0.00308642"/>
      <pos A="0.00308642" C="0.00308642" G="0.00308642" T="0.990741"/>
      <pos A="0.00308642" C="0.00308642" G="0.00308642" T="0.990741"/>
      <pos A="0.00308642" C="0.00308642" G="0.00308642" T="0.990741"/>
      <pos A="0.00308642" C="0.00308642" G="0.00308642" T="0.990741"/>
      <pos A="0.00308642" C="0.00308642" G="0.00308642" T="0.990741"/>
      <pos A="0.990741" C="0.00308642" G="0.00308642" T="0.00308642"/>
      <pos A="0.990741" C="0.00308642" G="0.00308642" T="0.00308642"/>
      <pos A="0.990741" C="0.00308642" G="0.00308642" T="0.00308642"/>
      <pos A="0.00308642" C="0.00308642" G="0.990741" T="0.00308642"/>
      <pos A="0.990741" C="0.00308642" G="0.00308642" T="0.00308642"/>
      <pos A="0.990741" C="0.00308642" G="0.00308642" T="0.00308642"/>
      <pos A="0.990741" C="0.00308642" G="0.00308642" T="0.00308642"/>
      <pos A="0.00308642" C="0.00308642" G="0.00308642" T="0.990741"/>
      <pos A="0.00308642" C="0.00308642" G="0.00308642" T="0.990741"/>
      <pos A="0.00308642" C="0.00308642" G="0.990741" T="0.00308642"/>
      <pos A="0.00308642" C="0.990741" G="0.00308642" T="0.00308642"/>
      <pos A="0.00308642" C="0.00308642" G="0.00308642" T="0.990741"/>
      <pos A="0.990741" C="0.00308642" G="0.00308642" T="0.00308642"/>
      <pos A="0.00308642" C="0.00308642" G="0.990741" T="0.00308642"/>
      <pos A="0.00308642" C="0.00308642" G="0.990741" T="0.00308642"/>
      <pos A="0.00308642" C="0.00308642" G="0.990741" T="0.00308642"/>
      <pos A="0.00308642" C="0.00308642" G="0.990741" T="0.00308642"/>
      <pos A="0.00308642" C="0.990741" G="0.00308642" T="0.00308642"/>
    </motif>
    <motif db="0" id="M53" alt="O53" length="40" nsites="8" evalue="1.3e-003">
      <pos A="0.184815" C="0.398148" G="0.21642" T="0.200617"/>
      <pos A="0.176914" C="0.176914" G="0.255926" T="0.390247"/>
      <pos A="0.184815" C="0.161111" G="0.334938" T="0.319136"/>
      <pos A="0.121605" C="0.311235" G="0.200617" T="0.366543"/>
      <pos A="0.224321" C="0.176914" G="0.255926" T="0.34284"/>
      <pos A="0.21642" C="0.240123" G="0.271728" T="0.271728"/>
      <pos A="0.295432" C="0.350741" G="0.0662963" T="0.287531"/>
      <pos A="0.208519" C="0.27963" G="0.34284" T="0.169012"/>
      <pos A="0.21642" C="0.137407" G="0.255926" T="0.390247"/>
      <pos A="0.232222" C="0.255926" G="0.232222" T="0.27963"/>
      <pos A="0.485062" C="0.208519" G="0.184815" T="0.121605"/>
      <pos A="0.327037" C="0.232222" G="0.303333" T="0.137407"/>
      <pos A="0.311235" C="0.200617" G="0.248025" T="0.240123"/>
      <pos A="0.287531" C="0.184815" G="0.248025" T="0.27963"/>
      <pos A="0.303333" C="0.184815" G="0.406049" T="0.105802"/>
      <pos A="0.263827" C="0.21642" G="0.255926" T="0.263827"/>
      <pos A="0.248025" C="0.176914" G="0.224321" T="0.350741"/>
      <pos A="0.15321" C="0.263827" G="0.192716" T="0.390247"/>
      <pos A="0.232222" C="0.271728" G="0.263827" T="0.232222"/>
      <pos A="0.232222" C="0.263827" G="0.15321" T="0.350741"/>
      <pos A="0.169012" C="0.295432" G="0.224321" T="0.311235"/>
      <pos A="0.500864" C="0.271728" G="0.121605" T="0.105802"/>
      <pos A="0.303333" C="0.15321" G="0.287531" T="0.255926"/>
      <pos A="0.192716" C="0.224321" G="0.224321" T="0.358642"/>
      <pos A="0.382346" C="0.240123" G="0.21642" T="0.161111"/>
      <pos A="0.271728" C="0.398148" G="0.121605" T="0.208519"/>
      <pos A="0.255926" C="0.413951" G="0.176914" T="0.15321"/>
      <pos A="0.303333" C="0.224321" G="0.21642" T="0.255926"/>
      <pos A="0.287531" C="0.248025" G="0.192716" T="0.271728"/>
      <pos A="0.240123" C="0.184815" G="0.334938" T="0.240123"/>
      <pos A="0.137407" C="0.34284" G="0.161111" T="0.358642"/>
      <pos A="0.334938" C="0.137407" G="0.311235" T="0.21642"/>
      <pos A="0.27963" C="0.129506" G="0.311235" T="0.27963"/>
      <pos A="0.224321" C="0.263827" G="0.319136" T="0.192716"/>
      <pos A="0.232222" C="0.469259" G="0.161111" T="0.137407"/>
      <pos A="0.255926" C="0.184815" G="0.105802" T="0.453457"/>
      <pos A="0.287531" C="0.255926" G="0.200617" T="0.255926"/>
      <pos A="0.27963" C="0.248025" G="0.240123" T="0.232222"/>
      <pos A="0.319136" C="0.176914" G="0.327037" T="0.176914"/>
      <pos A="0.121605" C="0.200617" G="0.445556" T="0.232222"/>
    </motif>
    <motif db="0" id="M54" alt="O54" length="40" nsites="8" evalue="1.3e-003">
      <pos A="0.217079" C="0.200617" G="0.463992" T="0.118313"/>
      <pos A="0.447531" C="0.184156" G="0.233539" T="0.134773"/>
      <pos A="0.217079" C="0.184156" G="0.332304" T="0.266461"/>
      <pos A="0.348765" C="0.151235" G="0.25" T="0.25"/>
      <pos A="0.101852" C="0.118313" G="0.332304" T="0.447531"/>
      <pos A="0.299383" C="0.266461" G="0.282921" T="0.151235"/>
      <pos A="0.332304" C="0.315844" G="0.0195477" T="0.332304"/>
      <pos A="0.315844" C="0.381687" G="0.118313" T="0.184156"/>
      <pos A="0.151235" C="0.233539" G="0.0689304" T="0.546296"/>
      <pos A="0.217079" C="0.217079" G="0.315844" T="0.25"/>
      <pos A="0.233539" C="0.134773" G="0.315844" T="0.315844"/>
      <pos A="0.134773" C="0.315844" G="0.315844" T="0.233539"/>
      <pos A="0.348765" C="0.365227" G="0.101852" T="0.184156"/>
      <pos A="0.25" C="0.0524691" G="0.167696" T="0.529835"/>
      <pos A="0.348765" C="0.200617" G="0.184156" T="0.266461"/>
      <pos A="0.25" C="0.233539" G="0.217079" T="0.299383"/>
      <pos A="0.348765" C="0.101852" G="0.315844" T="0.233539"/>
      <pos A="0.332304" C="0.184156" G="0.282921" T="0.200617"/>
      <pos A="0.151235" C="0.348765" G="0.233539" T="0.266461"/>
      <pos A="0.217079" C="0.414609" G="0.25" T="0.118313"/>
      <pos A="0.381687" C="0.365227" G="0.0524691" T="0.200617"/>
      <pos A="0.332304" C="0.200617" G="0.282921" T="0.184156"/>
      <pos A="0.282921" C="0.299383" G="0.266461" T="0.151235"/>
      <pos A="0.233539" C="0.0524691" G="0.43107" T="0.282921"/>
      <pos A="0.282921" C="0.282921" G="0.299383" T="0.134773"/>
      <pos A="0.282921" C="0.266461" G="0.151235" T="0.299383"/>
      <pos A="0.25" C="0.0689304" G="0.381687" T="0.299383"/>
      <pos A="0.348765" C="0.200617" G="0.233539" T="0.217079"/>
      <pos A="0.184156" C="0.529835" G="0.0689304" T="0.217079"/>
      <pos A="0.496914" C="0.118313" G="0.0524691" T="0.332304"/>
      <pos A="0.0689304" C="0.134773" G="0.381687" T="0.414609"/>
      <pos A="0.282921" C="0.184156" G="0.398148" T="0.134773"/>
      <pos A="0.398148" C="0.282921" G="0.217079" T="0.101852"/>
      <pos A="0.315844" C="0.25" G="0.151235" T="0.282921"/>
      <pos A="0.151235" C="0.25" G="0.332304" T="0.266461"/>
      <pos A="0.315844" C="0.151235" G="0.101852" T="0.43107"/>
      <pos A="0.233539" C="0.200617" G="0.266461" T="0.299383"/>
      <pos A="0.134773" C="0.266461" G="0.332304" T="0.266461"/>
      <pos A="0.184156" C="0.282921" G="0.233539" T="0.299383"/>
      <pos A="0.299383" C="0.184156" G="0.184156" T="0.332304"/>
    </motif>
    <motif db="0" id="M55" alt="O55" length="40" nsites="8" evalue="1.3e-003">
      <pos A="0.263827" C="0.176914" G="0.27963" T="0.27963"/>
      <pos A="0.334938" C="0.263827" G="0.15321" T="0.248025"/>
      <pos A="0.34284" C="0.303333" G="0.224321" T="0.129506"/>
      <pos A="0.287531" C="0.145309" G="0.208519" T="0.358642"/>
      <pos A="0.271728" C="0.232222" G="0.271728" T="0.224321"/>
      <pos A="0.366543" C="0.224321" G="0.105802" T="0.303333"/>
      <pos A="0.161111" C="0.374444" G="0.303333" T="0.161111"/>
      <pos A="0.176914" C="0.184815" G="0.240123" T="0.398148"/>
      <pos A="0.27963" C="0.184815" G="0.327037" T="0.208519"/>
      <pos A="0.161111" C="0.508765" G="0.0979012" T="0.232222"/>
      <pos A="0.192716" C="0.263827" G="0.192716" T="0.350741"/>
      <pos A="0.295432" C="0.192716" G="0.169012" T="0.34284"/>
      <pos A="0.184815" C="0.334938" G="0.208519" T="0.271728"/>
      <pos A="0.271728" C="0.176914" G="0.255926" T="0.295432"/>
      <pos A="0.145309" C="0.21642" G="0.232222" T="0.406049"/>
      <pos A="0.271728" C="0.350741" G="0.271728" T="0.105802"/>
      <pos A="0.232222" C="0.113704" G="0.398148" T="0.255926"/>
      <pos A="0.263827" C="0.176914" G="0.319136" T="0.240123"/>
      <pos A="0.34284" C="0.184815" G="0.0979012" T="0.374444"/>
      <pos A="0.311235" C="0.09" G="0.311235" T="0.287531"/>
      <pos A="0.192716" C="0.358642" G="0.27963" T="0.169012"/>
      <pos A="0.508765" C="0.176914" G="0.0741975" T="0.240123"/>
      <pos A="0.287531" C="0.248025" G="0.27963" T="0.184815"/>
      <pos A="0.27963" C="0.208519" G="0.303333" T="0.208519"/>
      <pos A="0.192716" C="0.295432" G="0.232222" T="0.27963"/>
      <pos A="0.27963" C="0.240123" G="0.255926" T="0.224321"/>
      <pos A="0.232222" C="0.350741" G="0.169012" T="0.248025"/>
      <pos A="0.311235" C="0.366543" G="0.15321" T="0.169012"/>
      <pos A="0.303333" C="0.224321" G="0.287531" T="0.184815"/>
      <pos A="0.200617" C="0.271728" G="0.319136" T="0.208519"/>
      <pos A="0.271728" C="0.240123" G="0.232222" T="0.255926"/>
      <pos A="0.200617" C="0.303333" G="0.263827" T="0.232222"/>
      <pos A="0.208519" C="0.350741" G="0.161111" T="0.27963"/>
      <pos A="0.350741" C="0.121605" G="0.248025" T="0.27963"/>
      <pos A="0.0979012" C="0.105802" G="0.445556" T="0.350741"/>
      <pos A="0.366543" C="0.255926" G="0.334938" T="0.0425926"/>
      <pos A="0.398148" C="0.169012" G="0.137407" T="0.295432"/>
      <pos A="0.240123" C="0.263827" G="0.192716" T="0.303333"/>
      <pos A="0.169012" C="0.255926" G="0.255926" T="0.319136"/>
      <pos A="0.311235" C="0.34284" G="0.145309" T="0.200617"/>
    </motif>
    <motif db="0" id="M56" alt="O56" length="40" nsites="8" evalue="1.3e-003">
      <pos A="0.00308642" C="0.00308642" G="0.990741" T="0.00308642"/>
      <pos A="0.00308642" C="0.00308642" G="0.990741" T="0.00308642"/>
      <pos A="0.00308642" C="0.00308642" G="0.990741" T="0.00308642"/>
      <pos A="0.00308642" C="0.00308642" G="0.00308642" T="0.990741"/>
      <pos A="0.00308642" C="0.00308642" G="0.990741" T="0.00308642"/>
      <pos A="0.00308642" C="0.00308642" G="0.00308642" T="0.990741"/>
      <pos A="0.00308642" C="0.00308642" G="0.00308642" T="0.990741"/>
      <pos A="0.00308642" C="0.00308642" G="0.00308642" T="0.990741"/>
      <pos A="0.00308642" C="0.00308642" G="0.990741" T="0.00308642"/>
      <pos A="0.00308642" C="0.00308642" G="0.00308642" T="0.990741"/>
      <pos A="0.00308642" C="0.00308642" G="0.00308642" T="0.990741"/>
      <pos A="0.990741" C="0.00308642" G="0.00308642" T="0.00308642"/>
      <pos A="0.00308642" C="0.00308642" G="0.00308642" T="0.990741"/>
      <pos A="0.00308642" C="0.00308642" G="0.00308642" T="0.990741"/>
      <pos A="0.00308642" C="0.00308642" G="0.990741" T="0.00308642"/>
      <pos A="0.00308642" C="0.990741" G="0.00308642" T="0.00308642"/>
      <pos A="0.990741" C="0.00308642" G="0.00308642" T="0.00308642"/>
      <pos A="0.990741" C="0.00308642" G="0.00308642" T="0.00308642"/>
      <pos A="0.00308642" C="0.990741" G="0.00308642" T="0.00308642"/>
      <pos A="0.990741" C="0.00308642" G="0.00308642" T="0.00308642"/>
      <pos A="0.00308642" C="0.990741" G="0.00308642" T="0.00308642"/>
      <pos A="0.990741" C="0.00308642" G="0.00308642" T="0.00308642"/>
      <pos A="0.00308642" C="0.00308642" G="0.990741" T="0.00308642"/>
      <pos A="0.00308642" C="0.00308642" G="0.990741" T="0.00308642"/>
      <pos A="0.990741" C="0.00308642" G="0.00308642" T="0.00308642"/>
      <pos A="0.990741" C="0.00308642" G="0.00308642" T="0.00308642"/>
      <pos A="0.00308642" C="0.00308642" G="0.990741" T="0.00308642"/>
      <pos A="0.00308642" C="0.00308642" G="0.00308642" T="0.990741"/>
      <pos A="0.990741" C="0.00308642" G="0.00308642" T="0.00308642"/>
      <pos A="0.00308642" C="0.00308642" G="0.00308642" T="0.990741"/>
      <pos A="0.00308642" C="0.990741" G="0.00308642" T="0.00308642"/>
      <pos A="0.990741" C="0.00308642" G="0.00308642" T="0.00308642"/>
      <pos A="0.00308642" C="0.990741" G="0.00308642" T="0.00308642"/>
      <pos A="0.00308642" C="0.00308642" G="0.990741" T="0.00308642"/>
      <pos A="0.990741" C="0.00308642" G="0.00308642" T="0.00308642"/>
      <pos A="0.00308642" C="0.00308642" G="0.00308642" T="0.990741"/>
      <pos A="0.00308642" C="0.00308642" G="0.00308642" T="0.990741"/>
      <pos A="0.00308642" C="0.00308642" G="0.00308642" T="0.990741"/>
      <pos A="0.00308642" C="0.990741" G="0.00308642" T="0.00308642"/>
      <pos A="0.00308642" C="0.00308642" G="0.00308642" T="0.990741"/>
    </motif>
    <motif db="0" id="M57" alt="O57" length="40" nsites="8" evalue="1.3e-003">
      <pos A="0.285273" C="0.285273" G="0.426366" T="0.00308642"/>
      <pos A="0.00308642" C="0.426366" G="0.14418" T="0.426366"/>
      <pos A="0.285273" C="0.00308642" G="0.567461" T="0.14418"/>
      <pos A="0.14418" C="0.426366" G="0.426366" T="0.00308642"/>
      <pos A="0.285273" C="0.00308642" G="0.14418" T="0.567461"/>
      <pos A="0.426366" C="0.00308642" G="0.426366" T="0.14418"/>
      <pos A="0.426366" C="0.285273" G="0.00308642" T="0.285273"/>
      <pos A="0.285273" C="0.14418" G="0.285273" T="0.285273"/>
      <pos A="0.285273" C="0.285273" G="0.14418" T="0.285273"/>
      <pos A="0.285273" C="0.567461" G="0.00308642" T="0.14418"/>
      <pos A="0.00308642" C="0.567461" G="0.285273" T="0.14418"/>
      <pos A="0.426366" C="0.285273" G="0.14418" T="0.14418"/>
      <pos A="0.708554" C="0.00308642" G="0.14418" T="0.14418"/>
      <pos A="0.285273" C="0.426366" G="0.285273" T="0.00308642"/>
      <pos A="0.426366" C="0.426366" G="0.00308642" T="0.14418"/>
      <pos A="0.567461" C="0.00308642" G="0.426366" T="0.00308642"/>
      <pos A="0.426366" C="0.00308642" G="0.567461" T="0.00308642"/>
      <pos A="0.00308642" C="0.426366" G="0.567461" T="0.00308642"/>
      <pos A="0.14418" C="0.426366" G="0.14418" T="0.285273"/>
      <pos A="0.00308642" C="0.285273" G="0.285273" T="0.426366"/>
      <pos A="0.285273" C="0.14418" G="0.285273" T="0.285273"/>
      <pos A="0.426366" C="0.285273" G="0.285273" T="0.00308642"/>
      <pos A="0.14418" C="0.14418" G="0.708554" T="0.00308642"/>
      <pos A="0.00308642" C="0.285273" G="0.567461" T="0.14418"/>
      <pos A="0.285273" C="0.285273" G="0.285273" T="0.14418"/>
      <pos A="0.426366" C="0.14418" G="0.14418" T="0.285273"/>
      <pos A="0.285273" C="0.567461" G="0.14418" T="0.00308642"/>
      <pos A="0.285273" C="0.00308642" G="0.00308642" T="0.708554"/>
      <pos A="0.00308642" C="0.426366" G="0.14418" T="0.426366"/>
      <pos A="0.14418" C="0.14418" G="0.285273" T="0.426366"/>
      <pos A="0.14418" C="0.426366" G="0.14418" T="0.285273"/>
      <pos A="0.426366" C="0.285273" G="0.00308642" T="0.285273"/>
      <pos A="0.00308642" C="0.285273" G="0.14418" T="0.567461"/>
      <pos A="0.285273" C="0.14418" G="0.285273" T="0.285273"/>
      <pos A="0.14418" C="0.14418" G="0.426366" T="0.285273"/>
      <pos A="0.285273" C="0.00308642" G="0.285273" T="0.426366"/>
      <pos A="0.567461" C="0.426366" G="0.00308642" T="0.00308642"/>
      <pos A="0.567461" C="0.285273" G="0.00308642" T="0.14418"/>
      <pos A="0.14418" C="0.00308642" G="0.00308642" T="0.849647"/>
      <pos A="0.14418" C="0.426366" G="0.14418" T="0.285273"/>
    </motif>
    <motif db="0" id="M58" alt="O58" length="40" nsites="8" evalue="1.3e-003">
      <pos A="0.291153" C="0.126543" G="0.25" T="0.332304"/>
      <pos A="0.332304" C="0.291153" G="0.208847" T="0.167696"/>
      <pos A="0.579218" C="0.126543" G="0.25" T="0.044239"/>
      <pos A="0.332304" C="0.373457" G="0.208847" T="0.0853906"/>
      <pos A="0.167696" C="0.208847" G="0.414609" T="0.208847"/>
      <pos A="0.208847" C="0.373457" G="0.00308642" T="0.414609"/>
      <pos A="0.25" C="0.167696" G="0.0853906" T="0.496914"/>
      <pos A="0.373457" C="0.0853906" G="0.0853906" T="0.455761"/>
      <pos A="0.126543" C="0.332304" G="0.496914" T="0.044239"/>
      <pos A="0.373457" C="0.538066" G="0.044239" T="0.044239"/>
      <pos A="0.661523" C="0.0853906" G="0.00308642" T="0.25"/>
      <pos A="0.332304" C="0.25" G="0.126543" T="0.291153"/>
      <pos A="0.126543" C="0.126543" G="0.167696" T="0.579218"/>
      <pos A="0.208847" C="0.208847" G="0.373457" T="0.208847"/>
      <pos A="0.044239" C="0.702675" G="0.25" T="0.00308642"/>
      <pos A="0.332304" C="0.291153" G="0.167696" T="0.208847"/>
      <pos A="0.208847" C="0.291153" G="0.332304" T="0.167696"/>
      <pos A="0.332304" C="0.167696" G="0.0853906" T="0.414609"/>
      <pos A="0.167696" C="0.332304" G="0.25" T="0.25"/>
      <pos A="0.208847" C="0.291153" G="0.044239" T="0.455761"/>
      <pos A="0.332304" C="0.414609" G="0.126543" T="0.126543"/>
      <pos A="0.167696" C="0.25" G="0.167696" T="0.414609"/>
      <pos A="0.25" C="0.167696" G="0.373457" T="0.208847"/>
      <pos A="0.332304" C="0.414609" G="0.167696" T="0.0853906"/>
      <pos A="0.414609" C="0.167696" G="0.373457" T="0.044239"/>
      <pos A="0.332304" C="0.208847" G="0.208847" T="0.25"/>
      <pos A="0.538066" C="0.208847" G="0.208847" T="0.044239"/>
      <pos A="0.25" C="0.25" G="0.332304" T="0.167696"/>
      <pos A="0.044239" C="0.291153" G="0.167696" T="0.496914"/>
      <pos A="0.414609" C="0.208847" G="0.291153" T="0.0853906"/>
      <pos A="0.126543" C="0.332304" G="0.25" T="0.291153"/>
      <pos A="0.208847" C="0.167696" G="0.25" T="0.373457"/>
      <pos A="0.0853906" C="0.167696" G="0.455761" T="0.291153"/>
      <pos A="0.332304" C="0.25" G="0.332304" T="0.0853906"/>
      <pos A="0.25" C="0.332304" G="0.167696" T="0.25"/>
      <pos A="0.414609" C="0.208847" G="0.332304" T="0.044239"/>
      <pos A="0.332304" C="0.455761" G="0.126543" T="0.0853906"/>
      <pos A="0.455761" C="0.208847" G="0.044239" T="0.291153"/>
      <pos A="0.332304" C="0.414609" G="0.044239" T="0.208847"/>
      <pos A="0.373457" C="0.126543" G="0.044239" T="0.455761"/>
    </motif>
    <motif db="0" id="M59" alt="O59" length="40" nsites="8" evalue="1.3e-003">
      <pos A="0.224321" C="0.200617" G="0.350741" T="0.224321"/>
      <pos A="0.137407" C="0.248025" G="0.271728" T="0.34284"/>
      <pos A="0.208519" C="0.200617" G="0.413951" T="0.176914"/>
      <pos A="0.224321" C="0.176914" G="0.208519" T="0.390247"/>
      <pos A="0.287531" C="0.145309" G="0.27963" T="0.287531"/>
      <pos A="0.169012" C="0.34284" G="0.271728" T="0.21642"/>
      <pos A="0.169012" C="0.374444" G="0.15321" T="0.303333"/>
      <pos A="0.232222" C="0.248025" G="0.121605" T="0.398148"/>
      <pos A="0.319136" C="0.374444" G="0.232222" T="0.0741975"/>
      <pos A="0.327037" C="0.232222" G="0.184815" T="0.255926"/>
      <pos A="0.15321" C="0.113704" G="0.319136" T="0.413951"/>
      <pos A="0.208519" C="0.255926" G="0.263827" T="0.271728"/>
      <pos A="0.334938" C="0.350741" G="0.129506" T="0.184815"/>
      <pos A="0.406049" C="0.34284" G="0.121605" T="0.129506"/>
      <pos A="0.169012" C="0.327037" G="0.287531" T="0.21642"/>
      <pos A="0.303333" C="0.129506" G="0.295432" T="0.271728"/>
      <pos A="0.255926" C="0.255926" G="0.303333" T="0.184815"/>
      <pos A="0.303333" C="0.263827" G="0.169012" T="0.263827"/>
      <pos A="0.255926" C="0.34284" G="0.232222" T="0.169012"/>
      <pos A="0.319136" C="0.287531" G="0.161111" T="0.232222"/>
      <pos A="0.27963" C="0.271728" G="0.192716" T="0.255926"/>
      <pos A="0.445556" C="0.0425926" G="0.382346" T="0.129506"/>
      <pos A="0.15321" C="0.224321" G="0.15321" T="0.469259"/>
      <pos A="0.248025" C="0.271728" G="0.240123" T="0.240123"/>
      <pos A="0.161111" C="0.0741975" G="0.382346" T="0.382346"/>
      <pos A="0.21642" C="0.319136" G="0.232222" T="0.232222"/>
      <pos A="0.303333" C="0.169012" G="0.208519" T="0.319136"/>
      <pos A="0.208519" C="0.200617" G="0.303333" T="0.287531"/>
      <pos A="0.382346" C="0.295432" G="0.176914" T="0.145309"/>
      <pos A="0.34284" C="0.263827" G="0.137407" T="0.255926"/>
      <pos A="0.295432" C="0.21642" G="0.263827" T="0.224321"/>
      <pos A="0.311235" C="0.240123" G="0.21642" T="0.232222"/>
      <pos A="0.224321" C="0.390247" G="0.176914" T="0.208519"/>
      <pos A="0.319136" C="0.184815" G="0.232222" T="0.263827"/>
      <pos A="0.192716" C="0.137407" G="0.319136" T="0.350741"/>
      <pos A="0.224321" C="0.271728" G="0.287531" T="0.21642"/>
      <pos A="0.271728" C="0.248025" G="0.240123" T="0.240123"/>
      <pos A="0.295432" C="0.255926" G="0.224321" T="0.224321"/>
      <pos A="0.327037" C="0.358642" G="0.15321" T="0.161111"/>
      <pos A="0.192716" C="0.390247" G="0.0979012" T="0.319136"/>
    </motif>
    <motif db="0" id="M6" alt="O6" length="40" nsites="8" evalue="1.3e-003">
      <pos A="0.00308642" C="0.332304" G="0.661523" T="0.00308642"/>
      <pos A="0.990741" C="0.00308642" G="0.00308642" T="0.00308642"/>
      <pos A="0.00308642" C="0.00308642" G="0.990741" T="0.00308642"/>
      <pos A="0.00308642" C="0.332304" G="0.332304" T="0.332304"/>
      <pos A="0.332304" C="0.661523" G="0.00308642" T="0.00308642"/>
      <pos A="0.00308642" C="0.00308642" G="0.332304" T="0.661523"/>
      <pos A="0.00308642" C="0.332304" G="0.332304" T="0.332304"/>
      <pos A="0.00308642" C="0.00308642" G="0.661523" T="0.332304"/>
      <pos A="0.00308642" C="0.332304" G="0.00308642" T="0.661523"/>
      <pos A="0.00308642" C="0.661523" G="0.00308642" T="0.332304"/>
      <pos A="0.332304" C="0.661523" G="0.00308642" T="0.00308642"/>
      <pos A="0.332304" C="0.00308642" G="0.332304" T="0.332304"/>
      <pos A="0.332304" C="0.00308642" G="0.661523" T="0.00308642"/>
      <pos A="0.00308642" C="0.00308642" G="0.661523" T="0.332304"/>
      <pos A="0.00308642" C="0.332304" G="0.00308642" T="0.661523"/>
      <pos A="0.00308642" C="0.332304" G="0.661523" T="0.00308642"/>
      <pos A="0.332304" C="0.661523" G="0.00308642" T="0.00308642"/>
      <pos A="0.00308642" C="0.332304" G="0.332304" T="0.332304"/>
      <pos A="0.661523" C="0.332304" G="0.00308642" T="0.00308642"/>
      <pos A="0.332304" C="0.00308642" G="0.661523" T="0.00308642"/>
      <pos A="0.332304" C="0.00308642" G="0.332304" T="0.332304"/>
      <pos A="0.332304" C="0.00308642" G="0.332304" T="0.332304"/>
      <pos A="0.00308642" C="0.332304" G="0.661523" T="0.00308642"/>
      <pos A="0.00308642" C="0.00308642" G="0.332304" T="0.661523"/>
      <pos A="0.00308642" C="0.00308642" G="0.332304" T="0.661523"/>
      <pos A="0.00308642" C="0.00308642" G="0.990741" T="0.00308642"/>
      <pos A="0.990741" C="0.00308642" G="0.00308642" T="0.00308642"/>
      <pos A="0.332304" C="0.00308642" G="0.332304" T="0.332304"/>
      <pos A="0.00308642" C="0.00308642" G="0.661523" T="0.332304"/>
      <pos A="0.332304" C="0.00308642" G="0.332304" T="0.332304"/>
      <pos A="0.00308642" C="0.332304" G="0.661523" T="0.00308642"/>
      <pos A="0.990741" C="0.00308642" G="0.00308642" T="0.00308642"/>
      <pos A="0.661523" C="0.00308642" G="0.332304" T="0.00308642"/>
      <pos A="0.00308642" C="0.00308642" G="0.332304" T="0.661523"/>
      <pos A="0.661523" C="0.00308642" G="0.332304" T="0.00308642"/>
      <pos A="0.00308642" C="0.332304" G="0.332304" T="0.332304"/>
      <pos A="0.661523" C="0.332304" G="0.00308642" T="0.00308642"/>
      <pos A="0.332304" C="0.00308642" G="0.661523" T="0.00308642"/>
      <pos A="0.661523" C="0.00308642" G="0.00308642" T="0.332304"/>
      <pos A="0.332304" C="0.00308642" G="0.661523" T="0.00308642"/>
    </motif>
    <motif db="0" id="M61" alt="O61" length="40" nsites="8" evalue="1.3e-003">
      <pos A="0.105257" C="0.105257" G="0.275543" T="0.513942"/>
      <pos A="0.207429" C="0.355009" G="0.0825531" T="0.355009"/>
      <pos A="0.332304" C="0.252839" G="0.11661" T="0.298248"/>
      <pos A="0.411771" C="0.105257" G="0.355009" T="0.127962"/>
      <pos A="0.241485" C="0.377714" G="0.298248" T="0.0825531"/>
      <pos A="0.3096" C="0.16202" G="0.298248" T="0.230133"/>
      <pos A="0.275543" C="0.230133" G="0.241485" T="0.252839"/>
      <pos A="0.207429" C="0.366361" G="0.241485" T="0.184724"/>
      <pos A="0.320952" C="0.241485" G="0.173372" T="0.264191"/>
      <pos A="0.411771" C="0.241485" G="0.196076" T="0.150667"/>
      <pos A="0.218781" C="0.275543" G="0.139315" T="0.366361"/>
      <pos A="0.230133" C="0.230133" G="0.218781" T="0.320952"/>
      <pos A="0.343657" C="0.343657" G="0.173372" T="0.139315"/>
      <pos A="0.207429" C="0.230133" G="0.184724" T="0.377714"/>
      <pos A="0.332304" C="0.264191" G="0.196076" T="0.207429"/>
      <pos A="0.400419" C="0.241485" G="0.105257" T="0.252839"/>
      <pos A="0.400419" C="0.332304" G="0.218781" T="0.0484958"/>
      <pos A="0.127962" C="0.389067" G="0.286895" T="0.196076"/>
      <pos A="0.0484958" C="0.366361" G="0.389067" T="0.196076"/>
      <pos A="0.173372" C="0.332304" G="0.184724" T="0.3096"/>
      <pos A="0.16202" C="0.150667" G="0.320952" T="0.366361"/>
      <pos A="0.173372" C="0.127962" G="0.264191" T="0.434476"/>
      <pos A="0.230133" C="0.389067" G="0.139315" T="0.241485"/>
      <pos A="0.207429" C="0.173372" G="0.184724" T="0.434476"/>
      <pos A="0.264191" C="0.173372" G="0.320952" T="0.241485"/>
      <pos A="0.264191" C="0.332304" G="0.252839" T="0.150667"/>
      <pos A="0.286895" C="0.241485" G="0.184724" T="0.286895"/>
      <pos A="0.389067" C="0.207429" G="0.184724" T="0.218781"/>
      <pos A="0.252839" C="0.298248" G="0.343657" T="0.105257"/>
      <pos A="0.332304" C="0.16202" G="0.275543" T="0.230133"/>
      <pos A="0.355009" C="0.16202" G="0.11661" T="0.366361"/>
      <pos A="0.320952" C="0.16202" G="0.150667" T="0.366361"/>
      <pos A="0.320952" C="0.332304" G="0.230133" T="0.11661"/>
      <pos A="0.196076" C="0.355009" G="0.196076" T="0.252839"/>
      <pos A="0.366361" C="0.320952" G="0.230133" T="0.0825531"/>
      <pos A="0.207429" C="0.411771" G="0.184724" T="0.196076"/>
      <pos A="0.173372" C="0.207429" G="0.241485" T="0.377714"/>
      <pos A="0.411771" C="0.0939052" G="0.286895" T="0.207429"/>
      <pos A="0.366361" C="0.264191" G="0.275543" T="0.0939052"/>
      <pos A="0.332304" C="0.230133" G="0.0598479" T="0.377714"/>
    </motif>
    <motif db="0" id="M62" alt="O62" length="40" nsites="8" evalue="1.3e-003">
      <pos A="0.489543" C="0.0620504" G="0.121015" T="0.327391"/>
      <pos A="0.179979" C="0.121015" G="0.519025" T="0.179979"/>
      <pos A="0.268427" C="0.224203" G="0.283167" T="0.224203"/>
      <pos A="0.31265" C="0.342132" G="0.268427" T="0.0767921"/>
      <pos A="0.342132" C="0.0620504" G="0.356873" T="0.238944"/>
      <pos A="0.194721" C="0.209462" G="0.401096" T="0.194721"/>
      <pos A="0.356873" C="0.253685" G="0.179979" T="0.209462"/>
      <pos A="0.179979" C="0.356873" G="0.0473096" T="0.415837"/>
      <pos A="0.342132" C="0.209462" G="0.106275" T="0.342132"/>
      <pos A="0.342132" C="0.179979" G="0.342132" T="0.135756"/>
      <pos A="0.150498" C="0.327391" G="0.342132" T="0.179979"/>
      <pos A="0.356873" C="0.179979" G="0.253685" T="0.209462"/>
      <pos A="0.327391" C="0.209462" G="0.165239" T="0.297908"/>
      <pos A="0.371614" C="0.209462" G="0.283167" T="0.135756"/>
      <pos A="0.224203" C="0.44532" G="0.0620504" T="0.268427"/>
      <pos A="0.283167" C="0.297908" G="0.106275" T="0.31265"/>
      <pos A="0.121015" C="0.356873" G="0.283167" T="0.238944"/>
      <pos A="0.253685" C="0.209462" G="0.209462" T="0.327391"/>
      <pos A="0.165239" C="0.121015" G="0.371614" T="0.342132"/>
      <pos A="0.386356" C="0.0767921" G="0.356873" T="0.179979"/>
      <pos A="0.297908" C="0.179979" G="0.297908" T="0.224203"/>
      <pos A="0.224203" C="0.371614" G="0.327391" T="0.0767921"/>
      <pos A="0.342132" C="0.179979" G="0.106275" T="0.371614"/>
      <pos A="0.371614" C="0.106275" G="0.0915328" T="0.430579"/>
      <pos A="0.224203" C="0.283167" G="0.253685" T="0.238944"/>
      <pos A="0.135756" C="0.209462" G="0.238944" T="0.415837"/>
      <pos A="0.224203" C="0.268427" G="0.150498" T="0.356873"/>
      <pos A="0.209462" C="0.327391" G="0.179979" T="0.283167"/>
      <pos A="0.297908" C="0.194721" G="0.253685" T="0.253685"/>
      <pos A="0.283167" C="0.179979" G="0.179979" T="0.356873"/>
      <pos A="0.342132" C="0.460061" G="0.106275" T="0.0915328"/>
      <pos A="0.268427" C="0.31265" G="0.121015" T="0.297908"/>
      <pos A="0.121015" C="0.297908" G="0.0325689" T="0.548508"/>
      <pos A="0.356873" C="0.135756" G="0.179979" T="0.327391"/>
      <pos A="0.179979" C="0.135756" G="0.165239" T="0.519025"/>
      <pos A="0.356873" C="0.150498" G="0.31265" T="0.179979"/>
      <pos A="0.224203" C="0.31265" G="0.224203" T="0.238944"/>
      <pos A="0.386356" C="0.253685" G="0.238944" T="0.121015"/>
      <pos A="0.327391" C="0.179979" G="0.194721" T="0.297908"/>
      <pos A="0.44532" C="0.0767921" G="0.224203" T="0.253685"/>
    </motif>
    <motif db="0" id="M63" alt="O63" length="40" nsites="8" evalue="1.3e-003">
      <pos A="0.167696" C="0.496914" G="0.332304" T="0.00308642"/>
      <pos A="0.661523" C="0.167696" G="0.167696" T="0.00308642"/>
      <pos A="0.167696" C="0.496914" G="0.332304" T="0.00308642"/>
      <pos A="0.167696" C="0.496914" G="0.167696" T="0.167696"/>
      <pos A="0.661523" C="0.167696" G="0.00308642" T="0.167696"/>
      <pos A="0.00308642" C="0.332304" G="0.496914" T="0.167696"/>
      <pos A="0.167696" C="0.167696" G="0.00308642" T="0.661523"/>
      <pos A="0.00308642" C="0.332304" G="0.332304" T="0.332304"/>
      <pos A="0.167696" C="0.332304" G="0.332304" T="0.167696"/>
      <pos A="0.167696" C="0.00308642" G="0.167696" T="0.661523"/>
      <pos A="0.00308642" C="0.00308642" G="0.332304" T="0.661523"/>
      <pos A="0.167696" C="0.00308642" G="0.332304" T="0.496914"/>
      <pos A="0.00308642" C="0.661523" G="0.00308642" T="0.332304"/>
      <pos A="0.496914" C="0.332304" G="0.167696" T="0.00308642"/>
      <pos A="0.661523" C="0.332304" G="0.00308642" T="0.00308642"/>
      <pos A="0.332304" C="0.661523" G="0.00308642" T="0.00308642"/>
      <pos A="0.167696" C="0.167696" G="0.496914" T="0.167696"/>
      <pos A="0.167696" C="0.332304" G="0.167696" T="0.332304"/>
      <pos A="0.332304" C="0.496914" G="0.167696" T="0.00308642"/>
      <pos A="0.00308642" C="0.00308642" G="0.332304" T="0.661523"/>
      <pos A="0.00308642" C="0.661523" G="0.167696" T="0.167696"/>
      <pos A="0.00308642" C="0.00308642" G="0.167696" T="0.826131"/>
      <pos A="0.00308642" C="0.496914" G="0.00308642" T="0.496914"/>
      <pos A="0.167696" C="0.496914" G="0.167696" T="0.167696"/>
      <pos A="0.496914" C="0.332304" G="0.00308642" T="0.167696"/>
      <pos A="0.167696" C="0.661523" G="0.00308642" T="0.167696"/>
      <pos A="0.167696" C="0.496914" G="0.167696" T="0.167696"/>
      <pos A="0.332304" C="0.00308642" G="0.167696" T="0.496914"/>
      <pos A="0.167696" C="0.332304" G="0.332304" T="0.167696"/>
      <pos A="0.167696" C="0.167696" G="0.167696" T="0.496914"/>
      <pos A="0.496914" C="0.00308642" G="0.332304" T="0.167696"/>
      <pos A="0.661523" C="0.00308642" G="0.332304" T="0.00308642"/>
      <pos A="0.167696" C="0.00308642" G="0.826131" T="0.00308642"/>
      <pos A="0.167696" C="0.496914" G="0.00308642" T="0.332304"/>
      <pos A="0.167696" C="0.661523" G="0.00308642" T="0.167696"/>
      <pos A="0.167696" C="0.167696" G="0.496914" T="0.167696"/>
      <pos A="0.00308642" C="0.167696" G="0.661523" T="0.167696"/>
      <pos A="0.167696" C="0.167696" G="0.332304" T="0.332304"/>
      <pos A="0.496914" C="0.332304" G="0.00308642" T="0.167696"/>
      <pos A="0.496914" C="0.167696" G="0.00308642" T="0.332304"/>
    </motif>
    <motif db="0" id="M64" alt="O64" length="40" nsites="8" evalue="1.3e-003">
      <pos A="0.00308642" C="0.426366" G="0.285273" T="0.285273"/>
      <pos A="0.14418" C="0.285273" G="0.285273" T="0.285273"/>
      <pos A="0.00308642" C="0.426366" G="0.285273" T="0.285273"/>
      <pos A="0.14418" C="0.285273" G="0.285273" T="0.285273"/>
      <pos A="0.285273" C="0.14418" G="0.14418" T="0.426366"/>
      <pos A="0.285273" C="0.00308642" G="0.285273" T="0.426366"/>
      <pos A="0.567461" C="0.00308642" G="0.426366" T="0.00308642"/>
      <pos A="0.285273" C="0.14418" G="0.426366" T="0.14418"/>
      <pos A="0.00308642" C="0.14418" G="0.708554" T="0.14418"/>
      <pos A="0.426366" C="0.426366" G="0.14418" T="0.00308642"/>
      <pos A="0.426366" C="0.285273" G="0.00308642" T="0.285273"/>
      <pos A="0.285273" C="0.00308642" G="0.567461" T="0.14418"/>
      <pos A="0.14418" C="0.426366" G="0.00308642" T="0.426366"/>
      <pos A="0.14418" C="0.567461" G="0.14418" T="0.14418"/>
      <pos A="0.00308642" C="0.426366" G="0.00308642" T="0.567461"/>
      <pos A="0.14418" C="0.426366" G="0.14418" T="0.285273"/>
      <pos A="0.426366" C="0.00308642" G="0.285273" T="0.285273"/>
      <pos A="0.426366" C="0.14418" G="0.14418" T="0.285273"/>
      <pos A="0.426366" C="0.14418" G="0.426366" T="0.00308642"/>
      <pos A="0.567461" C="0.00308642" G="0.285273" T="0.14418"/>
      <pos A="0.849647" C="0.00308642" G="0.00308642" T="0.14418"/>
      <pos A="0.426366" C="0.285273" G="0.00308642" T="0.285273"/>
      <pos A="0.426366" C="0.14418" G="0.285273" T="0.14418"/>
      <pos A="0.00308642" C="0.285273" G="0.285273" T="0.426366"/>
      <pos A="0.14418" C="0.00308642" G="0.285273" T="0.567461"/>
      <pos A="0.00308642" C="0.14418" G="0.567461" T="0.285273"/>
      <pos A="0.426366" C="0.426366" G="0.00308642" T="0.14418"/>
      <pos A="0.708554" C="0.00308642" G="0.14418" T="0.14418"/>
      <pos A="0.567461" C="0.00308642" G="0.14418" T="0.285273"/>
      <pos A="0.14418" C="0.426366" G="0.14418" T="0.285273"/>
      <pos A="0.285273" C="0.14418" G="0.285273" T="0.285273"/>
      <pos A="0.00308642" C="0.14418" G="0.285273" T="0.567461"/>
      <pos A="0.14418" C="0.285273" G="0.426366" T="0.14418"/>
      <pos A="0.426366" C="0.567461" G="0.00308642" T="0.00308642"/>
      <pos A="0.285273" C="0.00308642" G="0.00308642" T="0.708554"/>
      <pos A="0.14418" C="0.14418" G="0.426366" T="0.285273"/>
      <pos A="0.567461" C="0.285273" G="0.14418" T="0.00308642"/>
      <pos A="0.285273" C="0.14418" G="0.426366" T="0.14418"/>
      <pos A="0.00308642" C="0.285273" G="0.426366" T="0.285273"/>
      <pos A="0.849647" C="0.14418" G="0.00308642" T="0.00308642"/>
    </motif>
    <motif db="0" id="M66" alt="O66" length="40" nsites="8" evalue="1.3e-003">
      <pos A="0.14418" C="0.567461" G="0.00308642" T="0.285273"/>
      <pos A="0.00308642" C="0.285273" G="0.285273" T="0.426366"/>
      <pos A="0.00308642" C="0.426366" G="0.00308642" T="0.567461"/>
      <pos A="0.285273" C="0.708554" G="0.00308642" T="0.00308642"/>
      <pos A="0.285273" C="0.285273" G="0.14418" T="0.285273"/>
      <pos A="0.00308642" C="0.00308642" G="0.567461" T="0.426366"/>
      <pos A="0.426366" C="0.14418" G="0.426366" T="0.00308642"/>
      <pos A="0.426366" C="0.14418" G="0.285273" T="0.14418"/>
      <pos A="0.00308642" C="0.426366" G="0.14418" T="0.426366"/>
      <pos A="0.14418" C="0.285273" G="0.567461" T="0.00308642"/>
      <pos A="0.14418" C="0.14418" G="0.426366" T="0.285273"/>
      <pos A="0.285273" C="0.14418" G="0.00308642" T="0.567461"/>
      <pos A="0.285273" C="0.426366" G="0.285273" T="0.00308642"/>
      <pos A="0.14418" C="0.426366" G="0.285273" T="0.14418"/>
      <pos A="0.285273" C="0.14418" G="0.00308642" T="0.567461"/>
      <pos A="0.00308642" C="0.285273" G="0.567461" T="0.14418"/>
      <pos A="0.14418" C="0.14418" G="0.567461" T="0.14418"/>
      <pos A="0.14418" C="0.14418" G="0.426366" T="0.285273"/>
      <pos A="0.00308642" C="0.567461" G="0.00308642" T="0.426366"/>
      <pos A="0.14418" C="0.708554" G="0.14418" T="0.00308642"/>
      <pos A="0.426366" C="0.426366" G="0.00308642" T="0.14418"/>
      <pos A="0.14418" C="0.426366" G="0.426366" T="0.00308642"/>
      <pos A="0.14418" C="0.426366" G="0.14418" T="0.285273"/>
      <pos A="0.14418" C="0.14418" G="0.14418" T="0.567461"/>
      <pos A="0.00308642" C="0.285273" G="0.708554" T="0.00308642"/>
      <pos A="0.14418" C="0.567461" G="0.14418" T="0.14418"/>
      <pos A="0.708554" C="0.00308642" G="0.14418" T="0.14418"/>
      <pos A="0.14418" C="0.567461" G="0.14418" T="0.14418"/>
      <pos A="0.00308642" C="0.708554" G="0.14418" T="0.14418"/>
      <pos A="0.14418" C="0.285273" G="0.426366" T="0.14418"/>
      <pos A="0.14418" C="0.14418" G="0.567461" T="0.14418"/>
      <pos A="0.14418" C="0.285273" G="0.567461" T="0.00308642"/>
      <pos A="0.426366" C="0.14418" G="0.426366" T="0.00308642"/>
      <pos A="0.426366" C="0.285273" G="0.285273" T="0.00308642"/>
      <pos A="0.14418" C="0.285273" G="0.14418" T="0.426366"/>
      <pos A="0.14418" C="0.00308642" G="0.14418" T="0.708554"/>
      <pos A="0.00308642" C="0.14418" G="0.426366" T="0.426366"/>
      <pos A="0.14418" C="0.285273" G="0.285273" T="0.285273"/>
      <pos A="0.14418" C="0.14418" G="0.567461" T="0.14418"/>
      <pos A="0.285273" C="0.426366" G="0.14418" T="0.14418"/>
    </motif>
    <motif db="0" id="M67" alt="O67" length="40" nsites="8" evalue="1.3e-003">
      <pos A="0.129506" C="0.255926" G="0.287531" T="0.327037"/>
      <pos A="0.303333" C="0.34284" G="0.208519" T="0.145309"/>
      <pos A="0.319136" C="0.287531" G="0.240123" T="0.15321"/>
      <pos A="0.192716" C="0.287531" G="0.21642" T="0.303333"/>
      <pos A="0.271728" C="0.271728" G="0.27963" T="0.176914"/>
      <pos A="0.34284" C="0.129506" G="0.105802" T="0.421852"/>
      <pos A="0.248025" C="0.0820988" G="0.303333" T="0.366543"/>
      <pos A="0.271728" C="0.192716" G="0.287531" T="0.248025"/>
      <pos A="0.208519" C="0.129506" G="0.382346" T="0.27963"/>
      <pos A="0.224321" C="0.445556" G="0.208519" T="0.121605"/>
      <pos A="0.176914" C="0.224321" G="0.224321" T="0.374444"/>
      <pos A="0.248025" C="0.169012" G="0.413951" T="0.169012"/>
      <pos A="0.303333" C="0.169012" G="0.319136" T="0.208519"/>
      <pos A="0.200617" C="0.263827" G="0.295432" T="0.240123"/>
      <pos A="0.184815" C="0.224321" G="0.248025" T="0.34284"/>
      <pos A="0.232222" C="0.200617" G="0.09" T="0.47716"/>
      <pos A="0.0979012" C="0.287531" G="0.303333" T="0.311235"/>
      <pos A="0.232222" C="0.295432" G="0.192716" T="0.27963"/>
      <pos A="0.287531" C="0.161111" G="0.240123" T="0.311235"/>
      <pos A="0.437654" C="0.200617" G="0.240123" T="0.121605"/>
      <pos A="0.319136" C="0.232222" G="0.240123" T="0.208519"/>
      <pos A="0.34284" C="0.303333" G="0.192716" T="0.161111"/>
      <pos A="0.184815" C="0.350741" G="0.176914" T="0.287531"/>
      <pos A="0.334938" C="0.366543" G="0.161111" T="0.137407"/>
      <pos A="0.366543" C="0.287531" G="0.208519" T="0.137407"/>
      <pos A="0.200617" C="0.21642" G="0.169012" T="0.413951"/>
      <pos A="0.240123" C="0.15321" G="0.248025" T="0.358642"/>
      <pos A="0.295432" C="0.366543" G="0.240123" T="0.0979012"/>
      <pos A="0.224321" C="0.334938" G="0.263827" T="0.176914"/>
      <pos A="0.311235" C="0.137407" G="0.303333" T="0.248025"/>
      <pos A="0.137407" C="0.319136" G="0.176914" T="0.366543"/>
      <pos A="0.287531" C="0.334938" G="0.232222" T="0.145309"/>
      <pos A="0.34284" C="0.169012" G="0.176914" T="0.311235"/>
      <pos A="0.358642" C="0.0820988" G="0.453457" T="0.105802"/>
      <pos A="0.169012" C="0.27963" G="0.224321" T="0.327037"/>
      <pos A="0.303333" C="0.169012" G="0.184815" T="0.34284"/>
      <pos A="0.327037" C="0.271728" G="0.255926" T="0.145309"/>
      <pos A="0.208519" C="0.382346" G="0.255926" T="0.15321"/>
      <pos A="0.248025" C="0.21642" G="0.21642" T="0.319136"/>
      <pos A="0.255926" C="0.248025" G="0.27963" T="0.21642"/>
    </motif>
    <motif db="0" id="M69" alt="O69" length="40" nsites="8" evalue="1.3e-003">
      <pos A="0.285273" C="0.14418" G="0.14418" T="0.426366"/>
      <pos A="0.708554" C="0.00308642" G="0.14418" T="0.14418"/>
      <pos A="0.708554" C="0.14418" G="0.14418" T="0.00308642"/>
      <pos A="0.00308642" C="0.285273" G="0.567461" T="0.14418"/>
      <pos A="0.14418" C="0.426366" G="0.285273" T="0.14418"/>
      <pos A="0.14418" C="0.285273" G="0.285273" T="0.285273"/>
      <pos A="0.00308642" C="0.14418" G="0.285273" T="0.567461"/>
      <pos A="0.426366" C="0.285273" G="0.14418" T="0.14418"/>
      <pos A="0.426366" C="0.14418" G="0.14418" T="0.285273"/>
      <pos A="0.14418" C="0.285273" G="0.14418" T="0.426366"/>
      <pos A="0.00308642" C="0.285273" G="0.14418" T="0.567461"/>
      <pos A="0.00308642" C="0.285273" G="0.14418" T="0.567461"/>
      <pos A="0.14418" C="0.567461" G="0.14418" T="0.14418"/>
      <pos A="0.14418" C="0.708554" G="0.00308642" T="0.14418"/>
      <pos A="0.285273" C="0.426366" G="0.00308642" T="0.285273"/>
      <pos A="0.14418" C="0.426366" G="0.00308642" T="0.426366"/>
      <pos A="0.567461" C="0.00308642" G="0.14418" T="0.285273"/>
      <pos A="0.708554" C="0.00308642" G="0.285273" T="0.00308642"/>
      <pos A="0.00308642" C="0.285273" G="0.426366" T="0.285273"/>
      <pos A="0.285273" C="0.00308642" G="0.567461" T="0.14418"/>
      <pos A="0.00308642" C="0.14418" G="0.14418" T="0.708554"/>
      <pos A="0.426366" C="0.426366" G="0.00308642" T="0.14418"/>
      <pos A="0.426366" C="0.285273" G="0.14418" T="0.14418"/>
      <pos A="0.14418" C="0.567461" G="0.285273" T="0.00308642"/>
      <pos A="0.00308642" C="0.14418" G="0.426366" T="0.426366"/>
      <pos A="0.00308642" C="0.14418" G="0.708554" T="0.14418"/>
      <pos A="0.285273" C="0.285273" G="0.285273" T="0.14418"/>
      <pos A="0.426366" C="0.14418" G="0.285273" T="0.14418"/>
      <pos A="0.426366" C="0.00308642" G="0.426366" T="0.14418"/>
      <pos A="0.00308642" C="0.14418" G="0.00308642" T="0.849647"/>
      <pos A="0.00308642" C="0.285273" G="0.14418" T="0.567461"/>
      <pos A="0.00308642" C="0.14418" G="0.708554" T="0.14418"/>
      <pos A="0.426366" C="0.426366" G="0.00308642" T="0.14418"/>
      <pos A="0.14418" C="0.567461" G="0.00308642" T="0.285273"/>
      <pos A="0.14418" C="0.567461" G="0.285273" T="0.00308642"/>
      <pos A="0.708554" C="0.14418" G="0.14418" T="0.00308642"/>
      <pos A="0.285273" C="0.00308642" G="0.708554" T="0.00308642"/>
      <pos A="0.14418" C="0.426366" G="0.426366" T="0.00308642"/>
      <pos A="0.708554" C="0.14418" G="0.00308642" T="0.14418"/>
      <pos A="0.708554" C="0.285273" G="0.00308642" T="0.00308642"/>
    </motif>
    <motif db="0" id="M70" alt="O70" length="40" nsites="8" evalue="1.3e-003">
      <pos A="0.990741" C="0.00308642" G="0.00308642" T="0.00308642"/>
      <pos A="0.00308642" C="0.00308642" G="0.990741" T="0.00308642"/>
      <pos A="0.00308642" C="0.990741" G="0.00308642" T="0.00308642"/>
      <pos A="0.00308642" C="0.990741" G="0.00308642" T="0.00308642"/>
      <pos A="0.00308642" C="0.990741" G="0.00308642" T="0.00308642"/>
      <pos A="0.00308642" C="0.00308642" G="0.00308642" T="0.990741"/>
      <pos A="0.00308642" C="0.00308642" G="0.990741" T="0.00308642"/>
      <pos A="0.00308642" C="0.990741" G="0.00308642" T="0.00308642"/>
      <pos A="0.00308642" C="0.990741" G="0.00308642" T="0.00308642"/>
      <pos A="0.00308642" C="0.990741" G="0.00308642" T="0.00308642"/>
      <pos A="0.00308642" C="0.00308642" G="0.00308642" T="0.990741"/>
      <pos A="0.00308642" C="0.00308642" G="0.990741" T="0.00308642"/>
      <pos A="0.990741" C="0.00308642" G="0.00308642" T="0.00308642"/>
      <pos A="0.990741" C="0.00308642" G="0.00308642" T="0.00308642"/>
      <pos A="0.00308642" C="0.00308642" G="0.990741" T="0.00308642"/>
      <pos A="0.00308642" C="0.990741" G="0.00308642" T="0.00308642"/>
      <pos A="0.00308642" C="0.00308642" G="0.00308642" T="0.990741"/>
      <pos A="0.00308642" C="0.00308642" G="0.990741" T="0.00308642"/>
      <pos A="0.990741" C="0.00308642" G="0.00308642" T="0.00308642"/>
      <pos A="0.00308642" C="0.990741" G="0.00308642" T="0.00308642"/>
      <pos A="0.00308642" C="0.990741" G="0.00308642" T="0.00308642"/>
      <pos A="0.00308642" C="0.00308642" G="0.00308642" T="0.990741"/>
      <pos A="0.00308642" C="0.00308642" G="0.00308642" T="0.990741"/>
      <pos A="0.00308642" C="0.00308642" G="0.00308642" T="0.990741"/>
      <pos A="0.00308642" C="0.00308642" G="0.00308642" T="0.990741"/>
      <pos A="0.00308642" C="0.00308642" G="0.990741" T="0.00308642"/>
      <pos A="0.00308642" C="0.990741" G="0.00308642" T="0.00308642"/>
      <pos A="0.990741" C="0.00308642" G="0.00308642" T="0.00308642"/>
      <pos A="0.00308642" C="0.00308642" G="0.990741" T="0.00308642"/>
      <pos A="0.990741" C="0.00308642" G="0.00308642" T="0.00308642"/>
      <pos A="0.00308642" C="0.990741" G="0.00308642" T="0.00308642"/>
      <pos A="0.990741" C="0.00308642" G="0.00308642" T="0.00308642"/>
      <pos A="0.00308642" C="0.00308642" G="0.990741" T="0.00308642"/>
      <pos A="0.00308642" C="0.990741" G="0.00308642" T="0.00308642"/>
      <pos A="0.990741" C="0.00308642" G="0.00308642" T="0.00308642"/>
      <pos A="0.00308642" C="0.00308642" G="0.990741" T="0.00308642"/>
      <pos A="0.990741" C="0.00308642" G="0.00308642" T="0.00308642"/>
      <pos A="0.00308642" C="0.990741" G="0.00308642" T="0.00308642"/>
      <pos A="0.990741" C="0.00308642" G="0.00308642" T="0.00308642"/>
      <pos A="0.00308642" C="0.00308642" G="0.990741" T="0.00308642"/>
    </motif>
    <motif db="0" id="M71" alt="O71" length="40" nsites="8" evalue="1.3e-003">
      <pos A="0.242035" C="0.18628" G="0.353545" T="0.21814"/>
      <pos A="0.31372" C="0.21814" G="0.289825" T="0.178315"/>
      <pos A="0.289825" C="0.122561" G="0.23407" T="0.353545"/>
      <pos A="0.154421" C="0.329649" G="0.21814" T="0.29779"/>
      <pos A="0.138491" C="0.393369" G="0.29779" T="0.170351"/>
      <pos A="0.20221" C="0.361509" G="0.226105" T="0.210175"/>
      <pos A="0.289825" C="0.194245" G="0.257965" T="0.257965"/>
      <pos A="0.20221" C="0.226105" G="0.257965" T="0.31372"/>
      <pos A="0.26593" C="0.257965" G="0.289825" T="0.18628"/>
      <pos A="0.170351" C="0.050876" G="0.21814" T="0.560633"/>
      <pos A="0.23407" C="0.25" G="0.361509" T="0.154421"/>
      <pos A="0.18628" C="0.26593" G="0.242035" T="0.305755"/>
      <pos A="0.305755" C="0.31372" G="0.146455" T="0.23407"/>
      <pos A="0.329649" C="0.273895" G="0.130525" T="0.26593"/>
      <pos A="0.26593" C="0.31372" G="0.20221" T="0.21814"/>
      <pos A="0.433194" C="0.29779" G="0.122561" T="0.146455"/>
      <pos A="0.337615" C="0.257965" G="0.29779" T="0.106631"/>
      <pos A="0.242035" C="0.20221" G="0.321685" T="0.23407"/>
      <pos A="0.242035" C="0.25" G="0.26593" T="0.242035"/>
      <pos A="0.28186" C="0.257965" G="0.170351" T="0.289825"/>
      <pos A="0.25" C="0.26593" G="0.257965" T="0.226105"/>
      <pos A="0.26593" C="0.138491" G="0.170351" T="0.425229"/>
      <pos A="0.20221" C="0.28186" G="0.305755" T="0.210175"/>
      <pos A="0.329649" C="0.20221" G="0.138491" T="0.329649"/>
      <pos A="0.321685" C="0.170351" G="0.20221" T="0.305755"/>
      <pos A="0.146455" C="0.23407" G="0.21814" T="0.401334"/>
      <pos A="0.0986657" C="0.20221" G="0.305755" T="0.393369"/>
      <pos A="0.170351" C="0.210175" G="0.329649" T="0.289825"/>
      <pos A="0.178315" C="0.465054" G="0.194245" T="0.162385"/>
      <pos A="0.560633" C="0.154421" G="0.130525" T="0.154421"/>
      <pos A="0.28186" C="0.162385" G="0.345579" T="0.210175"/>
      <pos A="0.242035" C="0.25" G="0.289825" T="0.21814"/>
      <pos A="0.345579" C="0.305755" G="0.242035" T="0.106631"/>
      <pos A="0.257965" C="0.289825" G="0.31372" T="0.138491"/>
      <pos A="0.305755" C="0.31372" G="0.146455" T="0.23407"/>
      <pos A="0.337615" C="0.409299" G="0.130525" T="0.122561"/>
      <pos A="0.361509" C="0.23407" G="0.21814" T="0.18628"/>
      <pos A="0.178315" C="0.0747714" G="0.401334" T="0.345579"/>
      <pos A="0.377439" C="0.162385" G="0.226105" T="0.23407"/>
      <pos A="0.305755" C="0.20221" G="0.154421" T="0.337615"/>
    </motif>
    <motif db="0" id="M72" alt="O72" length="40" nsites="8" evalue="1.3e-003">
      <pos A="0.184815" C="0.350741" G="0.358642" T="0.105802"/>
      <pos A="0.34284" C="0.21642" G="0.137407" T="0.303333"/>
      <pos A="0.09" C="0.287531" G="0.295432" T="0.327037"/>
      <pos A="0.129506" C="0.263827" G="0.0820988" T="0.524568"/>
      <pos A="0.311235" C="0.15321" G="0.255926" T="0.27963"/>
      <pos A="0.287531" C="0.263827" G="0.184815" T="0.263827"/>
      <pos A="0.303333" C="0.366543" G="0.271728" T="0.0583951"/>
      <pos A="0.34284" C="0.224321" G="0.295432" T="0.137407"/>
      <pos A="0.350741" C="0.105802" G="0.27963" T="0.263827"/>
      <pos A="0.176914" C="0.255926" G="0.327037" T="0.240123"/>
      <pos A="0.121605" C="0.248025" G="0.271728" T="0.358642"/>
      <pos A="0.311235" C="0.263827" G="0.129506" T="0.295432"/>
      <pos A="0.358642" C="0.15321" G="0.248025" T="0.240123"/>
      <pos A="0.208519" C="0.224321" G="0.437654" T="0.129506"/>
      <pos A="0.406049" C="0.176914" G="0.240123" T="0.176914"/>
      <pos A="0.192716" C="0.184815" G="0.255926" T="0.366543"/>
      <pos A="0.303333" C="0.21642" G="0.263827" T="0.21642"/>
      <pos A="0.169012" C="0.390247" G="0.208519" T="0.232222"/>
      <pos A="0.295432" C="0.113704" G="0.176914" T="0.413951"/>
      <pos A="0.248025" C="0.303333" G="0.287531" T="0.161111"/>
      <pos A="0.184815" C="0.413951" G="0.121605" T="0.27963"/>
      <pos A="0.295432" C="0.358642" G="0.208519" T="0.137407"/>
      <pos A="0.192716" C="0.255926" G="0.303333" T="0.248025"/>
      <pos A="0.255926" C="0.27963" G="0.15321" T="0.311235"/>
      <pos A="0.255926" C="0.184815" G="0.311235" T="0.248025"/>
      <pos A="0.287531" C="0.358642" G="0.09" T="0.263827"/>
      <pos A="0.303333" C="0.0820988" G="0.27963" T="0.334938"/>
      <pos A="0.224321" C="0.287531" G="0.184815" T="0.303333"/>
      <pos A="0.21642" C="0.327037" G="0.21642" T="0.240123"/>
      <pos A="0.295432" C="0.303333" G="0.200617" T="0.200617"/>
      <pos A="0.406049" C="0.137407" G="0.176914" T="0.27963"/>
      <pos A="0.200617" C="0.200617" G="0.374444" T="0.224321"/>
      <pos A="0.437654" C="0.248025" G="0.200617" T="0.113704"/>
      <pos A="0.295432" C="0.145309" G="0.303333" T="0.255926"/>
      <pos A="0.176914" C="0.295432" G="0.208519" T="0.319136"/>
      <pos A="0.350741" C="0.287531" G="0.137407" T="0.224321"/>
      <pos A="0.208519" C="0.240123" G="0.287531" T="0.263827"/>
      <pos A="0.287531" C="0.248025" G="0.176914" T="0.287531"/>
      <pos A="0.21642" C="0.200617" G="0.311235" T="0.271728"/>
      <pos A="0.129506" C="0.398148" G="0.248025" T="0.224321"/>
    </motif>
    <motif db="0" id="M73" alt="O73" length="40" nsites="8" evalue="1.3e-003">
      <pos A="0.281655" C="0.188799" G="0.155033" T="0.374512"/>
      <pos A="0.112826" C="0.171916" G="0.171916" T="0.543342"/>
      <pos A="0.171916" C="0.298538" G="0.332304" T="0.19724"/>
      <pos A="0.332304" C="0.323863" G="0.155033" T="0.188799"/>
      <pos A="0.188799" C="0.19724" G="0.30698" T="0.30698"/>
      <pos A="0.188799" C="0.298538" G="0.231006" T="0.281655"/>
      <pos A="0.42516" C="0.0621768" G="0.188799" T="0.323863"/>
      <pos A="0.214123" C="0.256331" G="0.315421" T="0.214123"/>
      <pos A="0.19724" C="0.273214" G="0.214123" T="0.315421"/>
      <pos A="0.180358" C="0.19724" G="0.298538" T="0.323863"/>
      <pos A="0.273214" C="0.273214" G="0.13815" T="0.315421"/>
      <pos A="0.129709" C="0.214123" G="0.399836" T="0.256331"/>
      <pos A="0.281655" C="0.146592" G="0.256331" T="0.315421"/>
      <pos A="0.239448" C="0.323863" G="0.13815" T="0.298538"/>
      <pos A="0.247889" C="0.332304" G="0.247889" T="0.171916"/>
      <pos A="0.349187" C="0.264772" G="0.0875012" T="0.298538"/>
      <pos A="0.256331" C="0.155033" G="0.163475" T="0.42516"/>
      <pos A="0.155033" C="0.36607" G="0.247889" T="0.231006"/>
      <pos A="0.19724" C="0.222565" G="0.357629" T="0.222565"/>
      <pos A="0.256331" C="0.323863" G="0.30698" T="0.112826"/>
      <pos A="0.492692" C="0.188799" G="0.129709" T="0.188799"/>
      <pos A="0.42516" C="0.146592" G="0.30698" T="0.121267"/>
      <pos A="0.391395" C="0.273214" G="0.155033" T="0.180358"/>
      <pos A="0.163475" C="0.247889" G="0.188799" T="0.399836"/>
      <pos A="0.231006" C="0.163475" G="0.323863" T="0.281655"/>
      <pos A="0.0959427" C="0.340746" G="0.298538" T="0.264772"/>
      <pos A="0.357629" C="0.155033" G="0.247889" T="0.239448"/>
      <pos A="0.391395" C="0.146592" G="0.222565" T="0.239448"/>
      <pos A="0.30698" C="0.264772" G="0.315421" T="0.112826"/>
      <pos A="0.273214" C="0.357629" G="0.163475" T="0.205682"/>
      <pos A="0.239448" C="0.340746" G="0.129709" T="0.290097"/>
      <pos A="0.290097" C="0.129709" G="0.264772" T="0.315421"/>
      <pos A="0.256331" C="0.104384" G="0.315421" T="0.323863"/>
      <pos A="0.163475" C="0.298538" G="0.273214" T="0.264772"/>
      <pos A="0.129709" C="0.42516" G="0.180358" T="0.264772"/>
      <pos A="0.290097" C="0.30698" G="0.0368523" T="0.36607"/>
      <pos A="0.30698" C="0.256331" G="0.171916" T="0.264772"/>
      <pos A="0.222565" C="0.19724" G="0.323863" T="0.256331"/>
      <pos A="0.239448" C="0.36607" G="0.256331" T="0.13815"/>
      <pos A="0.442043" C="0.13815" G="0.239448" T="0.180358"/>
    </motif>
    <motif db="0" id="M74" alt="O74" length="40" nsites="8" evalue="1.3e-003">
      <pos A="0.240123" C="0.200617" G="0.319136" T="0.240123"/>
      <pos A="0.161111" C="0.287531" G="0.15321" T="0.398148"/>
      <pos A="0.271728" C="0.15321" G="0.366543" T="0.208519"/>
      <pos A="0.224321" C="0.421852" G="0.232222" T="0.121605"/>
      <pos A="0.445556" C="0.200617" G="0.121605" T="0.232222"/>
      <pos A="0.263827" C="0.145309" G="0.295432" T="0.295432"/>
      <pos A="0.145309" C="0.232222" G="0.255926" T="0.366543"/>
      <pos A="0.27963" C="0.374444" G="0.15321" T="0.192716"/>
      <pos A="0.287531" C="0.129506" G="0.169012" T="0.413951"/>
      <pos A="0.208519" C="0.0979012" G="0.319136" T="0.374444"/>
      <pos A="0.0662963" C="0.319136" G="0.413951" T="0.200617"/>
      <pos A="0.445556" C="0.295432" G="0.121605" T="0.137407"/>
      <pos A="0.129506" C="0.366543" G="0.248025" T="0.255926"/>
      <pos A="0.413951" C="0.224321" G="0.0662963" T="0.295432"/>
      <pos A="0.303333" C="0.232222" G="0.287531" T="0.176914"/>
      <pos A="0.287531" C="0.208519" G="0.295432" T="0.208519"/>
      <pos A="0.303333" C="0.184815" G="0.271728" T="0.240123"/>
      <pos A="0.350741" C="0.311235" G="0.224321" T="0.113704"/>
      <pos A="0.311235" C="0.21642" G="0.232222" T="0.240123"/>
      <pos A="0.15321" C="0.248025" G="0.421852" T="0.176914"/>
      <pos A="0.208519" C="0.192716" G="0.295432" T="0.303333"/>
      <pos A="0.184815" C="0.271728" G="0.248025" T="0.295432"/>
      <pos A="0.240123" C="0.303333" G="0.224321" T="0.232222"/>
      <pos A="0.232222" C="0.263827" G="0.184815" T="0.319136"/>
      <pos A="0.311235" C="0.27963" G="0.161111" T="0.248025"/>
      <pos A="0.21642" C="0.271728" G="0.161111" T="0.350741"/>
      <pos A="0.145309" C="0.334938" G="0.224321" T="0.295432"/>
      <pos A="0.232222" C="0.374444" G="0.176914" T="0.21642"/>
      <pos A="0.437654" C="0.319136" G="0.105802" T="0.137407"/>
      <pos A="0.390247" C="0.145309" G="0.240123" T="0.224321"/>
      <pos A="0.263827" C="0.27963" G="0.295432" T="0.161111"/>
      <pos A="0.15321" C="0.27963" G="0.21642" T="0.350741"/>
      <pos A="0.295432" C="0.145309" G="0.176914" T="0.382346"/>
      <pos A="0.240123" C="0.248025" G="0.224321" T="0.287531"/>
      <pos A="0.295432" C="0.406049" G="0.145309" T="0.15321"/>
      <pos A="0.271728" C="0.113704" G="0.34284" T="0.271728"/>
      <pos A="0.200617" C="0.208519" G="0.382346" T="0.208519"/>
      <pos A="0.334938" C="0.169012" G="0.21642" T="0.27963"/>
      <pos A="0.319136" C="0.184815" G="0.224321" T="0.271728"/>
      <pos A="0.0504938" C="0.327037" G="0.271728" T="0.350741"/>
    </motif>
    <motif db="0" id="M75" alt="O75" length="40" nsites="8" evalue="1.3e-003">
      <pos A="0.192716" C="0.255926" G="0.248025" T="0.303333"/>
      <pos A="0.453457" C="0.137407" G="0.113704" T="0.295432"/>
      <pos A="0.224321" C="0.145309" G="0.319136" T="0.311235"/>
      <pos A="0.350741" C="0.263827" G="0.09" T="0.295432"/>
      <pos A="0.327037" C="0.248025" G="0.232222" T="0.192716"/>
      <pos A="0.137407" C="0.319136" G="0.366543" T="0.176914"/>
      <pos A="0.248025" C="0.192716" G="0.232222" T="0.327037"/>
      <pos A="0.366543" C="0.184815" G="0.263827" T="0.184815"/>
      <pos A="0.224321" C="0.121605" G="0.366543" T="0.287531"/>
      <pos A="0.208519" C="0.232222" G="0.169012" T="0.390247"/>
      <pos A="0.113704" C="0.271728" G="0.311235" T="0.303333"/>
      <pos A="0.327037" C="0.34284" G="0.169012" T="0.161111"/>
      <pos A="0.232222" C="0.224321" G="0.271728" T="0.271728"/>
      <pos A="0.350741" C="0.105802" G="0.334938" T="0.208519"/>
      <pos A="0.232222" C="0.327037" G="0.208519" T="0.232222"/>
      <pos A="0.0741975" C="0.145309" G="0.334938" T="0.445556"/>
      <pos A="0.248025" C="0.421852" G="0.15321" T="0.176914"/>
      <pos A="0.319136" C="0.406049" G="0.0662963" T="0.208519"/>
      <pos A="0.358642" C="0.224321" G="0.21642" T="0.200617"/>
      <pos A="0.232222" C="0.327037" G="0.184815" T="0.255926"/>
      <pos A="0.34284" C="0.232222" G="0.287531" T="0.137407"/>
      <pos A="0.271728" C="0.263827" G="0.263827" T="0.200617"/>
      <pos A="0.184815" C="0.145309" G="0.255926" T="0.413951"/>
      <pos A="0.311235" C="0.240123" G="0.287531" T="0.161111"/>
      <pos A="0.390247" C="0.287531" G="0.161111" T="0.161111"/>
      <pos A="0.34284" C="0.232222" G="0.169012" T="0.255926"/>
      <pos A="0.169012" C="0.248025" G="0.390247" T="0.192716"/>
      <pos A="0.303333" C="0.192716" G="0.161111" T="0.34284"/>
      <pos A="0.224321" C="0.240123" G="0.129506" T="0.406049"/>
      <pos A="0.224321" C="0.295432" G="0.200617" T="0.27963"/>
      <pos A="0.287531" C="0.34284" G="0.303333" T="0.0662963"/>
      <pos A="0.350741" C="0.232222" G="0.0741975" T="0.34284"/>
      <pos A="0.121605" C="0.287531" G="0.263827" T="0.327037"/>
      <pos A="0.271728" C="0.232222" G="0.232222" T="0.263827"/>
      <pos A="0.105802" C="0.311235" G="0.248025" T="0.334938"/>
      <pos A="0.224321" C="0.271728" G="0.232222" T="0.271728"/>
      <pos A="0.374444" C="0.255926" G="0.161111" T="0.208519"/>
      <pos A="0.271728" C="0.224321" G="0.319136" T="0.184815"/>
      <pos A="0.327037" C="0.200617" G="0.34284" T="0.129506"/>
      <pos A="0.311235" C="0.224321" G="0.145309" T="0.319136"/>
    </motif>
    <motif db="0" id="M77" alt="O77" length="40" nsites="8" evalue="1.3e-003">
      <pos A="0.00308642" C="0.25" G="0.496914" T="0.25"/>
      <pos A="0.25" C="0.00308642" G="0.25" T="0.496914"/>
      <pos A="0.25" C="0.00308642" G="0.25" T="0.496914"/>
      <pos A="0.25" C="0.00308642" G="0.496914" T="0.25"/>
      <pos A="0.00308642" C="0.496914" G="0.496914" T="0.00308642"/>
      <pos A="0.496914" C="0.25" G="0.00308642" T="0.25"/>
      <pos A="0.25" C="0.743827" G="0.00308642" T="0.00308642"/>
      <pos A="0.00308642" C="0.25" G="0.00308642" T="0.743827"/>
      <pos A="0.00308642" C="0.00308642" G="0.743827" T="0.25"/>
      <pos A="0.00308642" C="0.25" G="0.25" T="0.496914"/>
      <pos A="0.00308642" C="0.00308642" G="0.990741" T="0.00308642"/>
      <pos A="0.00308642" C="0.00308642" G="0.990741" T="0.00308642"/>
      <pos A="0.25" C="0.496914" G="0.00308642" T="0.25"/>
      <pos A="0.00308642" C="0.00308642" G="0.25" T="0.743827"/>
      <pos A="0.25" C="0.496914" G="0.25" T="0.00308642"/>
      <pos A="0.00308642" C="0.496914" G="0.25" T="0.25"/>
      <pos A="0.25" C="0.25" G="0.25" T="0.25"/>
      <pos A="0.25" C="0.743827" G="0.00308642" T="0.00308642"/>
      <pos A="0.00308642" C="0.990741" G="0.00308642" T="0.00308642"/>
      <pos A="0.00308642" C="0.25" G="0.00308642" T="0.743827"/>
      <pos A="0.00308642" C="0.25" G="0.25" T="0.496914"/>
      <pos A="0.00308642" C="0.990741" G="0.00308642" T="0.00308642"/>
      <pos A="0.496914" C="0.00308642" G="0.00308642" T="0.496914"/>
      <pos A="0.25" C="0.00308642" G="0.25" T="0.496914"/>
      <pos A="0.00308642" C="0.743827" G="0.25" T="0.00308642"/>
      <pos A="0.496914" C="0.496914" G="0.00308642" T="0.00308642"/>
      <pos A="0.00308642" C="0.743827" G="0.25" T="0.00308642"/>
      <pos A="0.00308642" C="0.00308642" G="0.743827" T="0.25"/>
      <pos A="0.743827" C="0.25" G="0.00308642" T="0.00308642"/>
      <pos A="0.25" C="0.00308642" G="0.25" T="0.496914"/>
      <pos A="0.25" C="0.25" G="0.496914" T="0.00308642"/>
      <pos A="0.25" C="0.25" G="0.25" T="0.25"/>
      <pos A="0.00308642" C="0.25" G="0.25" T="0.496914"/>
      <pos A="0.00308642" C="0.743827" G="0.25" T="0.00308642"/>
      <pos A="0.25" C="0.743827" G="0.00308642" T="0.00308642"/>
      <pos A="0.00308642" C="0.743827" G="0.00308642" T="0.25"/>
      <pos A="0.25" C="0.496914" G="0.00308642" T="0.25"/>
      <pos A="0.00308642" C="0.25" G="0.496914" T="0.25"/>
      <pos A="0.00308642" C="0.496914" G="0.496914" T="0.00308642"/>
      <pos A="0.496914" C="0.496914" G="0.00308642" T="0.00308642"/>
    </motif>
    <motif db="0" id="M78" alt="O78" length="40" nsites="8" evalue="1.3e-003">
      <pos A="0.00308642" C="0.00308642" G="0.00308642" T="0.990741"/>
      <pos A="0.00308642" C="0.990741" G="0.00308642" T="0.00308642"/>
      <pos A="0.00308642" C="0.00308642" G="0.00308642" T="0.990741"/>
      <pos A="0.00308642" C="0.00308642" G="0.00308642" T="0.990741"/>
      <pos A="0.00308642" C="0.990741" G="0.00308642" T="0.00308642"/>
      <pos A="0.00308642" C="0.00308642" G="0.00308642" T="0.990741"/>
      <pos A="0.00308642" C="0.990741" G="0.00308642" T="0.00308642"/>
      <pos A="0.00308642" C="0.00308642" G="0.00308642" T="0.990741"/>
      <pos A="0.00308642" C="0.00308642" G="0.990741" T="0.00308642"/>
      <pos A="0.00308642" C="0.00308642" G="0.990741" T="0.00308642"/>
      <pos A="0.00308642" C="0.00308642" G="0.00308642" T="0.990741"/>
      <pos A="0.00308642" C="0.00308642" G="0.00308642" T="0.990741"/>
      <pos A="0.00308642" C="0.00308642" G="0.990741" T="0.00308642"/>
      <pos A="0.990741" C="0.00308642" G="0.00308642" T="0.00308642"/>
      <pos A="0.00308642" C="0.00308642" G="0.00308642" T="0.990741"/>
      <pos A="0.00308642" C="0.00308642" G="0.990741" T="0.00308642"/>
      <pos A="0.990741" C="0.00308642" G="0.00308642" T="0.00308642"/>
      <pos A="0.00308642" C="0.00308642" G="0.990741" T="0.00308642"/>
      <pos A="0.990741" C="0.00308642" G="0.00308642" T="0.00308642"/>
      <pos A="0.00308642" C="0.00308642" G="0.00308642" T="0.990741"/>
      <pos A="0.00308642" C="0.00308642" G="0.00308642" T="0.990741"/>
      <pos A="0.00308642" C="0.990741" G="0.00308642" T="0.00308642"/>
      <pos A="0.00308642" C="0.990741" G="0.00308642" T="0.00308642"/>
      <pos A="0.00308642" C="0.990741" G="0.00308642" T="0.00308642"/>
      <pos A="0.00308642" C="0.990741" G="0.00308642" T="0.00308642"/>
      <pos A="0.990741" C="0.00308642" G="0.00308642" T="0.00308642"/>
      <pos A="0.00308642" C="0.00308642" G="0.990741" T="0.00308642"/>
      <pos A="0.00308642" C="0.00308642" G="0.990741" T="0.00308642"/>
      <pos A="0.00308642" C="0.00308642" G="0.990741" T="0.00308642"/>
      <pos A="0.990741" C="0.00308642" G="0.00308642" T="0.00308642"/>
      <pos A="0.990741" C="0.00308642" G="0.00308642" T="0.00308642"/>
      <pos A="0.00308642" C="0.00308642" G="0.990741" T="0.00308642"/>
      <pos A="0.00308642" C="0.00308642" G="0.00308642" T="0.990741"/>
      <pos A="0.00308642" C="0.00308642" G="0.990741" T="0.00308642"/>
      <pos A="0.990741" C="0.00308642" G="0.00308642" T="0.00308642"/>
      <pos A="0.990741" C="0.00308642" G="0.00308642" T="0.00308642"/>
      <pos A="0.00308642" C="0.00308642" G="0.00308642" T="0.990741"/>
      <pos A="0.00308642" C="0.990741" G="0.00308642" T="0.00308642"/>
      <pos A="0.00308642" C="0.00308642" G="0.00308642" T="0.990741"/>
      <pos A="0.00308642" C="0.00308642" G="0.00308642" T="0.990741"/>
    </motif>
    <motif db="0" id="M8" alt="O8" length="40" nsites="8" evalue="1.3e-003">
      <pos A="0.271728" C="0.200617" G="0.248025" T="0.27963"/>
      <pos A="0.295432" C="0.248025" G="0.240123" T="0.21642"/>
      <pos A="0.311235" C="0.169012" G="0.287531" T="0.232222"/>
      <pos A="0.21642" C="0.319136" G="0.161111" T="0.303333"/>
      <pos A="0.161111" C="0.184815" G="0.303333" T="0.350741"/>
      <pos A="0.184815" C="0.263827" G="0.232222" T="0.319136"/>
      <pos A="0.0979012" C="0.327037" G="0.358642" T="0.21642"/>
      <pos A="0.350741" C="0.21642" G="0.15321" T="0.27963"/>
      <pos A="0.169012" C="0.382346" G="0.176914" T="0.271728"/>
      <pos A="0.271728" C="0.232222" G="0.184815" T="0.311235"/>
      <pos A="0.0662963" C="0.192716" G="0.34284" T="0.398148"/>
      <pos A="0.390247" C="0.0504938" G="0.129506" T="0.429753"/>
      <pos A="0.224321" C="0.311235" G="0.303333" T="0.161111"/>
      <pos A="0.208519" C="0.287531" G="0.311235" T="0.192716"/>
      <pos A="0.271728" C="0.334938" G="0.21642" T="0.176914"/>
      <pos A="0.34284" C="0.169012" G="0.263827" T="0.224321"/>
      <pos A="0.21642" C="0.295432" G="0.184815" T="0.303333"/>
      <pos A="0.47716" C="0.240123" G="0.113704" T="0.169012"/>
      <pos A="0.240123" C="0.327037" G="0.224321" T="0.208519"/>
      <pos A="0.303333" C="0.248025" G="0.240123" T="0.208519"/>
      <pos A="0.184815" C="0.303333" G="0.232222" T="0.27963"/>
      <pos A="0.390247" C="0.09" G="0.145309" T="0.374444"/>
      <pos A="0.240123" C="0.311235" G="0.27963" T="0.169012"/>
      <pos A="0.200617" C="0.263827" G="0.248025" T="0.287531"/>
      <pos A="0.271728" C="0.200617" G="0.184815" T="0.34284"/>
      <pos A="0.327037" C="0.327037" G="0.208519" T="0.137407"/>
      <pos A="0.303333" C="0.176914" G="0.145309" T="0.374444"/>
      <pos A="0.161111" C="0.248025" G="0.429753" T="0.161111"/>
      <pos A="0.129506" C="0.145309" G="0.319136" T="0.406049"/>
      <pos A="0.169012" C="0.224321" G="0.398148" T="0.208519"/>
      <pos A="0.390247" C="0.437654" G="0.129506" T="0.0425926"/>
      <pos A="0.34284" C="0.192716" G="0.240123" T="0.224321"/>
      <pos A="0.27963" C="0.21642" G="0.255926" T="0.248025"/>
      <pos A="0.390247" C="0.15321" G="0.192716" T="0.263827"/>
      <pos A="0.390247" C="0.255926" G="0.161111" T="0.192716"/>
      <pos A="0.271728" C="0.15321" G="0.295432" T="0.27963"/>
      <pos A="0.09" C="0.398148" G="0.192716" T="0.319136"/>
      <pos A="0.263827" C="0.319136" G="0.145309" T="0.271728"/>
      <pos A="0.169012" C="0.15321" G="0.224321" T="0.453457"/>
      <pos A="0.224321" C="0.21642" G="0.358642" T="0.200617"/>
    </motif>
    <motif db="0" id="M80" alt="O80" length="40" nsites="8" evalue="1.3e-003">
      <pos A="0.185023" C="0.159032" G="0.574886" T="0.0810588"/>
      <pos A="0.288987" C="0.39295" G="0.159032" T="0.159032"/>
      <pos A="0.262996" C="0.470922" G="0.10705" T="0.159032"/>
      <pos A="0.133041" C="0.366959" G="0.262996" T="0.237004"/>
      <pos A="0.159032" C="0.314977" G="0.211013" T="0.314977"/>
      <pos A="0.211013" C="0.470922" G="0.0550686" T="0.262996"/>
      <pos A="0.159032" C="0.314977" G="0.314977" T="0.211013"/>
      <pos A="0.185023" C="0.366959" G="0.288987" T="0.159032"/>
      <pos A="0.340968" C="0.288987" G="0.185023" T="0.185023"/>
      <pos A="0.211013" C="0.262996" G="0.470922" T="0.0550686"/>
      <pos A="0.185023" C="0.39295" G="0.211013" T="0.211013"/>
      <pos A="0.185023" C="0.340968" G="0.185023" T="0.288987"/>
      <pos A="0.262996" C="0.444931" G="0.133041" T="0.159032"/>
      <pos A="0.237004" C="0.314977" G="0.0550686" T="0.39295"/>
      <pos A="0.10705" C="0.10705" G="0.574886" T="0.211013"/>
      <pos A="0.0810588" C="0.340968" G="0.288987" T="0.288987"/>
      <pos A="0.10705" C="0.340968" G="0.418941" T="0.133041"/>
      <pos A="0.314977" C="0.444931" G="0.185023" T="0.0550686"/>
      <pos A="0.262996" C="0.288987" G="0.185023" T="0.262996"/>
      <pos A="0.288987" C="0.366959" G="0.211013" T="0.133041"/>
      <pos A="0.237004" C="0.133041" G="0.237004" T="0.39295"/>
      <pos A="0.211013" C="0.159032" G="0.211013" T="0.418941"/>
      <pos A="0.185023" C="0.366959" G="0.366959" T="0.0810588"/>
      <pos A="0.159032" C="0.39295" G="0.340968" T="0.10705"/>
      <pos A="0.0810588" C="0.288987" G="0.262996" T="0.366959"/>
      <pos A="0.10705" C="0.185023" G="0.211013" T="0.496914"/>
      <pos A="0.262996" C="0.288987" G="0.288987" T="0.159032"/>
      <pos A="0.288987" C="0.159032" G="0.314977" T="0.237004"/>
      <pos A="0.211013" C="0.418941" G="0.288987" T="0.0810588"/>
      <pos A="0.262996" C="0.262996" G="0.237004" T="0.237004"/>
      <pos A="0.0550686" C="0.522905" G="0.185023" T="0.237004"/>
      <pos A="0.185023" C="0.314977" G="0.211013" T="0.288987"/>
      <pos A="0.185023" C="0.159032" G="0.237004" T="0.418941"/>
      <pos A="0.262996" C="0.185023" G="0.39295" T="0.159032"/>
      <pos A="0.262996" C="0.39295" G="0.10705" T="0.237004"/>
      <pos A="0.496914" C="0.00308642" G="0.340968" T="0.159032"/>
      <pos A="0.159032" C="0.39295" G="0.39295" T="0.0550686"/>
      <pos A="0.314977" C="0.211013" G="0.237004" T="0.237004"/>
      <pos A="0.0290775" C="0.600877" G="0.0290775" T="0.340968"/>
      <pos A="0.185023" C="0.262996" G="0.159032" T="0.39295"/>
    </motif>
    <motif db="0" id="M81" alt="O81" length="40" nsites="8" evalue="1.3e-003">
      <pos A="0.200617" C="0.398148" G="0.398148" T="0.00308642"/>
      <pos A="0.200617" C="0.595679" G="0.00308642" T="0.200617"/>
      <pos A="0.398148" C="0.00308642" G="0.00308642" T="0.595679"/>
      <pos A="0.00308642" C="0.398148" G="0.595679" T="0.00308642"/>
      <pos A="0.595679" C="0.398148" G="0.00308642" T="0.00308642"/>
      <pos A="0.200617" C="0.00308642" G="0.398148" T="0.398148"/>
      <pos A="0.398148" C="0.398148" G="0.200617" T="0.00308642"/>
      <pos A="0.398148" C="0.200617" G="0.398148" T="0.00308642"/>
      <pos A="0.595679" C="0.398148" G="0.00308642" T="0.00308642"/>
      <pos A="0.79321" C="0.00308642" G="0.200617" T="0.00308642"/>
      <pos A="0.200617" C="0.595679" G="0.200617" T="0.00308642"/>
      <pos A="0.200617" C="0.200617" G="0.00308642" T="0.595679"/>
      <pos A="0.398148" C="0.200617" G="0.200617" T="0.200617"/>
      <pos A="0.00308642" C="0.398148" G="0.00308642" T="0.595679"/>
      <pos A="0.79321" C="0.200617" G="0.00308642" T="0.00308642"/>
      <pos A="0.200617" C="0.398148" G="0.398148" T="0.00308642"/>
      <pos A="0.00308642" C="0.595679" G="0.398148" T="0.00308642"/>
      <pos A="0.398148" C="0.200617" G="0.200617" T="0.200617"/>
      <pos A="0.79321" C="0.00308642" G="0.00308642" T="0.200617"/>
      <pos A="0.398148" C="0.00308642" G="0.398148" T="0.200617"/>
      <pos A="0.595679" C="0.00308642" G="0.00308642" T="0.398148"/>
      <pos A="0.200617" C="0.200617" G="0.595679" T="0.00308642"/>
      <pos A="0.398148" C="0.595679" G="0.00308642" T="0.00308642"/>
      <pos A="0.398148" C="0.200617" G="0.00308642" T="0.398148"/>
      <pos A="0.200617" C="0.00308642" G="0.200617" T="0.595679"/>
      <pos A="0.200617" C="0.200617" G="0.200617" T="0.398148"/>
      <pos A="0.200617" C="0.200617" G="0.595679" T="0.00308642"/>
      <pos A="0.398148" C="0.398148" G="0.200617" T="0.00308642"/>
      <pos A="0.595679" C="0.00308642" G="0.200617" T="0.200617"/>
      <pos A="0.200617" C="0.200617" G="0.595679" T="0.00308642"/>
      <pos A="0.595679" C="0.00308642" G="0.200617" T="0.200617"/>
      <pos A="0.200617" C="0.595679" G="0.200617" T="0.00308642"/>
      <pos A="0.79321" C="0.00308642" G="0.200617" T="0.00308642"/>
      <pos A="0.398148" C="0.398148" G="0.00308642" T="0.200617"/>
      <pos A="0.200617" C="0.398148" G="0.200617" T="0.200617"/>
      <pos A="0.200617" C="0.00308642" G="0.398148" T="0.398148"/>
      <pos A="0.200617" C="0.00308642" G="0.595679" T="0.200617"/>
      <pos A="0.595679" C="0.398148" G="0.00308642" T="0.00308642"/>
      <pos A="0.398148" C="0.595679" G="0.00308642" T="0.00308642"/>
      <pos A="0.00308642" C="0.200617" G="0.595679" T="0.200617"/>
    </motif>
    <motif db="0" id="M82" alt="O82" length="40" nsites="8" evalue="1.3e-003">
      <pos A="0.00308642" C="0.990741" G="0.00308642" T="0.00308642"/>
      <pos A="0.00308642" C="0.00308642" G="0.00308642" T="0.990741"/>
      <pos A="0.00308642" C="0.00308642" G="0.00308642" T="0.990741"/>
      <pos A="0.00308642" C="0.00308642" G="0.990741" T="0.00308642"/>
      <pos A="0.00308642" C="0.990741" G="0.00308642" T="0.00308642"/>
      <pos A="0.00308642" C="0.00308642" G="0.00308642" T="0.990741"/>
      <pos A="0.00308642" C="0.00308642" G="0.00308642" T="0.990741"/>
      <pos A="0.00308642" C="0.00308642" G="0.990741" T="0.00308642"/>
      <pos A="0.00308642" C="0.990741" G="0.00308642" T="0.00308642"/>
      <pos A="0.00308642" C="0.990741" G="0.00308642" T="0.00308642"/>
      <pos A="0.990741" C="0.00308642" G="0.00308642" T="0.00308642"/>
      <pos A="0.00308642" C="0.990741" G="0.00308642" T="0.00308642"/>
      <pos A="0.00308642" C="0.00308642" G="0.990741" T="0.00308642"/>
      <pos A="0.00308642" C="0.00308642" G="0.00308642" T="0.990741"/>
      <pos A="0.00308642" C="0.00308642" G="0.990741" T="0.00308642"/>
      <pos A="0.00308642" C="0.00308642" G="0.990741" T="0.00308642"/>
      <pos A="0.00308642" C="0.990741" G="0.00308642" T="0.00308642"/>
      <pos A="0.00308642" C="0.00308642" G="0.00308642" T="0.990741"/>
      <pos A="0.00308642" C="0.990741" G="0.00308642" T="0.00308642"/>
      <pos A="0.00308642" C="0.990741" G="0.00308642" T="0.00308642"/>
      <pos A="0.990741" C="0.00308642" G="0.00308642" T="0.00308642"/>
      <pos A="0.00308642" C="0.990741" G="0.00308642" T="0.00308642"/>
      <pos A="0.00308642" C="0.990741" G="0.00308642" T="0.00308642"/>
      <pos A="0.00308642" C="0.00308642" G="0.00308642" T="0.990741"/>
      <pos A="0.00308642" C="0.990741" G="0.00308642" T="0.00308642"/>
      <pos A="0.00308642" C="0.990741" G="0.00308642" T="0.00308642"/>
      <pos A="0.990741" C="0.00308642" G="0.00308642" T="0.00308642"/>
      <pos A="0.990741" C="0.00308642" G="0.00308642" T="0.00308642"/>
      <pos A="0.00308642" C="0.00308642" G="0.990741" T="0.00308642"/>
      <pos A="0.00308642" C="0.990741" G="0.00308642" T="0.00308642"/>
      <pos A="0.00308642" C="0.990741" G="0.00308642" T="0.00308642"/>
      <pos A="0.00308642" C="0.00308642" G="0.990741" T="0.00308642"/>
      <pos A="0.00308642" C="0.990741" G="0.00308642" T="0.00308642"/>
      <pos A="0.00308642" C="0.00308642" G="0.00308642" T="0.990741"/>
      <pos A="0.00308642" C="0.990741" G="0.00308642" T="0.00308642"/>
      <pos A="0.00308642" C="0.00308642" G="0.00308642" T="0.990741"/>
      <pos A="0.00308642" C="0.00308642" G="0.00308642" T="0.990741"/>
      <pos A="0.00308642" C="0.990741" G="0.00308642" T="0.00308642"/>
      <pos A="0.00308642" C="0.990741" G="0.00308642" T="0.00308642"/>
      <pos A="0.00308642" C="0.990741" G="0.00308642" T="0.00308642"/>
    </motif>
    <motif db="0" id="M83" alt="O83" length="40" nsites="8" evalue="1.3e-003">
      <pos A="0.25" C="0.25" G="0.25" T="0.25"/>
      <pos A="0.00308642" C="0.25" G="0.25" T="0.496914"/>
      <pos A="0.00308642" C="0.00308642" G="0.00308642" T="0.990741"/>
      <pos A="0.743827" C="0.00308642" G="0.25" T="0.00308642"/>
      <pos A="0.00308642" C="0.00308642" G="0.25" T="0.743827"/>
      <pos A="0.496914" C="0.25" G="0.00308642" T="0.25"/>
      <pos A="0.743827" C="0.00308642" G="0.25" T="0.00308642"/>
      <pos A="0.25" C="0.496914" G="0.25" T="0.00308642"/>
      <pos A="0.25" C="0.00308642" G="0.25" T="0.496914"/>
      <pos A="0.00308642" C="0.496914" G="0.25" T="0.25"/>
      <pos A="0.25" C="0.00308642" G="0.00308642" T="0.743827"/>
      <pos A="0.25" C="0.00308642" G="0.25" T="0.496914"/>
      <pos A="0.00308642" C="0.25" G="0.496914" T="0.25"/>
      <pos A="0.25" C="0.496914" G="0.25" T="0.00308642"/>
      <pos A="0.496914" C="0.25" G="0.00308642" T="0.25"/>
      <pos A="0.25" C="0.00308642" G="0.00308642" T="0.743827"/>
      <pos A="0.00308642" C="0.25" G="0.25" T="0.496914"/>
      <pos A="0.25" C="0.25" G="0.00308642" T="0.496914"/>
      <pos A="0.00308642" C="0.496914" G="0.496914" T="0.00308642"/>
      <pos A="0.25" C="0.743827" G="0.00308642" T="0.00308642"/>
      <pos A="0.496914" C="0.25" G="0.00308642" T="0.25"/>
      <pos A="0.496914" C="0.00308642" G="0.00308642" T="0.496914"/>
      <pos A="0.496914" C="0.00308642" G="0.00308642" T="0.496914"/>
      <pos A="0.25" C="0.25" G="0.25" T="0.25"/>
      <pos A="0.00308642" C="0.25" G="0.496914" T="0.25"/>
      <pos A="0.25" C="0.00308642" G="0.25" T="0.496914"/>
      <pos A="0.00308642" C="0.496914" G="0.496914" T="0.00308642"/>
      <pos A="0.25" C="0.25" G="0.25" T="0.25"/>
      <pos A="0.00308642" C="0.743827" G="0.25" T="0.00308642"/>
      <pos A="0.496914" C="0.25" G="0.00308642" T="0.25"/>
      <pos A="0.25" C="0.00308642" G="0.00308642" T="0.743827"/>
      <pos A="0.496914" C="0.00308642" G="0.00308642" T="0.496914"/>
      <pos A="0.496914" C="0.00308642" G="0.496914" T="0.00308642"/>
      <pos A="0.743827" C="0.25" G="0.00308642" T="0.00308642"/>
      <pos A="0.25" C="0.743827" G="0.00308642" T="0.00308642"/>
      <pos A="0.00308642" C="0.990741" G="0.00308642" T="0.00308642"/>
      <pos A="0.25" C="0.496914" G="0.00308642" T="0.25"/>
      <pos A="0.743827" C="0.00308642" G="0.00308642" T="0.25"/>
      <pos A="0.25" C="0.25" G="0.25" T="0.25"/>
      <pos A="0.496914" C="0.25" G="0.00308642" T="0.25"/>
    </motif>
    <motif db="0" id="M84" alt="O84" length="40" nsites="8" evalue="1.3e-003">
      <pos A="0.101852" C="0.233539" G="0.398148" T="0.266461"/>
      <pos A="0.463992" C="0.101852" G="0.101852" T="0.332304"/>
      <pos A="0.0689304" C="0.299383" G="0.43107" T="0.200617"/>
      <pos A="0.365227" C="0.233539" G="0.0689304" T="0.332304"/>
      <pos A="0.134773" C="0.0689304" G="0.398148" T="0.398148"/>
      <pos A="0.365227" C="0.134773" G="0.200617" T="0.299383"/>
      <pos A="0.266461" C="0.0689304" G="0.266461" T="0.398148"/>
      <pos A="0.398148" C="0.299383" G="0.134773" T="0.167696"/>
      <pos A="0.299383" C="0.233539" G="0.200617" T="0.266461"/>
      <pos A="0.496914" C="0.134773" G="0.101852" T="0.266461"/>
      <pos A="0.266461" C="0.233539" G="0.134773" T="0.365227"/>
      <pos A="0.365227" C="0.332304" G="0.167696" T="0.134773"/>
      <pos A="0.167696" C="0.200617" G="0.200617" T="0.43107"/>
      <pos A="0.299383" C="0.134773" G="0.398148" T="0.167696"/>
      <pos A="0.332304" C="0.167696" G="0.365227" T="0.134773"/>
      <pos A="0.365227" C="0.233539" G="0.266461" T="0.134773"/>
      <pos A="0.332304" C="0.101852" G="0.365227" T="0.200617"/>
      <pos A="0.562758" C="0.0689304" G="0.332304" T="0.0360079"/>
      <pos A="0.332304" C="0.233539" G="0.266461" T="0.167696"/>
      <pos A="0.233539" C="0.233539" G="0.200617" T="0.332304"/>
      <pos A="0.134773" C="0.496914" G="0.167696" T="0.200617"/>
      <pos A="0.332304" C="0.266461" G="0.101852" T="0.299383"/>
      <pos A="0.167696" C="0.398148" G="0.332304" T="0.101852"/>
      <pos A="0.43107" C="0.233539" G="0.134773" T="0.200617"/>
      <pos A="0.101852" C="0.233539" G="0.299383" T="0.365227"/>
      <pos A="0.332304" C="0.233539" G="0.200617" T="0.233539"/>
      <pos A="0.365227" C="0.167696" G="0.233539" T="0.233539"/>
      <pos A="0.299383" C="0.200617" G="0.0360079" T="0.463992"/>
      <pos A="0.0360079" C="0.43107" G="0.134773" T="0.398148"/>
      <pos A="0.233539" C="0.398148" G="0.233539" T="0.134773"/>
      <pos A="0.0689304" C="0.661523" G="0.0689304" T="0.200617"/>
      <pos A="0.398148" C="0.299383" G="0.0689304" T="0.233539"/>
      <pos A="0.332304" C="0.101852" G="0.200617" T="0.365227"/>
      <pos A="0.233539" C="0.0360079" G="0.595679" T="0.134773"/>
      <pos A="0.134773" C="0.233539" G="0.496914" T="0.134773"/>
      <pos A="0.299383" C="0.365227" G="0.332304" T="0.00308642"/>
      <pos A="0.496914" C="0.365227" G="0.0360079" T="0.101852"/>
      <pos A="0.365227" C="0.167696" G="0.0689304" T="0.398148"/>
      <pos A="0.0689304" C="0.463992" G="0.299383" T="0.167696"/>
      <pos A="0.266461" C="0.0689304" G="0.0689304" T="0.595679"/>
    </motif>
    <motif db="0" id="M85" alt="O85" length="40" nsites="8" evalue="1.3e-003">
      <pos A="0.382346" C="0.137407" G="0.176914" T="0.303333"/>
      <pos A="0.15321" C="0.255926" G="0.295432" T="0.295432"/>
      <pos A="0.263827" C="0.184815" G="0.263827" T="0.287531"/>
      <pos A="0.169012" C="0.15321" G="0.21642" T="0.461358"/>
      <pos A="0.21642" C="0.15321" G="0.492963" T="0.137407"/>
      <pos A="0.105802" C="0.382346" G="0.271728" T="0.240123"/>
      <pos A="0.398148" C="0.232222" G="0.0583951" T="0.311235"/>
      <pos A="0.224321" C="0.208519" G="0.240123" T="0.327037"/>
      <pos A="0.200617" C="0.240123" G="0.287531" T="0.271728"/>
      <pos A="0.224321" C="0.161111" G="0.295432" T="0.319136"/>
      <pos A="0.319136" C="0.445556" G="0.184815" T="0.0504938"/>
      <pos A="0.382346" C="0.224321" G="0.0741975" T="0.319136"/>
      <pos A="0.129506" C="0.263827" G="0.319136" T="0.287531"/>
      <pos A="0.319136" C="0.200617" G="0.176914" T="0.303333"/>
      <pos A="0.161111" C="0.358642" G="0.224321" T="0.255926"/>
      <pos A="0.232222" C="0.390247" G="0.145309" T="0.232222"/>
      <pos A="0.224321" C="0.255926" G="0.169012" T="0.350741"/>
      <pos A="0.27963" C="0.224321" G="0.224321" T="0.271728"/>
      <pos A="0.271728" C="0.224321" G="0.303333" T="0.200617"/>
      <pos A="0.319136" C="0.200617" G="0.240123" T="0.240123"/>
      <pos A="0.327037" C="0.27963" G="0.248025" T="0.145309"/>
      <pos A="0.303333" C="0.295432" G="0.176914" T="0.224321"/>
      <pos A="0.382346" C="0.200617" G="0.208519" T="0.208519"/>
      <pos A="0.287531" C="0.145309" G="0.34284" T="0.224321"/>
      <pos A="0.200617" C="0.295432" G="0.224321" T="0.27963"/>
      <pos A="0.145309" C="0.176914" G="0.311235" T="0.366543"/>
      <pos A="0.327037" C="0.21642" G="0.255926" T="0.200617"/>
      <pos A="0.232222" C="0.358642" G="0.232222" T="0.176914"/>
      <pos A="0.248025" C="0.240123" G="0.27963" T="0.232222"/>
      <pos A="0.255926" C="0.34284" G="0.240123" T="0.161111"/>
      <pos A="0.240123" C="0.311235" G="0.303333" T="0.145309"/>
      <pos A="0.492963" C="0.0741975" G="0.09" T="0.34284"/>
      <pos A="0.200617" C="0.15321" G="0.287531" T="0.358642"/>
      <pos A="0.0504938" C="0.406049" G="0.327037" T="0.21642"/>
      <pos A="0.169012" C="0.232222" G="0.09" T="0.508765"/>
      <pos A="0.200617" C="0.15321" G="0.334938" T="0.311235"/>
      <pos A="0.358642" C="0.295432" G="0.192716" T="0.15321"/>
      <pos A="0.184815" C="0.255926" G="0.287531" T="0.271728"/>
      <pos A="0.34284" C="0.263827" G="0.255926" T="0.137407"/>
      <pos A="0.271728" C="0.208519" G="0.184815" T="0.334938"/>
    </motif>
    <motif db="0" id="M86" alt="O86" length="40" nsites="8" evalue="1.3e-003">
      <pos A="0.137407" C="0.34284" G="0.255926" T="0.263827"/>
      <pos A="0.390247" C="0.295432" G="0.113704" T="0.200617"/>
      <pos A="0.406049" C="0.248025" G="0.09" T="0.255926"/>
      <pos A="0.176914" C="0.255926" G="0.263827" T="0.303333"/>
      <pos A="0.15321" C="0.224321" G="0.263827" T="0.358642"/>
      <pos A="0.15321" C="0.271728" G="0.287531" T="0.287531"/>
      <pos A="0.271728" C="0.21642" G="0.176914" T="0.334938"/>
      <pos A="0.176914" C="0.240123" G="0.358642" T="0.224321"/>
      <pos A="0.271728" C="0.113704" G="0.200617" T="0.413951"/>
      <pos A="0.145309" C="0.406049" G="0.303333" T="0.145309"/>
      <pos A="0.334938" C="0.319136" G="0.295432" T="0.0504938"/>
      <pos A="0.421852" C="0.145309" G="0.208519" T="0.224321"/>
      <pos A="0.200617" C="0.200617" G="0.27963" T="0.319136"/>
      <pos A="0.169012" C="0.287531" G="0.319136" T="0.224321"/>
      <pos A="0.327037" C="0.0979012" G="0.161111" T="0.413951"/>
      <pos A="0.121605" C="0.350741" G="0.319136" T="0.208519"/>
      <pos A="0.200617" C="0.295432" G="0.208519" T="0.295432"/>
      <pos A="0.334938" C="0.27963" G="0.145309" T="0.240123"/>
      <pos A="0.327037" C="0.21642" G="0.232222" T="0.224321"/>
      <pos A="0.21642" C="0.248025" G="0.224321" T="0.311235"/>
      <pos A="0.311235" C="0.192716" G="0.15321" T="0.34284"/>
      <pos A="0.224321" C="0.413951" G="0.145309" T="0.21642"/>
      <pos A="0.240123" C="0.311235" G="0.21642" T="0.232222"/>
      <pos A="0.295432" C="0.15321" G="0.327037" T="0.224321"/>
      <pos A="0.137407" C="0.184815" G="0.287531" T="0.390247"/>
      <pos A="0.240123" C="0.224321" G="0.374444" T="0.161111"/>
      <pos A="0.303333" C="0.303333" G="0.255926" T="0.137407"/>
      <pos A="0.571975" C="0.15321" G="0.0583951" T="0.21642"/>
      <pos A="0.319136" C="0.311235" G="0.327037" T="0.0425926"/>
      <pos A="0.121605" C="0.21642" G="0.263827" T="0.398148"/>
      <pos A="0.145309" C="0.303333" G="0.366543" T="0.184815"/>
      <pos A="0.232222" C="0.27963" G="0.105802" T="0.382346"/>
      <pos A="0.224321" C="0.232222" G="0.350741" T="0.192716"/>
      <pos A="0.327037" C="0.319136" G="0.15321" T="0.200617"/>
      <pos A="0.390247" C="0.311235" G="0.113704" T="0.184815"/>
      <pos A="0.303333" C="0.224321" G="0.232222" T="0.240123"/>
      <pos A="0.358642" C="0.113704" G="0.21642" T="0.311235"/>
      <pos A="0.137407" C="0.208519" G="0.311235" T="0.34284"/>
      <pos A="0.295432" C="0.248025" G="0.137407" T="0.319136"/>
      <pos A="0.271728" C="0.366543" G="0.184815" T="0.176914"/>
    </motif>
    <motif db="0" id="M87" alt="O87" length="40" nsites="8" evalue="1.3e-003">
      <pos A="0.27963" C="0.248025" G="0.21642" T="0.255926"/>
      <pos A="0.271728" C="0.21642" G="0.303333" T="0.208519"/>
      <pos A="0.263827" C="0.366543" G="0.21642" T="0.15321"/>
      <pos A="0.334938" C="0.21642" G="0.169012" T="0.27963"/>
      <pos A="0.27963" C="0.0820988" G="0.303333" T="0.334938"/>
      <pos A="0.184815" C="0.374444" G="0.192716" T="0.248025"/>
      <pos A="0.137407" C="0.303333" G="0.176914" T="0.382346"/>
      <pos A="0.21642" C="0.255926" G="0.271728" T="0.255926"/>
      <pos A="0.374444" C="0.200617" G="0.208519" T="0.21642"/>
      <pos A="0.176914" C="0.255926" G="0.374444" T="0.192716"/>
      <pos A="0.176914" C="0.248025" G="0.200617" T="0.374444"/>
      <pos A="0.240123" C="0.350741" G="0.255926" T="0.15321"/>
      <pos A="0.271728" C="0.224321" G="0.208519" T="0.295432"/>
      <pos A="0.248025" C="0.248025" G="0.200617" T="0.303333"/>
      <pos A="0.374444" C="0.161111" G="0.21642" T="0.248025"/>
      <pos A="0.145309" C="0.208519" G="0.295432" T="0.350741"/>
      <pos A="0.27963" C="0.129506" G="0.469259" T="0.121605"/>
      <pos A="0.319136" C="0.248025" G="0.263827" T="0.169012"/>
      <pos A="0.255926" C="0.374444" G="0.0504938" T="0.319136"/>
      <pos A="0.232222" C="0.15321" G="0.240123" T="0.374444"/>
      <pos A="0.327037" C="0.240123" G="0.184815" T="0.248025"/>
      <pos A="0.295432" C="0.334938" G="0.184815" T="0.184815"/>
      <pos A="0.303333" C="0.200617" G="0.21642" T="0.27963"/>
      <pos A="0.240123" C="0.0979012" G="0.398148" T="0.263827"/>
      <pos A="0.532469" C="0.200617" G="0.09" T="0.176914"/>
      <pos A="0.327037" C="0.169012" G="0.137407" T="0.366543"/>
      <pos A="0.232222" C="0.0662963" G="0.374444" T="0.327037"/>
      <pos A="0.15321" C="0.287531" G="0.224321" T="0.334938"/>
      <pos A="0.248025" C="0.445556" G="0.176914" T="0.129506"/>
      <pos A="0.145309" C="0.587778" G="0.105802" T="0.161111"/>
      <pos A="0.21642" C="0.192716" G="0.200617" T="0.390247"/>
      <pos A="0.350741" C="0.303333" G="0.327037" T="0.0188889"/>
      <pos A="0.34284" C="0.248025" G="0.232222" T="0.176914"/>
      <pos A="0.224321" C="0.271728" G="0.232222" T="0.271728"/>
      <pos A="0.334938" C="0.327037" G="0.224321" T="0.113704"/>
      <pos A="0.303333" C="0.240123" G="0.145309" T="0.311235"/>
      <pos A="0.271728" C="0.224321" G="0.161111" T="0.34284"/>
      <pos A="0.208519" C="0.240123" G="0.27963" T="0.271728"/>
      <pos A="0.192716" C="0.21642" G="0.374444" T="0.21642"/>
      <pos A="0.263827" C="0.240123" G="0.184815" T="0.311235"/>
    </motif>
    <motif db="0" id="M88" alt="O88" length="40" nsites="8" evalue="1.3e-003">
      <pos A="0.208519" C="0.334938" G="0.145309" T="0.311235"/>
      <pos A="0.311235" C="0.287531" G="0.105802" T="0.295432"/>
      <pos A="0.27963" C="0.145309" G="0.240123" T="0.334938"/>
      <pos A="0.21642" C="0.15321" G="0.469259" T="0.161111"/>
      <pos A="0.184815" C="0.248025" G="0.398148" T="0.169012"/>
      <pos A="0.327037" C="0.232222" G="0.192716" T="0.248025"/>
      <pos A="0.248025" C="0.311235" G="0.319136" T="0.121605"/>
      <pos A="0.319136" C="0.176914" G="0.145309" T="0.358642"/>
      <pos A="0.200617" C="0.176914" G="0.295432" T="0.327037"/>
      <pos A="0.374444" C="0.263827" G="0.09" T="0.271728"/>
      <pos A="0.169012" C="0.319136" G="0.240123" T="0.271728"/>
      <pos A="0.303333" C="0.327037" G="0.224321" T="0.145309"/>
      <pos A="0.303333" C="0.176914" G="0.169012" T="0.350741"/>
      <pos A="0.271728" C="0.121605" G="0.27963" T="0.327037"/>
      <pos A="0.232222" C="0.319136" G="0.161111" T="0.287531"/>
      <pos A="0.129506" C="0.255926" G="0.327037" T="0.287531"/>
      <pos A="0.248025" C="0.137407" G="0.240123" T="0.374444"/>
      <pos A="0.255926" C="0.169012" G="0.358642" T="0.21642"/>
      <pos A="0.129506" C="0.232222" G="0.208519" T="0.429753"/>
      <pos A="0.398148" C="0.200617" G="0.263827" T="0.137407"/>
      <pos A="0.374444" C="0.200617" G="0.248025" T="0.176914"/>
      <pos A="0.287531" C="0.390247" G="0.169012" T="0.15321"/>
      <pos A="0.21642" C="0.311235" G="0.255926" T="0.21642"/>
      <pos A="0.192716" C="0.287531" G="0.27963" T="0.240123"/>
      <pos A="0.263827" C="0.200617" G="0.248025" T="0.287531"/>
      <pos A="0.240123" C="0.34284" G="0.271728" T="0.145309"/>
      <pos A="0.295432" C="0.263827" G="0.176914" T="0.263827"/>
      <pos A="0.184815" C="0.255926" G="0.240123" T="0.319136"/>
      <pos A="0.516667" C="0.208519" G="0.0820988" T="0.192716"/>
      <pos A="0.129506" C="0.263827" G="0.453457" T="0.15321"/>
      <pos A="0.303333" C="0.311235" G="0.15321" T="0.232222"/>
      <pos A="0.319136" C="0.311235" G="0.0979012" T="0.271728"/>
      <pos A="0.176914" C="0.34284" G="0.224321" T="0.255926"/>
      <pos A="0.255926" C="0.398148" G="0.0979012" T="0.248025"/>
      <pos A="0.184815" C="0.169012" G="0.161111" T="0.485062"/>
      <pos A="0.34284" C="0.200617" G="0.374444" T="0.0820988"/>
      <pos A="0.34284" C="0.137407" G="0.311235" T="0.208519"/>
      <pos A="0.224321" C="0.169012" G="0.287531" T="0.319136"/>
      <pos A="0.208519" C="0.27963" G="0.287531" T="0.224321"/>
      <pos A="0.263827" C="0.248025" G="0.161111" T="0.327037"/>
    </motif>
    <motif db="0" id="M9" alt="O9" length="40" nsites="8" evalue="1.3e-003">
      <pos A="0.214727" C="0.214727" G="0.426366" T="0.14418"/>
      <pos A="0.35582" C="0.285273" G="0.35582" T="0.00308642"/>
      <pos A="0.426366" C="0.214727" G="0.14418" T="0.214727"/>
      <pos A="0.00308642" C="0.0736336" G="0.638007" T="0.285273"/>
      <pos A="0.0736336" C="0.708554" G="0.14418" T="0.0736336"/>
      <pos A="0.14418" C="0.567461" G="0.214727" T="0.0736336"/>
      <pos A="0.14418" C="0.496914" G="0.14418" T="0.214727"/>
      <pos A="0.214727" C="0.496914" G="0.0736336" T="0.214727"/>
      <pos A="0.0736336" C="0.638007" G="0.14418" T="0.14418"/>
      <pos A="0.14418" C="0.35582" G="0.14418" T="0.35582"/>
      <pos A="0.426366" C="0.0736336" G="0.426366" T="0.0736336"/>
      <pos A="0.285273" C="0.35582" G="0.285273" T="0.0736336"/>
      <pos A="0.567461" C="0.0736336" G="0.14418" T="0.214727"/>
      <pos A="0.285273" C="0.214727" G="0.35582" T="0.14418"/>
      <pos A="0.14418" C="0.567461" G="0.0736336" T="0.214727"/>
      <pos A="0.285273" C="0.214727" G="0.0736336" T="0.426366"/>
      <pos A="0.285273" C="0.285273" G="0.285273" T="0.14418"/>
      <pos A="0.567461" C="0.14418" G="0.285273" T="0.00308642"/>
      <pos A="0.214727" C="0.285273" G="0.285273" T="0.214727"/>
      <pos A="0.496914" C="0.14418" G="0.35582" T="0.00308642"/>
      <pos A="0.426366" C="0.285273" G="0.0736336" T="0.214727"/>
      <pos A="0.35582" C="0.285273" G="0.00308642" T="0.35582"/>
      <pos A="0.567461" C="0.00308642" G="0.285273" T="0.14418"/>
      <pos A="0.0736336" C="0.14418" G="0.214727" T="0.567461"/>
      <pos A="0.214727" C="0.426366" G="0.214727" T="0.14418"/>
      <pos A="0.14418" C="0.7791" G="0.0736336" T="0.00308642"/>
      <pos A="0.0736336" C="0.567461" G="0.00308642" T="0.35582"/>
      <pos A="0.0736336" C="0.567461" G="0.14418" T="0.214727"/>
      <pos A="0.14418" C="0.285273" G="0.0736336" T="0.496914"/>
      <pos A="0.426366" C="0.0736336" G="0.35582" T="0.14418"/>
      <pos A="0.14418" C="0.285273" G="0.214727" T="0.35582"/>
      <pos A="0.214727" C="0.496914" G="0.0736336" T="0.214727"/>
      <pos A="0.214727" C="0.567461" G="0.0736336" T="0.14418"/>
      <pos A="0.14418" C="0.214727" G="0.35582" T="0.285273"/>
      <pos A="0.214727" C="0.214727" G="0.496914" T="0.0736336"/>
      <pos A="0.214727" C="0.285273" G="0.426366" T="0.0736336"/>
      <pos A="0.567461" C="0.214727" G="0.14418" T="0.0736336"/>
      <pos A="0.35582" C="0.214727" G="0.35582" T="0.0736336"/>
      <pos A="0.0736336" C="0.214727" G="0.426366" T="0.285273"/>
      <pos A="0.285273" C="0.00308642" G="0.496914" T="0.214727"/>
    </motif>
    <motif db="0" id="M91" alt="O91" length="40" nsites="8" evalue="1.3e-003">
      <pos A="0.188272" C="0.126543" G="0.126543" T="0.558642"/>
      <pos A="0.126543" C="0.126543" G="0.25" T="0.496914"/>
      <pos A="0.25" C="0.0648148" G="0.373457" T="0.311728"/>
      <pos A="0.311728" C="0.311728" G="0.126543" T="0.25"/>
      <pos A="0.188272" C="0.25" G="0.25" T="0.311728"/>
      <pos A="0.311728" C="0.0648148" G="0.311728" T="0.311728"/>
      <pos A="0.558642" C="0.188272" G="0.188272" T="0.0648148"/>
      <pos A="0.25" C="0.373457" G="0.25" T="0.126543"/>
      <pos A="0.311728" C="0.188272" G="0.188272" T="0.311728"/>
      <pos A="0.188272" C="0.25" G="0.373457" T="0.188272"/>
      <pos A="0.435185" C="0.435185" G="0.0648148" T="0.0648148"/>
      <pos A="0.496914" C="0.0648148" G="0.188272" T="0.25"/>
      <pos A="0.00308642" C="0.126543" G="0.62037" T="0.25"/>
      <pos A="0.311728" C="0.00308642" G="0.25" T="0.435185"/>
      <pos A="0.0648148" C="0.311728" G="0.435185" T="0.188272"/>
      <pos A="0.25" C="0.25" G="0.373457" T="0.126543"/>
      <pos A="0.311728" C="0.25" G="0.188272" T="0.25"/>
      <pos A="0.25" C="0.373457" G="0.126543" T="0.25"/>
      <pos A="0.373457" C="0.25" G="0.25" T="0.126543"/>
      <pos A="0.496914" C="0.0648148" G="0.126543" T="0.311728"/>
      <pos A="0.25" C="0.188272" G="0.188272" T="0.373457"/>
      <pos A="0.311728" C="0.126543" G="0.373457" T="0.188272"/>
      <pos A="0.311728" C="0.188272" G="0.435185" T="0.0648148"/>
      <pos A="0.188272" C="0.25" G="0.25" T="0.311728"/>
      <pos A="0.496914" C="0.25" G="0.25" T="0.00308642"/>
      <pos A="0.682099" C="0.25" G="0.0648148" T="0.00308642"/>
      <pos A="0.496914" C="0.188272" G="0.25" T="0.0648148"/>
      <pos A="0.25" C="0.126543" G="0.496914" T="0.126543"/>
      <pos A="0.311728" C="0.126543" G="0.126543" T="0.435185"/>
      <pos A="0.311728" C="0.126543" G="0.373457" T="0.188272"/>
      <pos A="0.25" C="0.126543" G="0.126543" T="0.496914"/>
      <pos A="0.00308642" C="0.558642" G="0.0648148" T="0.373457"/>
      <pos A="0.0648148" C="0.496914" G="0.188272" T="0.25"/>
      <pos A="0.373457" C="0.0648148" G="0.435185" T="0.126543"/>
      <pos A="0.558642" C="0.25" G="0.0648148" T="0.126543"/>
      <pos A="0.496914" C="0.0648148" G="0.126543" T="0.311728"/>
      <pos A="0.0648148" C="0.0648148" G="0.373457" T="0.496914"/>
      <pos A="0.188272" C="0.311728" G="0.311728" T="0.188272"/>
      <pos A="0.311728" C="0.496914" G="0.126543" T="0.0648148"/>
      <pos A="0.126543" C="0.311728" G="0.188272" T="0.373457"/>
    </motif>
    <motif db="0" id="M92" alt="O92" length="40" nsites="8" evalue="1.3e-003">
      <pos A="0.271728" C="0.319136" G="0.271728" T="0.137407"/>
      <pos A="0.232222" C="0.137407" G="0.287531" T="0.34284"/>
      <pos A="0.232222" C="0.192716" G="0.200617" T="0.374444"/>
      <pos A="0.232222" C="0.255926" G="0.263827" T="0.248025"/>
      <pos A="0.255926" C="0.303333" G="0.208519" T="0.232222"/>
      <pos A="0.263827" C="0.240123" G="0.145309" T="0.350741"/>
      <pos A="0.21642" C="0.319136" G="0.192716" T="0.271728"/>
      <pos A="0.232222" C="0.21642" G="0.271728" T="0.27963"/>
      <pos A="0.461358" C="0.15321" G="0.232222" T="0.15321"/>
      <pos A="0.145309" C="0.192716" G="0.421852" T="0.240123"/>
      <pos A="0.176914" C="0.224321" G="0.429753" T="0.169012"/>
      <pos A="0.240123" C="0.240123" G="0.208519" T="0.311235"/>
      <pos A="0.200617" C="0.350741" G="0.15321" T="0.295432"/>
      <pos A="0.311235" C="0.129506" G="0.15321" T="0.406049"/>
      <pos A="0.184815" C="0.192716" G="0.27963" T="0.34284"/>
      <pos A="0.224321" C="0.271728" G="0.34284" T="0.161111"/>
      <pos A="0.248025" C="0.334938" G="0.224321" T="0.192716"/>
      <pos A="0.303333" C="0.27963" G="0.208519" T="0.208519"/>
      <pos A="0.327037" C="0.129506" G="0.161111" T="0.382346"/>
      <pos A="0.184815" C="0.192716" G="0.382346" T="0.240123"/>
      <pos A="0.27963" C="0.255926" G="0.21642" T="0.248025"/>
      <pos A="0.240123" C="0.492963" G="0.15321" T="0.113704"/>
      <pos A="0.374444" C="0.232222" G="0.176914" T="0.21642"/>
      <pos A="0.232222" C="0.271728" G="0.27963" T="0.21642"/>
      <pos A="0.358642" C="0.287531" G="0.15321" T="0.200617"/>
      <pos A="0.240123" C="0.145309" G="0.208519" T="0.406049"/>
      <pos A="0.232222" C="0.21642" G="0.319136" T="0.232222"/>
      <pos A="0.34284" C="0.382346" G="0.208519" T="0.0662963"/>
      <pos A="0.208519" C="0.327037" G="0.121605" T="0.34284"/>
      <pos A="0.287531" C="0.169012" G="0.208519" T="0.334938"/>
      <pos A="0.0741975" C="0.248025" G="0.287531" T="0.390247"/>
      <pos A="0.184815" C="0.303333" G="0.240123" T="0.271728"/>
      <pos A="0.350741" C="0.208519" G="0.09" T="0.350741"/>
      <pos A="0.421852" C="0.263827" G="0.232222" T="0.0820988"/>
      <pos A="0.34284" C="0.105802" G="0.271728" T="0.27963"/>
      <pos A="0.319136" C="0.121605" G="0.311235" T="0.248025"/>
      <pos A="0.398148" C="0.255926" G="0.255926" T="0.09"/>
      <pos A="0.15321" C="0.303333" G="0.224321" T="0.319136"/>
      <pos A="0.113704" C="0.485062" G="0.208519" T="0.192716"/>
      <pos A="0.413951" C="0.145309" G="0.240123" T="0.200617"/>
    </motif>
    <motif db="0" id="M93" alt="O93" length="40" nsites="8" evalue="1.3e-003">
      <pos A="0.311235" C="0.232222" G="0.184815" T="0.271728"/>
      <pos A="0.208519" C="0.169012" G="0.263827" T="0.358642"/>
      <pos A="0.271728" C="0.382346" G="0.113704" T="0.232222"/>
      <pos A="0.255926" C="0.311235" G="0.192716" T="0.240123"/>
      <pos A="0.176914" C="0.263827" G="0.224321" T="0.334938"/>
      <pos A="0.248025" C="0.137407" G="0.413951" T="0.200617"/>
      <pos A="0.334938" C="0.145309" G="0.34284" T="0.176914"/>
      <pos A="0.382346" C="0.303333" G="0.248025" T="0.0662963"/>
      <pos A="0.161111" C="0.240123" G="0.224321" T="0.374444"/>
      <pos A="0.255926" C="0.271728" G="0.327037" T="0.145309"/>
      <pos A="0.295432" C="0.232222" G="0.240123" T="0.232222"/>
      <pos A="0.21642" C="0.192716" G="0.208519" T="0.382346"/>
      <pos A="0.145309" C="0.240123" G="0.176914" T="0.437654"/>
      <pos A="0.208519" C="0.208519" G="0.287531" T="0.295432"/>
      <pos A="0.200617" C="0.224321" G="0.287531" T="0.287531"/>
      <pos A="0.271728" C="0.255926" G="0.255926" T="0.21642"/>
      <pos A="0.461358" C="0.232222" G="0.161111" T="0.145309"/>
      <pos A="0.240123" C="0.350741" G="0.176914" T="0.232222"/>
      <pos A="0.303333" C="0.263827" G="0.161111" T="0.271728"/>
      <pos A="0.271728" C="0.21642" G="0.192716" T="0.319136"/>
      <pos A="0.232222" C="0.0979012" G="0.469259" T="0.200617"/>
      <pos A="0.208519" C="0.327037" G="0.248025" T="0.21642"/>
      <pos A="0.295432" C="0.382346" G="0.0820988" T="0.240123"/>
      <pos A="0.303333" C="0.176914" G="0.366543" T="0.15321"/>
      <pos A="0.200617" C="0.248025" G="0.208519" T="0.34284"/>
      <pos A="0.263827" C="0.192716" G="0.374444" T="0.169012"/>
      <pos A="0.374444" C="0.176914" G="0.208519" T="0.240123"/>
      <pos A="0.224321" C="0.287531" G="0.192716" T="0.295432"/>
      <pos A="0.34284" C="0.311235" G="0.169012" T="0.176914"/>
      <pos A="0.224321" C="0.327037" G="0.169012" T="0.27963"/>
      <pos A="0.224321" C="0.208519" G="0.27963" T="0.287531"/>
      <pos A="0.21642" C="0.145309" G="0.334938" T="0.303333"/>
      <pos A="0.485062" C="0.137407" G="0.192716" T="0.184815"/>
      <pos A="0.303333" C="0.161111" G="0.263827" T="0.271728"/>
      <pos A="0.176914" C="0.287531" G="0.232222" T="0.303333"/>
      <pos A="0.129506" C="0.327037" G="0.15321" T="0.390247"/>
      <pos A="0.366543" C="0.263827" G="0.184815" T="0.184815"/>
      <pos A="0.21642" C="0.413951" G="0.137407" T="0.232222"/>
      <pos A="0.248025" C="0.295432" G="0.311235" T="0.145309"/>
      <pos A="0.21642" C="0.311235" G="0.232222" T="0.240123"/>
    </motif>
    <motif db="0" id="M94" alt="O94" length="40" nsites="8" evalue="1.3e-003">
      <pos A="0.25" C="0.00308642" G="0.496914" T="0.25"/>
      <pos A="0.496914" C="0.00308642" G="0.00308642" T="0.496914"/>
      <pos A="0.25" C="0.00308642" G="0.743827" T="0.00308642"/>
      <pos A="0.25" C="0.00308642" G="0.496914" T="0.25"/>
      <pos A="0.00308642" C="0.25" G="0.743827" T="0.00308642"/>
      <pos A="0.00308642" C="0.25" G="0.00308642" T="0.743827"/>
      <pos A="0.496914" C="0.25" G="0.00308642" T="0.25"/>
      <pos A="0.25" C="0.00308642" G="0.25" T="0.496914"/>
      <pos A="0.00308642" C="0.00308642" G="0.743827" T="0.25"/>
      <pos A="0.00308642" C="0.25" G="0.25" T="0.496914"/>
      <pos A="0.743827" C="0.00308642" G="0.00308642" T="0.25"/>
      <pos A="0.00308642" C="0.00308642" G="0.743827" T="0.25"/>
      <pos A="0.00308642" C="0.25" G="0.496914" T="0.25"/>
      <pos A="0.25" C="0.00308642" G="0.25" T="0.496914"/>
      <pos A="0.496914" C="0.25" G="0.00308642" T="0.25"/>
      <pos A="0.25" C="0.00308642" G="0.496914" T="0.25"/>
      <pos A="0.00308642" C="0.743827" G="0.25" T="0.00308642"/>
      <pos A="0.25" C="0.25" G="0.00308642" T="0.496914"/>
      <pos A="0.25" C="0.00308642" G="0.25" T="0.496914"/>
      <pos A="0.00308642" C="0.00308642" G="0.25" T="0.743827"/>
      <pos A="0.00308642" C="0.25" G="0.496914" T="0.25"/>
      <pos A="0.00308642" C="0.25" G="0.00308642" T="0.743827"/>
      <pos A="0.25" C="0.496914" G="0.00308642" T="0.25"/>
      <pos A="0.00308642" C="0.743827" G="0.00308642" T="0.25"/>
      <pos A="0.25" C="0.25" G="0.496914" T="0.00308642"/>
      <pos A="0.25" C="0.00308642" G="0.25" T="0.496914"/>
      <pos A="0.496914" C="0.00308642" G="0.496914" T="0.00308642"/>
      <pos A="0.00308642" C="0.25" G="0.00308642" T="0.743827"/>
      <pos A="0.00308642" C="0.25" G="0.25" T="0.496914"/>
      <pos A="0.00308642" C="0.25" G="0.25" T="0.496914"/>
      <pos A="0.25" C="0.00308642" G="0.25" T="0.496914"/>
      <pos A="0.25" C="0.00308642" G="0.25" T="0.496914"/>
      <pos A="0.00308642" C="0.00308642" G="0.743827" T="0.25"/>
      <pos A="0.00308642" C="0.496914" G="0.00308642" T="0.496914"/>
      <pos A="0.25" C="0.25" G="0.00308642" T="0.496914"/>
      <pos A="0.25" C="0.25" G="0.25" T="0.25"/>
      <pos A="0.00308642" C="0.496914" G="0.00308642" T="0.496914"/>
      <pos A="0.496914" C="0.00308642" G="0.00308642" T="0.496914"/>
      <pos A="0.25" C="0.00308642" G="0.496914" T="0.25"/>
      <pos A="0.25" C="0.496914" G="0.00308642" T="0.25"/>
    </motif>
    <motif db="0" id="M95" alt="O95" length="40" nsites="8" evalue="1.3e-003">
      <pos A="0.293573" C="0.235476" G="0.0611842" T="0.409768"/>
      <pos A="0.409768" C="0.177379" G="0.00308642" T="0.409768"/>
      <pos A="0.177379" C="0.235476" G="0.119281" T="0.467865"/>
      <pos A="0.0611842" C="0.35167" G="0.119281" T="0.467865"/>
      <pos A="0.235476" C="0.293573" G="0.119281" T="0.35167"/>
      <pos A="0.177379" C="0.235476" G="0.467865" T="0.119281"/>
      <pos A="0.35167" C="0.293573" G="0.293573" T="0.0611842"/>
      <pos A="0.293573" C="0.0611842" G="0.00308642" T="0.642157"/>
      <pos A="0.0611842" C="0.00308642" G="0.758352" T="0.177379"/>
      <pos A="0.00308642" C="0.235476" G="0.119281" T="0.642157"/>
      <pos A="0.177379" C="0.177379" G="0.177379" T="0.467865"/>
      <pos A="0.293573" C="0.0611842" G="0.293573" T="0.35167"/>
      <pos A="0.35167" C="0.293573" G="0.35167" T="0.00308642"/>
      <pos A="0.177379" C="0.0611842" G="0.525962" T="0.235476"/>
      <pos A="0.119281" C="0.467865" G="0.177379" T="0.235476"/>
      <pos A="0.35167" C="0.177379" G="0.235476" T="0.235476"/>
      <pos A="0.119281" C="0.467865" G="0.0611842" T="0.35167"/>
      <pos A="0.235476" C="0.35167" G="0.177379" T="0.235476"/>
      <pos A="0.119281" C="0.584059" G="0.235476" T="0.0611842"/>
      <pos A="0.235476" C="0.235476" G="0.119281" T="0.409768"/>
      <pos A="0.409768" C="0.177379" G="0.409768" T="0.00308642"/>
      <pos A="0.293573" C="0.293573" G="0.35167" T="0.0611842"/>
      <pos A="0.177379" C="0.177379" G="0.409768" T="0.235476"/>
      <pos A="0.235476" C="0.119281" G="0.467865" T="0.177379"/>
      <pos A="0.235476" C="0.409768" G="0.293573" T="0.0611842"/>
      <pos A="0.35167" C="0.35167" G="0.119281" T="0.177379"/>
      <pos A="0.119281" C="0.177379" G="0.525962" T="0.177379"/>
      <pos A="0.119281" C="0.00308642" G="0.235476" T="0.642157"/>
      <pos A="0.119281" C="0.293573" G="0.467865" T="0.119281"/>
      <pos A="0.119281" C="0.35167" G="0.409768" T="0.119281"/>
      <pos A="0.119281" C="0.409768" G="0.35167" T="0.119281"/>
      <pos A="0.467865" C="0.293573" G="0.119281" T="0.119281"/>
      <pos A="0.525962" C="0.119281" G="0.119281" T="0.235476"/>
      <pos A="0.119281" C="0.409768" G="0.293573" T="0.177379"/>
      <pos A="0.293573" C="0.293573" G="0.0611842" T="0.35167"/>
      <pos A="0.177379" C="0.235476" G="0.409768" T="0.177379"/>
      <pos A="0.35167" C="0.467865" G="0.0611842" T="0.119281"/>
      <pos A="0.0611842" C="0.177379" G="0.293573" T="0.467865"/>
      <pos A="0.119281" C="0.293573" G="0.177379" T="0.409768"/>
      <pos A="0.467865" C="0.235476" G="0.119281" T="0.177379"/>
    </motif>
    <motif db="0" id="M97" alt="O97" length="40" nsites="8" evalue="1.3e-003">
      <pos A="0.240123" C="0.176914" G="0.358642" T="0.224321"/>
      <pos A="0.327037" C="0.271728" G="0.327037" T="0.0741975"/>
      <pos A="0.184815" C="0.303333" G="0.21642" T="0.295432"/>
      <pos A="0.390247" C="0.248025" G="0.161111" T="0.200617"/>
      <pos A="0.27963" C="0.176914" G="0.224321" T="0.319136"/>
      <pos A="0.287531" C="0.358642" G="0.200617" T="0.15321"/>
      <pos A="0.27963" C="0.176914" G="0.263827" T="0.27963"/>
      <pos A="0.121605" C="0.161111" G="0.485062" T="0.232222"/>
      <pos A="0.208519" C="0.295432" G="0.263827" T="0.232222"/>
      <pos A="0.248025" C="0.27963" G="0.105802" T="0.366543"/>
      <pos A="0.208519" C="0.27963" G="0.161111" T="0.350741"/>
      <pos A="0.271728" C="0.248025" G="0.248025" T="0.232222"/>
      <pos A="0.303333" C="0.327037" G="0.145309" T="0.224321"/>
      <pos A="0.224321" C="0.208519" G="0.263827" T="0.303333"/>
      <pos A="0.169012" C="0.366543" G="0.200617" T="0.263827"/>
      <pos A="0.27963" C="0.240123" G="0.200617" T="0.27963"/>
      <pos A="0.358642" C="0.145309" G="0.192716" T="0.303333"/>
      <pos A="0.295432" C="0.121605" G="0.421852" T="0.161111"/>
      <pos A="0.184815" C="0.319136" G="0.192716" T="0.303333"/>
      <pos A="0.334938" C="0.271728" G="0.145309" T="0.248025"/>
      <pos A="0.327037" C="0.287531" G="0.248025" T="0.137407"/>
      <pos A="0.240123" C="0.15321" G="0.224321" T="0.382346"/>
      <pos A="0.15321" C="0.303333" G="0.421852" T="0.121605"/>
      <pos A="0.303333" C="0.224321" G="0.200617" T="0.271728"/>
      <pos A="0.255926" C="0.350741" G="0.192716" T="0.200617"/>
      <pos A="0.200617" C="0.350741" G="0.21642" T="0.232222"/>
      <pos A="0.161111" C="0.524568" G="0.0979012" T="0.21642"/>
      <pos A="0.485062" C="0.184815" G="0.0662963" T="0.263827"/>
      <pos A="0.350741" C="0.09" G="0.287531" T="0.271728"/>
      <pos A="0.145309" C="0.224321" G="0.319136" T="0.311235"/>
      <pos A="0.303333" C="0.303333" G="0.192716" T="0.200617"/>
      <pos A="0.248025" C="0.121605" G="0.21642" T="0.413951"/>
      <pos A="0.240123" C="0.263827" G="0.200617" T="0.295432"/>
      <pos A="0.263827" C="0.255926" G="0.184815" T="0.295432"/>
      <pos A="0.232222" C="0.224321" G="0.240123" T="0.303333"/>
      <pos A="0.358642" C="0.311235" G="0.15321" T="0.176914"/>
      <pos A="0.271728" C="0.27963" G="0.208519" T="0.240123"/>
      <pos A="0.295432" C="0.137407" G="0.271728" T="0.295432"/>
      <pos A="0.0741975" C="0.350741" G="0.437654" T="0.137407"/>
      <pos A="0.27963" C="0.263827" G="0.200617" T="0.255926"/>
    </motif>
    <motif db="0" id="M98" alt="O98" length="40" nsites="8" evalue="1.3e-003">
      <pos A="0.358642" C="0.303333" G="0.161111" T="0.176914"/>
      <pos A="0.327037" C="0.208519" G="0.192716" T="0.271728"/>
      <pos A="0.137407" C="0.406049" G="0.287531" T="0.169012"/>
      <pos A="0.240123" C="0.169012" G="0.145309" T="0.445556"/>
      <pos A="0.232222" C="0.287531" G="0.263827" T="0.21642"/>
      <pos A="0.271728" C="0.327037" G="0.200617" T="0.200617"/>
      <pos A="0.374444" C="0.161111" G="0.184815" T="0.27963"/>
      <pos A="0.121605" C="0.208519" G="0.34284" T="0.327037"/>
      <pos A="0.327037" C="0.271728" G="0.240123" T="0.161111"/>
      <pos A="0.208519" C="0.208519" G="0.21642" T="0.366543"/>
      <pos A="0.15321" C="0.248025" G="0.358642" T="0.240123"/>
      <pos A="0.240123" C="0.350741" G="0.145309" T="0.263827"/>
      <pos A="0.232222" C="0.255926" G="0.145309" T="0.366543"/>
      <pos A="0.271728" C="0.208519" G="0.15321" T="0.366543"/>
      <pos A="0.176914" C="0.248025" G="0.232222" T="0.34284"/>
      <pos A="0.295432" C="0.137407" G="0.319136" T="0.248025"/>
      <pos A="0.224321" C="0.303333" G="0.398148" T="0.0741975"/>
      <pos A="0.303333" C="0.121605" G="0.382346" T="0.192716"/>
      <pos A="0.295432" C="0.263827" G="0.263827" T="0.176914"/>
      <pos A="0.445556" C="0.0662963" G="0.15321" T="0.334938"/>
      <pos A="0.295432" C="0.208519" G="0.358642" T="0.137407"/>
      <pos A="0.21642" C="0.34284" G="0.184815" T="0.255926"/>
      <pos A="0.200617" C="0.263827" G="0.232222" T="0.303333"/>
      <pos A="0.169012" C="0.287531" G="0.295432" T="0.248025"/>
      <pos A="0.271728" C="0.358642" G="0.176914" T="0.192716"/>
      <pos A="0.27963" C="0.350741" G="0.255926" T="0.113704"/>
      <pos A="0.15321" C="0.327037" G="0.208519" T="0.311235"/>
      <pos A="0.287531" C="0.358642" G="0.15321" T="0.200617"/>
      <pos A="0.406049" C="0.319136" G="0.113704" T="0.161111"/>
      <pos A="0.295432" C="0.0741975" G="0.15321" T="0.47716"/>
      <pos A="0.169012" C="0.09" G="0.437654" T="0.303333"/>
      <pos A="0.224321" C="0.192716" G="0.271728" T="0.311235"/>
      <pos A="0.224321" C="0.271728" G="0.21642" T="0.287531"/>
      <pos A="0.311235" C="0.287531" G="0.240123" T="0.161111"/>
      <pos A="0.271728" C="0.192716" G="0.145309" T="0.390247"/>
      <pos A="0.240123" C="0.200617" G="0.374444" T="0.184815"/>
      <pos A="0.334938" C="0.398148" G="0.137407" T="0.129506"/>
      <pos A="0.374444" C="0.176914" G="0.21642" T="0.232222"/>
      <pos A="0.295432" C="0.232222" G="0.232222" T="0.240123"/>
      <pos A="0.184815" C="0.295432" G="0.27963" T="0.240123"/>
    </motif>
    <motif db="0" id="M99" alt="O99" length="40" nsites="8" evalue="1.3e-003">
      <pos A="0.3501" C="0.0831664" G="0.27002" T="0.296713"/>
      <pos A="0.43018" C="0.10986" G="0.10986" T="0.3501"/>
      <pos A="0.323406" C="0.27002" G="0.136553" T="0.27002"/>
      <pos A="0.18994" C="0.323406" G="0.243326" T="0.243326"/>
      <pos A="0.323406" C="0.243326" G="0.3501" T="0.0831664"/>
      <pos A="0.0831664" C="0.323406" G="0.18994" T="0.403486"/>
      <pos A="0.18994" C="0.376793" G="0.0831664" T="0.3501"/>
      <pos A="0.296713" C="0.243326" G="0.323406" T="0.136553"/>
      <pos A="0.216633" C="0.27002" G="0.0831664" T="0.43018"/>
      <pos A="0.136553" C="0.296713" G="0.216633" T="0.3501"/>
      <pos A="0.243326" C="0.10986" G="0.296713" T="0.3501"/>
      <pos A="0.0564731" C="0.10986" G="0.456873" T="0.376793"/>
      <pos A="0.0564731" C="0.27002" G="0.376793" T="0.296713"/>
      <pos A="0.18994" C="0.3501" G="0.296713" T="0.163246"/>
      <pos A="0.216633" C="0.510261" G="0.136553" T="0.136553"/>
      <pos A="0.376793" C="0.00308642" G="0.163246" T="0.456873"/>
      <pos A="0.376793" C="0.216633" G="0.243326" T="0.163246"/>
      <pos A="0.18994" C="0.27002" G="0.163246" T="0.376793"/>
      <pos A="0.136553" C="0.323406" G="0.163246" T="0.376793"/>
      <pos A="0.243326" C="0.18994" G="0.216633" T="0.3501"/>
      <pos A="0.323406" C="0.323406" G="0.18994" T="0.163246"/>
      <pos A="0.403486" C="0.296713" G="0.216633" T="0.0831664"/>
      <pos A="0.296713" C="0.243326" G="0.163246" T="0.296713"/>
      <pos A="0.403486" C="0.0564731" G="0.216633" T="0.323406"/>
      <pos A="0.163246" C="0.323406" G="0.323406" T="0.18994"/>
      <pos A="0.456873" C="0.296713" G="0.0564731" T="0.18994"/>
      <pos A="0.136553" C="0.0297798" G="0.643727" T="0.18994"/>
      <pos A="0.243326" C="0.3501" G="0.27002" T="0.136553"/>
      <pos A="0.3501" C="0.43018" G="0.10986" T="0.10986"/>
      <pos A="0.243326" C="0.376793" G="0.27002" T="0.10986"/>
      <pos A="0.323406" C="0.10986" G="0.163246" T="0.403486"/>
      <pos A="0.163246" C="0.163246" G="0.243326" T="0.43018"/>
      <pos A="0.136553" C="0.18994" G="0.296713" T="0.376793"/>
      <pos A="0.0297798" C="0.43018" G="0.3501" T="0.18994"/>
      <pos A="0.43018" C="0.3501" G="0.0564731" T="0.163246"/>
      <pos A="0.216633" C="0.323406" G="0.136553" T="0.323406"/>
      <pos A="0.216633" C="0.27002" G="0.323406" T="0.18994"/>
      <pos A="0.323406" C="0.163246" G="0.216633" T="0.296713"/>
      <pos A="0.136553" C="0.403486" G="0.323406" T="0.136553"/>
      <pos A="0.376793" C="0.136553" G="0.296713" T="0.18994"/>
    </motif>
  </queries>
  <targets>
    <motif db="0" id="AIRE_HUMAN.H11MO.0.C" length="18" nsites="41" evalue="1.0e+000"
        url="http://hocomoco.autosome.ru/motif/AIRE_HUMAN.H11MO.0.C">
      <pos A="0.397368" C="0.261336" G="0.125304" T="0.215992"/>
      <pos A="0.181984" C="0.181984" G="0.13664" T="0.499392"/>
      <pos A="0.13664" C="0.13664" G="0.204656" T="0.522064"/>
      <pos A="0.0459522" C="0.000608273" G="0.884815" T="0.0686242"/>
      <pos A="0.000608273" C="0.000608273" G="0.816799" T="0.181984"/>
      <pos A="0.318016" C="0.0459522" G="0.0232802" T="0.612752"/>
      <pos A="0.386032" C="0.0912962" G="0.0232802" T="0.499392"/>
      <pos A="0.36336" C="0.13664" G="0.13664" T="0.36336"/>
      <pos A="0.340688" C="0.0686242" G="0.13664" T="0.454048"/>
      <pos A="0.522064" C="0.0912962" G="0.13664" T="0.25"/>
      <pos A="0.386032" C="0.0459522" G="0.0686242" T="0.499392"/>
      <pos A="0.227328" C="0.13664" G="0.0686242" T="0.567408"/>
      <pos A="0.000608273" C="0.0232802" G="0.884815" T="0.0912962"/>
      <pos A="0.000608273" C="0.000608273" G="0.975503" T="0.0232802"/>
      <pos A="0.227328" C="0.0912962" G="0.25" T="0.431376"/>
      <pos A="0.0686242" C="0.181984" G="0.181984" T="0.567408"/>
      <pos A="0.454048" C="0.0232802" G="0.159312" T="0.36336"/>
      <pos A="0.403036" C="0.267004" G="0.1083" T="0.22166"/>
    </motif>
    <motif db="0" id="ALX3_HUMAN.H11MO.0.D" length="11" nsites="8236" evalue="1.0e+000"
        url="http://hocomoco.autosome.ru/motif/ALX3_HUMAN.H11MO.0.D">
      <pos A="0.0593552" C="0.0292882" G="0.0125408" T="0.898816"/>
      <pos A="0.935254" C="0.000884477" G="0.012735" T="0.0511266"/>
      <pos A="0.99982" C="2.75199e-05" G="0.000125458" T="2.75199e-05"/>
      <pos A="0.000492725" C="0.00401849" G="0.000198911" T="0.99529"/>
      <pos A="0.00685869" C="0.109791" G="0.0166525" T="0.866697"/>
      <pos A="0.703232" C="0.00166798" G="0.295097" T="3.03542e-06"/>
      <pos A="0.476896" C="0.0894466" G="0.41218" T="0.0214777"/>
      <pos A="0.658443" C="0.158694" G="0.132125" T="0.0507383"/>
      <pos A="0.0224588" C="0.0203041" G="0.0188351" T="0.938402"/>
      <pos A="0.171224" C="0.0612194" G="0.0304669" T="0.737089"/>
      <pos A="0.800539" C="0.0456263" G="0.0573788" T="0.0964561"/>
    </motif>
    <motif db="0" id="ALX4_HUMAN.H11MO.0.D" length="12" nsites="23223" evalue="1.0e+000"
        url="http://hocomoco.autosome.ru/motif/ALX4_HUMAN.H11MO.0.D">
      <pos A="0.166685" C="0.314129" G="0.138493" T="0.380693"/>
      <pos A="0.00484347" C="0.00162991" G="0.00101794" T="0.992509"/>
      <pos A="0.995913" C="0.000172215" G="0.000838267" T="0.00307694"/>
      <pos A="0.999929" C="1.45968e-05" G="4.16374e-05" T="1.45968e-05"/>
      <pos A="1.07651e-06" C="0.000342641" G="5.51577e-05" T="0.999601"/>
      <pos A="0.000334102" C="0.0441242" G="0.00068563" T="0.954856"/>
      <pos A="0.785114" C="1.07651e-06" G="0.214884" T="1.07651e-06"/>
      <pos A="0.591414" C="0.0179944" G="0.389556" T="0.00103573"/>
      <pos A="0.952457" C="0.00913793" G="0.0295194" T="0.00888603"/>
      <pos A="0.0026418" C="0.00363091" G="0.00249806" T="0.991229"/>
      <pos A="0.0153975" C="0.00998509" G="0.00386823" T="0.970749"/>
      <pos A="0.980307" C="0.00494772" G="0.00543302" T="0.00931263"/>
    </motif>
    <motif db="0" id="ANDR_HUMAN.H11MO.0.A" length="18" nsites="499" evalue="1.0e+000"
        url="http://hocomoco.autosome.ru/motif/ANDR_HUMAN.H11MO.0.A">
      <pos A="0.148317" C="0.0701763" G="0.036115" T="0.745392"/>
      <pos A="0.0621619" C="0.0481366" G="0.777449" T="0.112252"/>
      <pos A="0.0681727" C="0.0661691" G="0.0140753" T="0.851583"/>
      <pos A="0.188389" C="0.17236" G="0.14431" T="0.494941"/>
      <pos A="0.0781907" C="0.73337" G="0.036115" T="0.152324"/>
      <pos A="0.12227" C="0.278551" G="0.0321078" T="0.567071"/>
      <pos A="0.180375" C="0.134292" G="0.196404" T="0.48893"/>
      <pos A="0.198407" C="0.178371" G="0.21644" T="0.406782"/>
      <pos A="0.176367" C="0.192396" G="0.22245" T="0.408786"/>
      <pos A="0.200411" C="0.256512" G="0.120266" T="0.422811"/>
      <pos A="0.0721799" C="0.0140753" G="0.0140753" T="0.899669"/>
      <pos A="0.254508" C="0.0301042" G="0.691294" T="0.0240934"/>
      <pos A="0.0281006" C="0.0220898" G="0.0200862" T="0.929724"/>
      <pos A="0.0180825" C="0.00606091" G="0.0982268" T="0.87763"/>
      <pos A="0.00806452" C="0.00806452" G="0.0641655" T="0.919705"/>
      <pos A="0.420807" C="0.0281006" G="0.494941" T="0.0561511"/>
      <pos A="0.0862052" C="0.524995" G="0.0481366" T="0.340663"/>
      <pos A="0.290573" C="0.158335" G="0.0541475" T="0.496945"/>
    </motif>
    <motif db="0" id="AP2A_HUMAN.H11MO.0.A" length="15" nsites="500" evalue="1.0e+000"
        url="http://hocomoco.autosome.ru/motif/AP2A_HUMAN.H11MO.0.A">
      <pos A="0.416124" C="0.185377" G="0.193138" T="0.205362"/>
      <pos A="0.231121" C="0.0911524" G="0.134692" T="0.543034"/>
      <pos A="0.176775" C="0.0944298" G="0.470182" T="0.258612"/>
      <pos A="0.0108813" C="0.520551" G="0.431413" T="0.0371549"/>
      <pos A="4.999e-05" C="0.99985" G="4.999e-05" T="4.999e-05"/>
      <pos A="4.999e-05" C="0.900843" G="4.999e-05" T="0.099057"/>
      <pos A="0.0509783" C="0.111333" G="0.0128321" T="0.824856"/>
      <pos A="0.00188818" C="4.999e-05" G="0.796457" T="0.201605"/>
      <pos A="0.535277" C="0.0386298" G="0.409205" T="0.0168892"/>
      <pos A="0.14218" C="4.999e-05" G="0.855965" T="0.00180471"/>
      <pos A="4.999e-05" C="4.999e-05" G="0.99985" T="4.999e-05"/>
      <pos A="0.0479051" C="0.556058" G="0.379971" T="0.0160658"/>
      <pos A="0.308242" C="0.38161" G="0.0917715" T="0.218376"/>
      <pos A="0.512988" C="0.0934521" G="0.204267" T="0.189292"/>
      <pos A="0.238522" C="0.148913" G="0.208406" T="0.404159"/>
    </motif>
    <motif db="0" id="AP2B_HUMAN.H11MO.0.B" length="10" nsites="28" evalue="1.0e+000"
        url="http://hocomoco.autosome.ru/motif/AP2B_HUMAN.H11MO.0.B">
      <pos A="0.0402747" C="0.00088968" G="0.780713" T="0.178122"/>
      <pos A="0.00088968" C="0.646804" G="0.245077" T="0.107229"/>
      <pos A="0.00088968" C="0.961884" G="0.00088968" T="0.0363362"/>
      <pos A="0.115106" C="0.571973" G="0.00088968" T="0.312031"/>
      <pos A="0.0757212" C="0.0363362" G="0.887053" T="0.00088968"/>
      <pos A="0.327785" C="0.31597" G="0.355355" T="0.00088968"/>
      <pos A="0.0717827" C="0.0363362" G="0.851606" T="0.0402747"/>
      <pos A="0.00088968" C="0.00088968" G="0.997331" T="0.00088968"/>
      <pos A="0.190922" C="0.123968" G="0.675358" T="0.00975131"/>
      <pos A="0.22243" C="0.446925" G="0.253939" T="0.0767059"/>
    </motif>
    <motif db="0" id="AP2C_HUMAN.H11MO.0.A" length="14" nsites="500" evalue="1.0e+000"
        url="http://hocomoco.autosome.ru/motif/AP2C_HUMAN.H11MO.0.A">
      <pos A="0.3872" C="0.20104" G="0.269563" T="0.142197"/>
      <pos A="0.196086" C="0.123624" G="0.166417" T="0.513874"/>
      <pos A="0.184609" C="0.0998022" G="0.518376" T="0.197212"/>
      <pos A="0.00958288" C="0.506988" G="0.471848" T="0.0115807"/>
      <pos A="0.00385284" C="0.988136" G="0.0079615" T="4.999e-05"/>
      <pos A="0.00191784" C="0.951682" G="0.00239436" T="0.0440054"/>
      <pos A="0.0500552" C="0.13189" G="0.025422" T="0.792633"/>
      <pos A="0.0354071" C="4.999e-05" G="0.917075" T="0.0474675"/>
      <pos A="0.554976" C="0.0254436" G="0.415804" T="0.0037759"/>
      <pos A="0.0734759" C="4.999e-05" G="0.924454" T="0.0020204"/>
      <pos A="4.999e-05" C="4.999e-05" G="0.997967" T="0.00193309"/>
      <pos A="0.0289758" C="0.618174" G="0.340999" T="0.0118516"/>
      <pos A="0.313913" C="0.351519" G="0.0971829" T="0.237385"/>
      <pos A="0.42824" C="0.170536" G="0.24167" T="0.159554"/>
    </motif>
    <motif db="0" id="ARNT_HUMAN.H11MO.0.B" length="9" nsites="500" evalue="1.0e+000"
        url="http://hocomoco.autosome.ru/motif/ARNT_HUMAN.H11MO.0.B">
      <pos A="0.15202" C="0.283993" G="0.429964" T="0.134023"/>
      <pos A="0.138022" C="0.0740352" G="0.242002" T="0.545941"/>
      <pos A="0.70191" C="0.030044" G="0.246001" T="0.0220456"/>
      <pos A="0.010048" C="0.94786" G="0.00204959" T="0.040042"/>
      <pos A="0.00604879" C="0.00204959" G="0.989852" T="0.00204959"/>
      <pos A="4.999e-05" C="4.999e-05" G="0.00204959" T="0.99785"/>
      <pos A="4.999e-05" C="0.00604879" G="0.991852" T="0.00204959"/>
      <pos A="0.355979" C="0.525945" G="0.0240452" T="0.0940312"/>
      <pos A="0.154019" C="0.50195" G="0.144021" T="0.20001"/>
    </motif>
    <motif db="0" id="ARX_HUMAN.H11MO.0.D" length="13" nsites="623" evalue="1.0e+000"
        url="http://hocomoco.autosome.ru/motif/ARX_HUMAN.H11MO.0.D">
      <pos A="0.154474" C="0.281507" G="0.15445" T="0.40957"/>
      <pos A="0.0597495" C="0.0575944" G="0.0565168" T="0.826139"/>
      <pos A="0.964907" C="0.00488914" G="0.0167185" T="0.0134858"/>
      <pos A="0.972719" C="0.00408097" G="0.0180416" T="0.00515853"/>
      <pos A="0.00408097" C="0.0793674" G="0.00623609" T="0.910316"/>
      <pos A="0.000309512" C="0.406145" G="0.0261234" T="0.567422"/>
      <pos A="0.000309512" C="0.258567" G="0.00138707" T="0.739736"/>
      <pos A="0.942008" C="0.00138707" G="0.0552175" T="0.00138707"/>
      <pos A="0.996916" C="0.000309512" G="0.000309512" T="0.00246463"/>
      <pos A="0.000848292" C="0.000848292" G="0.000848292" T="0.997455"/>
      <pos A="0.0172573" C="0.00111768" G="0.00111768" T="0.980507"/>
      <pos A="0.745824" C="0.0825703" G="0.0836479" T="0.0879581"/>
      <pos A="0.312972" C="0.166543" G="0.370083" T="0.150403"/>
    </motif>
    <motif db="0" id="ASCL1_HUMAN.H11MO.0.A" length="14" nsites="480" evalue="1.0e+000"
        url="http://hocomoco.autosome.ru/motif/ASCL1_HUMAN.H11MO.0.A">
      <pos A="0.189596" C="0.437461" G="0.175016" T="0.197928"/>
      <pos A="0.218757" C="0.245834" G="0.160435" T="0.374974"/>
      <pos A="0.220839" C="0.254166" G="0.427046" T="0.0979483"/>
      <pos A="0.00630077" C="0.981098" G="0.00421787" T="0.00838367"/>
      <pos A="0.981098" C="0.00421787" G="5.20725e-05" T="0.0146324"/>
      <pos A="0.00630077" C="0.614507" G="0.358311" T="0.0208811"/>
      <pos A="0.00838367" C="0.979015" G="0.00213497" T="0.0104666"/>
      <pos A="0.00838367" C="0.00213497" G="0.00213497" T="0.987346"/>
      <pos A="0.00421787" C="0.00421787" G="0.976932" T="0.0146324"/>
      <pos A="0.00838367" C="0.781139" G="0.083368" T="0.127109"/>
      <pos A="0.0812851" C="0.420798" G="0.00630077" T="0.491616"/>
      <pos A="0.102114" C="0.385388" G="0.274995" T="0.237503"/>
      <pos A="0.131275" C="0.491616" G="0.0979483" T="0.279161"/>
      <pos A="0.166684" C="0.406217" G="0.152104" T="0.274995"/>
    </motif>
    <motif db="0" id="ASCL2_HUMAN.H11MO.0.D" length="9" nsites="499" evalue="1.0e+000"
        url="http://hocomoco.autosome.ru/motif/ASCL2_HUMAN.H11MO.0.D">
      <pos A="0.262523" C="0.352685" G="0.33866" T="0.046133"/>
      <pos A="0.0020537" C="0.989832" G="0.0040573" T="0.0040573"/>
      <pos A="0.985824" C="0.00606091" G="0.0020537" T="0.00606091"/>
      <pos A="0.00606091" C="0.352685" G="0.587107" T="0.0541475"/>
      <pos A="0.0140753" C="0.979814" G="0.0020537" T="0.0040573"/>
      <pos A="0.0040573" C="0.0040573" G="5.00902e-05" T="0.991835"/>
      <pos A="0.0020537" C="0.0100681" G="0.963785" T="0.0240934"/>
      <pos A="0.00606091" C="0.867612" G="0.0140753" T="0.112252"/>
      <pos A="0.102234" C="0.29458" G="0.00806452" T="0.595121"/>
    </motif>
    <motif db="0" id="ATF2_HUMAN.H11MO.0.B" length="11" nsites="500" evalue="1.0e+000"
        url="http://hocomoco.autosome.ru/motif/ATF2_HUMAN.H11MO.0.B">
      <pos A="0.315987" C="0.0880324" G="0.463957" T="0.132024"/>
      <pos A="0.423965" C="0.166017" G="0.383973" T="0.0260448"/>
      <pos A="0.020046" C="0.0240452" G="0.0120476" T="0.943861"/>
      <pos A="0.0160468" C="0.0140472" G="0.939862" T="0.030044"/>
      <pos A="0.903869" C="0.0120476" G="0.0140472" T="0.070036"/>
      <pos A="0.0340432" C="0.361978" G="0.248" T="0.355979"/>
      <pos A="0.00204959" C="0.0420416" G="0.933863" T="0.0220456"/>
      <pos A="0.126025" C="0.0720356" G="0.0260448" T="0.775895"/>
      <pos A="0.158018" C="0.775895" G="0.0360428" T="0.030044"/>
      <pos A="0.875875" C="0.0180464" G="0.0640372" T="0.0420416"/>
      <pos A="0.0620376" C="0.253999" G="0.184013" T="0.49995"/>
    </motif>
    <motif db="0" id="ATF6A_HUMAN.H11MO.0.B" length="12" nsites="20" evalue="1.0e+000"
        url="http://hocomoco.autosome.ru/motif/ATF6A_HUMAN.H11MO.0.B">
      <pos A="0.184941" C="0.184941" G="0.582951" T="0.047168"/>
      <pos A="0.00124378" C="0.215557" G="0.322713" T="0.460486"/>
      <pos A="0.00124378" C="0.261481" G="0.598259" T="0.139016"/>
      <pos A="0.0930922" C="0.399254" G="0.460486" T="0.047168"/>
      <pos A="0.00124378" C="0.0318599" G="0.00124378" T="0.965653"/>
      <pos A="0.00124378" C="0.047168" G="0.950344" T="0.00124378"/>
      <pos A="0.919728" C="0.047168" G="0.00124378" T="0.0318599"/>
      <pos A="0.00124378" C="0.996269" G="0.00124378" T="0.00124378"/>
      <pos A="0.00124378" C="0.00124378" G="0.996269" T="0.00124378"/>
      <pos A="0.00124378" C="0.00124378" G="0.00124378" T="0.996269"/>
      <pos A="0.00124378" C="0.0930922" G="0.90442" T="0.00124378"/>
      <pos A="0.0930922" C="0.00124378" G="0.90442" T="0.00124378"/>
    </motif>
    <motif db="0" id="BARH2_HUMAN.H11MO.0.D" length="18" nsites="42825" evalue="1.0e+000"
        url="http://hocomoco.autosome.ru/motif/BARH2_HUMAN.H11MO.0.D">
      <pos A="0.221277" C="0.229626" G="0.413979" T="0.135118"/>
      <pos A="0.167058" C="0.385056" G="0.121355" T="0.326531"/>
      <pos A="0.0090238" C="0.00622148" G="0.00605889" T="0.978696"/>
      <pos A="0.988399" C="0.000650948" G="0.00147868" T="0.00947101"/>
      <pos A="0.99828" C="0.000780282" G="0.000647253" T="0.000292509"/>
      <pos A="0.476164" C="0.00180756" G="0.0308855" T="0.491143"/>
      <pos A="0.0165538" C="0.447798" G="0.0168763" T="0.518772"/>
      <pos A="0.0210791" C="0.00169064" G="0.971392" T="0.00583803"/>
      <pos A="0.204192" C="0.247647" G="0.346599" T="0.201562"/>
      <pos A="0.0565878" C="0.275451" G="0.0624176" T="0.605543"/>
      <pos A="0.144585" C="0.383472" G="0.294382" T="0.17756"/>
      <pos A="0.218691" C="0.379395" G="0.13358" T="0.268334"/>
      <pos A="0.268555" C="0.122333" G="0.101111" T="0.508001"/>
      <pos A="0.522536" C="0.0208406" G="0.0498196" T="0.406804"/>
      <pos A="0.490371" C="0.0184796" G="0.0137296" T="0.47742"/>
      <pos A="0.41991" C="0.0322168" G="0.0496664" T="0.498207"/>
      <pos A="0.336494" C="0.182098" G="0.118011" T="0.363397"/>
      <pos A="0.228191" C="0.155706" G="0.43546" T="0.180643"/>
    </motif>
    <motif db="0" id="BC11A_HUMAN.H11MO.0.A" length="17" nsites="500" evalue="1.0e+000"
        url="http://hocomoco.autosome.ru/motif/BC11A_HUMAN.H11MO.0.A">
      <pos A="0.37573" C="0.184625" G="0.286195" T="0.153451"/>
      <pos A="0.55058" C="0.0994705" G="0.224094" T="0.125856"/>
      <pos A="0.500164" C="0.142363" G="0.230714" T="0.126759"/>
      <pos A="0.589982" C="0.0166164" G="0.226051" T="0.167351"/>
      <pos A="0.187435" C="0.160796" G="0.580417" T="0.071352"/>
      <pos A="0.664511" C="0.0145816" G="0.269377" T="0.051531"/>
      <pos A="0.104037" C="0.0144884" G="0.828551" T="0.0529239"/>
      <pos A="0.200417" C="0.0327717" G="0.758546" T="0.00826493"/>
      <pos A="0.880098" C="0.0431253" G="0.0485975" T="0.0281795"/>
      <pos A="0.867864" C="0.00583965" G="0.0555442" T="0.0707524"/>
      <pos A="0.248399" C="0.226047" G="0.502141" T="0.0234139"/>
      <pos A="0.150158" C="0.154992" G="0.0315585" T="0.663292"/>
      <pos A="0.117832" C="0.0724923" G="0.760189" T="0.0494865"/>
      <pos A="0.658749" C="0.064413" G="0.250663" T="0.0261749"/>
      <pos A="0.458785" C="0.143453" G="0.310166" T="0.0875961"/>
      <pos A="0.622702" C="0.078845" G="0.157294" T="0.141159"/>
      <pos A="0.358985" C="0.2047" G="0.318076" T="0.118238"/>
    </motif>
    <motif db="0" id="BHA15_HUMAN.H11MO.0.B" length="11" nsites="500" evalue="1.0e+000"
        url="http://hocomoco.autosome.ru/motif/BHA15_HUMAN.H11MO.0.B">
      <pos A="0.172016" C="0.285993" G="0.471956" T="0.070036"/>
      <pos A="0.15202" C="0.44996" G="0.295991" T="0.10203"/>
      <pos A="0.687912" C="0.0680364" G="0.20001" T="0.0440412"/>
      <pos A="0.279994" C="0.108028" G="0.609928" T="0.00204959"/>
      <pos A="0.0560388" C="0.921866" G="0.0160468" T="0.00604879"/>
      <pos A="0.983853" C="0.00404919" G="0.010048" T="0.00204959"/>
      <pos A="0.00604879" C="0.00404919" G="0.963857" T="0.0260448"/>
      <pos A="0.0540392" C="0.877874" G="0.0640372" T="0.00404919"/>
      <pos A="0.0260448" C="0.0120476" G="0.00404919" T="0.957858"/>
      <pos A="0.00404919" C="0.00404919" G="0.981854" T="0.010048"/>
      <pos A="0.00204959" C="0.14802" G="0.633923" T="0.216007"/>
    </motif>
    <motif db="0" id="BHE23_HUMAN.H11MO.0.D" length="12" nsites="392" evalue="1.0e+000"
        url="http://hocomoco.autosome.ru/motif/BHE23_HUMAN.H11MO.0.D">
      <pos A="0.412586" C="0.0988906" G="0.328424" T="0.160099"/>
      <pos A="0.238523" C="0.192617" G="0.401747" T="0.167113"/>
      <pos A="0.118018" C="0.498023" G="0.26594" T="0.118018"/>
      <pos A="0.577085" C="0.0338562" G="0.288893" T="0.100166"/>
      <pos A="0.11228" C="0.0281178" G="0.239799" T="0.619804"/>
      <pos A="0.568796" C="0.0179163" G="0.290806" T="0.122482"/>
      <pos A="0.104629" C="0.00261413" G="6.37592e-05" T="0.892693"/>
      <pos A="6.37592e-05" C="6.37592e-05" G="0.999809" T="6.37592e-05"/>
      <pos A="0.0128156" C="0.0561719" G="0.614703" T="0.31631"/>
      <pos A="0.098253" C="0.121206" G="0.14416" T="0.636381"/>
      <pos A="0.203456" C="0.114193" G="0.402385" T="0.279967"/>
      <pos A="0.144797" C="0.193254" G="0.381982" T="0.279967"/>
    </motif>
    <motif db="0" id="BHE40_HUMAN.H11MO.0.A" length="10" nsites="500" evalue="1.0e+000"
        url="http://hocomoco.autosome.ru/motif/BHE40_HUMAN.H11MO.0.A">
      <pos A="0.345981" C="0.0840332" G="0.369976" T="0.20001"/>
      <pos A="0.170016" C="0.0140472" G="0.627924" T="0.188012"/>
      <pos A="0.0980304" C="0.89787" G="0.00204959" T="0.00204959"/>
      <pos A="0.943861" C="0.0120476" G="0.0160468" T="0.0280444"/>
      <pos A="0.00804839" C="0.929864" G="0.0160468" T="0.0460408"/>
      <pos A="0.0520396" C="0.0420416" G="0.89987" T="0.00604879"/>
      <pos A="0.0460408" C="0.0140472" G="0.0460408" T="0.893871"/>
      <pos A="0.00204959" C="4.999e-05" G="0.99785" T="4.999e-05"/>
      <pos A="0.583933" C="0.234003" G="0.116027" T="0.0660368"/>
      <pos A="0.0920316" C="0.457958" G="0.379974" T="0.070036"/>
    </motif>
    <motif db="0" id="BHE41_HUMAN.H11MO.0.D" length="20" nsites="10" evalue="1.0e+000"
        url="http://hocomoco.autosome.ru/motif/BHE41_HUMAN.H11MO.0.D">
      <pos A="0.382694" C="0.0764775" G="0.168342" T="0.372486"/>
      <pos A="0.00247525" C="0.584286" G="0.410763" T="0.00247525"/>
      <pos A="0.298484" C="0.308691" G="0.298484" T="0.0943401"/>
      <pos A="0.400556" C="0.104547" G="0.492421" T="0.00247525"/>
      <pos A="0.104547" C="0.104547" G="0.410763" T="0.380142"/>
      <pos A="0.00247525" C="0.400556" G="0.492421" T="0.104547"/>
      <pos A="0.00247525" C="0.492421" G="0.00247525" T="0.502628"/>
      <pos A="0.00247525" C="0.992574" G="0.00247525" T="0.00247525"/>
      <pos A="0.706772" C="0.00247525" G="0.196412" T="0.0943401"/>
      <pos A="0.206619" C="0.594493" G="0.0943401" T="0.104547"/>
      <pos A="0.00247525" C="0.104547" G="0.798637" T="0.0943401"/>
      <pos A="0.00247525" C="0.00247525" G="0.00247525" T="0.992574"/>
      <pos A="0.00247525" C="0.00247525" G="0.992574" T="0.00247525"/>
      <pos A="0.308691" C="0.594493" G="0.0943401" T="0.00247525"/>
      <pos A="0.410763" C="0.196412" G="0.104547" T="0.288277"/>
      <pos A="0.00247525" C="0.0943401" G="0.706772" T="0.196412"/>
      <pos A="0.492421" C="0.196412" G="0.308691" T="0.00247525"/>
      <pos A="0.400556" C="0.0943401" G="0.400556" T="0.104547"/>
      <pos A="0.308691" C="0.104547" G="0.584286" T="0.00247525"/>
      <pos A="0.232137" C="0.324002" G="0.324002" T="0.119858"/>
    </motif>
    <motif db="0" id="BMAL1_HUMAN.H11MO.0.A" length="11" nsites="410" evalue="1.0e+000"
        url="http://hocomoco.autosome.ru/motif/BMAL1_HUMAN.H11MO.0.A">
      <pos A="0.160997" C="0.160997" G="0.370702" T="0.307303"/>
      <pos A="0.173189" C="0.521885" G="0.292673" T="0.0122531"/>
      <pos A="0.0658986" C="0.926664" G="0.00249939" T="0.00493782"/>
      <pos A="0.897403" C="0.0122531" G="0.034199" T="0.0561448"/>
      <pos A="0.0244453" C="0.73159" G="0.034199" T="0.209766"/>
      <pos A="0.00737625" C="0.0220068" G="0.951049" T="0.0195684"/>
      <pos A="0.0146915" C="6.09607e-05" G="0.0122531" T="0.972994"/>
      <pos A="6.09607e-05" C="0.00493782" G="0.975433" T="0.0195684"/>
      <pos A="0.453609" C="0.26585" G="0.0268837" T="0.253658"/>
      <pos A="0.051268" C="0.492624" G="0.292673" T="0.163436"/>
      <pos A="0.139051" C="0.319495" G="0.143928" T="0.397525"/>
    </motif>
    <motif db="0" id="BRAC_HUMAN.H11MO.0.A" length="20" nsites="500" evalue="1.0e+000"
        url="http://hocomoco.autosome.ru/motif/BRAC_HUMAN.H11MO.0.A">
      <pos A="0.120026" C="0.252" G="0.146021" T="0.481954"/>
      <pos A="0.0780344" C="0.20201" G="0.106029" T="0.613927"/>
      <pos A="0.335983" C="0.311988" G="0.224005" T="0.128024"/>
      <pos A="0.333983" C="0.164017" G="0.379974" T="0.122026"/>
      <pos A="0.138022" C="0.673915" G="0.128024" T="0.060038"/>
      <pos A="0.669916" C="0.0720356" G="0.162018" T="0.0960308"/>
      <pos A="0.19801" C="0.174015" G="0.407968" T="0.220006"/>
      <pos A="0.182014" C="0.252" G="0.40197" T="0.164017"/>
      <pos A="0.244001" C="0.166017" G="0.339982" T="0.25"/>
      <pos A="0.469956" C="0.190012" G="0.230004" T="0.110028"/>
      <pos A="0.343981" C="0.0520396" G="0.437962" T="0.166017"/>
      <pos A="0.060038" C="0.128024" G="0.7479" T="0.0640372"/>
      <pos A="0.0380424" C="0.0160468" G="0.00404919" T="0.941862"/>
      <pos A="0.00204959" C="0.0140472" G="0.969856" T="0.0140472"/>
      <pos A="0.224005" C="0.0520396" G="0.0440412" T="0.679914"/>
      <pos A="0.0320436" C="0.15202" G="0.631924" T="0.184013"/>
      <pos A="0.905869" C="0.020046" G="0.0620376" T="0.0120476"/>
      <pos A="0.659918" C="0.0580384" G="0.222006" T="0.060038"/>
      <pos A="0.34998" C="0.0880324" G="0.261998" T="0.29999"/>
      <pos A="0.20001" C="0.136023" G="0.19801" T="0.465957"/>
    </motif>
    <motif db="0" id="CLOCK_HUMAN.H11MO.0.C" length="14" nsites="252" evalue="1.0e+000"
        url="http://hocomoco.autosome.ru/motif/CLOCK_HUMAN.H11MO.0.C">
      <pos A="0.158766" C="0.599068" G="0.1786" T="0.063566"/>
      <pos A="0.424534" C="0.115133" G="0.1905" T="0.269833"/>
      <pos A="0.2024" C="0.146866" G="0.511801" T="0.138933"/>
      <pos A="0.337267" C="0.3214" G="0.1667" T="0.174633"/>
      <pos A="0.0952995" C="0.848969" G="0.0437326" T="0.0119992"/>
      <pos A="0.809302" C="0.063566" G="0.0437326" T="0.0833994"/>
      <pos A="0.1548" C="0.607001" G="0.127033" T="0.111166"/>
      <pos A="0.253967" C="0.0556327" G="0.642701" T="0.0476993"/>
      <pos A="0.0952995" C="0.1191" G="0.0437326" T="0.741868"/>
      <pos A="0.0873661" C="0.0238992" G="0.860869" T="0.0278659"/>
      <pos A="0.400734" C="0.313467" G="0.1786" T="0.1072"/>
      <pos A="0.369" C="0.242067" G="0.281733" T="0.1072"/>
      <pos A="0.222233" C="0.388834" G="0.289667" T="0.0992662"/>
      <pos A="0.491967" C="0.2976" G="0.0238992" T="0.186533"/>
    </motif>
    <motif db="0" id="COE1_HUMAN.H11MO.0.A" length="15" nsites="500" evalue="1.0e+000"
        url="http://hocomoco.autosome.ru/motif/COE1_HUMAN.H11MO.0.A">
      <pos A="0.417966" C="0.20201" G="0.20001" T="0.180014"/>
      <pos A="0.419966" C="0.090032" G="0.271996" T="0.218006"/>
      <pos A="0.118026" C="0.255999" G="0.413967" T="0.212008"/>
      <pos A="0.0580384" C="0.20201" G="0.0240452" T="0.715907"/>
      <pos A="0.00204959" C="0.989852" G="0.00204959" T="0.00604879"/>
      <pos A="0.0140472" C="0.813887" G="4.999e-05" T="0.172016"/>
      <pos A="0.00604879" C="0.945861" G="0.00204959" T="0.0460408"/>
      <pos A="0.25" C="0.623925" G="0.040042" T="0.0860328"/>
      <pos A="0.673915" C="0.0140472" G="0.0120476" T="0.29999"/>
      <pos A="0.0180464" C="4.999e-05" G="0.981854" T="4.999e-05"/>
      <pos A="0.248" C="0.00204959" G="0.723905" T="0.0260448"/>
      <pos A="0.00604879" C="0.00404919" G="0.989852" T="4.999e-05"/>
      <pos A="0.657918" C="0.0460408" G="0.255999" T="0.040042"/>
      <pos A="0.220006" C="0.433963" G="0.253999" T="0.0920316"/>
      <pos A="0.212008" C="0.35198" G="0.0920316" T="0.343981"/>
    </motif>
    <motif db="0" id="COT1_HUMAN.H11MO.0.C" length="17" nsites="500" evalue="1.0e+000"
        url="http://hocomoco.autosome.ru/motif/COT1_HUMAN.H11MO.0.C">
      <pos A="0.180014" C="0.146021" G="0.539942" T="0.134023"/>
      <pos A="0.287992" C="0.0740352" G="0.54994" T="0.0880324"/>
      <pos A="0.248" C="0.0780344" G="0.591932" T="0.0820336"/>
      <pos A="0.208008" C="0.118026" G="0.589932" T="0.0840332"/>
      <pos A="0.0860328" C="0.15002" G="0.361978" T="0.40197"/>
      <pos A="0.132024" C="0.475955" G="0.289992" T="0.10203"/>
      <pos A="0.631924" C="0.112028" G="0.194011" T="0.0620376"/>
      <pos A="0.411968" C="0.0480404" G="0.523945" T="0.0160468"/>
      <pos A="0.725905" C="4.999e-05" G="0.269996" T="0.00404919"/>
      <pos A="0.0180464" C="4.999e-05" G="0.911868" T="0.070036"/>
      <pos A="0.0160468" C="0.010048" G="0.961858" T="0.0120476"/>
      <pos A="0.010048" C="0.0780344" G="0.279994" T="0.631924"/>
      <pos A="0.0660368" C="0.863877" G="0.0420416" T="0.0280444"/>
      <pos A="0.959858" C="0.00404919" G="0.0160468" T="0.020046"/>
      <pos A="0.204009" C="0.126025" G="0.517946" T="0.15202"/>
      <pos A="0.226005" C="0.184013" G="0.493951" T="0.0960308"/>
      <pos A="0.186013" C="0.168016" G="0.505949" T="0.140022"/>
    </motif>
    <motif db="0" id="COT1_HUMAN.H11MO.1.C" length="13" nsites="478" evalue="1.0e+000"
        url="http://hocomoco.autosome.ru/motif/COT1_HUMAN.H11MO.1.C">
      <pos A="0.0837168" C="0.194572" G="0.382817" T="0.338894"/>
      <pos A="0.125549" C="0.502039" G="0.284512" T="0.0879"/>
      <pos A="0.591979" C="0.108816" G="0.167381" T="0.131824"/>
      <pos A="0.368176" C="0.0335181" G="0.591979" T="0.00632713"/>
      <pos A="0.719567" C="5.22903e-05" G="0.278237" T="0.0021439"/>
      <pos A="0.00841874" C="0.0021439" G="0.951736" T="0.0377013"/>
      <pos A="0.00632713" C="5.22903e-05" G="0.966377" T="0.0272433"/>
      <pos A="0.00841874" C="0.0690755" G="0.21758" T="0.704926"/>
      <pos A="0.0335181" C="0.914087" G="0.0272433" T="0.0251516"/>
      <pos A="0.991477" C="0.0021439" G="0.00632713" T="5.22903e-05"/>
      <pos A="0.223855" C="0.154832" G="0.525047" T="0.0962665"/>
      <pos A="0.313794" C="0.146465" G="0.456024" T="0.0837168"/>
      <pos A="0.146465" C="0.0962665" G="0.635903" T="0.121366"/>
    </motif>
    <motif db="0" id="COT2_HUMAN.H11MO.0.A" length="13" nsites="500" evalue="1.0e+000"
        url="http://hocomoco.autosome.ru/motif/COT2_HUMAN.H11MO.0.A">
      <pos A="0.18882" C="0.470321" G="0.185447" T="0.155412"/>
      <pos A="0.666713" C="0.14924" G="0.0850922" T="0.0989545"/>
      <pos A="0.531143" C="0.0743138" G="0.343923" T="0.0506204"/>
      <pos A="0.732758" C="0.00214156" G="0.259166" T="0.00593431"/>
      <pos A="0.00755762" C="4.999e-05" G="0.981054" T="0.0113384"/>
      <pos A="0.0355165" C="0.0074742" G="0.903614" T="0.0533951"/>
      <pos A="0.0075581" C="0.050158" G="0.0817676" T="0.860516"/>
      <pos A="0.0018688" C="0.925665" G="0.0217774" T="0.0506891"/>
      <pos A="0.988309" C="4.999e-05" G="0.00798988" T="0.00365105"/>
      <pos A="0.373561" C="0.120966" G="0.377556" T="0.127917"/>
      <pos A="0.408907" C="0.116651" G="0.38332" T="0.0911222"/>
      <pos A="0.212829" C="0.0575095" G="0.564802" T="0.16486"/>
      <pos A="0.232575" C="0.127389" G="0.379913" T="0.260122"/>
    </motif>
    <motif db="0" id="COT2_HUMAN.H11MO.1.A" length="17" nsites="500" evalue="1.0e+000"
        url="http://hocomoco.autosome.ru/motif/COT2_HUMAN.H11MO.1.A">
      <pos A="0.315987" C="0.0860328" G="0.429964" T="0.168016"/>
      <pos A="0.263997" C="0.0460408" G="0.563937" T="0.126025"/>
      <pos A="0.269996" C="0.10203" G="0.507948" T="0.120026"/>
      <pos A="0.182014" C="0.184013" G="0.511948" T="0.122026"/>
      <pos A="0.128024" C="0.263997" G="0.20001" T="0.407968"/>
      <pos A="0.19801" C="0.543941" G="0.124025" T="0.134023"/>
      <pos A="0.637922" C="0.0760348" G="0.118026" T="0.168016"/>
      <pos A="0.49795" C="0.0240452" G="0.457958" T="0.020046"/>
      <pos A="0.731904" C="0.00204959" G="0.257998" T="0.00804839"/>
      <pos A="0.0260448" C="0.00404919" G="0.89987" T="0.070036"/>
      <pos A="0.0280444" C="0.010048" G="0.909868" T="0.0520396"/>
      <pos A="0.0120476" C="0.0480404" G="0.184013" T="0.755899"/>
      <pos A="0.070036" C="0.831884" G="0.0480404" T="0.05004"/>
      <pos A="0.957858" C="0.0140472" G="0.0160468" T="0.0120476"/>
      <pos A="0.226005" C="0.180014" G="0.415967" T="0.178014"/>
      <pos A="0.30199" C="0.196011" G="0.373975" T="0.128024"/>
      <pos A="0.259998" C="0.154019" G="0.463957" T="0.122026"/>
    </motif>
    <motif db="0" id="CPEB1_HUMAN.H11MO.0.D" length="17" nsites="1803" evalue="1.0e+000"
        url="http://hocomoco.autosome.ru/motif/CPEB1_HUMAN.H11MO.0.D">
      <pos A="0.163621" C="0.217972" G="0.0893045" T="0.529103"/>
      <pos A="0.000568465" C="0.000568465" G="0.000568465" T="0.998295"/>
      <pos A="0.00472797" C="0.00361877" G="0.000291165" T="0.991362"/>
      <pos A="0.000707116" C="0.00181632" G="0.000152515" T="0.997324"/>
      <pos A="1.3865e-05" C="0.00167767" G="1.3865e-05" T="0.998295"/>
      <pos A="0.996631" C="0.000568465" G="0.00223227" T="0.000568465"/>
      <pos A="0.00223227" C="0.0543647" G="0.00334147" T="0.940062"/>
      <pos A="0.128127" C="0.235719" G="0.0282985" T="0.607856"/>
      <pos A="0.181923" C="0.250693" G="0.0732211" T="0.494163"/>
      <pos A="0.0926321" C="0.223518" G="0.0482641" T="0.635586"/>
      <pos A="0.0809855" C="0.184141" G="0.0343991" T="0.700474"/>
      <pos A="0.0654567" C="0.135891" G="0.0260801" T="0.772572"/>
      <pos A="0.100397" C="0.118144" G="0.0160973" T="0.765362"/>
      <pos A="0.18123" C="0.0991487" G="0.0115218" T="0.7081"/>
      <pos A="0.224072" C="0.11648" G="0.0233071" T="0.636141"/>
      <pos A="0.240294" C="0.168751" G="0.0345377" T="0.556417"/>
      <pos A="0.223656" C="0.210346" G="0.0700322" T="0.495965"/>
    </motif>
    <motif db="0" id="CR3L1_HUMAN.H11MO.0.D" length="11" nsites="30982" evalue="1.0e+000"
        url="http://hocomoco.autosome.ru/motif/CR3L1_HUMAN.H11MO.0.D">
      <pos A="0.071483" C="0.0761542" G="0.686216" T="0.166147"/>
      <pos A="0.265587" C="0.581048" G="0.00339906" T="0.149966"/>
      <pos A="0.0281621" C="0.788326" G="0.159464" T="0.0240475"/>
      <pos A="0.999998" C="8.06918e-07" G="8.06918e-07" T="8.06918e-07"/>
      <pos A="8.06918e-07" C="0.999998" G="8.06918e-07" T="8.06918e-07"/>
      <pos A="8.06918e-07" C="8.06918e-07" G="0.999998" T="8.06918e-07"/>
      <pos A="8.06918e-07" C="8.06918e-07" G="8.06918e-07" T="0.999998"/>
      <pos A="8.06918e-07" C="8.06918e-07" G="0.999998" T="8.06918e-07"/>
      <pos A="8.06918e-07" C="8.06918e-07" G="0.999998" T="8.06918e-07"/>
      <pos A="8.06918e-07" C="0.999998" G="8.06918e-07" T="8.06918e-07"/>
      <pos A="0.982503" C="0.00583243" G="0.00583243" T="0.00583243"/>
    </motif>
    <motif db="0" id="CR3L2_HUMAN.H11MO.0.D" length="13" nsites="1219" evalue="1.0e+000"
        url="http://hocomoco.autosome.ru/motif/CR3L2_HUMAN.H11MO.0.D">
      <pos A="0.109117" C="0.150131" G="0.101735" T="0.639016"/>
      <pos A="0.087175" C="0.0830736" G="0.72371" T="0.106041"/>
      <pos A="0.430666" C="0.185403" G="0.210832" T="0.173099"/>
      <pos A="0.131265" C="0.081228" G="0.0246288" T="0.762878"/>
      <pos A="0.00350669" C="0.217599" G="0.725351" T="0.0535436"/>
      <pos A="0.992761" C="0.00104585" G="0.00268641" T="0.00350669"/>
      <pos A="0.00248134" C="0.989275" G="0.00494217" T="0.00330162"/>
      <pos A="2.05069e-05" C="0.00166106" G="0.996657" T="0.00166106"/>
      <pos A="0.0020712" C="0.00371175" G="0.00371175" T="0.990505"/>
      <pos A="0.00453203" C="0.00863342" G="0.983123" T="0.00371175"/>
      <pos A="0.134546" C="0.126343" G="0.588159" T="0.150952"/>
      <pos A="0.135366" C="0.598003" G="0.131265" T="0.135366"/>
      <pos A="0.542019" C="0.143364" G="0.176995" T="0.137622"/>
    </motif>
    <motif db="0" id="CREB3_HUMAN.H11MO.0.D" length="13" nsites="93" evalue="1.0e+000"
        url="http://hocomoco.autosome.ru/motif/CREB3_HUMAN.H11MO.0.D">
      <pos A="0.115736" C="0.201665" G="0.244629" T="0.43797"/>
      <pos A="0.142589" C="0.131847" G="0.582975" T="0.142589"/>
      <pos A="0.486305" C="0.00295381" G="0.507787" T="0.00295381"/>
      <pos A="0.0110097" C="0.000268528" G="0.000268528" T="0.988453"/>
      <pos A="0.000268528" C="0.0110097" G="0.988453" T="0.000268528"/>
      <pos A="0.999194" C="0.000268528" G="0.000268528" T="0.000268528"/>
      <pos A="0.000268528" C="0.999194" G="0.000268528" T="0.000268528"/>
      <pos A="0.000268528" C="0.000268528" G="0.999194" T="0.000268528"/>
      <pos A="0.000268528" C="0.000268528" G="0.000268528" T="0.999194"/>
      <pos A="0.0190655" C="0.0942535" G="0.878357" T="0.00832438"/>
      <pos A="0.0942535" C="0.00832438" G="0.727981" T="0.169441"/>
      <pos A="0.228518" C="0.690387" G="0.013695" T="0.0674006"/>
      <pos A="0.515843" C="0.129162" G="0.20435" T="0.150644"/>
    </motif>
    <motif db="0" id="CTCFL_HUMAN.H11MO.0.A" length="17" nsites="450" evalue="1.0e+000"
        url="http://hocomoco.autosome.ru/motif/CTCFL_HUMAN.H11MO.0.A">
      <pos A="0.166685" C="0.182237" G="0.44218" T="0.208898"/>
      <pos A="0.0444901" C="0.833204" G="0.0733726" T="0.0489336"/>
      <pos A="0.0178294" C="0.942068" G="0.0267163" T="0.0133859"/>
      <pos A="0.33998" C="0.0689291" G="0.373306" T="0.217785"/>
      <pos A="0.124472" C="0.446623" G="0.417741" T="0.0111642"/>
      <pos A="0.142246" C="0.511053" G="0.0911464" T="0.255554"/>
      <pos A="0.873195" C="0.0444901" G="0.0311597" T="0.0511553"/>
      <pos A="0.00894246" C="0.0111642" G="0.977616" T="0.00227727"/>
      <pos A="0.231115" C="5.55432e-05" G="0.755443" T="0.0133859"/>
      <pos A="0.0800378" C="0.0911464" G="0.733226" T="0.0955899"/>
      <pos A="0.00894246" C="0.00227727" G="0.98206" T="0.00672073"/>
      <pos A="0.0111642" C="0.0133859" G="0.935403" T="0.0400467"/>
      <pos A="0.0822595" C="0.897634" G="0.004499" T="0.0156076"/>
      <pos A="0.21112" C="0.004499" G="0.768774" T="0.0156076"/>
      <pos A="0.028938" C="0.706565" G="0.206676" T="0.0578205"/>
      <pos A="0.128916" C="0.408854" G="0.077816" T="0.384415"/>
      <pos A="0.264441" C="0.26222" G="0.379971" T="0.0933681"/>
    </motif>
    <motif db="0" id="CTCF_HUMAN.H11MO.0.A" length="19" nsites="500" evalue="1.0e+000"
        url="http://hocomoco.autosome.ru/motif/CTCF_HUMAN.H11MO.0.A">
      <pos A="0.0940312" C="0.359978" G="0.126025" T="0.419966"/>
      <pos A="0.15202" C="0.168016" G="0.521946" T="0.158018"/>
      <pos A="0.257998" C="0.0840332" G="0.553939" T="0.104029"/>
      <pos A="0.0680364" C="0.855879" G="0.0360428" T="0.040042"/>
      <pos A="0.00204959" C="0.995851" G="0.00204959" T="4.999e-05"/>
      <pos A="0.69991" C="0.00604879" G="0.242002" T="0.0520396"/>
      <pos A="0.0160468" C="0.65192" G="0.321986" T="0.010048"/>
      <pos A="0.0980304" C="0.593931" G="0.0740352" T="0.234003"/>
      <pos A="0.905869" C="0.0180464" G="0.0540392" T="0.0220456"/>
      <pos A="0.00204959" C="0.00204959" G="0.991852" T="0.00404919"/>
      <pos A="0.385973" C="4.999e-05" G="0.611928" T="0.00204959"/>
      <pos A="0.0260448" C="0.0260448" G="0.587932" T="0.359978"/>
      <pos A="0.0120476" C="0.00204959" G="0.983853" T="0.00204959"/>
      <pos A="0.05004" C="0.0260448" G="0.859878" T="0.0640372"/>
      <pos A="0.0680364" C="0.875875" G="0.0120476" T="0.0440412"/>
      <pos A="0.395971" C="0.0140472" G="0.583933" T="0.00604879"/>
      <pos A="0.0760348" C="0.561938" G="0.325985" T="0.0360428"/>
      <pos A="0.0960308" C="0.421966" G="0.116027" T="0.365977"/>
      <pos A="0.371976" C="0.267996" G="0.315987" T="0.0440412"/>
    </motif>
    <motif db="0" id="DRGX_HUMAN.H11MO.0.D" length="11" nsites="10531" evalue="1.0e+000"
        url="http://hocomoco.autosome.ru/motif/DRGX_HUMAN.H11MO.0.D">
      <pos A="0.0552435" C="0.0103289" G="0.0029223" T="0.931505"/>
      <pos A="0.940313" C="0.0021389" G="0.0374628" T="0.0200857"/>
      <pos A="0.996883" C="0.00107064" G="0.0011656" T="0.000880725"/>
      <pos A="0.0122755" C="0.105143" G="0.0101865" T="0.872395"/>
      <pos A="0.0104714" C="0.314618" G="0.0915645" T="0.583346"/>
      <pos A="2.61131e-05" C="0.320316" G="2.61131e-05" T="0.679632"/>
      <pos A="0.827361" C="0.0107325" G="0.158295" T="0.00361073"/>
      <pos A="0.9975" C="0.000643333" G="0.00111812" T="0.000738289"/>
      <pos A="0.000192288" C="0.000287244" G="0.000287244" T="0.999233"/>
      <pos A="0.0307921" C="0.00904701" G="0.000310984" T="0.95985"/>
      <pos A="0.949238" C="0.00118933" G="0.0103052" T="0.039267"/>
    </motif>
    <motif db="0" id="DUX4_HUMAN.H11MO.0.A" length="11" nsites="500" evalue="1.0e+000"
        url="http://hocomoco.autosome.ru/motif/DUX4_HUMAN.H11MO.0.A">
      <pos A="0.0260448" C="4.999e-05" G="0.00204959" T="0.971856"/>
      <pos A="0.0120476" C="4.999e-05" G="0.987852" T="4.999e-05"/>
      <pos A="0.99985" C="4.999e-05" G="4.999e-05" T="4.999e-05"/>
      <pos A="0.00204959" C="4.999e-05" G="0.00204959" T="0.995851"/>
      <pos A="0.00204959" C="0.00204959" G="0.00804839" T="0.987852"/>
      <pos A="0.69991" C="0.0580384" G="0.240002" T="0.00204959"/>
      <pos A="0.287992" C="0.110028" G="0.59993" T="0.00204959"/>
      <pos A="0.391972" C="0.0140472" G="0.505949" T="0.0880324"/>
      <pos A="0.00404919" C="0.00204959" G="4.999e-05" T="0.993851"/>
      <pos A="4.999e-05" C="0.0120476" G="0.00404919" T="0.983853"/>
      <pos A="0.839882" C="0.0180464" G="0.0240452" T="0.118026"/>
    </motif>
    <motif db="0" id="E2F1_HUMAN.H11MO.0.A" length="14" nsites="500" evalue="1.0e+000"
        url="http://hocomoco.autosome.ru/motif/E2F1_HUMAN.H11MO.0.A">
      <pos A="0.327984" C="0.160018" G="0.377974" T="0.134023"/>
      <pos A="0.236003" C="0.20001" G="0.45196" T="0.112028"/>
      <pos A="0.271996" C="0.210008" G="0.289992" T="0.228004"/>
      <pos A="0.190012" C="0.10203" G="0.465957" T="0.242002"/>
      <pos A="0.0820336" C="0.20001" G="0.703909" T="0.0140472"/>
      <pos A="0.0180464" C="0.00604879" G="0.965857" T="0.010048"/>
      <pos A="0.0560388" C="0.921866" G="0.00404919" T="0.0180464"/>
      <pos A="0.0160468" C="0.00804839" G="0.957858" T="0.0180464"/>
      <pos A="0.0220456" C="0.0820336" G="0.889872" T="0.00604879"/>
      <pos A="0.0680364" C="0.0340432" G="0.889872" T="0.00804839"/>
      <pos A="0.855879" C="0.020046" G="0.090032" T="0.0340432"/>
      <pos A="0.653919" C="0.0640372" G="0.271996" T="0.010048"/>
      <pos A="0.39997" C="0.140022" G="0.365977" T="0.0940312"/>
      <pos A="0.271996" C="0.164017" G="0.395971" T="0.168016"/>
    </motif>
    <motif db="0" id="E2F3_HUMAN.H11MO.0.A" length="11" nsites="500" evalue="1.0e+000"
        url="http://hocomoco.autosome.ru/motif/E2F3_HUMAN.H11MO.0.A">
      <pos A="0.375975" C="0.140022" G="0.208008" T="0.275995"/>
      <pos A="0.261998" C="0.0460408" G="0.409968" T="0.281994"/>
      <pos A="0.126025" C="0.124025" G="0.675915" T="0.0740352"/>
      <pos A="0.0340432" C="0.00604879" G="0.955859" T="0.00404919"/>
      <pos A="0.124025" C="0.769896" G="0.020046" T="0.0860328"/>
      <pos A="0.15202" C="0.00404919" G="0.683913" T="0.160018"/>
      <pos A="0.0960308" C="0.020046" G="0.867876" T="0.0160468"/>
      <pos A="0.0180464" C="0.010048" G="0.957858" T="0.0140472"/>
      <pos A="0.833883" C="0.0380424" G="0.118026" T="0.010048"/>
      <pos A="0.711908" C="0.0620376" G="0.20001" T="0.0260448"/>
      <pos A="0.533943" C="0.110028" G="0.25" T="0.106029"/>
    </motif>
    <motif db="0" id="E2F4_HUMAN.H11MO.0.A" length="13" nsites="500" evalue="1.0e+000"
        url="http://hocomoco.autosome.ru/motif/E2F4_HUMAN.H11MO.0.A">
      <pos A="0.146021" C="0.257998" G="0.505949" T="0.090032"/>
      <pos A="0.277994" C="0.0960308" G="0.461958" T="0.164017"/>
      <pos A="0.244001" C="0.10003" G="0.525945" T="0.130024"/>
      <pos A="0.10003" C="0.188012" G="0.695911" T="0.0160468"/>
      <pos A="0.00404919" C="0.0360428" G="0.957858" T="0.00204959"/>
      <pos A="0.0120476" C="0.973855" G="4.999e-05" T="0.0140472"/>
      <pos A="0.0360428" C="0.00204959" G="0.945861" T="0.0160468"/>
      <pos A="0.00404919" C="0.0380424" G="0.94986" T="0.00804839"/>
      <pos A="0.090032" C="0.0140472" G="0.893871" T="0.00204959"/>
      <pos A="0.715907" C="0.0220456" G="0.25" T="0.0120476"/>
      <pos A="0.535943" C="0.20001" G="0.222006" T="0.0420416"/>
      <pos A="0.381974" C="0.188012" G="0.281994" T="0.14802"/>
      <pos A="0.253999" C="0.114027" G="0.305989" T="0.325985"/>
    </motif>
    <motif db="0" id="E2F4_HUMAN.H11MO.1.A" length="14" nsites="500" evalue="1.0e+000"
        url="http://hocomoco.autosome.ru/motif/E2F4_HUMAN.H11MO.1.A">
      <pos A="0.106029" C="0.224005" G="0.64792" T="0.0220456"/>
      <pos A="0.0120476" C="0.0860328" G="0.90187" T="4.999e-05"/>
      <pos A="0.0420416" C="0.931864" G="0.00804839" T="0.0180464"/>
      <pos A="0.020046" C="0.00204959" G="0.963857" T="0.0140472"/>
      <pos A="0.0180464" C="0.246001" G="0.731904" T="0.00404919"/>
      <pos A="0.0320436" C="0.0740352" G="0.871876" T="0.0220456"/>
      <pos A="0.7499" C="0.0980304" G="0.136023" T="0.0160468"/>
      <pos A="0.717906" C="0.0620376" G="0.172016" T="0.0480404"/>
      <pos A="0.393971" C="0.132024" G="0.255999" T="0.218006"/>
      <pos A="0.224005" C="0.122026" G="0.20001" T="0.453959"/>
      <pos A="0.146021" C="0.204009" G="0.184013" T="0.465957"/>
      <pos A="0.130024" C="0.321986" G="0.20201" T="0.345981"/>
      <pos A="0.313987" C="0.176015" G="0.331984" T="0.178014"/>
      <pos A="0.471956" C="0.10003" G="0.315987" T="0.112028"/>
    </motif>
    <motif db="0" id="E2F6_HUMAN.H11MO.0.A" length="13" nsites="500" evalue="1.0e+000"
        url="http://hocomoco.autosome.ru/motif/E2F6_HUMAN.H11MO.0.A">
      <pos A="0.337982" C="0.14802" G="0.341982" T="0.172016"/>
      <pos A="0.261998" C="0.0340432" G="0.555939" T="0.14802"/>
      <pos A="0.154019" C="0.126025" G="0.69991" T="0.020046"/>
      <pos A="0.010048" C="0.0160468" G="0.963857" T="0.010048"/>
      <pos A="0.214007" C="0.707908" G="0.0120476" T="0.0660368"/>
      <pos A="0.040042" C="0.0180464" G="0.893871" T="0.0480404"/>
      <pos A="0.0240452" C="0.0480404" G="0.895871" T="0.0320436"/>
      <pos A="0.0720356" C="0.0440412" G="0.871876" T="0.0120476"/>
      <pos A="0.941862" C="0.0320436" G="0.0140472" T="0.0120476"/>
      <pos A="0.511948" C="0.0360428" G="0.435963" T="0.0160468"/>
      <pos A="0.383973" C="0.108028" G="0.437962" T="0.070036"/>
      <pos A="0.277994" C="0.218006" G="0.377974" T="0.126025"/>
      <pos A="0.275995" C="0.162018" G="0.425965" T="0.136023"/>
    </motif>
    <motif db="0" id="E2F7_HUMAN.H11MO.0.B" length="13" nsites="500" evalue="1.0e+000"
        url="http://hocomoco.autosome.ru/motif/E2F7_HUMAN.H11MO.0.B">
      <pos A="0.196011" C="0.14802" G="0.529944" T="0.126025"/>
      <pos A="0.337982" C="0.0320436" G="0.415967" T="0.214007"/>
      <pos A="0.142022" C="0.0820336" G="0.771896" T="0.00404919"/>
      <pos A="0.0440412" C="0.00404919" G="0.941862" T="0.010048"/>
      <pos A="0.0840332" C="0.853879" G="0.00404919" T="0.0580384"/>
      <pos A="0.140022" C="0.0160468" G="0.813887" T="0.030044"/>
      <pos A="0.0220456" C="0.0120476" G="0.957858" T="0.00804839"/>
      <pos A="0.204009" C="0.00604879" G="0.775895" T="0.0140472"/>
      <pos A="0.713907" C="0.00404919" G="0.275995" T="0.00604879"/>
      <pos A="0.603929" C="0.138022" G="0.240002" T="0.0180464"/>
      <pos A="0.427964" C="0.192012" G="0.224005" T="0.156019"/>
      <pos A="0.343981" C="0.0860328" G="0.355979" T="0.214007"/>
      <pos A="0.259998" C="0.15202" G="0.485953" T="0.10203"/>
    </motif>
    <motif db="0" id="E2F8_HUMAN.H11MO.0.D" length="12" nsites="28" evalue="1.0e+000"
        url="http://hocomoco.autosome.ru/motif/E2F8_HUMAN.H11MO.0.D">
      <pos A="0.232206" C="0.125445" G="0.161032" T="0.481317"/>
      <pos A="0.178826" C="0.107651" G="0.178826" T="0.534698"/>
      <pos A="0.0453737" C="0.116548" G="0.152135" T="0.685943"/>
      <pos A="0.303381" C="0.0186833" G="0.588078" T="0.0898577"/>
      <pos A="0.107651" C="0.00088968" G="0.677046" T="0.214413"/>
      <pos A="0.321174" C="0.463523" G="0.00088968" T="0.214413"/>
      <pos A="0.00088968" C="0.0364769" G="0.926157" T="0.0364769"/>
      <pos A="0.00088968" C="0.00088968" G="0.961744" T="0.0364769"/>
      <pos A="0.00088968" C="0.00088968" G="0.890569" T="0.107651"/>
      <pos A="0.685943" C="0.00978648" G="0.0453737" T="0.258897"/>
      <pos A="0.579181" C="0.152135" G="0.0809609" T="0.187722"/>
      <pos A="0.436833" C="0.116548" G="0.152135" T="0.294484"/>
    </motif>
    <motif db="0" id="EGR1_HUMAN.H11MO.0.A" length="17" nsites="500" evalue="1.0e+000"
        url="http://hocomoco.autosome.ru/motif/EGR1_HUMAN.H11MO.0.A">
      <pos A="0.232004" C="0.248" G="0.409968" T="0.110028"/>
      <pos A="0.319986" C="0.128024" G="0.317986" T="0.234003"/>
      <pos A="0.277994" C="0.180014" G="0.459958" T="0.0820336"/>
      <pos A="0.236003" C="0.112028" G="0.353979" T="0.29799"/>
      <pos A="0.112028" C="0.030044" G="0.807888" T="0.05004"/>
      <pos A="0.236003" C="0.505949" G="0.0460408" T="0.212008"/>
      <pos A="0.0560388" C="0.0340432" G="0.869876" T="0.040042"/>
      <pos A="0.0320436" C="0.00404919" G="0.409968" T="0.553939"/>
      <pos A="0.0920316" C="0.00204959" G="0.891872" T="0.0140472"/>
      <pos A="0.0160468" C="0.00404919" G="0.957858" T="0.0220456"/>
      <pos A="0.0240452" C="0.0320436" G="0.929864" T="0.0140472"/>
      <pos A="0.220006" C="0.475955" G="0.00404919" T="0.29999"/>
      <pos A="0.0880324" C="0.010048" G="0.841882" T="0.060038"/>
      <pos A="0.110028" C="0.0220456" G="0.695911" T="0.172016"/>
      <pos A="0.337982" C="0.128024" G="0.405969" T="0.128024"/>
      <pos A="0.311988" C="0.0820336" G="0.455959" T="0.15002"/>
      <pos A="0.263997" C="0.182014" G="0.435963" T="0.118026"/>
    </motif>
    <motif db="0" id="EGR2_HUMAN.H11MO.0.A" length="18" nsites="500" evalue="1.0e+000"
        url="http://hocomoco.autosome.ru/motif/EGR2_HUMAN.H11MO.0.A">
      <pos A="0.216007" C="0.0740352" G="0.611928" T="0.0980304"/>
      <pos A="0.293991" C="0.0960308" G="0.411968" T="0.19801"/>
      <pos A="0.228004" C="0.0740352" G="0.621926" T="0.0760348"/>
      <pos A="0.253999" C="0.0680364" G="0.50195" T="0.176015"/>
      <pos A="0.319986" C="0.104029" G="0.505949" T="0.070036"/>
      <pos A="0.15002" C="0.104029" G="0.44996" T="0.295991"/>
      <pos A="0.0760348" C="0.10203" G="0.765897" T="0.0560388"/>
      <pos A="0.369976" C="0.190012" G="0.0440412" T="0.395971"/>
      <pos A="0.0340432" C="0.0220456" G="0.929864" T="0.0140472"/>
      <pos A="0.040042" C="0.0120476" G="0.461958" T="0.485953"/>
      <pos A="0.182014" C="0.00604879" G="0.793891" T="0.0180464"/>
      <pos A="0.0360428" C="0.0140472" G="0.889872" T="0.060038"/>
      <pos A="0.0240452" C="0.040042" G="0.915867" T="0.020046"/>
      <pos A="0.34998" C="0.281994" G="0.0220456" T="0.345981"/>
      <pos A="0.0580384" C="0.00604879" G="0.873875" T="0.0620376"/>
      <pos A="0.0760348" C="0.0340432" G="0.781894" T="0.108028"/>
      <pos A="0.341982" C="0.0740352" G="0.50195" T="0.0820336"/>
      <pos A="0.253999" C="0.0480404" G="0.561938" T="0.136023"/>
    </motif>
    <motif db="0" id="EGR2_HUMAN.H11MO.1.A" length="16" nsites="498" evalue="1.0e+000"
        url="http://hocomoco.autosome.ru/motif/EGR2_HUMAN.H11MO.1.A">
      <pos A="0.19479" C="0.144599" G="0.45779" T="0.202821"/>
      <pos A="0.281118" C="0.172706" G="0.453774" T="0.0924011"/>
      <pos A="0.188767" C="0.100432" G="0.373469" T="0.337332"/>
      <pos A="0.0622867" C="0.0663019" G="0.849277" T="0.0221341"/>
      <pos A="0.244981" C="0.365439" G="0.0582714" T="0.331309"/>
      <pos A="0.00607308" C="0.0181189" G="0.969735" T="0.00607308"/>
      <pos A="0.012096" C="0.0100883" G="0.34737" T="0.630446"/>
      <pos A="0.162668" C="0.00406545" G="0.81314" T="0.0201265"/>
      <pos A="0.0241417" C="0.0100883" G="0.92356" T="0.0422104"/>
      <pos A="0.0241417" C="0.0181189" G="0.953674" T="0.00406545"/>
      <pos A="0.321271" C="0.357408" G="0.012096" T="0.309225"/>
      <pos A="0.0321723" C="0.00607308" G="0.911514" T="0.0502409"/>
      <pos A="0.0683096" C="0.028157" G="0.712758" T="0.190775"/>
      <pos A="0.299187" C="0.0944088" G="0.459797" T="0.146607"/>
      <pos A="0.220889" C="0.0803554" G="0.524041" T="0.174714"/>
      <pos A="0.188767" C="0.164676" G="0.516011" T="0.130546"/>
    </motif>
    <motif db="0" id="EGR4_HUMAN.H11MO.0.D" length="11" nsites="6" evalue="1.0e+000"
        url="http://hocomoco.autosome.ru/motif/EGR4_HUMAN.H11MO.0.D">
      <pos A="0.0247157" C="0.0247157" G="0.925853" T="0.0247157"/>
      <pos A="0.00409836" C="0.00409836" G="0.987705" T="0.00409836"/>
      <pos A="0.00409836" C="0.509383" G="0.333976" T="0.152543"/>
      <pos A="0.00409836" C="0.00409836" G="0.987705" T="0.00409836"/>
      <pos A="0.00409836" C="0.00409836" G="0.987705" T="0.00409836"/>
      <pos A="0.00409836" C="0.591852" G="0.0865677" T="0.317482"/>
      <pos A="0.575358" C="0.00409836" G="0.416445" T="0.00409836"/>
      <pos A="0.00409836" C="0.00409836" G="0.83926" T="0.152543"/>
      <pos A="0.00409836" C="0.0865677" G="0.905236" T="0.00409836"/>
      <pos A="0.00409836" C="0.00409836" G="0.987705" T="0.00409836"/>
      <pos A="0.268" C="0.525877" G="0.103062" T="0.103062"/>
    </motif>
    <motif db="0" id="EOMES_HUMAN.H11MO.0.D" length="12" nsites="375" evalue="1.0e+000"
        url="http://hocomoco.autosome.ru/motif/EOMES_HUMAN.H11MO.0.D">
      <pos A="0.460707" C="0.106754" G="0.287274" T="0.145265"/>
      <pos A="0.253922" C="0.0509424" G="0.465379" T="0.229757"/>
      <pos A="0.220232" C="0.188876" G="0.447208" T="0.143684"/>
      <pos A="0.834403" C="0.00815623" G="0.0691345" T="0.0883059"/>
      <pos A="0.265737" C="6.66489e-05" G="0.678406" T="0.0557904"/>
      <pos A="0.0209212" C="0.0840257" G="0.884446" T="0.0106067"/>
      <pos A="0.0236052" C="0.002827" G="0.0155339" T="0.958034"/>
      <pos A="6.66489e-05" C="0.00544219" G="0.991833" T="0.00265827"/>
      <pos A="0.363877" C="0.181104" G="0.0268612" T="0.428158"/>
      <pos A="0.0530921" C="0.16875" G="0.343" T="0.435158"/>
      <pos A="0.898488" C="0.0082171" G="0.0321952" T="0.0611"/>
      <pos A="0.656815" C="0.0351965" G="0.262856" T="0.045132"/>
    </motif>
    <motif db="0" id="EPAS1_HUMAN.H11MO.0.B" length="9" nsites="500" evalue="1.0e+000"
        url="http://hocomoco.autosome.ru/motif/EPAS1_HUMAN.H11MO.0.B">
      <pos A="0.230004" C="0.255999" G="0.445961" T="0.0680364"/>
      <pos A="0.166017" C="0.070036" G="0.244001" T="0.519946"/>
      <pos A="0.865877" C="0.020046" G="0.108028" T="0.00604879"/>
      <pos A="0.020046" C="0.911868" G="0.0260448" T="0.0420416"/>
      <pos A="0.0160468" C="0.010048" G="0.969856" T="0.00404919"/>
      <pos A="4.999e-05" C="4.999e-05" G="0.00204959" T="0.99785"/>
      <pos A="4.999e-05" C="4.999e-05" G="0.99785" T="0.00204959"/>
      <pos A="0.373975" C="0.469956" G="0.060038" T="0.0960308"/>
      <pos A="0.160018" C="0.489952" G="0.134023" T="0.216007"/>
    </motif>
    <motif db="0" id="ERR1_HUMAN.H11MO.0.A" length="15" nsites="284" evalue="1.0e+000"
        url="http://hocomoco.autosome.ru/motif/ERR1_HUMAN.H11MO.0.A">
      <pos A="0.102165" C="0.408395" G="0.228881" T="0.26056"/>
      <pos A="0.0775255" C="0.390795" G="0.0493664" T="0.482313"/>
      <pos A="0.102165" C="0.682946" G="0.183122" T="0.031767"/>
      <pos A="0.915259" C="0.00712777" G="0.0669659" T="0.0106477"/>
      <pos A="0.971577" C="8.79972e-05" G="0.0282471" T="8.79972e-05"/>
      <pos A="0.00360788" C="8.79972e-05" G="0.989176" T="0.00712777"/>
      <pos A="0.00712777" C="0.00360788" G="0.989176" T="8.79972e-05"/>
      <pos A="0.063446" C="0.00360788" G="0.0458465" T="0.8871"/>
      <pos A="8.79972e-05" C="0.922298" G="0.0528863" T="0.0247272"/>
      <pos A="0.985656" C="0.00360788" G="0.00712777" T="0.00360788"/>
      <pos A="0.23592" C="0.429514" G="0.140883" T="0.193682"/>
      <pos A="0.418955" C="0.197202" G="0.183122" T="0.200722"/>
      <pos A="0.147923" C="0.345037" G="0.302798" T="0.204241"/>
      <pos A="0.411915" C="0.172562" G="0.193682" T="0.221841"/>
      <pos A="0.207761" C="0.24296" G="0.397835" T="0.151443"/>
    </motif>
    <motif db="0" id="ERR2_HUMAN.H11MO.0.A" length="9" nsites="3662" evalue="1.0e+000"
        url="http://hocomoco.autosome.ru/motif/ERR2_HUMAN.H11MO.0.A">
      <pos A="0.0588136" C="0.303122" G="0.169218" T="0.468847"/>
      <pos A="0.0678225" C="0.711331" G="0.14321" T="0.077636"/>
      <pos A="0.934264" C="0.00636282" G="0.0541157" T="0.00525743"/>
      <pos A="0.986217" C="0.000614791" G="0.0116687" T="0.0014991"/>
      <pos A="0.00553378" C="0.000448983" G="0.988926" T="0.00509162"/>
      <pos A="0.00243868" C="0.00155437" G="0.993789" T="0.00221761"/>
      <pos A="0.0388613" C="0.0402052" G="0.0884513" T="0.832482"/>
      <pos A="0.00188599" C="0.876694" G="0.0717641" T="0.0496563"/>
      <pos A="0.927725" C="0.00492581" G="0.060876" T="0.00647336"/>
    </motif>
    <motif db="0" id="ERR3_HUMAN.H11MO.0.B" length="9" nsites="14" evalue="1.0e+000"
        url="http://hocomoco.autosome.ru/motif/ERR3_HUMAN.H11MO.0.B">
      <pos A="0.0710457" C="0.00177305" G="0.148015" T="0.779166"/>
      <pos A="0.0710457" C="0.709893" G="0.0710457" T="0.148015"/>
      <pos A="0.786863" C="0.00177305" G="0.209591" T="0.00177305"/>
      <pos A="0.994681" C="0.00177305" G="0.00177305" T="0.00177305"/>
      <pos A="0.00177305" C="0.0710457" G="0.856136" T="0.0710457"/>
      <pos A="0.00177305" C="0.0710457" G="0.925408" T="0.00177305"/>
      <pos A="0.0710457" C="0.00177305" G="0.00177305" T="0.925408"/>
      <pos A="0.0710457" C="0.786863" G="0.00177305" T="0.140318"/>
      <pos A="0.821499" C="0.0364094" G="0.105682" T="0.0364094"/>
    </motif>
    <motif db="0" id="ESR1_HUMAN.H11MO.1.A" length="10" nsites="500" evalue="1.0e+000"
        url="http://hocomoco.autosome.ru/motif/ESR1_HUMAN.H11MO.1.A">
      <pos A="0.122026" C="0.545941" G="0.120026" T="0.212008"/>
      <pos A="0.34998" C="0.325985" G="0.118026" T="0.206009"/>
      <pos A="0.631924" C="0.0160468" G="0.34798" T="0.00404919"/>
      <pos A="0.00604879" C="4.999e-05" G="0.965857" T="0.0280444"/>
      <pos A="0.00604879" C="4.999e-05" G="0.991852" T="0.00204959"/>
      <pos A="0.0380424" C="0.00404919" G="0.10203" T="0.855879"/>
      <pos A="0.00404919" C="0.973855" G="0.020046" T="0.00204959"/>
      <pos A="0.993851" C="0.00204959" G="0.00404919" T="4.999e-05"/>
      <pos A="0.0680364" C="0.443961" G="0.369976" T="0.118026"/>
      <pos A="0.317986" C="0.335983" G="0.246001" T="0.10003"/>
    </motif>
    <motif db="0" id="ESR2_HUMAN.H11MO.0.A" length="15" nsites="497" evalue="1.0e+000"
        url="http://hocomoco.autosome.ru/motif/ESR2_HUMAN.H11MO.0.A">
      <pos A="0.494921" C="0.0966103" G="0.36215" T="0.0463186"/>
      <pos A="0.114715" C="0.0121203" G="0.790636" T="0.0825287"/>
      <pos A="0.0463186" C="0.026202" G="0.859032" T="0.068447"/>
      <pos A="0.0966103" C="0.116727" G="0.22938" T="0.557282"/>
      <pos A="0.0161436" C="0.798682" G="0.0523537" T="0.13282"/>
      <pos A="0.621656" C="0.0342486" G="0.247485" T="0.0966103"/>
      <pos A="0.092587" C="0.511014" G="0.26559" T="0.130809"/>
      <pos A="5.02917e-05" C="0.667924" G="5.02917e-05" T="0.331975"/>
      <pos A="0.122762" C="0.422501" G="0.267602" T="0.187135"/>
      <pos A="0.0402836" C="0.239439" G="0.0302253" T="0.690052"/>
      <pos A="0.0825287" C="0.026202" G="0.891219" T="5.02917e-05"/>
      <pos A="0.521072" C="0.273637" G="0.086552" T="0.118739"/>
      <pos A="0.0241903" C="0.844951" G="0.0221786" T="0.10868"/>
      <pos A="0.0825287" C="0.846962" G="0.0121203" T="0.0583887"/>
      <pos A="0.0724703" C="0.356115" G="0.0362603" T="0.535154"/>
    </motif>
    <motif db="0" id="ESR2_HUMAN.H11MO.1.A" length="7" nsites="500" evalue="1.0e+000"
        url="http://hocomoco.autosome.ru/motif/ESR2_HUMAN.H11MO.1.A">
      <pos A="0.693911" C="0.0340432" G="0.261998" T="0.010048"/>
      <pos A="0.0160468" C="0.00204959" G="0.945861" T="0.0360428"/>
      <pos A="0.00204959" C="0.010048" G="0.981854" T="0.00604879"/>
      <pos A="0.0180464" C="0.0160468" G="0.104029" T="0.861878"/>
      <pos A="0.00204959" C="0.991852" G="0.00204959" T="0.00404919"/>
      <pos A="0.94986" C="0.00604879" G="0.040042" T="0.00404919"/>
      <pos A="0.070036" C="0.459958" G="0.39997" T="0.070036"/>
    </motif>
    <motif db="0" id="ETS2_HUMAN.H11MO.0.B" length="13" nsites="500" evalue="1.0e+000"
        url="http://hocomoco.autosome.ru/motif/ETS2_HUMAN.H11MO.0.B">
      <pos A="0.230004" C="0.140022" G="0.435963" T="0.194011"/>
      <pos A="0.317986" C="0.146021" G="0.345981" T="0.190012"/>
      <pos A="0.321986" C="0.279994" G="0.29799" T="0.10003"/>
      <pos A="0.473955" C="0.0760348" G="0.365977" T="0.0840332"/>
      <pos A="0.192012" C="0.00804839" G="0.7519" T="0.0480404"/>
      <pos A="0.00404919" C="0.010048" G="0.967856" T="0.0180464"/>
      <pos A="0.981854" C="0.0160468" G="4.999e-05" T="0.00204959"/>
      <pos A="0.953859" C="0.0180464" G="0.0240452" T="0.00404919"/>
      <pos A="0.381974" C="0.0840332" G="0.519946" T="0.0140472"/>
      <pos A="0.391972" C="0.261998" G="0.19801" T="0.14802"/>
      <pos A="0.421966" C="0.0480404" G="0.459958" T="0.070036"/>
      <pos A="0.329984" C="0.0860328" G="0.495951" T="0.0880324"/>
      <pos A="0.495951" C="0.10003" G="0.319986" T="0.0840332"/>
    </motif>
    <motif db="0" id="ETV5_HUMAN.H11MO.0.C" length="14" nsites="500" evalue="1.0e+000"
        url="http://hocomoco.autosome.ru/motif/ETV5_HUMAN.H11MO.0.C">
      <pos A="0.327984" C="0.180014" G="0.381974" T="0.110028"/>
      <pos A="0.455959" C="0.0880324" G="0.327984" T="0.128024"/>
      <pos A="0.29799" C="0.0980304" G="0.493951" T="0.110028"/>
      <pos A="0.20001" C="0.417966" G="0.345981" T="0.0360428"/>
      <pos A="0.839882" C="0.0360428" G="0.0840332" T="0.040042"/>
      <pos A="0.0160468" C="0.00604879" G="0.961858" T="0.0160468"/>
      <pos A="0.0440412" C="0.0160468" G="0.935863" T="0.00404919"/>
      <pos A="0.793891" C="0.0680364" G="0.10203" T="0.0360428"/>
      <pos A="0.945861" C="0.00604879" G="0.0120476" T="0.0360428"/>
      <pos A="0.371976" C="0.0620376" G="0.54794" T="0.0180464"/>
      <pos A="0.228004" C="0.10003" G="0.232004" T="0.439962"/>
      <pos A="0.218006" C="0.106029" G="0.537942" T="0.138022"/>
      <pos A="0.405969" C="0.120026" G="0.385973" T="0.0880324"/>
      <pos A="0.271996" C="0.216007" G="0.373975" T="0.138022"/>
    </motif>
    <motif db="0" id="FEV_HUMAN.H11MO.0.B" length="10" nsites="498" evalue="1.0e+000"
        url="http://hocomoco.autosome.ru/motif/FEV_HUMAN.H11MO.0.B">
      <pos A="0.224905" C="0.204828" G="0.520026" T="0.0502409"/>
      <pos A="0.255019" C="0.530064" G="0.134561" T="0.0803554"/>
      <pos A="0.281118" C="0.321271" G="0.355401" T="0.0422104"/>
      <pos A="0.317256" C="0.012096" G="0.658552" T="0.012096"/>
      <pos A="0.0321723" C="0.00607308" G="0.947651" T="0.0141036"/>
      <pos A="0.967727" C="0.0221341" G="0.00406545" T="0.00607308"/>
      <pos A="0.672606" C="0.0582714" G="0.251004" T="0.0181189"/>
      <pos A="0.18676" C="0.132554" G="0.602339" T="0.0783477"/>
      <pos A="0.154638" C="0.387523" G="0.0883859" T="0.369454"/>
      <pos A="0.0723248" C="0.230928" G="0.58427" T="0.112477"/>
    </motif>
    <motif db="0" id="FEZF1_HUMAN.H11MO.0.C" length="12" nsites="500" evalue="1.0e+000"
        url="http://hocomoco.autosome.ru/motif/FEZF1_HUMAN.H11MO.0.C">
      <pos A="0.305989" C="0.122026" G="0.361978" T="0.210008"/>
      <pos A="0.132024" C="0.485953" G="0.0740352" T="0.307988"/>
      <pos A="0.070036" C="0.0320436" G="0.0220456" T="0.875875"/>
      <pos A="0.0120476" C="0.020046" G="0.94986" T="0.0180464"/>
      <pos A="0.0140472" C="0.555939" G="0.10203" T="0.327984"/>
      <pos A="0.0260448" C="0.433963" G="0.0520396" T="0.487952"/>
      <pos A="0.0620376" C="0.725905" G="0.0260448" T="0.186013"/>
      <pos A="0.240002" C="0.060038" G="0.0140472" T="0.685913"/>
      <pos A="0.00604879" C="0.134023" G="0.05004" T="0.809888"/>
      <pos A="0.020046" C="0.010048" G="0.0180464" T="0.95186"/>
      <pos A="0.0440412" C="0.116027" G="0.070036" T="0.769896"/>
      <pos A="0.172016" C="0.331984" G="0.158018" T="0.337982"/>
    </motif>
    <motif db="0" id="FLI1_HUMAN.H11MO.0.A" length="18" nsites="497" evalue="1.0e+000"
        url="http://hocomoco.autosome.ru/motif/FLI1_HUMAN.H11MO.0.A">
      <pos A="0.209264" C="0.227369" G="0.440606" T="0.122762"/>
      <pos A="0.315882" C="0.148914" G="0.432559" T="0.102645"/>
      <pos A="0.446641" C="0.086552" G="0.37422" T="0.092587"/>
      <pos A="0.201217" C="0.0543653" G="0.653842" T="0.0905753"/>
      <pos A="0.299789" C="0.0362603" G="0.635737" T="0.0282136"/>
      <pos A="0.422501" C="0.388302" G="0.183112" T="0.00608529"/>
      <pos A="0.915359" C="0.0342486" G="0.0402836" T="0.0101086"/>
      <pos A="0.00407363" C="0.00407363" G="0.981744" T="0.0101086"/>
      <pos A="0.00206196" C="0.0121203" G="0.985767" T="5.02917e-05"/>
      <pos A="0.937487" C="0.0181553" G="0.044307" T="5.02917e-05"/>
      <pos A="0.957604" C="0.00206196" G="0.026202" T="0.014132"/>
      <pos A="0.146902" C="0.0282136" G="0.822822" T="0.00206196"/>
      <pos A="0.134832" C="0.171042" G="0.500956" T="0.19317"/>
      <pos A="0.41043" C="0.124774" G="0.402384" T="0.062412"/>
      <pos A="0.394337" C="0.0764937" G="0.474804" T="0.0543653"/>
      <pos A="0.3018" C="0.12075" G="0.509002" T="0.068447"/>
      <pos A="0.24145" C="0.150925" G="0.529119" T="0.0785053"/>
      <pos A="0.388302" C="0.130809" G="0.364162" T="0.116727"/>
    </motif>
    <motif db="0" id="FOXB1_HUMAN.H11MO.0.D" length="17" nsites="7038" evalue="1.0e+000"
        url="http://hocomoco.autosome.ru/motif/FOXB1_HUMAN.H11MO.0.D">
      <pos A="0.219281" C="0.162616" G="0.422577" T="0.195527"/>
      <pos A="0.0892763" C="0.143926" G="0.225754" T="0.541044"/>
      <pos A="0.353901" C="0.384067" G="0.161098" T="0.100935"/>
      <pos A="0.803094" C="0.0550294" G="0.0564867" T="0.0853901"/>
      <pos A="0.724186" C="0.08236" G="0.0299696" T="0.163484"/>
      <pos A="0.00346468" C="0.00334324" G="0.0160948" T="0.977097"/>
      <pos A="0.646657" C="0.000944736" G="0.349996" T="0.00240205"/>
      <pos A="0.013423" C="0.000671489" G="0.00929395" T="0.976612"/>
      <pos A="0.0133623" C="0.000246438" G="0.0268425" T="0.959549"/>
      <pos A="0.00294855" C="0.000519685" G="0.279353" T="0.717179"/>
      <pos A="0.960035" C="0.000489324" G="0.0383796" T="0.00109654"/>
      <pos A="0.00313071" C="0.89734" G="0.0107816" T="0.0887481"/>
      <pos A="0.774925" C="0.014182" G="0.0334915" T="0.177401"/>
      <pos A="0.0308197" C="0.143762" G="0.0300911" T="0.795327"/>
      <pos A="0.717604" C="0.0169752" G="0.0435712" T="0.22185"/>
      <pos A="0.573755" C="0.06282" G="0.2564" T="0.107025"/>
      <pos A="0.123906" C="0.357173" G="0.327128" T="0.191792"/>
    </motif>
    <motif db="0" id="FOXD2_HUMAN.H11MO.0.D" length="19" nsites="968" evalue="1.0e+000"
        url="http://hocomoco.autosome.ru/motif/FOXD2_HUMAN.H11MO.0.D">
      <pos A="0.292351" C="0.0754313" G="0.0743983" T="0.557819"/>
      <pos A="0.592165" C="0.0725906" G="0.248192" T="0.087052"/>
      <pos A="0.336768" C="0.132244" G="0.157034" T="0.373954"/>
      <pos A="0.229083" C="0.075173" G="0.630901" T="0.0648435"/>
      <pos A="0.0960903" C="0.0475416" G="0.00105877" T="0.855309"/>
      <pos A="0.739619" C="0.168397" G="0.00105877" T="0.0909255"/>
      <pos A="0.98856" C="0.00415763" G="2.58238e-05" T="0.00725648"/>
      <pos A="0.982362" C="0.00209173" G="2.58238e-05" T="0.0155201"/>
      <pos A="2.58238e-05" C="0.181825" G="2.58238e-05" T="0.818123"/>
      <pos A="0.524765" C="2.58238e-05" G="0.47415" T="0.00105877"/>
      <pos A="2.58238e-05" C="2.58238e-05" G="0.00519058" T="0.994758"/>
      <pos A="2.58238e-05" C="2.58238e-05" G="2.58238e-05" T="0.999923"/>
      <pos A="0.43903" C="2.58238e-05" G="0.059937" T="0.501007"/>
      <pos A="0.419404" C="2.58238e-05" G="0.167364" T="0.413206"/>
      <pos A="0.00105877" C="0.37602" G="0.0423768" T="0.580544"/>
      <pos A="0.179243" C="0.0883431" G="0.15032" T="0.582094"/>
      <pos A="0.0116465" C="0.0601952" G="0.00854767" T="0.919611"/>
      <pos A="0.701658" C="0.00544882" G="0.00854767" T="0.284346"/>
      <pos A="0.603011" C="0.0400527" G="0.247676" T="0.10926"/>
    </motif>
    <motif db="0" id="FOXD3_HUMAN.H11MO.0.D" length="15" nsites="465" evalue="1.0e+000"
        url="http://hocomoco.autosome.ru/motif/FOXD3_HUMAN.H11MO.0.D">
      <pos A="0.157009" C="0.17636" G="0.298914" T="0.367717"/>
      <pos A="0.118308" C="0.217211" G="0.266663" T="0.397818"/>
      <pos A="0.135508" C="0.00650398" G="0.0559557" T="0.802032"/>
      <pos A="0.0387551" C="0.0688562" G="0.872984" T="0.0194044"/>
      <pos A="0.092507" C="0.0516556" G="0.036605" T="0.819232"/>
      <pos A="0.036605" C="0.111858" G="0.0495055" T="0.802032"/>
      <pos A="0.0538056" C="5.37519e-05" G="0.0946571" T="0.851484"/>
      <pos A="0.339766" C="0.200011" G="0.225812" T="0.234412"/>
      <pos A="0.0581058" C="0.599925" G="0.0624059" T="0.279564"/>
      <pos A="0.294614" C="0.202161" G="0.0409052" T="0.46232"/>
      <pos A="0.109708" C="0.223662" G="0.0710062" T="0.595625"/>
      <pos A="0.404268" C="0.0473554" G="0.146259" T="0.402118"/>
      <pos A="0.230112" C="0.141959" G="0.427919" T="0.200011"/>
      <pos A="0.101107" C="0.363416" G="0.348366" T="0.18711"/>
      <pos A="0.356966" C="0.292464" G="0.111858" T="0.238712"/>
    </motif>
    <motif db="0" id="FOXF1_HUMAN.H11MO.0.D" length="11" nsites="8" evalue="1.0e+000"
        url="http://hocomoco.autosome.ru/motif/FOXF1_HUMAN.H11MO.0.D">
      <pos A="0.413399" C="0.151961" G="0.151961" T="0.28268"/>
      <pos A="0.00308642" C="0.00308642" G="0.00308642" T="0.990741"/>
      <pos A="0.133805" C="0.00308642" G="0.860022" T="0.00308642"/>
      <pos A="0.00308642" C="0.00308642" G="0.00308642" T="0.990741"/>
      <pos A="0.00308642" C="0.00308642" G="0.00308642" T="0.990741"/>
      <pos A="0.00308642" C="0.00308642" G="0.00308642" T="0.990741"/>
      <pos A="0.729303" C="0.0684459" G="0.199165" T="0.00308642"/>
      <pos A="0.00308642" C="0.133805" G="0.00308642" T="0.860022"/>
      <pos A="0.0212418" C="0.151961" G="0.151961" T="0.674837"/>
      <pos A="0.264524" C="0.170116" G="0.00308642" T="0.562273"/>
      <pos A="0.431554" C="0.00308642" G="0.0393972" T="0.525962"/>
    </motif>
    <motif db="0" id="FOXG1_HUMAN.H11MO.0.D" length="17" nsites="310" evalue="1.0e+000"
        url="http://hocomoco.autosome.ru/motif/FOXG1_HUMAN.H11MO.0.D">
      <pos A="0.358366" C="0.152243" G="0.184567" T="0.304825"/>
      <pos A="0.150395" C="0.11105" G="0.121211" T="0.617344"/>
      <pos A="0.0332385" C="0.0360077" G="0.0297281" T="0.901026"/>
      <pos A="0.102416" C="0.0200309" G="0.857522" T="0.0200309"/>
      <pos A="8.06192e-05" C="0.00322038" G="0.00949991" T="0.987199"/>
      <pos A="8.06192e-05" C="8.06192e-05" G="0.231877" T="0.767961"/>
      <pos A="0.00340567" C="8.06192e-05" G="0.0926261" T="0.903888"/>
      <pos A="0.687419" C="0.164275" G="0.10851" T="0.0397959"/>
      <pos A="0.0396106" C="0.353237" G="0.0255693" T="0.581583"/>
      <pos A="0.309115" C="0.0957659" G="0.292284" T="0.302835"/>
      <pos A="0.191081" C="0.0710083" G="0.118661" T="0.619251"/>
      <pos A="0.366382" C="0.0569669" G="0.178511" T="0.39814"/>
      <pos A="0.0616328" C="0.0549827" G="0.0200747" T="0.86331"/>
      <pos A="0.313871" C="0.0397446" G="0.316269" T="0.330115"/>
      <pos A="0.04912" C="0.074794" G="0.0882795" T="0.787806"/>
      <pos A="0.23873" C="0.0549364" G="0.0785823" T="0.627751"/>
      <pos A="0.0828775" C="0.134411" G="0.197031" T="0.585681"/>
    </motif>
    <motif db="0" id="FOXJ2_HUMAN.H11MO.0.C" length="10" nsites="41" evalue="1.0e+000"
        url="http://hocomoco.autosome.ru/motif/FOXJ2_HUMAN.H11MO.0.C">
      <pos A="0.000608273" C="0.0242972" G="0.000608273" T="0.974486"/>
      <pos A="0.308564" C="0.000608273" G="0.642841" T="0.0479861"/>
      <pos A="0.000608273" C="0.000608273" G="0.0242972" T="0.974486"/>
      <pos A="0.000608273" C="0.000608273" G="0.000608273" T="0.998175"/>
      <pos A="0.000608273" C="0.000608273" G="0.000608273" T="0.998175"/>
      <pos A="0.548086" C="0.000608273" G="0.450698" T="0.000608273"/>
      <pos A="0.000608273" C="0.192752" G="0.000608273" T="0.806032"/>
      <pos A="0.119053" C="0.216441" G="0.000608273" T="0.663898"/>
      <pos A="0.000608273" C="0.0242972" G="0.237498" T="0.737597"/>
      <pos A="0.465174" C="0.0835195" G="0.130897" T="0.320409"/>
    </motif>
    <motif db="0" id="FOXJ3_HUMAN.H11MO.0.A" length="13" nsites="626" evalue="1.0e+000"
        url="http://hocomoco.autosome.ru/motif/FOXJ3_HUMAN.H11MO.0.A">
      <pos A="0.194105" C="0.146488" G="0.164704" T="0.494704"/>
      <pos A="3.99297e-05" C="3.99297e-05" G="3.99297e-05" T="0.99988"/>
      <pos A="0.0829617" C="3.99297e-05" G="0.914274" T="0.00272405"/>
      <pos A="0.00111358" C="3.99297e-05" G="3.99297e-05" T="0.998807"/>
      <pos A="3.99297e-05" C="3.99297e-05" G="3.99297e-05" T="0.99988"/>
      <pos A="0.00887273" C="3.99297e-05" G="0.175705" T="0.815383"/>
      <pos A="0.818151" C="3.99297e-05" G="0.036961" T="0.144848"/>
      <pos A="3.99297e-05" C="0.0711412" G="3.99297e-05" T="0.928779"/>
      <pos A="0.113304" C="3.99297e-05" G="0.430181" T="0.456475"/>
      <pos A="0.0440546" C="3.99297e-05" G="0.325667" T="0.630238"/>
      <pos A="0.0528131" C="3.99297e-05" G="0.0291567" T="0.91799"/>
      <pos A="0.00590464" C="0.0101738" G="0.0168448" T="0.967077"/>
      <pos A="0.358504" C="0.0704075" G="0.138476" T="0.432613"/>
    </motif>
    <motif db="0" id="FOXJ3_HUMAN.H11MO.1.B" length="13" nsites="613" evalue="1.0e+000"
        url="http://hocomoco.autosome.ru/motif/FOXJ3_HUMAN.H11MO.1.B">
      <pos A="0.126259" C="0.100135" G="0.122353" T="0.651253"/>
      <pos A="0.0347939" C="4.07764e-05" G="0.390465" T="0.574701"/>
      <pos A="0.0300326" C="4.07764e-05" G="0.516097" T="0.45383"/>
      <pos A="4.07764e-05" C="4.07764e-05" G="4.07764e-05" T="0.999878"/>
      <pos A="0.0547307" C="4.07764e-05" G="0.115346" T="0.829882"/>
      <pos A="0.396786" C="4.07764e-05" G="0.115356" T="0.487817"/>
      <pos A="0.356257" C="0.0775062" G="4.07764e-05" T="0.566196"/>
      <pos A="4.07764e-05" C="4.07764e-05" G="4.07764e-05" T="0.999878"/>
      <pos A="0.163658" C="4.07764e-05" G="0.83626" T="4.07764e-05"/>
      <pos A="4.07764e-05" C="4.07764e-05" G="4.07764e-05" T="0.999878"/>
      <pos A="4.07764e-05" C="4.07764e-05" G="4.07764e-05" T="0.999878"/>
      <pos A="4.07764e-05" C="4.07764e-05" G="0.0127158" T="0.987203"/>
      <pos A="0.645552" C="0.1047" G="0.116957" T="0.132792"/>
    </motif>
    <motif db="0" id="FOXL1_HUMAN.H11MO.0.D" length="19" nsites="1207" evalue="1.0e+000"
        url="http://hocomoco.autosome.ru/motif/FOXL1_HUMAN.H11MO.0.D">
      <pos A="0.160529" C="0.163843" G="0.222662" T="0.452966"/>
      <pos A="0.140233" C="0.18911" G="0.444267" T="0.22639"/>
      <pos A="0.191181" C="0.0404068" G="0.132363" T="0.636049"/>
      <pos A="0.0629815" C="0.0240452" G="0.0414423" T="0.871531"/>
      <pos A="0.000642035" C="0.000642035" G="0.000642035" T="0.998074"/>
      <pos A="0.0874203" C="0.000434927" G="0.905082" T="0.00706238"/>
      <pos A="0.00830503" C="2.07108e-05" G="2.07108e-05" T="0.991654"/>
      <pos A="2.07108e-05" C="2.07108e-05" G="2.07108e-05" T="0.999938"/>
      <pos A="2.07108e-05" C="2.07108e-05" G="2.07108e-05" T="0.999938"/>
      <pos A="0.47057" C="2.07108e-05" G="0.529389" T="2.07108e-05"/>
      <pos A="2.07108e-05" C="2.07108e-05" G="2.07108e-05" T="0.999938"/>
      <pos A="2.07108e-05" C="2.07108e-05" G="2.07108e-05" T="0.999938"/>
      <pos A="2.07108e-05" C="2.07108e-05" G="2.07108e-05" T="0.999938"/>
      <pos A="0.985855" C="2.07108e-05" G="0.0116188" T="0.00250601"/>
      <pos A="0.000849143" C="0.511992" G="0.000849143" T="0.48631"/>
      <pos A="0.414858" C="0.0188675" G="0.0213528" T="0.544922"/>
      <pos A="0.103989" C="0.0145183" G="0.0186604" T="0.862832"/>
      <pos A="0.226183" C="0.0174178" G="0.0149325" T="0.741467"/>
      <pos A="0.193252" C="0.125321" G="0.0838994" T="0.597527"/>
    </motif>
    <motif db="0" id="FOXO4_HUMAN.H11MO.0.C" length="9" nsites="28" evalue="1.0e+000"
        url="http://hocomoco.autosome.ru/motif/FOXO4_HUMAN.H11MO.0.C">
      <pos A="0.0369056" C="0.108938" G="0.108938" T="0.745219"/>
      <pos A="0.00088968" C="0.00088968" G="0.00088968" T="0.997331"/>
      <pos A="0.00088968" C="0.00088968" G="0.997331" T="0.00088968"/>
      <pos A="0.00088968" C="0.00088968" G="0.00088968" T="0.997331"/>
      <pos A="0.00088968" C="0.00088968" G="0.00088968" T="0.997331"/>
      <pos A="0.00088968" C="0.00088968" G="0.148955" T="0.849265"/>
      <pos A="0.709203" C="0.00088968" G="0.0369056" T="0.253001"/>
      <pos A="0.0369056" C="0.349044" G="0.180969" T="0.433081"/>
      <pos A="0.00088968" C="0.108938" G="0.361049" T="0.529124"/>
    </motif>
    <motif db="0" id="FOXQ1_HUMAN.H11MO.0.C" length="12" nsites="13" evalue="1.0e+000"
        url="http://hocomoco.autosome.ru/motif/FOXQ1_HUMAN.H11MO.0.C">
      <pos A="0.307252" C="0.307252" G="0.0782443" T="0.307252"/>
      <pos A="0.688931" C="0.0782443" G="0.230916" T="0.0019084"/>
      <pos A="0.0782443" C="0.15458" G="0.0019084" T="0.765267"/>
      <pos A="0.0019084" C="0.0019084" G="0.0019084" T="0.994275"/>
      <pos A="0.0019084" C="0.0019084" G="0.994275" T="0.0019084"/>
      <pos A="0.0019084" C="0.0019084" G="0.0019084" T="0.994275"/>
      <pos A="0.0019084" C="0.0019084" G="0.0019084" T="0.994275"/>
      <pos A="0.0019084" C="0.0019084" G="0.0019084" T="0.994275"/>
      <pos A="0.994275" C="0.0019084" G="0.0019084" T="0.0019084"/>
      <pos A="0.0019084" C="0.0019084" G="0.0782443" T="0.917939"/>
      <pos A="0.15458" C="0.0019084" G="0.230916" T="0.612595"/>
      <pos A="0.0019084" C="0.307252" G="0.0019084" T="0.688931"/>
    </motif>
    <motif db="0" id="GATA1_HUMAN.H11MO.0.A" length="19" nsites="500" evalue="1.0e+000"
        url="http://hocomoco.autosome.ru/motif/GATA1_HUMAN.H11MO.0.A">
      <pos A="0.192012" C="0.403969" G="0.206009" T="0.19801"/>
      <pos A="0.116027" C="0.144021" G="0.190012" T="0.54994"/>
      <pos A="0.0560388" C="0.0780344" G="0.639922" T="0.226005"/>
      <pos A="0.118026" C="0.206009" G="0.389972" T="0.285993"/>
      <pos A="0.194011" C="0.313987" G="0.281994" T="0.210008"/>
      <pos A="0.267996" C="0.246001" G="0.277994" T="0.208008"/>
      <pos A="0.224005" C="0.210008" G="0.367976" T="0.19801"/>
      <pos A="0.261998" C="0.168016" G="0.339982" T="0.230004"/>
      <pos A="0.214007" C="0.224005" G="0.313987" T="0.248"/>
      <pos A="0.331984" C="0.188012" G="0.323985" T="0.156019"/>
      <pos A="0.184013" C="0.387972" G="0.321986" T="0.106029"/>
      <pos A="0.719906" C="0.020046" G="0.00804839" T="0.252"/>
      <pos A="0.00604879" C="4.999e-05" G="0.993851" T="4.999e-05"/>
      <pos A="0.995851" C="4.999e-05" G="4.999e-05" T="0.00404919"/>
      <pos A="0.00204959" C="4.999e-05" G="0.0120476" T="0.985853"/>
      <pos A="0.945861" C="0.00404919" G="0.0140472" T="0.0360428"/>
      <pos A="0.857878" C="0.0160468" G="0.090032" T="0.0360428"/>
      <pos A="0.214007" C="0.154019" G="0.553939" T="0.0780344"/>
      <pos A="0.35198" C="0.188012" G="0.345981" T="0.114027"/>
    </motif>
    <motif db="0" id="GATA2_HUMAN.H11MO.0.A" length="19" nsites="500" evalue="1.0e+000"
        url="http://hocomoco.autosome.ru/motif/GATA2_HUMAN.H11MO.0.A">
      <pos A="0.132024" C="0.45196" G="0.226005" T="0.190012"/>
      <pos A="0.124025" C="0.104029" G="0.158018" T="0.613927"/>
      <pos A="0.080034" C="0.05004" G="0.65192" T="0.218006"/>
      <pos A="0.132024" C="0.222006" G="0.413967" T="0.232004"/>
      <pos A="0.271996" C="0.156019" G="0.289992" T="0.281994"/>
      <pos A="0.303989" C="0.158018" G="0.305989" T="0.232004"/>
      <pos A="0.248" C="0.19801" G="0.367976" T="0.186013"/>
      <pos A="0.269996" C="0.196011" G="0.275995" T="0.257998"/>
      <pos A="0.222006" C="0.224005" G="0.267996" T="0.285993"/>
      <pos A="0.325985" C="0.114027" G="0.343981" T="0.216007"/>
      <pos A="0.192012" C="0.337982" G="0.371976" T="0.0980304"/>
      <pos A="0.773895" C="0.00404919" G="0.00804839" T="0.214007"/>
      <pos A="4.999e-05" C="4.999e-05" G="0.995851" T="0.00404919"/>
      <pos A="0.985853" C="4.999e-05" G="0.00804839" T="0.00604879"/>
      <pos A="0.00604879" C="0.00204959" G="0.0160468" T="0.975855"/>
      <pos A="0.965857" C="0.00604879" G="4.999e-05" T="0.0280444"/>
      <pos A="0.843881" C="0.010048" G="0.114027" T="0.0320436"/>
      <pos A="0.140022" C="0.168016" G="0.627924" T="0.0640372"/>
      <pos A="0.343981" C="0.192012" G="0.389972" T="0.0740352"/>
    </motif>
    <motif db="0" id="GATA5_HUMAN.H11MO.0.D" length="17" nsites="13" evalue="1.0e+000"
        url="http://hocomoco.autosome.ru/motif/GATA5_HUMAN.H11MO.0.D">
      <pos A="0.309884" C="0.0789023" G="0.0874572" T="0.523756"/>
      <pos A="0.395433" C="0.292774" G="0.23289" T="0.0789023"/>
      <pos A="0.703409" C="0.138787" G="0.0789023" T="0.0789023"/>
      <pos A="0.301329" C="0.164451" G="0.318439" T="0.21578"/>
      <pos A="0.523756" C="0.0019084" G="0.164451" T="0.309884"/>
      <pos A="0.0019084" C="0.0019084" G="0.994275" T="0.0019084"/>
      <pos A="0.994275" C="0.0019084" G="0.0019084" T="0.0019084"/>
      <pos A="0.0019084" C="0.0019084" G="0.0019084" T="0.994275"/>
      <pos A="0.686299" C="0.0019084" G="0.0019084" T="0.309884"/>
      <pos A="0.686299" C="0.0019084" G="0.147341" T="0.164451"/>
      <pos A="0.0789023" C="0.455317" G="0.224335" T="0.241445"/>
      <pos A="0.155896" C="0.21578" G="0.155896" T="0.472427"/>
      <pos A="0.155896" C="0.292774" G="0.147341" T="0.403988"/>
      <pos A="0.438207" C="0.0789023" G="0.309884" T="0.173006"/>
      <pos A="0.386878" C="0.0019084" G="0.532311" T="0.0789023"/>
      <pos A="0.395433" C="0.309884" G="0.0789023" T="0.21578"/>
      <pos A="0.194393" C="0.117399" G="0.271387" T="0.41682"/>
    </motif>
    <motif db="0" id="GBX2_HUMAN.H11MO.0.D" length="17" nsites="11244" evalue="1.0e+000"
        url="http://hocomoco.autosome.ru/motif/GBX2_HUMAN.H11MO.0.D">
      <pos A="0.144672" C="0.392904" G="0.201317" T="0.261108"/>
      <pos A="0.0409244" C="0.155165" G="0.0329592" T="0.770951"/>
      <pos A="0.948327" C="0.0216261" G="0.017748" T="0.0122988"/>
      <pos A="0.967766" C="0.0160646" G="0.00734775" T="0.00882124"/>
      <pos A="0.00522527" C="0.00894802" G="0.00451248" T="0.981314"/>
      <pos A="2.22339e-06" C="0.0257729" G="0.0105434" T="0.963681"/>
      <pos A="0.639499" C="0.0164209" G="0.343507" T="0.000573189"/>
      <pos A="0.148393" C="0.311081" G="0.449889" T="0.0906374"/>
      <pos A="0.0827227" C="0.414888" G="0.128693" T="0.373697"/>
      <pos A="0.169708" C="0.386913" G="0.231125" T="0.212253"/>
      <pos A="0.280326" C="0.286803" G="0.104299" T="0.328572"/>
      <pos A="0.326889" C="0.198063" G="0.0797787" T="0.39527"/>
      <pos A="0.376846" C="0.125465" G="0.0460491" T="0.451639"/>
      <pos A="0.550413" C="0.0748984" G="0.0412791" T="0.33341"/>
      <pos A="0.510337" C="0.0451749" G="0.0321337" T="0.412354"/>
      <pos A="0.304193" C="0.0633025" G="0.0555999" T="0.576905"/>
      <pos A="0.288286" C="0.101907" G="0.15458" T="0.455227"/>
    </motif>
    <motif db="0" id="GCM1_HUMAN.H11MO.0.D" length="14" nsites="12" evalue="1.0e+000"
        url="http://hocomoco.autosome.ru/motif/GCM1_HUMAN.H11MO.0.D">
      <pos A="0.314279" C="0.35101" G="0.0847107" T="0.25"/>
      <pos A="0.433655" C="0.0847107" G="0.0663453" T="0.415289"/>
      <pos A="0.25" C="0.341827" G="0.240817" T="0.167355"/>
      <pos A="0.81933" C="0.176538" G="0.00206612" T="0.00206612"/>
      <pos A="0.00206612" C="0.00206612" G="0.00206612" T="0.993802"/>
      <pos A="0.00206612" C="0.00206612" G="0.993802" T="0.00206612"/>
      <pos A="0.176538" C="0.65404" G="0.00206612" T="0.167355"/>
      <pos A="0.00206612" C="0.0938935" G="0.580579" T="0.323462"/>
      <pos A="0.00206612" C="0.00206612" G="0.993802" T="0.00206612"/>
      <pos A="0.00206612" C="0.00206612" G="0.993802" T="0.00206612"/>
      <pos A="0.0847107" C="0.332645" G="0.0663453" T="0.516299"/>
      <pos A="0.396924" C="0.259183" G="0.167355" T="0.176538"/>
      <pos A="0.0847107" C="0.323462" G="0.259183" T="0.332645"/>
      <pos A="0.0847107" C="0.185721" G="0.332645" T="0.396924"/>
    </motif>
    <motif db="0" id="GSX1_HUMAN.H11MO.0.D" length="15" nsites="276" evalue="1.0e+000"
        url="http://hocomoco.autosome.ru/motif/GSX1_HUMAN.H11MO.0.D">
      <pos A="0.0969757" C="0.0969757" G="0.0680007" T="0.738048"/>
      <pos A="0.719033" C="0.0996921" G="0.106936" T="0.074339"/>
      <pos A="0.9454" C="0.0073343" G="0.0254437" T="0.0218218"/>
      <pos A="0.0372148" C="0.0191054" G="0.00461789" T="0.939062"/>
      <pos A="0.0435531" C="0.0073343" G="0.206537" T="0.742575"/>
      <pos A="0.681003" C="0.0109562" G="0.278975" T="0.0290656"/>
      <pos A="0.177562" C="0.166697" G="0.528884" T="0.126856"/>
      <pos A="0.235512" C="0.202916" G="0.239134" T="0.322438"/>
      <pos A="0.282597" C="0.0906375" G="0.242756" T="0.384009"/>
      <pos A="0.300706" C="0.0906375" G="0.202916" T="0.405741"/>
      <pos A="0.19205" C="0.0761499" G="0.177562" T="0.554238"/>
      <pos A="0.168508" C="0.0888265" G="0.139533" T="0.603133"/>
      <pos A="0.513491" C="0.0933539" G="0.194766" T="0.198388"/>
      <pos A="0.63573" C="0.0924484" G="0.146777" T="0.125045"/>
      <pos A="0.142249" C="0.0842992" G="0.178468" T="0.594984"/>
    </motif>
    <motif db="0" id="GSX2_HUMAN.H11MO.0.D" length="16" nsites="6133" evalue="1.0e+000"
        url="http://hocomoco.autosome.ru/motif/GSX2_HUMAN.H11MO.0.D">
      <pos A="0.153108" C="0.32056" G="0.156369" T="0.369964"/>
      <pos A="0.066243" C="0.0577644" G="0.0207521" T="0.85524"/>
      <pos A="0.882347" C="0.0281301" G="0.0480222" T="0.0415002"/>
      <pos A="0.990898" C="0.00183839" G="0.00509938" T="0.00216448"/>
      <pos A="0.0257659" C="0.0534844" G="0.0192439" T="0.901506"/>
      <pos A="0.129629" C="0.0494081" G="0.248818" T="0.572145"/>
      <pos A="0.568232" C="0.0578867" G="0.300831" T="0.0730503"/>
      <pos A="0.19974" C="0.25322" G="0.413498" T="0.133542"/>
      <pos A="0.292678" C="0.197783" G="0.161423" T="0.348115"/>
      <pos A="0.312244" C="0.126694" G="0.15376" T="0.407302"/>
      <pos A="0.308168" C="0.0986491" G="0.0988122" T="0.494371"/>
      <pos A="0.189468" C="0.118541" G="0.0887031" T="0.603288"/>
      <pos A="0.154127" C="0.0569492" G="0.0641234" T="0.724801"/>
      <pos A="0.734013" C="0.048063" G="0.107576" T="0.110348"/>
      <pos A="0.845294" C="0.0337961" G="0.0549926" T="0.0659169"/>
      <pos A="0.115525" C="0.118297" G="0.101992" T="0.664187"/>
    </motif>
    <motif db="0" id="HAND1_HUMAN.H11MO.1.D" length="7" nsites="500" evalue="1.0e+000"
        url="http://hocomoco.autosome.ru/motif/HAND1_HUMAN.H11MO.1.D">
      <pos A="0.15202" C="0.0520396" G="0.511948" T="0.283993"/>
      <pos A="0.0660368" C="0.337982" G="0.531944" T="0.0640372"/>
      <pos A="0.0180464" C="0.529944" G="0.0220456" T="0.429964"/>
      <pos A="0.00204959" C="0.993851" G="0.00204959" T="0.00204959"/>
      <pos A="0.00204959" C="0.00204959" G="0.00204959" T="0.993851"/>
      <pos A="4.999e-05" C="4.999e-05" G="0.99785" T="0.00204959"/>
      <pos A="0.0140472" C="0.140022" G="0.739902" T="0.106029"/>
    </motif>
    <motif db="0" id="HES1_HUMAN.H11MO.0.D" length="13" nsites="28" evalue="1.0e+000"
        url="http://hocomoco.autosome.ru/motif/HES1_HUMAN.H11MO.0.D">
      <pos A="0.314353" C="0.355872" G="0.218861" T="0.110913"/>
      <pos A="0.420225" C="0.474199" G="0.0341044" T="0.0714709"/>
      <pos A="0.0548636" C="0.191874" G="0.698399" T="0.0548636"/>
      <pos A="0.266607" C="0.424377" G="0.237544" T="0.0714709"/>
      <pos A="0.00088968" C="0.997331" G="0.00088968" T="0.00088968"/>
      <pos A="0.976572" C="0.00088968" G="0.00088968" T="0.0216489"/>
      <pos A="0.146204" C="0.727461" G="0.125445" T="0.00088968"/>
      <pos A="0.00088968" C="0.104686" G="0.719158" T="0.175267"/>
      <pos A="0.478351" C="0.312278" G="0.117141" T="0.0922301"/>
      <pos A="0.0797746" C="0.00088968" G="0.881079" T="0.0382562"/>
      <pos A="0.34134" C="0.486655" G="0.171115" T="0.00088968"/>
      <pos A="0.183571" C="0.569692" G="0.104686" T="0.142052"/>
      <pos A="0.370403" C="0.416074" G="0.15866" T="0.0548636"/>
    </motif>
    <motif db="0" id="HES5_HUMAN.H11MO.0.D" length="12" nsites="7261" evalue="1.0e+000"
        url="http://hocomoco.autosome.ru/motif/HES5_HUMAN.H11MO.0.D">
      <pos A="0.198483" C="0.220797" G="0.154886" T="0.425834"/>
      <pos A="0.0373106" C="0.0339717" G="0.895091" T="0.0336266"/>
      <pos A="0.0243297" C="0.00203962" G="0.973045" T="0.000585845"/>
      <pos A="0.000564275" C="0.995805" G="0.00349786" T="0.000132866"/>
      <pos A="0.999127" C="3.443e-06" G="0.000607416" T="0.000262288"/>
      <pos A="3.443e-06" C="0.999127" G="0.000779979" T="8.97248e-05"/>
      <pos A="8.97248e-05" C="3.443e-06" G="0.999903" T="3.443e-06"/>
      <pos A="3.443e-06" C="8.97248e-05" G="0.00466266" T="0.995244"/>
      <pos A="0.000154436" C="6.81544e-05" G="0.999623" T="0.000154436"/>
      <pos A="0.00783352" C="0.557366" G="0.0410374" T="0.393763"/>
      <pos A="0.0542288" C="0.820334" G="0.0658118" T="0.0596255"/>
      <pos A="0.313064" C="0.0888319" G="0.491257" T="0.106847"/>
    </motif>
    <motif db="0" id="HES7_HUMAN.H11MO.0.D" length="12" nsites="320" evalue="1.0e+000"
        url="http://hocomoco.autosome.ru/motif/HES7_HUMAN.H11MO.0.D">
      <pos A="0.15706" C="0.147688" G="0.0695876" T="0.625664"/>
      <pos A="0.00554514" C="0.00242112" G="0.980241" T="0.0117932"/>
      <pos A="0.101609" C="0.0110122" G="0.885739" T="0.00164011"/>
      <pos A="0.000859107" C="0.991175" G="0.00398313" T="0.00398313"/>
      <pos A="0.994299" C="0.00398313" G="0.000859107" T="0.000859107"/>
      <pos A="0.00320212" C="0.996642" G="7.81006e-05" T="7.81006e-05"/>
      <pos A="7.81006e-05" C="0.00320212" G="0.996642" T="7.81006e-05"/>
      <pos A="7.81006e-05" C="7.81006e-05" G="7.81006e-05" T="0.999766"/>
      <pos A="0.00320212" C="0.00632615" G="0.990394" T="7.81006e-05"/>
      <pos A="0.00398313" C="0.969306" G="0.00398313" T="0.0227273"/>
      <pos A="0.00476414" C="0.988832" G="0.00164011" T="0.00476414"/>
      <pos A="0.21095" C="0.0984848" G="0.57646" T="0.114105"/>
    </motif>
    <motif db="0" id="HEY1_HUMAN.H11MO.0.D" length="12" nsites="254" evalue="1.0e+000"
        url="http://hocomoco.autosome.ru/motif/HEY1_HUMAN.H11MO.0.D">
      <pos A="0.108323" C="0.128001" G="0.328709" T="0.434967"/>
      <pos A="0.0630657" C="0.039453" G="0.767513" T="0.129969"/>
      <pos A="0.36708" C="0.0443723" G="0.481208" T="0.10734"/>
      <pos A="0.0187918" C="0.935754" G="0.0266627" T="0.0187918"/>
      <pos A="0.96035" C="9.83865e-05" G="0.0276466" T="0.0119048"/>
      <pos A="9.83865e-05" C="0.956415" G="0.0315821" T="0.0119048"/>
      <pos A="9.83865e-05" C="9.83865e-05" G="0.995769" T="0.00403384"/>
      <pos A="0.00403384" C="9.83865e-05" G="0.0158402" T="0.980028"/>
      <pos A="0.0207595" C="0.0207595" G="0.925915" T="0.0325659"/>
      <pos A="0.0266627" C="0.341499" G="0.258855" T="0.372983"/>
      <pos A="0.0473239" C="0.732094" G="0.137839" T="0.082743"/>
      <pos A="0.202774" C="0.116194" G="0.419225" T="0.261806"/>
    </motif>
    <motif db="0" id="HEY2_HUMAN.H11MO.0.D" length="17" nsites="8" evalue="1.0e+000"
        url="http://hocomoco.autosome.ru/motif/HEY2_HUMAN.H11MO.0.D">
      <pos A="0.00308642" C="0.00308642" G="0.871025" T="0.122802"/>
      <pos A="0.00308642" C="0.242518" G="0.496914" T="0.257482"/>
      <pos A="0.00308642" C="0.257482" G="0.377198" T="0.362233"/>
      <pos A="0.00308642" C="0.257482" G="0.616629" T="0.122802"/>
      <pos A="0.137767" C="0.00308642" G="0.856061" T="0.00308642"/>
      <pos A="0.00308642" C="0.856061" G="0.00308642" T="0.137767"/>
      <pos A="0.496914" C="0.00308642" G="0.122802" T="0.377198"/>
      <pos A="0.00308642" C="0.871025" G="0.122802" T="0.00308642"/>
      <pos A="0.00308642" C="0.122802" G="0.871025" T="0.00308642"/>
      <pos A="0.00308642" C="0.122802" G="0.00308642" T="0.871025"/>
      <pos A="0.00308642" C="0.00308642" G="0.990741" T="0.00308642"/>
      <pos A="0.122802" C="0.242518" G="0.631594" T="0.00308642"/>
      <pos A="0.122802" C="0.736345" G="0.137767" T="0.00308642"/>
      <pos A="0.362233" C="0.257482" G="0.122802" T="0.257482"/>
      <pos A="0.00308642" C="0.257482" G="0.122802" T="0.616629"/>
      <pos A="0.00308642" C="0.257482" G="0.362233" T="0.377198"/>
      <pos A="0.365975" C="0.261223" G="0.246259" T="0.126543"/>
    </motif>
    <motif db="0" id="HME2_HUMAN.H11MO.0.D" length="11" nsites="9518" evalue="1.0e+000"
        url="http://hocomoco.autosome.ru/motif/HME2_HUMAN.H11MO.0.D">
      <pos A="0.244325" C="0.209856" G="0.327616" T="0.218203"/>
      <pos A="0.222948" C="0.212323" G="0.360715" T="0.204014"/>
      <pos A="0.149905" C="0.152816" G="0.187179" T="0.5101"/>
      <pos A="0.52314" C="0.0291164" G="0.304896" T="0.142848"/>
      <pos A="0.626911" C="0.056187" G="0.316789" T="0.000113385"/>
      <pos A="0.000129208" C="0.000129208" G="0.0238613" T="0.97588"/>
      <pos A="0.000113385" C="0.000113385" G="0.306856" T="0.692917"/>
      <pos A="0.590944" C="0.0533394" G="0.214088" T="0.141628"/>
      <pos A="0.261311" C="0.141312" G="0.469406" T="0.127972"/>
      <pos A="0.161324" C="0.286372" G="0.320998" T="0.231306"/>
      <pos A="0.177369" C="0.218461" G="0.383176" T="0.220994"/>
    </motif>
    <motif db="0" id="HNF6_HUMAN.H11MO.0.B" length="11" nsites="500" evalue="1.0e+000"
        url="http://hocomoco.autosome.ru/motif/HNF6_HUMAN.H11MO.0.B">
      <pos A="0.252" C="0.15002" G="0.130024" T="0.467956"/>
      <pos A="0.108028" C="0.19801" G="0.224005" T="0.469956"/>
      <pos A="0.040042" C="0.176015" G="0.160018" T="0.623925"/>
      <pos A="0.991852" C="0.00604879" G="4.999e-05" T="0.00204959"/>
      <pos A="0.00404919" C="4.999e-05" G="0.010048" T="0.985853"/>
      <pos A="0.010048" C="0.156019" G="0.00404919" T="0.829884"/>
      <pos A="0.00404919" C="4.999e-05" G="0.995851" T="4.999e-05"/>
      <pos A="0.993851" C="0.00204959" G="4.999e-05" T="0.00404919"/>
      <pos A="0.00604879" C="0.0180464" G="0.00404919" T="0.971856"/>
      <pos A="0.00204959" C="0.321986" G="0.0120476" T="0.663917"/>
      <pos A="0.142022" C="0.136023" G="0.29999" T="0.421966"/>
    </motif>
    <motif db="0" id="HTF4_HUMAN.H11MO.0.A" length="10" nsites="500" evalue="1.0e+000"
        url="http://hocomoco.autosome.ru/motif/HTF4_HUMAN.H11MO.0.A">
      <pos A="0.295991" C="0.120026" G="0.261998" T="0.321986"/>
      <pos A="0.142022" C="0.339982" G="0.493951" T="0.0240452"/>
      <pos A="0.0220456" C="0.94786" G="0.0220456" T="0.00804839"/>
      <pos A="0.843881" C="0.0140472" G="0.00604879" T="0.136023"/>
      <pos A="0.0140472" C="0.120026" G="0.837882" T="0.0280444"/>
      <pos A="0.0560388" C="0.609928" G="0.317986" T="0.0160468"/>
      <pos A="0.0180464" C="4.999e-05" G="0.010048" T="0.971856"/>
      <pos A="0.00404919" C="0.00804839" G="0.939862" T="0.0480404"/>
      <pos A="0.0980304" C="0.0320436" G="0.317986" T="0.55194"/>
      <pos A="0.0180464" C="0.160018" G="0.673915" T="0.14802"/>
    </motif>
    <motif db="0" id="HXA7_HUMAN.H11MO.0.D" length="15" nsites="19" evalue="1.0e+000"
        url="http://hocomoco.autosome.ru/motif/HXA7_HUMAN.H11MO.0.D">
      <pos A="0.356791" C="0.245611" G="0.304127" T="0.0934709"/>
      <pos A="0.522097" C="0.264629" G="0.0539729" T="0.159301"/>
      <pos A="0.211965" C="0.0539729" G="0.0013089" T="0.732753"/>
      <pos A="0.153449" C="0.685941" G="0.0539729" T="0.106637"/>
      <pos A="0.416769" C="0.159301" G="0.264629" T="0.159301"/>
      <pos A="0.732753" C="0.159301" G="0.0013089" T="0.106637"/>
      <pos A="0.159301" C="0.153449" G="0.159301" T="0.527949"/>
      <pos A="0.522097" C="0.317293" G="0.0013089" T="0.159301"/>
      <pos A="0.0013089" C="0.0539729" G="0.838081" T="0.106637"/>
      <pos A="0.791269" C="0.100785" G="0.106637" T="0.0013089"/>
      <pos A="0.0013089" C="0.106637" G="0.211965" T="0.680089"/>
      <pos A="0.0539729" C="0.0013089" G="0.0539729" T="0.890745"/>
      <pos A="0.211965" C="0.153449" G="0.633277" T="0.0013089"/>
      <pos A="0.211965" C="0.153449" G="0.527949" T="0.106637"/>
      <pos A="0.383123" C="0.277795" G="0.172467" T="0.166615"/>
    </motif>
    <motif db="0" id="HXB7_HUMAN.H11MO.0.C" length="10" nsites="28" evalue="1.0e+000"
        url="http://hocomoco.autosome.ru/motif/HXB7_HUMAN.H11MO.0.C">
      <pos A="0.290018" C="0.00989367" G="0.0419078" T="0.658181"/>
      <pos A="0.00088968" C="0.00088968" G="0.00088968" T="0.997331"/>
      <pos A="0.0729216" C="0.00088968" G="0.925299" T="0.00088968"/>
      <pos A="0.997331" C="0.00088968" G="0.00088968" T="0.00088968"/>
      <pos A="0.00088968" C="0.00088968" G="0.00088968" T="0.997331"/>
      <pos A="0.00088968" C="0.00088968" G="0.00088968" T="0.997331"/>
      <pos A="0.469097" C="0.00088968" G="0.325033" T="0.20498"/>
      <pos A="0.965317" C="0.0329039" G="0.00088968" T="0.00088968"/>
      <pos A="0.00088968" C="0.0689198" G="0.00088968" T="0.929301"/>
      <pos A="0.0909296" C="0.0549136" G="0.541129" T="0.313028"/>
    </motif>
    <motif db="0" id="HXB8_HUMAN.H11MO.0.C" length="11" nsites="26" evalue="1.0e+000"
        url="http://hocomoco.autosome.ru/motif/HXB8_HUMAN.H11MO.0.C">
      <pos A="0.198116" C="0.00944793" G="0.00944793" T="0.782988"/>
      <pos A="0.000957854" C="0.0386915" G="0.000957854" T="0.959393"/>
      <pos A="0.0764252" C="0.000957854" G="0.921659" T="0.000957854"/>
      <pos A="0.997126" C="0.000957854" G="0.000957854" T="0.000957854"/>
      <pos A="0.000957854" C="0.000957854" G="0.000957854" T="0.997126"/>
      <pos A="0.000957854" C="0.000957854" G="0.000957854" T="0.997126"/>
      <pos A="0.555643" C="0.000957854" G="0.253773" T="0.189626"/>
      <pos A="0.997126" C="0.000957854" G="0.000957854" T="0.000957854"/>
      <pos A="0.0386915" C="0.000957854" G="0.000957854" T="0.959393"/>
      <pos A="0.102839" C="0.0688784" G="0.517909" T="0.310374"/>
      <pos A="0.291507" C="0.363201" G="0.242453" T="0.102839"/>
    </motif>
    <motif db="0" id="HXC10_HUMAN.H11MO.0.D" length="19" nsites="8980" evalue="1.0e+000"
        url="http://hocomoco.autosome.ru/motif/HXC10_HUMAN.H11MO.0.D">
      <pos A="0.234693" C="0.162725" G="0.18171" T="0.420872"/>
      <pos A="0.310597" C="0.114299" G="0.119065" T="0.456039"/>
      <pos A="0.42012" C="0.0660397" G="0.0691729" T="0.444668"/>
      <pos A="0.39671" C="0.0458541" G="0.0488348" T="0.508602"/>
      <pos A="0.42914" C="0.0408564" G="0.0917172" T="0.438286"/>
      <pos A="0.471936" C="0.0571737" G="0.16006" T="0.310831"/>
      <pos A="0.410822" C="0.163883" G="0.195754" T="0.229541"/>
      <pos A="0.295694" C="0.187922" G="0.216997" T="0.299386"/>
      <pos A="0.253352" C="0.193965" G="0.216088" T="0.336594"/>
      <pos A="0.247208" C="0.139666" G="0.201695" T="0.41143"/>
      <pos A="0.0931916" C="0.102039" G="0.124499" T="0.68027"/>
      <pos A="0.0225628" C="0.0133644" G="0.0946819" T="0.869391"/>
      <pos A="0.000594755" C="0.0131897" G="0.00844149" T="0.977774"/>
      <pos A="0.370085" C="0.0164393" G="0.0142794" T="0.599196"/>
      <pos A="0.987531" C="0.00460824" G="0.00778436" T="7.62601e-05"/>
      <pos A="0.0400997" C="0.17204" G="0.0546661" T="0.733195"/>
      <pos A="0.115705" C="0.0918097" G="0.393457" T="0.399029"/>
      <pos A="0.471773" C="0.0897992" G="0.317194" T="0.121235"/>
      <pos A="0.167595" C="0.426743" G="0.202757" T="0.202905"/>
    </motif>
    <motif db="0" id="HXC6_HUMAN.H11MO.0.D" length="15" nsites="7" evalue="1.0e+000"
        url="http://hocomoco.autosome.ru/motif/HXC6_HUMAN.H11MO.0.D">
      <pos A="0.65669" C="0.024061" G="0.1473" T="0.171948"/>
      <pos A="0.00352113" C="0.00352113" G="0.00352113" T="0.989437"/>
      <pos A="0.00352113" C="0.00352113" G="0.989437" T="0.00352113"/>
      <pos A="0.989437" C="0.00352113" G="0.00352113" T="0.00352113"/>
      <pos A="0.00352113" C="0.00352113" G="0.00352113" T="0.989437"/>
      <pos A="0.00352113" C="0.00352113" G="0.00352113" T="0.989437"/>
      <pos A="0.00352113" C="0.00352113" G="0.151408" T="0.841549"/>
      <pos A="0.989437" C="0.00352113" G="0.00352113" T="0.00352113"/>
      <pos A="0.00352113" C="0.00352113" G="0.00352113" T="0.989437"/>
      <pos A="0.00352113" C="0.00352113" G="0.151408" T="0.841549"/>
      <pos A="0.71831" C="0.0856808" G="0.0446009" T="0.151408"/>
      <pos A="0.00352113" C="0.75939" G="0.151408" T="0.0856808"/>
      <pos A="0.151408" C="0.00352113" G="0.00352113" T="0.841549"/>
      <pos A="0.00352113" C="0.00352113" G="0.00352113" T="0.989437"/>
      <pos A="0.024061" C="0.024061" G="0.171948" T="0.77993"/>
    </motif>
    <motif db="0" id="ID4_HUMAN.H11MO.0.D" length="11" nsites="210" evalue="1.0e+000"
        url="http://hocomoco.autosome.ru/motif/ID4_HUMAN.H11MO.0.D">
      <pos A="0.223822" C="0.161947" G="0.371371" T="0.242861"/>
      <pos A="0.320205" C="0.210733" G="0.305926" T="0.163137"/>
      <pos A="0.0703237" C="0.812827" G="0.0465255" T="0.0703237"/>
      <pos A="0.898501" C="0.00844836" G="0.0465255" T="0.0465255"/>
      <pos A="0.0429557" C="0.0619943" G="0.871133" T="0.0239172"/>
      <pos A="0.0286768" C="0.0810328" G="0.890171" T="0.000118991"/>
      <pos A="0.026297" C="0.0167777" G="0.0691337" T="0.887792"/>
      <pos A="0.0322465" C="0.0179676" G="0.90802" T="0.0417658"/>
      <pos A="0.145288" C="0.368991" G="0.0834127" T="0.402308"/>
      <pos A="0.282128" C="0.267849" G="0.24881" T="0.201214"/>
      <pos A="0.373751" C="0.221442" G="0.259519" T="0.145288"/>
    </motif>
    <motif db="0" id="IRF3_HUMAN.H11MO.0.B" length="20" nsites="500" evalue="1.0e+000"
        url="http://hocomoco.autosome.ru/motif/IRF3_HUMAN.H11MO.0.B">
      <pos A="0.29999" C="0.0780344" G="0.513947" T="0.108028"/>
      <pos A="0.603929" C="0.0440412" G="0.29999" T="0.0520396"/>
      <pos A="0.677914" C="0.0660368" G="0.214007" T="0.0420416"/>
      <pos A="0.719906" C="0.0740352" G="0.110028" T="0.0960308"/>
      <pos A="0.305989" C="0.108028" G="0.455959" T="0.130024"/>
      <pos A="0.224005" C="0.0540392" G="0.557938" T="0.164017"/>
      <pos A="0.20201" C="0.0540392" G="0.731904" T="0.0120476"/>
      <pos A="0.819886" C="0.0180464" G="0.14802" T="0.0140472"/>
      <pos A="0.815887" C="0.0360428" G="0.126025" T="0.0220456"/>
      <pos A="0.89987" C="0.0160468" G="0.030044" T="0.0540392"/>
      <pos A="0.224005" C="0.261998" G="0.445961" T="0.0680364"/>
      <pos A="0.291992" C="0.0880324" G="0.40197" T="0.218006"/>
      <pos A="0.20001" C="0.00604879" G="0.783893" T="0.010048"/>
      <pos A="0.673915" C="0.0240452" G="0.289992" T="0.0120476"/>
      <pos A="0.879874" C="0.0360428" G="0.0720356" T="0.0120476"/>
      <pos A="0.941862" C="0.00404919" G="0.040042" T="0.0140472"/>
      <pos A="0.0960308" C="0.313987" G="0.54794" T="0.0420416"/>
      <pos A="0.265997" C="0.142022" G="0.273995" T="0.317986"/>
[truncated: 351,267 more chars]
