# Supplementary material for: DeepEPI: CNN-transformer-based model for extracting TF interactions through predicting enhancer-promoter interactions
Source: Bioinform Adv. 2025 Sep 17;5(1):vbaf221. doi: 10.1093/bioadv/vbaf221 (PMC12478696; doi:10.1093/bioadv/vbaf221)
Supplement: vbaf221_Supplementary_Data [file vbaf221_supplementary_data.zip › Supplementary_file5/IMR90/result_enhancer78-IMR90/tomtom.tsv]

Query_ID	Target_ID	Optimal_offset	p-value	E-value	q-value	Overlap	Query_consensus	Target_consensus	Orientation
M0	RXRA_HUMAN.H11MO.0.A	-13	9.90089e-05	0.0761378	0.14417	20	TTTTAAGCAGGCATTGTCAGCACTTTCTCAGTCTTAGCAA	CTCTGACCTCTGCCTCCCCC	-
M0	MNX1_HUMAN.H11MO.0.D	-18	0.000188794	0.145183	0.14417	19	TTTTAAGCAGGCATTGTCAGCACTTTCTCAGTCTTAGCAA	CTATTTTAATAACCCTTAA	+
M0	MAF_HUMAN.H11MO.0.A	-8	0.000614264	0.472369	0.244163	19	TTTTAAGCAGGCATTGTCAGCACTTTCTCAGTCTTAGCAA	TTGCTGAGTCAGCAGATTC	-
M0	PAX2_HUMAN.H11MO.0.D	-14	0.000715899	0.550526	0.244163	18	TTTTAAGCAGGCATTGTCAGCACTTTCTCAGTCTTAGCAA	TGTCACGCATGACTGAAC	-
M0	FOXD3_HUMAN.H11MO.0.D	0	0.000799342	0.614694	0.244163	15	TTTTAAGCAGGCATTGTCAGCACTTTCTCAGTCTTAGCAA	TGCTAAGTAAACAAA	-
M0	BRAC_HUMAN.H11MO.0.A	-20	0.00105681	0.812691	0.254009	20	TTTTAAGCAGGCATTGTCAGCACTTTCTCAGTCTTAGCAA	ATTTCACACCTCCCTGCTAA	-
M0	IRX2_HUMAN.H11MO.0.D	-7	0.00116421	0.895275	0.254009	19	TTTTAAGCAGGCATTGTCAGCACTTTCTCAGTCTTAGCAA	CCAACATGCCCACCCATGT	-
M0	FOXD1_HUMAN.H11MO.0.D	-1	0.00180577	1.38864	0.344738	15	TTTTAAGCAGGCATTGTCAGCACTTTCTCAGTCTTAGCAA	CTTAAGTAAACAAAG	-
M1	GATA1_HUMAN.H11MO.0.A	-11	0.000166816	0.128281	0.256511	19	CCTCAATATGTCTGCCAGAGCTAGATAAGACCAGAATAGC	CTGGCGGGGACAGATAAGA	+
M1	IRX2_HUMAN.H11MO.0.D	-3	0.00111218	0.855268	0.499334	19	CCTCAATATGTCTGCCAGAGCTAGATAAGACCAGAATAGC	ACATGGGTGGGCATGTTGG	+
M1	GATA2_HUMAN.H11MO.0.A	-11	0.00129892	0.998871	0.499334	19	CCTCAATATGTCTGCCAGAGCTAGATAAGACCAGAATAGC	CTGGGGGGTGGAGATAAGG	+
M1	TAL1_HUMAN.H11MO.0.A	-11	0.00129892	0.998871	0.499334	19	CCTCAATATGTCTGCCAGAGCTAGATAAGACCAGAATAGC	CTGGGGGGGGCAGATAAGG	+
M2	MNX1_HUMAN.H11MO.0.D	-16	4.15881e-05	0.0319813	0.0634898	19	TTGTCCTTCAGTACTCCGTTAACTTGCAACTTTGACTATC	CTATTTTAATAACCCTTAA	+
M2	GATA1_HUMAN.H11MO.0.A	-29	0.000389366	0.299422	0.252026	11	TTGTCCTTCAGTACTCCGTTAACTTGCAACTTTGACTATC	CTGGCGGGGACAGATAAGA	+
M2	IRX2_HUMAN.H11MO.0.D	-11	0.000495258	0.380853	0.252026	19	TTGTCCTTCAGTACTCCGTTAACTTGCAACTTTGACTATC	ACATGGGTGGGCATGTTGG	+
M2	GATA2_HUMAN.H11MO.0.A	-29	0.000733917	0.564382	0.280105	11	TTGTCCTTCAGTACTCCGTTAACTTGCAACTTTGACTATC	CTGGGGGGTGGAGATAAGG	+
M2	ZN394_HUMAN.H11MO.0.C	0	0.00182844	1.40607	0.310151	20	TTGTCCTTCAGTACTCCGTTAACTTGCAACTTTGACTATC	ATTCCATTCTATTCCATTCT	-
M2	NR1D1_HUMAN.H11MO.0.B	-5	0.00260981	2.00694	0.348253	19	TTGTCCTTCAGTACTCCGTTAACTTGCAACTTTGACTATC	CCTTCTGACCCACTTCCCT	-
M2	HXC10_HUMAN.H11MO.0.D	-21	0.00300951	2.31431	0.348253	19	TTGTCCTTCAGTACTCCGTTAACTTGCAACTTTGACTATC	TTTTTAATTTTTTTATTAC	+
M2	TLX1_HUMAN.H11MO.0.D	-4	0.0031423	2.41643	0.348253	17	TTGTCCTTCAGTACTCCGTTAACTTGCAACTTTGACTATC	CTGGCAAGTTGCCAAGG	+
M2	BRAC_HUMAN.H11MO.0.A	-18	0.00319366	2.45592	0.348253	20	TTGTCCTTCAGTACTCCGTTAACTTGCAACTTTGACTATC	TTAGCAGGGAGGTGTGAAAT	+
M2	OLIG2_HUMAN.H11MO.0.B	7	0.0034586	2.65966	0.349624	11	TTGTCCTTCAGTACTCCGTTAACTTGCAACTTTGACTATC	CCAGCTGTTTCCCTTCTG	+
M2	HME2_HUMAN.H11MO.0.D	-4	0.00366426	2.81781	0.349624	11	TTGTCCTTCAGTACTCCGTTAACTTGCAACTTTGACTATC	CCCTAATTACC	-
M2	RXRA_HUMAN.H11MO.0.A	-16	0.0041884	3.22088	0.376127	20	TTGTCCTTCAGTACTCCGTTAACTTGCAACTTTGACTATC	CTCTGACCTCTGCCTCCCCC	-
M2	NR1H3_HUMAN.H11MO.0.B	-1	0.00490217	3.76977	0.394901	19	TTGTCCTTCAGTACTCCGTTAACTTGCAACTTTGACTATC	TGACCTGCAGTGACCTCTG	-
M2	ZN563_HUMAN.H11MO.0.C	4	0.00597367	4.59375	0.434267	17	TTGTCCTTCAGTACTCCGTTAACTTGCAACTTTGACTATC	GCAGCTGCCAGTGAGGATCCC	-
M2	PAX2_HUMAN.H11MO.0.D	-1	0.00701788	5.39675	0.479221	18	TTGTCCTTCAGTACTCCGTTAACTTGCAACTTTGACTATC	TGTCACGCATGACTGAAC	-
M4	MNX1_HUMAN.H11MO.0.D	-8	0.000214441	0.164905	0.329743	19	CATCTTCAAGTTCTGTTCATCTATCATAGGGTCTGAGTTT	CTATTTTAATAACCCTTAA	+
M4	IRX2_HUMAN.H11MO.0.D	-2	0.0010503	0.807679	0.46951	19	CATCTTCAAGTTCTGTTCATCTATCATAGGGTCTGAGTTT	CCAACATGCCCACCCATGT	-
M4	ZN394_HUMAN.H11MO.0.C	-8	0.00134933	1.03763	0.46951	20	CATCTTCAAGTTCTGTTCATCTATCATAGGGTCTGAGTTT	ATTCCATTCTATTCCATTCT	-
M5	MNX1_HUMAN.H11MO.0.D	-11	0.000302611	0.232708	0.349251	19	CCATTAATTCTGTGATTCATCTAATCATGCTAACTTTACG	TTAAGGGTTATTAAAATAG	-
M6	RXRA_HUMAN.H11MO.0.A	-8	8.27322e-05	0.0636211	0.0812605	20	GCCTGTAGCCTTGGCCTATGACGCTGCGTGGATGTGAGAG	CTCTGACCTCTGCCTCCCCC	-
M6	ZN341_HUMAN.H11MO.0.C	-19	0.000274987	0.211465	0.11219	21	GCCTGTAGCCTTGGCCTATGACGCTGCGTGGATGTGAGAG	GGGGGGGGGGGGAGGGAAGAGC	+
M6	COT2_HUMAN.H11MO.1.A	-8	0.000303673	0.233525	0.11219	17	GCCTGTAGCCTTGGCCTATGACGCTGCGTGGATGTGAGAG	CCCTGACCTTTGACCCC	-
M6	IRX2_HUMAN.H11MO.0.D	-15	0.000371329	0.285552	0.11219	19	GCCTGTAGCCTTGGCCTATGACGCTGCGTGGATGTGAGAG	ACATGGGTGGGCATGTTGG	+
M6	MNX1_HUMAN.H11MO.0.D	-1	0.000517758	0.398156	0.12208	19	GCCTGTAGCCTTGGCCTATGACGCTGCGTGGATGTGAGAG	CTATTTTAATAACCCTTAA	+
M6	Z324A_HUMAN.H11MO.0.C	-11	0.000565687	0.435013	0.12208	23	GCCTGTAGCCTTGGCCTATGACGCTGCGTGGATGTGAGAG	TGGCAGCAAAGGATGGTTTGATA	-
M6	THA_HUMAN.H11MO.0.C	-21	0.000676836	0.520487	0.127809	17	GCCTGTAGCCTTGGCCTATGACGCTGCGTGGATGTGAGAG	GGGTCACTTCAGGTCAG	+
M6	KLF6_HUMAN.H11MO.0.A	-19	0.00170204	1.30887	0.281878	19	GCCTGTAGCCTTGGCCTATGACGCTGCGTGGATGTGAGAG	GGAAGGGCGGGGCCGGGGG	+
M6	PAX8_HUMAN.H11MO.0.D	-6	0.00203662	1.56616	0.281878	14	GCCTGTAGCCTTGGCCTATGACGCTGCGTGGATGTGAGAG	GTCACTGAAGCGGG	+
M6	TLX1_HUMAN.H11MO.0.D	-8	0.00218392	1.67944	0.281878	17	GCCTGTAGCCTTGGCCTATGACGCTGCGTGGATGTGAGAG	CCTTGGCAACTTGCCAG	-
M6	GATA1_HUMAN.H11MO.0.A	-27	0.00248263	1.90914	0.281878	13	GCCTGTAGCCTTGGCCTATGACGCTGCGTGGATGTGAGAG	CTGGCGGGGACAGATAAGA	+
M6	BRAC_HUMAN.H11MO.0.A	-10	0.00296586	2.28075	0.281878	20	GCCTGTAGCCTTGGCCTATGACGCTGCGTGGATGTGAGAG	TTAGCAGGGAGGTGTGAAAT	+
M6	ZN394_HUMAN.H11MO.0.C	-24	0.00296586	2.28075	0.281878	16	GCCTGTAGCCTTGGCCTATGACGCTGCGTGGATGTGAGAG	AGAATGGAATAGAATGGAAT	+
M6	PURA_HUMAN.H11MO.0.D	-18	0.00351254	2.70115	0.281878	17	GCCTGTAGCCTTGGCCTATGACGCTGCGTGGATGTGAGAG	GGAAGGGGGGGGCAGGG	+
M6	ZN563_HUMAN.H11MO.0.C	-18	0.00395451	3.04101	0.281878	21	GCCTGTAGCCTTGGCCTATGACGCTGCGTGGATGTGAGAG	GCAGCTGCCAGTGAGGATCCC	-
M6	COT1_HUMAN.H11MO.0.C	-8	0.00410118	3.1538	0.281878	17	GCCTGTAGCCTTGGCCTATGACGCTGCGTGGATGTGAGAG	CCCTGACCTCTGACCCC	-
M6	ZN589_HUMAN.H11MO.0.D	-12	0.00411492	3.16437	0.281878	16	GCCTGTAGCCTTGGCCTATGACGCTGCGTGGATGTGAGAG	CGGCAGTAACCGTGGG	-
M6	GATA2_HUMAN.H11MO.0.A	-27	0.00414618	3.18841	0.281878	13	GCCTGTAGCCTTGGCCTATGACGCTGCGTGGATGTGAGAG	CTGGGGGGTGGAGATAAGG	+
M6	TBX21_HUMAN.H11MO.0.A	-27	0.00420727	3.23539	0.281878	13	GCCTGTAGCCTTGGCCTATGACGCTGCGTGGATGTGAGAG	GTGGAGGTGTGAA	+
M6	NR1H3_HUMAN.H11MO.0.B	-18	0.00445482	3.42576	0.281878	19	GCCTGTAGCCTTGGCCTATGACGCTGCGTGGATGTGAGAG	CAGAGGTCACTGCAGGTCA	+
M6	ZN214_HUMAN.H11MO.0.C	-13	0.00447822	3.44375	0.281878	22	GCCTGTAGCCTTGGCCTATGACGCTGCGTGGATGTGAGAG	TCCTTTTTGAGGCCTTTGATGA	+
M6	EGR1_HUMAN.H11MO.0.A	-21	0.00515753	3.96614	0.299498	17	GCCTGTAGCCTTGGCCTATGACGCTGCGTGGATGTGAGAG	GAGGGCGTGGGCGGGGG	+
M6	PATZ1_HUMAN.H11MO.0.C	-16	0.00580866	4.46686	0.299498	22	GCCTGTAGCCTTGGCCTATGACGCTGCGTGGATGTGAGAG	GGGGAGGGGGCGGGGGGGGAGG	+
M6	LYL1_HUMAN.H11MO.0.A	-16	0.00587388	4.51702	0.299498	14	GCCTGTAGCCTTGGCCTATGACGCTGCGTGGATGTGAGAG	CAGGAAACAGCTGG	-
M6	RARG_HUMAN.H11MO.2.D	-18	0.00595561	4.57986	0.299498	20	GCCTGTAGCCTTGGCCTATGACGCTGCGTGGATGTGAGAG	GGGGGTCACCCAGAGGTCAC	+
M6	ZFX_HUMAN.H11MO.1.A	-8	0.00599617	4.61105	0.299498	17	GCCTGTAGCCTTGGCCTATGACGCTGCGTGGATGTGAGAG	CCCCGGCCTCCGCCCCC	-
M6	OLIG2_HUMAN.H11MO.0.B	-12	0.00622906	4.79014	0.299498	18	GCCTGTAGCCTTGGCCTATGACGCTGCGTGGATGTGAGAG	CAGAAGGGAAACAGCTGG	-
M6	MAFA_HUMAN.H11MO.0.D	-17	0.0063173	4.85801	0.299498	21	GCCTGTAGCCTTGGCCTATGACGCTGCGTGGATGTGAGAG	CGAAGGCTGCGGGGTCAGCAC	-
M6	ZN667_HUMAN.H11MO.0.C	-10	0.0063442	4.87869	0.299498	19	GCCTGTAGCCTTGGCCTATGACGCTGCGTGGATGTGAGAG	GTGGCCTTAAAAGCTCAGC	+
M6	LEF1_HUMAN.H11MO.0.A	-6	0.00695161	5.34579	0.318228	14	GCCTGTAGCCTTGGCCTATGACGCTGCGTGGATGTGAGAG	TCCTTTGATTTGCT	+
M6	RARG_HUMAN.H11MO.0.B	-28	0.00719063	5.52959	0.319488	12	GCCTGTAGCCTTGGCCTATGACGCTGCGTGGATGTGAGAG	CCCAGGTCACTCTGACCT	-
M6	PAX2_HUMAN.H11MO.0.D	-5	0.00889247	6.83831	0.363876	18	GCCTGTAGCCTTGGCCTATGACGCTGCGTGGATGTGAGAG	GTTCAGTCATGCGTGACA	+
M6	CLOCK_HUMAN.H11MO.0.C	-3	0.00891227	6.85353	0.363876	14	GCCTGTAGCCTTGGCCTATGACGCTGCGTGGATGTGAGAG	TGTTCACGTGTCTG	-
M6	SPIC_HUMAN.H11MO.0.D	-27	0.00933265	7.17681	0.371012	13	GCCTGTAGCCTTGGCCTATGACGCTGCGTGGATGTGAGAG	GAGGAAGGGGAGG	+
M6	PROX1_HUMAN.H11MO.0.D	-18	0.0100258	7.70985	0.388348	17	GCCTGTAGCCTTGGCCTATGACGCTGCGTGGATGTGAGAG	GGGTAAGGCGGGTTGGG	+
M6	FOXD3_HUMAN.H11MO.0.D	-1	0.0105647	8.12422	0.39899	15	GCCTGTAGCCTTGGCCTATGACGCTGCGTGGATGTGAGAG	TTTGTTTACTTAGCA	+
M6	RARA_HUMAN.H11MO.0.A	-8	0.0123358	9.48621	0.443694	20	GCCTGTAGCCTTGGCCTATGACGCTGCGTGGATGTGAGAG	CCTTGACCTCTTGATCCCCC	-
M6	PTF1A_HUMAN.H11MO.0.B	3	0.0134591	10.35	0.451824	15	GCCTGTAGCCTTGGCCTATGACGCTGCGTGGATGTGAGAG	CCAGCTGCCCCCTTTCCC	+
M6	HME2_HUMAN.H11MO.0.D	-27	0.0137879	10.6029	0.452756	11	GCCTGTAGCCTTGGCCTATGACGCTGCGTGGATGTGAGAG	GGTAATTAGGG	+
M6	THAP1_HUMAN.H11MO.0.C	-9	0.0147805	11.3662	0.452756	22	GCCTGTAGCCTTGGCCTATGACGCTGCGTGGATGTGAGAG	GCCCGCAGCCAAGATGGCGGCG	-
M6	SPZ1_HUMAN.H11MO.0.D	1	0.0149854	11.5237	0.452756	15	GCCTGTAGCCTTGGCCTATGACGCTGCGTGGATGTGAGAG	CGGCTGTTACCCTGGG	+
M6	SRBP2_HUMAN.H11MO.0.B	-21	0.0167409	12.8738	0.495879	13	GCCTGTAGCCTTGGCCTATGACGCTGCGTGGATGTGAGAG	GGGTGGGGTGAGG	+
M8	HME2_HUMAN.H11MO.0.D	-13	0.000186409	0.143348	0.149063	11	AAGTGCCTCCTAGCCATAGATACCTCTGTCAATAAGTCTG	CCCTAATTACC	-
M8	MNX1_HUMAN.H11MO.0.D	-15	0.000194388	0.149484	0.149063	19	AAGTGCCTCCTAGCCATAGATACCTCTGTCAATAAGTCTG	CTATTTTAATAACCCTTAA	+
M8	IRX2_HUMAN.H11MO.0.D	-21	0.000880648	0.677218	0.327677	19	AAGTGCCTCCTAGCCATAGATACCTCTGTCAATAAGTCTG	ACATGGGTGGGCATGTTGG	+
M8	ZN394_HUMAN.H11MO.0.C	-9	0.00122434	0.941516	0.327677	20	AAGTGCCTCCTAGCCATAGATACCTCTGTCAATAAGTCTG	ATTCCATTCTATTCCATTCT	-
M9	IRX2_HUMAN.H11MO.0.D	-13	0.000389449	0.299486	0.366714	19	GAGGCGCCCCTGAACTTGAATAGTGCTTTTTTCGGCACCG	ACATGGGTGGGCATGTTGG	+
M9	HXC10_HUMAN.H11MO.0.D	-17	0.000806844	0.620463	0.366714	19	GAGGCGCCCCTGAACTTGAATAGTGCTTTTTTCGGCACCG	TTTTTAATTTTTTTATTAC	+
M9	MNX1_HUMAN.H11MO.0.D	-16	0.00102149	0.785527	0.366714	19	GAGGCGCCCCTGAACTTGAATAGTGCTTTTTTCGGCACCG	TTAAGGGTTATTAAAATAG	-
M9	PO3F3_HUMAN.H11MO.0.D	-15	0.0020097	1.54546	0.441182	17	GAGGCGCCCCTGAACTTGAATAGTGCTTTTTTCGGCACCG	ATAAATTATGCAAATTT	+
M10	AIRE_HUMAN.H11MO.0.C	-4	0.000233755	0.179757	0.237973	18	CTACTTTAGTTTTCTTCCTTGACAAATAGAAGACGAGCAC	ATTGGTTTTATTGGTTAA	+
M10	TLX1_HUMAN.H11MO.0.D	-16	0.000348711	0.268159	0.237973	17	CTACTTTAGTTTTCTTCCTTGACAAATAGAAGACGAGCAC	CCTTGGCAACTTGCCAG	-
M10	ZN394_HUMAN.H11MO.0.C	-8	0.000490166	0.376938	0.237973	20	CTACTTTAGTTTTCTTCCTTGACAAATAGAAGACGAGCAC	ATTCCATTCTATTCCATTCT	-
M10	MNX1_HUMAN.H11MO.0.D	-2	0.000742375	0.570886	0.237973	19	CTACTTTAGTTTTCTTCCTTGACAAATAGAAGACGAGCAC	TTAAGGGTTATTAAAATAG	-
M10	FOXD3_HUMAN.H11MO.0.D	-5	0.000932828	0.717344	0.237973	15	CTACTTTAGTTTTCTTCCTTGACAAATAGAAGACGAGCAC	TTTGTTTACTTAGCA	+
M10	HXC10_HUMAN.H11MO.0.D	-4	0.00226875	1.74467	0.482515	19	CTACTTTAGTTTTCTTCCTTGACAAATAGAAGACGAGCAC	TTTTTAATTTTTTTATTAC	+
M10	BRAC_HUMAN.H11MO.0.A	-18	0.00252188	1.93932	0.482515	20	CTACTTTAGTTTTCTTCCTTGACAAATAGAAGACGAGCAC	TTAGCAGGGAGGTGTGAAAT	+
M10	ZN563_HUMAN.H11MO.0.C	-5	0.0031815	2.44657	0.488959	21	CTACTTTAGTTTTCTTCCTTGACAAATAGAAGACGAGCAC	GCAGCTGCCAGTGAGGATCCC	-
M10	IRX2_HUMAN.H11MO.0.D	-11	0.0038556	2.96496	0.488959	19	CTACTTTAGTTTTCTTCCTTGACAAATAGAAGACGAGCAC	ACATGGGTGGGCATGTTGG	+
M10	ZN214_HUMAN.H11MO.0.C	-11	0.00388719	2.98925	0.488959	22	CTACTTTAGTTTTCTTCCTTGACAAATAGAAGACGAGCAC	TCCTTTTTGAGGCCTTTGATGA	+
M10	NFAC1_HUMAN.H11MO.0.B	-10	0.00394387	3.03284	0.488959	15	CTACTTTAGTTTTCTTCCTTGACAAATAGAAGACGAGCAC	TTTCTTTTTTTCCAT	-
M10	PO3F3_HUMAN.H11MO.0.D	-2	0.00453584	3.48806	0.491059	17	CTACTTTAGTTTTCTTCCTTGACAAATAGAAGACGAGCAC	AAATTTGCATAATTTAT	-
M10	NKX61_HUMAN.H11MO.0.B	-13	0.00481225	3.70062	0.491059	19	CTACTTTAGTTTTCTTCCTTGACAAATAGAAGACGAGCAC	GATTAATGGGAATTTAATG	+
M11	IRX2_HUMAN.H11MO.0.D	-17	9.23878e-05	0.0710462	0.0774313	19	TTCTAGTCTCATACTTATCTCACTGTCCTTACAGGTTCTT	CCAACATGCCCACCCATGT	-
M11	MNX1_HUMAN.H11MO.0.D	-2	0.000311209	0.23932	0.158993	19	TTCTAGTCTCATACTTATCTCACTGTCCTTACAGGTTCTT	CTATTTTAATAACCCTTAA	+
M11	ZN394_HUMAN.H11MO.0.C	-18	0.000671422	0.516324	0.211135	20	TTCTAGTCTCATACTTATCTCACTGTCCTTACAGGTTCTT	ATTCCATTCTATTCCATTCT	-
M11	RXRA_HUMAN.H11MO.0.A	-20	0.000725389	0.557824	0.211135	20	TTCTAGTCTCATACTTATCTCACTGTCCTTACAGGTTCTT	CTCTGACCTCTGCCTCCCCC	-
M11	GATA1_HUMAN.H11MO.0.A	-1	0.000826543	0.635611	0.211135	19	TTCTAGTCTCATACTTATCTCACTGTCCTTACAGGTTCTT	TCTTATCTGTCCCCGCCAG	-
M11	TLX1_HUMAN.H11MO.0.D	-1	0.00122105	0.938984	0.26735	17	TTCTAGTCTCATACTTATCTCACTGTCCTTACAGGTTCTT	CCTTGGCAACTTGCCAG	-
M11	GATA2_HUMAN.H11MO.0.A	-1	0.00207608	1.5965	0.353548	19	TTCTAGTCTCATACTTATCTCACTGTCCTTACAGGTTCTT	CCTTATCTCCACCCCCCAG	-
M11	HXC10_HUMAN.H11MO.0.D	-13	0.00259176	1.99306	0.397229	19	TTCTAGTCTCATACTTATCTCACTGTCCTTACAGGTTCTT	TTTTTAATTTTTTTATTAC	+
M11	HME2_HUMAN.H11MO.0.D	0	0.00340553	2.61885	0.474503	11	TTCTAGTCTCATACTTATCTCACTGTCCTTACAGGTTCTT	CCCTAATTACC	-
M12	MNX1_HUMAN.H11MO.0.D	-12	3.56834e-06	0.00274405	0.00542961	19	CAACATTTCCTTCTCTTCCAAAATCAATGATACCCAAAGA	CTATTTTAATAACCCTTAA	+
M12	ZN394_HUMAN.H11MO.0.C	-5	7.398e-05	0.0568906	0.0562843	20	CAACATTTCCTTCTCTTCCAAAATCAATGATACCCAAAGA	ATTCCATTCTATTCCATTCT	-
M12	ETV5_HUMAN.H11MO.0.C	-1	0.000251058	0.193064	0.115229	14	CAACATTTCCTTCTCTTCCAAAATCAATGATACCCAAAGA	CTCACTTCCTGCTC	-
M12	NFAC1_HUMAN.H11MO.0.B	-6	0.000398854	0.306719	0.115229	15	CAACATTTCCTTCTCTTCCAAAATCAATGATACCCAAAGA	TTTCTTTTTTTCCAT	-
M12	ZN214_HUMAN.H11MO.0.C	-11	0.000528647	0.40653	0.115229	22	CAACATTTCCTTCTCTTCCAAAATCAATGATACCCAAAGA	TCCTTTTTGAGGCCTTTGATGA	+
M12	Z324A_HUMAN.H11MO.0.C	3	0.000544081	0.418398	0.115229	20	CAACATTTCCTTCTCTTCCAAAATCAATGATACCCAAAGA	TATCAAACCATCCTTTGCTGCCA	+
M12	ZN350_HUMAN.H11MO.0.C	-9	0.000596204	0.458481	0.115229	18	CAACATTTCCTTCTCTTCCAAAATCAATGATACCCAAAGA	CAGTCCTTTTATGACCTA	+
M12	PAX2_HUMAN.H11MO.0.D	-21	0.000904818	0.695805	0.152975	18	CAACATTTCCTTCTCTTCCAAAATCAATGATACCCAAAGA	GTTCAGTCATGCGTGACA	+
M12	IRX2_HUMAN.H11MO.0.D	1	0.00106267	0.817192	0.161697	18	CAACATTTCCTTCTCTTCCAAAATCAATGATACCCAAAGA	CCAACATGCCCACCCATGT	-
M12	GATA1_HUMAN.H11MO.0.A	-8	0.00124343	0.956195	0.171644	19	CAACATTTCCTTCTCTTCCAAAATCAATGATACCCAAAGA	TCTTATCTGTCCCCGCCAG	-
M12	BRAC_HUMAN.H11MO.0.A	-13	0.00140872	1.0833	0.171644	20	CAACATTTCCTTCTCTTCCAAAATCAATGATACCCAAAGA	ATTTCACACCTCCCTGCTAA	-
M12	HXC10_HUMAN.H11MO.0.D	-18	0.00169469	1.30321	0.171644	19	CAACATTTCCTTCTCTTCCAAAATCAATGATACCCAAAGA	TTTTTAATTTTTTTATTAC	+
M12	RXRA_HUMAN.H11MO.0.A	-3	0.00189795	1.45952	0.171644	20	CAACATTTCCTTCTCTTCCAAAATCAATGATACCCAAAGA	CTCTGACCTCTGCCTCCCCC	-
M12	ETS2_HUMAN.H11MO.0.B	-10	0.00197346	1.51759	0.171644	13	CAACATTTCCTTCTCTTCCAAAATCAATGATACCCAAAGA	TCCTCTTCCTTCC	-
M12	SOX18_HUMAN.H11MO.0.D	0	0.00197399	1.518	0.171644	19	CAACATTTCCTTCTCTTCCAAAATCAATGATACCCAAAGA	GAACCCATTGTTCTTTTCC	+
M12	GATA2_HUMAN.H11MO.0.A	-8	0.00197399	1.518	0.171644	19	CAACATTTCCTTCTCTTCCAAAATCAATGATACCCAAAGA	CCTTATCTCCACCCCCCAG	-
M12	PO3F3_HUMAN.H11MO.0.D	-22	0.00203047	1.56143	0.171644	17	CAACATTTCCTTCTCTTCCAAAATCAATGATACCCAAAGA	ATAAATTATGCAAATTT	+
M12	SPIC_HUMAN.H11MO.0.D	-3	0.0023894	1.83745	0.191354	13	CAACATTTCCTTCTCTTCCAAAATCAATGATACCCAAAGA	CCTCCCCTTCCTC	-
M12	LYL1_HUMAN.H11MO.0.A	-8	0.00259107	1.99253	0.19713	14	CAACATTTCCTTCTCTTCCAAAATCAATGATACCCAAAGA	CCAGCTGTTTCCTG	+
M12	ZN341_HUMAN.H11MO.0.C	-2	0.00314953	2.42199	0.228207	22	CAACATTTCCTTCTCTTCCAAAATCAATGATACCCAAAGA	GCTCTTCCCTCCCCCCCCCCCC	-
M12	ZN713_HUMAN.H11MO.0.D	-5	0.00358047	2.75338	0.243994	19	CAACATTTCCTTCTCTTCCAAAATCAATGATACCCAAAGA	TTTCGTGTCATTTTTCTAT	-
M12	NFAT5_HUMAN.H11MO.0.D	-2	0.00368811	2.83616	0.243994	11	CAACATTTCCTTCTCTTCCAAAATCAATGATACCCAAAGA	CCTTTTCCTCT	-
M12	TLX1_HUMAN.H11MO.0.D	-12	0.00413866	3.18263	0.262392	17	CAACATTTCCTTCTCTTCCAAAATCAATGATACCCAAAGA	CCTTGGCAACTTGCCAG	-
M12	BC11A_HUMAN.H11MO.0.A	1	0.00520748	4.00455	0.31208	16	CAACATTTCCTTCTCTTCCAAAATCAATGATACCCAAAGA	TTTTCACTTCCTCTTTT	-
M12	FOXD3_HUMAN.H11MO.0.D	-5	0.00533256	4.10074	0.31208	15	CAACATTTCCTTCTCTTCCAAAATCAATGATACCCAAAGA	TTTGTTTACTTAGCA	+
M12	OLIG2_HUMAN.H11MO.0.B	-2	0.00581661	4.47298	0.3278	18	CAACATTTCCTTCTCTTCCAAAATCAATGATACCCAAAGA	CCAGCTGTTTCCCTTCTG	+
M12	LEF1_HUMAN.H11MO.0.A	-12	0.00620018	4.76794	0.336937	14	CAACATTTCCTTCTCTTCCAAAATCAATGATACCCAAAGA	TCCTTTGATTTGCT	+
M12	BARH2_HUMAN.H11MO.0.D	-21	0.00672313	5.17008	0.352757	18	CAACATTTCCTTCTCTTCCAAAATCAATGATACCCAAAGA	GCTAATTGGTCCTAATTG	+
M12	MAF_HUMAN.H11MO.0.A	-22	0.00781681	6.01113	0.396117	18	CAACATTTCCTTCTCTTCCAAAATCAATGATACCCAAAGA	GAATCTGCTGACTCAGCAA	+
M12	AIRE_HUMAN.H11MO.0.C	-19	0.0083305	6.40615	0.396117	18	CAACATTTCCTTCTCTTCCAAAATCAATGATACCCAAAGA	TTAACCAATATAACCAAT	-
M12	BATF_HUMAN.H11MO.0.A	-22	0.0083305	6.40615	0.396117	18	CAACATTTCCTTCTCTTCCAAAATCAATGATACCCAAAGA	ATGAGTCATATCGAAAGT	-
M12	VEZF1_HUMAN.H11MO.0.C	-6	0.0095179	7.31927	0.434187	22	CAACATTTCCTTCTCTTCCAAAATCAATGATACCCAAAGA	CCCCTCCCCCTCCCCCCTCCCC	-
M12	SOX10_HUMAN.H11MO.0.B	-1	0.00983463	7.56283	0.434187	16	CAACATTTCCTTCTCTTCCAAAATCAATGATACCCAAAGA	AACAATGCCTCCTTTG	-
M12	GATA5_HUMAN.H11MO.0.D	-23	0.0101425	7.79955	0.434187	17	CAACATTTCCTTCTCTTCCAAAATCAATGATACCCAAAGA	TAAGAGATAACTTAGAT	+
M12	VENTX_HUMAN.H11MO.0.D	-20	0.0102725	7.89956	0.434187	19	CAACATTTCCTTCTCTTCCAAAATCAATGATACCCAAAGA	CGCTAATTGGTTTCTAATT	+
M13	MNX1_HUMAN.H11MO.0.D	-21	0.000132803	0.102125	0.204251	19	GTTCAGTGATGTCATTCTAAAAACTGAAATTTTTTCTCAA	CTATTTTAATAACCCTTAA	+
M14	MNX1_HUMAN.H11MO.0.D	-19	0.00022037	0.169465	0.338196	19	TTTGTTCAAGTATCCGTTTGTTTCCTGAGATTGTGAATTG	CTATTTTAATAACCCTTAA	+
M15	MNX1_HUMAN.H11MO.0.D	-4	0.00029263	0.225033	0.280294	19	GAACTTTCTTGAGGACAGCTTGCCTCCAATGTGGCATGTT	CTATTTTAATAACCCTTAA	+
M15	IRX2_HUMAN.H11MO.0.D	-14	0.000510181	0.392329	0.280294	19	GAACTTTCTTGAGGACAGCTTGCCTCCAATGTGGCATGTT	CCAACATGCCCACCCATGT	-
M15	ZN394_HUMAN.H11MO.0.C	-4	0.000727288	0.559285	0.280294	20	GAACTTTCTTGAGGACAGCTTGCCTCCAATGTGGCATGTT	ATTCCATTCTATTCCATTCT	-
M15	RXRA_HUMAN.H11MO.0.A	-6	0.00104855	0.806338	0.280294	20	GAACTTTCTTGAGGACAGCTTGCCTCCAATGTGGCATGTT	CTCTGACCTCTGCCTCCCCC	-
M17	RXRA_HUMAN.H11MO.0.A	-15	0.000426897	0.328284	0.479565	20	TTAATATAAGTTTGGCCCTGGGATTACACTGTTGGTCTTT	CTCTGACCTCTGCCTCCCCC	-
M17	IRX2_HUMAN.H11MO.0.D	-2	0.000624973	0.480604	0.479565	19	TTAATATAAGTTTGGCCCTGGGATTACACTGTTGGTCTTT	CCAACATGCCCACCCATGT	-
M18	RXRA_HUMAN.H11MO.0.A	-6	9.84516e-05	0.0757093	0.151091	20	ACCCTTCTCTGAATTGAAAATTGGGGGCTCATTCTGGGTG	CTCTGACCTCTGCCTCCCCC	-
M18	MNX1_HUMAN.H11MO.0.D	-19	0.000271897	0.209089	0.178308	19	ACCCTTCTCTGAATTGAAAATTGGGGGCTCATTCTGGGTG	CTATTTTAATAACCCTTAA	+
M18	IRX2_HUMAN.H11MO.0.D	-14	0.00034856	0.268042	0.178308	19	ACCCTTCTCTGAATTGAAAATTGGGGGCTCATTCTGGGTG	CCAACATGCCCACCCATGT	-
M18	TLX1_HUMAN.H11MO.0.D	-8	0.0014644	1.12612	0.449475	17	ACCCTTCTCTGAATTGAAAATTGGGGGCTCATTCTGGGTG	CTGGCAAGTTGCCAAGG	+
M19	MNX1_HUMAN.H11MO.0.D	-11	0.000119913	0.0922132	0.184389	19	CTATGTGTGACAGAAGTGATTTCCAATATAGACTTTTGTA	TTAAGGGTTATTAAAATAG	-
M19	IRX2_HUMAN.H11MO.0.D	-11	0.00038454	0.295712	0.271186	19	CTATGTGTGACAGAAGTGATTTCCAATATAGACTTTTGTA	ACATGGGTGGGCATGTTGG	+
M19	RXRA_HUMAN.H11MO.0.A	-2	0.000865386	0.665482	0.332673	20	CTATGTGTGACAGAAGTGATTTCCAATATAGACTTTTGTA	GGGGGAGGCAGAGGTCAGAG	+
M22	ZN394_HUMAN.H11MO.0.C	-13	0.000282713	0.217406	0.258774	20	ATTTTGCCCAAGTGCGGCATTGGATTGCCTTAGTACAGGC	ATTCCATTCTATTCCATTCT	-
M22	MNX1_HUMAN.H11MO.0.D	-14	0.000337901	0.259845	0.258774	19	ATTTTGCCCAAGTGCGGCATTGGATTGCCTTAGTACAGGC	CTATTTTAATAACCCTTAA	+
M22	RXRA_HUMAN.H11MO.0.A	-11	0.000776417	0.597065	0.311311	20	ATTTTGCCCAAGTGCGGCATTGGATTGCCTTAGTACAGGC	CTCTGACCTCTGCCTCCCCC	-
M22	IRX2_HUMAN.H11MO.0.D	-16	0.000813003	0.625199	0.311311	19	ATTTTGCCCAAGTGCGGCATTGGATTGCCTTAGTACAGGC	ACATGGGTGGGCATGTTGG	+
M22	HXC10_HUMAN.H11MO.0.D	-17	0.00138804	1.0674	0.354333	19	ATTTTGCCCAAGTGCGGCATTGGATTGCCTTAGTACAGGC	TTTTTAATTTTTTTATTAC	+
M22	GATA1_HUMAN.H11MO.0.A	-29	0.00138804	1.0674	0.354333	11	ATTTTGCCCAAGTGCGGCATTGGATTGCCTTAGTACAGGC	CTGGCGGGGACAGATAAGA	+
M22	GATA2_HUMAN.H11MO.0.A	-29	0.00232785	1.79011	0.458387	11	ATTTTGCCCAAGTGCGGCATTGGATTGCCTTAGTACAGGC	CTGGGGGGTGGAGATAAGG	+
M22	HME2_HUMAN.H11MO.0.D	-26	0.00356816	2.74392	0.458387	11	ATTTTGCCCAAGTGCGGCATTGGATTGCCTTAGTACAGGC	CCCTAATTACC	-
M22	ZN563_HUMAN.H11MO.0.C	-7	0.00389058	2.99185	0.458387	21	ATTTTGCCCAAGTGCGGCATTGGATTGCCTTAGTACAGGC	GCAGCTGCCAGTGAGGATCCC	-
M23	ZN394_HUMAN.H11MO.0.C	-15	5.51934e-05	0.0424437	0.0842954	20	CCAAGTGCGCCTTCTAATTCTCGCAACGACACTTCGCCAC	ATTCCATTCTATTCCATTCT	-
M23	ZFP82_HUMAN.H11MO.0.C	-11	0.000455606	0.350361	0.246569	24	CCAAGTGCGCCTTCTAATTCTCGCAACGACACTTCGCCAC	TTCCATTTCACTAATTCTCTCTTC	+
M23	MNX1_HUMAN.H11MO.0.D	-19	0.000505876	0.389019	0.246569	19	CCAAGTGCGCCTTCTAATTCTCGCAACGACACTTCGCCAC	CTATTTTAATAACCCTTAA	+
M23	ZN667_HUMAN.H11MO.0.C	-6	0.000645776	0.496602	0.246569	19	CCAAGTGCGCCTTCTAATTCTCGCAACGACACTTCGCCAC	GTGGCCTTAAAAGCTCAGC	+
M23	OLIG2_HUMAN.H11MO.0.B	-9	0.00118596	0.912004	0.292259	18	CCAAGTGCGCCTTCTAATTCTCGCAACGACACTTCGCCAC	CCAGCTGTTTCCCTTCTG	+
M23	SPIC_HUMAN.H11MO.0.D	-25	0.0012419	0.955023	0.292259	13	CCAAGTGCGCCTTCTAATTCTCGCAACGACACTTCGCCAC	CCTCCCCTTCCTC	-
M23	NR1D1_HUMAN.H11MO.0.B	-19	0.00142072	1.09254	0.292259	19	CCAAGTGCGCCTTCTAATTCTCGCAACGACACTTCGCCAC	CCTTCTGACCCACTTCCCT	-
M23	HXC10_HUMAN.H11MO.0.D	-2	0.00165578	1.27329	0.292259	19	CCAAGTGCGCCTTCTAATTCTCGCAACGACACTTCGCCAC	TTTTTAATTTTTTTATTAC	+
M23	ZN214_HUMAN.H11MO.0.C	-17	0.00172224	1.3244	0.292259	22	CCAAGTGCGCCTTCTAATTCTCGCAACGACACTTCGCCAC	TCCTTTTTGAGGCCTTTGATGA	+
M23	BC11A_HUMAN.H11MO.0.A	-19	0.00221631	1.70434	0.310856	17	CCAAGTGCGCCTTCTAATTCTCGCAACGACACTTCGCCAC	TTTTCACTTCCTCTTTT	-
M23	IRX2_HUMAN.H11MO.0.D	1	0.0022389	1.72172	0.310856	18	CCAAGTGCGCCTTCTAATTCTCGCAACGACACTTCGCCAC	ACATGGGTGGGCATGTTGG	+
M23	LYL1_HUMAN.H11MO.0.A	-9	0.00269464	2.07218	0.342954	14	CCAAGTGCGCCTTCTAATTCTCGCAACGACACTTCGCCAC	CCAGCTGTTTCCTG	+
M23	TLX1_HUMAN.H11MO.0.D	-19	0.00355655	2.73498	0.417832	17	CCAAGTGCGCCTTCTAATTCTCGCAACGACACTTCGCCAC	CTGGCAAGTTGCCAAGG	+
M23	PROX1_HUMAN.H11MO.0.D	-21	0.00384242	2.95482	0.419174	17	CCAAGTGCGCCTTCTAATTCTCGCAACGACACTTCGCCAC	CCCAACCCGCCTTACCC	-
M24	RXRA_HUMAN.H11MO.0.A	-13	0.00028076	0.215904	0.20393	20	ACCTACATCTGGACACCGAGGTCTCCTTCAGGCACTCGCA	CTCTGACCTCTGCCTCCCCC	-
M24	GATA1_HUMAN.H11MO.0.A	-28	0.000437305	0.336287	0.20393	12	ACCTACATCTGGACACCGAGGTCTCCTTCAGGCACTCGCA	CTGGCGGGGACAGATAAGA	+
M24	IRX2_HUMAN.H11MO.0.D	-3	0.000563327	0.433199	0.20393	19	ACCTACATCTGGACACCGAGGTCTCCTTCAGGCACTCGCA	CCAACATGCCCACCCATGT	-
M24	LYL1_HUMAN.H11MO.0.A	-4	0.000593512	0.45641	0.20393	14	ACCTACATCTGGACACCGAGGTCTCCTTCAGGCACTCGCA	CCAGCTGTTTCCTG	+
M24	GATA2_HUMAN.H11MO.0.A	-28	0.00072296	0.555956	0.20393	12	ACCTACATCTGGACACCGAGGTCTCCTTCAGGCACTCGCA	CTGGGGGGTGGAGATAAGG	+
M24	PAX8_HUMAN.H11MO.0.D	-21	0.000801489	0.616345	0.20393	14	ACCTACATCTGGACACCGAGGTCTCCTTCAGGCACTCGCA	CCCGCTTCAGTGAC	-
M24	TAL1_HUMAN.H11MO.0.A	-28	0.00220748	1.69755	0.340945	12	ACCTACATCTGGACACCGAGGTCTCCTTCAGGCACTCGCA	CTGGGGGGGGCAGATAAGG	+
M24	TAF1_HUMAN.H11MO.0.A	-12	0.00223331	1.71742	0.340945	16	ACCTACATCTGGACACCGAGGTCTCCTTCAGGCACTCGCA	CCGCCGCCGCCATCTT	-
M24	ZN341_HUMAN.H11MO.0.C	-7	0.00249665	1.91992	0.346497	22	ACCTACATCTGGACACCGAGGTCTCCTTCAGGCACTCGCA	GCTCTTCCCTCCCCCCCCCCCC	-
M24	MNX1_HUMAN.H11MO.0.D	-22	0.00299408	2.30244	0.380905	18	ACCTACATCTGGACACCGAGGTCTCCTTCAGGCACTCGCA	CTATTTTAATAACCCTTAA	+
M24	RARG_HUMAN.H11MO.2.D	3	0.00371973	2.86047	0.389653	17	ACCTACATCTGGACACCGAGGTCTCCTTCAGGCACTCGCA	GTGACCTCTGGGTGACCCCC	-
M24	SP4_HUMAN.H11MO.0.A	-8	0.00399765	3.0742	0.389653	20	ACCTACATCTGGACACCGAGGTCTCCTTCAGGCACTCGCA	CCCGGCCCCGCCCCCTTCCC	-
M24	NR1D1_HUMAN.H11MO.0.B	-5	0.00403614	3.10379	0.389653	19	ACCTACATCTGGACACCGAGGTCTCCTTCAGGCACTCGCA	CCTTCTGACCCACTTCCCT	-
M24	SMAD3_HUMAN.H11MO.0.B	-8	0.00422338	3.24778	0.389653	12	ACCTACATCTGGACACCGAGGTCTCCTTCAGGCACTCGCA	CAGGTGACAGAG	-
M24	THAP1_HUMAN.H11MO.0.C	1	0.00433902	3.33671	0.389653	21	ACCTACATCTGGACACCGAGGTCTCCTTCAGGCACTCGCA	CGCCGCCATCTTGGCTGCGGGC	+
M24	ZN264_HUMAN.H11MO.0.C	-2	0.00483913	3.72129	0.395895	24	ACCTACATCTGGACACCGAGGTCTCCTTCAGGCACTCGCA	TCTTATAAGGGCACTAATCCCATT	+
M24	ZFX_HUMAN.H11MO.1.A	-15	0.00492719	3.78901	0.395895	17	ACCTACATCTGGACACCGAGGTCTCCTTCAGGCACTCGCA	CCCCGGCCTCCGCCCCC	-
M25	IRX2_HUMAN.H11MO.0.D	-15	0.000550392	0.423251	0.458705	19	ATGGGTGAAGATTCCTTTAGATTCACATCACAGTTAGTCA	CCAACATGCCCACCCATGT	-
M25	NR1D1_HUMAN.H11MO.0.B	-13	0.000597398	0.459399	0.458705	19	ATGGGTGAAGATTCCTTTAGATTCACATCACAGTTAGTCA	CCTTCTGACCCACTTCCCT	-
M26	MNX1_HUMAN.H11MO.0.D	-18	0.000101962	0.0784089	0.130948	19	TAGAGCATACTTTATCTGCACCTAAAAAAATTCCAGCAGG	CTATTTTAATAACCCTTAA	+
M26	IRX2_HUMAN.H11MO.0.D	-5	0.000170652	0.131232	0.130948	19	TAGAGCATACTTTATCTGCACCTAAAAAAATTCCAGCAGG	CCAACATGCCCACCCATGT	-
M26	THA_HUMAN.H11MO.0.C	0	0.000350706	0.269693	0.179406	17	TAGAGCATACTTTATCTGCACCTAAAAAAATTCCAGCAGG	CTGACCTGAAGTGACCC	-
M26	TLX1_HUMAN.H11MO.0.D	-19	0.000757649	0.582632	0.290686	17	TAGAGCATACTTTATCTGCACCTAAAAAAATTCCAGCAGG	CCTTGGCAACTTGCCAG	-
M26	PAX8_HUMAN.H11MO.0.D	-26	0.00122477	0.941846	0.375923	14	TAGAGCATACTTTATCTGCACCTAAAAAAATTCCAGCAGG	GTCACTGAAGCGGG	+
M28	MNX1_HUMAN.H11MO.0.D	-2	0.000175416	0.134895	0.149388	19	AGGTTGATAGCTTGTCATTCTGTCCTCGAACTTTCATGTC	CTATTTTAATAACCCTTAA	+
M28	ZN394_HUMAN.H11MO.0.C	-6	0.000194429	0.149516	0.149388	20	AGGTTGATAGCTTGTCATTCTGTCCTCGAACTTTCATGTC	ATTCCATTCTATTCCATTCT	-
M28	IRX2_HUMAN.H11MO.0.D	-14	0.000749013	0.575991	0.287749	19	AGGTTGATAGCTTGTCATTCTGTCCTCGAACTTTCATGTC	CCAACATGCCCACCCATGT	-
M30	IRX2_HUMAN.H11MO.0.D	-3	0.000506867	0.389781	0.345927	19	TCTATAACTAAGGCCTTGATCCCAACTAGTAACAGTCTGA	ACATGGGTGGGCATGTTGG	+
M30	MNX1_HUMAN.H11MO.0.D	-1	0.000641767	0.493518	0.345927	19	TCTATAACTAAGGCCTTGATCCCAACTAGTAACAGTCTGA	CTATTTTAATAACCCTTAA	+
M30	GATA1_HUMAN.H11MO.0.A	7	0.000943998	0.725935	0.345927	12	TCTATAACTAAGGCCTTGATCCCAACTAGTAACAGTCTGA	TCTTATCTGTCCCCGCCAG	-
M30	TLX1_HUMAN.H11MO.0.D	-13	0.00135245	1.04003	0.345927	17	TCTATAACTAAGGCCTTGATCCCAACTAGTAACAGTCTGA	CTGGCAAGTTGCCAAGG	+
M30	RXRA_HUMAN.H11MO.0.A	-13	0.00199915	1.53735	0.438292	20	TCTATAACTAAGGCCTTGATCCCAACTAGTAACAGTCTGA	CTCTGACCTCTGCCTCCCCC	-
M30	ZN563_HUMAN.H11MO.0.C	-15	0.00277735	2.13578	0.469014	21	TCTATAACTAAGGCCTTGATCCCAACTAGTAACAGTCTGA	GGGATCCTCACTGGCAGCTGC	+
M30	GATA2_HUMAN.H11MO.0.A	7	0.00305612	2.35015	0.469014	12	TCTATAACTAAGGCCTTGATCCCAACTAGTAACAGTCTGA	CCTTATCTCCACCCCCCAG	-
M32	IRX2_HUMAN.H11MO.0.D	-2	3.09904e-05	0.0238316	0.047529	19	CTATTCCATGTCACCCAATGTTTCATTTCTCACCGATGAG	CCAACATGCCCACCCATGT	-
M32	MNX1_HUMAN.H11MO.0.D	-17	0.000249997	0.192248	0.171768	19	CTATTCCATGTCACCCAATGTTTCATTTCTCACCGATGAG	CTATTTTAATAACCCTTAA	+
M32	ZN563_HUMAN.H11MO.0.C	-18	0.000335994	0.258379	0.171768	21	CTATTCCATGTCACCCAATGTTTCATTTCTCACCGATGAG	GGGATCCTCACTGGCAGCTGC	+
M32	HXC10_HUMAN.H11MO.0.D	-10	0.00129055	0.992435	0.385741	19	CTATTCCATGTCACCCAATGTTTCATTTCTCACCGATGAG	TTTTTAATTTTTTTATTAC	+
M32	ZN394_HUMAN.H11MO.0.C	-20	0.00152794	1.17499	0.385741	20	CTATTCCATGTCACCCAATGTTTCATTTCTCACCGATGAG	ATTCCATTCTATTCCATTCT	-
M32	RXRA_HUMAN.H11MO.0.A	-15	0.00176061	1.35391	0.385741	20	CTATTCCATGTCACCCAATGTTTCATTTCTCACCGATGAG	CTCTGACCTCTGCCTCCCCC	-
M32	OLIG2_HUMAN.H11MO.0.B	-13	0.00225705	1.73567	0.432697	18	CTATTCCATGTCACCCAATGTTTCATTTCTCACCGATGAG	CCAGCTGTTTCCCTTCTG	+
M33	MNX1_HUMAN.H11MO.0.D	-15	0.000232644	0.178903	0.183041	19	GGTTTCCCAACTCTGCAGTATGTGTCAGTTTTGACACTAA	CTATTTTAATAACCCTTAA	+
M33	RXRA_HUMAN.H11MO.0.A	-10	0.000438134	0.336925	0.183041	20	GGTTTCCCAACTCTGCAGTATGTGTCAGTTTTGACACTAA	CTCTGACCTCTGCCTCCCCC	-
M33	IRX2_HUMAN.H11MO.0.D	-9	0.000527513	0.405658	0.183041	19	GGTTTCCCAACTCTGCAGTATGTGTCAGTTTTGACACTAA	ACATGGGTGGGCATGTTGG	+
M33	ZN394_HUMAN.H11MO.0.C	-2	0.000597268	0.459299	0.183041	20	GGTTTCCCAACTCTGCAGTATGTGTCAGTTTTGACACTAA	ATTCCATTCTATTCCATTCT	-
M34	RXRA_HUMAN.H11MO.0.A	-10	0.000233315	0.179419	0.263906	20	CTCTTACTACCACTGTTCTCTTCGGGCACTGCAGGTGTTG	CTCTGACCTCTGCCTCCCCC	-
M34	ZN350_HUMAN.H11MO.0.C	-12	0.000607741	0.467353	0.263906	18	CTCTTACTACCACTGTTCTCTTCGGGCACTGCAGGTGTTG	CAGTCCTTTTATGACCTA	+
M34	ANDR_HUMAN.H11MO.2.A	-10	0.000961015	0.73902	0.263906	12	CTCTTACTACCACTGTTCTCTTCGGGCACTGCAGGTGTTG	CTCTGTTCTTTT	+
M34	BRAC_HUMAN.H11MO.0.A	-6	0.000983749	0.756503	0.263906	20	CTCTTACTACCACTGTTCTCTTCGGGCACTGCAGGTGTTG	ATTTCACACCTCCCTGCTAA	-
M34	ZN341_HUMAN.H11MO.0.C	1	0.0010436	0.802526	0.263906	21	CTCTTACTACCACTGTTCTCTTCGGGCACTGCAGGTGTTG	GCTCTTCCCTCCCCCCCCCCCC	-
M34	ZN394_HUMAN.H11MO.0.C	-2	0.00106199	0.816666	0.263906	20	CTCTTACTACCACTGTTCTCTTCGGGCACTGCAGGTGTTG	ATTCCATTCTATTCCATTCT	-
M34	LYL1_HUMAN.H11MO.0.A	-21	0.00128706	0.989749	0.263906	14	CTCTTACTACCACTGTTCTCTTCGGGCACTGCAGGTGTTG	CAGGAAACAGCTGG	-
M34	ZN214_HUMAN.H11MO.0.C	-16	0.00138972	1.06869	0.263906	22	CTCTTACTACCACTGTTCTCTTCGGGCACTGCAGGTGTTG	TCCTTTTTGAGGCCTTTGATGA	+
M34	TBX21_HUMAN.H11MO.0.A	-28	0.0016839	1.29492	0.28424	12	CTCTTACTACCACTGTTCTCTTCGGGCACTGCAGGTGTTG	GTGGAGGTGTGAA	+
M34	THA_HUMAN.H11MO.0.C	-22	0.00208485	1.60325	0.316729	17	CTCTTACTACCACTGTTCTCTTCGGGCACTGCAGGTGTTG	GGGTCACTTCAGGTCAG	+
M34	NR1D1_HUMAN.H11MO.0.B	-2	0.00252155	1.93907	0.344352	19	CTCTTACTACCACTGTTCTCTTCGGGCACTGCAGGTGTTG	CCTTCTGACCCACTTCCCT	-
M34	GATA2_HUMAN.H11MO.0.A	-28	0.00292533	2.24958	0.344352	12	CTCTTACTACCACTGTTCTCTTCGGGCACTGCAGGTGTTG	CTGGGGGGTGGAGATAAGG	+
M34	SOX18_HUMAN.H11MO.0.D	-5	0.00392015	3.0146	0.411484	19	CTCTTACTACCACTGTTCTCTTCGGGCACTGCAGGTGTTG	GAACCCATTGTTCTTTTCC	+
M34	NR1H3_HUMAN.H11MO.0.B	-19	0.004214	3.24057	0.411484	19	CTCTTACTACCACTGTTCTCTTCGGGCACTGCAGGTGTTG	CAGAGGTCACTGCAGGTCA	+
M34	SPIC_HUMAN.H11MO.0.D	-27	0.00433372	3.33263	0.411484	13	CTCTTACTACCACTGTTCTCTTCGGGCACTGCAGGTGTTG	GAGGAAGGGGAGG	+
M34	GATA1_HUMAN.H11MO.0.A	-28	0.0048642	3.74057	0.415449	12	CTCTTACTACCACTGTTCTCTTCGGGCACTGCAGGTGTTG	CTGGCGGGGACAGATAAGA	+
M34	IRF3_HUMAN.H11MO.0.B	-3	0.00524222	4.03127	0.415449	20	CTCTTACTACCACTGTTCTCTTCGGGCACTGCAGGTGTTG	TCACTTTCCCTTTCCCTTTC	-
M34	TLX1_HUMAN.H11MO.0.D	-9	0.00533867	4.10543	0.415449	17	CTCTTACTACCACTGTTCTCTTCGGGCACTGCAGGTGTTG	CCTTGGCAACTTGCCAG	-
M34	MNX1_HUMAN.H11MO.0.D	-5	0.00560674	4.31158	0.415449	19	CTCTTACTACCACTGTTCTCTTCGGGCACTGCAGGTGTTG	CTATTTTAATAACCCTTAA	+
M34	MCR_HUMAN.H11MO.0.D	-23	0.00575805	4.42794	0.415449	17	CTCTTACTACCACTGTTCTCTTCGGGCACTGCAGGTGTTG	AAGAACAGGTTGTTGTA	+
M34	RARG_HUMAN.H11MO.0.B	-3	0.00636079	4.89145	0.416368	18	CTCTTACTACCACTGTTCTCTTCGGGCACTGCAGGTGTTG	CCCAGGTCACTCTGACCT	-
M34	VEZF1_HUMAN.H11MO.0.C	1	0.00700841	5.38947	0.416368	21	CTCTTACTACCACTGTTCTCTTCGGGCACTGCAGGTGTTG	CCCCTCCCCCTCCCCCCTCCCC	-
M34	MAF_HUMAN.H11MO.0.A	-19	0.00741752	5.70407	0.416368	19	CTCTTACTACCACTGTTCTCTTCGGGCACTGCAGGTGTTG	TTGCTGAGTCAGCAGATTC	-
M34	ZN563_HUMAN.H11MO.0.C	-11	0.00772642	5.94162	0.416368	21	CTCTTACTACCACTGTTCTCTTCGGGCACTGCAGGTGTTG	GGGATCCTCACTGGCAGCTGC	+
M34	PROX1_HUMAN.H11MO.0.D	-23	0.00775974	5.96724	0.416368	17	CTCTTACTACCACTGTTCTCTTCGGGCACTGCAGGTGTTG	GGGTAAGGCGGGTTGGG	+
M34	RARG_HUMAN.H11MO.2.D	-12	0.00787787	6.05808	0.416368	20	CTCTTACTACCACTGTTCTCTTCGGGCACTGCAGGTGTTG	GTGACCTCTGGGTGACCCCC	-
M34	ZN713_HUMAN.H11MO.0.D	-2	0.00851359	6.54695	0.431126	19	CTCTTACTACCACTGTTCTCTTCGGGCACTGCAGGTGTTG	TTTCGTGTCATTTTTCTAT	-
M34	PAX2_HUMAN.H11MO.0.D	-19	0.00909082	6.99084	0.432786	18	CTCTTACTACCACTGTTCTCTTCGGGCACTGCAGGTGTTG	GTTCAGTCATGCGTGACA	+
M34	IRX2_HUMAN.H11MO.0.D	-20	0.00911613	7.0103	0.432786	19	CTCTTACTACCACTGTTCTCTTCGGGCACTGCAGGTGTTG	ACATGGGTGGGCATGTTGG	+
M34	SOX10_HUMAN.H11MO.1.A	-7	0.00961156	7.39129	0.434087	13	CTCTTACTACCACTGTTCTCTTCGGGCACTGCAGGTGTTG	TTCCTTTGTTCTC	+
M34	MAFA_HUMAN.H11MO.0.D	-19	0.0100007	7.69057	0.434087	21	CTCTTACTACCACTGTTCTCTTCGGGCACTGCAGGTGTTG	GTGCTGACCCCGCAGCCTTCG	+
M34	BC11A_HUMAN.H11MO.0.A	0	0.0111631	8.58444	0.464907	17	CTCTTACTACCACTGTTCTCTTCGGGCACTGCAGGTGTTG	TTTTCACTTCCTCTTTT	-
M34	NFAC1_HUMAN.H11MO.0.B	-7	0.0113228	8.70726	0.464907	15	CTCTTACTACCACTGTTCTCTTCGGGCACTGCAGGTGTTG	TTTCTTTTTTTCCAT	-
M34	LEF1_HUMAN.H11MO.0.A	-16	0.0124312	9.55962	0.496985	14	CTCTTACTACCACTGTTCTCTTCGGGCACTGCAGGTGTTG	TCCTTTGATTTGCT	+
M34	ZN667_HUMAN.H11MO.0.C	-11	0.0127646	9.81599	0.497228	19	CTCTTACTACCACTGTTCTCTTCGGGCACTGCAGGTGTTG	GCTGAGCTTTTAAGGCCAC	-
M34	Z324A_HUMAN.H11MO.0.C	-20	0.0131359	10.1015	0.4989	20	CTCTTACTACCACTGTTCTCTTCGGGCACTGCAGGTGTTG	TGGCAGCAAAGGATGGTTTGATA	-
M35	MAFA_HUMAN.H11MO.0.D	-12	6.14491e-05	0.0472544	0.092043	21	CTGGCGGGGACACTGCTGCGCACCCCATCACCACCGCAAG	GTGCTGACCCCGCAGCCTTCG	+
M35	MAF_HUMAN.H11MO.0.A	-8	0.000189951	0.146072	0.142261	19	CTGGCGGGGACACTGCTGCGCACCCCATCACCACCGCAAG	GAATCTGCTGACTCAGCAA	+
M35	HEN1_HUMAN.H11MO.0.C	-5	0.000321146	0.246962	0.160345	20	CTGGCGGGGACACTGCTGCGCACCCCATCACCACCGCAAG	TGGGGAGCAGCTGCGTCCCT	+
M35	E2F4_HUMAN.H11MO.1.A	-2	0.000456851	0.351319	0.171076	14	CTGGCGGGGACACTGCTGCGCACCCCATCACCACCGCAAG	GGCGGGAAATTTGA	+
M35	THAP1_HUMAN.H11MO.0.C	2	0.000973349	0.748505	0.241001	20	CTGGCGGGGACACTGCTGCGCACCCCATCACCACCGCAAG	GCCCGCAGCCAAGATGGCGGCG	-
M35	RELB_HUMAN.H11MO.0.C	-5	0.000976145	0.750655	0.241001	12	CTGGCGGGGACACTGCTGCGCACCCCATCACCACCGCAAG	GGGGGATTTCCC	+
M35	E2F7_HUMAN.H11MO.0.B	0	0.00112627	0.8661	0.241001	13	CTGGCGGGGACACTGCTGCGCACCCCATCACCACCGCAAG	GGGGCGGGAAAGG	+
M35	TF65_HUMAN.H11MO.0.A	-4	0.00129964	0.999424	0.243337	14	CTGGCGGGGACACTGCTGCGCACCCCATCACCACCGCAAG	CAGGGAATTTCCAG	+
M35	E2F3_HUMAN.H11MO.0.A	0	0.00165942	1.27609	0.248559	11	CTGGCGGGGACACTGCTGCGCACCCCATCACCACCGCAAG	AGGGCGGGAAA	+
M35	E2F4_HUMAN.H11MO.0.A	1	0.00270717	2.08182	0.339074	12	CTGGCGGGGACACTGCTGCGCACCCCATCACCACCGCAAG	GGGGGCGGGAAAT	+
M35	SP3_HUMAN.H11MO.0.B	-1	0.00271877	2.09074	0.339074	20	CTGGCGGGGACACTGCTGCGCACCCCATCACCACCGCAAG	GGGGGGGGGCGGGGCCGGGG	+
M35	TAF1_HUMAN.H11MO.0.A	-8	0.00294281	2.26302	0.339074	16	CTGGCGGGGACACTGCTGCGCACCCCATCACCACCGCAAG	AAGATGGCGGCGGCGG	+
M35	MAFG_HUMAN.H11MO.1.A	-13	0.00385785	2.96669	0.379311	8	CTGGCGGGGACACTGCTGCGCACCCCATCACCACCGCAAG	TGCTGAGT	+
M35	Z324A_HUMAN.H11MO.0.C	-3	0.00404651	3.11177	0.379311	23	CTGGCGGGGACACTGCTGCGCACCCCATCACCACCGCAAG	TATCAAACCATCCTTTGCTGCCA	+
M35	THA_HUMAN.H11MO.0.C	-6	0.0042415	3.26171	0.379311	17	CTGGCGGGGACACTGCTGCGCACCCCATCACCACCGCAAG	GGGTCACTTCAGGTCAG	+
M35	PATZ1_HUMAN.H11MO.0.C	-5	0.00430496	3.31051	0.379311	22	CTGGCGGGGACACTGCTGCGCACCCCATCACCACCGCAAG	GGGGAGGGGGCGGGGGGGGAGG	+
M35	REL_HUMAN.H11MO.0.B	-2	0.00472007	3.62974	0.392781	15	CTGGCGGGGACACTGCTGCGCACCCCATCACCACCGCAAG	TGAAGGGAAATTCCA	+
M35	SP2_HUMAN.H11MO.0.A	-5	0.00521708	4.01194	0.411291	22	CTGGCGGGGACACTGCTGCGCACCCCATCACCACCGCAAG	GGGGGGGGGGCGGGGCCGGGGG	+
M35	PAX8_HUMAN.H11MO.0.D	-8	0.006015	4.62554	0.450485	14	CTGGCGGGGACACTGCTGCGCACCCCATCACCACCGCAAG	GTCACTGAAGCGGG	+
M35	TBX21_HUMAN.H11MO.0.A	-24	0.00673059	5.17582	0.463842	13	CTGGCGGGGACACTGCTGCGCACCCCATCACCACCGCAAG	TTCACACCTCCAC	-
M35	ZN589_HUMAN.H11MO.0.D	-2	0.00755543	5.81013	0.463842	16	CTGGCGGGGACACTGCTGCGCACCCCATCACCACCGCAAG	CCCACGGTTACTGCCG	+
M35	MAFF_HUMAN.H11MO.1.B	-13	0.00801637	6.16459	0.463842	9	CTGGCGGGGACACTGCTGCGCACCCCATCACCACCGCAAG	TGCTGAGTC	+
M35	HLTF_HUMAN.H11MO.0.D	-11	0.00835176	6.4225	0.463842	12	CTGGCGGGGACACTGCTGCGCACCCCATCACCACCGCAAG	TTTGCAGCCCTA	-
M35	HAND1_HUMAN.H11MO.0.D	-5	0.00849994	6.53646	0.463842	17	CTGGCGGGGACACTGCTGCGCACCCCATCACCACCGCAAG	TGACAAAAACCAGACCC	-
M35	ZEP2_HUMAN.H11MO.0.D	-2	0.00878766	6.75771	0.463842	14	CTGGCGGGGACACTGCTGCGCACCCCATCACCACCGCAAG	GGTAGGGAAACCCC	+
M35	MAFB_HUMAN.H11MO.0.B	-13	0.00906166	6.96842	0.463842	11	CTGGCGGGGACACTGCTGCGCACCCCATCACCACCGCAAG	TGCTGACTCAG	+
M35	TFDP1_HUMAN.H11MO.0.C	2	0.00946855	7.28132	0.463842	12	CTGGCGGGGACACTGCTGCGCACCCCATCACCACCGCAAG	GGGGGGCGGGAAAA	+
M35	ZIC2_HUMAN.H11MO.0.D	-6	0.00982604	7.55622	0.463842	15	CTGGCGGGGACACTGCTGCGCACCCCATCACCACCGCAAG	GGCCCCCTGCTGTGA	+
M35	E2F1_HUMAN.H11MO.0.A	2	0.0109796	8.44332	0.463842	12	CTGGCGGGGACACTGCTGCGCACCCCATCACCACCGCAAG	GGGGGGCGGGAAAG	+
M35	NR0B1_HUMAN.H11MO.0.D	-2	0.0111043	8.53924	0.463842	10	CTGGCGGGGACACTGCTGCGCACCCCATCACCACCGCAAG	GCGTGGGAGA	+
M35	TFCP2_HUMAN.H11MO.0.D	-3	0.011449	8.80425	0.463842	16	CTGGCGGGGACACTGCTGCGCACCCCATCACCACCGCAAG	GCCTGAACTGGCCAGA	+
M35	RXRA_HUMAN.H11MO.0.A	0	0.0115557	8.88634	0.463842	20	CTGGCGGGGACACTGCTGCGCACCCCATCACCACCGCAAG	GGGGGAGGCAGAGGTCAGAG	+
M35	ZN563_HUMAN.H11MO.1.C	-10	0.0115961	8.91741	0.463842	12	CTGGCGGGGACACTGCTGCGCACCCCATCACCACCGCAAG	CTGTGCTGCCTG	-
M35	TLX1_HUMAN.H11MO.0.D	-4	0.0118863	9.14058	0.463842	17	CTGGCGGGGACACTGCTGCGCACCCCATCACCACCGCAAG	CTGGCAAGTTGCCAAGG	+
M35	MAFF_HUMAN.H11MO.0.B	-13	0.0119814	9.21371	0.463842	18	CTGGCGGGGACACTGCTGCGCACCCCATCACCACCGCAAG	TGCTGAGTCAGCATTTTT	+
M35	ZF64A_HUMAN.H11MO.0.D	1	0.0122555	9.4245	0.463842	15	CTGGCGGGGACACTGCTGCGCACCCCATCACCACCGCAAG	GGGGCCCGGGAACCTG	+
M35	ZN322_HUMAN.H11MO.0.B	0	0.0122993	9.45815	0.463842	20	CTGGCGGGGACACTGCTGCGCACCCCATCACCACCGCAAG	GAGCCTGGTACAGAGCCTGG	+
M35	KLF6_HUMAN.H11MO.0.A	-2	0.0126244	9.70814	0.463842	19	CTGGCGGGGACACTGCTGCGCACCCCATCACCACCGCAAG	GGAAGGGCGGGGCCGGGGG	+
M35	PAX5_HUMAN.H11MO.0.A	-8	0.0126963	9.76349	0.463842	21	CTGGCGGGGACACTGCTGCGCACCCCATCACCACCGCAAG	GCCTGGGCAGCAGAGCGTGAC	+
M35	ZN382_HUMAN.H11MO.0.C	-6	0.0139447	10.7235	0.474712	22	CTGGCGGGGACACTGCTGCGCACCCCATCACCACCGCAAG	GAGACATCACTACAGACCCTAC	-
M37	MNX1_HUMAN.H11MO.0.D	-9	1.93872e-05	0.0149087	0.0297335	19	ATTGGGTGAGTTTCTTAATTCGGACCAGATACTTGCACGC	CTATTTTAATAACCCTTAA	+
M37	ZN394_HUMAN.H11MO.0.C	-13	0.000395429	0.304085	0.243389	20	ATTGGGTGAGTTTCTTAATTCGGACCAGATACTTGCACGC	ATTCCATTCTATTCCATTCT	-
M37	BRAC_HUMAN.H11MO.0.A	-9	0.000634789	0.488153	0.243389	20	ATTGGGTGAGTTTCTTAATTCGGACCAGATACTTGCACGC	ATTTCACACCTCCCTGCTAA	-
M37	FOXD3_HUMAN.H11MO.0.D	-9	0.000888861	0.683534	0.257103	15	ATTGGGTGAGTTTCTTAATTCGGACCAGATACTTGCACGC	TTTGTTTACTTAGCA	+
M37	RXRA_HUMAN.H11MO.0.A	-11	0.00100583	0.773487	0.257103	20	ATTGGGTGAGTTTCTTAATTCGGACCAGATACTTGCACGC	CTCTGACCTCTGCCTCCCCC	-
M37	HXC10_HUMAN.H11MO.0.D	-2	0.00135365	1.04096	0.296579	19	ATTGGGTGAGTTTCTTAATTCGGACCAGATACTTGCACGC	TTTTTAATTTTTTTATTAC	+
M37	IRX2_HUMAN.H11MO.0.D	-15	0.00170088	1.30797	0.326073	19	ATTGGGTGAGTTTCTTAATTCGGACCAGATACTTGCACGC	CCAACATGCCCACCCATGT	-
M37	GATA1_HUMAN.H11MO.0.A	-12	0.00286034	2.1996	0.438682	19	ATTGGGTGAGTTTCTTAATTCGGACCAGATACTTGCACGC	TCTTATCTGTCCCCGCCAG	-
M37	HME2_HUMAN.H11MO.0.D	-8	0.00321615	2.47322	0.448409	11	ATTGGGTGAGTTTCTTAATTCGGACCAGATACTTGCACGC	CCCTAATTACC	-
M38	IRX2_HUMAN.H11MO.0.D	0	0.000399105	0.306912	0.305666	19	ACTTGATTGGTCTCGTGATCATTGACTATTACTGGATGAC	ACATGGGTGGGCATGTTGG	+
M38	ZN394_HUMAN.H11MO.0.C	-17	0.000575281	0.442391	0.305666	20	ACTTGATTGGTCTCGTGATCATTGACTATTACTGGATGAC	ATTCCATTCTATTCCATTCT	-
M38	MNX1_HUMAN.H11MO.0.D	-14	0.000596348	0.458592	0.305666	19	ACTTGATTGGTCTCGTGATCATTGACTATTACTGGATGAC	CTATTTTAATAACCCTTAA	+
M40	MNX1_HUMAN.H11MO.0.D	-2	7.70364e-05	0.059241	0.118226	19	TTCTGCCCGAATGTCTCCTTGGAGTTCCAAAAGATTGTCT	CTATTTTAATAACCCTTAA	+
M40	GATA2_HUMAN.H11MO.0.A	7	0.000205459	0.157998	0.157656	12	TTCTGCCCGAATGTCTCCTTGGAGTTCCAAAAGATTGTCT	CCTTATCTCCACCCCCCAG	-
M40	GATA1_HUMAN.H11MO.0.A	7	0.000405722	0.312	0.20755	12	TTCTGCCCGAATGTCTCCTTGGAGTTCCAAAAGATTGTCT	TCTTATCTGTCCCCGCCAG	-
M40	IRX2_HUMAN.H11MO.0.D	-10	0.000990425	0.761636	0.303996	19	TTCTGCCCGAATGTCTCCTTGGAGTTCCAAAAGATTGTCT	ACATGGGTGGGCATGTTGG	+
M40	PAX8_HUMAN.H11MO.0.D	-1	0.00209387	1.61019	0.459058	14	TTCTGCCCGAATGTCTCCTTGGAGTTCCAAAAGATTGTCT	CCCGCTTCAGTGAC	-
M42	IRX2_HUMAN.H11MO.0.D	-10	0.000116058	0.0892483	0.135796	19	GCATGCAATGTTAAGGCAGGGTTTGTCATTATGTTTCAAT	ACATGGGTGGGCATGTTGG	+
M42	MNX1_HUMAN.H11MO.0.D	-20	0.000176588	0.135796	0.135796	19	GCATGCAATGTTAAGGCAGGGTTTGTCATTATGTTTCAAT	CTATTTTAATAACCCTTAA	+
M44	MNX1_HUMAN.H11MO.0.D	-9	0.000206096	0.158488	0.316976	19	TCTTGCTTAAGTAATCCATTTCTCTTTTGCGACATGATCA	CTATTTTAATAACCCTTAA	+
M44	IRX2_HUMAN.H11MO.0.D	-6	0.000548496	0.421793	0.415907	19	TCTTGCTTAAGTAATCCATTTCTCTTTTGCGACATGATCA	CCAACATGCCCACCCATGT	-
M44	HXC10_HUMAN.H11MO.0.D	-14	0.00128174	0.985655	0.439139	19	TCTTGCTTAAGTAATCCATTTCTCTTTTGCGACATGATCA	TTTTTAATTTTTTTATTAC	+
M44	ZN394_HUMAN.H11MO.0.C	-1	0.00188329	1.44825	0.439139	20	TCTTGCTTAAGTAATCCATTTCTCTTTTGCGACATGATCA	ATTCCATTCTATTCCATTCT	-
M44	GATA1_HUMAN.H11MO.0.A	-28	0.00199868	1.53699	0.439139	12	TCTTGCTTAAGTAATCCATTTCTCTTTTGCGACATGATCA	CTGGCGGGGACAGATAAGA	+
M46	MNX1_HUMAN.H11MO.0.D	-8	6.50884e-05	0.050053	0.100086	19	CTTCACATATGTCTCTATCAATGTCTACTTGGAGCTTCCG	CTATTTTAATAACCCTTAA	+
M46	HXC10_HUMAN.H11MO.0.D	-13	0.000570381	0.438623	0.276957	19	CTTCACATATGTCTCTATCAATGTCTACTTGGAGCTTCCG	TTTTTAATTTTTTTATTAC	+
M46	IRX2_HUMAN.H11MO.0.D	-5	0.000720449	0.554025	0.276957	19	CTTCACATATGTCTCTATCAATGTCTACTTGGAGCTTCCG	CCAACATGCCCACCCATGT	-
M47	MNX1_HUMAN.H11MO.0.D	0	0.000126511	0.0972873	0.19309	19	TAAATCAGTTTATCCCTCAGCTCTAAATTTTAACAGATGT	CTATTTTAATAACCCTTAA	+
M47	RXRA_HUMAN.H11MO.0.A	-20	0.000556902	0.428257	0.424989	20	TAAATCAGTTTATCCCTCAGCTCTAAATTTTAACAGATGT	CTCTGACCTCTGCCTCCCCC	-
M47	VENTX_HUMAN.H11MO.0.D	-13	0.00125327	0.963765	0.481899	19	TAAATCAGTTTATCCCTCAGCTCTAAATTTTAACAGATGT	CGCTAATTGGTTTCTAATT	+
M47	ARI3A_HUMAN.H11MO.0.D	1	0.00126295	0.971209	0.481899	21	TAAATCAGTTTATCCCTCAGCTCTAAATTTTAACAGATGT	TTTAATTTGATTTCGATTAATT	-
M48	MNX1_HUMAN.H11MO.0.D	-5	0.00010321	0.0793688	0.158394	19	TCGTGATATTTGACTCAATGTTTGTGTACTTAATAACAAT	CTATTTTAATAACCCTTAA	+
M48	ZN394_HUMAN.H11MO.0.C	-5	0.000544127	0.418434	0.278352	20	TCGTGATATTTGACTCAATGTTTGTGTACTTAATAACAAT	ATTCCATTCTATTCCATTCT	-
M48	IRX2_HUMAN.H11MO.0.D	-15	0.000770848	0.592782	0.29575	19	TCGTGATATTTGACTCAATGTTTGTGTACTTAATAACAAT	ACATGGGTGGGCATGTTGG	+
M48	FOXD3_HUMAN.H11MO.0.D	-20	0.00138438	1.06459	0.354095	15	TCGTGATATTTGACTCAATGTTTGTGTACTTAATAACAAT	TTTGTTTACTTAGCA	+
M49	MNX1_HUMAN.H11MO.0.D	-7	0.000118646	0.0912386	0.181844	19	TCAGTTCCCATAATTTAGCCTATGGAAAAACTTAGTGTGA	CTATTTTAATAACCCTTAA	+
M49	IRX2_HUMAN.H11MO.0.D	-7	0.000522922	0.402127	0.267154	19	TCAGTTCCCATAATTTAGCCTATGGAAAAACTTAGTGTGA	ACATGGGTGGGCATGTTGG	+
M49	HXC10_HUMAN.H11MO.0.D	-20	0.00113035	0.869237	0.346488	19	TCAGTTCCCATAATTTAGCCTATGGAAAAACTTAGTGTGA	TTTTTAATTTTTTTATTAC	+
M49	NR1D1_HUMAN.H11MO.0.B	-18	0.00152306	1.17124	0.389058	19	TCAGTTCCCATAATTTAGCCTATGGAAAAACTTAGTGTGA	CCTTCTGACCCACTTCCCT	-
M49	GATA1_HUMAN.H11MO.0.A	-28	0.00219358	1.68686	0.480289	12	TCAGTTCCCATAATTTAGCCTATGGAAAAACTTAGTGTGA	CTGGCGGGGACAGATAAGA	+
M49	ZN394_HUMAN.H11MO.0.C	-4	0.00254575	1.95768	0.487722	20	TCAGTTCCCATAATTTAGCCTATGGAAAAACTTAGTGTGA	ATTCCATTCTATTCCATTCT	-
M50	MNX1_HUMAN.H11MO.0.D	-7	0.000324506	0.249545	0.317622	19	AAGGTAGTGATTTTGCTGCCTGTACTCGTAATCTGTGTTT	CTATTTTAATAACCCTTAA	+
M50	IRX2_HUMAN.H11MO.0.D	0	0.000662326	0.509328	0.320873	19	AAGGTAGTGATTTTGCTGCCTGTACTCGTAATCTGTGTTT	ACATGGGTGGGCATGTTGG	+
M53	MNX1_HUMAN.H11MO.0.D	-14	7.98357e-05	0.0613937	0.122602	19	CTTTTTCATTAGAAATTTGTTATTACCTCTCAGGCTTTGG	CTATTTTAATAACCCTTAA	+
M53	IRX2_HUMAN.H11MO.0.D	-11	0.000341134	0.262332	0.142126	19	CTTTTTCATTAGAAATTTGTTATTACCTCTCAGGCTTTGG	CCAACATGCCCACCCATGT	-
M53	HXC10_HUMAN.H11MO.0.D	-7	0.000370197	0.284682	0.142126	19	CTTTTTCATTAGAAATTTGTTATTACCTCTCAGGCTTTGG	TTTTTAATTTTTTTATTAC	+
M54	MNX1_HUMAN.H11MO.0.D	-8	9.27918e-05	0.0713569	0.142125	19	GCGGTCTCTGATCTAGAGCCCACCTAATCATGATGTTCCA	CTATTTTAATAACCCTTAA	+
M54	TLX1_HUMAN.H11MO.0.D	-6	0.000318053	0.244583	0.160605	17	GCGGTCTCTGATCTAGAGCCCACCTAATCATGATGTTCCA	CCTTGGCAACTTGCCAG	-
M54	NR1D1_HUMAN.H11MO.0.B	-3	0.000419428	0.32254	0.160605	19	GCGGTCTCTGATCTAGAGCCCACCTAATCATGATGTTCCA	CCTTCTGACCCACTTCCCT	-
M54	IRX2_HUMAN.H11MO.0.D	-17	0.00107022	0.822996	0.317734	19	GCGGTCTCTGATCTAGAGCCCACCTAATCATGATGTTCCA	ACATGGGTGGGCATGTTGG	+
M54	ZN394_HUMAN.H11MO.0.C	-6	0.00168901	1.29885	0.36957	20	GCGGTCTCTGATCTAGAGCCCACCTAATCATGATGTTCCA	ATTCCATTCTATTCCATTCT	-
M55	MNX1_HUMAN.H11MO.0.D	-15	0.000279312	0.214791	0.275288	19	GCATCTGTCCCTTTTCGGTGCATAGATCAACTTATGTTTA	CTATTTTAATAACCCTTAA	+
M55	IRX2_HUMAN.H11MO.0.D	-11	0.000357982	0.275288	0.275288	19	GCATCTGTCCCTTTTCGGTGCATAGATCAACTTATGTTTA	ACATGGGTGGGCATGTTGG	+
M57	PURA_HUMAN.H11MO.0.D	-13	9.36427e-05	0.0720112	0.0788764	17	TTTGAGTTCCGTACCCGGCGGTCCTCATTGGTTTGGACTT	CCCTGCCCCCCCCTTCC	-
M57	THAP1_HUMAN.H11MO.0.C	-16	0.000103062	0.079255	0.0788764	22	TTTGAGTTCCGTACCCGGCGGTCCTCATTGGTTTGGACTT	CGCCGCCATCTTGGCTGCGGGC	+
M57	IRX2_HUMAN.H11MO.0.D	-13	0.000381625	0.29347	0.136263	19	TTTGAGTTCCGTACCCGGCGGTCCTCATTGGTTTGGACTT	CCAACATGCCCACCCATGT	-
M57	ZN394_HUMAN.H11MO.0.C	-19	0.000389869	0.299809	0.136263	20	TTTGAGTTCCGTACCCGGCGGTCCTCATTGGTTTGGACTT	AGAATGGAATAGAATGGAAT	+
M57	ZN554_HUMAN.H11MO.0.C	-16	0.00049397	0.379863	0.136263	20	TTTGAGTTCCGTACCCGGCGGTCCTCATTGGTTTGGACTT	AGCACCCCACATGGCTCAGC	-
M57	RXRA_HUMAN.H11MO.0.A	-13	0.000534135	0.41075	0.136263	20	TTTGAGTTCCGTACCCGGCGGTCCTCATTGGTTTGGACTT	CTCTGACCTCTGCCTCCCCC	-
M57	ZN563_HUMAN.H11MO.0.C	-2	0.00111173	0.854919	0.243096	21	TTTGAGTTCCGTACCCGGCGGTCCTCATTGGTTTGGACTT	GCAGCTGCCAGTGAGGATCCC	-
M57	Z324A_HUMAN.H11MO.0.C	-15	0.00213012	1.63807	0.362276	23	TTTGAGTTCCGTACCCGGCGGTCCTCATTGGTTTGGACTT	TGGCAGCAAAGGATGGTTTGATA	-
M57	NR1D1_HUMAN.H11MO.0.B	-14	0.00264469	2.03376	0.395756	19	TTTGAGTTCCGTACCCGGCGGTCCTCATTGGTTTGGACTT	CCTTCTGACCCACTTCCCT	-
M57	PROX1_HUMAN.H11MO.0.D	-8	0.00343907	2.64464	0.404925	17	TTTGAGTTCCGTACCCGGCGGTCCTCATTGGTTTGGACTT	CCCAACCCGCCTTACCC	-
M57	TLX1_HUMAN.H11MO.0.D	0	0.00431944	3.32165	0.445587	17	TTTGAGTTCCGTACCCGGCGGTCCTCATTGGTTTGGACTT	CCTTGGCAACTTGCCAG	-
M57	VENTX_HUMAN.H11MO.0.D	-21	0.00436664	3.35794	0.445587	19	TTTGAGTTCCGTACCCGGCGGTCCTCATTGGTTTGGACTT	CGCTAATTGGTTTCTAATT	+
M57	HESX1_HUMAN.H11MO.0.D	-4	0.005083	3.90883	0.486269	16	TTTGAGTTCCGTACCCGGCGGTCCTCATTGGTTTGGACTT	AGGCCACGTGCCGGAT	-
M58	ZN394_HUMAN.H11MO.0.C	-5	0.000263143	0.202357	0.233536	20	GAATGTCTTCTCTGCTGACCATAAAAGCTGTCTGATCATT	ATTCCATTCTATTCCATTCT	-
M58	MNX1_HUMAN.H11MO.0.D	-21	0.000446578	0.343419	0.233536	19	GAATGTCTTCTCTGCTGACCATAAAAGCTGTCTGATCATT	TTAAGGGTTATTAAAATAG	-
M58	FOXD3_HUMAN.H11MO.0.D	-1	0.000581236	0.44697	0.233536	15	GAATGTCTTCTCTGCTGACCATAAAAGCTGTCTGATCATT	TTTGTTTACTTAGCA	+
M58	HXC10_HUMAN.H11MO.0.D	-17	0.00078215	0.601474	0.233536	19	GAATGTCTTCTCTGCTGACCATAAAAGCTGTCTGATCATT	GTAATAAAAAAATTAAAAA	-
M58	GATA1_HUMAN.H11MO.0.A	-3	0.000914838	0.70351	0.233536	19	GAATGTCTTCTCTGCTGACCATAAAAGCTGTCTGATCATT	TCTTATCTGTCCCCGCCAG	-
M58	TLX1_HUMAN.H11MO.0.D	-8	0.00108851	0.837064	0.238175	17	GAATGTCTTCTCTGCTGACCATAAAAGCTGTCTGATCATT	CCTTGGCAACTTGCCAG	-
M58	MAFA_HUMAN.H11MO.0.D	-11	0.00140588	1.08112	0.266291	21	GAATGTCTTCTCTGCTGACCATAAAAGCTGTCTGATCATT	GTGCTGACCCCGCAGCCTTCG	+
M58	GATA2_HUMAN.H11MO.0.A	-3	0.00156472	1.20327	0.266291	19	GAATGTCTTCTCTGCTGACCATAAAAGCTGTCTGATCATT	CCTTATCTCCACCCCCCAG	-
M58	IRX2_HUMAN.H11MO.0.D	-5	0.00262882	2.02157	0.402646	19	GAATGTCTTCTCTGCTGACCATAAAAGCTGTCTGATCATT	CCAACATGCCCACCCATGT	-
M58	BRAC_HUMAN.H11MO.0.A	-5	0.00316199	2.43157	0.403591	20	GAATGTCTTCTCTGCTGACCATAAAAGCTGTCTGATCATT	ATTTCACACCTCCCTGCTAA	-
M58	RXRA_HUMAN.H11MO.0.A	-9	0.00316199	2.43157	0.403591	20	GAATGTCTTCTCTGCTGACCATAAAAGCTGTCTGATCATT	CTCTGACCTCTGCCTCCCCC	-
M58	TAL1_HUMAN.H11MO.0.A	-3	0.00376748	2.89719	0.443884	19	GAATGTCTTCTCTGCTGACCATAAAAGCTGTCTGATCATT	CCTTATCTGCCCCCCCCAG	-
M58	ZN350_HUMAN.H11MO.0.C	-12	0.00445739	3.42774	0.487658	18	GAATGTCTTCTCTGCTGACCATAAAAGCTGTCTGATCATT	TAGGTCATAAAAGGACTG	-
M59	MNX1_HUMAN.H11MO.0.D	-19	0.000126263	0.0970964	0.115506	19	CTGTTCCTGATCCACTAACATGTCGCTTAAAGCATGAGCC	CTATTTTAATAACCCTTAA	+
M59	IRX2_HUMAN.H11MO.0.D	-4	0.000150234	0.11553	0.115506	19	CTGTTCCTGATCCACTAACATGTCGCTTAAAGCATGAGCC	CCAACATGCCCACCCATGT	-
M60	ZN329_HUMAN.H11MO.0.C	-16	0.000547156	0.420763	0.440184	20	CTGTCTCTCTCTCTCTCTGTCTCTCTCTCTCCCTGACGGT	CTGGATCCAGCCATGCCTGA	+
M60	ZN768_HUMAN.H11MO.0.C	-5	0.000572412	0.440184	0.440184	20	CTGTCTCTCTCTCTCTCTGTCTCTCTCTCTCCCTGACGGT	ACTTAACCTCTCTGAGCCTC	-
M61	ZN394_HUMAN.H11MO.0.C	-14	7.7695e-05	0.0597475	0.119393	20	TTAACAACAATTCTATACGCGTCTGCTACTTTCCACTAAT	ATTCCATTCTATTCCATTCT	-
M61	MNX1_HUMAN.H11MO.0.D	-4	0.00043434	0.334007	0.242559	19	TTAACAACAATTCTATACGCGTCTGCTACTTTCCACTAAT	CTATTTTAATAACCCTTAA	+
M61	IRX2_HUMAN.H11MO.0.D	-8	0.000644345	0.495501	0.242559	19	TTAACAACAATTCTATACGCGTCTGCTACTTTCCACTAAT	ACATGGGTGGGCATGTTGG	+
M61	TLX1_HUMAN.H11MO.0.D	-19	0.000896013	0.689034	0.242559	17	TTAACAACAATTCTATACGCGTCTGCTACTTTCCACTAAT	CCTTGGCAACTTGCCAG	-
M61	HXC10_HUMAN.H11MO.0.D	0	0.00148565	1.14247	0.32614	19	TTAACAACAATTCTATACGCGTCTGCTACTTTCCACTAAT	TTTTTAATTTTTTTATTAC	+
M62	RXRA_HUMAN.H11MO.0.A	-14	0.000244765	0.188225	0.238909	20	TGTCTGTCCACACACTGTGGACTTTCTTTGAATTTACATA	CTCTGACCTCTGCCTCCCCC	-
M62	MNX1_HUMAN.H11MO.0.D	-16	0.000391443	0.301019	0.238909	19	TGTCTGTCCACACACTGTGGACTTTCTTTGAATTTACATA	TTAAGGGTTATTAAAATAG	-
M62	IRX2_HUMAN.H11MO.0.D	-6	0.000623652	0.479589	0.238909	19	TGTCTGTCCACACACTGTGGACTTTCTTTGAATTTACATA	CCAACATGCCCACCCATGT	-
M63	VEZF1_HUMAN.H11MO.0.C	-7	1.66841e-05	0.0128301	0.0252115	22	GAATTCTTGAGACCCCATGTAACTTCCCGGCGCTAGGCCC	CCCCTCCCCCTCCCCCCTCCCC	-
M63	ZN589_HUMAN.H11MO.0.D	-12	0.000117865	0.090638	0.0890534	16	GAATTCTTGAGACCCCATGTAACTTCCCGGCGCTAGGCCC	CCCACGGTTACTGCCG	+
M63	KLF6_HUMAN.H11MO.0.A	-12	0.000190012	0.146119	0.0945713	19	GAATTCTTGAGACCCCATGTAACTTCCCGGCGCTAGGCCC	CCCCCGGCCCCGCCCTTCC	-
M63	PATZ1_HUMAN.H11MO.0.C	-6	0.000263875	0.20292	0.0945713	22	GAATTCTTGAGACCCCATGTAACTTCCCGGCGCTAGGCCC	CCTCCCCCCCCGCCCCCTCCCC	-
M63	ZBT17_HUMAN.H11MO.0.A	-10	0.000317479	0.244142	0.0945713	19	GAATTCTTGAGACCCCATGTAACTTCCCGGCGCTAGGCCC	CTTCCCCTCCCCCACCCTC	-
M63	MNX1_HUMAN.H11MO.0.D	-13	0.000375504	0.288762	0.0945713	19	GAATTCTTGAGACCCCATGTAACTTCCCGGCGCTAGGCCC	CTATTTTAATAACCCTTAA	+
M63	SPIC_HUMAN.H11MO.0.D	-21	0.000670472	0.515593	0.118421	13	GAATTCTTGAGACCCCATGTAACTTCCCGGCGCTAGGCCC	CCTCCCCTTCCTC	-
M63	SPZ1_HUMAN.H11MO.0.D	-12	0.000698127	0.53686	0.118421	16	GAATTCTTGAGACCCCATGTAACTTCCCGGCGCTAGGCCC	CCCAGGGTAACAGCCG	-
M63	ZN341_HUMAN.H11MO.0.C	-12	0.000707498	0.544066	0.118421	22	GAATTCTTGAGACCCCATGTAACTTCCCGGCGCTAGGCCC	GCTCTTCCCTCCCCCCCCCCCC	-
M63	NR1I2_HUMAN.H11MO.0.C	2	0.000783666	0.602639	0.118421	17	GAATTCTTGAGACCCCATGTAACTTCCCGGCGCTAGGCCC	CTGAACTTTTTTGACCTCA	-
M63	MAZ_HUMAN.H11MO.0.A	-7	0.000948035	0.729039	0.130235	22	GAATTCTTGAGACCCCATGTAACTTCCCGGCGCTAGGCCC	CCCCCCCCCCCCCCCCTCCCCC	-
M63	RARA_HUMAN.H11MO.0.A	4	0.00112308	0.86365	0.13198	16	GAATTCTTGAGACCCCATGTAACTTCCCGGCGCTAGGCCC	CCTTGACCTCTTGATCCCCC	-
M63	RXRA_HUMAN.H11MO.0.A	4	0.00121153	0.931669	0.13198	16	GAATTCTTGAGACCCCATGTAACTTCCCGGCGCTAGGCCC	CTCTGACCTCTGCCTCCCCC	-
M63	REL_HUMAN.H11MO.0.B	-17	0.00122276	0.940301	0.13198	15	GAATTCTTGAGACCCCATGTAACTTCCCGGCGCTAGGCCC	TGGAATTTCCCTTCA	-
M63	ETS2_HUMAN.H11MO.0.B	-18	0.00135008	1.03821	0.133863	13	GAATTCTTGAGACCCCATGTAACTTCCCGGCGCTAGGCCC	TCCTCTTCCTTCC	-
M63	FEV_HUMAN.H11MO.0.B	-20	0.00141738	1.08996	0.133863	10	GAATTCTTGAGACCCCATGTAACTTCCCGGCGCTAGGCCC	CGCTTCCCGC	-
M63	BC11A_HUMAN.H11MO.0.A	-16	0.001664	1.27962	0.138148	17	GAATTCTTGAGACCCCATGTAACTTCCCGGCGCTAGGCCC	TTTTCACTTCCTCTTTT	-
M63	NR1D1_HUMAN.H11MO.0.B	-4	0.00171096	1.31573	0.138148	19	GAATTCTTGAGACCCCATGTAACTTCCCGGCGCTAGGCCC	CCTTCTGACCCACTTCCCT	-
M63	ETV5_HUMAN.H11MO.0.C	-18	0.00173701	1.33576	0.138148	14	GAATTCTTGAGACCCCATGTAACTTCCCGGCGCTAGGCCC	CTCACTTCCTGCTC	-
M63	NR1H3_HUMAN.H11MO.0.B	-9	0.00184609	1.41964	0.139482	19	GAATTCTTGAGACCCCATGTAACTTCCCGGCGCTAGGCCC	TGACCTGCAGTGACCTCTG	-
M63	ZN667_HUMAN.H11MO.0.C	3	0.00289047	2.22277	0.207992	16	GAATTCTTGAGACCCCATGTAACTTCCCGGCGCTAGGCCC	GCTGAGCTTTTAAGGCCAC	-
M63	IRX2_HUMAN.H11MO.0.D	-1	0.00311075	2.39217	0.209973	19	GAATTCTTGAGACCCCATGTAACTTCCCGGCGCTAGGCCC	CCAACATGCCCACCCATGT	-
M63	SP3_HUMAN.H11MO.0.B	-13	0.00337618	2.59628	0.212574	20	GAATTCTTGAGACCCCATGTAACTTCCCGGCGCTAGGCCC	CCCCGGCCCCGCCCCCCCCC	-
M63	SP2_HUMAN.H11MO.0.A	-12	0.00380631	2.92705	0.226059	22	GAATTCTTGAGACCCCATGTAACTTCCCGGCGCTAGGCCC	CCCCCGGCCCCGCCCCCCCCCC	-
M63	PROX1_HUMAN.H11MO.0.D	-12	0.00396314	3.04766	0.226059	17	GAATTCTTGAGACCCCATGTAACTTCCCGGCGCTAGGCCC	CCCAACCCGCCTTACCC	-
M63	ZN350_HUMAN.H11MO.1.D	-9	0.00414641	3.18859	0.226059	24	GAATTCTTGAGACCCCATGTAACTTCCCGGCGCTAGGCCC	GGGCAACAAATCCCTGCGCCCCGT	-
M63	LYL1_HUMAN.H11MO.0.A	-12	0.00418873	3.22114	0.226059	14	GAATTCTTGAGACCCCATGTAACTTCCCGGCGCTAGGCCC	CCAGCTGTTTCCTG	+
M63	ZN467_HUMAN.H11MO.0.C	-6	0.00434535	3.34157	0.226424	22	GAATTCTTGAGACCCCATGTAACTTCCCGGCGCTAGGCCC	CCCCCCCCCCCCTCCCCTCCCC	-
M63	NR1I3_HUMAN.H11MO.0.C	2	0.00476686	3.66571	0.240108	16	GAATTCTTGAGACCCCATGTAACTTCCCGGCGCTAGGCCC	CTGAACTTTCCTGACCCC	-
M63	THAP1_HUMAN.H11MO.0.C	-10	0.00495492	3.81033	0.24153	22	GAATTCTTGAGACCCCATGTAACTTCCCGGCGCTAGGCCC	GCCCGCAGCCAAGATGGCGGCG	-
M63	ZN263_HUMAN.H11MO.0.A	-7	0.00513228	3.94672	0.242358	20	GAATTCTTGAGACCCCATGTAACTTCCCGGCGCTAGGCCC	CTCCTCCTCTCCCTCCTCCC	-
M63	ZN563_HUMAN.H11MO.0.C	1	0.00542974	4.17547	0.248634	20	GAATTCTTGAGACCCCATGTAACTTCCCGGCGCTAGGCCC	GGGATCCTCACTGGCAGCTGC	+
M63	MAFA_HUMAN.H11MO.0.D	-7	0.00619994	4.76776	0.275553	21	GAATTCTTGAGACCCCATGTAACTTCCCGGCGCTAGGCCC	GTGCTGACCCCGCAGCCTTCG	+
M63	EHF_HUMAN.H11MO.0.B	-18	0.00708608	5.4492	0.305939	15	GAATTCTTGAGACCCCATGTAACTTCCCGGCGCTAGGCCC	GCCACTTCCTGGTTC	-
M63	ZN554_HUMAN.H11MO.0.C	-6	0.00770869	5.92798	0.314829	20	GAATTCTTGAGACCCCATGTAACTTCCCGGCGCTAGGCCC	AGCACCCCACATGGCTCAGC	-
M63	ZN350_HUMAN.H11MO.0.C	2	0.00907053	6.97524	0.346958	16	GAATTCTTGAGACCCCATGTAACTTCCCGGCGCTAGGCCC	CAGTCCTTTTATGACCTA	+
M63	ZIC1_HUMAN.H11MO.0.B	-19	0.00920969	7.08225	0.346958	9	GAATTCTTGAGACCCCATGTAACTTCCCGGCGCTAGGCCC	GACCACCCC	-
M63	ZEP2_HUMAN.H11MO.0.D	-18	0.00957301	7.36164	0.346958	14	GAATTCTTGAGACCCCATGTAACTTCCCGGCGCTAGGCCC	GGGGTTTCCCTACC	-
M63	KLF16_HUMAN.H11MO.0.D	-10	0.00959468	7.37831	0.346958	19	GAATTCTTGAGACCCCATGTAACTTCCCGGCGCTAGGCCC	CCCCCCCCCCCCCGCCCCC	-
M63	TLX1_HUMAN.H11MO.0.D	-6	0.00964338	7.41576	0.346958	17	GAATTCTTGAGACCCCATGTAACTTCCCGGCGCTAGGCCC	CCTTGGCAACTTGCCAG	-
M63	ZN394_HUMAN.H11MO.0.C	-5	0.0100435	7.72347	0.352951	20	GAATTCTTGAGACCCCATGTAACTTCCCGGCGCTAGGCCC	ATTCCATTCTATTCCATTCT	-
M63	THA_HUMAN.H11MO.0.C	-8	0.0103576	7.965	0.355716	17	GAATTCTTGAGACCCCATGTAACTTCCCGGCGCTAGGCCC	CTGACCTGAAGTGACCC	-
M63	SP4_HUMAN.H11MO.0.A	-8	0.0107215	8.24481	0.36003	20	GAATTCTTGAGACCCCATGTAACTTCCCGGCGCTAGGCCC	CCCGGCCCCGCCCCCTTCCC	-
M63	KLF3_HUMAN.H11MO.0.B	-14	0.010975	8.43975	0.36053	19	GAATTCTTGAGACCCCATGTAACTTCCCGGCGCTAGGCCC	CCCGGCCCCGCCCCTCCCC	-
M63	OLIG2_HUMAN.H11MO.0.B	-12	0.0127972	9.84106	0.411447	18	GAATTCTTGAGACCCCATGTAACTTCCCGGCGCTAGGCCC	CCAGCTGTTTCCCTTCTG	+
M63	VEZF1_HUMAN.H11MO.1.C	-19	0.0132941	10.2231	0.414903	12	GAATTCTTGAGACCCCATGTAACTTCCCGGCGCTAGGCCC	CCCCCTCCCCCT	-
M63	FLI1_HUMAN.H11MO.0.A	-16	0.0136937	10.5305	0.414903	18	GAATTCTTGAGACCCCATGTAACTTCCCGGCGCTAGGCCC	TCCCTCCTTCCTTCCTCC	-
M63	PO3F2_HUMAN.H11MO.0.A	-13	0.0137284	10.5572	0.414903	17	GAATTCTTGAGACCCCATGTAACTTCCCGGCGCTAGGCCC	TTCATGCATATTCATTC	+
M63	E2F4_HUMAN.H11MO.1.A	-17	0.0141914	10.9132	0.420486	14	GAATTCTTGAGACCCCATGTAACTTCCCGGCGCTAGGCCC	TCAAATTTCCCGCC	-
M63	BRAC_HUMAN.H11MO.0.A	-16	0.0147892	11.3729	0.421664	20	GAATTCTTGAGACCCCATGTAACTTCCCGGCGCTAGGCCC	ATTTCACACCTCCCTGCTAA	-
M63	WT1_HUMAN.H11MO.0.C	-13	0.0147892	11.3729	0.421664	20	GAATTCTTGAGACCCCATGTAACTTCCCGGCGCTAGGCCC	CCCCCCCTCCTCCCCCGCCC	-
M63	Z324A_HUMAN.H11MO.0.C	-14	0.0154677	11.8947	0.424971	23	GAATTCTTGAGACCCCATGTAACTTCCCGGCGCTAGGCCC	TATCAAACCATCCTTTGCTGCCA	+
M63	RFX5_HUMAN.H11MO.0.A	-21	0.0157563	12.1166	0.42517	19	GAATTCTTGAGACCCCATGTAACTTCCCGGCGCTAGGCCC	TCTGCCTAGCAACAGCTGAC	-
M63	KLF15_HUMAN.H11MO.0.A	-9	0.0173734	13.3601	0.460581	19	GAATTCTTGAGACCCCATGTAACTTCCCGGCGCTAGGCCC	CCCCCCCCTGCTCCTCCCC	-
M63	ZFX_HUMAN.H11MO.1.A	-6	0.0180787	13.9025	0.471017	17	GAATTCTTGAGACCCCATGTAACTTCCCGGCGCTAGGCCC	CCCCGGCCTCCGCCCCC	-
M64	CLOCK_HUMAN.H11MO.0.C	-8	0.000135874	0.104487	0.179739	14	TGTCATTGCAAGCATGCGGGGAATTGCATCTGGTACGACA	CAGACACGTGAACA	+
M64	PAX2_HUMAN.H11MO.0.D	-5	0.000244	0.187636	0.179739	18	TGTCATTGCAAGCATGCGGGGAATTGCATCTGGTACGACA	GTTCAGTCATGCGTGACA	+
M64	ZN563_HUMAN.H11MO.0.C	-19	0.000361687	0.278137	0.179739	21	TGTCATTGCAAGCATGCGGGGAATTGCATCTGGTACGACA	GCAGCTGCCAGTGAGGATCCC	-
M64	ZN554_HUMAN.H11MO.0.C	-5	0.000522375	0.401706	0.179739	20	TGTCATTGCAAGCATGCGGGGAATTGCATCTGGTACGACA	GCTGAGCCATGTGGGGTGCT	+
M64	IRX2_HUMAN.H11MO.0.D	-15	0.00104455	0.803261	0.266475	19	TGTCATTGCAAGCATGCGGGGAATTGCATCTGGTACGACA	ACATGGGTGGGCATGTTGG	+
M64	OLIG2_HUMAN.H11MO.0.B	-1	0.00162934	1.25296	0.321394	18	TGTCATTGCAAGCATGCGGGGAATTGCATCTGGTACGACA	CAGAAGGGAAACAGCTGG	-
M64	NR1D1_HUMAN.H11MO.0.B	-17	0.00197848	1.52145	0.321394	19	TGTCATTGCAAGCATGCGGGGAATTGCATCTGGTACGACA	AGGGAAGTGGGTCAGAAGG	+
M64	LYL1_HUMAN.H11MO.0.A	-5	0.00213101	1.63875	0.321394	14	TGTCATTGCAAGCATGCGGGGAATTGCATCTGGTACGACA	CAGGAAACAGCTGG	-
M64	FOXD3_HUMAN.H11MO.0.D	-1	0.00224864	1.7292	0.321394	15	TGTCATTGCAAGCATGCGGGGAATTGCATCTGGTACGACA	TGCTAAGTAAACAAA	-
M64	PAX8_HUMAN.H11MO.0.D	-23	0.00233843	1.79825	0.321394	14	TGTCATTGCAAGCATGCGGGGAATTGCATCTGGTACGACA	GTCACTGAAGCGGG	+
M64	PO3F2_HUMAN.H11MO.0.A	-15	0.00251967	1.93762	0.321394	17	TGTCATTGCAAGCATGCGGGGAATTGCATCTGGTACGACA	GAATGAATATGCATGAA	-
M64	ZN394_HUMAN.H11MO.0.C	-19	0.00421853	3.24405	0.449521	20	TGTCATTGCAAGCATGCGGGGAATTGCATCTGGTACGACA	AGAATGGAATAGAATGGAAT	+
M64	GCM1_HUMAN.H11MO.0.D	-4	0.00440519	3.38759	0.449521	14	TGTCATTGCAAGCATGCGGGGAATTGCATCTGGTACGACA	AATACCCGCATGTG	-
M64	PTF1A_HUMAN.H11MO.0.B	-1	0.00528679	4.06554	0.472836	18	TGTCATTGCAAGCATGCGGGGAATTGCATCTGGTACGACA	GGGAAAGGGGGCAGCTGG	-
M64	STAT1_HUMAN.H11MO.1.A	-17	0.00529819	4.07431	0.472836	19	TGTCATTGCAAGCATGCGGGGAATTGCATCTGGTACGACA	AAGAAAATGAAACTGAAAG	+
M64	P73_HUMAN.H11MO.0.A	-9	0.00570006	4.38334	0.472836	19	TGTCATTGCAAGCATGCGGGGAATTGCATCTGGTACGACA	AGACATGCCCAGACATGCC	+
M64	MAFA_HUMAN.H11MO.0.D	-23	0.00586931	4.5135	0.472836	17	TGTCATTGCAAGCATGCGGGGAATTGCATCTGGTACGACA	CGAAGGCTGCGGGGTCAGCAC	-
M66	Z324A_HUMAN.H11MO.0.C	-7	0.000377114	0.290001	0.313073	23	ACCCAGGATAGAACCCGACATTTTCTGACAGGAGAAGTGC	TATCAAACCATCCTTTGCTGCCA	+
M66	IRX2_HUMAN.H11MO.0.D	-14	0.000407117	0.313073	0.313073	19	ACCCAGGATAGAACCCGACATTTTCTGACAGGAGAAGTGC	CCAACATGCCCACCCATGT	-
M67	MNX1_HUMAN.H11MO.0.D	-14	0.000199703	0.153571	0.14311	19	TCCTCAATGCTGTGTTTTTAAACAATTCCATATGTTTCTC	TTAAGGGTTATTAAAATAG	-
M67	IRX2_HUMAN.H11MO.0.D	-19	0.000279148	0.214665	0.14311	19	TCCTCAATGCTGTGTTTTTAAACAATTCCATATGTTTCTC	ACATGGGTGGGCATGTTGG	+
M67	HXC10_HUMAN.H11MO.0.D	-19	0.0014629	1.12497	0.449989	19	TCCTCAATGCTGTGTTTTTAAACAATTCCATATGTTTCTC	TTTTTAATTTTTTTATTAC	+
M70	ETV3_HUMAN.H11MO.0.D	-2	0.000212285	0.163247	0.250149	14	CGAAAAAGCAAAGGAAAAGAACGAACAGGATAGACCGAAG	GAAGTGCAAATGTA	-
M70	PO5F1_HUMAN.H11MO.1.A	-3	0.000474349	0.364774	0.250149	10	CGAAAAAGCAAAGGAAAAGAACGAACAGGATAGACCGAAG	ATATGCAAAT	+
M70	PO2F2_HUMAN.H11MO.0.A	-3	0.000488674	0.37579	0.250149	11	CGAAAAAGCAAAGGAAAAGAACGAACAGGATAGACCGAAG	ATATGCAAATG	+
M70	HXD8_HUMAN.H11MO.0.D	-4	0.000809124	0.622216	0.310638	11	CGAAAAAGCAAAGGAAAAGAACGAACAGGATAGACCGAAG	TATGCAAATTA	-
M70	P5F1B_HUMAN.H11MO.0.D	1	0.00133006	1.02281	0.408508	15	CGAAAAAGCAAAGGAAAAGAACGAACAGGATAGACCGAAG	ATGAATATGCAAATTA	-
M71	MNX1_HUMAN.H11MO.0.D	-5	1.27592e-05	0.00981182	0.0196068	19	GATTCCGTATGTAACAAGTCTTCTATTTCATGACTAAGAA	CTATTTTAATAACCCTTAA	+
M71	HXC10_HUMAN.H11MO.0.D	-10	0.00024745	0.190289	0.190126	19	GATTCCGTATGTAACAAGTCTTCTATTTCATGACTAAGAA	TTTTTAATTTTTTTATTAC	+
M71	IRX2_HUMAN.H11MO.0.D	-5	0.000601164	0.462295	0.307933	19	GATTCCGTATGTAACAAGTCTTCTATTTCATGACTAAGAA	CCAACATGCCCACCCATGT	-
M71	ZN394_HUMAN.H11MO.0.C	-14	0.00105966	0.814877	0.324495	20	GATTCCGTATGTAACAAGTCTTCTATTTCATGACTAAGAA	ATTCCATTCTATTCCATTCT	-
M71	Z324A_HUMAN.H11MO.0.C	-11	0.001267	0.97432	0.324495	23	GATTCCGTATGTAACAAGTCTTCTATTTCATGACTAAGAA	TATCAAACCATCCTTTGCTGCCA	+
M72	MNX1_HUMAN.H11MO.0.D	-6	0.000426864	0.328259	0.324684	19	CTTTGACAAGTCAGATATTACCTTGCATAAAGATTATTTC	CTATTTTAATAACCCTTAA	+
M72	IRX2_HUMAN.H11MO.0.D	-14	0.000633324	0.487026	0.324684	19	CTTTGACAAGTCAGATATTACCTTGCATAAAGATTATTTC	ACATGGGTGGGCATGTTGG	+
M73	MNX1_HUMAN.H11MO.0.D	-5	0.000251469	0.19338	0.341745	19	TTGATCACTTTGTTCATCTCAAATTCAAGCCTTTCTTGCA	TTAAGGGTTATTAAAATAG	-
M73	IRX2_HUMAN.H11MO.0.D	-17	0.000775092	0.596046	0.396245	19	TTGATCACTTTGTTCATCTCAAATTCAAGCCTTTCTTGCA	CCAACATGCCCACCCATGT	-
M73	HXC10_HUMAN.H11MO.0.D	-20	0.00153739	1.18225	0.452411	19	TTGATCACTTTGTTCATCTCAAATTCAAGCCTTTCTTGCA	TTTTTAATTTTTTTATTAC	+
M73	ZN394_HUMAN.H11MO.0.C	1	0.00179607	1.38118	0.452411	19	TTGATCACTTTGTTCATCTCAAATTCAAGCCTTTCTTGCA	ATTCCATTCTATTCCATTCT	-
M73	NR1D1_HUMAN.H11MO.0.B	-13	0.00191912	1.4758	0.452411	19	TTGATCACTTTGTTCATCTCAAATTCAAGCCTTTCTTGCA	CCTTCTGACCCACTTCCCT	-
M73	GATA1_HUMAN.H11MO.0.A	-30	0.00238801	1.83638	0.457802	10	TTGATCACTTTGTTCATCTCAAATTCAAGCCTTTCTTGCA	CTGGCGGGGACAGATAAGA	+
M74	MNX1_HUMAN.H11MO.0.D	-20	9.97729e-05	0.0767254	0.15342	19	TTGCATTATTGACAGAAATGGTTTTTTCAGGCACCGGAAT	CTATTTTAATAACCCTTAA	+
M74	IRX2_HUMAN.H11MO.0.D	-2	0.000253985	0.195315	0.153483	19	TTGCATTATTGACAGAAATGGTTTTTTCAGGCACCGGAAT	CCAACATGCCCACCCATGT	-
M75	MNX1_HUMAN.H11MO.0.D	-6	9.38e-05	0.0721322	0.144141	19	TATCTGTGGTTTTGATCCACAGTTATGATTGATTCAAAGT	CTATTTTAATAACCCTTAA	+
M80	RXRA_HUMAN.H11MO.0.A	-3	0.000393789	0.302824	0.458254	20	GCCTCCCGATGTCTGCCCCCAGCCTTGGGACAGACACCTT	CTCTGACCTCTGCCTCCCCC	-
M80	IRX2_HUMAN.H11MO.0.D	-3	0.00118881	0.914194	0.458254	19	GCCTCCCGATGTCTGCCCCCAGCCTTGGGACAGACACCTT	CCAACATGCCCACCCATGT	-
M80	SP3_HUMAN.H11MO.0.B	-4	0.00172245	1.32456	0.458254	20	GCCTCCCGATGTCTGCCCCCAGCCTTGGGACAGACACCTT	CCCCGGCCCCGCCCCCCCCC	-
M80	BRAC_HUMAN.H11MO.0.A	-11	0.00198229	1.52438	0.458254	20	GCCTCCCGATGTCTGCCCCCAGCCTTGGGACAGACACCTT	ATTTCACACCTCCCTGCTAA	-
M80	PROX1_HUMAN.H11MO.0.D	-2	0.00203803	1.56725	0.458254	17	GCCTCCCGATGTCTGCCCCCAGCCTTGGGACAGACACCTT	CCCAACCCGCCTTACCC	-
M80	NR1D1_HUMAN.H11MO.0.B	-18	0.00229371	1.76386	0.458254	19	GCCTCCCGATGTCTGCCCCCAGCCTTGGGACAGACACCTT	AGGGAAGTGGGTCAGAAGG	+
M80	ZN394_HUMAN.H11MO.0.C	-8	0.00244164	1.87762	0.458254	20	GCCTCCCGATGTCTGCCCCCAGCCTTGGGACAGACACCTT	ATTCCATTCTATTCCATTCT	-
M80	ZN563_HUMAN.H11MO.0.C	-11	0.00291306	2.24015	0.458254	21	GCCTCCCGATGTCTGCCCCCAGCCTTGGGACAGACACCTT	GCAGCTGCCAGTGAGGATCCC	-
M80	GATA1_HUMAN.H11MO.0.A	8	0.0032658	2.5114	0.458254	11	GCCTCCCGATGTCTGCCCCCAGCCTTGGGACAGACACCTT	TCTTATCTGTCCCCGCCAG	-
M80	TLX1_HUMAN.H11MO.0.D	-16	0.00402092	3.09208	0.458254	17	GCCTCCCGATGTCTGCCCCCAGCCTTGGGACAGACACCTT	CCTTGGCAACTTGCCAG	-
M80	PAX8_HUMAN.H11MO.0.D	-11	0.00521191	4.00796	0.458254	14	GCCTCCCGATGTCTGCCCCCAGCCTTGGGACAGACACCTT	CCCGCTTCAGTGAC	-
M80	PATZ1_HUMAN.H11MO.0.C	-3	0.00526342	4.04757	0.458254	22	GCCTCCCGATGTCTGCCCCCAGCCTTGGGACAGACACCTT	CCTCCCCCCCCGCCCCCTCCCC	-
M80	COT2_HUMAN.H11MO.1.A	-3	0.00538383	4.14017	0.458254	17	GCCTCCCGATGTCTGCCCCCAGCCTTGGGACAGACACCTT	CCCTGACCTTTGACCCC	-
M80	ZN341_HUMAN.H11MO.0.C	-9	0.00672978	5.1752	0.458254	22	GCCTCCCGATGTCTGCCCCCAGCCTTGGGACAGACACCTT	GCTCTTCCCTCCCCCCCCCCCC	-
M80	MNX1_HUMAN.H11MO.0.D	-5	0.00690262	5.30811	0.458254	19	GCCTCCCGATGTCTGCCCCCAGCCTTGGGACAGACACCTT	CTATTTTAATAACCCTTAA	+
M80	TBX2_HUMAN.H11MO.0.D	-13	0.00707699	5.4422	0.458254	25	GCCTCCCGATGTCTGCCCCCAGCCTTGGGACAGACACCTT	TGCCATCAGAGGTGTGAAAAGCGAC	+
M80	SP4_HUMAN.H11MO.0.A	-5	0.0070825	5.44644	0.458254	20	GCCTCCCGATGTCTGCCCCCAGCCTTGGGACAGACACCTT	CCCGGCCCCGCCCCCTTCCC	-
M80	THAP1_HUMAN.H11MO.0.C	-10	0.00715152	5.49952	0.458254	22	GCCTCCCGATGTCTGCCCCCAGCCTTGGGACAGACACCTT	GCCCGCAGCCAAGATGGCGGCG	-
M80	ZBT17_HUMAN.H11MO.0.A	-7	0.00737421	5.67077	0.458254	19	GCCTCCCGATGTCTGCCCCCAGCCTTGGGACAGACACCTT	CTTCCCCTCCCCCACCCTC	-
M80	ZN589_HUMAN.H11MO.0.D	-17	0.00825076	6.34484	0.458254	16	GCCTCCCGATGTCTGCCCCCAGCCTTGGGACAGACACCTT	CCCACGGTTACTGCCG	+
M80	SP2_HUMAN.H11MO.0.A	-3	0.00856857	6.58923	0.458254	22	GCCTCCCGATGTCTGCCCCCAGCCTTGGGACAGACACCTT	CCCCCGGCCCCGCCCCCCCCCC	-
M80	PAX2_HUMAN.H11MO.0.D	-12	0.00868131	6.67592	0.458254	18	GCCTCCCGATGTCTGCCCCCAGCCTTGGGACAGACACCTT	TGTCACGCATGACTGAAC	-
M80	ZFX_HUMAN.H11MO.1.A	-5	0.00884187	6.7994	0.458254	17	GCCTCCCGATGTCTGCCCCCAGCCTTGGGACAGACACCTT	CCCCGGCCTCCGCCCCC	-
M80	VEZF1_HUMAN.H11MO.0.C	1	0.00909601	6.99483	0.458254	21	GCCTCCCGATGTCTGCCCCCAGCCTTGGGACAGACACCTT	CCCCTCCCCCTCCCCCCTCCCC	-
M80	Z324A_HUMAN.H11MO.0.C	-11	0.00946709	7.2802	0.458254	23	GCCTCCCGATGTCTGCCCCCAGCCTTGGGACAGACACCTT	TATCAAACCATCCTTTGCTGCCA	+
M80	RARG_HUMAN.H11MO.2.D	3	0.00972392	7.47769	0.458254	17	GCCTCCCGATGTCTGCCCCCAGCCTTGGGACAGACACCTT	GTGACCTCTGGGTGACCCCC	-
M80	KLF6_HUMAN.H11MO.0.A	-3	0.0102124	7.85332	0.458254	19	GCCTCCCGATGTCTGCCCCCAGCCTTGGGACAGACACCTT	CCCCCGGCCCCGCCCTTCC	-
M80	RARG_HUMAN.H11MO.0.B	-21	0.0113301	8.71286	0.489826	18	GCCTCCCGATGTCTGCCCCCAGCCTTGGGACAGACACCTT	CCCAGGTCACTCTGACCT	-
M80	GATA2_HUMAN.H11MO.0.A	8	0.0116069	8.92569	0.489826	11	GCCTCCCGATGTCTGCCCCCAGCCTTGGGACAGACACCTT	CCTTATCTCCACCCCCCAG	-
M81	MNX1_HUMAN.H11MO.0.D	-10	4.47873e-05	0.0344415	0.068734	19	GTTGCGGGCACTTGATATATTACTTTCAAGGAACCTGCGT	CTATTTTAATAACCCTTAA	+
M83	HXC10_HUMAN.H11MO.0.D	-1	2.40883e-05	0.0185239	0.0369193	19	GTGTTTATTTATTTTGTGCATAATGAGACATAAACCTATG	TTTTTAATTTTTTTATTAC	+
M83	SMAD3_HUMAN.H11MO.0.B	-21	0.000426018	0.327608	0.256018	12	GTGTTTATTTATTTTGTGCATAATGAGACATAAACCTATG	CAGGTGACAGAG	-
M83	MNX1_HUMAN.H11MO.0.D	-12	0.000501123	0.385364	0.256018	19	GTGTTTATTTATTTTGTGCATAATGAGACATAAACCTATG	TTAAGGGTTATTAAAATAG	-
M83	FOXD3_HUMAN.H11MO.0.D	-17	0.000772235	0.593848	0.295894	15	GTGTTTATTTATTTTGTGCATAATGAGACATAAACCTATG	TGCTAAGTAAACAAA	-
M83	NR1D1_HUMAN.H11MO.0.B	-16	0.00152385	1.17184	0.449045	19	GTGTTTATTTATTTTGTGCATAATGAGACATAAACCTATG	AGGGAAGTGGGTCAGAAGG	+
M83	PO3F3_HUMAN.H11MO.0.D	-8	0.00175973	1.35323	0.449045	17	GTGTTTATTTATTTTGTGCATAATGAGACATAAACCTATG	ATAAATTATGCAAATTT	+
M83	ZN350_HUMAN.H11MO.0.C	-13	0.00305878	2.3522	0.449045	18	GTGTTTATTTATTTTGTGCATAATGAGACATAAACCTATG	TAGGTCATAAAAGGACTG	-
M83	RXRA_HUMAN.H11MO.0.A	-13	0.00310564	2.38824	0.449045	20	GTGTTTATTTATTTTGTGCATAATGAGACATAAACCTATG	GGGGGAGGCAGAGGTCAGAG	+
M83	IRX2_HUMAN.H11MO.0.D	-1	0.00322282	2.47835	0.449045	19	GTGTTTATTTATTTTGTGCATAATGAGACATAAACCTATG	ACATGGGTGGGCATGTTGG	+
M83	AIRE_HUMAN.H11MO.0.C	-5	0.00412999	3.17596	0.497009	18	GTGTTTATTTATTTTGTGCATAATGAGACATAAACCTATG	ATTGGTTTTATTGGTTAA	+
M83	ZN589_HUMAN.H11MO.0.D	-25	0.00421562	3.24181	0.497009	15	GTGTTTATTTATTTTGTGCATAATGAGACATAAACCTATG	CGGCAGTAACCGTGGG	-
M84	RXRA_HUMAN.H11MO.0.A	-18	0.000498013	0.382972	0.343958	20	GAGCAATTAATCCTGAGGGTCTGCGTTATTTCTGGGATGT	CTCTGACCTCTGCCTCCCCC	-
M84	BRAC_HUMAN.H11MO.0.A	-7	0.000539333	0.414747	0.343958	20	GAGCAATTAATCCTGAGGGTCTGCGTTATTTCTGGGATGT	TTAGCAGGGAGGTGTGAAAT	+
M84	IRX2_HUMAN.H11MO.0.D	-7	0.000672373	0.517055	0.343958	19	GAGCAATTAATCCTGAGGGTCTGCGTTATTTCTGGGATGT	CCAACATGCCCACCCATGT	-
M85	MNX1_HUMAN.H11MO.0.D	0	0.00018026	0.13862	0.27724	19	TCTTGCTTGGCTGTCATAAAGCAGCCACCCGATTTTCCAT	CTATTTTAATAACCCTTAA	+
M85	IRX2_HUMAN.H11MO.0.D	-16	0.000771472	0.593262	0.373474	19	TCTTGCTTGGCTGTCATAAAGCAGCCACCCGATTTTCCAT	CCAACATGCCCACCCATGT	-
M86	MNX1_HUMAN.H11MO.0.D	0	5.01161e-05	0.0385393	0.0768615	19	TAATTGTCTCCAGCTCTCATTCAATGCAATCTGACTTTTC	CTATTTTAATAACCCTTAA	+
M86	IRX2_HUMAN.H11MO.0.D	-8	0.000569847	0.438212	0.275809	19	TAATTGTCTCCAGCTCTCATTCAATGCAATCTGACTTTTC	CCAACATGCCCACCCATGT	-
M86	RARG_HUMAN.H11MO.0.B	-19	0.00135901	1.04508	0.398881	18	TAATTGTCTCCAGCTCTCATTCAATGCAATCTGACTTTTC	CCCAGGTCACTCTGACCT	-
M86	ZN394_HUMAN.H11MO.0.C	-13	0.0015605	1.20002	0.398881	20	TAATTGTCTCCAGCTCTCATTCAATGCAATCTGACTTTTC	ATTCCATTCTATTCCATTCT	-
M86	BRAC_HUMAN.H11MO.0.A	-17	0.0023772	1.82807	0.471563	20	TAATTGTCTCCAGCTCTCATTCAATGCAATCTGACTTTTC	TTAGCAGGGAGGTGTGAAAT	+
M86	RXRA_HUMAN.H11MO.0.A	-6	0.00272831	2.09807	0.471563	20	TAATTGTCTCCAGCTCTCATTCAATGCAATCTGACTTTTC	CTCTGACCTCTGCCTCCCCC	-
M86	TLX1_HUMAN.H11MO.0.D	-20	0.00276726	2.12803	0.471563	17	TAATTGTCTCCAGCTCTCATTCAATGCAATCTGACTTTTC	CCTTGGCAACTTGCCAG	-
M87	MNX1_HUMAN.H11MO.0.D	-14	8.43135e-05	0.064837	0.129309	19	TTCTTCTTAGGCTTATGTTTACATATGTCCTGATATTTCA	CTATTTTAATAACCCTTAA	+
M87	IRX2_HUMAN.H11MO.0.D	-20	0.000256818	0.197493	0.196937	19	TTCTTCTTAGGCTTATGTTTACATATGTCCTGATATTTCA	CCAACATGCCCACCCATGT	-
M88	MNX1_HUMAN.H11MO.0.D	-17	0.000101905	0.0783651	0.156391	19	CTTGCACTGATATTCTTGTATCTGACTCAGCTTCTGAGCT	CTATTTTAATAACCCTTAA	+
M88	IRX2_HUMAN.H11MO.0.D	-19	0.00020478	0.157476	0.157135	19	CTTGCACTGATATTCTTGTATCTGACTCAGCTTCTGAGCT	ACATGGGTGGGCATGTTGG	+
M91	ZN394_HUMAN.H11MO.0.C	-14	0.000176523	0.135746	0.172746	20	GTGCTGAAATAAGTCGTCCATTACAAACAATCCACTTGCC	ATTCCATTCTATTCCATTCT	-
M91	IRX2_HUMAN.H11MO.0.D	-14	0.000266962	0.205293	0.172746	19	GTGCTGAAATAAGTCGTCCATTACAAACAATCCACTTGCC	CCAACATGCCCACCCATGT	-
M91	MNX1_HUMAN.H11MO.0.D	-17	0.000450949	0.34678	0.172746	19	GTGCTGAAATAAGTCGTCCATTACAAACAATCCACTTGCC	CTATTTTAATAACCCTTAA	+
M91	Z324A_HUMAN.H11MO.0.C	-2	0.000451727	0.347378	0.172746	23	GTGCTGAAATAAGTCGTCCATTACAAACAATCCACTTGCC	TATCAAACCATCCTTTGCTGCCA	+
M91	NR1D1_HUMAN.H11MO.0.B	-6	0.000634021	0.487562	0.183817	19	GTGCTGAAATAAGTCGTCCATTACAAACAATCCACTTGCC	AGGGAAGTGGGTCAGAAGG	+
M91	BRAC_HUMAN.H11MO.0.A	-6	0.000802739	0.617307	0.183817	20	GTGCTGAAATAAGTCGTCCATTACAAACAATCCACTTGCC	ATTTCACACCTCCCTGCTAA	-
M91	HME2_HUMAN.H11MO.0.D	-14	0.000863446	0.66399	0.183817	11	GTGCTGAAATAAGTCGTCCATTACAAACAATCCACTTGCC	CCCTAATTACC	-
M91	HXC10_HUMAN.H11MO.0.D	-5	0.000961355	0.739282	0.183817	19	GTGCTGAAATAAGTCGTCCATTACAAACAATCCACTTGCC	TTTTTAATTTTTTTATTAC	+
M91	NKX61_HUMAN.H11MO.0.B	-7	0.00113217	0.870641	0.192425	19	GTGCTGAAATAAGTCGTCCATTACAAACAATCCACTTGCC	CATTAAATTCCCATTAATC	-
M91	GSX1_HUMAN.H11MO.0.D	-8	0.0017471	1.34352	0.24295	15	GTGCTGAAATAAGTCGTCCATTACAAACAATCCACTTGCC	ATTAAAAACTAATTA	-
M91	ZN554_HUMAN.H11MO.0.C	-25	0.00205141	1.57754	0.261495	15	GTGCTGAAATAAGTCGTCCATTACAAACAATCCACTTGCC	AGCACCCCACATGGCTCAGC	-
M91	VENTX_HUMAN.H11MO.0.D	-7	0.00291798	2.24393	0.343345	19	GTGCTGAAATAAGTCGTCCATTACAAACAATCCACTTGCC	AATTAGAAACCAATTAGCG	-
M91	GSX2_HUMAN.H11MO.0.D	-8	0.00431338	3.31699	0.412372	16	GTGCTGAAATAAGTCGTCCATTACAAACAATCCACTTGCC	ATTAAAAACTAATTAA	-
M91	DMBX1_HUMAN.H11MO.0.D	-21	0.00533259	4.10076	0.416592	19	GTGCTGAAATAAGTCGTCCATTACAAACAATCCACTTGCC	TAATTATAATCTAATTAATT	+
M91	PAX8_HUMAN.H11MO.0.D	-10	0.00540946	4.15987	0.416592	14	GTGCTGAAATAAGTCGTCCATTACAAACAATCCACTTGCC	CCCGCTTCAGTGAC	-
M91	PAX2_HUMAN.H11MO.0.D	-7	0.00561702	4.31949	0.416592	18	GTGCTGAAATAAGTCGTCCATTACAAACAATCCACTTGCC	GTTCAGTCATGCGTGACA	+
M91	GBX2_HUMAN.H11MO.0.D	-7	0.00683024	5.25245	0.448079	17	GTGCTGAAATAAGTCGTCCATTACAAACAATCCACTTGCC	AATTAAAGGCTAATTAG	-
M92	MNX1_HUMAN.H11MO.0.D	-9	0.000158286	0.121722	0.156125	19	CTTTCCAGATGCTTTACATGACACCTTCTGTTTAAGATCA	CTATTTTAATAACCCTTAA	+
M92	IRX2_HUMAN.H11MO.0.D	-12	0.000203597	0.156566	0.156125	19	CTTTCCAGATGCTTTACATGACACCTTCTGTTTAAGATCA	CCAACATGCCCACCCATGT	-
M92	GATA1_HUMAN.H11MO.0.A	-28	0.000997829	0.76733	0.382585	12	CTTTCCAGATGCTTTACATGACACCTTCTGTTTAAGATCA	CTGGCGGGGACAGATAAGA	+
M92	RXRA_HUMAN.H11MO.0.A	-4	0.00211731	1.62821	0.426801	20	CTTTCCAGATGCTTTACATGACACCTTCTGTTTAAGATCA	CTCTGACCTCTGCCTCCCCC	-
M92	BRAC_HUMAN.H11MO.0.A	-15	0.00243328	1.87119	0.426801	20	CTTTCCAGATGCTTTACATGACACCTTCTGTTTAAGATCA	ATTTCACACCTCCCTGCTAA	-
M92	ZN394_HUMAN.H11MO.0.C	-8	0.00260728	2.005	0.426801	20	CTTTCCAGATGCTTTACATGACACCTTCTGTTTAAGATCA	ATTCCATTCTATTCCATTCT	-
M92	GATA2_HUMAN.H11MO.0.A	-28	0.00278288	2.14003	0.426801	12	CTTTCCAGATGCTTTACATGACACCTTCTGTTTAAGATCA	CTGGGGGGTGGAGATAAGG	+
M92	HXC10_HUMAN.H11MO.0.D	-3	0.00320414	2.46398	0.446735	19	CTTTCCAGATGCTTTACATGACACCTTCTGTTTAAGATCA	TTTTTAATTTTTTTATTAC	+
M92	ZN563_HUMAN.H11MO.0.C	-20	0.00383904	2.95222	0.490651	20	CTTTCCAGATGCTTTACATGACACCTTCTGTTTAAGATCA	GCAGCTGCCAGTGAGGATCCC	-
M93	MNX1_HUMAN.H11MO.0.D	-8	9.82392e-05	0.075546	0.150864	19	AGCATGAATGCTTTTAACTTGCCGTGTTCAATAGTTCCGT	CTATTTTAATAACCCTTAA	+
M93	IRX2_HUMAN.H11MO.0.D	-13	0.000231653	0.178141	0.165229	19	AGCATGAATGCTTTTAACTTGCCGTGTTCAATAGTTCCGT	CCAACATGCCCACCCATGT	-
M93	ZN394_HUMAN.H11MO.0.C	-15	0.000810387	0.623188	0.248899	20	AGCATGAATGCTTTTAACTTGCCGTGTTCAATAGTTCCGT	AGAATGGAATAGAATGGAAT	+
M94	HAND1_HUMAN.H11MO.0.D	-18	0.000359214	0.276236	0.32833	17	GACGACAGTGGTTAACCAATGCTTGGCTTGTTTCTTGAAG	GGGTCTGGTTTTTGTCA	+
M94	Z324A_HUMAN.H11MO.0.C	-9	0.000428725	0.32969	0.32833	23	GACGACAGTGGTTAACCAATGCTTGGCTTGTTTCTTGAAG	TATCAAACCATCCTTTGCTGCCA	+
M94	NR1D1_HUMAN.H11MO.0.B	-1	0.00125902	0.968184	0.375574	19	GACGACAGTGGTTAACCAATGCTTGGCTTGTTTCTTGAAG	AGGGAAGTGGGTCAGAAGG	+
M94	SOX10_HUMAN.H11MO.0.B	-14	0.00151515	1.16515	0.375574	16	GACGACAGTGGTTAACCAATGCTTGGCTTGTTTCTTGAAG	AACAATGCCTCCTTTG	-
M94	ZN713_HUMAN.H11MO.0.D	-18	0.00158709	1.22047	0.375574	19	GACGACAGTGGTTAACCAATGCTTGGCTTGTTTCTTGAAG	TTTCGTGTCATTTTTCTAT	-
M94	IRX2_HUMAN.H11MO.0.D	-1	0.00171316	1.31742	0.375574	19	GACGACAGTGGTTAACCAATGCTTGGCTTGTTTCTTGAAG	CCAACATGCCCACCCATGT	-
M94	AIRE_HUMAN.H11MO.0.C	-11	0.00192616	1.48122	0.375574	18	GACGACAGTGGTTAACCAATGCTTGGCTTGTTTCTTGAAG	TTAACCAATATAACCAAT	-
M94	TLX1_HUMAN.H11MO.0.D	-20	0.00249262	1.91683	0.375574	17	GACGACAGTGGTTAACCAATGCTTGGCTTGTTTCTTGAAG	CCTTGGCAACTTGCCAG	-
M94	RXRA_HUMAN.H11MO.0.A	-9	0.00254645	1.95822	0.375574	20	GACGACAGTGGTTAACCAATGCTTGGCTTGTTTCTTGAAG	CTCTGACCTCTGCCTCCCCC	-
M94	ZN418_HUMAN.H11MO.0.C	-24	0.00269728	2.07421	0.375574	16	GACGACAGTGGTTAACCAATGCTTGGCTTGTTTCTTGAAG	TGCTTTTAGCCTCTTCC	+
M94	NR1H3_HUMAN.H11MO.0.B	-2	0.00335191	2.57762	0.401651	19	GACGACAGTGGTTAACCAATGCTTGGCTTGTTTCTTGAAG	TGACCTGCAGTGACCTCTG	-
M95	IRX2_HUMAN.H11MO.0.D	-14	0.000584811	0.449719	0.365021	19	CTTCTGGTATCTGTCCCACTGTGGGTATTTTGGGGCATTC	ACATGGGTGGGCATGTTGG	+
M95	ARI5B_HUMAN.H11MO.0.C	-19	0.000635767	0.488905	0.365021	13	CTTCTGGTATCTGTCCCACTGTGGGTATTTTGGGGCATTC	GGTTAGTATTGTG	+
M95	RXRA_HUMAN.H11MO.0.A	1	0.00100669	0.774142	0.365021	19	CTTCTGGTATCTGTCCCACTGTGGGTATTTTGGGGCATTC	CTCTGACCTCTGCCTCCCCC	-
M95	TLX1_HUMAN.H11MO.0.D	-3	0.00102381	0.787312	0.365021	17	CTTCTGGTATCTGTCCCACTGTGGGTATTTTGGGGCATTC	CTGGCAAGTTGCCAAGG	+
M95	RARG_HUMAN.H11MO.0.B	-28	0.00168957	1.29928	0.365021	12	CTTCTGGTATCTGTCCCACTGTGGGTATTTTGGGGCATTC	CCCAGGTCACTCTGACCT	-
M95	GATA1_HUMAN.H11MO.0.A	-4	0.00208508	1.60343	0.365021	19	CTTCTGGTATCTGTCCCACTGTGGGTATTTTGGGGCATTC	TCTTATCTGTCCCCGCCAG	-
M95	NR1D1_HUMAN.H11MO.0.B	-8	0.00208508	1.60343	0.365021	19	CTTCTGGTATCTGTCCCACTGTGGGTATTTTGGGGCATTC	CCTTCTGACCCACTTCCCT	-
M95	PAX2_HUMAN.H11MO.0.D	0	0.00214436	1.64901	0.365021	18	CTTCTGGTATCTGTCCCACTGTGGGTATTTTGGGGCATTC	GTTCAGTCATGCGTGACA	+
M95	ZN394_HUMAN.H11MO.0.C	0	0.00214485	1.64939	0.365021	20	CTTCTGGTATCTGTCCCACTGTGGGTATTTTGGGGCATTC	ATTCCATTCTATTCCATTCT	-
M95	ZN563_HUMAN.H11MO.0.C	-21	0.00250345	1.92516	0.383444	19	CTTCTGGTATCTGTCCCACTGTGGGTATTTTGGGGCATTC	GGGATCCTCACTGGCAGCTGC	+
M96	ZN232_HUMAN.H11MO.0.D	-3	0.000115356	0.0887089	0.17657	19	CTATATAAATGTACATTTAATTTTAAAAATAACATAAATG	ACTTAATCTACATTTAACA	-
M96	FOXD2_HUMAN.H11MO.0.D	-1	0.00040634	0.312475	0.310983	19	CTATATAAATGTACATTTAATTTTAAAAATAACATAAATG	TATGTAAATATTTATTTAA	+
M96	CPEB1_HUMAN.H11MO.0.D	-23	0.00152234	1.17068	0.439857	17	CTATATAAATGTACATTTAATTTTAAAAATAACATAAATG	AAAAAAAAAAATAAAAA	-
M96	MEF2D_HUMAN.H11MO.0.A	-22	0.0025962	1.99647	0.439857	12	CTATATAAATGTACATTTAATTTTAAAAATAACATAAATG	CTAAAAATAGCA	-
M96	FOXL1_HUMAN.H11MO.0.D	-5	0.00278977	2.14533	0.439857	19	CTATATAAATGTACATTTAATTTTAAAAATAACATAAATG	TGTTTGTTTGTTTACTTTT	+
M96	MEF2C_HUMAN.H11MO.0.A	-21	0.00320295	2.46307	0.439857	13	CTATATAAATGTACATTTAATTTTAAAAATAACATAAATG	GCTAAAAATAGCA	-
M96	SOX1_HUMAN.H11MO.0.D	-24	0.0033039	2.5407	0.439857	16	CTATATAAATGTACATTTAATTTTAAAAATAACATAAATG	ATGAATAACATTCATC	-
M96	HXD4_HUMAN.H11MO.0.D	-16	0.00334376	2.57135	0.439857	8	CTATATAAATGTACATTTAATTTTAAAAATAACATAAATG	TTAATTGA	+
M96	LMX1A_HUMAN.H11MO.0.D	-4	0.00344753	2.65115	0.439857	19	CTATATAAATGTACATTTAATTTTAAAAATAACATAAATG	TTAATTAAATAATTAATTA	-
M96	PO4F3_HUMAN.H11MO.0.D	-8	0.00373372	2.87123	0.439857	15	CTATATAAATGTACATTTAATTTTAAAAATAACATAAATG	ATGAATAATTAATGA	-
M96	MEF2A_HUMAN.H11MO.0.A	-21	0.00373575	2.87279	0.439857	13	CTATATAAATGTACATTTAATTTTAAAAATAACATAAATG	GCTAAAAATAGAA	-
M96	NKX61_HUMAN.H11MO.0.B	-3	0.00442974	3.40647	0.484314	19	CTATATAAATGTACATTTAATTTTAAAAATAACATAAATG	GATTAATGGGAATTTAATG	+
M96	PRRX2_HUMAN.H11MO.0.C	-16	0.00518578	3.98787	0.496102	7	CTATATAAATGTACATTTAATTTTAAAAATAACATAAATG	TTAATTG	+
M97	MNX1_HUMAN.H11MO.0.D	-10	0.000405673	0.311962	0.391977	19	TCCCTCAGTTTACTCTAGCCCTGACCCATGATATTAGTCT	CTATTTTAATAACCCTTAA	+
M97	IRX2_HUMAN.H11MO.0.D	0	0.00076524	0.58847	0.391977	19	TCCCTCAGTTTACTCTAGCCCTGACCCATGATATTAGTCT	CCAACATGCCCACCCATGT	-
M98	MNX1_HUMAN.H11MO.0.D	-11	0.000375587	0.288826	0.496134	19	AACTCCAGCTTTTTTTCGGAGCAGACTAATTTCCTGCAAC	CTATTTTAATAACCCTTAA	+
M98	IRX2_HUMAN.H11MO.0.D	-13	0.00111426	0.856865	0.496134	19	AACTCCAGCTTTTTTTCGGAGCAGACTAATTTCCTGCAAC	CCAACATGCCCACCCATGT	-
M99	MNX1_HUMAN.H11MO.0.D	-2	6.36737e-05	0.0489651	0.0975904	19	TTCCATTGTTTTTGCAATCTAAGTGAGAAAATTCCTATCG	CTATTTTAATAACCCTTAA	+
M99	ZN394_HUMAN.H11MO.0.C	-20	0.000425991	0.327587	0.217633	20	TTCCATTGTTTTTGCAATCTAAGTGAGAAAATTCCTATCG	ATTCCATTCTATTCCATTCT	-
M99	IRX2_HUMAN.H11MO.0.D	-17	0.000884088	0.679864	0.306375	19	TTCCATTGTTTTTGCAATCTAAGTGAGAAAATTCCTATCG	CCAACATGCCCACCCATGT	-
M99	GATA5_HUMAN.H11MO.0.D	-19	0.000999487	0.768605	0.306375	17	TTCCATTGTTTTTGCAATCTAAGTGAGAAAATTCCTATCG	TAAGAGATAACTTAGAT	+
M99	LEF1_HUMAN.H11MO.0.A	-1	0.00141709	1.08974	0.331542	14	TTCCATTGTTTTTGCAATCTAAGTGAGAAAATTCCTATCG	TCCTTTGATTTGCT	+
M99	HXC10_HUMAN.H11MO.0.D	-2	0.00173054	1.33078	0.331542	19	TTCCATTGTTTTTGCAATCTAAGTGAGAAAATTCCTATCG	TTTTTAATTTTTTTATTAC	+
M99	MAF_HUMAN.H11MO.0.A	-15	0.00173054	1.33078	0.331542	19	TTCCATTGTTTTTGCAATCTAAGTGAGAAAATTCCTATCG	TTGCTGAGTCAGCAGATTC	-
M99	BRAC_HUMAN.H11MO.0.A	-11	0.00346396	2.66379	0.492123	20	TTCCATTGTTTTTGCAATCTAAGTGAGAAAATTCCTATCG	TTAGCAGGGAGGTGTGAAAT	+
M100	MNX1_HUMAN.H11MO.0.D	-20	0.000239245	0.183979	0.364426	19	GAGACTGCTCCAGAGGCAATTACATAGTTATCAGCTCCTT	TTAAGGGTTATTAAAATAG	-
M100	IRX2_HUMAN.H11MO.0.D	-11	0.000604453	0.464824	0.385439	19	GAGACTGCTCCAGAGGCAATTACATAGTTATCAGCTCCTT	ACATGGGTGGGCATGTTGG	+
M100	TLX1_HUMAN.H11MO.0.D	-4	0.000759121	0.583764	0.385439	17	GAGACTGCTCCAGAGGCAATTACATAGTTATCAGCTCCTT	CTGGCAAGTTGCCAAGG	+
M100	ZN394_HUMAN.H11MO.0.C	-18	0.0012952	0.996011	0.398256	20	GAGACTGCTCCAGAGGCAATTACATAGTTATCAGCTCCTT	ATTCCATTCTATTCCATTCT	-
M100	PO3F3_HUMAN.H11MO.0.D	-15	0.00137687	1.05881	0.398256	17	GAGACTGCTCCAGAGGCAATTACATAGTTATCAGCTCCTT	AAATTTGCATAATTTAT	-
M100	MAF_HUMAN.H11MO.0.A	-15	0.00213466	1.64155	0.398256	19	GAGACTGCTCCAGAGGCAATTACATAGTTATCAGCTCCTT	GAATCTGCTGACTCAGCAA	+
M100	RXRA_HUMAN.H11MO.0.A	-14	0.00234933	1.80663	0.398256	20	GAGACTGCTCCAGAGGCAATTACATAGTTATCAGCTCCTT	GGGGGAGGCAGAGGTCAGAG	+
M100	NR1D1_HUMAN.H11MO.0.B	-14	0.00310328	2.38642	0.398256	19	GAGACTGCTCCAGAGGCAATTACATAGTTATCAGCTCCTT	CCTTCTGACCCACTTCCCT	-
M100	MAFA_HUMAN.H11MO.0.D	-13	0.00335557	2.58043	0.398256	21	GAGACTGCTCCAGAGGCAATTACATAGTTATCAGCTCCTT	CGAAGGCTGCGGGGTCAGCAC	-
M100	BRAC_HUMAN.H11MO.0.A	-8	0.00336993	2.59148	0.398256	20	GAGACTGCTCCAGAGGCAATTACATAGTTATCAGCTCCTT	TTAGCAGGGAGGTGTGAAAT	+
M100	ZN589_HUMAN.H11MO.0.D	-8	0.00339891	2.61376	0.398256	16	GAGACTGCTCCAGAGGCAATTACATAGTTATCAGCTCCTT	CCCACGGTTACTGCCG	+
M100	ZN554_HUMAN.H11MO.0.C	-9	0.00479242	3.68537	0.399159	20	GAGACTGCTCCAGAGGCAATTACATAGTTATCAGCTCCTT	GCTGAGCCATGTGGGGTGCT	+
M100	HME2_HUMAN.H11MO.0.D	-22	0.00513376	3.94786	0.399159	11	GAGACTGCTCCAGAGGCAATTACATAGTTATCAGCTCCTT	GGTAATTAGGG	+
M100	CLOCK_HUMAN.H11MO.0.C	-12	0.00591037	4.54508	0.399159	14	GAGACTGCTCCAGAGGCAATTACATAGTTATCAGCTCCTT	CAGACACGTGAACA	+
M100	ZN341_HUMAN.H11MO.0.C	-13	0.00638925	4.91333	0.399159	22	GAGACTGCTCCAGAGGCAATTACATAGTTATCAGCTCCTT	GGGGGGGGGGGGAGGGAAGAGC	+
M100	ZN214_HUMAN.H11MO.0.C	-4	0.00681381	5.23982	0.399159	22	GAGACTGCTCCAGAGGCAATTACATAGTTATCAGCTCCTT	TCCTTTTTGAGGCCTTTGATGA	+
M100	ZN563_HUMAN.H11MO.0.C	-2	0.00705201	5.423	0.399159	21	GAGACTGCTCCAGAGGCAATTACATAGTTATCAGCTCCTT	GGGATCCTCACTGGCAGCTGC	+
M100	ZN322_HUMAN.H11MO.0.B	0	0.00723092	5.56058	0.399159	20	GAGACTGCTCCAGAGGCAATTACATAGTTATCAGCTCCTT	GAGCCTGGTACAGAGCCTGG	+
M100	VENTX_HUMAN.H11MO.0.D	-17	0.00733499	5.64061	0.399159	19	GAGACTGCTCCAGAGGCAATTACATAGTTATCAGCTCCTT	AATTAGAAACCAATTAGCG	-
M100	TBX2_HUMAN.H11MO.0.D	-13	0.00746801	5.7429	0.399159	25	GAGACTGCTCCAGAGGCAATTACATAGTTATCAGCTCCTT	TGCCATCAGAGGTGTGAAAAGCGAC	+
M100	ZFX_HUMAN.H11MO.1.A	-11	0.00775844	5.96624	0.399159	17	GAGACTGCTCCAGAGGCAATTACATAGTTATCAGCTCCTT	GGGGGCGGAGGCCGGGG	+
M101	MNX1_HUMAN.H11MO.0.D	-20	1.66738e-05	0.0128221	0.0256056	19	TTCTGGCCGACTTAGAGAGCCGCTTCTTAGAATTCTTTGC	CTATTTTAATAACCCTTAA	+
M101	IRX2_HUMAN.H11MO.0.D	-21	0.000334596	0.257304	0.256916	19	TTCTGGCCGACTTAGAGAGCCGCTTCTTAGAATTCTTTGC	CCAACATGCCCACCCATGT	-
M101	ZN394_HUMAN.H11MO.0.C	-13	0.000649568	0.499518	0.315391	20	TTCTGGCCGACTTAGAGAGCCGCTTCTTAGAATTCTTTGC	AGAATGGAATAGAATGGAAT	+
M101	NR1D1_HUMAN.H11MO.0.B	-22	0.000821503	0.631736	0.315391	18	TTCTGGCCGACTTAGAGAGCCGCTTCTTAGAATTCTTTGC	CCTTCTGACCCACTTCCCT	-
M101	HXC10_HUMAN.H11MO.0.D	-23	0.00223698	1.72024	0.411207	17	TTCTGGCCGACTTAGAGAGCCGCTTCTTAGAATTCTTTGC	GTAATAAAAAAATTAAAAA	-
M101	ZN214_HUMAN.H11MO.0.C	-8	0.00240848	1.85212	0.411207	22	TTCTGGCCGACTTAGAGAGCCGCTTCTTAGAATTCTTTGC	TCCTTTTTGAGGCCTTTGATGA	+
M101	MAF_HUMAN.H11MO.0.A	-7	0.00240992	1.85323	0.411207	19	TTCTGGCCGACTTAGAGAGCCGCTTCTTAGAATTCTTTGC	TTGCTGAGTCAGCAGATTC	-
M102	MNX1_HUMAN.H11MO.0.D	-1	6.10013e-05	0.04691	0.0936784	19	GCTGTTTTATTATCCCATAGCCTATGATTACAATCGTTTA	CTATTTTAATAACCCTTAA	+
M102	IRX2_HUMAN.H11MO.0.D	-1	0.000432979	0.33296	0.332458	19	GCTGTTTTATTATCCCATAGCCTATGATTACAATCGTTTA	CCAACATGCCCACCCATGT	-
M103	MNX1_HUMAN.H11MO.0.D	-16	5.55857e-05	0.0427454	0.08525	19	ATGTTTTTCCCCACGCTTATATAAATGTCCCTGAAATCTG	CTATTTTAATAACCCTTAA	+
M103	ZN264_HUMAN.H11MO.0.C	-14	0.000129425	0.0995281	0.0992478	24	ATGTTTTTCCCCACGCTTATATAAATGTCCCTGAAATCTG	AATGGGATTAGTGCCCTTATAAGA	-
M103	ZN554_HUMAN.H11MO.0.C	-14	0.000646055	0.496816	0.22242	20	ATGTTTTTCCCCACGCTTATATAAATGTCCCTGAAATCTG	AGCACCCCACATGGCTCAGC	-
M103	NR1D1_HUMAN.H11MO.0.B	-20	0.000793019	0.609832	0.22242	19	ATGTTTTTCCCCACGCTTATATAAATGTCCCTGAAATCTG	CCTTCTGACCCACTTCCCT	-
M103	NKX61_HUMAN.H11MO.0.B	-19	0.00107595	0.827406	0.22242	19	ATGTTTTTCCCCACGCTTATATAAATGTCCCTGAAATCTG	CATTAAATTCCCATTAATC	-
M103	Z324A_HUMAN.H11MO.0.C	-7	0.00113262	0.870986	0.22242	23	ATGTTTTTCCCCACGCTTATATAAATGTCCCTGAAATCTG	TATCAAACCATCCTTTGCTGCCA	+
M103	IRX2_HUMAN.H11MO.0.D	-1	0.0011602	0.892191	0.22242	19	ATGTTTTTCCCCACGCTTATATAAATGTCCCTGAAATCTG	CCAACATGCCCACCCATGT	-
M103	ZN394_HUMAN.H11MO.0.C	-15	0.00167601	1.28885	0.285604	20	ATGTTTTTCCCCACGCTTATATAAATGTCCCTGAAATCTG	ATTCCATTCTATTCCATTCT	-
M103	ZF64A_HUMAN.H11MO.0.D	-24	0.00313773	2.41292	0.481224	16	ATGTTTTTCCCCACGCTTATATAAATGTCCCTGAAATCTG	GGGGCCCGGGAACCTG	+
M106	MNX1_HUMAN.H11MO.0.D	-11	0.000363696	0.279682	0.259777	19	ATGTATCGCAGGTAAAGGCTCAAACTCTCGGTTTGACCTC	TTAAGGGTTATTAAAATAG	-
M106	IRX2_HUMAN.H11MO.0.D	-7	0.000507151	0.389999	0.259777	19	ATGTATCGCAGGTAAAGGCTCAAACTCTCGGTTTGACCTC	ACATGGGTGGGCATGTTGG	+
M107	ZN214_HUMAN.H11MO.0.C	-3	0.000635705	0.488857	0.39349	22	AGATACCTGTTGGAGTCGAGGCTTCTACGACATCGCCCGC	TCCTTTTTGAGGCCTTTGATGA	+
M107	RXRA_HUMAN.H11MO.0.A	-9	0.00084126	0.646929	0.39349	20	AGATACCTGTTGGAGTCGAGGCTTCTACGACATCGCCCGC	GGGGGAGGCAGAGGTCAGAG	+
M107	ZN563_HUMAN.H11MO.0.C	-5	0.00111768	0.859496	0.39349	21	AGATACCTGTTGGAGTCGAGGCTTCTACGACATCGCCCGC	GCAGCTGCCAGTGAGGATCCC	-
M107	IRX2_HUMAN.H11MO.0.D	-21	0.00187425	1.4413	0.39349	19	AGATACCTGTTGGAGTCGAGGCTTCTACGACATCGCCCGC	CCAACATGCCCACCCATGT	-
M107	ZN554_HUMAN.H11MO.0.C	-17	0.0019632	1.5097	0.39349	20	AGATACCTGTTGGAGTCGAGGCTTCTACGACATCGCCCGC	GCTGAGCCATGTGGGGTGCT	+
M107	ZFX_HUMAN.H11MO.1.A	-13	0.00205929	1.5836	0.39349	17	AGATACCTGTTGGAGTCGAGGCTTCTACGACATCGCCCGC	GGGGGCGGAGGCCGGGG	+
M107	PURA_HUMAN.H11MO.0.D	-24	0.00263215	2.02412	0.438179	16	AGATACCTGTTGGAGTCGAGGCTTCTACGACATCGCCCGC	CCCTGCCCCCCCCTTCC	-
M107	MAFA_HUMAN.H11MO.0.D	-6	0.00289502	2.22627	0.438179	21	AGATACCTGTTGGAGTCGAGGCTTCTACGACATCGCCCGC	GTGCTGACCCCGCAGCCTTCG	+
M107	PATZ1_HUMAN.H11MO.0.C	-21	0.00333553	2.56502	0.438179	19	AGATACCTGTTGGAGTCGAGGCTTCTACGACATCGCCCGC	CCTCCCCCCCCGCCCCCTCCCC	-
M107	ZN589_HUMAN.H11MO.0.D	-6	0.00362353	2.7865	0.438179	16	AGATACCTGTTGGAGTCGAGGCTTCTACGACATCGCCCGC	CGGCAGTAACCGTGGG	-
M107	ZN667_HUMAN.H11MO.0.C	-20	0.00399475	3.07196	0.438179	19	AGATACCTGTTGGAGTCGAGGCTTCTACGACATCGCCCGC	GTGGCCTTAAAAGCTCAGC	+
M107	KLF6_HUMAN.H11MO.0.A	-17	0.00429969	3.30646	0.438179	19	AGATACCTGTTGGAGTCGAGGCTTCTACGACATCGCCCGC	CCCCCGGCCCCGCCCTTCC	-
M107	BRAC_HUMAN.H11MO.0.A	7	0.00470627	3.61912	0.443545	13	AGATACCTGTTGGAGTCGAGGCTTCTACGACATCGCCCGC	ATTTCACACCTCCCTGCTAA	-
M107	TLX1_HUMAN.H11MO.0.D	-7	0.00496506	3.81813	0.443545	17	AGATACCTGTTGGAGTCGAGGCTTCTACGACATCGCCCGC	CCTTGGCAACTTGCCAG	-
M107	NR1H3_HUMAN.H11MO.0.B	-2	0.00574884	4.42086	0.443545	19	AGATACCTGTTGGAGTCGAGGCTTCTACGACATCGCCCGC	TGACCTGCAGTGACCTCTG	-
M107	OSR2_HUMAN.H11MO.0.C	-14	0.00588531	4.5258	0.443545	16	AGATACCTGTTGGAGTCGAGGCTTCTACGACATCGCCCGC	GCTGCTGCTTCTGCTG	+
M107	ZN341_HUMAN.H11MO.0.C	-17	0.00609939	4.69043	0.443545	22	AGATACCTGTTGGAGTCGAGGCTTCTACGACATCGCCCGC	GCTCTTCCCTCCCCCCCCCCCC	-
M107	MAF_HUMAN.H11MO.0.A	-15	0.00617599	4.74933	0.443545	19	AGATACCTGTTGGAGTCGAGGCTTCTACGACATCGCCCGC	TTGCTGAGTCAGCAGATTC	-
M107	NR1H4_HUMAN.H11MO.0.B	-15	0.00663238	5.1003	0.443545	19	AGATACCTGTTGGAGTCGAGGCTTCTACGACATCGCCCGC	CCTCGGGGTCATTGACCCC	-
M107	PROX1_HUMAN.H11MO.0.D	-23	0.00784421	6.0322	0.47964	17	AGATACCTGTTGGAGTCGAGGCTTCTACGACATCGCCCGC	CCCAACCCGCCTTACCC	-
M107	THA_HUMAN.H11MO.0.C	-21	0.00784421	6.0322	0.47964	17	AGATACCTGTTGGAGTCGAGGCTTCTACGACATCGCCCGC	CTGACCTGAAGTGACCC	-
M107	SP4_HUMAN.H11MO.0.A	-19	0.00876957	6.7438	0.481957	20	AGATACCTGTTGGAGTCGAGGCTTCTACGACATCGCCCGC	CCCGGCCCCGCCCCCTTCCC	-
M107	NR1D1_HUMAN.H11MO.0.B	-12	0.00941987	7.24388	0.481957	19	AGATACCTGTTGGAGTCGAGGCTTCTACGACATCGCCCGC	AGGGAAGTGGGTCAGAAGG	+
M107	MNX1_HUMAN.H11MO.0.D	-16	0.00941987	7.24388	0.481957	19	AGATACCTGTTGGAGTCGAGGCTTCTACGACATCGCCCGC	TTAAGGGTTATTAAAATAG	-
M107	MXI1_HUMAN.H11MO.0.A	-32	0.00945853	7.27361	0.481957	8	AGATACCTGTTGGAGTCGAGGCTTCTACGACATCGCCCGC	CCCGCCGCCACGTGC	-
M108	MNX1_HUMAN.H11MO.0.D	1	0.000140033	0.107685	0.214293	18	TCACTCCGGCTCCCATTTGAAAGAGGTGAGAGCGTCTCAT	CTATTTTAATAACCCTTAA	+
M108	BRAC_HUMAN.H11MO.0.A	-1	0.000649666	0.499593	0.472514	20	TCACTCCGGCTCCCATTTGAAAGAGGTGAGAGCGTCTCAT	ATTTCACACCTCCCTGCTAA	-
M108	ZN394_HUMAN.H11MO.0.C	-12	0.00104745	0.80549	0.472514	20	TCACTCCGGCTCCCATTTGAAAGAGGTGAGAGCGTCTCAT	AGAATGGAATAGAATGGAAT	+
M108	RXRA_HUMAN.H11MO.0.A	-12	0.00154386	1.18723	0.472514	20	TCACTCCGGCTCCCATTTGAAAGAGGTGAGAGCGTCTCAT	GGGGGAGGCAGAGGTCAGAG	+
M110	MNX1_HUMAN.H11MO.0.D	-12	0.000112212	0.086291	0.171492	19	GGTCCGTGGTTTTCCAGTGTGTGTTTATCAGTGAAGTTAA	TTAAGGGTTATTAAAATAG	-
M111	MNX1_HUMAN.H11MO.0.D	1	9.50693e-06	0.00731083	0.0146187	18	TTATTCAATCACGCCATTTGAGGCTCTCCAGATCCTCTTT	CTATTTTAATAACCCTTAA	+
M111	IRX2_HUMAN.H11MO.0.D	-13	0.000561256	0.431606	0.211502	19	TTATTCAATCACGCCATTTGAGGCTCTCCAGATCCTCTTT	ACATGGGTGGGCATGTTGG	+
M111	ZN394_HUMAN.H11MO.0.C	-1	0.000628259	0.483131	0.211502	20	TTATTCAATCACGCCATTTGAGGCTCTCCAGATCCTCTTT	ATTCCATTCTATTCCATTCT	-
M111	TLX1_HUMAN.H11MO.0.D	-14	0.000687727	0.528862	0.211502	17	TTATTCAATCACGCCATTTGAGGCTCTCCAGATCCTCTTT	CCTTGGCAACTTGCCAG	-
M113	IRX2_HUMAN.H11MO.0.D	-10	1.74945e-05	0.0134533	0.0268484	19	GTTGATGATACGCACTTGACGCCCCCTTTGCACCTACTTG	CCAACATGCCCACCCATGT	-
M113	MNX1_HUMAN.H11MO.0.D	0	0.000263626	0.202728	0.20229	19	GTTGATGATACGCACTTGACGCCCCCTTTGCACCTACTTG	CTATTTTAATAACCCTTAA	+
M113	TLX1_HUMAN.H11MO.0.D	-13	0.00190625	1.4659	0.493428	17	GTTGATGATACGCACTTGACGCCCCCTTTGCACCTACTTG	CCTTGGCAACTTGCCAG	-
M113	VENTX_HUMAN.H11MO.0.D	-2	0.00192912	1.48349	0.493428	19	GTTGATGATACGCACTTGACGCCCCCTTTGCACCTACTTG	AATTAGAAACCAATTAGCG	-
M114	IRX2_HUMAN.H11MO.0.D	-20	0.000273797	0.21055	0.368901	19	TCTGTCATAGTACTTCTGTAGCTTTACTTGTAATTTGTTC	ACATGGGTGGGCATGTTGG	+
M114	PAX2_HUMAN.H11MO.0.D	-14	0.000479813	0.368976	0.368901	18	TCTGTCATAGTACTTCTGTAGCTTTACTTGTAATTTGTTC	TGTCACGCATGACTGAAC	-
M115	MNX1_HUMAN.H11MO.0.D	-11	0.000140285	0.107879	0.108464	19	TAAATGTCACAACTTGCAGTTATCACTGTTAATTACTTTG	CTATTTTAATAACCCTTAA	+
M115	BRAC_HUMAN.H11MO.0.A	-3	0.000141537	0.108842	0.108464	20	TAAATGTCACAACTTGCAGTTATCACTGTTAATTACTTTG	ATTTCACACCTCCCTGCTAA	-
M115	IRX2_HUMAN.H11MO.0.D	-8	0.000571197	0.439251	0.291818	19	TAAATGTCACAACTTGCAGTTATCACTGTTAATTACTTTG	CCAACATGCCCACCCATGT	-
M115	HXC10_HUMAN.H11MO.0.D	-17	0.000781977	0.60134	0.299627	19	TAAATGTCACAACTTGCAGTTATCACTGTTAATTACTTTG	TTTTTAATTTTTTTATTAC	+
M115	ZN394_HUMAN.H11MO.0.C	-21	0.002079	1.59875	0.449351	19	TAAATGTCACAACTTGCAGTTATCACTGTTAATTACTTTG	ATTCCATTCTATTCCATTCT	-
M115	TLX1_HUMAN.H11MO.0.D	-5	0.00250524	1.92653	0.449351	17	TAAATGTCACAACTTGCAGTTATCACTGTTAATTACTTTG	CTGGCAAGTTGCCAAGG	+
M115	Z324A_HUMAN.H11MO.0.C	-4	0.00263865	2.02912	0.449351	23	TAAATGTCACAACTTGCAGTTATCACTGTTAATTACTTTG	TATCAAACCATCCTTTGCTGCCA	+
M115	RXRA_HUMAN.H11MO.0.A	-14	0.00338514	2.60317	0.474645	20	TAAATGTCACAACTTGCAGTTATCACTGTTAATTACTTTG	CTCTGACCTCTGCCTCCCCC	-
M115	PAX2_HUMAN.H11MO.0.D	0	0.00371624	2.85779	0.474645	18	TAAATGTCACAACTTGCAGTTATCACTGTTAATTACTTTG	GTTCAGTCATGCGTGACA	+
M115	HME2_HUMAN.H11MO.0.D	-3	0.00422755	3.25098	0.498416	11	TAAATGTCACAACTTGCAGTTATCACTGTTAATTACTTTG	CCCTAATTACC	-
M117	MNX1_HUMAN.H11MO.0.D	-21	0.000120078	0.0923401	0.18416	19	CATTCTTAATTCCCACTTGGGGACTTTACAGTACAAAAAG	CTATTTTAATAACCCTTAA	+
M117	IRX2_HUMAN.H11MO.0.D	-10	0.000534508	0.411036	0.275092	19	CATTCTTAATTCCCACTTGGGGACTTTACAGTACAAAAAG	ACATGGGTGGGCATGTTGG	+
M117	TLX1_HUMAN.H11MO.0.D	-15	0.000685628	0.527248	0.275092	17	CATTCTTAATTCCCACTTGGGGACTTTACAGTACAAAAAG	CCTTGGCAACTTGCCAG	-
M117	ZN394_HUMAN.H11MO.0.C	-8	0.000761346	0.585475	0.275092	20	CATTCTTAATTCCCACTTGGGGACTTTACAGTACAAAAAG	ATTCCATTCTATTCCATTCT	-
M117	ZN563_HUMAN.H11MO.0.C	-18	0.00103726	0.79765	0.275092	21	CATTCTTAATTCCCACTTGGGGACTTTACAGTACAAAAAG	GGGATCCTCACTGGCAGCTGC	+
M117	ZN214_HUMAN.H11MO.0.C	-10	0.00136217	1.04751	0.283413	22	CATTCTTAATTCCCACTTGGGGACTTTACAGTACAAAAAG	TCCTTTTTGAGGCCTTTGATGA	+
M117	RXRA_HUMAN.H11MO.0.A	-16	0.00147835	1.13685	0.283413	20	CATTCTTAATTCCCACTTGGGGACTTTACAGTACAAAAAG	CTCTGACCTCTGCCTCCCCC	-
M118	MNX1_HUMAN.H11MO.0.D	-6	2.36972e-05	0.0182231	0.0363912	19	ACTCGCAGAAGTACTTATTTTTGGTCTATCGCCATGCCAT	CTATTTTAATAACCCTTAA	+
M118	IRX2_HUMAN.H11MO.0.D	-16	0.000390364	0.30019	0.299737	19	ACTCGCAGAAGTACTTATTTTTGGTCTATCGCCATGCCAT	CCAACATGCCCACCCATGT	-
M119	MNX1_HUMAN.H11MO.0.D	-1	0.000321182	0.246989	0.267615	19	TGGTATGATTTAAATGTAATTCCTTACATCTCTGAATCTG	CTATTTTAATAACCCTTAA	+
M119	IRX2_HUMAN.H11MO.0.D	-15	0.00082853	0.63714	0.370817	19	TGGTATGATTTAAATGTAATTCCTTACATCTCTGAATCTG	ACATGGGTGGGCATGTTGG	+
M119	ZN394_HUMAN.H11MO.0.C	-13	0.00133807	1.02897	0.411237	20	TGGTATGATTTAAATGTAATTCCTTACATCTCTGAATCTG	ATTCCATTCTATTCCATTCT	-
M120	ZN394_HUMAN.H11MO.0.C	-9	2.32252e-05	0.0178602	0.0355031	20	GGGGTCTCTCAGGCATACTCTATCATTGGTTCGAGAGCCG	ATTCCATTCTATTCCATTCT	-
M120	IRX2_HUMAN.H11MO.0.D	-4	5.95615e-05	0.0458028	0.0455241	19	GGGGTCTCTCAGGCATACTCTATCATTGGTTCGAGAGCCG	CCAACATGCCCACCCATGT	-
M120	ZN563_HUMAN.H11MO.0.C	1	0.000166338	0.127914	0.0847569	20	GGGGTCTCTCAGGCATACTCTATCATTGGTTCGAGAGCCG	GGGATCCTCACTGGCAGCTGC	+
M120	ZN350_HUMAN.H11MO.0.C	1	0.000586825	0.451268	0.217781	17	GGGGTCTCTCAGGCATACTCTATCATTGGTTCGAGAGCCG	CAGTCCTTTTATGACCTA	+
M120	MNX1_HUMAN.H11MO.0.D	-14	0.000712336	0.547786	0.217781	19	GGGGTCTCTCAGGCATACTCTATCATTGGTTCGAGAGCCG	CTATTTTAATAACCCTTAA	+
M120	NR1D1_HUMAN.H11MO.0.B	-5	0.00159465	1.22628	0.292935	19	GGGGTCTCTCAGGCATACTCTATCATTGGTTCGAGAGCCG	CCTTCTGACCCACTTCCCT	-
M120	SPIC_HUMAN.H11MO.0.D	-7	0.00166025	1.27673	0.292935	13	GGGGTCTCTCAGGCATACTCTATCATTGGTTCGAGAGCCG	CCTCCCCTTCCTC	-
M120	TLX1_HUMAN.H11MO.0.D	-24	0.00260281	2.00156	0.347225	16	GGGGTCTCTCAGGCATACTCTATCATTGGTTCGAGAGCCG	CCTTGGCAACTTGCCAG	-
M120	PROX1_HUMAN.H11MO.0.D	-3	0.00282264	2.17061	0.347225	17	GGGGTCTCTCAGGCATACTCTATCATTGGTTCGAGAGCCG	CCCAACCCGCCTTACCC	-
M120	FOXD3_HUMAN.H11MO.0.D	-24	0.0029381	2.2594	0.347225	15	GGGGTCTCTCAGGCATACTCTATCATTGGTTCGAGAGCCG	TTTGTTTACTTAGCA	+
M120	MAF_HUMAN.H11MO.0.A	-21	0.00295289	2.27078	0.347225	19	GGGGTCTCTCAGGCATACTCTATCATTGGTTCGAGAGCCG	GAATCTGCTGACTCAGCAA	+
M120	GATA1_HUMAN.H11MO.0.A	-3	0.00343132	2.63868	0.364678	19	GGGGTCTCTCAGGCATACTCTATCATTGGTTCGAGAGCCG	TCTTATCTGTCCCCGCCAG	-
M120	HXC10_HUMAN.H11MO.0.D	-15	0.00369673	2.84279	0.364678	19	GGGGTCTCTCAGGCATACTCTATCATTGGTTCGAGAGCCG	TTTTTAATTTTTTTATTAC	+
M120	PAX2_HUMAN.H11MO.0.D	-6	0.00381701	2.93528	0.364678	18	GGGGTCTCTCAGGCATACTCTATCATTGGTTCGAGAGCCG	GTTCAGTCATGCGTGACA	+
M120	RXRA_HUMAN.H11MO.0.A	-7	0.00438923	3.37532	0.39468	20	GGGGTCTCTCAGGCATACTCTATCATTGGTTCGAGAGCCG	CTCTGACCTCTGCCTCCCCC	-
M120	MAFA_HUMAN.H11MO.0.D	-19	0.00511017	3.92972	0.433979	21	GGGGTCTCTCAGGCATACTCTATCATTGGTTCGAGAGCCG	CGAAGGCTGCGGGGTCAGCAC	-
M120	ZN214_HUMAN.H11MO.0.C	-3	0.00545287	4.19326	0.438298	22	GGGGTCTCTCAGGCATACTCTATCATTGGTTCGAGAGCCG	TCATCAAAGGCCTCAAAAAGGA	-
M121	MNX1_HUMAN.H11MO.0.D	-9	7.91335e-05	0.0608537	0.121126	19	AGGTAGTACCTGGGGATGCTTTCAAAGGACACGGATTTTG	TTAAGGGTTATTAAAATAG	-
M121	IRX2_HUMAN.H11MO.0.D	-7	0.000565241	0.43467	0.370351	19	AGGTAGTACCTGGGGATGCTTTCAAAGGACACGGATTTTG	ACATGGGTGGGCATGTTGG	+
M121	GATA1_HUMAN.H11MO.0.A	-17	0.00124418	0.956776	0.370351	19	AGGTAGTACCTGGGGATGCTTTCAAAGGACACGGATTTTG	TCTTATCTGTCCCCGCCAG	-
M121	ZN394_HUMAN.H11MO.0.C	-18	0.00155932	1.19912	0.370351	20	AGGTAGTACCTGGGGATGCTTTCAAAGGACACGGATTTTG	ATTCCATTCTATTCCATTCT	-
M121	FOXD3_HUMAN.H11MO.0.D	-14	0.0017034	1.30991	0.370351	15	AGGTAGTACCTGGGGATGCTTTCAAAGGACACGGATTTTG	TTTGTTTACTTAGCA	+
M121	HXC10_HUMAN.H11MO.0.D	-9	0.00182001	1.39959	0.370351	19	AGGTAGTACCTGGGGATGCTTTCAAAGGACACGGATTTTG	TTTTTAATTTTTTTATTAC	+
M121	PAX2_HUMAN.H11MO.0.D	-19	0.00245825	1.8904	0.370351	18	AGGTAGTACCTGGGGATGCTTTCAAAGGACACGGATTTTG	TGTCACGCATGACTGAAC	-
M121	ZN563_HUMAN.H11MO.0.C	-12	0.00267705	2.05865	0.370351	21	AGGTAGTACCTGGGGATGCTTTCAAAGGACACGGATTTTG	GGGATCCTCACTGGCAGCTGC	+
M121	BRAC_HUMAN.H11MO.0.A	-18	0.0027764	2.13505	0.370351	20	AGGTAGTACCTGGGGATGCTTTCAAAGGACACGGATTTTG	TTAGCAGGGAGGTGTGAAAT	+
M121	TLX1_HUMAN.H11MO.0.D	-18	0.0030703	2.36106	0.370351	17	AGGTAGTACCTGGGGATGCTTTCAAAGGACACGGATTTTG	CTGGCAAGTTGCCAAGG	+
M121	PAX8_HUMAN.H11MO.0.D	-20	0.00314543	2.41883	0.370351	14	AGGTAGTACCTGGGGATGCTTTCAAAGGACACGGATTTTG	GTCACTGAAGCGGG	+
M121	RXRA_HUMAN.H11MO.0.A	-14	0.00483918	3.72133	0.493808	20	AGGTAGTACCTGGGGATGCTTTCAAAGGACACGGATTTTG	GGGGGAGGCAGAGGTCAGAG	+
M122	MNX1_HUMAN.H11MO.0.D	-8	4.42238e-06	0.00340081	0.00678247	19	TCGTTTGTTTTTTTACATTCATCTGTATCATTCTCAGGGA	CTATTTTAATAACCCTTAA	+
M122	RXRA_HUMAN.H11MO.0.A	-4	0.000425483	0.327196	0.166293	20	TCGTTTGTTTTTTTACATTCATCTGTATCATTCTCAGGGA	CTCTGACCTCTGCCTCCCCC	-
M122	BRAC_HUMAN.H11MO.0.A	-9	0.00046144	0.354847	0.166293	20	TCGTTTGTTTTTTTACATTCATCTGTATCATTCTCAGGGA	ATTTCACACCTCCCTGCTAA	-
M122	NFAC1_HUMAN.H11MO.0.B	-3	0.000475406	0.365587	0.166293	15	TCGTTTGTTTTTTTACATTCATCTGTATCATTCTCAGGGA	TTTCTTTTTTTCCAT	-
M122	ZN394_HUMAN.H11MO.0.C	-5	0.00054214	0.416906	0.166293	20	TCGTTTGTTTTTTTACATTCATCTGTATCATTCTCAGGGA	ATTCCATTCTATTCCATTCT	-
M122	HXC10_HUMAN.H11MO.0.D	-1	0.00156893	1.20651	0.39036	19	TCGTTTGTTTTTTTACATTCATCTGTATCATTCTCAGGGA	TTTTTAATTTTTTTATTAC	+
M122	ZN563_HUMAN.H11MO.0.C	-5	0.00178169	1.37012	0.39036	21	TCGTTTGTTTTTTTACATTCATCTGTATCATTCTCAGGGA	GGGATCCTCACTGGCAGCTGC	+
M123	ZN214_HUMAN.H11MO.0.C	-8	0.000317892	0.244459	0.39246	22	TTATAACAACCATAGTACCCCATCGGAGCACTATCACCGT	TCCTTTTTGAGGCCTTTGATGA	+
M123	AIRE_HUMAN.H11MO.0.C	-5	0.000510352	0.39246	0.39246	18	TTATAACAACCATAGTACCCCATCGGAGCACTATCACCGT	TTAACCAATATAACCAAT	-
M124	IRX2_HUMAN.H11MO.0.D	-6	6.54453e-06	0.00503275	0.0100503	19	TGTCTGCTTATAGGTATGCTCATGTGATTTCCAGTATACT	CCAACATGCCCACCCATGT	-
M124	MNX1_HUMAN.H11MO.0.D	-19	0.000169884	0.130641	0.0869626	19	TGTCTGCTTATAGGTATGCTCATGTGATTTCCAGTATACT	CTATTTTAATAACCCTTAA	+
M124	ZN394_HUMAN.H11MO.0.C	-17	0.000485604	0.37343	0.186433	20	TGTCTGCTTATAGGTATGCTCATGTGATTTCCAGTATACT	ATTCCATTCTATTCCATTCT	-
M124	LEF1_HUMAN.H11MO.0.A	-19	0.00135911	1.04515	0.347858	14	TGTCTGCTTATAGGTATGCTCATGTGATTTCCAGTATACT	TCCTTTGATTTGCT	+
M124	ZN563_HUMAN.H11MO.0.C	-2	0.00171862	1.32162	0.377035	21	TGTCTGCTTATAGGTATGCTCATGTGATTTCCAGTATACT	GCAGCTGCCAGTGAGGATCCC	-
M124	RXRA_HUMAN.H11MO.0.A	-1	0.00214232	1.64744	0.386612	20	TGTCTGCTTATAGGTATGCTCATGTGATTTCCAGTATACT	CTCTGACCTCTGCCTCCCCC	-
M125	MNX1_HUMAN.H11MO.0.D	-3	0.000153694	0.118191	0.227764	19	TTGCTATTTATTCCCTCATATTTTAGCTTTCCAGCCGCAT	CTATTTTAATAACCCTTAA	+
M125	IRX2_HUMAN.H11MO.0.D	-2	0.000326891	0.251379	0.227764	19	TTGCTATTTATTCCCTCATATTTTAGCTTTCCAGCCGCAT	CCAACATGCCCACCCATGT	-
M125	RXRA_HUMAN.H11MO.0.A	-19	0.000509199	0.391574	0.227764	20	TTGCTATTTATTCCCTCATATTTTAGCTTTCCAGCCGCAT	CTCTGACCTCTGCCTCCCCC	-
M125	ZN394_HUMAN.H11MO.0.C	-12	0.000594036	0.456814	0.227764	20	TTGCTATTTATTCCCTCATATTTTAGCTTTCCAGCCGCAT	ATTCCATTCTATTCCATTCT	-
M126	Z324A_HUMAN.H11MO.0.C	-11	0.00018886	0.145233	0.290466	23	CTCAGGTCTTATGCTAACCAAGGTGTATTTATGAGTCTCC	TGGCAGCAAAGGATGGTTTGATA	-
M126	TLX1_HUMAN.H11MO.0.D	-5	0.000379741	0.292021	0.292021	17	CTCAGGTCTTATGCTAACCAAGGTGTATTTATGAGTCTCC	CTGGCAAGTTGCCAAGG	+
M126	IRX2_HUMAN.H11MO.0.D	-16	0.000650074	0.499907	0.333271	19	CTCAGGTCTTATGCTAACCAAGGTGTATTTATGAGTCTCC	ACATGGGTGGGCATGTTGG	+
M127	MNX1_HUMAN.H11MO.0.D	-18	0.000231035	0.177666	0.264794	19	TGTAATTGGATGTCTACAGCTATGCTTCTTTAGCACTTGT	TTAAGGGTTATTAAAATAG	-
M127	IRX2_HUMAN.H11MO.0.D	-2	0.000890151	0.684526	0.264794	19	TGTAATTGGATGTCTACAGCTATGCTTCTTTAGCACTTGT	ACATGGGTGGGCATGTTGG	+
M127	ZN394_HUMAN.H11MO.0.C	1	0.000990123	0.761405	0.264794	19	TGTAATTGGATGTCTACAGCTATGCTTCTTTAGCACTTGT	ATTCCATTCTATTCCATTCT	-
M127	MAF_HUMAN.H11MO.0.A	-21	0.00103592	0.796626	0.264794	19	TGTAATTGGATGTCTACAGCTATGCTTCTTTAGCACTTGT	TTGCTGAGTCAGCAGATTC	-
M127	GATA1_HUMAN.H11MO.0.A	7	0.00201412	1.54886	0.441284	12	TGTAATTGGATGTCTACAGCTATGCTTCTTTAGCACTTGT	TCTTATCTGTCCCCGCCAG	-
# Tomtom (Motif Comparison Tool): Version 5.5.5 compiled on Dec 7 2023 at 04:32:55
# The format of this file is described at http://localhost:8080/meme_5.5.5/doc/tomtom-output-format.html.
# tomtom -o /data/result_enhancer78-IMR90 /data/IMR90-MOTIF/result_motif_en/motifs_en78.txt /data/HOCOMOCOv11_full_HUMAN_mono_meme_format.meme
