# Supplementary material for: DeepEPI: CNN-transformer-based model for extracting TF interactions through predicting enhancer-promoter interactions
Source: Bioinform Adv. 2025 Sep 17;5(1):vbaf221. doi: 10.1093/bioadv/vbaf221 (PMC12478696; doi:10.1093/bioadv/vbaf221)
Supplement: vbaf221_Supplementary_Data [file vbaf221_supplementary_data.zip › Supplementary_file5/IMR90/result_enhancer78-IMR90/tomtom.xml]

<?xml version='1.0' encoding='UTF-8' standalone='yes'?>
<tomtom version="5.5.5" release="Thu Sep 14 08:48:04 2023 +1000">
  <model>
    <command_line>tomtom -o /data/result_enhancer78-IMR90 /data/IMR90-MOTIF/result_motif_en/motifs_en78.txt /data/HOCOMOCOv11_full_HUMAN_mono_meme_format.meme</command_line>
    <distance_measure value="ed"/>
    <threshold type="qvalue">0.5</threshold>
    <alphabet name="DNA" like="dna">
      <letter id="A" symbol="A" complement="T" name="Adenine" colour="CC0000"/>
      <letter id="C" symbol="C" complement="G" name="Cytosine" colour="0000CC"/>
      <letter id="G" symbol="G" complement="C" name="Guanine" colour="FFB300"/>
      <letter id="T" symbol="T" aliases="U" complement="A" name="Thymine" colour="008000"/>
      <letter id="N" symbol="N" aliases="X." equals="ACGT" name="Any base"/>
      <letter id="V" symbol="V" equals="ACG" name="Not T"/>
      <letter id="H" symbol="H" equals="ACT" name="Not G"/>
      <letter id="D" symbol="D" equals="AGT" name="Not C"/>
      <letter id="B" symbol="B" equals="CGT" name="Not A"/>
      <letter id="M" symbol="M" equals="AC" name="Amino"/>
      <letter id="R" symbol="R" equals="AG" name="Purine"/>
      <letter id="W" symbol="W" equals="AT" name="Weak"/>
      <letter id="S" symbol="S" equals="CG" name="Strong"/>
      <letter id="Y" symbol="Y" equals="CT" name="Pyrimidine"/>
      <letter id="K" symbol="K" equals="GT" name="Keto"/>
    </alphabet>
    <strands>both</strands>
    <background from="--query--" A="0.25" C="0.25" G="0.25" T="0.25"/>
    <host>f5f03e2d8156</host>
    <when>Sun Jan 28 14:38:20 2024</when>
  </model>
  <query_dbs>
    <db source="/data/IMR90-MOTIF/result_motif_en/motifs_en78.txt" name="motifs_en78.txt" loaded="105" excluded="0" last_mod_date="Sat Jan 27 09:23:57 2024"/>
  </query_dbs>
  <target_dbs>
    <db source="/data/HOCOMOCOv11_full_HUMAN_mono_meme_format.meme" name="HOCOMOCOv11_full_HUMAN_mono_meme_format" loaded="769" excluded="0" last_mod_date="Fri Jan 12 11:21:36 2024"/>
  </target_dbs>
  <queries>
    <motif db="0" id="M0" alt="O0" length="40" nsites="8" evalue="1.3e-003">
      <pos A="0.0853906" C="0.167696" G="0.167696" T="0.579218"/>
      <pos A="0.25" C="0.00308642" G="0.0853906" T="0.661523"/>
      <pos A="0.25" C="0.25" G="0.167696" T="0.332304"/>
      <pos A="0.332304" C="0.0853906" G="0.167696" T="0.414609"/>
      <pos A="0.579218" C="0.167696" G="0.167696" T="0.0853906"/>
      <pos A="0.414609" C="0.0853906" G="0.167696" T="0.332304"/>
      <pos A="0.00308642" C="0.167696" G="0.743827" T="0.0853906"/>
      <pos A="0.0853906" C="0.496914" G="0.167696" T="0.25"/>
      <pos A="0.579218" C="0.167696" G="0.00308642" T="0.25"/>
      <pos A="0.167696" C="0.25" G="0.496914" T="0.0853906"/>
      <pos A="0.25" C="0.332304" G="0.414609" T="0.00308642"/>
      <pos A="0.167696" C="0.579218" G="0.167696" T="0.0853906"/>
      <pos A="0.579218" C="0.25" G="0.0853906" T="0.0853906"/>
      <pos A="0.25" C="0.25" G="0.00308642" T="0.496914"/>
      <pos A="0.332304" C="0.00308642" G="0.167696" T="0.496914"/>
      <pos A="0.0853906" C="0.25" G="0.496914" T="0.167696"/>
      <pos A="0.25" C="0.167696" G="0.00308642" T="0.579218"/>
      <pos A="0.0853906" C="0.496914" G="0.332304" T="0.0853906"/>
      <pos A="0.496914" C="0.25" G="0.00308642" T="0.25"/>
      <pos A="0.167696" C="0.0853906" G="0.414609" T="0.332304"/>
      <pos A="0.167696" C="0.414609" G="0.167696" T="0.25"/>
      <pos A="0.414609" C="0.25" G="0.0853906" T="0.25"/>
      <pos A="0.167696" C="0.414609" G="0.0853906" T="0.332304"/>
      <pos A="0.00308642" C="0.167696" G="0.0853906" T="0.743827"/>
      <pos A="0.167696" C="0.25" G="0.25" T="0.332304"/>
      <pos A="0.167696" C="0.167696" G="0.25" T="0.414609"/>
      <pos A="0.0853906" C="0.414609" G="0.167696" T="0.332304"/>
      <pos A="0.25" C="0.167696" G="0.0853906" T="0.496914"/>
      <pos A="0.167696" C="0.414609" G="0.25" T="0.167696"/>
      <pos A="0.332304" C="0.25" G="0.0853906" T="0.332304"/>
      <pos A="0.25" C="0.0853906" G="0.496914" T="0.167696"/>
      <pos A="0.167696" C="0.25" G="0.0853906" T="0.496914"/>
      <pos A="0.167696" C="0.414609" G="0.0853906" T="0.332304"/>
      <pos A="0.0853906" C="0.332304" G="0.167696" T="0.414609"/>
      <pos A="0.25" C="0.332304" G="0.00308642" T="0.414609"/>
      <pos A="0.414609" C="0.332304" G="0.0853906" T="0.167696"/>
      <pos A="0.00308642" C="0.25" G="0.414609" T="0.332304"/>
      <pos A="0.167696" C="0.496914" G="0.332304" T="0.00308642"/>
      <pos A="0.661523" C="0.00308642" G="0.167696" T="0.167696"/>
      <pos A="0.414609" C="0.25" G="0.25" T="0.0853906"/>
    </motif>
    <motif db="0" id="M1" alt="O1" length="40" nsites="8" evalue="1.3e-003">
      <pos A="0.112826" C="0.332304" G="0.332304" T="0.222565"/>
      <pos A="0.222565" C="0.332304" G="0.112826" T="0.332304"/>
      <pos A="0.112826" C="0.112826" G="0.222565" T="0.551784"/>
      <pos A="0.222565" C="0.442043" G="0.00308642" T="0.332304"/>
      <pos A="0.332304" C="0.222565" G="0.222565" T="0.222565"/>
      <pos A="0.442043" C="0.00308642" G="0.222565" T="0.332304"/>
      <pos A="0.222565" C="0.112826" G="0.112826" T="0.551784"/>
      <pos A="0.442043" C="0.222565" G="0.332304" T="0.00308642"/>
      <pos A="0.00308642" C="0.222565" G="0.222565" T="0.551784"/>
      <pos A="0.222565" C="0.222565" G="0.332304" T="0.222565"/>
      <pos A="0.332304" C="0.00308642" G="0.112826" T="0.551784"/>
      <pos A="0.332304" C="0.442043" G="0.222565" T="0.00308642"/>
      <pos A="0.222565" C="0.112826" G="0.222565" T="0.442043"/>
      <pos A="0.332304" C="0.112826" G="0.551784" T="0.00308642"/>
      <pos A="0.00308642" C="0.771262" G="0.112826" T="0.112826"/>
      <pos A="0.222565" C="0.332304" G="0.222565" T="0.222565"/>
      <pos A="0.661523" C="0.00308642" G="0.332304" T="0.00308642"/>
      <pos A="0.112826" C="0.00308642" G="0.661523" T="0.222565"/>
      <pos A="0.442043" C="0.112826" G="0.332304" T="0.112826"/>
      <pos A="0.112826" C="0.222565" G="0.442043" T="0.222565"/>
      <pos A="0.112826" C="0.442043" G="0.332304" T="0.112826"/>
      <pos A="0.00308642" C="0.222565" G="0.332304" T="0.442043"/>
      <pos A="0.332304" C="0.332304" G="0.222565" T="0.112826"/>
      <pos A="0.112826" C="0.222565" G="0.442043" T="0.222565"/>
      <pos A="0.332304" C="0.332304" G="0.00308642" T="0.332304"/>
      <pos A="0.00308642" C="0.332304" G="0.112826" T="0.551784"/>
      <pos A="0.551784" C="0.112826" G="0.112826" T="0.222565"/>
      <pos A="0.551784" C="0.112826" G="0.222565" T="0.112826"/>
      <pos A="0.222565" C="0.222565" G="0.442043" T="0.112826"/>
      <pos A="0.332304" C="0.112826" G="0.332304" T="0.222565"/>
      <pos A="0.112826" C="0.442043" G="0.332304" T="0.112826"/>
      <pos A="0.112826" C="0.442043" G="0.112826" T="0.332304"/>
      <pos A="0.442043" C="0.112826" G="0.112826" T="0.332304"/>
      <pos A="0.222565" C="0.112826" G="0.442043" T="0.222565"/>
      <pos A="0.332304" C="0.332304" G="0.332304" T="0.00308642"/>
      <pos A="0.442043" C="0.332304" G="0.112826" T="0.112826"/>
      <pos A="0.112826" C="0.00308642" G="0.222565" T="0.661523"/>
      <pos A="0.442043" C="0.222565" G="0.222565" T="0.112826"/>
      <pos A="0.222565" C="0.112826" G="0.551784" T="0.112826"/>
      <pos A="0.00308642" C="0.551784" G="0.332304" T="0.112826"/>
    </motif>
    <motif db="0" id="M10" alt="O10" length="40" nsites="8" evalue="1.3e-003">
      <pos A="0.0501175" C="0.473398" G="0.14418" T="0.332304"/>
      <pos A="0.285273" C="0.238242" G="0.0971486" T="0.379335"/>
      <pos A="0.52043" C="0.0971486" G="0.14418" T="0.238242"/>
      <pos A="0.191211" C="0.332304" G="0.332304" T="0.14418"/>
      <pos A="0.332304" C="0.191211" G="0.0971486" T="0.379335"/>
      <pos A="0.0501175" C="0.285273" G="0.191211" T="0.473398"/>
      <pos A="0.191211" C="0.14418" G="0.0971486" T="0.567461"/>
      <pos A="0.52043" C="0.0971486" G="0.191211" T="0.191211"/>
      <pos A="0.191211" C="0.00308642" G="0.708554" T="0.0971486"/>
      <pos A="0.238242" C="0.285273" G="0.0971486" T="0.379335"/>
      <pos A="0.332304" C="0.00308642" G="0.0971486" T="0.567461"/>
      <pos A="0.0501175" C="0.0971486" G="0.285273" T="0.567461"/>
      <pos A="0.238242" C="0.285273" G="0.14418" T="0.332304"/>
      <pos A="0.191211" C="0.426366" G="0.14418" T="0.238242"/>
      <pos A="0.285273" C="0.191211" G="0.14418" T="0.379335"/>
      <pos A="0.238242" C="0.0971486" G="0.285273" T="0.379335"/>
      <pos A="0.379335" C="0.426366" G="0.14418" T="0.0501175"/>
      <pos A="0.285273" C="0.285273" G="0.191211" T="0.238242"/>
      <pos A="0.14418" C="0.0501175" G="0.238242" T="0.567461"/>
      <pos A="0.0971486" C="0.0971486" G="0.14418" T="0.661523"/>
      <pos A="0.14418" C="0.14418" G="0.379335" T="0.332304"/>
      <pos A="0.332304" C="0.238242" G="0.332304" T="0.0971486"/>
      <pos A="0.0971486" C="0.473398" G="0.238242" T="0.191211"/>
      <pos A="0.426366" C="0.332304" G="0.0501175" T="0.191211"/>
      <pos A="0.332304" C="0.14418" G="0.238242" T="0.285273"/>
      <pos A="0.426366" C="0.285273" G="0.0501175" T="0.238242"/>
      <pos A="0.00308642" C="0.332304" G="0.191211" T="0.473398"/>
      <pos A="0.379335" C="0.0971486" G="0.14418" T="0.379335"/>
      <pos A="0.379335" C="0.0501175" G="0.473398" T="0.0971486"/>
      <pos A="0.473398" C="0.0971486" G="0.285273" T="0.14418"/>
      <pos A="0.379335" C="0.191211" G="0.14418" T="0.285273"/>
      <pos A="0.191211" C="0.0501175" G="0.379335" T="0.379335"/>
      <pos A="0.379335" C="0.00308642" G="0.238242" T="0.379335"/>
      <pos A="0.0971486" C="0.473398" G="0.0501175" T="0.379335"/>
      <pos A="0.285273" C="0.238242" G="0.332304" T="0.14418"/>
      <pos A="0.379335" C="0.0971486" G="0.191211" T="0.332304"/>
      <pos A="0.0971486" C="0.14418" G="0.379335" T="0.379335"/>
      <pos A="0.238242" C="0.332304" G="0.14418" T="0.285273"/>
      <pos A="0.379335" C="0.238242" G="0.00308642" T="0.379335"/>
      <pos A="0.00308642" C="0.708554" G="0.0971486" T="0.191211"/>
    </motif>
    <motif db="0" id="M100" alt="O100" length="40" nsites="8" evalue="1.3e-003">
      <pos A="0.00308642" C="0.101852" G="0.694444" T="0.200617"/>
      <pos A="0.398148" C="0.200617" G="0.101852" T="0.299383"/>
      <pos A="0.200617" C="0.101852" G="0.496914" T="0.200617"/>
      <pos A="0.496914" C="0.101852" G="0.398148" T="0.00308642"/>
      <pos A="0.200617" C="0.299383" G="0.200617" T="0.299383"/>
      <pos A="0.101852" C="0.101852" G="0.200617" T="0.595679"/>
      <pos A="0.200617" C="0.101852" G="0.398148" T="0.299383"/>
      <pos A="0.101852" C="0.398148" G="0.101852" T="0.398148"/>
      <pos A="0.00308642" C="0.299383" G="0.101852" T="0.595679"/>
      <pos A="0.299383" C="0.496914" G="0.200617" T="0.00308642"/>
      <pos A="0.398148" C="0.496914" G="0.00308642" T="0.101852"/>
      <pos A="0.398148" C="0.101852" G="0.398148" T="0.101852"/>
      <pos A="0.101852" C="0.299383" G="0.496914" T="0.101852"/>
      <pos A="0.299383" C="0.101852" G="0.299383" T="0.299383"/>
      <pos A="0.398148" C="0.00308642" G="0.595679" T="0.00308642"/>
      <pos A="0.200617" C="0.299383" G="0.398148" T="0.101852"/>
      <pos A="0.299383" C="0.398148" G="0.200617" T="0.101852"/>
      <pos A="0.496914" C="0.200617" G="0.101852" T="0.200617"/>
      <pos A="0.299383" C="0.200617" G="0.200617" T="0.299383"/>
      <pos A="0.101852" C="0.101852" G="0.299383" T="0.496914"/>
      <pos A="0.101852" C="0.00308642" G="0.299383" T="0.595679"/>
      <pos A="0.299383" C="0.200617" G="0.299383" T="0.200617"/>
      <pos A="0.101852" C="0.595679" G="0.101852" T="0.200617"/>
      <pos A="0.398148" C="0.200617" G="0.299383" T="0.101852"/>
      <pos A="0.00308642" C="0.299383" G="0.299383" T="0.398148"/>
      <pos A="0.595679" C="0.00308642" G="0.200617" T="0.200617"/>
      <pos A="0.200617" C="0.200617" G="0.496914" T="0.101852"/>
      <pos A="0.299383" C="0.101852" G="0.200617" T="0.398148"/>
      <pos A="0.101852" C="0.00308642" G="0.398148" T="0.496914"/>
      <pos A="0.595679" C="0.299383" G="0.101852" T="0.00308642"/>
      <pos A="0.299383" C="0.00308642" G="0.200617" T="0.496914"/>
      <pos A="0.200617" C="0.299383" G="0.200617" T="0.299383"/>
      <pos A="0.398148" C="0.299383" G="0.00308642" T="0.299383"/>
      <pos A="0.00308642" C="0.200617" G="0.595679" T="0.200617"/>
      <pos A="0.200617" C="0.496914" G="0.101852" T="0.200617"/>
      <pos A="0.299383" C="0.101852" G="0.101852" T="0.496914"/>
      <pos A="0.200617" C="0.398148" G="0.00308642" T="0.398148"/>
      <pos A="0.299383" C="0.496914" G="0.101852" T="0.101852"/>
      <pos A="0.299383" C="0.299383" G="0.00308642" T="0.398148"/>
      <pos A="0.101852" C="0.00308642" G="0.398148" T="0.496914"/>
    </motif>
    <motif db="0" id="M101" alt="O101" length="40" nsites="8" evalue="1.3e-003">
      <pos A="0.422091" C="0.122802" G="0.0330153" T="0.422091"/>
      <pos A="0.152731" C="0.18266" G="0.242518" T="0.422091"/>
      <pos A="0.212589" C="0.362233" G="0.0928731" T="0.332304"/>
      <pos A="0.212589" C="0.0928731" G="0.272446" T="0.422091"/>
      <pos A="0.0928731" C="0.0330153" G="0.481949" T="0.392162"/>
      <pos A="0.18266" C="0.152731" G="0.362233" T="0.302375"/>
      <pos A="0.362233" C="0.392162" G="0.18266" T="0.0629442"/>
      <pos A="0.0629442" C="0.332304" G="0.332304" T="0.272446"/>
      <pos A="0.242518" C="0.272446" G="0.302375" T="0.18266"/>
      <pos A="0.481949" C="0.122802" G="0.212589" T="0.18266"/>
      <pos A="0.0629442" C="0.511879" G="0.332304" T="0.0928731"/>
      <pos A="0.242518" C="0.122802" G="0.152731" T="0.481949"/>
      <pos A="0.18266" C="0.242518" G="0.242518" T="0.332304"/>
      <pos A="0.302375" C="0.242518" G="0.18266" T="0.272446"/>
      <pos A="0.152731" C="0.302375" G="0.392162" T="0.152731"/>
      <pos A="0.332304" C="0.242518" G="0.152731" T="0.272446"/>
      <pos A="0.152731" C="0.18266" G="0.45202" T="0.212589"/>
      <pos A="0.541807" C="0.0928731" G="0.122802" T="0.242518"/>
      <pos A="0.18266" C="0.152731" G="0.511879" T="0.152731"/>
      <pos A="0.272446" C="0.332304" G="0.272446" T="0.122802"/>
      <pos A="0.332304" C="0.45202" G="0.0928731" T="0.122802"/>
      <pos A="0.242518" C="0.272446" G="0.302375" T="0.18266"/>
      <pos A="0.242518" C="0.392162" G="0.212589" T="0.152731"/>
      <pos A="0.0928731" C="0.212589" G="0.242518" T="0.45202"/>
      <pos A="0.18266" C="0.362233" G="0.0928731" T="0.362233"/>
      <pos A="0.302375" C="0.511879" G="0.00308642" T="0.18266"/>
      <pos A="0.272446" C="0.272446" G="0.152731" T="0.302375"/>
      <pos A="0.0330153" C="0.272446" G="0.152731" T="0.541807"/>
      <pos A="0.302375" C="0.212589" G="0.302375" T="0.18266"/>
      <pos A="0.272446" C="0.122802" G="0.302375" T="0.302375"/>
      <pos A="0.392162" C="0.302375" G="0.152731" T="0.152731"/>
      <pos A="0.691452" C="0.152731" G="0.0330153" T="0.122802"/>
      <pos A="0.212589" C="0.18266" G="0.272446" T="0.332304"/>
      <pos A="0.272446" C="0.212589" G="0.18266" T="0.332304"/>
      <pos A="0.272446" C="0.332304" G="0.212589" T="0.18266"/>
      <pos A="0.0928731" C="0.0330153" G="0.18266" T="0.691452"/>
      <pos A="0.0928731" C="0.212589" G="0.332304" T="0.362233"/>
      <pos A="0.18266" C="0.242518" G="0.242518" T="0.332304"/>
      <pos A="0.272446" C="0.242518" G="0.302375" T="0.18266"/>
      <pos A="0.272446" C="0.332304" G="0.0629442" T="0.332304"/>
    </motif>
    <motif db="0" id="M102" alt="O102" length="40" nsites="8" evalue="1.3e-003">
      <pos A="0.240123" C="0.263827" G="0.374444" T="0.121605"/>
      <pos A="0.184815" C="0.334938" G="0.21642" T="0.263827"/>
      <pos A="0.224321" C="0.161111" G="0.184815" T="0.429753"/>
      <pos A="0.295432" C="0.192716" G="0.303333" T="0.208519"/>
      <pos A="0.224321" C="0.200617" G="0.248025" T="0.327037"/>
      <pos A="0.255926" C="0.176914" G="0.200617" T="0.366543"/>
      <pos A="0.192716" C="0.224321" G="0.271728" T="0.311235"/>
      <pos A="0.192716" C="0.327037" G="0.0820988" T="0.398148"/>
      <pos A="0.303333" C="0.169012" G="0.224321" T="0.303333"/>
      <pos A="0.200617" C="0.295432" G="0.192716" T="0.311235"/>
      <pos A="0.169012" C="0.255926" G="0.169012" T="0.406049"/>
      <pos A="0.398148" C="0.208519" G="0.21642" T="0.176914"/>
      <pos A="0.27963" C="0.200617" G="0.176914" T="0.34284"/>
      <pos A="0.240123" C="0.319136" G="0.21642" T="0.224321"/>
      <pos A="0.192716" C="0.311235" G="0.192716" T="0.303333"/>
      <pos A="0.176914" C="0.382346" G="0.240123" T="0.200617"/>
      <pos A="0.334938" C="0.248025" G="0.208519" T="0.208519"/>
      <pos A="0.184815" C="0.240123" G="0.232222" T="0.34284"/>
      <pos A="0.390247" C="0.15321" G="0.263827" T="0.192716"/>
      <pos A="0.200617" C="0.200617" G="0.334938" T="0.263827"/>
      <pos A="0.184815" C="0.437654" G="0.0504938" T="0.327037"/>
      <pos A="0.176914" C="0.390247" G="0.176914" T="0.255926"/>
      <pos A="0.184815" C="0.0425926" G="0.287531" T="0.485062"/>
      <pos A="0.366543" C="0.105802" G="0.327037" T="0.200617"/>
      <pos A="0.200617" C="0.0820988" G="0.311235" T="0.406049"/>
      <pos A="0.0346914" C="0.350741" G="0.382346" T="0.232222"/>
      <pos A="0.319136" C="0.271728" G="0.169012" T="0.240123"/>
      <pos A="0.240123" C="0.350741" G="0.0425926" T="0.366543"/>
      <pos A="0.295432" C="0.137407" G="0.248025" T="0.319136"/>
      <pos A="0.334938" C="0.311235" G="0.176914" T="0.176914"/>
      <pos A="0.224321" C="0.334938" G="0.248025" T="0.192716"/>
      <pos A="0.445556" C="0.121605" G="0.240123" T="0.192716"/>
      <pos A="0.366543" C="0.27963" G="0.15321" T="0.200617"/>
      <pos A="0.263827" C="0.21642" G="0.224321" T="0.295432"/>
      <pos A="0.255926" C="0.287531" G="0.184815" T="0.271728"/>
      <pos A="0.192716" C="0.248025" G="0.334938" T="0.224321"/>
      <pos A="0.15321" C="0.271728" G="0.200617" T="0.374444"/>
      <pos A="0.287531" C="0.176914" G="0.208519" T="0.327037"/>
      <pos A="0.0979012" C="0.145309" G="0.327037" T="0.429753"/>
      <pos A="0.319136" C="0.255926" G="0.319136" T="0.105802"/>
    </motif>
    <motif db="0" id="M103" alt="O103" length="40" nsites="8" evalue="1.3e-003">
      <pos A="0.272446" C="0.272446" G="0.272446" T="0.18266"/>
      <pos A="0.362233" C="0.0928731" G="0.18266" T="0.362233"/>
      <pos A="0.00308642" C="0.272446" G="0.45202" T="0.272446"/>
      <pos A="0.0928731" C="0.0928731" G="0.18266" T="0.631594"/>
      <pos A="0.18266" C="0.362233" G="0.0928731" T="0.362233"/>
      <pos A="0.0928731" C="0.0928731" G="0.272446" T="0.541807"/>
      <pos A="0.18266" C="0.0928731" G="0.00308642" T="0.721381"/>
      <pos A="0.0928731" C="0.45202" G="0.00308642" T="0.45202"/>
      <pos A="0.272446" C="0.362233" G="0.0928731" T="0.272446"/>
      <pos A="0.272446" C="0.362233" G="0.18266" T="0.18266"/>
      <pos A="0.00308642" C="0.721381" G="0.272446" T="0.00308642"/>
      <pos A="0.45202" C="0.45202" G="0.00308642" T="0.0928731"/>
      <pos A="0.631594" C="0.0928731" G="0.0928731" T="0.18266"/>
      <pos A="0.272446" C="0.362233" G="0.18266" T="0.18266"/>
      <pos A="0.45202" C="0.00308642" G="0.45202" T="0.0928731"/>
      <pos A="0.18266" C="0.721381" G="0.0928731" T="0.00308642"/>
      <pos A="0.18266" C="0.272446" G="0.00308642" T="0.541807"/>
      <pos A="0.00308642" C="0.18266" G="0.362233" T="0.45202"/>
      <pos A="0.45202" C="0.272446" G="0.0928731" T="0.18266"/>
      <pos A="0.18266" C="0.362233" G="0.00308642" T="0.45202"/>
      <pos A="0.631594" C="0.0928731" G="0.0928731" T="0.18266"/>
      <pos A="0.18266" C="0.18266" G="0.0928731" T="0.541807"/>
      <pos A="0.362233" C="0.272446" G="0.0928731" T="0.272446"/>
      <pos A="0.541807" C="0.0928731" G="0.18266" T="0.18266"/>
      <pos A="0.45202" C="0.272446" G="0.272446" T="0.00308642"/>
      <pos A="0.362233" C="0.0928731" G="0.00308642" T="0.541807"/>
      <pos A="0.0928731" C="0.18266" G="0.631594" T="0.0928731"/>
      <pos A="0.00308642" C="0.362233" G="0.272446" T="0.362233"/>
      <pos A="0.0928731" C="0.631594" G="0.0928731" T="0.18266"/>
      <pos A="0.18266" C="0.541807" G="0.00308642" T="0.272446"/>
      <pos A="0.18266" C="0.631594" G="0.00308642" T="0.18266"/>
      <pos A="0.272446" C="0.18266" G="0.0928731" T="0.45202"/>
      <pos A="0.00308642" C="0.18266" G="0.721381" T="0.0928731"/>
      <pos A="0.362233" C="0.0928731" G="0.272446" T="0.272446"/>
      <pos A="0.541807" C="0.18266" G="0.18266" T="0.0928731"/>
      <pos A="0.45202" C="0.18266" G="0.272446" T="0.0928731"/>
      <pos A="0.18266" C="0.362233" G="0.0928731" T="0.362233"/>
      <pos A="0.18266" C="0.45202" G="0.18266" T="0.18266"/>
      <pos A="0.272446" C="0.18266" G="0.18266" T="0.362233"/>
      <pos A="0.0928731" C="0.362233" G="0.362233" T="0.18266"/>
    </motif>
    <motif db="0" id="M105" alt="O105" length="40" nsites="8" evalue="1.3e-003">
      <pos A="0.200617" C="0.398148" G="0.200617" T="0.200617"/>
      <pos A="0.398148" C="0.398148" G="0.00308642" T="0.200617"/>
      <pos A="0.398148" C="0.200617" G="0.200617" T="0.200617"/>
      <pos A="0.00308642" C="0.398148" G="0.200617" T="0.398148"/>
      <pos A="0.00308642" C="0.00308642" G="0.398148" T="0.595679"/>
      <pos A="0.200617" C="0.200617" G="0.398148" T="0.200617"/>
      <pos A="0.595679" C="0.00308642" G="0.200617" T="0.200617"/>
      <pos A="0.00308642" C="0.00308642" G="0.200617" T="0.79321"/>
      <pos A="0.398148" C="0.200617" G="0.200617" T="0.200617"/>
      <pos A="0.200617" C="0.200617" G="0.398148" T="0.200617"/>
      <pos A="0.398148" C="0.398148" G="0.200617" T="0.00308642"/>
      <pos A="0.00308642" C="0.398148" G="0.398148" T="0.200617"/>
      <pos A="0.398148" C="0.00308642" G="0.398148" T="0.200617"/>
      <pos A="0.200617" C="0.200617" G="0.00308642" T="0.595679"/>
      <pos A="0.595679" C="0.200617" G="0.200617" T="0.00308642"/>
      <pos A="0.00308642" C="0.398148" G="0.398148" T="0.200617"/>
      <pos A="0.200617" C="0.200617" G="0.00308642" T="0.595679"/>
      <pos A="0.200617" C="0.200617" G="0.00308642" T="0.595679"/>
      <pos A="0.200617" C="0.200617" G="0.398148" T="0.200617"/>
      <pos A="0.595679" C="0.00308642" G="0.200617" T="0.200617"/>
      <pos A="0.398148" C="0.00308642" G="0.200617" T="0.398148"/>
      <pos A="0.200617" C="0.595679" G="0.00308642" T="0.200617"/>
      <pos A="0.398148" C="0.00308642" G="0.398148" T="0.200617"/>
      <pos A="0.79321" C="0.00308642" G="0.00308642" T="0.200617"/>
      <pos A="0.200617" C="0.200617" G="0.200617" T="0.398148"/>
      <pos A="0.00308642" C="0.200617" G="0.595679" T="0.200617"/>
      <pos A="0.00308642" C="0.200617" G="0.595679" T="0.200617"/>
      <pos A="0.200617" C="0.00308642" G="0.200617" T="0.595679"/>
      <pos A="0.200617" C="0.398148" G="0.200617" T="0.200617"/>
      <pos A="0.200617" C="0.200617" G="0.595679" T="0.00308642"/>
      <pos A="0.200617" C="0.79321" G="0.00308642" T="0.00308642"/>
      <pos A="0.00308642" C="0.398148" G="0.00308642" T="0.595679"/>
      <pos A="0.595679" C="0.200617" G="0.200617" T="0.00308642"/>
      <pos A="0.595679" C="0.00308642" G="0.200617" T="0.200617"/>
      <pos A="0.595679" C="0.00308642" G="0.398148" T="0.00308642"/>
      <pos A="0.00308642" C="0.398148" G="0.595679" T="0.00308642"/>
      <pos A="0.00308642" C="0.200617" G="0.200617" T="0.595679"/>
      <pos A="0.00308642" C="0.200617" G="0.00308642" T="0.79321"/>
      <pos A="0.398148" C="0.200617" G="0.00308642" T="0.398148"/>
      <pos A="0.398148" C="0.595679" G="0.00308642" T="0.00308642"/>
    </motif>
    <motif db="0" id="M106" alt="O106" length="40" nsites="8" evalue="1.3e-003">
      <pos A="0.303333" C="0.224321" G="0.248025" T="0.224321"/>
      <pos A="0.169012" C="0.137407" G="0.105802" T="0.587778"/>
      <pos A="0.169012" C="0.295432" G="0.334938" T="0.200617"/>
      <pos A="0.255926" C="0.176914" G="0.232222" T="0.334938"/>
      <pos A="0.311235" C="0.224321" G="0.248025" T="0.21642"/>
      <pos A="0.287531" C="0.200617" G="0.15321" T="0.358642"/>
      <pos A="0.319136" C="0.334938" G="0.105802" T="0.240123"/>
      <pos A="0.232222" C="0.21642" G="0.287531" T="0.263827"/>
      <pos A="0.09" C="0.390247" G="0.303333" T="0.21642"/>
      <pos A="0.311235" C="0.255926" G="0.129506" T="0.303333"/>
      <pos A="0.184815" C="0.21642" G="0.319136" T="0.27963"/>
      <pos A="0.208519" C="0.224321" G="0.366543" T="0.200617"/>
      <pos A="0.224321" C="0.303333" G="0.0425926" T="0.429753"/>
      <pos A="0.358642" C="0.121605" G="0.208519" T="0.311235"/>
      <pos A="0.327037" C="0.176914" G="0.232222" T="0.263827"/>
      <pos A="0.295432" C="0.240123" G="0.208519" T="0.255926"/>
      <pos A="0.224321" C="0.27963" G="0.327037" T="0.169012"/>
      <pos A="0.113704" C="0.169012" G="0.358642" T="0.358642"/>
      <pos A="0.240123" C="0.350741" G="0.113704" T="0.295432"/>
      <pos A="0.232222" C="0.224321" G="0.263827" T="0.27963"/>
      <pos A="0.192716" C="0.327037" G="0.232222" T="0.248025"/>
      <pos A="0.287531" C="0.248025" G="0.232222" T="0.232222"/>
      <pos A="0.413951" C="0.145309" G="0.113704" T="0.327037"/>
      <pos A="0.366543" C="0.271728" G="0.105802" T="0.255926"/>
      <pos A="0.169012" C="0.319136" G="0.303333" T="0.208519"/>
      <pos A="0.311235" C="0.09" G="0.224321" T="0.374444"/>
      <pos A="0.271728" C="0.319136" G="0.303333" T="0.105802"/>
      <pos A="0.208519" C="0.176914" G="0.200617" T="0.413951"/>
      <pos A="0.176914" C="0.311235" G="0.27963" T="0.232222"/>
      <pos A="0.240123" C="0.161111" G="0.334938" T="0.263827"/>
      <pos A="0.224321" C="0.240123" G="0.319136" T="0.21642"/>
      <pos A="0.303333" C="0.129506" G="0.248025" T="0.319136"/>
      <pos A="0.208519" C="0.176914" G="0.263827" T="0.350741"/>
      <pos A="0.287531" C="0.224321" G="0.105802" T="0.382346"/>
      <pos A="0.145309" C="0.21642" G="0.327037" T="0.311235"/>
      <pos A="0.334938" C="0.271728" G="0.21642" T="0.176914"/>
      <pos A="0.137407" C="0.421852" G="0.121605" T="0.319136"/>
      <pos A="0.224321" C="0.327037" G="0.192716" T="0.255926"/>
      <pos A="0.303333" C="0.263827" G="0.113704" T="0.319136"/>
      <pos A="0.263827" C="0.303333" G="0.184815" T="0.248025"/>
    </motif>
    <motif db="0" id="M107" alt="O107" length="40" nsites="8" evalue="1.3e-003">
      <pos A="0.332304" C="0.00308642" G="0.332304" T="0.332304"/>
      <pos A="0.00308642" C="0.277435" G="0.606653" T="0.112826"/>
      <pos A="0.442043" C="0.0579565" G="0.112826" T="0.387174"/>
      <pos A="0.222565" C="0.277435" G="0.167696" T="0.332304"/>
      <pos A="0.442043" C="0.222565" G="0.167696" T="0.167696"/>
      <pos A="0.112826" C="0.387174" G="0.332304" T="0.167696"/>
      <pos A="0.167696" C="0.387174" G="0.332304" T="0.112826"/>
      <pos A="0.167696" C="0.167696" G="0.0579565" T="0.606653"/>
      <pos A="0.222565" C="0.167696" G="0.442043" T="0.167696"/>
      <pos A="0.167696" C="0.222565" G="0.222565" T="0.387174"/>
      <pos A="0.112826" C="0.222565" G="0.222565" T="0.442043"/>
      <pos A="0.387174" C="0.00308642" G="0.551784" T="0.0579565"/>
      <pos A="0.332304" C="0.0579565" G="0.387174" T="0.222565"/>
      <pos A="0.332304" C="0.167696" G="0.277435" T="0.222565"/>
      <pos A="0.222565" C="0.277435" G="0.332304" T="0.167696"/>
      <pos A="0.167696" C="0.332304" G="0.112826" T="0.387174"/>
      <pos A="0.222565" C="0.332304" G="0.167696" T="0.277435"/>
      <pos A="0.167696" C="0.222565" G="0.496914" T="0.112826"/>
      <pos A="0.332304" C="0.332304" G="0.00308642" T="0.332304"/>
      <pos A="0.167696" C="0.167696" G="0.332304" T="0.332304"/>
      <pos A="0.222565" C="0.277435" G="0.387174" T="0.112826"/>
      <pos A="0.387174" C="0.387174" G="0.222565" T="0.00308642"/>
      <pos A="0.0579565" C="0.167696" G="0.387174" T="0.387174"/>
      <pos A="0.112826" C="0.112826" G="0.387174" T="0.387174"/>
      <pos A="0.167696" C="0.716392" G="0.0579565" T="0.0579565"/>
      <pos A="0.222565" C="0.332304" G="0.00308642" T="0.442043"/>
      <pos A="0.332304" C="0.222565" G="0.167696" T="0.277435"/>
      <pos A="0.222565" C="0.332304" G="0.167696" T="0.277435"/>
      <pos A="0.222565" C="0.0579565" G="0.496914" T="0.222565"/>
      <pos A="0.496914" C="0.167696" G="0.332304" T="0.00308642"/>
      <pos A="0.332304" C="0.387174" G="0.277435" T="0.00308642"/>
      <pos A="0.387174" C="0.222565" G="0.277435" T="0.112826"/>
      <pos A="0.112826" C="0.277435" G="0.222565" T="0.387174"/>
      <pos A="0.112826" C="0.442043" G="0.167696" T="0.277435"/>
      <pos A="0.332304" C="0.167696" G="0.496914" T="0.00308642"/>
      <pos A="0.0579565" C="0.496914" G="0.167696" T="0.277435"/>
      <pos A="0.277435" C="0.496914" G="0.112826" T="0.112826"/>
      <pos A="0.222565" C="0.387174" G="0.167696" T="0.222565"/>
      <pos A="0.00308642" C="0.387174" G="0.442043" T="0.167696"/>
      <pos A="0.222565" C="0.661523" G="0.0579565" T="0.0579565"/>
    </motif>
    <motif db="0" id="M108" alt="O108" length="40" nsites="8" evalue="1.3e-003">
      <pos A="0.235476" C="0.0611842" G="0.293573" T="0.409768"/>
      <pos A="0.119281" C="0.409768" G="0.177379" T="0.293573"/>
      <pos A="0.409768" C="0.235476" G="0.177379" T="0.177379"/>
      <pos A="0.119281" C="0.525962" G="0.00308642" T="0.35167"/>
      <pos A="0.00308642" C="0.119281" G="0.119281" T="0.758352"/>
      <pos A="0.293573" C="0.409768" G="0.293573" T="0.00308642"/>
      <pos A="0.293573" C="0.525962" G="0.00308642" T="0.177379"/>
      <pos A="0.293573" C="0.177379" G="0.293573" T="0.235476"/>
      <pos A="0.235476" C="0.235476" G="0.35167" T="0.177379"/>
      <pos A="0.177379" C="0.467865" G="0.119281" T="0.235476"/>
      <pos A="0.177379" C="0.235476" G="0.177379" T="0.409768"/>
      <pos A="0.177379" C="0.525962" G="0.177379" T="0.119281"/>
      <pos A="0.119281" C="0.467865" G="0.0611842" T="0.35167"/>
      <pos A="0.177379" C="0.584059" G="0.0611842" T="0.177379"/>
      <pos A="0.467865" C="0.00308642" G="0.35167" T="0.177379"/>
      <pos A="0.119281" C="0.119281" G="0.177379" T="0.584059"/>
      <pos A="0.177379" C="0.177379" G="0.235476" T="0.409768"/>
      <pos A="0.235476" C="0.119281" G="0.235476" T="0.409768"/>
      <pos A="0.00308642" C="0.177379" G="0.525962" T="0.293573"/>
      <pos A="0.467865" C="0.0611842" G="0.0611842" T="0.409768"/>
      <pos A="0.35167" C="0.293573" G="0.293573" T="0.0611842"/>
      <pos A="0.525962" C="0.119281" G="0.0611842" T="0.293573"/>
      <pos A="0.235476" C="0.119281" G="0.35167" T="0.293573"/>
      <pos A="0.293573" C="0.235476" G="0.235476" T="0.235476"/>
      <pos A="0.235476" C="0.177379" G="0.409768" T="0.177379"/>
      <pos A="0.293573" C="0.177379" G="0.409768" T="0.119281"/>
      <pos A="0.35167" C="0.00308642" G="0.119281" T="0.525962"/>
      <pos A="0.177379" C="0.235476" G="0.35167" T="0.235476"/>
      <pos A="0.409768" C="0.177379" G="0.235476" T="0.177379"/>
      <pos A="0.293573" C="0.177379" G="0.409768" T="0.119281"/>
      <pos A="0.584059" C="0.0611842" G="0.235476" T="0.119281"/>
      <pos A="0.293573" C="0.235476" G="0.293573" T="0.177379"/>
      <pos A="0.177379" C="0.409768" G="0.177379" T="0.235476"/>
      <pos A="0.235476" C="0.293573" G="0.35167" T="0.119281"/>
      <pos A="0.177379" C="0.293573" G="0.119281" T="0.409768"/>
      <pos A="0.00308642" C="0.584059" G="0.235476" T="0.177379"/>
      <pos A="0.35167" C="0.177379" G="0.119281" T="0.35167"/>
      <pos A="0.235476" C="0.467865" G="0.235476" T="0.0611842"/>
      <pos A="0.467865" C="0.235476" G="0.119281" T="0.177379"/>
      <pos A="0.119281" C="0.00308642" G="0.177379" T="0.700254"/>
    </motif>
    <motif db="0" id="M11" alt="O11" length="40" nsites="8" evalue="1.3e-003">
      <pos A="0.200617" C="0.192716" G="0.263827" T="0.34284"/>
      <pos A="0.224321" C="0.295432" G="0.176914" T="0.303333"/>
      <pos A="0.145309" C="0.556173" G="0.137407" T="0.161111"/>
      <pos A="0.248025" C="0.184815" G="0.176914" T="0.390247"/>
      <pos A="0.319136" C="0.287531" G="0.232222" T="0.161111"/>
      <pos A="0.27963" C="0.192716" G="0.295432" T="0.232222"/>
      <pos A="0.145309" C="0.161111" G="0.248025" T="0.445556"/>
      <pos A="0.137407" C="0.421852" G="0.161111" T="0.27963"/>
      <pos A="0.27963" C="0.137407" G="0.169012" T="0.413951"/>
      <pos A="0.129506" C="0.319136" G="0.27963" T="0.271728"/>
      <pos A="0.295432" C="0.161111" G="0.255926" T="0.287531"/>
      <pos A="0.21642" C="0.208519" G="0.27963" T="0.295432"/>
      <pos A="0.366543" C="0.121605" G="0.176914" T="0.334938"/>
      <pos A="0.200617" C="0.319136" G="0.21642" T="0.263827"/>
      <pos A="0.224321" C="0.27963" G="0.169012" T="0.327037"/>
      <pos A="0.255926" C="0.161111" G="0.287531" T="0.295432"/>
      <pos A="0.319136" C="0.15321" G="0.295432" T="0.232222"/>
      <pos A="0.255926" C="0.15321" G="0.27963" T="0.311235"/>
      <pos A="0.34284" C="0.358642" G="0.232222" T="0.0662963"/>
      <pos A="0.311235" C="0.192716" G="0.169012" T="0.327037"/>
      <pos A="0.311235" C="0.327037" G="0.15321" T="0.208519"/>
      <pos A="0.263827" C="0.263827" G="0.248025" T="0.224321"/>
      <pos A="0.176914" C="0.374444" G="0.192716" T="0.255926"/>
      <pos A="0.34284" C="0.113704" G="0.113704" T="0.429753"/>
      <pos A="0.105802" C="0.105802" G="0.532469" T="0.255926"/>
      <pos A="0.176914" C="0.21642" G="0.240123" T="0.366543"/>
      <pos A="0.263827" C="0.319136" G="0.232222" T="0.184815"/>
      <pos A="0.271728" C="0.319136" G="0.192716" T="0.21642"/>
      <pos A="0.169012" C="0.0820988" G="0.255926" T="0.492963"/>
      <pos A="0.271728" C="0.263827" G="0.176914" T="0.287531"/>
      <pos A="0.311235" C="0.240123" G="0.192716" T="0.255926"/>
      <pos A="0.192716" C="0.437654" G="0.169012" T="0.200617"/>
      <pos A="0.421852" C="0.121605" G="0.208519" T="0.248025"/>
      <pos A="0.287531" C="0.161111" G="0.34284" T="0.208519"/>
      <pos A="0.319136" C="0.09" G="0.34284" T="0.248025"/>
      <pos A="0.105802" C="0.311235" G="0.169012" T="0.413951"/>
      <pos A="0.232222" C="0.303333" G="0.137407" T="0.327037"/>
      <pos A="0.113704" C="0.34284" G="0.224321" T="0.319136"/>
      <pos A="0.240123" C="0.255926" G="0.21642" T="0.287531"/>
      <pos A="0.271728" C="0.271728" G="0.176914" T="0.27963"/>
    </motif>
    <motif db="0" id="M110" alt="O110" length="40" nsites="8" evalue="1.3e-003">
      <pos A="0.285273" C="0.14418" G="0.426366" T="0.14418"/>
      <pos A="0.285273" C="0.14418" G="0.426366" T="0.14418"/>
      <pos A="0.00308642" C="0.285273" G="0.14418" T="0.567461"/>
      <pos A="0.285273" C="0.426366" G="0.14418" T="0.14418"/>
      <pos A="0.426366" C="0.426366" G="0.00308642" T="0.14418"/>
      <pos A="0.14418" C="0.00308642" G="0.567461" T="0.285273"/>
      <pos A="0.285273" C="0.00308642" G="0.14418" T="0.567461"/>
      <pos A="0.00308642" C="0.00308642" G="0.567461" T="0.426366"/>
      <pos A="0.426366" C="0.14418" G="0.426366" T="0.00308642"/>
      <pos A="0.426366" C="0.00308642" G="0.00308642" T="0.567461"/>
      <pos A="0.14418" C="0.285273" G="0.14418" T="0.426366"/>
      <pos A="0.14418" C="0.285273" G="0.14418" T="0.426366"/>
      <pos A="0.00308642" C="0.426366" G="0.14418" T="0.426366"/>
      <pos A="0.285273" C="0.426366" G="0.285273" T="0.00308642"/>
      <pos A="0.00308642" C="0.426366" G="0.285273" T="0.285273"/>
      <pos A="0.567461" C="0.00308642" G="0.14418" T="0.285273"/>
      <pos A="0.285273" C="0.14418" G="0.426366" T="0.14418"/>
      <pos A="0.285273" C="0.14418" G="0.285273" T="0.285273"/>
      <pos A="0.14418" C="0.14418" G="0.708554" T="0.00308642"/>
      <pos A="0.426366" C="0.00308642" G="0.00308642" T="0.567461"/>
      <pos A="0.14418" C="0.14418" G="0.426366" T="0.285273"/>
      <pos A="0.285273" C="0.14418" G="0.285273" T="0.285273"/>
      <pos A="0.285273" C="0.14418" G="0.567461" T="0.00308642"/>
      <pos A="0.285273" C="0.00308642" G="0.14418" T="0.567461"/>
      <pos A="0.14418" C="0.426366" G="0.00308642" T="0.426366"/>
      <pos A="0.285273" C="0.285273" G="0.00308642" T="0.426366"/>
      <pos A="0.708554" C="0.14418" G="0.00308642" T="0.14418"/>
      <pos A="0.14418" C="0.285273" G="0.00308642" T="0.567461"/>
      <pos A="0.426366" C="0.426366" G="0.14418" T="0.00308642"/>
      <pos A="0.849647" C="0.00308642" G="0.14418" T="0.00308642"/>
      <pos A="0.00308642" C="0.426366" G="0.567461" T="0.00308642"/>
      <pos A="0.14418" C="0.285273" G="0.285273" T="0.285273"/>
      <pos A="0.285273" C="0.285273" G="0.285273" T="0.14418"/>
      <pos A="0.426366" C="0.285273" G="0.14418" T="0.14418"/>
      <pos A="0.567461" C="0.14418" G="0.14418" T="0.14418"/>
      <pos A="0.285273" C="0.00308642" G="0.426366" T="0.285273"/>
      <pos A="0.426366" C="0.00308642" G="0.14418" T="0.426366"/>
      <pos A="0.285273" C="0.14418" G="0.285273" T="0.285273"/>
      <pos A="0.567461" C="0.14418" G="0.14418" T="0.14418"/>
      <pos A="0.708554" C="0.00308642" G="0.14418" T="0.14418"/>
    </motif>
    <motif db="0" id="M111" alt="O111" length="40" nsites="8" evalue="1.3e-003">
      <pos A="0.169012" C="0.200617" G="0.255926" T="0.374444"/>
      <pos A="0.192716" C="0.255926" G="0.224321" T="0.327037"/>
      <pos A="0.319136" C="0.21642" G="0.208519" T="0.255926"/>
      <pos A="0.184815" C="0.145309" G="0.0979012" T="0.571975"/>
      <pos A="0.176914" C="0.121605" G="0.255926" T="0.445556"/>
      <pos A="0.105802" C="0.34284" G="0.271728" T="0.27963"/>
      <pos A="0.358642" C="0.34284" G="0.09" T="0.208519"/>
      <pos A="0.382346" C="0.176914" G="0.224321" T="0.21642"/>
      <pos A="0.161111" C="0.0820988" G="0.319136" T="0.437654"/>
      <pos A="0.240123" C="0.366543" G="0.27963" T="0.113704"/>
      <pos A="0.366543" C="0.224321" G="0.129506" T="0.27963"/>
      <pos A="0.21642" C="0.271728" G="0.240123" T="0.271728"/>
      <pos A="0.184815" C="0.27963" G="0.319136" T="0.21642"/>
      <pos A="0.327037" C="0.327037" G="0.121605" T="0.224321"/>
      <pos A="0.200617" C="0.421852" G="0.169012" T="0.208519"/>
      <pos A="0.366543" C="0.295432" G="0.105802" T="0.232222"/>
      <pos A="0.303333" C="0.176914" G="0.208519" T="0.311235"/>
      <pos A="0.208519" C="0.208519" G="0.21642" T="0.366543"/>
      <pos A="0.121605" C="0.113704" G="0.334938" T="0.429753"/>
      <pos A="0.129506" C="0.192716" G="0.366543" T="0.311235"/>
      <pos A="0.311235" C="0.176914" G="0.208519" T="0.303333"/>
      <pos A="0.295432" C="0.192716" G="0.374444" T="0.137407"/>
      <pos A="0.263827" C="0.295432" G="0.303333" T="0.137407"/>
      <pos A="0.232222" C="0.327037" G="0.287531" T="0.15321"/>
      <pos A="0.176914" C="0.15321" G="0.21642" T="0.453457"/>
      <pos A="0.224321" C="0.303333" G="0.192716" T="0.27963"/>
      <pos A="0.192716" C="0.169012" G="0.21642" T="0.421852"/>
      <pos A="0.184815" C="0.390247" G="0.137407" T="0.287531"/>
      <pos A="0.295432" C="0.350741" G="0.184815" T="0.169012"/>
      <pos A="0.374444" C="0.169012" G="0.15321" T="0.303333"/>
      <pos A="0.303333" C="0.121605" G="0.350741" T="0.224321"/>
      <pos A="0.390247" C="0.176914" G="0.208519" T="0.224321"/>
      <pos A="0.248025" C="0.161111" G="0.295432" T="0.295432"/>
      <pos A="0.232222" C="0.327037" G="0.287531" T="0.15321"/>
      <pos A="0.287531" C="0.350741" G="0.137407" T="0.224321"/>
      <pos A="0.248025" C="0.137407" G="0.21642" T="0.398148"/>
      <pos A="0.169012" C="0.334938" G="0.255926" T="0.240123"/>
      <pos A="0.248025" C="0.248025" G="0.224321" T="0.27963"/>
      <pos A="0.137407" C="0.248025" G="0.255926" T="0.358642"/>
      <pos A="0.192716" C="0.192716" G="0.303333" T="0.311235"/>
    </motif>
    <motif db="0" id="M113" alt="O113" length="40" nsites="8" evalue="1.3e-003">
      <pos A="0.190741" C="0.299383" G="0.329012" T="0.180864"/>
      <pos A="0.131481" C="0.319136" G="0.170988" T="0.378395"/>
      <pos A="0.269753" C="0.180864" G="0.101852" T="0.447531"/>
      <pos A="0.27963" C="0.230247" G="0.27963" T="0.210494"/>
      <pos A="0.368519" C="0.309259" G="0.101852" T="0.22037"/>
      <pos A="0.200617" C="0.0919753" G="0.151235" T="0.556173"/>
      <pos A="0.259877" C="0.111728" G="0.427778" T="0.200617"/>
      <pos A="0.388272" C="0.151235" G="0.299383" T="0.161111"/>
      <pos A="0.230247" C="0.27963" G="0.190741" T="0.299383"/>
      <pos A="0.259877" C="0.259877" G="0.240123" T="0.240123"/>
      <pos A="0.25" C="0.309259" G="0.25" T="0.190741"/>
      <pos A="0.141358" C="0.309259" G="0.338889" T="0.210494"/>
      <pos A="0.348765" C="0.388272" G="0.0722222" T="0.190741"/>
      <pos A="0.378395" C="0.309259" G="0.151235" T="0.161111"/>
      <pos A="0.299383" C="0.487037" G="0.121605" T="0.0919753"/>
      <pos A="0.190741" C="0.22037" G="0.230247" T="0.358642"/>
      <pos A="0.180864" C="0.161111" G="0.210494" T="0.447531"/>
      <pos A="0.190741" C="0.151235" G="0.417901" T="0.240123"/>
      <pos A="0.427778" C="0.111728" G="0.27963" T="0.180864"/>
      <pos A="0.121605" C="0.319136" G="0.25" T="0.309259"/>
      <pos A="0.170988" C="0.200617" G="0.388272" T="0.240123"/>
      <pos A="0.27963" C="0.309259" G="0.22037" T="0.190741"/>
      <pos A="0.230247" C="0.338889" G="0.22037" T="0.210494"/>
      <pos A="0.25" C="0.309259" G="0.170988" T="0.269753"/>
      <pos A="0.190741" C="0.348765" G="0.131481" T="0.329012"/>
      <pos A="0.180864" C="0.368519" G="0.269753" T="0.180864"/>
      <pos A="0.319136" C="0.141358" G="0.161111" T="0.378395"/>
      <pos A="0.0722222" C="0.240123" G="0.299383" T="0.388272"/>
      <pos A="0.230247" C="0.151235" G="0.27963" T="0.338889"/>
      <pos A="0.240123" C="0.230247" G="0.348765" T="0.180864"/>
      <pos A="0.329012" C="0.467284" G="0.0623457" T="0.141358"/>
      <pos A="0.319136" C="0.200617" G="0.161111" T="0.319136"/>
      <pos A="0.259877" C="0.319136" G="0.230247" T="0.190741"/>
      <pos A="0.22037" C="0.289506" G="0.240123" T="0.25"/>
      <pos A="0.259877" C="0.121605" G="0.299383" T="0.319136"/>
      <pos A="0.398148" C="0.161111" G="0.200617" T="0.240123"/>
      <pos A="0.27963" C="0.299383" G="0.200617" T="0.22037"/>
      <pos A="0.240123" C="0.27963" G="0.161111" T="0.319136"/>
      <pos A="0.180864" C="0.259877" G="0.269753" T="0.289506"/>
      <pos A="0.22037" C="0.27963" G="0.348765" T="0.151235"/>
    </motif>
    <motif db="0" id="M114" alt="O114" length="40" nsites="8" evalue="1.3e-003">
      <pos A="0.285273" C="0.35582" G="0.00308642" T="0.35582"/>
      <pos A="0.285273" C="0.35582" G="0.0736336" T="0.285273"/>
      <pos A="0.00308642" C="0.214727" G="0.35582" T="0.426366"/>
      <pos A="0.0736336" C="0.14418" G="0.426366" T="0.35582"/>
      <pos A="0.35582" C="0.214727" G="0.00308642" T="0.426366"/>
      <pos A="0.14418" C="0.426366" G="0.285273" T="0.14418"/>
      <pos A="0.426366" C="0.285273" G="0.14418" T="0.14418"/>
      <pos A="0.14418" C="0.285273" G="0.285273" T="0.285273"/>
      <pos A="0.567461" C="0.14418" G="0.0736336" T="0.214727"/>
      <pos A="0.14418" C="0.00308642" G="0.496914" T="0.35582"/>
      <pos A="0.285273" C="0.214727" G="0.14418" T="0.35582"/>
      <pos A="0.35582" C="0.14418" G="0.285273" T="0.214727"/>
      <pos A="0.214727" C="0.35582" G="0.14418" T="0.285273"/>
      <pos A="0.14418" C="0.285273" G="0.285273" T="0.285273"/>
      <pos A="0.285273" C="0.14418" G="0.0736336" T="0.496914"/>
      <pos A="0.214727" C="0.426366" G="0.214727" T="0.14418"/>
      <pos A="0.35582" C="0.285273" G="0.00308642" T="0.35582"/>
      <pos A="0.14418" C="0.285273" G="0.35582" T="0.214727"/>
      <pos A="0.285273" C="0.00308642" G="0.285273" T="0.426366"/>
      <pos A="0.638007" C="0.214727" G="0.14418" T="0.00308642"/>
      <pos A="0.0736336" C="0.285273" G="0.426366" T="0.214727"/>
      <pos A="0.214727" C="0.496914" G="0.214727" T="0.0736336"/>
      <pos A="0.35582" C="0.285273" G="0.00308642" T="0.35582"/>
      <pos A="0.14418" C="0.0736336" G="0.285273" T="0.496914"/>
      <pos A="0.35582" C="0.00308642" G="0.214727" T="0.426366"/>
      <pos A="0.567461" C="0.214727" G="0.214727" T="0.00308642"/>
      <pos A="0.14418" C="0.35582" G="0.214727" T="0.285273"/>
      <pos A="0.14418" C="0.14418" G="0.14418" T="0.567461"/>
      <pos A="0.214727" C="0.214727" G="0.14418" T="0.426366"/>
      <pos A="0.285273" C="0.285273" G="0.426366" T="0.00308642"/>
      <pos A="0.0736336" C="0.0736336" G="0.426366" T="0.426366"/>
      <pos A="0.35582" C="0.285273" G="0.285273" T="0.0736336"/>
      <pos A="0.426366" C="0.214727" G="0.35582" T="0.00308642"/>
      <pos A="0.14418" C="0.0736336" G="0.214727" T="0.567461"/>
      <pos A="0.35582" C="0.14418" G="0.14418" T="0.35582"/>
      <pos A="0.0736336" C="0.00308642" G="0.35582" T="0.567461"/>
      <pos A="0.00308642" C="0.00308642" G="0.496914" T="0.496914"/>
      <pos A="0.285273" C="0.214727" G="0.00308642" T="0.496914"/>
      <pos A="0.14418" C="0.14418" G="0.214727" T="0.496914"/>
      <pos A="0.35582" C="0.426366" G="0.14418" T="0.0736336"/>
    </motif>
    <motif db="0" id="M115" alt="O115" length="40" nsites="8" evalue="1.3e-003">
      <pos A="0.121605" C="0.27963" G="0.263827" T="0.334938"/>
      <pos A="0.34284" C="0.263827" G="0.145309" T="0.248025"/>
      <pos A="0.327037" C="0.192716" G="0.287531" T="0.192716"/>
      <pos A="0.311235" C="0.255926" G="0.21642" T="0.21642"/>
      <pos A="0.327037" C="0.176914" G="0.15321" T="0.34284"/>
      <pos A="0.184815" C="0.200617" G="0.34284" T="0.271728"/>
      <pos A="0.145309" C="0.145309" G="0.192716" T="0.516667"/>
      <pos A="0.208519" C="0.27963" G="0.271728" T="0.240123"/>
      <pos A="0.492963" C="0.145309" G="0.15321" T="0.208519"/>
      <pos A="0.161111" C="0.327037" G="0.248025" T="0.263827"/>
      <pos A="0.429753" C="0.240123" G="0.15321" T="0.176914"/>
      <pos A="0.413951" C="0.319136" G="0.137407" T="0.129506"/>
      <pos A="0.137407" C="0.327037" G="0.255926" T="0.27963"/>
      <pos A="0.263827" C="0.271728" G="0.169012" T="0.295432"/>
      <pos A="0.145309" C="0.232222" G="0.271728" T="0.350741"/>
      <pos A="0.15321" C="0.21642" G="0.413951" T="0.21642"/>
      <pos A="0.169012" C="0.445556" G="0.184815" T="0.200617"/>
      <pos A="0.374444" C="0.176914" G="0.137407" T="0.311235"/>
      <pos A="0.176914" C="0.137407" G="0.382346" T="0.303333"/>
      <pos A="0.271728" C="0.129506" G="0.200617" T="0.398148"/>
      <pos A="0.192716" C="0.27963" G="0.184815" T="0.34284"/>
      <pos A="0.437654" C="0.327037" G="0.113704" T="0.121605"/>
      <pos A="0.192716" C="0.145309" G="0.240123" T="0.421852"/>
      <pos A="0.184815" C="0.327037" G="0.200617" T="0.287531"/>
      <pos A="0.303333" C="0.248025" G="0.21642" T="0.232222"/>
      <pos A="0.224321" C="0.34284" G="0.21642" T="0.21642"/>
      <pos A="0.263827" C="0.137407" G="0.21642" T="0.382346"/>
      <pos A="0.137407" C="0.240123" G="0.374444" T="0.248025"/>
      <pos A="0.21642" C="0.240123" G="0.145309" T="0.398148"/>
      <pos A="0.224321" C="0.200617" G="0.248025" T="0.327037"/>
      <pos A="0.366543" C="0.27963" G="0.208519" T="0.145309"/>
      <pos A="0.327037" C="0.224321" G="0.263827" T="0.184815"/>
      <pos A="0.287531" C="0.121605" G="0.184815" T="0.406049"/>
      <pos A="0.240123" C="0.21642" G="0.232222" T="0.311235"/>
      <pos A="0.358642" C="0.208519" G="0.232222" T="0.200617"/>
      <pos A="0.184815" C="0.350741" G="0.271728" T="0.192716"/>
      <pos A="0.21642" C="0.137407" G="0.0820988" T="0.564074"/>
      <pos A="0.15321" C="0.295432" G="0.248025" T="0.303333"/>
      <pos A="0.232222" C="0.192716" G="0.200617" T="0.374444"/>
      <pos A="0.255926" C="0.232222" G="0.334938" T="0.176914"/>
    </motif>
    <motif db="0" id="M116" alt="O116" length="40" nsites="8" evalue="1.3e-003">
      <pos A="0.00308642" C="0.25" G="0.25" T="0.496914"/>
      <pos A="0.25" C="0.00308642" G="0.00308642" T="0.743827"/>
      <pos A="0.00308642" C="0.00308642" G="0.496914" T="0.496914"/>
      <pos A="0.25" C="0.25" G="0.00308642" T="0.496914"/>
      <pos A="0.743827" C="0.00308642" G="0.00308642" T="0.25"/>
      <pos A="0.25" C="0.25" G="0.25" T="0.25"/>
      <pos A="0.25" C="0.25" G="0.496914" T="0.00308642"/>
      <pos A="0.25" C="0.25" G="0.25" T="0.25"/>
      <pos A="0.25" C="0.00308642" G="0.00308642" T="0.743827"/>
      <pos A="0.00308642" C="0.00308642" G="0.496914" T="0.496914"/>
      <pos A="0.25" C="0.00308642" G="0.25" T="0.496914"/>
      <pos A="0.25" C="0.496914" G="0.25" T="0.00308642"/>
      <pos A="0.00308642" C="0.496914" G="0.00308642" T="0.496914"/>
      <pos A="0.496914" C="0.25" G="0.25" T="0.00308642"/>
      <pos A="0.496914" C="0.00308642" G="0.25" T="0.25"/>
      <pos A="0.25" C="0.00308642" G="0.743827" T="0.00308642"/>
      <pos A="0.25" C="0.00308642" G="0.496914" T="0.25"/>
      <pos A="0.25" C="0.25" G="0.496914" T="0.00308642"/>
      <pos A="0.743827" C="0.00308642" G="0.00308642" T="0.25"/>
      <pos A="0.25" C="0.00308642" G="0.00308642" T="0.743827"/>
      <pos A="0.00308642" C="0.25" G="0.00308642" T="0.743827"/>
      <pos A="0.25" C="0.00308642" G="0.00308642" T="0.743827"/>
      <pos A="0.00308642" C="0.496914" G="0.00308642" T="0.496914"/>
      <pos A="0.00308642" C="0.00308642" G="0.25" T="0.743827"/>
      <pos A="0.25" C="0.25" G="0.496914" T="0.00308642"/>
      <pos A="0.25" C="0.496914" G="0.00308642" T="0.25"/>
      <pos A="0.25" C="0.00308642" G="0.25" T="0.496914"/>
      <pos A="0.25" C="0.00308642" G="0.496914" T="0.25"/>
      <pos A="0.25" C="0.00308642" G="0.496914" T="0.25"/>
      <pos A="0.25" C="0.25" G="0.25" T="0.25"/>
      <pos A="0.00308642" C="0.25" G="0.743827" T="0.00308642"/>
      <pos A="0.00308642" C="0.25" G="0.496914" T="0.25"/>
      <pos A="0.00308642" C="0.496914" G="0.25" T="0.25"/>
      <pos A="0.00308642" C="0.25" G="0.00308642" T="0.743827"/>
      <pos A="0.25" C="0.00308642" G="0.496914" T="0.25"/>
      <pos A="0.990741" C="0.00308642" G="0.00308642" T="0.00308642"/>
      <pos A="0.00308642" C="0.00308642" G="0.496914" T="0.496914"/>
      <pos A="0.25" C="0.25" G="0.496914" T="0.00308642"/>
      <pos A="0.25" C="0.00308642" G="0.25" T="0.496914"/>
      <pos A="0.00308642" C="0.00308642" G="0.990741" T="0.00308642"/>
    </motif>
    <motif db="0" id="M117" alt="O117" length="40" nsites="8" evalue="1.3e-003">
      <pos A="0.137407" C="0.406049" G="0.137407" T="0.319136"/>
      <pos A="0.287531" C="0.248025" G="0.208519" T="0.255926"/>
      <pos A="0.263827" C="0.208519" G="0.240123" T="0.287531"/>
      <pos A="0.15321" C="0.137407" G="0.319136" T="0.390247"/>
      <pos A="0.113704" C="0.374444" G="0.224321" T="0.287531"/>
      <pos A="0.255926" C="0.137407" G="0.176914" T="0.429753"/>
      <pos A="0.145309" C="0.271728" G="0.255926" T="0.327037"/>
      <pos A="0.398148" C="0.263827" G="0.129506" T="0.208519"/>
      <pos A="0.374444" C="0.224321" G="0.21642" T="0.184815"/>
      <pos A="0.248025" C="0.263827" G="0.21642" T="0.271728"/>
      <pos A="0.113704" C="0.232222" G="0.240123" T="0.413951"/>
      <pos A="0.176914" C="0.34284" G="0.184815" T="0.295432"/>
      <pos A="0.224321" C="0.350741" G="0.121605" T="0.303333"/>
      <pos A="0.184815" C="0.34284" G="0.169012" T="0.303333"/>
      <pos A="0.421852" C="0.137407" G="0.21642" T="0.224321"/>
      <pos A="0.248025" C="0.406049" G="0.208519" T="0.137407"/>
      <pos A="0.240123" C="0.271728" G="0.192716" T="0.295432"/>
      <pos A="0.287531" C="0.145309" G="0.200617" T="0.366543"/>
      <pos A="0.248025" C="0.169012" G="0.303333" T="0.27963"/>
      <pos A="0.295432" C="0.113704" G="0.382346" T="0.208519"/>
      <pos A="0.161111" C="0.0741975" G="0.398148" T="0.366543"/>
      <pos A="0.287531" C="0.327037" G="0.327037" T="0.0583951"/>
      <pos A="0.366543" C="0.27963" G="0.137407" T="0.21642"/>
      <pos A="0.248025" C="0.34284" G="0.129506" T="0.27963"/>
      <pos A="0.0820988" C="0.334938" G="0.137407" T="0.445556"/>
      <pos A="0.0662963" C="0.311235" G="0.192716" T="0.429753"/>
      <pos A="0.240123" C="0.192716" G="0.192716" T="0.374444"/>
      <pos A="0.327037" C="0.137407" G="0.303333" T="0.232222"/>
      <pos A="0.129506" C="0.350741" G="0.295432" T="0.224321"/>
      <pos A="0.382346" C="0.192716" G="0.169012" T="0.255926"/>
      <pos A="0.176914" C="0.0425926" G="0.461358" T="0.319136"/>
      <pos A="0.232222" C="0.255926" G="0.232222" T="0.27963"/>
      <pos A="0.303333" C="0.271728" G="0.169012" T="0.255926"/>
      <pos A="0.21642" C="0.429753" G="0.184815" T="0.169012"/>
      <pos A="0.366543" C="0.129506" G="0.263827" T="0.240123"/>
      <pos A="0.334938" C="0.311235" G="0.137407" T="0.21642"/>
      <pos A="0.382346" C="0.169012" G="0.184815" T="0.263827"/>
      <pos A="0.295432" C="0.255926" G="0.240123" T="0.208519"/>
      <pos A="0.287531" C="0.240123" G="0.192716" T="0.27963"/>
      <pos A="0.255926" C="0.224321" G="0.334938" T="0.184815"/>
    </motif>
    <motif db="0" id="M118" alt="O118" length="40" nsites="8" evalue="1.3e-003">
      <pos A="0.358642" C="0.192716" G="0.208519" T="0.240123"/>
      <pos A="0.311235" C="0.311235" G="0.176914" T="0.200617"/>
      <pos A="0.224321" C="0.232222" G="0.248025" T="0.295432"/>
      <pos A="0.0820988" C="0.374444" G="0.287531" T="0.255926"/>
      <pos A="0.232222" C="0.240123" G="0.319136" T="0.208519"/>
      <pos A="0.0979012" C="0.34284" G="0.240123" T="0.319136"/>
      <pos A="0.271728" C="0.271728" G="0.184815" T="0.271728"/>
      <pos A="0.21642" C="0.240123" G="0.295432" T="0.248025"/>
      <pos A="0.358642" C="0.21642" G="0.0979012" T="0.327037"/>
      <pos A="0.327037" C="0.263827" G="0.184815" T="0.224321"/>
      <pos A="0.161111" C="0.184815" G="0.366543" T="0.287531"/>
      <pos A="0.287531" C="0.169012" G="0.21642" T="0.327037"/>
      <pos A="0.319136" C="0.169012" G="0.303333" T="0.208519"/>
      <pos A="0.255926" C="0.390247" G="0.137407" T="0.21642"/>
      <pos A="0.27963" C="0.0979012" G="0.295432" T="0.327037"/>
      <pos A="0.192716" C="0.27963" G="0.184815" T="0.34284"/>
      <pos A="0.303333" C="0.303333" G="0.129506" T="0.263827"/>
      <pos A="0.232222" C="0.27963" G="0.15321" T="0.334938"/>
      <pos A="0.255926" C="0.263827" G="0.169012" T="0.311235"/>
      <pos A="0.137407" C="0.192716" G="0.27963" T="0.390247"/>
      <pos A="0.176914" C="0.27963" G="0.184815" T="0.358642"/>
      <pos A="0.121605" C="0.176914" G="0.263827" T="0.437654"/>
      <pos A="0.200617" C="0.271728" G="0.287531" T="0.240123"/>
      <pos A="0.232222" C="0.129506" G="0.358642" T="0.27963"/>
      <pos A="0.303333" C="0.200617" G="0.176914" T="0.319136"/>
      <pos A="0.255926" C="0.406049" G="0.121605" T="0.21642"/>
      <pos A="0.271728" C="0.208519" G="0.169012" T="0.350741"/>
      <pos A="0.390247" C="0.21642" G="0.129506" T="0.263827"/>
      <pos A="0.263827" C="0.192716" G="0.232222" T="0.311235"/>
      <pos A="0.263827" C="0.287531" G="0.27963" T="0.169012"/>
      <pos A="0.248025" C="0.287531" G="0.334938" T="0.129506"/>
      <pos A="0.271728" C="0.374444" G="0.192716" T="0.161111"/>
      <pos A="0.263827" C="0.327037" G="0.27963" T="0.129506"/>
      <pos A="0.287531" C="0.224321" G="0.27963" T="0.208519"/>
      <pos A="0.334938" C="0.21642" G="0.105802" T="0.34284"/>
      <pos A="0.240123" C="0.129506" G="0.350741" T="0.27963"/>
      <pos A="0.224321" C="0.287531" G="0.271728" T="0.21642"/>
      <pos A="0.271728" C="0.27963" G="0.232222" T="0.21642"/>
      <pos A="0.406049" C="0.105802" G="0.129506" T="0.358642"/>
      <pos A="0.09" C="0.15321" G="0.327037" T="0.429753"/>
    </motif>
    <motif db="0" id="M119" alt="O119" length="40" nsites="8" evalue="1.3e-003">
      <pos A="0.200617" C="0.255926" G="0.145309" T="0.398148"/>
      <pos A="0.176914" C="0.248025" G="0.287531" T="0.287531"/>
      <pos A="0.113704" C="0.184815" G="0.366543" T="0.334938"/>
      <pos A="0.271728" C="0.311235" G="0.105802" T="0.311235"/>
      <pos A="0.350741" C="0.255926" G="0.176914" T="0.21642"/>
      <pos A="0.184815" C="0.200617" G="0.184815" T="0.429753"/>
      <pos A="0.176914" C="0.255926" G="0.303333" T="0.263827"/>
      <pos A="0.358642" C="0.15321" G="0.248025" T="0.240123"/>
      <pos A="0.113704" C="0.200617" G="0.287531" T="0.398148"/>
      <pos A="0.184815" C="0.224321" G="0.295432" T="0.295432"/>
      <pos A="0.15321" C="0.34284" G="0.145309" T="0.358642"/>
      <pos A="0.319136" C="0.311235" G="0.145309" T="0.224321"/>
      <pos A="0.358642" C="0.248025" G="0.248025" T="0.145309"/>
      <pos A="0.358642" C="0.27963" G="0.303333" T="0.0583951"/>
      <pos A="0.21642" C="0.169012" G="0.145309" T="0.469259"/>
      <pos A="0.224321" C="0.255926" G="0.311235" T="0.208519"/>
      <pos A="0.232222" C="0.271728" G="0.208519" T="0.287531"/>
      <pos A="0.34284" C="0.113704" G="0.200617" T="0.34284"/>
      <pos A="0.319136" C="0.192716" G="0.255926" T="0.232222"/>
      <pos A="0.232222" C="0.21642" G="0.263827" T="0.287531"/>
      <pos A="0.184815" C="0.208519" G="0.208519" T="0.398148"/>
      <pos A="0.21642" C="0.398148" G="0.255926" T="0.129506"/>
      <pos A="0.319136" C="0.327037" G="0.0979012" T="0.255926"/>
      <pos A="0.240123" C="0.240123" G="0.224321" T="0.295432"/>
      <pos A="0.161111" C="0.232222" G="0.240123" T="0.366543"/>
      <pos A="0.358642" C="0.145309" G="0.295432" T="0.200617"/>
      <pos A="0.271728" C="0.34284" G="0.287531" T="0.0979012"/>
      <pos A="0.334938" C="0.184815" G="0.184815" T="0.295432"/>
      <pos A="0.184815" C="0.15321" G="0.327037" T="0.334938"/>
      <pos A="0.240123" C="0.382346" G="0.208519" T="0.169012"/>
      <pos A="0.224321" C="0.121605" G="0.192716" T="0.461358"/>
      <pos A="0.21642" C="0.295432" G="0.287531" T="0.200617"/>
      <pos A="0.263827" C="0.192716" G="0.137407" T="0.406049"/>
      <pos A="0.0979012" C="0.248025" G="0.398148" T="0.255926"/>
      <pos A="0.469259" C="0.121605" G="0.208519" T="0.200617"/>
      <pos A="0.287531" C="0.232222" G="0.263827" T="0.21642"/>
      <pos A="0.176914" C="0.240123" G="0.192716" T="0.390247"/>
      <pos A="0.184815" C="0.382346" G="0.169012" T="0.263827"/>
      <pos A="0.240123" C="0.169012" G="0.09" T="0.500864"/>
      <pos A="0.09" C="0.271728" G="0.421852" T="0.21642"/>
    </motif>
    <motif db="0" id="M12" alt="O12" length="40" nsites="8" evalue="1.3e-003">
      <pos A="0.200617" C="0.398148" G="0.200617" T="0.200617"/>
      <pos A="0.595679" C="0.101852" G="0.101852" T="0.200617"/>
      <pos A="0.398148" C="0.200617" G="0.200617" T="0.200617"/>
      <pos A="0.101852" C="0.496914" G="0.299383" T="0.101852"/>
      <pos A="0.398148" C="0.200617" G="0.00308642" T="0.398148"/>
      <pos A="0.200617" C="0.200617" G="0.200617" T="0.398148"/>
      <pos A="0.398148" C="0.00308642" G="0.101852" T="0.496914"/>
      <pos A="0.200617" C="0.101852" G="0.101852" T="0.595679"/>
      <pos A="0.101852" C="0.496914" G="0.101852" T="0.299383"/>
      <pos A="0.200617" C="0.595679" G="0.200617" T="0.00308642"/>
      <pos A="0.200617" C="0.200617" G="0.101852" T="0.496914"/>
      <pos A="0.00308642" C="0.299383" G="0.299383" T="0.398148"/>
      <pos A="0.200617" C="0.496914" G="0.00308642" T="0.299383"/>
      <pos A="0.101852" C="0.299383" G="0.200617" T="0.398148"/>
      <pos A="0.200617" C="0.398148" G="0.00308642" T="0.398148"/>
      <pos A="0.101852" C="0.00308642" G="0.299383" T="0.595679"/>
      <pos A="0.00308642" C="0.200617" G="0.200617" T="0.595679"/>
      <pos A="0.101852" C="0.299383" G="0.299383" T="0.299383"/>
      <pos A="0.101852" C="0.398148" G="0.299383" T="0.200617"/>
      <pos A="0.398148" C="0.200617" G="0.101852" T="0.299383"/>
      <pos A="0.398148" C="0.200617" G="0.101852" T="0.299383"/>
      <pos A="0.299383" C="0.299383" G="0.299383" T="0.101852"/>
      <pos A="0.398148" C="0.299383" G="0.101852" T="0.200617"/>
      <pos A="0.398148" C="0.101852" G="0.00308642" T="0.496914"/>
      <pos A="0.299383" C="0.398148" G="0.101852" T="0.200617"/>
      <pos A="0.398148" C="0.200617" G="0.200617" T="0.200617"/>
      <pos A="0.299383" C="0.299383" G="0.200617" T="0.200617"/>
      <pos A="0.200617" C="0.101852" G="0.200617" T="0.496914"/>
      <pos A="0.00308642" C="0.101852" G="0.496914" T="0.398148"/>
      <pos A="0.398148" C="0.398148" G="0.101852" T="0.101852"/>
      <pos A="0.00308642" C="0.101852" G="0.200617" T="0.694444"/>
      <pos A="0.398148" C="0.00308642" G="0.398148" T="0.200617"/>
      <pos A="0.299383" C="0.398148" G="0.00308642" T="0.299383"/>
      <pos A="0.101852" C="0.398148" G="0.101852" T="0.398148"/>
      <pos A="0.299383" C="0.398148" G="0.00308642" T="0.299383"/>
      <pos A="0.595679" C="0.00308642" G="0.398148" T="0.00308642"/>
      <pos A="0.496914" C="0.00308642" G="0.101852" T="0.398148"/>
      <pos A="0.398148" C="0.398148" G="0.101852" T="0.101852"/>
      <pos A="0.200617" C="0.299383" G="0.398148" T="0.101852"/>
      <pos A="0.398148" C="0.299383" G="0.200617" T="0.101852"/>
    </motif>
    <motif db="0" id="M120" alt="O120" length="40" nsites="8" evalue="1.3e-003">
      <pos A="0.314977" C="0.10705" G="0.366959" T="0.211013"/>
      <pos A="0.0810588" C="0.133041" G="0.522905" T="0.262996"/>
      <pos A="0.262996" C="0.185023" G="0.288987" T="0.262996"/>
      <pos A="0.159032" C="0.211013" G="0.366959" T="0.262996"/>
      <pos A="0.10705" C="0.340968" G="0.159032" T="0.39295"/>
      <pos A="0.237004" C="0.39295" G="0.10705" T="0.262996"/>
      <pos A="0.10705" C="0.0550686" G="0.10705" T="0.730832"/>
      <pos A="0.288987" C="0.314977" G="0.211013" T="0.185023"/>
      <pos A="0.211013" C="0.211013" G="0.185023" T="0.39295"/>
      <pos A="0.211013" C="0.366959" G="0.185023" T="0.237004"/>
      <pos A="0.444931" C="0.211013" G="0.0810588" T="0.262996"/>
      <pos A="0.262996" C="0.133041" G="0.444931" T="0.159032"/>
      <pos A="0.0810588" C="0.288987" G="0.340968" T="0.288987"/>
      <pos A="0.0810588" C="0.626868" G="0.185023" T="0.10705"/>
      <pos A="0.418941" C="0.366959" G="0.0550686" T="0.159032"/>
      <pos A="0.211013" C="0.185023" G="0.185023" T="0.418941"/>
      <pos A="0.444931" C="0.211013" G="0.10705" T="0.237004"/>
      <pos A="0.211013" C="0.418941" G="0.211013" T="0.159032"/>
      <pos A="0.159032" C="0.314977" G="0.159032" T="0.366959"/>
      <pos A="0.211013" C="0.39295" G="0.185023" T="0.211013"/>
      <pos A="0.288987" C="0.0290775" G="0.237004" T="0.444931"/>
      <pos A="0.39295" C="0.185023" G="0.237004" T="0.185023"/>
      <pos A="0.262996" C="0.288987" G="0.133041" T="0.314977"/>
      <pos A="0.185023" C="0.314977" G="0.211013" T="0.288987"/>
      <pos A="0.418941" C="0.133041" G="0.211013" T="0.237004"/>
      <pos A="0.185023" C="0.366959" G="0.0810588" T="0.366959"/>
      <pos A="0.237004" C="0.0810588" G="0.0550686" T="0.626868"/>
      <pos A="0.133041" C="0.185023" G="0.39295" T="0.288987"/>
      <pos A="0.159032" C="0.185023" G="0.39295" T="0.262996"/>
      <pos A="0.262996" C="0.0550686" G="0.211013" T="0.470922"/>
      <pos A="0.133041" C="0.262996" G="0.211013" T="0.39295"/>
      <pos A="0.237004" C="0.39295" G="0.159032" T="0.211013"/>
      <pos A="0.262996" C="0.185023" G="0.366959" T="0.185023"/>
      <pos A="0.39295" C="0.10705" G="0.237004" T="0.262996"/>
      <pos A="0.237004" C="0.237004" G="0.288987" T="0.237004"/>
      <pos A="0.444931" C="0.0810588" G="0.237004" T="0.237004"/>
      <pos A="0.288987" C="0.10705" G="0.444931" T="0.159032"/>
      <pos A="0.133041" C="0.470922" G="0.340968" T="0.0550686"/>
      <pos A="0.237004" C="0.522905" G="0.0290775" T="0.211013"/>
      <pos A="0.185023" C="0.185023" G="0.444931" T="0.185023"/>
    </motif>
    <motif db="0" id="M121" alt="O121" length="40" nsites="8" evalue="1.3e-003">
      <pos A="0.488543" C="0.120266" G="0.187226" T="0.203965"/>
      <pos A="0.220705" C="0.287665" G="0.321145" T="0.170486"/>
      <pos A="0.354624" C="0.203965" G="0.371364" T="0.0700464"/>
      <pos A="0.170486" C="0.0867862" G="0.371364" T="0.371364"/>
      <pos A="0.337884" C="0.187226" G="0.237445" T="0.237445"/>
      <pos A="0.120266" C="0.270924" G="0.371364" T="0.237445"/>
      <pos A="0.220705" C="0.203965" G="0.137005" T="0.438324"/>
      <pos A="0.421584" C="0.153745" G="0.254185" T="0.170486"/>
      <pos A="0.203965" C="0.287665" G="0.270924" T="0.237445"/>
      <pos A="0.270924" C="0.304405" G="0.254185" T="0.170486"/>
      <pos A="0.304405" C="0.170486" G="0.120266" T="0.404844"/>
      <pos A="0.187226" C="0.254185" G="0.337884" T="0.220705"/>
      <pos A="0.153745" C="0.254185" G="0.354624" T="0.237445"/>
      <pos A="0.304405" C="0.153745" G="0.337884" T="0.203965"/>
      <pos A="0.220705" C="0.220705" G="0.337884" T="0.220705"/>
      <pos A="0.354624" C="0.103526" G="0.304405" T="0.237445"/>
      <pos A="0.137005" C="0.0365659" G="0.321145" T="0.505284"/>
      <pos A="0.237445" C="0.237445" G="0.270924" T="0.254185"/>
      <pos A="0.153745" C="0.488543" G="0.153745" T="0.203965"/>
      <pos A="0.153745" C="0.0700464" G="0.137005" T="0.639203"/>
      <pos A="0.0533057" C="0.220705" G="0.254185" T="0.471803"/>
      <pos A="0.337884" C="0.203965" G="0.0700464" T="0.388105"/>
      <pos A="0.153745" C="0.421584" G="0.137005" T="0.287665"/>
      <pos A="0.538763" C="0.287665" G="0.0533057" T="0.120266"/>
      <pos A="0.421584" C="0.220705" G="0.137005" T="0.220705"/>
      <pos A="0.287665" C="0.237445" G="0.203965" T="0.270924"/>
      <pos A="0.254185" C="0.237445" G="0.321145" T="0.187226"/>
      <pos A="0.337884" C="0.187226" G="0.404844" T="0.0700464"/>
      <pos A="0.354624" C="0.304405" G="0.187226" T="0.153745"/>
      <pos A="0.103526" C="0.404844" G="0.304405" T="0.187226"/>
      <pos A="0.354624" C="0.220705" G="0.170486" T="0.254185"/>
      <pos A="0.220705" C="0.304405" G="0.287665" T="0.187226"/>
      <pos A="0.254185" C="0.203965" G="0.304405" T="0.237445"/>
      <pos A="0.170486" C="0.270924" G="0.438324" T="0.120266"/>
      <pos A="0.522024" C="0.0700464" G="0.0365659" T="0.371364"/>
      <pos A="0.254185" C="0.0867862" G="0.220705" T="0.438324"/>
      <pos A="0.237445" C="0.270924" G="0.187226" T="0.304405"/>
      <pos A="0.203965" C="0.187226" G="0.220705" T="0.388105"/>
      <pos A="0.203965" C="0.270924" G="0.187226" T="0.337884"/>
      <pos A="0.304405" C="0.237445" G="0.371364" T="0.0867862"/>
    </motif>
    <motif db="0" id="M122" alt="O122" length="40" nsites="8" evalue="1.3e-003">
      <pos A="0.18266" C="0.00308642" G="0.0928731" T="0.721381"/>
      <pos A="0.272446" C="0.362233" G="0.18266" T="0.18266"/>
      <pos A="0.0928731" C="0.272446" G="0.45202" T="0.18266"/>
      <pos A="0.272446" C="0.00308642" G="0.272446" T="0.45202"/>
      <pos A="0.18266" C="0.272446" G="0.18266" T="0.362233"/>
      <pos A="0.0928731" C="0.272446" G="0.272446" T="0.362233"/>
      <pos A="0.0928731" C="0.272446" G="0.45202" T="0.18266"/>
      <pos A="0.362233" C="0.00308642" G="0.0928731" T="0.541807"/>
      <pos A="0.272446" C="0.18266" G="0.18266" T="0.362233"/>
      <pos A="0.272446" C="0.18266" G="0.0928731" T="0.45202"/>
      <pos A="0.272446" C="0.272446" G="0.0928731" T="0.362233"/>
      <pos A="0.0928731" C="0.45202" G="0.00308642" T="0.45202"/>
      <pos A="0.00308642" C="0.18266" G="0.00308642" T="0.811167"/>
      <pos A="0.18266" C="0.362233" G="0.00308642" T="0.45202"/>
      <pos A="0.45202" C="0.0928731" G="0.18266" T="0.272446"/>
      <pos A="0.272446" C="0.362233" G="0.0928731" T="0.272446"/>
      <pos A="0.45202" C="0.0928731" G="0.0928731" T="0.362233"/>
      <pos A="0.00308642" C="0.0928731" G="0.362233" T="0.541807"/>
      <pos A="0.0928731" C="0.272446" G="0.272446" T="0.362233"/>
      <pos A="0.00308642" C="0.541807" G="0.362233" T="0.0928731"/>
      <pos A="0.362233" C="0.272446" G="0.18266" T="0.18266"/>
      <pos A="0.18266" C="0.272446" G="0.00308642" T="0.541807"/>
      <pos A="0.18266" C="0.45202" G="0.0928731" T="0.272446"/>
      <pos A="0.0928731" C="0.362233" G="0.18266" T="0.362233"/>
      <pos A="0.18266" C="0.18266" G="0.45202" T="0.18266"/>
      <pos A="0.0928731" C="0.00308642" G="0.272446" T="0.631594"/>
      <pos A="0.362233" C="0.0928731" G="0.272446" T="0.272446"/>
      <pos A="0.272446" C="0.18266" G="0.18266" T="0.362233"/>
      <pos A="0.272446" C="0.45202" G="0.272446" T="0.00308642"/>
      <pos A="0.721381" C="0.0928731" G="0.00308642" T="0.18266"/>
      <pos A="0.0928731" C="0.0928731" G="0.18266" T="0.631594"/>
      <pos A="0.0928731" C="0.272446" G="0.18266" T="0.45202"/>
      <pos A="0.00308642" C="0.721381" G="0.0928731" T="0.18266"/>
      <pos A="0.272446" C="0.0928731" G="0.00308642" T="0.631594"/>
      <pos A="0.18266" C="0.45202" G="0.272446" T="0.0928731"/>
      <pos A="0.541807" C="0.0928731" G="0.0928731" T="0.272446"/>
      <pos A="0.272446" C="0.00308642" G="0.631594" T="0.0928731"/>
      <pos A="0.00308642" C="0.0928731" G="0.631594" T="0.272446"/>
      <pos A="0.18266" C="0.0928731" G="0.541807" T="0.18266"/>
      <pos A="0.45202" C="0.00308642" G="0.362233" T="0.18266"/>
    </motif>
    <motif db="0" id="M123" alt="O123" length="40" nsites="8" evalue="1.3e-003">
      <pos A="0.398148" C="0.00308642" G="0.00308642" T="0.595679"/>
      <pos A="0.00308642" C="0.00308642" G="0.200617" T="0.79321"/>
      <pos A="0.595679" C="0.200617" G="0.00308642" T="0.200617"/>
      <pos A="0.00308642" C="0.00308642" G="0.398148" T="0.595679"/>
      <pos A="0.398148" C="0.398148" G="0.00308642" T="0.200617"/>
      <pos A="0.398148" C="0.200617" G="0.200617" T="0.200617"/>
      <pos A="0.398148" C="0.595679" G="0.00308642" T="0.00308642"/>
      <pos A="0.595679" C="0.200617" G="0.200617" T="0.00308642"/>
      <pos A="0.398148" C="0.200617" G="0.200617" T="0.200617"/>
      <pos A="0.200617" C="0.398148" G="0.00308642" T="0.398148"/>
      <pos A="0.398148" C="0.595679" G="0.00308642" T="0.00308642"/>
      <pos A="0.79321" C="0.200617" G="0.00308642" T="0.00308642"/>
      <pos A="0.398148" C="0.00308642" G="0.00308642" T="0.595679"/>
      <pos A="0.398148" C="0.00308642" G="0.200617" T="0.398148"/>
      <pos A="0.200617" C="0.00308642" G="0.398148" T="0.398148"/>
      <pos A="0.200617" C="0.00308642" G="0.200617" T="0.595679"/>
      <pos A="0.398148" C="0.200617" G="0.200617" T="0.200617"/>
      <pos A="0.00308642" C="0.595679" G="0.200617" T="0.200617"/>
      <pos A="0.00308642" C="0.398148" G="0.398148" T="0.200617"/>
      <pos A="0.00308642" C="0.595679" G="0.200617" T="0.200617"/>
      <pos A="0.398148" C="0.595679" G="0.00308642" T="0.00308642"/>
      <pos A="0.398148" C="0.200617" G="0.200617" T="0.200617"/>
      <pos A="0.00308642" C="0.398148" G="0.00308642" T="0.595679"/>
      <pos A="0.00308642" C="0.595679" G="0.200617" T="0.200617"/>
      <pos A="0.00308642" C="0.00308642" G="0.595679" T="0.398148"/>
      <pos A="0.00308642" C="0.200617" G="0.595679" T="0.200617"/>
      <pos A="0.595679" C="0.00308642" G="0.200617" T="0.200617"/>
      <pos A="0.00308642" C="0.200617" G="0.398148" T="0.398148"/>
      <pos A="0.00308642" C="0.595679" G="0.00308642" T="0.398148"/>
      <pos A="0.79321" C="0.00308642" G="0.200617" T="0.00308642"/>
      <pos A="0.00308642" C="0.398148" G="0.398148" T="0.200617"/>
      <pos A="0.398148" C="0.00308642" G="0.00308642" T="0.595679"/>
      <pos A="0.79321" C="0.00308642" G="0.200617" T="0.00308642"/>
      <pos A="0.398148" C="0.00308642" G="0.00308642" T="0.595679"/>
      <pos A="0.200617" C="0.595679" G="0.200617" T="0.00308642"/>
      <pos A="0.595679" C="0.398148" G="0.00308642" T="0.00308642"/>
      <pos A="0.00308642" C="0.398148" G="0.398148" T="0.200617"/>
      <pos A="0.00308642" C="0.398148" G="0.200617" T="0.398148"/>
      <pos A="0.00308642" C="0.398148" G="0.595679" T="0.00308642"/>
      <pos A="0.200617" C="0.00308642" G="0.00308642" T="0.79321"/>
    </motif>
    <motif db="0" id="M124" alt="O124" length="40" nsites="8" evalue="1.3e-003">
      <pos A="0.240123" C="0.255926" G="0.176914" T="0.327037"/>
      <pos A="0.248025" C="0.224321" G="0.287531" T="0.240123"/>
      <pos A="0.200617" C="0.208519" G="0.224321" T="0.366543"/>
      <pos A="0.169012" C="0.319136" G="0.303333" T="0.208519"/>
      <pos A="0.295432" C="0.0583951" G="0.105802" T="0.54037"/>
      <pos A="0.161111" C="0.240123" G="0.437654" T="0.161111"/>
      <pos A="0.271728" C="0.382346" G="0.15321" T="0.192716"/>
      <pos A="0.161111" C="0.208519" G="0.27963" T="0.350741"/>
      <pos A="0.169012" C="0.248025" G="0.27963" T="0.303333"/>
      <pos A="0.390247" C="0.366543" G="0.0820988" T="0.161111"/>
      <pos A="0.161111" C="0.350741" G="0.0820988" T="0.406049"/>
      <pos A="0.445556" C="0.208519" G="0.161111" T="0.184815"/>
      <pos A="0.295432" C="0.208519" G="0.334938" T="0.161111"/>
      <pos A="0.21642" C="0.0741975" G="0.421852" T="0.287531"/>
      <pos A="0.161111" C="0.224321" G="0.303333" T="0.311235"/>
      <pos A="0.311235" C="0.21642" G="0.200617" T="0.271728"/>
      <pos A="0.271728" C="0.113704" G="0.27963" T="0.334938"/>
      <pos A="0.255926" C="0.27963" G="0.287531" T="0.176914"/>
      <pos A="0.240123" C="0.319136" G="0.184815" T="0.255926"/>
      <pos A="0.271728" C="0.248025" G="0.184815" T="0.295432"/>
      <pos A="0.113704" C="0.413951" G="0.161111" T="0.311235"/>
      <pos A="0.350741" C="0.34284" G="0.0820988" T="0.224321"/>
      <pos A="0.176914" C="0.145309" G="0.224321" T="0.453457"/>
      <pos A="0.145309" C="0.255926" G="0.374444" T="0.224321"/>
      <pos A="0.176914" C="0.192716" G="0.208519" T="0.421852"/>
      <pos A="0.27963" C="0.27963" G="0.327037" T="0.113704"/>
      <pos A="0.374444" C="0.21642" G="0.121605" T="0.287531"/>
      <pos A="0.271728" C="0.176914" G="0.271728" T="0.27963"/>
      <pos A="0.240123" C="0.21642" G="0.145309" T="0.398148"/>
      <pos A="0.15321" C="0.232222" G="0.295432" T="0.319136"/>
      <pos A="0.09" C="0.327037" G="0.287531" T="0.295432"/>
      <pos A="0.311235" C="0.358642" G="0.145309" T="0.184815"/>
      <pos A="0.327037" C="0.192716" G="0.21642" T="0.263827"/>
      <pos A="0.255926" C="0.240123" G="0.27963" T="0.224321"/>
      <pos A="0.21642" C="0.208519" G="0.263827" T="0.311235"/>
      <pos A="0.350741" C="0.255926" G="0.105802" T="0.287531"/>
      <pos A="0.232222" C="0.161111" G="0.263827" T="0.34284"/>
      <pos A="0.34284" C="0.113704" G="0.21642" T="0.327037"/>
      <pos A="0.184815" C="0.319136" G="0.27963" T="0.21642"/>
      <pos A="0.263827" C="0.350741" G="0.0346914" T="0.350741"/>
    </motif>
    <motif db="0" id="M125" alt="O125" length="40" nsites="8" evalue="1.3e-003">
      <pos A="0.214727" C="0.108907" G="0.267637" T="0.40873"/>
      <pos A="0.25" C="0.232363" G="0.214727" T="0.30291"/>
      <pos A="0.0912701" C="0.232363" G="0.35582" T="0.320547"/>
      <pos A="0.19709" C="0.426366" G="0.14418" T="0.232363"/>
      <pos A="0.14418" C="0.285273" G="0.232363" T="0.338184"/>
      <pos A="0.373457" C="0.161816" G="0.126543" T="0.338184"/>
      <pos A="0.19709" C="0.25" G="0.214727" T="0.338184"/>
      <pos A="0.214727" C="0.126543" G="0.232363" T="0.426366"/>
      <pos A="0.19709" C="0.25" G="0.214727" T="0.338184"/>
      <pos A="0.30291" C="0.14418" G="0.267637" T="0.285273"/>
      <pos A="0.285273" C="0.126543" G="0.161816" T="0.426366"/>
      <pos A="0.214727" C="0.179453" G="0.161816" T="0.444004"/>
      <pos A="0.285273" C="0.338184" G="0.161816" T="0.214727"/>
      <pos A="0.25" C="0.338184" G="0.108907" T="0.30291"/>
      <pos A="0.214727" C="0.285273" G="0.25" T="0.25"/>
      <pos A="0.108907" C="0.320547" G="0.19709" T="0.373457"/>
      <pos A="0.320547" C="0.373457" G="0.232363" T="0.0736336"/>
      <pos A="0.46164" C="0.232363" G="0.161816" T="0.14418"/>
      <pos A="0.232363" C="0.232363" G="0.25" T="0.285273"/>
      <pos A="0.426366" C="0.267637" G="0.232363" T="0.0736336"/>
      <pos A="0.19709" C="0.214727" G="0.14418" T="0.444004"/>
      <pos A="0.0912701" C="0.0736336" G="0.40873" T="0.426366"/>
      <pos A="0.214727" C="0.19709" G="0.179453" T="0.40873"/>
      <pos A="0.126543" C="0.0912701" G="0.338184" T="0.444004"/>
      <pos A="0.40873" C="0.214727" G="0.25" T="0.126543"/>
      <pos A="0.232363" C="0.267637" G="0.30291" T="0.19709"/>
      <pos A="0.14418" C="0.391093" G="0.19709" T="0.267637"/>
      <pos A="0.25" C="0.055996" G="0.108907" T="0.585097"/>
      <pos A="0.232363" C="0.14418" G="0.285273" T="0.338184"/>
      <pos A="0.232363" C="0.214727" G="0.0912701" T="0.46164"/>
      <pos A="0.0383595" C="0.51455" G="0.161816" T="0.285273"/>
      <pos A="0.19709" C="0.373457" G="0.179453" T="0.25"/>
      <pos A="0.391093" C="0.30291" G="0.0383595" T="0.267637"/>
      <pos A="0.267637" C="0.232363" G="0.338184" T="0.161816"/>
      <pos A="0.179453" C="0.444004" G="0.19709" T="0.179453"/>
      <pos A="0.373457" C="0.373457" G="0.126543" T="0.126543"/>
      <pos A="0.373457" C="0.0383595" G="0.391093" T="0.19709"/>
      <pos A="0.126543" C="0.320547" G="0.285273" T="0.267637"/>
      <pos A="0.320547" C="0.285273" G="0.161816" T="0.232363"/>
      <pos A="0.214727" C="0.19709" G="0.285273" T="0.30291"/>
    </motif>
    <motif db="0" id="M126" alt="O126" length="40" nsites="8" evalue="1.3e-003">
      <pos A="0.00308642" C="0.62037" G="0.373457" T="0.00308642"/>
      <pos A="0.126543" C="0.00308642" G="0.126543" T="0.743827"/>
      <pos A="0.25" C="0.62037" G="0.126543" T="0.00308642"/>
      <pos A="0.496914" C="0.126543" G="0.00308642" T="0.373457"/>
      <pos A="0.00308642" C="0.00308642" G="0.496914" T="0.496914"/>
      <pos A="0.25" C="0.25" G="0.496914" T="0.00308642"/>
      <pos A="0.25" C="0.25" G="0.126543" T="0.373457"/>
      <pos A="0.126543" C="0.373457" G="0.25" T="0.25"/>
      <pos A="0.126543" C="0.25" G="0.25" T="0.373457"/>
      <pos A="0.00308642" C="0.373457" G="0.126543" T="0.496914"/>
      <pos A="0.62037" C="0.00308642" G="0.00308642" T="0.373457"/>
      <pos A="0.373457" C="0.00308642" G="0.25" T="0.373457"/>
      <pos A="0.126543" C="0.25" G="0.373457" T="0.25"/>
      <pos A="0.126543" C="0.496914" G="0.126543" T="0.25"/>
      <pos A="0.00308642" C="0.25" G="0.373457" T="0.373457"/>
      <pos A="0.743827" C="0.00308642" G="0.25" T="0.00308642"/>
      <pos A="0.25" C="0.25" G="0.25" T="0.25"/>
      <pos A="0.126543" C="0.496914" G="0.126543" T="0.25"/>
      <pos A="0.373457" C="0.496914" G="0.00308642" T="0.126543"/>
      <pos A="0.743827" C="0.126543" G="0.00308642" T="0.126543"/>
      <pos A="0.496914" C="0.00308642" G="0.496914" T="0.00308642"/>
      <pos A="0.25" C="0.00308642" G="0.496914" T="0.25"/>
      <pos A="0.126543" C="0.126543" G="0.496914" T="0.25"/>
      <pos A="0.25" C="0.25" G="0.00308642" T="0.496914"/>
      <pos A="0.00308642" C="0.00308642" G="0.496914" T="0.496914"/>
      <pos A="0.126543" C="0.126543" G="0.373457" T="0.373457"/>
      <pos A="0.496914" C="0.00308642" G="0.25" T="0.25"/>
      <pos A="0.25" C="0.00308642" G="0.373457" T="0.373457"/>
      <pos A="0.00308642" C="0.373457" G="0.25" T="0.373457"/>
      <pos A="0.00308642" C="0.126543" G="0.25" T="0.62037"/>
      <pos A="0.496914" C="0.373457" G="0.126543" T="0.00308642"/>
      <pos A="0.126543" C="0.00308642" G="0.25" T="0.62037"/>
      <pos A="0.00308642" C="0.25" G="0.743827" T="0.00308642"/>
      <pos A="0.373457" C="0.25" G="0.126543" T="0.25"/>
      <pos A="0.373457" C="0.126543" G="0.496914" T="0.00308642"/>
      <pos A="0.00308642" C="0.126543" G="0.25" T="0.62037"/>
      <pos A="0.00308642" C="0.743827" G="0.126543" T="0.126543"/>
      <pos A="0.373457" C="0.00308642" G="0.00308642" T="0.62037"/>
      <pos A="0.00308642" C="0.496914" G="0.496914" T="0.00308642"/>
      <pos A="0.126543" C="0.496914" G="0.126543" T="0.25"/>
    </motif>
    <motif db="0" id="M127" alt="O127" length="40" nsites="8" evalue="1.3e-003">
      <pos A="0.240123" C="0.145309" G="0.208519" T="0.406049"/>
      <pos A="0.240123" C="0.21642" G="0.327037" T="0.21642"/>
      <pos A="0.208519" C="0.208519" G="0.255926" T="0.327037"/>
      <pos A="0.311235" C="0.27963" G="0.145309" T="0.263827"/>
      <pos A="0.374444" C="0.263827" G="0.113704" T="0.248025"/>
      <pos A="0.334938" C="0.129506" G="0.169012" T="0.366543"/>
      <pos A="0.176914" C="0.27963" G="0.208519" T="0.334938"/>
      <pos A="0.137407" C="0.255926" G="0.437654" T="0.169012"/>
      <pos A="0.271728" C="0.224321" G="0.27963" T="0.224321"/>
      <pos A="0.350741" C="0.248025" G="0.145309" T="0.255926"/>
      <pos A="0.169012" C="0.105802" G="0.27963" T="0.445556"/>
      <pos A="0.184815" C="0.27963" G="0.287531" T="0.248025"/>
      <pos A="0.129506" C="0.334938" G="0.145309" T="0.390247"/>
      <pos A="0.200617" C="0.445556" G="0.113704" T="0.240123"/>
      <pos A="0.327037" C="0.129506" G="0.184815" T="0.358642"/>
      <pos A="0.271728" C="0.224321" G="0.255926" T="0.248025"/>
      <pos A="0.200617" C="0.303333" G="0.263827" T="0.232222"/>
      <pos A="0.334938" C="0.200617" G="0.169012" T="0.295432"/>
      <pos A="0.176914" C="0.263827" G="0.34284" T="0.21642"/>
      <pos A="0.303333" C="0.334938" G="0.15321" T="0.208519"/>
      <pos A="0.27963" C="0.137407" G="0.232222" T="0.350741"/>
      <pos A="0.374444" C="0.145309" G="0.255926" T="0.224321"/>
      <pos A="0.176914" C="0.169012" G="0.311235" T="0.34284"/>
      <pos A="0.200617" C="0.145309" G="0.358642" T="0.295432"/>
      <pos A="0.200617" C="0.492963" G="0.15321" T="0.15321"/>
      <pos A="0.255926" C="0.121605" G="0.21642" T="0.406049"/>
      <pos A="0.334938" C="0.121605" G="0.184815" T="0.358642"/>
      <pos A="0.113704" C="0.34284" G="0.334938" T="0.208519"/>
      <pos A="0.248025" C="0.248025" G="0.21642" T="0.287531"/>
      <pos A="0.184815" C="0.21642" G="0.161111" T="0.437654"/>
      <pos A="0.240123" C="0.295432" G="0.169012" T="0.295432"/>
      <pos A="0.445556" C="0.15321" G="0.15321" T="0.248025"/>
      <pos A="0.232222" C="0.287531" G="0.311235" T="0.169012"/>
      <pos A="0.255926" C="0.350741" G="0.263827" T="0.129506"/>
      <pos A="0.413951" C="0.192716" G="0.121605" T="0.271728"/>
      <pos A="0.255926" C="0.263827" G="0.248025" T="0.232222"/>
      <pos A="0.263827" C="0.15321" G="0.271728" T="0.311235"/>
      <pos A="0.208519" C="0.192716" G="0.248025" T="0.350741"/>
      <pos A="0.200617" C="0.287531" G="0.350741" T="0.161111"/>
      <pos A="0.15321" C="0.27963" G="0.192716" T="0.374444"/>
    </motif>
    <motif db="0" id="M13" alt="O13" length="40" nsites="8" evalue="1.3e-003">
      <pos A="0.126543" C="0.200617" G="0.521605" T="0.151235"/>
      <pos A="0.0771605" C="0.200617" G="0.348765" T="0.373457"/>
      <pos A="0.225309" C="0.0277778" G="0.324074" T="0.42284"/>
      <pos A="0.25" C="0.274691" G="0.25" T="0.225309"/>
      <pos A="0.472222" C="0.175926" G="0.0771605" T="0.274691"/>
      <pos A="0.274691" C="0.25" G="0.348765" T="0.126543"/>
      <pos A="0.348765" C="0.175926" G="0.101852" T="0.373457"/>
      <pos A="0.151235" C="0.0771605" G="0.447531" T="0.324074"/>
      <pos A="0.299383" C="0.25" G="0.200617" T="0.25"/>
      <pos A="0.200617" C="0.175926" G="0.0524691" T="0.570988"/>
      <pos A="0.274691" C="0.299383" G="0.324074" T="0.101852"/>
      <pos A="0.274691" C="0.126543" G="0.225309" T="0.373457"/>
      <pos A="0.225309" C="0.373457" G="0.25" T="0.151235"/>
      <pos A="0.348765" C="0.348765" G="0.175926" T="0.126543"/>
      <pos A="0.0771605" C="0.324074" G="0.274691" T="0.324074"/>
      <pos A="0.126543" C="0.324074" G="0.0771605" T="0.472222"/>
      <pos A="0.324074" C="0.324074" G="0.200617" T="0.151235"/>
      <pos A="0.225309" C="0.25" G="0.200617" T="0.324074"/>
      <pos A="0.348765" C="0.299383" G="0.200617" T="0.151235"/>
      <pos A="0.324074" C="0.200617" G="0.175926" T="0.299383"/>
      <pos A="0.373457" C="0.225309" G="0.225309" T="0.175926"/>
      <pos A="0.447531" C="0.274691" G="0.0771605" T="0.200617"/>
      <pos A="0.324074" C="0.0771605" G="0.299383" T="0.299383"/>
      <pos A="0.126543" C="0.496914" G="0.151235" T="0.225309"/>
      <pos A="0.175926" C="0.225309" G="0.274691" T="0.324074"/>
      <pos A="0.225309" C="0.151235" G="0.373457" T="0.25"/>
      <pos A="0.496914" C="0.151235" G="0.225309" T="0.126543"/>
      <pos A="0.398148" C="0.225309" G="0.175926" T="0.200617"/>
      <pos A="0.373457" C="0.200617" G="0.225309" T="0.200617"/>
      <pos A="0.225309" C="0.274691" G="0.126543" T="0.373457"/>
      <pos A="0.25" C="0.0771605" G="0.0771605" T="0.595679"/>
      <pos A="0.274691" C="0.151235" G="0.25" T="0.324074"/>
      <pos A="0.225309" C="0.200617" G="0.225309" T="0.348765"/>
      <pos A="0.175926" C="0.200617" G="0.200617" T="0.42284"/>
      <pos A="0.0524691" C="0.101852" G="0.274691" T="0.570988"/>
      <pos A="0.126543" C="0.645062" G="0.0277778" T="0.200617"/>
      <pos A="0.101852" C="0.348765" G="0.00308642" T="0.546296"/>
      <pos A="0.225309" C="0.299383" G="0.200617" T="0.274691"/>
      <pos A="0.42284" C="0.175926" G="0.200617" T="0.200617"/>
      <pos A="0.373457" C="0.225309" G="0.299383" T="0.101852"/>
    </motif>
    <motif db="0" id="M14" alt="O14" length="40" nsites="8" evalue="1.3e-003">
      <pos A="0.184815" C="0.0820988" G="0.240123" T="0.492963"/>
      <pos A="0.169012" C="0.121605" G="0.311235" T="0.398148"/>
      <pos A="0.224321" C="0.248025" G="0.232222" T="0.295432"/>
      <pos A="0.192716" C="0.184815" G="0.350741" T="0.271728"/>
      <pos A="0.21642" C="0.271728" G="0.200617" T="0.311235"/>
      <pos A="0.271728" C="0.15321" G="0.224321" T="0.350741"/>
      <pos A="0.224321" C="0.437654" G="0.240123" T="0.0979012"/>
      <pos A="0.287531" C="0.255926" G="0.224321" T="0.232222"/>
      <pos A="0.263827" C="0.232222" G="0.255926" T="0.248025"/>
      <pos A="0.232222" C="0.255926" G="0.34284" T="0.169012"/>
      <pos A="0.255926" C="0.176914" G="0.145309" T="0.421852"/>
      <pos A="0.311235" C="0.248025" G="0.240123" T="0.200617"/>
      <pos A="0.15321" C="0.248025" G="0.248025" T="0.350741"/>
      <pos A="0.137407" C="0.524568" G="0.184815" T="0.15321"/>
      <pos A="0.311235" C="0.34284" G="0.0662963" T="0.27963"/>
      <pos A="0.240123" C="0.295432" G="0.303333" T="0.161111"/>
      <pos A="0.263827" C="0.255926" G="0.09" T="0.390247"/>
      <pos A="0.255926" C="0.208519" G="0.200617" T="0.334938"/>
      <pos A="0.208519" C="0.15321" G="0.263827" T="0.374444"/>
      <pos A="0.232222" C="0.255926" G="0.295432" T="0.21642"/>
      <pos A="0.263827" C="0.176914" G="0.248025" T="0.311235"/>
      <pos A="0.303333" C="0.105802" G="0.248025" T="0.34284"/>
      <pos A="0.208519" C="0.271728" G="0.169012" T="0.350741"/>
      <pos A="0.240123" C="0.374444" G="0.161111" T="0.224321"/>
      <pos A="0.232222" C="0.382346" G="0.0979012" T="0.287531"/>
      <pos A="0.327037" C="0.0583951" G="0.176914" T="0.437654"/>
      <pos A="0.208519" C="0.192716" G="0.390247" T="0.208519"/>
      <pos A="0.34284" C="0.311235" G="0.200617" T="0.145309"/>
      <pos A="0.295432" C="0.129506" G="0.366543" T="0.208519"/>
      <pos A="0.303333" C="0.208519" G="0.208519" T="0.27963"/>
      <pos A="0.240123" C="0.255926" G="0.240123" T="0.263827"/>
      <pos A="0.287531" C="0.21642" G="0.169012" T="0.327037"/>
      <pos A="0.121605" C="0.248025" G="0.327037" T="0.303333"/>
      <pos A="0.192716" C="0.34284" G="0.113704" T="0.350741"/>
      <pos A="0.200617" C="0.263827" G="0.295432" T="0.240123"/>
      <pos A="0.334938" C="0.161111" G="0.192716" T="0.311235"/>
      <pos A="0.34284" C="0.240123" G="0.145309" T="0.271728"/>
      <pos A="0.255926" C="0.240123" G="0.169012" T="0.334938"/>
      <pos A="0.232222" C="0.161111" G="0.287531" T="0.319136"/>
      <pos A="0.27963" C="0.303333" G="0.358642" T="0.0583951"/>
    </motif>
    <motif db="0" id="M15" alt="O15" length="40" nsites="8" evalue="1.3e-003">
      <pos A="0.192716" C="0.208519" G="0.469259" T="0.129506"/>
      <pos A="0.334938" C="0.224321" G="0.161111" T="0.27963"/>
      <pos A="0.358642" C="0.145309" G="0.184815" T="0.311235"/>
      <pos A="0.161111" C="0.437654" G="0.21642" T="0.184815"/>
      <pos A="0.27963" C="0.208519" G="0.145309" T="0.366543"/>
      <pos A="0.09" C="0.184815" G="0.248025" T="0.47716"/>
      <pos A="0.192716" C="0.184815" G="0.200617" T="0.421852"/>
      <pos A="0.161111" C="0.334938" G="0.224321" T="0.27963"/>
      <pos A="0.192716" C="0.295432" G="0.0979012" T="0.413951"/>
      <pos A="0.240123" C="0.192716" G="0.0662963" T="0.500864"/>
      <pos A="0.255926" C="0.240123" G="0.27963" T="0.224321"/>
      <pos A="0.429753" C="0.0820988" G="0.374444" T="0.113704"/>
      <pos A="0.248025" C="0.232222" G="0.390247" T="0.129506"/>
      <pos A="0.169012" C="0.192716" G="0.34284" T="0.295432"/>
      <pos A="0.295432" C="0.232222" G="0.224321" T="0.248025"/>
      <pos A="0.169012" C="0.366543" G="0.240123" T="0.224321"/>
      <pos A="0.390247" C="0.232222" G="0.105802" T="0.271728"/>
      <pos A="0.184815" C="0.137407" G="0.350741" T="0.327037"/>
      <pos A="0.184815" C="0.382346" G="0.232222" T="0.200617"/>
      <pos A="0.271728" C="0.232222" G="0.137407" T="0.358642"/>
      <pos A="0.161111" C="0.137407" G="0.169012" T="0.532469"/>
      <pos A="0.27963" C="0.169012" G="0.287531" T="0.263827"/>
      <pos A="0.232222" C="0.366543" G="0.15321" T="0.248025"/>
      <pos A="0.208519" C="0.287531" G="0.263827" T="0.240123"/>
      <pos A="0.311235" C="0.200617" G="0.145309" T="0.34284"/>
      <pos A="0.21642" C="0.382346" G="0.240123" T="0.161111"/>
      <pos A="0.248025" C="0.350741" G="0.176914" T="0.224321"/>
      <pos A="0.334938" C="0.271728" G="0.192716" T="0.200617"/>
      <pos A="0.287531" C="0.192716" G="0.232222" T="0.287531"/>
      <pos A="0.137407" C="0.145309" G="0.303333" T="0.413951"/>
      <pos A="0.271728" C="0.224321" G="0.27963" T="0.224321"/>
      <pos A="0.208519" C="0.224321" G="0.240123" T="0.327037"/>
      <pos A="0.232222" C="0.248025" G="0.287531" T="0.232222"/>
      <pos A="0.327037" C="0.184815" G="0.327037" T="0.161111"/>
      <pos A="0.121605" C="0.334938" G="0.263827" T="0.27963"/>
      <pos A="0.311235" C="0.240123" G="0.161111" T="0.287531"/>
      <pos A="0.295432" C="0.21642" G="0.161111" T="0.327037"/>
      <pos A="0.232222" C="0.224321" G="0.319136" T="0.224321"/>
      <pos A="0.287531" C="0.200617" G="0.15321" T="0.358642"/>
      <pos A="0.248025" C="0.240123" G="0.232222" T="0.27963"/>
    </motif>
    <motif db="0" id="M16" alt="O16" length="40" nsites="8" evalue="1.3e-003">
      <pos A="0.00308642" C="0.25" G="0.25" T="0.496914"/>
      <pos A="0.00308642" C="0.00308642" G="0.496914" T="0.496914"/>
      <pos A="0.25" C="0.496914" G="0.25" T="0.00308642"/>
      <pos A="0.25" C="0.00308642" G="0.496914" T="0.25"/>
      <pos A="0.25" C="0.00308642" G="0.00308642" T="0.743827"/>
      <pos A="0.25" C="0.25" G="0.496914" T="0.00308642"/>
      <pos A="0.00308642" C="0.25" G="0.496914" T="0.25"/>
      <pos A="0.25" C="0.25" G="0.25" T="0.25"/>
      <pos A="0.00308642" C="0.25" G="0.00308642" T="0.743827"/>
      <pos A="0.25" C="0.00308642" G="0.00308642" T="0.743827"/>
      <pos A="0.25" C="0.743827" G="0.00308642" T="0.00308642"/>
      <pos A="0.743827" C="0.00308642" G="0.00308642" T="0.25"/>
      <pos A="0.496914" C="0.25" G="0.25" T="0.00308642"/>
      <pos A="0.25" C="0.496914" G="0.25" T="0.00308642"/>
      <pos A="0.25" C="0.25" G="0.00308642" T="0.496914"/>
      <pos A="0.496914" C="0.25" G="0.25" T="0.00308642"/>
      <pos A="0.496914" C="0.496914" G="0.00308642" T="0.00308642"/>
      <pos A="0.25" C="0.25" G="0.25" T="0.25"/>
      <pos A="0.496914" C="0.25" G="0.00308642" T="0.25"/>
      <pos A="0.25" C="0.00308642" G="0.00308642" T="0.743827"/>
      <pos A="0.00308642" C="0.00308642" G="0.743827" T="0.25"/>
      <pos A="0.00308642" C="0.25" G="0.00308642" T="0.743827"/>
      <pos A="0.25" C="0.00308642" G="0.743827" T="0.00308642"/>
      <pos A="0.25" C="0.743827" G="0.00308642" T="0.00308642"/>
      <pos A="0.25" C="0.743827" G="0.00308642" T="0.00308642"/>
      <pos A="0.25" C="0.25" G="0.25" T="0.25"/>
      <pos A="0.25" C="0.25" G="0.25" T="0.25"/>
      <pos A="0.00308642" C="0.00308642" G="0.496914" T="0.496914"/>
      <pos A="0.25" C="0.25" G="0.00308642" T="0.496914"/>
      <pos A="0.25" C="0.25" G="0.00308642" T="0.496914"/>
      <pos A="0.25" C="0.25" G="0.25" T="0.25"/>
      <pos A="0.496914" C="0.00308642" G="0.00308642" T="0.496914"/>
      <pos A="0.743827" C="0.00308642" G="0.25" T="0.00308642"/>
      <pos A="0.25" C="0.00308642" G="0.496914" T="0.25"/>
      <pos A="0.00308642" C="0.496914" G="0.496914" T="0.00308642"/>
      <pos A="0.496914" C="0.00308642" G="0.496914" T="0.00308642"/>
      <pos A="0.00308642" C="0.25" G="0.25" T="0.496914"/>
      <pos A="0.00308642" C="0.25" G="0.00308642" T="0.743827"/>
      <pos A="0.743827" C="0.25" G="0.00308642" T="0.00308642"/>
      <pos A="0.496914" C="0.00308642" G="0.00308642" T="0.496914"/>
    </motif>
    <motif db="0" id="M17" alt="O17" length="40" nsites="8" evalue="1.3e-003">
      <pos A="0.243977" C="0.147621" G="0.268067" T="0.340334"/>
      <pos A="0.147621" C="0.147621" G="0.292156" T="0.412601"/>
      <pos A="0.316245" C="0.1958" G="0.268067" T="0.219888"/>
      <pos A="0.340334" C="0.1958" G="0.1958" T="0.268067"/>
      <pos A="0.243977" C="0.1958" G="0.0271753" T="0.533047"/>
      <pos A="0.316245" C="0.147621" G="0.292156" T="0.243977"/>
      <pos A="0.388513" C="0.0753541" G="0.123532" T="0.412601"/>
      <pos A="0.388513" C="0.243977" G="0.243977" T="0.123532"/>
      <pos A="0.412601" C="0.1958" G="0.123532" T="0.268067"/>
      <pos A="0.123532" C="0.340334" G="0.388513" T="0.147621"/>
      <pos A="0.147621" C="0.340334" G="0.171711" T="0.340334"/>
      <pos A="0.219888" C="0.292156" G="0.171711" T="0.316245"/>
      <pos A="0.292156" C="0.1958" G="0.219888" T="0.292156"/>
      <pos A="0.388513" C="0.0512642" G="0.46078" T="0.099443"/>
      <pos A="0.219888" C="0.340334" G="0.364424" T="0.0753541"/>
      <pos A="0.0512642" C="0.533047" G="0.171711" T="0.243977"/>
      <pos A="0.0271753" C="0.412601" G="0.268067" T="0.292156"/>
      <pos A="0.1958" C="0.46078" G="0.1958" T="0.147621"/>
      <pos A="0.268067" C="0.147621" G="0.0753541" T="0.508958"/>
      <pos A="0.219888" C="0.147621" G="0.43669" T="0.1958"/>
      <pos A="0.1958" C="0.099443" G="0.388513" T="0.316245"/>
      <pos A="0.243977" C="0.243977" G="0.412601" T="0.099443"/>
      <pos A="0.508958" C="0.219888" G="0.219888" T="0.0512642"/>
      <pos A="0.292156" C="0.171711" G="0.0753541" T="0.46078"/>
      <pos A="0.1958" C="0.171711" G="0.268067" T="0.364424"/>
      <pos A="0.316245" C="0.292156" G="0.171711" T="0.219888"/>
      <pos A="0.00308642" C="0.46078" G="0.292156" T="0.243977"/>
      <pos A="0.388513" C="0.1958" G="0.0512642" T="0.364424"/>
      <pos A="0.243977" C="0.46078" G="0.219888" T="0.0753541"/>
      <pos A="0.268067" C="0.292156" G="0.123532" T="0.316245"/>
      <pos A="0.219888" C="0.123532" G="0.46078" T="0.1958"/>
      <pos A="0.292156" C="0.147621" G="0.268067" T="0.292156"/>
      <pos A="0.171711" C="0.219888" G="0.0753541" T="0.533047"/>
      <pos A="0.268067" C="0.243977" G="0.268067" T="0.219888"/>
      <pos A="0.219888" C="0.268067" G="0.388513" T="0.123532"/>
      <pos A="0.364424" C="0.0271753" G="0.219888" T="0.388513"/>
      <pos A="0.292156" C="0.292156" G="0.147621" T="0.268067"/>
      <pos A="0.243977" C="0.099443" G="0.1958" T="0.46078"/>
      <pos A="0.219888" C="0.171711" G="0.171711" T="0.43669"/>
      <pos A="0.292156" C="0.099443" G="0.00308642" T="0.605315"/>
    </motif>
    <motif db="0" id="M18" alt="O18" length="40" nsites="8" evalue="1.3e-003">
      <pos A="0.354853" C="0.17897" G="0.246617" T="0.219559"/>
      <pos A="0.151911" C="0.354853" G="0.219559" T="0.273677"/>
      <pos A="0.206029" C="0.395442" G="0.17897" T="0.219559"/>
      <pos A="0.260147" C="0.314265" G="0.17897" T="0.246617"/>
      <pos A="0.354853" C="0.0842637" G="0.124852" T="0.436031"/>
      <pos A="0.300736" C="0.17897" G="0.219559" T="0.300736"/>
      <pos A="0.138381" C="0.422502" G="0.233088" T="0.206029"/>
      <pos A="0.219559" C="0.151911" G="0.165441" T="0.463089"/>
      <pos A="0.111322" C="0.490149" G="0.1925" T="0.206029"/>
      <pos A="0.17897" C="0.17897" G="0.138381" T="0.503678"/>
      <pos A="0.0842637" C="0.124852" G="0.571325" T="0.219559"/>
      <pos A="0.368383" C="0.287206" G="0.314265" T="0.0301452"/>
      <pos A="0.354853" C="0.300736" G="0.17897" T="0.165441"/>
      <pos A="0.17897" C="0.233088" G="0.111322" T="0.476619"/>
      <pos A="0.0572049" C="0.206029" G="0.354853" T="0.381913"/>
      <pos A="0.260147" C="0.287206" G="0.300736" T="0.151911"/>
      <pos A="0.314265" C="0.1925" G="0.206029" T="0.287206"/>
      <pos A="0.503678" C="0.165441" G="0.260147" T="0.0707338"/>
      <pos A="0.381913" C="0.287206" G="0.260147" T="0.0707338"/>
      <pos A="0.381913" C="0.354853" G="0.0977926" T="0.165441"/>
      <pos A="0.206029" C="0.327795" G="0.0977926" T="0.368383"/>
      <pos A="0.165441" C="0.219559" G="0.273677" T="0.341324"/>
      <pos A="0.260147" C="0.0842637" G="0.341324" T="0.314265"/>
      <pos A="0.1925" C="0.246617" G="0.327795" T="0.233088"/>
      <pos A="0.233088" C="0.246617" G="0.273677" T="0.246617"/>
      <pos A="0.219559" C="0.287206" G="0.300736" T="0.1925"/>
      <pos A="0.260147" C="0.260147" G="0.287206" T="0.1925"/>
      <pos A="0.314265" C="0.314265" G="0.151911" T="0.219559"/>
      <pos A="0.273677" C="0.165441" G="0.206029" T="0.354853"/>
      <pos A="0.0842637" C="0.327795" G="0.260147" T="0.327795"/>
      <pos A="0.395442" C="0.0436751" G="0.219559" T="0.341324"/>
      <pos A="0.124852" C="0.300736" G="0.260147" T="0.314265"/>
      <pos A="0.124852" C="0.246617" G="0.219559" T="0.408972"/>
      <pos A="0.246617" C="0.354853" G="0.17897" T="0.219559"/>
      <pos A="0.17897" C="0.314265" G="0.0572049" T="0.44956"/>
      <pos A="0.287206" C="0.151911" G="0.354853" T="0.206029"/>
      <pos A="0.246617" C="0.246617" G="0.287206" T="0.219559"/>
      <pos A="0.260147" C="0.287206" G="0.300736" T="0.151911"/>
      <pos A="0.206029" C="0.17897" G="0.17897" T="0.436031"/>
      <pos A="0.151911" C="0.287206" G="0.368383" T="0.1925"/>
    </motif>
    <motif db="0" id="M19" alt="O19" length="40" nsites="8" evalue="1.3e-003">
      <pos A="0.108907" C="0.30291" G="0.285273" T="0.30291"/>
      <pos A="0.25" C="0.267637" G="0.108907" T="0.373457"/>
      <pos A="0.391093" C="0.179453" G="0.161816" T="0.267637"/>
      <pos A="0.126543" C="0.179453" G="0.214727" T="0.479277"/>
      <pos A="0.14418" C="0.285273" G="0.320547" T="0.25"/>
      <pos A="0.267637" C="0.25" G="0.0383595" T="0.444004"/>
      <pos A="0.338184" C="0.0912701" G="0.40873" T="0.161816"/>
      <pos A="0.0736336" C="0.19709" G="0.338184" T="0.391093"/>
      <pos A="0.267637" C="0.214727" G="0.40873" T="0.108907"/>
      <pos A="0.46164" C="0.232363" G="0.232363" T="0.0736336"/>
      <pos A="0.320547" C="0.391093" G="0.25" T="0.0383595"/>
      <pos A="0.373457" C="0.232363" G="0.0912701" T="0.30291"/>
      <pos A="0.25" C="0.214727" G="0.444004" T="0.0912701"/>
      <pos A="0.35582" C="0.19709" G="0.232363" T="0.214727"/>
      <pos A="0.40873" C="0.0383595" G="0.19709" T="0.35582"/>
      <pos A="0.232363" C="0.108907" G="0.426366" T="0.232363"/>
      <pos A="0.0383595" C="0.14418" G="0.267637" T="0.549823"/>
      <pos A="0.25" C="0.214727" G="0.373457" T="0.161816"/>
      <pos A="0.35582" C="0.14418" G="0.179453" T="0.320547"/>
      <pos A="0.126543" C="0.14418" G="0.35582" T="0.373457"/>
      <pos A="0.232363" C="0.14418" G="0.30291" T="0.320547"/>
      <pos A="0.25" C="0.232363" G="0.19709" T="0.320547"/>
      <pos A="0.161816" C="0.320547" G="0.19709" T="0.320547"/>
      <pos A="0.35582" C="0.40873" G="0.0736336" T="0.161816"/>
      <pos A="0.40873" C="0.179453" G="0.214727" T="0.19709"/>
      <pos A="0.444004" C="0.0736336" G="0.320547" T="0.161816"/>
      <pos A="0.30291" C="0.214727" G="0.161816" T="0.320547"/>
      <pos A="0.30291" C="0.267637" G="0.25" T="0.179453"/>
      <pos A="0.285273" C="0.30291" G="0.00308642" T="0.40873"/>
      <pos A="0.320547" C="0.19709" G="0.285273" T="0.19709"/>
      <pos A="0.214727" C="0.25" G="0.320547" T="0.214727"/>
      <pos A="0.30291" C="0.232363" G="0.214727" T="0.25"/>
      <pos A="0.30291" C="0.35582" G="0.19709" T="0.14418"/>
      <pos A="0.179453" C="0.161816" G="0.25" T="0.40873"/>
      <pos A="0.14418" C="0.30291" G="0.232363" T="0.320547"/>
      <pos A="0.161816" C="0.161816" G="0.161816" T="0.51455"/>
      <pos A="0.19709" C="0.214727" G="0.232363" T="0.35582"/>
      <pos A="0.14418" C="0.214727" G="0.532187" T="0.108907"/>
      <pos A="0.285273" C="0.267637" G="0.161816" T="0.285273"/>
      <pos A="0.549823" C="0.055996" G="0.108907" T="0.285273"/>
    </motif>
    <motif db="0" id="M2" alt="O2" length="40" nsites="8" evalue="1.3e-003">
      <pos A="0.295432" C="0.255926" G="0.129506" T="0.319136"/>
      <pos A="0.200617" C="0.0662963" G="0.240123" T="0.492963"/>
      <pos A="0.105802" C="0.224321" G="0.358642" T="0.311235"/>
      <pos A="0.27963" C="0.208519" G="0.192716" T="0.319136"/>
      <pos A="0.192716" C="0.327037" G="0.240123" T="0.240123"/>
      <pos A="0.271728" C="0.287531" G="0.161111" T="0.27963"/>
      <pos A="0.169012" C="0.271728" G="0.255926" T="0.303333"/>
      <pos A="0.232222" C="0.240123" G="0.21642" T="0.311235"/>
      <pos A="0.248025" C="0.429753" G="0.121605" T="0.200617"/>
      <pos A="0.437654" C="0.105802" G="0.15321" T="0.303333"/>
      <pos A="0.21642" C="0.184815" G="0.311235" T="0.287531"/>
      <pos A="0.224321" C="0.176914" G="0.295432" T="0.303333"/>
      <pos A="0.263827" C="0.248025" G="0.248025" T="0.240123"/>
      <pos A="0.248025" C="0.390247" G="0.176914" T="0.184815"/>
      <pos A="0.169012" C="0.334938" G="0.161111" T="0.334938"/>
      <pos A="0.240123" C="0.413951" G="0.208519" T="0.137407"/>
      <pos A="0.287531" C="0.319136" G="0.137407" T="0.255926"/>
      <pos A="0.176914" C="0.15321" G="0.358642" T="0.311235"/>
      <pos A="0.27963" C="0.176914" G="0.208519" T="0.334938"/>
      <pos A="0.09" C="0.0820988" G="0.350741" T="0.47716"/>
      <pos A="0.34284" C="0.161111" G="0.311235" T="0.184815"/>
      <pos A="0.319136" C="0.200617" G="0.248025" T="0.232222"/>
      <pos A="0.248025" C="0.303333" G="0.176914" T="0.271728"/>
      <pos A="0.287531" C="0.21642" G="0.145309" T="0.350741"/>
      <pos A="0.263827" C="0.200617" G="0.200617" T="0.334938"/>
      <pos A="0.248025" C="0.263827" G="0.271728" T="0.21642"/>
      <pos A="0.34284" C="0.350741" G="0.09" T="0.21642"/>
      <pos A="0.350741" C="0.121605" G="0.208519" T="0.319136"/>
      <pos A="0.319136" C="0.192716" G="0.27963" T="0.208519"/>
      <pos A="0.129506" C="0.453457" G="0.208519" T="0.208519"/>
      <pos A="0.303333" C="0.21642" G="0.0979012" T="0.382346"/>
      <pos A="0.184815" C="0.169012" G="0.303333" T="0.34284"/>
      <pos A="0.09" C="0.287531" G="0.287531" T="0.334938"/>
      <pos A="0.129506" C="0.295432" G="0.366543" T="0.208519"/>
      <pos A="0.358642" C="0.240123" G="0.15321" T="0.248025"/>
      <pos A="0.208519" C="0.34284" G="0.303333" T="0.145309"/>
      <pos A="0.287531" C="0.0188889" G="0.255926" T="0.437654"/>
      <pos A="0.271728" C="0.208519" G="0.255926" T="0.263827"/>
      <pos A="0.224321" C="0.184815" G="0.255926" T="0.334938"/>
      <pos A="0.200617" C="0.287531" G="0.240123" T="0.271728"/>
    </motif>
    <motif db="0" id="M21" alt="O21" length="40" nsites="8" evalue="1.3e-003">
      <pos A="0.00308642" C="0.00308642" G="0.496914" T="0.496914"/>
      <pos A="0.496914" C="0.00308642" G="0.496914" T="0.00308642"/>
      <pos A="0.00308642" C="0.00308642" G="0.990741" T="0.00308642"/>
      <pos A="0.496914" C="0.00308642" G="0.496914" T="0.00308642"/>
      <pos A="0.00308642" C="0.496914" G="0.496914" T="0.00308642"/>
      <pos A="0.00308642" C="0.496914" G="0.496914" T="0.00308642"/>
      <pos A="0.496914" C="0.496914" G="0.00308642" T="0.00308642"/>
      <pos A="0.990741" C="0.00308642" G="0.00308642" T="0.00308642"/>
      <pos A="0.00308642" C="0.496914" G="0.00308642" T="0.496914"/>
      <pos A="0.496914" C="0.00308642" G="0.00308642" T="0.496914"/>
      <pos A="0.00308642" C="0.00308642" G="0.496914" T="0.496914"/>
      <pos A="0.00308642" C="0.00308642" G="0.990741" T="0.00308642"/>
      <pos A="0.496914" C="0.00308642" G="0.496914" T="0.00308642"/>
      <pos A="0.00308642" C="0.00308642" G="0.496914" T="0.496914"/>
      <pos A="0.496914" C="0.00308642" G="0.00308642" T="0.496914"/>
      <pos A="0.00308642" C="0.496914" G="0.496914" T="0.00308642"/>
      <pos A="0.496914" C="0.496914" G="0.00308642" T="0.00308642"/>
      <pos A="0.00308642" C="0.496914" G="0.00308642" T="0.496914"/>
      <pos A="0.00308642" C="0.00308642" G="0.496914" T="0.496914"/>
      <pos A="0.00308642" C="0.00308642" G="0.990741" T="0.00308642"/>
      <pos A="0.496914" C="0.00308642" G="0.00308642" T="0.496914"/>
      <pos A="0.00308642" C="0.00308642" G="0.496914" T="0.496914"/>
      <pos A="0.496914" C="0.00308642" G="0.496914" T="0.00308642"/>
      <pos A="0.496914" C="0.496914" G="0.00308642" T="0.00308642"/>
      <pos A="0.00308642" C="0.00308642" G="0.00308642" T="0.990741"/>
      <pos A="0.496914" C="0.00308642" G="0.00308642" T="0.496914"/>
      <pos A="0.496914" C="0.00308642" G="0.00308642" T="0.496914"/>
      <pos A="0.00308642" C="0.496914" G="0.496914" T="0.00308642"/>
      <pos A="0.496914" C="0.00308642" G="0.496914" T="0.00308642"/>
      <pos A="0.496914" C="0.00308642" G="0.00308642" T="0.496914"/>
      <pos A="0.00308642" C="0.496914" G="0.496914" T="0.00308642"/>
      <pos A="0.00308642" C="0.00308642" G="0.496914" T="0.496914"/>
      <pos A="0.00308642" C="0.496914" G="0.496914" T="0.00308642"/>
      <pos A="0.496914" C="0.00308642" G="0.496914" T="0.00308642"/>
      <pos A="0.00308642" C="0.00308642" G="0.00308642" T="0.990741"/>
      <pos A="0.00308642" C="0.990741" G="0.00308642" T="0.00308642"/>
      <pos A="0.00308642" C="0.00308642" G="0.496914" T="0.496914"/>
      <pos A="0.496914" C="0.00308642" G="0.496914" T="0.00308642"/>
      <pos A="0.00308642" C="0.496914" G="0.496914" T="0.00308642"/>
      <pos A="0.496914" C="0.00308642" G="0.496914" T="0.00308642"/>
    </motif>
    <motif db="0" id="M22" alt="O22" length="40" nsites="8" evalue="1.3e-003">
      <pos A="0.421852" C="0.248025" G="0.145309" T="0.184815"/>
      <pos A="0.287531" C="0.137407" G="0.255926" T="0.319136"/>
      <pos A="0.161111" C="0.295432" G="0.184815" T="0.358642"/>
      <pos A="0.27963" C="0.161111" G="0.232222" T="0.327037"/>
      <pos A="0.263827" C="0.240123" G="0.0820988" T="0.413951"/>
      <pos A="0.176914" C="0.240123" G="0.295432" T="0.287531"/>
      <pos A="0.200617" C="0.406049" G="0.192716" T="0.200617"/>
      <pos A="0.263827" C="0.350741" G="0.129506" T="0.255926"/>
      <pos A="0.240123" C="0.295432" G="0.232222" T="0.232222"/>
      <pos A="0.390247" C="0.208519" G="0.21642" T="0.184815"/>
      <pos A="0.319136" C="0.200617" G="0.224321" T="0.255926"/>
      <pos A="0.161111" C="0.287531" G="0.295432" T="0.255926"/>
      <pos A="0.255926" C="0.09" G="0.0979012" T="0.556173"/>
      <pos A="0.255926" C="0.287531" G="0.311235" T="0.145309"/>
      <pos A="0.248025" C="0.311235" G="0.137407" T="0.303333"/>
      <pos A="0.248025" C="0.09" G="0.34284" T="0.319136"/>
      <pos A="0.232222" C="0.287531" G="0.303333" T="0.176914"/>
      <pos A="0.248025" C="0.350741" G="0.21642" T="0.184815"/>
      <pos A="0.263827" C="0.263827" G="0.224321" T="0.248025"/>
      <pos A="0.200617" C="0.129506" G="0.169012" T="0.500864"/>
      <pos A="0.248025" C="0.21642" G="0.224321" T="0.311235"/>
      <pos A="0.176914" C="0.15321" G="0.350741" T="0.319136"/>
      <pos A="0.15321" C="0.295432" G="0.390247" T="0.161111"/>
      <pos A="0.406049" C="0.200617" G="0.184815" T="0.208519"/>
      <pos A="0.240123" C="0.200617" G="0.255926" T="0.303333"/>
      <pos A="0.224321" C="0.27963" G="0.129506" T="0.366543"/>
      <pos A="0.169012" C="0.287531" G="0.366543" T="0.176914"/>
      <pos A="0.295432" C="0.34284" G="0.161111" T="0.200617"/>
      <pos A="0.319136" C="0.327037" G="0.0583951" T="0.295432"/>
      <pos A="0.0979012" C="0.21642" G="0.145309" T="0.54037"/>
      <pos A="0.240123" C="0.21642" G="0.192716" T="0.350741"/>
      <pos A="0.358642" C="0.15321" G="0.224321" T="0.263827"/>
      <pos A="0.169012" C="0.15321" G="0.34284" T="0.334938"/>
      <pos A="0.192716" C="0.208519" G="0.295432" T="0.303333"/>
      <pos A="0.327037" C="0.311235" G="0.184815" T="0.176914"/>
      <pos A="0.255926" C="0.311235" G="0.137407" T="0.295432"/>
      <pos A="0.327037" C="0.200617" G="0.224321" T="0.248025"/>
      <pos A="0.248025" C="0.248025" G="0.295432" T="0.208519"/>
      <pos A="0.240123" C="0.184815" G="0.374444" T="0.200617"/>
      <pos A="0.263827" C="0.334938" G="0.319136" T="0.0820988"/>
    </motif>
    <motif db="0" id="M23" alt="O23" length="40" nsites="8" evalue="1.3e-003">
      <pos A="0.299383" C="0.694444" G="0.00308642" T="0.00308642"/>
      <pos A="0.200617" C="0.496914" G="0.101852" T="0.200617"/>
      <pos A="0.398148" C="0.200617" G="0.101852" T="0.299383"/>
      <pos A="0.595679" C="0.00308642" G="0.299383" T="0.101852"/>
      <pos A="0.299383" C="0.00308642" G="0.595679" T="0.101852"/>
      <pos A="0.299383" C="0.200617" G="0.101852" T="0.398148"/>
      <pos A="0.200617" C="0.101852" G="0.496914" T="0.200617"/>
      <pos A="0.00308642" C="0.398148" G="0.398148" T="0.200617"/>
      <pos A="0.299383" C="0.00308642" G="0.496914" T="0.200617"/>
      <pos A="0.101852" C="0.496914" G="0.299383" T="0.101852"/>
      <pos A="0.299383" C="0.496914" G="0.200617" T="0.00308642"/>
      <pos A="0.200617" C="0.299383" G="0.101852" T="0.398148"/>
      <pos A="0.101852" C="0.101852" G="0.200617" T="0.595679"/>
      <pos A="0.00308642" C="0.398148" G="0.200617" T="0.398148"/>
      <pos A="0.00308642" C="0.00308642" G="0.200617" T="0.79321"/>
      <pos A="0.398148" C="0.101852" G="0.299383" T="0.200617"/>
      <pos A="0.496914" C="0.00308642" G="0.398148" T="0.101852"/>
      <pos A="0.101852" C="0.200617" G="0.101852" T="0.595679"/>
      <pos A="0.200617" C="0.00308642" G="0.299383" T="0.496914"/>
      <pos A="0.200617" C="0.595679" G="0.00308642" T="0.200617"/>
      <pos A="0.00308642" C="0.299383" G="0.101852" T="0.595679"/>
      <pos A="0.299383" C="0.398148" G="0.101852" T="0.200617"/>
      <pos A="0.101852" C="0.200617" G="0.398148" T="0.299383"/>
      <pos A="0.101852" C="0.595679" G="0.101852" T="0.200617"/>
      <pos A="0.496914" C="0.200617" G="0.101852" T="0.200617"/>
      <pos A="0.299383" C="0.200617" G="0.299383" T="0.200617"/>
      <pos A="0.200617" C="0.299383" G="0.200617" T="0.299383"/>
      <pos A="0.101852" C="0.200617" G="0.398148" T="0.299383"/>
      <pos A="0.398148" C="0.299383" G="0.101852" T="0.200617"/>
      <pos A="0.299383" C="0.398148" G="0.200617" T="0.101852"/>
      <pos A="0.496914" C="0.101852" G="0.101852" T="0.299383"/>
      <pos A="0.200617" C="0.595679" G="0.00308642" T="0.200617"/>
      <pos A="0.101852" C="0.101852" G="0.00308642" T="0.79321"/>
      <pos A="0.00308642" C="0.299383" G="0.101852" T="0.595679"/>
      <pos A="0.101852" C="0.398148" G="0.200617" T="0.299383"/>
      <pos A="0.200617" C="0.200617" G="0.299383" T="0.299383"/>
      <pos A="0.200617" C="0.398148" G="0.200617" T="0.200617"/>
      <pos A="0.200617" C="0.398148" G="0.299383" T="0.101852"/>
      <pos A="0.694444" C="0.00308642" G="0.00308642" T="0.299383"/>
      <pos A="0.00308642" C="0.595679" G="0.00308642" T="0.398148"/>
    </motif>
    <motif db="0" id="M24" alt="O24" length="40" nsites="8" evalue="1.3e-003">
      <pos A="0.332304" C="0.167696" G="0.167696" T="0.332304"/>
      <pos A="0.332304" C="0.414609" G="0.00308642" T="0.25"/>
      <pos A="0.0853906" C="0.414609" G="0.332304" T="0.167696"/>
      <pos A="0.167696" C="0.25" G="0.25" T="0.332304"/>
      <pos A="0.332304" C="0.25" G="0.167696" T="0.25"/>
      <pos A="0.167696" C="0.414609" G="0.0853906" T="0.332304"/>
      <pos A="0.414609" C="0.332304" G="0.167696" T="0.0853906"/>
      <pos A="0.167696" C="0.0853906" G="0.25" T="0.496914"/>
      <pos A="0.167696" C="0.496914" G="0.0853906" T="0.25"/>
      <pos A="0.167696" C="0.167696" G="0.167696" T="0.496914"/>
      <pos A="0.00308642" C="0.414609" G="0.579218" T="0.00308642"/>
      <pos A="0.167696" C="0.0853906" G="0.496914" T="0.25"/>
      <pos A="0.25" C="0.25" G="0.25" T="0.25"/>
      <pos A="0.0853906" C="0.579218" G="0.332304" T="0.00308642"/>
      <pos A="0.332304" C="0.332304" G="0.00308642" T="0.332304"/>
      <pos A="0.167696" C="0.579218" G="0.167696" T="0.0853906"/>
      <pos A="0.167696" C="0.332304" G="0.167696" T="0.332304"/>
      <pos A="0.167696" C="0.0853906" G="0.661523" T="0.0853906"/>
      <pos A="0.332304" C="0.25" G="0.25" T="0.167696"/>
      <pos A="0.167696" C="0.25" G="0.332304" T="0.25"/>
      <pos A="0.0853906" C="0.25" G="0.496914" T="0.167696"/>
      <pos A="0.0853906" C="0.332304" G="0.167696" T="0.414609"/>
      <pos A="0.414609" C="0.496914" G="0.0853906" T="0.00308642"/>
      <pos A="0.167696" C="0.0853906" G="0.332304" T="0.414609"/>
      <pos A="0.0853906" C="0.414609" G="0.332304" T="0.167696"/>
      <pos A="0.0853906" C="0.414609" G="0.167696" T="0.332304"/>
      <pos A="0.0853906" C="0.0853906" G="0.332304" T="0.496914"/>
      <pos A="0.00308642" C="0.332304" G="0.167696" T="0.496914"/>
      <pos A="0.0853906" C="0.414609" G="0.167696" T="0.332304"/>
      <pos A="0.496914" C="0.167696" G="0.25" T="0.0853906"/>
      <pos A="0.00308642" C="0.00308642" G="0.496914" T="0.496914"/>
      <pos A="0.167696" C="0.167696" G="0.496914" T="0.167696"/>
      <pos A="0.25" C="0.414609" G="0.0853906" T="0.25"/>
      <pos A="0.332304" C="0.0853906" G="0.25" T="0.332304"/>
      <pos A="0.414609" C="0.496914" G="0.0853906" T="0.00308642"/>
      <pos A="0.0853906" C="0.25" G="0.25" T="0.414609"/>
      <pos A="0.25" C="0.332304" G="0.332304" T="0.0853906"/>
      <pos A="0.25" C="0.25" G="0.414609" T="0.0853906"/>
      <pos A="0.167696" C="0.414609" G="0.332304" T="0.0853906"/>
      <pos A="0.743827" C="0.0853906" G="0.0853906" T="0.0853906"/>
    </motif>
    <motif db="0" id="M25" alt="O25" length="40" nsites="8" evalue="1.3e-003">
      <pos A="0.426366" C="0.285273" G="0.285273" T="0.00308642"/>
      <pos A="0.285273" C="0.285273" G="0.00308642" T="0.426366"/>
      <pos A="0.426366" C="0.00308642" G="0.426366" T="0.14418"/>
      <pos A="0.14418" C="0.00308642" G="0.708554" T="0.14418"/>
      <pos A="0.426366" C="0.00308642" G="0.426366" T="0.14418"/>
      <pos A="0.426366" C="0.00308642" G="0.14418" T="0.426366"/>
      <pos A="0.426366" C="0.14418" G="0.426366" T="0.00308642"/>
      <pos A="0.567461" C="0.426366" G="0.00308642" T="0.00308642"/>
      <pos A="0.708554" C="0.00308642" G="0.00308642" T="0.285273"/>
      <pos A="0.14418" C="0.14418" G="0.426366" T="0.285273"/>
      <pos A="0.426366" C="0.00308642" G="0.285273" T="0.285273"/>
      <pos A="0.00308642" C="0.285273" G="0.14418" T="0.567461"/>
      <pos A="0.285273" C="0.285273" G="0.14418" T="0.285273"/>
      <pos A="0.00308642" C="0.708554" G="0.285273" T="0.00308642"/>
      <pos A="0.285273" C="0.426366" G="0.14418" T="0.14418"/>
      <pos A="0.426366" C="0.14418" G="0.00308642" T="0.426366"/>
      <pos A="0.14418" C="0.14418" G="0.285273" T="0.426366"/>
      <pos A="0.14418" C="0.426366" G="0.00308642" T="0.426366"/>
      <pos A="0.990741" C="0.00308642" G="0.00308642" T="0.00308642"/>
      <pos A="0.426366" C="0.14418" G="0.426366" T="0.00308642"/>
      <pos A="0.567461" C="0.00308642" G="0.14418" T="0.285273"/>
      <pos A="0.00308642" C="0.426366" G="0.14418" T="0.426366"/>
      <pos A="0.14418" C="0.285273" G="0.285273" T="0.285273"/>
      <pos A="0.00308642" C="0.708554" G="0.14418" T="0.14418"/>
      <pos A="0.849647" C="0.14418" G="0.00308642" T="0.00308642"/>
      <pos A="0.426366" C="0.426366" G="0.14418" T="0.00308642"/>
      <pos A="0.708554" C="0.00308642" G="0.14418" T="0.14418"/>
      <pos A="0.14418" C="0.14418" G="0.285273" T="0.426366"/>
      <pos A="0.14418" C="0.426366" G="0.285273" T="0.14418"/>
      <pos A="0.426366" C="0.285273" G="0.00308642" T="0.285273"/>
      <pos A="0.285273" C="0.567461" G="0.14418" T="0.00308642"/>
      <pos A="0.567461" C="0.285273" G="0.00308642" T="0.14418"/>
      <pos A="0.285273" C="0.14418" G="0.426366" T="0.14418"/>
      <pos A="0.285273" C="0.285273" G="0.00308642" T="0.426366"/>
      <pos A="0.14418" C="0.14418" G="0.14418" T="0.567461"/>
      <pos A="0.567461" C="0.14418" G="0.00308642" T="0.285273"/>
      <pos A="0.14418" C="0.14418" G="0.426366" T="0.285273"/>
      <pos A="0.285273" C="0.14418" G="0.00308642" T="0.567461"/>
      <pos A="0.14418" C="0.426366" G="0.14418" T="0.285273"/>
      <pos A="0.426366" C="0.14418" G="0.14418" T="0.285273"/>
    </motif>
    <motif db="0" id="M26" alt="O26" length="40" nsites="8" evalue="1.3e-003">
      <pos A="0.25" C="0.167696" G="0.0853906" T="0.496914"/>
      <pos A="0.332304" C="0.167696" G="0.167696" T="0.332304"/>
      <pos A="0.0853906" C="0.0853906" G="0.496914" T="0.332304"/>
      <pos A="0.579218" C="0.167696" G="0.00308642" T="0.25"/>
      <pos A="0.0853906" C="0.167696" G="0.496914" T="0.25"/>
      <pos A="0.167696" C="0.579218" G="0.167696" T="0.0853906"/>
      <pos A="0.332304" C="0.167696" G="0.167696" T="0.332304"/>
      <pos A="0.0853906" C="0.25" G="0.25" T="0.414609"/>
      <pos A="0.496914" C="0.167696" G="0.167696" T="0.167696"/>
      <pos A="0.332304" C="0.496914" G="0.0853906" T="0.0853906"/>
      <pos A="0.167696" C="0.167696" G="0.25" T="0.414609"/>
      <pos A="0.332304" C="0.167696" G="0.00308642" T="0.496914"/>
      <pos A="0.0853906" C="0.0853906" G="0.414609" T="0.414609"/>
      <pos A="0.496914" C="0.167696" G="0.167696" T="0.167696"/>
      <pos A="0.00308642" C="0.167696" G="0.332304" T="0.496914"/>
      <pos A="0.332304" C="0.579218" G="0.00308642" T="0.0853906"/>
      <pos A="0.167696" C="0.25" G="0.167696" T="0.414609"/>
      <pos A="0.25" C="0.25" G="0.332304" T="0.167696"/>
      <pos A="0.25" C="0.496914" G="0.0853906" T="0.167696"/>
      <pos A="0.414609" C="0.167696" G="0.167696" T="0.25"/>
      <pos A="0.167696" C="0.496914" G="0.167696" T="0.167696"/>
      <pos A="0.167696" C="0.579218" G="0.00308642" T="0.25"/>
      <pos A="0.167696" C="0.0853906" G="0.332304" T="0.414609"/>
      <pos A="0.332304" C="0.167696" G="0.167696" T="0.332304"/>
      <pos A="0.332304" C="0.0853906" G="0.332304" T="0.25"/>
      <pos A="0.332304" C="0.25" G="0.0853906" T="0.332304"/>
      <pos A="0.332304" C="0.25" G="0.25" T="0.167696"/>
      <pos A="0.414609" C="0.0853906" G="0.167696" T="0.332304"/>
      <pos A="0.414609" C="0.332304" G="0.0853906" T="0.167696"/>
      <pos A="0.414609" C="0.25" G="0.00308642" T="0.332304"/>
      <pos A="0.0853906" C="0.414609" G="0.0853906" T="0.414609"/>
      <pos A="0.25" C="0.00308642" G="0.167696" T="0.579218"/>
      <pos A="0.0853906" C="0.579218" G="0.167696" T="0.167696"/>
      <pos A="0.0853906" C="0.579218" G="0.0853906" T="0.25"/>
      <pos A="0.332304" C="0.167696" G="0.332304" T="0.167696"/>
      <pos A="0.0853906" C="0.0853906" G="0.661523" T="0.167696"/>
      <pos A="0.332304" C="0.414609" G="0.167696" T="0.0853906"/>
      <pos A="0.496914" C="0.00308642" G="0.167696" T="0.332304"/>
      <pos A="0.25" C="0.167696" G="0.496914" T="0.0853906"/>
      <pos A="0.00308642" C="0.167696" G="0.661523" T="0.167696"/>
    </motif>
    <motif db="0" id="M28" alt="O28" length="40" nsites="8" evalue="1.3e-003">
      <pos A="0.366543" C="0.263827" G="0.121605" T="0.248025"/>
      <pos A="0.255926" C="0.161111" G="0.311235" T="0.271728"/>
      <pos A="0.255926" C="0.271728" G="0.374444" T="0.0979012"/>
      <pos A="0.240123" C="0.137407" G="0.287531" T="0.334938"/>
      <pos A="0.184815" C="0.169012" G="0.311235" T="0.334938"/>
      <pos A="0.208519" C="0.200617" G="0.303333" T="0.287531"/>
      <pos A="0.406049" C="0.208519" G="0.0583951" T="0.327037"/>
      <pos A="0.113704" C="0.192716" G="0.232222" T="0.461358"/>
      <pos A="0.34284" C="0.27963" G="0.169012" T="0.208519"/>
      <pos A="0.287531" C="0.248025" G="0.319136" T="0.145309"/>
      <pos A="0.271728" C="0.34284" G="0.21642" T="0.169012"/>
      <pos A="0.208519" C="0.271728" G="0.121605" T="0.398148"/>
      <pos A="0.287531" C="0.21642" G="0.200617" T="0.295432"/>
      <pos A="0.145309" C="0.105802" G="0.374444" T="0.374444"/>
      <pos A="0.208519" C="0.27963" G="0.0741975" T="0.437654"/>
      <pos A="0.21642" C="0.319136" G="0.21642" T="0.248025"/>
      <pos A="0.398148" C="0.255926" G="0.105802" T="0.240123"/>
      <pos A="0.208519" C="0.271728" G="0.129506" T="0.390247"/>
      <pos A="0.0820988" C="0.21642" G="0.255926" T="0.445556"/>
      <pos A="0.21642" C="0.382346" G="0.208519" T="0.192716"/>
      <pos A="0.200617" C="0.224321" G="0.169012" T="0.406049"/>
      <pos A="0.224321" C="0.208519" G="0.374444" T="0.192716"/>
      <pos A="0.169012" C="0.184815" G="0.263827" T="0.382346"/>
      <pos A="0.27963" C="0.287531" G="0.224321" T="0.208519"/>
      <pos A="0.295432" C="0.327037" G="0.15321" T="0.224321"/>
      <pos A="0.240123" C="0.208519" G="0.271728" T="0.27963"/>
      <pos A="0.248025" C="0.287531" G="0.27963" T="0.184815"/>
      <pos A="0.240123" C="0.176914" G="0.295432" T="0.287531"/>
      <pos A="0.398148" C="0.161111" G="0.21642" T="0.224321"/>
      <pos A="0.319136" C="0.169012" G="0.263827" T="0.248025"/>
      <pos A="0.248025" C="0.319136" G="0.169012" T="0.263827"/>
      <pos A="0.200617" C="0.263827" G="0.21642" T="0.319136"/>
      <pos A="0.303333" C="0.232222" G="0.129506" T="0.334938"/>
      <pos A="0.208519" C="0.263827" G="0.184815" T="0.34284"/>
      <pos A="0.263827" C="0.27963" G="0.240123" T="0.21642"/>
      <pos A="0.303333" C="0.255926" G="0.27963" T="0.161111"/>
      <pos A="0.248025" C="0.184815" G="0.15321" T="0.413951"/>
      <pos A="0.27963" C="0.248025" G="0.303333" T="0.169012"/>
      <pos A="0.176914" C="0.15321" G="0.21642" T="0.453457"/>
      <pos A="0.0979012" C="0.374444" G="0.303333" T="0.224321"/>
    </motif>
    <motif db="0" id="M29" alt="O29" length="40" nsites="8" evalue="1.3e-003">
      <pos A="0.226484" C="0.214727" G="0.367578" T="0.191211"/>
      <pos A="0.25" C="0.132422" G="0.167696" T="0.449882"/>
      <pos A="0.14418" C="0.202969" G="0.273516" T="0.379335"/>
      <pos A="0.0853906" C="0.25" G="0.202969" T="0.46164"/>
      <pos A="0.414609" C="0.297031" G="0.155938" T="0.132422"/>
      <pos A="0.332304" C="0.238242" G="0.25" T="0.179453"/>
      <pos A="0.120665" C="0.426366" G="0.226484" T="0.226484"/>
      <pos A="0.238242" C="0.238242" G="0.179453" T="0.344062"/>
      <pos A="0.320547" C="0.320547" G="0.14418" T="0.214727"/>
      <pos A="0.25" C="0.0971486" G="0.261758" T="0.391093"/>
      <pos A="0.226484" C="0.214727" G="0.332304" T="0.226484"/>
      <pos A="0.179453" C="0.414609" G="0.320547" T="0.0853906"/>
      <pos A="0.238242" C="0.273516" G="0.0853906" T="0.402851"/>
      <pos A="0.238242" C="0.179453" G="0.320547" T="0.261758"/>
      <pos A="0.214727" C="0.261758" G="0.367578" T="0.155938"/>
      <pos A="0.273516" C="0.285273" G="0.308789" T="0.132422"/>
      <pos A="0.414609" C="0.155938" G="0.273516" T="0.155938"/>
      <pos A="0.226484" C="0.297031" G="0.261758" T="0.214727"/>
      <pos A="0.320547" C="0.320547" G="0.0853906" T="0.273516"/>
      <pos A="0.567461" C="0.155938" G="0.108907" T="0.167696"/>
      <pos A="0.167696" C="0.285273" G="0.320547" T="0.226484"/>
      <pos A="0.261758" C="0.108907" G="0.344062" T="0.285273"/>
      <pos A="0.285273" C="0.155938" G="0.238242" T="0.320547"/>
      <pos A="0.367578" C="0.108907" G="0.344062" T="0.179453"/>
      <pos A="0.226484" C="0.308789" G="0.285273" T="0.179453"/>
      <pos A="0.179453" C="0.308789" G="0.167696" T="0.344062"/>
      <pos A="0.14418" C="0.14418" G="0.367578" T="0.344062"/>
      <pos A="0.308789" C="0.25" G="0.214727" T="0.226484"/>
      <pos A="0.120665" C="0.285273" G="0.0383595" T="0.555703"/>
      <pos A="0.273516" C="0.379335" G="0.226484" T="0.120665"/>
      <pos A="0.25" C="0.297031" G="0.167696" T="0.285273"/>
      <pos A="0.332304" C="0.132422" G="0.297031" T="0.238242"/>
      <pos A="0.402851" C="0.108907" G="0.0971486" T="0.391093"/>
      <pos A="0.179453" C="0.238242" G="0.285273" T="0.297031"/>
      <pos A="0.25" C="0.238242" G="0.179453" T="0.332304"/>
      <pos A="0.0736336" C="0.320547" G="0.332304" T="0.273516"/>
      <pos A="0.449882" C="0.155938" G="0.238242" T="0.155938"/>
      <pos A="0.191211" C="0.132422" G="0.308789" T="0.367578"/>
      <pos A="0.14418" C="0.332304" G="0.202969" T="0.320547"/>
      <pos A="0.402851" C="0.273516" G="0.202969" T="0.120665"/>
    </motif>
    <motif db="0" id="M30" alt="O30" length="40" nsites="8" evalue="1.3e-003">
      <pos A="0.198838" C="0.243326" G="0.18994" T="0.367895"/>
      <pos A="0.181042" C="0.305611" G="0.225531" T="0.287815"/>
      <pos A="0.136553" C="0.323406" G="0.198838" T="0.341202"/>
      <pos A="0.341202" C="0.296713" G="0.181042" T="0.181042"/>
      <pos A="0.234429" C="0.136553" G="0.18994" T="0.439078"/>
      <pos A="0.332304" C="0.18994" G="0.278918" T="0.198838"/>
      <pos A="0.403486" C="0.118758" G="0.127655" T="0.3501"/>
      <pos A="0.118758" C="0.385691" G="0.296713" T="0.198838"/>
      <pos A="0.252224" C="0.198838" G="0.225531" T="0.323406"/>
      <pos A="0.296713" C="0.287815" G="0.198838" T="0.216633"/>
      <pos A="0.421282" C="0.216633" G="0.18994" T="0.172144"/>
      <pos A="0.305611" C="0.243326" G="0.3501" T="0.100962"/>
      <pos A="0.216633" C="0.136553" G="0.394589" T="0.252224"/>
      <pos A="0.216633" C="0.421282" G="0.172144" T="0.18994"/>
      <pos A="0.145451" C="0.421282" G="0.0564731" T="0.376793"/>
      <pos A="0.207735" C="0.18994" G="0.261122" T="0.341202"/>
      <pos A="0.225531" C="0.145451" G="0.27002" T="0.358998"/>
      <pos A="0.0920642" C="0.243326" G="0.474669" T="0.18994"/>
      <pos A="0.323406" C="0.136553" G="0.261122" T="0.278918"/>
      <pos A="0.278918" C="0.18994" G="0.252224" T="0.278918"/>
      <pos A="0.172144" C="0.332304" G="0.198838" T="0.296713"/>
      <pos A="0.216633" C="0.278918" G="0.234429" T="0.27002"/>
      <pos A="0.136553" C="0.376793" G="0.172144" T="0.314509"/>
      <pos A="0.332304" C="0.10986" G="0.252224" T="0.305611"/>
      <pos A="0.261122" C="0.243326" G="0.261122" T="0.234429"/>
      <pos A="0.181042" C="0.474669" G="0.10986" T="0.234429"/>
      <pos A="0.323406" C="0.145451" G="0.0831664" T="0.447975"/>
      <pos A="0.323406" C="0.154349" G="0.287815" T="0.234429"/>
      <pos A="0.225531" C="0.216633" G="0.3501" T="0.207735"/>
      <pos A="0.243326" C="0.181042" G="0.27002" T="0.305611"/>
      <pos A="0.323406" C="0.27002" G="0.314509" T="0.0920642"/>
      <pos A="0.421282" C="0.207735" G="0.18994" T="0.181042"/>
      <pos A="0.207735" C="0.323406" G="0.27002" T="0.198838"/>
      <pos A="0.332304" C="0.181042" G="0.18994" T="0.296713"/>
      <pos A="0.216633" C="0.252224" G="0.332304" T="0.198838"/>
      <pos A="0.136553" C="0.127655" G="0.358998" T="0.376793"/>
      <pos A="0.216633" C="0.3501" G="0.172144" T="0.261122"/>
      <pos A="0.252224" C="0.207735" G="0.0653709" T="0.474669"/>
      <pos A="0.100962" C="0.252224" G="0.376793" T="0.27002"/>
      <pos A="0.456873" C="0.332304" G="0.0920642" T="0.118758"/>
    </motif>
    <motif db="0" id="M32" alt="O32" length="40" nsites="8" evalue="1.3e-003">
      <pos A="0.121605" C="0.358642" G="0.169012" T="0.350741"/>
      <pos A="0.232222" C="0.121605" G="0.27963" T="0.366543"/>
      <pos A="0.350741" C="0.263827" G="0.248025" T="0.137407"/>
      <pos A="0.105802" C="0.334938" G="0.169012" T="0.390247"/>
      <pos A="0.184815" C="0.184815" G="0.161111" T="0.469259"/>
      <pos A="0.263827" C="0.295432" G="0.21642" T="0.224321"/>
      <pos A="0.176914" C="0.350741" G="0.208519" T="0.263827"/>
      <pos A="0.366543" C="0.161111" G="0.137407" T="0.334938"/>
      <pos A="0.121605" C="0.145309" G="0.287531" T="0.445556"/>
      <pos A="0.232222" C="0.145309" G="0.390247" T="0.232222"/>
      <pos A="0.248025" C="0.137407" G="0.255926" T="0.358642"/>
      <pos A="0.303333" C="0.437654" G="0.121605" T="0.137407"/>
      <pos A="0.334938" C="0.21642" G="0.161111" T="0.287531"/>
      <pos A="0.248025" C="0.390247" G="0.240123" T="0.121605"/>
      <pos A="0.255926" C="0.398148" G="0.169012" T="0.176914"/>
      <pos A="0.287531" C="0.319136" G="0.21642" T="0.176914"/>
      <pos A="0.34284" C="0.113704" G="0.27963" T="0.263827"/>
      <pos A="0.287531" C="0.232222" G="0.21642" T="0.263827"/>
      <pos A="0.15321" C="0.248025" G="0.248025" T="0.350741"/>
      <pos A="0.287531" C="0.21642" G="0.334938" T="0.161111"/>
      <pos A="0.176914" C="0.224321" G="0.287531" T="0.311235"/>
      <pos A="0.255926" C="0.161111" G="0.240123" T="0.34284"/>
      <pos A="0.113704" C="0.303333" G="0.137407" T="0.445556"/>
      <pos A="0.176914" C="0.287531" G="0.255926" T="0.27963"/>
      <pos A="0.366543" C="0.303333" G="0.169012" T="0.161111"/>
      <pos A="0.248025" C="0.137407" G="0.145309" T="0.469259"/>
      <pos A="0.192716" C="0.169012" G="0.27963" T="0.358642"/>
      <pos A="0.232222" C="0.27963" G="0.15321" T="0.334938"/>
      <pos A="0.15321" C="0.437654" G="0.295432" T="0.113704"/>
      <pos A="0.232222" C="0.263827" G="0.137407" T="0.366543"/>
      <pos A="0.208519" C="0.287531" G="0.263827" T="0.240123"/>
      <pos A="0.366543" C="0.184815" G="0.287531" T="0.161111"/>
      <pos A="0.287531" C="0.319136" G="0.161111" T="0.232222"/>
      <pos A="0.27963" C="0.334938" G="0.176914" T="0.208519"/>
      <pos A="0.255926" C="0.200617" G="0.303333" T="0.240123"/>
      <pos A="0.34284" C="0.208519" G="0.240123" T="0.208519"/>
      <pos A="0.240123" C="0.09" G="0.200617" T="0.469259"/>
      <pos A="0.161111" C="0.224321" G="0.382346" T="0.232222"/>
      <pos A="0.382346" C="0.184815" G="0.169012" T="0.263827"/>
      <pos A="0.192716" C="0.263827" G="0.287531" T="0.255926"/>
    </motif>
    <motif db="0" id="M33" alt="O33" length="40" nsites="8" evalue="1.3e-003">
      <pos A="0.121605" C="0.176914" G="0.358642" T="0.34284"/>
      <pos A="0.192716" C="0.15321" G="0.390247" T="0.263827"/>
      <pos A="0.232222" C="0.176914" G="0.255926" T="0.334938"/>
      <pos A="0.350741" C="0.129506" G="0.145309" T="0.374444"/>
      <pos A="0.105802" C="0.15321" G="0.27963" T="0.461358"/>
      <pos A="0.192716" C="0.421852" G="0.169012" T="0.21642"/>
      <pos A="0.15321" C="0.382346" G="0.145309" T="0.319136"/>
      <pos A="0.232222" C="0.445556" G="0.105802" T="0.21642"/>
      <pos A="0.406049" C="0.271728" G="0.15321" T="0.169012"/>
      <pos A="0.374444" C="0.200617" G="0.240123" T="0.184815"/>
      <pos A="0.15321" C="0.319136" G="0.303333" T="0.224321"/>
      <pos A="0.327037" C="0.0979012" G="0.248025" T="0.327037"/>
      <pos A="0.263827" C="0.311235" G="0.145309" T="0.27963"/>
      <pos A="0.21642" C="0.169012" G="0.21642" T="0.398148"/>
      <pos A="0.311235" C="0.129506" G="0.311235" T="0.248025"/>
      <pos A="0.350741" C="0.374444" G="0.176914" T="0.0979012"/>
      <pos A="0.319136" C="0.137407" G="0.263827" T="0.27963"/>
      <pos A="0.200617" C="0.263827" G="0.287531" T="0.248025"/>
      <pos A="0.105802" C="0.358642" G="0.0662963" T="0.469259"/>
      <pos A="0.311235" C="0.192716" G="0.200617" T="0.295432"/>
      <pos A="0.129506" C="0.21642" G="0.311235" T="0.34284"/>
      <pos A="0.192716" C="0.271728" G="0.34284" T="0.192716"/>
      <pos A="0.263827" C="0.161111" G="0.192716" T="0.382346"/>
      <pos A="0.137407" C="0.311235" G="0.358642" T="0.192716"/>
      <pos A="0.303333" C="0.161111" G="0.121605" T="0.413951"/>
      <pos A="0.27963" C="0.27963" G="0.21642" T="0.224321"/>
      <pos A="0.390247" C="0.334938" G="0.0820988" T="0.192716"/>
      <pos A="0.232222" C="0.169012" G="0.311235" T="0.287531"/>
      <pos A="0.224321" C="0.248025" G="0.192716" T="0.334938"/>
      <pos A="0.161111" C="0.232222" G="0.240123" T="0.366543"/>
      <pos A="0.161111" C="0.287531" G="0.248025" T="0.303333"/>
      <pos A="0.334938" C="0.121605" G="0.200617" T="0.34284"/>
      <pos A="0.15321" C="0.295432" G="0.390247" T="0.161111"/>
      <pos A="0.350741" C="0.224321" G="0.176914" T="0.248025"/>
      <pos A="0.200617" C="0.334938" G="0.176914" T="0.287531"/>
      <pos A="0.374444" C="0.176914" G="0.224321" T="0.224321"/>
      <pos A="0.21642" C="0.319136" G="0.208519" T="0.255926"/>
      <pos A="0.192716" C="0.169012" G="0.303333" T="0.334938"/>
      <pos A="0.350741" C="0.271728" G="0.169012" T="0.208519"/>
      <pos A="0.295432" C="0.255926" G="0.27963" T="0.169012"/>
    </motif>
    <motif db="0" id="M34" alt="O34" length="40" nsites="8" evalue="1.3e-003">
      <pos A="0.0853906" C="0.496914" G="0.167696" T="0.25"/>
      <pos A="0.414609" C="0.00308642" G="0.0853906" T="0.496914"/>
      <pos A="0.0853906" C="0.743827" G="0.0853906" T="0.0853906"/>
      <pos A="0.0853906" C="0.00308642" G="0.414609" T="0.496914"/>
      <pos A="0.0853906" C="0.167696" G="0.332304" T="0.414609"/>
      <pos A="0.496914" C="0.332304" G="0.00308642" T="0.167696"/>
      <pos A="0.00308642" C="0.661523" G="0.167696" T="0.167696"/>
      <pos A="0.25" C="0.00308642" G="0.332304" T="0.414609"/>
      <pos A="0.332304" C="0.25" G="0.25" T="0.167696"/>
      <pos A="0.167696" C="0.332304" G="0.167696" T="0.332304"/>
      <pos A="0.00308642" C="0.496914" G="0.332304" T="0.167696"/>
      <pos A="0.496914" C="0.00308642" G="0.00308642" T="0.496914"/>
      <pos A="0.00308642" C="0.414609" G="0.332304" T="0.25"/>
      <pos A="0.25" C="0.167696" G="0.167696" T="0.414609"/>
      <pos A="0.00308642" C="0.414609" G="0.579218" T="0.00308642"/>
      <pos A="0.0853906" C="0.25" G="0.167696" T="0.496914"/>
      <pos A="0.00308642" C="0.332304" G="0.167696" T="0.496914"/>
      <pos A="0.332304" C="0.414609" G="0.00308642" T="0.25"/>
      <pos A="0.00308642" C="0.414609" G="0.00308642" T="0.579218"/>
      <pos A="0.25" C="0.332304" G="0.0853906" T="0.332304"/>
      <pos A="0.167696" C="0.167696" G="0.00308642" T="0.661523"/>
      <pos A="0.0853906" C="0.0853906" G="0.332304" T="0.496914"/>
      <pos A="0.0853906" C="0.414609" G="0.25" T="0.25"/>
      <pos A="0.25" C="0.25" G="0.332304" T="0.167696"/>
      <pos A="0.25" C="0.167696" G="0.414609" T="0.167696"/>
      <pos A="0.167696" C="0.167696" G="0.496914" T="0.167696"/>
      <pos A="0.00308642" C="0.579218" G="0.167696" T="0.25"/>
      <pos A="0.496914" C="0.25" G="0.167696" T="0.0853906"/>
      <pos A="0.167696" C="0.496914" G="0.167696" T="0.167696"/>
      <pos A="0.332304" C="0.0853906" G="0.167696" T="0.414609"/>
      <pos A="0.0853906" C="0.0853906" G="0.579218" T="0.25"/>
      <pos A="0.0853906" C="0.332304" G="0.25" T="0.332304"/>
      <pos A="0.414609" C="0.167696" G="0.0853906" T="0.332304"/>
      <pos A="0.167696" C="0.0853906" G="0.661523" T="0.0853906"/>
      <pos A="0.167696" C="0.25" G="0.496914" T="0.0853906"/>
      <pos A="0.25" C="0.167696" G="0.0853906" T="0.496914"/>
      <pos A="0.167696" C="0.0853906" G="0.414609" T="0.332304"/>
      <pos A="0.25" C="0.25" G="0.167696" T="0.332304"/>
      <pos A="0.167696" C="0.0853906" G="0.332304" T="0.414609"/>
      <pos A="0.414609" C="0.0853906" G="0.414609" T="0.0853906"/>
    </motif>
    <motif db="0" id="M35" alt="O35" length="40" nsites="8" evalue="1.3e-003">
      <pos A="0.00308642" C="0.398148" G="0.398148" T="0.200617"/>
      <pos A="0.200617" C="0.200617" G="0.200617" T="0.398148"/>
      <pos A="0.200617" C="0.200617" G="0.595679" T="0.00308642"/>
      <pos A="0.200617" C="0.200617" G="0.398148" T="0.200617"/>
      <pos A="0.200617" C="0.79321" G="0.00308642" T="0.00308642"/>
      <pos A="0.200617" C="0.00308642" G="0.595679" T="0.200617"/>
      <pos A="0.00308642" C="0.200617" G="0.79321" T="0.00308642"/>
      <pos A="0.00308642" C="0.200617" G="0.79321" T="0.00308642"/>
      <pos A="0.200617" C="0.00308642" G="0.595679" T="0.200617"/>
      <pos A="0.595679" C="0.200617" G="0.200617" T="0.00308642"/>
      <pos A="0.200617" C="0.595679" G="0.200617" T="0.00308642"/>
      <pos A="0.398148" C="0.00308642" G="0.200617" T="0.398148"/>
      <pos A="0.200617" C="0.398148" G="0.00308642" T="0.398148"/>
      <pos A="0.00308642" C="0.00308642" G="0.200617" T="0.79321"/>
      <pos A="0.00308642" C="0.398148" G="0.595679" T="0.00308642"/>
      <pos A="0.00308642" C="0.990741" G="0.00308642" T="0.00308642"/>
      <pos A="0.200617" C="0.00308642" G="0.200617" T="0.595679"/>
      <pos A="0.00308642" C="0.200617" G="0.79321" T="0.00308642"/>
      <pos A="0.398148" C="0.595679" G="0.00308642" T="0.00308642"/>
      <pos A="0.200617" C="0.200617" G="0.595679" T="0.00308642"/>
      <pos A="0.00308642" C="0.398148" G="0.398148" T="0.200617"/>
      <pos A="0.595679" C="0.398148" G="0.00308642" T="0.00308642"/>
      <pos A="0.00308642" C="0.398148" G="0.398148" T="0.200617"/>
      <pos A="0.00308642" C="0.595679" G="0.398148" T="0.00308642"/>
      <pos A="0.00308642" C="0.595679" G="0.200617" T="0.200617"/>
      <pos A="0.00308642" C="0.398148" G="0.200617" T="0.398148"/>
      <pos A="0.398148" C="0.398148" G="0.200617" T="0.00308642"/>
      <pos A="0.398148" C="0.00308642" G="0.00308642" T="0.595679"/>
      <pos A="0.00308642" C="0.990741" G="0.00308642" T="0.00308642"/>
      <pos A="0.595679" C="0.200617" G="0.00308642" T="0.200617"/>
      <pos A="0.200617" C="0.398148" G="0.398148" T="0.00308642"/>
      <pos A="0.200617" C="0.398148" G="0.398148" T="0.00308642"/>
      <pos A="0.398148" C="0.398148" G="0.200617" T="0.00308642"/>
      <pos A="0.200617" C="0.398148" G="0.398148" T="0.00308642"/>
      <pos A="0.00308642" C="0.595679" G="0.398148" T="0.00308642"/>
      <pos A="0.200617" C="0.00308642" G="0.79321" T="0.00308642"/>
      <pos A="0.200617" C="0.79321" G="0.00308642" T="0.00308642"/>
      <pos A="0.398148" C="0.200617" G="0.200617" T="0.200617"/>
      <pos A="0.398148" C="0.200617" G="0.00308642" T="0.398148"/>
      <pos A="0.00308642" C="0.00308642" G="0.595679" T="0.398148"/>
    </motif>
    <motif db="0" id="M36" alt="O36" length="40" nsites="8" evalue="1.3e-003">
      <pos A="0.00308642" C="0.990741" G="0.00308642" T="0.00308642"/>
      <pos A="0.00308642" C="0.00308642" G="0.00308642" T="0.990741"/>
      <pos A="0.00308642" C="0.990741" G="0.00308642" T="0.00308642"/>
      <pos A="0.00308642" C="0.00308642" G="0.00308642" T="0.990741"/>
      <pos A="0.00308642" C="0.00308642" G="0.990741" T="0.00308642"/>
      <pos A="0.00308642" C="0.00308642" G="0.00308642" T="0.990741"/>
      <pos A="0.00308642" C="0.990741" G="0.00308642" T="0.00308642"/>
      <pos A="0.00308642" C="0.00308642" G="0.00308642" T="0.990741"/>
      <pos A="0.00308642" C="0.990741" G="0.00308642" T="0.00308642"/>
      <pos A="0.00308642" C="0.00308642" G="0.00308642" T="0.990741"/>
      <pos A="0.00308642" C="0.990741" G="0.00308642" T="0.00308642"/>
      <pos A="0.00308642" C="0.00308642" G="0.00308642" T="0.990741"/>
      <pos A="0.00308642" C="0.990741" G="0.00308642" T="0.00308642"/>
      <pos A="0.00308642" C="0.00308642" G="0.00308642" T="0.990741"/>
      <pos A="0.00308642" C="0.990741" G="0.00308642" T="0.00308642"/>
      <pos A="0.00308642" C="0.00308642" G="0.00308642" T="0.990741"/>
      <pos A="0.00308642" C="0.990741" G="0.00308642" T="0.00308642"/>
      <pos A="0.00308642" C="0.990741" G="0.00308642" T="0.00308642"/>
      <pos A="0.00308642" C="0.990741" G="0.00308642" T="0.00308642"/>
      <pos A="0.00308642" C="0.00308642" G="0.00308642" T="0.990741"/>
      <pos A="0.00308642" C="0.00308642" G="0.990741" T="0.00308642"/>
      <pos A="0.990741" C="0.00308642" G="0.00308642" T="0.00308642"/>
      <pos A="0.00308642" C="0.990741" G="0.00308642" T="0.00308642"/>
      <pos A="0.00308642" C="0.00308642" G="0.990741" T="0.00308642"/>
      <pos A="0.00308642" C="0.00308642" G="0.990741" T="0.00308642"/>
      <pos A="0.00308642" C="0.00308642" G="0.00308642" T="0.990741"/>
      <pos A="0.00308642" C="0.00308642" G="0.990741" T="0.00308642"/>
      <pos A="0.00308642" C="0.00308642" G="0.00308642" T="0.990741"/>
      <pos A="0.00308642" C="0.00308642" G="0.990741" T="0.00308642"/>
      <pos A="0.00308642" C="0.00308642" G="0.990741" T="0.00308642"/>
      <pos A="0.00308642" C="0.00308642" G="0.00308642" T="0.990741"/>
      <pos A="0.00308642" C="0.00308642" G="0.990741" T="0.00308642"/>
      <pos A="0.00308642" C="0.990741" G="0.00308642" T="0.00308642"/>
      <pos A="0.990741" C="0.00308642" G="0.00308642" T="0.00308642"/>
      <pos A="0.00308642" C="0.00308642" G="0.00308642" T="0.990741"/>
      <pos A="0.00308642" C="0.00308642" G="0.00308642" T="0.990741"/>
      <pos A="0.00308642" C="0.990741" G="0.00308642" T="0.00308642"/>
      <pos A="0.00308642" C="0.00308642" G="0.00308642" T="0.990741"/>
      <pos A="0.00308642" C="0.990741" G="0.00308642" T="0.00308642"/>
      <pos A="0.00308642" C="0.00308642" G="0.00308642" T="0.990741"/>
    </motif>
    <motif db="0" id="M37" alt="O37" length="40" nsites="8" evalue="1.3e-003">
      <pos A="0.368089" C="0.153382" G="0.260736" T="0.217794"/>
      <pos A="0.228529" C="0.207059" G="0.228529" T="0.335883"/>
      <pos A="0.303677" C="0.164117" G="0.153382" T="0.378825"/>
      <pos A="0.228529" C="0.292941" G="0.335883" T="0.142646"/>
      <pos A="0.282206" C="0.196323" G="0.335883" T="0.185588"/>
      <pos A="0.228529" C="0.217794" G="0.325148" T="0.228529"/>
      <pos A="0.207059" C="0.0997047" G="0.325148" T="0.368089"/>
      <pos A="0.0782341" C="0.314412" G="0.357354" T="0.25"/>
      <pos A="0.432502" C="0.121175" G="0.142646" T="0.303677"/>
      <pos A="0.25" C="0.228529" G="0.271471" T="0.25"/>
      <pos A="0.292941" C="0.271471" G="0.131911" T="0.303677"/>
      <pos A="0.153382" C="0.164117" G="0.164117" T="0.518384"/>
      <pos A="0.174852" C="0.271471" G="0.11044" T="0.443237"/>
      <pos A="0.228529" C="0.368089" G="0.164117" T="0.239264"/>
      <pos A="0.11044" C="0.25" G="0.0460277" T="0.593532"/>
      <pos A="0.217794" C="0.196323" G="0.260736" T="0.325148"/>
      <pos A="0.400295" C="0.217794" G="0.142646" T="0.239264"/>
      <pos A="0.335883" C="0.303677" G="0.131911" T="0.228529"/>
      <pos A="0.271471" C="0.174852" G="0.196323" T="0.357354"/>
      <pos A="0.174852" C="0.153382" G="0.196323" T="0.475443"/>
      <pos A="0.217794" C="0.292941" G="0.260736" T="0.228529"/>
      <pos A="0.282206" C="0.292941" G="0.335883" T="0.0889699"/>
      <pos A="0.131911" C="0.217794" G="0.38956" T="0.260736"/>
      <pos A="0.335883" C="0.260736" G="0.0997047" T="0.303677"/>
      <pos A="0.0138222" C="0.443237" G="0.228529" T="0.314412"/>
      <pos A="0.207059" C="0.335883" G="0.153382" T="0.303677"/>
      <pos A="0.38956" C="0.164117" G="0.228529" T="0.217794"/>
      <pos A="0.260736" C="0.292941" G="0.314412" T="0.131911"/>
      <pos A="0.486178" C="0.185588" G="0.153382" T="0.174852"/>
      <pos A="0.260736" C="0.207059" G="0.228529" T="0.303677"/>
      <pos A="0.325148" C="0.271471" G="0.164117" T="0.239264"/>
      <pos A="0.282206" C="0.292941" G="0.239264" T="0.185588"/>
      <pos A="0.0997047" C="0.282206" G="0.196323" T="0.421766"/>
      <pos A="0.260736" C="0.207059" G="0.164117" T="0.368089"/>
      <pos A="0.174852" C="0.207059" G="0.335883" T="0.282206"/>
      <pos A="0.282206" C="0.41103" G="0.131911" T="0.174852"/>
      <pos A="0.421766" C="0.0567635" G="0.174852" T="0.346618"/>
      <pos A="0.207059" C="0.314412" G="0.271471" T="0.207059"/>
      <pos A="0.282206" C="0.0889699" G="0.443237" T="0.185588"/>
      <pos A="0.25" C="0.325148" G="0.271471" T="0.153382"/>
    </motif>
    <motif db="0" id="M38" alt="O38" length="40" nsites="8" evalue="1.3e-003">
      <pos A="0.437654" C="0.263827" G="0.0662963" T="0.232222"/>
      <pos A="0.21642" C="0.34284" G="0.319136" T="0.121605"/>
      <pos A="0.248025" C="0.192716" G="0.192716" T="0.366543"/>
      <pos A="0.248025" C="0.200617" G="0.232222" T="0.319136"/>
      <pos A="0.224321" C="0.27963" G="0.27963" T="0.21642"/>
      <pos A="0.398148" C="0.169012" G="0.255926" T="0.176914"/>
      <pos A="0.145309" C="0.176914" G="0.255926" T="0.421852"/>
      <pos A="0.192716" C="0.0662963" G="0.327037" T="0.413951"/>
      <pos A="0.287531" C="0.15321" G="0.334938" T="0.224321"/>
      <pos A="0.208519" C="0.21642" G="0.350741" T="0.224321"/>
      <pos A="0.121605" C="0.34284" G="0.0741975" T="0.461358"/>
      <pos A="0.303333" C="0.406049" G="0.129506" T="0.161111"/>
      <pos A="0.232222" C="0.208519" G="0.200617" T="0.358642"/>
      <pos A="0.208519" C="0.350741" G="0.184815" T="0.255926"/>
      <pos A="0.248025" C="0.232222" G="0.319136" T="0.200617"/>
      <pos A="0.145309" C="0.240123" G="0.240123" T="0.374444"/>
      <pos A="0.137407" C="0.271728" G="0.398148" T="0.192716"/>
      <pos A="0.382346" C="0.208519" G="0.129506" T="0.27963"/>
      <pos A="0.240123" C="0.137407" G="0.224321" T="0.398148"/>
      <pos A="0.145309" C="0.406049" G="0.200617" T="0.248025"/>
      <pos A="0.327037" C="0.255926" G="0.200617" T="0.21642"/>
      <pos A="0.240123" C="0.232222" G="0.240123" T="0.287531"/>
      <pos A="0.295432" C="0.263827" G="0.145309" T="0.295432"/>
      <pos A="0.129506" C="0.113704" G="0.421852" T="0.334938"/>
      <pos A="0.303333" C="0.303333" G="0.232222" T="0.161111"/>
      <pos A="0.248025" C="0.27963" G="0.240123" T="0.232222"/>
      <pos A="0.161111" C="0.248025" G="0.224321" T="0.366543"/>
      <pos A="0.327037" C="0.232222" G="0.208519" T="0.232222"/>
      <pos A="0.21642" C="0.224321" G="0.184815" T="0.374444"/>
      <pos A="0.169012" C="0.200617" G="0.121605" T="0.508765"/>
      <pos A="0.311235" C="0.263827" G="0.200617" T="0.224321"/>
      <pos A="0.232222" C="0.390247" G="0.0979012" T="0.27963"/>
      <pos A="0.287531" C="0.121605" G="0.27963" T="0.311235"/>
      <pos A="0.224321" C="0.0583951" G="0.390247" T="0.327037"/>
      <pos A="0.27963" C="0.184815" G="0.27963" T="0.255926"/>
      <pos A="0.327037" C="0.303333" G="0.240123" T="0.129506"/>
      <pos A="0.240123" C="0.192716" G="0.176914" T="0.390247"/>
      <pos A="0.224321" C="0.232222" G="0.295432" T="0.248025"/>
      <pos A="0.350741" C="0.15321" G="0.232222" T="0.263827"/>
      <pos A="0.27963" C="0.34284" G="0.192716" T="0.184815"/>
    </motif>
    <motif db="0" id="M4" alt="O4" length="40" nsites="8" evalue="1.3e-003">
      <pos A="0.184815" C="0.303333" G="0.224321" T="0.287531"/>
      <pos A="0.319136" C="0.184815" G="0.232222" T="0.263827"/>
      <pos A="0.161111" C="0.208519" G="0.287531" T="0.34284"/>
      <pos A="0.255926" C="0.366543" G="0.137407" T="0.240123"/>
      <pos A="0.232222" C="0.248025" G="0.248025" T="0.271728"/>
      <pos A="0.295432" C="0.105802" G="0.27963" T="0.319136"/>
      <pos A="0.200617" C="0.358642" G="0.208519" T="0.232222"/>
      <pos A="0.390247" C="0.184815" G="0.21642" T="0.208519"/>
      <pos A="0.374444" C="0.263827" G="0.232222" T="0.129506"/>
      <pos A="0.161111" C="0.0979012" G="0.445556" T="0.295432"/>
      <pos A="0.232222" C="0.113704" G="0.319136" T="0.334938"/>
      <pos A="0.176914" C="0.263827" G="0.208519" T="0.350741"/>
      <pos A="0.21642" C="0.334938" G="0.224321" T="0.224321"/>
      <pos A="0.311235" C="0.161111" G="0.105802" T="0.421852"/>
      <pos A="0.240123" C="0.176914" G="0.34284" T="0.240123"/>
      <pos A="0.232222" C="0.200617" G="0.271728" T="0.295432"/>
      <pos A="0.295432" C="0.208519" G="0.192716" T="0.303333"/>
      <pos A="0.224321" C="0.319136" G="0.208519" T="0.248025"/>
      <pos A="0.271728" C="0.263827" G="0.200617" T="0.263827"/>
      <pos A="0.169012" C="0.208519" G="0.271728" T="0.350741"/>
      <pos A="0.192716" C="0.295432" G="0.248025" T="0.263827"/>
      <pos A="0.303333" C="0.255926" G="0.129506" T="0.311235"/>
      <pos A="0.390247" C="0.287531" G="0.105802" T="0.21642"/>
      <pos A="0.255926" C="0.27963" G="0.0346914" T="0.429753"/>
      <pos A="0.200617" C="0.382346" G="0.161111" T="0.255926"/>
      <pos A="0.34284" C="0.200617" G="0.255926" T="0.200617"/>
      <pos A="0.200617" C="0.255926" G="0.224321" T="0.319136"/>
      <pos A="0.303333" C="0.263827" G="0.27963" T="0.15321"/>
      <pos A="0.248025" C="0.224321" G="0.374444" T="0.15321"/>
      <pos A="0.334938" C="0.0979012" G="0.350741" T="0.21642"/>
      <pos A="0.145309" C="0.192716" G="0.382346" T="0.27963"/>
      <pos A="0.303333" C="0.176914" G="0.184815" T="0.334938"/>
      <pos A="0.21642" C="0.374444" G="0.169012" T="0.240123"/>
      <pos A="0.192716" C="0.319136" G="0.0741975" T="0.413951"/>
      <pos A="0.271728" C="0.129506" G="0.429753" T="0.169012"/>
      <pos A="0.374444" C="0.176914" G="0.09" T="0.358642"/>
      <pos A="0.0979012" C="0.232222" G="0.469259" T="0.200617"/>
      <pos A="0.263827" C="0.287531" G="0.15321" T="0.295432"/>
      <pos A="0.240123" C="0.248025" G="0.208519" T="0.303333"/>
      <pos A="0.287531" C="0.208519" G="0.200617" T="0.303333"/>
    </motif>
    <motif db="0" id="M40" alt="O40" length="40" nsites="8" evalue="1.3e-003">
      <pos A="0.137407" C="0.0741975" G="0.200617" T="0.587778"/>
      <pos A="0.145309" C="0.374444" G="0.09" T="0.390247"/>
      <pos A="0.255926" C="0.334938" G="0.255926" T="0.15321"/>
      <pos A="0.192716" C="0.255926" G="0.208519" T="0.34284"/>
      <pos A="0.21642" C="0.240123" G="0.34284" T="0.200617"/>
      <pos A="0.271728" C="0.311235" G="0.161111" T="0.255926"/>
      <pos A="0.169012" C="0.327037" G="0.200617" T="0.303333"/>
      <pos A="0.248025" C="0.34284" G="0.113704" T="0.295432"/>
      <pos A="0.248025" C="0.184815" G="0.311235" T="0.255926"/>
      <pos A="0.319136" C="0.319136" G="0.09" T="0.271728"/>
      <pos A="0.532469" C="0.0979012" G="0.161111" T="0.208519"/>
      <pos A="0.255926" C="0.129506" G="0.248025" T="0.366543"/>
      <pos A="0.192716" C="0.263827" G="0.34284" T="0.200617"/>
      <pos A="0.192716" C="0.192716" G="0.232222" T="0.382346"/>
      <pos A="0.200617" C="0.390247" G="0.287531" T="0.121605"/>
      <pos A="0.184815" C="0.129506" G="0.287531" T="0.398148"/>
      <pos A="0.21642" C="0.34284" G="0.192716" T="0.248025"/>
      <pos A="0.271728" C="0.311235" G="0.184815" T="0.232222"/>
      <pos A="0.192716" C="0.192716" G="0.27963" T="0.334938"/>
      <pos A="0.145309" C="0.169012" G="0.27963" T="0.406049"/>
      <pos A="0.15321" C="0.224321" G="0.327037" T="0.295432"/>
      <pos A="0.21642" C="0.248025" G="0.319136" T="0.21642"/>
      <pos A="0.311235" C="0.232222" G="0.240123" T="0.21642"/>
      <pos A="0.240123" C="0.224321" G="0.295432" T="0.240123"/>
      <pos A="0.224321" C="0.09" G="0.319136" T="0.366543"/>
      <pos A="0.184815" C="0.34284" G="0.0979012" T="0.374444"/>
      <pos A="0.27963" C="0.327037" G="0.129506" T="0.263827"/>
      <pos A="0.248025" C="0.311235" G="0.263827" T="0.176914"/>
      <pos A="0.358642" C="0.287531" G="0.15321" T="0.200617"/>
      <pos A="0.358642" C="0.263827" G="0.121605" T="0.255926"/>
      <pos A="0.303333" C="0.208519" G="0.263827" T="0.224321"/>
      <pos A="0.303333" C="0.192716" G="0.232222" T="0.271728"/>
      <pos A="0.192716" C="0.263827" G="0.271728" T="0.271728"/>
      <pos A="0.374444" C="0.263827" G="0.15321" T="0.208519"/>
      <pos A="0.208519" C="0.27963" G="0.208519" T="0.303333"/>
      <pos A="0.09" C="0.192716" G="0.303333" T="0.413951"/>
      <pos A="0.255926" C="0.169012" G="0.374444" T="0.200617"/>
      <pos A="0.295432" C="0.09" G="0.271728" T="0.34284"/>
      <pos A="0.263827" C="0.374444" G="0.192716" T="0.169012"/>
      <pos A="0.208519" C="0.27963" G="0.121605" T="0.390247"/>
    </motif>
    <motif db="0" id="M42" alt="O42" length="40" nsites="8" evalue="1.3e-003">
      <pos A="0.169012" C="0.200617" G="0.334938" T="0.295432"/>
      <pos A="0.21642" C="0.358642" G="0.145309" T="0.27963"/>
      <pos A="0.34284" C="0.263827" G="0.255926" T="0.137407"/>
      <pos A="0.200617" C="0.263827" G="0.176914" T="0.358642"/>
      <pos A="0.113704" C="0.224321" G="0.366543" T="0.295432"/>
      <pos A="0.263827" C="0.311235" G="0.200617" T="0.224321"/>
      <pos A="0.374444" C="0.145309" G="0.137407" T="0.34284"/>
      <pos A="0.358642" C="0.271728" G="0.129506" T="0.240123"/>
      <pos A="0.169012" C="0.208519" G="0.184815" T="0.437654"/>
      <pos A="0.169012" C="0.27963" G="0.287531" T="0.263827"/>
      <pos A="0.327037" C="0.184815" G="0.09" T="0.398148"/>
      <pos A="0.145309" C="0.303333" G="0.192716" T="0.358642"/>
      <pos A="0.445556" C="0.121605" G="0.169012" T="0.263827"/>
      <pos A="0.303333" C="0.271728" G="0.248025" T="0.176914"/>
      <pos A="0.224321" C="0.184815" G="0.398148" T="0.192716"/>
      <pos A="0.121605" C="0.169012" G="0.421852" T="0.287531"/>
      <pos A="0.15321" C="0.390247" G="0.15321" T="0.303333"/>
      <pos A="0.311235" C="0.200617" G="0.200617" T="0.287531"/>
      <pos A="0.15321" C="0.263827" G="0.334938" T="0.248025"/>
      <pos A="0.240123" C="0.27963" G="0.350741" T="0.129506"/>
      <pos A="0.311235" C="0.208519" G="0.334938" T="0.145309"/>
      <pos A="0.224321" C="0.287531" G="0.184815" T="0.303333"/>
      <pos A="0.255926" C="0.303333" G="0.105802" T="0.334938"/>
      <pos A="0.224321" C="0.0979012" G="0.176914" T="0.500864"/>
      <pos A="0.176914" C="0.295432" G="0.303333" T="0.224321"/>
      <pos A="0.303333" C="0.192716" G="0.129506" T="0.374444"/>
      <pos A="0.21642" C="0.34284" G="0.255926" T="0.184815"/>
      <pos A="0.429753" C="0.255926" G="0.15321" T="0.161111"/>
      <pos A="0.184815" C="0.287531" G="0.208519" T="0.319136"/>
      <pos A="0.255926" C="0.200617" G="0.200617" T="0.34284"/>
      <pos A="0.34284" C="0.271728" G="0.208519" T="0.176914"/>
      <pos A="0.255926" C="0.208519" G="0.161111" T="0.374444"/>
      <pos A="0.248025" C="0.184815" G="0.398148" T="0.169012"/>
      <pos A="0.232222" C="0.263827" G="0.200617" T="0.303333"/>
      <pos A="0.176914" C="0.27963" G="0.263827" T="0.27963"/>
      <pos A="0.121605" C="0.121605" G="0.327037" T="0.429753"/>
      <pos A="0.137407" C="0.366543" G="0.27963" T="0.21642"/>
      <pos A="0.311235" C="0.200617" G="0.263827" T="0.224321"/>
      <pos A="0.47716" C="0.327037" G="0.09" T="0.105802"/>
      <pos A="0.192716" C="0.105802" G="0.208519" T="0.492963"/>
    </motif>
    <motif db="0" id="M43" alt="O43" length="40" nsites="8" evalue="1.3e-003">
      <pos A="0.496914" C="0.496914" G="0.00308642" T="0.00308642"/>
      <pos A="0.496914" C="0.00308642" G="0.496914" T="0.00308642"/>
      <pos A="0.00308642" C="0.990741" G="0.00308642" T="0.00308642"/>
      <pos A="0.990741" C="0.00308642" G="0.00308642" T="0.00308642"/>
      <pos A="0.496914" C="0.00308642" G="0.00308642" T="0.496914"/>
      <pos A="0.00308642" C="0.00308642" G="0.990741" T="0.00308642"/>
      <pos A="0.496914" C="0.00308642" G="0.496914" T="0.00308642"/>
      <pos A="0.00308642" C="0.00308642" G="0.00308642" T="0.990741"/>
      <pos A="0.00308642" C="0.00308642" G="0.496914" T="0.496914"/>
      <pos A="0.00308642" C="0.00308642" G="0.990741" T="0.00308642"/>
      <pos A="0.00308642" C="0.00308642" G="0.00308642" T="0.990741"/>
      <pos A="0.00308642" C="0.496914" G="0.496914" T="0.00308642"/>
      <pos A="0.990741" C="0.00308642" G="0.00308642" T="0.00308642"/>
      <pos A="0.990741" C="0.00308642" G="0.00308642" T="0.00308642"/>
      <pos A="0.00308642" C="0.00308642" G="0.00308642" T="0.990741"/>
      <pos A="0.00308642" C="0.00308642" G="0.00308642" T="0.990741"/>
      <pos A="0.00308642" C="0.00308642" G="0.00308642" T="0.990741"/>
      <pos A="0.00308642" C="0.00308642" G="0.00308642" T="0.990741"/>
      <pos A="0.496914" C="0.00308642" G="0.00308642" T="0.496914"/>
      <pos A="0.00308642" C="0.00308642" G="0.496914" T="0.496914"/>
      <pos A="0.496914" C="0.00308642" G="0.496914" T="0.00308642"/>
      <pos A="0.00308642" C="0.00308642" G="0.00308642" T="0.990741"/>
      <pos A="0.496914" C="0.00308642" G="0.00308642" T="0.496914"/>
      <pos A="0.00308642" C="0.00308642" G="0.00308642" T="0.990741"/>
      <pos A="0.00308642" C="0.496914" G="0.496914" T="0.00308642"/>
      <pos A="0.496914" C="0.00308642" G="0.00308642" T="0.496914"/>
      <pos A="0.00308642" C="0.00308642" G="0.00308642" T="0.990741"/>
      <pos A="0.496914" C="0.00308642" G="0.00308642" T="0.496914"/>
      <pos A="0.496914" C="0.496914" G="0.00308642" T="0.00308642"/>
      <pos A="0.496914" C="0.496914" G="0.00308642" T="0.00308642"/>
      <pos A="0.00308642" C="0.496914" G="0.00308642" T="0.496914"/>
      <pos A="0.00308642" C="0.496914" G="0.00308642" T="0.496914"/>
      <pos A="0.00308642" C="0.496914" G="0.00308642" T="0.496914"/>
      <pos A="0.496914" C="0.496914" G="0.00308642" T="0.00308642"/>
      <pos A="0.990741" C="0.00308642" G="0.00308642" T="0.00308642"/>
      <pos A="0.496914" C="0.00308642" G="0.496914" T="0.00308642"/>
      <pos A="0.00308642" C="0.00308642" G="0.990741" T="0.00308642"/>
      <pos A="0.496914" C="0.496914" G="0.00308642" T="0.00308642"/>
      <pos A="0.496914" C="0.00308642" G="0.00308642" T="0.496914"/>
      <pos A="0.00308642" C="0.990741" G="0.00308642" T="0.00308642"/>
    </motif>
    <motif db="0" id="M44" alt="O44" length="40" nsites="8" evalue="1.3e-003">
      <pos A="0.129506" C="0.303333" G="0.240123" T="0.327037"/>
      <pos A="0.319136" C="0.382346" G="0.161111" T="0.137407"/>
      <pos A="0.121605" C="0.0820988" G="0.382346" T="0.413951"/>
      <pos A="0.27963" C="0.145309" G="0.192716" T="0.382346"/>
      <pos A="0.255926" C="0.232222" G="0.350741" T="0.161111"/>
      <pos A="0.232222" C="0.358642" G="0.208519" T="0.200617"/>
      <pos A="0.255926" C="0.263827" G="0.0662963" T="0.413951"/>
      <pos A="0.129506" C="0.27963" G="0.232222" T="0.358642"/>
      <pos A="0.390247" C="0.248025" G="0.0662963" T="0.295432"/>
      <pos A="0.398148" C="0.240123" G="0.176914" T="0.184815"/>
      <pos A="0.271728" C="0.169012" G="0.303333" T="0.255926"/>
      <pos A="0.240123" C="0.169012" G="0.295432" T="0.295432"/>
      <pos A="0.303333" C="0.263827" G="0.200617" T="0.232222"/>
      <pos A="0.350741" C="0.145309" G="0.27963" T="0.224321"/>
      <pos A="0.137407" C="0.240123" G="0.27963" T="0.34284"/>
      <pos A="0.240123" C="0.374444" G="0.21642" T="0.169012"/>
      <pos A="0.295432" C="0.366543" G="0.169012" T="0.169012"/>
      <pos A="0.350741" C="0.169012" G="0.21642" T="0.263827"/>
      <pos A="0.145309" C="0.200617" G="0.319136" T="0.334938"/>
      <pos A="0.232222" C="0.255926" G="0.184815" T="0.327037"/>
      <pos A="0.232222" C="0.232222" G="0.232222" T="0.303333"/>
      <pos A="0.15321" C="0.327037" G="0.200617" T="0.319136"/>
      <pos A="0.303333" C="0.200617" G="0.184815" T="0.311235"/>
      <pos A="0.145309" C="0.327037" G="0.248025" T="0.27963"/>
      <pos A="0.303333" C="0.137407" G="0.161111" T="0.398148"/>
      <pos A="0.09" C="0.248025" G="0.248025" T="0.413951"/>
      <pos A="0.200617" C="0.192716" G="0.224321" T="0.382346"/>
      <pos A="0.287531" C="0.176914" G="0.232222" T="0.303333"/>
      <pos A="0.295432" C="0.287531" G="0.350741" T="0.0662963"/>
      <pos A="0.287531" C="0.295432" G="0.184815" T="0.232222"/>
      <pos A="0.224321" C="0.113704" G="0.390247" T="0.271728"/>
      <pos A="0.350741" C="0.137407" G="0.169012" T="0.34284"/>
      <pos A="0.200617" C="0.327037" G="0.224321" T="0.248025"/>
      <pos A="0.27963" C="0.224321" G="0.248025" T="0.248025"/>
      <pos A="0.327037" C="0.184815" G="0.145309" T="0.34284"/>
      <pos A="0.248025" C="0.263827" G="0.287531" T="0.200617"/>
      <pos A="0.366543" C="0.311235" G="0.145309" T="0.176914"/>
      <pos A="0.263827" C="0.224321" G="0.208519" T="0.303333"/>
      <pos A="0.15321" C="0.34284" G="0.271728" T="0.232222"/>
      <pos A="0.358642" C="0.248025" G="0.248025" T="0.145309"/>
    </motif>
    <motif db="0" id="M46" alt="O46" length="40" nsites="8" evalue="1.3e-003">
      <pos A="0.271728" C="0.334938" G="0.192716" T="0.200617"/>
      <pos A="0.0979012" C="0.208519" G="0.27963" T="0.413951"/>
      <pos A="0.121605" C="0.263827" G="0.169012" T="0.445556"/>
      <pos A="0.263827" C="0.295432" G="0.161111" T="0.27963"/>
      <pos A="0.303333" C="0.208519" G="0.303333" T="0.184815"/>
      <pos A="0.255926" C="0.334938" G="0.255926" T="0.15321"/>
      <pos A="0.429753" C="0.161111" G="0.240123" T="0.169012"/>
      <pos A="0.176914" C="0.255926" G="0.240123" T="0.327037"/>
      <pos A="0.303333" C="0.161111" G="0.303333" T="0.232222"/>
      <pos A="0.0741975" C="0.169012" G="0.334938" T="0.421852"/>
      <pos A="0.248025" C="0.240123" G="0.271728" T="0.240123"/>
      <pos A="0.224321" C="0.21642" G="0.21642" T="0.34284"/>
      <pos A="0.0820988" C="0.390247" G="0.271728" T="0.255926"/>
      <pos A="0.263827" C="0.137407" G="0.240123" T="0.358642"/>
      <pos A="0.192716" C="0.358642" G="0.208519" T="0.240123"/>
      <pos A="0.287531" C="0.232222" G="0.0979012" T="0.382346"/>
      <pos A="0.287531" C="0.27963" G="0.145309" T="0.287531"/>
      <pos A="0.248025" C="0.21642" G="0.192716" T="0.34284"/>
      <pos A="0.240123" C="0.350741" G="0.145309" T="0.263827"/>
      <pos A="0.429753" C="0.145309" G="0.161111" T="0.263827"/>
      <pos A="0.429753" C="0.27963" G="0.240123" T="0.0504938"/>
      <pos A="0.192716" C="0.145309" G="0.271728" T="0.390247"/>
      <pos A="0.295432" C="0.161111" G="0.358642" T="0.184815"/>
      <pos A="0.121605" C="0.303333" G="0.224321" T="0.350741"/>
      <pos A="0.184815" C="0.334938" G="0.192716" T="0.287531"/>
      <pos A="0.240123" C="0.255926" G="0.0820988" T="0.421852"/>
      <pos A="0.271728" C="0.240123" G="0.240123" T="0.248025"/>
      <pos A="0.27963" C="0.27963" G="0.248025" T="0.192716"/>
      <pos A="0.113704" C="0.248025" G="0.27963" T="0.358642"/>
      <pos A="0.232222" C="0.184815" G="0.255926" T="0.327037"/>
      <pos A="0.271728" C="0.09" G="0.327037" T="0.311235"/>
      <pos A="0.200617" C="0.27963" G="0.295432" T="0.224321"/>
      <pos A="0.406049" C="0.192716" G="0.0979012" T="0.303333"/>
      <pos A="0.232222" C="0.248025" G="0.34284" T="0.176914"/>
      <pos A="0.263827" C="0.319136" G="0.232222" T="0.184815"/>
      <pos A="0.295432" C="0.240123" G="0.0346914" T="0.429753"/>
      <pos A="0.224321" C="0.105802" G="0.27963" T="0.390247"/>
      <pos A="0.255926" C="0.334938" G="0.192716" T="0.21642"/>
      <pos A="0.192716" C="0.366543" G="0.263827" T="0.176914"/>
      <pos A="0.232222" C="0.263827" G="0.27963" T="0.224321"/>
    </motif>
    <motif db="0" id="M47" alt="O47" length="40" nsites="8" evalue="1.3e-003">
      <pos A="0.101852" C="0.200617" G="0.101852" T="0.595679"/>
      <pos A="0.595679" C="0.101852" G="0.299383" T="0.00308642"/>
      <pos A="0.694444" C="0.101852" G="0.101852" T="0.101852"/>
      <pos A="0.398148" C="0.299383" G="0.101852" T="0.200617"/>
      <pos A="0.101852" C="0.101852" G="0.00308642" T="0.79321"/>
      <pos A="0.200617" C="0.496914" G="0.101852" T="0.200617"/>
      <pos A="0.398148" C="0.101852" G="0.200617" T="0.299383"/>
      <pos A="0.101852" C="0.101852" G="0.496914" T="0.299383"/>
      <pos A="0.101852" C="0.101852" G="0.00308642" T="0.79321"/>
      <pos A="0.101852" C="0.200617" G="0.299383" T="0.398148"/>
      <pos A="0.299383" C="0.101852" G="0.200617" T="0.398148"/>
      <pos A="0.398148" C="0.101852" G="0.101852" T="0.398148"/>
      <pos A="0.00308642" C="0.299383" G="0.200617" T="0.496914"/>
      <pos A="0.299383" C="0.398148" G="0.101852" T="0.200617"/>
      <pos A="0.200617" C="0.398148" G="0.101852" T="0.299383"/>
      <pos A="0.200617" C="0.398148" G="0.00308642" T="0.398148"/>
      <pos A="0.00308642" C="0.00308642" G="0.200617" T="0.79321"/>
      <pos A="0.398148" C="0.496914" G="0.00308642" T="0.101852"/>
      <pos A="0.694444" C="0.101852" G="0.00308642" T="0.200617"/>
      <pos A="0.398148" C="0.00308642" G="0.496914" T="0.101852"/>
      <pos A="0.101852" C="0.398148" G="0.101852" T="0.398148"/>
      <pos A="0.101852" C="0.200617" G="0.200617" T="0.496914"/>
      <pos A="0.00308642" C="0.496914" G="0.200617" T="0.299383"/>
      <pos A="0.101852" C="0.200617" G="0.200617" T="0.496914"/>
      <pos A="0.496914" C="0.00308642" G="0.496914" T="0.00308642"/>
      <pos A="0.595679" C="0.200617" G="0.200617" T="0.00308642"/>
      <pos A="0.595679" C="0.200617" G="0.00308642" T="0.200617"/>
      <pos A="0.200617" C="0.200617" G="0.200617" T="0.398148"/>
      <pos A="0.398148" C="0.00308642" G="0.101852" T="0.496914"/>
      <pos A="0.101852" C="0.299383" G="0.00308642" T="0.595679"/>
      <pos A="0.101852" C="0.101852" G="0.101852" T="0.694444"/>
      <pos A="0.398148" C="0.101852" G="0.200617" T="0.299383"/>
      <pos A="0.299383" C="0.299383" G="0.200617" T="0.200617"/>
      <pos A="0.00308642" C="0.694444" G="0.101852" T="0.200617"/>
      <pos A="0.595679" C="0.200617" G="0.00308642" T="0.200617"/>
      <pos A="0.00308642" C="0.299383" G="0.398148" T="0.299383"/>
      <pos A="0.398148" C="0.299383" G="0.00308642" T="0.299383"/>
      <pos A="0.200617" C="0.200617" G="0.200617" T="0.398148"/>
      <pos A="0.299383" C="0.00308642" G="0.694444" T="0.00308642"/>
      <pos A="0.101852" C="0.200617" G="0.299383" T="0.398148"/>
    </motif>
    <motif db="0" id="M48" alt="O48" length="40" nsites="8" evalue="1.3e-003">
      <pos A="0.248025" C="0.295432" G="0.161111" T="0.295432"/>
      <pos A="0.184815" C="0.287531" G="0.255926" T="0.271728"/>
      <pos A="0.21642" C="0.169012" G="0.374444" T="0.240123"/>
      <pos A="0.232222" C="0.303333" G="0.129506" T="0.334938"/>
      <pos A="0.192716" C="0.271728" G="0.327037" T="0.208519"/>
      <pos A="0.382346" C="0.21642" G="0.169012" T="0.232222"/>
      <pos A="0.255926" C="0.113704" G="0.0741975" T="0.556173"/>
      <pos A="0.358642" C="0.129506" G="0.224321" T="0.287531"/>
      <pos A="0.105802" C="0.263827" G="0.303333" T="0.327037"/>
      <pos A="0.09" C="0.311235" G="0.287531" T="0.311235"/>
      <pos A="0.34284" C="0.161111" G="0.137407" T="0.358642"/>
      <pos A="0.21642" C="0.169012" G="0.382346" T="0.232222"/>
      <pos A="0.295432" C="0.271728" G="0.200617" T="0.232222"/>
      <pos A="0.169012" C="0.398148" G="0.15321" T="0.27963"/>
      <pos A="0.271728" C="0.27963" G="0.137407" T="0.311235"/>
      <pos A="0.232222" C="0.334938" G="0.176914" T="0.255926"/>
      <pos A="0.366543" C="0.137407" G="0.169012" T="0.327037"/>
      <pos A="0.334938" C="0.303333" G="0.232222" T="0.129506"/>
      <pos A="0.224321" C="0.15321" G="0.295432" T="0.327037"/>
      <pos A="0.192716" C="0.27963" G="0.366543" T="0.161111"/>
      <pos A="0.21642" C="0.327037" G="0.113704" T="0.34284"/>
      <pos A="0.145309" C="0.303333" G="0.161111" T="0.390247"/>
      <pos A="0.263827" C="0.21642" G="0.105802" T="0.413951"/>
      <pos A="0.192716" C="0.287531" G="0.374444" T="0.145309"/>
      <pos A="0.263827" C="0.208519" G="0.192716" T="0.334938"/>
      <pos A="0.169012" C="0.184815" G="0.34284" T="0.303333"/>
      <pos A="0.224321" C="0.21642" G="0.176914" T="0.382346"/>
      <pos A="0.374444" C="0.192716" G="0.232222" T="0.200617"/>
      <pos A="0.0820988" C="0.358642" G="0.311235" T="0.248025"/>
      <pos A="0.255926" C="0.145309" G="0.248025" T="0.350741"/>
      <pos A="0.113704" C="0.271728" G="0.224321" T="0.390247"/>
      <pos A="0.271728" C="0.240123" G="0.271728" T="0.21642"/>
      <pos A="0.319136" C="0.176914" G="0.263827" T="0.240123"/>
      <pos A="0.232222" C="0.169012" G="0.27963" T="0.319136"/>
      <pos A="0.390247" C="0.303333" G="0.176914" T="0.129506"/>
      <pos A="0.311235" C="0.192716" G="0.208519" T="0.287531"/>
      <pos A="0.208519" C="0.382346" G="0.303333" T="0.105802"/>
      <pos A="0.47716" C="0.255926" G="0.15321" T="0.113704"/>
      <pos A="0.334938" C="0.184815" G="0.208519" T="0.271728"/>
      <pos A="0.176914" C="0.184815" G="0.240123" T="0.398148"/>
    </motif>
    <motif db="0" id="M49" alt="O49" length="40" nsites="8" evalue="1.3e-003">
      <pos A="0.327037" C="0.0820988" G="0.263827" T="0.327037"/>
      <pos A="0.27963" C="0.34284" G="0.240123" T="0.137407"/>
      <pos A="0.311235" C="0.21642" G="0.27963" T="0.192716"/>
      <pos A="0.271728" C="0.176914" G="0.295432" T="0.255926"/>
      <pos A="0.208519" C="0.248025" G="0.200617" T="0.34284"/>
      <pos A="0.09" C="0.248025" G="0.271728" T="0.390247"/>
      <pos A="0.208519" C="0.390247" G="0.129506" T="0.271728"/>
      <pos A="0.255926" C="0.382346" G="0.15321" T="0.208519"/>
      <pos A="0.137407" C="0.374444" G="0.192716" T="0.295432"/>
      <pos A="0.334938" C="0.311235" G="0.113704" T="0.240123"/>
      <pos A="0.169012" C="0.161111" G="0.295432" T="0.374444"/>
      <pos A="0.303333" C="0.208519" G="0.263827" T="0.224321"/>
      <pos A="0.390247" C="0.224321" G="0.0662963" T="0.319136"/>
      <pos A="0.113704" C="0.15321" G="0.327037" T="0.406049"/>
      <pos A="0.208519" C="0.169012" G="0.27963" T="0.34284"/>
      <pos A="0.263827" C="0.263827" G="0.176914" T="0.295432"/>
      <pos A="0.334938" C="0.200617" G="0.145309" T="0.319136"/>
      <pos A="0.208519" C="0.169012" G="0.319136" T="0.303333"/>
      <pos A="0.161111" C="0.382346" G="0.303333" T="0.15321"/>
      <pos A="0.105802" C="0.374444" G="0.248025" T="0.271728"/>
      <pos A="0.161111" C="0.255926" G="0.184815" T="0.398148"/>
      <pos A="0.311235" C="0.21642" G="0.176914" T="0.295432"/>
      <pos A="0.192716" C="0.169012" G="0.263827" T="0.374444"/>
      <pos A="0.240123" C="0.21642" G="0.271728" T="0.271728"/>
      <pos A="0.255926" C="0.240123" G="0.287531" T="0.21642"/>
      <pos A="0.429753" C="0.137407" G="0.121605" T="0.311235"/>
      <pos A="0.366543" C="0.240123" G="0.34284" T="0.0504938"/>
      <pos A="0.319136" C="0.27963" G="0.129506" T="0.271728"/>
      <pos A="0.311235" C="0.271728" G="0.208519" T="0.208519"/>
      <pos A="0.374444" C="0.129506" G="0.303333" T="0.192716"/>
      <pos A="0.137407" C="0.374444" G="0.184815" T="0.303333"/>
      <pos A="0.105802" C="0.161111" G="0.248025" T="0.485062"/>
      <pos A="0.176914" C="0.200617" G="0.271728" T="0.350741"/>
      <pos A="0.334938" C="0.295432" G="0.169012" T="0.200617"/>
      <pos A="0.184815" C="0.303333" G="0.327037" T="0.184815"/>
      <pos A="0.240123" C="0.240123" G="0.161111" T="0.358642"/>
      <pos A="0.21642" C="0.21642" G="0.303333" T="0.263827"/>
      <pos A="0.248025" C="0.169012" G="0.176914" T="0.406049"/>
      <pos A="0.21642" C="0.27963" G="0.34284" T="0.161111"/>
      <pos A="0.413951" C="0.21642" G="0.113704" T="0.255926"/>
    </motif>
    <motif db="0" id="M5" alt="O5" length="40" nsites="8" evalue="1.3e-003">
      <pos A="0.303333" C="0.374444" G="0.15321" T="0.169012"/>
      <pos A="0.240123" C="0.27963" G="0.248025" T="0.232222"/>
      <pos A="0.303333" C="0.303333" G="0.21642" T="0.176914"/>
      <pos A="0.366543" C="0.0583951" G="0.200617" T="0.374444"/>
      <pos A="0.208519" C="0.224321" G="0.263827" T="0.303333"/>
      <pos A="0.327037" C="0.311235" G="0.0662963" T="0.295432"/>
      <pos A="0.295432" C="0.208519" G="0.21642" T="0.27963"/>
      <pos A="0.176914" C="0.27963" G="0.263827" T="0.27963"/>
      <pos A="0.121605" C="0.303333" G="0.176914" T="0.398148"/>
      <pos A="0.311235" C="0.421852" G="0.137407" T="0.129506"/>
      <pos A="0.240123" C="0.208519" G="0.240123" T="0.311235"/>
      <pos A="0.248025" C="0.21642" G="0.27963" T="0.255926"/>
      <pos A="0.161111" C="0.192716" G="0.303333" T="0.34284"/>
      <pos A="0.21642" C="0.200617" G="0.311235" T="0.271728"/>
      <pos A="0.319136" C="0.184815" G="0.255926" T="0.240123"/>
      <pos A="0.169012" C="0.169012" G="0.295432" T="0.366543"/>
      <pos A="0.21642" C="0.121605" G="0.303333" T="0.358642"/>
      <pos A="0.137407" C="0.366543" G="0.358642" T="0.137407"/>
      <pos A="0.319136" C="0.263827" G="0.145309" T="0.271728"/>
      <pos A="0.248025" C="0.113704" G="0.240123" T="0.398148"/>
      <pos A="0.271728" C="0.358642" G="0.176914" T="0.192716"/>
      <pos A="0.208519" C="0.255926" G="0.184815" T="0.350741"/>
      <pos A="0.413951" C="0.271728" G="0.263827" T="0.0504938"/>
      <pos A="0.319136" C="0.224321" G="0.184815" T="0.271728"/>
      <pos A="0.263827" C="0.145309" G="0.21642" T="0.374444"/>
      <pos A="0.240123" C="0.27963" G="0.224321" T="0.255926"/>
      <pos A="0.327037" C="0.303333" G="0.137407" T="0.232222"/>
      <pos A="0.327037" C="0.09" G="0.113704" T="0.469259"/>
      <pos A="0.0820988" C="0.208519" G="0.390247" T="0.319136"/>
      <pos A="0.27963" C="0.311235" G="0.200617" T="0.208519"/>
      <pos A="0.161111" C="0.161111" G="0.176914" T="0.500864"/>
      <pos A="0.263827" C="0.255926" G="0.263827" T="0.21642"/>
      <pos A="0.34284" C="0.311235" G="0.21642" T="0.129506"/>
      <pos A="0.224321" C="0.319136" G="0.224321" T="0.232222"/>
      <pos A="0.184815" C="0.184815" G="0.271728" T="0.358642"/>
      <pos A="0.287531" C="0.15321" G="0.161111" T="0.398148"/>
      <pos A="0.27963" C="0.192716" G="0.21642" T="0.311235"/>
      <pos A="0.287531" C="0.224321" G="0.240123" T="0.248025"/>
      <pos A="0.287531" C="0.350741" G="0.121605" T="0.240123"/>
      <pos A="0.271728" C="0.184815" G="0.303333" T="0.240123"/>
    </motif>
    <motif db="0" id="M50" alt="O50" length="40" nsites="8" evalue="1.3e-003">
      <pos A="0.374444" C="0.161111" G="0.255926" T="0.208519"/>
      <pos A="0.295432" C="0.263827" G="0.15321" T="0.287531"/>
      <pos A="0.255926" C="0.200617" G="0.271728" T="0.271728"/>
      <pos A="0.169012" C="0.121605" G="0.398148" T="0.311235"/>
      <pos A="0.232222" C="0.224321" G="0.176914" T="0.366543"/>
      <pos A="0.311235" C="0.232222" G="0.200617" T="0.255926"/>
      <pos A="0.248025" C="0.200617" G="0.406049" T="0.145309"/>
      <pos A="0.137407" C="0.184815" G="0.319136" T="0.358642"/>
      <pos A="0.176914" C="0.176914" G="0.327037" T="0.319136"/>
      <pos A="0.469259" C="0.255926" G="0.15321" T="0.121605"/>
      <pos A="0.137407" C="0.263827" G="0.129506" T="0.469259"/>
      <pos A="0.224321" C="0.255926" G="0.0662963" T="0.453457"/>
      <pos A="0.169012" C="0.287531" G="0.169012" T="0.374444"/>
      <pos A="0.137407" C="0.224321" G="0.145309" T="0.492963"/>
      <pos A="0.145309" C="0.192716" G="0.334938" T="0.327037"/>
      <pos A="0.161111" C="0.413951" G="0.192716" T="0.232222"/>
      <pos A="0.27963" C="0.169012" G="0.263827" T="0.287531"/>
      <pos A="0.192716" C="0.27963" G="0.295432" T="0.232222"/>
      <pos A="0.271728" C="0.303333" G="0.21642" T="0.208519"/>
      <pos A="0.303333" C="0.366543" G="0.121605" T="0.208519"/>
      <pos A="0.271728" C="0.263827" G="0.161111" T="0.303333"/>
      <pos A="0.255926" C="0.263827" G="0.271728" T="0.208519"/>
      <pos A="0.311235" C="0.145309" G="0.21642" T="0.327037"/>
      <pos A="0.366543" C="0.0820988" G="0.287531" T="0.263827"/>
      <pos A="0.271728" C="0.27963" G="0.255926" T="0.192716"/>
      <pos A="0.224321" C="0.255926" G="0.192716" T="0.327037"/>
      <pos A="0.169012" C="0.327037" G="0.192716" T="0.311235"/>
      <pos A="0.224321" C="0.169012" G="0.366543" T="0.240123"/>
      <pos A="0.327037" C="0.169012" G="0.121605" T="0.382346"/>
      <pos A="0.334938" C="0.208519" G="0.192716" T="0.263827"/>
      <pos A="0.327037" C="0.263827" G="0.21642" T="0.192716"/>
      <pos A="0.271728" C="0.232222" G="0.184815" T="0.311235"/>
      <pos A="0.105802" C="0.421852" G="0.232222" T="0.240123"/>
      <pos A="0.255926" C="0.208519" G="0.232222" T="0.303333"/>
      <pos A="0.271728" C="0.200617" G="0.334938" T="0.192716"/>
      <pos A="0.21642" C="0.192716" G="0.263827" T="0.327037"/>
      <pos A="0.287531" C="0.184815" G="0.319136" T="0.208519"/>
      <pos A="0.271728" C="0.248025" G="0.169012" T="0.311235"/>
      <pos A="0.287531" C="0.15321" G="0.192716" T="0.366543"/>
      <pos A="0.15321" C="0.240123" G="0.176914" T="0.429753"/>
    </motif>
    <motif db="0" id="M53" alt="O53" length="40" nsites="8" evalue="1.3e-003">
      <pos A="0.15321" C="0.413951" G="0.224321" T="0.208519"/>
      <pos A="0.27963" C="0.208519" G="0.200617" T="0.311235"/>
      <pos A="0.176914" C="0.15321" G="0.263827" T="0.406049"/>
      <pos A="0.0741975" C="0.334938" G="0.200617" T="0.390247"/>
      <pos A="0.208519" C="0.263827" G="0.161111" T="0.366543"/>
      <pos A="0.169012" C="0.208519" G="0.240123" T="0.382346"/>
      <pos A="0.311235" C="0.413951" G="0.0583951" T="0.21642"/>
      <pos A="0.27963" C="0.224321" G="0.271728" T="0.224321"/>
      <pos A="0.192716" C="0.137407" G="0.303333" T="0.366543"/>
      <pos A="0.208519" C="0.248025" G="0.263827" T="0.27963"/>
      <pos A="0.437654" C="0.200617" G="0.263827" T="0.0979012"/>
      <pos A="0.271728" C="0.21642" G="0.27963" T="0.232222"/>
      <pos A="0.27963" C="0.224321" G="0.224321" T="0.271728"/>
      <pos A="0.319136" C="0.21642" G="0.232222" T="0.232222"/>
      <pos A="0.334938" C="0.240123" G="0.327037" T="0.0979012"/>
      <pos A="0.271728" C="0.240123" G="0.200617" T="0.287531"/>
      <pos A="0.240123" C="0.200617" G="0.15321" T="0.406049"/>
      <pos A="0.113704" C="0.263827" G="0.208519" T="0.413951"/>
      <pos A="0.192716" C="0.184815" G="0.34284" T="0.27963"/>
      <pos A="0.161111" C="0.232222" G="0.232222" T="0.374444"/>
      <pos A="0.105802" C="0.295432" G="0.263827" T="0.334938"/>
      <pos A="0.556173" C="0.271728" G="0.0979012" T="0.0741975"/>
      <pos A="0.232222" C="0.27963" G="0.208519" T="0.27963"/>
      <pos A="0.200617" C="0.232222" G="0.169012" T="0.398148"/>
      <pos A="0.366543" C="0.224321" G="0.200617" T="0.208519"/>
      <pos A="0.27963" C="0.287531" G="0.161111" T="0.271728"/>
      <pos A="0.248025" C="0.295432" G="0.232222" T="0.224321"/>
      <pos A="0.263827" C="0.145309" G="0.232222" T="0.358642"/>
      <pos A="0.192716" C="0.287531" G="0.240123" T="0.27963"/>
      <pos A="0.248025" C="0.15321" G="0.271728" T="0.327037"/>
      <pos A="0.105802" C="0.34284" G="0.21642" T="0.334938"/>
      <pos A="0.382346" C="0.129506" G="0.34284" T="0.145309"/>
      <pos A="0.224321" C="0.176914" G="0.311235" T="0.287531"/>
      <pos A="0.248025" C="0.208519" G="0.334938" T="0.208519"/>
      <pos A="0.232222" C="0.47716" G="0.176914" T="0.113704"/>
      <pos A="0.192716" C="0.263827" G="0.113704" T="0.429753"/>
      <pos A="0.224321" C="0.295432" G="0.161111" T="0.319136"/>
      <pos A="0.287531" C="0.232222" G="0.15321" T="0.327037"/>
      <pos A="0.311235" C="0.113704" G="0.319136" T="0.255926"/>
      <pos A="0.224321" C="0.200617" G="0.327037" T="0.248025"/>
    </motif>
    <motif db="0" id="M54" alt="O54" length="40" nsites="8" evalue="1.3e-003">
      <pos A="0.277435" C="0.240855" G="0.387174" T="0.0945363"/>
      <pos A="0.240855" C="0.259145" G="0.240855" T="0.259145"/>
      <pos A="0.185985" C="0.204276" G="0.350595" T="0.259145"/>
      <pos A="0.259145" C="0.222565" G="0.277435" T="0.240855"/>
      <pos A="0.0945363" C="0.259145" G="0.185985" T="0.460334"/>
      <pos A="0.149405" C="0.442043" G="0.314015" T="0.0945363"/>
      <pos A="0.368884" C="0.167696" G="0.0762459" T="0.387174"/>
      <pos A="0.350595" C="0.442043" G="0.112826" T="0.0945363"/>
      <pos A="0.185985" C="0.185985" G="0.0396662" T="0.588363"/>
      <pos A="0.112826" C="0.222565" G="0.350595" T="0.314015"/>
      <pos A="0.332304" C="0.149405" G="0.277435" T="0.240855"/>
      <pos A="0.0945363" C="0.277435" G="0.259145" T="0.368884"/>
      <pos A="0.259145" C="0.314015" G="0.112826" T="0.314015"/>
      <pos A="0.259145" C="0.0945363" G="0.204276" T="0.442043"/>
      <pos A="0.350595" C="0.112826" G="0.185985" T="0.350595"/>
      <pos A="0.204276" C="0.185985" G="0.387174" T="0.222565"/>
      <pos A="0.423754" C="0.0762459" G="0.277435" T="0.222565"/>
      <pos A="0.222565" C="0.0579565" G="0.442043" T="0.277435"/>
      <pos A="0.131116" C="0.314015" G="0.277435" T="0.277435"/>
      <pos A="0.112826" C="0.533493" G="0.167696" T="0.185985"/>
      <pos A="0.240855" C="0.478623" G="0.112826" T="0.167696"/>
      <pos A="0.332304" C="0.204276" G="0.204276" T="0.259145"/>
      <pos A="0.240855" C="0.387174" G="0.0945363" T="0.277435"/>
      <pos A="0.204276" C="0.277435" G="0.240855" T="0.277435"/>
      <pos A="0.259145" C="0.167696" G="0.277435" T="0.295724"/>
      <pos A="0.295724" C="0.295724" G="0.112826" T="0.295724"/>
      <pos A="0.350595" C="0.0213768" G="0.314015" T="0.314015"/>
      <pos A="0.240855" C="0.185985" G="0.277435" T="0.295724"/>
      <pos A="0.131116" C="0.515204" G="0.112826" T="0.240855"/>
      <pos A="0.387174" C="0.167696" G="0.149405" T="0.295724"/>
      <pos A="0.149405" C="0.185985" G="0.259145" T="0.405464"/>
      <pos A="0.240855" C="0.112826" G="0.515204" T="0.131116"/>
      <pos A="0.423754" C="0.314015" G="0.204276" T="0.0579565"/>
      <pos A="0.332304" C="0.204276" G="0.112826" T="0.350595"/>
      <pos A="0.185985" C="0.240855" G="0.350595" T="0.222565"/>
      <pos A="0.350595" C="0.167696" G="0.112826" T="0.368884"/>
      <pos A="0.240855" C="0.112826" G="0.185985" T="0.460334"/>
      <pos A="0.167696" C="0.314015" G="0.259145" T="0.259145"/>
      <pos A="0.222565" C="0.405464" G="0.149405" T="0.222565"/>
      <pos A="0.387174" C="0.131116" G="0.185985" T="0.295724"/>
    </motif>
    <motif db="0" id="M55" alt="O55" length="40" nsites="8" evalue="1.3e-003">
      <pos A="0.21642" C="0.15321" G="0.437654" T="0.192716"/>
      <pos A="0.271728" C="0.366543" G="0.137407" T="0.224321"/>
      <pos A="0.421852" C="0.192716" G="0.184815" T="0.200617"/>
      <pos A="0.319136" C="0.105802" G="0.21642" T="0.358642"/>
      <pos A="0.263827" C="0.27963" G="0.232222" T="0.224321"/>
      <pos A="0.311235" C="0.169012" G="0.0979012" T="0.421852"/>
      <pos A="0.0979012" C="0.358642" G="0.366543" T="0.176914"/>
      <pos A="0.208519" C="0.208519" G="0.176914" T="0.406049"/>
      <pos A="0.271728" C="0.295432" G="0.240123" T="0.192716"/>
      <pos A="0.169012" C="0.445556" G="0.0346914" T="0.350741"/>
      <pos A="0.176914" C="0.350741" G="0.192716" T="0.27963"/>
      <pos A="0.27963" C="0.161111" G="0.255926" T="0.303333"/>
      <pos A="0.169012" C="0.271728" G="0.248025" T="0.311235"/>
      <pos A="0.271728" C="0.145309" G="0.255926" T="0.327037"/>
      <pos A="0.121605" C="0.240123" G="0.184815" T="0.453457"/>
      <pos A="0.255926" C="0.334938" G="0.232222" T="0.176914"/>
      <pos A="0.255926" C="0.169012" G="0.303333" T="0.271728"/>
      <pos A="0.200617" C="0.169012" G="0.366543" T="0.263827"/>
      <pos A="0.295432" C="0.248025" G="0.0979012" T="0.358642"/>
      <pos A="0.240123" C="0.09" G="0.382346" T="0.287531"/>
      <pos A="0.21642" C="0.358642" G="0.224321" T="0.200617"/>
      <pos A="0.390247" C="0.169012" G="0.121605" T="0.319136"/>
      <pos A="0.240123" C="0.263827" G="0.208519" T="0.287531"/>
      <pos A="0.311235" C="0.192716" G="0.263827" T="0.232222"/>
      <pos A="0.169012" C="0.263827" G="0.311235" T="0.255926"/>
      <pos A="0.350741" C="0.137407" G="0.200617" T="0.311235"/>
      <pos A="0.192716" C="0.287531" G="0.200617" T="0.319136"/>
      <pos A="0.240123" C="0.406049" G="0.113704" T="0.240123"/>
      <pos A="0.303333" C="0.240123" G="0.255926" T="0.200617"/>
      <pos A="0.287531" C="0.21642" G="0.287531" T="0.208519"/>
      <pos A="0.240123" C="0.319136" G="0.21642" T="0.224321"/>
      <pos A="0.184815" C="0.27963" G="0.224321" T="0.311235"/>
      <pos A="0.240123" C="0.295432" G="0.161111" T="0.303333"/>
      <pos A="0.350741" C="0.0979012" G="0.255926" T="0.295432"/>
      <pos A="0.161111" C="0.0820988" G="0.334938" T="0.421852"/>
      <pos A="0.27963" C="0.255926" G="0.398148" T="0.0662963"/>
      <pos A="0.311235" C="0.161111" G="0.145309" T="0.382346"/>
      <pos A="0.161111" C="0.287531" G="0.208519" T="0.34284"/>
      <pos A="0.184815" C="0.224321" G="0.192716" T="0.398148"/>
      <pos A="0.27963" C="0.255926" G="0.248025" T="0.21642"/>
    </motif>
    <motif db="0" id="M57" alt="O57" length="40" nsites="8" evalue="1.3e-003">
      <pos A="0.285273" C="0.14418" G="0.285273" T="0.285273"/>
      <pos A="0.00308642" C="0.14418" G="0.426366" T="0.426366"/>
      <pos A="0.426366" C="0.00308642" G="0.14418" T="0.426366"/>
      <pos A="0.285273" C="0.285273" G="0.426366" T="0.00308642"/>
      <pos A="0.567461" C="0.00308642" G="0.14418" T="0.285273"/>
      <pos A="0.14418" C="0.00308642" G="0.567461" T="0.285273"/>
      <pos A="0.285273" C="0.285273" G="0.14418" T="0.285273"/>
      <pos A="0.285273" C="0.285273" G="0.00308642" T="0.426366"/>
      <pos A="0.00308642" C="0.567461" G="0.00308642" T="0.426366"/>
      <pos A="0.285273" C="0.426366" G="0.00308642" T="0.285273"/>
      <pos A="0.14418" C="0.14418" G="0.567461" T="0.14418"/>
      <pos A="0.285273" C="0.14418" G="0.14418" T="0.426366"/>
      <pos A="0.567461" C="0.14418" G="0.14418" T="0.14418"/>
      <pos A="0.14418" C="0.426366" G="0.285273" T="0.14418"/>
      <pos A="0.14418" C="0.567461" G="0.00308642" T="0.285273"/>
      <pos A="0.426366" C="0.426366" G="0.00308642" T="0.14418"/>
      <pos A="0.14418" C="0.14418" G="0.426366" T="0.285273"/>
      <pos A="0.00308642" C="0.285273" G="0.567461" T="0.14418"/>
      <pos A="0.285273" C="0.426366" G="0.285273" T="0.00308642"/>
      <pos A="0.285273" C="0.285273" G="0.285273" T="0.14418"/>
      <pos A="0.00308642" C="0.426366" G="0.426366" T="0.14418"/>
      <pos A="0.285273" C="0.285273" G="0.14418" T="0.285273"/>
      <pos A="0.14418" C="0.567461" G="0.14418" T="0.14418"/>
      <pos A="0.426366" C="0.426366" G="0.14418" T="0.00308642"/>
      <pos A="0.285273" C="0.14418" G="0.285273" T="0.285273"/>
      <pos A="0.14418" C="0.426366" G="0.285273" T="0.14418"/>
      <pos A="0.567461" C="0.285273" G="0.14418" T="0.00308642"/>
      <pos A="0.285273" C="0.00308642" G="0.14418" T="0.567461"/>
      <pos A="0.14418" C="0.285273" G="0.285273" T="0.285273"/>
      <pos A="0.14418" C="0.285273" G="0.426366" T="0.14418"/>
      <pos A="0.00308642" C="0.426366" G="0.567461" T="0.00308642"/>
      <pos A="0.285273" C="0.285273" G="0.00308642" T="0.426366"/>
      <pos A="0.00308642" C="0.426366" G="0.14418" T="0.426366"/>
      <pos A="0.285273" C="0.14418" G="0.285273" T="0.285273"/>
      <pos A="0.00308642" C="0.14418" G="0.567461" T="0.285273"/>
      <pos A="0.285273" C="0.00308642" G="0.567461" T="0.14418"/>
      <pos A="0.567461" C="0.00308642" G="0.285273" T="0.14418"/>
      <pos A="0.285273" C="0.426366" G="0.00308642" T="0.285273"/>
      <pos A="0.285273" C="0.00308642" G="0.14418" T="0.567461"/>
      <pos A="0.285273" C="0.14418" G="0.285273" T="0.285273"/>
    </motif>
    <motif db="0" id="M58" alt="O58" length="40" nsites="8" evalue="1.3e-003">
      <pos A="0.200617" C="0.200617" G="0.437654" T="0.161111"/>
      <pos A="0.398148" C="0.319136" G="0.0820988" T="0.200617"/>
      <pos A="0.556173" C="0.200617" G="0.240123" T="0.00308642"/>
      <pos A="0.200617" C="0.27963" G="0.161111" T="0.358642"/>
      <pos A="0.121605" C="0.121605" G="0.437654" T="0.319136"/>
      <pos A="0.161111" C="0.27963" G="0.0425926" T="0.516667"/>
      <pos A="0.200617" C="0.358642" G="0.121605" T="0.319136"/>
      <pos A="0.319136" C="0.0820988" G="0.00308642" T="0.595679"/>
      <pos A="0.200617" C="0.200617" G="0.240123" T="0.358642"/>
      <pos A="0.240123" C="0.635185" G="0.121605" T="0.00308642"/>
      <pos A="0.358642" C="0.161111" G="0.00308642" T="0.47716"/>
      <pos A="0.121605" C="0.319136" G="0.319136" T="0.240123"/>
      <pos A="0.200617" C="0.00308642" G="0.161111" T="0.635185"/>
      <pos A="0.121605" C="0.0820988" G="0.47716" T="0.319136"/>
      <pos A="0.200617" C="0.437654" G="0.27963" T="0.0820988"/>
      <pos A="0.240123" C="0.240123" G="0.240123" T="0.27963"/>
      <pos A="0.200617" C="0.27963" G="0.398148" T="0.121605"/>
      <pos A="0.358642" C="0.200617" G="0.0820988" T="0.358642"/>
      <pos A="0.00308642" C="0.437654" G="0.161111" T="0.398148"/>
      <pos A="0.27963" C="0.358642" G="0.00308642" T="0.358642"/>
      <pos A="0.595679" C="0.240123" G="0.0820988" T="0.0820988"/>
      <pos A="0.27963" C="0.240123" G="0.0820988" T="0.398148"/>
      <pos A="0.319136" C="0.200617" G="0.27963" T="0.200617"/>
      <pos A="0.595679" C="0.200617" G="0.0425926" T="0.161111"/>
      <pos A="0.47716" C="0.00308642" G="0.398148" T="0.121605"/>
      <pos A="0.319136" C="0.121605" G="0.319136" T="0.240123"/>
      <pos A="0.27963" C="0.27963" G="0.398148" T="0.0425926"/>
      <pos A="0.240123" C="0.319136" G="0.240123" T="0.200617"/>
      <pos A="0.200617" C="0.161111" G="0.121605" T="0.516667"/>
      <pos A="0.200617" C="0.27963" G="0.319136" T="0.200617"/>
      <pos A="0.121605" C="0.27963" G="0.0820988" T="0.516667"/>
      <pos A="0.161111" C="0.358642" G="0.200617" T="0.27963"/>
      <pos A="0.240123" C="0.161111" G="0.240123" T="0.358642"/>
      <pos A="0.200617" C="0.27963" G="0.437654" T="0.0820988"/>
      <pos A="0.358642" C="0.240123" G="0.0820988" T="0.319136"/>
      <pos A="0.161111" C="0.161111" G="0.319136" T="0.358642"/>
      <pos A="0.358642" C="0.437654" G="0.121605" T="0.0820988"/>
      <pos A="0.398148" C="0.240123" G="0.00308642" T="0.358642"/>
      <pos A="0.27963" C="0.319136" G="0.0425926" T="0.358642"/>
      <pos A="0.161111" C="0.200617" G="0.121605" T="0.516667"/>
    </motif>
    <motif db="0" id="M59" alt="O59" length="40" nsites="8" evalue="1.3e-003">
      <pos A="0.169012" C="0.287531" G="0.287531" T="0.255926"/>
      <pos A="0.129506" C="0.232222" G="0.161111" T="0.47716"/>
      <pos A="0.240123" C="0.09" G="0.358642" T="0.311235"/>
      <pos A="0.255926" C="0.169012" G="0.21642" T="0.358642"/>
      <pos A="0.319136" C="0.121605" G="0.137407" T="0.421852"/>
      <pos A="0.184815" C="0.334938" G="0.27963" T="0.200617"/>
      <pos A="0.121605" C="0.374444" G="0.145309" T="0.358642"/>
      <pos A="0.263827" C="0.255926" G="0.105802" T="0.374444"/>
      <pos A="0.263827" C="0.303333" G="0.311235" T="0.121605"/>
      <pos A="0.287531" C="0.271728" G="0.21642" T="0.224321"/>
      <pos A="0.161111" C="0.137407" G="0.334938" T="0.366543"/>
      <pos A="0.224321" C="0.27963" G="0.232222" T="0.263827"/>
      <pos A="0.303333" C="0.366543" G="0.113704" T="0.21642"/>
      <pos A="0.358642" C="0.327037" G="0.15321" T="0.161111"/>
      <pos A="0.137407" C="0.327037" G="0.27963" T="0.255926"/>
      <pos A="0.303333" C="0.15321" G="0.184815" T="0.358642"/>
      <pos A="0.303333" C="0.184815" G="0.287531" T="0.224321"/>
      <pos A="0.319136" C="0.192716" G="0.200617" T="0.287531"/>
      <pos A="0.263827" C="0.303333" G="0.303333" T="0.129506"/>
      <pos A="0.358642" C="0.27963" G="0.113704" T="0.248025"/>
      <pos A="0.169012" C="0.255926" G="0.200617" T="0.374444"/>
      <pos A="0.350741" C="0.0267901" G="0.390247" T="0.232222"/>
      <pos A="0.0662963" C="0.255926" G="0.200617" T="0.47716"/>
      <pos A="0.232222" C="0.287531" G="0.224321" T="0.255926"/>
      <pos A="0.192716" C="0.09" G="0.382346" T="0.334938"/>
      <pos A="0.15321" C="0.358642" G="0.208519" T="0.27963"/>
      <pos A="0.263827" C="0.15321" G="0.232222" T="0.350741"/>
      <pos A="0.21642" C="0.184815" G="0.263827" T="0.334938"/>
      <pos A="0.382346" C="0.176914" G="0.240123" T="0.200617"/>
      <pos A="0.334938" C="0.255926" G="0.09" T="0.319136"/>
      <pos A="0.390247" C="0.169012" G="0.200617" T="0.240123"/>
      <pos A="0.248025" C="0.240123" G="0.263827" T="0.248025"/>
      <pos A="0.224321" C="0.366543" G="0.169012" T="0.240123"/>
      <pos A="0.295432" C="0.248025" G="0.21642" T="0.240123"/>
      <pos A="0.255926" C="0.200617" G="0.161111" T="0.382346"/>
      <pos A="0.200617" C="0.255926" G="0.374444" T="0.169012"/>
      <pos A="0.366543" C="0.27963" G="0.161111" T="0.192716"/>
      <pos A="0.184815" C="0.27963" G="0.311235" T="0.224321"/>
      <pos A="0.311235" C="0.311235" G="0.129506" T="0.248025"/>
      <pos A="0.184815" C="0.334938" G="0.161111" T="0.319136"/>
    </motif>
    <motif db="0" id="M6" alt="O6" length="40" nsites="8" evalue="1.3e-003">
      <pos A="0.00308642" C="0.0928731" G="0.631594" T="0.272446"/>
      <pos A="0.45202" C="0.45202" G="0.00308642" T="0.0928731"/>
      <pos A="0.00308642" C="0.45202" G="0.272446" T="0.272446"/>
      <pos A="0.272446" C="0.0928731" G="0.18266" T="0.45202"/>
      <pos A="0.0928731" C="0.0928731" G="0.45202" T="0.362233"/>
      <pos A="0.00308642" C="0.18266" G="0.272446" T="0.541807"/>
      <pos A="0.272446" C="0.18266" G="0.272446" T="0.272446"/>
      <pos A="0.0928731" C="0.0928731" G="0.45202" T="0.362233"/>
      <pos A="0.00308642" C="0.541807" G="0.272446" T="0.18266"/>
      <pos A="0.272446" C="0.362233" G="0.0928731" T="0.272446"/>
      <pos A="0.18266" C="0.272446" G="0.18266" T="0.362233"/>
      <pos A="0.18266" C="0.18266" G="0.0928731" T="0.541807"/>
      <pos A="0.00308642" C="0.362233" G="0.631594" T="0.00308642"/>
      <pos A="0.272446" C="0.18266" G="0.362233" T="0.18266"/>
      <pos A="0.18266" C="0.45202" G="0.18266" T="0.18266"/>
      <pos A="0.18266" C="0.362233" G="0.18266" T="0.272446"/>
      <pos A="0.00308642" C="0.18266" G="0.272446" T="0.541807"/>
      <pos A="0.272446" C="0.18266" G="0.272446" T="0.272446"/>
      <pos A="0.272446" C="0.272446" G="0.0928731" T="0.362233"/>
      <pos A="0.272446" C="0.0928731" G="0.45202" T="0.18266"/>
      <pos A="0.541807" C="0.18266" G="0.18266" T="0.0928731"/>
      <pos A="0.272446" C="0.45202" G="0.272446" T="0.00308642"/>
      <pos A="0.272446" C="0.18266" G="0.362233" T="0.18266"/>
      <pos A="0.0928731" C="0.362233" G="0.272446" T="0.272446"/>
      <pos A="0.0928731" C="0.272446" G="0.272446" T="0.362233"/>
      <pos A="0.00308642" C="0.18266" G="0.631594" T="0.18266"/>
      <pos A="0.362233" C="0.45202" G="0.0928731" T="0.0928731"/>
      <pos A="0.272446" C="0.00308642" G="0.45202" T="0.272446"/>
      <pos A="0.0928731" C="0.18266" G="0.362233" T="0.362233"/>
      <pos A="0.00308642" C="0.272446" G="0.45202" T="0.272446"/>
      <pos A="0.0928731" C="0.0928731" G="0.45202" T="0.362233"/>
      <pos A="0.631594" C="0.0928731" G="0.18266" T="0.0928731"/>
      <pos A="0.0928731" C="0.0928731" G="0.362233" T="0.45202"/>
      <pos A="0.00308642" C="0.0928731" G="0.631594" T="0.272446"/>
      <pos A="0.362233" C="0.00308642" G="0.18266" T="0.45202"/>
      <pos A="0.0928731" C="0.272446" G="0.362233" T="0.272446"/>
      <pos A="0.631594" C="0.18266" G="0.00308642" T="0.18266"/>
      <pos A="0.18266" C="0.362233" G="0.45202" T="0.00308642"/>
      <pos A="0.541807" C="0.0928731" G="0.0928731" T="0.272446"/>
      <pos A="0.0928731" C="0.18266" G="0.541807" T="0.18266"/>
    </motif>
    <motif db="0" id="M60" alt="O60" length="40" nsites="8" evalue="1.3e-003">
      <pos A="0.00308642" C="0.990741" G="0.00308642" T="0.00308642"/>
      <pos A="0.00308642" C="0.00308642" G="0.00308642" T="0.990741"/>
      <pos A="0.00308642" C="0.00308642" G="0.990741" T="0.00308642"/>
      <pos A="0.00308642" C="0.00308642" G="0.00308642" T="0.990741"/>
      <pos A="0.00308642" C="0.990741" G="0.00308642" T="0.00308642"/>
      <pos A="0.00308642" C="0.00308642" G="0.00308642" T="0.990741"/>
      <pos A="0.00308642" C="0.990741" G="0.00308642" T="0.00308642"/>
      <pos A="0.00308642" C="0.00308642" G="0.00308642" T="0.990741"/>
      <pos A="0.00308642" C="0.990741" G="0.00308642" T="0.00308642"/>
      <pos A="0.00308642" C="0.00308642" G="0.00308642" T="0.990741"/>
      <pos A="0.00308642" C="0.990741" G="0.00308642" T="0.00308642"/>
      <pos A="0.00308642" C="0.00308642" G="0.00308642" T="0.990741"/>
      <pos A="0.00308642" C="0.990741" G="0.00308642" T="0.00308642"/>
      <pos A="0.00308642" C="0.00308642" G="0.00308642" T="0.990741"/>
      <pos A="0.00308642" C="0.990741" G="0.00308642" T="0.00308642"/>
      <pos A="0.00308642" C="0.00308642" G="0.00308642" T="0.990741"/>
      <pos A="0.00308642" C="0.990741" G="0.00308642" T="0.00308642"/>
      <pos A="0.00308642" C="0.00308642" G="0.00308642" T="0.990741"/>
      <pos A="0.00308642" C="0.00308642" G="0.990741" T="0.00308642"/>
      <pos A="0.00308642" C="0.00308642" G="0.00308642" T="0.990741"/>
      <pos A="0.00308642" C="0.990741" G="0.00308642" T="0.00308642"/>
      <pos A="0.00308642" C="0.00308642" G="0.00308642" T="0.990741"/>
      <pos A="0.00308642" C="0.990741" G="0.00308642" T="0.00308642"/>
      <pos A="0.00308642" C="0.00308642" G="0.00308642" T="0.990741"/>
      <pos A="0.00308642" C="0.990741" G="0.00308642" T="0.00308642"/>
      <pos A="0.00308642" C="0.00308642" G="0.00308642" T="0.990741"/>
      <pos A="0.00308642" C="0.990741" G="0.00308642" T="0.00308642"/>
      <pos A="0.00308642" C="0.00308642" G="0.00308642" T="0.990741"/>
      <pos A="0.00308642" C="0.990741" G="0.00308642" T="0.00308642"/>
      <pos A="0.00308642" C="0.00308642" G="0.00308642" T="0.990741"/>
      <pos A="0.00308642" C="0.990741" G="0.00308642" T="0.00308642"/>
      <pos A="0.00308642" C="0.990741" G="0.00308642" T="0.00308642"/>
      <pos A="0.00308642" C="0.990741" G="0.00308642" T="0.00308642"/>
      <pos A="0.00308642" C="0.00308642" G="0.00308642" T="0.990741"/>
      <pos A="0.00308642" C="0.00308642" G="0.990741" T="0.00308642"/>
      <pos A="0.990741" C="0.00308642" G="0.00308642" T="0.00308642"/>
      <pos A="0.00308642" C="0.990741" G="0.00308642" T="0.00308642"/>
      <pos A="0.00308642" C="0.00308642" G="0.990741" T="0.00308642"/>
      <pos A="0.00308642" C="0.00308642" G="0.990741" T="0.00308642"/>
      <pos A="0.00308642" C="0.00308642" G="0.00308642" T="0.990741"/>
    </motif>
    <motif db="0" id="M61" alt="O61" length="40" nsites="8" evalue="1.3e-003">
      <pos A="0.137212" C="0.210372" G="0.259145" T="0.393271"/>
      <pos A="0.259145" C="0.344498" G="0.0518598" T="0.344498"/>
      <pos A="0.332304" C="0.161599" G="0.210372" T="0.295724"/>
      <pos A="0.344498" C="0.234759" G="0.259145" T="0.161599"/>
      <pos A="0.222565" C="0.381078" G="0.246952" T="0.149405"/>
      <pos A="0.356691" C="0.161599" G="0.234759" T="0.246952"/>
      <pos A="0.295724" C="0.210372" G="0.259145" T="0.234759"/>
      <pos A="0.222565" C="0.295724" G="0.210372" T="0.271338"/>
      <pos A="0.320112" C="0.210372" G="0.234759" T="0.234759"/>
      <pos A="0.368884" C="0.222565" G="0.149405" T="0.259145"/>
      <pos A="0.271338" C="0.185985" G="0.137212" T="0.405464"/>
      <pos A="0.198179" C="0.149405" G="0.271338" T="0.381078"/>
      <pos A="0.259145" C="0.271338" G="0.234759" T="0.234759"/>
      <pos A="0.137212" C="0.161599" G="0.185985" T="0.515204"/>
      <pos A="0.344498" C="0.283532" G="0.210372" T="0.161599"/>
      <pos A="0.295724" C="0.234759" G="0.100632" T="0.368884"/>
      <pos A="0.356691" C="0.283532" G="0.295724" T="0.0640523"/>
      <pos A="0.149405" C="0.356691" G="0.332304" T="0.161599"/>
      <pos A="0.0518598" C="0.332304" G="0.356691" T="0.259145"/>
      <pos A="0.112826" C="0.393271" G="0.137212" T="0.356691"/>
      <pos A="0.149405" C="0.161599" G="0.368884" T="0.320112"/>
      <pos A="0.112826" C="0.125019" G="0.185985" T="0.57617"/>
      <pos A="0.210372" C="0.393271" G="0.246952" T="0.149405"/>
      <pos A="0.161599" C="0.259145" G="0.283532" T="0.295724"/>
      <pos A="0.234759" C="0.210372" G="0.307918" T="0.246952"/>
      <pos A="0.222565" C="0.283532" G="0.222565" T="0.271338"/>
      <pos A="0.283532" C="0.185985" G="0.173793" T="0.356691"/>
      <pos A="0.271338" C="0.259145" G="0.210372" T="0.259145"/>
      <pos A="0.307918" C="0.466431" G="0.185985" T="0.0396662"/>
      <pos A="0.295724" C="0.137212" G="0.234759" T="0.332304"/>
      <pos A="0.222565" C="0.246952" G="0.161599" T="0.368884"/>
      <pos A="0.283532" C="0.125019" G="0.100632" T="0.490817"/>
      <pos A="0.271338" C="0.320112" G="0.173793" T="0.234759"/>
      <pos A="0.137212" C="0.466431" G="0.125019" T="0.271338"/>
      <pos A="0.368884" C="0.259145" G="0.234759" T="0.137212"/>
      <pos A="0.222565" C="0.271338" G="0.259145" T="0.246952"/>
      <pos A="0.210372" C="0.149405" G="0.320112" T="0.320112"/>
      <pos A="0.405464" C="0.0640523" G="0.246952" T="0.283532"/>
      <pos A="0.368884" C="0.271338" G="0.246952" T="0.112826"/>
      <pos A="0.320112" C="0.198179" G="0.149405" T="0.332304"/>
    </motif>
    <motif db="0" id="M62" alt="O62" length="40" nsites="8" evalue="1.3e-003">
      <pos A="0.332304" C="0.0746558" G="0.20348" T="0.38956"/>
      <pos A="0.217794" C="0.0889699" G="0.403874" T="0.289363"/>
      <pos A="0.217794" C="0.160538" G="0.232108" T="0.38956"/>
      <pos A="0.332304" C="0.360932" G="0.174852" T="0.131911"/>
      <pos A="0.317991" C="0.0603417" G="0.20348" T="0.418188"/>
      <pos A="0.189166" C="0.303677" G="0.346618" T="0.160538"/>
      <pos A="0.303677" C="0.232108" G="0.131911" T="0.332304"/>
      <pos A="0.260736" C="0.418188" G="0.0174005" T="0.303677"/>
      <pos A="0.275049" C="0.303677" G="0.131911" T="0.289363"/>
      <pos A="0.360932" C="0.146225" G="0.303677" T="0.189166"/>
      <pos A="0.160538" C="0.418188" G="0.275049" T="0.146225"/>
      <pos A="0.446815" C="0.189166" G="0.131911" T="0.232108"/>
      <pos A="0.246422" C="0.317991" G="0.20348" T="0.232108"/>
      <pos A="0.375246" C="0.260736" G="0.217794" T="0.146225"/>
      <pos A="0.160538" C="0.461129" G="0.0603417" T="0.317991"/>
      <pos A="0.303677" C="0.275049" G="0.0746558" T="0.346618"/>
      <pos A="0.0603417" C="0.303677" G="0.346618" T="0.289363"/>
      <pos A="0.303677" C="0.20348" G="0.160538" T="0.332304"/>
      <pos A="0.20348" C="0.174852" G="0.375246" T="0.246422"/>
      <pos A="0.346618" C="0.0603417" G="0.360932" T="0.232108"/>
      <pos A="0.346618" C="0.174852" G="0.317991" T="0.160538"/>
      <pos A="0.160538" C="0.50407" G="0.232108" T="0.103283"/>
      <pos A="0.275049" C="0.160538" G="0.146225" T="0.418188"/>
      <pos A="0.260736" C="0.189166" G="0.117597" T="0.432502"/>
      <pos A="0.174852" C="0.232108" G="0.275049" T="0.317991"/>
      <pos A="0.160538" C="0.346618" G="0.303677" T="0.189166"/>
      <pos A="0.275049" C="0.174852" G="0.131911" T="0.418188"/>
      <pos A="0.160538" C="0.275049" G="0.246422" T="0.317991"/>
      <pos A="0.289363" C="0.146225" G="0.20348" T="0.360932"/>
      <pos A="0.174852" C="0.174852" G="0.432502" T="0.217794"/>
      <pos A="0.461129" C="0.246422" G="0.117597" T="0.174852"/>
      <pos A="0.289363" C="0.275049" G="0.146225" T="0.289363"/>
      <pos A="0.189166" C="0.303677" G="0.103283" T="0.403874"/>
      <pos A="0.275049" C="0.131911" G="0.160538" T="0.432502"/>
      <pos A="0.189166" C="0.103283" G="0.246422" T="0.461129"/>
      <pos A="0.332304" C="0.189166" G="0.275049" T="0.20348"/>
      <pos A="0.189166" C="0.332304" G="0.303677" T="0.174852"/>
      <pos A="0.403874" C="0.174852" G="0.217794" T="0.20348"/>
      <pos A="0.275049" C="0.160538" G="0.260736" T="0.303677"/>
      <pos A="0.403874" C="0.0746558" G="0.303677" T="0.217794"/>
    </motif>
    <motif db="0" id="M63" alt="O63" length="40" nsites="8" evalue="1.3e-003">
      <pos A="0.00308642" C="0.167696" G="0.826131" T="0.00308642"/>
      <pos A="0.332304" C="0.167696" G="0.332304" T="0.167696"/>
      <pos A="0.661523" C="0.167696" G="0.167696" T="0.00308642"/>
      <pos A="0.167696" C="0.167696" G="0.00308642" T="0.661523"/>
      <pos A="0.332304" C="0.167696" G="0.00308642" T="0.496914"/>
      <pos A="0.00308642" C="0.496914" G="0.00308642" T="0.496914"/>
      <pos A="0.00308642" C="0.332304" G="0.00308642" T="0.661523"/>
      <pos A="0.00308642" C="0.332304" G="0.167696" T="0.496914"/>
      <pos A="0.167696" C="0.167696" G="0.332304" T="0.332304"/>
      <pos A="0.496914" C="0.332304" G="0.167696" T="0.00308642"/>
      <pos A="0.167696" C="0.332304" G="0.496914" T="0.00308642"/>
      <pos A="0.332304" C="0.167696" G="0.167696" T="0.332304"/>
      <pos A="0.167696" C="0.661523" G="0.167696" T="0.00308642"/>
      <pos A="0.167696" C="0.661523" G="0.00308642" T="0.167696"/>
      <pos A="0.167696" C="0.496914" G="0.00308642" T="0.332304"/>
      <pos A="0.332304" C="0.496914" G="0.167696" T="0.00308642"/>
      <pos A="0.332304" C="0.167696" G="0.167696" T="0.332304"/>
      <pos A="0.167696" C="0.00308642" G="0.167696" T="0.661523"/>
      <pos A="0.167696" C="0.332304" G="0.496914" T="0.00308642"/>
      <pos A="0.00308642" C="0.332304" G="0.167696" T="0.496914"/>
      <pos A="0.661523" C="0.332304" G="0.00308642" T="0.00308642"/>
      <pos A="0.332304" C="0.167696" G="0.332304" T="0.167696"/>
      <pos A="0.00308642" C="0.661523" G="0.00308642" T="0.332304"/>
      <pos A="0.332304" C="0.167696" G="0.00308642" T="0.496914"/>
      <pos A="0.167696" C="0.332304" G="0.00308642" T="0.496914"/>
      <pos A="0.00308642" C="0.826131" G="0.00308642" T="0.167696"/>
      <pos A="0.00308642" C="0.661523" G="0.332304" T="0.00308642"/>
      <pos A="0.00308642" C="0.496914" G="0.167696" T="0.332304"/>
      <pos A="0.167696" C="0.167696" G="0.332304" T="0.332304"/>
      <pos A="0.167696" C="0.167696" G="0.496914" T="0.167696"/>
      <pos A="0.332304" C="0.496914" G="0.00308642" T="0.167696"/>
      <pos A="0.167696" C="0.332304" G="0.496914" T="0.00308642"/>
      <pos A="0.167696" C="0.332304" G="0.167696" T="0.332304"/>
      <pos A="0.167696" C="0.332304" G="0.00308642" T="0.496914"/>
      <pos A="0.496914" C="0.332304" G="0.00308642" T="0.167696"/>
      <pos A="0.332304" C="0.00308642" G="0.496914" T="0.167696"/>
      <pos A="0.332304" C="0.00308642" G="0.496914" T="0.167696"/>
      <pos A="0.167696" C="0.496914" G="0.167696" T="0.167696"/>
      <pos A="0.332304" C="0.496914" G="0.00308642" T="0.167696"/>
      <pos A="0.332304" C="0.496914" G="0.00308642" T="0.167696"/>
    </motif>
    <motif db="0" id="M64" alt="O64" length="40" nsites="8" evalue="1.3e-003">
      <pos A="0.00308642" C="0.126543" G="0.373457" T="0.496914"/>
      <pos A="0.126543" C="0.126543" G="0.496914" T="0.25"/>
      <pos A="0.00308642" C="0.25" G="0.126543" T="0.62037"/>
      <pos A="0.126543" C="0.373457" G="0.25" T="0.25"/>
      <pos A="0.496914" C="0.373457" G="0.126543" T="0.00308642"/>
      <pos A="0.373457" C="0.126543" G="0.126543" T="0.373457"/>
      <pos A="0.373457" C="0.00308642" G="0.25" T="0.373457"/>
      <pos A="0.373457" C="0.00308642" G="0.373457" T="0.25"/>
      <pos A="0.00308642" C="0.496914" G="0.373457" T="0.126543"/>
      <pos A="0.496914" C="0.25" G="0.25" T="0.00308642"/>
      <pos A="0.25" C="0.25" G="0.25" T="0.25"/>
      <pos A="0.25" C="0.126543" G="0.373457" T="0.25"/>
      <pos A="0.126543" C="0.743827" G="0.126543" T="0.00308642"/>
      <pos A="0.867284" C="0.126543" G="0.00308642" T="0.00308642"/>
      <pos A="0.126543" C="0.25" G="0.25" T="0.373457"/>
      <pos A="0.00308642" C="0.373457" G="0.373457" T="0.25"/>
      <pos A="0.25" C="0.496914" G="0.126543" T="0.126543"/>
      <pos A="0.25" C="0.00308642" G="0.496914" T="0.25"/>
      <pos A="0.373457" C="0.25" G="0.373457" T="0.00308642"/>
      <pos A="0.373457" C="0.00308642" G="0.496914" T="0.126543"/>
      <pos A="0.25" C="0.126543" G="0.373457" T="0.25"/>
      <pos A="0.496914" C="0.25" G="0.00308642" T="0.25"/>
      <pos A="0.496914" C="0.00308642" G="0.373457" T="0.126543"/>
      <pos A="0.25" C="0.25" G="0.126543" T="0.373457"/>
      <pos A="0.126543" C="0.00308642" G="0.25" T="0.62037"/>
      <pos A="0.126543" C="0.00308642" G="0.62037" T="0.25"/>
      <pos A="0.373457" C="0.62037" G="0.00308642" T="0.00308642"/>
      <pos A="0.373457" C="0.25" G="0.126543" T="0.25"/>
      <pos A="0.126543" C="0.00308642" G="0.126543" T="0.743827"/>
      <pos A="0.00308642" C="0.496914" G="0.373457" T="0.126543"/>
      <pos A="0.25" C="0.25" G="0.126543" T="0.373457"/>
      <pos A="0.25" C="0.25" G="0.373457" T="0.126543"/>
      <pos A="0.25" C="0.25" G="0.496914" T="0.00308642"/>
      <pos A="0.25" C="0.373457" G="0.00308642" T="0.373457"/>
      <pos A="0.62037" C="0.00308642" G="0.126543" T="0.25"/>
      <pos A="0.126543" C="0.496914" G="0.373457" T="0.00308642"/>
      <pos A="0.25" C="0.25" G="0.373457" T="0.126543"/>
      <pos A="0.62037" C="0.126543" G="0.00308642" T="0.25"/>
      <pos A="0.00308642" C="0.867284" G="0.126543" T="0.00308642"/>
      <pos A="0.743827" C="0.126543" G="0.00308642" T="0.126543"/>
    </motif>
    <motif db="0" id="M66" alt="O66" length="40" nsites="8" evalue="1.3e-003">
      <pos A="0.398148" C="0.200617" G="0.00308642" T="0.398148"/>
      <pos A="0.200617" C="0.398148" G="0.200617" T="0.200617"/>
      <pos A="0.00308642" C="0.79321" G="0.00308642" T="0.200617"/>
      <pos A="0.200617" C="0.595679" G="0.00308642" T="0.200617"/>
      <pos A="0.79321" C="0.200617" G="0.00308642" T="0.00308642"/>
      <pos A="0.200617" C="0.00308642" G="0.595679" T="0.200617"/>
      <pos A="0.200617" C="0.200617" G="0.595679" T="0.00308642"/>
      <pos A="0.595679" C="0.00308642" G="0.00308642" T="0.398148"/>
      <pos A="0.00308642" C="0.200617" G="0.00308642" T="0.79321"/>
      <pos A="0.398148" C="0.00308642" G="0.398148" T="0.200617"/>
      <pos A="0.200617" C="0.200617" G="0.398148" T="0.200617"/>
      <pos A="0.79321" C="0.00308642" G="0.00308642" T="0.200617"/>
      <pos A="0.595679" C="0.200617" G="0.00308642" T="0.200617"/>
      <pos A="0.200617" C="0.398148" G="0.00308642" T="0.398148"/>
      <pos A="0.398148" C="0.595679" G="0.00308642" T="0.00308642"/>
      <pos A="0.200617" C="0.398148" G="0.200617" T="0.200617"/>
      <pos A="0.200617" C="0.200617" G="0.398148" T="0.200617"/>
      <pos A="0.398148" C="0.200617" G="0.00308642" T="0.398148"/>
      <pos A="0.00308642" C="0.79321" G="0.200617" T="0.00308642"/>
      <pos A="0.79321" C="0.200617" G="0.00308642" T="0.00308642"/>
      <pos A="0.00308642" C="0.200617" G="0.200617" T="0.595679"/>
      <pos A="0.00308642" C="0.00308642" G="0.200617" T="0.79321"/>
      <pos A="0.200617" C="0.200617" G="0.200617" T="0.398148"/>
      <pos A="0.00308642" C="0.398148" G="0.00308642" T="0.595679"/>
      <pos A="0.200617" C="0.595679" G="0.200617" T="0.00308642"/>
      <pos A="0.00308642" C="0.398148" G="0.00308642" T="0.595679"/>
      <pos A="0.00308642" C="0.200617" G="0.398148" T="0.398148"/>
      <pos A="0.595679" C="0.200617" G="0.00308642" T="0.200617"/>
      <pos A="0.00308642" C="0.79321" G="0.200617" T="0.00308642"/>
      <pos A="0.595679" C="0.00308642" G="0.00308642" T="0.398148"/>
      <pos A="0.200617" C="0.00308642" G="0.595679" T="0.200617"/>
      <pos A="0.200617" C="0.00308642" G="0.595679" T="0.200617"/>
      <pos A="0.595679" C="0.00308642" G="0.398148" T="0.00308642"/>
      <pos A="0.200617" C="0.00308642" G="0.79321" T="0.00308642"/>
      <pos A="0.398148" C="0.398148" G="0.00308642" T="0.200617"/>
      <pos A="0.398148" C="0.00308642" G="0.200617" T="0.398148"/>
      <pos A="0.00308642" C="0.00308642" G="0.595679" T="0.398148"/>
      <pos A="0.200617" C="0.200617" G="0.200617" T="0.398148"/>
      <pos A="0.200617" C="0.00308642" G="0.595679" T="0.200617"/>
      <pos A="0.200617" C="0.398148" G="0.398148" T="0.00308642"/>
    </motif>
    <motif db="0" id="M67" alt="O67" length="40" nsites="8" evalue="1.3e-003">
      <pos A="0.129506" C="0.295432" G="0.27963" T="0.295432"/>
      <pos A="0.27963" C="0.350741" G="0.208519" T="0.161111"/>
      <pos A="0.184815" C="0.374444" G="0.271728" T="0.169012"/>
      <pos A="0.232222" C="0.27963" G="0.121605" T="0.366543"/>
      <pos A="0.208519" C="0.287531" G="0.21642" T="0.287531"/>
      <pos A="0.406049" C="0.09" G="0.137407" T="0.366543"/>
      <pos A="0.334938" C="0.0820988" G="0.255926" T="0.327037"/>
      <pos A="0.248025" C="0.192716" G="0.248025" T="0.311235"/>
      <pos A="0.137407" C="0.232222" G="0.366543" T="0.263827"/>
      <pos A="0.232222" C="0.429753" G="0.192716" T="0.145309"/>
      <pos A="0.240123" C="0.255926" G="0.184815" T="0.319136"/>
      <pos A="0.184815" C="0.121605" G="0.366543" T="0.327037"/>
      <pos A="0.248025" C="0.224321" G="0.248025" T="0.27963"/>
      <pos A="0.176914" C="0.232222" G="0.334938" T="0.255926"/>
      <pos A="0.240123" C="0.200617" G="0.169012" T="0.390247"/>
      <pos A="0.271728" C="0.27963" G="0.105802" T="0.34284"/>
      <pos A="0.0820988" C="0.232222" G="0.27963" T="0.406049"/>
      <pos A="0.21642" C="0.27963" G="0.224321" T="0.27963"/>
      <pos A="0.240123" C="0.184815" G="0.232222" T="0.34284"/>
      <pos A="0.350741" C="0.137407" G="0.319136" T="0.192716"/>
      <pos A="0.27963" C="0.263827" G="0.271728" T="0.184815"/>
      <pos A="0.421852" C="0.224321" G="0.192716" T="0.161111"/>
      <pos A="0.15321" C="0.358642" G="0.161111" T="0.327037"/>
      <pos A="0.406049" C="0.263827" G="0.129506" T="0.200617"/>
      <pos A="0.34284" C="0.208519" G="0.200617" T="0.248025"/>
      <pos A="0.21642" C="0.176914" G="0.21642" T="0.390247"/>
      <pos A="0.27963" C="0.184815" G="0.232222" T="0.303333"/>
      <pos A="0.232222" C="0.358642" G="0.303333" T="0.105802"/>
      <pos A="0.21642" C="0.334938" G="0.287531" T="0.161111"/>
      <pos A="0.350741" C="0.113704" G="0.263827" T="0.271728"/>
      <pos A="0.0662963" C="0.271728" G="0.176914" T="0.485062"/>
      <pos A="0.334938" C="0.240123" G="0.224321" T="0.200617"/>
      <pos A="0.303333" C="0.15321" G="0.200617" T="0.34284"/>
      <pos A="0.366543" C="0.113704" G="0.413951" T="0.105802"/>
      <pos A="0.176914" C="0.232222" G="0.113704" T="0.47716"/>
      <pos A="0.208519" C="0.208519" G="0.192716" T="0.390247"/>
      <pos A="0.255926" C="0.192716" G="0.184815" T="0.366543"/>
      <pos A="0.113704" C="0.406049" G="0.255926" T="0.224321"/>
      <pos A="0.21642" C="0.21642" G="0.21642" T="0.350741"/>
      <pos A="0.208519" C="0.34284" G="0.208519" T="0.240123"/>
    </motif>
    <motif db="0" id="M69" alt="O69" length="40" nsites="8" evalue="1.3e-003">
      <pos A="0.426366" C="0.285273" G="0.14418" T="0.14418"/>
      <pos A="0.567461" C="0.00308642" G="0.14418" T="0.285273"/>
      <pos A="0.285273" C="0.285273" G="0.285273" T="0.14418"/>
      <pos A="0.00308642" C="0.708554" G="0.14418" T="0.14418"/>
      <pos A="0.00308642" C="0.285273" G="0.14418" T="0.567461"/>
      <pos A="0.285273" C="0.14418" G="0.285273" T="0.285273"/>
      <pos A="0.00308642" C="0.14418" G="0.426366" T="0.426366"/>
      <pos A="0.14418" C="0.285273" G="0.14418" T="0.426366"/>
      <pos A="0.285273" C="0.00308642" G="0.285273" T="0.426366"/>
      <pos A="0.00308642" C="0.14418" G="0.285273" T="0.567461"/>
      <pos A="0.00308642" C="0.285273" G="0.14418" T="0.567461"/>
      <pos A="0.00308642" C="0.708554" G="0.00308642" T="0.285273"/>
      <pos A="0.285273" C="0.285273" G="0.00308642" T="0.426366"/>
      <pos A="0.567461" C="0.14418" G="0.14418" T="0.14418"/>
      <pos A="0.14418" C="0.00308642" G="0.285273" T="0.567461"/>
      <pos A="0.00308642" C="0.426366" G="0.285273" T="0.285273"/>
      <pos A="0.14418" C="0.285273" G="0.285273" T="0.285273"/>
      <pos A="0.567461" C="0.14418" G="0.00308642" T="0.285273"/>
      <pos A="0.14418" C="0.285273" G="0.14418" T="0.426366"/>
      <pos A="0.708554" C="0.00308642" G="0.285273" T="0.00308642"/>
      <pos A="0.426366" C="0.426366" G="0.00308642" T="0.14418"/>
      <pos A="0.285273" C="0.285273" G="0.285273" T="0.14418"/>
      <pos A="0.426366" C="0.426366" G="0.14418" T="0.00308642"/>
      <pos A="0.708554" C="0.285273" G="0.00308642" T="0.00308642"/>
      <pos A="0.00308642" C="0.14418" G="0.567461" T="0.285273"/>
      <pos A="0.00308642" C="0.14418" G="0.14418" T="0.708554"/>
      <pos A="0.426366" C="0.14418" G="0.426366" T="0.00308642"/>
      <pos A="0.426366" C="0.14418" G="0.285273" T="0.14418"/>
      <pos A="0.00308642" C="0.426366" G="0.285273" T="0.285273"/>
      <pos A="0.00308642" C="0.00308642" G="0.285273" T="0.708554"/>
      <pos A="0.14418" C="0.00308642" G="0.567461" T="0.285273"/>
      <pos A="0.00308642" C="0.285273" G="0.708554" T="0.00308642"/>
      <pos A="0.00308642" C="0.426366" G="0.285273" T="0.285273"/>
      <pos A="0.426366" C="0.426366" G="0.00308642" T="0.14418"/>
      <pos A="0.00308642" C="0.426366" G="0.285273" T="0.285273"/>
      <pos A="0.426366" C="0.567461" G="0.00308642" T="0.00308642"/>
      <pos A="0.426366" C="0.00308642" G="0.14418" T="0.426366"/>
      <pos A="0.285273" C="0.14418" G="0.426366" T="0.14418"/>
      <pos A="0.285273" C="0.285273" G="0.285273" T="0.14418"/>
      <pos A="0.849647" C="0.00308642" G="0.14418" T="0.00308642"/>
    </motif>
    <motif db="0" id="M70" alt="O70" length="40" nsites="8" evalue="1.3e-003">
      <pos A="0.00308642" C="0.496914" G="0.00308642" T="0.496914"/>
      <pos A="0.00308642" C="0.00308642" G="0.496914" T="0.496914"/>
      <pos A="0.496914" C="0.496914" G="0.00308642" T="0.00308642"/>
      <pos A="0.990741" C="0.00308642" G="0.00308642" T="0.00308642"/>
      <pos A="0.496914" C="0.00308642" G="0.496914" T="0.00308642"/>
      <pos A="0.496914" C="0.00308642" G="0.496914" T="0.00308642"/>
      <pos A="0.496914" C="0.00308642" G="0.00308642" T="0.496914"/>
      <pos A="0.00308642" C="0.00308642" G="0.990741" T="0.00308642"/>
      <pos A="0.00308642" C="0.990741" G="0.00308642" T="0.00308642"/>
      <pos A="0.990741" C="0.00308642" G="0.00308642" T="0.00308642"/>
      <pos A="0.496914" C="0.496914" G="0.00308642" T="0.00308642"/>
      <pos A="0.990741" C="0.00308642" G="0.00308642" T="0.00308642"/>
      <pos A="0.00308642" C="0.00308642" G="0.496914" T="0.496914"/>
      <pos A="0.00308642" C="0.00308642" G="0.496914" T="0.496914"/>
      <pos A="0.496914" C="0.00308642" G="0.496914" T="0.00308642"/>
      <pos A="0.496914" C="0.496914" G="0.00308642" T="0.00308642"/>
      <pos A="0.496914" C="0.496914" G="0.00308642" T="0.00308642"/>
      <pos A="0.496914" C="0.00308642" G="0.00308642" T="0.496914"/>
      <pos A="0.00308642" C="0.00308642" G="0.990741" T="0.00308642"/>
      <pos A="0.496914" C="0.00308642" G="0.496914" T="0.00308642"/>
      <pos A="0.496914" C="0.00308642" G="0.496914" T="0.00308642"/>
      <pos A="0.00308642" C="0.496914" G="0.496914" T="0.00308642"/>
      <pos A="0.00308642" C="0.00308642" G="0.496914" T="0.496914"/>
      <pos A="0.496914" C="0.496914" G="0.00308642" T="0.00308642"/>
      <pos A="0.990741" C="0.00308642" G="0.00308642" T="0.00308642"/>
      <pos A="0.00308642" C="0.990741" G="0.00308642" T="0.00308642"/>
      <pos A="0.496914" C="0.00308642" G="0.00308642" T="0.496914"/>
      <pos A="0.00308642" C="0.00308642" G="0.496914" T="0.496914"/>
      <pos A="0.00308642" C="0.00308642" G="0.496914" T="0.496914"/>
      <pos A="0.990741" C="0.00308642" G="0.00308642" T="0.00308642"/>
      <pos A="0.00308642" C="0.00308642" G="0.00308642" T="0.990741"/>
      <pos A="0.496914" C="0.00308642" G="0.00308642" T="0.496914"/>
      <pos A="0.00308642" C="0.00308642" G="0.496914" T="0.496914"/>
      <pos A="0.990741" C="0.00308642" G="0.00308642" T="0.00308642"/>
      <pos A="0.00308642" C="0.496914" G="0.00308642" T="0.496914"/>
      <pos A="0.00308642" C="0.496914" G="0.496914" T="0.00308642"/>
      <pos A="0.00308642" C="0.00308642" G="0.496914" T="0.496914"/>
      <pos A="0.496914" C="0.00308642" G="0.00308642" T="0.496914"/>
      <pos A="0.496914" C="0.00308642" G="0.00308642" T="0.496914"/>
      <pos A="0.00308642" C="0.00308642" G="0.990741" T="0.00308642"/>
    </motif>
    <motif db="0" id="M71" alt="O71" length="40" nsites="8" evalue="1.3e-003">
      <pos A="0.243977" C="0.243977" G="0.308215" T="0.203829"/>
      <pos A="0.316245" C="0.235948" G="0.211859" T="0.235948"/>
      <pos A="0.260038" C="0.107473" G="0.284126" T="0.348363"/>
      <pos A="0.203829" C="0.324275" G="0.107473" T="0.364424"/>
      <pos A="0.115502" C="0.412601" G="0.211859" T="0.260038"/>
      <pos A="0.17974" C="0.420631" G="0.155651" T="0.243977"/>
      <pos A="0.235948" C="0.115502" G="0.332304" T="0.316245"/>
      <pos A="0.211859" C="0.227918" G="0.235948" T="0.324275"/>
      <pos A="0.324275" C="0.276097" G="0.252008" T="0.147621"/>
      <pos A="0.17974" C="0.0352049" G="0.268067" T="0.516988"/>
      <pos A="0.252008" C="0.235948" G="0.260038" T="0.252008"/>
      <pos A="0.163681" C="0.235948" G="0.211859" T="0.388513"/>
      <pos A="0.348363" C="0.252008" G="0.203829" T="0.1958"/>
      <pos A="0.332304" C="0.284126" G="0.115502" T="0.268067"/>
      <pos A="0.252008" C="0.300186" G="0.252008" T="0.1958"/>
      <pos A="0.356394" C="0.348363" G="0.0673244" T="0.227918"/>
      <pos A="0.332304" C="0.243977" G="0.227918" T="0.1958"/>
      <pos A="0.268067" C="0.203829" G="0.324275" T="0.203829"/>
      <pos A="0.163681" C="0.235948" G="0.276097" T="0.324275"/>
      <pos A="0.260038" C="0.284126" G="0.17974" T="0.276097"/>
      <pos A="0.227918" C="0.17974" G="0.243977" T="0.348363"/>
      <pos A="0.139591" C="0.163681" G="0.235948" T="0.46078"/>
      <pos A="0.211859" C="0.388513" G="0.211859" T="0.18777"/>
      <pos A="0.316245" C="0.243977" G="0.107473" T="0.332304"/>
      <pos A="0.284126" C="0.17974" G="0.284126" T="0.252008"/>
      <pos A="0.0592948" C="0.252008" G="0.1958" T="0.492899"/>
      <pos A="0.18777" C="0.18777" G="0.276097" T="0.348363"/>
      <pos A="0.155651" C="0.203829" G="0.308215" T="0.332304"/>
      <pos A="0.243977" C="0.348363" G="0.171711" T="0.235948"/>
      <pos A="0.46078" C="0.139591" G="0.18777" T="0.211859"/>
      <pos A="0.18777" C="0.17974" G="0.300186" T="0.332304"/>
      <pos A="0.155651" C="0.284126" G="0.300186" T="0.260038"/>
      <pos A="0.380483" C="0.332304" G="0.131561" T="0.155651"/>
      <pos A="0.252008" C="0.396542" G="0.235948" T="0.115502"/>
      <pos A="0.292156" C="0.18777" G="0.219888" T="0.300186"/>
      <pos A="0.332304" C="0.308215" G="0.243977" T="0.115502"/>
      <pos A="0.340334" C="0.1958" G="0.211859" T="0.252008"/>
      <pos A="0.1958" C="0.0833837" G="0.372453" T="0.348363"/>
      <pos A="0.348363" C="0.260038" G="0.219888" T="0.171711"/>
      <pos A="0.292156" C="0.18777" G="0.252008" T="0.268067"/>
    </motif>
    <motif db="0" id="M72" alt="O72" length="40" nsites="8" evalue="1.3e-003">
      <pos A="0.129506" C="0.374444" G="0.319136" T="0.176914"/>
      <pos A="0.271728" C="0.232222" G="0.169012" T="0.327037"/>
      <pos A="0.137407" C="0.248025" G="0.271728" T="0.34284"/>
      <pos A="0.0979012" C="0.232222" G="0.129506" T="0.54037"/>
      <pos A="0.248025" C="0.184815" G="0.303333" T="0.263827"/>
      <pos A="0.350741" C="0.271728" G="0.121605" T="0.255926"/>
      <pos A="0.240123" C="0.350741" G="0.232222" T="0.176914"/>
      <pos A="0.34284" C="0.271728" G="0.184815" T="0.200617"/>
      <pos A="0.358642" C="0.145309" G="0.176914" T="0.319136"/>
      <pos A="0.113704" C="0.232222" G="0.413951" T="0.240123"/>
      <pos A="0.192716" C="0.192716" G="0.271728" T="0.34284"/>
      <pos A="0.271728" C="0.295432" G="0.145309" T="0.287531"/>
      <pos A="0.366543" C="0.15321" G="0.208519" T="0.271728"/>
      <pos A="0.248025" C="0.200617" G="0.406049" T="0.145309"/>
      <pos A="0.390247" C="0.224321" G="0.192716" T="0.192716"/>
      <pos A="0.121605" C="0.295432" G="0.248025" T="0.334938"/>
      <pos A="0.311235" C="0.200617" G="0.184815" T="0.303333"/>
      <pos A="0.208519" C="0.27963" G="0.200617" T="0.311235"/>
      <pos A="0.208519" C="0.105802" G="0.240123" T="0.445556"/>
      <pos A="0.319136" C="0.208519" G="0.263827" T="0.208519"/>
      <pos A="0.184815" C="0.453457" G="0.113704" T="0.248025"/>
      <pos A="0.263827" C="0.34284" G="0.208519" T="0.184815"/>
      <pos A="0.161111" C="0.21642" G="0.27963" T="0.34284"/>
      <pos A="0.303333" C="0.161111" G="0.176914" T="0.358642"/>
      <pos A="0.184815" C="0.208519" G="0.303333" T="0.303333"/>
      <pos A="0.232222" C="0.406049" G="0.0820988" T="0.27963"/>
      <pos A="0.303333" C="0.113704" G="0.287531" T="0.295432"/>
      <pos A="0.200617" C="0.240123" G="0.192716" T="0.366543"/>
      <pos A="0.287531" C="0.232222" G="0.263827" T="0.21642"/>
      <pos A="0.382346" C="0.21642" G="0.192716" T="0.208519"/>
      <pos A="0.358642" C="0.255926" G="0.240123" T="0.145309"/>
      <pos A="0.15321" C="0.240123" G="0.334938" T="0.271728"/>
      <pos A="0.34284" C="0.27963" G="0.224321" T="0.15321"/>
      <pos A="0.271728" C="0.105802" G="0.240123" T="0.382346"/>
      <pos A="0.105802" C="0.327037" G="0.232222" T="0.334938"/>
      <pos A="0.366543" C="0.319136" G="0.15321" T="0.161111"/>
      <pos A="0.255926" C="0.15321" G="0.27963" T="0.311235"/>
      <pos A="0.271728" C="0.145309" G="0.248025" T="0.334938"/>
      <pos A="0.200617" C="0.192716" G="0.287531" T="0.319136"/>
      <pos A="0.137407" C="0.34284" G="0.232222" T="0.287531"/>
    </motif>
    <motif db="0" id="M73" alt="O73" length="40" nsites="8" evalue="1.3e-003">
      <pos A="0.208847" C="0.24177" G="0.167696" T="0.381687"/>
      <pos A="0.101852" C="0.266461" G="0.0853906" T="0.546296"/>
      <pos A="0.126543" C="0.25" G="0.340535" T="0.282921"/>
      <pos A="0.356996" C="0.340535" G="0.184156" T="0.118313"/>
      <pos A="0.200617" C="0.184156" G="0.233539" T="0.381687"/>
      <pos A="0.233539" C="0.365227" G="0.175926" T="0.225309"/>
      <pos A="0.381687" C="0.192387" G="0.143004" T="0.282921"/>
      <pos A="0.225309" C="0.291153" G="0.233539" T="0.25"/>
      <pos A="0.225309" C="0.200617" G="0.24177" T="0.332304"/>
      <pos A="0.126543" C="0.159465" G="0.332304" T="0.381687"/>
      <pos A="0.25" C="0.24177" G="0.225309" T="0.282921"/>
      <pos A="0.101852" C="0.233539" G="0.389918" T="0.274691"/>
      <pos A="0.233539" C="0.184156" G="0.208847" T="0.373457"/>
      <pos A="0.175926" C="0.291153" G="0.151235" T="0.381687"/>
      <pos A="0.282921" C="0.315844" G="0.217079" T="0.184156"/>
      <pos A="0.356996" C="0.266461" G="0.0853906" T="0.291153"/>
      <pos A="0.217079" C="0.151235" G="0.175926" T="0.455761"/>
      <pos A="0.151235" C="0.348765" G="0.25823" T="0.24177"/>
      <pos A="0.225309" C="0.143004" G="0.315844" T="0.315844"/>
      <pos A="0.266461" C="0.315844" G="0.291153" T="0.126543"/>
      <pos A="0.488683" C="0.175926" G="0.110082" T="0.225309"/>
      <pos A="0.406378" C="0.167696" G="0.274691" T="0.151235"/>
      <pos A="0.42284" C="0.315844" G="0.0936217" T="0.167696"/>
      <pos A="0.126543" C="0.274691" G="0.167696" T="0.43107"/>
      <pos A="0.291153" C="0.143004" G="0.217079" T="0.348765"/>
      <pos A="0.0936217" C="0.389918" G="0.25823" T="0.25823"/>
      <pos A="0.381687" C="0.200617" G="0.200617" T="0.217079"/>
      <pos A="0.307613" C="0.175926" G="0.217079" T="0.299383"/>
      <pos A="0.299383" C="0.217079" G="0.315844" T="0.167696"/>
      <pos A="0.151235" C="0.324074" G="0.291153" T="0.233539"/>
      <pos A="0.25" C="0.332304" G="0.167696" T="0.25"/>
      <pos A="0.208847" C="0.118313" G="0.233539" T="0.439301"/>
      <pos A="0.274691" C="0.101852" G="0.208847" T="0.414609"/>
      <pos A="0.184156" C="0.167696" G="0.233539" T="0.414609"/>
      <pos A="0.208847" C="0.340535" G="0.208847" T="0.24177"/>
      <pos A="0.282921" C="0.233539" G="0.118313" T="0.365227"/>
      <pos A="0.192387" C="0.225309" G="0.225309" T="0.356996"/>
      <pos A="0.225309" C="0.217079" G="0.282921" T="0.274691"/>
      <pos A="0.208847" C="0.332304" G="0.274691" T="0.184156"/>
      <pos A="0.356996" C="0.184156" G="0.324074" T="0.134773"/>
    </motif>
    <motif db="0" id="M74" alt="O74" length="40" nsites="8" evalue="1.3e-003">
      <pos A="0.240123" C="0.161111" G="0.263827" T="0.334938"/>
      <pos A="0.169012" C="0.248025" G="0.145309" T="0.437654"/>
      <pos A="0.232222" C="0.192716" G="0.311235" T="0.263827"/>
      <pos A="0.208519" C="0.421852" G="0.232222" T="0.137407"/>
      <pos A="0.413951" C="0.21642" G="0.0583951" T="0.311235"/>
      <pos A="0.184815" C="0.129506" G="0.334938" T="0.350741"/>
      <pos A="0.0979012" C="0.240123" G="0.248025" T="0.413951"/>
      <pos A="0.327037" C="0.319136" G="0.129506" T="0.224321"/>
      <pos A="0.208519" C="0.113704" G="0.240123" T="0.437654"/>
      <pos A="0.169012" C="0.137407" G="0.295432" T="0.398148"/>
      <pos A="0.09" C="0.327037" G="0.390247" T="0.192716"/>
      <pos A="0.461358" C="0.287531" G="0.121605" T="0.129506"/>
      <pos A="0.113704" C="0.350741" G="0.224321" T="0.311235"/>
      <pos A="0.374444" C="0.255926" G="0.0979012" T="0.271728"/>
      <pos A="0.248025" C="0.21642" G="0.319136" T="0.21642"/>
      <pos A="0.311235" C="0.255926" G="0.263827" T="0.169012"/>
      <pos A="0.398148" C="0.145309" G="0.184815" T="0.271728"/>
      <pos A="0.350741" C="0.27963" G="0.232222" T="0.137407"/>
      <pos A="0.271728" C="0.176914" G="0.263827" T="0.287531"/>
      <pos A="0.15321" C="0.224321" G="0.398148" T="0.224321"/>
      <pos A="0.200617" C="0.192716" G="0.327037" T="0.27963"/>
      <pos A="0.121605" C="0.224321" G="0.303333" T="0.350741"/>
      <pos A="0.232222" C="0.27963" G="0.192716" T="0.295432"/>
      <pos A="0.232222" C="0.263827" G="0.137407" T="0.366543"/>
      <pos A="0.263827" C="0.255926" G="0.15321" T="0.327037"/>
      <pos A="0.224321" C="0.27963" G="0.161111" T="0.334938"/>
      <pos A="0.240123" C="0.169012" G="0.224321" T="0.366543"/>
      <pos A="0.248025" C="0.311235" G="0.176914" T="0.263827"/>
      <pos A="0.366543" C="0.263827" G="0.113704" T="0.255926"/>
      <pos A="0.27963" C="0.129506" G="0.303333" T="0.287531"/>
      <pos A="0.248025" C="0.255926" G="0.271728" T="0.224321"/>
      <pos A="0.137407" C="0.334938" G="0.208519" T="0.319136"/>
      <pos A="0.382346" C="0.137407" G="0.145309" T="0.334938"/>
      <pos A="0.137407" C="0.350741" G="0.192716" T="0.319136"/>
      <pos A="0.263827" C="0.390247" G="0.169012" T="0.176914"/>
      <pos A="0.287531" C="0.145309" G="0.319136" T="0.248025"/>
      <pos A="0.192716" C="0.224321" G="0.390247" T="0.192716"/>
      <pos A="0.327037" C="0.121605" G="0.263827" T="0.287531"/>
      <pos A="0.327037" C="0.200617" G="0.232222" T="0.240123"/>
      <pos A="0.113704" C="0.319136" G="0.208519" T="0.358642"/>
    </motif>
    <motif db="0" id="M75" alt="O75" length="40" nsites="8" evalue="1.3e-003">
      <pos A="0.255926" C="0.161111" G="0.224321" T="0.358642"/>
      <pos A="0.413951" C="0.200617" G="0.105802" T="0.27963"/>
      <pos A="0.208519" C="0.176914" G="0.295432" T="0.319136"/>
      <pos A="0.327037" C="0.327037" G="0.105802" T="0.240123"/>
      <pos A="0.240123" C="0.287531" G="0.176914" T="0.295432"/>
      <pos A="0.145309" C="0.350741" G="0.366543" T="0.137407"/>
      <pos A="0.248025" C="0.176914" G="0.208519" T="0.366543"/>
      <pos A="0.255926" C="0.240123" G="0.311235" T="0.192716"/>
      <pos A="0.21642" C="0.15321" G="0.334938" T="0.295432"/>
      <pos A="0.176914" C="0.184815" G="0.208519" T="0.429753"/>
      <pos A="0.192716" C="0.263827" G="0.232222" T="0.311235"/>
      <pos A="0.240123" C="0.295432" G="0.129506" T="0.334938"/>
      <pos A="0.263827" C="0.129506" G="0.208519" T="0.398148"/>
      <pos A="0.248025" C="0.145309" G="0.390247" T="0.21642"/>
      <pos A="0.311235" C="0.27963" G="0.208519" T="0.200617"/>
      <pos A="0.121605" C="0.176914" G="0.327037" T="0.374444"/>
      <pos A="0.200617" C="0.429753" G="0.0979012" T="0.271728"/>
      <pos A="0.271728" C="0.413951" G="0.0979012" T="0.21642"/>
      <pos A="0.390247" C="0.184815" G="0.255926" T="0.169012"/>
      <pos A="0.176914" C="0.390247" G="0.145309" T="0.287531"/>
      <pos A="0.303333" C="0.271728" G="0.248025" T="0.176914"/>
      <pos A="0.200617" C="0.224321" G="0.311235" T="0.263827"/>
      <pos A="0.129506" C="0.15321" G="0.263827" T="0.453457"/>
      <pos A="0.287531" C="0.137407" G="0.271728" T="0.303333"/>
      <pos A="0.263827" C="0.263827" G="0.208519" T="0.263827"/>
      <pos A="0.27963" C="0.255926" G="0.184815" T="0.27963"/>
      <pos A="0.200617" C="0.184815" G="0.350741" T="0.263827"/>
      <pos A="0.374444" C="0.169012" G="0.145309" T="0.311235"/>
      <pos A="0.21642" C="0.21642" G="0.15321" T="0.413951"/>
      <pos A="0.271728" C="0.208519" G="0.192716" T="0.327037"/>
      <pos A="0.176914" C="0.334938" G="0.398148" T="0.09"/>
      <pos A="0.319136" C="0.240123" G="0.121605" T="0.319136"/>
      <pos A="0.105802" C="0.263827" G="0.248025" T="0.382346"/>
      <pos A="0.263827" C="0.192716" G="0.184815" T="0.358642"/>
      <pos A="0.113704" C="0.398148" G="0.224321" T="0.263827"/>
      <pos A="0.263827" C="0.255926" G="0.224321" T="0.255926"/>
      <pos A="0.390247" C="0.232222" G="0.161111" T="0.21642"/>
      <pos A="0.287531" C="0.208519" G="0.287531" T="0.21642"/>
      <pos A="0.271728" C="0.232222" G="0.398148" T="0.0979012"/>
      <pos A="0.34284" C="0.161111" G="0.113704" T="0.382346"/>
    </motif>
    <motif db="0" id="M8" alt="O8" length="40" nsites="8" evalue="1.3e-003">
      <pos A="0.319136" C="0.200617" G="0.21642" T="0.263827"/>
      <pos A="0.295432" C="0.224321" G="0.248025" T="0.232222"/>
      <pos A="0.263827" C="0.137407" G="0.319136" T="0.27963"/>
      <pos A="0.15321" C="0.311235" G="0.161111" T="0.374444"/>
      <pos A="0.121605" C="0.21642" G="0.350741" T="0.311235"/>
      <pos A="0.129506" C="0.319136" G="0.232222" T="0.319136"/>
      <pos A="0.176914" C="0.34284" G="0.248025" T="0.232222"/>
      <pos A="0.327037" C="0.121605" G="0.200617" T="0.350741"/>
      <pos A="0.248025" C="0.374444" G="0.161111" T="0.21642"/>
      <pos A="0.248025" C="0.295432" G="0.184815" T="0.271728"/>
      <pos A="0.0741975" C="0.192716" G="0.34284" T="0.390247"/>
      <pos A="0.319136" C="0.169012" G="0.192716" T="0.319136"/>
      <pos A="0.232222" C="0.271728" G="0.303333" T="0.192716"/>
      <pos A="0.240123" C="0.287531" G="0.248025" T="0.224321"/>
      <pos A="0.240123" C="0.311235" G="0.21642" T="0.232222"/>
      <pos A="0.319136" C="0.192716" G="0.263827" T="0.224321"/>
      <pos A="0.15321" C="0.248025" G="0.145309" T="0.453457"/>
      <pos A="0.453457" C="0.271728" G="0.09" T="0.184815"/>
      <pos A="0.240123" C="0.255926" G="0.271728" T="0.232222"/>
      <pos A="0.295432" C="0.248025" G="0.232222" T="0.224321"/>
      <pos A="0.169012" C="0.303333" G="0.137407" T="0.390247"/>
      <pos A="0.382346" C="0.09" G="0.240123" T="0.287531"/>
      <pos A="0.184815" C="0.327037" G="0.200617" T="0.287531"/>
      <pos A="0.200617" C="0.319136" G="0.232222" T="0.248025"/>
      <pos A="0.240123" C="0.15321" G="0.184815" T="0.421852"/>
      <pos A="0.263827" C="0.34284" G="0.263827" T="0.129506"/>
      <pos A="0.263827" C="0.0820988" G="0.137407" T="0.516667"/>
      <pos A="0.169012" C="0.21642" G="0.382346" T="0.232222"/>
      <pos A="0.113704" C="0.169012" G="0.271728" T="0.445556"/>
      <pos A="0.192716" C="0.311235" G="0.27963" T="0.21642"/>
      <pos A="0.445556" C="0.287531" G="0.184815" T="0.0820988"/>
      <pos A="0.27963" C="0.208519" G="0.263827" T="0.248025"/>
      <pos A="0.224321" C="0.248025" G="0.224321" T="0.303333"/>
      <pos A="0.382346" C="0.15321" G="0.232222" T="0.232222"/>
      <pos A="0.421852" C="0.15321" G="0.161111" T="0.263827"/>
      <pos A="0.121605" C="0.224321" G="0.358642" T="0.295432"/>
      <pos A="0.169012" C="0.350741" G="0.0979012" T="0.382346"/>
      <pos A="0.232222" C="0.295432" G="0.192716" T="0.27963"/>
      <pos A="0.176914" C="0.15321" G="0.184815" T="0.485062"/>
      <pos A="0.21642" C="0.248025" G="0.319136" T="0.21642"/>
    </motif>
    <motif db="0" id="M80" alt="O80" length="40" nsites="8" evalue="1.3e-003">
      <pos A="0.191211" C="0.214727" G="0.402851" T="0.191211"/>
      <pos A="0.14418" C="0.332304" G="0.214727" T="0.308789"/>
      <pos A="0.0971486" C="0.543945" G="0.167696" T="0.191211"/>
      <pos A="0.0971486" C="0.238242" G="0.285273" T="0.379335"/>
      <pos A="0.0971486" C="0.402851" G="0.167696" T="0.332304"/>
      <pos A="0.214727" C="0.379335" G="0.14418" T="0.261758"/>
      <pos A="0.14418" C="0.379335" G="0.332304" T="0.14418"/>
      <pos A="0.0736336" C="0.214727" G="0.426366" T="0.285273"/>
      <pos A="0.426366" C="0.261758" G="0.120665" T="0.191211"/>
      <pos A="0.167696" C="0.0971486" G="0.35582" T="0.379335"/>
      <pos A="0.120665" C="0.332304" G="0.379335" T="0.167696"/>
      <pos A="0.191211" C="0.285273" G="0.120665" T="0.402851"/>
      <pos A="0.308789" C="0.473398" G="0.0971486" T="0.120665"/>
      <pos A="0.214727" C="0.14418" G="0.191211" T="0.449882"/>
      <pos A="0.120665" C="0.0736336" G="0.449882" T="0.35582"/>
      <pos A="0.214727" C="0.52043" G="0.167696" T="0.0971486"/>
      <pos A="0.191211" C="0.35582" G="0.238242" T="0.214727"/>
      <pos A="0.214727" C="0.449882" G="0.167696" T="0.167696"/>
      <pos A="0.214727" C="0.35582" G="0.214727" T="0.214727"/>
      <pos A="0.167696" C="0.473398" G="0.191211" T="0.167696"/>
      <pos A="0.473398" C="0.0501175" G="0.238242" T="0.238242"/>
      <pos A="0.238242" C="0.191211" G="0.332304" T="0.238242"/>
      <pos A="0.14418" C="0.379335" G="0.285273" T="0.191211"/>
      <pos A="0.261758" C="0.35582" G="0.332304" T="0.0501175"/>
      <pos A="0.120665" C="0.191211" G="0.332304" T="0.35582"/>
      <pos A="0.14418" C="0.167696" G="0.191211" T="0.496914"/>
      <pos A="0.120665" C="0.332304" G="0.379335" T="0.167696"/>
      <pos A="0.167696" C="0.261758" G="0.332304" T="0.238242"/>
      <pos A="0.261758" C="0.214727" G="0.473398" T="0.0501175"/>
      <pos A="0.379335" C="0.238242" G="0.14418" T="0.238242"/>
      <pos A="0.14418" C="0.426366" G="0.261758" T="0.167696"/>
      <pos A="0.261758" C="0.214727" G="0.261758" T="0.261758"/>
      <pos A="0.214727" C="0.191211" G="0.426366" T="0.167696"/>
      <pos A="0.402851" C="0.120665" G="0.35582" T="0.120665"/>
      <pos A="0.191211" C="0.379335" G="0.238242" T="0.191211"/>
      <pos A="0.449882" C="0.0736336" G="0.332304" T="0.14418"/>
      <pos A="0.120665" C="0.473398" G="0.35582" T="0.0501175"/>
      <pos A="0.261758" C="0.332304" G="0.191211" T="0.214727"/>
      <pos A="0.0736336" C="0.426366" G="0.0736336" T="0.426366"/>
      <pos A="0.214727" C="0.191211" G="0.238242" T="0.35582"/>
    </motif>
    <motif db="0" id="M81" alt="O81" length="40" nsites="8" evalue="1.3e-003">
      <pos A="0.112826" C="0.222565" G="0.332304" T="0.332304"/>
      <pos A="0.112826" C="0.332304" G="0.112826" T="0.442043"/>
      <pos A="0.112826" C="0.112826" G="0.222565" T="0.551784"/>
      <pos A="0.00308642" C="0.332304" G="0.551784" T="0.112826"/>
      <pos A="0.112826" C="0.442043" G="0.222565" T="0.222565"/>
      <pos A="0.332304" C="0.00308642" G="0.442043" T="0.222565"/>
      <pos A="0.332304" C="0.112826" G="0.442043" T="0.112826"/>
      <pos A="0.222565" C="0.332304" G="0.442043" T="0.00308642"/>
      <pos A="0.332304" C="0.442043" G="0.112826" T="0.112826"/>
      <pos A="0.551784" C="0.332304" G="0.00308642" T="0.112826"/>
      <pos A="0.00308642" C="0.442043" G="0.332304" T="0.222565"/>
      <pos A="0.222565" C="0.112826" G="0.222565" T="0.442043"/>
      <pos A="0.222565" C="0.222565" G="0.222565" T="0.332304"/>
      <pos A="0.112826" C="0.222565" G="0.332304" T="0.332304"/>
      <pos A="0.771262" C="0.00308642" G="0.222565" T="0.00308642"/>
      <pos A="0.00308642" C="0.442043" G="0.112826" T="0.442043"/>
      <pos A="0.442043" C="0.112826" G="0.222565" T="0.222565"/>
      <pos A="0.00308642" C="0.112826" G="0.442043" T="0.442043"/>
      <pos A="0.332304" C="0.00308642" G="0.332304" T="0.332304"/>
      <pos A="0.332304" C="0.00308642" G="0.222565" T="0.442043"/>
      <pos A="0.112826" C="0.00308642" G="0.332304" T="0.551784"/>
      <pos A="0.442043" C="0.222565" G="0.332304" T="0.00308642"/>
      <pos A="0.222565" C="0.661523" G="0.00308642" T="0.112826"/>
      <pos A="0.112826" C="0.442043" G="0.00308642" T="0.442043"/>
      <pos A="0.222565" C="0.222565" G="0.112826" T="0.442043"/>
      <pos A="0.222565" C="0.222565" G="0.00308642" T="0.551784"/>
      <pos A="0.112826" C="0.332304" G="0.222565" T="0.332304"/>
      <pos A="0.661523" C="0.00308642" G="0.112826" T="0.222565"/>
      <pos A="0.332304" C="0.222565" G="0.222565" T="0.222565"/>
      <pos A="0.332304" C="0.222565" G="0.442043" T="0.00308642"/>
      <pos A="0.332304" C="0.112826" G="0.442043" T="0.112826"/>
      <pos A="0.332304" C="0.332304" G="0.00308642" T="0.332304"/>
      <pos A="0.442043" C="0.112826" G="0.112826" T="0.332304"/>
      <pos A="0.112826" C="0.442043" G="0.222565" T="0.222565"/>
      <pos A="0.00308642" C="0.661523" G="0.112826" T="0.222565"/>
      <pos A="0.442043" C="0.00308642" G="0.00308642" T="0.551784"/>
      <pos A="0.00308642" C="0.222565" G="0.442043" T="0.332304"/>
      <pos A="0.00308642" C="0.661523" G="0.222565" T="0.112826"/>
      <pos A="0.112826" C="0.222565" G="0.442043" T="0.222565"/>
      <pos A="0.442043" C="0.112826" G="0.00308642" T="0.442043"/>
    </motif>
    <motif db="0" id="M83" alt="O83" length="40" nsites="8" evalue="1.3e-003">
      <pos A="0.0928731" C="0.362233" G="0.45202" T="0.0928731"/>
      <pos A="0.272446" C="0.18266" G="0.0928731" T="0.45202"/>
      <pos A="0.00308642" C="0.272446" G="0.45202" T="0.272446"/>
      <pos A="0.45202" C="0.00308642" G="0.0928731" T="0.45202"/>
      <pos A="0.362233" C="0.00308642" G="0.0928731" T="0.541807"/>
      <pos A="0.18266" C="0.18266" G="0.0928731" T="0.541807"/>
      <pos A="0.45202" C="0.18266" G="0.18266" T="0.18266"/>
      <pos A="0.362233" C="0.272446" G="0.00308642" T="0.362233"/>
      <pos A="0.272446" C="0.00308642" G="0.362233" T="0.362233"/>
      <pos A="0.00308642" C="0.362233" G="0.272446" T="0.362233"/>
      <pos A="0.541807" C="0.18266" G="0.18266" T="0.0928731"/>
      <pos A="0.18266" C="0.18266" G="0.00308642" T="0.631594"/>
      <pos A="0.272446" C="0.272446" G="0.0928731" T="0.362233"/>
      <pos A="0.18266" C="0.0928731" G="0.272446" T="0.45202"/>
      <pos A="0.272446" C="0.0928731" G="0.18266" T="0.45202"/>
      <pos A="0.272446" C="0.00308642" G="0.631594" T="0.0928731"/>
      <pos A="0.272446" C="0.0928731" G="0.00308642" T="0.631594"/>
      <pos A="0.18266" C="0.18266" G="0.541807" T="0.0928731"/>
      <pos A="0.0928731" C="0.541807" G="0.362233" T="0.00308642"/>
      <pos A="0.272446" C="0.18266" G="0.272446" T="0.272446"/>
      <pos A="0.272446" C="0.18266" G="0.18266" T="0.362233"/>
      <pos A="0.45202" C="0.18266" G="0.18266" T="0.18266"/>
      <pos A="0.631594" C="0.00308642" G="0.00308642" T="0.362233"/>
      <pos A="0.272446" C="0.0928731" G="0.18266" T="0.45202"/>
      <pos A="0.00308642" C="0.362233" G="0.45202" T="0.18266"/>
      <pos A="0.362233" C="0.0928731" G="0.272446" T="0.272446"/>
      <pos A="0.272446" C="0.18266" G="0.45202" T="0.0928731"/>
      <pos A="0.45202" C="0.18266" G="0.272446" T="0.0928731"/>
      <pos A="0.00308642" C="0.631594" G="0.272446" T="0.0928731"/>
      <pos A="0.721381" C="0.00308642" G="0.00308642" T="0.272446"/>
      <pos A="0.00308642" C="0.18266" G="0.272446" T="0.541807"/>
      <pos A="0.362233" C="0.18266" G="0.18266" T="0.272446"/>
      <pos A="0.45202" C="0.272446" G="0.18266" T="0.0928731"/>
      <pos A="0.45202" C="0.272446" G="0.18266" T="0.0928731"/>
      <pos A="0.0928731" C="0.631594" G="0.272446" T="0.00308642"/>
      <pos A="0.18266" C="0.45202" G="0.00308642" T="0.362233"/>
      <pos A="0.272446" C="0.18266" G="0.18266" T="0.362233"/>
      <pos A="0.362233" C="0.272446" G="0.0928731" T="0.272446"/>
      <pos A="0.0928731" C="0.18266" G="0.18266" T="0.541807"/>
      <pos A="0.272446" C="0.272446" G="0.362233" T="0.0928731"/>
    </motif>
    <motif db="0" id="M84" alt="O84" length="40" nsites="8" evalue="1.3e-003">
      <pos A="0.260736" C="0.217794" G="0.38956" T="0.131911"/>
      <pos A="0.38956" C="0.260736" G="0.00308642" T="0.346618"/>
      <pos A="0.174852" C="0.217794" G="0.38956" T="0.217794"/>
      <pos A="0.346618" C="0.432502" G="0.00308642" T="0.217794"/>
      <pos A="0.38956" C="0.174852" G="0.131911" T="0.303677"/>
      <pos A="0.38956" C="0.131911" G="0.303677" T="0.174852"/>
      <pos A="0.131911" C="0.131911" G="0.260736" T="0.475443"/>
      <pos A="0.174852" C="0.217794" G="0.303677" T="0.303677"/>
      <pos A="0.432502" C="0.131911" G="0.131911" T="0.303677"/>
      <pos A="0.38956" C="0.217794" G="0.131911" T="0.260736"/>
      <pos A="0.303677" C="0.131911" G="0.217794" T="0.346618"/>
      <pos A="0.174852" C="0.604268" G="0.0889699" T="0.131911"/>
      <pos A="0.38956" C="0.432502" G="0.0460277" T="0.131911"/>
      <pos A="0.174852" C="0.0889699" G="0.303677" T="0.432502"/>
      <pos A="0.260736" C="0.303677" G="0.346618" T="0.0889699"/>
      <pos A="0.38956" C="0.260736" G="0.346618" T="0.00308642"/>
      <pos A="0.174852" C="0.260736" G="0.303677" T="0.260736"/>
      <pos A="0.346618" C="0.303677" G="0.346618" T="0.00308642"/>
      <pos A="0.217794" C="0.260736" G="0.303677" T="0.217794"/>
      <pos A="0.260736" C="0.217794" G="0.0889699" T="0.432502"/>
      <pos A="0.0889699" C="0.518384" G="0.217794" T="0.174852"/>
      <pos A="0.0889699" C="0.131911" G="0.131911" T="0.647209"/>
      <pos A="0.131911" C="0.38956" G="0.475443" T="0.00308642"/>
      <pos A="0.260736" C="0.346618" G="0.131911" T="0.260736"/>
      <pos A="0.0889699" C="0.131911" G="0.432502" T="0.346618"/>
      <pos A="0.260736" C="0.217794" G="0.217794" T="0.303677"/>
      <pos A="0.217794" C="0.217794" G="0.217794" T="0.346618"/>
      <pos A="0.518384" C="0.217794" G="0.0889699" T="0.174852"/>
      <pos A="0.0460277" C="0.303677" G="0.0460277" T="0.604268"/>
      <pos A="0.217794" C="0.260736" G="0.174852" T="0.346618"/>
      <pos A="0.260736" C="0.260736" G="0.174852" T="0.303677"/>
      <pos A="0.346618" C="0.346618" G="0.0460277" T="0.260736"/>
      <pos A="0.303677" C="0.131911" G="0.217794" T="0.346618"/>
      <pos A="0.131911" C="0.00308642" G="0.69015" T="0.174852"/>
      <pos A="0.174852" C="0.217794" G="0.432502" T="0.174852"/>
      <pos A="0.174852" C="0.38956" G="0.432502" T="0.00308642"/>
      <pos A="0.432502" C="0.303677" G="0.0889699" T="0.174852"/>
      <pos A="0.174852" C="0.174852" G="0.174852" T="0.475443"/>
      <pos A="0.00308642" C="0.38956" G="0.475443" T="0.131911"/>
      <pos A="0.303677" C="0.0889699" G="0.131911" T="0.475443"/>
    </motif>
    <motif db="0" id="M85" alt="O85" length="40" nsites="8" evalue="1.3e-003">
      <pos A="0.248025" C="0.208519" G="0.208519" T="0.334938"/>
      <pos A="0.161111" C="0.319136" G="0.208519" T="0.311235"/>
      <pos A="0.192716" C="0.255926" G="0.240123" T="0.311235"/>
      <pos A="0.200617" C="0.15321" G="0.192716" T="0.453457"/>
      <pos A="0.271728" C="0.105802" G="0.366543" T="0.255926"/>
      <pos A="0.129506" C="0.34284" G="0.27963" T="0.248025"/>
      <pos A="0.350741" C="0.208519" G="0.0741975" T="0.366543"/>
      <pos A="0.15321" C="0.248025" G="0.208519" T="0.390247"/>
      <pos A="0.15321" C="0.287531" G="0.319136" T="0.240123"/>
      <pos A="0.240123" C="0.192716" G="0.287531" T="0.27963"/>
      <pos A="0.366543" C="0.382346" G="0.161111" T="0.09"/>
      <pos A="0.374444" C="0.176914" G="0.0583951" T="0.390247"/>
      <pos A="0.113704" C="0.248025" G="0.327037" T="0.311235"/>
      <pos A="0.271728" C="0.208519" G="0.21642" T="0.303333"/>
      <pos A="0.15321" C="0.334938" G="0.248025" T="0.263827"/>
      <pos A="0.350741" C="0.271728" G="0.0820988" T="0.295432"/>
      <pos A="0.224321" C="0.27963" G="0.192716" T="0.303333"/>
      <pos A="0.366543" C="0.208519" G="0.184815" T="0.240123"/>
      <pos A="0.311235" C="0.240123" G="0.224321" T="0.224321"/>
      <pos A="0.327037" C="0.15321" G="0.240123" T="0.27963"/>
      <pos A="0.295432" C="0.169012" G="0.366543" T="0.169012"/>
      <pos A="0.27963" C="0.287531" G="0.200617" T="0.232222"/>
      <pos A="0.311235" C="0.232222" G="0.192716" T="0.263827"/>
      <pos A="0.208519" C="0.137407" G="0.366543" T="0.287531"/>
      <pos A="0.15321" C="0.358642" G="0.200617" T="0.287531"/>
      <pos A="0.09" C="0.34284" G="0.271728" T="0.295432"/>
      <pos A="0.366543" C="0.169012" G="0.208519" T="0.255926"/>
      <pos A="0.121605" C="0.327037" G="0.271728" T="0.27963"/>
      <pos A="0.240123" C="0.327037" G="0.200617" T="0.232222"/>
      <pos A="0.255926" C="0.263827" G="0.224321" T="0.255926"/>
      <pos A="0.295432" C="0.232222" G="0.350741" T="0.121605"/>
      <pos A="0.421852" C="0.137407" G="0.0583951" T="0.382346"/>
      <pos A="0.27963" C="0.15321" G="0.224321" T="0.34284"/>
      <pos A="0.0425926" C="0.287531" G="0.327037" T="0.34284"/>
      <pos A="0.129506" C="0.271728" G="0.15321" T="0.445556"/>
      <pos A="0.176914" C="0.161111" G="0.311235" T="0.350741"/>
      <pos A="0.263827" C="0.295432" G="0.224321" T="0.21642"/>
      <pos A="0.21642" C="0.327037" G="0.21642" T="0.240123"/>
      <pos A="0.429753" C="0.240123" G="0.176914" T="0.15321"/>
      <pos A="0.295432" C="0.21642" G="0.169012" T="0.319136"/>
    </motif>
    <motif db="0" id="M86" alt="O86" length="40" nsites="8" evalue="1.3e-003">
      <pos A="0.208519" C="0.27963" G="0.232222" T="0.27963"/>
      <pos A="0.334938" C="0.200617" G="0.208519" T="0.255926"/>
      <pos A="0.445556" C="0.200617" G="0.121605" T="0.232222"/>
      <pos A="0.145309" C="0.295432" G="0.232222" T="0.327037"/>
      <pos A="0.169012" C="0.161111" G="0.248025" T="0.421852"/>
      <pos A="0.224321" C="0.176914" G="0.303333" T="0.295432"/>
      <pos A="0.295432" C="0.271728" G="0.0979012" T="0.334938"/>
      <pos A="0.129506" C="0.303333" G="0.263827" T="0.303333"/>
      <pos A="0.287531" C="0.145309" G="0.192716" T="0.374444"/>
      <pos A="0.169012" C="0.421852" G="0.169012" T="0.240123"/>
      <pos A="0.263827" C="0.34284" G="0.303333" T="0.09"/>
      <pos A="0.469259" C="0.129506" G="0.192716" T="0.208519"/>
      <pos A="0.161111" C="0.240123" G="0.319136" T="0.27963"/>
      <pos A="0.184815" C="0.34284" G="0.248025" T="0.224321"/>
      <pos A="0.319136" C="0.0979012" G="0.15321" T="0.429753"/>
      <pos A="0.145309" C="0.319136" G="0.287531" T="0.248025"/>
      <pos A="0.232222" C="0.161111" G="0.21642" T="0.390247"/>
      <pos A="0.248025" C="0.319136" G="0.15321" T="0.27963"/>
      <pos A="0.287531" C="0.263827" G="0.192716" T="0.255926"/>
      <pos A="0.15321" C="0.192716" G="0.271728" T="0.382346"/>
      <pos A="0.327037" C="0.232222" G="0.105802" T="0.334938"/>
      <pos A="0.232222" C="0.34284" G="0.208519" T="0.21642"/>
      <pos A="0.303333" C="0.27963" G="0.161111" T="0.255926"/>
      <pos A="0.303333" C="0.192716" G="0.287531" T="0.21642"/>
      <pos A="0.145309" C="0.192716" G="0.327037" T="0.334938"/>
      <pos A="0.200617" C="0.240123" G="0.398148" T="0.161111"/>
      <pos A="0.15321" C="0.366543" G="0.255926" T="0.224321"/>
      <pos A="0.453457" C="0.169012" G="0.0741975" T="0.303333"/>
      <pos A="0.327037" C="0.27963" G="0.27963" T="0.113704"/>
      <pos A="0.137407" C="0.232222" G="0.232222" T="0.398148"/>
      <pos A="0.145309" C="0.311235" G="0.287531" T="0.255926"/>
      <pos A="0.263827" C="0.192716" G="0.0979012" T="0.445556"/>
      <pos A="0.232222" C="0.145309" G="0.382346" T="0.240123"/>
      <pos A="0.445556" C="0.21642" G="0.161111" T="0.176914"/>
      <pos A="0.27963" C="0.311235" G="0.192716" T="0.21642"/>
      <pos A="0.27963" C="0.192716" G="0.21642" T="0.311235"/>
      <pos A="0.192716" C="0.176914" G="0.248025" T="0.382346"/>
      <pos A="0.145309" C="0.27963" G="0.271728" T="0.303333"/>
      <pos A="0.255926" C="0.192716" G="0.105802" T="0.445556"/>
      <pos A="0.208519" C="0.350741" G="0.224321" T="0.21642"/>
    </motif>
    <motif db="0" id="M87" alt="O87" length="40" nsites="8" evalue="1.3e-003">
      <pos A="0.129506" C="0.319136" G="0.176914" T="0.374444"/>
      <pos A="0.224321" C="0.232222" G="0.263827" T="0.27963"/>
      <pos A="0.319136" C="0.382346" G="0.129506" T="0.169012"/>
      <pos A="0.255926" C="0.208519" G="0.232222" T="0.303333"/>
      <pos A="0.248025" C="0.0979012" G="0.240123" T="0.413951"/>
      <pos A="0.208519" C="0.295432" G="0.224321" T="0.271728"/>
      <pos A="0.169012" C="0.248025" G="0.161111" T="0.421852"/>
      <pos A="0.145309" C="0.27963" G="0.21642" T="0.358642"/>
      <pos A="0.27963" C="0.248025" G="0.208519" T="0.263827"/>
      <pos A="0.208519" C="0.255926" G="0.398148" T="0.137407"/>
      <pos A="0.208519" C="0.21642" G="0.319136" T="0.255926"/>
      <pos A="0.21642" C="0.398148" G="0.184815" T="0.200617"/>
      <pos A="0.295432" C="0.287531" G="0.121605" T="0.295432"/>
      <pos A="0.208519" C="0.21642" G="0.137407" T="0.437654"/>
      <pos A="0.327037" C="0.161111" G="0.255926" T="0.255926"/>
      <pos A="0.208519" C="0.176914" G="0.295432" T="0.319136"/>
      <pos A="0.232222" C="0.161111" G="0.398148" T="0.208519"/>
      <pos A="0.263827" C="0.200617" G="0.240123" T="0.295432"/>
      <pos A="0.15321" C="0.303333" G="0.0583951" T="0.485062"/>
      <pos A="0.176914" C="0.248025" G="0.208519" T="0.366543"/>
      <pos A="0.295432" C="0.263827" G="0.21642" T="0.224321"/>
      <pos A="0.176914" C="0.366543" G="0.287531" T="0.169012"/>
      <pos A="0.406049" C="0.208519" G="0.0741975" T="0.311235"/>
      <pos A="0.287531" C="0.0583951" G="0.319136" T="0.334938"/>
      <pos A="0.429753" C="0.248025" G="0.137407" T="0.184815"/>
      <pos A="0.319136" C="0.224321" G="0.113704" T="0.34284"/>
      <pos A="0.184815" C="0.169012" G="0.334938" T="0.311235"/>
      <pos A="0.184815" C="0.176914" G="0.295432" T="0.34284"/>
      <pos A="0.248025" C="0.366543" G="0.232222" T="0.15321"/>
      <pos A="0.192716" C="0.532469" G="0.121605" T="0.15321"/>
      <pos A="0.224321" C="0.263827" G="0.15321" T="0.358642"/>
      <pos A="0.295432" C="0.232222" G="0.453457" T="0.0188889"/>
      <pos A="0.34284" C="0.145309" G="0.224321" T="0.287531"/>
      <pos A="0.240123" C="0.255926" G="0.248025" T="0.255926"/>
      <pos A="0.327037" C="0.303333" G="0.224321" T="0.145309"/>
      <pos A="0.263827" C="0.137407" G="0.200617" T="0.398148"/>
      <pos A="0.161111" C="0.232222" G="0.208519" T="0.398148"/>
      <pos A="0.240123" C="0.232222" G="0.232222" T="0.295432"/>
      <pos A="0.21642" C="0.358642" G="0.21642" T="0.208519"/>
      <pos A="0.287531" C="0.21642" G="0.240123" T="0.255926"/>
    </motif>
    <motif db="0" id="M88" alt="O88" length="40" nsites="8" evalue="1.3e-003">
      <pos A="0.21642" C="0.398148" G="0.0820988" T="0.303333"/>
      <pos A="0.232222" C="0.287531" G="0.0979012" T="0.382346"/>
      <pos A="0.271728" C="0.137407" G="0.176914" T="0.413951"/>
      <pos A="0.208519" C="0.161111" G="0.437654" T="0.192716"/>
      <pos A="0.224321" C="0.311235" G="0.255926" T="0.208519"/>
      <pos A="0.469259" C="0.192716" G="0.176914" T="0.161111"/>
      <pos A="0.145309" C="0.366543" G="0.303333" T="0.184815"/>
      <pos A="0.334938" C="0.224321" G="0.09" T="0.350741"/>
      <pos A="0.145309" C="0.240123" G="0.319136" T="0.295432"/>
      <pos A="0.350741" C="0.248025" G="0.169012" T="0.232222"/>
      <pos A="0.192716" C="0.295432" G="0.184815" T="0.327037"/>
      <pos A="0.319136" C="0.311235" G="0.192716" T="0.176914"/>
      <pos A="0.248025" C="0.161111" G="0.184815" T="0.406049"/>
      <pos A="0.27963" C="0.176914" G="0.232222" T="0.311235"/>
      <pos A="0.224321" C="0.295432" G="0.200617" T="0.27963"/>
      <pos A="0.0979012" C="0.208519" G="0.263827" T="0.429753"/>
      <pos A="0.248025" C="0.161111" G="0.232222" T="0.358642"/>
      <pos A="0.255926" C="0.200617" G="0.34284" T="0.200617"/>
      <pos A="0.105802" C="0.248025" G="0.255926" T="0.390247"/>
      <pos A="0.374444" C="0.208519" G="0.255926" T="0.161111"/>
      <pos A="0.263827" C="0.169012" G="0.200617" T="0.366543"/>
      <pos A="0.287531" C="0.374444" G="0.161111" T="0.176914"/>
      <pos A="0.161111" C="0.240123" G="0.271728" T="0.327037"/>
      <pos A="0.15321" C="0.263827" G="0.358642" T="0.224321"/>
      <pos A="0.358642" C="0.137407" G="0.169012" T="0.334938"/>
      <pos A="0.240123" C="0.303333" G="0.271728" T="0.184815"/>
      <pos A="0.200617" C="0.224321" G="0.232222" T="0.34284"/>
      <pos A="0.176914" C="0.303333" G="0.27963" T="0.240123"/>
      <pos A="0.579877" C="0.169012" G="0.0504938" T="0.200617"/>
      <pos A="0.15321" C="0.176914" G="0.413951" T="0.255926"/>
      <pos A="0.192716" C="0.366543" G="0.137407" T="0.303333"/>
      <pos A="0.263827" C="0.311235" G="0.105802" T="0.319136"/>
      <pos A="0.248025" C="0.240123" G="0.224321" T="0.287531"/>
      <pos A="0.240123" C="0.350741" G="0.113704" T="0.295432"/>
      <pos A="0.121605" C="0.105802" G="0.240123" T="0.532469"/>
      <pos A="0.295432" C="0.184815" G="0.366543" T="0.15321"/>
      <pos A="0.334938" C="0.169012" G="0.295432" T="0.200617"/>
      <pos A="0.21642" C="0.15321" G="0.366543" T="0.263827"/>
      <pos A="0.255926" C="0.271728" G="0.232222" T="0.240123"/>
      <pos A="0.224321" C="0.208519" G="0.240123" T="0.327037"/>
    </motif>
    <motif db="0" id="M9" alt="O9" length="40" nsites="8" evalue="1.3e-003">
      <pos A="0.362233" C="0.00308642" G="0.541807" T="0.0928731"/>
      <pos A="0.45202" C="0.0928731" G="0.272446" T="0.18266"/>
      <pos A="0.272446" C="0.0928731" G="0.362233" T="0.272446"/>
      <pos A="0.0928731" C="0.0928731" G="0.541807" T="0.272446"/>
      <pos A="0.362233" C="0.45202" G="0.18266" T="0.00308642"/>
      <pos A="0.362233" C="0.18266" G="0.362233" T="0.0928731"/>
      <pos A="0.18266" C="0.362233" G="0.18266" T="0.272446"/>
      <pos A="0.272446" C="0.362233" G="0.0928731" T="0.272446"/>
      <pos A="0.00308642" C="0.541807" G="0.45202" T="0.00308642"/>
      <pos A="0.00308642" C="0.45202" G="0.362233" T="0.18266"/>
      <pos A="0.272446" C="0.0928731" G="0.272446" T="0.362233"/>
      <pos A="0.362233" C="0.18266" G="0.362233" T="0.0928731"/>
      <pos A="0.721381" C="0.0928731" G="0.00308642" T="0.18266"/>
      <pos A="0.631594" C="0.00308642" G="0.362233" T="0.00308642"/>
      <pos A="0.272446" C="0.541807" G="0.18266" T="0.00308642"/>
      <pos A="0.272446" C="0.0928731" G="0.18266" T="0.45202"/>
      <pos A="0.0928731" C="0.18266" G="0.272446" T="0.45202"/>
      <pos A="0.18266" C="0.18266" G="0.362233" T="0.272446"/>
      <pos A="0.541807" C="0.0928731" G="0.272446" T="0.0928731"/>
      <pos A="0.362233" C="0.18266" G="0.272446" T="0.18266"/>
      <pos A="0.362233" C="0.18266" G="0.0928731" T="0.362233"/>
      <pos A="0.45202" C="0.0928731" G="0.0928731" T="0.362233"/>
      <pos A="0.18266" C="0.18266" G="0.362233" T="0.272446"/>
      <pos A="0.18266" C="0.0928731" G="0.00308642" T="0.721381"/>
      <pos A="0.0928731" C="0.272446" G="0.45202" T="0.18266"/>
      <pos A="0.362233" C="0.362233" G="0.0928731" T="0.18266"/>
      <pos A="0.18266" C="0.272446" G="0.0928731" T="0.45202"/>
      <pos A="0.272446" C="0.272446" G="0.0928731" T="0.362233"/>
      <pos A="0.0928731" C="0.18266" G="0.0928731" T="0.631594"/>
      <pos A="0.362233" C="0.00308642" G="0.272446" T="0.362233"/>
      <pos A="0.18266" C="0.0928731" G="0.272446" T="0.45202"/>
      <pos A="0.272446" C="0.0928731" G="0.272446" T="0.362233"/>
      <pos A="0.362233" C="0.45202" G="0.0928731" T="0.0928731"/>
      <pos A="0.18266" C="0.00308642" G="0.45202" T="0.362233"/>
      <pos A="0.272446" C="0.00308642" G="0.541807" T="0.18266"/>
      <pos A="0.0928731" C="0.362233" G="0.272446" T="0.272446"/>
      <pos A="0.45202" C="0.18266" G="0.0928731" T="0.272446"/>
      <pos A="0.18266" C="0.272446" G="0.272446" T="0.272446"/>
      <pos A="0.0928731" C="0.45202" G="0.18266" T="0.272446"/>
      <pos A="0.18266" C="0.0928731" G="0.45202" T="0.272446"/>
    </motif>
    <motif db="0" id="M91" alt="O91" length="40" nsites="8" evalue="1.3e-003">
      <pos A="0.0689304" C="0.200617" G="0.529835" T="0.200617"/>
      <pos A="0.0689304" C="0.0689304" G="0.332304" T="0.529835"/>
      <pos A="0.00308642" C="0.266461" G="0.463992" T="0.266461"/>
      <pos A="0.200617" C="0.529835" G="0.0689304" T="0.200617"/>
      <pos A="0.200617" C="0.200617" G="0.200617" T="0.398148"/>
      <pos A="0.134773" C="0.134773" G="0.463992" T="0.266461"/>
      <pos A="0.398148" C="0.266461" G="0.266461" T="0.0689304"/>
      <pos A="0.398148" C="0.134773" G="0.266461" T="0.200617"/>
      <pos A="0.529835" C="0.134773" G="0.200617" T="0.134773"/>
      <pos A="0.134773" C="0.200617" G="0.134773" T="0.529835"/>
      <pos A="0.332304" C="0.332304" G="0.00308642" T="0.332304"/>
      <pos A="0.661523" C="0.0689304" G="0.0689304" T="0.200617"/>
      <pos A="0.0689304" C="0.200617" G="0.398148" T="0.332304"/>
      <pos A="0.398148" C="0.00308642" G="0.134773" T="0.463992"/>
      <pos A="0.134773" C="0.398148" G="0.266461" T="0.200617"/>
      <pos A="0.266461" C="0.0689304" G="0.332304" T="0.332304"/>
      <pos A="0.0689304" C="0.200617" G="0.134773" T="0.595679"/>
      <pos A="0.134773" C="0.398148" G="0.134773" T="0.332304"/>
      <pos A="0.266461" C="0.332304" G="0.332304" T="0.0689304"/>
      <pos A="0.661523" C="0.266461" G="0.00308642" T="0.0689304"/>
      <pos A="0.134773" C="0.332304" G="0.134773" T="0.398148"/>
      <pos A="0.266461" C="0.134773" G="0.200617" T="0.398148"/>
      <pos A="0.398148" C="0.332304" G="0.266461" T="0.00308642"/>
      <pos A="0.266461" C="0.332304" G="0.266461" T="0.134773"/>
      <pos A="0.398148" C="0.134773" G="0.332304" T="0.134773"/>
      <pos A="0.463992" C="0.266461" G="0.200617" T="0.0689304"/>
      <pos A="0.463992" C="0.134773" G="0.134773" T="0.266461"/>
      <pos A="0.200617" C="0.332304" G="0.200617" T="0.266461"/>
      <pos A="0.463992" C="0.398148" G="0.00308642" T="0.134773"/>
      <pos A="0.463992" C="0.134773" G="0.200617" T="0.200617"/>
      <pos A="0.200617" C="0.266461" G="0.134773" T="0.398148"/>
      <pos A="0.00308642" C="0.727366" G="0.00308642" T="0.266461"/>
      <pos A="0.00308642" C="0.529835" G="0.00308642" T="0.463992"/>
      <pos A="0.332304" C="0.0689304" G="0.266461" T="0.332304"/>
      <pos A="0.200617" C="0.463992" G="0.134773" T="0.200617"/>
      <pos A="0.332304" C="0.200617" G="0.0689304" T="0.398148"/>
      <pos A="0.0689304" C="0.0689304" G="0.398148" T="0.463992"/>
      <pos A="0.134773" C="0.266461" G="0.529835" T="0.0689304"/>
      <pos A="0.332304" C="0.398148" G="0.134773" T="0.134773"/>
      <pos A="0.134773" C="0.398148" G="0.134773" T="0.332304"/>
    </motif>
    <motif db="0" id="M92" alt="O92" length="40" nsites="8" evalue="1.3e-003">
      <pos A="0.248025" C="0.374444" G="0.21642" T="0.161111"/>
      <pos A="0.255926" C="0.0741975" G="0.208519" T="0.461358"/>
      <pos A="0.255926" C="0.224321" G="0.169012" T="0.350741"/>
      <pos A="0.176914" C="0.176914" G="0.248025" T="0.398148"/>
      <pos A="0.21642" C="0.311235" G="0.232222" T="0.240123"/>
      <pos A="0.21642" C="0.319136" G="0.176914" T="0.287531"/>
      <pos A="0.319136" C="0.287531" G="0.176914" T="0.21642"/>
      <pos A="0.240123" C="0.176914" G="0.295432" T="0.287531"/>
      <pos A="0.437654" C="0.240123" G="0.200617" T="0.121605"/>
      <pos A="0.0979012" C="0.271728" G="0.311235" T="0.319136"/>
      <pos A="0.137407" C="0.295432" G="0.358642" T="0.208519"/>
      <pos A="0.192716" C="0.327037" G="0.161111" T="0.319136"/>
      <pos A="0.129506" C="0.334938" G="0.145309" T="0.390247"/>
      <pos A="0.319136" C="0.200617" G="0.09" T="0.390247"/>
      <pos A="0.255926" C="0.161111" G="0.27963" T="0.303333"/>
      <pos A="0.319136" C="0.176914" G="0.319136" T="0.184815"/>
      <pos A="0.248025" C="0.311235" G="0.161111" T="0.27963"/>
      <pos A="0.34284" C="0.224321" G="0.232222" T="0.200617"/>
      <pos A="0.240123" C="0.113704" G="0.184815" T="0.461358"/>
      <pos A="0.208519" C="0.255926" G="0.334938" T="0.200617"/>
      <pos A="0.311235" C="0.232222" G="0.248025" T="0.208519"/>
      <pos A="0.192716" C="0.398148" G="0.176914" T="0.232222"/>
      <pos A="0.311235" C="0.240123" G="0.200617" T="0.248025"/>
      <pos A="0.184815" C="0.311235" G="0.200617" T="0.303333"/>
      <pos A="0.295432" C="0.303333" G="0.176914" T="0.224321"/>
      <pos A="0.169012" C="0.121605" G="0.295432" T="0.413951"/>
      <pos A="0.137407" C="0.176914" G="0.303333" T="0.382346"/>
      <pos A="0.334938" C="0.350741" G="0.263827" T="0.0504938"/>
      <pos A="0.224321" C="0.295432" G="0.169012" T="0.311235"/>
      <pos A="0.27963" C="0.0820988" G="0.366543" T="0.271728"/>
      <pos A="0.0741975" C="0.255926" G="0.232222" T="0.437654"/>
      <pos A="0.161111" C="0.248025" G="0.27963" T="0.311235"/>
      <pos A="0.303333" C="0.208519" G="0.121605" T="0.366543"/>
      <pos A="0.34284" C="0.287531" G="0.200617" T="0.169012"/>
      <pos A="0.374444" C="0.137407" G="0.255926" T="0.232222"/>
      <pos A="0.224321" C="0.169012" G="0.311235" T="0.295432"/>
      <pos A="0.398148" C="0.263827" G="0.145309" T="0.192716"/>
      <pos A="0.224321" C="0.240123" G="0.208519" T="0.327037"/>
      <pos A="0.15321" C="0.453457" G="0.263827" T="0.129506"/>
      <pos A="0.453457" C="0.129506" G="0.21642" T="0.200617"/>
    </motif>
    <motif db="0" id="M93" alt="O93" length="40" nsites="8" evalue="1.3e-003">
      <pos A="0.334938" C="0.248025" G="0.169012" T="0.248025"/>
      <pos A="0.137407" C="0.248025" G="0.311235" T="0.303333"/>
      <pos A="0.232222" C="0.390247" G="0.129506" T="0.248025"/>
      <pos A="0.319136" C="0.208519" G="0.184815" T="0.287531"/>
      <pos A="0.200617" C="0.184815" G="0.240123" T="0.374444"/>
      <pos A="0.232222" C="0.161111" G="0.382346" T="0.224321"/>
      <pos A="0.295432" C="0.169012" G="0.27963" T="0.255926"/>
      <pos A="0.398148" C="0.255926" G="0.295432" T="0.0504938"/>
      <pos A="0.137407" C="0.248025" G="0.184815" T="0.429753"/>
      <pos A="0.224321" C="0.240123" G="0.327037" T="0.208519"/>
      <pos A="0.271728" C="0.27963" G="0.240123" T="0.208519"/>
      <pos A="0.208519" C="0.224321" G="0.161111" T="0.406049"/>
      <pos A="0.129506" C="0.21642" G="0.161111" T="0.492963"/>
      <pos A="0.161111" C="0.192716" G="0.287531" T="0.358642"/>
      <pos A="0.248025" C="0.208519" G="0.208519" T="0.334938"/>
      <pos A="0.295432" C="0.240123" G="0.232222" T="0.232222"/>
      <pos A="0.374444" C="0.176914" G="0.255926" T="0.192716"/>
      <pos A="0.224321" C="0.319136" G="0.176914" T="0.27963"/>
      <pos A="0.184815" C="0.271728" G="0.15321" T="0.390247"/>
      <pos A="0.200617" C="0.319136" G="0.145309" T="0.334938"/>
      <pos A="0.208519" C="0.105802" G="0.390247" T="0.295432"/>
      <pos A="0.192716" C="0.319136" G="0.224321" T="0.263827"/>
      <pos A="0.350741" C="0.413951" G="0.09" T="0.145309"/>
      <pos A="0.271728" C="0.169012" G="0.34284" T="0.21642"/>
      <pos A="0.145309" C="0.248025" G="0.240123" T="0.366543"/>
      <pos A="0.232222" C="0.240123" G="0.319136" T="0.208519"/>
      <pos A="0.303333" C="0.145309" G="0.232222" T="0.319136"/>
      <pos A="0.208519" C="0.334938" G="0.0979012" T="0.358642"/>
      <pos A="0.263827" C="0.366543" G="0.21642" T="0.15321"/>
      <pos A="0.34284" C="0.184815" G="0.15321" T="0.319136"/>
      <pos A="0.334938" C="0.121605" G="0.287531" T="0.255926"/>
      <pos A="0.263827" C="0.105802" G="0.303333" T="0.327037"/>
      <pos A="0.445556" C="0.15321" G="0.192716" T="0.208519"/>
      <pos A="0.295432" C="0.145309" G="0.295432" T="0.263827"/>
      <pos A="0.21642" C="0.263827" G="0.208519" T="0.311235"/>
      <pos A="0.224321" C="0.240123" G="0.0979012" T="0.437654"/>
      <pos A="0.21642" C="0.311235" G="0.21642" T="0.255926"/>
      <pos A="0.145309" C="0.469259" G="0.121605" T="0.263827"/>
      <pos A="0.263827" C="0.224321" G="0.366543" T="0.145309"/>
      <pos A="0.232222" C="0.255926" G="0.224321" T="0.287531"/>
    </motif>
    <motif db="0" id="M94" alt="O94" length="40" nsites="8" evalue="1.3e-003">
      <pos A="0.00308642" C="0.373457" G="0.496914" T="0.126543"/>
      <pos A="0.496914" C="0.373457" G="0.00308642" T="0.126543"/>
      <pos A="0.25" C="0.373457" G="0.25" T="0.126543"/>
      <pos A="0.25" C="0.373457" G="0.373457" T="0.00308642"/>
      <pos A="0.496914" C="0.126543" G="0.25" T="0.126543"/>
      <pos A="0.00308642" C="0.62037" G="0.373457" T="0.00308642"/>
      <pos A="0.867284" C="0.126543" G="0.00308642" T="0.00308642"/>
      <pos A="0.126543" C="0.25" G="0.373457" T="0.25"/>
      <pos A="0.373457" C="0.00308642" G="0.25" T="0.373457"/>
      <pos A="0.00308642" C="0.373457" G="0.496914" T="0.126543"/>
      <pos A="0.126543" C="0.25" G="0.373457" T="0.25"/>
      <pos A="0.25" C="0.00308642" G="0.373457" T="0.373457"/>
      <pos A="0.25" C="0.126543" G="0.126543" T="0.496914"/>
      <pos A="0.496914" C="0.126543" G="0.25" T="0.126543"/>
      <pos A="0.62037" C="0.25" G="0.126543" T="0.00308642"/>
      <pos A="0.126543" C="0.62037" G="0.25" T="0.00308642"/>
      <pos A="0.00308642" C="0.867284" G="0.126543" T="0.00308642"/>
      <pos A="0.496914" C="0.126543" G="0.25" T="0.126543"/>
      <pos A="0.496914" C="0.00308642" G="0.496914" T="0.00308642"/>
      <pos A="0.126543" C="0.126543" G="0.373457" T="0.373457"/>
      <pos A="0.25" C="0.25" G="0.496914" T="0.00308642"/>
      <pos A="0.126543" C="0.496914" G="0.00308642" T="0.373457"/>
      <pos A="0.373457" C="0.25" G="0.00308642" T="0.373457"/>
      <pos A="0.00308642" C="0.373457" G="0.126543" T="0.496914"/>
      <pos A="0.00308642" C="0.25" G="0.496914" T="0.25"/>
      <pos A="0.00308642" C="0.126543" G="0.743827" T="0.126543"/>
      <pos A="0.373457" C="0.373457" G="0.00308642" T="0.25"/>
      <pos A="0.25" C="0.126543" G="0.126543" T="0.496914"/>
      <pos A="0.00308642" C="0.25" G="0.00308642" T="0.743827"/>
      <pos A="0.126543" C="0.25" G="0.373457" T="0.25"/>
      <pos A="0.00308642" C="0.373457" G="0.00308642" T="0.62037"/>
      <pos A="0.25" C="0.00308642" G="0.126543" T="0.62037"/>
      <pos A="0.00308642" C="0.25" G="0.373457" T="0.373457"/>
      <pos A="0.00308642" C="0.62037" G="0.00308642" T="0.373457"/>
      <pos A="0.25" C="0.25" G="0.126543" T="0.373457"/>
      <pos A="0.25" C="0.00308642" G="0.25" T="0.496914"/>
      <pos A="0.00308642" C="0.25" G="0.496914" T="0.25"/>
      <pos A="0.496914" C="0.126543" G="0.25" T="0.126543"/>
      <pos A="0.25" C="0.25" G="0.25" T="0.25"/>
      <pos A="0.25" C="0.25" G="0.373457" T="0.126543"/>
    </motif>
    <motif db="0" id="M95" alt="O95" length="40" nsites="8" evalue="1.3e-003">
      <pos A="0.30698" C="0.382953" G="0.0790598" T="0.231006"/>
      <pos A="0.30698" C="0.231006" G="0.00308642" T="0.458926"/>
      <pos A="0.0790598" C="0.155033" G="0.155033" T="0.610874"/>
      <pos A="0.0790598" C="0.382953" G="0.30698" T="0.231006"/>
      <pos A="0.30698" C="0.30698" G="0.0790598" T="0.30698"/>
      <pos A="0.0790598" C="0.30698" G="0.458926" T="0.155033"/>
      <pos A="0.00308642" C="0.155033" G="0.458926" T="0.382953"/>
      <pos A="0.0790598" C="0.30698" G="0.0790598" T="0.534901"/>
      <pos A="0.610874" C="0.00308642" G="0.231006" T="0.155033"/>
      <pos A="0.00308642" C="0.0790598" G="0.458926" T="0.458926"/>
      <pos A="0.0790598" C="0.382953" G="0.231006" T="0.30698"/>
      <pos A="0.30698" C="0.155033" G="0.155033" T="0.382953"/>
      <pos A="0.155033" C="0.30698" G="0.458926" T="0.0790598"/>
      <pos A="0.155033" C="0.00308642" G="0.382953" T="0.458926"/>
      <pos A="0.0790598" C="0.458926" G="0.155033" T="0.30698"/>
      <pos A="0.30698" C="0.30698" G="0.231006" T="0.155033"/>
      <pos A="0.30698" C="0.458926" G="0.0790598" T="0.155033"/>
      <pos A="0.382953" C="0.231006" G="0.155033" T="0.231006"/>
      <pos A="0.00308642" C="0.458926" G="0.155033" T="0.382953"/>
      <pos A="0.382953" C="0.0790598" G="0.0790598" T="0.458926"/>
      <pos A="0.155033" C="0.382953" G="0.382953" T="0.0790598"/>
      <pos A="0.0790598" C="0.231006" G="0.231006" T="0.458926"/>
      <pos A="0.0790598" C="0.00308642" G="0.534901" T="0.382953"/>
      <pos A="0.30698" C="0.0790598" G="0.382953" T="0.231006"/>
      <pos A="0.231006" C="0.30698" G="0.30698" T="0.155033"/>
      <pos A="0.00308642" C="0.0790598" G="0.231006" T="0.686847"/>
      <pos A="0.382953" C="0.30698" G="0.30698" T="0.00308642"/>
      <pos A="0.155033" C="0.00308642" G="0.30698" T="0.534901"/>
      <pos A="0.0790598" C="0.30698" G="0.231006" T="0.382953"/>
      <pos A="0.231006" C="0.231006" G="0.231006" T="0.30698"/>
      <pos A="0.231006" C="0.155033" G="0.30698" T="0.30698"/>
      <pos A="0.30698" C="0.30698" G="0.30698" T="0.0790598"/>
      <pos A="0.382953" C="0.0790598" G="0.382953" T="0.155033"/>
      <pos A="0.00308642" C="0.155033" G="0.534901" T="0.30698"/>
      <pos A="0.30698" C="0.00308642" G="0.458926" T="0.231006"/>
      <pos A="0.155033" C="0.382953" G="0.30698" T="0.155033"/>
      <pos A="0.458926" C="0.30698" G="0.231006" T="0.00308642"/>
      <pos A="0.00308642" C="0.382953" G="0.0790598" T="0.534901"/>
      <pos A="0.00308642" C="0.231006" G="0.382953" T="0.382953"/>
      <pos A="0.30698" C="0.382953" G="0.155033" T="0.155033"/>
    </motif>
    <motif db="0" id="M96" alt="O96" length="40" nsites="8" evalue="1.3e-003">
      <pos A="0.00308642" C="0.990741" G="0.00308642" T="0.00308642"/>
      <pos A="0.00308642" C="0.00308642" G="0.00308642" T="0.990741"/>
      <pos A="0.990741" C="0.00308642" G="0.00308642" T="0.00308642"/>
      <pos A="0.00308642" C="0.00308642" G="0.00308642" T="0.990741"/>
      <pos A="0.990741" C="0.00308642" G="0.00308642" T="0.00308642"/>
      <pos A="0.00308642" C="0.00308642" G="0.00308642" T="0.990741"/>
      <pos A="0.990741" C="0.00308642" G="0.00308642" T="0.00308642"/>
      <pos A="0.990741" C="0.00308642" G="0.00308642" T="0.00308642"/>
      <pos A="0.990741" C="0.00308642" G="0.00308642" T="0.00308642"/>
      <pos A="0.00308642" C="0.00308642" G="0.00308642" T="0.990741"/>
      <pos A="0.00308642" C="0.00308642" G="0.990741" T="0.00308642"/>
      <pos A="0.00308642" C="0.00308642" G="0.00308642" T="0.990741"/>
      <pos A="0.990741" C="0.00308642" G="0.00308642" T="0.00308642"/>
      <pos A="0.00308642" C="0.990741" G="0.00308642" T="0.00308642"/>
      <pos A="0.990741" C="0.00308642" G="0.00308642" T="0.00308642"/>
      <pos A="0.00308642" C="0.00308642" G="0.00308642" T="0.990741"/>
      <pos A="0.00308642" C="0.00308642" G="0.00308642" T="0.990741"/>
      <pos A="0.00308642" C="0.00308642" G="0.00308642" T="0.990741"/>
      <pos A="0.990741" C="0.00308642" G="0.00308642" T="0.00308642"/>
      <pos A="0.990741" C="0.00308642" G="0.00308642" T="0.00308642"/>
      <pos A="0.00308642" C="0.00308642" G="0.00308642" T="0.990741"/>
      <pos A="0.00308642" C="0.00308642" G="0.00308642" T="0.990741"/>
      <pos A="0.00308642" C="0.00308642" G="0.00308642" T="0.990741"/>
      <pos A="0.00308642" C="0.00308642" G="0.00308642" T="0.990741"/>
      <pos A="0.990741" C="0.00308642" G="0.00308642" T="0.00308642"/>
      <pos A="0.990741" C="0.00308642" G="0.00308642" T="0.00308642"/>
      <pos A="0.990741" C="0.00308642" G="0.00308642" T="0.00308642"/>
      <pos A="0.990741" C="0.00308642" G="0.00308642" T="0.00308642"/>
      <pos A="0.990741" C="0.00308642" G="0.00308642" T="0.00308642"/>
      <pos A="0.00308642" C="0.00308642" G="0.00308642" T="0.990741"/>
      <pos A="0.990741" C="0.00308642" G="0.00308642" T="0.00308642"/>
      <pos A="0.990741" C="0.00308642" G="0.00308642" T="0.00308642"/>
      <pos A="0.00308642" C="0.990741" G="0.00308642" T="0.00308642"/>
      <pos A="0.990741" C="0.00308642" G="0.00308642" T="0.00308642"/>
      <pos A="0.00308642" C="0.00308642" G="0.00308642" T="0.990741"/>
      <pos A="0.990741" C="0.00308642" G="0.00308642" T="0.00308642"/>
      <pos A="0.990741" C="0.00308642" G="0.00308642" T="0.00308642"/>
      <pos A="0.990741" C="0.00308642" G="0.00308642" T="0.00308642"/>
      <pos A="0.00308642" C="0.00308642" G="0.00308642" T="0.990741"/>
      <pos A="0.00308642" C="0.00308642" G="0.990741" T="0.00308642"/>
    </motif>
    <motif db="0" id="M97" alt="O97" length="40" nsites="8" evalue="1.3e-003">
      <pos A="0.240123" C="0.208519" G="0.232222" T="0.319136"/>
      <pos A="0.271728" C="0.311235" G="0.303333" T="0.113704"/>
      <pos A="0.21642" C="0.27963" G="0.248025" T="0.255926"/>
      <pos A="0.295432" C="0.311235" G="0.129506" T="0.263827"/>
      <pos A="0.240123" C="0.184815" G="0.208519" T="0.366543"/>
      <pos A="0.271728" C="0.303333" G="0.27963" T="0.145309"/>
      <pos A="0.327037" C="0.176914" G="0.192716" T="0.303333"/>
      <pos A="0.145309" C="0.200617" G="0.429753" T="0.224321"/>
      <pos A="0.208519" C="0.240123" G="0.232222" T="0.319136"/>
      <pos A="0.240123" C="0.287531" G="0.137407" T="0.334938"/>
      <pos A="0.192716" C="0.303333" G="0.161111" T="0.34284"/>
      <pos A="0.303333" C="0.232222" G="0.176914" T="0.287531"/>
      <pos A="0.248025" C="0.366543" G="0.176914" T="0.208519"/>
      <pos A="0.21642" C="0.15321" G="0.21642" T="0.413951"/>
      <pos A="0.192716" C="0.319136" G="0.184815" T="0.303333"/>
      <pos A="0.271728" C="0.184815" G="0.15321" T="0.390247"/>
      <pos A="0.406049" C="0.113704" G="0.145309" T="0.334938"/>
      <pos A="0.287531" C="0.0504938" G="0.382346" T="0.27963"/>
      <pos A="0.169012" C="0.295432" G="0.255926" T="0.27963"/>
      <pos A="0.295432" C="0.303333" G="0.169012" T="0.232222"/>
      <pos A="0.208519" C="0.311235" G="0.295432" T="0.184815"/>
      <pos A="0.27963" C="0.161111" G="0.161111" T="0.398148"/>
      <pos A="0.145309" C="0.263827" G="0.469259" T="0.121605"/>
      <pos A="0.358642" C="0.255926" G="0.287531" T="0.0979012"/>
      <pos A="0.240123" C="0.319136" G="0.161111" T="0.27963"/>
      <pos A="0.192716" C="0.350741" G="0.232222" T="0.224321"/>
      <pos A="0.161111" C="0.413951" G="0.113704" T="0.311235"/>
      <pos A="0.374444" C="0.200617" G="0.0820988" T="0.34284"/>
      <pos A="0.27963" C="0.113704" G="0.287531" T="0.319136"/>
      <pos A="0.105802" C="0.224321" G="0.382346" T="0.287531"/>
      <pos A="0.327037" C="0.263827" G="0.240123" T="0.169012"/>
      <pos A="0.248025" C="0.145309" G="0.169012" T="0.437654"/>
      <pos A="0.311235" C="0.295432" G="0.0979012" T="0.295432"/>
      <pos A="0.248025" C="0.208519" G="0.169012" T="0.374444"/>
      <pos A="0.184815" C="0.208519" G="0.248025" T="0.358642"/>
      <pos A="0.327037" C="0.224321" G="0.129506" T="0.319136"/>
      <pos A="0.161111" C="0.319136" G="0.327037" T="0.192716"/>
      <pos A="0.263827" C="0.169012" G="0.184815" T="0.382346"/>
      <pos A="0.105802" C="0.445556" G="0.334938" T="0.113704"/>
      <pos A="0.271728" C="0.263827" G="0.15321" T="0.311235"/>
    </motif>
    <motif db="0" id="M98" alt="O98" length="40" nsites="8" evalue="1.3e-003">
      <pos A="0.429753" C="0.248025" G="0.161111" T="0.161111"/>
      <pos A="0.34284" C="0.208519" G="0.129506" T="0.319136"/>
      <pos A="0.121605" C="0.350741" G="0.27963" T="0.248025"/>
      <pos A="0.15321" C="0.192716" G="0.192716" T="0.461358"/>
      <pos A="0.161111" C="0.311235" G="0.27963" T="0.248025"/>
      <pos A="0.21642" C="0.34284" G="0.169012" T="0.271728"/>
      <pos A="0.453457" C="0.105802" G="0.161111" T="0.27963"/>
      <pos A="0.208519" C="0.192716" G="0.319136" T="0.27963"/>
      <pos A="0.224321" C="0.429753" G="0.176914" T="0.169012"/>
      <pos A="0.232222" C="0.255926" G="0.208519" T="0.303333"/>
      <pos A="0.176914" C="0.263827" G="0.27963" T="0.27963"/>
      <pos A="0.248025" C="0.240123" G="0.113704" T="0.398148"/>
      <pos A="0.232222" C="0.271728" G="0.169012" T="0.327037"/>
      <pos A="0.295432" C="0.176914" G="0.0820988" T="0.445556"/>
      <pos A="0.15321" C="0.27963" G="0.240123" T="0.327037"/>
      <pos A="0.176914" C="0.113704" G="0.255926" T="0.453457"/>
      <pos A="0.27963" C="0.303333" G="0.287531" T="0.129506"/>
      <pos A="0.271728" C="0.176914" G="0.334938" T="0.21642"/>
      <pos A="0.21642" C="0.27963" G="0.295432" T="0.208519"/>
      <pos A="0.437654" C="0.09" G="0.129506" T="0.34284"/>
      <pos A="0.27963" C="0.145309" G="0.350741" T="0.224321"/>
      <pos A="0.169012" C="0.327037" G="0.271728" T="0.232222"/>
      <pos A="0.271728" C="0.248025" G="0.271728" T="0.208519"/>
      <pos A="0.129506" C="0.271728" G="0.311235" T="0.287531"/>
      <pos A="0.303333" C="0.224321" G="0.21642" T="0.255926"/>
      <pos A="0.271728" C="0.334938" G="0.232222" T="0.161111"/>
      <pos A="0.161111" C="0.255926" G="0.208519" T="0.374444"/>
      <pos A="0.295432" C="0.287531" G="0.200617" T="0.21642"/>
      <pos A="0.350741" C="0.295432" G="0.176914" T="0.176914"/>
      <pos A="0.232222" C="0.105802" G="0.263827" T="0.398148"/>
      <pos A="0.184815" C="0.0820988" G="0.334938" T="0.398148"/>
      <pos A="0.192716" C="0.176914" G="0.232222" T="0.398148"/>
      <pos A="0.232222" C="0.271728" G="0.240123" T="0.255926"/>
      <pos A="0.27963" C="0.287531" G="0.184815" T="0.248025"/>
      <pos A="0.295432" C="0.15321" G="0.169012" T="0.382346"/>
      <pos A="0.224321" C="0.240123" G="0.350741" T="0.184815"/>
      <pos A="0.303333" C="0.413951" G="0.161111" T="0.121605"/>
      <pos A="0.406049" C="0.137407" G="0.192716" T="0.263827"/>
      <pos A="0.295432" C="0.224321" G="0.232222" T="0.248025"/>
      <pos A="0.21642" C="0.34284" G="0.208519" T="0.232222"/>
    </motif>
    <motif db="0" id="M99" alt="O99" length="40" nsites="8" evalue="1.3e-003">
      <pos A="0.184492" C="0.164336" G="0.265117" T="0.386054"/>
      <pos A="0.224805" C="0.0837116" G="0.244961" T="0.446523"/>
      <pos A="0.285273" C="0.285273" G="0.164336" T="0.265117"/>
      <pos A="0.164336" C="0.305429" G="0.244961" T="0.285273"/>
      <pos A="0.345742" C="0.184492" G="0.224805" T="0.244961"/>
      <pos A="0.0232425" C="0.345742" G="0.204649" T="0.426366"/>
      <pos A="0.305429" C="0.265117" G="0.00308642" T="0.426366"/>
      <pos A="0.244961" C="0.305429" G="0.386054" T="0.0635546"/>
      <pos A="0.325586" C="0.124024" G="0.204649" T="0.345742"/>
      <pos A="0.285273" C="0.103868" G="0.265117" T="0.345742"/>
      <pos A="0.305429" C="0.124024" G="0.244961" T="0.325586"/>
      <pos A="0.0635546" C="0.0433985" G="0.345742" T="0.547304"/>
      <pos A="0.0232425" C="0.204649" G="0.325586" T="0.446523"/>
      <pos A="0.184492" C="0.305429" G="0.305429" T="0.204649"/>
      <pos A="0.244961" C="0.386054" G="0.184492" T="0.184492"/>
      <pos A="0.46668" C="0.0635546" G="0.124024" T="0.345742"/>
      <pos A="0.345742" C="0.305429" G="0.244961" T="0.103868"/>
      <pos A="0.224805" C="0.265117" G="0.14418" T="0.365898"/>
      <pos A="0.184492" C="0.345742" G="0.164336" T="0.305429"/>
      <pos A="0.325586" C="0.164336" G="0.184492" T="0.325586"/>
      <pos A="0.345742" C="0.325586" G="0.14418" T="0.184492"/>
      <pos A="0.567461" C="0.14418" G="0.184492" T="0.103868"/>
      <pos A="0.265117" C="0.224805" G="0.365898" T="0.14418"/>
      <pos A="0.305429" C="0.124024" G="0.103868" T="0.46668"/>
      <pos A="0.14418" C="0.285273" G="0.40621" T="0.164336"/>
      <pos A="0.40621" C="0.285273" G="0.103868" T="0.204649"/>
      <pos A="0.164336" C="0.00308642" G="0.426366" T="0.40621"/>
      <pos A="0.365898" C="0.224805" G="0.124024" T="0.285273"/>
      <pos A="0.325586" C="0.244961" G="0.224805" T="0.204649"/>
      <pos A="0.345742" C="0.244961" G="0.265117" T="0.14418"/>
      <pos A="0.40621" C="0.204649" G="0.0837116" T="0.305429"/>
      <pos A="0.0433985" C="0.305429" G="0.164336" T="0.486836"/>
      <pos A="0.184492" C="0.224805" G="0.224805" T="0.365898"/>
      <pos A="0.0433985" C="0.486836" G="0.224805" T="0.244961"/>
      <pos A="0.325586" C="0.365898" G="0.14418" T="0.164336"/>
      <pos A="0.204649" C="0.224805" G="0.224805" T="0.345742"/>
      <pos A="0.365898" C="0.325586" G="0.164336" T="0.14418"/>
      <pos A="0.305429" C="0.0433985" G="0.285273" T="0.365898"/>
      <pos A="0.124024" C="0.325586" G="0.305429" T="0.244961"/>
      <pos A="0.325586" C="0.164336" G="0.325586" T="0.184492"/>
    </motif>
  </queries>
  <targets>
    <motif db="0" id="AIRE_HUMAN.H11MO.0.C" length="18" nsites="41" evalue="1.0e+000"
        url="http://hocomoco.autosome.ru/motif/AIRE_HUMAN.H11MO.0.C">
      <pos A="0.397368" C="0.261336" G="0.125304" T="0.215992"/>
      <pos A="0.181984" C="0.181984" G="0.13664" T="0.499392"/>
      <pos A="0.13664" C="0.13664" G="0.204656" T="0.522064"/>
      <pos A="0.0459522" C="0.000608273" G="0.884815" T="0.0686242"/>
      <pos A="0.000608273" C="0.000608273" G="0.816799" T="0.181984"/>
      <pos A="0.318016" C="0.0459522" G="0.0232802" T="0.612752"/>
      <pos A="0.386032" C="0.0912962" G="0.0232802" T="0.499392"/>
      <pos A="0.36336" C="0.13664" G="0.13664" T="0.36336"/>
      <pos A="0.340688" C="0.0686242" G="0.13664" T="0.454048"/>
      <pos A="0.522064" C="0.0912962" G="0.13664" T="0.25"/>
      <pos A="0.386032" C="0.0459522" G="0.0686242" T="0.499392"/>
      <pos A="0.227328" C="0.13664" G="0.0686242" T="0.567408"/>
      <pos A="0.000608273" C="0.0232802" G="0.884815" T="0.0912962"/>
      <pos A="0.000608273" C="0.000608273" G="0.975503" T="0.0232802"/>
      <pos A="0.227328" C="0.0912962" G="0.25" T="0.431376"/>
      <pos A="0.0686242" C="0.181984" G="0.181984" T="0.567408"/>
      <pos A="0.454048" C="0.0232802" G="0.159312" T="0.36336"/>
      <pos A="0.403036" C="0.267004" G="0.1083" T="0.22166"/>
    </motif>
    <motif db="0" id="ANDR_HUMAN.H11MO.2.A" length="12" nsites="500" evalue="1.0e+000"
        url="http://hocomoco.autosome.ru/motif/ANDR_HUMAN.H11MO.2.A">
      <pos A="0.140022" C="0.323985" G="0.242002" T="0.293991"/>
      <pos A="0.248" C="0.130024" G="0.118026" T="0.503949"/>
      <pos A="0.138022" C="0.389972" G="0.317986" T="0.154019"/>
      <pos A="0.0460408" C="0.0160468" G="0.00204959" T="0.935863"/>
      <pos A="0.00604879" C="0.020046" G="0.969856" T="0.00404919"/>
      <pos A="0.010048" C="0.0120476" G="0.00204959" T="0.975855"/>
      <pos A="0.0540392" C="0.120026" G="0.188012" T="0.637922"/>
      <pos A="4.999e-05" C="0.983853" G="0.00604879" T="0.010048"/>
      <pos A="0.0280444" C="0.405969" G="0.00404919" T="0.561938"/>
      <pos A="0.172016" C="0.238002" G="0.114027" T="0.475955"/>
      <pos A="0.186013" C="0.140022" G="0.269996" T="0.403969"/>
      <pos A="0.122026" C="0.218006" G="0.242002" T="0.417966"/>
    </motif>
    <motif db="0" id="ARI3A_HUMAN.H11MO.0.D" length="22" nsites="44" evalue="1.0e+000"
        url="http://hocomoco.autosome.ru/motif/ARI3A_HUMAN.H11MO.0.D">
      <pos A="0.390323" C="0.0966588" G="0.325656" T="0.187362"/>
      <pos A="0.680839" C="0.0912698" G="0.000566893" T="0.227324"/>
      <pos A="0.112826" C="0.000566893" G="0.000566893" T="0.886041"/>
      <pos A="0.158177" C="0.000566893" G="0.000566893" T="0.840689"/>
      <pos A="0.952948" C="0.0459184" G="0.000566893" T="0.000566893"/>
      <pos A="0.931392" C="0.0674742" G="0.000566893" T="0.000566893"/>
      <pos A="0.475637" C="0.000566893" G="0.0243626" T="0.499433"/>
      <pos A="0.000566893" C="0.40873" G="0.227324" T="0.363379"/>
      <pos A="0.294232" C="0.181973" G="0.432526" T="0.0912698"/>
      <pos A="0.499433" C="0.0459184" G="0.363379" T="0.0912698"/>
      <pos A="0.454082" C="0.0459184" G="0.158177" T="0.341823"/>
      <pos A="0.72843" C="0.000566893" G="0.0912698" T="0.179733"/>
      <pos A="0.136621" C="0.0459184" G="0.0912698" T="0.72619"/>
      <pos A="0.160417" C="0.56858" G="0.0459184" T="0.225084"/>
      <pos A="0.72619" C="0.000566893" G="0.000566893" T="0.272676"/>
      <pos A="0.749986" C="0.0459184" G="0.000566893" T="0.203529"/>
      <pos A="0.952948" C="0.000566893" G="0.000566893" T="0.0459184"/>
      <pos A="0.40873" C="0.000566893" G="0.0459184" T="0.544785"/>
      <pos A="0.115066" C="0.136621" G="0.0912698" T="0.657043"/>
      <pos A="0.520989" C="0.136621" G="0.0243626" T="0.318027"/>
      <pos A="0.611692" C="0.069714" G="0.000566893" T="0.318027"/>
      <pos A="0.664672" C="0.00595584" G="0.075103" T="0.254269"/>
    </motif>
    <motif db="0" id="ARI5B_HUMAN.H11MO.0.C" length="13" nsites="15" evalue="1.0e+000"
        url="http://hocomoco.autosome.ru/motif/ARI5B_HUMAN.H11MO.0.C">
      <pos A="0.216887" C="0.0844371" G="0.349338" T="0.349338"/>
      <pos A="0.134106" C="0.266556" G="0.399007" T="0.200331"/>
      <pos A="0.00165563" C="0.266556" G="0.200331" T="0.531457"/>
      <pos A="0.00165563" C="0.134106" G="0.332781" T="0.531457"/>
      <pos A="0.332781" C="0.0678808" G="0.332781" T="0.266556"/>
      <pos A="0.200331" C="0.0678808" G="0.663907" T="0.0678808"/>
      <pos A="0.00165563" C="0.00165563" G="0.00165563" T="0.995033"/>
      <pos A="0.862583" C="0.00165563" G="0.134106" T="0.00165563"/>
      <pos A="0.00165563" C="0.134106" G="0.00165563" T="0.862583"/>
      <pos A="0.00165563" C="0.0678808" G="0.0678808" T="0.862583"/>
      <pos A="0.134106" C="0.266556" G="0.531457" T="0.0678808"/>
      <pos A="0.134106" C="0.0678808" G="0.266556" T="0.531457"/>
      <pos A="0.25" C="0.11755" G="0.448675" T="0.183775"/>
    </motif>
    <motif db="0" id="BARH2_HUMAN.H11MO.0.D" length="18" nsites="42825" evalue="1.0e+000"
        url="http://hocomoco.autosome.ru/motif/BARH2_HUMAN.H11MO.0.D">
      <pos A="0.221277" C="0.229626" G="0.413979" T="0.135118"/>
      <pos A="0.167058" C="0.385056" G="0.121355" T="0.326531"/>
      <pos A="0.0090238" C="0.00622148" G="0.00605889" T="0.978696"/>
      <pos A="0.988399" C="0.000650948" G="0.00147868" T="0.00947101"/>
      <pos A="0.99828" C="0.000780282" G="0.000647253" T="0.000292509"/>
      <pos A="0.476164" C="0.00180756" G="0.0308855" T="0.491143"/>
      <pos A="0.0165538" C="0.447798" G="0.0168763" T="0.518772"/>
      <pos A="0.0210791" C="0.00169064" G="0.971392" T="0.00583803"/>
      <pos A="0.204192" C="0.247647" G="0.346599" T="0.201562"/>
      <pos A="0.0565878" C="0.275451" G="0.0624176" T="0.605543"/>
      <pos A="0.144585" C="0.383472" G="0.294382" T="0.17756"/>
      <pos A="0.218691" C="0.379395" G="0.13358" T="0.268334"/>
      <pos A="0.268555" C="0.122333" G="0.101111" T="0.508001"/>
      <pos A="0.522536" C="0.0208406" G="0.0498196" T="0.406804"/>
      <pos A="0.490371" C="0.0184796" G="0.0137296" T="0.47742"/>
      <pos A="0.41991" C="0.0322168" G="0.0496664" T="0.498207"/>
      <pos A="0.336494" C="0.182098" G="0.118011" T="0.363397"/>
      <pos A="0.228191" C="0.155706" G="0.43546" T="0.180643"/>
    </motif>
    <motif db="0" id="BATF_HUMAN.H11MO.0.A" length="18" nsites="500" evalue="1.0e+000"
        url="http://hocomoco.autosome.ru/motif/BATF_HUMAN.H11MO.0.A">
      <pos A="0.45196" C="0.0780344" G="0.263997" T="0.206009"/>
      <pos A="0.0480404" C="0.39997" G="0.345981" T="0.206009"/>
      <pos A="0.0120476" C="0.0180464" G="0.0440412" T="0.925865"/>
      <pos A="0.134023" C="0.327984" G="0.0240452" T="0.513947"/>
      <pos A="0.0860328" C="0.238002" G="0.0520396" T="0.623925"/>
      <pos A="0.142022" C="0.545941" G="0.0460408" T="0.265997"/>
      <pos A="0.379974" C="0.0860328" G="0.395971" T="0.138022"/>
      <pos A="0.369976" C="0.114027" G="0.230004" T="0.285993"/>
      <pos A="0.337982" C="0.0180464" G="0.0840332" T="0.559938"/>
      <pos A="0.577934" C="0.158018" G="0.0220456" T="0.242002"/>
      <pos A="0.00204959" C="0.00204959" G="4.999e-05" T="0.995851"/>
      <pos A="0.00404919" C="0.0560388" G="0.84988" T="0.090032"/>
      <pos A="0.977854" C="0.00804839" G="0.0120476" T="0.00204959"/>
      <pos A="0.104029" C="0.557938" G="0.315987" T="0.0220456"/>
      <pos A="0.0720356" C="0.030044" G="0.020046" T="0.877874"/>
      <pos A="0.212008" C="0.507948" G="0.212008" T="0.0680364"/>
      <pos A="0.611928" C="0.0840332" G="0.110028" T="0.194011"/>
      <pos A="0.142022" C="0.186013" G="0.305989" T="0.365977"/>
    </motif>
    <motif db="0" id="BC11A_HUMAN.H11MO.0.A" length="17" nsites="500" evalue="1.0e+000"
        url="http://hocomoco.autosome.ru/motif/BC11A_HUMAN.H11MO.0.A">
      <pos A="0.37573" C="0.184625" G="0.286195" T="0.153451"/>
      <pos A="0.55058" C="0.0994705" G="0.224094" T="0.125856"/>
      <pos A="0.500164" C="0.142363" G="0.230714" T="0.126759"/>
      <pos A="0.589982" C="0.0166164" G="0.226051" T="0.167351"/>
      <pos A="0.187435" C="0.160796" G="0.580417" T="0.071352"/>
      <pos A="0.664511" C="0.0145816" G="0.269377" T="0.051531"/>
      <pos A="0.104037" C="0.0144884" G="0.828551" T="0.0529239"/>
      <pos A="0.200417" C="0.0327717" G="0.758546" T="0.00826493"/>
      <pos A="0.880098" C="0.0431253" G="0.0485975" T="0.0281795"/>
      <pos A="0.867864" C="0.00583965" G="0.0555442" T="0.0707524"/>
      <pos A="0.248399" C="0.226047" G="0.502141" T="0.0234139"/>
      <pos A="0.150158" C="0.154992" G="0.0315585" T="0.663292"/>
      <pos A="0.117832" C="0.0724923" G="0.760189" T="0.0494865"/>
      <pos A="0.658749" C="0.064413" G="0.250663" T="0.0261749"/>
      <pos A="0.458785" C="0.143453" G="0.310166" T="0.0875961"/>
      <pos A="0.622702" C="0.078845" G="0.157294" T="0.141159"/>
      <pos A="0.358985" C="0.2047" G="0.318076" T="0.118238"/>
    </motif>
    <motif db="0" id="BRAC_HUMAN.H11MO.0.A" length="20" nsites="500" evalue="1.0e+000"
        url="http://hocomoco.autosome.ru/motif/BRAC_HUMAN.H11MO.0.A">
      <pos A="0.120026" C="0.252" G="0.146021" T="0.481954"/>
      <pos A="0.0780344" C="0.20201" G="0.106029" T="0.613927"/>
      <pos A="0.335983" C="0.311988" G="0.224005" T="0.128024"/>
      <pos A="0.333983" C="0.164017" G="0.379974" T="0.122026"/>
      <pos A="0.138022" C="0.673915" G="0.128024" T="0.060038"/>
      <pos A="0.669916" C="0.0720356" G="0.162018" T="0.0960308"/>
      <pos A="0.19801" C="0.174015" G="0.407968" T="0.220006"/>
      <pos A="0.182014" C="0.252" G="0.40197" T="0.164017"/>
      <pos A="0.244001" C="0.166017" G="0.339982" T="0.25"/>
      <pos A="0.469956" C="0.190012" G="0.230004" T="0.110028"/>
      <pos A="0.343981" C="0.0520396" G="0.437962" T="0.166017"/>
      <pos A="0.060038" C="0.128024" G="0.7479" T="0.0640372"/>
      <pos A="0.0380424" C="0.0160468" G="0.00404919" T="0.941862"/>
      <pos A="0.00204959" C="0.0140472" G="0.969856" T="0.0140472"/>
      <pos A="0.224005" C="0.0520396" G="0.0440412" T="0.679914"/>
      <pos A="0.0320436" C="0.15202" G="0.631924" T="0.184013"/>
      <pos A="0.905869" C="0.020046" G="0.0620376" T="0.0120476"/>
      <pos A="0.659918" C="0.0580384" G="0.222006" T="0.060038"/>
      <pos A="0.34998" C="0.0880324" G="0.261998" T="0.29999"/>
      <pos A="0.20001" C="0.136023" G="0.19801" T="0.465957"/>
    </motif>
    <motif db="0" id="CLOCK_HUMAN.H11MO.0.C" length="14" nsites="252" evalue="1.0e+000"
        url="http://hocomoco.autosome.ru/motif/CLOCK_HUMAN.H11MO.0.C">
      <pos A="0.158766" C="0.599068" G="0.1786" T="0.063566"/>
      <pos A="0.424534" C="0.115133" G="0.1905" T="0.269833"/>
      <pos A="0.2024" C="0.146866" G="0.511801" T="0.138933"/>
      <pos A="0.337267" C="0.3214" G="0.1667" T="0.174633"/>
      <pos A="0.0952995" C="0.848969" G="0.0437326" T="0.0119992"/>
      <pos A="0.809302" C="0.063566" G="0.0437326" T="0.0833994"/>
      <pos A="0.1548" C="0.607001" G="0.127033" T="0.111166"/>
      <pos A="0.253967" C="0.0556327" G="0.642701" T="0.0476993"/>
      <pos A="0.0952995" C="0.1191" G="0.0437326" T="0.741868"/>
      <pos A="0.0873661" C="0.0238992" G="0.860869" T="0.0278659"/>
      <pos A="0.400734" C="0.313467" G="0.1786" T="0.1072"/>
      <pos A="0.369" C="0.242067" G="0.281733" T="0.1072"/>
      <pos A="0.222233" C="0.388834" G="0.289667" T="0.0992662"/>
      <pos A="0.491967" C="0.2976" G="0.0238992" T="0.186533"/>
    </motif>
    <motif db="0" id="COT1_HUMAN.H11MO.0.C" length="17" nsites="500" evalue="1.0e+000"
        url="http://hocomoco.autosome.ru/motif/COT1_HUMAN.H11MO.0.C">
      <pos A="0.180014" C="0.146021" G="0.539942" T="0.134023"/>
      <pos A="0.287992" C="0.0740352" G="0.54994" T="0.0880324"/>
      <pos A="0.248" C="0.0780344" G="0.591932" T="0.0820336"/>
      <pos A="0.208008" C="0.118026" G="0.589932" T="0.0840332"/>
      <pos A="0.0860328" C="0.15002" G="0.361978" T="0.40197"/>
      <pos A="0.132024" C="0.475955" G="0.289992" T="0.10203"/>
      <pos A="0.631924" C="0.112028" G="0.194011" T="0.0620376"/>
      <pos A="0.411968" C="0.0480404" G="0.523945" T="0.0160468"/>
      <pos A="0.725905" C="4.999e-05" G="0.269996" T="0.00404919"/>
      <pos A="0.0180464" C="4.999e-05" G="0.911868" T="0.070036"/>
      <pos A="0.0160468" C="0.010048" G="0.961858" T="0.0120476"/>
      <pos A="0.010048" C="0.0780344" G="0.279994" T="0.631924"/>
      <pos A="0.0660368" C="0.863877" G="0.0420416" T="0.0280444"/>
      <pos A="0.959858" C="0.00404919" G="0.0160468" T="0.020046"/>
      <pos A="0.204009" C="0.126025" G="0.517946" T="0.15202"/>
      <pos A="0.226005" C="0.184013" G="0.493951" T="0.0960308"/>
      <pos A="0.186013" C="0.168016" G="0.505949" T="0.140022"/>
    </motif>
    <motif db="0" id="COT2_HUMAN.H11MO.1.A" length="17" nsites="500" evalue="1.0e+000"
        url="http://hocomoco.autosome.ru/motif/COT2_HUMAN.H11MO.1.A">
      <pos A="0.315987" C="0.0860328" G="0.429964" T="0.168016"/>
      <pos A="0.263997" C="0.0460408" G="0.563937" T="0.126025"/>
      <pos A="0.269996" C="0.10203" G="0.507948" T="0.120026"/>
      <pos A="0.182014" C="0.184013" G="0.511948" T="0.122026"/>
      <pos A="0.128024" C="0.263997" G="0.20001" T="0.407968"/>
      <pos A="0.19801" C="0.543941" G="0.124025" T="0.134023"/>
      <pos A="0.637922" C="0.0760348" G="0.118026" T="0.168016"/>
      <pos A="0.49795" C="0.0240452" G="0.457958" T="0.020046"/>
      <pos A="0.731904" C="0.00204959" G="0.257998" T="0.00804839"/>
      <pos A="0.0260448" C="0.00404919" G="0.89987" T="0.070036"/>
      <pos A="0.0280444" C="0.010048" G="0.909868" T="0.0520396"/>
      <pos A="0.0120476" C="0.0480404" G="0.184013" T="0.755899"/>
      <pos A="0.070036" C="0.831884" G="0.0480404" T="0.05004"/>
      <pos A="0.957858" C="0.0140472" G="0.0160468" T="0.0120476"/>
      <pos A="0.226005" C="0.180014" G="0.415967" T="0.178014"/>
      <pos A="0.30199" C="0.196011" G="0.373975" T="0.128024"/>
      <pos A="0.259998" C="0.154019" G="0.463957" T="0.122026"/>
    </motif>
    <motif db="0" id="CPEB1_HUMAN.H11MO.0.D" length="17" nsites="1803" evalue="1.0e+000"
        url="http://hocomoco.autosome.ru/motif/CPEB1_HUMAN.H11MO.0.D">
      <pos A="0.163621" C="0.217972" G="0.0893045" T="0.529103"/>
      <pos A="0.000568465" C="0.000568465" G="0.000568465" T="0.998295"/>
      <pos A="0.00472797" C="0.00361877" G="0.000291165" T="0.991362"/>
      <pos A="0.000707116" C="0.00181632" G="0.000152515" T="0.997324"/>
      <pos A="1.3865e-05" C="0.00167767" G="1.3865e-05" T="0.998295"/>
      <pos A="0.996631" C="0.000568465" G="0.00223227" T="0.000568465"/>
      <pos A="0.00223227" C="0.0543647" G="0.00334147" T="0.940062"/>
      <pos A="0.128127" C="0.235719" G="0.0282985" T="0.607856"/>
      <pos A="0.181923" C="0.250693" G="0.0732211" T="0.494163"/>
      <pos A="0.0926321" C="0.223518" G="0.0482641" T="0.635586"/>
      <pos A="0.0809855" C="0.184141" G="0.0343991" T="0.700474"/>
      <pos A="0.0654567" C="0.135891" G="0.0260801" T="0.772572"/>
      <pos A="0.100397" C="0.118144" G="0.0160973" T="0.765362"/>
      <pos A="0.18123" C="0.0991487" G="0.0115218" T="0.7081"/>
      <pos A="0.224072" C="0.11648" G="0.0233071" T="0.636141"/>
      <pos A="0.240294" C="0.168751" G="0.0345377" T="0.556417"/>
      <pos A="0.223656" C="0.210346" G="0.0700322" T="0.495965"/>
    </motif>
    <motif db="0" id="DMBX1_HUMAN.H11MO.0.D" length="20" nsites="29" evalue="1.0e+000"
        url="http://hocomoco.autosome.ru/motif/DMBX1_HUMAN.H11MO.0.D">
      <pos A="0.17268" C="0.275773" G="0.138316" T="0.41323"/>
      <pos A="0.421821" C="0.284364" G="0.112543" T="0.181271"/>
      <pos A="0.430412" C="0.292955" G="0.155498" T="0.121134"/>
      <pos A="0.207045" C="0.138316" G="0.103952" T="0.550687"/>
      <pos A="0.41323" C="0.0352234" G="0.0352234" T="0.516323"/>
      <pos A="0.516323" C="0.0352234" G="0.0352234" T="0.41323"/>
      <pos A="0.310137" C="0.103952" G="0.0352234" T="0.550687"/>
      <pos A="0.550687" C="0.17268" G="0.0352234" T="0.241409"/>
      <pos A="0.585052" C="0.103952" G="0.0352234" T="0.275773"/>
      <pos A="0.138316" C="0.310137" G="0.17268" T="0.378866"/>
      <pos A="0.103952" C="0.619416" G="0.0352234" T="0.241409"/>
      <pos A="0.000859107" C="0.447595" G="0.0695876" T="0.481959"/>
      <pos A="0.756873" C="0.0352234" G="0.138316" T="0.0695876"/>
      <pos A="0.89433" C="0.0352234" G="0.0695876" T="0.000859107"/>
      <pos A="0.000859107" C="0.0352234" G="0.000859107" T="0.963058"/>
      <pos A="0.000859107" C="0.000859107" G="0.000859107" T="0.997423"/>
      <pos A="0.997423" C="0.000859107" G="0.000859107" T="0.000859107"/>
      <pos A="0.619416" C="0.138316" G="0.138316" T="0.103952"/>
      <pos A="0.0953608" C="0.232818" G="0.335911" T="0.335911"/>
      <pos A="0.241409" C="0.103952" G="0.241409" T="0.41323"/>
    </motif>
    <motif db="0" id="E2F1_HUMAN.H11MO.0.A" length="14" nsites="500" evalue="1.0e+000"
        url="http://hocomoco.autosome.ru/motif/E2F1_HUMAN.H11MO.0.A">
      <pos A="0.327984" C="0.160018" G="0.377974" T="0.134023"/>
      <pos A="0.236003" C="0.20001" G="0.45196" T="0.112028"/>
      <pos A="0.271996" C="0.210008" G="0.289992" T="0.228004"/>
      <pos A="0.190012" C="0.10203" G="0.465957" T="0.242002"/>
      <pos A="0.0820336" C="0.20001" G="0.703909" T="0.0140472"/>
      <pos A="0.0180464" C="0.00604879" G="0.965857" T="0.010048"/>
      <pos A="0.0560388" C="0.921866" G="0.00404919" T="0.0180464"/>
      <pos A="0.0160468" C="0.00804839" G="0.957858" T="0.0180464"/>
      <pos A="0.0220456" C="0.0820336" G="0.889872" T="0.00604879"/>
      <pos A="0.0680364" C="0.0340432" G="0.889872" T="0.00804839"/>
      <pos A="0.855879" C="0.020046" G="0.090032" T="0.0340432"/>
      <pos A="0.653919" C="0.0640372" G="0.271996" T="0.010048"/>
      <pos A="0.39997" C="0.140022" G="0.365977" T="0.0940312"/>
      <pos A="0.271996" C="0.164017" G="0.395971" T="0.168016"/>
    </motif>
    <motif db="0" id="E2F3_HUMAN.H11MO.0.A" length="11" nsites="500" evalue="1.0e+000"
        url="http://hocomoco.autosome.ru/motif/E2F3_HUMAN.H11MO.0.A">
      <pos A="0.375975" C="0.140022" G="0.208008" T="0.275995"/>
      <pos A="0.261998" C="0.0460408" G="0.409968" T="0.281994"/>
      <pos A="0.126025" C="0.124025" G="0.675915" T="0.0740352"/>
      <pos A="0.0340432" C="0.00604879" G="0.955859" T="0.00404919"/>
      <pos A="0.124025" C="0.769896" G="0.020046" T="0.0860328"/>
      <pos A="0.15202" C="0.00404919" G="0.683913" T="0.160018"/>
      <pos A="0.0960308" C="0.020046" G="0.867876" T="0.0160468"/>
      <pos A="0.0180464" C="0.010048" G="0.957858" T="0.0140472"/>
      <pos A="0.833883" C="0.0380424" G="0.118026" T="0.010048"/>
      <pos A="0.711908" C="0.0620376" G="0.20001" T="0.0260448"/>
      <pos A="0.533943" C="0.110028" G="0.25" T="0.106029"/>
    </motif>
    <motif db="0" id="E2F4_HUMAN.H11MO.0.A" length="13" nsites="500" evalue="1.0e+000"
        url="http://hocomoco.autosome.ru/motif/E2F4_HUMAN.H11MO.0.A">
      <pos A="0.146021" C="0.257998" G="0.505949" T="0.090032"/>
      <pos A="0.277994" C="0.0960308" G="0.461958" T="0.164017"/>
      <pos A="0.244001" C="0.10003" G="0.525945" T="0.130024"/>
      <pos A="0.10003" C="0.188012" G="0.695911" T="0.0160468"/>
      <pos A="0.00404919" C="0.0360428" G="0.957858" T="0.00204959"/>
      <pos A="0.0120476" C="0.973855" G="4.999e-05" T="0.0140472"/>
      <pos A="0.0360428" C="0.00204959" G="0.945861" T="0.0160468"/>
      <pos A="0.00404919" C="0.0380424" G="0.94986" T="0.00804839"/>
      <pos A="0.090032" C="0.0140472" G="0.893871" T="0.00204959"/>
      <pos A="0.715907" C="0.0220456" G="0.25" T="0.0120476"/>
      <pos A="0.535943" C="0.20001" G="0.222006" T="0.0420416"/>
      <pos A="0.381974" C="0.188012" G="0.281994" T="0.14802"/>
      <pos A="0.253999" C="0.114027" G="0.305989" T="0.325985"/>
    </motif>
    <motif db="0" id="E2F4_HUMAN.H11MO.1.A" length="14" nsites="500" evalue="1.0e+000"
        url="http://hocomoco.autosome.ru/motif/E2F4_HUMAN.H11MO.1.A">
      <pos A="0.106029" C="0.224005" G="0.64792" T="0.0220456"/>
      <pos A="0.0120476" C="0.0860328" G="0.90187" T="4.999e-05"/>
      <pos A="0.0420416" C="0.931864" G="0.00804839" T="0.0180464"/>
      <pos A="0.020046" C="0.00204959" G="0.963857" T="0.0140472"/>
      <pos A="0.0180464" C="0.246001" G="0.731904" T="0.00404919"/>
      <pos A="0.0320436" C="0.0740352" G="0.871876" T="0.0220456"/>
      <pos A="0.7499" C="0.0980304" G="0.136023" T="0.0160468"/>
      <pos A="0.717906" C="0.0620376" G="0.172016" T="0.0480404"/>
      <pos A="0.393971" C="0.132024" G="0.255999" T="0.218006"/>
      <pos A="0.224005" C="0.122026" G="0.20001" T="0.453959"/>
      <pos A="0.146021" C="0.204009" G="0.184013" T="0.465957"/>
      <pos A="0.130024" C="0.321986" G="0.20201" T="0.345981"/>
      <pos A="0.313987" C="0.176015" G="0.331984" T="0.178014"/>
      <pos A="0.471956" C="0.10003" G="0.315987" T="0.112028"/>
    </motif>
    <motif db="0" id="E2F7_HUMAN.H11MO.0.B" length="13" nsites="500" evalue="1.0e+000"
        url="http://hocomoco.autosome.ru/motif/E2F7_HUMAN.H11MO.0.B">
      <pos A="0.196011" C="0.14802" G="0.529944" T="0.126025"/>
      <pos A="0.337982" C="0.0320436" G="0.415967" T="0.214007"/>
      <pos A="0.142022" C="0.0820336" G="0.771896" T="0.00404919"/>
      <pos A="0.0440412" C="0.00404919" G="0.941862" T="0.010048"/>
      <pos A="0.0840332" C="0.853879" G="0.00404919" T="0.0580384"/>
      <pos A="0.140022" C="0.0160468" G="0.813887" T="0.030044"/>
      <pos A="0.0220456" C="0.0120476" G="0.957858" T="0.00804839"/>
      <pos A="0.204009" C="0.00604879" G="0.775895" T="0.0140472"/>
      <pos A="0.713907" C="0.00404919" G="0.275995" T="0.00604879"/>
      <pos A="0.603929" C="0.138022" G="0.240002" T="0.0180464"/>
      <pos A="0.427964" C="0.192012" G="0.224005" T="0.156019"/>
      <pos A="0.343981" C="0.0860328" G="0.355979" T="0.214007"/>
      <pos A="0.259998" C="0.15202" G="0.485953" T="0.10203"/>
    </motif>
    <motif db="0" id="EGR1_HUMAN.H11MO.0.A" length="17" nsites="500" evalue="1.0e+000"
        url="http://hocomoco.autosome.ru/motif/EGR1_HUMAN.H11MO.0.A">
      <pos A="0.232004" C="0.248" G="0.409968" T="0.110028"/>
      <pos A="0.319986" C="0.128024" G="0.317986" T="0.234003"/>
      <pos A="0.277994" C="0.180014" G="0.459958" T="0.0820336"/>
      <pos A="0.236003" C="0.112028" G="0.353979" T="0.29799"/>
      <pos A="0.112028" C="0.030044" G="0.807888" T="0.05004"/>
      <pos A="0.236003" C="0.505949" G="0.0460408" T="0.212008"/>
      <pos A="0.0560388" C="0.0340432" G="0.869876" T="0.040042"/>
      <pos A="0.0320436" C="0.00404919" G="0.409968" T="0.553939"/>
      <pos A="0.0920316" C="0.00204959" G="0.891872" T="0.0140472"/>
      <pos A="0.0160468" C="0.00404919" G="0.957858" T="0.0220456"/>
      <pos A="0.0240452" C="0.0320436" G="0.929864" T="0.0140472"/>
      <pos A="0.220006" C="0.475955" G="0.00404919" T="0.29999"/>
      <pos A="0.0880324" C="0.010048" G="0.841882" T="0.060038"/>
      <pos A="0.110028" C="0.0220456" G="0.695911" T="0.172016"/>
      <pos A="0.337982" C="0.128024" G="0.405969" T="0.128024"/>
      <pos A="0.311988" C="0.0820336" G="0.455959" T="0.15002"/>
      <pos A="0.263997" C="0.182014" G="0.435963" T="0.118026"/>
    </motif>
    <motif db="0" id="EHF_HUMAN.H11MO.0.B" length="15" nsites="500" evalue="1.0e+000"
        url="http://hocomoco.autosome.ru/motif/EHF_HUMAN.H11MO.0.B">
      <pos A="0.25" C="0.208008" G="0.383973" T="0.158018"/>
      <pos A="0.445961" C="0.156019" G="0.166017" T="0.232004"/>
      <pos A="0.843881" C="0.00604879" G="0.00804839" T="0.142022"/>
      <pos A="0.142022" C="0.44996" G="0.192012" T="0.216007"/>
      <pos A="0.194011" C="0.511948" G="0.293991" T="4.999e-05"/>
      <pos A="0.753899" C="0.228004" G="0.0180464" T="4.999e-05"/>
      <pos A="4.999e-05" C="4.999e-05" G="0.99985" T="4.999e-05"/>
      <pos A="0.00204959" C="4.999e-05" G="0.99785" T="4.999e-05"/>
      <pos A="0.99785" C="4.999e-05" G="0.00204959" T="4.999e-05"/>
      <pos A="0.99785" C="4.999e-05" G="4.999e-05" T="0.00204959"/>
      <pos A="0.226005" C="0.00804839" G="0.765897" T="4.999e-05"/>
      <pos A="0.0320436" C="0.184013" G="0.0420416" T="0.741902"/>
      <pos A="0.269996" C="0.10203" G="0.405969" T="0.222006"/>
      <pos A="0.25" C="0.246001" G="0.407968" T="0.0960308"/>
      <pos A="0.168016" C="0.359978" G="0.353979" T="0.118026"/>
    </motif>
    <motif db="0" id="ETS2_HUMAN.H11MO.0.B" length="13" nsites="500" evalue="1.0e+000"
        url="http://hocomoco.autosome.ru/motif/ETS2_HUMAN.H11MO.0.B">
      <pos A="0.230004" C="0.140022" G="0.435963" T="0.194011"/>
      <pos A="0.317986" C="0.146021" G="0.345981" T="0.190012"/>
      <pos A="0.321986" C="0.279994" G="0.29799" T="0.10003"/>
      <pos A="0.473955" C="0.0760348" G="0.365977" T="0.0840332"/>
      <pos A="0.192012" C="0.00804839" G="0.7519" T="0.0480404"/>
      <pos A="0.00404919" C="0.010048" G="0.967856" T="0.0180464"/>
      <pos A="0.981854" C="0.0160468" G="4.999e-05" T="0.00204959"/>
      <pos A="0.953859" C="0.0180464" G="0.0240452" T="0.00404919"/>
      <pos A="0.381974" C="0.0840332" G="0.519946" T="0.0140472"/>
      <pos A="0.391972" C="0.261998" G="0.19801" T="0.14802"/>
      <pos A="0.421966" C="0.0480404" G="0.459958" T="0.070036"/>
      <pos A="0.329984" C="0.0860328" G="0.495951" T="0.0880324"/>
      <pos A="0.495951" C="0.10003" G="0.319986" T="0.0840332"/>
    </motif>
    <motif db="0" id="ETV3_HUMAN.H11MO.0.D" length="14" nsites="12" evalue="1.0e+000"
        url="http://hocomoco.autosome.ru/motif/ETV3_HUMAN.H11MO.0.D">
      <pos A="0.208678" C="0.0433884" G="0.291322" T="0.456612"/>
      <pos A="0.415289" C="0.167355" G="0.167355" T="0.25"/>
      <pos A="0.25" C="0.497934" G="0.0847107" T="0.167355"/>
      <pos A="0.415289" C="0.00206612" G="0.415289" T="0.167355"/>
      <pos A="0.167355" C="0.00206612" G="0.0847107" T="0.745868"/>
      <pos A="0.167355" C="0.00206612" G="0.167355" T="0.663223"/>
      <pos A="0.00206612" C="0.0847107" G="0.0847107" T="0.828512"/>
      <pos A="0.167355" C="0.0847107" G="0.745868" T="0.00206612"/>
      <pos A="0.00206612" C="0.828512" G="0.0847107" T="0.0847107"/>
      <pos A="0.828512" C="0.00206612" G="0.167355" T="0.00206612"/>
      <pos A="0.00206612" C="0.828512" G="0.0847107" T="0.0847107"/>
      <pos A="0.00206612" C="0.25" G="0.167355" T="0.580579"/>
      <pos A="0.0847107" C="0.00206612" G="0.167355" T="0.745868"/>
      <pos A="0.00206612" C="0.580579" G="0.167355" T="0.25"/>
    </motif>
    <motif db="0" id="ETV5_HUMAN.H11MO.0.C" length="14" nsites="500" evalue="1.0e+000"
        url="http://hocomoco.autosome.ru/motif/ETV5_HUMAN.H11MO.0.C">
      <pos A="0.327984" C="0.180014" G="0.381974" T="0.110028"/>
      <pos A="0.455959" C="0.0880324" G="0.327984" T="0.128024"/>
      <pos A="0.29799" C="0.0980304" G="0.493951" T="0.110028"/>
      <pos A="0.20001" C="0.417966" G="0.345981" T="0.0360428"/>
      <pos A="0.839882" C="0.0360428" G="0.0840332" T="0.040042"/>
      <pos A="0.0160468" C="0.00604879" G="0.961858" T="0.0160468"/>
      <pos A="0.0440412" C="0.0160468" G="0.935863" T="0.00404919"/>
      <pos A="0.793891" C="0.0680364" G="0.10203" T="0.0360428"/>
      <pos A="0.945861" C="0.00604879" G="0.0120476" T="0.0360428"/>
      <pos A="0.371976" C="0.0620376" G="0.54794" T="0.0180464"/>
      <pos A="0.228004" C="0.10003" G="0.232004" T="0.439962"/>
      <pos A="0.218006" C="0.106029" G="0.537942" T="0.138022"/>
      <pos A="0.405969" C="0.120026" G="0.385973" T="0.0880324"/>
      <pos A="0.271996" C="0.216007" G="0.373975" T="0.138022"/>
    </motif>
    <motif db="0" id="FEV_HUMAN.H11MO.0.B" length="10" nsites="498" evalue="1.0e+000"
        url="http://hocomoco.autosome.ru/motif/FEV_HUMAN.H11MO.0.B">
      <pos A="0.224905" C="0.204828" G="0.520026" T="0.0502409"/>
      <pos A="0.255019" C="0.530064" G="0.134561" T="0.0803554"/>
      <pos A="0.281118" C="0.321271" G="0.355401" T="0.0422104"/>
      <pos A="0.317256" C="0.012096" G="0.658552" T="0.012096"/>
      <pos A="0.0321723" C="0.00607308" G="0.947651" T="0.0141036"/>
      <pos A="0.967727" C="0.0221341" G="0.00406545" T="0.00607308"/>
      <pos A="0.672606" C="0.0582714" G="0.251004" T="0.0181189"/>
      <pos A="0.18676" C="0.132554" G="0.602339" T="0.0783477"/>
      <pos A="0.154638" C="0.387523" G="0.0883859" T="0.369454"/>
      <pos A="0.0723248" C="0.230928" G="0.58427" T="0.112477"/>
    </motif>
    <motif db="0" id="FLI1_HUMAN.H11MO.0.A" length="18" nsites="497" evalue="1.0e+000"
        url="http://hocomoco.autosome.ru/motif/FLI1_HUMAN.H11MO.0.A">
      <pos A="0.209264" C="0.227369" G="0.440606" T="0.122762"/>
      <pos A="0.315882" C="0.148914" G="0.432559" T="0.102645"/>
      <pos A="0.446641" C="0.086552" G="0.37422" T="0.092587"/>
      <pos A="0.201217" C="0.0543653" G="0.653842" T="0.0905753"/>
      <pos A="0.299789" C="0.0362603" G="0.635737" T="0.0282136"/>
      <pos A="0.422501" C="0.388302" G="0.183112" T="0.00608529"/>
      <pos A="0.915359" C="0.0342486" G="0.0402836" T="0.0101086"/>
      <pos A="0.00407363" C="0.00407363" G="0.981744" T="0.0101086"/>
      <pos A="0.00206196" C="0.0121203" G="0.985767" T="5.02917e-05"/>
      <pos A="0.937487" C="0.0181553" G="0.044307" T="5.02917e-05"/>
      <pos A="0.957604" C="0.00206196" G="0.026202" T="0.014132"/>
      <pos A="0.146902" C="0.0282136" G="0.822822" T="0.00206196"/>
      <pos A="0.134832" C="0.171042" G="0.500956" T="0.19317"/>
      <pos A="0.41043" C="0.124774" G="0.402384" T="0.062412"/>
      <pos A="0.394337" C="0.0764937" G="0.474804" T="0.0543653"/>
      <pos A="0.3018" C="0.12075" G="0.509002" T="0.068447"/>
      <pos A="0.24145" C="0.150925" G="0.529119" T="0.0785053"/>
      <pos A="0.388302" C="0.130809" G="0.364162" T="0.116727"/>
    </motif>
    <motif db="0" id="FOXD1_HUMAN.H11MO.0.D" length="15" nsites="22" evalue="1.0e+000"
        url="http://hocomoco.autosome.ru/motif/FOXD1_HUMAN.H11MO.0.D">
      <pos A="0.120002" C="0.566844" G="0.120002" T="0.193153"/>
      <pos A="0.377447" C="0.110858" G="0.0742823" T="0.437412"/>
      <pos A="0.353879" C="0.171002" G="0.0978505" T="0.377269"/>
      <pos A="0.0377067" C="0.0377067" G="0.0742823" T="0.850304"/>
      <pos A="0.0377067" C="0.243974" G="0.680613" T="0.0377067"/>
      <pos A="0.0377067" C="0.0377067" G="0.0377067" T="0.88688"/>
      <pos A="0.00113122" C="0.00113122" G="0.0377067" T="0.960031"/>
      <pos A="0.00113122" C="0.00113122" G="0.0377067" T="0.960031"/>
      <pos A="0.923455" C="0.00113122" G="0.0377067" T="0.0377067"/>
      <pos A="0.00113122" C="0.850304" G="0.110858" T="0.0377067"/>
      <pos A="0.304296" C="0.243974" G="0.0742823" T="0.377447"/>
      <pos A="0.207398" C="0.0742823" G="0.00113122" T="0.717188"/>
      <pos A="0.450599" C="0.207398" G="0.0742823" T="0.267721"/>
      <pos A="0.424584" C="0.243974" G="0.220584" T="0.110858"/>
      <pos A="0.262262" C="0.238872" G="0.479447" T="0.019419"/>
    </motif>
    <motif db="0" id="FOXD2_HUMAN.H11MO.0.D" length="19" nsites="968" evalue="1.0e+000"
        url="http://hocomoco.autosome.ru/motif/FOXD2_HUMAN.H11MO.0.D">
      <pos A="0.292351" C="0.0754313" G="0.0743983" T="0.557819"/>
      <pos A="0.592165" C="0.0725906" G="0.248192" T="0.087052"/>
      <pos A="0.336768" C="0.132244" G="0.157034" T="0.373954"/>
      <pos A="0.229083" C="0.075173" G="0.630901" T="0.0648435"/>
      <pos A="0.0960903" C="0.0475416" G="0.00105877" T="0.855309"/>
      <pos A="0.739619" C="0.168397" G="0.00105877" T="0.0909255"/>
      <pos A="0.98856" C="0.00415763" G="2.58238e-05" T="0.00725648"/>
      <pos A="0.982362" C="0.00209173" G="2.58238e-05" T="0.0155201"/>
      <pos A="2.58238e-05" C="0.181825" G="2.58238e-05" T="0.818123"/>
      <pos A="0.524765" C="2.58238e-05" G="0.47415" T="0.00105877"/>
      <pos A="2.58238e-05" C="2.58238e-05" G="0.00519058" T="0.994758"/>
      <pos A="2.58238e-05" C="2.58238e-05" G="2.58238e-05" T="0.999923"/>
      <pos A="0.43903" C="2.58238e-05" G="0.059937" T="0.501007"/>
      <pos A="0.419404" C="2.58238e-05" G="0.167364" T="0.413206"/>
      <pos A="0.00105877" C="0.37602" G="0.0423768" T="0.580544"/>
      <pos A="0.179243" C="0.0883431" G="0.15032" T="0.582094"/>
      <pos A="0.0116465" C="0.0601952" G="0.00854767" T="0.919611"/>
      <pos A="0.701658" C="0.00544882" G="0.00854767" T="0.284346"/>
      <pos A="0.603011" C="0.0400527" G="0.247676" T="0.10926"/>
    </motif>
    <motif db="0" id="FOXD3_HUMAN.H11MO.0.D" length="15" nsites="465" evalue="1.0e+000"
        url="http://hocomoco.autosome.ru/motif/FOXD3_HUMAN.H11MO.0.D">
      <pos A="0.157009" C="0.17636" G="0.298914" T="0.367717"/>
      <pos A="0.118308" C="0.217211" G="0.266663" T="0.397818"/>
      <pos A="0.135508" C="0.00650398" G="0.0559557" T="0.802032"/>
      <pos A="0.0387551" C="0.0688562" G="0.872984" T="0.0194044"/>
      <pos A="0.092507" C="0.0516556" G="0.036605" T="0.819232"/>
      <pos A="0.036605" C="0.111858" G="0.0495055" T="0.802032"/>
      <pos A="0.0538056" C="5.37519e-05" G="0.0946571" T="0.851484"/>
      <pos A="0.339766" C="0.200011" G="0.225812" T="0.234412"/>
      <pos A="0.0581058" C="0.599925" G="0.0624059" T="0.279564"/>
      <pos A="0.294614" C="0.202161" G="0.0409052" T="0.46232"/>
      <pos A="0.109708" C="0.223662" G="0.0710062" T="0.595625"/>
      <pos A="0.404268" C="0.0473554" G="0.146259" T="0.402118"/>
      <pos A="0.230112" C="0.141959" G="0.427919" T="0.200011"/>
      <pos A="0.101107" C="0.363416" G="0.348366" T="0.18711"/>
      <pos A="0.356966" C="0.292464" G="0.111858" T="0.238712"/>
    </motif>
    <motif db="0" id="FOXL1_HUMAN.H11MO.0.D" length="19" nsites="1207" evalue="1.0e+000"
        url="http://hocomoco.autosome.ru/motif/FOXL1_HUMAN.H11MO.0.D">
      <pos A="0.160529" C="0.163843" G="0.222662" T="0.452966"/>
      <pos A="0.140233" C="0.18911" G="0.444267" T="0.22639"/>
      <pos A="0.191181" C="0.0404068" G="0.132363" T="0.636049"/>
      <pos A="0.0629815" C="0.0240452" G="0.0414423" T="0.871531"/>
      <pos A="0.000642035" C="0.000642035" G="0.000642035" T="0.998074"/>
      <pos A="0.0874203" C="0.000434927" G="0.905082" T="0.00706238"/>
      <pos A="0.00830503" C="2.07108e-05" G="2.07108e-05" T="0.991654"/>
      <pos A="2.07108e-05" C="2.07108e-05" G="2.07108e-05" T="0.999938"/>
      <pos A="2.07108e-05" C="2.07108e-05" G="2.07108e-05" T="0.999938"/>
      <pos A="0.47057" C="2.07108e-05" G="0.529389" T="2.07108e-05"/>
      <pos A="2.07108e-05" C="2.07108e-05" G="2.07108e-05" T="0.999938"/>
      <pos A="2.07108e-05" C="2.07108e-05" G="2.07108e-05" T="0.999938"/>
      <pos A="2.07108e-05" C="2.07108e-05" G="2.07108e-05" T="0.999938"/>
      <pos A="0.985855" C="2.07108e-05" G="0.0116188" T="0.00250601"/>
      <pos A="0.000849143" C="0.511992" G="0.000849143" T="0.48631"/>
      <pos A="0.414858" C="0.0188675" G="0.0213528" T="0.544922"/>
      <pos A="0.103989" C="0.0145183" G="0.0186604" T="0.862832"/>
      <pos A="0.226183" C="0.0174178" G="0.0149325" T="0.741467"/>
      <pos A="0.193252" C="0.125321" G="0.0838994" T="0.597527"/>
    </motif>
    <motif db="0" id="GATA1_HUMAN.H11MO.0.A" length="19" nsites="500" evalue="1.0e+000"
        url="http://hocomoco.autosome.ru/motif/GATA1_HUMAN.H11MO.0.A">
      <pos A="0.192012" C="0.403969" G="0.206009" T="0.19801"/>
      <pos A="0.116027" C="0.144021" G="0.190012" T="0.54994"/>
      <pos A="0.0560388" C="0.0780344" G="0.639922" T="0.226005"/>
      <pos A="0.118026" C="0.206009" G="0.389972" T="0.285993"/>
      <pos A="0.194011" C="0.313987" G="0.281994" T="0.210008"/>
      <pos A="0.267996" C="0.246001" G="0.277994" T="0.208008"/>
      <pos A="0.224005" C="0.210008" G="0.367976" T="0.19801"/>
      <pos A="0.261998" C="0.168016" G="0.339982" T="0.230004"/>
      <pos A="0.214007" C="0.224005" G="0.313987" T="0.248"/>
      <pos A="0.331984" C="0.188012" G="0.323985" T="0.156019"/>
      <pos A="0.184013" C="0.387972" G="0.321986" T="0.106029"/>
      <pos A="0.719906" C="0.020046" G="0.00804839" T="0.252"/>
      <pos A="0.00604879" C="4.999e-05" G="0.993851" T="4.999e-05"/>
      <pos A="0.995851" C="4.999e-05" G="4.999e-05" T="0.00404919"/>
      <pos A="0.00204959" C="4.999e-05" G="0.0120476" T="0.985853"/>
      <pos A="0.945861" C="0.00404919" G="0.0140472" T="0.0360428"/>
      <pos A="0.857878" C="0.0160468" G="0.090032" T="0.0360428"/>
      <pos A="0.214007" C="0.154019" G="0.553939" T="0.0780344"/>
      <pos A="0.35198" C="0.188012" G="0.345981" T="0.114027"/>
    </motif>
    <motif db="0" id="GATA2_HUMAN.H11MO.0.A" length="19" nsites="500" evalue="1.0e+000"
        url="http://hocomoco.autosome.ru/motif/GATA2_HUMAN.H11MO.0.A">
      <pos A="0.132024" C="0.45196" G="0.226005" T="0.190012"/>
      <pos A="0.124025" C="0.104029" G="0.158018" T="0.613927"/>
      <pos A="0.080034" C="0.05004" G="0.65192" T="0.218006"/>
      <pos A="0.132024" C="0.222006" G="0.413967" T="0.232004"/>
      <pos A="0.271996" C="0.156019" G="0.289992" T="0.281994"/>
      <pos A="0.303989" C="0.158018" G="0.305989" T="0.232004"/>
      <pos A="0.248" C="0.19801" G="0.367976" T="0.186013"/>
      <pos A="0.269996" C="0.196011" G="0.275995" T="0.257998"/>
      <pos A="0.222006" C="0.224005" G="0.267996" T="0.285993"/>
      <pos A="0.325985" C="0.114027" G="0.343981" T="0.216007"/>
      <pos A="0.192012" C="0.337982" G="0.371976" T="0.0980304"/>
      <pos A="0.773895" C="0.00404919" G="0.00804839" T="0.214007"/>
      <pos A="4.999e-05" C="4.999e-05" G="0.995851" T="0.00404919"/>
      <pos A="0.985853" C="4.999e-05" G="0.00804839" T="0.00604879"/>
      <pos A="0.00604879" C="0.00204959" G="0.0160468" T="0.975855"/>
      <pos A="0.965857" C="0.00604879" G="4.999e-05" T="0.0280444"/>
      <pos A="0.843881" C="0.010048" G="0.114027" T="0.0320436"/>
      <pos A="0.140022" C="0.168016" G="0.627924" T="0.0640372"/>
      <pos A="0.343981" C="0.192012" G="0.389972" T="0.0740352"/>
    </motif>
    <motif db="0" id="GATA5_HUMAN.H11MO.0.D" length="17" nsites="13" evalue="1.0e+000"
        url="http://hocomoco.autosome.ru/motif/GATA5_HUMAN.H11MO.0.D">
      <pos A="0.309884" C="0.0789023" G="0.0874572" T="0.523756"/>
      <pos A="0.395433" C="0.292774" G="0.23289" T="0.0789023"/>
      <pos A="0.703409" C="0.138787" G="0.0789023" T="0.0789023"/>
      <pos A="0.301329" C="0.164451" G="0.318439" T="0.21578"/>
      <pos A="0.523756" C="0.0019084" G="0.164451" T="0.309884"/>
      <pos A="0.0019084" C="0.0019084" G="0.994275" T="0.0019084"/>
      <pos A="0.994275" C="0.0019084" G="0.0019084" T="0.0019084"/>
      <pos A="0.0019084" C="0.0019084" G="0.0019084" T="0.994275"/>
      <pos A="0.686299" C="0.0019084" G="0.0019084" T="0.309884"/>
      <pos A="0.686299" C="0.0019084" G="0.147341" T="0.164451"/>
      <pos A="0.0789023" C="0.455317" G="0.224335" T="0.241445"/>
      <pos A="0.155896" C="0.21578" G="0.155896" T="0.472427"/>
      <pos A="0.155896" C="0.292774" G="0.147341" T="0.403988"/>
      <pos A="0.438207" C="0.0789023" G="0.309884" T="0.173006"/>
      <pos A="0.386878" C="0.0019084" G="0.532311" T="0.0789023"/>
      <pos A="0.395433" C="0.309884" G="0.0789023" T="0.21578"/>
      <pos A="0.194393" C="0.117399" G="0.271387" T="0.41682"/>
    </motif>
    <motif db="0" id="GBX2_HUMAN.H11MO.0.D" length="17" nsites="11244" evalue="1.0e+000"
        url="http://hocomoco.autosome.ru/motif/GBX2_HUMAN.H11MO.0.D">
      <pos A="0.144672" C="0.392904" G="0.201317" T="0.261108"/>
      <pos A="0.0409244" C="0.155165" G="0.0329592" T="0.770951"/>
      <pos A="0.948327" C="0.0216261" G="0.017748" T="0.0122988"/>
      <pos A="0.967766" C="0.0160646" G="0.00734775" T="0.00882124"/>
      <pos A="0.00522527" C="0.00894802" G="0.00451248" T="0.981314"/>
      <pos A="2.22339e-06" C="0.0257729" G="0.0105434" T="0.963681"/>
      <pos A="0.639499" C="0.0164209" G="0.343507" T="0.000573189"/>
      <pos A="0.148393" C="0.311081" G="0.449889" T="0.0906374"/>
      <pos A="0.0827227" C="0.414888" G="0.128693" T="0.373697"/>
      <pos A="0.169708" C="0.386913" G="0.231125" T="0.212253"/>
      <pos A="0.280326" C="0.286803" G="0.104299" T="0.328572"/>
      <pos A="0.326889" C="0.198063" G="0.0797787" T="0.39527"/>
      <pos A="0.376846" C="0.125465" G="0.0460491" T="0.451639"/>
      <pos A="0.550413" C="0.0748984" G="0.0412791" T="0.33341"/>
      <pos A="0.510337" C="0.0451749" G="0.0321337" T="0.412354"/>
      <pos A="0.304193" C="0.0633025" G="0.0555999" T="0.576905"/>
      <pos A="0.288286" C="0.101907" G="0.15458" T="0.455227"/>
    </motif>
    <motif db="0" id="GCM1_HUMAN.H11MO.0.D" length="14" nsites="12" evalue="1.0e+000"
        url="http://hocomoco.autosome.ru/motif/GCM1_HUMAN.H11MO.0.D">
      <pos A="0.314279" C="0.35101" G="0.0847107" T="0.25"/>
      <pos A="0.433655" C="0.0847107" G="0.0663453" T="0.415289"/>
      <pos A="0.25" C="0.341827" G="0.240817" T="0.167355"/>
      <pos A="0.81933" C="0.176538" G="0.00206612" T="0.00206612"/>
      <pos A="0.00206612" C="0.00206612" G="0.00206612" T="0.993802"/>
      <pos A="0.00206612" C="0.00206612" G="0.993802" T="0.00206612"/>
      <pos A="0.176538" C="0.65404" G="0.00206612" T="0.167355"/>
      <pos A="0.00206612" C="0.0938935" G="0.580579" T="0.323462"/>
      <pos A="0.00206612" C="0.00206612" G="0.993802" T="0.00206612"/>
      <pos A="0.00206612" C="0.00206612" G="0.993802" T="0.00206612"/>
      <pos A="0.0847107" C="0.332645" G="0.0663453" T="0.516299"/>
      <pos A="0.396924" C="0.259183" G="0.167355" T="0.176538"/>
      <pos A="0.0847107" C="0.323462" G="0.259183" T="0.332645"/>
      <pos A="0.0847107" C="0.185721" G="0.332645" T="0.396924"/>
    </motif>
    <motif db="0" id="GSX1_HUMAN.H11MO.0.D" length="15" nsites="276" evalue="1.0e+000"
        url="http://hocomoco.autosome.ru/motif/GSX1_HUMAN.H11MO.0.D">
      <pos A="0.0969757" C="0.0969757" G="0.0680007" T="0.738048"/>
      <pos A="0.719033" C="0.0996921" G="0.106936" T="0.074339"/>
      <pos A="0.9454" C="0.0073343" G="0.0254437" T="0.0218218"/>
      <pos A="0.0372148" C="0.0191054" G="0.00461789" T="0.939062"/>
      <pos A="0.0435531" C="0.0073343" G="0.206537" T="0.742575"/>
      <pos A="0.681003" C="0.0109562" G="0.278975" T="0.0290656"/>
      <pos A="0.177562" C="0.166697" G="0.528884" T="0.126856"/>
      <pos A="0.235512" C="0.202916" G="0.239134" T="0.322438"/>
      <pos A="0.282597" C="0.0906375" G="0.242756" T="0.384009"/>
      <pos A="0.300706" C="0.0906375" G="0.202916" T="0.405741"/>
      <pos A="0.19205" C="0.0761499" G="0.177562" T="0.554238"/>
      <pos A="0.168508" C="0.0888265" G="0.139533" T="0.603133"/>
      <pos A="0.513491" C="0.0933539" G="0.194766" T="0.198388"/>
      <pos A="0.63573" C="0.0924484" G="0.146777" T="0.125045"/>
      <pos A="0.142249" C="0.0842992" G="0.178468" T="0.594984"/>
    </motif>
    <motif db="0" id="GSX2_HUMAN.H11MO.0.D" length="16" nsites="6133" evalue="1.0e+000"
        url="http://hocomoco.autosome.ru/motif/GSX2_HUMAN.H11MO.0.D">
      <pos A="0.153108" C="0.32056" G="0.156369" T="0.369964"/>
      <pos A="0.066243" C="0.0577644" G="0.0207521" T="0.85524"/>
      <pos A="0.882347" C="0.0281301" G="0.0480222" T="0.0415002"/>
      <pos A="0.990898" C="0.00183839" G="0.00509938" T="0.00216448"/>
      <pos A="0.0257659" C="0.0534844" G="0.0192439" T="0.901506"/>
      <pos A="0.129629" C="0.0494081" G="0.248818" T="0.572145"/>
      <pos A="0.568232" C="0.0578867" G="0.300831" T="0.0730503"/>
      <pos A="0.19974" C="0.25322" G="0.413498" T="0.133542"/>
      <pos A="0.292678" C="0.197783" G="0.161423" T="0.348115"/>
      <pos A="0.312244" C="0.126694" G="0.15376" T="0.407302"/>
      <pos A="0.308168" C="0.0986491" G="0.0988122" T="0.494371"/>
      <pos A="0.189468" C="0.118541" G="0.0887031" T="0.603288"/>
      <pos A="0.154127" C="0.0569492" G="0.0641234" T="0.724801"/>
      <pos A="0.734013" C="0.048063" G="0.107576" T="0.110348"/>
      <pos A="0.845294" C="0.0337961" G="0.0549926" T="0.0659169"/>
      <pos A="0.115525" C="0.118297" G="0.101992" T="0.664187"/>
    </motif>
    <motif db="0" id="HAND1_HUMAN.H11MO.0.D" length="17" nsites="500" evalue="1.0e+000"
        url="http://hocomoco.autosome.ru/motif/HAND1_HUMAN.H11MO.0.D">
      <pos A="0.242002" C="0.114027" G="0.439962" T="0.204009"/>
      <pos A="0.154019" C="0.132024" G="0.495951" T="0.218006"/>
      <pos A="0.136023" C="0.265997" G="0.45196" T="0.146021"/>
      <pos A="0.0380424" C="0.40197" G="0.0520396" T="0.507948"/>
      <pos A="0.0240452" C="0.94786" G="0.00604879" T="0.0220456"/>
      <pos A="0.0160468" C="4.999e-05" G="4.999e-05" T="0.983853"/>
      <pos A="0.00204959" C="0.00204959" G="0.987852" T="0.00804839"/>
      <pos A="0.00204959" C="0.224005" G="0.613927" T="0.160018"/>
      <pos A="0.182014" C="0.303989" G="0.126025" T="0.387972"/>
      <pos A="0.192012" C="0.252" G="0.0940312" T="0.461958"/>
      <pos A="0.335983" C="0.10203" G="0.0280444" T="0.533943"/>
      <pos A="0.178014" C="0.222006" G="0.291992" T="0.307988"/>
      <pos A="0.05004" C="0.236003" G="0.0740352" T="0.639922"/>
      <pos A="0.170016" C="0.311988" G="0.39797" T="0.120026"/>
      <pos A="0.0240452" C="0.0260448" G="0.0340432" T="0.915867"/>
      <pos A="0.020046" C="0.867876" G="0.05004" T="0.0620376"/>
      <pos A="0.611928" C="0.108028" G="0.0360428" T="0.244001"/>
    </motif>
    <motif db="0" id="HEN1_HUMAN.H11MO.0.C" length="20" nsites="55" evalue="1.0e+000"
        url="http://hocomoco.autosome.ru/motif/HEN1_HUMAN.H11MO.0.C">
      <pos A="0.119988" C="0.230301" G="0.293337" T="0.356374"/>
      <pos A="0.110767" C="0.0950081" G="0.63618" T="0.158044"/>
      <pos A="0.0319719" C="0.0319719" G="0.778012" T="0.158044"/>
      <pos A="0.0950081" C="0.000453721" G="0.856807" T="0.0477309"/>
      <pos A="0.126526" C="0.126526" G="0.462831" T="0.284117"/>
      <pos A="0.494349" C="0.457467" G="0.0477309" T="0.000453721"/>
      <pos A="0.126526" C="0.142285" G="0.441708" T="0.289481"/>
      <pos A="0.0477309" C="0.919843" G="0.0319719" T="0.000453721"/>
      <pos A="0.967121" C="0.0162128" G="0.0162128" T="0.000453721"/>
      <pos A="0.000453721" C="0.0792491" G="0.872566" T="0.0477309"/>
      <pos A="0.000453721" C="0.998639" G="0.000453721" T="0.000453721"/>
      <pos A="0.06349" C="0.000453721" G="0.000453721" T="0.935603"/>
      <pos A="0.000453721" C="0.000453721" G="0.98288" T="0.0162128"/>
      <pos A="0.0162128" C="0.888325" G="0.06349" T="0.0319719"/>
      <pos A="0.0477309" C="0.0162128" G="0.825289" T="0.110767"/>
      <pos A="0.000453721" C="0.221081" G="0.284117" T="0.494349"/>
      <pos A="0.0162128" C="0.888325" G="0.06349" T="0.0319719"/>
      <pos A="0.0950081" C="0.699217" G="0.0792491" T="0.126526"/>
      <pos A="0.110767" C="0.425949" G="0.0950081" T="0.368276"/>
      <pos A="0.127867" C="0.395771" G="0.0648309" T="0.41153"/>
    </motif>
    <motif db="0" id="HESX1_HUMAN.H11MO.0.D" length="16" nsites="8" evalue="1.0e+000"
        url="http://hocomoco.autosome.ru/motif/HESX1_HUMAN.H11MO.0.D">
      <pos A="0.436949" C="0.19709" G="0.182981" T="0.182981"/>
      <pos A="0.00308642" C="0.257055" G="0.35582" T="0.384039"/>
      <pos A="0.00308642" C="0.511023" G="0.482804" T="0.00308642"/>
      <pos A="0.130071" C="0.511023" G="0.00308642" T="0.35582"/>
      <pos A="0.00308642" C="0.00308642" G="0.990741" T="0.00308642"/>
      <pos A="0.14418" C="0.00308642" G="0.722663" T="0.130071"/>
      <pos A="0.130071" C="0.863757" G="0.00308642" T="0.00308642"/>
      <pos A="0.482804" C="0.130071" G="0.00308642" T="0.384039"/>
      <pos A="0.398148" C="0.595679" G="0.00308642" T="0.00308642"/>
      <pos A="0.271164" C="0.130071" G="0.468695" T="0.130071"/>
      <pos A="0.00308642" C="0.115961" G="0.00308642" T="0.877866"/>
      <pos A="0.384039" C="0.00308642" G="0.468695" T="0.14418"/>
      <pos A="0.369929" C="0.115961" G="0.511023" T="0.00308642"/>
      <pos A="0.271164" C="0.468695" G="0.130071" T="0.130071"/>
      <pos A="0.369929" C="0.384039" G="0.115961" T="0.130071"/>
      <pos A="0.0348325" C="0.161817" G="0.147707" T="0.655644"/>
    </motif>
    <motif db="0" id="HLTF_HUMAN.H11MO.0.D" length="12" nsites="10" evalue="1.0e+000"
        url="http://hocomoco.autosome.ru/motif/HLTF_HUMAN.H11MO.0.D">
      <pos A="0.15099" C="0.15099" G="0.338009" T="0.360011"/>
      <pos A="0.673542" C="0.00247525" G="0.321507" T="0.00247525"/>
      <pos A="0.299505" C="0.178493" G="0.321507" T="0.200495"/>
      <pos A="0.00247525" C="0.00247525" G="0.618537" T="0.376513"/>
      <pos A="0.101485" C="0.00247525" G="0.607536" T="0.288504"/>
      <pos A="0.288504" C="0.706546" G="0.00247525" T="0.00247525"/>
      <pos A="0.200495" C="0.090484" G="0.00247525" T="0.706546"/>
      <pos A="0.00247525" C="0.090484" G="0.904565" T="0.00247525"/>
      <pos A="0.00247525" C="0.585534" G="0.409516" T="0.00247525"/>
      <pos A="0.607536" C="0.387514" G="0.00247525" T="0.00247525"/>
      <pos A="0.893564" C="0.00247525" G="0.00247525" T="0.101485"/>
      <pos A="0.536029" C="0.360011" G="0.0519802" T="0.0519802"/>
    </motif>
    <motif db="0" id="HME2_HUMAN.H11MO.0.D" length="11" nsites="9518" evalue="1.0e+000"
        url="http://hocomoco.autosome.ru/motif/HME2_HUMAN.H11MO.0.D">
      <pos A="0.244325" C="0.209856" G="0.327616" T="0.218203"/>
      <pos A="0.222948" C="0.212323" G="0.360715" T="0.204014"/>
      <pos A="0.149905" C="0.152816" G="0.187179" T="0.5101"/>
      <pos A="0.52314" C="0.0291164" G="0.304896" T="0.142848"/>
      <pos A="0.626911" C="0.056187" G="0.316789" T="0.000113385"/>
      <pos A="0.000129208" C="0.000129208" G="0.0238613" T="0.97588"/>
      <pos A="0.000113385" C="0.000113385" G="0.306856" T="0.692917"/>
      <pos A="0.590944" C="0.0533394" G="0.214088" T="0.141628"/>
      <pos A="0.261311" C="0.141312" G="0.469406" T="0.127972"/>
      <pos A="0.161324" C="0.286372" G="0.320998" T="0.231306"/>
      <pos A="0.177369" C="0.218461" G="0.383176" T="0.220994"/>
    </motif>
    <motif db="0" id="HXC10_HUMAN.H11MO.0.D" length="19" nsites="8980" evalue="1.0e+000"
        url="http://hocomoco.autosome.ru/motif/HXC10_HUMAN.H11MO.0.D">
      <pos A="0.234693" C="0.162725" G="0.18171" T="0.420872"/>
      <pos A="0.310597" C="0.114299" G="0.119065" T="0.456039"/>
      <pos A="0.42012" C="0.0660397" G="0.0691729" T="0.444668"/>
      <pos A="0.39671" C="0.0458541" G="0.0488348" T="0.508602"/>
      <pos A="0.42914" C="0.0408564" G="0.0917172" T="0.438286"/>
      <pos A="0.471936" C="0.0571737" G="0.16006" T="0.310831"/>
      <pos A="0.410822" C="0.163883" G="0.195754" T="0.229541"/>
      <pos A="0.295694" C="0.187922" G="0.216997" T="0.299386"/>
      <pos A="0.253352" C="0.193965" G="0.216088" T="0.336594"/>
      <pos A="0.247208" C="0.139666" G="0.201695" T="0.41143"/>
      <pos A="0.0931916" C="0.102039" G="0.124499" T="0.68027"/>
      <pos A="0.0225628" C="0.0133644" G="0.0946819" T="0.869391"/>
      <pos A="0.000594755" C="0.0131897" G="0.00844149" T="0.977774"/>
      <pos A="0.370085" C="0.0164393" G="0.0142794" T="0.599196"/>
      <pos A="0.987531" C="0.00460824" G="0.00778436" T="7.62601e-05"/>
      <pos A="0.0400997" C="0.17204" G="0.0546661" T="0.733195"/>
      <pos A="0.115705" C="0.0918097" G="0.393457" T="0.399029"/>
      <pos A="0.471773" C="0.0897992" G="0.317194" T="0.121235"/>
      <pos A="0.167595" C="0.426743" G="0.202757" T="0.202905"/>
    </motif>
    <motif db="0" id="HXD4_HUMAN.H11MO.0.D" length="8" nsites="8" evalue="1.0e+000"
        url="http://hocomoco.autosome.ru/motif/HXD4_HUMAN.H11MO.0.D">
      <pos A="0.0335278" C="0.0335278" G="0.277059" T="0.655885"/>
      <pos A="0.00308642" C="0.00308642" G="0.00308642" T="0.990741"/>
      <pos A="0.74721" C="0.124852" G="0.124852" T="0.00308642"/>
      <pos A="0.868975" C="0.00308642" G="0.124852" T="0.00308642"/>
      <pos A="0.00308642" C="0.00308642" G="0.00308642" T="0.990741"/>
      <pos A="0.00308642" C="0.00308642" G="0.00308642" T="0.990741"/>
      <pos A="0.124852" C="0.124852" G="0.503678" T="0.246618"/>
      <pos A="0.412354" C="0.0335278" G="0.155293" T="0.398825"/>
    </motif>
    <motif db="0" id="HXD8_HUMAN.H11MO.0.D" length="11" nsites="278" evalue="1.0e+000"
        url="http://hocomoco.autosome.ru/motif/HXD8_HUMAN.H11MO.0.D">
      <pos A="0.294948" C="0.154711" G="0.100773" T="0.449569"/>
      <pos A="0.555645" C="0.196063" G="0.0774002" T="0.170892"/>
      <pos A="0.726447" C="0.0288565" G="0.0252607" T="0.219435"/>
      <pos A="0.00278677" C="0.0207659" G="0.0243617" T="0.952086"/>
      <pos A="0.341694" C="8.98957e-05" G="0.0216649" T="0.636552"/>
      <pos A="0.309331" C="0.00368572" G="8.98957e-05" T="0.686893"/>
      <pos A="0.125944" C="0.0108774" G="0.766001" T="0.0971773"/>
      <pos A="0.0117763" C="0.964671" G="0.0117763" T="0.0117763"/>
      <pos A="0.443276" C="0.191568" G="0.184376" T="0.18078"/>
      <pos A="0.194265" C="0.21584" G="0.190669" T="0.399227"/>
      <pos A="0.343492" C="0.203254" G="0.196063" T="0.257192"/>
    </motif>
    <motif db="0" id="IRF3_HUMAN.H11MO.0.B" length="20" nsites="500" evalue="1.0e+000"
        url="http://hocomoco.autosome.ru/motif/IRF3_HUMAN.H11MO.0.B">
      <pos A="0.29999" C="0.0780344" G="0.513947" T="0.108028"/>
      <pos A="0.603929" C="0.0440412" G="0.29999" T="0.0520396"/>
      <pos A="0.677914" C="0.0660368" G="0.214007" T="0.0420416"/>
      <pos A="0.719906" C="0.0740352" G="0.110028" T="0.0960308"/>
      <pos A="0.305989" C="0.108028" G="0.455959" T="0.130024"/>
      <pos A="0.224005" C="0.0540392" G="0.557938" T="0.164017"/>
      <pos A="0.20201" C="0.0540392" G="0.731904" T="0.0120476"/>
      <pos A="0.819886" C="0.0180464" G="0.14802" T="0.0140472"/>
      <pos A="0.815887" C="0.0360428" G="0.126025" T="0.0220456"/>
      <pos A="0.89987" C="0.0160468" G="0.030044" T="0.0540392"/>
      <pos A="0.224005" C="0.261998" G="0.445961" T="0.0680364"/>
      <pos A="0.291992" C="0.0880324" G="0.40197" T="0.218006"/>
      <pos A="0.20001" C="0.00604879" G="0.783893" T="0.010048"/>
      <pos A="0.673915" C="0.0240452" G="0.289992" T="0.0120476"/>
      <pos A="0.879874" C="0.0360428" G="0.0720356" T="0.0120476"/>
      <pos A="0.941862" C="0.00404919" G="0.040042" T="0.0140472"/>
      <pos A="0.0960308" C="0.313987" G="0.54794" T="0.0420416"/>
      <pos A="0.265997" C="0.142022" G="0.273995" T="0.317986"/>
      <pos A="0.228004" C="0.122026" G="0.585933" T="0.0640372"/>
      <pos A="0.681914" C="0.070036" G="0.178014" T="0.070036"/>
    </motif>
    <motif db="0" id="IRX2_HUMAN.H11MO.0.D" length="19" nsites="19306" evalue="1.0e+000"
        url="http://hocomoco.autosome.ru/motif/IRX2_HUMAN.H11MO.0.D">
      <pos A="0.409626" C="0.178973" G="0.237918" T="0.173483"/>
      <pos A="0.174687" C="0.429166" G="0.204574" T="0.191573"/>
      <pos A="0.42229" C="0.128186" G="0.222353" T="0.22717"/>
      <pos A="0.151534" C="0.156403" G="0.305009" T="0.387055"/>
      <pos A="0.129986" C="0.0788106" G="0.640757" T="0.150446"/>
      <pos A="0.177652" C="0.100734" G="0.434514" T="0.2871"/>
      <pos A="0.139271" C="0.212615" G="0.361377" T="0.286737"/>
      <pos A="0.285908" C="0.049092" G="0.24763" T="0.417369"/>
      <pos A="0.0808307" C="0.039393" G="0.447658" T="0.432119"/>
      <pos A="0.138869" C="0.0292667" G="0.636691" T="0.195173"/>
      <pos A="0.224619" C="0.0283084" G="0.386485" T="0.360587"/>
      <pos A="0.0672857" C="0.729926" G="0.0462561" T="0.156532"/>
      <pos A="0.493084" C="0.00127032" G="0.45838" T="0.0472661"/>
      <pos A="0.00132212" C="0.00588027" G="0.333393" T="0.659404"/>
      <pos A="0.00119263" C="0.00103724" G="0.996992" T="0.000778251"/>
      <pos A="0.0509308" C="0.0562659" G="0.129714" T="0.763089"/>
      <pos A="0.336605" C="0.0830579" G="0.232026" T="0.348311"/>
      <pos A="0.241065" C="0.215788" G="0.397389" T="0.145758"/>
      <pos A="0.189799" C="0.137432" G="0.414184" T="0.258585"/>
    </motif>
    <motif db="0" id="KLF15_HUMAN.H11MO.0.A" length="19" nsites="479" evalue="1.0e+000"
        url="http://hocomoco.autosome.ru/motif/KLF15_HUMAN.H11MO.0.A">
      <pos A="0.311052" C="0.0355354" G="0.542736" T="0.110676"/>
      <pos A="0.258871" C="0.0125757" G="0.695105" T="0.0334481"/>
      <pos A="5.21812e-05" C="0.00213943" G="0.997756" T="5.21812e-05"/>
      <pos A="0.0167502" C="0.00631392" G="0.974796" T="0.00213943"/>
      <pos A="0.536475" C="0.354884" G="5.21812e-05" T="0.108589"/>
      <pos A="0.0689313" C="0.00631392" G="0.918441" T="0.00631392"/>
      <pos A="0.0125757" C="0.0146629" G="0.885045" T="0.0877166"/>
      <pos A="0.492642" C="0.0313609" G="0.423763" T="0.0522334"/>
      <pos A="0.116938" C="0.00631392" G="0.868347" T="0.00840117"/>
      <pos A="0.313139" C="0.344448" G="0.298528" T="0.0438844"/>
      <pos A="0.344448" C="0.16077" G="0.286005" T="0.208777"/>
      <pos A="0.233824" C="0.0438844" G="0.582394" T="0.139898"/>
      <pos A="0.150334" C="0.0209247" G="0.797381" T="0.0313609"/>
      <pos A="0.185817" C="0.0313609" G="0.770246" T="0.0125757"/>
      <pos A="0.256784" C="0.133636" G="0.576132" T="0.0334481"/>
      <pos A="0.177468" C="0.104415" G="0.665884" T="0.0522334"/>
      <pos A="0.277656" C="0.129461" G="0.446723" T="0.146159"/>
      <pos A="0.0877166" C="0.0939783" G="0.743112" T="0.0751931"/>
      <pos A="0.18373" C="0.0167502" G="0.730589" T="0.0689313"/>
    </motif>
    <motif db="0" id="KLF16_HUMAN.H11MO.0.D" length="19" nsites="650" evalue="1.0e+000"
        url="http://hocomoco.autosome.ru/motif/KLF16_HUMAN.H11MO.0.D">
      <pos A="0.193086" C="0.162321" G="0.449969" T="0.194624"/>
      <pos A="0.0977157" C="0.120789" G="0.529957" T="0.251538"/>
      <pos A="0.0611829" C="0.0334948" G="0.859522" T="0.0458006"/>
      <pos A="0.00811414" C="0.0219582" G="0.949508" T="0.0204199"/>
      <pos A="0.034264" C="0.00811414" G="0.920281" T="0.0373404"/>
      <pos A="0.127711" C="0.484579" G="0.0123443" T="0.375365"/>
      <pos A="0.0458006" C="0.0134979" G="0.891824" T="0.0488771"/>
      <pos A="0.0392632" C="0.0300338" G="0.565336" T="0.365367"/>
      <pos A="0.0665667" C="0.00503769" G="0.872597" T="0.0557991"/>
      <pos A="0.155399" C="0.0492617" G="0.524573" T="0.270766"/>
      <pos A="0.140017" C="0.26769" G="0.358445" T="0.233849"/>
      <pos A="0.18924" C="0.0877173" G="0.592255" T="0.130788"/>
      <pos A="0.0738733" C="0.0323412" G="0.809145" T="0.0846408"/>
      <pos A="0.0615675" C="0.0646439" G="0.78761" T="0.086179"/>
      <pos A="0.0769497" C="0.0692586" G="0.676857" T="0.176934"/>
      <pos A="0.0719505" C="0.108868" G="0.698008" T="0.121174"/>
      <pos A="0.058491" C="0.126173" G="0.710698" T="0.104638"/>
      <pos A="0.0415705" C="0.104638" G="0.713775" T="0.140017"/>
      <pos A="0.1031" C="0.14617" G="0.523035" T="0.227696"/>
    </motif>
    <motif db="0" id="KLF3_HUMAN.H11MO.0.B" length="19" nsites="498" evalue="1.0e+000"
        url="http://hocomoco.autosome.ru/motif/KLF3_HUMAN.H11MO.0.B">
      <pos A="0.212859" C="0.188767" G="0.471843" T="0.126531"/>
      <pos A="0.226912" C="0.222897" G="0.461805" T="0.0883859"/>
      <pos A="0.259034" C="0.204828" G="0.42366" T="0.112477"/>
      <pos A="0.244981" C="0.18676" G="0.495935" T="0.0723248"/>
      <pos A="0.327294" C="0.246989" G="0.315248" T="0.11047"/>
      <pos A="0.345362" C="0.044218" G="0.359416" T="0.251004"/>
      <pos A="0.0341799" C="5.01907e-05" G="0.96572" T="5.01907e-05"/>
      <pos A="0.00607308" C="5.01907e-05" G="0.991819" T="0.00205782"/>
      <pos A="0.00406545" C="0.00808071" G="0.985796" T="0.00205782"/>
      <pos A="0.0863782" C="0.642491" G="5.01907e-05" T="0.27108"/>
      <pos A="0.00808071" C="0.00607308" G="0.981781" T="0.00406545"/>
      <pos A="0.00406545" C="0.0261494" G="0.724804" T="0.244981"/>
      <pos A="0.184752" C="0.0181189" G="0.754919" T="0.0422104"/>
      <pos A="0.0763401" C="0.0100883" G="0.843254" T="0.0703172"/>
      <pos A="0.0843706" C="0.6184" G="0.148615" T="0.148615"/>
      <pos A="0.182744" C="0.3815" G="0.162668" T="0.273088"/>
      <pos A="0.130546" C="0.204828" G="0.495935" T="0.168691"/>
      <pos A="0.0924011" C="0.242973" G="0.530064" T="0.134561"/>
      <pos A="0.160661" C="0.218882" G="0.481881" T="0.138577"/>
    </motif>
    <motif db="0" id="KLF6_HUMAN.H11MO.0.A" length="19" nsites="496" evalue="1.0e+000"
        url="http://hocomoco.autosome.ru/motif/KLF6_HUMAN.H11MO.0.A">
      <pos A="0.155261" C="0.185497" G="0.510028" T="0.149214"/>
      <pos A="0.22178" C="0.247984" G="0.479792" T="0.0504435"/>
      <pos A="0.445525" C="0.189528" G="0.280236" T="0.0847107"/>
      <pos A="0.459635" C="0.0181919" G="0.368928" T="0.153245"/>
      <pos A="0.0484277" C="0.00609756" G="0.814402" T="0.131072"/>
      <pos A="0.0242391" C="5.03931e-05" G="0.955503" T="0.0202076"/>
      <pos A="0.0443963" C="0.0524592" G="0.891" T="0.0121447"/>
      <pos A="0.260079" C="0.457619" G="5.03931e-05" T="0.282252"/>
      <pos A="0.116962" C="0.00609756" G="0.854717" T="0.0222233"/>
      <pos A="0.0282705" C="0.0222233" G="0.689428" T="0.260079"/>
      <pos A="0.209686" C="0.0645535" G="0.68338" T="0.0423806"/>
      <pos A="0.0867265" C="0.0302862" G="0.836575" T="0.046412"/>
      <pos A="0.229843" C="0.453588" G="0.20767" T="0.108899"/>
      <pos A="0.294346" C="0.318535" G="0.13712" T="0.25"/>
      <pos A="0.0625378" C="0.157277" G="0.522123" T="0.258063"/>
      <pos A="0.147198" C="0.127041" G="0.608799" T="0.116962"/>
      <pos A="0.161308" C="0.171387" G="0.602751" T="0.0645535"/>
      <pos A="0.34877" C="0.110915" G="0.433431" T="0.106884"/>
      <pos A="0.258063" C="0.233874" G="0.455604" T="0.0524592"/>
    </motif>
    <motif db="0" id="LEF1_HUMAN.H11MO.0.A" length="14" nsites="456" evalue="1.0e+000"
        url="http://hocomoco.autosome.ru/motif/LEF1_HUMAN.H11MO.0.A">
      <pos A="0.0767924" C="0.260963" G="0.274118" T="0.388128"/>
      <pos A="0.0329423" C="0.63588" G="0.184225" T="0.146952"/>
      <pos A="0.0175948" C="0.708233" G="0.0132098" T="0.260963"/>
      <pos A="0.122835" C="0.0460973" G="0.0197873" T="0.81128"/>
      <pos A="0.00224731" C="0.138182" G="0.0351348" T="0.824435"/>
      <pos A="0.00224731" C="0.0132098" G="0.0329423" T="0.951601"/>
      <pos A="0.0439048" C="0.4254" G="0.519678" T="0.0110173"/>
      <pos A="0.456095" C="0.138182" G="0.0154023" T="0.39032"/>
      <pos A="0.278503" C="0.166685" G="0.157915" T="0.396898"/>
      <pos A="0.28508" C="0.190802" G="0.201765" T="0.322353"/>
      <pos A="0.0417123" C="0.129412" G="0.149145" T="0.67973"/>
      <pos A="0.0395198" C="0.31139" G="0.383743" T="0.265348"/>
      <pos A="0.116257" C="0.46048" G="0.0899474" T="0.333315"/>
      <pos A="0.313583" C="0.221497" G="0.103102" T="0.361818"/>
    </motif>
    <motif db="0" id="LMX1A_HUMAN.H11MO.0.D" length="19" nsites="23" evalue="1.0e+000"
        url="http://hocomoco.autosome.ru/motif/LMX1A_HUMAN.H11MO.0.D">
      <pos A="0.0768398" C="0.25" G="0.0768398" T="0.59632"/>
      <pos A="0.888528" C="0.0227273" G="0.0227273" T="0.0660173"/>
      <pos A="0.910173" C="0.00108225" G="0.00108225" T="0.0876623"/>
      <pos A="0.00108225" C="0.0443723" G="0.00108225" T="0.953463"/>
      <pos A="0.00108225" C="0.0443723" G="0.00108225" T="0.953463"/>
      <pos A="0.996753" C="0.00108225" G="0.00108225" T="0.00108225"/>
      <pos A="0.823593" C="0.0443723" G="0.130952" T="0.00108225"/>
      <pos A="0.174242" C="0.130952" G="0.0443723" T="0.650433"/>
      <pos A="0.217532" C="0.00108225" G="0.0876623" T="0.693723"/>
      <pos A="0.390693" C="0.130952" G="0.130952" T="0.347403"/>
      <pos A="0.0443723" C="0.174242" G="0.260823" T="0.520563"/>
      <pos A="0.130952" C="0.0876623" G="0.390693" T="0.390693"/>
      <pos A="0.130952" C="0.217532" G="0.00108225" T="0.650433"/>
      <pos A="0.477273" C="0.130952" G="0.0443723" T="0.347403"/>
      <pos A="0.737013" C="0.0443723" G="0.00108225" T="0.217532"/>
      <pos A="0.304113" C="0.00108225" G="0.00108225" T="0.693723"/>
      <pos A="0.228355" C="0.0119048" G="0.0119048" T="0.747835"/>
      <pos A="0.477273" C="0.0443723" G="0.130952" T="0.347403"/>
      <pos A="0.412338" C="0.0660173" G="0.109307" T="0.412338"/>
    </motif>
    <motif db="0" id="LYL1_HUMAN.H11MO.0.A" length="14" nsites="453" evalue="1.0e+000"
        url="http://hocomoco.autosome.ru/motif/LYL1_HUMAN.H11MO.0.A">
      <pos A="0.205308" C="0.441459" G="0.203101" T="0.150132"/>
      <pos A="0.145718" C="0.695266" G="0.0265394" T="0.132476"/>
      <pos A="0.64009" C="0.0508166" G="0.0464026" T="0.26269"/>
      <pos A="0.0574377" C="0.125855" G="0.490013" T="0.326694"/>
      <pos A="0.130269" C="0.730578" G="0.0441955" T="0.094957"/>
      <pos A="0.105992" C="5.51755e-05" G="0.00667623" T="0.887277"/>
      <pos A="0.00226219" C="0.176617" G="0.810031" T="0.0110903"/>
      <pos A="0.00667623" C="0.298003" G="0.181031" T="0.51429"/>
      <pos A="0.0618517" C="0.207515" G="0.220757" T="0.509876"/>
      <pos A="0.207515" C="0.220757" G="0.130269" T="0.441459"/>
      <pos A="0.0441955" C="0.512083" G="0.119234" T="0.324487"/>
      <pos A="0.094957" C="0.580501" G="0.110406" T="0.214136"/>
      <pos A="0.141304" C="0.187652" G="0.181031" T="0.490013"/>
      <pos A="0.119234" C="0.273725" G="0.379662" T="0.227378"/>
    </motif>
    <motif db="0" id="MAFA_HUMAN.H11MO.0.D" length="21" nsites="27" evalue="1.0e+000"
        url="http://hocomoco.autosome.ru/motif/MAFA_HUMAN.H11MO.0.D">
      <pos A="0.101003" C="0.35739" G="0.368635" T="0.172972"/>
      <pos A="0.104377" C="0.000922509" G="0.279799" T="0.614901"/>
      <pos A="0.0324086" C="0.0324086" G="0.774581" T="0.160602"/>
      <pos A="0.000922509" C="0.981489" G="0.0166656" T="0.000922509"/>
      <pos A="0.0931318" C="0.000922509" G="0.000922509" T="0.905023"/>
      <pos A="0.000922509" C="0.0998788" G="0.898276" T="0.000922509"/>
      <pos A="0.713858" C="0.104377" G="0.0166656" T="0.1651"/>
      <pos A="0.149357" C="0.592411" G="0.138112" T="0.12012"/>
      <pos A="0.000922509" C="0.381005" G="0.363013" T="0.25506"/>
      <pos A="0.324779" C="0.457471" G="0.0369066" T="0.180843"/>
      <pos A="0.167349" C="0.376507" G="0.117871" T="0.338274"/>
      <pos A="0.0369066" C="0.153855" G="0.668877" T="0.140361"/>
      <pos A="0.0818868" C="0.614901" G="0.0683927" T="0.234819"/>
      <pos A="0.66213" C="0.0841358" G="0.0818868" T="0.171847"/>
      <pos A="0.246064" C="0.144859" G="0.506949" T="0.102128"/>
      <pos A="0.0841358" C="0.538435" G="0.0683927" T="0.309036"/>
      <pos A="0.252811" C="0.396748" G="0.000922509" T="0.349519"/>
      <pos A="0.149357" C="0.133614" G="0.104377" T="0.612652"/>
      <pos A="0.0841358" C="0.342772" G="0.0818868" T="0.491206"/>
      <pos A="0.113373" C="0.648636" G="0.0886338" T="0.149357"/>
      <pos A="0.250562" C="0.318032" G="0.32253" T="0.108875"/>
    </motif>
    <motif db="0" id="MAFB_HUMAN.H11MO.0.B" length="11" nsites="473" evalue="1.0e+000"
        url="http://hocomoco.autosome.ru/motif/MAFB_HUMAN.H11MO.0.B">
      <pos A="0.0993976" C="0.0233037" G="0.0613507" T="0.815948"/>
      <pos A="0.006394" C="0.0571232" G="0.900497" T="0.035986"/>
      <pos A="0.0655781" C="0.90261" G="0.0148489" T="0.0169626"/>
      <pos A="0.0803741" C="0.006394" G="5.2843e-05" T="0.913179"/>
      <pos A="0.035986" C="0.02119" G="0.853995" T="0.088829"/>
      <pos A="0.822289" C="0.0233037" G="0.0550095" T="0.0993976"/>
      <pos A="0.107852" C="0.448161" G="0.310769" T="0.133217"/>
      <pos A="0.200856" C="0.143786" G="0.0951702" T="0.560188"/>
      <pos A="0.173378" C="0.418569" G="0.160695" T="0.247358"/>
      <pos A="0.448161" C="0.141672" G="0.188174" T="0.221993"/>
      <pos A="0.238903" C="0.105739" G="0.433365" T="0.221993"/>
    </motif>
    <motif db="0" id="MAFF_HUMAN.H11MO.0.B" length="18" nsites="473" evalue="1.0e+000"
        url="http://hocomoco.autosome.ru/motif/MAFF_HUMAN.H11MO.0.B">
      <pos A="0.0571232" C="0.0698055" G="0.0824878" T="0.790583"/>
      <pos A="0.02119" C="0.0951702" G="0.765219" T="0.118421"/>
      <pos A="0.0550095" C="0.883587" G="0.0296449" T="0.0317586"/>
      <pos A="0.0846016" C="0.0613507" G="0.006394" T="0.847654"/>
      <pos A="0.0275312" C="0.11208" G="0.744082" T="0.116307"/>
      <pos A="0.77156" C="0.0507821" G="0.0444409" T="0.133217"/>
      <pos A="0.0592369" C="0.410114" G="0.433365" T="0.0972839"/>
      <pos A="0.0846016" C="0.088829" G="0.0592369" T="0.767332"/>
      <pos A="0.0909427" C="0.661647" G="0.0423272" T="0.205083"/>
      <pos A="0.672215" C="0.0571232" G="0.122648" T="0.148013"/>
      <pos A="0.0655781" C="0.0930564" G="0.625713" T="0.215652"/>
      <pos A="0.0402135" C="0.780015" G="0.11208" T="0.0676918"/>
      <pos A="0.58978" C="0.109966" G="0.120535" T="0.179719"/>
      <pos A="0.177605" C="0.234676" G="0.224107" T="0.363612"/>
      <pos A="0.234676" C="0.137445" G="0.122648" T="0.505231"/>
      <pos A="0.164923" C="0.177605" G="0.0465546" T="0.610917"/>
      <pos A="0.0993976" C="0.253699" G="0.0782604" T="0.568643"/>
      <pos A="0.131103" C="0.205083" G="0.133217" T="0.530596"/>
    </motif>
    <motif db="0" id="MAFF_HUMAN.H11MO.1.B" length="9" nsites="497" evalue="1.0e+000"
        url="http://hocomoco.autosome.ru/motif/MAFF_HUMAN.H11MO.1.B">
      <pos A="0.0604003" C="0.0221786" G="0.0282136" T="0.889207"/>
      <pos A="0.0121203" C="0.0543653" G="0.895242" T="0.038272"/>
      <pos A="0.056377" C="0.905301" G="0.0221786" T="0.0161436"/>
      <pos A="0.0402836" C="0.020167" G="0.00206196" T="0.937487"/>
      <pos A="0.0181553" C="0.032237" G="0.885184" T="0.0644237"/>
      <pos A="0.824834" C="0.0161436" G="0.0282136" T="0.130809"/>
      <pos A="0.032237" C="0.31387" G="0.609586" T="0.044307"/>
      <pos A="0.068447" C="0.106669" G="0.0664353" T="0.758449"/>
      <pos A="0.092587" C="0.639761" G="0.122762" T="0.14489"/>
    </motif>
    <motif db="0" id="MAFG_HUMAN.H11MO.1.A" length="8" nsites="498" evalue="1.0e+000"
        url="http://hocomoco.autosome.ru/motif/MAFG_HUMAN.H11MO.1.A">
      <pos A="0.0522485" C="0.0361875" G="0.098424" T="0.81314"/>
      <pos A="0.0100883" C="0.0341799" G="0.939621" T="0.0161112"/>
      <pos A="0.0321723" C="0.827193" G="0.128538" T="0.012096"/>
      <pos A="0.0402028" C="0.00607308" G="0.0161112" T="0.937613"/>
      <pos A="0.0141036" C="0.0181189" G="0.903483" T="0.0642943"/>
      <pos A="0.73685" C="0.0201265" G="0.0803554" T="0.162668"/>
      <pos A="0.0602791" C="0.19479" G="0.658552" T="0.0863782"/>
      <pos A="0.0723248" C="0.0903935" G="0.124523" T="0.712758"/>
    </motif>
    <motif db="0" id="MAF_HUMAN.H11MO.0.A" length="19" nsites="500" evalue="1.0e+000"
        url="http://hocomoco.autosome.ru/motif/MAF_HUMAN.H11MO.0.A">
      <pos A="0.305989" C="0.236003" G="0.333983" T="0.124025"/>
      <pos A="0.469956" C="0.142022" G="0.20201" T="0.186013"/>
      <pos A="0.587932" C="0.0840332" G="0.0780344" T="0.25"/>
      <pos A="0.391972" C="0.0880324" G="0.118026" T="0.40197"/>
      <pos A="0.154019" C="0.311988" G="0.269996" T="0.263997"/>
      <pos A="0.110028" C="0.040042" G="0.0260448" T="0.823885"/>
      <pos A="0.0180464" C="0.0140472" G="0.959858" T="0.00804839"/>
      <pos A="0.124025" C="0.855879" G="0.00604879" T="0.0140472"/>
      <pos A="0.0640372" C="0.00604879" G="0.0120476" T="0.917866"/>
      <pos A="0.0180464" C="0.00604879" G="0.90187" T="0.0740352"/>
      <pos A="0.881874" C="0.0240452" G="0.0680364" T="0.0260448"/>
      <pos A="0.10203" C="0.445961" G="0.327984" T="0.124025"/>
      <pos A="0.238002" C="0.118026" G="0.154019" T="0.489952"/>
      <pos A="0.242002" C="0.411968" G="0.120026" T="0.226005"/>
      <pos A="0.473955" C="0.112028" G="0.154019" T="0.259998"/>
      <pos A="0.194011" C="0.0720356" G="0.575935" T="0.158018"/>
      <pos A="0.160018" C="0.511948" G="0.218006" T="0.110028"/>
      <pos A="0.461958" C="0.236003" G="0.146021" T="0.156019"/>
      <pos A="0.40197" C="0.15202" G="0.234003" T="0.212008"/>
    </motif>
    <motif db="0" id="MAZ_HUMAN.H11MO.0.A" length="22" nsites="500" evalue="1.0e+000"
        url="http://hocomoco.autosome.ru/motif/MAZ_HUMAN.H11MO.0.A">
      <pos A="0.216007" C="0.144021" G="0.503949" T="0.136023"/>
      <pos A="0.283993" C="0.0240452" G="0.65192" T="0.040042"/>
      <pos A="0.30199" C="0.0120476" G="0.673915" T="0.0120476"/>
      <pos A="0.0820336" C="0.0180464" G="0.865877" T="0.0340432"/>
      <pos A="0.0520396" C="0.112028" G="0.825885" T="0.010048"/>
      <pos A="0.64792" C="0.0880324" G="0.0260448" T="0.238002"/>
      <pos A="0.0540392" C="0.010048" G="0.905869" T="0.030044"/>
      <pos A="0.114027" C="0.020046" G="0.85188" T="0.0140472"/>
      <pos A="0.265997" C="0.0340432" G="0.665917" T="0.0340432"/>
      <pos A="0.271996" C="0.00804839" G="0.679914" T="0.040042"/>
      <pos A="0.114027" C="0.20201" G="0.655919" T="0.0280444"/>
      <pos A="0.317986" C="0.134023" G="0.331984" T="0.216007"/>
      <pos A="0.174015" C="0.040042" G="0.69791" T="0.0880324"/>
      <pos A="0.333983" C="0.0540392" G="0.553939" T="0.0580384"/>
      <pos A="0.190012" C="0.120026" G="0.64792" T="0.0420416"/>
      <pos A="0.365977" C="0.0780344" G="0.511948" T="0.0440412"/>
      <pos A="0.29999" C="0.0720356" G="0.569936" T="0.0580384"/>
      <pos A="0.329984" C="0.134023" G="0.455959" T="0.080034"/>
      <pos A="0.259998" C="0.0620376" G="0.555939" T="0.122026"/>
      <pos A="0.273995" C="0.204009" G="0.445961" T="0.0760348"/>
      <pos A="0.355979" C="0.106029" G="0.429964" T="0.108028"/>
      <pos A="0.273995" C="0.0980304" G="0.561938" T="0.0660368"/>
    </motif>
    <motif db="0" id="MCR_HUMAN.H11MO.0.D" length="17" nsites="7" evalue="1.0e+000"
        url="http://hocomoco.autosome.ru/motif/MCR_HUMAN.H11MO.0.D">
      <pos A="0.386933" C="0.246088" G="0.105243" T="0.261737"/>
      <pos A="0.692097" C="0.00352113" G="0.00352113" T="0.300861"/>
      <pos A="0.128717" C="0.00352113" G="0.864241" T="0.00352113"/>
      <pos A="0.410407" C="0.00352113" G="0.285211" T="0.300861"/>
      <pos A="0.457355" C="0.410407" G="0.128717" T="0.00352113"/>
      <pos A="0.00352113" C="0.739045" G="0.128717" T="0.128717"/>
      <pos A="0.582551" C="0.00352113" G="0.00352113" T="0.410407"/>
      <pos A="0.199139" C="0.16784" G="0.590376" T="0.0426448"/>
      <pos A="0.16784" C="0.199139" G="0.590376" T="0.0426448"/>
      <pos A="0.18349" C="0.0426448" G="0.0426448" T="0.731221"/>
      <pos A="0.00352113" C="0.160016" G="0.253912" T="0.582551"/>
      <pos A="0.160016" C="0.00352113" G="0.832942" T="0.00352113"/>
      <pos A="0.441706" C="0.00352113" G="0.00352113" T="0.551252"/>
      <pos A="0.285211" C="0.00352113" G="0.285211" T="0.426056"/>
      <pos A="0.00352113" C="0.300861" G="0.692097" T="0.00352113"/>
      <pos A="0.128717" C="0.00352113" G="0.285211" T="0.582551"/>
      <pos A="0.46518" C="0.0426448" G="0.324335" T="0.16784"/>
    </motif>
    <motif db="0" id="MEF2A_HUMAN.H11MO.0.A" length="13" nsites="500" evalue="1.0e+000"
        url="http://hocomoco.autosome.ru/motif/MEF2A_HUMAN.H11MO.0.A">
      <pos A="0.273995" C="0.0780344" G="0.244001" T="0.403969"/>
      <pos A="0.128024" C="0.080034" G="0.387972" T="0.403969"/>
      <pos A="0.0280444" C="0.723905" G="0.05004" T="0.19801"/>
      <pos A="0.00204959" C="0.0560388" G="4.999e-05" T="0.941862"/>
      <pos A="0.927864" C="0.00604879" G="0.00804839" T="0.0580384"/>
      <pos A="0.0640372" C="0.00204959" G="0.00804839" T="0.925865"/>
      <pos A="0.10203" C="0.00204959" G="0.00404919" T="0.891872"/>
      <pos A="0.0140472" C="0.0480404" G="0.010048" T="0.927864"/>
      <pos A="0.134023" C="0.0820336" G="0.0120476" T="0.771896"/>
      <pos A="0.140022" C="0.0360428" G="0.116027" T="0.707908"/>
      <pos A="0.54994" C="0.00204959" G="0.435963" T="0.0120476"/>
      <pos A="0.160018" C="0.0380424" G="0.657918" T="0.144021"/>
      <pos A="0.359978" C="0.383973" G="0.104029" T="0.15202"/>
    </motif>
    <motif db="0" id="MEF2C_HUMAN.H11MO.0.A" length="13" nsites="500" evalue="1.0e+000"
        url="http://hocomoco.autosome.ru/motif/MEF2C_HUMAN.H11MO.0.A">
      <pos A="0.29799" C="0.0740352" G="0.283993" T="0.343981"/>
      <pos A="0.104029" C="0.0920316" G="0.419966" T="0.383973"/>
      <pos A="0.030044" C="0.691912" G="0.0460408" T="0.232004"/>
      <pos A="0.00204959" C="0.0620376" G="4.999e-05" T="0.935863"/>
      <pos A="0.94786" C="0.0160468" G="0.00604879" T="0.030044"/>
      <pos A="0.060038" C="0.00604879" G="0.00204959" T="0.931864"/>
      <pos A="0.080034" C="0.0120476" G="0.00604879" T="0.90187"/>
      <pos A="0.0240452" C="0.0380424" G="0.010048" T="0.927864"/>
      <pos A="0.14802" C="0.090032" G="0.0220456" T="0.739902"/>
      <pos A="0.138022" C="0.0420416" G="0.122026" T="0.69791"/>
      <pos A="0.565937" C="0.00404919" G="0.421966" T="0.00804839"/>
      <pos A="0.154019" C="0.0720356" G="0.633923" T="0.140022"/>
      <pos A="0.359978" C="0.363977" G="0.10203" T="0.174015"/>
    </motif>
    <motif db="0" id="MEF2D_HUMAN.H11MO.0.A" length="12" nsites="500" evalue="1.0e+000"
        url="http://hocomoco.autosome.ru/motif/MEF2D_HUMAN.H11MO.0.A">
      <pos A="0.311988" C="0.0560388" G="0.30199" T="0.329984"/>
      <pos A="0.0680364" C="0.0640372" G="0.49995" T="0.367976"/>
      <pos A="0.0240452" C="0.757898" G="0.060038" T="0.158018"/>
      <pos A="0.00204959" C="0.020046" G="0.00604879" T="0.971856"/>
      <pos A="0.969856" C="0.00204959" G="0.00204959" T="0.0260448"/>
      <pos A="0.0540392" C="0.00604879" G="0.00404919" T="0.935863"/>
      <pos A="0.080034" C="0.0120476" G="0.00804839" T="0.89987"/>
      <pos A="0.0940312" C="0.040042" G="0.00604879" T="0.859878"/>
      <pos A="0.29799" C="0.0860328" G="0.0120476" T="0.603929"/>
      <pos A="0.0860328" C="0.0140472" G="0.0540392" T="0.845881"/>
      <pos A="0.753899" C="4.999e-05" G="0.236003" T="0.010048"/>
      <pos A="0.0940312" C="0.0320436" G="0.785893" T="0.0880324"/>
    </motif>
    <motif db="0" id="MNX1_HUMAN.H11MO.0.D" length="19" nsites="27" evalue="1.0e+000"
        url="http://hocomoco.autosome.ru/motif/MNX1_HUMAN.H11MO.0.D">
      <pos A="0.305351" C="0.489852" G="0.0839483" T="0.120849"/>
      <pos A="0.111624" C="0.222325" G="0.259225" T="0.406827"/>
      <pos A="0.554428" C="0.0747232" G="0.111624" T="0.259225"/>
      <pos A="0.130074" C="0.166974" G="0.0931734" T="0.609779"/>
      <pos A="0.000922509" C="0.000922509" G="0.0747232" T="0.923432"/>
      <pos A="0.111624" C="0.259225" G="0.0378229" T="0.591328"/>
      <pos A="0.333026" C="0.0747232" G="0.222325" T="0.369926"/>
      <pos A="0.443727" C="0.333026" G="0.000922509" T="0.222325"/>
      <pos A="0.369926" C="0.148524" G="0.148524" T="0.333026"/>
      <pos A="0.222325" C="0.0747232" G="0.111624" T="0.591328"/>
      <pos A="0.369926" C="0.296125" G="0.0747232" T="0.259225"/>
      <pos A="0.591328" C="0.0747232" G="0.000922509" T="0.333026"/>
      <pos A="0.0378229" C="0.849631" G="0.0747232" T="0.0378229"/>
      <pos A="0.0747232" C="0.443727" G="0.0747232" T="0.406827"/>
      <pos A="0.259225" C="0.480627" G="0.000922509" T="0.259225"/>
      <pos A="0.0101476" C="0.305351" G="0.157749" T="0.526753"/>
      <pos A="0.157749" C="0.194649" G="0.157749" T="0.489852"/>
      <pos A="0.351476" C="0.203875" G="0.130074" T="0.314576"/>
      <pos A="0.369926" C="0.185424" G="0.148524" T="0.296125"/>
    </motif>
    <motif db="0" id="MXI1_HUMAN.H11MO.0.A" length="15" nsites="500" evalue="1.0e+000"
        url="http://hocomoco.autosome.ru/motif/MXI1_HUMAN.H11MO.0.A">
      <pos A="0.229116" C="0.302422" G="0.393893" T="0.0745693"/>
      <pos A="0.00426041" C="0.967884" G="0.0258572" T="0.00199819"/>
      <pos A="0.964584" C="0.00170879" G="0.0299196" T="0.00378757"/>
      <pos A="0.022062" C="0.890618" G="0.0661165" T="0.0212036"/>
      <pos A="0.172994" C="0.0657976" G="0.751726" T="0.00948167"/>
      <pos A="0.0666986" C="0.0944282" G="0.0422768" T="0.796596"/>
      <pos A="0.007851" C="4.999e-05" G="0.985773" T="0.00632647"/>
      <pos A="0.0611057" C="0.171933" G="0.594561" T="0.1724"/>
      <pos A="0.119062" C="0.391811" G="0.371152" T="0.117974"/>
      <pos A="0.198314" C="0.239882" G="0.284866" T="0.276938"/>
      <pos A="0.0335558" C="0.232127" G="0.56559" T="0.168727"/>
      <pos A="0.118677" C="0.391928" G="0.320073" T="0.169323"/>
      <pos A="0.139129" C="0.305183" G="0.362948" T="0.19274"/>
      <pos A="0.163426" C="0.217487" G="0.451574" T="0.167513"/>
      <pos A="0.178987" C="0.307097" G="0.413344" T="0.100572"/>
    </motif>
    <motif db="0" id="NFAC1_HUMAN.H11MO.0.B" length="15" nsites="500" evalue="1.0e+000"
        url="http://hocomoco.autosome.ru/motif/NFAC1_HUMAN.H11MO.0.B">
      <pos A="0.481954" C="0.230004" G="0.234003" T="0.0540392"/>
      <pos A="0.393971" C="0.05004" G="0.060038" T="0.495951"/>
      <pos A="0.0840332" C="0.00804839" G="0.903869" T="0.00404919"/>
      <pos A="0.0140472" C="0.0460408" G="0.929864" T="0.010048"/>
      <pos A="0.945861" C="0.0120476" G="0.0360428" T="0.00604879"/>
      <pos A="0.809888" C="0.0680364" G="0.104029" T="0.0180464"/>
      <pos A="0.821886" C="0.0680364" G="0.0840332" T="0.0260448"/>
      <pos A="0.49995" C="0.166017" G="0.267996" T="0.0660368"/>
      <pos A="0.493951" C="0.0520396" G="0.142022" T="0.311988"/>
      <pos A="0.355979" C="0.238002" G="0.345981" T="0.060038"/>
      <pos A="0.487952" C="0.0880324" G="0.0440412" T="0.379974"/>
      <pos A="0.263997" C="0.030044" G="0.54794" T="0.158018"/>
      <pos A="0.537942" C="0.122026" G="0.222006" T="0.118026"/>
      <pos A="0.429964" C="0.317986" G="0.188012" T="0.0640372"/>
      <pos A="0.44996" C="0.120026" G="0.138022" T="0.291992"/>
    </motif>
    <motif db="0" id="NFAT5_HUMAN.H11MO.0.D" length="11" nsites="500" evalue="1.0e+000"
        url="http://hocomoco.autosome.ru/motif/NFAT5_HUMAN.H11MO.0.D">
      <pos A="0.363977" C="0.15002" G="0.353979" T="0.132024"/>
      <pos A="0.277994" C="0.208008" G="0.44996" T="0.0640372"/>
      <pos A="0.431964" C="0.0440412" G="0.309988" T="0.214007"/>
      <pos A="0.0160468" C="0.0120476" G="0.963857" T="0.00804839"/>
      <pos A="0.0160468" C="0.00604879" G="0.973855" T="0.00404919"/>
      <pos A="0.963857" C="0.0120476" G="0.00404919" T="0.020046"/>
      <pos A="0.957858" C="0.010048" G="0.0320436" T="4.999e-05"/>
      <pos A="0.611928" C="0.0220456" G="0.34998" T="0.0160468"/>
      <pos A="0.40197" C="0.0560388" G="0.367976" T="0.174015"/>
      <pos A="0.273995" C="0.122026" G="0.361978" T="0.242002"/>
      <pos A="0.242002" C="0.154019" G="0.307988" T="0.295991"/>
    </motif>
    <motif db="0" id="NKX61_HUMAN.H11MO.0.B" length="19" nsites="500" evalue="1.0e+000"
        url="http://hocomoco.autosome.ru/motif/NKX61_HUMAN.H11MO.0.B">
      <pos A="0.244001" C="0.118026" G="0.525945" T="0.112028"/>
      <pos A="0.705909" C="0.0880324" G="0.15002" T="0.0560388"/>
      <pos A="0.168016" C="0.269996" G="0.0920316" T="0.469956"/>
      <pos A="0.311988" C="0.05004" G="0.118026" T="0.519946"/>
      <pos A="0.607928" C="0.060038" G="0.265997" T="0.0660368"/>
      <pos A="0.985853" C="0.00204959" G="0.00804839" T="0.00404919"/>
      <pos A="0.030044" C="0.0460408" G="0.124025" T="0.79989"/>
      <pos A="0.0420416" C="0.0920316" G="0.559938" T="0.305989"/>
      <pos A="0.377974" C="0.0740352" G="0.39997" T="0.14802"/>
      <pos A="0.126025" C="0.335983" G="0.431964" T="0.106029"/>
      <pos A="0.333983" C="0.216007" G="0.158018" T="0.291992"/>
      <pos A="0.459958" C="0.060038" G="0.106029" T="0.373975"/>
      <pos A="0.389972" C="0.0560388" G="0.0420416" T="0.511948"/>
      <pos A="0.29799" C="0.0560388" G="0.0480404" T="0.59793"/>
      <pos A="0.138022" C="0.104029" G="0.0520396" T="0.705909"/>
      <pos A="0.595931" C="0.108028" G="0.253999" T="0.0420416"/>
      <pos A="0.979854" C="4.999e-05" G="0.0140472" T="0.00604879"/>
      <pos A="0.126025" C="0.030044" G="0.070036" T="0.773895"/>
      <pos A="0.154019" C="0.0920316" G="0.39797" T="0.355979"/>
    </motif>
    <motif db="0" id="NR0B1_HUMAN.H11MO.0.D" length="10" nsites="9" evalue="1.0e+000"
        url="http://hocomoco.autosome.ru/motif/NR0B1_HUMAN.H11MO.0.D">
      <pos A="0.0255205" C="0.246747" G="0.611119" T="0.116614"/>
      <pos A="0.341093" C="0.653412" G="0.00274725" T="0.00274725"/>
      <pos A="0.106854" C="0.00274725" G="0.887652" T="0.00274725"/>
      <pos A="0.119867" C="0.00274725" G="0.354106" T="0.523279"/>
      <pos A="0.00274725" C="0.00274725" G="0.991758" T="0.00274725"/>
      <pos A="0.00274725" C="0.197947" G="0.796559" T="0.00274725"/>
      <pos A="0.21096" C="0.00274725" G="0.679439" T="0.106854"/>
      <pos A="0.757519" C="0.119867" G="0.119867" T="0.00274725"/>
      <pos A="0.197947" C="0.36712" G="0.432186" T="0.00274725"/>
      <pos A="0.562319" C="0.00274725" G="0.432186" T="0.00274725"/>
    </motif>
    <motif db="0" id="NR1D1_HUMAN.H11MO.0.B" length="19" nsites="500" evalue="1.0e+000"
        url="http://hocomoco.autosome.ru/motif/NR1D1_HUMAN.H11MO.0.B">
      <pos A="0.421966" C="0.080034" G="0.321986" T="0.176015"/>
      <pos A="0.307988" C="0.0560388" G="0.535943" T="0.10003"/>
      <pos A="0.25" C="0.210008" G="0.491952" T="0.0480404"/>
      <pos A="0.269996" C="0.214007" G="0.321986" T="0.194011"/>
      <pos A="0.473955" C="0.44996" G="0.0460408" T="0.030044"/>
      <pos A="0.737902" C="0.00604879" G="0.0560388" T="0.20001"/>
      <pos A="0.080034" C="0.365977" G="0.427964" T="0.126025"/>
      <pos A="0.106029" C="0.0240452" G="0.0820336" T="0.787892"/>
      <pos A="0.196011" C="0.00204959" G="0.771896" T="0.030044"/>
      <pos A="0.0660368" C="0.0120476" G="0.729904" T="0.192012"/>
      <pos A="0.020046" C="0.05004" G="0.889872" T="0.040042"/>
      <pos A="0.146021" C="0.142022" G="0.196011" T="0.515947"/>
      <pos A="0.124025" C="0.669916" G="0.116027" T="0.090032"/>
      <pos A="0.877874" C="0.040042" G="0.0220456" T="0.060038"/>
      <pos A="0.210008" C="0.194011" G="0.465957" T="0.130024"/>
      <pos A="0.359978" C="0.118026" G="0.311988" T="0.210008"/>
      <pos A="0.367976" C="0.130024" G="0.35198" T="0.15002"/>
      <pos A="0.267996" C="0.0860328" G="0.417966" T="0.228004"/>
      <pos A="0.234003" C="0.176015" G="0.431964" T="0.158018"/>
    </motif>
    <motif db="0" id="NR1H3_HUMAN.H11MO.0.B" length="19" nsites="500" evalue="1.0e+000"
        url="http://hocomoco.autosome.ru/motif/NR1H3_HUMAN.H11MO.0.B">
      <pos A="0.168016" C="0.481954" G="0.208008" T="0.142022"/>
      <pos A="0.423965" C="0.224005" G="0.124025" T="0.228004"/>
      <pos A="0.373975" C="0.126025" G="0.419966" T="0.080034"/>
      <pos A="0.543941" C="0.0260448" G="0.379974" T="0.05004"/>
      <pos A="0.122026" C="0.00604879" G="0.813887" T="0.0580384"/>
      <pos A="0.0380424" C="0.0440412" G="0.755899" T="0.162018"/>
      <pos A="0.0640372" C="0.158018" G="0.15202" T="0.625925"/>
      <pos A="0.144021" C="0.427964" G="0.0840332" T="0.343981"/>
      <pos A="0.829884" C="0.0180464" G="0.0540392" T="0.0980304"/>
      <pos A="0.114027" C="0.591932" G="0.142022" T="0.15202"/>
      <pos A="0.224005" C="0.178014" G="0.0860328" T="0.511948"/>
      <pos A="0.240002" C="0.228004" G="0.289992" T="0.242002"/>
      <pos A="0.228004" C="0.323985" G="0.283993" T="0.164017"/>
      <pos A="0.659918" C="0.090032" G="0.172016" T="0.0780344"/>
      <pos A="0.080034" C="0.0260448" G="0.835883" T="0.0580384"/>
      <pos A="0.106029" C="0.040042" G="0.717906" T="0.136023"/>
      <pos A="0.15202" C="0.138022" G="0.220006" T="0.489952"/>
      <pos A="0.0780344" C="0.737902" G="0.0720356" T="0.112028"/>
      <pos A="0.871876" C="0.0440412" G="0.0480404" T="0.0360428"/>
    </motif>
    <motif db="0" id="NR1H4_HUMAN.H11MO.0.B" length="19" nsites="451" evalue="1.0e+000"
        url="http://hocomoco.autosome.ru/motif/NR1H4_HUMAN.H11MO.0.B">
      <pos A="0.270505" C="0.195134" G="0.438982" T="0.095378"/>
      <pos A="0.481102" C="0.015573" G="0.492186" T="0.0111394"/>
      <pos A="0.0732099" C="0.00892263" G="0.855742" T="0.0621259"/>
      <pos A="0.102028" C="0.0355243" G="0.740468" T="0.12198"/>
      <pos A="0.0244403" C="0.12198" G="0.332576" T="0.521004"/>
      <pos A="0.0288739" C="0.729384" G="0.146364" T="0.095378"/>
      <pos A="0.755985" C="0.0599091" G="0.1774" T="0.00670583"/>
      <pos A="0.370262" C="0.237253" G="0.29489" T="0.0975948"/>
      <pos A="0.0643427" C="0.179616" G="0.104245" T="0.651796"/>
      <pos A="0.0665595" C="0.0333075" G="0.89121" T="0.00892263"/>
      <pos A="0.483319" C="0.095378" G="0.321492" T="0.0998116"/>
      <pos A="0.0709931" C="0.846874" G="0.0576923" T="0.0244403"/>
      <pos A="0.0798603" C="0.804755" G="0.0111394" T="0.104245"/>
      <pos A="0.0776435" C="0.356961" G="0.279373" T="0.286023"/>
      <pos A="0.170749" C="0.421248" G="0.235037" T="0.172966"/>
      <pos A="0.119763" C="0.219519" G="0.474451" T="0.186267"/>
      <pos A="0.319275" C="0.290457" G="0.305974" T="0.0842939"/>
      <pos A="0.0709931" C="0.00670583" G="0.809189" T="0.113112"/>
      <pos A="0.0732099" C="0.0643427" G="0.771503" T="0.0909444"/>
    </motif>
    <motif db="0" id="NR1I2_HUMAN.H11MO.0.C" length="19" nsites="29" evalue="1.0e+000"
        url="http://hocomoco.autosome.ru/motif/NR1I2_HUMAN.H11MO.0.C">
      <pos A="0.321183" C="0.12543" G="0.193054" T="0.360334"/>
      <pos A="0.299828" C="0.0649239" G="0.399485" T="0.235763"/>
      <pos A="0.431517" C="0.136107" G="0.395925" T="0.0364507"/>
      <pos A="0.264237" C="0.000859107" G="0.662862" T="0.0720422"/>
      <pos A="0.0684831" C="0.203731" G="0.559647" T="0.168139"/>
      <pos A="0.000859107" C="0.0328915" G="0.0649239" T="0.901325"/>
      <pos A="0.000859107" C="0.605916" G="0.0649239" T="0.328301"/>
      <pos A="0.705572" C="0.29271" G="0.000859107" T="0.000859107"/>
      <pos A="0.598797" C="0.0969563" G="0.16458" T="0.139666"/>
      <pos A="0.299828" C="0.20729" G="0.29271" T="0.200172"/>
      <pos A="0.331861" C="0.235763" G="0.232204" T="0.200172"/>
      <pos A="0.595238" C="0.0684831" G="0.33542" T="0.000859107"/>
      <pos A="0.92624" C="0.000859107" G="0.0720422" T="0.000859107"/>
      <pos A="0.000859107" C="0.000859107" G="0.997423" T="0.000859107"/>
      <pos A="0.000859107" C="0.0720422" G="0.303387" T="0.623711"/>
      <pos A="0.0969563" C="0.0649239" G="0.0364507" T="0.801669"/>
      <pos A="0.000859107" C="0.758959" G="0.136107" T="0.104075"/>
      <pos A="0.897766" C="0.0328915" G="0.0684831" T="0.000859107"/>
      <pos A="0.130768" C="0.226865" G="0.354995" T="0.287371"/>
    </motif>
    <motif db="0" id="NR1I3_HUMAN.H11MO.0.C" length="18" nsites="28" evalue="1.0e+000"
        url="http://hocomoco.autosome.ru/motif/NR1I3_HUMAN.H11MO.0.C">
      <pos A="0.322933" C="0.00088968" G="0.493427" T="0.18275"/>
      <pos A="0.45554" C="0.0766647" G="0.466906" T="0.00088968"/>
      <pos A="0.178961" C="0.00088968" G="0.747273" T="0.0728759"/>
      <pos A="0.00088968" C="0.141073" G="0.724541" T="0.133496"/>
      <pos A="0.00088968" C="0.00088968" G="0.0349884" T="0.963232"/>
      <pos A="0.00088968" C="0.81926" G="0.0690872" T="0.110763"/>
      <pos A="0.925345" C="0.0728759" G="0.00088968" T="0.00088968"/>
      <pos A="0.319145" C="0.163806" G="0.357032" T="0.160017"/>
      <pos A="0.254736" C="0.194116" G="0.387342" T="0.163806"/>
      <pos A="0.398708" C="0.197905" G="0.266102" T="0.137285"/>
      <pos A="0.580568" C="0.0728759" G="0.311567" T="0.0349884"/>
      <pos A="0.902612" C="0.00088968" G="0.0956084" T="0.00088968"/>
      <pos A="0.0387772" C="0.00088968" G="0.959443" T="0.00088968"/>
      <pos A="0.00088968" C="0.0652984" G="0.21306" T="0.720752"/>
      <pos A="0.175172" C="0.106975" G="0.00088968" T="0.716963"/>
      <pos A="0.00088968" C="0.705597" G="0.0728759" T="0.220637"/>
      <pos A="0.709386" C="0.0728759" G="0.141073" T="0.0766647"/>
      <pos A="0.183697" C="0.142021" G="0.357979" T="0.316303"/>
    </motif>
    <motif db="0" id="OLIG2_HUMAN.H11MO.0.B" length="18" nsites="500" evalue="1.0e+000"
        url="http://hocomoco.autosome.ru/motif/OLIG2_HUMAN.H11MO.0.B">
      <pos A="0.216007" C="0.619926" G="0.142022" T="0.0220456"/>
      <pos A="0.15202" C="0.825885" G="0.00404919" T="0.0180464"/>
      <pos A="0.839882" C="0.0160468" G="0.0260448" T="0.118026"/>
      <pos A="0.00804839" C="0.0260448" G="0.489952" T="0.475955"/>
      <pos A="0.154019" C="0.783893" G="0.05004" T="0.0120476"/>
      <pos A="0.0340432" C="0.0140472" G="0.00604879" T="0.945861"/>
      <pos A="4.999e-05" C="0.0140472" G="0.911868" T="0.0740352"/>
      <pos A="0.0120476" C="0.361978" G="0.180014" T="0.445961"/>
      <pos A="0.0240452" C="0.252" G="0.0340432" T="0.689912"/>
      <pos A="0.080034" C="0.257998" G="0.154019" T="0.507948"/>
      <pos A="0.0980304" C="0.431964" G="0.186013" T="0.283993"/>
      <pos A="0.104029" C="0.489952" G="0.114027" T="0.291992"/>
      <pos A="0.176015" C="0.381974" G="0.166017" T="0.275995"/>
      <pos A="0.267996" C="0.0860328" G="0.192012" T="0.453959"/>
      <pos A="0.0820336" C="0.259998" G="0.291992" T="0.365977"/>
      <pos A="0.188012" C="0.45196" G="0.136023" T="0.224005"/>
      <pos A="0.228004" C="0.230004" G="0.10203" T="0.439962"/>
      <pos A="0.130024" C="0.19801" G="0.339982" T="0.331984"/>
    </motif>
    <motif db="0" id="OSR2_HUMAN.H11MO.0.C" length="16" nsites="473" evalue="1.0e+000"
        url="http://hocomoco.autosome.ru/motif/OSR2_HUMAN.H11MO.0.C">
      <pos A="0.173378" C="0.164923" G="0.488322" T="0.173378"/>
      <pos A="0.0719193" C="0.403773" G="0.211425" T="0.312883"/>
      <pos A="0.167037" C="0.287518" G="0.122648" T="0.422796"/>
      <pos A="0.131103" C="0.346703" G="0.378408" T="0.143786"/>
      <pos A="0.0550095" C="0.670101" G="0.0592369" T="0.215652"/>
      <pos A="0.344589" C="0.02119" G="0.145899" T="0.488322"/>
      <pos A="0.0338723" C="0.0169626" G="0.944885" T="0.00428028"/>
      <pos A="0.0148489" C="0.972363" G="0.00850772" T="0.00428028"/>
      <pos A="0.00216656" C="0.0486684" G="0.00216656" T="0.946999"/>
      <pos A="0.24313" C="0.215652" G="0.205083" T="0.336134"/>
      <pos A="0.00216656" C="0.991387" G="0.00216656" T="0.00428028"/>
      <pos A="0.00850772" C="0.173378" G="0.00216656" T="0.815948"/>
      <pos A="0.0951702" C="0.167037" G="0.617259" T="0.120535"/>
      <pos A="0.181833" C="0.446047" G="0.122648" T="0.249472"/>
      <pos A="0.302315" C="0.109966" G="0.232562" T="0.355157"/>
      <pos A="0.0803741" C="0.16915" G="0.587666" T="0.162809"/>
    </motif>
    <motif db="0" id="P5F1B_HUMAN.H11MO.0.D" length="16" nsites="664" evalue="1.0e+000"
        url="http://hocomoco.autosome.ru/motif/P5F1B_HUMAN.H11MO.0.D">
      <pos A="0.252635" C="0.156264" G="0.198426" T="0.392674"/>
      <pos A="0.437848" C="0.245106" G="0.178851" T="0.138195"/>
      <pos A="0.793593" C="0.0512348" G="0.0301536" T="0.125019"/>
      <pos A="0.0316594" C="0.0738217" G="0.0241304" T="0.870388"/>
      <pos A="0.158899" C="0.0143427" G="0.00831953" T="0.818438"/>
      <pos A="0.154005" C="0.00342569" G="0.00493149" T="0.837637"/>
      <pos A="0.0674221" C="0.00417859" G="0.922715" T="0.00568438"/>
      <pos A="0.113349" C="0.882811" G="0.00342569" T="0.000414094"/>
      <pos A="0.990852" C="0.00154344" G="0.00455504" T="0.00304924"/>
      <pos A="0.0226246" C="0.00756663" G="0.00154344" T="0.968265"/>
      <pos A="0.943796" C="0.00869598" G="0.0358003" T="0.0117076"/>
      <pos A="0.142335" C="0.086621" G="0.0173543" T="0.753689"/>
      <pos A="0.134807" C="0.0489761" G="0.258282" T="0.557936"/>
      <pos A="0.097538" C="0.565841" G="0.0388119" T="0.297809"/>
      <pos A="0.662588" C="0.0527406" G="0.0662927" T="0.218378"/>
      <pos A="0.295927" C="0.0896326" G="0.103185" T="0.511256"/>
    </motif>
    <motif db="0" id="P73_HUMAN.H11MO.0.A" length="19" nsites="500" evalue="1.0e+000"
        url="http://hocomoco.autosome.ru/motif/P73_HUMAN.H11MO.0.A">
      <pos A="0.355979" C="0.160018" G="0.319986" T="0.164017"/>
      <pos A="0.321986" C="0.0920316" G="0.39997" T="0.186013"/>
      <pos A="0.389972" C="0.0760348" G="0.379974" T="0.154019"/>
      <pos A="0.0340432" C="0.873875" G="0.040042" T="0.0520396"/>
      <pos A="0.609928" C="0.14802" G="0.0680364" T="0.174015"/>
      <pos A="0.311988" C="0.0120476" G="0.0780344" T="0.59793"/>
      <pos A="0.00804839" C="0.010048" G="0.975855" T="0.00604879"/>
      <pos A="0.0680364" C="0.479954" G="0.0140472" T="0.437962"/>
      <pos A="0.136023" C="0.585933" G="0.0740352" T="0.204009"/>
      <pos A="0.122026" C="0.739902" G="0.0840332" T="0.0540392"/>
      <pos A="0.617926" C="0.212008" G="0.010048" T="0.160018"/>
      <pos A="0.283993" C="0.0860328" G="0.513947" T="0.116027"/>
      <pos A="0.555939" C="0.0380424" G="0.313987" T="0.0920316"/>
      <pos A="0.010048" C="0.953859" G="0.0240452" T="0.0120476"/>
      <pos A="0.50195" C="0.160018" G="0.0260448" T="0.311988"/>
      <pos A="0.110028" C="0.0960308" G="0.110028" T="0.683913"/>
      <pos A="0.0340432" C="0.0120476" G="0.939862" T="0.0140472"/>
      <pos A="0.0880324" C="0.49995" G="0.0420416" T="0.369976"/>
      <pos A="0.188012" C="0.509948" G="0.0820336" T="0.220006"/>
    </motif>
    <motif db="0" id="PATZ1_HUMAN.H11MO.0.C" length="22" nsites="491" evalue="1.0e+000"
        url="http://hocomoco.autosome.ru/motif/PATZ1_HUMAN.H11MO.0.C">
      <pos A="0.234219" C="0.0916819" G="0.560018" T="0.114081"/>
      <pos A="0.136479" C="0.0265221" G="0.639432" T="0.197567"/>
      <pos A="0.142588" C="0.083537" G="0.682193" T="0.0916819"/>
      <pos A="0.0407758" C="0.0855732" G="0.84102" T="0.0326308"/>
      <pos A="0.458206" C="0.287161" G="0.136479" T="0.118153"/>
      <pos A="0.2444" C="0.0611383" G="0.623142" T="0.0713195"/>
      <pos A="0.142588" C="0.0305946" G="0.706628" T="0.120189"/>
      <pos A="0.215893" C="0.0652108" G="0.692374" T="0.0265221"/>
      <pos A="0.126298" C="0.0163409" G="0.847129" T="0.0102321"/>
      <pos A="0.21182" C="0.118153" G="0.614997" T="0.0550295"/>
      <pos A="0.417481" C="0.557982" G="0.00819589" T="0.0163409"/>
      <pos A="0.0794645" C="0.0285583" G="0.55391" T="0.338068"/>
      <pos A="0.0285583" C="0.142588" G="0.765679" T="0.0631745"/>
      <pos A="0.160914" C="0.160914" G="0.606852" T="0.0713195"/>
      <pos A="0.327886" C="0.0631745" G="0.578345" T="0.0305946"/>
      <pos A="0.291234" C="0.191458" G="0.494858" T="0.0224496"/>
      <pos A="0.240328" C="0.240328" G="0.348249" T="0.171095"/>
      <pos A="0.158878" C="0.075392" G="0.576308" T="0.189422"/>
      <pos A="0.128334" C="0.0570658" G="0.773824" T="0.0407758"/>
      <pos A="0.413409" C="0.217929" G="0.313633" T="0.0550295"/>
      <pos A="0.317705" C="0.0143046" G="0.623142" T="0.0448483"/>
      <pos A="0.138516" C="0.203675" G="0.48875" T="0.169059"/>
    </motif>
    <motif db="0" id="PAX2_HUMAN.H11MO.0.D" length="18" nsites="50" evalue="1.0e+000"
        url="http://hocomoco.autosome.ru/motif/PAX2_HUMAN.H11MO.0.D">
      <pos A="0.231252" C="0.182936" G="0.41177" T="0.174043"/>
      <pos A="0.331888" C="0.274679" G="0.0577075" T="0.335725"/>
      <pos A="0.0577075" C="0.156776" G="0.252006" T="0.533511"/>
      <pos A="0.17753" C="0.462004" G="0.182936" T="0.17753"/>
      <pos A="0.547292" C="0.160262" G="0.200203" T="0.0922429"/>
      <pos A="0.194798" C="0.174043" G="0.453629" T="0.17753"/>
      <pos A="0.000499002" C="0.154857" G="0.0196853" T="0.824959"/>
      <pos A="0.0803807" C="0.583395" G="0.295784" T="0.0404398"/>
      <pos A="0.821472" C="0.0404398" G="0.137589" T="0.000499002"/>
      <pos A="0.15137" C="0.257412" G="0.0941615" T="0.497057"/>
      <pos A="0.217471" C="0.0596261" G="0.585314" T="0.137589"/>
      <pos A="0.262817" C="0.519213" G="0.120322" T="0.0976484"/>
      <pos A="0.196716" C="0.0922429" G="0.510838" T="0.200203"/>
      <pos A="0.0577075" C="0.240144" G="0.000499002" T="0.701649"/>
      <pos A="0.0803807" C="0.0976484" G="0.821472" T="0.000499002"/>
      <pos A="0.779612" C="0.000499002" G="0.0404398" T="0.179449"/>
      <pos A="0.0695697" C="0.609906" G="0.000499002" T="0.320026"/>
      <pos A="0.51437" C="0.042054" G="0.144609" T="0.298967"/>
    </motif>
    <motif db="0" id="PAX5_HUMAN.H11MO.0.A" length="21" nsites="202" evalue="1.0e+000"
        url="http://hocomoco.autosome.ru/motif/PAX5_HUMAN.H11MO.0.A">
      <pos A="0.133721" C="0.282162" G="0.504824" T="0.0792924"/>
      <pos A="0.128773" C="0.499876" G="0.188149" T="0.183201"/>
      <pos A="0.148565" C="0.41576" G="0.331643" T="0.104033"/>
      <pos A="0.202994" C="0.0545522" G="0.257422" T="0.485032"/>
      <pos A="0.198046" C="0.0446561" G="0.752227" T="0.00507175"/>
      <pos A="0.158461" C="0.138669" G="0.539461" T="0.163409"/>
      <pos A="0.0248639" C="0.118877" G="0.623577" T="0.232682"/>
      <pos A="0.03476" C="0.875928" G="0.0595002" T="0.029812"/>
      <pos A="0.781915" C="0.03476" G="0.163409" T="0.0199159"/>
      <pos A="0.386071" C="0.113929" G="0.46524" T="0.03476"/>
      <pos A="0.03476" C="0.732434" G="0.128773" T="0.104033"/>
      <pos A="0.410811" C="0.267318" G="0.277214" T="0.0446561"/>
      <pos A="0.311851" C="0.0199159" G="0.618629" T="0.0496042"/>
      <pos A="0.682954" C="0.0397081" G="0.163409" T="0.113929"/>
      <pos A="0.03476" C="0.163409" G="0.772019" T="0.029812"/>
      <pos A="0.0100198" C="0.781915" G="0.0446561" T="0.163409"/>
      <pos A="0.217838" C="0.03476" G="0.71759" T="0.029812"/>
      <pos A="0.321747" C="0.029812" G="0.158461" T="0.48998"/>
      <pos A="0.173305" C="0.029812" G="0.791811" T="0.00507175"/>
      <pos A="0.811603" C="0.03476" G="0.104033" T="0.0496042"/>
      <pos A="0.118877" C="0.801707" G="0.029812" T="0.0496042"/>
    </motif>
    <motif db="0" id="PAX8_HUMAN.H11MO.0.D" length="14" nsites="37" evalue="1.0e+000"
        url="http://hocomoco.autosome.ru/motif/PAX8_HUMAN.H11MO.0.D">
      <pos A="0.116622" C="0.212108" G="0.397019" T="0.274251"/>
      <pos A="0.0825195" C="0.223476" G="0.0961605" T="0.597844"/>
      <pos A="0.246211" C="0.379589" G="0.318963" T="0.0552376"/>
      <pos A="0.831256" C="0.0703942" G="0.0552376" T="0.0431123"/>
      <pos A="0.137083" C="0.449309" G="0.000673854" T="0.412933"/>
      <pos A="0.0688786" C="0.159818" G="0.0431123" T="0.728191"/>
      <pos A="0.0855508" C="0.437184" G="0.449309" T="0.0279557"/>
      <pos A="0.464466" C="0.058269" G="0.391714" T="0.0855508"/>
      <pos A="0.42809" C="0.328057" G="0.134052" T="0.109801"/>
      <pos A="0.0279557" C="0.224992" G="0.678174" T="0.0688786"/>
      <pos A="0.143146" C="0.528124" G="0.000673854" T="0.328057"/>
      <pos A="0.388683" C="0.109801" G="0.500842" T="0.000673854"/>
      <pos A="0.000673854" C="0.0976761" G="0.455372" T="0.446278"/>
      <pos A="0.343971" C="0.0559955" G="0.434911" T="0.165123"/>
    </motif>
    <motif db="0" id="PO2F2_HUMAN.H11MO.0.A" length="11" nsites="500" evalue="1.0e+000"
        url="http://hocomoco.autosome.ru/motif/PO2F2_HUMAN.H11MO.0.A">
      <pos A="0.427964" C="0.15202" G="0.212008" T="0.208008"/>
      <pos A="0.122026" C="0.39797" G="0.070036" T="0.409968"/>
      <pos A="0.90187" C="0.0640372" G="0.0260448" T="0.00804839"/>
      <pos A="0.0160468" C="0.0180464" G="0.0420416" T="0.923865"/>
      <pos A="0.00804839" C="0.00404919" G="0.963857" T="0.0240452"/>
      <pos A="0.0760348" C="0.823885" G="0.0340432" T="0.0660368"/>
      <pos A="0.955859" C="0.010048" G="0.00604879" T="0.0280444"/>
      <pos A="0.589932" C="0.0740352" G="0.0860328" T="0.25"/>
      <pos A="0.913867" C="0.0260448" G="0.05004" T="0.010048"/>
      <pos A="0.0840332" C="0.0980304" G="0.122026" T="0.695911"/>
      <pos A="0.196011" C="0.15202" G="0.39797" T="0.253999"/>
    </motif>
    <motif db="0" id="PO3F2_HUMAN.H11MO.0.A" length="17" nsites="496" evalue="1.0e+000"
        url="http://hocomoco.autosome.ru/motif/PO3F2_HUMAN.H11MO.0.A">
      <pos A="0.046412" C="0.356833" G="0.102852" T="0.493902"/>
      <pos A="0.149214" C="0.36288" G="0.0585063" T="0.429399"/>
      <pos A="0.0141605" C="0.935346" G="0.0222233" T="0.0282705"/>
      <pos A="0.828512" C="0.102852" G="0.00408184" T="0.0645535"/>
      <pos A="0.0121447" C="0.00609756" G="0.0242391" T="0.957519"/>
      <pos A="0.0403648" C="0.0363334" G="0.661207" T="0.262094"/>
      <pos A="0.276204" C="0.671286" G="0.0343177" T="0.0181919"/>
      <pos A="0.649113" C="0.225811" G="0.0968051" T="0.0282705"/>
      <pos A="0.25" C="0.032302" G="0.032302" T="0.685396"/>
      <pos A="0.481808" C="0.0585063" G="0.0504435" T="0.409242"/>
      <pos A="0.300393" C="0.0181919" G="0.0141605" T="0.667255"/>
      <pos A="0.0343177" C="0.266126" G="0.181465" T="0.518091"/>
      <pos A="0.0161762" C="0.665239" G="0.131072" T="0.187513"/>
      <pos A="0.653145" C="0.288299" G="0.0242391" T="0.0343177"/>
      <pos A="0.296362" C="0.032302" G="0.0665692" T="0.604767"/>
      <pos A="0.141151" C="0.133088" G="0.175418" T="0.550343"/>
      <pos A="0.223796" C="0.429399" G="0.211701" T="0.135104"/>
    </motif>
    <motif db="0" id="PO3F3_HUMAN.H11MO.0.D" length="17" nsites="1346" evalue="1.0e+000"
        url="http://hocomoco.autosome.ru/motif/PO3F3_HUMAN.H11MO.0.D">
      <pos A="0.378519" C="0.162339" G="0.159368" T="0.299773"/>
      <pos A="0.309431" C="0.114795" G="0.108109" T="0.467666"/>
      <pos A="0.462651" C="0.0525778" G="0.0748644" T="0.409906"/>
      <pos A="0.696289" C="0.0403202" G="0.0722643" T="0.191126"/>
      <pos A="0.482152" C="0.0542493" G="0.0475633" T="0.416035"/>
      <pos A="0.20357" C="0.0408773" G="0.0780217" T="0.677531"/>
      <pos A="0.246657" C="0.0587066" G="0.0475633" T="0.647073"/>
      <pos A="0.915998" C="0.0275054" G="0.03642" T="0.0200765"/>
      <pos A="0.0267625" C="0.063164" G="0.106251" T="0.803822"/>
      <pos A="0.00819033" C="0.0178479" G="0.70799" T="0.265972"/>
      <pos A="0.109223" C="0.609929" G="0.0683642" T="0.212484"/>
      <pos A="0.564613" C="0.0111619" G="0.0639068" T="0.360319"/>
      <pos A="0.547526" C="0.0698499" G="0.0520207" T="0.330603"/>
      <pos A="0.657288" C="0.0503492" G="0.0808075" T="0.211556"/>
      <pos A="0.258543" C="0.0609353" G="0.0594495" T="0.621072"/>
      <pos A="0.232728" C="0.109409" G="0.148782" T="0.509082"/>
      <pos A="0.335246" C="0.138381" G="0.138381" T="0.387991"/>
    </motif>
    <motif db="0" id="PO4F3_HUMAN.H11MO.0.D" length="15" nsites="6311" evalue="1.0e+000"
        url="http://hocomoco.autosome.ru/motif/PO4F3_HUMAN.H11MO.0.D">
      <pos A="0.133776" C="0.104304" G="0.126487" T="0.635432"/>
      <pos A="0.228292" C="0.567853" G="0.0796652" T="0.12419"/>
      <pos A="0.950749" C="0.0141457" G="0.0154133" T="0.0196915"/>
      <pos A="0.00206382" C="0.00143002" G="0.00111312" T="0.995393"/>
      <pos A="0.0856467" C="0.0498368" G="0.0236924" T="0.840824"/>
      <pos A="0.951898" C="0.00182615" G="0.00182615" T="0.0444495"/>
      <pos A="0.964812" C="0.00491594" G="0.00412369" T="0.0261484"/>
      <pos A="0.0686132" C="0.00348988" G="0.00444059" T="0.923456"/>
      <pos A="0.209159" C="0.00285608" G="0.000320863" T="0.787664"/>
      <pos A="0.98953" C="0.000320863" G="0.000796216" T="0.00935257"/>
      <pos A="0.00491594" C="0.000954667" G="0.000320863" T="0.993809"/>
      <pos A="0.00451981" C="0.00309376" G="0.335365" T="0.657021"/>
      <pos A="0.119436" C="0.718064" G="0.0167602" T="0.145739"/>
      <pos A="0.858967" C="0.0419935" G="0.0434195" T="0.0556203"/>
      <pos A="0.132984" C="0.132984" G="0.121417" T="0.612615"/>
    </motif>
    <motif db="0" id="PO5F1_HUMAN.H11MO.1.A" length="10" nsites="484" evalue="1.0e+000"
        url="http://hocomoco.autosome.ru/motif/PO5F1_HUMAN.H11MO.1.A">
      <pos A="0.44624" C="0.0516939" G="0.17357" T="0.328496"/>
      <pos A="0.297511" C="0.297511" G="0.0888763" T="0.316102"/>
      <pos A="0.908955" C="0.0578909" G="0.00624871" T="0.0269056"/>
      <pos A="0.0537596" C="0.0145115" G="0.0413654" T="0.890364"/>
      <pos A="0.0145115" C="0.0207085" G="0.958531" T="0.00624871"/>
      <pos A="0.0145115" C="0.871772" G="0.0950733" T="0.0186428"/>
      <pos A="0.840787" C="0.0269056" G="0.0826792" T="0.0496282"/>
      <pos A="0.400795" C="0.283051" G="0.225212" T="0.090942"/>
      <pos A="0.762291" C="0.0702851" G="0.0806135" T="0.0868106"/>
      <pos A="0.167372" C="0.177701" G="0.206621" T="0.448306"/>
    </motif>
    <motif db="0" id="PROX1_HUMAN.H11MO.0.D" length="17" nsites="773" evalue="1.0e+000"
        url="http://hocomoco.autosome.ru/motif/PROX1_HUMAN.H11MO.0.D">
      <pos A="0.149754" C="0.161396" G="0.431736" T="0.257114"/>
      <pos A="0.161072" C="0.152018" G="0.458576" T="0.228334"/>
      <pos A="0.131969" C="0.146197" G="0.49544" T="0.226394"/>
      <pos A="0.0789355" C="0.115153" G="0.376439" T="0.429472"/>
      <pos A="0.538126" C="0.0310762" G="0.258731" T="0.172067"/>
      <pos A="0.49156" C="0.0103803" G="0.478625" T="0.0194347"/>
      <pos A="0.026549" C="0.00455957" G="0.951397" T="0.0174945"/>
      <pos A="0.262935" C="0.00423619" G="0.701429" T="0.0313996"/>
      <pos A="0.181121" C="0.554941" G="0.0530656" T="0.210872"/>
      <pos A="0.0362502" C="0.00261932" G="0.900304" T="0.0608265"/>
      <pos A="0.0246087" C="0.0815224" G="0.46569" T="0.428179"/>
      <pos A="0.0168478" C="0.443701" G="0.499321" T="0.0401306"/>
      <pos A="0.153958" C="0.0453046" G="0.275547" T="0.525191"/>
      <pos A="0.0828159" C="0.0737615" G="0.296242" T="0.54718"/>
      <pos A="0.180798" C="0.125178" G="0.605064" T="0.08896"/>
      <pos A="0.154605" C="0.0821692" G="0.618969" T="0.144257"/>
      <pos A="0.214106" C="0.132615" G="0.46375" T="0.189529"/>
    </motif>
    <motif db="0" id="PRRX2_HUMAN.H11MO.0.C" length="7" nsites="59" evalue="1.0e+000"
        url="http://hocomoco.autosome.ru/motif/PRRX2_HUMAN.H11MO.0.C">
      <pos A="0.173858" C="0.309222" G="0.072335" T="0.444585"/>
      <pos A="0.000423012" C="0.000423012" G="0.000423012" T="0.998731"/>
      <pos A="0.998731" C="0.000423012" G="0.000423012" T="0.000423012"/>
      <pos A="0.98181" C="0.000423012" G="0.0173435" T="0.000423012"/>
      <pos A="0.0173435" C="0.0173435" G="0.000423012" T="0.96489"/>
      <pos A="0.000423012" C="0.0511844" G="0.0511844" T="0.897208"/>
      <pos A="0.457276" C="0.0173435" G="0.491117" T="0.034264"/>
    </motif>
    <motif db="0" id="PTF1A_HUMAN.H11MO.0.B" length="18" nsites="500" evalue="1.0e+000"
        url="http://hocomoco.autosome.ru/motif/PTF1A_HUMAN.H11MO.0.B">
      <pos A="0.15202" C="0.445961" G="0.361978" T="0.040042"/>
      <pos A="0.0140472" C="0.953859" G="0.0120476" T="0.020046"/>
      <pos A="0.939862" C="0.010048" G="0.00604879" T="0.0440412"/>
      <pos A="0.00604879" C="0.0440412" G="0.765897" T="0.184013"/>
      <pos A="0.0760348" C="0.867876" G="0.0220456" T="0.0340432"/>
      <pos A="0.0140472" C="0.00404919" G="0.00204959" T="0.979854"/>
      <pos A="0.010048" C="0.0160468" G="0.933863" T="0.040042"/>
      <pos A="0.020046" C="0.443961" G="0.273995" T="0.261998"/>
      <pos A="0.0560388" C="0.423965" G="0.120026" T="0.39997"/>
      <pos A="0.14802" C="0.313987" G="0.238002" T="0.29999"/>
      <pos A="0.0820336" C="0.409968" G="0.25" T="0.257998"/>
      <pos A="0.134023" C="0.413967" G="0.140022" T="0.311988"/>
      <pos A="0.146021" C="0.232004" G="0.226005" T="0.395971"/>
      <pos A="0.0540392" C="0.345981" G="0.136023" T="0.463957"/>
      <pos A="0.0720356" C="0.403969" G="0.070036" T="0.453959"/>
      <pos A="0.0640372" C="0.60193" G="0.132024" T="0.20201"/>
      <pos A="0.242002" C="0.439962" G="0.0660368" T="0.252"/>
      <pos A="0.180014" C="0.483953" G="0.176015" T="0.160018"/>
    </motif>
    <motif db="0" id="PURA_HUMAN.H11MO.0.D" length="17" nsites="13" evalue="1.0e+000"
        url="http://hocomoco.autosome.ru/motif/PURA_HUMAN.H11MO.0.D">
      <pos A="0.159785" C="0.0896175" G="0.66098" T="0.0896175"/>
      <pos A="0.152267" C="0.0620518" G="0.783773" T="0.0019084"/>
      <pos A="0.513127" C="0.0019084" G="0.152267" T="0.332697"/>
      <pos A="0.422912" C="0.192363" G="0.302625" T="0.0820996"/>
      <pos A="0.0720757" C="0.0019084" G="0.513127" T="0.412888"/>
      <pos A="0.0720757" C="0.142243" G="0.463008" T="0.322673"/>
      <pos A="0.0019084" C="0.152267" G="0.62339" T="0.222434"/>
      <pos A="0.0921235" C="0.0019084" G="0.763725" T="0.142243"/>
      <pos A="0.21241" C="0.152267" G="0.322673" T="0.312649"/>
      <pos A="0.172315" C="0.0019084" G="0.583295" T="0.242482"/>
      <pos A="0.0019084" C="0.0019084" G="0.803821" T="0.192363"/>
      <pos A="0.0720757" C="0.222434" G="0.603343" T="0.102147"/>
      <pos A="0.162291" C="0.683534" G="0.152267" T="0.0019084"/>
      <pos A="0.432936" C="0.232458" G="0.332697" T="0.0019084"/>
      <pos A="0.0720757" C="0.0019084" G="0.523151" T="0.402865"/>
      <pos A="0.312649" C="0.0019084" G="0.683534" T="0.0019084"/>
      <pos A="0.0369921" C="0.107159" G="0.728641" T="0.127207"/>
    </motif>
    <motif db="0" id="RARA_HUMAN.H11MO.0.A" length="20" nsites="499" evalue="1.0e+000"
        url="http://hocomoco.autosome.ru/motif/RARA_HUMAN.H11MO.0.A">
      <pos A="0.260519" C="0.124274" G="0.551042" T="0.0641655"/>
      <pos A="0.210429" C="0.112252" G="0.551042" T="0.126277"/>
      <pos A="0.370717" C="0.0561511" G="0.464887" T="0.108245"/>
      <pos A="0.284562" C="0.092216" G="0.432829" T="0.190393"/>
      <pos A="0.168353" C="0.208425" G="0.555049" T="0.0681727"/>
      <pos A="0.394761" C="0.0942196" G="0.356692" T="0.154328"/>
      <pos A="0.102234" C="0.156331" G="0.24449" T="0.496945"/>
      <pos A="0.110248" C="0.506963" G="0.260519" T="0.12227"/>
      <pos A="0.442847" C="0.230465" G="0.192396" T="0.134292"/>
      <pos A="0.428822" C="0.0681727" G="0.354688" T="0.148317"/>
      <pos A="0.36671" C="0.0501403" G="0.549038" T="0.0341114"/>
      <pos A="0.811511" C="0.00606091" G="0.168353" T="0.0140753"/>
      <pos A="0.0421258" C="5.00902e-05" G="0.94976" T="0.00806452"/>
      <pos A="0.0200862" C="0.0100681" G="0.508966" T="0.46088"/>
      <pos A="0.0160789" C="0.046133" G="0.0661691" T="0.871619"/>
      <pos A="0.0020537" C="0.937738" G="0.0401222" T="0.0200862"/>
      <pos A="0.983821" C="5.00902e-05" G="0.0040573" T="0.0120717"/>
      <pos A="0.563064" C="0.108245" G="0.256512" T="0.0721799"/>
      <pos A="0.178371" C="0.0521439" G="0.699309" T="0.0701763"/>
[truncated: 150,692 more chars]
