# Supplementary material for: DeepEPI: CNN-transformer-based model for extracting TF interactions through predicting enhancer-promoter interactions
Source: Bioinform Adv. 2025 Sep 17;5(1):vbaf221. doi: 10.1093/bioadv/vbaf221 (PMC12478696; doi:10.1093/bioadv/vbaf221)
Supplement: vbaf221_Supplementary_Data [file vbaf221_supplementary_data.zip › Supplementary_file5/IMR90/result_enhancer86-IMR90/tomtom.tsv]

Query_ID	Target_ID	Optimal_offset	p-value	E-value	q-value	Overlap	Query_consensus	Target_consensus	Orientation
M0	ZN394_HUMAN.H11MO.0.C	-1	9.49485e-06	0.00380743	0.00752806	20	GGAAATGCAACAAAAAACATGTGTGCTCAGCTGCCAGGAA	AGAATGGAATAGAATGGAAT	+
M0	RFX5_HUMAN.H11MO.0.A	-22	5.33448e-05	0.0213912	0.0211474	18	GGAAATGCAACAAAAAACATGTGTGCTCAGCTGCCAGGAA	GTCAGCTGTTGCTAGGCAGA	+
M0	PO2F1_HUMAN.H11MO.0.C	2	0.000589931	0.236562	0.15591	14	GGAAATGCAACAAAAAACATGTGTGCTCAGCTGCCAGGAA	AATCGAATGCAAATAA	+
M0	ZN547_HUMAN.H11MO.0.C	1	0.00126479	0.50718	0.245431	19	GGAAATGCAACAAAAAACATGTGTGCTCAGCTGCCAGGAA	TGCTAATGCAGCAGGCATAC	+
M0	PO3F1_HUMAN.H11MO.0.C	3	0.00155612	0.624004	0.245431	11	GGAAATGCAACAAAAAACATGTGTGCTCAGCTGCCAGGAA	CATTGTAATGCAAA	+
M0	CLOCK_HUMAN.H11MO.0.C	-23	0.00205441	0.823818	0.245431	14	GGAAATGCAACAAAAAACATGTGTGCTCAGCTGCCAGGAA	TGTTCACGTGTCTG	-
M0	ZN214_HUMAN.H11MO.0.C	3	0.00216686	0.868913	0.245431	19	GGAAATGCAACAAAAAACATGTGTGCTCAGCTGCCAGGAA	TCATCAAAGGCCTCAAAAAGGA	-
M0	NFAC1_HUMAN.H11MO.0.B	2	0.00398143	1.59655	0.394588	13	GGAAATGCAACAAAAAACATGTGTGCTCAGCTGCCAGGAA	ATGGAAAAAAAGAAA	+
M0	GATA1_HUMAN.H11MO.0.A	-20	0.00520702	2.08802	0.458714	19	GGAAATGCAACAAAAAACATGTGTGCTCAGCTGCCAGGAA	CTGGCGGGGACAGATAAGA	+
M0	Z324A_HUMAN.H11MO.0.C	-13	0.00625132	2.50678	0.49564	23	GGAAATGCAACAAAAAACATGTGTGCTCAGCTGCCAGGAA	TATCAAACCATCCTTTGCTGCCA	+
M2	ZN394_HUMAN.H11MO.0.C	-20	0.000658411	0.264023	0.386853	20	ATGTTAGACATTACTCAGTTAACTGAATACTTTCACTGCT	ATTCCATTCTATTCCATTCT	-
M2	GATA1_HUMAN.H11MO.0.A	8	0.00138968	0.557261	0.386853	11	ATGTTAGACATTACTCAGTTAACTGAATACTTTCACTGCT	TCTTATCTGTCCCCGCCAG	-
M2	BRAC_HUMAN.H11MO.0.A	-9	0.00231714	0.929173	0.386853	20	ATGTTAGACATTACTCAGTTAACTGAATACTTTCACTGCT	ATTTCACACCTCCCTGCTAA	-
M2	RXRA_HUMAN.H11MO.0.A	0	0.00329286	1.32044	0.386853	20	ATGTTAGACATTACTCAGTTAACTGAATACTTTCACTGCT	GGGGGAGGCAGAGGTCAGAG	+
M2	GATA2_HUMAN.H11MO.0.A	8	0.00388316	1.55715	0.386853	11	ATGTTAGACATTACTCAGTTAACTGAATACTTTCACTGCT	CCTTATCTCCACCCCCCAG	-
M2	NR1D1_HUMAN.H11MO.0.B	-5	0.00479568	1.92307	0.424676	19	ATGTTAGACATTACTCAGTTAACTGAATACTTTCACTGCT	CCTTCTGACCCACTTCCCT	-
M4	ZN394_HUMAN.H11MO.0.C	-8	0.000540973	0.21693	0.43386	20	AATCAACAAGTTCTGATCTTCCCTCATGAGTTCCGTGCTA	ATTCCATTCTATTCCATTCT	-
M4	GATA1_HUMAN.H11MO.0.A	-11	0.00112696	0.451912	0.451912	19	AATCAACAAGTTCTGATCTTCCCTCATGAGTTCCGTGCTA	TCTTATCTGTCCCCGCCAG	-
M5	GATA1_HUMAN.H11MO.0.A	-29	0.00087453	0.350687	0.482945	11	AGAAACATTCATGTATTGATCTATTCATTCTGACTAATTG	CTGGCGGGGACAGATAAGA	+
M5	RXRA_HUMAN.H11MO.0.A	-20	0.00120435	0.482945	0.482945	20	AGAAACATTCATGTATTGATCTATTCATTCTGACTAATTG	CTCTGACCTCTGCCTCCCCC	-
M9	BRAC_HUMAN.H11MO.0.A	-14	0.00116402	0.466771	0.383406	20	GCATAGGTGGAAAGCAAAAACAGTCTCCTGGTCAGGAATG	ATTTCACACCTCCCTGCTAA	-
M9	ZN394_HUMAN.H11MO.0.C	-3	0.00135105	0.54177	0.383406	20	GCATAGGTGGAAAGCAAAAACAGTCTCCTGGTCAGGAATG	AGAATGGAATAGAATGGAAT	+
M9	Z324A_HUMAN.H11MO.0.C	-15	0.00168638	0.676239	0.383406	23	GCATAGGTGGAAAGCAAAAACAGTCTCCTGGTCAGGAATG	TATCAAACCATCCTTTGCTGCCA	+
M9	SOX10_HUMAN.H11MO.0.B	-16	0.00192933	0.773663	0.383406	16	GCATAGGTGGAAAGCAAAAACAGTCTCCTGGTCAGGAATG	AACAATGCCTCCTTTG	-
M10	LYL1_HUMAN.H11MO.0.A	-15	0.00016352	0.0655717	0.127994	14	AAAAACGGGCTCAATCCAGTTGACGCTTGGTCATTCTGCC	CCAGCTGTTTCCTG	+
M10	OLIG2_HUMAN.H11MO.0.B	-15	0.00065731	0.263581	0.163804	18	AAAAACGGGCTCAATCCAGTTGACGCTTGGTCATTCTGCC	CCAGCTGTTTCCCTTCTG	+
M10	NR1D1_HUMAN.H11MO.0.B	-15	0.000776757	0.31148	0.163804	19	AAAAACGGGCTCAATCCAGTTGACGCTTGGTCATTCTGCC	CCTTCTGACCCACTTCCCT	-
M10	NR1H3_HUMAN.H11MO.0.B	-20	0.000837078	0.335668	0.163804	19	AAAAACGGGCTCAATCCAGTTGACGCTTGGTCATTCTGCC	TGACCTGCAGTGACCTCTG	-
M10	CLOCK_HUMAN.H11MO.0.C	-12	0.00106344	0.42644	0.16648	14	AAAAACGGGCTCAATCCAGTTGACGCTTGGTCATTCTGCC	CAGACACGTGAACA	+
M10	NR1I2_HUMAN.H11MO.0.C	-5	0.00173575	0.696036	0.191058	19	AAAAACGGGCTCAATCCAGTTGACGCTTGGTCATTCTGCC	TGAGGTCAAAAAAGTTCAG	+
M10	ZN563_HUMAN.H11MO.0.C	-15	0.00203528	0.816146	0.191058	21	AAAAACGGGCTCAATCCAGTTGACGCTTGGTCATTCTGCC	GCAGCTGCCAGTGAGGATCCC	-
M10	RXRA_HUMAN.H11MO.0.A	-17	0.00204496	0.820028	0.191058	20	AAAAACGGGCTCAATCCAGTTGACGCTTGGTCATTCTGCC	CTCTGACCTCTGCCTCCCCC	-
M10	THA_HUMAN.H11MO.0.C	-7	0.0021968	0.880915	0.191058	17	AAAAACGGGCTCAATCCAGTTGACGCTTGGTCATTCTGCC	GGGTCACTTCAGGTCAG	+
M10	ZN394_HUMAN.H11MO.0.C	-17	0.00268263	1.07574	0.193363	20	AAAAACGGGCTCAATCCAGTTGACGCTTGGTCATTCTGCC	ATTCCATTCTATTCCATTCT	-
M10	PTF1A_HUMAN.H11MO.0.B	-15	0.00337425	1.35307	0.202387	18	AAAAACGGGCTCAATCCAGTTGACGCTTGGTCATTCTGCC	CCAGCTGCCCCCTTTCCC	+
M10	LEF1_HUMAN.H11MO.0.A	-15	0.00478521	1.91887	0.249705	14	AAAAACGGGCTCAATCCAGTTGACGCTTGGTCATTCTGCC	TCCTTTGATTTGCT	+
M10	ZN554_HUMAN.H11MO.0.C	-9	0.00552001	2.21352	0.258281	20	AAAAACGGGCTCAATCCAGTTGACGCTTGGTCATTCTGCC	AGCACCCCACATGGCTCAGC	-
M10	ZFP82_HUMAN.H11MO.0.C	-13	0.00573899	2.30134	0.258281	24	AAAAACGGGCTCAATCCAGTTGACGCTTGGTCATTCTGCC	TTCCATTTCACTAATTCTCTCTTC	+
M10	USF2_HUMAN.H11MO.0.A	-7	0.00593946	2.38172	0.258281	19	AAAAACGGGCTCAATCCAGTTGACGCTTGGTCATTCTGCC	CGCCGCGGCCACGTGACCC	-
M10	SMAD3_HUMAN.H11MO.0.B	-7	0.00719642	2.88576	0.268677	12	AAAAACGGGCTCAATCCAGTTGACGCTTGGTCATTCTGCC	CTCTGTCACCTG	+
M10	Z324A_HUMAN.H11MO.0.C	-18	0.00733194	2.94011	0.268677	22	AAAAACGGGCTCAATCCAGTTGACGCTTGGTCATTCTGCC	TATCAAACCATCCTTTGCTGCCA	+
M10	MXI1_HUMAN.H11MO.0.A	-8	0.00755153	3.02816	0.268677	15	AAAAACGGGCTCAATCCAGTTGACGCTTGGTCATTCTGCC	CCCGCCGCCACGTGC	-
M10	ZN341_HUMAN.H11MO.0.C	-15	0.00933484	3.74327	0.284615	22	AAAAACGGGCTCAATCCAGTTGACGCTTGGTCATTCTGCC	GCTCTTCCCTCCCCCCCCCCCC	-
M10	SOX2_HUMAN.H11MO.0.A	-14	0.00945394	3.79103	0.284615	13	AAAAACGGGCTCAATCCAGTTGACGCTTGGTCATTCTGCC	TCCCTTTGTTCTC	+
M10	FOXO1_HUMAN.H11MO.0.A	-13	0.0100164	4.01656	0.290378	12	AAAAACGGGCTCAATCCAGTTGACGCTTGGTCATTCTGCC	TTCCTGTTTACT	+
M10	RARG_HUMAN.H11MO.0.B	-24	0.0120954	4.85025	0.338127	16	AAAAACGGGCTCAATCCAGTTGACGCTTGGTCATTCTGCC	CCCAGGTCACTCTGACCT	-
M10	TCF7_HUMAN.H11MO.0.A	-14	0.0136821	5.4865	0.358431	16	AAAAACGGGCTCAATCCAGTTGACGCTTGGTCATTCTGCC	TTCCTTTGATGTGGTT	-
M10	ZN350_HUMAN.H11MO.0.C	-11	0.0137375	5.50875	0.358431	18	AAAAACGGGCTCAATCCAGTTGACGCTTGGTCATTCTGCC	CAGTCCTTTTATGACCTA	+
M10	BRAC_HUMAN.H11MO.0.A	-17	0.016648	6.67587	0.407222	20	AAAAACGGGCTCAATCCAGTTGACGCTTGGTCATTCTGCC	ATTTCACACCTCCCTGCTAA	-
M10	TAF1_HUMAN.H11MO.0.A	-16	0.0178853	7.17201	0.424229	16	AAAAACGGGCTCAATCCAGTTGACGCTTGGTCATTCTGCC	CCGCCGCCGCCATCTT	-
M10	AIRE_HUMAN.H11MO.0.C	-11	0.0187753	7.5289	0.432241	18	AAAAACGGGCTCAATCCAGTTGACGCTTGGTCATTCTGCC	TTAACCAATATAACCAAT	-
M10	RARA_HUMAN.H11MO.0.A	-17	0.021005	8.42302	0.469757	20	AAAAACGGGCTCAATCCAGTTGACGCTTGGTCATTCTGCC	CCTTGACCTCTTGATCCCCC	-
M10	MYOD1_HUMAN.H11MO.0.A	-15	0.0217262	8.7122	0.472388	15	AAAAACGGGCTCAATCCAGTTGACGCTTGGTCATTCTGCC	GCAGCTGTTCCTGCC	+
M12	BRAC_HUMAN.H11MO.0.A	-1	1.8483e-08	7.41169e-06	1.45437e-05	20	CATATCACTCTTCTCTGGGAAGTACGCATATGACCGAGCT	ATTTCACACCTCCCTGCTAA	-
M12	LYL1_HUMAN.H11MO.0.A	-19	0.000333392	0.13369	0.131168	14	CATATCACTCTTCTCTGGGAAGTACGCATATGACCGAGCT	CAGGAAACAGCTGG	-
M12	ZN214_HUMAN.H11MO.0.C	-11	0.000607799	0.243728	0.132428	22	CATATCACTCTTCTCTGGGAAGTACGCATATGACCGAGCT	TCCTTTTTGAGGCCTTTGATGA	+
M12	RXRA_HUMAN.H11MO.0.A	-7	0.00067319	0.269949	0.132428	20	CATATCACTCTTCTCTGGGAAGTACGCATATGACCGAGCT	CTCTGACCTCTGCCTCCCCC	-
M12	ZN350_HUMAN.H11MO.0.C	-19	0.00118454	0.475002	0.141244	18	CATATCACTCTTCTCTGGGAAGTACGCATATGACCGAGCT	CAGTCCTTTTATGACCTA	+
M12	OLIG2_HUMAN.H11MO.0.B	-15	0.00128748	0.516281	0.141244	18	CATATCACTCTTCTCTGGGAAGTACGCATATGACCGAGCT	CAGAAGGGAAACAGCTGG	-
M12	Z324A_HUMAN.H11MO.0.C	3	0.00129039	0.517445	0.141244	20	CATATCACTCTTCTCTGGGAAGTACGCATATGACCGAGCT	TATCAAACCATCCTTTGCTGCCA	+
M12	GATA1_HUMAN.H11MO.0.A	-8	0.00158252	0.634591	0.141244	19	CATATCACTCTTCTCTGGGAAGTACGCATATGACCGAGCT	TCTTATCTGTCCCCGCCAG	-
M12	TBX21_HUMAN.H11MO.0.A	-3	0.00182482	0.731754	0.14359	13	CATATCACTCTTCTCTGGGAAGTACGCATATGACCGAGCT	TTCACACCTCCAC	-
M12	ZN394_HUMAN.H11MO.0.C	-3	0.00255409	1.02419	0.154738	20	CATATCACTCTTCTCTGGGAAGTACGCATATGACCGAGCT	ATTCCATTCTATTCCATTCT	-
M12	CLOCK_HUMAN.H11MO.0.C	-22	0.00263075	1.05493	0.154738	14	CATATCACTCTTCTCTGGGAAGTACGCATATGACCGAGCT	TGTTCACGTGTCTG	-
M12	ZN554_HUMAN.H11MO.0.C	-19	0.0027531	1.10399	0.154738	20	CATATCACTCTTCTCTGGGAAGTACGCATATGACCGAGCT	AGCACCCCACATGGCTCAGC	-
M12	GATA2_HUMAN.H11MO.0.A	-8	0.0037125	1.48871	0.19475	19	CATATCACTCTTCTCTGGGAAGTACGCATATGACCGAGCT	CCTTATCTCCACCCCCCAG	-
M12	MAF_HUMAN.H11MO.0.A	-14	0.00431304	1.72953	0.209325	19	CATATCACTCTTCTCTGGGAAGTACGCATATGACCGAGCT	TTGCTGAGTCAGCAGATTC	-
M12	LEF1_HUMAN.H11MO.0.A	-5	0.00452238	1.81348	0.209325	14	CATATCACTCTTCTCTGGGAAGTACGCATATGACCGAGCT	TCCTTTGATTTGCT	+
M12	RARG_HUMAN.H11MO.0.B	2	0.00578607	2.32021	0.239625	16	CATATCACTCTTCTCTGGGAAGTACGCATATGACCGAGCT	CCCAGGTCACTCTGACCT	-
M12	PAX5_HUMAN.H11MO.0.A	-3	0.00641521	2.5725	0.251683	21	CATATCACTCTTCTCTGGGAAGTACGCATATGACCGAGCT	GTCACGCTCTGCTGCCCAGGC	-
M12	ZN563_HUMAN.H11MO.0.C	-25	0.00735664	2.95001	0.251683	15	CATATCACTCTTCTCTGGGAAGTACGCATATGACCGAGCT	GCAGCTGCCAGTGAGGATCCC	-
M12	PTF1A_HUMAN.H11MO.0.B	-15	0.0129063	5.17544	0.392687	18	CATATCACTCTTCTCTGGGAAGTACGCATATGACCGAGCT	GGGAAAGGGGGCAGCTGG	-
M12	NANOG_HUMAN.H11MO.0.A	-5	0.0129753	5.2031	0.392687	17	CATATCACTCTTCTCTGGGAAGTACGCATATGACCGAGCT	TCCTTTGTTATGCAAAT	+
M12	THA_HUMAN.H11MO.0.C	-9	0.013953	5.59515	0.404274	17	CATATCACTCTTCTCTGGGAAGTACGCATATGACCGAGCT	CTGACCTGAAGTGACCC	-
M12	ZN264_HUMAN.H11MO.0.C	-8	0.0143857	5.76867	0.404274	24	CATATCACTCTTCTCTGGGAAGTACGCATATGACCGAGCT	TCTTATAAGGGCACTAATCCCATT	+
M12	NKX61_HUMAN.H11MO.0.B	-2	0.0155221	6.22434	0.418806	19	CATATCACTCTTCTCTGGGAAGTACGCATATGACCGAGCT	CATTAAATTCCCATTAATC	-
M14	ZN394_HUMAN.H11MO.0.C	-19	0.000313312	0.125638	0.251276	20	TTAGGACAAGTATCCCTATATACCATGCGCTACTGAATTG	ATTCCATTCTATTCCATTCT	-
M14	AIRE_HUMAN.H11MO.0.C	-9	0.000736151	0.295196	0.295196	18	TTAGGACAAGTATCCCTATATACCATGCGCTACTGAATTG	TTAACCAATATAACCAAT	-
M14	RXRA_HUMAN.H11MO.0.A	-15	0.00133668	0.53601	0.35734	20	TTAGGACAAGTATCCCTATATACCATGCGCTACTGAATTG	CTCTGACCTCTGCCTCCCCC	-
M14	NR1D1_HUMAN.H11MO.0.B	-14	0.00178506	0.71581	0.357905	19	TTAGGACAAGTATCCCTATATACCATGCGCTACTGAATTG	CCTTCTGACCCACTTCCCT	-
M15	RXRA_HUMAN.H11MO.0.A	-6	0.000344853	0.138286	0.275883	20	GAACTTTCTTGAGGACAGCATTTCCCCACTATGGCATGAC	CTCTGACCTCTGCCTCCCCC	-
M15	THA_HUMAN.H11MO.0.C	-1	0.000753788	0.302269	0.301515	17	GAACTTTCTTGAGGACAGCATTTCCCCACTATGGCATGAC	GGGTCACTTCAGGTCAG	+
M16	TBX21_HUMAN.H11MO.0.A	-14	0.000164041	0.0657806	0.103556	13	CATAGCCAAACATCTTCACAACTCCTAATTAAAACACTAG	TTCACACCTCCAC	-
M16	BRAC_HUMAN.H11MO.0.A	-12	0.000258244	0.103556	0.103556	20	CATAGCCAAACATCTTCACAACTCCTAATTAAAACACTAG	ATTTCACACCTCCCTGCTAA	-
M17	ZN394_HUMAN.H11MO.0.C	-18	0.000133754	0.0536355	0.107138	20	TTGAAAAGTGCTTAGAGCAGTCAAGACTCTGTTACTTATT	ATTCCATTCTATTCCATTCT	-
M17	RXRA_HUMAN.H11MO.0.A	-17	0.00158983	0.637521	0.457112	20	TTGAAAAGTGCTTAGAGCAGTCAAGACTCTGTTACTTATT	CTCTGACCTCTGCCTCCCCC	-
M17	MAF_HUMAN.H11MO.0.A	-3	0.0023703	0.950491	0.474656	19	TTGAAAAGTGCTTAGAGCAGTCAAGACTCTGTTACTTATT	GAATCTGCTGACTCAGCAA	+
M18	RXRA_HUMAN.H11MO.0.A	-6	6.78338e-05	0.0272014	0.0543352	20	ACAATACTCTGAATGATACATTTGCCACCCTCTCTTTCTC	CTCTGACCTCTGCCTCCCCC	-
M21	RARG_HUMAN.H11MO.0.B	-1	0.000270717	0.108558	0.217115	18	GAGGTGAACTCTACCAGCAGCCGGTCTGGTTCGGCTGGTC	AGGTCAGAGTGACCTGGG	+
M21	OLIG2_HUMAN.H11MO.0.B	-13	0.000820117	0.328867	0.328867	18	GAGGTGAACTCTACCAGCAGCCGGTCTGGTTCGGCTGGTC	CCAGCTGTTTCCCTTCTG	+
M22	ZN394_HUMAN.H11MO.0.C	-13	0.000457208	0.18334	0.19803	20	AATGTGCAGAACTGTGCAGTTTCAACCCTTTATTACTCGG	ATTCCATTCTATTCCATTCT	-
M22	RXRA_HUMAN.H11MO.0.A	-11	0.000497588	0.199533	0.19803	20	AATGTGCAGAACTGTGCAGTTTCAACCCTTTATTACTCGG	CTCTGACCTCTGCCTCCCCC	-
M22	MAF_HUMAN.H11MO.0.A	-4	0.00204677	0.820754	0.304948	19	AATGTGCAGAACTGTGCAGTTTCAACCCTTTATTACTCGG	TTGCTGAGTCAGCAGATTC	-
M22	GATA2_HUMAN.H11MO.0.A	-29	0.00204677	0.820754	0.304948	11	AATGTGCAGAACTGTGCAGTTTCAACCCTTTATTACTCGG	CTGGGGGGTGGAGATAAGG	+
M22	GATA1_HUMAN.H11MO.0.A	7	0.0022164	0.888778	0.304948	12	AATGTGCAGAACTGTGCAGTTTCAACCCTTTATTACTCGG	TCTTATCTGTCCCCGCCAG	-
M22	ZN563_HUMAN.H11MO.0.C	-7	0.0064236	2.57586	0.495846	21	AATGTGCAGAACTGTGCAGTTTCAACCCTTTATTACTCGG	GCAGCTGCCAGTGAGGATCCC	-
M22	BRAC_HUMAN.H11MO.0.A	0	0.00747544	2.99765	0.495846	20	AATGTGCAGAACTGTGCAGTTTCAACCCTTTATTACTCGG	TTAGCAGGGAGGTGTGAAAT	+
M23	ZN563_HUMAN.H11MO.0.C	-3	0.000215568	0.086443	0.0948149	21	CCCAGAGTTGCAACTAACGCTAACGCATCAATTTCCGAAT	GCAGCTGCCAGTGAGGATCCC	-
M23	ZN394_HUMAN.H11MO.0.C	-16	0.000277956	0.11146	0.0948149	20	CCCAGAGTTGCAACTAACGCTAACGCATCAATTTCCGAAT	ATTCCATTCTATTCCATTCT	-
M23	ZN667_HUMAN.H11MO.0.C	-6	0.00115397	0.462742	0.230794	19	CCCAGAGTTGCAACTAACGCTAACGCATCAATTTCCGAAT	GTGGCCTTAAAAGCTCAGC	+
M25	NKX61_HUMAN.H11MO.0.B	-3	1.62512e-06	0.000651672	0.00129024	19	AAATATAAAGATGAAATTTAATTCACATATACCTTATTTT	CATTAAATTCCCATTAATC	-
M25	BRAC_HUMAN.H11MO.0.A	-19	0.000491382	0.197044	0.0984608	20	AAATATAAAGATGAAATTTAATTCACATATACCTTATTTT	ATTTCACACCTCCCTGCTAA	-
M25	Z354A_HUMAN.H11MO.0.C	-15	0.000517514	0.207523	0.0984608	24	AAATATAAAGATGAAATTTAATTCACATATACCTTATTTT	ATTTAGTCCATTTACATTTAATGT	+
M25	ZN394_HUMAN.H11MO.0.C	-1	0.000620078	0.248651	0.0984608	20	AAATATAAAGATGAAATTTAATTCACATATACCTTATTTT	AGAATGGAATAGAATGGAAT	+
M25	ZFP82_HUMAN.H11MO.0.C	-15	0.000897157	0.35976	0.113033	24	AAATATAAAGATGAAATTTAATTCACATATACCTTATTTT	TTCCATTTCACTAATTCTCTCTTC	+
M25	SOX9_HUMAN.H11MO.0.B	-2	0.000996589	0.399632	0.113033	16	AAATATAAAGATGAAATTTAATTCACATATACCTTATTTT	GAACAAAGGCCCCTTT	-
M25	SOX10_HUMAN.H11MO.0.B	-3	0.00250253	1.00352	0.200097	16	AAATATAAAGATGAAATTTAATTCACATATACCTTATTTT	AACAATGCCTCCTTTG	-
M25	ZN350_HUMAN.H11MO.0.C	-9	0.00493712	1.97979	0.337829	18	AAATATAAAGATGAAATTTAATTCACATATACCTTATTTT	CAGTCCTTTTATGACCTA	+
M25	PO2F1_HUMAN.H11MO.0.C	-14	0.00510612	2.04756	0.337829	16	AAATATAAAGATGAAATTTAATTCACATATACCTTATTTT	AATCGAATGCAAATAA	+
M25	BATF_HUMAN.H11MO.0.A	-8	0.00569494	2.28367	0.347803	18	AAATATAAAGATGAAATTTAATTCACATATACCTTATTTT	ACTTTCGATATGACTCAT	+
M25	ZN214_HUMAN.H11MO.0.C	-2	0.00864368	3.46611	0.460581	22	AAATATAAAGATGAAATTTAATTCACATATACCTTATTTT	TCCTTTTTGAGGCCTTTGATGA	+
M25	TBX21_HUMAN.H11MO.0.A	-21	0.0091347	3.66302	0.460581	13	AAATATAAAGATGAAATTTAATTCACATATACCTTATTTT	TTCACACCTCCAC	-
M25	AIRE_HUMAN.H11MO.0.C	-9	0.00928194	3.72206	0.460581	18	AAATATAAAGATGAAATTTAATTCACATATACCTTATTTT	TTAACCAATATAACCAAT	-
M25	NANOG_HUMAN.H11MO.0.A	-11	0.0107844	4.32453	0.483084	17	AAATATAAAGATGAAATTTAATTCACATATACCTTATTTT	TCCTTTGTTATGCAAAT	+
M25	NR1D1_HUMAN.H11MO.0.B	-13	0.0109524	4.3919	0.483084	19	AAATATAAAGATGAAATTTAATTCACATATACCTTATTTT	CCTTCTGACCCACTTCCCT	-
M26	MAF_HUMAN.H11MO.0.A	-15	0.00116044	0.465335	0.377203	19	AAGAGCGCACTTTATTGTCTGCTTCAGACATTTTGTAAAT	TTGCTGAGTCAGCAGATTC	-
M26	BATF_HUMAN.H11MO.0.A	-22	0.00127948	0.513071	0.377203	18	AAGAGCGCACTTTATTGTCTGCTTCAGACATTTTGTAAAT	ATGAGTCATATCGAAAGT	-
M26	ZN394_HUMAN.H11MO.0.C	-1	0.00141273	0.566503	0.377203	20	AAGAGCGCACTTTATTGTCTGCTTCAGACATTTTGTAAAT	AGAATGGAATAGAATGGAAT	+
M32	ZN563_HUMAN.H11MO.0.C	-18	0.000219452	0.0880002	0.126433	21	GTATTACATGTCAACATTTAGATTCTGCCTCACTGATCTG	GGGATCCTCACTGGCAGCTGC	+
M32	ZN394_HUMAN.H11MO.0.C	-14	0.000317687	0.127392	0.126433	20	GTATTACATGTCAACATTTAGATTCTGCCTCACTGATCTG	ATTCCATTCTATTCCATTCT	-
M32	NR1D1_HUMAN.H11MO.0.B	-20	0.000584038	0.234199	0.150082	19	GTATTACATGTCAACATTTAGATTCTGCCTCACTGATCTG	CCTTCTGACCCACTTCCCT	-
M32	RXRA_HUMAN.H11MO.0.A	-15	0.000754218	0.302441	0.150082	20	GTATTACATGTCAACATTTAGATTCTGCCTCACTGATCTG	CTCTGACCTCTGCCTCCCCC	-
M32	ZN350_HUMAN.H11MO.0.C	-14	0.00172383	0.691256	0.27442	18	GTATTACATGTCAACATTTAGATTCTGCCTCACTGATCTG	CAGTCCTTTTATGACCTA	+
M32	MAF_HUMAN.H11MO.0.A	-17	0.00290844	1.16629	0.370743	19	GTATTACATGTCAACATTTAGATTCTGCCTCACTGATCTG	GAATCTGCTGACTCAGCAA	+
M32	BRAC_HUMAN.H11MO.0.A	-20	0.00326047	1.30745	0.370743	20	GTATTACATGTCAACATTTAGATTCTGCCTCACTGATCTG	ATTTCACACCTCCCTGCTAA	-
M32	ZN554_HUMAN.H11MO.0.C	-8	0.00429996	1.72428	0.41976	20	GTATTACATGTCAACATTTAGATTCTGCCTCACTGATCTG	AGCACCCCACATGGCTCAGC	-
M32	OLIG2_HUMAN.H11MO.0.B	-13	0.00569097	2.28208	0.41976	18	GTATTACATGTCAACATTTAGATTCTGCCTCACTGATCTG	CCAGCTGTTTCCCTTCTG	+
M32	GATA1_HUMAN.H11MO.0.A	-28	0.00590685	2.36865	0.41976	12	GTATTACATGTCAACATTTAGATTCTGCCTCACTGATCTG	CTGGCGGGGACAGATAAGA	+
M33	RXRA_HUMAN.H11MO.0.A	-19	0.000631059	0.253055	0.397149	20	GGATTCTCAAGAATAAACTATGTGTCAATTCTGTCACTAA	CTCTGACCTCTGCCTCCCCC	-
M33	ZN394_HUMAN.H11MO.0.C	-4	0.000992873	0.398142	0.397149	20	GGATTCTCAAGAATAAACTATGTGTCAATTCTGTCACTAA	ATTCCATTCTATTCCATTCT	-
M33	GATA1_HUMAN.H11MO.0.A	8	0.0015247	0.611406	0.406587	11	GGATTCTCAAGAATAAACTATGTGTCAATTCTGTCACTAA	TCTTATCTGTCCCCGCCAG	-
M33	GATA2_HUMAN.H11MO.0.A	8	0.00237455	0.952193	0.474909	11	GGATTCTCAAGAATAAACTATGTGTCAATTCTGTCACTAA	CCTTATCTCCACCCCCCAG	-
M34	MAZ_HUMAN.H11MO.0.A	-9	2.66771e-06	0.00106975	0.00209395	22	CAACGACGACGGCGCTCACACACCCACCCACAAGCTTAGA	CCCCCCCCCCCCCCCCTCCCCC	-
M34	PATZ1_HUMAN.H11MO.0.C	-8	7.67579e-06	0.00307799	0.00248244	22	CAACGACGACGGCGCTCACACACCCACCCACAAGCTTAGA	CCTCCCCCCCCGCCCCCTCCCC	-
M34	EGR2_HUMAN.H11MO.0.A	-9	1.21376e-05	0.00486719	0.00248244	18	CAACGACGACGGCGCTCACACACCCACCCACAAGCTTAGA	CCCCTCCCACACCCCCCC	-
M34	EGR1_HUMAN.H11MO.0.A	-14	1.26506e-05	0.00507288	0.00248244	17	CAACGACGACGGCGCTCACACACCCACCCACAAGCTTAGA	CCCCCGCCCACGCCCTC	-
M34	TBX21_HUMAN.H11MO.0.A	-16	2.08112e-05	0.00834531	0.00326705	13	CAACGACGACGGCGCTCACACACCCACCCACAAGCTTAGA	TTCACACCTCCAC	-
M34	ZBT17_HUMAN.H11MO.0.A	-12	3.02723e-05	0.0121392	0.00396025	19	CAACGACGACGGCGCTCACACACCCACCCACAAGCTTAGA	CTTCCCCTCCCCCACCCTC	-
M34	VEZF1_HUMAN.H11MO.0.C	-11	7.76306e-05	0.0311299	0.00870489	22	CAACGACGACGGCGCTCACACACCCACCCACAAGCTTAGA	CCCCTCCCCCTCCCCCCTCCCC	-
M34	ZN341_HUMAN.H11MO.0.C	-11	9.18152e-05	0.0368179	0.0090085	22	CAACGACGACGGCGCTCACACACCCACCCACAAGCTTAGA	GCTCTTCCCTCCCCCCCCCCCC	-
M34	SP3_HUMAN.H11MO.0.B	-9	0.000107712	0.0431926	0.00939399	20	CAACGACGACGGCGCTCACACACCCACCCACAAGCTTAGA	CCCCGGCCCCGCCCCCCCCC	-
M34	SP2_HUMAN.H11MO.0.A	-5	0.000264265	0.10597	0.0207428	22	CAACGACGACGGCGCTCACACACCCACCCACAAGCTTAGA	CCCCCGGCCCCGCCCCCCCCCC	-
M34	KLF6_HUMAN.H11MO.0.A	-14	0.000482556	0.193505	0.0344337	19	CAACGACGACGGCGCTCACACACCCACCCACAAGCTTAGA	CCCCCGGCCCCGCCCTTCC	-
M34	RXRA_HUMAN.H11MO.0.A	-12	0.00052762	0.211576	0.0345119	20	CAACGACGACGGCGCTCACACACCCACCCACAAGCTTAGA	CTCTGACCTCTGCCTCCCCC	-
M34	WT1_HUMAN.H11MO.0.C	-9	0.00115523	0.463249	0.0697517	20	CAACGACGACGGCGCTCACACACCCACCCACAAGCTTAGA	CCCCCCCTCCTCCCCCGCCC	-
M34	SP4_HUMAN.H11MO.0.A	-7	0.00145148	0.582045	0.0778537	20	CAACGACGACGGCGCTCACACACCCACCCACAAGCTTAGA	CCCGGCCCCGCCCCCTTCCC	-
M34	NR1D1_HUMAN.H11MO.0.B	-10	0.00148779	0.596605	0.0778537	19	CAACGACGACGGCGCTCACACACCCACCCACAAGCTTAGA	CCTTCTGACCCACTTCCCT	-
M34	BC11A_HUMAN.H11MO.0.A	-14	0.00168974	0.677584	0.0828947	17	CAACGACGACGGCGCTCACACACCCACCCACAAGCTTAGA	TTTTCACTTCCTCTTTT	-
M34	ZN263_HUMAN.H11MO.0.A	-12	0.00282624	1.13332	0.130493	20	CAACGACGACGGCGCTCACACACCCACCCACAAGCTTAGA	CTCCTCCTCTCCCTCCTCCC	-
M34	ZN467_HUMAN.H11MO.0.C	-8	0.00346207	1.38829	0.15097	22	CAACGACGACGGCGCTCACACACCCACCCACAAGCTTAGA	CCCCCCCCCCCCTCCCCTCCCC	-
M34	KLF3_HUMAN.H11MO.0.B	-12	0.00368631	1.47821	0.152288	19	CAACGACGACGGCGCTCACACACCCACCCACAAGCTTAGA	CCCGGCCCCGCCCCTCCCC	-
M34	TAF1_HUMAN.H11MO.0.A	-8	0.00417747	1.67517	0.16395	16	CAACGACGACGGCGCTCACACACCCACCCACAAGCTTAGA	CCGCCGCCGCCATCTT	-
M34	BRAC_HUMAN.H11MO.0.A	-12	0.00499463	2.00285	0.186686	20	CAACGACGACGGCGCTCACACACCCACCCACAAGCTTAGA	ATTTCACACCTCCCTGCTAA	-
M34	PTF1A_HUMAN.H11MO.0.B	1	0.00684892	2.74641	0.244358	17	CAACGACGACGGCGCTCACACACCCACCCACAAGCTTAGA	CCAGCTGCCCCCTTTCCC	+
M34	MZF1_HUMAN.H11MO.0.B	-15	0.00751898	3.01511	0.256601	13	CAACGACGACGGCGCTCACACACCCACCCACAAGCTTAGA	CCCAATCCCCTCC	-
M34	RARG_HUMAN.H11MO.0.B	-3	0.00850686	3.41125	0.278219	18	CAACGACGACGGCGCTCACACACCCACCCACAAGCTTAGA	CCCAGGTCACTCTGACCT	-
M34	ZN335_HUMAN.H11MO.0.A	5	0.01055	4.23055	0.321736	17	CAACGACGACGGCGCTCACACACCCACCCACAAGCTTAGA	TCAGGCAGCGCCGAGGACAGCC	-
M34	KLF15_HUMAN.H11MO.0.A	-11	0.0106572	4.27356	0.321736	19	CAACGACGACGGCGCTCACACACCCACCCACAAGCTTAGA	CCCCCCCCTGCTCCTCCCC	-
M34	ZN394_HUMAN.H11MO.0.C	-14	0.0112764	4.52183	0.327819	20	CAACGACGACGGCGCTCACACACCCACCCACAAGCTTAGA	ATTCCATTCTATTCCATTCT	-
M34	COT1_HUMAN.H11MO.0.C	-12	0.0127054	5.09486	0.347016	17	CAACGACGACGGCGCTCACACACCCACCCACAAGCTTAGA	CCCTGACCTCTGACCCC	-
M34	ETV5_HUMAN.H11MO.0.C	-16	0.0128209	5.1412	0.347016	14	CAACGACGACGGCGCTCACACACCCACCCACAAGCTTAGA	CTCACTTCCTGCTC	-
M34	CLOCK_HUMAN.H11MO.0.C	-14	0.0138922	5.57078	0.363478	14	CAACGACGACGGCGCTCACACACCCACCCACAAGCTTAGA	CAGACACGTGAACA	+
M34	NR1H4_HUMAN.H11MO.0.B	-9	0.0170203	6.82515	0.424078	19	CAACGACGACGGCGCTCACACACCCACCCACAAGCTTAGA	CCTCGGGGTCATTGACCCC	-
M34	Z324A_HUMAN.H11MO.0.C	-7	0.0172889	6.93285	0.424078	23	CAACGACGACGGCGCTCACACACCCACCCACAAGCTTAGA	TATCAAACCATCCTTTGCTGCCA	+
M34	RFX5_HUMAN.H11MO.0.A	-19	0.0201309	8.07249	0.475125	20	CAACGACGACGGCGCTCACACACCCACCCACAAGCTTAGA	TCTGCCTAGCAACAGCTGAC	-
M34	KLF5_HUMAN.H11MO.0.A	-16	0.0205806	8.25283	0.475125	14	CAACGACGACGGCGCTCACACACCCACCCACAAGCTTAGA	CCCAGCCCCACCCT	-
M35	ZN394_HUMAN.H11MO.0.C	-4	0.000171653	0.0688328	0.137666	20	CTCTATTACATAGTCCAGAATGCACCGACAAAAAATAGAA	ATTCCATTCTATTCCATTCT	-
M36	KLF9_HUMAN.H11MO.0.C	-13	0.000377672	0.151447	0.0997164	15	AATACATACAAATAACCACGCACAGCCCCAAGTATTTTAA	GGCCACGCCCCCTCC	-
M36	KLF4_HUMAN.H11MO.0.A	-14	0.000390855	0.156733	0.0997164	10	AATACATACAAATAACCACGCACAGCCCCAAGTATTTTAA	GCCACACCCT	-
M36	EGR2_HUMAN.H11MO.0.A	-13	0.000548519	0.219956	0.0997164	18	AATACATACAAATAACCACGCACAGCCCCAAGTATTTTAA	CCCCTCCCACACCCCCCC	-
M36	KLF3_HUMAN.H11MO.0.B	-10	0.00058029	0.232696	0.0997164	19	AATACATACAAATAACCACGCACAGCCCCAAGTATTTTAA	CCCGGCCCCGCCCCTCCCC	-
M36	EGR1_HUMAN.H11MO.0.A	-12	0.000625585	0.25086	0.0997164	17	AATACATACAAATAACCACGCACAGCCCCAAGTATTTTAA	CCCCCGCCCACGCCCTC	-
M36	KLF8_HUMAN.H11MO.0.C	-16	0.0010009	0.40136	0.13295	9	AATACATACAAATAACCACGCACAGCCCCAAGTATTTTAA	CACCCCCTG	-
M36	KLF5_HUMAN.H11MO.0.A	-10	0.00375864	1.50722	0.383357	14	AATACATACAAATAACCACGCACAGCCCCAAGTATTTTAA	CCCAGCCCCACCCT	-
M36	RUNX2_HUMAN.H11MO.0.A	-10	0.00426284	1.7094	0.383357	14	AATACATACAAATAACCACGCACAGCCCCAAGTATTTTAA	AAAAACCACAGACA	-
M36	SP3_HUMAN.H11MO.0.B	-9	0.00432909	1.73596	0.383357	20	AATACATACAAATAACCACGCACAGCCCCAAGTATTTTAA	CCCCGGCCCCGCCCCCCCCC	-
M36	KLF1_HUMAN.H11MO.0.A	-10	0.00513882	2.06067	0.409556	14	AATACATACAAATAACCACGCACAGCCCCAAGTATTTTAA	CCCGGCCCCGCCCC	-
M36	AHR_HUMAN.H11MO.0.B	-15	0.00569959	2.28553	0.412953	9	AATACATACAAATAACCACGCACAGCCCCAAGTATTTTAA	GCACGCAAC	-
M37	ZN394_HUMAN.H11MO.0.C	-13	0.000654887	0.26261	0.328754	20	ATTGAGTGAAATTATTAATTCAGACTACAAAATTCAAAGA	ATTCCATTCTATTCCATTCT	-
M37	RXRA_HUMAN.H11MO.0.A	-11	0.000821886	0.329576	0.328754	20	ATTGAGTGAAATTATTAATTCAGACTACAAAATTCAAAGA	CTCTGACCTCTGCCTCCCCC	-
M37	BRAC_HUMAN.H11MO.0.A	-16	0.00159509	0.63963	0.388639	20	ATTGAGTGAAATTATTAATTCAGACTACAAAATTCAAAGA	ATTTCACACCTCCCTGCTAA	-
M37	ZN563_HUMAN.H11MO.0.C	-7	0.00194319	0.77922	0.388639	21	ATTGAGTGAAATTATTAATTCAGACTACAAAATTCAAAGA	GGGATCCTCACTGGCAGCTGC	+
M37	GATA1_HUMAN.H11MO.0.A	-12	0.00306196	1.22784	0.470576	19	ATTGAGTGAAATTATTAATTCAGACTACAAAATTCAAAGA	TCTTATCTGTCCCCGCCAG	-
M37	GATA2_HUMAN.H11MO.0.A	-12	0.00352932	1.41526	0.470576	19	ATTGAGTGAAATTATTAATTCAGACTACAAAATTCAAAGA	CCTTATCTCCACCCCCCAG	-
M38	ZN394_HUMAN.H11MO.0.C	-17	0.000124664	0.0499904	0.0999808	20	AGTACATTGATAACATGATCCCCTCATATTCCTGTATATA	ATTCCATTCTATTCCATTCT	-
M38	Z324A_HUMAN.H11MO.0.C	-8	0.0010139	0.406575	0.406575	23	AGTACATTGATAACATGATCCCCTCATATTCCTGTATATA	TATCAAACCATCCTTTGCTGCCA	+
M38	RXRA_HUMAN.H11MO.0.A	-15	0.00176943	0.709542	0.473028	20	AGTACATTGATAACATGATCCCCTCATATTCCTGTATATA	CTCTGACCTCTGCCTCCCCC	-
M40	GATA1_HUMAN.H11MO.0.A	7	0.000475914	0.190841	0.251521	12	TCGTAACCACATGTATCTATTCACTTAAAAATTCAGGTCT	TCTTATCTGTCCCCGCCAG	-
M40	RXRA_HUMAN.H11MO.0.A	-16	0.000630386	0.252785	0.251521	20	TCGTAACCACATGTATCTATTCACTTAAAAATTCAGGTCT	CTCTGACCTCTGCCTCCCCC	-
M40	GATA2_HUMAN.H11MO.0.A	7	0.00124264	0.498301	0.330539	12	TCGTAACCACATGTATCTATTCACTTAAAAATTCAGGTCT	CCTTATCTCCACCCCCCAG	-
M40	ZN394_HUMAN.H11MO.0.C	-8	0.00182126	0.730326	0.363337	20	TCGTAACCACATGTATCTATTCACTTAAAAATTCAGGTCT	ATTCCATTCTATTCCATTCT	-
M40	BRAC_HUMAN.H11MO.0.A	-5	0.00280974	1.1267	0.448429	20	TCGTAACCACATGTATCTATTCACTTAAAAATTCAGGTCT	TTAGCAGGGAGGTGTGAAAT	+
M40	NR1D1_HUMAN.H11MO.0.B	-6	0.00472808	1.89596	0.47162	19	TCGTAACCACATGTATCTATTCACTTAAAAATTCAGGTCT	CCTTCTGACCCACTTCCCT	-
M42	NR1D1_HUMAN.H11MO.0.B	-18	0.00112915	0.45279	0.381284	19	GCATCATATGTTAAGGTAGACCCTCACATTATGATTTAAT	CCTTCTGACCCACTTCCCT	-
M42	RXRA_HUMAN.H11MO.0.A	-20	0.0013277	0.53241	0.381284	20	GCATCATATGTTAAGGTAGACCCTCACATTATGATTTAAT	CTCTGACCTCTGCCTCCCCC	-
M42	BRAC_HUMAN.H11MO.0.A	-20	0.00142802	0.572637	0.381284	20	GCATCATATGTTAAGGTAGACCCTCACATTATGATTTAAT	ATTTCACACCTCCCTGCTAA	-
M42	ZN394_HUMAN.H11MO.0.C	-12	0.0025271	1.01337	0.498773	20	GCATCATATGTTAAGGTAGACCCTCACATTATGATTTAAT	ATTCCATTCTATTCCATTCT	-
M44	ZN394_HUMAN.H11MO.0.C	-19	0.000388419	0.155756	0.310735	20	CCGTGGATAAAACATCCAGTTTCCTTTTACATCAAAATCA	ATTCCATTCTATTCCATTCT	-
M47	JUN_HUMAN.H11MO.0.A	-10	0.000177963	0.071363	0.0410029	11	GGAATTCATGTATGACTCAATATTTTCAGATCATAACTGT	GATGACTCATC	-
M47	FOS_HUMAN.H11MO.0.A	-11	0.000182412	0.0731472	0.0410029	9	GGAATTCATGTATGACTCAATATTTTCAGATCATAACTGT	GTGACTCAC	-
M47	JUNB_HUMAN.H11MO.0.A	-10	0.000246542	0.0988632	0.0410029	11	GGAATTCATGTATGACTCAATATTTTCAGATCATAACTGT	GGTGACTCAGA	-
M47	FOSL2_HUMAN.H11MO.0.A	-10	0.000257175	0.103127	0.0410029	12	GGAATTCATGTATGACTCAATATTTTCAGATCATAACTGT	GATGACTCATCC	-
M47	FOSB_HUMAN.H11MO.0.A	-11	0.000264163	0.105929	0.0410029	9	GGAATTCATGTATGACTCAATATTTTCAGATCATAACTGT	ATGACTCAT	-
M47	NF2L2_HUMAN.H11MO.0.A	-11	0.000325439	0.130501	0.0410029	14	GGAATTCATGTATGACTCAATATTTTCAGATCATAACTGT	ATGACTCAGCAGTT	-
M47	JUND_HUMAN.H11MO.0.A	-10	0.000410456	0.164593	0.0410029	11	GGAATTCATGTATGACTCAATATTTTCAGATCATAACTGT	GATGACTCATC	-
M47	FOSL1_HUMAN.H11MO.0.A	-10	0.000416943	0.167194	0.0410029	12	GGAATTCATGTATGACTCAATATTTTCAGATCATAACTGT	GGTGACTCATCC	-
M47	NFE2_HUMAN.H11MO.0.A	-9	0.00332049	1.33152	0.276748	13	GGAATTCATGTATGACTCAATATTTTCAGATCATAACTGT	GCATGACTCAGCA	+
M47	BACH2_HUMAN.H11MO.0.A	-11	0.00428091	1.71665	0.276748	11	GGAATTCATGTATGACTCAATATTTTCAGATCATAACTGT	ATGACTCAGCA	-
M47	HXB8_HUMAN.H11MO.0.C	-9	0.00452075	1.81282	0.276748	11	GGAATTCATGTATGACTCAATATTTTCAGATCATAACTGT	GCATTAATCAA	-
M47	BATF_HUMAN.H11MO.0.A	-2	0.00457154	1.83319	0.276748	18	GGAATTCATGTATGACTCAATATTTTCAGATCATAACTGT	ACTTTCGATATGACTCAT	+
M47	HXB7_HUMAN.H11MO.0.C	-10	0.00676351	2.71217	0.308986	10	GGAATTCATGTATGACTCAATATTTTCAGATCATAACTGT	CATTAATCAA	-
M47	ATF4_HUMAN.H11MO.0.A	-9	0.00688887	2.76244	0.308986	12	GGAATTCATGTATGACTCAATATTTTCAGATCATAACTGT	AGATGATGCAAT	+
M47	HXA1_HUMAN.H11MO.0.C	-4	0.0104907	4.20676	0.412669	10	GGAATTCATGTATGACTCAATATTTTCAGATCATAACTGT	TTGATGGATG	+
M47	NF2L1_HUMAN.H11MO.0.C	-10	0.0118679	4.75901	0.417242	7	GGAATTCATGTATGACTCAATATTTTCAGATCATAACTGT	AATGACT	-
M47	MAFK_HUMAN.H11MO.0.A	-9	0.012198	4.89139	0.417242	18	GGAATTCATGTATGACTCAATATTTTCAGATCATAACTGT	TGCTGACTCAGCAATTTT	-
M47	CEBPG_HUMAN.H11MO.0.B	-9	0.013098	5.25229	0.42936	12	GGAATTCATGTATGACTCAATATTTTCAGATCATAACTGT	GGATGATGCAAT	-
M47	HNF6_HUMAN.H11MO.0.B	-13	0.0165964	6.65517	0.452924	11	GGAATTCATGTATGACTCAATATTTTCAGATCATAACTGT	AAATCAATAAA	-
M47	MEF2D_HUMAN.H11MO.0.A	-17	0.0166414	6.67319	0.452924	12	GGAATTCATGTATGACTCAATATTTTCAGATCATAACTGT	TGCTATTTTTAG	+
M47	MEF2C_HUMAN.H11MO.0.A	-17	0.0170545	6.83885	0.452924	13	GGAATTCATGTATGACTCAATATTTTCAGATCATAACTGT	TGCTATTTTTAGC	+
M47	OVOL1_HUMAN.H11MO.0.C	-31	0.0175721	7.04641	0.452924	9	GGAATTCATGTATGACTCAATATTTTCAGATCATAACTGT	TGTAACTGT	+
M47	MEF2A_HUMAN.H11MO.0.A	-17	0.0178467	7.15654	0.452924	13	GGAATTCATGTATGACTCAATATTTTCAGATCATAACTGT	TTCTATTTTTAGC	+
M47	BACH1_HUMAN.H11MO.0.A	-9	0.0178467	7.15654	0.452924	13	GGAATTCATGTATGACTCAATATTTTCAGATCATAACTGT	GCATGACTCAGCA	-
M48	RXRA_HUMAN.H11MO.0.A	-19	0.00021043	0.0843823	0.168555	20	GTGCAATAGTAGATTCTCTCTCTGCTCTGTTAGAATCATT	CTCTGACCTCTGCCTCCCCC	-
M48	GATA1_HUMAN.H11MO.0.A	-20	0.000517975	0.207708	0.20745	19	GTGCAATAGTAGATTCTCTCTCTGCTCTGTTAGAATCATT	TCTTATCTGTCCCCGCCAG	-
M48	ZN394_HUMAN.H11MO.0.C	-12	0.00179284	0.71893	0.478692	20	GTGCAATAGTAGATTCTCTCTCTGCTCTGTTAGAATCATT	ATTCCATTCTATTCCATTCT	-
M49	NR1D1_HUMAN.H11MO.0.B	-18	0.000971653	0.389633	0.412671	19	AAAATTGAAAGCATTTATCCTATTGAAAAACTTACTGTGA	CCTTCTGACCCACTTCCCT	-
M49	GATA1_HUMAN.H11MO.0.A	8	0.00132063	0.529574	0.412671	11	AAAATTGAAAGCATTTATCCTATTGAAAAACTTACTGTGA	TCTTATCTGTCCCCGCCAG	-
M49	GATA2_HUMAN.H11MO.0.A	8	0.00192208	0.770753	0.412671	11	AAAATTGAAAGCATTTATCCTATTGAAAAACTTACTGTGA	CCTTATCTCCACCCCCCAG	-
M49	ZN394_HUMAN.H11MO.0.C	-20	0.00206335	0.827405	0.412671	20	AAAATTGAAAGCATTTATCCTATTGAAAAACTTACTGTGA	ATTCCATTCTATTCCATTCT	-
M54	RXRA_HUMAN.H11MO.0.A	-5	0.000163237	0.0654581	0.130262	20	GAGATATCTTACCTTTTACCCACGCATACATGATGTTTCT	CTCTGACCTCTGCCTCCCCC	-
M54	GATA1_HUMAN.H11MO.0.A	-6	0.000412899	0.165572	0.164745	19	GAGATATCTTACCTTTTACCCACGCATACATGATGTTTCT	TCTTATCTGTCCCCGCCAG	-
M54	GATA2_HUMAN.H11MO.0.A	-6	0.000783994	0.314382	0.20854	19	GAGATATCTTACCTTTTACCCACGCATACATGATGTTTCT	CCTTATCTCCACCCCCCAG	-
M54	NR1D1_HUMAN.H11MO.0.B	-12	0.00124799	0.500443	0.20983	19	GAGATATCTTACCTTTTACCCACGCATACATGATGTTTCT	CCTTCTGACCCACTTCCCT	-
M54	RARG_HUMAN.H11MO.0.B	6	0.00131474	0.527212	0.20983	12	GAGATATCTTACCTTTTACCCACGCATACATGATGTTTCT	AGGTCAGAGTGACCTGGG	+
M54	ZN394_HUMAN.H11MO.0.C	-7	0.00194607	0.780374	0.258824	20	GAGATATCTTACCTTTTACCCACGCATACATGATGTTTCT	ATTCCATTCTATTCCATTCT	-
M54	BRAC_HUMAN.H11MO.0.A	-12	0.00366605	1.47009	0.417925	20	GAGATATCTTACCTTTTACCCACGCATACATGATGTTTCT	ATTTCACACCTCCCTGCTAA	-
M57	CLOCK_HUMAN.H11MO.0.C	-26	0.00048083	0.192813	0.384178	14	ATAGAAAATCGTAGCAACGTGCCCTCCTCTCACGTGAATG	CAGACACGTGAACA	+
M58	RXRA_HUMAN.H11MO.0.A	-9	0.000182217	0.0730692	0.145957	20	GAAAGCCAGCACTCCCCTGTACTTACAGTGTCGGCACCCT	CTCTGACCTCTGCCTCCCCC	-
M58	LYL1_HUMAN.H11MO.0.A	-5	0.000867717	0.347955	0.347523	14	GAAAGCCAGCACTCCCCTGTACTTACAGTGTCGGCACCCT	CCAGCTGTTTCCTG	+
M61	RXRA_HUMAN.H11MO.0.A	-10	0.000253389	0.101609	0.109958	20	TCAAAAGCAATTATAAACCCTTCCAGTCCATAATCCTGAT	CTCTGACCTCTGCCTCCCCC	-
M61	ZN394_HUMAN.H11MO.0.C	-19	0.000274551	0.110095	0.109958	20	TCAAAAGCAATTATAAACCCTTCCAGTCCATAATCCTGAT	ATTCCATTCTATTCCATTCT	-
M61	ZN563_HUMAN.H11MO.0.C	-15	0.000524932	0.210498	0.140158	21	TCAAAAGCAATTATAAACCCTTCCAGTCCATAATCCTGAT	GCAGCTGCCAGTGAGGATCCC	-
M61	BRAC_HUMAN.H11MO.0.A	-10	0.00195566	0.784221	0.391624	20	TCAAAAGCAATTATAAACCCTTCCAGTCCATAATCCTGAT	ATTTCACACCTCCCTGCTAA	-
M62	RXRA_HUMAN.H11MO.0.A	-14	0.00012874	0.0516249	0.10325	20	TATGAGATAAGAAGCACTCAACTTCTTGTTATCATATGTA	CTCTGACCTCTGCCTCCCCC	-
M62	GATA1_HUMAN.H11MO.0.A	-15	0.00117439	0.470929	0.365482	19	TATGAGATAAGAAGCACTCAACTTCTTGTTATCATATGTA	TCTTATCTGTCCCCGCCAG	-
M62	ZN394_HUMAN.H11MO.0.C	-18	0.00136714	0.548223	0.365482	20	TATGAGATAAGAAGCACTCAACTTCTTGTTATCATATGTA	ATTCCATTCTATTCCATTCT	-
M63	ZN394_HUMAN.H11MO.0.C	-1	0.000109309	0.0438327	0.0863258	20	GCAAAATGAGTGAAACATGTGTCAACGCGGCTGTAATCAA	AGAATGGAATAGAATGGAAT	+
M63	OLIG2_HUMAN.H11MO.0.B	-4	0.000464295	0.186182	0.138185	18	GCAAAATGAGTGAAACATGTGTCAACGCGGCTGTAATCAA	CAGAAGGGAAACAGCTGG	-
M63	RXRA_HUMAN.H11MO.0.A	-7	0.000524923	0.210494	0.138185	20	GCAAAATGAGTGAAACATGTGTCAACGCGGCTGTAATCAA	GGGGGAGGCAGAGGTCAGAG	+
M63	NKX61_HUMAN.H11MO.0.B	0	0.00124176	0.497946	0.235612	19	GCAAAATGAGTGAAACATGTGTCAACGCGGCTGTAATCAA	GATTAATGGGAATTTAATG	+
M63	LYL1_HUMAN.H11MO.0.A	-8	0.0014917	0.598173	0.235612	14	GCAAAATGAGTGAAACATGTGTCAACGCGGCTGTAATCAA	CAGGAAACAGCTGG	-
M63	CLOCK_HUMAN.H11MO.0.C	-11	0.00234026	0.938444	0.284912	14	GCAAAATGAGTGAAACATGTGTCAACGCGGCTGTAATCAA	TGTTCACGTGTCTG	-
M63	NFAC1_HUMAN.H11MO.0.B	-9	0.00252536	1.01267	0.284912	15	GCAAAATGAGTGAAACATGTGTCAACGCGGCTGTAATCAA	ATGGAAAAAAAGAAA	+
M63	ZN563_HUMAN.H11MO.0.C	-20	0.00366164	1.46832	0.339194	20	GCAAAATGAGTGAAACATGTGTCAACGCGGCTGTAATCAA	GGGATCCTCACTGGCAGCTGC	+
M63	ANDR_HUMAN.H11MO.0.A	1	0.00524707	2.10407	0.376713	17	GCAAAATGAGTGAAACATGTGTCAACGCGGCTGTAATCAA	AGCAAACAAAAAAGAACA	-
M63	NR1D1_HUMAN.H11MO.0.B	-3	0.00620254	2.48722	0.408201	19	GCAAAATGAGTGAAACATGTGTCAACGCGGCTGTAATCAA	AGGGAAGTGGGTCAGAAGG	+
M63	ZN350_HUMAN.H11MO.0.C	-7	0.00748915	3.00315	0.454962	18	GCAAAATGAGTGAAACATGTGTCAACGCGGCTGTAATCAA	TAGGTCATAAAAGGACTG	-
M63	SIX2_HUMAN.H11MO.0.A	-11	0.0086763	3.4792	0.459817	13	GCAAAATGAGTGAAACATGTGTCAACGCGGCTGTAATCAA	GTCTCAGGTTTCA	-
M63	IRF3_HUMAN.H11MO.0.B	-1	0.00873354	3.50215	0.459817	20	GCAAAATGAGTGAAACATGTGTCAACGCGGCTGTAATCAA	GAAAGGGAAAGGGAAAGTGA	+
M66	ZBT17_HUMAN.H11MO.0.A	0	0.000414193	0.166091	0.185912	19	CTTCCCAGCGGACACCGCTCTGTTGCACCAAGAATGGTGG	CTTCCCCTCCCCCACCCTC	-
M66	RXRA_HUMAN.H11MO.0.A	-8	0.000470151	0.18853	0.185912	20	CTTCCCAGCGGACACCGCTCTGTTGCACCAAGAATGGTGG	CTCTGACCTCTGCCTCCCCC	-
M66	NR1H3_HUMAN.H11MO.0.B	-1	0.00119772	0.480285	0.315744	19	CTTCCCAGCGGACACCGCTCTGTTGCACCAAGAATGGTGG	TGACCTGCAGTGACCTCTG	-
M66	Z324A_HUMAN.H11MO.0.C	-8	0.00213939	0.857896	0.383598	23	CTTCCCAGCGGACACCGCTCTGTTGCACCAAGAATGGTGG	TATCAAACCATCCTTTGCTGCCA	+
M66	PATZ1_HUMAN.H11MO.0.C	4	0.00242519	0.9725	0.383598	18	CTTCCCAGCGGACACCGCTCTGTTGCACCAAGAATGGTGG	CCTCCCCCCCCGCCCCCTCCCC	-
M66	ZN554_HUMAN.H11MO.0.C	-21	0.00341039	1.36757	0.40126	19	CTTCCCAGCGGACACCGCTCTGTTGCACCAAGAATGGTGG	GCTGAGCCATGTGGGGTGCT	+
M66	VEZF1_HUMAN.H11MO.0.C	1	0.00355159	1.42419	0.40126	21	CTTCCCAGCGGACACCGCTCTGTTGCACCAAGAATGGTGG	CCCCTCCCCCTCCCCCCTCCCC	-
M66	LYL1_HUMAN.H11MO.0.A	-18	0.00427759	1.71531	0.407663	14	CTTCCCAGCGGACACCGCTCTGTTGCACCAAGAATGGTGG	CCAGCTGTTTCCTG	+
M66	FEZF1_HUMAN.H11MO.0.C	-13	0.00478362	1.91823	0.407663	12	CTTCCCAGCGGACACCGCTCTGTTGCACCAAGAATGGTGG	GCTGCTCTTTTT	+
M66	ZN394_HUMAN.H11MO.0.C	-1	0.00538863	2.16084	0.407663	20	CTTCCCAGCGGACACCGCTCTGTTGCACCAAGAATGGTGG	ATTCCATTCTATTCCATTCT	-
M66	OLIG2_HUMAN.H11MO.0.B	-4	0.00609554	2.44431	0.407663	18	CTTCCCAGCGGACACCGCTCTGTTGCACCAAGAATGGTGG	CCAGCTGTTTCCCTTCTG	+
M66	BRAC_HUMAN.H11MO.0.A	-6	0.00652649	2.61712	0.407663	20	CTTCCCAGCGGACACCGCTCTGTTGCACCAAGAATGGTGG	ATTTCACACCTCCCTGCTAA	-
M66	ZN341_HUMAN.H11MO.0.C	2	0.00697236	2.79592	0.407663	20	CTTCCCAGCGGACACCGCTCTGTTGCACCAAGAATGGTGG	GCTCTTCCCTCCCCCCCCCCCC	-
M66	KLF6_HUMAN.H11MO.0.A	-2	0.00721652	2.89383	0.407663	19	CTTCCCAGCGGACACCGCTCTGTTGCACCAAGAATGGTGG	CCCCCGGCCCCGCCCTTCC	-
M68	CTCF_HUMAN.H11MO.0.A	-15	1.56856e-05	0.00628993	0.0125799	19	ATACAAACCAGAAGTCCTCCACAAGGGAGCCCAAACAAAC	TGGCCACCAGGGGGCGCCA	+
M68	CTCFL_HUMAN.H11MO.0.A	-17	3.88382e-05	0.0155741	0.0155741	17	ATACAAACCAGAAGTCCTCCACAAGGGAGCCCAAACAAAC	GCCGCCAGGGGGCGCCG	+
M68	ZN436_HUMAN.H11MO.0.C	-15	0.00184465	0.739706	0.493137	24	ATACAAACCAGAAGTCCTCCACAAGGGAGCCCAAACAAAC	CCTCCTCCAGGAAGCCTTCCCTGA	-
M71	GATA1_HUMAN.H11MO.0.A	-18	0.000434227	0.174125	0.196014	19	GGTTCCAAATATAAACAATCTTCTTTTTCAATACTACTAT	TCTTATCTGTCCCCGCCAG	-
M71	Z324A_HUMAN.H11MO.0.C	-7	0.00050099	0.200897	0.196014	23	GGTTCCAAATATAAACAATCTTCTTTTTCAATACTACTAT	TATCAAACCATCCTTTGCTGCCA	+
M71	ZN394_HUMAN.H11MO.0.C	-19	0.000842282	0.337755	0.196014	20	GGTTCCAAATATAAACAATCTTCTTTTTCAATACTACTAT	ATTCCATTCTATTCCATTCT	-
M71	BRAC_HUMAN.H11MO.0.A	-11	0.000978839	0.392515	0.196014	20	GGTTCCAAATATAAACAATCTTCTTTTTCAATACTACTAT	ATTTCACACCTCCCTGCTAA	-
M72	ZN394_HUMAN.H11MO.0.C	-6	0.000392479	0.157384	0.314768	20	GATTAACAAGTAAAATATTCCCTTGCACTAAGCTTAATTC	ATTCCATTCTATTCCATTCT	-
M73	ZN394_HUMAN.H11MO.0.C	-15	0.000583183	0.233856	0.317231	20	ATGAAAACGGTGTCAATCCCAAATTCAAGCCTTTCTATCA	ATTCCATTCTATTCCATTCT	-
M73	BRAC_HUMAN.H11MO.0.A	-21	0.000792083	0.317625	0.317231	19	ATGAAAACGGTGTCAATCCCAAATTCAAGCCTTTCTATCA	ATTTCACACCTCCCTGCTAA	-
M75	ZN394_HUMAN.H11MO.0.C	-17	0.000324088	0.129959	0.259918	20	TAGAAGTAGTTATACTCACCCCTTAAGATTCTTATTAGGA	ATTCCATTCTATTCCATTCT	-
M76	ZNF18_HUMAN.H11MO.0.C	-17	0.000343227	0.137634	0.275268	12	AGGCTGGAGTGCAGTGGCCTGATCACACCCTCAACTCAGG	CCAGTTCACACC	-
M78	CEBPA_HUMAN.H11MO.0.A	0	0.000605981	0.242998	0.25633	12	TATTGCACAAGTGAACAAATACTTCAGTGCCTACCAGTCT	GATTGCACAACC	-
M78	CEBPB_HUMAN.H11MO.0.A	0	0.00064244	0.257618	0.25633	12	TATTGCACAAGTGAACAAATACTTCAGTGCCTACCAGTCT	TATTGCACAATC	-
M78	FOXO4_HUMAN.H11MO.0.C	-9	0.00369877	1.48321	0.495447	9	TATTGCACAAGTGAACAAATACTTCAGTGCCTACCAGTCT	AATAAACAA	-
M78	TFEB_HUMAN.H11MO.0.C	-7	0.00369877	1.48321	0.495447	9	TATTGCACAAGTGAACAAATACTTCAGTGCCTACCAGTCT	CACGTGACC	-
M78	ZN382_HUMAN.H11MO.0.C	-12	0.00370189	1.48446	0.495447	22	TATTGCACAAGTGAACAAATACTTCAGTGCCTACCAGTCT	GAGACATCACTACAGACCCTAC	-
M78	CEBPD_HUMAN.H11MO.0.C	-1	0.00460621	1.84709	0.495447	11	TATTGCACAAGTGAACAAATACTTCAGTGCCTACCAGTCT	ATTGCACAACC	+
M78	FOXC1_HUMAN.H11MO.0.C	-5	0.00476393	1.91033	0.495447	15	TATTGCACAAGTGAACAAATACTTCAGTGCCTACCAGTCT	CTTAAGTAAACAATG	-
M78	ZN136_HUMAN.H11MO.0.C	-12	0.00496695	1.99175	0.495447	24	TATTGCACAAGTGAACAAATACTTCAGTGCCTACCAGTCT	CAACCAAGAATACTATATCCAGCA	-
M80	RXRA_HUMAN.H11MO.0.A	-10	3.49187e-05	0.0140024	0.0252342	20	GCCGTCGGATCTCTGCGCTCTTCCTTCCGCCCAGCAGTCT	CTCTGACCTCTGCCTCCCCC	-
M80	ZN341_HUMAN.H11MO.0.C	-9	6.35646e-05	0.0254894	0.0252342	22	GCCGTCGGATCTCTGCGCTCTTCCTTCCGCCCAGCAGTCT	GCTCTTCCCTCCCCCCCCCCCC	-
M80	ZN394_HUMAN.H11MO.0.C	-8	0.000125555	0.0503476	0.033229	20	GCCGTCGGATCTCTGCGCTCTTCCTTCCGCCCAGCAGTCT	ATTCCATTCTATTCCATTCT	-
M80	VEZF1_HUMAN.H11MO.0.C	-10	0.000661757	0.265364	0.131354	22	GCCGTCGGATCTCTGCGCTCTTCCTTCCGCCCAGCAGTCT	CCCCTCCCCCTCCCCCCTCCCC	-
M80	PATZ1_HUMAN.H11MO.0.C	-9	0.000876814	0.351602	0.139233	22	GCCGTCGGATCTCTGCGCTCTTCCTTCCGCCCAGCAGTCT	CCTCCCCCCCCGCCCCCTCCCC	-
M80	SP4_HUMAN.H11MO.0.A	-11	0.00158266	0.634646	0.181932	20	GCCGTCGGATCTCTGCGCTCTTCCTTCCGCCCAGCAGTCT	CCCGGCCCCGCCCCCTTCCC	-
M80	KLF6_HUMAN.H11MO.0.A	-9	0.00170409	0.683341	0.181932	19	GCCGTCGGATCTCTGCGCTCTTCCTTCCGCCCAGCAGTCT	CCCCCGGCCCCGCCCTTCC	-
M80	NR1D1_HUMAN.H11MO.0.B	-8	0.00183314	0.735089	0.181932	19	GCCGTCGGATCTCTGCGCTCTTCCTTCCGCCCAGCAGTCT	CCTTCTGACCCACTTCCCT	-
M80	ZN563_HUMAN.H11MO.0.C	-2	0.00251474	1.00841	0.218892	21	GCCGTCGGATCTCTGCGCTCTTCCTTCCGCCCAGCAGTCT	GGGATCCTCACTGGCAGCTGC	+
M80	MAZ_HUMAN.H11MO.0.A	-9	0.00275693	1.10553	0.218892	22	GCCGTCGGATCTCTGCGCTCTTCCTTCCGCCCAGCAGTCT	CCCCCCCCCCCCCCCCTCCCCC	-
M80	GATA1_HUMAN.H11MO.0.A	-18	0.00348244	1.39646	0.251359	19	GCCGTCGGATCTCTGCGCTCTTCCTTCCGCCCAGCAGTCT	TCTTATCTGTCCCCGCCAG	-
M80	SP2_HUMAN.H11MO.0.A	-9	0.0048962	1.96338	0.299836	22	GCCGTCGGATCTCTGCGCTCTTCCTTCCGCCCAGCAGTCT	CCCCCGGCCCCGCCCCCCCCCC	-
M80	GATA2_HUMAN.H11MO.0.A	-18	0.00526187	2.11001	0.299836	19	GCCGTCGGATCTCTGCGCTCTTCCTTCCGCCCAGCAGTCT	CCTTATCTCCACCCCCCAG	-
M80	SP3_HUMAN.H11MO.0.B	-11	0.00542729	2.17634	0.299836	20	GCCGTCGGATCTCTGCGCTCTTCCTTCCGCCCAGCAGTCT	CCCCGGCCCCGCCCCCCCCC	-
M80	LYL1_HUMAN.H11MO.0.A	-18	0.00566462	2.27151	0.299836	14	GCCGTCGGATCTCTGCGCTCTTCCTTCCGCCCAGCAGTCT	CCAGCTGTTTCCTG	+
M80	ZN554_HUMAN.H11MO.0.C	-15	0.00750821	3.01079	0.350664	20	GCCGTCGGATCTCTGCGCTCTTCCTTCCGCCCAGCAGTCT	AGCACCCCACATGGCTCAGC	-
M80	TAL1_HUMAN.H11MO.0.A	-18	0.0108756	4.36111	0.479716	19	GCCGTCGGATCTCTGCGCTCTTCCTTCCGCCCAGCAGTCT	CCTTATCTGCCCCCCCCAG	-
M80	ZBT17_HUMAN.H11MO.0.A	-18	0.011595	4.64959	0.48453	19	GCCGTCGGATCTCTGCGCTCTTCCTTCCGCCCAGCAGTCT	CTTCCCCTCCCCCACCCTC	-
M81	NR1H3_HUMAN.H11MO.0.B	-20	7.60487e-06	0.00304955	0.0060451	19	GTTGTGAGAAGTTTACAAATTGACCTTGAGGCACTGGTGT	TGACCTGCAGTGACCTCTG	-
M81	THA_HUMAN.H11MO.0.C	-19	0.000549961	0.220534	0.218581	17	GTTGTGAGAAGTTTACAAATTGACCTTGAGGCACTGGTGT	CTGACCTGAAGTGACCC	-
M81	ZN394_HUMAN.H11MO.0.C	-4	0.0014759	0.591836	0.391064	20	GTTGTGAGAAGTTTACAAATTGACCTTGAGGCACTGGTGT	AGAATGGAATAGAATGGAAT	+
M82	TFAP4_HUMAN.H11MO.0.A	-24	0.000243136	0.0974974	0.106861	10	GAATGCAGCAGTAGATATGAGAACCCAGCTGTCTCCTATT	CCAGCTGTTT	+
M82	ATOH1_HUMAN.H11MO.0.B	-24	0.000835957	0.335219	0.106861	9	GAATGCAGCAGTAGATATGAGAACCCAGCTGTCTCCTATT	CCATCTGCT	-
M82	NDF2_HUMAN.H11MO.0.B	-24	0.000835957	0.335219	0.106861	9	GAATGCAGCAGTAGATATGAGAACCCAGCTGTCTCCTATT	CCATCTGTT	-
M82	MYOG_HUMAN.H11MO.0.B	-22	0.000916993	0.367714	0.106861	13	GAATGCAGCAGTAGATATGAGAACCCAGCTGTCTCCTATT	CCGCAGCTGTCCC	+
M82	HEN1_HUMAN.H11MO.0.C	-18	0.000977642	0.392034	0.106861	20	GAATGCAGCAGTAGATATGAGAACCCAGCTGTCTCCTATT	AGGGACGCAGCTGCTCCCCA	-
M82	BHA15_HUMAN.H11MO.0.B	-24	0.000994432	0.398767	0.106861	11	GAATGCAGCAGTAGATATGAGAACCCAGCTGTCTCCTATT	CCAGCTGCTGC	-
M82	NDF1_HUMAN.H11MO.0.A	-23	0.00117564	0.471433	0.106861	10	GAATGCAGCAGTAGATATGAGAACCCAGCTGTCTCCTATT	ACCATCTGTC	-
M82	MYF6_HUMAN.H11MO.0.C	-25	0.00122393	0.490798	0.106861	7	GAATGCAGCAGTAGATATGAGAACCCAGCTGTCTCCTATT	CAGCTGC	+
M82	ZN317_HUMAN.H11MO.0.C	-17	0.00185627	0.744365	0.139243	20	GAATGCAGCAGTAGATATGAGAACCCAGCTGTCTCCTATT	TGAGAAGTCAGCTGTCATTC	-
M82	ITF2_HUMAN.H11MO.0.C	-23	0.00392698	1.57472	0.257148	10	GAATGCAGCAGTAGATATGAGAACCCAGCTGTCTCCTATT	CCCAGCTGCC	-
M82	HTF4_HUMAN.H11MO.0.A	-23	0.00494345	1.98232	0.281513	10	GAATGCAGCAGTAGATATGAGAACCCAGCTGTCTCCTATT	CACAGCTGCA	-
M82	MYOD1_HUMAN.H11MO.0.A	-24	0.00504965	2.02491	0.281513	15	GAATGCAGCAGTAGATATGAGAACCCAGCTGTCTCCTATT	GCAGCTGTTCCTGCC	+
M82	GATA6_HUMAN.H11MO.0.A	-10	0.00537384	2.15491	0.281513	13	GAATGCAGCAGTAGATATGAGAACCCAGCTGTCTCCTATT	ACAGATAAGATAA	+
M82	TWST1_HUMAN.H11MO.0.A	-24	0.00682978	2.73874	0.295943	16	GAATGCAGCAGTAGATATGAGAACCCAGCTGTCTCCTATT	ACATCTGGTTTTAATTA	+
M82	SNAI1_HUMAN.H11MO.0.C	-24	0.00719134	2.88373	0.295943	8	GAATGCAGCAGTAGATATGAGAACCCAGCTGTCTCCTATT	CCAGGTGG	+
M82	ZBT18_HUMAN.H11MO.0.C	-23	0.00752223	3.01642	0.295943	11	GAATGCAGCAGTAGATATGAGAACCCAGCTGTCTCCTATT	TCCAGATGTGG	+
M82	TGIF1_HUMAN.H11MO.0.A	-27	0.00757867	3.03905	0.295943	7	GAATGCAGCAGTAGATATGAGAACCCAGCTGTCTCCTATT	GCTGTCA	-
M82	EVI1_HUMAN.H11MO.0.B	-11	0.00790902	3.17152	0.295943	16	GAATGCAGCAGTAGATATGAGAACCCAGCTGTCTCCTATT	AAGATAAGATAAGATA	+
M82	PTF1A_HUMAN.H11MO.0.B	-24	0.0116865	4.68629	0.379007	16	GAATGCAGCAGTAGATATGAGAACCCAGCTGTCTCCTATT	CCAGCTGCCCCCTTTCCC	+
M82	TFE2_HUMAN.H11MO.0.A	-23	0.0126163	5.05914	0.379007	11	GAATGCAGCAGTAGATATGAGAACCCAGCTGTCTCCTATT	CACAGCTGCAG	+
M82	LYL1_HUMAN.H11MO.0.A	-24	0.012938	5.18812	0.379007	14	GAATGCAGCAGTAGATATGAGAACCCAGCTGTCTCCTATT	CCAGCTGTTTCCTG	+
M82	ZNF85_HUMAN.H11MO.0.C	-19	0.0130228	5.22216	0.379007	20	GAATGCAGCAGTAGATATGAGAACCCAGCTGTCTCCTATT	AGATTACTTCAGTTTTCTAT	-
M82	GATA4_HUMAN.H11MO.0.A	-10	0.014815	5.9408	0.415764	10	GAATGCAGCAGTAGATATGAGAACCCAGCTGTCTCCTATT	ACAGATAAGA	+
M82	RFX2_HUMAN.H11MO.0.A	-8	0.0153952	6.17347	0.417149	18	GAATGCAGCAGTAGATATGAGAACCCAGCTGTCTCCTATT	CGGTTGCCATGGCAACGG	+
M82	ASCL1_HUMAN.H11MO.0.A	-22	0.0168803	6.76902	0.438449	14	GAATGCAGCAGTAGATATGAGAACCCAGCTGTCTCCTATT	CTGCACCTGCTCCC	+
M82	ZSC31_HUMAN.H11MO.0.C	-15	0.0172972	6.93618	0.438449	18	GAATGCAGCAGTAGATATGAGAACCCAGCTGTCTCCTATT	CATAACTGCCCTGCTGCC	-
M82	OLIG2_HUMAN.H11MO.0.B	-24	0.019415	7.78541	0.462304	16	GAATGCAGCAGTAGATATGAGAACCCAGCTGTCTCCTATT	CCAGCTGTTTCCCTTCTG	+
M82	GLI3_HUMAN.H11MO.0.B	-17	0.0207546	8.32261	0.465964	11	GAATGCAGCAGTAGATATGAGAACCCAGCTGTCTCCTATT	GGACCACCCAG	-
M82	MYB_HUMAN.H11MO.0.A	-24	0.0216516	8.68231	0.472599	12	GAATGCAGCAGTAGATATGAGAACCCAGCTGTCTCCTATT	CCAACTGCCACC	-
M83	ZN394_HUMAN.H11MO.0.C	-2	0.000255959	0.10264	0.200675	20	CTTAAAAAGAAAGATTTGCATGTATTGACATGAACCAAAA	AGAATGGAATAGAATGGAAT	+
M83	AIRE_HUMAN.H11MO.0.C	-21	0.000503585	0.201938	0.200675	18	CTTAAAAAGAAAGATTTGCATGTATTGACATGAACCAAAA	TTAACCAATATAACCAAT	-
M83	THA_HUMAN.H11MO.0.C	-19	0.000865307	0.346988	0.212756	17	CTTAAAAAGAAAGATTTGCATGTATTGACATGAACCAAAA	CTGACCTGAAGTGACCC	-
M83	Z324A_HUMAN.H11MO.0.C	-7	0.0010678	0.42819	0.212756	23	CTTAAAAAGAAAGATTTGCATGTATTGACATGAACCAAAA	TGGCAGCAAAGGATGGTTTGATA	-
M83	LEF1_HUMAN.H11MO.0.A	-19	0.00161351	0.647018	0.257189	14	CTTAAAAAGAAAGATTTGCATGTATTGACATGAACCAAAA	AGCAAATCAAAGGA	-
M83	ZN350_HUMAN.H11MO.0.C	5	0.00222044	0.890398	0.27385	13	CTTAAAAAGAAAGATTTGCATGTATTGACATGAACCAAAA	TAGGTCATAAAAGGACTG	-
M83	GATA1_HUMAN.H11MO.0.A	-14	0.00240525	0.964505	0.27385	19	CTTAAAAAGAAAGATTTGCATGTATTGACATGAACCAAAA	CTGGCGGGGACAGATAAGA	+
M83	ZN214_HUMAN.H11MO.0.C	-1	0.00299324	1.20029	0.298195	22	CTTAAAAAGAAAGATTTGCATGTATTGACATGAACCAAAA	TCCTTTTTGAGGCCTTTGATGA	+
M83	NANOG_HUMAN.H11MO.0.A	-20	0.00519195	2.08197	0.368028	17	CTTAAAAAGAAAGATTTGCATGTATTGACATGAACCAAAA	TCCTTTGTTATGCAAAT	+
M83	GATA2_HUMAN.H11MO.0.A	-14	0.00546354	2.19088	0.368028	19	CTTAAAAAGAAAGATTTGCATGTATTGACATGAACCAAAA	CTGGGGGGTGGAGATAAGG	+
M83	CLOCK_HUMAN.H11MO.0.C	-22	0.00554131	2.22206	0.368028	14	CTTAAAAAGAAAGATTTGCATGTATTGACATGAACCAAAA	CAGACACGTGAACA	+
M83	BRAC_HUMAN.H11MO.0.A	-2	0.00751716	3.01438	0.431396	20	CTTAAAAAGAAAGATTTGCATGTATTGACATGAACCAAAA	TTAGCAGGGAGGTGTGAAAT	+
M83	SOX10_HUMAN.H11MO.0.B	-2	0.00757798	3.03877	0.431396	16	CTTAAAAAGAAAGATTTGCATGTATTGACATGAACCAAAA	AACAATGCCTCCTTTG	-
M83	NKX61_HUMAN.H11MO.0.B	-17	0.00839499	3.36639	0.446046	19	CTTAAAAAGAAAGATTTGCATGTATTGACATGAACCAAAA	CATTAAATTCCCATTAATC	-
M86	ZN394_HUMAN.H11MO.0.C	-12	0.00023644	0.0948126	0.188677	20	GAATTGATTCCATCTCTCATACATTGCACTCTGATATTTC	ATTCCATTCTATTCCATTCT	-
M86	RXRA_HUMAN.H11MO.0.A	-21	0.00126973	0.509161	0.470157	19	GAATTGATTCCATCTCTCATACATTGCACTCTGATATTTC	CTCTGACCTCTGCCTCCCCC	-
M86	NR1D1_HUMAN.H11MO.0.B	-16	0.00236385	0.947905	0.470157	19	GAATTGATTCCATCTCTCATACATTGCACTCTGATATTTC	CCTTCTGACCCACTTCCCT	-
M86	RARG_HUMAN.H11MO.0.B	-19	0.00278468	1.11666	0.470157	18	GAATTGATTCCATCTCTCATACATTGCACTCTGATATTTC	CCCAGGTCACTCTGACCT	-
M86	GATA2_HUMAN.H11MO.0.A	-7	0.00397083	1.5923	0.470157	19	GAATTGATTCCATCTCTCATACATTGCACTCTGATATTTC	CCTTATCTCCACCCCCCAG	-
M86	BRAC_HUMAN.H11MO.0.A	-20	0.0040972	1.64298	0.470157	20	GAATTGATTCCATCTCTCATACATTGCACTCTGATATTTC	ATTTCACACCTCCCTGCTAA	-
M86	GATA1_HUMAN.H11MO.0.A	-7	0.00458954	1.84041	0.470157	19	GAATTGATTCCATCTCTCATACATTGCACTCTGATATTTC	TCTTATCTGTCCCCGCCAG	-
M88	ZN394_HUMAN.H11MO.0.C	-7	0.000207608	0.083251	0.166502	20	AATGGAGACACATACGTATCACTTTCCTAGCCTCTAAGTT	ATTCCATTCTATTCCATTCT	-
M91	NR1D1_HUMAN.H11MO.0.B	-6	0.000628294	0.251946	0.364142	19	GGGAAAAGAGCATTTGCCCAGGCGGAACTATCGGCAGGCT	AGGGAAGTGGGTCAGAAGG	+
M91	ZN563_HUMAN.H11MO.0.C	-9	0.000909213	0.364594	0.364142	21	GGGAAAAGAGCATTTGCCCAGGCGGAACTATCGGCAGGCT	GCAGCTGCCAGTGAGGATCCC	-
M91	ZN394_HUMAN.H11MO.0.C	-14	0.00203818	0.81731	0.428363	20	GGGAAAAGAGCATTTGCCCAGGCGGAACTATCGGCAGGCT	ATTCCATTCTATTCCATTCT	-
M91	ZN214_HUMAN.H11MO.0.C	-16	0.00213913	0.85779	0.428363	22	GGGAAAAGAGCATTTGCCCAGGCGGAACTATCGGCAGGCT	TCCTTTTTGAGGCCTTTGATGA	+
M91	MAF_HUMAN.H11MO.0.A	-13	0.00278239	1.11574	0.445742	19	GGGAAAAGAGCATTTGCCCAGGCGGAACTATCGGCAGGCT	TTGCTGAGTCAGCAGATTC	-
M92	ZN394_HUMAN.H11MO.0.C	-8	0.000335238	0.13443	0.252656	20	CTTGCAATAGGATTGACATGTCACATTCTTTGTAGTCTCA	ATTCCATTCTATTCCATTCT	-
M92	ZN350_HUMAN.H11MO.0.C	-7	0.000967476	0.387958	0.252656	18	CTTGCAATAGGATTGACATGTCACATTCTTTGTAGTCTCA	CAGTCCTTTTATGACCTA	+
M92	RXRA_HUMAN.H11MO.0.A	-10	0.00100938	0.404761	0.252656	20	CTTGCAATAGGATTGACATGTCACATTCTTTGTAGTCTCA	CTCTGACCTCTGCCTCCCCC	-
M92	BRAC_HUMAN.H11MO.0.A	-15	0.00126646	0.507851	0.252656	20	CTTGCAATAGGATTGACATGTCACATTCTTTGTAGTCTCA	ATTTCACACCTCCCTGCTAA	-
M92	GATA1_HUMAN.H11MO.0.A	-28	0.00199607	0.800426	0.318569	12	CTTGCAATAGGATTGACATGTCACATTCTTTGTAGTCTCA	CTGGCGGGGACAGATAAGA	+
M92	GATA2_HUMAN.H11MO.0.A	9	0.00249772	1.00159	0.332193	10	CTTGCAATAGGATTGACATGTCACATTCTTTGTAGTCTCA	CCTTATCTCCACCCCCCAG	-
M95	THA_HUMAN.H11MO.0.C	-21	0.000166518	0.0667739	0.133215	17	TATCAGTTGTCACACAATCTCTGTTCATTCGCAGTAATTA	GGGTCACTTCAGGTCAG	+
M95	NR1H3_HUMAN.H11MO.0.B	-18	0.000978628	0.39243	0.27325	19	TATCAGTTGTCACACAATCTCTGTTCATTCGCAGTAATTA	CAGAGGTCACTGCAGGTCA	+
M95	ZN394_HUMAN.H11MO.0.C	-3	0.00116258	0.466196	0.27325	20	TATCAGTTGTCACACAATCTCTGTTCATTCGCAGTAATTA	AGAATGGAATAGAATGGAAT	+
M95	NKX61_HUMAN.H11MO.0.B	0	0.00136625	0.547867	0.27325	19	TATCAGTTGTCACACAATCTCTGTTCATTCGCAGTAATTA	CATTAAATTCCCATTAATC	-
M97	RXRA_HUMAN.H11MO.0.A	-18	0.000343454	0.137725	0.275108	20	GCCAACTGCTCACTTCAACACTGACCTATGATTTTAATCT	CTCTGACCTCTGCCTCCCCC	-
M97	ZN394_HUMAN.H11MO.0.C	-11	0.000809421	0.324578	0.324175	20	GCCAACTGCTCACTTCAACACTGACCTATGATTTTAATCT	ATTCCATTCTATTCCATTCT	-
M97	LYL1_HUMAN.H11MO.0.A	-1	0.00168814	0.676946	0.39485	14	GCCAACTGCTCACTTCAACACTGACCTATGATTTTAATCT	CCAGCTGTTTCCTG	+
M97	NR1D1_HUMAN.H11MO.0.B	-8	0.00197177	0.790681	0.39485	19	GCCAACTGCTCACTTCAACACTGACCTATGATTTTAATCT	CCTTCTGACCCACTTCCCT	-
M98	ZN394_HUMAN.H11MO.0.C	-8	0.000567989	0.227764	0.45382	20	AACTCCAGAACTTTTTCACAGCCTCATCCTTTTGTGCACT	ATTCCATTCTATTCCATTCT	-
M99	ZN394_HUMAN.H11MO.0.C	-20	4.85312e-05	0.019461	0.038825	20	TAACGCCGGATTCCCTCTCTCCTTGAGAACTTTCATATCA	ATTCCATTCTATTCCATTCT	-
M99	NR1D1_HUMAN.H11MO.0.B	-12	0.000279197	0.111958	0.111679	19	TAACGCCGGATTCCCTCTCTCCTTGAGAACTTTCATATCA	CCTTCTGACCCACTTCCCT	-
M99	BRAC_HUMAN.H11MO.0.A	-8	0.00055851	0.223963	0.148936	20	TAACGCCGGATTCCCTCTCTCCTTGAGAACTTTCATATCA	ATTTCACACCTCCCTGCTAA	-
M99	AIRE_HUMAN.H11MO.0.C	0	0.00150105	0.601923	0.249978	18	TAACGCCGGATTCCCTCTCTCCTTGAGAACTTTCATATCA	TTAACCAATATAACCAAT	-
M99	RXRA_HUMAN.H11MO.0.A	-3	0.00156236	0.626507	0.249978	20	TAACGCCGGATTCCCTCTCTCCTTGAGAACTTTCATATCA	CTCTGACCTCTGCCTCCCCC	-
M99	VEZF1_HUMAN.H11MO.0.C	-13	0.00203665	0.816696	0.271553	22	TAACGCCGGATTCCCTCTCTCCTTGAGAACTTTCATATCA	CCCCTCCCCCTCCCCCCTCCCC	-
M100	RXRA_HUMAN.H11MO.0.A	-1	8.13966e-05	0.03264	0.0643698	20	GGGGTAACTCCCTGGTCATTTCCTGAGTGAACCGTCCCTT	GGGGGAGGCAGAGGTCAGAG	+
M100	THA_HUMAN.H11MO.0.C	-12	0.000901618	0.361549	0.237671	17	GGGGTAACTCCCTGGTCATTTCCTGAGTGAACCGTCCCTT	GGGTCACTTCAGGTCAG	+
M100	ZN394_HUMAN.H11MO.0.C	-18	0.00185215	0.742714	0.284514	20	GGGGTAACTCCCTGGTCATTTCCTGAGTGAACCGTCCCTT	ATTCCATTCTATTCCATTCT	-
M100	ZN563_HUMAN.H11MO.0.C	-1	0.00213934	0.857876	0.284514	21	GGGGTAACTCCCTGGTCATTTCCTGAGTGAACCGTCCCTT	GGGATCCTCACTGGCAGCTGC	+
M100	ZN554_HUMAN.H11MO.0.C	-9	0.00215863	0.865612	0.284514	20	GGGGTAACTCCCTGGTCATTTCCTGAGTGAACCGTCCCTT	GCTGAGCCATGTGGGGTGCT	+
M100	NR1D1_HUMAN.H11MO.0.B	-6	0.00291963	1.17077	0.288283	19	GGGGTAACTCCCTGGTCATTTCCTGAGTGAACCGTCCCTT	CCTTCTGACCCACTTCCCT	-
M100	BRAC_HUMAN.H11MO.0.A	-18	0.00338629	1.3579	0.288283	20	GGGGTAACTCCCTGGTCATTTCCTGAGTGAACCGTCCCTT	ATTTCACACCTCCCTGCTAA	-
M100	RARA_HUMAN.H11MO.0.A	-1	0.00364539	1.4618	0.288283	20	GGGGTAACTCCCTGGTCATTTCCTGAGTGAACCGTCCCTT	GGGGGATCAAGAGGTCAAGG	+
M100	NR1H4_HUMAN.H11MO.0.B	-7	0.00459314	1.84185	0.330212	19	GGGGTAACTCCCTGGTCATTTCCTGAGTGAACCGTCCCTT	CCTCGGGGTCATTGACCCC	-
M100	RARG_HUMAN.H11MO.0.B	-15	0.00573193	2.2985	0.366489	18	GGGGTAACTCCCTGGTCATTTCCTGAGTGAACCGTCCCTT	CCCAGGTCACTCTGACCT	-
M100	P73_HUMAN.H11MO.0.A	-13	0.00616438	2.47192	0.366489	19	GGGGTAACTCCCTGGTCATTTCCTGAGTGAACCGTCCCTT	AGACATGCCCAGACATGCC	+
M100	SP4_HUMAN.H11MO.0.A	0	0.00648804	2.6017	0.366489	20	GGGGTAACTCCCTGGTCATTTCCTGAGTGAACCGTCCCTT	GGGAAGGGGGCGGGGCCGGG	+
M100	THAP1_HUMAN.H11MO.0.C	-10	0.0102047	4.09209	0.486298	22	GGGGTAACTCCCTGGTCATTTCCTGAGTGAACCGTCCCTT	CGCCGCCATCTTGGCTGCGGGC	+
M100	MAF_HUMAN.H11MO.0.A	-15	0.0116837	4.68517	0.486298	19	GGGGTAACTCCCTGGTCATTTCCTGAGTGAACCGTCCCTT	GAATCTGCTGACTCAGCAA	+
M100	CLOCK_HUMAN.H11MO.0.C	-12	0.012634	5.06625	0.49956	14	GGGGTAACTCCCTGGTCATTTCCTGAGTGAACCGTCCCTT	CAGACACGTGAACA	+
M103	BC11A_HUMAN.H11MO.0.A	-18	3.39579e-05	0.0136171	0.0264274	17	CCTTGTCTCTGCTCACTTCAATCAGTGCCTCTGAAACTTA	TTTTCACTTCCTCTTTT	-
M103	ZN264_HUMAN.H11MO.0.C	-14	0.000269733	0.108163	0.104958	24	CCTTGTCTCTGCTCACTTCAATCAGTGCCTCTGAAACTTA	AATGGGATTAGTGCCCTTATAAGA	-
M103	ZN214_HUMAN.H11MO.0.C	-17	0.000541469	0.217129	0.1316	22	CCTTGTCTCTGCTCACTTCAATCAGTGCCTCTGAAACTTA	TCATCAAAGGCCTCAAAAAGGA	-
M103	CUX1_HUMAN.H11MO.0.C	-18	0.000676401	0.271237	0.1316	14	CCTTGTCTCTGCTCACTTCAATCAGTGCCTCTGAAACTTA	CCATCGATCCCCCT	-
M103	ETV5_HUMAN.H11MO.0.C	-20	0.00116198	0.465955	0.159289	14	CCTTGTCTCTGCTCACTTCAATCAGTGCCTCTGAAACTTA	CTCACTTCCTGCTC	-
M103	NR1D1_HUMAN.H11MO.0.B	-18	0.0013104	0.52547	0.159289	19	CCTTGTCTCTGCTCACTTCAATCAGTGCCTCTGAAACTTA	CCTTCTGACCCACTTCCCT	-
M103	BATF_HUMAN.H11MO.0.A	-20	0.00156689	0.628323	0.159289	18	CCTTGTCTCTGCTCACTTCAATCAGTGCCTCTGAAACTTA	ATGAGTCATATCGAAAGT	-
M103	MZF1_HUMAN.H11MO.0.B	-20	0.00163743	0.65661	0.159289	13	CCTTGTCTCTGCTCACTTCAATCAGTGCCTCTGAAACTTA	CCCAATCCCCTCC	-
M103	ZN394_HUMAN.H11MO.0.C	-14	0.00196753	0.78898	0.170134	20	CCTTGTCTCTGCTCACTTCAATCAGTGCCTCTGAAACTTA	ATTCCATTCTATTCCATTCT	-
M103	Z354A_HUMAN.H11MO.0.C	-14	0.00320761	1.28625	0.230304	24	CCTTGTCTCTGCTCACTTCAATCAGTGCCTCTGAAACTTA	ATTTAGTCCATTTACATTTAATGT	+
M103	ZN554_HUMAN.H11MO.0.C	-14	0.00325523	1.30535	0.230304	20	CCTTGTCTCTGCTCACTTCAATCAGTGCCTCTGAAACTTA	AGCACCCCACATGGCTCAGC	-
M103	RFX5_HUMAN.H11MO.0.A	-17	0.00401863	1.61147	0.260621	20	CCTTGTCTCTGCTCACTTCAATCAGTGCCTCTGAAACTTA	GTCAGCTGTTGCTAGGCAGA	+
M103	RXRA_HUMAN.H11MO.0.A	-22	0.00567109	2.27411	0.339497	18	CCTTGTCTCTGCTCACTTCAATCAGTGCCTCTGAAACTTA	CTCTGACCTCTGCCTCCCCC	-
M103	NKX61_HUMAN.H11MO.0.B	-18	0.00693543	2.78111	0.38553	19	CCTTGTCTCTGCTCACTTCAATCAGTGCCTCTGAAACTTA	CATTAAATTCCCATTAATC	-
M103	NR1H4_HUMAN.H11MO.0.B	-13	0.00850145	3.40908	0.427729	19	CCTTGTCTCTGCTCACTTCAATCAGTGCCTCTGAAACTTA	CCTCGGGGTCATTGACCCC	-
M103	VDR_HUMAN.H11MO.0.A	-16	0.00908454	3.6429	0.427729	16	CCTTGTCTCTGCTCACTTCAATCAGTGCCTCTGAAACTTA	TGAACCCACTGACCCC	-
M103	Z324A_HUMAN.H11MO.0.C	-7	0.0097065	3.89231	0.427729	23	CCTTGTCTCTGCTCACTTCAATCAGTGCCTCTGAAACTTA	TATCAAACCATCCTTTGCTGCCA	+
M103	PBX2_HUMAN.H11MO.0.C	-18	0.0105773	4.24151	0.427729	15	CCTTGTCTCTGCTCACTTCAATCAGTGCCTCTGAAACTTA	CCATCAATCAATTTA	-
M103	ETS2_HUMAN.H11MO.0.B	-20	0.0109922	4.40789	0.427729	13	CCTTGTCTCTGCTCACTTCAATCAGTGCCTCTGAAACTTA	TCCTCTTCCTTCC	-
M103	NR1H3_HUMAN.H11MO.0.B	-15	0.0126567	5.07532	0.469042	19	CCTTGTCTCTGCTCACTTCAATCAGTGCCTCTGAAACTTA	TGACCTGCAGTGACCTCTG	-
M103	PO3F2_HUMAN.H11MO.0.A	-21	0.0142676	5.72132	0.487912	17	CCTTGTCTCTGCTCACTTCAATCAGTGCCTCTGAAACTTA	TTCATGCATATTCATTC	+
M103	AIRE_HUMAN.H11MO.0.C	-14	0.0144197	5.7823	0.487912	18	CCTTGTCTCTGCTCACTTCAATCAGTGCCTCTGAAACTTA	TTAACCAATATAACCAAT	-
M103	BATF3_HUMAN.H11MO.0.B	-22	0.0152596	6.11909	0.494816	17	CCTTGTCTCTGCTCACTTCAATCAGTGCCTCTGAAACTTA	GAGTCATAATGAAACTG	-
M106	ZN394_HUMAN.H11MO.0.C	-15	0.000501865	0.201248	0.401996	20	GTAAAAAACAGGTATACTCCTCAACTCTCTGATAGATACT	ATTCCATTCTATTCCATTCT	-
M106	RXRA_HUMAN.H11MO.0.A	-17	0.00145426	0.583156	0.420397	20	GTAAAAAACAGGTATACTCCTCAACTCTCTGATAGATACT	CTCTGACCTCTGCCTCCCCC	-
M106	GATA1_HUMAN.H11MO.0.A	8	0.00194895	0.781529	0.420397	11	GTAAAAAACAGGTATACTCCTCAACTCTCTGATAGATACT	TCTTATCTGTCCCCGCCAG	-
M106	GATA2_HUMAN.H11MO.0.A	8	0.00209935	0.841839	0.420397	11	GTAAAAAACAGGTATACTCCTCAACTCTCTGATAGATACT	CCTTATCTCCACCCCCCAG	-
M107	ZN394_HUMAN.H11MO.0.C	-21	6.53399e-05	0.0262013	0.0523376	19	AGATAGGTACAGTACCTCACGACTTCATTCCATCACACTA	ATTCCATTCTATTCCATTCT	-
M107	BRAC_HUMAN.H11MO.0.A	-13	0.00103184	0.413769	0.413256	20	AGATAGGTACAGTACCTCACGACTTCATTCCATCACACTA	ATTTCACACCTCCCTGCTAA	-
M108	ZN394_HUMAN.H11MO.0.C	-5	0.000376793	0.151094	0.300669	20	TTAGTACCACAGTTAGTTCTAAATTTTCATAATGTCTTGT	ATTCCATTCTATTCCATTCT	-
M110	ZN563_HUMAN.H11MO.0.C	-1	0.000247098	0.0990863	0.195098	21	GCCAAAAGCAGGCCAGGAATCACGCACTCTGCTACGCCCA	GCAGCTGCCAGTGAGGATCCC	-
M110	RXRA_HUMAN.H11MO.0.A	-19	0.000488998	0.196088	0.195098	20	GCCAAAAGCAGGCCAGGAATCACGCACTCTGCTACGCCCA	CTCTGACCTCTGCCTCCCCC	-
M110	Z324A_HUMAN.H11MO.0.C	-17	0.00128062	0.513528	0.340623	23	GCCAAAAGCAGGCCAGGAATCACGCACTCTGCTACGCCCA	TATCAAACCATCCTTTGCTGCCA	+
M111	ZN394_HUMAN.H11MO.0.C	-1	0.000575708	0.230859	0.291288	20	TAATTCAATGATAACATTTTTCCCTTTCCTTCTCATCCTT	ATTCCATTCTATTCCATTCT	-
M111	RXRA_HUMAN.H11MO.0.A	-15	0.000726403	0.291288	0.291288	20	TAATTCAATGATAACATTTTTCCCTTTCCTTCTCATCCTT	CTCTGACCTCTGCCTCCCCC	-
M111	BRAC_HUMAN.H11MO.0.A	-15	0.00114535	0.459284	0.306189	20	TAATTCAATGATAACATTTTTCCCTTTCCTTCTCATCCTT	ATTTCACACCTCCCTGCTAA	-
M112	TFE3_HUMAN.H11MO.0.B	-17	0.000211798	0.084931	0.132047	10	TACTGCAGTCCTGCCATTCACGTAACTCATTGGTGACTTT	TCACGTGACC	-
M112	TFEB_HUMAN.H11MO.0.C	-18	0.000334792	0.134252	0.132047	9	TACTGCAGTCCTGCCATTCACGTAACTCATTGGTGACTTT	CACGTGACC	-
M112	PKNX1_HUMAN.H11MO.0.B	-9	0.00105605	0.423474	0.246894	11	TACTGCAGTCCTGCCATTCACGTAACTCATTGGTGACTTT	CCTGTCAATCA	-
M112	MITF_HUMAN.H11MO.0.A	-17	0.00125195	0.50203	0.246894	10	TACTGCAGTCCTGCCATTCACGTAACTCATTGGTGACTTT	TCACGTGACC	+
M112	FOS_HUMAN.H11MO.0.A	-21	0.00290476	1.16481	0.332522	9	TACTGCAGTCCTGCCATTCACGTAACTCATTGGTGACTTT	GTGACTCAC	-
M112	PBX3_HUMAN.H11MO.0.A	-9	0.00440098	1.76479	0.332522	11	TACTGCAGTCCTGCCATTCACGTAACTCATTGGTGACTTT	CCTGTCAATCA	-
M112	JUN_HUMAN.H11MO.0.A	-20	0.00464754	1.86366	0.332522	11	TACTGCAGTCCTGCCATTCACGTAACTCATTGGTGACTTT	GATGACTCATC	-
M112	FOSB_HUMAN.H11MO.0.A	-21	0.00476033	1.90889	0.332522	9	TACTGCAGTCCTGCCATTCACGTAACTCATTGGTGACTTT	ATGACTCAT	-
M112	USF1_HUMAN.H11MO.0.A	-15	0.0052236	2.09466	0.332522	12	TACTGCAGTCCTGCCATTCACGTAACTCATTGGTGACTTT	GGTCACGTGACC	-
M112	FOSL1_HUMAN.H11MO.0.A	-20	0.00549942	2.20527	0.332522	12	TACTGCAGTCCTGCCATTCACGTAACTCATTGGTGACTTT	GGTGACTCATCC	-
M112	JUND_HUMAN.H11MO.0.A	-20	0.00576869	2.31324	0.332522	11	TACTGCAGTCCTGCCATTCACGTAACTCATTGGTGACTTT	GATGACTCATC	-
M112	PBX1_HUMAN.H11MO.0.A	-10	0.00620295	2.48738	0.332522	10	TACTGCAGTCCTGCCATTCACGTAACTCATTGGTGACTTT	CTGTCAATCA	-
M112	NR2E3_HUMAN.H11MO.0.C	-26	0.0065105	2.61071	0.332522	14	TACTGCAGTCCTGCCATTCACGTAACTCATTGGTGACTTT	TGACTTTTGACTTT	-
M112	FOSL2_HUMAN.H11MO.0.A	-20	0.00674458	2.70458	0.332522	12	TACTGCAGTCCTGCCATTCACGTAACTCATTGGTGACTTT	GATGACTCATCC	-
M112	USF2_HUMAN.H11MO.0.A	-9	0.00777602	3.11818	0.337794	19	TACTGCAGTCCTGCCATTCACGTAACTCATTGGTGACTTT	CGCCGCGGCCACGTGACCC	-
M112	JUNB_HUMAN.H11MO.0.A	-20	0.00793126	3.18044	0.337794	11	TACTGCAGTCCTGCCATTCACGTAACTCATTGGTGACTTT	GGTGACTCAGA	-
M112	EPAS1_HUMAN.H11MO.0.B	-16	0.00813619	3.26261	0.337794	9	TACTGCAGTCCTGCCATTCACGTAACTCATTGGTGACTTT	GGCACGTAC	-
M112	NR4A2_HUMAN.H11MO.0.C	-32	0.00914005	3.66516	0.360498	8	TACTGCAGTCCTGCCATTCACGTAACTCATTGGTGACTTT	GTGACCTTT	-
M112	ARNT_HUMAN.H11MO.0.B	-16	0.012172	4.88099	0.405348	9	TACTGCAGTCCTGCCATTCACGTAACTCATTGGTGACTTT	GGCACGTAC	-
M112	NKX32_HUMAN.H11MO.0.C	-15	0.0126412	5.06914	0.405348	10	TACTGCAGTCCTGCCATTCACGTAACTCATTGGTGACTTT	AAACACTTAA	-
M112	NFYB_HUMAN.H11MO.0.A	-23	0.012742	5.10956	0.405348	13	TACTGCAGTCCTGCCATTCACGTAACTCATTGGTGACTTT	CTCTGATTGGCTG	-
M112	FOXI1_HUMAN.H11MO.0.B	-23	0.0128465	5.15143	0.405348	12	TACTGCAGTCCTGCCATTCACGTAACTCATTGGTGACTTT	CTCTGATTGGTC	+
M112	TEAD1_HUMAN.H11MO.0.A	-4	0.0128465	5.15143	0.405348	12	TACTGCAGTCCTGCCATTCACGTAACTCATTGGTGACTTT	ACATTCCAGCCA	+
M112	ATF3_HUMAN.H11MO.0.A	-16	0.0154375	6.19044	0.468369	11	TACTGCAGTCCTGCCATTCACGTAACTCATTGGTGACTTT	ATCACGTCACC	-
M112	NFYA_HUMAN.H11MO.0.A	-23	0.0161655	6.48235	0.47229	14	TACTGCAGTCCTGCCATTCACGTAACTCATTGGTGACTTT	TTCTGATTGGCTGA	-
M112	ZN528_HUMAN.H11MO.0.C	-16	0.0175352	7.0316	0.476976	20	TACTGCAGTCCTGCCATTCACGTAACTCATTGGTGACTTT	CCCAGGGAAGCCATTTCTGA	+
M113	GATA2_HUMAN.H11MO.0.A	-21	0.000421566	0.169048	0.149396	19	GTAAATGAAGCCAACTTGACGCCTTCTCTGCAACTTCCTG	CCTTATCTCCACCCCCCAG	-
M113	GATA1_HUMAN.H11MO.0.A	-21	0.000457008	0.18326	0.149396	19	GTAAATGAAGCCAACTTGACGCCTTCTCTGCAACTTCCTG	TCTTATCTGTCCCCGCCAG	-
M113	RXRA_HUMAN.H11MO.0.A	-14	0.000558836	0.224093	0.149396	20	GTAAATGAAGCCAACTTGACGCCTTCTCTGCAACTTCCTG	CTCTGACCTCTGCCTCCCCC	-
M113	NR1D1_HUMAN.H11MO.0.B	-21	0.000795597	0.319034	0.159517	19	GTAAATGAAGCCAACTTGACGCCTTCTCTGCAACTTCCTG	CCTTCTGACCCACTTCCCT	-
M115	RXRA_HUMAN.H11MO.0.A	-3	0.000243293	0.0975603	0.195121	20	GAAAACTGACAACTTGCAGTCACCATAGTTAGTTACTCTG	CTCTGACCTCTGCCTCCCCC	-
M115	BRAC_HUMAN.H11MO.0.A	-3	0.0012104	0.485369	0.485369	20	GAAAACTGACAACTTGCAGTCACCATAGTTAGTTACTCTG	ATTTCACACCTCCCTGCTAA	-
M117	ZN394_HUMAN.H11MO.0.C	-8	0.000551655	0.221214	0.237629	20	CGATCTTAATTATCACATTGTCCCTTTACTGTACACATCC	ATTCCATTCTATTCCATTCT	-
M117	BRAC_HUMAN.H11MO.0.A	-15	0.000595569	0.238823	0.237629	20	CGATCTTAATTATCACATTGTCCCTTTACTGTACACATCC	ATTTCACACCTCCCTGCTAA	-
M117	RXRA_HUMAN.H11MO.0.A	-16	0.000936241	0.375433	0.249037	20	CGATCTTAATTATCACATTGTCCCTTTACTGTACACATCC	CTCTGACCTCTGCCTCCCCC	-
M117	ZN563_HUMAN.H11MO.0.C	-18	0.00267042	1.07084	0.476174	21	CGATCTTAATTATCACATTGTCCCTTTACTGTACACATCC	GGGATCCTCACTGGCAGCTGC	+
M117	Z324A_HUMAN.H11MO.0.C	-10	0.00335462	1.3452	0.476174	23	CGATCTTAATTATCACATTGTCCCTTTACTGTACACATCC	TATCAAACCATCCTTTGCTGCCA	+
M117	GATA1_HUMAN.H11MO.0.A	9	0.00371752	1.49073	0.476174	10	CGATCTTAATTATCACATTGTCCCTTTACTGTACACATCC	TCTTATCTGTCCCCGCCAG	-
M117	ZN350_HUMAN.H11MO.0.C	-18	0.00466197	1.86945	0.476174	18	CGATCTTAATTATCACATTGTCCCTTTACTGTACACATCC	CAGTCCTTTTATGACCTA	+
M117	CLOCK_HUMAN.H11MO.0.C	-17	0.00477374	1.91427	0.476174	14	CGATCTTAATTATCACATTGTCCCTTTACTGTACACATCC	TGTTCACGTGTCTG	-
M118	ZN394_HUMAN.H11MO.0.C	-17	0.000288667	0.115755	0.230933	20	AATCGTAGAAGTACATCCTTTTCTTCTATCCCCCTTGCAG	ATTCCATTCTATTCCATTCT	-
M120	NR1D1_HUMAN.H11MO.0.B	-7	0.000379453	0.152161	0.159725	19	AGAGTCTAACAGCCACCCACTTCTATTGCATCGTGTGCTG	CCTTCTGACCCACTTCCCT	-
M120	ZN394_HUMAN.H11MO.0.C	-9	0.000420336	0.168555	0.159725	20	AGAGTCTAACAGCCACCCACTTCTATTGCATCGTGTGCTG	ATTCCATTCTATTCCATTCT	-
M120	GATA1_HUMAN.H11MO.0.A	7	0.000678797	0.272198	0.159725	12	AGAGTCTAACAGCCACCCACTTCTATTGCATCGTGTGCTG	TCTTATCTGTCCCCGCCAG	-
M120	GATA2_HUMAN.H11MO.0.A	7	0.000798623	0.320248	0.159725	12	AGAGTCTAACAGCCACCCACTTCTATTGCATCGTGTGCTG	CCTTATCTCCACCCCCCAG	-
M120	TAL1_HUMAN.H11MO.0.A	7	0.00204993	0.822021	0.327989	12	AGAGTCTAACAGCCACCCACTTCTATTGCATCGTGTGCTG	CCTTATCTGCCCCCCCCAG	-
M121	ZN394_HUMAN.H11MO.0.C	-18	9.1875e-05	0.0368419	0.0736837	20	ATAGAGTAGAAGTGCATACTTCCATTAAAGACTCTTTTTG	ATTCCATTCTATTCCATTCT	-
M122	VEZF1_HUMAN.H11MO.0.C	-13	8.79204e-07	0.000352561	0.000680273	22	TCCTTCGACAACTCCCCCCCCTCTCTGCCATCCACACTGA	CCCCTCCCCCTCCCCCCTCCCC	-
M122	MAZ_HUMAN.H11MO.0.A	-13	3.88053e-06	0.00155609	0.00139488	22	TCCTTCGACAACTCCCCCCCCTCTCTGCCATCCACACTGA	CCCCCCCCCCCCCCCCTCCCCC	-
M122	RXRA_HUMAN.H11MO.0.A	-15	6.34404e-06	0.00254396	0.00139488	20	TCCTTCGACAACTCCCCCCCCTCTCTGCCATCCACACTGA	CTCTGACCTCTGCCTCCCCC	-
M122	ZN467_HUMAN.H11MO.0.C	-13	7.21111e-06	0.00289166	0.00139488	22	TCCTTCGACAACTCCCCCCCCTCTCTGCCATCCACACTGA	CCCCCCCCCCCCTCCCCTCCCC	-
M122	PATZ1_HUMAN.H11MO.0.C	-13	3.02476e-05	0.0121293	0.00468074	22	TCCTTCGACAACTCCCCCCCCTCTCTGCCATCCACACTGA	CCTCCCCCCCCGCCCCCTCCCC	-
M122	WT1_HUMAN.H11MO.0.C	-13	0.000191286	0.0767058	0.0237551	20	TCCTTCGACAACTCCCCCCCCTCTCTGCCATCCACACTGA	CCCCCCCTCCTCCCCCGCCC	-
M122	ZBT17_HUMAN.H11MO.0.A	-16	0.000214912	0.0861798	0.0237551	19	TCCTTCGACAACTCCCCCCCCTCTCTGCCATCCACACTGA	CTTCCCCTCCCCCACCCTC	-
M122	Z324A_HUMAN.H11MO.0.C	-10	0.000297226	0.119188	0.0246133	23	TCCTTCGACAACTCCCCCCCCTCTCTGCCATCCACACTGA	TATCAAACCATCCTTTGCTGCCA	+
M122	GATA1_HUMAN.H11MO.0.A	-16	0.000318109	0.127562	0.0246133	19	TCCTTCGACAACTCCCCCCCCTCTCTGCCATCCACACTGA	TCTTATCTGTCCCCGCCAG	-
M122	GATA2_HUMAN.H11MO.0.A	-16	0.000318109	0.127562	0.0246133	19	TCCTTCGACAACTCCCCCCCCTCTCTGCCATCCACACTGA	CCTTATCTCCACCCCCCAG	-
M122	LEF1_HUMAN.H11MO.0.A	-20	0.000369667	0.148237	0.0260023	14	TCCTTCGACAACTCCCCCCCCTCTCTGCCATCCACACTGA	TCCTTTGATTTGCT	+
M122	IRF3_HUMAN.H11MO.0.B	-13	0.000511181	0.204984	0.0327388	20	TCCTTCGACAACTCCCCCCCCTCTCTGCCATCCACACTGA	TCACTTTCCCTTTCCCTTTC	-
M122	SP4_HUMAN.H11MO.0.A	-15	0.000550063	0.220575	0.0327388	20	TCCTTCGACAACTCCCCCCCCTCTCTGCCATCCACACTGA	CCCGGCCCCGCCCCCTTCCC	-
M122	ZN394_HUMAN.H11MO.0.C	-14	0.000684056	0.274307	0.0378057	20	TCCTTCGACAACTCCCCCCCCTCTCTGCCATCCACACTGA	ATTCCATTCTATTCCATTCT	-
M122	ZN341_HUMAN.H11MO.0.C	-10	0.000756052	0.303177	0.0389991	22	TCCTTCGACAACTCCCCCCCCTCTCTGCCATCCACACTGA	GCTCTTCCCTCCCCCCCCCCCC	-
M122	ZN263_HUMAN.H11MO.0.A	-14	0.000848264	0.340154	0.0408921	20	TCCTTCGACAACTCCCCCCCCTCTCTGCCATCCACACTGA	CTCCTCCTCTCCCTCCTCCC	-
M122	COT1_HUMAN.H11MO.0.C	-15	0.000898452	0.360279	0.0408921	17	TCCTTCGACAACTCCCCCCCCTCTCTGCCATCCACACTGA	CCCTGACCTCTGACCCC	-
M122	PAX5_HUMAN.H11MO.0.A	-16	0.00118097	0.473568	0.0497351	21	TCCTTCGACAACTCCCCCCCCTCTCTGCCATCCACACTGA	GTCACGCTCTGCTGCCCAGGC	-
M122	EGR2_HUMAN.H11MO.0.A	-13	0.00128558	0.515518	0.0497351	18	TCCTTCGACAACTCCCCCCCCTCTCTGCCATCCACACTGA	CCCCTCCCACACCCCCCC	-
M122	FLI1_HUMAN.H11MO.0.A	-12	0.00128558	0.515518	0.0497351	18	TCCTTCGACAACTCCCCCCCCTCTCTGCCATCCACACTGA	TCCCTCCTTCCTTCCTCC	-
M122	TAL1_HUMAN.H11MO.0.A	-16	0.00139928	0.561111	0.0497833	19	TCCTTCGACAACTCCCCCCCCTCTCTGCCATCCACACTGA	CCTTATCTGCCCCCCCCAG	-
M122	PPARG_HUMAN.H11MO.0.A	-18	0.00141551	0.56762	0.0497833	17	TCCTTCGACAACTCCCCCCCCTCTCTGCCATCCACACTGA	TGACCTTTGCCCCACTT	-
M122	SP3_HUMAN.H11MO.0.B	-14	0.0022317	0.89491	0.075076	20	TCCTTCGACAACTCCCCCCCCTCTCTGCCATCCACACTGA	CCCCGGCCCCGCCCCCCCCC	-
M122	KLF15_HUMAN.H11MO.0.A	-10	0.00243849	0.977834	0.0786146	19	TCCTTCGACAACTCCCCCCCCTCTCTGCCATCCACACTGA	CCCCCCCCTGCTCCTCCCC	-
M122	BRAC_HUMAN.H11MO.0.A	-9	0.00310802	1.24632	0.0950723	20	TCCTTCGACAACTCCCCCCCCTCTCTGCCATCCACACTGA	ATTTCACACCTCCCTGCTAA	-
M122	NR1D1_HUMAN.H11MO.0.B	-12	0.00319473	1.28109	0.0950723	19	TCCTTCGACAACTCCCCCCCCTCTCTGCCATCCACACTGA	CCTTCTGACCCACTTCCCT	-
M122	ETV5_HUMAN.H11MO.0.C	-14	0.00407047	1.63226	0.116647	14	TCCTTCGACAACTCCCCCCCCTCTCTGCCATCCACACTGA	CTCACTTCCTGCTC	-
M122	KLF6_HUMAN.H11MO.0.A	-14	0.00474651	1.90335	0.131163	19	TCCTTCGACAACTCCCCCCCCTCTCTGCCATCCACACTGA	CCCCCGGCCCCGCCCTTCC	-
M122	RARG_HUMAN.H11MO.0.B	-13	0.00516354	2.07058	0.137766	18	TCCTTCGACAACTCCCCCCCCTCTCTGCCATCCACACTGA	CCCAGGTCACTCTGACCT	-
M122	RARA_HUMAN.H11MO.0.A	-15	0.00710829	2.85042	0.183332	20	TCCTTCGACAACTCCCCCCCCTCTCTGCCATCCACACTGA	CCTTGACCTCTTGATCCCCC	-
M122	NR1H4_HUMAN.H11MO.0.B	-13	0.00742967	2.9793	0.185439	19	TCCTTCGACAACTCCCCCCCCTCTCTGCCATCCACACTGA	CCTCGGGGTCATTGACCCC	-
M122	SP2_HUMAN.H11MO.0.A	-6	0.00844734	3.38738	0.193965	22	TCCTTCGACAACTCCCCCCCCTCTCTGCCATCCACACTGA	CCCCCGGCCCCGCCCCCCCCCC	-
M122	LYL1_HUMAN.H11MO.0.A	-18	0.00851626	3.41502	0.193965	14	TCCTTCGACAACTCCCCCCCCTCTCTGCCATCCACACTGA	CCAGCTGTTTCCTG	+
M122	COT2_HUMAN.H11MO.0.A	-14	0.00852331	3.41785	0.193965	13	TCCTTCGACAACTCCCCCCCCTCTCTGCCATCCACACTGA	CCTCTGACCTTTG	-
M122	ZN770_HUMAN.H11MO.0.C	-11	0.00949269	3.80657	0.209853	22	TCCTTCGACAACTCCCCCCCCTCTCTGCCATCCACACTGA	GATCCTCCCGCCTCAGCCTCCC	-
M122	PPARA_HUMAN.H11MO.0.B	-18	0.00993538	3.98409	0.213538	17	TCCTTCGACAACTCCCCCCCCTCTCTGCCATCCACACTGA	TGACCTTTGCCCCAGTT	-
M122	NKX25_HUMAN.H11MO.0.B	-19	0.0106048	4.25253	0.219538	8	TCCTTCGACAACTCCCCCCCCTCTCTGCCATCCACACTGA	CCTCTCCA	-
M122	KLF3_HUMAN.H11MO.0.B	-10	0.010782	4.32358	0.219538	19	TCCTTCGACAACTCCCCCCCCTCTCTGCCATCCACACTGA	CCCGGCCCCGCCCCTCCCC	-
M122	BC11A_HUMAN.H11MO.0.A	-18	0.0128389	5.14839	0.254716	17	TCCTTCGACAACTCCCCCCCCTCTCTGCCATCCACACTGA	TTTTCACTTCCTCTTTT	-
M122	EGR1_HUMAN.H11MO.0.A	-12	0.0145657	5.84084	0.28175	17	TCCTTCGACAACTCCCCCCCCTCTCTGCCATCCACACTGA	CCCCCGCCCACGCCCTC	-
M122	ETV4_HUMAN.H11MO.0.B	-16	0.0166247	6.6665	0.313735	11	TCCTTCGACAACTCCCCCCCCTCTCTGCCATCCACACTGA	CCCTTCCTGTT	-
M122	IRF8_HUMAN.H11MO.0.B	-19	0.0184262	7.3889	0.339453	20	TCCTTCGACAACTCCCCCCCCTCTCTGCCATCCACACTGA	TTACTTTCACTTCCTCTTTT	-
M122	PRDM1_HUMAN.H11MO.0.A	-19	0.0195595	7.84338	0.351952	14	TCCTTCGACAACTCCCCCCCCTCTCTGCCATCCACACTGA	TCACTTTCACTTTC	-
M122	NANOG_HUMAN.H11MO.0.A	-20	0.0211003	8.46122	0.369529	17	TCCTTCGACAACTCCCCCCCCTCTCTGCCATCCACACTGA	TCCTTTGTTATGCAAAT	+
M122	ZN563_HUMAN.H11MO.0.C	-5	0.0214916	8.61812	0.369529	21	TCCTTCGACAACTCCCCCCCCTCTCTGCCATCCACACTGA	GGGATCCTCACTGGCAGCTGC	+
M122	SMAD3_HUMAN.H11MO.0.B	-13	0.0229842	9.21667	0.383112	12	TCCTTCGACAACTCCCCCCCCTCTCTGCCATCCACACTGA	CTCTGTCACCTG	+
M122	THAP1_HUMAN.H11MO.0.C	-22	0.0232718	9.33199	0.383112	18	TCCTTCGACAACTCCCCCCCCTCTCTGCCATCCACACTGA	CGCCGCCATCTTGGCTGCGGGC	+
M122	ZSC22_HUMAN.H11MO.0.C	-14	0.0257867	10.3405	0.40896	16	TCCTTCGACAACTCCCCCCCCTCTCTGCCATCCACACTGA	CCTCCTCCCTCAGACC	-
M122	ZN350_HUMAN.H11MO.0.C	-17	0.0259744	10.4157	0.40896	18	TCCTTCGACAACTCCCCCCCCTCTCTGCCATCCACACTGA	CAGTCCTTTTATGACCTA	+
M122	ERG_HUMAN.H11MO.0.A	-15	0.0264276	10.5975	0.40896	13	TCCTTCGACAACTCCCCCCCCTCTCTGCCATCCACACTGA	CCACTTCCTGCCC	-
M122	THA_HUMAN.H11MO.0.C	-1	0.0284746	11.4183	0.423689	17	TCCTTCGACAACTCCCCCCCCTCTCTGCCATCCACACTGA	CTGACCTGAAGTGACCC	-
M122	NFIC_HUMAN.H11MO.0.A	-15	0.0302035	12.1116	0.437095	17	TCCTTCGACAACTCCCCCCCCTCTCTGCCATCCACACTGA	CTTGGCTCCCTGCCAAG	+
M122	IRF1_HUMAN.H11MO.0.A	-19	0.0305053	12.2326	0.437095	20	TCCTTCGACAACTCCCCCCCCTCTCTGCCATCCACACTGA	TTACTTTCACTTTCATTTTC	-
M122	TAF1_HUMAN.H11MO.0.A	-18	0.0328614	13.1774	0.462292	16	TCCTTCGACAACTCCCCCCCCTCTCTGCCATCCACACTGA	CCGCCGCCGCCATCTT	-
M122	SRBP2_HUMAN.H11MO.0.B	-10	0.0344708	13.8228	0.473524	13	TCCTTCGACAACTCCCCCCCCTCTCTGCCATCCACACTGA	CCTCACCCCACCC	-
M122	VDR_HUMAN.H11MO.0.A	-16	0.0348837	13.9884	0.473524	16	TCCTTCGACAACTCCCCCCCCTCTCTGCCATCCACACTGA	TGAACCCACTGACCCC	-
M122	IRF2_HUMAN.H11MO.0.A	-19	0.0359024	14.3969	0.473885	20	TCCTTCGACAACTCCCCCCCCTCTCTGCCATCCACACTGA	TTACTTTCACTTTCACTTTC	-
M122	ETS2_HUMAN.H11MO.0.B	-20	0.0367988	14.7563	0.473885	13	TCCTTCGACAACTCCCCCCCCTCTCTGCCATCCACACTGA	TCCTCTTCCTTCC	-
M122	MZF1_HUMAN.H11MO.0.B	-7	0.0367988	14.7563	0.473885	13	TCCTTCGACAACTCCCCCCCCTCTCTGCCATCCACACTGA	CCCAATCCCCTCC	-
M122	SOX4_HUMAN.H11MO.0.B	-20	0.0373602	14.9814	0.473885	12	TCCTTCGACAACTCCCCCCCCTCTCTGCCATCCACACTGA	TCCTTTGTTCTC	+
M122	ZN554_HUMAN.H11MO.0.C	-8	0.0399631	16.0252	0.498724	20	TCCTTCGACAACTCCCCCCCCTCTCTGCCATCCACACTGA	AGCACCCCACATGGCTCAGC	-
M123	ZN394_HUMAN.H11MO.0.C	-13	0.000893941	0.35847	0.321851	20	AAAAAACTTGCAAACAGCTCACCGACATGGAGTGCAGTGA	AGAATGGAATAGAATGGAAT	+
M123	ZN214_HUMAN.H11MO.0.C	-9	0.00112823	0.452422	0.321851	22	AAAAAACTTGCAAACAGCTCACCGACATGGAGTGCAGTGA	TCATCAAAGGCCTCAAAAAGGA	-
M123	THA_HUMAN.H11MO.0.C	-21	0.0018841	0.755524	0.374907	17	AAAAAACTTGCAAACAGCTCACCGACATGGAGTGCAGTGA	CTGACCTGAAGTGACCC	-
M123	ZN563_HUMAN.H11MO.0.C	-13	0.0025078	1.00563	0.399211	21	AAAAAACTTGCAAACAGCTCACCGACATGGAGTGCAGTGA	GCAGCTGCCAGTGAGGATCCC	-
M123	NR1I2_HUMAN.H11MO.0.C	-3	0.00316944	1.27095	0.420447	19	AAAAAACTTGCAAACAGCTCACCGACATGGAGTGCAGTGA	TGAGGTCAAAAAAGTTCAG	+
M123	STAT3_HUMAN.H11MO.0.A	-4	0.00381388	1.52937	0.433659	12	AAAAAACTTGCAAACAGCTCACCGACATGGAGTGCAGTGA	CATTTCCCGGAA	+
M123	PO2F1_HUMAN.H11MO.0.C	-3	0.00493208	1.97776	0.490704	16	AAAAAACTTGCAAACAGCTCACCGACATGGAGTGCAGTGA	TTATTTGCATTCGATT	-
M124	ZN394_HUMAN.H11MO.0.C	-17	0.000162852	0.0653036	0.130282	20	GGTATGCTAATAAGCAAACTCCTGTAAATTGCTGTATTCT	ATTCCATTCTATTCCATTCT	-
M124	LEF1_HUMAN.H11MO.0.A	-19	0.000896165	0.359362	0.358466	14	GGTATGCTAATAAGCAAACTCCTGTAAATTGCTGTATTCT	TCCTTTGATTTGCT	+
M125	RXRA_HUMAN.H11MO.0.A	-19	0.000609206	0.244292	0.24307	20	GTGGCTTTAAATCTTTAAAATGTTAGCTTTCCAACCACGT	CTCTGACCTCTGCCTCCCCC	-
M125	ZN394_HUMAN.H11MO.0.C	-12	0.000609206	0.244292	0.24307	20	GTGGCTTTAAATCTTTAAAATGTTAGCTTTCCAACCACGT	ATTCCATTCTATTCCATTCT	-
M125	NR1D1_HUMAN.H11MO.0.B	-22	0.00250831	1.00583	0.457802	18	GTGGCTTTAAATCTTTAAAATGTTAGCTTTCCAACCACGT	CCTTCTGACCCACTTCCCT	-
M125	Z324A_HUMAN.H11MO.0.C	-13	0.00266038	1.06681	0.457802	23	GTGGCTTTAAATCTTTAAAATGTTAGCTTTCCAACCACGT	TATCAAACCATCCTTTGCTGCCA	+
M125	AIRE_HUMAN.H11MO.0.C	0	0.00286847	1.15026	0.457802	18	GTGGCTTTAAATCTTTAAAATGTTAGCTTTCCAACCACGT	ATTGGTTTTATTGGTTAA	+
M125	ZN350_HUMAN.H11MO.0.C	-16	0.00393587	1.57829	0.46206	18	GTGGCTTTAAATCTTTAAAATGTTAGCTTTCCAACCACGT	CAGTCCTTTTATGACCTA	+
M125	ZN563_HUMAN.H11MO.0.C	-9	0.0042286	1.69567	0.46206	21	GTGGCTTTAAATCTTTAAAATGTTAGCTTTCCAACCACGT	GGGATCCTCACTGGCAGCTGC	+
M125	GATA1_HUMAN.H11MO.0.A	-20	0.00463224	1.85753	0.46206	19	GTGGCTTTAAATCTTTAAAATGTTAGCTTTCCAACCACGT	TCTTATCTGTCCCCGCCAG	-
M126	LEF1_HUMAN.H11MO.0.A	-21	9.25688e-05	0.0371201	0.0668526	14	CACTGAAATTTAAAGGAAGCAGTTTGTATTATTATTTTTT	TCCTTTGATTTGCT	+
M126	ZN350_HUMAN.H11MO.0.C	-17	0.00017643	0.0707484	0.0668526	18	CACTGAAATTTAAAGGAAGCAGTTTGTATTATTATTTTTT	CAGTCCTTTTATGACCTA	+
M126	FOXO1_HUMAN.H11MO.0.A	-20	0.000470869	0.188819	0.118948	12	CACTGAAATTTAAAGGAAGCAGTTTGTATTATTATTTTTT	TTCCTGTTTACT	+
M126	ZN394_HUMAN.H11MO.0.C	1	0.000862535	0.345876	0.150983	19	CACTGAAATTTAAAGGAAGCAGTTTGTATTATTATTTTTT	AGAATGGAATAGAATGGAAT	+
M126	SOX2_HUMAN.H11MO.0.A	-20	0.00132675	0.532025	0.150983	13	CACTGAAATTTAAAGGAAGCAGTTTGTATTATTATTTTTT	TCCCTTTGTTCTC	+
M126	SOX4_HUMAN.H11MO.0.B	-21	0.00139461	0.559237	0.150983	12	CACTGAAATTTAAAGGAAGCAGTTTGTATTATTATTTTTT	TCCTTTGTTCTC	+
M126	IRF1_HUMAN.H11MO.0.A	-18	0.00216542	0.868334	0.160503	20	CACTGAAATTTAAAGGAAGCAGTTTGTATTATTATTTTTT	TTACTTTCACTTTCATTTTC	-
M126	IRF3_HUMAN.H11MO.0.B	-20	0.00233256	0.935358	0.160503	20	CACTGAAATTTAAAGGAAGCAGTTTGTATTATTATTTTTT	TCACTTTCCCTTTCCCTTTC	-
M126	IRF8_HUMAN.H11MO.0.B	-18	0.00233256	0.935358	0.160503	20	CACTGAAATTTAAAGGAAGCAGTTTGTATTATTATTTTTT	TTACTTTCACTTCCTCTTTT	-
M126	RXRA_HUMAN.H11MO.0.A	-21	0.00233256	0.935358	0.160503	19	CACTGAAATTTAAAGGAAGCAGTTTGTATTATTATTTTTT	CTCTGACCTCTGCCTCCCCC	-
M126	ETV5_HUMAN.H11MO.0.C	-19	0.00254149	1.01914	0.160503	14	CACTGAAATTTAAAGGAAGCAGTTTGTATTATTATTTTTT	CTCACTTCCTGCTC	-
M126	PRDM6_HUMAN.H11MO.0.C	-20	0.00323524	1.29733	0.176951	13	CACTGAAATTTAAAGGAAGCAGTTTGTATTATTATTTTTT	TTTTTTTCTTTTT	-
M126	BC11A_HUMAN.H11MO.0.A	-21	0.00326893	1.31084	0.176951	17	CACTGAAATTTAAAGGAAGCAGTTTGTATTATTATTTTTT	TTTTCACTTCCTCTTTT	-
M126	ARI5B_HUMAN.H11MO.0.C	-20	0.00352599	1.41392	0.177975	13	CACTGAAATTTAAAGGAAGCAGTTTGTATTATTATTTTTT	GGTTAGTATTGTG	+
M126	IRF4_HUMAN.H11MO.0.A	-20	0.0039855	1.59819	0.177975	18	CACTGAAATTTAAAGGAAGCAGTTTGTATTATTATTTTTT	AGTTTCACTTCCTCTTTT	-
M126	GATA2_HUMAN.H11MO.0.A	-21	0.00411096	1.64849	0.177975	19	CACTGAAATTTAAAGGAAGCAGTTTGTATTATTATTTTTT	CCTTATCTCCACCCCCCAG	-
M126	ANDR_HUMAN.H11MO.0.A	-14	0.00429214	1.72115	0.177975	18	CACTGAAATTTAAAGGAAGCAGTTTGTATTATTATTTTTT	TGTTCTTTTTTGTTTGCT	+
M126	TCF7_HUMAN.H11MO.0.A	-20	0.00446207	1.78929	0.177975	16	CACTGAAATTTAAAGGAAGCAGTTTGTATTATTATTTTTT	TTCCTTTGATGTGGTT	-
M126	PRGR_HUMAN.H11MO.0.A	-15	0.00520029	2.08531	0.197049	16	CACTGAAATTTAAAGGAAGCAGTTTGTATTATTATTTTTT	AGAACATTCTGTTCTT	+
M126	FOXP1_HUMAN.H11MO.0.A	-22	0.00564828	2.26496	0.203832	9	CACTGAAATTTAAAGGAAGCAGTTTGTATTATTATTTTTT	TTTGTTTAT	+
M126	FOXK1_HUMAN.H11MO.0.A	-24	0.00649933	2.60623	0.223883	10	CACTGAAATTTAAAGGAAGCAGTTTGTATTATTATTTTTT	TGTTTACTTT	+
M126	GATA1_HUMAN.H11MO.0.A	-21	0.00779935	3.12754	0.252315	19	CACTGAAATTTAAAGGAAGCAGTTTGTATTATTATTTTTT	TCTTATCTGTCCCCGCCAG	-
M126	PO3F2_HUMAN.H11MO.0.A	-20	0.00799059	3.20423	0.252315	17	CACTGAAATTTAAAGGAAGCAGTTTGTATTATTATTTTTT	TTCATGCATATTCATTC	+
M126	IRF2_HUMAN.H11MO.0.A	-18	0.00838177	3.36109	0.254081	20	CACTGAAATTTAAAGGAAGCAGTTTGTATTATTATTTTTT	TTACTTTCACTTTCACTTTC	-
M126	TF7L1_HUMAN.H11MO.0.B	-20	0.00877748	3.51977	0.255843	13	CACTGAAATTTAAAGGAAGCAGTTTGTATTATTATTTTTT	TGCCTTTGATGTT	+
M126	LYL1_HUMAN.H11MO.0.A	-19	0.00926696	3.71605	0.259278	14	CACTGAAATTTAAAGGAAGCAGTTTGTATTATTATTTTTT	CCAGCTGTTTCCTG	+
M126	ZN667_HUMAN.H11MO.0.C	-1	0.00959452	3.8474	0.259278	19	CACTGAAATTTAAAGGAAGCAGTTTGTATTATTATTTTTT	GCTGAGCTTTTAAGGCCAC	-
M126	ETS2_HUMAN.H11MO.0.B	-22	0.0102927	4.12737	0.259278	13	CACTGAAATTTAAAGGAAGCAGTTTGTATTATTATTTTTT	TCCTCTTCCTTCC	-
M126	GATA3_HUMAN.H11MO.0.A	-20	0.0105403	4.22666	0.259278	11	CACTGAAATTTAAAGGAAGCAGTTTGTATTATTATTTTTT	TTCTTATCTTT	-
M126	ZN563_HUMAN.H11MO.0.C	-2	0.0108768	4.36159	0.259278	21	CACTGAAATTTAAAGGAAGCAGTTTGTATTATTATTTTTT	GGGATCCTCACTGGCAGCTGC	+
M126	NFAC1_HUMAN.H11MO.0.B	-16	0.0109481	4.3902	0.259278	15	CACTGAAATTTAAAGGAAGCAGTTTGTATTATTATTTTTT	TTTCTTTTTTTCCAT	-
M126	SMAD3_HUMAN.H11MO.0.B	-21	0.012388	4.96759	0.278246	12	CACTGAAATTTAAAGGAAGCAGTTTGTATTATTATTTTTT	CTCTGTCACCTG	+
M126	OLIG2_HUMAN.H11MO.0.B	-15	0.0124833	5.00582	0.278246	18	CACTGAAATTTAAAGGAAGCAGTTTGTATTATTATTTTTT	CCAGCTGTTTCCCTTCTG	+
M126	TBP_HUMAN.H11MO.0.A	-21	0.0131171	5.25997	0.284019	10	CACTGAAATTTAAAGGAAGCAGTTTGTATTATTATTTTTT	CCTTTTATAG	-
M126	Z354A_HUMAN.H11MO.0.C	-13	0.0150085	6.0184	0.298674	24	CACTGAAATTTAAAGGAAGCAGTTTGTATTATTATTTTTT	ATTTAGTCCATTTACATTTAATGT	+
M126	NANOG_HUMAN.H11MO.0.A	-21	0.0150683	6.0424	0.298674	17	CACTGAAATTTAAAGGAAGCAGTTTGTATTATTATTTTTT	TCCTTTGTTATGCAAAT	+
M126	MAFF_HUMAN.H11MO.0.B	-21	0.0153046	6.13716	0.298674	18	CACTGAAATTTAAAGGAAGCAGTTTGTATTATTATTTTTT	TGCTGAGTCAGCATTTTT	+
M126	NR1H3_HUMAN.H11MO.0.B	-3	0.0153704	6.16354	0.298674	19	CACTGAAATTTAAAGGAAGCAGTTTGTATTATTATTTTTT	TGACCTGCAGTGACCTCTG	-
M126	ZN418_HUMAN.H11MO.0.C	-24	0.0161385	6.47155	0.30576	16	CACTGAAATTTAAAGGAAGCAGTTTGTATTATTATTTTTT	TGCTTTTAGCCTCTTCC	+
M126	FOXM1_HUMAN.H11MO.0.A	-28	0.0198852	7.97397	0.363017	12	CACTGAAATTTAAAGGAAGCAGTTTGTATTATTATTTTTT	TGTTTGCTTTGC	+
M126	SRY_HUMAN.H11MO.0.B	-21	0.0201187	8.0676	0.363017	9	CACTGAAATTTAAAGGAAGCAGTTTGTATTATTATTTTTT	TTTTGTTTT	+
M126	RUNX2_HUMAN.H11MO.0.A	-20	0.0210716	8.44973	0.37137	14	CACTGAAATTTAAAGGAAGCAGTTTGTATTATTATTTTTT	TGTCTGTGGTTTGT	+
M126	PO3F1_HUMAN.H11MO.0.C	-22	0.0243262	9.75481	0.418985	14	CACTGAAATTTAAAGGAAGCAGTTTGTATTATTATTTTTT	TTTGCATTACAATG	-
M126	PO2F1_HUMAN.H11MO.0.C	-19	0.0252167	10.1119	0.42467	16	CACTGAAATTTAAAGGAAGCAGTTTGTATTATTATTTTTT	TTATTTGCATTCGATT	-
M126	BRAC_HUMAN.H11MO.0.A	-10	0.0270114	10.8316	0.436745	20	CACTGAAATTTAAAGGAAGCAGTTTGTATTATTATTTTTT	TTAGCAGGGAGGTGTGAAAT	+
M126	BATF_HUMAN.H11MO.0.A	-14	0.0276626	11.0927	0.436745	18	CACTGAAATTTAAAGGAAGCAGTTTGTATTATTATTTTTT	ACTTTCGATATGACTCAT	+
M126	RARG_HUMAN.H11MO.0.B	6	0.0276626	11.0927	0.436745	12	CACTGAAATTTAAAGGAAGCAGTTTGTATTATTATTTTTT	AGGTCAGAGTGACCTGGG	+
M126	NR1D1_HUMAN.H11MO.0.B	-19	0.0292628	11.7344	0.450727	19	CACTGAAATTTAAAGGAAGCAGTTTGTATTATTATTTTTT	CCTTCTGACCCACTTCCCT	-
M126	ZN214_HUMAN.H11MO.0.C	-21	0.0326708	13.101	0.450727	19	CACTGAAATTTAAAGGAAGCAGTTTGTATTATTATTTTTT	TCCTTTTTGAGGCCTTTGATGA	+
M126	TF7L2_HUMAN.H11MO.0.A	-21	0.0343294	13.7661	0.450727	13	CACTGAAATTTAAAGGAAGCAGTTTGTATTATTATTTTTT	CCCTTTGATGTGG	+
M126	ZN708_HUMAN.H11MO.0.C	-20	0.0345205	13.8427	0.450727	20	CACTGAAATTTAAAGGAAGCAGTTTGTATTATTATTTTTT	GCTGTACCTGCTTATTAGGC	-
M126	ZFP82_HUMAN.H11MO.0.C	-3	0.0361517	14.4968	0.450727	24	CACTGAAATTTAAAGGAAGCAGTTTGTATTATTATTTTTT	TTCCATTTCACTAATTCTCTCTTC	+
M126	RARA_HUMAN.H11MO.0.A	-21	0.0366722	14.7056	0.450727	19	CACTGAAATTTAAAGGAAGCAGTTTGTATTATTATTTTTT	CCTTGACCTCTTGATCCCCC	-
M126	MAF_HUMAN.H11MO.0.A	-16	0.0374901	15.0335	0.450727	19	CACTGAAATTTAAAGGAAGCAGTTTGTATTATTATTTTTT	GAATCTGCTGACTCAGCAA	+
M126	SOX3_HUMAN.H11MO.0.B	-21	0.0376988	15.1172	0.450727	11	CACTGAAATTTAAAGGAAGCAGTTTGTATTATTATTTTTT	GCCTTTGTCCC	+
M126	BATF3_HUMAN.H11MO.0.B	-20	0.0380603	15.2622	0.450727	17	CACTGAAATTTAAAGGAAGCAGTTTGTATTATTATTTTTT	CAGTTTCATTATGACTC	+
M126	ZN264_HUMAN.H11MO.0.C	-6	0.0382431	15.3355	0.450727	24	CACTGAAATTTAAAGGAAGCAGTTTGTATTATTATTTTTT	TCTTATAAGGGCACTAATCCCATT	+
M126	PBX2_HUMAN.H11MO.0.C	-19	0.0388157	15.5651	0.450727	15	CACTGAAATTTAAAGGAAGCAGTTTGTATTATTATTTTTT	TAAATTGATTGATGG	+
M126	FEZF1_HUMAN.H11MO.0.C	-18	0.0390793	15.6708	0.450727	12	CACTGAAATTTAAAGGAAGCAGTTTGTATTATTATTTTTT	GCTGCTCTTTTT	+
M126	SOX9_HUMAN.H11MO.0.B	-11	0.040044	16.0576	0.450727	16	CACTGAAATTTAAAGGAAGCAGTTTGTATTATTATTTTTT	AAAGGGGCCTTTGTTC	+
M126	AIRE_HUMAN.H11MO.0.C	-1	0.0403816	16.193	0.450727	18	CACTGAAATTTAAAGGAAGCAGTTTGTATTATTATTTTTT	ATTGGTTTTATTGGTTAA	+
M126	ZNF41_HUMAN.H11MO.0.C	-9	0.0404432	16.2177	0.450727	24	CACTGAAATTTAAAGGAAGCAGTTTGTATTATTATTTTTT	CTCATGGTGCCTTACTCCCTTGTG	-
M126	EVI1_HUMAN.H11MO.0.B	-19	0.0427105	17.1269	0.46503	16	CACTGAAATTTAAAGGAAGCAGTTTGTATTATTATTTTTT	TATCTTATCTTATCTT	-
M126	FLI1_HUMAN.H11MO.0.A	-17	0.0429539	17.2245	0.46503	18	CACTGAAATTTAAAGGAAGCAGTTTGTATTATTATTTTTT	TCCCTCCTTCCTTCCTCC	-
M126	FOXC1_HUMAN.H11MO.0.C	-21	0.0443048	17.7662	0.465151	15	CACTGAAATTTAAAGGAAGCAGTTTGTATTATTATTTTTT	CGTTGTTTACTTAAG	+
M126	FOXJ2_HUMAN.H11MO.0.C	-24	0.0443631	17.7896	0.465151	10	CACTGAAATTTAAAGGAAGCAGTTTGTATTATTATTTTTT	TGTTTATTTA	+
M126	NKX61_HUMAN.H11MO.0.B	-22	0.0449762	18.0354	0.465151	18	CACTGAAATTTAAAGGAAGCAGTTTGTATTATTATTTTTT	CATTAAATTCCCATTAATC	-
M126	ELF3_HUMAN.H11MO.0.A	-20	0.0454202	18.2135	0.465151	14	CACTGAAATTTAAAGGAAGCAGTTTGTATTATTATTTTTT	CCACTTCCTGGTTC	-
M126	FOXO4_HUMAN.H11MO.0.C	-23	0.0463406	18.5826	0.468249	9	CACTGAAATTTAAAGGAAGCAGTTTGTATTATTATTTTTT	TTGTTTATT	+
M126	ELF5_HUMAN.H11MO.0.A	-20	0.0473033	18.9686	0.47001	15	CACTGAAATTTAAAGGAAGCAGTTTGTATTATTATTTTTT	CCACTTCCTCCTTCC	-
M126	STAT2_HUMAN.H11MO.0.A	-15	0.0477553	19.1499	0.47001	19	CACTGAAATTTAAAGGAAGCAGTTTGTATTATTATTTTTT	CTTTCAGTTTCATTTTCCT	-
M126	OSR2_HUMAN.H11MO.0.C	-20	0.0516966	20.7303	0.487185	16	CACTGAAATTTAAAGGAAGCAGTTTGTATTATTATTTTTT	GCTGCTGCTTCTGCTG	+
M126	SOX10_HUMAN.H11MO.0.B	-12	0.0516966	20.7303	0.487185	16	CACTGAAATTTAAAGGAAGCAGTTTGTATTATTATTTTTT	CAAAGGAGGCATTGTT	+
M126	CDX2_HUMAN.H11MO.0.A	-23	0.0520718	20.8808	0.487185	12	CACTGAAATTTAAAGGAAGCAGTTTGTATTATTATTTTTT	TTTTATTGCTGT	+
M127	ZN394_HUMAN.H11MO.0.C	-20	0.000529084	0.212163	0.423799	20	AGAAAACGGATTCCTGCAGCAATTCATCCTTACATATTGT	ATTCCATTCTATTCCATTCT	-
# Tomtom (Motif Comparison Tool): Version 5.5.5 compiled on Dec 7 2023 at 04:32:55
# The format of this file is described at http://localhost:8080/meme_5.5.5/doc/tomtom-output-format.html.
# tomtom -oc /data/doc-rev/out_IMR90/output_enhancers_real86 /data/doc-rev/IMR90/result_motif_en/motifs_en86.txt /data/doc-rev/HOCOMOCOv11_core_HUMAN_mono_meme_format.meme
