# Supplementary material for: DeepEPI: CNN-transformer-based model for extracting TF interactions through predicting enhancer-promoter interactions
Source: Bioinform Adv. 2025 Sep 17;5(1):vbaf221. doi: 10.1093/bioadv/vbaf221 (PMC12478696; doi:10.1093/bioadv/vbaf221)
Supplement: vbaf221_Supplementary_Data [file vbaf221_supplementary_data.zip › Supplementary_file5/IMR90/result_promoter39-IMR90/tomtom.tsv]

Query_ID	Target_ID	Optimal_offset	p-value	E-value	q-value	Overlap	Query_consensus	Target_consensus	Orientation
M0	SP2_HUMAN.H11MO.0.A	2	0.000128182	0.0514009	0.101157	20	GCGCGCCTGGCCGGGGATCACGTCCAGTCGCTGAGCCGCG	CCCCCGGCCCCGCCCCCCCCCC	-
M0	SP3_HUMAN.H11MO.0.B	1	0.000256211	0.102741	0.101157	19	GCGCGCCTGGCCGGGGATCACGTCCAGTCGCTGAGCCGCG	CCCCGGCCCCGCCCCCCCCC	-
M0	KLF3_HUMAN.H11MO.0.B	0	0.000698834	0.280232	0.147687	19	GCGCGCCTGGCCGGGGATCACGTCCAGTCGCTGAGCCGCG	CCCGGCCCCGCCCCTCCCC	-
M0	SP4_HUMAN.H11MO.0.A	0	0.000864137	0.346519	0.147687	20	GCGCGCCTGGCCGGGGATCACGTCCAGTCGCTGAGCCGCG	CCCGGCCCCGCCCCCTTCCC	-
M0	ZN563_HUMAN.H11MO.0.C	-13	0.000935159	0.374999	0.147687	21	GCGCGCCTGGCCGGGGATCACGTCCAGTCGCTGAGCCGCG	GGGATCCTCACTGGCAGCTGC	+
M0	THAP1_HUMAN.H11MO.0.C	-3	0.0022654	0.908423	0.29814	22	GCGCGCCTGGCCGGGGATCACGTCCAGTCGCTGAGCCGCG	GCCCGCAGCCAAGATGGCGGCG	-
M0	ZN341_HUMAN.H11MO.0.C	-17	0.00276233	1.1077	0.311606	22	GCGCGCCTGGCCGGGGATCACGTCCAGTCGCTGAGCCGCG	GCTCTTCCCTCCCCCCCCCCCC	-
M0	ZN322_HUMAN.H11MO.0.B	-5	0.00405009	1.62408	0.314896	20	GCGCGCCTGGCCGGGGATCACGTCCAGTCGCTGAGCCGCG	CCAGGCTCTGTACCAGGCTC	-
M0	RFX5_HUMAN.H11MO.0.A	-1	0.00462804	1.85585	0.314896	20	GCGCGCCTGGCCGGGGATCACGTCCAGTCGCTGAGCCGCG	TCTGCCTAGCAACAGCTGAC	-
M0	PATZ1_HUMAN.H11MO.0.C	-10	0.00493939	1.9807	0.314896	22	GCGCGCCTGGCCGGGGATCACGTCCAGTCGCTGAGCCGCG	CCTCCCCCCCCGCCCCCTCCCC	-
M0	MBD2_HUMAN.H11MO.0.B	-2	0.00518421	2.07887	0.314896	11	GCGCGCCTGGCCGGGGATCACGTCCAGTCGCTGAGCCGCG	GGGGCCGGAGG	+
M0	MXI1_HUMAN.H11MO.0.A	-2	0.00627664	2.51693	0.354019	15	GCGCGCCTGGCCGGGGATCACGTCCAGTCGCTGAGCCGCG	GCACGTGGCGGCGGG	+
M1	THAP1_HUMAN.H11MO.0.C	-5	3.62678e-05	0.0145434	0.0285724	22	GCTGCGGCGGCCCCCGCCGCGTGGGGCGAGCGGAGGCTCC	CGCCGCCATCTTGGCTGCGGGC	+
M1	ZN341_HUMAN.H11MO.0.C	0	0.000192332	0.0771252	0.0526963	22	GCTGCGGCGGCCCCCGCCGCGTGGGGCGAGCGGAGGCTCC	GCTCTTCCCTCCCCCCCCCCCC	-
M1	PATZ1_HUMAN.H11MO.0.C	2	0.000244282	0.0979571	0.0526963	20	GCTGCGGCGGCCCCCGCCGCGTGGGGCGAGCGGAGGCTCC	CCTCCCCCCCCGCCCCCTCCCC	-
M1	PTF1A_HUMAN.H11MO.0.B	3	0.000319425	0.128089	0.0526963	15	GCTGCGGCGGCCCCCGCCGCGTGGGGCGAGCGGAGGCTCC	CCAGCTGCCCCCTTTCCC	+
M1	SP2_HUMAN.H11MO.0.A	0	0.000361602	0.145003	0.0526963	22	GCTGCGGCGGCCCCCGCCGCGTGGGGCGAGCGGAGGCTCC	CCCCCGGCCCCGCCCCCCCCCC	-
M1	SP3_HUMAN.H11MO.0.B	-1	0.000401334	0.160935	0.0526963	20	GCTGCGGCGGCCCCCGCCGCGTGGGGCGAGCGGAGGCTCC	CCCCGGCCCCGCCCCCCCCC	-
M1	SRBP2_HUMAN.H11MO.0.B	-18	0.000690792	0.277008	0.0680272	13	GCTGCGGCGGCCCCCGCCGCGTGGGGCGAGCGGAGGCTCC	GGGTGGGGTGAGG	+
M1	ZN563_HUMAN.H11MO.0.C	0	0.00261635	1.04916	0.187382	21	GCTGCGGCGGCCCCCGCCGCGTGGGGCGAGCGGAGGCTCC	GCAGCTGCCAGTGAGGATCCC	-
M1	TAF1_HUMAN.H11MO.0.A	6	0.00290521	1.16499	0.190731	10	GCTGCGGCGGCCCCCGCCGCGTGGGGCGAGCGGAGGCTCC	AAGATGGCGGCGGCGG	+
M1	SRBP1_HUMAN.H11MO.0.A	-19	0.00457839	1.83593	0.277456	11	GCTGCGGCGGCCCCCGCCGCGTGGGGCGAGCGGAGGCTCC	GGTGGGGTGAG	+
M1	MYOD1_HUMAN.H11MO.0.A	3	0.00568514	2.27974	0.314443	12	GCTGCGGCGGCCCCCGCCGCGTGGGGCGAGCGGAGGCTCC	GCAGCTGTTCCTGCC	+
M1	SP4_HUMAN.H11MO.0.A	0	0.00608371	2.43957	0.314443	20	GCTGCGGCGGCCCCCGCCGCGTGGGGCGAGCGGAGGCTCC	CCCGGCCCCGCCCCCTTCCC	-
M1	KLF3_HUMAN.H11MO.0.B	-2	0.00759147	3.04418	0.31577	19	GCTGCGGCGGCCCCCGCCGCGTGGGGCGAGCGGAGGCTCC	CCCGGCCCCGCCCCTCCCC	-
M1	MXI1_HUMAN.H11MO.0.A	-9	0.00909849	3.6485	0.358398	15	GCTGCGGCGGCCCCCGCCGCGTGGGGCGAGCGGAGGCTCC	CCCGCCGCCACGTGC	-
M1	VEZF1_HUMAN.H11MO.0.C	-19	0.0106571	4.27351	0.376912	21	GCTGCGGCGGCCCCCGCCGCGTGGGGCGAGCGGAGGCTCC	GGGGAGGGGGGAGGGGGAGGGG	+
M1	KLF6_HUMAN.H11MO.0.A	0	0.010736	4.30512	0.376912	19	GCTGCGGCGGCCCCCGCCGCGTGGGGCGAGCGGAGGCTCC	CCCCCGGCCCCGCCCTTCC	-
M1	Z324A_HUMAN.H11MO.0.C	-19	0.0110038	4.41252	0.376912	21	GCTGCGGCGGCCCCCGCCGCGTGGGGCGAGCGGAGGCTCC	TATCAAACCATCCTTTGCTGCCA	+
M1	ZBT17_HUMAN.H11MO.0.A	-17	0.0114946	4.60934	0.377319	19	GCTGCGGCGGCCCCCGCCGCGTGGGGCGAGCGGAGGCTCC	GAGGGTGGGGGAGGGGAAG	+
M1	OSR2_HUMAN.H11MO.0.C	2	0.0135119	5.41828	0.425797	14	GCTGCGGCGGCCCCCGCCGCGTGGGGCGAGCGGAGGCTCC	CAGCAGAAGCAGCAGC	-
M1	ZN335_HUMAN.H11MO.0.A	4	0.0155164	6.22208	0.452745	18	GCTGCGGCGGCCCCCGCCGCGTGGGGCGAGCGGAGGCTCC	TCAGGCAGCGCCGAGGACAGCC	-
M2	THAP1_HUMAN.H11MO.0.C	-13	0.000141897	0.0569005	0.112084	22	GCACGCGCCCAGGGCCCCGGGCCGGGCCGGCGTCGGCCGC	GCCCGCAGCCAAGATGGCGGCG	-
M2	SP3_HUMAN.H11MO.0.B	-7	0.000553637	0.222009	0.136122	20	GCACGCGCCCAGGGCCCCGGGCCGGGCCGGCGTCGGCCGC	GGGGGGGGGCGGGGCCGGGG	+
M2	SP2_HUMAN.H11MO.0.A	-11	0.00086164	0.345517	0.136122	22	GCACGCGCCCAGGGCCCCGGGCCGGGCCGGCGTCGGCCGC	GGGGGGGGGGCGGGGCCGGGGG	+
M2	GATA1_HUMAN.H11MO.0.A	8	0.00188096	0.754265	0.20282	11	GCACGCGCCCAGGGCCCCGGGCCGGGCCGGCGTCGGCCGC	TCTTATCTGTCCCCGCCAG	-
M2	RXRA_HUMAN.H11MO.0.A	-6	0.00188168	0.754552	0.20282	20	GCACGCGCCCAGGGCCCCGGGCCGGGCCGGCGTCGGCCGC	GGGGGAGGCAGAGGTCAGAG	+
M2	ZN563_HUMAN.H11MO.0.C	-8	0.00276293	1.10794	0.242493	21	GCACGCGCCCAGGGCCCCGGGCCGGGCCGGCGTCGGCCGC	GCAGCTGCCAGTGAGGATCCC	-
M2	KLF3_HUMAN.H11MO.0.B	-12	0.00433398	1.73793	0.248308	19	GCACGCGCCCAGGGCCCCGGGCCGGGCCGGCGTCGGCCGC	GGGGAGGGGCGGGGCCGGG	+
M2	USF2_HUMAN.H11MO.0.A	10	0.00433398	1.73793	0.248308	9	GCACGCGCCCAGGGCCCCGGGCCGGGCCGGCGTCGGCCGC	GGGTCACGTGGCCGCGGCG	+
M2	PATZ1_HUMAN.H11MO.0.C	-17	0.00440095	1.76478	0.248308	22	GCACGCGCCCAGGGCCCCGGGCCGGGCCGGCGTCGGCCGC	GGGGAGGGGGCGGGGGGGGAGG	+
M2	KLF6_HUMAN.H11MO.0.A	-14	0.00495838	1.98831	0.261108	19	GCACGCGCCCAGGGCCCCGGGCCGGGCCGGCGTCGGCCGC	GGAAGGGCGGGGCCGGGGG	+
M2	LYL1_HUMAN.H11MO.0.A	-16	0.00893799	3.58413	0.371852	14	GCACGCGCCCAGGGCCCCGGGCCGGGCCGGCGTCGGCCGC	CAGGAAACAGCTGG	-
M2	NR1D1_HUMAN.H11MO.0.B	-6	0.00953532	3.82366	0.376597	19	GCACGCGCCCAGGGCCCCGGGCCGGGCCGGCGTCGGCCGC	CCTTCTGACCCACTTCCCT	-
M2	GATA2_HUMAN.H11MO.0.A	7	0.0101621	4.07498	0.382238	12	GCACGCGCCCAGGGCCCCGGGCCGGGCCGGCGTCGGCCGC	CCTTATCTCCACCCCCCAG	-
M2	MXI1_HUMAN.H11MO.0.A	7	0.0124451	4.99048	0.427407	8	GCACGCGCCCAGGGCCCCGGGCCGGGCCGGCGTCGGCCGC	GCACGTGGCGGCGGG	+
M2	ZN341_HUMAN.H11MO.0.C	-5	0.0152659	6.12163	0.460144	22	GCACGCGCCCAGGGCCCCGGGCCGGGCCGGCGTCGGCCGC	GGGGGGGGGGGGAGGGAAGAGC	+
M2	TAL1_HUMAN.H11MO.0.A	-26	0.0157284	6.30711	0.460144	14	GCACGCGCCCAGGGCCCCGGGCCGGGCCGGCGTCGGCCGC	CTGGGGGGGGCAGATAAGG	+
M2	SP4_HUMAN.H11MO.0.A	-11	0.0177221	7.10656	0.483985	20	GCACGCGCCCAGGGCCCCGGGCCGGGCCGGCGTCGGCCGC	GGGAAGGGGGCGGGGCCGGG	+
M2	RARG_HUMAN.H11MO.0.B	-3	0.0187212	7.50721	0.492929	18	GCACGCGCCCAGGGCCCCGGGCCGGGCCGGCGTCGGCCGC	AGGTCAGAGTGACCTGGG	+
M4	SP3_HUMAN.H11MO.0.B	-8	0.000113788	0.0456289	0.0657514	20	GGCCGGCCGCGGCGGGGCGGAGGCCGGGCGGCGCCGAGGC	GGGGGGGGGCGGGGCCGGGG	+
M4	ZN563_HUMAN.H11MO.0.C	-14	0.000166268	0.0666735	0.0657514	21	GGCCGGCCGCGGCGGGGCGGAGGCCGGGCGGCGCCGAGGC	GGGATCCTCACTGGCAGCTGC	+
M4	SP2_HUMAN.H11MO.0.A	-8	0.000250598	0.10049	0.0660667	22	GGCCGGCCGCGGCGGGGCGGAGGCCGGGCGGCGCCGAGGC	GGGGGGGGGGCGGGGCCGGGGG	+
M4	RXRA_HUMAN.H11MO.0.A	-9	0.00044448	0.178237	0.0878859	20	GGCCGGCCGCGGCGGGGCGGAGGCCGGGCGGCGCCGAGGC	GGGGGAGGCAGAGGTCAGAG	+
M4	THAP1_HUMAN.H11MO.0.C	-14	0.000647888	0.259803	0.102484	22	GGCCGGCCGCGGCGGGGCGGAGGCCGGGCGGCGCCGAGGC	GCCCGCAGCCAAGATGGCGGCG	-
M4	ZN341_HUMAN.H11MO.0.C	-8	0.00222656	0.892852	0.195668	22	GGCCGGCCGCGGCGGGGCGGAGGCCGGGCGGCGCCGAGGC	GGGGGGGGGGGGAGGGAAGAGC	+
M4	KLF6_HUMAN.H11MO.0.A	-10	0.00349247	1.40048	0.24683	19	GGCCGGCCGCGGCGGGGCGGAGGCCGGGCGGCGCCGAGGC	GGAAGGGCGGGGCCGGGGG	+
M4	KLF3_HUMAN.H11MO.0.B	-10	0.00374501	1.50175	0.24683	19	GGCCGGCCGCGGCGGGGCGGAGGCCGGGCGGCGCCGAGGC	GGGGAGGGGCGGGGCCGGG	+
M4	PATZ1_HUMAN.H11MO.0.C	-10	0.00513543	2.05931	0.312435	22	GGCCGGCCGCGGCGGGGCGGAGGCCGGGCGGCGCCGAGGC	GGGGAGGGGGCGGGGGGGGAGG	+
M4	GATA1_HUMAN.H11MO.0.A	8	0.00739101	2.9638	0.389708	11	GGCCGGCCGCGGCGGGGCGGAGGCCGGGCGGCGCCGAGGC	TCTTATCTGTCCCCGCCAG	-
M4	USF2_HUMAN.H11MO.0.A	-31	0.00739101	2.9638	0.389708	9	GGCCGGCCGCGGCGGGGCGGAGGCCGGGCGGCGCCGAGGC	CGCCGCGGCCACGTGACCC	-
M4	NR1D1_HUMAN.H11MO.0.B	-20	0.00961159	3.85425	0.4001	19	GGCCGGCCGCGGCGGGGCGGAGGCCGGGCGGCGCCGAGGC	AGGGAAGTGGGTCAGAAGG	+
M4	SP4_HUMAN.H11MO.0.A	-8	0.0109637	4.39646	0.419177	20	GGCCGGCCGCGGCGGGGCGGAGGCCGGGCGGCGCCGAGGC	GGGAAGGGGGCGGGGCCGGG	+
M4	MXI1_HUMAN.H11MO.0.A	-32	0.0114178	4.57855	0.419177	8	GGCCGGCCGCGGCGGGGCGGAGGCCGGGCGGCGCCGAGGC	CCCGCCGCCACGTGC	-
M4	RFX5_HUMAN.H11MO.0.A	-1	0.011669	4.67929	0.419177	20	GGCCGGCCGCGGCGGGGCGGAGGCCGGGCGGCGCCGAGGC	GTCAGCTGTTGCTAGGCAGA	+
M4	TAL1_HUMAN.H11MO.0.A	7	0.012434	4.98605	0.419177	12	GGCCGGCCGCGGCGGGGCGGAGGCCGGGCGGCGCCGAGGC	CCTTATCTGCCCCCCCCAG	-
M4	PTF1A_HUMAN.H11MO.0.B	-28	0.0131242	5.26281	0.419177	12	GGCCGGCCGCGGCGGGGCGGAGGCCGGGCGGCGCCGAGGC	GGGAAAGGGGGCAGCTGG	-
M4	NR1H4_HUMAN.H11MO.0.B	-12	0.0132499	5.31319	0.419177	19	GGCCGGCCGCGGCGGGGCGGAGGCCGGGCGGCGCCGAGGC	GGGGTCAATGACCCCGAGG	+
M4	RARG_HUMAN.H11MO.0.B	-20	0.0170021	6.81785	0.489382	18	GGCCGGCCGCGGCGGGGCGGAGGCCGGGCGGCGCCGAGGC	AGGTCAGAGTGACCTGGG	+
M4	ZN667_HUMAN.H11MO.0.C	-16	0.0170289	6.82859	0.489382	19	GGCCGGCCGCGGCGGGGCGGAGGCCGGGCGGCGCCGAGGC	GCTGAGCTTTTAAGGCCAC	-
M4	Z324A_HUMAN.H11MO.0.C	0	0.0173252	6.94742	0.489382	23	GGCCGGCCGCGGCGGGGCGGAGGCCGGGCGGCGCCGAGGC	TGGCAGCAAAGGATGGTTTGATA	-
M5	SP2_HUMAN.H11MO.0.A	-3	0.000176911	0.0709412	0.140278	22	GCGCCGGGGGCTGCGGGGCCCCGCCGCCGCGGGCCGGCGC	GGGGGGGGGGCGGGGCCGGGGG	+
M5	SP3_HUMAN.H11MO.0.B	-4	0.000693091	0.27793	0.181781	20	GCGCCGGGGGCTGCGGGGCCCCGCCGCCGCGGGCCGGCGC	GGGGGGGGGCGGGGCCGGGG	+
M5	THAP1_HUMAN.H11MO.0.C	-4	0.000917012	0.367722	0.181781	22	GCGCCGGGGGCTGCGGGGCCCCGCCGCCGCGGGCCGGCGC	CGCCGCCATCTTGGCTGCGGGC	+
M5	PATZ1_HUMAN.H11MO.0.C	0	0.00130559	0.523542	0.194378	22	GCGCCGGGGGCTGCGGGGCCCCGCCGCCGCGGGCCGGCGC	GGGGAGGGGGCGGGGGGGGAGG	+
M5	GATA1_HUMAN.H11MO.0.A	-29	0.00288252	1.15589	0.285705	11	GCGCCGGGGGCTGCGGGGCCCCGCCGCCGCGGGCCGGCGC	CTGGCGGGGACAGATAAGA	+
M5	ZN563_HUMAN.H11MO.0.C	0	0.00332761	1.33437	0.293173	21	GCGCCGGGGGCTGCGGGGCCCCGCCGCCGCGGGCCGGCGC	GCAGCTGCCAGTGAGGATCCC	-
M5	USF2_HUMAN.H11MO.0.A	-30	0.00442834	1.77576	0.342475	10	GCGCCGGGGGCTGCGGGGCCCCGCCGCCGCGGGCCGGCGC	CGCCGCGGCCACGTGACCC	-
M5	NR1D1_HUMAN.H11MO.0.B	0	0.00475102	1.90516	0.342475	19	GCGCCGGGGGCTGCGGGGCCCCGCCGCCGCGGGCCGGCGC	AGGGAAGTGGGTCAGAAGG	+
M5	TAL1_HUMAN.H11MO.0.A	-29	0.00671834	2.69406	0.434692	11	GCGCCGGGGGCTGCGGGGCCCCGCCGCCGCGGGCCGGCGC	CTGGGGGGGGCAGATAAGG	+
M5	MXI1_HUMAN.H11MO.0.A	-29	0.00712674	2.85782	0.434692	11	GCGCCGGGGGCTGCGGGGCCCCGCCGCCGCGGGCCGGCGC	CCCGCCGCCACGTGC	-
M5	ZN335_HUMAN.H11MO.0.A	7	0.00775968	3.11163	0.435606	15	GCGCCGGGGGCTGCGGGGCCCCGCCGCCGCGGGCCGGCGC	TCAGGCAGCGCCGAGGACAGCC	-
M5	KLF6_HUMAN.H11MO.0.A	-6	0.00880945	3.53259	0.435606	19	GCGCCGGGGGCTGCGGGGCCCCGCCGCCGCGGGCCGGCGC	GGAAGGGCGGGGCCGGGGG	+
M5	VEZF1_HUMAN.H11MO.0.C	-2	0.00933917	3.74501	0.435606	22	GCGCCGGGGGCTGCGGGGCCCCGCCGCCGCGGGCCGGCGC	GGGGAGGGGGGAGGGGGAGGGG	+
M5	RFX1_HUMAN.H11MO.0.B	-12	0.00933917	3.74501	0.435606	22	GCGCCGGGGGCTGCGGGGCCCCGCCGCCGCGGGCCGGCGC	CCGTCGCCATGGCAACCGGGGC	-
M6	ZN394_HUMAN.H11MO.0.C	-3	0.000199328	0.0799305	0.0840983	20	GCAAAGATACAATTTACAGTAGCTGGCAGAAAGGCGCTCT	AGAATGGAATAGAATGGAAT	+
M6	ZN563_HUMAN.H11MO.0.C	-18	0.000212662	0.0852776	0.0840983	21	GCAAAGATACAATTTACAGTAGCTGGCAGAAAGGCGCTCT	GCAGCTGCCAGTGAGGATCCC	-
M6	GATA1_HUMAN.H11MO.0.A	-16	0.000508611	0.203953	0.134088	19	GCAAAGATACAATTTACAGTAGCTGGCAGAAAGGCGCTCT	CTGGCGGGGACAGATAAGA	+
M6	RXRA_HUMAN.H11MO.0.A	-11	0.00108973	0.436982	0.211399	20	GCAAAGATACAATTTACAGTAGCTGGCAGAAAGGCGCTCT	GGGGGAGGCAGAGGTCAGAG	+
M6	GATA2_HUMAN.H11MO.0.A	-16	0.00133699	0.536132	0.211399	19	GCAAAGATACAATTTACAGTAGCTGGCAGAAAGGCGCTCT	CTGGGGGGTGGAGATAAGG	+
M6	VEZF1_HUMAN.H11MO.0.C	-16	0.00160371	0.64309	0.211399	22	GCAAAGATACAATTTACAGTAGCTGGCAGAAAGGCGCTCT	GGGGAGGGGGGAGGGGGAGGGG	+
M6	ZN350_HUMAN.H11MO.0.C	-21	0.00191944	0.769696	0.213762	18	GCAAAGATACAATTTACAGTAGCTGGCAGAAAGGCGCTCT	TAGGTCATAAAAGGACTG	-
M6	TBX21_HUMAN.H11MO.0.A	-16	0.00231516	0.928381	0.213762	13	GCAAAGATACAATTTACAGTAGCTGGCAGAAAGGCGCTCT	GTGGAGGTGTGAA	+
M6	NR1D1_HUMAN.H11MO.0.B	-16	0.00247025	0.990571	0.213762	19	GCAAAGATACAATTTACAGTAGCTGGCAGAAAGGCGCTCT	AGGGAAGTGGGTCAGAAGG	+
M6	CLOCK_HUMAN.H11MO.0.C	-22	0.00270274	1.0838	0.213762	14	GCAAAGATACAATTTACAGTAGCTGGCAGAAAGGCGCTCT	CAGACACGTGAACA	+
M6	TAL1_HUMAN.H11MO.0.A	-16	0.00332808	1.33456	0.239291	19	GCAAAGATACAATTTACAGTAGCTGGCAGAAAGGCGCTCT	CTGGGGGGGGCAGATAAGG	+
M6	FLI1_HUMAN.H11MO.0.A	-21	0.00413678	1.65885	0.272652	18	GCAAAGATACAATTTACAGTAGCTGGCAGAAAGGCGCTCT	GGAGGAAGGAAGGAGGGA	+
M6	OSR2_HUMAN.H11MO.0.C	-13	0.00530332	2.12663	0.313124	16	GCAAAGATACAATTTACAGTAGCTGGCAGAAAGGCGCTCT	CAGCAGAAGCAGCAGC	-
M6	SMAD3_HUMAN.H11MO.0.B	-19	0.00554266	2.22261	0.313124	12	GCAAAGATACAATTTACAGTAGCTGGCAGAAAGGCGCTCT	CAGGTGACAGAG	-
M6	ETV5_HUMAN.H11MO.0.C	-19	0.00826338	3.31362	0.370185	14	GCAAAGATACAATTTACAGTAGCTGGCAGAAAGGCGCTCT	GAGCAGGAAGTGAG	+
M6	LYL1_HUMAN.H11MO.0.A	-19	0.00826338	3.31362	0.370185	14	GCAAAGATACAATTTACAGTAGCTGGCAGAAAGGCGCTCT	CAGGAAACAGCTGG	-
M6	ZBT17_HUMAN.H11MO.0.A	-18	0.0084249	3.37839	0.370185	19	GCAAAGATACAATTTACAGTAGCTGGCAGAAAGGCGCTCT	GAGGGTGGGGGAGGGGAAG	+
M8	SP2_HUMAN.H11MO.0.A	-3	0.000130421	0.0522987	0.0857319	22	CCGGGGCCGCGCGCGCGGCCGCGGGCGGCGGCGCCCGCGC	GGGGGGGGGGCGGGGCCGGGGG	+
M8	SP3_HUMAN.H11MO.0.B	-4	0.000215966	0.0866023	0.0857319	20	CCGGGGCCGCGCGCGCGGCCGCGGGCGGCGGCGCCCGCGC	GGGGGGGGGCGGGGCCGGGG	+
M8	ZN563_HUMAN.H11MO.0.C	-14	0.000448954	0.180031	0.118814	21	CCGGGGCCGCGCGCGCGGCCGCGGGCGGCGGCGCCCGCGC	GGGATCCTCACTGGCAGCTGC	+
M8	PATZ1_HUMAN.H11MO.0.C	-3	0.00080105	0.321221	0.127197	22	CCGGGGCCGCGCGCGCGGCCGCGGGCGGCGGCGCCCGCGC	GGGGAGGGGGCGGGGGGGGAGG	+
M8	THAP1_HUMAN.H11MO.0.C	-17	0.00265644	1.06523	0.301293	22	CCGGGGCCGCGCGCGCGGCCGCGGGCGGCGGCGCCCGCGC	GCCCGCAGCCAAGATGGCGGCG	-
M8	USF2_HUMAN.H11MO.0.A	-31	0.00324028	1.29935	0.321573	9	CCGGGGCCGCGCGCGCGGCCGCGGGCGGCGGCGCCCGCGC	CGCCGCGGCCACGTGACCC	-
M8	RXRA_HUMAN.H11MO.0.A	-4	0.00391252	1.56892	0.345145	20	CCGGGGCCGCGCGCGCGGCCGCGGGCGGCGGCGCCCGCGC	GGGGGAGGCAGAGGTCAGAG	+
M8	SP4_HUMAN.H11MO.0.A	-3	0.00578967	2.32166	0.394277	20	CCGGGGCCGCGCGCGCGGCCGCGGGCGGCGGCGCCCGCGC	GGGAAGGGGGCGGGGCCGGG	+
M8	KLF6_HUMAN.H11MO.0.A	-21	0.0059593	2.38968	0.394277	19	CCGGGGCCGCGCGCGCGGCCGCGGGCGGCGGCGCCCGCGC	CCCCCGGCCCCGCCCTTCC	-
M8	KLF3_HUMAN.H11MO.0.B	-19	0.00725946	2.91104	0.443352	19	CCGGGGCCGCGCGCGCGGCCGCGGGCGGCGGCGCCCGCGC	GGGGAGGGGCGGGGCCGGG	+
M8	ZN341_HUMAN.H11MO.0.C	-16	0.00910298	3.65029	0.451701	22	CCGGGGCCGCGCGCGCGGCCGCGGGCGGCGGCGCCCGCGC	GGGGGGGGGGGGAGGGAAGAGC	+
M9	MAZ_HUMAN.H11MO.0.A	-9	2.92178e-05	0.0117163	0.0139336	22	GGTATCCCACGGGTAAGAGGCGGGAACGAGAAAAGAAATT	GGGGGAGGGGGGGGGGGGGGGG	+
M9	PATZ1_HUMAN.H11MO.0.C	-9	3.66069e-05	0.0146794	0.0139336	22	GGTATCCCACGGGTAAGAGGCGGGAACGAGAAAAGAAATT	GGGGAGGGGGCGGGGGGGGAGG	+
M9	VEZF1_HUMAN.H11MO.0.C	-13	5.70789e-05	0.0228887	0.0144839	22	GGTATCCCACGGGTAAGAGGCGGGAACGAGAAAAGAAATT	GGGGAGGGGGGAGGGGGAGGGG	+
M9	SP2_HUMAN.H11MO.0.A	-10	8.82156e-05	0.0353745	0.0167887	22	GGTATCCCACGGGTAAGAGGCGGGAACGAGAAAAGAAATT	GGGGGGGGGGCGGGGCCGGGGG	+
M9	ZN341_HUMAN.H11MO.0.C	-14	0.00016675	0.0668667	0.0253879	22	GGTATCCCACGGGTAAGAGGCGGGAACGAGAAAAGAAATT	GGGGGGGGGGGGAGGGAAGAGC	+
M9	ZN467_HUMAN.H11MO.0.C	-10	0.000219926	0.0881901	0.0279033	22	GGTATCCCACGGGTAAGAGGCGGGAACGAGAAAAGAAATT	GGGGAGGGGAGGGGGGGGGGGG	+
M9	SP3_HUMAN.H11MO.0.B	-5	0.000260901	0.104621	0.0283732	20	GGTATCCCACGGGTAAGAGGCGGGAACGAGAAAAGAAATT	GGGGGGGGGCGGGGCCGGGG	+
M9	ZBT17_HUMAN.H11MO.0.A	-8	0.000351496	0.14095	0.0334473	19	GGTATCCCACGGGTAAGAGGCGGGAACGAGAAAAGAAATT	GAGGGTGGGGGAGGGGAAG	+
M9	KLF6_HUMAN.H11MO.0.A	-7	0.000468298	0.187787	0.0396105	19	GGTATCCCACGGGTAAGAGGCGGGAACGAGAAAAGAAATT	GGAAGGGCGGGGCCGGGGG	+
M9	SP4_HUMAN.H11MO.0.A	-10	0.000566848	0.227306	0.0404194	20	GGTATCCCACGGGTAAGAGGCGGGAACGAGAAAAGAAATT	GGGAAGGGGGCGGGGCCGGG	+
M9	ZEB1_HUMAN.H11MO.0.A	-7	0.000584051	0.234205	0.0404194	10	GGTATCCCACGGGTAAGAGGCGGGAACGAGAAAAGAAATT	GACAGGTGAG	+
M9	ZN263_HUMAN.H11MO.0.A	-10	0.000745475	0.298936	0.0436537	20	GGTATCCCACGGGTAAGAGGCGGGAACGAGAAAAGAAATT	GGGAGGAGGGAGAGGAGGAG	+
M9	RXRA_HUMAN.H11MO.0.A	1	0.000745475	0.298936	0.0436537	19	GGTATCCCACGGGTAAGAGGCGGGAACGAGAAAAGAAATT	GGGGGAGGCAGAGGTCAGAG	+
M9	KLF3_HUMAN.H11MO.0.B	-5	0.00107761	0.432122	0.0585955	19	GGTATCCCACGGGTAAGAGGCGGGAACGAGAAAAGAAATT	GGGGAGGGGCGGGGCCGGG	+
M9	SP1_HUMAN.H11MO.0.A	-8	0.00199378	0.799508	0.101185	22	GGTATCCCACGGGTAAGAGGCGGGAACGAGAAAAGAAATT	GGGGGGCGGGGCCGGGGGGGGG	+
M9	WT1_HUMAN.H11MO.0.C	-10	0.00227838	0.91363	0.108402	20	GGTATCCCACGGGTAAGAGGCGGGAACGAGAAAAGAAATT	GGGCGGGGGAGGAGGGGGGG	+
M9	KLF15_HUMAN.H11MO.0.A	-10	0.00254239	1.0195	0.110431	19	GGTATCCCACGGGTAAGAGGCGGGAACGAGAAAAGAAATT	GGGGAGGAGCAGGGGGGGG	+
M9	NR2C2_HUMAN.H11MO.0.B	-4	0.00261116	1.04708	0.110431	12	GGTATCCCACGGGTAAGAGGCGGGAACGAGAAAAGAAATT	GGTTCCGGGTCA	+
M9	ETV4_HUMAN.H11MO.0.B	-30	0.00281523	1.12891	0.112795	10	GGTATCCCACGGGTAAGAGGCGGGAACGAGAAAAGAAATT	AACAGGAAGGG	+
M9	E2F1_HUMAN.H11MO.0.A	-14	0.00312255	1.25214	0.118853	14	GGTATCCCACGGGTAAGAGGCGGGAACGAGAAAAGAAATT	GGGGGGCGGGAAAG	+
M9	ETV5_HUMAN.H11MO.0.C	-29	0.00443297	1.77762	0.155289	11	GGTATCCCACGGGTAAGAGGCGGGAACGAGAAAAGAAATT	GAGCAGGAAGTGAG	+
M9	TFDP1_HUMAN.H11MO.0.C	-14	0.00475043	1.90492	0.155289	14	GGTATCCCACGGGTAAGAGGCGGGAACGAGAAAAGAAATT	GGGGGGCGGGAAAA	+
M9	NR1H3_HUMAN.H11MO.0.B	-7	0.00477373	1.91427	0.155289	19	GGTATCCCACGGGTAAGAGGCGGGAACGAGAAAAGAAATT	CAGAGGTCACTGCAGGTCA	+
M9	E2F6_HUMAN.H11MO.0.A	-16	0.00524342	2.10261	0.155289	13	GGTATCCCACGGGTAAGAGGCGGGAACGAGAAAAGAAATT	GGGGCGGGAAGGG	+
M9	ZN320_HUMAN.H11MO.0.C	-8	0.00541112	2.16986	0.155289	20	GGTATCCCACGGGTAAGAGGCGGGAACGAGAAAAGAAATT	GTGGGACCAGGGGGCCAGTG	+
M9	SALL4_HUMAN.H11MO.0.B	-7	0.00546636	2.19201	0.155289	10	GGTATCCCACGGGTAAGAGGCGGGAACGAGAAAAGAAATT	GGAGGGTGGG	+
M9	TBX3_HUMAN.H11MO.0.C	-15	0.00550774	2.2086	0.155289	11	GGTATCCCACGGGTAAGAGGCGGGAACGAGAAAAGAAATT	GGAGGTGGGAA	+
M9	PTF1A_HUMAN.H11MO.0.B	-21	0.00598716	2.40085	0.162777	18	GGTATCCCACGGGTAAGAGGCGGGAACGAGAAAAGAAATT	GGGAAAGGGGGCAGCTGG	-
M9	EGR1_HUMAN.H11MO.0.A	-6	0.00653068	2.6188	0.171432	17	GGTATCCCACGGGTAAGAGGCGGGAACGAGAAAAGAAATT	GAGGGCGTGGGCGGGGG	+
M9	ZN563_HUMAN.H11MO.0.C	0	0.00680406	2.72843	0.172654	21	GGTATCCCACGGGTAAGAGGCGGGAACGAGAAAAGAAATT	GGGATCCTCACTGGCAGCTGC	+
M9	AP2B_HUMAN.H11MO.0.B	-4	0.00704271	2.82413	0.172945	10	GGTATCCCACGGGTAAGAGGCGGGAACGAGAAAAGAAATT	GCCCGGGGGC	+
M9	COT2_HUMAN.H11MO.0.A	-7	0.00744815	2.98671	0.175394	13	GGTATCCCACGGGTAAGAGGCGGGAACGAGAAAAGAAATT	CAAAGGTCAGAGG	+
M9	SUH_HUMAN.H11MO.0.A	-16	0.00760324	3.0489	0.175394	11	GGTATCCCACGGGTAAGAGGCGGGAACGAGAAAAGAAATT	GGCGTGGGAAA	+
M9	ZN335_HUMAN.H11MO.0.A	3	0.00857135	3.43711	0.188444	19	GGTATCCCACGGGTAAGAGGCGGGAACGAGAAAAGAAATT	TCAGGCAGCGCCGAGGACAGCC	-
M9	NR1D1_HUMAN.H11MO.0.B	-2	0.00873687	3.50349	0.188444	19	GGTATCCCACGGGTAAGAGGCGGGAACGAGAAAAGAAATT	AGGGAAGTGGGTCAGAAGG	+
M9	COT1_HUMAN.H11MO.0.C	-2	0.00891581	3.57524	0.188444	17	GGTATCCCACGGGTAAGAGGCGGGAACGAGAAAAGAAATT	GGGGTCAGAGGTCAGGG	+
M9	RORA_HUMAN.H11MO.0.C	-6	0.00915912	3.67281	0.188444	13	GGTATCCCACGGGTAAGAGGCGGGAACGAGAAAAGAAATT	AACTAGGTCAGGG	+
M9	E2F7_HUMAN.H11MO.0.B	-16	0.00980647	3.93239	0.194151	13	GGTATCCCACGGGTAAGAGGCGGGAACGAGAAAAGAAATT	GGGGCGGGAAAGG	+
M9	ZBT7A_HUMAN.H11MO.0.A	-8	0.0100304	4.02219	0.194151	9	GGTATCCCACGGGTAAGAGGCGGGAACGAGAAAAGAAATT	GGGGGTCTC	+
M9	KLF1_HUMAN.H11MO.0.A	-9	0.0106394	4.26638	0.194151	14	GGTATCCCACGGGTAAGAGGCGGGAACGAGAAAAGAAATT	GGGGCGGGGCCGGG	+
M9	KLF5_HUMAN.H11MO.0.A	-9	0.0106394	4.26638	0.194151	14	GGTATCCCACGGGTAAGAGGCGGGAACGAGAAAAGAAATT	AGGGTGGGGCTGGG	+
M9	THA_HUMAN.H11MO.0.C	-10	0.0107117	4.29539	0.194151	17	GGTATCCCACGGGTAAGAGGCGGGAACGAGAAAAGAAATT	GGGTCACTTCAGGTCAG	+
M9	ZN281_HUMAN.H11MO.0.A	-6	0.0115463	4.63006	0.204411	15	GGTATCCCACGGGTAAGAGGCGGGAACGAGAAAAGAAATT	GGGTGGGGGAGGGGA	+
M9	ELF3_HUMAN.H11MO.0.A	-28	0.0121183	4.85946	0.209663	12	GGTATCCCACGGGTAAGAGGCGGGAACGAGAAAAGAAATT	GAACCAGGAAGTGG	+
M9	ELF5_HUMAN.H11MO.0.A	-27	0.0131011	5.25355	0.219867	13	GGTATCCCACGGGTAAGAGGCGGGAACGAGAAAAGAAATT	GGAAGGAGGAAGTGG	+
M9	THAP1_HUMAN.H11MO.0.C	-3	0.0132858	5.32761	0.219867	22	GGTATCCCACGGGTAAGAGGCGGGAACGAGAAAAGAAATT	CGCCGCCATCTTGGCTGCGGGC	+
M9	E2F4_HUMAN.H11MO.0.A	-15	0.0146742	5.88437	0.228821	13	GGTATCCCACGGGTAAGAGGCGGGAACGAGAAAAGAAATT	GGGGGCGGGAAAT	+
M9	ERG_HUMAN.H11MO.0.A	-29	0.0146742	5.88437	0.228821	11	GGTATCCCACGGGTAAGAGGCGGGAACGAGAAAAGAAATT	GGGCAGGAAGTGG	+
M9	EGR2_HUMAN.H11MO.0.A	-11	0.0147286	5.90615	0.228821	18	GGTATCCCACGGGTAAGAGGCGGGAACGAGAAAAGAAATT	GGGGGGGTGTGGGAGGGG	+
M9	FLI1_HUMAN.H11MO.0.A	-15	0.0165329	6.62968	0.251715	18	GGTATCCCACGGGTAAGAGGCGGGAACGAGAAAAGAAATT	GGAGGAAGGAAGGAGGGA	+
M9	TEAD4_HUMAN.H11MO.0.A	-28	0.0178728	7.167	0.26678	12	GGTATCCCACGGGTAAGAGGCGGGAACGAGAAAAGAAATT	ATGCCAGGAATGT	-
M9	COE1_HUMAN.H11MO.0.A	-1	0.020196	8.09859	0.291195	15	GGTATCCCACGGGTAAGAGGCGGGAACGAGAAAAGAAATT	AAGTCCCCAGGGACC	+
M9	TAL1_HUMAN.H11MO.0.A	-9	0.0206299	8.27258	0.291195	19	GGTATCCCACGGGTAAGAGGCGGGAACGAGAAAAGAAATT	CTGGGGGGGGCAGATAAGG	+
M9	ZIC1_HUMAN.H11MO.0.B	-9	0.020656	8.28307	0.291195	9	GGTATCCCACGGGTAAGAGGCGGGAACGAGAAAAGAAATT	GGGGTGGTC	+
M9	ZN770_HUMAN.H11MO.0.C	-17	0.0237261	9.51418	0.320447	22	GGTATCCCACGGGTAAGAGGCGGGAACGAGAAAAGAAATT	GGGAGGCTGAGGCGGGAGGATC	+
M9	AP2A_HUMAN.H11MO.0.A	-1	0.0242027	9.70529	0.320447	15	GGTATCCCACGGGTAAGAGGCGGGAACGAGAAAAGAAATT	ATGGCCTCAGGGCAT	-
M9	PPARG_HUMAN.H11MO.0.A	-6	0.0244148	9.79032	0.320447	17	GGTATCCCACGGGTAAGAGGCGGGAACGAGAAAAGAAATT	AAGTGGGGCAAAGGTCA	+
M9	ZBT48_HUMAN.H11MO.0.C	-7	0.0252874	10.1403	0.326275	12	GGTATCCCACGGGTAAGAGGCGGGAACGAGAAAAGAAATT	TTAGGGACCGTG	+
M9	IRF3_HUMAN.H11MO.0.B	-22	0.0264279	10.5976	0.335307	18	GGTATCCCACGGGTAAGAGGCGGGAACGAGAAAAGAAATT	GAAAGGGAAAGGGAAAGTGA	+
M9	CLOCK_HUMAN.H11MO.0.C	-20	0.0309383	12.4062	0.386098	14	GGTATCCCACGGGTAAGAGGCGGGAACGAGAAAAGAAATT	CAGACACGTGAACA	+
M9	ETV2_HUMAN.H11MO.0.B	-27	0.0335134	13.4389	0.401525	13	GGTATCCCACGGGTAAGAGGCGGGAACGAGAAAAGAAATT	GGAAACAGGAAGTGGG	+
M9	NR1H4_HUMAN.H11MO.0.B	-9	0.0336035	13.475	0.401525	19	GGTATCCCACGGGTAAGAGGCGGGAACGAGAAAAGAAATT	GGGGTCAATGACCCCGAGG	+
M9	TBX21_HUMAN.H11MO.0.A	-13	0.0337568	13.5365	0.401525	13	GGTATCCCACGGGTAAGAGGCGGGAACGAGAAAAGAAATT	GTGGAGGTGTGAA	+
M9	SRBP2_HUMAN.H11MO.0.B	-7	0.0359064	14.3985	0.420021	13	GGTATCCCACGGGTAAGAGGCGGGAACGAGAAAAGAAATT	GGGTGGGGTGAGG	+
M9	AP2C_HUMAN.H11MO.0.A	-2	0.0370031	14.8382	0.420021	14	GGTATCCCACGGGTAAGAGGCGGGAACGAGAAAAGAAATT	TGGCCTCAGGGCAT	-
M9	MECP2_HUMAN.H11MO.0.C	-6	0.0374524	15.0184	0.420021	7	GGTATCCCACGGGTAAGAGGCGGGAACGAGAAAAGAAATT	CTCCGGG	-
M9	VDR_HUMAN.H11MO.0.A	-9	0.0375188	15.045	0.420021	16	GGTATCCCACGGGTAAGAGGCGGGAACGAGAAAAGAAATT	GGGGTCAGTGGGTTCA	+
M9	NFIC_HUMAN.H11MO.0.A	-19	0.0381491	15.2978	0.420772	17	GGTATCCCACGGGTAAGAGGCGGGAACGAGAAAAGAAATT	CTTGGCAGGGAGCCAAG	-
M9	MXI1_HUMAN.H11MO.0.A	-6	0.0386914	15.5152	0.420772	15	GGTATCCCACGGGTAAGAGGCGGGAACGAGAAAAGAAATT	GCACGTGGCGGCGGG	+
M9	ZNF76_HUMAN.H11MO.0.C	-1	0.0392614	15.7438	0.420958	22	GGTATCCCACGGGTAAGAGGCGGGAACGAGAAAAGAAATT	GGGGCATTCTGGGAATTGTAGT	+
M9	TEAD1_HUMAN.H11MO.0.A	-29	0.0400539	16.0616	0.42349	11	GGTATCCCACGGGTAAGAGGCGGGAACGAGAAAAGAAATT	TGGCTGGAATGT	-
M9	THB_HUMAN.H11MO.0.C	-9	0.0425302	17.0546	0.443512	17	GGTATCCCACGGGTAAGAGGCGGGAACGAGAAAAGAAATT	GAGGTCAGGTCAGGTCA	+
M9	GATA1_HUMAN.H11MO.0.A	1	0.043661	17.5081	0.449152	18	GGTATCCCACGGGTAAGAGGCGGGAACGAGAAAAGAAATT	CTGGCGGGGACAGATAAGA	+
M9	SMAD2_HUMAN.H11MO.0.A	-26	0.0455111	18.2499	0.455863	12	GGTATCCCACGGGTAAGAGGCGGGAACGAGAAAAGAAATT	AGGTGACAGACA	-
M9	RARA_HUMAN.H11MO.0.A	1	0.0467238	18.7362	0.458156	19	GGTATCCCACGGGTAAGAGGCGGGAACGAGAAAAGAAATT	GGGGGATCAAGAGGTCAAGG	+
M9	ZN816_HUMAN.H11MO.0.C	-14	0.0471002	18.8872	0.458156	21	GGTATCCCACGGGTAAGAGGCGGGAACGAGAAAAGAAATT	AAAAAAGGGGGACATGCAGGG	+
M9	RFX1_HUMAN.H11MO.0.B	-1	0.0477125	19.1327	0.458156	22	GGTATCCCACGGGTAAGAGGCGGGAACGAGAAAAGAAATT	CCGTCGCCATGGCAACCGGGGC	-
M9	CDX2_HUMAN.H11MO.0.A	-31	0.0484821	19.4413	0.458156	9	GGTATCCCACGGGTAAGAGGCGGGAACGAGAAAAGAAATT	ACAGCAATAAAA	-
M9	RARG_HUMAN.H11MO.0.B	-10	0.049498	19.8487	0.458156	18	GGTATCCCACGGGTAAGAGGCGGGAACGAGAAAAGAAATT	AGGTCAGAGTGACCTGGG	+
M9	IKZF1_HUMAN.H11MO.0.C	-8	0.0496604	19.9138	0.458156	8	GGTATCCCACGGGTAAGAGGCGGGAACGAGAAAAGAAATT	TTGGGAGA	+
M9	BC11A_HUMAN.H11MO.0.A	-28	0.0499528	20.0311	0.458156	12	GGTATCCCACGGGTAAGAGGCGGGAACGAGAAAAGAAATT	AAAAGAGGAAGTGAAAA	+
M9	GATA2_HUMAN.H11MO.0.A	1	0.0509217	20.4196	0.461482	18	GGTATCCCACGGGTAAGAGGCGGGAACGAGAAAAGAAATT	CTGGGGGGTGGAGATAAGG	+
M9	LYL1_HUMAN.H11MO.0.A	-25	0.0524654	21.0386	0.469878	14	GGTATCCCACGGGTAAGAGGCGGGAACGAGAAAAGAAATT	CAGGAAACAGCTGG	-
M10	SP3_HUMAN.H11MO.0.B	-19	0.000331648	0.132991	0.113633	20	TGCAAAACCGAAGCGCGCTCGGGCTCGGCAGAGAAGGACC	GGGGGGGGGCGGGGCCGGGG	+
M10	KLF6_HUMAN.H11MO.0.A	-16	0.000337009	0.135141	0.113633	19	TGCAAAACCGAAGCGCGCTCGGGCTCGGCAGAGAAGGACC	GGAAGGGCGGGGCCGGGGG	+
M10	SP2_HUMAN.H11MO.0.A	-18	0.000676194	0.271154	0.113633	22	TGCAAAACCGAAGCGCGCTCGGGCTCGGCAGAGAAGGACC	GGGGGGGGGGCGGGGCCGGGGG	+
M10	KLF3_HUMAN.H11MO.0.B	-19	0.000859602	0.3447	0.113633	19	TGCAAAACCGAAGCGCGCTCGGGCTCGGCAGAGAAGGACC	GGGGAGGGGCGGGGCCGGG	+
M10	SP4_HUMAN.H11MO.0.A	-18	0.000895189	0.358971	0.113633	20	TGCAAAACCGAAGCGCGCTCGGGCTCGGCAGAGAAGGACC	GGGAAGGGGGCGGGGCCGGG	+
M10	ZN667_HUMAN.H11MO.0.C	-22	0.000927221	0.371816	0.113633	18	TGCAAAACCGAAGCGCGCTCGGGCTCGGCAGAGAAGGACC	GCTGAGCTTTTAAGGCCAC	-
M10	PATZ1_HUMAN.H11MO.0.C	-18	0.00111701	0.44792	0.113633	22	TGCAAAACCGAAGCGCGCTCGGGCTCGGCAGAGAAGGACC	GGGGAGGGGGCGGGGGGGGAGG	+
M10	E2F7_HUMAN.H11MO.0.B	-24	0.00130971	0.525192	0.113633	13	TGCAAAACCGAAGCGCGCTCGGGCTCGGCAGAGAAGGACC	GGGGCGGGAAAGG	+
M10	THAP1_HUMAN.H11MO.0.C	-8	0.00137901	0.552983	0.113633	22	TGCAAAACCGAAGCGCGCTCGGGCTCGGCAGAGAAGGACC	CGCCGCCATCTTGGCTGCGGGC	+
M10	TAF1_HUMAN.H11MO.0.A	-21	0.00145992	0.585429	0.113633	16	TGCAAAACCGAAGCGCGCTCGGGCTCGGCAGAGAAGGACC	AAGATGGCGGCGGCGG	+
M10	EGR1_HUMAN.H11MO.0.A	-18	0.00227409	0.911911	0.160913	17	TGCAAAACCGAAGCGCGCTCGGGCTCGGCAGAGAAGGACC	GAGGGCGTGGGCGGGGG	+
M10	MAZ_HUMAN.H11MO.0.A	-18	0.0027321	1.09557	0.177211	22	TGCAAAACCGAAGCGCGCTCGGGCTCGGCAGAGAAGGACC	GGGGGAGGGGGGGGGGGGGGGG	+
M10	P73_HUMAN.H11MO.0.A	-21	0.00297378	1.19248	0.178049	19	TGCAAAACCGAAGCGCGCTCGGGCTCGGCAGAGAAGGACC	GGCATGTCTGGGCATGTCT	-
M10	ZN563_HUMAN.H11MO.0.C	-21	0.0037297	1.49561	0.207358	19	TGCAAAACCGAAGCGCGCTCGGGCTCGGCAGAGAAGGACC	GCAGCTGCCAGTGAGGATCCC	-
M10	AIRE_HUMAN.H11MO.0.C	-23	0.00446893	1.79204	0.208521	17	TGCAAAACCGAAGCGCGCTCGGGCTCGGCAGAGAAGGACC	ATTGGTTTTATTGGTTAA	+
M10	KLF5_HUMAN.H11MO.0.A	-19	0.00472429	1.89444	0.208521	14	TGCAAAACCGAAGCGCGCTCGGGCTCGGCAGAGAAGGACC	AGGGTGGGGCTGGG	+
M10	EGR2_HUMAN.H11MO.0.A	-16	0.00478943	1.92056	0.208521	18	TGCAAAACCGAAGCGCGCTCGGGCTCGGCAGAGAAGGACC	GGGGGGGTGTGGGAGGGG	+
M10	ZBT17_HUMAN.H11MO.0.A	-18	0.00482221	1.93371	0.208521	19	TGCAAAACCGAAGCGCGCTCGGGCTCGGCAGAGAAGGACC	GAGGGTGGGGGAGGGGAAG	+
M10	PAX5_HUMAN.H11MO.0.A	-18	0.0059125	2.37091	0.232317	21	TGCAAAACCGAAGCGCGCTCGGGCTCGGCAGAGAAGGACC	GCCTGGGCAGCAGAGCGTGAC	+
M10	OSR2_HUMAN.H11MO.0.C	-19	0.00596947	2.39376	0.232317	16	TGCAAAACCGAAGCGCGCTCGGGCTCGGCAGAGAAGGACC	CAGCAGAAGCAGCAGC	-
M10	Z324A_HUMAN.H11MO.0.C	-11	0.00690319	2.76818	0.248099	23	TGCAAAACCGAAGCGCGCTCGGGCTCGGCAGAGAAGGACC	TGGCAGCAAAGGATGGTTTGATA	-
M10	SRBP2_HUMAN.H11MO.0.B	-21	0.00701249	2.81201	0.248099	13	TGCAAAACCGAAGCGCGCTCGGGCTCGGCAGAGAAGGACC	GGGTGGGGTGAGG	+
M10	ZN341_HUMAN.H11MO.0.C	-12	0.00819044	3.28437	0.266596	22	TGCAAAACCGAAGCGCGCTCGGGCTCGGCAGAGAAGGACC	GGGGGGGGGGGGAGGGAAGAGC	+
M10	KLF15_HUMAN.H11MO.0.A	-19	0.00822035	3.29636	0.266596	19	TGCAAAACCGAAGCGCGCTCGGGCTCGGCAGAGAAGGACC	GGGGAGGAGCAGGGGGGGG	+
M10	E2F1_HUMAN.H11MO.0.A	-22	0.0091404	3.6653	0.284577	14	TGCAAAACCGAAGCGCGCTCGGGCTCGGCAGAGAAGGACC	GGGGGGCGGGAAAG	+
M10	KLF1_HUMAN.H11MO.0.A	-19	0.00981594	3.93619	0.286325	14	TGCAAAACCGAAGCGCGCTCGGGCTCGGCAGAGAAGGACC	GGGGCGGGGCCGGG	+
M10	RFX5_HUMAN.H11MO.0.A	-12	0.00993226	3.98284	0.286325	20	TGCAAAACCGAAGCGCGCTCGGGCTCGGCAGAGAAGGACC	GTCAGCTGTTGCTAGGCAGA	+
M10	ZN134_HUMAN.H11MO.0.C	-16	0.0111416	4.46779	0.309718	22	TGCAAAACCGAAGCGCGCTCGGGCTCGGCAGAGAAGGACC	GCCTCACCTAATCAGTTGAAGG	+
M10	E2F4_HUMAN.H11MO.0.A	-23	0.0117368	4.70646	0.314663	13	TGCAAAACCGAAGCGCGCTCGGGCTCGGCAGAGAAGGACC	GGGGGCGGGAAAT	+
M10	TFDP1_HUMAN.H11MO.0.C	-22	0.0121281	4.86336	0.314663	14	TGCAAAACCGAAGCGCGCTCGGGCTCGGCAGAGAAGGACC	GGGGGGCGGGAAAA	+
M10	P63_HUMAN.H11MO.0.A	-20	0.0137348	5.50767	0.344856	19	TGCAAAACCGAAGCGCGCTCGGGCTCGGCAGAGAAGGACC	GGGCATGCCTGGACATGCC	-
M10	RFX1_HUMAN.H11MO.0.B	-16	0.0159724	6.40492	0.388503	22	TGCAAAACCGAAGCGCGCTCGGGCTCGGCAGAGAAGGACC	CCGTCGCCATGGCAACCGGGGC	-
M10	VEZF1_HUMAN.H11MO.0.C	-17	0.0169441	6.79459	0.39965	22	TGCAAAACCGAAGCGCGCTCGGGCTCGGCAGAGAAGGACC	GGGGAGGGGGGAGGGGGAGGGG	+
M10	TBX21_HUMAN.H11MO.0.A	-22	0.0192376	7.71428	0.430728	13	TGCAAAACCGAAGCGCGCTCGGGCTCGGCAGAGAAGGACC	GTGGAGGTGTGAA	+
M10	WT1_HUMAN.H11MO.0.C	-20	0.0196029	7.86077	0.430728	20	TGCAAAACCGAAGCGCGCTCGGGCTCGGCAGAGAAGGACC	GGGCGGGGGAGGAGGGGGGG	+
M10	MAF_HUMAN.H11MO.0.A	-21	0.0199219	7.98867	0.430728	19	TGCAAAACCGAAGCGCGCTCGGGCTCGGCAGAGAAGGACC	GAATCTGCTGACTCAGCAA	+
M10	ZN554_HUMAN.H11MO.0.C	-21	0.0208153	8.34694	0.437881	19	TGCAAAACCGAAGCGCGCTCGGGCTCGGCAGAGAAGGACC	GCTGAGCCATGTGGGGTGCT	+
M10	E2F6_HUMAN.H11MO.0.A	-24	0.0220707	8.85036	0.452073	13	TGCAAAACCGAAGCGCGCTCGGGCTCGGCAGAGAAGGACC	GGGGCGGGAAGGG	+
M10	E2F3_HUMAN.H11MO.0.A	-24	0.026234	10.5199	0.487434	11	TGCAAAACCGAAGCGCGCTCGGGCTCGGCAGAGAAGGACC	AGGGCGGGAAA	+
M10	RXRA_HUMAN.H11MO.0.A	-13	0.0279716	11.2166	0.487434	20	TGCAAAACCGAAGCGCGCTCGGGCTCGGCAGAGAAGGACC	GGGGGAGGCAGAGGTCAGAG	+
M10	P53_HUMAN.H11MO.0.A	-20	0.0279716	11.2166	0.487434	20	TGCAAAACCGAAGCGCGCTCGGGCTCGGCAGAGAAGGACC	GGGCATGTCTGGGCATGTCT	-
M10	ZN449_HUMAN.H11MO.0.C	-20	0.0281793	11.2999	0.487434	11	TGCAAAACCGAAGCGCGCTCGGGCTCGGCAGAGAAGGACC	TGGTTGGGCTT	+
M10	ETS2_HUMAN.H11MO.0.B	-22	0.0289035	11.5903	0.487434	13	TGCAAAACCGAAGCGCGCTCGGGCTCGGCAGAGAAGGACC	GGAAGGAAGAGGA	+
M10	AP2B_HUMAN.H11MO.0.B	-26	0.0294333	11.8028	0.487434	10	TGCAAAACCGAAGCGCGCTCGGGCTCGGCAGAGAAGGACC	GCCCGGGGGC	+
M11	SP2_HUMAN.H11MO.0.A	-10	0.000121935	0.0488961	0.0961866	22	GCCCCGGCCGGGGGCAGCGCCGGGGCCCCCGGGGCCCCGG	GGGGGGGGGGCGGGGCCGGGGG	+
M11	SP3_HUMAN.H11MO.0.B	-5	0.000340248	0.136439	0.134199	20	GCCCCGGCCGGGGGCAGCGCCGGGGCCCCCGGGGCCCCGG	GGGGGGGGGCGGGGCCGGGG	+
M11	THAP1_HUMAN.H11MO.0.C	-14	0.00110781	0.444233	0.269107	22	GCCCCGGCCGGGGGCAGCGCCGGGGCCCCCGGGGCCCCGG	CGCCGCCATCTTGGCTGCGGGC	+
M11	GATA1_HUMAN.H11MO.0.A	8	0.00204688	0.820797	0.269107	11	GCCCCGGCCGGGGGCAGCGCCGGGGCCCCCGGGGCCCCGG	TCTTATCTGTCCCCGCCAG	-
M11	PATZ1_HUMAN.H11MO.0.C	-4	0.00332617	1.33379	0.349071	22	GCCCCGGCCGGGGGCAGCGCCGGGGCCCCCGGGGCCCCGG	GGGGAGGGGGCGGGGGGGGAGG	+
M11	SP4_HUMAN.H11MO.0.A	-4	0.00488081	1.95721	0.397893	20	GCCCCGGCCGGGGGCAGCGCCGGGGCCCCCGGGGCCCCGG	GGGAAGGGGGCGGGGCCGGG	+
M11	TAL1_HUMAN.H11MO.0.A	8	0.00531797	2.13251	0.397893	11	GCCCCGGCCGGGGGCAGCGCCGGGGCCCCCGGGGCCCCGG	CCTTATCTGCCCCCCCCAG	-
M11	RXRA_HUMAN.H11MO.0.A	-1	0.00554849	2.22494	0.397893	20	GCCCCGGCCGGGGGCAGCGCCGGGGCCCCCGGGGCCCCGG	CTCTGACCTCTGCCTCCCCC	-
M11	VEZF1_HUMAN.H11MO.0.C	-4	0.00651174	2.61121	0.410466	22	GCCCCGGCCGGGGGCAGCGCCGGGGCCCCCGGGGCCCCGG	GGGGAGGGGGGAGGGGGAGGGG	+
M11	ZN563_HUMAN.H11MO.0.C	-6	0.00728485	2.92123	0.410466	21	GCCCCGGCCGGGGGCAGCGCCGGGGCCCCCGGGGCCCCGG	GCAGCTGCCAGTGAGGATCCC	-
M11	USF2_HUMAN.H11MO.0.A	-31	0.0101304	4.0623	0.445745	9	GCCCCGGCCGGGGGCAGCGCCGGGGCCCCCGGGGCCCCGG	CGCCGCGGCCACGTGACCC	-
M11	NR1D1_HUMAN.H11MO.0.B	-4	0.0114814	4.60405	0.445745	19	GCCCCGGCCGGGGGCAGCGCCGGGGCCCCCGGGGCCCCGG	AGGGAAGTGGGTCAGAAGG	+
M11	ZN341_HUMAN.H11MO.0.C	-5	0.0116798	4.68361	0.445745	22	GCCCCGGCCGGGGGCAGCGCCGGGGCCCCCGGGGCCCCGG	GGGGGGGGGGGGAGGGAAGAGC	+
M11	KLF6_HUMAN.H11MO.0.A	-5	0.0122174	4.89919	0.445745	19	GCCCCGGCCGGGGGCAGCGCCGGGGCCCCCGGGGCCCCGG	GGAAGGGCGGGGCCGGGGG	+
M11	RARG_HUMAN.H11MO.0.B	5	0.0126309	5.065	0.445745	13	GCCCCGGCCGGGGGCAGCGCCGGGGCCCCCGGGGCCCCGG	AGGTCAGAGTGACCTGGG	+
M11	MXI1_HUMAN.H11MO.0.A	-32	0.0128167	5.13949	0.445745	8	GCCCCGGCCGGGGGCAGCGCCGGGGCCCCCGGGGCCCCGG	CCCGCCGCCACGTGC	-
M11	GATA2_HUMAN.H11MO.0.A	8	0.0129966	5.21164	0.445745	11	GCCCCGGCCGGGGGCAGCGCCGGGGCCCCCGGGGCCCCGG	CCTTATCTCCACCCCCCAG	-
M11	KLF3_HUMAN.H11MO.0.B	-20	0.0146936	5.89214	0.46575	19	GCCCCGGCCGGGGGCAGCGCCGGGGCCCCCGGGGCCCCGG	GGGGAGGGGCGGGGCCGGG	+
M12	THAP1_HUMAN.H11MO.0.C	-20	8.65018e-05	0.0346872	0.0391254	20	CGGTCCGCGCGGGCCCCCGGCGGCGCCTCAGAGGCCCCGG	CGCCGCCATCTTGGCTGCGGGC	+
M12	SP2_HUMAN.H11MO.0.A	-13	0.000133298	0.0534526	0.0391254	22	CGGTCCGCGCGGGCCCCCGGCGGCGCCTCAGAGGCCCCGG	CCCCCGGCCCCGCCCCCCCCCC	-
M12	PATZ1_HUMAN.H11MO.0.C	-1	0.000203461	0.0815878	0.0391254	22	CGGTCCGCGCGGGCCCCCGGCGGCGCCTCAGAGGCCCCGG	CCTCCCCCCCCGCCCCCTCCCC	-
M12	SP3_HUMAN.H11MO.0.B	-2	0.000322067	0.129149	0.0391254	20	CGGTCCGCGCGGGCCCCCGGCGGCGCCTCAGAGGCCCCGG	CCCCGGCCCCGCCCCCCCCC	-
M12	KLF6_HUMAN.H11MO.0.A	-13	0.000348508	0.139752	0.0391254	19	CGGTCCGCGCGGGCCCCCGGCGGCGCCTCAGAGGCCCCGG	CCCCCGGCCCCGCCCTTCC	-
M12	ZN667_HUMAN.H11MO.0.C	-19	0.00109879	0.440615	0.107937	19	CGGTCCGCGCGGGCCCCCGGCGGCGCCTCAGAGGCCCCGG	GCTGAGCTTTTAAGGCCAC	-
M12	ZN563_HUMAN.H11MO.0.C	1	0.00138906	0.557012	0.121289	20	CGGTCCGCGCGGGCCCCCGGCGGCGCCTCAGAGGCCCCGG	GGGATCCTCACTGGCAGCTGC	+
M12	SP4_HUMAN.H11MO.0.A	-10	0.0024746	0.992316	0.17679	20	CGGTCCGCGCGGGCCCCCGGCGGCGCCTCAGAGGCCCCGG	GGGAAGGGGGCGGGGCCGGG	+
M12	ZN335_HUMAN.H11MO.0.A	-15	0.00270988	1.08666	0.177465	22	CGGTCCGCGCGGGCCCCCGGCGGCGCCTCAGAGGCCCCGG	TCAGGCAGCGCCGAGGACAGCC	-
M12	PAX5_HUMAN.H11MO.0.A	-6	0.00295082	1.18328	0.178379	21	CGGTCCGCGCGGGCCCCCGGCGGCGCCTCAGAGGCCCCGG	GCCTGGGCAGCAGAGCGTGAC	+
M12	KLF3_HUMAN.H11MO.0.B	-8	0.00320751	1.28621	0.180046	19	CGGTCCGCGCGGGCCCCCGGCGGCGCCTCAGAGGCCCCGG	CCCGGCCCCGCCCCTCCCC	-
M12	SP1_HUMAN.H11MO.0.A	-9	0.0036466	1.46228	0.188777	22	CGGTCCGCGCGGGCCCCCGGCGGCGCCTCAGAGGCCCCGG	CCCCCCCCCGGCCCCGCCCCCC	-
M12	ZN554_HUMAN.H11MO.0.C	-19	0.00384349	1.54124	0.188777	20	CGGTCCGCGCGGGCCCCCGGCGGCGCCTCAGAGGCCCCGG	GCTGAGCCATGTGGGGTGCT	+
M12	CTCF_HUMAN.H11MO.0.A	-9	0.00500779	2.00812	0.231495	19	CGGTCCGCGCGGGCCCCCGGCGGCGCCTCAGAGGCCCCGG	TGGCCACCAGGGGGCGCCA	+
M12	CTCFL_HUMAN.H11MO.0.A	-11	0.00680967	2.73068	0.265062	17	CGGTCCGCGCGGGCCCCCGGCGGCGCCTCAGAGGCCCCGG	GCCGCCAGGGGGCGCCG	+
M12	TAF1_HUMAN.H11MO.0.A	-13	0.00708308	2.84031	0.265062	16	CGGTCCGCGCGGGCCCCCGGCGGCGCCTCAGAGGCCCCGG	CCGCCGCCGCCATCTT	-
M12	ZN322_HUMAN.H11MO.0.B	-10	0.00793491	3.1819	0.279941	20	CGGTCCGCGCGGGCCCCCGGCGGCGCCTCAGAGGCCCCGG	GAGCCTGGTACAGAGCCTGG	+
M12	NR1H4_HUMAN.H11MO.0.B	-4	0.00819312	3.28544	0.279941	19	CGGTCCGCGCGGGCCCCCGGCGGCGCCTCAGAGGCCCCGG	CCTCGGGGTCATTGACCCC	-
M12	EGR1_HUMAN.H11MO.0.A	-13	0.00940481	3.77133	0.307952	17	CGGTCCGCGCGGGCCCCCGGCGGCGCCTCAGAGGCCCCGG	CCCCCGCCCACGCCCTC	-
M12	KLF1_HUMAN.H11MO.0.A	-15	0.0103314	4.1429	0.31227	14	CGGTCCGCGCGGGCCCCCGGCGGCGCCTCAGAGGCCCCGG	CCCGGCCCCGCCCC	-
M12	MAZ_HUMAN.H11MO.0.A	-8	0.0119257	4.7822	0.347107	22	CGGTCCGCGCGGGCCCCCGGCGGCGCCTCAGAGGCCCCGG	CCCCCCCCCCCCCCCCTCCCCC	-
M12	VEZF1_HUMAN.H11MO.0.C	-8	0.0173143	6.94304	0.459894	22	CGGTCCGCGCGGGCCCCCGGCGGCGCCTCAGAGGCCCCGG	CCCCTCCCCCTCCCCCCTCCCC	-
M12	ZBT17_HUMAN.H11MO.0.A	-1	0.0175564	7.04011	0.459894	19	CGGTCCGCGCGGGCCCCCGGCGGCGCCTCAGAGGCCCCGG	CTTCCCCTCCCCCACCCTC	-
M13	SP2_HUMAN.H11MO.0.A	-6	7.87694e-05	0.0315865	0.0396018	22	GGCGGCTGCGGGACGGCCCGGCCGGGGGGGCGAGCCGCAG	GGGGGGGGGGCGGGGCCGGGGG	+
M13	PATZ1_HUMAN.H11MO.0.C	-8	0.00010002	0.040108	0.0396018	22	GGCGGCTGCGGGACGGCCCGGCCGGGGGGGCGAGCCGCAG	GGGGAGGGGGCGGGGGGGGAGG	+
M13	SP3_HUMAN.H11MO.0.B	-7	0.000203991	0.0818005	0.0538454	20	GGCGGCTGCGGGACGGCCCGGCCGGGGGGGCGAGCCGCAG	GGGGGGGGGCGGGGCCGGGG	+
M13	KLF3_HUMAN.H11MO.0.B	-7	0.000632861	0.253777	0.103879	19	GGCGGCTGCGGGACGGCCCGGCCGGGGGGGCGAGCCGCAG	GGGGAGGGGCGGGGCCGGG	+
M13	KLF6_HUMAN.H11MO.0.A	-9	0.000862701	0.345943	0.113859	19	GGCGGCTGCGGGACGGCCCGGCCGGGGGGGCGAGCCGCAG	GGAAGGGCGGGGCCGGGGG	+
M13	ZN341_HUMAN.H11MO.0.C	-13	0.00115082	0.461479	0.130187	22	GGCGGCTGCGGGACGGCCCGGCCGGGGGGGCGAGCCGCAG	GGGGGGGGGGGGAGGGAAGAGC	+
M13	THAP1_HUMAN.H11MO.0.C	-13	0.00173342	0.695103	0.171583	22	GGCGGCTGCGGGACGGCCCGGCCGGGGGGGCGAGCCGCAG	CGCCGCCATCTTGGCTGCGGGC	+
M13	MAZ_HUMAN.H11MO.0.A	-7	0.00275997	1.10675	0.218556	22	GGCGGCTGCGGGACGGCCCGGCCGGGGGGGCGAGCCGCAG	GGGGGAGGGGGGGGGGGGGGGG	+
M13	RFX1_HUMAN.H11MO.0.B	-14	0.00492049	1.97312	0.324702	22	GGCGGCTGCGGGACGGCCCGGCCGGGGGGGCGAGCCGCAG	GCCCCGGTTGCCATGGCGACGG	+
M13	ZN563_HUMAN.H11MO.0.C	-14	0.00673988	2.70269	0.381226	21	GGCGGCTGCGGGACGGCCCGGCCGGGGGGGCGAGCCGCAG	GCAGCTGCCAGTGAGGATCCC	-
M13	RFX5_HUMAN.H11MO.0.A	-13	0.00919011	3.68523	0.411486	20	GGCGGCTGCGGGACGGCCCGGCCGGGGGGGCGAGCCGCAG	GTCAGCTGTTGCTAGGCAGA	+
M13	SP4_HUMAN.H11MO.0.A	-2	0.00979131	3.92631	0.411486	20	GGCGGCTGCGGGACGGCCCGGCCGGGGGGGCGAGCCGCAG	GGGAAGGGGGCGGGGCCGGG	+
M13	RXRA_HUMAN.H11MO.0.A	-3	0.0104287	4.1819	0.411486	20	GGCGGCTGCGGGACGGCCCGGCCGGGGGGGCGAGCCGCAG	GGGGGAGGCAGAGGTCAGAG	+
M13	LYL1_HUMAN.H11MO.0.A	-27	0.0106112	4.25507	0.411486	13	GGCGGCTGCGGGACGGCCCGGCCGGGGGGGCGAGCCGCAG	CAGGAAACAGCTGG	-
M13	VEZF1_HUMAN.H11MO.0.C	-1	0.0109123	4.37583	0.411486	22	GGCGGCTGCGGGACGGCCCGGCCGGGGGGGCGAGCCGCAG	GGGGAGGGGGGAGGGGGAGGGG	+
M14	SP3_HUMAN.H11MO.0.B	-12	0.000193317	0.07752	0.088284	20	GCAGCCGGCGGCGGCCGCGGGCGGGGCCGGCCGCCAACGG	GGGGGGGGGCGGGGCCGGGG	+
M14	SP2_HUMAN.H11MO.0.A	-11	0.000310465	0.124496	0.088284	22	GCAGCCGGCGGCGGCCGCGGGCGGGGCCGGCCGCCAACGG	GGGGGGGGGGCGGGGCCGGGGG	+
M14	THAP1_HUMAN.H11MO.0.C	-12	0.000444772	0.178354	0.088284	22	GCAGCCGGCGGCGGCCGCGGGCGGGGCCGGCCGCCAACGG	CGCCGCCATCTTGGCTGCGGGC	+
M14	RXRA_HUMAN.H11MO.0.A	-6	0.000761647	0.30542	0.0883571	20	GCAGCCGGCGGCGGCCGCGGGCGGGGCCGGCCGCCAACGG	GGGGGAGGCAGAGGTCAGAG	+
M14	KLF3_HUMAN.H11MO.0.B	-12	0.000917882	0.368071	0.0910964	19	GCAGCCGGCGGCGGCCGCGGGCGGGGCCGGCCGCCAACGG	GGGGAGGGGCGGGGCCGGG	+
M14	SP4_HUMAN.H11MO.0.A	-11	0.00236097	0.94675	0.208282	20	GCAGCCGGCGGCGGCCGCGGGCGGGGCCGGCCGCCAACGG	GGGAAGGGGGCGGGGCCGGG	+
M14	KLF6_HUMAN.H11MO.0.A	-14	0.00290843	1.16628	0.23092	19	GCAGCCGGCGGCGGCCGCGGGCGGGGCCGGCCGCCAACGG	GGAAGGGCGGGGCCGGGGG	+
M14	PATZ1_HUMAN.H11MO.0.C	-4	0.0037688	1.51129	0.272029	22	GCAGCCGGCGGCGGCCGCGGGCGGGGCCGGCCGCCAACGG	GGGGAGGGGGCGGGGGGGGAGG	+
M14	ZN563_HUMAN.H11MO.0.C	0	0.00418122	1.67667	0.276647	21	GCAGCCGGCGGCGGCCGCGGGCGGGGCCGGCCGCCAACGG	GCAGCTGCCAGTGAGGATCCC	-
M14	USF2_HUMAN.H11MO.0.A	10	0.0057308	2.29805	0.350006	9	GCAGCCGGCGGCGGCCGCGGGCGGGGCCGGCCGCCAACGG	GGGTCACGTGGCCGCGGCG	+
M14	GATA1_HUMAN.H11MO.0.A	8	0.00653827	2.62185	0.370799	11	GCAGCCGGCGGCGGCCGCGGGCGGGGCCGGCCGCCAACGG	TCTTATCTGTCCCCGCCAG	-
M14	MXI1_HUMAN.H11MO.0.A	7	0.00910653	3.65172	0.401684	8	GCAGCCGGCGGCGGCCGCGGGCGGGGCCGGCCGCCAACGG	GCACGTGGCGGCGGG	+
M14	ZN341_HUMAN.H11MO.0.C	-5	0.0111346	4.46499	0.465293	22	GCAGCCGGCGGCGGCCGCGGGCGGGGCCGGCCGCCAACGG	GGGGGGGGGGGGAGGGAAGAGC	+
M15	KLF6_HUMAN.H11MO.0.A	0	0.000375595	0.150614	0.152406	19	GGAGGCCCCGGGCTGCAGCCGGGCGGGCCCCGGGGCCGCC	GGAAGGGCGGGGCCGGGGG	+
M15	THAP1_HUMAN.H11MO.0.C	-10	0.000510279	0.204622	0.152406	22	GGAGGCCCCGGGCTGCAGCCGGGCGGGCCCCGGGGCCGCC	GCCCGCAGCCAAGATGGCGGCG	-
M15	SP3_HUMAN.H11MO.0.B	-7	0.000577385	0.231531	0.152406	20	GGAGGCCCCGGGCTGCAGCCGGGCGGGCCCCGGGGCCGCC	GGGGGGGGGCGGGGCCGGGG	+
M15	SP2_HUMAN.H11MO.0.A	-6	0.00102768	0.412098	0.199706	22	GGAGGCCCCGGGCTGCAGCCGGGCGGGCCCCGGGGCCGCC	GGGGGGGGGGCGGGGCCGGGGG	+
M15	ZN563_HUMAN.H11MO.0.C	-11	0.00169615	0.680155	0.208911	21	GGAGGCCCCGGGCTGCAGCCGGGCGGGCCCCGGGGCCGCC	GCAGCTGCCAGTGAGGATCCC	-
M15	RARG_HUMAN.H11MO.0.B	6	0.00305713	1.22591	0.276295	12	GGAGGCCCCGGGCTGCAGCCGGGCGGGCCCCGGGGCCGCC	AGGTCAGAGTGACCTGGG	+
M15	PATZ1_HUMAN.H11MO.0.C	-6	0.00317135	1.27171	0.276295	22	GGAGGCCCCGGGCTGCAGCCGGGCGGGCCCCGGGGCCGCC	GGGGAGGGGGCGGGGGGGGAGG	+
M15	GATA1_HUMAN.H11MO.0.A	-29	0.00375408	1.50539	0.276295	11	GGAGGCCCCGGGCTGCAGCCGGGCGGGCCCCGGGGCCGCC	CTGGCGGGGACAGATAAGA	+
M15	RXRA_HUMAN.H11MO.0.A	-15	0.00510809	2.04835	0.317399	20	GGAGGCCCCGGGCTGCAGCCGGGCGGGCCCCGGGGCCGCC	GGGGGAGGCAGAGGTCAGAG	+
M15	ZN341_HUMAN.H11MO.0.C	0	0.00593534	2.38007	0.335719	22	GGAGGCCCCGGGCTGCAGCCGGGCGGGCCCCGGGGCCGCC	GGGGGGGGGGGGAGGGAAGAGC	+
M15	NR1D1_HUMAN.H11MO.0.B	0	0.0101963	4.0887	0.474953	19	GGAGGCCCCGGGCTGCAGCCGGGCGGGCCCCGGGGCCGCC	AGGGAAGTGGGTCAGAAGG	+
M15	GATA2_HUMAN.H11MO.0.A	-29	0.0115859	4.64595	0.482875	11	GGAGGCCCCGGGCTGCAGCCGGGCGGGCCCCGGGGCCGCC	CTGGGGGGTGGAGATAAGG	+
M16	SP2_HUMAN.H11MO.0.A	-11	0.000357258	0.143261	0.147609	22	AGGCACGCGAGGGCCGGCGGGCGTCGCTGGCCGAGCCAGC	GGGGGGGGGGCGGGGCCGGGGG	+
M16	MBD2_HUMAN.H11MO.0.B	-9	0.000559562	0.224385	0.147609	11	AGGCACGCGAGGGCCGGCGGGCGTCGCTGGCCGAGCCAGC	GGGGCCGGAGG	+
M16	SP1_HUMAN.H11MO.0.A	-15	0.000710874	0.28506	0.147609	22	AGGCACGCGAGGGCCGGCGGGCGTCGCTGGCCGAGCCAGC	GGGGGGCGGGGCCGGGGGGGGG	+
M16	SP3_HUMAN.H11MO.0.B	-5	0.000749457	0.300532	0.147609	20	AGGCACGCGAGGGCCGGCGGGCGTCGCTGGCCGAGCCAGC	GGGGGGGGGCGGGGCCGGGG	+
M16	KLF3_HUMAN.H11MO.0.B	-8	0.00166439	0.66742	0.262247	19	AGGCACGCGAGGGCCGGCGGGCGTCGCTGGCCGAGCCAGC	GGGGAGGGGCGGGGCCGGG	+
M16	KLF6_HUMAN.H11MO.0.A	-1	0.00221724	0.889113	0.264875	19	AGGCACGCGAGGGCCGGCGGGCGTCGCTGGCCGAGCCAGC	GGAAGGGCGGGGCCGGGGG	+
M16	ZN770_HUMAN.H11MO.0.C	-1	0.0023535	0.943754	0.264875	22	AGGCACGCGAGGGCCGGCGGGCGTCGCTGGCCGAGCCAGC	GGGAGGCTGAGGCGGGAGGATC	+
M16	E2F6_HUMAN.H11MO.0.A	-9	0.00334496	1.34133	0.281194	13	AGGCACGCGAGGGCCGGCGGGCGTCGCTGGCCGAGCCAGC	GGGGCGGGAAGGG	+
M16	EGR1_HUMAN.H11MO.0.A	-6	0.00346942	1.39124	0.281194	17	AGGCACGCGAGGGCCGGCGGGCGTCGCTGGCCGAGCCAGC	GAGGGCGTGGGCGGGGG	+
M16	KLF9_HUMAN.H11MO.0.C	-13	0.00356929	1.43128	0.281194	15	AGGCACGCGAGGGCCGGCGGGCGTCGCTGGCCGAGCCAGC	GGAGGGGGCGTGGCC	+
M16	WT1_HUMAN.H11MO.0.C	-4	0.0040572	1.62694	0.283444	20	AGGCACGCGAGGGCCGGCGGGCGTCGCTGGCCGAGCCAGC	GGGCGGGGGAGGAGGGGGGG	+
M16	EGR2_HUMAN.H11MO.0.A	-4	0.0043174	1.73128	0.283444	18	AGGCACGCGAGGGCCGGCGGGCGTCGCTGGCCGAGCCAGC	GGGGGGGTGTGGGAGGGG	+
M16	PAX5_HUMAN.H11MO.0.A	-6	0.0047547	1.90663	0.288141	21	AGGCACGCGAGGGCCGGCGGGCGTCGCTGGCCGAGCCAGC	GCCTGGGCAGCAGAGCGTGAC	+
M16	ZBT17_HUMAN.H11MO.0.A	-2	0.0053706	2.15361	0.292709	19	AGGCACGCGAGGGCCGGCGGGCGTCGCTGGCCGAGCCAGC	GAGGGTGGGGGAGGGGAAG	+
M16	SP4_HUMAN.H11MO.0.A	-4	0.00557317	2.23484	0.292709	20	AGGCACGCGAGGGCCGGCGGGCGTCGCTGGCCGAGCCAGC	GGGAAGGGGGCGGGGCCGGG	+
M16	PATZ1_HUMAN.H11MO.0.C	-3	0.00684643	2.74542	0.309912	22	AGGCACGCGAGGGCCGGCGGGCGTCGCTGGCCGAGCCAGC	GGGGAGGGGGCGGGGGGGGAGG	+
M16	E2F4_HUMAN.H11MO.0.A	-8	0.00692727	2.77783	0.309912	13	AGGCACGCGAGGGCCGGCGGGCGTCGCTGGCCGAGCCAGC	GGGGGCGGGAAAT	+
M16	AP2B_HUMAN.H11MO.0.B	-12	0.00708085	2.83942	0.309912	10	AGGCACGCGAGGGCCGGCGGGCGTCGCTGGCCGAGCCAGC	GCCCGGGGGC	+
M16	SALL4_HUMAN.H11MO.0.B	-11	0.00762707	3.05845	0.316249	10	AGGCACGCGAGGGCCGGCGGGCGTCGCTGGCCGAGCCAGC	GGAGGGTGGG	+
M16	MAZ_HUMAN.H11MO.0.A	-8	0.00832258	3.33736	0.327834	22	AGGCACGCGAGGGCCGGCGGGCGTCGCTGGCCGAGCCAGC	GGGGGAGGGGGGGGGGGGGGGG	+
M16	THAP1_HUMAN.H11MO.0.C	-4	0.0105843	4.2443	0.370835	22	AGGCACGCGAGGGCCGGCGGGCGTCGCTGGCCGAGCCAGC	GCCCGCAGCCAAGATGGCGGCG	-
M16	KLF15_HUMAN.H11MO.0.A	-10	0.0106251	4.26068	0.370835	19	AGGCACGCGAGGGCCGGCGGGCGTCGCTGGCCGAGCCAGC	GGGGAGGAGCAGGGGGGGG	+
M16	E2F1_HUMAN.H11MO.0.A	-7	0.0108264	4.34137	0.370835	14	AGGCACGCGAGGGCCGGCGGGCGTCGCTGGCCGAGCCAGC	GGGGGGCGGGAAAG	+
M16	KLF12_HUMAN.H11MO.0.C	-9	0.0115012	4.61197	0.377534	11	AGGCACGCGAGGGCCGGCGGGCGTCGCTGGCCGAGCCAGC	AGGGGCGGGGC	+
M16	ZN467_HUMAN.H11MO.0.C	0	0.0127912	5.12925	0.403084	22	AGGCACGCGAGGGCCGGCGGGCGTCGCTGGCCGAGCCAGC	GGGGAGGGGAGGGGGGGGGGGG	+
M16	KLF1_HUMAN.H11MO.0.A	-17	0.0137441	5.51139	0.416456	14	AGGCACGCGAGGGCCGGCGGGCGTCGCTGGCCGAGCCAGC	GGGGCGGGGCCGGG	+
M16	P63_HUMAN.H11MO.0.A	0	0.0167183	6.70405	0.487814	19	AGGCACGCGAGGGCCGGCGGGCGTCGCTGGCCGAGCCAGC	GGGCATGCCTGGACATGCC	-
M16	ZN341_HUMAN.H11MO.0.C	-14	0.0177052	7.0998	0.49816	22	AGGCACGCGAGGGCCGGCGGGCGTCGCTGGCCGAGCCAGC	GGGGGGGGGGGGAGGGAAGAGC	+
M17	SP2_HUMAN.H11MO.0.A	-15	0.000330111	0.132374	0.0957208	22	CGGCCGGGCCCGCGCTCGGAGCCCACGGCCAGGGGGGTCC	GGGGGGGGGGCGGGGCCGGGGG	+
M17	ZN563_HUMAN.H11MO.0.C	-8	0.000396303	0.158917	0.0957208	21	CGGCCGGGCCCGCGCTCGGAGCCCACGGCCAGGGGGGTCC	GGGATCCTCACTGGCAGCTGC	+
M17	SP3_HUMAN.H11MO.0.B	0	0.000399818	0.160327	0.0957208	20	CGGCCGGGCCCGCGCTCGGAGCCCACGGCCAGGGGGGTCC	GGGGGGGGGCGGGGCCGGGG	+
M17	KLF6_HUMAN.H11MO.0.A	-2	0.000609106	0.244251	0.0957208	19	CGGCCGGGCCCGCGCTCGGAGCCCACGGCCAGGGGGGTCC	GGAAGGGCGGGGCCGGGGG	+
M17	THAP1_HUMAN.H11MO.0.C	-1	0.000619804	0.248542	0.0957208	22	CGGCCGGGCCCGCGCTCGGAGCCCACGGCCAGGGGGGTCC	GCCCGCAGCCAAGATGGCGGCG	-
M17	KLF3_HUMAN.H11MO.0.B	0	0.000721532	0.289334	0.0957208	19	CGGCCGGGCCCGCGCTCGGAGCCCACGGCCAGGGGGGTCC	GGGGAGGGGCGGGGCCGGG	+
M17	RXRA_HUMAN.H11MO.0.A	-1	0.00184806	0.741071	0.210145	20	CGGCCGGGCCCGCGCTCGGAGCCCACGGCCAGGGGGGTCC	GGGGGAGGCAGAGGTCAGAG	+
M17	PATZ1_HUMAN.H11MO.0.C	-15	0.00236306	0.947585	0.235118	22	CGGCCGGGCCCGCGCTCGGAGCCCACGGCCAGGGGGGTCC	GGGGAGGGGGCGGGGGGGGAGG	+
M17	ZN667_HUMAN.H11MO.0.C	-7	0.00331608	1.32975	0.293281	19	CGGCCGGGCCCGCGCTCGGAGCCCACGGCCAGGGGGGTCC	GCTGAGCTTTTAAGGCCAC	-
M18	SP2_HUMAN.H11MO.0.A	-3	0.000373503	0.149775	0.12139	22	CCAGGGGGCGCCACGCCGCCCGGGCCCCGGCGTGGGCCCC	GGGGGGGGGGCGGGGCCGGGGG	+
M18	THAP1_HUMAN.H11MO.0.C	-17	0.000540952	0.216922	0.12139	22	CCAGGGGGCGCCACGCCGCCCGGGCCCCGGCGTGGGCCCC	GCCCGCAGCCAAGATGGCGGCG	-
M18	RXRA_HUMAN.H11MO.0.A	-4	0.000615589	0.246851	0.12139	20	CCAGGGGGCGCCACGCCGCCCGGGCCCCGGCGTGGGCCCC	GGGGGAGGCAGAGGTCAGAG	+
M18	SP3_HUMAN.H11MO.0.B	-10	0.000971783	0.389685	0.153304	20	CCAGGGGGCGCCACGCCGCCCGGGCCCCGGCGTGGGCCCC	GGGGGGGGGCGGGGCCGGGG	+
M18	ZN563_HUMAN.H11MO.0.C	-2	0.00199284	0.799128	0.180764	21	CCAGGGGGCGCCACGCCGCCCGGGCCCCGGCGTGGGCCCC	GGGATCCTCACTGGCAGCTGC	+
M18	RFX1_HUMAN.H11MO.0.B	-4	0.00206253	0.827076	0.180764	22	CCAGGGGGCGCCACGCCGCCCGGGCCCCGGCGTGGGCCCC	CCGTCGCCATGGCAACCGGGGC	-
M18	KLF6_HUMAN.H11MO.0.A	-12	0.00415931	1.66788	0.298251	19	CCAGGGGGCGCCACGCCGCCCGGGCCCCGGCGTGGGCCCC	CCCCCGGCCCCGCCCTTCC	-
M18	ZN554_HUMAN.H11MO.0.C	-18	0.00571521	2.2918	0.375668	20	CCAGGGGGCGCCACGCCGCCCGGGCCCCGGCGTGGGCCCC	GCTGAGCCATGTGGGGTGCT	+
M18	PATZ1_HUMAN.H11MO.0.C	-18	0.00665231	2.66758	0.403629	22	CCAGGGGGCGCCACGCCGCCCGGGCCCCGGCGTGGGCCCC	CCTCCCCCCCCGCCCCCTCCCC	-
M18	NR1D1_HUMAN.H11MO.0.B	-10	0.008844	3.54645	0.465062	19	CCAGGGGGCGCCACGCCGCCCGGGCCCCGGCGTGGGCCCC	CCTTCTGACCCACTTCCCT	-
M18	NR1H4_HUMAN.H11MO.0.B	-14	0.0100991	4.04974	0.477522	19	CCAGGGGGCGCCACGCCGCCCGGGCCCCGGCGTGGGCCCC	GGGGTCAATGACCCCGAGG	+
M19	THAP1_HUMAN.H11MO.0.C	-10	3.32152e-05	0.0133193	0.0112271	22	CGCCGCCCCGGCCCGGGCCTCCGCCGGCCCCCGCTGGGCC	GCCCGCAGCCAAGATGGCGGCG	-
M19	SP3_HUMAN.H11MO.0.B	-16	3.56038e-05	0.0142771	0.0112271	20	CGCCGCCCCGGCCCGGGCCTCCGCCGGCCCCCGCTGGGCC	CCCCGGCCCCGCCCCCCCCC	-
M19	SP2_HUMAN.H11MO.0.A	-5	4.27494e-05	0.0171425	0.0112271	22	CGCCGCCCCGGCCCGGGCCTCCGCCGGCCCCCGCTGGGCC	CCCCCGGCCCCGCCCCCCCCCC	-
M19	KLF3_HUMAN.H11MO.0.B	-6	8.62741e-05	0.0345959	0.0169934	19	CGCCGCCCCGGCCCGGGCCTCCGCCGGCCCCCGCTGGGCC	CCCGGCCCCGCCCCTCCCC	-
M19	KLF6_HUMAN.H11MO.0.A	-4	0.000433287	0.173748	0.0487683	19	CGCCGCCCCGGCCCGGGCCTCCGCCGGCCCCCGCTGGGCC	CCCCCGGCCCCGCCCTTCC	-
M19	ZN563_HUMAN.H11MO.0.C	-13	0.00070626	0.28321	0.0593549	21	CGCCGCCCCGGCCCGGGCCTCCGCCGGCCCCCGCTGGGCC	GGGATCCTCACTGGCAGCTGC	+
M19	PATZ1_HUMAN.H11MO.0.C	-8	0.000753351	0.302094	0.0593549	22	CGCCGCCCCGGCCCGGGCCTCCGCCGGCCCCCGCTGGGCC	GGGGAGGGGGCGGGGGGGGAGG	+
M19	RXRA_HUMAN.H11MO.0.A	-6	0.00119842	0.480565	0.0811509	20	CGCCGCCCCGGCCCGGGCCTCCGCCGGCCCCCGCTGGGCC	CTCTGACCTCTGCCTCCCCC	-
M19	SP4_HUMAN.H11MO.0.A	-6	0.00327172	1.31196	0.198286	20	CGCCGCCCCGGCCCGGGCCTCCGCCGGCCCCCGCTGGGCC	CCCGGCCCCGCCCCCTTCCC	-
M19	MXI1_HUMAN.H11MO.0.A	-23	0.00402209	1.61286	0.220238	15	CGCCGCCCCGGCCCGGGCCTCCGCCGGCCCCCGCTGGGCC	CCCGCCGCCACGTGC	-
M19	RFX1_HUMAN.H11MO.0.B	-2	0.00470409	1.88634	0.231641	22	CGCCGCCCCGGCCCGGGCCTCCGCCGGCCCCCGCTGGGCC	GCCCCGGTTGCCATGGCGACGG	+
M19	RFX5_HUMAN.H11MO.0.A	-1	0.00564344	2.26302	0.26155	20	CGCCGCCCCGGCCCGGGCCTCCGCCGGCCCCCGCTGGGCC	GTCAGCTGTTGCTAGGCAGA	+
M19	MAZ_HUMAN.H11MO.0.A	-18	0.00687203	2.75568	0.284964	22	CGCCGCCCCGGCCCGGGCCTCCGCCGGCCCCCGCTGGGCC	CCCCCCCCCCCCCCCCTCCCCC	-
M19	ZN341_HUMAN.H11MO.0.C	8	0.00778023	3.11987	0.306494	14	CGCCGCCCCGGCCCGGGCCTCCGCCGGCCCCCGCTGGGCC	GCTCTTCCCTCCCCCCCCCCCC	-
M19	ZN335_HUMAN.H11MO.0.A	-7	0.00993963	3.98579	0.355965	22	CGCCGCCCCGGCCCGGGCCTCCGCCGGCCCCCGCTGGGCC	TCAGGCAGCGCCGAGGACAGCC	-
M19	PAX5_HUMAN.H11MO.0.A	3	0.0114141	4.57706	0.387801	18	CGCCGCCCCGGCCCGGGCCTCCGCCGGCCCCCGCTGGGCC	GTCACGCTCTGCTGCCCAGGC	-
M19	VEZF1_HUMAN.H11MO.0.C	-18	0.0119096	4.77574	0.387801	22	CGCCGCCCCGGCCCGGGCCTCCGCCGGCCCCCGCTGGGCC	CCCCTCCCCCTCCCCCCTCCCC	-
M19	USF2_HUMAN.H11MO.0.A	-31	0.0131897	5.28908	0.399689	9	CGCCGCCCCGGCCCGGGCCTCCGCCGGCCCCCGCTGGGCC	CGCCGCGGCCACGTGACCC	-
M19	EGR1_HUMAN.H11MO.0.A	-21	0.0147943	5.93252	0.416291	17	CGCCGCCCCGGCCCGGGCCTCCGCCGGCCCCCGCTGGGCC	CCCCCGCCCACGCCCTC	-
M22	SP3_HUMAN.H11MO.0.B	-16	0.000468656	0.187931	0.276238	20	GCCCCGGAGGCCCGGCGGGAGCGGGCCCGCGCACGGCCGC	GGGGGGGGGCGGGGCCGGGG	+
M22	SP2_HUMAN.H11MO.0.A	0	0.000693208	0.277976	0.276238	22	GCCCCGGAGGCCCGGCGGGAGCGGGCCCGCGCACGGCCGC	GGGGGGGGGGCGGGGCCGGGGG	+
M22	THAP1_HUMAN.H11MO.0.C	-1	0.00121228	0.486123	0.288947	22	GCCCCGGAGGCCCGGCGGGAGCGGGCCCGCGCACGGCCGC	GCCCGCAGCCAAGATGGCGGCG	-
M22	ZN563_HUMAN.H11MO.0.C	-8	0.00215114	0.862609	0.288947	21	GCCCCGGAGGCCCGGCGGGAGCGGGCCCGCGCACGGCCGC	GCAGCTGCCAGTGAGGATCCC	-
M22	RXRA_HUMAN.H11MO.0.A	-16	0.0035628	1.42868	0.354938	20	GCCCCGGAGGCCCGGCGGGAGCGGGCCCGCGCACGGCCGC	GGGGGAGGCAGAGGTCAGAG	+
M22	KLF3_HUMAN.H11MO.0.B	-6	0.00480534	1.92694	0.425532	19	GCCCCGGAGGCCCGGCGGGAGCGGGCCCGCGCACGGCCGC	GGGGAGGGGCGGGGCCGGG	+
M22	GATA1_HUMAN.H11MO.0.A	-29	0.00550799	2.2087	0.437427	11	GCCCCGGAGGCCCGGCGGGAGCGGGCCCGCGCACGGCCGC	CTGGCGGGGACAGATAAGA	+
M22	USF2_HUMAN.H11MO.0.A	10	0.00630496	2.52829	0.437427	9	GCCCCGGAGGCCCGGCGGGAGCGGGCCCGCGCACGGCCGC	GGGTCACGTGGCCGCGGCG	+
M22	PATZ1_HUMAN.H11MO.0.C	-15	0.00658623	2.64108	0.437427	22	GCCCCGGAGGCCCGGCGGGAGCGGGCCCGCGCACGGCCGC	GGGGAGGGGGCGGGGGGGGAGG	+
M23	PATZ1_HUMAN.H11MO.0.C	-1	3.09441e-05	0.0124086	0.0108314	22	CGGGCACCCCCTGCCCCCTCCCGCCGCCCGAGCAGTACTC	CCTCCCCCCCCGCCCCCTCCCC	-
M23	ZN563_HUMAN.H11MO.0.C	-19	4.50252e-05	0.0180551	0.0108314	21	CGGGCACCCCCTGCCCCCTCCCGCCGCCCGAGCAGTACTC	GCAGCTGCCAGTGAGGATCCC	-
M23	MAZ_HUMAN.H11MO.0.A	-6	5.11008e-05	0.0204914	0.0108314	22	CGGGCACCCCCTGCCCCCTCCCGCCGCCCGAGCAGTACTC	CCCCCCCCCCCCCCCCTCCCCC	-
M23	SP3_HUMAN.H11MO.0.B	-12	6.77678e-05	0.0271749	0.0108314	20	CGGGCACCCCCTGCCCCCTCCCGCCGCCCGAGCAGTACTC	CCCCGGCCCCGCCCCCCCCC	-
M23	SP4_HUMAN.H11MO.0.A	-13	8.04923e-05	0.0322774	0.0108314	20	CGGGCACCCCCTGCCCCCTCCCGCCGCCCGAGCAGTACTC	CCCGGCCCCGCCCCCTTCCC	-
M23	SP2_HUMAN.H11MO.0.A	-11	8.33404e-05	0.0334195	0.0108314	22	CGGGCACCCCCTGCCCCCTCCCGCCGCCCGAGCAGTACTC	CCCCCGGCCCCGCCCCCCCCCC	-
M23	KLF6_HUMAN.H11MO.0.A	-6	0.000142872	0.0572915	0.0159158	19	CGGGCACCCCCTGCCCCCTCCCGCCGCCCGAGCAGTACTC	CCCCCGGCCCCGCCCTTCC	-
M23	VEZF1_HUMAN.H11MO.0.C	-8	0.00021379	0.0857299	0.0208391	22	CGGGCACCCCCTGCCCCCTCCCGCCGCCCGAGCAGTACTC	CCCCTCCCCCTCCCCCCTCCCC	-
M23	ZN341_HUMAN.H11MO.0.C	-7	0.000390392	0.156547	0.0338252	22	CGGGCACCCCCTGCCCCCTCCCGCCGCCCGAGCAGTACTC	GCTCTTCCCTCCCCCCCCCCCC	-
M23	RXRA_HUMAN.H11MO.0.A	-8	0.000707893	0.283865	0.0552013	20	CGGGCACCCCCTGCCCCCTCCCGCCGCCCGAGCAGTACTC	CTCTGACCTCTGCCTCCCCC	-
M23	EGR1_HUMAN.H11MO.0.A	-17	0.000911881	0.365664	0.0646439	17	CGGGCACCCCCTGCCCCCTCCCGCCGCCCGAGCAGTACTC	CCCCCGCCCACGCCCTC	-
M23	TAF1_HUMAN.H11MO.0.A	-17	0.0011984	0.48056	0.0778761	16	CGGGCACCCCCTGCCCCCTCCCGCCGCCCGAGCAGTACTC	CCGCCGCCGCCATCTT	-
M23	E2F4_HUMAN.H11MO.0.A	-15	0.00165803	0.66487	0.0962054	13	CGGGCACCCCCTGCCCCCTCCCGCCGCCCGAGCAGTACTC	ATTTCCCGCCCCC	-
M23	SP1_HUMAN.H11MO.0.A	-7	0.00172721	0.692612	0.0962054	22	CGGGCACCCCCTGCCCCCTCCCGCCGCCCGAGCAGTACTC	CCCCCCCCCGGCCCCGCCCCCC	-
M23	KLF3_HUMAN.H11MO.0.B	-13	0.00208326	0.835386	0.108301	19	CGGGCACCCCCTGCCCCCTCCCGCCGCCCGAGCAGTACTC	CCCGGCCCCGCCCCTCCCC	-
M23	ZBT17_HUMAN.H11MO.0.A	-5	0.00223969	0.898114	0.109156	19	CGGGCACCCCCTGCCCCCTCCCGCCGCCCGAGCAGTACTC	CTTCCCCTCCCCCACCCTC	-
M23	E2F7_HUMAN.H11MO.0.B	-14	0.00240553	0.964618	0.109455	13	CGGGCACCCCCTGCCCCCTCCCGCCGCCCGAGCAGTACTC	CCTTTCCCGCCCC	-
M23	THAP1_HUMAN.H11MO.0.C	-7	0.00257924	1.03427	0.109455	22	CGGGCACCCCCTGCCCCCTCCCGCCGCCCGAGCAGTACTC	GCCCGCAGCCAAGATGGCGGCG	-
M23	E2F1_HUMAN.H11MO.0.A	-15	0.00266691	1.06943	0.109455	14	CGGGCACCCCCTGCCCCCTCCCGCCGCCCGAGCAGTACTC	CTTTCCCGCCCCCC	-
M23	TFDP1_HUMAN.H11MO.0.C	-15	0.00316685	1.26991	0.123475	14	CGGGCACCCCCTGCCCCCTCCCGCCGCCCGAGCAGTACTC	TTTTCCCGCCCCCC	-
M23	CLOCK_HUMAN.H11MO.0.C	-20	0.00408122	1.63657	0.14466	14	CGGGCACCCCCTGCCCCCTCCCGCCGCCCGAGCAGTACTC	CAGACACGTGAACA	+
M23	ZN554_HUMAN.H11MO.0.C	-19	0.00628142	2.51885	0.212967	20	CGGGCACCCCCTGCCCCCTCCCGCCGCCCGAGCAGTACTC	GCTGAGCCATGTGGGGTGCT	+
M23	E2F6_HUMAN.H11MO.0.A	-14	0.00818416	3.28185	0.25528	13	CGGGCACCCCCTGCCCCCTCCCGCCGCCCGAGCAGTACTC	CCCTTCCCGCCCC	-
M23	ZN467_HUMAN.H11MO.0.C	-6	0.00858579	3.4429	0.257507	22	CGGGCACCCCCTGCCCCCTCCCGCCGCCCGAGCAGTACTC	CCCCCCCCCCCCTCCCCTCCCC	-
M23	KLF15_HUMAN.H11MO.0.A	-3	0.00946846	3.79685	0.258183	19	CGGGCACCCCCTGCCCCCTCCCGCCGCCCGAGCAGTACTC	CCCCCCCCTGCTCCTCCCC	-
M23	EGR2_HUMAN.H11MO.0.A	-1	0.00953493	3.82351	0.258183	18	CGGGCACCCCCTGCCCCCTCCCGCCGCCCGAGCAGTACTC	CCCCTCCCACACCCCCCC	-
M23	MXI1_HUMAN.H11MO.0.A	-16	0.009892	3.96669	0.258183	15	CGGGCACCCCCTGCCCCCTCCCGCCGCCCGAGCAGTACTC	CCCGCCGCCACGTGC	-
M23	LYL1_HUMAN.H11MO.0.A	-16	0.0099327	3.98301	0.258183	14	CGGGCACCCCCTGCCCCCTCCCGCCGCCCGAGCAGTACTC	CCAGCTGTTTCCTG	+
M23	ZN263_HUMAN.H11MO.0.A	-5	0.0111731	4.48041	0.281056	20	CGGGCACCCCCTGCCCCCTCCCGCCGCCCGAGCAGTACTC	CTCCTCCTCTCCCTCCTCCC	-
M23	COT1_HUMAN.H11MO.0.C	-8	0.0115964	4.65016	0.282589	17	CGGGCACCCCCTGCCCCCTCCCGCCGCCCGAGCAGTACTC	CCCTGACCTCTGACCCC	-
M23	SRBP2_HUMAN.H11MO.0.B	-16	0.0182885	7.33368	0.419752	13	CGGGCACCCCCTGCCCCCTCCCGCCGCCCGAGCAGTACTC	CCTCACCCCACCC	-
M23	ZN770_HUMAN.H11MO.0.C	-7	0.0184535	7.39986	0.419752	22	CGGGCACCCCCTGCCCCCTCCCGCCGCCCGAGCAGTACTC	GATCCTCCCGCCTCAGCCTCCC	-
M23	WT1_HUMAN.H11MO.0.C	-12	0.0193782	7.77066	0.419752	20	CGGGCACCCCCTGCCCCCTCCCGCCGCCCGAGCAGTACTC	CCCCCCCTCCTCCCCCGCCC	-
M24	SP2_HUMAN.H11MO.0.A	-17	1.90071e-06	0.000762186	0.00150338	22	CGGCGCGCACCGCCGCGCCCCGCCCGCCGCCCCAGCGCCG	CCCCCGGCCCCGCCCCCCCCCC	-
M24	SP3_HUMAN.H11MO.0.B	-1	7.57111e-06	0.00303602	0.0029942	20	CGGCGCGCACCGCCGCGCCCCGCCCGCCGCCCCAGCGCCG	CCCCGGCCCCGCCCCCCCCC	-
M24	PATZ1_HUMAN.H11MO.0.C	-17	7.87537e-05	0.0315802	0.0199616	22	CGGCGCGCACCGCCGCGCCCCGCCCGCCGCCCCAGCGCCG	CCTCCCCCCCCGCCCCCTCCCC	-
M24	THAP1_HUMAN.H11MO.0.C	-10	0.000264319	0.105992	0.0418128	22	CGGCGCGCACCGCCGCGCCCCGCCCGCCGCCCCAGCGCCG	CGCCGCCATCTTGGCTGCGGGC	+
M24	MAZ_HUMAN.H11MO.0.A	-17	0.000953458	0.382337	0.107841	22	CGGCGCGCACCGCCGCGCCCCGCCCGCCGCCCCAGCGCCG	CCCCCCCCCCCCCCCCTCCCCC	-
M24	VEZF1_HUMAN.H11MO.0.C	-12	0.00127251	0.510276	0.107841	22	CGGCGCGCACCGCCGCGCCCCGCCCGCCGCCCCAGCGCCG	CCCCTCCCCCTCCCCCCTCCCC	-
M24	ZN341_HUMAN.H11MO.0.C	-11	0.00157501	0.631579	0.107841	22	CGGCGCGCACCGCCGCGCCCCGCCCGCCGCCCCAGCGCCG	GCTCTTCCCTCCCCCCCCCCCC	-
M24	KLF3_HUMAN.H11MO.0.B	-2	0.00158025	0.633681	0.107841	19	CGGCGCGCACCGCCGCGCCCCGCCCGCCGCCCCAGCGCCG	CCCGGCCCCGCCCCTCCCC	-
M24	SP4_HUMAN.H11MO.0.A	-12	0.00163612	0.656083	0.107841	20	CGGCGCGCACCGCCGCGCCCCGCCCGCCGCCCCAGCGCCG	CCCGGCCCCGCCCCCTTCCC	-
M24	ZN563_HUMAN.H11MO.0.C	-8	0.00223072	0.89452	0.135723	21	CGGCGCGCACCGCCGCGCCCCGCCCGCCGCCCCAGCGCCG	GCAGCTGCCAGTGAGGATCCC	-
M24	KLF6_HUMAN.H11MO.0.A	-17	0.00336462	1.34921	0.19009	19	CGGCGCGCACCGCCGCGCCCCGCCCGCCGCCCCAGCGCCG	CCCCCGGCCCCGCCCTTCC	-
M24	RXRA_HUMAN.H11MO.0.A	-13	0.0045095	1.80831	0.237787	20	CGGCGCGCACCGCCGCGCCCCGCCCGCCGCCCCAGCGCCG	CTCTGACCTCTGCCTCCCCC	-
M24	NR1D1_HUMAN.H11MO.0.B	-22	0.0059966	2.40464	0.29644	18	CGGCGCGCACCGCCGCGCCCCGCCCGCCGCCCCAGCGCCG	CCTTCTGACCCACTTCCCT	-
M24	PAX5_HUMAN.H11MO.0.A	-1	0.00927314	3.71853	0.386033	21	CGGCGCGCACCGCCGCGCCCCGCCCGCCGCCCCAGCGCCG	GTCACGCTCTGCTGCCCAGGC	-
M24	EGR1_HUMAN.H11MO.0.A	-23	0.0106219	4.25938	0.401692	17	CGGCGCGCACCGCCGCGCCCCGCCCGCCGCCCCAGCGCCG	CCCCCGCCCACGCCCTC	-
M24	ZN554_HUMAN.H11MO.0.C	-10	0.0108918	4.36761	0.401692	20	CGGCGCGCACCGCCGCGCCCCGCCCGCCGCCCCAGCGCCG	AGCACCCCACATGGCTCAGC	-
M24	TAL1_HUMAN.H11MO.0.A	7	0.0111729	4.48032	0.401692	12	CGGCGCGCACCGCCGCGCCCCGCCCGCCGCCCCAGCGCCG	CCTTATCTGCCCCCCCCAG	-
M24	GATA1_HUMAN.H11MO.0.A	7	0.014595	5.85261	0.474765	12	CGGCGCGCACCGCCGCGCCCCGCCCGCCGCCCCAGCGCCG	TCTTATCTGTCCCCGCCAG	-
M24	ZN335_HUMAN.H11MO.0.A	8	0.0155694	6.24333	0.474765	14	CGGCGCGCACCGCCGCGCCCCGCCCGCCGCCCCAGCGCCG	TCAGGCAGCGCCGAGGACAGCC	-
M24	ZN263_HUMAN.H11MO.0.A	-27	0.0160535	6.43745	0.474765	13	CGGCGCGCACCGCCGCGCCCCGCCCGCCGCCCCAGCGCCG	CTCCTCCTCTCCCTCCTCCC	-
M24	MXI1_HUMAN.H11MO.0.A	-3	0.0162065	6.49883	0.474765	15	CGGCGCGCACCGCCGCGCCCCGCCCGCCGCCCCAGCGCCG	CCCGCCGCCACGTGC	-
M25	SP2_HUMAN.H11MO.0.A	-3	3.55028e-05	0.0142366	0.027243	22	CTCGCGGGGCGGGCTGGCCCCGGGCTGGGCTTGCCTGGCG	GGGGGGGGGGCGGGGCCGGGGG	+
M25	SP3_HUMAN.H11MO.0.B	-4	0.00017699	0.0709729	0.0509007	20	CTCGCGGGGCGGGCTGGCCCCGGGCTGGGCTTGCCTGGCG	GGGGGGGGGCGGGGCCGGGG	+
M25	THAP1_HUMAN.H11MO.0.C	0	0.000199	0.079799	0.0509007	22	CTCGCGGGGCGGGCTGGCCCCGGGCTGGGCTTGCCTGGCG	GCCCGCAGCCAAGATGGCGGCG	-
M25	ZN322_HUMAN.H11MO.0.B	-12	0.000272619	0.10932	0.0522983	20	CTCGCGGGGCGGGCTGGCCCCGGGCTGGGCTTGCCTGGCG	CCAGGCTCTGTACCAGGCTC	-
M25	ZN335_HUMAN.H11MO.0.A	-12	0.000563537	0.225978	0.0864857	22	CTCGCGGGGCGGGCTGGCCCCGGGCTGGGCTTGCCTGGCG	TCAGGCAGCGCCGAGGACAGCC	-
M25	PATZ1_HUMAN.H11MO.0.C	-3	0.00120579	0.483521	0.11518	22	CTCGCGGGGCGGGCTGGCCCCGGGCTGGGCTTGCCTGGCG	GGGGAGGGGGCGGGGGGGGAGG	+
M25	NFIC_HUMAN.H11MO.0.A	-12	0.00124882	0.500778	0.11518	17	CTCGCGGGGCGGGCTGGCCCCGGGCTGGGCTTGCCTGGCG	CTTGGCAGGGAGCCAAG	-
M25	KLF3_HUMAN.H11MO.0.B	-15	0.00184909	0.741485	0.12899	19	CTCGCGGGGCGGGCTGGCCCCGGGCTGGGCTTGCCTGGCG	GGGGAGGGGCGGGGCCGGG	+
M25	ZN563_HUMAN.H11MO.0.C	-3	0.00219627	0.880704	0.140442	21	CTCGCGGGGCGGGCTGGCCCCGGGCTGGGCTTGCCTGGCG	GGGATCCTCACTGGCAGCTGC	+
M25	KLF6_HUMAN.H11MO.0.A	-7	0.00252161	1.01117	0.140739	19	CTCGCGGGGCGGGCTGGCCCCGGGCTGGGCTTGCCTGGCG	GGAAGGGCGGGGCCGGGGG	+
M25	ZN341_HUMAN.H11MO.0.C	-1	0.00267863	1.07413	0.140739	22	CTCGCGGGGCGGGCTGGCCCCGGGCTGGGCTTGCCTGGCG	GGGGGGGGGGGGAGGGAAGAGC	+
M25	SP4_HUMAN.H11MO.0.A	-12	0.00275114	1.10321	0.140739	20	CTCGCGGGGCGGGCTGGCCCCGGGCTGGGCTTGCCTGGCG	CCCGGCCCCGCCCCCTTCCC	-
M25	RXRA_HUMAN.H11MO.0.A	-12	0.00296272	1.18805	0.14168	20	CTCGCGGGGCGGGCTGGCCCCGGGCTGGGCTTGCCTGGCG	CTCTGACCTCTGCCTCCCCC	-
M25	LYL1_HUMAN.H11MO.0.A	-3	0.00313883	1.25867	0.14168	14	CTCGCGGGGCGGGCTGGCCCCGGGCTGGGCTTGCCTGGCG	CAGGAAACAGCTGG	-
M25	THA_HUMAN.H11MO.0.C	-4	0.00502288	2.01417	0.183538	17	CTCGCGGGGCGGGCTGGCCCCGGGCTGGGCTTGCCTGGCG	GGGTCACTTCAGGTCAG	+
M25	MBD2_HUMAN.H11MO.0.B	-10	0.00539337	2.16274	0.188117	11	CTCGCGGGGCGGGCTGGCCCCGGGCTGGGCTTGCCTGGCG	CCTCCGGCCCG	-
M25	Z324A_HUMAN.H11MO.0.C	-12	0.00591713	2.37277	0.194994	23	CTCGCGGGGCGGGCTGGCCCCGGGCTGGGCTTGCCTGGCG	TATCAAACCATCCTTTGCTGCCA	+
M25	THB_HUMAN.H11MO.0.C	-3	0.00684006	2.74286	0.194994	17	CTCGCGGGGCGGGCTGGCCCCGGGCTGGGCTTGCCTGGCG	GAGGTCAGGTCAGGTCA	+
M25	VEZF1_HUMAN.H11MO.0.C	-6	0.00699222	2.80388	0.194994	22	CTCGCGGGGCGGGCTGGCCCCGGGCTGGGCTTGCCTGGCG	GGGGAGGGGGGAGGGGGAGGGG	+
M25	RARG_HUMAN.H11MO.0.B	-2	0.00708142	2.83965	0.194994	18	CTCGCGGGGCGGGCTGGCCCCGGGCTGGGCTTGCCTGGCG	CCCAGGTCACTCTGACCT	-
M25	NR1H4_HUMAN.H11MO.0.B	-6	0.00711522	2.8532	0.194994	19	CTCGCGGGGCGGGCTGGCCCCGGGCTGGGCTTGCCTGGCG	GGGGTCAATGACCCCGAGG	+
M25	RFX5_HUMAN.H11MO.0.A	-8	0.00862464	3.45848	0.211052	20	CTCGCGGGGCGGGCTGGCCCCGGGCTGGGCTTGCCTGGCG	GTCAGCTGTTGCTAGGCAGA	+
M25	NR1D1_HUMAN.H11MO.0.B	-5	0.00880131	3.52933	0.211052	19	CTCGCGGGGCGGGCTGGCCCCGGGCTGGGCTTGCCTGGCG	AGGGAAGTGGGTCAGAAGG	+
M25	OLIG2_HUMAN.H11MO.0.B	-9	0.0101802	4.08228	0.223257	18	CTCGCGGGGCGGGCTGGCCCCGGGCTGGGCTTGCCTGGCG	CCAGCTGTTTCCCTTCTG	+
M25	AP2B_HUMAN.H11MO.0.B	-8	0.0101831	4.08344	0.223257	10	CTCGCGGGGCGGGCTGGCCCCGGGCTGGGCTTGCCTGGCG	GCCCCCGGGC	-
M25	PTF1A_HUMAN.H11MO.0.B	-9	0.0109337	4.3844	0.233053	18	CTCGCGGGGCGGGCTGGCCCCGGGCTGGGCTTGCCTGGCG	CCAGCTGCCCCCTTTCCC	+
M25	PAX6_HUMAN.H11MO.0.C	-24	0.0119185	4.77931	0.239847	12	CTCGCGGGGCGGGCTGGCCCCGGGCTGGGCTTGCCTGGCG	TTCCGCTTGACT	+
M25	NFIA_HUMAN.H11MO.0.C	-13	0.0119511	4.79241	0.239847	15	CTCGCGGGGCGGGCTGGCCCCGGGCTGGGCTTGCCTGGCG	TTGGCACCGTGCCAA	-
M25	ZN667_HUMAN.H11MO.0.C	-23	0.012452	4.99323	0.239847	17	CTCGCGGGGCGGGCTGGCCCCGGGCTGGGCTTGCCTGGCG	GCTGAGCTTTTAAGGCCAC	-
M25	TAF1_HUMAN.H11MO.0.A	-10	0.0128152	5.13891	0.239847	16	CTCGCGGGGCGGGCTGGCCCCGGGCTGGGCTTGCCTGGCG	AAGATGGCGGCGGCGG	+
M25	ZFX_HUMAN.H11MO.0.A	-12	0.0150819	6.04786	0.263024	10	CTCGCGGGGCGGGCTGGCCCCGGGCTGGGCTTGCCTGGCG	CCAGGCCCCG	+
M25	RFX1_HUMAN.H11MO.0.B	-7	0.0161279	6.46727	0.273038	22	CTCGCGGGGCGGGCTGGCCCCGGGCTGGGCTTGCCTGGCG	GCCCCGGTTGCCATGGCGACGG	+
M25	CLOCK_HUMAN.H11MO.0.C	-23	0.0163678	6.56347	0.273038	14	CTCGCGGGGCGGGCTGGCCCCGGGCTGGGCTTGCCTGGCG	TGTTCACGTGTCTG	-
M25	NR1H3_HUMAN.H11MO.0.B	-1	0.0174533	6.99877	0.284952	19	CTCGCGGGGCGGGCTGGCCCCGGGCTGGGCTTGCCTGGCG	CAGAGGTCACTGCAGGTCA	+
M25	ZN554_HUMAN.H11MO.0.C	-15	0.0179542	7.19963	0.285128	20	CTCGCGGGGCGGGCTGGCCCCGGGCTGGGCTTGCCTGGCG	AGCACCCCACATGGCTCAGC	-
M25	PAX5_HUMAN.H11MO.0.A	-9	0.0182073	7.30111	0.285128	21	CTCGCGGGGCGGGCTGGCCCCGGGCTGGGCTTGCCTGGCG	GCCTGGGCAGCAGAGCGTGAC	+
M25	EGR1_HUMAN.H11MO.0.A	-6	0.0190856	7.65331	0.292905	17	CTCGCGGGGCGGGCTGGCCCCGGGCTGGGCTTGCCTGGCG	GAGGGCGTGGGCGGGGG	+
M25	ZBT17_HUMAN.H11MO.0.A	-2	0.021277	8.53207	0.320134	19	CTCGCGGGGCGGGCTGGCCCCGGGCTGGGCTTGCCTGGCG	GAGGGTGGGGGAGGGGAAG	+
M25	MXI1_HUMAN.H11MO.0.A	-9	0.023892	9.58068	0.339508	15	CTCGCGGGGCGGGCTGGCCCCGGGCTGGGCTTGCCTGGCG	GCACGTGGCGGCGGG	+
M25	WT1_HUMAN.H11MO.0.C	-5	0.0316875	12.7067	0.399704	20	CTCGCGGGGCGGGCTGGCCCCGGGCTGGGCTTGCCTGGCG	GGGCGGGGGAGGAGGGGGGG	+
M25	SRBP2_HUMAN.H11MO.0.B	-11	0.0317743	12.7415	0.399704	13	CTCGCGGGGCGGGCTGGCCCCGGGCTGGGCTTGCCTGGCG	GGGTGGGGTGAGG	+
M25	MAZ_HUMAN.H11MO.0.A	-9	0.0373719	14.9861	0.452809	22	CTCGCGGGGCGGGCTGGCCCCGGGCTGGGCTTGCCTGGCG	GGGGGAGGGGGGGGGGGGGGGG	+
M25	P73_HUMAN.H11MO.0.A	-17	0.0377662	15.1442	0.452809	19	CTCGCGGGGCGGGCTGGCCCCGGGCTGGGCTTGCCTGGCG	GGCATGTCTGGGCATGTCT	-
M25	COT1_HUMAN.H11MO.0.C	-11	0.0402584	16.1436	0.475265	17	CTCGCGGGGCGGGCTGGCCCCGGGCTGGGCTTGCCTGGCG	CCCTGACCTCTGACCCC	-
M25	SP1_HUMAN.H11MO.0.A	-7	0.0419209	16.8103	0.487392	22	CTCGCGGGGCGGGCTGGCCCCGGGCTGGGCTTGCCTGGCG	GGGGGGCGGGGCCGGGGGGGGG	+
M25	OSR2_HUMAN.H11MO.0.C	-22	0.0431908	17.3195	0.494662	16	CTCGCGGGGCGGGCTGGCCCCGGGCTGGGCTTGCCTGGCG	GCTGCTGCTTCTGCTG	+
M26	PATZ1_HUMAN.H11MO.0.C	-15	9.74444e-05	0.0390752	0.0769612	22	GCGGTTGCTTTGCGTCCGCCAGCCGCATGCGCTCCCCGGT	CCTCCCCCCCCGCCCCCTCCCC	-
M26	SP3_HUMAN.H11MO.0.B	-16	0.000326827	0.131058	0.099726	20	GCGGTTGCTTTGCGTCCGCCAGCCGCATGCGCTCCCCGGT	CCCCGGCCCCGCCCCCCCCC	-
M26	SP2_HUMAN.H11MO.0.A	-15	0.00039484	0.158331	0.099726	22	GCGGTTGCTTTGCGTCCGCCAGCCGCATGCGCTCCCCGGT	CCCCCGGCCCCGCCCCCCCCCC	-
M26	ZN563_HUMAN.H11MO.0.C	-1	0.000567652	0.227629	0.099726	21	GCGGTTGCTTTGCGTCCGCCAGCCGCATGCGCTCCCCGGT	GGGATCCTCACTGGCAGCTGC	+
M26	ZN341_HUMAN.H11MO.0.C	0	0.00063134	0.253167	0.099726	22	GCGGTTGCTTTGCGTCCGCCAGCCGCATGCGCTCCCCGGT	GCTCTTCCCTCCCCCCCCCCCC	-
M26	RXRA_HUMAN.H11MO.0.A	-6	0.00103058	0.413264	0.135658	20	GCGGTTGCTTTGCGTCCGCCAGCCGCATGCGCTCCCCGGT	CTCTGACCTCTGCCTCCCCC	-
M26	KLF6_HUMAN.H11MO.0.A	-15	0.00125045	0.501429	0.141085	19	GCGGTTGCTTTGCGTCCGCCAGCCGCATGCGCTCCCCGGT	CCCCCGGCCCCGCCCTTCC	-
M26	CLOCK_HUMAN.H11MO.0.C	-19	0.00168237	0.67463	0.166091	14	GCGGTTGCTTTGCGTCCGCCAGCCGCATGCGCTCCCCGGT	CAGACACGTGAACA	+
M26	THAP1_HUMAN.H11MO.0.C	2	0.00365679	1.46637	0.320902	20	GCGGTTGCTTTGCGTCCGCCAGCCGCATGCGCTCCCCGGT	GCCCGCAGCCAAGATGGCGGCG	-
M26	VEZF1_HUMAN.H11MO.0.C	-14	0.00550965	2.20937	0.37863	22	GCGGTTGCTTTGCGTCCGCCAGCCGCATGCGCTCCCCGGT	CCCCTCCCCCTCCCCCCTCCCC	-
M26	OLIG2_HUMAN.H11MO.0.B	3	0.00718254	2.8802	0.37863	15	GCGGTTGCTTTGCGTCCGCCAGCCGCATGCGCTCCCCGGT	CCAGCTGTTTCCCTTCTG	+
M26	SP4_HUMAN.H11MO.0.A	-19	0.00765741	3.07062	0.37863	20	GCGGTTGCTTTGCGTCCGCCAGCCGCATGCGCTCCCCGGT	GGGAAGGGGGCGGGGCCGGG	+
M26	KLF3_HUMAN.H11MO.0.B	-17	0.00893614	3.58339	0.37863	19	GCGGTTGCTTTGCGTCCGCCAGCCGCATGCGCTCCCCGGT	CCCGGCCCCGCCCCTCCCC	-
M26	ZN350_HUMAN.H11MO.0.C	-1	0.00895309	3.59019	0.37863	18	GCGGTTGCTTTGCGTCCGCCAGCCGCATGCGCTCCCCGGT	CAGTCCTTTTATGACCTA	+
M26	MXI1_HUMAN.H11MO.0.A	-15	0.00930239	3.73026	0.37863	15	GCGGTTGCTTTGCGTCCGCCAGCCGCATGCGCTCCCCGGT	CCCGCCGCCACGTGC	-
M26	ZBT17_HUMAN.H11MO.0.A	-7	0.00958803	3.8448	0.37863	19	GCGGTTGCTTTGCGTCCGCCAGCCGCATGCGCTCCCCGGT	CTTCCCCTCCCCCACCCTC	-
M26	NR1D1_HUMAN.H11MO.0.B	-13	0.0118162	4.7383	0.4242	19	GCGGTTGCTTTGCGTCCGCCAGCCGCATGCGCTCCCCGGT	CCTTCTGACCCACTTCCCT	-
M26	USF2_HUMAN.H11MO.0.A	-31	0.0135566	5.43621	0.465521	9	GCGGTTGCTTTGCGTCCGCCAGCCGCATGCGCTCCCCGGT	CGCCGCGGCCACGTGACCC	-
M26	ZN667_HUMAN.H11MO.0.C	0	0.0145125	5.81951	0.477579	19	GCGGTTGCTTTGCGTCCGCCAGCCGCATGCGCTCCCCGGT	GCTGAGCTTTTAAGGCCAC	-
M28	SP2_HUMAN.H11MO.0.A	-15	0.000325518	0.130533	0.20337	22	GCCCCCAGCGCCCGGGCGGGGGCCGCACCGCCCGGGCGCG	CCCCCGGCCCCGCCCCCCCCCC	-
M28	SP3_HUMAN.H11MO.0.B	-7	0.00106043	0.425233	0.241716	20	GCCCCCAGCGCCCGGGCGGGGGCCGCACCGCCCGGGCGCG	GGGGGGGGGCGGGGCCGGGG	+
M28	PATZ1_HUMAN.H11MO.0.C	-6	0.00121315	0.486474	0.241716	22	GCCCCCAGCGCCCGGGCGGGGGCCGCACCGCCCGGGCGCG	GGGGAGGGGGCGGGGGGGGAGG	+
M28	THAP1_HUMAN.H11MO.0.C	-7	0.00241509	0.968449	0.294113	22	GCCCCCAGCGCCCGGGCGGGGGCCGCACCGCCCGGGCGCG	GCCCGCAGCCAAGATGGCGGCG	-
M28	RXRA_HUMAN.H11MO.0.A	-1	0.0027393	1.09846	0.294113	20	GCCCCCAGCGCCCGGGCGGGGGCCGCACCGCCCGGGCGCG	GGGGGAGGCAGAGGTCAGAG	+
M28	ZN341_HUMAN.H11MO.0.C	-7	0.00295226	1.18386	0.294113	22	GCCCCCAGCGCCCGGGCGGGGGCCGCACCGCCCGGGCGCG	GGGGGGGGGGGGAGGGAAGAGC	+
M28	ZN563_HUMAN.H11MO.0.C	-4	0.00350886	1.40705	0.310723	21	GCCCCCAGCGCCCGGGCGGGGGCCGCACCGCCCGGGCGCG	GCAGCTGCCAGTGAGGATCCC	-
M28	KLF6_HUMAN.H11MO.0.A	-3	0.00564717	2.26451	0.382191	19	GCCCCCAGCGCCCGGGCGGGGGCCGCACCGCCCGGGCGCG	GGAAGGGCGGGGCCGGGGG	+
M28	PTF1A_HUMAN.H11MO.0.B	-17	0.00575455	2.30758	0.382191	18	GCCCCCAGCGCCCGGGCGGGGGCCGCACCGCCCGGGCGCG	GGGAAAGGGGGCAGCTGG	-
M28	ZN554_HUMAN.H11MO.0.C	-9	0.00870393	3.49028	0.4961	20	GCCCCCAGCGCCCGGGCGGGGGCCGCACCGCCCGGGCGCG	GCTGAGCCATGTGGGGTGCT	+
M28	VEZF1_HUMAN.H11MO.0.C	-6	0.0112045	4.493	0.4961	22	GCCCCCAGCGCCCGGGCGGGGGCCGCACCGCCCGGGCGCG	GGGGAGGGGGGAGGGGGAGGGG	+
M29	SP3_HUMAN.H11MO.0.B	-18	0.000152818	0.0612802	0.0994461	20	TCCCCGGCGCGGCGCCGCGGAGCGCCCGGCCCCCGCACAG	CCCCGGCCCCGCCCCCCCCC	-
M29	ZN563_HUMAN.H11MO.0.C	-9	0.000301405	0.120863	0.0994461	21	TCCCCGGCGCGGCGCCGCGGAGCGCCCGGCCCCCGCACAG	GGGATCCTCACTGGCAGCTGC	+
M29	SP2_HUMAN.H11MO.0.A	-13	0.00037869	0.151855	0.0994461	22	TCCCCGGCGCGGCGCCGCGGAGCGCCCGGCCCCCGCACAG	CCCCCGGCCCCGCCCCCCCCCC	-
M29	PATZ1_HUMAN.H11MO.0.C	-10	0.000513707	0.205997	0.101177	22	TCCCCGGCGCGGCGCCGCGGAGCGCCCGGCCCCCGCACAG	CCTCCCCCCCCGCCCCCTCCCC	-
M29	THAP1_HUMAN.H11MO.0.C	-1	0.000930938	0.373306	0.146682	22	TCCCCGGCGCGGCGCCGCGGAGCGCCCGGCCCCCGCACAG	CGCCGCCATCTTGGCTGCGGGC	+
M29	SP4_HUMAN.H11MO.0.A	-12	0.00115807	0.464385	0.152058	20	TCCCCGGCGCGGCGCCGCGGAGCGCCCGGCCCCCGCACAG	CCCGGCCCCGCCCCCTTCCC	-
M29	EGR1_HUMAN.H11MO.0.A	-23	0.00165731	0.664583	0.167928	17	TCCCCGGCGCGGCGCCGCGGAGCGCCCGGCCCCCGCACAG	CCCCCGCCCACGCCCTC	-
M29	ZN341_HUMAN.H11MO.0.C	-16	0.00218788	0.877339	0.167928	22	TCCCCGGCGCGGCGCCGCGGAGCGCCCGGCCCCCGCACAG	GCTCTTCCCTCCCCCCCCCCCC	-
M29	VEZF1_HUMAN.H11MO.0.C	-11	0.00234471	0.940229	0.167928	22	TCCCCGGCGCGGCGCCGCGGAGCGCCCGGCCCCCGCACAG	CCCCTCCCCCTCCCCCCTCCCC	-
M29	KLF3_HUMAN.H11MO.0.B	-14	0.00296355	1.18838	0.194561	19	TCCCCGGCGCGGCGCCGCGGAGCGCCCGGCCCCCGCACAG	CCCGGCCCCGCCCCTCCCC	-
M29	KLF6_HUMAN.H11MO.0.A	-12	0.00610936	2.44985	0.34379	19	TCCCCGGCGCGGCGCCGCGGAGCGCCCGGCCCCCGCACAG	CCCCCGGCCCCGCCCTTCC	-
M29	RXRA_HUMAN.H11MO.0.A	-12	0.00701917	2.81469	0.345614	20	TCCCCGGCGCGGCGCCGCGGAGCGCCCGGCCCCCGCACAG	CTCTGACCTCTGCCTCCCCC	-
M29	ZN554_HUMAN.H11MO.0.C	-10	0.00803369	3.22151	0.345654	20	TCCCCGGCGCGGCGCCGCGGAGCGCCCGGCCCCCGCACAG	AGCACCCCACATGGCTCAGC	-
M29	GATA1_HUMAN.H11MO.0.A	9	0.00865388	3.4702	0.345654	10	TCCCCGGCGCGGCGCCGCGGAGCGCCCGGCCCCCGCACAG	TCTTATCTGTCCCCGCCAG	-
M29	SRBP2_HUMAN.H11MO.0.B	-23	0.010345	4.14834	0.345654	13	TCCCCGGCGCGGCGCCGCGGAGCGCCCGGCCCCCGCACAG	CCTCACCCCACCC	-
M29	USF2_HUMAN.H11MO.0.A	10	0.0106188	4.25814	0.345654	9	TCCCCGGCGCGGCGCCGCGGAGCGCCCGGCCCCCGCACAG	GGGTCACGTGGCCGCGGCG	+
M29	MAZ_HUMAN.H11MO.0.A	-12	0.0113015	4.53189	0.345654	22	TCCCCGGCGCGGCGCCGCGGAGCGCCCGGCCCCCGCACAG	CCCCCCCCCCCCCCCCTCCCCC	-
M29	ZBT17_HUMAN.H11MO.0.A	-21	0.0113602	4.55546	0.345654	19	TCCCCGGCGCGGCGCCGCGGAGCGCCCGGCCCCCGCACAG	CTTCCCCTCCCCCACCCTC	-
M29	TAL1_HUMAN.H11MO.0.A	8	0.0113602	4.55546	0.345654	11	TCCCCGGCGCGGCGCCGCGGAGCGCCCGGCCCCCGCACAG	CCTTATCTGCCCCCCCCAG	-
M29	RARG_HUMAN.H11MO.0.B	5	0.0114075	4.57439	0.345654	13	TCCCCGGCGCGGCGCCGCGGAGCGCCCGGCCCCCGCACAG	AGGTCAGAGTGACCTGGG	+
M30	SP3_HUMAN.H11MO.0.B	-3	5.12087e-05	0.0205347	0.0404523	20	GCCAGGCGGGCCAGCGGCCGCGGCCCGCGCCGGCGCCGCA	GGGGGGGGGCGGGGCCGGGG	+
M30	SP2_HUMAN.H11MO.0.A	-2	0.000180222	0.072269	0.0517547	22	GCCAGGCGGGCCAGCGGCCGCGGCCCGCGCCGGCGCCGCA	GGGGGGGGGGCGGGGCCGGGGG	+
M30	RXRA_HUMAN.H11MO.0.A	-17	0.000196549	0.0788162	0.0517547	20	GCCAGGCGGGCCAGCGGCCGCGGCCCGCGCCGGCGCCGCA	CTCTGACCTCTGCCTCCCCC	-
M30	KLF6_HUMAN.H11MO.0.A	-5	0.00115323	0.462445	0.151832	19	GCCAGGCGGGCCAGCGGCCGCGGCCCGCGCCGGCGCCGCA	GGAAGGGCGGGGCCGGGGG	+
M30	THAP1_HUMAN.H11MO.0.C	-16	0.00136985	0.549308	0.154587	22	GCCAGGCGGGCCAGCGGCCGCGGCCCGCGCCGGCGCCGCA	GCCCGCAGCCAAGATGGCGGCG	-
M30	SP4_HUMAN.H11MO.0.A	-2	0.0027217	1.0914	0.212276	20	GCCAGGCGGGCCAGCGGCCGCGGCCCGCGCCGGCGCCGCA	GGGAAGGGGGCGGGGCCGGG	+
M30	USF2_HUMAN.H11MO.0.A	10	0.00278478	1.1167	0.212276	9	GCCAGGCGGGCCAGCGGCCGCGGCCCGCGCCGGCGCCGCA	GGGTCACGTGGCCGCGGCG	+
M30	KLF3_HUMAN.H11MO.0.B	-3	0.00299035	1.19913	0.212276	19	GCCAGGCGGGCCAGCGGCCGCGGCCCGCGCCGGCGCCGCA	GGGGAGGGGCGGGGCCGGG	+
M30	PATZ1_HUMAN.H11MO.0.C	-2	0.00370082	1.48403	0.212276	22	GCCAGGCGGGCCAGCGGCCGCGGCCCGCGCCGGCGCCGCA	GGGGAGGGGGCGGGGGGGGAGG	+
M30	ZN341_HUMAN.H11MO.0.C	-3	0.00370082	1.48403	0.212276	22	GCCAGGCGGGCCAGCGGCCGCGGCCCGCGCCGGCGCCGCA	GGGGGGGGGGGGAGGGAAGAGC	+
M30	RARG_HUMAN.H11MO.0.B	2	0.00376209	1.5086	0.212276	16	GCCAGGCGGGCCAGCGGCCGCGGCCCGCGCCGGCGCCGCA	AGGTCAGAGTGACCTGGG	+
M30	GATA1_HUMAN.H11MO.0.A	-29	0.0068464	2.74541	0.318136	11	GCCAGGCGGGCCAGCGGCCGCGGCCCGCGCCGGCGCCGCA	CTGGCGGGGACAGATAAGA	+
M30	ZN563_HUMAN.H11MO.0.C	-10	0.00955356	3.83098	0.377342	21	GCCAGGCGGGCCAGCGGCCGCGGCCCGCGCCGGCGCCGCA	GCAGCTGCCAGTGAGGATCCC	-
M30	THA_HUMAN.H11MO.0.C	-9	0.0118644	4.75761	0.407489	17	GCCAGGCGGGCCAGCGGCCGCGGCCCGCGCCGGCGCCGCA	CTGACCTGAAGTGACCC	-
M30	VEZF1_HUMAN.H11MO.0.C	-3	0.0150811	6.04753	0.476533	22	GCCAGGCGGGCCAGCGGCCGCGGCCCGCGCCGGCGCCGCA	GGGGAGGGGGGAGGGGGAGGGG	+
M32	SP2_HUMAN.H11MO.0.A	-5	7.17097e-05	0.0287556	0.0417126	22	CGGGGGACGGCGGCGCAGGGCCAGGGCGCGGCCCCGGCCG	GGGGGGGGGGCGGGGCCGGGGG	+
M32	SP3_HUMAN.H11MO.0.B	-1	0.000112759	0.0452162	0.0417126	20	CGGGGGACGGCGGCGCAGGGCCAGGGCGCGGCCCCGGCCG	GGGGGGGGGCGGGGCCGGGG	+
M32	KLF3_HUMAN.H11MO.0.B	-1	0.000875581	0.351108	0.139208	19	CGGGGGACGGCGGCGCAGGGCCAGGGCGCGGCCCCGGCCG	GGGGAGGGGCGGGGCCGGG	+
M32	RXRA_HUMAN.H11MO.0.A	-6	0.00128941	0.517055	0.161979	20	CGGGGGACGGCGGCGCAGGGCCAGGGCGCGGCCCCGGCCG	GGGGGAGGCAGAGGTCAGAG	+
M32	THAP1_HUMAN.H11MO.0.C	-5	0.00142632	0.571955	0.161979	22	CGGGGGACGGCGGCGCAGGGCCAGGGCGCGGCCCCGGCCG	CGCCGCCATCTTGGCTGCGGGC	+
M32	KLF6_HUMAN.H11MO.0.A	-8	0.00216064	0.866418	0.2147	19	CGGGGGACGGCGGCGCAGGGCCAGGGCGCGGCCCCGGCCG	GGAAGGGCGGGGCCGGGGG	+
M32	SP4_HUMAN.H11MO.0.A	-5	0.00263922	1.05833	0.233116	20	CGGGGGACGGCGGCGCAGGGCCAGGGCGCGGCCCCGGCCG	GGGAAGGGGGCGGGGCCGGG	+
M32	NR1D1_HUMAN.H11MO.0.B	-9	0.00581656	2.33244	0.385322	19	CGGGGGACGGCGGCGCAGGGCCAGGGCGCGGCCCCGGCCG	AGGGAAGTGGGTCAGAAGG	+
M32	PATZ1_HUMAN.H11MO.0.C	-2	0.00824131	3.30477	0.467959	22	CGGGGGACGGCGGCGCAGGGCCAGGGCGCGGCCCCGGCCG	GGGGAGGGGGCGGGGGGGGAGG	+
M33	SP3_HUMAN.H11MO.0.B	-5	0.000259418	0.104027	0.103418	20	CGGCCGCCGGGCGCCGGGGCGCGACGGCTGAGCGCCCGCC	GGGGGGGGGCGGGGCCGGGG	+
M33	SP2_HUMAN.H11MO.0.A	-4	0.00026085	0.104601	0.103418	22	CGGCCGCCGGGCGCCGGGGCGCGACGGCTGAGCGCCCGCC	GGGGGGGGGGCGGGGCCGGGGG	+
M33	THAP1_HUMAN.H11MO.0.C	-4	0.000829346	0.332568	0.219204	22	CGGCCGCCGGGCGCCGGGGCGCGACGGCTGAGCGCCCGCC	GCCCGCAGCCAAGATGGCGGCG	-
M33	RXRA_HUMAN.H11MO.0.A	-14	0.00127393	0.510845	0.237457	20	CGGCCGCCGGGCGCCGGGGCGCGACGGCTGAGCGCCCGCC	GGGGGAGGCAGAGGTCAGAG	+
M33	KLF6_HUMAN.H11MO.0.A	-7	0.00156384	0.627099	0.237457	19	CGGCCGCCGGGCGCCGGGGCGCGACGGCTGAGCGCCCGCC	GGAAGGGCGGGGCCGGGGG	+
M33	PATZ1_HUMAN.H11MO.0.C	-5	0.00297736	1.19392	0.262315	22	CGGCCGCCGGGCGCCGGGGCGCGACGGCTGAGCGCCCGCC	GGGGAGGGGGCGGGGGGGGAGG	+
M33	ZN341_HUMAN.H11MO.0.C	-7	0.00560604	2.24802	0.396007	22	CGGCCGCCGGGCGCCGGGGCGCGACGGCTGAGCGCCCGCC	GGGGGGGGGGGGAGGGAAGAGC	+
M33	ZN563_HUMAN.H11MO.0.C	-12	0.00591353	2.37133	0.396007	21	CGGCCGCCGGGCGCCGGGGCGCGACGGCTGAGCGCCCGCC	GCAGCTGCCAGTGAGGATCCC	-
M33	KLF3_HUMAN.H11MO.0.B	-5	0.00777928	3.11949	0.396007	19	CGGCCGCCGGGCGCCGGGGCGCGACGGCTGAGCGCCCGCC	GGGGAGGGGCGGGGCCGGG	+
M33	USF2_HUMAN.H11MO.0.A	-30	0.00777928	3.11949	0.396007	10	CGGCCGCCGGGCGCCGGGGCGCGACGGCTGAGCGCCCGCC	CGCCGCGGCCACGTGACCC	-
M33	SP4_HUMAN.H11MO.0.A	-4	0.00799077	3.2043	0.396007	20	CGGCCGCCGGGCGCCGGGGCGCGACGGCTGAGCGCCCGCC	GGGAAGGGGGCGGGGCCGGG	+
M33	GATA1_HUMAN.H11MO.0.A	8	0.0094666	3.79611	0.44155	11	CGGCCGCCGGGCGCCGGGGCGCGACGGCTGAGCGCCCGCC	TCTTATCTGTCCCCGCCAG	-
M33	MXI1_HUMAN.H11MO.0.A	-32	0.0105316	4.22316	0.455382	8	CGGCCGCCGGGCGCCGGGGCGCGACGGCTGAGCGCCCGCC	CCCGCCGCCACGTGC	-
M34	THAP1_HUMAN.H11MO.0.C	-8	0.000242369	0.0971898	0.151005	22	GGGAGCTGCGCCTGGGGCTCGAGTGCGGGGAGCGCCCCCC	GCCCGCAGCCAAGATGGCGGCG	-
M34	SP2_HUMAN.H11MO.0.A	-1	0.000384306	0.154107	0.151005	22	GGGAGCTGCGCCTGGGGCTCGAGTGCGGGGAGCGCCCCCC	GGGGGGGGGGCGGGGCCGGGGG	+
M34	PATZ1_HUMAN.H11MO.0.C	-1	0.0010792	0.432758	0.169619	22	GGGAGCTGCGCCTGGGGCTCGAGTGCGGGGAGCGCCCCCC	GGGGAGGGGGCGGGGGGGGAGG	+
M34	ZN554_HUMAN.H11MO.0.C	-4	0.00149229	0.59841	0.193965	20	GGGAGCTGCGCCTGGGGCTCGAGTGCGGGGAGCGCCCCCC	GCTGAGCCATGTGGGGTGCT	+
M34	SP4_HUMAN.H11MO.0.A	0	0.00172774	0.692822	0.193965	20	GGGAGCTGCGCCTGGGGCTCGAGTGCGGGGAGCGCCCCCC	CCCGGCCCCGCCCCCTTCCC	-
M34	SP3_HUMAN.H11MO.0.B	1	0.0019977	0.801076	0.196238	19	GGGAGCTGCGCCTGGGGCTCGAGTGCGGGGAGCGCCCCCC	CCCCGGCCCCGCCCCCCCCC	-
M34	SP1_HUMAN.H11MO.0.A	1	0.00249683	1.00123	0.218018	21	GGGAGCTGCGCCTGGGGCTCGAGTGCGGGGAGCGCCCCCC	GGGGGGCGGGGCCGGGGGGGGG	+
M34	KLF3_HUMAN.H11MO.0.B	0	0.00293905	1.17856	0.230967	19	GGGAGCTGCGCCTGGGGCTCGAGTGCGGGGAGCGCCCCCC	CCCGGCCCCGCCCCTCCCC	-
M34	MAZ_HUMAN.H11MO.0.A	-13	0.00349845	1.40288	0.235498	22	GGGAGCTGCGCCTGGGGCTCGAGTGCGGGGAGCGCCCCCC	GGGGGAGGGGGGGGGGGGGGGG	+
M34	ZN341_HUMAN.H11MO.0.C	-4	0.00373942	1.49951	0.235498	22	GGGAGCTGCGCCTGGGGCTCGAGTGCGGGGAGCGCCCCCC	GCTCTTCCCTCCCCCCCCCCCC	-
M34	NR1D1_HUMAN.H11MO.0.B	1	0.00390977	1.56782	0.235498	18	GGGAGCTGCGCCTGGGGCTCGAGTGCGGGGAGCGCCCCCC	AGGGAAGTGGGTCAGAAGG	+
M34	NR1H4_HUMAN.H11MO.0.B	2	0.00419538	1.68235	0.235498	17	GGGAGCTGCGCCTGGGGCTCGAGTGCGGGGAGCGCCCCCC	GGGGTCAATGACCCCGAGG	+
M34	AP2B_HUMAN.H11MO.0.B	-9	0.00482916	1.93649	0.253003	10	GGGAGCTGCGCCTGGGGCTCGAGTGCGGGGAGCGCCCCCC	GCCCGGGGGC	+
M34	KLF6_HUMAN.H11MO.0.A	1	0.00554373	2.22303	0.260875	18	GGGAGCTGCGCCTGGGGCTCGAGTGCGGGGAGCGCCCCCC	GGAAGGGCGGGGCCGGGGG	+
M34	ZN563_HUMAN.H11MO.0.C	0	0.00584081	2.34216	0.260875	21	GGGAGCTGCGCCTGGGGCTCGAGTGCGGGGAGCGCCCCCC	GGGATCCTCACTGGCAGCTGC	+
M34	RXRA_HUMAN.H11MO.0.A	-10	0.00696437	2.79271	0.273651	20	GGGAGCTGCGCCTGGGGCTCGAGTGCGGGGAGCGCCCCCC	GGGGGAGGCAGAGGTCAGAG	+
M34	CTCFL_HUMAN.H11MO.0.A	-5	0.00774072	3.10403	0.289672	17	GGGAGCTGCGCCTGGGGCTCGAGTGCGGGGAGCGCCCCCC	CGGCGCCCCCTGGCGGC	-
M34	AP2A_HUMAN.H11MO.0.A	-6	0.00906614	3.63552	0.304159	15	GGGAGCTGCGCCTGGGGCTCGAGTGCGGGGAGCGCCCCCC	ATGCCCTGAGGCCAT	+
M34	AP2C_HUMAN.H11MO.0.A	-6	0.0103089	4.13386	0.304159	14	GGGAGCTGCGCCTGGGGCTCGAGTGCGGGGAGCGCCCCCC	ATGCCCTGAGGCCA	+
M34	OSR2_HUMAN.H11MO.0.C	-1	0.0103631	4.15558	0.304159	16	GGGAGCTGCGCCTGGGGCTCGAGTGCGGGGAGCGCCCCCC	GCTGCTGCTTCTGCTG	+
M34	VEZF1_HUMAN.H11MO.0.C	0	0.0104501	4.19049	0.304159	22	GGGAGCTGCGCCTGGGGCTCGAGTGCGGGGAGCGCCCCCC	GGGGAGGGGGGAGGGGGAGGGG	+
M34	PTF1A_HUMAN.H11MO.0.B	0	0.0168488	6.75637	0.456578	18	GGGAGCTGCGCCTGGGGCTCGAGTGCGGGGAGCGCCCCCC	GGGAAAGGGGGCAGCTGG	-
M35	INSM1_HUMAN.H11MO.0.C	-9	0.000146712	0.0588317	0.111819	12	CCCCAAACGCAACCCCTGCAAAACTCCCCCACCCAAAGCG	TGCCCCCTGACA	-
M35	SNAI1_HUMAN.H11MO.0.C	-11	0.000517807	0.207641	0.197327	8	CCCCAAACGCAACCCCTGCAAAACTCCCCCACCCAAAGCG	CCACCTGG	-
M35	MYF6_HUMAN.H11MO.0.C	-12	0.0013124	0.526271	0.202209	7	CCCCAAACGCAACCCCTGCAAAACTCCCCCACCCAAAGCG	CAGCTGC	+
M35	PTF1A_HUMAN.H11MO.0.B	-11	0.00138984	0.557328	0.202209	18	CCCCAAACGCAACCCCTGCAAAACTCCCCCACCCAAAGCG	CCAGCTGCCCCCTTTCCC	+
M35	EGR2_HUMAN.H11MO.0.A	-12	0.00154036	0.617684	0.202209	18	CCCCAAACGCAACCCCTGCAAAACTCCCCCACCCAAAGCG	CCCCTCCCACACCCCCCC	-
M35	SNAI2_HUMAN.H11MO.0.A	-10	0.00159186	0.638336	0.202209	10	CCCCAAACGCAACCCCTGCAAAACTCCCCCACCCAAAGCG	TGCACCTGCC	-
M35	TFE2_HUMAN.H11MO.0.A	-10	0.00246382	0.987991	0.268261	11	CCCCAAACGCAACCCCTGCAAAACTCCCCCACCCAAAGCG	CACAGCTGCAG	+
M35	ASCL1_HUMAN.H11MO.0.A	-9	0.00370945	1.48749	0.316989	14	CCCCAAACGCAACCCCTGCAAAACTCCCCCACCCAAAGCG	CTGCACCTGCTCCC	+
M35	VEZF1_HUMAN.H11MO.0.C	-6	0.00425127	1.70476	0.316989	22	CCCCAAACGCAACCCCTGCAAAACTCCCCCACCCAAAGCG	CCCCTCCCCCTCCCCCCTCCCC	-
M35	MTF1_HUMAN.H11MO.0.C	-7	0.00460434	1.84634	0.316989	17	CCCCAAACGCAACCCCTGCAAAACTCCCCCACCCAAAGCG	AGTGCCGTGTGCAAAAC	+
M35	MAZ_HUMAN.H11MO.0.A	0	0.0053123	2.13023	0.316989	22	CCCCAAACGCAACCCCTGCAAAACTCCCCCACCCAAAGCG	CCCCCCCCCCCCCCCCTCCCCC	-
M35	ZN281_HUMAN.H11MO.0.A	-11	0.0054018	2.16612	0.316989	15	CCCCAAACGCAACCCCTGCAAAACTCCCCCACCCAAAGCG	TCCCCTCCCCCACCC	-
M35	ITF2_HUMAN.H11MO.0.C	-10	0.0054068	2.16813	0.316989	10	CCCCAAACGCAACCCCTGCAAAACTCCCCCACCCAAAGCG	CCCAGCTGCC	-
M35	ZBT48_HUMAN.H11MO.0.C	-7	0.00740578	2.96972	0.403172	12	CCCCAAACGCAACCCCTGCAAAACTCCCCCACCCAAAGCG	CACGGTCCCTAA	-
M35	ZBT7A_HUMAN.H11MO.0.A	-8	0.00893085	3.58127	0.453784	9	CCCCAAACGCAACCCCTGCAAAACTCCCCCACCCAAAGCG	GAGACCCCC	-
M35	KLF8_HUMAN.H11MO.0.C	-9	0.0100061	4.01245	0.476642	9	CCCCAAACGCAACCCCTGCAAAACTCCCCCACCCAAAGCG	CACCCCCTG	-
M35	ZBT17_HUMAN.H11MO.0.A	-9	0.0120428	4.82917	0.479025	19	CCCCAAACGCAACCCCTGCAAAACTCCCCCACCCAAAGCG	CTTCCCCTCCCCCACCCTC	-
M35	RARA_HUMAN.H11MO.0.A	-14	0.0122853	4.92642	0.479025	20	CCCCAAACGCAACCCCTGCAAAACTCCCCCACCCAAAGCG	CCTTGACCTCTTGATCCCCC	-
M35	ZN467_HUMAN.H11MO.0.C	1	0.0125629	5.03771	0.479025	21	CCCCAAACGCAACCCCTGCAAAACTCCCCCACCCAAAGCG	CCCCCCCCCCCCTCCCCTCCCC	-
M35	KLF15_HUMAN.H11MO.0.A	-11	0.0125887	5.04806	0.479025	19	CCCCAAACGCAACCCCTGCAAAACTCCCCCACCCAAAGCG	CCCCCCCCTGCTCCTCCCC	-
M35	REL_HUMAN.H11MO.0.B	-18	0.0131987	5.29266	0.479025	15	CCCCAAACGCAACCCCTGCAAAACTCCCCCACCCAAAGCG	TGGAATTTCCCTTCA	-
M36	PATZ1_HUMAN.H11MO.0.C	1	0.000347304	0.139269	0.269003	21	CCGCGCTCCCGCGGGGGCGTGGGGGAGGACCGGCCCCAGA	CCTCCCCCCCCGCCCCCTCCCC	-
M36	ZN341_HUMAN.H11MO.0.C	-12	0.000899111	0.360544	0.269003	22	CCGCGCTCCCGCGGGGGCGTGGGGGAGGACCGGCCCCAGA	GGGGGGGGGGGGAGGGAAGAGC	+
M36	NR1H4_HUMAN.H11MO.0.B	-8	0.00154299	0.61874	0.269003	19	CCGCGCTCCCGCGGGGGCGTGGGGGAGGACCGGCCCCAGA	CCTCGGGGTCATTGACCCC	-
M36	SP3_HUMAN.H11MO.0.B	0	0.00202819	0.813304	0.269003	20	CCGCGCTCCCGCGGGGGCGTGGGGGAGGACCGGCCCCAGA	CCCCGGCCCCGCCCCCCCCC	-
M36	PAX5_HUMAN.H11MO.0.A	-20	0.0024404	0.978601	0.269003	20	CCGCGCTCCCGCGGGGGCGTGGGGGAGGACCGGCCCCAGA	GCCTGGGCAGCAGAGCGTGAC	+
M36	WT1_HUMAN.H11MO.0.C	0	0.00288366	1.15635	0.269003	20	CCGCGCTCCCGCGGGGGCGTGGGGGAGGACCGGCCCCAGA	CCCCCCCTCCTCCCCCGCCC	-
M36	SP2_HUMAN.H11MO.0.A	-14	0.0032963	1.32182	0.269003	22	CCGCGCTCCCGCGGGGGCGTGGGGGAGGACCGGCCCCAGA	GGGGGGGGGGCGGGGCCGGGGG	+
M36	SP4_HUMAN.H11MO.0.A	-14	0.00331213	1.32817	0.269003	20	CCGCGCTCCCGCGGGGGCGTGGGGGAGGACCGGCCCCAGA	GGGAAGGGGGCGGGGCCGGG	+
M36	EGR2_HUMAN.H11MO.0.A	0	0.00341014	1.36747	0.269003	18	CCGCGCTCCCGCGGGGGCGTGGGGGAGGACCGGCCCCAGA	CCCCTCCCACACCCCCCC	-
M36	THAP1_HUMAN.H11MO.0.C	0	0.00375653	1.50637	0.269389	22	CCGCGCTCCCGCGGGGGCGTGGGGGAGGACCGGCCCCAGA	GCCCGCAGCCAAGATGGCGGCG	-
M36	VEZF1_HUMAN.H11MO.0.C	-11	0.00552247	2.21451	0.299355	22	CCGCGCTCCCGCGGGGGCGTGGGGGAGGACCGGCCCCAGA	GGGGAGGGGGGAGGGGGAGGGG	+
M36	KLF6_HUMAN.H11MO.0.A	1	0.00555163	2.22621	0.299355	18	CCGCGCTCCCGCGGGGGCGTGGGGGAGGACCGGCCCCAGA	CCCCCGGCCCCGCCCTTCC	-
M36	ZN554_HUMAN.H11MO.0.C	-10	0.00608249	2.43908	0.299879	20	CCGCGCTCCCGCGGGGGCGTGGGGGAGGACCGGCCCCAGA	GCTGAGCCATGTGGGGTGCT	+
M36	MAZ_HUMAN.H11MO.0.A	0	0.00908827	3.6444	0.377322	22	CCGCGCTCCCGCGGGGGCGTGGGGGAGGACCGGCCCCAGA	CCCCCCCCCCCCCCCCTCCCCC	-
M36	ZBT17_HUMAN.H11MO.0.A	-14	0.0115238	4.62105	0.421548	19	CCGCGCTCCCGCGGGGGCGTGGGGGAGGACCGGCCCCAGA	GAGGGTGGGGGAGGGGAAG	+
M36	EGR1_HUMAN.H11MO.0.A	1	0.0119716	4.80061	0.421548	16	CCGCGCTCCCGCGGGGGCGTGGGGGAGGACCGGCCCCAGA	CCCCCGCCCACGCCCTC	-
M36	NR1H3_HUMAN.H11MO.0.B	0	0.0139688	5.60148	0.440761	19	CCGCGCTCCCGCGGGGGCGTGGGGGAGGACCGGCCCCAGA	CAGAGGTCACTGCAGGTCA	+
M36	ZN563_HUMAN.H11MO.0.C	-19	0.0157559	6.31811	0.478029	21	CCGCGCTCCCGCGGGGGCGTGGGGGAGGACCGGCCCCAGA	GGGATCCTCACTGGCAGCTGC	+
M37	SP3_HUMAN.H11MO.0.B	-8	1.42445e-05	0.00571203	0.0112381	20	CGGGCGCCGGCAGCGGGCCGGGCGAGGGCGGCCCTCCCGG	GGGGGGGGGCGGGGCCGGGG	+
M37	SP2_HUMAN.H11MO.0.A	-7	0.000132673	0.0532019	0.0479643	22	CGGGCGCCGGCAGCGGGCCGGGCGAGGGCGGCCCTCCCGG	GGGGGGGGGGCGGGGCCGGGGG	+
M37	THAP1_HUMAN.H11MO.0.C	-1	0.000182387	0.0731371	0.0479643	22	CGGGCGCCGGCAGCGGGCCGGGCGAGGGCGGCCCTCCCGG	CGCCGCCATCTTGGCTGCGGGC	+
M37	PATZ1_HUMAN.H11MO.0.C	-7	0.000958687	0.384433	0.126058	22	CGGGCGCCGGCAGCGGGCCGGGCGAGGGCGGCCCTCCCGG	GGGGAGGGGGCGGGGGGGGAGG	+
M37	RXRA_HUMAN.H11MO.0.A	-16	0.00117953	0.472994	0.132941	20	CGGGCGCCGGCAGCGGGCCGGGCGAGGGCGGCCCTCCCGG	CTCTGACCTCTGCCTCCCCC	-
M37	KLF6_HUMAN.H11MO.0.A	-19	0.0015095	0.60531	0.144581	19	CGGGCGCCGGCAGCGGGCCGGGCGAGGGCGGCCCTCCCGG	CCCCCGGCCCCGCCCTTCC	-
M37	ZN563_HUMAN.H11MO.0.C	1	0.00164933	0.661381	0.144581	20	CGGGCGCCGGCAGCGGGCCGGGCGAGGGCGGCCCTCCCGG	GCAGCTGCCAGTGAGGATCCC	-
M37	NR1H4_HUMAN.H11MO.0.B	-21	0.00237435	0.952115	0.156103	19	CGGGCGCCGGCAGCGGGCCGGGCGAGGGCGGCCCTCCCGG	GGGGTCAATGACCCCGAGG	+
M37	SP4_HUMAN.H11MO.0.A	-7	0.00264806	1.06187	0.160706	20	CGGGCGCCGGCAGCGGGCCGGGCGAGGGCGGCCCTCCCGG	GGGAAGGGGGCGGGGCCGGG	+
M37	KLF3_HUMAN.H11MO.0.B	-8	0.00342908	1.37506	0.180357	19	CGGGCGCCGGCAGCGGGCCGGGCGAGGGCGGCCCTCCCGG	GGGGAGGGGCGGGGCCGGG	+
M37	ZN341_HUMAN.H11MO.0.C	-1	0.00407677	1.63478	0.201021	22	CGGGCGCCGGCAGCGGGCCGGGCGAGGGCGGCCCTCCCGG	GGGGGGGGGGGGAGGGAAGAGC	+
M37	VEZF1_HUMAN.H11MO.0.C	0	0.0049612	1.98944	0.230242	22	CGGGCGCCGGCAGCGGGCCGGGCGAGGGCGGCCCTCCCGG	GGGGAGGGGGGAGGGGGAGGGG	+
M38	THAP1_HUMAN.H11MO.0.C	-18	0.000167477	0.0671582	0.0768908	22	CGGCAGGCGGGCCCGGCCCGCCGGCGGCGGGCGCCGGCGC	CGCCGCCATCTTGGCTGCGGGC	+
M38	KLF6_HUMAN.H11MO.0.A	0	0.00019471	0.0780789	0.0768908	19	CGGCAGGCGGGCCCGGCCCGCCGGCGGCGGGCGCCGGCGC	GGAAGGGCGGGGCCGGGGG	+
M38	SP3_HUMAN.H11MO.0.B	-7	0.000364672	0.146234	0.080991	20	CGGCAGGCGGGCCCGGCCCGCCGGCGGCGGGCGCCGGCGC	GGGGGGGGGCGGGGCCGGGG	+
M38	SP2_HUMAN.H11MO.0.A	-8	0.000410187	0.164485	0.080991	22	CGGCAGGCGGGCCCGGCCCGCCGGCGGCGGGCGCCGGCGC	GGGGGGGGGGCGGGGCCGGGGG	+
M38	ZN563_HUMAN.H11MO.0.C	-10	0.00104821	0.42033	0.118267	21	CGGCAGGCGGGCCCGGCCCGCCGGCGGCGGGCGCCGGCGC	GGGATCCTCACTGGCAGCTGC	+
M38	PATZ1_HUMAN.H11MO.0.C	-8	0.00155372	0.623041	0.15339	22	CGGCAGGCGGGCCCGGCCCGCCGGCGGCGGGCGCCGGCGC	GGGGAGGGGGCGGGGGGGGAGG	+
M38	ZN341_HUMAN.H11MO.0.C	0	0.00364558	1.46188	0.287927	22	CGGCAGGCGGGCCCGGCCCGCCGGCGGCGGGCGCCGGCGC	GGGGGGGGGGGGAGGGAAGAGC	+
M38	RXRA_HUMAN.H11MO.0.A	-11	0.00485875	1.94836	0.329294	20	CGGCAGGCGGGCCCGGCCCGCCGGCGGCGGGCGCCGGCGC	CTCTGACCTCTGCCTCCCCC	-
M38	GATA1_HUMAN.H11MO.0.A	-29	0.00574475	2.30364	0.329294	11	CGGCAGGCGGGCCCGGCCCGCCGGCGGCGGGCGCCGGCGC	CTGGCGGGGACAGATAAGA	+
M38	PTF1A_HUMAN.H11MO.0.B	-13	0.00629838	2.52565	0.329294	18	CGGCAGGCGGGCCCGGCCCGCCGGCGGCGGGCGCCGGCGC	GGGAAAGGGGGCAGCTGG	-
M38	USF2_HUMAN.H11MO.0.A	-31	0.00702324	2.81632	0.329294	9	CGGCAGGCGGGCCCGGCCCGCCGGCGGCGGGCGCCGGCGC	CGCCGCGGCCACGTGACCC	-
M38	NR1D1_HUMAN.H11MO.0.B	0	0.00750485	3.00944	0.329294	19	CGGCAGGCGGGCCCGGCCCGCCGGCGGCGGGCGCCGGCGC	AGGGAAGTGGGTCAGAAGG	+
M38	TAL1_HUMAN.H11MO.0.A	-29	0.00750485	3.00944	0.329294	11	CGGCAGGCGGGCCCGGCCCGCCGGCGGCGGGCGCCGGCGC	CTGGGGGGGGCAGATAAGG	+
M38	KLF3_HUMAN.H11MO.0.B	-2	0.0134339	5.38698	0.492586	19	CGGCAGGCGGGCCCGGCCCGCCGGCGGCGGGCGCCGGCGC	GGGGAGGGGCGGGGCCGGG	+
M38	LYL1_HUMAN.H11MO.0.A	-17	0.0148149	5.94076	0.492586	14	CGGCAGGCGGGCCCGGCCCGCCGGCGGCGGGCGCCGGCGC	CAGGAAACAGCTGG	-
M38	MAZ_HUMAN.H11MO.0.A	-2	0.0156198	6.26353	0.492586	22	CGGCAGGCGGGCCCGGCCCGCCGGCGGCGGGCGCCGGCGC	GGGGGAGGGGGGGGGGGGGGGG	+
M38	SP4_HUMAN.H11MO.0.A	-1	0.0161843	6.48989	0.492586	20	CGGCAGGCGGGCCCGGCCCGCCGGCGGCGGGCGCCGGCGC	GGGAAGGGGGCGGGGCCGGG	+
M40	SP2_HUMAN.H11MO.0.A	-7	0.000288862	0.115834	0.129437	22	GGCCCCCGCGGGGCTGCCGGCGCGCCGCGAGCGGCCGCCG	GGGGGGGGGGCGGGGCCGGGGG	+
M40	SP3_HUMAN.H11MO.0.B	-9	0.000564725	0.226455	0.129437	20	GGCCCCCGCGGGGCTGCCGGCGCGCCGCGAGCGGCCGCCG	GGGGGGGGGCGGGGCCGGGG	+
M40	KLF6_HUMAN.H11MO.0.A	-1	0.000645632	0.258898	0.129437	19	GGCCCCCGCGGGGCTGCCGGCGCGCCGCGAGCGGCCGCCG	GGAAGGGCGGGGCCGGGGG	+
M40	THAP1_HUMAN.H11MO.0.C	0	0.000652103	0.261493	0.129437	22	GGCCCCCGCGGGGCTGCCGGCGCGCCGCGAGCGGCCGCCG	GCCCGCAGCCAAGATGGCGGCG	-
M40	ZN563_HUMAN.H11MO.0.C	-9	0.00102588	0.411379	0.135753	21	GGCCCCCGCGGGGCTGCCGGCGCGCCGCGAGCGGCCGCCG	GCAGCTGCCAGTGAGGATCCC	-
M40	RXRA_HUMAN.H11MO.0.A	-9	0.00186456	0.747689	0.16449	20	GGCCCCCGCGGGGCTGCCGGCGCGCCGCGAGCGGCCGCCG	GGGGGAGGCAGAGGTCAGAG	+
M40	PATZ1_HUMAN.H11MO.0.C	-10	0.00279306	1.12002	0.22176	22	GGCCCCCGCGGGGCTGCCGGCGCGCCGCGAGCGGCCGCCG	GGGGAGGGGGCGGGGGGGGAGG	+
M40	NR1D1_HUMAN.H11MO.0.B	-1	0.00363271	1.45672	0.240355	19	GGCCCCCGCGGGGCTGCCGGCGCGCCGCGAGCGGCCGCCG	AGGGAAGTGGGTCAGAAGG	+
M40	GATA1_HUMAN.H11MO.0.A	8	0.00515952	2.06897	0.315116	11	GGCCCCCGCGGGGCTGCCGGCGCGCCGCGAGCGGCCGCCG	TCTTATCTGTCCCCGCCAG	-
M40	USF2_HUMAN.H11MO.0.A	9	0.00634234	2.54328	0.359688	10	GGCCCCCGCGGGGCTGCCGGCGCGCCGCGAGCGGCCGCCG	GGGTCACGTGGCCGCGGCG	+
M40	KLF3_HUMAN.H11MO.0.B	1	0.00831192	3.33308	0.41415	18	GGCCCCCGCGGGGCTGCCGGCGCGCCGCGAGCGGCCGCCG	GGGGAGGGGCGGGGCCGGG	+
M40	MXI1_HUMAN.H11MO.0.A	-5	0.0083459	3.34671	0.41415	15	GGCCCCCGCGGGGCTGCCGGCGCGCCGCGAGCGGCCGCCG	GCACGTGGCGGCGGG	+
M40	TAL1_HUMAN.H11MO.0.A	8	0.0088858	3.5632	0.415003	11	GGCCCCCGCGGGGCTGCCGGCGCGCCGCGAGCGGCCGCCG	CCTTATCTGCCCCCCCCAG	-
M40	MAZ_HUMAN.H11MO.0.A	-9	0.0105577	4.23362	0.465692	22	GGCCCCCGCGGGGCTGCCGGCGCGCCGCGAGCGGCCGCCG	GGGGGAGGGGGGGGGGGGGGGG	+
M42	SP2_HUMAN.H11MO.0.A	-4	0.000223233	0.0895165	0.159972	22	GGAGGGGCCCCGGGCGCGGCGAGCGGCGCCCCGGCGCCCC	GGGGGGGGGGCGGGGCCGGGGG	+
M42	SP3_HUMAN.H11MO.0.B	-5	0.000403015	0.161609	0.159972	20	GGAGGGGCCCCGGGCGCGGCGAGCGGCGCCCCGGCGCCCC	GGGGGGGGGCGGGGCCGGGG	+
M42	PATZ1_HUMAN.H11MO.0.C	-4	0.0013872	0.556267	0.235404	22	GGAGGGGCCCCGGGCGCGGCGAGCGGCGCCCCGGCGCCCC	GGGGAGGGGGCGGGGGGGGAGG	+
M42	THAP1_HUMAN.H11MO.0.C	-6	0.00148262	0.59453	0.235404	22	GGAGGGGCCCCGGGCGCGGCGAGCGGCGCCCCGGCGCCCC	GCCCGCAGCCAAGATGGCGGCG	-
M42	RXRA_HUMAN.H11MO.0.A	-5	0.00212809	0.853362	0.281573	20	GGAGGGGCCCCGGGCGCGGCGAGCGGCGCCCCGGCGCCCC	GGGGGAGGCAGAGGTCAGAG	+
M42	ZN563_HUMAN.H11MO.0.C	-12	0.00431895	1.7319	0.421065	21	GGAGGGGCCCCGGGCGCGGCGAGCGGCGCCCCGGCGCCCC	GCAGCTGCCAGTGAGGATCCC	-
M42	KLF3_HUMAN.H11MO.0.B	-17	0.0059199	2.37388	0.421065	19	GGAGGGGCCCCGGGCGCGGCGAGCGGCGCCCCGGCGCCCC	GGGGAGGGGCGGGGCCGGG	+
M42	ZN341_HUMAN.H11MO.0.C	-2	0.00636468	2.55224	0.421065	22	GGAGGGGCCCCGGGCGCGGCGAGCGGCGCCCCGGCGCCCC	GGGGGGGGGGGGAGGGAAGAGC	+
M43	ZFX_HUMAN.H11MO.0.A	-20	0.000427291	0.171343	0.214316	10	CCGGCCCCGAGCAGCGCTTCGCAGGCCCCCGCGCGAACGC	CCAGGCCCCG	+
M43	NRF1_HUMAN.H11MO.0.A	-14	0.000648933	0.260222	0.214316	17	CCGGCCCCGAGCAGCGCTTCGCAGGCCCCCGCGCGAACGC	CACTGCGCATGCGCAGG	+
M43	MBD2_HUMAN.H11MO.0.B	-18	0.000872702	0.349954	0.214316	11	CCGGCCCCGAGCAGCGCTTCGCAGGCCCCCGCGCGAACGC	CCTCCGGCCCG	-
M43	SP1_HUMAN.H11MO.0.A	-14	0.00107158	0.429704	0.214316	22	CCGGCCCCGAGCAGCGCTTCGCAGGCCCCCGCGCGAACGC	CCCCCCCCCGGCCCCGCCCCCC	-
M43	ZBT7A_HUMAN.H11MO.0.A	-21	0.00170454	0.68352	0.272726	9	CCGGCCCCGAGCAGCGCTTCGCAGGCCCCCGCGCGAACGC	GAGACCCCC	-
M43	SP2_HUMAN.H11MO.0.A	-13	0.00318552	1.27739	0.424735	22	CCGGCCCCGAGCAGCGCTTCGCAGGCCCCCGCGCGAACGC	CCCCCGGCCCCGCCCCCCCCCC	-
M44	SP2_HUMAN.H11MO.0.A	-13	0.000301536	0.120916	0.122926	22	CTGGAGCGCCGCAGCGGCGGCCGCGCCGGCGGGGCCCCCG	GGGGGGGGGGCGGGGCCGGGGG	+
M44	SP3_HUMAN.H11MO.0.B	-12	0.000359919	0.144327	0.122926	20	CTGGAGCGCCGCAGCGGCGGCCGCGCCGGCGGGGCCCCCG	GGGGGGGGGCGGGGCCGGGG	+
M44	ZN563_HUMAN.H11MO.0.C	-6	0.000463888	0.186019	0.122926	21	CTGGAGCGCCGCAGCGGCGGCCGCGCCGGCGGGGCCCCCG	GGGATCCTCACTGGCAGCTGC	+
M44	THAP1_HUMAN.H11MO.0.C	-15	0.000821695	0.3295	0.125063	22	CTGGAGCGCCGCAGCGGCGGCCGCGCCGGCGGGGCCCCCG	GCCCGCAGCCAAGATGGCGGCG	-
M44	GATA1_HUMAN.H11MO.0.A	-29	0.00117919	0.472856	0.133918	11	CTGGAGCGCCGCAGCGGCGGCCGCGCCGGCGGGGCCCCCG	CTGGCGGGGACAGATAAGA	+
M44	PATZ1_HUMAN.H11MO.0.C	-13	0.00312864	1.25458	0.248719	22	CTGGAGCGCCGCAGCGGCGGCCGCGCCGGCGGGGCCCCCG	GGGGAGGGGGCGGGGGGGGAGG	+
M44	RXRA_HUMAN.H11MO.0.A	-5	0.00443587	1.77879	0.320583	20	CTGGAGCGCCGCAGCGGCGGCCGCGCCGGCGGGGCCCCCG	GGGGGAGGCAGAGGTCAGAG	+
M44	TAL1_HUMAN.H11MO.0.A	-29	0.00560726	2.24851	0.342895	11	CTGGAGCGCCGCAGCGGCGGCCGCGCCGGCGGGGCCCCCG	CTGGGGGGGGCAGATAAGG	+
M44	USF2_HUMAN.H11MO.0.A	-31	0.00560726	2.24851	0.342895	9	CTGGAGCGCCGCAGCGGCGGCCGCGCCGGCGGGGCCCCCG	CGCCGCGGCCACGTGACCC	-
M44	GATA2_HUMAN.H11MO.0.A	-29	0.00781701	3.13462	0.44388	11	CTGGAGCGCCGCAGCGGCGGCCGCGCCGGCGGGGCCCCCG	CTGGGGGGTGGAGATAAGG	+
M44	ZN341_HUMAN.H11MO.0.C	-5	0.00951017	3.81358	0.472522	22	CTGGAGCGCCGCAGCGGCGGCCGCGCCGGCGGGGCCCCCG	GGGGGGGGGGGGAGGGAAGAGC	+
M46	SP2_HUMAN.H11MO.0.A	-13	0.000220043	0.0882373	0.174666	22	CGGCCGAGCCGGAGGGCCCCGGCGGGCCCCGCGGGCCGCC	GGGGGGGGGGCGGGGCCGGGGG	+
M46	RXRA_HUMAN.H11MO.0.A	-1	0.0004563	0.182976	0.181102	20	CGGCCGAGCCGGAGGGCCCCGGCGGGCCCCGCGGGCCGCC	GGGGGAGGCAGAGGTCAGAG	+
M46	SP3_HUMAN.H11MO.0.B	-3	0.00153668	0.616207	0.406595	20	CGGCCGAGCCGGAGGGCCCCGGCGGGCCCCGCGGGCCGCC	GGGGGGGGGCGGGGCCGGGG	+
M46	THAP1_HUMAN.H11MO.0.C	-14	0.0023755	0.952577	0.410274	22	CGGCCGAGCCGGAGGGCCCCGGCGGGCCCCGCGGGCCGCC	CGCCGCCATCTTGGCTGCGGGC	+
M46	ZN563_HUMAN.H11MO.0.C	-12	0.00454296	1.82173	0.455082	21	CGGCCGAGCCGGAGGGCCCCGGCGGGCCCCGCGGGCCGCC	GGGATCCTCACTGGCAGCTGC	+
M46	PATZ1_HUMAN.H11MO.0.C	-2	0.00458646	1.83917	0.455082	22	CGGCCGAGCCGGAGGGCCCCGGCGGGCCCCGCGGGCCGCC	GGGGAGGGGGCGGGGGGGGAGG	+
M47	KLF8_HUMAN.H11MO.0.C	-6	0.000244445	0.0980224	0.0667467	9	GGCCGGCGGGGGGTGACGACAGAGGCGCCGTCAGCGGCCC	CAGGGGGTG	+
M47	KLF15_HUMAN.H11MO.0.A	1	0.000445659	0.178709	0.0667467	18	GGCCGGCGGGGGGTGACGACAGAGGCGCCGTCAGCGGCCC	GGGGAGGAGCAGGGGGGGG	+
M47	SP1_HUMAN.H11MO.0.A	-7	0.000579269	0.232287	0.0667467	22	GGCCGGCGGGGGGTGACGACAGAGGCGCCGTCAGCGGCCC	GGGGGGCGGGGCCGGGGGGGGG	+
M47	KLF3_HUMAN.H11MO.0.B	-4	0.000592772	0.237702	0.0667467	19	GGCCGGCGGGGGGTGACGACAGAGGCGCCGTCAGCGGCCC	GGGGAGGGGCGGGGCCGGG	+
M47	ZN281_HUMAN.H11MO.0.A	1	0.000593873	0.238143	0.0667467	14	GGCCGGCGGGGGGTGACGACAGAGGCGCCGTCAGCGGCCC	GGGTGGGGGAGGGGA	+
M47	SP2_HUMAN.H11MO.0.A	-3	0.000646487	0.259241	0.0667467	22	GGCCGGCGGGGGGTGACGACAGAGGCGCCGTCAGCGGCCC	GGGGGGGGGGCGGGGCCGGGGG	+
M47	SALL4_HUMAN.H11MO.0.B	-7	0.000672522	0.269681	0.0667467	10	GGCCGGCGGGGGGTGACGACAGAGGCGCCGTCAGCGGCCC	GGAGGGTGGG	+
M47	EGR2_HUMAN.H11MO.0.A	1	0.000738163	0.296003	0.0667467	17	GGCCGGCGGGGGGTGACGACAGAGGCGCCGTCAGCGGCCC	GGGGGGGTGTGGGAGGGG	+
M47	EGR1_HUMAN.H11MO.0.A	-1	0.000762453	0.305744	0.0667467	17	GGCCGGCGGGGGGTGACGACAGAGGCGCCGTCAGCGGCCC	GAGGGCGTGGGCGGGGG	+
M47	SP3_HUMAN.H11MO.0.B	-4	0.00129911	0.520944	0.102354	20	GGCCGGCGGGGGGTGACGACAGAGGCGCCGTCAGCGGCCC	GGGGGGGGGCGGGGCCGGGG	+
M47	SP4_HUMAN.H11MO.0.A	-3	0.002339	0.937939	0.167532	20	GGCCGGCGGGGGGTGACGACAGAGGCGCCGTCAGCGGCCC	GGGAAGGGGGCGGGGCCGGG	+
M47	KLF6_HUMAN.H11MO.0.A	1	0.00302418	1.2127	0.198557	18	GGCCGGCGGGGGGTGACGACAGAGGCGCCGTCAGCGGCCC	GGAAGGGCGGGGCCGGGGG	+
M47	KLF1_HUMAN.H11MO.0.A	-2	0.00380362	1.52525	0.221037	14	GGCCGGCGGGGGGTGACGACAGAGGCGCCGTCAGCGGCCC	GGGGCGGGGCCGGG	+
M47	WT1_HUMAN.H11MO.0.C	3	0.00392766	1.57499	0.221037	17	GGCCGGCGGGGGGTGACGACAGAGGCGCCGTCAGCGGCCC	GGGCGGGGGAGGAGGGGGGG	+
M47	SRBP2_HUMAN.H11MO.0.B	-5	0.00507966	2.03694	0.246735	13	GGCCGGCGGGGGGTGACGACAGAGGCGCCGTCAGCGGCCC	GGGTGGGGTGAGG	+
M47	ZBT17_HUMAN.H11MO.0.A	3	0.00531105	2.12973	0.246735	16	GGCCGGCGGGGGGTGACGACAGAGGCGCCGTCAGCGGCCC	GAGGGTGGGGGAGGGGAAG	+
M47	KLF9_HUMAN.H11MO.0.C	-5	0.00562309	2.25486	0.246735	15	GGCCGGCGGGGGGTGACGACAGAGGCGCCGTCAGCGGCCC	GGAGGGGGCGTGGCC	+
M47	MAZ_HUMAN.H11MO.0.A	3	0.0056604	2.26982	0.246735	19	GGCCGGCGGGGGGTGACGACAGAGGCGCCGTCAGCGGCCC	GGGGGAGGGGGGGGGGGGGGGG	+
M47	AHR_HUMAN.H11MO.0.B	-7	0.00606517	2.43213	0.246735	9	GGCCGGCGGGGGGTGACGACAGAGGCGCCGTCAGCGGCCC	GTTGCGTGC	+
M47	KLF4_HUMAN.H11MO.0.A	-9	0.00626328	2.51157	0.246735	10	GGCCGGCGGGGGGTGACGACAGAGGCGCCGTCAGCGGCCC	AGGGTGTGGC	+
M47	KLF12_HUMAN.H11MO.0.C	-1	0.00755432	3.02928	0.273436	11	GGCCGGCGGGGGGTGACGACAGAGGCGCCGTCAGCGGCCC	AGGGGCGGGGC	+
M47	KLF5_HUMAN.H11MO.0.A	-9	0.00763516	3.0617	0.273436	14	GGCCGGCGGGGGGTGACGACAGAGGCGCCGTCAGCGGCCC	AGGGTGGGGCTGGG	+
M47	ZIC1_HUMAN.H11MO.0.B	-9	0.0101989	4.08976	0.349369	9	GGCCGGCGGGGGGTGACGACAGAGGCGCCGTCAGCGGCCC	GGGGTGGTC	+
M47	SRBP1_HUMAN.H11MO.0.A	-6	0.0112646	4.51711	0.363921	11	GGCCGGCGGGGGGTGACGACAGAGGCGCCGTCAGCGGCCC	GGTGGGGTGAG	+
M47	PATZ1_HUMAN.H11MO.0.C	-3	0.0115475	4.63055	0.363921	22	GGCCGGCGGGGGGTGACGACAGAGGCGCCGTCAGCGGCCC	GGGGAGGGGGCGGGGGGGGAGG	+
M47	ZSC22_HUMAN.H11MO.0.C	0	0.0143217	5.74301	0.433992	16	GGCCGGCGGGGGGTGACGACAGAGGCGCCGTCAGCGGCCC	GGTCTGAGGGAGGAGG	+
M47	NR1H4_HUMAN.H11MO.0.B	-22	0.015507	6.2183	0.452504	18	GGCCGGCGGGGGGTGACGACAGAGGCGCCGTCAGCGGCCC	CCTCGGGGTCATTGACCCC	-
M47	VEZF1_HUMAN.H11MO.0.C	5	0.0174352	6.99151	0.47721	17	GGCCGGCGGGGGGTGACGACAGAGGCGCCGTCAGCGGCCC	GGGGAGGGGGGAGGGGGAGGGG	+
M47	GLI3_HUMAN.H11MO.0.B	-8	0.017565	7.04356	0.47721	11	GGCCGGCGGGGGGTGACGACAGAGGCGCCGTCAGCGGCCC	TTGGGTGGTCC	+
M47	ZN263_HUMAN.H11MO.0.A	0	0.0186065	7.46121	0.488656	20	GGCCGGCGGGGGGTGACGACAGAGGCGCCGTCAGCGGCCC	GGGAGGAGGGAGAGGAGGAG	+
M48	SP3_HUMAN.H11MO.0.B	0	0.00107399	0.430669	0.303006	20	GGCAGGGGCTCGGGGCGCGCCGCCCCGGATGGCGGGCCGC	GGGGGGGGGCGGGGCCGGGG	+
M48	SP2_HUMAN.H11MO.0.A	-7	0.00181717	0.728686	0.303006	22	GGCAGGGGCTCGGGGCGCGCCGCCCCGGATGGCGGGCCGC	GGGGGGGGGGCGGGGCCGGGGG	+
M48	THAP1_HUMAN.H11MO.0.C	-15	0.00236216	0.947225	0.303006	22	GGCAGGGGCTCGGGGCGCGCCGCCCCGGATGGCGGGCCGC	GCCCGCAGCCAAGATGGCGGCG	-
M48	RXRA_HUMAN.H11MO.0.A	0	0.00267906	1.0743	0.303006	20	GGCAGGGGCTCGGGGCGCGCCGCCCCGGATGGCGGGCCGC	GGGGGAGGCAGAGGTCAGAG	+
M48	ZN563_HUMAN.H11MO.0.C	-16	0.00387511	1.55392	0.337482	21	GGCAGGGGCTCGGGGCGCGCCGCCCCGGATGGCGGGCCGC	GCAGCTGCCAGTGAGGATCCC	-
M48	USF2_HUMAN.H11MO.0.A	10	0.0043969	1.76316	0.337482	9	GGCAGGGGCTCGGGGCGCGCCGCCCCGGATGGCGGGCCGC	GGGTCACGTGGCCGCGGCG	+
M48	PATZ1_HUMAN.H11MO.0.C	2	0.00446643	1.79104	0.337482	20	GGCAGGGGCTCGGGGCGCGCCGCCCCGGATGGCGGGCCGC	GGGGAGGGGGCGGGGGGGGAGG	+
M48	GATA1_HUMAN.H11MO.0.A	8	0.00470607	1.88713	0.337482	11	GGCAGGGGCTCGGGGCGCGCCGCCCCGGATGGCGGGCCGC	TCTTATCTGTCCCCGCCAG	-
M48	RARG_HUMAN.H11MO.0.B	-11	0.00548114	2.19794	0.360309	18	GGCAGGGGCTCGGGGCGCGCCGCCCCGGATGGCGGGCCGC	AGGTCAGAGTGACCTGGG	+
M48	TAL1_HUMAN.H11MO.0.A	-29	0.00854987	3.4285	0.37918	11	GGCAGGGGCTCGGGGCGCGCCGCCCCGGATGGCGGGCCGC	CTGGGGGGGGCAGATAAGG	+
M48	MXI1_HUMAN.H11MO.0.A	-32	0.00884324	3.54614	0.37918	8	GGCAGGGGCTCGGGGCGCGCCGCCCCGGATGGCGGGCCGC	CCCGCCGCCACGTGC	-
M48	KLF3_HUMAN.H11MO.0.B	-10	0.0103726	4.15943	0.37918	19	GGCAGGGGCTCGGGGCGCGCCGCCCCGGATGGCGGGCCGC	GGGGAGGGGCGGGGCCGGG	+
M48	NR1D1_HUMAN.H11MO.0.B	-7	0.0103726	4.15943	0.37918	19	GGCAGGGGCTCGGGGCGCGCCGCCCCGGATGGCGGGCCGC	CCTTCTGACCCACTTCCCT	-
M48	RFX1_HUMAN.H11MO.0.B	-16	0.0104254	4.18059	0.37918	22	GGCAGGGGCTCGGGGCGCGCCGCCCCGGATGGCGGGCCGC	CCGTCGCCATGGCAACCGGGGC	-
M48	KLF6_HUMAN.H11MO.0.A	-12	0.0142233	5.70356	0.467493	19	GGCAGGGGCTCGGGGCGCGCCGCCCCGGATGGCGGGCCGC	GGAAGGGCGGGGCCGGGGG	+
M49	THAP1_HUMAN.H11MO.0.C	0	9.93847e-05	0.0398533	0.0784936	22	GGCCCCCGCGGAGGGGCCGCGCGCGCCGGCGAGCCCCGCA	GCCCGCAGCCAAGATGGCGGCG	-
M49	SP2_HUMAN.H11MO.0.A	-1	0.000252877	0.101404	0.0998606	22	GGCCCCCGCGGAGGGGCCGCGCGCGCCGGCGAGCCCCGCA	GGGGGGGGGGCGGGGCCGGGGG	+
M49	SP3_HUMAN.H11MO.0.B	-2	0.000409168	0.164076	0.10772	20	GGCCCCCGCGGAGGGGCCGCGCGCGCCGGCGAGCCCCGCA	GGGGGGGGGCGGGGCCGGGG	+
M49	PATZ1_HUMAN.H11MO.0.C	-7	0.00230339	0.923658	0.237061	22	GGCCCCCGCGGAGGGGCCGCGCGCGCCGGCGAGCCCCGCA	GGGGAGGGGGCGGGGGGGGAGG	+
M49	USF2_HUMAN.H11MO.0.A	9	0.00246054	0.986677	0.237061	10	GGCCCCCGCGGAGGGGCCGCGCGCGCCGGCGAGCCCCGCA	GGGTCACGTGGCCGCGGCG	+
M49	GATA1_HUMAN.H11MO.0.A	8	0.00264537	1.06079	0.237061	11	GGCCCCCGCGGAGGGGCCGCGCGCGCCGGCGAGCCCCGCA	TCTTATCTGTCCCCGCCAG	-
M49	KLF6_HUMAN.H11MO.0.A	-4	0.00284309	1.14008	0.237061	19	GGCCCCCGCGGAGGGGCCGCGCGCGCCGGCGAGCCCCGCA	GGAAGGGCGGGGCCGGGGG	+
M49	TAL1_HUMAN.H11MO.0.A	8	0.00434973	1.74424	0.312309	11	GGCCCCCGCGGAGGGGCCGCGCGCGCCGGCGAGCCCCGCA	CCTTATCTGCCCCCCCCAG	-
M49	RXRA_HUMAN.H11MO.0.A	-10	0.00771284	3.09285	0.452715	20	GGCCCCCGCGGAGGGGCCGCGCGCGCCGGCGAGCCCCGCA	GGGGGAGGCAGAGGTCAGAG	+
M49	ZN563_HUMAN.H11MO.0.C	-18	0.00779593	3.12617	0.452715	21	GGCCCCCGCGGAGGGGCCGCGCGCGCCGGCGAGCCCCGCA	GCAGCTGCCAGTGAGGATCCC	-
M49	KLF3_HUMAN.H11MO.0.B	-2	0.00981365	3.93527	0.484424	19	GGCCCCCGCGGAGGGGCCGCGCGCGCCGGCGAGCCCCGCA	GGGGAGGGGCGGGGCCGGG	+
M50	SP3_HUMAN.H11MO.0.B	-6	9.08564e-05	0.0364334	0.0654369	20	CCCGGCGGGGCGGGCCGGGGGCGCGGGGCCCTGCCGCGGC	GGGGGGGGGCGGGGCCGGGG	+
M50	SP2_HUMAN.H11MO.0.A	-5	0.000166122	0.066615	0.0654369	22	CCCGGCGGGGCGGGCCGGGGGCGCGGGGCCCTGCCGCGGC	GGGGGGGGGGCGGGGCCGGGGG	+
M50	THAP1_HUMAN.H11MO.0.C	-12	0.000569718	0.228457	0.111209	22	CCCGGCGGGGCGGGCCGGGGGCGCGGGGCCCTGCCGCGGC	GCCCGCAGCCAAGATGGCGGCG	-
M50	KLF6_HUMAN.H11MO.0.A	-8	0.00111834	0.448456	0.111209	19	CCCGGCGGGGCGGGCCGGGGGCGCGGGGCCCTGCCGCGGC	GGAAGGGCGGGGCCGGGGG	+
M50	PATZ1_HUMAN.H11MO.0.C	-5	0.00129464	0.519149	0.111209	22	CCCGGCGGGGCGGGCCGGGGGCGCGGGGCCCTGCCGCGGC	GGGGAGGGGGCGGGGGGGGAGG	+
M50	RXRA_HUMAN.H11MO.0.A	0	0.00141161	0.566055	0.111209	20	CCCGGCGGGGCGGGCCGGGGGCGCGGGGCCCTGCCGCGGC	GGGGGAGGCAGAGGTCAGAG	+
M50	KLF3_HUMAN.H11MO.0.B	-6	0.00160968	0.645483	0.115285	19	CCCGGCGGGGCGGGCCGGGGGCGCGGGGCCCTGCCGCGGC	GGGGAGGGGCGGGGCCGGG	+
M50	ZN341_HUMAN.H11MO.0.C	-2	0.00364122	1.46013	0.239051	22	CCCGGCGGGGCGGGCCGGGGGCGCGGGGCCCTGCCGCGGC	GGGGGGGGGGGGAGGGAAGAGC	+
M50	ZN563_HUMAN.H11MO.0.C	-19	0.00459854	1.84402	0.278678	21	CCCGGCGGGGCGGGCCGGGGGCGCGGGGCCCTGCCGCGGC	GGGATCCTCACTGGCAGCTGC	+
M50	NR1H4_HUMAN.H11MO.0.B	-18	0.0072516	2.90789	0.380863	19	CCCGGCGGGGCGGGCCGGGGGCGCGGGGCCCTGCCGCGGC	GGGGTCAATGACCCCGAGG	+
M50	GATA1_HUMAN.H11MO.0.A	-29	0.00773664	3.10239	0.380941	11	CCCGGCGGGGCGGGCCGGGGGCGCGGGGCCCTGCCGCGGC	CTGGCGGGGACAGATAAGA	+
M50	SP4_HUMAN.H11MO.0.A	-5	0.008992	3.60579	0.410433	20	CCCGGCGGGGCGGGCCGGGGGCGCGGGGCCCTGCCGCGGC	GGGAAGGGGGCGGGGCCGGG	+
M50	USF2_HUMAN.H11MO.0.A	-31	0.0106439	4.26819	0.437392	9	CCCGGCGGGGCGGGCCGGGGGCGCGGGGCCCTGCCGCGGC	CGCCGCGGCCACGTGACCC	-
M50	EGR1_HUMAN.H11MO.0.A	-4	0.0112386	4.50666	0.437392	17	CCCGGCGGGGCGGGCCGGGGGCGCGGGGCCCTGCCGCGGC	GAGGGCGTGGGCGGGGG	+
M50	TAL1_HUMAN.H11MO.0.A	-29	0.012066	4.83848	0.437392	11	CCCGGCGGGGCGGGCCGGGGGCGCGGGGCCCTGCCGCGGC	CTGGGGGGGGCAGATAAGG	+
M50	NR1D1_HUMAN.H11MO.0.B	-11	0.0128409	5.14918	0.439837	19	CCCGGCGGGGCGGGCCGGGGGCGCGGGGCCCTGCCGCGGC	AGGGAAGTGGGTCAGAAGG	+
M50	VEZF1_HUMAN.H11MO.0.C	-4	0.0135396	5.42939	0.440247	22	CCCGGCGGGGCGGGCCGGGGGCGCGGGGCCCTGCCGCGGC	GGGGAGGGGGGAGGGGGAGGGG	+
M50	RARG_HUMAN.H11MO.0.B	-2	0.0142314	5.7068	0.440247	18	CCCGGCGGGGCGGGCCGGGGGCGCGGGGCCCTGCCGCGGC	AGGTCAGAGTGACCTGGG	+
M53	ZN563_HUMAN.H11MO.0.C	-4	0.000184937	0.0741598	0.0633431	21	CACGGGGCCGCCGCCGGGCGGCGGCCGAGGGTGCGCCGCC	GGGATCCTCACTGGCAGCTGC	+
M53	SP2_HUMAN.H11MO.0.A	-11	0.000206885	0.0829608	0.0633431	22	CACGGGGCCGCCGCCGGGCGGCGGCCGAGGGTGCGCCGCC	GGGGGGGGGGCGGGGCCGGGGG	+
M53	SP3_HUMAN.H11MO.0.B	-12	0.000239038	0.0958543	0.0633431	20	CACGGGGCCGCCGCCGGGCGGCGGCCGAGGGTGCGCCGCC	GGGGGGGGGCGGGGCCGGGG	+
M53	THAP1_HUMAN.H11MO.0.C	-5	0.000494298	0.198214	0.0982387	22	CACGGGGCCGCCGCCGGGCGGCGGCCGAGGGTGCGCCGCC	GCCCGCAGCCAAGATGGCGGCG	-
M53	PATZ1_HUMAN.H11MO.0.C	-11	0.00192938	0.773683	0.204652	22	CACGGGGCCGCCGCCGGGCGGCGGCCGAGGGTGCGCCGCC	GGGGAGGGGGCGGGGGGGGAGG	+
M53	MXI1_HUMAN.H11MO.0.A	-6	0.0034427	1.38052	0.295439	15	CACGGGGCCGCCGCCGGGCGGCGGCCGAGGGTGCGCCGCC	CCCGCCGCCACGTGC	-
M53	RXRA_HUMAN.H11MO.0.A	-10	0.00424093	1.70061	0.306494	20	CACGGGGCCGCCGCCGGGCGGCGGCCGAGGGTGCGCCGCC	GGGGGAGGCAGAGGTCAGAG	+
M53	GATA1_HUMAN.H11MO.0.A	8	0.00607302	2.43528	0.371377	11	CACGGGGCCGCCGCCGGGCGGCGGCCGAGGGTGCGCCGCC	TCTTATCTGTCCCCGCCAG	-
M53	ZN341_HUMAN.H11MO.0.C	-12	0.00809789	3.24725	0.45983	22	CACGGGGCCGCCGCCGGGCGGCGGCCGAGGGTGCGCCGCC	GGGGGGGGGGGGAGGGAAGAGC	+
M53	SP4_HUMAN.H11MO.0.A	-11	0.00913625	3.66364	0.47551	20	CACGGGGCCGCCGCCGGGCGGCGGCCGAGGGTGCGCCGCC	GGGAAGGGGGCGGGGCCGGG	+
M53	NR1D1_HUMAN.H11MO.0.B	-2	0.00957032	3.8377	0.47551	19	CACGGGGCCGCCGCCGGGCGGCGGCCGAGGGTGCGCCGCC	AGGGAAGTGGGTCAGAAGG	+
M53	RFX5_HUMAN.H11MO.0.A	-9	0.0109959	4.40935	0.485636	20	CACGGGGCCGCCGCCGGGCGGCGGCCGAGGGTGCGCCGCC	TCTGCCTAGCAACAGCTGAC	-
M54	SP3_HUMAN.H11MO.0.B	-13	0.000129391	0.0518857	0.10233	20	GCCAGCTCCGCGACTGCGGCCGGCCGCCCTGCCGGACCGG	CCCCGGCCCCGCCCCCCCCC	-
M54	SP2_HUMAN.H11MO.0.A	-4	0.000589623	0.236439	0.179426	22	GCCAGCTCCGCGACTGCGGCCGGCCGCCCTGCCGGACCGG	CCCCCGGCCCCGCCCCCCCCCC	-
M54	THAP1_HUMAN.H11MO.0.C	-2	0.000680621	0.272929	0.179426	22	GCCAGCTCCGCGACTGCGGCCGGCCGCCCTGCCGGACCGG	CGCCGCCATCTTGGCTGCGGGC	+
M54	PATZ1_HUMAN.H11MO.0.C	-4	0.00119433	0.478925	0.202402	22	GCCAGCTCCGCGACTGCGGCCGGCCGCCCTGCCGGACCGG	CCTCCCCCCCCGCCCCCTCCCC	-
M54	ZN563_HUMAN.H11MO.0.C	-2	0.0024593	0.98618	0.277853	21	GCCAGCTCCGCGACTGCGGCCGGCCGCCCTGCCGGACCGG	GGGATCCTCACTGGCAGCTGC	+
M54	RARG_HUMAN.H11MO.0.B	-4	0.00433198	1.73713	0.347749	18	GCCAGCTCCGCGACTGCGGCCGGCCGCCCTGCCGGACCGG	CCCAGGTCACTCTGACCT	-
M54	RXRA_HUMAN.H11MO.0.A	-11	0.00439709	1.76323	0.347749	20	GCCAGCTCCGCGACTGCGGCCGGCCGCCCTGCCGGACCGG	CTCTGACCTCTGCCTCCCCC	-
M54	VEZF1_HUMAN.H11MO.0.C	-12	0.00578609	2.32022	0.390023	22	GCCAGCTCCGCGACTGCGGCCGGCCGCCCTGCCGGACCGG	CCCCTCCCCCTCCCCCCTCCCC	-
M54	KLF6_HUMAN.H11MO.0.A	-10	0.00641111	2.57085	0.390023	19	GCCAGCTCCGCGACTGCGGCCGGCCGCCCTGCCGGACCGG	CCCCCGGCCCCGCCCTTCC	-
M54	ZN341_HUMAN.H11MO.0.C	-4	0.00889751	3.5679	0.438683	22	GCCAGCTCCGCGACTGCGGCCGGCCGCCCTGCCGGACCGG	GCTCTTCCCTCCCCCCCCCCCC	-
M54	KLF3_HUMAN.H11MO.0.B	0	0.00894984	3.58889	0.438683	19	GCCAGCTCCGCGACTGCGGCCGGCCGCCCTGCCGGACCGG	CCCGGCCCCGCCCCTCCCC	-
M54	GATA1_HUMAN.H11MO.0.A	-28	0.0102037	4.09167	0.438683	12	GCCAGCTCCGCGACTGCGGCCGGCCGCCCTGCCGGACCGG	CTGGCGGGGACAGATAAGA	+
M54	SP4_HUMAN.H11MO.0.A	-16	0.0109396	4.3868	0.438683	20	GCCAGCTCCGCGACTGCGGCCGGCCGCCCTGCCGGACCGG	GGGAAGGGGGCGGGGCCGGG	+
M54	USF2_HUMAN.H11MO.0.A	10	0.0116177	4.65871	0.438683	9	GCCAGCTCCGCGACTGCGGCCGGCCGCCCTGCCGGACCGG	GGGTCACGTGGCCGCGGCG	+
M54	NR1D1_HUMAN.H11MO.0.B	-11	0.0132102	5.2973	0.474885	19	GCCAGCTCCGCGACTGCGGCCGGCCGCCCTGCCGGACCGG	CCTTCTGACCCACTTCCCT	-
M54	NFIC_HUMAN.H11MO.0.A	-19	0.0145238	5.82403	0.499404	17	GCCAGCTCCGCGACTGCGGCCGGCCGCCCTGCCGGACCGG	CTTGGCTCCCTGCCAAG	+
M55	SP2_HUMAN.H11MO.0.A	-12	0.000211653	0.0848728	0.107814	22	CGGGCGCGCCGCGCCTGCGGCCCGCCGGCGGGGGCCCGCC	GGGGGGGGGGCGGGGCCGGGGG	+
M55	SP3_HUMAN.H11MO.0.B	-13	0.000271581	0.108904	0.107814	20	CGGGCGCGCCGCGCCTGCGGCCCGCCGGCGGGGGCCCGCC	GGGGGGGGGCGGGGCCGGGG	+
M55	THAP1_HUMAN.H11MO.0.C	-11	0.00133955	0.537159	0.206541	22	CGGGCGCGCCGCGCCTGCGGCCCGCCGGCGGGGGCCCGCC	GCCCGCAGCCAAGATGGCGGCG	-
M55	RXRA_HUMAN.H11MO.0.A	-19	0.00230405	0.923925	0.206541	20	CGGGCGCGCCGCGCCTGCGGCCCGCCGGCGGGGGCCCGCC	GGGGGAGGCAGAGGTCAGAG	+
M55	PATZ1_HUMAN.H11MO.0.C	-11	0.00265826	1.06596	0.206541	22	CGGGCGCGCCGCGCCTGCGGCCCGCCGGCGGGGGCCCGCC	GGGGAGGGGGCGGGGGGGGAGG	+
M55	ZN341_HUMAN.H11MO.0.C	-18	0.00265826	1.06596	0.206541	22	CGGGCGCGCCGCGCCTGCGGCCCGCCGGCGGGGGCCCGCC	GGGGGGGGGGGGAGGGAAGAGC	+
M55	ZN563_HUMAN.H11MO.0.C	-17	0.00276719	1.10964	0.206541	21	CGGGCGCGCCGCGCCTGCGGCCCGCCGGCGGGGGCCCGCC	GGGATCCTCACTGGCAGCTGC	+
M55	KLF6_HUMAN.H11MO.0.A	-15	0.00312165	1.25178	0.206541	19	CGGGCGCGCCGCGCCTGCGGCCCGCCGGCGGGGGCCCGCC	GGAAGGGCGGGGCCGGGGG	+
M55	MXI1_HUMAN.H11MO.0.A	-19	0.00546697	2.19225	0.333893	15	CGGGCGCGCCGCGCCTGCGGCCCGCCGGCGGGGGCCCGCC	GCACGTGGCGGCGGG	+
M55	KLF3_HUMAN.H11MO.0.B	-13	0.00776096	3.11215	0.440141	19	CGGGCGCGCCGCGCCTGCGGCCCGCCGGCGGGGGCCCGCC	GGGGAGGGGCGGGGCCGGG	+
M55	SP4_HUMAN.H11MO.0.A	-18	0.00846548	3.39466	0.448089	20	CGGGCGCGCCGCGCCTGCGGCCCGCCGGCGGGGGCCCGCC	GGGAAGGGGGCGGGGCCGGG	+
M58	ZN341_HUMAN.H11MO.0.C	-18	0.000401725	0.161092	0.277968	22	GCGCGCGGGAGCAGAGTGTCCCTTCCCGGCAGCACGCGCC	GCTCTTCCCTCCCCCCCCCCCC	-
M58	ZN563_HUMAN.H11MO.0.C	-18	0.000702011	0.281507	0.277968	21	GCGCGCGGGAGCAGAGTGTCCCTTCCCGGCAGCACGCGCC	GCAGCTGCCAGTGAGGATCCC	-
M58	RXRA_HUMAN.H11MO.0.A	-20	0.00132206	0.530148	0.301522	20	GCGCGCGGGAGCAGAGTGTCCCTTCCCGGCAGCACGCGCC	CTCTGACCTCTGCCTCCCCC	-
M58	GATA1_HUMAN.H11MO.0.A	-20	0.00169941	0.681464	0.301522	19	GCGCGCGGGAGCAGAGTGTCCCTTCCCGGCAGCACGCGCC	TCTTATCTGTCCCCGCCAG	-
M58	Z324A_HUMAN.H11MO.0.C	-8	0.00231366	0.927777	0.301522	23	GCGCGCGGGAGCAGAGTGTCCCTTCCCGGCAGCACGCGCC	TATCAAACCATCCTTTGCTGCCA	+
M58	PATZ1_HUMAN.H11MO.0.C	5	0.00248775	0.997588	0.301522	17	GCGCGCGGGAGCAGAGTGTCCCTTCCCGGCAGCACGCGCC	GGGGAGGGGGCGGGGGGGGAGG	+
M58	VEZF1_HUMAN.H11MO.0.C	-18	0.00266524	1.06876	0.301522	22	GCGCGCGGGAGCAGAGTGTCCCTTCCCGGCAGCACGCGCC	CCCCTCCCCCTCCCCCCTCCCC	-
M58	ZBT17_HUMAN.H11MO.0.A	-21	0.00312237	1.25207	0.309083	19	GCGCGCGGGAGCAGAGTGTCCCTTCCCGGCAGCACGCGCC	CTTCCCCTCCCCCACCCTC	-
M58	CLOCK_HUMAN.H11MO.0.C	-15	0.00403738	1.61899	0.339054	14	GCGCGCGGGAGCAGAGTGTCCCTTCCCGGCAGCACGCGCC	TGTTCACGTGTCTG	-
M58	TAL1_HUMAN.H11MO.0.A	-20	0.00521223	2.0901	0.34085	19	GCGCGCGGGAGCAGAGTGTCCCTTCCCGGCAGCACGCGCC	CCTTATCTGCCCCCCCCAG	-
M58	NR1D1_HUMAN.H11MO.0.B	1	0.00521223	2.0901	0.34085	18	GCGCGCGGGAGCAGAGTGTCCCTTCCCGGCAGCACGCGCC	AGGGAAGTGGGTCAGAAGG	+
M58	LYL1_HUMAN.H11MO.0.A	-4	0.00622542	2.49639	0.34085	14	GCGCGCGGGAGCAGAGTGTCCCTTCCCGGCAGCACGCGCC	CAGGAAACAGCTGG	-
M58	GATA2_HUMAN.H11MO.0.A	-20	0.00645615	2.58891	0.34085	19	GCGCGCGGGAGCAGAGTGTCCCTTCCCGGCAGCACGCGCC	CCTTATCTCCACCCCCCAG	-
M58	SP2_HUMAN.H11MO.0.A	-18	0.00722934	2.89896	0.357816	22	GCGCGCGGGAGCAGAGTGTCCCTTCCCGGCAGCACGCGCC	CCCCCGGCCCCGCCCCCCCCCC	-
M58	NR1H3_HUMAN.H11MO.0.B	-6	0.00797043	3.19614	0.37129	19	GCGCGCGGGAGCAGAGTGTCCCTTCCCGGCAGCACGCGCC	TGACCTGCAGTGACCTCTG	-
M58	THA_HUMAN.H11MO.0.C	-21	0.0096593	3.87338	0.424966	17	GCGCGCGGGAGCAGAGTGTCCCTTCCCGGCAGCACGCGCC	CTGACCTGAAGTGACCC	-
M58	THAP1_HUMAN.H11MO.0.C	-9	0.0105768	4.24131	0.440841	22	GCGCGCGGGAGCAGAGTGTCCCTTCCCGGCAGCACGCGCC	GCCCGCAGCCAAGATGGCGGCG	-
M59	SP2_HUMAN.H11MO.0.A	-10	0.00059234	0.237528	0.306347	22	GGCGCCGCAGCGGCGCAGGGCGGCCCGCCGGCGACCCCCC	GGGGGGGGGGCGGGGCCGGGGG	+
M59	SP3_HUMAN.H11MO.0.B	-11	0.00101535	0.407155	0.306347	20	GGCGCCGCAGCGGCGCAGGGCGGCCCGCCGGCGACCCCCC	GGGGGGGGGCGGGGCCGGGG	+
M59	ZN563_HUMAN.H11MO.0.C	-6	0.00154826	0.620852	0.306347	21	GGCGCCGCAGCGGCGCAGGGCGGCCCGCCGGCGACCCCCC	GCAGCTGCCAGTGAGGATCCC	-
M59	RXRA_HUMAN.H11MO.0.A	-9	0.00281164	1.12747	0.306347	20	GGCGCCGCAGCGGCGCAGGGCGGCCCGCCGGCGACCCCCC	GGGGGAGGCAGAGGTCAGAG	+
M59	KLF6_HUMAN.H11MO.0.A	-1	0.00288483	1.15682	0.306347	19	GGCGCCGCAGCGGCGCAGGGCGGCCCGCCGGCGACCCCCC	GGAAGGGCGGGGCCGGGGG	+
M59	PATZ1_HUMAN.H11MO.0.C	-9	0.0031434	1.2605	0.306347	22	GGCGCCGCAGCGGCGCAGGGCGGCCCGCCGGCGACCCCCC	GGGGAGGGGGCGGGGGGGGAGG	+
M59	NR1D1_HUMAN.H11MO.0.B	-3	0.00333272	1.33642	0.306347	19	GGCGCCGCAGCGGCGCAGGGCGGCCCGCCGGCGACCCCCC	AGGGAAGTGGGTCAGAAGG	+
M59	THAP1_HUMAN.H11MO.0.C	4	0.00408464	1.63794	0.306347	18	GGCGCCGCAGCGGCGCAGGGCGGCCCGCCGGCGACCCCCC	GCCCGCAGCCAAGATGGCGGCG	-
M59	USF2_HUMAN.H11MO.0.A	-31	0.00546232	2.19039	0.330625	9	GGCGCCGCAGCGGCGCAGGGCGGCCCGCCGGCGACCCCCC	CGCCGCGGCCACGTGACCC	-
M59	KLF3_HUMAN.H11MO.0.B	-9	0.00627084	2.51461	0.330625	19	GGCGCCGCAGCGGCGCAGGGCGGCCCGCCGGCGACCCCCC	GGGGAGGGGCGGGGCCGGG	+
M59	GATA1_HUMAN.H11MO.0.A	-28	0.00627084	2.51461	0.330625	12	GGCGCCGCAGCGGCGCAGGGCGGCCCGCCGGCGACCCCCC	CTGGCGGGGACAGATAAGA	+
M59	ZN341_HUMAN.H11MO.0.C	-7	0.00680429	2.72852	0.336329	22	GGCGCCGCAGCGGCGCAGGGCGGCCCGCCGGCGACCCCCC	GGGGGGGGGGGGAGGGAAGAGC	+
M59	TAL1_HUMAN.H11MO.0.A	-28	0.0100562	4.03255	0.46783	12	GGCGCCGCAGCGGCGCAGGGCGGCCCGCCGGCGACCCCCC	CTGGGGGGGGCAGATAAGG	+
M60	ZN281_HUMAN.H11MO.0.A	-3	0.000199207	0.079882	0.159566	15	AAGACCCCTCCCCAGGCCGCAGAGTCCAGCAAATCCCACC	TCCCCTCCCCCACCC	-
M60	ZFX_HUMAN.H11MO.0.A	-11	0.000594223	0.238283	0.161535	10	AAGACCCCTCCCCAGGCCGCAGAGTCCAGCAAATCCCACC	CCAGGCCCCG	+
M60	ZN331_HUMAN.H11MO.0.C	-11	0.000604995	0.242603	0.161535	20	AAGACCCCTCCCCAGGCCGCAGAGTCCAGCAAATCCCACC	CCACCCAGCTGAGCCCAGCC	-
M61	ZN563_HUMAN.H11MO.0.C	-4	0.000139589	0.0559751	0.0536758	21	TCTCCAGGTCGGTCGCGGCCGCGGGGCTGCGGCGGCCCGA	GGGATCCTCACTGGCAGCTGC	+
M61	SP2_HUMAN.H11MO.0.A	-3	0.000165497	0.0663643	0.0536758	22	TCTCCAGGTCGGTCGCGGCCGCGGGGCTGCGGCGGCCCGA	GGGGGGGGGGCGGGGCCGGGGG	+
M61	SP3_HUMAN.H11MO.0.B	-4	0.000205252	0.082306	0.0536758	20	TCTCCAGGTCGGTCGCGGCCGCGGGGCTGCGGCGGCCCGA	GGGGGGGGGCGGGGCCGGGG	+
M61	THAP1_HUMAN.H11MO.0.C	-15	0.000701289	0.281217	0.0960404	22	TCTCCAGGTCGGTCGCGGCCGCGGGGCTGCGGCGGCCCGA	CGCCGCCATCTTGGCTGCGGGC	+
M61	KLF6_HUMAN.H11MO.0.A	-6	0.00197841	0.793343	0.165177	19	TCTCCAGGTCGGTCGCGGCCGCGGGGCTGCGGCGGCCCGA	GGAAGGGCGGGGCCGGGGG	+
M61	RXRA_HUMAN.H11MO.0.A	-4	0.00207723	0.83297	0.165177	20	TCTCCAGGTCGGTCGCGGCCGCGGGGCTGCGGCGGCCCGA	GGGGGAGGCAGAGGTCAGAG	+
M61	PATZ1_HUMAN.H11MO.0.C	-5	0.00231595	0.928695	0.165177	22	TCTCCAGGTCGGTCGCGGCCGCGGGGCTGCGGCGGCCCGA	GGGGAGGGGGCGGGGGGGGAGG	+
M61	KLF3_HUMAN.H11MO.0.B	-4	0.0026537	1.06413	0.173494	19	TCTCCAGGTCGGTCGCGGCCGCGGGGCTGCGGCGGCCCGA	GGGGAGGGGCGGGGCCGGG	+
M61	MXI1_HUMAN.H11MO.0.A	-10	0.00554375	2.22305	0.310662	15	TCTCCAGGTCGGTCGCGGCCGCGGGGCTGCGGCGGCCCGA	GCACGTGGCGGCGGG	+
M61	SP4_HUMAN.H11MO.0.A	-7	0.00670978	2.69062	0.347686	20	TCTCCAGGTCGGTCGCGGCCGCGGGGCTGCGGCGGCCCGA	CCCGGCCCCGCCCCCTTCCC	-
M61	GATA1_HUMAN.H11MO.0.A	-28	0.0112974	4.53024	0.466483	12	TCTCCAGGTCGGTCGCGGCCGCGGGGCTGCGGCGGCCCGA	CTGGCGGGGACAGATAAGA	+
M62	SP2_HUMAN.H11MO.0.A	-11	9.74506e-05	0.0390777	0.0510705	22	ACGGACGGCGCAGCGGCGCCGCGGCTTCCCAGCCCGAGCG	CCCCCGGCCCCGCCCCCCCCCC	-
M62	SP3_HUMAN.H11MO.0.B	-12	0.000129974	0.0521195	0.0510705	20	ACGGACGGCGCAGCGGCGCCGCGGCTTCCCAGCCCGAGCG	CCCCGGCCCCGCCCCCCCCC	-
M62	THAP1_HUMAN.H11MO.0.C	1	0.000246017	0.0986529	0.0644449	21	ACGGACGGCGCAGCGGCGCCGCGGCTTCCCAGCCCGAGCG	GCCCGCAGCCAAGATGGCGGCG	-
M62	ZN563_HUMAN.H11MO.0.C	0	0.000988572	0.396417	0.13755	21	ACGGACGGCGCAGCGGCGCCGCGGCTTCCCAGCCCGAGCG	GCAGCTGCCAGTGAGGATCCC	-
M62	ZN341_HUMAN.H11MO.0.C	-17	0.00104381	0.418568	0.13755	22	ACGGACGGCGCAGCGGCGCCGCGGCTTCCCAGCCCGAGCG	GCTCTTCCCTCCCCCCCCCCCC	-
M62	KLF6_HUMAN.H11MO.0.A	-11	0.00140594	0.563783	0.13755	19	ACGGACGGCGCAGCGGCGCCGCGGCTTCCCAGCCCGAGCG	CCCCCGGCCCCGCCCTTCC	-
M62	PATZ1_HUMAN.H11MO.0.C	0	0.00180077	0.72211	0.13755	22	ACGGACGGCGCAGCGGCGCCGCGGCTTCCCAGCCCGAGCG	GGGGAGGGGGCGGGGGGGGAGG	+
M62	RXRA_HUMAN.H11MO.0.A	-18	0.00188648	0.756478	0.13755	20	ACGGACGGCGCAGCGGCGCCGCGGCTTCCCAGCCCGAGCG	CTCTGACCTCTGCCTCCCCC	-
M62	VEZF1_HUMAN.H11MO.0.C	-12	0.00219911	0.881842	0.141266	22	ACGGACGGCGCAGCGGCGCCGCGGCTTCCCAGCCCGAGCG	CCCCTCCCCCTCCCCCCTCCCC	-
M62	SP4_HUMAN.H11MO.0.A	-14	0.00249559	1.00073	0.141266	20	ACGGACGGCGCAGCGGCGCCGCGGCTTCCCAGCCCGAGCG	CCCGGCCCCGCCCCCTTCCC	-
M62	GATA1_HUMAN.H11MO.0.A	-29	0.00251664	1.00917	0.141266	11	ACGGACGGCGCAGCGGCGCCGCGGCTTCCCAGCCCGAGCG	CTGGCGGGGACAGATAAGA	+
M62	KLF3_HUMAN.H11MO.0.B	-13	0.00270245	1.08368	0.141583	19	ACGGACGGCGCAGCGGCGCCGCGGCTTCCCAGCCCGAGCG	CCCGGCCCCGCCCCTCCCC	-
M62	TBX21_HUMAN.H11MO.0.A	-17	0.00427324	1.71357	0.209885	13	ACGGACGGCGCAGCGGCGCCGCGGCTTCCCAGCCCGAGCG	TTCACACCTCCAC	-
M62	RARG_HUMAN.H11MO.0.B	-12	0.00589292	2.36306	0.257278	18	ACGGACGGCGCAGCGGCGCCGCGGCTTCCCAGCCCGAGCG	CCCAGGTCACTCTGACCT	-
M62	OSR2_HUMAN.H11MO.0.C	-17	0.00673155	2.69935	0.277917	16	ACGGACGGCGCAGCGGCGCCGCGGCTTCCCAGCCCGAGCG	GCTGCTGCTTCTGCTG	+
M62	NR1D1_HUMAN.H11MO.0.B	-11	0.00707295	2.83625	0.277917	19	ACGGACGGCGCAGCGGCGCCGCGGCTTCCCAGCCCGAGCG	CCTTCTGACCCACTTCCCT	-
M62	MXI1_HUMAN.H11MO.0.A	-20	0.0081673	3.27509	0.305635	15	ACGGACGGCGCAGCGGCGCCGCGGCTTCCCAGCCCGAGCG	CCCGCCGCCACGTGC	-
M62	MAZ_HUMAN.H11MO.0.A	-10	0.00937352	3.75878	0.320272	22	ACGGACGGCGCAGCGGCGCCGCGGCTTCCCAGCCCGAGCG	CCCCCCCCCCCCCCCCTCCCCC	-
M62	GATA2_HUMAN.H11MO.0.A	-29	0.00981797	3.93701	0.321481	11	ACGGACGGCGCAGCGGCGCCGCGGCTTCCCAGCCCGAGCG	CTGGGGGGTGGAGATAAGG	+
M62	NR1H4_HUMAN.H11MO.0.B	-18	0.0119062	4.77438	0.374263	19	ACGGACGGCGCAGCGGCGCCGCGGCTTCCCAGCCCGAGCG	CCTCGGGGTCATTGACCCC	-
M62	CLOCK_HUMAN.H11MO.0.C	-22	0.015463	6.20065	0.442688	14	ACGGACGGCGCAGCGGCGCCGCGGCTTCCCAGCCCGAGCG	TGTTCACGTGTCTG	-
M62	ZBT17_HUMAN.H11MO.0.A	-15	0.0163127	6.54138	0.442688	19	ACGGACGGCGCAGCGGCGCCGCGGCTTCCCAGCCCGAGCG	CTTCCCCTCCCCCACCCTC	-
M62	Z324A_HUMAN.H11MO.0.C	-7	0.0163362	6.55083	0.442688	23	ACGGACGGCGCAGCGGCGCCGCGGCTTCCCAGCCCGAGCG	TATCAAACCATCCTTTGCTGCCA	+
M62	ZN554_HUMAN.H11MO.0.C	-19	0.0184462	7.39694	0.483204	20	ACGGACGGCGCAGCGGCGCCGCGGCTTCCCAGCCCGAGCG	AGCACCCCACATGGCTCAGC	-
M62	RFX5_HUMAN.H11MO.0.A	-16	0.0195798	7.85149	0.496353	20	ACGGACGGCGCAGCGGCGCCGCGGCTTCCCAGCCCGAGCG	GTCAGCTGTTGCTAGGCAGA	+
M63	SP2_HUMAN.H11MO.0.A	-7	7.15813e-05	0.0287041	0.0368641	22	ACAGCTGCGGGGCGGCACGCCGCCGGGGAGCAGCGCGCGC	GGGGGGGGGGCGGGGCCGGGGG	+
M63	ZN563_HUMAN.H11MO.0.C	-15	9.39393e-05	0.0376697	0.0368641	21	ACAGCTGCGGGGCGGCACGCCGCCGGGGAGCAGCGCGCGC	GCAGCTGCCAGTGAGGATCCC	-
M63	THAP1_HUMAN.H11MO.0.C	-17	0.000251595	0.10089	0.0614112	22	ACAGCTGCGGGGCGGCACGCCGCCGGGGAGCAGCGCGCGC	GCCCGCAGCCAAGATGGCGGCG	-
M63	SP3_HUMAN.H11MO.0.B	-8	0.000323057	0.129546	0.0614112	20	ACAGCTGCGGGGCGGCACGCCGCCGGGGAGCAGCGCGCGC	GGGGGGGGGCGGGGCCGGGG	+
M63	PATZ1_HUMAN.H11MO.0.C	-12	0.000492285	0.197406	0.0643948	22	ACAGCTGCGGGGCGGCACGCCGCCGGGGAGCAGCGCGCGC	GGGGAGGGGGCGGGGGGGGAGG	+
M63	ZN341_HUMAN.H11MO.0.C	-12	0.000658131	0.263911	0.0737905	22	ACAGCTGCGGGGCGGCACGCCGCCGGGGAGCAGCGCGCGC	GGGGGGGGGGGGAGGGAAGAGC	+
M63	KLF3_HUMAN.H11MO.0.B	-8	0.00242525	0.972524	0.202693	19	ACAGCTGCGGGGCGGCACGCCGCCGGGGAGCAGCGCGCGC	GGGGAGGGGCGGGGCCGGG	+
M63	PAX5_HUMAN.H11MO.0.A	-2	0.00291826	1.17022	0.202693	21	ACAGCTGCGGGGCGGCACGCCGCCGGGGAGCAGCGCGCGC	GCCTGGGCAGCAGAGCGTGAC	+
M63	RXRA_HUMAN.H11MO.0.A	-12	0.00394314	1.5812	0.202693	20	ACAGCTGCGGGGCGGCACGCCGCCGGGGAGCAGCGCGCGC	GGGGGAGGCAGAGGTCAGAG	+
M63	SP4_HUMAN.H11MO.0.A	-12	0.00394314	1.5812	0.202693	20	ACAGCTGCGGGGCGGCACGCCGCCGGGGAGCAGCGCGCGC	GGGAAGGGGGCGGGGCCGGG	+
M63	KLF6_HUMAN.H11MO.0.A	-3	0.00399645	1.60258	0.202693	19	ACAGCTGCGGGGCGGCACGCCGCCGGGGAGCAGCGCGCGC	GGAAGGGCGGGGCCGGGGG	+
M63	RFX1_HUMAN.H11MO.0.B	-15	0.00413213	1.65698	0.202693	22	ACAGCTGCGGGGCGGCACGCCGCCGGGGAGCAGCGCGCGC	CCGTCGCCATGGCAACCGGGGC	-
M63	SMAD3_HUMAN.H11MO.0.B	-1	0.00529184	2.12203	0.232414	12	ACAGCTGCGGGGCGGCACGCCGCCGGGGAGCAGCGCGCGC	CAGGTGACAGAG	-
M63	VEZF1_HUMAN.H11MO.0.C	-11	0.00533028	2.13744	0.232414	22	ACAGCTGCGGGGCGGCACGCCGCCGGGGAGCAGCGCGCGC	GGGGAGGGGGGAGGGGGAGGGG	+
M63	LYL1_HUMAN.H11MO.0.A	-23	0.00569165	2.28235	0.23511	14	ACAGCTGCGGGGCGGCACGCCGCCGGGGAGCAGCGCGCGC	CAGGAAACAGCTGG	-
M63	MAZ_HUMAN.H11MO.0.A	0	0.00643317	2.5797	0.24106	22	ACAGCTGCGGGGCGGCACGCCGCCGGGGAGCAGCGCGCGC	GGGGGAGGGGGGGGGGGGGGGG	+
M63	MXI1_HUMAN.H11MO.0.A	-12	0.00644998	2.58644	0.24106	15	ACAGCTGCGGGGCGGCACGCCGCCGGGGAGCAGCGCGCGC	CCCGCCGCCACGTGC	-
M63	RFX5_HUMAN.H11MO.0.A	-18	0.00718164	2.87984	0.245065	20	ACAGCTGCGGGGCGGCACGCCGCCGGGGAGCAGCGCGCGC	TCTGCCTAGCAACAGCTGAC	-
M63	NR1H4_HUMAN.H11MO.0.B	-21	0.00967033	3.8778	0.313585	19	ACAGCTGCGGGGCGGCACGCCGCCGGGGAGCAGCGCGCGC	CCTCGGGGTCATTGACCCC	-
M63	PTF1A_HUMAN.H11MO.0.B	0	0.0099887	4.00547	0.313585	18	ACAGCTGCGGGGCGGCACGCCGCCGGGGAGCAGCGCGCGC	CCAGCTGCCCCCTTTCCC	+
M63	OLIG2_HUMAN.H11MO.0.B	-19	0.0139576	5.59698	0.414713	18	ACAGCTGCGGGGCGGCACGCCGCCGGGGAGCAGCGCGCGC	CAGAAGGGAAACAGCTGG	-
M63	NR1D1_HUMAN.H11MO.0.B	-15	0.0142668	5.72097	0.414713	19	ACAGCTGCGGGGCGGCACGCCGCCGGGGAGCAGCGCGCGC	AGGGAAGTGGGTCAGAAGG	+
M63	ZBT17_HUMAN.H11MO.0.A	0	0.0152044	6.09697	0.426184	19	ACAGCTGCGGGGCGGCACGCCGCCGGGGAGCAGCGCGCGC	GAGGGTGGGGGAGGGGAAG	+
M63	TAF1_HUMAN.H11MO.0.A	3	0.0169248	6.78686	0.458049	13	ACAGCTGCGGGGCGGCACGCCGCCGGGGAGCAGCGCGCGC	AAGATGGCGGCGGCGG	+
M64	SP2_HUMAN.H11MO.0.A	0	5.74878e-05	0.0230526	0.044823	22	GTCGGGGATGCAGGGCTGCGGCGTGGTGAGTCCCCAGGGA	GGGGGGGGGGCGGGGCCGGGGG	+
M64	SP3_HUMAN.H11MO.0.B	-12	0.000173617	0.0696206	0.0676844	20	GTCGGGGATGCAGGGCTGCGGCGTGGTGAGTCCCCAGGGA	GGGGGGGGGCGGGGCCGGGG	+
M64	KLF6_HUMAN.H11MO.0.A	-8	0.000473872	0.190023	0.106919	19	GTCGGGGATGCAGGGCTGCGGCGTGGTGAGTCCCCAGGGA	GGAAGGGCGGGGCCGGGGG	+
M64	SP1_HUMAN.H11MO.0.A	-4	0.000759643	0.304617	0.106919	22	GTCGGGGATGCAGGGCTGCGGCGTGGTGAGTCCCCAGGGA	GGGGGGCGGGGCCGGGGGGGGG	+
M64	KLF3_HUMAN.H11MO.0.B	-12	0.000880958	0.353264	0.106919	19	GTCGGGGATGCAGGGCTGCGGCGTGGTGAGTCCCCAGGGA	GGGGAGGGGCGGGGCCGGG	+
M64	MECP2_HUMAN.H11MO.0.C	-32	0.000983134	0.394237	0.106919	7	GTCGGGGATGCAGGGCTGCGGCGTGGTGAGTCCCCAGGGA	CTCCGGG	-
M64	PATZ1_HUMAN.H11MO.0.C	-5	0.0010324	0.413992	0.106919	22	GTCGGGGATGCAGGGCTGCGGCGTGGTGAGTCCCCAGGGA	GGGGAGGGGGCGGGGGGGGAGG	+
M64	VEZF1_HUMAN.H11MO.0.C	-4	0.00109703	0.439911	0.106919	22	GTCGGGGATGCAGGGCTGCGGCGTGGTGAGTCCCCAGGGA	GGGGAGGGGGGAGGGGGAGGGG	+
M64	ZBT17_HUMAN.H11MO.0.A	-11	0.00131534	0.527451	0.113951	19	GTCGGGGATGCAGGGCTGCGGCGTGGTGAGTCCCCAGGGA	GAGGGTGGGGGAGGGGAAG	+
M64	SRBP2_HUMAN.H11MO.0.B	-13	0.00172274	0.690819	0.127755	13	GTCGGGGATGCAGGGCTGCGGCGTGGTGAGTCCCCAGGGA	GGGTGGGGTGAGG	+
M64	KLF15_HUMAN.H11MO.0.A	-11	0.00182331	0.731149	0.127755	19	GTCGGGGATGCAGGGCTGCGGCGTGGTGAGTCCCCAGGGA	GGGGAGGAGCAGGGGGGGG	+
M64	EGR2_HUMAN.H11MO.0.A	-3	0.00196623	0.788459	0.127755	18	GTCGGGGATGCAGGGCTGCGGCGTGGTGAGTCCCCAGGGA	GGGGGGGTGTGGGAGGGG	+
M64	MAZ_HUMAN.H11MO.0.A	-10	0.00237051	0.950576	0.142175	22	GTCGGGGATGCAGGGCTGCGGCGTGGTGAGTCCCCAGGGA	GGGGGAGGGGGGGGGGGGGGGG	+
M64	SP4_HUMAN.H11MO.0.A	-11	0.00298183	1.19571	0.166065	20	GTCGGGGATGCAGGGCTGCGGCGTGGTGAGTCCCCAGGGA	GGGAAGGGGGCGGGGCCGGG	+
M64	ZN281_HUMAN.H11MO.0.A	-12	0.00412857	1.65556	0.201189	15	GTCGGGGATGCAGGGCTGCGGCGTGGTGAGTCCCCAGGGA	GGGTGGGGGAGGGGA	+
M64	COE1_HUMAN.H11MO.0.A	-27	0.00412857	1.65556	0.201189	13	GTCGGGGATGCAGGGCTGCGGCGTGGTGAGTCCCCAGGGA	AAGTCCCCAGGGACC	+
M64	ZN467_HUMAN.H11MO.0.C	-3	0.0044283	1.77575	0.203101	22	GTCGGGGATGCAGGGCTGCGGCGTGGTGAGTCCCCAGGGA	GGGGAGGGGAGGGGGGGGGGGG	+
M64	ZN554_HUMAN.H11MO.0.C	-14	0.00480942	1.92858	0.208327	20	GTCGGGGATGCAGGGCTGCGGCGTGGTGAGTCCCCAGGGA	GCTGAGCCATGTGGGGTGCT	+
M64	KLF5_HUMAN.H11MO.0.A	-12	0.00523515	2.0993	0.214833	14	GTCGGGGATGCAGGGCTGCGGCGTGGTGAGTCCCCAGGGA	AGGGTGGGGCTGGG	+
M64	WT1_HUMAN.H11MO.0.C	2	0.00573116	2.29819	0.223428	18	GTCGGGGATGCAGGGCTGCGGCGTGGTGAGTCCCCAGGGA	GGGCGGGGGAGGAGGGGGGG	+
M64	EGR1_HUMAN.H11MO.0.A	-13	0.00685145	2.74743	0.254383	17	GTCGGGGATGCAGGGCTGCGGCGTGGTGAGTCCCCAGGGA	GAGGGCGTGGGCGGGGG	+
M64	KLF1_HUMAN.H11MO.0.A	-12	0.00848274	3.40158	0.294934	14	GTCGGGGATGCAGGGCTGCGGCGTGGTGAGTCCCCAGGGA	GGGGCGGGGCCGGG	+
M64	ZN770_HUMAN.H11MO.0.C	-4	0.00898068	3.60125	0.294934	22	GTCGGGGATGCAGGGCTGCGGCGTGGTGAGTCCCCAGGGA	GGGAGGCTGAGGCGGGAGGATC	+
M64	NR1H4_HUMAN.H11MO.0.B	-18	0.00949934	3.80924	0.294934	19	GTCGGGGATGCAGGGCTGCGGCGTGGTGAGTCCCCAGGGA	CCTCGGGGTCATTGACCCC	-
M64	AP2C_HUMAN.H11MO.0.A	-28	0.00970736	3.89265	0.294934	12	GTCGGGGATGCAGGGCTGCGGCGTGGTGAGTCCCCAGGGA	TGGCCTCAGGGCAT	-
M64	KLF9_HUMAN.H11MO.0.C	-13	0.00983499	3.94383	0.294934	15	GTCGGGGATGCAGGGCTGCGGCGTGGTGAGTCCCCAGGGA	GGAGGGGGCGTGGCC	+
M64	ZN335_HUMAN.H11MO.0.A	-10	0.0105215	4.21913	0.303837	22	GTCGGGGATGCAGGGCTGCGGCGTGGTGAGTCCCCAGGGA	TCAGGCAGCGCCGAGGACAGCC	-
M64	ZNF76_HUMAN.H11MO.0.C	-2	0.0123044	4.93408	0.325983	22	GTCGGGGATGCAGGGCTGCGGCGTGGTGAGTCCCCAGGGA	GGGGCATTCTGGGAATTGTAGT	+
M64	ZN341_HUMAN.H11MO.0.C	-4	0.0129583	5.19627	0.325983	22	GTCGGGGATGCAGGGCTGCGGCGTGGTGAGTCCCCAGGGA	GGGGGGGGGGGGAGGGAAGAGC	+
M64	RXRA_HUMAN.H11MO.0.A	-12	0.0133416	5.34996	0.325983	20	GTCGGGGATGCAGGGCTGCGGCGTGGTGAGTCCCCAGGGA	GGGGGAGGCAGAGGTCAGAG	+
M64	NR1D1_HUMAN.H11MO.0.B	-3	0.0133677	5.36045	0.325983	19	GTCGGGGATGCAGGGCTGCGGCGTGGTGAGTCCCCAGGGA	AGGGAAGTGGGTCAGAAGG	+
M64	AP2A_HUMAN.H11MO.0.A	-27	0.0135371	5.42839	0.325983	13	GTCGGGGATGCAGGGCTGCGGCGTGGTGAGTCCCCAGGGA	ATGGCCTCAGGGCAT	-
M64	ZN563_HUMAN.H11MO.0.C	-14	0.0139792	5.60568	0.325983	21	GTCGGGGATGCAGGGCTGCGGCGTGGTGAGTCCCCAGGGA	GCAGCTGCCAGTGAGGATCCC	-
M64	COT1_HUMAN.H11MO.0.C	-22	0.0142151	5.70025	0.325983	17	GTCGGGGATGCAGGGCTGCGGCGTGGTGAGTCCCCAGGGA	GGGGTCAGAGGTCAGGG	+
M64	THAP1_HUMAN.H11MO.0.C	-1	0.0159079	6.37906	0.35436	22	GTCGGGGATGCAGGGCTGCGGCGTGGTGAGTCCCCAGGGA	GCCCGCAGCCAAGATGGCGGCG	-
M64	PAX5_HUMAN.H11MO.0.A	-8	0.0163615	6.56094	0.35436	21	GTCGGGGATGCAGGGCTGCGGCGTGGTGAGTCCCCAGGGA	GCCTGGGCAGCAGAGCGTGAC	+
M64	ZSC31_HUMAN.H11MO.0.C	-5	0.0178576	7.16089	0.37631	18	GTCGGGGATGCAGGGCTGCGGCGTGGTGAGTCCCCAGGGA	GGCAGCAGGGCAGTTATG	+
M64	AP2B_HUMAN.H11MO.0.B	-30	0.0197158	7.90604	0.398901	10	GTCGGGGATGCAGGGCTGCGGCGTGGTGAGTCCCCAGGGA	GCCCGGGGGC	+
M64	ZIC1_HUMAN.H11MO.0.B	-19	0.0199528	8.00108	0.398901	9	GTCGGGGATGCAGGGCTGCGGCGTGGTGAGTCCCCAGGGA	GGGGTGGTC	+
M64	Z324A_HUMAN.H11MO.0.C	-3	0.0205138	8.22605	0.399864	23	GTCGGGGATGCAGGGCTGCGGCGTGGTGAGTCCCCAGGGA	TGGCAGCAAAGGATGGTTTGATA	-
M64	ZN263_HUMAN.H11MO.0.A	-1	0.0227565	9.12537	0.406173	20	GTCGGGGATGCAGGGCTGCGGCGTGGTGAGTCCCCAGGGA	GGGAGGAGGGAGAGGAGGAG	+
M64	KLF4_HUMAN.H11MO.0.A	-17	0.0229213	9.19144	0.406173	10	GTCGGGGATGCAGGGCTGCGGCGTGGTGAGTCCCCAGGGA	AGGGTGTGGC	+
M64	SMAD3_HUMAN.H11MO.0.B	-15	0.0263897	10.5823	0.457242	12	GTCGGGGATGCAGGGCTGCGGCGTGGTGAGTCCCCAGGGA	CAGGTGACAGAG	-
M64	ZN320_HUMAN.H11MO.0.C	-3	0.0294569	11.8122	0.499291	20	GTCGGGGATGCAGGGCTGCGGCGTGGTGAGTCCCCAGGGA	GTGGGACCAGGGGGCCAGTG	+
M67	THAP1_HUMAN.H11MO.0.C	1	0.000152452	0.0611334	0.107844	21	CCGCGAGCCCGGCCGGCGGGCGCGGTGCCCGCGGGCGCCG	GCCCGCAGCCAAGATGGCGGCG	-
M67	ZN563_HUMAN.H11MO.0.C	-2	0.000397055	0.159219	0.107844	21	CCGCGAGCCCGGCCGGCGGGCGCGGTGCCCGCGGGCGCCG	GGGATCCTCACTGGCAGCTGC	+
M67	SP3_HUMAN.H11MO.0.B	-13	0.00041181	0.165136	0.107844	20	CCGCGAGCCCGGCCGGCGGGCGCGGTGCCCGCGGGCGCCG	GGGGGGGGGCGGGGCCGGGG	+
M67	SP2_HUMAN.H11MO.0.A	-12	0.000541942	0.217319	0.107844	22	CCGCGAGCCCGGCCGGCGGGCGCGGTGCCCGCGGGCGCCG	GGGGGGGGGGCGGGGCCGGGGG	+
M67	PATZ1_HUMAN.H11MO.0.C	-12	0.00202242	0.810989	0.24578	22	CCGCGAGCCCGGCCGGCGGGCGCGGTGCCCGCGGGCGCCG	GGGGAGGGGGCGGGGGGGGAGG	+
M67	RXRA_HUMAN.H11MO.0.A	-1	0.00276747	1.10976	0.262224	20	CCGCGAGCCCGGCCGGCGGGCGCGGTGCCCGCGGGCGCCG	GGGGGAGGCAGAGGTCAGAG	+
M67	USF2_HUMAN.H11MO.0.A	-31	0.00681291	2.73198	0.489038	9	CCGCGAGCCCGGCCGGCGGGCGCGGTGCCCGCGGGCGCCG	CGCCGCGGCCACGTGACCC	-
M67	CLOCK_HUMAN.H11MO.0.C	-12	0.00846048	3.39265	0.489038	14	CCGCGAGCCCGGCCGGCGGGCGCGGTGCCCGCGGGCGCCG	CAGACACGTGAACA	+
M67	SP4_HUMAN.H11MO.0.A	-12	0.00912421	3.65881	0.489038	20	CCGCGAGCCCGGCCGGCGGGCGCGGTGCCCGCGGGCGCCG	GGGAAGGGGGCGGGGCCGGG	+
M67	KLF6_HUMAN.H11MO.0.A	-15	0.00947983	3.80141	0.489038	19	CCGCGAGCCCGGCCGGCGGGCGCGGTGCCCGCGGGCGCCG	GGAAGGGCGGGGCCGGGGG	+
M67	RARG_HUMAN.H11MO.0.B	6	0.0104113	4.17494	0.489038	12	CCGCGAGCCCGGCCGGCGGGCGCGGTGCCCGCGGGCGCCG	AGGTCAGAGTGACCTGGG	+
M67	ZN341_HUMAN.H11MO.0.C	-6	0.010421	4.17883	0.489038	22	CCGCGAGCCCGGCCGGCGGGCGCGGTGCCCGCGGGCGCCG	GGGGGGGGGGGGAGGGAAGAGC	+
M67	GATA1_HUMAN.H11MO.0.A	-28	0.0107942	4.32847	0.489038	12	CCGCGAGCCCGGCCGGCGGGCGCGGTGCCCGCGGGCGCCG	CTGGCGGGGACAGATAAGA	+
M67	VEZF1_HUMAN.H11MO.0.C	-14	0.0110589	4.43463	0.489038	22	CCGCGAGCCCGGCCGGCGGGCGCGGTGCCCGCGGGCGCCG	GGGGAGGGGGGAGGGGGAGGGG	+
M69	ZBT14_HUMAN.H11MO.0.C	-29	0.000275376	0.110426	0.110426	9	CCGGGCCAGAGCTTCGCTCCTTCTGCCGCGGCGCGCGCCC	GGAGCGCGC	+
M71	ZN563_HUMAN.H11MO.0.C	-19	0.000594999	0.238595	0.246439	21	GGAGGCCCCGGGCAGCGCGCAGCGGCCCGCCGCCCGCGGC	GGGATCCTCACTGGCAGCTGC	+
M71	SP3_HUMAN.H11MO.0.B	-11	0.000778826	0.312309	0.246439	20	GGAGGCCCCGGGCAGCGCGCAGCGGCCCGCCGCCCGCGGC	CCCCGGCCCCGCCCCCCCCC	-
M71	SP2_HUMAN.H11MO.0.A	-5	0.00117952	0.472988	0.246439	22	GGAGGCCCCGGGCAGCGCGCAGCGGCCCGCCGCCCGCGGC	CCCCCGGCCCCGCCCCCCCCCC	-
M71	THAP1_HUMAN.H11MO.0.C	-16	0.00143846	0.576823	0.246439	22	GGAGGCCCCGGGCAGCGCGCAGCGGCCCGCCGCCCGCGGC	GCCCGCAGCCAAGATGGCGGCG	-
M71	MXI1_HUMAN.H11MO.0.A	-32	0.00156595	0.627945	0.246439	8	GGAGGCCCCGGGCAGCGCGCAGCGGCCCGCCGCCCGCGGC	CCCGCCGCCACGTGC	-
M71	KLF6_HUMAN.H11MO.0.A	0	0.00256749	1.02956	0.248353	19	GGAGGCCCCGGGCAGCGCGCAGCGGCCCGCCGCCCGCGGC	GGAAGGGCGGGGCCGGGGG	+
M71	GATA1_HUMAN.H11MO.0.A	8	0.00256749	1.02956	0.248353	11	GGAGGCCCCGGGCAGCGCGCAGCGGCCCGCCGCCCGCGGC	TCTTATCTGTCCCCGCCAG	-
M71	PATZ1_HUMAN.H11MO.0.C	2	0.00450574	1.8068	0.280037	20	GGAGGCCCCGGGCAGCGCGCAGCGGCCCGCCGCCCGCGGC	GGGGAGGGGGCGGGGGGGGAGG	+
M71	RARG_HUMAN.H11MO.0.B	6	0.005872	2.35467	0.280037	12	GGAGGCCCCGGGCAGCGCGCAGCGGCCCGCCGCCCGCGGC	AGGTCAGAGTGACCTGGG	+
M71	GATA2_HUMAN.H11MO.0.A	8	0.00615406	2.46778	0.280037	11	GGAGGCCCCGGGCAGCGCGCAGCGGCCCGCCGCCCGCGGC	CCTTATCTCCACCCCCCAG	-
M71	RXRA_HUMAN.H11MO.0.A	-17	0.00675804	2.70997	0.280037	20	GGAGGCCCCGGGCAGCGCGCAGCGGCCCGCCGCCCGCGGC	CTCTGACCTCTGCCTCCCCC	-
M71	SP4_HUMAN.H11MO.0.A	0	0.00675804	2.70997	0.280037	20	GGAGGCCCCGGGCAGCGCGCAGCGGCCCGCCGCCCGCGGC	CCCGGCCCCGCCCCCTTCCC	-
M71	CLOCK_HUMAN.H11MO.0.C	-2	0.00716321	2.87245	0.280037	14	GGAGGCCCCGGGCAGCGCGCAGCGGCCCGCCGCCCGCGGC	CAGACACGTGAACA	+
M71	ZN341_HUMAN.H11MO.0.C	-1	0.00728918	2.92296	0.280037	22	GGAGGCCCCGGGCAGCGCGCAGCGGCCCGCCGCCCGCGGC	GGGGGGGGGGGGAGGGAAGAGC	+
M71	TAL1_HUMAN.H11MO.0.A	8	0.00747364	2.99693	0.280037	11	GGAGGCCCCGGGCAGCGCGCAGCGGCCCGCCGCCCGCGGC	CCTTATCTGCCCCCCCCAG	-
M71	ZN554_HUMAN.H11MO.0.C	-20	0.00866941	3.47643	0.309653	20	GGAGGCCCCGGGCAGCGCGCAGCGGCCCGCCGCCCGCGGC	AGCACCCCACATGGCTCAGC	-
M71	KLF3_HUMAN.H11MO.0.B	0	0.00905108	3.62948	0.309653	19	GGAGGCCCCGGGCAGCGCGCAGCGGCCCGCCGCCCGCGGC	CCCGGCCCCGCCCCTCCCC	-
M71	NR1D1_HUMAN.H11MO.0.B	-20	0.0167986	6.73624	0.489566	19	GGAGGCCCCGGGCAGCGCGCAGCGGCCCGCCGCCCGCGGC	AGGGAAGTGGGTCAGAAGG	+
M72	THAP1_HUMAN.H11MO.0.C	-17	0.000273133	0.109526	0.114163	22	GGGGGGGCCCGCCGGCAGGCCCGGCCCGCGGCGGCCGCGC	GCCCGCAGCCAAGATGGCGGCG	-
M72	SP3_HUMAN.H11MO.0.B	-11	0.000619921	0.248588	0.114163	20	GGGGGGGCCCGCCGGCAGGCCCGGCCCGCGGCGGCCGCGC	GGGGGGGGGCGGGGCCGGGG	+
M72	SP2_HUMAN.H11MO.0.A	-10	0.000709493	0.284507	0.114163	22	GGGGGGGCCCGCCGGCAGGCCCGGCCCGCGGCGGCCGCGC	GGGGGGGGGGCGGGGCCGGGGG	+
M72	KLF6_HUMAN.H11MO.0.A	-13	0.000712431	0.285685	0.114163	19	GGGGGGGCCCGCCGGCAGGCCCGGCCCGCGGCGGCCGCGC	GGAAGGGCGGGGCCGGGGG	+
M72	ZN563_HUMAN.H11MO.0.C	-17	0.000719848	0.288659	0.114163	21	GGGGGGGCCCGCCGGCAGGCCCGGCCCGCGGCGGCCGCGC	GCAGCTGCCAGTGAGGATCCC	-
M72	KLF3_HUMAN.H11MO.0.B	-11	0.00112991	0.453093	0.145086	19	GGGGGGGCCCGCCGGCAGGCCCGGCCCGCGGCGGCCGCGC	GGGGAGGGGCGGGGCCGGG	+
M72	PATZ1_HUMAN.H11MO.0.C	-15	0.00175428	0.703468	0.145086	22	GGGGGGGCCCGCCGGCAGGCCCGGCCCGCGGCGGCCGCGC	GGGGAGGGGGCGGGGGGGGAGG	+
M72	RXRA_HUMAN.H11MO.0.A	-11	0.00201263	0.807064	0.145086	20	GGGGGGGCCCGCCGGCAGGCCCGGCCCGCGGCGGCCGCGC	GGGGGAGGCAGAGGTCAGAG	+
M72	USF2_HUMAN.H11MO.0.A	10	0.00514768	2.06422	0.291566	9	GGGGGGGCCCGCCGGCAGGCCCGGCCCGCGGCGGCCGCGC	GGGTCACGTGGCCGCGGCG	+
M72	RARG_HUMAN.H11MO.0.B	-28	0.00610811	2.44935	0.322901	12	GGGGGGGCCCGCCGGCAGGCCCGGCCCGCGGCGGCCGCGC	CCCAGGTCACTCTGACCT	-
M72	GATA1_HUMAN.H11MO.0.A	8	0.00722699	2.89802	0.358172	11	GGGGGGGCCCGCCGGCAGGCCCGGCCCGCGGCGGCCGCGC	TCTTATCTGTCCCCGCCAG	-
M72	ZN341_HUMAN.H11MO.0.C	-3	0.00989208	3.96672	0.461416	22	GGGGGGGCCCGCCGGCAGGCCCGGCCCGCGGCGGCCGCGC	GGGGGGGGGGGGAGGGAAGAGC	+
M74	SP2_HUMAN.H11MO.0.A	-11	0.000300447	0.120479	0.176577	22	GGACGCACCCGGGCCGGCCGGCGGCCCCGGGGCGGGGCCA	GGGGGGGGGGCGGGGCCGGGGG	+
M74	SP3_HUMAN.H11MO.0.B	-12	0.000764814	0.30669	0.176577	20	GGACGCACCCGGGCCGGCCGGCGGCCCCGGGGCGGGGCCA	GGGGGGGGGCGGGGCCGGGG	+
M74	THAP1_HUMAN.H11MO.0.C	-12	0.000887343	0.355825	0.176577	22	GGACGCACCCGGGCCGGCCGGCGGCCCCGGGGCGGGGCCA	GCCCGCAGCCAAGATGGCGGCG	-
M74	PATZ1_HUMAN.H11MO.0.C	-8	0.00279972	1.12269	0.31836	22	GGACGCACCCGGGCCGGCCGGCGGCCCCGGGGCGGGGCCA	GGGGAGGGGGCGGGGGGGGAGG	+
M74	RXRA_HUMAN.H11MO.0.A	-11	0.00420321	1.68549	0.346575	20	GGACGCACCCGGGCCGGCCGGCGGCCCCGGGGCGGGGCCA	GGGGGAGGCAGAGGTCAGAG	+
M74	ZN563_HUMAN.H11MO.0.C	-1	0.00461794	1.85179	0.346575	21	GGACGCACCCGGGCCGGCCGGCGGCCCCGGGGCGGGGCCA	GCAGCTGCCAGTGAGGATCCC	-
M74	KLF6_HUMAN.H11MO.0.A	-11	0.00566029	2.26978	0.346575	19	GGACGCACCCGGGCCGGCCGGCGGCCCCGGGGCGGGGCCA	GGAAGGGCGGGGCCGGGGG	+
M74	GATA1_HUMAN.H11MO.0.A	7	0.00566029	2.26978	0.346575	12	GGACGCACCCGGGCCGGCCGGCGGCCCCGGGGCGGGGCCA	TCTTATCTGTCCCCGCCAG	-
M74	USF2_HUMAN.H11MO.0.A	-29	0.00566029	2.26978	0.346575	11	GGACGCACCCGGGCCGGCCGGCGGCCCCGGGGCGGGGCCA	CGCCGCGGCCACGTGACCC	-
M74	VEZF1_HUMAN.H11MO.0.C	-10	0.00920348	3.69059	0.479412	22	GGACGCACCCGGGCCGGCCGGCGGCCCCGGGGCGGGGCCA	GGGGAGGGGGGAGGGGGAGGGG	+
M74	TAL1_HUMAN.H11MO.0.A	7	0.00963667	3.86431	0.479412	12	GGACGCACCCGGGCCGGCCGGCGGCCCCGGGGCGGGGCCA	CCTTATCTGCCCCCCCCAG	-
M75	SP2_HUMAN.H11MO.0.A	-1	8.79277e-05	0.035259	0.0697236	22	GCGGGCGCCAGCAGGGCCGGCGGCTTGGGGGGGCCGCGCC	GGGGGGGGGGCGGGGCCGGGGG	+
M75	SP3_HUMAN.H11MO.0.B	-2	0.000216776	0.0869272	0.0859478	20	GCGGGCGCCAGCAGGGCCGGCGGCTTGGGGGGGCCGCGCC	GGGGGGGGGCGGGGCCGGGG	+
M75	THAP1_HUMAN.H11MO.0.C	-2	0.000526205	0.211008	0.139087	22	GCGGGCGCCAGCAGGGCCGGCGGCTTGGGGGGGCCGCGCC	CGCCGCCATCTTGGCTGCGGGC	+
M75	ZN563_HUMAN.H11MO.0.C	-6	0.000927199	0.371807	0.183809	21	GCGGGCGCCAGCAGGGCCGGCGGCTTGGGGGGGCCGCGCC	GGGATCCTCACTGGCAGCTGC	+
M75	RXRA_HUMAN.H11MO.0.A	-18	0.00174944	0.701526	0.198178	20	GCGGGCGCCAGCAGGGCCGGCGGCTTGGGGGGGCCGCGCC	GGGGGAGGCAGAGGTCAGAG	+
M75	PATZ1_HUMAN.H11MO.0.C	-13	0.00250407	1.00413	0.227674	22	GCGGGCGCCAGCAGGGCCGGCGGCTTGGGGGGGCCGCGCC	GGGGAGGGGGCGGGGGGGGAGG	+
M75	USF2_HUMAN.H11MO.0.A	10	0.00267007	1.0707	0.227674	9	GCGGGCGCCAGCAGGGCCGGCGGCTTGGGGGGGCCGCGCC	GGGTCACGTGGCCGCGGCG	+
M75	GATA1_HUMAN.H11MO.0.A	8	0.00433465	1.73819	0.264402	11	GCGGGCGCCAGCAGGGCCGGCGGCTTGGGGGGGCCGCGCC	TCTTATCTGTCCCCGCCAG	-
M75	TAL1_HUMAN.H11MO.0.A	8	0.00842663	3.37908	0.445468	11	GCGGGCGCCAGCAGGGCCGGCGGCTTGGGGGGGCCGCGCC	CCTTATCTGCCCCCCCCAG	-
M75	NR1D1_HUMAN.H11MO.0.B	-12	0.00899004	3.60501	0.445549	19	GCGGGCGCCAGCAGGGCCGGCGGCTTGGGGGGGCCGCGCC	AGGGAAGTGGGTCAGAAGG	+
M76	SP1_HUMAN.H11MO.0.A	-8	0.000591645	0.23725	0.381684	22	GCCGCACGATCCGCCCCGGCGCGGCCGCCTCGCCAAACAG	CCCCCCCCCGGCCCCGCCCCCC	-
M76	E2F5_HUMAN.H11MO.0.B	-28	0.00095183	0.381684	0.381684	10	GCCGCACGATCCGCCCCGGCGCGGCCGCCTCGCCAAACAG	CGCGCCAAAC	+
M79	SP2_HUMAN.H11MO.0.A	-1	1.19315e-06	0.000478454	0.000935238	22	CGGCGGCCCGCCGGCGCGCCGGGGGCGCCAGGCCGGCCCG	GGGGGGGGGGCGGGGCCGGGGG	+
M79	SP3_HUMAN.H11MO.0.B	-2	5.46071e-06	0.00218975	0.00214016	20	CGGCGGCCCGCCGGCGCGCCGGGGGCGCCAGGCCGGCCCG	GGGGGGGGGCGGGGCCGGGG	+
M79	THAP1_HUMAN.H11MO.0.C	-8	1.121e-05	0.00449521	0.00292894	22	CGGCGGCCCGCCGGCGCGCCGGGGGCGCCAGGCCGGCCCG	GCCCGCAGCCAAGATGGCGGCG	-
M79	PATZ1_HUMAN.H11MO.0.C	-6	1.81045e-05	0.00725992	0.00354776	22	CGGCGGCCCGCCGGCGCGCCGGGGGCGCCAGGCCGGCCCG	GGGGAGGGGGCGGGGGGGGAGG	+
M79	VEZF1_HUMAN.H11MO.0.C	-8	0.000156763	0.0628618	0.0245753	22	CGGCGGCCCGCCGGCGCGCCGGGGGCGCCAGGCCGGCCCG	GGGGAGGGGGGAGGGGGAGGGG	+
M79	KLF6_HUMAN.H11MO.0.A	-4	0.000206974	0.0829965	0.027039	19	CGGCGGCCCGCCGGCGCGCCGGGGGCGCCAGGCCGGCCCG	GGAAGGGCGGGGCCGGGGG	+
M79	KLF3_HUMAN.H11MO.0.B	-2	0.00100525	0.403103	0.0949791	19	CGGCGGCCCGCCGGCGCGCCGGGGGCGCCAGGCCGGCCCG	GGGGAGGGGCGGGGCCGGG	+
M79	MAZ_HUMAN.H11MO.0.A	-6	0.00136992	0.549338	0.100298	22	CGGCGGCCCGCCGGCGCGCCGGGGGCGCCAGGCCGGCCCG	GGGGGAGGGGGGGGGGGGGGGG	+
M79	ZN563_HUMAN.H11MO.0.C	-17	0.00189703	0.760709	0.116373	21	CGGCGGCCCGCCGGCGCGCCGGGGGCGCCAGGCCGGCCCG	GCAGCTGCCAGTGAGGATCCC	-
M79	SP4_HUMAN.H11MO.0.A	-12	0.00193005	0.77395	0.116373	20	CGGCGGCCCGCCGGCGCGCCGGGGGCGCCAGGCCGGCCCG	GGGAAGGGGGCGGGGCCGGG	+
M79	PTF1A_HUMAN.H11MO.0.B	-7	0.00226351	0.907667	0.12673	18	CGGCGGCCCGCCGGCGCGCCGGGGGCGCCAGGCCGGCCCG	GGGAAAGGGGGCAGCTGG	-
M79	LYL1_HUMAN.H11MO.0.A	-11	0.00261547	1.0488	0.136674	14	CGGCGGCCCGCCGGCGCGCCGGGGGCGCCAGGCCGGCCCG	CAGGAAACAGCTGG	-
M79	RFX1_HUMAN.H11MO.0.B	0	0.0030797	1.23496	0.141999	22	CGGCGGCCCGCCGGCGCGCCGGGGGCGCCAGGCCGGCCCG	GCCCCGGTTGCCATGGCGACGG	+
M79	ZN341_HUMAN.H11MO.0.C	-12	0.0030797	1.23496	0.141999	22	CGGCGGCCCGCCGGCGCGCCGGGGGCGCCAGGCCGGCCCG	GGGGGGGGGGGGAGGGAAGAGC	+
M79	MXI1_HUMAN.H11MO.0.A	-3	0.00372749	1.49472	0.162319	15	CGGCGGCCCGCCGGCGCGCCGGGGGCGCCAGGCCGGCCCG	GCACGTGGCGGCGGG	+
M79	RXRA_HUMAN.H11MO.0.A	-12	0.00641919	2.5741	0.255764	20	CGGCGGCCCGCCGGCGCGCCGGGGGCGCCAGGCCGGCCCG	GGGGGAGGCAGAGGTCAGAG	+
M79	CLOCK_HUMAN.H11MO.0.C	0	0.00652595	2.6169	0.255764	14	CGGCGGCCCGCCGGCGCGCCGGGGGCGCCAGGCCGGCCCG	CAGACACGTGAACA	+
M79	NFIC_HUMAN.H11MO.0.A	-6	0.00754146	3.02413	0.268961	17	CGGCGGCCCGCCGGCGCGCCGGGGGCGCCAGGCCGGCCCG	CTTGGCAGGGAGCCAAG	-
M79	USF2_HUMAN.H11MO.0.A	0	0.00894299	3.58614	0.30008	19	CGGCGGCCCGCCGGCGCGCCGGGGGCGCCAGGCCGGCCCG	GGGTCACGTGGCCGCGGCG	+
M79	OLIG2_HUMAN.H11MO.0.B	-7	0.00926792	3.71643	0.30008	18	CGGCGGCCCGCCGGCGCGCCGGGGGCGCCAGGCCGGCCCG	CAGAAGGGAAACAGCTGG	-
M79	WT1_HUMAN.H11MO.0.C	-7	0.0098287	3.94131	0.30008	20	CGGCGGCCCGCCGGCGCGCCGGGGGCGCCAGGCCGGCCCG	GGGCGGGGGAGGAGGGGGGG	+
M79	SP1_HUMAN.H11MO.0.A	0	0.00995369	3.99143	0.30008	22	CGGCGGCCCGCCGGCGCGCCGGGGGCGCCAGGCCGGCCCG	GGGGGGCGGGGCCGGGGGGGGG	+
M79	EGR1_HUMAN.H11MO.0.A	0	0.0110791	4.44273	0.321639	17	CGGCGGCCCGCCGGCGCGCCGGGGGCGCCAGGCCGGCCCG	GAGGGCGTGGGCGGGGG	+
M79	ZBT17_HUMAN.H11MO.0.A	0	0.0119107	4.77618	0.33343	19	CGGCGGCCCGCCGGCGCGCCGGGGGCGCCAGGCCGGCCCG	GAGGGTGGGGGAGGGGAAG	+
M79	NR1H4_HUMAN.H11MO.0.B	0	0.0137131	5.49897	0.370651	19	CGGCGGCCCGCCGGCGCGCCGGGGGCGCCAGGCCGGCCCG	GGGGTCAATGACCCCGAGG	+
M79	NR1D1_HUMAN.H11MO.0.B	-21	0.0168909	6.77325	0.441324	19	CGGCGGCCCGCCGGCGCGCCGGGGGCGCCAGGCCGGCCCG	AGGGAAGTGGGTCAGAAGG	+
M79	ZN335_HUMAN.H11MO.0.A	-5	0.0178309	7.1502	0.450857	22	CGGCGGCCCGCCGGCGCGCCGGGGGCGCCAGGCCGGCCCG	TCAGGCAGCGCCGAGGACAGCC	-
M79	RARG_HUMAN.H11MO.0.B	-12	0.019105	7.66112	0.453796	18	CGGCGGCCCGCCGGCGCGCCGGGGGCGCCAGGCCGGCCCG	AGGTCAGAGTGACCTGGG	+
M81	PTF1A_HUMAN.H11MO.0.B	0	5.62801e-05	0.0225683	0.0439385	18	ACCGCGGCGGCGCTCCCCCGCTGCCGGCTGCCTGAGGGGA	CCAGCTGCCCCCTTTCCC	+
M81	ZN563_HUMAN.H11MO.0.C	-23	0.000184353	0.0739257	0.0688138	17	ACCGCGGCGGCGCTCCCCCGCTGCCGGCTGCCTGAGGGGA	GCAGCTGCCAGTGAGGATCCC	-
M81	OLIG2_HUMAN.H11MO.0.B	0	0.000264428	0.106035	0.0688138	18	ACCGCGGCGGCGCTCCCCCGCTGCCGGCTGCCTGAGGGGA	CCAGCTGTTTCCCTTCTG	+
M81	SP2_HUMAN.H11MO.0.A	-8	0.000368774	0.147878	0.0719765	22	ACCGCGGCGGCGCTCCCCCGCTGCCGGCTGCCTGAGGGGA	CCCCCGGCCCCGCCCCCCCCCC	-
M81	NR1D1_HUMAN.H11MO.0.B	-8	0.000488093	0.195725	0.0762119	19	ACCGCGGCGGCGCTCCCCCGCTGCCGGCTGCCTGAGGGGA	CCTTCTGACCCACTTCCCT	-
M81	THAP1_HUMAN.H11MO.0.C	-18	0.000891175	0.357361	0.115958	22	ACCGCGGCGGCGCTCCCCCGCTGCCGGCTGCCTGAGGGGA	CGCCGCCATCTTGGCTGCGGGC	+
M81	SP3_HUMAN.H11MO.0.B	-9	0.00186407	0.747491	0.1617	20	ACCGCGGCGGCGCTCCCCCGCTGCCGGCTGCCTGAGGGGA	CCCCGGCCCCGCCCCCCCCC	-
M81	PATZ1_HUMAN.H11MO.0.C	-20	0.00222292	0.891392	0.173546	20	ACCGCGGCGGCGCTCCCCCGCTGCCGGCTGCCTGAGGGGA	GGGGAGGGGGCGGGGGGGGAGG	+
M81	NFIC_HUMAN.H11MO.0.A	-3	0.00315981	1.26708	0.208602	17	ACCGCGGCGGCGCTCCCCCGCTGCCGGCTGCCTGAGGGGA	CTTGGCTCCCTGCCAAG	+
M81	ZN341_HUMAN.H11MO.0.C	-9	0.00320633	1.28574	0.208602	22	ACCGCGGCGGCGCTCCCCCGCTGCCGGCTGCCTGAGGGGA	GCTCTTCCCTCCCCCCCCCCCC	-
M81	ZBT17_HUMAN.H11MO.0.A	-23	0.00443166	1.7771	0.266142	17	ACCGCGGCGGCGCTCCCCCGCTGCCGGCTGCCTGAGGGGA	GAGGGTGGGGGAGGGGAAG	+
M81	RXRA_HUMAN.H11MO.0.A	-10	0.00722126	2.89573	0.332277	20	ACCGCGGCGGCGCTCCCCCGCTGCCGGCTGCCTGAGGGGA	CTCTGACCTCTGCCTCCCCC	-
M81	RARG_HUMAN.H11MO.0.B	-1	0.00763738	3.06259	0.332277	18	ACCGCGGCGGCGCTCCCCCGCTGCCGGCTGCCTGAGGGGA	CCCAGGTCACTCTGACCT	-
M81	SRBP2_HUMAN.H11MO.0.B	-9	0.00852901	3.42013	0.332277	13	ACCGCGGCGGCGCTCCCCCGCTGCCGGCTGCCTGAGGGGA	CCTCACCCCACCC	-
M81	TAF1_HUMAN.H11MO.0.A	3	0.0087277	3.49981	0.332277	13	ACCGCGGCGGCGCTCCCCCGCTGCCGGCTGCCTGAGGGGA	AAGATGGCGGCGGCGG	+
M81	SP4_HUMAN.H11MO.0.A	-10	0.00960003	3.84961	0.332277	20	ACCGCGGCGGCGCTCCCCCGCTGCCGGCTGCCTGAGGGGA	CCCGGCCCCGCCCCCTTCCC	-
M81	LYL1_HUMAN.H11MO.0.A	-23	0.0110562	4.43356	0.332277	14	ACCGCGGCGGCGCTCCCCCGCTGCCGGCTGCCTGAGGGGA	CCAGCTGTTTCCTG	+
M81	RFX1_HUMAN.H11MO.0.B	-5	0.0111868	4.4859	0.332277	22	ACCGCGGCGGCGCTCCCCCGCTGCCGGCTGCCTGAGGGGA	GCCCCGGTTGCCATGGCGACGG	+
M81	EGR1_HUMAN.H11MO.0.A	-25	0.0112477	4.51034	0.332277	15	ACCGCGGCGGCGCTCCCCCGCTGCCGGCTGCCTGAGGGGA	GAGGGCGTGGGCGGGGG	+
M81	NR1H4_HUMAN.H11MO.0.B	-1	0.0115681	4.63882	0.332277	19	ACCGCGGCGGCGCTCCCCCGCTGCCGGCTGCCTGAGGGGA	CCTCGGGGTCATTGACCCC	-
M81	MAZ_HUMAN.H11MO.0.A	-12	0.0119534	4.7933	0.332277	22	ACCGCGGCGGCGCTCCCCCGCTGCCGGCTGCCTGAGGGGA	CCCCCCCCCCCCCCCCTCCCCC	-
M81	KLF6_HUMAN.H11MO.0.A	-8	0.0124207	4.98069	0.332277	19	ACCGCGGCGGCGCTCCCCCGCTGCCGGCTGCCTGAGGGGA	CCCCCGGCCCCGCCCTTCC	-
M81	VEZF1_HUMAN.H11MO.0.C	-9	0.0127683	5.12007	0.332277	22	ACCGCGGCGGCGCTCCCCCGCTGCCGGCTGCCTGAGGGGA	CCCCTCCCCCTCCCCCCTCCCC	-
M81	CLOCK_HUMAN.H11MO.0.C	-12	0.0142734	5.72364	0.348894	14	ACCGCGGCGGCGCTCCCCCGCTGCCGGCTGCCTGAGGGGA	CAGACACGTGAACA	+
M81	FEV_HUMAN.H11MO.0.B	-18	0.0143006	5.73454	0.348894	10	ACCGCGGCGGCGCTCCCCCGCTGCCGGCTGCCTGAGGGGA	CGCTTCCCGC	-
M81	SMAD3_HUMAN.H11MO.0.B	-10	0.0148508	5.95518	0.351339	12	ACCGCGGCGGCGCTCCCCCGCTGCCGGCTGCCTGAGGGGA	CTCTGTCACCTG	+
M81	RFX5_HUMAN.H11MO.0.A	-12	0.0166715	6.68527	0.382812	20	ACCGCGGCGGCGCTCCCCCGCTGCCGGCTGCCTGAGGGGA	TCTGCCTAGCAACAGCTGAC	-
M81	OSR2_HUMAN.H11MO.0.C	-20	0.0176405	7.07386	0.38781	16	ACCGCGGCGGCGCTCCCCCGCTGCCGGCTGCCTGAGGGGA	GCTGCTGCTTCTGCTG	+
M81	KLF3_HUMAN.H11MO.0.B	-10	0.0188761	7.56931	0.38781	19	ACCGCGGCGGCGCTCCCCCGCTGCCGGCTGCCTGAGGGGA	CCCGGCCCCGCCCCTCCCC	-
M81	ZN667_HUMAN.H11MO.0.C	-6	0.0216347	8.67553	0.416847	19	ACCGCGGCGGCGCTCCCCCGCTGCCGGCTGCCTGAGGGGA	GCTGAGCTTTTAAGGCCAC	-
M81	ZN263_HUMAN.H11MO.0.A	-12	0.021777	8.73258	0.416847	20	ACCGCGGCGGCGCTCCCCCGCTGCCGGCTGCCTGAGGGGA	CTCCTCCTCTCCCTCCTCCC	-
M81	MXI1_HUMAN.H11MO.0.A	-8	0.0218913	8.7784	0.416847	15	ACCGCGGCGGCGCTCCCCCGCTGCCGGCTGCCTGAGGGGA	CCCGCCGCCACGTGC	-
M81	SUH_HUMAN.H11MO.0.A	-11	0.02387	9.57187	0.433385	11	ACCGCGGCGGCGCTCCCCCGCTGCCGGCTGCCTGAGGGGA	TTTCCCACGCC	-
M81	Z324A_HUMAN.H11MO.0.C	-3	0.0253578	10.1685	0.449934	23	ACCGCGGCGGCGCTCCCCCGCTGCCGGCTGCCTGAGGGGA	TATCAAACCATCCTTTGCTGCCA	+
M81	EGR2_HUMAN.H11MO.0.A	1	0.0278913	11.1844	0.473369	17	ACCGCGGCGGCGCTCCCCCGCTGCCGGCTGCCTGAGGGGA	CCCCTCCCACACCCCCCC	-
M81	ZN335_HUMAN.H11MO.0.A	-25	0.0291949	11.7072	0.484953	15	ACCGCGGCGGCGCTCCCCCGCTGCCGGCTGCCTGAGGGGA	GGCTGTCCTCGGCGCTGCCTGA	+
M82	GLI3_HUMAN.H11MO.0.B	-19	1.0046e-05	0.00402844	0.00805687	11	CCAGATTAGGGACTGCGAGCGACCACCCAGCGCCAGCGCG	GGACCACCCAG	-
M83	ZN341_HUMAN.H11MO.0.C	-7	0.000493418	0.19786	0.200195	22	AAGCGAACCGCCGCCCGCACCAGCCGCCCCCACCCCCACG	GCTCTTCCCTCCCCCCCCCCCC	-
M83	SP2_HUMAN.H11MO.0.A	-14	0.000595285	0.238709	0.200195	22	AAGCGAACCGCCGCCCGCACCAGCCGCCCCCACCCCCACG	CCCCCGGCCCCGCCCCCCCCCC	-
M83	PATZ1_HUMAN.H11MO.0.C	-14	0.00076228	0.305674	0.200195	22	AAGCGAACCGCCGCCCGCACCAGCCGCCCCCACCCCCACG	CCTCCCCCCCCGCCCCCTCCCC	-
M83	TAF1_HUMAN.H11MO.0.A	-4	0.00146361	0.586908	0.233153	16	AAGCGAACCGCCGCCCGCACCAGCCGCCCCCACCCCCACG	CCGCCGCCGCCATCTT	-
M83	SP3_HUMAN.H11MO.0.B	-20	0.00147963	0.593331	0.233153	20	AAGCGAACCGCCGCCCGCACCAGCCGCCCCCACCCCCACG	CCCCGGCCCCGCCCCCCCCC	-
M83	EGR1_HUMAN.H11MO.0.A	-20	0.00322148	1.29181	0.317514	17	AAGCGAACCGCCGCCCGCACCAGCCGCCCCCACCCCCACG	CCCCCGCCCACGCCCTC	-
M83	THAP1_HUMAN.H11MO.0.C	-21	0.00392539	1.57408	0.317514	19	AAGCGAACCGCCGCCCGCACCAGCCGCCCCCACCCCCACG	CGCCGCCATCTTGGCTGCGGGC	+
M83	KLF3_HUMAN.H11MO.0.B	-22	0.00475242	1.90572	0.317514	18	AAGCGAACCGCCGCCCGCACCAGCCGCCCCCACCCCCACG	CCCGGCCCCGCCCCTCCCC	-
M83	ZN770_HUMAN.H11MO.0.C	-7	0.00517422	2.07486	0.317514	22	AAGCGAACCGCCGCCCGCACCAGCCGCCCCCACCCCCACG	GATCCTCCCGCCTCAGCCTCCC	-
M83	RXRA_HUMAN.H11MO.0.A	-8	0.0053957	2.16368	0.317514	20	AAGCGAACCGCCGCCCGCACCAGCCGCCCCCACCCCCACG	CTCTGACCTCTGCCTCCCCC	-
M83	SP1_HUMAN.H11MO.0.A	-15	0.00546492	2.19143	0.317514	22	AAGCGAACCGCCGCCCGCACCAGCCGCCCCCACCCCCACG	CCCCCCCCCGGCCCCGCCCCCC	-
M83	EGR2_HUMAN.H11MO.0.A	-21	0.00562181	2.25435	0.317514	18	AAGCGAACCGCCGCCCGCACCAGCCGCCCCCACCCCCACG	CCCCTCCCACACCCCCCC	-
M83	WT1_HUMAN.H11MO.0.C	-15	0.00603848	2.42143	0.317514	20	AAGCGAACCGCCGCCCGCACCAGCCGCCCCCACCCCCACG	CCCCCCCTCCTCCCCCGCCC	-
M83	ZN257_HUMAN.H11MO.0.C	-7	0.00638387	2.55993	0.317514	12	AAGCGAACCGCCGCCCGCACCAGCCGCCCCCACCCCCACG	GCTCTTGCCTCT	+
M83	KLF6_HUMAN.H11MO.0.A	-20	0.00709532	2.84523	0.317514	19	AAGCGAACCGCCGCCCGCACCAGCCGCCCCCACCCCCACG	CCCCCGGCCCCGCCCTTCC	-
M83	ZSC22_HUMAN.H11MO.0.C	-7	0.00731867	2.93479	0.317514	16	AAGCGAACCGCCGCCCGCACCAGCCGCCCCCACCCCCACG	CCTCCTCCCTCAGACC	-
M83	KLF12_HUMAN.H11MO.0.C	-25	0.0074019	2.96816	0.317514	11	AAGCGAACCGCCGCCCGCACCAGCCGCCCCCACCCCCACG	GCCCCGCCCCT	-
M83	KLF1_HUMAN.H11MO.0.A	-26	0.0076782	3.07896	0.317514	14	AAGCGAACCGCCGCCCGCACCAGCCGCCCCCACCCCCACG	CCCGGCCCCGCCCC	-
M83	SP4_HUMAN.H11MO.0.A	-3	0.00797166	3.19664	0.317514	20	AAGCGAACCGCCGCCCGCACCAGCCGCCCCCACCCCCACG	CCCGGCCCCGCCCCCTTCCC	-
M83	KLF9_HUMAN.H11MO.0.C	-24	0.00827276	3.31738	0.317514	15	AAGCGAACCGCCGCCCGCACCAGCCGCCCCCACCCCCACG	GGCCACGCCCCCTCC	-
M83	NR2C2_HUMAN.H11MO.0.B	-23	0.00846297	3.39365	0.317514	12	AAGCGAACCGCCGCCCGCACCAGCCGCCCCCACCCCCACG	TGACCCGGAACC	-
M83	ZBT17_HUMAN.H11MO.0.A	-5	0.00992135	3.97846	0.35531	19	AAGCGAACCGCCGCCCGCACCAGCCGCCCCCACCCCCACG	CTTCCCCTCCCCCACCCTC	-
M83	MAZ_HUMAN.H11MO.0.A	-15	0.0109275	4.38195	0.366606	22	AAGCGAACCGCCGCCCGCACCAGCCGCCCCCACCCCCACG	CCCCCCCCCCCCCCCCTCCCCC	-
M83	AP2B_HUMAN.H11MO.0.B	-25	0.0111674	4.47812	0.366606	10	AAGCGAACCGCCGCCCGCACCAGCCGCCCCCACCCCCACG	GCCCCCGGGC	-
M83	ZN281_HUMAN.H11MO.0.A	-7	0.0125608	5.03688	0.395855	15	AAGCGAACCGCCGCCCGCACCAGCCGCCCCCACCCCCACG	TCCCCTCCCCCACCC	-
M83	E2F6_HUMAN.H11MO.0.A	-8	0.0141039	5.65567	0.427392	13	AAGCGAACCGCCGCCCGCACCAGCCGCCCCCACCCCCACG	CCCTTCCCGCCCC	-
M83	VEZF1_HUMAN.H11MO.0.C	-8	0.0164686	6.60392	0.480566	22	AAGCGAACCGCCGCCCGCACCAGCCGCCCCCACCCCCACG	CCCCTCCCCCTCCCCCCTCCCC	-
M84	ZN563_HUMAN.H11MO.0.C	-14	0.000967679	0.388039	0.495277	21	GCACACCGCCTCCGGAGGCTTCGCGCGGCTGCTCTGCGCA	GGGATCCTCACTGGCAGCTGC	+
M84	PATZ1_HUMAN.H11MO.0.C	-18	0.00166248	0.666656	0.495277	22	GCACACCGCCTCCGGAGGCTTCGCGCGGCTGCTCTGCGCA	CCTCCCCCCCCGCCCCCTCCCC	-
M84	NR1D1_HUMAN.H11MO.0.B	-15	0.00279674	1.12149	0.495277	19	GCACACCGCCTCCGGAGGCTTCGCGCGGCTGCTCTGCGCA	CCTTCTGACCCACTTCCCT	-
M84	ZN341_HUMAN.H11MO.0.C	-15	0.0045471	1.82339	0.495277	22	GCACACCGCCTCCGGAGGCTTCGCGCGGCTGCTCTGCGCA	GCTCTTCCCTCCCCCCCCCCCC	-
M84	THAP1_HUMAN.H11MO.0.C	-9	0.0048513	1.94537	0.495277	22	GCACACCGCCTCCGGAGGCTTCGCGCGGCTGCTCTGCGCA	CGCCGCCATCTTGGCTGCGGGC	+
M84	VEZF1_HUMAN.H11MO.0.C	-16	0.00517436	2.07492	0.495277	22	GCACACCGCCTCCGGAGGCTTCGCGCGGCTGCTCTGCGCA	CCCCTCCCCCTCCCCCCTCCCC	-
M84	SP2_HUMAN.H11MO.0.A	-2	0.00626767	2.51334	0.495277	22	GCACACCGCCTCCGGAGGCTTCGCGCGGCTGCTCTGCGCA	CCCCCGGCCCCGCCCCCCCCCC	-
M84	RXRA_HUMAN.H11MO.0.A	-16	0.0066874	2.68165	0.495277	20	GCACACCGCCTCCGGAGGCTTCGCGCGGCTGCTCTGCGCA	CTCTGACCTCTGCCTCCCCC	-
M84	NR1H4_HUMAN.H11MO.0.B	-8	0.00704055	2.82326	0.495277	19	GCACACCGCCTCCGGAGGCTTCGCGCGGCTGCTCTGCGCA	CCTCGGGGTCATTGACCCC	-
M84	SP3_HUMAN.H11MO.0.B	-3	0.0076395	3.06344	0.495277	20	GCACACCGCCTCCGGAGGCTTCGCGCGGCTGCTCTGCGCA	CCCCGGCCCCGCCCCCCCCC	-
M84	KLF6_HUMAN.H11MO.0.A	-18	0.00807188	3.23682	0.495277	19	GCACACCGCCTCCGGAGGCTTCGCGCGGCTGCTCTGCGCA	CCCCCGGCCCCGCCCTTCC	-
M84	CLOCK_HUMAN.H11MO.0.C	-17	0.0080891	3.24373	0.495277	14	GCACACCGCCTCCGGAGGCTTCGCGCGGCTGCTCTGCGCA	TGTTCACGTGTCTG	-
M85	SP3_HUMAN.H11MO.0.B	-9	7.19602e-05	0.028856	0.0371998	20	GGCGGCGCGGGGCCGGGGCGACGCCCGCGCCCCCCGCCGG	GGGGGGGGGCGGGGCCGGGG	+
M85	SP2_HUMAN.H11MO.0.A	-8	0.00012254	0.0491384	0.0371998	22	GGCGGCGCGGGGCCGGGGCGACGCCCGCGCCCCCCGCCGG	GGGGGGGGGGCGGGGCCGGGGG	+
M85	KLF6_HUMAN.H11MO.0.A	0	0.000140737	0.0564355	0.0371998	19	GGCGGCGCGGGGCCGGGGCGACGCCCGCGCCCCCCGCCGG	GGAAGGGCGGGGCCGGGGG	+
M85	THAP1_HUMAN.H11MO.0.C	-4	0.000719675	0.28859	0.0951128	22	GGCGGCGCGGGGCCGGGGCGACGCCCGCGCCCCCCGCCGG	GCCCGCAGCCAAGATGGCGGCG	-
M85	RXRA_HUMAN.H11MO.0.A	-9	0.000902298	0.361822	0.102213	20	GGCGGCGCGGGGCCGGGGCGACGCCCGCGCCCCCCGCCGG	GGGGGAGGCAGAGGTCAGAG	+
M85	PATZ1_HUMAN.H11MO.0.C	-8	0.00133888	0.536891	0.132711	22	GGCGGCGCGGGGCCGGGGCGACGCCCGCGCCCCCCGCCGG	GGGGAGGGGGCGGGGGGGGAGG	+
M85	ZN563_HUMAN.H11MO.0.C	-17	0.00353603	1.41795	0.245735	21	GGCGGCGCGGGGCCGGGGCGACGCCCGCGCCCCCCGCCGG	GGGATCCTCACTGGCAGCTGC	+
M85	ZN341_HUMAN.H11MO.0.C	-11	0.00382028	1.53193	0.245735	22	GGCGGCGCGGGGCCGGGGCGACGCCCGCGCCCCCCGCCGG	GGGGGGGGGGGGAGGGAAGAGC	+
M85	USF2_HUMAN.H11MO.0.A	-31	0.00535044	2.14553	0.303051	9	GGCGGCGCGGGGCCGGGGCGACGCCCGCGCCCCCCGCCGG	CGCCGCGGCCACGTGACCC	-
M85	MXI1_HUMAN.H11MO.0.A	-32	0.00628209	2.51912	0.332098	8	GGCGGCGCGGGGCCGGGGCGACGCCCGCGCCCCCCGCCGG	CCCGCCGCCACGTGC	-
M85	KLF3_HUMAN.H11MO.0.B	-9	0.00746923	2.99516	0.370177	19	GGCGGCGCGGGGCCGGGGCGACGCCCGCGCCCCCCGCCGG	GGGGAGGGGCGGGGCCGGG	+
M85	VEZF1_HUMAN.H11MO.0.C	-9	0.010799	4.33038	0.42816	22	GGCGGCGCGGGGCCGGGGCGACGCCCGCGCCCCCCGCCGG	GGGGAGGGGGGAGGGGGAGGGG	+
M85	SP4_HUMAN.H11MO.0.A	-3	0.0133121	5.33816	0.459967	20	GGCGGCGCGGGGCCGGGGCGACGCCCGCGCCCCCCGCCGG	GGGAAGGGGGCGGGGCCGGG	+
M85	GATA1_HUMAN.H11MO.0.A	-29	0.0133414	5.34989	0.459967	11	GGCGGCGCGGGGCCGGGGCGACGCCCGCGCCCCCCGCCGG	CTGGCGGGGACAGATAAGA	+
M85	PTF1A_HUMAN.H11MO.0.B	-9	0.0150175	6.02203	0.496182	18	GGCGGCGCGGGGCCGGGGCGACGCCCGCGCCCCCCGCCGG	GGGAAAGGGGGCAGCTGG	-
M86	SP2_HUMAN.H11MO.0.A	-3	0.00024041	0.0964042	0.187127	22	GCCGGGGCGGGGCCGCAGGCGCGCGGCCGCCCGGCGGCCC	GGGGGGGGGGCGGGGCCGGGGG	+
M86	SP3_HUMAN.H11MO.0.B	-3	0.000471371	0.18902	0.187127	20	GCCGGGGCGGGGCCGCAGGCGCGCGGCCGCCCGGCGGCCC	GGGGGGGGGCGGGGCCGGGG	+
M86	THAP1_HUMAN.H11MO.0.C	1	0.000929612	0.372775	0.197575	21	GCCGGGGCGGGGCCGCAGGCGCGCGGCCGCCCGGCGGCCC	GCCCGCAGCCAAGATGGCGGCG	-
M86	PATZ1_HUMAN.H11MO.0.C	-3	0.000995377	0.399146	0.197575	22	GCCGGGGCGGGGCCGCAGGCGCGCGGCCGCCCGGCGGCCC	GGGGAGGGGGCGGGGGGGGAGG	+
M86	RXRA_HUMAN.H11MO.0.A	-5	0.00151617	0.607983	0.240758	20	GCCGGGGCGGGGCCGCAGGCGCGCGGCCGCCCGGCGGCCC	GGGGGAGGCAGAGGTCAGAG	+
M86	ZN341_HUMAN.H11MO.0.C	-4	0.00221283	0.887346	0.29282	22	GCCGGGGCGGGGCCGCAGGCGCGCGGCCGCCCGGCGGCCC	GGGGGGGGGGGGAGGGAAGAGC	+
M86	KLF6_HUMAN.H11MO.0.A	0	0.002645	1.06065	0.300008	19	GCCGGGGCGGGGCCGCAGGCGCGCGGCCGCCCGGCGGCCC	GGAAGGGCGGGGCCGGGGG	+
M86	SP4_HUMAN.H11MO.0.A	-3	0.00394553	1.58216	0.324894	20	GCCGGGGCGGGGCCGCAGGCGCGCGGCCGCCCGGCGGCCC	GGGAAGGGGGCGGGGCCGGG	+
M86	ZN563_HUMAN.H11MO.0.C	0	0.00495384	1.98649	0.327766	21	GCCGGGGCGGGGCCGCAGGCGCGCGGCCGCCCGGCGGCCC	GCAGCTGCCAGTGAGGATCCC	-
M87	THAP1_HUMAN.H11MO.0.C	-10	0.00104064	0.417297	0.376892	22	GCGGGACAGGGCCCGGCCGCGCGGCGCGGGGGCCCCCCGC	GCCCGCAGCCAAGATGGCGGCG	-
M87	SP3_HUMAN.H11MO.0.B	-3	0.00139913	0.561052	0.376892	20	GCGGGACAGGGCCCGGCCGCGCGGCGCGGGGGCCCCCCGC	GGGGGGGGGCGGGGCCGGGG	+
M87	RXRA_HUMAN.H11MO.0.A	-4	0.00263779	1.05775	0.376892	20	GCGGGACAGGGCCCGGCCGCGCGGCGCGGGGGCCCCCCGC	GGGGGAGGCAGAGGTCAGAG	+
M87	SP2_HUMAN.H11MO.0.A	-11	0.00266218	1.06753	0.376892	22	GCGGGACAGGGCCCGGCCGCGCGGCGCGGGGGCCCCCCGC	GGGGGGGGGGCGGGGCCGGGGG	+
M87	ZN563_HUMAN.H11MO.0.C	-5	0.00437377	1.75388	0.435168	21	GCGGGACAGGGCCCGGCCGCGCGGCGCGGGGGCCCCCCGC	GCAGCTGCCAGTGAGGATCCC	-
M87	GATA1_HUMAN.H11MO.0.A	8	0.0053311	2.13777	0.471483	11	GCGGGACAGGGCCCGGCCGCGCGGCGCGGGGGCCCCCCGC	TCTTATCTGTCCCCGCCAG	-
M88	SP3_HUMAN.H11MO.0.B	-9	0.000274339	0.11001	0.115291	20	GCGCCGGCGCGCCGACGGCGGGGGGGCGCCGGGCCCGCCT	GGGGGGGGGCGGGGCCGGGG	+
M88	THAP1_HUMAN.H11MO.0.C	-1	0.000345837	0.13868	0.115291	22	GCGCCGGCGCGCCGACGGCGGGGGGGCGCCGGGCCCGCCT	CGCCGCCATCTTGGCTGCGGGC	+
M88	SP2_HUMAN.H11MO.0.A	-2	0.000462471	0.185451	0.115291	22	GCGCCGGCGCGCCGACGGCGGGGGGGCGCCGGGCCCGCCT	GGGGGGGGGGCGGGGCCGGGGG	+
M88	RXRA_HUMAN.H11MO.0.A	-13	0.000742299	0.297662	0.115291	20	GCGCCGGCGCGCCGACGGCGGGGGGGCGCCGGGCCCGCCT	GGGGGAGGCAGAGGTCAGAG	+
M88	PATZ1_HUMAN.H11MO.0.C	-8	0.000937017	0.375744	0.115291	22	GCGCCGGCGCGCCGACGGCGGGGGGGCGCCGGGCCCGCCT	GGGGAGGGGGCGGGGGGGGAGG	+
M88	ZN563_HUMAN.H11MO.0.C	-10	0.00116314	0.466418	0.115291	21	GCGCCGGCGCGCCGACGGCGGGGGGGCGCCGGGCCCGCCT	GCAGCTGCCAGTGAGGATCCC	-
M88	KLF3_HUMAN.H11MO.0.B	-14	0.00150857	0.604938	0.119625	19	GCGCCGGCGCGCCGACGGCGGGGGGGCGCCGGGCCCGCCT	GGGGAGGGGCGGGGCCGGG	+
M88	KLF6_HUMAN.H11MO.0.A	-16	0.00174643	0.700319	0.125896	19	GCGCCGGCGCGCCGACGGCGGGGGGGCGCCGGGCCCGCCT	GGAAGGGCGGGGCCGGGGG	+
M88	LYL1_HUMAN.H11MO.0.A	-8	0.00459516	1.84266	0.280292	14	GCGCCGGCGCGCCGACGGCGGGGGGGCGCCGGGCCCGCCT	CAGGAAACAGCTGG	-
M88	ZN341_HUMAN.H11MO.0.C	-12	0.00548282	2.19861	0.308273	22	GCGCCGGCGCGCCGACGGCGGGGGGGCGCCGGGCCCGCCT	GGGGGGGGGGGGAGGGAAGAGC	+
M88	SP4_HUMAN.H11MO.0.A	-8	0.00681171	2.7315	0.337591	20	GCGCCGGCGCGCCGACGGCGGGGGGGCGCCGGGCCCGCCT	GGGAAGGGGGCGGGGCCGGG	+
M88	OLIG2_HUMAN.H11MO.0.B	-4	0.00934383	3.74688	0.411629	18	GCGCCGGCGCGCCGACGGCGGGGGGGCGCCGGGCCCGCCT	CAGAAGGGAAACAGCTGG	-
M90	NRF1_HUMAN.H11MO.0.A	-23	4.02341e-06	0.00161339	0.00322678	17	GAGGCTCAGGGCCGAGCCCCGGACATGCGCATGCGCACGC	CCTGCGCATGCGCAGTG	-
M91	THAP1_HUMAN.H11MO.0.C	-17	0.000472715	0.189559	0.19233	22	GCGGCGGGAGGGCGCTCGCGGCTGCTGAAGCTGGCTGGCC	GCCCGCAGCCAAGATGGCGGCG	-
M91	PAX5_HUMAN.H11MO.0.A	-10	0.000485781	0.194798	0.19233	21	GCGGCGGGAGGGCGCTCGCGGCTGCTGAAGCTGGCTGGCC	GTCACGCTCTGCTGCCCAGGC	-
M91	SP2_HUMAN.H11MO.0.A	-2	0.000798956	0.320381	0.210881	22	GCGGCGGGAGGGCGCTCGCGGCTGCTGAAGCTGGCTGGCC	GGGGGGGGGGCGGGGCCGGGGG	+
M91	ZN667_HUMAN.H11MO.0.C	-6	0.00128036	0.513424	0.242806	19	GCGGCGGGAGGGCGCTCGCGGCTGCTGAAGCTGGCTGGCC	GCTGAGCTTTTAAGGCCAC	-
M91	SP3_HUMAN.H11MO.0.B	-7	0.00228476	0.91619	0.301527	20	GCGGCGGGAGGGCGCTCGCGGCTGCTGAAGCTGGCTGGCC	GGGGGGGGGCGGGGCCGGGG	+
M91	PATZ1_HUMAN.H11MO.0.C	-8	0.00328671	1.31797	0.331941	22	GCGGCGGGAGGGCGCTCGCGGCTGCTGAAGCTGGCTGGCC	GGGGAGGGGGCGGGGGGGGAGG	+
M91	RXRA_HUMAN.H11MO.0.A	-1	0.00352579	1.41384	0.331941	20	GCGGCGGGAGGGCGCTCGCGGCTGCTGAAGCTGGCTGGCC	GGGGGAGGCAGAGGTCAGAG	+
M91	CLOCK_HUMAN.H11MO.0.C	-10	0.00425889	1.70781	0.331941	14	GCGGCGGGAGGGCGCTCGCGGCTGCTGAAGCTGGCTGGCC	TGTTCACGTGTCTG	-
M91	KLF6_HUMAN.H11MO.0.A	-5	0.00757369	3.03705	0.461318	19	GCGGCGGGAGGGCGCTCGCGGCTGCTGAAGCTGGCTGGCC	GGAAGGGCGGGGCCGGGGG	+
M92	SP3_HUMAN.H11MO.0.B	-14	0.000223717	0.0897103	0.125076	20	CCGCGCCCGGCGGCGGCCGCCGGCGGGGCGGCGCCGCCCC	GGGGGGGGGCGGGGCCGGGG	+
M92	SP2_HUMAN.H11MO.0.A	-19	0.000574992	0.230572	0.125076	21	CCGCGCCCGGCGGCGGCCGCCGGCGGGGCGGCGCCGCCCC	CCCCCGGCCCCGCCCCCCCCCC	-
M92	THAP1_HUMAN.H11MO.0.C	-17	0.000617021	0.247425	0.125076	22	CCGCGCCCGGCGGCGGCCGCCGGCGGGGCGGCGCCGCCCC	CGCCGCCATCTTGGCTGCGGGC	+
M92	ZN563_HUMAN.H11MO.0.C	-12	0.000948854	0.38049	0.125076	21	CCGCGCCCGGCGGCGGCCGCCGGCGGGGCGGCGCCGCCCC	GCAGCTGCCAGTGAGGATCCC	-
M92	MXI1_HUMAN.H11MO.0.A	-32	0.00283772	1.13793	0.246758	8	CCGCGCCCGGCGGCGGCCGCCGGCGGGGCGGCGCCGCCCC	CCCGCCGCCACGTGC	-
M92	PATZ1_HUMAN.H11MO.0.C	-6	0.00308732	1.23802	0.246758	22	CCGCGCCCGGCGGCGGCCGCCGGCGGGGCGGCGCCGCCCC	GGGGAGGGGGCGGGGGGGGAGG	+
M92	RXRA_HUMAN.H11MO.0.A	-7	0.00311993	1.25109	0.246758	20	CCGCGCCCGGCGGCGGCCGCCGGCGGGGCGGCGCCGCCCC	GGGGGAGGCAGAGGTCAGAG	+
M92	SP4_HUMAN.H11MO.0.A	-7	0.00381528	1.52993	0.274322	20	CCGCGCCCGGCGGCGGCCGCCGGCGGGGCGGCGCCGCCCC	GGGAAGGGGGCGGGGCCGGG	+
M92	ZN341_HUMAN.H11MO.0.C	-4	0.00692465	2.77679	0.382348	22	CCGCGCCCGGCGGCGGCCGCCGGCGGGGCGGCGCCGCCCC	GGGGGGGGGGGGAGGGAAGAGC	+
M92	KLF6_HUMAN.H11MO.0.A	-8	0.00715576	2.86946	0.382348	19	CCGCGCCCGGCGGCGGCCGCCGGCGGGGCGGCGCCGCCCC	GGAAGGGCGGGGCCGGGGG	+
M92	VEZF1_HUMAN.H11MO.0.C	-6	0.00829154	3.32491	0.382348	22	CCGCGCCCGGCGGCGGCCGCCGGCGGGGCGGCGCCGCCCC	GGGGAGGGGGGAGGGGGAGGGG	+
M92	USF2_HUMAN.H11MO.0.A	10	0.00870171	3.48938	0.382348	9	CCGCGCCCGGCGGCGGCCGCCGGCGGGGCGGCGCCGCCCC	GGGTCACGTGGCCGCGGCG	+
M92	GATA1_HUMAN.H11MO.0.A	-29	0.00928204	3.7221	0.386382	11	CCGCGCCCGGCGGCGGCCGCCGGCGGGGCGGCGCCGCCCC	CTGGCGGGGACAGATAAGA	+
M92	KLF3_HUMAN.H11MO.0.B	-8	0.0119789	4.80354	0.430647	19	CCGCGCCCGGCGGCGGCCGCCGGCGGGGCGGCGCCGCCCC	GGGGAGGGGCGGGGCCGGG	+
M92	NR1D1_HUMAN.H11MO.0.B	-16	0.0135823	5.44652	0.467061	19	CCGCGCCCGGCGGCGGCCGCCGGCGGGGCGGCGCCGCCCC	AGGGAAGTGGGTCAGAAGG	+
M93	ZN563_HUMAN.H11MO.0.C	-10	0.000227777	0.0913387	0.113613	21	GCGAGCCCGCGCGCCGCCCCGGGAGGGCGCCCGCGCGGCC	GCAGCTGCCAGTGAGGATCCC	-
M93	SP3_HUMAN.H11MO.0.B	-5	0.000423559	0.169847	0.113613	20	GCGAGCCCGCGCGCCGCCCCGGGAGGGCGCCCGCGCGGCC	CCCCGGCCCCGCCCCCCCCC	-
M93	THAP1_HUMAN.H11MO.0.C	-16	0.000831118	0.333278	0.113613	22	GCGAGCCCGCGCGCCGCCCCGGGAGGGCGCCCGCGCGGCC	CGCCGCCATCTTGGCTGCGGGC	+
M93	SP2_HUMAN.H11MO.0.A	-4	0.000893506	0.358296	0.113613	22	GCGAGCCCGCGCGCCGCCCCGGGAGGGCGCCCGCGCGGCC	CCCCCGGCCCCGCCCCCCCCCC	-
M93	PATZ1_HUMAN.H11MO.0.C	-7	0.000960284	0.385074	0.113613	22	GCGAGCCCGCGCGCCGCCCCGGGAGGGCGCCCGCGCGGCC	GGGGAGGGGGCGGGGGGGGAGG	+
M93	RXRA_HUMAN.H11MO.0.A	-18	0.00181586	0.728159	0.160599	20	GCGAGCCCGCGCGCCGCCCCGGGAGGGCGCCCGCGCGGCC	GGGGGAGGCAGAGGTCAGAG	+
M93	CLOCK_HUMAN.H11MO.0.C	-1	0.00366148	1.46825	0.291446	14	GCGAGCCCGCGCGCCGCCCCGGGAGGGCGCCCGCGCGGCC	CAGACACGTGAACA	+
M93	GATA1_HUMAN.H11MO.0.A	-29	0.00727934	2.91902	0.488075	11	GCGAGCCCGCGCGCCGCCCCGGGAGGGCGCCCGCGCGGCC	CTGGCGGGGACAGATAAGA	+
M94	SP2_HUMAN.H11MO.0.A	-14	2.98756e-05	0.0119801	0.0234077	22	CGGGTAGGGGCTCCCCCGCGGCCGGGCCTCCTCGACCCAG	CCCCCGGCCCCGCCCCCCCCCC	-
M94	SP1_HUMAN.H11MO.0.A	-10	0.000498812	0.200023	0.11098	22	CGGGTAGGGGCTCCCCCGCGGCCGGGCCTCCTCGACCCAG	CCCCCCCCCGGCCCCGCCCCCC	-
M94	SP3_HUMAN.H11MO.0.B	-15	0.00057048	0.228763	0.11098	20	CGGGTAGGGGCTCCCCCGCGGCCGGGCCTCCTCGACCCAG	CCCCGGCCCCGCCCCCCCCC	-
M94	SP4_HUMAN.H11MO.0.A	-16	0.00070823	0.284	0.11098	20	CGGGTAGGGGCTCCCCCGCGGCCGGGCCTCCTCGACCCAG	CCCGGCCCCGCCCCCTTCCC	-
M94	PATZ1_HUMAN.H11MO.0.C	-17	0.00130446	0.523089	0.16677	22	CGGGTAGGGGCTCCCCCGCGGCCGGGCCTCCTCGACCCAG	CCTCCCCCCCCGCCCCCTCCCC	-
M94	RFX1_HUMAN.H11MO.0.B	-14	0.00148996	0.597474	0.16677	22	CGGGTAGGGGCTCCCCCGCGGCCGGGCCTCCTCGACCCAG	CCGTCGCCATGGCAACCGGGGC	-
M94	THAP1_HUMAN.H11MO.0.C	-16	0.00206776	0.829171	0.192041	22	CGGGTAGGGGCTCCCCCGCGGCCGGGCCTCCTCGACCCAG	CGCCGCCATCTTGGCTGCGGGC	+
M94	ZN554_HUMAN.H11MO.0.C	-20	0.00229335	0.919633	0.192041	20	CGGGTAGGGGCTCCCCCGCGGCCGGGCCTCCTCGACCCAG	GCTGAGCCATGTGGGGTGCT	+
M94	ZN563_HUMAN.H11MO.0.C	-4	0.00276207	1.10759	0.196736	21	CGGGTAGGGGCTCCCCCGCGGCCGGGCCTCCTCGACCCAG	GGGATCCTCACTGGCAGCTGC	+
M94	KLF6_HUMAN.H11MO.0.A	-17	0.00313968	1.25901	0.204996	19	CGGGTAGGGGCTCCCCCGCGGCCGGGCCTCCTCGACCCAG	CCCCCGGCCCCGCCCTTCC	-
M94	MAZ_HUMAN.H11MO.0.A	-12	0.00344553	1.38166	0.207661	22	CGGGTAGGGGCTCCCCCGCGGCCGGGCCTCCTCGACCCAG	CCCCCCCCCCCCCCCCTCCCCC	-
M94	ESR2_HUMAN.H11MO.0.A	-23	0.00556805	2.23279	0.301446	15	CGGGTAGGGGCTCCCCCGCGGCCGGGCCTCCTCGACCCAG	AGGTCACCCTGACCT	+
M94	ZSC31_HUMAN.H11MO.0.C	-16	0.0058329	2.33899	0.301446	18	CGGGTAGGGGCTCCCCCGCGGCCGGGCCTCCTCGACCCAG	GGCAGCAGGGCAGTTATG	+
M94	KLF3_HUMAN.H11MO.0.B	-19	0.00642634	2.57696	0.301446	19	CGGGTAGGGGCTCCCCCGCGGCCGGGCCTCCTCGACCCAG	CCCGGCCCCGCCCCTCCCC	-
M94	TAF1_HUMAN.H11MO.0.A	-17	0.00654058	2.62277	0.301446	16	CGGGTAGGGGCTCCCCCGCGGCCGGGCCTCCTCGACCCAG	CCGCCGCCGCCATCTT	-
M94	VEZF1_HUMAN.H11MO.0.C	-9	0.00809095	3.24447	0.323813	22	CGGGTAGGGGCTCCCCCGCGGCCGGGCCTCCTCGACCCAG	CCCCTCCCCCTCCCCCCTCCCC	-
M94	WT1_HUMAN.H11MO.0.C	-18	0.00822155	3.29684	0.323813	20	CGGGTAGGGGCTCCCCCGCGGCCGGGCCTCCTCGACCCAG	CCCCCCCTCCTCCCCCGCCC	-
M94	ZBT17_HUMAN.H11MO.0.A	-21	0.00826576	3.31457	0.323813	19	CGGGTAGGGGCTCCCCCGCGGCCGGGCCTCCTCGACCCAG	CTTCCCCTCCCCCACCCTC	-
M94	PTF1A_HUMAN.H11MO.0.B	-7	0.0104116	4.17503	0.339896	18	CGGGTAGGGGCTCCCCCGCGGCCGGGCCTCCTCGACCCAG	GGGAAAGGGGGCAGCTGG	-
M94	RARG_HUMAN.H11MO.0.B	-20	0.0133607	5.35763	0.406426	18	CGGGTAGGGGCTCCCCCGCGGCCGGGCCTCCTCGACCCAG	CCCAGGTCACTCTGACCT	-
M94	KLF15_HUMAN.H11MO.0.A	-14	0.0134869	5.40826	0.406426	19	CGGGTAGGGGCTCCCCCGCGGCCGGGCCTCCTCGACCCAG	CCCCCCCCTGCTCCTCCCC	-
M94	RFX5_HUMAN.H11MO.0.A	-17	0.0149359	5.98929	0.43342	20	CGGGTAGGGGCTCCCCCGCGGCCGGGCCTCCTCGACCCAG	TCTGCCTAGCAACAGCTGAC	-
M95	SP2_HUMAN.H11MO.0.A	-15	6.63614e-06	0.00266109	0.00519438	22	CTCCGCCCCGTCGGGGCCCCGACCAGGCCATCGCCCCCTT	CCCCCGGCCCCGCCCCCCCCCC	-
M95	SP3_HUMAN.H11MO.0.B	-16	5.90162e-05	0.0236655	0.0230972	20	CTCCGCCCCGTCGGGGCCCCGACCAGGCCATCGCCCCCTT	CCCCGGCCCCGCCCCCCCCC	-
M95	PATZ1_HUMAN.H11MO.0.C	-15	0.000135441	0.054312	0.0326477	22	CTCCGCCCCGTCGGGGCCCCGACCAGGCCATCGCCCCCTT	CCTCCCCCCCCGCCCCCTCCCC	-
M95	RXRA_HUMAN.H11MO.0.A	-16	0.000166838	0.066902	0.0326477	20	CTCCGCCCCGTCGGGGCCCCGACCAGGCCATCGCCCCCTT	CTCTGACCTCTGCCTCCCCC	-
M95	VEZF1_HUMAN.H11MO.0.C	-22	0.000254313	0.10198	0.0398123	18	CTCCGCCCCGTCGGGGCCCCGACCAGGCCATCGCCCCCTT	CCCCTCCCCCTCCCCCCTCCCC	-
M95	KLF6_HUMAN.H11MO.0.A	-4	0.000477774	0.191587	0.0623289	19	CTCCGCCCCGTCGGGGCCCCGACCAGGCCATCGCCCCCTT	CCCCCGGCCCCGCCCTTCC	-
M95	MAZ_HUMAN.H11MO.0.A	-16	0.000677537	0.271692	0.0757623	22	CTCCGCCCCGTCGGGGCCCCGACCAGGCCATCGCCCCCTT	CCCCCCCCCCCCCCCCTCCCCC	-
M95	KLF3_HUMAN.H11MO.0.B	-16	0.00091001	0.364914	0.0890378	19	CTCCGCCCCGTCGGGGCCCCGACCAGGCCATCGCCCCCTT	CCCGGCCCCGCCCCTCCCC	-
M95	RARG_HUMAN.H11MO.0.B	-21	0.00146563	0.587718	0.111938	18	CTCCGCCCCGTCGGGGCCCCGACCAGGCCATCGCCCCCTT	CCCAGGTCACTCTGACCT	-
M95	ZN341_HUMAN.H11MO.0.C	-15	0.00171311	0.686956	0.111938	22	CTCCGCCCCGTCGGGGCCCCGACCAGGCCATCGCCCCCTT	GCTCTTCCCTCCCCCCCCCCCC	-
M95	EGR2_HUMAN.H11MO.0.A	-22	0.00171609	0.688151	0.111938	18	CTCCGCCCCGTCGGGGCCCCGACCAGGCCATCGCCCCCTT	CCCCTCCCACACCCCCCC	-
M95	THAP1_HUMAN.H11MO.0.C	-14	0.001967	0.788766	0.11235	22	CTCCGCCCCGTCGGGGCCCCGACCAGGCCATCGCCCCCTT	CGCCGCCATCTTGGCTGCGGGC	+
M95	COT1_HUMAN.H11MO.0.C	-21	0.00200948	0.8058	0.11235	17	CTCCGCCCCGTCGGGGCCCCGACCAGGCCATCGCCCCCTT	CCCTGACCTCTGACCCC	-
M95	ZN563_HUMAN.H11MO.0.C	-15	0.00317169	1.27185	0.149327	21	CTCCGCCCCGTCGGGGCCCCGACCAGGCCATCGCCCCCTT	GCAGCTGCCAGTGAGGATCCC	-
M95	SP4_HUMAN.H11MO.0.A	-23	0.00362471	1.45351	0.149327	17	CTCCGCCCCGTCGGGGCCCCGACCAGGCCATCGCCCCCTT	CCCGGCCCCGCCCCCTTCCC	-
M95	ZN263_HUMAN.H11MO.0.A	-25	0.00362471	1.45351	0.149327	15	CTCCGCCCCGTCGGGGCCCCGACCAGGCCATCGCCCCCTT	CTCCTCCTCTCCCTCCTCCC	-
M95	TAF1_HUMAN.H11MO.0.A	-24	0.00560316	2.24687	0.219291	16	CTCCGCCCCGTCGGGGCCCCGACCAGGCCATCGCCCCCTT	CCGCCGCCGCCATCTT	-
M95	ZN467_HUMAN.H11MO.0.C	-27	0.00607388	2.43563	0.226394	13	CTCCGCCCCGTCGGGGCCCCGACCAGGCCATCGCCCCCTT	CCCCCCCCCCCCTCCCCTCCCC	-
M95	NR1D1_HUMAN.H11MO.0.B	-19	0.00670851	2.69011	0.238683	19	CTCCGCCCCGTCGGGGCCCCGACCAGGCCATCGCCCCCTT	CCTTCTGACCCACTTCCCT	-
M95	NR1H4_HUMAN.H11MO.0.B	-7	0.00943634	3.78397	0.295449	19	CTCCGCCCCGTCGGGGCCCCGACCAGGCCATCGCCCCCTT	CCTCGGGGTCATTGACCCC	-
M95	ZBT17_HUMAN.H11MO.0.A	-19	0.00943634	3.78397	0.295449	19	CTCCGCCCCGTCGGGGCCCCGACCAGGCCATCGCCCCCTT	CTTCCCCTCCCCCACCCTC	-
M95	ETV5_HUMAN.H11MO.0.C	-26	0.0105346	4.22437	0.317148	14	CTCCGCCCCGTCGGGGCCCCGACCAGGCCATCGCCCCCTT	CTCACTTCCTGCTC	-
M95	SRBP2_HUMAN.H11MO.0.B	-28	0.0111763	4.4817	0.324006	12	CTCCGCCCCGTCGGGGCCCCGACCAGGCCATCGCCCCCTT	CCTCACCCCACCC	-
M95	Z324A_HUMAN.H11MO.0.C	-16	0.0122077	4.89529	0.329499	23	CTCCGCCCCGTCGGGGCCCCGACCAGGCCATCGCCCCCTT	TATCAAACCATCCTTTGCTGCCA	+
M95	RARA_HUMAN.H11MO.0.A	-21	0.0129173	5.17983	0.33222	19	CTCCGCCCCGTCGGGGCCCCGACCAGGCCATCGCCCCCTT	CCTTGACCTCTTGATCCCCC	-
M95	ZN554_HUMAN.H11MO.0.C	-10	0.0156182	6.26289	0.382031	20	CTCCGCCCCGTCGGGGCCCCGACCAGGCCATCGCCCCCTT	GCTGAGCCATGTGGGGTGCT	+
M95	MXI1_HUMAN.H11MO.0.A	-5	0.0178116	7.14245	0.410055	15	CTCCGCCCCGTCGGGGCCCCGACCAGGCCATCGCCCCCTT	GCACGTGGCGGCGGG	+
M95	EGR1_HUMAN.H11MO.0.A	-21	0.0185843	7.45231	0.41562	17	CTCCGCCCCGTCGGGGCCCCGACCAGGCCATCGCCCCCTT	CCCCCGCCCACGCCCTC	-
M95	USF2_HUMAN.H11MO.0.A	-19	0.0206482	8.27994	0.448951	19	CTCCGCCCCGTCGGGGCCCCGACCAGGCCATCGCCCCCTT	CGCCGCGGCCACGTGACCC	-
M95	TAL1_HUMAN.H11MO.0.A	6	0.0219903	8.81809	0.465207	13	CTCCGCCCCGTCGGGGCCCCGACCAGGCCATCGCCCCCTT	CCTTATCTGCCCCCCCCAG	-
M95	THA_HUMAN.H11MO.0.C	-13	0.0227447	9.12061	0.468505	17	CTCCGCCCCGTCGGGGCCCCGACCAGGCCATCGCCCCCTT	CTGACCTGAAGTGACCC	-
M95	RFX1_HUMAN.H11MO.0.B	-6	0.0244723	9.8134	0.491166	22	CTCCGCCCCGTCGGGGCCCCGACCAGGCCATCGCCCCCTT	GCCCCGGTTGCCATGGCGACGG	+
M97	SP2_HUMAN.H11MO.0.A	-4	0.000648742	0.260145	0.210636	22	GCCGGACGGCGGGCGCGCGCCCGGCGGCCGGTGCCGCCCG	GGGGGGGGGGCGGGGCCGGGGG	+
M97	THAP1_HUMAN.H11MO.0.C	-4	0.000695591	0.278932	0.210636	22	GCCGGACGGCGGGCGCGCGCCCGGCGGCCGGTGCCGCCCG	CGCCGCCATCTTGGCTGCGGGC	+
M97	SP3_HUMAN.H11MO.0.B	-12	0.00112696	0.451912	0.222818	20	GCCGGACGGCGGGCGCGCGCCCGGCGGCCGGTGCCGCCCG	GGGGGGGGGCGGGGCCGGGG	+
M97	RXRA_HUMAN.H11MO.0.A	-6	0.00298118	1.19545	0.390128	20	GCCGGACGGCGGGCGCGCGCCCGGCGGCCGGTGCCGCCCG	GGGGGAGGCAGAGGTCAGAG	+
M97	RARG_HUMAN.H11MO.0.B	6	0.00394636	1.58249	0.390128	12	GCCGGACGGCGGGCGCGCGCCCGGCGGCCGGTGCCGCCCG	AGGTCAGAGTGACCTGGG	+
M97	PATZ1_HUMAN.H11MO.0.C	-11	0.00466553	1.87088	0.398173	22	GCCGGACGGCGGGCGCGCGCCCGGCGGCCGGTGCCGCCCG	GGGGAGGGGGCGGGGGGGGAGG	+
M97	GATA1_HUMAN.H11MO.0.A	8	0.00553189	2.21829	0.398173	11	GCCGGACGGCGGGCGCGCGCCCGGCGGCCGGTGCCGCCCG	TCTTATCTGTCCCCGCCAG	-
M97	KLF6_HUMAN.H11MO.0.A	-8	0.00631495	2.53229	0.398173	19	GCCGGACGGCGGGCGCGCGCCCGGCGGCCGGTGCCGCCCG	GGAAGGGCGGGGCCGGGGG	+
M97	MXI1_HUMAN.H11MO.0.A	-16	0.00644919	2.58612	0.398173	15	GCCGGACGGCGGGCGCGCGCCCGGCGGCCGGTGCCGCCCG	GCACGTGGCGGCGGG	+
M97	NR1D1_HUMAN.H11MO.0.B	-17	0.00874369	3.50622	0.47496	19	GCCGGACGGCGGGCGCGCGCCCGGCGGCCGGTGCCGCCCG	CCTTCTGACCCACTTCCCT	-
M97	ZN563_HUMAN.H11MO.0.C	-7	0.0108617	4.35554	0.47496	21	GCCGGACGGCGGGCGCGCGCCCGGCGGCCGGTGCCGCCCG	GGGATCCTCACTGGCAGCTGC	+
M97	KLF3_HUMAN.H11MO.0.B	-6	0.0112793	4.52299	0.47496	19	GCCGGACGGCGGGCGCGCGCCCGGCGGCCGGTGCCGCCCG	GGGGAGGGGCGGGGCCGGG	+
M97	VEZF1_HUMAN.H11MO.0.C	-10	0.0114447	4.58933	0.47496	22	GCCGGACGGCGGGCGCGCGCCCGGCGGCCGGTGCCGCCCG	GGGGAGGGGGGAGGGGGAGGGG	+
M97	USF2_HUMAN.H11MO.0.A	10	0.0120112	4.81648	0.47496	9	GCCGGACGGCGGGCGCGCGCCCGGCGGCCGGTGCCGCCCG	GGGTCACGTGGCCGCGGCG	+
M98	SP2_HUMAN.H11MO.0.A	-13	0.000239908	0.0962032	0.190962	22	CCGGGCCCGCCCGCGGCAGCGCCCGGCGGCGGCGGCGCCC	GGGGGGGGGGCGGGGCCGGGGG	+
M98	SP3_HUMAN.H11MO.0.B	-14	0.00080025	0.3209	0.213984	20	CCGGGCCCGCCCGCGGCAGCGCCCGGCGGCGGCGGCGCCC	GGGGGGGGGCGGGGCCGGGG	+
M98	PATZ1_HUMAN.H11MO.0.C	-13	0.00113559	0.45537	0.213984	22	CCGGGCCCGCCCGCGGCAGCGCCCGGCGGCGGCGGCGCCC	GGGGAGGGGGCGGGGGGGGAGG	+
M98	ZN563_HUMAN.H11MO.0.C	-2	0.00115022	0.461239	0.213984	21	CCGGGCCCGCCCGCGGCAGCGCCCGGCGGCGGCGGCGCCC	GGGATCCTCACTGGCAGCTGC	+
M98	THAP1_HUMAN.H11MO.0.C	-6	0.00148493	0.595458	0.213984	22	CCGGGCCCGCCCGCGGCAGCGCCCGGCGGCGGCGGCGCCC	GCCCGCAGCCAAGATGGCGGCG	-
M98	RXRA_HUMAN.H11MO.0.A	-1	0.00188182	0.75461	0.213984	20	CCGGGCCCGCCCGCGGCAGCGCCCGGCGGCGGCGGCGCCC	GGGGGAGGCAGAGGTCAGAG	+
M98	GATA1_HUMAN.H11MO.0.A	-29	0.00404897	1.62364	0.32229	11	CCGGGCCCGCCCGCGGCAGCGCCCGGCGGCGGCGGCGCCC	CTGGCGGGGACAGATAAGA	+
M98	RFX1_HUMAN.H11MO.0.B	-14	0.00566159	2.2703	0.344223	22	CCGGGCCCGCCCGCGGCAGCGCCCGGCGGCGGCGGCGCCC	CCGTCGCCATGGCAACCGGGGC	-
M98	KLF6_HUMAN.H11MO.0.A	-10	0.00605433	2.42778	0.344223	19	CCGGGCCCGCCCGCGGCAGCGCCCGGCGGCGGCGGCGCCC	GGAAGGGCGGGGCCGGGGG	+
M98	ZN341_HUMAN.H11MO.0.C	0	0.00765545	3.06983	0.406239	22	CCGGGCCCGCCCGCGGCAGCGCCCGGCGGCGGCGGCGCCC	GGGGGGGGGGGGAGGGAAGAGC	+
M99	SP2_HUMAN.H11MO.0.A	-6	5.31889e-06	0.00213288	0.00418562	22	CCGCGCCGGCAGCGGGCGGGCGGCCGGCCGGGCCCGCTCG	GGGGGGGGGGCGGGGCCGGGGG	+
M99	SP3_HUMAN.H11MO.0.B	-7	1.33079e-05	0.00533645	0.00518678	20	CCGCGCCGGCAGCGGGCGGGCGGCCGGCCGGGCCCGCTCG	GGGGGGGGGCGGGGCCGGGG	+
M99	PATZ1_HUMAN.H11MO.0.C	-6	1.97734e-05	0.00792912	0.00518678	22	CCGCGCCGGCAGCGGGCGGGCGGCCGGCCGGGCCCGCTCG	GGGGAGGGGGCGGGGGGGGAGG	+
M99	MAZ_HUMAN.H11MO.0.A	-5	3.27049e-05	0.0131147	0.00643415	22	CCGCGCCGGCAGCGGGCGGGCGGCCGGCCGGGCCCGCTCG	GGGGGAGGGGGGGGGGGGGGGG	+
M99	VEZF1_HUMAN.H11MO.0.C	-10	5.79319e-05	0.0232307	0.00911773	22	CCGCGCCGGCAGCGGGCGGGCGGCCGGCCGGGCCCGCTCG	GGGGAGGGGGGAGGGGGAGGGG	+
M99	THAP1_HUMAN.H11MO.0.C	-3	9.33678e-05	0.0374405	0.0122457	22	CCGCGCCGGCAGCGGGCGGGCGGCCGGCCGGGCCCGCTCG	GCCCGCAGCCAAGATGGCGGCG	-
M99	KLF6_HUMAN.H11MO.0.A	-3	0.000174579	0.0700062	0.019626	19	CCGCGCCGGCAGCGGGCGGGCGGCCGGCCGGGCCCGCTCG	GGAAGGGCGGGGCCGGGGG	+
M99	ZN341_HUMAN.H11MO.0.C	-15	0.000392777	0.157503	0.03814	22	CCGCGCCGGCAGCGGGCGGGCGGCCGGCCGGGCCCGCTCG	GGGGGGGGGGGGAGGGAAGAGC	+
M99	RXRA_HUMAN.H11MO.0.A	-7	0.00044914	0.180105	0.03814	20	CCGCGCCGGCAGCGGGCGGGCGGCCGGCCGGGCCCGCTCG	GGGGGAGGCAGAGGTCAGAG	+
M99	SP4_HUMAN.H11MO.0.A	-13	0.000484665	0.194351	0.03814	20	CCGCGCCGGCAGCGGGCGGGCGGCCGGCCGGGCCCGCTCG	GGGAAGGGGGCGGGGCCGGG	+
M99	ZBT17_HUMAN.H11MO.0.A	-5	0.00068073	0.272973	0.0486991	19	CCGCGCCGGCAGCGGGCGGGCGGCCGGCCGGGCCCGCTCG	GAGGGTGGGGGAGGGGAAG	+
M99	RFX5_HUMAN.H11MO.0.A	-4	0.00145967	0.585327	0.095722	20	CCGCGCCGGCAGCGGGCGGGCGGCCGGCCGGGCCCGCTCG	GTCAGCTGTTGCTAGGCAGA	+
M99	KLF3_HUMAN.H11MO.0.B	-12	0.00193239	0.77489	0.103885	19	CCGCGCCGGCAGCGGGCGGGCGGCCGGCCGGGCCCGCTCG	GGGGAGGGGCGGGGCCGGG	+
M99	ZN563_HUMAN.H11MO.0.C	-5	0.00202449	0.811822	0.103885	21	CCGCGCCGGCAGCGGGCGGGCGGCCGGCCGGGCCCGCTCG	GCAGCTGCCAGTGAGGATCCC	-
M99	EGR1_HUMAN.H11MO.0.A	-9	0.00211221	0.846994	0.103885	17	CCGCGCCGGCAGCGGGCGGGCGGCCGGCCGGGCCCGCTCG	GAGGGCGTGGGCGGGGG	+
M99	EGR2_HUMAN.H11MO.0.A	-7	0.00421486	1.69016	0.184268	18	CCGCGCCGGCAGCGGGCGGGCGGCCGGCCGGGCCCGCTCG	GGGGGGGTGTGGGAGGGG	+
M99	RFX1_HUMAN.H11MO.0.B	-5	0.00447452	1.79428	0.185324	22	CCGCGCCGGCAGCGGGCGGGCGGCCGGCCGGGCCCGCTCG	GCCCCGGTTGCCATGGCGACGG	+
M99	NR1D1_HUMAN.H11MO.0.B	-9	0.00817507	3.2782	0.321662	19	CCGCGCCGGCAGCGGGCGGGCGGCCGGCCGGGCCCGCTCG	AGGGAAGTGGGTCAGAAGG	+
M99	WT1_HUMAN.H11MO.0.C	-11	0.00947278	3.79859	0.34499	20	CCGCGCCGGCAGCGGGCGGGCGGCCGGCCGGGCCCGCTCG	GGGCGGGGGAGGAGGGGGGG	+
M99	Z324A_HUMAN.H11MO.0.C	-3	0.0107456	4.30899	0.352337	23	CCGCGCCGGCAGCGGGCGGGCGGCCGGCCGGGCCCGCTCG	TGGCAGCAAAGGATGGTTTGATA	-
M99	TAF1_HUMAN.H11MO.0.A	-13	0.0130804	5.24524	0.400547	16	CCGCGCCGGCAGCGGGCGGGCGGCCGGCCGGGCCCGCTCG	AAGATGGCGGCGGCGG	+
M99	ZN335_HUMAN.H11MO.0.A	-4	0.0132339	5.3068	0.400547	22	CCGCGCCGGCAGCGGGCGGGCGGCCGGCCGGGCCCGCTCG	TCAGGCAGCGCCGAGGACAGCC	-
M99	MXI1_HUMAN.H11MO.0.A	-12	0.0141871	5.68904	0.4082	15	CCGCGCCGGCAGCGGGCGGGCGGCCGGCCGGGCCCGCTCG	GCACGTGGCGGCGGG	+
M99	KLF15_HUMAN.H11MO.0.A	-6	0.0145242	5.82421	0.4082	19	CCGCGCCGGCAGCGGGCGGGCGGCCGGCCGGGCCCGCTCG	GGGGAGGAGCAGGGGGGGG	+
M99	FEV_HUMAN.H11MO.0.B	-15	0.0165103	6.62063	0.448018	10	CCGCGCCGGCAGCGGGCGGGCGGCCGGCCGGGCCCGCTCG	GCGGGAAGCG	+
M99	PAX5_HUMAN.H11MO.0.A	-13	0.0181794	7.28993	0.457324	21	CCGCGCCGGCAGCGGGCGGGCGGCCGGCCGGGCCCGCTCG	GCCTGGGCAGCAGAGCGTGAC	+
M99	PTF1A_HUMAN.H11MO.0.B	-19	0.0184272	7.38932	0.457324	18	CCGCGCCGGCAGCGGGCGGGCGGCCGGCCGGGCCCGCTCG	GGGAAAGGGGGCAGCTGG	-
M99	NR1H4_HUMAN.H11MO.0.B	-4	0.0185967	7.45727	0.457324	19	CCGCGCCGGCAGCGGGCGGGCGGCCGGCCGGGCCCGCTCG	GGGGTCAATGACCCCGAGG	+
M99	ZN554_HUMAN.H11MO.0.C	-14	0.0208448	8.35877	0.482578	20	CCGCGCCGGCAGCGGGCGGGCGGCCGGCCGGGCCCGCTCG	GCTGAGCCATGTGGGGTGCT	+
M99	ZN467_HUMAN.H11MO.0.C	-6	0.0208501	8.36089	0.482578	22	CCGCGCCGGCAGCGGGCGGGCGGCCGGCCGGGCCCGCTCG	GGGGAGGGGAGGGGGGGGGGGG	+
M100	PATZ1_HUMAN.H11MO.0.C	-19	9.33739e-06	0.00374429	0.00275795	21	GGGAAGAAGCCGAAGGAGCCGGGCGCGCAAAGCGAATGCG	GGGGAGGGGGCGGGGGGGGAGG	+
M100	VEZF1_HUMAN.H11MO.0.C	-12	1.02014e-05	0.00409078	0.00275795	22	GGGAAGAAGCCGAAGGAGCCGGGCGCGCAAAGCGAATGCG	GGGGAGGGGGGAGGGGGAGGGG	+
M100	ZN341_HUMAN.H11MO.0.C	-11	1.21636e-05	0.00487759	0.00275795	22	GGGAAGAAGCCGAAGGAGCCGGGCGCGCAAAGCGAATGCG	GGGGGGGGGGGGAGGGAAGAGC	+
M100	SP3_HUMAN.H11MO.0.B	-14	1.4147e-05	0.00567294	0.00275795	20	GGGAAGAAGCCGAAGGAGCCGGGCGCGCAAAGCGAATGCG	GGGGGGGGGCGGGGCCGGGG	+
M100	KLF6_HUMAN.H11MO.0.A	-16	8.30911e-05	0.0333195	0.0108087	19	GGGAAGAAGCCGAAGGAGCCGGGCGCGCAAAGCGAATGCG	GGAAGGGCGGGGCCGGGGG	+
M100	SP2_HUMAN.H11MO.0.A	-13	8.31657e-05	0.0333495	0.0108087	22	GGGAAGAAGCCGAAGGAGCCGGGCGCGCAAAGCGAATGCG	GGGGGGGGGGCGGGGCCGGGGG	+
M100	ZBT17_HUMAN.H11MO.0.A	-18	0.000150864	0.0604963	0.0168062	19	GGGAAGAAGCCGAAGGAGCCGGGCGCGCAAAGCGAATGCG	GAGGGTGGGGGAGGGGAAG	+
M100	MAZ_HUMAN.H11MO.0.A	-8	0.000228075	0.091458	0.0222315	22	GGGAAGAAGCCGAAGGAGCCGGGCGCGCAAAGCGAATGCG	GGGGGAGGGGGGGGGGGGGGGG	+
M100	SP4_HUMAN.H11MO.0.A	-13	0.000302493	0.1213	0.0262092	20	GGGAAGAAGCCGAAGGAGCCGGGCGCGCAAAGCGAATGCG	GGGAAGGGGGCGGGGCCGGG	+
M100	RXRA_HUMAN.H11MO.0.A	-14	0.000445812	0.17877	0.0347643	20	GGGAAGAAGCCGAAGGAGCCGGGCGCGCAAAGCGAATGCG	GGGGGAGGCAGAGGTCAGAG	+
M100	KLF3_HUMAN.H11MO.0.B	-14	0.000808123	0.324057	0.0572884	19	GGGAAGAAGCCGAAGGAGCCGGGCGCGCAAAGCGAATGCG	GGGGAGGGGCGGGGCCGGG	+
M100	WT1_HUMAN.H11MO.0.C	-20	0.00145757	0.584485	0.0938895	20	GGGAAGAAGCCGAAGGAGCCGGGCGCGCAAAGCGAATGCG	GGGCGGGGGAGGAGGGGGGG	+
M100	ZN263_HUMAN.H11MO.0.A	0	0.00156523	0.627658	0.0938895	20	GGGAAGAAGCCGAAGGAGCCGGGCGCGCAAAGCGAATGCG	GGGAGGAGGGAGAGGAGGAG	+
M100	KLF15_HUMAN.H11MO.0.A	-19	0.0017005	0.681899	0.0947174	19	GGGAAGAAGCCGAAGGAGCCGGGCGCGCAAAGCGAATGCG	GGGGAGGAGCAGGGGGGGG	+
M100	THAP1_HUMAN.H11MO.0.C	-6	0.00250371	1.00399	0.130159	22	GGGAAGAAGCCGAAGGAGCCGGGCGCGCAAAGCGAATGCG	GCCCGCAGCCAAGATGGCGGCG	-
M100	EGR1_HUMAN.H11MO.0.A	-18	0.00305198	1.22384	0.148745	17	GGGAAGAAGCCGAAGGAGCCGGGCGCGCAAAGCGAATGCG	GAGGGCGTGGGCGGGGG	+
M100	EGR2_HUMAN.H11MO.0.A	-16	0.00377087	1.51212	0.172972	18	GGGAAGAAGCCGAAGGAGCCGGGCGCGCAAAGCGAATGCG	GGGGGGGTGTGGGAGGGG	+
M100	ZN563_HUMAN.H11MO.0.C	-16	0.00475527	1.90687	0.206009	21	GGGAAGAAGCCGAAGGAGCCGGGCGCGCAAAGCGAATGCG	GCAGCTGCCAGTGAGGATCCC	-
M100	LYL1_HUMAN.H11MO.0.A	-2	0.00550437	2.20725	0.216126	14	GGGAAGAAGCCGAAGGAGCCGGGCGCGCAAAGCGAATGCG	CAGGAAACAGCTGG	-
M100	FEV_HUMAN.H11MO.0.B	-24	0.00597186	2.39471	0.216126	10	GGGAAGAAGCCGAAGGAGCCGGGCGCGCAAAGCGAATGCG	GCGGGAAGCG	+
M100	ZN467_HUMAN.H11MO.0.C	-19	0.0061037	2.44758	0.216126	21	GGGAAGAAGCCGAAGGAGCCGGGCGCGCAAAGCGAATGCG	GGGGAGGGGAGGGGGGGGGGGG	+
M100	NR1D1_HUMAN.H11MO.0.B	-16	0.0063746	2.55621	0.216126	19	GGGAAGAAGCCGAAGGAGCCGGGCGCGCAAAGCGAATGCG	AGGGAAGTGGGTCAGAAGG	+
M100	TAL1_HUMAN.H11MO.0.A	-19	0.0063746	2.55621	0.216126	19	GGGAAGAAGCCGAAGGAGCCGGGCGCGCAAAGCGAATGCG	CTGGGGGGGGCAGATAAGG	+
M100	GATA1_HUMAN.H11MO.0.A	-19	0.00727613	2.91773	0.226956	19	GGGAAGAAGCCGAAGGAGCCGGGCGCGCAAAGCGAATGCG	CTGGCGGGGACAGATAAGA	+
M100	ZN667_HUMAN.H11MO.0.C	-17	0.00727613	2.91773	0.226956	19	GGGAAGAAGCCGAAGGAGCCGGGCGCGCAAAGCGAATGCG	GCTGAGCTTTTAAGGCCAC	-
M100	IRF3_HUMAN.H11MO.0.B	-15	0.00788352	3.16129	0.229398	20	GGGAAGAAGCCGAAGGAGCCGGGCGCGCAAAGCGAATGCG	GAAAGGGAAAGGGAAAGTGA	+
M100	Z324A_HUMAN.H11MO.0.C	-16	0.00812022	3.25621	0.229398	23	GGGAAGAAGCCGAAGGAGCCGGGCGCGCAAAGCGAATGCG	TGGCAGCAAAGGATGGTTTGATA	-
M100	E2F7_HUMAN.H11MO.0.B	-19	0.00823692	3.303	0.229398	13	GGGAAGAAGCCGAAGGAGCCGGGCGCGCAAAGCGAATGCG	GGGGCGGGAAAGG	+
M100	PAX5_HUMAN.H11MO.0.A	-8	0.0089238	3.57844	0.239957	21	GGGAAGAAGCCGAAGGAGCCGGGCGCGCAAAGCGAATGCG	GCCTGGGCAGCAGAGCGTGAC	+
M100	ZN394_HUMAN.H11MO.0.C	-16	0.00953064	3.82179	0.247732	20	GGGAAGAAGCCGAAGGAGCCGGGCGCGCAAAGCGAATGCG	AGAATGGAATAGAATGGAAT	+
M100	GATA2_HUMAN.H11MO.0.A	-19	0.0138302	5.54591	0.347895	19	GGGAAGAAGCCGAAGGAGCCGGGCGCGCAAAGCGAATGCG	CTGGGGGGTGGAGATAAGG	+
M100	LEF1_HUMAN.H11MO.0.A	-20	0.0159183	6.38323	0.38132	14	GGGAAGAAGCCGAAGGAGCCGGGCGCGCAAAGCGAATGCG	AGCAAATCAAAGGA	-
M100	RARA_HUMAN.H11MO.0.A	-12	0.0165685	6.64395	0.38132	20	GGGAAGAAGCCGAAGGAGCCGGGCGCGCAAAGCGAATGCG	GGGGGATCAAGAGGTCAAGG	+
M100	ZN770_HUMAN.H11MO.0.C	0	0.0167714	6.72534	0.38132	22	GGGAAGAAGCCGAAGGAGCCGGGCGCGCAAAGCGAATGCG	GGGAGGCTGAGGCGGGAGGATC	+
M100	ETV5_HUMAN.H11MO.0.C	-22	0.0171149	6.86309	0.38132	14	GGGAAGAAGCCGAAGGAGCCGGGCGCGCAAAGCGAATGCG	GAGCAGGAAGTGAG	+
M100	E2F1_HUMAN.H11MO.0.A	-17	0.0183933	7.3757	0.398418	14	GGGAAGAAGCCGAAGGAGCCGGGCGCGCAAAGCGAATGCG	GGGGGGCGGGAAAG	+
M100	TFDP1_HUMAN.H11MO.0.C	-17	0.0227684	9.13014	0.469053	14	GGGAAGAAGCCGAAGGAGCCGGGCGCGCAAAGCGAATGCG	GGGGGGCGGGAAAA	+
M100	TAF1_HUMAN.H11MO.0.A	-22	0.0235021	9.42435	0.469053	16	GGGAAGAAGCCGAAGGAGCCGGGCGCGCAAAGCGAATGCG	AAGATGGCGGCGGCGG	+
M100	ZN554_HUMAN.H11MO.0.C	-21	0.023632	9.47644	0.469053	19	GGGAAGAAGCCGAAGGAGCCGGGCGCGCAAAGCGAATGCG	GCTGAGCCATGTGGGGTGCT	+
M100	ETS2_HUMAN.H11MO.0.B	0	0.0240603	9.64816	0.469053	13	GGGAAGAAGCCGAAGGAGCCGGGCGCGCAAAGCGAATGCG	GGAAGGAAGAGGA	+
M100	COT1_HUMAN.H11MO.0.C	-17	0.0255849	10.2596	0.480475	17	GGGAAGAAGCCGAAGGAGCCGGGCGCGCAAAGCGAATGCG	GGGGTCAGAGGTCAGGG	+
M100	E2F6_HUMAN.H11MO.0.A	-19	0.0258784	10.3772	0.480475	13	GGGAAGAAGCCGAAGGAGCCGGGCGCGCAAAGCGAATGCG	GGGGCGGGAAGGG	+
M101	THAP1_HUMAN.H11MO.0.C	-9	0.000348029	0.13956	0.116123	22	AGGACTCGAAGCGGCCCCGAAGCCTGCGGCCCCCACCGAG	CGCCGCCATCTTGGCTGCGGGC	+
M101	SP3_HUMAN.H11MO.0.B	-17	0.000438212	0.175723	0.116123	20	AGGACTCGAAGCGGCCCCGAAGCCTGCGGCCCCCACCGAG	CCCCGGCCCCGCCCCCCCCC	-
M101	RXRA_HUMAN.H11MO.0.A	0	0.00059684	0.239333	0.118618	20	AGGACTCGAAGCGGCCCCGAAGCCTGCGGCCCCCACCGAG	GGGGGAGGCAGAGGTCAGAG	+
M101	PATZ1_HUMAN.H11MO.0.C	-17	0.00126355	0.506683	0.179351	22	AGGACTCGAAGCGGCCCCGAAGCCTGCGGCCCCCACCGAG	CCTCCCCCCCCGCCCCCTCCCC	-
M101	SP2_HUMAN.H11MO.0.A	-16	0.00135363	0.542807	0.179351	22	AGGACTCGAAGCGGCCCCGAAGCCTGCGGCCCCCACCGAG	CCCCCGGCCCCGCCCCCCCCCC	-
M101	CLOCK_HUMAN.H11MO.0.C	-12	0.00186155	0.746481	0.211412	14	AGGACTCGAAGCGGCCCCGAAGCCTGCGGCCCCCACCGAG	TGTTCACGTGTCTG	-
M101	ZN563_HUMAN.H11MO.0.C	-7	0.00263604	1.05705	0.261948	21	AGGACTCGAAGCGGCCCCGAAGCCTGCGGCCCCCACCGAG	GCAGCTGCCAGTGAGGATCCC	-
M101	GATA1_HUMAN.H11MO.0.A	8	0.00381257	1.52884	0.313097	11	AGGACTCGAAGCGGCCCCGAAGCCTGCGGCCCCCACCGAG	TCTTATCTGTCCCCGCCAG	-
M101	SP4_HUMAN.H11MO.0.A	-18	0.00478092	1.91715	0.345519	20	AGGACTCGAAGCGGCCCCGAAGCCTGCGGCCCCCACCGAG	CCCGGCCCCGCCCCCTTCCC	-
M102	SP2_HUMAN.H11MO.0.A	-7	0.000138836	0.0556733	0.109106	22	CGGCCCGGGCCGCGGGCTGCGGCCCGGCGCGGCCGGCCCC	GGGGGGGGGGCGGGGCCGGGGG	+
M102	SP3_HUMAN.H11MO.0.B	-8	0.000302026	0.121112	0.118675	20	CGGCCCGGGCCGCGGGCTGCGGCCCGGCGCGGCCGGCCCC	GGGGGGGGGCGGGGCCGGGG	+
M102	PATZ1_HUMAN.H11MO.0.C	-6	0.000490726	0.196781	0.128547	22	CGGCCCGGGCCGCGGGCTGCGGCCCGGCGCGGCCGGCCCC	GGGGAGGGGGCGGGGGGGGAGG	+
M102	ZN563_HUMAN.H11MO.0.C	-8	0.00108307	0.434312	0.159472	21	CGGCCCGGGCCGCGGGCTGCGGCCCGGCGCGGCCGGCCCC	GCAGCTGCCAGTGAGGATCCC	-
M102	THAP1_HUMAN.H11MO.0.C	-2	0.00121757	0.488244	0.159472	22	CGGCCCGGGCCGCGGGCTGCGGCCCGGCGCGGCCGGCCCC	GCCCGCAGCCAAGATGGCGGCG	-
M102	EGR1_HUMAN.H11MO.0.A	-5	0.00146446	0.587248	0.164408	17	CGGCCCGGGCCGCGGGCTGCGGCCCGGCGCGGCCGGCCCC	GAGGGCGTGGGCGGGGG	+
M102	KLF6_HUMAN.H11MO.0.A	-3	0.00180093	0.722173	0.17691	19	CGGCCCGGGCCGCGGGCTGCGGCCCGGCGCGGCCGGCCCC	GGAAGGGCGGGGCCGGGGG	+
M102	RXRA_HUMAN.H11MO.0.A	-1	0.0023725	0.951372	0.186445	20	CGGCCCGGGCCGCGGGCTGCGGCCCGGCGCGGCCGGCCCC	GGGGGAGGCAGAGGTCAGAG	+
M102	GATA1_HUMAN.H11MO.0.A	7	0.00276759	1.1098	0.18898	12	CGGCCCGGGCCGCGGGCTGCGGCCCGGCGCGGCCGGCCCC	TCTTATCTGTCCCCGCCAG	-
M102	MXI1_HUMAN.H11MO.0.A	-32	0.00288572	1.15717	0.18898	8	CGGCCCGGGCCGCGGGCTGCGGCCCGGCGCGGCCGGCCCC	CCCGCCGCCACGTGC	-
M102	KLF3_HUMAN.H11MO.0.B	-8	0.00318526	1.27729	0.192551	19	CGGCCCGGGCCGCGGGCTGCGGCCCGGCGCGGCCGGCCCC	GGGGAGGGGCGGGGCCGGG	+
M102	SP4_HUMAN.H11MO.0.A	-7	0.00466444	1.87044	0.229099	20	CGGCCCGGGCCGCGGGCTGCGGCCCGGCGCGGCCGGCCCC	GGGAAGGGGGCGGGGCCGGG	+
M102	ZN341_HUMAN.H11MO.0.C	0	0.00542161	2.17407	0.238443	22	CGGCCCGGGCCGCGGGCTGCGGCCCGGCGCGGCCGGCCCC	GGGGGGGGGGGGAGGGAAGAGC	+
M102	VEZF1_HUMAN.H11MO.0.C	-5	0.00613237	2.45908	0.247813	22	CGGCCCGGGCCGCGGGCTGCGGCCCGGCGCGGCCGGCCCC	GGGGAGGGGGGAGGGGGAGGGG	+
M102	TAL1_HUMAN.H11MO.0.A	7	0.00674062	2.70299	0.252246	12	CGGCCCGGGCCGCGGGCTGCGGCCCGGCGCGGCCGGCCCC	CCTTATCTGCCCCCCCCAG	-
M102	NR1D1_HUMAN.H11MO.0.B	-5	0.00935517	3.75142	0.306327	19	CGGCCCGGGCCGCGGGCTGCGGCCCGGCGCGGCCGGCCCC	AGGGAAGTGGGTCAGAAGG	+
M102	USF2_HUMAN.H11MO.0.A	10	0.01288	5.16489	0.404875	9	CGGCCCGGGCCGCGGGCTGCGGCCCGGCGCGGCCGGCCCC	GGGTCACGTGGCCGCGGCG	+
M102	Z324A_HUMAN.H11MO.0.C	-15	0.016164	6.48177	0.47006	23	CGGCCCGGGCCGCGGGCTGCGGCCCGGCGCGGCCGGCCCC	TATCAAACCATCCTTTGCTGCCA	+
M102	CLOCK_HUMAN.H11MO.0.C	-19	0.0165797	6.64846	0.47006	14	CGGCCCGGGCCGCGGGCTGCGGCCCGGCGCGGCCGGCCCC	CAGACACGTGAACA	+
M102	MAZ_HUMAN.H11MO.0.A	-5	0.0167482	6.71601	0.47006	22	CGGCCCGGGCCGCGGGCTGCGGCCCGGCGCGGCCGGCCCC	GGGGGAGGGGGGGGGGGGGGGG	+
M103	THAP1_HUMAN.H11MO.0.C	-9	9.80918e-05	0.0393348	0.0545275	22	GGCCCCGCCAGCCGCCAGCGGGGCCCCCCCGCGCCCCGAG	CGCCGCCATCTTGGCTGCGGGC	+
M103	SP2_HUMAN.H11MO.0.A	-14	0.000176113	0.0706214	0.0545275	22	GGCCCCGCCAGCCGCCAGCGGGGCCCCCCCGCGCCCCGAG	CCCCCGGCCCCGCCCCCCCCCC	-
M103	ZN563_HUMAN.H11MO.0.C	-7	0.000208177	0.0834789	0.0545275	21	GGCCCCGCCAGCCGCCAGCGGGGCCCCCCCGCGCCCCGAG	GCAGCTGCCAGTGAGGATCCC	-
M103	PATZ1_HUMAN.H11MO.0.C	-15	0.000538589	0.215974	0.0700196	22	GGCCCCGCCAGCCGCCAGCGGGGCCCCCCCGCGCCCCGAG	CCTCCCCCCCCGCCCCCTCCCC	-
M103	LYL1_HUMAN.H11MO.0.A	-8	0.000560218	0.224647	0.0700196	14	GGCCCCGCCAGCCGCCAGCGGGGCCCCCCCGCGCCCCGAG	CAGGAAACAGCTGG	-
M103	SP3_HUMAN.H11MO.0.B	-9	0.000712861	0.285857	0.0700196	20	GGCCCCGCCAGCCGCCAGCGGGGCCCCCCCGCGCCCCGAG	GGGGGGGGGCGGGGCCGGGG	+
M103	SP4_HUMAN.H11MO.0.A	-8	0.00169312	0.67894	0.133043	20	GGCCCCGCCAGCCGCCAGCGGGGCCCCCCCGCGCCCCGAG	GGGAAGGGGGCGGGGCCGGG	+
M103	KLF6_HUMAN.H11MO.0.A	-21	0.00347292	1.39264	0.210163	19	GGCCCCGCCAGCCGCCAGCGGGGCCCCCCCGCGCCCCGAG	CCCCCGGCCCCGCCCTTCC	-
M103	KLF3_HUMAN.H11MO.0.B	-18	0.00374437	1.50149	0.210163	19	GGCCCCGCCAGCCGCCAGCGGGGCCCCCCCGCGCCCCGAG	CCCGGCCCCGCCCCTCCCC	-
M103	ZN554_HUMAN.H11MO.0.C	-19	0.00444239	1.7814	0.232718	20	GGCCCCGCCAGCCGCCAGCGGGGCCCCCCCGCGCCCCGAG	AGCACCCCACATGGCTCAGC	-
M103	RARG_HUMAN.H11MO.0.B	-26	0.00661604	2.65303	0.296557	14	GGCCCCGCCAGCCGCCAGCGGGGCCCCCCCGCGCCCCGAG	CCCAGGTCACTCTGACCT	-
M103	RXRA_HUMAN.H11MO.0.A	-18	0.00679322	2.72408	0.296557	20	GGCCCCGCCAGCCGCCAGCGGGGCCCCCCCGCGCCCCGAG	GGGGGAGGCAGAGGTCAGAG	+
M103	NR1H4_HUMAN.H11MO.0.B	-22	0.00835316	3.34962	0.321545	18	GGCCCCGCCAGCCGCCAGCGGGGCCCCCCCGCGCCCCGAG	GGGGTCAATGACCCCGAGG	+
M103	ZN341_HUMAN.H11MO.0.C	-17	0.00859324	3.44589	0.321545	22	GGCCCCGCCAGCCGCCAGCGGGGCCCCCCCGCGCCCCGAG	GCTCTTCCCTCCCCCCCCCCCC	-
M103	PTF1A_HUMAN.H11MO.0.B	-4	0.0102662	4.11674	0.341482	18	GGCCCCGCCAGCCGCCAGCGGGGCCCCCCCGCGCCCCGAG	GGGAAAGGGGGCAGCTGG	-
M103	MXI1_HUMAN.H11MO.0.A	-26	0.0108181	4.33808	0.341482	14	GGCCCCGCCAGCCGCCAGCGGGGCCCCCCCGCGCCCCGAG	CCCGCCGCCACGTGC	-
M103	TAL1_HUMAN.H11MO.0.A	8	0.0110557	4.43335	0.341482	11	GGCCCCGCCAGCCGCCAGCGGGGCCCCCCCGCGCCCCGAG	CCTTATCTGCCCCCCCCAG	-
M103	RFX5_HUMAN.H11MO.0.A	-3	0.0117335	4.70512	0.341482	20	GGCCCCGCCAGCCGCCAGCGGGGCCCCCCCGCGCCCCGAG	TCTGCCTAGCAACAGCTGAC	-
M103	CLOCK_HUMAN.H11MO.0.C	-11	0.0139553	5.59608	0.39164	14	GGCCCCGCCAGCCGCCAGCGGGGCCCCCCCGCGCCCCGAG	CAGACACGTGAACA	+
M103	RFX1_HUMAN.H11MO.0.B	0	0.0161842	6.48987	0.438529	22	GGCCCCGCCAGCCGCCAGCGGGGCCCCCCCGCGCCCCGAG	CCGTCGCCATGGCAACCGGGGC	-
M106	RXRA_HUMAN.H11MO.0.A	-11	0.000508088	0.203743	0.119373	20	GCCCGGCCGCCGGCGCTGCGCCACGGCCGGGCGGGCGCGG	GGGGGAGGCAGAGGTCAGAG	+
M106	THAP1_HUMAN.H11MO.0.C	-6	0.000532978	0.213724	0.119373	22	GCCCGGCCGCCGGCGCTGCGCCACGGCCGGGCGGGCGCGG	CGCCGCCATCTTGGCTGCGGGC	+
M106	SP3_HUMAN.H11MO.0.B	-14	0.000705237	0.2828	0.119373	20	GCCCGGCCGCCGGCGCTGCGCCACGGCCGGGCGGGCGCGG	CCCCGGCCCCGCCCCCCCCC	-
M106	SP2_HUMAN.H11MO.0.A	-14	0.000982728	0.394074	0.119373	22	GCCCGGCCGCCGGCGCTGCGCCACGGCCGGGCGGGCGCGG	CCCCCGGCCCCGCCCCCCCCCC	-
M106	ZN563_HUMAN.H11MO.0.C	-19	0.00201872	0.809508	0.199069	21	GCCCGGCCGCCGGCGCTGCGCCACGGCCGGGCGGGCGCGG	GCAGCTGCCAGTGAGGATCCC	-
M106	USF2_HUMAN.H11MO.0.A	10	0.00237036	0.950515	0.207772	9	GCCCGGCCGCCGGCGCTGCGCCACGGCCGGGCGGGCGCGG	GGGTCACGTGGCCGCGGCG	+
M106	KLF3_HUMAN.H11MO.0.B	-12	0.00322327	1.29253	0.228599	19	GCCCGGCCGCCGGCGCTGCGCCACGGCCGGGCGGGCGCGG	GGGGAGGGGCGGGGCCGGG	+
M106	NR1H4_HUMAN.H11MO.0.B	-15	0.00347727	1.39439	0.228599	19	GCCCGGCCGCCGGCGCTGCGCCACGGCCGGGCGGGCGCGG	GGGGTCAATGACCCCGAGG	+
M106	NR1D1_HUMAN.H11MO.0.B	-18	0.00404216	1.62091	0.232929	19	GCCCGGCCGCCGGCGCTGCGCCACGGCCGGGCGGGCGCGG	CCTTCTGACCCACTTCCCT	-
M106	PATZ1_HUMAN.H11MO.0.C	-17	0.00442893	1.776	0.232929	22	GCCCGGCCGCCGGCGCTGCGCCACGGCCGGGCGGGCGCGG	GGGGAGGGGGCGGGGGGGGAGG	+
M106	ZN341_HUMAN.H11MO.0.C	-5	0.00442893	1.776	0.232929	22	GCCCGGCCGCCGGCGCTGCGCCACGGCCGGGCGGGCGCGG	GGGGGGGGGGGGAGGGAAGAGC	+
M106	KLF6_HUMAN.H11MO.0.A	-19	0.00726719	2.91415	0.333558	19	GCCCGGCCGCCGGCGCTGCGCCACGGCCGGGCGGGCGCGG	GGAAGGGCGGGGCCGGGGG	+
M106	GATA1_HUMAN.H11MO.0.A	8	0.00726719	2.91415	0.333558	11	GCCCGGCCGCCGGCGCTGCGCCACGGCCGGGCGGGCGCGG	TCTTATCTGTCCCCGCCAG	-
M106	THA_HUMAN.H11MO.0.C	-22	0.00803358	3.22147	0.333558	17	GCCCGGCCGCCGGCGCTGCGCCACGGCCGGGCGGGCGCGG	CTGACCTGAAGTGACCC	-
M106	TAL1_HUMAN.H11MO.0.A	-28	0.0146149	5.86056	0.443443	12	GCCCGGCCGCCGGCGCTGCGCCACGGCCGGGCGGGCGCGG	CTGGGGGGGGCAGATAAGG	+
M106	SP4_HUMAN.H11MO.0.A	-11	0.0163964	6.57495	0.479071	20	GCCCGGCCGCCGGCGCTGCGCCACGGCCGGGCGGGCGCGG	GGGAAGGGGGCGGGGCCGGG	+
M106	RFX1_HUMAN.H11MO.0.B	-14	0.0173521	6.95821	0.48889	22	GCCCGGCCGCCGGCGCTGCGCCACGGCCGGGCGGGCGCGG	CCGTCGCCATGGCAACCGGGGC	-
M107	SP2_HUMAN.H11MO.0.A	-10	7.31381e-06	0.00293284	0.00575549	22	GCGGGCCGCGCGGCCGGCCCCGCCGCCGAGCTCCTCCCGG	CCCCCGGCCCCGCCCCCCCCCC	-
M107	SP3_HUMAN.H11MO.0.B	-11	2.75806e-05	0.0110598	0.0108521	20	GCGGGCCGCGCGGCCGGCCCCGCCGCCGAGCTCCTCCCGG	CCCCGGCCCCGCCCCCCCCC	-
M107	PATZ1_HUMAN.H11MO.0.C	-16	4.72155e-05	0.0189334	0.0123852	22	GCGGGCCGCGCGGCCGGCCCCGCCGCCGAGCTCCTCCCGG	CCTCCCCCCCCGCCCCCTCCCC	-
M107	THAP1_HUMAN.H11MO.0.C	-11	0.000122081	0.0489546	0.0179426	22	GCGGGCCGCGCGGCCGGCCCCGCCGCCGAGCTCCTCCCGG	CGCCGCCATCTTGGCTGCGGGC	+
M107	TAF1_HUMAN.H11MO.0.A	-10	0.000134849	0.0540746	0.0179426	16	GCGGGCCGCGCGGCCGGCCCCGCCGCCGAGCTCCTCCCGG	CCGCCGCCGCCATCTT	-
M107	KLF6_HUMAN.H11MO.0.A	-10	0.000136804	0.0548583	0.0179426	19	GCGGGCCGCGCGGCCGGCCCCGCCGCCGAGCTCCTCCCGG	CCCCCGGCCCCGCCCTTCC	-
M107	SP4_HUMAN.H11MO.0.A	-12	0.000332482	0.133325	0.0367517	20	GCGGGCCGCGCGGCCGGCCCCGCCGCCGAGCTCCTCCCGG	CCCGGCCCCGCCCCCTTCCC	-
M107	ZN563_HUMAN.H11MO.0.C	-3	0.000463849	0.186003	0.0367517	21	GCGGGCCGCGCGGCCGGCCCCGCCGCCGAGCTCCTCCCGG	GGGATCCTCACTGGCAGCTGC	+
M107	VEZF1_HUMAN.H11MO.0.C	-5	0.000467024	0.187277	0.0367517	22	GCGGGCCGCGCGGCCGGCCCCGCCGCCGAGCTCCTCCCGG	CCCCTCCCCCTCCCCCCTCCCC	-
M107	ZN341_HUMAN.H11MO.0.C	-7	0.000621119	0.249069	0.0417001	22	GCGGGCCGCGCGGCCGGCCCCGCCGCCGAGCTCCTCCCGG	GCTCTTCCCTCCCCCCCCCCCC	-
M107	KLF3_HUMAN.H11MO.0.B	-12	0.000635887	0.254991	0.0417001	19	GCGGGCCGCGCGGCCGGCCCCGCCGCCGAGCTCCTCCCGG	CCCGGCCCCGCCCCTCCCC	-
M107	PTF1A_HUMAN.H11MO.0.B	-9	0.00177231	0.710698	0.0929797	18	GCGGGCCGCGCGGCCGGCCCCGCCGCCGAGCTCCTCCCGG	CCAGCTGCCCCCTTTCCC	+
M107	MAZ_HUMAN.H11MO.0.A	-17	0.00198402	0.795594	0.0975811	22	GCGGGCCGCGCGGCCGGCCCCGCCGCCGAGCTCCTCCCGG	CCCCCCCCCCCCCCCCTCCCCC	-
M107	NR1H4_HUMAN.H11MO.0.B	-5	0.00299308	1.20022	0.13855	19	GCGGGCCGCGCGGCCGGCCCCGCCGCCGAGCTCCTCCCGG	CCTCGGGGTCATTGACCCC	-
M107	RXRA_HUMAN.H11MO.0.A	-13	0.00338029	1.3555	0.140612	20	GCGGGCCGCGCGGCCGGCCCCGCCGCCGAGCTCCTCCCGG	CTCTGACCTCTGCCTCCCCC	-
M107	EGR1_HUMAN.H11MO.0.A	-10	0.00339498	1.36139	0.140612	17	GCGGGCCGCGCGGCCGGCCCCGCCGCCGAGCTCCTCCCGG	CCCCCGCCCACGCCCTC	-
M107	SP1_HUMAN.H11MO.0.A	-6	0.00793706	3.18276	0.297426	22	GCGGGCCGCGCGGCCGGCCCCGCCGCCGAGCTCCTCCCGG	CCCCCCCCCGGCCCCGCCCCCC	-
M107	LYL1_HUMAN.H11MO.0.A	-13	0.00920963	3.69306	0.329426	14	GCGGGCCGCGCGGCCGGCCCCGCCGCCGAGCTCCTCCCGG	CCAGCTGTTTCCTG	+
M107	ZN335_HUMAN.H11MO.0.A	-18	0.0100736	4.0395	0.344662	22	GCGGGCCGCGCGGCCGGCCCCGCCGCCGAGCTCCTCCCGG	GGCTGTCCTCGGCGCTGCCTGA	+
M107	MXI1_HUMAN.H11MO.0.A	-29	0.0117384	4.7071	0.38489	11	GCGGGCCGCGCGGCCGGCCCCGCCGCCGAGCTCCTCCCGG	CCCGCCGCCACGTGC	-
M107	ZN667_HUMAN.H11MO.0.C	-17	0.0129659	5.19933	0.408133	19	GCGGGCCGCGCGGCCGGCCCCGCCGCCGAGCTCCTCCCGG	GTGGCCTTAAAAGCTCAGC	+
M107	ZBT17_HUMAN.H11MO.0.A	-5	0.0138082	5.53708	0.417928	19	GCGGGCCGCGCGGCCGGCCCCGCCGCCGAGCTCCTCCCGG	CTTCCCCTCCCCCACCCTC	-
M107	ZN263_HUMAN.H11MO.0.A	-18	0.0147295	5.90653	0.429302	20	GCGGGCCGCGCGGCCGGCCCCGCCGCCGAGCTCCTCCCGG	CTCCTCCTCTCCCTCCTCCC	-
M107	KLF15_HUMAN.H11MO.0.A	-7	0.0177041	7.09936	0.446475	19	GCGGGCCGCGCGGCCGGCCCCGCCGCCGAGCTCCTCCCGG	CCCCCCCCTGCTCCTCCCC	-
M107	ZN467_HUMAN.H11MO.0.C	-17	0.0179494	7.19771	0.446475	22	GCGGGCCGCGCGGCCGGCCCCGCCGCCGAGCTCCTCCCGG	CCCCCCCCCCCCTCCCCTCCCC	-
M107	SMAD3_HUMAN.H11MO.0.B	-11	0.0183585	7.36175	0.446475	12	GCGGGCCGCGCGGCCGGCCCCGCCGCCGAGCTCCTCCCGG	CTCTGTCACCTG	+
M107	ZN554_HUMAN.H11MO.0.C	-16	0.0187229	7.50786	0.446475	20	GCGGGCCGCGCGGCCGGCCCCGCCGCCGAGCTCCTCCCGG	GCTGAGCCATGTGGGGTGCT	+
M107	RFX1_HUMAN.H11MO.0.B	-15	0.0200843	8.05381	0.464743	22	GCGGGCCGCGCGGCCGGCCCCGCCGCCGAGCTCCTCCCGG	GCCCCGGTTGCCATGGCGACGG	+
M107	PAX5_HUMAN.H11MO.0.A	-11	0.0206701	8.28871	0.464743	21	GCGGGCCGCGCGGCCGGCCCCGCCGCCGAGCTCCTCCCGG	GTCACGCTCTGCTGCCCAGGC	-
M107	WT1_HUMAN.H11MO.0.C	-17	0.0223432	8.95962	0.488406	20	GCGGGCCGCGCGGCCGGCCCCGCCGCCGAGCTCCTCCCGG	CCCCCCCTCCTCCCCCGCCC	-
M108	SP2_HUMAN.H11MO.0.A	-3	6.37029e-06	0.00255448	0.00500569	22	GCTGCGAGGCGGGAGGGCGCAGGCCCGGACATGAGCTGGG	GGGGGGGGGGCGGGGCCGGGGG	+
M108	SP3_HUMAN.H11MO.0.B	-4	1.50766e-05	0.00604571	0.00592349	20	GCTGCGAGGCGGGAGGGCGCAGGCCCGGACATGAGCTGGG	GGGGGGGGGCGGGGCCGGGG	+
M108	PATZ1_HUMAN.H11MO.0.C	-14	0.0001159	0.0464759	0.0303576	22	GCTGCGAGGCGGGAGGGCGCAGGCCCGGACATGAGCTGGG	GGGGAGGGGGCGGGGGGGGAGG	+
M108	VEZF1_HUMAN.H11MO.0.C	-2	0.000206171	0.0826746	0.0373203	22	GCTGCGAGGCGGGAGGGCGCAGGCCCGGACATGAGCTGGG	GGGGAGGGGGGAGGGGGAGGGG	+
M108	SP1_HUMAN.H11MO.0.A	-7	0.000237471	0.0952258	0.0373203	22	GCTGCGAGGCGGGAGGGCGCAGGCCCGGACATGAGCTGGG	GGGGGGCGGGGCCGGGGGGGGG	+
M108	MAZ_HUMAN.H11MO.0.A	-8	0.000413651	0.165874	0.0501851	22	GCTGCGAGGCGGGAGGGCGCAGGCCCGGACATGAGCTGGG	GGGGGAGGGGGGGGGGGGGGGG	+
M108	KLF6_HUMAN.H11MO.0.A	-11	0.000474889	0.19043	0.0501851	19	GCTGCGAGGCGGGAGGGCGCAGGCCCGGACATGAGCTGGG	GGAAGGGCGGGGCCGGGGG	+
M108	KLF3_HUMAN.H11MO.0.B	-8	0.000510928	0.204882	0.0501851	19	GCTGCGAGGCGGGAGGGCGCAGGCCCGGACATGAGCTGGG	GGGGAGGGGCGGGGCCGGG	+
M108	SP4_HUMAN.H11MO.0.A	-3	0.00161918	0.64929	0.14137	20	GCTGCGAGGCGGGAGGGCGCAGGCCCGGACATGAGCTGGG	GGGAAGGGGGCGGGGCCGGG	+
M108	ZBT17_HUMAN.H11MO.0.A	-19	0.00181378	0.727326	0.142524	19	GCTGCGAGGCGGGAGGGCGCAGGCCCGGACATGAGCTGGG	GAGGGTGGGGGAGGGGAAG	+
M108	EGR1_HUMAN.H11MO.0.A	-6	0.00208043	0.834252	0.144697	17	GCTGCGAGGCGGGAGGGCGCAGGCCCGGACATGAGCTGGG	GAGGGCGTGGGCGGGGG	+
M108	THAP1_HUMAN.H11MO.0.C	-3	0.00225017	0.902317	0.144697	22	GCTGCGAGGCGGGAGGGCGCAGGCCCGGACATGAGCTGGG	GCCCGCAGCCAAGATGGCGGCG	-
M108	ZN341_HUMAN.H11MO.0.C	-11	0.00239386	0.959939	0.144697	22	GCTGCGAGGCGGGAGGGCGCAGGCCCGGACATGAGCTGGG	GGGGGGGGGGGGAGGGAAGAGC	+
M108	WT1_HUMAN.H11MO.0.C	-3	0.00353042	1.4157	0.198154	20	GCTGCGAGGCGGGAGGGCGCAGGCCCGGACATGAGCTGGG	GGGCGGGGGAGGAGGGGGGG	+
M108	GABPA_HUMAN.H11MO.0.A	-20	0.00566924	2.27337	0.296988	14	GCTGCGAGGCGGGAGGGCGCAGGCCCGGACATGAGCTGGG	GGAACCGGAAGTGG	+
M108	ZN263_HUMAN.H11MO.0.A	-3	0.00656927	2.63428	0.312435	20	GCTGCGAGGCGGGAGGGCGCAGGCCCGGACATGAGCTGGG	GGGAGGAGGGAGAGGAGGAG	+
M108	SALL4_HUMAN.H11MO.0.B	-7	0.00675933	2.71049	0.312435	10	GCTGCGAGGCGGGAGGGCGCAGGCCCGGACATGAGCTGGG	GGAGGGTGGG	+
M108	E2F6_HUMAN.H11MO.0.A	-20	0.00796502	3.19397	0.345973	13	GCTGCGAGGCGGGAGGGCGCAGGCCCGGACATGAGCTGGG	GGGGCGGGAAGGG	+
M108	EGR2_HUMAN.H11MO.0.A	-4	0.00836549	3.35456	0.345973	18	GCTGCGAGGCGGGAGGGCGCAGGCCCGGACATGAGCTGGG	GGGGGGGTGTGGGAGGGG	+
M108	KLF15_HUMAN.H11MO.0.A	-9	0.00906683	3.6358	0.350138	19	GCTGCGAGGCGGGAGGGCGCAGGCCCGGACATGAGCTGGG	GGGGAGGAGCAGGGGGGGG	+
M108	THA_HUMAN.H11MO.0.C	-15	0.00935738	3.75231	0.350138	17	GCTGCGAGGCGGGAGGGCGCAGGCCCGGACATGAGCTGGG	GGGTCACTTCAGGTCAG	+
M108	KLF1_HUMAN.H11MO.0.A	-9	0.0109647	4.39685	0.363267	14	GCTGCGAGGCGGGAGGGCGCAGGCCCGGACATGAGCTGGG	GGGGCGGGGCCGGG	+
M108	ZN467_HUMAN.H11MO.0.C	-8	0.011037	4.42584	0.363267	22	GCTGCGAGGCGGGAGGGCGCAGGCCCGGACATGAGCTGGG	GGGGAGGGGAGGGGGGGGGGGG	+
M108	ELK4_HUMAN.H11MO.0.A	-22	0.0114167	4.57808	0.363267	12	GCTGCGAGGCGGGAGGGCGCAGGCCCGGACATGAGCTGGG	GACCGGAAGTGG	+
M108	RXRA_HUMAN.H11MO.0.A	-14	0.0119139	4.77748	0.363267	20	GCTGCGAGGCGGGAGGGCGCAGGCCCGGACATGAGCTGGG	GGGGGAGGCAGAGGTCAGAG	+
M108	ZN281_HUMAN.H11MO.0.A	-4	0.0120197	4.81991	0.363267	15	GCTGCGAGGCGGGAGGGCGCAGGCCCGGACATGAGCTGGG	GGGTGGGGGAGGGGA	+
M108	ELF2_HUMAN.H11MO.0.C	-21	0.013433	5.38665	0.383018	13	GCTGCGAGGCGGGAGGGCGCAGGCCCGGACATGAGCTGGG	AACCCGGAAGTGG	+
M108	FEV_HUMAN.H11MO.0.B	-23	0.0136481	5.4729	0.383018	10	GCTGCGAGGCGGGAGGGCGCAGGCCCGGACATGAGCTGGG	GCGGGAAGCG	+
M108	ZNF76_HUMAN.H11MO.0.C	-15	0.0153624	6.16033	0.416262	22	GCTGCGAGGCGGGAGGGCGCAGGCCCGGACATGAGCTGGG	GGGGCATTCTGGGAATTGTAGT	+
M108	E2F1_HUMAN.H11MO.0.A	-18	0.0178937	7.17538	0.46835	14	GCTGCGAGGCGGGAGGGCGCAGGCCCGGACATGAGCTGGG	GGGGGGCGGGAAAG	+
M108	STAT1_HUMAN.H11MO.0.A	-16	0.0184768	7.40921	0.46835	19	GCTGCGAGGCGGGAGGGCGCAGGCCCGGACATGAGCTGGG	GTGATTTCCAGGAAAGGGG	-
M108	KLF9_HUMAN.H11MO.0.C	-5	0.0191574	7.68214	0.470427	15	GCTGCGAGGCGGGAGGGCGCAGGCCCGGACATGAGCTGGG	GGAGGGGGCGTGGCC	+
M108	TAF1_HUMAN.H11MO.0.A	-10	0.0208509	8.3612	0.496495	16	GCTGCGAGGCGGGAGGGCGCAGGCCCGGACATGAGCTGGG	AAGATGGCGGCGGCGG	+
M109	WT1_HUMAN.H11MO.0.C	-15	4.60946e-05	0.0184839	0.036029	20	CCGGGGAGATGCGCCGGGGGCTGGAGGGCGGAGAGCACCC	GGGCGGGGGAGGAGGGGGGG	+
M109	ZBTB6_HUMAN.H11MO.0.C	-16	0.00103598	0.41543	0.22556	13	CCGGGGAGATGCGCCGGGGGCTGGAGGGCGGAGAGCACCC	GGTGCTGGAGCCG	+
M109	SP1_HUMAN.H11MO.0.A	-8	0.00164668	0.660318	0.22556	22	CCGGGGAGATGCGCCGGGGGCTGGAGGGCGGAGAGCACCC	GGGGGGCGGGGCCGGGGGGGGG	+
M109	ZN341_HUMAN.H11MO.0.C	-14	0.00172889	0.693283	0.22556	22	CCGGGGAGATGCGCCGGGGGCTGGAGGGCGGAGAGCACCC	GGGGGGGGGGGGAGGGAAGAGC	+
M109	SP3_HUMAN.H11MO.0.B	-15	0.00192697	0.772715	0.22556	20	CCGGGGAGATGCGCCGGGGGCTGGAGGGCGGAGAGCACCC	GGGGGGGGGCGGGGCCGGGG	+
M109	ZSC22_HUMAN.H11MO.0.C	-18	0.0022904	0.91845	0.22556	16	CCGGGGAGATGCGCCGGGGGCTGGAGGGCGGAGAGCACCC	GGTCTGAGGGAGGAGG	+
M109	SP2_HUMAN.H11MO.0.A	-14	0.00230944	0.926087	0.22556	22	CCGGGGAGATGCGCCGGGGGCTGGAGGGCGGAGAGCACCC	GGGGGGGGGGCGGGGCCGGGGG	+
M109	MBD2_HUMAN.H11MO.0.B	-16	0.00251019	1.00659	0.22556	11	CCGGGGAGATGCGCCGGGGGCTGGAGGGCGGAGAGCACCC	GGGGCCGGAGG	+
M109	E2F6_HUMAN.H11MO.0.A	-16	0.00270701	1.08551	0.22556	13	CCGGGGAGATGCGCCGGGGGCTGGAGGGCGGAGAGCACCC	GGGGCGGGAAGGG	+
M109	NKX21_HUMAN.H11MO.0.A	-20	0.00292107	1.17135	0.22556	10	CCGGGGAGATGCGCCGGGGGCTGGAGGGCGGAGAGCACCC	CTTGAGTGGC	+
M109	ZN263_HUMAN.H11MO.0.A	-21	0.00317433	1.2729	0.22556	19	CCGGGGAGATGCGCCGGGGGCTGGAGGGCGGAGAGCACCC	GGGAGGAGGGAGAGGAGGAG	+
M109	REST_HUMAN.H11MO.0.A	-3	0.00406282	1.62919	0.264636	22	CCGGGGAGATGCGCCGGGGGCTGGAGGGCGGAGAGCACCC	GGGCGCTGTCCATGGTGCTGAA	-
M109	VEZF1_HUMAN.H11MO.0.C	-13	0.00559954	2.24542	0.273426	22	CCGGGGAGATGCGCCGGGGGCTGGAGGGCGGAGAGCACCC	GGGGAGGGGGGAGGGGGAGGGG	+
M109	E2F4_HUMAN.H11MO.0.A	-15	0.00595109	2.38639	0.273426	13	CCGGGGAGATGCGCCGGGGGCTGGAGGGCGGAGAGCACCC	GGGGGCGGGAAAT	+
M109	PATZ1_HUMAN.H11MO.0.C	-14	0.00612984	2.45807	0.273426	22	CCGGGGAGATGCGCCGGGGGCTGGAGGGCGGAGAGCACCC	GGGGAGGGGGCGGGGGGGGAGG	+
M109	ZN770_HUMAN.H11MO.0.C	-8	0.00612984	2.45807	0.273426	22	CCGGGGAGATGCGCCGGGGGCTGGAGGGCGGAGAGCACCC	GGGAGGCTGAGGCGGGAGGATC	+
M109	MAZ_HUMAN.H11MO.0.A	-16	0.00641228	2.57132	0.273426	22	CCGGGGAGATGCGCCGGGGGCTGGAGGGCGGAGAGCACCC	GGGGGAGGGGGGGGGGGGGGGG	+
M109	ZN281_HUMAN.H11MO.0.A	-15	0.00694003	2.78295	0.273426	15	CCGGGGAGATGCGCCGGGGGCTGGAGGGCGGAGAGCACCC	GGGTGGGGGAGGGGA	+
M109	FLI1_HUMAN.H11MO.0.A	-15	0.00711206	2.85194	0.273426	18	CCGGGGAGATGCGCCGGGGGCTGGAGGGCGGAGAGCACCC	GGAGGAAGGAAGGAGGGA	+
M109	THAP1_HUMAN.H11MO.0.C	-11	0.00733434	2.94107	0.273426	22	CCGGGGAGATGCGCCGGGGGCTGGAGGGCGGAGAGCACCC	GCCCGCAGCCAAGATGGCGGCG	-
M109	E2F1_HUMAN.H11MO.0.A	-14	0.0073461	2.94579	0.273426	14	CCGGGGAGATGCGCCGGGGGCTGGAGGGCGGAGAGCACCC	GGGGGGCGGGAAAG	+
M109	KLF15_HUMAN.H11MO.0.A	-17	0.00813106	3.26056	0.288887	19	CCGGGGAGATGCGCCGGGGGCTGGAGGGCGGAGAGCACCC	GGGGAGGAGCAGGGGGGGG	+
M109	EGR2_HUMAN.H11MO.0.A	-15	0.00951317	3.81478	0.322895	18	CCGGGGAGATGCGCCGGGGGCTGGAGGGCGGAGAGCACCC	GGGGGGGTGTGGGAGGGG	+
M109	ZN331_HUMAN.H11MO.0.C	-11	0.00991449	3.97571	0.322895	20	CCGGGGAGATGCGCCGGGGGCTGGAGGGCGGAGAGCACCC	GGCTGGGCTCAGCTGGGTGG	+
M109	AP2B_HUMAN.H11MO.0.B	-19	0.0106985	4.29011	0.333271	10	CCGGGGAGATGCGCCGGGGGCTGGAGGGCGGAGAGCACCC	GCCCGGGGGC	+
M109	SALL4_HUMAN.H11MO.0.B	-18	0.0114177	4.57851	0.333271	10	CCGGGGAGATGCGCCGGGGGCTGGAGGGCGGAGAGCACCC	GGAGGGTGGG	+
M109	ZSC31_HUMAN.H11MO.0.C	-18	0.0115122	4.6164	0.333271	18	CCGGGGAGATGCGCCGGGGGCTGGAGGGCGGAGAGCACCC	GGCAGCAGGGCAGTTATG	+
M109	ETV1_HUMAN.H11MO.0.A	-18	0.0144068	5.77713	0.402173	11	CCGGGGAGATGCGCCGGGGGCTGGAGGGCGGAGAGCACCC	GGCCGGAAGTG	+
M109	COT1_HUMAN.H11MO.0.C	-16	0.0153312	6.14781	0.410958	17	CCGGGGAGATGCGCCGGGGGCTGGAGGGCGGAGAGCACCC	GGGGTCAGAGGTCAGGG	+
M109	ZN467_HUMAN.H11MO.0.C	-2	0.0160194	6.42379	0.410958	22	CCGGGGAGATGCGCCGGGGGCTGGAGGGCGGAGAGCACCC	GGGGAGGGGAGGGGGGGGGGGG	+
M109	NKX25_HUMAN.H11MO.0.B	-21	0.0162988	6.53583	0.410958	8	CCGGGGAGATGCGCCGGGGGCTGGAGGGCGGAGAGCACCC	TGGAGAGG	+
M109	ZBT17_HUMAN.H11MO.0.A	-16	0.0170144	6.82278	0.415595	19	CCGGGGAGATGCGCCGGGGGCTGGAGGGCGGAGAGCACCC	GAGGGTGGGGGAGGGGAAG	+
M109	EGR1_HUMAN.H11MO.0.A	-13	0.0185243	7.42823	0.422412	17	CCGGGGAGATGCGCCGGGGGCTGGAGGGCGGAGAGCACCC	GAGGGCGTGGGCGGGGG	+
M109	TFDP1_HUMAN.H11MO.0.C	-14	0.0193041	7.74094	0.422412	14	CCGGGGAGATGCGCCGGGGGCTGGAGGGCGGAGAGCACCC	GGGGGGCGGGAAAA	+
M109	KLF3_HUMAN.H11MO.0.B	-16	0.0194552	7.80153	0.422412	19	CCGGGGAGATGCGCCGGGGGCTGGAGGGCGGAGAGCACCC	GGGGAGGGGCGGGGCCGGG	+
M109	NR1H4_HUMAN.H11MO.0.B	-1	0.0194552	7.80153	0.422412	19	CCGGGGAGATGCGCCGGGGGCTGGAGGGCGGAGAGCACCC	GGGGTCAATGACCCCGAGG	+
M109	E2F3_HUMAN.H11MO.0.A	-16	0.020628	8.27185	0.435772	11	CCGGGGAGATGCGCCGGGGGCTGGAGGGCGGAGAGCACCC	AGGGCGGGAAA	+
M109	E2F7_HUMAN.H11MO.0.B	-16	0.0229122	9.18778	0.471287	13	CCGGGGAGATGCGCCGGGGGCTGGAGGGCGGAGAGCACCC	GGGGCGGGAAAGG	+
M111	SP2_HUMAN.H11MO.0.A	-3	6.10695e-05	0.0244889	0.0486715	22	GCAGGGGCGGCGCGCCGGCCGCGCGGCGGGCCGGCGCCGC	GGGGGGGGGGCGGGGCCGGGGG	+
M111	SP3_HUMAN.H11MO.0.B	-3	0.0001559	0.062516	0.0621251	20	GCAGGGGCGGCGCGCCGGCCGCGCGGCGGGCCGGCGCCGC	GGGGGGGGGCGGGGCCGGGG	+
M111	THAP1_HUMAN.H11MO.0.C	-17	0.000563671	0.226032	0.112309	22	GCAGGGGCGGCGCGCCGGCCGCGCGGCGGGCCGGCGCCGC	GCCCGCAGCCAAGATGGCGGCG	-
M111	PATZ1_HUMAN.H11MO.0.C	-8	0.00313103	1.25554	0.363748	22	GCAGGGGCGGCGCGCCGGCCGCGCGGCGGGCCGGCGCCGC	GGGGAGGGGGCGGGGGGGGAGG	+
M111	USF2_HUMAN.H11MO.0.A	10	0.00326141	1.30782	0.363748	9	GCAGGGGCGGCGCGCCGGCCGCGCGGCGGGCCGGCGCCGC	GGGTCACGTGGCCGCGGCG	+
M111	RXRA_HUMAN.H11MO.0.A	-6	0.00365124	1.46415	0.363748	20	GCAGGGGCGGCGCGCCGGCCGCGCGGCGGGCCGGCGCCGC	GGGGGAGGCAGAGGTCAGAG	+
M111	KLF6_HUMAN.H11MO.0.A	0	0.00462836	1.85597	0.409859	19	GCAGGGGCGGCGCGCCGGCCGCGCGGCGGGCCGGCGCCGC	GGAAGGGCGGGGCCGGGGG	+
M114	SP2_HUMAN.H11MO.0.A	-4	6.83298e-06	0.00274002	0.00529989	22	CGGCGGGGGGCGAGCGCGAGGTGGCGCCCAGCCGGCGGGG	GGGGGGGGGGCGGGGCCGGGGG	+
M114	SP3_HUMAN.H11MO.0.B	-2	1.94214e-05	0.00778797	0.00753194	20	CGGCGGGGGGCGAGCGCGAGGTGGCGCCCAGCCGGCGGGG	GGGGGGGGGCGGGGCCGGGG	+
M114	PATZ1_HUMAN.H11MO.0.C	-4	5.32455e-05	0.0213514	0.0108641	22	CGGCGGGGGGCGAGCGCGAGGTGGCGCCCAGCCGGCGGGG	GGGGAGGGGGCGGGGGGGGAGG	+
M114	THAP1_HUMAN.H11MO.0.C	-7	5.79511e-05	0.0232384	0.0108641	22	CGGCGGGGGGCGAGCGCGAGGTGGCGCCCAGCCGGCGGGG	GCCCGCAGCCAAGATGGCGGCG	-
M114	RXRA_HUMAN.H11MO.0.A	-1	7.00335e-05	0.0280834	0.0108641	20	CGGCGGGGGGCGAGCGCGAGGTGGCGCCCAGCCGGCGGGG	GGGGGAGGCAGAGGTCAGAG	+
M114	ZN341_HUMAN.H11MO.0.C	-5	8.80204e-05	0.0352962	0.0113786	22	CGGCGGGGGGCGAGCGCGAGGTGGCGCCCAGCCGGCGGGG	GGGGGGGGGGGGAGGGAAGAGC	+
M114	MAZ_HUMAN.H11MO.0.A	-9	0.000213973	0.085803	0.0232524	22	CGGCGGGGGGCGAGCGCGAGGTGGCGCCCAGCCGGCGGGG	GGGGGAGGGGGGGGGGGGGGGG	+
M114	KLF6_HUMAN.H11MO.0.A	-9	0.000247825	0.0993778	0.0232524	19	CGGCGGGGGGCGAGCGCGAGGTGGCGCCCAGCCGGCGGGG	GGAAGGGCGGGGCCGGGGG	+
M114	KLF3_HUMAN.H11MO.0.B	-7	0.000269807	0.108193	0.0232524	19	CGGCGGGGGGCGAGCGCGAGGTGGCGCCCAGCCGGCGGGG	GGGGAGGGGCGGGGCCGGG	+
M114	VEZF1_HUMAN.H11MO.0.C	-7	0.000316031	0.126728	0.0245125	22	CGGCGGGGGGCGAGCGCGAGGTGGCGCCCAGCCGGCGGGG	GGGGAGGGGGGAGGGGGAGGGG	+
M114	SP4_HUMAN.H11MO.0.A	-11	0.000446431	0.179019	0.0314789	20	CGGCGGGGGGCGAGCGCGAGGTGGCGCCCAGCCGGCGGGG	GGGAAGGGGGCGGGGCCGGG	+
M114	E2F1_HUMAN.H11MO.0.A	-18	0.0014197	0.569298	0.0847051	14	CGGCGGGGGGCGAGCGCGAGGTGGCGCCCAGCCGGCGGGG	GGGGGGCGGGAAAG	+
M114	COT1_HUMAN.H11MO.0.C	-4	0.00172951	0.693535	0.0957361	17	CGGCGGGGGGCGAGCGCGAGGTGGCGCCCAGCCGGCGGGG	GGGGTCAGAGGTCAGGG	+
M114	Z324A_HUMAN.H11MO.0.C	-4	0.00185144	0.742427	0.0957361	23	CGGCGGGGGGCGAGCGCGAGGTGGCGCCCAGCCGGCGGGG	TGGCAGCAAAGGATGGTTTGATA	-
M114	EGR2_HUMAN.H11MO.0.A	-13	0.00235354	0.943768	0.108847	18	CGGCGGGGGGCGAGCGCGAGGTGGCGCCCAGCCGGCGGGG	GGGGGGGTGTGGGAGGGG	+
M114	SRBP2_HUMAN.H11MO.0.B	-18	0.00238567	0.956653	0.108847	13	CGGCGGGGGGCGAGCGCGAGGTGGCGCCCAGCCGGCGGGG	GGGTGGGGTGAGG	+
M114	ZBT17_HUMAN.H11MO.0.A	-10	0.00356701	1.43037	0.151017	19	CGGCGGGGGGCGAGCGCGAGGTGGCGCCCAGCCGGCGGGG	GAGGGTGGGGGAGGGGAAG	+
M114	EGR1_HUMAN.H11MO.0.A	-15	0.00377712	1.51462	0.151017	17	CGGCGGGGGGCGAGCGCGAGGTGGCGCCCAGCCGGCGGGG	GAGGGCGTGGGCGGGGG	+
M114	BRAC_HUMAN.H11MO.0.A	-12	0.00389402	1.5615	0.151017	20	CGGCGGGGGGCGAGCGCGAGGTGGCGCCCAGCCGGCGGGG	TTAGCAGGGAGGTGTGAAAT	+
M114	SP1_HUMAN.H11MO.0.A	-5	0.00471172	1.8894	0.174027	22	CGGCGGGGGGCGAGCGCGAGGTGGCGCCCAGCCGGCGGGG	GGGGGGCGGGGCCGGGGGGGGG	+
M114	WT1_HUMAN.H11MO.0.C	-5	0.00718902	2.8828	0.252385	20	CGGCGGGGGGCGAGCGCGAGGTGGCGCCCAGCCGGCGGGG	GGGCGGGGGAGGAGGGGGGG	+
M114	ZN263_HUMAN.H11MO.0.A	7	0.00768301	3.08089	0.252385	13	CGGCGGGGGGCGAGCGCGAGGTGGCGCCCAGCCGGCGGGG	GGGAGGAGGGAGAGGAGGAG	+
M114	E2F4_HUMAN.H11MO.0.A	-19	0.00805571	3.23034	0.252385	13	CGGCGGGGGGCGAGCGCGAGGTGGCGCCCAGCCGGCGGGG	GGGGGCGGGAAAT	+
M114	NR1H4_HUMAN.H11MO.0.B	-5	0.00882225	3.53772	0.252385	19	CGGCGGGGGGCGAGCGCGAGGTGGCGCCCAGCCGGCGGGG	GGGGTCAATGACCCCGAGG	+
M114	PAX5_HUMAN.H11MO.0.A	-9	0.00918372	3.68267	0.252385	21	CGGCGGGGGGCGAGCGCGAGGTGGCGCCCAGCCGGCGGGG	GCCTGGGCAGCAGAGCGTGAC	+
M114	KLF15_HUMAN.H11MO.0.A	-7	0.00943517	3.7835	0.252385	19	CGGCGGGGGGCGAGCGCGAGGTGGCGCCCAGCCGGCGGGG	GGGGAGGAGCAGGGGGGGG	+
M114	TFDP1_HUMAN.H11MO.0.C	-18	0.00987989	3.96184	0.252385	14	CGGCGGGGGGCGAGCGCGAGGTGGCGCCCAGCCGGCGGGG	GGGGGGCGGGAAAA	+
M114	NR1D1_HUMAN.H11MO.0.B	-14	0.0100871	4.04494	0.252385	19	CGGCGGGGGGCGAGCGCGAGGTGGCGCCCAGCCGGCGGGG	AGGGAAGTGGGTCAGAAGG	+
M114	TAL1_HUMAN.H11MO.0.A	-13	0.0100871	4.04494	0.252385	19	CGGCGGGGGGCGAGCGCGAGGTGGCGCCCAGCCGGCGGGG	CTGGGGGGGGCAGATAAGG	+
M114	CTCF_HUMAN.H11MO.0.A	-11	0.0100871	4.04494	0.252385	19	CGGCGGGGGGCGAGCGCGAGGTGGCGCCCAGCCGGCGGGG	TGGCGCCCCCTGGTGGCCA	-
M114	MXI1_HUMAN.H11MO.0.A	-12	0.0126095	5.05642	0.287658	15	CGGCGGGGGGCGAGCGCGAGGTGGCGCCCAGCCGGCGGGG	CCCGCCGCCACGTGC	-
M114	PTF1A_HUMAN.H11MO.0.B	-2	0.0131327	5.26622	0.291034	18	CGGCGGGGGGCGAGCGCGAGGTGGCGCCCAGCCGGCGGGG	GGGAAAGGGGGCAGCTGG	-
M114	E2F6_HUMAN.H11MO.0.A	-20	0.0141989	5.69375	0.302781	13	CGGCGGGGGGCGAGCGCGAGGTGGCGCCCAGCCGGCGGGG	GGGGCGGGAAGGG	+
M114	CLOCK_HUMAN.H11MO.0.C	-16	0.0145246	5.82438	0.302781	14	CGGCGGGGGGCGAGCGCGAGGTGGCGCCCAGCCGGCGGGG	CAGACACGTGAACA	+
M114	GATA1_HUMAN.H11MO.0.A	-13	0.0149506	5.9952	0.302781	19	CGGCGGGGGGCGAGCGCGAGGTGGCGCCCAGCCGGCGGGG	CTGGCGGGGACAGATAAGA	+
M114	ZN467_HUMAN.H11MO.0.C	4	0.0154535	6.19683	0.302781	18	CGGCGGGGGGCGAGCGCGAGGTGGCGCCCAGCCGGCGGGG	GGGGAGGGGAGGGGGGGGGGGG	+
M114	RARA_HUMAN.H11MO.0.A	-1	0.0156146	6.26146	0.302781	20	CGGCGGGGGGCGAGCGCGAGGTGGCGCCCAGCCGGCGGGG	GGGGGATCAAGAGGTCAAGG	+
M114	ZN554_HUMAN.H11MO.0.C	-10	0.0166215	6.66522	0.314444	20	CGGCGGGGGGCGAGCGCGAGGTGGCGCCCAGCCGGCGGGG	GCTGAGCCATGTGGGGTGCT	+
M114	ZN563_HUMAN.H11MO.0.C	-14	0.0217505	8.72196	0.401678	21	CGGCGGGGGGCGAGCGCGAGGTGGCGCCCAGCCGGCGGGG	GGGATCCTCACTGGCAGCTGC	+
M114	THA_HUMAN.H11MO.0.C	-14	0.0253346	10.1592	0.4466	17	CGGCGGGGGGCGAGCGCGAGGTGGCGCCCAGCCGGCGGGG	GGGTCACTTCAGGTCAG	+
M115	THAP1_HUMAN.H11MO.0.C	-7	0.000365956	0.146748	0.154999	22	CCCGGGGCCGCGCGCGCGCCGTGGCGGCGCGCCGCTCCCG	GCCCGCAGCCAAGATGGCGGCG	-
M115	SP3_HUMAN.H11MO.0.B	-15	0.000440064	0.176466	0.154999	20	CCCGGGGCCGCGCGCGCGCCGTGGCGGCGCGCCGCTCCCG	GGGGGGGGGCGGGGCCGGGG	+
M115	SP2_HUMAN.H11MO.0.A	-9	0.000584183	0.234258	0.154999	22	CCCGGGGCCGCGCGCGCGCCGTGGCGGCGCGCCGCTCCCG	GGGGGGGGGGCGGGGCCGGGGG	+
M115	ZN563_HUMAN.H11MO.0.C	-16	0.00235815	0.94562	0.325675	21	CCCGGGGCCGCGCGCGCGCCGTGGCGGCGCGCCGCTCCCG	GCAGCTGCCAGTGAGGATCCC	-
M115	ZN341_HUMAN.H11MO.0.C	-13	0.00254883	1.02208	0.325675	22	CCCGGGGCCGCGCGCGCGCCGTGGCGGCGCGCCGCTCCCG	GGGGGGGGGGGGAGGGAAGAGC	+
M115	USF2_HUMAN.H11MO.0.A	10	0.0040915	1.64069	0.325675	9	CCCGGGGCCGCGCGCGCGCCGTGGCGGCGCGCCGCTCCCG	GGGTCACGTGGCCGCGGCG	+
M115	KLF6_HUMAN.H11MO.0.A	0	0.00549445	2.20328	0.36181	19	CCCGGGGCCGCGCGCGCGCCGTGGCGGCGCGCCGCTCCCG	GGAAGGGCGGGGCCGGGGG	+
M115	PATZ1_HUMAN.H11MO.0.C	-2	0.00580333	2.32714	0.36181	22	CCCGGGGCCGCGCGCGCGCCGTGGCGGCGCGCCGCTCCCG	GGGGAGGGGGCGGGGGGGGAGG	+
M115	KLF3_HUMAN.H11MO.0.B	-15	0.0059091	2.36955	0.36181	19	CCCGGGGCCGCGCGCGCGCCGTGGCGGCGCGCCGCTCCCG	GGGGAGGGGCGGGGCCGGG	+
M115	MXI1_HUMAN.H11MO.0.A	-16	0.00676194	2.71154	0.384455	15	CCCGGGGCCGCGCGCGCGCCGTGGCGGCGCGCCGCTCCCG	GCACGTGGCGGCGGG	+
M115	RXRA_HUMAN.H11MO.0.A	-3	0.0084128	3.37353	0.446428	20	CCCGGGGCCGCGCGCGCGCCGTGGCGGCGCGCCGCTCCCG	GGGGGAGGCAGAGGTCAGAG	+
M117	SP3_HUMAN.H11MO.0.B	-19	6.32675e-05	0.0253703	0.040997	20	CGCGCGGGCGCCGGCTGGAGGGGGGCGCCGCGCACCGGCG	CCCCGGCCCCGCCCCCCCCC	-
M117	THAP1_HUMAN.H11MO.0.C	-8	0.000411047	0.16483	0.0867767	22	CGCGCGGGCGCCGGCTGGAGGGGGGCGCCGCGCACCGGCG	GCCCGCAGCCAAGATGGCGGCG	-
M117	SP2_HUMAN.H11MO.0.A	-18	0.000624048	0.250243	0.0867767	22	CGCGCGGGCGCCGGCTGGAGGGGGGCGCCGCGCACCGGCG	CCCCCGGCCCCGCCCCCCCCCC	-
M117	RXRA_HUMAN.H11MO.0.A	0	0.000698789	0.280214	0.0867767	20	CGCGCGGGCGCCGGCTGGAGGGGGGCGCCGCGCACCGGCG	GGGGGAGGCAGAGGTCAGAG	+
M117	ZN563_HUMAN.H11MO.0.C	-7	0.000765063	0.30679	0.0867767	21	CGCGCGGGCGCCGGCTGGAGGGGGGCGCCGCGCACCGGCG	GCAGCTGCCAGTGAGGATCCC	-
M117	ZN341_HUMAN.H11MO.0.C	-6	0.00234134	0.938875	0.232369	22	CGCGCGGGCGCCGGCTGGAGGGGGGCGCCGCGCACCGGCG	GGGGGGGGGGGGAGGGAAGAGC	+
M117	PATZ1_HUMAN.H11MO.0.C	-4	0.0032061	1.28564	0.254554	22	CGCGCGGGCGCCGGCTGGAGGGGGGCGCCGCGCACCGGCG	GGGGAGGGGGCGGGGGGGGAGG	+
M117	KLF6_HUMAN.H11MO.0.A	-1	0.00395338	1.58531	0.285351	19	CGCGCGGGCGCCGGCTGGAGGGGGGCGCCGCGCACCGGCG	GGAAGGGCGGGGCCGGGGG	+
M117	KLF3_HUMAN.H11MO.0.B	-20	0.00451676	1.81122	0.298848	19	CGCGCGGGCGCCGGCTGGAGGGGGGCGCCGCGCACCGGCG	CCCGGCCCCGCCCCTCCCC	-
M117	SP4_HUMAN.H11MO.0.A	-15	0.00503342	2.0184	0.304227	20	CGCGCGGGCGCCGGCTGGAGGGGGGCGCCGCGCACCGGCG	GGGAAGGGGGCGGGGCCGGG	+
M117	GATA1_HUMAN.H11MO.0.A	8	0.00863135	3.46117	0.428314	11	CGCGCGGGCGCCGGCTGGAGGGGGGCGCCGCGCACCGGCG	TCTTATCTGTCCCCGCCAG	-
M118	SP3_HUMAN.H11MO.0.B	-13	3.57163e-05	0.0143222	0.0282483	20	CCGGGGGGCCGCGCGGCGCGCGCGCGGCCGGGACGCCGTC	GGGGGGGGGCGGGGCCGGGG	+
M118	SP2_HUMAN.H11MO.0.A	-12	0.000121896	0.0488801	0.0482042	22	CCGGGGGGCCGCGCGGCGCGCGCGCGGCCGGGACGCCGTC	GGGGGGGGGGCGGGGCCGGGGG	+
M118	THAP1_HUMAN.H11MO.0.C	-7	0.000933266	0.37424	0.199122	22	CCGGGGGGCCGCGCGGCGCGCGCGCGGCCGGGACGCCGTC	GCCCGCAGCCAAGATGGCGGCG	-
M118	ZN341_HUMAN.H11MO.0.C	-1	0.00149938	0.601253	0.199122	22	CCGGGGGGCCGCGCGGCGCGCGCGCGGCCGGGACGCCGTC	GGGGGGGGGGGGAGGGAAGAGC	+
M118	KLF6_HUMAN.H11MO.0.A	-15	0.00166208	0.666495	0.199122	19	CCGGGGGGCCGCGCGGCGCGCGCGCGGCCGGGACGCCGTC	GGAAGGGCGGGGCCGGGGG	+
M118	KLF3_HUMAN.H11MO.0.B	-13	0.00178681	0.716513	0.199122	19	CCGGGGGGCCGCGCGGCGCGCGCGCGGCCGGGACGCCGTC	GGGGAGGGGCGGGGCCGGG	+
M118	ZN563_HUMAN.H11MO.0.C	0	0.00201411	0.807656	0.199122	21	CCGGGGGGCCGCGCGGCGCGCGCGCGGCCGGGACGCCGTC	GCAGCTGCCAGTGAGGATCCC	-
M118	PATZ1_HUMAN.H11MO.0.C	-12	0.00237703	0.95319	0.208891	22	CCGGGGGGCCGCGCGGCGCGCGCGCGGCCGGGACGCCGTC	GGGGAGGGGGCGGGGGGGGAGG	+
M118	RXRA_HUMAN.H11MO.0.A	-1	0.00432004	1.73233	0.278329	20	CCGGGGGGCCGCGCGGCGCGCGCGCGGCCGGGACGCCGTC	GGGGGAGGCAGAGGTCAGAG	+
M118	SP4_HUMAN.H11MO.0.A	-1	0.00492675	1.97563	0.278329	20	CCGGGGGGCCGCGCGGCGCGCGCGCGGCCGGGACGCCGTC	GGGAAGGGGGCGGGGCCGGG	+
M118	MXI1_HUMAN.H11MO.0.A	7	0.00721145	2.89179	0.360714	8	CCGGGGGGCCGCGCGGCGCGCGCGCGGCCGGGACGCCGTC	GCACGTGGCGGCGGG	+
M118	PTF1A_HUMAN.H11MO.0.B	-13	0.0072972	2.92618	0.360714	18	CCGGGGGGCCGCGCGGCGCGCGCGCGGCCGGGACGCCGTC	GGGAAAGGGGGCAGCTGG	-
M118	USF2_HUMAN.H11MO.0.A	11	0.00861941	3.45638	0.393608	8	CCGGGGGGCCGCGCGGCGCGCGCGCGGCCGGGACGCCGTC	GGGTCACGTGGCCGCGGCG	+
M118	GATA1_HUMAN.H11MO.0.A	-28	0.0091941	3.68683	0.393608	12	CCGGGGGGCCGCGCGGCGCGCGCGCGGCCGGGACGCCGTC	CTGGCGGGGACAGATAAGA	+
M118	TAL1_HUMAN.H11MO.0.A	-28	0.00980398	3.93139	0.393608	12	CCGGGGGGCCGCGCGGCGCGCGCGCGGCCGGGACGCCGTC	CTGGGGGGGGCAGATAAGG	+
M118	GATA2_HUMAN.H11MO.0.A	-28	0.010451	4.19084	0.393608	12	CCGGGGGGCCGCGCGGCGCGCGCGCGGCCGGGACGCCGTC	CTGGGGGGTGGAGATAAGG	+
M118	VEZF1_HUMAN.H11MO.0.C	0	0.0139746	5.6038	0.460525	22	CCGGGGGGCCGCGCGGCGCGCGCGCGGCCGGGACGCCGTC	GGGGAGGGGGGAGGGGGAGGGG	+
M119	SP2_HUMAN.H11MO.0.A	-8	0.000292365	0.117238	0.16118	22	CGGGGCCGGCGCACCGGCGGCGCCGGGGGGGCCGGCGCCC	GGGGGGGGGGCGGGGCCGGGGG	+
M119	THAP1_HUMAN.H11MO.0.C	-15	0.000501336	0.201036	0.16118	22	CGGGGCCGGCGCACCGGCGGCGCCGGGGGGGCCGGCGCCC	GCCCGCAGCCAAGATGGCGGCG	-
M119	ZN563_HUMAN.H11MO.0.C	-16	0.000939792	0.376857	0.16118	21	CGGGGCCGGCGCACCGGCGGCGCCGGGGGGGCCGGCGCCC	GCAGCTGCCAGTGAGGATCCC	-
M119	SP3_HUMAN.H11MO.0.B	-5	0.000957024	0.383766	0.16118	20	CGGGGCCGGCGCACCGGCGGCGCCGGGGGGGCCGGCGCCC	CCCCGGCCCCGCCCCCCCCC	-
M119	PATZ1_HUMAN.H11MO.0.C	-8	0.0026419	1.0594	0.261403	22	CGGGGCCGGCGCACCGGCGGCGCCGGGGGGGCCGGCGCCC	GGGGAGGGGGCGGGGGGGGAGG	+
M119	MXI1_HUMAN.H11MO.0.A	-31	0.00329236	1.32024	0.261403	9	CGGGGCCGGCGCACCGGCGGCGCCGGGGGGGCCGGCGCCC	CCCGCCGCCACGTGC	-
M119	RXRA_HUMAN.H11MO.0.A	-8	0.0036472	1.46253	0.263252	20	CGGGGCCGGCGCACCGGCGGCGCCGGGGGGGCCGGCGCCC	GGGGGAGGCAGAGGTCAGAG	+
M119	KLF6_HUMAN.H11MO.0.A	-10	0.00440523	1.7665	0.291468	19	CGGGGCCGGCGCACCGGCGGCGCCGGGGGGGCCGGCGCCC	GGAAGGGCGGGGCCGGGGG	+
M120	SP2_HUMAN.H11MO.0.A	-17	8.76043e-06	0.00351293	0.00686676	22	CGACGGGCAGGGCCGCAGGGCCGCCGCCCGGTCCGGCGCG	GGGGGGGGGGCGGGGCCGGGGG	+
M120	KLF6_HUMAN.H11MO.0.A	0	6.98182e-05	0.0279971	0.0273631	19	CGACGGGCAGGGCCGCAGGGCCGCCGCCCGGTCCGGCGCG	GGAAGGGCGGGGCCGGGGG	+
M120	SP3_HUMAN.H11MO.0.B	-18	0.00010645	0.0426866	0.0278133	20	CGACGGGCAGGGCCGCAGGGCCGCCGCCCGGTCCGGCGCG	GGGGGGGGGCGGGGCCGGGG	+
M120	PATZ1_HUMAN.H11MO.0.C	-17	0.000266105	0.106708	0.0347639	22	CGACGGGCAGGGCCGCAGGGCCGCCGCCCGGTCCGGCGCG	GGGGAGGGGGCGGGGGGGGAGG	+
M120	THAP1_HUMAN.H11MO.0.C	-6	0.000418716	0.167905	0.0468865	22	CGACGGGCAGGGCCGCAGGGCCGCCGCCCGGTCCGGCGCG	GCCCGCAGCCAAGATGGCGGCG	-
M120	RXRA_HUMAN.H11MO.0.A	-17	0.000544426	0.218315	0.0533428	20	CGACGGGCAGGGCCGCAGGGCCGCCGCCCGGTCCGGCGCG	GGGGGAGGCAGAGGTCAGAG	+
M120	SP4_HUMAN.H11MO.0.A	-17	0.000931929	0.373703	0.0665255	20	CGACGGGCAGGGCCGCAGGGCCGCCGCCCGGTCCGGCGCG	GGGAAGGGGGCGGGGCCGGG	+
M120	KLF3_HUMAN.H11MO.0.B	-12	0.00101846	0.408401	0.0665255	19	CGACGGGCAGGGCCGCAGGGCCGCCGCCCGGTCCGGCGCG	GGGGAGGGGCGGGGCCGGG	+
M120	NR1D1_HUMAN.H11MO.0.B	-3	0.00101846	0.408401	0.0665255	19	CGACGGGCAGGGCCGCAGGGCCGCCGCCCGGTCCGGCGCG	AGGGAAGTGGGTCAGAAGG	+
M120	RARG_HUMAN.H11MO.0.B	5	0.00151041	0.605675	0.0855385	13	CGACGGGCAGGGCCGCAGGGCCGCCGCCCGGTCCGGCGCG	AGGTCAGAGTGACCTGGG	+
M120	VEZF1_HUMAN.H11MO.0.C	-4	0.00152779	0.612643	0.0855385	22	CGACGGGCAGGGCCGCAGGGCCGCCGCCCGGTCCGGCGCG	GGGGAGGGGGGAGGGGGAGGGG	+
M120	NR1H3_HUMAN.H11MO.0.B	-15	0.00201818	0.80929	0.0988704	19	CGACGGGCAGGGCCGCAGGGCCGCCGCCCGGTCCGGCGCG	CAGAGGTCACTGCAGGTCA	+
M120	ZN563_HUMAN.H11MO.0.C	-18	0.00345948	1.38725	0.154919	21	CGACGGGCAGGGCCGCAGGGCCGCCGCCCGGTCCGGCGCG	GGGATCCTCACTGGCAGCTGC	+
M120	THB_HUMAN.H11MO.0.C	-17	0.00355755	1.42658	0.154919	17	CGACGGGCAGGGCCGCAGGGCCGCCGCCCGGTCCGGCGCG	GAGGTCAGGTCAGGTCA	+
M120	ZN341_HUMAN.H11MO.0.C	-11	0.00446033	1.78859	0.18401	22	CGACGGGCAGGGCCGCAGGGCCGCCGCCCGGTCCGGCGCG	GGGGGGGGGGGGAGGGAAGAGC	+
M120	NR1H4_HUMAN.H11MO.0.B	-2	0.00515261	2.0662	0.201941	19	CGACGGGCAGGGCCGCAGGGCCGCCGCCCGGTCCGGCGCG	GGGGTCAATGACCCCGAGG	+
M120	THA_HUMAN.H11MO.0.C	-18	0.00559829	2.24491	0.20896	17	CGACGGGCAGGGCCGCAGGGCCGCCGCCCGGTCCGGCGCG	GGGTCACTTCAGGTCAG	+
M120	MAZ_HUMAN.H11MO.0.A	-1	0.00696806	2.79419	0.248265	22	CGACGGGCAGGGCCGCAGGGCCGCCGCCCGGTCCGGCGCG	GGGGGAGGGGGGGGGGGGGGGG	+
M120	COT1_HUMAN.H11MO.0.C	-10	0.00868306	3.48191	0.279431	17	CGACGGGCAGGGCCGCAGGGCCGCCGCCCGGTCCGGCGCG	GGGGTCAGAGGTCAGGG	+
M120	GATA1_HUMAN.H11MO.0.A	-28	0.00891226	3.57382	0.279431	12	CGACGGGCAGGGCCGCAGGGCCGCCGCCCGGTCCGGCGCG	CTGGCGGGGACAGATAAGA	+
M120	RFX1_HUMAN.H11MO.0.B	-8	0.00950374	3.811	0.286515	22	CGACGGGCAGGGCCGCAGGGCCGCCGCCCGGTCCGGCGCG	CCGTCGCCATGGCAACCGGGGC	-
M120	ZBT17_HUMAN.H11MO.0.A	-16	0.0108842	4.36455	0.315979	19	CGACGGGCAGGGCCGCAGGGCCGCCGCCCGGTCCGGCGCG	GAGGGTGGGGGAGGGGAAG	+
M120	NFIC_HUMAN.H11MO.0.A	-2	0.0142299	5.70617	0.38525	17	CGACGGGCAGGGCCGCAGGGCCGCCGCCCGGTCCGGCGCG	CTTGGCAGGGAGCCAAG	-
M121	SP2_HUMAN.H11MO.0.A	-11	2.6374e-05	0.010576	0.0181886	22	CCGGGCGCTCGGCGCCCGGGGCGGGGGCCCGGCGCCGCGG	GGGGGGGGGGCGGGGCCGGGGG	+
M121	SP3_HUMAN.H11MO.0.B	-7	4.59331e-05	0.0184192	0.0181886	20	CCGGGCGCTCGGCGCCCGGGGCGGGGGCCCGGCGCCGCGG	GGGGGGGGGCGGGGCCGGGG	+
M121	THAP1_HUMAN.H11MO.0.C	-12	0.000148779	0.0596603	0.0245818	22	CCGGGCGCTCGGCGCCCGGGGCGGGGGCCCGGCGCCGCGG	GCCCGCAGCCAAGATGGCGGCG	-
M121	KLF3_HUMAN.H11MO.0.B	-18	0.000961135	0.385415	0.0910873	19	CCGGGCGCTCGGCGCCCGGGGCGGGGGCCCGGCGCCGCGG	GGGGAGGGGCGGGGCCGGG	+
M121	PATZ1_HUMAN.H11MO.0.C	-4	0.00102317	0.41029	0.0910873	22	CCGGGCGCTCGGCGCCCGGGGCGGGGGCCCGGCGCCGCGG	GGGGAGGGGGCGGGGGGGGAGG	+
M121	KLF6_HUMAN.H11MO.0.A	-8	0.00103514	0.415089	0.0910873	19	CCGGGCGCTCGGCGCCCGGGGCGGGGGCCCGGCGCCGCGG	GGAAGGGCGGGGCCGGGGG	+
M121	RXRA_HUMAN.H11MO.0.A	0	0.00160122	0.64209	0.115282	20	CCGGGCGCTCGGCGCCCGGGGCGGGGGCCCGGCGCCGCGG	GGGGGAGGCAGAGGTCAGAG	+
M121	SP4_HUMAN.H11MO.0.A	-17	0.00160122	0.64209	0.115282	20	CCGGGCGCTCGGCGCCCGGGGCGGGGGCCCGGCGCCGCGG	GGGAAGGGGGCGGGGCCGGG	+
M121	VEZF1_HUMAN.H11MO.0.C	-3	0.00331169	1.32799	0.21856	22	CCGGGCGCTCGGCGCCCGGGGCGGGGGCCCGGCGCCGCGG	GGGGAGGGGGGAGGGGGAGGGG	+
M121	ZN341_HUMAN.H11MO.0.C	-16	0.00375363	1.50521	0.228671	22	CCGGGCGCTCGGCGCCCGGGGCGGGGGCCCGGCGCCGCGG	GGGGGGGGGGGGAGGGAAGAGC	+
M121	MAZ_HUMAN.H11MO.0.A	-3	0.0045208	1.81284	0.255735	22	CCGGGCGCTCGGCGCCCGGGGCGGGGGCCCGGCGCCGCGG	GGGGGAGGGGGGGGGGGGGGGG	+
M121	RARG_HUMAN.H11MO.0.B	-3	0.00570765	2.28877	0.301349	18	CCGGGCGCTCGGCGCCCGGGGCGGGGGCCCGGCGCCGCGG	AGGTCAGAGTGACCTGGG	+
M121	NR1D1_HUMAN.H11MO.0.B	-3	0.00935134	3.74989	0.411438	19	CCGGGCGCTCGGCGCCCGGGGCGGGGGCCCGGCGCCGCGG	AGGGAAGTGGGTCAGAAGG	+
M121	ZN563_HUMAN.H11MO.0.C	-9	0.0112682	4.51856	0.446199	21	CCGGGCGCTCGGCGCCCGGGGCGGGGGCCCGGCGCCGCGG	GCAGCTGCCAGTGAGGATCCC	-
M122	SP2_HUMAN.H11MO.0.A	-9	7.95719e-07	0.000319083	0.000620419	22	CGCGGCGCGCCCCCGGGGGCGCGCCGTGGCCGCCGAGGGT	CCCCCGGCCCCGCCCCCCCCCC	-
M122	SP3_HUMAN.H11MO.0.B	-18	9.57145e-05	0.0383815	0.0248761	20	CGCGGCGCGCCCCCGGGGGCGCGCCGTGGCCGCCGAGGGT	CCCCGGCCCCGCCCCCCCCC	-
M122	THAP1_HUMAN.H11MO.0.C	-18	0.000153198	0.0614323	0.0258391	22	CGCGGCGCGCCCCCGGGGGCGCGCCGTGGCCGCCGAGGGT	CGCCGCCATCTTGGCTGCGGGC	+
M122	PATZ1_HUMAN.H11MO.0.C	-9	0.000643873	0.258193	0.0717178	22	CGCGGCGCGCCCCCGGGGGCGCGCCGTGGCCGCCGAGGGT	CCTCCCCCCCCGCCCCCTCCCC	-
M122	ESR2_HUMAN.H11MO.0.A	-17	0.00140299	0.562599	0.136738	15	CGCGGCGCGCCCCCGGGGGCGCGCCGTGGCCGCCGAGGGT	AGGTCACCCTGACCT	+
M122	KLF6_HUMAN.H11MO.0.A	-17	0.00207381	0.831598	0.154649	19	CGCGGCGCGCCCCCGGGGGCGCGCCGTGGCCGCCGAGGGT	CCCCCGGCCCCGCCCTTCC	-
M122	SP4_HUMAN.H11MO.0.A	-19	0.00251239	1.00747	0.154649	20	CGCGGCGCGCCCCCGGGGGCGCGCCGTGGCCGCCGAGGGT	CCCGGCCCCGCCCCCTTCCC	-
M122	NR1H4_HUMAN.H11MO.0.B	-18	0.00258276	1.03569	0.154649	19	CGCGGCGCGCCCCCGGGGGCGCGCCGTGGCCGCCGAGGGT	GGGGTCAATGACCCCGAGG	+
M122	RFX1_HUMAN.H11MO.0.B	-17	0.00276852	1.11018	0.154649	22	CGCGGCGCGCCCCCGGGGGCGCGCCGTGGCCGCCGAGGGT	CCGTCGCCATGGCAACCGGGGC	-
M122	KLF3_HUMAN.H11MO.0.B	-19	0.00277683	1.11351	0.154649	19	CGCGGCGCGCCCCCGGGGGCGCGCCGTGGCCGCCGAGGGT	CCCGGCCCCGCCCCTCCCC	-
M122	MAZ_HUMAN.H11MO.0.A	-12	0.00337427	1.35308	0.163308	22	CGCGGCGCGCCCCCGGGGGCGCGCCGTGGCCGCCGAGGGT	CCCCCCCCCCCCCCCCTCCCCC	-
M122	VEZF1_HUMAN.H11MO.0.C	-18	0.00337427	1.35308	0.163308	22	CGCGGCGCGCCCCCGGGGGCGCGCCGTGGCCGCCGAGGGT	CCCCTCCCCCTCCCCCCTCCCC	-
M122	RXRA_HUMAN.H11MO.0.A	-23	0.00356067	1.42783	0.163308	17	CGCGGCGCGCCCCCGGGGGCGCGCCGTGGCCGCCGAGGGT	CTCTGACCTCTGCCTCCCCC	-
M122	COT1_HUMAN.H11MO.0.C	-23	0.00379993	1.52377	0.164599	17	CGCGGCGCGCCCCCGGGGGCGCGCCGTGGCCGCCGAGGGT	CCCTGACCTCTGACCCC	-
M122	NR1H3_HUMAN.H11MO.0.B	-16	0.00425744	1.70723	0.165975	19	CGCGGCGCGCCCCCGGGGGCGCGCCGTGGCCGCCGAGGGT	TGACCTGCAGTGACCTCTG	-
M122	ZN563_HUMAN.H11MO.0.C	-13	0.00502279	2.01414	0.186488	21	CGCGGCGCGCCCCCGGGGGCGCGCCGTGGCCGCCGAGGGT	GGGATCCTCACTGGCAGCTGC	+
M122	TAF1_HUMAN.H11MO.0.A	-20	0.0059308	2.37825	0.210192	16	CGCGGCGCGCCCCCGGGGGCGCGCCGTGGCCGCCGAGGGT	CCGCCGCCGCCATCTT	-
M122	ZN341_HUMAN.H11MO.0.C	-17	0.00682018	2.73489	0.224163	22	CGCGGCGCGCCCCCGGGGGCGCGCCGTGGCCGCCGAGGGT	GCTCTTCCCTCCCCCCCCCCCC	-
M122	ZN554_HUMAN.H11MO.0.C	-5	0.00745422	2.98914	0.232481	20	CGCGGCGCGCCCCCGGGGGCGCGCCGTGGCCGCCGAGGGT	AGCACCCCACATGGCTCAGC	-
M122	USF2_HUMAN.H11MO.0.A	-13	0.00902437	3.61877	0.265202	19	CGCGGCGCGCCCCCGGGGGCGCGCCGTGGCCGCCGAGGGT	CGCCGCGGCCACGTGACCC	-
M122	RARG_HUMAN.H11MO.0.B	-17	0.00947817	3.80074	0.265202	18	CGCGGCGCGCCCCCGGGGGCGCGCCGTGGCCGCCGAGGGT	AGGTCAGAGTGACCTGGG	+
M122	PAX5_HUMAN.H11MO.0.A	-22	0.0095238	3.81904	0.265202	18	CGCGGCGCGCCCCCGGGGGCGCGCCGTGGCCGCCGAGGGT	GCCTGGGCAGCAGAGCGTGAC	+
M122	ZBT17_HUMAN.H11MO.0.A	-18	0.0117389	4.70729	0.29525	19	CGCGGCGCGCCCCCGGGGGCGCGCCGTGGCCGCCGAGGGT	CTTCCCCTCCCCCACCCTC	-
M122	EGR1_HUMAN.H11MO.0.A	-20	0.0148866	5.96953	0.341383	17	CGCGGCGCGCCCCCGGGGGCGCGCCGTGGCCGCCGAGGGT	CCCCCGCCCACGCCCTC	-
M122	THA_HUMAN.H11MO.0.C	-15	0.0148866	5.96953	0.341383	17	CGCGGCGCGCCCCCGGGGGCGCGCCGTGGCCGCCGAGGGT	CTGACCTGAAGTGACCC	-
M122	NR1D1_HUMAN.H11MO.0.B	-21	0.0161838	6.48969	0.360526	19	CGCGGCGCGCCCCCGGGGGCGCGCCGTGGCCGCCGAGGGT	CCTTCTGACCCACTTCCCT	-
M122	SP1_HUMAN.H11MO.0.A	-5	0.0168604	6.76103	0.365166	22	CGCGGCGCGCCCCCGGGGGCGCGCCGTGGCCGCCGAGGGT	CCCCCCCCCGGCCCCGCCCCCC	-
M122	MXI1_HUMAN.H11MO.0.A	-4	0.0181407	7.2744	0.372215	15	CGCGGCGCGCCCCCGGGGGCGCGCCGTGGCCGCCGAGGGT	GCACGTGGCGGCGGG	+
M123	CTCFL_HUMAN.H11MO.0.A	-21	5.29835e-06	0.00212464	0.00423335	17	ACGCCGCCGAGGAAACCCCAGGACCCCAGAGGACCCCCCG	GCCGCCAGGGGGCGCCG	+
M123	CTCF_HUMAN.H11MO.0.A	-19	1.52029e-05	0.00609638	0.00607354	19	ACGCCGCCGAGGAAACCCCAGGACCCCAGAGGACCCCCCG	TGGCCACCAGGGGGCGCCA	+
M123	ZN554_HUMAN.H11MO.0.C	-19	0.000161929	0.0649335	0.0431268	20	ACGCCGCCGAGGAAACCCCAGGACCCCAGAGGACCCCCCG	AGCACCCCACATGGCTCAGC	-
M123	ESR2_HUMAN.H11MO.0.A	-29	0.000703167	0.28197	0.111392	11	ACGCCGCCGAGGAAACCCCAGGACCCCAGAGGACCCCCCG	AGGTCACCCTGACCT	+
M123	MBD2_HUMAN.H11MO.0.B	-15	0.000726941	0.291503	0.111392	11	ACGCCGCCGAGGAAACCCCAGGACCCCAGAGGACCCCCCG	CCTCCGGCCCG	-
M123	ZBT7A_HUMAN.H11MO.0.A	-29	0.000836488	0.335432	0.111392	9	ACGCCGCCGAGGAAACCCCAGGACCCCAGAGGACCCCCCG	GAGACCCCC	-
M123	ZFX_HUMAN.H11MO.0.A	-17	0.00351344	1.40889	0.401031	10	ACGCCGCCGAGGAAACCCCAGGACCCCAGAGGACCCCCCG	CCAGGCCCCG	+
M124	THAP1_HUMAN.H11MO.0.C	-7	5.93025e-05	0.0237803	0.0472036	22	GCGCGGGGGCGGCGGCCGCGCTGCGGGCGGGAGAGCCCCC	GCCCGCAGCCAAGATGGCGGCG	-
M124	ZN563_HUMAN.H11MO.0.C	-19	0.000207971	0.0833962	0.0567477	21	GCGCGGGGGCGGCGGCCGCGCTGCGGGCGGGAGAGCCCCC	GCAGCTGCCAGTGAGGATCCC	-
M124	SP3_HUMAN.H11MO.0.B	-18	0.000482038	0.193297	0.0703339	20	GCGCGGGGGCGGCGGCCGCGCTGCGGGCGGGAGAGCCCCC	GGGGGGGGGCGGGGCCGGGG	+
M124	SP2_HUMAN.H11MO.0.A	-5	0.000530168	0.212598	0.0703339	22	GCGCGGGGGCGGCGGCCGCGCTGCGGGCGGGAGAGCCCCC	GGGGGGGGGGCGGGGCCGGGGG	+
M124	PATZ1_HUMAN.H11MO.0.C	-17	0.00218291	0.875346	0.248222	22	GCGCGGGGGCGGCGGCCGCGCTGCGGGCGGGAGAGCCCCC	GGGGAGGGGGCGGGGGGGGAGG	+
M124	RXRA_HUMAN.H11MO.0.A	-5	0.00468977	1.8806	0.373296	20	GCGCGGGGGCGGCGGCCGCGCTGCGGGCGGGAGAGCCCCC	GGGGGAGGCAGAGGTCAGAG	+
M125	ZN341_HUMAN.H11MO.0.C	-3	3.9206e-05	0.0157216	0.0308103	22	ACCGGGGGGGGGACGCCGGCGGCGCGCCCCCTGGCCCCGT	GGGGGGGGGGGGAGGGAAGAGC	+
M125	SP3_HUMAN.H11MO.0.B	-4	9.84268e-05	0.0394692	0.0335457	20	ACCGGGGGGGGGACGCCGGCGGCGCGCCCCCTGGCCCCGT	GGGGGGGGGCGGGGCCGGGG	+
M125	VEZF1_HUMAN.H11MO.0.C	-5	0.000145769	0.0584536	0.0335457	22	ACCGGGGGGGGGACGCCGGCGGCGCGCCCCCTGGCCCCGT	GGGGAGGGGGGAGGGGGAGGGG	+
M125	SP2_HUMAN.H11MO.0.A	-3	0.000170747	0.0684694	0.0335457	22	ACCGGGGGGGGGACGCCGGCGGCGCGCCCCCTGGCCCCGT	GGGGGGGGGGCGGGGCCGGGGG	+
M125	RXRA_HUMAN.H11MO.0.A	-1	0.000248005	0.0994502	0.0389794	20	ACCGGGGGGGGGACGCCGGCGGCGCGCCCCCTGGCCCCGT	GGGGGAGGCAGAGGTCAGAG	+
M125	PATZ1_HUMAN.H11MO.0.C	-5	0.000536773	0.215246	0.0602611	22	ACCGGGGGGGGGACGCCGGCGGCGCGCCCCCTGGCCCCGT	GGGGAGGGGGCGGGGGGGGAGG	+
M125	THAP1_HUMAN.H11MO.0.C	-2	0.000536773	0.215246	0.0602611	22	ACCGGGGGGGGGACGCCGGCGGCGCGCCCCCTGGCCCCGT	GCCCGCAGCCAAGATGGCGGCG	-
M125	KLF6_HUMAN.H11MO.0.A	-3	0.00120396	0.482787	0.10031	19	ACCGGGGGGGGGACGCCGGCGGCGCGCCCCCTGGCCCCGT	GGAAGGGCGGGGCCGGGGG	+
M125	ZN563_HUMAN.H11MO.0.C	-11	0.00235573	0.944649	0.154273	21	ACCGGGGGGGGGACGCCGGCGGCGCGCCCCCTGGCCCCGT	GCAGCTGCCAGTGAGGATCCC	-
M125	MAZ_HUMAN.H11MO.0.A	-5	0.00404931	1.62377	0.243282	22	ACCGGGGGGGGGACGCCGGCGGCGCGCCCCCTGGCCCCGT	GGGGGAGGGGGGGGGGGGGGGG	+
M125	SP4_HUMAN.H11MO.0.A	-3	0.00433405	1.73795	0.243282	20	ACCGGGGGGGGGACGCCGGCGGCGCGCCCCCTGGCCCCGT	GGGAAGGGGGCGGGGCCGGG	+
M125	RARG_HUMAN.H11MO.0.B	-28	0.00548059	2.19772	0.287131	12	ACCGGGGGGGGGACGCCGGCGGCGCGCCCCCTGGCCCCGT	CCCAGGTCACTCTGACCT	-
M125	KLF3_HUMAN.H11MO.0.B	-7	0.00603654	2.42065	0.296492	19	ACCGGGGGGGGGACGCCGGCGGCGCGCCCCCTGGCCCCGT	GGGGAGGGGCGGGGCCGGG	+
M125	ZN667_HUMAN.H11MO.0.C	-11	0.0069307	2.77921	0.304078	19	ACCGGGGGGGGGACGCCGGCGGCGCGCCCCCTGGCCCCGT	GTGGCCTTAAAAGCTCAGC	+
M125	NR1D1_HUMAN.H11MO.0.B	-1	0.00742244	2.9764	0.306999	19	ACCGGGGGGGGGACGCCGGCGGCGCGCCCCCTGGCCCCGT	AGGGAAGTGGGTCAGAAGG	+
M125	ZN554_HUMAN.H11MO.0.C	-20	0.00849407	3.40612	0.310867	20	ACCGGGGGGGGGACGCCGGCGGCGCGCCCCCTGGCCCCGT	AGCACCCCACATGGCTCAGC	-
M125	ZN263_HUMAN.H11MO.0.A	6	0.00849407	3.40612	0.310867	14	ACCGGGGGGGGGACGCCGGCGGCGCGCCCCCTGGCCCCGT	GGGAGGAGGGAGAGGAGGAG	+
M125	NR1H4_HUMAN.H11MO.0.B	-8	0.00909827	3.6484	0.310867	19	ACCGGGGGGGGGACGCCGGCGGCGCGCCCCCTGGCCCCGT	GGGGTCAATGACCCCGAGG	+
M125	PTF1A_HUMAN.H11MO.0.B	-5	0.0096493	3.86937	0.315958	18	ACCGGGGGGGGGACGCCGGCGGCGCGCCCCCTGGCCCCGT	GGGAAAGGGGGCAGCTGG	-
M125	USF2_HUMAN.H11MO.0.A	10	0.011118	4.45833	0.336046	9	ACCGGGGGGGGGACGCCGGCGGCGCGCCCCCTGGCCCCGT	GGGTCACGTGGCCGCGGCG	+
M125	ZBT17_HUMAN.H11MO.0.A	-11	0.0144556	5.79668	0.420742	19	ACCGGGGGGGGGACGCCGGCGGCGCGCCCCCTGGCCCCGT	GAGGGTGGGGGAGGGGAAG	+
M125	OLIG2_HUMAN.H11MO.0.B	-8	0.0155235	6.22493	0.435689	18	ACCGGGGGGGGGACGCCGGCGGCGCGCCCCCTGGCCCCGT	CAGAAGGGAAACAGCTGG	-
M126	THAP1_HUMAN.H11MO.0.C	-17	1.37509e-05	0.00551411	0.0105657	22	TCGGCCGGCCCGCGGGGGCCGGCAGGAGGGCCGGAGGGGG	GCCCGCAGCCAAGATGGCGGCG	-
M126	PATZ1_HUMAN.H11MO.0.C	-15	4.09724e-05	0.0164299	0.0157409	22	TCGGCCGGCCCGCGGGGGCCGGCAGGAGGGCCGGAGGGGG	GGGGAGGGGGCGGGGGGGGAGG	+
M126	SP2_HUMAN.H11MO.0.A	-15	8.43908e-05	0.0338407	0.0189664	22	TCGGCCGGCCCGCGGGGGCCGGCAGGAGGGCCGGAGGGGG	GGGGGGGGGGCGGGGCCGGGGG	+
M126	VEZF1_HUMAN.H11MO.0.C	-15	9.87364e-05	0.0395933	0.0189664	22	TCGGCCGGCCCGCGGGGGCCGGCAGGAGGGCCGGAGGGGG	GGGGAGGGGGGAGGGGGAGGGG	+
M126	ZN563_HUMAN.H11MO.0.C	-18	0.000203789	0.0817193	0.0272008	21	TCGGCCGGCCCGCGGGGGCCGGCAGGAGGGCCGGAGGGGG	GCAGCTGCCAGTGAGGATCCC	-
M126	MAZ_HUMAN.H11MO.0.A	-18	0.000212405	0.0851744	0.0272008	22	TCGGCCGGCCCGCGGGGGCCGGCAGGAGGGCCGGAGGGGG	GGGGGAGGGGGGGGGGGGGGGG	+
M126	FLI1_HUMAN.H11MO.0.A	-13	0.000547091	0.219383	0.0583876	18	TCGGCCGGCCCGCGGGGGCCGGCAGGAGGGCCGGAGGGGG	GGAGGAAGGAAGGAGGGA	+
M126	ZN263_HUMAN.H11MO.0.A	-20	0.000607913	0.243773	0.0583876	20	TCGGCCGGCCCGCGGGGGCCGGCAGGAGGGCCGGAGGGGG	GGGAGGAGGGAGAGGAGGAG	+
M126	ZN341_HUMAN.H11MO.0.C	-10	0.000897579	0.359929	0.07663	22	TCGGCCGGCCCGCGGGGGCCGGCAGGAGGGCCGGAGGGGG	GGGGGGGGGGGGAGGGAAGAGC	+
M126	RXRA_HUMAN.H11MO.0.A	-15	0.00109068	0.437361	0.0803887	20	TCGGCCGGCCCGCGGGGGCCGGCAGGAGGGCCGGAGGGGG	GGGGGAGGCAGAGGTCAGAG	+
M126	SP3_HUMAN.H11MO.0.B	-10	0.00117167	0.46984	0.0803887	20	TCGGCCGGCCCGCGGGGGCCGGCAGGAGGGCCGGAGGGGG	GGGGGGGGGCGGGGCCGGGG	+
M126	E2F6_HUMAN.H11MO.0.A	-15	0.00125547	0.503444	0.0803887	13	TCGGCCGGCCCGCGGGGGCCGGCAGGAGGGCCGGAGGGGG	GGGGCGGGAAGGG	+
M126	ZBT17_HUMAN.H11MO.0.A	-15	0.00143958	0.577271	0.0850866	19	TCGGCCGGCCCGCGGGGGCCGGCAGGAGGGCCGGAGGGGG	GAGGGTGGGGGAGGGGAAG	+
M126	SP4_HUMAN.H11MO.0.A	-15	0.00166845	0.669047	0.09157	20	TCGGCCGGCCCGCGGGGGCCGGCAGGAGGGCCGGAGGGGG	GGGAAGGGGGCGGGGCCGGG	+
M126	WT1_HUMAN.H11MO.0.C	-14	0.00191765	0.768979	0.0982309	20	TCGGCCGGCCCGCGGGGGCCGGCAGGAGGGCCGGAGGGGG	GGGCGGGGGAGGAGGGGGGG	+
M126	ZN335_HUMAN.H11MO.0.A	-13	0.0031741	1.27281	0.150787	22	TCGGCCGGCCCGCGGGGGCCGGCAGGAGGGCCGGAGGGGG	TCAGGCAGCGCCGAGGACAGCC	-
M126	E2F4_HUMAN.H11MO.0.A	-14	0.00333615	1.33779	0.150787	13	TCGGCCGGCCCGCGGGGGCCGGCAGGAGGGCCGGAGGGGG	GGGGGCGGGAAAT	+
M126	E2F7_HUMAN.H11MO.0.B	-15	0.00430428	1.72602	0.183523	13	TCGGCCGGCCCGCGGGGGCCGGCAGGAGGGCCGGAGGGGG	GGGGCGGGAAAGG	+
M126	RARG_HUMAN.H11MO.0.B	-3	0.00463754	1.85965	0.183523	18	TCGGCCGGCCCGCGGGGGCCGGCAGGAGGGCCGGAGGGGG	CCCAGGTCACTCTGACCT	-
M126	THA_HUMAN.H11MO.0.C	-5	0.00477697	1.91557	0.183523	17	TCGGCCGGCCCGCGGGGGCCGGCAGGAGGGCCGGAGGGGG	GGGTCACTTCAGGTCAG	+
M126	AP2B_HUMAN.H11MO.0.B	-17	0.00597636	2.39652	0.20614	10	TCGGCCGGCCCGCGGGGGCCGGCAGGAGGGCCGGAGGGGG	GCCCGGGGGC	+
M126	KLF3_HUMAN.H11MO.0.B	-21	0.00653013	2.61858	0.209064	19	TCGGCCGGCCCGCGGGGGCCGGCAGGAGGGCCGGAGGGGG	GGGGAGGGGCGGGGCCGGG	+
M126	ZSC31_HUMAN.H11MO.0.C	-20	0.0069639	2.79253	0.213692	18	TCGGCCGGCCCGCGGGGGCCGGCAGGAGGGCCGGAGGGGG	GGCAGCAGGGCAGTTATG	+
M126	LYL1_HUMAN.H11MO.0.A	-12	0.00723091	2.89959	0.213692	14	TCGGCCGGCCCGCGGGGGCCGGCAGGAGGGCCGGAGGGGG	CAGGAAACAGCTGG	-
M126	SMAD3_HUMAN.H11MO.0.B	-19	0.00864035	3.46478	0.233094	12	TCGGCCGGCCCGCGGGGGCCGGCAGGAGGGCCGGAGGGGG	CAGGTGACAGAG	-
M126	RFX5_HUMAN.H11MO.0.A	-7	0.00871385	3.49425	0.233094	20	TCGGCCGGCCCGCGGGGGCCGGCAGGAGGGCCGGAGGGGG	GTCAGCTGTTGCTAGGCAGA	+
M126	KLF6_HUMAN.H11MO.0.A	-13	0.00901482	3.61494	0.233094	19	TCGGCCGGCCCGCGGGGGCCGGCAGGAGGGCCGGAGGGGG	GGAAGGGCGGGGCCGGGGG	+
M126	E2F1_HUMAN.H11MO.0.A	-24	0.00910087	3.64945	0.233094	14	TCGGCCGGCCCGCGGGGGCCGGCAGGAGGGCCGGAGGGGG	GGGGGGCGGGAAAG	+
M126	OLIG2_HUMAN.H11MO.0.B	-19	0.0103342	4.144	0.256143	18	TCGGCCGGCCCGCGGGGGCCGGCAGGAGGGCCGGAGGGGG	CAGAAGGGAAACAGCTGG	-
M126	PAX5_HUMAN.H11MO.0.A	-15	0.0107032	4.292	0.257001	21	TCGGCCGGCCCGCGGGGGCCGGCAGGAGGGCCGGAGGGGG	GCCTGGGCAGCAGAGCGTGAC	+
M126	PTF1A_HUMAN.H11MO.0.B	-19	0.0117565	4.71437	0.262245	18	TCGGCCGGCCCGCGGGGGCCGGCAGGAGGGCCGGAGGGGG	GGGAAAGGGGGCAGCTGG	-
M126	Z324A_HUMAN.H11MO.0.C	-14	0.0120412	4.8285	0.262245	23	TCGGCCGGCCCGCGGGGGCCGGCAGGAGGGCCGGAGGGGG	TGGCAGCAAAGGATGGTTTGATA	-
M126	SP1_HUMAN.H11MO.0.A	-19	0.0121234	4.8615	0.262245	21	TCGGCCGGCCCGCGGGGGCCGGCAGGAGGGCCGGAGGGGG	GGGGGGCGGGGCCGGGGGGGGG	+
M126	TFDP1_HUMAN.H11MO.0.C	-24	0.0122869	4.92704	0.262245	14	TCGGCCGGCCCGCGGGGGCCGGCAGGAGGGCCGGAGGGGG	GGGGGGCGGGAAAA	+
M126	GABPA_HUMAN.H11MO.0.A	-14	0.0142369	5.70899	0.291132	14	TCGGCCGGCCCGCGGGGGCCGGCAGGAGGGCCGGAGGGGG	GGAACCGGAAGTGG	+
M126	NR1H4_HUMAN.H11MO.0.B	-7	0.0148603	5.95899	0.291132	19	TCGGCCGGCCCGCGGGGGCCGGCAGGAGGGCCGGAGGGGG	GGGGTCAATGACCCCGAGG	+
M126	RARA_HUMAN.H11MO.0.A	-15	0.0150969	6.05384	0.291132	20	TCGGCCGGCCCGCGGGGGCCGGCAGGAGGGCCGGAGGGGG	GGGGGATCAAGAGGTCAAGG	+
M126	EGR2_HUMAN.H11MO.0.A	-13	0.0151559	6.0775	0.291132	18	TCGGCCGGCCCGCGGGGGCCGGCAGGAGGGCCGGAGGGGG	GGGGGGGTGTGGGAGGGG	+
M126	KLF15_HUMAN.H11MO.0.A	-15	0.0157964	6.33435	0.295688	19	TCGGCCGGCCCGCGGGGGCCGGCAGGAGGGCCGGAGGGGG	GGGGAGGAGCAGGGGGGGG	+
M126	ZIC3_HUMAN.H11MO.0.B	-16	0.0161627	6.48124	0.295688	15	TCGGCCGGCCCGCGGGGGCCGGCAGGAGGGCCGGAGGGGG	TCACAGCAGGGGGCC	-
M126	NR1D1_HUMAN.H11MO.0.B	-7	0.0167862	6.73127	0.298381	19	TCGGCCGGCCCGCGGGGGCCGGCAGGAGGGCCGGAGGGGG	AGGGAAGTGGGTCAGAAGG	+
M126	RFX1_HUMAN.H11MO.0.B	-8	0.0170866	6.85173	0.298381	22	TCGGCCGGCCCGCGGGGGCCGGCAGGAGGGCCGGAGGGGG	GCCCCGGTTGCCATGGCGACGG	+
M126	OSR2_HUMAN.H11MO.0.C	-16	0.0179526	7.199	0.299907	16	TCGGCCGGCCCGCGGGGGCCGGCAGGAGGGCCGGAGGGGG	CAGCAGAAGCAGCAGC	-
M126	ZN554_HUMAN.H11MO.0.C	-12	0.0180359	7.2324	0.299907	20	TCGGCCGGCCCGCGGGGGCCGGCAGGAGGGCCGGAGGGGG	GCTGAGCCATGTGGGGTGCT	+
M126	CTCFL_HUMAN.H11MO.0.A	-17	0.0183449	7.3563	0.299907	17	TCGGCCGGCCCGCGGGGGCCGGCAGGAGGGCCGGAGGGGG	GCCGCCAGGGGGCGCCG	+
M126	ZN467_HUMAN.H11MO.0.C	-16	0.0191164	7.66568	0.306009	22	TCGGCCGGCCCGCGGGGGCCGGCAGGAGGGCCGGAGGGGG	GGGGAGGGGAGGGGGGGGGGGG	+
M126	AP2A_HUMAN.H11MO.0.A	-14	0.0198682	7.96716	0.311553	15	TCGGCCGGCCCGCGGGGGCCGGCAGGAGGGCCGGAGGGGG	ATGCCCTGAGGCCAT	+
M126	NFIC_HUMAN.H11MO.0.A	-13	0.0221777	8.89325	0.328242	17	TCGGCCGGCCCGCGGGGGCCGGCAGGAGGGCCGGAGGGGG	CTTGGCAGGGAGCCAAG	-
M126	ELF2_HUMAN.H11MO.0.C	-15	0.0224336	8.99587	0.328242	13	TCGGCCGGCCCGCGGGGGCCGGCAGGAGGGCCGGAGGGGG	AACCCGGAAGTGG	+
M126	NR1H3_HUMAN.H11MO.0.B	-15	0.0226413	9.07915	0.328242	19	TCGGCCGGCCCGCGGGGGCCGGCAGGAGGGCCGGAGGGGG	TGACCTGCAGTGACCTCTG	-
M126	AP2C_HUMAN.H11MO.0.A	-14	0.0270009	10.8274	0.384197	14	TCGGCCGGCCCGCGGGGGCCGGCAGGAGGGCCGGAGGGGG	ATGCCCTGAGGCCA	+
M126	CTCF_HUMAN.H11MO.0.A	-15	0.0286029	11.4698	0.399591	19	TCGGCCGGCCCGCGGGGGCCGGCAGGAGGGCCGGAGGGGG	TGGCCACCAGGGGGCGCCA	+
M126	MBD2_HUMAN.H11MO.0.B	-14	0.0326797	13.1046	0.44679	11	TCGGCCGGCCCGCGGGGGCCGGCAGGAGGGCCGGAGGGGG	GGGGCCGGAGG	+
M126	ETV5_HUMAN.H11MO.0.C	-19	0.0331443	13.2909	0.44679	14	TCGGCCGGCCCGCGGGGGCCGGCAGGAGGGCCGGAGGGGG	GAGCAGGAAGTGAG	+
M126	ZN322_HUMAN.H11MO.0.B	-15	0.0357654	14.3419	0.47381	20	TCGGCCGGCCCGCGGGGGCCGGCAGGAGGGCCGGAGGGGG	GAGCCTGGTACAGAGCCTGG	+
M126	ETS2_HUMAN.H11MO.0.B	-17	0.036987	14.8318	0.481688	13	TCGGCCGGCCCGCGGGGGCCGGCAGGAGGGCCGGAGGGGG	GGAAGGAAGAGGA	+
M127	SP3_HUMAN.H11MO.0.B	-2	4.87725e-05	0.0195578	0.0385768	20	CCGCGGGGGCGCGGCGCCGGCGCCGGGCGCCCCCGCCCGC	GGGGGGGGGCGGGGCCGGGG	+
M127	SP2_HUMAN.H11MO.0.A	-1	0.000166063	0.0665911	0.0417002	22	CCGCGGGGGCGCGGCGCCGGCGCCGGGCGCCCCCGCCCGC	GGGGGGGGGGCGGGGCCGGGGG	+
M127	KLF6_HUMAN.H11MO.0.A	-4	0.000203118	0.0814502	0.0417002	19	CCGCGGGGGCGCGGCGCCGGCGCCGGGCGCCCCCGCCCGC	GGAAGGGCGGGGCCGGGGG	+
M127	PATZ1_HUMAN.H11MO.0.C	-1	0.000210886	0.0845651	0.0417002	22	CCGCGGGGGCGCGGCGCCGGCGCCGGGCGCCCCCGCCCGC	GGGGAGGGGGCGGGGGGGGAGG	+
M127	THAP1_HUMAN.H11MO.0.C	-6	0.000493726	0.197984	0.078103	22	CCGCGGGGGCGCGGCGCCGGCGCCGGGCGCCCCCGCCCGC	CGCCGCCATCTTGGCTGCGGGC	+
M127	ZN563_HUMAN.H11MO.0.C	-6	0.000727921	0.291896	0.0959588	21	CCGCGGGGGCGCGGCGCCGGCGCCGGGCGCCCCCGCCCGC	GGGATCCTCACTGGCAGCTGC	+
M127	RXRA_HUMAN.H11MO.0.A	-2	0.00156673	0.628258	0.154901	20	CCGCGGGGGCGCGGCGCCGGCGCCGGGCGCCCCCGCCCGC	GGGGGAGGCAGAGGTCAGAG	+
M127	MXI1_HUMAN.H11MO.0.A	-8	0.00275428	1.10447	0.208221	15	CCGCGGGGGCGCGGCGCCGGCGCCGGGCGCCCCCGCCCGC	GCACGTGGCGGCGGG	+
M127	KLF3_HUMAN.H11MO.0.B	-2	0.00289578	1.16121	0.208221	19	CCGCGGGGGCGCGGCGCCGGCGCCGGGCGCCCCCGCCCGC	GGGGAGGGGCGGGGCCGGG	+
M127	ZN341_HUMAN.H11MO.0.C	-1	0.00413995	1.66012	0.233894	22	CCGCGGGGGCGCGGCGCCGGCGCCGGGCGCCCCCGCCCGC	GGGGGGGGGGGGAGGGAAGAGC	+
M127	VEZF1_HUMAN.H11MO.0.C	-3	0.00956902	3.83718	0.473041	22	CCGCGGGGGCGCGGCGCCGGCGCCGGGCGCCCCCGCCCGC	GGGGAGGGGGGAGGGGGAGGGG	+
# Tomtom (Motif Comparison Tool): Version 5.5.5 compiled on Dec 7 2023 at 04:32:55
# The format of this file is described at http://localhost:8080/meme_5.5.5/doc/tomtom-output-format.html.
# tomtom -oc /data/doc-rev/out_IMR90/output_promoter_real39 /data/doc-rev/IMR90/result_motif_pr/motifs_pr39.txt /data/doc-rev/HOCOMOCOv11_core_HUMAN_mono_meme_format.meme
