# Supplementary material for: DeepEPI: CNN-transformer-based model for extracting TF interactions through predicting enhancer-promoter interactions
Source: Bioinform Adv. 2025 Sep 17;5(1):vbaf221. doi: 10.1093/bioadv/vbaf221 (PMC12478696; doi:10.1093/bioadv/vbaf221)
Supplement: vbaf221_Supplementary_Data [file vbaf221_supplementary_data.zip › Supplementary_file5/IMR90/result_promoter39-IMR90/tomtom.xml]

<?xml version='1.0' encoding='UTF-8' standalone='yes'?>
<tomtom version="5.5.5" release="Thu Sep 14 08:48:04 2023 +1000">
  <model>
    <command_line>tomtom -oc /data/doc-rev/out_IMR90/output_promoter_real39 /data/doc-rev/IMR90/result_motif_pr/motifs_pr39.txt /data/doc-rev/HOCOMOCOv11_core_HUMAN_mono_meme_format.meme</command_line>
    <distance_measure value="ed"/>
    <threshold type="qvalue">0.5</threshold>
    <alphabet name="DNA" like="dna">
      <letter id="A" symbol="A" complement="T" name="Adenine" colour="CC0000"/>
      <letter id="C" symbol="C" complement="G" name="Cytosine" colour="0000CC"/>
      <letter id="G" symbol="G" complement="C" name="Guanine" colour="FFB300"/>
      <letter id="T" symbol="T" aliases="U" complement="A" name="Thymine" colour="008000"/>
      <letter id="N" symbol="N" aliases="X." equals="ACGT" name="Any base"/>
      <letter id="V" symbol="V" equals="ACG" name="Not T"/>
      <letter id="H" symbol="H" equals="ACT" name="Not G"/>
      <letter id="D" symbol="D" equals="AGT" name="Not C"/>
      <letter id="B" symbol="B" equals="CGT" name="Not A"/>
      <letter id="M" symbol="M" equals="AC" name="Amino"/>
      <letter id="R" symbol="R" equals="AG" name="Purine"/>
      <letter id="W" symbol="W" equals="AT" name="Weak"/>
      <letter id="S" symbol="S" equals="CG" name="Strong"/>
      <letter id="Y" symbol="Y" equals="CT" name="Pyrimidine"/>
      <letter id="K" symbol="K" equals="GT" name="Keto"/>
    </alphabet>
    <strands>both</strands>
    <background from="--query--" A="0.25" C="0.25" G="0.25" T="0.25"/>
    <host>8a2a5c3a2cc7</host>
    <when>Tue Sep  3 18:55:14 2024</when>
  </model>
  <query_dbs>
    <db source="/data/doc-rev/IMR90/result_motif_pr/motifs_pr39.txt" name="motifs_pr39.txt" loaded="109" excluded="0" last_mod_date="Fri Aug 30 20:13:33 2024"/>
  </query_dbs>
  <target_dbs>
    <db source="/data/doc-rev/HOCOMOCOv11_core_HUMAN_mono_meme_format.meme" name="HOCOMOCOv11_core_HUMAN_mono_meme_format" loaded="401" excluded="0" last_mod_date="Wed Jan  3 10:30:31 2024"/>
  </target_dbs>
  <queries>
    <motif db="0" id="M0" alt="O0" length="40" nsites="8" evalue="1.3e-003">
      <pos A="0.126543" C="0.25" G="0.496914" T="0.126543"/>
      <pos A="0.00308642" C="0.990741" G="0.00308642" T="0.00308642"/>
      <pos A="0.126543" C="0.373457" G="0.373457" T="0.126543"/>
      <pos A="0.00308642" C="0.62037" G="0.373457" T="0.00308642"/>
      <pos A="0.00308642" C="0.126543" G="0.743827" T="0.126543"/>
      <pos A="0.00308642" C="0.743827" G="0.00308642" T="0.25"/>
      <pos A="0.00308642" C="0.867284" G="0.00308642" T="0.126543"/>
      <pos A="0.00308642" C="0.373457" G="0.25" T="0.373457"/>
      <pos A="0.00308642" C="0.126543" G="0.867284" T="0.00308642"/>
      <pos A="0.00308642" C="0.00308642" G="0.867284" T="0.126543"/>
      <pos A="0.126543" C="0.743827" G="0.126543" T="0.00308642"/>
      <pos A="0.00308642" C="0.62037" G="0.25" T="0.126543"/>
      <pos A="0.126543" C="0.373457" G="0.373457" T="0.126543"/>
      <pos A="0.25" C="0.373457" G="0.373457" T="0.00308642"/>
      <pos A="0.126543" C="0.373457" G="0.373457" T="0.126543"/>
      <pos A="0.00308642" C="0.25" G="0.496914" T="0.25"/>
      <pos A="0.496914" C="0.126543" G="0.373457" T="0.00308642"/>
      <pos A="0.126543" C="0.126543" G="0.25" T="0.496914"/>
      <pos A="0.00308642" C="0.496914" G="0.25" T="0.25"/>
      <pos A="0.25" C="0.25" G="0.25" T="0.25"/>
      <pos A="0.00308642" C="0.496914" G="0.496914" T="0.00308642"/>
      <pos A="0.00308642" C="0.126543" G="0.62037" T="0.25"/>
      <pos A="0.25" C="0.25" G="0.00308642" T="0.496914"/>
      <pos A="0.126543" C="0.743827" G="0.126543" T="0.00308642"/>
      <pos A="0.00308642" C="0.867284" G="0.126543" T="0.00308642"/>
      <pos A="0.25" C="0.25" G="0.25" T="0.25"/>
      <pos A="0.00308642" C="0.126543" G="0.496914" T="0.373457"/>
      <pos A="0.373457" C="0.126543" G="0.00308642" T="0.496914"/>
      <pos A="0.25" C="0.496914" G="0.00308642" T="0.25"/>
      <pos A="0.00308642" C="0.25" G="0.62037" T="0.126543"/>
      <pos A="0.126543" C="0.867284" G="0.00308642" T="0.00308642"/>
      <pos A="0.00308642" C="0.373457" G="0.126543" T="0.496914"/>
      <pos A="0.00308642" C="0.126543" G="0.867284" T="0.00308642"/>
      <pos A="0.25" C="0.25" G="0.25" T="0.25"/>
      <pos A="0.00308642" C="0.00308642" G="0.62037" T="0.373457"/>
      <pos A="0.00308642" C="0.743827" G="0.25" T="0.00308642"/>
      <pos A="0.00308642" C="0.496914" G="0.373457" T="0.126543"/>
      <pos A="0.00308642" C="0.373457" G="0.496914" T="0.126543"/>
      <pos A="0.00308642" C="0.496914" G="0.496914" T="0.00308642"/>
      <pos A="0.126543" C="0.126543" G="0.496914" T="0.25"/>
    </motif>
    <motif db="0" id="M1" alt="O1" length="40" nsites="8" evalue="1.3e-003">
      <pos A="0.0928731" C="0.0928731" G="0.541807" T="0.272446"/>
      <pos A="0.00308642" C="0.900954" G="0.00308642" T="0.0928731"/>
      <pos A="0.272446" C="0.18266" G="0.18266" T="0.362233"/>
      <pos A="0.0928731" C="0.00308642" G="0.900954" T="0.00308642"/>
      <pos A="0.18266" C="0.45202" G="0.18266" T="0.18266"/>
      <pos A="0.0928731" C="0.0928731" G="0.631594" T="0.18266"/>
      <pos A="0.18266" C="0.272446" G="0.541807" T="0.00308642"/>
      <pos A="0.0928731" C="0.721381" G="0.18266" T="0.00308642"/>
      <pos A="0.0928731" C="0.272446" G="0.45202" T="0.18266"/>
      <pos A="0.00308642" C="0.18266" G="0.631594" T="0.18266"/>
      <pos A="0.18266" C="0.541807" G="0.18266" T="0.0928731"/>
      <pos A="0.0928731" C="0.541807" G="0.362233" T="0.00308642"/>
      <pos A="0.18266" C="0.631594" G="0.0928731" T="0.0928731"/>
      <pos A="0.18266" C="0.541807" G="0.18266" T="0.0928731"/>
      <pos A="0.272446" C="0.541807" G="0.18266" T="0.00308642"/>
      <pos A="0.272446" C="0.362233" G="0.362233" T="0.00308642"/>
      <pos A="0.0928731" C="0.541807" G="0.0928731" T="0.272446"/>
      <pos A="0.0928731" C="0.45202" G="0.18266" T="0.272446"/>
      <pos A="0.272446" C="0.272446" G="0.45202" T="0.00308642"/>
      <pos A="0.00308642" C="0.45202" G="0.362233" T="0.18266"/>
      <pos A="0.362233" C="0.18266" G="0.45202" T="0.00308642"/>
      <pos A="0.00308642" C="0.18266" G="0.18266" T="0.631594"/>
      <pos A="0.00308642" C="0.362233" G="0.541807" T="0.0928731"/>
      <pos A="0.272446" C="0.18266" G="0.45202" T="0.0928731"/>
      <pos A="0.18266" C="0.0928731" G="0.631594" T="0.0928731"/>
      <pos A="0.18266" C="0.18266" G="0.631594" T="0.00308642"/>
      <pos A="0.0928731" C="0.631594" G="0.272446" T="0.00308642"/>
      <pos A="0.18266" C="0.272446" G="0.541807" T="0.00308642"/>
      <pos A="0.631594" C="0.0928731" G="0.18266" T="0.0928731"/>
      <pos A="0.00308642" C="0.18266" G="0.631594" T="0.18266"/>
      <pos A="0.272446" C="0.541807" G="0.00308642" T="0.18266"/>
      <pos A="0.272446" C="0.362233" G="0.362233" T="0.00308642"/>
      <pos A="0.0928731" C="0.45202" G="0.45202" T="0.00308642"/>
      <pos A="0.362233" C="0.272446" G="0.272446" T="0.0928731"/>
      <pos A="0.18266" C="0.272446" G="0.45202" T="0.0928731"/>
      <pos A="0.00308642" C="0.18266" G="0.631594" T="0.18266"/>
      <pos A="0.272446" C="0.631594" G="0.00308642" T="0.0928731"/>
      <pos A="0.00308642" C="0.18266" G="0.272446" T="0.541807"/>
      <pos A="0.18266" C="0.362233" G="0.272446" T="0.18266"/>
      <pos A="0.18266" C="0.362233" G="0.272446" T="0.18266"/>
    </motif>
    <motif db="0" id="M10" alt="O10" length="40" nsites="8" evalue="1.3e-003">
      <pos A="0.332304" C="0.167696" G="0.00308642" T="0.496914"/>
      <pos A="0.00308642" C="0.00308642" G="0.661523" T="0.332304"/>
      <pos A="0.00308642" C="0.496914" G="0.496914" T="0.00308642"/>
      <pos A="0.496914" C="0.496914" G="0.00308642" T="0.00308642"/>
      <pos A="0.826131" C="0.00308642" G="0.167696" T="0.00308642"/>
      <pos A="0.826131" C="0.00308642" G="0.167696" T="0.00308642"/>
      <pos A="0.496914" C="0.167696" G="0.332304" T="0.00308642"/>
      <pos A="0.00308642" C="0.990741" G="0.00308642" T="0.00308642"/>
      <pos A="0.00308642" C="0.332304" G="0.332304" T="0.332304"/>
      <pos A="0.00308642" C="0.332304" G="0.496914" T="0.167696"/>
      <pos A="0.332304" C="0.332304" G="0.332304" T="0.00308642"/>
      <pos A="0.496914" C="0.167696" G="0.167696" T="0.167696"/>
      <pos A="0.00308642" C="0.332304" G="0.496914" T="0.167696"/>
      <pos A="0.167696" C="0.496914" G="0.332304" T="0.00308642"/>
      <pos A="0.00308642" C="0.332304" G="0.661523" T="0.00308642"/>
      <pos A="0.332304" C="0.496914" G="0.167696" T="0.00308642"/>
      <pos A="0.167696" C="0.00308642" G="0.496914" T="0.332304"/>
      <pos A="0.00308642" C="0.661523" G="0.167696" T="0.167696"/>
      <pos A="0.00308642" C="0.167696" G="0.332304" T="0.496914"/>
      <pos A="0.167696" C="0.496914" G="0.00308642" T="0.332304"/>
      <pos A="0.00308642" C="0.167696" G="0.496914" T="0.332304"/>
      <pos A="0.167696" C="0.167696" G="0.496914" T="0.167696"/>
      <pos A="0.00308642" C="0.332304" G="0.661523" T="0.00308642"/>
      <pos A="0.332304" C="0.496914" G="0.00308642" T="0.167696"/>
      <pos A="0.00308642" C="0.00308642" G="0.332304" T="0.661523"/>
      <pos A="0.167696" C="0.332304" G="0.332304" T="0.167696"/>
      <pos A="0.167696" C="0.00308642" G="0.826131" T="0.00308642"/>
      <pos A="0.00308642" C="0.00308642" G="0.826131" T="0.167696"/>
      <pos A="0.00308642" C="0.990741" G="0.00308642" T="0.00308642"/>
      <pos A="0.332304" C="0.167696" G="0.167696" T="0.332304"/>
      <pos A="0.167696" C="0.00308642" G="0.826131" T="0.00308642"/>
      <pos A="0.332304" C="0.167696" G="0.167696" T="0.332304"/>
      <pos A="0.167696" C="0.167696" G="0.661523" T="0.00308642"/>
      <pos A="0.332304" C="0.332304" G="0.332304" T="0.00308642"/>
      <pos A="0.496914" C="0.00308642" G="0.332304" T="0.167696"/>
      <pos A="0.167696" C="0.167696" G="0.496914" T="0.167696"/>
      <pos A="0.00308642" C="0.00308642" G="0.826131" T="0.167696"/>
      <pos A="0.332304" C="0.167696" G="0.167696" T="0.332304"/>
      <pos A="0.00308642" C="0.496914" G="0.00308642" T="0.496914"/>
      <pos A="0.167696" C="0.496914" G="0.167696" T="0.167696"/>
    </motif>
    <motif db="0" id="M100" alt="O100" length="40" nsites="8" evalue="1.3e-003">
      <pos A="0.112826" C="0.222565" G="0.661523" T="0.00308642"/>
      <pos A="0.112826" C="0.112826" G="0.551784" T="0.222565"/>
      <pos A="0.222565" C="0.332304" G="0.442043" T="0.00308642"/>
      <pos A="0.661523" C="0.112826" G="0.112826" T="0.112826"/>
      <pos A="0.332304" C="0.222565" G="0.332304" T="0.112826"/>
      <pos A="0.00308642" C="0.222565" G="0.551784" T="0.222565"/>
      <pos A="0.551784" C="0.442043" G="0.00308642" T="0.00308642"/>
      <pos A="0.332304" C="0.332304" G="0.222565" T="0.112826"/>
      <pos A="0.222565" C="0.112826" G="0.661523" T="0.00308642"/>
      <pos A="0.00308642" C="0.551784" G="0.442043" T="0.00308642"/>
      <pos A="0.222565" C="0.442043" G="0.332304" T="0.00308642"/>
      <pos A="0.00308642" C="0.112826" G="0.661523" T="0.222565"/>
      <pos A="0.551784" C="0.222565" G="0.222565" T="0.00308642"/>
      <pos A="0.551784" C="0.112826" G="0.332304" T="0.00308642"/>
      <pos A="0.00308642" C="0.442043" G="0.551784" T="0.00308642"/>
      <pos A="0.00308642" C="0.332304" G="0.661523" T="0.00308642"/>
      <pos A="0.442043" C="0.222565" G="0.332304" T="0.00308642"/>
      <pos A="0.222565" C="0.222565" G="0.332304" T="0.222565"/>
      <pos A="0.112826" C="0.332304" G="0.332304" T="0.222565"/>
      <pos A="0.222565" C="0.442043" G="0.222565" T="0.112826"/>
      <pos A="0.00308642" C="0.332304" G="0.442043" T="0.222565"/>
      <pos A="0.222565" C="0.00308642" G="0.661523" T="0.112826"/>
      <pos A="0.00308642" C="0.222565" G="0.771262" T="0.00308642"/>
      <pos A="0.442043" C="0.442043" G="0.00308642" T="0.112826"/>
      <pos A="0.222565" C="0.222565" G="0.551784" T="0.00308642"/>
      <pos A="0.222565" C="0.442043" G="0.332304" T="0.00308642"/>
      <pos A="0.00308642" C="0.00308642" G="0.771262" T="0.222565"/>
      <pos A="0.00308642" C="0.442043" G="0.332304" T="0.222565"/>
      <pos A="0.332304" C="0.332304" G="0.222565" T="0.112826"/>
      <pos A="0.551784" C="0.222565" G="0.112826" T="0.112826"/>
      <pos A="0.661523" C="0.00308642" G="0.332304" T="0.00308642"/>
      <pos A="0.112826" C="0.112826" G="0.771262" T="0.00308642"/>
      <pos A="0.112826" C="0.442043" G="0.222565" T="0.222565"/>
      <pos A="0.222565" C="0.112826" G="0.551784" T="0.112826"/>
      <pos A="0.551784" C="0.00308642" G="0.442043" T="0.00308642"/>
      <pos A="0.442043" C="0.332304" G="0.112826" T="0.112826"/>
      <pos A="0.00308642" C="0.112826" G="0.442043" T="0.442043"/>
      <pos A="0.112826" C="0.332304" G="0.442043" T="0.112826"/>
      <pos A="0.222565" C="0.551784" G="0.00308642" T="0.222565"/>
      <pos A="0.112826" C="0.332304" G="0.551784" T="0.00308642"/>
    </motif>
    <motif db="0" id="M101" alt="O101" length="40" nsites="8" evalue="1.3e-003">
      <pos A="0.398148" C="0.398148" G="0.200617" T="0.00308642"/>
      <pos A="0.161111" C="0.240123" G="0.358642" T="0.240123"/>
      <pos A="0.240123" C="0.240123" G="0.319136" T="0.200617"/>
      <pos A="0.437654" C="0.161111" G="0.161111" T="0.240123"/>
      <pos A="0.161111" C="0.398148" G="0.358642" T="0.0820988"/>
      <pos A="0.240123" C="0.121605" G="0.240123" T="0.398148"/>
      <pos A="0.121605" C="0.398148" G="0.319136" T="0.161111"/>
      <pos A="0.200617" C="0.27963" G="0.398148" T="0.121605"/>
      <pos A="0.437654" C="0.240123" G="0.27963" T="0.0425926"/>
      <pos A="0.437654" C="0.27963" G="0.240123" T="0.0425926"/>
      <pos A="0.358642" C="0.0425926" G="0.437654" T="0.161111"/>
      <pos A="0.121605" C="0.556173" G="0.319136" T="0.00308642"/>
      <pos A="0.200617" C="0.121605" G="0.358642" T="0.319136"/>
      <pos A="0.0820988" C="0.319136" G="0.358642" T="0.240123"/>
      <pos A="0.0820988" C="0.398148" G="0.161111" T="0.358642"/>
      <pos A="0.240123" C="0.358642" G="0.27963" T="0.121605"/>
      <pos A="0.437654" C="0.47716" G="0.0425926" T="0.0425926"/>
      <pos A="0.161111" C="0.47716" G="0.319136" T="0.0425926"/>
      <pos A="0.161111" C="0.358642" G="0.437654" T="0.0425926"/>
      <pos A="0.319136" C="0.200617" G="0.27963" T="0.200617"/>
      <pos A="0.319136" C="0.200617" G="0.161111" T="0.319136"/>
      <pos A="0.27963" C="0.0820988" G="0.47716" T="0.161111"/>
      <pos A="0.200617" C="0.319136" G="0.27963" T="0.200617"/>
      <pos A="0.161111" C="0.47716" G="0.27963" T="0.0820988"/>
      <pos A="0.240123" C="0.27963" G="0.121605" T="0.358642"/>
      <pos A="0.0820988" C="0.358642" G="0.398148" T="0.161111"/>
      <pos A="0.27963" C="0.556173" G="0.0820988" T="0.0820988"/>
      <pos A="0.240123" C="0.200617" G="0.47716" T="0.0820988"/>
      <pos A="0.27963" C="0.121605" G="0.398148" T="0.200617"/>
      <pos A="0.319136" C="0.47716" G="0.121605" T="0.0820988"/>
      <pos A="0.240123" C="0.47716" G="0.240123" T="0.0425926"/>
      <pos A="0.0820988" C="0.47716" G="0.358642" T="0.0820988"/>
      <pos A="0.161111" C="0.47716" G="0.319136" T="0.0425926"/>
      <pos A="0.121605" C="0.319136" G="0.319136" T="0.240123"/>
      <pos A="0.319136" C="0.200617" G="0.161111" T="0.319136"/>
      <pos A="0.358642" C="0.516667" G="0.00308642" T="0.121605"/>
      <pos A="0.200617" C="0.437654" G="0.161111" T="0.200617"/>
      <pos A="0.319136" C="0.319136" G="0.358642" T="0.00308642"/>
      <pos A="0.398148" C="0.358642" G="0.200617" T="0.0425926"/>
      <pos A="0.200617" C="0.27963" G="0.516667" T="0.00308642"/>
    </motif>
    <motif db="0" id="M102" alt="O102" length="40" nsites="8" evalue="1.3e-003">
      <pos A="0.208519" C="0.350741" G="0.311235" T="0.129506"/>
      <pos A="0.0979012" C="0.366543" G="0.492963" T="0.0425926"/>
      <pos A="0.311235" C="0.255926" G="0.327037" T="0.105802"/>
      <pos A="0.169012" C="0.382346" G="0.271728" T="0.176914"/>
      <pos A="0.295432" C="0.327037" G="0.224321" T="0.15321"/>
      <pos A="0.0662963" C="0.374444" G="0.366543" T="0.192716"/>
      <pos A="0.208519" C="0.27963" G="0.34284" T="0.169012"/>
      <pos A="0.192716" C="0.27963" G="0.429753" T="0.0979012"/>
      <pos A="0.21642" C="0.232222" G="0.366543" T="0.184815"/>
      <pos A="0.0741975" C="0.548272" G="0.334938" T="0.0425926"/>
      <pos A="0.248025" C="0.366543" G="0.232222" T="0.15321"/>
      <pos A="0.200617" C="0.311235" G="0.382346" T="0.105802"/>
      <pos A="0.145309" C="0.429753" G="0.184815" T="0.240123"/>
      <pos A="0.21642" C="0.145309" G="0.413951" T="0.224321"/>
      <pos A="0.137407" C="0.232222" G="0.54037" T="0.09"/>
      <pos A="0.0820988" C="0.271728" G="0.516667" T="0.129506"/>
      <pos A="0.327037" C="0.366543" G="0.09" T="0.21642"/>
      <pos A="0.121605" C="0.232222" G="0.287531" T="0.358642"/>
      <pos A="0.145309" C="0.240123" G="0.54037" T="0.0741975"/>
      <pos A="0.15321" C="0.485062" G="0.271728" T="0.09"/>
      <pos A="0.287531" C="0.15321" G="0.421852" T="0.137407"/>
      <pos A="0.208519" C="0.232222" G="0.437654" T="0.121605"/>
      <pos A="0.15321" C="0.429753" G="0.311235" T="0.105802"/>
      <pos A="0.129506" C="0.406049" G="0.232222" T="0.232222"/>
      <pos A="0.255926" C="0.295432" G="0.232222" T="0.21642"/>
      <pos A="0.0662963" C="0.232222" G="0.358642" T="0.34284"/>
      <pos A="0.105802" C="0.319136" G="0.406049" T="0.169012"/>
      <pos A="0.240123" C="0.366543" G="0.271728" T="0.121605"/>
      <pos A="0.208519" C="0.21642" G="0.445556" T="0.129506"/>
      <pos A="0.184815" C="0.437654" G="0.248025" T="0.129506"/>
      <pos A="0.113704" C="0.263827" G="0.398148" T="0.224321"/>
      <pos A="0.145309" C="0.295432" G="0.366543" T="0.192716"/>
      <pos A="0.34284" C="0.366543" G="0.15321" T="0.137407"/>
      <pos A="0.145309" C="0.461358" G="0.263827" T="0.129506"/>
      <pos A="0.15321" C="0.271728" G="0.319136" T="0.255926"/>
      <pos A="0.129506" C="0.374444" G="0.390247" T="0.105802"/>
      <pos A="0.121605" C="0.492963" G="0.382346" T="0.00308642"/>
      <pos A="0.263827" C="0.311235" G="0.271728" T="0.15321"/>
      <pos A="0.15321" C="0.350741" G="0.327037" T="0.169012"/>
      <pos A="0.105802" C="0.413951" G="0.311235" T="0.169012"/>
    </motif>
    <motif db="0" id="M103" alt="O103" length="40" nsites="8" evalue="1.3e-003">
      <pos A="0.18266" C="0.227554" G="0.541807" T="0.0479802"/>
      <pos A="0.0479802" C="0.31734" G="0.5867" T="0.0479802"/>
      <pos A="0.0928731" C="0.541807" G="0.362233" T="0.00308642"/>
      <pos A="0.31734" C="0.496914" G="0.0928731" T="0.0928731"/>
      <pos A="0.00308642" C="0.541807" G="0.272446" T="0.18266"/>
      <pos A="0.18266" C="0.31734" G="0.31734" T="0.18266"/>
      <pos A="0.00308642" C="0.31734" G="0.5867" T="0.0928731"/>
      <pos A="0.0928731" C="0.541807" G="0.18266" T="0.18266"/>
      <pos A="0.0928731" C="0.45202" G="0.31734" T="0.137767"/>
      <pos A="0.362233" C="0.272446" G="0.272446" T="0.0928731"/>
      <pos A="0.18266" C="0.18266" G="0.631594" T="0.00308642"/>
      <pos A="0.0928731" C="0.5867" G="0.272446" T="0.0479802"/>
      <pos A="0.0928731" C="0.631594" G="0.18266" T="0.0928731"/>
      <pos A="0.137767" C="0.18266" G="0.541807" T="0.137767"/>
      <pos A="0.31734" C="0.362233" G="0.272446" T="0.0479802"/>
      <pos A="0.0479802" C="0.631594" G="0.31734" T="0.00308642"/>
      <pos A="0.31734" C="0.272446" G="0.137767" T="0.272446"/>
      <pos A="0.0479802" C="0.31734" G="0.496914" T="0.137767"/>
      <pos A="0.272446" C="0.541807" G="0.18266" T="0.00308642"/>
      <pos A="0.407127" C="0.00308642" G="0.45202" T="0.137767"/>
      <pos A="0.00308642" C="0.31734" G="0.631594" T="0.0479802"/>
      <pos A="0.227554" C="0.227554" G="0.407127" T="0.137767"/>
      <pos A="0.272446" C="0.137767" G="0.5867" T="0.00308642"/>
      <pos A="0.362233" C="0.362233" G="0.272446" T="0.00308642"/>
      <pos A="0.137767" C="0.496914" G="0.18266" T="0.18266"/>
      <pos A="0.227554" C="0.31734" G="0.31734" T="0.137767"/>
      <pos A="0.0479802" C="0.45202" G="0.227554" T="0.272446"/>
      <pos A="0.227554" C="0.407127" G="0.362233" T="0.00308642"/>
      <pos A="0.0479802" C="0.45202" G="0.227554" T="0.272446"/>
      <pos A="0.18266" C="0.631594" G="0.0928731" T="0.0928731"/>
      <pos A="0.0928731" C="0.31734" G="0.541807" T="0.0479802"/>
      <pos A="0.0479802" C="0.496914" G="0.45202" T="0.00308642"/>
      <pos A="0.227554" C="0.137767" G="0.362233" T="0.272446"/>
      <pos A="0.0928731" C="0.676487" G="0.227554" T="0.00308642"/>
      <pos A="0.18266" C="0.496914" G="0.18266" T="0.137767"/>
      <pos A="0.18266" C="0.631594" G="0.0928731" T="0.0928731"/>
      <pos A="0.137767" C="0.45202" G="0.272446" T="0.137767"/>
      <pos A="0.00308642" C="0.362233" G="0.631594" T="0.00308642"/>
      <pos A="0.407127" C="0.31734" G="0.137767" T="0.137767"/>
      <pos A="0.00308642" C="0.0928731" G="0.811167" T="0.0928731"/>
    </motif>
    <motif db="0" id="M105" alt="O105" length="40" nsites="8" evalue="1.3e-003">
      <pos A="0.14418" C="0.00308642" G="0.849647" T="0.00308642"/>
      <pos A="0.285273" C="0.00308642" G="0.285273" T="0.426366"/>
      <pos A="0.14418" C="0.14418" G="0.285273" T="0.426366"/>
      <pos A="0.426366" C="0.00308642" G="0.285273" T="0.285273"/>
      <pos A="0.00308642" C="0.708554" G="0.285273" T="0.00308642"/>
      <pos A="0.00308642" C="0.14418" G="0.567461" T="0.285273"/>
      <pos A="0.00308642" C="0.00308642" G="0.990741" T="0.00308642"/>
      <pos A="0.285273" C="0.00308642" G="0.708554" T="0.00308642"/>
      <pos A="0.00308642" C="0.567461" G="0.285273" T="0.14418"/>
      <pos A="0.14418" C="0.567461" G="0.00308642" T="0.285273"/>
      <pos A="0.00308642" C="0.285273" G="0.285273" T="0.426366"/>
      <pos A="0.285273" C="0.00308642" G="0.426366" T="0.285273"/>
      <pos A="0.14418" C="0.426366" G="0.285273" T="0.14418"/>
      <pos A="0.285273" C="0.285273" G="0.00308642" T="0.426366"/>
      <pos A="0.00308642" C="0.285273" G="0.708554" T="0.00308642"/>
      <pos A="0.00308642" C="0.567461" G="0.426366" T="0.00308642"/>
      <pos A="0.00308642" C="0.426366" G="0.426366" T="0.14418"/>
      <pos A="0.14418" C="0.285273" G="0.426366" T="0.14418"/>
      <pos A="0.14418" C="0.285273" G="0.285273" T="0.285273"/>
      <pos A="0.00308642" C="0.14418" G="0.849647" T="0.00308642"/>
      <pos A="0.426366" C="0.14418" G="0.14418" T="0.285273"/>
      <pos A="0.00308642" C="0.426366" G="0.426366" T="0.14418"/>
      <pos A="0.00308642" C="0.14418" G="0.567461" T="0.285273"/>
      <pos A="0.00308642" C="0.849647" G="0.00308642" T="0.14418"/>
      <pos A="0.00308642" C="0.00308642" G="0.849647" T="0.14418"/>
      <pos A="0.285273" C="0.285273" G="0.14418" T="0.285273"/>
      <pos A="0.00308642" C="0.567461" G="0.14418" T="0.285273"/>
      <pos A="0.00308642" C="0.708554" G="0.14418" T="0.14418"/>
      <pos A="0.426366" C="0.14418" G="0.426366" T="0.00308642"/>
      <pos A="0.00308642" C="0.285273" G="0.708554" T="0.00308642"/>
      <pos A="0.285273" C="0.14418" G="0.00308642" T="0.567461"/>
      <pos A="0.285273" C="0.567461" G="0.14418" T="0.00308642"/>
      <pos A="0.00308642" C="0.14418" G="0.849647" T="0.00308642"/>
      <pos A="0.285273" C="0.567461" G="0.00308642" T="0.14418"/>
      <pos A="0.14418" C="0.14418" G="0.00308642" T="0.708554"/>
      <pos A="0.00308642" C="0.285273" G="0.426366" T="0.285273"/>
      <pos A="0.00308642" C="0.14418" G="0.708554" T="0.14418"/>
      <pos A="0.00308642" C="0.285273" G="0.285273" T="0.426366"/>
      <pos A="0.14418" C="0.426366" G="0.14418" T="0.285273"/>
      <pos A="0.14418" C="0.708554" G="0.14418" T="0.00308642"/>
    </motif>
    <motif db="0" id="M106" alt="O106" length="40" nsites="8" evalue="1.3e-003">
      <pos A="0.21642" C="0.327037" G="0.374444" T="0.0820988"/>
      <pos A="0.176914" C="0.295432" G="0.271728" T="0.255926"/>
      <pos A="0.161111" C="0.429753" G="0.334938" T="0.0741975"/>
      <pos A="0.184815" C="0.350741" G="0.232222" T="0.232222"/>
      <pos A="0.255926" C="0.21642" G="0.390247" T="0.137407"/>
      <pos A="0.192716" C="0.248025" G="0.382346" T="0.176914"/>
      <pos A="0.200617" C="0.34284" G="0.334938" T="0.121605"/>
      <pos A="0.15321" C="0.390247" G="0.366543" T="0.09"/>
      <pos A="0.0741975" C="0.295432" G="0.374444" T="0.255926"/>
      <pos A="0.129506" C="0.398148" G="0.27963" T="0.192716"/>
      <pos A="0.255926" C="0.319136" G="0.271728" T="0.15321"/>
      <pos A="0.224321" C="0.263827" G="0.406049" T="0.105802"/>
      <pos A="0.184815" C="0.311235" G="0.390247" T="0.113704"/>
      <pos A="0.263827" C="0.27963" G="0.271728" T="0.184815"/>
      <pos A="0.192716" C="0.208519" G="0.398148" T="0.200617"/>
      <pos A="0.232222" C="0.445556" G="0.271728" T="0.0504938"/>
      <pos A="0.15321" C="0.224321" G="0.248025" T="0.374444"/>
      <pos A="0.295432" C="0.184815" G="0.358642" T="0.161111"/>
      <pos A="0.15321" C="0.366543" G="0.350741" T="0.129506"/>
      <pos A="0.176914" C="0.27963" G="0.421852" T="0.121605"/>
      <pos A="0.184815" C="0.406049" G="0.334938" T="0.0741975"/>
      <pos A="0.21642" C="0.334938" G="0.161111" T="0.287531"/>
      <pos A="0.327037" C="0.224321" G="0.271728" T="0.176914"/>
      <pos A="0.0425926" C="0.382346" G="0.263827" T="0.311235"/>
      <pos A="0.0979012" C="0.311235" G="0.508765" T="0.0820988"/>
      <pos A="0.200617" C="0.169012" G="0.429753" T="0.200617"/>
      <pos A="0.0109877" C="0.698395" G="0.184815" T="0.105802"/>
      <pos A="0.208519" C="0.564074" G="0.137407" T="0.09"/>
      <pos A="0.137407" C="0.34284" G="0.366543" T="0.15321"/>
      <pos A="0.105802" C="0.255926" G="0.350741" T="0.287531"/>
      <pos A="0.200617" C="0.27963" G="0.311235" T="0.208519"/>
      <pos A="0.295432" C="0.421852" G="0.0741975" T="0.208519"/>
      <pos A="0.208519" C="0.232222" G="0.390247" T="0.169012"/>
      <pos A="0.113704" C="0.34284" G="0.406049" T="0.137407"/>
      <pos A="0.0979012" C="0.287531" G="0.461358" T="0.15321"/>
      <pos A="0.15321" C="0.390247" G="0.366543" T="0.09"/>
      <pos A="0.21642" C="0.303333" G="0.366543" T="0.113704"/>
      <pos A="0.263827" C="0.295432" G="0.27963" T="0.161111"/>
      <pos A="0.137407" C="0.374444" G="0.382346" T="0.105802"/>
      <pos A="0.263827" C="0.176914" G="0.382346" T="0.176914"/>
    </motif>
    <motif db="0" id="M107" alt="O107" length="40" nsites="8" evalue="1.3e-003">
      <pos A="0.268994" C="0.30698" G="0.344967" T="0.0790598"/>
      <pos A="0.117047" C="0.42094" G="0.30698" T="0.155033"/>
      <pos A="0.231006" C="0.231006" G="0.496914" T="0.0410736"/>
      <pos A="0.117047" C="0.30698" G="0.496914" T="0.0790598"/>
      <pos A="0.117047" C="0.231006" G="0.496914" T="0.155033"/>
      <pos A="0.382953" C="0.42094" G="0.0410736" T="0.155033"/>
      <pos A="0.00308642" C="0.496914" G="0.458926" T="0.0410736"/>
      <pos A="0.00308642" C="0.268994" G="0.382953" T="0.344967"/>
      <pos A="0.117047" C="0.458926" G="0.344967" T="0.0790598"/>
      <pos A="0.19302" C="0.268994" G="0.382953" T="0.155033"/>
      <pos A="0.117047" C="0.534901" G="0.268994" T="0.0790598"/>
      <pos A="0.268994" C="0.30698" G="0.382953" T="0.0410736"/>
      <pos A="0.00308642" C="0.231006" G="0.534901" T="0.231006"/>
      <pos A="0.117047" C="0.610874" G="0.155033" T="0.117047"/>
      <pos A="0.19302" C="0.534901" G="0.155033" T="0.117047"/>
      <pos A="0.155033" C="0.268994" G="0.496914" T="0.0790598"/>
      <pos A="0.19302" C="0.19302" G="0.496914" T="0.117047"/>
      <pos A="0.0410736" C="0.610874" G="0.231006" T="0.117047"/>
      <pos A="0.0790598" C="0.344967" G="0.344967" T="0.231006"/>
      <pos A="0.00308642" C="0.496914" G="0.496914" T="0.00308642"/>
      <pos A="0.0790598" C="0.686847" G="0.117047" T="0.117047"/>
      <pos A="0.117047" C="0.268994" G="0.42094" T="0.19302"/>
      <pos A="0.00308642" C="0.496914" G="0.231006" T="0.268994"/>
      <pos A="0.0410736" C="0.458926" G="0.155033" T="0.344967"/>
      <pos A="0.0410736" C="0.231006" G="0.458926" T="0.268994"/>
      <pos A="0.117047" C="0.496914" G="0.0790598" T="0.30698"/>
      <pos A="0.19302" C="0.30698" G="0.231006" T="0.268994"/>
      <pos A="0.231006" C="0.19302" G="0.344967" T="0.231006"/>
      <pos A="0.42094" C="0.117047" G="0.382953" T="0.0790598"/>
      <pos A="0.00308642" C="0.231006" G="0.686847" T="0.0790598"/>
      <pos A="0.155033" C="0.42094" G="0.382953" T="0.0410736"/>
      <pos A="0.231006" C="0.30698" G="0.155033" T="0.30698"/>
      <pos A="0.155033" C="0.42094" G="0.30698" T="0.117047"/>
      <pos A="0.155033" C="0.458926" G="0.30698" T="0.0790598"/>
      <pos A="0.0790598" C="0.30698" G="0.30698" T="0.30698"/>
      <pos A="0.155033" C="0.572887" G="0.231006" T="0.0410736"/>
      <pos A="0.155033" C="0.610874" G="0.0790598" T="0.155033"/>
      <pos A="0.117047" C="0.64886" G="0.155033" T="0.0790598"/>
      <pos A="0.231006" C="0.0790598" G="0.610874" T="0.0790598"/>
      <pos A="0.0790598" C="0.30698" G="0.496914" T="0.117047"/>
    </motif>
    <motif db="0" id="M108" alt="O108" length="40" nsites="8" evalue="1.3e-003">
      <pos A="0.00308642" C="0.00308642" G="0.496914" T="0.496914"/>
      <pos A="0.00308642" C="0.496914" G="0.25" T="0.25"/>
      <pos A="0.00308642" C="0.25" G="0.00308642" T="0.743827"/>
      <pos A="0.00308642" C="0.25" G="0.743827" T="0.00308642"/>
      <pos A="0.00308642" C="0.743827" G="0.25" T="0.00308642"/>
      <pos A="0.25" C="0.25" G="0.496914" T="0.00308642"/>
      <pos A="0.25" C="0.25" G="0.25" T="0.25"/>
      <pos A="0.25" C="0.00308642" G="0.496914" T="0.25"/>
      <pos A="0.00308642" C="0.25" G="0.743827" T="0.00308642"/>
      <pos A="0.00308642" C="0.496914" G="0.496914" T="0.00308642"/>
      <pos A="0.00308642" C="0.25" G="0.743827" T="0.00308642"/>
      <pos A="0.00308642" C="0.00308642" G="0.743827" T="0.25"/>
      <pos A="0.25" C="0.25" G="0.496914" T="0.00308642"/>
      <pos A="0.496914" C="0.496914" G="0.00308642" T="0.00308642"/>
      <pos A="0.00308642" C="0.25" G="0.743827" T="0.00308642"/>
      <pos A="0.25" C="0.00308642" G="0.496914" T="0.25"/>
      <pos A="0.00308642" C="0.00308642" G="0.990741" T="0.00308642"/>
      <pos A="0.00308642" C="0.743827" G="0.25" T="0.00308642"/>
      <pos A="0.00308642" C="0.25" G="0.743827" T="0.00308642"/>
      <pos A="0.00308642" C="0.496914" G="0.496914" T="0.00308642"/>
      <pos A="0.25" C="0.25" G="0.25" T="0.25"/>
      <pos A="0.25" C="0.25" G="0.496914" T="0.00308642"/>
      <pos A="0.00308642" C="0.25" G="0.743827" T="0.00308642"/>
      <pos A="0.00308642" C="0.743827" G="0.25" T="0.00308642"/>
      <pos A="0.25" C="0.496914" G="0.25" T="0.00308642"/>
      <pos A="0.00308642" C="0.743827" G="0.25" T="0.00308642"/>
      <pos A="0.00308642" C="0.25" G="0.743827" T="0.00308642"/>
      <pos A="0.00308642" C="0.00308642" G="0.743827" T="0.25"/>
      <pos A="0.990741" C="0.00308642" G="0.00308642" T="0.00308642"/>
      <pos A="0.00308642" C="0.496914" G="0.496914" T="0.00308642"/>
      <pos A="0.743827" C="0.25" G="0.00308642" T="0.00308642"/>
      <pos A="0.00308642" C="0.25" G="0.25" T="0.496914"/>
      <pos A="0.25" C="0.00308642" G="0.743827" T="0.00308642"/>
      <pos A="0.496914" C="0.25" G="0.25" T="0.00308642"/>
      <pos A="0.25" C="0.00308642" G="0.743827" T="0.00308642"/>
      <pos A="0.25" C="0.496914" G="0.00308642" T="0.25"/>
      <pos A="0.25" C="0.25" G="0.00308642" T="0.496914"/>
      <pos A="0.25" C="0.00308642" G="0.496914" T="0.25"/>
      <pos A="0.25" C="0.00308642" G="0.496914" T="0.25"/>
      <pos A="0.25" C="0.25" G="0.496914" T="0.00308642"/>
    </motif>
    <motif db="0" id="M109" alt="O109" length="40" nsites="8" evalue="1.3e-003">
      <pos A="0.00308642" C="0.990741" G="0.00308642" T="0.00308642"/>
      <pos A="0.00308642" C="0.743827" G="0.00308642" T="0.25"/>
      <pos A="0.00308642" C="0.00308642" G="0.990741" T="0.00308642"/>
      <pos A="0.00308642" C="0.25" G="0.743827" T="0.00308642"/>
      <pos A="0.00308642" C="0.00308642" G="0.990741" T="0.00308642"/>
      <pos A="0.00308642" C="0.25" G="0.743827" T="0.00308642"/>
      <pos A="0.743827" C="0.25" G="0.00308642" T="0.00308642"/>
      <pos A="0.25" C="0.00308642" G="0.743827" T="0.00308642"/>
      <pos A="0.743827" C="0.00308642" G="0.25" T="0.00308642"/>
      <pos A="0.00308642" C="0.25" G="0.00308642" T="0.743827"/>
      <pos A="0.00308642" C="0.00308642" G="0.990741" T="0.00308642"/>
      <pos A="0.25" C="0.743827" G="0.00308642" T="0.00308642"/>
      <pos A="0.25" C="0.00308642" G="0.743827" T="0.00308642"/>
      <pos A="0.00308642" C="0.990741" G="0.00308642" T="0.00308642"/>
      <pos A="0.00308642" C="0.990741" G="0.00308642" T="0.00308642"/>
      <pos A="0.00308642" C="0.25" G="0.743827" T="0.00308642"/>
      <pos A="0.00308642" C="0.25" G="0.743827" T="0.00308642"/>
      <pos A="0.00308642" C="0.00308642" G="0.990741" T="0.00308642"/>
      <pos A="0.00308642" C="0.25" G="0.743827" T="0.00308642"/>
      <pos A="0.00308642" C="0.25" G="0.743827" T="0.00308642"/>
      <pos A="0.00308642" C="0.743827" G="0.00308642" T="0.25"/>
      <pos A="0.00308642" C="0.25" G="0.00308642" T="0.743827"/>
      <pos A="0.00308642" C="0.00308642" G="0.990741" T="0.00308642"/>
      <pos A="0.00308642" C="0.00308642" G="0.990741" T="0.00308642"/>
      <pos A="0.990741" C="0.00308642" G="0.00308642" T="0.00308642"/>
      <pos A="0.00308642" C="0.00308642" G="0.990741" T="0.00308642"/>
      <pos A="0.00308642" C="0.00308642" G="0.990741" T="0.00308642"/>
      <pos A="0.25" C="0.00308642" G="0.743827" T="0.00308642"/>
      <pos A="0.00308642" C="0.743827" G="0.25" T="0.00308642"/>
      <pos A="0.00308642" C="0.00308642" G="0.743827" T="0.25"/>
      <pos A="0.00308642" C="0.25" G="0.743827" T="0.00308642"/>
      <pos A="0.743827" C="0.25" G="0.00308642" T="0.00308642"/>
      <pos A="0.00308642" C="0.25" G="0.743827" T="0.00308642"/>
      <pos A="0.743827" C="0.25" G="0.00308642" T="0.00308642"/>
      <pos A="0.00308642" C="0.00308642" G="0.990741" T="0.00308642"/>
      <pos A="0.00308642" C="0.990741" G="0.00308642" T="0.00308642"/>
      <pos A="0.743827" C="0.25" G="0.00308642" T="0.00308642"/>
      <pos A="0.00308642" C="0.990741" G="0.00308642" T="0.00308642"/>
      <pos A="0.00308642" C="0.743827" G="0.25" T="0.00308642"/>
      <pos A="0.00308642" C="0.743827" G="0.25" T="0.00308642"/>
    </motif>
    <motif db="0" id="M11" alt="O11" length="40" nsites="8" evalue="1.3e-003">
      <pos A="0.232222" C="0.319136" G="0.390247" T="0.0583951"/>
      <pos A="0.129506" C="0.398148" G="0.21642" T="0.255926"/>
      <pos A="0.224321" C="0.382346" G="0.224321" T="0.169012"/>
      <pos A="0.113704" C="0.453457" G="0.263827" T="0.169012"/>
      <pos A="0.192716" C="0.311235" G="0.232222" T="0.263827"/>
      <pos A="0.255926" C="0.121605" G="0.485062" T="0.137407"/>
      <pos A="0.105802" C="0.382346" G="0.445556" T="0.0662963"/>
      <pos A="0.176914" C="0.492963" G="0.184815" T="0.145309"/>
      <pos A="0.327037" C="0.34284" G="0.248025" T="0.0820988"/>
      <pos A="0.0820988" C="0.208519" G="0.398148" T="0.311235"/>
      <pos A="0.21642" C="0.27963" G="0.437654" T="0.0662963"/>
      <pos A="0.113704" C="0.192716" G="0.469259" T="0.224321"/>
      <pos A="0.184815" C="0.27963" G="0.382346" T="0.15321"/>
      <pos A="0.169012" C="0.34284" G="0.406049" T="0.0820988"/>
      <pos A="0.192716" C="0.366543" G="0.327037" T="0.113704"/>
      <pos A="0.319136" C="0.200617" G="0.255926" T="0.224321"/>
      <pos A="0.121605" C="0.295432" G="0.366543" T="0.21642"/>
      <pos A="0.161111" C="0.485062" G="0.224321" T="0.129506"/>
      <pos A="0.192716" C="0.121605" G="0.500864" T="0.184815"/>
      <pos A="0.137407" C="0.374444" G="0.34284" T="0.145309"/>
      <pos A="0.169012" C="0.366543" G="0.311235" T="0.15321"/>
      <pos A="0.334938" C="0.200617" G="0.34284" T="0.121605"/>
      <pos A="0.176914" C="0.311235" G="0.334938" T="0.176914"/>
      <pos A="0.129506" C="0.200617" G="0.406049" T="0.263827"/>
      <pos A="0.271728" C="0.224321" G="0.327037" T="0.176914"/>
      <pos A="0.184815" C="0.382346" G="0.208519" T="0.224321"/>
      <pos A="0.0583951" C="0.453457" G="0.21642" T="0.271728"/>
      <pos A="0.0267901" C="0.374444" G="0.350741" T="0.248025"/>
      <pos A="0.145309" C="0.358642" G="0.255926" T="0.240123"/>
      <pos A="0.208519" C="0.429753" G="0.192716" T="0.169012"/>
      <pos A="0.232222" C="0.255926" G="0.429753" T="0.0820988"/>
      <pos A="0.129506" C="0.366543" G="0.413951" T="0.09"/>
      <pos A="0.0979012" C="0.319136" G="0.398148" T="0.184815"/>
      <pos A="0.184815" C="0.255926" G="0.500864" T="0.0583951"/>
      <pos A="0.145309" C="0.413951" G="0.311235" T="0.129506"/>
      <pos A="0.224321" C="0.366543" G="0.224321" T="0.184815"/>
      <pos A="0.129506" C="0.461358" G="0.319136" T="0.09"/>
      <pos A="0.240123" C="0.311235" G="0.224321" T="0.224321"/>
      <pos A="0.200617" C="0.27963" G="0.437654" T="0.0820988"/>
      <pos A="0.121605" C="0.303333" G="0.453457" T="0.121605"/>
    </motif>
    <motif db="0" id="M110" alt="O110" length="40" nsites="8" evalue="1.3e-003">
      <pos A="0.332304" C="0.00308642" G="0.332304" T="0.332304"/>
      <pos A="0.00308642" C="0.332304" G="0.661523" T="0.00308642"/>
      <pos A="0.661523" C="0.00308642" G="0.332304" T="0.00308642"/>
      <pos A="0.00308642" C="0.661523" G="0.332304" T="0.00308642"/>
      <pos A="0.332304" C="0.00308642" G="0.332304" T="0.332304"/>
      <pos A="0.00308642" C="0.332304" G="0.00308642" T="0.661523"/>
      <pos A="0.332304" C="0.332304" G="0.00308642" T="0.332304"/>
      <pos A="0.00308642" C="0.00308642" G="0.332304" T="0.661523"/>
      <pos A="0.332304" C="0.332304" G="0.00308642" T="0.332304"/>
      <pos A="0.00308642" C="0.332304" G="0.661523" T="0.00308642"/>
      <pos A="0.332304" C="0.332304" G="0.332304" T="0.00308642"/>
      <pos A="0.00308642" C="0.332304" G="0.332304" T="0.332304"/>
      <pos A="0.00308642" C="0.332304" G="0.661523" T="0.00308642"/>
      <pos A="0.332304" C="0.332304" G="0.332304" T="0.00308642"/>
      <pos A="0.661523" C="0.332304" G="0.00308642" T="0.00308642"/>
      <pos A="0.00308642" C="0.661523" G="0.332304" T="0.00308642"/>
      <pos A="0.00308642" C="0.00308642" G="0.990741" T="0.00308642"/>
      <pos A="0.332304" C="0.00308642" G="0.332304" T="0.332304"/>
      <pos A="0.00308642" C="0.332304" G="0.661523" T="0.00308642"/>
      <pos A="0.332304" C="0.00308642" G="0.332304" T="0.332304"/>
      <pos A="0.332304" C="0.00308642" G="0.332304" T="0.332304"/>
      <pos A="0.00308642" C="0.332304" G="0.661523" T="0.00308642"/>
      <pos A="0.00308642" C="0.00308642" G="0.332304" T="0.661523"/>
      <pos A="0.00308642" C="0.332304" G="0.661523" T="0.00308642"/>
      <pos A="0.00308642" C="0.332304" G="0.332304" T="0.332304"/>
      <pos A="0.332304" C="0.332304" G="0.332304" T="0.00308642"/>
      <pos A="0.00308642" C="0.00308642" G="0.990741" T="0.00308642"/>
      <pos A="0.00308642" C="0.661523" G="0.332304" T="0.00308642"/>
      <pos A="0.661523" C="0.332304" G="0.00308642" T="0.00308642"/>
      <pos A="0.00308642" C="0.00308642" G="0.332304" T="0.661523"/>
      <pos A="0.332304" C="0.661523" G="0.00308642" T="0.00308642"/>
      <pos A="0.00308642" C="0.00308642" G="0.332304" T="0.661523"/>
      <pos A="0.00308642" C="0.661523" G="0.00308642" T="0.332304"/>
      <pos A="0.00308642" C="0.332304" G="0.332304" T="0.332304"/>
      <pos A="0.332304" C="0.332304" G="0.332304" T="0.00308642"/>
      <pos A="0.332304" C="0.00308642" G="0.661523" T="0.00308642"/>
      <pos A="0.00308642" C="0.332304" G="0.661523" T="0.00308642"/>
      <pos A="0.00308642" C="0.661523" G="0.332304" T="0.00308642"/>
      <pos A="0.00308642" C="0.661523" G="0.00308642" T="0.332304"/>
      <pos A="0.332304" C="0.332304" G="0.332304" T="0.00308642"/>
    </motif>
    <motif db="0" id="M111" alt="O111" length="40" nsites="8" evalue="1.3e-003">
      <pos A="0.208519" C="0.184815" G="0.334938" T="0.271728"/>
      <pos A="0.105802" C="0.453457" G="0.248025" T="0.192716"/>
      <pos A="0.390247" C="0.358642" G="0.113704" T="0.137407"/>
      <pos A="0.145309" C="0.295432" G="0.461358" T="0.0979012"/>
      <pos A="0.21642" C="0.34284" G="0.398148" T="0.0425926"/>
      <pos A="0.113704" C="0.34284" G="0.358642" T="0.184815"/>
      <pos A="0.263827" C="0.224321" G="0.398148" T="0.113704"/>
      <pos A="0.129506" C="0.492963" G="0.263827" T="0.113704"/>
      <pos A="0.129506" C="0.208519" G="0.398148" T="0.263827"/>
      <pos A="0.169012" C="0.240123" G="0.469259" T="0.121605"/>
      <pos A="0.240123" C="0.366543" G="0.311235" T="0.0820988"/>
      <pos A="0.137407" C="0.121605" G="0.571975" T="0.169012"/>
      <pos A="0.224321" C="0.295432" G="0.263827" T="0.21642"/>
      <pos A="0.145309" C="0.327037" G="0.327037" T="0.200617"/>
      <pos A="0.200617" C="0.327037" G="0.255926" T="0.21642"/>
      <pos A="0.232222" C="0.413951" G="0.224321" T="0.129506"/>
      <pos A="0.113704" C="0.169012" G="0.508765" T="0.208519"/>
      <pos A="0.263827" C="0.27963" G="0.27963" T="0.176914"/>
      <pos A="0.0741975" C="0.453457" G="0.366543" T="0.105802"/>
      <pos A="0.0583951" C="0.413951" G="0.406049" T="0.121605"/>
      <pos A="0.240123" C="0.248025" G="0.350741" T="0.161111"/>
      <pos A="0.145309" C="0.382346" G="0.303333" T="0.169012"/>
      <pos A="0.21642" C="0.27963" G="0.358642" T="0.145309"/>
      <pos A="0.208519" C="0.406049" G="0.263827" T="0.121605"/>
      <pos A="0.0820988" C="0.327037" G="0.445556" T="0.145309"/>
      <pos A="0.145309" C="0.263827" G="0.421852" T="0.169012"/>
      <pos A="0.208519" C="0.390247" G="0.200617" T="0.200617"/>
      <pos A="0.176914" C="0.311235" G="0.350741" T="0.161111"/>
      <pos A="0.184815" C="0.311235" G="0.398148" T="0.105802"/>
      <pos A="0.15321" C="0.263827" G="0.47716" T="0.105802"/>
      <pos A="0.295432" C="0.382346" G="0.15321" T="0.169012"/>
      <pos A="0.129506" C="0.406049" G="0.240123" T="0.224321"/>
      <pos A="0.0425926" C="0.334938" G="0.34284" T="0.27963"/>
      <pos A="0.287531" C="0.232222" G="0.311235" T="0.169012"/>
      <pos A="0.200617" C="0.437654" G="0.145309" T="0.21642"/>
      <pos A="0.192716" C="0.263827" G="0.406049" T="0.137407"/>
      <pos A="0.208519" C="0.398148" G="0.350741" T="0.0425926"/>
      <pos A="0.208519" C="0.398148" G="0.263827" T="0.129506"/>
      <pos A="0.129506" C="0.192716" G="0.54037" T="0.137407"/>
      <pos A="0.176914" C="0.429753" G="0.374444" T="0.0188889"/>
    </motif>
    <motif db="0" id="M114" alt="O114" length="40" nsites="8" evalue="1.3e-003">
      <pos A="0.299383" C="0.496914" G="0.200617" T="0.00308642"/>
      <pos A="0.25" C="0.101852" G="0.645062" T="0.00308642"/>
      <pos A="0.151235" C="0.101852" G="0.496914" T="0.25"/>
      <pos A="0.101852" C="0.447531" G="0.25" T="0.200617"/>
      <pos A="0.151235" C="0.0524691" G="0.546296" T="0.25"/>
      <pos A="0.200617" C="0.299383" G="0.398148" T="0.101852"/>
      <pos A="0.101852" C="0.299383" G="0.496914" T="0.101852"/>
      <pos A="0.25" C="0.101852" G="0.595679" T="0.0524691"/>
      <pos A="0.25" C="0.25" G="0.348765" T="0.151235"/>
      <pos A="0.00308642" C="0.348765" G="0.447531" T="0.200617"/>
      <pos A="0.200617" C="0.398148" G="0.398148" T="0.00308642"/>
      <pos A="0.299383" C="0.200617" G="0.398148" T="0.101852"/>
      <pos A="0.447531" C="0.151235" G="0.398148" T="0.00308642"/>
      <pos A="0.0524691" C="0.0524691" G="0.595679" T="0.299383"/>
      <pos A="0.151235" C="0.447531" G="0.348765" T="0.0524691"/>
      <pos A="0.00308642" C="0.0524691" G="0.743827" T="0.200617"/>
      <pos A="0.00308642" C="0.645062" G="0.299383" T="0.0524691"/>
      <pos A="0.151235" C="0.25" G="0.348765" T="0.25"/>
      <pos A="0.348765" C="0.299383" G="0.348765" T="0.00308642"/>
      <pos A="0.101852" C="0.348765" G="0.546296" T="0.00308642"/>
      <pos A="0.151235" C="0.348765" G="0.398148" T="0.101852"/>
      <pos A="0.00308642" C="0.101852" G="0.398148" T="0.496914"/>
      <pos A="0.0524691" C="0.299383" G="0.398148" T="0.25"/>
      <pos A="0.0524691" C="0.0524691" G="0.842593" T="0.0524691"/>
      <pos A="0.0524691" C="0.447531" G="0.398148" T="0.101852"/>
      <pos A="0.00308642" C="0.101852" G="0.842593" T="0.0524691"/>
      <pos A="0.200617" C="0.398148" G="0.299383" T="0.101852"/>
      <pos A="0.101852" C="0.299383" G="0.299383" T="0.299383"/>
      <pos A="0.348765" C="0.398148" G="0.25" T="0.00308642"/>
      <pos A="0.546296" C="0.0524691" G="0.348765" T="0.0524691"/>
      <pos A="0.200617" C="0.25" G="0.496914" T="0.0524691"/>
      <pos A="0.151235" C="0.299383" G="0.25" T="0.299383"/>
      <pos A="0.101852" C="0.398148" G="0.25" T="0.25"/>
      <pos A="0.00308642" C="0.299383" G="0.447531" T="0.25"/>
      <pos A="0.0524691" C="0.151235" G="0.398148" T="0.398148"/>
      <pos A="0.0524691" C="0.496914" G="0.200617" T="0.25"/>
      <pos A="0.151235" C="0.348765" G="0.447531" T="0.0524691"/>
      <pos A="0.101852" C="0.151235" G="0.546296" T="0.200617"/>
      <pos A="0.200617" C="0.25" G="0.398148" T="0.151235"/>
      <pos A="0.25" C="0.101852" G="0.496914" T="0.151235"/>
    </motif>
    <motif db="0" id="M115" alt="O115" length="40" nsites="8" evalue="1.3e-003">
      <pos A="0.255926" C="0.271728" G="0.232222" T="0.240123"/>
      <pos A="0.0741975" C="0.508765" G="0.287531" T="0.129506"/>
      <pos A="0.224321" C="0.366543" G="0.334938" T="0.0741975"/>
      <pos A="0.255926" C="0.232222" G="0.390247" T="0.121605"/>
      <pos A="0.176914" C="0.319136" G="0.398148" T="0.105802"/>
      <pos A="0.15321" C="0.21642" G="0.508765" T="0.121605"/>
      <pos A="0.240123" C="0.255926" G="0.311235" T="0.192716"/>
      <pos A="0.169012" C="0.461358" G="0.192716" T="0.176914"/>
      <pos A="0.263827" C="0.27963" G="0.271728" T="0.184815"/>
      <pos A="0.137407" C="0.34284" G="0.390247" T="0.129506"/>
      <pos A="0.176914" C="0.421852" G="0.311235" T="0.09"/>
      <pos A="0.145309" C="0.303333" G="0.390247" T="0.161111"/>
      <pos A="0.21642" C="0.445556" G="0.184815" T="0.15321"/>
      <pos A="0.224321" C="0.184815" G="0.327037" T="0.263827"/>
      <pos A="0.113704" C="0.366543" G="0.271728" T="0.248025"/>
      <pos A="0.192716" C="0.303333" G="0.429753" T="0.0741975"/>
      <pos A="0.27963" C="0.319136" G="0.303333" T="0.0979012"/>
      <pos A="0.240123" C="0.295432" G="0.295432" T="0.169012"/>
      <pos A="0.248025" C="0.34284" G="0.311235" T="0.0979012"/>
      <pos A="0.105802" C="0.429753" G="0.287531" T="0.176914"/>
      <pos A="0.0979012" C="0.319136" G="0.366543" T="0.21642"/>
      <pos A="0.0820988" C="0.15321" G="0.358642" T="0.406049"/>
      <pos A="0.0820988" C="0.255926" G="0.469259" T="0.192716"/>
      <pos A="0.192716" C="0.311235" G="0.358642" T="0.137407"/>
      <pos A="0.137407" C="0.445556" G="0.255926" T="0.161111"/>
      <pos A="0.145309" C="0.255926" G="0.461358" T="0.137407"/>
      <pos A="0.169012" C="0.27963" G="0.485062" T="0.0662963"/>
      <pos A="0.0662963" C="0.437654" G="0.398148" T="0.0979012"/>
      <pos A="0.145309" C="0.161111" G="0.47716" T="0.21642"/>
      <pos A="0.27963" C="0.334938" G="0.271728" T="0.113704"/>
      <pos A="0.21642" C="0.303333" G="0.382346" T="0.0979012"/>
      <pos A="0.0979012" C="0.374444" G="0.327037" T="0.200617"/>
      <pos A="0.303333" C="0.34284" G="0.169012" T="0.184815"/>
      <pos A="0.200617" C="0.169012" G="0.492963" T="0.137407"/>
      <pos A="0.263827" C="0.500864" G="0.161111" T="0.0741975"/>
      <pos A="0.271728" C="0.184815" G="0.240123" T="0.303333"/>
      <pos A="0.0188889" C="0.706296" G="0.09" T="0.184815"/>
      <pos A="0.169012" C="0.406049" G="0.295432" T="0.129506"/>
      <pos A="0.121605" C="0.319136" G="0.295432" T="0.263827"/>
      <pos A="0.129506" C="0.327037" G="0.437654" T="0.105802"/>
    </motif>
    <motif db="0" id="M117" alt="O117" length="40" nsites="8" evalue="1.3e-003">
      <pos A="0.176914" C="0.406049" G="0.390247" T="0.0267901"/>
      <pos A="0.161111" C="0.311235" G="0.319136" T="0.208519"/>
      <pos A="0.129506" C="0.461358" G="0.295432" T="0.113704"/>
      <pos A="0.21642" C="0.263827" G="0.350741" T="0.169012"/>
      <pos A="0.350741" C="0.358642" G="0.161111" T="0.129506"/>
      <pos A="0.255926" C="0.192716" G="0.366543" T="0.184815"/>
      <pos A="0.208519" C="0.334938" G="0.358642" T="0.0979012"/>
      <pos A="0.208519" C="0.0979012" G="0.47716" T="0.21642"/>
      <pos A="0.161111" C="0.421852" G="0.327037" T="0.09"/>
      <pos A="0.200617" C="0.208519" G="0.382346" T="0.208519"/>
      <pos A="0.0425926" C="0.413951" G="0.413951" T="0.129506"/>
      <pos A="0.200617" C="0.508765" G="0.184815" T="0.105802"/>
      <pos A="0.113704" C="0.263827" G="0.47716" T="0.145309"/>
      <pos A="0.224321" C="0.295432" G="0.382346" T="0.0979012"/>
      <pos A="0.192716" C="0.421852" G="0.240123" T="0.145309"/>
      <pos A="0.09" C="0.350741" G="0.200617" T="0.358642"/>
      <pos A="0.311235" C="0.232222" G="0.327037" T="0.129506"/>
      <pos A="0.192716" C="0.287531" G="0.453457" T="0.0662963"/>
      <pos A="0.382346" C="0.15321" G="0.271728" T="0.192716"/>
      <pos A="0.21642" C="0.248025" G="0.421852" T="0.113704"/>
      <pos A="0.105802" C="0.271728" G="0.406049" T="0.21642"/>
      <pos A="0.161111" C="0.208519" G="0.350741" T="0.27963"/>
      <pos A="0.21642" C="0.176914" G="0.34284" T="0.263827"/>
      <pos A="0.137407" C="0.295432" G="0.413951" T="0.15321"/>
      <pos A="0.0662963" C="0.382346" G="0.398148" T="0.15321"/>
      <pos A="0.129506" C="0.548272" G="0.208519" T="0.113704"/>
      <pos A="0.15321" C="0.271728" G="0.461358" T="0.113704"/>
      <pos A="0.248025" C="0.453457" G="0.224321" T="0.0741975"/>
      <pos A="0.169012" C="0.358642" G="0.319136" T="0.15321"/>
      <pos A="0.0820988" C="0.192716" G="0.516667" T="0.208519"/>
      <pos A="0.224321" C="0.548272" G="0.105802" T="0.121605"/>
      <pos A="0.0662963" C="0.366543" G="0.429753" T="0.137407"/>
      <pos A="0.224321" C="0.445556" G="0.137407" T="0.192716"/>
      <pos A="0.295432" C="0.27963" G="0.271728" T="0.15321"/>
      <pos A="0.121605" C="0.445556" G="0.27963" T="0.15321"/>
      <pos A="0.232222" C="0.350741" G="0.263827" T="0.15321"/>
      <pos A="0.145309" C="0.287531" G="0.374444" T="0.192716"/>
      <pos A="0.129506" C="0.287531" G="0.303333" T="0.27963"/>
      <pos A="0.169012" C="0.500864" G="0.232222" T="0.0979012"/>
      <pos A="0.200617" C="0.21642" G="0.461358" T="0.121605"/>
    </motif>
    <motif db="0" id="M118" alt="O118" length="40" nsites="8" evalue="1.3e-003">
      <pos A="0.129506" C="0.453457" G="0.350741" T="0.0662963"/>
      <pos A="0.232222" C="0.390247" G="0.319136" T="0.0583951"/>
      <pos A="0.161111" C="0.295432" G="0.398148" T="0.145309"/>
      <pos A="0.15321" C="0.200617" G="0.500864" T="0.145309"/>
      <pos A="0.0820988" C="0.350741" G="0.358642" T="0.208519"/>
      <pos A="0.255926" C="0.255926" G="0.374444" T="0.113704"/>
      <pos A="0.176914" C="0.334938" G="0.374444" T="0.113704"/>
      <pos A="0.176914" C="0.255926" G="0.358642" T="0.208519"/>
      <pos A="0.295432" C="0.303333" G="0.271728" T="0.129506"/>
      <pos A="0.145309" C="0.413951" G="0.240123" T="0.200617"/>
      <pos A="0.121605" C="0.21642" G="0.453457" T="0.208519"/>
      <pos A="0.137407" C="0.413951" G="0.208519" T="0.240123"/>
      <pos A="0.27963" C="0.129506" G="0.406049" T="0.184815"/>
      <pos A="0.248025" C="0.327037" G="0.303333" T="0.121605"/>
      <pos A="0.192716" C="0.271728" G="0.350741" T="0.184815"/>
      <pos A="0.184815" C="0.15321" G="0.548272" T="0.113704"/>
      <pos A="0.21642" C="0.413951" G="0.287531" T="0.0820988"/>
      <pos A="0.224321" C="0.161111" G="0.311235" T="0.303333"/>
      <pos A="0.232222" C="0.34284" G="0.327037" T="0.0979012"/>
      <pos A="0.09" C="0.34284" G="0.437654" T="0.129506"/>
      <pos A="0.176914" C="0.437654" G="0.27963" T="0.105802"/>
      <pos A="0.105802" C="0.232222" G="0.334938" T="0.327037"/>
      <pos A="0.295432" C="0.461358" G="0.161111" T="0.0820988"/>
      <pos A="0.121605" C="0.327037" G="0.429753" T="0.121605"/>
      <pos A="0.0741975" C="0.532469" G="0.319136" T="0.0741975"/>
      <pos A="0.224321" C="0.169012" G="0.390247" T="0.21642"/>
      <pos A="0.09" C="0.303333" G="0.413951" T="0.192716"/>
      <pos A="0.0979012" C="0.54037" G="0.240123" T="0.121605"/>
      <pos A="0.105802" C="0.461358" G="0.287531" T="0.145309"/>
      <pos A="0.208519" C="0.208519" G="0.421852" T="0.161111"/>
      <pos A="0.0979012" C="0.34284" G="0.453457" T="0.105802"/>
      <pos A="0.0979012" C="0.303333" G="0.398148" T="0.200617"/>
      <pos A="0.27963" C="0.21642" G="0.248025" T="0.255926"/>
      <pos A="0.232222" C="0.350741" G="0.311235" T="0.105802"/>
      <pos A="0.271728" C="0.240123" G="0.334938" T="0.15321"/>
      <pos A="0.208519" C="0.437654" G="0.184815" T="0.169012"/>
      <pos A="0.240123" C="0.382346" G="0.295432" T="0.0820988"/>
      <pos A="0.15321" C="0.184815" G="0.532469" T="0.129506"/>
      <pos A="0.105802" C="0.334938" G="0.208519" T="0.350741"/>
      <pos A="0.224321" C="0.429753" G="0.287531" T="0.0583951"/>
    </motif>
    <motif db="0" id="M119" alt="O119" length="40" nsites="8" evalue="1.3e-003">
      <pos A="0.184815" C="0.34284" G="0.303333" T="0.169012"/>
      <pos A="0.169012" C="0.255926" G="0.492963" T="0.0820988"/>
      <pos A="0.208519" C="0.303333" G="0.398148" T="0.09"/>
      <pos A="0.137407" C="0.255926" G="0.366543" T="0.240123"/>
      <pos A="0.208519" C="0.263827" G="0.350741" T="0.176914"/>
      <pos A="0.232222" C="0.453457" G="0.232222" T="0.0820988"/>
      <pos A="0.287531" C="0.374444" G="0.192716" T="0.145309"/>
      <pos A="0.15321" C="0.208519" G="0.421852" T="0.21642"/>
      <pos A="0.224321" C="0.248025" G="0.453457" T="0.0741975"/>
      <pos A="0.137407" C="0.390247" G="0.382346" T="0.09"/>
      <pos A="0.15321" C="0.176914" G="0.556173" T="0.113704"/>
      <pos A="0.200617" C="0.382346" G="0.240123" T="0.176914"/>
      <pos A="0.311235" C="0.295432" G="0.232222" T="0.161111"/>
      <pos A="0.113704" C="0.461358" G="0.184815" T="0.240123"/>
      <pos A="0.0979012" C="0.390247" G="0.350741" T="0.161111"/>
      <pos A="0.311235" C="0.161111" G="0.319136" T="0.208519"/>
      <pos A="0.0979012" C="0.34284" G="0.421852" T="0.137407"/>
      <pos A="0.145309" C="0.445556" G="0.295432" T="0.113704"/>
      <pos A="0.271728" C="0.263827" G="0.334938" T="0.129506"/>
      <pos A="0.169012" C="0.350741" G="0.374444" T="0.105802"/>
      <pos A="0.176914" C="0.398148" G="0.263827" T="0.161111"/>
      <pos A="0.0820988" C="0.208519" G="0.366543" T="0.34284"/>
      <pos A="0.271728" C="0.327037" G="0.27963" T="0.121605"/>
      <pos A="0.137407" C="0.508765" G="0.200617" T="0.15321"/>
      <pos A="0.137407" C="0.303333" G="0.382346" T="0.176914"/>
      <pos A="0.15321" C="0.295432" G="0.366543" T="0.184815"/>
      <pos A="0.105802" C="0.232222" G="0.445556" T="0.21642"/>
      <pos A="0.248025" C="0.255926" G="0.366543" T="0.129506"/>
      <pos A="0.232222" C="0.232222" G="0.406049" T="0.129506"/>
      <pos A="0.15321" C="0.271728" G="0.461358" T="0.113704"/>
      <pos A="0.0820988" C="0.263827" G="0.500864" T="0.15321"/>
      <pos A="0.240123" C="0.366543" G="0.34284" T="0.0504938"/>
      <pos A="0.176914" C="0.437654" G="0.232222" T="0.15321"/>
      <pos A="0.15321" C="0.295432" G="0.366543" T="0.184815"/>
      <pos A="0.145309" C="0.271728" G="0.327037" T="0.255926"/>
      <pos A="0.0188889" C="0.658889" G="0.21642" T="0.105802"/>
      <pos A="0.224321" C="0.184815" G="0.390247" T="0.200617"/>
      <pos A="0.129506" C="0.429753" G="0.271728" T="0.169012"/>
      <pos A="0.287531" C="0.461358" G="0.121605" T="0.129506"/>
      <pos A="0.255926" C="0.421852" G="0.192716" T="0.129506"/>
    </motif>
    <motif db="0" id="M12" alt="O12" length="40" nsites="8" evalue="1.3e-003">
      <pos A="0.112826" C="0.551784" G="0.112826" T="0.222565"/>
      <pos A="0.112826" C="0.332304" G="0.551784" T="0.00308642"/>
      <pos A="0.222565" C="0.222565" G="0.442043" T="0.112826"/>
      <pos A="0.112826" C="0.00308642" G="0.442043" T="0.442043"/>
      <pos A="0.00308642" C="0.771262" G="0.112826" T="0.112826"/>
      <pos A="0.222565" C="0.661523" G="0.00308642" T="0.112826"/>
      <pos A="0.00308642" C="0.222565" G="0.661523" T="0.112826"/>
      <pos A="0.112826" C="0.442043" G="0.222565" T="0.222565"/>
      <pos A="0.00308642" C="0.332304" G="0.661523" T="0.00308642"/>
      <pos A="0.112826" C="0.771262" G="0.112826" T="0.00308642"/>
      <pos A="0.00308642" C="0.332304" G="0.661523" T="0.00308642"/>
      <pos A="0.222565" C="0.222565" G="0.551784" T="0.00308642"/>
      <pos A="0.112826" C="0.222565" G="0.661523" T="0.00308642"/>
      <pos A="0.00308642" C="0.771262" G="0.222565" T="0.00308642"/>
      <pos A="0.222565" C="0.551784" G="0.112826" T="0.112826"/>
      <pos A="0.00308642" C="0.771262" G="0.222565" T="0.00308642"/>
      <pos A="0.112826" C="0.551784" G="0.112826" T="0.222565"/>
      <pos A="0.332304" C="0.442043" G="0.222565" T="0.00308642"/>
      <pos A="0.332304" C="0.112826" G="0.442043" T="0.112826"/>
      <pos A="0.00308642" C="0.332304" G="0.661523" T="0.00308642"/>
      <pos A="0.222565" C="0.661523" G="0.112826" T="0.00308642"/>
      <pos A="0.222565" C="0.332304" G="0.442043" T="0.00308642"/>
      <pos A="0.00308642" C="0.222565" G="0.771262" T="0.00308642"/>
      <pos A="0.222565" C="0.551784" G="0.112826" T="0.112826"/>
      <pos A="0.222565" C="0.00308642" G="0.661523" T="0.112826"/>
      <pos A="0.00308642" C="0.661523" G="0.222565" T="0.112826"/>
      <pos A="0.00308642" C="0.661523" G="0.00308642" T="0.332304"/>
      <pos A="0.00308642" C="0.112826" G="0.222565" T="0.661523"/>
      <pos A="0.112826" C="0.442043" G="0.222565" T="0.222565"/>
      <pos A="0.332304" C="0.332304" G="0.332304" T="0.00308642"/>
      <pos A="0.00308642" C="0.222565" G="0.661523" T="0.112826"/>
      <pos A="0.551784" C="0.442043" G="0.00308642" T="0.00308642"/>
      <pos A="0.00308642" C="0.112826" G="0.661523" T="0.222565"/>
      <pos A="0.222565" C="0.112826" G="0.551784" T="0.112826"/>
      <pos A="0.00308642" C="0.442043" G="0.332304" T="0.222565"/>
      <pos A="0.112826" C="0.661523" G="0.222565" T="0.00308642"/>
      <pos A="0.00308642" C="0.771262" G="0.222565" T="0.00308642"/>
      <pos A="0.00308642" C="0.661523" G="0.112826" T="0.222565"/>
      <pos A="0.00308642" C="0.222565" G="0.771262" T="0.00308642"/>
      <pos A="0.00308642" C="0.332304" G="0.661523" T="0.00308642"/>
    </motif>
    <motif db="0" id="M120" alt="O120" length="40" nsites="8" evalue="1.3e-003">
      <pos A="0.242518" C="0.45202" G="0.302375" T="0.00308642"/>
      <pos A="0.18266" C="0.362233" G="0.392162" T="0.0629442"/>
      <pos A="0.422091" C="0.272446" G="0.0928731" T="0.212589"/>
      <pos A="0.302375" C="0.332304" G="0.242518" T="0.122802"/>
      <pos A="0.122802" C="0.272446" G="0.302375" T="0.302375"/>
      <pos A="0.00308642" C="0.18266" G="0.691452" T="0.122802"/>
      <pos A="0.302375" C="0.0928731" G="0.362233" T="0.242518"/>
      <pos A="0.18266" C="0.541807" G="0.242518" T="0.0330153"/>
      <pos A="0.392162" C="0.242518" G="0.362233" T="0.00308642"/>
      <pos A="0.0330153" C="0.392162" G="0.481949" T="0.0928731"/>
      <pos A="0.0330153" C="0.18266" G="0.481949" T="0.302375"/>
      <pos A="0.212589" C="0.0928731" G="0.571736" T="0.122802"/>
      <pos A="0.152731" C="0.362233" G="0.332304" T="0.152731"/>
      <pos A="0.18266" C="0.422091" G="0.18266" T="0.212589"/>
      <pos A="0.0330153" C="0.302375" G="0.362233" T="0.302375"/>
      <pos A="0.0928731" C="0.422091" G="0.392162" T="0.0928731"/>
      <pos A="0.571736" C="0.152731" G="0.18266" T="0.0928731"/>
      <pos A="0.242518" C="0.18266" G="0.422091" T="0.152731"/>
      <pos A="0.152731" C="0.242518" G="0.511879" T="0.0928731"/>
      <pos A="0.0629442" C="0.18266" G="0.571736" T="0.18266"/>
      <pos A="0.00308642" C="0.481949" G="0.481949" T="0.0330153"/>
      <pos A="0.0629442" C="0.481949" G="0.122802" T="0.332304"/>
      <pos A="0.302375" C="0.122802" G="0.571736" T="0.00308642"/>
      <pos A="0.242518" C="0.481949" G="0.152731" T="0.122802"/>
      <pos A="0.0629442" C="0.422091" G="0.392162" T="0.122802"/>
      <pos A="0.242518" C="0.18266" G="0.511879" T="0.0629442"/>
      <pos A="0.0330153" C="0.511879" G="0.422091" T="0.0330153"/>
      <pos A="0.0330153" C="0.511879" G="0.392162" T="0.0629442"/>
      <pos A="0.122802" C="0.422091" G="0.212589" T="0.242518"/>
      <pos A="0.0330153" C="0.422091" G="0.511879" T="0.0330153"/>
      <pos A="0.122802" C="0.152731" G="0.721381" T="0.00308642"/>
      <pos A="0.152731" C="0.18266" G="0.302375" T="0.362233"/>
      <pos A="0.18266" C="0.661523" G="0.00308642" T="0.152731"/>
      <pos A="0.302375" C="0.422091" G="0.242518" T="0.0330153"/>
      <pos A="0.152731" C="0.18266" G="0.481949" T="0.18266"/>
      <pos A="0.0629442" C="0.302375" G="0.481949" T="0.152731"/>
      <pos A="0.122802" C="0.332304" G="0.332304" T="0.212589"/>
      <pos A="0.152731" C="0.392162" G="0.392162" T="0.0629442"/>
      <pos A="0.242518" C="0.392162" G="0.18266" T="0.18266"/>
      <pos A="0.152731" C="0.332304" G="0.392162" T="0.122802"/>
    </motif>
    <motif db="0" id="M121" alt="O121" length="40" nsites="8" evalue="1.3e-003">
      <pos A="0.0805491" C="0.458182" G="0.341987" T="0.119281"/>
      <pos A="0.14833" C="0.429134" G="0.361353" T="0.0611842"/>
      <pos A="0.196744" C="0.312938" G="0.429134" T="0.0611842"/>
      <pos A="0.235476" C="0.109598" G="0.496914" T="0.158013"/>
      <pos A="0.14833" C="0.158013" G="0.555011" T="0.138647"/>
      <pos A="0.254841" C="0.477548" G="0.187062" T="0.0805491"/>
      <pos A="0.0902321" C="0.274207" G="0.51628" T="0.119281"/>
      <pos A="0.187062" C="0.438816" G="0.322621" T="0.0515012"/>
      <pos A="0.196744" C="0.235476" G="0.264524" T="0.303256"/>
      <pos A="0.293573" C="0.322621" G="0.274207" T="0.109598"/>
      <pos A="0.21611" C="0.293573" G="0.341987" T="0.14833"/>
      <pos A="0.187062" C="0.312938" G="0.380719" T="0.119281"/>
      <pos A="0.128964" C="0.409768" G="0.293573" T="0.167696"/>
      <pos A="0.0708662" C="0.293573" G="0.574376" T="0.0611842"/>
      <pos A="0.206427" C="0.35167" G="0.21611" T="0.225793"/>
      <pos A="0.158013" C="0.467865" G="0.206427" T="0.167696"/>
      <pos A="0.0611842" C="0.487231" G="0.322621" T="0.128964"/>
      <pos A="0.177379" C="0.303256" G="0.458182" T="0.0611842"/>
      <pos A="0.254841" C="0.254841" G="0.332304" T="0.158013"/>
      <pos A="0.196744" C="0.206427" G="0.487231" T="0.109598"/>
      <pos A="0.21611" C="0.332304" G="0.341987" T="0.109598"/>
      <pos A="0.0999151" C="0.506597" G="0.264524" T="0.128964"/>
      <pos A="0.14833" C="0.28389" G="0.371036" T="0.196744"/>
      <pos A="0.206427" C="0.21611" G="0.419451" T="0.158013"/>
      <pos A="0.0708662" C="0.332304" G="0.555011" T="0.0418183"/>
      <pos A="0.225793" C="0.167696" G="0.438816" T="0.167696"/>
      <pos A="0.14833" C="0.341987" G="0.371036" T="0.138647"/>
      <pos A="0.0708662" C="0.506597" G="0.235476" T="0.187062"/>
      <pos A="0.138647" C="0.35167" G="0.341987" T="0.167696"/>
      <pos A="0.167696" C="0.477548" G="0.187062" T="0.167696"/>
      <pos A="0.138647" C="0.158013" G="0.555011" T="0.14833"/>
      <pos A="0.196744" C="0.341987" G="0.409768" T="0.0515012"/>
      <pos A="0.225793" C="0.458182" G="0.206427" T="0.109598"/>
      <pos A="0.128964" C="0.35167" G="0.35167" T="0.167696"/>
      <pos A="0.158013" C="0.380719" G="0.322621" T="0.138647"/>
      <pos A="0.158013" C="0.496914" G="0.303256" T="0.0418183"/>
      <pos A="0.21611" C="0.254841" G="0.35167" T="0.177379"/>
      <pos A="0.21611" C="0.535645" G="0.0805491" T="0.167696"/>
      <pos A="0.128964" C="0.21611" G="0.390402" T="0.264524"/>
      <pos A="0.0999151" C="0.293573" G="0.496914" T="0.109598"/>
    </motif>
    <motif db="0" id="M122" alt="O122" length="40" nsites="8" evalue="1.3e-003">
      <pos A="0.332304" C="0.426366" G="0.14418" T="0.0971486"/>
      <pos A="0.00308642" C="0.285273" G="0.426366" T="0.285273"/>
      <pos A="0.379335" C="0.567461" G="0.0501175" T="0.00308642"/>
      <pos A="0.0971486" C="0.285273" G="0.52043" T="0.0971486"/>
      <pos A="0.00308642" C="0.379335" G="0.473398" T="0.14418"/>
      <pos A="0.285273" C="0.379335" G="0.285273" T="0.0501175"/>
      <pos A="0.238242" C="0.238242" G="0.52043" T="0.00308642"/>
      <pos A="0.238242" C="0.661523" G="0.0501175" T="0.0501175"/>
      <pos A="0.0971486" C="0.285273" G="0.567461" T="0.0501175"/>
      <pos A="0.0501175" C="0.567461" G="0.379335" T="0.00308642"/>
      <pos A="0.0971486" C="0.52043" G="0.285273" T="0.0971486"/>
      <pos A="0.0501175" C="0.52043" G="0.379335" T="0.0501175"/>
      <pos A="0.14418" C="0.379335" G="0.285273" T="0.191211"/>
      <pos A="0.238242" C="0.426366" G="0.285273" T="0.0501175"/>
      <pos A="0.0971486" C="0.14418" G="0.661523" T="0.0971486"/>
      <pos A="0.191211" C="0.285273" G="0.52043" T="0.00308642"/>
      <pos A="0.00308642" C="0.426366" G="0.426366" T="0.14418"/>
      <pos A="0.0971486" C="0.238242" G="0.614492" T="0.0501175"/>
      <pos A="0.285273" C="0.285273" G="0.426366" T="0.00308642"/>
      <pos A="0.0971486" C="0.473398" G="0.332304" T="0.0971486"/>
      <pos A="0.0501175" C="0.191211" G="0.473398" T="0.285273"/>
      <pos A="0.0501175" C="0.567461" G="0.0971486" T="0.285273"/>
      <pos A="0.238242" C="0.238242" G="0.426366" T="0.0971486"/>
      <pos A="0.0971486" C="0.473398" G="0.332304" T="0.0971486"/>
      <pos A="0.0971486" C="0.614492" G="0.0971486" T="0.191211"/>
      <pos A="0.00308642" C="0.285273" G="0.426366" T="0.285273"/>
      <pos A="0.0501175" C="0.332304" G="0.238242" T="0.379335"/>
      <pos A="0.14418" C="0.332304" G="0.473398" T="0.0501175"/>
      <pos A="0.285273" C="0.191211" G="0.332304" T="0.191211"/>
      <pos A="0.0501175" C="0.614492" G="0.191211" T="0.14418"/>
      <pos A="0.0971486" C="0.755585" G="0.14418" T="0.00308642"/>
      <pos A="0.0501175" C="0.238242" G="0.426366" T="0.285273"/>
      <pos A="0.0971486" C="0.567461" G="0.238242" T="0.0971486"/>
      <pos A="0.0971486" C="0.332304" G="0.285273" T="0.285273"/>
      <pos A="0.00308642" C="0.332304" G="0.426366" T="0.238242"/>
      <pos A="0.379335" C="0.332304" G="0.191211" T="0.0971486"/>
      <pos A="0.00308642" C="0.14418" G="0.708554" T="0.14418"/>
      <pos A="0.0501175" C="0.379335" G="0.473398" T="0.0971486"/>
      <pos A="0.0501175" C="0.426366" G="0.426366" T="0.0971486"/>
      <pos A="0.285273" C="0.191211" G="0.191211" T="0.332304"/>
    </motif>
    <motif db="0" id="M123" alt="O123" length="40" nsites="8" evalue="1.3e-003">
      <pos A="0.496914" C="0.496914" G="0.00308642" T="0.00308642"/>
      <pos A="0.00308642" C="0.496914" G="0.496914" T="0.00308642"/>
      <pos A="0.00308642" C="0.00308642" G="0.990741" T="0.00308642"/>
      <pos A="0.00308642" C="0.496914" G="0.496914" T="0.00308642"/>
      <pos A="0.00308642" C="0.496914" G="0.00308642" T="0.496914"/>
      <pos A="0.00308642" C="0.00308642" G="0.990741" T="0.00308642"/>
      <pos A="0.00308642" C="0.496914" G="0.496914" T="0.00308642"/>
      <pos A="0.00308642" C="0.496914" G="0.00308642" T="0.496914"/>
      <pos A="0.00308642" C="0.00308642" G="0.496914" T="0.496914"/>
      <pos A="0.496914" C="0.496914" G="0.00308642" T="0.00308642"/>
      <pos A="0.00308642" C="0.00308642" G="0.496914" T="0.496914"/>
      <pos A="0.00308642" C="0.00308642" G="0.990741" T="0.00308642"/>
      <pos A="0.496914" C="0.00308642" G="0.496914" T="0.00308642"/>
      <pos A="0.496914" C="0.00308642" G="0.496914" T="0.00308642"/>
      <pos A="0.990741" C="0.00308642" G="0.00308642" T="0.00308642"/>
      <pos A="0.00308642" C="0.496914" G="0.496914" T="0.00308642"/>
      <pos A="0.00308642" C="0.496914" G="0.00308642" T="0.496914"/>
      <pos A="0.00308642" C="0.496914" G="0.496914" T="0.00308642"/>
      <pos A="0.00308642" C="0.496914" G="0.496914" T="0.00308642"/>
      <pos A="0.496914" C="0.496914" G="0.00308642" T="0.00308642"/>
      <pos A="0.00308642" C="0.00308642" G="0.990741" T="0.00308642"/>
      <pos A="0.00308642" C="0.00308642" G="0.990741" T="0.00308642"/>
      <pos A="0.496914" C="0.496914" G="0.00308642" T="0.00308642"/>
      <pos A="0.00308642" C="0.990741" G="0.00308642" T="0.00308642"/>
      <pos A="0.00308642" C="0.496914" G="0.496914" T="0.00308642"/>
      <pos A="0.00308642" C="0.496914" G="0.496914" T="0.00308642"/>
      <pos A="0.00308642" C="0.496914" G="0.00308642" T="0.496914"/>
      <pos A="0.496914" C="0.496914" G="0.00308642" T="0.00308642"/>
      <pos A="0.00308642" C="0.00308642" G="0.496914" T="0.496914"/>
      <pos A="0.496914" C="0.00308642" G="0.496914" T="0.00308642"/>
      <pos A="0.00308642" C="0.00308642" G="0.990741" T="0.00308642"/>
      <pos A="0.00308642" C="0.00308642" G="0.990741" T="0.00308642"/>
      <pos A="0.496914" C="0.00308642" G="0.496914" T="0.00308642"/>
      <pos A="0.00308642" C="0.990741" G="0.00308642" T="0.00308642"/>
      <pos A="0.00308642" C="0.496914" G="0.496914" T="0.00308642"/>
      <pos A="0.00308642" C="0.990741" G="0.00308642" T="0.00308642"/>
      <pos A="0.00308642" C="0.496914" G="0.00308642" T="0.496914"/>
      <pos A="0.00308642" C="0.496914" G="0.496914" T="0.00308642"/>
      <pos A="0.00308642" C="0.496914" G="0.00308642" T="0.496914"/>
      <pos A="0.00308642" C="0.00308642" G="0.990741" T="0.00308642"/>
    </motif>
    <motif db="0" id="M124" alt="O124" length="40" nsites="8" evalue="1.3e-003">
      <pos A="0.224321" C="0.311235" G="0.34284" T="0.121605"/>
      <pos A="0.303333" C="0.421852" G="0.137407" T="0.137407"/>
      <pos A="0.263827" C="0.287531" G="0.34284" T="0.105802"/>
      <pos A="0.137407" C="0.334938" G="0.287531" T="0.240123"/>
      <pos A="0.0662963" C="0.303333" G="0.453457" T="0.176914"/>
      <pos A="0.27963" C="0.232222" G="0.366543" T="0.121605"/>
      <pos A="0.224321" C="0.255926" G="0.413951" T="0.105802"/>
      <pos A="0.184815" C="0.34284" G="0.413951" T="0.0583951"/>
      <pos A="0.105802" C="0.311235" G="0.445556" T="0.137407"/>
      <pos A="0.184815" C="0.492963" G="0.176914" T="0.145309"/>
      <pos A="0.0741975" C="0.287531" G="0.429753" T="0.208519"/>
      <pos A="0.248025" C="0.224321" G="0.437654" T="0.09"/>
      <pos A="0.137407" C="0.390247" G="0.287531" T="0.184815"/>
      <pos A="0.240123" C="0.271728" G="0.27963" T="0.208519"/>
      <pos A="0.311235" C="0.224321" G="0.398148" T="0.0662963"/>
      <pos A="0.200617" C="0.358642" G="0.240123" T="0.200617"/>
      <pos A="0.271728" C="0.421852" G="0.169012" T="0.137407"/>
      <pos A="0.105802" C="0.295432" G="0.406049" T="0.192716"/>
      <pos A="0.15321" C="0.334938" G="0.303333" T="0.208519"/>
      <pos A="0.129506" C="0.263827" G="0.398148" T="0.208519"/>
      <pos A="0.21642" C="0.413951" G="0.232222" T="0.137407"/>
      <pos A="0.129506" C="0.27963" G="0.248025" T="0.34284"/>
      <pos A="0.145309" C="0.303333" G="0.429753" T="0.121605"/>
      <pos A="0.169012" C="0.295432" G="0.287531" T="0.248025"/>
      <pos A="0.0820988" C="0.366543" G="0.374444" T="0.176914"/>
      <pos A="0.169012" C="0.327037" G="0.437654" T="0.0662963"/>
      <pos A="0.121605" C="0.263827" G="0.429753" T="0.184815"/>
      <pos A="0.176914" C="0.548272" G="0.161111" T="0.113704"/>
      <pos A="0.0979012" C="0.27963" G="0.34284" T="0.27963"/>
      <pos A="0.0820988" C="0.327037" G="0.500864" T="0.09"/>
      <pos A="0.303333" C="0.271728" G="0.358642" T="0.0662963"/>
      <pos A="0.311235" C="0.255926" G="0.232222" T="0.200617"/>
      <pos A="0.224321" C="0.287531" G="0.429753" T="0.0583951"/>
      <pos A="0.319136" C="0.248025" G="0.311235" T="0.121605"/>
      <pos A="0.208519" C="0.145309" G="0.469259" T="0.176914"/>
      <pos A="0.0979012" C="0.358642" G="0.34284" T="0.200617"/>
      <pos A="0.0741975" C="0.413951" G="0.358642" T="0.15321"/>
      <pos A="0.255926" C="0.334938" G="0.184815" T="0.224321"/>
      <pos A="0.200617" C="0.611481" G="0.121605" T="0.0662963"/>
      <pos A="0.105802" C="0.437654" G="0.192716" T="0.263827"/>
    </motif>
    <motif db="0" id="M125" alt="O125" length="40" nsites="8" evalue="1.3e-003">
      <pos A="0.398148" C="0.313492" G="0.115961" T="0.172399"/>
      <pos A="0.200617" C="0.327601" G="0.285273" T="0.186508"/>
      <pos A="0.0454143" C="0.384039" G="0.36993" T="0.200617"/>
      <pos A="0.115961" C="0.341711" G="0.384039" T="0.158289"/>
      <pos A="0.158289" C="0.341711" G="0.35582" T="0.14418"/>
      <pos A="0.172399" C="0.158289" G="0.426366" T="0.242945"/>
      <pos A="0.257055" C="0.186508" G="0.384039" T="0.172399"/>
      <pos A="0.158289" C="0.313492" G="0.468695" T="0.059524"/>
      <pos A="0.285273" C="0.172399" G="0.36993" T="0.172399"/>
      <pos A="0.158289" C="0.271164" G="0.384039" T="0.186508"/>
      <pos A="0.271164" C="0.0877422" G="0.454586" T="0.186508"/>
      <pos A="0.158289" C="0.285273" G="0.468695" T="0.0877422"/>
      <pos A="0.313492" C="0.186508" G="0.285273" T="0.214727"/>
      <pos A="0.115961" C="0.482804" G="0.327601" T="0.0736336"/>
      <pos A="0.200617" C="0.285273" G="0.384039" T="0.13007"/>
      <pos A="0.200617" C="0.36993" G="0.257055" T="0.172399"/>
      <pos A="0.172399" C="0.35582" G="0.186508" T="0.285273"/>
      <pos A="0.341711" C="0.0877422" G="0.398148" T="0.172399"/>
      <pos A="0.158289" C="0.228836" G="0.35582" T="0.257055"/>
      <pos A="0.101852" C="0.482804" G="0.313492" T="0.101852"/>
      <pos A="0.327601" C="0.0877422" G="0.468695" T="0.115961"/>
      <pos A="0.13007" C="0.299383" G="0.525132" T="0.0454143"/>
      <pos A="0.327601" C="0.384039" G="0.228836" T="0.059524"/>
      <pos A="0.13007" C="0.242945" G="0.454586" T="0.172399"/>
      <pos A="0.242945" C="0.525132" G="0.228836" T="0.00308642"/>
      <pos A="0.172399" C="0.0736336" G="0.525132" T="0.228836"/>
      <pos A="0.115961" C="0.398148" G="0.341711" T="0.14418"/>
      <pos A="0.35582" C="0.384039" G="0.0736336" T="0.186508"/>
      <pos A="0.172399" C="0.482804" G="0.228836" T="0.115961"/>
      <pos A="0.14418" C="0.440476" G="0.285273" T="0.13007"/>
      <pos A="0.186508" C="0.398148" G="0.200617" T="0.214727"/>
      <pos A="0.200617" C="0.242945" G="0.242945" T="0.313492"/>
      <pos A="0.115961" C="0.257055" G="0.35582" T="0.271164"/>
      <pos A="0.0877422" C="0.257055" G="0.482804" T="0.172399"/>
      <pos A="0.0736336" C="0.341711" G="0.341711" T="0.242945"/>
      <pos A="0.059524" C="0.36993" G="0.200617" T="0.36993"/>
      <pos A="0.36993" C="0.384039" G="0.0877422" T="0.158289"/>
      <pos A="0.228836" C="0.398148" G="0.327601" T="0.0454143"/>
      <pos A="0.0454143" C="0.158289" G="0.638007" T="0.158289"/>
      <pos A="0.101852" C="0.257055" G="0.271164" T="0.36993"/>
    </motif>
    <motif db="0" id="M126" alt="O126" length="40" nsites="8" evalue="1.3e-003">
      <pos A="0.00308642" C="0.112826" G="0.442043" T="0.442043"/>
      <pos A="0.222565" C="0.551784" G="0.222565" T="0.00308642"/>
      <pos A="0.112826" C="0.222565" G="0.442043" T="0.222565"/>
      <pos A="0.222565" C="0.112826" G="0.661523" T="0.00308642"/>
      <pos A="0.112826" C="0.551784" G="0.112826" T="0.222565"/>
      <pos A="0.112826" C="0.551784" G="0.222565" T="0.112826"/>
      <pos A="0.112826" C="0.332304" G="0.442043" T="0.112826"/>
      <pos A="0.112826" C="0.112826" G="0.661523" T="0.112826"/>
      <pos A="0.112826" C="0.332304" G="0.222565" T="0.332304"/>
      <pos A="0.00308642" C="0.551784" G="0.332304" T="0.112826"/>
      <pos A="0.00308642" C="0.442043" G="0.332304" T="0.222565"/>
      <pos A="0.222565" C="0.222565" G="0.442043" T="0.112826"/>
      <pos A="0.222565" C="0.551784" G="0.00308642" T="0.222565"/>
      <pos A="0.00308642" C="0.222565" G="0.442043" T="0.332304"/>
      <pos A="0.00308642" C="0.442043" G="0.442043" T="0.112826"/>
      <pos A="0.332304" C="0.112826" G="0.442043" T="0.112826"/>
      <pos A="0.112826" C="0.112826" G="0.661523" T="0.112826"/>
      <pos A="0.112826" C="0.222565" G="0.661523" T="0.00308642"/>
      <pos A="0.112826" C="0.661523" G="0.222565" T="0.00308642"/>
      <pos A="0.00308642" C="0.771262" G="0.112826" T="0.112826"/>
      <pos A="0.222565" C="0.112826" G="0.442043" T="0.222565"/>
      <pos A="0.00308642" C="0.112826" G="0.661523" T="0.222565"/>
      <pos A="0.112826" C="0.442043" G="0.332304" T="0.112826"/>
      <pos A="0.661523" C="0.00308642" G="0.222565" T="0.112826"/>
      <pos A="0.222565" C="0.00308642" G="0.771262" T="0.00308642"/>
      <pos A="0.112826" C="0.222565" G="0.551784" T="0.112826"/>
      <pos A="0.442043" C="0.332304" G="0.112826" T="0.112826"/>
      <pos A="0.332304" C="0.112826" G="0.442043" T="0.112826"/>
      <pos A="0.00308642" C="0.332304" G="0.661523" T="0.00308642"/>
      <pos A="0.332304" C="0.112826" G="0.442043" T="0.112826"/>
      <pos A="0.112826" C="0.771262" G="0.112826" T="0.00308642"/>
      <pos A="0.222565" C="0.442043" G="0.222565" T="0.112826"/>
      <pos A="0.112826" C="0.112826" G="0.661523" T="0.112826"/>
      <pos A="0.112826" C="0.222565" G="0.661523" T="0.00308642"/>
      <pos A="0.442043" C="0.112826" G="0.112826" T="0.332304"/>
      <pos A="0.222565" C="0.222565" G="0.332304" T="0.222565"/>
      <pos A="0.112826" C="0.442043" G="0.442043" T="0.00308642"/>
      <pos A="0.112826" C="0.442043" G="0.442043" T="0.00308642"/>
      <pos A="0.112826" C="0.442043" G="0.442043" T="0.00308642"/>
      <pos A="0.112826" C="0.00308642" G="0.881001" T="0.00308642"/>
    </motif>
    <motif db="0" id="M127" alt="O127" length="40" nsites="8" evalue="1.3e-003">
      <pos A="0.208519" C="0.461358" G="0.176914" T="0.15321"/>
      <pos A="0.161111" C="0.358642" G="0.271728" T="0.208519"/>
      <pos A="0.161111" C="0.255926" G="0.327037" T="0.255926"/>
      <pos A="0.224321" C="0.382346" G="0.255926" T="0.137407"/>
      <pos A="0.169012" C="0.09" G="0.650988" T="0.09"/>
      <pos A="0.184815" C="0.374444" G="0.398148" T="0.0425926"/>
      <pos A="0.184815" C="0.21642" G="0.445556" T="0.15321"/>
      <pos A="0.334938" C="0.271728" G="0.34284" T="0.0504938"/>
      <pos A="0.145309" C="0.263827" G="0.437654" T="0.15321"/>
      <pos A="0.176914" C="0.382346" G="0.255926" T="0.184815"/>
      <pos A="0.169012" C="0.311235" G="0.366543" T="0.15321"/>
      <pos A="0.224321" C="0.611481" G="0.0346914" T="0.129506"/>
      <pos A="0.232222" C="0.224321" G="0.437654" T="0.105802"/>
      <pos A="0.240123" C="0.208519" G="0.311235" T="0.240123"/>
      <pos A="0.169012" C="0.303333" G="0.295432" T="0.232222"/>
      <pos A="0.113704" C="0.366543" G="0.398148" T="0.121605"/>
      <pos A="0.240123" C="0.366543" G="0.303333" T="0.09"/>
      <pos A="0.248025" C="0.287531" G="0.240123" T="0.224321"/>
      <pos A="0.184815" C="0.200617" G="0.421852" T="0.192716"/>
      <pos A="0.09" C="0.327037" G="0.406049" T="0.176914"/>
      <pos A="0.208519" C="0.358642" G="0.263827" T="0.169012"/>
      <pos A="0.224321" C="0.184815" G="0.421852" T="0.169012"/>
      <pos A="0.137407" C="0.366543" G="0.350741" T="0.145309"/>
      <pos A="0.105802" C="0.437654" G="0.248025" T="0.208519"/>
      <pos A="0.137407" C="0.21642" G="0.390247" T="0.255926"/>
      <pos A="0.161111" C="0.334938" G="0.366543" T="0.137407"/>
      <pos A="0.176914" C="0.263827" G="0.398148" T="0.161111"/>
      <pos A="0.224321" C="0.334938" G="0.287531" T="0.15321"/>
      <pos A="0.169012" C="0.248025" G="0.500864" T="0.0820988"/>
      <pos A="0.248025" C="0.358642" G="0.240123" T="0.15321"/>
      <pos A="0.145309" C="0.390247" G="0.169012" T="0.295432"/>
      <pos A="0.0741975" C="0.516667" G="0.192716" T="0.21642"/>
      <pos A="0.09" C="0.406049" G="0.350741" T="0.15321"/>
      <pos A="0.145309" C="0.492963" G="0.208519" T="0.15321"/>
      <pos A="0.161111" C="0.161111" G="0.461358" T="0.21642"/>
      <pos A="0.129506" C="0.445556" G="0.255926" T="0.169012"/>
      <pos A="0.200617" C="0.366543" G="0.319136" T="0.113704"/>
      <pos A="0.15321" C="0.382346" G="0.319136" T="0.145309"/>
      <pos A="0.15321" C="0.263827" G="0.382346" T="0.200617"/>
      <pos A="0.240123" C="0.382346" G="0.27963" T="0.0979012"/>
    </motif>
    <motif db="0" id="M13" alt="O13" length="40" nsites="8" evalue="1.3e-003">
      <pos A="0.293573" C="0.235476" G="0.293573" T="0.177379"/>
      <pos A="0.206427" C="0.322621" G="0.467865" T="0.00308642"/>
      <pos A="0.0321353" C="0.467865" G="0.467865" T="0.0321353"/>
      <pos A="0.264524" C="0.322621" G="0.322621" T="0.0902321"/>
      <pos A="0.0902321" C="0.14833" G="0.496914" T="0.264524"/>
      <pos A="0.119281" C="0.496914" G="0.206427" T="0.177379"/>
      <pos A="0.264524" C="0.206427" G="0.177379" T="0.35167"/>
      <pos A="0.0611842" C="0.264524" G="0.584059" T="0.0902321"/>
      <pos A="0.322621" C="0.322621" G="0.235476" T="0.119281"/>
      <pos A="0.00308642" C="0.35167" G="0.525962" T="0.119281"/>
      <pos A="0.177379" C="0.264524" G="0.496914" T="0.0611842"/>
      <pos A="0.0902321" C="0.235476" G="0.438816" T="0.235476"/>
      <pos A="0.380719" C="0.293573" G="0.177379" T="0.14833"/>
      <pos A="0.14833" C="0.438816" G="0.293573" T="0.119281"/>
      <pos A="0.119281" C="0.14833" G="0.496914" T="0.235476"/>
      <pos A="0.0611842" C="0.0902321" G="0.700254" T="0.14833"/>
      <pos A="0.0611842" C="0.496914" G="0.380719" T="0.0611842"/>
      <pos A="0.0321353" C="0.380719" G="0.35167" T="0.235476"/>
      <pos A="0.14833" C="0.467865" G="0.206427" T="0.177379"/>
      <pos A="0.119281" C="0.235476" G="0.380719" T="0.264524"/>
      <pos A="0.322621" C="0.0902321" G="0.467865" T="0.119281"/>
      <pos A="0.0611842" C="0.729303" G="0.177379" T="0.0321353"/>
      <pos A="0.206427" C="0.467865" G="0.264524" T="0.0611842"/>
      <pos A="0.0611842" C="0.235476" G="0.613108" T="0.0902321"/>
      <pos A="0.0321353" C="0.293573" G="0.438816" T="0.235476"/>
      <pos A="0.0902321" C="0.380719" G="0.380719" T="0.14833"/>
      <pos A="0.177379" C="0.293573" G="0.380719" T="0.14833"/>
      <pos A="0.235476" C="0.35167" G="0.35167" T="0.0611842"/>
      <pos A="0.00308642" C="0.119281" G="0.758352" T="0.119281"/>
      <pos A="0.0902321" C="0.293573" G="0.409768" T="0.206427"/>
      <pos A="0.206427" C="0.409768" G="0.264524" T="0.119281"/>
      <pos A="0.35167" C="0.14833" G="0.409768" T="0.0902321"/>
      <pos A="0.525962" C="0.14833" G="0.264524" T="0.0611842"/>
      <pos A="0.235476" C="0.235476" G="0.293573" T="0.235476"/>
      <pos A="0.0321353" C="0.729303" G="0.119281" T="0.119281"/>
      <pos A="0.0902321" C="0.555011" G="0.206427" T="0.14833"/>
      <pos A="0.00308642" C="0.35167" G="0.380719" T="0.264524"/>
      <pos A="0.293573" C="0.322621" G="0.235476" T="0.14833"/>
      <pos A="0.409768" C="0.206427" G="0.206427" T="0.177379"/>
      <pos A="0.0611842" C="0.14833" G="0.671206" T="0.119281"/>
    </motif>
    <motif db="0" id="M14" alt="O14" length="40" nsites="8" evalue="1.3e-003">
      <pos A="0.27963" C="0.271728" G="0.303333" T="0.145309"/>
      <pos A="0.121605" C="0.461358" G="0.319136" T="0.0979012"/>
      <pos A="0.311235" C="0.113704" G="0.295432" T="0.27963"/>
      <pos A="0.287531" C="0.27963" G="0.295432" T="0.137407"/>
      <pos A="0.0979012" C="0.406049" G="0.358642" T="0.137407"/>
      <pos A="0.169012" C="0.406049" G="0.248025" T="0.176914"/>
      <pos A="0.0662963" C="0.303333" G="0.508765" T="0.121605"/>
      <pos A="0.248025" C="0.311235" G="0.390247" T="0.0504938"/>
      <pos A="0.121605" C="0.390247" G="0.295432" T="0.192716"/>
      <pos A="0.208519" C="0.224321" G="0.374444" T="0.192716"/>
      <pos A="0.192716" C="0.27963" G="0.327037" T="0.200617"/>
      <pos A="0.21642" C="0.271728" G="0.271728" T="0.240123"/>
      <pos A="0.105802" C="0.311235" G="0.398148" T="0.184815"/>
      <pos A="0.248025" C="0.287531" G="0.421852" T="0.0425926"/>
      <pos A="0.27963" C="0.358642" G="0.232222" T="0.129506"/>
      <pos A="0.15321" C="0.413951" G="0.287531" T="0.145309"/>
      <pos A="0.263827" C="0.200617" G="0.327037" T="0.208519"/>
      <pos A="0.208519" C="0.334938" G="0.287531" T="0.169012"/>
      <pos A="0.184815" C="0.34284" G="0.374444" T="0.0979012"/>
      <pos A="0.184815" C="0.27963" G="0.350741" T="0.184815"/>
      <pos A="0.121605" C="0.255926" G="0.413951" T="0.208519"/>
      <pos A="0.105802" C="0.485062" G="0.240123" T="0.169012"/>
      <pos A="0.15321" C="0.161111" G="0.429753" T="0.255926"/>
      <pos A="0.176914" C="0.334938" G="0.334938" T="0.15321"/>
      <pos A="0.311235" C="0.208519" G="0.358642" T="0.121605"/>
      <pos A="0.0662963" C="0.303333" G="0.508765" T="0.121605"/>
      <pos A="0.208519" C="0.461358" G="0.169012" T="0.161111"/>
      <pos A="0.232222" C="0.34284" G="0.271728" T="0.15321"/>
      <pos A="0.113704" C="0.255926" G="0.445556" T="0.184815"/>
      <pos A="0.121605" C="0.27963" G="0.327037" T="0.271728"/>
      <pos A="0.0820988" C="0.437654" G="0.366543" T="0.113704"/>
      <pos A="0.161111" C="0.421852" G="0.27963" T="0.137407"/>
      <pos A="0.0267901" C="0.311235" G="0.429753" T="0.232222"/>
      <pos A="0.0662963" C="0.500864" G="0.263827" T="0.169012"/>
      <pos A="0.184815" C="0.469259" G="0.176914" T="0.169012"/>
      <pos A="0.303333" C="0.303333" G="0.27963" T="0.113704"/>
      <pos A="0.374444" C="0.208519" G="0.208519" T="0.208519"/>
      <pos A="0.161111" C="0.406049" G="0.303333" T="0.129506"/>
      <pos A="0.129506" C="0.208519" G="0.461358" T="0.200617"/>
      <pos A="0.311235" C="0.224321" G="0.413951" T="0.0504938"/>
    </motif>
    <motif db="0" id="M15" alt="O15" length="40" nsites="8" evalue="1.3e-003">
      <pos A="0.105802" C="0.287531" G="0.390247" T="0.21642"/>
      <pos A="0.248025" C="0.224321" G="0.437654" T="0.09"/>
      <pos A="0.350741" C="0.295432" G="0.303333" T="0.0504938"/>
      <pos A="0.240123" C="0.311235" G="0.311235" T="0.137407"/>
      <pos A="0.311235" C="0.0820988" G="0.485062" T="0.121605"/>
      <pos A="0.192716" C="0.437654" G="0.255926" T="0.113704"/>
      <pos A="0.15321" C="0.398148" G="0.271728" T="0.176914"/>
      <pos A="0.0583951" C="0.461358" G="0.287531" T="0.192716"/>
      <pos A="0.169012" C="0.437654" G="0.271728" T="0.121605"/>
      <pos A="0.0346914" C="0.208519" G="0.516667" T="0.240123"/>
      <pos A="0.208519" C="0.200617" G="0.469259" T="0.121605"/>
      <pos A="0.232222" C="0.200617" G="0.429753" T="0.137407"/>
      <pos A="0.121605" C="0.413951" G="0.232222" T="0.232222"/>
      <pos A="0.224321" C="0.303333" G="0.145309" T="0.327037"/>
      <pos A="0.0979012" C="0.21642" G="0.485062" T="0.200617"/>
      <pos A="0.192716" C="0.382346" G="0.34284" T="0.0820988"/>
      <pos A="0.398148" C="0.382346" G="0.0346914" T="0.184815"/>
      <pos A="0.113704" C="0.169012" G="0.492963" T="0.224321"/>
      <pos A="0.15321" C="0.366543" G="0.358642" T="0.121605"/>
      <pos A="0.200617" C="0.311235" G="0.303333" T="0.184815"/>
      <pos A="0.169012" C="0.271728" G="0.334938" T="0.224321"/>
      <pos A="0.169012" C="0.358642" G="0.382346" T="0.09"/>
      <pos A="0.161111" C="0.311235" G="0.358642" T="0.169012"/>
      <pos A="0.169012" C="0.374444" G="0.34284" T="0.113704"/>
      <pos A="0.208519" C="0.271728" G="0.319136" T="0.200617"/>
      <pos A="0.105802" C="0.366543" G="0.429753" T="0.0979012"/>
      <pos A="0.184815" C="0.200617" G="0.485062" T="0.129506"/>
      <pos A="0.105802" C="0.413951" G="0.34284" T="0.137407"/>
      <pos A="0.145309" C="0.429753" G="0.248025" T="0.176914"/>
      <pos A="0.105802" C="0.461358" G="0.319136" T="0.113704"/>
      <pos A="0.15321" C="0.406049" G="0.334938" T="0.105802"/>
      <pos A="0.184815" C="0.232222" G="0.366543" T="0.21642"/>
      <pos A="0.27963" C="0.255926" G="0.327037" T="0.137407"/>
      <pos A="0.15321" C="0.303333" G="0.311235" T="0.232222"/>
      <pos A="0.271728" C="0.248025" G="0.413951" T="0.0662963"/>
      <pos A="0.161111" C="0.334938" G="0.27963" T="0.224321"/>
      <pos A="0.184815" C="0.532469" G="0.184815" T="0.0979012"/>
      <pos A="0.240123" C="0.240123" G="0.34284" T="0.176914"/>
      <pos A="0.184815" C="0.311235" G="0.271728" T="0.232222"/>
      <pos A="0.169012" C="0.350741" G="0.319136" T="0.161111"/>
    </motif>
    <motif db="0" id="M16" alt="O16" length="40" nsites="8" evalue="1.3e-003">
      <pos A="0.332304" C="0.332304" G="0.332304" T="0.00308642"/>
      <pos A="0.00308642" C="0.00308642" G="0.661523" T="0.332304"/>
      <pos A="0.00308642" C="0.332304" G="0.661523" T="0.00308642"/>
      <pos A="0.00308642" C="0.661523" G="0.00308642" T="0.332304"/>
      <pos A="0.661523" C="0.00308642" G="0.332304" T="0.00308642"/>
      <pos A="0.00308642" C="0.661523" G="0.332304" T="0.00308642"/>
      <pos A="0.00308642" C="0.00308642" G="0.990741" T="0.00308642"/>
      <pos A="0.00308642" C="0.990741" G="0.00308642" T="0.00308642"/>
      <pos A="0.00308642" C="0.332304" G="0.661523" T="0.00308642"/>
      <pos A="0.332304" C="0.332304" G="0.332304" T="0.00308642"/>
      <pos A="0.00308642" C="0.332304" G="0.661523" T="0.00308642"/>
      <pos A="0.332304" C="0.00308642" G="0.661523" T="0.00308642"/>
      <pos A="0.00308642" C="0.00308642" G="0.990741" T="0.00308642"/>
      <pos A="0.332304" C="0.661523" G="0.00308642" T="0.00308642"/>
      <pos A="0.00308642" C="0.661523" G="0.332304" T="0.00308642"/>
      <pos A="0.00308642" C="0.00308642" G="0.990741" T="0.00308642"/>
      <pos A="0.00308642" C="0.00308642" G="0.990741" T="0.00308642"/>
      <pos A="0.00308642" C="0.332304" G="0.332304" T="0.332304"/>
      <pos A="0.00308642" C="0.00308642" G="0.990741" T="0.00308642"/>
      <pos A="0.332304" C="0.00308642" G="0.661523" T="0.00308642"/>
      <pos A="0.00308642" C="0.332304" G="0.661523" T="0.00308642"/>
      <pos A="0.00308642" C="0.990741" G="0.00308642" T="0.00308642"/>
      <pos A="0.00308642" C="0.332304" G="0.661523" T="0.00308642"/>
      <pos A="0.00308642" C="0.00308642" G="0.332304" T="0.661523"/>
      <pos A="0.00308642" C="0.661523" G="0.332304" T="0.00308642"/>
      <pos A="0.00308642" C="0.332304" G="0.661523" T="0.00308642"/>
      <pos A="0.00308642" C="0.990741" G="0.00308642" T="0.00308642"/>
      <pos A="0.00308642" C="0.00308642" G="0.332304" T="0.661523"/>
      <pos A="0.00308642" C="0.332304" G="0.661523" T="0.00308642"/>
      <pos A="0.00308642" C="0.00308642" G="0.990741" T="0.00308642"/>
      <pos A="0.00308642" C="0.661523" G="0.332304" T="0.00308642"/>
      <pos A="0.00308642" C="0.661523" G="0.332304" T="0.00308642"/>
      <pos A="0.00308642" C="0.00308642" G="0.990741" T="0.00308642"/>
      <pos A="0.332304" C="0.332304" G="0.332304" T="0.00308642"/>
      <pos A="0.00308642" C="0.00308642" G="0.661523" T="0.332304"/>
      <pos A="0.00308642" C="0.990741" G="0.00308642" T="0.00308642"/>
      <pos A="0.00308642" C="0.661523" G="0.332304" T="0.00308642"/>
      <pos A="0.332304" C="0.332304" G="0.00308642" T="0.332304"/>
      <pos A="0.00308642" C="0.00308642" G="0.661523" T="0.332304"/>
      <pos A="0.00308642" C="0.661523" G="0.332304" T="0.00308642"/>
    </motif>
    <motif db="0" id="M17" alt="O17" length="40" nsites="8" evalue="1.3e-003">
      <pos A="0.200617" C="0.3762" G="0.332304" T="0.090878"/>
      <pos A="0.112826" C="0.266461" G="0.463992" T="0.156722"/>
      <pos A="0.156722" C="0.112826" G="0.442043" T="0.288409"/>
      <pos A="0.17867" C="0.398148" G="0.332304" T="0.090878"/>
      <pos A="0.134773" C="0.398148" G="0.17867" T="0.288409"/>
      <pos A="0.244513" C="0.112826" G="0.3762" T="0.266461"/>
      <pos A="0.222565" C="0.222565" G="0.442043" T="0.112826"/>
      <pos A="0.112826" C="0.17867" G="0.573731" T="0.134773"/>
      <pos A="0.134773" C="0.3762" G="0.266461" T="0.222565"/>
      <pos A="0.0689304" C="0.573731" G="0.0689304" T="0.288409"/>
      <pos A="0.200617" C="0.354253" G="0.354253" T="0.090878"/>
      <pos A="0.288409" C="0.134773" G="0.463992" T="0.112826"/>
      <pos A="0.112826" C="0.332304" G="0.332304" T="0.222565"/>
      <pos A="0.0689304" C="0.244513" G="0.463992" T="0.222565"/>
      <pos A="0.266461" C="0.3762" G="0.112826" T="0.244513"/>
      <pos A="0.0250341" C="0.288409" G="0.17867" T="0.507887"/>
      <pos A="0.17867" C="0.310357" G="0.288409" T="0.222565"/>
      <pos A="0.0689304" C="0.200617" G="0.463992" T="0.266461"/>
      <pos A="0.266461" C="0.222565" G="0.3762" T="0.134773"/>
      <pos A="0.310357" C="0.310357" G="0.244513" T="0.134773"/>
      <pos A="0.200617" C="0.156722" G="0.529835" T="0.112826"/>
      <pos A="0.090878" C="0.507887" G="0.3762" T="0.0250341"/>
      <pos A="0.17867" C="0.420096" G="0.244513" T="0.156722"/>
      <pos A="0.288409" C="0.332304" G="0.222565" T="0.156722"/>
      <pos A="0.332304" C="0.134773" G="0.332304" T="0.200617"/>
      <pos A="0.0689304" C="0.771262" G="0.090878" T="0.0689304"/>
      <pos A="0.0469817" C="0.398148" G="0.420096" T="0.134773"/>
      <pos A="0.156722" C="0.332304" G="0.442043" T="0.0689304"/>
      <pos A="0.090878" C="0.442043" G="0.288409" T="0.17867"/>
      <pos A="0.17867" C="0.3762" G="0.332304" T="0.112826"/>
      <pos A="0.354253" C="0.354253" G="0.090878" T="0.200617"/>
      <pos A="0.0250341" C="0.266461" G="0.551784" T="0.156722"/>
      <pos A="0.266461" C="0.266461" G="0.310357" T="0.156722"/>
      <pos A="0.156722" C="0.0689304" G="0.529835" T="0.244513"/>
      <pos A="0.310357" C="0.244513" G="0.354253" T="0.090878"/>
      <pos A="0.156722" C="0.288409" G="0.507887" T="0.0469817"/>
      <pos A="0.222565" C="0.288409" G="0.3762" T="0.112826"/>
      <pos A="0.0689304" C="0.310357" G="0.222565" T="0.398148"/>
      <pos A="0.090878" C="0.551784" G="0.200617" T="0.156722"/>
      <pos A="0.156722" C="0.3762" G="0.332304" T="0.134773"/>
    </motif>
    <motif db="0" id="M18" alt="O18" length="40" nsites="8" evalue="1.3e-003">
      <pos A="0.14418" C="0.35582" G="0.275195" T="0.224805"/>
      <pos A="0.0232425" C="0.426366" G="0.335664" T="0.214727"/>
      <pos A="0.386054" C="0.154258" G="0.275195" T="0.184492"/>
      <pos A="0.0736336" C="0.335664" G="0.557382" T="0.0333205"/>
      <pos A="0.214727" C="0.244961" G="0.40621" T="0.134102"/>
      <pos A="0.184492" C="0.285273" G="0.456601" T="0.0736336"/>
      <pos A="0.164336" C="0.255039" G="0.496914" T="0.0837116"/>
      <pos A="0.295351" C="0.244961" G="0.315508" T="0.14418"/>
      <pos A="0.194571" C="0.325586" G="0.234883" T="0.244961"/>
      <pos A="0.194571" C="0.305429" G="0.35582" T="0.14418"/>
      <pos A="0.154258" C="0.345742" G="0.275195" T="0.224805"/>
      <pos A="0.214727" C="0.345742" G="0.295351" T="0.14418"/>
      <pos A="0.345742" C="0.285273" G="0.174414" T="0.194571"/>
      <pos A="0.214727" C="0.325586" G="0.184492" T="0.275195"/>
      <pos A="0.285273" C="0.164336" G="0.486836" T="0.0635546"/>
      <pos A="0.103868" C="0.35582" G="0.255039" T="0.285273"/>
      <pos A="0.124024" C="0.436445" G="0.35582" T="0.0837116"/>
      <pos A="0.265117" C="0.154258" G="0.365898" T="0.214727"/>
      <pos A="0.234883" C="0.35582" G="0.345742" T="0.0635546"/>
      <pos A="0.174414" C="0.648085" G="0.14418" T="0.0333205"/>
      <pos A="0.0534765" C="0.40621" G="0.325586" T="0.214727"/>
      <pos A="0.204649" C="0.285273" G="0.305429" T="0.204649"/>
      <pos A="0.244961" C="0.224805" G="0.375976" T="0.154258"/>
      <pos A="0.174414" C="0.265117" G="0.426366" T="0.134102"/>
      <pos A="0.103868" C="0.40621" G="0.345742" T="0.14418"/>
      <pos A="0.0937896" C="0.51707" G="0.295351" T="0.0937896"/>
      <pos A="0.113946" C="0.46668" G="0.295351" T="0.124024"/>
      <pos A="0.103868" C="0.365898" G="0.315508" T="0.214727"/>
      <pos A="0.184492" C="0.305429" G="0.335664" T="0.174414"/>
      <pos A="0.214727" C="0.184492" G="0.496914" T="0.103868"/>
      <pos A="0.255039" C="0.386054" G="0.244961" T="0.113946"/>
      <pos A="0.124024" C="0.14418" G="0.567461" T="0.164336"/>
      <pos A="0.275195" C="0.234883" G="0.204649" T="0.285273"/>
      <pos A="0.154258" C="0.35582" G="0.40621" T="0.0837116"/>
      <pos A="0.194571" C="0.305429" G="0.365898" T="0.134102"/>
      <pos A="0.134102" C="0.265117" G="0.46668" T="0.134102"/>
      <pos A="0.184492" C="0.396132" G="0.204649" T="0.214727"/>
      <pos A="0.164336" C="0.40621" G="0.103868" T="0.325586"/>
      <pos A="0.113946" C="0.396132" G="0.315508" T="0.174414"/>
      <pos A="0.0433985" C="0.40621" G="0.234883" T="0.315508"/>
    </motif>
    <motif db="0" id="M19" alt="O19" length="40" nsites="8" evalue="1.3e-003">
      <pos A="0.260736" C="0.38956" G="0.153382" T="0.196323"/>
      <pos A="0.11044" C="0.239264" G="0.496914" T="0.153382"/>
      <pos A="0.024557" C="0.432502" G="0.38956" T="0.153382"/>
      <pos A="0.0674983" C="0.604268" G="0.217794" T="0.11044"/>
      <pos A="0.217794" C="0.174852" G="0.475443" T="0.131911"/>
      <pos A="0.217794" C="0.368089" G="0.346618" T="0.0674983"/>
      <pos A="0.0889699" C="0.561325" G="0.174852" T="0.174852"/>
      <pos A="0.11044" C="0.475443" G="0.239264" T="0.174852"/>
      <pos A="0.00308642" C="0.604268" G="0.325148" T="0.0674983"/>
      <pos A="0.282206" C="0.196323" G="0.346618" T="0.174852"/>
      <pos A="0.0889699" C="0.196323" G="0.69015" T="0.024557"/>
      <pos A="0.260736" C="0.325148" G="0.325148" T="0.0889699"/>
      <pos A="0.131911" C="0.539855" G="0.153382" T="0.174852"/>
      <pos A="0.131911" C="0.496914" G="0.196323" T="0.174852"/>
      <pos A="0.282206" C="0.196323" G="0.41103" T="0.11044"/>
      <pos A="0.153382" C="0.217794" G="0.539855" T="0.0889699"/>
      <pos A="0.00308642" C="0.346618" G="0.625738" T="0.024557"/>
      <pos A="0.11044" C="0.432502" G="0.325148" T="0.131911"/>
      <pos A="0.239264" C="0.496914" G="0.196323" T="0.0674983"/>
      <pos A="0.174852" C="0.217794" G="0.260736" T="0.346618"/>
      <pos A="0.260736" C="0.346618" G="0.196323" T="0.196323"/>
      <pos A="0.024557" C="0.41103" G="0.325148" T="0.239264"/>
      <pos A="0.303677" C="0.239264" G="0.368089" T="0.0889699"/>
      <pos A="0.196323" C="0.432502" G="0.368089" T="0.00308642"/>
      <pos A="0.217794" C="0.38956" G="0.260736" T="0.131911"/>
      <pos A="0.153382" C="0.260736" G="0.475443" T="0.11044"/>
      <pos A="0.11044" C="0.153382" G="0.496914" T="0.239264"/>
      <pos A="0.11044" C="0.66868" G="0.153382" T="0.0674983"/>
      <pos A="0.260736" C="0.325148" G="0.325148" T="0.0889699"/>
      <pos A="0.0460277" C="0.539855" G="0.325148" T="0.0889699"/>
      <pos A="0.217794" C="0.561325" G="0.0460277" T="0.174852"/>
      <pos A="0.00308642" C="0.625738" G="0.303677" T="0.0674983"/>
      <pos A="0.196323" C="0.325148" G="0.432502" T="0.0460277"/>
      <pos A="0.174852" C="0.41103" G="0.282206" T="0.131911"/>
      <pos A="0.196323" C="0.303677" G="0.174852" T="0.325148"/>
      <pos A="0.0889699" C="0.368089" G="0.453972" T="0.0889699"/>
      <pos A="0.0889699" C="0.217794" G="0.604268" T="0.0889699"/>
      <pos A="0.0460277" C="0.325148" G="0.518384" T="0.11044"/>
      <pos A="0.325148" C="0.368089" G="0.217794" T="0.0889699"/>
      <pos A="0.0674983" C="0.561325" G="0.174852" T="0.196323"/>
    </motif>
    <motif db="0" id="M2" alt="O2" length="40" nsites="8" evalue="1.3e-003">
      <pos A="0.263827" C="0.200617" G="0.453457" T="0.0820988"/>
      <pos A="0.121605" C="0.366543" G="0.303333" T="0.208519"/>
      <pos A="0.350741" C="0.295432" G="0.200617" T="0.15321"/>
      <pos A="0.263827" C="0.271728" G="0.232222" T="0.232222"/>
      <pos A="0.0583951" C="0.366543" G="0.47716" T="0.0979012"/>
      <pos A="0.169012" C="0.34284" G="0.27963" T="0.208519"/>
      <pos A="0.192716" C="0.224321" G="0.429753" T="0.15321"/>
      <pos A="0.21642" C="0.303333" G="0.303333" T="0.176914"/>
      <pos A="0.263827" C="0.311235" G="0.184815" T="0.240123"/>
      <pos A="0.192716" C="0.327037" G="0.311235" T="0.169012"/>
      <pos A="0.303333" C="0.248025" G="0.287531" T="0.161111"/>
      <pos A="0.0583951" C="0.374444" G="0.406049" T="0.161111"/>
      <pos A="0.129506" C="0.263827" G="0.453457" T="0.15321"/>
      <pos A="0.200617" C="0.208519" G="0.421852" T="0.169012"/>
      <pos A="0.184815" C="0.421852" G="0.327037" T="0.0662963"/>
      <pos A="0.248025" C="0.398148" G="0.240123" T="0.113704"/>
      <pos A="0.176914" C="0.461358" G="0.200617" T="0.161111"/>
      <pos A="0.287531" C="0.374444" G="0.137407" T="0.200617"/>
      <pos A="0.0741975" C="0.224321" G="0.54037" T="0.161111"/>
      <pos A="0.15321" C="0.15321" G="0.437654" T="0.255926"/>
      <pos A="0.145309" C="0.311235" G="0.374444" T="0.169012"/>
      <pos A="0.200617" C="0.350741" G="0.287531" T="0.161111"/>
      <pos A="0.169012" C="0.350741" G="0.311235" T="0.169012"/>
      <pos A="0.113704" C="0.319136" G="0.390247" T="0.176914"/>
      <pos A="0.200617" C="0.27963" G="0.27963" T="0.240123"/>
      <pos A="0.0979012" C="0.382346" G="0.382346" T="0.137407"/>
      <pos A="0.319136" C="0.429753" G="0.129506" T="0.121605"/>
      <pos A="0.184815" C="0.492963" G="0.145309" T="0.176914"/>
      <pos A="0.0741975" C="0.15321" G="0.524568" T="0.248025"/>
      <pos A="0.129506" C="0.27963" G="0.429753" T="0.161111"/>
      <pos A="0.208519" C="0.421852" G="0.255926" T="0.113704"/>
      <pos A="0.176914" C="0.366543" G="0.398148" T="0.0583951"/>
      <pos A="0.15321" C="0.169012" G="0.311235" T="0.366543"/>
      <pos A="0.0741975" C="0.437654" G="0.358642" T="0.129506"/>
      <pos A="0.09" C="0.390247" G="0.398148" T="0.121605"/>
      <pos A="0.192716" C="0.200617" G="0.429753" T="0.176914"/>
      <pos A="0.208519" C="0.34284" G="0.27963" T="0.169012"/>
      <pos A="0.311235" C="0.469259" G="0.121605" T="0.0979012"/>
      <pos A="0.21642" C="0.271728" G="0.413951" T="0.0979012"/>
      <pos A="0.240123" C="0.390247" G="0.327037" T="0.0425926"/>
    </motif>
    <motif db="0" id="M21" alt="O21" length="40" nsites="8" evalue="1.3e-003">
      <pos A="0.496914" C="0.00308642" G="0.496914" T="0.00308642"/>
      <pos A="0.00308642" C="0.496914" G="0.496914" T="0.00308642"/>
      <pos A="0.00308642" C="0.496914" G="0.496914" T="0.00308642"/>
      <pos A="0.00308642" C="0.990741" G="0.00308642" T="0.00308642"/>
      <pos A="0.00308642" C="0.496914" G="0.496914" T="0.00308642"/>
      <pos A="0.00308642" C="0.496914" G="0.496914" T="0.00308642"/>
      <pos A="0.496914" C="0.00308642" G="0.496914" T="0.00308642"/>
      <pos A="0.00308642" C="0.496914" G="0.496914" T="0.00308642"/>
      <pos A="0.496914" C="0.00308642" G="0.496914" T="0.00308642"/>
      <pos A="0.496914" C="0.00308642" G="0.00308642" T="0.496914"/>
      <pos A="0.00308642" C="0.00308642" G="0.990741" T="0.00308642"/>
      <pos A="0.496914" C="0.496914" G="0.00308642" T="0.00308642"/>
      <pos A="0.496914" C="0.496914" G="0.00308642" T="0.00308642"/>
      <pos A="0.496914" C="0.496914" G="0.00308642" T="0.00308642"/>
      <pos A="0.990741" C="0.00308642" G="0.00308642" T="0.00308642"/>
      <pos A="0.00308642" C="0.496914" G="0.496914" T="0.00308642"/>
      <pos A="0.496914" C="0.496914" G="0.00308642" T="0.00308642"/>
      <pos A="0.00308642" C="0.496914" G="0.496914" T="0.00308642"/>
      <pos A="0.990741" C="0.00308642" G="0.00308642" T="0.00308642"/>
      <pos A="0.00308642" C="0.496914" G="0.496914" T="0.00308642"/>
      <pos A="0.496914" C="0.00308642" G="0.496914" T="0.00308642"/>
      <pos A="0.00308642" C="0.496914" G="0.496914" T="0.00308642"/>
      <pos A="0.990741" C="0.00308642" G="0.00308642" T="0.00308642"/>
      <pos A="0.00308642" C="0.496914" G="0.496914" T="0.00308642"/>
      <pos A="0.00308642" C="0.496914" G="0.00308642" T="0.496914"/>
      <pos A="0.496914" C="0.496914" G="0.00308642" T="0.00308642"/>
      <pos A="0.496914" C="0.00308642" G="0.496914" T="0.00308642"/>
      <pos A="0.496914" C="0.496914" G="0.00308642" T="0.00308642"/>
      <pos A="0.990741" C="0.00308642" G="0.00308642" T="0.00308642"/>
      <pos A="0.00308642" C="0.496914" G="0.496914" T="0.00308642"/>
      <pos A="0.496914" C="0.496914" G="0.00308642" T="0.00308642"/>
      <pos A="0.00308642" C="0.990741" G="0.00308642" T="0.00308642"/>
      <pos A="0.496914" C="0.496914" G="0.00308642" T="0.00308642"/>
      <pos A="0.496914" C="0.496914" G="0.00308642" T="0.00308642"/>
      <pos A="0.496914" C="0.496914" G="0.00308642" T="0.00308642"/>
      <pos A="0.00308642" C="0.496914" G="0.496914" T="0.00308642"/>
      <pos A="0.496914" C="0.00308642" G="0.496914" T="0.00308642"/>
      <pos A="0.00308642" C="0.496914" G="0.496914" T="0.00308642"/>
      <pos A="0.00308642" C="0.00308642" G="0.496914" T="0.496914"/>
      <pos A="0.00308642" C="0.990741" G="0.00308642" T="0.00308642"/>
    </motif>
    <motif db="0" id="M22" alt="O22" length="40" nsites="8" evalue="1.3e-003">
      <pos A="0.224321" C="0.248025" G="0.437654" T="0.09"/>
      <pos A="0.15321" C="0.413951" G="0.263827" T="0.169012"/>
      <pos A="0.208519" C="0.390247" G="0.192716" T="0.208519"/>
      <pos A="0.105802" C="0.445556" G="0.303333" T="0.145309"/>
      <pos A="0.263827" C="0.421852" G="0.224321" T="0.09"/>
      <pos A="0.09" C="0.311235" G="0.429753" T="0.169012"/>
      <pos A="0.208519" C="0.311235" G="0.406049" T="0.0741975"/>
      <pos A="0.374444" C="0.224321" G="0.208519" T="0.192716"/>
      <pos A="0.232222" C="0.263827" G="0.398148" T="0.105802"/>
      <pos A="0.129506" C="0.303333" G="0.421852" T="0.145309"/>
      <pos A="0.184815" C="0.366543" G="0.176914" T="0.271728"/>
      <pos A="0.176914" C="0.374444" G="0.34284" T="0.105802"/>
      <pos A="0.319136" C="0.334938" G="0.200617" T="0.145309"/>
      <pos A="0.15321" C="0.287531" G="0.406049" T="0.15321"/>
      <pos A="0.192716" C="0.319136" G="0.334938" T="0.15321"/>
      <pos A="0.129506" C="0.571975" G="0.145309" T="0.15321"/>
      <pos A="0.09" C="0.263827" G="0.429753" T="0.21642"/>
      <pos A="0.161111" C="0.240123" G="0.398148" T="0.200617"/>
      <pos A="0.169012" C="0.240123" G="0.500864" T="0.09"/>
      <pos A="0.295432" C="0.232222" G="0.21642" T="0.255926"/>
      <pos A="0.224321" C="0.303333" G="0.319136" T="0.15321"/>
      <pos A="0.208519" C="0.327037" G="0.295432" T="0.169012"/>
      <pos A="0.184815" C="0.145309" G="0.508765" T="0.161111"/>
      <pos A="0.15321" C="0.303333" G="0.382346" T="0.161111"/>
      <pos A="0.0820988" C="0.311235" G="0.334938" T="0.271728"/>
      <pos A="0.15321" C="0.398148" G="0.271728" T="0.176914"/>
      <pos A="0.176914" C="0.366543" G="0.240123" T="0.21642"/>
      <pos A="0.161111" C="0.390247" G="0.311235" T="0.137407"/>
      <pos A="0.184815" C="0.271728" G="0.421852" T="0.121605"/>
      <pos A="0.192716" C="0.492963" G="0.200617" T="0.113704"/>
      <pos A="0.0425926" C="0.390247" G="0.429753" T="0.137407"/>
      <pos A="0.176914" C="0.334938" G="0.263827" T="0.224321"/>
      <pos A="0.319136" C="0.105802" G="0.295432" T="0.27963"/>
      <pos A="0.15321" C="0.445556" G="0.319136" T="0.0820988"/>
      <pos A="0.145309" C="0.303333" G="0.350741" T="0.200617"/>
      <pos A="0.169012" C="0.208519" G="0.461358" T="0.161111"/>
      <pos A="0.145309" C="0.421852" G="0.27963" T="0.15321"/>
      <pos A="0.129506" C="0.421852" G="0.34284" T="0.105802"/>
      <pos A="0.224321" C="0.176914" G="0.374444" T="0.224321"/>
      <pos A="0.208519" C="0.398148" G="0.248025" T="0.145309"/>
    </motif>
    <motif db="0" id="M23" alt="O23" length="40" nsites="8" evalue="1.3e-003">
      <pos A="0.00308642" C="0.79321" G="0.101852" T="0.101852"/>
      <pos A="0.299383" C="0.200617" G="0.398148" T="0.101852"/>
      <pos A="0.101852" C="0.299383" G="0.595679" T="0.00308642"/>
      <pos A="0.101852" C="0.299383" G="0.496914" T="0.101852"/>
      <pos A="0.00308642" C="0.79321" G="0.101852" T="0.101852"/>
      <pos A="0.496914" C="0.200617" G="0.299383" T="0.00308642"/>
      <pos A="0.200617" C="0.496914" G="0.101852" T="0.200617"/>
      <pos A="0.101852" C="0.398148" G="0.299383" T="0.200617"/>
      <pos A="0.00308642" C="0.595679" G="0.299383" T="0.101852"/>
      <pos A="0.200617" C="0.398148" G="0.101852" T="0.299383"/>
      <pos A="0.00308642" C="0.694444" G="0.299383" T="0.00308642"/>
      <pos A="0.200617" C="0.200617" G="0.200617" T="0.398148"/>
      <pos A="0.398148" C="0.00308642" G="0.496914" T="0.101852"/>
      <pos A="0.200617" C="0.595679" G="0.101852" T="0.101852"/>
      <pos A="0.299383" C="0.398148" G="0.101852" T="0.200617"/>
      <pos A="0.299383" C="0.496914" G="0.101852" T="0.101852"/>
      <pos A="0.101852" C="0.694444" G="0.101852" T="0.101852"/>
      <pos A="0.00308642" C="0.398148" G="0.299383" T="0.299383"/>
      <pos A="0.299383" C="0.299383" G="0.00308642" T="0.398148"/>
      <pos A="0.101852" C="0.299383" G="0.299383" T="0.299383"/>
      <pos A="0.299383" C="0.595679" G="0.101852" T="0.00308642"/>
      <pos A="0.299383" C="0.595679" G="0.101852" T="0.00308642"/>
      <pos A="0.00308642" C="0.200617" G="0.79321" T="0.00308642"/>
      <pos A="0.200617" C="0.694444" G="0.101852" T="0.00308642"/>
      <pos A="0.200617" C="0.694444" G="0.00308642" T="0.101852"/>
      <pos A="0.101852" C="0.200617" G="0.595679" T="0.101852"/>
      <pos A="0.200617" C="0.595679" G="0.00308642" T="0.200617"/>
      <pos A="0.200617" C="0.496914" G="0.200617" T="0.101852"/>
      <pos A="0.200617" C="0.299383" G="0.200617" T="0.299383"/>
      <pos A="0.00308642" C="0.299383" G="0.694444" T="0.00308642"/>
      <pos A="0.398148" C="0.398148" G="0.00308642" T="0.200617"/>
      <pos A="0.00308642" C="0.299383" G="0.496914" T="0.200617"/>
      <pos A="0.200617" C="0.299383" G="0.299383" T="0.200617"/>
      <pos A="0.299383" C="0.200617" G="0.299383" T="0.200617"/>
      <pos A="0.101852" C="0.101852" G="0.694444" T="0.101852"/>
      <pos A="0.101852" C="0.200617" G="0.101852" T="0.595679"/>
      <pos A="0.496914" C="0.299383" G="0.200617" T="0.00308642"/>
      <pos A="0.00308642" C="0.79321" G="0.00308642" T="0.200617"/>
      <pos A="0.398148" C="0.101852" G="0.00308642" T="0.496914"/>
      <pos A="0.00308642" C="0.595679" G="0.200617" T="0.200617"/>
    </motif>
    <motif db="0" id="M24" alt="O24" length="40" nsites="8" evalue="1.3e-003">
      <pos A="0.346618" C="0.432502" G="0.0889699" T="0.131911"/>
      <pos A="0.174852" C="0.303677" G="0.475443" T="0.0460277"/>
      <pos A="0.0460277" C="0.303677" G="0.475443" T="0.174852"/>
      <pos A="0.0460277" C="0.604268" G="0.260736" T="0.0889699"/>
      <pos A="0.131911" C="0.217794" G="0.346618" T="0.303677"/>
      <pos A="0.303677" C="0.38956" G="0.260736" T="0.0460277"/>
      <pos A="0.00308642" C="0.346618" G="0.561325" T="0.0889699"/>
      <pos A="0.131911" C="0.38956" G="0.303677" T="0.174852"/>
      <pos A="0.303677" C="0.260736" G="0.217794" T="0.217794"/>
      <pos A="0.0460277" C="0.604268" G="0.303677" T="0.0460277"/>
      <pos A="0.303677" C="0.518384" G="0.131911" T="0.0460277"/>
      <pos A="0.00308642" C="0.174852" G="0.733091" T="0.0889699"/>
      <pos A="0.0889699" C="0.346618" G="0.303677" T="0.260736"/>
      <pos A="0.0889699" C="0.518384" G="0.131911" T="0.260736"/>
      <pos A="0.0460277" C="0.38956" G="0.432502" T="0.131911"/>
      <pos A="0.174852" C="0.475443" G="0.260736" T="0.0889699"/>
      <pos A="0.174852" C="0.260736" G="0.518384" T="0.0460277"/>
      <pos A="0.0889699" C="0.38956" G="0.38956" T="0.131911"/>
      <pos A="0.346618" C="0.38956" G="0.260736" T="0.00308642"/>
      <pos A="0.131911" C="0.432502" G="0.346618" T="0.0889699"/>
      <pos A="0.174852" C="0.432502" G="0.260736" T="0.131911"/>
      <pos A="0.217794" C="0.131911" G="0.518384" T="0.131911"/>
      <pos A="0.00308642" C="0.475443" G="0.346618" T="0.174852"/>
      <pos A="0.00308642" C="0.518384" G="0.475443" T="0.00308642"/>
      <pos A="0.131911" C="0.432502" G="0.38956" T="0.0460277"/>
      <pos A="0.0460277" C="0.346618" G="0.346618" T="0.260736"/>
      <pos A="0.0460277" C="0.561325" G="0.217794" T="0.174852"/>
      <pos A="0.217794" C="0.432502" G="0.303677" T="0.0460277"/>
      <pos A="0.217794" C="0.131911" G="0.561325" T="0.0889699"/>
      <pos A="0.00308642" C="0.432502" G="0.346618" T="0.217794"/>
      <pos A="0.00308642" C="0.475443" G="0.260736" T="0.260736"/>
      <pos A="0.0889699" C="0.604268" G="0.00308642" T="0.303677"/>
      <pos A="0.0889699" C="0.561325" G="0.260736" T="0.0889699"/>
      <pos A="0.38956" C="0.174852" G="0.217794" T="0.217794"/>
      <pos A="0.131911" C="0.260736" G="0.475443" T="0.131911"/>
      <pos A="0.38956" C="0.604268" G="0.00308642" T="0.00308642"/>
      <pos A="0.0460277" C="0.174852" G="0.475443" T="0.303677"/>
      <pos A="0.0460277" C="0.475443" G="0.303677" T="0.174852"/>
      <pos A="0.0889699" C="0.604268" G="0.217794" T="0.0889699"/>
      <pos A="0.0889699" C="0.260736" G="0.518384" T="0.131911"/>
    </motif>
    <motif db="0" id="M25" alt="O25" length="40" nsites="8" evalue="1.3e-003">
      <pos A="0.00308642" C="0.610874" G="0.231006" T="0.155033"/>
      <pos A="0.155033" C="0.231006" G="0.231006" T="0.382953"/>
      <pos A="0.0790598" C="0.686847" G="0.231006" T="0.00308642"/>
      <pos A="0.30698" C="0.231006" G="0.458926" T="0.00308642"/>
      <pos A="0.30698" C="0.382953" G="0.155033" T="0.155033"/>
      <pos A="0.382953" C="0.00308642" G="0.534901" T="0.0790598"/>
      <pos A="0.155033" C="0.231006" G="0.534901" T="0.0790598"/>
      <pos A="0.00308642" C="0.30698" G="0.458926" T="0.231006"/>
      <pos A="0.0790598" C="0.382953" G="0.534901" T="0.00308642"/>
      <pos A="0.30698" C="0.382953" G="0.30698" T="0.00308642"/>
      <pos A="0.00308642" C="0.458926" G="0.458926" T="0.0790598"/>
      <pos A="0.0790598" C="0.30698" G="0.382953" T="0.231006"/>
      <pos A="0.0790598" C="0.231006" G="0.382953" T="0.30698"/>
      <pos A="0.155033" C="0.534901" G="0.155033" T="0.155033"/>
      <pos A="0.155033" C="0.231006" G="0.155033" T="0.458926"/>
      <pos A="0.00308642" C="0.00308642" G="0.914767" T="0.0790598"/>
      <pos A="0.00308642" C="0.231006" G="0.762821" T="0.00308642"/>
      <pos A="0.30698" C="0.610874" G="0.0790598" T="0.00308642"/>
      <pos A="0.231006" C="0.458926" G="0.30698" T="0.00308642"/>
      <pos A="0.155033" C="0.534901" G="0.30698" T="0.00308642"/>
      <pos A="0.231006" C="0.382953" G="0.231006" T="0.155033"/>
      <pos A="0.0790598" C="0.00308642" G="0.610874" T="0.30698"/>
      <pos A="0.231006" C="0.0790598" G="0.382953" T="0.30698"/>
      <pos A="0.00308642" C="0.458926" G="0.534901" T="0.00308642"/>
      <pos A="0.00308642" C="0.458926" G="0.30698" T="0.231006"/>
      <pos A="0.231006" C="0.231006" G="0.231006" T="0.30698"/>
      <pos A="0.0790598" C="0.30698" G="0.382953" T="0.231006"/>
      <pos A="0.231006" C="0.382953" G="0.382953" T="0.00308642"/>
      <pos A="0.231006" C="0.00308642" G="0.686847" T="0.0790598"/>
      <pos A="0.00308642" C="0.762821" G="0.155033" T="0.0790598"/>
      <pos A="0.231006" C="0.30698" G="0.00308642" T="0.458926"/>
      <pos A="0.155033" C="0.30698" G="0.155033" T="0.382953"/>
      <pos A="0.00308642" C="0.382953" G="0.610874" T="0.00308642"/>
      <pos A="0.155033" C="0.458926" G="0.382953" T="0.00308642"/>
      <pos A="0.155033" C="0.458926" G="0.231006" T="0.155033"/>
      <pos A="0.231006" C="0.231006" G="0.00308642" T="0.534901"/>
      <pos A="0.00308642" C="0.155033" G="0.458926" T="0.382953"/>
      <pos A="0.155033" C="0.0790598" G="0.686847" T="0.0790598"/>
      <pos A="0.231006" C="0.458926" G="0.30698" T="0.00308642"/>
      <pos A="0.30698" C="0.231006" G="0.382953" T="0.0790598"/>
    </motif>
    <motif db="0" id="M26" alt="O26" length="40" nsites="8" evalue="1.3e-003">
      <pos A="0.0611842" C="0.0611842" G="0.758352" T="0.119281"/>
      <pos A="0.119281" C="0.525962" G="0.293573" T="0.0611842"/>
      <pos A="0.119281" C="0.177379" G="0.584059" T="0.119281"/>
      <pos A="0.119281" C="0.177379" G="0.409768" T="0.293573"/>
      <pos A="0.119281" C="0.293573" G="0.177379" T="0.409768"/>
      <pos A="0.235476" C="0.0611842" G="0.235476" T="0.467865"/>
      <pos A="0.0611842" C="0.35167" G="0.35167" T="0.235476"/>
      <pos A="0.177379" C="0.409768" G="0.177379" T="0.235476"/>
      <pos A="0.0611842" C="0.235476" G="0.177379" T="0.525962"/>
      <pos A="0.293573" C="0.00308642" G="0.235476" T="0.467865"/>
      <pos A="0.235476" C="0.235476" G="0.235476" T="0.293573"/>
      <pos A="0.35167" C="0.177379" G="0.35167" T="0.119281"/>
      <pos A="0.235476" C="0.35167" G="0.119281" T="0.293573"/>
      <pos A="0.0611842" C="0.35167" G="0.409768" T="0.177379"/>
      <pos A="0.119281" C="0.177379" G="0.35167" T="0.35167"/>
      <pos A="0.0611842" C="0.642157" G="0.0611842" T="0.235476"/>
      <pos A="0.00308642" C="0.467865" G="0.35167" T="0.177379"/>
      <pos A="0.0611842" C="0.235476" G="0.467865" T="0.235476"/>
      <pos A="0.119281" C="0.409768" G="0.119281" T="0.35167"/>
      <pos A="0.0611842" C="0.409768" G="0.293573" T="0.235476"/>
      <pos A="0.35167" C="0.293573" G="0.177379" T="0.177379"/>
      <pos A="0.0611842" C="0.235476" G="0.467865" T="0.235476"/>
      <pos A="0.0611842" C="0.525962" G="0.235476" T="0.177379"/>
      <pos A="0.119281" C="0.584059" G="0.293573" T="0.00308642"/>
      <pos A="0.35167" C="0.0611842" G="0.584059" T="0.00308642"/>
      <pos A="0.35167" C="0.467865" G="0.177379" T="0.00308642"/>
      <pos A="0.525962" C="0.0611842" G="0.293573" T="0.119281"/>
      <pos A="0.0611842" C="0.119281" G="0.409768" T="0.409768"/>
      <pos A="0.00308642" C="0.467865" G="0.525962" T="0.00308642"/>
      <pos A="0.235476" C="0.525962" G="0.0611842" T="0.177379"/>
      <pos A="0.293573" C="0.293573" G="0.293573" T="0.119281"/>
      <pos A="0.119281" C="0.35167" G="0.293573" T="0.235476"/>
      <pos A="0.0611842" C="0.235476" G="0.35167" T="0.35167"/>
      <pos A="0.177379" C="0.525962" G="0.235476" T="0.0611842"/>
      <pos A="0.235476" C="0.467865" G="0.235476" T="0.0611842"/>
      <pos A="0.0611842" C="0.467865" G="0.119281" T="0.35167"/>
      <pos A="0.177379" C="0.35167" G="0.235476" T="0.235476"/>
      <pos A="0.293573" C="0.119281" G="0.525962" T="0.0611842"/>
      <pos A="0.235476" C="0.35167" G="0.35167" T="0.0611842"/>
      <pos A="0.0611842" C="0.35167" G="0.235476" T="0.35167"/>
    </motif>
    <motif db="0" id="M28" alt="O28" length="40" nsites="8" evalue="1.3e-003">
      <pos A="0.287531" C="0.192716" G="0.366543" T="0.15321"/>
      <pos A="0.0979012" C="0.485062" G="0.248025" T="0.169012"/>
      <pos A="0.169012" C="0.34284" G="0.319136" T="0.169012"/>
      <pos A="0.0820988" C="0.453457" G="0.327037" T="0.137407"/>
      <pos A="0.145309" C="0.319136" G="0.319136" T="0.21642"/>
      <pos A="0.255926" C="0.382346" G="0.263827" T="0.0979012"/>
      <pos A="0.374444" C="0.248025" G="0.224321" T="0.15321"/>
      <pos A="0.184815" C="0.137407" G="0.619383" T="0.0583951"/>
      <pos A="0.200617" C="0.437654" G="0.263827" T="0.0979012"/>
      <pos A="0.113704" C="0.263827" G="0.421852" T="0.200617"/>
      <pos A="0.176914" C="0.406049" G="0.319136" T="0.0979012"/>
      <pos A="0.0583951" C="0.382346" G="0.350741" T="0.208519"/>
      <pos A="0.176914" C="0.429753" G="0.334938" T="0.0583951"/>
      <pos A="0.255926" C="0.184815" G="0.34284" T="0.21642"/>
      <pos A="0.137407" C="0.271728" G="0.382346" T="0.208519"/>
      <pos A="0.137407" C="0.240123" G="0.334938" T="0.287531"/>
      <pos A="0.0425926" C="0.595679" G="0.200617" T="0.161111"/>
      <pos A="0.255926" C="0.0820988" G="0.421852" T="0.240123"/>
      <pos A="0.145309" C="0.366543" G="0.390247" T="0.0979012"/>
      <pos A="0.121605" C="0.319136" G="0.350741" T="0.208519"/>
      <pos A="0.192716" C="0.113704" G="0.47716" T="0.21642"/>
      <pos A="0.311235" C="0.208519" G="0.374444" T="0.105802"/>
      <pos A="0.15321" C="0.366543" G="0.34284" T="0.137407"/>
      <pos A="0.271728" C="0.303333" G="0.271728" T="0.15321"/>
      <pos A="0.137407" C="0.224321" G="0.421852" T="0.21642"/>
      <pos A="0.105802" C="0.334938" G="0.287531" T="0.271728"/>
      <pos A="0.350741" C="0.232222" G="0.327037" T="0.09"/>
      <pos A="0.200617" C="0.445556" G="0.303333" T="0.0504938"/>
      <pos A="0.105802" C="0.619383" G="0.161111" T="0.113704"/>
      <pos A="0.184815" C="0.327037" G="0.374444" T="0.113704"/>
      <pos A="0.0979012" C="0.366543" G="0.334938" T="0.200617"/>
      <pos A="0.240123" C="0.398148" G="0.263827" T="0.0979012"/>
      <pos A="0.255926" C="0.327037" G="0.169012" T="0.248025"/>
      <pos A="0.200617" C="0.311235" G="0.358642" T="0.129506"/>
      <pos A="0.15321" C="0.350741" G="0.350741" T="0.145309"/>
      <pos A="0.208519" C="0.232222" G="0.390247" T="0.169012"/>
      <pos A="0.09" C="0.548272" G="0.263827" T="0.0979012"/>
      <pos A="0.208519" C="0.255926" G="0.295432" T="0.240123"/>
      <pos A="0.137407" C="0.469259" G="0.145309" T="0.248025"/>
      <pos A="0.0820988" C="0.27963" G="0.390247" T="0.248025"/>
    </motif>
    <motif db="0" id="M29" alt="O29" length="40" nsites="8" evalue="1.3e-003">
      <pos A="0.18994" C="0.296713" G="0.176594" T="0.336754"/>
      <pos A="0.176594" C="0.403486" G="0.22998" T="0.18994"/>
      <pos A="0.1499" C="0.376793" G="0.376793" T="0.0965136"/>
      <pos A="0.256674" C="0.403486" G="0.296713" T="0.0431269"/>
      <pos A="0.123207" C="0.3501" G="0.31006" T="0.216633"/>
      <pos A="0.136553" C="0.216633" G="0.5503" T="0.0965136"/>
      <pos A="0.27002" C="0.22998" G="0.376793" T="0.123207"/>
      <pos A="0.136553" C="0.536954" G="0.22998" T="0.0965136"/>
      <pos A="0.243326" C="0.296713" G="0.336754" T="0.123207"/>
      <pos A="0.18994" C="0.336754" G="0.256674" T="0.216633"/>
      <pos A="0.18994" C="0.203287" G="0.483566" T="0.123207"/>
      <pos A="0.216633" C="0.136553" G="0.39014" T="0.256674"/>
      <pos A="0.10986" C="0.323406" G="0.243326" T="0.323406"/>
      <pos A="0.0965136" C="0.256674" G="0.336754" T="0.31006"/>
      <pos A="0.18994" C="0.456873" G="0.163246" T="0.18994"/>
      <pos A="0.18994" C="0.323406" G="0.296713" T="0.18994"/>
      <pos A="0.0965136" C="0.31006" G="0.403486" T="0.18994"/>
      <pos A="0.283367" C="0.3501" G="0.27002" T="0.0965136"/>
      <pos A="0.27002" C="0.216633" G="0.39014" T="0.123207"/>
      <pos A="0.0831664" C="0.283367" G="0.510261" T="0.123207"/>
      <pos A="0.31006" C="0.296713" G="0.163246" T="0.22998"/>
      <pos A="0.18994" C="0.0564731" G="0.47022" T="0.283367"/>
      <pos A="0.256674" C="0.510261" G="0.1499" T="0.0831664"/>
      <pos A="0.176594" C="0.18994" G="0.47022" T="0.163246"/>
      <pos A="0.27002" C="0.323406" G="0.18994" T="0.216633"/>
      <pos A="0.176594" C="0.323406" G="0.31006" T="0.18994"/>
      <pos A="0.0831664" C="0.617034" G="0.0965136" T="0.203287"/>
      <pos A="0.216633" C="0.176594" G="0.323406" T="0.283367"/>
      <pos A="0.10986" C="0.176594" G="0.443527" T="0.27002"/>
      <pos A="0.0564731" C="0.617034" G="0.176594" T="0.1499"/>
      <pos A="0.203287" C="0.403486" G="0.203287" T="0.18994"/>
      <pos A="0.00308642" C="0.670421" G="0.296713" T="0.0297798"/>
      <pos A="0.1499" C="0.456873" G="0.216633" T="0.176594"/>
      <pos A="0.123207" C="0.510261" G="0.18994" T="0.176594"/>
      <pos A="0.18994" C="0.256674" G="0.456873" T="0.0965136"/>
      <pos A="0.243326" C="0.39014" G="0.31006" T="0.0564731"/>
      <pos A="0.403486" C="0.256674" G="0.203287" T="0.136553"/>
      <pos A="0.283367" C="0.483566" G="0.176594" T="0.0564731"/>
      <pos A="0.363447" C="0.1499" G="0.3501" T="0.136553"/>
      <pos A="0.216633" C="0.296713" G="0.39014" T="0.0965136"/>
    </motif>
    <motif db="0" id="M30" alt="O30" length="40" nsites="8" evalue="1.3e-003">
      <pos A="0.211591" C="0.17867" G="0.365227" T="0.244513"/>
      <pos A="0.134773" C="0.43107" G="0.134773" T="0.299383"/>
      <pos A="0.090878" C="0.507887" G="0.310357" T="0.090878"/>
      <pos A="0.387174" C="0.255487" G="0.288409" T="0.0689304"/>
      <pos A="0.167696" C="0.299383" G="0.43107" T="0.101852"/>
      <pos A="0.222565" C="0.211591" G="0.420096" T="0.145747"/>
      <pos A="0.244513" C="0.3762" G="0.32133" T="0.0579565"/>
      <pos A="0.310357" C="0.211591" G="0.32133" T="0.156722"/>
      <pos A="0.0579565" C="0.200617" G="0.529835" T="0.211591"/>
      <pos A="0.233539" C="0.266461" G="0.43107" T="0.0689304"/>
      <pos A="0.288409" C="0.365227" G="0.134773" T="0.211591"/>
      <pos A="0.233539" C="0.398148" G="0.310357" T="0.0579565"/>
      <pos A="0.255487" C="0.255487" G="0.233539" T="0.255487"/>
      <pos A="0.112826" C="0.266461" G="0.463992" T="0.156722"/>
      <pos A="0.0360079" C="0.453018" G="0.332304" T="0.17867"/>
      <pos A="0.17867" C="0.200617" G="0.463992" T="0.156722"/>
      <pos A="0.244513" C="0.090878" G="0.507887" T="0.156722"/>
      <pos A="0.354253" C="0.409122" G="0.167696" T="0.0689304"/>
      <pos A="0.189643" C="0.409122" G="0.277435" T="0.1238"/>
      <pos A="0.277435" C="0.244513" G="0.310357" T="0.167696"/>
      <pos A="0.167696" C="0.310357" G="0.310357" T="0.211591"/>
      <pos A="0.0579565" C="0.244513" G="0.518861" T="0.17867"/>
      <pos A="0.266461" C="0.156722" G="0.343278" T="0.233539"/>
      <pos A="0.145747" C="0.551784" G="0.266461" T="0.0360079"/>
      <pos A="0.0579565" C="0.453018" G="0.32133" T="0.167696"/>
      <pos A="0.112826" C="0.442043" G="0.17867" T="0.266461"/>
      <pos A="0.101852" C="0.332304" G="0.343278" T="0.222565"/>
      <pos A="0.244513" C="0.398148" G="0.200617" T="0.156722"/>
      <pos A="0.189643" C="0.32133" G="0.420096" T="0.0689304"/>
      <pos A="0.211591" C="0.409122" G="0.145747" T="0.233539"/>
      <pos A="0.299383" C="0.398148" G="0.101852" T="0.200617"/>
      <pos A="0.255487" C="0.266461" G="0.299383" T="0.17867"/>
      <pos A="0.145747" C="0.310357" G="0.409122" T="0.134773"/>
      <pos A="0.222565" C="0.365227" G="0.266461" T="0.145747"/>
      <pos A="0.112826" C="0.332304" G="0.398148" T="0.156722"/>
      <pos A="0.244513" C="0.398148" G="0.222565" T="0.134773"/>
      <pos A="0.1238" C="0.387174" G="0.288409" T="0.200617"/>
      <pos A="0.1238" C="0.266461" G="0.398148" T="0.211591"/>
      <pos A="0.222565" C="0.299383" G="0.288409" T="0.189643"/>
      <pos A="0.398148" C="0.222565" G="0.167696" T="0.211591"/>
    </motif>
    <motif db="0" id="M32" alt="O32" length="40" nsites="8" evalue="1.3e-003">
      <pos A="0.208519" C="0.319136" G="0.263827" T="0.208519"/>
      <pos A="0.137407" C="0.311235" G="0.453457" T="0.0979012"/>
      <pos A="0.224321" C="0.240123" G="0.374444" T="0.161111"/>
      <pos A="0.232222" C="0.34284" G="0.366543" T="0.0583951"/>
      <pos A="0.09" C="0.358642" G="0.437654" T="0.113704"/>
      <pos A="0.169012" C="0.350741" G="0.406049" T="0.0741975"/>
      <pos A="0.311235" C="0.240123" G="0.192716" T="0.255926"/>
      <pos A="0.15321" C="0.413951" G="0.34284" T="0.09"/>
      <pos A="0.192716" C="0.27963" G="0.311235" T="0.21642"/>
      <pos A="0.161111" C="0.0979012" G="0.445556" T="0.295432"/>
      <pos A="0.224321" C="0.327037" G="0.27963" T="0.169012"/>
      <pos A="0.255926" C="0.271728" G="0.398148" T="0.0741975"/>
      <pos A="0.263827" C="0.169012" G="0.398148" T="0.169012"/>
      <pos A="0.121605" C="0.398148" G="0.319136" T="0.161111"/>
      <pos A="0.0979012" C="0.382346" G="0.398148" T="0.121605"/>
      <pos A="0.0979012" C="0.587778" G="0.255926" T="0.0583951"/>
      <pos A="0.303333" C="0.27963" G="0.255926" T="0.161111"/>
      <pos A="0.208519" C="0.200617" G="0.437654" T="0.15321"/>
      <pos A="0.113704" C="0.303333" G="0.437654" T="0.145309"/>
      <pos A="0.0741975" C="0.374444" G="0.421852" T="0.129506"/>
      <pos A="0.145309" C="0.429753" G="0.224321" T="0.200617"/>
      <pos A="0.145309" C="0.382346" G="0.129506" T="0.34284"/>
      <pos A="0.303333" C="0.303333" G="0.295432" T="0.0979012"/>
      <pos A="0.161111" C="0.208519" G="0.453457" T="0.176914"/>
      <pos A="0.0979012" C="0.311235" G="0.406049" T="0.184815"/>
      <pos A="0.232222" C="0.137407" G="0.445556" T="0.184815"/>
      <pos A="0.192716" C="0.492963" G="0.21642" T="0.0979012"/>
      <pos A="0.169012" C="0.303333" G="0.421852" T="0.105802"/>
      <pos A="0.176914" C="0.437654" G="0.240123" T="0.145309"/>
      <pos A="0.248025" C="0.295432" G="0.334938" T="0.121605"/>
      <pos A="0.0979012" C="0.319136" G="0.382346" T="0.200617"/>
      <pos A="0.287531" C="0.382346" G="0.145309" T="0.184815"/>
      <pos A="0.0741975" C="0.398148" G="0.271728" T="0.255926"/>
      <pos A="0.240123" C="0.311235" G="0.161111" T="0.287531"/>
      <pos A="0.184815" C="0.445556" G="0.327037" T="0.0425926"/>
      <pos A="0.0820988" C="0.255926" G="0.390247" T="0.271728"/>
      <pos A="0.248025" C="0.263827" G="0.350741" T="0.137407"/>
      <pos A="0.192716" C="0.429753" G="0.240123" T="0.137407"/>
      <pos A="0.200617" C="0.34284" G="0.334938" T="0.121605"/>
      <pos A="0.0979012" C="0.311235" G="0.429753" T="0.161111"/>
    </motif>
    <motif db="0" id="M33" alt="O33" length="40" nsites="8" evalue="1.3e-003">
      <pos A="0.232222" C="0.390247" G="0.224321" T="0.15321"/>
      <pos A="0.169012" C="0.145309" G="0.500864" T="0.184815"/>
      <pos A="0.224321" C="0.248025" G="0.374444" T="0.15321"/>
      <pos A="0.21642" C="0.469259" G="0.161111" T="0.15321"/>
      <pos A="0.0820988" C="0.421852" G="0.334938" T="0.161111"/>
      <pos A="0.27963" C="0.208519" G="0.287531" T="0.224321"/>
      <pos A="0.0741975" C="0.437654" G="0.287531" T="0.200617"/>
      <pos A="0.184815" C="0.390247" G="0.240123" T="0.184815"/>
      <pos A="0.224321" C="0.255926" G="0.390247" T="0.129506"/>
      <pos A="0.137407" C="0.366543" G="0.366543" T="0.129506"/>
      <pos A="0.255926" C="0.255926" G="0.319136" T="0.169012"/>
      <pos A="0.184815" C="0.311235" G="0.303333" T="0.200617"/>
      <pos A="0.0425926" C="0.390247" G="0.485062" T="0.0820988"/>
      <pos A="0.176914" C="0.374444" G="0.358642" T="0.09"/>
      <pos A="0.192716" C="0.398148" G="0.303333" T="0.105802"/>
      <pos A="0.255926" C="0.287531" G="0.358642" T="0.0979012"/>
      <pos A="0.0662963" C="0.287531" G="0.453457" T="0.192716"/>
      <pos A="0.208519" C="0.200617" G="0.34284" T="0.248025"/>
      <pos A="0.21642" C="0.240123" G="0.445556" T="0.0979012"/>
      <pos A="0.240123" C="0.382346" G="0.271728" T="0.105802"/>
      <pos A="0.137407" C="0.303333" G="0.334938" T="0.224321"/>
      <pos A="0.208519" C="0.334938" G="0.27963" T="0.176914"/>
      <pos A="0.0820988" C="0.169012" G="0.556173" T="0.192716"/>
      <pos A="0.287531" C="0.263827" G="0.287531" T="0.161111"/>
      <pos A="0.327037" C="0.390247" G="0.21642" T="0.0662963"/>
      <pos A="0.161111" C="0.350741" G="0.374444" T="0.113704"/>
      <pos A="0.192716" C="0.27963" G="0.453457" T="0.0741975"/>
      <pos A="0.0820988" C="0.437654" G="0.319136" T="0.161111"/>
      <pos A="0.21642" C="0.21642" G="0.161111" T="0.406049"/>
      <pos A="0.224321" C="0.287531" G="0.303333" T="0.184815"/>
      <pos A="0.319136" C="0.295432" G="0.184815" T="0.200617"/>
      <pos A="0.0820988" C="0.406049" G="0.421852" T="0.09"/>
      <pos A="0.113704" C="0.382346" G="0.287531" T="0.21642"/>
      <pos A="0.0425926" C="0.295432" G="0.47716" T="0.184815"/>
      <pos A="0.176914" C="0.382346" G="0.319136" T="0.121605"/>
      <pos A="0.169012" C="0.374444" G="0.200617" T="0.255926"/>
      <pos A="0.0583951" C="0.445556" G="0.366543" T="0.129506"/>
      <pos A="0.0820988" C="0.311235" G="0.350741" T="0.255926"/>
      <pos A="0.113704" C="0.453457" G="0.303333" T="0.129506"/>
      <pos A="0.232222" C="0.382346" G="0.27963" T="0.105802"/>
    </motif>
    <motif db="0" id="M34" alt="O34" length="40" nsites="8" evalue="1.3e-003">
      <pos A="0.0736336" C="0.14418" G="0.7791" T="0.00308642"/>
      <pos A="0.14418" C="0.285273" G="0.496914" T="0.0736336"/>
      <pos A="0.35582" C="0.0736336" G="0.426366" T="0.14418"/>
      <pos A="0.426366" C="0.14418" G="0.214727" T="0.214727"/>
      <pos A="0.14418" C="0.14418" G="0.638007" T="0.0736336"/>
      <pos A="0.214727" C="0.496914" G="0.285273" T="0.00308642"/>
      <pos A="0.214727" C="0.285273" G="0.0736336" T="0.426366"/>
      <pos A="0.214727" C="0.0736336" G="0.638007" T="0.0736336"/>
      <pos A="0.14418" C="0.496914" G="0.0736336" T="0.285273"/>
      <pos A="0.0736336" C="0.214727" G="0.567461" T="0.14418"/>
      <pos A="0.00308642" C="0.849647" G="0.14418" T="0.00308642"/>
      <pos A="0.00308642" C="0.920194" G="0.0736336" T="0.00308642"/>
      <pos A="0.0736336" C="0.285273" G="0.285273" T="0.35582"/>
      <pos A="0.0736336" C="0.35582" G="0.496914" T="0.0736336"/>
      <pos A="0.285273" C="0.285273" G="0.426366" T="0.00308642"/>
      <pos A="0.285273" C="0.214727" G="0.496914" T="0.00308642"/>
      <pos A="0.0736336" C="0.285273" G="0.638007" T="0.00308642"/>
      <pos A="0.00308642" C="0.496914" G="0.35582" T="0.14418"/>
      <pos A="0.00308642" C="0.35582" G="0.14418" T="0.496914"/>
      <pos A="0.14418" C="0.426366" G="0.35582" T="0.0736336"/>
      <pos A="0.14418" C="0.214727" G="0.638007" T="0.00308642"/>
      <pos A="0.496914" C="0.14418" G="0.214727" T="0.14418"/>
      <pos A="0.00308642" C="0.214727" G="0.426366" T="0.35582"/>
      <pos A="0.00308642" C="0.285273" G="0.285273" T="0.426366"/>
      <pos A="0.00308642" C="0.214727" G="0.496914" T="0.285273"/>
      <pos A="0.00308642" C="0.567461" G="0.426366" T="0.00308642"/>
      <pos A="0.214727" C="0.214727" G="0.426366" T="0.14418"/>
      <pos A="0.14418" C="0.214727" G="0.567461" T="0.0736336"/>
      <pos A="0.35582" C="0.14418" G="0.35582" T="0.14418"/>
      <pos A="0.35582" C="0.14418" G="0.496914" T="0.00308642"/>
      <pos A="0.496914" C="0.214727" G="0.285273" T="0.00308642"/>
      <pos A="0.285273" C="0.285273" G="0.426366" T="0.00308642"/>
      <pos A="0.00308642" C="0.567461" G="0.14418" T="0.285273"/>
      <pos A="0.285273" C="0.285273" G="0.35582" T="0.0736336"/>
      <pos A="0.214727" C="0.567461" G="0.0736336" T="0.14418"/>
      <pos A="0.14418" C="0.426366" G="0.35582" T="0.0736336"/>
      <pos A="0.214727" C="0.496914" G="0.214727" T="0.0736336"/>
      <pos A="0.214727" C="0.496914" G="0.14418" T="0.14418"/>
      <pos A="0.00308642" C="0.567461" G="0.285273" T="0.14418"/>
      <pos A="0.0736336" C="0.567461" G="0.214727" T="0.14418"/>
    </motif>
    <motif db="0" id="M35" alt="O35" length="40" nsites="8" evalue="1.3e-003">
      <pos A="0.00308642" C="0.990741" G="0.00308642" T="0.00308642"/>
      <pos A="0.00308642" C="0.496914" G="0.00308642" T="0.496914"/>
      <pos A="0.00308642" C="0.496914" G="0.496914" T="0.00308642"/>
      <pos A="0.00308642" C="0.496914" G="0.00308642" T="0.496914"/>
      <pos A="0.496914" C="0.496914" G="0.00308642" T="0.00308642"/>
      <pos A="0.496914" C="0.496914" G="0.00308642" T="0.00308642"/>
      <pos A="0.990741" C="0.00308642" G="0.00308642" T="0.00308642"/>
      <pos A="0.00308642" C="0.496914" G="0.496914" T="0.00308642"/>
      <pos A="0.00308642" C="0.00308642" G="0.990741" T="0.00308642"/>
      <pos A="0.00308642" C="0.496914" G="0.00308642" T="0.496914"/>
      <pos A="0.496914" C="0.00308642" G="0.496914" T="0.00308642"/>
      <pos A="0.496914" C="0.496914" G="0.00308642" T="0.00308642"/>
      <pos A="0.00308642" C="0.990741" G="0.00308642" T="0.00308642"/>
      <pos A="0.00308642" C="0.990741" G="0.00308642" T="0.00308642"/>
      <pos A="0.00308642" C="0.990741" G="0.00308642" T="0.00308642"/>
      <pos A="0.00308642" C="0.990741" G="0.00308642" T="0.00308642"/>
      <pos A="0.00308642" C="0.00308642" G="0.00308642" T="0.990741"/>
      <pos A="0.00308642" C="0.00308642" G="0.990741" T="0.00308642"/>
      <pos A="0.00308642" C="0.990741" G="0.00308642" T="0.00308642"/>
      <pos A="0.990741" C="0.00308642" G="0.00308642" T="0.00308642"/>
      <pos A="0.496914" C="0.496914" G="0.00308642" T="0.00308642"/>
      <pos A="0.496914" C="0.496914" G="0.00308642" T="0.00308642"/>
      <pos A="0.496914" C="0.00308642" G="0.00308642" T="0.496914"/>
      <pos A="0.00308642" C="0.496914" G="0.00308642" T="0.496914"/>
      <pos A="0.00308642" C="0.00308642" G="0.00308642" T="0.990741"/>
      <pos A="0.00308642" C="0.496914" G="0.00308642" T="0.496914"/>
      <pos A="0.00308642" C="0.990741" G="0.00308642" T="0.00308642"/>
      <pos A="0.00308642" C="0.990741" G="0.00308642" T="0.00308642"/>
      <pos A="0.00308642" C="0.990741" G="0.00308642" T="0.00308642"/>
      <pos A="0.00308642" C="0.496914" G="0.00308642" T="0.496914"/>
      <pos A="0.496914" C="0.00308642" G="0.496914" T="0.00308642"/>
      <pos A="0.00308642" C="0.496914" G="0.00308642" T="0.496914"/>
      <pos A="0.00308642" C="0.496914" G="0.00308642" T="0.496914"/>
      <pos A="0.00308642" C="0.990741" G="0.00308642" T="0.00308642"/>
      <pos A="0.496914" C="0.00308642" G="0.496914" T="0.00308642"/>
      <pos A="0.496914" C="0.496914" G="0.00308642" T="0.00308642"/>
      <pos A="0.496914" C="0.496914" G="0.00308642" T="0.00308642"/>
      <pos A="0.00308642" C="0.00308642" G="0.496914" T="0.496914"/>
      <pos A="0.00308642" C="0.496914" G="0.00308642" T="0.496914"/>
      <pos A="0.00308642" C="0.00308642" G="0.496914" T="0.496914"/>
    </motif>
    <motif db="0" id="M36" alt="O36" length="40" nsites="8" evalue="1.3e-003">
      <pos A="0.14418" C="0.849647" G="0.00308642" T="0.00308642"/>
      <pos A="0.00308642" C="0.567461" G="0.285273" T="0.14418"/>
      <pos A="0.14418" C="0.285273" G="0.567461" T="0.00308642"/>
      <pos A="0.00308642" C="0.849647" G="0.00308642" T="0.14418"/>
      <pos A="0.285273" C="0.285273" G="0.426366" T="0.00308642"/>
      <pos A="0.00308642" C="0.567461" G="0.00308642" T="0.426366"/>
      <pos A="0.14418" C="0.00308642" G="0.285273" T="0.567461"/>
      <pos A="0.00308642" C="0.567461" G="0.14418" T="0.285273"/>
      <pos A="0.285273" C="0.567461" G="0.14418" T="0.00308642"/>
      <pos A="0.00308642" C="0.708554" G="0.14418" T="0.14418"/>
      <pos A="0.00308642" C="0.00308642" G="0.567461" T="0.426366"/>
      <pos A="0.00308642" C="0.567461" G="0.14418" T="0.285273"/>
      <pos A="0.14418" C="0.426366" G="0.426366" T="0.00308642"/>
      <pos A="0.14418" C="0.426366" G="0.426366" T="0.00308642"/>
      <pos A="0.14418" C="0.426366" G="0.426366" T="0.00308642"/>
      <pos A="0.00308642" C="0.00308642" G="0.849647" T="0.14418"/>
      <pos A="0.00308642" C="0.285273" G="0.426366" T="0.285273"/>
      <pos A="0.00308642" C="0.849647" G="0.14418" T="0.00308642"/>
      <pos A="0.285273" C="0.285273" G="0.285273" T="0.14418"/>
      <pos A="0.00308642" C="0.00308642" G="0.426366" T="0.567461"/>
      <pos A="0.00308642" C="0.14418" G="0.567461" T="0.285273"/>
      <pos A="0.00308642" C="0.285273" G="0.567461" T="0.14418"/>
      <pos A="0.426366" C="0.14418" G="0.426366" T="0.00308642"/>
      <pos A="0.00308642" C="0.00308642" G="0.708554" T="0.285273"/>
      <pos A="0.00308642" C="0.426366" G="0.567461" T="0.00308642"/>
      <pos A="0.567461" C="0.00308642" G="0.285273" T="0.14418"/>
      <pos A="0.285273" C="0.14418" G="0.426366" T="0.14418"/>
      <pos A="0.285273" C="0.285273" G="0.426366" T="0.00308642"/>
      <pos A="0.849647" C="0.00308642" G="0.14418" T="0.00308642"/>
      <pos A="0.00308642" C="0.708554" G="0.285273" T="0.00308642"/>
      <pos A="0.00308642" C="0.567461" G="0.426366" T="0.00308642"/>
      <pos A="0.285273" C="0.00308642" G="0.426366" T="0.285273"/>
      <pos A="0.426366" C="0.00308642" G="0.426366" T="0.14418"/>
      <pos A="0.285273" C="0.426366" G="0.14418" T="0.14418"/>
      <pos A="0.285273" C="0.426366" G="0.00308642" T="0.285273"/>
      <pos A="0.14418" C="0.708554" G="0.00308642" T="0.14418"/>
      <pos A="0.285273" C="0.567461" G="0.14418" T="0.00308642"/>
      <pos A="0.426366" C="0.285273" G="0.14418" T="0.14418"/>
      <pos A="0.00308642" C="0.00308642" G="0.849647" T="0.14418"/>
      <pos A="0.708554" C="0.14418" G="0.14418" T="0.00308642"/>
    </motif>
    <motif db="0" id="M37" alt="O37" length="40" nsites="8" evalue="1.3e-003">
      <pos A="0.235476" C="0.34005" G="0.316812" T="0.107661"/>
      <pos A="0.212237" C="0.35167" G="0.36329" T="0.072803"/>
      <pos A="0.119281" C="0.130901" G="0.618918" T="0.130901"/>
      <pos A="0.212237" C="0.119281" G="0.491104" T="0.177379"/>
      <pos A="0.165759" C="0.456246" G="0.188998" T="0.188998"/>
      <pos A="0.154139" C="0.247095" G="0.514343" T="0.0844227"/>
      <pos A="0.072803" C="0.502723" G="0.270334" T="0.154139"/>
      <pos A="0.200617" C="0.36329" G="0.235476" T="0.200617"/>
      <pos A="0.212237" C="0.247095" G="0.305192" T="0.235476"/>
      <pos A="0.188998" C="0.223856" G="0.421387" T="0.165759"/>
      <pos A="0.0495644" C="0.35167" G="0.293573" T="0.305192"/>
      <pos A="0.293573" C="0.247095" G="0.258715" T="0.200617"/>
      <pos A="0.188998" C="0.212237" G="0.421387" T="0.177379"/>
      <pos A="0.293573" C="0.316812" G="0.270334" T="0.119281"/>
      <pos A="0.0611842" C="0.409768" G="0.421387" T="0.107661"/>
      <pos A="0.165759" C="0.258715" G="0.491104" T="0.0844227"/>
      <pos A="0.107661" C="0.316812" G="0.386528" T="0.188998"/>
      <pos A="0.223856" C="0.444626" G="0.177379" T="0.154139"/>
      <pos A="0.119281" C="0.398148" G="0.305192" T="0.177379"/>
      <pos A="0.0263249" C="0.421387" G="0.467865" T="0.0844227"/>
      <pos A="0.130901" C="0.154139" G="0.502723" T="0.212237"/>
      <pos A="0.177379" C="0.34005" G="0.444626" T="0.0379447"/>
      <pos A="0.270334" C="0.37491" G="0.200617" T="0.154139"/>
      <pos A="0.0844227" C="0.328432" G="0.444626" T="0.14252"/>
      <pos A="0.305192" C="0.154139" G="0.305192" T="0.235476"/>
      <pos A="0.0960425" C="0.305192" G="0.433006" T="0.165759"/>
      <pos A="0.154139" C="0.36329" G="0.386528" T="0.0960425"/>
      <pos A="0.247095" C="0.154139" G="0.34005" T="0.258715"/>
      <pos A="0.14252" C="0.421387" G="0.200617" T="0.235476"/>
      <pos A="0.0611842" C="0.35167" G="0.35167" T="0.235476"/>
      <pos A="0.14252" C="0.36329" G="0.36329" T="0.130901"/>
      <pos A="0.223856" C="0.386528" G="0.154139" T="0.235476"/>
      <pos A="0.270334" C="0.409768" G="0.177379" T="0.14252"/>
      <pos A="0.0495644" C="0.618918" G="0.258715" T="0.072803"/>
      <pos A="0.107661" C="0.36329" G="0.165759" T="0.36329"/>
      <pos A="0.130901" C="0.398148" G="0.247095" T="0.223856"/>
      <pos A="0.14252" C="0.421387" G="0.281954" T="0.154139"/>
      <pos A="0.270334" C="0.456246" G="0.212237" T="0.0611842"/>
      <pos A="0.212237" C="0.072803" G="0.595679" T="0.119281"/>
      <pos A="0.0495644" C="0.316812" G="0.537581" T="0.0960425"/>
    </motif>
    <motif db="0" id="M38" alt="O38" length="40" nsites="8" evalue="1.3e-003">
      <pos A="0.0504938" C="0.366543" G="0.327037" T="0.255926"/>
      <pos A="0.145309" C="0.327037" G="0.461358" T="0.0662963"/>
      <pos A="0.295432" C="0.176914" G="0.429753" T="0.0979012"/>
      <pos A="0.263827" C="0.295432" G="0.27963" T="0.161111"/>
      <pos A="0.327037" C="0.287531" G="0.121605" T="0.263827"/>
      <pos A="0.0504938" C="0.382346" G="0.437654" T="0.129506"/>
      <pos A="0.184815" C="0.248025" G="0.413951" T="0.15321"/>
      <pos A="0.192716" C="0.382346" G="0.208519" T="0.21642"/>
      <pos A="0.184815" C="0.255926" G="0.437654" T="0.121605"/>
      <pos A="0.121605" C="0.271728" G="0.47716" T="0.129506"/>
      <pos A="0.208519" C="0.240123" G="0.429753" T="0.121605"/>
      <pos A="0.113704" C="0.366543" G="0.34284" T="0.176914"/>
      <pos A="0.248025" C="0.319136" G="0.248025" T="0.184815"/>
      <pos A="0.224321" C="0.382346" G="0.184815" T="0.208519"/>
      <pos A="0.0662963" C="0.121605" G="0.516667" T="0.295432"/>
      <pos A="0.232222" C="0.200617" G="0.47716" T="0.09"/>
      <pos A="0.287531" C="0.295432" G="0.27963" T="0.137407"/>
      <pos A="0.169012" C="0.390247" G="0.271728" T="0.169012"/>
      <pos A="0.192716" C="0.390247" G="0.327037" T="0.09"/>
      <pos A="0.15321" C="0.224321" G="0.445556" T="0.176914"/>
      <pos A="0.105802" C="0.461358" G="0.311235" T="0.121605"/>
      <pos A="0.192716" C="0.47716" G="0.169012" T="0.161111"/>
      <pos A="0.208519" C="0.27963" G="0.366543" T="0.145309"/>
      <pos A="0.21642" C="0.287531" G="0.421852" T="0.0741975"/>
      <pos A="0.0425926" C="0.453457" G="0.303333" T="0.200617"/>
      <pos A="0.184815" C="0.350741" G="0.374444" T="0.09"/>
      <pos A="0.192716" C="0.263827" G="0.366543" T="0.176914"/>
      <pos A="0.232222" C="0.579877" G="0.137407" T="0.0504938"/>
      <pos A="0.15321" C="0.232222" G="0.319136" T="0.295432"/>
      <pos A="0.0820988" C="0.327037" G="0.398148" T="0.192716"/>
      <pos A="0.192716" C="0.240123" G="0.398148" T="0.169012"/>
      <pos A="0.240123" C="0.27963" G="0.224321" T="0.255926"/>
      <pos A="0.105802" C="0.319136" G="0.445556" T="0.129506"/>
      <pos A="0.208519" C="0.34284" G="0.255926" T="0.192716"/>
      <pos A="0.184815" C="0.413951" G="0.240123" T="0.161111"/>
      <pos A="0.113704" C="0.295432" G="0.421852" T="0.169012"/>
      <pos A="0.09" C="0.224321" G="0.469259" T="0.21642"/>
      <pos A="0.192716" C="0.461358" G="0.21642" T="0.129506"/>
      <pos A="0.21642" C="0.169012" G="0.453457" T="0.161111"/>
      <pos A="0.137407" C="0.492963" G="0.224321" T="0.145309"/>
    </motif>
    <motif db="0" id="M39" alt="O39" length="40" nsites="8" evalue="1.3e-003">
      <pos A="0.00308642" C="0.496914" G="0.496914" T="0.00308642"/>
      <pos A="0.00308642" C="0.00308642" G="0.990741" T="0.00308642"/>
      <pos A="0.00308642" C="0.990741" G="0.00308642" T="0.00308642"/>
      <pos A="0.00308642" C="0.496914" G="0.00308642" T="0.496914"/>
      <pos A="0.00308642" C="0.990741" G="0.00308642" T="0.00308642"/>
      <pos A="0.00308642" C="0.00308642" G="0.00308642" T="0.990741"/>
      <pos A="0.00308642" C="0.990741" G="0.00308642" T="0.00308642"/>
      <pos A="0.00308642" C="0.496914" G="0.496914" T="0.00308642"/>
      <pos A="0.00308642" C="0.496914" G="0.496914" T="0.00308642"/>
      <pos A="0.496914" C="0.496914" G="0.00308642" T="0.00308642"/>
      <pos A="0.00308642" C="0.990741" G="0.00308642" T="0.00308642"/>
      <pos A="0.496914" C="0.496914" G="0.00308642" T="0.00308642"/>
      <pos A="0.00308642" C="0.496914" G="0.496914" T="0.00308642"/>
      <pos A="0.496914" C="0.00308642" G="0.496914" T="0.00308642"/>
      <pos A="0.00308642" C="0.496914" G="0.00308642" T="0.496914"/>
      <pos A="0.00308642" C="0.00308642" G="0.990741" T="0.00308642"/>
      <pos A="0.496914" C="0.496914" G="0.00308642" T="0.00308642"/>
      <pos A="0.00308642" C="0.496914" G="0.496914" T="0.00308642"/>
      <pos A="0.00308642" C="0.00308642" G="0.496914" T="0.496914"/>
      <pos A="0.00308642" C="0.496914" G="0.496914" T="0.00308642"/>
      <pos A="0.00308642" C="0.496914" G="0.00308642" T="0.496914"/>
      <pos A="0.496914" C="0.00308642" G="0.496914" T="0.00308642"/>
      <pos A="0.496914" C="0.00308642" G="0.496914" T="0.00308642"/>
      <pos A="0.496914" C="0.496914" G="0.00308642" T="0.00308642"/>
      <pos A="0.990741" C="0.00308642" G="0.00308642" T="0.00308642"/>
      <pos A="0.00308642" C="0.990741" G="0.00308642" T="0.00308642"/>
      <pos A="0.00308642" C="0.496914" G="0.496914" T="0.00308642"/>
      <pos A="0.00308642" C="0.496914" G="0.496914" T="0.00308642"/>
      <pos A="0.00308642" C="0.990741" G="0.00308642" T="0.00308642"/>
      <pos A="0.00308642" C="0.990741" G="0.00308642" T="0.00308642"/>
      <pos A="0.00308642" C="0.00308642" G="0.496914" T="0.496914"/>
      <pos A="0.496914" C="0.00308642" G="0.496914" T="0.00308642"/>
      <pos A="0.00308642" C="0.990741" G="0.00308642" T="0.00308642"/>
      <pos A="0.00308642" C="0.990741" G="0.00308642" T="0.00308642"/>
      <pos A="0.00308642" C="0.990741" G="0.00308642" T="0.00308642"/>
      <pos A="0.00308642" C="0.00308642" G="0.990741" T="0.00308642"/>
      <pos A="0.00308642" C="0.496914" G="0.00308642" T="0.496914"/>
      <pos A="0.496914" C="0.00308642" G="0.496914" T="0.00308642"/>
      <pos A="0.00308642" C="0.496914" G="0.496914" T="0.00308642"/>
      <pos A="0.990741" C="0.00308642" G="0.00308642" T="0.00308642"/>
    </motif>
    <motif db="0" id="M4" alt="O4" length="40" nsites="8" evalue="1.3e-003">
      <pos A="0.113704" C="0.334938" G="0.374444" T="0.176914"/>
      <pos A="0.192716" C="0.255926" G="0.429753" T="0.121605"/>
      <pos A="0.192716" C="0.319136" G="0.295432" T="0.192716"/>
      <pos A="0.224321" C="0.516667" G="0.113704" T="0.145309"/>
      <pos A="0.208519" C="0.311235" G="0.374444" T="0.105802"/>
      <pos A="0.169012" C="0.27963" G="0.358642" T="0.192716"/>
      <pos A="0.0820988" C="0.548272" G="0.295432" T="0.0741975"/>
      <pos A="0.184815" C="0.334938" G="0.192716" T="0.287531"/>
      <pos A="0.169012" C="0.176914" G="0.469259" T="0.184815"/>
      <pos A="0.184815" C="0.469259" G="0.240123" T="0.105802"/>
      <pos A="0.255926" C="0.169012" G="0.413951" T="0.161111"/>
      <pos A="0.21642" C="0.27963" G="0.461358" T="0.0425926"/>
      <pos A="0.224321" C="0.366543" G="0.263827" T="0.145309"/>
      <pos A="0.184815" C="0.311235" G="0.421852" T="0.0820988"/>
      <pos A="0.161111" C="0.21642" G="0.398148" T="0.224321"/>
      <pos A="0.27963" C="0.232222" G="0.421852" T="0.0662963"/>
      <pos A="0.145309" C="0.21642" G="0.492963" T="0.145309"/>
      <pos A="0.169012" C="0.469259" G="0.232222" T="0.129506"/>
      <pos A="0.145309" C="0.208519" G="0.366543" T="0.27963"/>
      <pos A="0.09" C="0.327037" G="0.413951" T="0.169012"/>
      <pos A="0.311235" C="0.271728" G="0.184815" T="0.232222"/>
      <pos A="0.161111" C="0.169012" G="0.374444" T="0.295432"/>
      <pos A="0.129506" C="0.374444" G="0.413951" T="0.0820988"/>
      <pos A="0.161111" C="0.327037" G="0.319136" T="0.192716"/>
      <pos A="0.176914" C="0.556173" G="0.0583951" T="0.208519"/>
      <pos A="0.21642" C="0.192716" G="0.303333" T="0.287531"/>
      <pos A="0.137407" C="0.34284" G="0.421852" T="0.0979012"/>
      <pos A="0.169012" C="0.263827" G="0.421852" T="0.145309"/>
      <pos A="0.224321" C="0.358642" G="0.295432" T="0.121605"/>
      <pos A="0.15321" C="0.232222" G="0.34284" T="0.271728"/>
      <pos A="0.0820988" C="0.350741" G="0.524568" T="0.0425926"/>
      <pos A="0.105802" C="0.500864" G="0.263827" T="0.129506"/>
      <pos A="0.192716" C="0.287531" G="0.327037" T="0.192716"/>
      <pos A="0.0662963" C="0.398148" G="0.334938" T="0.200617"/>
      <pos A="0.137407" C="0.429753" G="0.232222" T="0.200617"/>
      <pos A="0.192716" C="0.311235" G="0.382346" T="0.113704"/>
      <pos A="0.461358" C="0.271728" G="0.15321" T="0.113704"/>
      <pos A="0.295432" C="0.224321" G="0.437654" T="0.0425926"/>
      <pos A="0.192716" C="0.200617" G="0.485062" T="0.121605"/>
      <pos A="0.255926" C="0.516667" G="0.137407" T="0.09"/>
    </motif>
    <motif db="0" id="M40" alt="O40" length="40" nsites="8" evalue="1.3e-003">
      <pos A="0.137407" C="0.192716" G="0.398148" T="0.271728"/>
      <pos A="0.334938" C="0.224321" G="0.390247" T="0.0504938"/>
      <pos A="0.129506" C="0.421852" G="0.327037" T="0.121605"/>
      <pos A="0.303333" C="0.366543" G="0.192716" T="0.137407"/>
      <pos A="0.232222" C="0.34284" G="0.311235" T="0.113704"/>
      <pos A="0.145309" C="0.34284" G="0.327037" T="0.184815"/>
      <pos A="0.224321" C="0.366543" G="0.232222" T="0.176914"/>
      <pos A="0.0267901" C="0.34284" G="0.453457" T="0.176914"/>
      <pos A="0.366543" C="0.366543" G="0.129506" T="0.137407"/>
      <pos A="0.176914" C="0.263827" G="0.437654" T="0.121605"/>
      <pos A="0.200617" C="0.263827" G="0.350741" T="0.184815"/>
      <pos A="0.129506" C="0.263827" G="0.571975" T="0.0346914"/>
      <pos A="0.21642" C="0.27963" G="0.406049" T="0.0979012"/>
      <pos A="0.0820988" C="0.524568" G="0.287531" T="0.105802"/>
      <pos A="0.137407" C="0.27963" G="0.240123" T="0.34284"/>
      <pos A="0.15321" C="0.255926" G="0.47716" T="0.113704"/>
      <pos A="0.113704" C="0.390247" G="0.366543" T="0.129506"/>
      <pos A="0.200617" C="0.445556" G="0.224321" T="0.129506"/>
      <pos A="0.319136" C="0.176914" G="0.34284" T="0.161111"/>
      <pos A="0.113704" C="0.287531" G="0.500864" T="0.0979012"/>
      <pos A="0.0820988" C="0.421852" G="0.319136" T="0.176914"/>
      <pos A="0.224321" C="0.255926" G="0.334938" T="0.184815"/>
      <pos A="0.169012" C="0.319136" G="0.303333" T="0.208519"/>
      <pos A="0.145309" C="0.34284" G="0.366543" T="0.145309"/>
      <pos A="0.145309" C="0.319136" G="0.263827" T="0.271728"/>
      <pos A="0.176914" C="0.366543" G="0.263827" T="0.192716"/>
      <pos A="0.232222" C="0.200617" G="0.429753" T="0.137407"/>
      <pos A="0.113704" C="0.429753" G="0.358642" T="0.0979012"/>
      <pos A="0.09" C="0.303333" G="0.492963" T="0.113704"/>
      <pos A="0.334938" C="0.311235" G="0.184815" T="0.169012"/>
      <pos A="0.184815" C="0.240123" G="0.437654" T="0.137407"/>
      <pos A="0.232222" C="0.390247" G="0.27963" T="0.0979012"/>
      <pos A="0.208519" C="0.21642" G="0.319136" T="0.255926"/>
      <pos A="0.15321" C="0.311235" G="0.390247" T="0.145309"/>
      <pos A="0.263827" C="0.34284" G="0.232222" T="0.161111"/>
      <pos A="0.121605" C="0.516667" G="0.287531" T="0.0741975"/>
      <pos A="0.169012" C="0.287531" G="0.303333" T="0.240123"/>
      <pos A="0.240123" C="0.34284" G="0.232222" T="0.184815"/>
      <pos A="0.184815" C="0.413951" G="0.113704" T="0.287531"/>
      <pos A="0.0504938" C="0.240123" G="0.564074" T="0.145309"/>
    </motif>
    <motif db="0" id="M42" alt="O42" length="40" nsites="8" evalue="1.3e-003">
      <pos A="0.192716" C="0.295432" G="0.421852" T="0.09"/>
      <pos A="0.0979012" C="0.374444" G="0.390247" T="0.137407"/>
      <pos A="0.366543" C="0.232222" G="0.303333" T="0.0979012"/>
      <pos A="0.161111" C="0.224321" G="0.406049" T="0.208519"/>
      <pos A="0.15321" C="0.21642" G="0.492963" T="0.137407"/>
      <pos A="0.27963" C="0.311235" G="0.350741" T="0.0583951"/>
      <pos A="0.169012" C="0.327037" G="0.413951" T="0.09"/>
      <pos A="0.208519" C="0.327037" G="0.303333" T="0.161111"/>
      <pos A="0.113704" C="0.453457" G="0.232222" T="0.200617"/>
      <pos A="0.0979012" C="0.485062" G="0.240123" T="0.176914"/>
      <pos A="0.232222" C="0.350741" G="0.113704" T="0.303333"/>
      <pos A="0.113704" C="0.224321" G="0.461358" T="0.200617"/>
      <pos A="0.208519" C="0.255926" G="0.382346" T="0.15321"/>
      <pos A="0.184815" C="0.27963" G="0.398148" T="0.137407"/>
      <pos A="0.224321" C="0.366543" G="0.287531" T="0.121605"/>
      <pos A="0.311235" C="0.0267901" G="0.406049" T="0.255926"/>
      <pos A="0.0820988" C="0.445556" G="0.413951" T="0.0583951"/>
      <pos A="0.113704" C="0.319136" G="0.382346" T="0.184815"/>
      <pos A="0.137407" C="0.263827" G="0.421852" T="0.176914"/>
      <pos A="0.208519" C="0.421852" G="0.176914" T="0.192716"/>
      <pos A="0.0504938" C="0.327037" G="0.374444" T="0.248025"/>
      <pos A="0.334938" C="0.240123" G="0.311235" T="0.113704"/>
      <pos A="0.224321" C="0.208519" G="0.445556" T="0.121605"/>
      <pos A="0.248025" C="0.334938" G="0.27963" T="0.137407"/>
      <pos A="0.327037" C="0.27963" G="0.327037" T="0.0662963"/>
      <pos A="0.0979012" C="0.192716" G="0.564074" T="0.145309"/>
      <pos A="0.129506" C="0.437654" G="0.248025" T="0.184815"/>
      <pos A="0.161111" C="0.271728" G="0.421852" T="0.145309"/>
      <pos A="0.137407" C="0.445556" G="0.271728" T="0.145309"/>
      <pos A="0.145309" C="0.350741" G="0.27963" T="0.224321"/>
      <pos A="0.184815" C="0.47716" G="0.248025" T="0.09"/>
      <pos A="0.105802" C="0.334938" G="0.303333" T="0.255926"/>
      <pos A="0.224321" C="0.295432" G="0.334938" T="0.145309"/>
      <pos A="0.129506" C="0.224321" G="0.47716" T="0.169012"/>
      <pos A="0.121605" C="0.374444" G="0.319136" T="0.184815"/>
      <pos A="0.15321" C="0.208519" G="0.469259" T="0.169012"/>
      <pos A="0.0979012" C="0.508765" G="0.327037" T="0.0662963"/>
      <pos A="0.200617" C="0.421852" G="0.208519" T="0.169012"/>
      <pos A="0.311235" C="0.453457" G="0.192716" T="0.0425926"/>
      <pos A="0.15321" C="0.350741" G="0.232222" T="0.263827"/>
    </motif>
    <motif db="0" id="M43" alt="O43" length="40" nsites="8" evalue="1.3e-003">
      <pos A="0.00308642" C="0.990741" G="0.00308642" T="0.00308642"/>
      <pos A="0.00308642" C="0.661523" G="0.332304" T="0.00308642"/>
      <pos A="0.00308642" C="0.00308642" G="0.661523" T="0.332304"/>
      <pos A="0.00308642" C="0.00308642" G="0.990741" T="0.00308642"/>
      <pos A="0.00308642" C="0.990741" G="0.00308642" T="0.00308642"/>
      <pos A="0.332304" C="0.661523" G="0.00308642" T="0.00308642"/>
      <pos A="0.00308642" C="0.661523" G="0.332304" T="0.00308642"/>
      <pos A="0.00308642" C="0.990741" G="0.00308642" T="0.00308642"/>
      <pos A="0.00308642" C="0.00308642" G="0.661523" T="0.332304"/>
      <pos A="0.661523" C="0.00308642" G="0.332304" T="0.00308642"/>
      <pos A="0.00308642" C="0.332304" G="0.661523" T="0.00308642"/>
      <pos A="0.00308642" C="0.990741" G="0.00308642" T="0.00308642"/>
      <pos A="0.661523" C="0.332304" G="0.00308642" T="0.00308642"/>
      <pos A="0.00308642" C="0.00308642" G="0.990741" T="0.00308642"/>
      <pos A="0.00308642" C="0.990741" G="0.00308642" T="0.00308642"/>
      <pos A="0.00308642" C="0.00308642" G="0.990741" T="0.00308642"/>
      <pos A="0.00308642" C="0.661523" G="0.332304" T="0.00308642"/>
      <pos A="0.00308642" C="0.00308642" G="0.332304" T="0.661523"/>
      <pos A="0.00308642" C="0.00308642" G="0.332304" T="0.661523"/>
      <pos A="0.00308642" C="0.990741" G="0.00308642" T="0.00308642"/>
      <pos A="0.00308642" C="0.00308642" G="0.661523" T="0.332304"/>
      <pos A="0.00308642" C="0.990741" G="0.00308642" T="0.00308642"/>
      <pos A="0.661523" C="0.332304" G="0.00308642" T="0.00308642"/>
      <pos A="0.00308642" C="0.00308642" G="0.990741" T="0.00308642"/>
      <pos A="0.00308642" C="0.00308642" G="0.990741" T="0.00308642"/>
      <pos A="0.00308642" C="0.990741" G="0.00308642" T="0.00308642"/>
      <pos A="0.00308642" C="0.990741" G="0.00308642" T="0.00308642"/>
      <pos A="0.00308642" C="0.990741" G="0.00308642" T="0.00308642"/>
      <pos A="0.00308642" C="0.661523" G="0.332304" T="0.00308642"/>
      <pos A="0.00308642" C="0.661523" G="0.332304" T="0.00308642"/>
      <pos A="0.00308642" C="0.332304" G="0.661523" T="0.00308642"/>
      <pos A="0.00308642" C="0.990741" G="0.00308642" T="0.00308642"/>
      <pos A="0.00308642" C="0.332304" G="0.661523" T="0.00308642"/>
      <pos A="0.00308642" C="0.990741" G="0.00308642" T="0.00308642"/>
      <pos A="0.00308642" C="0.00308642" G="0.990741" T="0.00308642"/>
      <pos A="0.990741" C="0.00308642" G="0.00308642" T="0.00308642"/>
      <pos A="0.990741" C="0.00308642" G="0.00308642" T="0.00308642"/>
      <pos A="0.00308642" C="0.661523" G="0.332304" T="0.00308642"/>
      <pos A="0.00308642" C="0.00308642" G="0.990741" T="0.00308642"/>
      <pos A="0.00308642" C="0.661523" G="0.332304" T="0.00308642"/>
    </motif>
    <motif db="0" id="M44" alt="O44" length="40" nsites="8" evalue="1.3e-003">
      <pos A="0.327037" C="0.366543" G="0.184815" T="0.121605"/>
      <pos A="0.129506" C="0.295432" G="0.263827" T="0.311235"/>
      <pos A="0.145309" C="0.232222" G="0.366543" T="0.255926"/>
      <pos A="0.0741975" C="0.390247" G="0.445556" T="0.09"/>
      <pos A="0.398148" C="0.240123" G="0.303333" T="0.0583951"/>
      <pos A="0.21642" C="0.295432" G="0.406049" T="0.0820988"/>
      <pos A="0.224321" C="0.303333" G="0.27963" T="0.192716"/>
      <pos A="0.129506" C="0.27963" G="0.445556" T="0.145309"/>
      <pos A="0.0820988" C="0.366543" G="0.232222" T="0.319136"/>
      <pos A="0.192716" C="0.406049" G="0.255926" T="0.145309"/>
      <pos A="0.208519" C="0.176914" G="0.437654" T="0.176914"/>
      <pos A="0.137407" C="0.453457" G="0.303333" T="0.105802"/>
      <pos A="0.374444" C="0.287531" G="0.145309" T="0.192716"/>
      <pos A="0.145309" C="0.287531" G="0.398148" T="0.169012"/>
      <pos A="0.248025" C="0.327037" G="0.303333" T="0.121605"/>
      <pos A="0.145309" C="0.208519" G="0.429753" T="0.21642"/>
      <pos A="0.184815" C="0.34284" G="0.390247" T="0.0820988"/>
      <pos A="0.15321" C="0.358642" G="0.319136" T="0.169012"/>
      <pos A="0.137407" C="0.287531" G="0.413951" T="0.161111"/>
      <pos A="0.121605" C="0.263827" G="0.461358" T="0.15321"/>
      <pos A="0.09" C="0.429753" G="0.334938" T="0.145309"/>
      <pos A="0.21642" C="0.500864" G="0.184815" T="0.0979012"/>
      <pos A="0.200617" C="0.0741975" G="0.453457" T="0.271728"/>
      <pos A="0.113704" C="0.492963" G="0.319136" T="0.0741975"/>
      <pos A="0.161111" C="0.21642" G="0.319136" T="0.303333"/>
      <pos A="0.161111" C="0.358642" G="0.263827" T="0.21642"/>
      <pos A="0.295432" C="0.445556" G="0.137407" T="0.121605"/>
      <pos A="0.137407" C="0.311235" G="0.429753" T="0.121605"/>
      <pos A="0.240123" C="0.263827" G="0.390247" T="0.105802"/>
      <pos A="0.232222" C="0.382346" G="0.192716" T="0.192716"/>
      <pos A="0.0583951" C="0.287531" G="0.350741" T="0.303333"/>
      <pos A="0.161111" C="0.21642" G="0.453457" T="0.169012"/>
      <pos A="0.169012" C="0.303333" G="0.421852" T="0.105802"/>
      <pos A="0.184815" C="0.334938" G="0.350741" T="0.129506"/>
      <pos A="0.161111" C="0.390247" G="0.34284" T="0.105802"/>
      <pos A="0.176914" C="0.421852" G="0.295432" T="0.105802"/>
      <pos A="0.169012" C="0.350741" G="0.287531" T="0.192716"/>
      <pos A="0.200617" C="0.406049" G="0.184815" T="0.208519"/>
      <pos A="0.232222" C="0.492963" G="0.232222" T="0.0425926"/>
      <pos A="0.129506" C="0.350741" G="0.366543" T="0.15321"/>
    </motif>
    <motif db="0" id="M46" alt="O46" length="40" nsites="8" evalue="1.3e-003">
      <pos A="0.208519" C="0.350741" G="0.327037" T="0.113704"/>
      <pos A="0.27963" C="0.263827" G="0.358642" T="0.0979012"/>
      <pos A="0.129506" C="0.319136" G="0.398148" T="0.15321"/>
      <pos A="0.232222" C="0.311235" G="0.295432" T="0.161111"/>
      <pos A="0.161111" C="0.382346" G="0.334938" T="0.121605"/>
      <pos A="0.208519" C="0.319136" G="0.34284" T="0.129506"/>
      <pos A="0.311235" C="0.295432" G="0.192716" T="0.200617"/>
      <pos A="0.15321" C="0.184815" G="0.485062" T="0.176914"/>
      <pos A="0.0425926" C="0.350741" G="0.34284" T="0.263827"/>
      <pos A="0.232222" C="0.374444" G="0.303333" T="0.09"/>
      <pos A="0.0583951" C="0.255926" G="0.445556" T="0.240123"/>
      <pos A="0.176914" C="0.311235" G="0.413951" T="0.0979012"/>
      <pos A="0.413951" C="0.232222" G="0.21642" T="0.137407"/>
      <pos A="0.15321" C="0.334938" G="0.390247" T="0.121605"/>
      <pos A="0.184815" C="0.271728" G="0.445556" T="0.0979012"/>
      <pos A="0.105802" C="0.334938" G="0.374444" T="0.184815"/>
      <pos A="0.0504938" C="0.445556" G="0.15321" T="0.350741"/>
      <pos A="0.208519" C="0.382346" G="0.366543" T="0.0425926"/>
      <pos A="0.161111" C="0.374444" G="0.334938" T="0.129506"/>
      <pos A="0.169012" C="0.358642" G="0.27963" T="0.192716"/>
      <pos A="0.121605" C="0.327037" G="0.334938" T="0.21642"/>
      <pos A="0.240123" C="0.176914" G="0.469259" T="0.113704"/>
      <pos A="0.271728" C="0.358642" G="0.176914" T="0.192716"/>
      <pos A="0.0741975" C="0.358642" G="0.413951" T="0.15321"/>
      <pos A="0.208519" C="0.176914" G="0.390247" T="0.224321"/>
      <pos A="0.240123" C="0.319136" G="0.34284" T="0.0979012"/>
      <pos A="0.0820988" C="0.366543" G="0.34284" T="0.208519"/>
      <pos A="0.263827" C="0.358642" G="0.295432" T="0.0820988"/>
      <pos A="0.105802" C="0.421852" G="0.390247" T="0.0820988"/>
      <pos A="0.113704" C="0.508765" G="0.113704" T="0.263827"/>
      <pos A="0.21642" C="0.200617" G="0.295432" T="0.287531"/>
      <pos A="0.255926" C="0.303333" G="0.287531" T="0.15321"/>
      <pos A="0.255926" C="0.224321" G="0.461358" T="0.0583951"/>
      <pos A="0.200617" C="0.184815" G="0.453457" T="0.161111"/>
      <pos A="0.161111" C="0.295432" G="0.445556" T="0.0979012"/>
      <pos A="0.208519" C="0.374444" G="0.334938" T="0.0820988"/>
      <pos A="0.232222" C="0.469259" G="0.224321" T="0.0741975"/>
      <pos A="0.145309" C="0.21642" G="0.366543" T="0.271728"/>
      <pos A="0.0741975" C="0.579877" G="0.161111" T="0.184815"/>
      <pos A="0.121605" C="0.413951" G="0.287531" T="0.176914"/>
    </motif>
    <motif db="0" id="M47" alt="O47" length="40" nsites="8" evalue="1.3e-003">
      <pos A="0.00308642" C="0.00308642" G="0.990741" T="0.00308642"/>
      <pos A="0.00308642" C="0.00308642" G="0.990741" T="0.00308642"/>
      <pos A="0.00308642" C="0.496914" G="0.00308642" T="0.496914"/>
      <pos A="0.00308642" C="0.496914" G="0.496914" T="0.00308642"/>
      <pos A="0.00308642" C="0.00308642" G="0.990741" T="0.00308642"/>
      <pos A="0.00308642" C="0.00308642" G="0.990741" T="0.00308642"/>
      <pos A="0.00308642" C="0.990741" G="0.00308642" T="0.00308642"/>
      <pos A="0.00308642" C="0.00308642" G="0.990741" T="0.00308642"/>
      <pos A="0.00308642" C="0.00308642" G="0.496914" T="0.496914"/>
      <pos A="0.00308642" C="0.00308642" G="0.496914" T="0.496914"/>
      <pos A="0.00308642" C="0.00308642" G="0.990741" T="0.00308642"/>
      <pos A="0.00308642" C="0.00308642" G="0.990741" T="0.00308642"/>
      <pos A="0.00308642" C="0.00308642" G="0.990741" T="0.00308642"/>
      <pos A="0.00308642" C="0.00308642" G="0.00308642" T="0.990741"/>
      <pos A="0.00308642" C="0.00308642" G="0.990741" T="0.00308642"/>
      <pos A="0.496914" C="0.00308642" G="0.496914" T="0.00308642"/>
      <pos A="0.00308642" C="0.496914" G="0.496914" T="0.00308642"/>
      <pos A="0.00308642" C="0.00308642" G="0.496914" T="0.496914"/>
      <pos A="0.496914" C="0.496914" G="0.00308642" T="0.00308642"/>
      <pos A="0.00308642" C="0.496914" G="0.00308642" T="0.496914"/>
      <pos A="0.496914" C="0.00308642" G="0.00308642" T="0.496914"/>
      <pos A="0.00308642" C="0.00308642" G="0.990741" T="0.00308642"/>
      <pos A="0.496914" C="0.496914" G="0.00308642" T="0.00308642"/>
      <pos A="0.00308642" C="0.00308642" G="0.496914" T="0.496914"/>
      <pos A="0.00308642" C="0.00308642" G="0.990741" T="0.00308642"/>
      <pos A="0.00308642" C="0.496914" G="0.496914" T="0.00308642"/>
      <pos A="0.00308642" C="0.00308642" G="0.990741" T="0.00308642"/>
      <pos A="0.00308642" C="0.496914" G="0.496914" T="0.00308642"/>
      <pos A="0.00308642" C="0.496914" G="0.496914" T="0.00308642"/>
      <pos A="0.00308642" C="0.00308642" G="0.990741" T="0.00308642"/>
      <pos A="0.00308642" C="0.00308642" G="0.00308642" T="0.990741"/>
      <pos A="0.00308642" C="0.990741" G="0.00308642" T="0.00308642"/>
      <pos A="0.496914" C="0.00308642" G="0.496914" T="0.00308642"/>
      <pos A="0.00308642" C="0.00308642" G="0.990741" T="0.00308642"/>
      <pos A="0.00308642" C="0.496914" G="0.00308642" T="0.496914"/>
      <pos A="0.00308642" C="0.00308642" G="0.990741" T="0.00308642"/>
      <pos A="0.00308642" C="0.00308642" G="0.496914" T="0.496914"/>
      <pos A="0.00308642" C="0.496914" G="0.496914" T="0.00308642"/>
      <pos A="0.00308642" C="0.990741" G="0.00308642" T="0.00308642"/>
      <pos A="0.00308642" C="0.990741" G="0.00308642" T="0.00308642"/>
    </motif>
    <motif db="0" id="M48" alt="O48" length="40" nsites="8" evalue="1.3e-003">
      <pos A="0.232222" C="0.311235" G="0.350741" T="0.105802"/>
      <pos A="0.113704" C="0.271728" G="0.421852" T="0.192716"/>
      <pos A="0.121605" C="0.461358" G="0.327037" T="0.09"/>
      <pos A="0.319136" C="0.200617" G="0.271728" T="0.208519"/>
      <pos A="0.105802" C="0.350741" G="0.390247" T="0.15321"/>
      <pos A="0.15321" C="0.21642" G="0.374444" T="0.255926"/>
      <pos A="0.105802" C="0.192716" G="0.556173" T="0.145309"/>
      <pos A="0.21642" C="0.319136" G="0.34284" T="0.121605"/>
      <pos A="0.208519" C="0.469259" G="0.176914" T="0.145309"/>
      <pos A="0.192716" C="0.240123" G="0.271728" T="0.295432"/>
      <pos A="0.232222" C="0.406049" G="0.255926" T="0.105802"/>
      <pos A="0.176914" C="0.350741" G="0.382346" T="0.09"/>
      <pos A="0.263827" C="0.240123" G="0.303333" T="0.192716"/>
      <pos A="0.208519" C="0.129506" G="0.469259" T="0.192716"/>
      <pos A="0.232222" C="0.240123" G="0.27963" T="0.248025"/>
      <pos A="0.232222" C="0.421852" G="0.15321" T="0.192716"/>
      <pos A="0.240123" C="0.21642" G="0.461358" T="0.0820988"/>
      <pos A="0.15321" C="0.421852" G="0.327037" T="0.0979012"/>
      <pos A="0.184815" C="0.271728" G="0.406049" T="0.137407"/>
      <pos A="0.0662963" C="0.366543" G="0.34284" T="0.224321"/>
      <pos A="0.0425926" C="0.429753" G="0.319136" T="0.208519"/>
      <pos A="0.0741975" C="0.271728" G="0.492963" T="0.161111"/>
      <pos A="0.15321" C="0.469259" G="0.232222" T="0.145309"/>
      <pos A="0.113704" C="0.437654" G="0.34284" T="0.105802"/>
      <pos A="0.27963" C="0.382346" G="0.169012" T="0.169012"/>
      <pos A="0.200617" C="0.398148" G="0.255926" T="0.145309"/>
      <pos A="0.15321" C="0.21642" G="0.413951" T="0.21642"/>
      <pos A="0.169012" C="0.27963" G="0.429753" T="0.121605"/>
      <pos A="0.382346" C="0.232222" G="0.311235" T="0.0741975"/>
      <pos A="0.255926" C="0.271728" G="0.176914" T="0.295432"/>
      <pos A="0.145309" C="0.145309" G="0.437654" T="0.271728"/>
      <pos A="0.169012" C="0.334938" G="0.350741" T="0.145309"/>
      <pos A="0.145309" C="0.413951" G="0.255926" T="0.184815"/>
      <pos A="0.113704" C="0.319136" G="0.366543" T="0.200617"/>
      <pos A="0.113704" C="0.319136" G="0.461358" T="0.105802"/>
      <pos A="0.137407" C="0.303333" G="0.374444" T="0.184815"/>
      <pos A="0.129506" C="0.358642" G="0.319136" T="0.192716"/>
      <pos A="0.263827" C="0.492963" G="0.161111" T="0.0820988"/>
      <pos A="0.232222" C="0.295432" G="0.311235" T="0.161111"/>
      <pos A="0.0425926" C="0.548272" G="0.334938" T="0.0741975"/>
    </motif>
    <motif db="0" id="M49" alt="O49" length="40" nsites="8" evalue="1.3e-003">
      <pos A="0.105802" C="0.176914" G="0.485062" T="0.232222"/>
      <pos A="0.200617" C="0.311235" G="0.366543" T="0.121605"/>
      <pos A="0.137407" C="0.453457" G="0.208519" T="0.200617"/>
      <pos A="0.145309" C="0.461358" G="0.303333" T="0.09"/>
      <pos A="0.263827" C="0.271728" G="0.263827" T="0.200617"/>
      <pos A="0.255926" C="0.406049" G="0.271728" T="0.0662963"/>
      <pos A="0.255926" C="0.327037" G="0.287531" T="0.129506"/>
      <pos A="0.169012" C="0.240123" G="0.429753" T="0.161111"/>
      <pos A="0.145309" C="0.453457" G="0.366543" T="0.0346914"/>
      <pos A="0.271728" C="0.27963" G="0.287531" T="0.161111"/>
      <pos A="0.137407" C="0.176914" G="0.461358" T="0.224321"/>
      <pos A="0.398148" C="0.382346" G="0.0979012" T="0.121605"/>
      <pos A="0.176914" C="0.271728" G="0.437654" T="0.113704"/>
      <pos A="0.161111" C="0.192716" G="0.429753" T="0.21642"/>
      <pos A="0.113704" C="0.27963" G="0.429753" T="0.176914"/>
      <pos A="0.200617" C="0.27963" G="0.358642" T="0.161111"/>
      <pos A="0.169012" C="0.350741" G="0.327037" T="0.15321"/>
      <pos A="0.105802" C="0.406049" G="0.248025" T="0.240123"/>
      <pos A="0.113704" C="0.263827" G="0.406049" T="0.21642"/>
      <pos A="0.184815" C="0.374444" G="0.263827" T="0.176914"/>
      <pos A="0.161111" C="0.34284" G="0.350741" T="0.145309"/>
      <pos A="0.145309" C="0.334938" G="0.319136" T="0.200617"/>
      <pos A="0.09" C="0.263827" G="0.47716" T="0.169012"/>
      <pos A="0.129506" C="0.358642" G="0.34284" T="0.169012"/>
      <pos A="0.169012" C="0.295432" G="0.398148" T="0.137407"/>
      <pos A="0.232222" C="0.453457" G="0.200617" T="0.113704"/>
      <pos A="0.137407" C="0.413951" G="0.200617" T="0.248025"/>
      <pos A="0.105802" C="0.248025" G="0.366543" T="0.27963"/>
      <pos A="0.311235" C="0.255926" G="0.34284" T="0.09"/>
      <pos A="0.15321" C="0.334938" G="0.303333" T="0.208519"/>
      <pos A="0.208519" C="0.34284" G="0.406049" T="0.0425926"/>
      <pos A="0.287531" C="0.176914" G="0.27963" T="0.255926"/>
      <pos A="0.105802" C="0.263827" G="0.47716" T="0.15321"/>
      <pos A="0.113704" C="0.374444" G="0.295432" T="0.21642"/>
      <pos A="0.15321" C="0.358642" G="0.350741" T="0.137407"/>
      <pos A="0.255926" C="0.303333" G="0.255926" T="0.184815"/>
      <pos A="0.169012" C="0.374444" G="0.366543" T="0.09"/>
      <pos A="0.15321" C="0.240123" G="0.406049" T="0.200617"/>
      <pos A="0.137407" C="0.595679" G="0.137407" T="0.129506"/>
      <pos A="0.327037" C="0.303333" G="0.319136" T="0.0504938"/>
    </motif>
    <motif db="0" id="M5" alt="O5" length="40" nsites="8" evalue="1.3e-003">
      <pos A="0.21642" C="0.192716" G="0.398148" T="0.192716"/>
      <pos A="0.192716" C="0.516667" G="0.15321" T="0.137407"/>
      <pos A="0.208519" C="0.113704" G="0.54037" T="0.137407"/>
      <pos A="0.0820988" C="0.453457" G="0.34284" T="0.121605"/>
      <pos A="0.176914" C="0.461358" G="0.176914" T="0.184815"/>
      <pos A="0.334938" C="0.255926" G="0.374444" T="0.0346914"/>
      <pos A="0.0583951" C="0.366543" G="0.445556" T="0.129506"/>
      <pos A="0.145309" C="0.374444" G="0.390247" T="0.09"/>
      <pos A="0.145309" C="0.121605" G="0.60358" T="0.129506"/>
      <pos A="0.21642" C="0.319136" G="0.398148" T="0.0662963"/>
      <pos A="0.240123" C="0.34284" G="0.240123" T="0.176914"/>
      <pos A="0.176914" C="0.271728" G="0.224321" T="0.327037"/>
      <pos A="0.0979012" C="0.327037" G="0.366543" T="0.208519"/>
      <pos A="0.232222" C="0.453457" G="0.208519" T="0.105802"/>
      <pos A="0.192716" C="0.129506" G="0.508765" T="0.169012"/>
      <pos A="0.0820988" C="0.263827" G="0.382346" T="0.271728"/>
      <pos A="0.105802" C="0.311235" G="0.413951" T="0.169012"/>
      <pos A="0.224321" C="0.303333" G="0.406049" T="0.0662963"/>
      <pos A="0.224321" C="0.358642" G="0.240123" T="0.176914"/>
      <pos A="0.224321" C="0.445556" G="0.200617" T="0.129506"/>
      <pos A="0.208519" C="0.27963" G="0.271728" T="0.240123"/>
      <pos A="0.248025" C="0.303333" G="0.224321" T="0.224321"/>
      <pos A="0.113704" C="0.192716" G="0.461358" T="0.232222"/>
      <pos A="0.224321" C="0.390247" G="0.263827" T="0.121605"/>
      <pos A="0.263827" C="0.406049" G="0.232222" T="0.0979012"/>
      <pos A="0.184815" C="0.263827" G="0.382346" T="0.169012"/>
      <pos A="0.200617" C="0.366543" G="0.350741" T="0.0820988"/>
      <pos A="0.137407" C="0.366543" G="0.327037" T="0.169012"/>
      <pos A="0.0979012" C="0.319136" G="0.358642" T="0.224321"/>
      <pos A="0.145309" C="0.437654" G="0.248025" T="0.169012"/>
      <pos A="0.129506" C="0.350741" G="0.390247" T="0.129506"/>
      <pos A="0.208519" C="0.271728" G="0.398148" T="0.121605"/>
      <pos A="0.113704" C="0.311235" G="0.366543" T="0.208519"/>
      <pos A="0.121605" C="0.516667" G="0.271728" T="0.09"/>
      <pos A="0.192716" C="0.374444" G="0.271728" T="0.161111"/>
      <pos A="0.121605" C="0.327037" G="0.358642" T="0.192716"/>
      <pos A="0.169012" C="0.176914" G="0.492963" T="0.161111"/>
      <pos A="0.200617" C="0.429753" G="0.248025" T="0.121605"/>
      <pos A="0.21642" C="0.263827" G="0.303333" T="0.21642"/>
      <pos A="0.169012" C="0.47716" G="0.161111" T="0.192716"/>
    </motif>
    <motif db="0" id="M50" alt="O50" length="40" nsites="8" evalue="1.3e-003">
      <pos A="0.139591" C="0.43669" G="0.372453" T="0.0512642"/>
      <pos A="0.211859" C="0.348363" G="0.316245" T="0.123532"/>
      <pos A="0.260038" C="0.46881" G="0.139591" T="0.131561"/>
      <pos A="0.115502" C="0.252008" G="0.380483" T="0.252008"/>
      <pos A="0.0753541" C="0.308215" G="0.508958" T="0.107473"/>
      <pos A="0.292156" C="0.292156" G="0.243977" T="0.171711"/>
      <pos A="0.219888" C="0.268067" G="0.396542" T="0.115502"/>
      <pos A="0.260038" C="0.300186" G="0.340334" T="0.099443"/>
      <pos A="0.115502" C="0.316245" G="0.46881" T="0.099443"/>
      <pos A="0.1958" C="0.276097" G="0.380483" T="0.147621"/>
      <pos A="0.17974" C="0.396542" G="0.292156" T="0.131561"/>
      <pos A="0.1958" C="0.308215" G="0.332304" T="0.163681"/>
      <pos A="0.155651" C="0.227918" G="0.420631" T="0.1958"/>
      <pos A="0.18777" C="0.1958" G="0.428661" T="0.18777"/>
      <pos A="0.099443" C="0.46881" G="0.284126" T="0.147621"/>
      <pos A="0.131561" C="0.541077" G="0.0914133" T="0.235948"/>
      <pos A="0.1958" C="0.123532" G="0.404572" T="0.276097"/>
      <pos A="0.147621" C="0.252008" G="0.508958" T="0.0914133"/>
      <pos A="0.252008" C="0.268067" G="0.340334" T="0.139591"/>
      <pos A="0.243977" C="0.243977" G="0.356394" T="0.155651"/>
      <pos A="0.123532" C="0.332304" G="0.372453" T="0.171711"/>
      <pos A="0.243977" C="0.388513" G="0.203829" T="0.163681"/>
      <pos A="0.115502" C="0.1958" G="0.364424" T="0.324275"/>
      <pos A="0.123532" C="0.557137" G="0.1958" T="0.123532"/>
      <pos A="0.147621" C="0.292156" G="0.332304" T="0.227918"/>
      <pos A="0.18777" C="0.276097" G="0.364424" T="0.171711"/>
      <pos A="0.235948" C="0.203829" G="0.364424" T="0.1958"/>
      <pos A="0.1958" C="0.340334" G="0.404572" T="0.0592948"/>
      <pos A="0.139591" C="0.380483" G="0.324275" T="0.155651"/>
      <pos A="0.163681" C="0.525017" G="0.211859" T="0.099443"/>
      <pos A="0.0432346" C="0.508958" G="0.292156" T="0.155651"/>
      <pos A="0.0914133" C="0.276097" G="0.308215" T="0.324275"/>
      <pos A="0.099443" C="0.308215" G="0.44472" T="0.147621"/>
      <pos A="0.115502" C="0.396542" G="0.364424" T="0.123532"/>
      <pos A="0.308215" C="0.372453" G="0.1958" T="0.123532"/>
      <pos A="0.203829" C="0.260038" G="0.396542" T="0.139591"/>
      <pos A="0.268067" C="0.340334" G="0.300186" T="0.0914133"/>
      <pos A="0.324275" C="0.276097" G="0.380483" T="0.0191457"/>
      <pos A="0.107473" C="0.155651" G="0.549107" T="0.18777"/>
      <pos A="0.268067" C="0.372453" G="0.123532" T="0.235948"/>
    </motif>
    <motif db="0" id="M52" alt="O52" length="40" nsites="8" evalue="1.3e-003">
      <pos A="0.00308642" C="0.990741" G="0.00308642" T="0.00308642"/>
      <pos A="0.00308642" C="0.00308642" G="0.00308642" T="0.990741"/>
      <pos A="0.00308642" C="0.00308642" G="0.661523" T="0.332304"/>
      <pos A="0.00308642" C="0.332304" G="0.661523" T="0.00308642"/>
      <pos A="0.00308642" C="0.00308642" G="0.00308642" T="0.990741"/>
      <pos A="0.661523" C="0.00308642" G="0.00308642" T="0.332304"/>
      <pos A="0.00308642" C="0.00308642" G="0.661523" T="0.332304"/>
      <pos A="0.00308642" C="0.00308642" G="0.990741" T="0.00308642"/>
      <pos A="0.00308642" C="0.00308642" G="0.990741" T="0.00308642"/>
      <pos A="0.332304" C="0.00308642" G="0.00308642" T="0.661523"/>
      <pos A="0.00308642" C="0.00308642" G="0.990741" T="0.00308642"/>
      <pos A="0.00308642" C="0.661523" G="0.00308642" T="0.332304"/>
      <pos A="0.661523" C="0.332304" G="0.00308642" T="0.00308642"/>
      <pos A="0.00308642" C="0.00308642" G="0.00308642" T="0.990741"/>
      <pos A="0.00308642" C="0.00308642" G="0.990741" T="0.00308642"/>
      <pos A="0.661523" C="0.00308642" G="0.332304" T="0.00308642"/>
      <pos A="0.00308642" C="0.332304" G="0.661523" T="0.00308642"/>
      <pos A="0.661523" C="0.00308642" G="0.332304" T="0.00308642"/>
      <pos A="0.00308642" C="0.00308642" G="0.332304" T="0.661523"/>
      <pos A="0.00308642" C="0.990741" G="0.00308642" T="0.00308642"/>
      <pos A="0.00308642" C="0.00308642" G="0.990741" T="0.00308642"/>
      <pos A="0.332304" C="0.661523" G="0.00308642" T="0.00308642"/>
      <pos A="0.990741" C="0.00308642" G="0.00308642" T="0.00308642"/>
      <pos A="0.332304" C="0.661523" G="0.00308642" T="0.00308642"/>
      <pos A="0.00308642" C="0.00308642" G="0.990741" T="0.00308642"/>
      <pos A="0.661523" C="0.332304" G="0.00308642" T="0.00308642"/>
      <pos A="0.00308642" C="0.00308642" G="0.00308642" T="0.990741"/>
      <pos A="0.332304" C="0.00308642" G="0.661523" T="0.00308642"/>
      <pos A="0.00308642" C="0.00308642" G="0.661523" T="0.332304"/>
      <pos A="0.00308642" C="0.332304" G="0.00308642" T="0.661523"/>
      <pos A="0.00308642" C="0.332304" G="0.661523" T="0.00308642"/>
      <pos A="0.332304" C="0.661523" G="0.00308642" T="0.00308642"/>
      <pos A="0.00308642" C="0.661523" G="0.00308642" T="0.332304"/>
      <pos A="0.661523" C="0.00308642" G="0.332304" T="0.00308642"/>
      <pos A="0.990741" C="0.00308642" G="0.00308642" T="0.00308642"/>
      <pos A="0.661523" C="0.332304" G="0.00308642" T="0.00308642"/>
      <pos A="0.00308642" C="0.00308642" G="0.990741" T="0.00308642"/>
      <pos A="0.00308642" C="0.00308642" G="0.661523" T="0.332304"/>
      <pos A="0.00308642" C="0.332304" G="0.00308642" T="0.661523"/>
      <pos A="0.332304" C="0.00308642" G="0.661523" T="0.00308642"/>
    </motif>
    <motif db="0" id="M53" alt="O53" length="40" nsites="8" evalue="1.3e-003">
      <pos A="0.0820988" C="0.437654" G="0.303333" T="0.176914"/>
      <pos A="0.350741" C="0.255926" G="0.208519" T="0.184815"/>
      <pos A="0.208519" C="0.27963" G="0.240123" T="0.271728"/>
      <pos A="0.232222" C="0.263827" G="0.334938" T="0.169012"/>
      <pos A="0.121605" C="0.271728" G="0.421852" T="0.184815"/>
      <pos A="0.232222" C="0.176914" G="0.485062" T="0.105802"/>
      <pos A="0.232222" C="0.311235" G="0.311235" T="0.145309"/>
      <pos A="0.200617" C="0.287531" G="0.255926" T="0.255926"/>
      <pos A="0.176914" C="0.413951" G="0.287531" T="0.121605"/>
      <pos A="0.184815" C="0.240123" G="0.366543" T="0.208519"/>
      <pos A="0.176914" C="0.469259" G="0.303333" T="0.0504938"/>
      <pos A="0.169012" C="0.34284" G="0.240123" T="0.248025"/>
      <pos A="0.176914" C="0.303333" G="0.382346" T="0.137407"/>
      <pos A="0.09" C="0.453457" G="0.327037" T="0.129506"/>
      <pos A="0.113704" C="0.556173" G="0.248025" T="0.0820988"/>
      <pos A="0.200617" C="0.240123" G="0.382346" T="0.176914"/>
      <pos A="0.200617" C="0.255926" G="0.421852" T="0.121605"/>
      <pos A="0.129506" C="0.311235" G="0.485062" T="0.0741975"/>
      <pos A="0.192716" C="0.390247" G="0.303333" T="0.113704"/>
      <pos A="0.232222" C="0.129506" G="0.492963" T="0.145309"/>
      <pos A="0.145309" C="0.319136" G="0.469259" T="0.0662963"/>
      <pos A="0.184815" C="0.485062" G="0.200617" T="0.129506"/>
      <pos A="0.224321" C="0.208519" G="0.319136" T="0.248025"/>
      <pos A="0.113704" C="0.350741" G="0.485062" T="0.0504938"/>
      <pos A="0.105802" C="0.366543" G="0.271728" T="0.255926"/>
      <pos A="0.263827" C="0.327037" G="0.145309" T="0.263827"/>
      <pos A="0.192716" C="0.334938" G="0.334938" T="0.137407"/>
      <pos A="0.295432" C="0.263827" G="0.27963" T="0.161111"/>
      <pos A="0.263827" C="0.169012" G="0.350741" T="0.21642"/>
      <pos A="0.224321" C="0.350741" G="0.413951" T="0.0109877"/>
      <pos A="0.0979012" C="0.311235" G="0.413951" T="0.176914"/>
      <pos A="0.169012" C="0.232222" G="0.27963" T="0.319136"/>
      <pos A="0.161111" C="0.350741" G="0.358642" T="0.129506"/>
      <pos A="0.161111" C="0.508765" G="0.137407" T="0.192716"/>
      <pos A="0.105802" C="0.192716" G="0.516667" T="0.184815"/>
      <pos A="0.137407" C="0.429753" G="0.21642" T="0.21642"/>
      <pos A="0.255926" C="0.382346" G="0.240123" T="0.121605"/>
      <pos A="0.0504938" C="0.350741" G="0.382346" T="0.21642"/>
      <pos A="0.184815" C="0.500864" G="0.105802" T="0.208519"/>
      <pos A="0.121605" C="0.374444" G="0.327037" T="0.176914"/>
    </motif>
    <motif db="0" id="M54" alt="O54" length="40" nsites="8" evalue="1.3e-003">
      <pos A="0.332304" C="0.180358" G="0.458926" T="0.0284109"/>
      <pos A="0.256331" C="0.332304" G="0.256331" T="0.155033"/>
      <pos A="0.129709" C="0.408278" G="0.357629" T="0.104384"/>
      <pos A="0.382953" C="0.129709" G="0.332304" T="0.155033"/>
      <pos A="0.104384" C="0.30698" G="0.382953" T="0.205682"/>
      <pos A="0.129709" C="0.560225" G="0.180358" T="0.129709"/>
      <pos A="0.0537353" C="0.155033" G="0.357629" T="0.433602"/>
      <pos A="0.129709" C="0.484251" G="0.281655" T="0.104384"/>
      <pos A="0.104384" C="0.433602" G="0.256331" T="0.205682"/>
      <pos A="0.155033" C="0.256331" G="0.560225" T="0.0284109"/>
      <pos A="0.129709" C="0.433602" G="0.256331" T="0.180358"/>
      <pos A="0.129709" C="0.30698" G="0.433602" T="0.129709"/>
      <pos A="0.332304" C="0.332304" G="0.0790598" T="0.256331"/>
      <pos A="0.104384" C="0.433602" G="0.231006" T="0.231006"/>
      <pos A="0.0790598" C="0.256331" G="0.281655" T="0.382953"/>
      <pos A="0.0790598" C="0.382953" G="0.408278" T="0.129709"/>
      <pos A="0.256331" C="0.382953" G="0.281655" T="0.0790598"/>
      <pos A="0.129709" C="0.332304" G="0.408278" T="0.129709"/>
      <pos A="0.281655" C="0.180358" G="0.458926" T="0.0790598"/>
      <pos A="0.205682" C="0.509576" G="0.256331" T="0.0284109"/>
      <pos A="0.155033" C="0.610874" G="0.0284109" T="0.205682"/>
      <pos A="0.00308642" C="0.155033" G="0.560225" T="0.281655"/>
      <pos A="0.0537353" C="0.231006" G="0.458926" T="0.256331"/>
      <pos A="0.281655" C="0.332304" G="0.256331" T="0.129709"/>
      <pos A="0.180358" C="0.636199" G="0.155033" T="0.0284109"/>
      <pos A="0.231006" C="0.180358" G="0.408278" T="0.180358"/>
      <pos A="0.0790598" C="0.408278" G="0.357629" T="0.155033"/>
      <pos A="0.00308642" C="0.509576" G="0.433602" T="0.0537353"/>
      <pos A="0.0537353" C="0.484251" G="0.382953" T="0.0790598"/>
      <pos A="0.0790598" C="0.205682" G="0.281655" T="0.433602"/>
      <pos A="0.256331" C="0.231006" G="0.332304" T="0.180358"/>
      <pos A="0.155033" C="0.433602" G="0.205682" T="0.205682"/>
      <pos A="0.30698" C="0.382953" G="0.205682" T="0.104384"/>
      <pos A="0.281655" C="0.231006" G="0.30698" T="0.180358"/>
      <pos A="0.180358" C="0.155033" G="0.610874" T="0.0537353"/>
      <pos A="0.382953" C="0.129709" G="0.30698" T="0.180358"/>
      <pos A="0.180358" C="0.408278" G="0.30698" T="0.104384"/>
      <pos A="0.231006" C="0.408278" G="0.281655" T="0.0790598"/>
      <pos A="0.155033" C="0.155033" G="0.382953" T="0.30698"/>
      <pos A="0.129709" C="0.408278" G="0.433602" T="0.0284109"/>
    </motif>
    <motif db="0" id="M55" alt="O55" length="40" nsites="8" evalue="1.3e-003">
      <pos A="0.208519" C="0.485062" G="0.169012" T="0.137407"/>
      <pos A="0.21642" C="0.263827" G="0.445556" T="0.0741975"/>
      <pos A="0.21642" C="0.208519" G="0.406049" T="0.169012"/>
      <pos A="0.113704" C="0.34284" G="0.390247" T="0.15321"/>
      <pos A="0.137407" C="0.390247" G="0.334938" T="0.137407"/>
      <pos A="0.263827" C="0.21642" G="0.413951" T="0.105802"/>
      <pos A="0.09" C="0.564074" G="0.208519" T="0.137407"/>
      <pos A="0.09" C="0.192716" G="0.500864" T="0.21642"/>
      <pos A="0.224321" C="0.319136" G="0.271728" T="0.184815"/>
      <pos A="0.169012" C="0.390247" G="0.303333" T="0.137407"/>
      <pos A="0.15321" C="0.263827" G="0.54037" T="0.0425926"/>
      <pos A="0.319136" C="0.350741" G="0.27963" T="0.0504938"/>
      <pos A="0.208519" C="0.334938" G="0.358642" T="0.0979012"/>
      <pos A="0.295432" C="0.303333" G="0.287531" T="0.113704"/>
      <pos A="0.169012" C="0.358642" G="0.311235" T="0.161111"/>
      <pos A="0.192716" C="0.224321" G="0.248025" T="0.334938"/>
      <pos A="0.145309" C="0.27963" G="0.350741" T="0.224321"/>
      <pos A="0.192716" C="0.319136" G="0.303333" T="0.184815"/>
      <pos A="0.176914" C="0.248025" G="0.398148" T="0.176914"/>
      <pos A="0.105802" C="0.311235" G="0.358642" T="0.224321"/>
      <pos A="0.15321" C="0.390247" G="0.327037" T="0.129506"/>
      <pos A="0.184815" C="0.303333" G="0.263827" T="0.248025"/>
      <pos A="0.129506" C="0.398148" G="0.27963" T="0.192716"/>
      <pos A="0.121605" C="0.137407" G="0.548272" T="0.192716"/>
      <pos A="0.224321" C="0.413951" G="0.240123" T="0.121605"/>
      <pos A="0.224321" C="0.382346" G="0.303333" T="0.09"/>
      <pos A="0.248025" C="0.169012" G="0.461358" T="0.121605"/>
      <pos A="0.200617" C="0.334938" G="0.350741" T="0.113704"/>
      <pos A="0.0979012" C="0.429753" G="0.255926" T="0.21642"/>
      <pos A="0.121605" C="0.176914" G="0.579877" T="0.121605"/>
      <pos A="0.105802" C="0.271728" G="0.406049" T="0.21642"/>
      <pos A="0.15321" C="0.271728" G="0.461358" T="0.113704"/>
      <pos A="0.137407" C="0.224321" G="0.485062" T="0.15321"/>
      <pos A="0.169012" C="0.311235" G="0.366543" T="0.15321"/>
      <pos A="0.169012" C="0.643086" G="0.113704" T="0.0741975"/>
      <pos A="0.263827" C="0.413951" G="0.0741975" T="0.248025"/>
      <pos A="0.169012" C="0.319136" G="0.295432" T="0.21642"/>
      <pos A="0.0504938" C="0.295432" G="0.366543" T="0.287531"/>
      <pos A="0.21642" C="0.382346" G="0.319136" T="0.0820988"/>
      <pos A="0.145309" C="0.643086" G="0.121605" T="0.09"/>
    </motif>
    <motif db="0" id="M57" alt="O57" length="40" nsites="8" evalue="1.3e-003">
      <pos A="0.25" C="0.25" G="0.25" T="0.25"/>
      <pos A="0.373457" C="0.25" G="0.126543" T="0.25"/>
      <pos A="0.25" C="0.25" G="0.373457" T="0.126543"/>
      <pos A="0.00308642" C="0.496914" G="0.496914" T="0.00308642"/>
      <pos A="0.25" C="0.126543" G="0.126543" T="0.496914"/>
      <pos A="0.496914" C="0.126543" G="0.00308642" T="0.373457"/>
      <pos A="0.373457" C="0.126543" G="0.373457" T="0.126543"/>
      <pos A="0.00308642" C="0.373457" G="0.126543" T="0.496914"/>
      <pos A="0.00308642" C="0.373457" G="0.373457" T="0.25"/>
      <pos A="0.62037" C="0.126543" G="0.00308642" T="0.25"/>
      <pos A="0.62037" C="0.00308642" G="0.373457" T="0.00308642"/>
      <pos A="0.743827" C="0.00308642" G="0.25" T="0.00308642"/>
      <pos A="0.496914" C="0.373457" G="0.126543" T="0.00308642"/>
      <pos A="0.126543" C="0.25" G="0.00308642" T="0.62037"/>
      <pos A="0.25" C="0.25" G="0.373457" T="0.126543"/>
      <pos A="0.126543" C="0.496914" G="0.00308642" T="0.373457"/>
      <pos A="0.00308642" C="0.00308642" G="0.126543" T="0.867284"/>
      <pos A="0.496914" C="0.126543" G="0.25" T="0.126543"/>
      <pos A="0.126543" C="0.373457" G="0.126543" T="0.373457"/>
      <pos A="0.373457" C="0.126543" G="0.25" T="0.25"/>
      <pos A="0.25" C="0.25" G="0.126543" T="0.373457"/>
      <pos A="0.62037" C="0.00308642" G="0.00308642" T="0.373457"/>
      <pos A="0.373457" C="0.00308642" G="0.00308642" T="0.62037"/>
      <pos A="0.00308642" C="0.62037" G="0.373457" T="0.00308642"/>
      <pos A="0.126543" C="0.25" G="0.25" T="0.373457"/>
      <pos A="0.00308642" C="0.496914" G="0.00308642" T="0.496914"/>
      <pos A="0.126543" C="0.62037" G="0.00308642" T="0.25"/>
      <pos A="0.00308642" C="0.496914" G="0.496914" T="0.00308642"/>
      <pos A="0.126543" C="0.496914" G="0.126543" T="0.25"/>
      <pos A="0.126543" C="0.126543" G="0.373457" T="0.373457"/>
      <pos A="0.496914" C="0.126543" G="0.25" T="0.126543"/>
      <pos A="0.25" C="0.00308642" G="0.126543" T="0.62037"/>
      <pos A="0.00308642" C="0.25" G="0.496914" T="0.25"/>
      <pos A="0.496914" C="0.373457" G="0.00308642" T="0.126543"/>
      <pos A="0.62037" C="0.00308642" G="0.373457" T="0.00308642"/>
      <pos A="0.62037" C="0.00308642" G="0.25" T="0.126543"/>
      <pos A="0.743827" C="0.00308642" G="0.25" T="0.00308642"/>
      <pos A="0.126543" C="0.00308642" G="0.743827" T="0.126543"/>
      <pos A="0.126543" C="0.373457" G="0.373457" T="0.126543"/>
      <pos A="0.25" C="0.00308642" G="0.00308642" T="0.743827"/>
    </motif>
    <motif db="0" id="M58" alt="O58" length="40" nsites="8" evalue="1.3e-003">
      <pos A="0.200617" C="0.240123" G="0.398148" T="0.161111"/>
      <pos A="0.319136" C="0.358642" G="0.319136" T="0.00308642"/>
      <pos A="0.200617" C="0.200617" G="0.556173" T="0.0425926"/>
      <pos A="0.0820988" C="0.437654" G="0.200617" T="0.27963"/>
      <pos A="0.0425926" C="0.27963" G="0.398148" T="0.27963"/>
      <pos A="0.358642" C="0.437654" G="0.121605" T="0.0820988"/>
      <pos A="0.00308642" C="0.319136" G="0.358642" T="0.319136"/>
      <pos A="0.0820988" C="0.161111" G="0.714198" T="0.0425926"/>
      <pos A="0.200617" C="0.121605" G="0.516667" T="0.161111"/>
      <pos A="0.398148" C="0.358642" G="0.200617" T="0.0425926"/>
      <pos A="0.161111" C="0.27963" G="0.398148" T="0.161111"/>
      <pos A="0.0820988" C="0.556173" G="0.27963" T="0.0820988"/>
      <pos A="0.319136" C="0.27963" G="0.121605" T="0.27963"/>
      <pos A="0.121605" C="0.0820988" G="0.595679" T="0.200617"/>
      <pos A="0.556173" C="0.161111" G="0.0425926" T="0.240123"/>
      <pos A="0.319136" C="0.0820988" G="0.358642" T="0.240123"/>
      <pos A="0.00308642" C="0.319136" G="0.161111" T="0.516667"/>
      <pos A="0.161111" C="0.161111" G="0.358642" T="0.319136"/>
      <pos A="0.121605" C="0.27963" G="0.240123" T="0.358642"/>
      <pos A="0.398148" C="0.437654" G="0.121605" T="0.0425926"/>
      <pos A="0.240123" C="0.319136" G="0.319136" T="0.121605"/>
      <pos A="0.0425926" C="0.556173" G="0.200617" T="0.200617"/>
      <pos A="0.0820988" C="0.240123" G="0.161111" T="0.516667"/>
      <pos A="0.00308642" C="0.121605" G="0.319136" T="0.556173"/>
      <pos A="0.0425926" C="0.437654" G="0.358642" T="0.161111"/>
      <pos A="0.0820988" C="0.47716" G="0.358642" T="0.0820988"/>
      <pos A="0.0425926" C="0.674691" G="0.200617" T="0.0820988"/>
      <pos A="0.27963" C="0.121605" G="0.358642" T="0.240123"/>
      <pos A="0.0425926" C="0.240123" G="0.437654" T="0.27963"/>
      <pos A="0.0820988" C="0.398148" G="0.398148" T="0.121605"/>
      <pos A="0.358642" C="0.240123" G="0.200617" T="0.200617"/>
      <pos A="0.27963" C="0.200617" G="0.47716" T="0.0425926"/>
      <pos A="0.161111" C="0.319136" G="0.27963" T="0.240123"/>
      <pos A="0.358642" C="0.319136" G="0.240123" T="0.0820988"/>
      <pos A="0.200617" C="0.319136" G="0.27963" T="0.200617"/>
      <pos A="0.00308642" C="0.319136" G="0.437654" T="0.240123"/>
      <pos A="0.240123" C="0.595679" G="0.00308642" T="0.161111"/>
      <pos A="0.121605" C="0.398148" G="0.47716" T="0.00308642"/>
      <pos A="0.0425926" C="0.556173" G="0.161111" T="0.240123"/>
      <pos A="0.0820988" C="0.516667" G="0.240123" T="0.161111"/>
    </motif>
    <motif db="0" id="M59" alt="O59" length="40" nsites="8" evalue="1.3e-003">
      <pos A="0.255926" C="0.311235" G="0.350741" T="0.0820988"/>
      <pos A="0.176914" C="0.319136" G="0.421852" T="0.0820988"/>
      <pos A="0.255926" C="0.406049" G="0.248025" T="0.09"/>
      <pos A="0.169012" C="0.200617" G="0.374444" T="0.255926"/>
      <pos A="0.145309" C="0.429753" G="0.255926" T="0.169012"/>
      <pos A="0.255926" C="0.327037" G="0.169012" T="0.248025"/>
      <pos A="0.113704" C="0.311235" G="0.469259" T="0.105802"/>
      <pos A="0.113704" C="0.398148" G="0.350741" T="0.137407"/>
      <pos A="0.350741" C="0.200617" G="0.184815" T="0.263827"/>
      <pos A="0.137407" C="0.319136" G="0.445556" T="0.0979012"/>
      <pos A="0.105802" C="0.366543" G="0.327037" T="0.200617"/>
      <pos A="0.169012" C="0.263827" G="0.445556" T="0.121605"/>
      <pos A="0.0504938" C="0.145309" G="0.611481" T="0.192716"/>
      <pos A="0.21642" C="0.469259" G="0.224321" T="0.09"/>
      <pos A="0.319136" C="0.105802" G="0.350741" T="0.224321"/>
      <pos A="0.169012" C="0.382346" G="0.303333" T="0.145309"/>
      <pos A="0.311235" C="0.200617" G="0.303333" T="0.184815"/>
      <pos A="0.0504938" C="0.319136" G="0.382346" T="0.248025"/>
      <pos A="0.176914" C="0.27963" G="0.319136" T="0.224321"/>
      <pos A="0.240123" C="0.184815" G="0.398148" T="0.176914"/>
      <pos A="0.248025" C="0.350741" G="0.271728" T="0.129506"/>
      <pos A="0.113704" C="0.287531" G="0.437654" T="0.161111"/>
      <pos A="0.0583951" C="0.27963" G="0.461358" T="0.200617"/>
      <pos A="0.129506" C="0.47716" G="0.287531" T="0.105802"/>
      <pos A="0.240123" C="0.374444" G="0.208519" T="0.176914"/>
      <pos A="0.0741975" C="0.485062" G="0.295432" T="0.145309"/>
      <pos A="0.208519" C="0.327037" G="0.327037" T="0.137407"/>
      <pos A="0.240123" C="0.382346" G="0.287531" T="0.09"/>
      <pos A="0.21642" C="0.485062" G="0.200617" T="0.0979012"/>
      <pos A="0.145309" C="0.255926" G="0.453457" T="0.145309"/>
      <pos A="0.121605" C="0.137407" G="0.492963" T="0.248025"/>
      <pos A="0.129506" C="0.382346" G="0.34284" T="0.145309"/>
      <pos A="0.200617" C="0.232222" G="0.366543" T="0.200617"/>
      <pos A="0.327037" C="0.271728" G="0.303333" T="0.0979012"/>
      <pos A="0.21642" C="0.366543" G="0.271728" T="0.145309"/>
      <pos A="0.287531" C="0.350741" G="0.192716" T="0.169012"/>
      <pos A="0.0979012" C="0.421852" G="0.358642" T="0.121605"/>
      <pos A="0.09" C="0.406049" G="0.358642" T="0.145309"/>
      <pos A="0.21642" C="0.303333" G="0.271728" T="0.208519"/>
      <pos A="0.137407" C="0.453457" G="0.184815" T="0.224321"/>
    </motif>
    <motif db="0" id="M6" alt="O6" length="40" nsites="8" evalue="1.3e-003">
      <pos A="0.332304" C="0.0853906" G="0.579218" T="0.00308642"/>
      <pos A="0.0853906" C="0.496914" G="0.00308642" T="0.414609"/>
      <pos A="0.579218" C="0.00308642" G="0.0853906" T="0.332304"/>
      <pos A="0.743827" C="0.167696" G="0.0853906" T="0.00308642"/>
      <pos A="0.414609" C="0.167696" G="0.332304" T="0.0853906"/>
      <pos A="0.332304" C="0.167696" G="0.496914" T="0.00308642"/>
      <pos A="0.414609" C="0.25" G="0.0853906" T="0.25"/>
      <pos A="0.332304" C="0.0853906" G="0.167696" T="0.414609"/>
      <pos A="0.414609" C="0.00308642" G="0.332304" T="0.25"/>
      <pos A="0.0853906" C="0.579218" G="0.167696" T="0.167696"/>
      <pos A="0.496914" C="0.00308642" G="0.00308642" T="0.496914"/>
      <pos A="0.496914" C="0.0853906" G="0.167696" T="0.25"/>
      <pos A="0.25" C="0.00308642" G="0.25" T="0.496914"/>
      <pos A="0.25" C="0.167696" G="0.25" T="0.332304"/>
      <pos A="0.332304" C="0.167696" G="0.0853906" T="0.414609"/>
      <pos A="0.496914" C="0.0853906" G="0.25" T="0.167696"/>
      <pos A="0.167696" C="0.332304" G="0.332304" T="0.167696"/>
      <pos A="0.332304" C="0.167696" G="0.167696" T="0.332304"/>
      <pos A="0.0853906" C="0.0853906" G="0.496914" T="0.332304"/>
      <pos A="0.25" C="0.25" G="0.167696" T="0.332304"/>
      <pos A="0.496914" C="0.167696" G="0.25" T="0.0853906"/>
      <pos A="0.167696" C="0.167696" G="0.496914" T="0.167696"/>
      <pos A="0.0853906" C="0.661523" G="0.167696" T="0.0853906"/>
      <pos A="0.25" C="0.0853906" G="0.25" T="0.414609"/>
      <pos A="0.167696" C="0.0853906" G="0.661523" T="0.0853906"/>
      <pos A="0.00308642" C="0.0853906" G="0.496914" T="0.414609"/>
      <pos A="0.332304" C="0.414609" G="0.167696" T="0.0853906"/>
      <pos A="0.579218" C="0.167696" G="0.00308642" T="0.25"/>
      <pos A="0.167696" C="0.25" G="0.414609" T="0.167696"/>
      <pos A="0.579218" C="0.00308642" G="0.332304" T="0.0853906"/>
      <pos A="0.496914" C="0.00308642" G="0.00308642" T="0.496914"/>
      <pos A="0.496914" C="0.0853906" G="0.414609" T="0.00308642"/>
      <pos A="0.25" C="0.0853906" G="0.661523" T="0.00308642"/>
      <pos A="0.25" C="0.00308642" G="0.414609" T="0.332304"/>
      <pos A="0.167696" C="0.332304" G="0.332304" T="0.167696"/>
      <pos A="0.25" C="0.167696" G="0.496914" T="0.0853906"/>
      <pos A="0.0853906" C="0.496914" G="0.167696" T="0.25"/>
      <pos A="0.167696" C="0.25" G="0.25" T="0.332304"/>
      <pos A="0.332304" C="0.496914" G="0.00308642" T="0.167696"/>
      <pos A="0.332304" C="0.167696" G="0.0853906" T="0.414609"/>
    </motif>
    <motif db="0" id="M60" alt="O60" length="40" nsites="8" evalue="1.3e-003">
      <pos A="0.990741" C="0.00308642" G="0.00308642" T="0.00308642"/>
      <pos A="0.990741" C="0.00308642" G="0.00308642" T="0.00308642"/>
      <pos A="0.00308642" C="0.00308642" G="0.990741" T="0.00308642"/>
      <pos A="0.990741" C="0.00308642" G="0.00308642" T="0.00308642"/>
      <pos A="0.00308642" C="0.990741" G="0.00308642" T="0.00308642"/>
      <pos A="0.00308642" C="0.990741" G="0.00308642" T="0.00308642"/>
      <pos A="0.00308642" C="0.990741" G="0.00308642" T="0.00308642"/>
      <pos A="0.00308642" C="0.990741" G="0.00308642" T="0.00308642"/>
      <pos A="0.00308642" C="0.00308642" G="0.00308642" T="0.990741"/>
      <pos A="0.00308642" C="0.990741" G="0.00308642" T="0.00308642"/>
      <pos A="0.00308642" C="0.990741" G="0.00308642" T="0.00308642"/>
      <pos A="0.00308642" C="0.990741" G="0.00308642" T="0.00308642"/>
      <pos A="0.00308642" C="0.990741" G="0.00308642" T="0.00308642"/>
      <pos A="0.990741" C="0.00308642" G="0.00308642" T="0.00308642"/>
      <pos A="0.00308642" C="0.00308642" G="0.990741" T="0.00308642"/>
      <pos A="0.00308642" C="0.00308642" G="0.990741" T="0.00308642"/>
      <pos A="0.00308642" C="0.990741" G="0.00308642" T="0.00308642"/>
      <pos A="0.00308642" C="0.990741" G="0.00308642" T="0.00308642"/>
      <pos A="0.00308642" C="0.00308642" G="0.990741" T="0.00308642"/>
      <pos A="0.00308642" C="0.990741" G="0.00308642" T="0.00308642"/>
      <pos A="0.990741" C="0.00308642" G="0.00308642" T="0.00308642"/>
      <pos A="0.00308642" C="0.00308642" G="0.990741" T="0.00308642"/>
      <pos A="0.990741" C="0.00308642" G="0.00308642" T="0.00308642"/>
      <pos A="0.00308642" C="0.00308642" G="0.990741" T="0.00308642"/>
      <pos A="0.00308642" C="0.00308642" G="0.00308642" T="0.990741"/>
      <pos A="0.00308642" C="0.990741" G="0.00308642" T="0.00308642"/>
      <pos A="0.00308642" C="0.990741" G="0.00308642" T="0.00308642"/>
      <pos A="0.990741" C="0.00308642" G="0.00308642" T="0.00308642"/>
      <pos A="0.00308642" C="0.00308642" G="0.990741" T="0.00308642"/>
      <pos A="0.00308642" C="0.990741" G="0.00308642" T="0.00308642"/>
      <pos A="0.990741" C="0.00308642" G="0.00308642" T="0.00308642"/>
      <pos A="0.990741" C="0.00308642" G="0.00308642" T="0.00308642"/>
      <pos A="0.990741" C="0.00308642" G="0.00308642" T="0.00308642"/>
      <pos A="0.00308642" C="0.00308642" G="0.00308642" T="0.990741"/>
      <pos A="0.00308642" C="0.990741" G="0.00308642" T="0.00308642"/>
      <pos A="0.00308642" C="0.990741" G="0.00308642" T="0.00308642"/>
      <pos A="0.00308642" C="0.990741" G="0.00308642" T="0.00308642"/>
      <pos A="0.990741" C="0.00308642" G="0.00308642" T="0.00308642"/>
      <pos A="0.00308642" C="0.990741" G="0.00308642" T="0.00308642"/>
      <pos A="0.00308642" C="0.990741" G="0.00308642" T="0.00308642"/>
    </motif>
    <motif db="0" id="M61" alt="O61" length="40" nsites="8" evalue="1.3e-003">
      <pos A="0.338889" C="0.161111" G="0.121605" T="0.378395"/>
      <pos A="0.0623457" C="0.53642" G="0.299383" T="0.101852"/>
      <pos A="0.259877" C="0.180864" G="0.22037" T="0.338889"/>
      <pos A="0.121605" C="0.398148" G="0.358642" T="0.121605"/>
      <pos A="0.259877" C="0.338889" G="0.259877" T="0.141358"/>
      <pos A="0.437654" C="0.27963" G="0.180864" T="0.101852"/>
      <pos A="0.0820988" C="0.101852" G="0.575926" T="0.240123"/>
      <pos A="0.259877" C="0.338889" G="0.378395" T="0.0228395"/>
      <pos A="0.101852" C="0.319136" G="0.240123" T="0.338889"/>
      <pos A="0.259877" C="0.358642" G="0.141358" T="0.240123"/>
      <pos A="0.22037" C="0.27963" G="0.358642" T="0.141358"/>
      <pos A="0.180864" C="0.319136" G="0.437654" T="0.0623457"/>
      <pos A="0.200617" C="0.22037" G="0.259877" T="0.319136"/>
      <pos A="0.338889" C="0.496914" G="0.0820988" T="0.0820988"/>
      <pos A="0.0820988" C="0.161111" G="0.516667" T="0.240123"/>
      <pos A="0.180864" C="0.47716" G="0.180864" T="0.161111"/>
      <pos A="0.180864" C="0.0820988" G="0.654938" T="0.0820988"/>
      <pos A="0.22037" C="0.180864" G="0.496914" T="0.101852"/>
      <pos A="0.0228395" C="0.714198" G="0.121605" T="0.141358"/>
      <pos A="0.141358" C="0.417901" G="0.27963" T="0.161111"/>
      <pos A="0.27963" C="0.259877" G="0.417901" T="0.0425926"/>
      <pos A="0.0820988" C="0.575926" G="0.27963" T="0.0623457"/>
      <pos A="0.161111" C="0.180864" G="0.358642" T="0.299383"/>
      <pos A="0.0425926" C="0.299383" G="0.556173" T="0.101852"/>
      <pos A="0.240123" C="0.180864" G="0.398148" T="0.180864"/>
      <pos A="0.0425926" C="0.358642" G="0.457407" T="0.141358"/>
      <pos A="0.141358" C="0.378395" G="0.180864" T="0.299383"/>
      <pos A="0.259877" C="0.259877" G="0.180864" T="0.299383"/>
      <pos A="0.121605" C="0.240123" G="0.516667" T="0.121605"/>
      <pos A="0.259877" C="0.417901" G="0.121605" T="0.200617"/>
      <pos A="0.0623457" C="0.259877" G="0.417901" T="0.259877"/>
      <pos A="0.22037" C="0.200617" G="0.417901" T="0.161111"/>
      <pos A="0.22037" C="0.53642" G="0.121605" T="0.121605"/>
      <pos A="0.259877" C="0.180864" G="0.378395" T="0.180864"/>
      <pos A="0.200617" C="0.299383" G="0.398148" T="0.101852"/>
      <pos A="0.259877" C="0.319136" G="0.240123" T="0.180864"/>
      <pos A="0.161111" C="0.378395" G="0.319136" T="0.141358"/>
      <pos A="0.240123" C="0.378395" G="0.200617" T="0.180864"/>
      <pos A="0.101852" C="0.299383" G="0.437654" T="0.161111"/>
      <pos A="0.358642" C="0.299383" G="0.259877" T="0.0820988"/>
    </motif>
    <motif db="0" id="M62" alt="O62" length="40" nsites="8" evalue="1.3e-003">
      <pos A="0.373457" C="0.219136" G="0.25" T="0.157407"/>
      <pos A="0.157407" C="0.496914" G="0.342593" T="0.00308642"/>
      <pos A="0.311728" C="0.157407" G="0.311728" T="0.219136"/>
      <pos A="0.095679" C="0.219136" G="0.682099" T="0.00308642"/>
      <pos A="0.435185" C="0.280864" G="0.157407" T="0.126543"/>
      <pos A="0.219136" C="0.404321" G="0.25" T="0.126543"/>
      <pos A="0.126543" C="0.311728" G="0.342593" T="0.219136"/>
      <pos A="0.157407" C="0.25" G="0.466049" T="0.126543"/>
      <pos A="0.188272" C="0.496914" G="0.280864" T="0.0339506"/>
      <pos A="0.280864" C="0.126543" G="0.496914" T="0.095679"/>
      <pos A="0.311728" C="0.342593" G="0.157407" T="0.188272"/>
      <pos A="0.280864" C="0.280864" G="0.25" T="0.188272"/>
      <pos A="0.188272" C="0.25" G="0.373457" T="0.188272"/>
      <pos A="0.0648148" C="0.466049" G="0.157407" T="0.311728"/>
      <pos A="0.280864" C="0.25" G="0.342593" T="0.126543"/>
      <pos A="0.00308642" C="0.311728" G="0.589506" T="0.095679"/>
      <pos A="0.157407" C="0.404321" G="0.342593" T="0.095679"/>
      <pos A="0.157407" C="0.095679" G="0.527778" T="0.219136"/>
      <pos A="0.126543" C="0.342593" G="0.311728" T="0.219136"/>
      <pos A="0.157407" C="0.682099" G="0.095679" T="0.0648148"/>
      <pos A="0.126543" C="0.25" G="0.404321" T="0.219136"/>
      <pos A="0.219136" C="0.435185" G="0.219136" T="0.126543"/>
      <pos A="0.095679" C="0.0339506" G="0.496914" T="0.373457"/>
      <pos A="0.311728" C="0.311728" G="0.342593" T="0.0339506"/>
      <pos A="0.219136" C="0.682099" G="0.0648148" T="0.0339506"/>
      <pos A="0.188272" C="0.311728" G="0.188272" T="0.311728"/>
      <pos A="0.219136" C="0.311728" G="0.126543" T="0.342593"/>
      <pos A="0.0648148" C="0.651235" G="0.25" T="0.0339506"/>
      <pos A="0.0648148" C="0.589506" G="0.0339506" T="0.311728"/>
      <pos A="0.188272" C="0.404321" G="0.25" T="0.157407"/>
      <pos A="0.280864" C="0.280864" G="0.157407" T="0.280864"/>
      <pos A="0.157407" C="0.095679" G="0.682099" T="0.0648148"/>
      <pos A="0.157407" C="0.404321" G="0.280864" T="0.157407"/>
      <pos A="0.126543" C="0.373457" G="0.311728" T="0.188272"/>
      <pos A="0.219136" C="0.311728" G="0.280864" T="0.188272"/>
      <pos A="0.188272" C="0.311728" G="0.373457" T="0.126543"/>
      <pos A="0.435185" C="0.188272" G="0.157407" T="0.219136"/>
      <pos A="0.188272" C="0.126543" G="0.466049" T="0.219136"/>
      <pos A="0.126543" C="0.527778" G="0.280864" T="0.0648148"/>
      <pos A="0.311728" C="0.219136" G="0.342593" T="0.126543"/>
    </motif>
    <motif db="0" id="M63" alt="O63" length="40" nsites="8" evalue="1.3e-003">
      <pos A="0.332304" C="0.332304" G="0.222565" T="0.112826"/>
      <pos A="0.112826" C="0.442043" G="0.222565" T="0.222565"/>
      <pos A="0.442043" C="0.222565" G="0.112826" T="0.222565"/>
      <pos A="0.112826" C="0.112826" G="0.771262" T="0.00308642"/>
      <pos A="0.112826" C="0.661523" G="0.222565" T="0.00308642"/>
      <pos A="0.112826" C="0.00308642" G="0.332304" T="0.551784"/>
      <pos A="0.222565" C="0.112826" G="0.661523" T="0.00308642"/>
      <pos A="0.222565" C="0.332304" G="0.332304" T="0.112826"/>
      <pos A="0.112826" C="0.222565" G="0.661523" T="0.00308642"/>
      <pos A="0.00308642" C="0.442043" G="0.551784" T="0.00308642"/>
      <pos A="0.112826" C="0.332304" G="0.551784" T="0.00308642"/>
      <pos A="0.112826" C="0.332304" G="0.442043" T="0.112826"/>
      <pos A="0.222565" C="0.442043" G="0.332304" T="0.00308642"/>
      <pos A="0.112826" C="0.442043" G="0.442043" T="0.00308642"/>
      <pos A="0.00308642" C="0.222565" G="0.661523" T="0.112826"/>
      <pos A="0.332304" C="0.442043" G="0.00308642" T="0.222565"/>
      <pos A="0.332304" C="0.332304" G="0.332304" T="0.00308642"/>
      <pos A="0.00308642" C="0.551784" G="0.332304" T="0.112826"/>
      <pos A="0.00308642" C="0.332304" G="0.661523" T="0.00308642"/>
      <pos A="0.00308642" C="0.661523" G="0.332304" T="0.00308642"/>
      <pos A="0.00308642" C="0.551784" G="0.442043" T="0.00308642"/>
      <pos A="0.222565" C="0.222565" G="0.442043" T="0.112826"/>
      <pos A="0.112826" C="0.771262" G="0.112826" T="0.00308642"/>
      <pos A="0.222565" C="0.442043" G="0.332304" T="0.00308642"/>
      <pos A="0.00308642" C="0.00308642" G="0.551784" T="0.442043"/>
      <pos A="0.00308642" C="0.222565" G="0.661523" T="0.112826"/>
      <pos A="0.222565" C="0.222565" G="0.332304" T="0.222565"/>
      <pos A="0.00308642" C="0.442043" G="0.551784" T="0.00308642"/>
      <pos A="0.661523" C="0.222565" G="0.112826" T="0.00308642"/>
      <pos A="0.222565" C="0.112826" G="0.551784" T="0.112826"/>
      <pos A="0.00308642" C="0.661523" G="0.332304" T="0.00308642"/>
      <pos A="0.551784" C="0.112826" G="0.222565" T="0.112826"/>
      <pos A="0.00308642" C="0.00308642" G="0.771262" T="0.222565"/>
      <pos A="0.222565" C="0.332304" G="0.222565" T="0.222565"/>
      <pos A="0.222565" C="0.332304" G="0.442043" T="0.00308642"/>
      <pos A="0.332304" C="0.442043" G="0.112826" T="0.112826"/>
      <pos A="0.00308642" C="0.442043" G="0.551784" T="0.00308642"/>
      <pos A="0.00308642" C="0.661523" G="0.222565" T="0.112826"/>
      <pos A="0.112826" C="0.222565" G="0.551784" T="0.112826"/>
      <pos A="0.00308642" C="0.661523" G="0.112826" T="0.222565"/>
    </motif>
    <motif db="0" id="M64" alt="O64" length="40" nsites="8" evalue="1.3e-003">
      <pos A="0.00308642" C="0.126543" G="0.867284" T="0.00308642"/>
      <pos A="0.126543" C="0.25" G="0.25" T="0.373457"/>
      <pos A="0.126543" C="0.496914" G="0.373457" T="0.00308642"/>
      <pos A="0.25" C="0.126543" G="0.62037" T="0.00308642"/>
      <pos A="0.00308642" C="0.126543" G="0.867284" T="0.00308642"/>
      <pos A="0.00308642" C="0.25" G="0.743827" T="0.00308642"/>
      <pos A="0.00308642" C="0.126543" G="0.867284" T="0.00308642"/>
      <pos A="0.496914" C="0.373457" G="0.126543" T="0.00308642"/>
      <pos A="0.25" C="0.00308642" G="0.373457" T="0.373457"/>
      <pos A="0.00308642" C="0.373457" G="0.62037" T="0.00308642"/>
      <pos A="0.126543" C="0.62037" G="0.00308642" T="0.25"/>
      <pos A="0.496914" C="0.126543" G="0.00308642" T="0.373457"/>
      <pos A="0.00308642" C="0.126543" G="0.867284" T="0.00308642"/>
      <pos A="0.126543" C="0.126543" G="0.743827" T="0.00308642"/>
      <pos A="0.126543" C="0.126543" G="0.62037" T="0.126543"/>
      <pos A="0.126543" C="0.62037" G="0.25" T="0.00308642"/>
      <pos A="0.373457" C="0.00308642" G="0.00308642" T="0.62037"/>
      <pos A="0.00308642" C="0.00308642" G="0.990741" T="0.00308642"/>
      <pos A="0.00308642" C="0.62037" G="0.373457" T="0.00308642"/>
      <pos A="0.126543" C="0.00308642" G="0.867284" T="0.00308642"/>
      <pos A="0.126543" C="0.25" G="0.62037" T="0.00308642"/>
      <pos A="0.126543" C="0.496914" G="0.126543" T="0.25"/>
      <pos A="0.00308642" C="0.126543" G="0.867284" T="0.00308642"/>
      <pos A="0.126543" C="0.373457" G="0.126543" T="0.373457"/>
      <pos A="0.126543" C="0.00308642" G="0.867284" T="0.00308642"/>
      <pos A="0.126543" C="0.00308642" G="0.867284" T="0.00308642"/>
      <pos A="0.126543" C="0.126543" G="0.373457" T="0.373457"/>
      <pos A="0.126543" C="0.373457" G="0.496914" T="0.00308642"/>
      <pos A="0.496914" C="0.00308642" G="0.496914" T="0.00308642"/>
      <pos A="0.25" C="0.00308642" G="0.496914" T="0.25"/>
      <pos A="0.126543" C="0.126543" G="0.00308642" T="0.743827"/>
      <pos A="0.00308642" C="0.743827" G="0.25" T="0.00308642"/>
      <pos A="0.00308642" C="0.62037" G="0.00308642" T="0.373457"/>
      <pos A="0.00308642" C="0.496914" G="0.00308642" T="0.496914"/>
      <pos A="0.00308642" C="0.990741" G="0.00308642" T="0.00308642"/>
      <pos A="0.496914" C="0.25" G="0.126543" T="0.126543"/>
      <pos A="0.126543" C="0.126543" G="0.743827" T="0.00308642"/>
      <pos A="0.00308642" C="0.00308642" G="0.990741" T="0.00308642"/>
      <pos A="0.373457" C="0.00308642" G="0.62037" T="0.00308642"/>
      <pos A="0.496914" C="0.25" G="0.25" T="0.00308642"/>
    </motif>
    <motif db="0" id="M66" alt="O66" length="40" nsites="8" evalue="1.3e-003">
      <pos A="0.79321" C="0.00308642" G="0.00308642" T="0.200617"/>
      <pos A="0.00308642" C="0.398148" G="0.398148" T="0.200617"/>
      <pos A="0.595679" C="0.200617" G="0.200617" T="0.00308642"/>
      <pos A="0.00308642" C="0.200617" G="0.00308642" T="0.79321"/>
      <pos A="0.79321" C="0.200617" G="0.00308642" T="0.00308642"/>
      <pos A="0.595679" C="0.00308642" G="0.00308642" T="0.398148"/>
      <pos A="0.00308642" C="0.200617" G="0.200617" T="0.595679"/>
      <pos A="0.00308642" C="0.200617" G="0.595679" T="0.200617"/>
      <pos A="0.398148" C="0.00308642" G="0.398148" T="0.200617"/>
      <pos A="0.00308642" C="0.79321" G="0.200617" T="0.00308642"/>
      <pos A="0.00308642" C="0.595679" G="0.398148" T="0.00308642"/>
      <pos A="0.00308642" C="0.200617" G="0.398148" T="0.398148"/>
      <pos A="0.00308642" C="0.398148" G="0.398148" T="0.200617"/>
      <pos A="0.00308642" C="0.200617" G="0.200617" T="0.595679"/>
      <pos A="0.00308642" C="0.200617" G="0.398148" T="0.398148"/>
      <pos A="0.200617" C="0.200617" G="0.398148" T="0.200617"/>
      <pos A="0.200617" C="0.79321" G="0.00308642" T="0.00308642"/>
      <pos A="0.595679" C="0.00308642" G="0.200617" T="0.200617"/>
      <pos A="0.398148" C="0.200617" G="0.398148" T="0.00308642"/>
      <pos A="0.595679" C="0.00308642" G="0.00308642" T="0.398148"/>
      <pos A="0.00308642" C="0.00308642" G="0.595679" T="0.398148"/>
      <pos A="0.00308642" C="0.00308642" G="0.398148" T="0.595679"/>
      <pos A="0.00308642" C="0.200617" G="0.79321" T="0.00308642"/>
      <pos A="0.200617" C="0.200617" G="0.200617" T="0.398148"/>
      <pos A="0.200617" C="0.200617" G="0.200617" T="0.398148"/>
      <pos A="0.00308642" C="0.398148" G="0.200617" T="0.398148"/>
      <pos A="0.595679" C="0.398148" G="0.00308642" T="0.00308642"/>
      <pos A="0.595679" C="0.200617" G="0.200617" T="0.00308642"/>
      <pos A="0.200617" C="0.595679" G="0.00308642" T="0.200617"/>
      <pos A="0.00308642" C="0.398148" G="0.200617" T="0.398148"/>
      <pos A="0.398148" C="0.200617" G="0.00308642" T="0.398148"/>
      <pos A="0.00308642" C="0.990741" G="0.00308642" T="0.00308642"/>
      <pos A="0.00308642" C="0.79321" G="0.200617" T="0.00308642"/>
      <pos A="0.398148" C="0.00308642" G="0.595679" T="0.00308642"/>
      <pos A="0.200617" C="0.200617" G="0.00308642" T="0.595679"/>
      <pos A="0.00308642" C="0.00308642" G="0.990741" T="0.00308642"/>
      <pos A="0.200617" C="0.398148" G="0.398148" T="0.00308642"/>
      <pos A="0.398148" C="0.398148" G="0.200617" T="0.00308642"/>
      <pos A="0.595679" C="0.00308642" G="0.200617" T="0.200617"/>
      <pos A="0.00308642" C="0.595679" G="0.200617" T="0.200617"/>
    </motif>
    <motif db="0" id="M67" alt="O67" length="40" nsites="8" evalue="1.3e-003">
      <pos A="0.208519" C="0.413951" G="0.200617" T="0.176914"/>
      <pos A="0.121605" C="0.564074" G="0.192716" T="0.121605"/>
      <pos A="0.232222" C="0.224321" G="0.398148" T="0.145309"/>
      <pos A="0.0425926" C="0.382346" G="0.366543" T="0.208519"/>
      <pos A="0.169012" C="0.105802" G="0.579877" T="0.145309"/>
      <pos A="0.374444" C="0.263827" G="0.303333" T="0.0583951"/>
      <pos A="0.224321" C="0.208519" G="0.374444" T="0.192716"/>
      <pos A="0.0504938" C="0.469259" G="0.311235" T="0.169012"/>
      <pos A="0.224321" C="0.421852" G="0.161111" T="0.192716"/>
      <pos A="0.0979012" C="0.406049" G="0.358642" T="0.137407"/>
      <pos A="0.0979012" C="0.287531" G="0.413951" T="0.200617"/>
      <pos A="0.169012" C="0.34284" G="0.358642" T="0.129506"/>
      <pos A="0.295432" C="0.350741" G="0.240123" T="0.113704"/>
      <pos A="0.21642" C="0.366543" G="0.255926" T="0.161111"/>
      <pos A="0.200617" C="0.145309" G="0.556173" T="0.0979012"/>
      <pos A="0.208519" C="0.240123" G="0.311235" T="0.240123"/>
      <pos A="0.145309" C="0.453457" G="0.287531" T="0.113704"/>
      <pos A="0.303333" C="0.184815" G="0.437654" T="0.0741975"/>
      <pos A="0.208519" C="0.366543" G="0.366543" T="0.0583951"/>
      <pos A="0.255926" C="0.263827" G="0.406049" T="0.0741975"/>
      <pos A="0.09" C="0.358642" G="0.303333" T="0.248025"/>
      <pos A="0.137407" C="0.303333" G="0.319136" T="0.240123"/>
      <pos A="0.271728" C="0.382346" G="0.21642" T="0.129506"/>
      <pos A="0.169012" C="0.319136" G="0.327037" T="0.184815"/>
      <pos A="0.0504938" C="0.334938" G="0.358642" T="0.255926"/>
      <pos A="0.263827" C="0.263827" G="0.192716" T="0.27963"/>
      <pos A="0.0979012" C="0.21642" G="0.492963" T="0.192716"/>
      <pos A="0.232222" C="0.398148" G="0.248025" T="0.121605"/>
      <pos A="0.121605" C="0.366543" G="0.27963" T="0.232222"/>
      <pos A="0.137407" C="0.374444" G="0.295432" T="0.192716"/>
      <pos A="0.161111" C="0.295432" G="0.437654" T="0.105802"/>
      <pos A="0.34284" C="0.366543" G="0.232222" T="0.0583951"/>
      <pos A="0.184815" C="0.263827" G="0.413951" T="0.137407"/>
      <pos A="0.0979012" C="0.358642" G="0.453457" T="0.09"/>
      <pos A="0.15321" C="0.255926" G="0.445556" T="0.145309"/>
      <pos A="0.09" C="0.492963" G="0.21642" T="0.200617"/>
      <pos A="0.129506" C="0.319136" G="0.327037" T="0.224321"/>
      <pos A="0.15321" C="0.358642" G="0.327037" T="0.161111"/>
      <pos A="0.200617" C="0.358642" G="0.319136" T="0.121605"/>
      <pos A="0.232222" C="0.192716" G="0.366543" T="0.208519"/>
    </motif>
    <motif db="0" id="M69" alt="O69" length="40" nsites="8" evalue="1.3e-003">
      <pos A="0.00308642" C="0.990741" G="0.00308642" T="0.00308642"/>
      <pos A="0.00308642" C="0.990741" G="0.00308642" T="0.00308642"/>
      <pos A="0.00308642" C="0.00308642" G="0.990741" T="0.00308642"/>
      <pos A="0.00308642" C="0.00308642" G="0.990741" T="0.00308642"/>
      <pos A="0.00308642" C="0.00308642" G="0.990741" T="0.00308642"/>
      <pos A="0.00308642" C="0.990741" G="0.00308642" T="0.00308642"/>
      <pos A="0.00308642" C="0.990741" G="0.00308642" T="0.00308642"/>
      <pos A="0.990741" C="0.00308642" G="0.00308642" T="0.00308642"/>
      <pos A="0.00308642" C="0.00308642" G="0.990741" T="0.00308642"/>
      <pos A="0.990741" C="0.00308642" G="0.00308642" T="0.00308642"/>
      <pos A="0.00308642" C="0.00308642" G="0.990741" T="0.00308642"/>
      <pos A="0.00308642" C="0.990741" G="0.00308642" T="0.00308642"/>
      <pos A="0.00308642" C="0.00308642" G="0.00308642" T="0.990741"/>
      <pos A="0.00308642" C="0.00308642" G="0.00308642" T="0.990741"/>
      <pos A="0.00308642" C="0.990741" G="0.00308642" T="0.00308642"/>
      <pos A="0.00308642" C="0.00308642" G="0.990741" T="0.00308642"/>
      <pos A="0.00308642" C="0.990741" G="0.00308642" T="0.00308642"/>
      <pos A="0.00308642" C="0.00308642" G="0.00308642" T="0.990741"/>
      <pos A="0.00308642" C="0.990741" G="0.00308642" T="0.00308642"/>
      <pos A="0.00308642" C="0.990741" G="0.00308642" T="0.00308642"/>
      <pos A="0.00308642" C="0.00308642" G="0.00308642" T="0.990741"/>
      <pos A="0.00308642" C="0.00308642" G="0.00308642" T="0.990741"/>
      <pos A="0.00308642" C="0.990741" G="0.00308642" T="0.00308642"/>
      <pos A="0.00308642" C="0.00308642" G="0.00308642" T="0.990741"/>
      <pos A="0.00308642" C="0.00308642" G="0.990741" T="0.00308642"/>
      <pos A="0.00308642" C="0.990741" G="0.00308642" T="0.00308642"/>
      <pos A="0.00308642" C="0.990741" G="0.00308642" T="0.00308642"/>
      <pos A="0.00308642" C="0.00308642" G="0.990741" T="0.00308642"/>
      <pos A="0.00308642" C="0.990741" G="0.00308642" T="0.00308642"/>
      <pos A="0.00308642" C="0.00308642" G="0.990741" T="0.00308642"/>
      <pos A="0.00308642" C="0.00308642" G="0.990741" T="0.00308642"/>
      <pos A="0.00308642" C="0.990741" G="0.00308642" T="0.00308642"/>
      <pos A="0.00308642" C="0.00308642" G="0.990741" T="0.00308642"/>
      <pos A="0.00308642" C="0.990741" G="0.00308642" T="0.00308642"/>
      <pos A="0.00308642" C="0.00308642" G="0.990741" T="0.00308642"/>
      <pos A="0.00308642" C="0.990741" G="0.00308642" T="0.00308642"/>
      <pos A="0.00308642" C="0.00308642" G="0.990741" T="0.00308642"/>
      <pos A="0.00308642" C="0.990741" G="0.00308642" T="0.00308642"/>
      <pos A="0.00308642" C="0.990741" G="0.00308642" T="0.00308642"/>
      <pos A="0.00308642" C="0.990741" G="0.00308642" T="0.00308642"/>
    </motif>
    <motif db="0" id="M70" alt="O70" length="40" nsites="8" evalue="1.3e-003">
      <pos A="0.00308642" C="0.00308642" G="0.990741" T="0.00308642"/>
      <pos A="0.990741" C="0.00308642" G="0.00308642" T="0.00308642"/>
      <pos A="0.990741" C="0.00308642" G="0.00308642" T="0.00308642"/>
      <pos A="0.00308642" C="0.00308642" G="0.00308642" T="0.990741"/>
      <pos A="0.990741" C="0.00308642" G="0.00308642" T="0.00308642"/>
      <pos A="0.990741" C="0.00308642" G="0.00308642" T="0.00308642"/>
      <pos A="0.990741" C="0.00308642" G="0.00308642" T="0.00308642"/>
      <pos A="0.00308642" C="0.990741" G="0.00308642" T="0.00308642"/>
      <pos A="0.00308642" C="0.00308642" G="0.990741" T="0.00308642"/>
      <pos A="0.00308642" C="0.00308642" G="0.990741" T="0.00308642"/>
      <pos A="0.00308642" C="0.00308642" G="0.990741" T="0.00308642"/>
      <pos A="0.00308642" C="0.00308642" G="0.990741" T="0.00308642"/>
      <pos A="0.00308642" C="0.990741" G="0.00308642" T="0.00308642"/>
      <pos A="0.00308642" C="0.990741" G="0.00308642" T="0.00308642"/>
      <pos A="0.00308642" C="0.00308642" G="0.990741" T="0.00308642"/>
      <pos A="0.00308642" C="0.00308642" G="0.990741" T="0.00308642"/>
      <pos A="0.00308642" C="0.990741" G="0.00308642" T="0.00308642"/>
      <pos A="0.990741" C="0.00308642" G="0.00308642" T="0.00308642"/>
      <pos A="0.00308642" C="0.990741" G="0.00308642" T="0.00308642"/>
      <pos A="0.990741" C="0.00308642" G="0.00308642" T="0.00308642"/>
      <pos A="0.00308642" C="0.990741" G="0.00308642" T="0.00308642"/>
      <pos A="0.990741" C="0.00308642" G="0.00308642" T="0.00308642"/>
      <pos A="0.990741" C="0.00308642" G="0.00308642" T="0.00308642"/>
      <pos A="0.00308642" C="0.990741" G="0.00308642" T="0.00308642"/>
      <pos A="0.00308642" C="0.00308642" G="0.990741" T="0.00308642"/>
      <pos A="0.00308642" C="0.990741" G="0.00308642" T="0.00308642"/>
      <pos A="0.00308642" C="0.00308642" G="0.00308642" T="0.990741"/>
      <pos A="0.990741" C="0.00308642" G="0.00308642" T="0.00308642"/>
      <pos A="0.990741" C="0.00308642" G="0.00308642" T="0.00308642"/>
      <pos A="0.00308642" C="0.00308642" G="0.990741" T="0.00308642"/>
      <pos A="0.00308642" C="0.00308642" G="0.990741" T="0.00308642"/>
      <pos A="0.00308642" C="0.990741" G="0.00308642" T="0.00308642"/>
      <pos A="0.990741" C="0.00308642" G="0.00308642" T="0.00308642"/>
      <pos A="0.990741" C="0.00308642" G="0.00308642" T="0.00308642"/>
      <pos A="0.00308642" C="0.00308642" G="0.990741" T="0.00308642"/>
      <pos A="0.00308642" C="0.00308642" G="0.00308642" T="0.990741"/>
      <pos A="0.00308642" C="0.990741" G="0.00308642" T="0.00308642"/>
      <pos A="0.990741" C="0.00308642" G="0.00308642" T="0.00308642"/>
      <pos A="0.00308642" C="0.990741" G="0.00308642" T="0.00308642"/>
      <pos A="0.00308642" C="0.00308642" G="0.990741" T="0.00308642"/>
    </motif>
    <motif db="0" id="M71" alt="O71" length="40" nsites="8" evalue="1.3e-003">
      <pos A="0.121605" C="0.27963" G="0.445556" T="0.15321"/>
      <pos A="0.224321" C="0.184815" G="0.382346" T="0.208519"/>
      <pos A="0.311235" C="0.303333" G="0.200617" T="0.184815"/>
      <pos A="0.208519" C="0.192716" G="0.382346" T="0.21642"/>
      <pos A="0.21642" C="0.200617" G="0.461358" T="0.121605"/>
      <pos A="0.15321" C="0.461358" G="0.303333" T="0.0820988"/>
      <pos A="0.137407" C="0.421852" G="0.271728" T="0.169012"/>
      <pos A="0.145309" C="0.461358" G="0.176914" T="0.21642"/>
      <pos A="0.287531" C="0.445556" G="0.184815" T="0.0820988"/>
      <pos A="0.224321" C="0.0741975" G="0.47716" T="0.224321"/>
      <pos A="0.224321" C="0.232222" G="0.421852" T="0.121605"/>
      <pos A="0.145309" C="0.327037" G="0.445556" T="0.0820988"/>
      <pos A="0.200617" C="0.366543" G="0.303333" T="0.129506"/>
      <pos A="0.350741" C="0.319136" G="0.208519" T="0.121605"/>
      <pos A="0.113704" C="0.366543" G="0.421852" T="0.0979012"/>
      <pos A="0.224321" C="0.398148" G="0.200617" T="0.176914"/>
      <pos A="0.105802" C="0.248025" G="0.366543" T="0.27963"/>
      <pos A="0.129506" C="0.47716" G="0.240123" T="0.15321"/>
      <pos A="0.129506" C="0.192716" G="0.508765" T="0.169012"/>
      <pos A="0.113704" C="0.374444" G="0.327037" T="0.184815"/>
      <pos A="0.271728" C="0.271728" G="0.271728" T="0.184815"/>
      <pos A="0.176914" C="0.105802" G="0.461358" T="0.255926"/>
      <pos A="0.176914" C="0.492963" G="0.248025" T="0.0820988"/>
      <pos A="0.248025" C="0.255926" G="0.358642" T="0.137407"/>
      <pos A="0.145309" C="0.271728" G="0.303333" T="0.27963"/>
      <pos A="0.208519" C="0.406049" G="0.176914" T="0.208519"/>
      <pos A="0.0741975" C="0.47716" G="0.240123" T="0.208519"/>
      <pos A="0.295432" C="0.34284" G="0.161111" T="0.200617"/>
      <pos A="0.176914" C="0.271728" G="0.413951" T="0.137407"/>
      <pos A="0.145309" C="0.390247" G="0.382346" T="0.0820988"/>
      <pos A="0.184815" C="0.406049" G="0.248025" T="0.161111"/>
      <pos A="0.113704" C="0.137407" G="0.500864" T="0.248025"/>
      <pos A="0.113704" C="0.421852" G="0.358642" T="0.105802"/>
      <pos A="0.224321" C="0.413951" G="0.240123" T="0.121605"/>
      <pos A="0.224321" C="0.366543" G="0.34284" T="0.0662963"/>
      <pos A="0.15321" C="0.232222" G="0.445556" T="0.169012"/>
      <pos A="0.137407" C="0.54037" G="0.208519" T="0.113704"/>
      <pos A="0.271728" C="0.0820988" G="0.429753" T="0.21642"/>
      <pos A="0.0820988" C="0.303333" G="0.469259" T="0.145309"/>
      <pos A="0.137407" C="0.390247" G="0.311235" T="0.161111"/>
    </motif>
    <motif db="0" id="M72" alt="O72" length="40" nsites="8" evalue="1.3e-003">
      <pos A="0.232222" C="0.248025" G="0.390247" T="0.129506"/>
      <pos A="0.137407" C="0.327037" G="0.382346" T="0.15321"/>
      <pos A="0.21642" C="0.311235" G="0.311235" T="0.161111"/>
      <pos A="0.09" C="0.350741" G="0.390247" T="0.169012"/>
      <pos A="0.263827" C="0.303333" G="0.327037" T="0.105802"/>
      <pos A="0.145309" C="0.303333" G="0.34284" T="0.208519"/>
      <pos A="0.105802" C="0.374444" G="0.453457" T="0.0662963"/>
      <pos A="0.176914" C="0.334938" G="0.232222" T="0.255926"/>
      <pos A="0.176914" C="0.34284" G="0.303333" T="0.176914"/>
      <pos A="0.15321" C="0.366543" G="0.287531" T="0.192716"/>
      <pos A="0.287531" C="0.161111" G="0.350741" T="0.200617"/>
      <pos A="0.232222" C="0.350741" G="0.303333" T="0.113704"/>
      <pos A="0.224321" C="0.413951" G="0.240123" T="0.121605"/>
      <pos A="0.169012" C="0.240123" G="0.485062" T="0.105802"/>
      <pos A="0.113704" C="0.21642" G="0.406049" T="0.263827"/>
      <pos A="0.248025" C="0.303333" G="0.15321" T="0.295432"/>
      <pos A="0.398148" C="0.113704" G="0.295432" T="0.192716"/>
      <pos A="0.0662963" C="0.366543" G="0.413951" T="0.15321"/>
      <pos A="0.232222" C="0.27963" G="0.413951" T="0.0741975"/>
      <pos A="0.161111" C="0.334938" G="0.303333" T="0.200617"/>
      <pos A="0.224321" C="0.492963" G="0.208519" T="0.0741975"/>
      <pos A="0.192716" C="0.437654" G="0.255926" T="0.113704"/>
      <pos A="0.137407" C="0.27963" G="0.374444" T="0.208519"/>
      <pos A="0.105802" C="0.224321" G="0.556173" T="0.113704"/>
      <pos A="0.0741975" C="0.390247" G="0.374444" T="0.161111"/>
      <pos A="0.09" C="0.595679" G="0.15321" T="0.161111"/>
      <pos A="0.208519" C="0.303333" G="0.255926" T="0.232222"/>
      <pos A="0.145309" C="0.358642" G="0.421852" T="0.0741975"/>
      <pos A="0.105802" C="0.390247" G="0.21642" T="0.287531"/>
      <pos A="0.248025" C="0.232222" G="0.390247" T="0.129506"/>
      <pos A="0.224321" C="0.145309" G="0.532469" T="0.0979012"/>
      <pos A="0.263827" C="0.327037" G="0.248025" T="0.161111"/>
      <pos A="0.145309" C="0.0741975" G="0.643086" T="0.137407"/>
      <pos A="0.121605" C="0.319136" G="0.47716" T="0.0820988"/>
      <pos A="0.113704" C="0.47716" G="0.232222" T="0.176914"/>
      <pos A="0.121605" C="0.413951" G="0.311235" T="0.15321"/>
      <pos A="0.255926" C="0.192716" G="0.334938" T="0.21642"/>
      <pos A="0.255926" C="0.492963" G="0.0741975" T="0.176914"/>
      <pos A="0.15321" C="0.248025" G="0.319136" T="0.27963"/>
      <pos A="0.0583951" C="0.500864" G="0.319136" T="0.121605"/>
    </motif>
    <motif db="0" id="M74" alt="O74" length="40" nsites="8" evalue="1.3e-003">
      <pos A="0.0662963" C="0.319136" G="0.327037" T="0.287531"/>
      <pos A="0.129506" C="0.34284" G="0.413951" T="0.113704"/>
      <pos A="0.382346" C="0.334938" G="0.192716" T="0.09"/>
      <pos A="0.303333" C="0.453457" G="0.200617" T="0.0425926"/>
      <pos A="0.15321" C="0.224321" G="0.516667" T="0.105802"/>
      <pos A="0.263827" C="0.390247" G="0.145309" T="0.200617"/>
      <pos A="0.334938" C="0.137407" G="0.295432" T="0.232222"/>
      <pos A="0.0741975" C="0.437654" G="0.303333" T="0.184815"/>
      <pos A="0.295432" C="0.295432" G="0.184815" T="0.224321"/>
      <pos A="0.137407" C="0.461358" G="0.287531" T="0.113704"/>
      <pos A="0.232222" C="0.27963" G="0.421852" T="0.0662963"/>
      <pos A="0.09" C="0.232222" G="0.587778" T="0.09"/>
      <pos A="0.319136" C="0.192716" G="0.374444" T="0.113704"/>
      <pos A="0.15321" C="0.453457" G="0.255926" T="0.137407"/>
      <pos A="0.113704" C="0.334938" G="0.263827" T="0.287531"/>
      <pos A="0.09" C="0.27963" G="0.508765" T="0.121605"/>
      <pos A="0.137407" C="0.271728" G="0.390247" T="0.200617"/>
      <pos A="0.129506" C="0.374444" G="0.327037" T="0.169012"/>
      <pos A="0.263827" C="0.350741" G="0.192716" T="0.192716"/>
      <pos A="0.129506" C="0.311235" G="0.390247" T="0.169012"/>
      <pos A="0.21642" C="0.263827" G="0.437654" T="0.0820988"/>
      <pos A="0.263827" C="0.382346" G="0.161111" T="0.192716"/>
      <pos A="0.255926" C="0.184815" G="0.366543" T="0.192716"/>
      <pos A="0.248025" C="0.319136" G="0.358642" T="0.0741975"/>
      <pos A="0.161111" C="0.303333" G="0.271728" T="0.263827"/>
      <pos A="0.0741975" C="0.327037" G="0.311235" T="0.287531"/>
      <pos A="0.0741975" C="0.421852" G="0.27963" T="0.224321"/>
      <pos A="0.184815" C="0.319136" G="0.287531" T="0.208519"/>
      <pos A="0.21642" C="0.248025" G="0.390247" T="0.145309"/>
      <pos A="0.192716" C="0.271728" G="0.374444" T="0.161111"/>
      <pos A="0.169012" C="0.287531" G="0.406049" T="0.137407"/>
      <pos A="0.0820988" C="0.34284" G="0.453457" T="0.121605"/>
      <pos A="0.137407" C="0.516667" G="0.295432" T="0.0504938"/>
      <pos A="0.161111" C="0.390247" G="0.406049" T="0.0425926"/>
      <pos A="0.169012" C="0.319136" G="0.327037" T="0.184815"/>
      <pos A="0.121605" C="0.255926" G="0.429753" T="0.192716"/>
      <pos A="0.137407" C="0.334938" G="0.366543" T="0.161111"/>
      <pos A="0.145309" C="0.532469" G="0.169012" T="0.15321"/>
      <pos A="0.192716" C="0.429753" G="0.192716" T="0.184815"/>
      <pos A="0.303333" C="0.255926" G="0.303333" T="0.137407"/>
    </motif>
    <motif db="0" id="M75" alt="O75" length="40" nsites="8" evalue="1.3e-003">
      <pos A="0.263827" C="0.248025" G="0.327037" T="0.161111"/>
      <pos A="0.0979012" C="0.437654" G="0.413951" T="0.0504938"/>
      <pos A="0.200617" C="0.366543" G="0.398148" T="0.0346914"/>
      <pos A="0.240123" C="0.27963" G="0.287531" T="0.192716"/>
      <pos A="0.113704" C="0.263827" G="0.390247" T="0.232222"/>
      <pos A="0.113704" C="0.406049" G="0.255926" T="0.224321"/>
      <pos A="0.240123" C="0.232222" G="0.453457" T="0.0741975"/>
      <pos A="0.0820988" C="0.485062" G="0.248025" T="0.184815"/>
      <pos A="0.161111" C="0.358642" G="0.327037" T="0.15321"/>
      <pos A="0.319136" C="0.263827" G="0.232222" T="0.184815"/>
      <pos A="0.105802" C="0.271728" G="0.421852" T="0.200617"/>
      <pos A="0.311235" C="0.429753" G="0.161111" T="0.0979012"/>
      <pos A="0.287531" C="0.271728" G="0.248025" T="0.192716"/>
      <pos A="0.184815" C="0.287531" G="0.358642" T="0.169012"/>
      <pos A="0.208519" C="0.224321" G="0.445556" T="0.121605"/>
      <pos A="0.224321" C="0.192716" G="0.421852" T="0.161111"/>
      <pos A="0.121605" C="0.516667" G="0.319136" T="0.0425926"/>
      <pos A="0.176914" C="0.358642" G="0.311235" T="0.15321"/>
      <pos A="0.192716" C="0.200617" G="0.382346" T="0.224321"/>
      <pos A="0.192716" C="0.232222" G="0.390247" T="0.184815"/>
      <pos A="0.0267901" C="0.469259" G="0.27963" T="0.224321"/>
      <pos A="0.137407" C="0.334938" G="0.374444" T="0.15321"/>
      <pos A="0.137407" C="0.303333" G="0.485062" T="0.0741975"/>
      <pos A="0.137407" C="0.508765" G="0.169012" T="0.184815"/>
      <pos A="0.0820988" C="0.255926" G="0.311235" T="0.350741"/>
      <pos A="0.21642" C="0.295432" G="0.169012" T="0.319136"/>
      <pos A="0.0820988" C="0.334938" G="0.398148" T="0.184815"/>
      <pos A="0.248025" C="0.21642" G="0.303333" T="0.232222"/>
      <pos A="0.21642" C="0.255926" G="0.413951" T="0.113704"/>
      <pos A="0.263827" C="0.311235" G="0.311235" T="0.113704"/>
      <pos A="0.208519" C="0.248025" G="0.445556" T="0.0979012"/>
      <pos A="0.255926" C="0.319136" G="0.34284" T="0.0820988"/>
      <pos A="0.113704" C="0.303333" G="0.34284" T="0.240123"/>
      <pos A="0.0583951" C="0.469259" G="0.21642" T="0.255926"/>
      <pos A="0.176914" C="0.311235" G="0.295432" T="0.21642"/>
      <pos A="0.27963" C="0.248025" G="0.406049" T="0.0662963"/>
      <pos A="0.21642" C="0.406049" G="0.161111" T="0.21642"/>
      <pos A="0.0979012" C="0.311235" G="0.492963" T="0.0979012"/>
      <pos A="0.200617" C="0.413951" G="0.319136" T="0.0662963"/>
      <pos A="0.15321" C="0.390247" G="0.271728" T="0.184815"/>
    </motif>
    <motif db="0" id="M76" alt="O76" length="40" nsites="8" evalue="1.3e-003">
      <pos A="0.00308642" C="0.00308642" G="0.990741" T="0.00308642"/>
      <pos A="0.00308642" C="0.990741" G="0.00308642" T="0.00308642"/>
      <pos A="0.00308642" C="0.990741" G="0.00308642" T="0.00308642"/>
      <pos A="0.00308642" C="0.00308642" G="0.990741" T="0.00308642"/>
      <pos A="0.00308642" C="0.990741" G="0.00308642" T="0.00308642"/>
      <pos A="0.990741" C="0.00308642" G="0.00308642" T="0.00308642"/>
      <pos A="0.00308642" C="0.990741" G="0.00308642" T="0.00308642"/>
      <pos A="0.00308642" C="0.00308642" G="0.990741" T="0.00308642"/>
      <pos A="0.990741" C="0.00308642" G="0.00308642" T="0.00308642"/>
      <pos A="0.00308642" C="0.00308642" G="0.00308642" T="0.990741"/>
      <pos A="0.00308642" C="0.990741" G="0.00308642" T="0.00308642"/>
      <pos A="0.00308642" C="0.990741" G="0.00308642" T="0.00308642"/>
      <pos A="0.00308642" C="0.00308642" G="0.990741" T="0.00308642"/>
      <pos A="0.00308642" C="0.990741" G="0.00308642" T="0.00308642"/>
      <pos A="0.00308642" C="0.990741" G="0.00308642" T="0.00308642"/>
      <pos A="0.00308642" C="0.990741" G="0.00308642" T="0.00308642"/>
      <pos A="0.00308642" C="0.990741" G="0.00308642" T="0.00308642"/>
      <pos A="0.00308642" C="0.00308642" G="0.990741" T="0.00308642"/>
      <pos A="0.00308642" C="0.00308642" G="0.990741" T="0.00308642"/>
      <pos A="0.00308642" C="0.990741" G="0.00308642" T="0.00308642"/>
      <pos A="0.00308642" C="0.00308642" G="0.990741" T="0.00308642"/>
      <pos A="0.00308642" C="0.990741" G="0.00308642" T="0.00308642"/>
      <pos A="0.00308642" C="0.00308642" G="0.990741" T="0.00308642"/>
      <pos A="0.00308642" C="0.00308642" G="0.990741" T="0.00308642"/>
      <pos A="0.00308642" C="0.990741" G="0.00308642" T="0.00308642"/>
      <pos A="0.00308642" C="0.990741" G="0.00308642" T="0.00308642"/>
      <pos A="0.00308642" C="0.00308642" G="0.990741" T="0.00308642"/>
      <pos A="0.00308642" C="0.990741" G="0.00308642" T="0.00308642"/>
      <pos A="0.00308642" C="0.990741" G="0.00308642" T="0.00308642"/>
      <pos A="0.00308642" C="0.00308642" G="0.00308642" T="0.990741"/>
      <pos A="0.00308642" C="0.990741" G="0.00308642" T="0.00308642"/>
      <pos A="0.00308642" C="0.00308642" G="0.990741" T="0.00308642"/>
      <pos A="0.00308642" C="0.990741" G="0.00308642" T="0.00308642"/>
      <pos A="0.00308642" C="0.990741" G="0.00308642" T="0.00308642"/>
      <pos A="0.990741" C="0.00308642" G="0.00308642" T="0.00308642"/>
      <pos A="0.990741" C="0.00308642" G="0.00308642" T="0.00308642"/>
      <pos A="0.990741" C="0.00308642" G="0.00308642" T="0.00308642"/>
      <pos A="0.00308642" C="0.990741" G="0.00308642" T="0.00308642"/>
      <pos A="0.990741" C="0.00308642" G="0.00308642" T="0.00308642"/>
      <pos A="0.00308642" C="0.00308642" G="0.990741" T="0.00308642"/>
    </motif>
    <motif db="0" id="M77" alt="O77" length="40" nsites="8" evalue="1.3e-003">
      <pos A="0.398148" C="0.200617" G="0.398148" T="0.00308642"/>
      <pos A="0.200617" C="0.00308642" G="0.79321" T="0.00308642"/>
      <pos A="0.00308642" C="0.79321" G="0.200617" T="0.00308642"/>
      <pos A="0.595679" C="0.200617" G="0.200617" T="0.00308642"/>
      <pos A="0.00308642" C="0.00308642" G="0.398148" T="0.595679"/>
      <pos A="0.00308642" C="0.595679" G="0.398148" T="0.00308642"/>
      <pos A="0.00308642" C="0.200617" G="0.200617" T="0.595679"/>
      <pos A="0.00308642" C="0.595679" G="0.398148" T="0.00308642"/>
      <pos A="0.595679" C="0.200617" G="0.200617" T="0.00308642"/>
      <pos A="0.00308642" C="0.398148" G="0.595679" T="0.00308642"/>
      <pos A="0.595679" C="0.00308642" G="0.398148" T="0.00308642"/>
      <pos A="0.00308642" C="0.990741" G="0.00308642" T="0.00308642"/>
      <pos A="0.00308642" C="0.00308642" G="0.200617" T="0.79321"/>
      <pos A="0.200617" C="0.00308642" G="0.79321" T="0.00308642"/>
      <pos A="0.00308642" C="0.00308642" G="0.79321" T="0.200617"/>
      <pos A="0.00308642" C="0.398148" G="0.595679" T="0.00308642"/>
      <pos A="0.00308642" C="0.990741" G="0.00308642" T="0.00308642"/>
      <pos A="0.00308642" C="0.398148" G="0.595679" T="0.00308642"/>
      <pos A="0.595679" C="0.398148" G="0.00308642" T="0.00308642"/>
      <pos A="0.00308642" C="0.79321" G="0.200617" T="0.00308642"/>
      <pos A="0.00308642" C="0.398148" G="0.00308642" T="0.595679"/>
      <pos A="0.00308642" C="0.595679" G="0.398148" T="0.00308642"/>
      <pos A="0.00308642" C="0.79321" G="0.200617" T="0.00308642"/>
      <pos A="0.00308642" C="0.398148" G="0.595679" T="0.00308642"/>
      <pos A="0.00308642" C="0.595679" G="0.398148" T="0.00308642"/>
      <pos A="0.00308642" C="0.00308642" G="0.398148" T="0.595679"/>
      <pos A="0.00308642" C="0.595679" G="0.398148" T="0.00308642"/>
      <pos A="0.595679" C="0.200617" G="0.200617" T="0.00308642"/>
      <pos A="0.00308642" C="0.00308642" G="0.990741" T="0.00308642"/>
      <pos A="0.00308642" C="0.398148" G="0.595679" T="0.00308642"/>
      <pos A="0.00308642" C="0.990741" G="0.00308642" T="0.00308642"/>
      <pos A="0.00308642" C="0.00308642" G="0.595679" T="0.398148"/>
      <pos A="0.398148" C="0.595679" G="0.00308642" T="0.00308642"/>
      <pos A="0.00308642" C="0.398148" G="0.00308642" T="0.595679"/>
      <pos A="0.00308642" C="0.595679" G="0.200617" T="0.200617"/>
      <pos A="0.200617" C="0.398148" G="0.398148" T="0.00308642"/>
      <pos A="0.200617" C="0.00308642" G="0.79321" T="0.00308642"/>
      <pos A="0.398148" C="0.200617" G="0.398148" T="0.00308642"/>
      <pos A="0.595679" C="0.398148" G="0.00308642" T="0.00308642"/>
      <pos A="0.200617" C="0.200617" G="0.595679" T="0.00308642"/>
    </motif>
    <motif db="0" id="M79" alt="O79" length="40" nsites="8" evalue="1.3e-003">
      <pos A="0.159032" C="0.444931" G="0.366959" T="0.0290775"/>
      <pos A="0.0550686" C="0.314977" G="0.470922" T="0.159032"/>
      <pos A="0.0550686" C="0.185023" G="0.67885" T="0.0810588"/>
      <pos A="0.185023" C="0.340968" G="0.314977" T="0.159032"/>
      <pos A="0.00308642" C="0.340968" G="0.470922" T="0.185023"/>
      <pos A="0.211013" C="0.262996" G="0.39295" T="0.133041"/>
      <pos A="0.159032" C="0.548896" G="0.262996" T="0.0290775"/>
      <pos A="0.00308642" C="0.418941" G="0.39295" T="0.185023"/>
      <pos A="0.00308642" C="0.418941" G="0.39295" T="0.185023"/>
      <pos A="0.0810588" C="0.0290775" G="0.834795" T="0.0550686"/>
      <pos A="0.0810588" C="0.522905" G="0.39295" T="0.00308642"/>
      <pos A="0.366959" C="0.444931" G="0.133041" T="0.0550686"/>
      <pos A="0.288987" C="0.237004" G="0.39295" T="0.0810588"/>
      <pos A="0.211013" C="0.211013" G="0.548896" T="0.0290775"/>
      <pos A="0.10705" C="0.418941" G="0.366959" T="0.10705"/>
      <pos A="0.185023" C="0.211013" G="0.418941" T="0.185023"/>
      <pos A="0.211013" C="0.522905" G="0.185023" T="0.0810588"/>
      <pos A="0.0810588" C="0.262996" G="0.496914" T="0.159032"/>
      <pos A="0.00308642" C="0.574886" G="0.366959" T="0.0550686"/>
      <pos A="0.366959" C="0.366959" G="0.262996" T="0.00308642"/>
      <pos A="0.0550686" C="0.340968" G="0.600877" T="0.00308642"/>
      <pos A="0.211013" C="0.366959" G="0.418941" T="0.00308642"/>
      <pos A="0.10705" C="0.262996" G="0.444931" T="0.185023"/>
      <pos A="0.211013" C="0.211013" G="0.548896" T="0.0290775"/>
      <pos A="0.0550686" C="0.237004" G="0.548896" T="0.159032"/>
      <pos A="0.366959" C="0.522905" G="0.0290775" T="0.0810588"/>
      <pos A="0.10705" C="0.237004" G="0.444931" T="0.211013"/>
      <pos A="0.0290775" C="0.444931" G="0.39295" T="0.133041"/>
      <pos A="0.0550686" C="0.548896" G="0.366959" T="0.0290775"/>
      <pos A="0.340968" C="0.211013" G="0.314977" T="0.133041"/>
      <pos A="0.185023" C="0.288987" G="0.366959" T="0.159032"/>
      <pos A="0.211013" C="0.185023" G="0.574886" T="0.0290775"/>
      <pos A="0.00308642" C="0.600877" G="0.314977" T="0.0810588"/>
      <pos A="0.159032" C="0.496914" G="0.262996" T="0.0810588"/>
      <pos A="0.0550686" C="0.340968" G="0.574886" T="0.0290775"/>
      <pos A="0.185023" C="0.314977" G="0.340968" T="0.159032"/>
      <pos A="0.237004" C="0.496914" G="0.159032" T="0.10705"/>
      <pos A="0.0810588" C="0.548896" G="0.366959" T="0.00308642"/>
      <pos A="0.288987" C="0.39295" G="0.288987" T="0.0290775"/>
      <pos A="0.185023" C="0.237004" G="0.522905" T="0.0550686"/>
    </motif>
    <motif db="0" id="M8" alt="O8" length="40" nsites="8" evalue="1.3e-003">
      <pos A="0.113704" C="0.374444" G="0.232222" T="0.27963"/>
      <pos A="0.184815" C="0.319136" G="0.295432" T="0.200617"/>
      <pos A="0.15321" C="0.350741" G="0.445556" T="0.0504938"/>
      <pos A="0.0979012" C="0.334938" G="0.492963" T="0.0741975"/>
      <pos A="0.184815" C="0.27963" G="0.334938" T="0.200617"/>
      <pos A="0.240123" C="0.192716" G="0.421852" T="0.145309"/>
      <pos A="0.176914" C="0.406049" G="0.34284" T="0.0741975"/>
      <pos A="0.287531" C="0.413951" G="0.15321" T="0.145309"/>
      <pos A="0.263827" C="0.15321" G="0.413951" T="0.169012"/>
      <pos A="0.224321" C="0.27963" G="0.240123" T="0.255926"/>
      <pos A="0.303333" C="0.129506" G="0.421852" T="0.145309"/>
      <pos A="0.0425926" C="0.445556" G="0.327037" T="0.184815"/>
      <pos A="0.15321" C="0.287531" G="0.453457" T="0.105802"/>
      <pos A="0.27963" C="0.429753" G="0.192716" T="0.0979012"/>
      <pos A="0.137407" C="0.295432" G="0.295432" T="0.271728"/>
      <pos A="0.137407" C="0.421852" G="0.295432" T="0.145309"/>
      <pos A="0.192716" C="0.208519" G="0.453457" T="0.145309"/>
      <pos A="0.105802" C="0.334938" G="0.413951" T="0.145309"/>
      <pos A="0.192716" C="0.366543" G="0.224321" T="0.21642"/>
      <pos A="0.09" C="0.445556" G="0.374444" T="0.09"/>
      <pos A="0.27963" C="0.287531" G="0.334938" T="0.0979012"/>
      <pos A="0.169012" C="0.406049" G="0.271728" T="0.15321"/>
      <pos A="0.15321" C="0.303333" G="0.311235" T="0.232222"/>
      <pos A="0.208519" C="0.271728" G="0.366543" T="0.15321"/>
      <pos A="0.15321" C="0.27963" G="0.366543" T="0.200617"/>
      <pos A="0.129506" C="0.390247" G="0.248025" T="0.232222"/>
      <pos A="0.224321" C="0.129506" G="0.421852" T="0.224321"/>
      <pos A="0.0504938" C="0.224321" G="0.524568" T="0.200617"/>
      <pos A="0.161111" C="0.390247" G="0.0820988" T="0.366543"/>
      <pos A="0.295432" C="0.311235" G="0.319136" T="0.0741975"/>
      <pos A="0.176914" C="0.161111" G="0.54037" T="0.121605"/>
      <pos A="0.263827" C="0.429753" G="0.255926" T="0.0504938"/>
      <pos A="0.27963" C="0.192716" G="0.413951" T="0.113704"/>
      <pos A="0.121605" C="0.461358" G="0.350741" T="0.0662963"/>
      <pos A="0.137407" C="0.453457" G="0.255926" T="0.15321"/>
      <pos A="0.105802" C="0.374444" G="0.263827" T="0.255926"/>
      <pos A="0.129506" C="0.271728" G="0.406049" T="0.192716"/>
      <pos A="0.0820988" C="0.54037" G="0.263827" T="0.113704"/>
      <pos A="0.129506" C="0.34284" G="0.406049" T="0.121605"/>
      <pos A="0.105802" C="0.445556" G="0.263827" T="0.184815"/>
    </motif>
    <motif db="0" id="M81" alt="O81" length="40" nsites="8" evalue="1.3e-003">
      <pos A="0.551784" C="0.222565" G="0.112826" T="0.112826"/>
      <pos A="0.222565" C="0.771262" G="0.00308642" T="0.00308642"/>
      <pos A="0.442043" C="0.442043" G="0.112826" T="0.00308642"/>
      <pos A="0.00308642" C="0.112826" G="0.661523" T="0.222565"/>
      <pos A="0.112826" C="0.661523" G="0.222565" T="0.00308642"/>
      <pos A="0.00308642" C="0.332304" G="0.551784" T="0.112826"/>
      <pos A="0.00308642" C="0.00308642" G="0.771262" T="0.222565"/>
      <pos A="0.332304" C="0.442043" G="0.222565" T="0.00308642"/>
      <pos A="0.112826" C="0.442043" G="0.442043" T="0.00308642"/>
      <pos A="0.222565" C="0.112826" G="0.442043" T="0.222565"/>
      <pos A="0.222565" C="0.442043" G="0.222565" T="0.112826"/>
      <pos A="0.112826" C="0.222565" G="0.332304" T="0.332304"/>
      <pos A="0.112826" C="0.551784" G="0.222565" T="0.112826"/>
      <pos A="0.222565" C="0.00308642" G="0.222565" T="0.551784"/>
      <pos A="0.112826" C="0.332304" G="0.332304" T="0.222565"/>
      <pos A="0.112826" C="0.442043" G="0.222565" T="0.222565"/>
      <pos A="0.00308642" C="0.771262" G="0.222565" T="0.00308642"/>
      <pos A="0.332304" C="0.442043" G="0.00308642" T="0.222565"/>
      <pos A="0.222565" C="0.442043" G="0.332304" T="0.00308642"/>
      <pos A="0.222565" C="0.222565" G="0.551784" T="0.00308642"/>
      <pos A="0.00308642" C="0.551784" G="0.442043" T="0.00308642"/>
      <pos A="0.00308642" C="0.332304" G="0.222565" T="0.442043"/>
      <pos A="0.112826" C="0.222565" G="0.332304" T="0.332304"/>
      <pos A="0.222565" C="0.442043" G="0.332304" T="0.00308642"/>
      <pos A="0.112826" C="0.551784" G="0.222565" T="0.112826"/>
      <pos A="0.112826" C="0.332304" G="0.442043" T="0.112826"/>
      <pos A="0.112826" C="0.112826" G="0.551784" T="0.222565"/>
      <pos A="0.112826" C="0.551784" G="0.332304" T="0.00308642"/>
      <pos A="0.332304" C="0.00308642" G="0.112826" T="0.551784"/>
      <pos A="0.00308642" C="0.332304" G="0.551784" T="0.112826"/>
      <pos A="0.222565" C="0.551784" G="0.112826" T="0.112826"/>
      <pos A="0.222565" C="0.332304" G="0.332304" T="0.112826"/>
      <pos A="0.112826" C="0.112826" G="0.332304" T="0.442043"/>
      <pos A="0.00308642" C="0.332304" G="0.551784" T="0.112826"/>
      <pos A="0.332304" C="0.112826" G="0.332304" T="0.222565"/>
      <pos A="0.00308642" C="0.222565" G="0.551784" T="0.222565"/>
      <pos A="0.112826" C="0.332304" G="0.442043" T="0.112826"/>
      <pos A="0.222565" C="0.332304" G="0.442043" T="0.00308642"/>
      <pos A="0.112826" C="0.00308642" G="0.881001" T="0.00308642"/>
      <pos A="0.442043" C="0.332304" G="0.222565" T="0.00308642"/>
    </motif>
    <motif db="0" id="M82" alt="O82" length="40" nsites="8" evalue="1.3e-003">
      <pos A="0.00308642" C="0.990741" G="0.00308642" T="0.00308642"/>
      <pos A="0.00308642" C="0.990741" G="0.00308642" T="0.00308642"/>
      <pos A="0.990741" C="0.00308642" G="0.00308642" T="0.00308642"/>
      <pos A="0.00308642" C="0.00308642" G="0.990741" T="0.00308642"/>
      <pos A="0.990741" C="0.00308642" G="0.00308642" T="0.00308642"/>
      <pos A="0.00308642" C="0.00308642" G="0.00308642" T="0.990741"/>
      <pos A="0.00308642" C="0.00308642" G="0.00308642" T="0.990741"/>
      <pos A="0.990741" C="0.00308642" G="0.00308642" T="0.00308642"/>
      <pos A="0.00308642" C="0.00308642" G="0.990741" T="0.00308642"/>
      <pos A="0.00308642" C="0.00308642" G="0.990741" T="0.00308642"/>
      <pos A="0.00308642" C="0.00308642" G="0.990741" T="0.00308642"/>
      <pos A="0.990741" C="0.00308642" G="0.00308642" T="0.00308642"/>
      <pos A="0.00308642" C="0.990741" G="0.00308642" T="0.00308642"/>
      <pos A="0.00308642" C="0.00308642" G="0.00308642" T="0.990741"/>
      <pos A="0.00308642" C="0.00308642" G="0.990741" T="0.00308642"/>
      <pos A="0.00308642" C="0.990741" G="0.00308642" T="0.00308642"/>
      <pos A="0.00308642" C="0.00308642" G="0.990741" T="0.00308642"/>
      <pos A="0.990741" C="0.00308642" G="0.00308642" T="0.00308642"/>
      <pos A="0.00308642" C="0.00308642" G="0.990741" T="0.00308642"/>
      <pos A="0.00308642" C="0.990741" G="0.00308642" T="0.00308642"/>
      <pos A="0.00308642" C="0.00308642" G="0.990741" T="0.00308642"/>
      <pos A="0.990741" C="0.00308642" G="0.00308642" T="0.00308642"/>
      <pos A="0.00308642" C="0.990741" G="0.00308642" T="0.00308642"/>
      <pos A="0.00308642" C="0.990741" G="0.00308642" T="0.00308642"/>
      <pos A="0.990741" C="0.00308642" G="0.00308642" T="0.00308642"/>
      <pos A="0.00308642" C="0.990741" G="0.00308642" T="0.00308642"/>
      <pos A="0.00308642" C="0.990741" G="0.00308642" T="0.00308642"/>
      <pos A="0.00308642" C="0.990741" G="0.00308642" T="0.00308642"/>
      <pos A="0.990741" C="0.00308642" G="0.00308642" T="0.00308642"/>
      <pos A="0.00308642" C="0.00308642" G="0.990741" T="0.00308642"/>
      <pos A="0.00308642" C="0.990741" G="0.00308642" T="0.00308642"/>
      <pos A="0.00308642" C="0.00308642" G="0.990741" T="0.00308642"/>
      <pos A="0.00308642" C="0.990741" G="0.00308642" T="0.00308642"/>
      <pos A="0.00308642" C="0.990741" G="0.00308642" T="0.00308642"/>
      <pos A="0.990741" C="0.00308642" G="0.00308642" T="0.00308642"/>
      <pos A="0.00308642" C="0.00308642" G="0.990741" T="0.00308642"/>
      <pos A="0.00308642" C="0.990741" G="0.00308642" T="0.00308642"/>
      <pos A="0.00308642" C="0.00308642" G="0.990741" T="0.00308642"/>
      <pos A="0.00308642" C="0.990741" G="0.00308642" T="0.00308642"/>
      <pos A="0.00308642" C="0.00308642" G="0.990741" T="0.00308642"/>
    </motif>
    <motif db="0" id="M83" alt="O83" length="40" nsites="8" evalue="1.3e-003">
      <pos A="0.496914" C="0.00308642" G="0.496914" T="0.00308642"/>
      <pos A="0.496914" C="0.496914" G="0.00308642" T="0.00308642"/>
      <pos A="0.00308642" C="0.00308642" G="0.496914" T="0.496914"/>
      <pos A="0.00308642" C="0.496914" G="0.496914" T="0.00308642"/>
      <pos A="0.00308642" C="0.00308642" G="0.496914" T="0.496914"/>
      <pos A="0.496914" C="0.00308642" G="0.00308642" T="0.496914"/>
      <pos A="0.496914" C="0.00308642" G="0.496914" T="0.00308642"/>
      <pos A="0.00308642" C="0.496914" G="0.00308642" T="0.496914"/>
      <pos A="0.00308642" C="0.990741" G="0.00308642" T="0.00308642"/>
      <pos A="0.00308642" C="0.00308642" G="0.496914" T="0.496914"/>
      <pos A="0.00308642" C="0.990741" G="0.00308642" T="0.00308642"/>
      <pos A="0.00308642" C="0.496914" G="0.00308642" T="0.496914"/>
      <pos A="0.00308642" C="0.00308642" G="0.496914" T="0.496914"/>
      <pos A="0.00308642" C="0.496914" G="0.496914" T="0.00308642"/>
      <pos A="0.00308642" C="0.990741" G="0.00308642" T="0.00308642"/>
      <pos A="0.00308642" C="0.990741" G="0.00308642" T="0.00308642"/>
      <pos A="0.00308642" C="0.00308642" G="0.496914" T="0.496914"/>
      <pos A="0.00308642" C="0.496914" G="0.00308642" T="0.496914"/>
      <pos A="0.496914" C="0.00308642" G="0.00308642" T="0.496914"/>
      <pos A="0.00308642" C="0.496914" G="0.00308642" T="0.496914"/>
      <pos A="0.00308642" C="0.496914" G="0.496914" T="0.00308642"/>
      <pos A="0.496914" C="0.00308642" G="0.00308642" T="0.496914"/>
      <pos A="0.00308642" C="0.00308642" G="0.496914" T="0.496914"/>
      <pos A="0.00308642" C="0.496914" G="0.00308642" T="0.496914"/>
      <pos A="0.00308642" C="0.496914" G="0.496914" T="0.00308642"/>
      <pos A="0.00308642" C="0.00308642" G="0.990741" T="0.00308642"/>
      <pos A="0.00308642" C="0.990741" G="0.00308642" T="0.00308642"/>
      <pos A="0.00308642" C="0.990741" G="0.00308642" T="0.00308642"/>
      <pos A="0.00308642" C="0.496914" G="0.496914" T="0.00308642"/>
      <pos A="0.00308642" C="0.496914" G="0.496914" T="0.00308642"/>
      <pos A="0.00308642" C="0.496914" G="0.496914" T="0.00308642"/>
      <pos A="0.496914" C="0.00308642" G="0.496914" T="0.00308642"/>
      <pos A="0.00308642" C="0.990741" G="0.00308642" T="0.00308642"/>
      <pos A="0.00308642" C="0.496914" G="0.496914" T="0.00308642"/>
      <pos A="0.00308642" C="0.990741" G="0.00308642" T="0.00308642"/>
      <pos A="0.00308642" C="0.496914" G="0.496914" T="0.00308642"/>
      <pos A="0.00308642" C="0.496914" G="0.496914" T="0.00308642"/>
      <pos A="0.496914" C="0.496914" G="0.00308642" T="0.00308642"/>
      <pos A="0.00308642" C="0.990741" G="0.00308642" T="0.00308642"/>
      <pos A="0.00308642" C="0.00308642" G="0.990741" T="0.00308642"/>
    </motif>
    <motif db="0" id="M84" alt="O84" length="40" nsites="8" evalue="1.3e-003">
      <pos A="0.099443" C="0.171711" G="0.46078" T="0.268067"/>
      <pos A="0.1958" C="0.484869" G="0.268067" T="0.0512642"/>
      <pos A="0.43669" C="0.219888" G="0.219888" T="0.123532"/>
      <pos A="0.099443" C="0.340334" G="0.316245" T="0.243977"/>
      <pos A="0.43669" C="0.268067" G="0.1958" T="0.099443"/>
      <pos A="0.0512642" C="0.364424" G="0.292156" T="0.292156"/>
      <pos A="0.1958" C="0.388513" G="0.292156" T="0.123532"/>
      <pos A="0.0753541" C="0.171711" G="0.508958" T="0.243977"/>
      <pos A="0.171711" C="0.484869" G="0.268067" T="0.0753541"/>
      <pos A="0.00308642" C="0.412601" G="0.388513" T="0.1958"/>
      <pos A="0.0753541" C="0.219888" G="0.340334" T="0.364424"/>
      <pos A="0.099443" C="0.557137" G="0.123532" T="0.219888"/>
      <pos A="0.123532" C="0.340334" G="0.316245" T="0.219888"/>
      <pos A="0.219888" C="0.0753541" G="0.629403" T="0.0753541"/>
      <pos A="0.316245" C="0.243977" G="0.364424" T="0.0753541"/>
      <pos A="0.316245" C="0.243977" G="0.268067" T="0.171711"/>
      <pos A="0.0512642" C="0.340334" G="0.412601" T="0.1958"/>
      <pos A="0.171711" C="0.219888" G="0.364424" T="0.243977"/>
      <pos A="0.1958" C="0.292156" G="0.268067" T="0.243977"/>
      <pos A="0.147621" C="0.316245" G="0.219888" T="0.316245"/>
      <pos A="0.00308642" C="0.219888" G="0.1958" T="0.581226"/>
      <pos A="0.0753541" C="0.412601" G="0.340334" T="0.171711"/>
      <pos A="0.123532" C="0.412601" G="0.43669" T="0.0271753"/>
      <pos A="0.1958" C="0.388513" G="0.316245" T="0.099443"/>
      <pos A="0.00308642" C="0.388513" G="0.412601" T="0.1958"/>
      <pos A="0.0512642" C="0.484869" G="0.0512642" T="0.412601"/>
      <pos A="0.316245" C="0.123532" G="0.364424" T="0.1958"/>
      <pos A="0.147621" C="0.316245" G="0.412601" T="0.123532"/>
      <pos A="0.147621" C="0.43669" G="0.364424" T="0.0512642"/>
      <pos A="0.243977" C="0.1958" G="0.243977" T="0.316245"/>
      <pos A="0.099443" C="0.171711" G="0.43669" T="0.292156"/>
      <pos A="0.0271753" C="0.653493" G="0.219888" T="0.099443"/>
      <pos A="0.219888" C="0.268067" G="0.171711" T="0.340334"/>
      <pos A="0.0512642" C="0.484869" G="0.1958" T="0.268067"/>
      <pos A="0.1958" C="0.268067" G="0.0271753" T="0.508958"/>
      <pos A="0.1958" C="0.316245" G="0.43669" T="0.0512642"/>
      <pos A="0.099443" C="0.388513" G="0.316245" T="0.1958"/>
      <pos A="0.292156" C="0.123532" G="0.388513" T="0.1958"/>
      <pos A="0.340334" C="0.46078" G="0.0753541" T="0.123532"/>
      <pos A="0.340334" C="0.219888" G="0.219888" T="0.219888"/>
    </motif>
    <motif db="0" id="M85" alt="O85" length="40" nsites="8" evalue="1.3e-003">
      <pos A="0.121605" C="0.255926" G="0.469259" T="0.15321"/>
      <pos A="0.161111" C="0.34284" G="0.358642" T="0.137407"/>
      <pos A="0.248025" C="0.500864" G="0.176914" T="0.0741975"/>
      <pos A="0.169012" C="0.21642" G="0.358642" T="0.255926"/>
      <pos A="0.240123" C="0.224321" G="0.350741" T="0.184815"/>
      <pos A="0.169012" C="0.461358" G="0.27963" T="0.09"/>
      <pos A="0.145309" C="0.240123" G="0.421852" T="0.192716"/>
      <pos A="0.145309" C="0.548272" G="0.200617" T="0.105802"/>
      <pos A="0.129506" C="0.232222" G="0.374444" T="0.263827"/>
      <pos A="0.0979012" C="0.327037" G="0.406049" T="0.169012"/>
      <pos A="0.240123" C="0.192716" G="0.34284" T="0.224321"/>
      <pos A="0.145309" C="0.208519" G="0.532469" T="0.113704"/>
      <pos A="0.224321" C="0.374444" G="0.327037" T="0.0741975"/>
      <pos A="0.200617" C="0.406049" G="0.287531" T="0.105802"/>
      <pos A="0.121605" C="0.208519" G="0.461358" T="0.208519"/>
      <pos A="0.169012" C="0.208519" G="0.429753" T="0.192716"/>
      <pos A="0.240123" C="0.192716" G="0.461358" T="0.105802"/>
      <pos A="0.232222" C="0.295432" G="0.34284" T="0.129506"/>
      <pos A="0.121605" C="0.421852" G="0.334938" T="0.121605"/>
      <pos A="0.0979012" C="0.200617" G="0.508765" T="0.192716"/>
      <pos A="0.311235" C="0.303333" G="0.192716" T="0.192716"/>
      <pos A="0.224321" C="0.34284" G="0.192716" T="0.240123"/>
      <pos A="0.145309" C="0.271728" G="0.508765" T="0.0741975"/>
      <pos A="0.248025" C="0.429753" G="0.200617" T="0.121605"/>
      <pos A="0.09" C="0.406049" G="0.287531" T="0.21642"/>
      <pos A="0.192716" C="0.327037" G="0.240123" T="0.240123"/>
      <pos A="0.169012" C="0.255926" G="0.453457" T="0.121605"/>
      <pos A="0.121605" C="0.532469" G="0.21642" T="0.129506"/>
      <pos A="0.319136" C="0.200617" G="0.358642" T="0.121605"/>
      <pos A="0.248025" C="0.334938" G="0.27963" T="0.137407"/>
      <pos A="0.208519" C="0.287531" G="0.27963" T="0.224321"/>
      <pos A="0.192716" C="0.453457" G="0.208519" T="0.145309"/>
      <pos A="0.0425926" C="0.556173" G="0.255926" T="0.145309"/>
      <pos A="0.184815" C="0.303333" G="0.271728" T="0.240123"/>
      <pos A="0.09" C="0.429753" G="0.303333" T="0.176914"/>
      <pos A="0.169012" C="0.263827" G="0.437654" T="0.129506"/>
      <pos A="0.113704" C="0.429753" G="0.366543" T="0.09"/>
      <pos A="0.161111" C="0.366543" G="0.295432" T="0.176914"/>
      <pos A="0.137407" C="0.287531" G="0.461358" T="0.113704"/>
      <pos A="0.169012" C="0.287531" G="0.319136" T="0.224321"/>
    </motif>
    <motif db="0" id="M86" alt="O86" length="40" nsites="8" evalue="1.3e-003">
      <pos A="0.255926" C="0.21642" G="0.303333" T="0.224321"/>
      <pos A="0.192716" C="0.564074" G="0.0979012" T="0.145309"/>
      <pos A="0.224321" C="0.469259" G="0.248025" T="0.0583951"/>
      <pos A="0.105802" C="0.327037" G="0.469259" T="0.0979012"/>
      <pos A="0.145309" C="0.240123" G="0.47716" T="0.137407"/>
      <pos A="0.15321" C="0.176914" G="0.47716" T="0.192716"/>
      <pos A="0.255926" C="0.248025" G="0.287531" T="0.208519"/>
      <pos A="0.184815" C="0.508765" G="0.161111" T="0.145309"/>
      <pos A="0.192716" C="0.184815" G="0.461358" T="0.161111"/>
      <pos A="0.255926" C="0.15321" G="0.47716" T="0.113704"/>
      <pos A="0.169012" C="0.327037" G="0.382346" T="0.121605"/>
      <pos A="0.09" C="0.232222" G="0.485062" T="0.192716"/>
      <pos A="0.271728" C="0.327037" G="0.248025" T="0.15321"/>
      <pos A="0.09" C="0.382346" G="0.358642" T="0.169012"/>
      <pos A="0.137407" C="0.232222" G="0.429753" T="0.200617"/>
      <pos A="0.169012" C="0.374444" G="0.34284" T="0.113704"/>
      <pos A="0.350741" C="0.224321" G="0.248025" T="0.176914"/>
      <pos A="0.169012" C="0.295432" G="0.413951" T="0.121605"/>
      <pos A="0.113704" C="0.319136" G="0.390247" T="0.176914"/>
      <pos A="0.121605" C="0.358642" G="0.271728" T="0.248025"/>
      <pos A="0.129506" C="0.263827" G="0.303333" T="0.303333"/>
      <pos A="0.192716" C="0.406049" G="0.113704" T="0.287531"/>
      <pos A="0.21642" C="0.311235" G="0.366543" T="0.105802"/>
      <pos A="0.319136" C="0.34284" G="0.200617" T="0.137407"/>
      <pos A="0.121605" C="0.240123" G="0.532469" T="0.105802"/>
      <pos A="0.192716" C="0.295432" G="0.413951" T="0.0979012"/>
      <pos A="0.137407" C="0.358642" G="0.303333" T="0.200617"/>
      <pos A="0.145309" C="0.350741" G="0.327037" T="0.176914"/>
      <pos A="0.0662963" C="0.334938" G="0.398148" T="0.200617"/>
      <pos A="0.129506" C="0.524568" G="0.176914" T="0.169012"/>
      <pos A="0.137407" C="0.398148" G="0.319136" T="0.145309"/>
      <pos A="0.21642" C="0.374444" G="0.27963" T="0.129506"/>
      <pos A="0.232222" C="0.271728" G="0.34284" T="0.15321"/>
      <pos A="0.295432" C="0.21642" G="0.437654" T="0.0504938"/>
      <pos A="0.21642" C="0.334938" G="0.21642" T="0.232222"/>
      <pos A="0.232222" C="0.161111" G="0.413951" T="0.192716"/>
      <pos A="0.105802" C="0.350741" G="0.500864" T="0.0425926"/>
      <pos A="0.137407" C="0.366543" G="0.232222" T="0.263827"/>
      <pos A="0.169012" C="0.413951" G="0.303333" T="0.113704"/>
      <pos A="0.169012" C="0.374444" G="0.184815" T="0.271728"/>
    </motif>
    <motif db="0" id="M87" alt="O87" length="40" nsites="8" evalue="1.3e-003">
      <pos A="0.21814" C="0.329649" G="0.369475" T="0.0827358"/>
      <pos A="0.138491" C="0.488948" G="0.226105" T="0.146455"/>
      <pos A="0.138491" C="0.337615" G="0.385404" T="0.138491"/>
      <pos A="0.226105" C="0.29779" G="0.31372" T="0.162385"/>
      <pos A="0.138491" C="0.29779" G="0.425229" T="0.138491"/>
      <pos A="0.385404" C="0.106631" G="0.353545" T="0.154421"/>
      <pos A="0.25" C="0.329649" G="0.23407" T="0.18628"/>
      <pos A="0.345579" C="0.21814" G="0.337615" T="0.0986657"/>
      <pos A="0.146455" C="0.353545" G="0.353545" T="0.146455"/>
      <pos A="0.21814" C="0.29779" G="0.31372" T="0.170351"/>
      <pos A="0.0986657" C="0.242035" G="0.393369" T="0.26593"/>
      <pos A="0.18628" C="0.329649" G="0.29779" T="0.18628"/>
      <pos A="0.154421" C="0.425229" G="0.289825" T="0.130525"/>
      <pos A="0.0588415" C="0.473018" G="0.289825" T="0.178315"/>
      <pos A="0.305755" C="0.178315" G="0.401334" T="0.114596"/>
      <pos A="0.273895" C="0.28186" G="0.29779" T="0.146455"/>
      <pos A="0.050876" C="0.488948" G="0.393369" T="0.0668059"/>
      <pos A="0.194245" C="0.385404" G="0.273895" T="0.146455"/>
      <pos A="0.210175" C="0.289825" G="0.305755" T="0.194245"/>
      <pos A="0.26593" C="0.385404" G="0.21814" T="0.130525"/>
      <pos A="0.257965" C="0.28186" G="0.345579" T="0.114596"/>
      <pos A="0.170351" C="0.31372" G="0.28186" T="0.23407"/>
      <pos A="0.138491" C="0.25" G="0.401334" T="0.210175"/>
      <pos A="0.138491" C="0.210175" G="0.345579" T="0.305755"/>
      <pos A="0.0827358" C="0.465054" G="0.337615" T="0.114596"/>
      <pos A="0.194245" C="0.31372" G="0.345579" T="0.146455"/>
      <pos A="0.0668059" C="0.425229" G="0.361509" T="0.146455"/>
      <pos A="0.210175" C="0.305755" G="0.305755" T="0.178315"/>
      <pos A="0.0907012" C="0.31372" G="0.504879" T="0.0907012"/>
      <pos A="0.146455" C="0.210175" G="0.512843" T="0.130525"/>
      <pos A="0.28186" C="0.25" G="0.305755" T="0.162385"/>
      <pos A="0.146455" C="0.210175" G="0.512843" T="0.130525"/>
      <pos A="0.122561" C="0.393369" G="0.26593" T="0.21814"/>
      <pos A="0.242035" C="0.417264" G="0.273895" T="0.0668059"/>
      <pos A="0.130525" C="0.385404" G="0.18628" T="0.29779"/>
      <pos A="0.0747714" C="0.433194" G="0.31372" T="0.178315"/>
      <pos A="0.25" C="0.305755" G="0.154421" T="0.289825"/>
      <pos A="0.28186" C="0.353545" G="0.130525" T="0.23407"/>
      <pos A="0.210175" C="0.329649" G="0.409299" T="0.050876"/>
      <pos A="0.178315" C="0.377439" G="0.194245" T="0.25"/>
    </motif>
    <motif db="0" id="M88" alt="O88" length="40" nsites="8" evalue="1.3e-003">
      <pos A="0.255926" C="0.0979012" G="0.382346" T="0.263827"/>
      <pos A="0.255926" C="0.350741" G="0.27963" T="0.113704"/>
      <pos A="0.145309" C="0.184815" G="0.556173" T="0.113704"/>
      <pos A="0.0662963" C="0.516667" G="0.327037" T="0.09"/>
      <pos A="0.295432" C="0.34284" G="0.200617" T="0.161111"/>
      <pos A="0.129506" C="0.240123" G="0.390247" T="0.240123"/>
      <pos A="0.232222" C="0.21642" G="0.382346" T="0.169012"/>
      <pos A="0.192716" C="0.398148" G="0.287531" T="0.121605"/>
      <pos A="0.169012" C="0.334938" G="0.350741" T="0.145309"/>
      <pos A="0.145309" C="0.374444" G="0.248025" T="0.232222"/>
      <pos A="0.169012" C="0.129506" G="0.556173" T="0.145309"/>
      <pos A="0.208519" C="0.390247" G="0.27963" T="0.121605"/>
      <pos A="0.129506" C="0.390247" G="0.374444" T="0.105802"/>
      <pos A="0.161111" C="0.240123" G="0.398148" T="0.200617"/>
      <pos A="0.34284" C="0.27963" G="0.271728" T="0.105802"/>
      <pos A="0.0741975" C="0.413951" G="0.271728" T="0.240123"/>
      <pos A="0.169012" C="0.311235" G="0.350741" T="0.169012"/>
      <pos A="0.15321" C="0.327037" G="0.34284" T="0.176914"/>
      <pos A="0.271728" C="0.492963" G="0.121605" T="0.113704"/>
      <pos A="0.137407" C="0.311235" G="0.319136" T="0.232222"/>
      <pos A="0.0979012" C="0.176914" G="0.587778" T="0.137407"/>
      <pos A="0.184815" C="0.303333" G="0.390247" T="0.121605"/>
      <pos A="0.27963" C="0.224321" G="0.390247" T="0.105802"/>
      <pos A="0.311235" C="0.327037" G="0.327037" T="0.0346914"/>
      <pos A="0.200617" C="0.319136" G="0.350741" T="0.129506"/>
      <pos A="0.161111" C="0.184815" G="0.461358" T="0.192716"/>
      <pos A="0.09" C="0.390247" G="0.390247" T="0.129506"/>
      <pos A="0.0583951" C="0.255926" G="0.421852" T="0.263827"/>
      <pos A="0.113704" C="0.429753" G="0.208519" T="0.248025"/>
      <pos A="0.184815" C="0.366543" G="0.192716" T="0.255926"/>
      <pos A="0.15321" C="0.358642" G="0.429753" T="0.0583951"/>
      <pos A="0.184815" C="0.271728" G="0.334938" T="0.208519"/>
      <pos A="0.137407" C="0.255926" G="0.469259" T="0.137407"/>
      <pos A="0.311235" C="0.327037" G="0.224321" T="0.137407"/>
      <pos A="0.27963" C="0.47716" G="0.15321" T="0.09"/>
      <pos A="0.137407" C="0.445556" G="0.271728" T="0.145309"/>
      <pos A="0.0741975" C="0.303333" G="0.429753" T="0.192716"/>
      <pos A="0.184815" C="0.413951" G="0.327037" T="0.0741975"/>
      <pos A="0.113704" C="0.532469" G="0.200617" T="0.15321"/>
      <pos A="0.161111" C="0.295432" G="0.240123" T="0.303333"/>
    </motif>
    <motif db="0" id="M9" alt="O9" length="40" nsites="8" evalue="1.3e-003">
      <pos A="0.00308642" C="0.00308642" G="0.990741" T="0.00308642"/>
      <pos A="0.00308642" C="0.00308642" G="0.990741" T="0.00308642"/>
      <pos A="0.00308642" C="0.332304" G="0.00308642" T="0.661523"/>
      <pos A="0.332304" C="0.00308642" G="0.332304" T="0.332304"/>
      <pos A="0.00308642" C="0.00308642" G="0.332304" T="0.661523"/>
      <pos A="0.00308642" C="0.661523" G="0.332304" T="0.00308642"/>
      <pos A="0.00308642" C="0.661523" G="0.332304" T="0.00308642"/>
      <pos A="0.00308642" C="0.332304" G="0.332304" T="0.332304"/>
      <pos A="0.332304" C="0.332304" G="0.332304" T="0.00308642"/>
      <pos A="0.332304" C="0.661523" G="0.00308642" T="0.00308642"/>
      <pos A="0.00308642" C="0.00308642" G="0.990741" T="0.00308642"/>
      <pos A="0.00308642" C="0.00308642" G="0.990741" T="0.00308642"/>
      <pos A="0.00308642" C="0.00308642" G="0.990741" T="0.00308642"/>
      <pos A="0.00308642" C="0.00308642" G="0.332304" T="0.661523"/>
      <pos A="0.332304" C="0.332304" G="0.332304" T="0.00308642"/>
      <pos A="0.661523" C="0.00308642" G="0.332304" T="0.00308642"/>
      <pos A="0.332304" C="0.00308642" G="0.661523" T="0.00308642"/>
      <pos A="0.332304" C="0.332304" G="0.332304" T="0.00308642"/>
      <pos A="0.00308642" C="0.00308642" G="0.661523" T="0.332304"/>
      <pos A="0.00308642" C="0.332304" G="0.661523" T="0.00308642"/>
      <pos A="0.00308642" C="0.332304" G="0.332304" T="0.332304"/>
      <pos A="0.00308642" C="0.00308642" G="0.990741" T="0.00308642"/>
      <pos A="0.00308642" C="0.332304" G="0.661523" T="0.00308642"/>
      <pos A="0.00308642" C="0.332304" G="0.661523" T="0.00308642"/>
      <pos A="0.661523" C="0.332304" G="0.00308642" T="0.00308642"/>
      <pos A="0.661523" C="0.00308642" G="0.332304" T="0.00308642"/>
      <pos A="0.00308642" C="0.661523" G="0.332304" T="0.00308642"/>
      <pos A="0.332304" C="0.00308642" G="0.661523" T="0.00308642"/>
      <pos A="0.332304" C="0.332304" G="0.332304" T="0.00308642"/>
      <pos A="0.332304" C="0.00308642" G="0.661523" T="0.00308642"/>
      <pos A="0.332304" C="0.332304" G="0.332304" T="0.00308642"/>
      <pos A="0.332304" C="0.332304" G="0.332304" T="0.00308642"/>
      <pos A="0.332304" C="0.332304" G="0.332304" T="0.00308642"/>
      <pos A="0.990741" C="0.00308642" G="0.00308642" T="0.00308642"/>
      <pos A="0.00308642" C="0.00308642" G="0.990741" T="0.00308642"/>
      <pos A="0.332304" C="0.332304" G="0.332304" T="0.00308642"/>
      <pos A="0.661523" C="0.332304" G="0.00308642" T="0.00308642"/>
      <pos A="0.990741" C="0.00308642" G="0.00308642" T="0.00308642"/>
      <pos A="0.00308642" C="0.332304" G="0.00308642" T="0.661523"/>
      <pos A="0.00308642" C="0.00308642" G="0.332304" T="0.661523"/>
    </motif>
    <motif db="0" id="M90" alt="O90" length="40" nsites="8" evalue="1.3e-003">
      <pos A="0.00308642" C="0.00308642" G="0.990741" T="0.00308642"/>
      <pos A="0.990741" C="0.00308642" G="0.00308642" T="0.00308642"/>
      <pos A="0.00308642" C="0.00308642" G="0.990741" T="0.00308642"/>
      <pos A="0.00308642" C="0.00308642" G="0.990741" T="0.00308642"/>
      <pos A="0.00308642" C="0.990741" G="0.00308642" T="0.00308642"/>
      <pos A="0.00308642" C="0.00308642" G="0.00308642" T="0.990741"/>
      <pos A="0.00308642" C="0.990741" G="0.00308642" T="0.00308642"/>
      <pos A="0.990741" C="0.00308642" G="0.00308642" T="0.00308642"/>
      <pos A="0.00308642" C="0.00308642" G="0.990741" T="0.00308642"/>
      <pos A="0.00308642" C="0.00308642" G="0.990741" T="0.00308642"/>
      <pos A="0.00308642" C="0.00308642" G="0.990741" T="0.00308642"/>
      <pos A="0.00308642" C="0.990741" G="0.00308642" T="0.00308642"/>
      <pos A="0.00308642" C="0.990741" G="0.00308642" T="0.00308642"/>
      <pos A="0.00308642" C="0.00308642" G="0.990741" T="0.00308642"/>
      <pos A="0.990741" C="0.00308642" G="0.00308642" T="0.00308642"/>
      <pos A="0.00308642" C="0.00308642" G="0.990741" T="0.00308642"/>
      <pos A="0.00308642" C="0.990741" G="0.00308642" T="0.00308642"/>
      <pos A="0.00308642" C="0.990741" G="0.00308642" T="0.00308642"/>
      <pos A="0.00308642" C="0.990741" G="0.00308642" T="0.00308642"/>
      <pos A="0.00308642" C="0.990741" G="0.00308642" T="0.00308642"/>
      <pos A="0.00308642" C="0.00308642" G="0.990741" T="0.00308642"/>
      <pos A="0.00308642" C="0.00308642" G="0.990741" T="0.00308642"/>
      <pos A="0.990741" C="0.00308642" G="0.00308642" T="0.00308642"/>
      <pos A="0.00308642" C="0.990741" G="0.00308642" T="0.00308642"/>
      <pos A="0.990741" C="0.00308642" G="0.00308642" T="0.00308642"/>
      <pos A="0.00308642" C="0.00308642" G="0.00308642" T="0.990741"/>
      <pos A="0.00308642" C="0.00308642" G="0.990741" T="0.00308642"/>
      <pos A="0.00308642" C="0.990741" G="0.00308642" T="0.00308642"/>
      <pos A="0.00308642" C="0.00308642" G="0.990741" T="0.00308642"/>
      <pos A="0.00308642" C="0.990741" G="0.00308642" T="0.00308642"/>
      <pos A="0.990741" C="0.00308642" G="0.00308642" T="0.00308642"/>
      <pos A="0.00308642" C="0.00308642" G="0.00308642" T="0.990741"/>
      <pos A="0.00308642" C="0.00308642" G="0.990741" T="0.00308642"/>
      <pos A="0.00308642" C="0.990741" G="0.00308642" T="0.00308642"/>
      <pos A="0.00308642" C="0.00308642" G="0.990741" T="0.00308642"/>
      <pos A="0.00308642" C="0.990741" G="0.00308642" T="0.00308642"/>
      <pos A="0.990741" C="0.00308642" G="0.00308642" T="0.00308642"/>
      <pos A="0.00308642" C="0.990741" G="0.00308642" T="0.00308642"/>
      <pos A="0.00308642" C="0.00308642" G="0.990741" T="0.00308642"/>
      <pos A="0.00308642" C="0.990741" G="0.00308642" T="0.00308642"/>
    </motif>
    <motif db="0" id="M91" alt="O91" length="40" nsites="8" evalue="1.3e-003">
      <pos A="0.167696" C="0.112826" G="0.496914" T="0.222565"/>
      <pos A="0.112826" C="0.442043" G="0.332304" T="0.112826"/>
      <pos A="0.0579565" C="0.167696" G="0.606653" T="0.167696"/>
      <pos A="0.00308642" C="0.442043" G="0.496914" T="0.0579565"/>
      <pos A="0.167696" C="0.551784" G="0.167696" T="0.112826"/>
      <pos A="0.167696" C="0.277435" G="0.496914" T="0.0579565"/>
      <pos A="0.112826" C="0.00308642" G="0.496914" T="0.387174"/>
      <pos A="0.222565" C="0.332304" G="0.442043" T="0.00308642"/>
      <pos A="0.496914" C="0.167696" G="0.167696" T="0.167696"/>
      <pos A="0.112826" C="0.332304" G="0.387174" T="0.167696"/>
      <pos A="0.387174" C="0.112826" G="0.387174" T="0.112826"/>
      <pos A="0.112826" C="0.112826" G="0.551784" T="0.222565"/>
      <pos A="0.0579565" C="0.771262" G="0.00308642" T="0.167696"/>
      <pos A="0.112826" C="0.0579565" G="0.442043" T="0.387174"/>
      <pos A="0.112826" C="0.606653" G="0.277435" T="0.00308642"/>
      <pos A="0.167696" C="0.0579565" G="0.387174" T="0.387174"/>
      <pos A="0.0579565" C="0.661523" G="0.167696" T="0.112826"/>
      <pos A="0.00308642" C="0.167696" G="0.606653" T="0.222565"/>
      <pos A="0.387174" C="0.387174" G="0.112826" T="0.112826"/>
      <pos A="0.0579565" C="0.332304" G="0.387174" T="0.222565"/>
      <pos A="0.112826" C="0.277435" G="0.496914" T="0.112826"/>
      <pos A="0.0579565" C="0.442043" G="0.332304" T="0.167696"/>
      <pos A="0.112826" C="0.222565" G="0.277435" T="0.387174"/>
      <pos A="0.277435" C="0.167696" G="0.387174" T="0.167696"/>
      <pos A="0.167696" C="0.496914" G="0.332304" T="0.00308642"/>
      <pos A="0.222565" C="0.387174" G="0.00308642" T="0.387174"/>
      <pos A="0.222565" C="0.332304" G="0.387174" T="0.0579565"/>
      <pos A="0.442043" C="0.0579565" G="0.387174" T="0.112826"/>
      <pos A="0.551784" C="0.112826" G="0.277435" T="0.0579565"/>
      <pos A="0.167696" C="0.167696" G="0.661523" T="0.00308642"/>
      <pos A="0.00308642" C="0.496914" G="0.332304" T="0.167696"/>
      <pos A="0.167696" C="0.387174" G="0.0579565" T="0.387174"/>
      <pos A="0.0579565" C="0.277435" G="0.496914" T="0.167696"/>
      <pos A="0.167696" C="0.167696" G="0.387174" T="0.277435"/>
      <pos A="0.112826" C="0.606653" G="0.222565" T="0.0579565"/>
      <pos A="0.112826" C="0.222565" G="0.222565" T="0.442043"/>
      <pos A="0.112826" C="0.332304" G="0.387174" T="0.167696"/>
      <pos A="0.112826" C="0.0579565" G="0.496914" T="0.332304"/>
      <pos A="0.0579565" C="0.496914" G="0.332304" T="0.112826"/>
      <pos A="0.167696" C="0.551784" G="0.167696" T="0.112826"/>
    </motif>
    <motif db="0" id="M92" alt="O92" length="40" nsites="8" evalue="1.3e-003">
      <pos A="0.303333" C="0.311235" G="0.271728" T="0.113704"/>
      <pos A="0.145309" C="0.500864" G="0.248025" T="0.105802"/>
      <pos A="0.271728" C="0.169012" G="0.303333" T="0.255926"/>
      <pos A="0.137407" C="0.398148" G="0.295432" T="0.169012"/>
      <pos A="0.169012" C="0.350741" G="0.398148" T="0.0820988"/>
      <pos A="0.145309" C="0.390247" G="0.295432" T="0.169012"/>
      <pos A="0.176914" C="0.350741" G="0.327037" T="0.145309"/>
      <pos A="0.303333" C="0.327037" G="0.240123" T="0.129506"/>
      <pos A="0.21642" C="0.15321" G="0.516667" T="0.113704"/>
      <pos A="0.0346914" C="0.255926" G="0.461358" T="0.248025"/>
      <pos A="0.184815" C="0.398148" G="0.255926" T="0.161111"/>
      <pos A="0.263827" C="0.137407" G="0.334938" T="0.263827"/>
      <pos A="0.145309" C="0.271728" G="0.445556" T="0.137407"/>
      <pos A="0.145309" C="0.374444" G="0.327037" T="0.15321"/>
      <pos A="0.176914" C="0.248025" G="0.382346" T="0.192716"/>
      <pos A="0.27963" C="0.192716" G="0.34284" T="0.184815"/>
      <pos A="0.295432" C="0.303333" G="0.27963" T="0.121605"/>
      <pos A="0.192716" C="0.382346" G="0.224321" T="0.200617"/>
      <pos A="0.113704" C="0.319136" G="0.429753" T="0.137407"/>
      <pos A="0.0346914" C="0.469259" G="0.374444" T="0.121605"/>
      <pos A="0.121605" C="0.469259" G="0.200617" T="0.208519"/>
      <pos A="0.21642" C="0.200617" G="0.366543" T="0.21642"/>
      <pos A="0.0583951" C="0.406049" G="0.421852" T="0.113704"/>
      <pos A="0.255926" C="0.453457" G="0.0504938" T="0.240123"/>
      <pos A="0.15321" C="0.224321" G="0.47716" T="0.145309"/>
      <pos A="0.248025" C="0.15321" G="0.445556" T="0.15321"/>
      <pos A="0.0979012" C="0.34284" G="0.453457" T="0.105802"/>
      <pos A="0.113704" C="0.334938" G="0.390247" T="0.161111"/>
      <pos A="0.27963" C="0.366543" G="0.192716" T="0.161111"/>
      <pos A="0.105802" C="0.303333" G="0.34284" T="0.248025"/>
      <pos A="0.15321" C="0.263827" G="0.374444" T="0.208519"/>
      <pos A="0.271728" C="0.492963" G="0.161111" T="0.0741975"/>
      <pos A="0.21642" C="0.169012" G="0.398148" T="0.21642"/>
      <pos A="0.137407" C="0.413951" G="0.34284" T="0.105802"/>
      <pos A="0.240123" C="0.358642" G="0.232222" T="0.169012"/>
      <pos A="0.232222" C="0.287531" G="0.350741" T="0.129506"/>
      <pos A="0.0504938" C="0.453457" G="0.34284" T="0.15321"/>
      <pos A="0.184815" C="0.319136" G="0.295432" T="0.200617"/>
      <pos A="0.0662963" C="0.366543" G="0.350741" T="0.21642"/>
      <pos A="0.224321" C="0.508765" G="0.224321" T="0.0425926"/>
    </motif>
    <motif db="0" id="M93" alt="O93" length="40" nsites="8" evalue="1.3e-003">
      <pos A="0.21642" C="0.121605" G="0.47716" T="0.184815"/>
      <pos A="0.0820988" C="0.54037" G="0.248025" T="0.129506"/>
      <pos A="0.255926" C="0.248025" G="0.295432" T="0.200617"/>
      <pos A="0.374444" C="0.105802" G="0.358642" T="0.161111"/>
      <pos A="0.176914" C="0.34284" G="0.382346" T="0.0979012"/>
      <pos A="0.200617" C="0.421852" G="0.208519" T="0.169012"/>
      <pos A="0.169012" C="0.421852" G="0.255926" T="0.15321"/>
      <pos A="0.224321" C="0.382346" G="0.248025" T="0.145309"/>
      <pos A="0.113704" C="0.169012" G="0.60358" T="0.113704"/>
      <pos A="0.208519" C="0.319136" G="0.303333" T="0.169012"/>
      <pos A="0.184815" C="0.240123" G="0.429753" T="0.145309"/>
      <pos A="0.176914" C="0.406049" G="0.287531" T="0.129506"/>
      <pos A="0.169012" C="0.27963" G="0.382346" T="0.169012"/>
      <pos A="0.137407" C="0.398148" G="0.263827" T="0.200617"/>
      <pos A="0.224321" C="0.421852" G="0.192716" T="0.161111"/>
      <pos A="0.09" C="0.21642" G="0.47716" T="0.21642"/>
      <pos A="0.113704" C="0.437654" G="0.390247" T="0.0583951"/>
      <pos A="0.224321" C="0.421852" G="0.21642" T="0.137407"/>
      <pos A="0.200617" C="0.406049" G="0.137407" T="0.255926"/>
      <pos A="0.169012" C="0.350741" G="0.287531" T="0.192716"/>
      <pos A="0.0267901" C="0.319136" G="0.508765" T="0.145309"/>
      <pos A="0.176914" C="0.303333" G="0.327037" T="0.192716"/>
      <pos A="0.208519" C="0.224321" G="0.461358" T="0.105802"/>
      <pos A="0.311235" C="0.263827" G="0.240123" T="0.184815"/>
      <pos A="0.145309" C="0.263827" G="0.382346" T="0.208519"/>
      <pos A="0.113704" C="0.224321" G="0.516667" T="0.145309"/>
      <pos A="0.200617" C="0.311235" G="0.311235" T="0.176914"/>
      <pos A="0.208519" C="0.34284" G="0.263827" T="0.184815"/>
      <pos A="0.169012" C="0.27963" G="0.374444" T="0.176914"/>
      <pos A="0.287531" C="0.366543" G="0.240123" T="0.105802"/>
      <pos A="0.113704" C="0.429753" G="0.263827" T="0.192716"/>
      <pos A="0.208519" C="0.34284" G="0.34284" T="0.105802"/>
      <pos A="0.0504938" C="0.295432" G="0.374444" T="0.27963"/>
      <pos A="0.192716" C="0.469259" G="0.161111" T="0.176914"/>
      <pos A="0.161111" C="0.161111" G="0.60358" T="0.0741975"/>
      <pos A="0.200617" C="0.382346" G="0.311235" T="0.105802"/>
      <pos A="0.27963" C="0.21642" G="0.382346" T="0.121605"/>
      <pos A="0.137407" C="0.334938" G="0.374444" T="0.15321"/>
      <pos A="0.192716" C="0.437654" G="0.263827" T="0.105802"/>
      <pos A="0.232222" C="0.485062" G="0.129506" T="0.15321"/>
    </motif>
    <motif db="0" id="M94" alt="O94" length="40" nsites="8" evalue="1.3e-003">
      <pos A="0.126543" C="0.62037" G="0.25" T="0.00308642"/>
      <pos A="0.373457" C="0.00308642" G="0.373457" T="0.25"/>
      <pos A="0.126543" C="0.126543" G="0.743827" T="0.00308642"/>
      <pos A="0.00308642" C="0.373457" G="0.62037" T="0.00308642"/>
      <pos A="0.126543" C="0.373457" G="0.126543" T="0.373457"/>
      <pos A="0.496914" C="0.126543" G="0.25" T="0.126543"/>
      <pos A="0.126543" C="0.373457" G="0.496914" T="0.00308642"/>
      <pos A="0.126543" C="0.373457" G="0.373457" T="0.126543"/>
      <pos A="0.126543" C="0.373457" G="0.496914" T="0.00308642"/>
      <pos A="0.25" C="0.25" G="0.496914" T="0.00308642"/>
      <pos A="0.25" C="0.496914" G="0.126543" T="0.126543"/>
      <pos A="0.00308642" C="0.126543" G="0.25" T="0.62037"/>
      <pos A="0.373457" C="0.496914" G="0.126543" T="0.00308642"/>
      <pos A="0.25" C="0.373457" G="0.25" T="0.126543"/>
      <pos A="0.00308642" C="0.62037" G="0.373457" T="0.00308642"/>
      <pos A="0.00308642" C="0.496914" G="0.496914" T="0.00308642"/>
      <pos A="0.25" C="0.496914" G="0.126543" T="0.126543"/>
      <pos A="0.00308642" C="0.25" G="0.496914" T="0.25"/>
      <pos A="0.00308642" C="0.867284" G="0.126543" T="0.00308642"/>
      <pos A="0.00308642" C="0.373457" G="0.496914" T="0.126543"/>
      <pos A="0.00308642" C="0.25" G="0.743827" T="0.00308642"/>
      <pos A="0.00308642" C="0.990741" G="0.00308642" T="0.00308642"/>
      <pos A="0.25" C="0.373457" G="0.25" T="0.126543"/>
      <pos A="0.00308642" C="0.25" G="0.743827" T="0.00308642"/>
      <pos A="0.00308642" C="0.373457" G="0.62037" T="0.00308642"/>
      <pos A="0.126543" C="0.126543" G="0.743827" T="0.00308642"/>
      <pos A="0.373457" C="0.62037" G="0.00308642" T="0.00308642"/>
      <pos A="0.00308642" C="0.62037" G="0.126543" T="0.25"/>
      <pos A="0.25" C="0.00308642" G="0.373457" T="0.373457"/>
      <pos A="0.00308642" C="0.743827" G="0.25" T="0.00308642"/>
      <pos A="0.00308642" C="0.743827" G="0.126543" T="0.126543"/>
      <pos A="0.126543" C="0.00308642" G="0.25" T="0.62037"/>
      <pos A="0.126543" C="0.373457" G="0.25" T="0.25"/>
      <pos A="0.00308642" C="0.25" G="0.62037" T="0.126543"/>
      <pos A="0.496914" C="0.126543" G="0.373457" T="0.00308642"/>
      <pos A="0.126543" C="0.496914" G="0.373457" T="0.00308642"/>
      <pos A="0.126543" C="0.867284" G="0.00308642" T="0.00308642"/>
      <pos A="0.373457" C="0.496914" G="0.126543" T="0.00308642"/>
      <pos A="0.496914" C="0.25" G="0.00308642" T="0.25"/>
      <pos A="0.00308642" C="0.373457" G="0.373457" T="0.25"/>
    </motif>
    <motif db="0" id="M95" alt="O95" length="40" nsites="8" evalue="1.3e-003">
      <pos A="0.332304" C="0.661523" G="0.00308642" T="0.00308642"/>
      <pos A="0.0501175" C="0.14418" G="0.332304" T="0.473398"/>
      <pos A="0.00308642" C="0.473398" G="0.332304" T="0.191211"/>
      <pos A="0.191211" C="0.614492" G="0.14418" T="0.0501175"/>
      <pos A="0.00308642" C="0.238242" G="0.473398" T="0.285273"/>
      <pos A="0.191211" C="0.332304" G="0.285273" T="0.191211"/>
      <pos A="0.00308642" C="0.567461" G="0.332304" T="0.0971486"/>
      <pos A="0.14418" C="0.473398" G="0.285273" T="0.0971486"/>
      <pos A="0.379335" C="0.426366" G="0.0971486" T="0.0971486"/>
      <pos A="0.0501175" C="0.238242" G="0.52043" T="0.191211"/>
      <pos A="0.14418" C="0.191211" G="0.285273" T="0.379335"/>
      <pos A="0.14418" C="0.52043" G="0.332304" T="0.00308642"/>
      <pos A="0.0501175" C="0.379335" G="0.473398" T="0.0971486"/>
      <pos A="0.14418" C="0.332304" G="0.52043" T="0.00308642"/>
      <pos A="0.0971486" C="0.332304" G="0.426366" T="0.14418"/>
      <pos A="0.14418" C="0.191211" G="0.473398" T="0.191211"/>
      <pos A="0.14418" C="0.661523" G="0.0971486" T="0.0971486"/>
      <pos A="0.14418" C="0.426366" G="0.379335" T="0.0501175"/>
      <pos A="0.285273" C="0.379335" G="0.238242" T="0.0971486"/>
      <pos A="0.0971486" C="0.379335" G="0.238242" T="0.285273"/>
      <pos A="0.14418" C="0.285273" G="0.52043" T="0.0501175"/>
      <pos A="0.379335" C="0.191211" G="0.379335" T="0.0501175"/>
      <pos A="0.0501175" C="0.52043" G="0.285273" T="0.14418"/>
      <pos A="0.285273" C="0.473398" G="0.0971486" T="0.14418"/>
      <pos A="0.332304" C="0.191211" G="0.285273" T="0.191211"/>
      <pos A="0.14418" C="0.285273" G="0.473398" T="0.0971486"/>
      <pos A="0.238242" C="0.191211" G="0.332304" T="0.238242"/>
      <pos A="0.238242" C="0.379335" G="0.332304" T="0.0501175"/>
      <pos A="0.238242" C="0.661523" G="0.0971486" T="0.00308642"/>
      <pos A="0.332304" C="0.285273" G="0.0971486" T="0.285273"/>
      <pos A="0.0501175" C="0.426366" G="0.00308642" T="0.52043"/>
      <pos A="0.00308642" C="0.473398" G="0.332304" T="0.191211"/>
      <pos A="0.238242" C="0.0971486" G="0.379335" T="0.285273"/>
      <pos A="0.0971486" C="0.567461" G="0.285273" T="0.0501175"/>
      <pos A="0.191211" C="0.332304" G="0.238242" T="0.238242"/>
      <pos A="0.191211" C="0.567461" G="0.0971486" T="0.14418"/>
      <pos A="0.00308642" C="0.52043" G="0.332304" T="0.14418"/>
      <pos A="0.0501175" C="0.567461" G="0.14418" T="0.238242"/>
      <pos A="0.14418" C="0.379335" G="0.00308642" T="0.473398"/>
      <pos A="0.0501175" C="0.379335" G="0.0971486" T="0.473398"/>
    </motif>
    <motif db="0" id="M96" alt="O96" length="40" nsites="8" evalue="1.3e-003">
      <pos A="0.00308642" C="0.00308642" G="0.00308642" T="0.990741"/>
      <pos A="0.00308642" C="0.332304" G="0.00308642" T="0.661523"/>
      <pos A="0.00308642" C="0.661523" G="0.332304" T="0.00308642"/>
      <pos A="0.00308642" C="0.00308642" G="0.990741" T="0.00308642"/>
      <pos A="0.661523" C="0.00308642" G="0.00308642" T="0.332304"/>
      <pos A="0.00308642" C="0.00308642" G="0.661523" T="0.332304"/>
      <pos A="0.661523" C="0.00308642" G="0.332304" T="0.00308642"/>
      <pos A="0.661523" C="0.00308642" G="0.332304" T="0.00308642"/>
      <pos A="0.00308642" C="0.990741" G="0.00308642" T="0.00308642"/>
      <pos A="0.00308642" C="0.00308642" G="0.990741" T="0.00308642"/>
      <pos A="0.332304" C="0.661523" G="0.00308642" T="0.00308642"/>
      <pos A="0.332304" C="0.00308642" G="0.00308642" T="0.661523"/>
      <pos A="0.00308642" C="0.990741" G="0.00308642" T="0.00308642"/>
      <pos A="0.00308642" C="0.661523" G="0.00308642" T="0.332304"/>
      <pos A="0.00308642" C="0.332304" G="0.661523" T="0.00308642"/>
      <pos A="0.990741" C="0.00308642" G="0.00308642" T="0.00308642"/>
      <pos A="0.00308642" C="0.990741" G="0.00308642" T="0.00308642"/>
      <pos A="0.00308642" C="0.00308642" G="0.661523" T="0.332304"/>
      <pos A="0.00308642" C="0.332304" G="0.00308642" T="0.661523"/>
      <pos A="0.00308642" C="0.990741" G="0.00308642" T="0.00308642"/>
      <pos A="0.661523" C="0.00308642" G="0.332304" T="0.00308642"/>
      <pos A="0.00308642" C="0.00308642" G="0.332304" T="0.661523"/>
      <pos A="0.00308642" C="0.990741" G="0.00308642" T="0.00308642"/>
      <pos A="0.00308642" C="0.00308642" G="0.332304" T="0.661523"/>
      <pos A="0.332304" C="0.00308642" G="0.00308642" T="0.661523"/>
      <pos A="0.00308642" C="0.661523" G="0.332304" T="0.00308642"/>
      <pos A="0.00308642" C="0.332304" G="0.661523" T="0.00308642"/>
      <pos A="0.00308642" C="0.00308642" G="0.990741" T="0.00308642"/>
      <pos A="0.990741" C="0.00308642" G="0.00308642" T="0.00308642"/>
      <pos A="0.661523" C="0.00308642" G="0.332304" T="0.00308642"/>
      <pos A="0.00308642" C="0.990741" G="0.00308642" T="0.00308642"/>
      <pos A="0.00308642" C="0.00308642" G="0.990741" T="0.00308642"/>
      <pos A="0.00308642" C="0.00308642" G="0.332304" T="0.661523"/>
      <pos A="0.00308642" C="0.332304" G="0.00308642" T="0.661523"/>
      <pos A="0.00308642" C="0.661523" G="0.332304" T="0.00308642"/>
      <pos A="0.00308642" C="0.661523" G="0.332304" T="0.00308642"/>
      <pos A="0.00308642" C="0.332304" G="0.661523" T="0.00308642"/>
      <pos A="0.661523" C="0.00308642" G="0.332304" T="0.00308642"/>
      <pos A="0.00308642" C="0.990741" G="0.00308642" T="0.00308642"/>
      <pos A="0.661523" C="0.00308642" G="0.00308642" T="0.332304"/>
    </motif>
    <motif db="0" id="M97" alt="O97" length="40" nsites="8" evalue="1.3e-003">
      <pos A="0.15321" C="0.350741" G="0.366543" T="0.129506"/>
      <pos A="0.208519" C="0.366543" G="0.319136" T="0.105802"/>
      <pos A="0.200617" C="0.390247" G="0.240123" T="0.169012"/>
      <pos A="0.240123" C="0.248025" G="0.287531" T="0.224321"/>
      <pos A="0.0662963" C="0.295432" G="0.453457" T="0.184815"/>
      <pos A="0.334938" C="0.271728" G="0.255926" T="0.137407"/>
      <pos A="0.161111" C="0.453457" G="0.27963" T="0.105802"/>
      <pos A="0.240123" C="0.334938" G="0.350741" T="0.0741975"/>
      <pos A="0.161111" C="0.319136" G="0.406049" T="0.113704"/>
      <pos A="0.0504938" C="0.398148" G="0.390247" T="0.161111"/>
      <pos A="0.145309" C="0.295432" G="0.406049" T="0.15321"/>
      <pos A="0.295432" C="0.15321" G="0.327037" T="0.224321"/>
      <pos A="0.295432" C="0.240123" G="0.382346" T="0.0820988"/>
      <pos A="0.113704" C="0.445556" G="0.303333" T="0.137407"/>
      <pos A="0.200617" C="0.287531" G="0.311235" T="0.200617"/>
      <pos A="0.176914" C="0.34284" G="0.311235" T="0.169012"/>
      <pos A="0.240123" C="0.21642" G="0.469259" T="0.0741975"/>
      <pos A="0.161111" C="0.516667" G="0.232222" T="0.09"/>
      <pos A="0.184815" C="0.224321" G="0.421852" T="0.169012"/>
      <pos A="0.176914" C="0.413951" G="0.232222" T="0.176914"/>
      <pos A="0.105802" C="0.34284" G="0.327037" T="0.224321"/>
      <pos A="0.232222" C="0.421852" G="0.121605" T="0.224321"/>
      <pos A="0.129506" C="0.311235" G="0.358642" T="0.200617"/>
      <pos A="0.105802" C="0.200617" G="0.571975" T="0.121605"/>
      <pos A="0.224321" C="0.358642" G="0.334938" T="0.0820988"/>
      <pos A="0.145309" C="0.311235" G="0.406049" T="0.137407"/>
      <pos A="0.0662963" C="0.200617" G="0.413951" T="0.319136"/>
      <pos A="0.232222" C="0.358642" G="0.224321" T="0.184815"/>
      <pos A="0.208519" C="0.295432" G="0.248025" T="0.248025"/>
      <pos A="0.121605" C="0.34284" G="0.413951" T="0.121605"/>
      <pos A="0.208519" C="0.137407" G="0.421852" T="0.232222"/>
      <pos A="0.161111" C="0.224321" G="0.287531" T="0.327037"/>
      <pos A="0.121605" C="0.374444" G="0.413951" T="0.09"/>
      <pos A="0.137407" C="0.453457" G="0.263827" T="0.145309"/>
      <pos A="0.0979012" C="0.54037" G="0.176914" T="0.184815"/>
      <pos A="0.113704" C="0.137407" G="0.532469" T="0.21642"/>
      <pos A="0.240123" C="0.398148" G="0.271728" T="0.09"/>
      <pos A="0.255926" C="0.413951" G="0.192716" T="0.137407"/>
      <pos A="0.255926" C="0.327037" G="0.271728" T="0.145309"/>
      <pos A="0.129506" C="0.390247" G="0.398148" T="0.0820988"/>
    </motif>
    <motif db="0" id="M98" alt="O98" length="40" nsites="8" evalue="1.3e-003">
      <pos A="0.169012" C="0.453457" G="0.200617" T="0.176914"/>
      <pos A="0.121605" C="0.437654" G="0.334938" T="0.105802"/>
      <pos A="0.271728" C="0.137407" G="0.437654" T="0.15321"/>
      <pos A="0.15321" C="0.255926" G="0.437654" T="0.15321"/>
      <pos A="0.169012" C="0.208519" G="0.47716" T="0.145309"/>
      <pos A="0.137407" C="0.350741" G="0.303333" T="0.208519"/>
      <pos A="0.295432" C="0.303333" G="0.232222" T="0.169012"/>
      <pos A="0.137407" C="0.437654" G="0.287531" T="0.137407"/>
      <pos A="0.161111" C="0.224321" G="0.445556" T="0.169012"/>
      <pos A="0.184815" C="0.334938" G="0.303333" T="0.176914"/>
      <pos A="0.232222" C="0.366543" G="0.287531" T="0.113704"/>
      <pos A="0.255926" C="0.287531" G="0.263827" T="0.192716"/>
      <pos A="0.176914" C="0.248025" G="0.319136" T="0.255926"/>
      <pos A="0.192716" C="0.295432" G="0.27963" T="0.232222"/>
      <pos A="0.0504938" C="0.421852" G="0.445556" T="0.0820988"/>
      <pos A="0.263827" C="0.232222" G="0.413951" T="0.09"/>
      <pos A="0.15321" C="0.382346" G="0.311235" T="0.15321"/>
      <pos A="0.34284" C="0.232222" G="0.255926" T="0.169012"/>
      <pos A="0.0979012" C="0.374444" G="0.429753" T="0.0979012"/>
      <pos A="0.145309" C="0.398148" G="0.327037" T="0.129506"/>
      <pos A="0.121605" C="0.255926" G="0.421852" T="0.200617"/>
      <pos A="0.192716" C="0.366543" G="0.319136" T="0.121605"/>
      <pos A="0.113704" C="0.398148" G="0.27963" T="0.208519"/>
      <pos A="0.09" C="0.453457" G="0.232222" T="0.224321"/>
      <pos A="0.113704" C="0.15321" G="0.516667" T="0.21642"/>
      <pos A="0.200617" C="0.255926" G="0.421852" T="0.121605"/>
      <pos A="0.192716" C="0.54037" G="0.129506" T="0.137407"/>
      <pos A="0.271728" C="0.113704" G="0.421852" T="0.192716"/>
      <pos A="0.240123" C="0.232222" G="0.382346" T="0.145309"/>
      <pos A="0.176914" C="0.382346" G="0.145309" T="0.295432"/>
      <pos A="0.169012" C="0.248025" G="0.334938" T="0.248025"/>
      <pos A="0.176914" C="0.240123" G="0.516667" T="0.0662963"/>
      <pos A="0.113704" C="0.358642" G="0.248025" T="0.27963"/>
      <pos A="0.184815" C="0.366543" G="0.382346" T="0.0662963"/>
      <pos A="0.161111" C="0.287531" G="0.406049" T="0.145309"/>
      <pos A="0.137407" C="0.437654" G="0.350741" T="0.0741975"/>
      <pos A="0.0425926" C="0.21642" G="0.492963" T="0.248025"/>
      <pos A="0.232222" C="0.492963" G="0.129506" T="0.145309"/>
      <pos A="0.327037" C="0.327037" G="0.129506" T="0.21642"/>
      <pos A="0.240123" C="0.34284" G="0.303333" T="0.113704"/>
    </motif>
    <motif db="0" id="M99" alt="O99" length="40" nsites="8" evalue="1.3e-003">
      <pos A="0.244961" C="0.285273" G="0.224805" T="0.244961"/>
      <pos A="0.184492" C="0.345742" G="0.325586" T="0.14418"/>
      <pos A="0.204649" C="0.244961" G="0.285273" T="0.265117"/>
      <pos A="0.103868" C="0.567461" G="0.103868" T="0.224805"/>
      <pos A="0.345742" C="0.0433985" G="0.46668" T="0.14418"/>
      <pos A="0.103868" C="0.506992" G="0.265117" T="0.124024"/>
      <pos A="0.0837116" C="0.567461" G="0.265117" T="0.0837116"/>
      <pos A="0.14418" C="0.184492" G="0.567461" T="0.103868"/>
      <pos A="0.124024" C="0.103868" G="0.627929" T="0.14418"/>
      <pos A="0.0635546" C="0.506992" G="0.325586" T="0.103868"/>
      <pos A="0.345742" C="0.244961" G="0.164336" T="0.244961"/>
      <pos A="0.14418" C="0.224805" G="0.587617" T="0.0433985"/>
      <pos A="0.265117" C="0.325586" G="0.265117" T="0.14418"/>
      <pos A="0.184492" C="0.124024" G="0.486836" T="0.204649"/>
      <pos A="0.305429" C="0.124024" G="0.325586" T="0.244961"/>
      <pos A="0.0232425" C="0.446523" G="0.46668" T="0.0635546"/>
      <pos A="0.265117" C="0.365898" G="0.184492" T="0.184492"/>
      <pos A="0.224805" C="0.0837116" G="0.506992" T="0.184492"/>
      <pos A="0.204649" C="0.0837116" G="0.547304" T="0.164336"/>
      <pos A="0.0635546" C="0.14418" G="0.708554" T="0.0837116"/>
      <pos A="0.164336" C="0.446523" G="0.325586" T="0.0635546"/>
      <pos A="0.124024" C="0.345742" G="0.446523" T="0.0837116"/>
      <pos A="0.164336" C="0.164336" G="0.567461" T="0.103868"/>
      <pos A="0.204649" C="0.365898" G="0.14418" T="0.285273"/>
      <pos A="0.184492" C="0.386054" G="0.325586" T="0.103868"/>
      <pos A="0.14418" C="0.184492" G="0.506992" T="0.164336"/>
      <pos A="0.14418" C="0.265117" G="0.486836" T="0.103868"/>
      <pos A="0.14418" C="0.446523" G="0.305429" T="0.103868"/>
      <pos A="0.204649" C="0.386054" G="0.305429" T="0.103868"/>
      <pos A="0.244961" C="0.164336" G="0.386054" T="0.204649"/>
      <pos A="0.0635546" C="0.325586" G="0.527148" T="0.0837116"/>
      <pos A="0.285273" C="0.184492" G="0.446523" T="0.0837116"/>
      <pos A="0.184492" C="0.40621" G="0.305429" T="0.103868"/>
      <pos A="0.103868" C="0.527148" G="0.305429" T="0.0635546"/>
      <pos A="0.0232425" C="0.527148" G="0.103868" T="0.345742"/>
      <pos A="0.0232425" C="0.164336" G="0.668241" T="0.14418"/>
      <pos A="0.0635546" C="0.486836" G="0.184492" T="0.265117"/>
      <pos A="0.265117" C="0.103868" G="0.285273" T="0.345742"/>
      <pos A="0.204649" C="0.446523" G="0.305429" T="0.0433985"/>
      <pos A="0.103868" C="0.0837116" G="0.446523" T="0.365898"/>
    </motif>
  </queries>
  <targets>
    <motif db="0" id="AHR_HUMAN.H11MO.0.B" length="9" nsites="154" evalue="1.0e+000"
        url="http://hocomoco.autosome.ru/motif/AHR_HUMAN.H11MO.0.B">
      <pos A="0.263136" C="0.118683" G="0.366338" T="0.251843"/>
      <pos A="0.0707683" C="0.0772165" G="0.225162" T="0.626854"/>
      <pos A="0.141125" C="0.285009" G="0.13457" T="0.439296"/>
      <pos A="0.0166917" C="0.00871197" G="0.946968" T="0.027628"/>
      <pos A="0.000162232" C="0.976144" G="0.00985194" T="0.0138418"/>
      <pos A="0.0224981" C="0.00529208" G="0.969768" T="0.00244216"/>
      <pos A="0.000162232" C="0.0224981" G="0.00472209" T="0.972618"/>
      <pos A="0.000162232" C="0.000162232" G="0.999513" T="0.000162232"/>
      <pos A="0.279791" C="0.434254" G="0.105056" T="0.180899"/>
    </motif>
    <motif db="0" id="AIRE_HUMAN.H11MO.0.C" length="18" nsites="41" evalue="1.0e+000"
        url="http://hocomoco.autosome.ru/motif/AIRE_HUMAN.H11MO.0.C">
      <pos A="0.397368" C="0.261336" G="0.125304" T="0.215992"/>
      <pos A="0.181984" C="0.181984" G="0.13664" T="0.499392"/>
      <pos A="0.13664" C="0.13664" G="0.204656" T="0.522064"/>
      <pos A="0.0459522" C="0.000608273" G="0.884815" T="0.0686242"/>
      <pos A="0.000608273" C="0.000608273" G="0.816799" T="0.181984"/>
      <pos A="0.318016" C="0.0459522" G="0.0232802" T="0.612752"/>
      <pos A="0.386032" C="0.0912962" G="0.0232802" T="0.499392"/>
      <pos A="0.36336" C="0.13664" G="0.13664" T="0.36336"/>
      <pos A="0.340688" C="0.0686242" G="0.13664" T="0.454048"/>
      <pos A="0.522064" C="0.0912962" G="0.13664" T="0.25"/>
      <pos A="0.386032" C="0.0459522" G="0.0686242" T="0.499392"/>
      <pos A="0.227328" C="0.13664" G="0.0686242" T="0.567408"/>
      <pos A="0.000608273" C="0.0232802" G="0.884815" T="0.0912962"/>
      <pos A="0.000608273" C="0.000608273" G="0.975503" T="0.0232802"/>
      <pos A="0.227328" C="0.0912962" G="0.25" T="0.431376"/>
      <pos A="0.0686242" C="0.181984" G="0.181984" T="0.567408"/>
      <pos A="0.454048" C="0.0232802" G="0.159312" T="0.36336"/>
      <pos A="0.403036" C="0.267004" G="0.1083" T="0.22166"/>
    </motif>
    <motif db="0" id="AP2A_HUMAN.H11MO.0.A" length="15" nsites="500" evalue="1.0e+000"
        url="http://hocomoco.autosome.ru/motif/AP2A_HUMAN.H11MO.0.A">
      <pos A="0.416124" C="0.185377" G="0.193138" T="0.205362"/>
      <pos A="0.231121" C="0.0911524" G="0.134692" T="0.543034"/>
      <pos A="0.176775" C="0.0944298" G="0.470182" T="0.258612"/>
      <pos A="0.0108813" C="0.520551" G="0.431413" T="0.0371549"/>
      <pos A="4.999e-05" C="0.99985" G="4.999e-05" T="4.999e-05"/>
      <pos A="4.999e-05" C="0.900843" G="4.999e-05" T="0.099057"/>
      <pos A="0.0509783" C="0.111333" G="0.0128321" T="0.824856"/>
      <pos A="0.00188818" C="4.999e-05" G="0.796457" T="0.201605"/>
      <pos A="0.535277" C="0.0386298" G="0.409205" T="0.0168892"/>
      <pos A="0.14218" C="4.999e-05" G="0.855965" T="0.00180471"/>
      <pos A="4.999e-05" C="4.999e-05" G="0.99985" T="4.999e-05"/>
      <pos A="0.0479051" C="0.556058" G="0.379971" T="0.0160658"/>
      <pos A="0.308242" C="0.38161" G="0.0917715" T="0.218376"/>
      <pos A="0.512988" C="0.0934521" G="0.204267" T="0.189292"/>
      <pos A="0.238522" C="0.148913" G="0.208406" T="0.404159"/>
    </motif>
    <motif db="0" id="AP2B_HUMAN.H11MO.0.B" length="10" nsites="28" evalue="1.0e+000"
        url="http://hocomoco.autosome.ru/motif/AP2B_HUMAN.H11MO.0.B">
      <pos A="0.0402747" C="0.00088968" G="0.780713" T="0.178122"/>
      <pos A="0.00088968" C="0.646804" G="0.245077" T="0.107229"/>
      <pos A="0.00088968" C="0.961884" G="0.00088968" T="0.0363362"/>
      <pos A="0.115106" C="0.571973" G="0.00088968" T="0.312031"/>
      <pos A="0.0757212" C="0.0363362" G="0.887053" T="0.00088968"/>
      <pos A="0.327785" C="0.31597" G="0.355355" T="0.00088968"/>
      <pos A="0.0717827" C="0.0363362" G="0.851606" T="0.0402747"/>
      <pos A="0.00088968" C="0.00088968" G="0.997331" T="0.00088968"/>
      <pos A="0.190922" C="0.123968" G="0.675358" T="0.00975131"/>
      <pos A="0.22243" C="0.446925" G="0.253939" T="0.0767059"/>
    </motif>
    <motif db="0" id="AP2C_HUMAN.H11MO.0.A" length="14" nsites="500" evalue="1.0e+000"
        url="http://hocomoco.autosome.ru/motif/AP2C_HUMAN.H11MO.0.A">
      <pos A="0.3872" C="0.20104" G="0.269563" T="0.142197"/>
      <pos A="0.196086" C="0.123624" G="0.166417" T="0.513874"/>
      <pos A="0.184609" C="0.0998022" G="0.518376" T="0.197212"/>
      <pos A="0.00958288" C="0.506988" G="0.471848" T="0.0115807"/>
      <pos A="0.00385284" C="0.988136" G="0.0079615" T="4.999e-05"/>
      <pos A="0.00191784" C="0.951682" G="0.00239436" T="0.0440054"/>
      <pos A="0.0500552" C="0.13189" G="0.025422" T="0.792633"/>
      <pos A="0.0354071" C="4.999e-05" G="0.917075" T="0.0474675"/>
      <pos A="0.554976" C="0.0254436" G="0.415804" T="0.0037759"/>
      <pos A="0.0734759" C="4.999e-05" G="0.924454" T="0.0020204"/>
      <pos A="4.999e-05" C="4.999e-05" G="0.997967" T="0.00193309"/>
      <pos A="0.0289758" C="0.618174" G="0.340999" T="0.0118516"/>
      <pos A="0.313913" C="0.351519" G="0.0971829" T="0.237385"/>
      <pos A="0.42824" C="0.170536" G="0.24167" T="0.159554"/>
    </motif>
    <motif db="0" id="ASCL1_HUMAN.H11MO.0.A" length="14" nsites="480" evalue="1.0e+000"
        url="http://hocomoco.autosome.ru/motif/ASCL1_HUMAN.H11MO.0.A">
      <pos A="0.189596" C="0.437461" G="0.175016" T="0.197928"/>
      <pos A="0.218757" C="0.245834" G="0.160435" T="0.374974"/>
      <pos A="0.220839" C="0.254166" G="0.427046" T="0.0979483"/>
      <pos A="0.00630077" C="0.981098" G="0.00421787" T="0.00838367"/>
      <pos A="0.981098" C="0.00421787" G="5.20725e-05" T="0.0146324"/>
      <pos A="0.00630077" C="0.614507" G="0.358311" T="0.0208811"/>
      <pos A="0.00838367" C="0.979015" G="0.00213497" T="0.0104666"/>
      <pos A="0.00838367" C="0.00213497" G="0.00213497" T="0.987346"/>
      <pos A="0.00421787" C="0.00421787" G="0.976932" T="0.0146324"/>
      <pos A="0.00838367" C="0.781139" G="0.083368" T="0.127109"/>
      <pos A="0.0812851" C="0.420798" G="0.00630077" T="0.491616"/>
      <pos A="0.102114" C="0.385388" G="0.274995" T="0.237503"/>
      <pos A="0.131275" C="0.491616" G="0.0979483" T="0.279161"/>
      <pos A="0.166684" C="0.406217" G="0.152104" T="0.274995"/>
    </motif>
    <motif db="0" id="BC11A_HUMAN.H11MO.0.A" length="17" nsites="500" evalue="1.0e+000"
        url="http://hocomoco.autosome.ru/motif/BC11A_HUMAN.H11MO.0.A">
      <pos A="0.37573" C="0.184625" G="0.286195" T="0.153451"/>
      <pos A="0.55058" C="0.0994705" G="0.224094" T="0.125856"/>
      <pos A="0.500164" C="0.142363" G="0.230714" T="0.126759"/>
      <pos A="0.589982" C="0.0166164" G="0.226051" T="0.167351"/>
      <pos A="0.187435" C="0.160796" G="0.580417" T="0.071352"/>
      <pos A="0.664511" C="0.0145816" G="0.269377" T="0.051531"/>
      <pos A="0.104037" C="0.0144884" G="0.828551" T="0.0529239"/>
      <pos A="0.200417" C="0.0327717" G="0.758546" T="0.00826493"/>
      <pos A="0.880098" C="0.0431253" G="0.0485975" T="0.0281795"/>
      <pos A="0.867864" C="0.00583965" G="0.0555442" T="0.0707524"/>
      <pos A="0.248399" C="0.226047" G="0.502141" T="0.0234139"/>
      <pos A="0.150158" C="0.154992" G="0.0315585" T="0.663292"/>
      <pos A="0.117832" C="0.0724923" G="0.760189" T="0.0494865"/>
      <pos A="0.658749" C="0.064413" G="0.250663" T="0.0261749"/>
      <pos A="0.458785" C="0.143453" G="0.310166" T="0.0875961"/>
      <pos A="0.622702" C="0.078845" G="0.157294" T="0.141159"/>
      <pos A="0.358985" C="0.2047" G="0.318076" T="0.118238"/>
    </motif>
    <motif db="0" id="BRAC_HUMAN.H11MO.0.A" length="20" nsites="500" evalue="1.0e+000"
        url="http://hocomoco.autosome.ru/motif/BRAC_HUMAN.H11MO.0.A">
      <pos A="0.120026" C="0.252" G="0.146021" T="0.481954"/>
      <pos A="0.0780344" C="0.20201" G="0.106029" T="0.613927"/>
      <pos A="0.335983" C="0.311988" G="0.224005" T="0.128024"/>
      <pos A="0.333983" C="0.164017" G="0.379974" T="0.122026"/>
      <pos A="0.138022" C="0.673915" G="0.128024" T="0.060038"/>
      <pos A="0.669916" C="0.0720356" G="0.162018" T="0.0960308"/>
      <pos A="0.19801" C="0.174015" G="0.407968" T="0.220006"/>
      <pos A="0.182014" C="0.252" G="0.40197" T="0.164017"/>
      <pos A="0.244001" C="0.166017" G="0.339982" T="0.25"/>
      <pos A="0.469956" C="0.190012" G="0.230004" T="0.110028"/>
      <pos A="0.343981" C="0.0520396" G="0.437962" T="0.166017"/>
      <pos A="0.060038" C="0.128024" G="0.7479" T="0.0640372"/>
      <pos A="0.0380424" C="0.0160468" G="0.00404919" T="0.941862"/>
      <pos A="0.00204959" C="0.0140472" G="0.969856" T="0.0140472"/>
      <pos A="0.224005" C="0.0520396" G="0.0440412" T="0.679914"/>
      <pos A="0.0320436" C="0.15202" G="0.631924" T="0.184013"/>
      <pos A="0.905869" C="0.020046" G="0.0620376" T="0.0120476"/>
      <pos A="0.659918" C="0.0580384" G="0.222006" T="0.060038"/>
      <pos A="0.34998" C="0.0880324" G="0.261998" T="0.29999"/>
      <pos A="0.20001" C="0.136023" G="0.19801" T="0.465957"/>
    </motif>
    <motif db="0" id="CDX2_HUMAN.H11MO.0.A" length="12" nsites="151" evalue="1.0e+000"
        url="http://hocomoco.autosome.ru/motif/CDX2_HUMAN.H11MO.0.A">
      <pos A="0.152383" C="0.119292" G="0.211946" T="0.51638"/>
      <pos A="0.0597287" C="0.0729649" G="0.0597287" T="0.807578"/>
      <pos A="0.106056" C="0.000165453" G="0.0663468" T="0.827432"/>
      <pos A="0.0862012" C="0.245036" G="0.172237" T="0.496525"/>
      <pos A="0.986267" C="0.00678359" G="0.00678359" T="0.000165453"/>
      <pos A="0.00678359" C="0.0531105" G="0.0134017" T="0.926704"/>
      <pos A="0.0464924" C="0.000165453" G="0.311218" T="0.642124"/>
      <pos A="0.185473" C="0.00678359" G="0.807578" T="0.000165453"/>
      <pos A="0.0134017" C="0.761251" G="0.132528" T="0.0928193"/>
      <pos A="0.264891" C="0.211946" G="0.0862012" T="0.436962"/>
      <pos A="0.139146" C="0.198709" G="0.350927" T="0.311218"/>
      <pos A="0.0134017" C="0.2318" G="0.172237" T="0.582561"/>
    </motif>
    <motif db="0" id="CLOCK_HUMAN.H11MO.0.C" length="14" nsites="252" evalue="1.0e+000"
        url="http://hocomoco.autosome.ru/motif/CLOCK_HUMAN.H11MO.0.C">
      <pos A="0.158766" C="0.599068" G="0.1786" T="0.063566"/>
      <pos A="0.424534" C="0.115133" G="0.1905" T="0.269833"/>
      <pos A="0.2024" C="0.146866" G="0.511801" T="0.138933"/>
      <pos A="0.337267" C="0.3214" G="0.1667" T="0.174633"/>
      <pos A="0.0952995" C="0.848969" G="0.0437326" T="0.0119992"/>
      <pos A="0.809302" C="0.063566" G="0.0437326" T="0.0833994"/>
      <pos A="0.1548" C="0.607001" G="0.127033" T="0.111166"/>
      <pos A="0.253967" C="0.0556327" G="0.642701" T="0.0476993"/>
      <pos A="0.0952995" C="0.1191" G="0.0437326" T="0.741868"/>
      <pos A="0.0873661" C="0.0238992" G="0.860869" T="0.0278659"/>
      <pos A="0.400734" C="0.313467" G="0.1786" T="0.1072"/>
      <pos A="0.369" C="0.242067" G="0.281733" T="0.1072"/>
      <pos A="0.222233" C="0.388834" G="0.289667" T="0.0992662"/>
      <pos A="0.491967" C="0.2976" G="0.0238992" T="0.186533"/>
    </motif>
    <motif db="0" id="COE1_HUMAN.H11MO.0.A" length="15" nsites="500" evalue="1.0e+000"
        url="http://hocomoco.autosome.ru/motif/COE1_HUMAN.H11MO.0.A">
      <pos A="0.417966" C="0.20201" G="0.20001" T="0.180014"/>
      <pos A="0.419966" C="0.090032" G="0.271996" T="0.218006"/>
      <pos A="0.118026" C="0.255999" G="0.413967" T="0.212008"/>
      <pos A="0.0580384" C="0.20201" G="0.0240452" T="0.715907"/>
      <pos A="0.00204959" C="0.989852" G="0.00204959" T="0.00604879"/>
      <pos A="0.0140472" C="0.813887" G="4.999e-05" T="0.172016"/>
      <pos A="0.00604879" C="0.945861" G="0.00204959" T="0.0460408"/>
      <pos A="0.25" C="0.623925" G="0.040042" T="0.0860328"/>
      <pos A="0.673915" C="0.0140472" G="0.0120476" T="0.29999"/>
      <pos A="0.0180464" C="4.999e-05" G="0.981854" T="4.999e-05"/>
      <pos A="0.248" C="0.00204959" G="0.723905" T="0.0260448"/>
      <pos A="0.00604879" C="0.00404919" G="0.989852" T="4.999e-05"/>
      <pos A="0.657918" C="0.0460408" G="0.255999" T="0.040042"/>
      <pos A="0.220006" C="0.433963" G="0.253999" T="0.0920316"/>
      <pos A="0.212008" C="0.35198" G="0.0920316" T="0.343981"/>
    </motif>
    <motif db="0" id="COT1_HUMAN.H11MO.0.C" length="17" nsites="500" evalue="1.0e+000"
        url="http://hocomoco.autosome.ru/motif/COT1_HUMAN.H11MO.0.C">
      <pos A="0.180014" C="0.146021" G="0.539942" T="0.134023"/>
      <pos A="0.287992" C="0.0740352" G="0.54994" T="0.0880324"/>
      <pos A="0.248" C="0.0780344" G="0.591932" T="0.0820336"/>
      <pos A="0.208008" C="0.118026" G="0.589932" T="0.0840332"/>
      <pos A="0.0860328" C="0.15002" G="0.361978" T="0.40197"/>
      <pos A="0.132024" C="0.475955" G="0.289992" T="0.10203"/>
      <pos A="0.631924" C="0.112028" G="0.194011" T="0.0620376"/>
      <pos A="0.411968" C="0.0480404" G="0.523945" T="0.0160468"/>
      <pos A="0.725905" C="4.999e-05" G="0.269996" T="0.00404919"/>
      <pos A="0.0180464" C="4.999e-05" G="0.911868" T="0.070036"/>
      <pos A="0.0160468" C="0.010048" G="0.961858" T="0.0120476"/>
      <pos A="0.010048" C="0.0780344" G="0.279994" T="0.631924"/>
      <pos A="0.0660368" C="0.863877" G="0.0420416" T="0.0280444"/>
      <pos A="0.959858" C="0.00404919" G="0.0160468" T="0.020046"/>
      <pos A="0.204009" C="0.126025" G="0.517946" T="0.15202"/>
      <pos A="0.226005" C="0.184013" G="0.493951" T="0.0960308"/>
      <pos A="0.186013" C="0.168016" G="0.505949" T="0.140022"/>
    </motif>
    <motif db="0" id="COT2_HUMAN.H11MO.0.A" length="13" nsites="500" evalue="1.0e+000"
        url="http://hocomoco.autosome.ru/motif/COT2_HUMAN.H11MO.0.A">
      <pos A="0.18882" C="0.470321" G="0.185447" T="0.155412"/>
      <pos A="0.666713" C="0.14924" G="0.0850922" T="0.0989545"/>
      <pos A="0.531143" C="0.0743138" G="0.343923" T="0.0506204"/>
      <pos A="0.732758" C="0.00214156" G="0.259166" T="0.00593431"/>
      <pos A="0.00755762" C="4.999e-05" G="0.981054" T="0.0113384"/>
      <pos A="0.0355165" C="0.0074742" G="0.903614" T="0.0533951"/>
      <pos A="0.0075581" C="0.050158" G="0.0817676" T="0.860516"/>
      <pos A="0.0018688" C="0.925665" G="0.0217774" T="0.0506891"/>
      <pos A="0.988309" C="4.999e-05" G="0.00798988" T="0.00365105"/>
      <pos A="0.373561" C="0.120966" G="0.377556" T="0.127917"/>
      <pos A="0.408907" C="0.116651" G="0.38332" T="0.0911222"/>
      <pos A="0.212829" C="0.0575095" G="0.564802" T="0.16486"/>
      <pos A="0.232575" C="0.127389" G="0.379913" T="0.260122"/>
    </motif>
    <motif db="0" id="CTCFL_HUMAN.H11MO.0.A" length="17" nsites="450" evalue="1.0e+000"
        url="http://hocomoco.autosome.ru/motif/CTCFL_HUMAN.H11MO.0.A">
      <pos A="0.166685" C="0.182237" G="0.44218" T="0.208898"/>
      <pos A="0.0444901" C="0.833204" G="0.0733726" T="0.0489336"/>
      <pos A="0.0178294" C="0.942068" G="0.0267163" T="0.0133859"/>
      <pos A="0.33998" C="0.0689291" G="0.373306" T="0.217785"/>
      <pos A="0.124472" C="0.446623" G="0.417741" T="0.0111642"/>
      <pos A="0.142246" C="0.511053" G="0.0911464" T="0.255554"/>
      <pos A="0.873195" C="0.0444901" G="0.0311597" T="0.0511553"/>
      <pos A="0.00894246" C="0.0111642" G="0.977616" T="0.00227727"/>
      <pos A="0.231115" C="5.55432e-05" G="0.755443" T="0.0133859"/>
      <pos A="0.0800378" C="0.0911464" G="0.733226" T="0.0955899"/>
      <pos A="0.00894246" C="0.00227727" G="0.98206" T="0.00672073"/>
      <pos A="0.0111642" C="0.0133859" G="0.935403" T="0.0400467"/>
      <pos A="0.0822595" C="0.897634" G="0.004499" T="0.0156076"/>
      <pos A="0.21112" C="0.004499" G="0.768774" T="0.0156076"/>
      <pos A="0.028938" C="0.706565" G="0.206676" T="0.0578205"/>
      <pos A="0.128916" C="0.408854" G="0.077816" T="0.384415"/>
      <pos A="0.264441" C="0.26222" G="0.379971" T="0.0933681"/>
    </motif>
    <motif db="0" id="CTCF_HUMAN.H11MO.0.A" length="19" nsites="500" evalue="1.0e+000"
        url="http://hocomoco.autosome.ru/motif/CTCF_HUMAN.H11MO.0.A">
      <pos A="0.0940312" C="0.359978" G="0.126025" T="0.419966"/>
      <pos A="0.15202" C="0.168016" G="0.521946" T="0.158018"/>
      <pos A="0.257998" C="0.0840332" G="0.553939" T="0.104029"/>
      <pos A="0.0680364" C="0.855879" G="0.0360428" T="0.040042"/>
      <pos A="0.00204959" C="0.995851" G="0.00204959" T="4.999e-05"/>
      <pos A="0.69991" C="0.00604879" G="0.242002" T="0.0520396"/>
      <pos A="0.0160468" C="0.65192" G="0.321986" T="0.010048"/>
      <pos A="0.0980304" C="0.593931" G="0.0740352" T="0.234003"/>
      <pos A="0.905869" C="0.0180464" G="0.0540392" T="0.0220456"/>
      <pos A="0.00204959" C="0.00204959" G="0.991852" T="0.00404919"/>
      <pos A="0.385973" C="4.999e-05" G="0.611928" T="0.00204959"/>
      <pos A="0.0260448" C="0.0260448" G="0.587932" T="0.359978"/>
      <pos A="0.0120476" C="0.00204959" G="0.983853" T="0.00204959"/>
      <pos A="0.05004" C="0.0260448" G="0.859878" T="0.0640372"/>
      <pos A="0.0680364" C="0.875875" G="0.0120476" T="0.0440412"/>
      <pos A="0.395971" C="0.0140472" G="0.583933" T="0.00604879"/>
      <pos A="0.0760348" C="0.561938" G="0.325985" T="0.0360428"/>
      <pos A="0.0960308" C="0.421966" G="0.116027" T="0.365977"/>
      <pos A="0.371976" C="0.267996" G="0.315987" T="0.0440412"/>
    </motif>
    <motif db="0" id="E2F1_HUMAN.H11MO.0.A" length="14" nsites="500" evalue="1.0e+000"
        url="http://hocomoco.autosome.ru/motif/E2F1_HUMAN.H11MO.0.A">
      <pos A="0.327984" C="0.160018" G="0.377974" T="0.134023"/>
      <pos A="0.236003" C="0.20001" G="0.45196" T="0.112028"/>
      <pos A="0.271996" C="0.210008" G="0.289992" T="0.228004"/>
      <pos A="0.190012" C="0.10203" G="0.465957" T="0.242002"/>
      <pos A="0.0820336" C="0.20001" G="0.703909" T="0.0140472"/>
      <pos A="0.0180464" C="0.00604879" G="0.965857" T="0.010048"/>
      <pos A="0.0560388" C="0.921866" G="0.00404919" T="0.0180464"/>
      <pos A="0.0160468" C="0.00804839" G="0.957858" T="0.0180464"/>
      <pos A="0.0220456" C="0.0820336" G="0.889872" T="0.00604879"/>
      <pos A="0.0680364" C="0.0340432" G="0.889872" T="0.00804839"/>
      <pos A="0.855879" C="0.020046" G="0.090032" T="0.0340432"/>
      <pos A="0.653919" C="0.0640372" G="0.271996" T="0.010048"/>
      <pos A="0.39997" C="0.140022" G="0.365977" T="0.0940312"/>
      <pos A="0.271996" C="0.164017" G="0.395971" T="0.168016"/>
    </motif>
    <motif db="0" id="E2F3_HUMAN.H11MO.0.A" length="11" nsites="500" evalue="1.0e+000"
        url="http://hocomoco.autosome.ru/motif/E2F3_HUMAN.H11MO.0.A">
      <pos A="0.375975" C="0.140022" G="0.208008" T="0.275995"/>
      <pos A="0.261998" C="0.0460408" G="0.409968" T="0.281994"/>
      <pos A="0.126025" C="0.124025" G="0.675915" T="0.0740352"/>
      <pos A="0.0340432" C="0.00604879" G="0.955859" T="0.00404919"/>
      <pos A="0.124025" C="0.769896" G="0.020046" T="0.0860328"/>
      <pos A="0.15202" C="0.00404919" G="0.683913" T="0.160018"/>
      <pos A="0.0960308" C="0.020046" G="0.867876" T="0.0160468"/>
      <pos A="0.0180464" C="0.010048" G="0.957858" T="0.0140472"/>
      <pos A="0.833883" C="0.0380424" G="0.118026" T="0.010048"/>
      <pos A="0.711908" C="0.0620376" G="0.20001" T="0.0260448"/>
      <pos A="0.533943" C="0.110028" G="0.25" T="0.106029"/>
    </motif>
    <motif db="0" id="E2F4_HUMAN.H11MO.0.A" length="13" nsites="500" evalue="1.0e+000"
        url="http://hocomoco.autosome.ru/motif/E2F4_HUMAN.H11MO.0.A">
      <pos A="0.146021" C="0.257998" G="0.505949" T="0.090032"/>
      <pos A="0.277994" C="0.0960308" G="0.461958" T="0.164017"/>
      <pos A="0.244001" C="0.10003" G="0.525945" T="0.130024"/>
      <pos A="0.10003" C="0.188012" G="0.695911" T="0.0160468"/>
      <pos A="0.00404919" C="0.0360428" G="0.957858" T="0.00204959"/>
      <pos A="0.0120476" C="0.973855" G="4.999e-05" T="0.0140472"/>
      <pos A="0.0360428" C="0.00204959" G="0.945861" T="0.0160468"/>
      <pos A="0.00404919" C="0.0380424" G="0.94986" T="0.00804839"/>
      <pos A="0.090032" C="0.0140472" G="0.893871" T="0.00204959"/>
      <pos A="0.715907" C="0.0220456" G="0.25" T="0.0120476"/>
      <pos A="0.535943" C="0.20001" G="0.222006" T="0.0420416"/>
      <pos A="0.381974" C="0.188012" G="0.281994" T="0.14802"/>
      <pos A="0.253999" C="0.114027" G="0.305989" T="0.325985"/>
    </motif>
    <motif db="0" id="E2F5_HUMAN.H11MO.0.B" length="10" nsites="12" evalue="1.0e+000"
        url="http://hocomoco.autosome.ru/motif/E2F5_HUMAN.H11MO.0.B">
      <pos A="0.135254" C="0.397531" G="0.331962" T="0.135254"/>
      <pos A="0.00206612" C="0.108616" G="0.887252" T="0.00206612"/>
      <pos A="0.00206612" C="0.993802" G="0.00206612" T="0.00206612"/>
      <pos A="0.00206612" C="0.00206612" G="0.993802" T="0.00206612"/>
      <pos A="0.00206612" C="0.846271" G="0.149597" T="0.00206612"/>
      <pos A="0.00206612" C="0.530719" G="0.465149" T="0.00206612"/>
      <pos A="0.993802" C="0.00206612" G="0.00206612" T="0.00206612"/>
      <pos A="0.993802" C="0.00206612" G="0.00206612" T="0.00206612"/>
      <pos A="0.993802" C="0.00206612" G="0.00206612" T="0.00206612"/>
      <pos A="0.266392" C="0.397531" G="0.135254" T="0.200823"/>
    </motif>
    <motif db="0" id="E2F6_HUMAN.H11MO.0.A" length="13" nsites="500" evalue="1.0e+000"
        url="http://hocomoco.autosome.ru/motif/E2F6_HUMAN.H11MO.0.A">
      <pos A="0.337982" C="0.14802" G="0.341982" T="0.172016"/>
      <pos A="0.261998" C="0.0340432" G="0.555939" T="0.14802"/>
      <pos A="0.154019" C="0.126025" G="0.69991" T="0.020046"/>
      <pos A="0.010048" C="0.0160468" G="0.963857" T="0.010048"/>
      <pos A="0.214007" C="0.707908" G="0.0120476" T="0.0660368"/>
      <pos A="0.040042" C="0.0180464" G="0.893871" T="0.0480404"/>
      <pos A="0.0240452" C="0.0480404" G="0.895871" T="0.0320436"/>
      <pos A="0.0720356" C="0.0440412" G="0.871876" T="0.0120476"/>
      <pos A="0.941862" C="0.0320436" G="0.0140472" T="0.0120476"/>
      <pos A="0.511948" C="0.0360428" G="0.435963" T="0.0160468"/>
      <pos A="0.383973" C="0.108028" G="0.437962" T="0.070036"/>
      <pos A="0.277994" C="0.218006" G="0.377974" T="0.126025"/>
      <pos A="0.275995" C="0.162018" G="0.425965" T="0.136023"/>
    </motif>
    <motif db="0" id="E2F7_HUMAN.H11MO.0.B" length="13" nsites="500" evalue="1.0e+000"
        url="http://hocomoco.autosome.ru/motif/E2F7_HUMAN.H11MO.0.B">
      <pos A="0.196011" C="0.14802" G="0.529944" T="0.126025"/>
      <pos A="0.337982" C="0.0320436" G="0.415967" T="0.214007"/>
      <pos A="0.142022" C="0.0820336" G="0.771896" T="0.00404919"/>
      <pos A="0.0440412" C="0.00404919" G="0.941862" T="0.010048"/>
      <pos A="0.0840332" C="0.853879" G="0.00404919" T="0.0580384"/>
      <pos A="0.140022" C="0.0160468" G="0.813887" T="0.030044"/>
      <pos A="0.0220456" C="0.0120476" G="0.957858" T="0.00804839"/>
      <pos A="0.204009" C="0.00604879" G="0.775895" T="0.0140472"/>
      <pos A="0.713907" C="0.00404919" G="0.275995" T="0.00604879"/>
      <pos A="0.603929" C="0.138022" G="0.240002" T="0.0180464"/>
      <pos A="0.427964" C="0.192012" G="0.224005" T="0.156019"/>
      <pos A="0.343981" C="0.0860328" G="0.355979" T="0.214007"/>
      <pos A="0.259998" C="0.15202" G="0.485953" T="0.10203"/>
    </motif>
    <motif db="0" id="EGR1_HUMAN.H11MO.0.A" length="17" nsites="500" evalue="1.0e+000"
        url="http://hocomoco.autosome.ru/motif/EGR1_HUMAN.H11MO.0.A">
      <pos A="0.232004" C="0.248" G="0.409968" T="0.110028"/>
      <pos A="0.319986" C="0.128024" G="0.317986" T="0.234003"/>
      <pos A="0.277994" C="0.180014" G="0.459958" T="0.0820336"/>
      <pos A="0.236003" C="0.112028" G="0.353979" T="0.29799"/>
      <pos A="0.112028" C="0.030044" G="0.807888" T="0.05004"/>
      <pos A="0.236003" C="0.505949" G="0.0460408" T="0.212008"/>
      <pos A="0.0560388" C="0.0340432" G="0.869876" T="0.040042"/>
      <pos A="0.0320436" C="0.00404919" G="0.409968" T="0.553939"/>
      <pos A="0.0920316" C="0.00204959" G="0.891872" T="0.0140472"/>
      <pos A="0.0160468" C="0.00404919" G="0.957858" T="0.0220456"/>
      <pos A="0.0240452" C="0.0320436" G="0.929864" T="0.0140472"/>
      <pos A="0.220006" C="0.475955" G="0.00404919" T="0.29999"/>
      <pos A="0.0880324" C="0.010048" G="0.841882" T="0.060038"/>
      <pos A="0.110028" C="0.0220456" G="0.695911" T="0.172016"/>
      <pos A="0.337982" C="0.128024" G="0.405969" T="0.128024"/>
      <pos A="0.311988" C="0.0820336" G="0.455959" T="0.15002"/>
      <pos A="0.263997" C="0.182014" G="0.435963" T="0.118026"/>
    </motif>
    <motif db="0" id="EGR2_HUMAN.H11MO.0.A" length="18" nsites="500" evalue="1.0e+000"
        url="http://hocomoco.autosome.ru/motif/EGR2_HUMAN.H11MO.0.A">
      <pos A="0.216007" C="0.0740352" G="0.611928" T="0.0980304"/>
      <pos A="0.293991" C="0.0960308" G="0.411968" T="0.19801"/>
      <pos A="0.228004" C="0.0740352" G="0.621926" T="0.0760348"/>
      <pos A="0.253999" C="0.0680364" G="0.50195" T="0.176015"/>
      <pos A="0.319986" C="0.104029" G="0.505949" T="0.070036"/>
      <pos A="0.15002" C="0.104029" G="0.44996" T="0.295991"/>
      <pos A="0.0760348" C="0.10203" G="0.765897" T="0.0560388"/>
      <pos A="0.369976" C="0.190012" G="0.0440412" T="0.395971"/>
      <pos A="0.0340432" C="0.0220456" G="0.929864" T="0.0140472"/>
      <pos A="0.040042" C="0.0120476" G="0.461958" T="0.485953"/>
      <pos A="0.182014" C="0.00604879" G="0.793891" T="0.0180464"/>
      <pos A="0.0360428" C="0.0140472" G="0.889872" T="0.060038"/>
      <pos A="0.0240452" C="0.040042" G="0.915867" T="0.020046"/>
      <pos A="0.34998" C="0.281994" G="0.0220456" T="0.345981"/>
      <pos A="0.0580384" C="0.00604879" G="0.873875" T="0.0620376"/>
      <pos A="0.0760348" C="0.0340432" G="0.781894" T="0.108028"/>
      <pos A="0.341982" C="0.0740352" G="0.50195" T="0.0820336"/>
      <pos A="0.253999" C="0.0480404" G="0.561938" T="0.136023"/>
    </motif>
    <motif db="0" id="ELF2_HUMAN.H11MO.0.C" length="13" nsites="500" evalue="1.0e+000"
        url="http://hocomoco.autosome.ru/motif/ELF2_HUMAN.H11MO.0.C">
      <pos A="0.391972" C="0.15202" G="0.317986" T="0.138022"/>
      <pos A="0.489952" C="0.10203" G="0.218006" T="0.190012"/>
      <pos A="0.311988" C="0.317986" G="0.29799" T="0.0720356"/>
      <pos A="0.0720356" C="0.615927" G="0.291992" T="0.020046"/>
      <pos A="0.232004" C="0.739902" G="0.0140472" T="0.0140472"/>
      <pos A="0.00804839" C="4.999e-05" G="0.985853" T="0.00604879"/>
      <pos A="0.0120476" C="0.00804839" G="0.977854" T="0.00204959"/>
      <pos A="0.973855" C="0.010048" G="0.00804839" T="0.00804839"/>
      <pos A="0.979854" C="0.00204959" G="0.00804839" T="0.010048"/>
      <pos A="0.0860328" C="0.0140472" G="0.889872" T="0.010048"/>
      <pos A="0.130024" C="0.208008" G="0.104029" T="0.557938"/>
      <pos A="0.196011" C="0.142022" G="0.55194" T="0.110028"/>
      <pos A="0.313987" C="0.192012" G="0.433963" T="0.060038"/>
    </motif>
    <motif db="0" id="ELF3_HUMAN.H11MO.0.A" length="14" nsites="500" evalue="1.0e+000"
        url="http://hocomoco.autosome.ru/motif/ELF3_HUMAN.H11MO.0.A">
      <pos A="0.29799" C="0.170016" G="0.389972" T="0.142022"/>
      <pos A="0.44796" C="0.15202" G="0.188012" T="0.212008"/>
      <pos A="0.869876" C="0.00604879" G="0.0280444" T="0.0960308"/>
      <pos A="0.146021" C="0.411968" G="0.234003" T="0.208008"/>
      <pos A="0.271996" C="0.385973" G="0.341982" T="4.999e-05"/>
      <pos A="0.915867" C="0.0640372" G="0.0160468" T="0.00404919"/>
      <pos A="0.00204959" C="4.999e-05" G="0.983853" T="0.0140472"/>
      <pos A="4.999e-05" C="0.00604879" G="0.991852" T="0.00204959"/>
      <pos A="0.989852" C="4.999e-05" G="0.010048" T="4.999e-05"/>
      <pos A="0.977854" C="4.999e-05" G="0.010048" T="0.0120476"/>
      <pos A="0.29799" C="0.0180464" G="0.681914" T="0.00204959"/>
      <pos A="0.040042" C="0.14802" G="0.0520396" T="0.759898"/>
      <pos A="0.35198" C="0.0640372" G="0.39797" T="0.186013"/>
      <pos A="0.257998" C="0.204009" G="0.425965" T="0.112028"/>
    </motif>
    <motif db="0" id="ELF5_HUMAN.H11MO.0.A" length="15" nsites="500" evalue="1.0e+000"
        url="http://hocomoco.autosome.ru/motif/ELF5_HUMAN.H11MO.0.A">
      <pos A="0.253999" C="0.222006" G="0.405969" T="0.118026"/>
      <pos A="0.216007" C="0.20201" G="0.491952" T="0.090032"/>
      <pos A="0.467956" C="0.168016" G="0.263997" T="0.10003"/>
      <pos A="0.79989" C="0.0220456" G="0.0740352" T="0.104029"/>
      <pos A="0.144021" C="0.307988" G="0.369976" T="0.178014"/>
      <pos A="0.184013" C="0.365977" G="0.443961" T="0.00604879"/>
      <pos A="0.683913" C="0.257998" G="0.05004" T="0.00804839"/>
      <pos A="4.999e-05" C="4.999e-05" G="0.99985" T="4.999e-05"/>
      <pos A="0.00604879" C="0.00204959" G="0.991852" T="4.999e-05"/>
      <pos A="0.991852" C="4.999e-05" G="0.00604879" T="0.00204959"/>
      <pos A="0.981854" C="0.00604879" G="0.00604879" T="0.00604879"/>
      <pos A="0.15002" C="0.0180464" G="0.827884" T="0.00404919"/>
      <pos A="0.158018" C="0.154019" G="0.124025" T="0.563937"/>
      <pos A="0.257998" C="0.120026" G="0.475955" T="0.146021"/>
      <pos A="0.279994" C="0.220006" G="0.395971" T="0.104029"/>
    </motif>
    <motif db="0" id="ELK4_HUMAN.H11MO.0.A" length="12" nsites="500" evalue="1.0e+000"
        url="http://hocomoco.autosome.ru/motif/ELK4_HUMAN.H11MO.0.A">
      <pos A="0.20201" C="0.259998" G="0.437962" T="0.10003"/>
      <pos A="0.367976" C="0.20201" G="0.357978" T="0.0720356"/>
      <pos A="0.0580384" C="0.823885" G="0.108028" T="0.010048"/>
      <pos A="0.0480404" C="0.89787" G="4.999e-05" T="0.0540392"/>
      <pos A="0.00204959" C="4.999e-05" G="0.993851" T="0.00404919"/>
      <pos A="4.999e-05" C="4.999e-05" G="0.99785" T="0.00204959"/>
      <pos A="0.995851" C="4.999e-05" G="4.999e-05" T="0.00404919"/>
      <pos A="0.965857" C="4.999e-05" G="4.999e-05" T="0.0340432"/>
      <pos A="0.194011" C="0.0360428" G="0.727904" T="0.0420416"/>
      <pos A="0.0520396" C="0.259998" G="0.0480404" T="0.639922"/>
      <pos A="0.186013" C="0.106029" G="0.605929" T="0.10203"/>
      <pos A="0.238002" C="0.244001" G="0.439962" T="0.0780344"/>
    </motif>
    <motif db="0" id="ERG_HUMAN.H11MO.0.A" length="13" nsites="500" evalue="1.0e+000"
        url="http://hocomoco.autosome.ru/motif/ERG_HUMAN.H11MO.0.A">
      <pos A="0.337982" C="0.15202" G="0.359978" T="0.15002"/>
      <pos A="0.307988" C="0.156019" G="0.457958" T="0.0780344"/>
      <pos A="0.435963" C="0.0520396" G="0.455959" T="0.0560388"/>
      <pos A="0.10203" C="0.559938" G="0.333983" T="0.00404919"/>
      <pos A="0.865877" C="0.116027" G="0.0160468" T="0.00204959"/>
      <pos A="0.00404919" C="0.00404919" G="0.985853" T="0.00604879"/>
      <pos A="0.00604879" C="0.00404919" G="0.989852" T="4.999e-05"/>
      <pos A="0.975855" C="0.010048" G="0.010048" T="0.00404919"/>
      <pos A="0.935863" C="0.00204959" G="0.0220456" T="0.040042"/>
      <pos A="0.204009" C="0.0160468" G="0.777894" T="0.00204959"/>
      <pos A="0.10203" C="0.309988" G="0.174015" T="0.413967"/>
      <pos A="0.224005" C="0.160018" G="0.513947" T="0.10203"/>
      <pos A="0.261998" C="0.134023" G="0.539942" T="0.0640372"/>
    </motif>
    <motif db="0" id="ESR2_HUMAN.H11MO.0.A" length="15" nsites="497" evalue="1.0e+000"
        url="http://hocomoco.autosome.ru/motif/ESR2_HUMAN.H11MO.0.A">
      <pos A="0.494921" C="0.0966103" G="0.36215" T="0.0463186"/>
      <pos A="0.114715" C="0.0121203" G="0.790636" T="0.0825287"/>
      <pos A="0.0463186" C="0.026202" G="0.859032" T="0.068447"/>
      <pos A="0.0966103" C="0.116727" G="0.22938" T="0.557282"/>
      <pos A="0.0161436" C="0.798682" G="0.0523537" T="0.13282"/>
      <pos A="0.621656" C="0.0342486" G="0.247485" T="0.0966103"/>
      <pos A="0.092587" C="0.511014" G="0.26559" T="0.130809"/>
      <pos A="5.02917e-05" C="0.667924" G="5.02917e-05" T="0.331975"/>
      <pos A="0.122762" C="0.422501" G="0.267602" T="0.187135"/>
      <pos A="0.0402836" C="0.239439" G="0.0302253" T="0.690052"/>
      <pos A="0.0825287" C="0.026202" G="0.891219" T="5.02917e-05"/>
      <pos A="0.521072" C="0.273637" G="0.086552" T="0.118739"/>
      <pos A="0.0241903" C="0.844951" G="0.0221786" T="0.10868"/>
      <pos A="0.0825287" C="0.846962" G="0.0121203" T="0.0583887"/>
      <pos A="0.0724703" C="0.356115" G="0.0362603" T="0.535154"/>
    </motif>
    <motif db="0" id="ETS2_HUMAN.H11MO.0.B" length="13" nsites="500" evalue="1.0e+000"
        url="http://hocomoco.autosome.ru/motif/ETS2_HUMAN.H11MO.0.B">
      <pos A="0.230004" C="0.140022" G="0.435963" T="0.194011"/>
      <pos A="0.317986" C="0.146021" G="0.345981" T="0.190012"/>
      <pos A="0.321986" C="0.279994" G="0.29799" T="0.10003"/>
      <pos A="0.473955" C="0.0760348" G="0.365977" T="0.0840332"/>
      <pos A="0.192012" C="0.00804839" G="0.7519" T="0.0480404"/>
      <pos A="0.00404919" C="0.010048" G="0.967856" T="0.0180464"/>
      <pos A="0.981854" C="0.0160468" G="4.999e-05" T="0.00204959"/>
      <pos A="0.953859" C="0.0180464" G="0.0240452" T="0.00404919"/>
      <pos A="0.381974" C="0.0840332" G="0.519946" T="0.0140472"/>
      <pos A="0.391972" C="0.261998" G="0.19801" T="0.14802"/>
      <pos A="0.421966" C="0.0480404" G="0.459958" T="0.070036"/>
      <pos A="0.329984" C="0.0860328" G="0.495951" T="0.0880324"/>
      <pos A="0.495951" C="0.10003" G="0.319986" T="0.0840332"/>
    </motif>
    <motif db="0" id="ETV1_HUMAN.H11MO.0.A" length="11" nsites="500" evalue="1.0e+000"
        url="http://hocomoco.autosome.ru/motif/ETV1_HUMAN.H11MO.0.A">
      <pos A="0.15002" C="0.244001" G="0.483953" T="0.122026"/>
      <pos A="0.329984" C="0.134023" G="0.405969" T="0.130024"/>
      <pos A="0.0420416" C="0.813887" G="0.144021" T="4.999e-05"/>
      <pos A="0.216007" C="0.765897" G="0.00204959" T="0.0160468"/>
      <pos A="0.00404919" C="4.999e-05" G="0.995851" T="4.999e-05"/>
      <pos A="4.999e-05" C="4.999e-05" G="0.99985" T="4.999e-05"/>
      <pos A="0.99785" C="4.999e-05" G="0.00204959" T="4.999e-05"/>
      <pos A="0.929864" C="0.00404919" G="4.999e-05" T="0.0660368"/>
      <pos A="0.0760348" C="0.0360428" G="0.867876" T="0.020046"/>
      <pos A="0.0880324" C="0.303989" G="0.142022" T="0.465957"/>
      <pos A="0.194011" C="0.14802" G="0.525945" T="0.132024"/>
    </motif>
    <motif db="0" id="ETV2_HUMAN.H11MO.0.B" length="16" nsites="229" evalue="1.0e+000"
        url="http://hocomoco.autosome.ru/motif/ETV2_HUMAN.H11MO.0.B">
      <pos A="0.323112" C="0.174705" G="0.353667" T="0.148516"/>
      <pos A="0.301288" C="0.174705" G="0.4366" T="0.0874072"/>
      <pos A="0.580642" C="0.135421" G="0.20526" T="0.0786774"/>
      <pos A="0.528263" C="0.0612178" G="0.384221" T="0.0262986"/>
      <pos A="0.563182" C="0.0393933" G="0.388586" T="0.00883893"/>
      <pos A="0.0262986" C="0.87309" G="0.0917722" T="0.00883893"/>
      <pos A="0.89055" C="0.104867" G="0.000109123" T="0.00447403"/>
      <pos A="0.000109123" C="0.000109123" G="0.999673" T="0.000109123"/>
      <pos A="0.000109123" C="0.00447403" G="0.995308" T="0.000109123"/>
      <pos A="0.986578" C="0.000109123" G="0.0132038" T="0.000109123"/>
      <pos A="0.929834" C="0.000109123" G="0.000109123" T="0.0699476"/>
      <pos A="0.475884" C="0.0175687" G="0.506438" T="0.000109123"/>
      <pos A="0.0568529" C="0.323112" G="0.0568529" T="0.563182"/>
      <pos A="0.349302" C="0.135421" G="0.406045" T="0.109232"/>
      <pos A="0.109232" C="0.262003" G="0.567547" T="0.0612178"/>
      <pos A="0.174705" C="0.288193" G="0.4366" T="0.100502"/>
    </motif>
    <motif db="0" id="ETV4_HUMAN.H11MO.0.B" length="11" nsites="500" evalue="1.0e+000"
        url="http://hocomoco.autosome.ru/motif/ETV4_HUMAN.H11MO.0.B">
      <pos A="0.335983" C="0.234003" G="0.329984" T="0.10003"/>
      <pos A="0.383973" C="0.134023" G="0.319986" T="0.162018"/>
      <pos A="0.136023" C="0.609928" G="0.234003" T="0.020046"/>
      <pos A="0.955859" C="0.010048" G="0.020046" T="0.0140472"/>
      <pos A="0.00604879" C="0.00204959" G="0.975855" T="0.0160468"/>
      <pos A="0.0160468" C="0.0260448" G="0.957858" T="4.999e-05"/>
      <pos A="0.923865" C="0.0160468" G="0.05004" T="0.010048"/>
      <pos A="0.869876" C="0.0140472" G="0.0460408" T="0.070036"/>
      <pos A="0.307988" C="0.0220456" G="0.587932" T="0.0820336"/>
      <pos A="0.138022" C="0.178014" G="0.345981" T="0.337982"/>
      <pos A="0.287992" C="0.132024" G="0.413967" T="0.166017"/>
    </motif>
    <motif db="0" id="ETV5_HUMAN.H11MO.0.C" length="14" nsites="500" evalue="1.0e+000"
        url="http://hocomoco.autosome.ru/motif/ETV5_HUMAN.H11MO.0.C">
      <pos A="0.327984" C="0.180014" G="0.381974" T="0.110028"/>
      <pos A="0.455959" C="0.0880324" G="0.327984" T="0.128024"/>
      <pos A="0.29799" C="0.0980304" G="0.493951" T="0.110028"/>
      <pos A="0.20001" C="0.417966" G="0.345981" T="0.0360428"/>
      <pos A="0.839882" C="0.0360428" G="0.0840332" T="0.040042"/>
      <pos A="0.0160468" C="0.00604879" G="0.961858" T="0.0160468"/>
      <pos A="0.0440412" C="0.0160468" G="0.935863" T="0.00404919"/>
      <pos A="0.793891" C="0.0680364" G="0.10203" T="0.0360428"/>
      <pos A="0.945861" C="0.00604879" G="0.0120476" T="0.0360428"/>
      <pos A="0.371976" C="0.0620376" G="0.54794" T="0.0180464"/>
      <pos A="0.228004" C="0.10003" G="0.232004" T="0.439962"/>
      <pos A="0.218006" C="0.106029" G="0.537942" T="0.138022"/>
      <pos A="0.405969" C="0.120026" G="0.385973" T="0.0880324"/>
      <pos A="0.271996" C="0.216007" G="0.373975" T="0.138022"/>
    </motif>
    <motif db="0" id="FEV_HUMAN.H11MO.0.B" length="10" nsites="498" evalue="1.0e+000"
        url="http://hocomoco.autosome.ru/motif/FEV_HUMAN.H11MO.0.B">
      <pos A="0.224905" C="0.204828" G="0.520026" T="0.0502409"/>
      <pos A="0.255019" C="0.530064" G="0.134561" T="0.0803554"/>
      <pos A="0.281118" C="0.321271" G="0.355401" T="0.0422104"/>
      <pos A="0.317256" C="0.012096" G="0.658552" T="0.012096"/>
      <pos A="0.0321723" C="0.00607308" G="0.947651" T="0.0141036"/>
      <pos A="0.967727" C="0.0221341" G="0.00406545" T="0.00607308"/>
      <pos A="0.672606" C="0.0582714" G="0.251004" T="0.0181189"/>
      <pos A="0.18676" C="0.132554" G="0.602339" T="0.0783477"/>
      <pos A="0.154638" C="0.387523" G="0.0883859" T="0.369454"/>
      <pos A="0.0723248" C="0.230928" G="0.58427" T="0.112477"/>
    </motif>
    <motif db="0" id="FLI1_HUMAN.H11MO.0.A" length="18" nsites="497" evalue="1.0e+000"
        url="http://hocomoco.autosome.ru/motif/FLI1_HUMAN.H11MO.0.A">
      <pos A="0.209264" C="0.227369" G="0.440606" T="0.122762"/>
      <pos A="0.315882" C="0.148914" G="0.432559" T="0.102645"/>
      <pos A="0.446641" C="0.086552" G="0.37422" T="0.092587"/>
      <pos A="0.201217" C="0.0543653" G="0.653842" T="0.0905753"/>
      <pos A="0.299789" C="0.0362603" G="0.635737" T="0.0282136"/>
      <pos A="0.422501" C="0.388302" G="0.183112" T="0.00608529"/>
      <pos A="0.915359" C="0.0342486" G="0.0402836" T="0.0101086"/>
      <pos A="0.00407363" C="0.00407363" G="0.981744" T="0.0101086"/>
      <pos A="0.00206196" C="0.0121203" G="0.985767" T="5.02917e-05"/>
      <pos A="0.937487" C="0.0181553" G="0.044307" T="5.02917e-05"/>
      <pos A="0.957604" C="0.00206196" G="0.026202" T="0.014132"/>
      <pos A="0.146902" C="0.0282136" G="0.822822" T="0.00206196"/>
      <pos A="0.134832" C="0.171042" G="0.500956" T="0.19317"/>
      <pos A="0.41043" C="0.124774" G="0.402384" T="0.062412"/>
      <pos A="0.394337" C="0.0764937" G="0.474804" T="0.0543653"/>
      <pos A="0.3018" C="0.12075" G="0.509002" T="0.068447"/>
      <pos A="0.24145" C="0.150925" G="0.529119" T="0.0785053"/>
      <pos A="0.388302" C="0.130809" G="0.364162" T="0.116727"/>
    </motif>
    <motif db="0" id="GABPA_HUMAN.H11MO.0.A" length="14" nsites="500" evalue="1.0e+000"
        url="http://hocomoco.autosome.ru/motif/GABPA_HUMAN.H11MO.0.A">
      <pos A="0.182014" C="0.226005" G="0.483953" T="0.108028"/>
      <pos A="0.285993" C="0.252" G="0.385973" T="0.0760348"/>
      <pos A="0.363977" C="0.230004" G="0.269996" T="0.136023"/>
      <pos A="0.429964" C="0.146021" G="0.383973" T="0.040042"/>
      <pos A="0.0980304" C="0.611928" G="0.269996" T="0.020046"/>
      <pos A="0.112028" C="0.855879" G="0.0260448" T="0.00604879"/>
      <pos A="0.00804839" C="4.999e-05" G="0.991852" T="4.999e-05"/>
      <pos A="0.00804839" C="0.00404919" G="0.985853" T="0.00204959"/>
      <pos A="0.995851" C="4.999e-05" G="0.00404919" T="4.999e-05"/>
      <pos A="0.985853" C="0.00204959" G="4.999e-05" T="0.0120476"/>
      <pos A="0.106029" C="0.0240452" G="0.867876" T="0.00204959"/>
      <pos A="0.0980304" C="0.188012" G="0.0320436" T="0.681914"/>
      <pos A="0.178014" C="0.130024" G="0.569936" T="0.122026"/>
      <pos A="0.287992" C="0.269996" G="0.383973" T="0.0580384"/>
    </motif>
    <motif db="0" id="GATA1_HUMAN.H11MO.0.A" length="19" nsites="500" evalue="1.0e+000"
        url="http://hocomoco.autosome.ru/motif/GATA1_HUMAN.H11MO.0.A">
      <pos A="0.192012" C="0.403969" G="0.206009" T="0.19801"/>
      <pos A="0.116027" C="0.144021" G="0.190012" T="0.54994"/>
      <pos A="0.0560388" C="0.0780344" G="0.639922" T="0.226005"/>
      <pos A="0.118026" C="0.206009" G="0.389972" T="0.285993"/>
      <pos A="0.194011" C="0.313987" G="0.281994" T="0.210008"/>
      <pos A="0.267996" C="0.246001" G="0.277994" T="0.208008"/>
      <pos A="0.224005" C="0.210008" G="0.367976" T="0.19801"/>
      <pos A="0.261998" C="0.168016" G="0.339982" T="0.230004"/>
      <pos A="0.214007" C="0.224005" G="0.313987" T="0.248"/>
      <pos A="0.331984" C="0.188012" G="0.323985" T="0.156019"/>
      <pos A="0.184013" C="0.387972" G="0.321986" T="0.106029"/>
      <pos A="0.719906" C="0.020046" G="0.00804839" T="0.252"/>
      <pos A="0.00604879" C="4.999e-05" G="0.993851" T="4.999e-05"/>
      <pos A="0.995851" C="4.999e-05" G="4.999e-05" T="0.00404919"/>
      <pos A="0.00204959" C="4.999e-05" G="0.0120476" T="0.985853"/>
      <pos A="0.945861" C="0.00404919" G="0.0140472" T="0.0360428"/>
      <pos A="0.857878" C="0.0160468" G="0.090032" T="0.0360428"/>
      <pos A="0.214007" C="0.154019" G="0.553939" T="0.0780344"/>
      <pos A="0.35198" C="0.188012" G="0.345981" T="0.114027"/>
    </motif>
    <motif db="0" id="GATA2_HUMAN.H11MO.0.A" length="19" nsites="500" evalue="1.0e+000"
        url="http://hocomoco.autosome.ru/motif/GATA2_HUMAN.H11MO.0.A">
      <pos A="0.132024" C="0.45196" G="0.226005" T="0.190012"/>
      <pos A="0.124025" C="0.104029" G="0.158018" T="0.613927"/>
      <pos A="0.080034" C="0.05004" G="0.65192" T="0.218006"/>
      <pos A="0.132024" C="0.222006" G="0.413967" T="0.232004"/>
      <pos A="0.271996" C="0.156019" G="0.289992" T="0.281994"/>
      <pos A="0.303989" C="0.158018" G="0.305989" T="0.232004"/>
      <pos A="0.248" C="0.19801" G="0.367976" T="0.186013"/>
      <pos A="0.269996" C="0.196011" G="0.275995" T="0.257998"/>
      <pos A="0.222006" C="0.224005" G="0.267996" T="0.285993"/>
      <pos A="0.325985" C="0.114027" G="0.343981" T="0.216007"/>
      <pos A="0.192012" C="0.337982" G="0.371976" T="0.0980304"/>
      <pos A="0.773895" C="0.00404919" G="0.00804839" T="0.214007"/>
      <pos A="4.999e-05" C="4.999e-05" G="0.995851" T="0.00404919"/>
      <pos A="0.985853" C="4.999e-05" G="0.00804839" T="0.00604879"/>
      <pos A="0.00604879" C="0.00204959" G="0.0160468" T="0.975855"/>
      <pos A="0.965857" C="0.00604879" G="4.999e-05" T="0.0280444"/>
      <pos A="0.843881" C="0.010048" G="0.114027" T="0.0320436"/>
      <pos A="0.140022" C="0.168016" G="0.627924" T="0.0640372"/>
      <pos A="0.343981" C="0.192012" G="0.389972" T="0.0740352"/>
    </motif>
    <motif db="0" id="GLI3_HUMAN.H11MO.0.B" length="11" nsites="15" evalue="1.0e+000"
        url="http://hocomoco.autosome.ru/motif/GLI3_HUMAN.H11MO.0.B">
      <pos A="0.102706" C="0.301382" G="0.294531" T="0.301382"/>
      <pos A="0.00165563" C="0.0701644" G="0.00165563" T="0.926524"/>
      <pos A="0.00165563" C="0.00165563" G="0.926524" T="0.0701644"/>
      <pos A="0.00165563" C="0.0701644" G="0.858016" T="0.0701644"/>
      <pos A="0.00165563" C="0.00165563" G="0.995033" T="0.00165563"/>
      <pos A="0.00165563" C="0.00165563" G="0.00165563" T="0.995033"/>
      <pos A="0.00165563" C="0.00165563" G="0.995033" T="0.00165563"/>
      <pos A="0.00165563" C="0.00165563" G="0.858016" T="0.138673"/>
      <pos A="0.0701644" C="0.00165563" G="0.0701644" T="0.858016"/>
      <pos A="0.0701644" C="0.652489" G="0.0701644" T="0.207182"/>
      <pos A="0.102706" C="0.36989" G="0.171215" T="0.356189"/>
    </motif>
    <motif db="0" id="IKZF1_HUMAN.H11MO.0.C" length="8" nsites="60" evalue="1.0e+000"
        url="http://hocomoco.autosome.ru/motif/IKZF1_HUMAN.H11MO.0.C">
      <pos A="0.0427902" C="0.286018" G="0.237711" T="0.43348"/>
      <pos A="0.0580449" C="0.0885543" G="0.000415973" T="0.852985"/>
      <pos A="0.0563499" C="0.000415973" G="0.942818" T="0.000415973"/>
      <pos A="0.0190606" C="0.0309254" G="0.949598" T="0.000415973"/>
      <pos A="0.000415973" C="0.0173657" G="0.981802" T="0.000415973"/>
      <pos A="0.849595" C="0.000415973" G="0.149573" T="0.000415973"/>
      <pos A="0.320765" C="0.0309254" G="0.532636" T="0.115674"/>
      <pos A="0.415683" C="0.0394002" G="0.368224" T="0.176693"/>
    </motif>
    <motif db="0" id="INSM1_HUMAN.H11MO.0.C" length="12" nsites="24" evalue="1.0e+000"
        url="http://hocomoco.autosome.ru/motif/INSM1_HUMAN.H11MO.0.C">
      <pos A="0.0650995" C="0.00103734" G="0.228142" T="0.705721"/>
      <pos A="0.00103734" C="0.00103734" G="0.741213" T="0.256712"/>
      <pos A="0.00103734" C="0.157158" G="0.122239" T="0.719565"/>
      <pos A="0.349918" C="0.619438" G="0.00103734" T="0.0296073"/>
      <pos A="0.968318" C="0.00103734" G="0.00103734" T="0.0296073"/>
      <pos A="0.00103734" C="0.00103734" G="0.996888" T="0.00103734"/>
      <pos A="0.00103734" C="0.00103734" G="0.996888" T="0.00103734"/>
      <pos A="0.00103734" C="0.00103734" G="0.996888" T="0.00103734"/>
      <pos A="0.00103734" C="0.00103734" G="0.996888" T="0.00103734"/>
      <pos A="0.00103734" C="0.0581772" G="0.911178" T="0.0296073"/>
      <pos A="0.0581772" C="0.939748" G="0.00103734" T="0.00103734"/>
      <pos A="0.619438" C="0.00103734" G="0.378488" T="0.00103734"/>
    </motif>
    <motif db="0" id="IRF3_HUMAN.H11MO.0.B" length="20" nsites="500" evalue="1.0e+000"
        url="http://hocomoco.autosome.ru/motif/IRF3_HUMAN.H11MO.0.B">
      <pos A="0.29999" C="0.0780344" G="0.513947" T="0.108028"/>
      <pos A="0.603929" C="0.0440412" G="0.29999" T="0.0520396"/>
      <pos A="0.677914" C="0.0660368" G="0.214007" T="0.0420416"/>
      <pos A="0.719906" C="0.0740352" G="0.110028" T="0.0960308"/>
      <pos A="0.305989" C="0.108028" G="0.455959" T="0.130024"/>
      <pos A="0.224005" C="0.0540392" G="0.557938" T="0.164017"/>
      <pos A="0.20201" C="0.0540392" G="0.731904" T="0.0120476"/>
      <pos A="0.819886" C="0.0180464" G="0.14802" T="0.0140472"/>
      <pos A="0.815887" C="0.0360428" G="0.126025" T="0.0220456"/>
      <pos A="0.89987" C="0.0160468" G="0.030044" T="0.0540392"/>
      <pos A="0.224005" C="0.261998" G="0.445961" T="0.0680364"/>
      <pos A="0.291992" C="0.0880324" G="0.40197" T="0.218006"/>
      <pos A="0.20001" C="0.00604879" G="0.783893" T="0.010048"/>
      <pos A="0.673915" C="0.0240452" G="0.289992" T="0.0120476"/>
      <pos A="0.879874" C="0.0360428" G="0.0720356" T="0.0120476"/>
      <pos A="0.941862" C="0.00404919" G="0.040042" T="0.0140472"/>
      <pos A="0.0960308" C="0.313987" G="0.54794" T="0.0420416"/>
      <pos A="0.265997" C="0.142022" G="0.273995" T="0.317986"/>
      <pos A="0.228004" C="0.122026" G="0.585933" T="0.0640372"/>
      <pos A="0.681914" C="0.070036" G="0.178014" T="0.070036"/>
    </motif>
    <motif db="0" id="ITF2_HUMAN.H11MO.0.C" length="10" nsites="497" evalue="1.0e+000"
        url="http://hocomoco.autosome.ru/motif/ITF2_HUMAN.H11MO.0.C">
      <pos A="0.307835" C="0.0422953" G="0.382267" T="0.267602"/>
      <pos A="0.126785" C="0.146902" G="0.684017" T="0.0422953"/>
      <pos A="0.0282136" C="0.895242" G="0.0523537" T="0.0241903"/>
      <pos A="0.937487" C="0.00809696" G="0.026202" T="0.0282136"/>
      <pos A="0.0302253" C="0.104657" G="0.824834" T="0.0402836"/>
      <pos A="0.0945987" C="0.589469" G="0.299789" T="0.0161436"/>
      <pos A="0.0905753" C="0.00608529" G="0.00809696" T="0.895242"/>
      <pos A="0.00407363" C="0.014132" G="0.951569" T="0.0302253"/>
      <pos A="0.0845403" C="0.106669" G="0.460722" T="0.348069"/>
      <pos A="0.092587" C="0.273637" G="0.529119" T="0.104657"/>
    </motif>
    <motif db="0" id="KLF12_HUMAN.H11MO.0.C" length="11" nsites="452" evalue="1.0e+000"
        url="http://hocomoco.autosome.ru/motif/KLF12_HUMAN.H11MO.0.C">
      <pos A="0.37829" C="0.3429" G="0.194702" T="0.0841075"/>
      <pos A="0.247788" C="0.0310219" G="0.581785" T="0.139405"/>
      <pos A="0.0642004" C="5.52975e-05" G="0.931265" T="0.0044791"/>
      <pos A="5.52975e-05" C="0.0022672" G="0.99541" T="0.0022672"/>
      <pos A="5.52975e-05" C="5.52975e-05" G="0.999834" T="5.52975e-05"/>
      <pos A="0.0907432" C="0.87818" G="0.0022672" T="0.02881"/>
      <pos A="0.0221743" C="0.0022672" G="0.96002" T="0.0155386"/>
      <pos A="0.0044791" C="0.0089029" G="0.791916" T="0.194702"/>
      <pos A="0.0973789" C="5.52975e-05" G="0.862696" T="0.0398695"/>
      <pos A="0.0133267" C="0.006691" G="0.964444" T="0.0155386"/>
      <pos A="0.130557" C="0.800763" G="0.02881" T="0.0398695"/>
    </motif>
    <motif db="0" id="KLF15_HUMAN.H11MO.0.A" length="19" nsites="479" evalue="1.0e+000"
        url="http://hocomoco.autosome.ru/motif/KLF15_HUMAN.H11MO.0.A">
      <pos A="0.311052" C="0.0355354" G="0.542736" T="0.110676"/>
      <pos A="0.258871" C="0.0125757" G="0.695105" T="0.0334481"/>
      <pos A="5.21812e-05" C="0.00213943" G="0.997756" T="5.21812e-05"/>
      <pos A="0.0167502" C="0.00631392" G="0.974796" T="0.00213943"/>
      <pos A="0.536475" C="0.354884" G="5.21812e-05" T="0.108589"/>
      <pos A="0.0689313" C="0.00631392" G="0.918441" T="0.00631392"/>
      <pos A="0.0125757" C="0.0146629" G="0.885045" T="0.0877166"/>
      <pos A="0.492642" C="0.0313609" G="0.423763" T="0.0522334"/>
      <pos A="0.116938" C="0.00631392" G="0.868347" T="0.00840117"/>
      <pos A="0.313139" C="0.344448" G="0.298528" T="0.0438844"/>
      <pos A="0.344448" C="0.16077" G="0.286005" T="0.208777"/>
      <pos A="0.233824" C="0.0438844" G="0.582394" T="0.139898"/>
      <pos A="0.150334" C="0.0209247" G="0.797381" T="0.0313609"/>
      <pos A="0.185817" C="0.0313609" G="0.770246" T="0.0125757"/>
      <pos A="0.256784" C="0.133636" G="0.576132" T="0.0334481"/>
      <pos A="0.177468" C="0.104415" G="0.665884" T="0.0522334"/>
      <pos A="0.277656" C="0.129461" G="0.446723" T="0.146159"/>
      <pos A="0.0877166" C="0.0939783" G="0.743112" T="0.0751931"/>
      <pos A="0.18373" C="0.0167502" G="0.730589" T="0.0689313"/>
    </motif>
    <motif db="0" id="KLF1_HUMAN.H11MO.0.A" length="14" nsites="489" evalue="1.0e+000"
        url="http://hocomoco.autosome.ru/motif/KLF1_HUMAN.H11MO.0.A">
      <pos A="0.33945" C="0.0327643" G="0.386475" T="0.241311"/>
      <pos A="0.00414026" C="0.00209569" G="0.989624" T="0.00414026"/>
      <pos A="0.00209569" C="0.00414026" G="0.987579" T="0.00618483"/>
      <pos A="5.11143e-05" C="5.11143e-05" G="0.997802" T="0.00209569"/>
      <pos A="0.0920568" C="0.527551" G="5.11143e-05" T="0.380341"/>
      <pos A="0.0143631" C="5.11143e-05" G="0.977356" T="0.0082294"/>
      <pos A="0.024586" C="0.010274" G="0.535729" T="0.429411"/>
      <pos A="0.038898" C="0.00414026" G="0.903752" T="0.05321"/>
      <pos A="0.024586" C="0.0225414" G="0.86286" T="0.0900123"/>
      <pos A="0.0613883" C="0.684983" G="0.167706" T="0.0859231"/>
      <pos A="0.167706" C="0.458035" G="0.0941014" T="0.280157"/>
      <pos A="0.143171" C="0.198375" G="0.472347" T="0.186107"/>
      <pos A="0.104324" C="0.202464" G="0.529595" T="0.163617"/>
      <pos A="0.112503" C="0.161572" G="0.623645" T="0.10228"/>
    </motif>
    <motif db="0" id="KLF3_HUMAN.H11MO.0.B" length="19" nsites="498" evalue="1.0e+000"
        url="http://hocomoco.autosome.ru/motif/KLF3_HUMAN.H11MO.0.B">
      <pos A="0.212859" C="0.188767" G="0.471843" T="0.126531"/>
      <pos A="0.226912" C="0.222897" G="0.461805" T="0.0883859"/>
      <pos A="0.259034" C="0.204828" G="0.42366" T="0.112477"/>
      <pos A="0.244981" C="0.18676" G="0.495935" T="0.0723248"/>
      <pos A="0.327294" C="0.246989" G="0.315248" T="0.11047"/>
      <pos A="0.345362" C="0.044218" G="0.359416" T="0.251004"/>
      <pos A="0.0341799" C="5.01907e-05" G="0.96572" T="5.01907e-05"/>
      <pos A="0.00607308" C="5.01907e-05" G="0.991819" T="0.00205782"/>
      <pos A="0.00406545" C="0.00808071" G="0.985796" T="0.00205782"/>
      <pos A="0.0863782" C="0.642491" G="5.01907e-05" T="0.27108"/>
      <pos A="0.00808071" C="0.00607308" G="0.981781" T="0.00406545"/>
      <pos A="0.00406545" C="0.0261494" G="0.724804" T="0.244981"/>
      <pos A="0.184752" C="0.0181189" G="0.754919" T="0.0422104"/>
      <pos A="0.0763401" C="0.0100883" G="0.843254" T="0.0703172"/>
      <pos A="0.0843706" C="0.6184" G="0.148615" T="0.148615"/>
      <pos A="0.182744" C="0.3815" G="0.162668" T="0.273088"/>
      <pos A="0.130546" C="0.204828" G="0.495935" T="0.168691"/>
      <pos A="0.0924011" C="0.242973" G="0.530064" T="0.134561"/>
      <pos A="0.160661" C="0.218882" G="0.481881" T="0.138577"/>
    </motif>
    <motif db="0" id="KLF4_HUMAN.H11MO.0.A" length="10" nsites="500" evalue="1.0e+000"
        url="http://hocomoco.autosome.ru/motif/KLF4_HUMAN.H11MO.0.A">
      <pos A="0.419966" C="0.020046" G="0.204009" T="0.355979"/>
      <pos A="0.00804839" C="4.999e-05" G="0.987852" T="0.00404919"/>
      <pos A="0.00204959" C="4.999e-05" G="0.991852" T="0.00604879"/>
      <pos A="0.0120476" C="0.00404919" G="0.977854" T="0.00604879"/>
      <pos A="0.0260448" C="0.443961" G="0.00404919" T="0.525945"/>
      <pos A="0.00404919" C="0.00404919" G="0.991852" T="4.999e-05"/>
      <pos A="0.00404919" C="0.00404919" G="0.437962" T="0.553939"/>
      <pos A="0.05004" C="0.0160468" G="0.885873" T="0.0480404"/>
      <pos A="0.0140472" C="0.0380424" G="0.881874" T="0.0660368"/>
      <pos A="0.0540392" C="0.627924" G="0.0680364" T="0.25"/>
    </motif>
    <motif db="0" id="KLF5_HUMAN.H11MO.0.A" length="14" nsites="500" evalue="1.0e+000"
        url="http://hocomoco.autosome.ru/motif/KLF5_HUMAN.H11MO.0.A">
      <pos A="0.421966" C="0.0340432" G="0.204009" T="0.339982"/>
      <pos A="0.0460408" C="0.00404919" G="0.943861" T="0.00604879"/>
      <pos A="0.00804839" C="0.00804839" G="0.967856" T="0.0160468"/>
      <pos A="0.0240452" C="0.0360428" G="0.929864" T="0.010048"/>
      <pos A="0.178014" C="0.184013" G="0.00804839" T="0.629924"/>
      <pos A="0.0460408" C="0.00204959" G="0.941862" T="0.010048"/>
      <pos A="0.040042" C="0.010048" G="0.543941" T="0.405969"/>
      <pos A="0.0160468" C="4.999e-05" G="0.963857" T="0.020046"/>
      <pos A="0.05004" C="0.030044" G="0.829884" T="0.090032"/>
      <pos A="0.106029" C="0.633923" G="0.110028" T="0.15002"/>
      <pos A="0.248" C="0.182014" G="0.192012" T="0.377974"/>
      <pos A="0.104029" C="0.136023" G="0.605929" T="0.154019"/>
      <pos A="0.154019" C="0.124025" G="0.50195" T="0.220006"/>
      <pos A="0.14802" C="0.210008" G="0.493951" T="0.14802"/>
    </motif>
    <motif db="0" id="KLF6_HUMAN.H11MO.0.A" length="19" nsites="496" evalue="1.0e+000"
        url="http://hocomoco.autosome.ru/motif/KLF6_HUMAN.H11MO.0.A">
      <pos A="0.155261" C="0.185497" G="0.510028" T="0.149214"/>
      <pos A="0.22178" C="0.247984" G="0.479792" T="0.0504435"/>
      <pos A="0.445525" C="0.189528" G="0.280236" T="0.0847107"/>
      <pos A="0.459635" C="0.0181919" G="0.368928" T="0.153245"/>
      <pos A="0.0484277" C="0.00609756" G="0.814402" T="0.131072"/>
      <pos A="0.0242391" C="5.03931e-05" G="0.955503" T="0.0202076"/>
      <pos A="0.0443963" C="0.0524592" G="0.891" T="0.0121447"/>
      <pos A="0.260079" C="0.457619" G="5.03931e-05" T="0.282252"/>
      <pos A="0.116962" C="0.00609756" G="0.854717" T="0.0222233"/>
      <pos A="0.0282705" C="0.0222233" G="0.689428" T="0.260079"/>
      <pos A="0.209686" C="0.0645535" G="0.68338" T="0.0423806"/>
      <pos A="0.0867265" C="0.0302862" G="0.836575" T="0.046412"/>
      <pos A="0.229843" C="0.453588" G="0.20767" T="0.108899"/>
      <pos A="0.294346" C="0.318535" G="0.13712" T="0.25"/>
      <pos A="0.0625378" C="0.157277" G="0.522123" T="0.258063"/>
      <pos A="0.147198" C="0.127041" G="0.608799" T="0.116962"/>
      <pos A="0.161308" C="0.171387" G="0.602751" T="0.0645535"/>
      <pos A="0.34877" C="0.110915" G="0.433431" T="0.106884"/>
      <pos A="0.258063" C="0.233874" G="0.455604" T="0.0524592"/>
    </motif>
    <motif db="0" id="KLF8_HUMAN.H11MO.0.C" length="9" nsites="5" evalue="1.0e+000"
        url="http://hocomoco.autosome.ru/motif/KLF8_HUMAN.H11MO.0.C">
      <pos A="0.00490196" C="0.77521" G="0.00490196" T="0.214986"/>
      <pos A="0.670168" C="0.320028" G="0.00490196" T="0.00490196"/>
      <pos A="0.00490196" C="0.00490196" G="0.880252" T="0.109944"/>
      <pos A="0.00490196" C="0.00490196" G="0.670168" T="0.320028"/>
      <pos A="0.00490196" C="0.00490196" G="0.985294" T="0.00490196"/>
      <pos A="0.00490196" C="0.00490196" G="0.635154" T="0.355042"/>
      <pos A="0.00490196" C="0.00490196" G="0.985294" T="0.00490196"/>
      <pos A="0.00490196" C="0.109944" G="0.00490196" T="0.880252"/>
      <pos A="0.00490196" C="0.109944" G="0.880252" T="0.00490196"/>
    </motif>
    <motif db="0" id="KLF9_HUMAN.H11MO.0.C" length="15" nsites="256" evalue="1.0e+000"
        url="http://hocomoco.autosome.ru/motif/KLF9_HUMAN.H11MO.0.C">
      <pos A="0.0625732" C="0.187524" G="0.636568" T="0.113335"/>
      <pos A="0.257809" C="0.187524" G="0.460855" T="0.093811"/>
      <pos A="0.499902" C="0.136763" G="0.265619" T="0.0977157"/>
      <pos A="0.160191" C="0.0118118" G="0.800566" T="0.0274307"/>
      <pos A="0.0430496" C="0.00400234" G="0.632663" T="0.320285"/>
      <pos A="0.0157165" C="9.76181e-05" G="0.984088" T="9.76181e-05"/>
      <pos A="9.76181e-05" C="0.00400234" G="0.980184" T="0.0157165"/>
      <pos A="9.76181e-05" C="0.00790707" G="0.991898" T="9.76181e-05"/>
      <pos A="0.00790707" C="0.757614" G="0.00400234" T="0.230476"/>
      <pos A="9.76181e-05" C="9.76181e-05" G="0.999707" T="9.76181e-05"/>
      <pos A="0.00400234" C="0.0157165" G="0.261714" T="0.718567"/>
      <pos A="0.00400234" C="0.00400234" G="0.976279" T="0.0157165"/>
      <pos A="0.050859" C="0.117239" G="0.67171" T="0.160191"/>
      <pos A="0.0157165" C="0.843518" G="0.0313354" T="0.10943"/>
      <pos A="0.128954" C="0.523331" G="0.203143" T="0.144572"/>
    </motif>
    <motif db="0" id="LEF1_HUMAN.H11MO.0.A" length="14" nsites="456" evalue="1.0e+000"
        url="http://hocomoco.autosome.ru/motif/LEF1_HUMAN.H11MO.0.A">
      <pos A="0.0767924" C="0.260963" G="0.274118" T="0.388128"/>
      <pos A="0.0329423" C="0.63588" G="0.184225" T="0.146952"/>
      <pos A="0.0175948" C="0.708233" G="0.0132098" T="0.260963"/>
      <pos A="0.122835" C="0.0460973" G="0.0197873" T="0.81128"/>
      <pos A="0.00224731" C="0.138182" G="0.0351348" T="0.824435"/>
      <pos A="0.00224731" C="0.0132098" G="0.0329423" T="0.951601"/>
      <pos A="0.0439048" C="0.4254" G="0.519678" T="0.0110173"/>
      <pos A="0.456095" C="0.138182" G="0.0154023" T="0.39032"/>
      <pos A="0.278503" C="0.166685" G="0.157915" T="0.396898"/>
      <pos A="0.28508" C="0.190802" G="0.201765" T="0.322353"/>
      <pos A="0.0417123" C="0.129412" G="0.149145" T="0.67973"/>
      <pos A="0.0395198" C="0.31139" G="0.383743" T="0.265348"/>
      <pos A="0.116257" C="0.46048" G="0.0899474" T="0.333315"/>
      <pos A="0.313583" C="0.221497" G="0.103102" T="0.361818"/>
    </motif>
    <motif db="0" id="LYL1_HUMAN.H11MO.0.A" length="14" nsites="453" evalue="1.0e+000"
        url="http://hocomoco.autosome.ru/motif/LYL1_HUMAN.H11MO.0.A">
      <pos A="0.205308" C="0.441459" G="0.203101" T="0.150132"/>
      <pos A="0.145718" C="0.695266" G="0.0265394" T="0.132476"/>
      <pos A="0.64009" C="0.0508166" G="0.0464026" T="0.26269"/>
      <pos A="0.0574377" C="0.125855" G="0.490013" T="0.326694"/>
      <pos A="0.130269" C="0.730578" G="0.0441955" T="0.094957"/>
      <pos A="0.105992" C="5.51755e-05" G="0.00667623" T="0.887277"/>
      <pos A="0.00226219" C="0.176617" G="0.810031" T="0.0110903"/>
      <pos A="0.00667623" C="0.298003" G="0.181031" T="0.51429"/>
      <pos A="0.0618517" C="0.207515" G="0.220757" T="0.509876"/>
      <pos A="0.207515" C="0.220757" G="0.130269" T="0.441459"/>
      <pos A="0.0441955" C="0.512083" G="0.119234" T="0.324487"/>
      <pos A="0.094957" C="0.580501" G="0.110406" T="0.214136"/>
      <pos A="0.141304" C="0.187652" G="0.181031" T="0.490013"/>
      <pos A="0.119234" C="0.273725" G="0.379662" T="0.227378"/>
    </motif>
    <motif db="0" id="MAF_HUMAN.H11MO.0.A" length="19" nsites="500" evalue="1.0e+000"
        url="http://hocomoco.autosome.ru/motif/MAF_HUMAN.H11MO.0.A">
      <pos A="0.305989" C="0.236003" G="0.333983" T="0.124025"/>
      <pos A="0.469956" C="0.142022" G="0.20201" T="0.186013"/>
      <pos A="0.587932" C="0.0840332" G="0.0780344" T="0.25"/>
      <pos A="0.391972" C="0.0880324" G="0.118026" T="0.40197"/>
      <pos A="0.154019" C="0.311988" G="0.269996" T="0.263997"/>
      <pos A="0.110028" C="0.040042" G="0.0260448" T="0.823885"/>
      <pos A="0.0180464" C="0.0140472" G="0.959858" T="0.00804839"/>
      <pos A="0.124025" C="0.855879" G="0.00604879" T="0.0140472"/>
      <pos A="0.0640372" C="0.00604879" G="0.0120476" T="0.917866"/>
      <pos A="0.0180464" C="0.00604879" G="0.90187" T="0.0740352"/>
      <pos A="0.881874" C="0.0240452" G="0.0680364" T="0.0260448"/>
      <pos A="0.10203" C="0.445961" G="0.327984" T="0.124025"/>
      <pos A="0.238002" C="0.118026" G="0.154019" T="0.489952"/>
      <pos A="0.242002" C="0.411968" G="0.120026" T="0.226005"/>
      <pos A="0.473955" C="0.112028" G="0.154019" T="0.259998"/>
      <pos A="0.194011" C="0.0720356" G="0.575935" T="0.158018"/>
      <pos A="0.160018" C="0.511948" G="0.218006" T="0.110028"/>
      <pos A="0.461958" C="0.236003" G="0.146021" T="0.156019"/>
      <pos A="0.40197" C="0.15202" G="0.234003" T="0.212008"/>
    </motif>
    <motif db="0" id="MAZ_HUMAN.H11MO.0.A" length="22" nsites="500" evalue="1.0e+000"
        url="http://hocomoco.autosome.ru/motif/MAZ_HUMAN.H11MO.0.A">
      <pos A="0.216007" C="0.144021" G="0.503949" T="0.136023"/>
      <pos A="0.283993" C="0.0240452" G="0.65192" T="0.040042"/>
      <pos A="0.30199" C="0.0120476" G="0.673915" T="0.0120476"/>
      <pos A="0.0820336" C="0.0180464" G="0.865877" T="0.0340432"/>
      <pos A="0.0520396" C="0.112028" G="0.825885" T="0.010048"/>
      <pos A="0.64792" C="0.0880324" G="0.0260448" T="0.238002"/>
      <pos A="0.0540392" C="0.010048" G="0.905869" T="0.030044"/>
      <pos A="0.114027" C="0.020046" G="0.85188" T="0.0140472"/>
      <pos A="0.265997" C="0.0340432" G="0.665917" T="0.0340432"/>
      <pos A="0.271996" C="0.00804839" G="0.679914" T="0.040042"/>
      <pos A="0.114027" C="0.20201" G="0.655919" T="0.0280444"/>
      <pos A="0.317986" C="0.134023" G="0.331984" T="0.216007"/>
      <pos A="0.174015" C="0.040042" G="0.69791" T="0.0880324"/>
      <pos A="0.333983" C="0.0540392" G="0.553939" T="0.0580384"/>
      <pos A="0.190012" C="0.120026" G="0.64792" T="0.0420416"/>
      <pos A="0.365977" C="0.0780344" G="0.511948" T="0.0440412"/>
      <pos A="0.29999" C="0.0720356" G="0.569936" T="0.0580384"/>
      <pos A="0.329984" C="0.134023" G="0.455959" T="0.080034"/>
      <pos A="0.259998" C="0.0620376" G="0.555939" T="0.122026"/>
      <pos A="0.273995" C="0.204009" G="0.445961" T="0.0760348"/>
      <pos A="0.355979" C="0.106029" G="0.429964" T="0.108028"/>
      <pos A="0.273995" C="0.0980304" G="0.561938" T="0.0660368"/>
    </motif>
    <motif db="0" id="MBD2_HUMAN.H11MO.0.B" length="11" nsites="111" evalue="1.0e+000"
        url="http://hocomoco.autosome.ru/motif/MBD2_HUMAN.H11MO.0.B">
      <pos A="0.151874" C="0.401649" G="0.401649" T="0.0448277"/>
      <pos A="0.0537482" C="0.392729" G="0.464093" T="0.0894304"/>
      <pos A="0.000225023" C="0.25" G="0.74955" T="0.000225023"/>
      <pos A="0.000225023" C="0.000225023" G="0.517616" T="0.481934"/>
      <pos A="0.000225023" C="0.999325" G="0.000225023" T="0.000225023"/>
      <pos A="0.000225023" C="0.999325" G="0.000225023" T="0.000225023"/>
      <pos A="0.000225023" C="0.000225023" G="0.999325" T="0.000225023"/>
      <pos A="0.000225023" C="0.000225023" G="0.999325" T="0.000225023"/>
      <pos A="0.535457" C="0.357046" G="0.107271" T="0.000225023"/>
      <pos A="0.107271" C="0.107271" G="0.58898" T="0.196477"/>
      <pos A="0.321364" C="0.125113" G="0.481934" T="0.0715893"/>
    </motif>
    <motif db="0" id="MECP2_HUMAN.H11MO.0.C" length="7" nsites="119" evalue="1.0e+000"
        url="http://hocomoco.autosome.ru/motif/MECP2_HUMAN.H11MO.0.C">
      <pos A="0.0251942" C="0.591399" G="0.358212" T="0.0251942"/>
      <pos A="0.000209908" C="0.99937" G="0.000209908" T="0.000209908"/>
      <pos A="0.000209908" C="0.99937" G="0.000209908" T="0.000209908"/>
      <pos A="0.000209908" C="0.000209908" G="0.99937" T="0.000209908"/>
      <pos A="0.000209908" C="0.000209908" G="0.99937" T="0.000209908"/>
      <pos A="0.574796" C="0.000209908" G="0.424784" T="0.000209908"/>
      <pos A="0.441546" C="0.000209908" G="0.558034" T="0.000209908"/>
    </motif>
    <motif db="0" id="MTF1_HUMAN.H11MO.0.C" length="17" nsites="35" evalue="1.0e+000"
        url="http://hocomoco.autosome.ru/motif/MTF1_HUMAN.H11MO.0.C">
      <pos A="0.439705" C="0.343825" G="0.110974" T="0.105495"/>
      <pos A="0.134944" C="0.0664585" G="0.797885" T="0.000712251"/>
      <pos A="0.0938527" C="0.0281065" G="0.378753" T="0.499288"/>
      <pos A="0.214387" C="0.170557" G="0.595168" T="0.0198882"/>
      <pos A="0.217127" C="0.540379" G="0.0445431" T="0.197951"/>
      <pos A="0.0856345" C="0.844455" G="0.0253671" T="0.0445431"/>
      <pos A="0.000712251" C="0.000712251" G="0.997863" T="0.000712251"/>
      <pos A="0.0965922" C="0.0253671" G="0.129465" T="0.748575"/>
      <pos A="0.000712251" C="0.0281065" G="0.970469" T="0.000712251"/>
      <pos A="0.000712251" C="0.326704" G="0.000712251" T="0.671872"/>
      <pos A="0.000712251" C="0.000712251" G="0.997863" T="0.000712251"/>
      <pos A="0.000712251" C="0.973208" G="0.000712251" T="0.0253671"/>
      <pos A="0.997863" C="0.000712251" G="0.000712251" T="0.000712251"/>
      <pos A="0.532161" C="0.123986" G="0.178775" T="0.165078"/>
      <pos A="0.63078" C="0.271915" G="0.0527613" T="0.0445431"/>
      <pos A="0.408887" C="0.10481" G="0.293831" T="0.192472"/>
      <pos A="0.119877" C="0.434911" G="0.311637" T="0.133574"/>
    </motif>
    <motif db="0" id="MXI1_HUMAN.H11MO.0.A" length="15" nsites="500" evalue="1.0e+000"
        url="http://hocomoco.autosome.ru/motif/MXI1_HUMAN.H11MO.0.A">
      <pos A="0.229116" C="0.302422" G="0.393893" T="0.0745693"/>
      <pos A="0.00426041" C="0.967884" G="0.0258572" T="0.00199819"/>
      <pos A="0.964584" C="0.00170879" G="0.0299196" T="0.00378757"/>
      <pos A="0.022062" C="0.890618" G="0.0661165" T="0.0212036"/>
      <pos A="0.172994" C="0.0657976" G="0.751726" T="0.00948167"/>
      <pos A="0.0666986" C="0.0944282" G="0.0422768" T="0.796596"/>
      <pos A="0.007851" C="4.999e-05" G="0.985773" T="0.00632647"/>
      <pos A="0.0611057" C="0.171933" G="0.594561" T="0.1724"/>
      <pos A="0.119062" C="0.391811" G="0.371152" T="0.117974"/>
      <pos A="0.198314" C="0.239882" G="0.284866" T="0.276938"/>
      <pos A="0.0335558" C="0.232127" G="0.56559" T="0.168727"/>
      <pos A="0.118677" C="0.391928" G="0.320073" T="0.169323"/>
      <pos A="0.139129" C="0.305183" G="0.362948" T="0.19274"/>
      <pos A="0.163426" C="0.217487" G="0.451574" T="0.167513"/>
      <pos A="0.178987" C="0.307097" G="0.413344" T="0.100572"/>
    </motif>
    <motif db="0" id="MYF6_HUMAN.H11MO.0.C" length="7" nsites="7" evalue="1.0e+000"
        url="http://hocomoco.autosome.ru/motif/MYF6_HUMAN.H11MO.0.C">
      <pos A="0.00352113" C="0.989437" G="0.00352113" T="0.00352113"/>
      <pos A="0.989437" C="0.00352113" G="0.00352113" T="0.00352113"/>
      <pos A="0.00352113" C="0.432871" G="0.560086" T="0.00352113"/>
      <pos A="0.00352113" C="0.989437" G="0.00352113" T="0.00352113"/>
      <pos A="0.00352113" C="0.00352113" G="0.00352113" T="0.989437"/>
      <pos A="0.00352113" C="0.00352113" G="0.989437" T="0.00352113"/>
      <pos A="0.0353249" C="0.750909" G="0.0353249" T="0.178442"/>
    </motif>
    <motif db="0" id="MYOD1_HUMAN.H11MO.0.A" length="15" nsites="500" evalue="1.0e+000"
        url="http://hocomoco.autosome.ru/motif/MYOD1_HUMAN.H11MO.0.A">
      <pos A="0.220006" C="0.238002" G="0.407968" T="0.134023"/>
      <pos A="0.00604879" C="0.991852" G="0.00204959" T="4.999e-05"/>
      <pos A="0.993851" C="4.999e-05" G="4.999e-05" T="0.00604879"/>
      <pos A="0.00804839" C="0.228004" G="0.7499" T="0.0140472"/>
      <pos A="0.010048" C="0.979854" G="4.999e-05" T="0.010048"/>
      <pos A="0.00204959" C="0.00404919" G="4.999e-05" T="0.993851"/>
      <pos A="4.999e-05" C="0.00404919" G="0.993851" T="0.00204959"/>
      <pos A="4.999e-05" C="0.391972" G="0.0380424" T="0.569936"/>
      <pos A="0.0120476" C="0.419966" G="0.060038" T="0.507948"/>
      <pos A="0.166017" C="0.333983" G="0.291992" T="0.208008"/>
      <pos A="0.0660368" C="0.573935" G="0.108028" T="0.252"/>
      <pos A="0.144021" C="0.234003" G="0.170016" T="0.45196"/>
      <pos A="0.130024" C="0.160018" G="0.495951" T="0.214007"/>
      <pos A="0.0480404" C="0.395971" G="0.222006" T="0.333983"/>
      <pos A="0.154019" C="0.513947" G="0.132024" T="0.20001"/>
    </motif>
    <motif db="0" id="NFIA_HUMAN.H11MO.0.C" length="15" nsites="233" evalue="1.0e+000"
        url="http://hocomoco.autosome.ru/motif/NFIA_HUMAN.H11MO.0.C">
      <pos A="0.145398" C="0.213939" G="0.108192" T="0.532471"/>
      <pos A="0.0336163" C="0.03057" G="0.0693013" T="0.866512"/>
      <pos A="0.0458014" C="0.0088109" G="0.877827" T="0.0675605"/>
      <pos A="0.0658198" C="0.0296997" G="0.854762" T="0.0497181"/>
      <pos A="0.111079" C="0.720291" G="0.114995" T="0.0536347"/>
      <pos A="0.415136" C="0.250003" G="0.1225" T="0.212362"/>
      <pos A="0.214864" C="0.327348" G="0.207028" T="0.250759"/>
      <pos A="0.367463" C="0.00192051" G="0.629421" T="0.00119521"/>
      <pos A="0.230311" C="0.218126" G="0.344318" T="0.207246"/>
      <pos A="0.302551" C="0.130874" G="0.101722" T="0.464852"/>
      <pos A="0.0755026" C="0.0694101" G="0.736284" T="0.118803"/>
      <pos A="0.0597272" C="0.812115" G="0.0629911" T="0.065167"/>
      <pos A="0.0571162" C="0.838661" G="0.0575513" T="0.0466718"/>
      <pos A="0.778823" C="0.0640791" G="0.0703892" T="0.0867086"/>
      <pos A="0.440599" C="0.0898609" G="0.354874" T="0.114666"/>
    </motif>
    <motif db="0" id="NFIC_HUMAN.H11MO.0.A" length="17" nsites="500" evalue="1.0e+000"
        url="http://hocomoco.autosome.ru/motif/NFIC_HUMAN.H11MO.0.A">
      <pos A="0.118026" C="0.487952" G="0.212008" T="0.182014"/>
      <pos A="0.0760348" C="0.435963" G="0.0360428" T="0.45196"/>
      <pos A="0.0660368" C="0.0220456" G="0.168016" T="0.743901"/>
      <pos A="0.0140472" C="0.00804839" G="0.915867" T="0.0620376"/>
      <pos A="0.0420416" C="0.0320436" G="0.889872" T="0.0360428"/>
      <pos A="0.204009" C="0.679914" G="0.0580384" T="0.0580384"/>
      <pos A="0.317986" C="0.253999" G="0.0640372" T="0.363977"/>
      <pos A="0.0920316" C="0.413967" G="0.252" T="0.242002"/>
      <pos A="4.999e-05" C="0.60193" G="4.999e-05" T="0.39797"/>
      <pos A="0.234003" C="0.39997" G="0.174015" T="0.192012"/>
      <pos A="0.285993" C="0.090032" G="0.180014" T="0.443961"/>
      <pos A="0.020046" C="0.0880324" G="0.627924" T="0.263997"/>
      <pos A="0.0240452" C="0.857878" G="0.0460408" T="0.0720356"/>
      <pos A="0.0180464" C="0.961858" G="0.00804839" T="0.0120476"/>
      <pos A="0.669916" C="0.244001" G="0.0140472" T="0.0720356"/>
      <pos A="0.455959" C="0.070036" G="0.377974" T="0.0960308"/>
      <pos A="0.214007" C="0.222006" G="0.457958" T="0.106029"/>
    </motif>
    <motif db="0" id="NKX21_HUMAN.H11MO.0.A" length="10" nsites="500" evalue="1.0e+000"
        url="http://hocomoco.autosome.ru/motif/NKX21_HUMAN.H11MO.0.A">
      <pos A="0.0660368" C="0.421966" G="0.226005" T="0.285993"/>
      <pos A="0.132024" C="0.0920316" G="0.0240452" T="0.7519"/>
      <pos A="0.0760348" C="0.0220456" G="0.333983" T="0.567936"/>
      <pos A="0.0340432" C="0.00604879" G="0.957858" T="0.00204959"/>
      <pos A="0.995851" C="0.00204959" G="4.999e-05" T="0.00204959"/>
      <pos A="0.010048" C="0.00804839" G="0.981854" T="4.999e-05"/>
      <pos A="0.281994" C="0.00204959" G="0.104029" T="0.611928"/>
      <pos A="0.108028" C="0.00204959" G="0.877874" T="0.0120476"/>
      <pos A="0.0320436" C="0.325985" G="0.443961" T="0.19801"/>
      <pos A="0.158018" C="0.34798" G="0.156019" T="0.337982"/>
    </motif>
    <motif db="0" id="NKX25_HUMAN.H11MO.0.B" length="8" nsites="499" evalue="1.0e+000"
        url="http://hocomoco.autosome.ru/motif/NKX25_HUMAN.H11MO.0.B">
      <pos A="0.106241" C="0.164346" G="0.310609" T="0.418804"/>
      <pos A="0.0761871" C="0.114256" G="0.537017" T="0.272541"/>
      <pos A="0.422811" C="0.0341114" G="0.518984" T="0.0240934"/>
      <pos A="0.979814" C="0.0160789" G="5.00902e-05" T="0.0040573"/>
      <pos A="0.036115" C="0.0040573" G="0.959778" T="5.00902e-05"/>
      <pos A="0.545031" C="0.0601583" G="0.0180825" T="0.376728"/>
      <pos A="0.198407" C="0.0020537" G="0.769435" T="0.0301042"/>
      <pos A="0.168353" C="0.302595" G="0.484923" T="0.0441294"/>
    </motif>
    <motif db="0" id="NR1D1_HUMAN.H11MO.0.B" length="19" nsites="500" evalue="1.0e+000"
        url="http://hocomoco.autosome.ru/motif/NR1D1_HUMAN.H11MO.0.B">
      <pos A="0.421966" C="0.080034" G="0.321986" T="0.176015"/>
      <pos A="0.307988" C="0.0560388" G="0.535943" T="0.10003"/>
      <pos A="0.25" C="0.210008" G="0.491952" T="0.0480404"/>
      <pos A="0.269996" C="0.214007" G="0.321986" T="0.194011"/>
      <pos A="0.473955" C="0.44996" G="0.0460408" T="0.030044"/>
      <pos A="0.737902" C="0.00604879" G="0.0560388" T="0.20001"/>
      <pos A="0.080034" C="0.365977" G="0.427964" T="0.126025"/>
      <pos A="0.106029" C="0.0240452" G="0.0820336" T="0.787892"/>
      <pos A="0.196011" C="0.00204959" G="0.771896" T="0.030044"/>
      <pos A="0.0660368" C="0.0120476" G="0.729904" T="0.192012"/>
      <pos A="0.020046" C="0.05004" G="0.889872" T="0.040042"/>
      <pos A="0.146021" C="0.142022" G="0.196011" T="0.515947"/>
      <pos A="0.124025" C="0.669916" G="0.116027" T="0.090032"/>
      <pos A="0.877874" C="0.040042" G="0.0220456" T="0.060038"/>
      <pos A="0.210008" C="0.194011" G="0.465957" T="0.130024"/>
      <pos A="0.359978" C="0.118026" G="0.311988" T="0.210008"/>
      <pos A="0.367976" C="0.130024" G="0.35198" T="0.15002"/>
      <pos A="0.267996" C="0.0860328" G="0.417966" T="0.228004"/>
      <pos A="0.234003" C="0.176015" G="0.431964" T="0.158018"/>
    </motif>
    <motif db="0" id="NR1H3_HUMAN.H11MO.0.B" length="19" nsites="500" evalue="1.0e+000"
        url="http://hocomoco.autosome.ru/motif/NR1H3_HUMAN.H11MO.0.B">
      <pos A="0.168016" C="0.481954" G="0.208008" T="0.142022"/>
      <pos A="0.423965" C="0.224005" G="0.124025" T="0.228004"/>
      <pos A="0.373975" C="0.126025" G="0.419966" T="0.080034"/>
      <pos A="0.543941" C="0.0260448" G="0.379974" T="0.05004"/>
      <pos A="0.122026" C="0.00604879" G="0.813887" T="0.0580384"/>
      <pos A="0.0380424" C="0.0440412" G="0.755899" T="0.162018"/>
      <pos A="0.0640372" C="0.158018" G="0.15202" T="0.625925"/>
      <pos A="0.144021" C="0.427964" G="0.0840332" T="0.343981"/>
      <pos A="0.829884" C="0.0180464" G="0.0540392" T="0.0980304"/>
      <pos A="0.114027" C="0.591932" G="0.142022" T="0.15202"/>
      <pos A="0.224005" C="0.178014" G="0.0860328" T="0.511948"/>
      <pos A="0.240002" C="0.228004" G="0.289992" T="0.242002"/>
      <pos A="0.228004" C="0.323985" G="0.283993" T="0.164017"/>
      <pos A="0.659918" C="0.090032" G="0.172016" T="0.0780344"/>
      <pos A="0.080034" C="0.0260448" G="0.835883" T="0.0580384"/>
      <pos A="0.106029" C="0.040042" G="0.717906" T="0.136023"/>
      <pos A="0.15202" C="0.138022" G="0.220006" T="0.489952"/>
      <pos A="0.0780344" C="0.737902" G="0.0720356" T="0.112028"/>
      <pos A="0.871876" C="0.0440412" G="0.0480404" T="0.0360428"/>
    </motif>
    <motif db="0" id="NR1H4_HUMAN.H11MO.0.B" length="19" nsites="451" evalue="1.0e+000"
        url="http://hocomoco.autosome.ru/motif/NR1H4_HUMAN.H11MO.0.B">
      <pos A="0.270505" C="0.195134" G="0.438982" T="0.095378"/>
      <pos A="0.481102" C="0.015573" G="0.492186" T="0.0111394"/>
      <pos A="0.0732099" C="0.00892263" G="0.855742" T="0.0621259"/>
      <pos A="0.102028" C="0.0355243" G="0.740468" T="0.12198"/>
      <pos A="0.0244403" C="0.12198" G="0.332576" T="0.521004"/>
      <pos A="0.0288739" C="0.729384" G="0.146364" T="0.095378"/>
      <pos A="0.755985" C="0.0599091" G="0.1774" T="0.00670583"/>
      <pos A="0.370262" C="0.237253" G="0.29489" T="0.0975948"/>
      <pos A="0.0643427" C="0.179616" G="0.104245" T="0.651796"/>
      <pos A="0.0665595" C="0.0333075" G="0.89121" T="0.00892263"/>
      <pos A="0.483319" C="0.095378" G="0.321492" T="0.0998116"/>
      <pos A="0.0709931" C="0.846874" G="0.0576923" T="0.0244403"/>
      <pos A="0.0798603" C="0.804755" G="0.0111394" T="0.104245"/>
      <pos A="0.0776435" C="0.356961" G="0.279373" T="0.286023"/>
      <pos A="0.170749" C="0.421248" G="0.235037" T="0.172966"/>
      <pos A="0.119763" C="0.219519" G="0.474451" T="0.186267"/>
      <pos A="0.319275" C="0.290457" G="0.305974" T="0.0842939"/>
      <pos A="0.0709931" C="0.00670583" G="0.809189" T="0.113112"/>
      <pos A="0.0732099" C="0.0643427" G="0.771503" T="0.0909444"/>
    </motif>
    <motif db="0" id="NR2C2_HUMAN.H11MO.0.B" length="12" nsites="500" evalue="1.0e+000"
        url="http://hocomoco.autosome.ru/motif/NR2C2_HUMAN.H11MO.0.B">
      <pos A="0.208008" C="0.112028" G="0.625925" T="0.0540392"/>
      <pos A="0.0420416" C="0.319986" G="0.453959" T="0.184013"/>
      <pos A="0.030044" C="0.0280444" G="0.0920316" T="0.84988"/>
      <pos A="0.00804839" C="0.403969" G="0.0540392" T="0.533943"/>
      <pos A="0.373975" C="0.587932" G="0.0280444" T="0.010048"/>
      <pos A="0.236003" C="0.465957" G="0.291992" T="0.00604879"/>
      <pos A="0.357978" C="4.999e-05" G="0.637922" T="0.00404919"/>
      <pos A="0.0160468" C="0.00604879" G="0.955859" T="0.0220456"/>
      <pos A="0.0160468" C="0.0120476" G="0.84988" T="0.122026"/>
      <pos A="0.00804839" C="0.030044" G="0.228004" T="0.733903"/>
      <pos A="0.020046" C="0.80189" G="0.118026" T="0.060038"/>
      <pos A="0.675915" C="0.0420416" G="0.261998" T="0.020046"/>
    </motif>
    <motif db="0" id="NRF1_HUMAN.H11MO.0.A" length="17" nsites="500" evalue="1.0e+000"
        url="http://hocomoco.autosome.ru/motif/NRF1_HUMAN.H11MO.0.A">
      <pos A="0.108028" C="0.557938" G="0.146021" T="0.188012"/>
      <pos A="0.427964" C="0.124025" G="0.158018" T="0.289992"/>
      <pos A="0.0540392" C="0.513947" G="0.341982" T="0.090032"/>
      <pos A="0.0560388" C="0.10003" G="0.0460408" T="0.79789"/>
      <pos A="0.090032" C="0.00204959" G="0.907868" T="4.999e-05"/>
      <pos A="0.0280444" C="0.967856" G="0.00404919" T="4.999e-05"/>
      <pos A="0.010048" C="4.999e-05" G="0.987852" T="0.00204959"/>
      <pos A="0.00204959" C="0.991852" G="0.00204959" T="0.00404919"/>
      <pos A="0.781894" C="0.138022" G="0.0480404" T="0.0320436"/>
      <pos A="0.040042" C="0.0760348" G="0.164017" T="0.719906"/>
      <pos A="0.00804839" C="0.010048" G="0.975855" T="0.00604879"/>
      <pos A="0.0140472" C="0.913867" G="0.00204959" T="0.070036"/>
      <pos A="4.999e-05" C="0.0420416" G="0.865877" T="0.0920316"/>
      <pos A="0.00804839" C="0.79989" G="0.0140472" T="0.178014"/>
      <pos A="0.425965" C="0.194011" G="0.315987" T="0.0640372"/>
      <pos A="0.279994" C="0.140022" G="0.377974" T="0.20201"/>
      <pos A="0.114027" C="0.295991" G="0.521946" T="0.0680364"/>
    </motif>
    <motif db="0" id="OLIG2_HUMAN.H11MO.0.B" length="18" nsites="500" evalue="1.0e+000"
        url="http://hocomoco.autosome.ru/motif/OLIG2_HUMAN.H11MO.0.B">
      <pos A="0.216007" C="0.619926" G="0.142022" T="0.0220456"/>
      <pos A="0.15202" C="0.825885" G="0.00404919" T="0.0180464"/>
      <pos A="0.839882" C="0.0160468" G="0.0260448" T="0.118026"/>
      <pos A="0.00804839" C="0.0260448" G="0.489952" T="0.475955"/>
      <pos A="0.154019" C="0.783893" G="0.05004" T="0.0120476"/>
      <pos A="0.0340432" C="0.0140472" G="0.00604879" T="0.945861"/>
      <pos A="4.999e-05" C="0.0140472" G="0.911868" T="0.0740352"/>
      <pos A="0.0120476" C="0.361978" G="0.180014" T="0.445961"/>
      <pos A="0.0240452" C="0.252" G="0.0340432" T="0.689912"/>
      <pos A="0.080034" C="0.257998" G="0.154019" T="0.507948"/>
      <pos A="0.0980304" C="0.431964" G="0.186013" T="0.283993"/>
      <pos A="0.104029" C="0.489952" G="0.114027" T="0.291992"/>
      <pos A="0.176015" C="0.381974" G="0.166017" T="0.275995"/>
      <pos A="0.267996" C="0.0860328" G="0.192012" T="0.453959"/>
      <pos A="0.0820336" C="0.259998" G="0.291992" T="0.365977"/>
      <pos A="0.188012" C="0.45196" G="0.136023" T="0.224005"/>
      <pos A="0.228004" C="0.230004" G="0.10203" T="0.439962"/>
      <pos A="0.130024" C="0.19801" G="0.339982" T="0.331984"/>
    </motif>
    <motif db="0" id="OSR2_HUMAN.H11MO.0.C" length="16" nsites="473" evalue="1.0e+000"
        url="http://hocomoco.autosome.ru/motif/OSR2_HUMAN.H11MO.0.C">
      <pos A="0.173378" C="0.164923" G="0.488322" T="0.173378"/>
      <pos A="0.0719193" C="0.403773" G="0.211425" T="0.312883"/>
      <pos A="0.167037" C="0.287518" G="0.122648" T="0.422796"/>
      <pos A="0.131103" C="0.346703" G="0.378408" T="0.143786"/>
      <pos A="0.0550095" C="0.670101" G="0.0592369" T="0.215652"/>
      <pos A="0.344589" C="0.02119" G="0.145899" T="0.488322"/>
      <pos A="0.0338723" C="0.0169626" G="0.944885" T="0.00428028"/>
      <pos A="0.0148489" C="0.972363" G="0.00850772" T="0.00428028"/>
      <pos A="0.00216656" C="0.0486684" G="0.00216656" T="0.946999"/>
      <pos A="0.24313" C="0.215652" G="0.205083" T="0.336134"/>
      <pos A="0.00216656" C="0.991387" G="0.00216656" T="0.00428028"/>
      <pos A="0.00850772" C="0.173378" G="0.00216656" T="0.815948"/>
      <pos A="0.0951702" C="0.167037" G="0.617259" T="0.120535"/>
      <pos A="0.181833" C="0.446047" G="0.122648" T="0.249472"/>
      <pos A="0.302315" C="0.109966" G="0.232562" T="0.355157"/>
      <pos A="0.0803741" C="0.16915" G="0.587666" T="0.162809"/>
    </motif>
    <motif db="0" id="P53_HUMAN.H11MO.0.A" length="20" nsites="486" evalue="1.0e+000"
        url="http://hocomoco.autosome.ru/motif/P53_HUMAN.H11MO.0.A">
      <pos A="0.368288" C="0.0843962" G="0.358002" T="0.189313"/>
      <pos A="0.183141" C="0.039138" G="0.666581" T="0.11114"/>
      <pos A="0.522578" C="0.0473668" G="0.378574" T="0.0514812"/>
      <pos A="0.006223" C="0.905215" G="0.0206233" T="0.0679387"/>
      <pos A="0.687153" C="0.0576527" G="0.0329665" T="0.222228"/>
      <pos A="0.216056" C="0.006223" G="0.0473668" T="0.730354"/>
      <pos A="0.006223" C="0.00210862" G="0.977217" T="0.0144518"/>
      <pos A="0.049424" C="0.516406" G="0.00828019" T="0.42589"/>
      <pos A="0.109082" C="0.672753" G="0.0350237" T="0.183141"/>
      <pos A="0.0226805" C="0.82087" G="0.0843962" T="0.0720531"/>
      <pos A="0.722125" C="0.11114" G="0.039138" T="0.127597"/>
      <pos A="0.166684" C="0.0432524" G="0.750926" T="0.039138"/>
      <pos A="0.629552" C="0.006223" G="0.339488" T="0.0247377"/>
      <pos A="5.14297e-05" C="0.98956" G="0.00828019" T="0.00210862"/>
      <pos A="0.79207" C="0.0432524" G="0.006223" T="0.158455"/>
      <pos A="0.119368" C="0.0514812" G="0.0309093" T="0.798241"/>
      <pos A="0.0411952" C="0.0185661" G="0.931958" T="0.00828019"/>
      <pos A="0.0597099" C="0.469091" G="0.0309093" T="0.44029"/>
      <pos A="0.117311" C="0.625437" G="0.039138" T="0.218114"/>
      <pos A="0.0967394" C="0.530806" G="0.0658815" T="0.306573"/>
    </motif>
    <motif db="0" id="P63_HUMAN.H11MO.0.A" length="19" nsites="500" evalue="1.0e+000"
        url="http://hocomoco.autosome.ru/motif/P63_HUMAN.H11MO.0.A">
      <pos A="0.291992" C="0.0740352" G="0.417966" T="0.216007"/>
      <pos A="0.409968" C="0.0160468" G="0.483953" T="0.090032"/>
      <pos A="4.999e-05" C="0.983853" G="0.00404919" T="0.0120476"/>
      <pos A="0.757898" C="0.090032" G="0.0960308" T="0.0560388"/>
      <pos A="0.371976" C="0.0140472" G="0.154019" T="0.459958"/>
      <pos A="0.00204959" C="0.00204959" G="0.993851" T="0.00204959"/>
      <pos A="0.0820336" C="0.44996" G="0.010048" T="0.457958"/>
      <pos A="0.134023" C="0.527944" G="0.108028" T="0.230004"/>
      <pos A="0.020046" C="0.787892" G="0.142022" T="0.05004"/>
      <pos A="0.557938" C="0.184013" G="0.0380424" T="0.220006"/>
      <pos A="0.20201" C="0.0420416" G="0.643921" T="0.112028"/>
      <pos A="0.415967" C="0.00604879" G="0.479954" T="0.0980304"/>
      <pos A="0.00204959" C="0.993851" G="0.00404919" T="4.999e-05"/>
      <pos A="0.525945" C="0.172016" G="0.0140472" T="0.287992"/>
      <pos A="0.0920316" C="0.0960308" G="0.128024" T="0.683913"/>
      <pos A="0.0220456" C="0.010048" G="0.961858" T="0.00604879"/>
      <pos A="0.060038" C="0.519946" G="0.0220456" T="0.39797"/>
      <pos A="0.210008" C="0.431964" G="0.090032" T="0.267996"/>
      <pos A="0.134023" C="0.39997" G="0.20001" T="0.265997"/>
    </motif>
    <motif db="0" id="P73_HUMAN.H11MO.0.A" length="19" nsites="500" evalue="1.0e+000"
        url="http://hocomoco.autosome.ru/motif/P73_HUMAN.H11MO.0.A">
      <pos A="0.355979" C="0.160018" G="0.319986" T="0.164017"/>
      <pos A="0.321986" C="0.0920316" G="0.39997" T="0.186013"/>
      <pos A="0.389972" C="0.0760348" G="0.379974" T="0.154019"/>
      <pos A="0.0340432" C="0.873875" G="0.040042" T="0.0520396"/>
      <pos A="0.609928" C="0.14802" G="0.0680364" T="0.174015"/>
      <pos A="0.311988" C="0.0120476" G="0.0780344" T="0.59793"/>
      <pos A="0.00804839" C="0.010048" G="0.975855" T="0.00604879"/>
      <pos A="0.0680364" C="0.479954" G="0.0140472" T="0.437962"/>
      <pos A="0.136023" C="0.585933" G="0.0740352" T="0.204009"/>
      <pos A="0.122026" C="0.739902" G="0.0840332" T="0.0540392"/>
      <pos A="0.617926" C="0.212008" G="0.010048" T="0.160018"/>
      <pos A="0.283993" C="0.0860328" G="0.513947" T="0.116027"/>
      <pos A="0.555939" C="0.0380424" G="0.313987" T="0.0920316"/>
      <pos A="0.010048" C="0.953859" G="0.0240452" T="0.0120476"/>
      <pos A="0.50195" C="0.160018" G="0.0260448" T="0.311988"/>
      <pos A="0.110028" C="0.0960308" G="0.110028" T="0.683913"/>
      <pos A="0.0340432" C="0.0120476" G="0.939862" T="0.0140472"/>
      <pos A="0.0880324" C="0.49995" G="0.0420416" T="0.369976"/>
      <pos A="0.188012" C="0.509948" G="0.0820336" T="0.220006"/>
    </motif>
    <motif db="0" id="PATZ1_HUMAN.H11MO.0.C" length="22" nsites="491" evalue="1.0e+000"
        url="http://hocomoco.autosome.ru/motif/PATZ1_HUMAN.H11MO.0.C">
      <pos A="0.234219" C="0.0916819" G="0.560018" T="0.114081"/>
      <pos A="0.136479" C="0.0265221" G="0.639432" T="0.197567"/>
      <pos A="0.142588" C="0.083537" G="0.682193" T="0.0916819"/>
      <pos A="0.0407758" C="0.0855732" G="0.84102" T="0.0326308"/>
      <pos A="0.458206" C="0.287161" G="0.136479" T="0.118153"/>
      <pos A="0.2444" C="0.0611383" G="0.623142" T="0.0713195"/>
      <pos A="0.142588" C="0.0305946" G="0.706628" T="0.120189"/>
      <pos A="0.215893" C="0.0652108" G="0.692374" T="0.0265221"/>
      <pos A="0.126298" C="0.0163409" G="0.847129" T="0.0102321"/>
      <pos A="0.21182" C="0.118153" G="0.614997" T="0.0550295"/>
      <pos A="0.417481" C="0.557982" G="0.00819589" T="0.0163409"/>
      <pos A="0.0794645" C="0.0285583" G="0.55391" T="0.338068"/>
      <pos A="0.0285583" C="0.142588" G="0.765679" T="0.0631745"/>
      <pos A="0.160914" C="0.160914" G="0.606852" T="0.0713195"/>
      <pos A="0.327886" C="0.0631745" G="0.578345" T="0.0305946"/>
      <pos A="0.291234" C="0.191458" G="0.494858" T="0.0224496"/>
      <pos A="0.240328" C="0.240328" G="0.348249" T="0.171095"/>
      <pos A="0.158878" C="0.075392" G="0.576308" T="0.189422"/>
      <pos A="0.128334" C="0.0570658" G="0.773824" T="0.0407758"/>
      <pos A="0.413409" C="0.217929" G="0.313633" T="0.0550295"/>
      <pos A="0.317705" C="0.0143046" G="0.623142" T="0.0448483"/>
      <pos A="0.138516" C="0.203675" G="0.48875" T="0.169059"/>
    </motif>
    <motif db="0" id="PAX5_HUMAN.H11MO.0.A" length="21" nsites="202" evalue="1.0e+000"
        url="http://hocomoco.autosome.ru/motif/PAX5_HUMAN.H11MO.0.A">
      <pos A="0.133721" C="0.282162" G="0.504824" T="0.0792924"/>
      <pos A="0.128773" C="0.499876" G="0.188149" T="0.183201"/>
      <pos A="0.148565" C="0.41576" G="0.331643" T="0.104033"/>
      <pos A="0.202994" C="0.0545522" G="0.257422" T="0.485032"/>
      <pos A="0.198046" C="0.0446561" G="0.752227" T="0.00507175"/>
      <pos A="0.158461" C="0.138669" G="0.539461" T="0.163409"/>
      <pos A="0.0248639" C="0.118877" G="0.623577" T="0.232682"/>
      <pos A="0.03476" C="0.875928" G="0.0595002" T="0.029812"/>
      <pos A="0.781915" C="0.03476" G="0.163409" T="0.0199159"/>
      <pos A="0.386071" C="0.113929" G="0.46524" T="0.03476"/>
      <pos A="0.03476" C="0.732434" G="0.128773" T="0.104033"/>
      <pos A="0.410811" C="0.267318" G="0.277214" T="0.0446561"/>
      <pos A="0.311851" C="0.0199159" G="0.618629" T="0.0496042"/>
      <pos A="0.682954" C="0.0397081" G="0.163409" T="0.113929"/>
      <pos A="0.03476" C="0.163409" G="0.772019" T="0.029812"/>
      <pos A="0.0100198" C="0.781915" G="0.0446561" T="0.163409"/>
      <pos A="0.217838" C="0.03476" G="0.71759" T="0.029812"/>
      <pos A="0.321747" C="0.029812" G="0.158461" T="0.48998"/>
      <pos A="0.173305" C="0.029812" G="0.791811" T="0.00507175"/>
      <pos A="0.811603" C="0.03476" G="0.104033" T="0.0496042"/>
      <pos A="0.118877" C="0.801707" G="0.029812" T="0.0496042"/>
    </motif>
    <motif db="0" id="PAX6_HUMAN.H11MO.0.C" length="12" nsites="500" evalue="1.0e+000"
        url="http://hocomoco.autosome.ru/motif/PAX6_HUMAN.H11MO.0.C">
      <pos A="0.124025" C="0.0320436" G="0.0740352" T="0.769896"/>
      <pos A="0.0220456" C="0.341982" G="0.0380424" T="0.59793"/>
      <pos A="0.415967" C="0.467956" G="0.05004" T="0.0660368"/>
      <pos A="0.0440412" C="0.565937" G="0.040042" T="0.34998"/>
      <pos A="0.285993" C="0.070036" G="0.605929" T="0.0380424"/>
      <pos A="0.010048" C="0.803889" G="0.166017" T="0.020046"/>
      <pos A="0.257998" C="0.136023" G="0.0180464" T="0.587932"/>
      <pos A="0.0280444" C="0.0760348" G="0.0180464" T="0.877874"/>
      <pos A="0.0140472" C="0.407968" G="0.567936" T="0.010048"/>
      <pos A="0.709908" C="0.0160468" G="0.236003" T="0.0380424"/>
      <pos A="0.146021" C="0.357978" G="0.287992" T="0.208008"/>
      <pos A="0.0660368" C="0.0940312" G="0.0320436" T="0.807888"/>
    </motif>
    <motif db="0" id="PPARG_HUMAN.H11MO.0.A" length="17" nsites="500" evalue="1.0e+000"
        url="http://hocomoco.autosome.ru/motif/PPARG_HUMAN.H11MO.0.A">
      <pos A="0.469956" C="0.253999" G="0.164017" T="0.112028"/>
      <pos A="0.487952" C="0.0260448" G="0.126025" T="0.359978"/>
      <pos A="0.0920316" C="0.359978" G="0.417966" T="0.130024"/>
      <pos A="0.110028" C="0.122026" G="0.208008" T="0.559938"/>
      <pos A="0.387972" C="0.0220456" G="0.535943" T="0.0540392"/>
      <pos A="0.0680364" C="4.999e-05" G="0.839882" T="0.0920316"/>
      <pos A="0.128024" C="0.0260448" G="0.79989" T="0.0460408"/>
      <pos A="0.10003" C="0.122026" G="0.429964" T="0.34798"/>
      <pos A="0.0560388" C="0.55194" G="0.30199" T="0.090032"/>
      <pos A="0.89787" C="0.0180464" G="0.0680364" T="0.0160468"/>
      <pos A="0.573935" C="0.0480404" G="0.333983" T="0.0440412"/>
      <pos A="0.789892" C="0.00604879" G="0.19801" T="0.00604879"/>
      <pos A="0.0720356" C="0.00604879" G="0.891872" T="0.030044"/>
      <pos A="0.0680364" C="0.00404919" G="0.803889" T="0.124025"/>
      <pos A="0.0520396" C="0.0760348" G="0.319986" T="0.55194"/>
      <pos A="0.120026" C="0.617926" G="0.178014" T="0.0840332"/>
      <pos A="0.753899" C="0.060038" G="0.116027" T="0.070036"/>
    </motif>
    <motif db="0" id="PTF1A_HUMAN.H11MO.0.B" length="18" nsites="500" evalue="1.0e+000"
        url="http://hocomoco.autosome.ru/motif/PTF1A_HUMAN.H11MO.0.B">
      <pos A="0.15202" C="0.445961" G="0.361978" T="0.040042"/>
      <pos A="0.0140472" C="0.953859" G="0.0120476" T="0.020046"/>
      <pos A="0.939862" C="0.010048" G="0.00604879" T="0.0440412"/>
      <pos A="0.00604879" C="0.0440412" G="0.765897" T="0.184013"/>
      <pos A="0.0760348" C="0.867876" G="0.0220456" T="0.0340432"/>
      <pos A="0.0140472" C="0.00404919" G="0.00204959" T="0.979854"/>
      <pos A="0.010048" C="0.0160468" G="0.933863" T="0.040042"/>
      <pos A="0.020046" C="0.443961" G="0.273995" T="0.261998"/>
      <pos A="0.0560388" C="0.423965" G="0.120026" T="0.39997"/>
      <pos A="0.14802" C="0.313987" G="0.238002" T="0.29999"/>
      <pos A="0.0820336" C="0.409968" G="0.25" T="0.257998"/>
      <pos A="0.134023" C="0.413967" G="0.140022" T="0.311988"/>
      <pos A="0.146021" C="0.232004" G="0.226005" T="0.395971"/>
      <pos A="0.0540392" C="0.345981" G="0.136023" T="0.463957"/>
      <pos A="0.0720356" C="0.403969" G="0.070036" T="0.453959"/>
      <pos A="0.0640372" C="0.60193" G="0.132024" T="0.20201"/>
      <pos A="0.242002" C="0.439962" G="0.0660368" T="0.252"/>
      <pos A="0.180014" C="0.483953" G="0.176015" T="0.160018"/>
    </motif>
    <motif db="0" id="RARA_HUMAN.H11MO.0.A" length="20" nsites="499" evalue="1.0e+000"
        url="http://hocomoco.autosome.ru/motif/RARA_HUMAN.H11MO.0.A">
      <pos A="0.260519" C="0.124274" G="0.551042" T="0.0641655"/>
      <pos A="0.210429" C="0.112252" G="0.551042" T="0.126277"/>
      <pos A="0.370717" C="0.0561511" G="0.464887" T="0.108245"/>
      <pos A="0.284562" C="0.092216" G="0.432829" T="0.190393"/>
      <pos A="0.168353" C="0.208425" G="0.555049" T="0.0681727"/>
      <pos A="0.394761" C="0.0942196" G="0.356692" T="0.154328"/>
      <pos A="0.102234" C="0.156331" G="0.24449" T="0.496945"/>
      <pos A="0.110248" C="0.506963" G="0.260519" T="0.12227"/>
      <pos A="0.442847" C="0.230465" G="0.192396" T="0.134292"/>
      <pos A="0.428822" C="0.0681727" G="0.354688" T="0.148317"/>
      <pos A="0.36671" C="0.0501403" G="0.549038" T="0.0341114"/>
      <pos A="0.811511" C="0.00606091" G="0.168353" T="0.0140753"/>
      <pos A="0.0421258" C="5.00902e-05" G="0.94976" T="0.00806452"/>
      <pos A="0.0200862" C="0.0100681" G="0.508966" T="0.46088"/>
      <pos A="0.0160789" C="0.046133" G="0.0661691" T="0.871619"/>
      <pos A="0.0020537" C="0.937738" G="0.0401222" T="0.0200862"/>
      <pos A="0.983821" C="5.00902e-05" G="0.0040573" T="0.0120717"/>
      <pos A="0.563064" C="0.108245" G="0.256512" T="0.0721799"/>
      <pos A="0.178371" C="0.0521439" G="0.699309" T="0.0701763"/>
      <pos A="0.112252" C="0.0862052" G="0.737377" T="0.0641655"/>
    </motif>
    <motif db="0" id="RARG_HUMAN.H11MO.0.B" length="18" nsites="500" evalue="1.0e+000"
        url="http://hocomoco.autosome.ru/motif/RARG_HUMAN.H11MO.0.B">
      <pos A="0.575935" C="0.0180464" G="0.387972" T="0.0180464"/>
      <pos A="0.176015" C="0.00604879" G="0.755899" T="0.0620376"/>
      <pos A="0.140022" C="0.00604879" G="0.845881" T="0.00804839"/>
      <pos A="0.0640372" C="0.010048" G="0.134023" T="0.791892"/>
      <pos A="0.0140472" C="0.887872" G="0.0360428" T="0.0620376"/>
      <pos A="0.919866" C="0.0120476" G="0.0520396" T="0.0160468"/>
      <pos A="0.186013" C="0.329984" G="0.375975" T="0.108028"/>
      <pos A="0.429964" C="0.291992" G="0.242002" T="0.0360428"/>
      <pos A="0.29799" C="0.186013" G="0.439962" T="0.0760348"/>
      <pos A="0.206009" C="0.126025" G="0.108028" T="0.559938"/>
      <pos A="0.0940312" C="0.166017" G="0.685913" T="0.0540392"/>
      <pos A="0.407968" C="0.220006" G="0.230004" T="0.142022"/>
      <pos A="0.228004" C="0.615927" G="0.0960308" T="0.060038"/>
      <pos A="0.295991" C="0.591932" G="0.0420416" T="0.070036"/>
      <pos A="0.140022" C="0.226005" G="0.146021" T="0.487952"/>
      <pos A="0.178014" C="0.164017" G="0.455959" T="0.20201"/>
      <pos A="0.269996" C="0.112028" G="0.479954" T="0.138022"/>
      <pos A="0.311988" C="0.234003" G="0.339982" T="0.114027"/>
    </motif>
    <motif db="0" id="REL_HUMAN.H11MO.0.B" length="15" nsites="178" evalue="1.0e+000"
        url="http://hocomoco.autosome.ru/motif/REL_HUMAN.H11MO.0.B">
      <pos A="0.308956" C="0.0843627" G="0.258422" T="0.348259"/>
      <pos A="0.275267" C="0.168585" G="0.483015" T="0.0731331"/>
      <pos A="0.421252" C="0.140511" G="0.118052" T="0.320185"/>
      <pos A="0.483015" C="0.0394441" G="0.303341" T="0.1742"/>
      <pos A="0.140511" C="0.00575519" G="0.81429" T="0.0394441"/>
      <pos A="0.01137" C="0.000140371" G="0.982734" T="0.00575519"/>
      <pos A="0.0843627" C="0.000140371" G="0.904127" T="0.01137"/>
      <pos A="0.617771" C="0.0169848" G="0.348259" T="0.0169848"/>
      <pos A="0.915357" C="0.00575519" G="0.0619034" T="0.0169848"/>
      <pos A="0.701993" C="0.0282145" G="0.0955924" T="0.1742"/>
      <pos A="0.0843627" C="0.134896" G="0.16297" T="0.617771"/>
      <pos A="0.01137" C="0.213504" G="0.331415" T="0.443711"/>
      <pos A="0.196659" C="0.685149" G="0.045059" T="0.0731331"/>
      <pos A="0.101207" C="0.758141" G="0.112437" T="0.0282145"/>
      <pos A="0.66269" C="0.112437" G="0.101207" T="0.123666"/>
    </motif>
    <motif db="0" id="REST_HUMAN.H11MO.0.A" length="22" nsites="500" evalue="1.0e+000"
        url="http://hocomoco.autosome.ru/motif/REST_HUMAN.H11MO.0.A">
      <pos A="0.142022" C="0.0840332" G="0.192012" T="0.581934"/>
      <pos A="0.0280444" C="0.142022" G="0.0380424" T="0.791892"/>
      <pos A="0.0120476" C="0.923865" G="0.0160468" T="0.0480404"/>
      <pos A="0.915867" C="0.0280444" G="0.0240452" T="0.0320436"/>
      <pos A="0.020046" C="0.040042" G="0.937862" T="0.00204959"/>
      <pos A="0.0740352" C="0.675915" G="0.174015" T="0.0760348"/>
      <pos A="0.94786" C="0.0140472" G="0.0260448" T="0.0120476"/>
      <pos A="0.0140472" C="0.943861" G="0.030044" T="0.0120476"/>
      <pos A="0.030044" C="0.903869" G="0.0220456" T="0.0440412"/>
      <pos A="0.55194" C="0.110028" G="0.158018" T="0.180014"/>
      <pos A="0.126025" C="0.29999" G="0.0860328" T="0.487952"/>
      <pos A="0.030044" C="0.00804839" G="0.957858" T="0.00404919"/>
      <pos A="0.0240452" C="0.00604879" G="0.963857" T="0.00604879"/>
      <pos A="0.863877" C="0.0660368" G="0.0280444" T="0.0420416"/>
      <pos A="0.0140472" C="0.795891" G="0.146021" T="0.0440412"/>
      <pos A="0.94786" C="0.010048" G="0.0180464" T="0.0240452"/>
      <pos A="0.0260448" C="0.0180464" G="0.941862" T="0.0140472"/>
      <pos A="0.136023" C="0.641922" G="0.110028" T="0.112028"/>
      <pos A="0.20201" C="0.030044" G="0.467956" T="0.29999"/>
      <pos A="0.138022" C="0.605929" G="0.180014" T="0.0760348"/>
      <pos A="0.134023" C="0.705909" G="0.0260448" T="0.134023"/>
      <pos A="0.271996" C="0.429964" G="0.124025" T="0.174015"/>
    </motif>
    <motif db="0" id="RFX1_HUMAN.H11MO.0.B" length="22" nsites="457" evalue="1.0e+000"
        url="http://hocomoco.autosome.ru/motif/RFX1_HUMAN.H11MO.0.B">
[truncated: 233,365 more chars]
