# Supplementary material for: DeepEPI: CNN-transformer-based model for extracting TF interactions through predicting enhancer-promoter interactions
Source: Bioinform Adv. 2025 Sep 17;5(1):vbaf221. doi: 10.1093/bioadv/vbaf221 (PMC12478696; doi:10.1093/bioadv/vbaf221)
Supplement: vbaf221_Supplementary_Data [file vbaf221_supplementary_data.zip › Supplementary_file5/IMR90/result_promoter40-IMR90/tomtom.tsv]

Query_ID	Target_ID	Optimal_offset	p-value	E-value	q-value	Overlap	Query_consensus	Target_consensus	Orientation
M0	ZN563_HUMAN.H11MO.0.C	-13	3.62509e-05	0.0278769	0.0557426	21	CCACTCAAGTACCTGGATCACGAACTGCAGCAGCCACGCG	GGGATCCTCACTGGCAGCTGC	+
M0	OSR2_HUMAN.H11MO.0.C	-3	0.000139667	0.107404	0.107382	16	CCACTCAAGTACCTGGATCACGAACTGCAGCAGCCACGCG	CAGCAGAAGCAGCAGC	-
M1	EGR1_HUMAN.H11MO.0.A	-4	4.45012e-05	0.0342214	0.04086	17	GCCGCCCCGGCCCACGCAGCACGTGGCGCCCCCACGGCGG	CCCCCGCCCACGCCCTC	-
M1	THAP1_HUMAN.H11MO.0.C	-3	5.38843e-05	0.041437	0.04086	22	GCCGCCCCGGCCCACGCAGCACGTGGCGCCCCCACGGCGG	GCCCGCAGCCAAGATGGCGGCG	-
M1	EGR2_HUMAN.H11MO.1.A	-4	0.000104668	0.08049	0.0422449	16	GCCGCCCCGGCCCACGCAGCACGTGGCGCCCCCACGGCGG	CCCCCGCCCACGCCCC	-
M1	SP2_HUMAN.H11MO.0.A	-3	0.000139276	0.107104	0.0422449	22	GCCGCCCCGGCCCACGCAGCACGTGGCGCCCCCACGGCGG	CCCCCGGCCCCGCCCCCCCCCC	-
M1	PATZ1_HUMAN.H11MO.0.C	2	0.000139276	0.107104	0.0422449	20	GCCGCCCCGGCCCACGCAGCACGTGGCGCCCCCACGGCGG	CCTCCCCCCCCGCCCCCTCCCC	-
M1	SP3_HUMAN.H11MO.0.B	-4	0.000195127	0.150052	0.0434967	20	GCCGCCCCGGCCCACGCAGCACGTGGCGCCCCCACGGCGG	CCCCGGCCCCGCCCCCCCCC	-
M1	ZN563_HUMAN.H11MO.0.C	0	0.000221229	0.170125	0.0434967	21	GCCGCCCCGGCCCACGCAGCACGTGGCGCCCCCACGGCGG	GCAGCTGCCAGTGAGGATCCC	-
M1	ZN341_HUMAN.H11MO.0.C	0	0.00034442	0.264859	0.058038	22	GCCGCCCCGGCCCACGCAGCACGTGGCGCCCCCACGGCGG	GCTCTTCCCTCCCCCCCCCCCC	-
M1	KLF6_HUMAN.H11MO.0.A	-2	0.000479796	0.368963	0.0647731	19	GCCGCCCCGGCCCACGCAGCACGTGGCGCCCCCACGGCGG	CCCCCGGCCCCGCCCTTCC	-
M1	PTF1A_HUMAN.H11MO.0.B	3	0.000495125	0.380751	0.0647731	15	GCCGCCCCGGCCCACGCAGCACGTGGCGCCCCCACGGCGG	CCAGCTGCCCCCTTTCCC	+
M1	KLF16_HUMAN.H11MO.0.D	0	0.000618855	0.4759	0.0655042	19	GCCGCCCCGGCCCACGCAGCACGTGGCGCCCCCACGGCGG	CCCCCCCCCCCCCGCCCCC	-
M1	KLF3_HUMAN.H11MO.0.B	-4	0.000618855	0.4759	0.0655042	19	GCCGCCCCGGCCCACGCAGCACGTGGCGCCCCCACGGCGG	CCCGGCCCCGCCCCTCCCC	-
M1	VEZF1_HUMAN.H11MO.0.C	-1	0.00064788	0.49822	0.0655042	22	GCCGCCCCGGCCCACGCAGCACGTGGCGCCCCCACGGCGG	CCCCTCCCCCTCCCCCCTCCCC	-
M1	MAZ_HUMAN.H11MO.0.A	-1	0.00119261	0.917114	0.113043	22	GCCGCCCCGGCCCACGCAGCACGTGGCGCCCCCACGGCGG	CCCCCCCCCCCCCCCCTCCCCC	-
M1	EGR2_HUMAN.H11MO.0.A	-1	0.00162482	1.24949	0.13101	18	GCCGCCCCGGCCCACGCAGCACGTGGCGCCCCCACGGCGG	CCCCTCCCACACCCCCCC	-
M1	SP4_HUMAN.H11MO.0.A	1	0.00165454	1.27234	0.13101	19	GCCGCCCCGGCCCACGCAGCACGTGGCGCCCCCACGGCGG	CCCGGCCCCGCCCCCTTCCC	-
M1	PROX1_HUMAN.H11MO.0.D	-5	0.00171009	1.31506	0.13101	17	GCCGCCCCGGCCCACGCAGCACGTGGCGCCCCCACGGCGG	CCCAACCCGCCTTACCC	-
M1	RFX1_HUMAN.H11MO.0.B	-18	0.0017277	1.3286	0.13101	22	GCCGCCCCGGCCCACGCAGCACGTGGCGCCCCCACGGCGG	GCCCCGGTTGCCATGGCGACGG	+
M1	PURA_HUMAN.H11MO.0.D	-1	0.00238571	1.83461	0.172292	17	GCCGCCCCGGCCCACGCAGCACGTGGCGCCCCCACGGCGG	CCCTGCCCCCCCCTTCC	-
M1	NR1D1_HUMAN.H11MO.0.B	-2	0.00285352	2.19436	0.184988	19	GCCGCCCCGGCCCACGCAGCACGTGGCGCCCCCACGGCGG	CCTTCTGACCCACTTCCCT	-
M1	ZN335_HUMAN.H11MO.0.A	-11	0.00286375	2.20222	0.184988	22	GCCGCCCCGGCCCACGCAGCACGTGGCGCCCCCACGGCGG	TCAGGCAGCGCCGAGGACAGCC	-
M1	MAFA_HUMAN.H11MO.0.D	8	0.0029494	2.26809	0.184988	13	GCCGCCCCGGCCCACGCAGCACGTGGCGCCCCCACGGCGG	GTGCTGACCCCGCAGCCTTCG	+
M1	ZBT17_HUMAN.H11MO.0.A	-1	0.00308056	2.36895	0.184988	19	GCCGCCCCGGCCCACGCAGCACGTGGCGCCCCCACGGCGG	CTTCCCCTCCCCCACCCTC	-
M1	ZFX_HUMAN.H11MO.1.A	-4	0.00330451	2.54117	0.185613	17	GCCGCCCCGGCCCACGCAGCACGTGGCGCCCCCACGGCGG	CCCCGGCCTCCGCCCCC	-
M1	TLX1_HUMAN.H11MO.0.D	-20	0.00358095	2.75375	0.193957	17	GCCGCCCCGGCCCACGCAGCACGTGGCGCCCCCACGGCGG	CCTTGGCAACTTGCCAG	-
M1	TBX15_HUMAN.H11MO.0.D	-4	0.00386708	2.97379	0.202233	19	GCCGCCCCGGCCCACGCAGCACGTGGCGCCCCCACGGCGG	CCCCCACCCCCCCCCCCCC	-
M1	MYOD1_HUMAN.H11MO.0.A	3	0.00608188	4.67697	0.297538	12	GCCGCCCCGGCCCACGCAGCACGTGGCGCCCCCACGGCGG	GCAGCTGTTCCTGCC	+
M1	RXRA_HUMAN.H11MO.0.A	1	0.00775404	5.96286	0.367489	19	GCCGCCCCGGCCCACGCAGCACGTGGCGCCCCCACGGCGG	CTCTGACCTCTGCCTCCCCC	-
M1	NFIC_HUMAN.H11MO.0.A	1	0.0105342	8.1008	0.453752	16	GCCGCCCCGGCCCACGCAGCACGTGGCGCCCCCACGGCGG	CTTGGCTCCCTGCCAAG	+
M1	IRX2_HUMAN.H11MO.0.D	-2	0.010686	8.21757	0.453752	19	GCCGCCCCGGCCCACGCAGCACGTGGCGCCCCCACGGCGG	CCAACATGCCCACCCATGT	-
M1	BRAC_HUMAN.H11MO.0.A	-20	0.0109473	8.41848	0.453752	20	GCCGCCCCGGCCCACGCAGCACGTGGCGCCCCCACGGCGG	ATTTCACACCTCCCTGCTAA	-
M1	RARG_HUMAN.H11MO.0.B	-8	0.0110702	8.51295	0.453752	18	GCCGCCCCGGCCCACGCAGCACGTGGCGCCCCCACGGCGG	AGGTCAGAGTGACCTGGG	+
M1	SRBP2_HUMAN.H11MO.0.B	-4	0.011873	9.13034	0.473852	13	GCCGCCCCGGCCCACGCAGCACGTGGCGCCCCCACGGCGG	CCTCACCCCACCC	-
M1	WT1_HUMAN.H11MO.0.C	-4	0.0125359	9.64012	0.487481	20	GCCGCCCCGGCCCACGCAGCACGTGGCGCCCCCACGGCGG	CCCCCCCTCCTCCCCCGCCC	-
M2	SP2_HUMAN.H11MO.0.A	-4	8.96262e-05	0.0689226	0.0774265	22	GGCTGCGGCGGCGGCGCCGGCCGGCCCCCGCGTCGGCCGG	CCCCCGGCCCCGCCCCCCCCCC	-
M2	SP3_HUMAN.H11MO.0.B	-19	0.000101999	0.0784372	0.0774265	20	GGCTGCGGCGGCGGCGCCGGCCGGCCCCCGCGTCGGCCGG	CCCCGGCCCCGCCCCCCCCC	-
M2	ZFX_HUMAN.H11MO.1.A	-24	0.000212533	0.163438	0.107555	16	GGCTGCGGCGGCGGCGCCGGCCGGCCCCCGCGTCGGCCGG	CCCCGGCCTCCGCCCCC	-
M2	THAP1_HUMAN.H11MO.0.C	-9	0.000517308	0.39781	0.143156	22	GGCTGCGGCGGCGGCGCCGGCCGGCCCCCGCGTCGGCCGG	CGCCGCCATCTTGGCTGCGGGC	+
M2	IRX2_HUMAN.H11MO.0.D	-12	0.000580507	0.44641	0.143156	19	GGCTGCGGCGGCGGCGCCGGCCGGCCCCCGCGTCGGCCGG	CCAACATGCCCACCCATGT	-
M2	PATZ1_HUMAN.H11MO.0.C	-17	0.000642541	0.494114	0.143156	22	GGCTGCGGCGGCGGCGCCGGCCGGCCCCCGCGTCGGCCGG	CCTCCCCCCCCGCCCCCTCCCC	-
M2	GATA1_HUMAN.H11MO.0.A	8	0.000794326	0.610837	0.143156	11	GGCTGCGGCGGCGGCGCCGGCCGGCCCCCGCGTCGGCCGG	TCTTATCTGTCCCCGCCAG	-
M2	ZN563_HUMAN.H11MO.0.C	-19	0.00165132	1.26986	0.208917	21	GGCTGCGGCGGCGGCGCCGGCCGGCCCCCGCGTCGGCCGG	GCAGCTGCCAGTGAGGATCCC	-
M2	KLF3_HUMAN.H11MO.0.B	-19	0.00262966	2.02221	0.3071	19	GGCTGCGGCGGCGGCGCCGGCCGGCCCCCGCGTCGGCCGG	CCCGGCCCCGCCCCTCCCC	-
M2	RXRA_HUMAN.H11MO.0.A	-20	0.00340408	2.61774	0.307462	20	GGCTGCGGCGGCGGCGCCGGCCGGCCCCCGCGTCGGCCGG	CTCTGACCTCTGCCTCCCCC	-
M2	KLF6_HUMAN.H11MO.0.A	-13	0.00349807	2.69001	0.307462	19	GGCTGCGGCGGCGGCGCCGGCCGGCCCCCGCGTCGGCCGG	CCCCCGGCCCCGCCCTTCC	-
M2	SP4_HUMAN.H11MO.0.A	-20	0.00364536	2.80328	0.307462	20	GGCTGCGGCGGCGGCGCCGGCCGGCCCCCGCGTCGGCCGG	CCCGGCCCCGCCCCCTTCCC	-
M2	GATA2_HUMAN.H11MO.0.A	8	0.0040263	3.09622	0.319228	11	GGCTGCGGCGGCGGCGCCGGCCGGCCCCCGCGTCGGCCGG	CCTTATCTCCACCCCCCAG	-
M2	MXI1_HUMAN.H11MO.0.A	-25	0.00420539	3.23395	0.319228	15	GGCTGCGGCGGCGGCGCCGGCCGGCCCCCGCGTCGGCCGG	GCACGTGGCGGCGGG	+
M2	USF2_HUMAN.H11MO.0.A	10	0.00495932	3.81372	0.354004	9	GGCTGCGGCGGCGGCGCCGGCCGGCCCCCGCGTCGGCCGG	GGGTCACGTGGCCGCGGCG	+
M2	PROX1_HUMAN.H11MO.0.D	-23	0.00512988	3.94488	0.354004	17	GGCTGCGGCGGCGGCGCCGGCCGGCCCCCGCGTCGGCCGG	CCCAACCCGCCTTACCC	-
M2	TAL1_HUMAN.H11MO.0.A	8	0.00609012	4.6833	0.359323	11	GGCTGCGGCGGCGGCGCCGGCCGGCCCCCGCGTCGGCCGG	CCTTATCTGCCCCCCCCAG	-
M2	RARG_HUMAN.H11MO.2.D	-8	0.0066571	5.11931	0.359323	20	GGCTGCGGCGGCGGCGCCGGCCGGCCCCCGCGTCGGCCGG	GGGGGTCACCCAGAGGTCAC	+
M2	MAFA_HUMAN.H11MO.0.D	-18	0.00670381	5.15523	0.359323	21	GGCTGCGGCGGCGGCGCCGGCCGGCCCCCGCGTCGGCCGG	CGAAGGCTGCGGGGTCAGCAC	-
M2	PURA_HUMAN.H11MO.0.D	-15	0.00686372	5.2782	0.359323	17	GGCTGCGGCGGCGGCGCCGGCCGGCCCCCGCGTCGGCCGG	CCCTGCCCCCCCCTTCC	-
M2	ZN341_HUMAN.H11MO.0.C	-4	0.00801923	6.16679	0.395368	22	GGCTGCGGCGGCGGCGCCGGCCGGCCCCCGCGTCGGCCGG	GCTCTTCCCTCCCCCCCCCCCC	-
M2	CLOCK_HUMAN.H11MO.0.C	-22	0.00828157	6.36853	0.395368	14	GGCTGCGGCGGCGGCGCCGGCCGGCCCCCGCGTCGGCCGG	TGTTCACGTGTCTG	-
M2	ZN589_HUMAN.H11MO.0.D	-13	0.00859394	6.60874	0.395368	16	GGCTGCGGCGGCGGCGCCGGCCGGCCCCCGCGTCGGCCGG	CCCACGGTTACTGCCG	+
M2	TFCP2_HUMAN.H11MO.0.D	-25	0.00859394	6.60874	0.395368	15	GGCTGCGGCGGCGGCGCCGGCCGGCCCCCGCGTCGGCCGG	GCCTGAACTGGCCAGA	+
M2	PAX8_HUMAN.H11MO.0.D	-26	0.0105019	8.07599	0.442885	14	GGCTGCGGCGGCGGCGCCGGCCGGCCCCCGCGTCGGCCGG	CCCGCTTCAGTGAC	-
M2	RFX1_HUMAN.H11MO.0.B	-18	0.0108523	8.34545	0.445293	22	GGCTGCGGCGGCGGCGCCGGCCGGCCCCCGCGTCGGCCGG	CCGTCGCCATGGCAACCGGGGC	-
M2	RARG_HUMAN.H11MO.0.B	6	0.0124249	9.55474	0.47903	12	GGCTGCGGCGGCGGCGCCGGCCGGCCCCCGCGTCGGCCGG	AGGTCAGAGTGACCTGGG	+
M4	THAP1_HUMAN.H11MO.0.C	-14	0.000173454	0.133386	0.138526	22	CGGCGGCTGCGGCGGAGCGCACCCCTCGGGCCGCCGAGGC	GCCCGCAGCCAAGATGGCGGCG	-
M4	ZFX_HUMAN.H11MO.1.A	-12	0.00018919	0.145487	0.138526	17	CGGCGGCTGCGGCGGAGCGCACCCCTCGGGCCGCCGAGGC	GGGGGCGGAGGCCGGGG	+
M4	SP3_HUMAN.H11MO.0.B	-16	0.00029389	0.226001	0.138526	20	CGGCGGCTGCGGCGGAGCGCACCCCTCGGGCCGCCGAGGC	CCCCGGCCCCGCCCCCCCCC	-
M4	SP2_HUMAN.H11MO.0.A	-14	0.000388157	0.298493	0.138526	22	CGGCGGCTGCGGCGGAGCGCACCCCTCGGGCCGCCGAGGC	CCCCCGGCCCCGCCCCCCCCCC	-
M4	PATZ1_HUMAN.H11MO.0.C	-3	0.000480636	0.369609	0.138526	22	CGGCGGCTGCGGCGGAGCGCACCCCTCGGGCCGCCGAGGC	CCTCCCCCCCCGCCCCCTCCCC	-
M4	ZN563_HUMAN.H11MO.0.C	-14	0.00104337	0.80235	0.176588	21	CGGCGGCTGCGGCGGAGCGCACCCCTCGGGCCGCCGAGGC	GGGATCCTCACTGGCAGCTGC	+
M4	ZN341_HUMAN.H11MO.0.C	-16	0.0024309	1.86936	0.300172	22	CGGCGGCTGCGGCGGAGCGCACCCCTCGGGCCGCCGAGGC	GCTCTTCCCTCCCCCCCCCCCC	-
M4	RXRA_HUMAN.H11MO.0.A	-4	0.00276336	2.12503	0.300172	20	CGGCGGCTGCGGCGGAGCGCACCCCTCGGGCCGCCGAGGC	GGGGGAGGCAGAGGTCAGAG	+
M4	KLF6_HUMAN.H11MO.0.A	-9	0.00280148	2.15434	0.300172	19	CGGCGGCTGCGGCGGAGCGCACCCCTCGGGCCGCCGAGGC	CCCCCGGCCCCGCCCTTCC	-
M4	IRX2_HUMAN.H11MO.0.D	-12	0.00344645	2.65032	0.328109	19	CGGCGGCTGCGGCGGAGCGCACCCCTCGGGCCGCCGAGGC	CCAACATGCCCACCCATGT	-
M4	USF2_HUMAN.H11MO.0.A	-31	0.00452288	3.4781	0.405259	9	CGGCGGCTGCGGCGGAGCGCACCCCTCGGGCCGCCGAGGC	CGCCGCGGCCACGTGACCC	-
M4	KLF3_HUMAN.H11MO.0.B	-16	0.00552721	4.25042	0.456288	19	CGGCGGCTGCGGCGGAGCGCACCCCTCGGGCCGCCGAGGC	CCCGGCCCCGCCCCTCCCC	-
M4	RFX5_HUMAN.H11MO.0.A	-1	0.00608194	4.67701	0.456288	20	CGGCGGCTGCGGCGGAGCGCACCCCTCGGGCCGCCGAGGC	GTCAGCTGTTGCTAGGCAGA	+
M4	MXI1_HUMAN.H11MO.0.A	-16	0.0062906	4.83747	0.456288	15	CGGCGGCTGCGGCGGAGCGCACCCCTCGGGCCGCCGAGGC	CCCGCCGCCACGTGC	-
M5	SP2_HUMAN.H11MO.0.A	-3	3.7106e-05	0.0285345	0.0563182	22	GCGCCGCGGCCCGCGCCCCCGCCCCGGCTCGCCCCGGCGC	CCCCCGGCCCCGCCCCCCCCCC	-
M5	SP3_HUMAN.H11MO.0.B	-20	0.000138055	0.106164	0.0815435	20	GCGCCGCGGCCCGCGCCCCCGCCCCGGCTCGCCCCGGCGC	CCCCGGCCCCGCCCCCCCCC	-
M5	IRX2_HUMAN.H11MO.0.D	-9	0.000161178	0.123946	0.0815435	19	GCGCCGCGGCCCGCGCCCCCGCCCCGGCTCGCCCCGGCGC	CCAACATGCCCACCCATGT	-
M5	ZFX_HUMAN.H11MO.1.A	-3	0.000357422	0.274858	0.0837122	17	GCGCCGCGGCCCGCGCCCCCGCCCCGGCTCGCCCCGGCGC	CCCCGGCCTCCGCCCCC	-
M5	RXRA_HUMAN.H11MO.0.A	-4	0.000360105	0.27692	0.0837122	20	GCGCCGCGGCCCGCGCCCCCGCCCCGGCTCGCCCCGGCGC	CTCTGACCTCTGCCTCCCCC	-
M5	KLF6_HUMAN.H11MO.0.A	-15	0.000397369	0.305576	0.0837122	19	GCGCCGCGGCCCGCGCCCCCGCCCCGGCTCGCCCCGGCGC	CCCCCGGCCCCGCCCTTCC	-
M5	THAP1_HUMAN.H11MO.0.C	-13	0.000441239	0.339313	0.0837122	22	GCGCCGCGGCCCGCGCCCCCGCCCCGGCTCGCCCCGGCGC	CGCCGCCATCTTGGCTGCGGGC	+
M5	PATZ1_HUMAN.H11MO.0.C	-9	0.000631641	0.485732	0.10652	22	GCGCCGCGGCCCGCGCCCCCGCCCCGGCTCGCCCCGGCGC	CCTCCCCCCCCGCCCCCTCCCC	-
M5	ZN341_HUMAN.H11MO.0.C	-12	0.000780615	0.600293	0.118479	22	GCGCCGCGGCCCGCGCCCCCGCCCCGGCTCGCCCCGGCGC	GCTCTTCCCTCCCCCCCCCCCC	-
M5	ZN335_HUMAN.H11MO.0.A	7	0.00166011	1.27662	0.209971	15	GCGCCGCGGCCCGCGCCCCCGCCCCGGCTCGCCCCGGCGC	TCAGGCAGCGCCGAGGACAGCC	-
M5	ZN563_HUMAN.H11MO.0.C	-11	0.00182022	1.39975	0.212513	21	GCGCCGCGGCCCGCGCCCCCGCCCCGGCTCGCCCCGGCGC	GCAGCTGCCAGTGAGGATCCC	-
M5	PROX1_HUMAN.H11MO.0.D	-18	0.00293701	2.25856	0.268001	17	GCGCCGCGGCCCGCGCCCCCGCCCCGGCTCGCCCCGGCGC	CCCAACCCGCCTTACCC	-
M5	KLF3_HUMAN.H11MO.0.B	-21	0.00428259	3.29331	0.342103	19	GCGCCGCGGCCCGCGCCCCCGCCCCGGCTCGCCCCGGCGC	CCCGGCCCCGCCCCTCCCC	-
M5	VEZF1_HUMAN.H11MO.0.C	-18	0.00498898	3.83653	0.355727	22	GCGCCGCGGCCCGCGCCCCCGCCCCGGCTCGCCCCGGCGC	CCCCTCCCCCTCCCCCCTCCCC	-
M5	ZN554_HUMAN.H11MO.0.C	-13	0.00546722	4.20429	0.355727	20	GCGCCGCGGCCCGCGCCCCCGCCCCGGCTCGCCCCGGCGC	AGCACCCCACATGGCTCAGC	-
M5	GATA1_HUMAN.H11MO.0.A	-29	0.005625	4.32562	0.355727	11	GCGCCGCGGCCCGCGCCCCCGCCCCGGCTCGCCCCGGCGC	CTGGCGGGGACAGATAAGA	+
M5	USF2_HUMAN.H11MO.0.A	-31	0.005625	4.32562	0.355727	9	GCGCCGCGGCCCGCGCCCCCGCCCCGGCTCGCCCCGGCGC	CGCCGCGGCCACGTGACCC	-
M5	PURA_HUMAN.H11MO.0.D	-3	0.00707929	5.44397	0.429788	17	GCGCCGCGGCCCGCGCCCCCGCCCCGGCTCGCCCCGGCGC	CCCTGCCCCCCCCTTCC	-
M5	PTF1A_HUMAN.H11MO.0.B	-2	0.00752603	5.78752	0.439337	18	GCGCCGCGGCCCGCGCCCCCGCCCCGGCTCGCCCCGGCGC	CCAGCTGCCCCCTTTCCC	+
M5	NR1D1_HUMAN.H11MO.0.B	-15	0.00785116	6.03754	0.441342	19	GCGCCGCGGCCCGCGCCCCCGCCCCGGCTCGCCCCGGCGC	CCTTCTGACCCACTTCCCT	-
M5	MAZ_HUMAN.H11MO.0.A	-12	0.00815082	6.26798	0.441823	22	GCGCCGCGGCCCGCGCCCCCGCCCCGGCTCGCCCCGGCGC	CCCCCCCCCCCCCCCCTCCCCC	-
M5	MXI1_HUMAN.H11MO.0.A	-23	0.00921678	7.0877	0.459009	15	GCGCCGCGGCCCGCGCCCCCGCCCCGGCTCGCCCCGGCGC	CCCGCCGCCACGTGC	-
M5	MAFA_HUMAN.H11MO.0.D	-3	0.00922725	7.09576	0.459009	21	GCGCCGCGGCCCGCGCCCCCGCCCCGGCTCGCCCCGGCGC	GTGCTGACCCCGCAGCCTTCG	+
M5	TLX1_HUMAN.H11MO.0.D	-18	0.00937513	7.20948	0.459009	17	GCGCCGCGGCCCGCGCCCCCGCCCCGGCTCGCCCCGGCGC	CCTTGGCAACTTGCCAG	-
M5	RFX1_HUMAN.H11MO.0.B	-12	0.0109823	8.44538	0.49888	22	GCGCCGCGGCCCGCGCCCCCGCCCCGGCTCGCCCCGGCGC	CCGTCGCCATGGCAACCGGGGC	-
M5	TAL1_HUMAN.H11MO.0.A	-29	0.0115886	8.91166	0.49888	11	GCGCCGCGGCCCGCGCCCCCGCCCCGGCTCGCCCCGGCGC	CTGGGGGGGGCAGATAAGG	+
M5	ZN589_HUMAN.H11MO.0.D	-1	0.0116292	8.94282	0.49888	16	GCGCCGCGGCCCGCGCCCCCGCCCCGGCTCGCCCCGGCGC	CGGCAGTAACCGTGGG	-
M5	PAX5_HUMAN.H11MO.0.A	-17	0.0124962	9.60961	0.49888	21	GCGCCGCGGCCCGCGCCCCCGCCCCGGCTCGCCCCGGCGC	GTCACGCTCTGCTGCCCAGGC	-
M5	SP4_HUMAN.H11MO.0.A	-5	0.0132948	10.2237	0.49888	20	GCGCCGCGGCCCGCGCCCCCGCCCCGGCTCGCCCCGGCGC	CCCGGCCCCGCCCCCTTCCC	-
M5	SPIC_HUMAN.H11MO.0.D	-13	0.0133782	10.2878	0.49888	13	GCGCCGCGGCCCGCGCCCCCGCCCCGGCTCGCCCCGGCGC	CCTCCCCTTCCTC	-
M5	ZN667_HUMAN.H11MO.0.C	0	0.0140176	10.7796	0.49888	19	GCGCCGCGGCCCGCGCCCCCGCCCCGGCTCGCCCCGGCGC	GTGGCCTTAAAAGCTCAGC	+
M6	TAF1_HUMAN.H11MO.0.A	-7	0.000663071	0.509902	0.247805	16	CCAAACTGCGCCGCGGCCGGCACCCCCACAAAAGCACCGC	CCGCCGCCGCCATCTT	-
M6	WT1_HUMAN.H11MO.0.C	-8	0.000753292	0.579282	0.247805	20	CCAAACTGCGCCGCGGCCGGCACCCCCACAAAAGCACCGC	CCCCCCCTCCTCCCCCGCCC	-
M6	VEZF1_HUMAN.H11MO.0.C	-5	0.000820495	0.630961	0.247805	22	CCAAACTGCGCCGCGGCCGGCACCCCCACAAAAGCACCGC	CCCCTCCCCCTCCCCCCTCCCC	-
M6	ZSC31_HUMAN.H11MO.0.C	0	0.000820757	0.631163	0.247805	18	CCAAACTGCGCCGCGGCCGGCACCCCCACAAAAGCACCGC	CATAACTGCCCTGCTGCC	-
M6	PATZ1_HUMAN.H11MO.0.C	-7	0.00091878	0.706542	0.247805	22	CCAAACTGCGCCGCGGCCGGCACCCCCACAAAAGCACCGC	CCTCCCCCCCCGCCCCCTCCCC	-
M6	MAZ_HUMAN.H11MO.0.A	-5	0.000972006	0.747473	0.247805	22	CCAAACTGCGCCGCGGCCGGCACCCCCACAAAAGCACCGC	CCCCCCCCCCCCCCCCTCCCCC	-
M6	FLI1_HUMAN.H11MO.0.A	-7	0.00126683	0.974192	0.276829	18	CCAAACTGCGCCGCGGCCGGCACCCCCACAAAAGCACCGC	TCCCTCCTTCCTTCCTCC	-
M6	ETV2_HUMAN.H11MO.0.B	-9	0.00217231	1.67051	0.373931	16	CCAAACTGCGCCGCGGCCGGCACCCCCACAAAAGCACCGC	CCCACTTCCTGTTTCC	-
M6	ZFX_HUMAN.H11MO.1.A	-10	0.00248415	1.91032	0.373931	17	CCAAACTGCGCCGCGGCCGGCACCCCCACAAAAGCACCGC	CCCCGGCCTCCGCCCCC	-
M6	ZSC22_HUMAN.H11MO.0.C	-16	0.00262648	2.01976	0.373931	16	CCAAACTGCGCCGCGGCCGGCACCCCCACAAAAGCACCGC	CCTCCTCCCTCAGACC	-
M6	ZN341_HUMAN.H11MO.0.C	-4	0.00274542	2.11123	0.373931	22	CCAAACTGCGCCGCGGCCGGCACCCCCACAAAAGCACCGC	GCTCTTCCCTCCCCCCCCCCCC	-
M6	ELF5_HUMAN.H11MO.0.A	-10	0.00293347	2.25584	0.373931	15	CCAAACTGCGCCGCGGCCGGCACCCCCACAAAAGCACCGC	CCACTTCCTCCTTCC	-
M6	KLF15_HUMAN.H11MO.0.A	-10	0.00344904	2.65231	0.405832	19	CCAAACTGCGCCGCGGCCGGCACCCCCACAAAAGCACCGC	CCCCCCCCTGCTCCTCCCC	-
M6	ZN263_HUMAN.H11MO.0.A	-5	0.00397026	3.05313	0.433793	20	CCAAACTGCGCCGCGGCCGGCACCCCCACAAAAGCACCGC	CTCCTCCTCTCCCTCCTCCC	-
M6	FLI1_HUMAN.H11MO.1.A	-10	0.00446673	3.43491	0.455502	13	CCAAACTGCGCCGCGGCCGGCACCCCCACAAAAGCACCGC	CCACTTCCTGCCT	-
M6	SP2_HUMAN.H11MO.0.A	-7	0.00487448	3.74848	0.466015	22	CCAAACTGCGCCGCGGCCGGCACCCCCACAAAAGCACCGC	CCCCCGGCCCCGCCCCCCCCCC	-
M6	ETS1_HUMAN.H11MO.0.A	-10	0.00546598	4.20334	0.488049	13	CCAAACTGCGCCGCGGCCGGCACCCCCACAAAAGCACCGC	CCACTTCCTGTCT	-
M6	ETV5_HUMAN.H11MO.0.C	-9	0.00574308	4.41643	0.488049	14	CCAAACTGCGCCGCGGCCGGCACCCCCACAAAAGCACCGC	CTCACTTCCTGCTC	-
M7	KLF9_HUMAN.H11MO.0.C	-26	0.000127454	0.0980121	0.113987	14	GCGACTCCTCGTCACCGCGGTTCCAGGGCGGGCGCGTGGC	GGAGGGGGCGTGGCC	+
M7	ATF6A_HUMAN.H11MO.0.B	-6	0.000150842	0.115998	0.113987	12	GCGACTCCTCGTCACCGCGGTTCCAGGGCGGGCGCGTGGC	CCACGTCACCAC	-
M7	KLF14_HUMAN.H11MO.0.D	-27	0.000257562	0.198066	0.129755	13	GCGACTCCTCGTCACCGCGGTTCCAGGGCGGGCGCGTGGC	AGGGGGGCGTGGC	+
M7	HES7_HUMAN.H11MO.0.D	-29	0.000547493	0.421022	0.154875	11	GCGACTCCTCGTCACCGCGGTTCCAGGGCGGGCGCGTGGC	CGGCACGTGCCA	-
M7	HES5_HUMAN.H11MO.0.D	-29	0.000580911	0.446721	0.154875	11	GCGACTCCTCGTCACCGCGGTTCCAGGGCGGGCGCGTGGC	TGGCACGTGCCG	+
M7	CR3L1_HUMAN.H11MO.0.D	-30	0.000674507	0.518696	0.154875	10	GCGACTCCTCGTCACCGCGGTTCCAGGGCGGGCGCGTGGC	GCCACGTGGCA	+
M7	KLF13_HUMAN.H11MO.0.D	-25	0.000717326	0.551624	0.154875	11	GCGACTCCTCGTCACCGCGGTTCCAGGGCGGGCGCGTGGC	AGGGGGGCGTG	+
M7	CREB3_HUMAN.H11MO.0.D	-4	0.00147756	1.13624	0.248121	13	GCGACTCCTCGTCACCGCGGTTCCAGGGCGGGCGCGTGGC	TGCCACGTCACCA	-
M7	KLF12_HUMAN.H11MO.0.C	-29	0.00176058	1.35389	0.266084	11	GCGACTCCTCGTCACCGCGGTTCCAGGGCGGGCGCGTGGC	AGGGGCGGGGC	+
M7	HEY1_HUMAN.H11MO.0.D	-29	0.00254081	1.95388	0.310671	11	GCGACTCCTCGTCACCGCGGTTCCAGGGCGGGCGCGTGGC	TGGCACGTGTCG	+
M7	HEY2_HUMAN.H11MO.0.D	-27	0.00254788	1.95932	0.310671	13	GCGACTCCTCGTCACCGCGGTTCCAGGGCGGGCGCGTGGC	GGGGGCACGTGGCATTA	+
M7	SP1_HUMAN.H11MO.1.A	-22	0.00267228	2.05498	0.310671	14	GCGACTCCTCGTCACCGCGGTTCCAGGGCGGGCGCGTGGC	GGGGGGCGGGGCCG	+
M7	MAZ_HUMAN.H11MO.1.A	-23	0.00330317	2.54014	0.356587	11	GCGACTCCTCGTCACCGCGGTTCCAGGGCGGGCGCGTGGC	GAGGGAGGGGG	+
M7	KLF1_HUMAN.H11MO.0.A	-24	0.00377927	2.90626	0.380784	14	GCGACTCCTCGTCACCGCGGTTCCAGGGCGGGCGCGTGGC	GGGGCGGGGCCGGG	+
M7	SP2_HUMAN.H11MO.0.A	-18	0.00489979	3.76794	0.443007	22	GCGACTCCTCGTCACCGCGGTTCCAGGGCGGGCGCGTGGC	GGGGGGGGGGCGGGGCCGGGGG	+
M7	MAX_HUMAN.H11MO.0.A	-29	0.00532474	4.09472	0.443007	10	GCGACTCCTCGTCACCGCGGTTCCAGGGCGGGCGCGTGGC	GAGCACGTGG	+
M7	MYC_HUMAN.H11MO.0.A	-29	0.00573269	4.40844	0.443007	11	GCGACTCCTCGTCACCGCGGTTCCAGGGCGGGCGCGTGGC	GAGCACGTGGC	-
M7	HES1_HUMAN.H11MO.0.D	-29	0.00625857	4.81284	0.443007	11	GCGACTCCTCGTCACCGCGGTTCCAGGGCGGGCGCGTGGC	GGGCTCGTGGCGG	-
M7	ZN341_HUMAN.H11MO.1.C	-15	0.00634006	4.87551	0.443007	9	GCGACTCCTCGTCACCGCGGTTCCAGGGCGGGCGCGTGGC	GGCTGTTCC	-
M7	ZN281_HUMAN.H11MO.0.A	-25	0.00644869	4.95904	0.443007	15	GCGACTCCTCGTCACCGCGGTTCCAGGGCGGGCGCGTGGC	GGGTGGGGGAGGGGA	+
M7	KLF4_HUMAN.H11MO.0.A	-30	0.00747798	5.75057	0.477406	10	GCGACTCCTCGTCACCGCGGTTCCAGGGCGGGCGCGTGGC	AGGGTGTGGC	+
M7	AHR_HUMAN.H11MO.0.B	-30	0.00758118	5.82993	0.477406	9	GCGACTCCTCGTCACCGCGGTTCCAGGGCGGGCGCGTGGC	GTTGCGTGC	+
M7	HAND1_HUMAN.H11MO.1.D	-22	0.00796822	6.12756	0.481708	7	GCGACTCCTCGTCACCGCGGTTCCAGGGCGGGCGCGTGGC	CCAGGCC	-
M8	SP3_HUMAN.H11MO.0.B	0	7.59139e-05	0.0583778	0.0705032	20	CCGGGGCCGCGCGCTCGGCCCCGCGCGGCCGCGCCCGCCC	CCCCGGCCCCGCCCCCCCCC	-
M8	ZFX_HUMAN.H11MO.1.A	-6	0.000113881	0.0875748	0.0705032	17	CCGGGGCCGCGCGCTCGGCCCCGCGCGGCCGCGCCCGCCC	CCCCGGCCTCCGCCCCC	-
M8	THAP1_HUMAN.H11MO.0.C	-17	0.000138912	0.106824	0.0705032	22	CCGGGGCCGCGCGCTCGGCCCCGCGCGGCCGCGCCCGCCC	GCCCGCAGCCAAGATGGCGGCG	-
M8	SP2_HUMAN.H11MO.0.A	-3	0.000188245	0.144761	0.0716562	22	CCGGGGCCGCGCGCTCGGCCCCGCGCGGCCGCGCCCGCCC	GGGGGGGGGGCGGGGCCGGGGG	+
M8	RXRA_HUMAN.H11MO.0.A	-4	0.000805008	0.619051	0.136191	20	CCGGGGCCGCGCGCTCGGCCCCGCGCGGCCGCGCCCGCCC	CTCTGACCTCTGCCTCCCCC	-
M8	IRX2_HUMAN.H11MO.0.D	-20	0.000987186	0.759146	0.147283	19	CCGGGGCCGCGCGCTCGGCCCCGCGCGGCCGCGCCCGCCC	CCAACATGCCCACCCATGT	-
M8	KLF3_HUMAN.H11MO.0.B	-1	0.00106403	0.81824	0.147283	19	CCGGGGCCGCGCGCTCGGCCCCGCGCGGCCGCGCCCGCCC	CCCGGCCCCGCCCCTCCCC	-
M8	ZN563_HUMAN.H11MO.0.C	-14	0.00123641	0.9508	0.155732	21	CCGGGGCCGCGCGCTCGGCCCCGCGCGGCCGCGCCCGCCC	GGGATCCTCACTGGCAGCTGC	+
M8	KLF6_HUMAN.H11MO.0.A	-21	0.00132963	1.02249	0.155732	19	CCGGGGCCGCGCGCTCGGCCCCGCGCGGCCGCGCCCGCCC	CCCCCGGCCCCGCCCTTCC	-
M8	ZN341_HUMAN.H11MO.0.C	-5	0.00169521	1.30362	0.184368	22	CCGGGGCCGCGCGCTCGGCCCCGCGCGGCCGCGCCCGCCC	GCTCTTCCCTCCCCCCCCCCCC	-
M8	USF2_HUMAN.H11MO.0.A	-31	0.00273425	2.10264	0.25638	9	CCGGGGCCGCGCGCTCGGCCCCGCGCGGCCGCGCCCGCCC	CGCCGCGGCCACGTGACCC	-
M8	PATZ1_HUMAN.H11MO.0.C	-16	0.00286249	2.20125	0.25638	22	CCGGGGCCGCGCGCTCGGCCCCGCGCGGCCGCGCCCGCCC	CCTCCCCCCCCGCCCCCTCCCC	-
M8	SP4_HUMAN.H11MO.0.A	-3	0.00353126	2.71554	0.275246	20	CCGGGGCCGCGCGCTCGGCCCCGCGCGGCCGCGCCCGCCC	GGGAAGGGGGCGGGGCCGGG	+
M8	MAFA_HUMAN.H11MO.0.D	0	0.00363737	2.79714	0.275246	21	CCGGGGCCGCGCGCTCGGCCCCGCGCGGCCGCGCCCGCCC	CGAAGGCTGCGGGGTCAGCAC	-
M8	ZN589_HUMAN.H11MO.0.D	-21	0.00379622	2.91929	0.275246	16	CCGGGGCCGCGCGCTCGGCCCCGCGCGGCCGCGCCCGCCC	CCCACGGTTACTGCCG	+
M8	PROX1_HUMAN.H11MO.0.D	-6	0.00418864	3.22107	0.289895	17	CCGGGGCCGCGCGCTCGGCCCCGCGCGGCCGCGCCCGCCC	CCCAACCCGCCTTACCC	-
M8	NR1D1_HUMAN.H11MO.0.B	-7	0.00475373	3.65562	0.3147	19	CCGGGGCCGCGCGCTCGGCCCCGCGCGGCCGCGCCCGCCC	AGGGAAGTGGGTCAGAAGG	+
M8	PTF1A_HUMAN.H11MO.0.B	-2	0.00731377	5.62429	0.42831	18	CCGGGGCCGCGCGCTCGGCCCCGCGCGGCCGCGCCCGCCC	CCAGCTGCCCCCTTTCCC	+
M8	TLX1_HUMAN.H11MO.0.D	-20	0.00796716	6.12675	0.44793	17	CCGGGGCCGCGCGCTCGGCCCCGCGCGGCCGCGCCCGCCC	CCTTGGCAACTTGCCAG	-
M8	VEZF1_HUMAN.H11MO.0.C	-4	0.00823718	6.33439	0.44793	22	CCGGGGCCGCGCGCTCGGCCCCGCGCGGCCGCGCCCGCCC	CCCCTCCCCCTCCCCCCTCCCC	-
M9	SP2_HUMAN.H11MO.0.A	-7	5.06647e-05	0.0389611	0.075817	22	GGAACCGCACGACGCCCAGCCCCGGCCCACTCCAGGAAAG	CCCCCGGCCCCGCCCCCCCCCC	-
M9	SP1_HUMAN.H11MO.0.A	-3	0.000216998	0.166872	0.154291	22	GGAACCGCACGACGCCCAGCCCCGGCCCACTCCAGGAAAG	CCCCCCCCCGGCCCCGCCCCCC	-
M9	KLF6_HUMAN.H11MO.0.A	-2	0.000375402	0.288684	0.154291	19	GGAACCGCACGACGCCCAGCCCCGGCCCACTCCAGGAAAG	CCCCCGGCCCCGCCCTTCC	-
M9	KLF3_HUMAN.H11MO.0.B	-4	0.000572944	0.440594	0.154291	19	GGAACCGCACGACGCCCAGCCCCGGCCCACTCCAGGAAAG	CCCGGCCCCGCCCCTCCCC	-
M9	SP3_HUMAN.H11MO.0.B	-8	0.000608392	0.467854	0.154291	20	GGAACCGCACGACGCCCAGCCCCGGCCCACTCCAGGAAAG	CCCCGGCCCCGCCCCCCCCC	-
M9	PATZ1_HUMAN.H11MO.0.C	-6	0.000655317	0.503938	0.154291	22	GGAACCGCACGACGCCCAGCCCCGGCCCACTCCAGGAAAG	CCTCCCCCCCCGCCCCCTCCCC	-
M9	ZFX_HUMAN.H11MO.1.A	-14	0.000775883	0.596654	0.154291	17	GGAACCGCACGACGCCCAGCCCCGGCCCACTCCAGGAAAG	CCCCGGCCTCCGCCCCC	-
M9	AP2D_HUMAN.H11MO.0.D	-14	0.000836582	0.643331	0.154291	14	GGAACCGCACGACGCCCAGCCCCGGCCCACTCCAGGAAAG	ACGCGCCTCGGGCG	-
M9	MBD2_HUMAN.H11MO.0.B	-12	0.00100249	0.770913	0.154291	11	GGAACCGCACGACGCCCAGCCCCGGCCCACTCCAGGAAAG	CCTCCGGCCCG	-
M9	PROX1_HUMAN.H11MO.0.D	-5	0.00111694	0.858925	0.154291	17	GGAACCGCACGACGCCCAGCCCCGGCCCACTCCAGGAAAG	CCCAACCCGCCTTACCC	-
M9	KLF16_HUMAN.H11MO.0.D	-5	0.00113416	0.872167	0.154291	19	GGAACCGCACGACGCCCAGCCCCGGCCCACTCCAGGAAAG	CCCCCCCCCCCCCGCCCCC	-
M9	SP4_HUMAN.H11MO.0.A	-9	0.00162461	1.24933	0.202595	20	GGAACCGCACGACGCCCAGCCCCGGCCCACTCCAGGAAAG	CCCGGCCCCGCCCCCTTCCC	-
M9	MAZ_HUMAN.H11MO.0.A	-12	0.0018606	1.4308	0.214176	22	GGAACCGCACGACGCCCAGCCCCGGCCCACTCCAGGAAAG	CCCCCCCCCCCCCCCCTCCCCC	-
M9	NFIC_HUMAN.H11MO.0.A	-7	0.00241984	1.86085	0.230592	17	GGAACCGCACGACGCCCAGCCCCGGCCCACTCCAGGAAAG	CTTGGCTCCCTGCCAAG	+
M9	HEY2_HUMAN.H11MO.0.D	-14	0.00259112	1.99258	0.230592	17	GGAACCGCACGACGCCCAGCCCCGGCCCACTCCAGGAAAG	TAATGCCACGTGCCCCC	-
M9	P73_HUMAN.H11MO.1.A	-12	0.00273349	2.10205	0.230592	12	GGAACCGCACGACGCCCAGCCCCGGCCCACTCCAGGAAAG	GAACATGCCTGG	+
M9	PURA_HUMAN.H11MO.0.D	-14	0.00277368	2.13296	0.230592	17	GGAACCGCACGACGCCCAGCCCCGGCCCACTCCAGGAAAG	CCCTGCCCCCCCCTTCC	-
M9	THAP1_HUMAN.H11MO.0.C	-6	0.00315553	2.4266	0.233779	22	GGAACCGCACGACGCCCAGCCCCGGCCCACTCCAGGAAAG	GCCCGCAGCCAAGATGGCGGCG	-
M9	FLI1_HUMAN.H11MO.0.A	-6	0.00338375	2.6021	0.233779	18	GGAACCGCACGACGCCCAGCCCCGGCCCACTCCAGGAAAG	TCCCTCCTTCCTTCCTCC	-
M9	P63_HUMAN.H11MO.1.A	-12	0.00347655	2.67347	0.233779	11	GGAACCGCACGACGCCCAGCCCCGGCCCACTCCAGGAAAG	GAGCATGCCTG	+
M9	E2F4_HUMAN.H11MO.0.A	-11	0.00363406	2.79459	0.233779	13	GGAACCGCACGACGCCCAGCCCCGGCCCACTCCAGGAAAG	ATTTCCCGCCCCC	-
M9	TBX1_HUMAN.H11MO.0.D	-2	0.004914	3.77887	0.28791	20	GGAACCGCACGACGCCCAGCCCCGGCCCACTCCAGGAAAG	CCGCCCACCCCTGCCCACCC	-
M9	KLF15_HUMAN.H11MO.0.A	-4	0.00525091	4.03795	0.28791	19	GGAACCGCACGACGCCCAGCCCCGGCCCACTCCAGGAAAG	CCCCCCCCTGCTCCTCCCC	-
M9	P53_HUMAN.H11MO.1.A	-12	0.00528327	4.06284	0.28791	13	GGAACCGCACGACGCCCAGCCCCGGCCCACTCCAGGAAAG	GGACATGCCTGGG	+
M9	RXRA_HUMAN.H11MO.0.A	-14	0.00553098	4.25332	0.28791	20	GGAACCGCACGACGCCCAGCCCCGGCCCACTCCAGGAAAG	CTCTGACCTCTGCCTCCCCC	-
M9	IRX2_HUMAN.H11MO.0.D	-6	0.00557948	4.29062	0.28791	19	GGAACCGCACGACGCCCAGCCCCGGCCCACTCCAGGAAAG	CCAACATGCCCACCCATGT	-
M9	VEZF1_HUMAN.H11MO.0.C	-14	0.00588547	4.52592	0.293576	22	GGAACCGCACGACGCCCAGCCCCGGCCCACTCCAGGAAAG	CCCCTCCCCCTCCCCCCTCCCC	-
M9	ZN563_HUMAN.H11MO.0.C	-8	0.00612815	4.71255	0.295126	21	GGAACCGCACGACGCCCAGCCCCGGCCCACTCCAGGAAAG	GCAGCTGCCAGTGAGGATCCC	-
M9	SP4_HUMAN.H11MO.1.A	-17	0.00641883	4.93608	0.295126	16	GGAACCGCACGACGCCCAGCCCCGGCCCACTCCAGGAAAG	CGGCCCCGCCCCCTCC	-
M9	TAF1_HUMAN.H11MO.0.A	-16	0.00685675	5.27284	0.295126	16	GGAACCGCACGACGCCCAGCCCCGGCCCACTCCAGGAAAG	CCGCCGCCGCCATCTT	-
M9	ZN341_HUMAN.H11MO.0.C	-8	0.00694661	5.34194	0.295126	22	GGAACCGCACGACGCCCAGCCCCGGCCCACTCCAGGAAAG	GCTCTTCCCTCCCCCCCCCCCC	-
M9	ARNT2_HUMAN.H11MO.0.D	-1	0.00695697	5.34991	0.295126	12	GGAACCGCACGACGCCCAGCCCCGGCCCACTCCAGGAAAG	GCCTCCCACGCC	-
M9	ETS1_HUMAN.H11MO.0.A	-9	0.00760585	5.8489	0.295126	13	GGAACCGCACGACGCCCAGCCCCGGCCCACTCCAGGAAAG	CCACTTCCTGTCT	-
M9	WT1_HUMAN.H11MO.0.C	-7	0.00784304	6.0313	0.295126	20	GGAACCGCACGACGCCCAGCCCCGGCCCACTCCAGGAAAG	CCCCCCCTCCTCCCCCGCCC	-
M9	RFX1_HUMAN.H11MO.0.B	-4	0.00818423	6.29368	0.295126	22	GGAACCGCACGACGCCCAGCCCCGGCCCACTCCAGGAAAG	GCCCCGGTTGCCATGGCGACGG	+
M9	ZF64A_HUMAN.H11MO.0.D	-8	0.00834212	6.41509	0.295126	16	GGAACCGCACGACGCCCAGCCCCGGCCCACTCCAGGAAAG	CAGGTTCCCGGGCCCC	-
M9	CTCFL_HUMAN.H11MO.0.A	-20	0.00842528	6.47904	0.295126	17	GGAACCGCACGACGCCCAGCCCCGGCCCACTCCAGGAAAG	CGGCGCCCCCTGGCGGC	-
M9	ZBT17_HUMAN.H11MO.0.A	-11	0.00847414	6.51661	0.295126	19	GGAACCGCACGACGCCCAGCCCCGGCCCACTCCAGGAAAG	CTTCCCCTCCCCCACCCTC	-
M9	PAX5_HUMAN.H11MO.0.A	-5	0.00858308	6.60039	0.295126	21	GGAACCGCACGACGCCCAGCCCCGGCCCACTCCAGGAAAG	GTCACGCTCTGCTGCCCAGGC	-
M9	FLI1_HUMAN.H11MO.1.A	-9	0.00877542	6.7483	0.295126	13	GGAACCGCACGACGCCCAGCCCCGGCCCACTCCAGGAAAG	CCACTTCCTGCCT	-
M9	TBX15_HUMAN.H11MO.0.D	-3	0.00898657	6.91068	0.295126	19	GGAACCGCACGACGCCCAGCCCCGGCCCACTCCAGGAAAG	CCCCCACCCCCCCCCCCCC	-
M9	MAFA_HUMAN.H11MO.0.D	-13	0.00907202	6.97638	0.295126	21	GGAACCGCACGACGCCCAGCCCCGGCCCACTCCAGGAAAG	GTGCTGACCCCGCAGCCTTCG	+
M9	ZFX_HUMAN.H11MO.0.A	-14	0.00953486	7.33231	0.297878	10	GGAACCGCACGACGCCCAGCCCCGGCCCACTCCAGGAAAG	CCAGGCCCCG	+
M9	TFDP1_HUMAN.H11MO.0.C	-11	0.00975379	7.50066	0.297878	14	GGAACCGCACGACGCCCAGCCCCGGCCCACTCCAGGAAAG	TTTTCCCGCCCCCC	-
M9	ZN350_HUMAN.H11MO.1.D	1	0.0102048	7.84749	0.305419	23	GGAACCGCACGACGCCCAGCCCCGGCCCACTCCAGGAAAG	GGGCAACAAATCCCTGCGCCCCGT	-
M9	THA_HUMAN.H11MO.0.C	-23	0.0108069	8.31049	0.317097	17	GGAACCGCACGACGCCCAGCCCCGGCCCACTCCAGGAAAG	GGGTCACTTCAGGTCAG	+
M9	PLAG1_HUMAN.H11MO.0.D	-7	0.0114924	8.83766	0.330726	17	GGAACCGCACGACGCCCAGCCCCGGCCCACTCCAGGAAAG	CCCCTCCTGATGCCCCC	-
M9	KLF1_HUMAN.H11MO.0.A	-9	0.0119515	9.19068	0.337448	14	GGAACCGCACGACGCCCAGCCCCGGCCCACTCCAGGAAAG	CCCGGCCCCGCCCC	-
M9	ETV2_HUMAN.H11MO.0.B	-8	0.0122427	9.41466	0.338462	16	GGAACCGCACGACGCCCAGCCCCGGCCCACTCCAGGAAAG	CCCACTTCCTGTTTCC	-
M9	E2F1_HUMAN.H11MO.0.A	-11	0.0127799	9.82773	0.338462	14	GGAACCGCACGACGCCCAGCCCCGGCCCACTCCAGGAAAG	CTTTCCCGCCCCCC	-
M9	ZIC2_HUMAN.H11MO.0.D	-10	0.0129769	9.97925	0.338462	15	GGAACCGCACGACGCCCAGCCCCGGCCCACTCCAGGAAAG	GGCCCCCTGCTGTGA	+
M9	ZN263_HUMAN.H11MO.0.A	-1	0.0130383	10.0265	0.338462	20	GGAACCGCACGACGCCCAGCCCCGGCCCACTCCAGGAAAG	CTCCTCCTCTCCCTCCTCCC	-
M9	NR1H3_HUMAN.H11MO.0.B	-20	0.013461	10.3515	0.338462	19	GGAACCGCACGACGCCCAGCCCCGGCCCACTCCAGGAAAG	CAGAGGTCACTGCAGGTCA	+
M9	KLF12_HUMAN.H11MO.0.C	-13	0.0135988	10.4575	0.338462	11	GGAACCGCACGACGCCCAGCCCCGGCCCACTCCAGGAAAG	GCCCCGCCCCT	-
M9	ZN322_HUMAN.H11MO.0.B	-16	0.0137799	10.5967	0.338462	20	GGAACCGCACGACGCCCAGCCCCGGCCCACTCCAGGAAAG	GAGCCTGGTACAGAGCCTGG	+
M9	ERG_HUMAN.H11MO.0.A	-9	0.0143039	10.9997	0.339763	13	GGAACCGCACGACGCCCAGCCCCGGCCCACTCCAGGAAAG	CCACTTCCTGCCC	-
M9	SP1_HUMAN.H11MO.1.A	-11	0.0145973	11.2253	0.341314	14	GGAACCGCACGACGCCCAGCCCCGGCCCACTCCAGGAAAG	CGGCCCCGCCCCCC	-
M9	ZN335_HUMAN.H11MO.0.A	-14	0.015485	11.908	0.356501	22	GGAACCGCACGACGCCCAGCCCCGGCCCACTCCAGGAAAG	GGCTGTCCTCGGCGCTGCCTGA	+
M9	TLX1_HUMAN.H11MO.0.D	-8	0.0165197	12.7037	0.374559	17	GGAACCGCACGACGCCCAGCCCCGGCCCACTCCAGGAAAG	CTGGCAAGTTGCCAAGG	+
M9	USF2_HUMAN.H11MO.0.A	-4	0.0178317	13.7126	0.397843	19	GGAACCGCACGACGCCCAGCCCCGGCCCACTCCAGGAAAG	CGCCGCGGCCACGTGACCC	-
M9	ZN467_HUMAN.H11MO.0.C	0	0.0180784	13.9023	0.397843	22	GGAACCGCACGACGCCCAGCCCCGGCCCACTCCAGGAAAG	CCCCCCCCCCCCTCCCCTCCCC	-
M9	E2F3_HUMAN.H11MO.0.A	-12	0.0183498	14.111	0.397964	11	GGAACCGCACGACGCCCAGCCCCGGCCCACTCCAGGAAAG	TTTCCCGCCCT	-
M9	ZN770_HUMAN.H11MO.0.C	-9	0.0190281	14.6326	0.40678	22	GGAACCGCACGACGCCCAGCCCCGGCCCACTCCAGGAAAG	GATCCTCCCGCCTCAGCCTCCC	-
M9	ELK3_HUMAN.H11MO.0.D	-9	0.020539	15.7945	0.42866	12	GGAACCGCACGACGCCCAGCCCCGGCCCACTCCAGGAAAG	GCACTTCCTGGG	-
M9	CTCF_HUMAN.H11MO.0.A	-20	0.0210455	16.184	0.42866	19	GGAACCGCACGACGCCCAGCCCCGGCCCACTCCAGGAAAG	TGGCGCCCCCTGGTGGCCA	-
M9	E2F7_HUMAN.H11MO.0.B	-10	0.0214232	16.4745	0.42866	13	GGAACCGCACGACGCCCAGCCCCGGCCCACTCCAGGAAAG	CCTTTCCCGCCCC	-
M9	ZIC3_HUMAN.H11MO.0.B	-10	0.0215394	16.5638	0.42866	15	GGAACCGCACGACGCCCAGCCCCGGCCCACTCCAGGAAAG	GGCCCCCTGCTGTGA	+
M9	SP2_HUMAN.H11MO.1.B	-13	0.0220034	16.9206	0.42866	12	GGAACCGCACGACGCCCAGCCCCGGCCCACTCCAGGAAAG	GCCCCGCCCCCT	-
M9	EGR1_HUMAN.H11MO.0.A	-19	0.0221731	17.0511	0.42866	17	GGAACCGCACGACGCCCAGCCCCGGCCCACTCCAGGAAAG	CCCCCGCCCACGCCCTC	-
M9	NR1H4_HUMAN.H11MO.0.B	-11	0.0222295	17.0945	0.42866	19	GGAACCGCACGACGCCCAGCCCCGGCCCACTCCAGGAAAG	CCTCGGGGTCATTGACCCC	-
M9	IKZF1_HUMAN.H11MO.0.C	-31	0.0223432	17.182	0.42866	8	GGAACCGCACGACGCCCAGCCCCGGCCCACTCCAGGAAAG	TTGGGAGA	+
M9	E2F4_HUMAN.H11MO.1.A	-7	0.0229884	17.6781	0.435456	14	GGAACCGCACGACGCCCAGCCCCGGCCCACTCCAGGAAAG	TCAAATTTCCCGCC	-
M9	ETV5_HUMAN.H11MO.0.C	-8	0.0260894	20.0628	0.486405	14	GGAACCGCACGACGCCCAGCCCCGGCCCACTCCAGGAAAG	CTCACTTCCTGCTC	-
M9	EGR2_HUMAN.H11MO.1.A	-19	0.0270364	20.791	0.486405	16	GGAACCGCACGACGCCCAGCCCCGGCCCACTCCAGGAAAG	CCCCCGCCCACGCCCC	-
M9	NFIA_HUMAN.H11MO.0.C	-8	0.0275267	21.168	0.486405	15	GGAACCGCACGACGCCCAGCCCCGGCCCACTCCAGGAAAG	TTGGCACCGTGCCAA	-
M9	P73_HUMAN.H11MO.0.A	-13	0.0276002	21.2246	0.486405	19	GGAACCGCACGACGCCCAGCCCCGGCCCACTCCAGGAAAG	GGCATGTCTGGGCATGTCT	-
M9	ZBT7B_HUMAN.H11MO.0.D	-7	0.0276284	21.2463	0.486405	21	GGAACCGCACGACGCCCAGCCCCGGCCCACTCCAGGAAAG	CCCGTTGCCATGGCAACGGCG	-
M9	ZNF76_HUMAN.H11MO.0.C	-23	0.0284471	21.8758	0.493169	17	GGAACCGCACGACGCCCAGCCCCGGCCCACTCCAGGAAAG	GGGGCATTCTGGGAATTGTAGT	+
M9	SPZ1_HUMAN.H11MO.0.D	-20	0.0286717	22.0485	0.493169	16	GGAACCGCACGACGCCCAGCCCCGGCCCACTCCAGGAAAG	CGGCTGTTACCCTGGG	+
M9	COT1_HUMAN.H11MO.0.C	-14	0.029542	22.7178	0.496719	17	GGAACCGCACGACGCCCAGCCCCGGCCCACTCCAGGAAAG	CCCTGACCTCTGACCCC	-
M9	ETV1_HUMAN.H11MO.0.A	-10	0.0304197	23.3928	0.499697	11	GGAACCGCACGACGCCCAGCCCCGGCCCACTCCAGGAAAG	CACTTCCGGCC	-
M9	ELK4_HUMAN.H11MO.0.A	-9	0.0308557	23.728	0.499697	12	GGAACCGCACGACGCCCAGCCCCGGCCCACTCCAGGAAAG	CCACTTCCGGTC	-
M9	KLF9_HUMAN.H11MO.0.C	-12	0.0310548	23.8811	0.499697	15	GGAACCGCACGACGCCCAGCCCCGGCCCACTCCAGGAAAG	GGCCACGCCCCCTCC	-
M10	SP3_HUMAN.H11MO.0.B	-6	7.02271e-07	0.000540046	0.0010587	20	CTCCTCCGGGGCTCCCGCCCCGGCCGGTCTGTCATGACCT	CCCCGGCCCCGCCCCCCCCC	-
M10	SP2_HUMAN.H11MO.0.A	-5	6.55128e-06	0.00503793	0.00493815	22	CTCCTCCGGGGCTCCCGCCCCGGCCGGTCTGTCATGACCT	CCCCCGGCCCCGCCCCCCCCCC	-
M10	PATZ1_HUMAN.H11MO.0.C	1	2.00364e-05	0.015408	0.00831513	21	CTCCTCCGGGGCTCCCGCCCCGGCCGGTCTGTCATGACCT	CCTCCCCCCCCGCCCCCTCCCC	-
M10	ZFX_HUMAN.H11MO.1.A	-8	2.20628e-05	0.0169663	0.00831513	17	CTCCTCCGGGGCTCCCGCCCCGGCCGGTCTGTCATGACCT	CCCCGGCCTCCGCCCCC	-
M10	MAZ_HUMAN.H11MO.0.A	0	4.08835e-05	0.0314394	0.0123267	22	CTCCTCCGGGGCTCCCGCCCCGGCCGGTCTGTCATGACCT	CCCCCCCCCCCCCCCCTCCCCC	-
M10	KLF6_HUMAN.H11MO.0.A	-5	0.000136372	0.10487	0.0342643	19	CTCCTCCGGGGCTCCCGCCCCGGCCGGTCTGTCATGACCT	CCCCCGGCCCCGCCCTTCC	-
M10	KLF3_HUMAN.H11MO.0.B	-7	0.000252989	0.194548	0.0433966	19	CTCCTCCGGGGCTCCCGCCCCGGCCGGTCTGTCATGACCT	CCCGGCCCCGCCCCTCCCC	-
M10	SRBP2_HUMAN.H11MO.0.B	-12	0.000254574	0.195768	0.0433966	13	CTCCTCCGGGGCTCCCGCCCCGGCCGGTCTGTCATGACCT	CCTCACCCCACCC	-
M10	PROX1_HUMAN.H11MO.0.D	-8	0.000259078	0.199231	0.0433966	17	CTCCTCCGGGGCTCCCGCCCCGGCCGGTCTGTCATGACCT	CCCAACCCGCCTTACCC	-
M10	PURA_HUMAN.H11MO.0.D	-13	0.000340581	0.261907	0.0475387	17	CTCCTCCGGGGCTCCCGCCCCGGCCGGTCTGTCATGACCT	CCCTGCCCCCCCCTTCC	-
M10	E2F6_HUMAN.H11MO.0.A	-8	0.000346874	0.266746	0.0475387	13	CTCCTCCGGGGCTCCCGCCCCGGCCGGTCTGTCATGACCT	CCCTTCCCGCCCC	-
M10	Z324A_HUMAN.H11MO.0.C	-12	0.000699353	0.537803	0.081535	23	CTCCTCCGGGGCTCCCGCCCCGGCCGGTCTGTCATGACCT	TATCAAACCATCCTTTGCTGCCA	+
M10	ZIC1_HUMAN.H11MO.0.B	-12	0.000739752	0.568869	0.081535	9	CTCCTCCGGGGCTCCCGCCCCGGCCGGTCTGTCATGACCT	GACCACCCC	-
M10	SP4_HUMAN.H11MO.0.A	-6	0.000757188	0.582278	0.081535	20	CTCCTCCGGGGCTCCCGCCCCGGCCGGTCTGTCATGACCT	CCCGGCCCCGCCCCCTTCCC	-
M10	RXRA_HUMAN.H11MO.0.A	-8	0.000819027	0.629831	0.0823142	20	CTCCTCCGGGGCTCCCGCCCCGGCCGGTCTGTCATGACCT	CTCTGACCTCTGCCTCCCCC	-
M10	ZN563_HUMAN.H11MO.0.C	-9	0.000929578	0.714845	0.0875858	21	CTCCTCCGGGGCTCCCGCCCCGGCCGGTCTGTCATGACCT	GGGATCCTCACTGGCAGCTGC	+
M10	ZN341_HUMAN.H11MO.0.C	1	0.00101511	0.780617	0.0900183	21	CTCCTCCGGGGCTCCCGCCCCGGCCGGTCTGTCATGACCT	GCTCTTCCCTCCCCCCCCCCCC	-
M10	VEZF1_HUMAN.H11MO.0.C	-2	0.00117482	0.903438	0.0981068	22	CTCCTCCGGGGCTCCCGCCCCGGCCGGTCTGTCATGACCT	CCCCTCCCCCTCCCCCCTCCCC	-
M10	E2F4_HUMAN.H11MO.0.A	-9	0.0012394	0.953102	0.0981068	13	CTCCTCCGGGGCTCCCGCCCCGGCCGGTCTGTCATGACCT	ATTTCCCGCCCCC	-
M10	ZN263_HUMAN.H11MO.0.A	0	0.00130155	1.00089	0.0981068	20	CTCCTCCGGGGCTCCCGCCCCGGCCGGTCTGTCATGACCT	CTCCTCCTCTCCCTCCTCCC	-
M10	IRX2_HUMAN.H11MO.0.D	-11	0.0015404	1.18457	0.107409	19	CTCCTCCGGGGCTCCCGCCCCGGCCGGTCTGTCATGACCT	CCAACATGCCCACCCATGT	-
M10	ZN467_HUMAN.H11MO.0.C	1	0.00156746	1.20538	0.107409	21	CTCCTCCGGGGCTCCCGCCCCGGCCGGTCTGTCATGACCT	CCCCCCCCCCCCTCCCCTCCCC	-
M10	E2F1_HUMAN.H11MO.0.A	-9	0.00203003	1.56109	0.123992	14	CTCCTCCGGGGCTCCCGCCCCGGCCGGTCTGTCATGACCT	CTTTCCCGCCCCCC	-
M10	KLF16_HUMAN.H11MO.0.D	-13	0.00209484	1.61093	0.123992	19	CTCCTCCGGGGCTCCCGCCCCGGCCGGTCTGTCATGACCT	CCCCCCCCCCCCCGCCCCC	-
M10	ZBT17_HUMAN.H11MO.0.A	-14	0.00209484	1.61093	0.123992	19	CTCCTCCGGGGCTCCCGCCCCGGCCGGTCTGTCATGACCT	CTTCCCCTCCCCCACCCTC	-
M10	E2F7_HUMAN.H11MO.0.B	-8	0.00215537	1.65748	0.123992	13	CTCCTCCGGGGCTCCCGCCCCGGCCGGTCTGTCATGACCT	CCTTTCCCGCCCC	-
M10	EGR1_HUMAN.H11MO.0.A	-11	0.00222069	1.70771	0.123992	17	CTCCTCCGGGGCTCCCGCCCCGGCCGGTCTGTCATGACCT	CCCCCGCCCACGCCCTC	-
M10	ZEP2_HUMAN.H11MO.0.D	-7	0.00241842	1.85976	0.125719	14	CTCCTCCGGGGCTCCCGCCCCGGCCGGTCTGTCATGACCT	GGGGTTTCCCTACC	-
M10	OLIG2_HUMAN.H11MO.0.B	-13	0.00270997	2.08397	0.136179	18	CTCCTCCGGGGCTCCCGCCCCGGCCGGTCTGTCATGACCT	CCAGCTGTTTCCCTTCTG	+
M10	TFDP1_HUMAN.H11MO.0.C	-9	0.00313245	2.40885	0.148874	14	CTCCTCCGGGGCTCCCGCCCCGGCCGGTCTGTCATGACCT	TTTTCCCGCCCCCC	-
M10	WT1_HUMAN.H11MO.0.C	-6	0.00316009	2.43011	0.148874	20	CTCCTCCGGGGCTCCCGCCCCGGCCGGTCTGTCATGACCT	CCCCCCCTCCTCCCCCGCCC	-
M10	SP4_HUMAN.H11MO.1.A	-9	0.0034007	2.61514	0.155354	16	CTCCTCCGGGGCTCCCGCCCCGGCCGGTCTGTCATGACCT	CGGCCCCGCCCCCTCC	-
M10	ZN589_HUMAN.H11MO.0.D	-5	0.00398753	3.06641	0.169124	16	CTCCTCCGGGGCTCCCGCCCCGGCCGGTCTGTCATGACCT	CGGCAGTAACCGTGGG	-
M10	E2F4_HUMAN.H11MO.1.A	-5	0.00403868	3.10575	0.169124	14	CTCCTCCGGGGCTCCCGCCCCGGCCGGTCTGTCATGACCT	TCAAATTTCCCGCC	-
M10	THAP1_HUMAN.H11MO.0.C	-12	0.00441637	3.39619	0.179942	22	CTCCTCCGGGGCTCCCGCCCCGGCCGGTCTGTCATGACCT	GCCCGCAGCCAAGATGGCGGCG	-
M10	SPIC_HUMAN.H11MO.0.D	-14	0.00476001	3.66045	0.188839	13	CTCCTCCGGGGCTCCCGCCCCGGCCGGTCTGTCATGACCT	CCTCCCCTTCCTC	-
M10	HESX1_HUMAN.H11MO.0.D	-9	0.00545304	4.19339	0.205541	16	CTCCTCCGGGGCTCCCGCCCCGGCCGGTCTGTCATGACCT	AGGCCACGTGCCGGAT	-
M10	TBX15_HUMAN.H11MO.0.D	-11	0.00545368	4.19388	0.205541	19	CTCCTCCGGGGCTCCCGCCCCGGCCGGTCTGTCATGACCT	CCCCCACCCCCCCCCCCCC	-
M10	NR1D1_HUMAN.H11MO.0.B	-2	0.00628309	4.8317	0.231024	19	CTCCTCCGGGGCTCCCGCCCCGGCCGGTCTGTCATGACCT	CCTTCTGACCCACTTCCCT	-
M10	EGR2_HUMAN.H11MO.0.A	-8	0.00663235	5.10028	0.23806	18	CTCCTCCGGGGCTCCCGCCCCGGCCGGTCTGTCATGACCT	CCCCTCCCACACCCCCCC	-
M10	KLF15_HUMAN.H11MO.0.A	-2	0.00774808	5.95827	0.265466	19	CTCCTCCGGGGCTCCCGCCCCGGCCGGTCTGTCATGACCT	CCCCCCCCTGCTCCTCCCC	-
M10	SP1_HUMAN.H11MO.1.A	-9	0.00912123	7.01423	0.305569	14	CTCCTCCGGGGCTCCCGCCCCGGCCGGTCTGTCATGACCT	CGGCCCCGCCCCCC	-
M10	NR1H3_HUMAN.H11MO.0.B	-1	0.0116662	8.97131	0.366401	19	CTCCTCCGGGGCTCCCGCCCCGGCCGGTCTGTCATGACCT	TGACCTGCAGTGACCTCTG	-
M10	ZN148_HUMAN.H11MO.0.D	-12	0.0120967	9.30239	0.372169	15	CTCCTCCGGGGCTCCCGCCCCGGCCGGTCTGTCATGACCT	CCCCTCCCCCACCCC	-
M10	RARG_HUMAN.H11MO.0.B	-22	0.0125009	9.61322	0.376913	18	CTCCTCCGGGGCTCCCGCCCCGGCCGGTCTGTCATGACCT	CCCAGGTCACTCTGACCT	-
M10	E2F8_HUMAN.H11MO.0.D	-10	0.0130399	10.0277	0.38027	12	CTCCTCCGGGGCTCCCGCCCCGGCCGGTCTGTCATGACCT	TTTCCCGCCAAA	-
M10	EGR2_HUMAN.H11MO.1.A	-11	0.013369	10.2808	0.38027	16	CTCCTCCGGGGCTCCCGCCCCGGCCGGTCTGTCATGACCT	CCCCCGCCCACGCCCC	-
M10	TAF1_HUMAN.H11MO.0.A	-5	0.013369	10.2808	0.38027	16	CTCCTCCGGGGCTCCCGCCCCGGCCGGTCTGTCATGACCT	CCGCCGCCGCCATCTT	-
M10	TBX1_HUMAN.H11MO.0.D	-10	0.0140964	10.8401	0.393534	20	CTCCTCCGGGGCTCCCGCCCCGGCCGGTCTGTCATGACCT	CCGCCCACCCCTGCCCACCC	-
M10	TLX1_HUMAN.H11MO.0.D	-18	0.0144421	11.106	0.395855	17	CTCCTCCGGGGCTCCCGCCCCGGCCGGTCTGTCATGACCT	CCTTGGCAACTTGCCAG	-
M10	TBX21_HUMAN.H11MO.0.A	-13	0.0149984	11.5338	0.403762	13	CTCCTCCGGGGCTCCCGCCCCGGCCGGTCTGTCATGACCT	TTCACACCTCCAC	-
M10	NR1H4_HUMAN.H11MO.0.B	-19	0.0173361	13.3315	0.458506	19	CTCCTCCGGGGCTCCCGCCCCGGCCGGTCTGTCATGACCT	CCTCGGGGTCATTGACCCC	-
M10	ZN554_HUMAN.H11MO.0.C	-1	0.018174	13.9758	0.47238	20	CTCCTCCGGGGCTCCCGCCCCGGCCGGTCTGTCATGACCT	AGCACCCCACATGGCTCAGC	-
M10	SALL4_HUMAN.H11MO.0.B	-13	0.0193619	14.8893	0.494725	10	CTCCTCCGGGGCTCCCGCCCCGGCCGGTCTGTCATGACCT	CCCACCCTCC	-
M11	ZFX_HUMAN.H11MO.1.A	-1	8.22334e-05	0.0632375	0.0609767	17	GCCCCGGCCTGGCCGGGCGCCAGGGCCCCCCGCGGCCAGG	CCCCGGCCTCCGCCCCC	-
M11	SP2_HUMAN.H11MO.0.A	-16	9.10179e-05	0.0699928	0.0609767	22	GCCCCGGCCTGGCCGGGCGCCAGGGCCCCCCGCGGCCAGG	CCCCCGGCCCCGCCCCCCCCCC	-
M11	RXRA_HUMAN.H11MO.0.A	-1	0.000147925	0.113754	0.0609767	20	GCCCCGGCCTGGCCGGGCGCCAGGGCCCCCCGCGGCCAGG	CTCTGACCTCTGCCTCCCCC	-
M11	SP3_HUMAN.H11MO.0.B	-17	0.000160337	0.123299	0.0609767	20	GCCCCGGCCTGGCCGGGCGCCAGGGCCCCCCGCGGCCAGG	CCCCGGCCCCGCCCCCCCCC	-
M11	MXI1_HUMAN.H11MO.0.A	-28	0.000466698	0.358891	0.137134	12	GCCCCGGCCTGGCCGGGCGCCAGGGCCCCCCGCGGCCAGG	CCCGCCGCCACGTGC	-
M11	THAP1_HUMAN.H11MO.0.C	-11	0.000667943	0.513648	0.141308	22	GCCCCGGCCTGGCCGGGCGCCAGGGCCCCCCGCGGCCAGG	GCCCGCAGCCAAGATGGCGGCG	-
M11	IRX2_HUMAN.H11MO.0.D	-6	0.000836028	0.642905	0.141308	19	GCCCCGGCCTGGCCGGGCGCCAGGGCCCCCCGCGGCCAGG	ACATGGGTGGGCATGTTGG	+
M11	ZN563_HUMAN.H11MO.0.C	-6	0.00108771	0.836451	0.165464	21	GCCCCGGCCTGGCCGGGCGCCAGGGCCCCCCGCGGCCAGG	GCAGCTGCCAGTGAGGATCCC	-
M11	GATA1_HUMAN.H11MO.0.A	8	0.00216986	1.66862	0.253909	11	GCCCCGGCCTGGCCGGGCGCCAGGGCCCCCCGCGGCCAGG	TCTTATCTGTCCCCGCCAG	-
M11	PATZ1_HUMAN.H11MO.0.C	-16	0.00272847	2.09819	0.256469	22	GCCCCGGCCTGGCCGGGCGCCAGGGCCCCCCGCGGCCAGG	CCTCCCCCCCCGCCCCCTCCCC	-
M11	TLX1_HUMAN.H11MO.0.D	-6	0.00275927	2.12188	0.256469	17	GCCCCGGCCTGGCCGGGCGCCAGGGCCCCCCGCGGCCAGG	CCTTGGCAACTTGCCAG	-
M11	KLF6_HUMAN.H11MO.0.A	-5	0.00308454	2.37201	0.256469	19	GCCCCGGCCTGGCCGGGCGCCAGGGCCCCCCGCGGCCAGG	GGAAGGGCGGGGCCGGGGG	+
M11	ZN341_HUMAN.H11MO.0.C	-16	0.00310049	2.38428	0.256469	22	GCCCCGGCCTGGCCGGGCGCCAGGGCCCCCCGCGGCCAGG	GCTCTTCCCTCCCCCCCCCCCC	-
M11	KLF3_HUMAN.H11MO.0.B	-2	0.00406288	3.12435	0.287277	19	GCCCCGGCCTGGCCGGGCGCCAGGGCCCCCCGCGGCCAGG	CCCGGCCCCGCCCCTCCCC	-
M11	USF2_HUMAN.H11MO.0.A	-30	0.00497836	3.82836	0.324647	10	GCCCCGGCCTGGCCGGGCGCCAGGGCCCCCCGCGGCCAGG	CGCCGCGGCCACGTGACCC	-
M11	TAL1_HUMAN.H11MO.0.A	8	0.00532383	4.09402	0.324647	11	GCCCCGGCCTGGCCGGGCGCCAGGGCCCCCCGCGGCCAGG	CCTTATCTGCCCCCCCCAG	-
M11	PROX1_HUMAN.H11MO.0.D	-16	0.00533533	4.10287	0.324647	17	GCCCCGGCCTGGCCGGGCGCCAGGGCCCCCCGCGGCCAGG	CCCAACCCGCCTTACCC	-
M11	NR1D1_HUMAN.H11MO.0.B	-4	0.00569143	4.37671	0.325339	19	GCCCCGGCCTGGCCGGGCGCCAGGGCCCCCCGCGGCCAGG	AGGGAAGTGGGTCAGAAGG	+
M11	RARG_HUMAN.H11MO.0.B	5	0.00863864	6.64312	0.42391	13	GCCCCGGCCTGGCCGGGCGCCAGGGCCCCCCGCGGCCAGG	AGGTCAGAGTGACCTGGG	+
M11	PAX5_HUMAN.H11MO.0.A	-6	0.00934456	7.18596	0.44422	21	GCCCCGGCCTGGCCGGGCGCCAGGGCCCCCCGCGGCCAGG	GCCTGGGCAGCAGAGCGTGAC	+
M11	GATA2_HUMAN.H11MO.0.A	8	0.0102318	7.86825	0.471658	11	GCCCCGGCCTGGCCGGGCGCCAGGGCCCCCCGCGGCCAGG	CCTTATCTCCACCCCCCAG	-
M11	VEZF1_HUMAN.H11MO.0.C	-4	0.0111388	8.56577	0.498369	22	GCCCCGGCCTGGCCGGGCGCCAGGGCCCCCCGCGGCCAGG	GGGGAGGGGGGAGGGGGAGGGG	+
M11	ZN589_HUMAN.H11MO.0.D	-6	0.0114958	8.84027	0.499644	16	GCCCCGGCCTGGCCGGGCGCCAGGGCCCCCCGCGGCCAGG	CCCACGGTTACTGCCG	+
M12	SP2_HUMAN.H11MO.0.A	-1	0.000102321	0.0786847	0.0708978	22	TGGGCCGTACGGCCTCCCCGGGCCAGCGCGGCTCGGCCCG	GGGGGGGGGGCGGGGCCGGGGG	+
M12	ZFX_HUMAN.H11MO.1.A	-16	0.000138245	0.106311	0.0708978	17	TGGGCCGTACGGCCTCCCCGGGCCAGCGCGGCTCGGCCCG	CCCCGGCCTCCGCCCCC	-
M12	THAP1_HUMAN.H11MO.0.C	-6	0.0001407	0.108199	0.0708978	22	TGGGCCGTACGGCCTCCCCGGGCCAGCGCGGCTCGGCCCG	GCCCGCAGCCAAGATGGCGGCG	-
M12	PAX5_HUMAN.H11MO.0.A	-16	0.000369185	0.283903	0.11399	21	TGGGCCGTACGGCCTCCCCGGGCCAGCGCGGCTCGGCCCG	GCCTGGGCAGCAGAGCGTGAC	+
M12	SP3_HUMAN.H11MO.0.B	-17	0.000452438	0.347925	0.11399	20	TGGGCCGTACGGCCTCCCCGGGCCAGCGCGGCTCGGCCCG	GGGGGGGGGCGGGGCCGGGG	+
M12	PATZ1_HUMAN.H11MO.0.C	-13	0.00106419	0.818365	0.201089	22	TGGGCCGTACGGCCTCCCCGGGCCAGCGCGGCTCGGCCCG	GGGGAGGGGGCGGGGGGGGAGG	+
M12	ZN335_HUMAN.H11MO.0.A	-19	0.00141035	1.08456	0.236889	21	TGGGCCGTACGGCCTCCCCGGGCCAGCGCGGCTCGGCCCG	GGCTGTCCTCGGCGCTGCCTGA	+
M12	TFCP2_HUMAN.H11MO.0.D	-25	0.00208721	1.60506	0.315518	15	TGGGCCGTACGGCCTCCCCGGGCCAGCGCGGCTCGGCCCG	GCCTGAACTGGCCAGA	+
M12	ZN341_HUMAN.H11MO.0.C	-19	0.00244372	1.87922	0.317645	21	TGGGCCGTACGGCCTCCCCGGGCCAGCGCGGCTCGGCCCG	GGGGGGGGGGGGAGGGAAGAGC	+
M12	KLF6_HUMAN.H11MO.0.A	-13	0.00255037	1.96124	0.317645	19	TGGGCCGTACGGCCTCCCCGGGCCAGCGCGGCTCGGCCCG	CCCCCGGCCCCGCCCTTCC	-
M12	RXRA_HUMAN.H11MO.0.A	-8	0.00292918	2.25254	0.317645	20	TGGGCCGTACGGCCTCCCCGGGCCAGCGCGGCTCGGCCCG	GGGGGAGGCAGAGGTCAGAG	+
M12	PROX1_HUMAN.H11MO.0.D	-4	0.00294179	2.26224	0.317645	17	TGGGCCGTACGGCCTCCCCGGGCCAGCGCGGCTCGGCCCG	GGGTAAGGCGGGTTGGG	+
M12	CLOCK_HUMAN.H11MO.0.C	-12	0.00338132	2.60024	0.318103	14	TGGGCCGTACGGCCTCCCCGGGCCAGCGCGGCTCGGCCCG	TGTTCACGTGTCTG	-
M12	NR1H3_HUMAN.H11MO.0.B	-6	0.00366875	2.82127	0.318103	19	TGGGCCGTACGGCCTCCCCGGGCCAGCGCGGCTCGGCCCG	CAGAGGTCACTGCAGGTCA	+
M12	KLF3_HUMAN.H11MO.0.B	-17	0.00394144	3.03097	0.318103	19	TGGGCCGTACGGCCTCCCCGGGCCAGCGCGGCTCGGCCCG	GGGGAGGGGCGGGGCCGGG	+
M12	PURA_HUMAN.H11MO.0.D	-21	0.00399819	3.07461	0.318103	17	TGGGCCGTACGGCCTCCCCGGGCCAGCGCGGCTCGGCCCG	CCCTGCCCCCCCCTTCC	-
M12	RFX1_HUMAN.H11MO.0.B	-10	0.00473776	3.64334	0.338134	22	TGGGCCGTACGGCCTCCCCGGGCCAGCGCGGCTCGGCCCG	CCGTCGCCATGGCAACCGGGGC	-
M12	SP4_HUMAN.H11MO.0.A	-16	0.00510462	3.92546	0.338134	20	TGGGCCGTACGGCCTCCCCGGGCCAGCGCGGCTCGGCCCG	GGGAAGGGGGCGGGGCCGGG	+
M12	ZN554_HUMAN.H11MO.0.C	-9	0.00546391	4.20175	0.338134	20	TGGGCCGTACGGCCTCCCCGGGCCAGCGCGGCTCGGCCCG	AGCACCCCACATGGCTCAGC	-
M12	ZN667_HUMAN.H11MO.0.C	-18	0.00561208	4.31569	0.338134	19	TGGGCCGTACGGCCTCCCCGGGCCAGCGCGGCTCGGCCCG	GTGGCCTTAAAAGCTCAGC	+
M12	KLF16_HUMAN.H11MO.0.D	-21	0.00561208	4.31569	0.338134	19	TGGGCCGTACGGCCTCCCCGGGCCAGCGCGGCTCGGCCCG	CCCCCCCCCCCCCGCCCCC	-
M12	MAZ_HUMAN.H11MO.0.A	-18	0.00652906	5.02085	0.365549	22	TGGGCCGTACGGCCTCCCCGGGCCAGCGCGGCTCGGCCCG	GGGGGAGGGGGGGGGGGGGGGG	+
M12	ARNT2_HUMAN.H11MO.0.D	-25	0.00701161	5.39193	0.372257	12	TGGGCCGTACGGCCTCCCCGGGCCAGCGCGGCTCGGCCCG	GCCTCCCACGCC	-
M12	NR1D1_HUMAN.H11MO.0.B	-19	0.0074004	5.69091	0.372257	19	TGGGCCGTACGGCCTCCCCGGGCCAGCGCGGCTCGGCCCG	AGGGAAGTGGGTCAGAAGG	+
M12	ZN322_HUMAN.H11MO.0.B	-18	0.00816394	6.27807	0.372257	20	TGGGCCGTACGGCCTCCCCGGGCCAGCGCGGCTCGGCCCG	CCAGGCTCTGTACCAGGCTC	-
M12	VEZF1_HUMAN.H11MO.0.C	0	0.00839717	6.45742	0.372257	22	TGGGCCGTACGGCCTCCCCGGGCCAGCGCGGCTCGGCCCG	GGGGAGGGGGGAGGGGGAGGGG	+
M12	ZN589_HUMAN.H11MO.0.D	-15	0.00849084	6.52946	0.372257	16	TGGGCCGTACGGCCTCCCCGGGCCAGCGCGGCTCGGCCCG	CCCACGGTTACTGCCG	+
M12	ZN563_HUMAN.H11MO.0.C	-9	0.00883242	6.79213	0.372257	21	TGGGCCGTACGGCCTCCCCGGGCCAGCGCGGCTCGGCCCG	GGGATCCTCACTGGCAGCTGC	+
M12	NR1H4_HUMAN.H11MO.0.B	-1	0.00907441	6.97822	0.372257	19	TGGGCCGTACGGCCTCCCCGGGCCAGCGCGGCTCGGCCCG	GGGGTCAATGACCCCGAGG	+
M12	RARG_HUMAN.H11MO.2.D	-27	0.00931	7.15939	0.372257	13	TGGGCCGTACGGCCTCCCCGGGCCAGCGCGGCTCGGCCCG	GGGGGTCACCCAGAGGTCAC	+
M12	RFX5_HUMAN.H11MO.0.A	-20	0.00993739	7.64185	0.372257	20	TGGGCCGTACGGCCTCCCCGGGCCAGCGCGGCTCGGCCCG	GTCAGCTGTTGCTAGGCAGA	+
M12	NFIC_HUMAN.H11MO.0.A	-18	0.010381	7.98302	0.372257	17	TGGGCCGTACGGCCTCCCCGGGCCAGCGCGGCTCGGCCCG	CTTGGCTCCCTGCCAAG	+
M12	THA_HUMAN.H11MO.0.C	-19	0.010381	7.98302	0.372257	17	TGGGCCGTACGGCCTCCCCGGGCCAGCGCGGCTCGGCCCG	GGGTCACTTCAGGTCAG	+
M12	OSR2_HUMAN.H11MO.0.C	-22	0.0105889	8.1429	0.372257	16	TGGGCCGTACGGCCTCCCCGGGCCAGCGCGGCTCGGCCCG	CAGCAGAAGCAGCAGC	-
M12	ZN320_HUMAN.H11MO.0.C	-8	0.012859	9.88859	0.42258	20	TGGGCCGTACGGCCTCCCCGGGCCAGCGCGGCTCGGCCCG	GTGGGACCAGGGGGCCAGTG	+
M12	PTF1A_HUMAN.H11MO.0.B	0	0.0141261	10.863	0.451144	18	TGGGCCGTACGGCCTCCCCGGGCCAGCGCGGCTCGGCCCG	CCAGCTGCCCCCTTTCCC	+
M12	IRX2_HUMAN.H11MO.0.D	-22	0.0144329	11.0989	0.451144	18	TGGGCCGTACGGCCTCCCCGGGCCAGCGCGGCTCGGCCCG	CCAACATGCCCACCCATGT	-
M12	ZF64A_HUMAN.H11MO.0.D	-18	0.0151743	11.669	0.451144	16	TGGGCCGTACGGCCTCCCCGGGCCAGCGCGGCTCGGCCCG	GGGGCCCGGGAACCTG	+
M12	Z324A_HUMAN.H11MO.0.C	-20	0.0160329	12.3293	0.451144	20	TGGGCCGTACGGCCTCCCCGGGCCAGCGCGGCTCGGCCCG	TGGCAGCAAAGGATGGTTTGATA	-
M12	RARG_HUMAN.H11MO.0.B	-19	0.0161468	12.4169	0.451144	18	TGGGCCGTACGGCCTCCCCGGGCCAGCGCGGCTCGGCCCG	AGGTCAGAGTGACCTGGG	+
M12	CTCF_HUMAN.H11MO.0.A	-9	0.0164292	12.6341	0.451144	19	TGGGCCGTACGGCCTCCCCGGGCCAGCGCGGCTCGGCCCG	TGGCCACCAGGGGGCGCCA	+
M12	MXI1_HUMAN.H11MO.0.A	-15	0.0167126	12.852	0.451144	15	TGGGCCGTACGGCCTCCCCGGGCCAGCGCGGCTCGGCCCG	GCACGTGGCGGCGGG	+
M13	SP2_HUMAN.H11MO.0.A	-9	6.48175e-08	4.98447e-05	9.71601e-05	22	GCCCGTCGCCGCCCGGGCCTGCACCCCCCGCCAGCGCACG	CCCCCGGCCCCGCCCCCCCCCC	-
M13	SP3_HUMAN.H11MO.0.B	-10	1.83335e-06	0.00140984	0.00137407	20	GCCCGTCGCCGCCCGGGCCTGCACCCCCCGCCAGCGCACG	CCCCGGCCCCGCCCCCCCCC	-
M13	KLF6_HUMAN.H11MO.0.A	-9	5.32378e-05	0.0409399	0.0215799	19	GCCCGTCGCCGCCCGGGCCTGCACCCCCCGCCAGCGCACG	CCCCCGGCCCCGCCCTTCC	-
M13	NR1H4_HUMAN.H11MO.0.B	-8	6.39891e-05	0.0492076	0.0215799	19	GCCCGTCGCCGCCCGGGCCTGCACCCCCCGCCAGCGCACG	CCTCGGGGTCATTGACCCC	-
M13	PATZ1_HUMAN.H11MO.0.C	-18	7.1982e-05	0.0553542	0.0215799	22	GCCCGTCGCCGCCCGGGCCTGCACCCCCCGCCAGCGCACG	CCTCCCCCCCCGCCCCCTCCCC	-
M13	NR1D1_HUMAN.H11MO.0.B	-1	0.000156459	0.120317	0.0348603	19	GCCCGTCGCCGCCCGGGCCTGCACCCCCCGCCAGCGCACG	CCTTCTGACCCACTTCCCT	-
M13	KLF3_HUMAN.H11MO.0.B	-11	0.000186158	0.143155	0.0348603	19	GCCCGTCGCCGCCCGGGCCTGCACCCCCCGCCAGCGCACG	CCCGGCCCCGCCCCTCCCC	-
M13	THAP1_HUMAN.H11MO.0.C	-21	0.000204458	0.157228	0.0348603	19	GCCCGTCGCCGCCCGGGCCTGCACCCCCCGCCAGCGCACG	CGCCGCCATCTTGGCTGCGGGC	+
M13	ZFX_HUMAN.H11MO.1.A	-10	0.000209304	0.160955	0.0348603	17	GCCCGTCGCCGCCCGGGCCTGCACCCCCCGCCAGCGCACG	CCCCGGCCTCCGCCCCC	-
M13	SP4_HUMAN.H11MO.0.A	-17	0.000296051	0.227663	0.0443775	20	GCCCGTCGCCGCCCGGGCCTGCACCCCCCGCCAGCGCACG	CCCGGCCCCGCCCCCTTCCC	-
M13	ZN341_HUMAN.H11MO.0.C	-15	0.000407919	0.31369	0.0510845	22	GCCCGTCGCCGCCCGGGCCTGCACCCCCCGCCAGCGCACG	GCTCTTCCCTCCCCCCCCCCCC	-
M13	RXRA_HUMAN.H11MO.0.A	-17	0.000408954	0.314486	0.0510845	20	GCCCGTCGCCGCCCGGGCCTGCACCCCCCGCCAGCGCACG	CTCTGACCTCTGCCTCCCCC	-
M13	MAZ_HUMAN.H11MO.0.A	-16	0.000985179	0.757603	0.105483	22	GCCCGTCGCCGCCCGGGCCTGCACCCCCCGCCAGCGCACG	CCCCCCCCCCCCCCCCTCCCCC	-
M13	PURA_HUMAN.H11MO.0.D	-11	0.00111039	0.853887	0.108203	17	GCCCGTCGCCGCCCGGGCCTGCACCCCCCGCCAGCGCACG	CCCTGCCCCCCCCTTCC	-
M13	ZN589_HUMAN.H11MO.0.D	-11	0.00115495	0.888159	0.108203	16	GCCCGTCGCCGCCCGGGCCTGCACCCCCCGCCAGCGCACG	CCCACGGTTACTGCCG	+
M13	ZN563_HUMAN.H11MO.0.C	-13	0.00146713	1.12822	0.123099	21	GCCCGTCGCCGCCCGGGCCTGCACCCCCCGCCAGCGCACG	GGGATCCTCACTGGCAGCTGC	+
M13	SP1_HUMAN.H11MO.0.A	-5	0.00150627	1.15832	0.123099	22	GCCCGTCGCCGCCCGGGCCTGCACCCCCCGCCAGCGCACG	CCCCCCCCCGGCCCCGCCCCCC	-
M13	VEZF1_HUMAN.H11MO.0.C	-16	0.00161504	1.24196	0.123099	22	GCCCGTCGCCGCCCGGGCCTGCACCCCCCGCCAGCGCACG	CCCCTCCCCCTCCCCCCTCCCC	-
M13	IRX2_HUMAN.H11MO.0.D	-17	0.00166559	1.28084	0.123099	19	GCCCGTCGCCGCCCGGGCCTGCACCCCCCGCCAGCGCACG	CCAACATGCCCACCCATGT	-
M13	PROX1_HUMAN.H11MO.0.D	-7	0.00181795	1.39801	0.123099	17	GCCCGTCGCCGCCCGGGCCTGCACCCCCCGCCAGCGCACG	CCCAACCCGCCTTACCC	-
M13	TBX21_HUMAN.H11MO.0.A	-17	0.00313187	2.40841	0.195609	13	GCCCGTCGCCGCCCGGGCCTGCACCCCCCGCCAGCGCACG	TTCACACCTCCAC	-
M13	SPIC_HUMAN.H11MO.0.D	-3	0.00376137	2.89249	0.213857	13	GCCCGTCGCCGCCCGGGCCTGCACCCCCCGCCAGCGCACG	CCTCCCCTTCCTC	-
M13	MAFA_HUMAN.H11MO.0.D	-9	0.0038992	2.99848	0.213857	21	GCCCGTCGCCGCCCGGGCCTGCACCCCCCGCCAGCGCACG	GTGCTGACCCCGCAGCCTTCG	+
M13	RFX1_HUMAN.H11MO.0.B	-15	0.00415758	3.19718	0.214901	22	GCCCGTCGCCGCCCGGGCCTGCACCCCCCGCCAGCGCACG	CCGTCGCCATGGCAACCGGGGC	-
M13	KLF16_HUMAN.H11MO.0.D	-20	0.00433971	3.33724	0.216838	19	GCCCGTCGCCGCCCGGGCCTGCACCCCCCGCCAGCGCACG	CCCCCCCCCCCCCGCCCCC	-
M13	TAL1_HUMAN.H11MO.0.A	-15	0.00536672	4.12701	0.251394	19	GCCCGTCGCCGCCCGGGCCTGCACCCCCCGCCAGCGCACG	CCTTATCTGCCCCCCCCAG	-
M13	ZBT17_HUMAN.H11MO.0.A	-18	0.00536672	4.12701	0.251394	19	GCCCGTCGCCGCCCGGGCCTGCACCCCCCGCCAGCGCACG	CTTCCCCTCCCCCACCCTC	-
M13	CTCFL_HUMAN.H11MO.0.A	-7	0.00727666	5.59575	0.320811	17	GCCCGTCGCCGCCCGGGCCTGCACCCCCCGCCAGCGCACG	GCCGCCAGGGGGCGCCG	+
M13	EGR1_HUMAN.H11MO.0.A	-3	0.00727666	5.59575	0.320811	17	GCCCGTCGCCGCCCGGGCCTGCACCCCCCGCCAGCGCACG	CCCCCGCCCACGCCCTC	-
M13	GATA1_HUMAN.H11MO.0.A	7	0.00759279	5.83885	0.325184	12	GCCCGTCGCCGCCCGGGCCTGCACCCCCCGCCAGCGCACG	TCTTATCTGTCCCCGCCAG	-
M13	ZN350_HUMAN.H11MO.1.D	-5	0.00827882	6.36641	0.335922	24	GCCCGTCGCCGCCCGGGCCTGCACCCCCCGCCAGCGCACG	GGGCAACAAATCCCTGCGCCCCGT	-
M13	ZN554_HUMAN.H11MO.0.C	-20	0.00869568	6.68698	0.335922	20	GCCCGTCGCCGCCCGGGCCTGCACCCCCCGCCAGCGCACG	GCTGAGCCATGTGGGGTGCT	+
M13	MXI1_HUMAN.H11MO.0.A	-23	0.00873993	6.721	0.335922	15	GCCCGTCGCCGCCCGGGCCTGCACCCCCCGCCAGCGCACG	CCCGCCGCCACGTGC	-
M13	ZN322_HUMAN.H11MO.0.B	-11	0.00928569	7.14069	0.338492	20	GCCCGTCGCCGCCCGGGCCTGCACCCCCCGCCAGCGCACG	CCAGGCTCTGTACCAGGCTC	-
M13	SPZ1_HUMAN.H11MO.0.D	-11	0.00934316	7.18489	0.338492	16	GCCCGTCGCCGCCCGGGCCTGCACCCCCCGCCAGCGCACG	CCCAGGGTAACAGCCG	-
M13	SRBP2_HUMAN.H11MO.0.B	-18	0.00985582	7.57913	0.338492	13	GCCCGTCGCCGCCCGGGCCTGCACCCCCCGCCAGCGCACG	CCTCACCCCACCC	-
M13	RARG_HUMAN.H11MO.2.D	-25	0.00991252	7.62272	0.338492	15	GCCCGTCGCCGCCCGGGCCTGCACCCCCCGCCAGCGCACG	GGGGGTCACCCAGAGGTCAC	+
M13	LYL1_HUMAN.H11MO.0.A	-2	0.0101617	7.81432	0.338492	14	GCCCGTCGCCGCCCGGGCCTGCACCCCCCGCCAGCGCACG	CAGGAAACAGCTGG	-
M13	TLX1_HUMAN.H11MO.0.D	-17	0.0104454	8.03255	0.340381	17	GCCCGTCGCCGCCCGGGCCTGCACCCCCCGCCAGCGCACG	CCTTGGCAACTTGCCAG	-
M13	COT1_HUMAN.H11MO.0.C	-10	0.0112149	8.62427	0.348195	17	GCCCGTCGCCGCCCGGGCCTGCACCCCCCGCCAGCGCACG	CCCTGACCTCTGACCCC	-
M13	PTF1A_HUMAN.H11MO.0.B	-8	0.0113714	8.74463	0.348195	18	GCCCGTCGCCGCCCGGGCCTGCACCCCCCGCCAGCGCACG	CCAGCTGCCCCCTTTCCC	+
M13	PAX5_HUMAN.H11MO.0.A	-10	0.0125462	9.64806	0.364748	21	GCCCGTCGCCGCCCGGGCCTGCACCCCCCGCCAGCGCACG	GTCACGCTCTGCTGCCCAGGC	-
M13	AP2A_HUMAN.H11MO.0.A	-5	0.012825	9.86244	0.364748	15	GCCCGTCGCCGCCCGGGCCTGCACCCCCCGCCAGCGCACG	ATGGCCTCAGGGCAT	-
M13	ZEP2_HUMAN.H11MO.0.D	-14	0.0128965	9.91744	0.364748	14	GCCCGTCGCCGCCCGGGCCTGCACCCCCCGCCAGCGCACG	GGGGTTTCCCTACC	-
M13	NFIC_HUMAN.H11MO.0.A	-17	0.0138467	10.6481	0.373354	17	GCCCGTCGCCGCCCGGGCCTGCACCCCCCGCCAGCGCACG	CTTGGCTCCCTGCCAAG	+
M13	CLOCK_HUMAN.H11MO.0.C	-7	0.013948	10.726	0.373354	14	GCCCGTCGCCGCCCGGGCCTGCACCCCCCGCCAGCGCACG	TGTTCACGTGTCTG	-
M13	TFCP2_HUMAN.H11MO.0.D	-7	0.0155719	11.9748	0.39179	16	GCCCGTCGCCGCCCGGGCCTGCACCCCCCGCCAGCGCACG	GCCTGAACTGGCCAGA	+
M13	COT2_HUMAN.H11MO.1.A	-3	0.0159038	12.23	0.39179	17	GCCCGTCGCCGCCCGGGCCTGCACCCCCCGCCAGCGCACG	CCCTGACCTTTGACCCC	-
M13	RARG_HUMAN.H11MO.0.B	-5	0.0159436	12.2607	0.39179	18	GCCCGTCGCCGCCCGGGCCTGCACCCCCCGCCAGCGCACG	AGGTCAGAGTGACCTGGG	+
M13	CTCF_HUMAN.H11MO.0.A	-5	0.01685	12.9576	0.400917	19	GCCCGTCGCCGCCCGGGCCTGCACCCCCCGCCAGCGCACG	TGGCCACCAGGGGGCGCCA	+
M13	USF2_HUMAN.H11MO.0.A	-27	0.0179666	13.8163	0.407263	13	GCCCGTCGCCGCCCGGGCCTGCACCCCCCGCCAGCGCACG	CGCCGCGGCCACGTGACCC	-
M13	ASCL1_HUMAN.H11MO.0.A	-18	0.0189826	14.5976	0.418449	14	GCCCGTCGCCGCCCGGGCCTGCACCCCCCGCCAGCGCACG	CTGCACCTGCTCCC	+
M13	BHE41_HUMAN.H11MO.0.D	-2	0.0199057	15.3075	0.432291	20	GCCCGTCGCCGCCCGGGCCTGCACCCCCCGCCAGCGCACG	GCCTCTGCACGTGACCCGGT	-
M13	ZN667_HUMAN.H11MO.0.C	-12	0.0204052	15.6916	0.432291	19	GCCCGTCGCCGCCCGGGCCTGCACCCCCCGCCAGCGCACG	GTGGCCTTAAAAGCTCAGC	+
M13	PAX8_HUMAN.H11MO.0.D	-24	0.0204757	15.7458	0.432291	14	GCCCGTCGCCGCCCGGGCCTGCACCCCCCGCCAGCGCACG	CCCGCTTCAGTGAC	-
M13	Z324A_HUMAN.H11MO.0.C	-5	0.0220801	16.9796	0.449707	23	GCCCGTCGCCGCCCGGGCCTGCACCCCCCGCCAGCGCACG	TGGCAGCAAAGGATGGTTTGATA	-
M13	THA_HUMAN.H11MO.0.C	-13	0.0223252	17.1681	0.449707	17	GCCCGTCGCCGCCCGGGCCTGCACCCCCCGCCAGCGCACG	CTGACCTGAAGTGACCC	-
M13	ZN263_HUMAN.H11MO.0.A	-19	0.0225006	17.303	0.449707	20	GCCCGTCGCCGCCCGGGCCTGCACCCCCCGCCAGCGCACG	CTCCTCCTCTCCCTCCTCCC	-
M13	GATA2_HUMAN.H11MO.0.A	7	0.0231423	17.7964	0.456445	12	GCCCGTCGCCGCCCGGGCCTGCACCCCCCGCCAGCGCACG	CCTTATCTCCACCCCCCAG	-
M13	SMAD3_HUMAN.H11MO.0.B	-3	0.0235951	18.1447	0.459333	12	GCCCGTCGCCGCCCGGGCCTGCACCCCCCGCCAGCGCACG	CTCTGTCACCTG	+
M13	EGR2_HUMAN.H11MO.1.A	-24	0.0253979	19.531	0.481911	16	GCCCGTCGCCGCCCGGGCCTGCACCCCCCGCCAGCGCACG	CCCCCGCCCACGCCCC	-
M13	TBX15_HUMAN.H11MO.0.D	-17	0.0262095	20.1551	0.491093	19	GCCCGTCGCCGCCCGGGCCTGCACCCCCCGCCAGCGCACG	CCCCCACCCCCCCCCCCCC	-
M13	RFX5_HUMAN.H11MO.0.A	-19	0.0269744	20.7433	0.492803	20	GCCCGTCGCCGCCCGGGCCTGCACCCCCCGCCAGCGCACG	GTCAGCTGTTGCTAGGCAGA	+
M13	TAF1_HUMAN.H11MO.0.A	-21	0.0271881	20.9077	0.492803	16	GCCCGTCGCCGCCCGGGCCTGCACCCCCCGCCAGCGCACG	CCGCCGCCGCCATCTT	-
M14	THAP1_HUMAN.H11MO.0.C	-12	2.77435e-05	0.0213348	0.0341937	22	CGTCGCGCCGGCCGCCACGGGCGCAGCCGCCGGCCCAGGG	CGCCGCCATCTTGGCTGCGGGC	+
M14	SP3_HUMAN.H11MO.0.B	-12	6.78592e-05	0.0521837	0.0341937	20	CGTCGCGCCGGCCGCCACGGGCGCAGCCGCCGGCCCAGGG	CCCCGGCCCCGCCCCCCCCC	-
M14	SP2_HUMAN.H11MO.0.A	-14	9.25057e-05	0.0711369	0.0349596	22	CGTCGCGCCGGCCGCCACGGGCGCAGCCGCCGGCCCAGGG	CCCCCGGCCCCGCCCCCCCCCC	-
M14	PATZ1_HUMAN.H11MO.0.C	-14	0.00019863	0.152747	0.0600528	22	CGTCGCGCCGGCCGCCACGGGCGCAGCCGCCGGCCCAGGG	CCTCCCCCCCCGCCCCCTCCCC	-
M14	ZN563_HUMAN.H11MO.0.C	-9	0.00038006	0.292266	0.0957545	21	CGTCGCGCCGGCCGCCACGGGCGCAGCCGCCGGCCCAGGG	GGGATCCTCACTGGCAGCTGC	+
M14	ZFX_HUMAN.H11MO.1.A	-14	0.000579269	0.445458	0.118923	17	CGTCGCGCCGGCCGCCACGGGCGCAGCCGCCGGCCCAGGG	CCCCGGCCTCCGCCCCC	-
M14	IRX2_HUMAN.H11MO.0.D	-21	0.00160889	1.23724	0.173735	19	CGTCGCGCCGGCCGCCACGGGCGCAGCCGCCGGCCCAGGG	CCAACATGCCCACCCATGT	-
M14	KLF6_HUMAN.H11MO.0.A	-11	0.00160889	1.23724	0.173735	19	CGTCGCGCCGGCCGCCACGGGCGCAGCCGCCGGCCCAGGG	CCCCCGGCCCCGCCCTTCC	-
M14	RXRA_HUMAN.H11MO.0.A	-14	0.001609	1.23732	0.173735	20	CGTCGCGCCGGCCGCCACGGGCGCAGCCGCCGGCCCAGGG	CTCTGACCTCTGCCTCCCCC	-
M14	PROX1_HUMAN.H11MO.0.D	-20	0.00261146	2.00821	0.241466	17	CGTCGCGCCGGCCGCCACGGGCGCAGCCGCCGGCCCAGGG	CCCAACCCGCCTTACCC	-
M14	ZN589_HUMAN.H11MO.0.D	-8	0.00271548	2.0882	0.241466	16	CGTCGCGCCGGCCGCCACGGGCGCAGCCGCCGGCCCAGGG	CGGCAGTAACCGTGGG	-
M14	MAFA_HUMAN.H11MO.0.D	-11	0.0031039	2.3869	0.260671	21	CGTCGCGCCGGCCGCCACGGGCGCAGCCGCCGGCCCAGGG	GTGCTGACCCCGCAGCCTTCG	+
M14	MXI1_HUMAN.H11MO.0.A	-26	0.00381684	2.93515	0.276847	14	CGTCGCGCCGGCCGCCACGGGCGCAGCCGCCGGCCCAGGG	CCCGCCGCCACGTGC	-
M14	KLF3_HUMAN.H11MO.0.B	-13	0.00402906	3.09835	0.276847	19	CGTCGCGCCGGCCGCCACGGGCGCAGCCGCCGGCCCAGGG	CCCGGCCCCGCCCCTCCCC	-
M14	RFX1_HUMAN.H11MO.0.B	-4	0.00462318	3.55523	0.302405	22	CGTCGCGCCGGCCGCCACGGGCGCAGCCGCCGGCCCAGGG	GCCCCGGTTGCCATGGCGACGG	+
M14	ZN341_HUMAN.H11MO.0.C	-13	0.00491925	3.78291	0.302405	22	CGTCGCGCCGGCCGCCACGGGCGCAGCCGCCGGCCCAGGG	GCTCTTCCCTCCCCCCCCCCCC	-
M14	TLX1_HUMAN.H11MO.0.D	-23	0.00507136	3.89987	0.302405	17	CGTCGCGCCGGCCGCCACGGGCGCAGCCGCCGGCCCAGGG	CTGGCAAGTTGCCAAGG	+
M14	GATA1_HUMAN.H11MO.0.A	7	0.00565154	4.34603	0.316418	12	CGTCGCGCCGGCCGCCACGGGCGCAGCCGCCGGCCCAGGG	TCTTATCTGTCCCCGCCAG	-
M14	EGR1_HUMAN.H11MO.0.A	-11	0.00674438	5.18643	0.351563	17	CGTCGCGCCGGCCGCCACGGGCGCAGCCGCCGGCCCAGGG	CCCCCGCCCACGCCCTC	-
M14	NR1D1_HUMAN.H11MO.0.B	-11	0.00736596	5.66443	0.371165	19	CGTCGCGCCGGCCGCCACGGGCGCAGCCGCCGGCCCAGGG	AGGGAAGTGGGTCAGAAGG	+
M14	PTF1A_HUMAN.H11MO.0.B	-19	0.00761151	5.85325	0.371165	18	CGTCGCGCCGGCCGCCACGGGCGCAGCCGCCGGCCCAGGG	CCAGCTGCCCCCTTTCCC	+
M14	TAL1_HUMAN.H11MO.0.A	7	0.00839324	6.4544	0.3894	12	CGTCGCGCCGGCCGCCACGGGCGCAGCCGCCGGCCCAGGG	CCTTATCTGCCCCCCCCAG	-
M14	VEZF1_HUMAN.H11MO.0.C	-14	0.00850064	6.53699	0.3894	22	CGTCGCGCCGGCCGCCACGGGCGCAGCCGCCGGCCCAGGG	CCCCTCCCCCTCCCCCCTCCCC	-
M14	Z324A_HUMAN.H11MO.0.C	-9	0.00994692	7.64918	0.417681	23	CGTCGCGCCGGCCGCCACGGGCGCAGCCGCCGGCCCAGGG	TATCAAACCATCCTTTGCTGCCA	+
M14	SP4_HUMAN.H11MO.0.A	0	0.0102886	7.91192	0.420351	20	CGTCGCGCCGGCCGCCACGGGCGCAGCCGCCGGCCCAGGG	CCCGGCCCCGCCCCCTTCCC	-
M14	USF2_HUMAN.H11MO.0.A	10	0.0108561	8.34832	0.420889	9	CGTCGCGCCGGCCGCCACGGGCGCAGCCGCCGGCCCAGGG	GGGTCACGTGGCCGCGGCG	+
M14	RARG_HUMAN.H11MO.0.B	-28	0.0113451	8.72438	0.420889	12	CGTCGCGCCGGCCGCCACGGGCGCAGCCGCCGGCCCAGGG	CCCAGGTCACTCTGACCT	-
M14	ZN335_HUMAN.H11MO.0.A	-13	0.0114155	8.77849	0.420889	22	CGTCGCGCCGGCCGCCACGGGCGCAGCCGCCGGCCCAGGG	TCAGGCAGCGCCGAGGACAGCC	-
M14	MAZ_HUMAN.H11MO.0.A	-16	0.0135822	10.4447	0.449335	22	CGTCGCGCCGGCCGCCACGGGCGCAGCCGCCGGCCCAGGG	CCCCCCCCCCCCCCCCTCCCCC	-
M14	GATA2_HUMAN.H11MO.0.A	8	0.0139704	10.7433	0.449335	11	CGTCGCGCCGGCCGCCACGGGCGCAGCCGCCGGCCCAGGG	CCTTATCTCCACCCCCCAG	-
M14	PURA_HUMAN.H11MO.0.D	-18	0.0143237	11.0149	0.451098	17	CGTCGCGCCGGCCGCCACGGGCGCAGCCGCCGGCCCAGGG	CCCTGCCCCCCCCTTCC	-
M14	NR1H4_HUMAN.H11MO.0.B	-14	0.0148679	11.4334	0.458682	19	CGTCGCGCCGGCCGCCACGGGCGCAGCCGCCGGCCCAGGG	CCTCGGGGTCATTGACCCC	-
M15	SP3_HUMAN.H11MO.0.B	-5	6.62826e-05	0.0509713	0.0583203	20	CGCCGCCCCGGGCCGGAGCCGGCCCGGCCCCGGTGGCGCC	CCCCGGCCCCGCCCCCCCCC	-
M15	SP2_HUMAN.H11MO.0.A	-4	7.65551e-05	0.0588708	0.0583203	22	CGCCGCCCCGGGCCGGAGCCGGCCCGGCCCCGGTGGCGCC	CCCCCGGCCCCGCCCCCCCCCC	-
M15	THAP1_HUMAN.H11MO.0.C	-10	0.000143791	0.110575	0.0730276	22	CGCCGCCCCGGGCCGGAGCCGGCCCGGCCCCGGTGGCGCC	GCCCGCAGCCAAGATGGCGGCG	-
M15	ZFX_HUMAN.H11MO.1.A	-6	0.000499161	0.383854	0.126755	17	CGCCGCCCCGGGCCGGAGCCGGCCCGGCCCCGGTGGCGCC	CCCCGGCCTCCGCCCCC	-
M15	RXRA_HUMAN.H11MO.0.A	-6	0.000924676	0.711076	0.176107	20	CGCCGCCCCGGGCCGGAGCCGGCCCGGCCCCGGTGGCGCC	CTCTGACCTCTGCCTCCCCC	-
M15	ZN563_HUMAN.H11MO.0.C	-2	0.00114531	0.880743	0.19389	21	CGCCGCCCCGGGCCGGAGCCGGCCCGGCCCCGGTGGCGCC	GGGATCCTCACTGGCAGCTGC	+
M15	PATZ1_HUMAN.H11MO.0.C	-15	0.00168918	1.29898	0.233969	22	CGCCGCCCCGGGCCGGAGCCGGCCCGGCCCCGGTGGCGCC	CCTCCCCCCCCGCCCCCTCCCC	-
M15	KLF6_HUMAN.H11MO.0.A	0	0.00192377	1.47938	0.244257	19	CGCCGCCCCGGGCCGGAGCCGGCCCGGCCCCGGTGGCGCC	GGAAGGGCGGGGCCGGGGG	+
M15	MXI1_HUMAN.H11MO.0.A	-32	0.00210088	1.61558	0.246226	8	CGCCGCCCCGGGCCGGAGCCGGCCCGGCCCCGGTGGCGCC	CCCGCCGCCACGTGC	-
M15	TLX1_HUMAN.H11MO.0.D	-22	0.00294765	2.26674	0.283773	17	CGCCGCCCCGGGCCGGAGCCGGCCCGGCCCCGGTGGCGCC	CCTTGGCAACTTGCCAG	-
M15	KLF3_HUMAN.H11MO.0.B	-6	0.00296666	2.28136	0.283773	19	CGCCGCCCCGGGCCGGAGCCGGCCCGGCCCCGGTGGCGCC	CCCGGCCCCGCCCCTCCCC	-
M15	IRX2_HUMAN.H11MO.0.D	-8	0.00318497	2.44924	0.283773	19	CGCCGCCCCGGGCCGGAGCCGGCCCGGCCCCGGTGGCGCC	CCAACATGCCCACCCATGT	-
M15	GATA1_HUMAN.H11MO.0.A	-28	0.00484253	3.72391	0.341177	12	CGCCGCCCCGGGCCGGAGCCGGCCCGGCCCCGGTGGCGCC	CTGGCGGGGACAGATAAGA	+
M15	ZN589_HUMAN.H11MO.0.D	-5	0.00492637	3.78838	0.341177	16	CGCCGCCCCGGGCCGGAGCCGGCCCGGCCCCGGTGGCGCC	CCCACGGTTACTGCCG	+
M15	NR1D1_HUMAN.H11MO.0.B	-17	0.00555356	4.27069	0.367891	19	CGCCGCCCCGGGCCGGAGCCGGCCCGGCCCCGGTGGCGCC	AGGGAAGTGGGTCAGAAGG	+
M15	USF2_HUMAN.H11MO.0.A	-31	0.00680366	5.23201	0.403561	9	CGCCGCCCCGGGCCGGAGCCGGCCCGGCCCCGGTGGCGCC	CGCCGCGGCCACGTGACCC	-
M15	SP4_HUMAN.H11MO.0.A	-3	0.00695733	5.35019	0.403561	20	CGCCGCCCCGGGCCGGAGCCGGCCCGGCCCCGGTGGCGCC	GGGAAGGGGGCGGGGCCGGG	+
M15	PROX1_HUMAN.H11MO.0.D	-12	0.0071515	5.4995	0.403561	17	CGCCGCCCCGGGCCGGAGCCGGCCCGGCCCCGGTGGCGCC	CCCAACCCGCCTTACCC	-
M15	TAL1_HUMAN.H11MO.0.A	-28	0.00831048	6.39076	0.422067	12	CGCCGCCCCGGGCCGGAGCCGGCCCGGCCCCGGTGGCGCC	CTGGGGGGGGCAGATAAGG	+
M15	ZN341_HUMAN.H11MO.0.C	0	0.00891983	6.85935	0.425308	22	CGCCGCCCCGGGCCGGAGCCGGCCCGGCCCCGGTGGCGCC	GGGGGGGGGGGGAGGGAAGAGC	+
M15	CLOCK_HUMAN.H11MO.0.C	-25	0.0117678	9.04941	0.471831	14	CGCCGCCCCGGGCCGGAGCCGGCCCGGCCCCGGTGGCGCC	TGTTCACGTGTCTG	-
M16	OSR2_HUMAN.H11MO.0.C	-4	0.000112816	0.0867554	0.172187	16	AGCACACCAGAGACAGCGGCACATCGGAGAGCGGAGGCCG	CAGCAGAAGCAGCAGC	-
M16	SP2_HUMAN.H11MO.0.A	-21	0.00049237	0.378632	0.257243	19	AGCACACCAGAGACAGCGGCACATCGGAGAGCGGAGGCCG	GGGGGGGGGGCGGGGCCGGGGG	+
M16	THAP1_HUMAN.H11MO.0.C	-20	0.000616406	0.474016	0.257243	20	AGCACACCAGAGACAGCGGCACATCGGAGAGCGGAGGCCG	GCCCGCAGCCAAGATGGCGGCG	-
M16	SP3_HUMAN.H11MO.0.B	-22	0.00093729	0.720776	0.257243	18	AGCACACCAGAGACAGCGGCACATCGGAGAGCGGAGGCCG	GGGGGGGGGCGGGGCCGGGG	+
M16	KLF3_HUMAN.H11MO.0.B	-22	0.000949867	0.730447	0.257243	18	AGCACACCAGAGACAGCGGCACATCGGAGAGCGGAGGCCG	GGGGAGGGGCGGGGCCGGG	+
M16	SP4_HUMAN.H11MO.0.A	-21	0.00101126	0.777663	0.257243	19	AGCACACCAGAGACAGCGGCACATCGGAGAGCGGAGGCCG	GGGAAGGGGGCGGGGCCGGG	+
M16	ZN341_HUMAN.H11MO.0.C	-15	0.00118992	0.915048	0.259447	22	AGCACACCAGAGACAGCGGCACATCGGAGAGCGGAGGCCG	GGGGGGGGGGGGAGGGAAGAGC	+
M16	ZBT17_HUMAN.H11MO.0.A	-18	0.00188912	1.45273	0.338028	19	AGCACACCAGAGACAGCGGCACATCGGAGAGCGGAGGCCG	GAGGGTGGGGGAGGGGAAG	+
M16	PATZ1_HUMAN.H11MO.0.C	-15	0.00209262	1.60923	0.338028	22	AGCACACCAGAGACAGCGGCACATCGGAGAGCGGAGGCCG	GGGGAGGGGGCGGGGGGGGAGG	+
M16	PURA_HUMAN.H11MO.0.D	-25	0.00224538	1.7267	0.338028	15	AGCACACCAGAGACAGCGGCACATCGGAGAGCGGAGGCCG	GGAAGGGGGGGGCAGGG	+
M16	ZIC2_HUMAN.H11MO.0.D	-1	0.00243622	1.87345	0.338028	15	AGCACACCAGAGACAGCGGCACATCGGAGAGCGGAGGCCG	TCACAGCAGGGGGCC	-
M16	EGR1_HUMAN.H11MO.0.A	-26	0.00330437	2.54106	0.367582	14	AGCACACCAGAGACAGCGGCACATCGGAGAGCGGAGGCCG	GAGGGCGTGGGCGGGGG	+
M16	RFX5_HUMAN.H11MO.0.A	-2	0.00350096	2.69224	0.367582	20	AGCACACCAGAGACAGCGGCACATCGGAGAGCGGAGGCCG	GTCAGCTGTTGCTAGGCAGA	+
M16	VEZF1_HUMAN.H11MO.0.C	-20	0.00361257	2.77807	0.367582	20	AGCACACCAGAGACAGCGGCACATCGGAGAGCGGAGGCCG	GGGGAGGGGGGAGGGGGAGGGG	+
M16	KLF6_HUMAN.H11MO.0.A	-17	0.00421728	3.24309	0.394225	19	AGCACACCAGAGACAGCGGCACATCGGAGAGCGGAGGCCG	GGAAGGGCGGGGCCGGGGG	+
M16	ZN563_HUMAN.H11MO.0.C	-20	0.00439101	3.37668	0.394225	20	AGCACACCAGAGACAGCGGCACATCGGAGAGCGGAGGCCG	GCAGCTGCCAGTGAGGATCCC	-
M16	SP1_HUMAN.H11MO.1.A	-25	0.00502888	3.86721	0.426411	14	AGCACACCAGAGACAGCGGCACATCGGAGAGCGGAGGCCG	GGGGGGCGGGGCCG	+
M16	PAX5_HUMAN.H11MO.0.A	-21	0.00574341	4.41668	0.461366	19	AGCACACCAGAGACAGCGGCACATCGGAGAGCGGAGGCCG	GCCTGGGCAGCAGAGCGTGAC	+
M16	MAZ_HUMAN.H11MO.0.A	-18	0.00653304	5.02391	0.477649	22	AGCACACCAGAGACAGCGGCACATCGGAGAGCGGAGGCCG	GGGGGAGGGGGGGGGGGGGGGG	+
M16	EGR2_HUMAN.H11MO.0.A	-24	0.00670323	5.15478	0.477649	16	AGCACACCAGAGACAGCGGCACATCGGAGAGCGGAGGCCG	GGGGGGGTGTGGGAGGGG	+
M16	IRX2_HUMAN.H11MO.0.D	-21	0.00688497	5.29454	0.477649	19	AGCACACCAGAGACAGCGGCACATCGGAGAGCGGAGGCCG	ACATGGGTGGGCATGTTGG	+
M16	TCF7_HUMAN.H11MO.0.A	1	0.00772154	5.93786	0.491046	15	AGCACACCAGAGACAGCGGCACATCGGAGAGCGGAGGCCG	AACCACATCAAAGGAA	+
M16	TFCP2_HUMAN.H11MO.0.D	5	0.00772154	5.93786	0.491046	11	AGCACACCAGAGACAGCGGCACATCGGAGAGCGGAGGCCG	GCCTGAACTGGCCAGA	+
M17	SP3_HUMAN.H11MO.0.B	-1	3.22668e-05	0.0248132	0.0487262	20	GCGACGGGCCCGCGCTCGGGGCCCACCGGAAGCGAGGCCG	GGGGGGGGGCGGGGCCGGGG	+
M17	SP2_HUMAN.H11MO.0.A	1	8.25088e-05	0.0634493	0.0622983	21	GCGACGGGCCCGCGCTCGGGGCCCACCGGAAGCGAGGCCG	GGGGGGGGGGCGGGGCCGGGGG	+
M17	ZFX_HUMAN.H11MO.1.A	-2	0.00026158	0.201155	0.103024	17	GCGACGGGCCCGCGCTCGGGGCCCACCGGAAGCGAGGCCG	CCCCGGCCTCCGCCCCC	-
M17	KLF6_HUMAN.H11MO.0.A	-2	0.000272892	0.209854	0.103024	19	GCGACGGGCCCGCGCTCGGGGCCCACCGGAAGCGAGGCCG	GGAAGGGCGGGGCCGGGGG	+
M17	PATZ1_HUMAN.H11MO.0.C	1	0.000522658	0.401924	0.131544	21	GCGACGGGCCCGCGCTCGGGGCCCACCGGAAGCGAGGCCG	GGGGAGGGGGCGGGGGGGGAGG	+
M17	KLF3_HUMAN.H11MO.0.B	0	0.000808015	0.621364	0.160293	19	GCGACGGGCCCGCGCTCGGGGCCCACCGGAAGCGAGGCCG	GGGGAGGGGCGGGGCCGGG	+
M17	THAP1_HUMAN.H11MO.0.C	-1	0.000849176	0.653017	0.160293	22	GCGACGGGCCCGCGCTCGGGGCCCACCGGAAGCGAGGCCG	GCCCGCAGCCAAGATGGCGGCG	-
M17	THA_HUMAN.H11MO.0.C	-21	0.000983838	0.756571	0.165077	17	GCGACGGGCCCGCGCTCGGGGCCCACCGGAAGCGAGGCCG	CTGACCTGAAGTGACCC	-
M17	PAX8_HUMAN.H11MO.0.D	-10	0.0015124	1.16304	0.207626	14	GCGACGGGCCCGCGCTCGGGGCCCACCGGAAGCGAGGCCG	CCCGCTTCAGTGAC	-
M17	IRX2_HUMAN.H11MO.0.D	0	0.00180926	1.39132	0.210167	19	GCGACGGGCCCGCGCTCGGGGCCCACCGGAAGCGAGGCCG	CCAACATGCCCACCCATGT	-
M17	MXI1_HUMAN.H11MO.0.A	0	0.0021947	1.68773	0.222493	15	GCGACGGGCCCGCGCTCGGGGCCCACCGGAAGCGAGGCCG	CCCGCCGCCACGTGC	-
M17	ZN563_HUMAN.H11MO.0.C	-3	0.00221004	1.69952	0.222493	21	GCGACGGGCCCGCGCTCGGGGCCCACCGGAAGCGAGGCCG	GCAGCTGCCAGTGAGGATCCC	-
M17	RXRA_HUMAN.H11MO.0.A	-13	0.00256492	1.97243	0.242081	20	GCGACGGGCCCGCGCTCGGGGCCCACCGGAAGCGAGGCCG	GGGGGAGGCAGAGGTCAGAG	+
M17	BHE41_HUMAN.H11MO.0.D	-1	0.00313864	2.41361	0.246722	20	GCGACGGGCCCGCGCTCGGGGCCCACCGGAAGCGAGGCCG	ACCGGGTCACGTGCAGAAGG	+
M17	CLOCK_HUMAN.H11MO.0.C	-4	0.00324565	2.4959	0.246722	14	GCGACGGGCCCGCGCTCGGGGCCCACCGGAAGCGAGGCCG	CAGACACGTGAACA	+
M17	SP4_HUMAN.H11MO.0.A	0	0.00335511	2.58008	0.246722	20	GCGACGGGCCCGCGCTCGGGGCCCACCGGAAGCGAGGCCG	GGGAAGGGGGCGGGGCCGGG	+
M17	TLX1_HUMAN.H11MO.0.D	-4	0.00359438	2.76408	0.246722	17	GCGACGGGCCCGCGCTCGGGGCCCACCGGAAGCGAGGCCG	CTGGCAAGTTGCCAAGG	+
M17	RARG_HUMAN.H11MO.2.D	7	0.00409105	3.14602	0.25063	13	GCGACGGGCCCGCGCTCGGGGCCCACCGGAAGCGAGGCCG	GTGACCTCTGGGTGACCCCC	-
M17	PROX1_HUMAN.H11MO.0.D	-17	0.00415608	3.19603	0.25063	17	GCGACGGGCCCGCGCTCGGGGCCCACCGGAAGCGAGGCCG	GGGTAAGGCGGGTTGGG	+
M17	BHE23_HUMAN.H11MO.0.D	-22	0.00448116	3.44601	0.25063	12	GCGACGGGCCCGCGCTCGGGGCCCACCGGAAGCGAGGCCG	CCACCATATGCT	-
M17	GATA1_HUMAN.H11MO.0.A	7	0.00582066	4.47609	0.287993	12	GCGACGGGCCCGCGCTCGGGGCCCACCGGAAGCGAGGCCG	TCTTATCTGTCCCCGCCAG	-
M17	ZN341_HUMAN.H11MO.0.C	-13	0.00586844	4.51283	0.287993	22	GCGACGGGCCCGCGCTCGGGGCCCACCGGAAGCGAGGCCG	GGGGGGGGGGGGAGGGAAGAGC	+
M17	NR1D1_HUMAN.H11MO.0.B	-5	0.00621708	4.78093	0.287993	19	GCGACGGGCCCGCGCTCGGGGCCCACCGGAAGCGAGGCCG	AGGGAAGTGGGTCAGAAGG	+
M17	USF2_HUMAN.H11MO.0.A	-4	0.00621708	4.78093	0.287993	19	GCGACGGGCCCGCGCTCGGGGCCCACCGGAAGCGAGGCCG	GGGTCACGTGGCCGCGGCG	+
M17	ZN589_HUMAN.H11MO.0.D	-21	0.00629346	4.83967	0.287993	16	GCGACGGGCCCGCGCTCGGGGCCCACCGGAAGCGAGGCCG	CCCACGGTTACTGCCG	+
M17	NR1H4_HUMAN.H11MO.0.B	0	0.0070861	5.44921	0.289209	19	GCGACGGGCCCGCGCTCGGGGCCCACCGGAAGCGAGGCCG	CCTCGGGGTCATTGACCCC	-
M17	TAL1_HUMAN.H11MO.0.A	7	0.0070861	5.44921	0.289209	12	GCGACGGGCCCGCGCTCGGGGCCCACCGGAAGCGAGGCCG	CCTTATCTGCCCCCCCCAG	-
M17	NR1H3_HUMAN.H11MO.0.B	-22	0.00806654	6.20317	0.312341	18	GCGACGGGCCCGCGCTCGGGGCCCACCGGAAGCGAGGCCG	TGACCTGCAGTGACCTCTG	-
M17	HES1_HUMAN.H11MO.0.D	-5	0.00915885	7.04315	0.329749	13	GCGACGGGCCCGCGCTCGGGGCCCACCGGAAGCGAGGCCG	GGGCTCGTGGCGG	-
M17	ZN554_HUMAN.H11MO.0.C	-3	0.00997033	7.66719	0.350144	20	GCGACGGGCCCGCGCTCGGGGCCCACCGGAAGCGAGGCCG	GCTGAGCCATGTGGGGTGCT	+
M17	MAZ_HUMAN.H11MO.0.A	-3	0.0106199	8.1667	0.354594	22	GCGACGGGCCCGCGCTCGGGGCCCACCGGAAGCGAGGCCG	GGGGGAGGGGGGGGGGGGGGGG	+
M17	HESX1_HUMAN.H11MO.0.D	-2	0.0111062	8.54065	0.354594	16	GCGACGGGCCCGCGCTCGGGGCCCACCGGAAGCGAGGCCG	ATCCGGCACGTGGCCT	+
M17	ZF64A_HUMAN.H11MO.0.D	-4	0.0111062	8.54065	0.354594	16	GCGACGGGCCCGCGCTCGGGGCCCACCGGAAGCGAGGCCG	GGGGCCCGGGAACCTG	+
M17	VEZF1_HUMAN.H11MO.0.C	-18	0.0112532	8.65374	0.354594	22	GCGACGGGCCCGCGCTCGGGGCCCACCGGAAGCGAGGCCG	GGGGAGGGGGGAGGGGGAGGGG	+
M17	ZN350_HUMAN.H11MO.1.D	0	0.0135012	10.3824	0.399768	24	GCGACGGGCCCGCGCTCGGGGCCCACCGGAAGCGAGGCCG	ACGGGGCGCAGGGATTTGTTGCCC	+
M17	Z324A_HUMAN.H11MO.0.C	-2	0.0146596	11.2732	0.409954	23	GCGACGGGCCCGCGCTCGGGGCCCACCGGAAGCGAGGCCG	TGGCAGCAAAGGATGGTTTGATA	-
M17	PURA_HUMAN.H11MO.0.D	3	0.0163752	12.5926	0.43041	14	GCGACGGGCCCGCGCTCGGGGCCCACCGGAAGCGAGGCCG	GGAAGGGGGGGGCAGGG	+
M17	PTF1A_HUMAN.H11MO.0.B	6	0.0168511	12.9585	0.43041	12	GCGACGGGCCCGCGCTCGGGGCCCACCGGAAGCGAGGCCG	CCAGCTGCCCCCTTTCCC	+
M17	COT1_HUMAN.H11MO.0.C	-4	0.0186321	14.3281	0.453813	17	GCGACGGGCCCGCGCTCGGGGCCCACCGGAAGCGAGGCCG	GGGGTCAGAGGTCAGGG	+
M17	RARA_HUMAN.H11MO.2.A	6	0.0186321	14.3281	0.453813	11	GCGACGGGCCCGCGCTCGGGGCCCACCGGAAGCGAGGCCG	AGGTCACCGAGAGGTCA	+
M18	SP3_HUMAN.H11MO.0.B	-7	1.72729e-05	0.0132829	0.0217335	20	TCACGGGGGGGGACCCCGCCCCGCCCCGGGCGCGGGCCGC	CCCCGGCCCCGCCCCCCCCC	-
M18	SP2_HUMAN.H11MO.0.A	-6	2.8631e-05	0.0220172	0.0217335	22	TCACGGGGGGGGACCCCGCCCCGCCCCGGGCGCGGGCCGC	CCCCCGGCCCCGCCCCCCCCCC	-
M18	THAP1_HUMAN.H11MO.0.C	-17	6.97419e-05	0.0536315	0.0352936	22	TCACGGGGGGGGACCCCGCCCCGCCCCGGGCGCGGGCCGC	GCCCGCAGCCAAGATGGCGGCG	-
M18	KLF3_HUMAN.H11MO.0.B	-8	0.000327419	0.251785	0.118864	19	TCACGGGGGGGGACCCCGCCCCGCCCCGGGCGCGGGCCGC	CCCGGCCCCGCCCCTCCCC	-
M18	PATZ1_HUMAN.H11MO.0.C	-6	0.000610048	0.469127	0.118864	22	TCACGGGGGGGGACCCCGCCCCGCCCCGGGCGCGGGCCGC	CCTCCCCCCCCGCCCCCTCCCC	-
M18	ZFX_HUMAN.H11MO.1.A	-13	0.00079387	0.610486	0.118864	17	TCACGGGGGGGGACCCCGCCCCGCCCCGGGCGCGGGCCGC	CCCCGGCCTCCGCCCCC	-
M18	IRX2_HUMAN.H11MO.0.D	-10	0.000834096	0.641419	0.118864	19	TCACGGGGGGGGACCCCGCCCCGCCCCGGGCGCGGGCCGC	CCAACATGCCCACCCATGT	-
M18	KLF6_HUMAN.H11MO.0.A	-12	0.000834096	0.641419	0.118864	19	TCACGGGGGGGGACCCCGCCCCGCCCCGGGCGCGGGCCGC	CCCCCGGCCCCGCCCTTCC	-
M18	PROX1_HUMAN.H11MO.0.D	-9	0.000861233	0.662289	0.118864	17	TCACGGGGGGGGACCCCGCCCCGCCCCGGGCGCGGGCCGC	CCCAACCCGCCTTACCC	-
M18	RXRA_HUMAN.H11MO.0.A	-7	0.00153212	1.1782	0.155069	20	TCACGGGGGGGGACCCCGCCCCGCCCCGGGCGCGGGCCGC	CTCTGACCTCTGCCTCCCCC	-
M18	ZN341_HUMAN.H11MO.0.C	-6	0.00221566	1.70384	0.210236	22	TCACGGGGGGGGACCCCGCCCCGCCCCGGGCGCGGGCCGC	GCTCTTCCCTCCCCCCCCCCCC	-
M18	SP4_HUMAN.H11MO.0.A	-8	0.00285924	2.19875	0.241158	20	TCACGGGGGGGGACCCCGCCCCGCCCCGGGCGCGGGCCGC	CCCGGCCCCGCCCCCTTCCC	-
M18	ZN563_HUMAN.H11MO.0.C	-19	0.00340302	2.61692	0.25838	21	TCACGGGGGGGGACCCCGCCCCGCCCCGGGCGCGGGCCGC	GCAGCTGCCAGTGAGGATCCC	-
M18	MXI1_HUMAN.H11MO.0.A	-16	0.00340381	2.61753	0.25838	15	TCACGGGGGGGGACCCCGCCCCGCCCCGGGCGCGGGCCGC	CCCGCCGCCACGTGC	-
M18	VEZF1_HUMAN.H11MO.0.C	-18	0.00419983	3.22967	0.303624	22	TCACGGGGGGGGACCCCGCCCCGCCCCGGGCGCGGGCCGC	CCCCTCCCCCTCCCCCCTCCCC	-
M18	PURA_HUMAN.H11MO.0.D	-14	0.00579525	4.45654	0.366593	17	TCACGGGGGGGGACCCCGCCCCGCCCCGGGCGCGGGCCGC	CCCTGCCCCCCCCTTCC	-
M18	TLX1_HUMAN.H11MO.0.D	-13	0.00579525	4.45654	0.366593	17	TCACGGGGGGGGACCCCGCCCCGCCCCGGGCGCGGGCCGC	CCTTGGCAACTTGCCAG	-
M18	GATA1_HUMAN.H11MO.0.A	7	0.00652436	5.01724	0.396207	12	TCACGGGGGGGGACCCCGCCCCGCCCCGGGCGCGGGCCGC	TCTTATCTGTCCCCGCCAG	-
M18	ZBT17_HUMAN.H11MO.0.A	-15	0.00696968	5.35969	0.400914	19	TCACGGGGGGGGACCCCGCCCCGCCCCGGGCGCGGGCCGC	CTTCCCCTCCCCCACCCTC	-
M18	THA_HUMAN.H11MO.0.C	-21	0.00716785	5.51208	0.400914	17	TCACGGGGGGGGACCCCGCCCCGCCCCGGGCGCGGGCCGC	CTGACCTGAAGTGACCC	-
M18	SRBP2_HUMAN.H11MO.0.B	-13	0.0076372	5.87301	0.400914	13	TCACGGGGGGGGACCCCGCCCCGCCCCGGGCGCGGGCCGC	CCTCACCCCACCC	-
M18	RARG_HUMAN.H11MO.2.D	-27	0.00765819	5.88915	0.400914	13	TCACGGGGGGGGACCCCGCCCCGCCCCGGGCGCGGGCCGC	GGGGGTCACCCAGAGGTCAC	+
M18	ZN589_HUMAN.H11MO.0.D	-23	0.00820585	6.3103	0.415266	16	TCACGGGGGGGGACCCCGCCCCGCCCCGGGCGCGGGCCGC	CCCACGGTTACTGCCG	+
M18	MAFA_HUMAN.H11MO.0.D	-18	0.00877314	6.74654	0.426695	21	TCACGGGGGGGGACCCCGCCCCGCCCCGGGCGCGGGCCGC	CGAAGGCTGCGGGGTCAGCAC	-
M18	MAZ_HUMAN.H11MO.0.A	-12	0.00927246	7.13053	0.426695	22	TCACGGGGGGGGACCCCGCCCCGCCCCGGGCGCGGGCCGC	CCCCCCCCCCCCCCCCTCCCCC	-
M18	EGR1_HUMAN.H11MO.0.A	-12	0.0094667	7.27989	0.426695	17	TCACGGGGGGGGACCCCGCCCCGCCCCGGGCGCGGGCCGC	CCCCCGCCCACGCCCTC	-
M18	NR1D1_HUMAN.H11MO.0.B	-11	0.0096496	7.42054	0.426695	19	TCACGGGGGGGGACCCCGCCCCGCCCCGGGCGCGGGCCGC	CCTTCTGACCCACTTCCCT	-
M18	Z324A_HUMAN.H11MO.0.C	-8	0.0102282	7.86546	0.426893	23	TCACGGGGGGGGACCCCGCCCCGCCCCGGGCGCGGGCCGC	TATCAAACCATCCTTTGCTGCCA	+
M19	SP3_HUMAN.H11MO.0.B	-16	1.13398e-05	0.00872031	0.0171128	20	GGGCGCCCGGGACGGGGCCCGCGCGGGCCCCCGCCGGGCG	CCCCGGCCCCGCCCCCCCCC	-
M19	ZN563_HUMAN.H11MO.0.C	-13	4.36341e-05	0.0335546	0.0255049	21	GGGCGCCCGGGACGGGGCCCGCGCGGGCCCCCGCCGGGCG	GGGATCCTCACTGGCAGCTGC	+
M19	SP2_HUMAN.H11MO.0.A	-2	5.07025e-05	0.0389902	0.0255049	22	GGGCGCCCGGGACGGGGCCCGCGCGGGCCCCCGCCGGGCG	GGGGGGGGGGCGGGGCCGGGGG	+
M19	KLF3_HUMAN.H11MO.0.B	-6	0.000108663	0.0835618	0.0307276	19	GGGCGCCCGGGACGGGGCCCGCGCGGGCCCCCGCCGGGCG	CCCGGCCCCGCCCCTCCCC	-
M19	ZFX_HUMAN.H11MO.1.A	-6	0.000157005	0.120737	0.0307276	17	GGGCGCCCGGGACGGGGCCCGCGCGGGCCCCCGCCGGGCG	GGGGGCGGAGGCCGGGG	+
M19	RXRA_HUMAN.H11MO.0.A	-12	0.000192001	0.147648	0.0307276	20	GGGCGCCCGGGACGGGGCCCGCGCGGGCCCCCGCCGGGCG	CTCTGACCTCTGCCTCCCCC	-
M19	TLX1_HUMAN.H11MO.0.D	-6	0.00020508	0.157707	0.0307276	17	GGGCGCCCGGGACGGGGCCCGCGCGGGCCCCCGCCGGGCG	CTGGCAAGTTGCCAAGG	+
M19	THAP1_HUMAN.H11MO.0.C	-10	0.000255894	0.196783	0.0321806	22	GGGCGCCCGGGACGGGGCCCGCGCGGGCCCCCGCCGGGCG	GCCCGCAGCCAAGATGGCGGCG	-
M19	KLF6_HUMAN.H11MO.0.A	-4	0.000344214	0.264701	0.0371036	19	GGGCGCCCGGGACGGGGCCCGCGCGGGCCCCCGCCGGGCG	CCCCCGGCCCCGCCCTTCC	-
M19	PATZ1_HUMAN.H11MO.0.C	-9	0.00045794	0.352156	0.0460715	22	GGGCGCCCGGGACGGGGCCCGCGCGGGCCCCCGCCGGGCG	CCTCCCCCCCCGCCCCCTCCCC	-
M19	ZN341_HUMAN.H11MO.0.C	-10	0.0006527	0.501926	0.0615615	22	GGGCGCCCGGGACGGGGCCCGCGCGGGCCCCCGCCGGGCG	GCTCTTCCCTCCCCCCCCCCCC	-
M19	IRX2_HUMAN.H11MO.0.D	-9	0.00126881	0.975713	0.105417	19	GGGCGCCCGGGACGGGGCCCGCGCGGGCCCCCGCCGGGCG	CCAACATGCCCACCCATGT	-
M19	PURA_HUMAN.H11MO.0.D	-12	0.00139709	1.07436	0.105417	17	GGGCGCCCGGGACGGGGCCCGCGCGGGCCCCCGCCGGGCG	CCCTGCCCCCCCCTTCC	-
M19	TFCP2_HUMAN.H11MO.0.D	-12	0.00231082	1.77702	0.166059	16	GGGCGCCCGGGACGGGGCCCGCGCGGGCCCCCGCCGGGCG	TCTGGCCAGTTCAGGC	-
M19	THA_HUMAN.H11MO.0.C	-3	0.00258807	1.99022	0.177529	17	GGGCGCCCGGGACGGGGCCCGCGCGGGCCCCCGCCGGGCG	CTGACCTGAAGTGACCC	-
M19	SP4_HUMAN.H11MO.0.A	-8	0.00313212	2.4086	0.198662	20	GGGCGCCCGGGACGGGGCCCGCGCGGGCCCCCGCCGGGCG	GGGAAGGGGGCGGGGCCGGG	+
M19	ZN589_HUMAN.H11MO.0.D	-17	0.00315944	2.42961	0.198662	16	GGGCGCCCGGGACGGGGCCCGCGCGGGCCCCCGCCGGGCG	CCCACGGTTACTGCCG	+
M19	TAL1_HUMAN.H11MO.0.A	8	0.00369563	2.84194	0.206189	11	GGGCGCCCGGGACGGGGCCCGCGCGGGCCCCCGCCGGGCG	CCTTATCTGCCCCCCCCAG	-
M19	PROX1_HUMAN.H11MO.0.D	-17	0.00375672	2.88892	0.206189	17	GGGCGCCCGGGACGGGGCCCGCGCGGGCCCCCGCCGGGCG	CCCAACCCGCCTTACCC	-
M19	RARG_HUMAN.H11MO.2.D	-13	0.00382956	2.94493	0.206189	20	GGGCGCCCGGGACGGGGCCCGCGCGGGCCCCCGCCGGGCG	GTGACCTCTGGGTGACCCCC	-
M19	VEZF1_HUMAN.H11MO.0.C	-12	0.00392591	3.01902	0.206189	22	GGGCGCCCGGGACGGGGCCCGCGCGGGCCCCCGCCGGGCG	CCCCTCCCCCTCCCCCCTCCCC	-
M19	NR1H4_HUMAN.H11MO.0.B	-3	0.00593472	4.5638	0.263413	19	GGGCGCCCGGGACGGGGCCCGCGCGGGCCCCCGCCGGGCG	CCTCGGGGTCATTGACCCC	-
M19	GATA1_HUMAN.H11MO.0.A	8	0.00593472	4.5638	0.263413	11	GGGCGCCCGGGACGGGGCCCGCGCGGGCCCCCGCCGGGCG	TCTTATCTGTCCCCGCCAG	-
M19	NR1D1_HUMAN.H11MO.0.B	-7	0.00677515	5.21009	0.269061	19	GGGCGCCCGGGACGGGGCCCGCGCGGGCCCCCGCCGGGCG	AGGGAAGTGGGTCAGAAGG	+
M19	MAZ_HUMAN.H11MO.0.A	-10	0.00726287	5.58515	0.281034	22	GGGCGCCCGGGACGGGGCCCGCGCGGGCCCCCGCCGGGCG	CCCCCCCCCCCCCCCCTCCCCC	-
M19	EGR1_HUMAN.H11MO.0.A	-15	0.00824692	6.34189	0.303545	17	GGGCGCCCGGGACGGGGCCCGCGCGGGCCCCCGCCGGGCG	CCCCCGCCCACGCCCTC	-
M19	NR1H3_HUMAN.H11MO.0.B	-14	0.00938191	7.21469	0.32926	19	GGGCGCCCGGGACGGGGCCCGCGCGGGCCCCCGCCGGGCG	TGACCTGCAGTGACCTCTG	-
M19	EGR2_HUMAN.H11MO.0.A	-16	0.00980915	7.54324	0.335471	18	GGGCGCCCGGGACGGGGCCCGCGCGGGCCCCCGCCGGGCG	CCCCTCCCACACCCCCCC	-
M19	MXI1_HUMAN.H11MO.0.A	-2	0.0103351	7.94768	0.339056	15	GGGCGCCCGGGACGGGGCCCGCGCGGGCCCCCGCCGGGCG	CCCGCCGCCACGTGC	-
M19	MAFA_HUMAN.H11MO.0.D	-12	0.0112462	8.64833	0.361097	21	GGGCGCCCGGGACGGGGCCCGCGCGGGCCCCCGCCGGGCG	CGAAGGCTGCGGGGTCAGCAC	-
M19	SMAD3_HUMAN.H11MO.0.B	-21	0.0114881	8.83434	0.361179	12	GGGCGCCCGGGACGGGGCCCGCGCGGGCCCCCGCCGGGCG	CTCTGTCACCTG	+
M19	USF2_HUMAN.H11MO.0.A	-31	0.0121033	9.30746	0.372756	9	GGGCGCCCGGGACGGGGCCCGCGCGGGCCCCCGCCGGGCG	CGCCGCGGCCACGTGACCC	-
M19	RFX1_HUMAN.H11MO.0.B	-5	0.0138661	10.663	0.410298	22	GGGCGCCCGGGACGGGGCCCGCGCGGGCCCCCGCCGGGCG	CCGTCGCCATGGCAACCGGGGC	-
M19	ZN554_HUMAN.H11MO.0.C	-10	0.0145082	11.1568	0.413099	20	GGGCGCCCGGGACGGGGCCCGCGCGGGCCCCCGCCGGGCG	GCTGAGCCATGTGGGGTGCT	+
M19	ZN667_HUMAN.H11MO.0.C	-14	0.0155351	11.9465	0.426252	19	GGGCGCCCGGGACGGGGCCCGCGCGGGCCCCCGCCGGGCG	GTGGCCTTAAAAGCTCAGC	+
M19	ZBT17_HUMAN.H11MO.0.A	-13	0.0165223	12.7057	0.437433	19	GGGCGCCCGGGACGGGGCCCGCGCGGGCCCCCGCCGGGCG	CTTCCCCTCCCCCACCCTC	-
M19	RARG_HUMAN.H11MO.0.B	6	0.0175496	13.4957	0.456621	12	GGGCGCCCGGGACGGGGCCCGCGCGGGCCCCCGCCGGGCG	AGGTCAGAGTGACCTGGG	+
M19	CLOCK_HUMAN.H11MO.0.C	-1	0.0184517	14.1894	0.469607	14	GGGCGCCCGGGACGGGGCCCGCGCGGGCCCCCGCCGGGCG	TGTTCACGTGTCTG	-
M19	GATA2_HUMAN.H11MO.0.A	8	0.0186711	14.3581	0.469607	11	GGGCGCCCGGGACGGGGCCCGCGCGGGCCCCCGCCGGGCG	CCTTATCTCCACCCCCCAG	-
M19	BHE41_HUMAN.H11MO.0.D	-20	0.0195424	15.0281	0.475212	20	GGGCGCCCGGGACGGGGCCCGCGCGGGCCCCCGCCGGGCG	ACCGGGTCACGTGCAGAAGG	+
M19	PLAG1_HUMAN.H11MO.0.D	-15	0.0197037	15.1521	0.475212	17	GGGCGCCCGGGACGGGGCCCGCGCGGGCCCCCGCCGGGCG	CCCCTCCTGATGCCCCC	-
M21	SP3_HUMAN.H11MO.0.B	0	0.000192961	0.148387	0.138818	20	CCGCGCCCCCGCCCCACACTGCACCAACAACCAACACAAA	CCCCGGCCCCGCCCCCCCCC	-
M21	KLF3_HUMAN.H11MO.0.B	-1	0.000356523	0.274166	0.138818	19	CCGCGCCCCCGCCCCACACTGCACCAACAACCAACACAAA	CCCGGCCCCGCCCCTCCCC	-
M21	KLF1_HUMAN.H11MO.0.A	-1	0.000486519	0.374133	0.138818	14	CCGCGCCCCCGCCCCACACTGCACCAACAACCAACACAAA	CCCGGCCCCGCCCC	-
M21	ASCL1_HUMAN.H11MO.0.A	-3	0.000563832	0.433587	0.138818	14	CCGCGCCCCCGCCCCACACTGCACCAACAACCAACACAAA	CTGCACCTGCTCCC	+
M21	CTCFL_HUMAN.H11MO.0.A	0	0.000587488	0.451779	0.138818	17	CCGCGCCCCCGCCCCACACTGCACCAACAACCAACACAAA	CGGCGCCCCCTGGCGGC	-
M21	SP2_HUMAN.H11MO.0.A	1	0.00065315	0.502272	0.138818	21	CCGCGCCCCCGCCCCACACTGCACCAACAACCAACACAAA	CCCCCGGCCCCGCCCCCCCCCC	-
M21	VEZF1_HUMAN.H11MO.0.C	0	0.000689839	0.530487	0.138818	22	CCGCGCCCCCGCCCCACACTGCACCAACAACCAACACAAA	CCCCTCCCCCTCCCCCCTCCCC	-
M21	SP1_HUMAN.H11MO.1.A	-3	0.000810661	0.623399	0.138818	14	CCGCGCCCCCGCCCCACACTGCACCAACAACCAACACAAA	CGGCCCCGCCCCCC	-
M21	SP4_HUMAN.H11MO.1.A	-3	0.000893963	0.687458	0.138818	16	CCGCGCCCCCGCCCCACACTGCACCAACAACCAACACAAA	CGGCCCCGCCCCCTCC	-
M21	MAZ_HUMAN.H11MO.1.A	-5	0.000989955	0.761275	0.138818	11	CCGCGCCCCCGCCCCACACTGCACCAACAACCAACACAAA	CCCCCTCCCTC	-
M21	SP2_HUMAN.H11MO.1.B	-5	0.00109916	0.845251	0.138818	12	CCGCGCCCCCGCCCCACACTGCACCAACAACCAACACAAA	GCCCCGCCCCCT	-
M21	ZN341_HUMAN.H11MO.0.C	-2	0.00118239	0.909259	0.138818	22	CCGCGCCCCCGCCCCACACTGCACCAACAACCAACACAAA	GCTCTTCCCTCCCCCCCCCCCC	-
M21	ZFX_HUMAN.H11MO.1.A	0	0.00148921	1.1452	0.138818	17	CCGCGCCCCCGCCCCACACTGCACCAACAACCAACACAAA	CCCCGGCCTCCGCCCCC	-
M21	KLF6_HUMAN.H11MO.0.A	1	0.00153976	1.18407	0.138818	18	CCGCGCCCCCGCCCCACACTGCACCAACAACCAACACAAA	CCCCCGGCCCCGCCCTTCC	-
M21	EGR2_HUMAN.H11MO.1.A	1	0.00157514	1.21128	0.138818	15	CCGCGCCCCCGCCCCACACTGCACCAACAACCAACACAAA	CCCCCGCCCACGCCCC	-
M21	MAFA_HUMAN.H11MO.0.D	-9	0.00163167	1.25476	0.138818	21	CCGCGCCCCCGCCCCACACTGCACCAACAACCAACACAAA	GTGCTGACCCCGCAGCCTTCG	+
M21	EGR4_HUMAN.H11MO.0.D	-6	0.00170274	1.30941	0.138818	11	CCGCGCCCCCGCCCCACACTGCACCAACAACCAACACAAA	GCCCTGCCGCC	-
M21	EGR2_HUMAN.H11MO.0.A	0	0.00170522	1.31131	0.138818	18	CCGCGCCCCCGCCCCACACTGCACCAACAACCAACACAAA	CCCCTCCCACACCCCCCC	-
M21	KLF5_HUMAN.H11MO.0.A	-1	0.00175364	1.34855	0.138818	14	CCGCGCCCCCGCCCCACACTGCACCAACAACCAACACAAA	CCCAGCCCCACCCT	-
M21	KLF13_HUMAN.H11MO.0.D	-1	0.00198138	1.52368	0.143904	11	CCGCGCCCCCGCCCCACACTGCACCAACAACCAACACAAA	CACGCCCCCCT	-
M21	KLF9_HUMAN.H11MO.0.C	2	0.00210458	1.61842	0.143904	13	CCGCGCCCCCGCCCCACACTGCACCAACAACCAACACAAA	GGCCACGCCCCCTCC	-
M21	PATZ1_HUMAN.H11MO.0.C	-3	0.00210492	1.61869	0.143904	22	CCGCGCCCCCGCCCCACACTGCACCAACAACCAACACAAA	CCTCCCCCCCCGCCCCCTCCCC	-
M21	EGR1_HUMAN.H11MO.0.A	1	0.00226442	1.74134	0.147781	16	CCGCGCCCCCGCCCCACACTGCACCAACAACCAACACAAA	CCCCCGCCCACGCCCTC	-
M21	SP4_HUMAN.H11MO.0.A	-1	0.00244919	1.88343	0.147781	20	CCGCGCCCCCGCCCCACACTGCACCAACAACCAACACAAA	CCCGGCCCCGCCCCCTTCCC	-
M21	THAP1_HUMAN.H11MO.0.C	-4	0.0024564	1.88897	0.147781	22	CCGCGCCCCCGCCCCACACTGCACCAACAACCAACACAAA	GCCCGCAGCCAAGATGGCGGCG	-
M21	ARNT2_HUMAN.H11MO.0.D	-1	0.00306017	2.35327	0.173853	12	CCGCGCCCCCGCCCCACACTGCACCAACAACCAACACAAA	GCCTCCCACGCC	-
M21	TBX15_HUMAN.H11MO.0.D	-5	0.00316496	2.43385	0.173853	19	CCGCGCCCCCGCCCCACACTGCACCAACAACCAACACAAA	CCCCCACCCCCCCCCCCCC	-
M21	KLF16_HUMAN.H11MO.0.D	-6	0.00334158	2.56967	0.173853	19	CCGCGCCCCCGCCCCACACTGCACCAACAACCAACACAAA	CCCCCCCCCCCCCGCCCCC	-
M21	OSR2_HUMAN.H11MO.0.C	-2	0.00346772	2.66667	0.173853	16	CCGCGCCCCCGCCCCACACTGCACCAACAACCAACACAAA	GCTGCTGCTTCTGCTG	+
M21	TAF1_HUMAN.H11MO.0.A	-6	0.00346772	2.66667	0.173853	16	CCGCGCCCCCGCCCCACACTGCACCAACAACCAACACAAA	CCGCCGCCGCCATCTT	-
M21	PURA_HUMAN.H11MO.0.D	-6	0.00361389	2.77908	0.175336	17	CCGCGCCCCCGCCCCACACTGCACCAACAACCAACACAAA	CCCTGCCCCCCCCTTCC	-
M21	WT1_HUMAN.H11MO.0.C	0	0.0039315	3.02332	0.179889	20	CCGCGCCCCCGCCCCACACTGCACCAACAACCAACACAAA	CCCCCCCTCCTCCCCCGCCC	-
M21	ZN148_HUMAN.H11MO.0.D	0	0.00394692	3.03518	0.179889	15	CCGCGCCCCCGCCCCACACTGCACCAACAACCAACACAAA	CCCCTCCCCCACCCC	-
M21	KLF12_HUMAN.H11MO.0.C	-5	0.00413446	3.1794	0.182894	11	CCGCGCCCCCGCCCCACACTGCACCAACAACCAACACAAA	GCCCCGCCCCT	-
M21	PROX1_HUMAN.H11MO.0.D	-2	0.0045447	3.49488	0.195298	17	CCGCGCCCCCGCCCCACACTGCACCAACAACCAACACAAA	CCCAACCCGCCTTACCC	-
M21	ZN281_HUMAN.H11MO.0.A	1	0.00504263	3.87779	0.210676	14	CCGCGCCCCCGCCCCACACTGCACCAACAACCAACACAAA	TCCCCTCCCCCACCC	-
M21	KLF15_HUMAN.H11MO.0.A	-6	0.00540867	4.15927	0.219861	19	CCGCGCCCCCGCCCCACACTGCACCAACAACCAACACAAA	CCCCCCCCTGCTCCTCCCC	-
M21	MAZ_HUMAN.H11MO.0.A	-3	0.00575794	4.42786	0.222056	22	CCGCGCCCCCGCCCCACACTGCACCAACAACCAACACAAA	CCCCCCCCCCCCCCCCTCCCCC	-
M21	SP1_HUMAN.H11MO.0.A	5	0.00575794	4.42786	0.222056	17	CCGCGCCCCCGCCCCACACTGCACCAACAACCAACACAAA	CCCCCCCCCGGCCCCGCCCCCC	-
M21	TBX1_HUMAN.H11MO.0.D	-2	0.00623839	4.79732	0.23457	20	CCGCGCCCCCGCCCCACACTGCACCAACAACCAACACAAA	CCGCCCACCCCTGCCCACCC	-
M21	ZN589_HUMAN.H11MO.0.D	-14	0.0073803	5.67545	0.262803	16	CCGCGCCCCCGCCCCACACTGCACCAACAACCAACACAAA	CCCACGGTTACTGCCG	+
M21	ASCL2_HUMAN.H11MO.0.D	-5	0.00751344	5.77784	0.262803	9	CCGCGCCCCCGCCCCACACTGCACCAACAACCAACACAAA	CCAGCTGCT	+
M21	VEZF1_HUMAN.H11MO.1.C	-5	0.00797764	6.1348	0.272697	12	CCGCGCCCCCGCCCCACACTGCACCAACAACCAACACAAA	CCCCCTCCCCCT	-
M21	NR0B1_HUMAN.H11MO.0.D	-2	0.00818909	6.29741	0.273705	10	CCGCGCCCCCGCCCCACACTGCACCAACAACCAACACAAA	TCTCCCACGC	-
M21	AP2B_HUMAN.H11MO.0.B	-4	0.00879332	6.76207	0.287511	10	CCGCGCCCCCGCCCCACACTGCACCAACAACCAACACAAA	GCCCCCGGGC	-
M21	ZN467_HUMAN.H11MO.0.C	-2	0.00933056	7.1752	0.293855	22	CCGCGCCCCCGCCCCACACTGCACCAACAACCAACACAAA	CCCCCCCCCCCCTCCCCTCCCC	-
M21	ZBTB6_HUMAN.H11MO.0.C	0	0.00955004	7.34398	0.293855	13	CCGCGCCCCCGCCCCACACTGCACCAACAACCAACACAAA	CGGCTCCAGCACC	-
M21	PTF1A_HUMAN.H11MO.0.B	-5	0.00957348	7.36201	0.293855	18	CCGCGCCCCCGCCCCACACTGCACCAACAACCAACACAAA	CCAGCTGCCCCCTTTCCC	+
M21	ZN263_HUMAN.H11MO.0.A	-6	0.0102783	7.90402	0.30918	20	CCGCGCCCCCGCCCCACACTGCACCAACAACCAACACAAA	CTCCTCCTCTCCCTCCTCCC	-
M21	ZBT17_HUMAN.H11MO.0.A	-3	0.0111491	8.57364	0.328797	19	CCGCGCCCCCGCCCCACACTGCACCAACAACCAACACAAA	CTTCCCCTCCCCCACCCTC	-
M21	SALL4_HUMAN.H11MO.0.B	-7	0.0116445	8.95464	0.336805	10	CCGCGCCCCCGCCCCACACTGCACCAACAACCAACACAAA	CCCACCCTCC	-
M21	KLF4_HUMAN.H11MO.0.A	-5	0.0124794	9.59663	0.354141	10	CCGCGCCCCCGCCCCACACTGCACCAACAACCAACACAAA	GCCACACCCT	-
M21	ZN740_HUMAN.H11MO.0.D	1	0.012797	9.84093	0.356431	13	CCGCGCCCCCGCCCCACACTGCACCAACAACCAACACAAA	CCCACCCCCCCCCC	-
M21	NR1H4_HUMAN.H11MO.0.B	-7	0.0136292	10.4809	0.372707	19	CCGCGCCCCCGCCCCACACTGCACCAACAACCAACACAAA	CCTCGGGGTCATTGACCCC	-
M21	CEBPD_HUMAN.H11MO.0.C	-17	0.0151604	11.6584	0.400129	11	CCGCGCCCCCGCCCCACACTGCACCAACAACCAACACAAA	ATTGCACAACC	+
M21	ZN708_HUMAN.H11MO.0.C	-2	0.0151641	11.6612	0.400129	20	CCGCGCCCCCGCCCCACACTGCACCAACAACCAACACAAA	GCTGTACCTGCTTATTAGGC	-
M21	ZF64A_HUMAN.H11MO.0.D	0	0.0160295	12.3267	0.415674	16	CCGCGCCCCCGCCCCACACTGCACCAACAACCAACACAAA	CAGGTTCCCGGGCCCC	-
M21	ZSC22_HUMAN.H11MO.0.C	-2	0.0169169	13.0091	0.427303	16	CCGCGCCCCCGCCCCACACTGCACCAACAACCAACACAAA	CCTCCTCCCTCAGACC	-
M21	ZN563_HUMAN.H11MO.0.C	-1	0.0170462	13.1085	0.427303	21	CCGCGCCCCCGCCCCACACTGCACCAACAACCAACACAAA	GGGATCCTCACTGGCAGCTGC	+
M21	RFX1_HUMAN.H11MO.0.B	0	0.0179186	13.7794	0.441808	22	CCGCGCCCCCGCCCCACACTGCACCAACAACCAACACAAA	CCGTCGCCATGGCAACCGGGGC	-
M21	E2F6_HUMAN.H11MO.0.A	0	0.0188184	14.4713	0.442519	13	CCGCGCCCCCGCCCCACACTGCACCAACAACCAACACAAA	CCCTTCCCGCCCC	-
M21	KLF14_HUMAN.H11MO.0.D	1	0.0188184	14.4713	0.442519	12	CCGCGCCCCCGCCCCACACTGCACCAACAACCAACACAAA	GCCACGCCCCCCT	-
M21	ZN320_HUMAN.H11MO.0.C	3	0.0192422	14.7973	0.445248	17	CCGCGCCCCCGCCCCACACTGCACCAACAACCAACACAAA	CACTGGCCCCCTGGTCCCAC	-
M21	ZN322_HUMAN.H11MO.0.B	-2	0.0201718	15.5121	0.459685	20	CCGCGCCCCCGCCCCACACTGCACCAACAACCAACACAAA	GAGCCTGGTACAGAGCCTGG	+
M21	KLF8_HUMAN.H11MO.0.C	-3	0.0205872	15.8315	0.462149	9	CCGCGCCCCCGCCCCACACTGCACCAACAACCAACACAAA	CACCCCCTG	-
M21	E2F4_HUMAN.H11MO.0.A	-1	0.021206	16.3074	0.465162	13	CCGCGCCCCCGCCCCACACTGCACCAACAACCAACACAAA	ATTTCCCGCCCCC	-
M21	MYOD1_HUMAN.H11MO.0.A	-5	0.0214431	16.4897	0.465162	15	CCGCGCCCCCGCCCCACACTGCACCAACAACCAACACAAA	GCAGCTGTTCCTGCC	+
M21	HEN1_HUMAN.H11MO.0.C	4	0.0221575	17.0391	0.465162	16	CCGCGCCCCCGCCCCACACTGCACCAACAACCAACACAAA	AGGGACGCAGCTGCTCCCCA	-
M21	CTCF_HUMAN.H11MO.0.A	0	0.0222603	17.1181	0.465162	19	CCGCGCCCCCGCCCCACACTGCACCAACAACCAACACAAA	TGGCGCCCCCTGGTGGCCA	-
M21	XBP1_HUMAN.H11MO.0.D	-5	0.0222678	17.1239	0.465162	11	CCGCGCCCCCGCCCCACACTGCACCAACAACCAACACAAA	GCCACGTCAGC	-
M21	E2F1_HUMAN.H11MO.0.A	-1	0.0229658	17.6607	0.467757	14	CCGCGCCCCCGCCCCACACTGCACCAACAACCAACACAAA	CTTTCCCGCCCCCC	-
M21	COT1_HUMAN.H11MO.0.C	0	0.023014	17.6978	0.467757	17	CCGCGCCCCCGCCCCACACTGCACCAACAACCAACACAAA	CCCTGACCTCTGACCCC	-
M21	SPIC_HUMAN.H11MO.0.D	-3	0.023868	18.3545	0.478646	13	CCGCGCCCCCGCCCCACACTGCACCAACAACCAACACAAA	CCTCCCCTTCCTC	-
M21	ZBT7B_HUMAN.H11MO.0.D	-8	0.0246334	18.9431	0.487496	21	CCGCGCCCCCGCCCCACACTGCACCAACAACCAACACAAA	CCCGTTGCCATGGCAACGGCG	-
M21	HIC1_HUMAN.H11MO.0.C	0	0.0252739	19.4356	0.493675	9	CCGCGCCCCCGCCCCACACTGCACCAACAACCAACACAAA	GGGCAACCC	-
M22	SP3_HUMAN.H11MO.0.B	-12	0.000159777	0.122869	0.14198	20	GCCGCGGGCGCGCGGCGGGCCCGGCCCCGCCCGCGGGGGC	CCCCGGCCCCGCCCCCCCCC	-
M22	SP2_HUMAN.H11MO.0.A	-17	0.000186619	0.14351	0.14198	22	GCCGCGGGCGCGCGGCGGGCCCGGCCCCGCCCGCGGGGGC	CCCCCGGCCCCGCCCCCCCCCC	-
M22	IRX2_HUMAN.H11MO.0.D	-11	0.00066397	0.510593	0.15335	19	GCCGCGGGCGCGCGGCGGGCCCGGCCCCGCCCGCGGGGGC	CCAACATGCCCACCCATGT	-
M22	PATZ1_HUMAN.H11MO.0.C	-11	0.000722005	0.555222	0.15335	22	GCCGCGGGCGCGCGGCGGGCCCGGCCCCGCCCGCGGGGGC	CCTCCCCCCCCGCCCCCTCCCC	-
M22	RXRA_HUMAN.H11MO.0.A	-9	0.000919519	0.70711	0.15335	20	GCCGCGGGCGCGCGGCGGGCCCGGCCCCGCCCGCGGGGGC	CTCTGACCTCTGCCTCCCCC	-
M22	ZFX_HUMAN.H11MO.1.A	-3	0.000987757	0.759585	0.15335	17	GCCGCGGGCGCGCGGCGGGCCCGGCCCCGCCCGCGGGGGC	GGGGGCGGAGGCCGGGG	+
M22	ZN563_HUMAN.H11MO.0.C	-7	0.00105762	0.813309	0.15335	21	GCCGCGGGCGCGCGGCGGGCCCGGCCCCGCCCGCGGGGGC	GCAGCTGCCAGTGAGGATCCC	-
M22	THAP1_HUMAN.H11MO.0.C	-10	0.0011086	0.85251	0.15335	22	GCCGCGGGCGCGCGGCGGGCCCGGCCCCGCCCGCGGGGGC	CGCCGCCATCTTGGCTGCGGGC	+
M22	KLF6_HUMAN.H11MO.0.A	-1	0.00167954	1.29157	0.177577	19	GCCGCGGGCGCGCGGCGGGCCCGGCCCCGCCCGCGGGGGC	CCCCCGGCCCCGCCCTTCC	-
M22	PROX1_HUMAN.H11MO.0.D	-7	0.00189507	1.45731	0.177577	17	GCCGCGGGCGCGCGGCGGGCCCGGCCCCGCCCGCGGGGGC	GGGTAAGGCGGGTTGGG	+
M22	TLX1_HUMAN.H11MO.0.D	-2	0.00189507	1.45731	0.177577	17	GCCGCGGGCGCGCGGCGGGCCCGGCCCCGCCCGCGGGGGC	CCTTGGCAACTTGCCAG	-
M22	ZN341_HUMAN.H11MO.0.C	-8	0.00206733	1.58978	0.177577	22	GCCGCGGGCGCGCGGCGGGCCCGGCCCCGCCCGCGGGGGC	GCTCTTCCCTCCCCCCCCCCCC	-
M22	KLF3_HUMAN.H11MO.0.B	-19	0.00210066	1.61541	0.177577	19	GCCGCGGGCGCGCGGCGGGCCCGGCCCCGCCCGCGGGGGC	CCCGGCCCCGCCCCTCCCC	-
M22	GATA1_HUMAN.H11MO.0.A	-29	0.00349642	2.68875	0.245018	11	GCCGCGGGCGCGCGGCGGGCCCGGCCCCGCCCGCGGGGGC	CTGGCGGGGACAGATAAGA	+
M22	MXI1_HUMAN.H11MO.0.A	7	0.00354257	2.72423	0.245018	8	GCCGCGGGCGCGCGGCGGGCCCGGCCCCGCCCGCGGGGGC	GCACGTGGCGGCGGG	+
M22	SP4_HUMAN.H11MO.0.A	-19	0.0038988	2.99817	0.247185	20	GCCGCGGGCGCGCGGCGGGCCCGGCCCCGCCCGCGGGGGC	CCCGGCCCCGCCCCCTTCCC	-
M22	TAL1_HUMAN.H11MO.0.A	-29	0.0053371	4.10423	0.312345	11	GCCGCGGGCGCGCGGCGGGCCCGGCCCCGCCCGCGGGGGC	CTGGGGGGGGCAGATAAGG	+
M22	USF2_HUMAN.H11MO.0.A	-31	0.0053371	4.10423	0.312345	9	GCCGCGGGCGCGCGGCGGGCCCGGCCCCGCCCGCGGGGGC	CGCCGCGGCCACGTGACCC	-
M22	VEZF1_HUMAN.H11MO.0.C	-10	0.00759461	5.84026	0.400916	22	GCCGCGGGCGCGCGGCGGGCCCGGCCCCGCCCGCGGGGGC	CCCCTCCCCCTCCCCCCTCCCC	-
M22	ZN667_HUMAN.H11MO.0.C	-11	0.00804553	6.18701	0.408071	19	GCCGCGGGCGCGCGGCGGGCCCGGCCCCGCCCGCGGGGGC	GTGGCCTTAAAAGCTCAGC	+
M22	ZN554_HUMAN.H11MO.0.C	-10	0.00929156	7.14521	0.428428	20	GCCGCGGGCGCGCGGCGGGCCCGGCCCCGCCCGCGGGGGC	AGCACCCCACATGGCTCAGC	-
M22	NR1D1_HUMAN.H11MO.0.B	-16	0.010505	8.07835	0.470133	19	GCCGCGGGCGCGCGGCGGGCCCGGCCCCGCCCGCGGGGGC	CCTTCTGACCCACTTCCCT	-
M22	PTF1A_HUMAN.H11MO.0.B	-11	0.0110138	8.46965	0.478821	18	GCCGCGGGCGCGCGGCGGGCCCGGCCCCGCCCGCGGGGGC	CCAGCTGCCCCCTTTCCC	+
M22	TFCP2_HUMAN.H11MO.0.D	-14	0.012476	9.59408	0.492939	16	GCCGCGGGCGCGCGGCGGGCCCGGCCCCGCCCGCGGGGGC	GCCTGAACTGGCCAGA	+
M22	ZN589_HUMAN.H11MO.0.D	-5	0.012476	9.59408	0.492939	16	GCCGCGGGCGCGCGGCGGGCCCGGCCCCGCCCGCGGGGGC	CGGCAGTAACCGTGGG	-
M22	SPIC_HUMAN.H11MO.0.D	-9	0.0126344	9.71586	0.492939	13	GCCGCGGGCGCGCGGCGGGCCCGGCCCCGCCCGCGGGGGC	CCTCCCCTTCCTC	-
M23	ZN667_HUMAN.H11MO.0.C	-10	9.79248e-05	0.0753042	0.149397	19	AGGGCAGGTTCCGACTCTCAGAGCCCCGCAAGGGGGGCCA	GTGGCCTTAAAAGCTCAGC	+
M23	RXRA_HUMAN.H11MO.0.A	-8	0.000492725	0.378905	0.198029	20	AGGGCAGGTTCCGACTCTCAGAGCCCCGCAAGGGGGGCCA	CTCTGACCTCTGCCTCCCCC	-
M23	RARG_HUMAN.H11MO.2.D	-9	0.000533734	0.410442	0.198029	20	AGGGCAGGTTCCGACTCTCAGAGCCCCGCAAGGGGGGCCA	GTGACCTCTGGGTGACCCCC	-
M23	NKX22_HUMAN.H11MO.0.D	-12	0.000625287	0.480846	0.198029	8	AGGGCAGGTTCCGACTCTCAGAGCCCCGCAAGGGGGGCCA	GCCACTCA	-
M23	IRX2_HUMAN.H11MO.0.D	-10	0.000756843	0.582012	0.198029	19	AGGGCAGGTTCCGACTCTCAGAGCCCCGCAAGGGGGGCCA	CCAACATGCCCACCCATGT	-
M23	SP2_HUMAN.H11MO.0.A	-1	0.000778808	0.598904	0.198029	22	AGGGCAGGTTCCGACTCTCAGAGCCCCGCAAGGGGGGCCA	CCCCCGGCCCCGCCCCCCCCCC	-
M23	ZN341_HUMAN.H11MO.0.C	-7	0.00160948	1.23769	0.322946	22	AGGGCAGGTTCCGACTCTCAGAGCCCCGCAAGGGGGGCCA	GCTCTTCCCTCCCCCCCCCCCC	-
M23	THA_HUMAN.H11MO.0.C	-10	0.001873	1.44034	0.322946	17	AGGGCAGGTTCCGACTCTCAGAGCCCCGCAAGGGGGGCCA	CTGACCTGAAGTGACCC	-
M23	SP3_HUMAN.H11MO.0.B	-2	0.0021168	1.62782	0.322946	20	AGGGCAGGTTCCGACTCTCAGAGCCCCGCAAGGGGGGCCA	CCCCGGCCCCGCCCCCCCCC	-
M23	KLF6_HUMAN.H11MO.0.A	-1	0.00260693	2.00473	0.356208	19	AGGGCAGGTTCCGACTCTCAGAGCCCCGCAAGGGGGGCCA	CCCCCGGCCCCGCCCTTCC	-
M23	SP4_HUMAN.H11MO.0.A	-3	0.00304224	2.33948	0.356208	20	AGGGCAGGTTCCGACTCTCAGAGCCCCGCAAGGGGGGCCA	CCCGGCCCCGCCCCCTTCCC	-
M23	HESX1_HUMAN.H11MO.0.D	0	0.00336365	2.58665	0.356208	16	AGGGCAGGTTCCGACTCTCAGAGCCCCGCAAGGGGGGCCA	AGGCCACGTGCCGGAT	-
M23	ZN554_HUMAN.H11MO.0.C	-7	0.00376646	2.89641	0.356208	20	AGGGCAGGTTCCGACTCTCAGAGCCCCGCAAGGGGGGCCA	GCTGAGCCATGTGGGGTGCT	+
M23	RARA_HUMAN.H11MO.2.A	-10	0.00380046	2.92255	0.356208	17	AGGGCAGGTTCCGACTCTCAGAGCCCCGCAAGGGGGGCCA	TGACCTCTCGGTGACCT	-
M23	PTF1A_HUMAN.H11MO.0.B	-3	0.00399	3.06831	0.356208	18	AGGGCAGGTTCCGACTCTCAGAGCCCCGCAAGGGGGGCCA	CCAGCTGCCCCCTTTCCC	+
M23	P73_HUMAN.H11MO.0.A	-2	0.00434698	3.34283	0.356208	19	AGGGCAGGTTCCGACTCTCAGAGCCCCGCAAGGGGGGCCA	GGCATGTCTGGGCATGTCT	-
M23	ZN563_HUMAN.H11MO.0.C	-6	0.004618	3.55125	0.356208	21	AGGGCAGGTTCCGACTCTCAGAGCCCCGCAAGGGGGGCCA	GCAGCTGCCAGTGAGGATCCC	-
M23	NR1D1_HUMAN.H11MO.0.B	-6	0.00466965	3.59096	0.356208	19	AGGGCAGGTTCCGACTCTCAGAGCCCCGCAAGGGGGGCCA	CCTTCTGACCCACTTCCCT	-
M23	PAX5_HUMAN.H11MO.0.A	-12	0.00528719	4.06585	0.357054	21	AGGGCAGGTTCCGACTCTCAGAGCCCCGCAAGGGGGGCCA	GTCACGCTCTGCTGCCCAGGC	-
M23	KLF3_HUMAN.H11MO.0.B	-3	0.00538285	4.13941	0.357054	19	AGGGCAGGTTCCGACTCTCAGAGCCCCGCAAGGGGGGCCA	CCCGGCCCCGCCCCTCCCC	-
M23	NR1H3_HUMAN.H11MO.0.B	-11	0.00538285	4.13941	0.357054	19	AGGGCAGGTTCCGACTCTCAGAGCCCCGCAAGGGGGGCCA	TGACCTGCAGTGACCTCTG	-
M23	P63_HUMAN.H11MO.0.A	-2	0.00664425	5.10943	0.40734	19	AGGGCAGGTTCCGACTCTCAGAGCCCCGCAAGGGGGGCCA	GGCATGTCCAGGCATGCCC	+
M23	THB_HUMAN.H11MO.0.C	1	0.00692688	5.32677	0.40734	16	AGGGCAGGTTCCGACTCTCAGAGCCCCGCAAGGGGGGCCA	GAGGTCAGGTCAGGTCA	+
M23	Z324A_HUMAN.H11MO.0.C	-3	0.00694195	5.33836	0.40734	23	AGGGCAGGTTCCGACTCTCAGAGCCCCGCAAGGGGGGCCA	TATCAAACCATCCTTTGCTGCCA	+
M24	SP2_HUMAN.H11MO.0.A	0	5.43292e-06	0.00417792	0.00818524	22	CGGCGCGGACAGTCCCCAGGCGGCCCCCGCCCAACAGCCC	CCCCCGGCCCCGCCCCCCCCCC	-
M24	ZFX_HUMAN.H11MO.1.A	-2	1.7785e-05	0.0136767	0.00944695	17	CGGCGCGGACAGTCCCCAGGCGGCCCCCGCCCAACAGCCC	CCCCGGCCTCCGCCCCC	-
M24	SP3_HUMAN.H11MO.0.B	-1	1.88111e-05	0.0144658	0.00944695	20	CGGCGCGGACAGTCCCCAGGCGGCCCCCGCCCAACAGCCC	CCCCGGCCCCGCCCCCCCCC	-
M24	PATZ1_HUMAN.H11MO.0.C	-11	4.20974e-05	0.0323729	0.0105706	22	CGGCGCGGACAGTCCCCAGGCGGCCCCCGCCCAACAGCCC	CCTCCCCCCCCGCCCCCTCCCC	-
M24	THAP1_HUMAN.H11MO.0.C	-6	4.20974e-05	0.0323729	0.0105706	22	CGGCGCGGACAGTCCCCAGGCGGCCCCCGCCCAACAGCCC	GCCCGCAGCCAAGATGGCGGCG	-
M24	ZN341_HUMAN.H11MO.0.C	-8	4.20974e-05	0.0323729	0.0105706	22	CGGCGCGGACAGTCCCCAGGCGGCCCCCGCCCAACAGCCC	GCTCTTCCCTCCCCCCCCCCCC	-
M24	NR1H4_HUMAN.H11MO.0.B	0	0.00020892	0.16066	0.038887	19	CGGCGCGGACAGTCCCCAGGCGGCCCCCGCCCAACAGCCC	CCTCGGGGTCATTGACCCC	-
M24	PROX1_HUMAN.H11MO.0.D	-13	0.000520393	0.400182	0.0758492	17	CGGCGCGGACAGTCCCCAGGCGGCCCCCGCCCAACAGCCC	CCCAACCCGCCTTACCC	-
M24	KLF6_HUMAN.H11MO.0.A	-12	0.000553791	0.425865	0.0758492	19	CGGCGCGGACAGTCCCCAGGCGGCCCCCGCCCAACAGCCC	CCCCCGGCCCCGCCCTTCC	-
M24	MAZ_HUMAN.H11MO.0.A	0	0.000670256	0.515427	0.080146	22	CGGCGCGGACAGTCCCCAGGCGGCCCCCGCCCAACAGCCC	CCCCCCCCCCCCCCCCTCCCCC	-
M24	EGR2_HUMAN.H11MO.0.A	0	0.000691556	0.531807	0.080146	18	CGGCGCGGACAGTCCCCAGGCGGCCCCCGCCCAACAGCCC	CCCCTCCCACACCCCCCC	-
M24	ZN563_HUMAN.H11MO.0.C	-8	0.000858804	0.66042	0.0887832	21	CGGCGCGGACAGTCCCCAGGCGGCCCCCGCCCAACAGCCC	GCAGCTGCCAGTGAGGATCCC	-
M24	KLF3_HUMAN.H11MO.0.B	-3	0.00103011	0.792155	0.0969977	19	CGGCGCGGACAGTCCCCAGGCGGCCCCCGCCCAACAGCCC	CCCGGCCCCGCCCCTCCCC	-
M24	RFX1_HUMAN.H11MO.0.B	-8	0.00111315	0.85601	0.098651	22	CGGCGCGGACAGTCCCCAGGCGGCCCCCGCCCAACAGCCC	CCGTCGCCATGGCAACCGGGGC	-
M24	WT1_HUMAN.H11MO.0.C	-12	0.00118139	0.90849	0.0988824	20	CGGCGCGGACAGTCCCCAGGCGGCCCCCGCCCAACAGCCC	CCCCCCCTCCTCCCCCGCCC	-
M24	VEZF1_HUMAN.H11MO.0.C	-8	0.00128331	0.986865	0.10176	22	CGGCGCGGACAGTCCCCAGGCGGCCCCCGCCCAACAGCCC	CCCCTCCCCCTCCCCCCTCCCC	-
M24	KLF16_HUMAN.H11MO.0.D	1	0.00139311	1.0713	0.104943	18	CGGCGCGGACAGTCCCCAGGCGGCCCCCGCCCAACAGCCC	CCCCCCCCCCCCCGCCCCC	-
M24	SP4_HUMAN.H11MO.0.A	-2	0.00158413	1.2182	0.108484	20	CGGCGCGGACAGTCCCCAGGCGGCCCCCGCCCAACAGCCC	CCCGGCCCCGCCCCCTTCCC	-
M24	TBX15_HUMAN.H11MO.0.D	-12	0.0018737	1.44088	0.122736	19	CGGCGCGGACAGTCCCCAGGCGGCCCCCGCCCAACAGCCC	CCCCCACCCCCCCCCCCCC	-
M24	PURA_HUMAN.H11MO.0.D	-14	0.00217261	1.67074	0.13093	17	CGGCGCGGACAGTCCCCAGGCGGCCCCCGCCCAACAGCCC	CCCTGCCCCCCCCTTCC	-
M24	PAX5_HUMAN.H11MO.0.A	-1	0.00234486	1.8032	0.135876	21	CGGCGCGGACAGTCCCCAGGCGGCCCCCGCCCAACAGCCC	GTCACGCTCTGCTGCCCAGGC	-
M24	ZN335_HUMAN.H11MO.0.A	8	0.00256792	1.97473	0.141518	14	CGGCGCGGACAGTCCCCAGGCGGCCCCCGCCCAACAGCCC	TCAGGCAGCGCCGAGGACAGCC	-
M24	TAF1_HUMAN.H11MO.0.A	1	0.00263011	2.02255	0.141518	15	CGGCGCGGACAGTCCCCAGGCGGCCCCCGCCCAACAGCCC	CCGCCGCCGCCATCTT	-
M24	IRX2_HUMAN.H11MO.0.D	-5	0.00289322	2.22489	0.150308	19	CGGCGCGGACAGTCCCCAGGCGGCCCCCGCCCAACAGCCC	CCAACATGCCCACCCATGT	-
M24	Z324A_HUMAN.H11MO.0.C	-2	0.00316445	2.43346	0.158919	23	CGGCGCGGACAGTCCCCAGGCGGCCCCCGCCCAACAGCCC	TATCAAACCATCCTTTGCTGCCA	+
M24	RXRA_HUMAN.H11MO.0.A	-3	0.00345666	2.65817	0.167994	20	CGGCGCGGACAGTCCCCAGGCGGCCCCCGCCCAACAGCCC	CTCTGACCTCTGCCTCCCCC	-
M24	TFCP2_HUMAN.H11MO.0.D	-2	0.00446609	3.43442	0.1979	16	CGGCGCGGACAGTCCCCAGGCGGCCCCCGCCCAACAGCCC	GCCTGAACTGGCCAGA	+
M24	SRBP2_HUMAN.H11MO.0.B	-6	0.00516619	3.9728	0.222382	13	CGGCGCGGACAGTCCCCAGGCGGCCCCCGCCCAACAGCCC	CCTCACCCCACCC	-
M24	KLF1_HUMAN.H11MO.0.A	-3	0.0053436	4.10923	0.2232	14	CGGCGCGGACAGTCCCCAGGCGGCCCCCGCCCAACAGCCC	CCCGGCCCCGCCCC	-
M24	NFIC_HUMAN.H11MO.0.A	-2	0.00565437	4.34821	0.2232	17	CGGCGCGGACAGTCCCCAGGCGGCCCCCGCCCAACAGCCC	CTTGGCAGGGAGCCAAG	-
M24	SP1_HUMAN.H11MO.0.A	-13	0.00568326	4.37043	0.2232	22	CGGCGCGGACAGTCCCCAGGCGGCCCCCGCCCAACAGCCC	CCCCCCCCCGGCCCCGCCCCCC	-
M24	ZEP2_HUMAN.H11MO.0.D	-1	0.00577778	4.44312	0.2232	14	CGGCGCGGACAGTCCCCAGGCGGCCCCCGCCCAACAGCCC	GGTAGGGAAACCCC	+
M24	EGR1_HUMAN.H11MO.0.A	1	0.00607088	4.66851	0.228659	16	CGGCGCGGACAGTCCCCAGGCGGCCCCCGCCCAACAGCCC	CCCCCGCCCACGCCCTC	-
M24	TLX1_HUMAN.H11MO.0.D	-2	0.00651578	5.01063	0.239431	17	CGGCGCGGACAGTCCCCAGGCGGCCCCCGCCCAACAGCCC	CCTTGGCAACTTGCCAG	-
M24	SMAD3_HUMAN.H11MO.0.B	-7	0.00673809	5.18159	0.241705	12	CGGCGCGGACAGTCCCCAGGCGGCCCCCGCCCAACAGCCC	CTCTGTCACCTG	+
M24	SP4_HUMAN.H11MO.1.A	0	0.00744457	5.72487	0.254909	16	CGGCGCGGACAGTCCCCAGGCGGCCCCCGCCCAACAGCCC	CGGCCCCGCCCCCTCC	-
M24	ZN589_HUMAN.H11MO.0.D	-5	0.00744457	5.72487	0.254909	16	CGGCGCGGACAGTCCCCAGGCGGCCCCCGCCCAACAGCCC	CGGCAGTAACCGTGGG	-
M24	SPZ1_HUMAN.H11MO.0.D	-13	0.0106054	8.15552	0.347348	16	CGGCGCGGACAGTCCCCAGGCGGCCCCCGCCCAACAGCCC	CCCAGGGTAACAGCCG	-
M24	PLAG1_HUMAN.H11MO.0.D	0	0.0129654	9.9704	0.393418	17	CGGCGCGGACAGTCCCCAGGCGGCCCCCGCCCAACAGCCC	CCCCTCCTGATGCCCCC	-
M24	EGR2_HUMAN.H11MO.1.A	1	0.0130565	10.0404	0.393418	15	CGGCGCGGACAGTCCCCAGGCGGCCCCCGCCCAACAGCCC	CCCCCGCCCACGCCCC	-
M24	ZBT17_HUMAN.H11MO.0.A	-4	0.0137244	10.5541	0.400208	19	CGGCGCGGACAGTCCCCAGGCGGCCCCCGCCCAACAGCCC	CTTCCCCTCCCCCACCCTC	-
M24	ZN322_HUMAN.H11MO.0.B	1	0.0138131	10.6223	0.400208	19	CGGCGCGGACAGTCCCCAGGCGGCCCCCGCCCAACAGCCC	GAGCCTGGTACAGAGCCTGG	+
M24	CLOCK_HUMAN.H11MO.0.C	-9	0.0142612	10.9669	0.405394	14	CGGCGCGGACAGTCCCCAGGCGGCCCCCGCCCAACAGCCC	CAGACACGTGAACA	+
M24	KLF15_HUMAN.H11MO.0.A	-13	0.0146294	11.25	0.408159	19	CGGCGCGGACAGTCCCCAGGCGGCCCCCGCCCAACAGCCC	CCCCCCCCTGCTCCTCCCC	-
M24	MXI1_HUMAN.H11MO.0.A	-5	0.0158823	12.2135	0.425217	15	CGGCGCGGACAGTCCCCAGGCGGCCCCCGCCCAACAGCCC	CCCGCCGCCACGTGC	-
M24	USF2_HUMAN.H11MO.0.A	-9	0.0166064	12.7703	0.425217	19	CGGCGCGGACAGTCCCCAGGCGGCCCCCGCCCAACAGCCC	GGGTCACGTGGCCGCGGCG	+
M24	NR1D1_HUMAN.H11MO.0.B	-5	0.0166064	12.7703	0.425217	19	CGGCGCGGACAGTCCCCAGGCGGCCCCCGCCCAACAGCCC	CCTTCTGACCCACTTCCCT	-
M24	ZN554_HUMAN.H11MO.0.C	-2	0.016652	12.8054	0.425217	20	CGGCGCGGACAGTCCCCAGGCGGCCCCCGCCCAACAGCCC	GCTGAGCCATGTGGGGTGCT	+
M24	ZNF76_HUMAN.H11MO.0.C	-5	0.0173407	13.335	0.428286	22	CGGCGCGGACAGTCCCCAGGCGGCCCCCGCCCAACAGCCC	ACTACAATTCCCAGAATGCCCC	-
M24	TBX21_HUMAN.H11MO.0.A	-5	0.0179641	13.8144	0.429903	13	CGGCGCGGACAGTCCCCAGGCGGCCCCCGCCCAACAGCCC	TTCACACCTCCAC	-
M24	MYBA_HUMAN.H11MO.0.D	-2	0.018244	14.0296	0.429903	15	CGGCGCGGACAGTCCCCAGGCGGCCCCCGCCCAACAGCCC	TCTCCAACTGCCACT	-
M24	GATA1_HUMAN.H11MO.0.A	7	0.0188265	14.4776	0.429903	12	CGGCGCGGACAGTCCCCAGGCGGCCCCCGCCCAACAGCCC	TCTTATCTGTCCCCGCCAG	-
M24	RFX5_HUMAN.H11MO.0.A	-4	0.0188329	14.4825	0.429903	20	CGGCGCGGACAGTCCCCAGGCGGCCCCCGCCCAACAGCCC	GTCAGCTGTTGCTAGGCAGA	+
M24	ZN263_HUMAN.H11MO.0.A	-12	0.0188329	14.4825	0.429903	20	CGGCGCGGACAGTCCCCAGGCGGCCCCCGCCCAACAGCCC	CTCCTCCTCTCCCTCCTCCC	-
M24	ZN467_HUMAN.H11MO.0.C	-11	0.0219451	16.8758	0.486213	22	CGGCGCGGACAGTCCCCAGGCGGCCCCCGCCCAACAGCCC	CCCCCCCCCCCCTCCCCTCCCC	-
M25	THAP1_HUMAN.H11MO.0.C	0	8.58644e-06	0.00660298	0.0126761	22	CGCCGGGGGCTGGAGGGCGCCGAGCACCGCCCGCATGTCG	GCCCGCAGCCAAGATGGCGGCG	-
M25	SP2_HUMAN.H11MO.0.A	-7	2.41489e-05	0.0185705	0.0178254	22	CGCCGGGGGCTGGAGGGCGCCGAGCACCGCCCGCATGTCG	GGGGGGGGGGCGGGGCCGGGGG	+
M25	PURA_HUMAN.H11MO.0.D	-5	0.000100192	0.0770477	0.0429276	17	CGCCGGGGGCTGGAGGGCGCCGAGCACCGCCCGCATGTCG	GGAAGGGGGGGGCAGGG	+
M25	CTCF_HUMAN.H11MO.0.A	-3	0.000205162	0.15777	0.0459516	19	CGCCGGGGGCTGGAGGGCGCCGAGCACCGCCCGCATGTCG	TGGCCACCAGGGGGCGCCA	+
M25	PATZ1_HUMAN.H11MO.0.C	-3	0.000205342	0.157908	0.0459516	22	CGCCGGGGGCTGGAGGGCGCCGAGCACCGCCCGCATGTCG	GGGGAGGGGGCGGGGGGGGAGG	+
M25	SP3_HUMAN.H11MO.0.B	-8	0.000217885	0.167554	0.0459516	20	CGCCGGGGGCTGGAGGGCGCCGAGCACCGCCCGCATGTCG	GGGGGGGGGCGGGGCCGGGG	+
M25	ZN341_HUMAN.H11MO.0.C	-1	0.000271183	0.208539	0.050043	22	CGCCGGGGGCTGGAGGGCGCCGAGCACCGCCCGCATGTCG	GGGGGGGGGGGGAGGGAAGAGC	+
M25	CTCFL_HUMAN.H11MO.0.A	-5	0.000350601	0.269612	0.0517588	17	CGCCGGGGGCTGGAGGGCGCCGAGCACCGCCCGCATGTCG	GCCGCCAGGGGGCGCCG	+
M25	NR1H4_HUMAN.H11MO.0.B	-8	0.000393044	0.302251	0.0527496	19	CGCCGGGGGCTGGAGGGCGCCGAGCACCGCCCGCATGTCG	CCTCGGGGTCATTGACCCC	-
M25	ZN667_HUMAN.H11MO.0.C	-1	0.000598964	0.460603	0.0670794	19	CGCCGGGGGCTGGAGGGCGCCGAGCACCGCCCGCATGTCG	GCTGAGCTTTTAAGGCCAC	-
M25	ZFX_HUMAN.H11MO.1.A	-5	0.00063613	0.489184	0.0670794	17	CGCCGGGGGCTGGAGGGCGCCGAGCACCGCCCGCATGTCG	GGGGGCGGAGGCCGGGG	+
M25	EGR2_HUMAN.H11MO.0.A	-4	0.000720261	0.553881	0.0708876	18	CGCCGGGGGCTGGAGGGCGCCGAGCACCGCCCGCATGTCG	GGGGGGGTGTGGGAGGGG	+
M25	KLF16_HUMAN.H11MO.0.D	-3	0.000789009	0.606748	0.0728003	19	CGCCGGGGGCTGGAGGGCGCCGAGCACCGCCCGCATGTCG	GGGGGCGGGGGGGGGGGGG	+
M25	TBX15_HUMAN.H11MO.0.D	-4	0.000844733	0.6496	0.073357	19	CGCCGGGGGCTGGAGGGCGCCGAGCACCGCCCGCATGTCG	GGGGGGGGGGGGGTGGGGG	+
M25	SP1_HUMAN.H11MO.0.A	3	0.00116704	0.897451	0.0957157	19	CGCCGGGGGCTGGAGGGCGCCGAGCACCGCCCGCATGTCG	GGGGGGCGGGGCCGGGGGGGGG	+
M25	KLF3_HUMAN.H11MO.0.B	-5	0.00135222	1.03986	0.105067	19	CGCCGGGGGCTGGAGGGCGCCGAGCACCGCCCGCATGTCG	GGGGAGGGGCGGGGCCGGG	+
M25	KLF6_HUMAN.H11MO.0.A	-1	0.00154323	1.18674	0.113912	19	CGCCGGGGGCTGGAGGGCGCCGAGCACCGCCCGCATGTCG	GGAAGGGCGGGGCCGGGGG	+
M25	PAX5_HUMAN.H11MO.0.A	-2	0.00164457	1.26468	0.115612	21	CGCCGGGGGCTGGAGGGCGCCGAGCACCGCCCGCATGTCG	GCCTGGGCAGCAGAGCGTGAC	+
M25	MAZ_HUMAN.H11MO.0.A	-2	0.00181236	1.39371	0.117246	22	CGCCGGGGGCTGGAGGGCGCCGAGCACCGCCCGCATGTCG	GGGGGAGGGGGGGGGGGGGGGG	+
M25	NR1H3_HUMAN.H11MO.0.B	0	0.00187793	1.44413	0.117246	19	CGCCGGGGGCTGGAGGGCGCCGAGCACCGCCCGCATGTCG	CAGAGGTCACTGCAGGTCA	+
M25	RXRA_HUMAN.H11MO.0.A	-2	0.00190606	1.46576	0.117246	20	CGCCGGGGGCTGGAGGGCGCCGAGCACCGCCCGCATGTCG	GGGGGAGGCAGAGGTCAGAG	+
M25	SP4_HUMAN.H11MO.0.A	-4	0.00203134	1.5621	0.119954	20	CGCCGGGGGCTGGAGGGCGCCGAGCACCGCCCGCATGTCG	GGGAAGGGGGCGGGGCCGGG	+
M25	ZN554_HUMAN.H11MO.0.C	-3	0.00245521	1.88805	0.124986	20	CGCCGGGGGCTGGAGGGCGCCGAGCACCGCCCGCATGTCG	AGCACCCCACATGGCTCAGC	-
M25	AP2B_HUMAN.H11MO.0.B	-8	0.00260855	2.00597	0.128366	10	CGCCGGGGGCTGGAGGGCGCCGAGCACCGCCCGCATGTCG	GCCCGGGGGC	+
M25	ZN350_HUMAN.H11MO.1.D	-14	0.00280188	2.15465	0.13296	24	CGCCGGGGGCTGGAGGGCGCCGAGCACCGCCCGCATGTCG	GGGCAACAAATCCCTGCGCCCCGT	-
M25	ZN563_HUMAN.H11MO.0.C	-1	0.00288205	2.21629	0.13296	21	CGCCGGGGGCTGGAGGGCGCCGAGCACCGCCCGCATGTCG	GCAGCTGCCAGTGAGGATCCC	-
M25	EGR1_HUMAN.H11MO.0.A	-6	0.00386991	2.97596	0.158697	17	CGCCGGGGGCTGGAGGGCGCCGAGCACCGCCCGCATGTCG	GAGGGCGTGGGCGGGGG	+
M25	VEZF1_HUMAN.H11MO.0.C	-3	0.00398304	3.06296	0.158922	22	CGCCGGGGGCTGGAGGGCGCCGAGCACCGCCCGCATGTCG	GGGGAGGGGGGAGGGGGAGGGG	+
M25	PLAG1_HUMAN.H11MO.0.D	-3	0.00470799	3.62044	0.162579	17	CGCCGGGGGCTGGAGGGCGCCGAGCACCGCCCGCATGTCG	GGGGGCATCAGGAGGGG	+
M25	SP1_HUMAN.H11MO.1.A	-11	0.0047361	3.64206	0.162579	14	CGCCGGGGGCTGGAGGGCGCCGAGCACCGCCCGCATGTCG	GGGGGGCGGGGCCG	+
M25	WT1_HUMAN.H11MO.0.C	-4	0.00482898	3.71349	0.162579	20	CGCCGGGGGCTGGAGGGCGCCGAGCACCGCCCGCATGTCG	GGGCGGGGGAGGAGGGGGGG	+
M25	ZN320_HUMAN.H11MO.0.C	-2	0.00544409	4.18651	0.174718	20	CGCCGGGGGCTGGAGGGCGCCGAGCACCGCCCGCATGTCG	GTGGGACCAGGGGGCCAGTG	+
M25	RFX1_HUMAN.H11MO.0.B	-2	0.00599006	4.60636	0.18815	22	CGCCGGGGGCTGGAGGGCGCCGAGCACCGCCCGCATGTCG	CCGTCGCCATGGCAACCGGGGC	-
M25	HEN1_HUMAN.H11MO.0.C	-12	0.00689974	5.3059	0.212209	20	CGCCGGGGGCTGGAGGGCGCCGAGCACCGCCCGCATGTCG	AGGGACGCAGCTGCTCCCCA	-
M25	MXI1_HUMAN.H11MO.0.A	-8	0.00710514	5.46385	0.214066	15	CGCCGGGGGCTGGAGGGCGCCGAGCACCGCCCGCATGTCG	GCACGTGGCGGCGGG	+
M25	ZN263_HUMAN.H11MO.0.A	-4	0.0073165	5.62639	0.215952	20	CGCCGGGGGCTGGAGGGCGCCGAGCACCGCCCGCATGTCG	GGGAGGAGGGAGAGGAGGAG	+
M25	KLF13_HUMAN.H11MO.0.D	-10	0.00784579	6.03341	0.215952	11	CGCCGGGGGCTGGAGGGCGCCGAGCACCGCCCGCATGTCG	AGGGGGGCGTG	+
M25	MBD2_HUMAN.H11MO.0.B	-5	0.00784579	6.03341	0.215952	11	CGCCGGGGGCTGGAGGGCGCCGAGCACCGCCCGCATGTCG	GGGGCCGGAGG	+
M25	ZN770_HUMAN.H11MO.0.C	-3	0.00796296	6.12352	0.215952	22	CGCCGGGGGCTGGAGGGCGCCGAGCACCGCCCGCATGTCG	GGGAGGCTGAGGCGGGAGGATC	+
M25	ZN148_HUMAN.H11MO.0.D	-7	0.00813183	6.25337	0.215952	15	CGCCGGGGGCTGGAGGGCGCCGAGCACCGCCCGCATGTCG	GGGGTGGGGGAGGGG	+
M25	ZF64A_HUMAN.H11MO.0.D	-3	0.00833797	6.4119	0.215952	16	CGCCGGGGGCTGGAGGGCGCCGAGCACCGCCCGCATGTCG	GGGGCCCGGGAACCTG	+
M25	PROX1_HUMAN.H11MO.0.D	-18	0.00888952	6.83604	0.222432	17	CGCCGGGGGCTGGAGGGCGCCGAGCACCGCCCGCATGTCG	CCCAACCCGCCTTACCC	-
M25	ZBT17_HUMAN.H11MO.0.A	-19	0.00937606	7.21019	0.229481	19	CGCCGGGGGCTGGAGGGCGCCGAGCACCGCCCGCATGTCG	CTTCCCCTCCCCCACCCTC	-
M25	TFCP2_HUMAN.H11MO.0.D	-8	0.00948211	7.29174	0.229481	16	CGCCGGGGGCTGGAGGGCGCCGAGCACCGCCCGCATGTCG	TCTGGCCAGTTCAGGC	-
M25	KLF15_HUMAN.H11MO.0.A	-3	0.00994141	7.64495	0.235774	19	CGCCGGGGGCTGGAGGGCGCCGAGCACCGCCCGCATGTCG	GGGGAGGAGCAGGGGGGGG	+
M25	THA_HUMAN.H11MO.0.C	-3	0.0100616	7.73735	0.235774	17	CGCCGGGGGCTGGAGGGCGCCGAGCACCGCCCGCATGTCG	GGGTCACTTCAGGTCAG	+
M25	ZBT14_HUMAN.H11MO.0.C	-11	0.0110765	8.51781	0.247759	9	CGCCGGGGGCTGGAGGGCGCCGAGCACCGCCCGCATGTCG	GGAGCGCGC	+
M25	RARG_HUMAN.H11MO.0.B	-13	0.0117064	9.00224	0.256897	18	CGCCGGGGGCTGGAGGGCGCCGAGCACCGCCCGCATGTCG	AGGTCAGAGTGACCTGGG	+
M25	SP2_HUMAN.H11MO.1.B	-11	0.013181	10.1362	0.282014	12	CGCCGGGGGCTGGAGGGCGCCGAGCACCGCCCGCATGTCG	AGGGGGCGGGGC	+
M25	HEY2_HUMAN.H11MO.0.D	-4	0.0136478	10.4952	0.283776	17	CGCCGGGGGCTGGAGGGCGCCGAGCACCGCCCGCATGTCG	GGGGGCACGTGGCATTA	+
M25	E2F1_HUMAN.H11MO.0.A	-11	0.0144844	11.1385	0.291353	14	CGCCGGGGGCTGGAGGGCGCCGAGCACCGCCCGCATGTCG	GGGGGGCGGGAAAG	+
M25	COT2_HUMAN.H11MO.1.A	-5	0.0153884	11.8336	0.298969	17	CGCCGGGGGCTGGAGGGCGCCGAGCACCGCCCGCATGTCG	GGGGTCAAAGGTCAGGG	+
M25	IRX2_HUMAN.H11MO.0.D	-19	0.0166545	12.8073	0.315215	19	CGCCGGGGGCTGGAGGGCGCCGAGCACCGCCCGCATGTCG	CCAACATGCCCACCCATGT	-
M25	EGR2_HUMAN.H11MO.1.A	-7	0.017721	13.6274	0.331156	16	CGCCGGGGGCTGGAGGGCGCCGAGCACCGCCCGCATGTCG	GGGGCGTGGGCGGGGG	+
M25	COT1_HUMAN.H11MO.0.C	-5	0.0183862	14.139	0.336122	17	CGCCGGGGGCTGGAGGGCGCCGAGCACCGCCCGCATGTCG	GGGGTCAGAGGTCAGGG	+
M25	TFDP1_HUMAN.H11MO.0.C	-11	0.0188831	14.5211	0.336122	14	CGCCGGGGGCTGGAGGGCGCCGAGCACCGCCCGCATGTCG	GGGGGGCGGGAAAA	+
M25	ZN740_HUMAN.H11MO.0.D	-22	0.0188831	14.5211	0.336122	14	CGCCGGGGGCTGGAGGGCGCCGAGCACCGCCCGCATGTCG	CCCACCCCCCCCCC	-
M25	TBX1_HUMAN.H11MO.0.D	0	0.0191251	14.7072	0.336122	20	CGCCGGGGGCTGGAGGGCGCCGAGCACCGCCCGCATGTCG	GGGTGGGCAGGGGTGGGCGG	+
M25	USF2_HUMAN.H11MO.0.A	-5	0.0196927	15.1437	0.339049	19	CGCCGGGGGCTGGAGGGCGCCGAGCACCGCCCGCATGTCG	GGGTCACGTGGCCGCGGCG	+
M25	E2F4_HUMAN.H11MO.0.A	-12	0.019751	15.1885	0.339049	13	CGCCGGGGGCTGGAGGGCGCCGAGCACCGCCCGCATGTCG	GGGGGCGGGAAAT	+
M25	NR1D1_HUMAN.H11MO.0.B	-5	0.0208137	16.0057	0.349171	19	CGCCGGGGGCTGGAGGGCGCCGAGCACCGCCCGCATGTCG	AGGGAAGTGGGTCAGAAGG	+
M25	AP2C_HUMAN.H11MO.0.A	-5	0.0215145	16.5446	0.356872	14	CGCCGGGGGCTGGAGGGCGCCGAGCACCGCCCGCATGTCG	ATGCCCTGAGGCCA	+
M25	Z324A_HUMAN.H11MO.0.C	-16	0.0219383	16.8706	0.359859	23	CGCCGGGGGCTGGAGGGCGCCGAGCACCGCCCGCATGTCG	TATCAAACCATCCTTTGCTGCCA	+
M25	KLF14_HUMAN.H11MO.0.D	-10	0.0226208	17.3954	0.364644	13	CGCCGGGGGCTGGAGGGCGCCGAGCACCGCCCGCATGTCG	AGGGGGGCGTGGC	+
M25	VEZF1_HUMAN.H11MO.1.C	-11	0.0234899	18.0638	0.364644	12	CGCCGGGGGCTGGAGGGCGCCGAGCACCGCCCGCATGTCG	AGAGGGAGGGGG	+
M25	ZN322_HUMAN.H11MO.0.B	-12	0.023738	18.2545	0.364644	20	CGCCGGGGGCTGGAGGGCGCCGAGCACCGCCCGCATGTCG	CCAGGCTCTGTACCAGGCTC	-
M25	TAF1_HUMAN.H11MO.0.A	-6	0.023959	18.4245	0.364644	16	CGCCGGGGGCTGGAGGGCGCCGAGCACCGCCCGCATGTCG	AAGATGGCGGCGGCGG	+
M25	ZN331_HUMAN.H11MO.0.C	0	0.0250404	19.2561	0.377213	20	CGCCGGGGGCTGGAGGGCGCCGAGCACCGCCCGCATGTCG	GGCTGGGCTCAGCTGGGTGG	+
M25	ESR2_HUMAN.H11MO.0.A	-5	0.0258637	19.8892	0.381414	15	CGCCGGGGGCTGGAGGGCGCCGAGCACCGCCCGCATGTCG	AGGTCAGGGTGACCT	-
M25	CLOCK_HUMAN.H11MO.0.C	-5	0.0260943	20.0666	0.381414	14	CGCCGGGGGCTGGAGGGCGCCGAGCACCGCCCGCATGTCG	TGTTCACGTGTCTG	-
M25	AP2A_HUMAN.H11MO.0.A	-5	0.0274963	21.1446	0.393896	15	CGCCGGGGGCTGGAGGGCGCCGAGCACCGCCCGCATGTCG	ATGCCCTGAGGCCAT	+
M25	ZBT7B_HUMAN.H11MO.0.D	0	0.0277488	21.3388	0.393896	21	CGCCGGGGGCTGGAGGGCGCCGAGCACCGCCCGCATGTCG	CGCCGTTGCCATGGCAACGGG	+
M25	RFX5_HUMAN.H11MO.0.A	2	0.029349	22.5694	0.408752	18	CGCCGGGGGCTGGAGGGCGCCGAGCACCGCCCGCATGTCG	GTCAGCTGTTGCTAGGCAGA	+
M25	HES1_HUMAN.H11MO.0.D	-6	0.0315317	24.2479	0.431017	13	CGCCGGGGGCTGGAGGGCGCCGAGCACCGCCCGCATGTCG	GGGCTCGTGGCGG	-
M25	SP4_HUMAN.H11MO.1.A	-11	0.0321502	24.7235	0.433552	16	CGCCGGGGGCTGGAGGGCGCCGAGCACCGCCCGCATGTCG	GGAGGGGGCGGGGCCG	+
M25	WT1_HUMAN.H11MO.1.B	-12	0.0330674	25.4288	0.433552	11	CGCCGGGGGCTGGAGGGCGCCGAGCACCGCCCGCATGTCG	GTGGGAGGAGG	+
M25	E2F6_HUMAN.H11MO.0.A	-9	0.0336564	25.8818	0.433552	13	CGCCGGGGGCTGGAGGGCGCCGAGCACCGCCCGCATGTCG	GGGGCGGGAAGGG	+
M25	SRBP2_HUMAN.H11MO.0.B	-7	0.0336564	25.8818	0.433552	13	CGCCGGGGGCTGGAGGGCGCCGAGCACCGCCCGCATGTCG	GGGTGGGGTGAGG	+
M25	ZSC22_HUMAN.H11MO.0.C	-7	0.0340665	26.1972	0.433552	16	CGCCGGGGGCTGGAGGGCGCCGAGCACCGCCCGCATGTCG	GGTCTGAGGGAGGAGG	+
M25	OSR2_HUMAN.H11MO.0.C	1	0.0340665	26.1972	0.433552	15	CGCCGGGGGCTGGAGGGCGCCGAGCACCGCCCGCATGTCG	GCTGCTGCTTCTGCTG	+
M25	ZN219_HUMAN.H11MO.0.D	-11	0.0355492	27.3373	0.448555	12	CGCCGGGGGCTGGAGGGCGCCGAGCACCGCCCGCATGTCG	GAGGGGGGCGGA	+
M25	MAFA_HUMAN.H11MO.0.D	-11	0.0358677	27.5822	0.448738	21	CGCCGGGGGCTGGAGGGCGCCGAGCACCGCCCGCATGTCG	CGAAGGCTGCGGGGTCAGCAC	-
M25	MECP2_HUMAN.H11MO.0.C	0	0.0376209	28.9305	0.466717	7	CGCCGGGGGCTGGAGGGCGCCGAGCACCGCCCGCATGTCG	CTCCGGG	-
M25	RARA_HUMAN.H11MO.0.A	-2	0.0400484	30.7972	0.492691	20	CGCCGGGGGCTGGAGGGCGCCGAGCACCGCCCGCATGTCG	GGGGGATCAAGAGGTCAAGG	+
M26	PATZ1_HUMAN.H11MO.0.C	-15	1.35189e-06	0.00103961	0.00204969	22	GCCGCTCAGTAAACCTCCCCAGCCAAATGGCCTCGCCGCC	CCTCCCCCCCCGCCCCCTCCCC	-
M26	SP2_HUMAN.H11MO.0.A	-15	6.71387e-05	0.0516297	0.0322389	22	GCCGCTCAGTAAACCTCCCCAGCCAAATGGCCTCGCCGCC	CCCCCGGCCCCGCCCCCCCCCC	-
M26	NR1H4_HUMAN.H11MO.0.B	-15	7.12014e-05	0.0547539	0.0322389	19	GCCGCTCAGTAAACCTCCCCAGCCAAATGGCCTCGCCGCC	CCTCGGGGTCATTGACCCC	-
M26	KLF6_HUMAN.H11MO.0.A	-21	8.50541e-05	0.0654066	0.0322389	19	GCCGCTCAGTAAACCTCCCCAGCCAAATGGCCTCGCCGCC	CCCCCGGCCCCGCCCTTCC	-
M26	IRX2_HUMAN.H11MO.0.D	-21	0.000110711	0.0851371	0.0335713	19	GCCGCTCAGTAAACCTCCCCAGCCAAATGGCCTCGCCGCC	CCAACATGCCCACCCATGT	-
M26	SP3_HUMAN.H11MO.0.B	-16	0.000156066	0.120015	0.0394368	20	GCCGCTCAGTAAACCTCCCCAGCCAAATGGCCTCGCCGCC	CCCCGGCCCCGCCCCCCCCC	-
M26	THAP1_HUMAN.H11MO.0.C	-13	0.000188021	0.144588	0.0407243	22	GCCGCTCAGTAAACCTCCCCAGCCAAATGGCCTCGCCGCC	GCCCGCAGCCAAGATGGCGGCG	-
M26	ZN563_HUMAN.H11MO.0.C	-11	0.000363746	0.279721	0.0689373	21	GCCGCTCAGTAAACCTCCCCAGCCAAATGGCCTCGCCGCC	GCAGCTGCCAGTGAGGATCCC	-
M26	VEZF1_HUMAN.H11MO.0.C	-13	0.000621995	0.478314	0.104783	22	GCCGCTCAGTAAACCTCCCCAGCCAAATGGCCTCGCCGCC	CCCCTCCCCCTCCCCCCTCCCC	-
M26	NR1H3_HUMAN.H11MO.0.B	1	0.000940464	0.723217	0.14259	18	GCCGCTCAGTAAACCTCCCCAGCCAAATGGCCTCGCCGCC	TGACCTGCAGTGACCTCTG	-
M26	MAZ_HUMAN.H11MO.0.A	-16	0.00117947	0.907013	0.150366	22	GCCGCTCAGTAAACCTCCCCAGCCAAATGGCCTCGCCGCC	CCCCCCCCCCCCCCCCTCCCCC	-
M26	ZFX_HUMAN.H11MO.1.A	-23	0.00127122	0.977569	0.150366	17	GCCGCTCAGTAAACCTCCCCAGCCAAATGGCCTCGCCGCC	CCCCGGCCTCCGCCCCC	-
M26	BRAC_HUMAN.H11MO.0.A	-6	0.00138845	1.06772	0.150366	20	GCCGCTCAGTAAACCTCCCCAGCCAAATGGCCTCGCCGCC	ATTTCACACCTCCCTGCTAA	-
M26	SP4_HUMAN.H11MO.0.A	-17	0.00160673	1.23557	0.162404	20	GCCGCTCAGTAAACCTCCCCAGCCAAATGGCCTCGCCGCC	CCCGGCCCCGCCCCCTTCCC	-
M26	PAX8_HUMAN.H11MO.0.D	-17	0.0021598	1.66088	0.204663	14	GCCGCTCAGTAAACCTCCCCAGCCAAATGGCCTCGCCGCC	CCCGCTTCAGTGAC	-
M26	RXRA_HUMAN.H11MO.0.A	-7	0.00230148	1.76984	0.20526	20	GCCGCTCAGTAAACCTCCCCAGCCAAATGGCCTCGCCGCC	CTCTGACCTCTGCCTCCCCC	-
M26	PLAG1_HUMAN.H11MO.0.D	-17	0.00304425	2.34102	0.242925	17	GCCGCTCAGTAAACCTCCCCAGCCAAATGGCCTCGCCGCC	CCCCTCCTGATGCCCCC	-
M26	TLX1_HUMAN.H11MO.0.D	-17	0.00304425	2.34102	0.242925	17	GCCGCTCAGTAAACCTCCCCAGCCAAATGGCCTCGCCGCC	CCTTGGCAACTTGCCAG	-
M26	PROX1_HUMAN.H11MO.0.D	-21	0.00382976	2.94508	0.277671	17	GCCGCTCAGTAAACCTCCCCAGCCAAATGGCCTCGCCGCC	CCCAACCCGCCTTACCC	-
M26	NR1D1_HUMAN.H11MO.0.B	-4	0.00384596	2.95755	0.277671	19	GCCGCTCAGTAAACCTCCCCAGCCAAATGGCCTCGCCGCC	CCTTCTGACCCACTTCCCT	-
M26	MNX1_HUMAN.H11MO.0.D	-1	0.00412764	3.17415	0.283918	19	GCCGCTCAGTAAACCTCCCCAGCCAAATGGCCTCGCCGCC	CTATTTTAATAACCCTTAA	+
M26	SPIC_HUMAN.H11MO.0.D	-13	0.00470923	3.62139	0.297498	13	GCCGCTCAGTAAACCTCCCCAGCCAAATGGCCTCGCCGCC	CCTCCCCTTCCTC	-
M26	ZN589_HUMAN.H11MO.0.D	-17	0.00511402	3.93268	0.310147	16	GCCGCTCAGTAAACCTCCCCAGCCAAATGGCCTCGCCGCC	CCCACGGTTACTGCCG	+
M26	ZN263_HUMAN.H11MO.0.A	-27	0.00564386	4.34013	0.320874	13	GCCGCTCAGTAAACCTCCCCAGCCAAATGGCCTCGCCGCC	CTCCTCCTCTCCCTCCTCCC	-
M26	ZN341_HUMAN.H11MO.0.C	0	0.0058128	4.47004	0.320874	22	GCCGCTCAGTAAACCTCCCCAGCCAAATGGCCTCGCCGCC	GCTCTTCCCTCCCCCCCCCCCC	-
M26	ZN467_HUMAN.H11MO.0.C	-15	0.00659187	5.06915	0.320874	22	GCCGCTCAGTAAACCTCCCCAGCCAAATGGCCTCGCCGCC	CCCCCCCCCCCCTCCCCTCCCC	-
M26	GATA1_HUMAN.H11MO.0.A	-8	0.00670616	5.15704	0.320874	19	GCCGCTCAGTAAACCTCCCCAGCCAAATGGCCTCGCCGCC	TCTTATCTGTCCCCGCCAG	-
M26	KLF15_HUMAN.H11MO.0.A	-18	0.00670616	5.15704	0.320874	19	GCCGCTCAGTAAACCTCCCCAGCCAAATGGCCTCGCCGCC	CCCCCCCCTGCTCCTCCCC	-
M26	ZIC1_HUMAN.H11MO.0.B	-28	0.00677234	5.20793	0.320874	9	GCCGCTCAGTAAACCTCCCCAGCCAAATGGCCTCGCCGCC	GACCACCCC	-
M26	KLF3_HUMAN.H11MO.0.B	-23	0.00717796	5.51985	0.329786	17	GCCGCTCAGTAAACCTCCCCAGCCAAATGGCCTCGCCGCC	CCCGGCCCCGCCCCTCCCC	-
M26	Z324A_HUMAN.H11MO.0.C	-2	0.00787222	6.05374	0.339375	23	GCCGCTCAGTAAACCTCCCCAGCCAAATGGCCTCGCCGCC	TATCAAACCATCCTTTGCTGCCA	+
M26	SPZ1_HUMAN.H11MO.0.D	-17	0.00805817	6.19673	0.339375	16	GCCGCTCAGTAAACCTCCCCAGCCAAATGGCCTCGCCGCC	CCCAGGGTAACAGCCG	-
M26	PURA_HUMAN.H11MO.0.D	-24	0.00861641	6.62602	0.353077	16	GCCGCTCAGTAAACCTCCCCAGCCAAATGGCCTCGCCGCC	CCCTGCCCCCCCCTTCC	-
M26	KLF16_HUMAN.H11MO.0.D	-13	0.0130382	10.0264	0.496473	19	GCCGCTCAGTAAACCTCCCCAGCCAAATGGCCTCGCCGCC	CCCCCCCCCCCCCGCCCCC	-
M26	EGR1_HUMAN.H11MO.0.A	-23	0.013142	10.1062	0.496473	17	GCCGCTCAGTAAACCTCCCCAGCCAAATGGCCTCGCCGCC	CCCCCGCCCACGCCCTC	-
M26	ZBT17_HUMAN.H11MO.0.A	-4	0.013909	10.696	0.496473	19	GCCGCTCAGTAAACCTCCCCAGCCAAATGGCCTCGCCGCC	CTTCCCCTCCCCCACCCTC	-
M26	ZN554_HUMAN.H11MO.0.C	-16	0.0139773	10.7485	0.496473	20	GCCGCTCAGTAAACCTCCCCAGCCAAATGGCCTCGCCGCC	AGCACCCCACATGGCTCAGC	-
M26	THA_HUMAN.H11MO.0.C	-16	0.0140805	10.8279	0.496473	17	GCCGCTCAGTAAACCTCCCCAGCCAAATGGCCTCGCCGCC	CTGACCTGAAGTGACCC	-
M26	TFCP2_HUMAN.H11MO.0.D	-13	0.0144247	11.0926	0.497048	16	GCCGCTCAGTAAACCTCCCCAGCCAAATGGCCTCGCCGCC	TCTGGCCAGTTCAGGC	-
M26	TBX2_HUMAN.H11MO.0.D	0	0.0155116	11.9284	0.498612	25	GCCGCTCAGTAAACCTCCCCAGCCAAATGGCCTCGCCGCC	GTCGCTTCTCACACCTCTGATGGCA	-
M26	TAL1_HUMAN.H11MO.0.A	-8	0.015813	12.1602	0.498612	19	GCCGCTCAGTAAACCTCCCCAGCCAAATGGCCTCGCCGCC	CCTTATCTGCCCCCCCCAG	-
M26	RARA_HUMAN.H11MO.2.A	1	0.0161445	12.4151	0.498612	16	GCCGCTCAGTAAACCTCCCCAGCCAAATGGCCTCGCCGCC	TGACCTCTCGGTGACCT	-
M26	SRBP2_HUMAN.H11MO.0.B	-28	0.0164432	12.6448	0.498612	12	GCCGCTCAGTAAACCTCCCCAGCCAAATGGCCTCGCCGCC	CCTCACCCCACCC	-
M28	SP2_HUMAN.H11MO.0.A	-18	6.79676e-05	0.0522671	0.0698496	22	GCCGGCCGCGCCCGCGCGCCGAGCGCCCCGGCCGCGCCCG	CCCCCGGCCCCGCCCCCCCCCC	-
M28	SP3_HUMAN.H11MO.0.B	-19	9.16891e-05	0.0705089	0.0698496	20	GCCGGCCGCGCCCGCGCGCCGAGCGCCCCGGCCGCGCCCG	CCCCGGCCCCGCCCCCCCCC	-
M28	ZFX_HUMAN.H11MO.1.A	-9	0.000264478	0.203384	0.134321	17	GCCGGCCGCGCCCGCGCGCCGAGCGCCCCGGCCGCGCCCG	CCCCGGCCTCCGCCCCC	-
M28	PATZ1_HUMAN.H11MO.0.C	-18	0.000715182	0.549975	0.210786	22	GCCGGCCGCGCCCGCGCGCCGAGCGCCCCGGCCGCGCCCG	CCTCCCCCCCCGCCCCCTCCCC	-
M28	PROX1_HUMAN.H11MO.0.D	-9	0.000767636	0.590312	0.210786	17	GCCGGCCGCGCCCGCGCGCCGAGCGCCCCGGCCGCGCCCG	CCCAACCCGCCTTACCC	-
M28	THAP1_HUMAN.H11MO.0.C	-10	0.000890557	0.684839	0.210786	22	GCCGGCCGCGCCCGCGCGCCGAGCGCCCCGGCCGCGCCCG	CGCCGCCATCTTGGCTGCGGGC	+
M28	IRX2_HUMAN.H11MO.0.D	-10	0.00144862	1.11399	0.210786	19	GCCGGCCGCGCCCGCGCGCCGAGCGCCCCGGCCGCGCCCG	CCAACATGCCCACCCATGT	-
M28	ZN341_HUMAN.H11MO.0.C	-15	0.00146961	1.13013	0.210786	22	GCCGGCCGCGCCCGCGCGCCGAGCGCCCCGGCCGCGCCCG	GCTCTTCCCTCCCCCCCCCCCC	-
M28	KLF6_HUMAN.H11MO.0.A	-19	0.0016889	1.29877	0.210786	19	GCCGGCCGCGCCCGCGCGCCGAGCGCCCCGGCCGCGCCCG	CCCCCGGCCCCGCCCTTCC	-
M28	RXRA_HUMAN.H11MO.0.A	-10	0.00193684	1.48943	0.210786	20	GCCGGCCGCGCCCGCGCGCCGAGCGCCCCGGCCGCGCCCG	CTCTGACCTCTGCCTCCCCC	-
M28	KLF3_HUMAN.H11MO.0.B	-21	0.00228536	1.75744	0.232134	19	GCCGGCCGCGCCCGCGCGCCGAGCGCCCCGGCCGCGCCCG	CCCGGCCCCGCCCCTCCCC	-
M28	ZN563_HUMAN.H11MO.0.C	-17	0.00307737	2.3665	0.293046	21	GCCGGCCGCGCCCGCGCGCCGAGCGCCCCGGCCGCGCCCG	GGGATCCTCACTGGCAGCTGC	+
M28	VEZF1_HUMAN.H11MO.0.C	-7	0.00358216	2.75468	0.303213	22	GCCGGCCGCGCCCGCGCGCCGAGCGCCCCGGCCGCGCCCG	CCCCTCCCCCTCCCCCCTCCCC	-
M28	ZN589_HUMAN.H11MO.0.D	-2	0.00450727	3.46609	0.33834	16	GCCGGCCGCGCCCGCGCGCCGAGCGCCCCGGCCGCGCCCG	CGGCAGTAACCGTGGG	-
M28	RFX1_HUMAN.H11MO.0.B	-9	0.0056692	4.35962	0.375552	22	GCCGGCCGCGCCCGCGCGCCGAGCGCCCCGGCCGCGCCCG	GCCCCGGTTGCCATGGCGACGG	+
M28	SP4_HUMAN.H11MO.0.A	-20	0.00642048	4.93735	0.391294	20	GCCGGCCGCGCCCGCGCGCCGAGCGCCCCGGCCGCGCCCG	CCCGGCCCCGCCCCCTTCCC	-
M28	RARG_HUMAN.H11MO.2.D	6	0.00642048	4.93735	0.391294	14	GCCGGCCGCGCCCGCGCGCCGAGCGCCCCGGCCGCGCCCG	GTGACCTCTGGGTGACCCCC	-
M28	PAX8_HUMAN.H11MO.0.D	-12	0.00740673	5.69578	0.43404	14	GCCGGCCGCGCCCGCGCGCCGAGCGCCCCGGCCGCGCCCG	CCCGCTTCAGTGAC	-
M28	GATA1_HUMAN.H11MO.0.A	-27	0.00829219	6.37669	0.451219	13	GCCGGCCGCGCCCGCGCGCCGAGCGCCCCGGCCGCGCCCG	CTGGCGGGGACAGATAAGA	+
M29	SP2_HUMAN.H11MO.0.A	-10	6.73642e-06	0.00518031	0.0101901	22	TGGCCGGCCCGGCCCCGCGGAGCGCCCCGCCCCCGCGCGG	CCCCCGGCCCCGCCCCCCCCCC	-
M29	SP3_HUMAN.H11MO.0.B	-11	1.80234e-05	0.01386	0.011095	20	TGGCCGGCCCGGCCCCGCGGAGCGCCCCGCCCCCGCGCGG	CCCCGGCCCCGCCCCCCCCC	-
M29	SP4_HUMAN.H11MO.0.A	-12	2.3849e-05	0.0183399	0.011095	20	TGGCCGGCCCGGCCCCGCGGAGCGCCCCGCCCCCGCGCGG	CCCGGCCCCGCCCCCTTCCC	-
M29	ZFX_HUMAN.H11MO.1.A	-17	2.93385e-05	0.0225613	0.011095	17	TGGCCGGCCCGGCCCCGCGGAGCGCCCCGCCCCCGCGCGG	CCCCGGCCTCCGCCCCC	-
M29	PATZ1_HUMAN.H11MO.0.C	-10	4.70958e-05	0.0362167	0.0142483	22	TGGCCGGCCCGGCCCCGCGGAGCGCCCCGCCCCCGCGCGG	CCTCCCCCCCCGCCCCCTCCCC	-
M29	THAP1_HUMAN.H11MO.0.C	-1	0.000137141	0.105462	0.0345753	22	TGGCCGGCCCGGCCCCGCGGAGCGCCCCGCCCCCGCGCGG	CGCCGCCATCTTGGCTGCGGGC	+
M29	VEZF1_HUMAN.H11MO.0.C	-11	0.000174097	0.13388	0.037622	22	TGGCCGGCCCGGCCCCGCGGAGCGCCCCGCCCCCGCGCGG	CCCCTCCCCCTCCCCCCTCCCC	-
M29	RXRA_HUMAN.H11MO.0.A	-12	0.000213738	0.164364	0.0404148	20	TGGCCGGCCCGGCCCCGCGGAGCGCCCCGCCCCCGCGCGG	CTCTGACCTCTGCCTCCCCC	-
M29	EGR1_HUMAN.H11MO.0.A	-23	0.00050451	0.387968	0.0822094	17	TGGCCGGCCCGGCCCCGCGGAGCGCCCCGCCCCCGCGCGG	CCCCCGCCCACGCCCTC	-
M29	ZN341_HUMAN.H11MO.0.C	-16	0.000637113	0.48994	0.0822094	22	TGGCCGGCCCGGCCCCGCGGAGCGCCCCGCCCCCGCGCGG	GCTCTTCCCTCCCCCCCCCCCC	-
M29	KLF6_HUMAN.H11MO.0.A	-22	0.000652157	0.501509	0.0822094	18	TGGCCGGCCCGGCCCCGCGGAGCGCCCCGCCCCCGCGCGG	CCCCCGGCCCCGCCCTTCC	-
M29	MAZ_HUMAN.H11MO.0.A	-11	0.000737758	0.567336	0.0858461	22	TGGCCGGCCCGGCCCCGCGGAGCGCCCCGCCCCCGCGCGG	CCCCCCCCCCCCCCCCTCCCCC	-
M29	ZN563_HUMAN.H11MO.0.C	-9	0.000880286	0.67694	0.092496	21	TGGCCGGCCCGGCCCCGCGGAGCGCCCCGCCCCCGCGCGG	GGGATCCTCACTGGCAGCTGC	+
M29	TLX1_HUMAN.H11MO.0.D	-16	0.00118438	0.910792	0.111975	17	TGGCCGGCCCGGCCCCGCGGAGCGCCCCGCCCCCGCGCGG	CCTTGGCAACTTGCCAG	-
M29	KLF3_HUMAN.H11MO.0.B	-7	0.00193704	1.48958	0.172361	19	TGGCCGGCCCGGCCCCGCGGAGCGCCCCGCCCCCGCGCGG	CCCGGCCCCGCCCCTCCCC	-
M29	IRX2_HUMAN.H11MO.0.D	-21	0.00208794	1.60562	0.175467	19	TGGCCGGCCCGGCCCCGCGGAGCGCCCCGCCCCCGCGCGG	CCAACATGCCCACCCATGT	-
M29	NR1D1_HUMAN.H11MO.0.B	-13	0.00260926	2.00652	0.19735	19	TGGCCGGCCCGGCCCCGCGGAGCGCCCCGCCCCCGCGCGG	CCTTCTGACCCACTTCCCT	-
M29	GATA1_HUMAN.H11MO.0.A	7	0.00349479	2.6875	0.240297	12	TGGCCGGCCCGGCCCCGCGGAGCGCCCCGCCCCCGCGCGG	TCTTATCTGTCCCCGCCAG	-
M29	SPIC_HUMAN.H11MO.0.D	-25	0.00444483	3.41808	0.279896	13	TGGCCGGCCCGGCCCCGCGGAGCGCCCCGCCCCCGCGCGG	CCTCCCCTTCCTC	-
M29	ZN589_HUMAN.H11MO.0.D	-16	0.00497679	3.82715	0.279896	16	TGGCCGGCCCGGCCCCGCGGAGCGCCCCGCCCCCGCGCGG	CCCACGGTTACTGCCG	+
M29	NR1H4_HUMAN.H11MO.0.B	-15	0.00499587	3.84182	0.279896	19	TGGCCGGCCCGGCCCCGCGGAGCGCCCCGCCCCCGCGCGG	CCTCGGGGTCATTGACCCC	-
M29	PTF1A_HUMAN.H11MO.0.B	-15	0.00557752	4.28911	0.299132	18	TGGCCGGCCCGGCCCCGCGGAGCGCCCCGCCCCCGCGCGG	CCAGCTGCCCCCTTTCCC	+
M29	PROX1_HUMAN.H11MO.0.D	-17	0.0057347	4.40999	0.299132	17	TGGCCGGCCCGGCCCCGCGGAGCGCCCCGCCCCCGCGCGG	CCCAACCCGCCTTACCC	-
M29	CLOCK_HUMAN.H11MO.0.C	-25	0.00613003	4.71399	0.309095	14	TGGCCGGCCCGGCCCCGCGGAGCGCCCCGCCCCCGCGCGG	TGTTCACGTGTCTG	-
M29	MXI1_HUMAN.H11MO.0.A	-25	0.00735689	5.65745	0.347772	15	TGGCCGGCCCGGCCCCGCGGAGCGCCCCGCCCCCGCGCGG	CCCGCCGCCACGTGC	-
M29	ZBT17_HUMAN.H11MO.0.A	-21	0.00929897	7.1509	0.406643	19	TGGCCGGCCCGGCCCCGCGGAGCGCCCCGCCCCCGCGCGG	CTTCCCCTCCCCCACCCTC	-
M29	TBX21_HUMAN.H11MO.0.A	-25	0.00970444	7.46272	0.406643	13	TGGCCGGCCCGGCCCCGCGGAGCGCCCCGCCCCCGCGCGG	TTCACACCTCCAC	-
M29	TAL1_HUMAN.H11MO.0.A	-29	0.00994637	7.64876	0.406643	11	TGGCCGGCCCGGCCCCGCGGAGCGCCCCGCCCCCGCGCGG	CTGGGGGGGGCAGATAAGG	+
M29	PAX8_HUMAN.H11MO.0.D	-8	0.0117452	9.03205	0.426256	14	TGGCCGGCCCGGCCCCGCGGAGCGCCCCGCCCCCGCGCGG	CCCGCTTCAGTGAC	-
M29	SMAD3_HUMAN.H11MO.0.B	-23	0.011835	9.10114	0.426256	12	TGGCCGGCCCGGCCCCGCGGAGCGCCCCGCCCCCGCGCGG	CTCTGTCACCTG	+
M29	EGR2_HUMAN.H11MO.1.A	-23	0.0142521	10.9598	0.466027	16	TGGCCGGCCCGGCCCCGCGGAGCGCCCCGCCCCCGCGCGG	CCCCCGCCCACGCCCC	-
M29	NFIC_HUMAN.H11MO.0.A	-17	0.0146351	11.2544	0.466027	17	TGGCCGGCCCGGCCCCGCGGAGCGCCCCGCCCCCGCGCGG	CTTGGCTCCCTGCCAAG	+
M29	MAFA_HUMAN.H11MO.0.D	-14	0.015154	11.6534	0.467822	21	TGGCCGGCCCGGCCCCGCGGAGCGCCCCGCCCCCGCGCGG	GTGCTGACCCCGCAGCCTTCG	+
M29	Z324A_HUMAN.H11MO.0.C	-5	0.0157764	12.1321	0.476093	23	TGGCCGGCCCGGCCCCGCGGAGCGCCCCGCCCCCGCGCGG	TATCAAACCATCCTTTGCTGCCA	+
M29	LYL1_HUMAN.H11MO.0.A	-25	0.0160514	12.3435	0.476093	14	TGGCCGGCCCGGCCCCGCGGAGCGCCCCGCCCCCGCGCGG	CCAGCTGTTTCCTG	+
M29	RARG_HUMAN.H11MO.0.B	-6	0.016919	13.0107	0.492176	18	TGGCCGGCCCGGCCCCGCGGAGCGCCCCGCCCCCGCGCGG	CCCAGGTCACTCTGACCT	-
M30	SP3_HUMAN.H11MO.0.B	-11	2.47991e-05	0.0190705	0.037585	20	GTCGCCGGGGACCGCGGCCACGGCGCCCCCGGGCGCCGCC	CCCCGGCCCCGCCCCCCCCC	-
M30	SP2_HUMAN.H11MO.0.A	-10	0.00014613	0.112374	0.0863972	22	GTCGCCGGGGACCGCGGCCACGGCGCCCCCGGGCGCCGCC	CCCCCGGCCCCGCCCCCCCCCC	-
M30	ZFX_HUMAN.H11MO.1.A	-11	0.000189218	0.145508	0.0863972	17	GTCGCCGGGGACCGCGGCCACGGCGCCCCCGGGCGCCGCC	CCCCGGCCTCCGCCCCC	-
M30	THAP1_HUMAN.H11MO.0.C	-12	0.000228024	0.175351	0.0863972	22	GTCGCCGGGGACCGCGGCCACGGCGCCCCCGGGCGCCGCC	CGCCGCCATCTTGGCTGCGGGC	+
M30	KLF3_HUMAN.H11MO.0.B	-12	0.000551296	0.423947	0.139255	19	GTCGCCGGGGACCGCGGCCACGGCGCCCCCGGGCGCCGCC	CCCGGCCCCGCCCCTCCCC	-
M30	IRX2_HUMAN.H11MO.0.D	-14	0.000746465	0.574032	0.141416	19	GTCGCCGGGGACCGCGGCCACGGCGCCCCCGGGCGCCGCC	CCAACATGCCCACCCATGT	-
M30	RXRA_HUMAN.H11MO.0.A	-17	0.00178745	1.37455	0.221428	20	GTCGCCGGGGACCGCGGCCACGGCGCCCCCGGGCGCCGCC	CTCTGACCTCTGCCTCCCCC	-
M30	KLF6_HUMAN.H11MO.0.A	-10	0.00192662	1.48157	0.221428	19	GTCGCCGGGGACCGCGGCCACGGCGCCCCCGGGCGCCGCC	CCCCCGGCCCCGCCCTTCC	-
M30	ZN341_HUMAN.H11MO.0.C	-17	0.00193678	1.48938	0.221428	22	GTCGCCGGGGACCGCGGCCACGGCGCCCCCGGGCGCCGCC	GCTCTTCCCTCCCCCCCCCCCC	-
M30	PROX1_HUMAN.H11MO.0.D	-14	0.00215616	1.65808	0.221428	17	GTCGCCGGGGACCGCGGCCACGGCGCCCCCGGGCGCCGCC	CCCAACCCGCCTTACCC	-
M30	GATA1_HUMAN.H11MO.0.A	-28	0.00255091	1.96165	0.221428	12	GTCGCCGGGGACCGCGGCCACGGCGCCCCCGGGCGCCGCC	CTGGCGGGGACAGATAAGA	+
M30	TLX1_HUMAN.H11MO.0.D	-6	0.00269734	2.07426	0.221428	17	GTCGCCGGGGACCGCGGCCACGGCGCCCCCGGGCGCCGCC	CTGGCAAGTTGCCAAGG	+
M30	ZN563_HUMAN.H11MO.0.C	-16	0.00278731	2.14344	0.221428	21	GTCGCCGGGGACCGCGGCCACGGCGCCCCCGGGCGCCGCC	GCAGCTGCCAGTGAGGATCCC	-
M30	PATZ1_HUMAN.H11MO.0.C	-13	0.00303035	2.33034	0.221428	22	GTCGCCGGGGACCGCGGCCACGGCGCCCCCGGGCGCCGCC	CCTCCCCCCCCGCCCCCTCCCC	-
M30	NR1D1_HUMAN.H11MO.0.B	-5	0.0031381	2.4132	0.221428	19	GTCGCCGGGGACCGCGGCCACGGCGCCCCCGGGCGCCGCC	AGGGAAGTGGGTCAGAAGG	+
M30	VEZF1_HUMAN.H11MO.0.C	-12	0.00322715	2.48168	0.221428	22	GTCGCCGGGGACCGCGGCCACGGCGCCCCCGGGCGCCGCC	CCCCTCCCCCTCCCCCCTCCCC	-
M30	USF2_HUMAN.H11MO.0.A	-31	0.00336033	2.5841	0.221428	9	GTCGCCGGGGACCGCGGCCACGGCGCCCCCGGGCGCCGCC	CGCCGCGGCCACGTGACCC	-
M30	SP4_HUMAN.H11MO.0.A	-2	0.00374964	2.88347	0.233229	20	GTCGCCGGGGACCGCGGCCACGGCGCCCCCGGGCGCCGCC	GGGAAGGGGGCGGGGCCGGG	+
M30	THA_HUMAN.H11MO.0.C	-9	0.00448966	3.45255	0.243015	17	GTCGCCGGGGACCGCGGCCACGGCGCCCCCGGGCGCCGCC	CTGACCTGAAGTGACCC	-
M30	TAL1_HUMAN.H11MO.0.A	-28	0.00537749	4.13529	0.262903	12	GTCGCCGGGGACCGCGGCCACGGCGCCCCCGGGCGCCGCC	CTGGGGGGGGCAGATAAGG	+
M30	PAX8_HUMAN.H11MO.0.D	-19	0.0058845	4.52518	0.270895	14	GTCGCCGGGGACCGCGGCCACGGCGCCCCCGGGCGCCGCC	CCCGCTTCAGTGAC	-
M30	RARG_HUMAN.H11MO.2.D	7	0.00589844	4.5359	0.270895	13	GTCGCCGGGGACCGCGGCCACGGCGCCCCCGGGCGCCGCC	GTGACCTCTGGGTGACCCCC	-
M30	MXI1_HUMAN.H11MO.0.A	-28	0.00776389	5.97043	0.340476	12	GTCGCCGGGGACCGCGGCCACGGCGCCCCCGGGCGCCGCC	CCCGCCGCCACGTGC	-
M30	SPIC_HUMAN.H11MO.0.D	-23	0.00881322	6.77737	0.360294	13	GTCGCCGGGGACCGCGGCCACGGCGCCCCCGGGCGCCGCC	CCTCCCCTTCCTC	-
M30	GATA2_HUMAN.H11MO.0.A	-28	0.00903363	6.94686	0.360294	12	GTCGCCGGGGACCGCGGCCACGGCGCCCCCGGGCGCCGCC	CTGGGGGGTGGAGATAAGG	+
M30	PURA_HUMAN.H11MO.0.D	-18	0.0125981	9.68795	0.454663	17	GTCGCCGGGGACCGCGGCCACGGCGCCCCCGGGCGCCGCC	CCCTGCCCCCCCCTTCC	-
M30	ZN589_HUMAN.H11MO.0.D	-2	0.0137683	10.5878	0.474248	16	GTCGCCGGGGACCGCGGCCACGGCGCCCCCGGGCGCCGCC	CGGCAGTAACCGTGGG	-
M31	FOXL1_HUMAN.H11MO.0.D	-10	2.16594e-05	0.0166561	0.0332837	19	ACAGGCTAGAAAAGGTGAATAAACACAAAGCGGGAGCGAA	AAAAGTAAACAAACAAACA	-
M31	FOXF1_HUMAN.H11MO.0.D	-15	0.000306085	0.23538	0.235178	11	ACAGGCTAGAAAAGGTGAATAAACACAAAGCGGGAGCGAA	AAAATAAACAT	-
M31	FOXQ1_HUMAN.H11MO.0.C	-16	0.000912911	0.702029	0.437291	12	ACAGGCTAGAAAAGGTGAATAAACACAAAGCGGGAGCGAA	AAATAAACAATT	-
M31	FOXO4_HUMAN.H11MO.0.C	-17	0.00171798	1.32113	0.437291	9	ACAGGCTAGAAAAGGTGAATAAACACAAAGCGGGAGCGAA	AATAAACAA	-
M31	FOXJ3_HUMAN.H11MO.1.B	-19	0.00172985	1.33025	0.437291	13	ACAGGCTAGAAAAGGTGAATAAACACAAAGCGGGAGCGAA	TAAACAAAAACAA	-
M31	NR4A3_HUMAN.H11MO.0.D	-9	0.00187333	1.44059	0.437291	10	ACAGGCTAGAAAAGGTGAATAAACACAAAGCGGGAGCGAA	CAAAGGTCAG	+
M31	FOXJ2_HUMAN.H11MO.0.C	-15	0.00199197	1.53183	0.437291	10	ACAGGCTAGAAAAGGTGAATAAACACAAAGCGGGAGCGAA	TAAATAAACA	-
M31	FOXP1_HUMAN.H11MO.0.A	-18	0.00253684	1.95083	0.487291	9	ACAGGCTAGAAAAGGTGAATAAACACAAAGCGGGAGCGAA	ATAAACAAA	-
M32	SP3_HUMAN.H11MO.0.B	-13	1.17061e-06	0.000900198	0.00178121	20	CGGCGGACCGCCGCCCCGGCCCCGGGCCCCGCCTCGGCCG	CCCCGGCCCCGCCCCCCCCC	-
M32	SP2_HUMAN.H11MO.0.A	-12	5.04583e-06	0.00388025	0.00383889	22	CGGCGGACCGCCGCCCCGGCCCCGGGCCCCGCCTCGGCCG	CCCCCGGCCCCGCCCCCCCCCC	-
M32	ZFX_HUMAN.H11MO.1.A	-19	7.6141e-05	0.0585524	0.0386189	17	CGGCGGACCGCCGCCCCGGCCCCGGGCCCCGCCTCGGCCG	CCCCGGCCTCCGCCCCC	-
M32	KLF3_HUMAN.H11MO.0.B	-14	0.000140919	0.108367	0.053606	19	CGGCGGACCGCCGCCCCGGCCCCGGGCCCCGCCTCGGCCG	CCCGGCCCCGCCCCTCCCC	-
M32	THAP1_HUMAN.H11MO.0.C	-5	0.000190156	0.14623	0.0578685	22	CGGCGGACCGCCGCCCCGGCCCCGGGCCCCGCCTCGGCCG	CGCCGCCATCTTGGCTGCGGGC	+
M32	KLF6_HUMAN.H11MO.0.A	-12	0.000234778	0.180544	0.0595399	19	CGGCGGACCGCCGCCCCGGCCCCGGGCCCCGCCTCGGCCG	CCCCCGGCCCCGCCCTTCC	-
M32	PATZ1_HUMAN.H11MO.0.C	-7	0.000324059	0.249201	0.0616363	22	CGGCGGACCGCCGCCCCGGCCCCGGGCCCCGCCTCGGCCG	CCTCCCCCCCCGCCCCCTCCCC	-
M32	RXRA_HUMAN.H11MO.0.A	-13	0.000399645	0.307327	0.0649965	20	CGGCGGACCGCCGCCCCGGCCCCGGGCCCCGCCTCGGCCG	CTCTGACCTCTGCCTCCCCC	-
M32	SP4_HUMAN.H11MO.0.A	-14	0.000687782	0.528904	0.0872112	20	CGGCGGACCGCCGCCCCGGCCCCGGGCCCCGCCTCGGCCG	CCCGGCCCCGCCCCCTTCCC	-
M32	ZN563_HUMAN.H11MO.0.C	-5	0.000991312	0.762319	0.105126	21	CGGCGGACCGCCGCCCCGGCCCCGGGCCCCGCCTCGGCCG	GGGATCCTCACTGGCAGCTGC	+
M32	TLX1_HUMAN.H11MO.0.D	-13	0.0010119	0.778152	0.105126	17	CGGCGGACCGCCGCCCCGGCCCCGGGCCCCGCCTCGGCCG	CCTTGGCAACTTGCCAG	-
M32	VEZF1_HUMAN.H11MO.0.C	-13	0.00252211	1.9395	0.206167	22	CGGCGGACCGCCGCCCCGGCCCCGGGCCCCGCCTCGGCCG	CCCCTCCCCCTCCCCCCTCCCC	-
M32	IRX2_HUMAN.H11MO.0.D	-6	0.00351806	2.70538	0.267655	19	CGGCGGACCGCCGCCCCGGCCCCGGGCCCCGCCTCGGCCG	CCAACATGCCCACCCATGT	-
M32	ZN341_HUMAN.H11MO.0.C	-4	0.00374139	2.87713	0.271092	22	CGGCGGACCGCCGCCCCGGCCCCGGGCCCCGCCTCGGCCG	GCTCTTCCCTCCCCCCCCCCCC	-
M32	ZN589_HUMAN.H11MO.0.D	-13	0.00413053	3.17638	0.285684	16	CGGCGGACCGCCGCCCCGGCCCCGGGCCCCGCCTCGGCCG	CCCACGGTTACTGCCG	+
M32	PROX1_HUMAN.H11MO.0.D	-21	0.00450824	3.46683	0.298251	17	CGGCGGACCGCCGCCCCGGCCCCGGGCCCCGCCTCGGCCG	CCCAACCCGCCTTACCC	-
M32	EGR1_HUMAN.H11MO.0.A	-7	0.00485709	3.73511	0.307941	17	CGGCGGACCGCCGCCCCGGCCCCGGGCCCCGCCTCGGCCG	CCCCCGCCCACGCCCTC	-
M32	PURA_HUMAN.H11MO.0.D	-19	0.00523085	4.02252	0.318372	17	CGGCGGACCGCCGCCCCGGCCCCGGGCCCCGCCTCGGCCG	CCCTGCCCCCCCCTTCC	-
M32	NR1D1_HUMAN.H11MO.0.B	-18	0.00614485	4.72539	0.359617	19	CGGCGGACCGCCGCCCCGGCCCCGGGCCCCGCCTCGGCCG	CCTTCTGACCCACTTCCCT	-
M32	RFX1_HUMAN.H11MO.0.B	-7	0.00663446	5.1019	0.373891	22	CGGCGGACCGCCGCCCCGGCCCCGGGCCCCGCCTCGGCCG	CCGTCGCCATGGCAACCGGGGC	-
M32	MXI1_HUMAN.H11MO.0.A	-7	0.00695511	5.34848	0.374592	15	CGGCGGACCGCCGCCCCGGCCCCGGGCCCCGCCTCGGCCG	CCCGCCGCCACGTGC	-
M32	MAZ_HUMAN.H11MO.0.A	-13	0.00751233	5.77699	0.381028	22	CGGCGGACCGCCGCCCCGGCCCCGGGCCCCGCCTCGGCCG	CCCCCCCCCCCCCCCCTCCCCC	-
M32	ZN667_HUMAN.H11MO.0.C	1	0.00805525	6.19449	0.383029	18	CGGCGGACCGCCGCCCCGGCCCCGGGCCCCGCCTCGGCCG	GCTGAGCTTTTAAGGCCAC	-
M32	USF2_HUMAN.H11MO.0.A	10	0.00983375	7.56216	0.449024	9	CGGCGGACCGCCGCCCCGGCCCCGGGCCCCGCCTCGGCCG	GGGTCACGTGGCCGCGGCG	+
M32	RARG_HUMAN.H11MO.0.B	6	0.010343	7.95377	0.449024	12	CGGCGGACCGCCGCCCCGGCCCCGGGCCCCGCCTCGGCCG	AGGTCAGAGTGACCTGGG	+
M32	ZBT17_HUMAN.H11MO.0.A	-16	0.0112137	8.62336	0.449024	19	CGGCGGACCGCCGCCCCGGCCCCGGGCCCCGCCTCGGCCG	CTTCCCCTCCCCCACCCTC	-
M32	GATA1_HUMAN.H11MO.0.A	-29	0.0112137	8.62336	0.449024	11	CGGCGGACCGCCGCCCCGGCCCCGGGCCCCGCCTCGGCCG	CTGGCGGGGACAGATAAGA	+
M32	THA_HUMAN.H11MO.0.C	-1	0.0123449	9.49321	0.481643	17	CGGCGGACCGCCGCCCCGGCCCCGGGCCCCGCCTCGGCCG	GGGTCACTTCAGGTCAG	+
M33	SP2_HUMAN.H11MO.0.A	-12	0.000100388	0.0771983	0.113169	22	CGGCCCCCGCGCCCCGGTGCCCGTCCGCTCCCCGCCGGGG	CCCCCGGCCCCGCCCCCCCCCC	-
M33	SP3_HUMAN.H11MO.0.B	-13	0.00017858	0.137328	0.113169	20	CGGCCCCCGCGCCCCGGTGCCCGTCCGCTCCCCGCCGGGG	CCCCGGCCCCGCCCCCCCCC	-
M33	PATZ1_HUMAN.H11MO.0.C	0	0.000278934	0.2145	0.113169	22	CGGCCCCCGCGCCCCGGTGCCCGTCCGCTCCCCGCCGGGG	CCTCCCCCCCCGCCCCCTCCCC	-
M33	THAP1_HUMAN.H11MO.0.C	-18	0.000324856	0.249814	0.113169	22	CGGCCCCCGCGCCCCGGTGCCCGTCCGCTCCCCGCCGGGG	GCCCGCAGCCAAGATGGCGGCG	-
M33	RXRA_HUMAN.H11MO.0.A	-14	0.000372218	0.286236	0.113169	20	CGGCCCCCGCGCCCCGGTGCCCGTCCGCTCCCCGCCGGGG	CTCTGACCTCTGCCTCCCCC	-
M33	IRX2_HUMAN.H11MO.0.D	-5	0.000634485	0.487919	0.13219	19	CGGCCCCCGCGCCCCGGTGCCCGTCCGCTCCCCGCCGGGG	CCAACATGCCCACCCATGT	-
M33	ZN563_HUMAN.H11MO.0.C	-12	0.000695644	0.53495	0.13219	21	CGGCCCCCGCGCCCCGGTGCCCGTCCGCTCCCCGCCGGGG	GCAGCTGCCAGTGAGGATCCC	-
M33	ZFX_HUMAN.H11MO.1.A	-4	0.000956462	0.735519	0.161557	17	CGGCCCCCGCGCCCCGGTGCCCGTCCGCTCCCCGCCGGGG	CCCCGGCCTCCGCCCCC	-
M33	TLX1_HUMAN.H11MO.0.D	-6	0.00199955	1.53765	0.22687	17	CGGCCCCCGCGCCCCGGTGCCCGTCCGCTCCCCGCCGGGG	CCTTGGCAACTTGCCAG	-
M33	USF2_HUMAN.H11MO.0.A	-31	0.00202351	1.55608	0.22687	9	CGGCCCCCGCGCCCCGGTGCCCGTCCGCTCCCCGCCGGGG	CGCCGCGGCCACGTGACCC	-
M33	ZN341_HUMAN.H11MO.0.C	-18	0.0021075	1.62067	0.22687	22	CGGCCCCCGCGCCCCGGTGCCCGTCCGCTCCCCGCCGGGG	GCTCTTCCCTCCCCCCCCCCCC	-
M33	KLF3_HUMAN.H11MO.0.B	-14	0.00217979	1.67626	0.22687	19	CGGCCCCCGCGCCCCGGTGCCCGTCCGCTCCCCGCCGGGG	CCCGGCCCCGCCCCTCCCC	-
M33	KLF6_HUMAN.H11MO.0.A	-6	0.00234729	1.80507	0.22687	19	CGGCCCCCGCGCCCCGGTGCCCGTCCGCTCCCCGCCGGGG	CCCCCGGCCCCGCCCTTCC	-
M33	GATA1_HUMAN.H11MO.0.A	-29	0.00252676	1.94308	0.22687	11	CGGCCCCCGCGCCCCGGTGCCCGTCCGCTCCCCGCCGGGG	CTGGCGGGGACAGATAAGA	+
M33	ZN554_HUMAN.H11MO.0.C	0	0.00326831	2.51333	0.248425	20	CGGCCCCCGCGCCCCGGTGCCCGTCCGCTCCCCGCCGGGG	AGCACCCCACATGGCTCAGC	-
M33	VEZF1_HUMAN.H11MO.0.C	-13	0.00384344	2.95561	0.269646	22	CGGCCCCCGCGCCCCGGTGCCCGTCCGCTCCCCGCCGGGG	CCCCTCCCCCTCCCCCCTCCCC	-
M33	NR1D1_HUMAN.H11MO.0.B	-3	0.00390226	3.00083	0.269646	19	CGGCCCCCGCGCCCCGGTGCCCGTCCGCTCCCCGCCGGGG	CCTTCTGACCCACTTCCCT	-
M33	MXI1_HUMAN.H11MO.0.A	-32	0.00456619	3.5114	0.289231	8	CGGCCCCCGCGCCCCGGTGCCCGTCCGCTCCCCGCCGGGG	CCCGCCGCCACGTGC	-
M33	CLOCK_HUMAN.H11MO.0.C	0	0.00513059	3.94543	0.311982	14	CGGCCCCCGCGCCCCGGTGCCCGTCCGCTCCCCGCCGGGG	CAGACACGTGAACA	+
M33	RARG_HUMAN.H11MO.0.B	-5	0.00575313	4.42416	0.33506	18	CGGCCCCCGCGCCCCGGTGCCCGTCCGCTCCCCGCCGGGG	CCCAGGTCACTCTGACCT	-
M33	PROX1_HUMAN.H11MO.0.D	-10	0.00788663	6.06482	0.400967	17	CGGCCCCCGCGCCCCGGTGCCCGTCCGCTCCCCGCCGGGG	CCCAACCCGCCTTACCC	-
M33	TAL1_HUMAN.H11MO.0.A	-29	0.00837864	6.44317	0.400967	11	CGGCCCCCGCGCCCCGGTGCCCGTCCGCTCCCCGCCGGGG	CTGGGGGGGGCAGATAAGG	+
M33	SP4_HUMAN.H11MO.0.A	-14	0.00844029	6.49058	0.400967	20	CGGCCCCCGCGCCCCGGTGCCCGTCCGCTCCCCGCCGGGG	CCCGGCCCCGCCCCCTTCCC	-
M33	MAFA_HUMAN.H11MO.0.D	-4	0.0101507	7.80589	0.453856	21	CGGCCCCCGCGCCCCGGTGCCCGTCCGCTCCCCGCCGGGG	GTGCTGACCCCGCAGCCTTCG	+
M33	PURA_HUMAN.H11MO.0.D	-4	0.0105078	8.08051	0.4564	17	CGGCCCCCGCGCCCCGGTGCCCGTCCGCTCCCCGCCGGGG	CCCTGCCCCCCCCTTCC	-
M34	VEZF1_HUMAN.H11MO.0.C	-5	4.76571e-06	0.00366483	0.00465593	22	GGCTGCCGCCCCCCCAGGTCACTGCCGGAGACCGGGGCGC	CCCCTCCCCCTCCCCCCTCCCC	-
M34	SP2_HUMAN.H11MO.0.A	-11	6.93612e-06	0.00533388	0.00465593	22	GGCTGCCGCCCCCCCAGGTCACTGCCGGAGACCGGGGCGC	CCCCCGGCCCCGCCCCCCCCCC	-
M34	SP3_HUMAN.H11MO.0.B	-5	9.35986e-06	0.00719773	0.00465593	20	GGCTGCCGCCCCCCCAGGTCACTGCCGGAGACCGGGGCGC	CCCCGGCCCCGCCCCCCCCC	-
M34	PATZ1_HUMAN.H11MO.0.C	-5	1.44217e-05	0.0110903	0.00496532	22	GGCTGCCGCCCCCCCAGGTCACTGCCGGAGACCGGGGCGC	CCTCCCCCCCCGCCCCCTCCCC	-
M34	ZN341_HUMAN.H11MO.0.C	-4	1.72521e-05	0.0132669	0.00496532	22	GGCTGCCGCCCCCCCAGGTCACTGCCGGAGACCGGGGCGC	GCTCTTCCCTCCCCCCCCCCCC	-
M34	NR1H4_HUMAN.H11MO.0.B	-10	2.22553e-05	0.0171143	0.00496532	19	GGCTGCCGCCCCCCCAGGTCACTGCCGGAGACCGGGGCGC	CCTCGGGGTCATTGACCCC	-
M34	ZFX_HUMAN.H11MO.1.A	-12	2.32909e-05	0.0179107	0.00496532	17	GGCTGCCGCCCCCCCAGGTCACTGCCGGAGACCGGGGCGC	CCCCGGCCTCCGCCCCC	-
M34	THAP1_HUMAN.H11MO.0.C	-17	3.19278e-05	0.0245525	0.00595576	22	GGCTGCCGCCCCCCCAGGTCACTGCCGGAGACCGGGGCGC	GCCCGCAGCCAAGATGGCGGCG	-
M34	SP4_HUMAN.H11MO.0.A	-6	7.81568e-05	0.0601026	0.0109962	20	GGCTGCCGCCCCCCCAGGTCACTGCCGGAGACCGGGGCGC	CCCGGCCCCGCCCCCTTCCC	-
M34	MAZ_HUMAN.H11MO.0.A	-2	8.10544e-05	0.0623308	0.0109962	22	GGCTGCCGCCCCCCCAGGTCACTGCCGGAGACCGGGGCGC	CCCCCCCCCCCCCCCCTCCCCC	-
M34	PURA_HUMAN.H11MO.0.D	-9	9.29342e-05	0.0714664	0.0115572	17	GGCTGCCGCCCCCCCAGGTCACTGCCGGAGACCGGGGCGC	CCCTGCCCCCCCCTTCC	-
M34	PROX1_HUMAN.H11MO.0.D	-9	0.00019623	0.150901	0.0225259	17	GGCTGCCGCCCCCCCAGGTCACTGCCGGAGACCGGGGCGC	CCCAACCCGCCTTACCC	-
M34	IRX2_HUMAN.H11MO.0.D	-10	0.000254446	0.195669	0.0258239	19	GGCTGCCGCCCCCCCAGGTCACTGCCGGAGACCGGGGCGC	CCAACATGCCCACCCATGT	-
M34	KLF6_HUMAN.H11MO.0.A	-7	0.000276875	0.212917	0.0258239	19	GGCTGCCGCCCCCCCAGGTCACTGCCGGAGACCGGGGCGC	CCCCCGGCCCCGCCCTTCC	-
M34	ZBT17_HUMAN.H11MO.0.A	-2	0.000276875	0.212917	0.0258239	19	GGCTGCCGCCCCCCCAGGTCACTGCCGGAGACCGGGGCGC	CTTCCCCTCCCCCACCCTC	-
M34	TBX15_HUMAN.H11MO.0.D	-7	0.000327452	0.25181	0.0287446	19	GGCTGCCGCCCCCCCAGGTCACTGCCGGAGACCGGGGCGC	CCCCCACCCCCCCCCCCCC	-
M34	EGR2_HUMAN.H11MO.0.A	-8	0.000350302	0.269382	0.0290421	18	GGCTGCCGCCCCCCCAGGTCACTGCCGGAGACCGGGGCGC	CCCCTCCCACACCCCCCC	-
M34	RXRA_HUMAN.H11MO.0.A	-4	0.00045205	0.347626	0.0355051	20	GGCTGCCGCCCCCCCAGGTCACTGCCGGAGACCGGGGCGC	CTCTGACCTCTGCCTCCCCC	-
M34	KLF16_HUMAN.H11MO.0.D	-7	0.000536665	0.412695	0.0400435	19	GGCTGCCGCCCCCCCAGGTCACTGCCGGAGACCGGGGCGC	CCCCCCCCCCCCCGCCCCC	-
M34	EGR1_HUMAN.H11MO.0.A	-7	0.000871393	0.670101	0.0595403	17	GGCTGCCGCCCCCCCAGGTCACTGCCGGAGACCGGGGCGC	CCCCCGCCCACGCCCTC	-
M34	ZN563_HUMAN.H11MO.0.C	-4	0.000877759	0.674996	0.0595403	21	GGCTGCCGCCCCCCCAGGTCACTGCCGGAGACCGGGGCGC	GGGATCCTCACTGGCAGCTGC	+
M34	NR1D1_HUMAN.H11MO.0.B	-1	0.000938702	0.721862	0.0609057	19	GGCTGCCGCCCCCCCAGGTCACTGCCGGAGACCGGGGCGC	CCTTCTGACCCACTTCCCT	-
M34	RARG_HUMAN.H11MO.0.B	-12	0.00131108	1.00822	0.0815223	18	GGCTGCCGCCCCCCCAGGTCACTGCCGGAGACCGGGGCGC	CCCAGGTCACTCTGACCT	-
M34	KLF3_HUMAN.H11MO.0.B	-6	0.00138405	1.06434	0.0826174	19	GGCTGCCGCCCCCCCAGGTCACTGCCGGAGACCGGGGCGC	CCCGGCCCCGCCCCTCCCC	-
M34	PLAG1_HUMAN.H11MO.0.D	-8	0.00168286	1.29412	0.0965899	17	GGCTGCCGCCCCCCCAGGTCACTGCCGGAGACCGGGGCGC	CCCCTCCTGATGCCCCC	-
M34	BHE41_HUMAN.H11MO.0.D	-12	0.0019289	1.48332	0.106612	20	GGCTGCCGCCCCCCCAGGTCACTGCCGGAGACCGGGGCGC	ACCGGGTCACGTGCAGAAGG	+
M34	AP2B_HUMAN.H11MO.0.B	-9	0.00213408	1.64111	0.110968	10	GGCTGCCGCCCCCCCAGGTCACTGCCGGAGACCGGGGCGC	GCCCCCGGGC	-
M34	PAX8_HUMAN.H11MO.0.D	-12	0.00215644	1.6583	0.110968	14	GGCTGCCGCCCCCCCAGGTCACTGCCGGAGACCGGGGCGC	CCCGCTTCAGTGAC	-
M34	SPIC_HUMAN.H11MO.0.D	-5	0.00238756	1.83603	0.114935	13	GGCTGCCGCCCCCCCAGGTCACTGCCGGAGACCGGGGCGC	CCTCCCCTTCCTC	-
M34	PTF1A_HUMAN.H11MO.0.B	-10	0.00306515	2.3571	0.134534	18	GGCTGCCGCCCCCCCAGGTCACTGCCGGAGACCGGGGCGC	CCAGCTGCCCCCTTTCCC	+
M34	ZN589_HUMAN.H11MO.0.D	-11	0.00376053	2.89185	0.152066	16	GGCTGCCGCCCCCCCAGGTCACTGCCGGAGACCGGGGCGC	CCCACGGTTACTGCCG	+
M34	SMAD3_HUMAN.H11MO.0.B	-5	0.0037703	2.89936	0.152066	12	GGCTGCCGCCCCCCCAGGTCACTGCCGGAGACCGGGGCGC	CTCTGTCACCTG	+
M34	ZN263_HUMAN.H11MO.0.A	-5	0.00394109	3.0307	0.154772	20	GGCTGCCGCCCCCCCAGGTCACTGCCGGAGACCGGGGCGC	CTCCTCCTCTCCCTCCTCCC	-
M34	SRBP2_HUMAN.H11MO.0.B	-6	0.00409697	3.15057	0.156768	13	GGCTGCCGCCCCCCCAGGTCACTGCCGGAGACCGGGGCGC	CCTCACCCCACCC	-
M34	THA_HUMAN.H11MO.0.C	-15	0.00429864	3.30566	0.160372	17	GGCTGCCGCCCCCCCAGGTCACTGCCGGAGACCGGGGCGC	GGGTCACTTCAGGTCAG	+
M34	WT1_HUMAN.H11MO.0.C	-8	0.00452861	3.4825	0.16472	20	GGCTGCCGCCCCCCCAGGTCACTGCCGGAGACCGGGGCGC	CCCCCCCTCCTCCCCCGCCC	-
M34	TLX1_HUMAN.H11MO.0.D	-5	0.00463592	3.56503	0.16472	17	GGCTGCCGCCCCCCCAGGTCACTGCCGGAGACCGGGGCGC	CCTTGGCAACTTGCCAG	-
M34	RARG_HUMAN.H11MO.2.D	-6	0.00637336	4.90111	0.214585	20	GGCTGCCGCCCCCCCAGGTCACTGCCGGAGACCGGGGCGC	GTGACCTCTGGGTGACCCCC	-
M34	SPZ1_HUMAN.H11MO.0.D	-11	0.00647075	4.976	0.214585	16	GGCTGCCGCCCCCCCAGGTCACTGCCGGAGACCGGGGCGC	CCCAGGGTAACAGCCG	-
M34	ARNT2_HUMAN.H11MO.0.D	-5	0.00710764	5.46577	0.230258	12	GGCTGCCGCCCCCCCAGGTCACTGCCGGAGACCGGGGCGC	GCCTCCCACGCC	-
M34	KLF15_HUMAN.H11MO.0.A	-6	0.00736352	5.66255	0.230258	19	GGCTGCCGCCCCCCCAGGTCACTGCCGGAGACCGGGGCGC	CCCCCCCCTGCTCCTCCCC	-
M34	ZN335_HUMAN.H11MO.0.A	-7	0.00740622	5.69539	0.230258	22	GGCTGCCGCCCCCCCAGGTCACTGCCGGAGACCGGGGCGC	GGCTGTCCTCGGCGCTGCCTGA	+
M34	PAX5_HUMAN.H11MO.0.A	-17	0.00814134	6.26069	0.245921	21	GGCTGCCGCCCCCCCAGGTCACTGCCGGAGACCGGGGCGC	GTCACGCTCTGCTGCCCAGGC	-
M34	LYL1_HUMAN.H11MO.0.A	-10	0.00832476	6.40174	0.245921	14	GGCTGCCGCCCCCCCAGGTCACTGCCGGAGACCGGGGCGC	CCAGCTGTTTCCTG	+
M34	SP1_HUMAN.H11MO.0.A	-7	0.00840441	6.46299	0.245921	22	GGCTGCCGCCCCCCCAGGTCACTGCCGGAGACCGGGGCGC	CCCCCCCCCGGCCCCGCCCCCC	-
M34	ZN554_HUMAN.H11MO.0.C	-3	0.00950225	7.30723	0.268227	20	GGCTGCCGCCCCCCCAGGTCACTGCCGGAGACCGGGGCGC	AGCACCCCACATGGCTCAGC	-
M34	RFX1_HUMAN.H11MO.0.B	-4	0.00952621	7.32565	0.268227	22	GGCTGCCGCCCCCCCAGGTCACTGCCGGAGACCGGGGCGC	CCGTCGCCATGGCAACCGGGGC	-
M34	MAFA_HUMAN.H11MO.0.D	-2	0.00987076	7.59061	0.272782	21	GGCTGCCGCCCCCCCAGGTCACTGCCGGAGACCGGGGCGC	GTGCTGACCCCGCAGCCTTCG	+
M34	EGR2_HUMAN.H11MO.1.A	-7	0.0101336	7.79274	0.274954	16	GGCTGCCGCCCCCCCAGGTCACTGCCGGAGACCGGGGCGC	CCCCCGCCCACGCCCC	-
M34	NR1H3_HUMAN.H11MO.0.B	-2	0.0103364	7.9487	0.275448	19	GGCTGCCGCCCCCCCAGGTCACTGCCGGAGACCGGGGCGC	CAGAGGTCACTGCAGGTCA	+
M34	CTCF_HUMAN.H11MO.0.A	-5	0.0118098	9.08177	0.303861	19	GGCTGCCGCCCCCCCAGGTCACTGCCGGAGACCGGGGCGC	TGGCGCCCCCTGGTGGCCA	-
M34	ZN467_HUMAN.H11MO.0.C	-6	0.012197	9.37947	0.308502	22	GGCTGCCGCCCCCCCAGGTCACTGCCGGAGACCGGGGCGC	CCCCCCCCCCCCTCCCCTCCCC	-
M34	ZN148_HUMAN.H11MO.0.D	-10	0.0151955	11.6853	0.361903	15	GGCTGCCGCCCCCCCAGGTCACTGCCGGAGACCGGGGCGC	CCCCTCCCCCACCCC	-
M34	SALL4_HUMAN.H11MO.0.B	-5	0.0156384	12.0259	0.361903	10	GGCTGCCGCCCCCCCAGGTCACTGCCGGAGACCGGGGCGC	CCCACCCTCC	-
M34	OLIG2_HUMAN.H11MO.0.B	-10	0.0156479	12.0332	0.361903	18	GGCTGCCGCCCCCCCAGGTCACTGCCGGAGACCGGGGCGC	CCAGCTGTTTCCCTTCTG	+
M34	CTCFL_HUMAN.H11MO.0.A	-5	0.0157633	12.122	0.361903	17	GGCTGCCGCCCCCCCAGGTCACTGCCGGAGACCGGGGCGC	CGGCGCCCCCTGGCGGC	-
M34	VEZF1_HUMAN.H11MO.1.C	-7	0.0166854	12.8311	0.374995	12	GGCTGCCGCCCCCCCAGGTCACTGCCGGAGACCGGGGCGC	CCCCCTCCCCCT	-
M34	TBX21_HUMAN.H11MO.0.A	-7	0.0169394	13.0264	0.374995	13	GGCTGCCGCCCCCCCAGGTCACTGCCGGAGACCGGGGCGC	TTCACACCTCCAC	-
M34	MXI1_HUMAN.H11MO.0.A	-13	0.01759	13.5267	0.374995	15	GGCTGCCGCCCCCCCAGGTCACTGCCGGAGACCGGGGCGC	GCACGTGGCGGCGGG	+
M34	Z324A_HUMAN.H11MO.0.C	-3	0.0186014	14.3045	0.380763	23	GGCTGCCGCCCCCCCAGGTCACTGCCGGAGACCGGGGCGC	TATCAAACCATCCTTTGCTGCCA	+
M34	MAF_HUMAN.H11MO.0.A	-2	0.018626	14.3234	0.380763	19	GGCTGCCGCCCCCCCAGGTCACTGCCGGAGACCGGGGCGC	TTGCTGAGTCAGCAGATTC	-
M34	OSR2_HUMAN.H11MO.0.C	-1	0.0206888	15.9097	0.404644	16	GGCTGCCGCCCCCCCAGGTCACTGCCGGAGACCGGGGCGC	GCTGCTGCTTCTGCTG	+
M34	E2F1_HUMAN.H11MO.0.A	-5	0.021046	16.1844	0.404644	14	GGCTGCCGCCCCCCCAGGTCACTGCCGGAGACCGGGGCGC	CTTTCCCGCCCCCC	-
M34	ZN394_HUMAN.H11MO.0.C	-6	0.021696	16.6843	0.409838	20	GGCTGCCGCCCCCCCAGGTCACTGCCGGAGACCGGGGCGC	ATTCCATTCTATTCCATTCT	-
M34	USF2_HUMAN.H11MO.0.A	-7	0.0225257	17.3223	0.420191	19	GGCTGCCGCCCCCCCAGGTCACTGCCGGAGACCGGGGCGC	GGGTCACGTGGCCGCGGCG	+
M34	NFIC_HUMAN.H11MO.0.A	-1	0.0236303	18.1717	0.424863	17	GGCTGCCGCCCCCCCAGGTCACTGCCGGAGACCGGGGCGC	CTTGGCTCCCTGCCAAG	+
M34	AP2A_HUMAN.H11MO.0.A	-6	0.0251555	19.3446	0.446902	15	GGCTGCCGCCCCCCCAGGTCACTGCCGGAGACCGGGGCGC	ATGGCCTCAGGGCAT	-
M34	BRAC_HUMAN.H11MO.0.A	-2	0.0260459	20.0293	0.456054	20	GGCTGCCGCCCCCCCAGGTCACTGCCGGAGACCGGGGCGC	ATTTCACACCTCCCTGCTAA	-
M34	COT1_HUMAN.H11MO.0.C	-5	0.0269585	20.7311	0.456054	17	GGCTGCCGCCCCCCCAGGTCACTGCCGGAGACCGGGGCGC	CCCTGACCTCTGACCCC	-
M34	TAF1_HUMAN.H11MO.0.A	-10	0.0271987	20.9158	0.456054	16	GGCTGCCGCCCCCCCAGGTCACTGCCGGAGACCGGGGCGC	CCGCCGCCGCCATCTT	-
M34	ZF64A_HUMAN.H11MO.0.D	-5	0.0271987	20.9158	0.456054	16	GGCTGCCGCCCCCCCAGGTCACTGCCGGAGACCGGGGCGC	CAGGTTCCCGGGCCCC	-
M34	TFCP2_HUMAN.H11MO.0.D	-13	0.0290926	22.3722	0.477089	16	GGCTGCCGCCCCCCCAGGTCACTGCCGGAGACCGGGGCGC	TCTGGCCAGTTCAGGC	-
M34	ZN667_HUMAN.H11MO.0.C	-6	0.0307077	23.6142	0.498101	19	GGCTGCCGCCCCCCCAGGTCACTGCCGGAGACCGGGGCGC	GTGGCCTTAAAAGCTCAGC	+
M35	PATZ1_HUMAN.H11MO.0.C	-11	4.79886e-06	0.00369033	0.00728555	22	ATCAGAACGCCCCGCTCGCTCCTCGAGCTCCCCCTGGGCT	CCTCCCCCCCCGCCCCCTCCCC	-
M35	VEZF1_HUMAN.H11MO.0.C	-9	8.63369e-05	0.0663931	0.0626697	22	ATCAGAACGCCCCGCTCGCTCCTCGAGCTCCCCCTGGGCT	CCCCTCCCCCTCCCCCCTCCCC	-
M35	ZN467_HUMAN.H11MO.0.C	-11	0.000143211	0.110129	0.0626697	22	ATCAGAACGCCCCGCTCGCTCCTCGAGCTCCCCCTGGGCT	CCCCCCCCCCCCTCCCCTCCCC	-
M35	SP2_HUMAN.H11MO.0.A	-2	0.000165118	0.126976	0.0626697	22	ATCAGAACGCCCCGCTCGCTCCTCGAGCTCCCCCTGGGCT	CCCCCGGCCCCGCCCCCCCCCC	-
M35	ZN341_HUMAN.H11MO.0.C	-13	0.000380029	0.292242	0.115391	22	ATCAGAACGCCCCGCTCGCTCCTCGAGCTCCCCCTGGGCT	GCTCTTCCCTCCCCCCCCCCCC	-
M35	MAZ_HUMAN.H11MO.0.A	-12	0.000569159	0.437684	0.144015	22	ATCAGAACGCCCCGCTCGCTCCTCGAGCTCCCCCTGGGCT	CCCCCCCCCCCCCCCCTCCCCC	-
M35	SP4_HUMAN.H11MO.0.A	-4	0.00167003	1.28425	0.336822	20	ATCAGAACGCCCCGCTCGCTCCTCGAGCTCCCCCTGGGCT	CCCGGCCCCGCCCCCTTCCC	-
M35	MAFA_HUMAN.H11MO.0.D	-11	0.00228152	1.75449	0.336822	21	ATCAGAACGCCCCGCTCGCTCCTCGAGCTCCCCCTGGGCT	GTGCTGACCCCGCAGCCTTCG	+
M35	SP3_HUMAN.H11MO.0.B	-3	0.00230863	1.77534	0.336822	20	ATCAGAACGCCCCGCTCGCTCCTCGAGCTCCCCCTGGGCT	CCCCGGCCCCGCCCCCCCCC	-
M35	PTF1A_HUMAN.H11MO.0.B	-10	0.0025553	1.96502	0.336822	18	ATCAGAACGCCCCGCTCGCTCCTCGAGCTCCCCCTGGGCT	CCAGCTGCCCCCTTTCCC	+
M35	NR1H4_HUMAN.H11MO.0.B	-11	0.00261287	2.0093	0.336822	19	ATCAGAACGCCCCGCTCGCTCCTCGAGCTCCCCCTGGGCT	CCTCGGGGTCATTGACCCC	-
M35	ZN816_HUMAN.H11MO.0.C	-19	0.00292799	2.25162	0.336822	21	ATCAGAACGCCCCGCTCGCTCCTCGAGCTCCCCCTGGGCT	CCCTGCATGTCCCCCTTTTTT	-
M35	SP1_HUMAN.H11MO.1.A	-6	0.00331923	2.55249	0.336822	14	ATCAGAACGCCCCGCTCGCTCCTCGAGCTCCCCCTGGGCT	CGGCCCCGCCCCCC	-
M35	RXRA_HUMAN.H11MO.0.A	-14	0.00359644	2.76566	0.336822	20	ATCAGAACGCCCCGCTCGCTCCTCGAGCTCCCCCTGGGCT	CTCTGACCTCTGCCTCCCCC	-
M35	SP4_HUMAN.H11MO.1.A	-6	0.00366014	2.81465	0.336822	16	ATCAGAACGCCCCGCTCGCTCCTCGAGCTCCCCCTGGGCT	CGGCCCCGCCCCCTCC	-
M35	EGR1_HUMAN.H11MO.0.A	-8	0.00372163	2.86194	0.336822	17	ATCAGAACGCCCCGCTCGCTCCTCGAGCTCCCCCTGGGCT	CCCCCGCCCACGCCCTC	-
M35	ZN770_HUMAN.H11MO.0.C	-10	0.00402456	3.09489	0.336822	22	ATCAGAACGCCCCGCTCGCTCCTCGAGCTCCCCCTGGGCT	GATCCTCCCGCCTCAGCCTCCC	-
M35	NR1D1_HUMAN.H11MO.0.B	-21	0.004369	3.35976	0.336822	19	ATCAGAACGCCCCGCTCGCTCCTCGAGCTCCCCCTGGGCT	CCTTCTGACCCACTTCCCT	-
M35	LYL1_HUMAN.H11MO.0.A	-10	0.00443718	3.41219	0.336822	14	ATCAGAACGCCCCGCTCGCTCCTCGAGCTCCCCCTGGGCT	CCAGCTGTTTCCTG	+
M35	ZN816_HUMAN.H11MO.1.C	-22	0.00443718	3.41219	0.336822	14	ATCAGAACGCCCCGCTCGCTCCTCGAGCTCCCCCTGGGCT	TGCATGTCCCCCTT	-
M35	WT1_HUMAN.H11MO.0.C	-12	0.00490109	3.76894	0.354321	20	ATCAGAACGCCCCGCTCGCTCCTCGAGCTCCCCCTGGGCT	CCCCCCCTCCTCCCCCGCCC	-
M35	KLF9_HUMAN.H11MO.0.C	-7	0.00518592	3.98797	0.357871	15	ATCAGAACGCCCCGCTCGCTCCTCGAGCTCCCCCTGGGCT	GGCCACGCCCCCTCC	-
M35	KLF8_HUMAN.H11MO.0.C	-27	0.00577907	4.4441	0.381464	9	ATCAGAACGCCCCGCTCGCTCCTCGAGCTCCCCCTGGGCT	CACCCCCTG	-
M35	MZF1_HUMAN.H11MO.0.B	-23	0.00643984	4.95224	0.39852	13	ATCAGAACGCCCCGCTCGCTCCTCGAGCTCCCCCTGGGCT	CCCAATCCCCTCC	-
M35	TAF1_HUMAN.H11MO.0.A	-8	0.00674497	5.18688	0.39852	16	ATCAGAACGCCCCGCTCGCTCCTCGAGCTCCCCCTGGGCT	CCGCCGCCGCCATCTT	-
M35	KLF6_HUMAN.H11MO.0.A	-18	0.00718927	5.52855	0.39852	19	ATCAGAACGCCCCGCTCGCTCCTCGAGCTCCCCCTGGGCT	CCCCCGGCCCCGCCCTTCC	-
M35	ZSC31_HUMAN.H11MO.0.C	-1	0.00722337	5.55477	0.39852	18	ATCAGAACGCCCCGCTCGCTCCTCGAGCTCCCCCTGGGCT	CATAACTGCCCTGCTGCC	-
M35	ZN320_HUMAN.H11MO.0.C	-23	0.00748459	5.75565	0.39852	17	ATCAGAACGCCCCGCTCGCTCCTCGAGCTCCCCCTGGGCT	CACTGGCCCCCTGGTCCCAC	-
M35	ZIC1_HUMAN.H11MO.0.B	-24	0.00761245	5.85398	0.39852	9	ATCAGAACGCCCCGCTCGCTCCTCGAGCTCCCCCTGGGCT	GACCACCCC	-
M35	ZN263_HUMAN.H11MO.0.A	-12	0.00842907	6.48196	0.41959	20	ATCAGAACGCCCCGCTCGCTCCTCGAGCTCCCCCTGGGCT	CTCCTCCTCTCCCTCCTCCC	-
M35	E2F4_HUMAN.H11MO.0.A	-6	0.00856768	6.58855	0.41959	13	ATCAGAACGCCCCGCTCGCTCCTCGAGCTCCCCCTGGGCT	ATTTCCCGCCCCC	-
M35	COE1_HUMAN.H11MO.0.A	-25	0.0089369	6.87247	0.419781	15	ATCAGAACGCCCCGCTCGCTCCTCGAGCTCCCCCTGGGCT	AAGTCCCCAGGGACC	+
M35	PURA_HUMAN.H11MO.0.D	-20	0.00929676	7.1492	0.419781	17	ATCAGAACGCCCCGCTCGCTCCTCGAGCTCCCCCTGGGCT	CCCTGCCCCCCCCTTCC	-
M35	AP2B_HUMAN.H11MO.0.B	-29	0.00940108	7.22943	0.419781	10	ATCAGAACGCCCCGCTCGCTCCTCGAGCTCCCCCTGGGCT	GCCCCCGGGC	-
M35	KLF3_HUMAN.H11MO.0.B	-4	0.00973523	7.48639	0.422281	19	ATCAGAACGCCCCGCTCGCTCCTCGAGCTCCCCCTGGGCT	CCCGGCCCCGCCCCTCCCC	-
M35	EGR2_HUMAN.H11MO.1.A	-8	0.0106662	8.20227	0.44981	16	ATCAGAACGCCCCGCTCGCTCCTCGAGCTCCCCCTGGGCT	CCCCCGCCCACGCCCC	-
M35	SMAD3_HUMAN.H11MO.0.B	-12	0.011226	8.63279	0.460624	12	ATCAGAACGCCCCGCTCGCTCCTCGAGCTCCCCCTGGGCT	CTCTGTCACCTG	+
M35	EGR2_HUMAN.H11MO.0.A	-9	0.0118386	9.10392	0.472979	18	ATCAGAACGCCCCGCTCGCTCCTCGAGCTCCCCCTGGGCT	CCCCTCCCACACCCCCCC	-
M35	KLF16_HUMAN.H11MO.0.D	-15	0.0123513	9.49818	0.48081	19	ATCAGAACGCCCCGCTCGCTCCTCGAGCTCCCCCTGGGCT	CCCCCCCCCCCCCGCCCCC	-
M37	SP2_HUMAN.H11MO.0.A	-14	1.40509e-05	0.0108052	0.0150471	22	GCGGCGCCCGGACCGGCCCCGCCGGGGCCCCCCGCCCCGG	CCCCCGGCCCCGCCCCCCCCCC	-
M37	SP3_HUMAN.H11MO.0.B	-10	1.97778e-05	0.0152092	0.0150471	20	GCGGCGCCCGGACCGGCCCCGCCGGGGCCCCCCGCCCCGG	CCCCGGCCCCGCCCCCCCCC	-
M37	THAP1_HUMAN.H11MO.0.C	-1	9.90238e-05	0.0761493	0.0502251	22	GCGGCGCCCGGACCGGCCCCGCCGGGGCCCCCCGCCCCGG	CGCCGCCATCTTGGCTGCGGGC	+
M37	ZN563_HUMAN.H11MO.0.C	-11	0.000440577	0.338804	0.0892066	21	GCGGCGCCCGGACCGGCCCCGCCGGGGCCCCCCGCCCCGG	GCAGCTGCCAGTGAGGATCCC	-
M37	ZFX_HUMAN.H11MO.1.A	-16	0.00045737	0.351717	0.0892066	17	GCGGCGCCCGGACCGGCCCCGCCGGGGCCCCCCGCCCCGG	CCCCGGCCTCCGCCCCC	-
M37	KLF3_HUMAN.H11MO.0.B	-11	0.00059505	0.457594	0.0892066	19	GCGGCGCCCGGACCGGCCCCGCCGGGGCCCCCCGCCCCGG	CCCGGCCCCGCCCCTCCCC	-
M37	PATZ1_HUMAN.H11MO.0.C	-3	0.000630977	0.485221	0.0892066	22	GCGGCGCCCGGACCGGCCCCGCCGGGGCCCCCCGCCCCGG	CCTCCCCCCCCGCCCCCTCCCC	-
M37	IRX2_HUMAN.H11MO.0.D	-18	0.000644892	0.495922	0.0892066	19	GCGGCGCCCGGACCGGCCCCGCCGGGGCCCCCCGCCCCGG	CCAACATGCCCACCCATGT	-
M37	KLF6_HUMAN.H11MO.0.A	-9	0.000886323	0.681582	0.101823	19	GCGGCGCCCGGACCGGCCCCGCCGGGGCCCCCCGCCCCGG	CCCCCGGCCCCGCCCTTCC	-
M37	RXRA_HUMAN.H11MO.0.A	-17	0.00173551	1.3346	0.157857	20	GCGGCGCCCGGACCGGCCCCGCCGGGGCCCCCCGCCCCGG	CTCTGACCTCTGCCTCCCCC	-
M37	PROX1_HUMAN.H11MO.0.D	-16	0.00176365	1.35624	0.157857	17	GCGGCGCCCGGACCGGCCCCGCCGGGGCCCCCCGCCCCGG	CCCAACCCGCCTTACCC	-
M37	TLX1_HUMAN.H11MO.0.D	-23	0.00224371	1.72541	0.179686	17	GCGGCGCCCGGACCGGCCCCGCCGGGGCCCCCCGCCCCGG	CTGGCAAGTTGCCAAGG	+
M37	VEZF1_HUMAN.H11MO.0.C	-10	0.00258173	1.98535	0.196419	22	GCGGCGCCCGGACCGGCCCCGCCGGGGCCCCCCGCCCCGG	CCCCTCCCCCTCCCCCCTCCCC	-
M37	ZN341_HUMAN.H11MO.0.C	-16	0.00276169	2.12374	0.200105	22	GCGGCGCCCGGACCGGCCCCGCCGGGGCCCCCCGCCCCGG	GCTCTTCCCTCCCCCCCCCCCC	-
M37	SP4_HUMAN.H11MO.0.A	-11	0.0035514	2.73102	0.245629	20	GCGGCGCCCGGACCGGCCCCGCCGGGGCCCCCCGCCCCGG	CCCGGCCCCGCCCCCTTCCC	-
M37	ZN589_HUMAN.H11MO.0.D	-20	0.00386312	2.97074	0.255572	16	GCGGCGCCCGGACCGGCCCCGCCGGGGCCCCCCGCCCCGG	CCCACGGTTACTGCCG	+
M37	USF2_HUMAN.H11MO.0.A	-31	0.00427754	3.28942	0.271197	9	GCGGCGCCCGGACCGGCCCCGCCGGGGCCCCCCGCCCCGG	CGCCGCGGCCACGTGACCC	-
M37	MXI1_HUMAN.H11MO.0.A	-12	0.00566918	4.3596	0.33178	15	GCGGCGCCCGGACCGGCCCCGCCGGGGCCCCCCGCCCCGG	CCCGCCGCCACGTGC	-
M37	MAZ_HUMAN.H11MO.0.A	-4	0.00606306	4.66249	0.335865	22	GCGGCGCCCGGACCGGCCCCGCCGGGGCCCCCCGCCCCGG	CCCCCCCCCCCCCCCCTCCCCC	-
M37	RARG_HUMAN.H11MO.2.D	-24	0.00751885	5.78199	0.357523	16	GCGGCGCCCGGACCGGCCCCGCCGGGGCCCCCCGCCCCGG	GGGGGTCACCCAGAGGTCAC	+
M37	NR1D1_HUMAN.H11MO.0.B	-9	0.0104879	8.06519	0.44329	19	GCGGCGCCCGGACCGGCCCCGCCGGGGCCCCCCGCCCCGG	CCTTCTGACCCACTTCCCT	-
M37	RFX1_HUMAN.H11MO.0.B	0	0.0113196	8.70473	0.465511	22	GCGGCGCCCGGACCGGCCCCGCCGGGGCCCCCCGCCCCGG	CCGTCGCCATGGCAACCGGGGC	-
M37	NR1H4_HUMAN.H11MO.0.B	-21	0.0119777	9.21082	0.479473	19	GCGGCGCCCGGACCGGCCCCGCCGGGGCCCCCCGCCCCGG	GGGGTCAATGACCCCGAGG	+
M37	Z324A_HUMAN.H11MO.0.C	-10	0.0122893	9.45045	0.479473	23	GCGGCGCCCGGACCGGCCCCGCCGGGGCCCCCCGCCCCGG	TATCAAACCATCCTTTGCTGCCA	+
M38	SP3_HUMAN.H11MO.0.B	-13	4.91317e-05	0.0377822	0.0442808	20	GGGCCGCCGGGCCCGCCGCGCCCGCCCCCGGCGCCCGCGC	CCCCGGCCCCGCCCCCCCCC	-
M38	SP2_HUMAN.H11MO.0.A	-12	5.90173e-05	0.0453843	0.0442808	22	GGGCCGCCGGGCCCGCCGCGCCCGCCCCCGGCGCCCGCGC	CCCCCGGCCCCGCCCCCCCCCC	-
M38	PATZ1_HUMAN.H11MO.0.C	-12	8.73039e-05	0.0671367	0.0442808	22	GGGCCGCCGGGCCCGCCGCGCCCGCCCCCGGCGCCCGCGC	CCTCCCCCCCCGCCCCCTCCCC	-
M38	IRX2_HUMAN.H11MO.0.D	-12	0.000406711	0.312761	0.110483	19	GGGCCGCCGGGCCCGCCGCGCCCGCCCCCGGCGCCCGCGC	CCAACATGCCCACCCATGT	-
M38	ZN563_HUMAN.H11MO.0.C	-10	0.000410575	0.315732	0.110483	21	GGGCCGCCGGGCCCGCCGCGCCCGCCCCCGGCGCCCGCGC	GGGATCCTCACTGGCAGCTGC	+
M38	ZFX_HUMAN.H11MO.1.A	-18	0.000435657	0.335021	0.110483	17	GGGCCGCCGGGCCCGCCGCGCCCGCCCCCGGCGCCCGCGC	CCCCGGCCTCCGCCCCC	-
M38	THAP1_HUMAN.H11MO.0.C	-10	0.000593466	0.456375	0.123625	22	GGGCCGCCGGGCCCGCCGCGCCCGCCCCCGGCGCCCGCGC	GCCCGCAGCCAAGATGGCGGCG	-
M38	ZN341_HUMAN.H11MO.0.C	-14	0.000731218	0.562307	0.123625	22	GGGCCGCCGGGCCCGCCGCGCCCGCCCCCGGCGCCCGCGC	GCTCTTCCCTCCCCCCCCCCCC	-
M38	KLF6_HUMAN.H11MO.0.A	-17	0.00109399	0.841279	0.166462	19	GGGCCGCCGGGCCCGCCGCGCCCGCCCCCGGCGCCCGCGC	CCCCCGGCCCCGCCCTTCC	-
M38	RXRA_HUMAN.H11MO.0.A	-15	0.00182473	1.40321	0.212459	20	GGGCCGCCGGGCCCGCCGCGCCCGCCCCCGGCGCCCGCGC	CTCTGACCTCTGCCTCCCCC	-
M38	PROX1_HUMAN.H11MO.0.D	-15	0.0018455	1.41919	0.212459	17	GGGCCGCCGGGCCCGCCGCGCCCGCCCCCGGCGCCCGCGC	CCCAACCCGCCTTACCC	-
M38	PURA_HUMAN.H11MO.0.D	-15	0.00231837	1.78282	0.220478	17	GGGCCGCCGGGCCCGCCGCGCCCGCCCCCGGCGCCCGCGC	CCCTGCCCCCCCCTTCC	-
M38	KLF3_HUMAN.H11MO.0.B	-16	0.00277981	2.13768	0.24246	19	GGGCCGCCGGGCCCGCCGCGCCCGCCCCCGGCGCCCGCGC	CCCGGCCCCGCCCCTCCCC	-
M38	VEZF1_HUMAN.H11MO.0.C	-15	0.00378827	2.91318	0.284124	22	GGGCCGCCGGGCCCGCCGCGCCCGCCCCCGGCGCCCGCGC	CCCCTCCCCCTCCCCCCTCCCC	-
M38	SP4_HUMAN.H11MO.0.A	-14	0.00384206	2.95454	0.284124	20	GGGCCGCCGGGCCCGCCGCGCCCGCCCCCGGCGCCCGCGC	CCCGGCCCCGCCCCCTTCCC	-
M38	USF2_HUMAN.H11MO.0.A	-31	0.00392125	3.01544	0.284124	9	GGGCCGCCGGGCCCGCCGCGCCCGCCCCCGGCGCCCGCGC	CGCCGCGGCCACGTGACCC	-
M38	GATA1_HUMAN.H11MO.0.A	8	0.00419652	3.22713	0.290248	11	GGGCCGCCGGGCCCGCCGCGCCCGCCCCCGGCGCCCGCGC	TCTTATCTGTCCCCGCCAG	-
M38	NR1D1_HUMAN.H11MO.0.B	0	0.00513402	3.94806	0.302062	19	GGGCCGCCGGGCCCGCCGCGCCCGCCCCCGGCGCCCGCGC	AGGGAAGTGGGTCAGAAGG	+
M38	MAZ_HUMAN.H11MO.0.A	-13	0.00516139	3.96911	0.302062	22	GGGCCGCCGGGCCCGCCGCGCCCGCCCCCGGCGCCCGCGC	CCCCCCCCCCCCCCCCTCCCCC	-
M38	ZN350_HUMAN.H11MO.1.D	-8	0.00605231	4.65422	0.341083	24	GGGCCGCCGGGCCCGCCGCGCCCGCCCCCGGCGCCCGCGC	GGGCAACAAATCCCTGCGCCCCGT	-
M38	ZN589_HUMAN.H11MO.0.D	-8	0.00846077	6.50633	0.429132	16	GGGCCGCCGGGCCCGCCGCGCCCGCCCCCGGCGCCCGCGC	CGGCAGTAACCGTGGG	-
M38	MXI1_HUMAN.H11MO.0.A	-23	0.00890952	6.85142	0.436135	15	GGGCCGCCGGGCCCGCCGCGCCCGCCCCCGGCGCCCGCGC	CCCGCCGCCACGTGC	-
M38	CLOCK_HUMAN.H11MO.0.C	-16	0.00921693	7.08782	0.436135	14	GGGCCGCCGGGCCCGCCGCGCCCGCCCCCGGCGCCCGCGC	TGTTCACGTGTCTG	-
M38	MAFA_HUMAN.H11MO.0.D	-12	0.00945871	7.27375	0.436135	21	GGGCCGCCGGGCCCGCCGCGCCCGCCCCCGGCGCCCGCGC	GTGCTGACCCCGCAGCCTTCG	+
M38	GATA2_HUMAN.H11MO.0.A	8	0.0111797	8.59716	0.47253	11	GGGCCGCCGGGCCCGCCGCGCCCGCCCCCGGCGCCCGCGC	CCTTATCTCCACCCCCCAG	-
M40	SP2_HUMAN.H11MO.0.A	-16	9.8178e-05	0.0754989	0.0880851	22	GGCCGCCGCGGGGCTGCCCCCGGCCCGCGCGCGGCCGCCG	CCCCCGGCCCCGCCCCCCCCCC	-
M40	THAP1_HUMAN.H11MO.0.C	-8	0.0001587	0.12204	0.0880851	22	GGCCGCCGCGGGGCTGCCCCCGGCCCGCGCGCGGCCGCCG	CGCCGCCATCTTGGCTGCGGGC	+
M40	SP3_HUMAN.H11MO.0.B	-5	0.000205875	0.158318	0.0880851	20	GGCCGCCGCGGGGCTGCCCCCGGCCCGCGCGCGGCCGCCG	CCCCGGCCCCGCCCCCCCCC	-
M40	ZFX_HUMAN.H11MO.1.A	-7	0.000231464	0.177996	0.0880851	17	GGCCGCCGCGGGGCTGCCCCCGGCCCGCGCGCGGCCGCCG	CCCCGGCCTCCGCCCCC	-
M40	RXRA_HUMAN.H11MO.0.A	-6	0.000861316	0.662352	0.152013	20	GGCCGCCGCGGGGCTGCCCCCGGCCCGCGCGCGGCCGCCG	CTCTGACCTCTGCCTCCCCC	-
M40	PATZ1_HUMAN.H11MO.0.C	-16	0.000898764	0.69115	0.152013	22	GGCCGCCGCGGGGCTGCCCCCGGCCCGCGCGCGGCCGCCG	CCTCCCCCCCCGCCCCCTCCCC	-
M40	IRX2_HUMAN.H11MO.0.D	-21	0.00108111	0.831373	0.164569	19	GGCCGCCGCGGGGCTGCCCCCGGCCCGCGCGCGGCCGCCG	CCAACATGCCCACCCATGT	-
M40	ZN563_HUMAN.H11MO.0.C	-16	0.00268497	2.06475	0.312802	21	GGCCGCCGCGGGGCTGCCCCCGGCCCGCGCGCGGCCGCCG	GCAGCTGCCAGTGAGGATCCC	-
M40	KLF6_HUMAN.H11MO.0.A	-5	0.00287687	2.21231	0.312802	19	GGCCGCCGCGGGGCTGCCCCCGGCCCGCGCGCGGCCGCCG	CCCCCGGCCCCGCCCTTCC	-
M40	KLF3_HUMAN.H11MO.0.B	-1	0.00412468	3.17188	0.368091	19	GGCCGCCGCGGGGCTGCCCCCGGCCCGCGCGCGGCCGCCG	CCCGGCCCCGCCCCTCCCC	-
M40	ZN589_HUMAN.H11MO.0.D	-21	0.00459443	3.53311	0.368091	16	GGCCGCCGCGGGGCTGCCCCCGGCCCGCGCGCGGCCGCCG	CCCACGGTTACTGCCG	+
M40	CLOCK_HUMAN.H11MO.0.C	-19	0.00500357	3.84774	0.369571	14	GGCCGCCGCGGGGCTGCCCCCGGCCCGCGCGCGGCCGCCG	CAGACACGTGAACA	+
M40	GATA1_HUMAN.H11MO.0.A	7	0.00509847	3.92072	0.369571	12	GGCCGCCGCGGGGCTGCCCCCGGCCCGCGCGCGGCCGCCG	TCTTATCTGTCCCCGCCAG	-
M40	USF2_HUMAN.H11MO.0.A	9	0.00586203	4.5079	0.405605	10	GGCCGCCGCGGGGCTGCCCCCGGCCCGCGCGCGGCCGCCG	GGGTCACGTGGCCGCGGCG	+
M40	SP4_HUMAN.H11MO.0.A	-6	0.00683318	5.25472	0.423672	20	GGCCGCCGCGGGGCTGCCCCCGGCCCGCGCGCGGCCGCCG	CCCGGCCCCGCCCCCTTCCC	-
M40	NR1D1_HUMAN.H11MO.0.B	-5	0.00720824	5.54314	0.423672	19	GGCCGCCGCGGGGCTGCCCCCGGCCCGCGCGCGGCCGCCG	CCTTCTGACCCACTTCCCT	-
M40	ZN341_HUMAN.H11MO.0.C	-16	0.00723645	5.56483	0.423672	22	GGCCGCCGCGGGGCTGCCCCCGGCCCGCGCGCGGCCGCCG	GCTCTTCCCTCCCCCCCCCCCC	-
M40	PROX1_HUMAN.H11MO.0.D	-6	0.00774954	5.9594	0.436909	17	GGCCGCCGCGGGGCTGCCCCCGGCCCGCGCGCGGCCGCCG	CCCAACCCGCCTTACCC	-
M40	PTF1A_HUMAN.H11MO.0.B	-9	0.00865491	6.65562	0.469927	18	GGCCGCCGCGGGGCTGCCCCCGGCCCGCGCGCGGCCGCCG	CCAGCTGCCCCCTTTCCC	+
M40	MAZ_HUMAN.H11MO.0.A	-16	0.00928373	7.13919	0.471063	22	GGCCGCCGCGGGGCTGCCCCCGGCCCGCGCGCGGCCGCCG	CCCCCCCCCCCCCCCCTCCCCC	-
M40	RFX1_HUMAN.H11MO.0.B	-16	0.00987339	7.59263	0.480606	22	GGCCGCCGCGGGGCTGCCCCCGGCCCGCGCGCGGCCGCCG	CCGTCGCCATGGCAACCGGGGC	-
M40	TAL1_HUMAN.H11MO.0.A	7	0.0101032	7.7694	0.480606	12	GGCCGCCGCGGGGCTGCCCCCGGCCCGCGCGCGGCCGCCG	CCTTATCTGCCCCCCCCAG	-
M42	SP2_HUMAN.H11MO.0.A	-16	1.14597e-05	0.00881248	0.0173931	22	GGCGGCCCCCTGGGCGCGGCGAGCCGCGCCCTCGCGCCCC	CCCCCGGCCCCGCCCCCCCCCC	-
M42	SP3_HUMAN.H11MO.0.B	-17	4.50722e-05	0.0346605	0.0342045	20	GGCGGCCCCCTGGGCGCGGCGAGCCGCGCCCTCGCGCCCC	CCCCGGCCCCGCCCCCCCCC	-
M42	ZFX_HUMAN.H11MO.1.A	-23	0.000200685	0.154327	0.0706104	17	GGCGGCCCCCTGGGCGCGGCGAGCCGCGCCCTCGCGCCCC	CCCCGGCCTCCGCCCCC	-
M42	KLF6_HUMAN.H11MO.0.A	-16	0.000232613	0.178879	0.0706104	19	GGCGGCCCCCTGGGCGCGGCGAGCCGCGCCCTCGCGCCCC	CCCCCGGCCCCGCCCTTCC	-
M42	PATZ1_HUMAN.H11MO.0.C	-18	0.000315531	0.242644	0.0735557	22	GGCGGCCCCCTGGGCGCGGCGAGCCGCGCCCTCGCGCCCC	CCTCCCCCCCCGCCCCCTCCCC	-
M42	THAP1_HUMAN.H11MO.0.C	0	0.000339242	0.260877	0.0735557	22	GGCGGCCCCCTGGGCGCGGCGAGCCGCGCCCTCGCGCCCC	CGCCGCCATCTTGGCTGCGGGC	+
M42	KLF3_HUMAN.H11MO.0.B	-18	0.00101759	0.782524	0.171607	19	GGCGGCCCCCTGGGCGCGGCGAGCCGCGCCCTCGCGCCCC	CCCGGCCCCGCCCCTCCCC	-
M42	RXRA_HUMAN.H11MO.0.A	-7	0.00148738	1.1438	0.205227	20	GGCGGCCCCCTGGGCGCGGCGAGCCGCGCCCTCGCGCCCC	CTCTGACCTCTGCCTCCCCC	-
M42	ZN563_HUMAN.H11MO.0.C	1	0.00181659	1.39696	0.229763	20	GGCGGCCCCCTGGGCGCGGCGAGCCGCGCCCTCGCGCCCC	GGGATCCTCACTGGCAGCTGC	+
M42	IRX2_HUMAN.H11MO.0.D	-10	0.00242486	1.86472	0.241876	19	GGCGGCCCCCTGGGCGCGGCGAGCCGCGCCCTCGCGCCCC	CCAACATGCCCACCCATGT	-
M42	TAL1_HUMAN.H11MO.0.A	7	0.00242486	1.86472	0.241876	12	GGCGGCCCCCTGGGCGCGGCGAGCCGCGCCCTCGCGCCCC	CCTTATCTGCCCCCCCCAG	-
M42	MXI1_HUMAN.H11MO.0.A	-22	0.00259007	1.99177	0.241876	15	GGCGGCCCCCTGGGCGCGGCGAGCCGCGCCCTCGCGCCCC	CCCGCCGCCACGTGC	-
M42	PROX1_HUMAN.H11MO.0.D	-19	0.0033717	2.59284	0.284303	17	GGCGGCCCCCTGGGCGCGGCGAGCCGCGCCCTCGCGCCCC	CCCAACCCGCCTTACCC	-
M42	GATA1_HUMAN.H11MO.0.A	7	0.00367739	2.82791	0.293759	12	GGCGGCCCCCTGGGCGCGGCGAGCCGCGCCCTCGCGCCCC	TCTTATCTGTCCCCGCCAG	-
M42	ZN341_HUMAN.H11MO.0.C	-18	0.0040789	3.13667	0.294801	22	GGCGGCCCCCTGGGCGCGGCGAGCCGCGCCCTCGCGCCCC	GCTCTTCCCTCCCCCCCCCCCC	-
M42	RARG_HUMAN.H11MO.0.B	4	0.00487417	3.74824	0.336266	14	GGCGGCCCCCTGGGCGCGGCGAGCCGCGCCCTCGCGCCCC	AGGTCAGAGTGACCTGGG	+
M42	SP4_HUMAN.H11MO.0.A	-18	0.00536201	4.12338	0.339095	20	GGCGGCCCCCTGGGCGCGGCGAGCCGCGCCCTCGCGCCCC	CCCGGCCCCGCCCCCTTCCC	-
M42	ZN554_HUMAN.H11MO.0.C	-1	0.0065011	4.99935	0.392328	20	GGCGGCCCCCTGGGCGCGGCGAGCCGCGCCCTCGCGCCCC	GCTGAGCCATGTGGGGTGCT	+
M42	VEZF1_HUMAN.H11MO.0.C	-18	0.00707038	5.43712	0.397452	22	GGCGGCCCCCTGGGCGCGGCGAGCCGCGCCCTCGCGCCCC	CCCCTCCCCCTCCCCCCTCCCC	-
M42	TLX1_HUMAN.H11MO.0.D	-23	0.00741066	5.6988	0.400543	17	GGCGGCCCCCTGGGCGCGGCGAGCCGCGCCCTCGCGCCCC	CCTTGGCAACTTGCCAG	-
M42	CLOCK_HUMAN.H11MO.0.C	-2	0.00791708	6.08823	0.400543	14	GGCGGCCCCCTGGGCGCGGCGAGCCGCGCCCTCGCGCCCC	CAGACACGTGAACA	+
M42	ZN589_HUMAN.H11MO.0.D	-12	0.00911683	7.01084	0.440704	16	GGCGGCCCCCTGGGCGCGGCGAGCCGCGCCCTCGCGCCCC	CCCACGGTTACTGCCG	+
M42	USF2_HUMAN.H11MO.0.A	10	0.00990414	7.61628	0.45552	9	GGCGGCCCCCTGGGCGCGGCGAGCCGCGCCCTCGCGCCCC	GGGTCACGTGGCCGCGGCG	+
M42	SRBP2_HUMAN.H11MO.0.B	-23	0.0109376	8.41102	0.461169	13	GGCGGCCCCCTGGGCGCGGCGAGCCGCGCCCTCGCGCCCC	CCTCACCCCACCC	-
M42	Z324A_HUMAN.H11MO.0.C	-17	0.0111281	8.5575	0.461169	23	GGCGGCCCCCTGGGCGCGGCGAGCCGCGCCCTCGCGCCCC	TATCAAACCATCCTTTGCTGCCA	+
M42	GATA2_HUMAN.H11MO.0.A	7	0.0112423	8.64537	0.461169	12	GGCGGCCCCCTGGGCGCGGCGAGCCGCGCCCTCGCGCCCC	CCTTATCTCCACCCCCCAG	-
M42	RFX1_HUMAN.H11MO.0.B	-1	0.0120038	9.23096	0.472894	22	GGCGGCCCCCTGGGCGCGGCGAGCCGCGCCCTCGCGCCCC	CCGTCGCCATGGCAACCGGGGC	-
M42	THA_HUMAN.H11MO.0.C	-4	0.0127745	9.82357	0.472894	17	GGCGGCCCCCTGGGCGCGGCGAGCCGCGCCCTCGCGCCCC	CTGACCTGAAGTGACCC	-
M43	SP1_HUMAN.H11MO.0.A	-8	1.11189e-08	8.55046e-06	1.67346e-05	22	AGCGCTGGCAGGGGCGGGGCCGGGGCGCGGCCACAGAGCG	GGGGGGCGGGGCCGGGGGGGGG	+
M43	KLF12_HUMAN.H11MO.0.C	-9	4.11696e-07	0.000316594	0.000309812	11	AGCGCTGGCAGGGGCGGGGCCGGGGCGCGGCCACAGAGCG	AGGGGCGGGGC	+
M43	SP1_HUMAN.H11MO.1.A	-8	8.00146e-07	0.000615312	0.00040142	14	AGCGCTGGCAGGGGCGGGGCCGGGGCGCGGCCACAGAGCG	GGGGGGCGGGGCCG	+
M43	KLF1_HUMAN.H11MO.0.A	-10	4.32697e-06	0.00332744	0.00162808	14	AGCGCTGGCAGGGGCGGGGCCGGGGCGCGGCCACAGAGCG	GGGGCGGGGCCGGG	+
M43	KLF3_HUMAN.H11MO.0.B	-5	2.80867e-05	0.0215987	0.00755957	19	AGCGCTGGCAGGGGCGGGGCCGGGGCGCGGCCACAGAGCG	GGGGAGGGGCGGGGCCGGG	+
M43	SP4_HUMAN.H11MO.1.A	-6	3.39623e-05	0.026117	0.00755957	16	AGCGCTGGCAGGGGCGGGGCCGGGGCGCGGCCACAGAGCG	GGAGGGGGCGGGGCCG	+
M43	SP3_HUMAN.H11MO.0.B	-5	3.51596e-05	0.0270378	0.00755957	20	AGCGCTGGCAGGGGCGGGGCCGGGGCGCGGCCACAGAGCG	GGGGGGGGGCGGGGCCGGGG	+
M43	SP2_HUMAN.H11MO.0.A	-4	4.15523e-05	0.0319537	0.00760291	22	AGCGCTGGCAGGGGCGGGGCCGGGGCGCGGCCACAGAGCG	GGGGGGGGGGCGGGGCCGGGGG	+
M43	KLF9_HUMAN.H11MO.0.C	-6	4.54644e-05	0.0349621	0.00760291	15	AGCGCTGGCAGGGGCGGGGCCGGGGCGCGGCCACAGAGCG	GGAGGGGGCGTGGCC	+
M43	SP2_HUMAN.H11MO.1.B	-8	5.83862e-05	0.044899	0.00878742	12	AGCGCTGGCAGGGGCGGGGCCGGGGCGCGGCCACAGAGCG	AGGGGGCGGGGC	+
M43	KLF16_HUMAN.H11MO.0.D	-9	6.77679e-05	0.0521135	0.00927219	19	AGCGCTGGCAGGGGCGGGGCCGGGGCGCGGCCACAGAGCG	GGGGGCGGGGGGGGGGGGG	+
M43	KLF15_HUMAN.H11MO.0.A	-10	7.50129e-05	0.0576849	0.00940818	19	AGCGCTGGCAGGGGCGGGGCCGGGGCGCGGCCACAGAGCG	GGGGAGGAGCAGGGGGGGG	+
M43	TBX1_HUMAN.H11MO.0.D	-1	9.07223e-05	0.0697655	0.0105032	20	AGCGCTGGCAGGGGCGGGGCCGGGGCGCGGCCACAGAGCG	GGGTGGGCAGGGGTGGGCGG	+
M43	KLF6_HUMAN.H11MO.0.A	-7	0.000106677	0.0820343	0.0114681	19	AGCGCTGGCAGGGGCGGGGCCGGGGCGCGGCCACAGAGCG	GGAAGGGCGGGGCCGGGGG	+
M43	AP2D_HUMAN.H11MO.0.D	-16	0.00012262	0.0942946	0.0123033	14	AGCGCTGGCAGGGGCGGGGCCGGGGCGCGGCCACAGAGCG	CGCCCGAGGCGCGT	+
M43	KLF5_HUMAN.H11MO.0.A	-10	0.000154801	0.119042	0.0145614	14	AGCGCTGGCAGGGGCGGGGCCGGGGCGCGGCCACAGAGCG	AGGGTGGGGCTGGG	+
M43	MAZ_HUMAN.H11MO.1.A	-9	0.00016993	0.130676	0.0148965	11	AGCGCTGGCAGGGGCGGGGCCGGGGCGCGGCCACAGAGCG	GAGGGAGGGGG	+
M43	KLF4_HUMAN.H11MO.0.A	-10	0.000178158	0.137004	0.0148965	10	AGCGCTGGCAGGGGCGGGGCCGGGGCGCGGCCACAGAGCG	AGGGTGTGGC	+
M43	ZN281_HUMAN.H11MO.0.A	-11	0.000223353	0.171759	0.0176925	15	AGCGCTGGCAGGGGCGGGGCCGGGGCGCGGCCACAGAGCG	GGGTGGGGGAGGGGA	+
M43	ZN148_HUMAN.H11MO.0.D	-10	0.000235923	0.181425	0.0177538	15	AGCGCTGGCAGGGGCGGGGCCGGGGCGCGGCCACAGAGCG	GGGGTGGGGGAGGGG	+
M43	WT1_HUMAN.H11MO.0.C	-5	0.00034359	0.264221	0.0246248	20	AGCGCTGGCAGGGGCGGGGCCGGGGCGCGGCCACAGAGCG	GGGCGGGGGAGGAGGGGGGG	+
M43	SP4_HUMAN.H11MO.0.A	-4	0.000394493	0.303365	0.0269878	20	AGCGCTGGCAGGGGCGGGGCCGGGGCGCGGCCACAGAGCG	GGGAAGGGGGCGGGGCCGGG	+
M43	TBX15_HUMAN.H11MO.0.D	-10	0.000792646	0.609545	0.0518684	19	AGCGCTGGCAGGGGCGGGGCCGGGGCGCGGCCACAGAGCG	GGGGGGGGGGGGGTGGGGG	+
M43	EGR4_HUMAN.H11MO.0.D	-9	0.000832815	0.640435	0.0522262	11	AGCGCTGGCAGGGGCGGGGCCGGGGCGCGGCCACAGAGCG	GGCGGCAGGGC	+
M43	PATZ1_HUMAN.H11MO.0.C	-4	0.00134842	1.03694	0.0811778	22	AGCGCTGGCAGGGGCGGGGCCGGGGCGCGGCCACAGAGCG	GGGGAGGGGGCGGGGGGGGAGG	+
M43	HES7_HUMAN.H11MO.0.D	-5	0.00157541	1.21149	0.0885917	12	AGCGCTGGCAGGGGCGGGGCCGGGGCGCGGCCACAGAGCG	TGGCACGTGCCG	+
M43	ZN467_HUMAN.H11MO.0.C	-5	0.0015893	1.22217	0.0885917	22	AGCGCTGGCAGGGGCGGGGCCGGGGCGCGGCCACAGAGCG	GGGGAGGGGAGGGGGGGGGGGG	+
M43	KLF14_HUMAN.H11MO.0.D	-7	0.00185436	1.42601	0.0996754	13	AGCGCTGGCAGGGGCGGGGCCGGGGCGCGGCCACAGAGCG	AGGGGGGCGTGGC	+
M43	HIC2_HUMAN.H11MO.0.D	-2	0.00240838	1.85205	0.124991	11	AGCGCTGGCAGGGGCGGGGCCGGGGCGCGGCCACAGAGCG	GCCTGGCATGT	-
M43	ZBT14_HUMAN.H11MO.0.C	-21	0.00295208	2.27015	0.148101	9	AGCGCTGGCAGGGGCGGGGCCGGGGCGCGGCCACAGAGCG	GGAGCGCGC	+
M43	MAZ_HUMAN.H11MO.0.A	-9	0.00340587	2.61911	0.159299	22	AGCGCTGGCAGGGGCGGGGCCGGGGCGCGGCCACAGAGCG	GGGGGAGGGGGGGGGGGGGGGG	+
M43	SNAI2_HUMAN.H11MO.0.A	-6	0.00344468	2.64896	0.159299	10	AGCGCTGGCAGGGGCGGGGCCGGGGCGCGGCCACAGAGCG	GGCAGGTGCA	+
M43	EGR2_HUMAN.H11MO.0.A	-7	0.00353025	2.71476	0.159299	18	AGCGCTGGCAGGGGCGGGGCCGGGGCGCGGCCACAGAGCG	GGGGGGGTGTGGGAGGGG	+
M43	ZF64A_HUMAN.H11MO.0.D	-14	0.00370344	2.84794	0.159299	16	AGCGCTGGCAGGGGCGGGGCCGGGGCGCGGCCACAGAGCG	GGGGCCCGGGAACCTG	+
M43	NFIB_HUMAN.H11MO.0.D	-2	0.00379177	2.91587	0.159299	9	AGCGCTGGCAGGGGCGGGGCCGGGGCGCGGCCACAGAGCG	CCCTGGCAG	+
M43	ZN740_HUMAN.H11MO.0.D	-9	0.00381035	2.93016	0.159299	14	AGCGCTGGCAGGGGCGGGGCCGGGGCGCGGCCACAGAGCG	GGGGGGGGGGTGGG	+
M43	MBD2_HUMAN.H11MO.0.B	-15	0.0039973	3.07393	0.162598	11	AGCGCTGGCAGGGGCGGGGCCGGGGCGCGGCCACAGAGCG	GGGGCCGGAGG	+
M43	EGR2_HUMAN.H11MO.1.A	-10	0.00424745	3.26629	0.168227	16	AGCGCTGGCAGGGGCGGGGCCGGGGCGCGGCCACAGAGCG	GGGGCGTGGGCGGGGG	+
M43	E2F4_HUMAN.H11MO.0.A	-9	0.00519561	3.99542	0.200504	13	AGCGCTGGCAGGGGCGGGGCCGGGGCGCGGCCACAGAGCG	GGGGGCGGGAAAT	+
M43	EGR1_HUMAN.H11MO.0.A	-9	0.00565284	4.34704	0.210694	17	AGCGCTGGCAGGGGCGGGGCCGGGGCGCGGCCACAGAGCG	GAGGGCGTGGGCGGGGG	+
M43	E2F7_HUMAN.H11MO.0.B	-10	0.00573964	4.41379	0.210694	13	AGCGCTGGCAGGGGCGGGGCCGGGGCGCGGCCACAGAGCG	GGGGCGGGAAAGG	+
M43	MECP2_HUMAN.H11MO.0.C	-18	0.00593551	4.56441	0.212696	7	AGCGCTGGCAGGGGCGGGGCCGGGGCGCGGCCACAGAGCG	CCCGGAG	+
M43	PLAL1_HUMAN.H11MO.0.D	-12	0.00613946	4.72124	0.214888	10	AGCGCTGGCAGGGGCGGGGCCGGGGCGCGGCCACAGAGCG	CGGGGGGCCC	+
M43	ZFX_HUMAN.H11MO.0.A	-14	0.00727016	5.59075	0.247756	10	AGCGCTGGCAGGGGCGGGGCCGGGGCGCGGCCACAGAGCG	CGGGGCCTGG	-
M43	INSM1_HUMAN.H11MO.0.C	-5	0.00740772	5.69654	0.247756	12	AGCGCTGGCAGGGGCGGGGCCGGGGCGCGGCCACAGAGCG	TGTCAGGGGGCA	+
M43	ZN320_HUMAN.H11MO.0.C	-13	0.00808551	6.21776	0.264546	20	AGCGCTGGCAGGGGCGGGGCCGGGGCGCGGCCACAGAGCG	GTGGGACCAGGGGGCCAGTG	+
M43	HES5_HUMAN.H11MO.0.D	-5	0.00862233	6.63057	0.276107	12	AGCGCTGGCAGGGGCGGGGCCGGGGCGCGGCCACAGAGCG	TGGCACGTGCCG	+
M43	ZIC4_HUMAN.H11MO.0.D	-5	0.00973194	7.48386	0.305147	15	AGCGCTGGCAGGGGCGGGGCCGGGGCGCGGCCACAGAGCG	GCACAGCGGGGGGTC	+
M43	ZN331_HUMAN.H11MO.0.C	-7	0.0102107	7.85203	0.313625	20	AGCGCTGGCAGGGGCGGGGCCGGGGCGCGGCCACAGAGCG	GGCTGGGCTCAGCTGGGTGG	+
M43	ZN219_HUMAN.H11MO.0.D	-8	0.0116275	8.94152	0.34504	12	AGCGCTGGCAGGGGCGGGGCCGGGGCGCGGCCACAGAGCG	GAGGGGGGCGGA	+
M43	MYF6_HUMAN.H11MO.0.C	-7	0.011692	8.99114	0.34504	7	AGCGCTGGCAGGGGCGGGGCCGGGGCGCGGCCACAGAGCG	GCAGCTG	-
M43	ZN329_HUMAN.H11MO.0.C	-3	0.013347	10.2638	0.379017	20	AGCGCTGGCAGGGGCGGGGCCGGGGCGCGGCCACAGAGCG	TCAGGCATGGCTGGATCCAG	-
M43	SNAI1_HUMAN.H11MO.0.C	-7	0.0140891	10.8345	0.392683	8	AGCGCTGGCAGGGGCGGGGCCGGGGCGCGGCCACAGAGCG	CCAGGTGG	+
M43	PATZ1_HUMAN.H11MO.1.C	-10	0.0147821	11.3674	0.404505	9	AGCGCTGGCAGGGGCGGGGCCGGGGCGCGGCCACAGAGCG	AGGGAGGGG	+
M43	ZN121_HUMAN.H11MO.0.C	-25	0.0155211	11.9357	0.417143	15	AGCGCTGGCAGGGGCGGGGCCGGGGCGCGGCCACAGAGCG	CTGGGCAACATAGCAAGACC	+
M43	ZN335_HUMAN.H11MO.0.A	-2	0.0158824	12.2136	0.419365	22	AGCGCTGGCAGGGGCGGGGCCGGGGCGCGGCCACAGAGCG	GGCTGTCCTCGGCGCTGCCTGA	+
M43	ZBT17_HUMAN.H11MO.0.A	-9	0.0169387	13.0258	0.424344	19	AGCGCTGGCAGGGGCGGGGCCGGGGCGCGGCCACAGAGCG	GAGGGTGGGGGAGGGGAAG	+
M43	MEIS1_HUMAN.H11MO.1.B	-3	0.017479	13.4414	0.424344	9	AGCGCTGGCAGGGGCGGGGCCGGGGCGCGGCCACAGAGCG	GCTGACAGC	+
M43	KLF13_HUMAN.H11MO.0.D	-18	0.0174866	13.4472	0.424344	11	AGCGCTGGCAGGGGCGGGGCCGGGGCGCGGCCACAGAGCG	AGGGGGGCGTG	+
M43	ASCL1_HUMAN.H11MO.0.A	-3	0.0177626	13.6595	0.424344	14	AGCGCTGGCAGGGGCGGGGCCGGGGCGCGGCCACAGAGCG	GGGAGCAGGTGCAG	-
M43	HEN1_HUMAN.H11MO.0.C	-9	0.020135	15.4838	0.473503	20	AGCGCTGGCAGGGGCGGGGCCGGGGCGCGGCCACAGAGCG	AGGGACGCAGCTGCTCCCCA	-
M43	AP2B_HUMAN.H11MO.0.B	-17	0.0213413	16.4114	0.490432	10	AGCGCTGGCAGGGGCGGGGCCGGGGCGCGGCCACAGAGCG	GCCCGGGGGC	+
M44	THAP1_HUMAN.H11MO.0.C	-15	5.13539e-05	0.0394912	0.0307969	22	CCGCGGAGCCGCAGAGGCGGCCGCGCCCGCGGCGGGCCCC	CGCCGCCATCTTGGCTGCGGGC	+
M44	SP2_HUMAN.H11MO.0.A	-17	5.13539e-05	0.0394912	0.0307969	22	CCGCGGAGCCGCAGAGGCGGCCGCGCCCGCGGCGGGCCCC	CCCCCGGCCCCGCCCCCCCCCC	-
M44	SP3_HUMAN.H11MO.0.B	-14	7.55531e-05	0.0581004	0.0307969	20	CCGCGGAGCCGCAGAGGCGGCCGCGCCCGCGGCGGGCCCC	CCCCGGCCCCGCCCCCCCCC	-
M44	PATZ1_HUMAN.H11MO.0.C	-11	8.15757e-05	0.0627317	0.0307969	22	CCGCGGAGCCGCAGAGGCGGCCGCGCCCGCGGCGGGCCCC	CCTCCCCCCCCGCCCCCTCCCC	-
M44	ZN563_HUMAN.H11MO.0.C	-15	0.000121856	0.0937071	0.0368029	21	CCGCGGAGCCGCAGAGGCGGCCGCGCCCGCGGCGGGCCCC	GGGATCCTCACTGGCAGCTGC	+
M44	ZFX_HUMAN.H11MO.1.A	-23	0.000215391	0.165636	0.0542104	17	CCGCGGAGCCGCAGAGGCGGCCGCGCCCGCGGCGGGCCCC	CCCCGGCCTCCGCCCCC	-
M44	KLF6_HUMAN.H11MO.0.A	-17	0.00039613	0.304624	0.0735347	19	CCGCGGAGCCGCAGAGGCGGCCGCGCCCGCGGCGGGCCCC	CCCCCGGCCCCGCCCTTCC	-
M44	ZN341_HUMAN.H11MO.0.C	-10	0.000502375	0.386326	0.0735347	22	CCGCGGAGCCGCAGAGGCGGCCGCGCCCGCGGCGGGCCCC	GCTCTTCCCTCCCCCCCCCCCC	-
M44	IRX2_HUMAN.H11MO.0.D	-16	0.000579485	0.445624	0.0735347	19	CCGCGGAGCCGCAGAGGCGGCCGCGCCCGCGGCGGGCCCC	CCAACATGCCCACCCATGT	-
M44	PTF1A_HUMAN.H11MO.0.B	-10	0.000863819	0.664277	0.0931753	18	CCGCGGAGCCGCAGAGGCGGCCGCGCCCGCGGCGGGCCCC	CCAGCTGCCCCCTTTCCC	+
M44	GATA1_HUMAN.H11MO.0.A	-29	0.00129992	0.999636	0.115471	11	CCGCGGAGCCGCAGAGGCGGCCGCGCCCGCGGCGGGCCCC	CTGGCGGGGACAGATAAGA	+
M44	TAL1_HUMAN.H11MO.0.A	-29	0.00129992	0.999636	0.115471	11	CCGCGGAGCCGCAGAGGCGGCCGCGCCCGCGGCGGGCCCC	CTGGGGGGGGCAGATAAGG	+
M44	VEZF1_HUMAN.H11MO.0.C	-18	0.00157019	1.20748	0.13173	22	CCGCGGAGCCGCAGAGGCGGCCGCGCCCGCGGCGGGCCCC	CCCCTCCCCCTCCCCCCTCCCC	-
M44	KLF3_HUMAN.H11MO.0.B	-19	0.00172711	1.32815	0.135115	19	CCGCGGAGCCGCAGAGGCGGCCGCGCCCGCGGCGGGCCCC	CCCGGCCCCGCCCCTCCCC	-
M44	RXRA_HUMAN.H11MO.0.A	-19	0.001858	1.4288	0.135115	20	CCGCGGAGCCGCAGAGGCGGCCGCGCCCGCGGCGGGCCCC	CTCTGACCTCTGCCTCCCCC	-
M44	PROX1_HUMAN.H11MO.0.D	-11	0.00187896	1.44492	0.135115	17	CCGCGGAGCCGCAGAGGCGGCCGCGCCCGCGGCGGGCCCC	CCCAACCCGCCTTACCC	-
M44	PAX8_HUMAN.H11MO.0.D	-25	0.00198462	1.52617	0.136226	14	CCGCGGAGCCGCAGAGGCGGCCGCGCCCGCGGCGGGCCCC	CCCGCTTCAGTGAC	-
M44	SP4_HUMAN.H11MO.0.A	-6	0.00227497	1.74945	0.147826	20	CCGCGGAGCCGCAGAGGCGGCCGCGCCCGCGGCGGGCCCC	CCCGGCCCCGCCCCCTTCCC	-
M44	EGR1_HUMAN.H11MO.0.A	-17	0.00234939	1.80668	0.147826	17	CCGCGGAGCCGCAGAGGCGGCCGCGCCCGCGGCGGGCCCC	CCCCCGCCCACGCCCTC	-
M44	GATA2_HUMAN.H11MO.0.A	-29	0.00280569	2.15757	0.162957	11	CCGCGGAGCCGCAGAGGCGGCCGCGCCCGCGGCGGGCCCC	CTGGGGGGTGGAGATAAGG	+
M44	MAZ_HUMAN.H11MO.0.A	-17	0.00335702	2.58155	0.181051	22	CCGCGGAGCCGCAGAGGCGGCCGCGCCCGCGGCGGGCCCC	CCCCCCCCCCCCCCCCTCCCCC	-
M44	ZBT17_HUMAN.H11MO.0.A	-20	0.00479556	3.68779	0.241393	19	CCGCGGAGCCGCAGAGGCGGCCGCGCCCGCGGCGGGCCCC	CTTCCCCTCCCCCACCCTC	-
M44	MAFA_HUMAN.H11MO.0.D	-8	0.00509781	3.92022	0.24722	21	CCGCGGAGCCGCAGAGGCGGCCGCGCCCGCGGCGGGCCCC	GTGCTGACCCCGCAGCCTTCG	+
M44	MXI1_HUMAN.H11MO.0.A	-32	0.00523875	4.0286	0.24722	8	CCGCGGAGCCGCAGAGGCGGCCGCGCCCGCGGCGGGCCCC	CCCGCCGCCACGTGC	-
M44	USF2_HUMAN.H11MO.0.A	9	0.00583399	4.48634	0.259115	10	CCGCGGAGCCGCAGAGGCGGCCGCGCCCGCGGCGGGCCCC	GGGTCACGTGGCCGCGGCG	+
M44	NR1D1_HUMAN.H11MO.0.B	-1	0.00803959	6.18245	0.328012	19	CCGCGGAGCCGCAGAGGCGGCCGCGCCCGCGGCGGGCCCC	AGGGAAGTGGGTCAGAAGG	+
M44	RFX1_HUMAN.H11MO.0.B	-14	0.00825406	6.34737	0.328012	22	CCGCGGAGCCGCAGAGGCGGCCGCGCCCGCGGCGGGCCCC	CCGTCGCCATGGCAACCGGGGC	-
M44	PURA_HUMAN.H11MO.0.D	-20	0.00897021	6.89809	0.341253	17	CCGCGGAGCCGCAGAGGCGGCCGCGCCCGCGGCGGGCCCC	CCCTGCCCCCCCCTTCC	-
M44	LYL1_HUMAN.H11MO.0.A	-10	0.00980199	7.53773	0.341253	14	CCGCGGAGCCGCAGAGGCGGCCGCGCCCGCGGCGGGCCCC	CCAGCTGTTTCCTG	+
M44	ZEP2_HUMAN.H11MO.0.D	-13	0.00980199	7.53773	0.341253	14	CCGCGGAGCCGCAGAGGCGGCCGCGCCCGCGGCGGGCCCC	GGGGTTTCCCTACC	-
M44	ZN589_HUMAN.H11MO.0.D	-1	0.0103047	7.92431	0.341253	16	CCGCGGAGCCGCAGAGGCGGCCGCGCCCGCGGCGGGCCCC	CCCACGGTTACTGCCG	+
M44	Z324A_HUMAN.H11MO.0.C	0	0.0107725	8.28405	0.344649	23	CCGCGGAGCCGCAGAGGCGGCCGCGCCCGCGGCGGGCCCC	TATCAAACCATCCTTTGCTGCCA	+
M44	TLX1_HUMAN.H11MO.0.D	-19	0.010955	8.4244	0.344649	17	CCGCGGAGCCGCAGAGGCGGCCGCGCCCGCGGCGGGCCCC	CCTTGGCAACTTGCCAG	-
M44	SPIC_HUMAN.H11MO.0.D	-20	0.0125717	9.66768	0.36733	13	CCGCGGAGCCGCAGAGGCGGCCGCGCCCGCGGCGGGCCCC	CCTCCCCTTCCTC	-
M44	EGR2_HUMAN.H11MO.1.A	-17	0.0126489	9.72703	0.36733	16	CCGCGGAGCCGCAGAGGCGGCCGCGCCCGCGGCGGGCCCC	CCCCCGCCCACGCCCC	-
M44	RFX5_HUMAN.H11MO.0.A	-16	0.0141235	10.861	0.394962	20	CCGCGGAGCCGCAGAGGCGGCCGCGCCCGCGGCGGGCCCC	TCTGCCTAGCAACAGCTGAC	-
M46	SP2_HUMAN.H11MO.0.A	-8	3.92873e-05	0.030212	0.0336663	22	GGGCCGAGGCGCAGGGCCCCCGCGGGGGCCTCGGGCCGCC	CCCCCGGCCCCGCCCCCCCCCC	-
M46	SP3_HUMAN.H11MO.0.B	-3	4.42801e-05	0.0340514	0.0336663	20	GGGCCGAGGCGCAGGGCCCCCGCGGGGGCCTCGGGCCGCC	CCCCGGCCCCGCCCCCCCCC	-
M46	THAP1_HUMAN.H11MO.0.C	-14	8.03499e-05	0.061789	0.0407267	22	GGGCCGAGGCGCAGGGCCCCCGCGGGGGCCTCGGGCCGCC	CGCCGCCATCTTGGCTGCGGGC	+
M46	ZFX_HUMAN.H11MO.1.A	-3	0.00103369	0.794906	0.214091	17	GGGCCGAGGCGCAGGGCCCCCGCGGGGGCCTCGGGCCGCC	CCCCGGCCTCCGCCCCC	-
M46	PATZ1_HUMAN.H11MO.0.C	-2	0.00110376	0.84879	0.214091	22	GGGCCGAGGCGCAGGGCCCCCGCGGGGGCCTCGGGCCGCC	CCTCCCCCCCCGCCCCCTCCCC	-
M46	ZN554_HUMAN.H11MO.0.C	-10	0.00118702	0.912821	0.214091	20	GGGCCGAGGCGCAGGGCCCCCGCGGGGGCCTCGGGCCGCC	GCTGAGCCATGTGGGGTGCT	+
M46	IRX2_HUMAN.H11MO.0.D	-7	0.00166977	1.28405	0.214091	19	GGGCCGAGGCGCAGGGCCCCCGCGGGGGCCTCGGGCCGCC	CCAACATGCCCACCCATGT	-
M46	RXRA_HUMAN.H11MO.0.A	-11	0.00168952	1.29924	0.214091	20	GGGCCGAGGCGCAGGGCCCCCGCGGGGGCCTCGGGCCGCC	CTCTGACCTCTGCCTCCCCC	-
M46	ZN563_HUMAN.H11MO.0.C	-12	0.00192437	1.47984	0.223038	21	GGGCCGAGGCGCAGGGCCCCCGCGGGGGCCTCGGGCCGCC	GGGATCCTCACTGGCAGCTGC	+
M46	KLF6_HUMAN.H11MO.0.A	-8	0.00206989	1.59174	0.223038	19	GGGCCGAGGCGCAGGGCCCCCGCGGGGGCCTCGGGCCGCC	CCCCCGGCCCCGCCCTTCC	-
M46	USF2_HUMAN.H11MO.0.A	-31	0.0025583	1.96733	0.234086	9	GGGCCGAGGCGCAGGGCCCCCGCGGGGGCCTCGGGCCGCC	CGCCGCGGCCACGTGACCC	-
M46	PROX1_HUMAN.H11MO.0.D	-18	0.00281825	2.16723	0.234086	17	GGGCCGAGGCGCAGGGCCCCCGCGGGGGCCTCGGGCCGCC	CCCAACCCGCCTTACCC	-
M46	SP4_HUMAN.H11MO.0.A	-4	0.00292491	2.24926	0.234086	20	GGGCCGAGGCGCAGGGCCCCCGCGGGGGCCTCGGGCCGCC	CCCGGCCCCGCCCCCTTCCC	-
M46	NR1H4_HUMAN.H11MO.0.B	-6	0.00315269	2.42442	0.239699	19	GGGCCGAGGCGCAGGGCCCCCGCGGGGGCCTCGGGCCGCC	GGGGTCAATGACCCCGAGG	+
M46	KLF3_HUMAN.H11MO.0.B	-10	0.00361797	2.78222	0.261976	19	GGGCCGAGGCGCAGGGCCCCCGCGGGGGCCTCGGGCCGCC	CCCGGCCCCGCCCCTCCCC	-
M46	GATA1_HUMAN.H11MO.0.A	8	0.00387389	2.97902	0.267757	11	GGGCCGAGGCGCAGGGCCCCCGCGGGGGCCTCGGGCCGCC	TCTTATCTGTCCCCGCCAG	-
M46	NR1D1_HUMAN.H11MO.0.B	-1	0.00414658	3.18872	0.274144	19	GGGCCGAGGCGCAGGGCCCCCGCGGGGGCCTCGGGCCGCC	CCTTCTGACCCACTTCCCT	-
M46	ZN341_HUMAN.H11MO.0.C	-10	0.00458467	3.52561	0.290478	22	GGGCCGAGGCGCAGGGCCCCCGCGGGGGCCTCGGGCCGCC	GCTCTTCCCTCCCCCCCCCCCC	-
M46	ZN589_HUMAN.H11MO.0.D	-19	0.00490851	3.77465	0.298556	16	GGGCCGAGGCGCAGGGCCCCCGCGGGGGCCTCGGGCCGCC	CCCACGGTTACTGCCG	+
M46	MXI1_HUMAN.H11MO.0.A	-10	0.00586485	4.51007	0.3303	15	GGGCCGAGGCGCAGGGCCCCCGCGGGGGCCTCGGGCCGCC	CCCGCCGCCACGTGC	-
M46	TAL1_HUMAN.H11MO.0.A	8	0.00804485	6.18649	0.421828	11	GGGCCGAGGCGCAGGGCCCCCGCGGGGGCCTCGGGCCGCC	CCTTATCTGCCCCCCCCAG	-
M46	TLX1_HUMAN.H11MO.0.D	-22	0.00886293	6.81559	0.449233	17	GGGCCGAGGCGCAGGGCCCCCGCGGGGGCCTCGGGCCGCC	CCTTGGCAACTTGCCAG	-
M46	GATA2_HUMAN.H11MO.0.A	8	0.00975421	7.50099	0.478461	11	GGGCCGAGGCGCAGGGCCCCCGCGGGGGCCTCGGGCCGCC	CCTTATCTCCACCCCCCAG	-
M47	SP2_HUMAN.H11MO.0.A	-5	6.63093e-05	0.0509919	0.099634	22	CGCACGGGCCGGCCGCCGCTACAGCCCCAGCCAGCGACAC	GGGGGGGGGGCGGGGCCGGGGG	+
M47	PATZ1_HUMAN.H11MO.0.C	-12	0.000134561	0.103477	0.101093	22	CGCACGGGCCGGCCGCCGCTACAGCCCCAGCCAGCGACAC	CCTCCCCCCCCGCCCCCTCCCC	-
M47	ZN563_HUMAN.H11MO.0.C	-8	0.000343983	0.264523	0.129214	21	CGCACGGGCCGGCCGCCGCTACAGCCCCAGCCAGCGACAC	GCAGCTGCCAGTGAGGATCCC	-
M47	MXI1_HUMAN.H11MO.0.A	-1	0.000576981	0.443698	0.17339	15	CGCACGGGCCGGCCGCCGCTACAGCCCCAGCCAGCGACAC	GCACGTGGCGGCGGG	+
M47	KLF3_HUMAN.H11MO.0.B	-4	0.00145009	1.11512	0.287027	19	CGCACGGGCCGGCCGCCGCTACAGCCCCAGCCAGCGACAC	GGGGAGGGGCGGGGCCGGG	+
M47	SP4_HUMAN.H11MO.0.A	-20	0.00146599	1.12735	0.287027	20	CGCACGGGCCGGCCGCCGCTACAGCCCCAGCCAGCGACAC	CCCGGCCCCGCCCCCTTCCC	-
M47	SP3_HUMAN.H11MO.0.B	-3	0.00175146	1.34688	0.287027	20	CGCACGGGCCGGCCGCCGCTACAGCCCCAGCCAGCGACAC	GGGGGGGGGCGGGGCCGGGG	+
M47	ZN341_HUMAN.H11MO.0.C	-14	0.00228912	1.76033	0.287027	22	CGCACGGGCCGGCCGCCGCTACAGCCCCAGCCAGCGACAC	GCTCTTCCCTCCCCCCCCCCCC	-
M47	MAFA_HUMAN.H11MO.0.D	-18	0.00231019	1.77654	0.287027	21	CGCACGGGCCGGCCGCCGCTACAGCCCCAGCCAGCGACAC	GTGCTGACCCCGCAGCCTTCG	+
M47	THAP1_HUMAN.H11MO.0.C	-10	0.00241808	1.85951	0.287027	22	CGCACGGGCCGGCCGCCGCTACAGCCCCAGCCAGCGACAC	CGCCGCCATCTTGGCTGCGGGC	+
M47	ZFX_HUMAN.H11MO.1.A	-24	0.00305255	2.34741	0.287027	16	CGCACGGGCCGGCCGCCGCTACAGCCCCAGCCAGCGACAC	CCCCGGCCTCCGCCCCC	-
M47	ZN335_HUMAN.H11MO.0.A	-13	0.00414456	3.18716	0.287027	22	CGCACGGGCCGGCCGCCGCTACAGCCCCAGCCAGCGACAC	GGCTGTCCTCGGCGCTGCCTGA	+
M47	SP1_HUMAN.H11MO.0.A	-14	0.00414456	3.18716	0.287027	22	CGCACGGGCCGGCCGCCGCTACAGCCCCAGCCAGCGACAC	CCCCCCCCCGGCCCCGCCCCCC	-
M47	EGR4_HUMAN.H11MO.0.D	-10	0.00432518	3.32607	0.287027	11	CGCACGGGCCGGCCGCCGCTACAGCCCCAGCCAGCGACAC	GGCGGCAGGGC	+
M47	TBX1_HUMAN.H11MO.0.D	-5	0.00464151	3.56932	0.287027	20	CGCACGGGCCGGCCGCCGCTACAGCCCCAGCCAGCGACAC	GGGTGGGCAGGGGTGGGCGG	+
M47	MAZ_HUMAN.H11MO.0.A	-12	0.00511728	3.93519	0.287027	22	CGCACGGGCCGGCCGCCGCTACAGCCCCAGCCAGCGACAC	CCCCCCCCCCCCCCCCTCCCCC	-
M47	PURA_HUMAN.H11MO.0.D	-15	0.00560327	4.30892	0.287027	17	CGCACGGGCCGGCCGCCGCTACAGCCCCAGCCAGCGACAC	CCCTGCCCCCCCCTTCC	-
M47	ZN148_HUMAN.H11MO.0.D	-5	0.00578768	4.45073	0.287027	15	CGCACGGGCCGGCCGCCGCTACAGCCCCAGCCAGCGACAC	GGGGTGGGGGAGGGG	+
M47	HEN1_HUMAN.H11MO.0.C	-5	0.00579005	4.45255	0.287027	20	CGCACGGGCCGGCCGCCGCTACAGCCCCAGCCAGCGACAC	AGGGACGCAGCTGCTCCCCA	-
M47	TAF1_HUMAN.H11MO.0.A	-21	0.00593125	4.56113	0.287027	16	CGCACGGGCCGGCCGCCGCTACAGCCCCAGCCAGCGACAC	CCGCCGCCGCCATCTT	-
M47	ZN770_HUMAN.H11MO.0.C	-6	0.00598337	4.60121	0.287027	22	CGCACGGGCCGGCCGCCGCTACAGCCCCAGCCAGCGACAC	GGGAGGCTGAGGCGGGAGGATC	+
M47	ZN322_HUMAN.H11MO.0.B	-8	0.00611613	4.7033	0.287027	20	CGCACGGGCCGGCCGCCGCTACAGCCCCAGCCAGCGACAC	CCAGGCTCTGTACCAGGCTC	-
M47	OSR2_HUMAN.H11MO.0.C	-11	0.00630381	4.84763	0.287027	16	CGCACGGGCCGGCCGCCGCTACAGCCCCAGCCAGCGACAC	GCTGCTGCTTCTGCTG	+
M47	RFX1_HUMAN.H11MO.0.B	-5	0.00698548	5.37183	0.296978	22	CGCACGGGCCGGCCGCCGCTACAGCCCCAGCCAGCGACAC	GCCCCGGTTGCCATGGCGACGG	+
M47	KLF6_HUMAN.H11MO.0.A	-6	0.00704503	5.41762	0.296978	19	CGCACGGGCCGGCCGCCGCTACAGCCCCAGCCAGCGACAC	GGAAGGGCGGGGCCGGGGG	+
M47	MBD2_HUMAN.H11MO.0.B	-4	0.00734878	5.65121	0.298433	11	CGCACGGGCCGGCCGCCGCTACAGCCCCAGCCAGCGACAC	GGGGCCGGAGG	+
M47	ZN589_HUMAN.H11MO.0.D	-11	0.00755662	5.81104	0.298798	16	CGCACGGGCCGGCCGCCGCTACAGCCCCAGCCAGCGACAC	CCCACGGTTACTGCCG	+
M47	TBX15_HUMAN.H11MO.0.D	0	0.00928364	7.13912	0.334594	19	CGCACGGGCCGGCCGCCGCTACAGCCCCAGCCAGCGACAC	GGGGGGGGGGGGGTGGGGG	+
M47	SPZ1_HUMAN.H11MO.0.D	-11	0.00958939	7.37424	0.334594	16	CGCACGGGCCGGCCGCCGCTACAGCCCCAGCCAGCGACAC	CCCAGGGTAACAGCCG	-
M47	E2F7_HUMAN.H11MO.0.B	-21	0.0097219	7.47614	0.334594	13	CGCACGGGCCGGCCGCCGCTACAGCCCCAGCCAGCGACAC	CCTTTCCCGCCCC	-
M47	KLF5_HUMAN.H11MO.0.A	-19	0.00973073	7.48293	0.334594	14	CGCACGGGCCGGCCGCCGCTACAGCCCCAGCCAGCGACAC	CCCAGCCCCACCCT	-
M47	EGR1_HUMAN.H11MO.0.A	-1	0.0100465	7.72576	0.334594	17	CGCACGGGCCGGCCGCCGCTACAGCCCCAGCCAGCGACAC	GAGGGCGTGGGCGGGGG	+
M47	KLF4_HUMAN.H11MO.0.A	-9	0.010319	7.9353	0.334594	10	CGCACGGGCCGGCCGCCGCTACAGCCCCAGCCAGCGACAC	AGGGTGTGGC	+
M47	ASCL1_HUMAN.H11MO.0.A	-21	0.0103651	7.97078	0.334594	14	CGCACGGGCCGGCCGCCGCTACAGCCCCAGCCAGCGACAC	CTGCACCTGCTCCC	+
M47	ZN219_HUMAN.H11MO.0.D	-4	0.012595	9.68554	0.385827	12	CGCACGGGCCGGCCGCCGCTACAGCCCCAGCCAGCGACAC	GAGGGGGGCGGA	+
M47	PAX5_HUMAN.H11MO.0.A	-10	0.0135029	10.3837	0.397822	21	CGCACGGGCCGGCCGCCGCTACAGCCCCAGCCAGCGACAC	GTCACGCTCTGCTGCCCAGGC	-
M47	E2F4_HUMAN.H11MO.0.A	-16	0.0143676	11.0487	0.415158	13	CGCACGGGCCGGCCGCCGCTACAGCCCCAGCCAGCGACAC	ATTTCCCGCCCCC	-
M47	ZIC4_HUMAN.H11MO.0.D	-1	0.0153675	11.8176	0.419831	15	CGCACGGGCCGGCCGCCGCTACAGCCCCAGCCAGCGACAC	GCACAGCGGGGGGTC	+
M47	SP1_HUMAN.H11MO.1.A	-22	0.015996	12.3009	0.429196	14	CGCACGGGCCGGCCGCCGCTACAGCCCCAGCCAGCGACAC	CGGCCCCGCCCCCC	-
M47	MYBA_HUMAN.H11MO.0.D	-10	0.0162977	12.5329	0.42962	15	CGCACGGGCCGGCCGCCGCTACAGCCCCAGCCAGCGACAC	AGTGGCAGTTGGAGA	+
M47	ZN350_HUMAN.H11MO.1.D	-3	0.0166881	12.8331	0.432326	24	CGCACGGGCCGGCCGCCGCTACAGCCCCAGCCAGCGACAC	ACGGGGCGCAGGGATTTGTTGCCC	+
M47	PROX1_HUMAN.H11MO.0.D	-5	0.0175961	13.5314	0.448124	17	CGCACGGGCCGGCCGCCGCTACAGCCCCAGCCAGCGACAC	GGGTAAGGCGGGTTGGG	+
M47	SP4_HUMAN.H11MO.1.A	-5	0.0180899	13.9111	0.451153	16	CGCACGGGCCGGCCGCCGCTACAGCCCCAGCCAGCGACAC	GGAGGGGGCGGGGCCG	+
M47	ZN281_HUMAN.H11MO.0.A	-6	0.0183156	14.0847	0.451153	15	CGCACGGGCCGGCCGCCGCTACAGCCCCAGCCAGCGACAC	GGGTGGGGGAGGGGA	+
M47	BHE41_HUMAN.H11MO.0.D	-17	0.0204354	15.7148	0.468673	20	CGCACGGGCCGGCCGCCGCTACAGCCCCAGCCAGCGACAC	GCCTCTGCACGTGACCCGGT	-
M47	ZN554_HUMAN.H11MO.0.C	-11	0.0204354	15.7148	0.468673	20	CGCACGGGCCGGCCGCCGCTACAGCCCCAGCCAGCGACAC	AGCACCCCACATGGCTCAGC	-
M47	ZBT17_HUMAN.H11MO.0.A	-16	0.0205864	15.831	0.468673	19	CGCACGGGCCGGCCGCCGCTACAGCCCCAGCCAGCGACAC	CTTCCCCTCCCCCACCCTC	-
M47	ASCL2_HUMAN.H11MO.0.D	-10	0.0216622	16.6582	0.473955	9	CGCACGGGCCGGCCGCCGCTACAGCCCCAGCCAGCGACAC	AGCAGCTGG	-
M47	SALL4_HUMAN.H11MO.0.B	-7	0.0216656	16.6608	0.473955	10	CGCACGGGCCGGCCGCCGCTACAGCCCCAGCCAGCGACAC	GGAGGGTGGG	+
M47	SRBP2_HUMAN.H11MO.0.B	-5	0.0223259	17.1686	0.479229	13	CGCACGGGCCGGCCGCCGCTACAGCCCCAGCCAGCGACAC	GGGTGGGGTGAGG	+
M47	MTF1_HUMAN.H11MO.0.C	6	0.0230817	17.7498	0.485869	11	CGCACGGGCCGGCCGCCGCTACAGCCCCAGCCAGCGACAC	GTTTTGCACACGGCACT	-
M47	PTF1A_HUMAN.H11MO.0.B	-8	0.0232819	17.9038	0.485869	18	CGCACGGGCCGGCCGCCGCTACAGCCCCAGCCAGCGACAC	CCAGCTGCCCCCTTTCCC	+
M48	SP3_HUMAN.H11MO.0.B	-8	3.9772e-05	0.0305847	0.0512303	20	CGCCCTGGCCCCGGCCGCGCCGCCCCGGACGCGCGGCCCC	CCCCGGCCCCGCCCCCCCCC	-
M48	SP2_HUMAN.H11MO.0.A	-7	9.23074e-05	0.0709844	0.0512303	22	CGCCCTGGCCCCGGCCGCGCCGCCCCGGACGCGCGGCCCC	CCCCCGGCCCCGCCCCCCCCCC	-
M48	ZFX_HUMAN.H11MO.1.A	-8	0.000100806	0.0775197	0.0512303	17	CGCCCTGGCCCCGGCCGCGCCGCCCCGGACGCGCGGCCCC	CCCCGGCCTCCGCCCCC	-
M48	PATZ1_HUMAN.H11MO.0.C	-19	0.000719515	0.553307	0.186218	21	CGCCCTGGCCCCGGCCGCGCCGCCCCGGACGCGCGGCCCC	CCTCCCCCCCCGCCCCCTCCCC	-
M48	RXRA_HUMAN.H11MO.0.A	-2	0.000937382	0.720847	0.186218	20	CGCCCTGGCCCCGGCCGCGCCGCCCCGGACGCGCGGCCCC	CTCTGACCTCTGCCTCCCCC	-
M48	IRX2_HUMAN.H11MO.0.D	-13	0.0012214	0.93926	0.186218	19	CGCCCTGGCCCCGGCCGCGCCGCCCCGGACGCGCGGCCCC	CCAACATGCCCACCCATGT	-
M48	KLF6_HUMAN.H11MO.0.A	-19	0.0012214	0.93926	0.186218	19	CGCCCTGGCCCCGGCCGCGCCGCCCCGGACGCGCGGCCCC	CCCCCGGCCCCGCCCTTCC	-
M48	THAP1_HUMAN.H11MO.0.C	-14	0.00141987	1.09188	0.192798	22	CGCCCTGGCCCCGGCCGCGCCGCCCCGGACGCGCGGCCCC	GCCCGCAGCCAAGATGGCGGCG	-
M48	ZN563_HUMAN.H11MO.0.C	-17	0.00188925	1.45283	0.206093	21	CGCCCTGGCCCCGGCCGCGCCGCCCCGGACGCGCGGCCCC	GGGATCCTCACTGGCAGCTGC	+
M48	PROX1_HUMAN.H11MO.0.D	-22	0.00189247	1.45531	0.206093	17	CGCCCTGGCCCCGGCCGCGCCGCCCCGGACGCGCGGCCCC	CCCAACCCGCCTTACCC	-
M48	KLF3_HUMAN.H11MO.0.B	-9	0.00288158	2.21594	0.292889	19	CGCCCTGGCCCCGGCCGCGCCGCCCCGGACGCGCGGCCCC	CCCGGCCCCGCCCCTCCCC	-
M48	ZN341_HUMAN.H11MO.0.C	-1	0.00330061	2.53817	0.312469	22	CGCCCTGGCCCCGGCCGCGCCGCCCCGGACGCGCGGCCCC	GCTCTTCCCTCCCCCCCCCCCC	-
M48	USF2_HUMAN.H11MO.0.A	-31	0.00379625	2.91932	0.312469	9	CGCCCTGGCCCCGGCCGCGCCGCCCCGGACGCGCGGCCCC	CGCCGCGGCCACGTGACCC	-
M48	MXI1_HUMAN.H11MO.0.A	-32	0.00456318	3.50908	0.347856	8	CGCCCTGGCCCCGGCCGCGCCGCCCCGGACGCGCGGCCCC	CCCGCCGCCACGTGC	-
M48	GATA1_HUMAN.H11MO.0.A	8	0.00497569	3.82631	0.351711	11	CGCCCTGGCCCCGGCCGCGCCGCCCCGGACGCGCGGCCCC	TCTTATCTGTCCCCGCCAG	-
M48	RFX1_HUMAN.H11MO.0.B	-16	0.00576718	4.43496	0.351711	22	CGCCCTGGCCCCGGCCGCGCCGCCCCGGACGCGCGGCCCC	CCGTCGCCATGGCAACCGGGGC	-
M48	TLX1_HUMAN.H11MO.0.D	-2	0.00706553	5.43339	0.414318	17	CGCCCTGGCCCCGGCCGCGCCGCCCCGGACGCGCGGCCCC	CCTTGGCAACTTGCCAG	-
M48	PAX8_HUMAN.H11MO.0.D	-21	0.00735408	5.65529	0.415267	14	CGCCCTGGCCCCGGCCGCGCCGCCCCGGACGCGCGGCCCC	GTCACTGAAGCGGG	+
M48	VEZF1_HUMAN.H11MO.0.C	-3	0.00779281	5.99267	0.424325	22	CGCCCTGGCCCCGGCCGCGCCGCCCCGGACGCGCGGCCCC	CCCCTCCCCCTCCCCCCTCCCC	-
M48	NR1D1_HUMAN.H11MO.0.B	2	0.0089779	6.90401	0.459237	17	CGCCCTGGCCCCGGCCGCGCCGCCCCGGACGCGCGGCCCC	AGGGAAGTGGGTCAGAAGG	+
M49	SP3_HUMAN.H11MO.0.B	-17	6.47208e-05	0.0497703	0.0410482	20	GGCCCGGGCGGCGGGGCCCCCCGCGCCGACCGGCCCGGCC	CCCCGGCCCCGCCCCCCCCC	-
M49	SP2_HUMAN.H11MO.0.A	-17	7.45659e-05	0.0573412	0.0410482	22	GGCCCGGGCGGCGGGGCCCCCCGCGCCGACCGGCCCGGCC	CCCCCGGCCCCGCCCCCCCCCC	-
M49	THAP1_HUMAN.H11MO.0.C	-18	8.08772e-05	0.0621946	0.0410482	22	GGCCCGGGCGGCGGGGCCCCCCGCGCCGACCGGCCCGGCC	GCCCGCAGCCAAGATGGCGGCG	-
M49	KLF6_HUMAN.H11MO.0.A	-16	0.000535102	0.411494	0.147133	19	GGCCCGGGCGGCGGGGCCCCCCGCGCCGACCGGCCCGGCC	CCCCCGGCCCCGCCCTTCC	-
M49	IRX2_HUMAN.H11MO.0.D	-15	0.000579791	0.445859	0.147133	19	GGCCCGGGCGGCGGGGCCCCCCGCGCCGACCGGCCCGGCC	CCAACATGCCCACCCATGT	-
M49	USF2_HUMAN.H11MO.0.A	9	0.000796125	0.61222	0.149701	10	GGCCCGGGCGGCGGGGCCCCCCGCGCCGACCGGCCCGGCC	GGGTCACGTGGCCGCGGCG	+
M49	PATZ1_HUMAN.H11MO.0.C	-20	0.000798264	0.613865	0.149701	20	GGCCCGGGCGGCGGGGCCCCCCGCGCCGACCGGCCCGGCC	CCTCCCCCCCCGCCCCCTCCCC	-
M49	MXI1_HUMAN.H11MO.0.A	-19	0.00099707	0.766747	0.149701	15	GGCCCGGGCGGCGGGGCCCCCCGCGCCGACCGGCCCGGCC	CCCGCCGCCACGTGC	-
M49	ZFX_HUMAN.H11MO.1.A	-13	0.00118663	0.91252	0.149701	17	GGCCCGGGCGGCGGGGCCCCCCGCGCCGACCGGCCCGGCC	CCCCGGCCTCCGCCCCC	-
M49	ZN563_HUMAN.H11MO.0.C	-13	0.00125257	0.963224	0.149701	21	GGCCCGGGCGGCGGGGCCCCCCGCGCCGACCGGCCCGGCC	GGGATCCTCACTGGCAGCTGC	+
M49	NR1D1_HUMAN.H11MO.0.B	-17	0.00147477	1.1341	0.149701	19	GGCCCGGGCGGCGGGGCCCCCCGCGCCGACCGGCCCGGCC	CCTTCTGACCCACTTCCCT	-
M49	GATA1_HUMAN.H11MO.0.A	8	0.00147477	1.1341	0.149701	11	GGCCCGGGCGGCGGGGCCCCCCGCGCCGACCGGCCCGGCC	TCTTATCTGTCCCCGCCAG	-
M49	VEZF1_HUMAN.H11MO.0.C	-18	0.00211701	1.62798	0.201462	22	GGCCCGGGCGGCGGGGCCCCCCGCGCCGACCGGCCCGGCC	CCCCTCCCCCTCCCCCCTCCCC	-
M49	RXRA_HUMAN.H11MO.0.A	-2	0.0024367	1.87383	0.20995	20	GGCCCGGGCGGCGGGGCCCCCCGCGCCGACCGGCCCGGCC	CTCTGACCTCTGCCTCCCCC	-
M49	KLF3_HUMAN.H11MO.0.B	-18	0.00248198	1.90864	0.20995	19	GGCCCGGGCGGCGGGGCCCCCCGCGCCGACCGGCCCGGCC	CCCGGCCCCGCCCCTCCCC	-
M49	TAL1_HUMAN.H11MO.0.A	8	0.00667813	5.13548	0.382622	11	GGCCCGGGCGGCGGGGCCCCCCGCGCCGACCGGCCCGGCC	CCTTATCTGCCCCCCCCAG	-
M49	RARG_HUMAN.H11MO.0.B	1	0.00690453	5.30959	0.382622	17	GGCCCGGGCGGCGGGGCCCCCCGCGCCGACCGGCCCGGCC	AGGTCAGAGTGACCTGGG	+
M49	PURA_HUMAN.H11MO.0.D	-18	0.0070362	5.41084	0.382622	17	GGCCCGGGCGGCGGGGCCCCCCGCGCCGACCGGCCCGGCC	CCCTGCCCCCCCCTTCC	-
M49	PROX1_HUMAN.H11MO.0.D	-10	0.00756535	5.81776	0.385921	17	GGCCCGGGCGGCGGGGCCCCCCGCGCCGACCGGCCCGGCC	CCCAACCCGCCTTACCC	-
M49	TFCP2_HUMAN.H11MO.0.D	3	0.00760379	5.84731	0.385921	13	GGCCCGGGCGGCGGGGCCCCCCGCGCCGACCGGCCCGGCC	TCTGGCCAGTTCAGGC	-
M49	ZN341_HUMAN.H11MO.0.C	-13	0.00875986	6.73633	0.430254	22	GGCCCGGGCGGCGGGGCCCCCCGCGCCGACCGGCCCGGCC	GCTCTTCCCTCCCCCCCCCCCC	-
M49	MAZ_HUMAN.H11MO.0.A	-15	0.00990087	7.61377	0.4711	22	GGCCCGGGCGGCGGGGCCCCCCGCGCCGACCGGCCCGGCC	CCCCCCCCCCCCCCCCTCCCCC	-
M50	SP3_HUMAN.H11MO.0.B	-12	8.83267e-05	0.0679232	0.0682785	20	GGCGGCGGGCCCGCCCGGGGCCGCCGGGCCCGGCCGCGGC	CCCCGGCCCCGCCCCCCCCC	-
M50	ZFX_HUMAN.H11MO.1.A	-3	9.00676e-05	0.069262	0.0682785	17	GGCGGCGGGCCCGCCCGGGGCCGCCGGGCCCGGCCGCGGC	GGGGGCGGAGGCCGGGG	+
M50	SP2_HUMAN.H11MO.0.A	-11	0.000293096	0.22539	0.0796644	22	GGCGGCGGGCCCGCCCGGGGCCGCCGGGCCCGGCCGCGGC	CCCCCGGCCCCGCCCCCCCCCC	-
M50	THAP1_HUMAN.H11MO.0.C	-12	0.000315261	0.242435	0.0796644	22	GGCGGCGGGCCCGCCCGGGGCCGCCGGGCCCGGCCGCGGC	GCCCGCAGCCAAGATGGCGGCG	-
M50	PATZ1_HUMAN.H11MO.0.C	-14	0.000739496	0.568673	0.14015	22	GGCGGCGGGCCCGCCCGGGGCCGCCGGGCCCGGCCGCGGC	CCTCCCCCCCCGCCCCCTCCCC	-
M50	IRX2_HUMAN.H11MO.0.D	-10	0.00095215	0.732203	0.155549	19	GGCGGCGGGCCCGCCCGGGGCCGCCGGGCCCGGCCGCGGC	CCAACATGCCCACCCATGT	-
M50	KLF6_HUMAN.H11MO.0.A	-6	0.00102594	0.788948	0.155549	19	GGCGGCGGGCCCGCCCGGGGCCGCCGGGCCCGGCCGCGGC	CCCCCGGCCCCGCCCTTCC	-
M50	RXRA_HUMAN.H11MO.0.A	0	0.00120975	0.930295	0.161308	20	GGCGGCGGGCCCGCCCGGGGCCGCCGGGCCCGGCCGCGGC	GGGGGAGGCAGAGGTCAGAG	+
M50	PROX1_HUMAN.H11MO.0.D	-14	0.00201978	1.55321	0.230061	17	GGCGGCGGGCCCGCCCGGGGCCGCCGGGCCCGGCCGCGGC	CCCAACCCGCCTTACCC	-
M50	KLF3_HUMAN.H11MO.0.B	-8	0.00212435	1.63362	0.230061	19	GGCGGCGGGCCCGCCCGGGGCCGCCGGGCCCGGCCGCGGC	CCCGGCCCCGCCCCTCCCC	-
M50	ZN563_HUMAN.H11MO.0.C	-10	0.00272313	2.09409	0.262821	21	GGCGGCGGGCCCGCCCGGGGCCGCCGGGCCCGGCCGCGGC	GGGATCCTCACTGGCAGCTGC	+
M50	NR1D1_HUMAN.H11MO.0.B	-11	0.00425594	3.27282	0.293304	19	GGCGGCGGGCCCGCCCGGGGCCGCCGGGCCCGGCCGCGGC	CCTTCTGACCCACTTCCCT	-
M50	GATA1_HUMAN.H11MO.0.A	-29	0.00520945	4.00607	0.329099	11	GGCGGCGGGCCCGCCCGGGGCCGCCGGGCCCGGCCGCGGC	CTGGCGGGGACAGATAAGA	+
M50	USF2_HUMAN.H11MO.0.A	-31	0.00520945	4.00607	0.329099	9	GGCGGCGGGCCCGCCCGGGGCCGCCGGGCCCGGCCGCGGC	CGCCGCGGCCACGTGACCC	-
M50	SP4_HUMAN.H11MO.0.A	-13	0.00576651	4.43445	0.349719	20	GGCGGCGGGCCCGCCCGGGGCCGCCGGGCCCGGCCGCGGC	CCCGGCCCCGCCCCCTTCCC	-
M50	RARG_HUMAN.H11MO.0.B	-13	0.00694897	5.34376	0.393491	18	GGCGGCGGGCCCGCCCGGGGCCGCCGGGCCCGGCCGCGGC	CCCAGGTCACTCTGACCT	-
M50	VEZF1_HUMAN.H11MO.0.C	-17	0.00710679	5.46512	0.393491	22	GGCGGCGGGCCCGCCCGGGGCCGCCGGGCCCGGCCGCGGC	GGGGAGGGGGGAGGGGGAGGGG	+
M50	TAL1_HUMAN.H11MO.0.A	-29	0.00825682	6.34949	0.393491	11	GGCGGCGGGCCCGCCCGGGGCCGCCGGGCCCGGCCGCGGC	CTGGGGGGGGCAGATAAGG	+
M50	ZN341_HUMAN.H11MO.0.C	6	0.00901834	6.9351	0.393491	16	GGCGGCGGGCCCGCCCGGGGCCGCCGGGCCCGGCCGCGGC	GCTCTTCCCTCCCCCCCCCCCC	-
M50	MXI1_HUMAN.H11MO.0.A	6	0.00907773	6.98078	0.393491	9	GGCGGCGGGCCCGCCCGGGGCCGCCGGGCCCGGCCGCGGC	GCACGTGGCGGCGGG	+
M50	PTF1A_HUMAN.H11MO.0.B	-16	0.00908359	6.98528	0.393491	18	GGCGGCGGGCCCGCCCGGGGCCGCCGGGCCCGGCCGCGGC	GGGAAAGGGGGCAGCTGG	-
M50	PAX8_HUMAN.H11MO.0.D	-26	0.0101473	7.80329	0.404868	14	GGCGGCGGGCCCGCCCGGGGCCGCCGGGCCCGGCCGCGGC	GTCACTGAAGCGGG	+
M50	Z324A_HUMAN.H11MO.0.C	-12	0.0111783	8.59608	0.409023	23	GGCGGCGGGCCCGCCCGGGGCCGCCGGGCCCGGCCGCGGC	TATCAAACCATCCTTTGCTGCCA	+
M50	TLX1_HUMAN.H11MO.0.D	-14	0.0113306	8.7132	0.409023	17	GGCGGCGGGCCCGCCCGGGGCCGCCGGGCCCGGCCGCGGC	CCTTGGCAACTTGCCAG	-
M50	RFX1_HUMAN.H11MO.0.B	-8	0.0120763	9.28666	0.416127	22	GGCGGCGGGCCCGCCCGGGGCCGCCGGGCCCGGCCGCGGC	CCGTCGCCATGGCAACCGGGGC	-
M50	ZN335_HUMAN.H11MO.0.A	-13	0.0120763	9.28666	0.416127	22	GGCGGCGGGCCCGCCCGGGGCCGCCGGGCCCGGCCGCGGC	TCAGGCAGCGCCGAGGACAGCC	-
M50	TFCP2_HUMAN.H11MO.0.D	-3	0.0140653	10.8162	0.473896	16	GGCGGCGGGCCCGCCCGGGGCCGCCGGGCCCGGCCGCGGC	GCCTGAACTGGCCAGA	+
M50	CLOCK_HUMAN.H11MO.0.C	-24	0.0147833	11.3684	0.483282	14	GGCGGCGGGCCCGCCCGGGGCCGCCGGGCCCGGCCGCGGC	CAGACACGTGAACA	+
M50	NR1H4_HUMAN.H11MO.0.B	-14	0.0155202	11.935	0.483282	19	GGCGGCGGGCCCGCCCGGGGCCGCCGGGCCCGGCCGCGGC	CCTCGGGGTCATTGACCCC	-
M50	PURA_HUMAN.H11MO.0.D	-8	0.0157963	12.1474	0.483282	17	GGCGGCGGGCCCGCCCGGGGCCGCCGGGCCCGGCCGCGGC	CCCTGCCCCCCCCTTCC	-
M50	ZN350_HUMAN.H11MO.1.D	-2	0.0159377	12.2561	0.483282	24	GGCGGCGGGCCCGCCCGGGGCCGCCGGGCCCGGCCGCGGC	GGGCAACAAATCCCTGCGCCCCGT	-
M52	EGR4_HUMAN.H11MO.0.D	-11	2.23029e-05	0.0171509	0.0177338	11	GCGCGCGGGCCGGCGGCCGGGCCTGGGCGAGCCTGGGACT	GGCGGCAGGGC	+
M52	SP1_HUMAN.H11MO.0.A	-10	2.32785e-05	0.0179012	0.0177338	22	GCGCGCGGGCCGGCGGCCGGGCCTGGGCGAGCCTGGGACT	GGGGGGCGGGGCCGGGGGGGGG	+
M52	SP2_HUMAN.H11MO.0.A	-6	0.000147588	0.113495	0.0749561	22	GCGCGCGGGCCGGCGGCCGGGCCTGGGCGAGCCTGGGACT	GGGGGGGGGGCGGGGCCGGGGG	+
M52	MBD2_HUMAN.H11MO.0.B	-5	0.000611275	0.47007	0.208502	11	GCGCGCGGGCCGGCGGCCGGGCCTGGGCGAGCCTGGGACT	GGGGCCGGAGG	+
M52	ZFX_HUMAN.H11MO.0.A	-16	0.00068585	0.527419	0.208502	10	GCGCGCGGGCCGGCGGCCGGGCCTGGGCGAGCCTGGGACT	CGGGGCCTGG	-
M52	SP1_HUMAN.H11MO.1.A	-10	0.000821079	0.63141	0.208502	14	GCGCGCGGGCCGGCGGCCGGGCCTGGGCGAGCCTGGGACT	GGGGGGCGGGGCCG	+
M52	ZN322_HUMAN.H11MO.0.B	-6	0.0018598	1.43019	0.305563	20	GCGCGCGGGCCGGCGGCCGGGCCTGGGCGAGCCTGGGACT	GAGCCTGGTACAGAGCCTGG	+
M52	KLF1_HUMAN.H11MO.0.A	-23	0.00199054	1.53073	0.305563	14	GCGCGCGGGCCGGCGGCCGGGCCTGGGCGAGCCTGGGACT	GGGGCGGGGCCGGG	+
M52	P53_HUMAN.H11MO.0.A	-14	0.00239692	1.84323	0.305563	20	GCGCGCGGGCCGGCGGCCGGGCCTGGGCGAGCCTGGGACT	GGGCATGTCTGGGCATGTCT	-
M52	KLF3_HUMAN.H11MO.0.B	-18	0.00240732	1.85123	0.305563	19	GCGCGCGGGCCGGCGGCCGGGCCTGGGCGAGCCTGGGACT	GGGGAGGGGCGGGGCCGGG	+
M52	ZN770_HUMAN.H11MO.0.C	-10	0.00280112	2.15406	0.305563	22	GCGCGCGGGCCGGCGGCCGGGCCTGGGCGAGCCTGGGACT	GGGAGGCTGAGGCGGGAGGATC	+
M52	SP4_HUMAN.H11MO.0.A	-6	0.0028333	2.17881	0.305563	20	GCGCGCGGGCCGGCGGCCGGGCCTGGGCGAGCCTGGGACT	GGGAAGGGGGCGGGGCCGGG	+
M52	TBX1_HUMAN.H11MO.0.D	-14	0.00307871	2.36753	0.305563	20	GCGCGCGGGCCGGCGGCCGGGCCTGGGCGAGCCTGGGACT	GGGTGGGCAGGGGTGGGCGG	+
M52	HAND1_HUMAN.H11MO.1.D	-19	0.00311577	2.39603	0.305563	7	GCGCGCGGGCCGGCGGCCGGGCCTGGGCGAGCCTGGGACT	GGCCTGG	+
M52	SP2_HUMAN.H11MO.1.B	-10	0.00320558	2.46509	0.305563	12	GCGCGCGGGCCGGCGGCCGGGCCTGGGCGAGCCTGGGACT	AGGGGGCGGGGC	+
M52	SP3_HUMAN.H11MO.0.B	-7	0.00320882	2.46758	0.305563	20	GCGCGCGGGCCGGCGGCCGGGCCTGGGCGAGCCTGGGACT	GGGGGGGGGCGGGGCCGGGG	+
M52	AP2D_HUMAN.H11MO.0.D	-7	0.00362675	2.78897	0.309613	14	GCGCGCGGGCCGGCGGCCGGGCCTGGGCGAGCCTGGGACT	CGCCCGAGGCGCGT	+
M52	KLF12_HUMAN.H11MO.0.C	-17	0.00398705	3.06604	0.309613	11	GCGCGCGGGCCGGCGGCCGGGCCTGGGCGAGCCTGGGACT	AGGGGCGGGGC	+
M52	ZN770_HUMAN.H11MO.1.C	-10	0.0042138	3.24041	0.309613	11	GCGCGCGGGCCGGCGGCCGGGCCTGGGCGAGCCTGGGACT	GGGAGGCTGAG	+
M52	P53_HUMAN.H11MO.1.A	-24	0.00424517	3.26454	0.309613	13	GCGCGCGGGCCGGCGGCCGGGCCTGGGCGAGCCTGGGACT	GGACATGCCTGGG	+
M52	ZN281_HUMAN.H11MO.0.A	-7	0.0042674	3.28163	0.309613	15	GCGCGCGGGCCGGCGGCCGGGCCTGGGCGAGCCTGGGACT	GGGTGGGGGAGGGGA	+
M52	KLF5_HUMAN.H11MO.0.A	-23	0.00462853	3.55934	0.320551	14	GCGCGCGGGCCGGCGGCCGGGCCTGGGCGAGCCTGGGACT	AGGGTGGGGCTGGG	+
M52	KLF9_HUMAN.H11MO.0.C	-19	0.00678228	5.21558	0.402627	15	GCGCGCGGGCCGGCGGCCGGGCCTGGGCGAGCCTGGGACT	GGAGGGGGCGTGGCC	+
M52	ZBT14_HUMAN.H11MO.0.C	3	0.00693369	5.33201	0.402627	6	GCGCGCGGGCCGGCGGCCGGGCCTGGGCGAGCCTGGGACT	GGAGCGCGC	+
M52	HES7_HUMAN.H11MO.0.D	0	0.00702726	5.40396	0.402627	12	GCGCGCGGGCCGGCGGCCGGGCCTGGGCGAGCCTGGGACT	TGGCACGTGCCG	+
M52	P63_HUMAN.H11MO.0.A	-14	0.00713494	5.48677	0.402627	19	GCGCGCGGGCCGGCGGCCGGGCCTGGGCGAGCCTGGGACT	GGGCATGCCTGGACATGCC	-
M52	PRDM4_HUMAN.H11MO.0.D	-23	0.0090522	6.96114	0.47559	16	GCGCGCGGGCCGGCGGCCGGGCCTGGGCGAGCCTGGGACT	GTGGGGGGCCTTGAAA	+
M52	ZF64A_HUMAN.H11MO.0.D	-11	0.0090522	6.96114	0.47559	16	GCGCGCGGGCCGGCGGCCGGGCCTGGGCGAGCCTGGGACT	GGGGCCCGGGAACCTG	+
M52	ZN148_HUMAN.H11MO.0.D	-6	0.00973288	7.48458	0.484896	15	GCGCGCGGGCCGGCGGCCGGGCCTGGGCGAGCCTGGGACT	GGGGTGGGGGAGGGG	+
M52	KLF16_HUMAN.H11MO.0.D	-12	0.0102296	7.86657	0.487063	19	GCGCGCGGGCCGGCGGCCGGGCCTGGGCGAGCCTGGGACT	GGGGGCGGGGGGGGGGGGG	+
M53	SP2_HUMAN.H11MO.0.A	-17	5.81321e-05	0.0447036	0.0839143	22	CATGCGGCCGCGGCCGCCCGGCGGCCCGGACGGCGCGCCG	CCCCCGGCCCCGCCCCCCCCCC	-
M53	PATZ1_HUMAN.H11MO.0.C	-17	0.00012651	0.0972859	0.0839143	22	CATGCGGCCGCGGCCGCCCGGCGGCCCGGACGGCGCGCCG	CCTCCCCCCCCGCCCCCTCCCC	-
M53	SP3_HUMAN.H11MO.0.B	-18	0.000165227	0.12706	0.0839143	20	CATGCGGCCGCGGCCGCCCGGCGGCCCGGACGGCGCGCCG	CCCCGGCCCCGCCCCCCCCC	-
M53	THAP1_HUMAN.H11MO.0.C	-5	0.000443124	0.340762	0.163123	22	CATGCGGCCGCGGCCGCCCGGCGGCCCGGACGGCGCGCCG	GCCCGCAGCCAAGATGGCGGCG	-
M53	ZFX_HUMAN.H11MO.1.A	-2	0.000691936	0.532099	0.163123	17	CATGCGGCCGCGGCCGCCCGGCGGCCCGGACGGCGCGCCG	GGGGGCGGAGGCCGGGG	+
M53	ZN563_HUMAN.H11MO.0.C	-4	0.00083378	0.641177	0.163123	21	CATGCGGCCGCGGCCGCCCGGCGGCCCGGACGGCGCGCCG	GGGATCCTCACTGGCAGCTGC	+
M53	KLF6_HUMAN.H11MO.0.A	0	0.000856504	0.658651	0.163123	19	CATGCGGCCGCGGCCGCCCGGCGGCCCGGACGGCGCGCCG	CCCCCGGCCCCGCCCTTCC	-
M53	IRX2_HUMAN.H11MO.0.D	-12	0.00221126	1.70046	0.241046	19	CATGCGGCCGCGGCCGCCCGGCGGCCCGGACGGCGCGCCG	CCAACATGCCCACCCATGT	-
M53	MXI1_HUMAN.H11MO.0.A	-6	0.00228512	1.75726	0.241046	15	CATGCGGCCGCGGCCGCCCGGCGGCCCGGACGGCGCGCCG	CCCGCCGCCACGTGC	-
M53	ZN667_HUMAN.H11MO.0.C	-20	0.0023731	1.82491	0.241046	19	CATGCGGCCGCGGCCGCCCGGCGGCCCGGACGGCGCGCCG	GTGGCCTTAAAAGCTCAGC	+
M53	ZN589_HUMAN.H11MO.0.D	-21	0.00290024	2.23028	0.260365	16	CATGCGGCCGCGGCCGCCCGGCGGCCCGGACGGCGCGCCG	CGGCAGTAACCGTGGG	-
M53	RXRA_HUMAN.H11MO.0.A	-16	0.00290506	2.23399	0.260365	20	CATGCGGCCGCGGCCGCCCGGCGGCCCGGACGGCGCGCCG	CTCTGACCTCTGCCTCCCCC	-
M53	ZN341_HUMAN.H11MO.0.C	3	0.0033229	2.55531	0.281268	19	CATGCGGCCGCGGCCGCCCGGCGGCCCGGACGGCGCGCCG	GCTCTTCCCTCCCCCCCCCCCC	-
M53	PROX1_HUMAN.H11MO.0.D	-7	0.003794	2.91758	0.29373	17	CATGCGGCCGCGGCCGCCCGGCGGCCCGGACGGCGCGCCG	CCCAACCCGCCTTACCC	-
M53	KLF3_HUMAN.H11MO.0.B	-8	0.00385569	2.96503	0.29373	19	CATGCGGCCGCGGCCGCCCGGCGGCCCGGACGGCGCGCCG	CCCGGCCCCGCCCCTCCCC	-
M53	GATA1_HUMAN.H11MO.0.A	8	0.00412719	3.17381	0.299441	11	CATGCGGCCGCGGCCGCCCGGCGGCCCGGACGGCGCGCCG	TCTTATCTGTCCCCGCCAG	-
M53	TLX1_HUMAN.H11MO.0.D	-7	0.0067268	5.17291	0.445612	17	CATGCGGCCGCGGCCGCCCGGCGGCCCGGACGGCGCGCCG	CCTTGGCAACTTGCCAG	-
M53	EGR1_HUMAN.H11MO.0.A	-23	0.0077334	5.94698	0.460558	17	CATGCGGCCGCGGCCGCCCGGCGGCCCGGACGGCGCGCCG	CCCCCGCCCACGCCCTC	-
M53	NR1D1_HUMAN.H11MO.0.B	-14	0.00854333	6.56982	0.460558	19	CATGCGGCCGCGGCCGCCCGGCGGCCCGGACGGCGCGCCG	CCTTCTGACCCACTTCCCT	-
M53	RARG_HUMAN.H11MO.2.D	7	0.00931583	7.16387	0.460558	13	CATGCGGCCGCGGCCGCCCGGCGGCCCGGACGGCGCGCCG	GTGACCTCTGGGTGACCCCC	-
M53	RFX1_HUMAN.H11MO.0.B	-14	0.00936461	7.20139	0.460558	22	CATGCGGCCGCGGCCGCCCGGCGGCCCGGACGGCGCGCCG	GCCCCGGTTGCCATGGCGACGG	+
M53	PTF1A_HUMAN.H11MO.0.B	7	0.00937066	7.20604	0.460558	11	CATGCGGCCGCGGCCGCCCGGCGGCCCGGACGGCGCGCCG	CCAGCTGCCCCCTTTCCC	+
M53	VEZF1_HUMAN.H11MO.0.C	-5	0.00993012	7.63626	0.472803	22	CATGCGGCCGCGGCCGCCCGGCGGCCCGGACGGCGCGCCG	CCCCTCCCCCTCCCCCCTCCCC	-
M53	GATA2_HUMAN.H11MO.0.A	8	0.011026	8.47902	0.494102	11	CATGCGGCCGCGGCCGCCCGGCGGCCCGGACGGCGCGCCG	CCTTATCTCCACCCCCCAG	-
M54	SP3_HUMAN.H11MO.0.B	-6	5.61975e-05	0.0432159	0.0626962	20	GCGGGCTGCAGTTCCCGCGCCGCCCGGGCTCAGCGGCGGC	CCCCGGCCCCGCCCCCCCCC	-
M54	SP2_HUMAN.H11MO.0.A	-5	8.29249e-05	0.0637692	0.0626962	22	GCGGGCTGCAGTTCCCGCGCCGCCCGGGCTCAGCGGCGGC	CCCCCGGCCCCGCCCCCCCCCC	-
M54	PATZ1_HUMAN.H11MO.0.C	-10	0.000231007	0.177645	0.0923046	22	GCGGGCTGCAGTTCCCGCGCCGCCCGGGCTCAGCGGCGGC	CCTCCCCCCCCGCCCCCTCCCC	-
M54	THAP1_HUMAN.H11MO.0.C	-14	0.000364031	0.27994	0.0923046	22	GCGGGCTGCAGTTCCCGCGCCGCCCGGGCTCAGCGGCGGC	CGCCGCCATCTTGGCTGCGGGC	+
M54	ZFX_HUMAN.H11MO.1.A	-13	0.000371212	0.285462	0.0923046	17	GCGGGCTGCAGTTCCCGCGCCGCCCGGGCTCAGCGGCGGC	CCCCGGCCTCCGCCCCC	-
M54	RXRA_HUMAN.H11MO.0.A	-15	0.000382605	0.294224	0.0923046	20	GCGGGCTGCAGTTCCCGCGCCGCCCGGGCTCAGCGGCGGC	GGGGGAGGCAGAGGTCAGAG	+
M54	ZN667_HUMAN.H11MO.0.C	-15	0.000467672	0.359639	0.0923046	19	GCGGGCTGCAGTTCCCGCGCCGCCCGGGCTCAGCGGCGGC	GTGGCCTTAAAAGCTCAGC	+
M54	KLF6_HUMAN.H11MO.0.A	-10	0.000549388	0.422479	0.0923046	19	GCGGGCTGCAGTTCCCGCGCCGCCCGGGCTCAGCGGCGGC	CCCCCGGCCCCGCCCTTCC	-
M54	NR1D1_HUMAN.H11MO.0.B	-11	0.000882675	0.678777	0.133471	19	GCGGGCTGCAGTTCCCGCGCCGCCCGGGCTCAGCGGCGGC	CCTTCTGACCCACTTCCCT	-
M54	ZN341_HUMAN.H11MO.0.C	-7	0.0011603	0.892273	0.159502	22	GCGGGCTGCAGTTCCCGCGCCGCCCGGGCTCAGCGGCGGC	GCTCTTCCCTCCCCCCCCCCCC	-
M54	KLF3_HUMAN.H11MO.0.B	-7	0.00162728	1.25138	0.202997	19	GCGGGCTGCAGTTCCCGCGCCGCCCGGGCTCAGCGGCGGC	CCCGGCCCCGCCCCTCCCC	-
M54	ZN563_HUMAN.H11MO.0.C	-14	0.00195811	1.50578	0.202997	21	GCGGGCTGCAGTTCCCGCGCCGCCCGGGCTCAGCGGCGGC	GGGATCCTCACTGGCAGCTGC	+
M54	TLX1_HUMAN.H11MO.0.D	-22	0.0019787	1.52162	0.202997	17	GCGGGCTGCAGTTCCCGCGCCGCCCGGGCTCAGCGGCGGC	CCTTGGCAACTTGCCAG	-
M54	VEZF1_HUMAN.H11MO.0.C	-12	0.0020137	1.54853	0.202997	22	GCGGGCTGCAGTTCCCGCGCCGCCCGGGCTCAGCGGCGGC	CCCCTCCCCCTCCCCCCTCCCC	-
M54	NR1H4_HUMAN.H11MO.0.B	-4	0.00219059	1.68456	0.207027	19	GCGGGCTGCAGTTCCCGCGCCGCCCGGGCTCAGCGGCGGC	CCTCGGGGTCATTGACCCC	-
M54	IRX2_HUMAN.H11MO.0.D	-11	0.00293233	2.25496	0.216621	19	GCGGGCTGCAGTTCCCGCGCCGCCCGGGCTCAGCGGCGGC	CCAACATGCCCACCCATGT	-
M54	MAZ_HUMAN.H11MO.0.A	-10	0.00300839	2.31345	0.216621	22	GCGGGCTGCAGTTCCCGCGCCGCCCGGGCTCAGCGGCGGC	CCCCCCCCCCCCCCCCTCCCCC	-
M54	PURA_HUMAN.H11MO.0.D	-12	0.00316221	2.43174	0.217348	17	GCGGGCTGCAGTTCCCGCGCCGCCCGGGCTCAGCGGCGGC	CCCTGCCCCCCCCTTCC	-
M54	PROX1_HUMAN.H11MO.0.D	-10	0.0034143	2.62559	0.219202	17	GCGGGCTGCAGTTCCCGCGCCGCCCGGGCTCAGCGGCGGC	CCCAACCCGCCTTACCC	-
M54	RARG_HUMAN.H11MO.2.D	-24	0.00353221	2.71627	0.219202	16	GCGGGCTGCAGTTCCCGCGCCGCCCGGGCTCAGCGGCGGC	GGGGGTCACCCAGAGGTCAC	+
M54	TAL1_HUMAN.H11MO.0.A	8	0.00390343	3.00174	0.227018	11	GCGGGCTGCAGTTCCCGCGCCGCCCGGGCTCAGCGGCGGC	CCTTATCTGCCCCCCCCAG	-
M54	GATA2_HUMAN.H11MO.0.A	8	0.00449432	3.45613	0.242713	11	GCGGGCTGCAGTTCCCGCGCCGCCCGGGCTCAGCGGCGGC	CCTTATCTCCACCCCCCAG	-
M54	USF2_HUMAN.H11MO.0.A	10	0.00593355	4.5629	0.289427	9	GCGGGCTGCAGTTCCCGCGCCGCCCGGGCTCAGCGGCGGC	GGGTCACGTGGCCGCGGCG	+
M54	GATA1_HUMAN.H11MO.0.A	8	0.00635488	4.8869	0.291956	11	GCGGGCTGCAGTTCCCGCGCCGCCCGGGCTCAGCGGCGGC	TCTTATCTGTCCCCGCCAG	-
M54	RARG_HUMAN.H11MO.0.B	-12	0.00656463	5.0482	0.291956	18	GCGGGCTGCAGTTCCCGCGCCGCCCGGGCTCAGCGGCGGC	CCCAGGTCACTCTGACCT	-
M54	SP4_HUMAN.H11MO.0.A	-6	0.00694044	5.3372	0.299851	20	GCGGGCTGCAGTTCCCGCGCCGCCCGGGCTCAGCGGCGGC	CCCGGCCCCGCCCCCTTCCC	-
M54	ZN554_HUMAN.H11MO.0.C	-14	0.00791417	6.08599	0.30804	20	GCGGGCTGCAGTTCCCGCGCCGCCCGGGCTCAGCGGCGGC	AGCACCCCACATGGCTCAGC	-
M54	PAX8_HUMAN.H11MO.0.D	-6	0.00801287	6.16189	0.30804	14	GCGGGCTGCAGTTCCCGCGCCGCCCGGGCTCAGCGGCGGC	CCCGCTTCAGTGAC	-
M54	THA_HUMAN.H11MO.0.C	-16	0.00830531	6.38678	0.30804	17	GCGGGCTGCAGTTCCCGCGCCGCCCGGGCTCAGCGGCGGC	GGGTCACTTCAGGTCAG	+
M54	RFX1_HUMAN.H11MO.0.B	-16	0.00835227	6.42289	0.30804	22	GCGGGCTGCAGTTCCCGCGCCGCCCGGGCTCAGCGGCGGC	CCGTCGCCATGGCAACCGGGGC	-
M54	NR1H3_HUMAN.H11MO.0.B	-13	0.0132164	10.1634	0.441602	19	GCGGGCTGCAGTTCCCGCGCCGCCCGGGCTCAGCGGCGGC	CAGAGGTCACTGCAGGTCA	+
M54	TBX21_HUMAN.H11MO.0.A	-13	0.0134339	10.3307	0.441602	13	GCGGGCTGCAGTTCCCGCGCCGCCCGGGCTCAGCGGCGGC	TTCACACCTCCAC	-
M54	ZN589_HUMAN.H11MO.0.D	-22	0.0139523	10.7293	0.448884	16	GCGGGCTGCAGTTCCCGCGCCGCCCGGGCTCAGCGGCGGC	CCCACGGTTACTGCCG	+
M54	PTF1A_HUMAN.H11MO.0.B	-4	0.0149014	11.4592	0.454614	18	GCGGGCTGCAGTTCCCGCGCCGCCCGGGCTCAGCGGCGGC	CCAGCTGCCCCCTTTCCC	+
M54	ZBT17_HUMAN.H11MO.0.A	-14	0.0150323	11.5598	0.454614	19	GCGGGCTGCAGTTCCCGCGCCGCCCGGGCTCAGCGGCGGC	CTTCCCCTCCCCCACCCTC	-
M55	SP2_HUMAN.H11MO.0.A	-3	0.00011462	0.0881425	0.121922	22	CGGCCGCGGGGCGCGCCCGCCCCGCCGGGGGGGGCCCCCC	CCCCCGGCCCCGCCCCCCCCCC	-
M55	SP3_HUMAN.H11MO.0.B	-5	0.000159516	0.122668	0.121922	20	CGGCCGCGGGGCGCGCCCGCCCCGCCGGGGGGGGCCCCCC	CCCCGGCCCCGCCCCCCCCC	-
M55	RXRA_HUMAN.H11MO.0.A	-6	0.000402541	0.309554	0.179757	20	CGGCCGCGGGGCGCGCCCGCCCCGCCGGGGGGGGCCCCCC	CTCTGACCTCTGCCTCCCCC	-
M55	THAP1_HUMAN.H11MO.0.C	-14	0.000745914	0.573608	0.179757	22	CGGCCGCGGGGCGCGCCCGCCCCGCCGGGGGGGGCCCCCC	CGCCGCCATCTTGGCTGCGGGC	+
M55	ZFX_HUMAN.H11MO.1.A	-6	0.000825661	0.634933	0.179757	17	CGGCCGCGGGGCGCGCCCGCCCCGCCGGGGGGGGCCCCCC	CCCCGGCCTCCGCCCCC	-
M55	PATZ1_HUMAN.H11MO.0.C	-3	0.000854869	0.657394	0.179757	22	CGGCCGCGGGGCGCGCCCGCCCCGCCGGGGGGGGCCCCCC	CCTCCCCCCCCGCCCCCTCCCC	-
M55	ZN341_HUMAN.H11MO.0.C	-5	0.000914809	0.703488	0.179757	22	CGGCCGCGGGGCGCGCCCGCCCCGCCGGGGGGGGCCCCCC	GCTCTTCCCTCCCCCCCCCCCC	-
M55	KLF6_HUMAN.H11MO.0.A	-21	0.000940739	0.723428	0.179757	19	CGGCCGCGGGGCGCGCCCGCCCCGCCGGGGGGGGCCCCCC	CCCCCGGCCCCGCCCTTCC	-
M55	ZN563_HUMAN.H11MO.0.C	-10	0.0012074	0.928491	0.205076	21	CGGCCGCGGGGCGCGCCCGCCCCGCCGGGGGGGGCCCCCC	GGGATCCTCACTGGCAGCTGC	+
M55	RFX5_HUMAN.H11MO.0.A	-15	0.00208988	1.60712	0.245745	20	CGGCCGCGGGGCGCGCCCGCCCCGCCGGGGGGGGCCCCCC	TCTGCCTAGCAACAGCTGAC	-
M55	IRX2_HUMAN.H11MO.0.D	-11	0.00256386	1.97161	0.266004	19	CGGCCGCGGGGCGCGCCCGCCCCGCCGGGGGGGGCCCCCC	CCAACATGCCCACCCATGT	-
M55	KLF3_HUMAN.H11MO.0.B	-1	0.00413448	3.17941	0.371773	19	CGGCCGCGGGGCGCGCCCGCCCCGCCGGGGGGGGCCCCCC	CCCGGCCCCGCCCCTCCCC	-
M55	MXI1_HUMAN.H11MO.0.A	5	0.00541491	4.16407	0.443596	10	CGGCCGCGGGGCGCGCCCGCCCCGCCGGGGGGGGCCCCCC	GCACGTGGCGGCGGG	+
M55	USF2_HUMAN.H11MO.0.A	8	0.00576226	4.43118	0.443596	11	CGGCCGCGGGGCGCGCCCGCCCCGCCGGGGGGGGCCCCCC	GGGTCACGTGGCCGCGGCG	+
M55	PROX1_HUMAN.H11MO.0.D	-15	0.00580379	4.46311	0.443596	17	CGGCCGCGGGGCGCGCCCGCCCCGCCGGGGGGGGCCCCCC	CCCAACCCGCCTTACCC	-
M55	ZN589_HUMAN.H11MO.0.D	-3	0.00655544	5.04113	0.477187	16	CGGCCGCGGGGCGCGCCCGCCCCGCCGGGGGGGGCCCCCC	CGGCAGTAACCGTGGG	-
M58	ZBT17_HUMAN.H11MO.0.A	-21	6.19451e-07	0.000476358	0.000651542	19	GCACCACGGCGCTATTCCGAGCTCCCCACCCAGCAGCCTC	CTTCCCCTCCCCCACCCTC	-
M58	SP2_HUMAN.H11MO.0.A	-21	1.19369e-06	0.000917949	0.000651542	19	GCACCACGGCGCTATTCCGAGCTCCCCACCCAGCAGCCTC	CCCCCGGCCCCGCCCCCCCCCC	-
M58	MAZ_HUMAN.H11MO.0.A	-18	1.31281e-06	0.00100955	0.000651542	22	GCACCACGGCGCTATTCCGAGCTCCCCACCCAGCAGCCTC	CCCCCCCCCCCCCCCCTCCCCC	-
M58	PATZ1_HUMAN.H11MO.0.C	-21	2.77359e-06	0.00213289	0.000923299	19	GCACCACGGCGCTATTCCGAGCTCCCCACCCAGCAGCCTC	CCTCCCCCCCCGCCCCCTCCCC	-
M58	SP3_HUMAN.H11MO.0.B	-22	3.10063e-06	0.00238439	0.000923299	18	GCACCACGGCGCTATTCCGAGCTCCCCACCCAGCAGCCTC	CCCCGGCCCCGCCCCCCCCC	-
M58	KLF6_HUMAN.H11MO.0.A	-21	3.8161e-06	0.00293458	0.000946958	19	GCACCACGGCGCTATTCCGAGCTCCCCACCCAGCAGCCTC	CCCCCGGCCCCGCCCTTCC	-
M58	ZN341_HUMAN.H11MO.0.C	-18	5.23939e-06	0.00402909	0.00111441	22	GCACCACGGCGCTATTCCGAGCTCCCCACCCAGCAGCCTC	GCTCTTCCCTCCCCCCCCCCCC	-
M58	VEZF1_HUMAN.H11MO.0.C	-18	8.16902e-06	0.00628197	0.00152034	22	GCACCACGGCGCTATTCCGAGCTCCCCACCCAGCAGCCTC	CCCCTCCCCCTCCCCCCTCCCC	-
M58	KLF16_HUMAN.H11MO.0.D	-21	1.87591e-05	0.0144257	0.00305662	19	GCACCACGGCGCTATTCCGAGCTCCCCACCCAGCAGCCTC	CCCCCCCCCCCCCGCCCCC	-
M58	TBX15_HUMAN.H11MO.0.D	-22	2.05296e-05	0.0157872	0.00305662	18	GCACCACGGCGCTATTCCGAGCTCCCCACCCAGCAGCCTC	CCCCCACCCCCCCCCCCCC	-
M58	ZFX_HUMAN.H11MO.1.A	-23	2.79488e-05	0.0214926	0.00378297	17	GCACCACGGCGCTATTCCGAGCTCCCCACCCAGCAGCCTC	CCCCGGCCTCCGCCCCC	-
M58	PROX1_HUMAN.H11MO.0.D	-23	3.36937e-05	0.0259104	0.00418051	17	GCACCACGGCGCTATTCCGAGCTCCCCACCCAGCAGCCTC	CCCAACCCGCCTTACCC	-
M58	ZN563_HUMAN.H11MO.0.C	-19	4.57773e-05	0.0352028	0.00524287	21	GCACCACGGCGCTATTCCGAGCTCCCCACCCAGCAGCCTC	GGGATCCTCACTGGCAGCTGC	+
M58	WT1_HUMAN.H11MO.0.C	-21	5.94204e-05	0.0456943	0.00631932	19	GCACCACGGCGCTATTCCGAGCTCCCCACCCAGCAGCCTC	CCCCCCCTCCTCCCCCGCCC	-
M58	ZN263_HUMAN.H11MO.0.A	-18	7.02113e-05	0.0539925	0.00696912	20	GCACCACGGCGCTATTCCGAGCTCCCCACCCAGCAGCCTC	CTCCTCCTCTCCCTCCTCCC	-
M58	PURA_HUMAN.H11MO.0.D	-24	9.98922e-05	0.0768171	0.00929553	16	GCACCACGGCGCTATTCCGAGCTCCCCACCCAGCAGCCTC	CCCTGCCCCCCCCTTCC	-
M58	SP4_HUMAN.H11MO.0.A	-16	0.000114937	0.0883863	0.0100664	20	GCACCACGGCGCTATTCCGAGCTCCCCACCCAGCAGCCTC	CCCGGCCCCGCCCCCTTCCC	-
M58	KLF15_HUMAN.H11MO.0.A	-20	0.00012559	0.0965784	0.0103883	19	GCACCACGGCGCTATTCCGAGCTCCCCACCCAGCAGCCTC	CCCCCCCCTGCTCCTCCCC	-
M58	ZN335_HUMAN.H11MO.0.A	-19	0.000184588	0.141948	0.0144648	21	GCACCACGGCGCTATTCCGAGCTCCCCACCCAGCAGCCTC	GGCTGTCCTCGGCGCTGCCTGA	+
M58	ZN770_HUMAN.H11MO.0.C	-17	0.00031293	0.240643	0.0226384	22	GCACCACGGCGCTATTCCGAGCTCCCCACCCAGCAGCCTC	GATCCTCCCGCCTCAGCCTCCC	-
M58	EGR1_HUMAN.H11MO.0.A	-23	0.000330676	0.25429	0.0226384	17	GCACCACGGCGCTATTCCGAGCTCCCCACCCAGCAGCCTC	CCCCCGCCCACGCCCTC	-
M58	EGR2_HUMAN.H11MO.0.A	-23	0.000334508	0.257237	0.0226384	17	GCACCACGGCGCTATTCCGAGCTCCCCACCCAGCAGCCTC	CCCCTCCCACACCCCCCC	-
M58	ZN467_HUMAN.H11MO.0.C	-21	0.000452453	0.347936	0.0292892	19	GCACCACGGCGCTATTCCGAGCTCCCCACCCAGCAGCCTC	CCCCCCCCCCCCTCCCCTCCCC	-
M58	ZN219_HUMAN.H11MO.0.D	-28	0.000560881	0.431318	0.0347954	12	GCACCACGGCGCTATTCCGAGCTCCCCACCCAGCAGCCTC	TCCGCCCCCCTC	-
M58	TAF1_HUMAN.H11MO.0.A	-23	0.000624979	0.480609	0.037221	16	GCACCACGGCGCTATTCCGAGCTCCCCACCCAGCAGCCTC	CCGCCGCCGCCATCTT	-
M58	KLF3_HUMAN.H11MO.0.B	-18	0.000771995	0.593664	0.0442083	19	GCACCACGGCGCTATTCCGAGCTCCCCACCCAGCAGCCTC	CCCGGCCCCGCCCCTCCCC	-
M58	SP1_HUMAN.H11MO.0.A	-17	0.00086369	0.664177	0.0476273	22	GCACCACGGCGCTATTCCGAGCTCCCCACCCAGCAGCCTC	CCCCCCCCCGGCCCCGCCCCCC	-
M58	NR1H4_HUMAN.H11MO.0.B	-21	0.00104124	0.800714	0.0553676	19	GCACCACGGCGCTATTCCGAGCTCCCCACCCAGCAGCCTC	CCTCGGGGTCATTGACCCC	-
M58	EGR2_HUMAN.H11MO.1.A	-23	0.00129479	0.995691	0.0664757	16	GCACCACGGCGCTATTCCGAGCTCCCCACCCAGCAGCCTC	CCCCCGCCCACGCCCC	-
M58	ZN148_HUMAN.H11MO.0.D	-24	0.00138358	1.06397	0.0683579	15	GCACCACGGCGCTATTCCGAGCTCCCCACCCAGCAGCCTC	CCCCTCCCCCACCCC	-
M58	MAFA_HUMAN.H11MO.0.D	-18	0.00142327	1.0945	0.0683579	21	GCACCACGGCGCTATTCCGAGCTCCCCACCCAGCAGCCTC	GTGCTGACCCCGCAGCCTTCG	+
M58	PLAG1_HUMAN.H11MO.0.D	-23	0.00150107	1.15432	0.0698414	17	GCACCACGGCGCTATTCCGAGCTCCCCACCCAGCAGCCTC	CCCCTCCTGATGCCCCC	-
M58	MXI1_HUMAN.H11MO.0.A	-29	0.00191069	1.46932	0.0815152	11	GCACCACGGCGCTATTCCGAGCTCCCCACCCAGCAGCCTC	CCCGCCGCCACGTGC	-
M58	SPZ1_HUMAN.H11MO.0.D	-23	0.00191622	1.47357	0.0815152	16	GCACCACGGCGCTATTCCGAGCTCCCCACCCAGCAGCCTC	CCCAGGGTAACAGCCG	-
M58	SP4_HUMAN.H11MO.1.A	-25	0.00191622	1.47357	0.0815152	15	GCACCACGGCGCTATTCCGAGCTCCCCACCCAGCAGCCTC	CGGCCCCGCCCCCTCC	-
M58	KLF1_HUMAN.H11MO.0.A	-25	0.00201364	1.54849	0.0827251	14	GCACCACGGCGCTATTCCGAGCTCCCCACCCAGCAGCCTC	CCCGGCCCCGCCCC	-
M58	SPIC_HUMAN.H11MO.0.D	-24	0.00205578	1.5809	0.0827251	13	GCACCACGGCGCTATTCCGAGCTCCCCACCCAGCAGCCTC	CCTCCCCTTCCTC	-
M58	NR1D1_HUMAN.H11MO.0.B	-20	0.0021549	1.65712	0.0838201	19	GCACCACGGCGCTATTCCGAGCTCCCCACCCAGCAGCCTC	CCTTCTGACCCACTTCCCT	-
M58	THAP1_HUMAN.H11MO.0.C	-16	0.00226246	1.73983	0.0838201	22	GCACCACGGCGCTATTCCGAGCTCCCCACCCAGCAGCCTC	GCCCGCAGCCAAGATGGCGGCG	-
M58	ZN667_HUMAN.H11MO.0.C	-8	0.00248363	1.90991	0.0880441	19	GCACCACGGCGCTATTCCGAGCTCCCCACCCAGCAGCCTC	GTGGCCTTAAAAGCTCAGC	+
M58	NFIC_HUMAN.H11MO.0.A	-16	0.00273739	2.10505	0.094783	17	GCACCACGGCGCTATTCCGAGCTCCCCACCCAGCAGCCTC	CTTGGCTCCCTGCCAAG	+
M58	SMAD3_HUMAN.H11MO.0.B	-24	0.00290244	2.23197	0.0982138	12	GCACCACGGCGCTATTCCGAGCTCCCCACCCAGCAGCCTC	CTCTGTCACCTG	+
M58	RFX1_HUMAN.H11MO.0.B	-18	0.00315198	2.42387	0.102413	22	GCACCACGGCGCTATTCCGAGCTCCCCACCCAGCAGCCTC	CCGTCGCCATGGCAACCGGGGC	-
M58	SP2_HUMAN.H11MO.1.B	-27	0.00316411	2.4332	0.102413	12	GCACCACGGCGCTATTCCGAGCTCCCCACCCAGCAGCCTC	GCCCCGCCCCCT	-
M58	IRX2_HUMAN.H11MO.0.D	-16	0.00328782	2.52833	0.104153	19	GCACCACGGCGCTATTCCGAGCTCCCCACCCAGCAGCCTC	CCAACATGCCCACCCATGT	-
M58	FLI1_HUMAN.H11MO.0.A	-20	0.00349494	2.68761	0.108408	18	GCACCACGGCGCTATTCCGAGCTCCCCACCCAGCAGCCTC	TCCCTCCTTCCTTCCTCC	-
M58	RXRA_HUMAN.H11MO.0.A	-19	0.0043	3.3067	0.130658	20	GCACCACGGCGCTATTCCGAGCTCCCCACCCAGCAGCCTC	CTCTGACCTCTGCCTCCCCC	-
M58	EGR4_HUMAN.H11MO.0.D	-27	0.00479518	3.68749	0.141845	11	GCACCACGGCGCTATTCCGAGCTCCCCACCCAGCAGCCTC	GCCCTGCCGCC	-
M58	KLF5_HUMAN.H11MO.0.A	-28	0.00485872	3.73635	0.141845	12	GCACCACGGCGCTATTCCGAGCTCCCCACCCAGCAGCCTC	CCCAGCCCCACCCT	-
M58	ZN554_HUMAN.H11MO.0.C	-7	0.00599045	4.60666	0.165793	20	GCACCACGGCGCTATTCCGAGCTCCCCACCCAGCAGCCTC	AGCACCCCACATGGCTCAGC	-
M58	SRBP2_HUMAN.H11MO.0.B	-18	0.00599791	4.61239	0.165793	13	GCACCACGGCGCTATTCCGAGCTCCCCACCCAGCAGCCTC	CCTCACCCCACCC	-
M58	COT1_HUMAN.H11MO.0.C	-23	0.00604672	4.64993	0.165793	17	GCACCACGGCGCTATTCCGAGCTCCCCACCCAGCAGCCTC	CCCTGACCTCTGACCCC	-
M58	Z324A_HUMAN.H11MO.0.C	-18	0.00612445	4.7097	0.165793	22	GCACCACGGCGCTATTCCGAGCTCCCCACCCAGCAGCCTC	TATCAAACCATCCTTTGCTGCCA	+
M58	SALL4_HUMAN.H11MO.0.B	-24	0.00638423	4.90948	0.166804	10	GCACCACGGCGCTATTCCGAGCTCCCCACCCAGCAGCCTC	CCCACCCTCC	-
M58	MAF_HUMAN.H11MO.0.A	-21	0.00649789	4.99687	0.166804	19	GCACCACGGCGCTATTCCGAGCTCCCCACCCAGCAGCCTC	TTGCTGAGTCAGCAGATTC	-
M58	E2F6_HUMAN.H11MO.0.A	-27	0.00702506	5.40227	0.17728	13	GCACCACGGCGCTATTCCGAGCTCCCCACCCAGCAGCCTC	CCCTTCCCGCCCC	-
M58	ITF2_HUMAN.H11MO.0.C	-28	0.00763138	5.86853	0.189371	10	GCACCACGGCGCTATTCCGAGCTCCCCACCCAGCAGCCTC	CCCAGCTGCC	-
M58	TBX1_HUMAN.H11MO.0.D	-20	0.00828862	6.37395	0.202309	20	GCACCACGGCGCTATTCCGAGCTCCCCACCCAGCAGCCTC	CCGCCCACCCCTGCCCACCC	-
M58	ZSC22_HUMAN.H11MO.0.C	-23	0.00842749	6.48074	0.202381	16	GCACCACGGCGCTATTCCGAGCTCCCCACCCAGCAGCCTC	CCTCCTCCCTCAGACC	-
M58	ARNT2_HUMAN.H11MO.0.D	-28	0.00930106	7.15252	0.219813	12	GCACCACGGCGCTATTCCGAGCTCCCCACCCAGCAGCCTC	GCCTCCCACGCC	-
M58	SP1_HUMAN.H11MO.1.A	-25	0.00963267	7.40752	0.224093	14	GCACCACGGCGCTATTCCGAGCTCCCCACCCAGCAGCCTC	CGGCCCCGCCCCCC	-
M58	ZIC1_HUMAN.H11MO.0.B	-30	0.0108785	8.36558	0.249183	9	GCACCACGGCGCTATTCCGAGCTCCCCACCCAGCAGCCTC	GACCACCCC	-
M58	ZN350_HUMAN.H11MO.1.D	-17	0.0112438	8.64649	0.253648	23	GCACCACGGCGCTATTCCGAGCTCCCCACCCAGCAGCCTC	GGGCAACAAATCCCTGCGCCCCGT	-
M58	TFDP1_HUMAN.H11MO.0.C	-25	0.0120154	9.23982	0.259373	14	GCACCACGGCGCTATTCCGAGCTCCCCACCCAGCAGCCTC	TTTTCCCGCCCCCC	-
M58	ZEP2_HUMAN.H11MO.0.D	-16	0.0120154	9.23982	0.259373	14	GCACCACGGCGCTATTCCGAGCTCCCCACCCAGCAGCCTC	GGGGTTTCCCTACC	-
M58	HEY2_HUMAN.H11MO.0.D	-24	0.0120202	9.24352	0.259373	16	GCACCACGGCGCTATTCCGAGCTCCCCACCCAGCAGCCTC	TAATGCCACGTGCCCCC	-
M58	RREB1_HUMAN.H11MO.0.D	-21	0.0125661	9.66331	0.267278	19	GCACCACGGCGCTATTCCGAGCTCCCCACCCAGCAGCCTC	ACCCCAAACCACCCCCCCCCCC	-
M58	E2F1_HUMAN.H11MO.0.A	-25	0.0129239	9.93847	0.271017	14	GCACCACGGCGCTATTCCGAGCTCCCCACCCAGCAGCCTC	CTTTCCCGCCCCCC	-
M58	MYBA_HUMAN.H11MO.0.D	-26	0.0134536	10.3458	0.278206	14	GCACCACGGCGCTATTCCGAGCTCCCCACCCAGCAGCCTC	TCTCCAACTGCCACT	-
M58	TLX1_HUMAN.H11MO.0.D	-5	0.01468	11.2889	0.29941	17	GCACCACGGCGCTATTCCGAGCTCCCCACCCAGCAGCCTC	CTGGCAAGTTGCCAAGG	+
M58	E2F4_HUMAN.H11MO.0.A	-25	0.0150908	11.6049	0.299581	13	GCACCACGGCGCTATTCCGAGCTCCCCACCCAGCAGCCTC	ATTTCCCGCCCCC	-
M58	THA_HUMAN.H11MO.0.C	-21	0.0167457	12.8775	0.324697	17	GCACCACGGCGCTATTCCGAGCTCCCCACCCAGCAGCCTC	CTGACCTGAAGTGACCC	-
M58	VDR_HUMAN.H11MO.0.A	-24	0.0167922	12.9132	0.324697	16	GCACCACGGCGCTATTCCGAGCTCCCCACCCAGCAGCCTC	TGAACCCACTGACCCC	-
M58	NR1H3_HUMAN.H11MO.0.B	-16	0.0171115	13.1588	0.325595	19	GCACCACGGCGCTATTCCGAGCTCCCCACCCAGCAGCCTC	CAGAGGTCACTGCAGGTCA	+
M58	VEZF1_HUMAN.H11MO.1.C	-23	0.0173658	13.3543	0.325595	12	GCACCACGGCGCTATTCCGAGCTCCCCACCCAGCAGCCTC	CCCCCTCCCCCT	-
M58	E2F7_HUMAN.H11MO.0.B	-24	0.0174946	13.4534	0.325595	13	GCACCACGGCGCTATTCCGAGCTCCCCACCCAGCAGCCTC	CCTTTCCCGCCCC	-
M58	SOX9_HUMAN.H11MO.0.B	0	0.0179568	13.8088	0.33007	16	GCACCACGGCGCTATTCCGAGCTCCCCACCCAGCAGCCTC	GAACAAAGGCCCCTTT	-
M58	ZN322_HUMAN.H11MO.0.B	-4	0.0186699	14.3572	0.338993	20	GCACCACGGCGCTATTCCGAGCTCCCCACCCAGCAGCCTC	CCAGGCTCTGTACCAGGCTC	-
M58	MNX1_HUMAN.H11MO.0.D	-9	0.0193739	14.8986	0.347538	19	GCACCACGGCGCTATTCCGAGCTCCCCACCCAGCAGCCTC	CTATTTTAATAACCCTTAA	+
M58	RARA_HUMAN.H11MO.2.A	-22	0.0217052	16.6913	0.378584	17	GCACCACGGCGCTATTCCGAGCTCCCCACCCAGCAGCCTC	TGACCTCTCGGTGACCT	-
M58	SOX10_HUMAN.H11MO.0.B	-1	0.0219126	16.8508	0.378584	16	GCACCACGGCGCTATTCCGAGCTCCCCACCCAGCAGCCTC	AACAATGCCTCCTTTG	-
M58	ZBT7B_HUMAN.H11MO.0.D	-17	0.0225918	17.3731	0.378584	21	GCACCACGGCGCTATTCCGAGCTCCCCACCCAGCAGCCTC	CCCGTTGCCATGGCAACGGCG	-
M58	CLOCK_HUMAN.H11MO.0.C	0	0.0228287	17.5553	0.378584	14	GCACCACGGCGCTATTCCGAGCTCCCCACCCAGCAGCCTC	TGTTCACGTGTCTG	-
M58	CUX1_HUMAN.H11MO.0.C	-25	0.0228287	17.5553	0.378584	14	GCACCACGGCGCTATTCCGAGCTCCCCACCCAGCAGCCTC	CCATCGATCCCCCT	-
M58	WT1_HUMAN.H11MO.1.B	-29	0.0228846	17.5982	0.378584	11	GCACCACGGCGCTATTCCGAGCTCCCCACCCAGCAGCCTC	CCTCCTCCCAC	-
M58	TBX21_HUMAN.H11MO.0.A	-26	0.0233917	17.9882	0.382722	13	GCACCACGGCGCTATTCCGAGCTCCCCACCCAGCAGCCTC	TTCACACCTCCAC	-
M58	PAX8_HUMAN.H11MO.0.D	-2	0.0244677	18.8156	0.395974	14	GCACCACGGCGCTATTCCGAGCTCCCCACCCAGCAGCCTC	GTCACTGAAGCGGG	+
M58	ZN281_HUMAN.H11MO.0.A	-23	0.026677	20.5146	0.423332	15	GCACCACGGCGCTATTCCGAGCTCCCCACCCAGCAGCCTC	TCCCCTCCCCCACCC	-
M58	RFX5_HUMAN.H11MO.0.A	-20	0.0267268	20.5529	0.423332	20	GCACCACGGCGCTATTCCGAGCTCCCCACCCAGCAGCCTC	TCTGCCTAGCAACAGCTGAC	-
M58	RARG_HUMAN.H11MO.2.D	-21	0.0283449	21.7972	0.444236	19	GCACCACGGCGCTATTCCGAGCTCCCCACCCAGCAGCCTC	GTGACCTCTGGGTGACCCCC	-
M58	TFCP2_HUMAN.H11MO.0.D	-22	0.0303214	23.3171	0.462733	16	GCACCACGGCGCTATTCCGAGCTCCCCACCCAGCAGCCTC	TCTGGCCAGTTCAGGC	-
M58	RARG_HUMAN.H11MO.0.B	-14	0.0307937	23.6804	0.462733	18	GCACCACGGCGCTATTCCGAGCTCCCCACCCAGCAGCCTC	CCCAGGTCACTCTGACCT	-
M58	ETS2_HUMAN.H11MO.0.B	-22	0.0310614	23.8862	0.462733	13	GCACCACGGCGCTATTCCGAGCTCCCCACCCAGCAGCCTC	TCCTCTTCCTTCC	-
M58	TBX3_HUMAN.H11MO.0.C	-29	0.0310791	23.8998	0.462733	11	GCACCACGGCGCTATTCCGAGCTCCCCACCCAGCAGCCTC	TTCCCACCTCC	-
M58	ZN263_HUMAN.H11MO.1.A	-29	0.0310791	23.8998	0.462733	11	GCACCACGGCGCTATTCCGAGCTCCCCACCCAGCAGCCTC	CCTCCTCCCTC	-
M58	ZN589_HUMAN.H11MO.0.D	-23	0.0323217	24.8554	0.471798	16	GCACCACGGCGCTATTCCGAGCTCCCCACCCAGCAGCCTC	CCCACGGTTACTGCCG	+
M58	ZF64A_HUMAN.H11MO.0.D	-23	0.0323217	24.8554	0.471798	16	GCACCACGGCGCTATTCCGAGCTCCCCACCCAGCAGCCTC	CAGGTTCCCGGGCCCC	-
M58	AP2B_HUMAN.H11MO.0.B	-28	0.0343687	26.4295	0.492428	10	GCACCACGGCGCTATTCCGAGCTCCCCACCCAGCAGCCTC	GCCCCCGGGC	-
M58	LYL1_HUMAN.H11MO.0.A	-29	0.0343964	26.4509	0.492428	11	GCACCACGGCGCTATTCCGAGCTCCCCACCCAGCAGCCTC	CCAGCTGTTTCCTG	+
M59	SP3_HUMAN.H11MO.0.B	-20	9.22784e-05	0.0709621	0.115013	20	CGCGCCGCAGCGGCGCAGAGCCCCCCCCCGGGGGGCGCGC	CCCCGGCCCCGCCCCCCCCC	-
M59	SP2_HUMAN.H11MO.0.A	-6	0.000150974	0.116099	0.115013	22	CGCGCCGCAGCGGCGCAGAGCCCCCCCCCGGGGGGCGCGC	CCCCCGGCCCCGCCCCCCCCCC	-
M59	IRX2_HUMAN.H11MO.0.D	-14	0.00109257	0.840188	0.288022	19	CGCGCCGCAGCGGCGCAGAGCCCCCCCCCGGGGGGCGCGC	CCAACATGCCCACCCATGT	-
M59	PATZ1_HUMAN.H11MO.0.C	-19	0.00113026	0.869167	0.288022	21	CGCGCCGCAGCGGCGCAGAGCCCCCCCCCGGGGGGCGCGC	CCTCCCCCCCCGCCCCCTCCCC	-
M59	ZN563_HUMAN.H11MO.0.C	-16	0.00175649	1.35074	0.288022	21	CGCGCCGCAGCGGCGCAGAGCCCCCCCCCGGGGGGCGCGC	GCAGCTGCCAGTGAGGATCCC	-
M59	THAP1_HUMAN.H11MO.0.C	-18	0.00192984	1.48405	0.288022	22	CGCGCCGCAGCGGCGCAGAGCCCCCCCCCGGGGGGCGCGC	CGCCGCCATCTTGGCTGCGGGC	+
M59	ZN589_HUMAN.H11MO.0.D	-24	0.0019932	1.53277	0.288022	16	CGCGCCGCAGCGGCGCAGAGCCCCCCCCCGGGGGGCGCGC	CCCACGGTTACTGCCG	+
M59	PROX1_HUMAN.H11MO.0.D	-21	0.00223742	1.72057	0.288022	17	CGCGCCGCAGCGGCGCAGAGCCCCCCCCCGGGGGGCGCGC	CCCAACCCGCCTTACCC	-
M59	GATA1_HUMAN.H11MO.0.A	7	0.00242794	1.86708	0.288022	12	CGCGCCGCAGCGGCGCAGAGCCCCCCCCCGGGGGGCGCGC	TCTTATCTGTCCCCGCCAG	-
M59	KLF6_HUMAN.H11MO.0.A	-21	0.00279526	2.14956	0.288022	19	CGCGCCGCAGCGGCGCAGAGCCCCCCCCCGGGGGGCGCGC	CCCCCGGCCCCGCCCTTCC	-
M59	ZFX_HUMAN.H11MO.1.A	-22	0.00280666	2.15832	0.288022	17	CGCGCCGCAGCGGCGCAGAGCCCCCCCCCGGGGGGCGCGC	CCCCGGCCTCCGCCCCC	-
M59	TAL1_HUMAN.H11MO.0.A	-28	0.0029978	2.30531	0.288022	12	CGCGCCGCAGCGGCGCAGAGCCCCCCCCCGGGGGGCGCGC	CTGGGGGGGGCAGATAAGG	+
M59	KLF3_HUMAN.H11MO.0.B	-5	0.00395289	3.03977	0.301135	19	CGCGCCGCAGCGGCGCAGAGCCCCCCCCCGGGGGGCGCGC	CCCGGCCCCGCCCCTCCCC	-
M59	RXRA_HUMAN.H11MO.0.A	-8	0.00465837	3.58229	0.322617	20	CGCGCCGCAGCGGCGCAGAGCCCCCCCCCGGGGGGCGCGC	CTCTGACCTCTGCCTCCCCC	-
M59	GATA2_HUMAN.H11MO.0.A	-28	0.00518551	3.98766	0.337948	12	CGCGCCGCAGCGGCGCAGAGCCCCCCCCCGGGGGGCGCGC	CTGGGGGGTGGAGATAAGG	+
M59	PTF1A_HUMAN.H11MO.0.B	-29	0.00534124	4.10741	0.337948	11	CGCGCCGCAGCGGCGCAGAGCCCCCCCCCGGGGGGCGCGC	GGGAAAGGGGGCAGCTGG	-
M59	NR1D1_HUMAN.H11MO.0.B	-5	0.00554515	4.26422	0.337948	19	CGCGCCGCAGCGGCGCAGAGCCCCCCCCCGGGGGGCGCGC	CCTTCTGACCCACTTCCCT	-
M59	CLOCK_HUMAN.H11MO.0.C	-22	0.005908	4.54325	0.346213	14	CGCGCCGCAGCGGCGCAGAGCCCCCCCCCGGGGGGCGCGC	CAGACACGTGAACA	+
M59	ZN341_HUMAN.H11MO.0.C	-7	0.0064238	4.9399	0.355573	22	CGCGCCGCAGCGGCGCAGAGCCCCCCCCCGGGGGGCGCGC	GCTCTTCCCTCCCCCCCCCCCC	-
M59	RFX1_HUMAN.H11MO.0.B	-17	0.00817615	6.28746	0.415245	22	CGCGCCGCAGCGGCGCAGAGCCCCCCCCCGGGGGGCGCGC	GCCCCGGTTGCCATGGCGACGG	+
M59	VEZF1_HUMAN.H11MO.0.C	-8	0.00920993	7.08244	0.452659	22	CGCGCCGCAGCGGCGCAGAGCCCCCCCCCGGGGGGCGCGC	CCCCTCCCCCTCCCCCCTCCCC	-
M59	MXI1_HUMAN.H11MO.0.A	-25	0.00968708	7.44936	0.455266	15	CGCGCCGCAGCGGCGCAGAGCCCCCCCCCGGGGGGCGCGC	GCACGTGGCGGCGGG	+
M59	USF2_HUMAN.H11MO.0.A	-31	0.0106551	8.19378	0.455266	9	CGCGCCGCAGCGGCGCAGAGCCCCCCCCCGGGGGGCGCGC	CGCCGCGGCCACGTGACCC	-
M59	RARG_HUMAN.H11MO.0.B	-16	0.0112069	8.61814	0.455266	18	CGCGCCGCAGCGGCGCAGAGCCCCCCCCCGGGGGGCGCGC	AGGTCAGAGTGACCTGGG	+
M59	PURA_HUMAN.H11MO.0.D	-13	0.0133359	10.2553	0.494833	17	CGCGCCGCAGCGGCGCAGAGCCCCCCCCCGGGGGGCGCGC	CCCTGCCCCCCCCTTCC	-
M59	TLX1_HUMAN.H11MO.0.D	-14	0.0133359	10.2553	0.494833	17	CGCGCCGCAGCGGCGCAGAGCCCCCCCCCGGGGGGCGCGC	CCTTGGCAACTTGCCAG	-
M59	SP4_HUMAN.H11MO.0.A	-3	0.0136406	10.4896	0.494833	20	CGCGCCGCAGCGGCGCAGAGCCCCCCCCCGGGGGGCGCGC	CCCGGCCCCGCCCCCTTCCC	-
M60	ZN467_HUMAN.H11MO.0.C	-18	6.93545e-05	0.0533336	0.106018	22	GGCCGCGATCAGAAGGTCCCGCTCGCTCCTTTCTCTCCCC	CCCCCCCCCCCCTCCCCTCCCC	-
M60	PATZ1_HUMAN.H11MO.0.C	-18	0.000404193	0.310825	0.283385	22	GGCCGCGATCAGAAGGTCCCGCTCGCTCCTTTCTCTCCCC	CCTCCCCCCCCGCCCCCTCCCC	-
M60	KLF15_HUMAN.H11MO.0.A	-21	0.000556151	0.42768	0.283385	19	GGCCGCGATCAGAAGGTCCCGCTCGCTCCTTTCTCTCCCC	CCCCCCCCTGCTCCTCCCC	-
M60	ZN770_HUMAN.H11MO.0.C	-17	0.00164527	1.26521	0.424928	22	GGCCGCGATCAGAAGGTCCCGCTCGCTCCTTTCTCTCCCC	GATCCTCCCGCCTCAGCCTCCC	-
M60	MAZ_HUMAN.H11MO.0.A	-19	0.00164527	1.26521	0.424928	21	GGCCGCGATCAGAAGGTCCCGCTCGCTCCTTTCTCTCCCC	CCCCCCCCCCCCCCCCTCCCCC	-
M60	ZN320_HUMAN.H11MO.0.C	-19	0.00175911	1.35275	0.424928	20	GGCCGCGATCAGAAGGTCCCGCTCGCTCCTTTCTCTCCCC	CACTGGCCCCCTGGTCCCAC	-
M60	NR1H4_HUMAN.H11MO.0.B	-18	0.00194584	1.49635	0.424928	19	GGCCGCGATCAGAAGGTCCCGCTCGCTCCTTTCTCTCCCC	CCTCGGGGTCATTGACCCC	-
M60	WT1_HUMAN.H11MO.0.C	-25	0.00232729	1.78969	0.432463	15	GGCCGCGATCAGAAGGTCCCGCTCGCTCCTTTCTCTCCCC	CCCCCCCTCCTCCCCCGCCC	-
M60	VEZF1_HUMAN.H11MO.0.C	-16	0.00280309	2.15557	0.432463	22	GGCCGCGATCAGAAGGTCCCGCTCGCTCCTTTCTCTCCCC	CCCCTCCCCCTCCCCCCTCCCC	-
M60	ZN263_HUMAN.H11MO.0.A	-22	0.00290201	2.23165	0.432463	18	GGCCGCGATCAGAAGGTCCCGCTCGCTCCTTTCTCTCCCC	CTCCTCCTCTCCCTCCTCCC	-
M60	PATZ1_HUMAN.H11MO.1.C	-31	0.00335199	2.57768	0.432463	9	GGCCGCGATCAGAAGGTCCCGCTCGCTCCTTTCTCTCCCC	CCCCTCCCT	-
M60	CTCF_HUMAN.H11MO.0.A	-5	0.00383064	2.94576	0.432463	19	GGCCGCGATCAGAAGGTCCCGCTCGCTCCTTTCTCTCCCC	TGGCCACCAGGGGGCGCCA	+
M60	ZFX_HUMAN.H11MO.0.A	-11	0.00397232	3.05472	0.432463	10	GGCCGCGATCAGAAGGTCCCGCTCGCTCCTTTCTCTCCCC	CCAGGCCCCG	+
M60	KLF16_HUMAN.H11MO.0.D	-22	0.00404809	3.11298	0.432463	18	GGCCGCGATCAGAAGGTCCCGCTCGCTCCTTTCTCTCCCC	CCCCCCCCCCCCCGCCCCC	-
M60	ZN341_HUMAN.H11MO.0.C	-20	0.0042436	3.26332	0.432463	20	GGCCGCGATCAGAAGGTCCCGCTCGCTCCTTTCTCTCCCC	GCTCTTCCCTCCCCCCCCCCCC	-
M60	SP1_HUMAN.H11MO.0.A	-20	0.00469964	3.61403	0.444615	20	GGCCGCGATCAGAAGGTCCCGCTCGCTCCTTTCTCTCCCC	CCCCCCCCCGGCCCCGCCCCCC	-
M60	THAP1_HUMAN.H11MO.0.C	0	0.00494455	3.80236	0.444615	22	GGCCGCGATCAGAAGGTCCCGCTCGCTCCTTTCTCTCCCC	CGCCGCCATCTTGGCTGCGGGC	+
M60	ZN708_HUMAN.H11MO.0.C	-2	0.00524718	4.03508	0.445615	20	GGCCGCGATCAGAAGGTCCCGCTCGCTCCTTTCTCTCCCC	GCCTAATAAGCAGGTACAGC	+
M60	E2F7_HUMAN.H11MO.0.B	-27	0.00623857	4.79746	0.498816	13	GGCCGCGATCAGAAGGTCCCGCTCGCTCCTTTCTCTCCCC	CCTTTCCCGCCCC	-
M60	ZBT14_HUMAN.H11MO.0.C	-20	0.00685257	5.26963	0.498816	9	GGCCGCGATCAGAAGGTCCCGCTCGCTCCTTTCTCTCCCC	GCGCGCTCC	-
M60	ZIC1_HUMAN.H11MO.0.B	-31	0.00685257	5.26963	0.498816	9	GGCCGCGATCAGAAGGTCCCGCTCGCTCCTTTCTCTCCCC	GACCACCCC	-
M61	ZFX_HUMAN.H11MO.1.A	-12	7.40633e-05	0.0569547	0.0633907	17	TCCCCCGCTCCGGCGCGGCCGCGGGGCCGCGTCGGCCCGG	CCCCGGCCTCCGCCCCC	-
M61	SP3_HUMAN.H11MO.0.B	-7	8.44061e-05	0.0649083	0.0633907	20	TCCCCCGCTCCGGCGCGGCCGCGGGGCCGCGTCGGCCCGG	CCCCGGCCCCGCCCCCCCCC	-
M61	SP2_HUMAN.H11MO.0.A	-6	0.000203357	0.156381	0.0790311	22	TCCCCCGCTCCGGCGCGGCCGCGGGGCCGCGTCGGCCCGG	CCCCCGGCCCCGCCCCCCCCCC	-
M61	NR1D1_HUMAN.H11MO.0.B	-9	0.000315484	0.242607	0.0790311	19	TCCCCCGCTCCGGCGCGGCCGCGGGGCCGCGTCGGCCCGG	CCTTCTGACCCACTTCCCT	-
M61	KLF6_HUMAN.H11MO.0.A	-11	0.000341763	0.262816	0.0790311	19	TCCCCCGCTCCGGCGCGGCCGCGGGGCCGCGTCGGCCCGG	CCCCCGGCCCCGCCCTTCC	-
M61	THAP1_HUMAN.H11MO.0.C	-1	0.000368311	0.283231	0.0790311	22	TCCCCCGCTCCGGCGCGGCCGCGGGGCCGCGTCGGCCCGG	GCCCGCAGCCAAGATGGCGGCG	-
M61	ZN563_HUMAN.H11MO.0.C	-4	0.000572293	0.440093	0.095512	21	TCCCCCGCTCCGGCGCGGCCGCGGGGCCGCGTCGGCCCGG	GGGATCCTCACTGGCAGCTGC	+
M61	TLX1_HUMAN.H11MO.0.D	-12	0.000661757	0.508891	0.0959167	17	TCCCCCGCTCCGGCGCGGCCGCGGGGCCGCGTCGGCCCGG	CCTTGGCAACTTGCCAG	-
M61	PATZ1_HUMAN.H11MO.0.C	-6	0.000702434	0.540172	0.0959167	22	TCCCCCGCTCCGGCGCGGCCGCGGGGCCGCGTCGGCCCGG	CCTCCCCCCCCGCCCCCTCCCC	-
M61	KLF3_HUMAN.H11MO.0.B	-8	0.000805016	0.619057	0.100764	19	TCCCCCGCTCCGGCGCGGCCGCGGGGCCGCGTCGGCCCGG	CCCGGCCCCGCCCCTCCCC	-
M61	SP4_HUMAN.H11MO.0.A	-8	0.000951246	0.731508	0.106461	20	TCCCCCGCTCCGGCGCGGCCGCGGGGCCGCGTCGGCCCGG	CCCGGCCCCGCCCCCTTCCC	-
M61	ZN589_HUMAN.H11MO.0.D	-9	0.000992287	0.763068	0.106461	16	TCCCCCGCTCCGGCGCGGCCGCGGGGCCGCGTCGGCCCGG	CGGCAGTAACCGTGGG	-
M61	NR1H4_HUMAN.H11MO.0.B	-10	0.00146223	1.12445	0.129196	19	TCCCCCGCTCCGGCGCGGCCGCGGGGCCGCGTCGGCCCGG	CCTCGGGGTCATTGACCCC	-
M61	RXRA_HUMAN.H11MO.0.A	-19	0.0015734	1.20994	0.131295	20	TCCCCCGCTCCGGCGCGGCCGCGGGGCCGCGTCGGCCCGG	CTCTGACCTCTGCCTCCCCC	-
M61	GATA1_HUMAN.H11MO.0.A	7	0.00299222	2.30102	0.19541	12	TCCCCCGCTCCGGCGCGGCCGCGGGGCCGCGTCGGCCCGG	TCTTATCTGTCCCCGCCAG	-
M61	PURA_HUMAN.H11MO.0.D	-3	0.003678	2.82838	0.22098	17	TCCCCCGCTCCGGCGCGGCCGCGGGGCCGCGTCGGCCCGG	CCCTGCCCCCCCCTTCC	-
M61	IRX2_HUMAN.H11MO.0.D	-9	0.00394839	3.03631	0.22665	19	TCCCCCGCTCCGGCGCGGCCGCGGGGCCGCGTCGGCCCGG	CCAACATGCCCACCCATGT	-
M61	RFX5_HUMAN.H11MO.0.A	-6	0.00411306	3.16295	0.22665	20	TCCCCCGCTCCGGCGCGGCCGCGGGGCCGCGTCGGCCCGG	TCTGCCTAGCAACAGCTGAC	-
M61	MAZ_HUMAN.H11MO.0.A	-6	0.00452473	3.47952	0.22665	22	TCCCCCGCTCCGGCGCGGCCGCGGGGCCGCGTCGGCCCGG	CCCCCCCCCCCCCCCCTCCCCC	-
M61	NR1H3_HUMAN.H11MO.0.B	-5	0.00452684	3.48114	0.22665	19	TCCCCCGCTCCGGCGCGGCCGCGGGGCCGCGTCGGCCCGG	TGACCTGCAGTGACCTCTG	-
M61	RARG_HUMAN.H11MO.0.B	-2	0.00492236	3.78529	0.238503	18	TCCCCCGCTCCGGCGCGGCCGCGGGGCCGCGTCGGCCCGG	CCCAGGTCACTCTGACCT	-
M61	ZN341_HUMAN.H11MO.0.C	-6	0.00545489	4.19481	0.25234	22	TCCCCCGCTCCGGCGCGGCCGCGGGGCCGCGTCGGCCCGG	GCTCTTCCCTCCCCCCCCCCCC	-
M61	MXI1_HUMAN.H11MO.0.A	-11	0.00680867	5.23587	0.28408	15	TCCCCCGCTCCGGCGCGGCCGCGGGGCCGCGTCGGCCCGG	CCCGCCGCCACGTGC	-
M61	EGR1_HUMAN.H11MO.0.A	-11	0.00703512	5.41001	0.285596	17	TCCCCCGCTCCGGCGCGGCCGCGGGGCCGCGTCGGCCCGG	CCCCCGCCCACGCCCTC	-
M61	ZN554_HUMAN.H11MO.0.C	-12	0.00788034	6.05998	0.291553	20	TCCCCCGCTCCGGCGCGGCCGCGGGGCCGCGTCGGCCCGG	GCTGAGCCATGTGGGGTGCT	+
M61	ZIC2_HUMAN.H11MO.0.D	-12	0.00792145	6.09159	0.291553	15	TCCCCCGCTCCGGCGCGGCCGCGGGGCCGCGTCGGCCCGG	TCACAGCAGGGGGCC	-
M61	PTF1A_HUMAN.H11MO.0.B	-4	0.00795829	6.11992	0.291553	18	TCCCCCGCTCCGGCGCGGCCGCGGGGCCGCGTCGGCCCGG	GGGAAAGGGGGCAGCTGG	-
M61	MYBA_HUMAN.H11MO.0.D	-8	0.00990813	7.61935	0.334132	15	TCCCCCGCTCCGGCGCGGCCGCGGGGCCGCGTCGGCCCGG	TCTCCAACTGCCACT	-
M61	RFX1_HUMAN.H11MO.0.B	-8	0.00999915	7.68934	0.334132	22	TCCCCCGCTCCGGCGCGGCCGCGGGGCCGCGTCGGCCCGG	GCCCCGGTTGCCATGGCGACGG	+
M61	TAL1_HUMAN.H11MO.0.A	7	0.0100103	7.69796	0.334132	12	TCCCCCGCTCCGGCGCGGCCGCGGGGCCGCGTCGGCCCGG	CCTTATCTGCCCCCCCCAG	-
M61	VEZF1_HUMAN.H11MO.0.C	-12	0.0106084	8.15789	0.346398	22	TCCCCCGCTCCGGCGCGGCCGCGGGGCCGCGTCGGCCCGG	CCCCTCCCCCTCCCCCCTCCCC	-
M61	KLF16_HUMAN.H11MO.0.D	-3	0.0129106	9.92824	0.389849	19	TCCCCCGCTCCGGCGCGGCCGCGGGGCCGCGTCGGCCCGG	CCCCCCCCCCCCCGCCCCC	-
M61	USF2_HUMAN.H11MO.0.A	-10	0.0129106	9.92824	0.389849	19	TCCCCCGCTCCGGCGCGGCCGCGGGGCCGCGTCGGCCCGG	CGCCGCGGCCACGTGACCC	-
M61	PAX2_HUMAN.H11MO.0.D	-2	0.0144034	11.0762	0.414743	18	TCCCCCGCTCCGGCGCGGCCGCGGGGCCGCGTCGGCCCGG	GTTCAGTCATGCGTGACA	+
M61	PAX5_HUMAN.H11MO.0.A	-1	0.0145065	11.1555	0.414743	21	TCCCCCGCTCCGGCGCGGCCGCGGGGCCGCGTCGGCCCGG	GTCACGCTCTGCTGCCCAGGC	-
M61	PROX1_HUMAN.H11MO.0.D	-12	0.0149258	11.478	0.41517	17	TCCCCCGCTCCGGCGCGGCCGCGGGGCCGCGTCGGCCCGG	CCCAACCCGCCTTACCC	-
M61	EGR2_HUMAN.H11MO.0.A	-12	0.0153588	11.8109	0.419445	18	TCCCCCGCTCCGGCGCGGCCGCGGGGCCGCGTCGGCCCGG	CCCCTCCCACACCCCCCC	-
M61	ZN350_HUMAN.H11MO.1.D	-4	0.0164892	12.6802	0.436576	24	TCCCCCGCTCCGGCGCGGCCGCGGGGCCGCGTCGGCCCGG	ACGGGGCGCAGGGATTTGTTGCCC	+
M61	GATA2_HUMAN.H11MO.0.A	7	0.0165673	12.7403	0.436576	12	TCCCCCGCTCCGGCGCGGCCGCGGGGCCGCGTCGGCCCGG	CCTTATCTCCACCCCCCAG	-
M61	ZN667_HUMAN.H11MO.0.C	-20	0.0176192	13.5492	0.453083	19	TCCCCCGCTCCGGCGCGGCCGCGGGGCCGCGTCGGCCCGG	GCTGAGCTTTTAAGGCCAC	-
M61	OLIG2_HUMAN.H11MO.0.B	-4	0.0185843	14.2914	0.453083	18	TCCCCCGCTCCGGCGCGGCCGCGGGGCCGCGTCGGCCCGG	CAGAAGGGAAACAGCTGG	-
M61	ZBT17_HUMAN.H11MO.0.A	-15	0.0187319	14.4048	0.453083	19	TCCCCCGCTCCGGCGCGGCCGCGGGGCCGCGTCGGCCCGG	CTTCCCCTCCCCCACCCTC	-
M61	CLOCK_HUMAN.H11MO.0.C	-15	0.0187825	14.4437	0.453083	14	TCCCCCGCTCCGGCGCGGCCGCGGGGCCGCGTCGGCCCGG	CAGACACGTGAACA	+
M61	Z324A_HUMAN.H11MO.0.C	-6	0.0192375	14.7937	0.453083	23	TCCCCCGCTCCGGCGCGGCCGCGGGGCCGCGTCGGCCCGG	TATCAAACCATCCTTTGCTGCCA	+
M61	THA_HUMAN.H11MO.0.C	-5	0.0194069	14.9239	0.453083	17	TCCCCCGCTCCGGCGCGGCCGCGGGGCCGCGTCGGCCCGG	GGGTCACTTCAGGTCAG	+
M62	SP3_HUMAN.H11MO.0.B	-16	3.59508e-05	0.0276461	0.0157796	20	TGAGAGGGGGGCGCGGGGCCCGGCCCTCCCGGGGGCAGCG	CCCCGGCCCCGCCCCCCCCC	-
M62	SP2_HUMAN.H11MO.0.A	-3	4.15391e-05	0.0319436	0.0157796	22	TGAGAGGGGGGCGCGGGGCCCGGCCCTCCCGGGGGCAGCG	GGGGGGGGGGCGGGGCCGGGGG	+
M62	TFCP2_HUMAN.H11MO.0.D	-17	5.49072e-05	0.0422236	0.0157796	16	TGAGAGGGGGGCGCGGGGCCCGGCCCTCCCGGGGGCAGCG	GCCTGAACTGGCCAGA	+
M62	IRX2_HUMAN.H11MO.0.D	-15	5.50939e-05	0.0423672	0.0157796	19	TGAGAGGGGGGCGCGGGGCCCGGCCCTCCCGGGGGCAGCG	CCAACATGCCCACCCATGT	-
M62	PURA_HUMAN.H11MO.0.D	-13	6.68758e-05	0.0514275	0.0157796	17	TGAGAGGGGGGCGCGGGGCCCGGCCCTCCCGGGGGCAGCG	CCCTGCCCCCCCCTTCC	-
M62	ZFX_HUMAN.H11MO.1.A	-12	7.37135e-05	0.0566857	0.0157796	17	TGAGAGGGGGGCGCGGGGCCCGGCCCTCCCGGGGGCAGCG	CCCCGGCCTCCGCCCCC	-
M62	ZN563_HUMAN.H11MO.0.C	-14	0.000119326	0.0917615	0.0204933	21	TGAGAGGGGGGCGCGGGGCCCGGCCCTCCCGGGGGCAGCG	GGGATCCTCACTGGCAGCTGC	+
M62	KLF6_HUMAN.H11MO.0.A	-15	0.00016078	0.12364	0.0240923	19	TGAGAGGGGGGCGCGGGGCCCGGCCCTCCCGGGGGCAGCG	CCCCCGGCCCCGCCCTTCC	-
M62	RXRA_HUMAN.H11MO.0.A	-4	0.000187499	0.144187	0.0255419	20	TGAGAGGGGGGCGCGGGGCCCGGCCCTCCCGGGGGCAGCG	GGGGGAGGCAGAGGTCAGAG	+
M62	PATZ1_HUMAN.H11MO.0.C	-15	0.000267275	0.205535	0.0308078	22	TGAGAGGGGGGCGCGGGGCCCGGCCCTCCCGGGGGCAGCG	CCTCCCCCCCCGCCCCCTCCCC	-
M62	KLF3_HUMAN.H11MO.0.B	-4	0.000520411	0.400196	0.0557011	19	TGAGAGGGGGGCGCGGGGCCCGGCCCTCCCGGGGGCAGCG	GGGGAGGGGCGGGGCCGGG	+
M62	THAP1_HUMAN.H11MO.0.C	-13	0.000708719	0.545005	0.0597475	22	TGAGAGGGGGGCGCGGGGCCCGGCCCTCCCGGGGGCAGCG	CGCCGCCATCTTGGCTGCGGGC	+
M62	ZN341_HUMAN.H11MO.0.C	-17	0.00109195	0.839708	0.0818121	22	TGAGAGGGGGGCGCGGGGCCCGGCCCTCCCGGGGGCAGCG	GCTCTTCCCTCCCCCCCCCCCC	-
M62	SP4_HUMAN.H11MO.0.A	-9	0.00155282	1.19412	0.110802	20	TGAGAGGGGGGCGCGGGGCCCGGCCCTCCCGGGGGCAGCG	GGGAAGGGGGCGGGGCCGGG	+
M62	PROX1_HUMAN.H11MO.0.D	-18	0.00226504	1.74182	0.135132	17	TGAGAGGGGGGCGCGGGGCCCGGCCCTCCCGGGGGCAGCG	CCCAACCCGCCTTACCC	-
M62	RFX1_HUMAN.H11MO.0.B	-12	0.00234469	1.80307	0.135132	22	TGAGAGGGGGGCGCGGGGCCCGGCCCTCCCGGGGGCAGCG	CCGTCGCCATGGCAACCGGGGC	-
M62	Z324A_HUMAN.H11MO.0.C	-7	0.00303449	2.33352	0.158547	23	TGAGAGGGGGGCGCGGGGCCCGGCCCTCCCGGGGGCAGCG	TATCAAACCATCCTTTGCTGCCA	+
M62	VEZF1_HUMAN.H11MO.0.C	0	0.00306838	2.35959	0.158547	22	TGAGAGGGGGGCGCGGGGCCCGGCCCTCCCGGGGGCAGCG	GGGGAGGGGGGAGGGGGAGGGG	+
M62	MAFA_HUMAN.H11MO.0.D	-4	0.00427996	3.29129	0.213779	21	TGAGAGGGGGGCGCGGGGCCCGGCCCTCCCGGGGGCAGCG	CGAAGGCTGCGGGGTCAGCAC	-
M62	TLX1_HUMAN.H11MO.0.D	-7	0.0045405	3.49164	0.219058	17	TGAGAGGGGGGCGCGGGGCCCGGCCCTCCCGGGGGCAGCG	CTGGCAAGTTGCCAAGG	+
M62	KLF16_HUMAN.H11MO.0.D	-18	0.00467804	3.59741	0.219058	19	TGAGAGGGGGGCGCGGGGCCCGGCCCTCCCGGGGGCAGCG	CCCCCCCCCCCCCGCCCCC	-
M62	ZN667_HUMAN.H11MO.0.C	-20	0.00538267	4.13927	0.237227	19	TGAGAGGGGGGCGCGGGGCCCGGCCCTCCCGGGGGCAGCG	GTGGCCTTAAAAGCTCAGC	+
M62	TAL1_HUMAN.H11MO.0.A	-13	0.00538267	4.13927	0.237227	19	TGAGAGGGGGGCGCGGGGCCCGGCCCTCCCGGGGGCAGCG	CCTTATCTGCCCCCCCCAG	-
M62	NR1D1_HUMAN.H11MO.0.B	-7	0.00618481	4.75612	0.257436	19	TGAGAGGGGGGCGCGGGGCCCGGCCCTCCCGGGGGCAGCG	AGGGAAGTGGGTCAGAAGG	+
M62	ZN263_HUMAN.H11MO.0.A	4	0.00676019	5.19859	0.271848	16	TGAGAGGGGGGCGCGGGGCCCGGCCCTCCCGGGGGCAGCG	GGGAGGAGGGAGAGGAGGAG	+
M62	RARG_HUMAN.H11MO.0.B	-6	0.00689388	5.30139	0.271848	18	TGAGAGGGGGGCGCGGGGCCCGGCCCTCCCGGGGGCAGCG	AGGTCAGAGTGACCTGGG	+
M62	MAZ_HUMAN.H11MO.0.A	-10	0.00758498	5.83285	0.279907	22	TGAGAGGGGGGCGCGGGGCCCGGCCCTCCCGGGGGCAGCG	CCCCCCCCCCCCCCCCTCCCCC	-
M62	MXI1_HUMAN.H11MO.0.A	-20	0.00765866	5.88951	0.279907	15	TGAGAGGGGGGCGCGGGGCCCGGCCCTCCCGGGGGCAGCG	CCCGCCGCCACGTGC	-
M62	NR1H4_HUMAN.H11MO.0.B	-13	0.00869991	6.69023	0.310392	19	TGAGAGGGGGGCGCGGGGCCCGGCCCTCCCGGGGGCAGCG	GGGGTCAATGACCCCGAGG	+
M62	RFX5_HUMAN.H11MO.0.A	-17	0.0100234	7.708	0.319568	20	TGAGAGGGGGGCGCGGGGCCCGGCCCTCCCGGGGGCAGCG	GTCAGCTGTTGCTAGGCAGA	+
M62	PTF1A_HUMAN.H11MO.0.B	1	0.0104693	8.0509	0.32683	17	TGAGAGGGGGGCGCGGGGCCCGGCCCTCCCGGGGGCAGCG	GGGAAAGGGGGCAGCTGG	-
M62	SPIC_HUMAN.H11MO.0.D	0	0.0107089	8.23511	0.327486	13	TGAGAGGGGGGCGCGGGGCCCGGCCCTCCCGGGGGCAGCG	GAGGAAGGGGAGG	+
M62	PAX5_HUMAN.H11MO.0.A	-17	0.0120044	9.23137	0.35648	21	TGAGAGGGGGGCGCGGGGCCCGGCCCTCCCGGGGGCAGCG	GCCTGGGCAGCAGAGCGTGAC	+
M62	GATA1_HUMAN.H11MO.0.A	-29	0.0121328	9.33009	0.35648	11	TGAGAGGGGGGCGCGGGGCCCGGCCCTCCCGGGGGCAGCG	CTGGCGGGGACAGATAAGA	+
M62	ZBT17_HUMAN.H11MO.0.A	-19	0.0157336	12.0991	0.429337	19	TGAGAGGGGGGCGCGGGGCCCGGCCCTCCCGGGGGCAGCG	CTTCCCCTCCCCCACCCTC	-
M62	EGR1_HUMAN.H11MO.0.A	-12	0.0176981	13.6098	0.465162	17	TGAGAGGGGGGCGCGGGGCCCGGCCCTCCCGGGGGCAGCG	CCCCCGCCCACGCCCTC	-
M62	RARG_HUMAN.H11MO.2.D	-20	0.0177088	13.6181	0.465162	20	TGAGAGGGGGGCGCGGGGCCCGGCCCTCCCGGGGGCAGCG	GTGACCTCTGGGTGACCCCC	-
M62	TAF1_HUMAN.H11MO.0.A	-1	0.0184452	14.1844	0.465162	16	TGAGAGGGGGGCGCGGGGCCCGGCCCTCCCGGGGGCAGCG	AAGATGGCGGCGGCGG	+
M62	TBX1_HUMAN.H11MO.0.D	-10	0.0188346	14.4838	0.465162	20	TGAGAGGGGGGCGCGGGGCCCGGCCCTCCCGGGGGCAGCG	CCGCCCACCCCTGCCCACCC	-
M62	ZN350_HUMAN.H11MO.1.D	0	0.0189172	14.5473	0.465162	24	TGAGAGGGGGGCGCGGGGCCCGGCCCTCCCGGGGGCAGCG	GGGCAACAAATCCCTGCGCCCCGT	-
M62	ZN554_HUMAN.H11MO.0.C	-18	0.0200254	15.3995	0.476132	20	TGAGAGGGGGGCGCGGGGCCCGGCCCTCCCGGGGGCAGCG	GCTGAGCCATGTGGGGTGCT	+
M62	PAX8_HUMAN.H11MO.0.D	-21	0.0206005	15.8418	0.476132	14	TGAGAGGGGGGCGCGGGGCCCGGCCCTCCCGGGGGCAGCG	GTCACTGAAGCGGG	+
M62	TBX15_HUMAN.H11MO.0.D	-11	0.0216043	16.6137	0.476132	19	TGAGAGGGGGGCGCGGGGCCCGGCCCTCCCGGGGGCAGCG	CCCCCACCCCCCCCCCCCC	-
M62	CLOCK_HUMAN.H11MO.0.C	-24	0.0221997	17.0716	0.476132	14	TGAGAGGGGGGCGCGGGGCCCGGCCCTCCCGGGGGCAGCG	CAGACACGTGAACA	+
M62	ZN589_HUMAN.H11MO.0.D	-19	0.0227102	17.4641	0.476132	16	TGAGAGGGGGGCGCGGGGCCCGGCCCTCCCGGGGGCAGCG	CGGCAGTAACCGTGGG	-
M62	ZN335_HUMAN.H11MO.0.A	2	0.023688	18.2161	0.476132	20	TGAGAGGGGGGCGCGGGGCCCGGCCCTCCCGGGGGCAGCG	TCAGGCAGCGCCGAGGACAGCC	-
M62	HES1_HUMAN.H11MO.0.D	-24	0.0238973	18.377	0.476132	13	TGAGAGGGGGGCGCGGGGCCCGGCCCTCCCGGGGGCAGCG	CCGCCACGAGCCC	+
M62	LYL1_HUMAN.H11MO.0.A	-3	0.0239105	18.3872	0.476132	14	TGAGAGGGGGGCGCGGGGCCCGGCCCTCCCGGGGGCAGCG	CAGGAAACAGCTGG	-
M62	GATA2_HUMAN.H11MO.0.A	-29	0.0244666	18.8148	0.476132	11	TGAGAGGGGGGCGCGGGGCCCGGCCCTCCCGGGGGCAGCG	CTGGGGGGTGGAGATAAGG	+
M62	USF2_HUMAN.H11MO.0.A	8	0.0244666	18.8148	0.476132	11	TGAGAGGGGGGCGCGGGGCCCGGCCCTCCCGGGGGCAGCG	GGGTCACGTGGCCGCGGCG	+
M62	ZF64A_HUMAN.H11MO.0.D	-14	0.0260314	20.0181	0.487587	16	TGAGAGGGGGGCGCGGGGCCCGGCCCTCCCGGGGGCAGCG	GGGGCCCGGGAACCTG	+
M62	THA_HUMAN.H11MO.0.C	-15	0.0263925	20.2958	0.488249	17	TGAGAGGGGGGCGCGGGGCCCGGCCCTCCCGGGGGCAGCG	CTGACCTGAAGTGACCC	-
M63	SP2_HUMAN.H11MO.0.A	-2	1.11194e-06	0.000855081	0.00166622	22	CGGGCGGAGCGCCGGCCCCGGACCTGCTAGCAGCGCCCGC	CCCCCGGCCCCGCCCCCCCCCC	-
M63	SP3_HUMAN.H11MO.0.B	-3	1.69666e-05	0.0130473	0.00847469	20	CGGGCGGAGCGCCGGCCCCGGACCTGCTAGCAGCGCCCGC	CCCCGGCCCCGCCCCCCCCC	-
M63	SP4_HUMAN.H11MO.0.A	-2	8.94521e-05	0.0687887	0.0310208	20	CGGGCGGAGCGCCGGCCCCGGACCTGCTAGCAGCGCCCGC	GGGAAGGGGGCGGGGCCGGG	+
M63	PAX5_HUMAN.H11MO.0.A	-2	0.000103508	0.0795975	0.0310208	21	CGGGCGGAGCGCCGGCCCCGGACCTGCTAGCAGCGCCCGC	GCCTGGGCAGCAGAGCGTGAC	+
M63	KLF6_HUMAN.H11MO.0.A	-8	0.000175843	0.135223	0.043524	19	CGGGCGGAGCGCCGGCCCCGGACCTGCTAGCAGCGCCCGC	CCCCCGGCCCCGCCCTTCC	-
M63	KLF3_HUMAN.H11MO.0.B	-4	0.000463845	0.356697	0.0747465	19	CGGGCGGAGCGCCGGCCCCGGACCTGCTAGCAGCGCCCGC	CCCGGCCCCGCCCCTCCCC	-
M63	THAP1_HUMAN.H11MO.0.C	-10	0.000498817	0.38359	0.0747465	22	CGGGCGGAGCGCCGGCCCCGGACCTGCTAGCAGCGCCCGC	GCCCGCAGCCAAGATGGCGGCG	-
M63	BHE41_HUMAN.H11MO.0.D	-8	0.000561285	0.431628	0.0764612	20	CGGGCGGAGCGCCGGCCCCGGACCTGCTAGCAGCGCCCGC	GCCTCTGCACGTGACCCGGT	-
M63	ZFX_HUMAN.H11MO.1.A	-4	0.000662667	0.509591	0.0788877	17	CGGGCGGAGCGCCGGCCCCGGACCTGCTAGCAGCGCCCGC	GGGGGCGGAGGCCGGGG	+
M63	NR1H4_HUMAN.H11MO.0.B	-1	0.000684388	0.526294	0.0788877	19	CGGGCGGAGCGCCGGCCCCGGACCTGCTAGCAGCGCCCGC	CCTCGGGGTCATTGACCCC	-
M63	ZN563_HUMAN.H11MO.0.C	-10	0.000824515	0.634052	0.0882512	21	CGGGCGGAGCGCCGGCCCCGGACCTGCTAGCAGCGCCCGC	GCAGCTGCCAGTGAGGATCCC	-
M63	PATZ1_HUMAN.H11MO.0.C	-3	0.000950855	0.731207	0.0890522	22	CGGGCGGAGCGCCGGCCCCGGACCTGCTAGCAGCGCCCGC	CCTCCCCCCCCGCCCCCTCCCC	-
M63	HESX1_HUMAN.H11MO.0.D	-9	0.00117341	0.902351	0.103431	16	CGGGCGGAGCGCCGGCCCCGGACCTGCTAGCAGCGCCCGC	ATCCGGCACGTGGCCT	+
M63	MBD2_HUMAN.H11MO.0.B	-8	0.00154347	1.18693	0.128492	11	CGGGCGGAGCGCCGGCCCCGGACCTGCTAGCAGCGCCCGC	CCTCCGGCCCG	-
M63	PURA_HUMAN.H11MO.0.D	-11	0.00184717	1.42047	0.138397	17	CGGGCGGAGCGCCGGCCCCGGACCTGCTAGCAGCGCCCGC	CCCTGCCCCCCCCTTCC	-
M63	RXRA_HUMAN.H11MO.0.A	-10	0.00209004	1.60724	0.146472	20	CGGGCGGAGCGCCGGCCCCGGACCTGCTAGCAGCGCCCGC	CTCTGACCTCTGCCTCCCCC	-
M63	THA_HUMAN.H11MO.0.C	-18	0.00215045	1.65369	0.146472	17	CGGGCGGAGCGCCGGCCCCGGACCTGCTAGCAGCGCCCGC	CTGACCTGAAGTGACCC	-
M63	SP1_HUMAN.H11MO.1.A	-6	0.00239103	1.83871	0.155779	14	CGGGCGGAGCGCCGGCCCCGGACCTGCTAGCAGCGCCCGC	CGGCCCCGCCCCCC	-
M63	SP1_HUMAN.H11MO.0.A	2	0.00301974	2.32218	0.181	20	CGGGCGGAGCGCCGGCCCCGGACCTGCTAGCAGCGCCCGC	CCCCCCCCCGGCCCCGCCCCCC	-
M63	TLX1_HUMAN.H11MO.0.D	-16	0.00336326	2.58635	0.193837	17	CGGGCGGAGCGCCGGCCCCGGACCTGCTAGCAGCGCCCGC	CCTTGGCAACTTGCCAG	-
M63	ASCL1_HUMAN.H11MO.0.A	-6	0.00388128	2.98471	0.215408	14	CGGGCGGAGCGCCGGCCCCGGACCTGCTAGCAGCGCCCGC	CTGCACCTGCTCCC	+
M63	SP2_HUMAN.H11MO.1.B	-8	0.00460796	3.54352	0.246605	12	CGGGCGGAGCGCCGGCCCCGGACCTGCTAGCAGCGCCCGC	GCCCCGCCCCCT	-
M63	PTF1A_HUMAN.H11MO.0.B	-1	0.00487601	3.74965	0.251951	18	CGGGCGGAGCGCCGGCCCCGGACCTGCTAGCAGCGCCCGC	GGGAAAGGGGGCAGCTGG	-
M63	USF2_HUMAN.H11MO.0.A	0	0.00553954	4.2599	0.276696	19	CGGGCGGAGCGCCGGCCCCGGACCTGCTAGCAGCGCCCGC	CGCCGCGGCCACGTGACCC	-
M63	EGR1_HUMAN.H11MO.0.A	-8	0.00598362	4.6014	0.285377	17	CGGGCGGAGCGCCGGCCCCGGACCTGCTAGCAGCGCCCGC	CCCCCGCCCACGCCCTC	-
M63	E2F4_HUMAN.H11MO.0.A	-7	0.00666657	5.12659	0.285377	13	CGGGCGGAGCGCCGGCCCCGGACCTGCTAGCAGCGCCCGC	ATTTCCCGCCCCC	-
M63	P63_HUMAN.H11MO.0.A	-9	0.00677229	5.20789	0.285377	19	CGGGCGGAGCGCCGGCCCCGGACCTGCTAGCAGCGCCCGC	GGGCATGCCTGGACATGCC	-
M63	Z324A_HUMAN.H11MO.0.C	-6	0.00699601	5.37993	0.285377	23	CGGGCGGAGCGCCGGCCCCGGACCTGCTAGCAGCGCCCGC	TATCAAACCATCCTTTGCTGCCA	+
M63	RFX5_HUMAN.H11MO.0.A	-18	0.00704234	5.41556	0.285377	20	CGGGCGGAGCGCCGGCCCCGGACCTGCTAGCAGCGCCCGC	TCTGCCTAGCAACAGCTGAC	-
M63	P73_HUMAN.H11MO.0.A	-9	0.00723689	5.56517	0.285377	19	CGGGCGGAGCGCCGGCCCCGGACCTGCTAGCAGCGCCCGC	AGACATGCCCAGACATGCC	+
M63	IRX2_HUMAN.H11MO.0.D	-18	0.00723689	5.56517	0.285377	19	CGGGCGGAGCGCCGGCCCCGGACCTGCTAGCAGCGCCCGC	CCAACATGCCCACCCATGT	-
M63	ZN667_HUMAN.H11MO.0.C	-11	0.00825617	6.34899	0.30804	19	CGGGCGGAGCGCCGGCCCCGGACCTGCTAGCAGCGCCCGC	GCTGAGCTTTTAAGGCCAC	-
M63	EGR2_HUMAN.H11MO.0.A	-9	0.00842831	6.48137	0.30804	18	CGGGCGGAGCGCCGGCCCCGGACCTGCTAGCAGCGCCCGC	CCCCTCCCACACCCCCCC	-
M63	HEN1_HUMAN.H11MO.0.C	1	0.00910451	7.00137	0.310066	19	CGGGCGGAGCGCCGGCCCCGGACCTGCTAGCAGCGCCCGC	TGGGGAGCAGCTGCGTCCCT	+
M63	TBX15_HUMAN.H11MO.0.D	-5	0.00940729	7.23421	0.313258	19	CGGGCGGAGCGCCGGCCCCGGACCTGCTAGCAGCGCCCGC	CCCCCACCCCCCCCCCCCC	-
M63	EGR2_HUMAN.H11MO.1.A	-8	0.00967738	7.4419	0.315246	16	CGGGCGGAGCGCCGGCCCCGGACCTGCTAGCAGCGCCCGC	CCCCCGCCCACGCCCC	-
M63	OSR2_HUMAN.H11MO.0.C	-3	0.0103774	7.98018	0.316766	16	CGGGCGGAGCGCCGGCCCCGGACCTGCTAGCAGCGCCCGC	CAGCAGAAGCAGCAGC	-
M63	ZN554_HUMAN.H11MO.0.C	-11	0.0110044	8.46237	0.316766	20	CGGGCGGAGCGCCGGCCCCGGACCTGCTAGCAGCGCCCGC	GCTGAGCCATGTGGGGTGCT	+
M63	SP4_HUMAN.H11MO.1.A	-6	0.0111238	8.55422	0.316766	16	CGGGCGGAGCGCCGGCCCCGGACCTGCTAGCAGCGCCCGC	CGGCCCCGCCCCCTCC	-
M63	NR2C2_HUMAN.H11MO.0.B	-13	0.0112734	8.66928	0.316766	12	CGGGCGGAGCGCCGGCCCCGGACCTGCTAGCAGCGCCCGC	TGACCCGGAACC	-
M63	ZN341_HUMAN.H11MO.0.C	-16	0.0112849	8.67805	0.316766	22	CGGGCGGAGCGCCGGCCCCGGACCTGCTAGCAGCGCCCGC	GCTCTTCCCTCCCCCCCCCCCC	-
M63	NFIC_HUMAN.H11MO.0.A	-17	0.0119102	9.15895	0.324494	17	CGGGCGGAGCGCCGGCCCCGGACCTGCTAGCAGCGCCCGC	CTTGGCAGGGAGCCAAG	-
M63	COT1_HUMAN.H11MO.0.C	-10	0.0127344	9.79278	0.335647	17	CGGGCGGAGCGCCGGCCCCGGACCTGCTAGCAGCGCCCGC	CCCTGACCTCTGACCCC	-
M63	TAF1_HUMAN.H11MO.0.A	-5	0.0127675	9.81823	0.335647	16	CGGGCGGAGCGCCGGCCCCGGACCTGCTAGCAGCGCCCGC	AAGATGGCGGCGGCGG	+
M63	RARG_HUMAN.H11MO.2.D	-18	0.0132655	10.2011	0.342724	20	CGGGCGGAGCGCCGGCCCCGGACCTGCTAGCAGCGCCCGC	GTGACCTCTGGGTGACCCCC	-
M63	ZN148_HUMAN.H11MO.0.D	-9	0.013534	10.4077	0.343736	15	CGGGCGGAGCGCCGGCCCCGGACCTGCTAGCAGCGCCCGC	CCCCTCCCCCACCCC	-
M63	HAND1_HUMAN.H11MO.0.D	-2	0.0145427	11.1834	0.355528	17	CGGGCGGAGCGCCGGCCCCGGACCTGCTAGCAGCGCCCGC	TGACAAAAACCAGACCC	-
M63	KLF16_HUMAN.H11MO.0.D	-8	0.0147101	11.3121	0.355528	19	CGGGCGGAGCGCCGGCCCCGGACCTGCTAGCAGCGCCCGC	CCCCCCCCCCCCCGCCCCC	-
M63	ZN322_HUMAN.H11MO.0.B	-2	0.0159486	12.2645	0.379344	20	CGGGCGGAGCGCCGGCCCCGGACCTGCTAGCAGCGCCCGC	GAGCCTGGTACAGAGCCTGG	+
M63	ZBT17_HUMAN.H11MO.0.A	-8	0.0166675	12.8173	0.384418	19	CGGGCGGAGCGCCGGCCCCGGACCTGCTAGCAGCGCCCGC	CTTCCCCTCCCCCACCCTC	-
M63	MYBA_HUMAN.H11MO.0.D	-5	0.016675	12.8231	0.384418	15	CGGGCGGAGCGCCGGCCCCGGACCTGCTAGCAGCGCCCGC	TCTCCAACTGCCACT	-
M63	VEZF1_HUMAN.H11MO.0.C	-17	0.0170579	13.1175	0.387286	22	CGGGCGGAGCGCCGGCCCCGGACCTGCTAGCAGCGCCCGC	CCCCTCCCCCTCCCCCCTCCCC	-
M63	ZEP2_HUMAN.H11MO.0.D	-10	0.0215122	16.5428	0.468036	14	CGGGCGGAGCGCCGGCCCCGGACCTGCTAGCAGCGCCCGC	GGGGTTTCCCTACC	-
M63	P73_HUMAN.H11MO.1.A	-17	0.0224337	17.2515	0.480234	12	CGGGCGGAGCGCCGGCCCCGGACCTGCTAGCAGCGCCCGC	CCAGGCATGTTC	-
M63	ZF64A_HUMAN.H11MO.0.D	-4	0.023306	17.9223	0.490384	16	CGGGCGGAGCGCCGGCCCCGGACCTGCTAGCAGCGCCCGC	CAGGTTCCCGGGCCCC	-
M63	HAND1_HUMAN.H11MO.1.D	-11	0.0246461	18.9529	0.490384	7	CGGGCGGAGCGCCGGCCCCGGACCTGCTAGCAGCGCCCGC	CCAGGCC	-
M63	LYL1_HUMAN.H11MO.0.A	-19	0.024704	18.9974	0.490384	14	CGGGCGGAGCGCCGGCCCCGGACCTGCTAGCAGCGCCCGC	CCAGCTGTTTCCTG	+
M63	TFCP2_HUMAN.H11MO.0.D	0	0.0248713	19.1261	0.490384	16	CGGGCGGAGCGCCGGCCCCGGACCTGCTAGCAGCGCCCGC	GCCTGAACTGGCCAGA	+
M63	HLTF_HUMAN.H11MO.0.D	-8	0.0260022	19.9957	0.499535	12	CGGGCGGAGCGCCGGCCCCGGACCTGCTAGCAGCGCCCGC	TTTGCAGCCCTA	-
M66	Z324A_HUMAN.H11MO.0.C	-8	0.000196973	0.151473	0.301102	23	ACCTCACGATGCTGCCAAGGGGGTCCCGCGGCCGCCCAGC	TGGCAGCAAAGGATGGTTTGATA	-
M66	ZN563_HUMAN.H11MO.0.C	-7	0.000490505	0.377198	0.349335	21	ACCTCACGATGCTGCCAAGGGGGTCCCGCGGCCGCCCAGC	GCAGCTGCCAGTGAGGATCCC	-
M66	USF2_HUMAN.H11MO.0.A	-20	0.000958549	0.737124	0.349335	19	ACCTCACGATGCTGCCAAGGGGGTCCCGCGGCCGCCCAGC	GGGTCACGTGGCCGCGGCG	+
M66	PROX1_HUMAN.H11MO.0.D	-13	0.00112505	0.86516	0.349335	17	ACCTCACGATGCTGCCAAGGGGGTCCCGCGGCCGCCCAGC	GGGTAAGGCGGGTTGGG	+
M66	SP2_HUMAN.H11MO.0.A	-10	0.00134826	1.03681	0.349335	22	ACCTCACGATGCTGCCAAGGGGGTCCCGCGGCCGCCCAGC	GGGGGGGGGGCGGGGCCGGGGG	+
M66	HEY2_HUMAN.H11MO.0.D	-19	0.00141684	1.08955	0.349335	17	ACCTCACGATGCTGCCAAGGGGGTCCCGCGGCCGCCCAGC	GGGGGCACGTGGCATTA	+
M66	HES1_HUMAN.H11MO.0.D	-21	0.00159969	1.23016	0.349335	13	ACCTCACGATGCTGCCAAGGGGGTCCCGCGGCCGCCCAGC	GGGCTCGTGGCGG	-
M66	SP4_HUMAN.H11MO.0.A	-11	0.00198296	1.5249	0.365313	20	ACCTCACGATGCTGCCAAGGGGGTCCCGCGGCCGCCCAGC	GGGAAGGGGGCGGGGCCGGG	+
M66	THAP1_HUMAN.H11MO.0.C	-3	0.00228031	1.75356	0.365313	22	ACCTCACGATGCTGCCAAGGGGGTCCCGCGGCCGCCCAGC	GCCCGCAGCCAAGATGGCGGCG	-
M66	TLX1_HUMAN.H11MO.0.D	-1	0.00257978	1.98385	0.365313	17	ACCTCACGATGCTGCCAAGGGGGTCCCGCGGCCGCCCAGC	CCTTGGCAACTTGCCAG	-
M66	KLF6_HUMAN.H11MO.0.A	-14	0.00279197	2.14702	0.365313	19	ACCTCACGATGCTGCCAAGGGGGTCCCGCGGCCGCCCAGC	GGAAGGGCGGGGCCGGGGG	+
M66	RFX1_HUMAN.H11MO.0.B	-4	0.00294734	2.2665	0.365313	22	ACCTCACGATGCTGCCAAGGGGGTCCCGCGGCCGCCCAGC	GCCCCGGTTGCCATGGCGACGG	+
M66	PATZ1_HUMAN.H11MO.0.C	-16	0.0033457	2.57284	0.365313	22	ACCTCACGATGCTGCCAAGGGGGTCCCGCGGCCGCCCAGC	GGGGAGGGGGCGGGGGGGGAGG	+
M66	SP3_HUMAN.H11MO.0.B	-17	0.00362929	2.79092	0.369859	20	ACCTCACGATGCTGCCAAGGGGGTCCCGCGGCCGCCCAGC	GGGGGGGGGCGGGGCCGGGG	+
M66	BRAC_HUMAN.H11MO.0.A	2	0.004417	3.39667	0.397178	18	ACCTCACGATGCTGCCAAGGGGGTCCCGCGGCCGCCCAGC	ATTTCACACCTCCCTGCTAA	-
M66	NFIB_HUMAN.H11MO.0.D	-11	0.00545361	4.19382	0.422453	9	ACCTCACGATGCTGCCAAGGGGGTCCCGCGGCCGCCCAGC	CTGCCAGGG	-
M66	NR1H3_HUMAN.H11MO.0.B	-15	0.00548214	4.21576	0.422453	19	ACCTCACGATGCTGCCAAGGGGGTCCCGCGGCCGCCCAGC	CAGAGGTCACTGCAGGTCA	+
M66	KLF3_HUMAN.H11MO.0.B	-12	0.00585521	4.50266	0.422453	19	ACCTCACGATGCTGCCAAGGGGGTCCCGCGGCCGCCCAGC	GGGGAGGGGCGGGGCCGGG	+
M66	ZFX_HUMAN.H11MO.1.A	-25	0.00607988	4.67543	0.422453	15	ACCTCACGATGCTGCCAAGGGGGTCCCGCGGCCGCCCAGC	CCCCGGCCTCCGCCCCC	-
M67	SP2_HUMAN.H11MO.0.A	-9	6.11279e-05	0.0470073	0.0466963	22	GCGGGGGCCCCCCCGGCGGGGCCCCCGGCCGCGGGCCCGG	CCCCCGGCCCCGCCCCCCCCCC	-
M67	ZN563_HUMAN.H11MO.0.C	-2	6.12562e-05	0.047106	0.0466963	21	GCGGGGGCCCCCCCGGCGGGGCCCCCGGCCGCGGGCCCGG	GGGATCCTCACTGGCAGCTGC	+
M67	SP3_HUMAN.H11MO.0.B	-10	0.000189941	0.146065	0.0742506	20	GCGGGGGCCCCCCCGGCGGGGCCCCCGGCCGCGGGCCCGG	CCCCGGCCCCGCCCCCCCCC	-
M67	THAP1_HUMAN.H11MO.0.C	1	0.000194804	0.149804	0.0742506	21	GCGGGGGCCCCCCCGGCGGGGCCCCCGGCCGCGGGCCCGG	GCCCGCAGCCAAGATGGCGGCG	-
M67	ZFX_HUMAN.H11MO.1.A	-9	0.000349774	0.268977	0.0960619	17	GCGGGGGCCCCCCCGGCGGGGCCCCCGGCCGCGGGCCCGG	CCCCGGCCTCCGCCCCC	-
M67	IRX2_HUMAN.H11MO.0.D	-7	0.000495466	0.381013	0.107914	19	GCGGGGGCCCCCCCGGCGGGGCCCCCGGCCGCGGGCCCGG	CCAACATGCCCACCCATGT	-
M67	RXRA_HUMAN.H11MO.0.A	-1	0.00125652	0.966262	0.209933	20	GCGGGGGCCCCCCCGGCGGGGCCCCCGGCCGCGGGCCCGG	GGGGGAGGCAGAGGTCAGAG	+
M67	KLF6_HUMAN.H11MO.0.A	-9	0.00165234	1.27065	0.209933	19	GCGGGGGCCCCCCCGGCGGGGCCCCCGGCCGCGGGCCCGG	CCCCCGGCCCCGCCCTTCC	-
M67	PATZ1_HUMAN.H11MO.0.C	-8	0.00240718	1.85112	0.278416	22	GCGGGGGCCCCCCCGGCGGGGCCCCCGGCCGCGGGCCCGG	CCTCCCCCCCCGCCCCCTCCCC	-
M67	USF2_HUMAN.H11MO.0.A	-31	0.0027233	2.09422	0.278416	9	GCGGGGGCCCCCCCGGCGGGGCCCCCGGCCGCGGGCCCGG	CGCCGCGGCCACGTGACCC	-
M67	ZN341_HUMAN.H11MO.0.C	-6	0.00454437	3.49462	0.343152	22	GCGGGGGCCCCCCCGGCGGGGCCCCCGGCCGCGGGCCCGG	GCTCTTCCCTCCCCCCCCCCCC	-
M67	PROX1_HUMAN.H11MO.0.D	-9	0.00471535	3.6261	0.343152	17	GCGGGGGCCCCCCCGGCGGGGCCCCCGGCCGCGGGCCCGG	CCCAACCCGCCTTACCC	-
M67	GATA1_HUMAN.H11MO.0.A	-28	0.00472654	3.63471	0.343152	12	GCGGGGGCCCCCCCGGCGGGGCCCCCGGCCGCGGGCCCGG	CTGGCGGGGACAGATAAGA	+
M67	VEZF1_HUMAN.H11MO.0.C	-7	0.00514392	3.95568	0.356479	22	GCGGGGGCCCCCCCGGCGGGGCCCCCGGCCGCGGGCCCGG	CCCCTCCCCCTCCCCCCTCCCC	-
M67	KLF3_HUMAN.H11MO.0.B	-11	0.00540756	4.15842	0.358456	19	GCGGGGGCCCCCCCGGCGGGGCCCCCGGCCGCGGGCCCGG	CCCGGCCCCGCCCCTCCCC	-
M67	ZN589_HUMAN.H11MO.0.D	-13	0.0076801	5.906	0.46837	16	GCGGGGGCCCCCCCGGCGGGGCCCCCGGCCGCGGGCCCGG	CGGCAGTAACCGTGGG	-
M69	ZNF76_HUMAN.H11MO.0.C	5	0.00045074	0.346619	0.335984	17	CCCTCCCACAAGGCCCCTCCCAGACAAGCAACACCCCGAA	ACTACAATTCCCAGAATGCCCC	-
M69	ZN341_HUMAN.H11MO.0.C	1	0.000922933	0.709736	0.335984	21	CCCTCCCACAAGGCCCCTCCCAGACAAGCAACACCCCGAA	GCTCTTCCCTCCCCCCCCCCCC	-
M69	ZN554_HUMAN.H11MO.0.C	1	0.00111096	0.854325	0.335984	19	CCCTCCCACAAGGCCCCTCCCAGACAAGCAACACCCCGAA	AGCACCCCACATGGCTCAGC	-
M69	SMAD3_HUMAN.H11MO.0.B	0	0.00145109	1.11589	0.335984	12	CCCTCCCACAAGGCCCCTCCCAGACAAGCAACACCCCGAA	CTCTGTCACCTG	+
M69	ZN467_HUMAN.H11MO.0.C	0	0.00149282	1.14798	0.335984	22	CCCTCCCACAAGGCCCCTCCCAGACAAGCAACACCCCGAA	CCCCCCCCCCCCTCCCCTCCCC	-
M69	PTF1A_HUMAN.H11MO.0.B	-5	0.00170896	1.31419	0.335984	18	CCCTCCCACAAGGCCCCTCCCAGACAAGCAACACCCCGAA	CCAGCTGCCCCCTTTCCC	+
M69	PLAL1_HUMAN.H11MO.0.D	-10	0.00174823	1.34439	0.335984	10	CCCTCCCACAAGGCCCCTCCCAGACAAGCAACACCCCGAA	GGGCCCCCCG	-
M69	TBX2_HUMAN.H11MO.0.D	-2	0.00183558	1.41156	0.335984	25	CCCTCCCACAAGGCCCCTCCCAGACAAGCAACACCCCGAA	GTCGCTTCTCACACCTCTGATGGCA	-
M69	SP1_HUMAN.H11MO.0.A	-2	0.00251068	1.93071	0.335984	22	CCCTCCCACAAGGCCCCTCCCAGACAAGCAACACCCCGAA	CCCCCCCCCGGCCCCGCCCCCC	-
M69	PATZ1_HUMAN.H11MO.0.C	0	0.00264247	2.03206	0.335984	22	CCCTCCCACAAGGCCCCTCCCAGACAAGCAACACCCCGAA	CCTCCCCCCCCGCCCCCTCCCC	-
M69	ZN320_HUMAN.H11MO.0.C	1	0.00287122	2.20797	0.335984	19	CCCTCCCACAAGGCCCCTCCCAGACAAGCAACACCCCGAA	CACTGGCCCCCTGGTCCCAC	-
M69	VEZF1_HUMAN.H11MO.0.C	0	0.00292586	2.24999	0.335984	22	CCCTCCCACAAGGCCCCTCCCAGACAAGCAACACCCCGAA	CCCCTCCCCCTCCCCCCTCCCC	-
M69	ZFX_HUMAN.H11MO.0.A	-8	0.00304064	2.33825	0.335984	10	CCCTCCCACAAGGCCCCTCCCAGACAAGCAACACCCCGAA	CCAGGCCCCG	+
M69	INSM1_HUMAN.H11MO.0.C	-10	0.00337483	2.59524	0.335984	12	CCCTCCCACAAGGCCCCTCCCAGACAAGCAACACCCCGAA	TGCCCCCTGACA	-
M69	ZN816_HUMAN.H11MO.0.C	-3	0.00373921	2.87545	0.335984	21	CCCTCCCACAAGGCCCCTCCCAGACAAGCAACACCCCGAA	CCCTGCATGTCCCCCTTTTTT	-
M69	CTCFL_HUMAN.H11MO.0.A	-4	0.00393326	3.02468	0.335984	17	CCCTCCCACAAGGCCCCTCCCAGACAAGCAACACCCCGAA	GCCGCCAGGGGGCGCCG	+
M69	PLAG1_HUMAN.H11MO.0.D	0	0.00393326	3.02468	0.335984	17	CCCTCCCACAAGGCCCCTCCCAGACAAGCAACACCCCGAA	CCCCTCCTGATGCCCCC	-
M69	KLF15_HUMAN.H11MO.0.A	0	0.00400998	3.08367	0.335984	19	CCCTCCCACAAGGCCCCTCCCAGACAAGCAACACCCCGAA	CCCCCCCCTGCTCCTCCCC	-
M69	SNAI2_HUMAN.H11MO.0.A	-11	0.00454618	3.49602	0.360863	10	CCCTCCCACAAGGCCCCTCCCAGACAAGCAACACCCCGAA	TGCACCTGCC	-
M69	MAZ_HUMAN.H11MO.0.A	-1	0.00587101	4.51481	0.378388	22	CCCTCCCACAAGGCCCCTCCCAGACAAGCAACACCCCGAA	CCCCCCCCCCCCCCCCTCCCCC	-
M69	AP2B_HUMAN.H11MO.0.B	-4	0.00590857	4.54369	0.378388	10	CCCTCCCACAAGGCCCCTCCCAGACAAGCAACACCCCGAA	GCCCCCGGGC	-
M69	ZN816_HUMAN.H11MO.1.C	-6	0.00592807	4.55869	0.378388	14	CCCTCCCACAAGGCCCCTCCCAGACAAGCAACACCCCGAA	TGCATGTCCCCCTT	-
M69	SALL4_HUMAN.H11MO.0.B	0	0.00630401	4.84778	0.378388	10	CCCTCCCACAAGGCCCCTCCCAGACAAGCAACACCCCGAA	CCCACCCTCC	-
M69	CR3L1_HUMAN.H11MO.0.D	-3	0.00655356	5.03969	0.378388	11	CCCTCCCACAAGGCCCCTCCCAGACAAGCAACACCCCGAA	TGCCACGTGGC	-
M69	ZN263_HUMAN.H11MO.0.A	-1	0.00673334	5.17794	0.378388	20	CCCTCCCACAAGGCCCCTCCCAGACAAGCAACACCCCGAA	CTCCTCCTCTCCCTCCTCCC	-
M69	ZN563_HUMAN.H11MO.0.C	1	0.00676864	5.20508	0.378388	20	CCCTCCCACAAGGCCCCTCCCAGACAAGCAACACCCCGAA	GGGATCCTCACTGGCAGCTGC	+
M69	RXRA_HUMAN.H11MO.0.A	0	0.00742256	5.70795	0.378388	20	CCCTCCCACAAGGCCCCTCCCAGACAAGCAACACCCCGAA	CTCTGACCTCTGCCTCCCCC	-
M69	HES5_HUMAN.H11MO.0.D	-10	0.0075068	5.77273	0.378388	12	CCCTCCCACAAGGCCCCTCCCAGACAAGCAACACCCCGAA	TGGCACGTGCCG	+
M69	ZBT48_HUMAN.H11MO.0.C	-8	0.0075068	5.77273	0.378388	12	CCCTCCCACAAGGCCCCTCCCAGACAAGCAACACCCCGAA	CACGGTCCCTAA	-
[truncated: 1,629 more rows]
