# Supplementary material for: DeepEPI: CNN-transformer-based model for extracting TF interactions through predicting enhancer-promoter interactions
Source: Bioinform Adv. 2025 Sep 17;5(1):vbaf221. doi: 10.1093/bioadv/vbaf221 (PMC12478696; doi:10.1093/bioadv/vbaf221)
Supplement: vbaf221_Supplementary_Data [file vbaf221_supplementary_data.zip › Supplementary_file5/IMR90/result_promoter40-IMR90/tomtom.xml]

<?xml version='1.0' encoding='UTF-8' standalone='yes'?>
<tomtom version="5.5.5" release="Thu Sep 14 08:48:04 2023 +1000">
  <model>
    <command_line>tomtom -o /data/result_promoter40-IMR90 /data/IMR90-MOTIF/result_motif_pr/motifs_pr40.txt /data/HOCOMOCOv11_full_HUMAN_mono_meme_format.meme</command_line>
    <distance_measure value="ed"/>
    <threshold type="qvalue">0.5</threshold>
    <alphabet name="DNA" like="dna">
      <letter id="A" symbol="A" complement="T" name="Adenine" colour="CC0000"/>
      <letter id="C" symbol="C" complement="G" name="Cytosine" colour="0000CC"/>
      <letter id="G" symbol="G" complement="C" name="Guanine" colour="FFB300"/>
      <letter id="T" symbol="T" aliases="U" complement="A" name="Thymine" colour="008000"/>
      <letter id="N" symbol="N" aliases="X." equals="ACGT" name="Any base"/>
      <letter id="V" symbol="V" equals="ACG" name="Not T"/>
      <letter id="H" symbol="H" equals="ACT" name="Not G"/>
      <letter id="D" symbol="D" equals="AGT" name="Not C"/>
      <letter id="B" symbol="B" equals="CGT" name="Not A"/>
      <letter id="M" symbol="M" equals="AC" name="Amino"/>
      <letter id="R" symbol="R" equals="AG" name="Purine"/>
      <letter id="W" symbol="W" equals="AT" name="Weak"/>
      <letter id="S" symbol="S" equals="CG" name="Strong"/>
      <letter id="Y" symbol="Y" equals="CT" name="Pyrimidine"/>
      <letter id="K" symbol="K" equals="GT" name="Keto"/>
    </alphabet>
    <strands>both</strands>
    <background from="--query--" A="0.25" C="0.25" G="0.25" T="0.25"/>
    <host>f5f03e2d8156</host>
    <when>Sun Jan 28 17:35:40 2024</when>
  </model>
  <query_dbs>
    <db source="/data/IMR90-MOTIF/result_motif_pr/motifs_pr40.txt" name="motifs_pr40.txt" loaded="108" excluded="0" last_mod_date="Sat Jan 27 09:21:52 2024"/>
  </query_dbs>
  <target_dbs>
    <db source="/data/HOCOMOCOv11_full_HUMAN_mono_meme_format.meme" name="HOCOMOCOv11_full_HUMAN_mono_meme_format" loaded="769" excluded="0" last_mod_date="Fri Jan 12 11:21:36 2024"/>
  </target_dbs>
  <queries>
    <motif db="0" id="M0" alt="O0" length="40" nsites="8" evalue="1.3e-003">
      <pos A="0.00308642" C="0.595679" G="0.398148" T="0.00308642"/>
      <pos A="0.200617" C="0.595679" G="0.200617" T="0.00308642"/>
      <pos A="0.398148" C="0.398148" G="0.200617" T="0.00308642"/>
      <pos A="0.00308642" C="0.595679" G="0.398148" T="0.00308642"/>
      <pos A="0.200617" C="0.200617" G="0.00308642" T="0.595679"/>
      <pos A="0.200617" C="0.398148" G="0.200617" T="0.200617"/>
      <pos A="0.398148" C="0.398148" G="0.00308642" T="0.200617"/>
      <pos A="0.398148" C="0.200617" G="0.200617" T="0.200617"/>
      <pos A="0.00308642" C="0.398148" G="0.595679" T="0.00308642"/>
      <pos A="0.200617" C="0.200617" G="0.200617" T="0.398148"/>
      <pos A="0.79321" C="0.00308642" G="0.00308642" T="0.200617"/>
      <pos A="0.00308642" C="0.398148" G="0.398148" T="0.200617"/>
      <pos A="0.200617" C="0.79321" G="0.00308642" T="0.00308642"/>
      <pos A="0.200617" C="0.200617" G="0.200617" T="0.398148"/>
      <pos A="0.200617" C="0.200617" G="0.595679" T="0.00308642"/>
      <pos A="0.00308642" C="0.200617" G="0.398148" T="0.398148"/>
      <pos A="0.595679" C="0.00308642" G="0.200617" T="0.200617"/>
      <pos A="0.00308642" C="0.200617" G="0.200617" T="0.595679"/>
      <pos A="0.398148" C="0.595679" G="0.00308642" T="0.00308642"/>
      <pos A="0.595679" C="0.00308642" G="0.200617" T="0.200617"/>
      <pos A="0.200617" C="0.398148" G="0.200617" T="0.200617"/>
      <pos A="0.200617" C="0.00308642" G="0.398148" T="0.398148"/>
      <pos A="0.398148" C="0.00308642" G="0.200617" T="0.398148"/>
      <pos A="0.595679" C="0.398148" G="0.00308642" T="0.00308642"/>
      <pos A="0.00308642" C="0.79321" G="0.200617" T="0.00308642"/>
      <pos A="0.00308642" C="0.200617" G="0.200617" T="0.595679"/>
      <pos A="0.200617" C="0.00308642" G="0.398148" T="0.398148"/>
      <pos A="0.200617" C="0.398148" G="0.398148" T="0.00308642"/>
      <pos A="0.398148" C="0.200617" G="0.200617" T="0.200617"/>
      <pos A="0.398148" C="0.00308642" G="0.595679" T="0.00308642"/>
      <pos A="0.200617" C="0.595679" G="0.00308642" T="0.200617"/>
      <pos A="0.398148" C="0.00308642" G="0.398148" T="0.200617"/>
      <pos A="0.200617" C="0.00308642" G="0.79321" T="0.00308642"/>
      <pos A="0.200617" C="0.398148" G="0.00308642" T="0.398148"/>
      <pos A="0.00308642" C="0.398148" G="0.398148" T="0.200617"/>
      <pos A="0.398148" C="0.00308642" G="0.398148" T="0.200617"/>
      <pos A="0.200617" C="0.398148" G="0.398148" T="0.00308642"/>
      <pos A="0.00308642" C="0.200617" G="0.595679" T="0.200617"/>
      <pos A="0.00308642" C="0.79321" G="0.00308642" T="0.200617"/>
      <pos A="0.00308642" C="0.200617" G="0.398148" T="0.398148"/>
    </motif>
    <motif db="0" id="M1" alt="O1" length="40" nsites="8" evalue="1.3e-003">
      <pos A="0.00308642" C="0.167696" G="0.579218" T="0.25"/>
      <pos A="0.167696" C="0.579218" G="0.167696" T="0.0853906"/>
      <pos A="0.25" C="0.332304" G="0.0853906" T="0.332304"/>
      <pos A="0.0853906" C="0.0853906" G="0.743827" T="0.0853906"/>
      <pos A="0.00308642" C="0.743827" G="0.0853906" T="0.167696"/>
      <pos A="0.167696" C="0.332304" G="0.25" T="0.25"/>
      <pos A="0.167696" C="0.496914" G="0.332304" T="0.00308642"/>
      <pos A="0.0853906" C="0.661523" G="0.0853906" T="0.167696"/>
      <pos A="0.0853906" C="0.414609" G="0.414609" T="0.0853906"/>
      <pos A="0.25" C="0.167696" G="0.414609" T="0.167696"/>
      <pos A="0.00308642" C="0.579218" G="0.0853906" T="0.332304"/>
      <pos A="0.25" C="0.496914" G="0.25" T="0.00308642"/>
      <pos A="0.0853906" C="0.743827" G="0.167696" T="0.00308642"/>
      <pos A="0.496914" C="0.167696" G="0.332304" T="0.00308642"/>
      <pos A="0.0853906" C="0.496914" G="0.414609" T="0.00308642"/>
      <pos A="0.25" C="0.25" G="0.414609" T="0.0853906"/>
      <pos A="0.0853906" C="0.579218" G="0.332304" T="0.00308642"/>
      <pos A="0.332304" C="0.332304" G="0.0853906" T="0.25"/>
      <pos A="0.00308642" C="0.332304" G="0.661523" T="0.00308642"/>
      <pos A="0.0853906" C="0.496914" G="0.332304" T="0.0853906"/>
      <pos A="0.332304" C="0.25" G="0.332304" T="0.0853906"/>
      <pos A="0.25" C="0.496914" G="0.167696" T="0.0853906"/>
      <pos A="0.00308642" C="0.332304" G="0.496914" T="0.167696"/>
      <pos A="0.25" C="0.167696" G="0.25" T="0.332304"/>
      <pos A="0.25" C="0.167696" G="0.496914" T="0.0853906"/>
      <pos A="0.167696" C="0.0853906" G="0.414609" T="0.332304"/>
      <pos A="0.0853906" C="0.579218" G="0.332304" T="0.00308642"/>
      <pos A="0.332304" C="0.167696" G="0.496914" T="0.00308642"/>
      <pos A="0.00308642" C="0.908437" G="0.00308642" T="0.0853906"/>
      <pos A="0.167696" C="0.414609" G="0.25" T="0.167696"/>
      <pos A="0.332304" C="0.414609" G="0.0853906" T="0.167696"/>
      <pos A="0.0853906" C="0.332304" G="0.25" T="0.332304"/>
      <pos A="0.167696" C="0.496914" G="0.25" T="0.0853906"/>
      <pos A="0.332304" C="0.25" G="0.332304" T="0.0853906"/>
      <pos A="0.00308642" C="0.743827" G="0.25" T="0.00308642"/>
      <pos A="0.0853906" C="0.0853906" G="0.661523" T="0.167696"/>
      <pos A="0.25" C="0.167696" G="0.496914" T="0.0853906"/>
      <pos A="0.00308642" C="0.414609" G="0.25" T="0.332304"/>
      <pos A="0.00308642" C="0.167696" G="0.496914" T="0.332304"/>
      <pos A="0.25" C="0.25" G="0.414609" T="0.0853906"/>
    </motif>
    <motif db="0" id="M10" alt="O10" length="40" nsites="8" evalue="1.3e-003">
      <pos A="0.00308642" C="0.426366" G="0.285273" T="0.285273"/>
      <pos A="0.00308642" C="0.00308642" G="0.285273" T="0.708554"/>
      <pos A="0.00308642" C="0.426366" G="0.285273" T="0.285273"/>
      <pos A="0.00308642" C="0.567461" G="0.00308642" T="0.426366"/>
      <pos A="0.14418" C="0.00308642" G="0.426366" T="0.426366"/>
      <pos A="0.426366" C="0.426366" G="0.14418" T="0.00308642"/>
      <pos A="0.14418" C="0.426366" G="0.285273" T="0.14418"/>
      <pos A="0.00308642" C="0.285273" G="0.567461" T="0.14418"/>
      <pos A="0.00308642" C="0.285273" G="0.426366" T="0.285273"/>
      <pos A="0.285273" C="0.285273" G="0.285273" T="0.14418"/>
      <pos A="0.00308642" C="0.14418" G="0.567461" T="0.285273"/>
      <pos A="0.426366" C="0.426366" G="0.00308642" T="0.14418"/>
      <pos A="0.14418" C="0.00308642" G="0.426366" T="0.426366"/>
      <pos A="0.426366" C="0.426366" G="0.14418" T="0.00308642"/>
      <pos A="0.00308642" C="0.708554" G="0.285273" T="0.00308642"/>
      <pos A="0.00308642" C="0.849647" G="0.14418" T="0.00308642"/>
      <pos A="0.00308642" C="0.00308642" G="0.567461" T="0.426366"/>
      <pos A="0.285273" C="0.708554" G="0.00308642" T="0.00308642"/>
      <pos A="0.00308642" C="0.426366" G="0.285273" T="0.285273"/>
      <pos A="0.14418" C="0.708554" G="0.14418" T="0.00308642"/>
      <pos A="0.00308642" C="0.708554" G="0.00308642" T="0.285273"/>
      <pos A="0.285273" C="0.14418" G="0.426366" T="0.14418"/>
      <pos A="0.00308642" C="0.426366" G="0.426366" T="0.14418"/>
      <pos A="0.285273" C="0.426366" G="0.285273" T="0.00308642"/>
      <pos A="0.285273" C="0.426366" G="0.14418" T="0.14418"/>
      <pos A="0.14418" C="0.426366" G="0.426366" T="0.00308642"/>
      <pos A="0.00308642" C="0.00308642" G="0.567461" T="0.426366"/>
      <pos A="0.285273" C="0.14418" G="0.285273" T="0.285273"/>
      <pos A="0.00308642" C="0.567461" G="0.426366" T="0.00308642"/>
      <pos A="0.14418" C="0.285273" G="0.14418" T="0.426366"/>
      <pos A="0.285273" C="0.00308642" G="0.426366" T="0.285273"/>
      <pos A="0.00308642" C="0.14418" G="0.426366" T="0.426366"/>
      <pos A="0.00308642" C="0.567461" G="0.285273" T="0.14418"/>
      <pos A="0.708554" C="0.00308642" G="0.14418" T="0.14418"/>
      <pos A="0.285273" C="0.14418" G="0.285273" T="0.285273"/>
      <pos A="0.285273" C="0.00308642" G="0.426366" T="0.285273"/>
      <pos A="0.426366" C="0.285273" G="0.14418" T="0.14418"/>
      <pos A="0.14418" C="0.426366" G="0.14418" T="0.285273"/>
      <pos A="0.14418" C="0.567461" G="0.285273" T="0.00308642"/>
      <pos A="0.00308642" C="0.426366" G="0.00308642" T="0.567461"/>
    </motif>
    <motif db="0" id="M100" alt="O100" length="40" nsites="8" evalue="1.3e-003">
      <pos A="0.112826" C="0.332304" G="0.551784" T="0.00308642"/>
      <pos A="0.332304" C="0.332304" G="0.332304" T="0.00308642"/>
      <pos A="0.00308642" C="0.222565" G="0.771262" T="0.00308642"/>
      <pos A="0.332304" C="0.222565" G="0.222565" T="0.222565"/>
      <pos A="0.112826" C="0.332304" G="0.551784" T="0.00308642"/>
      <pos A="0.00308642" C="0.112826" G="0.661523" T="0.222565"/>
      <pos A="0.112826" C="0.551784" G="0.332304" T="0.00308642"/>
      <pos A="0.551784" C="0.222565" G="0.222565" T="0.00308642"/>
      <pos A="0.222565" C="0.112826" G="0.661523" T="0.00308642"/>
      <pos A="0.00308642" C="0.222565" G="0.551784" T="0.222565"/>
      <pos A="0.442043" C="0.00308642" G="0.442043" T="0.112826"/>
      <pos A="0.00308642" C="0.112826" G="0.881001" T="0.00308642"/>
      <pos A="0.00308642" C="0.442043" G="0.332304" T="0.222565"/>
      <pos A="0.222565" C="0.222565" G="0.551784" T="0.00308642"/>
      <pos A="0.00308642" C="0.442043" G="0.442043" T="0.112826"/>
      <pos A="0.00308642" C="0.222565" G="0.661523" T="0.112826"/>
      <pos A="0.00308642" C="0.442043" G="0.551784" T="0.00308642"/>
      <pos A="0.332304" C="0.222565" G="0.112826" T="0.332304"/>
      <pos A="0.112826" C="0.551784" G="0.332304" T="0.00308642"/>
      <pos A="0.112826" C="0.442043" G="0.442043" T="0.00308642"/>
      <pos A="0.112826" C="0.222565" G="0.661523" T="0.00308642"/>
      <pos A="0.332304" C="0.332304" G="0.222565" T="0.112826"/>
      <pos A="0.00308642" C="0.442043" G="0.551784" T="0.00308642"/>
      <pos A="0.222565" C="0.332304" G="0.112826" T="0.332304"/>
      <pos A="0.222565" C="0.00308642" G="0.771262" T="0.00308642"/>
      <pos A="0.112826" C="0.442043" G="0.442043" T="0.00308642"/>
      <pos A="0.00308642" C="0.00308642" G="0.990741" T="0.00308642"/>
      <pos A="0.551784" C="0.222565" G="0.222565" T="0.00308642"/>
      <pos A="0.00308642" C="0.551784" G="0.442043" T="0.00308642"/>
      <pos A="0.222565" C="0.112826" G="0.442043" T="0.222565"/>
      <pos A="0.112826" C="0.00308642" G="0.661523" T="0.222565"/>
      <pos A="0.222565" C="0.551784" G="0.222565" T="0.00308642"/>
      <pos A="0.222565" C="0.222565" G="0.332304" T="0.222565"/>
      <pos A="0.332304" C="0.332304" G="0.222565" T="0.112826"/>
      <pos A="0.442043" C="0.00308642" G="0.551784" T="0.00308642"/>
      <pos A="0.112826" C="0.112826" G="0.661523" T="0.112826"/>
      <pos A="0.00308642" C="0.442043" G="0.551784" T="0.00308642"/>
      <pos A="0.00308642" C="0.112826" G="0.661523" T="0.222565"/>
      <pos A="0.332304" C="0.442043" G="0.222565" T="0.00308642"/>
      <pos A="0.112826" C="0.00308642" G="0.881001" T="0.00308642"/>
    </motif>
    <motif db="0" id="M101" alt="O101" length="40" nsites="8" evalue="1.3e-003">
      <pos A="0.134773" C="0.496914" G="0.332304" T="0.0360079"/>
      <pos A="0.266461" C="0.43107" G="0.167696" T="0.134773"/>
      <pos A="0.167696" C="0.0689304" G="0.595679" T="0.167696"/>
      <pos A="0.233539" C="0.529835" G="0.167696" T="0.0689304"/>
      <pos A="0.00308642" C="0.496914" G="0.398148" T="0.101852"/>
      <pos A="0.233539" C="0.101852" G="0.43107" T="0.233539"/>
      <pos A="0.0360079" C="0.398148" G="0.101852" T="0.463992"/>
      <pos A="0.0689304" C="0.562758" G="0.299383" T="0.0689304"/>
      <pos A="0.496914" C="0.134773" G="0.233539" T="0.134773"/>
      <pos A="0.134773" C="0.562758" G="0.266461" T="0.0360079"/>
      <pos A="0.266461" C="0.200617" G="0.299383" T="0.233539"/>
      <pos A="0.299383" C="0.365227" G="0.233539" T="0.101852"/>
      <pos A="0.101852" C="0.299383" G="0.299383" T="0.299383"/>
      <pos A="0.101852" C="0.299383" G="0.299383" T="0.299383"/>
      <pos A="0.101852" C="0.365227" G="0.101852" T="0.43107"/>
      <pos A="0.332304" C="0.463992" G="0.167696" T="0.0360079"/>
      <pos A="0.101852" C="0.727366" G="0.101852" T="0.0689304"/>
      <pos A="0.200617" C="0.332304" G="0.299383" T="0.167696"/>
      <pos A="0.332304" C="0.134773" G="0.496914" T="0.0360079"/>
      <pos A="0.134773" C="0.398148" G="0.365227" T="0.101852"/>
      <pos A="0.463992" C="0.134773" G="0.101852" T="0.299383"/>
      <pos A="0.200617" C="0.266461" G="0.398148" T="0.134773"/>
      <pos A="0.101852" C="0.332304" G="0.43107" T="0.134773"/>
      <pos A="0.167696" C="0.365227" G="0.332304" T="0.134773"/>
      <pos A="0.167696" C="0.43107" G="0.101852" T="0.299383"/>
      <pos A="0.0689304" C="0.496914" G="0.266461" T="0.167696"/>
      <pos A="0.299383" C="0.463992" G="0.134773" T="0.101852"/>
      <pos A="0.167696" C="0.200617" G="0.43107" T="0.200617"/>
      <pos A="0.134773" C="0.299383" G="0.332304" T="0.233539"/>
      <pos A="0.200617" C="0.496914" G="0.134773" T="0.167696"/>
      <pos A="0.134773" C="0.463992" G="0.365227" T="0.0360079"/>
      <pos A="0.101852" C="0.463992" G="0.266461" T="0.167696"/>
      <pos A="0.101852" C="0.595679" G="0.200617" T="0.101852"/>
      <pos A="0.167696" C="0.167696" G="0.266461" T="0.398148"/>
      <pos A="0.266461" C="0.496914" G="0.101852" T="0.134773"/>
      <pos A="0.233539" C="0.6286" G="0.00308642" T="0.134773"/>
      <pos A="0.0689304" C="0.562758" G="0.167696" T="0.200617"/>
      <pos A="0.200617" C="0.365227" G="0.398148" T="0.0360079"/>
      <pos A="0.101852" C="0.43107" G="0.398148" T="0.0689304"/>
      <pos A="0.167696" C="0.0360079" G="0.6286" T="0.167696"/>
    </motif>
    <motif db="0" id="M102" alt="O102" length="40" nsites="8" evalue="1.3e-003">
      <pos A="0.232222" C="0.334938" G="0.295432" T="0.137407"/>
      <pos A="0.137407" C="0.350741" G="0.437654" T="0.0741975"/>
      <pos A="0.184815" C="0.311235" G="0.327037" T="0.176914"/>
      <pos A="0.169012" C="0.334938" G="0.319136" T="0.176914"/>
      <pos A="0.350741" C="0.27963" G="0.200617" T="0.169012"/>
      <pos A="0.0820988" C="0.382346" G="0.34284" T="0.192716"/>
      <pos A="0.224321" C="0.327037" G="0.319136" T="0.129506"/>
      <pos A="0.192716" C="0.232222" G="0.358642" T="0.21642"/>
      <pos A="0.161111" C="0.295432" G="0.374444" T="0.169012"/>
      <pos A="0.09" C="0.453457" G="0.366543" T="0.09"/>
      <pos A="0.184815" C="0.295432" G="0.255926" T="0.263827"/>
      <pos A="0.208519" C="0.34284" G="0.311235" T="0.137407"/>
      <pos A="0.137407" C="0.564074" G="0.137407" T="0.161111"/>
      <pos A="0.169012" C="0.303333" G="0.287531" T="0.240123"/>
      <pos A="0.121605" C="0.240123" G="0.516667" T="0.121605"/>
      <pos A="0.0979012" C="0.374444" G="0.34284" T="0.184815"/>
      <pos A="0.358642" C="0.248025" G="0.121605" T="0.271728"/>
      <pos A="0.105802" C="0.366543" G="0.366543" T="0.161111"/>
      <pos A="0.161111" C="0.358642" G="0.390247" T="0.09"/>
      <pos A="0.137407" C="0.548272" G="0.176914" T="0.137407"/>
      <pos A="0.15321" C="0.113704" G="0.564074" T="0.169012"/>
      <pos A="0.176914" C="0.327037" G="0.358642" T="0.137407"/>
      <pos A="0.200617" C="0.398148" G="0.303333" T="0.0979012"/>
      <pos A="0.129506" C="0.358642" G="0.208519" T="0.303333"/>
      <pos A="0.224321" C="0.334938" G="0.248025" T="0.192716"/>
      <pos A="0.129506" C="0.263827" G="0.327037" T="0.27963"/>
      <pos A="0.121605" C="0.311235" G="0.327037" T="0.240123"/>
      <pos A="0.200617" C="0.47716" G="0.208519" T="0.113704"/>
      <pos A="0.208519" C="0.27963" G="0.287531" T="0.224321"/>
      <pos A="0.21642" C="0.469259" G="0.224321" T="0.09"/>
      <pos A="0.09" C="0.327037" G="0.34284" T="0.240123"/>
      <pos A="0.21642" C="0.303333" G="0.374444" T="0.105802"/>
      <pos A="0.366543" C="0.382346" G="0.137407" T="0.113704"/>
      <pos A="0.0583951" C="0.658889" G="0.224321" T="0.0583951"/>
      <pos A="0.137407" C="0.34284" G="0.327037" T="0.192716"/>
      <pos A="0.240123" C="0.200617" G="0.421852" T="0.137407"/>
      <pos A="0.121605" C="0.406049" G="0.445556" T="0.0267901"/>
      <pos A="0.161111" C="0.390247" G="0.334938" T="0.113704"/>
      <pos A="0.145309" C="0.319136" G="0.334938" T="0.200617"/>
      <pos A="0.0979012" C="0.390247" G="0.374444" T="0.137407"/>
    </motif>
    <motif db="0" id="M103" alt="O103" length="40" nsites="8" evalue="1.3e-003">
      <pos A="0.134773" C="0.266461" G="0.200617" T="0.398148"/>
      <pos A="0.0689304" C="0.463992" G="0.398148" T="0.0689304"/>
      <pos A="0.200617" C="0.595679" G="0.200617" T="0.00308642"/>
      <pos A="0.200617" C="0.332304" G="0.200617" T="0.266461"/>
      <pos A="0.00308642" C="0.661523" G="0.134773" T="0.200617"/>
      <pos A="0.200617" C="0.134773" G="0.200617" T="0.463992"/>
      <pos A="0.00308642" C="0.398148" G="0.463992" T="0.134773"/>
      <pos A="0.200617" C="0.332304" G="0.00308642" T="0.463992"/>
      <pos A="0.134773" C="0.398148" G="0.398148" T="0.0689304"/>
      <pos A="0.266461" C="0.00308642" G="0.266461" T="0.463992"/>
      <pos A="0.200617" C="0.134773" G="0.661523" T="0.00308642"/>
      <pos A="0.200617" C="0.266461" G="0.398148" T="0.134773"/>
      <pos A="0.00308642" C="0.266461" G="0.727366" T="0.00308642"/>
      <pos A="0.200617" C="0.266461" G="0.266461" T="0.266461"/>
      <pos A="0.266461" C="0.200617" G="0.332304" T="0.200617"/>
      <pos A="0.200617" C="0.398148" G="0.332304" T="0.0689304"/>
      <pos A="0.332304" C="0.200617" G="0.200617" T="0.266461"/>
      <pos A="0.134773" C="0.332304" G="0.332304" T="0.200617"/>
      <pos A="0.332304" C="0.595679" G="0.00308642" T="0.0689304"/>
      <pos A="0.398148" C="0.266461" G="0.200617" T="0.134773"/>
      <pos A="0.00308642" C="0.529835" G="0.398148" T="0.0689304"/>
      <pos A="0.00308642" C="0.134773" G="0.529835" T="0.332304"/>
      <pos A="0.463992" C="0.134773" G="0.332304" T="0.0689304"/>
      <pos A="0.266461" C="0.332304" G="0.332304" T="0.0689304"/>
      <pos A="0.00308642" C="0.661523" G="0.134773" T="0.200617"/>
      <pos A="0.200617" C="0.200617" G="0.398148" T="0.200617"/>
      <pos A="0.0689304" C="0.200617" G="0.529835" T="0.200617"/>
      <pos A="0.00308642" C="0.332304" G="0.529835" T="0.134773"/>
      <pos A="0.200617" C="0.463992" G="0.200617" T="0.134773"/>
      <pos A="0.134773" C="0.463992" G="0.332304" T="0.0689304"/>
      <pos A="0.0689304" C="0.529835" G="0.332304" T="0.0689304"/>
      <pos A="0.00308642" C="0.332304" G="0.595679" T="0.0689304"/>
      <pos A="0.0689304" C="0.200617" G="0.332304" T="0.398148"/>
      <pos A="0.200617" C="0.595679" G="0.00308642" T="0.200617"/>
      <pos A="0.00308642" C="0.595679" G="0.266461" T="0.134773"/>
      <pos A="0.134773" C="0.529835" G="0.134773" T="0.200617"/>
      <pos A="0.00308642" C="0.463992" G="0.398148" T="0.134773"/>
      <pos A="0.00308642" C="0.463992" G="0.529835" T="0.00308642"/>
      <pos A="0.200617" C="0.727366" G="0.00308642" T="0.0689304"/>
      <pos A="0.00308642" C="0.134773" G="0.727366" T="0.134773"/>
    </motif>
    <motif db="0" id="M105" alt="O105" length="40" nsites="8" evalue="1.3e-003">
      <pos A="0.00308642" C="0.299383" G="0.694444" T="0.00308642"/>
      <pos A="0.101852" C="0.595679" G="0.200617" T="0.101852"/>
      <pos A="0.101852" C="0.101852" G="0.299383" T="0.496914"/>
      <pos A="0.200617" C="0.595679" G="0.101852" T="0.101852"/>
      <pos A="0.101852" C="0.694444" G="0.200617" T="0.00308642"/>
      <pos A="0.200617" C="0.200617" G="0.595679" T="0.00308642"/>
      <pos A="0.00308642" C="0.496914" G="0.299383" T="0.200617"/>
      <pos A="0.200617" C="0.398148" G="0.398148" T="0.00308642"/>
      <pos A="0.00308642" C="0.398148" G="0.299383" T="0.299383"/>
      <pos A="0.200617" C="0.595679" G="0.200617" T="0.00308642"/>
      <pos A="0.00308642" C="0.398148" G="0.595679" T="0.00308642"/>
      <pos A="0.200617" C="0.398148" G="0.299383" T="0.101852"/>
      <pos A="0.101852" C="0.595679" G="0.299383" T="0.00308642"/>
      <pos A="0.00308642" C="0.299383" G="0.398148" T="0.299383"/>
      <pos A="0.00308642" C="0.694444" G="0.299383" T="0.00308642"/>
      <pos A="0.101852" C="0.299383" G="0.398148" T="0.200617"/>
      <pos A="0.00308642" C="0.200617" G="0.398148" T="0.398148"/>
      <pos A="0.200617" C="0.398148" G="0.398148" T="0.00308642"/>
      <pos A="0.299383" C="0.101852" G="0.595679" T="0.00308642"/>
      <pos A="0.00308642" C="0.398148" G="0.595679" T="0.00308642"/>
      <pos A="0.299383" C="0.398148" G="0.299383" T="0.00308642"/>
      <pos A="0.00308642" C="0.299383" G="0.398148" T="0.299383"/>
      <pos A="0.00308642" C="0.496914" G="0.101852" T="0.398148"/>
      <pos A="0.101852" C="0.79321" G="0.101852" T="0.00308642"/>
      <pos A="0.101852" C="0.101852" G="0.496914" T="0.299383"/>
      <pos A="0.200617" C="0.398148" G="0.200617" T="0.200617"/>
      <pos A="0.00308642" C="0.595679" G="0.299383" T="0.101852"/>
      <pos A="0.101852" C="0.496914" G="0.299383" T="0.101852"/>
      <pos A="0.398148" C="0.398148" G="0.200617" T="0.00308642"/>
      <pos A="0.299383" C="0.299383" G="0.398148" T="0.00308642"/>
      <pos A="0.00308642" C="0.496914" G="0.101852" T="0.398148"/>
      <pos A="0.299383" C="0.496914" G="0.200617" T="0.00308642"/>
      <pos A="0.00308642" C="0.101852" G="0.891975" T="0.00308642"/>
      <pos A="0.00308642" C="0.398148" G="0.496914" T="0.101852"/>
      <pos A="0.299383" C="0.299383" G="0.200617" T="0.200617"/>
      <pos A="0.00308642" C="0.79321" G="0.00308642" T="0.200617"/>
      <pos A="0.101852" C="0.398148" G="0.398148" T="0.101852"/>
      <pos A="0.101852" C="0.200617" G="0.595679" T="0.101852"/>
      <pos A="0.101852" C="0.398148" G="0.398148" T="0.101852"/>
      <pos A="0.00308642" C="0.990741" G="0.00308642" T="0.00308642"/>
    </motif>
    <motif db="0" id="M106" alt="O106" length="40" nsites="8" evalue="1.3e-003">
      <pos A="0.176914" C="0.327037" G="0.295432" T="0.200617"/>
      <pos A="0.15321" C="0.248025" G="0.366543" T="0.232222"/>
      <pos A="0.169012" C="0.437654" G="0.334938" T="0.0583951"/>
      <pos A="0.248025" C="0.232222" G="0.232222" T="0.287531"/>
      <pos A="0.21642" C="0.208519" G="0.413951" T="0.161111"/>
      <pos A="0.184815" C="0.192716" G="0.406049" T="0.21642"/>
      <pos A="0.145309" C="0.453457" G="0.334938" T="0.0662963"/>
      <pos A="0.169012" C="0.34284" G="0.366543" T="0.121605"/>
      <pos A="0.0662963" C="0.366543" G="0.27963" T="0.287531"/>
      <pos A="0.145309" C="0.319136" G="0.358642" T="0.176914"/>
      <pos A="0.176914" C="0.413951" G="0.224321" T="0.184815"/>
      <pos A="0.169012" C="0.248025" G="0.461358" T="0.121605"/>
      <pos A="0.232222" C="0.311235" G="0.374444" T="0.0820988"/>
      <pos A="0.287531" C="0.311235" G="0.176914" T="0.224321"/>
      <pos A="0.137407" C="0.295432" G="0.390247" T="0.176914"/>
      <pos A="0.176914" C="0.453457" G="0.34284" T="0.0267901"/>
      <pos A="0.169012" C="0.27963" G="0.327037" T="0.224321"/>
      <pos A="0.263827" C="0.21642" G="0.303333" T="0.21642"/>
      <pos A="0.129506" C="0.319136" G="0.334938" T="0.21642"/>
      <pos A="0.161111" C="0.390247" G="0.319136" T="0.129506"/>
      <pos A="0.145309" C="0.485062" G="0.34284" T="0.0267901"/>
      <pos A="0.263827" C="0.303333" G="0.21642" T="0.21642"/>
      <pos A="0.255926" C="0.334938" G="0.232222" T="0.176914"/>
      <pos A="0.09" C="0.358642" G="0.224321" T="0.327037"/>
      <pos A="0.0662963" C="0.485062" G="0.350741" T="0.0979012"/>
      <pos A="0.137407" C="0.208519" G="0.358642" T="0.295432"/>
      <pos A="0.0425926" C="0.571975" G="0.248025" T="0.137407"/>
      <pos A="0.255926" C="0.524568" G="0.121605" T="0.0979012"/>
      <pos A="0.176914" C="0.303333" G="0.350741" T="0.169012"/>
      <pos A="0.129506" C="0.263827" G="0.437654" T="0.169012"/>
      <pos A="0.255926" C="0.200617" G="0.327037" T="0.21642"/>
      <pos A="0.311235" C="0.34284" G="0.113704" T="0.232222"/>
      <pos A="0.21642" C="0.358642" G="0.319136" T="0.105802"/>
      <pos A="0.184815" C="0.429753" G="0.255926" T="0.129506"/>
      <pos A="0.105802" C="0.287531" G="0.524568" T="0.0820988"/>
      <pos A="0.105802" C="0.485062" G="0.319136" T="0.09"/>
      <pos A="0.121605" C="0.311235" G="0.413951" T="0.15321"/>
      <pos A="0.240123" C="0.382346" G="0.295432" T="0.0820988"/>
      <pos A="0.0979012" C="0.382346" G="0.382346" T="0.137407"/>
      <pos A="0.200617" C="0.248025" G="0.421852" T="0.129506"/>
    </motif>
    <motif db="0" id="M107" alt="O107" length="40" nsites="8" evalue="1.3e-003">
      <pos A="0.112826" C="0.368884" G="0.332304" T="0.185985"/>
      <pos A="0.0396662" C="0.588363" G="0.368884" T="0.00308642"/>
      <pos A="0.295724" C="0.295724" G="0.259145" T="0.149405"/>
      <pos A="0.149405" C="0.551784" G="0.259145" T="0.0396662"/>
      <pos A="0.112826" C="0.295724" G="0.295724" T="0.295724"/>
      <pos A="0.222565" C="0.478623" G="0.0396662" T="0.259145"/>
      <pos A="0.112826" C="0.368884" G="0.295724" T="0.222565"/>
      <pos A="0.00308642" C="0.442043" G="0.405464" T="0.149405"/>
      <pos A="0.00308642" C="0.551784" G="0.332304" T="0.112826"/>
      <pos A="0.222565" C="0.259145" G="0.405464" T="0.112826"/>
      <pos A="0.295724" C="0.295724" G="0.332304" T="0.0762459"/>
      <pos A="0.185985" C="0.405464" G="0.259145" T="0.149405"/>
      <pos A="0.00308642" C="0.295724" G="0.405464" T="0.295724"/>
      <pos A="0.295724" C="0.588363" G="0.112826" T="0.00308642"/>
      <pos A="0.259145" C="0.515204" G="0.0396662" T="0.185985"/>
      <pos A="0.0762459" C="0.332304" G="0.442043" T="0.149405"/>
      <pos A="0.295724" C="0.112826" G="0.442043" T="0.149405"/>
      <pos A="0.00308642" C="0.405464" G="0.478623" T="0.112826"/>
      <pos A="0.0762459" C="0.405464" G="0.295724" T="0.222565"/>
      <pos A="0.00308642" C="0.551784" G="0.368884" T="0.0762459"/>
      <pos A="0.0762459" C="0.698103" G="0.112826" T="0.112826"/>
      <pos A="0.0762459" C="0.368884" G="0.442043" T="0.112826"/>
      <pos A="0.112826" C="0.405464" G="0.295724" T="0.185985"/>
      <pos A="0.149405" C="0.332304" G="0.222565" T="0.295724"/>
      <pos A="0.00308642" C="0.515204" G="0.332304" T="0.149405"/>
      <pos A="0.0396662" C="0.588363" G="0.185985" T="0.185985"/>
      <pos A="0.368884" C="0.259145" G="0.149405" T="0.222565"/>
      <pos A="0.149405" C="0.405464" G="0.332304" T="0.112826"/>
      <pos A="0.112826" C="0.185985" G="0.551784" T="0.149405"/>
      <pos A="0.00308642" C="0.442043" G="0.551784" T="0.00308642"/>
      <pos A="0.112826" C="0.405464" G="0.405464" T="0.0762459"/>
      <pos A="0.185985" C="0.259145" G="0.478623" T="0.0762459"/>
      <pos A="0.222565" C="0.405464" G="0.295724" T="0.0762459"/>
      <pos A="0.185985" C="0.368884" G="0.332304" T="0.112826"/>
      <pos A="0.149405" C="0.442043" G="0.259145" T="0.149405"/>
      <pos A="0.149405" C="0.332304" G="0.515204" T="0.00308642"/>
      <pos A="0.185985" C="0.661523" G="0.00308642" T="0.149405"/>
      <pos A="0.112826" C="0.442043" G="0.295724" T="0.149405"/>
      <pos A="0.222565" C="0.112826" G="0.661523" T="0.00308642"/>
      <pos A="0.0762459" C="0.222565" G="0.478623" T="0.222565"/>
    </motif>
    <motif db="0" id="M108" alt="O108" length="40" nsites="8" evalue="1.3e-003">
      <pos A="0.0928731" C="0.272446" G="0.45202" T="0.18266"/>
      <pos A="0.00308642" C="0.18266" G="0.811167" T="0.00308642"/>
      <pos A="0.00308642" C="0.721381" G="0.272446" T="0.00308642"/>
      <pos A="0.00308642" C="0.45202" G="0.45202" T="0.0928731"/>
      <pos A="0.00308642" C="0.900954" G="0.0928731" T="0.00308642"/>
      <pos A="0.0928731" C="0.18266" G="0.362233" T="0.362233"/>
      <pos A="0.00308642" C="0.272446" G="0.631594" T="0.0928731"/>
      <pos A="0.00308642" C="0.45202" G="0.45202" T="0.0928731"/>
      <pos A="0.272446" C="0.45202" G="0.0928731" T="0.18266"/>
      <pos A="0.18266" C="0.362233" G="0.45202" T="0.00308642"/>
      <pos A="0.0928731" C="0.0928731" G="0.721381" T="0.0928731"/>
      <pos A="0.0928731" C="0.272446" G="0.541807" T="0.0928731"/>
      <pos A="0.00308642" C="0.541807" G="0.272446" T="0.18266"/>
      <pos A="0.18266" C="0.45202" G="0.362233" T="0.00308642"/>
      <pos A="0.00308642" C="0.45202" G="0.45202" T="0.0928731"/>
      <pos A="0.45202" C="0.0928731" G="0.362233" T="0.0928731"/>
      <pos A="0.18266" C="0.0928731" G="0.721381" T="0.00308642"/>
      <pos A="0.362233" C="0.362233" G="0.18266" T="0.0928731"/>
      <pos A="0.0928731" C="0.272446" G="0.541807" T="0.0928731"/>
      <pos A="0.18266" C="0.811167" G="0.00308642" T="0.00308642"/>
      <pos A="0.362233" C="0.45202" G="0.0928731" T="0.0928731"/>
      <pos A="0.18266" C="0.721381" G="0.0928731" T="0.00308642"/>
      <pos A="0.00308642" C="0.45202" G="0.45202" T="0.0928731"/>
      <pos A="0.0928731" C="0.541807" G="0.272446" T="0.0928731"/>
      <pos A="0.541807" C="0.362233" G="0.00308642" T="0.0928731"/>
      <pos A="0.0928731" C="0.900954" G="0.00308642" T="0.00308642"/>
      <pos A="0.00308642" C="0.45202" G="0.541807" T="0.00308642"/>
      <pos A="0.0928731" C="0.272446" G="0.541807" T="0.0928731"/>
      <pos A="0.18266" C="0.721381" G="0.0928731" T="0.00308642"/>
      <pos A="0.272446" C="0.0928731" G="0.45202" T="0.18266"/>
      <pos A="0.362233" C="0.18266" G="0.362233" T="0.0928731"/>
      <pos A="0.00308642" C="0.0928731" G="0.541807" T="0.362233"/>
      <pos A="0.0928731" C="0.272446" G="0.272446" T="0.362233"/>
      <pos A="0.00308642" C="0.631594" G="0.362233" T="0.00308642"/>
      <pos A="0.272446" C="0.362233" G="0.362233" T="0.00308642"/>
      <pos A="0.0928731" C="0.811167" G="0.0928731" T="0.00308642"/>
      <pos A="0.00308642" C="0.18266" G="0.45202" T="0.362233"/>
      <pos A="0.0928731" C="0.0928731" G="0.811167" T="0.00308642"/>
      <pos A="0.00308642" C="0.541807" G="0.45202" T="0.00308642"/>
      <pos A="0.00308642" C="0.721381" G="0.272446" T="0.00308642"/>
    </motif>
    <motif db="0" id="M109" alt="O109" length="40" nsites="8" evalue="1.3e-003">
      <pos A="0.00308642" C="0.567461" G="0.426366" T="0.00308642"/>
      <pos A="0.14418" C="0.00308642" G="0.567461" T="0.285273"/>
      <pos A="0.00308642" C="0.14418" G="0.426366" T="0.426366"/>
      <pos A="0.00308642" C="0.567461" G="0.426366" T="0.00308642"/>
      <pos A="0.14418" C="0.285273" G="0.567461" T="0.00308642"/>
      <pos A="0.285273" C="0.14418" G="0.567461" T="0.00308642"/>
      <pos A="0.567461" C="0.426366" G="0.00308642" T="0.00308642"/>
      <pos A="0.14418" C="0.00308642" G="0.426366" T="0.426366"/>
      <pos A="0.567461" C="0.285273" G="0.14418" T="0.00308642"/>
      <pos A="0.00308642" C="0.426366" G="0.567461" T="0.00308642"/>
      <pos A="0.00308642" C="0.990741" G="0.00308642" T="0.00308642"/>
      <pos A="0.426366" C="0.567461" G="0.00308642" T="0.00308642"/>
      <pos A="0.14418" C="0.708554" G="0.14418" T="0.00308642"/>
      <pos A="0.00308642" C="0.849647" G="0.00308642" T="0.14418"/>
      <pos A="0.00308642" C="0.708554" G="0.285273" T="0.00308642"/>
      <pos A="0.00308642" C="0.990741" G="0.00308642" T="0.00308642"/>
      <pos A="0.14418" C="0.567461" G="0.285273" T="0.00308642"/>
      <pos A="0.00308642" C="0.849647" G="0.14418" T="0.00308642"/>
      <pos A="0.00308642" C="0.567461" G="0.426366" T="0.00308642"/>
      <pos A="0.285273" C="0.708554" G="0.00308642" T="0.00308642"/>
      <pos A="0.426366" C="0.285273" G="0.285273" T="0.00308642"/>
      <pos A="0.00308642" C="0.567461" G="0.426366" T="0.00308642"/>
      <pos A="0.00308642" C="0.00308642" G="0.990741" T="0.00308642"/>
      <pos A="0.00308642" C="0.00308642" G="0.567461" T="0.426366"/>
      <pos A="0.426366" C="0.567461" G="0.00308642" T="0.00308642"/>
      <pos A="0.00308642" C="0.426366" G="0.567461" T="0.00308642"/>
      <pos A="0.00308642" C="0.849647" G="0.14418" T="0.00308642"/>
      <pos A="0.00308642" C="0.426366" G="0.426366" T="0.14418"/>
      <pos A="0.00308642" C="0.14418" G="0.567461" T="0.285273"/>
      <pos A="0.285273" C="0.567461" G="0.00308642" T="0.14418"/>
      <pos A="0.14418" C="0.849647" G="0.00308642" T="0.00308642"/>
      <pos A="0.426366" C="0.426366" G="0.14418" T="0.00308642"/>
      <pos A="0.00308642" C="0.426366" G="0.567461" T="0.00308642"/>
      <pos A="0.426366" C="0.426366" G="0.00308642" T="0.14418"/>
      <pos A="0.00308642" C="0.00308642" G="0.708554" T="0.285273"/>
      <pos A="0.00308642" C="0.708554" G="0.00308642" T="0.285273"/>
      <pos A="0.00308642" C="0.990741" G="0.00308642" T="0.00308642"/>
      <pos A="0.00308642" C="0.990741" G="0.00308642" T="0.00308642"/>
      <pos A="0.285273" C="0.14418" G="0.567461" T="0.00308642"/>
      <pos A="0.00308642" C="0.14418" G="0.708554" T="0.14418"/>
    </motif>
    <motif db="0" id="M11" alt="O11" length="40" nsites="8" evalue="1.3e-003">
      <pos A="0.169012" C="0.334938" G="0.390247" T="0.105802"/>
      <pos A="0.09" C="0.453457" G="0.240123" T="0.21642"/>
      <pos A="0.232222" C="0.295432" G="0.21642" T="0.255926"/>
      <pos A="0.0741975" C="0.492963" G="0.255926" T="0.176914"/>
      <pos A="0.15321" C="0.287531" G="0.287531" T="0.271728"/>
      <pos A="0.208519" C="0.113704" G="0.516667" T="0.161111"/>
      <pos A="0.161111" C="0.334938" G="0.445556" T="0.0583951"/>
      <pos A="0.105802" C="0.548272" G="0.192716" T="0.15321"/>
      <pos A="0.271728" C="0.350741" G="0.319136" T="0.0583951"/>
      <pos A="0.121605" C="0.263827" G="0.287531" T="0.327037"/>
      <pos A="0.15321" C="0.287531" G="0.469259" T="0.09"/>
      <pos A="0.09" C="0.232222" G="0.445556" T="0.232222"/>
      <pos A="0.208519" C="0.34284" G="0.34284" T="0.105802"/>
      <pos A="0.0979012" C="0.453457" G="0.358642" T="0.09"/>
      <pos A="0.176914" C="0.327037" G="0.350741" T="0.145309"/>
      <pos A="0.232222" C="0.224321" G="0.311235" T="0.232222"/>
      <pos A="0.105802" C="0.303333" G="0.34284" T="0.248025"/>
      <pos A="0.248025" C="0.485062" G="0.169012" T="0.0979012"/>
      <pos A="0.27963" C="0.200617" G="0.358642" T="0.161111"/>
      <pos A="0.145309" C="0.358642" G="0.334938" T="0.161111"/>
      <pos A="0.15321" C="0.366543" G="0.295432" T="0.184815"/>
      <pos A="0.366543" C="0.240123" G="0.295432" T="0.0979012"/>
      <pos A="0.311235" C="0.248025" G="0.374444" T="0.0662963"/>
      <pos A="0.21642" C="0.271728" G="0.27963" T="0.232222"/>
      <pos A="0.263827" C="0.248025" G="0.374444" T="0.113704"/>
      <pos A="0.137407" C="0.421852" G="0.192716" T="0.248025"/>
      <pos A="0.0820988" C="0.532469" G="0.200617" T="0.184815"/>
      <pos A="0.0425926" C="0.34284" G="0.334938" T="0.27963"/>
      <pos A="0.121605" C="0.374444" G="0.27963" T="0.224321"/>
      <pos A="0.27963" C="0.47716" G="0.176914" T="0.0662963"/>
      <pos A="0.192716" C="0.374444" G="0.34284" T="0.09"/>
      <pos A="0.21642" C="0.295432" G="0.350741" T="0.137407"/>
      <pos A="0.09" C="0.429753" G="0.374444" T="0.105802"/>
      <pos A="0.192716" C="0.295432" G="0.374444" T="0.137407"/>
      <pos A="0.145309" C="0.34284" G="0.382346" T="0.129506"/>
      <pos A="0.105802" C="0.524568" G="0.21642" T="0.15321"/>
      <pos A="0.0583951" C="0.453457" G="0.27963" T="0.208519"/>
      <pos A="0.295432" C="0.287531" G="0.240123" T="0.176914"/>
      <pos A="0.169012" C="0.263827" G="0.366543" T="0.200617"/>
      <pos A="0.0188889" C="0.382346" G="0.492963" T="0.105802"/>
    </motif>
    <motif db="0" id="M110" alt="O110" length="40" nsites="8" evalue="1.3e-003">
      <pos A="0.285273" C="0.14418" G="0.426366" T="0.14418"/>
      <pos A="0.14418" C="0.00308642" G="0.426366" T="0.426366"/>
      <pos A="0.14418" C="0.426366" G="0.426366" T="0.00308642"/>
      <pos A="0.00308642" C="0.567461" G="0.426366" T="0.00308642"/>
      <pos A="0.285273" C="0.14418" G="0.426366" T="0.14418"/>
      <pos A="0.00308642" C="0.708554" G="0.285273" T="0.00308642"/>
      <pos A="0.426366" C="0.00308642" G="0.14418" T="0.426366"/>
      <pos A="0.00308642" C="0.708554" G="0.14418" T="0.14418"/>
      <pos A="0.00308642" C="0.426366" G="0.426366" T="0.14418"/>
      <pos A="0.14418" C="0.426366" G="0.426366" T="0.00308642"/>
      <pos A="0.14418" C="0.14418" G="0.285273" T="0.426366"/>
      <pos A="0.00308642" C="0.426366" G="0.567461" T="0.00308642"/>
      <pos A="0.14418" C="0.14418" G="0.567461" T="0.14418"/>
      <pos A="0.285273" C="0.285273" G="0.00308642" T="0.426366"/>
      <pos A="0.426366" C="0.426366" G="0.00308642" T="0.14418"/>
      <pos A="0.00308642" C="0.990741" G="0.00308642" T="0.00308642"/>
      <pos A="0.14418" C="0.426366" G="0.426366" T="0.00308642"/>
      <pos A="0.285273" C="0.14418" G="0.426366" T="0.14418"/>
      <pos A="0.00308642" C="0.426366" G="0.567461" T="0.00308642"/>
      <pos A="0.00308642" C="0.567461" G="0.285273" T="0.14418"/>
      <pos A="0.14418" C="0.00308642" G="0.285273" T="0.567461"/>
      <pos A="0.00308642" C="0.708554" G="0.285273" T="0.00308642"/>
      <pos A="0.00308642" C="0.567461" G="0.285273" T="0.14418"/>
      <pos A="0.00308642" C="0.00308642" G="0.708554" T="0.285273"/>
      <pos A="0.00308642" C="0.285273" G="0.426366" T="0.285273"/>
      <pos A="0.00308642" C="0.849647" G="0.14418" T="0.00308642"/>
      <pos A="0.00308642" C="0.14418" G="0.849647" T="0.00308642"/>
      <pos A="0.00308642" C="0.990741" G="0.00308642" T="0.00308642"/>
      <pos A="0.285273" C="0.426366" G="0.285273" T="0.00308642"/>
      <pos A="0.00308642" C="0.567461" G="0.14418" T="0.285273"/>
      <pos A="0.285273" C="0.14418" G="0.426366" T="0.14418"/>
      <pos A="0.00308642" C="0.285273" G="0.567461" T="0.14418"/>
      <pos A="0.00308642" C="0.567461" G="0.285273" T="0.14418"/>
      <pos A="0.00308642" C="0.00308642" G="0.708554" T="0.285273"/>
      <pos A="0.285273" C="0.708554" G="0.00308642" T="0.00308642"/>
      <pos A="0.14418" C="0.00308642" G="0.708554" T="0.14418"/>
      <pos A="0.00308642" C="0.14418" G="0.849647" T="0.00308642"/>
      <pos A="0.00308642" C="0.00308642" G="0.990741" T="0.00308642"/>
      <pos A="0.00308642" C="0.849647" G="0.14418" T="0.00308642"/>
      <pos A="0.00308642" C="0.14418" G="0.567461" T="0.285273"/>
    </motif>
    <motif db="0" id="M111" alt="O111" length="40" nsites="8" evalue="1.3e-003">
      <pos A="0.15321" C="0.169012" G="0.334938" T="0.34284"/>
      <pos A="0.0504938" C="0.453457" G="0.255926" T="0.240123"/>
      <pos A="0.327037" C="0.390247" G="0.113704" T="0.169012"/>
      <pos A="0.176914" C="0.311235" G="0.390247" T="0.121605"/>
      <pos A="0.113704" C="0.406049" G="0.366543" T="0.113704"/>
      <pos A="0.105802" C="0.311235" G="0.390247" T="0.192716"/>
      <pos A="0.161111" C="0.255926" G="0.429753" T="0.15321"/>
      <pos A="0.129506" C="0.421852" G="0.248025" T="0.200617"/>
      <pos A="0.105802" C="0.334938" G="0.406049" T="0.15321"/>
      <pos A="0.21642" C="0.287531" G="0.390247" T="0.105802"/>
      <pos A="0.248025" C="0.350741" G="0.311235" T="0.09"/>
      <pos A="0.145309" C="0.129506" G="0.556173" T="0.169012"/>
      <pos A="0.240123" C="0.232222" G="0.287531" T="0.240123"/>
      <pos A="0.15321" C="0.350741" G="0.303333" T="0.192716"/>
      <pos A="0.169012" C="0.437654" G="0.224321" T="0.169012"/>
      <pos A="0.21642" C="0.413951" G="0.240123" T="0.129506"/>
      <pos A="0.184815" C="0.200617" G="0.492963" T="0.121605"/>
      <pos A="0.255926" C="0.327037" G="0.287531" T="0.129506"/>
      <pos A="0.169012" C="0.390247" G="0.327037" T="0.113704"/>
      <pos A="0.0979012" C="0.500864" G="0.303333" T="0.0979012"/>
      <pos A="0.200617" C="0.271728" G="0.255926" T="0.271728"/>
      <pos A="0.113704" C="0.453457" G="0.248025" T="0.184815"/>
      <pos A="0.176914" C="0.34284" G="0.382346" T="0.0979012"/>
      <pos A="0.200617" C="0.350741" G="0.319136" T="0.129506"/>
      <pos A="0.208519" C="0.303333" G="0.295432" T="0.192716"/>
      <pos A="0.129506" C="0.34284" G="0.350741" T="0.176914"/>
      <pos A="0.224321" C="0.398148" G="0.169012" T="0.208519"/>
      <pos A="0.176914" C="0.319136" G="0.319136" T="0.184815"/>
      <pos A="0.105802" C="0.421852" G="0.295432" T="0.176914"/>
      <pos A="0.287531" C="0.169012" G="0.429753" T="0.113704"/>
      <pos A="0.263827" C="0.374444" G="0.161111" T="0.200617"/>
      <pos A="0.121605" C="0.461358" G="0.255926" T="0.161111"/>
      <pos A="0.0741975" C="0.334938" G="0.398148" T="0.192716"/>
      <pos A="0.295432" C="0.311235" G="0.224321" T="0.169012"/>
      <pos A="0.15321" C="0.508765" G="0.0979012" T="0.240123"/>
      <pos A="0.129506" C="0.398148" G="0.263827" T="0.208519"/>
      <pos A="0.15321" C="0.390247" G="0.413951" T="0.0425926"/>
      <pos A="0.184815" C="0.413951" G="0.311235" T="0.09"/>
      <pos A="0.0662963" C="0.21642" G="0.571975" T="0.145309"/>
      <pos A="0.169012" C="0.516667" G="0.311235" T="0.00308642"/>
    </motif>
    <motif db="0" id="M114" alt="O114" length="40" nsites="8" evalue="1.3e-003">
      <pos A="0.311728" C="0.373457" G="0.0648148" T="0.25"/>
      <pos A="0.188272" C="0.188272" G="0.558642" T="0.0648148"/>
      <pos A="0.0648148" C="0.188272" G="0.435185" T="0.311728"/>
      <pos A="0.0648148" C="0.435185" G="0.373457" T="0.126543"/>
      <pos A="0.311728" C="0.126543" G="0.435185" T="0.126543"/>
      <pos A="0.0648148" C="0.496914" G="0.311728" T="0.126543"/>
      <pos A="0.126543" C="0.435185" G="0.373457" T="0.0648148"/>
      <pos A="0.00308642" C="0.373457" G="0.373457" T="0.25"/>
      <pos A="0.25" C="0.0648148" G="0.25" T="0.435185"/>
      <pos A="0.00308642" C="0.62037" G="0.373457" T="0.00308642"/>
      <pos A="0.0648148" C="0.25" G="0.682099" T="0.00308642"/>
      <pos A="0.188272" C="0.373457" G="0.373457" T="0.0648148"/>
      <pos A="0.311728" C="0.373457" G="0.25" T="0.0648148"/>
      <pos A="0.0648148" C="0.0648148" G="0.496914" T="0.373457"/>
      <pos A="0.0648148" C="0.435185" G="0.435185" T="0.0648148"/>
      <pos A="0.0648148" C="0.311728" G="0.311728" T="0.311728"/>
      <pos A="0.00308642" C="0.682099" G="0.188272" T="0.126543"/>
      <pos A="0.00308642" C="0.435185" G="0.25" T="0.311728"/>
      <pos A="0.126543" C="0.311728" G="0.373457" T="0.188272"/>
      <pos A="0.00308642" C="0.373457" G="0.496914" T="0.126543"/>
      <pos A="0.0648148" C="0.558642" G="0.0648148" T="0.311728"/>
      <pos A="0.0648148" C="0.0648148" G="0.435185" T="0.435185"/>
      <pos A="0.126543" C="0.435185" G="0.311728" T="0.126543"/>
      <pos A="0.00308642" C="0.00308642" G="0.682099" T="0.311728"/>
      <pos A="0.0648148" C="0.188272" G="0.682099" T="0.0648148"/>
      <pos A="0.0648148" C="0.126543" G="0.743827" T="0.0648148"/>
      <pos A="0.126543" C="0.373457" G="0.188272" T="0.311728"/>
      <pos A="0.188272" C="0.126543" G="0.25" T="0.435185"/>
      <pos A="0.25" C="0.496914" G="0.0648148" T="0.188272"/>
      <pos A="0.373457" C="0.0648148" G="0.126543" T="0.435185"/>
      <pos A="0.188272" C="0.188272" G="0.62037" T="0.00308642"/>
      <pos A="0.126543" C="0.373457" G="0.25" T="0.25"/>
      <pos A="0.188272" C="0.496914" G="0.311728" T="0.00308642"/>
      <pos A="0.126543" C="0.25" G="0.558642" T="0.0648148"/>
      <pos A="0.00308642" C="0.435185" G="0.435185" T="0.126543"/>
      <pos A="0.0648148" C="0.435185" G="0.188272" T="0.311728"/>
      <pos A="0.00308642" C="0.435185" G="0.435185" T="0.126543"/>
      <pos A="0.0648148" C="0.496914" G="0.25" T="0.188272"/>
      <pos A="0.126543" C="0.435185" G="0.373457" T="0.0648148"/>
      <pos A="0.188272" C="0.0648148" G="0.496914" T="0.25"/>
    </motif>
    <motif db="0" id="M115" alt="O115" length="40" nsites="8" evalue="1.3e-003">
      <pos A="0.287531" C="0.200617" G="0.232222" T="0.27963"/>
      <pos A="0.09" C="0.437654" G="0.358642" T="0.113704"/>
      <pos A="0.263827" C="0.287531" G="0.327037" T="0.121605"/>
      <pos A="0.27963" C="0.263827" G="0.350741" T="0.105802"/>
      <pos A="0.232222" C="0.311235" G="0.327037" T="0.129506"/>
      <pos A="0.0741975" C="0.200617" G="0.532469" T="0.192716"/>
      <pos A="0.137407" C="0.334938" G="0.382346" T="0.145309"/>
      <pos A="0.184815" C="0.421852" G="0.200617" T="0.192716"/>
      <pos A="0.15321" C="0.303333" G="0.358642" T="0.184815"/>
      <pos A="0.15321" C="0.406049" G="0.34284" T="0.0979012"/>
      <pos A="0.113704" C="0.461358" G="0.350741" T="0.0741975"/>
      <pos A="0.113704" C="0.350741" G="0.34284" T="0.192716"/>
      <pos A="0.121605" C="0.406049" G="0.303333" T="0.169012"/>
      <pos A="0.129506" C="0.208519" G="0.429753" T="0.232222"/>
      <pos A="0.113704" C="0.469259" G="0.208519" T="0.208519"/>
      <pos A="0.248025" C="0.350741" G="0.319136" T="0.0820988"/>
      <pos A="0.27963" C="0.271728" G="0.27963" T="0.169012"/>
      <pos A="0.255926" C="0.382346" G="0.184815" T="0.176914"/>
      <pos A="0.224321" C="0.406049" G="0.271728" T="0.0979012"/>
      <pos A="0.15321" C="0.445556" G="0.27963" T="0.121605"/>
      <pos A="0.0741975" C="0.350741" G="0.398148" T="0.176914"/>
      <pos A="0.192716" C="0.192716" G="0.271728" T="0.34284"/>
      <pos A="0.145309" C="0.271728" G="0.398148" T="0.184815"/>
      <pos A="0.200617" C="0.334938" G="0.303333" T="0.161111"/>
      <pos A="0.240123" C="0.287531" G="0.327037" T="0.145309"/>
      <pos A="0.105802" C="0.327037" G="0.327037" T="0.240123"/>
      <pos A="0.232222" C="0.287531" G="0.437654" T="0.0425926"/>
      <pos A="0.105802" C="0.382346" G="0.34284" T="0.169012"/>
      <pos A="0.113704" C="0.319136" G="0.429753" T="0.137407"/>
      <pos A="0.319136" C="0.255926" G="0.287531" T="0.137407"/>
      <pos A="0.200617" C="0.382346" G="0.263827" T="0.15321"/>
      <pos A="0.161111" C="0.406049" G="0.224321" T="0.208519"/>
      <pos A="0.248025" C="0.374444" G="0.232222" T="0.145309"/>
      <pos A="0.137407" C="0.200617" G="0.532469" T="0.129506"/>
      <pos A="0.255926" C="0.461358" G="0.224321" T="0.0583951"/>
      <pos A="0.208519" C="0.176914" G="0.303333" T="0.311235"/>
      <pos A="0.0820988" C="0.682593" G="0.0820988" T="0.15321"/>
      <pos A="0.15321" C="0.445556" G="0.350741" T="0.0504938"/>
      <pos A="0.137407" C="0.255926" G="0.350741" T="0.255926"/>
      <pos A="0.0741975" C="0.255926" G="0.571975" T="0.0979012"/>
    </motif>
    <motif db="0" id="M116" alt="O116" length="40" nsites="8" evalue="1.3e-003">
      <pos A="0.00308642" C="0.990741" G="0.00308642" T="0.00308642"/>
      <pos A="0.990741" C="0.00308642" G="0.00308642" T="0.00308642"/>
      <pos A="0.00308642" C="0.990741" G="0.00308642" T="0.00308642"/>
      <pos A="0.00308642" C="0.00308642" G="0.990741" T="0.00308642"/>
      <pos A="0.00308642" C="0.00308642" G="0.990741" T="0.00308642"/>
      <pos A="0.00308642" C="0.00308642" G="0.990741" T="0.00308642"/>
      <pos A="0.00308642" C="0.990741" G="0.00308642" T="0.00308642"/>
      <pos A="0.00308642" C="0.00308642" G="0.990741" T="0.00308642"/>
      <pos A="0.990741" C="0.00308642" G="0.00308642" T="0.00308642"/>
      <pos A="0.00308642" C="0.00308642" G="0.990741" T="0.00308642"/>
      <pos A="0.00308642" C="0.00308642" G="0.990741" T="0.00308642"/>
      <pos A="0.00308642" C="0.00308642" G="0.990741" T="0.00308642"/>
      <pos A="0.00308642" C="0.00308642" G="0.990741" T="0.00308642"/>
      <pos A="0.00308642" C="0.00308642" G="0.00308642" T="0.990741"/>
      <pos A="0.00308642" C="0.990741" G="0.00308642" T="0.00308642"/>
      <pos A="0.00308642" C="0.00308642" G="0.990741" T="0.00308642"/>
      <pos A="0.00308642" C="0.990741" G="0.00308642" T="0.00308642"/>
      <pos A="0.00308642" C="0.00308642" G="0.990741" T="0.00308642"/>
      <pos A="0.00308642" C="0.990741" G="0.00308642" T="0.00308642"/>
      <pos A="0.00308642" C="0.00308642" G="0.00308642" T="0.990741"/>
      <pos A="0.00308642" C="0.990741" G="0.00308642" T="0.00308642"/>
      <pos A="0.00308642" C="0.00308642" G="0.990741" T="0.00308642"/>
      <pos A="0.990741" C="0.00308642" G="0.00308642" T="0.00308642"/>
      <pos A="0.00308642" C="0.990741" G="0.00308642" T="0.00308642"/>
      <pos A="0.00308642" C="0.00308642" G="0.00308642" T="0.990741"/>
      <pos A="0.00308642" C="0.990741" G="0.00308642" T="0.00308642"/>
      <pos A="0.00308642" C="0.990741" G="0.00308642" T="0.00308642"/>
      <pos A="0.990741" C="0.00308642" G="0.00308642" T="0.00308642"/>
      <pos A="0.990741" C="0.00308642" G="0.00308642" T="0.00308642"/>
      <pos A="0.00308642" C="0.00308642" G="0.990741" T="0.00308642"/>
      <pos A="0.00308642" C="0.990741" G="0.00308642" T="0.00308642"/>
      <pos A="0.00308642" C="0.990741" G="0.00308642" T="0.00308642"/>
      <pos A="0.00308642" C="0.00308642" G="0.990741" T="0.00308642"/>
      <pos A="0.00308642" C="0.00308642" G="0.990741" T="0.00308642"/>
      <pos A="0.00308642" C="0.00308642" G="0.990741" T="0.00308642"/>
      <pos A="0.00308642" C="0.00308642" G="0.00308642" T="0.990741"/>
      <pos A="0.00308642" C="0.00308642" G="0.00308642" T="0.990741"/>
      <pos A="0.00308642" C="0.990741" G="0.00308642" T="0.00308642"/>
      <pos A="0.00308642" C="0.990741" G="0.00308642" T="0.00308642"/>
      <pos A="0.990741" C="0.00308642" G="0.00308642" T="0.00308642"/>
    </motif>
    <motif db="0" id="M117" alt="O117" length="40" nsites="8" evalue="1.3e-003">
      <pos A="0.240123" C="0.295432" G="0.374444" T="0.09"/>
      <pos A="0.240123" C="0.192716" G="0.319136" T="0.248025"/>
      <pos A="0.129506" C="0.47716" G="0.263827" T="0.129506"/>
      <pos A="0.137407" C="0.15321" G="0.508765" T="0.200617"/>
      <pos A="0.240123" C="0.445556" G="0.0504938" T="0.263827"/>
      <pos A="0.0741975" C="0.192716" G="0.469259" T="0.263827"/>
      <pos A="0.192716" C="0.303333" G="0.445556" T="0.0583951"/>
      <pos A="0.240123" C="0.224321" G="0.350741" T="0.184815"/>
      <pos A="0.161111" C="0.492963" G="0.271728" T="0.0741975"/>
      <pos A="0.21642" C="0.27963" G="0.350741" T="0.15321"/>
      <pos A="0.0583951" C="0.47716" G="0.350741" T="0.113704"/>
      <pos A="0.121605" C="0.492963" G="0.184815" T="0.200617"/>
      <pos A="0.200617" C="0.240123" G="0.413951" T="0.145309"/>
      <pos A="0.200617" C="0.445556" G="0.208519" T="0.145309"/>
      <pos A="0.192716" C="0.413951" G="0.240123" T="0.15321"/>
      <pos A="0.105802" C="0.429753" G="0.271728" T="0.192716"/>
      <pos A="0.263827" C="0.350741" G="0.287531" T="0.0979012"/>
      <pos A="0.161111" C="0.240123" G="0.516667" T="0.0820988"/>
      <pos A="0.311235" C="0.208519" G="0.295432" T="0.184815"/>
      <pos A="0.319136" C="0.248025" G="0.334938" T="0.0979012"/>
      <pos A="0.0820988" C="0.406049" G="0.34284" T="0.169012"/>
      <pos A="0.271728" C="0.287531" G="0.248025" T="0.192716"/>
      <pos A="0.169012" C="0.184815" G="0.437654" T="0.208519"/>
      <pos A="0.09" C="0.271728" G="0.429753" T="0.208519"/>
      <pos A="0.105802" C="0.34284" G="0.34284" T="0.208519"/>
      <pos A="0.137407" C="0.485062" G="0.21642" T="0.161111"/>
      <pos A="0.129506" C="0.382346" G="0.34284" T="0.145309"/>
      <pos A="0.27963" C="0.516667" G="0.15321" T="0.0504938"/>
      <pos A="0.15321" C="0.327037" G="0.358642" T="0.161111"/>
      <pos A="0.0820988" C="0.248025" G="0.492963" T="0.176914"/>
      <pos A="0.200617" C="0.564074" G="0.129506" T="0.105802"/>
      <pos A="0.09" C="0.390247" G="0.34284" T="0.176914"/>
      <pos A="0.271728" C="0.421852" G="0.129506" T="0.176914"/>
      <pos A="0.21642" C="0.319136" G="0.27963" T="0.184815"/>
      <pos A="0.184815" C="0.382346" G="0.295432" T="0.137407"/>
      <pos A="0.224321" C="0.295432" G="0.311235" T="0.169012"/>
      <pos A="0.15321" C="0.311235" G="0.406049" T="0.129506"/>
      <pos A="0.161111" C="0.287531" G="0.327037" T="0.224321"/>
      <pos A="0.200617" C="0.358642" G="0.263827" T="0.176914"/>
      <pos A="0.129506" C="0.287531" G="0.500864" T="0.0820988"/>
    </motif>
    <motif db="0" id="M118" alt="O118" length="40" nsites="8" evalue="1.3e-003">
      <pos A="0.0820988" C="0.492963" G="0.350741" T="0.0741975"/>
      <pos A="0.192716" C="0.485062" G="0.224321" T="0.0979012"/>
      <pos A="0.169012" C="0.358642" G="0.34284" T="0.129506"/>
      <pos A="0.137407" C="0.224321" G="0.508765" T="0.129506"/>
      <pos A="0.145309" C="0.390247" G="0.271728" T="0.192716"/>
      <pos A="0.224321" C="0.263827" G="0.27963" T="0.232222"/>
      <pos A="0.15321" C="0.27963" G="0.413951" T="0.15321"/>
      <pos A="0.192716" C="0.240123" G="0.327037" T="0.240123"/>
      <pos A="0.200617" C="0.327037" G="0.327037" T="0.145309"/>
      <pos A="0.192716" C="0.374444" G="0.271728" T="0.161111"/>
      <pos A="0.184815" C="0.248025" G="0.374444" T="0.192716"/>
      <pos A="0.137407" C="0.350741" G="0.255926" T="0.255926"/>
      <pos A="0.240123" C="0.255926" G="0.263827" T="0.240123"/>
      <pos A="0.224321" C="0.398148" G="0.232222" T="0.145309"/>
      <pos A="0.21642" C="0.263827" G="0.350741" T="0.169012"/>
      <pos A="0.232222" C="0.161111" G="0.445556" T="0.161111"/>
      <pos A="0.224321" C="0.587778" G="0.121605" T="0.0662963"/>
      <pos A="0.21642" C="0.169012" G="0.358642" T="0.255926"/>
      <pos A="0.113704" C="0.398148" G="0.429753" T="0.0583951"/>
      <pos A="0.0979012" C="0.390247" G="0.374444" T="0.137407"/>
      <pos A="0.192716" C="0.516667" G="0.169012" T="0.121605"/>
      <pos A="0.15321" C="0.224321" G="0.334938" T="0.287531"/>
      <pos A="0.208519" C="0.500864" G="0.184815" T="0.105802"/>
      <pos A="0.15321" C="0.303333" G="0.421852" T="0.121605"/>
      <pos A="0.0504938" C="0.453457" G="0.374444" T="0.121605"/>
      <pos A="0.263827" C="0.263827" G="0.287531" T="0.184815"/>
      <pos A="0.0741975" C="0.398148" G="0.27963" T="0.248025"/>
      <pos A="0.0583951" C="0.461358" G="0.319136" T="0.161111"/>
      <pos A="0.169012" C="0.437654" G="0.255926" T="0.137407"/>
      <pos A="0.263827" C="0.15321" G="0.453457" T="0.129506"/>
      <pos A="0.137407" C="0.319136" G="0.445556" T="0.0979012"/>
      <pos A="0.129506" C="0.398148" G="0.350741" T="0.121605"/>
      <pos A="0.21642" C="0.240123" G="0.271728" T="0.271728"/>
      <pos A="0.27963" C="0.350741" G="0.271728" T="0.0979012"/>
      <pos A="0.15321" C="0.398148" G="0.374444" T="0.0741975"/>
      <pos A="0.145309" C="0.548272" G="0.105802" T="0.200617"/>
      <pos A="0.169012" C="0.398148" G="0.319136" T="0.113704"/>
      <pos A="0.15321" C="0.200617" G="0.508765" T="0.137407"/>
      <pos A="0.105802" C="0.374444" G="0.255926" T="0.263827"/>
      <pos A="0.184815" C="0.398148" G="0.327037" T="0.09"/>
    </motif>
    <motif db="0" id="M119" alt="O119" length="40" nsites="8" evalue="1.3e-003">
      <pos A="0.200617" C="0.303333" G="0.295432" T="0.200617"/>
      <pos A="0.27963" C="0.287531" G="0.358642" T="0.0741975"/>
      <pos A="0.09" C="0.295432" G="0.453457" T="0.161111"/>
      <pos A="0.0267901" C="0.390247" G="0.295432" T="0.287531"/>
      <pos A="0.15321" C="0.295432" G="0.263827" T="0.287531"/>
      <pos A="0.169012" C="0.445556" G="0.27963" T="0.105802"/>
      <pos A="0.319136" C="0.271728" G="0.21642" T="0.192716"/>
      <pos A="0.09" C="0.224321" G="0.500864" T="0.184815"/>
      <pos A="0.263827" C="0.161111" G="0.500864" T="0.0741975"/>
      <pos A="0.0979012" C="0.358642" G="0.429753" T="0.113704"/>
      <pos A="0.208519" C="0.15321" G="0.564074" T="0.0741975"/>
      <pos A="0.224321" C="0.287531" G="0.295432" T="0.192716"/>
      <pos A="0.240123" C="0.390247" G="0.176914" T="0.192716"/>
      <pos A="0.121605" C="0.485062" G="0.224321" T="0.169012"/>
      <pos A="0.15321" C="0.366543" G="0.303333" T="0.176914"/>
      <pos A="0.271728" C="0.208519" G="0.334938" T="0.184815"/>
      <pos A="0.176914" C="0.366543" G="0.303333" T="0.15321"/>
      <pos A="0.169012" C="0.485062" G="0.263827" T="0.0820988"/>
      <pos A="0.184815" C="0.311235" G="0.319136" T="0.184815"/>
      <pos A="0.145309" C="0.54037" G="0.255926" T="0.0583951"/>
      <pos A="0.232222" C="0.327037" G="0.255926" T="0.184815"/>
      <pos A="0.0583951" C="0.319136" G="0.366543" T="0.255926"/>
      <pos A="0.255926" C="0.366543" G="0.263827" T="0.113704"/>
      <pos A="0.145309" C="0.532469" G="0.137407" T="0.184815"/>
      <pos A="0.161111" C="0.311235" G="0.295432" T="0.232222"/>
      <pos A="0.287531" C="0.27963" G="0.263827" T="0.169012"/>
      <pos A="0.169012" C="0.295432" G="0.319136" T="0.21642"/>
      <pos A="0.169012" C="0.145309" G="0.564074" T="0.121605"/>
      <pos A="0.15321" C="0.287531" G="0.47716" T="0.0820988"/>
      <pos A="0.129506" C="0.429753" G="0.311235" T="0.129506"/>
      <pos A="0.137407" C="0.263827" G="0.437654" T="0.161111"/>
      <pos A="0.224321" C="0.334938" G="0.334938" T="0.105802"/>
      <pos A="0.184815" C="0.453457" G="0.208519" T="0.15321"/>
      <pos A="0.105802" C="0.200617" G="0.492963" T="0.200617"/>
      <pos A="0.145309" C="0.390247" G="0.319136" T="0.145309"/>
      <pos A="0.0820988" C="0.571975" G="0.224321" T="0.121605"/>
      <pos A="0.208519" C="0.208519" G="0.374444" T="0.208519"/>
      <pos A="0.129506" C="0.461358" G="0.303333" T="0.105802"/>
      <pos A="0.271728" C="0.492963" G="0.145309" T="0.09"/>
      <pos A="0.200617" C="0.295432" G="0.248025" T="0.255926"/>
    </motif>
    <motif db="0" id="M12" alt="O12" length="40" nsites="8" evalue="1.3e-003">
      <pos A="0.00308642" C="0.442043" G="0.00308642" T="0.551784"/>
      <pos A="0.00308642" C="0.332304" G="0.661523" T="0.00308642"/>
      <pos A="0.332304" C="0.112826" G="0.551784" T="0.00308642"/>
      <pos A="0.112826" C="0.00308642" G="0.661523" T="0.222565"/>
      <pos A="0.112826" C="0.661523" G="0.222565" T="0.00308642"/>
      <pos A="0.222565" C="0.332304" G="0.112826" T="0.332304"/>
      <pos A="0.00308642" C="0.332304" G="0.551784" T="0.112826"/>
      <pos A="0.00308642" C="0.332304" G="0.222565" T="0.442043"/>
      <pos A="0.332304" C="0.332304" G="0.332304" T="0.00308642"/>
      <pos A="0.112826" C="0.551784" G="0.332304" T="0.00308642"/>
      <pos A="0.00308642" C="0.112826" G="0.881001" T="0.00308642"/>
      <pos A="0.222565" C="0.112826" G="0.551784" T="0.112826"/>
      <pos A="0.112826" C="0.332304" G="0.332304" T="0.222565"/>
      <pos A="0.00308642" C="0.332304" G="0.332304" T="0.332304"/>
      <pos A="0.112826" C="0.222565" G="0.222565" T="0.442043"/>
      <pos A="0.00308642" C="0.661523" G="0.332304" T="0.00308642"/>
      <pos A="0.112826" C="0.551784" G="0.112826" T="0.222565"/>
      <pos A="0.442043" C="0.442043" G="0.112826" T="0.00308642"/>
      <pos A="0.112826" C="0.332304" G="0.332304" T="0.222565"/>
      <pos A="0.112826" C="0.222565" G="0.551784" T="0.112826"/>
      <pos A="0.112826" C="0.222565" G="0.661523" T="0.00308642"/>
      <pos A="0.222565" C="0.112826" G="0.661523" T="0.00308642"/>
      <pos A="0.00308642" C="0.551784" G="0.442043" T="0.00308642"/>
      <pos A="0.222565" C="0.551784" G="0.222565" T="0.00308642"/>
      <pos A="0.332304" C="0.222565" G="0.112826" T="0.332304"/>
      <pos A="0.00308642" C="0.332304" G="0.661523" T="0.00308642"/>
      <pos A="0.00308642" C="0.661523" G="0.222565" T="0.112826"/>
      <pos A="0.00308642" C="0.222565" G="0.661523" T="0.112826"/>
      <pos A="0.222565" C="0.442043" G="0.112826" T="0.222565"/>
      <pos A="0.332304" C="0.222565" G="0.442043" T="0.00308642"/>
      <pos A="0.00308642" C="0.222565" G="0.661523" T="0.112826"/>
      <pos A="0.00308642" C="0.881001" G="0.112826" T="0.00308642"/>
      <pos A="0.442043" C="0.00308642" G="0.112826" T="0.442043"/>
      <pos A="0.332304" C="0.442043" G="0.222565" T="0.00308642"/>
      <pos A="0.112826" C="0.112826" G="0.551784" T="0.222565"/>
      <pos A="0.222565" C="0.332304" G="0.442043" T="0.00308642"/>
      <pos A="0.112826" C="0.661523" G="0.222565" T="0.00308642"/>
      <pos A="0.00308642" C="0.771262" G="0.222565" T="0.00308642"/>
      <pos A="0.222565" C="0.332304" G="0.332304" T="0.112826"/>
      <pos A="0.00308642" C="0.112826" G="0.881001" T="0.00308642"/>
    </motif>
    <motif db="0" id="M120" alt="O120" length="40" nsites="8" evalue="1.3e-003">
      <pos A="0.200617" C="0.447531" G="0.126543" T="0.225309"/>
      <pos A="0.0277778" C="0.299383" G="0.447531" T="0.225309"/>
      <pos A="0.200617" C="0.274691" G="0.225309" T="0.299383"/>
      <pos A="0.126543" C="0.299383" G="0.373457" T="0.200617"/>
      <pos A="0.175926" C="0.151235" G="0.348765" T="0.324074"/>
      <pos A="0.00308642" C="0.348765" G="0.570988" T="0.0771605"/>
      <pos A="0.175926" C="0.101852" G="0.472222" T="0.25"/>
      <pos A="0.200617" C="0.546296" G="0.25" T="0.00308642"/>
      <pos A="0.25" C="0.398148" G="0.25" T="0.101852"/>
      <pos A="0.126543" C="0.274691" G="0.42284" T="0.175926"/>
      <pos A="0.00308642" C="0.299383" G="0.42284" T="0.274691"/>
      <pos A="0.175926" C="0.101852" G="0.570988" T="0.151235"/>
      <pos A="0.126543" C="0.42284" G="0.324074" T="0.126543"/>
      <pos A="0.225309" C="0.496914" G="0.0277778" T="0.25"/>
      <pos A="0.00308642" C="0.299383" G="0.472222" T="0.225309"/>
      <pos A="0.200617" C="0.398148" G="0.299383" T="0.101852"/>
      <pos A="0.151235" C="0.373457" G="0.398148" T="0.0771605"/>
      <pos A="0.348765" C="0.101852" G="0.496914" T="0.0524691"/>
      <pos A="0.25" C="0.101852" G="0.570988" T="0.0771605"/>
      <pos A="0.25" C="0.274691" G="0.348765" T="0.126543"/>
      <pos A="0.0771605" C="0.373457" G="0.546296" T="0.00308642"/>
      <pos A="0.175926" C="0.447531" G="0.126543" T="0.25"/>
      <pos A="0.274691" C="0.175926" G="0.496914" T="0.0524691"/>
      <pos A="0.0771605" C="0.472222" G="0.324074" T="0.126543"/>
      <pos A="0.0524691" C="0.324074" G="0.398148" T="0.225309"/>
      <pos A="0.151235" C="0.42284" G="0.299383" T="0.126543"/>
      <pos A="0.200617" C="0.521605" G="0.101852" T="0.175926"/>
      <pos A="0.151235" C="0.496914" G="0.274691" T="0.0771605"/>
      <pos A="0.126543" C="0.299383" G="0.348765" T="0.225309"/>
      <pos A="0.0524691" C="0.299383" G="0.595679" T="0.0524691"/>
      <pos A="0.225309" C="0.324074" G="0.42284" T="0.0277778"/>
      <pos A="0.225309" C="0.324074" G="0.151235" T="0.299383"/>
      <pos A="0.25" C="0.570988" G="0.0771605" T="0.101852"/>
      <pos A="0.175926" C="0.225309" G="0.546296" T="0.0524691"/>
      <pos A="0.200617" C="0.0771605" G="0.645062" T="0.0771605"/>
      <pos A="0.0771605" C="0.200617" G="0.595679" T="0.126543"/>
      <pos A="0.398148" C="0.175926" G="0.299383" T="0.126543"/>
      <pos A="0.200617" C="0.274691" G="0.496914" T="0.0277778"/>
      <pos A="0.274691" C="0.373457" G="0.25" T="0.101852"/>
      <pos A="0.101852" C="0.225309" G="0.570988" T="0.101852"/>
    </motif>
    <motif db="0" id="M121" alt="O121" length="40" nsites="8" evalue="1.3e-003">
      <pos A="0.128788" C="0.371212" G="0.371212" T="0.128788"/>
      <pos A="0.101852" C="0.398148" G="0.434063" T="0.0659368"/>
      <pos A="0.164702" C="0.308361" G="0.425084" T="0.101852"/>
      <pos A="0.272446" C="0.146746" G="0.469977" T="0.110831"/>
      <pos A="0.191639" C="0.236532" G="0.425084" T="0.146746"/>
      <pos A="0.164702" C="0.541807" G="0.191639" T="0.101852"/>
      <pos A="0.101852" C="0.263468" G="0.52385" T="0.110831"/>
      <pos A="0.101852" C="0.407127" G="0.371212" T="0.119809"/>
      <pos A="0.164702" C="0.299383" G="0.218575" T="0.31734"/>
      <pos A="0.119809" C="0.45202" G="0.31734" T="0.110831"/>
      <pos A="0.290404" C="0.371212" G="0.173681" T="0.164702"/>
      <pos A="0.0928731" C="0.344277" G="0.425084" T="0.137767"/>
      <pos A="0.0659368" C="0.487935" G="0.281425" T="0.164702"/>
      <pos A="0.146746" C="0.335298" G="0.434063" T="0.0838943"/>
      <pos A="0.164702" C="0.335298" G="0.155723" T="0.344277"/>
      <pos A="0.128788" C="0.434063" G="0.236532" T="0.200617"/>
      <pos A="0.0390015" C="0.685466" G="0.200617" T="0.0749156"/>
      <pos A="0.281425" C="0.335298" G="0.272446" T="0.110831"/>
      <pos A="0.164702" C="0.326319" G="0.380191" T="0.128788"/>
      <pos A="0.245511" C="0.173681" G="0.478956" T="0.101852"/>
      <pos A="0.31734" C="0.299383" G="0.335298" T="0.0479802"/>
      <pos A="0.155723" C="0.505892" G="0.254489" T="0.0838943"/>
      <pos A="0.263468" C="0.281425" G="0.335298" T="0.119809"/>
      <pos A="0.128788" C="0.164702" G="0.514871" T="0.191639"/>
      <pos A="0.101852" C="0.245511" G="0.613637" T="0.0390015"/>
      <pos A="0.254489" C="0.236532" G="0.362233" T="0.146746"/>
      <pos A="0.0928731" C="0.45202" G="0.164702" T="0.290404"/>
      <pos A="0.155723" C="0.434063" G="0.18266" T="0.227554"/>
      <pos A="0.0749156" C="0.487935" G="0.290404" T="0.146746"/>
      <pos A="0.0928731" C="0.371212" G="0.281425" T="0.254489"/>
      <pos A="0.101852" C="0.299383" G="0.505892" T="0.0928731"/>
      <pos A="0.164702" C="0.514871" G="0.236532" T="0.0838943"/>
      <pos A="0.227554" C="0.550785" G="0.173681" T="0.0479802"/>
      <pos A="0.272446" C="0.31734" G="0.254489" T="0.155723"/>
      <pos A="0.101852" C="0.398148" G="0.335298" T="0.164702"/>
      <pos A="0.245511" C="0.434063" G="0.209596" T="0.110831"/>
      <pos A="0.155723" C="0.263468" G="0.416106" T="0.164702"/>
      <pos A="0.0749156" C="0.460999" G="0.326319" T="0.137767"/>
      <pos A="0.137767" C="0.362233" G="0.281425" T="0.218575"/>
      <pos A="0.236532" C="0.218575" G="0.496914" T="0.0479802"/>
    </motif>
    <motif db="0" id="M122" alt="O122" length="40" nsites="8" evalue="1.3e-003">
      <pos A="0.25" C="0.496914" G="0.0383595" T="0.214727"/>
      <pos A="0.00308642" C="0.35582" G="0.320547" T="0.320547"/>
      <pos A="0.391093" C="0.285273" G="0.214727" T="0.108907"/>
      <pos A="0.108907" C="0.0736336" G="0.638007" T="0.179453"/>
      <pos A="0.0383595" C="0.708554" G="0.179453" T="0.0736336"/>
      <pos A="0.35582" C="0.285273" G="0.214727" T="0.14418"/>
      <pos A="0.0736336" C="0.391093" G="0.496914" T="0.0383595"/>
      <pos A="0.14418" C="0.602734" G="0.179453" T="0.0736336"/>
      <pos A="0.108907" C="0.214727" G="0.602734" T="0.0736336"/>
      <pos A="0.14418" C="0.285273" G="0.532187" T="0.0383595"/>
      <pos A="0.14418" C="0.496914" G="0.214727" T="0.14418"/>
      <pos A="0.0383595" C="0.46164" G="0.46164" T="0.0383595"/>
      <pos A="0.108907" C="0.391093" G="0.214727" T="0.285273"/>
      <pos A="0.214727" C="0.426366" G="0.320547" T="0.0383595"/>
      <pos A="0.14418" C="0.108907" G="0.67328" T="0.0736336"/>
      <pos A="0.0383595" C="0.35582" G="0.35582" T="0.25"/>
      <pos A="0.00308642" C="0.320547" G="0.35582" T="0.320547"/>
      <pos A="0.179453" C="0.25" G="0.46164" T="0.108907"/>
      <pos A="0.285273" C="0.285273" G="0.426366" T="0.00308642"/>
      <pos A="0.00308642" C="0.46164" G="0.25" T="0.285273"/>
      <pos A="0.108907" C="0.214727" G="0.496914" T="0.179453"/>
      <pos A="0.0736336" C="0.67328" G="0.108907" T="0.14418"/>
      <pos A="0.14418" C="0.108907" G="0.320547" T="0.426366"/>
      <pos A="0.0383595" C="0.638007" G="0.14418" T="0.179453"/>
      <pos A="0.179453" C="0.532187" G="0.0383595" T="0.25"/>
      <pos A="0.108907" C="0.46164" G="0.25" T="0.179453"/>
      <pos A="0.179453" C="0.320547" G="0.426366" T="0.0736336"/>
      <pos A="0.25" C="0.320547" G="0.320547" T="0.108907"/>
      <pos A="0.214727" C="0.320547" G="0.391093" T="0.0736336"/>
      <pos A="0.320547" C="0.320547" G="0.285273" T="0.0736336"/>
      <pos A="0.0736336" C="0.638007" G="0.285273" T="0.00308642"/>
      <pos A="0.179453" C="0.214727" G="0.426366" T="0.179453"/>
      <pos A="0.0736336" C="0.426366" G="0.320547" T="0.179453"/>
      <pos A="0.14418" C="0.426366" G="0.179453" T="0.25"/>
      <pos A="0.14418" C="0.35582" G="0.25" T="0.25"/>
      <pos A="0.25" C="0.496914" G="0.214727" T="0.0383595"/>
      <pos A="0.00308642" C="0.496914" G="0.35582" T="0.14418"/>
      <pos A="0.108907" C="0.320547" G="0.46164" T="0.108907"/>
      <pos A="0.0383595" C="0.320547" G="0.496914" T="0.14418"/>
      <pos A="0.567461" C="0.14418" G="0.214727" T="0.0736336"/>
    </motif>
    <motif db="0" id="M123" alt="O123" length="40" nsites="8" evalue="1.3e-003">
      <pos A="0.79321" C="0.00308642" G="0.200617" T="0.00308642"/>
      <pos A="0.00308642" C="0.398148" G="0.595679" T="0.00308642"/>
      <pos A="0.200617" C="0.398148" G="0.00308642" T="0.398148"/>
      <pos A="0.200617" C="0.00308642" G="0.595679" T="0.200617"/>
      <pos A="0.00308642" C="0.595679" G="0.200617" T="0.200617"/>
      <pos A="0.00308642" C="0.398148" G="0.595679" T="0.00308642"/>
      <pos A="0.00308642" C="0.200617" G="0.79321" T="0.00308642"/>
      <pos A="0.00308642" C="0.398148" G="0.00308642" T="0.595679"/>
      <pos A="0.200617" C="0.200617" G="0.398148" T="0.200617"/>
      <pos A="0.398148" C="0.398148" G="0.200617" T="0.00308642"/>
      <pos A="0.00308642" C="0.200617" G="0.79321" T="0.00308642"/>
      <pos A="0.00308642" C="0.00308642" G="0.595679" T="0.398148"/>
      <pos A="0.00308642" C="0.398148" G="0.398148" T="0.200617"/>
      <pos A="0.00308642" C="0.200617" G="0.595679" T="0.200617"/>
      <pos A="0.398148" C="0.200617" G="0.200617" T="0.200617"/>
      <pos A="0.200617" C="0.200617" G="0.200617" T="0.398148"/>
      <pos A="0.200617" C="0.79321" G="0.00308642" T="0.00308642"/>
      <pos A="0.00308642" C="0.595679" G="0.398148" T="0.00308642"/>
      <pos A="0.200617" C="0.00308642" G="0.595679" T="0.200617"/>
      <pos A="0.398148" C="0.398148" G="0.200617" T="0.00308642"/>
      <pos A="0.595679" C="0.200617" G="0.200617" T="0.00308642"/>
      <pos A="0.00308642" C="0.00308642" G="0.990741" T="0.00308642"/>
      <pos A="0.398148" C="0.200617" G="0.200617" T="0.200617"/>
      <pos A="0.00308642" C="0.00308642" G="0.595679" T="0.398148"/>
      <pos A="0.00308642" C="0.595679" G="0.00308642" T="0.398148"/>
      <pos A="0.00308642" C="0.00308642" G="0.990741" T="0.00308642"/>
      <pos A="0.00308642" C="0.398148" G="0.398148" T="0.200617"/>
      <pos A="0.00308642" C="0.398148" G="0.200617" T="0.398148"/>
      <pos A="0.00308642" C="0.79321" G="0.200617" T="0.00308642"/>
      <pos A="0.200617" C="0.79321" G="0.00308642" T="0.00308642"/>
      <pos A="0.00308642" C="0.398148" G="0.200617" T="0.398148"/>
      <pos A="0.00308642" C="0.200617" G="0.200617" T="0.595679"/>
      <pos A="0.398148" C="0.00308642" G="0.200617" T="0.398148"/>
      <pos A="0.00308642" C="0.79321" G="0.200617" T="0.00308642"/>
      <pos A="0.00308642" C="0.79321" G="0.200617" T="0.00308642"/>
      <pos A="0.595679" C="0.00308642" G="0.00308642" T="0.398148"/>
      <pos A="0.00308642" C="0.398148" G="0.398148" T="0.200617"/>
      <pos A="0.200617" C="0.200617" G="0.00308642" T="0.595679"/>
      <pos A="0.00308642" C="0.79321" G="0.200617" T="0.00308642"/>
      <pos A="0.00308642" C="0.00308642" G="0.990741" T="0.00308642"/>
    </motif>
    <motif db="0" id="M124" alt="O124" length="40" nsites="8" evalue="1.3e-003">
      <pos A="0.176914" C="0.382346" G="0.319136" T="0.121605"/>
      <pos A="0.263827" C="0.319136" G="0.169012" T="0.248025"/>
      <pos A="0.137407" C="0.271728" G="0.469259" T="0.121605"/>
      <pos A="0.121605" C="0.358642" G="0.303333" T="0.21642"/>
      <pos A="0.113704" C="0.240123" G="0.398148" T="0.248025"/>
      <pos A="0.21642" C="0.248025" G="0.382346" T="0.15321"/>
      <pos A="0.232222" C="0.240123" G="0.437654" T="0.09"/>
      <pos A="0.161111" C="0.374444" G="0.398148" T="0.0662963"/>
      <pos A="0.15321" C="0.295432" G="0.469259" T="0.0820988"/>
      <pos A="0.176914" C="0.524568" G="0.161111" T="0.137407"/>
      <pos A="0.0662963" C="0.311235" G="0.413951" T="0.208519"/>
      <pos A="0.295432" C="0.184815" G="0.311235" T="0.208519"/>
      <pos A="0.15321" C="0.319136" G="0.334938" T="0.192716"/>
      <pos A="0.240123" C="0.303333" G="0.334938" T="0.121605"/>
      <pos A="0.263827" C="0.27963" G="0.390247" T="0.0662963"/>
      <pos A="0.21642" C="0.350741" G="0.232222" T="0.200617"/>
      <pos A="0.263827" C="0.453457" G="0.192716" T="0.09"/>
      <pos A="0.176914" C="0.390247" G="0.319136" T="0.113704"/>
      <pos A="0.0662963" C="0.445556" G="0.303333" T="0.184815"/>
      <pos A="0.200617" C="0.350741" G="0.255926" T="0.192716"/>
      <pos A="0.145309" C="0.508765" G="0.192716" T="0.15321"/>
      <pos A="0.184815" C="0.240123" G="0.271728" T="0.303333"/>
      <pos A="0.105802" C="0.303333" G="0.492963" T="0.0979012"/>
      <pos A="0.113704" C="0.319136" G="0.287531" T="0.27963"/>
      <pos A="0.105802" C="0.445556" G="0.263827" T="0.184815"/>
      <pos A="0.184815" C="0.295432" G="0.398148" T="0.121605"/>
      <pos A="0.192716" C="0.248025" G="0.311235" T="0.248025"/>
      <pos A="0.129506" C="0.643086" G="0.105802" T="0.121605"/>
      <pos A="0.15321" C="0.334938" G="0.287531" T="0.224321"/>
      <pos A="0.129506" C="0.358642" G="0.413951" T="0.0979012"/>
      <pos A="0.271728" C="0.224321" G="0.421852" T="0.0820988"/>
      <pos A="0.271728" C="0.248025" G="0.232222" T="0.248025"/>
      <pos A="0.240123" C="0.334938" G="0.374444" T="0.0504938"/>
      <pos A="0.176914" C="0.27963" G="0.406049" T="0.137407"/>
      <pos A="0.240123" C="0.240123" G="0.334938" T="0.184815"/>
      <pos A="0.0979012" C="0.232222" G="0.524568" T="0.145309"/>
      <pos A="0.145309" C="0.327037" G="0.366543" T="0.161111"/>
      <pos A="0.295432" C="0.295432" G="0.271728" T="0.137407"/>
      <pos A="0.121605" C="0.627284" G="0.176914" T="0.0741975"/>
      <pos A="0.113704" C="0.366543" G="0.295432" T="0.224321"/>
    </motif>
    <motif db="0" id="M125" alt="O125" length="40" nsites="8" evalue="1.3e-003">
      <pos A="0.417264" C="0.242035" G="0.226105" T="0.114596"/>
      <pos A="0.130525" C="0.257965" G="0.449124" T="0.162385"/>
      <pos A="0.050876" C="0.417264" G="0.401334" T="0.130525"/>
      <pos A="0.114596" C="0.273895" G="0.401334" T="0.210175"/>
      <pos A="0.178315" C="0.401334" G="0.242035" T="0.178315"/>
      <pos A="0.178315" C="0.210175" G="0.401334" T="0.210175"/>
      <pos A="0.050876" C="0.353545" G="0.353545" T="0.242035"/>
      <pos A="0.0349462" C="0.369475" G="0.480984" T="0.114596"/>
      <pos A="0.226105" C="0.257965" G="0.369475" T="0.146455"/>
      <pos A="0.050876" C="0.369475" G="0.369475" T="0.210175"/>
      <pos A="0.162385" C="0.226105" G="0.480984" T="0.130525"/>
      <pos A="0.146455" C="0.289825" G="0.465054" T="0.0986657"/>
      <pos A="0.242035" C="0.257965" G="0.289825" T="0.210175"/>
      <pos A="0.0986657" C="0.576563" G="0.257965" T="0.0668059"/>
      <pos A="0.210175" C="0.257965" G="0.305755" T="0.226105"/>
      <pos A="0.114596" C="0.528773" G="0.210175" T="0.146455"/>
      <pos A="0.273895" C="0.417264" G="0.178315" T="0.130525"/>
      <pos A="0.257965" C="0.210175" G="0.433194" T="0.0986657"/>
      <pos A="0.321685" C="0.353545" G="0.0827358" T="0.242035"/>
      <pos A="0.0668059" C="0.449124" G="0.417264" T="0.0668059"/>
      <pos A="0.194245" C="0.162385" G="0.385404" T="0.257965"/>
      <pos A="0.130525" C="0.289825" G="0.480984" T="0.0986657"/>
      <pos A="0.226105" C="0.401334" G="0.289825" T="0.0827358"/>
      <pos A="0.178315" C="0.242035" G="0.305755" T="0.273895"/>
      <pos A="0.210175" C="0.480984" G="0.226105" T="0.0827358"/>
      <pos A="0.226105" C="0.0668059" G="0.465054" T="0.242035"/>
      <pos A="0.050876" C="0.162385" G="0.528773" T="0.257965"/>
      <pos A="0.242035" C="0.433194" G="0.194245" T="0.130525"/>
      <pos A="0.194245" C="0.512843" G="0.114596" T="0.178315"/>
      <pos A="0.0827358" C="0.672142" G="0.210175" T="0.0349462"/>
      <pos A="0.226105" C="0.496914" G="0.194245" T="0.0827358"/>
      <pos A="0.242035" C="0.242035" G="0.321685" T="0.194245"/>
      <pos A="0.130525" C="0.305755" G="0.385404" T="0.178315"/>
      <pos A="0.0668059" C="0.369475" G="0.417264" T="0.146455"/>
      <pos A="0.114596" C="0.496914" G="0.337615" T="0.050876"/>
      <pos A="0.0349462" C="0.433194" G="0.305755" T="0.226105"/>
      <pos A="0.257965" C="0.353545" G="0.130525" T="0.257965"/>
      <pos A="0.289825" C="0.417264" G="0.257965" T="0.0349462"/>
      <pos A="0.0190163" C="0.273895" G="0.672142" T="0.0349462"/>
      <pos A="0.114596" C="0.273895" G="0.305755" T="0.305755"/>
    </motif>
    <motif db="0" id="M126" alt="O126" length="40" nsites="8" evalue="1.3e-003">
      <pos A="0.00308642" C="0.25" G="0.579218" T="0.167696"/>
      <pos A="0.167696" C="0.579218" G="0.167696" T="0.0853906"/>
      <pos A="0.25" C="0.00308642" G="0.414609" T="0.332304"/>
      <pos A="0.332304" C="0.25" G="0.332304" T="0.0853906"/>
      <pos A="0.0853906" C="0.414609" G="0.414609" T="0.0853906"/>
      <pos A="0.00308642" C="0.579218" G="0.332304" T="0.0853906"/>
      <pos A="0.332304" C="0.332304" G="0.167696" T="0.167696"/>
      <pos A="0.167696" C="0.0853906" G="0.414609" T="0.332304"/>
      <pos A="0.167696" C="0.167696" G="0.496914" T="0.167696"/>
      <pos A="0.0853906" C="0.414609" G="0.25" T="0.25"/>
      <pos A="0.167696" C="0.25" G="0.579218" T="0.00308642"/>
      <pos A="0.167696" C="0.167696" G="0.579218" T="0.0853906"/>
      <pos A="0.167696" C="0.332304" G="0.496914" T="0.00308642"/>
      <pos A="0.00308642" C="0.25" G="0.496914" T="0.25"/>
      <pos A="0.00308642" C="0.414609" G="0.332304" T="0.25"/>
      <pos A="0.0853906" C="0.496914" G="0.332304" T="0.0853906"/>
      <pos A="0.167696" C="0.25" G="0.579218" T="0.00308642"/>
      <pos A="0.25" C="0.25" G="0.332304" T="0.167696"/>
      <pos A="0.167696" C="0.496914" G="0.25" T="0.0853906"/>
      <pos A="0.332304" C="0.414609" G="0.25" T="0.00308642"/>
      <pos A="0.167696" C="0.0853906" G="0.579218" T="0.167696"/>
      <pos A="0.0853906" C="0.414609" G="0.414609" T="0.0853906"/>
      <pos A="0.25" C="0.25" G="0.496914" T="0.00308642"/>
      <pos A="0.0853906" C="0.0853906" G="0.25" T="0.579218"/>
      <pos A="0.0853906" C="0.0853906" G="0.743827" T="0.0853906"/>
      <pos A="0.0853906" C="0.743827" G="0.167696" T="0.00308642"/>
      <pos A="0.167696" C="0.496914" G="0.332304" T="0.00308642"/>
      <pos A="0.661523" C="0.0853906" G="0.167696" T="0.0853906"/>
      <pos A="0.0853906" C="0.25" G="0.661523" T="0.00308642"/>
      <pos A="0.332304" C="0.00308642" G="0.661523" T="0.00308642"/>
      <pos A="0.0853906" C="0.496914" G="0.332304" T="0.0853906"/>
      <pos A="0.00308642" C="0.826131" G="0.167696" T="0.00308642"/>
      <pos A="0.0853906" C="0.0853906" G="0.661523" T="0.167696"/>
      <pos A="0.167696" C="0.414609" G="0.414609" T="0.00308642"/>
      <pos A="0.25" C="0.167696" G="0.332304" T="0.25"/>
      <pos A="0.167696" C="0.25" G="0.496914" T="0.0853906"/>
      <pos A="0.414609" C="0.25" G="0.332304" T="0.00308642"/>
      <pos A="0.00308642" C="0.167696" G="0.743827" T="0.0853906"/>
      <pos A="0.00308642" C="0.0853906" G="0.908437" T="0.00308642"/>
      <pos A="0.0853906" C="0.0853906" G="0.579218" T="0.25"/>
    </motif>
    <motif db="0" id="M127" alt="O127" length="40" nsites="8" evalue="1.3e-003">
      <pos A="0.09" C="0.516667" G="0.255926" T="0.137407"/>
      <pos A="0.137407" C="0.421852" G="0.240123" T="0.200617"/>
      <pos A="0.192716" C="0.224321" G="0.34284" T="0.240123"/>
      <pos A="0.200617" C="0.350741" G="0.295432" T="0.15321"/>
      <pos A="0.184815" C="0.137407" G="0.579877" T="0.0979012"/>
      <pos A="0.129506" C="0.406049" G="0.445556" T="0.0188889"/>
      <pos A="0.15321" C="0.27963" G="0.334938" T="0.232222"/>
      <pos A="0.27963" C="0.398148" G="0.255926" T="0.0662963"/>
      <pos A="0.169012" C="0.27963" G="0.327037" T="0.224321"/>
      <pos A="0.137407" C="0.437654" G="0.295432" T="0.129506"/>
      <pos A="0.161111" C="0.319136" G="0.311235" T="0.208519"/>
      <pos A="0.224321" C="0.611481" G="0.0267901" T="0.137407"/>
      <pos A="0.208519" C="0.303333" G="0.358642" T="0.129506"/>
      <pos A="0.224321" C="0.200617" G="0.311235" T="0.263827"/>
      <pos A="0.0979012" C="0.334938" G="0.334938" T="0.232222"/>
      <pos A="0.15321" C="0.421852" G="0.358642" T="0.0662963"/>
      <pos A="0.192716" C="0.350741" G="0.382346" T="0.0741975"/>
      <pos A="0.21642" C="0.327037" G="0.248025" T="0.208519"/>
      <pos A="0.248025" C="0.232222" G="0.382346" T="0.137407"/>
      <pos A="0.145309" C="0.287531" G="0.406049" T="0.161111"/>
      <pos A="0.240123" C="0.240123" G="0.374444" T="0.145309"/>
      <pos A="0.255926" C="0.15321" G="0.453457" T="0.137407"/>
      <pos A="0.200617" C="0.358642" G="0.327037" T="0.113704"/>
      <pos A="0.184815" C="0.485062" G="0.192716" T="0.137407"/>
      <pos A="0.145309" C="0.208519" G="0.358642" T="0.287531"/>
      <pos A="0.0979012" C="0.421852" G="0.382346" T="0.0979012"/>
      <pos A="0.0979012" C="0.358642" G="0.311235" T="0.232222"/>
      <pos A="0.176914" C="0.413951" G="0.240123" T="0.169012"/>
      <pos A="0.161111" C="0.287531" G="0.421852" T="0.129506"/>
      <pos A="0.248025" C="0.429753" G="0.176914" T="0.145309"/>
      <pos A="0.271728" C="0.334938" G="0.137407" T="0.255926"/>
      <pos A="0.145309" C="0.524568" G="0.161111" T="0.169012"/>
      <pos A="0.121605" C="0.485062" G="0.303333" T="0.09"/>
      <pos A="0.169012" C="0.461358" G="0.232222" T="0.137407"/>
      <pos A="0.15321" C="0.248025" G="0.445556" T="0.15321"/>
      <pos A="0.15321" C="0.382346" G="0.271728" T="0.192716"/>
      <pos A="0.184815" C="0.429753" G="0.287531" T="0.0979012"/>
      <pos A="0.105802" C="0.461358" G="0.327037" T="0.105802"/>
      <pos A="0.09" C="0.295432" G="0.461358" T="0.15321"/>
      <pos A="0.192716" C="0.263827" G="0.413951" T="0.129506"/>
    </motif>
    <motif db="0" id="M13" alt="O13" length="40" nsites="8" evalue="1.3e-003">
      <pos A="0.332304" C="0.112826" G="0.405464" T="0.149405"/>
      <pos A="0.222565" C="0.405464" G="0.332304" T="0.0396662"/>
      <pos A="0.149405" C="0.478623" G="0.332304" T="0.0396662"/>
      <pos A="0.222565" C="0.478623" G="0.112826" T="0.185985"/>
      <pos A="0.149405" C="0.185985" G="0.368884" T="0.295724"/>
      <pos A="0.149405" C="0.295724" G="0.185985" T="0.368884"/>
      <pos A="0.222565" C="0.368884" G="0.185985" T="0.222565"/>
      <pos A="0.0762459" C="0.332304" G="0.515204" T="0.0762459"/>
      <pos A="0.222565" C="0.551784" G="0.185985" T="0.0396662"/>
      <pos A="0.00308642" C="0.698103" G="0.295724" T="0.00308642"/>
      <pos A="0.185985" C="0.332304" G="0.368884" T="0.112826"/>
      <pos A="0.00308642" C="0.478623" G="0.405464" T="0.112826"/>
      <pos A="0.405464" C="0.405464" G="0.112826" T="0.0762459"/>
      <pos A="0.332304" C="0.442043" G="0.149405" T="0.0762459"/>
      <pos A="0.112826" C="0.149405" G="0.588363" T="0.149405"/>
      <pos A="0.112826" C="0.112826" G="0.661523" T="0.112826"/>
      <pos A="0.00308642" C="0.442043" G="0.442043" T="0.112826"/>
      <pos A="0.0396662" C="0.442043" G="0.368884" T="0.149405"/>
      <pos A="0.0762459" C="0.405464" G="0.149405" T="0.368884"/>
      <pos A="0.149405" C="0.295724" G="0.185985" T="0.368884"/>
      <pos A="0.185985" C="0.0396662" G="0.551784" T="0.222565"/>
      <pos A="0.0396662" C="0.588363" G="0.368884" T="0.00308642"/>
      <pos A="0.478623" C="0.259145" G="0.149405" T="0.112826"/>
      <pos A="0.112826" C="0.478623" G="0.295724" T="0.112826"/>
      <pos A="0.112826" C="0.515204" G="0.222565" T="0.149405"/>
      <pos A="0.112826" C="0.442043" G="0.332304" T="0.112826"/>
      <pos A="0.0762459" C="0.478623" G="0.332304" T="0.112826"/>
      <pos A="0.0396662" C="0.624943" G="0.295724" T="0.0396662"/>
      <pos A="0.222565" C="0.405464" G="0.185985" T="0.185985"/>
      <pos A="0.149405" C="0.259145" G="0.332304" T="0.259145"/>
      <pos A="0.0762459" C="0.588363" G="0.222565" T="0.112826"/>
      <pos A="0.185985" C="0.405464" G="0.332304" T="0.0762459"/>
      <pos A="0.478623" C="0.112826" G="0.332304" T="0.0762459"/>
      <pos A="0.185985" C="0.259145" G="0.442043" T="0.112826"/>
      <pos A="0.149405" C="0.624943" G="0.185985" T="0.0396662"/>
      <pos A="0.0396662" C="0.295724" G="0.515204" T="0.149405"/>
      <pos A="0.112826" C="0.515204" G="0.295724" T="0.0762459"/>
      <pos A="0.332304" C="0.259145" G="0.295724" T="0.112826"/>
      <pos A="0.259145" C="0.478623" G="0.149405" T="0.112826"/>
      <pos A="0.0762459" C="0.112826" G="0.698103" T="0.112826"/>
    </motif>
    <motif db="0" id="M14" alt="O14" length="40" nsites="8" evalue="1.3e-003">
      <pos A="0.192716" C="0.319136" G="0.255926" T="0.232222"/>
      <pos A="0.0583951" C="0.398148" G="0.421852" T="0.121605"/>
      <pos A="0.271728" C="0.137407" G="0.287531" T="0.303333"/>
      <pos A="0.248025" C="0.327037" G="0.303333" T="0.121605"/>
      <pos A="0.0662963" C="0.327037" G="0.508765" T="0.0979012"/>
      <pos A="0.15321" C="0.453457" G="0.21642" T="0.176914"/>
      <pos A="0.0583951" C="0.334938" G="0.366543" T="0.240123"/>
      <pos A="0.232222" C="0.413951" G="0.27963" T="0.0741975"/>
      <pos A="0.145309" C="0.374444" G="0.350741" T="0.129506"/>
      <pos A="0.137407" C="0.224321" G="0.445556" T="0.192716"/>
      <pos A="0.224321" C="0.27963" G="0.374444" T="0.121605"/>
      <pos A="0.15321" C="0.319136" G="0.319136" T="0.208519"/>
      <pos A="0.161111" C="0.358642" G="0.311235" T="0.169012"/>
      <pos A="0.161111" C="0.287531" G="0.47716" T="0.0741975"/>
      <pos A="0.169012" C="0.548272" G="0.176914" T="0.105802"/>
      <pos A="0.303333" C="0.350741" G="0.200617" T="0.145309"/>
      <pos A="0.350741" C="0.240123" G="0.263827" T="0.145309"/>
      <pos A="0.161111" C="0.398148" G="0.271728" T="0.169012"/>
      <pos A="0.145309" C="0.358642" G="0.390247" T="0.105802"/>
      <pos A="0.169012" C="0.334938" G="0.374444" T="0.121605"/>
      <pos A="0.21642" C="0.271728" G="0.303333" T="0.208519"/>
      <pos A="0.0504938" C="0.492963" G="0.358642" T="0.0979012"/>
      <pos A="0.105802" C="0.121605" G="0.485062" T="0.287531"/>
      <pos A="0.208519" C="0.445556" G="0.224321" T="0.121605"/>
      <pos A="0.295432" C="0.232222" G="0.287531" T="0.184815"/>
      <pos A="0.0267901" C="0.327037" G="0.461358" T="0.184815"/>
      <pos A="0.21642" C="0.374444" G="0.208519" T="0.200617"/>
      <pos A="0.129506" C="0.334938" G="0.327037" T="0.208519"/>
      <pos A="0.137407" C="0.34284" G="0.374444" T="0.145309"/>
      <pos A="0.113704" C="0.398148" G="0.327037" T="0.161111"/>
      <pos A="0.169012" C="0.532469" G="0.192716" T="0.105802"/>
      <pos A="0.224321" C="0.319136" G="0.34284" T="0.113704"/>
      <pos A="0.0583951" C="0.319136" G="0.437654" T="0.184815"/>
      <pos A="0.0662963" C="0.461358" G="0.311235" T="0.161111"/>
      <pos A="0.192716" C="0.564074" G="0.113704" T="0.129506"/>
      <pos A="0.255926" C="0.398148" G="0.208519" T="0.137407"/>
      <pos A="0.334938" C="0.303333" G="0.232222" T="0.129506"/>
      <pos A="0.105802" C="0.374444" G="0.421852" T="0.0979012"/>
      <pos A="0.137407" C="0.200617" G="0.390247" T="0.271728"/>
      <pos A="0.327037" C="0.145309" G="0.406049" T="0.121605"/>
    </motif>
    <motif db="0" id="M15" alt="O15" length="40" nsites="8" evalue="1.3e-003">
      <pos A="0.145309" C="0.34284" G="0.248025" T="0.263827"/>
      <pos A="0.263827" C="0.208519" G="0.469259" T="0.0583951"/>
      <pos A="0.184815" C="0.374444" G="0.366543" T="0.0741975"/>
      <pos A="0.15321" C="0.350741" G="0.334938" T="0.161111"/>
      <pos A="0.224321" C="0.09" G="0.421852" T="0.263827"/>
      <pos A="0.129506" C="0.492963" G="0.224321" T="0.15321"/>
      <pos A="0.113704" C="0.350741" G="0.34284" T="0.192716"/>
      <pos A="0.0267901" C="0.413951" G="0.34284" T="0.21642"/>
      <pos A="0.224321" C="0.437654" G="0.184815" T="0.15321"/>
      <pos A="0.105802" C="0.232222" G="0.445556" T="0.21642"/>
      <pos A="0.169012" C="0.248025" G="0.469259" T="0.113704"/>
      <pos A="0.105802" C="0.263827" G="0.429753" T="0.200617"/>
      <pos A="0.129506" C="0.421852" G="0.295432" T="0.15321"/>
      <pos A="0.15321" C="0.469259" G="0.137407" T="0.240123"/>
      <pos A="0.0583951" C="0.208519" G="0.437654" T="0.295432"/>
      <pos A="0.224321" C="0.303333" G="0.421852" T="0.0504938"/>
      <pos A="0.437654" C="0.398148" G="0.0267901" T="0.137407"/>
      <pos A="0.255926" C="0.161111" G="0.445556" T="0.137407"/>
      <pos A="0.200617" C="0.445556" G="0.287531" T="0.0662963"/>
      <pos A="0.145309" C="0.413951" G="0.27963" T="0.161111"/>
      <pos A="0.176914" C="0.303333" G="0.327037" T="0.192716"/>
      <pos A="0.145309" C="0.366543" G="0.374444" T="0.113704"/>
      <pos A="0.240123" C="0.311235" G="0.287531" T="0.161111"/>
      <pos A="0.09" C="0.445556" G="0.374444" T="0.09"/>
      <pos A="0.192716" C="0.366543" G="0.232222" T="0.208519"/>
      <pos A="0.137407" C="0.34284" G="0.406049" T="0.113704"/>
      <pos A="0.129506" C="0.232222" G="0.406049" T="0.232222"/>
      <pos A="0.129506" C="0.406049" G="0.34284" T="0.121605"/>
      <pos A="0.200617" C="0.366543" G="0.295432" T="0.137407"/>
      <pos A="0.0741975" C="0.461358" G="0.303333" T="0.161111"/>
      <pos A="0.232222" C="0.413951" G="0.271728" T="0.0820988"/>
      <pos A="0.15321" C="0.295432" G="0.327037" T="0.224321"/>
      <pos A="0.232222" C="0.255926" G="0.366543" T="0.145309"/>
      <pos A="0.113704" C="0.303333" G="0.271728" T="0.311235"/>
      <pos A="0.176914" C="0.287531" G="0.453457" T="0.0820988"/>
      <pos A="0.137407" C="0.311235" G="0.366543" T="0.184815"/>
      <pos A="0.208519" C="0.571975" G="0.169012" T="0.0504938"/>
      <pos A="0.287531" C="0.184815" G="0.358642" T="0.169012"/>
      <pos A="0.0979012" C="0.390247" G="0.358642" T="0.15321"/>
      <pos A="0.113704" C="0.413951" G="0.255926" T="0.21642"/>
    </motif>
    <motif db="0" id="M16" alt="O16" length="40" nsites="8" evalue="1.3e-003">
      <pos A="0.661523" C="0.332304" G="0.00308642" T="0.00308642"/>
      <pos A="0.00308642" C="0.00308642" G="0.990741" T="0.00308642"/>
      <pos A="0.00308642" C="0.661523" G="0.332304" T="0.00308642"/>
      <pos A="0.661523" C="0.00308642" G="0.00308642" T="0.332304"/>
      <pos A="0.00308642" C="0.661523" G="0.332304" T="0.00308642"/>
      <pos A="0.661523" C="0.00308642" G="0.332304" T="0.00308642"/>
      <pos A="0.00308642" C="0.332304" G="0.332304" T="0.332304"/>
      <pos A="0.00308642" C="0.661523" G="0.00308642" T="0.332304"/>
      <pos A="0.661523" C="0.00308642" G="0.332304" T="0.00308642"/>
      <pos A="0.00308642" C="0.00308642" G="0.990741" T="0.00308642"/>
      <pos A="0.661523" C="0.00308642" G="0.00308642" T="0.332304"/>
      <pos A="0.332304" C="0.00308642" G="0.661523" T="0.00308642"/>
      <pos A="0.332304" C="0.00308642" G="0.332304" T="0.332304"/>
      <pos A="0.332304" C="0.661523" G="0.00308642" T="0.00308642"/>
      <pos A="0.332304" C="0.332304" G="0.00308642" T="0.332304"/>
      <pos A="0.00308642" C="0.00308642" G="0.661523" T="0.332304"/>
      <pos A="0.00308642" C="0.661523" G="0.332304" T="0.00308642"/>
      <pos A="0.00308642" C="0.332304" G="0.661523" T="0.00308642"/>
      <pos A="0.00308642" C="0.332304" G="0.661523" T="0.00308642"/>
      <pos A="0.332304" C="0.661523" G="0.00308642" T="0.00308642"/>
      <pos A="0.332304" C="0.00308642" G="0.332304" T="0.332304"/>
      <pos A="0.00308642" C="0.661523" G="0.332304" T="0.00308642"/>
      <pos A="0.332304" C="0.332304" G="0.332304" T="0.00308642"/>
      <pos A="0.00308642" C="0.00308642" G="0.332304" T="0.661523"/>
      <pos A="0.00308642" C="0.332304" G="0.332304" T="0.332304"/>
      <pos A="0.332304" C="0.00308642" G="0.661523" T="0.00308642"/>
      <pos A="0.00308642" C="0.332304" G="0.661523" T="0.00308642"/>
      <pos A="0.332304" C="0.332304" G="0.332304" T="0.00308642"/>
      <pos A="0.00308642" C="0.332304" G="0.661523" T="0.00308642"/>
      <pos A="0.332304" C="0.332304" G="0.00308642" T="0.332304"/>
      <pos A="0.00308642" C="0.00308642" G="0.661523" T="0.332304"/>
      <pos A="0.00308642" C="0.990741" G="0.00308642" T="0.00308642"/>
      <pos A="0.00308642" C="0.332304" G="0.661523" T="0.00308642"/>
      <pos A="0.332304" C="0.00308642" G="0.661523" T="0.00308642"/>
      <pos A="0.332304" C="0.00308642" G="0.332304" T="0.332304"/>
      <pos A="0.00308642" C="0.00308642" G="0.990741" T="0.00308642"/>
      <pos A="0.00308642" C="0.332304" G="0.661523" T="0.00308642"/>
      <pos A="0.332304" C="0.661523" G="0.00308642" T="0.00308642"/>
      <pos A="0.00308642" C="0.332304" G="0.332304" T="0.332304"/>
      <pos A="0.00308642" C="0.332304" G="0.661523" T="0.00308642"/>
    </motif>
    <motif db="0" id="M17" alt="O17" length="40" nsites="8" evalue="1.3e-003">
      <pos A="0.108156" C="0.255253" G="0.423365" T="0.213226"/>
      <pos A="0.0661284" C="0.360323" G="0.276268" T="0.297281"/>
      <pos A="0.0661284" C="0.318295" G="0.381337" T="0.23424"/>
      <pos A="0.297281" C="0.297281" G="0.297281" T="0.108156"/>
      <pos A="0.0871417" C="0.444379" G="0.381337" T="0.0871417"/>
      <pos A="0.276268" C="0.23424" G="0.297281" T="0.192211"/>
      <pos A="0.108156" C="0.192211" G="0.570462" T="0.12917"/>
      <pos A="0.0661284" C="0.108156" G="0.591477" T="0.23424"/>
      <pos A="0.171198" C="0.528435" G="0.192211" T="0.108156"/>
      <pos A="0.0871417" C="0.591477" G="0.150184" T="0.171198"/>
      <pos A="0.255253" C="0.528435" G="0.12917" T="0.0871417"/>
      <pos A="0.12917" C="0.255253" G="0.549448" T="0.0661284"/>
      <pos A="0.108156" C="0.360323" G="0.192211" T="0.33931"/>
      <pos A="0.150184" C="0.171198" G="0.570462" T="0.108156"/>
      <pos A="0.23424" C="0.297281" G="0.276268" T="0.192211"/>
      <pos A="0.0871417" C="0.23424" G="0.23424" T="0.444379"/>
      <pos A="0.12917" C="0.360323" G="0.255253" T="0.255253"/>
      <pos A="0.0871417" C="0.255253" G="0.528435" T="0.12917"/>
      <pos A="0.297281" C="0.12917" G="0.423365" T="0.150184"/>
      <pos A="0.213226" C="0.192211" G="0.444379" T="0.150184"/>
      <pos A="0.12917" C="0.255253" G="0.381337" T="0.23424"/>
      <pos A="0.108156" C="0.486407" G="0.255253" T="0.150184"/>
      <pos A="0.318295" C="0.33931" G="0.171198" T="0.171198"/>
      <pos A="0.297281" C="0.318295" G="0.297281" T="0.0871417"/>
      <pos A="0.465393" C="0.108156" G="0.276268" T="0.150184"/>
      <pos A="0.171198" C="0.570462" G="0.108156" T="0.150184"/>
      <pos A="0.0451141" C="0.570462" G="0.255253" T="0.12917"/>
      <pos A="0.150184" C="0.192211" G="0.423365" T="0.23424"/>
      <pos A="0.0871417" C="0.33931" G="0.360323" T="0.213226"/>
      <pos A="0.444379" C="0.213226" G="0.192211" T="0.150184"/>
      <pos A="0.297281" C="0.276268" G="0.213226" T="0.213226"/>
      <pos A="0.108156" C="0.276268" G="0.549448" T="0.0661284"/>
      <pos A="0.23424" C="0.381337" G="0.150184" T="0.23424"/>
      <pos A="0.171198" C="0.12917" G="0.528435" T="0.171198"/>
      <pos A="0.381337" C="0.171198" G="0.33931" T="0.108156"/>
      <pos A="0.171198" C="0.297281" G="0.444379" T="0.0871417"/>
      <pos A="0.192211" C="0.171198" G="0.528435" T="0.108156"/>
      <pos A="0.0451141" C="0.381337" G="0.255253" T="0.318295"/>
      <pos A="0.0871417" C="0.360323" G="0.297281" T="0.255253"/>
      <pos A="0.213226" C="0.297281" G="0.318295" T="0.171198"/>
    </motif>
    <motif db="0" id="M18" alt="O18" length="40" nsites="8" evalue="1.3e-003">
      <pos A="0.225793" C="0.254841" G="0.235476" T="0.28389"/>
      <pos A="0.0321353" C="0.429134" G="0.35167" T="0.187062"/>
      <pos A="0.312938" C="0.0805491" G="0.293573" T="0.312938"/>
      <pos A="0.138647" C="0.448499" G="0.341987" T="0.0708662"/>
      <pos A="0.235476" C="0.245159" G="0.28389" T="0.235476"/>
      <pos A="0.158013" C="0.341987" G="0.371036" T="0.128964"/>
      <pos A="0.109598" C="0.293573" G="0.496914" T="0.0999151"/>
      <pos A="0.196744" C="0.28389" G="0.341987" T="0.177379"/>
      <pos A="0.206427" C="0.235476" G="0.312938" T="0.245159"/>
      <pos A="0.14833" C="0.361353" G="0.380719" T="0.109598"/>
      <pos A="0.0902321" C="0.341987" G="0.361353" T="0.206427"/>
      <pos A="0.206427" C="0.303256" G="0.380719" T="0.109598"/>
      <pos A="0.341987" C="0.206427" G="0.245159" T="0.206427"/>
      <pos A="0.196744" C="0.477548" G="0.138647" T="0.187062"/>
      <pos A="0.28389" C="0.312938" G="0.312938" T="0.0902321"/>
      <pos A="0.177379" C="0.390402" G="0.21611" T="0.21611"/>
      <pos A="0.0805491" C="0.458182" G="0.361353" T="0.0999151"/>
      <pos A="0.167696" C="0.187062" G="0.419451" T="0.225793"/>
      <pos A="0.235476" C="0.332304" G="0.303256" T="0.128964"/>
      <pos A="0.138647" C="0.564693" G="0.187062" T="0.109598"/>
      <pos A="0.0805491" C="0.545328" G="0.264524" T="0.109598"/>
      <pos A="0.21611" C="0.361353" G="0.245159" T="0.177379"/>
      <pos A="0.254841" C="0.225793" G="0.341987" T="0.177379"/>
      <pos A="0.14833" C="0.400085" G="0.400085" T="0.0515012"/>
      <pos A="0.0902321" C="0.458182" G="0.245159" T="0.206427"/>
      <pos A="0.225793" C="0.458182" G="0.264524" T="0.0515012"/>
      <pos A="0.0418183" C="0.564693" G="0.303256" T="0.0902321"/>
      <pos A="0.0708662" C="0.371036" G="0.390402" T="0.167696"/>
      <pos A="0.225793" C="0.235476" G="0.371036" T="0.167696"/>
      <pos A="0.167696" C="0.322621" G="0.487231" T="0.0224523"/>
      <pos A="0.293573" C="0.332304" G="0.303256" T="0.0708662"/>
      <pos A="0.0902321" C="0.21611" G="0.467865" T="0.225793"/>
      <pos A="0.245159" C="0.312938" G="0.177379" T="0.264524"/>
      <pos A="0.119281" C="0.303256" G="0.467865" T="0.109598"/>
      <pos A="0.274207" C="0.21611" G="0.361353" T="0.14833"/>
      <pos A="0.0611842" C="0.264524" G="0.584059" T="0.0902321"/>
      <pos A="0.206427" C="0.458182" G="0.14833" T="0.187062"/>
      <pos A="0.196744" C="0.429134" G="0.187062" T="0.187062"/>
      <pos A="0.196744" C="0.293573" G="0.371036" T="0.138647"/>
      <pos A="0.0708662" C="0.400085" G="0.332304" T="0.196744"/>
    </motif>
    <motif db="0" id="M19" alt="O19" length="40" nsites="8" evalue="1.3e-003">
      <pos A="0.254489" C="0.290404" G="0.308361" T="0.146746"/>
      <pos A="0.254489" C="0.290404" G="0.344277" T="0.110831"/>
      <pos A="0.056958" C="0.272446" G="0.487935" T="0.18266"/>
      <pos A="0.146746" C="0.52385" G="0.200617" T="0.128788"/>
      <pos A="0.18266" C="0.236532" G="0.362233" T="0.218575"/>
      <pos A="0.110831" C="0.469977" G="0.362233" T="0.056958"/>
      <pos A="0.146746" C="0.416106" G="0.308361" T="0.128788"/>
      <pos A="0.218575" C="0.434063" G="0.218575" T="0.128788"/>
      <pos A="0.128788" C="0.416106" G="0.434063" T="0.021044"/>
      <pos A="0.254489" C="0.308361" G="0.344277" T="0.0928731"/>
      <pos A="0.128788" C="0.110831" G="0.577721" T="0.18266"/>
      <pos A="0.398148" C="0.344277" G="0.164702" T="0.0928731"/>
      <pos A="0.236532" C="0.416106" G="0.110831" T="0.236532"/>
      <pos A="0.0749156" C="0.362233" G="0.362233" T="0.200617"/>
      <pos A="0.146746" C="0.218575" G="0.434063" T="0.200617"/>
      <pos A="0.110831" C="0.236532" G="0.505892" T="0.146746"/>
      <pos A="0.021044" C="0.308361" G="0.577721" T="0.0928731"/>
      <pos A="0.272446" C="0.52385" G="0.110831" T="0.0928731"/>
      <pos A="0.18266" C="0.595679" G="0.164702" T="0.056958"/>
      <pos A="0.236532" C="0.344277" G="0.0928731" T="0.326319"/>
      <pos A="0.290404" C="0.236532" G="0.308361" T="0.164702"/>
      <pos A="0.0749156" C="0.469977" G="0.326319" T="0.128788"/>
      <pos A="0.236532" C="0.254489" G="0.362233" T="0.146746"/>
      <pos A="0.146746" C="0.505892" G="0.326319" T="0.021044"/>
      <pos A="0.308361" C="0.290404" G="0.326319" T="0.0749156"/>
      <pos A="0.128788" C="0.254489" G="0.559764" T="0.056958"/>
      <pos A="0.0749156" C="0.200617" G="0.398148" T="0.326319"/>
      <pos A="0.146746" C="0.505892" G="0.290404" T="0.056958"/>
      <pos A="0.236532" C="0.398148" G="0.254489" T="0.110831"/>
      <pos A="0.056958" C="0.541807" G="0.236532" T="0.164702"/>
      <pos A="0.164702" C="0.559764" G="0.0928731" T="0.18266"/>
      <pos A="0.056958" C="0.469977" G="0.362233" T="0.110831"/>
      <pos A="0.0928731" C="0.272446" G="0.487935" T="0.146746"/>
      <pos A="0.200617" C="0.380191" G="0.326319" T="0.0928731"/>
      <pos A="0.146746" C="0.416106" G="0.236532" T="0.200617"/>
      <pos A="0.164702" C="0.218575" G="0.469977" T="0.146746"/>
      <pos A="0.380191" C="0.164702" G="0.434063" T="0.021044"/>
      <pos A="0.056958" C="0.398148" G="0.52385" T="0.021044"/>
      <pos A="0.200617" C="0.45202" G="0.272446" T="0.0749156"/>
      <pos A="0.00308642" C="0.380191" G="0.469977" T="0.146746"/>
    </motif>
    <motif db="0" id="M2" alt="O2" length="40" nsites="8" evalue="1.3e-003">
      <pos A="0.295432" C="0.255926" G="0.34284" T="0.105802"/>
      <pos A="0.121605" C="0.295432" G="0.327037" T="0.255926"/>
      <pos A="0.176914" C="0.358642" G="0.232222" T="0.232222"/>
      <pos A="0.232222" C="0.232222" G="0.263827" T="0.271728"/>
      <pos A="0.0267901" C="0.34284" G="0.54037" T="0.09"/>
      <pos A="0.161111" C="0.429753" G="0.232222" T="0.176914"/>
      <pos A="0.145309" C="0.295432" G="0.382346" T="0.176914"/>
      <pos A="0.184815" C="0.34284" G="0.350741" T="0.121605"/>
      <pos A="0.255926" C="0.382346" G="0.192716" T="0.169012"/>
      <pos A="0.200617" C="0.248025" G="0.382346" T="0.169012"/>
      <pos A="0.192716" C="0.248025" G="0.406049" T="0.15321"/>
      <pos A="0.0662963" C="0.445556" G="0.390247" T="0.0979012"/>
      <pos A="0.184815" C="0.303333" G="0.350741" T="0.161111"/>
      <pos A="0.129506" C="0.27963" G="0.406049" T="0.184815"/>
      <pos A="0.0979012" C="0.500864" G="0.311235" T="0.09"/>
      <pos A="0.27963" C="0.295432" G="0.295432" T="0.129506"/>
      <pos A="0.240123" C="0.358642" G="0.208519" T="0.192716"/>
      <pos A="0.303333" C="0.429753" G="0.129506" T="0.137407"/>
      <pos A="0.113704" C="0.327037" G="0.390247" T="0.169012"/>
      <pos A="0.161111" C="0.200617" G="0.445556" T="0.192716"/>
      <pos A="0.176914" C="0.334938" G="0.303333" T="0.184815"/>
      <pos A="0.240123" C="0.358642" G="0.232222" T="0.169012"/>
      <pos A="0.200617" C="0.248025" G="0.382346" T="0.169012"/>
      <pos A="0.145309" C="0.27963" G="0.327037" T="0.248025"/>
      <pos A="0.137407" C="0.34284" G="0.327037" T="0.192716"/>
      <pos A="0.0662963" C="0.469259" G="0.311235" T="0.15321"/>
      <pos A="0.303333" C="0.516667" G="0.0504938" T="0.129506"/>
      <pos A="0.255926" C="0.461358" G="0.129506" T="0.15321"/>
      <pos A="0.121605" C="0.34284" G="0.34284" T="0.192716"/>
      <pos A="0.121605" C="0.248025" G="0.500864" T="0.129506"/>
      <pos A="0.255926" C="0.413951" G="0.248025" T="0.0820988"/>
      <pos A="0.129506" C="0.350741" G="0.453457" T="0.0662963"/>
      <pos A="0.192716" C="0.240123" G="0.263827" T="0.303333"/>
      <pos A="0.0979012" C="0.421852" G="0.382346" T="0.0979012"/>
      <pos A="0.137407" C="0.350741" G="0.358642" T="0.15321"/>
      <pos A="0.184815" C="0.176914" G="0.445556" T="0.192716"/>
      <pos A="0.105802" C="0.453457" G="0.295432" T="0.145309"/>
      <pos A="0.232222" C="0.564074" G="0.121605" T="0.0820988"/>
      <pos A="0.232222" C="0.27963" G="0.334938" T="0.15321"/>
      <pos A="0.184815" C="0.327037" G="0.406049" T="0.0820988"/>
    </motif>
    <motif db="0" id="M21" alt="O21" length="40" nsites="8" evalue="1.3e-003">
      <pos A="0.00308642" C="0.496914" G="0.496914" T="0.00308642"/>
      <pos A="0.00308642" C="0.496914" G="0.496914" T="0.00308642"/>
      <pos A="0.00308642" C="0.00308642" G="0.990741" T="0.00308642"/>
      <pos A="0.00308642" C="0.990741" G="0.00308642" T="0.00308642"/>
      <pos A="0.00308642" C="0.00308642" G="0.496914" T="0.496914"/>
      <pos A="0.00308642" C="0.496914" G="0.496914" T="0.00308642"/>
      <pos A="0.00308642" C="0.990741" G="0.00308642" T="0.00308642"/>
      <pos A="0.00308642" C="0.990741" G="0.00308642" T="0.00308642"/>
      <pos A="0.00308642" C="0.496914" G="0.496914" T="0.00308642"/>
      <pos A="0.00308642" C="0.990741" G="0.00308642" T="0.00308642"/>
      <pos A="0.00308642" C="0.00308642" G="0.496914" T="0.496914"/>
      <pos A="0.00308642" C="0.496914" G="0.496914" T="0.00308642"/>
      <pos A="0.00308642" C="0.990741" G="0.00308642" T="0.00308642"/>
      <pos A="0.00308642" C="0.496914" G="0.00308642" T="0.496914"/>
      <pos A="0.00308642" C="0.496914" G="0.496914" T="0.00308642"/>
      <pos A="0.496914" C="0.496914" G="0.00308642" T="0.00308642"/>
      <pos A="0.00308642" C="0.990741" G="0.00308642" T="0.00308642"/>
      <pos A="0.496914" C="0.00308642" G="0.496914" T="0.00308642"/>
      <pos A="0.00308642" C="0.496914" G="0.00308642" T="0.496914"/>
      <pos A="0.00308642" C="0.00308642" G="0.00308642" T="0.990741"/>
      <pos A="0.00308642" C="0.00308642" G="0.990741" T="0.00308642"/>
      <pos A="0.00308642" C="0.990741" G="0.00308642" T="0.00308642"/>
      <pos A="0.496914" C="0.00308642" G="0.00308642" T="0.496914"/>
      <pos A="0.00308642" C="0.496914" G="0.496914" T="0.00308642"/>
      <pos A="0.00308642" C="0.496914" G="0.00308642" T="0.496914"/>
      <pos A="0.496914" C="0.00308642" G="0.00308642" T="0.496914"/>
      <pos A="0.496914" C="0.00308642" G="0.496914" T="0.00308642"/>
      <pos A="0.00308642" C="0.990741" G="0.00308642" T="0.00308642"/>
      <pos A="0.496914" C="0.496914" G="0.00308642" T="0.00308642"/>
      <pos A="0.496914" C="0.00308642" G="0.496914" T="0.00308642"/>
      <pos A="0.00308642" C="0.496914" G="0.00308642" T="0.496914"/>
      <pos A="0.00308642" C="0.496914" G="0.00308642" T="0.496914"/>
      <pos A="0.496914" C="0.496914" G="0.00308642" T="0.00308642"/>
      <pos A="0.496914" C="0.00308642" G="0.00308642" T="0.496914"/>
      <pos A="0.00308642" C="0.496914" G="0.00308642" T="0.496914"/>
      <pos A="0.496914" C="0.00308642" G="0.496914" T="0.00308642"/>
      <pos A="0.00308642" C="0.990741" G="0.00308642" T="0.00308642"/>
      <pos A="0.990741" C="0.00308642" G="0.00308642" T="0.00308642"/>
      <pos A="0.496914" C="0.00308642" G="0.00308642" T="0.496914"/>
      <pos A="0.496914" C="0.00308642" G="0.00308642" T="0.496914"/>
    </motif>
    <motif db="0" id="M22" alt="O22" length="40" nsites="8" evalue="1.3e-003">
      <pos A="0.21642" C="0.224321" G="0.500864" T="0.0583951"/>
      <pos A="0.176914" C="0.398148" G="0.287531" T="0.137407"/>
      <pos A="0.184815" C="0.398148" G="0.169012" T="0.248025"/>
      <pos A="0.0979012" C="0.327037" G="0.413951" T="0.161111"/>
      <pos A="0.0979012" C="0.532469" G="0.21642" T="0.15321"/>
      <pos A="0.09" C="0.311235" G="0.358642" T="0.240123"/>
      <pos A="0.21642" C="0.271728" G="0.421852" T="0.09"/>
      <pos A="0.27963" C="0.184815" G="0.366543" T="0.169012"/>
      <pos A="0.208519" C="0.421852" G="0.271728" T="0.0979012"/>
      <pos A="0.0820988" C="0.311235" G="0.413951" T="0.192716"/>
      <pos A="0.161111" C="0.382346" G="0.224321" T="0.232222"/>
      <pos A="0.224321" C="0.311235" G="0.350741" T="0.113704"/>
      <pos A="0.27963" C="0.303333" G="0.224321" T="0.192716"/>
      <pos A="0.184815" C="0.27963" G="0.366543" T="0.169012"/>
      <pos A="0.176914" C="0.366543" G="0.390247" T="0.0662963"/>
      <pos A="0.0979012" C="0.643086" G="0.15321" T="0.105802"/>
      <pos A="0.0662963" C="0.303333" G="0.406049" T="0.224321"/>
      <pos A="0.200617" C="0.263827" G="0.311235" T="0.224321"/>
      <pos A="0.161111" C="0.287531" G="0.437654" T="0.113704"/>
      <pos A="0.208519" C="0.319136" G="0.200617" T="0.271728"/>
      <pos A="0.21642" C="0.327037" G="0.240123" T="0.21642"/>
      <pos A="0.169012" C="0.374444" G="0.271728" T="0.184815"/>
      <pos A="0.184815" C="0.161111" G="0.485062" T="0.169012"/>
      <pos A="0.169012" C="0.295432" G="0.390247" T="0.145309"/>
      <pos A="0.0741975" C="0.413951" G="0.27963" T="0.232222"/>
      <pos A="0.121605" C="0.47716" G="0.232222" T="0.169012"/>
      <pos A="0.137407" C="0.492963" G="0.169012" T="0.200617"/>
      <pos A="0.27963" C="0.358642" G="0.169012" T="0.192716"/>
      <pos A="0.169012" C="0.295432" G="0.429753" T="0.105802"/>
      <pos A="0.248025" C="0.492963" G="0.121605" T="0.137407"/>
      <pos A="0.0583951" C="0.453457" G="0.390247" T="0.0979012"/>
      <pos A="0.192716" C="0.34284" G="0.287531" T="0.176914"/>
      <pos A="0.34284" C="0.0583951" G="0.358642" T="0.240123"/>
      <pos A="0.21642" C="0.382346" G="0.295432" T="0.105802"/>
      <pos A="0.169012" C="0.327037" G="0.334938" T="0.169012"/>
      <pos A="0.169012" C="0.271728" G="0.327037" T="0.232222"/>
      <pos A="0.208519" C="0.287531" G="0.413951" T="0.09"/>
      <pos A="0.09" C="0.421852" G="0.421852" T="0.0662963"/>
      <pos A="0.224321" C="0.208519" G="0.406049" T="0.161111"/>
      <pos A="0.121605" C="0.469259" G="0.311235" T="0.0979012"/>
    </motif>
    <motif db="0" id="M23" alt="O23" length="40" nsites="8" evalue="1.3e-003">
      <pos A="0.595679" C="0.101852" G="0.101852" T="0.200617"/>
      <pos A="0.00308642" C="0.299383" G="0.398148" T="0.299383"/>
      <pos A="0.101852" C="0.299383" G="0.496914" T="0.101852"/>
      <pos A="0.00308642" C="0.299383" G="0.595679" T="0.101852"/>
      <pos A="0.200617" C="0.496914" G="0.299383" T="0.00308642"/>
      <pos A="0.79321" C="0.101852" G="0.00308642" T="0.101852"/>
      <pos A="0.200617" C="0.299383" G="0.398148" T="0.101852"/>
      <pos A="0.200617" C="0.101852" G="0.595679" T="0.101852"/>
      <pos A="0.299383" C="0.101852" G="0.101852" T="0.496914"/>
      <pos A="0.101852" C="0.101852" G="0.299383" T="0.496914"/>
      <pos A="0.101852" C="0.496914" G="0.101852" T="0.299383"/>
      <pos A="0.00308642" C="0.398148" G="0.398148" T="0.200617"/>
      <pos A="0.00308642" C="0.00308642" G="0.79321" T="0.200617"/>
      <pos A="0.299383" C="0.299383" G="0.200617" T="0.200617"/>
      <pos A="0.00308642" C="0.990741" G="0.00308642" T="0.00308642"/>
      <pos A="0.200617" C="0.299383" G="0.101852" T="0.398148"/>
      <pos A="0.101852" C="0.398148" G="0.101852" T="0.398148"/>
      <pos A="0.00308642" C="0.200617" G="0.101852" T="0.694444"/>
      <pos A="0.00308642" C="0.398148" G="0.299383" T="0.299383"/>
      <pos A="0.398148" C="0.299383" G="0.200617" T="0.101852"/>
      <pos A="0.00308642" C="0.398148" G="0.595679" T="0.00308642"/>
      <pos A="0.299383" C="0.200617" G="0.299383" T="0.200617"/>
      <pos A="0.00308642" C="0.101852" G="0.891975" T="0.00308642"/>
      <pos A="0.200617" C="0.398148" G="0.00308642" T="0.398148"/>
      <pos A="0.200617" C="0.595679" G="0.00308642" T="0.200617"/>
      <pos A="0.101852" C="0.496914" G="0.398148" T="0.00308642"/>
      <pos A="0.200617" C="0.398148" G="0.101852" T="0.299383"/>
      <pos A="0.00308642" C="0.200617" G="0.595679" T="0.200617"/>
      <pos A="0.200617" C="0.496914" G="0.00308642" T="0.299383"/>
      <pos A="0.398148" C="0.299383" G="0.200617" T="0.101852"/>
      <pos A="0.496914" C="0.101852" G="0.398148" T="0.00308642"/>
      <pos A="0.00308642" C="0.398148" G="0.496914" T="0.101852"/>
      <pos A="0.00308642" C="0.101852" G="0.595679" T="0.299383"/>
      <pos A="0.299383" C="0.299383" G="0.398148" T="0.00308642"/>
      <pos A="0.101852" C="0.00308642" G="0.79321" T="0.101852"/>
      <pos A="0.101852" C="0.200617" G="0.496914" T="0.200617"/>
      <pos A="0.398148" C="0.00308642" G="0.595679" T="0.00308642"/>
      <pos A="0.00308642" C="0.694444" G="0.299383" T="0.00308642"/>
      <pos A="0.00308642" C="0.496914" G="0.496914" T="0.00308642"/>
      <pos A="0.398148" C="0.200617" G="0.398148" T="0.00308642"/>
    </motif>
    <motif db="0" id="M24" alt="O24" length="40" nsites="8" evalue="1.3e-003">
      <pos A="0.0971486" C="0.52043" G="0.14418" T="0.238242"/>
      <pos A="0.0501175" C="0.285273" G="0.567461" T="0.0971486"/>
      <pos A="0.00308642" C="0.332304" G="0.473398" T="0.191211"/>
      <pos A="0.0501175" C="0.708554" G="0.14418" T="0.0971486"/>
      <pos A="0.0501175" C="0.14418" G="0.473398" T="0.332304"/>
      <pos A="0.0971486" C="0.567461" G="0.238242" T="0.0971486"/>
      <pos A="0.00308642" C="0.238242" G="0.755585" T="0.00308642"/>
      <pos A="0.191211" C="0.285273" G="0.473398" T="0.0501175"/>
      <pos A="0.285273" C="0.238242" G="0.238242" T="0.238242"/>
      <pos A="0.00308642" C="0.896679" G="0.0971486" T="0.00308642"/>
      <pos A="0.379335" C="0.14418" G="0.332304" T="0.14418"/>
      <pos A="0.14418" C="0.285273" G="0.473398" T="0.0971486"/>
      <pos A="0.0501175" C="0.332304" G="0.238242" T="0.379335"/>
      <pos A="0.0501175" C="0.661523" G="0.0501175" T="0.238242"/>
      <pos A="0.00308642" C="0.661523" G="0.285273" T="0.0501175"/>
      <pos A="0.00308642" C="0.708554" G="0.14418" T="0.14418"/>
      <pos A="0.285273" C="0.379335" G="0.332304" T="0.00308642"/>
      <pos A="0.332304" C="0.285273" G="0.285273" T="0.0971486"/>
      <pos A="0.0501175" C="0.379335" G="0.473398" T="0.0971486"/>
      <pos A="0.14418" C="0.238242" G="0.567461" T="0.0501175"/>
      <pos A="0.285273" C="0.52043" G="0.14418" T="0.0501175"/>
      <pos A="0.191211" C="0.285273" G="0.473398" T="0.0501175"/>
      <pos A="0.191211" C="0.285273" G="0.473398" T="0.0501175"/>
      <pos A="0.0501175" C="0.52043" G="0.379335" T="0.0501175"/>
      <pos A="0.0501175" C="0.473398" G="0.332304" T="0.14418"/>
      <pos A="0.00308642" C="0.52043" G="0.379335" T="0.0971486"/>
      <pos A="0.0501175" C="0.473398" G="0.285273" T="0.191211"/>
      <pos A="0.238242" C="0.52043" G="0.191211" T="0.0501175"/>
      <pos A="0.0971486" C="0.379335" G="0.426366" T="0.0971486"/>
      <pos A="0.00308642" C="0.614492" G="0.238242" T="0.14418"/>
      <pos A="0.0501175" C="0.567461" G="0.285273" T="0.0971486"/>
      <pos A="0.0501175" C="0.52043" G="0.0501175" T="0.379335"/>
      <pos A="0.379335" C="0.379335" G="0.238242" T="0.00308642"/>
      <pos A="0.567461" C="0.191211" G="0.191211" T="0.0501175"/>
      <pos A="0.00308642" C="0.473398" G="0.379335" T="0.14418"/>
      <pos A="0.332304" C="0.285273" G="0.238242" T="0.14418"/>
      <pos A="0.285273" C="0.0971486" G="0.379335" T="0.238242"/>
      <pos A="0.0501175" C="0.473398" G="0.238242" T="0.238242"/>
      <pos A="0.14418" C="0.332304" G="0.238242" T="0.285273"/>
      <pos A="0.00308642" C="0.52043" G="0.379335" T="0.0971486"/>
    </motif>
    <motif db="0" id="M25" alt="O25" length="40" nsites="8" evalue="1.3e-003">
      <pos A="0.00308642" C="0.771262" G="0.222565" T="0.00308642"/>
      <pos A="0.112826" C="0.112826" G="0.551784" T="0.222565"/>
      <pos A="0.112826" C="0.661523" G="0.222565" T="0.00308642"/>
      <pos A="0.222565" C="0.661523" G="0.112826" T="0.00308642"/>
      <pos A="0.00308642" C="0.222565" G="0.771262" T="0.00308642"/>
      <pos A="0.222565" C="0.00308642" G="0.771262" T="0.00308642"/>
      <pos A="0.00308642" C="0.332304" G="0.661523" T="0.00308642"/>
      <pos A="0.112826" C="0.442043" G="0.442043" T="0.00308642"/>
      <pos A="0.00308642" C="0.332304" G="0.442043" T="0.222565"/>
      <pos A="0.00308642" C="0.881001" G="0.00308642" T="0.112826"/>
      <pos A="0.00308642" C="0.332304" G="0.112826" T="0.551784"/>
      <pos A="0.112826" C="0.222565" G="0.442043" T="0.222565"/>
      <pos A="0.00308642" C="0.112826" G="0.771262" T="0.112826"/>
      <pos A="0.332304" C="0.332304" G="0.222565" T="0.112826"/>
      <pos A="0.00308642" C="0.222565" G="0.661523" T="0.112826"/>
      <pos A="0.112826" C="0.00308642" G="0.771262" T="0.112826"/>
      <pos A="0.00308642" C="0.222565" G="0.771262" T="0.00308642"/>
      <pos A="0.00308642" C="0.771262" G="0.222565" T="0.00308642"/>
      <pos A="0.112826" C="0.112826" G="0.771262" T="0.00308642"/>
      <pos A="0.112826" C="0.551784" G="0.332304" T="0.00308642"/>
      <pos A="0.332304" C="0.442043" G="0.222565" T="0.00308642"/>
      <pos A="0.112826" C="0.222565" G="0.661523" T="0.00308642"/>
      <pos A="0.332304" C="0.332304" G="0.112826" T="0.222565"/>
      <pos A="0.00308642" C="0.442043" G="0.551784" T="0.00308642"/>
      <pos A="0.222565" C="0.442043" G="0.222565" T="0.112826"/>
      <pos A="0.442043" C="0.332304" G="0.00308642" T="0.222565"/>
      <pos A="0.00308642" C="0.442043" G="0.332304" T="0.222565"/>
      <pos A="0.112826" C="0.661523" G="0.112826" T="0.112826"/>
      <pos A="0.00308642" C="0.442043" G="0.551784" T="0.00308642"/>
      <pos A="0.112826" C="0.661523" G="0.00308642" T="0.222565"/>
      <pos A="0.112826" C="0.661523" G="0.00308642" T="0.222565"/>
      <pos A="0.112826" C="0.771262" G="0.00308642" T="0.112826"/>
      <pos A="0.00308642" C="0.442043" G="0.442043" T="0.112826"/>
      <pos A="0.222565" C="0.661523" G="0.112826" T="0.00308642"/>
      <pos A="0.332304" C="0.332304" G="0.112826" T="0.222565"/>
      <pos A="0.00308642" C="0.222565" G="0.332304" T="0.442043"/>
      <pos A="0.00308642" C="0.222565" G="0.661523" T="0.112826"/>
      <pos A="0.00308642" C="0.222565" G="0.332304" T="0.442043"/>
      <pos A="0.222565" C="0.442043" G="0.222565" T="0.112826"/>
      <pos A="0.112826" C="0.442043" G="0.442043" T="0.00308642"/>
    </motif>
    <motif db="0" id="M26" alt="O26" length="40" nsites="8" evalue="1.3e-003">
      <pos A="0.00308642" C="0.18266" G="0.631594" T="0.18266"/>
      <pos A="0.18266" C="0.541807" G="0.0928731" T="0.18266"/>
      <pos A="0.227554" C="0.407127" G="0.362233" T="0.00308642"/>
      <pos A="0.272446" C="0.137767" G="0.45202" T="0.137767"/>
      <pos A="0.31734" C="0.362233" G="0.137767" T="0.18266"/>
      <pos A="0.137767" C="0.272446" G="0.272446" T="0.31734"/>
      <pos A="0.0928731" C="0.362233" G="0.272446" T="0.272446"/>
      <pos A="0.31734" C="0.18266" G="0.272446" T="0.227554"/>
      <pos A="0.272446" C="0.18266" G="0.31734" T="0.227554"/>
      <pos A="0.227554" C="0.0928731" G="0.272446" T="0.407127"/>
      <pos A="0.31734" C="0.227554" G="0.272446" T="0.18266"/>
      <pos A="0.407127" C="0.0928731" G="0.362233" T="0.137767"/>
      <pos A="0.496914" C="0.407127" G="0.00308642" T="0.0928731"/>
      <pos A="0.0928731" C="0.5867" G="0.0479802" T="0.272446"/>
      <pos A="0.0479802" C="0.631594" G="0.0928731" T="0.227554"/>
      <pos A="0.0479802" C="0.407127" G="0.0928731" T="0.45202"/>
      <pos A="0.0928731" C="0.45202" G="0.362233" T="0.0928731"/>
      <pos A="0.0928731" C="0.31734" G="0.272446" T="0.31734"/>
      <pos A="0.137767" C="0.5867" G="0.227554" T="0.0479802"/>
      <pos A="0.0479802" C="0.541807" G="0.18266" T="0.227554"/>
      <pos A="0.272446" C="0.272446" G="0.272446" T="0.18266"/>
      <pos A="0.0479802" C="0.137767" G="0.5867" T="0.227554"/>
      <pos A="0.137767" C="0.362233" G="0.272446" T="0.227554"/>
      <pos A="0.227554" C="0.31734" G="0.31734" T="0.137767"/>
      <pos A="0.362233" C="0.272446" G="0.18266" T="0.18266"/>
      <pos A="0.631594" C="0.227554" G="0.0928731" T="0.0479802"/>
      <pos A="0.496914" C="0.0479802" G="0.407127" T="0.0479802"/>
      <pos A="0.0479802" C="0.31734" G="0.272446" T="0.362233"/>
      <pos A="0.0928731" C="0.362233" G="0.541807" T="0.00308642"/>
      <pos A="0.272446" C="0.31734" G="0.362233" T="0.0479802"/>
      <pos A="0.0928731" C="0.676487" G="0.137767" T="0.0928731"/>
      <pos A="0.0479802" C="0.5867" G="0.137767" T="0.227554"/>
      <pos A="0.0479802" C="0.18266" G="0.362233" T="0.407127"/>
      <pos A="0.18266" C="0.5867" G="0.137767" T="0.0928731"/>
      <pos A="0.18266" C="0.31734" G="0.45202" T="0.0479802"/>
      <pos A="0.00308642" C="0.721381" G="0.0479802" T="0.227554"/>
      <pos A="0.272446" C="0.407127" G="0.137767" T="0.18266"/>
      <pos A="0.272446" C="0.0928731" G="0.31734" T="0.31734"/>
      <pos A="0.137767" C="0.5867" G="0.272446" T="0.00308642"/>
      <pos A="0.18266" C="0.407127" G="0.18266" T="0.227554"/>
    </motif>
    <motif db="0" id="M28" alt="O28" length="40" nsites="8" evalue="1.3e-003">
      <pos A="0.240123" C="0.161111" G="0.437654" T="0.161111"/>
      <pos A="0.09" C="0.398148" G="0.248025" T="0.263827"/>
      <pos A="0.169012" C="0.350741" G="0.240123" T="0.240123"/>
      <pos A="0.145309" C="0.303333" G="0.413951" T="0.137407"/>
      <pos A="0.145309" C="0.327037" G="0.461358" T="0.0662963"/>
      <pos A="0.192716" C="0.406049" G="0.248025" T="0.15321"/>
      <pos A="0.271728" C="0.327037" G="0.248025" T="0.15321"/>
      <pos A="0.192716" C="0.113704" G="0.611481" T="0.0820988"/>
      <pos A="0.200617" C="0.445556" G="0.295432" T="0.0583951"/>
      <pos A="0.145309" C="0.287531" G="0.366543" T="0.200617"/>
      <pos A="0.240123" C="0.461358" G="0.192716" T="0.105802"/>
      <pos A="0.113704" C="0.390247" G="0.295432" T="0.200617"/>
      <pos A="0.161111" C="0.453457" G="0.27963" T="0.105802"/>
      <pos A="0.208519" C="0.263827" G="0.398148" T="0.129506"/>
      <pos A="0.145309" C="0.366543" G="0.334938" T="0.15321"/>
      <pos A="0.169012" C="0.248025" G="0.334938" T="0.248025"/>
      <pos A="0.0504938" C="0.635185" G="0.208519" T="0.105802"/>
      <pos A="0.184815" C="0.0346914" G="0.492963" T="0.287531"/>
      <pos A="0.145309" C="0.398148" G="0.327037" T="0.129506"/>
      <pos A="0.0979012" C="0.453457" G="0.287531" T="0.161111"/>
      <pos A="0.21642" C="0.169012" G="0.350741" T="0.263827"/>
      <pos A="0.271728" C="0.255926" G="0.248025" T="0.224321"/>
      <pos A="0.09" C="0.334938" G="0.334938" T="0.240123"/>
      <pos A="0.192716" C="0.429753" G="0.271728" T="0.105802"/>
      <pos A="0.192716" C="0.255926" G="0.382346" T="0.169012"/>
      <pos A="0.271728" C="0.311235" G="0.200617" T="0.21642"/>
      <pos A="0.232222" C="0.366543" G="0.27963" T="0.121605"/>
      <pos A="0.192716" C="0.421852" G="0.271728" T="0.113704"/>
      <pos A="0.105802" C="0.611481" G="0.121605" T="0.161111"/>
      <pos A="0.169012" C="0.358642" G="0.406049" T="0.0662963"/>
      <pos A="0.161111" C="0.334938" G="0.350741" T="0.15321"/>
      <pos A="0.176914" C="0.500864" G="0.240123" T="0.0820988"/>
      <pos A="0.176914" C="0.374444" G="0.240123" T="0.208519"/>
      <pos A="0.208519" C="0.255926" G="0.413951" T="0.121605"/>
      <pos A="0.232222" C="0.295432" G="0.287531" T="0.184815"/>
      <pos A="0.184815" C="0.240123" G="0.421852" T="0.15321"/>
      <pos A="0.0662963" C="0.445556" G="0.34284" T="0.145309"/>
      <pos A="0.184815" C="0.421852" G="0.255926" T="0.137407"/>
      <pos A="0.161111" C="0.437654" G="0.161111" T="0.240123"/>
      <pos A="0.0662963" C="0.327037" G="0.390247" T="0.21642"/>
    </motif>
    <motif db="0" id="M29" alt="O29" length="40" nsites="8" evalue="1.3e-003">
      <pos A="0.158447" C="0.236128" G="0.247226" T="0.358199"/>
      <pos A="0.102962" C="0.324907" G="0.391489" T="0.180642"/>
      <pos A="0.125157" C="0.258323" G="0.535754" T="0.0807674"/>
      <pos A="0.14735" C="0.46917" G="0.26942" T="0.114059"/>
      <pos A="0.125157" C="0.347101" G="0.336004" T="0.191739"/>
      <pos A="0.0696701" C="0.180642" G="0.557949" T="0.191739"/>
      <pos A="0.258323" C="0.280518" G="0.291615" T="0.169545"/>
      <pos A="0.0696701" C="0.46917" G="0.302712" T="0.158447"/>
      <pos A="0.258323" C="0.358199" G="0.213934" T="0.169545"/>
      <pos A="0.236128" C="0.424781" G="0.291615" T="0.0474756"/>
      <pos A="0.114059" C="0.258323" G="0.446976" T="0.180642"/>
      <pos A="0.247226" C="0.202837" G="0.336004" T="0.213934"/>
      <pos A="0.0696701" C="0.524657" G="0.169545" T="0.236128"/>
      <pos A="0.0585728" C="0.402587" G="0.280518" T="0.258323"/>
      <pos A="0.191739" C="0.446976" G="0.169545" T="0.191739"/>
      <pos A="0.0585728" C="0.458073" G="0.358199" T="0.125157"/>
      <pos A="0.0918647" C="0.336004" G="0.413684" T="0.158447"/>
      <pos A="0.225031" C="0.435879" G="0.236128" T="0.102962"/>
      <pos A="0.136253" C="0.302712" G="0.313809" T="0.247226"/>
      <pos A="0.125157" C="0.280518" G="0.46917" T="0.125157"/>
      <pos A="0.413684" C="0.258323" G="0.158447" T="0.169545"/>
      <pos A="0.202837" C="0.0696701" G="0.602338" T="0.125157"/>
      <pos A="0.0807674" C="0.502462" G="0.347101" T="0.0696701"/>
      <pos A="0.169545" C="0.247226" G="0.358199" T="0.225031"/>
      <pos A="0.236128" C="0.358199" G="0.125157" T="0.280518"/>
      <pos A="0.158447" C="0.413684" G="0.280518" T="0.14735"/>
      <pos A="0.0696701" C="0.480268" G="0.202837" T="0.247226"/>
      <pos A="0.158447" C="0.324907" G="0.236128" T="0.280518"/>
      <pos A="0.125157" C="0.225031" G="0.424781" T="0.225031"/>
      <pos A="0.14735" C="0.691115" G="0.102962" T="0.0585728"/>
      <pos A="0.180642" C="0.380392" G="0.158447" T="0.280518"/>
      <pos A="0.114059" C="0.59124" G="0.247226" T="0.0474756"/>
      <pos A="0.236128" C="0.413684" G="0.26942" T="0.0807674"/>
      <pos A="0.247226" C="0.324907" G="0.236128" T="0.191739"/>
      <pos A="0.158447" C="0.202837" G="0.535754" T="0.102962"/>
      <pos A="0.114059" C="0.502462" G="0.336004" T="0.0474756"/>
      <pos A="0.213934" C="0.313809" G="0.380392" T="0.0918647"/>
      <pos A="0.202837" C="0.424781" G="0.191739" T="0.180642"/>
      <pos A="0.180642" C="0.180642" G="0.435879" T="0.202837"/>
      <pos A="0.0918647" C="0.336004" G="0.480268" T="0.0918647"/>
    </motif>
    <motif db="0" id="M30" alt="O30" length="40" nsites="8" evalue="1.3e-003">
      <pos A="0.179453" C="0.179453" G="0.320547" T="0.320547"/>
      <pos A="0.132422" C="0.285273" G="0.132422" T="0.449882"/>
      <pos A="0.155938" C="0.52043" G="0.25" T="0.0736336"/>
      <pos A="0.167696" C="0.0971486" G="0.414609" T="0.320547"/>
      <pos A="0.0266025" C="0.496914" G="0.308789" T="0.167696"/>
      <pos A="0.214727" C="0.297031" G="0.25" T="0.238242"/>
      <pos A="0.261758" C="0.332304" G="0.344062" T="0.0618756"/>
      <pos A="0.320547" C="0.202969" G="0.344062" T="0.132422"/>
      <pos A="0.0853906" C="0.238242" G="0.496914" T="0.179453"/>
      <pos A="0.202969" C="0.344062" G="0.391093" T="0.0618756"/>
      <pos A="0.35582" C="0.308789" G="0.108907" T="0.226484"/>
      <pos A="0.108907" C="0.449882" G="0.402851" T="0.0383595"/>
      <pos A="0.226484" C="0.332304" G="0.273516" T="0.167696"/>
      <pos A="0.0853906" C="0.320547" G="0.449882" T="0.14418"/>
      <pos A="0.0618756" C="0.508672" G="0.285273" T="0.14418"/>
      <pos A="0.214727" C="0.226484" G="0.426366" T="0.132422"/>
      <pos A="0.108907" C="0.14418" G="0.485156" T="0.261758"/>
      <pos A="0.344062" C="0.402851" G="0.179453" T="0.0736336"/>
      <pos A="0.308789" C="0.391093" G="0.167696" T="0.132422"/>
      <pos A="0.344062" C="0.273516" G="0.25" T="0.132422"/>
      <pos A="0.25" C="0.35582" G="0.285273" T="0.108907"/>
      <pos A="0.108907" C="0.238242" G="0.438124" T="0.214727"/>
      <pos A="0.179453" C="0.14418" G="0.414609" T="0.261758"/>
      <pos A="0.191211" C="0.52043" G="0.202969" T="0.0853906"/>
      <pos A="0.0148444" C="0.379335" G="0.426366" T="0.179453"/>
      <pos A="0.0971486" C="0.508672" G="0.0971486" T="0.297031"/>
      <pos A="0.155938" C="0.35582" G="0.332304" T="0.155938"/>
      <pos A="0.155938" C="0.402851" G="0.297031" T="0.14418"/>
      <pos A="0.14418" C="0.426366" G="0.273516" T="0.155938"/>
      <pos A="0.155938" C="0.426366" G="0.132422" T="0.285273"/>
      <pos A="0.132422" C="0.273516" G="0.320547" T="0.273516"/>
      <pos A="0.179453" C="0.297031" G="0.35582" T="0.167696"/>
      <pos A="0.25" C="0.297031" G="0.344062" T="0.108907"/>
      <pos A="0.179453" C="0.367578" G="0.273516" T="0.179453"/>
      <pos A="0.0853906" C="0.308789" G="0.426366" T="0.179453"/>
      <pos A="0.226484" C="0.46164" G="0.202969" T="0.108907"/>
      <pos A="0.167696" C="0.438124" G="0.297031" T="0.0971486"/>
      <pos A="0.155938" C="0.238242" G="0.414609" T="0.191211"/>
      <pos A="0.155938" C="0.332304" G="0.308789" T="0.202969"/>
      <pos A="0.191211" C="0.297031" G="0.285273" T="0.226484"/>
    </motif>
    <motif db="0" id="M31" alt="O31" length="40" nsites="8" evalue="1.3e-003">
      <pos A="0.990741" C="0.00308642" G="0.00308642" T="0.00308642"/>
      <pos A="0.00308642" C="0.990741" G="0.00308642" T="0.00308642"/>
      <pos A="0.990741" C="0.00308642" G="0.00308642" T="0.00308642"/>
      <pos A="0.00308642" C="0.00308642" G="0.990741" T="0.00308642"/>
      <pos A="0.00308642" C="0.00308642" G="0.990741" T="0.00308642"/>
      <pos A="0.00308642" C="0.990741" G="0.00308642" T="0.00308642"/>
      <pos A="0.00308642" C="0.00308642" G="0.00308642" T="0.990741"/>
      <pos A="0.990741" C="0.00308642" G="0.00308642" T="0.00308642"/>
      <pos A="0.00308642" C="0.00308642" G="0.990741" T="0.00308642"/>
      <pos A="0.990741" C="0.00308642" G="0.00308642" T="0.00308642"/>
      <pos A="0.990741" C="0.00308642" G="0.00308642" T="0.00308642"/>
      <pos A="0.990741" C="0.00308642" G="0.00308642" T="0.00308642"/>
      <pos A="0.990741" C="0.00308642" G="0.00308642" T="0.00308642"/>
      <pos A="0.00308642" C="0.00308642" G="0.990741" T="0.00308642"/>
      <pos A="0.00308642" C="0.00308642" G="0.990741" T="0.00308642"/>
      <pos A="0.00308642" C="0.00308642" G="0.00308642" T="0.990741"/>
      <pos A="0.00308642" C="0.00308642" G="0.990741" T="0.00308642"/>
      <pos A="0.990741" C="0.00308642" G="0.00308642" T="0.00308642"/>
      <pos A="0.990741" C="0.00308642" G="0.00308642" T="0.00308642"/>
      <pos A="0.00308642" C="0.00308642" G="0.00308642" T="0.990741"/>
      <pos A="0.990741" C="0.00308642" G="0.00308642" T="0.00308642"/>
      <pos A="0.990741" C="0.00308642" G="0.00308642" T="0.00308642"/>
      <pos A="0.990741" C="0.00308642" G="0.00308642" T="0.00308642"/>
      <pos A="0.00308642" C="0.990741" G="0.00308642" T="0.00308642"/>
      <pos A="0.990741" C="0.00308642" G="0.00308642" T="0.00308642"/>
      <pos A="0.00308642" C="0.990741" G="0.00308642" T="0.00308642"/>
      <pos A="0.990741" C="0.00308642" G="0.00308642" T="0.00308642"/>
      <pos A="0.990741" C="0.00308642" G="0.00308642" T="0.00308642"/>
      <pos A="0.990741" C="0.00308642" G="0.00308642" T="0.00308642"/>
      <pos A="0.00308642" C="0.00308642" G="0.990741" T="0.00308642"/>
      <pos A="0.00308642" C="0.990741" G="0.00308642" T="0.00308642"/>
      <pos A="0.00308642" C="0.00308642" G="0.990741" T="0.00308642"/>
      <pos A="0.00308642" C="0.00308642" G="0.990741" T="0.00308642"/>
      <pos A="0.00308642" C="0.00308642" G="0.990741" T="0.00308642"/>
      <pos A="0.990741" C="0.00308642" G="0.00308642" T="0.00308642"/>
      <pos A="0.00308642" C="0.00308642" G="0.990741" T="0.00308642"/>
      <pos A="0.00308642" C="0.990741" G="0.00308642" T="0.00308642"/>
      <pos A="0.00308642" C="0.00308642" G="0.990741" T="0.00308642"/>
      <pos A="0.990741" C="0.00308642" G="0.00308642" T="0.00308642"/>
      <pos A="0.990741" C="0.00308642" G="0.00308642" T="0.00308642"/>
    </motif>
    <motif db="0" id="M32" alt="O32" length="40" nsites="8" evalue="1.3e-003">
      <pos A="0.21642" C="0.334938" G="0.287531" T="0.161111"/>
      <pos A="0.21642" C="0.255926" G="0.445556" T="0.0820988"/>
      <pos A="0.224321" C="0.255926" G="0.429753" T="0.09"/>
      <pos A="0.184815" C="0.390247" G="0.327037" T="0.0979012"/>
      <pos A="0.121605" C="0.327037" G="0.406049" T="0.145309"/>
      <pos A="0.15321" C="0.366543" G="0.398148" T="0.0820988"/>
      <pos A="0.287531" C="0.21642" G="0.208519" T="0.287531"/>
      <pos A="0.0583951" C="0.461358" G="0.34284" T="0.137407"/>
      <pos A="0.208519" C="0.327037" G="0.255926" T="0.208519"/>
      <pos A="0.137407" C="0.15321" G="0.445556" T="0.263827"/>
      <pos A="0.255926" C="0.287531" G="0.248025" T="0.208519"/>
      <pos A="0.263827" C="0.398148" G="0.319136" T="0.0188889"/>
      <pos A="0.192716" C="0.184815" G="0.406049" T="0.21642"/>
      <pos A="0.129506" C="0.34284" G="0.319136" T="0.208519"/>
      <pos A="0.129506" C="0.47716" G="0.263827" T="0.129506"/>
      <pos A="0.113704" C="0.595679" G="0.248025" T="0.0425926"/>
      <pos A="0.295432" C="0.34284" G="0.21642" T="0.145309"/>
      <pos A="0.169012" C="0.27963" G="0.429753" T="0.121605"/>
      <pos A="0.0583951" C="0.224321" G="0.500864" T="0.21642"/>
      <pos A="0.09" C="0.485062" G="0.311235" T="0.113704"/>
      <pos A="0.121605" C="0.406049" G="0.224321" T="0.248025"/>
      <pos A="0.15321" C="0.390247" G="0.184815" T="0.271728"/>
      <pos A="0.208519" C="0.47716" G="0.208519" T="0.105802"/>
      <pos A="0.208519" C="0.161111" G="0.390247" T="0.240123"/>
      <pos A="0.224321" C="0.303333" G="0.334938" T="0.137407"/>
      <pos A="0.232222" C="0.169012" G="0.350741" T="0.248025"/>
      <pos A="0.232222" C="0.469259" G="0.224321" T="0.0741975"/>
      <pos A="0.15321" C="0.398148" G="0.34284" T="0.105802"/>
      <pos A="0.169012" C="0.366543" G="0.311235" T="0.15321"/>
      <pos A="0.232222" C="0.334938" G="0.327037" T="0.105802"/>
      <pos A="0.0820988" C="0.366543" G="0.406049" T="0.145309"/>
      <pos A="0.200617" C="0.437654" G="0.169012" T="0.192716"/>
      <pos A="0.0741975" C="0.398148" G="0.240123" T="0.287531"/>
      <pos A="0.255926" C="0.295432" G="0.15321" T="0.295432"/>
      <pos A="0.176914" C="0.532469" G="0.27963" T="0.0109877"/>
      <pos A="0.121605" C="0.303333" G="0.421852" T="0.15321"/>
      <pos A="0.137407" C="0.21642" G="0.516667" T="0.129506"/>
      <pos A="0.224321" C="0.382346" G="0.240123" T="0.15321"/>
      <pos A="0.184815" C="0.398148" G="0.327037" T="0.09"/>
      <pos A="0.145309" C="0.358642" G="0.374444" T="0.121605"/>
    </motif>
    <motif db="0" id="M33" alt="O33" length="40" nsites="8" evalue="1.3e-003">
      <pos A="0.242035" C="0.441159" G="0.178315" T="0.138491"/>
      <pos A="0.122561" C="0.21814" G="0.385404" T="0.273895"/>
      <pos A="0.21814" C="0.21814" G="0.401334" T="0.162385"/>
      <pos A="0.23407" C="0.393369" G="0.170351" T="0.20221"/>
      <pos A="0.0349462" C="0.576563" G="0.31372" T="0.0747714"/>
      <pos A="0.25" C="0.26593" G="0.21814" T="0.26593"/>
      <pos A="0.0429116" C="0.441159" G="0.329649" T="0.18628"/>
      <pos A="0.114596" C="0.417264" G="0.226105" T="0.242035"/>
      <pos A="0.210175" C="0.162385" G="0.457088" T="0.170351"/>
      <pos A="0.138491" C="0.385404" G="0.361509" T="0.114596"/>
      <pos A="0.329649" C="0.26593" G="0.353545" T="0.050876"/>
      <pos A="0.21814" C="0.31372" G="0.289825" T="0.178315"/>
      <pos A="0.0827358" C="0.425229" G="0.409299" T="0.0827358"/>
      <pos A="0.242035" C="0.441159" G="0.257965" T="0.0588415"/>
      <pos A="0.154421" C="0.409299" G="0.273895" T="0.162385"/>
      <pos A="0.18628" C="0.31372" G="0.329649" T="0.170351"/>
      <pos A="0.0907012" C="0.329649" G="0.377439" T="0.20221"/>
      <pos A="0.25" C="0.23407" G="0.23407" T="0.28186"/>
      <pos A="0.138491" C="0.25" G="0.512843" T="0.0986657"/>
      <pos A="0.178315" C="0.504879" G="0.226105" T="0.0907012"/>
      <pos A="0.146455" C="0.409299" G="0.210175" T="0.23407"/>
      <pos A="0.210175" C="0.377439" G="0.257965" T="0.154421"/>
      <pos A="0.106631" C="0.18628" G="0.425229" T="0.28186"/>
      <pos A="0.23407" C="0.257965" G="0.21814" T="0.289825"/>
      <pos A="0.257965" C="0.457088" G="0.210175" T="0.0747714"/>
      <pos A="0.194245" C="0.393369" G="0.242035" T="0.170351"/>
      <pos A="0.210175" C="0.31372" G="0.393369" T="0.0827358"/>
      <pos A="0.146455" C="0.409299" G="0.289825" T="0.154421"/>
      <pos A="0.242035" C="0.194245" G="0.257965" T="0.305755"/>
      <pos A="0.25" C="0.377439" G="0.18628" T="0.18628"/>
      <pos A="0.242035" C="0.273895" G="0.23407" T="0.25"/>
      <pos A="0.0827358" C="0.401334" G="0.385404" T="0.130525"/>
      <pos A="0.0907012" C="0.449124" G="0.329649" T="0.130525"/>
      <pos A="0.0747714" C="0.377439" G="0.425229" T="0.122561"/>
      <pos A="0.242035" C="0.385404" G="0.242035" T="0.130525"/>
      <pos A="0.170351" C="0.385404" G="0.28186" T="0.162385"/>
      <pos A="0.0588415" C="0.385404" G="0.433194" T="0.122561"/>
      <pos A="0.138491" C="0.26593" G="0.433194" T="0.162385"/>
      <pos A="0.106631" C="0.369475" G="0.425229" T="0.0986657"/>
      <pos A="0.194245" C="0.329649" G="0.369475" T="0.106631"/>
    </motif>
    <motif db="0" id="M34" alt="O34" length="40" nsites="8" evalue="1.3e-003">
      <pos A="0.0853906" C="0.414609" G="0.455761" T="0.044239"/>
      <pos A="0.167696" C="0.291153" G="0.455761" T="0.0853906"/>
      <pos A="0.25" C="0.332304" G="0.25" T="0.167696"/>
      <pos A="0.208847" C="0.167696" G="0.0853906" T="0.538066"/>
      <pos A="0.126543" C="0.291153" G="0.496914" T="0.0853906"/>
      <pos A="0.044239" C="0.414609" G="0.332304" T="0.208847"/>
      <pos A="0.332304" C="0.455761" G="0.044239" T="0.167696"/>
      <pos A="0.126543" C="0.25" G="0.414609" T="0.208847"/>
      <pos A="0.208847" C="0.373457" G="0.126543" T="0.291153"/>
      <pos A="0.00308642" C="0.538066" G="0.332304" T="0.126543"/>
      <pos A="0.0853906" C="0.661523" G="0.126543" T="0.126543"/>
      <pos A="0.00308642" C="0.78498" G="0.0853906" T="0.126543"/>
      <pos A="0.167696" C="0.414609" G="0.167696" T="0.25"/>
      <pos A="0.00308642" C="0.579218" G="0.291153" T="0.126543"/>
      <pos A="0.167696" C="0.496914" G="0.291153" T="0.044239"/>
      <pos A="0.373457" C="0.126543" G="0.332304" T="0.167696"/>
      <pos A="0.126543" C="0.373457" G="0.455761" T="0.044239"/>
      <pos A="0.126543" C="0.25" G="0.579218" T="0.044239"/>
      <pos A="0.044239" C="0.414609" G="0.126543" T="0.414609"/>
      <pos A="0.0853906" C="0.62037" G="0.25" T="0.044239"/>
      <pos A="0.332304" C="0.291153" G="0.291153" T="0.0853906"/>
      <pos A="0.208847" C="0.455761" G="0.208847" T="0.126543"/>
      <pos A="0.00308642" C="0.332304" G="0.25" T="0.414609"/>
      <pos A="0.044239" C="0.373457" G="0.373457" T="0.208847"/>
      <pos A="0.126543" C="0.579218" G="0.126543" T="0.167696"/>
      <pos A="0.126543" C="0.496914" G="0.291153" T="0.0853906"/>
      <pos A="0.291153" C="0.0853906" G="0.332304" T="0.291153"/>
      <pos A="0.0853906" C="0.373457" G="0.496914" T="0.044239"/>
      <pos A="0.332304" C="0.291153" G="0.208847" T="0.167696"/>
      <pos A="0.208847" C="0.25" G="0.455761" T="0.0853906"/>
      <pos A="0.414609" C="0.291153" G="0.208847" T="0.0853906"/>
      <pos A="0.167696" C="0.579218" G="0.126543" T="0.126543"/>
      <pos A="0.044239" C="0.538066" G="0.332304" T="0.0853906"/>
      <pos A="0.044239" C="0.373457" G="0.579218" T="0.00308642"/>
      <pos A="0.126543" C="0.332304" G="0.455761" T="0.0853906"/>
      <pos A="0.00308642" C="0.414609" G="0.496914" T="0.0853906"/>
      <pos A="0.044239" C="0.332304" G="0.579218" T="0.044239"/>
      <pos A="0.167696" C="0.579218" G="0.208847" T="0.044239"/>
      <pos A="0.044239" C="0.25" G="0.579218" T="0.126543"/>
      <pos A="0.044239" C="0.332304" G="0.332304" T="0.291153"/>
    </motif>
    <motif db="0" id="M35" alt="O35" length="40" nsites="8" evalue="1.3e-003">
      <pos A="0.496914" C="0.496914" G="0.00308642" T="0.00308642"/>
      <pos A="0.25" C="0.00308642" G="0.00308642" T="0.743827"/>
      <pos A="0.00308642" C="0.743827" G="0.25" T="0.00308642"/>
      <pos A="0.743827" C="0.00308642" G="0.00308642" T="0.25"/>
      <pos A="0.25" C="0.00308642" G="0.743827" T="0.00308642"/>
      <pos A="0.990741" C="0.00308642" G="0.00308642" T="0.00308642"/>
      <pos A="0.496914" C="0.25" G="0.25" T="0.00308642"/>
      <pos A="0.00308642" C="0.496914" G="0.496914" T="0.00308642"/>
      <pos A="0.25" C="0.00308642" G="0.743827" T="0.00308642"/>
      <pos A="0.00308642" C="0.496914" G="0.00308642" T="0.496914"/>
      <pos A="0.00308642" C="0.496914" G="0.25" T="0.25"/>
      <pos A="0.25" C="0.743827" G="0.00308642" T="0.00308642"/>
      <pos A="0.00308642" C="0.743827" G="0.00308642" T="0.25"/>
      <pos A="0.00308642" C="0.00308642" G="0.990741" T="0.00308642"/>
      <pos A="0.00308642" C="0.743827" G="0.25" T="0.00308642"/>
      <pos A="0.00308642" C="0.25" G="0.00308642" T="0.743827"/>
      <pos A="0.00308642" C="0.496914" G="0.496914" T="0.00308642"/>
      <pos A="0.00308642" C="0.25" G="0.743827" T="0.00308642"/>
      <pos A="0.00308642" C="0.743827" G="0.25" T="0.00308642"/>
      <pos A="0.00308642" C="0.25" G="0.25" T="0.496914"/>
      <pos A="0.00308642" C="0.743827" G="0.25" T="0.00308642"/>
      <pos A="0.25" C="0.743827" G="0.00308642" T="0.00308642"/>
      <pos A="0.25" C="0.00308642" G="0.25" T="0.496914"/>
      <pos A="0.00308642" C="0.496914" G="0.00308642" T="0.496914"/>
      <pos A="0.00308642" C="0.00308642" G="0.496914" T="0.496914"/>
      <pos A="0.496914" C="0.496914" G="0.00308642" T="0.00308642"/>
      <pos A="0.00308642" C="0.00308642" G="0.496914" T="0.496914"/>
      <pos A="0.25" C="0.496914" G="0.00308642" T="0.25"/>
      <pos A="0.25" C="0.00308642" G="0.00308642" T="0.743827"/>
      <pos A="0.00308642" C="0.990741" G="0.00308642" T="0.00308642"/>
      <pos A="0.25" C="0.743827" G="0.00308642" T="0.00308642"/>
      <pos A="0.25" C="0.743827" G="0.00308642" T="0.00308642"/>
      <pos A="0.25" C="0.743827" G="0.00308642" T="0.00308642"/>
      <pos A="0.00308642" C="0.496914" G="0.00308642" T="0.496914"/>
      <pos A="0.00308642" C="0.25" G="0.25" T="0.496914"/>
      <pos A="0.00308642" C="0.00308642" G="0.743827" T="0.25"/>
      <pos A="0.25" C="0.25" G="0.496914" T="0.00308642"/>
      <pos A="0.00308642" C="0.00308642" G="0.990741" T="0.00308642"/>
      <pos A="0.00308642" C="0.990741" G="0.00308642" T="0.00308642"/>
      <pos A="0.00308642" C="0.25" G="0.25" T="0.496914"/>
    </motif>
    <motif db="0" id="M37" alt="O37" length="40" nsites="8" evalue="1.3e-003">
      <pos A="0.244961" C="0.244961" G="0.386054" T="0.124024"/>
      <pos A="0.113946" C="0.476758" G="0.305429" T="0.103868"/>
      <pos A="0.134102" C="0.0837116" G="0.627929" T="0.154258"/>
      <pos A="0.265117" C="0.0736336" G="0.486836" T="0.174414"/>
      <pos A="0.164336" C="0.506992" G="0.174414" T="0.154258"/>
      <pos A="0.0937896" C="0.325586" G="0.456601" T="0.124024"/>
      <pos A="0.0736336" C="0.426366" G="0.315508" T="0.184492"/>
      <pos A="0.134102" C="0.325586" G="0.285273" T="0.255039"/>
      <pos A="0.134102" C="0.416288" G="0.275195" T="0.174414"/>
      <pos A="0.154258" C="0.315508" G="0.365898" T="0.164336"/>
      <pos A="0.0433985" C="0.315508" G="0.345742" T="0.295351"/>
      <pos A="0.325586" C="0.244961" G="0.285273" T="0.14418"/>
      <pos A="0.103868" C="0.35582" G="0.345742" T="0.194571"/>
      <pos A="0.255039" C="0.375976" G="0.184492" T="0.184492"/>
      <pos A="0.103868" C="0.325586" G="0.436445" T="0.134102"/>
      <pos A="0.103868" C="0.365898" G="0.456601" T="0.0736336"/>
      <pos A="0.124024" C="0.416288" G="0.325586" T="0.134102"/>
      <pos A="0.124024" C="0.476758" G="0.244961" T="0.154258"/>
      <pos A="0.164336" C="0.396132" G="0.214727" T="0.224805"/>
      <pos A="0.0232425" C="0.547304" G="0.365898" T="0.0635546"/>
      <pos A="0.204649" C="0.14418" G="0.40621" T="0.244961"/>
      <pos A="0.154258" C="0.396132" G="0.386054" T="0.0635546"/>
      <pos A="0.315508" C="0.486836" G="0.124024" T="0.0736336"/>
      <pos A="0.224805" C="0.244961" G="0.436445" T="0.0937896"/>
      <pos A="0.244961" C="0.244961" G="0.305429" T="0.204649"/>
      <pos A="0.113946" C="0.214727" G="0.51707" T="0.154258"/>
      <pos A="0.0736336" C="0.325586" G="0.436445" T="0.164336"/>
      <pos A="0.0937896" C="0.365898" G="0.265117" T="0.275195"/>
      <pos A="0.244961" C="0.375976" G="0.194571" T="0.184492"/>
      <pos A="0.113946" C="0.40621" G="0.305429" T="0.174414"/>
      <pos A="0.14418" C="0.426366" G="0.335664" T="0.0937896"/>
      <pos A="0.244961" C="0.416288" G="0.194571" T="0.14418"/>
      <pos A="0.204649" C="0.416288" G="0.244961" T="0.134102"/>
      <pos A="0.0534765" C="0.416288" G="0.476758" T="0.0534765"/>
      <pos A="0.194571" C="0.40621" G="0.184492" T="0.214727"/>
      <pos A="0.154258" C="0.375976" G="0.345742" T="0.124024"/>
      <pos A="0.14418" C="0.345742" G="0.315508" T="0.194571"/>
      <pos A="0.295351" C="0.35582" G="0.265117" T="0.0837116"/>
      <pos A="0.184492" C="0.174414" G="0.557382" T="0.0837116"/>
      <pos A="0.0131644" C="0.265117" G="0.547304" T="0.174414"/>
    </motif>
    <motif db="0" id="M38" alt="O38" length="40" nsites="8" evalue="1.3e-003">
      <pos A="0.0979012" C="0.327037" G="0.366543" T="0.208519"/>
      <pos A="0.0820988" C="0.311235" G="0.492963" T="0.113704"/>
      <pos A="0.327037" C="0.121605" G="0.382346" T="0.169012"/>
      <pos A="0.255926" C="0.27963" G="0.21642" T="0.248025"/>
      <pos A="0.232222" C="0.366543" G="0.121605" T="0.27963"/>
      <pos A="0.0267901" C="0.406049" G="0.437654" T="0.129506"/>
      <pos A="0.129506" C="0.358642" G="0.327037" T="0.184815"/>
      <pos A="0.224321" C="0.34284" G="0.21642" T="0.21642"/>
      <pos A="0.176914" C="0.271728" G="0.437654" T="0.113704"/>
      <pos A="0.113704" C="0.263827" G="0.500864" T="0.121605"/>
      <pos A="0.137407" C="0.192716" G="0.524568" T="0.145309"/>
      <pos A="0.0820988" C="0.461358" G="0.327037" T="0.129506"/>
      <pos A="0.224321" C="0.350741" G="0.255926" T="0.169012"/>
      <pos A="0.200617" C="0.366543" G="0.224321" T="0.208519"/>
      <pos A="0.21642" C="0.145309" G="0.413951" T="0.224321"/>
      <pos A="0.255926" C="0.327037" G="0.255926" T="0.161111"/>
      <pos A="0.27963" C="0.406049" G="0.169012" T="0.145309"/>
      <pos A="0.145309" C="0.34284" G="0.358642" T="0.15321"/>
      <pos A="0.184815" C="0.366543" G="0.255926" T="0.192716"/>
      <pos A="0.137407" C="0.295432" G="0.437654" T="0.129506"/>
      <pos A="0.129506" C="0.461358" G="0.295432" T="0.113704"/>
      <pos A="0.248025" C="0.421852" G="0.21642" T="0.113704"/>
      <pos A="0.137407" C="0.421852" G="0.240123" T="0.200617"/>
      <pos A="0.232222" C="0.224321" G="0.445556" T="0.0979012"/>
      <pos A="0.0741975" C="0.469259" G="0.248025" T="0.208519"/>
      <pos A="0.184815" C="0.366543" G="0.327037" T="0.121605"/>
      <pos A="0.200617" C="0.319136" G="0.271728" T="0.208519"/>
      <pos A="0.255926" C="0.548272" G="0.121605" T="0.0741975"/>
      <pos A="0.21642" C="0.319136" G="0.248025" T="0.21642"/>
      <pos A="0.0504938" C="0.287531" G="0.437654" T="0.224321"/>
      <pos A="0.21642" C="0.263827" G="0.334938" T="0.184815"/>
      <pos A="0.184815" C="0.485062" G="0.129506" T="0.200617"/>
      <pos A="0.113704" C="0.334938" G="0.421852" T="0.129506"/>
      <pos A="0.192716" C="0.413951" G="0.287531" T="0.105802"/>
      <pos A="0.113704" C="0.47716" G="0.27963" T="0.129506"/>
      <pos A="0.129506" C="0.406049" G="0.350741" T="0.113704"/>
      <pos A="0.0979012" C="0.248025" G="0.516667" T="0.137407"/>
      <pos A="0.224321" C="0.406049" G="0.208519" T="0.161111"/>
      <pos A="0.200617" C="0.09" G="0.556173" T="0.15321"/>
      <pos A="0.208519" C="0.382346" G="0.255926" T="0.15321"/>
    </motif>
    <motif db="0" id="M4" alt="O4" length="40" nsites="8" evalue="1.3e-003">
      <pos A="0.21642" C="0.374444" G="0.271728" T="0.137407"/>
      <pos A="0.161111" C="0.224321" G="0.390247" T="0.224321"/>
      <pos A="0.15321" C="0.255926" G="0.398148" T="0.192716"/>
      <pos A="0.192716" C="0.469259" G="0.176914" T="0.161111"/>
      <pos A="0.184815" C="0.263827" G="0.413951" T="0.137407"/>
      <pos A="0.161111" C="0.271728" G="0.334938" T="0.232222"/>
      <pos A="0.0979012" C="0.54037" G="0.27963" T="0.0820988"/>
      <pos A="0.15321" C="0.248025" G="0.248025" T="0.350741"/>
      <pos A="0.169012" C="0.176914" G="0.453457" T="0.200617"/>
      <pos A="0.121605" C="0.54037" G="0.224321" T="0.113704"/>
      <pos A="0.184815" C="0.240123" G="0.398148" T="0.176914"/>
      <pos A="0.145309" C="0.295432" G="0.469259" T="0.09"/>
      <pos A="0.145309" C="0.406049" G="0.192716" T="0.255926"/>
      <pos A="0.184815" C="0.34284" G="0.358642" T="0.113704"/>
      <pos A="0.200617" C="0.200617" G="0.421852" T="0.176914"/>
      <pos A="0.34284" C="0.271728" G="0.287531" T="0.0979012"/>
      <pos A="0.145309" C="0.319136" G="0.429753" T="0.105802"/>
      <pos A="0.0979012" C="0.469259" G="0.303333" T="0.129506"/>
      <pos A="0.169012" C="0.255926" G="0.334938" T="0.240123"/>
      <pos A="0.145309" C="0.413951" G="0.327037" T="0.113704"/>
      <pos A="0.295432" C="0.263827" G="0.208519" T="0.232222"/>
      <pos A="0.145309" C="0.358642" G="0.311235" T="0.184815"/>
      <pos A="0.15321" C="0.453457" G="0.287531" T="0.105802"/>
      <pos A="0.176914" C="0.453457" G="0.21642" T="0.15321"/>
      <pos A="0.184815" C="0.492963" G="0.121605" T="0.200617"/>
      <pos A="0.200617" C="0.184815" G="0.287531" T="0.327037"/>
      <pos A="0.137407" C="0.413951" G="0.382346" T="0.0662963"/>
      <pos A="0.105802" C="0.34284" G="0.461358" T="0.09"/>
      <pos A="0.248025" C="0.303333" G="0.366543" T="0.0820988"/>
      <pos A="0.255926" C="0.208519" G="0.413951" T="0.121605"/>
      <pos A="0.15321" C="0.358642" G="0.327037" T="0.161111"/>
      <pos A="0.137407" C="0.485062" G="0.263827" T="0.113704"/>
      <pos A="0.137407" C="0.271728" G="0.334938" T="0.255926"/>
      <pos A="0.0504938" C="0.485062" G="0.334938" T="0.129506"/>
      <pos A="0.0820988" C="0.445556" G="0.27963" T="0.192716"/>
      <pos A="0.200617" C="0.303333" G="0.366543" T="0.129506"/>
      <pos A="0.390247" C="0.319136" G="0.176914" T="0.113704"/>
      <pos A="0.224321" C="0.169012" G="0.492963" T="0.113704"/>
      <pos A="0.169012" C="0.240123" G="0.47716" T="0.113704"/>
      <pos A="0.255926" C="0.437654" G="0.184815" T="0.121605"/>
    </motif>
    <motif db="0" id="M40" alt="O40" length="40" nsites="8" evalue="1.3e-003">
      <pos A="0.129506" C="0.192716" G="0.366543" T="0.311235"/>
      <pos A="0.327037" C="0.200617" G="0.382346" T="0.09"/>
      <pos A="0.113704" C="0.421852" G="0.334938" T="0.129506"/>
      <pos A="0.169012" C="0.508765" G="0.145309" T="0.176914"/>
      <pos A="0.208519" C="0.240123" G="0.413951" T="0.137407"/>
      <pos A="0.0820988" C="0.390247" G="0.27963" T="0.248025"/>
      <pos A="0.161111" C="0.398148" G="0.232222" T="0.208519"/>
      <pos A="0.0267901" C="0.319136" G="0.398148" T="0.255926"/>
      <pos A="0.303333" C="0.382346" G="0.184815" T="0.129506"/>
      <pos A="0.176914" C="0.248025" G="0.421852" T="0.15321"/>
      <pos A="0.255926" C="0.240123" G="0.334938" T="0.169012"/>
      <pos A="0.145309" C="0.263827" G="0.548272" T="0.0425926"/>
      <pos A="0.192716" C="0.240123" G="0.469259" T="0.0979012"/>
      <pos A="0.0979012" C="0.60358" G="0.21642" T="0.0820988"/>
      <pos A="0.184815" C="0.248025" G="0.248025" T="0.319136"/>
      <pos A="0.121605" C="0.350741" G="0.350741" T="0.176914"/>
      <pos A="0.0662963" C="0.421852" G="0.319136" T="0.192716"/>
      <pos A="0.0820988" C="0.492963" G="0.327037" T="0.0979012"/>
      <pos A="0.224321" C="0.27963" G="0.240123" T="0.255926"/>
      <pos A="0.0662963" C="0.437654" G="0.358642" T="0.137407"/>
      <pos A="0.224321" C="0.358642" G="0.263827" T="0.15321"/>
      <pos A="0.176914" C="0.200617" G="0.437654" T="0.184815"/>
      <pos A="0.192716" C="0.34284" G="0.350741" T="0.113704"/>
      <pos A="0.192716" C="0.421852" G="0.255926" T="0.129506"/>
      <pos A="0.21642" C="0.319136" G="0.21642" T="0.248025"/>
      <pos A="0.240123" C="0.437654" G="0.15321" T="0.169012"/>
      <pos A="0.21642" C="0.295432" G="0.334938" T="0.15321"/>
      <pos A="0.176914" C="0.390247" G="0.358642" T="0.0741975"/>
      <pos A="0.176914" C="0.192716" G="0.47716" T="0.15321"/>
      <pos A="0.295432" C="0.421852" G="0.184815" T="0.0979012"/>
      <pos A="0.27963" C="0.21642" G="0.350741" T="0.15321"/>
      <pos A="0.184815" C="0.492963" G="0.248025" T="0.0741975"/>
      <pos A="0.184815" C="0.21642" G="0.319136" T="0.27963"/>
      <pos A="0.200617" C="0.240123" G="0.429753" T="0.129506"/>
      <pos A="0.145309" C="0.413951" G="0.334938" T="0.105802"/>
      <pos A="0.09" C="0.650988" G="0.15321" T="0.105802"/>
      <pos A="0.192716" C="0.319136" G="0.34284" T="0.145309"/>
      <pos A="0.184815" C="0.382346" G="0.295432" T="0.137407"/>
      <pos A="0.137407" C="0.413951" G="0.240123" T="0.208519"/>
      <pos A="0.0662963" C="0.224321" G="0.532469" T="0.176914"/>
    </motif>
    <motif db="0" id="M42" alt="O42" length="40" nsites="8" evalue="1.3e-003">
      <pos A="0.184815" C="0.350741" G="0.366543" T="0.0979012"/>
      <pos A="0.0583951" C="0.374444" G="0.453457" T="0.113704"/>
      <pos A="0.248025" C="0.327037" G="0.240123" T="0.184815"/>
      <pos A="0.200617" C="0.271728" G="0.390247" T="0.137407"/>
      <pos A="0.137407" C="0.287531" G="0.453457" T="0.121605"/>
      <pos A="0.232222" C="0.469259" G="0.208519" T="0.09"/>
      <pos A="0.113704" C="0.406049" G="0.398148" T="0.0820988"/>
      <pos A="0.200617" C="0.327037" G="0.248025" T="0.224321"/>
      <pos A="0.113704" C="0.524568" G="0.169012" T="0.192716"/>
      <pos A="0.0979012" C="0.469259" G="0.255926" T="0.176914"/>
      <pos A="0.208519" C="0.303333" G="0.129506" T="0.358642"/>
      <pos A="0.113704" C="0.255926" G="0.413951" T="0.21642"/>
      <pos A="0.184815" C="0.224321" G="0.429753" T="0.161111"/>
      <pos A="0.295432" C="0.248025" G="0.327037" T="0.129506"/>
      <pos A="0.145309" C="0.366543" G="0.350741" T="0.137407"/>
      <pos A="0.319136" C="0.0662963" G="0.374444" T="0.240123"/>
      <pos A="0.0504938" C="0.445556" G="0.398148" T="0.105802"/>
      <pos A="0.129506" C="0.255926" G="0.413951" T="0.200617"/>
      <pos A="0.145309" C="0.319136" G="0.429753" T="0.105802"/>
      <pos A="0.208519" C="0.445556" G="0.137407" T="0.208519"/>
      <pos A="0.09" C="0.311235" G="0.390247" T="0.208519"/>
      <pos A="0.311235" C="0.303333" G="0.255926" T="0.129506"/>
      <pos A="0.192716" C="0.263827" G="0.34284" T="0.200617"/>
      <pos A="0.176914" C="0.413951" G="0.255926" T="0.15321"/>
      <pos A="0.248025" C="0.413951" G="0.271728" T="0.0662963"/>
      <pos A="0.105802" C="0.34284" G="0.358642" T="0.192716"/>
      <pos A="0.129506" C="0.548272" G="0.208519" T="0.113704"/>
      <pos A="0.232222" C="0.184815" G="0.406049" T="0.176914"/>
      <pos A="0.169012" C="0.461358" G="0.263827" T="0.105802"/>
      <pos A="0.15321" C="0.350741" G="0.34284" T="0.15321"/>
      <pos A="0.145309" C="0.54037" G="0.224321" T="0.09"/>
      <pos A="0.09" C="0.27963" G="0.303333" T="0.327037"/>
      <pos A="0.21642" C="0.334938" G="0.311235" T="0.137407"/>
      <pos A="0.161111" C="0.240123" G="0.429753" T="0.169012"/>
      <pos A="0.161111" C="0.406049" G="0.311235" T="0.121605"/>
      <pos A="0.15321" C="0.224321" G="0.437654" T="0.184815"/>
      <pos A="0.09" C="0.485062" G="0.27963" T="0.145309"/>
      <pos A="0.176914" C="0.437654" G="0.303333" T="0.0820988"/>
      <pos A="0.303333" C="0.47716" G="0.176914" T="0.0425926"/>
      <pos A="0.192716" C="0.358642" G="0.311235" T="0.137407"/>
    </motif>
    <motif db="0" id="M43" alt="O43" length="40" nsites="8" evalue="1.3e-003">
      <pos A="0.990741" C="0.00308642" G="0.00308642" T="0.00308642"/>
      <pos A="0.00308642" C="0.00308642" G="0.990741" T="0.00308642"/>
      <pos A="0.00308642" C="0.990741" G="0.00308642" T="0.00308642"/>
      <pos A="0.00308642" C="0.00308642" G="0.990741" T="0.00308642"/>
      <pos A="0.00308642" C="0.990741" G="0.00308642" T="0.00308642"/>
      <pos A="0.00308642" C="0.00308642" G="0.00308642" T="0.990741"/>
      <pos A="0.00308642" C="0.00308642" G="0.990741" T="0.00308642"/>
      <pos A="0.00308642" C="0.00308642" G="0.990741" T="0.00308642"/>
      <pos A="0.00308642" C="0.990741" G="0.00308642" T="0.00308642"/>
      <pos A="0.990741" C="0.00308642" G="0.00308642" T="0.00308642"/>
      <pos A="0.00308642" C="0.00308642" G="0.990741" T="0.00308642"/>
      <pos A="0.00308642" C="0.00308642" G="0.990741" T="0.00308642"/>
      <pos A="0.00308642" C="0.00308642" G="0.990741" T="0.00308642"/>
      <pos A="0.00308642" C="0.00308642" G="0.990741" T="0.00308642"/>
      <pos A="0.00308642" C="0.990741" G="0.00308642" T="0.00308642"/>
      <pos A="0.00308642" C="0.00308642" G="0.990741" T="0.00308642"/>
      <pos A="0.00308642" C="0.00308642" G="0.990741" T="0.00308642"/>
      <pos A="0.00308642" C="0.00308642" G="0.990741" T="0.00308642"/>
      <pos A="0.00308642" C="0.00308642" G="0.990741" T="0.00308642"/>
      <pos A="0.00308642" C="0.990741" G="0.00308642" T="0.00308642"/>
      <pos A="0.00308642" C="0.990741" G="0.00308642" T="0.00308642"/>
      <pos A="0.00308642" C="0.00308642" G="0.990741" T="0.00308642"/>
      <pos A="0.00308642" C="0.00308642" G="0.990741" T="0.00308642"/>
      <pos A="0.00308642" C="0.00308642" G="0.990741" T="0.00308642"/>
      <pos A="0.00308642" C="0.00308642" G="0.990741" T="0.00308642"/>
      <pos A="0.00308642" C="0.990741" G="0.00308642" T="0.00308642"/>
      <pos A="0.00308642" C="0.00308642" G="0.990741" T="0.00308642"/>
      <pos A="0.00308642" C="0.990741" G="0.00308642" T="0.00308642"/>
      <pos A="0.00308642" C="0.00308642" G="0.990741" T="0.00308642"/>
      <pos A="0.00308642" C="0.00308642" G="0.990741" T="0.00308642"/>
      <pos A="0.00308642" C="0.990741" G="0.00308642" T="0.00308642"/>
      <pos A="0.00308642" C="0.990741" G="0.00308642" T="0.00308642"/>
      <pos A="0.990741" C="0.00308642" G="0.00308642" T="0.00308642"/>
      <pos A="0.00308642" C="0.990741" G="0.00308642" T="0.00308642"/>
      <pos A="0.990741" C="0.00308642" G="0.00308642" T="0.00308642"/>
      <pos A="0.00308642" C="0.00308642" G="0.990741" T="0.00308642"/>
      <pos A="0.990741" C="0.00308642" G="0.00308642" T="0.00308642"/>
      <pos A="0.00308642" C="0.00308642" G="0.990741" T="0.00308642"/>
      <pos A="0.00308642" C="0.990741" G="0.00308642" T="0.00308642"/>
      <pos A="0.00308642" C="0.00308642" G="0.990741" T="0.00308642"/>
    </motif>
    <motif db="0" id="M44" alt="O44" length="40" nsites="8" evalue="1.3e-003">
      <pos A="0.192716" C="0.358642" G="0.319136" T="0.129506"/>
      <pos A="0.169012" C="0.319136" G="0.263827" T="0.248025"/>
      <pos A="0.176914" C="0.295432" G="0.303333" T="0.224321"/>
      <pos A="0.0741975" C="0.429753" G="0.429753" T="0.0662963"/>
      <pos A="0.255926" C="0.287531" G="0.390247" T="0.0662963"/>
      <pos A="0.137407" C="0.350741" G="0.406049" T="0.105802"/>
      <pos A="0.27963" C="0.263827" G="0.255926" T="0.200617"/>
      <pos A="0.09" C="0.398148" G="0.421852" T="0.09"/>
      <pos A="0.0425926" C="0.366543" G="0.303333" T="0.287531"/>
      <pos A="0.200617" C="0.327037" G="0.263827" T="0.208519"/>
      <pos A="0.192716" C="0.121605" G="0.485062" T="0.200617"/>
      <pos A="0.121605" C="0.492963" G="0.271728" T="0.113704"/>
      <pos A="0.34284" C="0.27963" G="0.137407" T="0.240123"/>
      <pos A="0.169012" C="0.295432" G="0.485062" T="0.0504938"/>
      <pos A="0.311235" C="0.295432" G="0.263827" T="0.129506"/>
      <pos A="0.224321" C="0.192716" G="0.429753" T="0.15321"/>
      <pos A="0.15321" C="0.366543" G="0.453457" T="0.0267901"/>
      <pos A="0.0741975" C="0.445556" G="0.295432" T="0.184815"/>
      <pos A="0.129506" C="0.303333" G="0.327037" T="0.240123"/>
      <pos A="0.137407" C="0.334938" G="0.390247" T="0.137407"/>
      <pos A="0.113704" C="0.516667" G="0.232222" T="0.137407"/>
      <pos A="0.15321" C="0.508765" G="0.121605" T="0.21642"/>
      <pos A="0.113704" C="0.169012" G="0.382346" T="0.334938"/>
      <pos A="0.129506" C="0.445556" G="0.271728" T="0.15321"/>
      <pos A="0.184815" C="0.271728" G="0.311235" T="0.232222"/>
      <pos A="0.09" C="0.516667" G="0.176914" T="0.21642"/>
      <pos A="0.303333" C="0.500864" G="0.105802" T="0.09"/>
      <pos A="0.161111" C="0.358642" G="0.34284" T="0.137407"/>
      <pos A="0.200617" C="0.263827" G="0.390247" T="0.145309"/>
      <pos A="0.232222" C="0.532469" G="0.15321" T="0.0820988"/>
      <pos A="0.0979012" C="0.311235" G="0.366543" T="0.224321"/>
      <pos A="0.145309" C="0.27963" G="0.398148" T="0.176914"/>
      <pos A="0.145309" C="0.374444" G="0.334938" T="0.145309"/>
      <pos A="0.232222" C="0.15321" G="0.406049" T="0.208519"/>
      <pos A="0.271728" C="0.271728" G="0.390247" T="0.0662963"/>
      <pos A="0.121605" C="0.303333" G="0.445556" T="0.129506"/>
      <pos A="0.161111" C="0.429753" G="0.263827" T="0.145309"/>
      <pos A="0.184815" C="0.327037" G="0.232222" T="0.255926"/>
      <pos A="0.248025" C="0.421852" G="0.303333" T="0.0267901"/>
      <pos A="0.161111" C="0.406049" G="0.311235" T="0.121605"/>
    </motif>
    <motif db="0" id="M46" alt="O46" length="40" nsites="8" evalue="1.3e-003">
      <pos A="0.200617" C="0.319136" G="0.350741" T="0.129506"/>
      <pos A="0.200617" C="0.295432" G="0.319136" T="0.184815"/>
      <pos A="0.15321" C="0.27963" G="0.406049" T="0.161111"/>
      <pos A="0.232222" C="0.303333" G="0.271728" T="0.192716"/>
      <pos A="0.129506" C="0.366543" G="0.311235" T="0.192716"/>
      <pos A="0.184815" C="0.350741" G="0.358642" T="0.105802"/>
      <pos A="0.287531" C="0.248025" G="0.232222" T="0.232222"/>
      <pos A="0.161111" C="0.169012" G="0.421852" T="0.248025"/>
      <pos A="0.0425926" C="0.350741" G="0.421852" T="0.184815"/>
      <pos A="0.255926" C="0.366543" G="0.248025" T="0.129506"/>
      <pos A="0.09" C="0.34284" G="0.406049" T="0.161111"/>
      <pos A="0.145309" C="0.485062" G="0.255926" T="0.113704"/>
      <pos A="0.406049" C="0.240123" G="0.200617" T="0.15321"/>
      <pos A="0.15321" C="0.319136" G="0.366543" T="0.161111"/>
      <pos A="0.184815" C="0.255926" G="0.437654" T="0.121605"/>
      <pos A="0.15321" C="0.374444" G="0.398148" T="0.0741975"/>
      <pos A="0.0425926" C="0.445556" G="0.21642" T="0.295432"/>
      <pos A="0.113704" C="0.556173" G="0.263827" T="0.0662963"/>
      <pos A="0.145309" C="0.532469" G="0.232222" T="0.09"/>
      <pos A="0.129506" C="0.327037" G="0.311235" T="0.232222"/>
      <pos A="0.176914" C="0.421852" G="0.208519" T="0.192716"/>
      <pos A="0.295432" C="0.27963" G="0.327037" T="0.0979012"/>
      <pos A="0.232222" C="0.334938" G="0.200617" T="0.232222"/>
      <pos A="0.137407" C="0.311235" G="0.47716" T="0.0741975"/>
      <pos A="0.184815" C="0.192716" G="0.382346" T="0.240123"/>
      <pos A="0.200617" C="0.27963" G="0.382346" T="0.137407"/>
      <pos A="0.113704" C="0.248025" G="0.366543" T="0.271728"/>
      <pos A="0.21642" C="0.319136" G="0.358642" T="0.105802"/>
      <pos A="0.137407" C="0.413951" G="0.334938" T="0.113704"/>
      <pos A="0.224321" C="0.437654" G="0.0662963" T="0.271728"/>
      <pos A="0.255926" C="0.255926" G="0.176914" T="0.311235"/>
      <pos A="0.232222" C="0.398148" G="0.232222" T="0.137407"/>
      <pos A="0.21642" C="0.287531" G="0.429753" T="0.0662963"/>
      <pos A="0.176914" C="0.287531" G="0.413951" T="0.121605"/>
      <pos A="0.176914" C="0.303333" G="0.390247" T="0.129506"/>
      <pos A="0.184815" C="0.453457" G="0.311235" T="0.0504938"/>
      <pos A="0.21642" C="0.406049" G="0.208519" T="0.169012"/>
      <pos A="0.169012" C="0.176914" G="0.47716" T="0.176914"/>
      <pos A="0.09" C="0.492963" G="0.295432" T="0.121605"/>
      <pos A="0.0662963" C="0.34284" G="0.327037" T="0.263827"/>
    </motif>
    <motif db="0" id="M47" alt="O47" length="40" nsites="8" evalue="1.3e-003">
      <pos A="0.00308642" C="0.990741" G="0.00308642" T="0.00308642"/>
      <pos A="0.332304" C="0.00308642" G="0.661523" T="0.00308642"/>
      <pos A="0.00308642" C="0.990741" G="0.00308642" T="0.00308642"/>
      <pos A="0.332304" C="0.00308642" G="0.332304" T="0.332304"/>
      <pos A="0.00308642" C="0.990741" G="0.00308642" T="0.00308642"/>
      <pos A="0.332304" C="0.00308642" G="0.661523" T="0.00308642"/>
      <pos A="0.00308642" C="0.332304" G="0.661523" T="0.00308642"/>
      <pos A="0.00308642" C="0.332304" G="0.661523" T="0.00308642"/>
      <pos A="0.00308642" C="0.332304" G="0.332304" T="0.332304"/>
      <pos A="0.00308642" C="0.661523" G="0.332304" T="0.00308642"/>
      <pos A="0.00308642" C="0.00308642" G="0.990741" T="0.00308642"/>
      <pos A="0.00308642" C="0.00308642" G="0.990741" T="0.00308642"/>
      <pos A="0.00308642" C="0.661523" G="0.332304" T="0.00308642"/>
      <pos A="0.00308642" C="0.332304" G="0.332304" T="0.332304"/>
      <pos A="0.00308642" C="0.00308642" G="0.990741" T="0.00308642"/>
      <pos A="0.00308642" C="0.661523" G="0.332304" T="0.00308642"/>
      <pos A="0.00308642" C="0.661523" G="0.332304" T="0.00308642"/>
      <pos A="0.00308642" C="0.00308642" G="0.990741" T="0.00308642"/>
      <pos A="0.00308642" C="0.332304" G="0.332304" T="0.332304"/>
      <pos A="0.00308642" C="0.00308642" G="0.332304" T="0.661523"/>
      <pos A="0.332304" C="0.332304" G="0.332304" T="0.00308642"/>
      <pos A="0.00308642" C="0.990741" G="0.00308642" T="0.00308642"/>
      <pos A="0.332304" C="0.332304" G="0.00308642" T="0.332304"/>
      <pos A="0.00308642" C="0.00308642" G="0.990741" T="0.00308642"/>
      <pos A="0.00308642" C="0.661523" G="0.332304" T="0.00308642"/>
      <pos A="0.00308642" C="0.661523" G="0.332304" T="0.00308642"/>
      <pos A="0.00308642" C="0.661523" G="0.332304" T="0.00308642"/>
      <pos A="0.00308642" C="0.661523" G="0.332304" T="0.00308642"/>
      <pos A="0.332304" C="0.332304" G="0.00308642" T="0.332304"/>
      <pos A="0.00308642" C="0.00308642" G="0.990741" T="0.00308642"/>
      <pos A="0.00308642" C="0.990741" G="0.00308642" T="0.00308642"/>
      <pos A="0.00308642" C="0.661523" G="0.00308642" T="0.332304"/>
      <pos A="0.332304" C="0.332304" G="0.00308642" T="0.332304"/>
      <pos A="0.00308642" C="0.332304" G="0.661523" T="0.00308642"/>
      <pos A="0.00308642" C="0.332304" G="0.332304" T="0.332304"/>
      <pos A="0.332304" C="0.00308642" G="0.661523" T="0.00308642"/>
      <pos A="0.332304" C="0.332304" G="0.00308642" T="0.332304"/>
      <pos A="0.00308642" C="0.990741" G="0.00308642" T="0.00308642"/>
      <pos A="0.661523" C="0.00308642" G="0.00308642" T="0.332304"/>
      <pos A="0.00308642" C="0.661523" G="0.332304" T="0.00308642"/>
    </motif>
    <motif db="0" id="M48" alt="O48" length="40" nsites="8" evalue="1.3e-003">
      <pos A="0.208519" C="0.358642" G="0.350741" T="0.0820988"/>
      <pos A="0.145309" C="0.208519" G="0.47716" T="0.169012"/>
      <pos A="0.224321" C="0.390247" G="0.311235" T="0.0741975"/>
      <pos A="0.192716" C="0.327037" G="0.295432" T="0.184815"/>
      <pos A="0.0820988" C="0.421852" G="0.350741" T="0.145309"/>
      <pos A="0.129506" C="0.161111" G="0.34284" T="0.366543"/>
      <pos A="0.15321" C="0.232222" G="0.469259" T="0.145309"/>
      <pos A="0.224321" C="0.192716" G="0.406049" T="0.176914"/>
      <pos A="0.15321" C="0.500864" G="0.232222" T="0.113704"/>
      <pos A="0.161111" C="0.334938" G="0.287531" T="0.21642"/>
      <pos A="0.161111" C="0.429753" G="0.327037" T="0.0820988"/>
      <pos A="0.161111" C="0.406049" G="0.327037" T="0.105802"/>
      <pos A="0.161111" C="0.295432" G="0.358642" T="0.184815"/>
      <pos A="0.334938" C="0.121605" G="0.406049" T="0.137407"/>
      <pos A="0.15321" C="0.334938" G="0.303333" T="0.208519"/>
      <pos A="0.192716" C="0.429753" G="0.200617" T="0.176914"/>
      <pos A="0.192716" C="0.232222" G="0.429753" T="0.145309"/>
      <pos A="0.145309" C="0.382346" G="0.374444" T="0.0979012"/>
      <pos A="0.137407" C="0.350741" G="0.390247" T="0.121605"/>
      <pos A="0.0820988" C="0.390247" G="0.303333" T="0.224321"/>
      <pos A="0.0662963" C="0.421852" G="0.287531" T="0.224321"/>
      <pos A="0.09" C="0.303333" G="0.350741" T="0.255926"/>
      <pos A="0.169012" C="0.469259" G="0.208519" T="0.15321"/>
      <pos A="0.184815" C="0.429753" G="0.287531" T="0.0979012"/>
      <pos A="0.208519" C="0.421852" G="0.161111" T="0.208519"/>
      <pos A="0.15321" C="0.406049" G="0.27963" T="0.161111"/>
      <pos A="0.161111" C="0.327037" G="0.34284" T="0.169012"/>
      <pos A="0.169012" C="0.27963" G="0.350741" T="0.200617"/>
      <pos A="0.398148" C="0.248025" G="0.255926" T="0.0979012"/>
      <pos A="0.248025" C="0.303333" G="0.184815" T="0.263827"/>
      <pos A="0.169012" C="0.137407" G="0.548272" T="0.145309"/>
      <pos A="0.15321" C="0.485062" G="0.248025" T="0.113704"/>
      <pos A="0.224321" C="0.327037" G="0.350741" T="0.0979012"/>
      <pos A="0.255926" C="0.34284" G="0.319136" T="0.0820988"/>
      <pos A="0.15321" C="0.350741" G="0.406049" T="0.09"/>
      <pos A="0.113704" C="0.295432" G="0.398148" T="0.192716"/>
      <pos A="0.09" C="0.382346" G="0.287531" T="0.240123"/>
      <pos A="0.248025" C="0.421852" G="0.169012" T="0.161111"/>
      <pos A="0.176914" C="0.366543" G="0.319136" T="0.137407"/>
      <pos A="0.0504938" C="0.532469" G="0.350741" T="0.0662963"/>
    </motif>
    <motif db="0" id="M49" alt="O49" length="40" nsites="8" evalue="1.3e-003">
      <pos A="0.0741975" C="0.113704" G="0.556173" T="0.255926"/>
      <pos A="0.15321" C="0.34284" G="0.406049" T="0.0979012"/>
      <pos A="0.137407" C="0.429753" G="0.15321" T="0.27963"/>
      <pos A="0.0820988" C="0.485062" G="0.255926" T="0.176914"/>
      <pos A="0.232222" C="0.319136" G="0.263827" T="0.184815"/>
      <pos A="0.200617" C="0.350741" G="0.350741" T="0.0979012"/>
      <pos A="0.21642" C="0.255926" G="0.350741" T="0.176914"/>
      <pos A="0.169012" C="0.263827" G="0.366543" T="0.200617"/>
      <pos A="0.105802" C="0.437654" G="0.319136" T="0.137407"/>
      <pos A="0.255926" C="0.263827" G="0.350741" T="0.129506"/>
      <pos A="0.113704" C="0.240123" G="0.413951" T="0.232222"/>
      <pos A="0.303333" C="0.366543" G="0.192716" T="0.137407"/>
      <pos A="0.184815" C="0.327037" G="0.374444" T="0.113704"/>
      <pos A="0.137407" C="0.224321" G="0.453457" T="0.184815"/>
      <pos A="0.161111" C="0.263827" G="0.421852" T="0.15321"/>
      <pos A="0.15321" C="0.319136" G="0.382346" T="0.145309"/>
      <pos A="0.232222" C="0.334938" G="0.287531" T="0.145309"/>
      <pos A="0.0979012" C="0.358642" G="0.334938" T="0.208519"/>
      <pos A="0.161111" C="0.350741" G="0.327037" T="0.161111"/>
      <pos A="0.184815" C="0.492963" G="0.15321" T="0.169012"/>
      <pos A="0.208519" C="0.469259" G="0.208519" T="0.113704"/>
      <pos A="0.145309" C="0.350741" G="0.248025" T="0.255926"/>
      <pos A="0.09" C="0.34284" G="0.406049" T="0.161111"/>
      <pos A="0.184815" C="0.421852" G="0.255926" T="0.137407"/>
      <pos A="0.287531" C="0.263827" G="0.34284" T="0.105802"/>
      <pos A="0.232222" C="0.485062" G="0.200617" T="0.0820988"/>
      <pos A="0.129506" C="0.485062" G="0.232222" T="0.15321"/>
      <pos A="0.0504938" C="0.334938" G="0.374444" T="0.240123"/>
      <pos A="0.374444" C="0.224321" G="0.319136" T="0.0820988"/>
      <pos A="0.184815" C="0.390247" G="0.232222" T="0.192716"/>
      <pos A="0.240123" C="0.406049" G="0.327037" T="0.0267901"/>
      <pos A="0.208519" C="0.129506" G="0.406049" T="0.255926"/>
      <pos A="0.113704" C="0.27963" G="0.492963" T="0.113704"/>
      <pos A="0.137407" C="0.366543" G="0.263827" T="0.232222"/>
      <pos A="0.129506" C="0.429753" G="0.255926" T="0.184815"/>
      <pos A="0.137407" C="0.295432" G="0.287531" T="0.27963"/>
      <pos A="0.113704" C="0.390247" G="0.406049" T="0.09"/>
      <pos A="0.113704" C="0.255926" G="0.429753" T="0.200617"/>
      <pos A="0.09" C="0.627284" G="0.184815" T="0.0979012"/>
      <pos A="0.21642" C="0.374444" G="0.350741" T="0.0583951"/>
    </motif>
    <motif db="0" id="M5" alt="O5" length="40" nsites="8" evalue="1.3e-003">
      <pos A="0.176914" C="0.200617" G="0.406049" T="0.21642"/>
      <pos A="0.121605" C="0.500864" G="0.21642" T="0.161111"/>
      <pos A="0.169012" C="0.129506" G="0.579877" T="0.121605"/>
      <pos A="0.0504938" C="0.469259" G="0.406049" T="0.0741975"/>
      <pos A="0.192716" C="0.445556" G="0.145309" T="0.21642"/>
      <pos A="0.263827" C="0.271728" G="0.398148" T="0.0662963"/>
      <pos A="0.0741975" C="0.398148" G="0.382346" T="0.145309"/>
      <pos A="0.0979012" C="0.287531" G="0.445556" T="0.169012"/>
      <pos A="0.176914" C="0.161111" G="0.54037" T="0.121605"/>
      <pos A="0.327037" C="0.374444" G="0.248025" T="0.0504938"/>
      <pos A="0.255926" C="0.358642" G="0.240123" T="0.145309"/>
      <pos A="0.224321" C="0.319136" G="0.255926" T="0.200617"/>
      <pos A="0.169012" C="0.263827" G="0.445556" T="0.121605"/>
      <pos A="0.192716" C="0.532469" G="0.176914" T="0.0979012"/>
      <pos A="0.192716" C="0.145309" G="0.398148" T="0.263827"/>
      <pos A="0.0346914" C="0.398148" G="0.27963" T="0.287531"/>
      <pos A="0.145309" C="0.311235" G="0.27963" T="0.263827"/>
      <pos A="0.129506" C="0.406049" G="0.366543" T="0.0979012"/>
      <pos A="0.169012" C="0.398148" G="0.200617" T="0.232222"/>
      <pos A="0.208519" C="0.571975" G="0.15321" T="0.0662963"/>
      <pos A="0.192716" C="0.21642" G="0.327037" T="0.263827"/>
      <pos A="0.224321" C="0.334938" G="0.240123" T="0.200617"/>
      <pos A="0.176914" C="0.319136" G="0.303333" T="0.200617"/>
      <pos A="0.176914" C="0.390247" G="0.287531" T="0.145309"/>
      <pos A="0.21642" C="0.429753" G="0.303333" T="0.0504938"/>
      <pos A="0.169012" C="0.248025" G="0.382346" T="0.200617"/>
      <pos A="0.232222" C="0.271728" G="0.398148" T="0.0979012"/>
      <pos A="0.169012" C="0.398148" G="0.287531" T="0.145309"/>
      <pos A="0.15321" C="0.287531" G="0.240123" T="0.319136"/>
      <pos A="0.0741975" C="0.445556" G="0.366543" T="0.113704"/>
      <pos A="0.15321" C="0.240123" G="0.437654" T="0.169012"/>
      <pos A="0.161111" C="0.390247" G="0.366543" T="0.0820988"/>
      <pos A="0.145309" C="0.398148" G="0.248025" T="0.208519"/>
      <pos A="0.0662963" C="0.532469" G="0.263827" T="0.137407"/>
      <pos A="0.287531" C="0.406049" G="0.224321" T="0.0820988"/>
      <pos A="0.105802" C="0.319136" G="0.406049" T="0.169012"/>
      <pos A="0.15321" C="0.200617" G="0.492963" T="0.15321"/>
      <pos A="0.169012" C="0.421852" G="0.311235" T="0.0979012"/>
      <pos A="0.224321" C="0.263827" G="0.311235" T="0.200617"/>
      <pos A="0.137407" C="0.453457" G="0.232222" T="0.176914"/>
    </motif>
    <motif db="0" id="M50" alt="O50" length="40" nsites="8" evalue="1.3e-003">
      <pos A="0.173092" C="0.367385" G="0.407863" T="0.0516593"/>
      <pos A="0.156902" C="0.254047" G="0.432149" T="0.156902"/>
      <pos A="0.229761" C="0.440245" G="0.148806" T="0.181188"/>
      <pos A="0.132615" C="0.221665" G="0.407863" T="0.237857"/>
      <pos A="0.0597551" C="0.335003" G="0.496914" T="0.108328"/>
      <pos A="0.351194" C="0.391672" G="0.116424" T="0.14071"/>
      <pos A="0.237857" C="0.294525" G="0.351194" T="0.116424"/>
      <pos A="0.205475" C="0.278335" G="0.391672" T="0.12452"/>
      <pos A="0.197379" C="0.302621" G="0.383576" T="0.116424"/>
      <pos A="0.189284" C="0.391672" G="0.28643" T="0.132615"/>
      <pos A="0.173092" C="0.472627" G="0.262143" T="0.0921373"/>
      <pos A="0.205475" C="0.35929" G="0.278335" T="0.156902"/>
      <pos A="0.12452" C="0.197379" G="0.432149" T="0.245953"/>
      <pos A="0.173092" C="0.35929" G="0.278335" T="0.189284"/>
      <pos A="0.0435644" C="0.464531" G="0.278335" T="0.21357"/>
      <pos A="0.205475" C="0.545486" G="0.0759457" T="0.173092"/>
      <pos A="0.181188" C="0.245953" G="0.35929" T="0.21357"/>
      <pos A="0.164997" C="0.237857" G="0.480723" T="0.116424"/>
      <pos A="0.270239" C="0.278335" G="0.310716" T="0.14071"/>
      <pos A="0.221665" C="0.278335" G="0.310716" T="0.189284"/>
      <pos A="0.116424" C="0.399767" G="0.335003" T="0.148806"/>
      <pos A="0.302621" C="0.407863" G="0.108328" T="0.181188"/>
      <pos A="0.229761" C="0.148806" G="0.391672" T="0.229761"/>
      <pos A="0.100233" C="0.480723" G="0.302621" T="0.116424"/>
      <pos A="0.164997" C="0.351194" G="0.310716" T="0.173092"/>
      <pos A="0.173092" C="0.21357" G="0.335003" T="0.278335"/>
      <pos A="0.197379" C="0.221665" G="0.391672" T="0.189284"/>
      <pos A="0.189284" C="0.310716" G="0.415959" T="0.0840415"/>
      <pos A="0.132615" C="0.440245" G="0.21357" T="0.21357"/>
      <pos A="0.14071" C="0.424054" G="0.343098" T="0.0921373"/>
      <pos A="0.181188" C="0.569773" G="0.164997" T="0.0840415"/>
      <pos A="0.0354686" C="0.294525" G="0.351194" T="0.318812"/>
      <pos A="0.108328" C="0.254047" G="0.480723" T="0.156902"/>
      <pos A="0.156902" C="0.367385" G="0.367385" T="0.108328"/>
      <pos A="0.28643" C="0.351194" G="0.21357" T="0.148806"/>
      <pos A="0.148806" C="0.262143" G="0.432149" T="0.156902"/>
      <pos A="0.156902" C="0.399767" G="0.318812" T="0.12452"/>
      <pos A="0.262143" C="0.28643" G="0.415959" T="0.0354686"/>
      <pos A="0.156902" C="0.148806" G="0.456436" T="0.237857"/>
      <pos A="0.237857" C="0.415959" G="0.0921373" T="0.254047"/>
    </motif>
    <motif db="0" id="M52" alt="O52" length="40" nsites="8" evalue="1.3e-003">
      <pos A="0.00308642" C="0.00308642" G="0.990741" T="0.00308642"/>
      <pos A="0.00308642" C="0.990741" G="0.00308642" T="0.00308642"/>
      <pos A="0.00308642" C="0.00308642" G="0.990741" T="0.00308642"/>
      <pos A="0.00308642" C="0.990741" G="0.00308642" T="0.00308642"/>
      <pos A="0.00308642" C="0.00308642" G="0.990741" T="0.00308642"/>
      <pos A="0.00308642" C="0.990741" G="0.00308642" T="0.00308642"/>
      <pos A="0.00308642" C="0.00308642" G="0.990741" T="0.00308642"/>
      <pos A="0.00308642" C="0.00308642" G="0.990741" T="0.00308642"/>
      <pos A="0.00308642" C="0.00308642" G="0.990741" T="0.00308642"/>
      <pos A="0.00308642" C="0.990741" G="0.00308642" T="0.00308642"/>
      <pos A="0.00308642" C="0.990741" G="0.00308642" T="0.00308642"/>
      <pos A="0.00308642" C="0.00308642" G="0.990741" T="0.00308642"/>
      <pos A="0.00308642" C="0.00308642" G="0.990741" T="0.00308642"/>
      <pos A="0.00308642" C="0.990741" G="0.00308642" T="0.00308642"/>
      <pos A="0.00308642" C="0.00308642" G="0.990741" T="0.00308642"/>
      <pos A="0.00308642" C="0.00308642" G="0.990741" T="0.00308642"/>
      <pos A="0.00308642" C="0.990741" G="0.00308642" T="0.00308642"/>
      <pos A="0.00308642" C="0.990741" G="0.00308642" T="0.00308642"/>
      <pos A="0.00308642" C="0.00308642" G="0.990741" T="0.00308642"/>
      <pos A="0.00308642" C="0.00308642" G="0.990741" T="0.00308642"/>
      <pos A="0.00308642" C="0.00308642" G="0.990741" T="0.00308642"/>
      <pos A="0.00308642" C="0.990741" G="0.00308642" T="0.00308642"/>
      <pos A="0.00308642" C="0.990741" G="0.00308642" T="0.00308642"/>
      <pos A="0.00308642" C="0.00308642" G="0.00308642" T="0.990741"/>
      <pos A="0.00308642" C="0.00308642" G="0.990741" T="0.00308642"/>
      <pos A="0.00308642" C="0.00308642" G="0.990741" T="0.00308642"/>
      <pos A="0.00308642" C="0.00308642" G="0.990741" T="0.00308642"/>
      <pos A="0.00308642" C="0.990741" G="0.00308642" T="0.00308642"/>
      <pos A="0.00308642" C="0.00308642" G="0.990741" T="0.00308642"/>
      <pos A="0.990741" C="0.00308642" G="0.00308642" T="0.00308642"/>
      <pos A="0.00308642" C="0.00308642" G="0.990741" T="0.00308642"/>
      <pos A="0.00308642" C="0.990741" G="0.00308642" T="0.00308642"/>
      <pos A="0.00308642" C="0.990741" G="0.00308642" T="0.00308642"/>
      <pos A="0.00308642" C="0.00308642" G="0.00308642" T="0.990741"/>
      <pos A="0.00308642" C="0.00308642" G="0.990741" T="0.00308642"/>
      <pos A="0.00308642" C="0.00308642" G="0.990741" T="0.00308642"/>
      <pos A="0.00308642" C="0.00308642" G="0.990741" T="0.00308642"/>
      <pos A="0.990741" C="0.00308642" G="0.00308642" T="0.00308642"/>
      <pos A="0.00308642" C="0.990741" G="0.00308642" T="0.00308642"/>
      <pos A="0.00308642" C="0.00308642" G="0.00308642" T="0.990741"/>
    </motif>
    <motif db="0" id="M53" alt="O53" length="40" nsites="8" evalue="1.3e-003">
      <pos A="0.0583951" C="0.469259" G="0.311235" T="0.161111"/>
      <pos A="0.311235" C="0.287531" G="0.176914" T="0.224321"/>
      <pos A="0.208519" C="0.232222" G="0.263827" T="0.295432"/>
      <pos A="0.0979012" C="0.295432" G="0.508765" T="0.0979012"/>
      <pos A="0.208519" C="0.303333" G="0.303333" T="0.184815"/>
      <pos A="0.184815" C="0.192716" G="0.469259" T="0.15321"/>
      <pos A="0.21642" C="0.287531" G="0.350741" T="0.145309"/>
      <pos A="0.232222" C="0.287531" G="0.248025" T="0.232222"/>
      <pos A="0.145309" C="0.516667" G="0.200617" T="0.137407"/>
      <pos A="0.169012" C="0.287531" G="0.366543" T="0.176914"/>
      <pos A="0.176914" C="0.548272" G="0.224321" T="0.0504938"/>
      <pos A="0.232222" C="0.255926" G="0.311235" T="0.200617"/>
      <pos A="0.113704" C="0.374444" G="0.382346" T="0.129506"/>
      <pos A="0.105802" C="0.508765" G="0.27963" T="0.105802"/>
      <pos A="0.224321" C="0.398148" G="0.311235" T="0.0662963"/>
      <pos A="0.224321" C="0.303333" G="0.327037" T="0.145309"/>
      <pos A="0.169012" C="0.358642" G="0.319136" T="0.15321"/>
      <pos A="0.121605" C="0.413951" G="0.327037" T="0.137407"/>
      <pos A="0.121605" C="0.453457" G="0.27963" T="0.145309"/>
      <pos A="0.232222" C="0.105802" G="0.437654" T="0.224321"/>
      <pos A="0.21642" C="0.287531" G="0.421852" T="0.0741975"/>
      <pos A="0.232222" C="0.421852" G="0.184815" T="0.161111"/>
      <pos A="0.145309" C="0.334938" G="0.350741" T="0.169012"/>
      <pos A="0.169012" C="0.303333" G="0.437654" T="0.09"/>
      <pos A="0.105802" C="0.445556" G="0.240123" T="0.208519"/>
      <pos A="0.21642" C="0.374444" G="0.121605" T="0.287531"/>
      <pos A="0.145309" C="0.382346" G="0.334938" T="0.137407"/>
      <pos A="0.248025" C="0.263827" G="0.287531" T="0.200617"/>
      <pos A="0.21642" C="0.161111" G="0.350741" T="0.271728"/>
      <pos A="0.34284" C="0.255926" G="0.34284" T="0.0583951"/>
      <pos A="0.0583951" C="0.421852" G="0.406049" T="0.113704"/>
      <pos A="0.21642" C="0.295432" G="0.34284" T="0.145309"/>
      <pos A="0.232222" C="0.295432" G="0.366543" T="0.105802"/>
      <pos A="0.105802" C="0.532469" G="0.145309" T="0.21642"/>
      <pos A="0.105802" C="0.184815" G="0.390247" T="0.319136"/>
      <pos A="0.121605" C="0.500864" G="0.240123" T="0.137407"/>
      <pos A="0.184815" C="0.34284" G="0.350741" T="0.121605"/>
      <pos A="0.0346914" C="0.374444" G="0.34284" T="0.248025"/>
      <pos A="0.255926" C="0.469259" G="0.137407" T="0.137407"/>
      <pos A="0.169012" C="0.311235" G="0.327037" T="0.192716"/>
    </motif>
    <motif db="0" id="M54" alt="O54" length="40" nsites="8" evalue="1.3e-003">
      <pos A="0.338517" C="0.0776267" G="0.506231" T="0.0776267"/>
      <pos A="0.263976" C="0.394421" G="0.189436" T="0.152166"/>
      <pos A="0.208071" C="0.282611" G="0.357152" T="0.152166"/>
      <pos A="0.263976" C="0.226706" G="0.301246" T="0.208071"/>
      <pos A="0.133531" C="0.338517" G="0.375786" T="0.152166"/>
      <pos A="0.133531" C="0.394421" G="0.319881" T="0.152166"/>
      <pos A="0.282611" C="0.245341" G="0.170801" T="0.301246"/>
      <pos A="0.133531" C="0.338517" G="0.394421" T="0.133531"/>
      <pos A="0.189436" C="0.357152" G="0.263976" T="0.189436"/>
      <pos A="0.394421" C="0.226706" G="0.357152" T="0.0217215"/>
      <pos A="0.170801" C="0.375786" G="0.431691" T="0.0217215"/>
      <pos A="0.133531" C="0.245341" G="0.301246" T="0.319881"/>
      <pos A="0.208071" C="0.357152" G="0.0776267" T="0.357152"/>
      <pos A="0.152166" C="0.413056" G="0.245341" T="0.189436"/>
      <pos A="0.0962617" C="0.394421" G="0.301246" T="0.208071"/>
      <pos A="0.0589916" C="0.357152" G="0.338517" T="0.245341"/>
      <pos A="0.226706" C="0.152166" G="0.450326" T="0.170801"/>
      <pos A="0.0217215" C="0.431691" G="0.394421" T="0.152166"/>
      <pos A="0.301246" C="0.170801" G="0.413056" T="0.114897"/>
      <pos A="0.208071" C="0.543501" G="0.152166" T="0.0962617"/>
      <pos A="0.189436" C="0.524866" G="0.114897" T="0.170801"/>
      <pos A="0.0217215" C="0.338517" G="0.375786" T="0.263976"/>
      <pos A="0.114897" C="0.468961" G="0.170801" T="0.245341"/>
      <pos A="0.226706" C="0.413056" G="0.282611" T="0.0776267"/>
      <pos A="0.189436" C="0.413056" G="0.208071" T="0.189436"/>
      <pos A="0.133531" C="0.338517" G="0.375786" T="0.152166"/>
      <pos A="0.208071" C="0.245341" G="0.394421" T="0.152166"/>
      <pos A="0.0403565" C="0.357152" G="0.599406" T="0.00308642"/>
      <pos A="0.133531" C="0.580771" G="0.245341" T="0.0403565"/>
      <pos A="0.114897" C="0.208071" G="0.301246" T="0.375786"/>
      <pos A="0.208071" C="0.487596" G="0.170801" T="0.133531"/>
      <pos A="0.357152" C="0.245341" G="0.189436" T="0.208071"/>
      <pos A="0.170801" C="0.301246" G="0.394421" T="0.133531"/>
      <pos A="0.170801" C="0.394421" G="0.375786" T="0.0589916"/>
      <pos A="0.152166" C="0.152166" G="0.487596" T="0.208071"/>
      <pos A="0.375786" C="0.0589916" G="0.394421" T="0.170801"/>
      <pos A="0.189436" C="0.413056" G="0.263976" T="0.133531"/>
      <pos A="0.282611" C="0.319881" G="0.338517" T="0.0589916"/>
      <pos A="0.301246" C="0.133531" G="0.450326" T="0.114897"/>
      <pos A="0.263976" C="0.357152" G="0.338517" T="0.0403565"/>
    </motif>
    <motif db="0" id="M55" alt="O55" length="40" nsites="8" evalue="1.3e-003">
      <pos A="0.138491" C="0.465054" G="0.18628" T="0.210175"/>
      <pos A="0.21814" C="0.170351" G="0.536739" T="0.0747714"/>
      <pos A="0.345579" C="0.106631" G="0.393369" T="0.154421"/>
      <pos A="0.106631" C="0.417264" G="0.353545" T="0.122561"/>
      <pos A="0.154421" C="0.377439" G="0.28186" T="0.18628"/>
      <pos A="0.18628" C="0.170351" G="0.520809" T="0.122561"/>
      <pos A="0.0588415" C="0.528773" G="0.257965" T="0.154421"/>
      <pos A="0.0986657" C="0.226105" G="0.457088" T="0.21814"/>
      <pos A="0.21814" C="0.29779" G="0.31372" T="0.170351"/>
      <pos A="0.146455" C="0.305755" G="0.345579" T="0.20221"/>
      <pos A="0.154421" C="0.25" G="0.528773" T="0.0668059"/>
      <pos A="0.305755" C="0.345579" G="0.305755" T="0.0429116"/>
      <pos A="0.23407" C="0.289825" G="0.385404" T="0.0907012"/>
      <pos A="0.289825" C="0.425229" G="0.194245" T="0.0907012"/>
      <pos A="0.18628" C="0.305755" G="0.305755" T="0.20221"/>
      <pos A="0.194245" C="0.361509" G="0.146455" T="0.29779"/>
      <pos A="0.0907012" C="0.401334" G="0.226105" T="0.28186"/>
      <pos A="0.0986657" C="0.480984" G="0.20221" T="0.21814"/>
      <pos A="0.138491" C="0.329649" G="0.369475" T="0.162385"/>
      <pos A="0.0986657" C="0.512843" G="0.23407" T="0.154421"/>
      <pos A="0.0827358" C="0.465054" G="0.26593" T="0.18628"/>
      <pos A="0.20221" C="0.433194" G="0.226105" T="0.138491"/>
      <pos A="0.0907012" C="0.409299" G="0.273895" T="0.226105"/>
      <pos A="0.146455" C="0.18628" G="0.488948" T="0.178315"/>
      <pos A="0.178315" C="0.441159" G="0.20221" T="0.178315"/>
      <pos A="0.337615" C="0.369475" G="0.20221" T="0.0907012"/>
      <pos A="0.242035" C="0.20221" G="0.449124" T="0.106631"/>
      <pos A="0.154421" C="0.25" G="0.417264" T="0.178315"/>
      <pos A="0.21814" C="0.257965" G="0.345579" T="0.178315"/>
      <pos A="0.162385" C="0.29779" G="0.377439" T="0.162385"/>
      <pos A="0.20221" C="0.257965" G="0.345579" T="0.194245"/>
      <pos A="0.170351" C="0.361509" G="0.377439" T="0.0907012"/>
      <pos A="0.114596" C="0.18628" G="0.512843" T="0.18628"/>
      <pos A="0.242035" C="0.329649" G="0.377439" T="0.050876"/>
      <pos A="0.242035" C="0.449124" G="0.146455" T="0.162385"/>
      <pos A="0.138491" C="0.457088" G="0.154421" T="0.25"/>
      <pos A="0.25" C="0.305755" G="0.26593" T="0.178315"/>
      <pos A="0.0429116" C="0.409299" G="0.353545" T="0.194245"/>
      <pos A="0.226105" C="0.417264" G="0.257965" T="0.0986657"/>
      <pos A="0.146455" C="0.512843" G="0.20221" T="0.138491"/>
    </motif>
    <motif db="0" id="M57" alt="O57" length="40" nsites="8" evalue="1.3e-003">
      <pos A="0.200617" C="0.595679" G="0.200617" T="0.00308642"/>
      <pos A="0.00308642" C="0.398148" G="0.00308642" T="0.595679"/>
      <pos A="0.200617" C="0.398148" G="0.398148" T="0.00308642"/>
      <pos A="0.00308642" C="0.595679" G="0.00308642" T="0.398148"/>
      <pos A="0.200617" C="0.398148" G="0.200617" T="0.200617"/>
      <pos A="0.595679" C="0.00308642" G="0.200617" T="0.200617"/>
      <pos A="0.00308642" C="0.200617" G="0.79321" T="0.00308642"/>
      <pos A="0.00308642" C="0.79321" G="0.200617" T="0.00308642"/>
      <pos A="0.00308642" C="0.595679" G="0.398148" T="0.00308642"/>
      <pos A="0.200617" C="0.595679" G="0.00308642" T="0.200617"/>
      <pos A="0.200617" C="0.398148" G="0.398148" T="0.00308642"/>
      <pos A="0.00308642" C="0.00308642" G="0.200617" T="0.79321"/>
      <pos A="0.200617" C="0.398148" G="0.200617" T="0.200617"/>
      <pos A="0.00308642" C="0.595679" G="0.00308642" T="0.398148"/>
      <pos A="0.200617" C="0.200617" G="0.398148" T="0.200617"/>
      <pos A="0.398148" C="0.00308642" G="0.200617" T="0.398148"/>
      <pos A="0.00308642" C="0.00308642" G="0.200617" T="0.79321"/>
      <pos A="0.398148" C="0.00308642" G="0.200617" T="0.398148"/>
      <pos A="0.00308642" C="0.00308642" G="0.595679" T="0.398148"/>
      <pos A="0.200617" C="0.00308642" G="0.595679" T="0.200617"/>
      <pos A="0.398148" C="0.00308642" G="0.200617" T="0.398148"/>
      <pos A="0.00308642" C="0.200617" G="0.00308642" T="0.79321"/>
      <pos A="0.00308642" C="0.79321" G="0.00308642" T="0.200617"/>
      <pos A="0.200617" C="0.595679" G="0.200617" T="0.00308642"/>
      <pos A="0.200617" C="0.398148" G="0.200617" T="0.200617"/>
      <pos A="0.00308642" C="0.00308642" G="0.398148" T="0.595679"/>
      <pos A="0.200617" C="0.398148" G="0.200617" T="0.200617"/>
      <pos A="0.00308642" C="0.398148" G="0.200617" T="0.398148"/>
      <pos A="0.200617" C="0.595679" G="0.200617" T="0.00308642"/>
      <pos A="0.00308642" C="0.398148" G="0.398148" T="0.200617"/>
      <pos A="0.200617" C="0.398148" G="0.398148" T="0.00308642"/>
      <pos A="0.200617" C="0.200617" G="0.200617" T="0.398148"/>
      <pos A="0.00308642" C="0.595679" G="0.200617" T="0.200617"/>
      <pos A="0.398148" C="0.00308642" G="0.00308642" T="0.595679"/>
      <pos A="0.398148" C="0.200617" G="0.398148" T="0.00308642"/>
      <pos A="0.200617" C="0.00308642" G="0.79321" T="0.00308642"/>
      <pos A="0.00308642" C="0.00308642" G="0.595679" T="0.398148"/>
      <pos A="0.00308642" C="0.00308642" G="0.79321" T="0.200617"/>
      <pos A="0.00308642" C="0.398148" G="0.200617" T="0.398148"/>
      <pos A="0.200617" C="0.398148" G="0.200617" T="0.200617"/>
    </motif>
    <motif db="0" id="M58" alt="O58" length="40" nsites="8" evalue="1.3e-003">
      <pos A="0.332304" C="0.167696" G="0.414609" T="0.0853906"/>
      <pos A="0.167696" C="0.496914" G="0.332304" T="0.00308642"/>
      <pos A="0.826131" C="0.00308642" G="0.167696" T="0.00308642"/>
      <pos A="0.167696" C="0.496914" G="0.0853906" T="0.25"/>
      <pos A="0.167696" C="0.414609" G="0.332304" T="0.0853906"/>
      <pos A="0.743827" C="0.167696" G="0.00308642" T="0.0853906"/>
      <pos A="0.00308642" C="0.579218" G="0.00308642" T="0.414609"/>
      <pos A="0.00308642" C="0.167696" G="0.579218" T="0.25"/>
      <pos A="0.00308642" C="0.167696" G="0.496914" T="0.332304"/>
      <pos A="0.25" C="0.332304" G="0.167696" T="0.25"/>
      <pos A="0.0853906" C="0.332304" G="0.414609" T="0.167696"/>
      <pos A="0.00308642" C="0.661523" G="0.332304" T="0.00308642"/>
      <pos A="0.167696" C="0.25" G="0.167696" T="0.414609"/>
      <pos A="0.332304" C="0.25" G="0.25" T="0.167696"/>
      <pos A="0.25" C="0.0853906" G="0.167696" T="0.496914"/>
      <pos A="0.414609" C="0.00308642" G="0.167696" T="0.414609"/>
      <pos A="0.0853906" C="0.496914" G="0.25" T="0.167696"/>
      <pos A="0.25" C="0.332304" G="0.332304" T="0.0853906"/>
      <pos A="0.167696" C="0.0853906" G="0.414609" T="0.332304"/>
      <pos A="0.332304" C="0.25" G="0.332304" T="0.0853906"/>
      <pos A="0.167696" C="0.00308642" G="0.579218" T="0.25"/>
      <pos A="0.00308642" C="0.579218" G="0.332304" T="0.0853906"/>
      <pos A="0.167696" C="0.25" G="0.0853906" T="0.496914"/>
      <pos A="0.00308642" C="0.579218" G="0.332304" T="0.0853906"/>
      <pos A="0.00308642" C="0.579218" G="0.167696" T="0.25"/>
      <pos A="0.0853906" C="0.579218" G="0.332304" T="0.00308642"/>
      <pos A="0.167696" C="0.579218" G="0.167696" T="0.0853906"/>
      <pos A="0.332304" C="0.167696" G="0.25" T="0.25"/>
      <pos A="0.0853906" C="0.414609" G="0.332304" T="0.167696"/>
      <pos A="0.0853906" C="0.743827" G="0.167696" T="0.00308642"/>
      <pos A="0.0853906" C="0.661523" G="0.167696" T="0.0853906"/>
      <pos A="0.414609" C="0.25" G="0.167696" T="0.167696"/>
      <pos A="0.0853906" C="0.25" G="0.496914" T="0.167696"/>
      <pos A="0.0853906" C="0.826131" G="0.0853906" T="0.00308642"/>
      <pos A="0.332304" C="0.332304" G="0.25" T="0.0853906"/>
      <pos A="0.00308642" C="0.414609" G="0.414609" T="0.167696"/>
      <pos A="0.0853906" C="0.826131" G="0.00308642" T="0.0853906"/>
      <pos A="0.0853906" C="0.661523" G="0.25" T="0.00308642"/>
      <pos A="0.0853906" C="0.414609" G="0.0853906" T="0.414609"/>
      <pos A="0.167696" C="0.496914" G="0.167696" T="0.167696"/>
    </motif>
    <motif db="0" id="M59" alt="O59" length="40" nsites="8" evalue="1.3e-003">
      <pos A="0.21642" C="0.398148" G="0.240123" T="0.145309"/>
      <pos A="0.169012" C="0.311235" G="0.406049" T="0.113704"/>
      <pos A="0.169012" C="0.437654" G="0.192716" T="0.200617"/>
      <pos A="0.113704" C="0.27963" G="0.421852" T="0.184815"/>
      <pos A="0.21642" C="0.366543" G="0.271728" T="0.145309"/>
      <pos A="0.232222" C="0.358642" G="0.208519" T="0.200617"/>
      <pos A="0.0504938" C="0.34284" G="0.461358" T="0.145309"/>
      <pos A="0.105802" C="0.374444" G="0.327037" T="0.192716"/>
      <pos A="0.334938" C="0.248025" G="0.184815" T="0.232222"/>
      <pos A="0.09" C="0.334938" G="0.492963" T="0.0820988"/>
      <pos A="0.169012" C="0.406049" G="0.240123" T="0.184815"/>
      <pos A="0.15321" C="0.255926" G="0.445556" T="0.145309"/>
      <pos A="0.09" C="0.145309" G="0.485062" T="0.27963"/>
      <pos A="0.169012" C="0.485062" G="0.271728" T="0.0741975"/>
      <pos A="0.327037" C="0.145309" G="0.34284" T="0.184815"/>
      <pos A="0.121605" C="0.453457" G="0.311235" T="0.113704"/>
      <pos A="0.263827" C="0.263827" G="0.240123" T="0.232222"/>
      <pos A="0.0267901" C="0.319136" G="0.500864" T="0.15321"/>
      <pos A="0.271728" C="0.21642" G="0.271728" T="0.240123"/>
      <pos A="0.161111" C="0.232222" G="0.319136" T="0.287531"/>
      <pos A="0.208519" C="0.453457" G="0.208519" T="0.129506"/>
      <pos A="0.0583951" C="0.429753" G="0.382346" T="0.129506"/>
      <pos A="0.09" C="0.461358" G="0.263827" T="0.184815"/>
      <pos A="0.169012" C="0.453457" G="0.287531" T="0.09"/>
      <pos A="0.240123" C="0.469259" G="0.15321" T="0.137407"/>
      <pos A="0.184815" C="0.350741" G="0.224321" T="0.240123"/>
      <pos A="0.184815" C="0.406049" G="0.295432" T="0.113704"/>
      <pos A="0.232222" C="0.398148" G="0.311235" T="0.0583951"/>
      <pos A="0.161111" C="0.548272" G="0.184815" T="0.105802"/>
      <pos A="0.240123" C="0.263827" G="0.413951" T="0.0820988"/>
      <pos A="0.113704" C="0.137407" G="0.485062" T="0.263827"/>
      <pos A="0.129506" C="0.34284" G="0.413951" T="0.113704"/>
      <pos A="0.232222" C="0.105802" G="0.453457" T="0.208519"/>
      <pos A="0.303333" C="0.303333" G="0.311235" T="0.0820988"/>
      <pos A="0.21642" C="0.271728" G="0.327037" T="0.184815"/>
      <pos A="0.271728" C="0.469259" G="0.15321" T="0.105802"/>
      <pos A="0.0820988" C="0.319136" G="0.406049" T="0.192716"/>
      <pos A="0.0820988" C="0.485062" G="0.271728" T="0.161111"/>
      <pos A="0.184815" C="0.334938" G="0.366543" T="0.113704"/>
      <pos A="0.200617" C="0.358642" G="0.27963" T="0.161111"/>
    </motif>
    <motif db="0" id="M6" alt="O6" length="40" nsites="8" evalue="1.3e-003">
      <pos A="0.00308642" C="0.990741" G="0.00308642" T="0.00308642"/>
      <pos A="0.00308642" C="0.496914" G="0.00308642" T="0.496914"/>
      <pos A="0.496914" C="0.00308642" G="0.00308642" T="0.496914"/>
      <pos A="0.496914" C="0.496914" G="0.00308642" T="0.00308642"/>
      <pos A="0.496914" C="0.496914" G="0.00308642" T="0.00308642"/>
      <pos A="0.00308642" C="0.990741" G="0.00308642" T="0.00308642"/>
      <pos A="0.00308642" C="0.00308642" G="0.00308642" T="0.990741"/>
      <pos A="0.00308642" C="0.00308642" G="0.496914" T="0.496914"/>
      <pos A="0.00308642" C="0.496914" G="0.00308642" T="0.496914"/>
      <pos A="0.00308642" C="0.00308642" G="0.496914" T="0.496914"/>
      <pos A="0.00308642" C="0.990741" G="0.00308642" T="0.00308642"/>
      <pos A="0.00308642" C="0.496914" G="0.00308642" T="0.496914"/>
      <pos A="0.00308642" C="0.00308642" G="0.990741" T="0.00308642"/>
      <pos A="0.00308642" C="0.496914" G="0.00308642" T="0.496914"/>
      <pos A="0.00308642" C="0.00308642" G="0.496914" T="0.496914"/>
      <pos A="0.00308642" C="0.00308642" G="0.496914" T="0.496914"/>
      <pos A="0.00308642" C="0.990741" G="0.00308642" T="0.00308642"/>
      <pos A="0.00308642" C="0.990741" G="0.00308642" T="0.00308642"/>
      <pos A="0.00308642" C="0.00308642" G="0.496914" T="0.496914"/>
      <pos A="0.00308642" C="0.00308642" G="0.496914" T="0.496914"/>
      <pos A="0.00308642" C="0.990741" G="0.00308642" T="0.00308642"/>
      <pos A="0.496914" C="0.00308642" G="0.00308642" T="0.496914"/>
      <pos A="0.00308642" C="0.496914" G="0.00308642" T="0.496914"/>
      <pos A="0.00308642" C="0.990741" G="0.00308642" T="0.00308642"/>
      <pos A="0.00308642" C="0.496914" G="0.496914" T="0.00308642"/>
      <pos A="0.00308642" C="0.496914" G="0.496914" T="0.00308642"/>
      <pos A="0.00308642" C="0.990741" G="0.00308642" T="0.00308642"/>
      <pos A="0.990741" C="0.00308642" G="0.00308642" T="0.00308642"/>
      <pos A="0.00308642" C="0.496914" G="0.496914" T="0.00308642"/>
      <pos A="0.496914" C="0.00308642" G="0.496914" T="0.00308642"/>
      <pos A="0.990741" C="0.00308642" G="0.00308642" T="0.00308642"/>
      <pos A="0.496914" C="0.496914" G="0.00308642" T="0.00308642"/>
      <pos A="0.496914" C="0.00308642" G="0.496914" T="0.00308642"/>
      <pos A="0.00308642" C="0.00308642" G="0.990741" T="0.00308642"/>
      <pos A="0.00308642" C="0.496914" G="0.496914" T="0.00308642"/>
      <pos A="0.496914" C="0.496914" G="0.00308642" T="0.00308642"/>
      <pos A="0.00308642" C="0.496914" G="0.00308642" T="0.496914"/>
      <pos A="0.00308642" C="0.496914" G="0.00308642" T="0.496914"/>
      <pos A="0.00308642" C="0.00308642" G="0.496914" T="0.496914"/>
      <pos A="0.00308642" C="0.496914" G="0.00308642" T="0.496914"/>
    </motif>
    <motif db="0" id="M60" alt="O60" length="40" nsites="8" evalue="1.3e-003">
      <pos A="0.332304" C="0.00308642" G="0.661523" T="0.00308642"/>
      <pos A="0.00308642" C="0.332304" G="0.661523" T="0.00308642"/>
      <pos A="0.00308642" C="0.990741" G="0.00308642" T="0.00308642"/>
      <pos A="0.332304" C="0.661523" G="0.00308642" T="0.00308642"/>
      <pos A="0.00308642" C="0.332304" G="0.661523" T="0.00308642"/>
      <pos A="0.00308642" C="0.990741" G="0.00308642" T="0.00308642"/>
      <pos A="0.00308642" C="0.332304" G="0.661523" T="0.00308642"/>
      <pos A="0.990741" C="0.00308642" G="0.00308642" T="0.00308642"/>
      <pos A="0.00308642" C="0.00308642" G="0.332304" T="0.661523"/>
      <pos A="0.00308642" C="0.990741" G="0.00308642" T="0.00308642"/>
      <pos A="0.661523" C="0.00308642" G="0.332304" T="0.00308642"/>
      <pos A="0.00308642" C="0.332304" G="0.661523" T="0.00308642"/>
      <pos A="0.661523" C="0.332304" G="0.00308642" T="0.00308642"/>
      <pos A="0.990741" C="0.00308642" G="0.00308642" T="0.00308642"/>
      <pos A="0.00308642" C="0.00308642" G="0.990741" T="0.00308642"/>
      <pos A="0.00308642" C="0.332304" G="0.661523" T="0.00308642"/>
      <pos A="0.00308642" C="0.00308642" G="0.332304" T="0.661523"/>
      <pos A="0.00308642" C="0.990741" G="0.00308642" T="0.00308642"/>
      <pos A="0.00308642" C="0.661523" G="0.332304" T="0.00308642"/>
      <pos A="0.332304" C="0.661523" G="0.00308642" T="0.00308642"/>
      <pos A="0.00308642" C="0.332304" G="0.661523" T="0.00308642"/>
      <pos A="0.00308642" C="0.990741" G="0.00308642" T="0.00308642"/>
      <pos A="0.332304" C="0.00308642" G="0.00308642" T="0.661523"/>
      <pos A="0.00308642" C="0.661523" G="0.332304" T="0.00308642"/>
      <pos A="0.00308642" C="0.00308642" G="0.990741" T="0.00308642"/>
      <pos A="0.332304" C="0.661523" G="0.00308642" T="0.00308642"/>
      <pos A="0.00308642" C="0.332304" G="0.00308642" T="0.661523"/>
      <pos A="0.00308642" C="0.990741" G="0.00308642" T="0.00308642"/>
      <pos A="0.332304" C="0.661523" G="0.00308642" T="0.00308642"/>
      <pos A="0.332304" C="0.00308642" G="0.00308642" T="0.661523"/>
      <pos A="0.00308642" C="0.00308642" G="0.332304" T="0.661523"/>
      <pos A="0.00308642" C="0.00308642" G="0.332304" T="0.661523"/>
      <pos A="0.332304" C="0.661523" G="0.00308642" T="0.00308642"/>
      <pos A="0.00308642" C="0.332304" G="0.00308642" T="0.661523"/>
      <pos A="0.00308642" C="0.990741" G="0.00308642" T="0.00308642"/>
      <pos A="0.00308642" C="0.00308642" G="0.00308642" T="0.990741"/>
      <pos A="0.00308642" C="0.990741" G="0.00308642" T="0.00308642"/>
      <pos A="0.00308642" C="0.990741" G="0.00308642" T="0.00308642"/>
      <pos A="0.00308642" C="0.661523" G="0.332304" T="0.00308642"/>
      <pos A="0.00308642" C="0.990741" G="0.00308642" T="0.00308642"/>
    </motif>
    <motif db="0" id="M61" alt="O61" length="40" nsites="8" evalue="1.3e-003">
      <pos A="0.121605" C="0.0820988" G="0.338889" T="0.457407"/>
      <pos A="0.0228395" C="0.496914" G="0.398148" T="0.0820988"/>
      <pos A="0.121605" C="0.338889" G="0.22037" T="0.319136"/>
      <pos A="0.22037" C="0.53642" G="0.180864" T="0.0623457"/>
      <pos A="0.299383" C="0.338889" G="0.22037" T="0.141358"/>
      <pos A="0.27963" C="0.358642" G="0.299383" T="0.0623457"/>
      <pos A="0.161111" C="0.0820988" G="0.635185" T="0.121605"/>
      <pos A="0.259877" C="0.358642" G="0.338889" T="0.0425926"/>
      <pos A="0.121605" C="0.299383" G="0.240123" T="0.338889"/>
      <pos A="0.0820988" C="0.47716" G="0.259877" T="0.180864"/>
      <pos A="0.161111" C="0.398148" G="0.338889" T="0.101852"/>
      <pos A="0.259877" C="0.319136" G="0.358642" T="0.0623457"/>
      <pos A="0.161111" C="0.240123" G="0.338889" T="0.259877"/>
      <pos A="0.27963" C="0.615432" G="0.0623457" T="0.0425926"/>
      <pos A="0.180864" C="0.161111" G="0.437654" T="0.22037"/>
      <pos A="0.101852" C="0.516667" G="0.200617" T="0.180864"/>
      <pos A="0.240123" C="0.141358" G="0.417901" T="0.200617"/>
      <pos A="0.259877" C="0.200617" G="0.457407" T="0.0820988"/>
      <pos A="0.101852" C="0.615432" G="0.0623457" T="0.22037"/>
      <pos A="0.101852" C="0.595679" G="0.200617" T="0.101852"/>
      <pos A="0.319136" C="0.200617" G="0.47716" T="0.00308642"/>
      <pos A="0.121605" C="0.47716" G="0.398148" T="0.00308642"/>
      <pos A="0.0228395" C="0.141358" G="0.457407" T="0.378395"/>
      <pos A="0.0820988" C="0.338889" G="0.398148" T="0.180864"/>
      <pos A="0.259877" C="0.259877" G="0.338889" T="0.141358"/>
      <pos A="0.0228395" C="0.398148" G="0.457407" T="0.121605"/>
      <pos A="0.161111" C="0.457407" G="0.121605" T="0.259877"/>
      <pos A="0.22037" C="0.437654" G="0.101852" T="0.240123"/>
      <pos A="0.240123" C="0.259877" G="0.338889" T="0.161111"/>
      <pos A="0.180864" C="0.417901" G="0.22037" T="0.180864"/>
      <pos A="0.141358" C="0.240123" G="0.437654" T="0.180864"/>
      <pos A="0.240123" C="0.180864" G="0.259877" T="0.319136"/>
      <pos A="0.27963" C="0.299383" G="0.27963" T="0.141358"/>
      <pos A="0.319136" C="0.22037" G="0.358642" T="0.101852"/>
      <pos A="0.200617" C="0.338889" G="0.417901" T="0.0425926"/>
      <pos A="0.22037" C="0.378395" G="0.240123" T="0.161111"/>
      <pos A="0.0820988" C="0.398148" G="0.22037" T="0.299383"/>
      <pos A="0.0820988" C="0.378395" G="0.240123" T="0.299383"/>
      <pos A="0.180864" C="0.338889" G="0.358642" T="0.121605"/>
      <pos A="0.240123" C="0.319136" G="0.338889" T="0.101852"/>
    </motif>
    <motif db="0" id="M62" alt="O62" length="40" nsites="8" evalue="1.3e-003">
      <pos A="0.1958" C="0.123532" G="0.340334" T="0.340334"/>
      <pos A="0.147621" C="0.268067" G="0.557137" T="0.0271753"/>
      <pos A="0.364424" C="0.243977" G="0.171711" T="0.219888"/>
      <pos A="0.099443" C="0.316245" G="0.484869" T="0.099443"/>
      <pos A="0.412601" C="0.292156" G="0.219888" T="0.0753541"/>
      <pos A="0.292156" C="0.219888" G="0.412601" T="0.0753541"/>
      <pos A="0.171711" C="0.316245" G="0.43669" T="0.0753541"/>
      <pos A="0.099443" C="0.243977" G="0.46078" T="0.1958"/>
      <pos A="0.1958" C="0.388513" G="0.388513" T="0.0271753"/>
      <pos A="0.268067" C="0.243977" G="0.364424" T="0.123532"/>
      <pos A="0.123532" C="0.219888" G="0.484869" T="0.171711"/>
      <pos A="0.340334" C="0.340334" G="0.171711" T="0.147621"/>
      <pos A="0.1958" C="0.1958" G="0.484869" T="0.123532"/>
      <pos A="0.0753541" C="0.484869" G="0.268067" T="0.171711"/>
      <pos A="0.243977" C="0.219888" G="0.340334" T="0.1958"/>
      <pos A="0.147621" C="0.316245" G="0.364424" T="0.171711"/>
      <pos A="0.219888" C="0.388513" G="0.388513" T="0.00308642"/>
      <pos A="0.123532" C="0.268067" G="0.557137" T="0.0512642"/>
      <pos A="0.171711" C="0.46078" G="0.1958" T="0.171711"/>
      <pos A="0.171711" C="0.74985" G="0.0271753" T="0.0512642"/>
      <pos A="0.171711" C="0.412601" G="0.243977" T="0.171711"/>
      <pos A="0.099443" C="0.219888" G="0.43669" T="0.243977"/>
      <pos A="0.099443" C="0.219888" G="0.46078" T="0.219888"/>
      <pos A="0.292156" C="0.364424" G="0.292156" T="0.0512642"/>
      <pos A="0.243977" C="0.605315" G="0.123532" T="0.0271753"/>
      <pos A="0.292156" C="0.388513" G="0.147621" T="0.171711"/>
      <pos A="0.123532" C="0.171711" G="0.316245" T="0.388513"/>
      <pos A="0.123532" C="0.533047" G="0.292156" T="0.0512642"/>
      <pos A="0.0271753" C="0.629403" G="0.292156" T="0.0512642"/>
      <pos A="0.219888" C="0.557137" G="0.171711" T="0.0512642"/>
      <pos A="0.364424" C="0.171711" G="0.412601" T="0.0512642"/>
      <pos A="0.147621" C="0.123532" G="0.581226" T="0.147621"/>
      <pos A="0.219888" C="0.340334" G="0.340334" T="0.099443"/>
      <pos A="0.0271753" C="0.340334" G="0.46078" T="0.171711"/>
      <pos A="0.1958" C="0.292156" G="0.43669" T="0.0753541"/>
      <pos A="0.123532" C="0.412601" G="0.364424" T="0.099443"/>
      <pos A="0.388513" C="0.364424" G="0.147621" T="0.099443"/>
      <pos A="0.099443" C="0.219888" G="0.364424" T="0.316245"/>
      <pos A="0.123532" C="0.581226" G="0.123532" T="0.171711"/>
      <pos A="0.268067" C="0.292156" G="0.412601" T="0.0271753"/>
    </motif>
    <motif db="0" id="M63" alt="O63" length="40" nsites="8" evalue="1.3e-003">
      <pos A="0.200617" C="0.398148" G="0.200617" T="0.200617"/>
      <pos A="0.101852" C="0.398148" G="0.496914" T="0.00308642"/>
      <pos A="0.101852" C="0.398148" G="0.496914" T="0.00308642"/>
      <pos A="0.200617" C="0.200617" G="0.496914" T="0.101852"/>
      <pos A="0.299383" C="0.398148" G="0.299383" T="0.00308642"/>
      <pos A="0.101852" C="0.299383" G="0.398148" T="0.200617"/>
      <pos A="0.101852" C="0.398148" G="0.496914" T="0.00308642"/>
      <pos A="0.595679" C="0.101852" G="0.200617" T="0.101852"/>
      <pos A="0.00308642" C="0.200617" G="0.694444" T="0.101852"/>
      <pos A="0.00308642" C="0.595679" G="0.200617" T="0.200617"/>
      <pos A="0.299383" C="0.200617" G="0.398148" T="0.101852"/>
      <pos A="0.00308642" C="0.595679" G="0.398148" T="0.00308642"/>
      <pos A="0.101852" C="0.891975" G="0.00308642" T="0.00308642"/>
      <pos A="0.200617" C="0.200617" G="0.496914" T="0.101852"/>
      <pos A="0.00308642" C="0.200617" G="0.79321" T="0.00308642"/>
      <pos A="0.398148" C="0.595679" G="0.00308642" T="0.00308642"/>
      <pos A="0.00308642" C="0.496914" G="0.496914" T="0.00308642"/>
      <pos A="0.200617" C="0.79321" G="0.00308642" T="0.00308642"/>
      <pos A="0.00308642" C="0.595679" G="0.00308642" T="0.398148"/>
      <pos A="0.101852" C="0.299383" G="0.398148" T="0.200617"/>
      <pos A="0.101852" C="0.398148" G="0.496914" T="0.00308642"/>
      <pos A="0.496914" C="0.00308642" G="0.398148" T="0.101852"/>
      <pos A="0.200617" C="0.595679" G="0.200617" T="0.00308642"/>
      <pos A="0.398148" C="0.595679" G="0.00308642" T="0.00308642"/>
      <pos A="0.00308642" C="0.00308642" G="0.299383" T="0.694444"/>
      <pos A="0.00308642" C="0.101852" G="0.595679" T="0.299383"/>
      <pos A="0.200617" C="0.496914" G="0.200617" T="0.101852"/>
      <pos A="0.101852" C="0.299383" G="0.200617" T="0.398148"/>
      <pos A="0.398148" C="0.200617" G="0.299383" T="0.101852"/>
      <pos A="0.101852" C="0.398148" G="0.496914" T="0.00308642"/>
      <pos A="0.00308642" C="0.595679" G="0.299383" T="0.101852"/>
      <pos A="0.595679" C="0.200617" G="0.101852" T="0.101852"/>
      <pos A="0.299383" C="0.101852" G="0.496914" T="0.101852"/>
      <pos A="0.101852" C="0.595679" G="0.200617" T="0.101852"/>
      <pos A="0.200617" C="0.200617" G="0.299383" T="0.299383"/>
      <pos A="0.299383" C="0.398148" G="0.299383" T="0.00308642"/>
      <pos A="0.299383" C="0.496914" G="0.101852" T="0.101852"/>
      <pos A="0.101852" C="0.595679" G="0.101852" T="0.200617"/>
      <pos A="0.200617" C="0.200617" G="0.398148" T="0.200617"/>
      <pos A="0.200617" C="0.299383" G="0.299383" T="0.200617"/>
    </motif>
    <motif db="0" id="M64" alt="O64" length="40" nsites="8" evalue="1.3e-003">
      <pos A="0.00308642" C="0.00308642" G="0.496914" T="0.496914"/>
      <pos A="0.496914" C="0.496914" G="0.00308642" T="0.00308642"/>
      <pos A="0.743827" C="0.25" G="0.00308642" T="0.00308642"/>
      <pos A="0.25" C="0.00308642" G="0.25" T="0.496914"/>
      <pos A="0.00308642" C="0.496914" G="0.25" T="0.25"/>
      <pos A="0.00308642" C="0.496914" G="0.00308642" T="0.496914"/>
      <pos A="0.00308642" C="0.00308642" G="0.25" T="0.743827"/>
      <pos A="0.25" C="0.496914" G="0.25" T="0.00308642"/>
      <pos A="0.496914" C="0.00308642" G="0.496914" T="0.00308642"/>
      <pos A="0.25" C="0.25" G="0.496914" T="0.00308642"/>
      <pos A="0.743827" C="0.00308642" G="0.00308642" T="0.25"/>
      <pos A="0.496914" C="0.00308642" G="0.25" T="0.25"/>
      <pos A="0.00308642" C="0.496914" G="0.496914" T="0.00308642"/>
      <pos A="0.25" C="0.25" G="0.496914" T="0.00308642"/>
      <pos A="0.25" C="0.00308642" G="0.25" T="0.496914"/>
      <pos A="0.00308642" C="0.25" G="0.25" T="0.496914"/>
      <pos A="0.00308642" C="0.990741" G="0.00308642" T="0.00308642"/>
      <pos A="0.25" C="0.743827" G="0.00308642" T="0.00308642"/>
      <pos A="0.25" C="0.25" G="0.496914" T="0.00308642"/>
      <pos A="0.990741" C="0.00308642" G="0.00308642" T="0.00308642"/>
      <pos A="0.00308642" C="0.990741" G="0.00308642" T="0.00308642"/>
      <pos A="0.743827" C="0.00308642" G="0.25" T="0.00308642"/>
      <pos A="0.00308642" C="0.25" G="0.25" T="0.496914"/>
      <pos A="0.25" C="0.00308642" G="0.00308642" T="0.743827"/>
      <pos A="0.00308642" C="0.00308642" G="0.990741" T="0.00308642"/>
      <pos A="0.496914" C="0.25" G="0.25" T="0.00308642"/>
      <pos A="0.25" C="0.00308642" G="0.743827" T="0.00308642"/>
      <pos A="0.00308642" C="0.00308642" G="0.496914" T="0.496914"/>
      <pos A="0.25" C="0.00308642" G="0.743827" T="0.00308642"/>
      <pos A="0.25" C="0.25" G="0.00308642" T="0.496914"/>
      <pos A="0.00308642" C="0.25" G="0.25" T="0.496914"/>
      <pos A="0.00308642" C="0.743827" G="0.25" T="0.00308642"/>
      <pos A="0.00308642" C="0.496914" G="0.00308642" T="0.496914"/>
      <pos A="0.00308642" C="0.496914" G="0.496914" T="0.00308642"/>
      <pos A="0.496914" C="0.25" G="0.00308642" T="0.25"/>
      <pos A="0.496914" C="0.25" G="0.25" T="0.00308642"/>
      <pos A="0.743827" C="0.25" G="0.00308642" T="0.00308642"/>
      <pos A="0.00308642" C="0.00308642" G="0.990741" T="0.00308642"/>
      <pos A="0.00308642" C="0.00308642" G="0.990741" T="0.00308642"/>
      <pos A="0.00308642" C="0.25" G="0.496914" T="0.25"/>
    </motif>
    <motif db="0" id="M66" alt="O66" length="40" nsites="8" evalue="1.3e-003">
      <pos A="0.826131" C="0.00308642" G="0.00308642" T="0.167696"/>
      <pos A="0.00308642" C="0.332304" G="0.332304" T="0.332304"/>
      <pos A="0.167696" C="0.661523" G="0.167696" T="0.00308642"/>
      <pos A="0.00308642" C="0.167696" G="0.332304" T="0.496914"/>
      <pos A="0.167696" C="0.661523" G="0.167696" T="0.00308642"/>
      <pos A="0.496914" C="0.332304" G="0.167696" T="0.00308642"/>
      <pos A="0.167696" C="0.826131" G="0.00308642" T="0.00308642"/>
      <pos A="0.00308642" C="0.332304" G="0.661523" T="0.00308642"/>
      <pos A="0.496914" C="0.167696" G="0.332304" T="0.00308642"/>
      <pos A="0.00308642" C="0.332304" G="0.167696" T="0.496914"/>
      <pos A="0.167696" C="0.332304" G="0.496914" T="0.00308642"/>
      <pos A="0.00308642" C="0.496914" G="0.496914" T="0.00308642"/>
      <pos A="0.00308642" C="0.167696" G="0.167696" T="0.661523"/>
      <pos A="0.00308642" C="0.167696" G="0.661523" T="0.167696"/>
      <pos A="0.00308642" C="0.661523" G="0.332304" T="0.00308642"/>
      <pos A="0.167696" C="0.661523" G="0.00308642" T="0.167696"/>
      <pos A="0.661523" C="0.00308642" G="0.332304" T="0.00308642"/>
      <pos A="0.496914" C="0.00308642" G="0.496914" T="0.00308642"/>
      <pos A="0.332304" C="0.00308642" G="0.496914" T="0.167696"/>
      <pos A="0.00308642" C="0.00308642" G="0.990741" T="0.00308642"/>
      <pos A="0.00308642" C="0.332304" G="0.496914" T="0.167696"/>
      <pos A="0.167696" C="0.167696" G="0.332304" T="0.332304"/>
      <pos A="0.167696" C="0.00308642" G="0.826131" T="0.00308642"/>
      <pos A="0.00308642" C="0.167696" G="0.332304" T="0.496914"/>
      <pos A="0.00308642" C="0.661523" G="0.167696" T="0.167696"/>
      <pos A="0.00308642" C="0.332304" G="0.332304" T="0.332304"/>
      <pos A="0.167696" C="0.826131" G="0.00308642" T="0.00308642"/>
      <pos A="0.00308642" C="0.00308642" G="0.661523" T="0.332304"/>
      <pos A="0.332304" C="0.496914" G="0.00308642" T="0.167696"/>
      <pos A="0.00308642" C="0.332304" G="0.496914" T="0.167696"/>
      <pos A="0.332304" C="0.167696" G="0.496914" T="0.00308642"/>
      <pos A="0.00308642" C="0.990741" G="0.00308642" T="0.00308642"/>
      <pos A="0.00308642" C="0.661523" G="0.167696" T="0.167696"/>
      <pos A="0.332304" C="0.00308642" G="0.661523" T="0.00308642"/>
      <pos A="0.167696" C="0.496914" G="0.332304" T="0.00308642"/>
      <pos A="0.00308642" C="0.496914" G="0.332304" T="0.167696"/>
      <pos A="0.00308642" C="0.496914" G="0.496914" T="0.00308642"/>
      <pos A="0.496914" C="0.332304" G="0.00308642" T="0.167696"/>
      <pos A="0.167696" C="0.00308642" G="0.496914" T="0.332304"/>
      <pos A="0.00308642" C="0.661523" G="0.332304" T="0.00308642"/>
    </motif>
    <motif db="0" id="M67" alt="O67" length="40" nsites="8" evalue="1.3e-003">
      <pos A="0.176914" C="0.319136" G="0.34284" T="0.161111"/>
      <pos A="0.192716" C="0.571975" G="0.184815" T="0.0504938"/>
      <pos A="0.295432" C="0.161111" G="0.366543" T="0.176914"/>
      <pos A="0.0820988" C="0.319136" G="0.398148" T="0.200617"/>
      <pos A="0.121605" C="0.192716" G="0.398148" T="0.287531"/>
      <pos A="0.327037" C="0.255926" G="0.390247" T="0.0267901"/>
      <pos A="0.224321" C="0.192716" G="0.358642" T="0.224321"/>
      <pos A="0.0741975" C="0.47716" G="0.21642" T="0.232222"/>
      <pos A="0.208519" C="0.398148" G="0.21642" T="0.176914"/>
      <pos A="0.0662963" C="0.429753" G="0.366543" T="0.137407"/>
      <pos A="0.09" C="0.382346" G="0.358642" T="0.169012"/>
      <pos A="0.169012" C="0.382346" G="0.303333" T="0.145309"/>
      <pos A="0.248025" C="0.445556" G="0.240123" T="0.0662963"/>
      <pos A="0.240123" C="0.413951" G="0.200617" T="0.145309"/>
      <pos A="0.200617" C="0.21642" G="0.461358" T="0.121605"/>
      <pos A="0.176914" C="0.248025" G="0.334938" T="0.240123"/>
      <pos A="0.129506" C="0.500864" G="0.248025" T="0.121605"/>
      <pos A="0.224321" C="0.224321" G="0.453457" T="0.0979012"/>
      <pos A="0.255926" C="0.287531" G="0.374444" T="0.0820988"/>
      <pos A="0.224321" C="0.303333" G="0.350741" T="0.121605"/>
      <pos A="0.105802" C="0.303333" G="0.334938" T="0.255926"/>
      <pos A="0.09" C="0.406049" G="0.334938" T="0.169012"/>
      <pos A="0.232222" C="0.350741" G="0.248025" T="0.169012"/>
      <pos A="0.169012" C="0.374444" G="0.224321" T="0.232222"/>
      <pos A="0.0662963" C="0.350741" G="0.295432" T="0.287531"/>
      <pos A="0.184815" C="0.382346" G="0.137407" T="0.295432"/>
      <pos A="0.0820988" C="0.255926" G="0.492963" T="0.169012"/>
      <pos A="0.192716" C="0.295432" G="0.34284" T="0.169012"/>
      <pos A="0.176914" C="0.406049" G="0.295432" T="0.121605"/>
      <pos A="0.208519" C="0.366543" G="0.232222" T="0.192716"/>
      <pos A="0.184815" C="0.263827" G="0.485062" T="0.0662963"/>
      <pos A="0.350741" C="0.453457" G="0.176914" T="0.0188889"/>
      <pos A="0.176914" C="0.311235" G="0.334938" T="0.176914"/>
      <pos A="0.0583951" C="0.421852" G="0.429753" T="0.09"/>
      <pos A="0.271728" C="0.255926" G="0.334938" T="0.137407"/>
      <pos A="0.0662963" C="0.453457" G="0.27963" T="0.200617"/>
      <pos A="0.15321" C="0.303333" G="0.287531" T="0.255926"/>
      <pos A="0.121605" C="0.406049" G="0.358642" T="0.113704"/>
      <pos A="0.192716" C="0.374444" G="0.398148" T="0.0346914"/>
      <pos A="0.255926" C="0.161111" G="0.390247" T="0.192716"/>
    </motif>
    <motif db="0" id="M69" alt="O69" length="40" nsites="8" evalue="1.3e-003">
      <pos A="0.00308642" C="0.990741" G="0.00308642" T="0.00308642"/>
      <pos A="0.00308642" C="0.496914" G="0.00308642" T="0.496914"/>
      <pos A="0.00308642" C="0.496914" G="0.496914" T="0.00308642"/>
      <pos A="0.00308642" C="0.00308642" G="0.00308642" T="0.990741"/>
      <pos A="0.00308642" C="0.496914" G="0.496914" T="0.00308642"/>
      <pos A="0.00308642" C="0.990741" G="0.00308642" T="0.00308642"/>
      <pos A="0.00308642" C="0.990741" G="0.00308642" T="0.00308642"/>
      <pos A="0.496914" C="0.00308642" G="0.00308642" T="0.496914"/>
      <pos A="0.00308642" C="0.496914" G="0.496914" T="0.00308642"/>
      <pos A="0.496914" C="0.496914" G="0.00308642" T="0.00308642"/>
      <pos A="0.496914" C="0.00308642" G="0.00308642" T="0.496914"/>
      <pos A="0.00308642" C="0.00308642" G="0.990741" T="0.00308642"/>
      <pos A="0.00308642" C="0.00308642" G="0.990741" T="0.00308642"/>
      <pos A="0.00308642" C="0.990741" G="0.00308642" T="0.00308642"/>
      <pos A="0.00308642" C="0.496914" G="0.00308642" T="0.496914"/>
      <pos A="0.00308642" C="0.990741" G="0.00308642" T="0.00308642"/>
      <pos A="0.00308642" C="0.990741" G="0.00308642" T="0.00308642"/>
      <pos A="0.00308642" C="0.00308642" G="0.00308642" T="0.990741"/>
      <pos A="0.00308642" C="0.496914" G="0.00308642" T="0.496914"/>
      <pos A="0.00308642" C="0.496914" G="0.00308642" T="0.496914"/>
      <pos A="0.00308642" C="0.496914" G="0.496914" T="0.00308642"/>
      <pos A="0.496914" C="0.496914" G="0.00308642" T="0.00308642"/>
      <pos A="0.00308642" C="0.00308642" G="0.496914" T="0.496914"/>
      <pos A="0.496914" C="0.00308642" G="0.00308642" T="0.496914"/>
      <pos A="0.00308642" C="0.496914" G="0.496914" T="0.00308642"/>
      <pos A="0.496914" C="0.00308642" G="0.496914" T="0.00308642"/>
      <pos A="0.990741" C="0.00308642" G="0.00308642" T="0.00308642"/>
      <pos A="0.00308642" C="0.00308642" G="0.496914" T="0.496914"/>
      <pos A="0.00308642" C="0.496914" G="0.496914" T="0.00308642"/>
      <pos A="0.496914" C="0.00308642" G="0.496914" T="0.00308642"/>
      <pos A="0.496914" C="0.00308642" G="0.00308642" T="0.496914"/>
      <pos A="0.00308642" C="0.496914" G="0.496914" T="0.00308642"/>
      <pos A="0.990741" C="0.00308642" G="0.00308642" T="0.00308642"/>
      <pos A="0.00308642" C="0.496914" G="0.496914" T="0.00308642"/>
      <pos A="0.00308642" C="0.496914" G="0.00308642" T="0.496914"/>
      <pos A="0.00308642" C="0.496914" G="0.496914" T="0.00308642"/>
      <pos A="0.00308642" C="0.496914" G="0.00308642" T="0.496914"/>
      <pos A="0.00308642" C="0.00308642" G="0.990741" T="0.00308642"/>
      <pos A="0.496914" C="0.00308642" G="0.496914" T="0.00308642"/>
      <pos A="0.496914" C="0.496914" G="0.00308642" T="0.00308642"/>
    </motif>
    <motif db="0" id="M7" alt="O7" length="40" nsites="8" evalue="1.3e-003">
      <pos A="0.00308642" C="0.00308642" G="0.990741" T="0.00308642"/>
      <pos A="0.00308642" C="0.990741" G="0.00308642" T="0.00308642"/>
      <pos A="0.00308642" C="0.00308642" G="0.990741" T="0.00308642"/>
      <pos A="0.990741" C="0.00308642" G="0.00308642" T="0.00308642"/>
      <pos A="0.00308642" C="0.990741" G="0.00308642" T="0.00308642"/>
      <pos A="0.00308642" C="0.00308642" G="0.00308642" T="0.990741"/>
      <pos A="0.00308642" C="0.990741" G="0.00308642" T="0.00308642"/>
      <pos A="0.00308642" C="0.990741" G="0.00308642" T="0.00308642"/>
      <pos A="0.00308642" C="0.00308642" G="0.00308642" T="0.990741"/>
      <pos A="0.00308642" C="0.990741" G="0.00308642" T="0.00308642"/>
      <pos A="0.00308642" C="0.00308642" G="0.990741" T="0.00308642"/>
      <pos A="0.00308642" C="0.00308642" G="0.00308642" T="0.990741"/>
      <pos A="0.00308642" C="0.990741" G="0.00308642" T="0.00308642"/>
      <pos A="0.990741" C="0.00308642" G="0.00308642" T="0.00308642"/>
      <pos A="0.00308642" C="0.990741" G="0.00308642" T="0.00308642"/>
      <pos A="0.00308642" C="0.990741" G="0.00308642" T="0.00308642"/>
      <pos A="0.00308642" C="0.00308642" G="0.990741" T="0.00308642"/>
      <pos A="0.00308642" C="0.990741" G="0.00308642" T="0.00308642"/>
      <pos A="0.00308642" C="0.00308642" G="0.990741" T="0.00308642"/>
      <pos A="0.00308642" C="0.00308642" G="0.990741" T="0.00308642"/>
      <pos A="0.00308642" C="0.00308642" G="0.00308642" T="0.990741"/>
      <pos A="0.00308642" C="0.00308642" G="0.00308642" T="0.990741"/>
      <pos A="0.00308642" C="0.990741" G="0.00308642" T="0.00308642"/>
      <pos A="0.00308642" C="0.990741" G="0.00308642" T="0.00308642"/>
      <pos A="0.990741" C="0.00308642" G="0.00308642" T="0.00308642"/>
      <pos A="0.00308642" C="0.00308642" G="0.990741" T="0.00308642"/>
      <pos A="0.00308642" C="0.00308642" G="0.990741" T="0.00308642"/>
      <pos A="0.00308642" C="0.00308642" G="0.990741" T="0.00308642"/>
      <pos A="0.00308642" C="0.990741" G="0.00308642" T="0.00308642"/>
      <pos A="0.00308642" C="0.00308642" G="0.990741" T="0.00308642"/>
      <pos A="0.00308642" C="0.00308642" G="0.990741" T="0.00308642"/>
      <pos A="0.00308642" C="0.00308642" G="0.990741" T="0.00308642"/>
      <pos A="0.00308642" C="0.990741" G="0.00308642" T="0.00308642"/>
      <pos A="0.00308642" C="0.00308642" G="0.990741" T="0.00308642"/>
      <pos A="0.00308642" C="0.990741" G="0.00308642" T="0.00308642"/>
      <pos A="0.00308642" C="0.00308642" G="0.990741" T="0.00308642"/>
      <pos A="0.00308642" C="0.00308642" G="0.00308642" T="0.990741"/>
      <pos A="0.00308642" C="0.00308642" G="0.990741" T="0.00308642"/>
      <pos A="0.00308642" C="0.00308642" G="0.990741" T="0.00308642"/>
      <pos A="0.00308642" C="0.990741" G="0.00308642" T="0.00308642"/>
    </motif>
    <motif db="0" id="M70" alt="O70" length="40" nsites="8" evalue="1.3e-003">
      <pos A="0.00308642" C="0.496914" G="0.496914" T="0.00308642"/>
      <pos A="0.496914" C="0.496914" G="0.00308642" T="0.00308642"/>
      <pos A="0.00308642" C="0.00308642" G="0.496914" T="0.496914"/>
      <pos A="0.00308642" C="0.00308642" G="0.00308642" T="0.990741"/>
      <pos A="0.496914" C="0.00308642" G="0.00308642" T="0.496914"/>
      <pos A="0.00308642" C="0.00308642" G="0.990741" T="0.00308642"/>
      <pos A="0.496914" C="0.496914" G="0.00308642" T="0.00308642"/>
      <pos A="0.00308642" C="0.00308642" G="0.496914" T="0.496914"/>
      <pos A="0.00308642" C="0.496914" G="0.00308642" T="0.496914"/>
      <pos A="0.00308642" C="0.00308642" G="0.496914" T="0.496914"/>
      <pos A="0.00308642" C="0.00308642" G="0.990741" T="0.00308642"/>
      <pos A="0.496914" C="0.00308642" G="0.496914" T="0.00308642"/>
      <pos A="0.00308642" C="0.496914" G="0.00308642" T="0.496914"/>
      <pos A="0.496914" C="0.496914" G="0.00308642" T="0.00308642"/>
      <pos A="0.496914" C="0.00308642" G="0.496914" T="0.00308642"/>
      <pos A="0.496914" C="0.00308642" G="0.496914" T="0.00308642"/>
      <pos A="0.00308642" C="0.00308642" G="0.990741" T="0.00308642"/>
      <pos A="0.496914" C="0.00308642" G="0.496914" T="0.00308642"/>
      <pos A="0.00308642" C="0.990741" G="0.00308642" T="0.00308642"/>
      <pos A="0.00308642" C="0.496914" G="0.496914" T="0.00308642"/>
      <pos A="0.00308642" C="0.00308642" G="0.990741" T="0.00308642"/>
      <pos A="0.00308642" C="0.496914" G="0.496914" T="0.00308642"/>
      <pos A="0.00308642" C="0.00308642" G="0.990741" T="0.00308642"/>
      <pos A="0.00308642" C="0.496914" G="0.496914" T="0.00308642"/>
      <pos A="0.496914" C="0.496914" G="0.00308642" T="0.00308642"/>
      <pos A="0.496914" C="0.00308642" G="0.496914" T="0.00308642"/>
      <pos A="0.00308642" C="0.00308642" G="0.990741" T="0.00308642"/>
      <pos A="0.00308642" C="0.00308642" G="0.990741" T="0.00308642"/>
      <pos A="0.00308642" C="0.00308642" G="0.990741" T="0.00308642"/>
      <pos A="0.00308642" C="0.990741" G="0.00308642" T="0.00308642"/>
      <pos A="0.00308642" C="0.496914" G="0.496914" T="0.00308642"/>
      <pos A="0.00308642" C="0.496914" G="0.496914" T="0.00308642"/>
      <pos A="0.00308642" C="0.00308642" G="0.990741" T="0.00308642"/>
      <pos A="0.00308642" C="0.00308642" G="0.990741" T="0.00308642"/>
      <pos A="0.00308642" C="0.990741" G="0.00308642" T="0.00308642"/>
      <pos A="0.00308642" C="0.496914" G="0.496914" T="0.00308642"/>
      <pos A="0.496914" C="0.00308642" G="0.00308642" T="0.496914"/>
      <pos A="0.00308642" C="0.990741" G="0.00308642" T="0.00308642"/>
      <pos A="0.496914" C="0.496914" G="0.00308642" T="0.00308642"/>
      <pos A="0.00308642" C="0.00308642" G="0.496914" T="0.496914"/>
    </motif>
    <motif db="0" id="M71" alt="O71" length="40" nsites="8" evalue="1.3e-003">
      <pos A="0.0425926" C="0.271728" G="0.500864" T="0.184815"/>
      <pos A="0.200617" C="0.27963" G="0.34284" T="0.176914"/>
      <pos A="0.255926" C="0.295432" G="0.208519" T="0.240123"/>
      <pos A="0.263827" C="0.21642" G="0.334938" T="0.184815"/>
      <pos A="0.184815" C="0.240123" G="0.469259" T="0.105802"/>
      <pos A="0.121605" C="0.453457" G="0.327037" T="0.0979012"/>
      <pos A="0.0741975" C="0.485062" G="0.303333" T="0.137407"/>
      <pos A="0.145309" C="0.453457" G="0.184815" T="0.21642"/>
      <pos A="0.240123" C="0.500864" G="0.184815" T="0.0741975"/>
      <pos A="0.184815" C="0.121605" G="0.54037" T="0.15321"/>
      <pos A="0.255926" C="0.27963" G="0.350741" T="0.113704"/>
      <pos A="0.0979012" C="0.327037" G="0.492963" T="0.0820988"/>
      <pos A="0.15321" C="0.255926" G="0.413951" T="0.176914"/>
      <pos A="0.208519" C="0.358642" G="0.27963" T="0.15321"/>
      <pos A="0.184815" C="0.319136" G="0.27963" T="0.21642"/>
      <pos A="0.208519" C="0.406049" G="0.248025" T="0.137407"/>
      <pos A="0.208519" C="0.350741" G="0.263827" T="0.176914"/>
      <pos A="0.113704" C="0.390247" G="0.295432" T="0.200617"/>
      <pos A="0.105802" C="0.406049" G="0.255926" T="0.232222"/>
      <pos A="0.105802" C="0.421852" G="0.311235" T="0.161111"/>
      <pos A="0.169012" C="0.334938" G="0.271728" T="0.224321"/>
      <pos A="0.176914" C="0.248025" G="0.311235" T="0.263827"/>
      <pos A="0.169012" C="0.485062" G="0.224321" T="0.121605"/>
      <pos A="0.200617" C="0.382346" G="0.303333" T="0.113704"/>
      <pos A="0.232222" C="0.295432" G="0.287531" T="0.184815"/>
      <pos A="0.27963" C="0.287531" G="0.255926" T="0.176914"/>
      <pos A="0.09" C="0.469259" G="0.224321" T="0.21642"/>
      <pos A="0.208519" C="0.47716" G="0.161111" T="0.15321"/>
      <pos A="0.21642" C="0.263827" G="0.421852" T="0.0979012"/>
      <pos A="0.232222" C="0.350741" G="0.390247" T="0.0267901"/>
      <pos A="0.105802" C="0.413951" G="0.350741" T="0.129506"/>
      <pos A="0.192716" C="0.137407" G="0.382346" T="0.287531"/>
      <pos A="0.0741975" C="0.595679" G="0.240123" T="0.09"/>
      <pos A="0.184815" C="0.437654" G="0.192716" T="0.184815"/>
      <pos A="0.192716" C="0.311235" G="0.429753" T="0.0662963"/>
      <pos A="0.0425926" C="0.263827" G="0.508765" T="0.184815"/>
      <pos A="0.0979012" C="0.579877" G="0.240123" T="0.0820988"/>
      <pos A="0.327037" C="0.0662963" G="0.421852" T="0.184815"/>
      <pos A="0.0583951" C="0.382346" G="0.421852" T="0.137407"/>
      <pos A="0.169012" C="0.366543" G="0.319136" T="0.145309"/>
    </motif>
    <motif db="0" id="M72" alt="O72" length="40" nsites="8" evalue="1.3e-003">
      <pos A="0.224321" C="0.255926" G="0.311235" T="0.208519"/>
      <pos A="0.169012" C="0.295432" G="0.358642" T="0.176914"/>
      <pos A="0.184815" C="0.271728" G="0.303333" T="0.240123"/>
      <pos A="0.0820988" C="0.303333" G="0.445556" T="0.169012"/>
      <pos A="0.208519" C="0.421852" G="0.271728" T="0.0979012"/>
      <pos A="0.232222" C="0.327037" G="0.27963" T="0.161111"/>
      <pos A="0.145309" C="0.437654" G="0.27963" T="0.137407"/>
      <pos A="0.129506" C="0.263827" G="0.382346" T="0.224321"/>
      <pos A="0.145309" C="0.390247" G="0.271728" T="0.192716"/>
      <pos A="0.137407" C="0.271728" G="0.390247" T="0.200617"/>
      <pos A="0.311235" C="0.232222" G="0.240123" T="0.21642"/>
      <pos A="0.161111" C="0.319136" G="0.327037" T="0.192716"/>
      <pos A="0.113704" C="0.382346" G="0.263827" T="0.240123"/>
      <pos A="0.161111" C="0.334938" G="0.437654" T="0.0662963"/>
      <pos A="0.121605" C="0.137407" G="0.453457" T="0.287531"/>
      <pos A="0.169012" C="0.437654" G="0.200617" T="0.192716"/>
      <pos A="0.382346" C="0.169012" G="0.271728" T="0.176914"/>
      <pos A="0.129506" C="0.382346" G="0.27963" T="0.208519"/>
      <pos A="0.224321" C="0.311235" G="0.421852" T="0.0425926"/>
      <pos A="0.145309" C="0.453457" G="0.271728" T="0.129506"/>
      <pos A="0.200617" C="0.516667" G="0.145309" T="0.137407"/>
      <pos A="0.192716" C="0.587778" G="0.192716" T="0.0267901"/>
      <pos A="0.161111" C="0.319136" G="0.334938" T="0.184815"/>
      <pos A="0.105802" C="0.271728" G="0.500864" T="0.121605"/>
      <pos A="0.09" C="0.374444" G="0.334938" T="0.200617"/>
      <pos A="0.0662963" C="0.595679" G="0.255926" T="0.0820988"/>
      <pos A="0.176914" C="0.34284" G="0.287531" T="0.192716"/>
      <pos A="0.161111" C="0.224321" G="0.469259" T="0.145309"/>
      <pos A="0.145309" C="0.382346" G="0.192716" T="0.27963"/>
      <pos A="0.192716" C="0.21642" G="0.437654" T="0.15321"/>
      <pos A="0.232222" C="0.248025" G="0.398148" T="0.121605"/>
      <pos A="0.255926" C="0.461358" G="0.224321" T="0.0583951"/>
      <pos A="0.192716" C="0.121605" G="0.469259" T="0.21642"/>
      <pos A="0.0820988" C="0.255926" G="0.500864" T="0.161111"/>
      <pos A="0.105802" C="0.429753" G="0.303333" T="0.161111"/>
      <pos A="0.248025" C="0.421852" G="0.255926" T="0.0741975"/>
      <pos A="0.232222" C="0.240123" G="0.413951" T="0.113704"/>
      <pos A="0.319136" C="0.47716" G="0.09" T="0.113704"/>
      <pos A="0.137407" C="0.248025" G="0.303333" T="0.311235"/>
      <pos A="0.113704" C="0.390247" G="0.27963" T="0.21642"/>
    </motif>
    <motif db="0" id="M74" alt="O74" length="40" nsites="8" evalue="1.3e-003">
      <pos A="0.0583951" C="0.319136" G="0.453457" T="0.169012"/>
      <pos A="0.0979012" C="0.390247" G="0.374444" T="0.137407"/>
      <pos A="0.390247" C="0.366543" G="0.129506" T="0.113704"/>
      <pos A="0.184815" C="0.500864" G="0.295432" T="0.0188889"/>
      <pos A="0.0741975" C="0.240123" G="0.524568" T="0.161111"/>
      <pos A="0.192716" C="0.413951" G="0.176914" T="0.21642"/>
      <pos A="0.287531" C="0.137407" G="0.263827" T="0.311235"/>
      <pos A="0.0979012" C="0.334938" G="0.453457" T="0.113704"/>
      <pos A="0.287531" C="0.263827" G="0.161111" T="0.287531"/>
      <pos A="0.105802" C="0.485062" G="0.200617" T="0.208519"/>
      <pos A="0.161111" C="0.224321" G="0.437654" T="0.176914"/>
      <pos A="0.113704" C="0.208519" G="0.60358" T="0.0741975"/>
      <pos A="0.21642" C="0.263827" G="0.319136" T="0.200617"/>
      <pos A="0.176914" C="0.327037" G="0.34284" T="0.15321"/>
      <pos A="0.129506" C="0.445556" G="0.240123" T="0.184815"/>
      <pos A="0.137407" C="0.350741" G="0.303333" T="0.208519"/>
      <pos A="0.129506" C="0.398148" G="0.271728" T="0.200617"/>
      <pos A="0.113704" C="0.311235" G="0.390247" T="0.184815"/>
      <pos A="0.184815" C="0.334938" G="0.255926" T="0.224321"/>
      <pos A="0.129506" C="0.437654" G="0.27963" T="0.15321"/>
      <pos A="0.208519" C="0.287531" G="0.413951" T="0.09"/>
      <pos A="0.295432" C="0.358642" G="0.192716" T="0.15321"/>
      <pos A="0.303333" C="0.255926" G="0.319136" T="0.121605"/>
      <pos A="0.176914" C="0.406049" G="0.334938" T="0.0820988"/>
      <pos A="0.200617" C="0.382346" G="0.200617" T="0.21642"/>
      <pos A="0.113704" C="0.311235" G="0.311235" T="0.263827"/>
      <pos A="0.0979012" C="0.429753" G="0.21642" T="0.255926"/>
      <pos A="0.255926" C="0.406049" G="0.27963" T="0.0583951"/>
      <pos A="0.15321" C="0.334938" G="0.350741" T="0.161111"/>
      <pos A="0.21642" C="0.27963" G="0.350741" T="0.15321"/>
      <pos A="0.0820988" C="0.374444" G="0.358642" T="0.184815"/>
      <pos A="0.0820988" C="0.366543" G="0.445556" T="0.105802"/>
      <pos A="0.137407" C="0.47716" G="0.334938" T="0.0504938"/>
      <pos A="0.208519" C="0.350741" G="0.287531" T="0.15321"/>
      <pos A="0.169012" C="0.287531" G="0.429753" T="0.113704"/>
      <pos A="0.0662963" C="0.184815" G="0.461358" T="0.287531"/>
      <pos A="0.09" C="0.398148" G="0.358642" T="0.15321"/>
      <pos A="0.184815" C="0.516667" G="0.192716" T="0.105802"/>
      <pos A="0.137407" C="0.461358" G="0.15321" T="0.248025"/>
      <pos A="0.311235" C="0.382346" G="0.224321" T="0.0820988"/>
    </motif>
    <motif db="0" id="M75" alt="O75" length="40" nsites="8" evalue="1.3e-003">
      <pos A="0.295432" C="0.263827" G="0.303333" T="0.137407"/>
      <pos A="0.0504938" C="0.461358" G="0.437654" T="0.0504938"/>
      <pos A="0.161111" C="0.34284" G="0.437654" T="0.0583951"/>
      <pos A="0.319136" C="0.287531" G="0.184815" T="0.208519"/>
      <pos A="0.121605" C="0.358642" G="0.366543" T="0.15321"/>
      <pos A="0.169012" C="0.374444" G="0.255926" T="0.200617"/>
      <pos A="0.169012" C="0.224321" G="0.469259" T="0.137407"/>
      <pos A="0.0820988" C="0.516667" G="0.271728" T="0.129506"/>
      <pos A="0.21642" C="0.311235" G="0.271728" T="0.200617"/>
      <pos A="0.15321" C="0.366543" G="0.248025" T="0.232222"/>
      <pos A="0.169012" C="0.271728" G="0.382346" T="0.176914"/>
      <pos A="0.263827" C="0.54037" G="0.0979012" T="0.0979012"/>
      <pos A="0.271728" C="0.27963" G="0.240123" T="0.208519"/>
      <pos A="0.248025" C="0.240123" G="0.390247" T="0.121605"/>
      <pos A="0.208519" C="0.240123" G="0.398148" T="0.15321"/>
      <pos A="0.263827" C="0.200617" G="0.366543" T="0.169012"/>
      <pos A="0.113704" C="0.60358" G="0.271728" T="0.0109877"/>
      <pos A="0.176914" C="0.350741" G="0.34284" T="0.129506"/>
      <pos A="0.184815" C="0.224321" G="0.327037" T="0.263827"/>
      <pos A="0.169012" C="0.232222" G="0.366543" T="0.232222"/>
      <pos A="0.0583951" C="0.398148" G="0.34284" T="0.200617"/>
      <pos A="0.0979012" C="0.461358" G="0.303333" T="0.137407"/>
      <pos A="0.169012" C="0.232222" G="0.421852" T="0.176914"/>
      <pos A="0.232222" C="0.492963" G="0.192716" T="0.0820988"/>
      <pos A="0.09" C="0.398148" G="0.255926" T="0.255926"/>
      <pos A="0.169012" C="0.303333" G="0.169012" T="0.358642"/>
      <pos A="0.0662963" C="0.406049" G="0.34284" T="0.184815"/>
      <pos A="0.200617" C="0.382346" G="0.271728" T="0.145309"/>
      <pos A="0.232222" C="0.263827" G="0.413951" T="0.09"/>
      <pos A="0.169012" C="0.461358" G="0.232222" T="0.137407"/>
      <pos A="0.27963" C="0.295432" G="0.319136" T="0.105802"/>
      <pos A="0.224321" C="0.327037" G="0.358642" T="0.09"/>
      <pos A="0.184815" C="0.334938" G="0.263827" T="0.21642"/>
      <pos A="0.0504938" C="0.485062" G="0.232222" T="0.232222"/>
      <pos A="0.255926" C="0.358642" G="0.27963" T="0.105802"/>
      <pos A="0.224321" C="0.248025" G="0.453457" T="0.0741975"/>
      <pos A="0.240123" C="0.334938" G="0.192716" T="0.232222"/>
      <pos A="0.0583951" C="0.21642" G="0.579877" T="0.145309"/>
      <pos A="0.09" C="0.429753" G="0.406049" T="0.0741975"/>
      <pos A="0.145309" C="0.34284" G="0.350741" T="0.161111"/>
    </motif>
    <motif db="0" id="M77" alt="O77" length="40" nsites="8" evalue="1.3e-003">
      <pos A="0.00308642" C="0.990741" G="0.00308642" T="0.00308642"/>
      <pos A="0.00308642" C="0.990741" G="0.00308642" T="0.00308642"/>
      <pos A="0.00308642" C="0.00308642" G="0.990741" T="0.00308642"/>
      <pos A="0.990741" C="0.00308642" G="0.00308642" T="0.00308642"/>
      <pos A="0.00308642" C="0.00308642" G="0.990741" T="0.00308642"/>
      <pos A="0.00308642" C="0.990741" G="0.00308642" T="0.00308642"/>
      <pos A="0.00308642" C="0.990741" G="0.00308642" T="0.00308642"/>
      <pos A="0.00308642" C="0.990741" G="0.00308642" T="0.00308642"/>
      <pos A="0.00308642" C="0.990741" G="0.00308642" T="0.00308642"/>
      <pos A="0.00308642" C="0.00308642" G="0.990741" T="0.00308642"/>
      <pos A="0.00308642" C="0.00308642" G="0.990741" T="0.00308642"/>
      <pos A="0.990741" C="0.00308642" G="0.00308642" T="0.00308642"/>
      <pos A="0.00308642" C="0.990741" G="0.00308642" T="0.00308642"/>
      <pos A="0.990741" C="0.00308642" G="0.00308642" T="0.00308642"/>
      <pos A="0.00308642" C="0.00308642" G="0.00308642" T="0.990741"/>
      <pos A="0.00308642" C="0.00308642" G="0.990741" T="0.00308642"/>
      <pos A="0.00308642" C="0.990741" G="0.00308642" T="0.00308642"/>
      <pos A="0.00308642" C="0.00308642" G="0.990741" T="0.00308642"/>
      <pos A="0.00308642" C="0.990741" G="0.00308642" T="0.00308642"/>
      <pos A="0.990741" C="0.00308642" G="0.00308642" T="0.00308642"/>
      <pos A="0.00308642" C="0.00308642" G="0.00308642" T="0.990741"/>
      <pos A="0.00308642" C="0.00308642" G="0.990741" T="0.00308642"/>
      <pos A="0.00308642" C="0.990741" G="0.00308642" T="0.00308642"/>
      <pos A="0.00308642" C="0.00308642" G="0.990741" T="0.00308642"/>
      <pos A="0.00308642" C="0.990741" G="0.00308642" T="0.00308642"/>
      <pos A="0.990741" C="0.00308642" G="0.00308642" T="0.00308642"/>
      <pos A="0.00308642" C="0.990741" G="0.00308642" T="0.00308642"/>
      <pos A="0.00308642" C="0.00308642" G="0.990741" T="0.00308642"/>
      <pos A="0.00308642" C="0.990741" G="0.00308642" T="0.00308642"/>
      <pos A="0.00308642" C="0.00308642" G="0.990741" T="0.00308642"/>
      <pos A="0.00308642" C="0.990741" G="0.00308642" T="0.00308642"/>
      <pos A="0.990741" C="0.00308642" G="0.00308642" T="0.00308642"/>
      <pos A="0.00308642" C="0.990741" G="0.00308642" T="0.00308642"/>
      <pos A="0.00308642" C="0.990741" G="0.00308642" T="0.00308642"/>
      <pos A="0.00308642" C="0.990741" G="0.00308642" T="0.00308642"/>
      <pos A="0.00308642" C="0.00308642" G="0.990741" T="0.00308642"/>
      <pos A="0.00308642" C="0.00308642" G="0.990741" T="0.00308642"/>
      <pos A="0.00308642" C="0.990741" G="0.00308642" T="0.00308642"/>
      <pos A="0.00308642" C="0.990741" G="0.00308642" T="0.00308642"/>
      <pos A="0.00308642" C="0.00308642" G="0.990741" T="0.00308642"/>
    </motif>
    <motif db="0" id="M79" alt="O79" length="40" nsites="8" evalue="1.3e-003">
      <pos A="0.14418" C="0.567461" G="0.285273" T="0.00308642"/>
      <pos A="0.108907" C="0.179453" G="0.285273" T="0.426366"/>
      <pos A="0.00308642" C="0.108907" G="0.638007" T="0.25"/>
      <pos A="0.179453" C="0.35582" G="0.35582" T="0.108907"/>
      <pos A="0.00308642" C="0.285273" G="0.602734" T="0.108907"/>
      <pos A="0.0383595" C="0.391093" G="0.46164" T="0.108907"/>
      <pos A="0.0736336" C="0.426366" G="0.214727" T="0.285273"/>
      <pos A="0.108907" C="0.320547" G="0.46164" T="0.108907"/>
      <pos A="0.00308642" C="0.426366" G="0.320547" T="0.25"/>
      <pos A="0.179453" C="0.0736336" G="0.67328" T="0.0736336"/>
      <pos A="0.214727" C="0.426366" G="0.285273" T="0.0736336"/>
      <pos A="0.14418" C="0.532187" G="0.179453" T="0.14418"/>
      <pos A="0.0383595" C="0.25" G="0.46164" T="0.25"/>
      <pos A="0.214727" C="0.214727" G="0.496914" T="0.0736336"/>
      <pos A="0.0736336" C="0.532187" G="0.391093" T="0.00308642"/>
      <pos A="0.14418" C="0.391093" G="0.14418" T="0.320547"/>
      <pos A="0.214727" C="0.391093" G="0.320547" T="0.0736336"/>
      <pos A="0.0383595" C="0.67328" G="0.214727" T="0.0736336"/>
      <pos A="0.0383595" C="0.567461" G="0.25" T="0.14418"/>
      <pos A="0.426366" C="0.320547" G="0.25" T="0.00308642"/>
      <pos A="0.25" C="0.285273" G="0.46164" T="0.00308642"/>
      <pos A="0.14418" C="0.285273" G="0.532187" T="0.0383595"/>
      <pos A="0.25" C="0.320547" G="0.285273" T="0.14418"/>
      <pos A="0.214727" C="0.214727" G="0.496914" T="0.0736336"/>
      <pos A="0.214727" C="0.0383595" G="0.638007" T="0.108907"/>
      <pos A="0.602734" C="0.25" G="0.0736336" T="0.0736336"/>
      <pos A="0.0383595" C="0.320547" G="0.46164" T="0.179453"/>
      <pos A="0.0383595" C="0.46164" G="0.496914" T="0.00308642"/>
      <pos A="0.0383595" C="0.496914" G="0.426366" T="0.0383595"/>
      <pos A="0.00308642" C="0.0736336" G="0.602734" T="0.320547"/>
      <pos A="0.14418" C="0.46164" G="0.35582" T="0.0383595"/>
      <pos A="0.0736336" C="0.426366" G="0.391093" T="0.108907"/>
      <pos A="0.0383595" C="0.708554" G="0.25" T="0.00308642"/>
      <pos A="0.0383595" C="0.285273" G="0.602734" T="0.0736336"/>
      <pos A="0.0736336" C="0.496914" G="0.391093" T="0.0383595"/>
      <pos A="0.214727" C="0.35582" G="0.35582" T="0.0736336"/>
      <pos A="0.214727" C="0.602734" G="0.108907" T="0.0736336"/>
      <pos A="0.108907" C="0.567461" G="0.320547" T="0.00308642"/>
      <pos A="0.214727" C="0.391093" G="0.14418" T="0.25"/>
      <pos A="0.108907" C="0.14418" G="0.638007" T="0.108907"/>
    </motif>
    <motif db="0" id="M8" alt="O8" length="40" nsites="8" evalue="1.3e-003">
      <pos A="0.145309" C="0.390247" G="0.21642" T="0.248025"/>
      <pos A="0.169012" C="0.390247" G="0.271728" T="0.169012"/>
      <pos A="0.184815" C="0.334938" G="0.413951" T="0.0662963"/>
      <pos A="0.113704" C="0.358642" G="0.461358" T="0.0662963"/>
      <pos A="0.240123" C="0.27963" G="0.303333" T="0.176914"/>
      <pos A="0.208519" C="0.121605" G="0.516667" T="0.15321"/>
      <pos A="0.15321" C="0.421852" G="0.319136" T="0.105802"/>
      <pos A="0.232222" C="0.374444" G="0.248025" T="0.145309"/>
      <pos A="0.240123" C="0.105802" G="0.564074" T="0.09"/>
      <pos A="0.240123" C="0.327037" G="0.224321" T="0.208519"/>
      <pos A="0.319136" C="0.169012" G="0.34284" T="0.169012"/>
      <pos A="0.0504938" C="0.500864" G="0.327037" T="0.121605"/>
      <pos A="0.169012" C="0.295432" G="0.406049" T="0.129506"/>
      <pos A="0.161111" C="0.54037" G="0.145309" T="0.15321"/>
      <pos A="0.137407" C="0.208519" G="0.208519" T="0.445556"/>
      <pos A="0.0979012" C="0.532469" G="0.27963" T="0.09"/>
      <pos A="0.15321" C="0.295432" G="0.413951" T="0.137407"/>
      <pos A="0.145309" C="0.334938" G="0.374444" T="0.145309"/>
      <pos A="0.145309" C="0.445556" G="0.192716" T="0.21642"/>
      <pos A="0.121605" C="0.453457" G="0.311235" T="0.113704"/>
      <pos A="0.21642" C="0.453457" G="0.21642" T="0.113704"/>
      <pos A="0.240123" C="0.34284" G="0.271728" T="0.145309"/>
      <pos A="0.113704" C="0.303333" G="0.311235" T="0.271728"/>
      <pos A="0.287531" C="0.350741" G="0.21642" T="0.145309"/>
      <pos A="0.224321" C="0.255926" G="0.327037" T="0.192716"/>
      <pos A="0.105802" C="0.382346" G="0.358642" T="0.15321"/>
      <pos A="0.192716" C="0.200617" G="0.350741" T="0.255926"/>
      <pos A="0.137407" C="0.161111" G="0.508765" T="0.192716"/>
      <pos A="0.311235" C="0.334938" G="0.105802" T="0.248025"/>
      <pos A="0.263827" C="0.390247" G="0.263827" T="0.0820988"/>
      <pos A="0.200617" C="0.192716" G="0.461358" T="0.145309"/>
      <pos A="0.184815" C="0.437654" G="0.263827" T="0.113704"/>
      <pos A="0.240123" C="0.240123" G="0.34284" T="0.176914"/>
      <pos A="0.0979012" C="0.461358" G="0.374444" T="0.0662963"/>
      <pos A="0.15321" C="0.548272" G="0.240123" T="0.0583951"/>
      <pos A="0.121605" C="0.421852" G="0.271728" T="0.184815"/>
      <pos A="0.137407" C="0.248025" G="0.461358" T="0.15321"/>
      <pos A="0.105802" C="0.374444" G="0.319136" T="0.200617"/>
      <pos A="0.176914" C="0.398148" G="0.319136" T="0.105802"/>
      <pos A="0.137407" C="0.334938" G="0.327037" T="0.200617"/>
    </motif>
    <motif db="0" id="M81" alt="O81" length="40" nsites="8" evalue="1.3e-003">
      <pos A="0.00308642" C="0.398148" G="0.00308642" T="0.595679"/>
      <pos A="0.00308642" C="0.990741" G="0.00308642" T="0.00308642"/>
      <pos A="0.398148" C="0.595679" G="0.00308642" T="0.00308642"/>
      <pos A="0.200617" C="0.595679" G="0.200617" T="0.00308642"/>
      <pos A="0.00308642" C="0.200617" G="0.595679" T="0.200617"/>
      <pos A="0.200617" C="0.200617" G="0.398148" T="0.200617"/>
      <pos A="0.00308642" C="0.200617" G="0.398148" T="0.398148"/>
      <pos A="0.00308642" C="0.200617" G="0.79321" T="0.00308642"/>
      <pos A="0.00308642" C="0.398148" G="0.398148" T="0.200617"/>
      <pos A="0.00308642" C="0.200617" G="0.398148" T="0.398148"/>
      <pos A="0.00308642" C="0.398148" G="0.200617" T="0.398148"/>
      <pos A="0.200617" C="0.595679" G="0.200617" T="0.00308642"/>
      <pos A="0.00308642" C="0.79321" G="0.200617" T="0.00308642"/>
      <pos A="0.200617" C="0.200617" G="0.00308642" T="0.595679"/>
      <pos A="0.00308642" C="0.79321" G="0.00308642" T="0.200617"/>
      <pos A="0.00308642" C="0.398148" G="0.398148" T="0.200617"/>
      <pos A="0.00308642" C="0.990741" G="0.00308642" T="0.00308642"/>
      <pos A="0.200617" C="0.595679" G="0.200617" T="0.00308642"/>
      <pos A="0.00308642" C="0.595679" G="0.200617" T="0.200617"/>
      <pos A="0.200617" C="0.200617" G="0.595679" T="0.00308642"/>
      <pos A="0.00308642" C="0.595679" G="0.398148" T="0.00308642"/>
      <pos A="0.200617" C="0.595679" G="0.00308642" T="0.200617"/>
      <pos A="0.200617" C="0.595679" G="0.00308642" T="0.200617"/>
      <pos A="0.200617" C="0.00308642" G="0.595679" T="0.200617"/>
      <pos A="0.00308642" C="0.398148" G="0.595679" T="0.00308642"/>
      <pos A="0.00308642" C="0.200617" G="0.79321" T="0.00308642"/>
      <pos A="0.00308642" C="0.595679" G="0.00308642" T="0.398148"/>
      <pos A="0.00308642" C="0.595679" G="0.398148" T="0.00308642"/>
      <pos A="0.398148" C="0.00308642" G="0.595679" T="0.00308642"/>
      <pos A="0.00308642" C="0.398148" G="0.595679" T="0.00308642"/>
      <pos A="0.00308642" C="0.398148" G="0.398148" T="0.200617"/>
      <pos A="0.00308642" C="0.595679" G="0.200617" T="0.200617"/>
      <pos A="0.200617" C="0.200617" G="0.200617" T="0.398148"/>
      <pos A="0.200617" C="0.200617" G="0.398148" T="0.200617"/>
      <pos A="0.200617" C="0.200617" G="0.398148" T="0.200617"/>
      <pos A="0.00308642" C="0.595679" G="0.00308642" T="0.398148"/>
      <pos A="0.00308642" C="0.595679" G="0.398148" T="0.00308642"/>
      <pos A="0.200617" C="0.79321" G="0.00308642" T="0.00308642"/>
      <pos A="0.200617" C="0.200617" G="0.595679" T="0.00308642"/>
      <pos A="0.200617" C="0.200617" G="0.398148" T="0.200617"/>
    </motif>
    <motif db="0" id="M83" alt="O83" length="40" nsites="8" evalue="1.3e-003">
      <pos A="0.00308642" C="0.661523" G="0.332304" T="0.00308642"/>
      <pos A="0.00308642" C="0.661523" G="0.332304" T="0.00308642"/>
      <pos A="0.00308642" C="0.00308642" G="0.661523" T="0.332304"/>
      <pos A="0.661523" C="0.00308642" G="0.332304" T="0.00308642"/>
      <pos A="0.661523" C="0.00308642" G="0.332304" T="0.00308642"/>
      <pos A="0.00308642" C="0.00308642" G="0.990741" T="0.00308642"/>
      <pos A="0.00308642" C="0.00308642" G="0.990741" T="0.00308642"/>
      <pos A="0.990741" C="0.00308642" G="0.00308642" T="0.00308642"/>
      <pos A="0.661523" C="0.332304" G="0.00308642" T="0.00308642"/>
      <pos A="0.00308642" C="0.661523" G="0.00308642" T="0.332304"/>
      <pos A="0.00308642" C="0.661523" G="0.332304" T="0.00308642"/>
      <pos A="0.00308642" C="0.332304" G="0.00308642" T="0.661523"/>
      <pos A="0.00308642" C="0.00308642" G="0.661523" T="0.332304"/>
      <pos A="0.00308642" C="0.00308642" G="0.990741" T="0.00308642"/>
      <pos A="0.00308642" C="0.661523" G="0.332304" T="0.00308642"/>
      <pos A="0.00308642" C="0.661523" G="0.332304" T="0.00308642"/>
      <pos A="0.00308642" C="0.661523" G="0.332304" T="0.00308642"/>
      <pos A="0.00308642" C="0.332304" G="0.00308642" T="0.661523"/>
      <pos A="0.00308642" C="0.661523" G="0.332304" T="0.00308642"/>
      <pos A="0.661523" C="0.00308642" G="0.00308642" T="0.332304"/>
      <pos A="0.661523" C="0.332304" G="0.00308642" T="0.00308642"/>
      <pos A="0.990741" C="0.00308642" G="0.00308642" T="0.00308642"/>
      <pos A="0.00308642" C="0.00308642" G="0.990741" T="0.00308642"/>
      <pos A="0.00308642" C="0.990741" G="0.00308642" T="0.00308642"/>
      <pos A="0.00308642" C="0.00308642" G="0.990741" T="0.00308642"/>
      <pos A="0.661523" C="0.00308642" G="0.332304" T="0.00308642"/>
      <pos A="0.00308642" C="0.990741" G="0.00308642" T="0.00308642"/>
      <pos A="0.00308642" C="0.332304" G="0.00308642" T="0.661523"/>
      <pos A="0.00308642" C="0.332304" G="0.661523" T="0.00308642"/>
      <pos A="0.332304" C="0.00308642" G="0.00308642" T="0.661523"/>
      <pos A="0.00308642" C="0.00308642" G="0.990741" T="0.00308642"/>
      <pos A="0.00308642" C="0.661523" G="0.332304" T="0.00308642"/>
      <pos A="0.00308642" C="0.990741" G="0.00308642" T="0.00308642"/>
      <pos A="0.661523" C="0.00308642" G="0.332304" T="0.00308642"/>
      <pos A="0.00308642" C="0.990741" G="0.00308642" T="0.00308642"/>
      <pos A="0.661523" C="0.332304" G="0.00308642" T="0.00308642"/>
      <pos A="0.00308642" C="0.00308642" G="0.990741" T="0.00308642"/>
      <pos A="0.00308642" C="0.990741" G="0.00308642" T="0.00308642"/>
      <pos A="0.332304" C="0.661523" G="0.00308642" T="0.00308642"/>
      <pos A="0.661523" C="0.00308642" G="0.332304" T="0.00308642"/>
    </motif>
    <motif db="0" id="M84" alt="O84" length="40" nsites="8" evalue="1.3e-003">
      <pos A="0.0762459" C="0.0762459" G="0.478623" T="0.368884"/>
      <pos A="0.112826" C="0.588363" G="0.222565" T="0.0762459"/>
      <pos A="0.259145" C="0.332304" G="0.259145" T="0.149405"/>
      <pos A="0.222565" C="0.405464" G="0.149405" T="0.222565"/>
      <pos A="0.405464" C="0.478623" G="0.112826" T="0.00308642"/>
      <pos A="0.00308642" C="0.185985" G="0.332304" T="0.478623"/>
      <pos A="0.149405" C="0.405464" G="0.222565" T="0.222565"/>
      <pos A="0.00308642" C="0.259145" G="0.478623" T="0.259145"/>
      <pos A="0.0396662" C="0.698103" G="0.259145" T="0.00308642"/>
      <pos A="0.0396662" C="0.478623" G="0.368884" T="0.112826"/>
      <pos A="0.112826" C="0.295724" G="0.295724" T="0.295724"/>
      <pos A="0.00308642" C="0.295724" G="0.368884" T="0.332304"/>
      <pos A="0.0762459" C="0.588363" G="0.259145" T="0.0762459"/>
      <pos A="0.295724" C="0.112826" G="0.588363" T="0.00308642"/>
      <pos A="0.222565" C="0.295724" G="0.368884" T="0.112826"/>
      <pos A="0.332304" C="0.332304" G="0.185985" T="0.149405"/>
      <pos A="0.112826" C="0.478623" G="0.222565" T="0.185985"/>
      <pos A="0.259145" C="0.295724" G="0.259145" T="0.185985"/>
      <pos A="0.295724" C="0.295724" G="0.259145" T="0.149405"/>
      <pos A="0.185985" C="0.405464" G="0.112826" T="0.295724"/>
      <pos A="0.00308642" C="0.295724" G="0.295724" T="0.405464"/>
      <pos A="0.0762459" C="0.222565" G="0.442043" T="0.259145"/>
      <pos A="0.222565" C="0.222565" G="0.442043" T="0.112826"/>
      <pos A="0.149405" C="0.588363" G="0.149405" T="0.112826"/>
      <pos A="0.112826" C="0.222565" G="0.295724" T="0.368884"/>
      <pos A="0.222565" C="0.661523" G="0.0762459" T="0.0396662"/>
      <pos A="0.295724" C="0.149405" G="0.185985" T="0.368884"/>
      <pos A="0.112826" C="0.295724" G="0.259145" T="0.332304"/>
      <pos A="0.149405" C="0.405464" G="0.259145" T="0.185985"/>
      <pos A="0.295724" C="0.149405" G="0.222565" T="0.332304"/>
      <pos A="0.0396662" C="0.295724" G="0.368884" T="0.295724"/>
      <pos A="0.0762459" C="0.698103" G="0.0762459" T="0.149405"/>
      <pos A="0.149405" C="0.478623" G="0.149405" T="0.222565"/>
      <pos A="0.259145" C="0.259145" G="0.112826" T="0.368884"/>
      <pos A="0.259145" C="0.259145" G="0.259145" T="0.222565"/>
      <pos A="0.222565" C="0.185985" G="0.405464" T="0.185985"/>
      <pos A="0.259145" C="0.478623" G="0.0762459" T="0.185985"/>
      <pos A="0.259145" C="0.442043" G="0.222565" T="0.0762459"/>
      <pos A="0.368884" C="0.332304" G="0.149405" T="0.149405"/>
      <pos A="0.185985" C="0.149405" G="0.442043" T="0.222565"/>
    </motif>
    <motif db="0" id="M85" alt="O85" length="40" nsites="8" evalue="1.3e-003">
      <pos A="0.176914" C="0.208519" G="0.398148" T="0.21642"/>
      <pos A="0.184815" C="0.406049" G="0.232222" T="0.176914"/>
      <pos A="0.192716" C="0.524568" G="0.145309" T="0.137407"/>
      <pos A="0.145309" C="0.21642" G="0.34284" T="0.295432"/>
      <pos A="0.15321" C="0.327037" G="0.350741" T="0.169012"/>
      <pos A="0.0979012" C="0.437654" G="0.350741" T="0.113704"/>
      <pos A="0.145309" C="0.303333" G="0.413951" T="0.137407"/>
      <pos A="0.15321" C="0.516667" G="0.192716" T="0.137407"/>
      <pos A="0.15321" C="0.334938" G="0.287531" T="0.224321"/>
      <pos A="0.129506" C="0.406049" G="0.358642" T="0.105802"/>
      <pos A="0.263827" C="0.137407" G="0.390247" T="0.208519"/>
      <pos A="0.15321" C="0.15321" G="0.532469" T="0.161111"/>
      <pos A="0.21642" C="0.413951" G="0.240123" T="0.129506"/>
      <pos A="0.255926" C="0.390247" G="0.224321" T="0.129506"/>
      <pos A="0.232222" C="0.208519" G="0.382346" T="0.176914"/>
      <pos A="0.200617" C="0.169012" G="0.429753" T="0.200617"/>
      <pos A="0.184815" C="0.145309" G="0.532469" T="0.137407"/>
      <pos A="0.176914" C="0.445556" G="0.295432" T="0.0820988"/>
      <pos A="0.0820988" C="0.564074" G="0.271728" T="0.0820988"/>
      <pos A="0.0820988" C="0.295432" G="0.437654" T="0.184815"/>
      <pos A="0.374444" C="0.248025" G="0.176914" T="0.200617"/>
      <pos A="0.232222" C="0.413951" G="0.192716" T="0.161111"/>
      <pos A="0.200617" C="0.287531" G="0.485062" T="0.0267901"/>
      <pos A="0.176914" C="0.437654" G="0.232222" T="0.15321"/>
      <pos A="0.137407" C="0.390247" G="0.271728" T="0.200617"/>
      <pos A="0.21642" C="0.287531" G="0.271728" T="0.224321"/>
      <pos A="0.208519" C="0.263827" G="0.382346" T="0.145309"/>
      <pos A="0.0741975" C="0.54037" G="0.21642" T="0.169012"/>
      <pos A="0.192716" C="0.27963" G="0.390247" T="0.137407"/>
      <pos A="0.27963" C="0.350741" G="0.271728" T="0.0979012"/>
      <pos A="0.303333" C="0.224321" G="0.271728" T="0.200617"/>
      <pos A="0.129506" C="0.485062" G="0.161111" T="0.224321"/>
      <pos A="0.0504938" C="0.508765" G="0.255926" T="0.184815"/>
      <pos A="0.105802" C="0.34284" G="0.303333" T="0.248025"/>
      <pos A="0.113704" C="0.34284" G="0.382346" T="0.161111"/>
      <pos A="0.145309" C="0.358642" G="0.421852" T="0.0741975"/>
      <pos A="0.176914" C="0.374444" G="0.350741" T="0.0979012"/>
      <pos A="0.15321" C="0.271728" G="0.437654" T="0.137407"/>
      <pos A="0.121605" C="0.398148" G="0.406049" T="0.0741975"/>
      <pos A="0.113704" C="0.327037" G="0.295432" T="0.263827"/>
    </motif>
    <motif db="0" id="M86" alt="O86" length="40" nsites="8" evalue="1.3e-003">
      <pos A="0.208519" C="0.169012" G="0.429753" T="0.192716"/>
      <pos A="0.161111" C="0.532469" G="0.113704" T="0.192716"/>
      <pos A="0.224321" C="0.453457" G="0.248025" T="0.0741975"/>
      <pos A="0.161111" C="0.224321" G="0.421852" T="0.192716"/>
      <pos A="0.137407" C="0.208519" G="0.54037" T="0.113704"/>
      <pos A="0.09" C="0.366543" G="0.366543" T="0.176914"/>
      <pos A="0.263827" C="0.240123" G="0.248025" T="0.248025"/>
      <pos A="0.176914" C="0.548272" G="0.161111" T="0.113704"/>
      <pos A="0.121605" C="0.287531" G="0.461358" T="0.129506"/>
      <pos A="0.176914" C="0.224321" G="0.453457" T="0.145309"/>
      <pos A="0.208519" C="0.358642" G="0.263827" T="0.169012"/>
      <pos A="0.169012" C="0.303333" G="0.413951" T="0.113704"/>
      <pos A="0.21642" C="0.21642" G="0.398148" T="0.169012"/>
      <pos A="0.0741975" C="0.334938" G="0.390247" T="0.200617"/>
      <pos A="0.137407" C="0.232222" G="0.374444" T="0.255926"/>
      <pos A="0.176914" C="0.34284" G="0.334938" T="0.145309"/>
      <pos A="0.34284" C="0.34284" G="0.176914" T="0.137407"/>
      <pos A="0.208519" C="0.311235" G="0.390247" T="0.09"/>
      <pos A="0.121605" C="0.437654" G="0.240123" T="0.200617"/>
      <pos A="0.0741975" C="0.445556" G="0.295432" T="0.184815"/>
      <pos A="0.113704" C="0.295432" G="0.271728" T="0.319136"/>
      <pos A="0.15321" C="0.47716" G="0.09" T="0.27963"/>
      <pos A="0.161111" C="0.453457" G="0.358642" T="0.0267901"/>
      <pos A="0.263827" C="0.382346" G="0.232222" T="0.121605"/>
      <pos A="0.145309" C="0.240123" G="0.524568" T="0.09"/>
      <pos A="0.137407" C="0.492963" G="0.295432" T="0.0741975"/>
      <pos A="0.200617" C="0.374444" G="0.271728" T="0.15321"/>
      <pos A="0.208519" C="0.421852" G="0.184815" T="0.184815"/>
      <pos A="0.121605" C="0.334938" G="0.390247" T="0.15321"/>
      <pos A="0.137407" C="0.47716" G="0.21642" T="0.169012"/>
      <pos A="0.161111" C="0.445556" G="0.263827" T="0.129506"/>
      <pos A="0.169012" C="0.390247" G="0.358642" T="0.0820988"/>
      <pos A="0.184815" C="0.248025" G="0.374444" T="0.192716"/>
      <pos A="0.232222" C="0.311235" G="0.366543" T="0.09"/>
      <pos A="0.161111" C="0.382346" G="0.232222" T="0.224321"/>
      <pos A="0.208519" C="0.200617" G="0.453457" T="0.137407"/>
      <pos A="0.192716" C="0.255926" G="0.492963" T="0.0583951"/>
      <pos A="0.192716" C="0.34284" G="0.263827" T="0.200617"/>
      <pos A="0.121605" C="0.437654" G="0.319136" T="0.121605"/>
      <pos A="0.161111" C="0.374444" G="0.161111" T="0.303333"/>
    </motif>
    <motif db="0" id="M87" alt="O87" length="40" nsites="8" evalue="1.3e-003">
      <pos A="0.122561" C="0.369475" G="0.361509" T="0.146455"/>
      <pos A="0.18628" C="0.385404" G="0.273895" T="0.154421"/>
      <pos A="0.138491" C="0.337615" G="0.361509" T="0.162385"/>
      <pos A="0.178315" C="0.289825" G="0.305755" T="0.226105"/>
      <pos A="0.114596" C="0.345579" G="0.369475" T="0.170351"/>
      <pos A="0.289825" C="0.106631" G="0.385404" T="0.21814"/>
      <pos A="0.23407" C="0.409299" G="0.194245" T="0.162385"/>
      <pos A="0.273895" C="0.257965" G="0.353545" T="0.114596"/>
      <pos A="0.0827358" C="0.305755" G="0.425229" T="0.18628"/>
      <pos A="0.0986657" C="0.425229" G="0.25" T="0.226105"/>
      <pos A="0.0827358" C="0.305755" G="0.401334" T="0.210175"/>
      <pos A="0.138491" C="0.31372" G="0.329649" T="0.21814"/>
      <pos A="0.122561" C="0.496914" G="0.242035" T="0.138491"/>
      <pos A="0.122561" C="0.465054" G="0.28186" T="0.130525"/>
      <pos A="0.20221" C="0.257965" G="0.393369" T="0.146455"/>
      <pos A="0.28186" C="0.305755" G="0.25" T="0.162385"/>
      <pos A="0.050876" C="0.377439" G="0.449124" T="0.122561"/>
      <pos A="0.21814" C="0.369475" G="0.28186" T="0.130525"/>
      <pos A="0.226105" C="0.321685" G="0.242035" T="0.210175"/>
      <pos A="0.25" C="0.377439" G="0.25" T="0.122561"/>
      <pos A="0.138491" C="0.337615" G="0.385404" T="0.138491"/>
      <pos A="0.242035" C="0.449124" G="0.170351" T="0.138491"/>
      <pos A="0.242035" C="0.226105" G="0.385404" T="0.146455"/>
      <pos A="0.26593" C="0.21814" G="0.289825" T="0.226105"/>
      <pos A="0.0907012" C="0.369475" G="0.409299" T="0.130525"/>
      <pos A="0.210175" C="0.361509" G="0.321685" T="0.106631"/>
      <pos A="0.0429116" C="0.528773" G="0.289825" T="0.138491"/>
      <pos A="0.257965" C="0.28186" G="0.273895" T="0.18628"/>
      <pos A="0.050876" C="0.377439" G="0.512843" T="0.0588415"/>
      <pos A="0.114596" C="0.18628" G="0.512843" T="0.18628"/>
      <pos A="0.178315" C="0.337615" G="0.305755" T="0.178315"/>
      <pos A="0.138491" C="0.305755" G="0.465054" T="0.0907012"/>
      <pos A="0.122561" C="0.480984" G="0.210175" T="0.18628"/>
      <pos A="0.25" C="0.425229" G="0.226105" T="0.0986657"/>
      <pos A="0.146455" C="0.305755" G="0.23407" T="0.31372"/>
      <pos A="0.114596" C="0.377439" G="0.337615" T="0.170351"/>
      <pos A="0.345579" C="0.289825" G="0.146455" T="0.21814"/>
      <pos A="0.178315" C="0.441159" G="0.18628" T="0.194245"/>
      <pos A="0.21814" C="0.28186" G="0.449124" T="0.050876"/>
      <pos A="0.170351" C="0.393369" G="0.194245" T="0.242035"/>
    </motif>
    <motif db="0" id="M88" alt="O88" length="40" nsites="8" evalue="1.3e-003">
      <pos A="0.271728" C="0.121605" G="0.311235" T="0.295432"/>
      <pos A="0.263827" C="0.334938" G="0.311235" T="0.09"/>
      <pos A="0.137407" C="0.161111" G="0.532469" T="0.169012"/>
      <pos A="0.0504938" C="0.60358" G="0.263827" T="0.0820988"/>
      <pos A="0.21642" C="0.390247" G="0.15321" T="0.240123"/>
      <pos A="0.09" C="0.295432" G="0.366543" T="0.248025"/>
      <pos A="0.240123" C="0.271728" G="0.327037" T="0.161111"/>
      <pos A="0.169012" C="0.421852" G="0.303333" T="0.105802"/>
      <pos A="0.113704" C="0.382346" G="0.413951" T="0.09"/>
      <pos A="0.129506" C="0.374444" G="0.161111" T="0.334938"/>
      <pos A="0.176914" C="0.224321" G="0.429753" T="0.169012"/>
      <pos A="0.121605" C="0.445556" G="0.287531" T="0.145309"/>
      <pos A="0.09" C="0.334938" G="0.437654" T="0.137407"/>
      <pos A="0.15321" C="0.176914" G="0.429753" T="0.240123"/>
      <pos A="0.350741" C="0.311235" G="0.21642" T="0.121605"/>
      <pos A="0.0662963" C="0.47716" G="0.271728" T="0.184815"/>
      <pos A="0.224321" C="0.334938" G="0.27963" T="0.161111"/>
      <pos A="0.184815" C="0.437654" G="0.303333" T="0.0741975"/>
      <pos A="0.271728" C="0.461358" G="0.0583951" T="0.208519"/>
      <pos A="0.137407" C="0.303333" G="0.390247" T="0.169012"/>
      <pos A="0.121605" C="0.366543" G="0.334938" T="0.176914"/>
      <pos A="0.169012" C="0.374444" G="0.350741" T="0.105802"/>
      <pos A="0.255926" C="0.192716" G="0.429753" T="0.121605"/>
      <pos A="0.21642" C="0.406049" G="0.34284" T="0.0346914"/>
      <pos A="0.287531" C="0.295432" G="0.248025" T="0.169012"/>
      <pos A="0.09" C="0.319136" G="0.492963" T="0.0979012"/>
      <pos A="0.0979012" C="0.327037" G="0.461358" T="0.113704"/>
      <pos A="0.0820988" C="0.358642" G="0.358642" T="0.200617"/>
      <pos A="0.169012" C="0.382346" G="0.248025" T="0.200617"/>
      <pos A="0.169012" C="0.303333" G="0.271728" T="0.255926"/>
      <pos A="0.129506" C="0.413951" G="0.358642" T="0.0979012"/>
      <pos A="0.192716" C="0.255926" G="0.319136" T="0.232222"/>
      <pos A="0.208519" C="0.311235" G="0.240123" T="0.240123"/>
      <pos A="0.232222" C="0.295432" G="0.27963" T="0.192716"/>
      <pos A="0.27963" C="0.500864" G="0.15321" T="0.0662963"/>
      <pos A="0.145309" C="0.374444" G="0.311235" T="0.169012"/>
      <pos A="0.0820988" C="0.303333" G="0.421852" T="0.192716"/>
      <pos A="0.263827" C="0.240123" G="0.398148" T="0.0979012"/>
      <pos A="0.0979012" C="0.516667" G="0.240123" T="0.145309"/>
      <pos A="0.121605" C="0.311235" G="0.327037" T="0.240123"/>
    </motif>
    <motif db="0" id="M89" alt="O89" length="40" nsites="8" evalue="1.3e-003">
      <pos A="0.00308642" C="0.00308642" G="0.496914" T="0.496914"/>
      <pos A="0.00308642" C="0.496914" G="0.00308642" T="0.496914"/>
      <pos A="0.00308642" C="0.496914" G="0.496914" T="0.00308642"/>
      <pos A="0.00308642" C="0.00308642" G="0.00308642" T="0.990741"/>
      <pos A="0.00308642" C="0.990741" G="0.00308642" T="0.00308642"/>
      <pos A="0.496914" C="0.496914" G="0.00308642" T="0.00308642"/>
      <pos A="0.00308642" C="0.496914" G="0.496914" T="0.00308642"/>
      <pos A="0.00308642" C="0.990741" G="0.00308642" T="0.00308642"/>
      <pos A="0.496914" C="0.00308642" G="0.00308642" T="0.496914"/>
      <pos A="0.496914" C="0.00308642" G="0.496914" T="0.00308642"/>
      <pos A="0.990741" C="0.00308642" G="0.00308642" T="0.00308642"/>
      <pos A="0.00308642" C="0.00308642" G="0.990741" T="0.00308642"/>
      <pos A="0.990741" C="0.00308642" G="0.00308642" T="0.00308642"/>
      <pos A="0.00308642" C="0.496914" G="0.496914" T="0.00308642"/>
      <pos A="0.00308642" C="0.990741" G="0.00308642" T="0.00308642"/>
      <pos A="0.00308642" C="0.00308642" G="0.496914" T="0.496914"/>
      <pos A="0.00308642" C="0.496914" G="0.00308642" T="0.496914"/>
      <pos A="0.00308642" C="0.496914" G="0.496914" T="0.00308642"/>
      <pos A="0.00308642" C="0.496914" G="0.496914" T="0.00308642"/>
      <pos A="0.00308642" C="0.00308642" G="0.00308642" T="0.990741"/>
      <pos A="0.00308642" C="0.496914" G="0.496914" T="0.00308642"/>
      <pos A="0.00308642" C="0.990741" G="0.00308642" T="0.00308642"/>
      <pos A="0.00308642" C="0.496914" G="0.00308642" T="0.496914"/>
      <pos A="0.00308642" C="0.00308642" G="0.990741" T="0.00308642"/>
      <pos A="0.00308642" C="0.496914" G="0.496914" T="0.00308642"/>
      <pos A="0.00308642" C="0.496914" G="0.496914" T="0.00308642"/>
      <pos A="0.496914" C="0.00308642" G="0.496914" T="0.00308642"/>
      <pos A="0.00308642" C="0.990741" G="0.00308642" T="0.00308642"/>
      <pos A="0.00308642" C="0.990741" G="0.00308642" T="0.00308642"/>
      <pos A="0.496914" C="0.00308642" G="0.00308642" T="0.496914"/>
      <pos A="0.00308642" C="0.496914" G="0.496914" T="0.00308642"/>
      <pos A="0.496914" C="0.00308642" G="0.496914" T="0.00308642"/>
      <pos A="0.496914" C="0.00308642" G="0.00308642" T="0.496914"/>
      <pos A="0.00308642" C="0.00308642" G="0.496914" T="0.496914"/>
      <pos A="0.496914" C="0.00308642" G="0.496914" T="0.00308642"/>
      <pos A="0.496914" C="0.00308642" G="0.496914" T="0.00308642"/>
      <pos A="0.00308642" C="0.990741" G="0.00308642" T="0.00308642"/>
      <pos A="0.00308642" C="0.496914" G="0.00308642" T="0.496914"/>
      <pos A="0.00308642" C="0.990741" G="0.00308642" T="0.00308642"/>
      <pos A="0.00308642" C="0.496914" G="0.00308642" T="0.496914"/>
    </motif>
    <motif db="0" id="M9" alt="O9" length="40" nsites="8" evalue="1.3e-003">
      <pos A="0.00308642" C="0.332304" G="0.661523" T="0.00308642"/>
      <pos A="0.00308642" C="0.332304" G="0.661523" T="0.00308642"/>
      <pos A="0.332304" C="0.332304" G="0.00308642" T="0.332304"/>
      <pos A="0.332304" C="0.332304" G="0.332304" T="0.00308642"/>
      <pos A="0.00308642" C="0.661523" G="0.332304" T="0.00308642"/>
      <pos A="0.00308642" C="0.661523" G="0.332304" T="0.00308642"/>
      <pos A="0.00308642" C="0.332304" G="0.661523" T="0.00308642"/>
      <pos A="0.00308642" C="0.661523" G="0.332304" T="0.00308642"/>
      <pos A="0.332304" C="0.332304" G="0.00308642" T="0.332304"/>
      <pos A="0.00308642" C="0.990741" G="0.00308642" T="0.00308642"/>
      <pos A="0.00308642" C="0.332304" G="0.661523" T="0.00308642"/>
      <pos A="0.332304" C="0.332304" G="0.332304" T="0.00308642"/>
      <pos A="0.00308642" C="0.661523" G="0.00308642" T="0.332304"/>
      <pos A="0.00308642" C="0.00308642" G="0.661523" T="0.332304"/>
      <pos A="0.00308642" C="0.332304" G="0.332304" T="0.332304"/>
      <pos A="0.00308642" C="0.990741" G="0.00308642" T="0.00308642"/>
      <pos A="0.332304" C="0.661523" G="0.00308642" T="0.00308642"/>
      <pos A="0.332304" C="0.00308642" G="0.332304" T="0.332304"/>
      <pos A="0.00308642" C="0.00308642" G="0.990741" T="0.00308642"/>
      <pos A="0.00308642" C="0.661523" G="0.332304" T="0.00308642"/>
      <pos A="0.00308642" C="0.990741" G="0.00308642" T="0.00308642"/>
      <pos A="0.00308642" C="0.332304" G="0.332304" T="0.332304"/>
      <pos A="0.00308642" C="0.332304" G="0.332304" T="0.332304"/>
      <pos A="0.00308642" C="0.332304" G="0.661523" T="0.00308642"/>
      <pos A="0.00308642" C="0.00308642" G="0.661523" T="0.332304"/>
      <pos A="0.00308642" C="0.332304" G="0.332304" T="0.332304"/>
      <pos A="0.00308642" C="0.990741" G="0.00308642" T="0.00308642"/>
      <pos A="0.00308642" C="0.332304" G="0.332304" T="0.332304"/>
      <pos A="0.661523" C="0.332304" G="0.00308642" T="0.00308642"/>
      <pos A="0.00308642" C="0.661523" G="0.332304" T="0.00308642"/>
      <pos A="0.00308642" C="0.332304" G="0.00308642" T="0.661523"/>
      <pos A="0.00308642" C="0.661523" G="0.00308642" T="0.332304"/>
      <pos A="0.00308642" C="0.661523" G="0.00308642" T="0.332304"/>
      <pos A="0.332304" C="0.332304" G="0.332304" T="0.00308642"/>
      <pos A="0.00308642" C="0.00308642" G="0.990741" T="0.00308642"/>
      <pos A="0.00308642" C="0.00308642" G="0.990741" T="0.00308642"/>
      <pos A="0.661523" C="0.332304" G="0.00308642" T="0.00308642"/>
      <pos A="0.332304" C="0.332304" G="0.332304" T="0.00308642"/>
      <pos A="0.332304" C="0.00308642" G="0.332304" T="0.332304"/>
      <pos A="0.00308642" C="0.332304" G="0.661523" T="0.00308642"/>
    </motif>
    <motif db="0" id="M91" alt="O91" length="40" nsites="8" evalue="1.3e-003">
      <pos A="0.259145" C="0.149405" G="0.515204" T="0.0762459"/>
      <pos A="0.112826" C="0.442043" G="0.185985" T="0.259145"/>
      <pos A="0.112826" C="0.149405" G="0.442043" T="0.295724"/>
      <pos A="0.0762459" C="0.295724" G="0.551784" T="0.0762459"/>
      <pos A="0.112826" C="0.588363" G="0.112826" T="0.185985"/>
      <pos A="0.112826" C="0.222565" G="0.624943" T="0.0396662"/>
      <pos A="0.222565" C="0.185985" G="0.478623" T="0.112826"/>
      <pos A="0.332304" C="0.551784" G="0.0762459" T="0.0396662"/>
      <pos A="0.185985" C="0.295724" G="0.368884" T="0.149405"/>
      <pos A="0.185985" C="0.368884" G="0.149405" T="0.295724"/>
      <pos A="0.259145" C="0.149405" G="0.478623" T="0.112826"/>
      <pos A="0.0762459" C="0.0762459" G="0.515204" T="0.332304"/>
      <pos A="0.0762459" C="0.588363" G="0.00308642" T="0.332304"/>
      <pos A="0.0396662" C="0.332304" G="0.478623" T="0.149405"/>
      <pos A="0.259145" C="0.515204" G="0.185985" T="0.0396662"/>
      <pos A="0.149405" C="0.368884" G="0.295724" T="0.185985"/>
      <pos A="0.0396662" C="0.551784" G="0.222565" T="0.185985"/>
      <pos A="0.0762459" C="0.332304" G="0.368884" T="0.222565"/>
      <pos A="0.295724" C="0.442043" G="0.0396662" T="0.222565"/>
      <pos A="0.0396662" C="0.405464" G="0.332304" T="0.222565"/>
      <pos A="0.0396662" C="0.588363" G="0.332304" T="0.0396662"/>
      <pos A="0.222565" C="0.405464" G="0.295724" T="0.0762459"/>
      <pos A="0.0396662" C="0.0396662" G="0.624943" T="0.295724"/>
      <pos A="0.149405" C="0.149405" G="0.515204" T="0.185985"/>
      <pos A="0.222565" C="0.332304" G="0.442043" T="0.00308642"/>
      <pos A="0.368884" C="0.259145" G="0.0396662" T="0.332304"/>
      <pos A="0.259145" C="0.332304" G="0.405464" T="0.00308642"/>
      <pos A="0.259145" C="0.222565" G="0.295724" T="0.222565"/>
      <pos A="0.368884" C="0.295724" G="0.295724" T="0.0396662"/>
      <pos A="0.368884" C="0.332304" G="0.295724" T="0.00308642"/>
      <pos A="0.0396662" C="0.478623" G="0.185985" T="0.295724"/>
      <pos A="0.149405" C="0.478623" G="0.149405" T="0.222565"/>
      <pos A="0.0396662" C="0.551784" G="0.332304" T="0.0762459"/>
      <pos A="0.112826" C="0.295724" G="0.442043" T="0.149405"/>
      <pos A="0.112826" C="0.551784" G="0.259145" T="0.0762459"/>
      <pos A="0.149405" C="0.259145" G="0.332304" T="0.259145"/>
      <pos A="0.185985" C="0.368884" G="0.368884" T="0.0762459"/>
      <pos A="0.332304" C="0.0396662" G="0.588363" T="0.0396662"/>
      <pos A="0.0396662" C="0.624943" G="0.185985" T="0.149405"/>
      <pos A="0.0762459" C="0.624943" G="0.112826" T="0.185985"/>
    </motif>
    <motif db="0" id="M92" alt="O92" length="40" nsites="8" evalue="1.3e-003">
      <pos A="0.263827" C="0.232222" G="0.334938" T="0.169012"/>
      <pos A="0.184815" C="0.461358" G="0.287531" T="0.0662963"/>
      <pos A="0.161111" C="0.176914" G="0.445556" T="0.21642"/>
      <pos A="0.129506" C="0.437654" G="0.263827" T="0.169012"/>
      <pos A="0.145309" C="0.437654" G="0.287531" T="0.129506"/>
      <pos A="0.169012" C="0.413951" G="0.303333" T="0.113704"/>
      <pos A="0.169012" C="0.374444" G="0.327037" T="0.129506"/>
      <pos A="0.208519" C="0.295432" G="0.271728" T="0.224321"/>
      <pos A="0.15321" C="0.255926" G="0.492963" T="0.0979012"/>
      <pos A="0.0504938" C="0.255926" G="0.492963" T="0.200617"/>
      <pos A="0.200617" C="0.429753" G="0.248025" T="0.121605"/>
      <pos A="0.224321" C="0.192716" G="0.303333" T="0.27963"/>
      <pos A="0.145309" C="0.255926" G="0.453457" T="0.145309"/>
      <pos A="0.0979012" C="0.390247" G="0.334938" T="0.176914"/>
      <pos A="0.184815" C="0.319136" G="0.271728" T="0.224321"/>
      <pos A="0.287531" C="0.255926" G="0.27963" T="0.176914"/>
      <pos A="0.319136" C="0.398148" G="0.192716" T="0.09"/>
      <pos A="0.176914" C="0.366543" G="0.248025" T="0.208519"/>
      <pos A="0.0741975" C="0.327037" G="0.485062" T="0.113704"/>
      <pos A="0.0583951" C="0.54037" G="0.263827" T="0.137407"/>
      <pos A="0.145309" C="0.556173" G="0.129506" T="0.169012"/>
      <pos A="0.161111" C="0.327037" G="0.303333" T="0.208519"/>
      <pos A="0.0820988" C="0.54037" G="0.232222" T="0.145309"/>
      <pos A="0.232222" C="0.445556" G="0.0979012" T="0.224321"/>
      <pos A="0.176914" C="0.200617" G="0.445556" T="0.176914"/>
      <pos A="0.232222" C="0.200617" G="0.390247" T="0.176914"/>
      <pos A="0.0979012" C="0.271728" G="0.548272" T="0.0820988"/>
      <pos A="0.121605" C="0.334938" G="0.350741" T="0.192716"/>
      <pos A="0.27963" C="0.485062" G="0.129506" T="0.105802"/>
      <pos A="0.232222" C="0.350741" G="0.240123" T="0.176914"/>
      <pos A="0.113704" C="0.271728" G="0.374444" T="0.240123"/>
      <pos A="0.303333" C="0.421852" G="0.176914" T="0.0979012"/>
      <pos A="0.161111" C="0.121605" G="0.485062" T="0.232222"/>
      <pos A="0.113704" C="0.508765" G="0.303333" T="0.0741975"/>
      <pos A="0.169012" C="0.311235" G="0.350741" T="0.169012"/>
      <pos A="0.208519" C="0.319136" G="0.334938" T="0.137407"/>
      <pos A="0.113704" C="0.295432" G="0.421852" T="0.169012"/>
      <pos A="0.192716" C="0.311235" G="0.295432" T="0.200617"/>
      <pos A="0.145309" C="0.303333" G="0.34284" T="0.208519"/>
      <pos A="0.224321" C="0.47716" G="0.271728" T="0.0267901"/>
    </motif>
    <motif db="0" id="M93" alt="O93" length="40" nsites="8" evalue="1.3e-003">
      <pos A="0.192716" C="0.121605" G="0.469259" T="0.21642"/>
      <pos A="0.0820988" C="0.54037" G="0.27963" T="0.0979012"/>
      <pos A="0.169012" C="0.319136" G="0.161111" T="0.350741"/>
      <pos A="0.224321" C="0.137407" G="0.469259" T="0.169012"/>
      <pos A="0.169012" C="0.358642" G="0.366543" T="0.105802"/>
      <pos A="0.169012" C="0.382346" G="0.303333" T="0.145309"/>
      <pos A="0.161111" C="0.295432" G="0.366543" T="0.176914"/>
      <pos A="0.240123" C="0.406049" G="0.21642" T="0.137407"/>
      <pos A="0.137407" C="0.192716" G="0.54037" T="0.129506"/>
      <pos A="0.184815" C="0.382346" G="0.240123" T="0.192716"/>
      <pos A="0.169012" C="0.319136" G="0.437654" T="0.0741975"/>
      <pos A="0.161111" C="0.34284" G="0.382346" T="0.113704"/>
      <pos A="0.232222" C="0.27963" G="0.287531" T="0.200617"/>
      <pos A="0.0979012" C="0.390247" G="0.287531" T="0.224321"/>
      <pos A="0.200617" C="0.445556" G="0.176914" T="0.176914"/>
      <pos A="0.137407" C="0.255926" G="0.429753" T="0.176914"/>
      <pos A="0.113704" C="0.421852" G="0.334938" T="0.129506"/>
      <pos A="0.27963" C="0.461358" G="0.145309" T="0.113704"/>
      <pos A="0.192716" C="0.461358" G="0.129506" T="0.21642"/>
      <pos A="0.200617" C="0.319136" G="0.271728" T="0.208519"/>
      <pos A="0.0188889" C="0.500864" G="0.374444" T="0.105802"/>
      <pos A="0.192716" C="0.311235" G="0.319136" T="0.176914"/>
      <pos A="0.208519" C="0.263827" G="0.350741" T="0.176914"/>
      <pos A="0.27963" C="0.271728" G="0.287531" T="0.161111"/>
      <pos A="0.113704" C="0.271728" G="0.469259" T="0.145309"/>
      <pos A="0.121605" C="0.248025" G="0.421852" T="0.208519"/>
      <pos A="0.255926" C="0.327037" G="0.263827" T="0.15321"/>
      <pos A="0.21642" C="0.295432" G="0.34284" T="0.145309"/>
      <pos A="0.129506" C="0.334938" G="0.382346" T="0.15321"/>
      <pos A="0.255926" C="0.429753" G="0.176914" T="0.137407"/>
      <pos A="0.113704" C="0.374444" G="0.169012" T="0.34284"/>
      <pos A="0.129506" C="0.366543" G="0.366543" T="0.137407"/>
      <pos A="0.0741975" C="0.382346" G="0.287531" T="0.255926"/>
      <pos A="0.184815" C="0.453457" G="0.15321" T="0.208519"/>
      <pos A="0.129506" C="0.232222" G="0.587778" T="0.0504938"/>
      <pos A="0.224321" C="0.406049" G="0.271728" T="0.0979012"/>
      <pos A="0.319136" C="0.224321" G="0.319136" T="0.137407"/>
      <pos A="0.0741975" C="0.406049" G="0.461358" T="0.0583951"/>
      <pos A="0.121605" C="0.429753" G="0.319136" T="0.129506"/>
      <pos A="0.129506" C="0.54037" G="0.15321" T="0.176914"/>
    </motif>
    <motif db="0" id="M94" alt="O94" length="40" nsites="8" evalue="1.3e-003">
      <pos A="0.00308642" C="0.990741" G="0.00308642" T="0.00308642"/>
      <pos A="0.00308642" C="0.990741" G="0.00308642" T="0.00308642"/>
      <pos A="0.00308642" C="0.00308642" G="0.990741" T="0.00308642"/>
      <pos A="0.00308642" C="0.990741" G="0.00308642" T="0.00308642"/>
      <pos A="0.00308642" C="0.990741" G="0.00308642" T="0.00308642"/>
      <pos A="0.00308642" C="0.00308642" G="0.00308642" T="0.990741"/>
      <pos A="0.00308642" C="0.990741" G="0.00308642" T="0.00308642"/>
      <pos A="0.00308642" C="0.990741" G="0.00308642" T="0.00308642"/>
      <pos A="0.00308642" C="0.00308642" G="0.990741" T="0.00308642"/>
      <pos A="0.00308642" C="0.990741" G="0.00308642" T="0.00308642"/>
      <pos A="0.990741" C="0.00308642" G="0.00308642" T="0.00308642"/>
      <pos A="0.00308642" C="0.00308642" G="0.990741" T="0.00308642"/>
      <pos A="0.990741" C="0.00308642" G="0.00308642" T="0.00308642"/>
      <pos A="0.00308642" C="0.00308642" G="0.990741" T="0.00308642"/>
      <pos A="0.990741" C="0.00308642" G="0.00308642" T="0.00308642"/>
      <pos A="0.00308642" C="0.990741" G="0.00308642" T="0.00308642"/>
      <pos A="0.00308642" C="0.990741" G="0.00308642" T="0.00308642"/>
      <pos A="0.00308642" C="0.00308642" G="0.990741" T="0.00308642"/>
      <pos A="0.00308642" C="0.990741" G="0.00308642" T="0.00308642"/>
      <pos A="0.00308642" C="0.00308642" G="0.990741" T="0.00308642"/>
      <pos A="0.00308642" C="0.990741" G="0.00308642" T="0.00308642"/>
      <pos A="0.00308642" C="0.00308642" G="0.00308642" T="0.990741"/>
      <pos A="0.00308642" C="0.00308642" G="0.990741" T="0.00308642"/>
      <pos A="0.00308642" C="0.990741" G="0.00308642" T="0.00308642"/>
      <pos A="0.00308642" C="0.990741" G="0.00308642" T="0.00308642"/>
      <pos A="0.00308642" C="0.00308642" G="0.990741" T="0.00308642"/>
      <pos A="0.00308642" C="0.990741" G="0.00308642" T="0.00308642"/>
      <pos A="0.00308642" C="0.00308642" G="0.990741" T="0.00308642"/>
      <pos A="0.00308642" C="0.00308642" G="0.990741" T="0.00308642"/>
      <pos A="0.00308642" C="0.990741" G="0.00308642" T="0.00308642"/>
      <pos A="0.00308642" C="0.990741" G="0.00308642" T="0.00308642"/>
      <pos A="0.990741" C="0.00308642" G="0.00308642" T="0.00308642"/>
      <pos A="0.00308642" C="0.990741" G="0.00308642" T="0.00308642"/>
      <pos A="0.00308642" C="0.00308642" G="0.990741" T="0.00308642"/>
      <pos A="0.990741" C="0.00308642" G="0.00308642" T="0.00308642"/>
      <pos A="0.00308642" C="0.00308642" G="0.990741" T="0.00308642"/>
      <pos A="0.990741" C="0.00308642" G="0.00308642" T="0.00308642"/>
      <pos A="0.990741" C="0.00308642" G="0.00308642" T="0.00308642"/>
      <pos A="0.00308642" C="0.990741" G="0.00308642" T="0.00308642"/>
      <pos A="0.00308642" C="0.990741" G="0.00308642" T="0.00308642"/>
    </motif>
    <motif db="0" id="M95" alt="O95" length="40" nsites="8" evalue="1.3e-003">
      <pos A="0.222565" C="0.442043" G="0.112826" T="0.222565"/>
      <pos A="0.167696" C="0.277435" G="0.332304" T="0.222565"/>
      <pos A="0.0579565" C="0.442043" G="0.167696" T="0.332304"/>
      <pos A="0.0579565" C="0.332304" G="0.551784" T="0.0579565"/>
      <pos A="0.00308642" C="0.332304" G="0.606653" T="0.0579565"/>
      <pos A="0.167696" C="0.551784" G="0.167696" T="0.112826"/>
      <pos A="0.00308642" C="0.496914" G="0.387174" T="0.112826"/>
      <pos A="0.167696" C="0.222565" G="0.387174" T="0.222565"/>
      <pos A="0.112826" C="0.551784" G="0.222565" T="0.112826"/>
      <pos A="0.00308642" C="0.167696" G="0.771262" T="0.0579565"/>
      <pos A="0.332304" C="0.332304" G="0.112826" T="0.222565"/>
      <pos A="0.167696" C="0.222565" G="0.277435" T="0.332304"/>
      <pos A="0.112826" C="0.112826" G="0.551784" T="0.222565"/>
      <pos A="0.112826" C="0.222565" G="0.606653" T="0.0579565"/>
      <pos A="0.0579565" C="0.442043" G="0.332304" T="0.167696"/>
      <pos A="0.112826" C="0.167696" G="0.606653" T="0.112826"/>
      <pos A="0.222565" C="0.606653" G="0.0579565" T="0.112826"/>
      <pos A="0.112826" C="0.277435" G="0.442043" T="0.167696"/>
      <pos A="0.0579565" C="0.551784" G="0.387174" T="0.00308642"/>
      <pos A="0.0579565" C="0.387174" G="0.277435" T="0.277435"/>
      <pos A="0.112826" C="0.606653" G="0.277435" T="0.00308642"/>
      <pos A="0.0579565" C="0.332304" G="0.332304" T="0.277435"/>
      <pos A="0.112826" C="0.716392" G="0.167696" T="0.00308642"/>
      <pos A="0.222565" C="0.496914" G="0.222565" T="0.0579565"/>
      <pos A="0.0579565" C="0.606653" G="0.277435" T="0.0579565"/>
      <pos A="0.112826" C="0.442043" G="0.332304" T="0.112826"/>
      <pos A="0.0579565" C="0.606653" G="0.222565" T="0.112826"/>
      <pos A="0.0579565" C="0.277435" G="0.661523" T="0.00308642"/>
      <pos A="0.112826" C="0.771262" G="0.112826" T="0.00308642"/>
      <pos A="0.332304" C="0.112826" G="0.222565" T="0.332304"/>
      <pos A="0.00308642" C="0.771262" G="0.0579565" T="0.167696"/>
      <pos A="0.00308642" C="0.551784" G="0.387174" T="0.0579565"/>
      <pos A="0.167696" C="0.112826" G="0.332304" T="0.387174"/>
      <pos A="0.112826" C="0.277435" G="0.442043" T="0.167696"/>
      <pos A="0.222565" C="0.222565" G="0.222565" T="0.332304"/>
      <pos A="0.332304" C="0.606653" G="0.00308642" T="0.0579565"/>
      <pos A="0.0579565" C="0.112826" G="0.496914" T="0.332304"/>
      <pos A="0.00308642" C="0.442043" G="0.332304" T="0.222565"/>
      <pos A="0.167696" C="0.442043" G="0.112826" T="0.277435"/>
      <pos A="0.277435" C="0.496914" G="0.0579565" T="0.167696"/>
    </motif>
    <motif db="0" id="M96" alt="O96" length="40" nsites="8" evalue="1.3e-003">
      <pos A="0.00308642" C="0.00308642" G="0.00308642" T="0.990741"/>
      <pos A="0.00308642" C="0.00308642" G="0.00308642" T="0.990741"/>
      <pos A="0.00308642" C="0.990741" G="0.00308642" T="0.00308642"/>
      <pos A="0.00308642" C="0.00308642" G="0.00308642" T="0.990741"/>
      <pos A="0.990741" C="0.00308642" G="0.00308642" T="0.00308642"/>
      <pos A="0.00308642" C="0.00308642" G="0.990741" T="0.00308642"/>
      <pos A="0.990741" C="0.00308642" G="0.00308642" T="0.00308642"/>
      <pos A="0.00308642" C="0.00308642" G="0.990741" T="0.00308642"/>
      <pos A="0.990741" C="0.00308642" G="0.00308642" T="0.00308642"/>
      <pos A="0.990741" C="0.00308642" G="0.00308642" T="0.00308642"/>
      <pos A="0.00308642" C="0.00308642" G="0.00308642" T="0.990741"/>
      <pos A="0.00308642" C="0.00308642" G="0.990741" T="0.00308642"/>
      <pos A="0.00308642" C="0.00308642" G="0.00308642" T="0.990741"/>
      <pos A="0.00308642" C="0.00308642" G="0.00308642" T="0.990741"/>
      <pos A="0.00308642" C="0.00308642" G="0.00308642" T="0.990741"/>
      <pos A="0.990741" C="0.00308642" G="0.00308642" T="0.00308642"/>
      <pos A="0.990741" C="0.00308642" G="0.00308642" T="0.00308642"/>
      <pos A="0.00308642" C="0.990741" G="0.00308642" T="0.00308642"/>
      <pos A="0.00308642" C="0.00308642" G="0.00308642" T="0.990741"/>
      <pos A="0.00308642" C="0.00308642" G="0.00308642" T="0.990741"/>
      <pos A="0.990741" C="0.00308642" G="0.00308642" T="0.00308642"/>
      <pos A="0.990741" C="0.00308642" G="0.00308642" T="0.00308642"/>
      <pos A="0.990741" C="0.00308642" G="0.00308642" T="0.00308642"/>
      <pos A="0.990741" C="0.00308642" G="0.00308642" T="0.00308642"/>
      <pos A="0.00308642" C="0.00308642" G="0.990741" T="0.00308642"/>
      <pos A="0.00308642" C="0.990741" G="0.00308642" T="0.00308642"/>
      <pos A="0.00308642" C="0.990741" G="0.00308642" T="0.00308642"/>
      <pos A="0.00308642" C="0.00308642" G="0.00308642" T="0.990741"/>
      <pos A="0.990741" C="0.00308642" G="0.00308642" T="0.00308642"/>
      <pos A="0.990741" C="0.00308642" G="0.00308642" T="0.00308642"/>
      <pos A="0.990741" C="0.00308642" G="0.00308642" T="0.00308642"/>
      <pos A="0.00308642" C="0.00308642" G="0.990741" T="0.00308642"/>
      <pos A="0.990741" C="0.00308642" G="0.00308642" T="0.00308642"/>
      <pos A="0.990741" C="0.00308642" G="0.00308642" T="0.00308642"/>
      <pos A="0.990741" C="0.00308642" G="0.00308642" T="0.00308642"/>
      <pos A="0.00308642" C="0.00308642" G="0.00308642" T="0.990741"/>
      <pos A="0.00308642" C="0.990741" G="0.00308642" T="0.00308642"/>
      <pos A="0.00308642" C="0.00308642" G="0.00308642" T="0.990741"/>
      <pos A="0.00308642" C="0.990741" G="0.00308642" T="0.00308642"/>
      <pos A="0.990741" C="0.00308642" G="0.00308642" T="0.00308642"/>
    </motif>
    <motif db="0" id="M97" alt="O97" length="40" nsites="8" evalue="1.3e-003">
      <pos A="0.263827" C="0.334938" G="0.21642" T="0.184815"/>
      <pos A="0.145309" C="0.311235" G="0.334938" T="0.208519"/>
      <pos A="0.145309" C="0.398148" G="0.350741" T="0.105802"/>
      <pos A="0.176914" C="0.319136" G="0.240123" T="0.263827"/>
      <pos A="0.105802" C="0.15321" G="0.548272" T="0.192716"/>
      <pos A="0.319136" C="0.224321" G="0.232222" T="0.224321"/>
      <pos A="0.129506" C="0.516667" G="0.263827" T="0.09"/>
      <pos A="0.192716" C="0.390247" G="0.34284" T="0.0741975"/>
      <pos A="0.161111" C="0.366543" G="0.350741" T="0.121605"/>
      <pos A="0.0662963" C="0.398148" G="0.366543" T="0.169012"/>
      <pos A="0.105802" C="0.287531" G="0.47716" T="0.129506"/>
      <pos A="0.311235" C="0.208519" G="0.327037" T="0.15321"/>
      <pos A="0.161111" C="0.271728" G="0.319136" T="0.248025"/>
      <pos A="0.169012" C="0.508765" G="0.176914" T="0.145309"/>
      <pos A="0.208519" C="0.240123" G="0.374444" T="0.176914"/>
      <pos A="0.137407" C="0.390247" G="0.287531" T="0.184815"/>
      <pos A="0.224321" C="0.21642" G="0.47716" T="0.0820988"/>
      <pos A="0.113704" C="0.611481" G="0.184815" T="0.09"/>
      <pos A="0.263827" C="0.21642" G="0.327037" T="0.192716"/>
      <pos A="0.21642" C="0.406049" G="0.224321" T="0.15321"/>
      <pos A="0.121605" C="0.398148" G="0.295432" T="0.184815"/>
      <pos A="0.303333" C="0.398148" G="0.161111" T="0.137407"/>
      <pos A="0.192716" C="0.350741" G="0.27963" T="0.176914"/>
      <pos A="0.113704" C="0.208519" G="0.500864" T="0.176914"/>
      <pos A="0.145309" C="0.461358" G="0.319136" T="0.0741975"/>
      <pos A="0.0504938" C="0.334938" G="0.453457" T="0.161111"/>
      <pos A="0.0979012" C="0.224321" G="0.421852" T="0.255926"/>
      <pos A="0.200617" C="0.421852" G="0.263827" T="0.113704"/>
      <pos A="0.271728" C="0.34284" G="0.255926" T="0.129506"/>
      <pos A="0.15321" C="0.358642" G="0.382346" T="0.105802"/>
      <pos A="0.208519" C="0.161111" G="0.406049" T="0.224321"/>
      <pos A="0.15321" C="0.271728" G="0.34284" T="0.232222"/>
      <pos A="0.176914" C="0.366543" G="0.311235" T="0.145309"/>
      <pos A="0.176914" C="0.398148" G="0.287531" T="0.137407"/>
      <pos A="0.0820988" C="0.445556" G="0.208519" T="0.263827"/>
      <pos A="0.0979012" C="0.192716" G="0.492963" T="0.21642"/>
      <pos A="0.255926" C="0.34284" G="0.287531" T="0.113704"/>
      <pos A="0.271728" C="0.413951" G="0.208519" T="0.105802"/>
      <pos A="0.240123" C="0.358642" G="0.263827" T="0.137407"/>
      <pos A="0.113704" C="0.334938" G="0.437654" T="0.113704"/>
    </motif>
    <motif db="0" id="M98" alt="O98" length="40" nsites="8" evalue="1.3e-003">
      <pos A="0.09" C="0.453457" G="0.319136" T="0.137407"/>
      <pos A="0.192716" C="0.406049" G="0.295432" T="0.105802"/>
      <pos A="0.176914" C="0.15321" G="0.469259" T="0.200617"/>
      <pos A="0.169012" C="0.311235" G="0.334938" T="0.184815"/>
      <pos A="0.200617" C="0.240123" G="0.461358" T="0.0979012"/>
      <pos A="0.21642" C="0.366543" G="0.192716" T="0.224321"/>
      <pos A="0.184815" C="0.311235" G="0.303333" T="0.200617"/>
      <pos A="0.105802" C="0.47716" G="0.224321" T="0.192716"/>
      <pos A="0.224321" C="0.27963" G="0.34284" T="0.15321"/>
      <pos A="0.192716" C="0.295432" G="0.374444" T="0.137407"/>
      <pos A="0.248025" C="0.334938" G="0.21642" T="0.200617"/>
      <pos A="0.208519" C="0.508765" G="0.192716" T="0.09"/>
      <pos A="0.137407" C="0.311235" G="0.287531" T="0.263827"/>
      <pos A="0.161111" C="0.295432" G="0.350741" T="0.192716"/>
      <pos A="0.105802" C="0.413951" G="0.34284" T="0.137407"/>
      <pos A="0.176914" C="0.21642" G="0.445556" T="0.161111"/>
      <pos A="0.0979012" C="0.579877" G="0.169012" T="0.15321"/>
      <pos A="0.27963" C="0.21642" G="0.34284" T="0.161111"/>
      <pos A="0.21642" C="0.34284" G="0.366543" T="0.0741975"/>
      <pos A="0.21642" C="0.295432" G="0.366543" T="0.121605"/>
      <pos A="0.176914" C="0.303333" G="0.366543" T="0.15321"/>
      <pos A="0.208519" C="0.461358" G="0.224321" T="0.105802"/>
      <pos A="0.129506" C="0.390247" G="0.287531" T="0.192716"/>
      <pos A="0.0662963" C="0.492963" G="0.232222" T="0.208519"/>
      <pos A="0.15321" C="0.129506" G="0.374444" T="0.34284"/>
      <pos A="0.295432" C="0.287531" G="0.34284" T="0.0741975"/>
      <pos A="0.0979012" C="0.564074" G="0.271728" T="0.0662963"/>
      <pos A="0.161111" C="0.208519" G="0.406049" T="0.224321"/>
      <pos A="0.208519" C="0.21642" G="0.437654" T="0.137407"/>
      <pos A="0.121605" C="0.469259" G="0.200617" T="0.208519"/>
      <pos A="0.192716" C="0.390247" G="0.27963" T="0.137407"/>
      <pos A="0.248025" C="0.263827" G="0.421852" T="0.0662963"/>
      <pos A="0.0741975" C="0.445556" G="0.21642" T="0.263827"/>
      <pos A="0.129506" C="0.492963" G="0.248025" T="0.129506"/>
      <pos A="0.208519" C="0.208519" G="0.437654" T="0.145309"/>
      <pos A="0.161111" C="0.453457" G="0.27963" T="0.105802"/>
      <pos A="0.0583951" C="0.287531" G="0.421852" T="0.232222"/>
      <pos A="0.192716" C="0.429753" G="0.21642" T="0.161111"/>
      <pos A="0.21642" C="0.34284" G="0.192716" T="0.248025"/>
      <pos A="0.263827" C="0.240123" G="0.34284" T="0.15321"/>
    </motif>
    <motif db="0" id="M99" alt="O99" length="40" nsites="8" evalue="1.3e-003">
      <pos A="0.219136" C="0.219136" G="0.466049" T="0.095679"/>
      <pos A="0.188272" C="0.157407" G="0.342593" T="0.311728"/>
      <pos A="0.095679" C="0.404321" G="0.404321" T="0.095679"/>
      <pos A="0.157407" C="0.589506" G="0.126543" T="0.126543"/>
      <pos A="0.25" C="0.095679" G="0.466049" T="0.188272"/>
      <pos A="0.157407" C="0.404321" G="0.188272" T="0.25"/>
      <pos A="0.0339506" C="0.435185" G="0.342593" T="0.188272"/>
      <pos A="0.0648148" C="0.342593" G="0.466049" T="0.126543"/>
      <pos A="0.126543" C="0.157407" G="0.62037" T="0.095679"/>
      <pos A="0.0648148" C="0.435185" G="0.188272" T="0.311728"/>
      <pos A="0.219136" C="0.404321" G="0.25" T="0.126543"/>
      <pos A="0.157407" C="0.219136" G="0.589506" T="0.0339506"/>
      <pos A="0.311728" C="0.280864" G="0.404321" T="0.00308642"/>
      <pos A="0.280864" C="0.126543" G="0.527778" T="0.0648148"/>
      <pos A="0.188272" C="0.280864" G="0.342593" T="0.188272"/>
      <pos A="0.157407" C="0.311728" G="0.404321" T="0.126543"/>
      <pos A="0.311728" C="0.466049" G="0.126543" T="0.095679"/>
      <pos A="0.311728" C="0.219136" G="0.219136" T="0.25"/>
      <pos A="0.095679" C="0.25" G="0.404321" T="0.25"/>
      <pos A="0.0648148" C="0.157407" G="0.589506" T="0.188272"/>
      <pos A="0.0339506" C="0.435185" G="0.404321" T="0.126543"/>
      <pos A="0.0339506" C="0.219136" G="0.527778" T="0.219136"/>
      <pos A="0.188272" C="0.404321" G="0.280864" T="0.126543"/>
      <pos A="0.0648148" C="0.373457" G="0.219136" T="0.342593"/>
      <pos A="0.311728" C="0.25" G="0.280864" T="0.157407"/>
      <pos A="0.188272" C="0.219136" G="0.311728" T="0.280864"/>
      <pos A="0.157407" C="0.157407" G="0.311728" T="0.373457"/>
      <pos A="0.126543" C="0.558642" G="0.25" T="0.0648148"/>
      <pos A="0.126543" C="0.527778" G="0.280864" T="0.0648148"/>
      <pos A="0.404321" C="0.280864" G="0.25" T="0.0648148"/>
      <pos A="0.00308642" C="0.342593" G="0.589506" T="0.0648148"/>
      <pos A="0.25" C="0.0648148" G="0.404321" T="0.280864"/>
      <pos A="0.188272" C="0.527778" G="0.219136" T="0.0648148"/>
      <pos A="0.219136" C="0.496914" G="0.188272" T="0.095679"/>
      <pos A="0.0339506" C="0.527778" G="0.188272" T="0.25"/>
      <pos A="0.0339506" C="0.280864" G="0.466049" T="0.219136"/>
      <pos A="0.126543" C="0.188272" G="0.25" T="0.435185"/>
      <pos A="0.342593" C="0.126543" G="0.342593" T="0.188272"/>
      <pos A="0.219136" C="0.435185" G="0.342593" T="0.00308642"/>
      <pos A="0.095679" C="0.25" G="0.25" T="0.404321"/>
    </motif>
  </queries>
  <targets>
    <motif db="0" id="AHR_HUMAN.H11MO.0.B" length="9" nsites="154" evalue="1.0e+000"
        url="http://hocomoco.autosome.ru/motif/AHR_HUMAN.H11MO.0.B">
      <pos A="0.263136" C="0.118683" G="0.366338" T="0.251843"/>
      <pos A="0.0707683" C="0.0772165" G="0.225162" T="0.626854"/>
      <pos A="0.141125" C="0.285009" G="0.13457" T="0.439296"/>
      <pos A="0.0166917" C="0.00871197" G="0.946968" T="0.027628"/>
      <pos A="0.000162232" C="0.976144" G="0.00985194" T="0.0138418"/>
      <pos A="0.0224981" C="0.00529208" G="0.969768" T="0.00244216"/>
      <pos A="0.000162232" C="0.0224981" G="0.00472209" T="0.972618"/>
      <pos A="0.000162232" C="0.000162232" G="0.999513" T="0.000162232"/>
      <pos A="0.279791" C="0.434254" G="0.105056" T="0.180899"/>
    </motif>
    <motif db="0" id="AP2A_HUMAN.H11MO.0.A" length="15" nsites="500" evalue="1.0e+000"
        url="http://hocomoco.autosome.ru/motif/AP2A_HUMAN.H11MO.0.A">
      <pos A="0.416124" C="0.185377" G="0.193138" T="0.205362"/>
      <pos A="0.231121" C="0.0911524" G="0.134692" T="0.543034"/>
      <pos A="0.176775" C="0.0944298" G="0.470182" T="0.258612"/>
      <pos A="0.0108813" C="0.520551" G="0.431413" T="0.0371549"/>
      <pos A="4.999e-05" C="0.99985" G="4.999e-05" T="4.999e-05"/>
      <pos A="4.999e-05" C="0.900843" G="4.999e-05" T="0.099057"/>
      <pos A="0.0509783" C="0.111333" G="0.0128321" T="0.824856"/>
      <pos A="0.00188818" C="4.999e-05" G="0.796457" T="0.201605"/>
      <pos A="0.535277" C="0.0386298" G="0.409205" T="0.0168892"/>
      <pos A="0.14218" C="4.999e-05" G="0.855965" T="0.00180471"/>
      <pos A="4.999e-05" C="4.999e-05" G="0.99985" T="4.999e-05"/>
      <pos A="0.0479051" C="0.556058" G="0.379971" T="0.0160658"/>
      <pos A="0.308242" C="0.38161" G="0.0917715" T="0.218376"/>
      <pos A="0.512988" C="0.0934521" G="0.204267" T="0.189292"/>
      <pos A="0.238522" C="0.148913" G="0.208406" T="0.404159"/>
    </motif>
    <motif db="0" id="AP2B_HUMAN.H11MO.0.B" length="10" nsites="28" evalue="1.0e+000"
        url="http://hocomoco.autosome.ru/motif/AP2B_HUMAN.H11MO.0.B">
      <pos A="0.0402747" C="0.00088968" G="0.780713" T="0.178122"/>
      <pos A="0.00088968" C="0.646804" G="0.245077" T="0.107229"/>
      <pos A="0.00088968" C="0.961884" G="0.00088968" T="0.0363362"/>
      <pos A="0.115106" C="0.571973" G="0.00088968" T="0.312031"/>
      <pos A="0.0757212" C="0.0363362" G="0.887053" T="0.00088968"/>
      <pos A="0.327785" C="0.31597" G="0.355355" T="0.00088968"/>
      <pos A="0.0717827" C="0.0363362" G="0.851606" T="0.0402747"/>
      <pos A="0.00088968" C="0.00088968" G="0.997331" T="0.00088968"/>
      <pos A="0.190922" C="0.123968" G="0.675358" T="0.00975131"/>
      <pos A="0.22243" C="0.446925" G="0.253939" T="0.0767059"/>
    </motif>
    <motif db="0" id="AP2C_HUMAN.H11MO.0.A" length="14" nsites="500" evalue="1.0e+000"
        url="http://hocomoco.autosome.ru/motif/AP2C_HUMAN.H11MO.0.A">
      <pos A="0.3872" C="0.20104" G="0.269563" T="0.142197"/>
      <pos A="0.196086" C="0.123624" G="0.166417" T="0.513874"/>
      <pos A="0.184609" C="0.0998022" G="0.518376" T="0.197212"/>
      <pos A="0.00958288" C="0.506988" G="0.471848" T="0.0115807"/>
      <pos A="0.00385284" C="0.988136" G="0.0079615" T="4.999e-05"/>
      <pos A="0.00191784" C="0.951682" G="0.00239436" T="0.0440054"/>
      <pos A="0.0500552" C="0.13189" G="0.025422" T="0.792633"/>
      <pos A="0.0354071" C="4.999e-05" G="0.917075" T="0.0474675"/>
      <pos A="0.554976" C="0.0254436" G="0.415804" T="0.0037759"/>
      <pos A="0.0734759" C="4.999e-05" G="0.924454" T="0.0020204"/>
      <pos A="4.999e-05" C="4.999e-05" G="0.997967" T="0.00193309"/>
      <pos A="0.0289758" C="0.618174" G="0.340999" T="0.0118516"/>
      <pos A="0.313913" C="0.351519" G="0.0971829" T="0.237385"/>
      <pos A="0.42824" C="0.170536" G="0.24167" T="0.159554"/>
    </motif>
    <motif db="0" id="AP2D_HUMAN.H11MO.0.D" length="14" nsites="5" evalue="1.0e+000"
        url="http://hocomoco.autosome.ru/motif/AP2D_HUMAN.H11MO.0.D">
      <pos A="0.2329" C="0.483698" G="0.2329" T="0.0505016"/>
      <pos A="0.00490196" C="0.00490196" G="0.985294" T="0.00490196"/>
      <pos A="0.00490196" C="0.620497" G="0.187301" T="0.187301"/>
      <pos A="0.00490196" C="0.985294" G="0.00490196" T="0.00490196"/>
      <pos A="0.00490196" C="0.597697" G="0.00490196" T="0.392499"/>
      <pos A="0.00490196" C="0.00490196" G="0.985294" T="0.00490196"/>
      <pos A="0.392499" C="0.2329" G="0.369699" T="0.00490196"/>
      <pos A="0.00490196" C="0.00490196" G="0.985294" T="0.00490196"/>
      <pos A="0.00490196" C="0.00490196" G="0.985294" T="0.00490196"/>
      <pos A="0.00490196" C="0.802896" G="0.187301" T="0.00490196"/>
      <pos A="0.187301" C="0.2329" G="0.392499" T="0.187301"/>
      <pos A="0.00490196" C="0.802896" G="0.187301" T="0.00490196"/>
      <pos A="0.00490196" C="0.187301" G="0.802896" T="0.00490196"/>
      <pos A="0.0505016" C="0.2329" G="0.0505016" T="0.666097"/>
    </motif>
    <motif db="0" id="ARNT2_HUMAN.H11MO.0.D" length="12" nsites="18" evalue="1.0e+000"
        url="http://hocomoco.autosome.ru/motif/ARNT2_HUMAN.H11MO.0.D">
      <pos A="0.193565" C="0.0837457" G="0.584034" T="0.138655"/>
      <pos A="0.16611" C="0.282031" G="0.330839" T="0.22102"/>
      <pos A="0.00138122" C="0.660297" G="0.22102" T="0.117302"/>
      <pos A="0.00138122" C="0.0562909" G="0.940947" T="0.00138122"/>
      <pos A="0.00138122" C="0.00138122" G="0.0562909" T="0.940947"/>
      <pos A="0.00138122" C="0.0562909" G="0.940947" T="0.00138122"/>
      <pos A="0.0562909" C="0.00138122" G="0.879936" T="0.062392"/>
      <pos A="0.16611" C="0.330839" G="0.39185" T="0.111201"/>
      <pos A="0.556579" C="0.00138122" G="0.27593" T="0.16611"/>
      <pos A="0.00138122" C="0.330839" G="0.556579" T="0.111201"/>
      <pos A="0.39185" C="0.00138122" G="0.495568" T="0.111201"/>
      <pos A="0.138655" C="0.584034" G="0.193565" T="0.0837457"/>
    </motif>
    <motif db="0" id="ASCL1_HUMAN.H11MO.0.A" length="14" nsites="480" evalue="1.0e+000"
        url="http://hocomoco.autosome.ru/motif/ASCL1_HUMAN.H11MO.0.A">
      <pos A="0.189596" C="0.437461" G="0.175016" T="0.197928"/>
      <pos A="0.218757" C="0.245834" G="0.160435" T="0.374974"/>
      <pos A="0.220839" C="0.254166" G="0.427046" T="0.0979483"/>
      <pos A="0.00630077" C="0.981098" G="0.00421787" T="0.00838367"/>
      <pos A="0.981098" C="0.00421787" G="5.20725e-05" T="0.0146324"/>
      <pos A="0.00630077" C="0.614507" G="0.358311" T="0.0208811"/>
      <pos A="0.00838367" C="0.979015" G="0.00213497" T="0.0104666"/>
      <pos A="0.00838367" C="0.00213497" G="0.00213497" T="0.987346"/>
      <pos A="0.00421787" C="0.00421787" G="0.976932" T="0.0146324"/>
      <pos A="0.00838367" C="0.781139" G="0.083368" T="0.127109"/>
      <pos A="0.0812851" C="0.420798" G="0.00630077" T="0.491616"/>
      <pos A="0.102114" C="0.385388" G="0.274995" T="0.237503"/>
      <pos A="0.131275" C="0.491616" G="0.0979483" T="0.279161"/>
      <pos A="0.166684" C="0.406217" G="0.152104" T="0.274995"/>
    </motif>
    <motif db="0" id="ASCL2_HUMAN.H11MO.0.D" length="9" nsites="499" evalue="1.0e+000"
        url="http://hocomoco.autosome.ru/motif/ASCL2_HUMAN.H11MO.0.D">
      <pos A="0.262523" C="0.352685" G="0.33866" T="0.046133"/>
      <pos A="0.0020537" C="0.989832" G="0.0040573" T="0.0040573"/>
      <pos A="0.985824" C="0.00606091" G="0.0020537" T="0.00606091"/>
      <pos A="0.00606091" C="0.352685" G="0.587107" T="0.0541475"/>
      <pos A="0.0140753" C="0.979814" G="0.0020537" T="0.0040573"/>
      <pos A="0.0040573" C="0.0040573" G="5.00902e-05" T="0.991835"/>
      <pos A="0.0020537" C="0.0100681" G="0.963785" T="0.0240934"/>
      <pos A="0.00606091" C="0.867612" G="0.0140753" T="0.112252"/>
      <pos A="0.102234" C="0.29458" G="0.00806452" T="0.595121"/>
    </motif>
    <motif db="0" id="ATF6A_HUMAN.H11MO.0.B" length="12" nsites="20" evalue="1.0e+000"
        url="http://hocomoco.autosome.ru/motif/ATF6A_HUMAN.H11MO.0.B">
      <pos A="0.184941" C="0.184941" G="0.582951" T="0.047168"/>
      <pos A="0.00124378" C="0.215557" G="0.322713" T="0.460486"/>
      <pos A="0.00124378" C="0.261481" G="0.598259" T="0.139016"/>
      <pos A="0.0930922" C="0.399254" G="0.460486" T="0.047168"/>
      <pos A="0.00124378" C="0.0318599" G="0.00124378" T="0.965653"/>
      <pos A="0.00124378" C="0.047168" G="0.950344" T="0.00124378"/>
      <pos A="0.919728" C="0.047168" G="0.00124378" T="0.0318599"/>
      <pos A="0.00124378" C="0.996269" G="0.00124378" T="0.00124378"/>
      <pos A="0.00124378" C="0.00124378" G="0.996269" T="0.00124378"/>
      <pos A="0.00124378" C="0.00124378" G="0.00124378" T="0.996269"/>
      <pos A="0.00124378" C="0.0930922" G="0.90442" T="0.00124378"/>
      <pos A="0.0930922" C="0.00124378" G="0.90442" T="0.00124378"/>
    </motif>
    <motif db="0" id="BHE23_HUMAN.H11MO.0.D" length="12" nsites="392" evalue="1.0e+000"
        url="http://hocomoco.autosome.ru/motif/BHE23_HUMAN.H11MO.0.D">
      <pos A="0.412586" C="0.0988906" G="0.328424" T="0.160099"/>
      <pos A="0.238523" C="0.192617" G="0.401747" T="0.167113"/>
      <pos A="0.118018" C="0.498023" G="0.26594" T="0.118018"/>
      <pos A="0.577085" C="0.0338562" G="0.288893" T="0.100166"/>
      <pos A="0.11228" C="0.0281178" G="0.239799" T="0.619804"/>
      <pos A="0.568796" C="0.0179163" G="0.290806" T="0.122482"/>
      <pos A="0.104629" C="0.00261413" G="6.37592e-05" T="0.892693"/>
      <pos A="6.37592e-05" C="6.37592e-05" G="0.999809" T="6.37592e-05"/>
      <pos A="0.0128156" C="0.0561719" G="0.614703" T="0.31631"/>
      <pos A="0.098253" C="0.121206" G="0.14416" T="0.636381"/>
      <pos A="0.203456" C="0.114193" G="0.402385" T="0.279967"/>
      <pos A="0.144797" C="0.193254" G="0.381982" T="0.279967"/>
    </motif>
    <motif db="0" id="BHE41_HUMAN.H11MO.0.D" length="20" nsites="10" evalue="1.0e+000"
        url="http://hocomoco.autosome.ru/motif/BHE41_HUMAN.H11MO.0.D">
      <pos A="0.382694" C="0.0764775" G="0.168342" T="0.372486"/>
      <pos A="0.00247525" C="0.584286" G="0.410763" T="0.00247525"/>
      <pos A="0.298484" C="0.308691" G="0.298484" T="0.0943401"/>
      <pos A="0.400556" C="0.104547" G="0.492421" T="0.00247525"/>
      <pos A="0.104547" C="0.104547" G="0.410763" T="0.380142"/>
      <pos A="0.00247525" C="0.400556" G="0.492421" T="0.104547"/>
      <pos A="0.00247525" C="0.492421" G="0.00247525" T="0.502628"/>
      <pos A="0.00247525" C="0.992574" G="0.00247525" T="0.00247525"/>
      <pos A="0.706772" C="0.00247525" G="0.196412" T="0.0943401"/>
      <pos A="0.206619" C="0.594493" G="0.0943401" T="0.104547"/>
      <pos A="0.00247525" C="0.104547" G="0.798637" T="0.0943401"/>
      <pos A="0.00247525" C="0.00247525" G="0.00247525" T="0.992574"/>
      <pos A="0.00247525" C="0.00247525" G="0.992574" T="0.00247525"/>
      <pos A="0.308691" C="0.594493" G="0.0943401" T="0.00247525"/>
      <pos A="0.410763" C="0.196412" G="0.104547" T="0.288277"/>
      <pos A="0.00247525" C="0.0943401" G="0.706772" T="0.196412"/>
      <pos A="0.492421" C="0.196412" G="0.308691" T="0.00247525"/>
      <pos A="0.400556" C="0.0943401" G="0.400556" T="0.104547"/>
      <pos A="0.308691" C="0.104547" G="0.584286" T="0.00247525"/>
      <pos A="0.232137" C="0.324002" G="0.324002" T="0.119858"/>
    </motif>
    <motif db="0" id="BRAC_HUMAN.H11MO.0.A" length="20" nsites="500" evalue="1.0e+000"
        url="http://hocomoco.autosome.ru/motif/BRAC_HUMAN.H11MO.0.A">
      <pos A="0.120026" C="0.252" G="0.146021" T="0.481954"/>
      <pos A="0.0780344" C="0.20201" G="0.106029" T="0.613927"/>
      <pos A="0.335983" C="0.311988" G="0.224005" T="0.128024"/>
      <pos A="0.333983" C="0.164017" G="0.379974" T="0.122026"/>
      <pos A="0.138022" C="0.673915" G="0.128024" T="0.060038"/>
      <pos A="0.669916" C="0.0720356" G="0.162018" T="0.0960308"/>
      <pos A="0.19801" C="0.174015" G="0.407968" T="0.220006"/>
      <pos A="0.182014" C="0.252" G="0.40197" T="0.164017"/>
      <pos A="0.244001" C="0.166017" G="0.339982" T="0.25"/>
      <pos A="0.469956" C="0.190012" G="0.230004" T="0.110028"/>
      <pos A="0.343981" C="0.0520396" G="0.437962" T="0.166017"/>
      <pos A="0.060038" C="0.128024" G="0.7479" T="0.0640372"/>
      <pos A="0.0380424" C="0.0160468" G="0.00404919" T="0.941862"/>
      <pos A="0.00204959" C="0.0140472" G="0.969856" T="0.0140472"/>
      <pos A="0.224005" C="0.0520396" G="0.0440412" T="0.679914"/>
      <pos A="0.0320436" C="0.15202" G="0.631924" T="0.184013"/>
      <pos A="0.905869" C="0.020046" G="0.0620376" T="0.0120476"/>
      <pos A="0.659918" C="0.0580384" G="0.222006" T="0.060038"/>
      <pos A="0.34998" C="0.0880324" G="0.261998" T="0.29999"/>
      <pos A="0.20001" C="0.136023" G="0.19801" T="0.465957"/>
    </motif>
    <motif db="0" id="CEBPD_HUMAN.H11MO.0.C" length="11" nsites="500" evalue="1.0e+000"
        url="http://hocomoco.autosome.ru/motif/CEBPD_HUMAN.H11MO.0.C">
      <pos A="0.454459" C="0.232503" G="0.268496" T="0.0445411"/>
      <pos A="0.00254949" C="0.130524" G="0.0205459" T="0.846381"/>
      <pos A="0.00654869" C="0.0285443" G="0.0185463" T="0.946361"/>
      <pos A="0.0425415" C="0.0265447" G="0.812388" T="0.118526"/>
      <pos A="0.0165467" C="0.960358" G="0.0105479" T="0.0125475"/>
      <pos A="0.458458" C="0.120526" G="0.278494" T="0.142521"/>
      <pos A="0.122525" C="0.580434" G="0.0265447" T="0.270496"/>
      <pos A="0.590432" C="0.382474" G="0.00454909" T="0.0225455"/>
      <pos A="0.828384" C="0.0645371" G="0.0445411" T="0.0625375"/>
      <pos A="0.0240452" C="0.481954" G="0.178014" T="0.315987"/>
      <pos A="0.208008" C="0.487952" G="0.0720356" T="0.232004"/>
    </motif>
    <motif db="0" id="CLOCK_HUMAN.H11MO.0.C" length="14" nsites="252" evalue="1.0e+000"
        url="http://hocomoco.autosome.ru/motif/CLOCK_HUMAN.H11MO.0.C">
      <pos A="0.158766" C="0.599068" G="0.1786" T="0.063566"/>
      <pos A="0.424534" C="0.115133" G="0.1905" T="0.269833"/>
      <pos A="0.2024" C="0.146866" G="0.511801" T="0.138933"/>
      <pos A="0.337267" C="0.3214" G="0.1667" T="0.174633"/>
      <pos A="0.0952995" C="0.848969" G="0.0437326" T="0.0119992"/>
      <pos A="0.809302" C="0.063566" G="0.0437326" T="0.0833994"/>
      <pos A="0.1548" C="0.607001" G="0.127033" T="0.111166"/>
      <pos A="0.253967" C="0.0556327" G="0.642701" T="0.0476993"/>
      <pos A="0.0952995" C="0.1191" G="0.0437326" T="0.741868"/>
      <pos A="0.0873661" C="0.0238992" G="0.860869" T="0.0278659"/>
      <pos A="0.400734" C="0.313467" G="0.1786" T="0.1072"/>
      <pos A="0.369" C="0.242067" G="0.281733" T="0.1072"/>
      <pos A="0.222233" C="0.388834" G="0.289667" T="0.0992662"/>
      <pos A="0.491967" C="0.2976" G="0.0238992" T="0.186533"/>
    </motif>
    <motif db="0" id="COE1_HUMAN.H11MO.0.A" length="15" nsites="500" evalue="1.0e+000"
        url="http://hocomoco.autosome.ru/motif/COE1_HUMAN.H11MO.0.A">
      <pos A="0.417966" C="0.20201" G="0.20001" T="0.180014"/>
      <pos A="0.419966" C="0.090032" G="0.271996" T="0.218006"/>
      <pos A="0.118026" C="0.255999" G="0.413967" T="0.212008"/>
      <pos A="0.0580384" C="0.20201" G="0.0240452" T="0.715907"/>
      <pos A="0.00204959" C="0.989852" G="0.00204959" T="0.00604879"/>
      <pos A="0.0140472" C="0.813887" G="4.999e-05" T="0.172016"/>
      <pos A="0.00604879" C="0.945861" G="0.00204959" T="0.0460408"/>
      <pos A="0.25" C="0.623925" G="0.040042" T="0.0860328"/>
      <pos A="0.673915" C="0.0140472" G="0.0120476" T="0.29999"/>
      <pos A="0.0180464" C="4.999e-05" G="0.981854" T="4.999e-05"/>
      <pos A="0.248" C="0.00204959" G="0.723905" T="0.0260448"/>
      <pos A="0.00604879" C="0.00404919" G="0.989852" T="4.999e-05"/>
      <pos A="0.657918" C="0.0460408" G="0.255999" T="0.040042"/>
      <pos A="0.220006" C="0.433963" G="0.253999" T="0.0920316"/>
      <pos A="0.212008" C="0.35198" G="0.0920316" T="0.343981"/>
    </motif>
    <motif db="0" id="COT1_HUMAN.H11MO.0.C" length="17" nsites="500" evalue="1.0e+000"
        url="http://hocomoco.autosome.ru/motif/COT1_HUMAN.H11MO.0.C">
      <pos A="0.180014" C="0.146021" G="0.539942" T="0.134023"/>
      <pos A="0.287992" C="0.0740352" G="0.54994" T="0.0880324"/>
      <pos A="0.248" C="0.0780344" G="0.591932" T="0.0820336"/>
      <pos A="0.208008" C="0.118026" G="0.589932" T="0.0840332"/>
      <pos A="0.0860328" C="0.15002" G="0.361978" T="0.40197"/>
      <pos A="0.132024" C="0.475955" G="0.289992" T="0.10203"/>
      <pos A="0.631924" C="0.112028" G="0.194011" T="0.0620376"/>
      <pos A="0.411968" C="0.0480404" G="0.523945" T="0.0160468"/>
      <pos A="0.725905" C="4.999e-05" G="0.269996" T="0.00404919"/>
      <pos A="0.0180464" C="4.999e-05" G="0.911868" T="0.070036"/>
      <pos A="0.0160468" C="0.010048" G="0.961858" T="0.0120476"/>
      <pos A="0.010048" C="0.0780344" G="0.279994" T="0.631924"/>
      <pos A="0.0660368" C="0.863877" G="0.0420416" T="0.0280444"/>
      <pos A="0.959858" C="0.00404919" G="0.0160468" T="0.020046"/>
      <pos A="0.204009" C="0.126025" G="0.517946" T="0.15202"/>
      <pos A="0.226005" C="0.184013" G="0.493951" T="0.0960308"/>
      <pos A="0.186013" C="0.168016" G="0.505949" T="0.140022"/>
    </motif>
    <motif db="0" id="COT2_HUMAN.H11MO.1.A" length="17" nsites="500" evalue="1.0e+000"
        url="http://hocomoco.autosome.ru/motif/COT2_HUMAN.H11MO.1.A">
      <pos A="0.315987" C="0.0860328" G="0.429964" T="0.168016"/>
      <pos A="0.263997" C="0.0460408" G="0.563937" T="0.126025"/>
      <pos A="0.269996" C="0.10203" G="0.507948" T="0.120026"/>
      <pos A="0.182014" C="0.184013" G="0.511948" T="0.122026"/>
      <pos A="0.128024" C="0.263997" G="0.20001" T="0.407968"/>
      <pos A="0.19801" C="0.543941" G="0.124025" T="0.134023"/>
      <pos A="0.637922" C="0.0760348" G="0.118026" T="0.168016"/>
      <pos A="0.49795" C="0.0240452" G="0.457958" T="0.020046"/>
      <pos A="0.731904" C="0.00204959" G="0.257998" T="0.00804839"/>
      <pos A="0.0260448" C="0.00404919" G="0.89987" T="0.070036"/>
      <pos A="0.0280444" C="0.010048" G="0.909868" T="0.0520396"/>
      <pos A="0.0120476" C="0.0480404" G="0.184013" T="0.755899"/>
      <pos A="0.070036" C="0.831884" G="0.0480404" T="0.05004"/>
      <pos A="0.957858" C="0.0140472" G="0.0160468" T="0.0120476"/>
      <pos A="0.226005" C="0.180014" G="0.415967" T="0.178014"/>
      <pos A="0.30199" C="0.196011" G="0.373975" T="0.128024"/>
      <pos A="0.259998" C="0.154019" G="0.463957" T="0.122026"/>
    </motif>
    <motif db="0" id="CR3L1_HUMAN.H11MO.0.D" length="11" nsites="30982" evalue="1.0e+000"
        url="http://hocomoco.autosome.ru/motif/CR3L1_HUMAN.H11MO.0.D">
      <pos A="0.071483" C="0.0761542" G="0.686216" T="0.166147"/>
      <pos A="0.265587" C="0.581048" G="0.00339906" T="0.149966"/>
      <pos A="0.0281621" C="0.788326" G="0.159464" T="0.0240475"/>
      <pos A="0.999998" C="8.06918e-07" G="8.06918e-07" T="8.06918e-07"/>
      <pos A="8.06918e-07" C="0.999998" G="8.06918e-07" T="8.06918e-07"/>
      <pos A="8.06918e-07" C="8.06918e-07" G="0.999998" T="8.06918e-07"/>
      <pos A="8.06918e-07" C="8.06918e-07" G="8.06918e-07" T="0.999998"/>
      <pos A="8.06918e-07" C="8.06918e-07" G="0.999998" T="8.06918e-07"/>
      <pos A="8.06918e-07" C="8.06918e-07" G="0.999998" T="8.06918e-07"/>
      <pos A="8.06918e-07" C="0.999998" G="8.06918e-07" T="8.06918e-07"/>
      <pos A="0.982503" C="0.00583243" G="0.00583243" T="0.00583243"/>
    </motif>
    <motif db="0" id="CREB3_HUMAN.H11MO.0.D" length="13" nsites="93" evalue="1.0e+000"
        url="http://hocomoco.autosome.ru/motif/CREB3_HUMAN.H11MO.0.D">
      <pos A="0.115736" C="0.201665" G="0.244629" T="0.43797"/>
      <pos A="0.142589" C="0.131847" G="0.582975" T="0.142589"/>
      <pos A="0.486305" C="0.00295381" G="0.507787" T="0.00295381"/>
      <pos A="0.0110097" C="0.000268528" G="0.000268528" T="0.988453"/>
      <pos A="0.000268528" C="0.0110097" G="0.988453" T="0.000268528"/>
      <pos A="0.999194" C="0.000268528" G="0.000268528" T="0.000268528"/>
      <pos A="0.000268528" C="0.999194" G="0.000268528" T="0.000268528"/>
      <pos A="0.000268528" C="0.000268528" G="0.999194" T="0.000268528"/>
      <pos A="0.000268528" C="0.000268528" G="0.000268528" T="0.999194"/>
      <pos A="0.0190655" C="0.0942535" G="0.878357" T="0.00832438"/>
      <pos A="0.0942535" C="0.00832438" G="0.727981" T="0.169441"/>
      <pos A="0.228518" C="0.690387" G="0.013695" T="0.0674006"/>
      <pos A="0.515843" C="0.129162" G="0.20435" T="0.150644"/>
    </motif>
    <motif db="0" id="CTCFL_HUMAN.H11MO.0.A" length="17" nsites="450" evalue="1.0e+000"
        url="http://hocomoco.autosome.ru/motif/CTCFL_HUMAN.H11MO.0.A">
      <pos A="0.166685" C="0.182237" G="0.44218" T="0.208898"/>
      <pos A="0.0444901" C="0.833204" G="0.0733726" T="0.0489336"/>
      <pos A="0.0178294" C="0.942068" G="0.0267163" T="0.0133859"/>
      <pos A="0.33998" C="0.0689291" G="0.373306" T="0.217785"/>
      <pos A="0.124472" C="0.446623" G="0.417741" T="0.0111642"/>
      <pos A="0.142246" C="0.511053" G="0.0911464" T="0.255554"/>
      <pos A="0.873195" C="0.0444901" G="0.0311597" T="0.0511553"/>
      <pos A="0.00894246" C="0.0111642" G="0.977616" T="0.00227727"/>
      <pos A="0.231115" C="5.55432e-05" G="0.755443" T="0.0133859"/>
      <pos A="0.0800378" C="0.0911464" G="0.733226" T="0.0955899"/>
      <pos A="0.00894246" C="0.00227727" G="0.98206" T="0.00672073"/>
      <pos A="0.0111642" C="0.0133859" G="0.935403" T="0.0400467"/>
      <pos A="0.0822595" C="0.897634" G="0.004499" T="0.0156076"/>
      <pos A="0.21112" C="0.004499" G="0.768774" T="0.0156076"/>
      <pos A="0.028938" C="0.706565" G="0.206676" T="0.0578205"/>
      <pos A="0.128916" C="0.408854" G="0.077816" T="0.384415"/>
      <pos A="0.264441" C="0.26222" G="0.379971" T="0.0933681"/>
    </motif>
    <motif db="0" id="CTCF_HUMAN.H11MO.0.A" length="19" nsites="500" evalue="1.0e+000"
        url="http://hocomoco.autosome.ru/motif/CTCF_HUMAN.H11MO.0.A">
      <pos A="0.0940312" C="0.359978" G="0.126025" T="0.419966"/>
      <pos A="0.15202" C="0.168016" G="0.521946" T="0.158018"/>
      <pos A="0.257998" C="0.0840332" G="0.553939" T="0.104029"/>
      <pos A="0.0680364" C="0.855879" G="0.0360428" T="0.040042"/>
      <pos A="0.00204959" C="0.995851" G="0.00204959" T="4.999e-05"/>
      <pos A="0.69991" C="0.00604879" G="0.242002" T="0.0520396"/>
      <pos A="0.0160468" C="0.65192" G="0.321986" T="0.010048"/>
      <pos A="0.0980304" C="0.593931" G="0.0740352" T="0.234003"/>
      <pos A="0.905869" C="0.0180464" G="0.0540392" T="0.0220456"/>
      <pos A="0.00204959" C="0.00204959" G="0.991852" T="0.00404919"/>
      <pos A="0.385973" C="4.999e-05" G="0.611928" T="0.00204959"/>
      <pos A="0.0260448" C="0.0260448" G="0.587932" T="0.359978"/>
      <pos A="0.0120476" C="0.00204959" G="0.983853" T="0.00204959"/>
      <pos A="0.05004" C="0.0260448" G="0.859878" T="0.0640372"/>
      <pos A="0.0680364" C="0.875875" G="0.0120476" T="0.0440412"/>
      <pos A="0.395971" C="0.0140472" G="0.583933" T="0.00604879"/>
      <pos A="0.0760348" C="0.561938" G="0.325985" T="0.0360428"/>
      <pos A="0.0960308" C="0.421966" G="0.116027" T="0.365977"/>
      <pos A="0.371976" C="0.267996" G="0.315987" T="0.0440412"/>
    </motif>
    <motif db="0" id="CUX1_HUMAN.H11MO.0.C" length="14" nsites="97" evalue="1.0e+000"
        url="http://hocomoco.autosome.ru/motif/CUX1_HUMAN.H11MO.0.C">
      <pos A="0.469114" C="0.141621" G="0.320682" T="0.0685833"/>
      <pos A="0.125129" C="0.201701" G="0.376049" T="0.297121"/>
      <pos A="0.312436" C="0.139265" G="0.515057" T="0.0332423"/>
      <pos A="0.198461" C="0.243226" G="0.452916" T="0.105397"/>
      <pos A="0.15723" C="0.285635" G="0.319798" T="0.237336"/>
      <pos A="0.271205" C="0.0732954" G="0.351311" T="0.304189"/>
      <pos A="0.946216" C="0.0108597" G="0.0320643" T="0.0108597"/>
      <pos A="0.0108597" C="0.0238181" G="0.000257467" T="0.965065"/>
      <pos A="0.000257467" C="0.67468" G="0.0426666" T="0.282396"/>
      <pos A="0.134553" C="0.0426666" G="0.758909" T="0.0638711"/>
      <pos A="0.688227" C="0.000257467" G="0.268848" T="0.0426666"/>
      <pos A="0.0120378" C="0.0226401" G="0.000257467" T="0.965065"/>
      <pos A="0.0709393" C="0.259424" G="0.506811" T="0.162826"/>
      <pos A="0.128074" C="0.183441" G="0.389597" T="0.298888"/>
    </motif>
    <motif db="0" id="E2F1_HUMAN.H11MO.0.A" length="14" nsites="500" evalue="1.0e+000"
        url="http://hocomoco.autosome.ru/motif/E2F1_HUMAN.H11MO.0.A">
      <pos A="0.327984" C="0.160018" G="0.377974" T="0.134023"/>
      <pos A="0.236003" C="0.20001" G="0.45196" T="0.112028"/>
      <pos A="0.271996" C="0.210008" G="0.289992" T="0.228004"/>
      <pos A="0.190012" C="0.10203" G="0.465957" T="0.242002"/>
      <pos A="0.0820336" C="0.20001" G="0.703909" T="0.0140472"/>
      <pos A="0.0180464" C="0.00604879" G="0.965857" T="0.010048"/>
      <pos A="0.0560388" C="0.921866" G="0.00404919" T="0.0180464"/>
      <pos A="0.0160468" C="0.00804839" G="0.957858" T="0.0180464"/>
      <pos A="0.0220456" C="0.0820336" G="0.889872" T="0.00604879"/>
      <pos A="0.0680364" C="0.0340432" G="0.889872" T="0.00804839"/>
      <pos A="0.855879" C="0.020046" G="0.090032" T="0.0340432"/>
      <pos A="0.653919" C="0.0640372" G="0.271996" T="0.010048"/>
      <pos A="0.39997" C="0.140022" G="0.365977" T="0.0940312"/>
      <pos A="0.271996" C="0.164017" G="0.395971" T="0.168016"/>
    </motif>
    <motif db="0" id="E2F3_HUMAN.H11MO.0.A" length="11" nsites="500" evalue="1.0e+000"
        url="http://hocomoco.autosome.ru/motif/E2F3_HUMAN.H11MO.0.A">
      <pos A="0.375975" C="0.140022" G="0.208008" T="0.275995"/>
      <pos A="0.261998" C="0.0460408" G="0.409968" T="0.281994"/>
      <pos A="0.126025" C="0.124025" G="0.675915" T="0.0740352"/>
      <pos A="0.0340432" C="0.00604879" G="0.955859" T="0.00404919"/>
      <pos A="0.124025" C="0.769896" G="0.020046" T="0.0860328"/>
      <pos A="0.15202" C="0.00404919" G="0.683913" T="0.160018"/>
      <pos A="0.0960308" C="0.020046" G="0.867876" T="0.0160468"/>
      <pos A="0.0180464" C="0.010048" G="0.957858" T="0.0140472"/>
      <pos A="0.833883" C="0.0380424" G="0.118026" T="0.010048"/>
      <pos A="0.711908" C="0.0620376" G="0.20001" T="0.0260448"/>
      <pos A="0.533943" C="0.110028" G="0.25" T="0.106029"/>
    </motif>
    <motif db="0" id="E2F4_HUMAN.H11MO.0.A" length="13" nsites="500" evalue="1.0e+000"
        url="http://hocomoco.autosome.ru/motif/E2F4_HUMAN.H11MO.0.A">
      <pos A="0.146021" C="0.257998" G="0.505949" T="0.090032"/>
      <pos A="0.277994" C="0.0960308" G="0.461958" T="0.164017"/>
      <pos A="0.244001" C="0.10003" G="0.525945" T="0.130024"/>
      <pos A="0.10003" C="0.188012" G="0.695911" T="0.0160468"/>
      <pos A="0.00404919" C="0.0360428" G="0.957858" T="0.00204959"/>
      <pos A="0.0120476" C="0.973855" G="4.999e-05" T="0.0140472"/>
      <pos A="0.0360428" C="0.00204959" G="0.945861" T="0.0160468"/>
      <pos A="0.00404919" C="0.0380424" G="0.94986" T="0.00804839"/>
      <pos A="0.090032" C="0.0140472" G="0.893871" T="0.00204959"/>
      <pos A="0.715907" C="0.0220456" G="0.25" T="0.0120476"/>
      <pos A="0.535943" C="0.20001" G="0.222006" T="0.0420416"/>
      <pos A="0.381974" C="0.188012" G="0.281994" T="0.14802"/>
      <pos A="0.253999" C="0.114027" G="0.305989" T="0.325985"/>
    </motif>
    <motif db="0" id="E2F4_HUMAN.H11MO.1.A" length="14" nsites="500" evalue="1.0e+000"
        url="http://hocomoco.autosome.ru/motif/E2F4_HUMAN.H11MO.1.A">
      <pos A="0.106029" C="0.224005" G="0.64792" T="0.0220456"/>
      <pos A="0.0120476" C="0.0860328" G="0.90187" T="4.999e-05"/>
      <pos A="0.0420416" C="0.931864" G="0.00804839" T="0.0180464"/>
      <pos A="0.020046" C="0.00204959" G="0.963857" T="0.0140472"/>
      <pos A="0.0180464" C="0.246001" G="0.731904" T="0.00404919"/>
      <pos A="0.0320436" C="0.0740352" G="0.871876" T="0.0220456"/>
      <pos A="0.7499" C="0.0980304" G="0.136023" T="0.0160468"/>
      <pos A="0.717906" C="0.0620376" G="0.172016" T="0.0480404"/>
      <pos A="0.393971" C="0.132024" G="0.255999" T="0.218006"/>
      <pos A="0.224005" C="0.122026" G="0.20001" T="0.453959"/>
      <pos A="0.146021" C="0.204009" G="0.184013" T="0.465957"/>
      <pos A="0.130024" C="0.321986" G="0.20201" T="0.345981"/>
      <pos A="0.313987" C="0.176015" G="0.331984" T="0.178014"/>
      <pos A="0.471956" C="0.10003" G="0.315987" T="0.112028"/>
    </motif>
    <motif db="0" id="E2F6_HUMAN.H11MO.0.A" length="13" nsites="500" evalue="1.0e+000"
        url="http://hocomoco.autosome.ru/motif/E2F6_HUMAN.H11MO.0.A">
      <pos A="0.337982" C="0.14802" G="0.341982" T="0.172016"/>
      <pos A="0.261998" C="0.0340432" G="0.555939" T="0.14802"/>
      <pos A="0.154019" C="0.126025" G="0.69991" T="0.020046"/>
      <pos A="0.010048" C="0.0160468" G="0.963857" T="0.010048"/>
      <pos A="0.214007" C="0.707908" G="0.0120476" T="0.0660368"/>
      <pos A="0.040042" C="0.0180464" G="0.893871" T="0.0480404"/>
      <pos A="0.0240452" C="0.0480404" G="0.895871" T="0.0320436"/>
      <pos A="0.0720356" C="0.0440412" G="0.871876" T="0.0120476"/>
      <pos A="0.941862" C="0.0320436" G="0.0140472" T="0.0120476"/>
      <pos A="0.511948" C="0.0360428" G="0.435963" T="0.0160468"/>
      <pos A="0.383973" C="0.108028" G="0.437962" T="0.070036"/>
      <pos A="0.277994" C="0.218006" G="0.377974" T="0.126025"/>
      <pos A="0.275995" C="0.162018" G="0.425965" T="0.136023"/>
    </motif>
    <motif db="0" id="E2F7_HUMAN.H11MO.0.B" length="13" nsites="500" evalue="1.0e+000"
        url="http://hocomoco.autosome.ru/motif/E2F7_HUMAN.H11MO.0.B">
      <pos A="0.196011" C="0.14802" G="0.529944" T="0.126025"/>
      <pos A="0.337982" C="0.0320436" G="0.415967" T="0.214007"/>
      <pos A="0.142022" C="0.0820336" G="0.771896" T="0.00404919"/>
      <pos A="0.0440412" C="0.00404919" G="0.941862" T="0.010048"/>
      <pos A="0.0840332" C="0.853879" G="0.00404919" T="0.0580384"/>
      <pos A="0.140022" C="0.0160468" G="0.813887" T="0.030044"/>
      <pos A="0.0220456" C="0.0120476" G="0.957858" T="0.00804839"/>
      <pos A="0.204009" C="0.00604879" G="0.775895" T="0.0140472"/>
      <pos A="0.713907" C="0.00404919" G="0.275995" T="0.00604879"/>
      <pos A="0.603929" C="0.138022" G="0.240002" T="0.0180464"/>
      <pos A="0.427964" C="0.192012" G="0.224005" T="0.156019"/>
      <pos A="0.343981" C="0.0860328" G="0.355979" T="0.214007"/>
      <pos A="0.259998" C="0.15202" G="0.485953" T="0.10203"/>
    </motif>
    <motif db="0" id="E2F8_HUMAN.H11MO.0.D" length="12" nsites="28" evalue="1.0e+000"
        url="http://hocomoco.autosome.ru/motif/E2F8_HUMAN.H11MO.0.D">
      <pos A="0.232206" C="0.125445" G="0.161032" T="0.481317"/>
      <pos A="0.178826" C="0.107651" G="0.178826" T="0.534698"/>
      <pos A="0.0453737" C="0.116548" G="0.152135" T="0.685943"/>
      <pos A="0.303381" C="0.0186833" G="0.588078" T="0.0898577"/>
      <pos A="0.107651" C="0.00088968" G="0.677046" T="0.214413"/>
      <pos A="0.321174" C="0.463523" G="0.00088968" T="0.214413"/>
      <pos A="0.00088968" C="0.0364769" G="0.926157" T="0.0364769"/>
      <pos A="0.00088968" C="0.00088968" G="0.961744" T="0.0364769"/>
      <pos A="0.00088968" C="0.00088968" G="0.890569" T="0.107651"/>
      <pos A="0.685943" C="0.00978648" G="0.0453737" T="0.258897"/>
      <pos A="0.579181" C="0.152135" G="0.0809609" T="0.187722"/>
      <pos A="0.436833" C="0.116548" G="0.152135" T="0.294484"/>
    </motif>
    <motif db="0" id="EGR1_HUMAN.H11MO.0.A" length="17" nsites="500" evalue="1.0e+000"
        url="http://hocomoco.autosome.ru/motif/EGR1_HUMAN.H11MO.0.A">
      <pos A="0.232004" C="0.248" G="0.409968" T="0.110028"/>
      <pos A="0.319986" C="0.128024" G="0.317986" T="0.234003"/>
      <pos A="0.277994" C="0.180014" G="0.459958" T="0.0820336"/>
      <pos A="0.236003" C="0.112028" G="0.353979" T="0.29799"/>
      <pos A="0.112028" C="0.030044" G="0.807888" T="0.05004"/>
      <pos A="0.236003" C="0.505949" G="0.0460408" T="0.212008"/>
      <pos A="0.0560388" C="0.0340432" G="0.869876" T="0.040042"/>
      <pos A="0.0320436" C="0.00404919" G="0.409968" T="0.553939"/>
      <pos A="0.0920316" C="0.00204959" G="0.891872" T="0.0140472"/>
      <pos A="0.0160468" C="0.00404919" G="0.957858" T="0.0220456"/>
      <pos A="0.0240452" C="0.0320436" G="0.929864" T="0.0140472"/>
      <pos A="0.220006" C="0.475955" G="0.00404919" T="0.29999"/>
      <pos A="0.0880324" C="0.010048" G="0.841882" T="0.060038"/>
      <pos A="0.110028" C="0.0220456" G="0.695911" T="0.172016"/>
      <pos A="0.337982" C="0.128024" G="0.405969" T="0.128024"/>
      <pos A="0.311988" C="0.0820336" G="0.455959" T="0.15002"/>
      <pos A="0.263997" C="0.182014" G="0.435963" T="0.118026"/>
    </motif>
    <motif db="0" id="EGR2_HUMAN.H11MO.0.A" length="18" nsites="500" evalue="1.0e+000"
        url="http://hocomoco.autosome.ru/motif/EGR2_HUMAN.H11MO.0.A">
      <pos A="0.216007" C="0.0740352" G="0.611928" T="0.0980304"/>
      <pos A="0.293991" C="0.0960308" G="0.411968" T="0.19801"/>
      <pos A="0.228004" C="0.0740352" G="0.621926" T="0.0760348"/>
      <pos A="0.253999" C="0.0680364" G="0.50195" T="0.176015"/>
      <pos A="0.319986" C="0.104029" G="0.505949" T="0.070036"/>
      <pos A="0.15002" C="0.104029" G="0.44996" T="0.295991"/>
      <pos A="0.0760348" C="0.10203" G="0.765897" T="0.0560388"/>
      <pos A="0.369976" C="0.190012" G="0.0440412" T="0.395971"/>
      <pos A="0.0340432" C="0.0220456" G="0.929864" T="0.0140472"/>
      <pos A="0.040042" C="0.0120476" G="0.461958" T="0.485953"/>
      <pos A="0.182014" C="0.00604879" G="0.793891" T="0.0180464"/>
      <pos A="0.0360428" C="0.0140472" G="0.889872" T="0.060038"/>
      <pos A="0.0240452" C="0.040042" G="0.915867" T="0.020046"/>
      <pos A="0.34998" C="0.281994" G="0.0220456" T="0.345981"/>
      <pos A="0.0580384" C="0.00604879" G="0.873875" T="0.0620376"/>
      <pos A="0.0760348" C="0.0340432" G="0.781894" T="0.108028"/>
      <pos A="0.341982" C="0.0740352" G="0.50195" T="0.0820336"/>
      <pos A="0.253999" C="0.0480404" G="0.561938" T="0.136023"/>
    </motif>
    <motif db="0" id="EGR2_HUMAN.H11MO.1.A" length="16" nsites="498" evalue="1.0e+000"
        url="http://hocomoco.autosome.ru/motif/EGR2_HUMAN.H11MO.1.A">
      <pos A="0.19479" C="0.144599" G="0.45779" T="0.202821"/>
      <pos A="0.281118" C="0.172706" G="0.453774" T="0.0924011"/>
      <pos A="0.188767" C="0.100432" G="0.373469" T="0.337332"/>
      <pos A="0.0622867" C="0.0663019" G="0.849277" T="0.0221341"/>
      <pos A="0.244981" C="0.365439" G="0.0582714" T="0.331309"/>
      <pos A="0.00607308" C="0.0181189" G="0.969735" T="0.00607308"/>
      <pos A="0.012096" C="0.0100883" G="0.34737" T="0.630446"/>
      <pos A="0.162668" C="0.00406545" G="0.81314" T="0.0201265"/>
      <pos A="0.0241417" C="0.0100883" G="0.92356" T="0.0422104"/>
      <pos A="0.0241417" C="0.0181189" G="0.953674" T="0.00406545"/>
      <pos A="0.321271" C="0.357408" G="0.012096" T="0.309225"/>
      <pos A="0.0321723" C="0.00607308" G="0.911514" T="0.0502409"/>
      <pos A="0.0683096" C="0.028157" G="0.712758" T="0.190775"/>
      <pos A="0.299187" C="0.0944088" G="0.459797" T="0.146607"/>
      <pos A="0.220889" C="0.0803554" G="0.524041" T="0.174714"/>
      <pos A="0.188767" C="0.164676" G="0.516011" T="0.130546"/>
    </motif>
    <motif db="0" id="EGR4_HUMAN.H11MO.0.D" length="11" nsites="6" evalue="1.0e+000"
        url="http://hocomoco.autosome.ru/motif/EGR4_HUMAN.H11MO.0.D">
      <pos A="0.0247157" C="0.0247157" G="0.925853" T="0.0247157"/>
      <pos A="0.00409836" C="0.00409836" G="0.987705" T="0.00409836"/>
      <pos A="0.00409836" C="0.509383" G="0.333976" T="0.152543"/>
      <pos A="0.00409836" C="0.00409836" G="0.987705" T="0.00409836"/>
      <pos A="0.00409836" C="0.00409836" G="0.987705" T="0.00409836"/>
      <pos A="0.00409836" C="0.591852" G="0.0865677" T="0.317482"/>
      <pos A="0.575358" C="0.00409836" G="0.416445" T="0.00409836"/>
      <pos A="0.00409836" C="0.00409836" G="0.83926" T="0.152543"/>
      <pos A="0.00409836" C="0.0865677" G="0.905236" T="0.00409836"/>
      <pos A="0.00409836" C="0.00409836" G="0.987705" T="0.00409836"/>
      <pos A="0.268" C="0.525877" G="0.103062" T="0.103062"/>
    </motif>
    <motif db="0" id="ELF5_HUMAN.H11MO.0.A" length="15" nsites="500" evalue="1.0e+000"
        url="http://hocomoco.autosome.ru/motif/ELF5_HUMAN.H11MO.0.A">
      <pos A="0.253999" C="0.222006" G="0.405969" T="0.118026"/>
      <pos A="0.216007" C="0.20201" G="0.491952" T="0.090032"/>
      <pos A="0.467956" C="0.168016" G="0.263997" T="0.10003"/>
      <pos A="0.79989" C="0.0220456" G="0.0740352" T="0.104029"/>
      <pos A="0.144021" C="0.307988" G="0.369976" T="0.178014"/>
      <pos A="0.184013" C="0.365977" G="0.443961" T="0.00604879"/>
      <pos A="0.683913" C="0.257998" G="0.05004" T="0.00804839"/>
      <pos A="4.999e-05" C="4.999e-05" G="0.99985" T="4.999e-05"/>
      <pos A="0.00604879" C="0.00204959" G="0.991852" T="4.999e-05"/>
      <pos A="0.991852" C="4.999e-05" G="0.00604879" T="0.00204959"/>
      <pos A="0.981854" C="0.00604879" G="0.00604879" T="0.00604879"/>
      <pos A="0.15002" C="0.0180464" G="0.827884" T="0.00404919"/>
      <pos A="0.158018" C="0.154019" G="0.124025" T="0.563937"/>
      <pos A="0.257998" C="0.120026" G="0.475955" T="0.146021"/>
      <pos A="0.279994" C="0.220006" G="0.395971" T="0.104029"/>
    </motif>
    <motif db="0" id="ELK3_HUMAN.H11MO.0.D" length="12" nsites="7" evalue="1.0e+000"
        url="http://hocomoco.autosome.ru/motif/ELK3_HUMAN.H11MO.0.D">
      <pos A="0.319758" C="0.394167" G="0.226747" T="0.0593277"/>
      <pos A="0.356963" C="0.449973" G="0.096532" T="0.096532"/>
      <pos A="0.096532" C="0.896426" G="0.00352113" T="0.00352113"/>
      <pos A="0.412769" C="0.33836" G="0.00352113" T="0.245349"/>
      <pos A="0.00352113" C="0.00352113" G="0.989437" T="0.00352113"/>
      <pos A="0.00352113" C="0.00352113" G="0.989437" T="0.00352113"/>
      <pos A="0.989437" C="0.00352113" G="0.00352113" T="0.00352113"/>
      <pos A="0.710404" C="0.096532" G="0.00352113" T="0.189543"/>
      <pos A="0.394167" C="0.00352113" G="0.598791" T="0.00352113"/>
      <pos A="0.00352113" C="0.170941" G="0.00352113" T="0.822017"/>
      <pos A="0.00352113" C="0.449973" G="0.542984" T="0.00352113"/>
      <pos A="0.0267739" C="0.770861" G="0.175591" T="0.0267739"/>
    </motif>
    <motif db="0" id="ELK4_HUMAN.H11MO.0.A" length="12" nsites="500" evalue="1.0e+000"
        url="http://hocomoco.autosome.ru/motif/ELK4_HUMAN.H11MO.0.A">
      <pos A="0.20201" C="0.259998" G="0.437962" T="0.10003"/>
      <pos A="0.367976" C="0.20201" G="0.357978" T="0.0720356"/>
      <pos A="0.0580384" C="0.823885" G="0.108028" T="0.010048"/>
      <pos A="0.0480404" C="0.89787" G="4.999e-05" T="0.0540392"/>
      <pos A="0.00204959" C="4.999e-05" G="0.993851" T="0.00404919"/>
      <pos A="4.999e-05" C="4.999e-05" G="0.99785" T="0.00204959"/>
      <pos A="0.995851" C="4.999e-05" G="4.999e-05" T="0.00404919"/>
      <pos A="0.965857" C="4.999e-05" G="4.999e-05" T="0.0340432"/>
      <pos A="0.194011" C="0.0360428" G="0.727904" T="0.0420416"/>
      <pos A="0.0520396" C="0.259998" G="0.0480404" T="0.639922"/>
      <pos A="0.186013" C="0.106029" G="0.605929" T="0.10203"/>
      <pos A="0.238002" C="0.244001" G="0.439962" T="0.0780344"/>
    </motif>
    <motif db="0" id="ERG_HUMAN.H11MO.0.A" length="13" nsites="500" evalue="1.0e+000"
        url="http://hocomoco.autosome.ru/motif/ERG_HUMAN.H11MO.0.A">
      <pos A="0.337982" C="0.15202" G="0.359978" T="0.15002"/>
      <pos A="0.307988" C="0.156019" G="0.457958" T="0.0780344"/>
      <pos A="0.435963" C="0.0520396" G="0.455959" T="0.0560388"/>
      <pos A="0.10203" C="0.559938" G="0.333983" T="0.00404919"/>
      <pos A="0.865877" C="0.116027" G="0.0160468" T="0.00204959"/>
      <pos A="0.00404919" C="0.00404919" G="0.985853" T="0.00604879"/>
      <pos A="0.00604879" C="0.00404919" G="0.989852" T="4.999e-05"/>
      <pos A="0.975855" C="0.010048" G="0.010048" T="0.00404919"/>
      <pos A="0.935863" C="0.00204959" G="0.0220456" T="0.040042"/>
      <pos A="0.204009" C="0.0160468" G="0.777894" T="0.00204959"/>
      <pos A="0.10203" C="0.309988" G="0.174015" T="0.413967"/>
      <pos A="0.224005" C="0.160018" G="0.513947" T="0.10203"/>
      <pos A="0.261998" C="0.134023" G="0.539942" T="0.0640372"/>
    </motif>
    <motif db="0" id="ESR1_HUMAN.H11MO.0.A" length="15" nsites="500" evalue="1.0e+000"
        url="http://hocomoco.autosome.ru/motif/ESR1_HUMAN.H11MO.0.A">
      <pos A="0.637922" C="0.0480404" G="0.259998" T="0.0540392"/>
      <pos A="0.0740352" C="0.00604879" G="0.807888" T="0.112028"/>
      <pos A="0.0460408" C="0.0180464" G="0.907868" T="0.0280444"/>
      <pos A="0.0940312" C="0.0720356" G="0.178014" T="0.655919"/>
      <pos A="0.00204959" C="0.887872" G="0.0480404" T="0.0620376"/>
      <pos A="0.855879" C="0.00604879" G="0.112028" T="0.0260448"/>
      <pos A="0.108028" C="0.441962" G="0.311988" T="0.138022"/>
      <pos A="0.395971" C="0.603929" G="4.999e-05" T="4.999e-05"/>
      <pos A="0.182014" C="0.375975" G="0.285993" T="0.156019"/>
      <pos A="0.104029" C="0.0780344" G="0.0440412" T="0.773895"/>
      <pos A="0.0540392" C="0.0340432" G="0.907868" T="0.00404919"/>
      <pos A="0.617926" C="0.19801" G="0.070036" T="0.114027"/>
      <pos A="0.040042" C="0.883873" G="0.0140472" T="0.0620376"/>
      <pos A="0.090032" C="0.821886" G="0.00804839" T="0.080034"/>
      <pos A="0.0580384" C="0.329984" G="0.0660368" T="0.545941"/>
    </motif>
    <motif db="0" id="ESR1_HUMAN.H11MO.1.A" length="10" nsites="500" evalue="1.0e+000"
        url="http://hocomoco.autosome.ru/motif/ESR1_HUMAN.H11MO.1.A">
      <pos A="0.122026" C="0.545941" G="0.120026" T="0.212008"/>
      <pos A="0.34998" C="0.325985" G="0.118026" T="0.206009"/>
      <pos A="0.631924" C="0.0160468" G="0.34798" T="0.00404919"/>
      <pos A="0.00604879" C="4.999e-05" G="0.965857" T="0.0280444"/>
      <pos A="0.00604879" C="4.999e-05" G="0.991852" T="0.00204959"/>
      <pos A="0.0380424" C="0.00404919" G="0.10203" T="0.855879"/>
      <pos A="0.00404919" C="0.973855" G="0.020046" T="0.00204959"/>
      <pos A="0.993851" C="0.00204959" G="0.00404919" T="4.999e-05"/>
      <pos A="0.0680364" C="0.443961" G="0.369976" T="0.118026"/>
      <pos A="0.317986" C="0.335983" G="0.246001" T="0.10003"/>
    </motif>
    <motif db="0" id="ESR2_HUMAN.H11MO.0.A" length="15" nsites="497" evalue="1.0e+000"
        url="http://hocomoco.autosome.ru/motif/ESR2_HUMAN.H11MO.0.A">
      <pos A="0.494921" C="0.0966103" G="0.36215" T="0.0463186"/>
      <pos A="0.114715" C="0.0121203" G="0.790636" T="0.0825287"/>
      <pos A="0.0463186" C="0.026202" G="0.859032" T="0.068447"/>
      <pos A="0.0966103" C="0.116727" G="0.22938" T="0.557282"/>
      <pos A="0.0161436" C="0.798682" G="0.0523537" T="0.13282"/>
      <pos A="0.621656" C="0.0342486" G="0.247485" T="0.0966103"/>
      <pos A="0.092587" C="0.511014" G="0.26559" T="0.130809"/>
      <pos A="5.02917e-05" C="0.667924" G="5.02917e-05" T="0.331975"/>
      <pos A="0.122762" C="0.422501" G="0.267602" T="0.187135"/>
      <pos A="0.0402836" C="0.239439" G="0.0302253" T="0.690052"/>
      <pos A="0.0825287" C="0.026202" G="0.891219" T="5.02917e-05"/>
      <pos A="0.521072" C="0.273637" G="0.086552" T="0.118739"/>
      <pos A="0.0241903" C="0.844951" G="0.0221786" T="0.10868"/>
      <pos A="0.0825287" C="0.846962" G="0.0121203" T="0.0583887"/>
      <pos A="0.0724703" C="0.356115" G="0.0362603" T="0.535154"/>
    </motif>
    <motif db="0" id="ESR2_HUMAN.H11MO.1.A" length="7" nsites="500" evalue="1.0e+000"
        url="http://hocomoco.autosome.ru/motif/ESR2_HUMAN.H11MO.1.A">
      <pos A="0.693911" C="0.0340432" G="0.261998" T="0.010048"/>
      <pos A="0.0160468" C="0.00204959" G="0.945861" T="0.0360428"/>
      <pos A="0.00204959" C="0.010048" G="0.981854" T="0.00604879"/>
      <pos A="0.0180464" C="0.0160468" G="0.104029" T="0.861878"/>
      <pos A="0.00204959" C="0.991852" G="0.00204959" T="0.00404919"/>
      <pos A="0.94986" C="0.00604879" G="0.040042" T="0.00404919"/>
      <pos A="0.070036" C="0.459958" G="0.39997" T="0.070036"/>
    </motif>
    <motif db="0" id="ETS1_HUMAN.H11MO.0.A" length="13" nsites="500" evalue="1.0e+000"
        url="http://hocomoco.autosome.ru/motif/ETS1_HUMAN.H11MO.0.A">
      <pos A="0.367976" C="0.178014" G="0.341982" T="0.112028"/>
      <pos A="0.259998" C="0.182014" G="0.471956" T="0.0860328"/>
      <pos A="0.479954" C="0.0680364" G="0.423965" T="0.0280444"/>
      <pos A="0.128024" C="0.637922" G="0.228004" T="0.00604879"/>
      <pos A="0.615927" C="0.34998" G="0.0340432" T="4.999e-05"/>
      <pos A="0.00404919" C="4.999e-05" G="0.993851" T="0.00204959"/>
      <pos A="0.0120476" C="0.00604879" G="0.979854" T="0.00204959"/>
      <pos A="0.991852" C="0.00604879" G="4.999e-05" T="0.00204959"/>
      <pos A="0.827884" C="0.010048" G="0.00404919" T="0.158018"/>
      <pos A="0.184013" C="0.010048" G="0.805889" T="4.999e-05"/>
      <pos A="0.0840332" C="0.188012" G="0.0580384" T="0.669916"/>
      <pos A="0.130024" C="0.112028" G="0.633923" T="0.124025"/>
      <pos A="0.138022" C="0.126025" G="0.627924" T="0.108028"/>
    </motif>
    <motif db="0" id="ETS2_HUMAN.H11MO.0.B" length="13" nsites="500" evalue="1.0e+000"
        url="http://hocomoco.autosome.ru/motif/ETS2_HUMAN.H11MO.0.B">
      <pos A="0.230004" C="0.140022" G="0.435963" T="0.194011"/>
      <pos A="0.317986" C="0.146021" G="0.345981" T="0.190012"/>
      <pos A="0.321986" C="0.279994" G="0.29799" T="0.10003"/>
      <pos A="0.473955" C="0.0760348" G="0.365977" T="0.0840332"/>
      <pos A="0.192012" C="0.00804839" G="0.7519" T="0.0480404"/>
      <pos A="0.00404919" C="0.010048" G="0.967856" T="0.0180464"/>
      <pos A="0.981854" C="0.0160468" G="4.999e-05" T="0.00204959"/>
      <pos A="0.953859" C="0.0180464" G="0.0240452" T="0.00404919"/>
      <pos A="0.381974" C="0.0840332" G="0.519946" T="0.0140472"/>
      <pos A="0.391972" C="0.261998" G="0.19801" T="0.14802"/>
      <pos A="0.421966" C="0.0480404" G="0.459958" T="0.070036"/>
      <pos A="0.329984" C="0.0860328" G="0.495951" T="0.0880324"/>
      <pos A="0.495951" C="0.10003" G="0.319986" T="0.0840332"/>
    </motif>
    <motif db="0" id="ETV1_HUMAN.H11MO.0.A" length="11" nsites="500" evalue="1.0e+000"
        url="http://hocomoco.autosome.ru/motif/ETV1_HUMAN.H11MO.0.A">
      <pos A="0.15002" C="0.244001" G="0.483953" T="0.122026"/>
      <pos A="0.329984" C="0.134023" G="0.405969" T="0.130024"/>
      <pos A="0.0420416" C="0.813887" G="0.144021" T="4.999e-05"/>
      <pos A="0.216007" C="0.765897" G="0.00204959" T="0.0160468"/>
      <pos A="0.00404919" C="4.999e-05" G="0.995851" T="4.999e-05"/>
      <pos A="4.999e-05" C="4.999e-05" G="0.99985" T="4.999e-05"/>
      <pos A="0.99785" C="4.999e-05" G="0.00204959" T="4.999e-05"/>
      <pos A="0.929864" C="0.00404919" G="4.999e-05" T="0.0660368"/>
      <pos A="0.0760348" C="0.0360428" G="0.867876" T="0.020046"/>
      <pos A="0.0880324" C="0.303989" G="0.142022" T="0.465957"/>
      <pos A="0.194011" C="0.14802" G="0.525945" T="0.132024"/>
    </motif>
    <motif db="0" id="ETV2_HUMAN.H11MO.0.B" length="16" nsites="229" evalue="1.0e+000"
        url="http://hocomoco.autosome.ru/motif/ETV2_HUMAN.H11MO.0.B">
      <pos A="0.323112" C="0.174705" G="0.353667" T="0.148516"/>
      <pos A="0.301288" C="0.174705" G="0.4366" T="0.0874072"/>
      <pos A="0.580642" C="0.135421" G="0.20526" T="0.0786774"/>
      <pos A="0.528263" C="0.0612178" G="0.384221" T="0.0262986"/>
      <pos A="0.563182" C="0.0393933" G="0.388586" T="0.00883893"/>
      <pos A="0.0262986" C="0.87309" G="0.0917722" T="0.00883893"/>
      <pos A="0.89055" C="0.104867" G="0.000109123" T="0.00447403"/>
      <pos A="0.000109123" C="0.000109123" G="0.999673" T="0.000109123"/>
      <pos A="0.000109123" C="0.00447403" G="0.995308" T="0.000109123"/>
      <pos A="0.986578" C="0.000109123" G="0.0132038" T="0.000109123"/>
      <pos A="0.929834" C="0.000109123" G="0.000109123" T="0.0699476"/>
      <pos A="0.475884" C="0.0175687" G="0.506438" T="0.000109123"/>
      <pos A="0.0568529" C="0.323112" G="0.0568529" T="0.563182"/>
      <pos A="0.349302" C="0.135421" G="0.406045" T="0.109232"/>
      <pos A="0.109232" C="0.262003" G="0.567547" T="0.0612178"/>
      <pos A="0.174705" C="0.288193" G="0.4366" T="0.100502"/>
    </motif>
    <motif db="0" id="ETV5_HUMAN.H11MO.0.C" length="14" nsites="500" evalue="1.0e+000"
        url="http://hocomoco.autosome.ru/motif/ETV5_HUMAN.H11MO.0.C">
      <pos A="0.327984" C="0.180014" G="0.381974" T="0.110028"/>
      <pos A="0.455959" C="0.0880324" G="0.327984" T="0.128024"/>
      <pos A="0.29799" C="0.0980304" G="0.493951" T="0.110028"/>
      <pos A="0.20001" C="0.417966" G="0.345981" T="0.0360428"/>
      <pos A="0.839882" C="0.0360428" G="0.0840332" T="0.040042"/>
      <pos A="0.0160468" C="0.00604879" G="0.961858" T="0.0160468"/>
      <pos A="0.0440412" C="0.0160468" G="0.935863" T="0.00404919"/>
      <pos A="0.793891" C="0.0680364" G="0.10203" T="0.0360428"/>
      <pos A="0.945861" C="0.00604879" G="0.0120476" T="0.0360428"/>
      <pos A="0.371976" C="0.0620376" G="0.54794" T="0.0180464"/>
      <pos A="0.228004" C="0.10003" G="0.232004" T="0.439962"/>
      <pos A="0.218006" C="0.106029" G="0.537942" T="0.138022"/>
      <pos A="0.405969" C="0.120026" G="0.385973" T="0.0880324"/>
      <pos A="0.271996" C="0.216007" G="0.373975" T="0.138022"/>
    </motif>
    <motif db="0" id="FEV_HUMAN.H11MO.0.B" length="10" nsites="498" evalue="1.0e+000"
        url="http://hocomoco.autosome.ru/motif/FEV_HUMAN.H11MO.0.B">
      <pos A="0.224905" C="0.204828" G="0.520026" T="0.0502409"/>
      <pos A="0.255019" C="0.530064" G="0.134561" T="0.0803554"/>
      <pos A="0.281118" C="0.321271" G="0.355401" T="0.0422104"/>
      <pos A="0.317256" C="0.012096" G="0.658552" T="0.012096"/>
      <pos A="0.0321723" C="0.00607308" G="0.947651" T="0.0141036"/>
      <pos A="0.967727" C="0.0221341" G="0.00406545" T="0.00607308"/>
      <pos A="0.672606" C="0.0582714" G="0.251004" T="0.0181189"/>
      <pos A="0.18676" C="0.132554" G="0.602339" T="0.0783477"/>
      <pos A="0.154638" C="0.387523" G="0.0883859" T="0.369454"/>
      <pos A="0.0723248" C="0.230928" G="0.58427" T="0.112477"/>
    </motif>
    <motif db="0" id="FLI1_HUMAN.H11MO.0.A" length="18" nsites="497" evalue="1.0e+000"
        url="http://hocomoco.autosome.ru/motif/FLI1_HUMAN.H11MO.0.A">
      <pos A="0.209264" C="0.227369" G="0.440606" T="0.122762"/>
      <pos A="0.315882" C="0.148914" G="0.432559" T="0.102645"/>
      <pos A="0.446641" C="0.086552" G="0.37422" T="0.092587"/>
      <pos A="0.201217" C="0.0543653" G="0.653842" T="0.0905753"/>
      <pos A="0.299789" C="0.0362603" G="0.635737" T="0.0282136"/>
      <pos A="0.422501" C="0.388302" G="0.183112" T="0.00608529"/>
      <pos A="0.915359" C="0.0342486" G="0.0402836" T="0.0101086"/>
      <pos A="0.00407363" C="0.00407363" G="0.981744" T="0.0101086"/>
      <pos A="0.00206196" C="0.0121203" G="0.985767" T="5.02917e-05"/>
      <pos A="0.937487" C="0.0181553" G="0.044307" T="5.02917e-05"/>
      <pos A="0.957604" C="0.00206196" G="0.026202" T="0.014132"/>
      <pos A="0.146902" C="0.0282136" G="0.822822" T="0.00206196"/>
      <pos A="0.134832" C="0.171042" G="0.500956" T="0.19317"/>
      <pos A="0.41043" C="0.124774" G="0.402384" T="0.062412"/>
      <pos A="0.394337" C="0.0764937" G="0.474804" T="0.0543653"/>
      <pos A="0.3018" C="0.12075" G="0.509002" T="0.068447"/>
      <pos A="0.24145" C="0.150925" G="0.529119" T="0.0785053"/>
      <pos A="0.388302" C="0.130809" G="0.364162" T="0.116727"/>
    </motif>
    <motif db="0" id="FLI1_HUMAN.H11MO.1.A" length="13" nsites="500" evalue="1.0e+000"
        url="http://hocomoco.autosome.ru/motif/FLI1_HUMAN.H11MO.1.A">
      <pos A="0.375975" C="0.14802" G="0.34798" T="0.128024"/>
      <pos A="0.325985" C="0.0840332" G="0.49795" T="0.0920316"/>
      <pos A="0.45196" C="0.0180464" G="0.483953" T="0.0460408"/>
      <pos A="0.168016" C="0.54994" G="0.271996" T="0.010048"/>
      <pos A="0.817886" C="0.160018" G="0.0120476" T="0.010048"/>
      <pos A="0.00204959" C="0.00204959" G="0.993851" T="0.00204959"/>
      <pos A="0.010048" C="0.00404919" G="0.983853" T="0.00204959"/>
      <pos A="0.985853" C="0.00604879" G="0.00404919" T="0.00404919"/>
      <pos A="0.963857" C="0.00404919" G="0.00804839" T="0.0240452"/>
      <pos A="0.244001" C="0.00604879" G="0.739902" T="0.010048"/>
      <pos A="0.10203" C="0.295991" G="0.218006" T="0.383973"/>
      <pos A="0.265997" C="0.196011" G="0.427964" T="0.110028"/>
      <pos A="0.246001" C="0.108028" G="0.503949" T="0.142022"/>
    </motif>
    <motif db="0" id="FOXF1_HUMAN.H11MO.0.D" length="11" nsites="8" evalue="1.0e+000"
        url="http://hocomoco.autosome.ru/motif/FOXF1_HUMAN.H11MO.0.D">
      <pos A="0.413399" C="0.151961" G="0.151961" T="0.28268"/>
      <pos A="0.00308642" C="0.00308642" G="0.00308642" T="0.990741"/>
      <pos A="0.133805" C="0.00308642" G="0.860022" T="0.00308642"/>
      <pos A="0.00308642" C="0.00308642" G="0.00308642" T="0.990741"/>
      <pos A="0.00308642" C="0.00308642" G="0.00308642" T="0.990741"/>
      <pos A="0.00308642" C="0.00308642" G="0.00308642" T="0.990741"/>
      <pos A="0.729303" C="0.0684459" G="0.199165" T="0.00308642"/>
      <pos A="0.00308642" C="0.133805" G="0.00308642" T="0.860022"/>
      <pos A="0.0212418" C="0.151961" G="0.151961" T="0.674837"/>
      <pos A="0.264524" C="0.170116" G="0.00308642" T="0.562273"/>
      <pos A="0.431554" C="0.00308642" G="0.0393972" T="0.525962"/>
    </motif>
    <motif db="0" id="FOXJ2_HUMAN.H11MO.0.C" length="10" nsites="41" evalue="1.0e+000"
        url="http://hocomoco.autosome.ru/motif/FOXJ2_HUMAN.H11MO.0.C">
      <pos A="0.000608273" C="0.0242972" G="0.000608273" T="0.974486"/>
      <pos A="0.308564" C="0.000608273" G="0.642841" T="0.0479861"/>
      <pos A="0.000608273" C="0.000608273" G="0.0242972" T="0.974486"/>
      <pos A="0.000608273" C="0.000608273" G="0.000608273" T="0.998175"/>
      <pos A="0.000608273" C="0.000608273" G="0.000608273" T="0.998175"/>
      <pos A="0.548086" C="0.000608273" G="0.450698" T="0.000608273"/>
      <pos A="0.000608273" C="0.192752" G="0.000608273" T="0.806032"/>
      <pos A="0.119053" C="0.216441" G="0.000608273" T="0.663898"/>
      <pos A="0.000608273" C="0.0242972" G="0.237498" T="0.737597"/>
      <pos A="0.465174" C="0.0835195" G="0.130897" T="0.320409"/>
    </motif>
    <motif db="0" id="FOXJ3_HUMAN.H11MO.1.B" length="13" nsites="613" evalue="1.0e+000"
        url="http://hocomoco.autosome.ru/motif/FOXJ3_HUMAN.H11MO.1.B">
      <pos A="0.126259" C="0.100135" G="0.122353" T="0.651253"/>
      <pos A="0.0347939" C="4.07764e-05" G="0.390465" T="0.574701"/>
      <pos A="0.0300326" C="4.07764e-05" G="0.516097" T="0.45383"/>
      <pos A="4.07764e-05" C="4.07764e-05" G="4.07764e-05" T="0.999878"/>
      <pos A="0.0547307" C="4.07764e-05" G="0.115346" T="0.829882"/>
      <pos A="0.396786" C="4.07764e-05" G="0.115356" T="0.487817"/>
      <pos A="0.356257" C="0.0775062" G="4.07764e-05" T="0.566196"/>
      <pos A="4.07764e-05" C="4.07764e-05" G="4.07764e-05" T="0.999878"/>
      <pos A="0.163658" C="4.07764e-05" G="0.83626" T="4.07764e-05"/>
      <pos A="4.07764e-05" C="4.07764e-05" G="4.07764e-05" T="0.999878"/>
      <pos A="4.07764e-05" C="4.07764e-05" G="4.07764e-05" T="0.999878"/>
      <pos A="4.07764e-05" C="4.07764e-05" G="0.0127158" T="0.987203"/>
      <pos A="0.645552" C="0.1047" G="0.116957" T="0.132792"/>
    </motif>
    <motif db="0" id="FOXL1_HUMAN.H11MO.0.D" length="19" nsites="1207" evalue="1.0e+000"
        url="http://hocomoco.autosome.ru/motif/FOXL1_HUMAN.H11MO.0.D">
      <pos A="0.160529" C="0.163843" G="0.222662" T="0.452966"/>
      <pos A="0.140233" C="0.18911" G="0.444267" T="0.22639"/>
      <pos A="0.191181" C="0.0404068" G="0.132363" T="0.636049"/>
      <pos A="0.0629815" C="0.0240452" G="0.0414423" T="0.871531"/>
      <pos A="0.000642035" C="0.000642035" G="0.000642035" T="0.998074"/>
      <pos A="0.0874203" C="0.000434927" G="0.905082" T="0.00706238"/>
      <pos A="0.00830503" C="2.07108e-05" G="2.07108e-05" T="0.991654"/>
      <pos A="2.07108e-05" C="2.07108e-05" G="2.07108e-05" T="0.999938"/>
      <pos A="2.07108e-05" C="2.07108e-05" G="2.07108e-05" T="0.999938"/>
      <pos A="0.47057" C="2.07108e-05" G="0.529389" T="2.07108e-05"/>
      <pos A="2.07108e-05" C="2.07108e-05" G="2.07108e-05" T="0.999938"/>
      <pos A="2.07108e-05" C="2.07108e-05" G="2.07108e-05" T="0.999938"/>
      <pos A="2.07108e-05" C="2.07108e-05" G="2.07108e-05" T="0.999938"/>
      <pos A="0.985855" C="2.07108e-05" G="0.0116188" T="0.00250601"/>
      <pos A="0.000849143" C="0.511992" G="0.000849143" T="0.48631"/>
      <pos A="0.414858" C="0.0188675" G="0.0213528" T="0.544922"/>
      <pos A="0.103989" C="0.0145183" G="0.0186604" T="0.862832"/>
      <pos A="0.226183" C="0.0174178" G="0.0149325" T="0.741467"/>
      <pos A="0.193252" C="0.125321" G="0.0838994" T="0.597527"/>
    </motif>
    <motif db="0" id="FOXO4_HUMAN.H11MO.0.C" length="9" nsites="28" evalue="1.0e+000"
        url="http://hocomoco.autosome.ru/motif/FOXO4_HUMAN.H11MO.0.C">
      <pos A="0.0369056" C="0.108938" G="0.108938" T="0.745219"/>
      <pos A="0.00088968" C="0.00088968" G="0.00088968" T="0.997331"/>
      <pos A="0.00088968" C="0.00088968" G="0.997331" T="0.00088968"/>
      <pos A="0.00088968" C="0.00088968" G="0.00088968" T="0.997331"/>
      <pos A="0.00088968" C="0.00088968" G="0.00088968" T="0.997331"/>
      <pos A="0.00088968" C="0.00088968" G="0.148955" T="0.849265"/>
      <pos A="0.709203" C="0.00088968" G="0.0369056" T="0.253001"/>
      <pos A="0.0369056" C="0.349044" G="0.180969" T="0.433081"/>
      <pos A="0.00088968" C="0.108938" G="0.361049" T="0.529124"/>
    </motif>
    <motif db="0" id="FOXP1_HUMAN.H11MO.0.A" length="9" nsites="295" evalue="1.0e+000"
        url="http://hocomoco.autosome.ru/motif/FOXP1_HUMAN.H11MO.0.A">
      <pos A="0.0576923" C="0.139021" G="0.176296" T="0.626991"/>
      <pos A="0.0136394" C="0.281345" G="0.311843" T="0.393172"/>
      <pos A="0.00686208" C="0.0204168" G="0.0305829" T="0.942138"/>
      <pos A="0.0204168" C="0.0407489" G="0.840478" T="0.0983565"/>
      <pos A="8.4717e-05" C="0.0170281" G="0.0576923" T="0.925195"/>
      <pos A="0.00686208" C="0.0949678" G="0.0407489" T="0.857421"/>
      <pos A="0.0102508" C="0.0136394" G="0.0814131" T="0.894697"/>
      <pos A="0.52533" C="0.34573" G="0.0373602" T="0.0915791"/>
      <pos A="0.0170281" C="0.484666" G="0.0102508" T="0.488055"/>
    </motif>
    <motif db="0" id="FOXQ1_HUMAN.H11MO.0.C" length="12" nsites="13" evalue="1.0e+000"
        url="http://hocomoco.autosome.ru/motif/FOXQ1_HUMAN.H11MO.0.C">
      <pos A="0.307252" C="0.307252" G="0.0782443" T="0.307252"/>
      <pos A="0.688931" C="0.0782443" G="0.230916" T="0.0019084"/>
      <pos A="0.0782443" C="0.15458" G="0.0019084" T="0.765267"/>
      <pos A="0.0019084" C="0.0019084" G="0.0019084" T="0.994275"/>
      <pos A="0.0019084" C="0.0019084" G="0.994275" T="0.0019084"/>
      <pos A="0.0019084" C="0.0019084" G="0.0019084" T="0.994275"/>
      <pos A="0.0019084" C="0.0019084" G="0.0019084" T="0.994275"/>
      <pos A="0.0019084" C="0.0019084" G="0.0019084" T="0.994275"/>
      <pos A="0.994275" C="0.0019084" G="0.0019084" T="0.0019084"/>
      <pos A="0.0019084" C="0.0019084" G="0.0782443" T="0.917939"/>
      <pos A="0.15458" C="0.0019084" G="0.230916" T="0.612595"/>
      <pos A="0.0019084" C="0.307252" G="0.0019084" T="0.688931"/>
    </motif>
    <motif db="0" id="GATA1_HUMAN.H11MO.0.A" length="19" nsites="500" evalue="1.0e+000"
        url="http://hocomoco.autosome.ru/motif/GATA1_HUMAN.H11MO.0.A">
      <pos A="0.192012" C="0.403969" G="0.206009" T="0.19801"/>
      <pos A="0.116027" C="0.144021" G="0.190012" T="0.54994"/>
      <pos A="0.0560388" C="0.0780344" G="0.639922" T="0.226005"/>
      <pos A="0.118026" C="0.206009" G="0.389972" T="0.285993"/>
      <pos A="0.194011" C="0.313987" G="0.281994" T="0.210008"/>
      <pos A="0.267996" C="0.246001" G="0.277994" T="0.208008"/>
      <pos A="0.224005" C="0.210008" G="0.367976" T="0.19801"/>
      <pos A="0.261998" C="0.168016" G="0.339982" T="0.230004"/>
      <pos A="0.214007" C="0.224005" G="0.313987" T="0.248"/>
      <pos A="0.331984" C="0.188012" G="0.323985" T="0.156019"/>
      <pos A="0.184013" C="0.387972" G="0.321986" T="0.106029"/>
      <pos A="0.719906" C="0.020046" G="0.00804839" T="0.252"/>
      <pos A="0.00604879" C="4.999e-05" G="0.993851" T="4.999e-05"/>
      <pos A="0.995851" C="4.999e-05" G="4.999e-05" T="0.00404919"/>
      <pos A="0.00204959" C="4.999e-05" G="0.0120476" T="0.985853"/>
      <pos A="0.945861" C="0.00404919" G="0.0140472" T="0.0360428"/>
      <pos A="0.857878" C="0.0160468" G="0.090032" T="0.0360428"/>
      <pos A="0.214007" C="0.154019" G="0.553939" T="0.0780344"/>
      <pos A="0.35198" C="0.188012" G="0.345981" T="0.114027"/>
    </motif>
    <motif db="0" id="GATA2_HUMAN.H11MO.0.A" length="19" nsites="500" evalue="1.0e+000"
        url="http://hocomoco.autosome.ru/motif/GATA2_HUMAN.H11MO.0.A">
      <pos A="0.132024" C="0.45196" G="0.226005" T="0.190012"/>
      <pos A="0.124025" C="0.104029" G="0.158018" T="0.613927"/>
      <pos A="0.080034" C="0.05004" G="0.65192" T="0.218006"/>
      <pos A="0.132024" C="0.222006" G="0.413967" T="0.232004"/>
      <pos A="0.271996" C="0.156019" G="0.289992" T="0.281994"/>
      <pos A="0.303989" C="0.158018" G="0.305989" T="0.232004"/>
      <pos A="0.248" C="0.19801" G="0.367976" T="0.186013"/>
      <pos A="0.269996" C="0.196011" G="0.275995" T="0.257998"/>
      <pos A="0.222006" C="0.224005" G="0.267996" T="0.285993"/>
      <pos A="0.325985" C="0.114027" G="0.343981" T="0.216007"/>
      <pos A="0.192012" C="0.337982" G="0.371976" T="0.0980304"/>
      <pos A="0.773895" C="0.00404919" G="0.00804839" T="0.214007"/>
      <pos A="4.999e-05" C="4.999e-05" G="0.995851" T="0.00404919"/>
      <pos A="0.985853" C="4.999e-05" G="0.00804839" T="0.00604879"/>
      <pos A="0.00604879" C="0.00204959" G="0.0160468" T="0.975855"/>
      <pos A="0.965857" C="0.00604879" G="4.999e-05" T="0.0280444"/>
      <pos A="0.843881" C="0.010048" G="0.114027" T="0.0320436"/>
      <pos A="0.140022" C="0.168016" G="0.627924" T="0.0640372"/>
      <pos A="0.343981" C="0.192012" G="0.389972" T="0.0740352"/>
    </motif>
    <motif db="0" id="GLIS1_HUMAN.H11MO.0.D" length="13" nsites="492" evalue="1.0e+000"
        url="http://hocomoco.autosome.ru/motif/GLIS1_HUMAN.H11MO.0.D">
      <pos A="0.185989" C="0.183957" G="0.118929" T="0.511126"/>
      <pos A="0.108261" C="0.630512" G="0.0940358" T="0.167192"/>
      <pos A="0.059998" C="0.041709" G="0.850488" T="0.0478053"/>
      <pos A="0.0442491" C="0.190561" G="0.042217" T="0.722973"/>
      <pos A="0.0310404" C="0.0269762" G="0.906879" T="0.0351047"/>
      <pos A="0.0310404" C="0.0310404" G="0.912975" T="0.0249441"/>
      <pos A="0.0127515" C="0.0127515" G="0.925168" T="0.0493294"/>
      <pos A="0.0371368" C="0.0188478" G="0.910943" T="0.0330725"/>
      <pos A="0.0142756" C="0.0183398" G="0.949045" T="0.0183398"/>
      <pos A="0.0178317" C="0.0178317" G="0.944473" T="0.0198638"/>
      <pos A="0.0203719" C="0.0142756" G="0.0427251" T="0.922628"/>
      <pos A="0.302327" C="0.560404" G="0.0869234" T="0.0503455"/>
      <pos A="0.209866" C="0.108261" G="0.313503" T="0.36837"/>
    </motif>
    <motif db="0" id="GLIS2_HUMAN.H11MO.0.D" length="14" nsites="1681" evalue="1.0e+000"
        url="http://hocomoco.autosome.ru/motif/GLIS2_HUMAN.H11MO.0.D">
      <pos A="0.0783862" C="0.745806" G="0.120026" T="0.0557819"/>
      <pos A="0.193043" C="0.118092" G="0.256692" T="0.432172"/>
      <pos A="0.204494" C="0.234831" G="0.0510231" T="0.509651"/>
      <pos A="0.0358545" C="0.628919" G="0.0346648" T="0.300562"/>
      <pos A="0.0404646" C="0.0107221" G="0.94404" T="0.00477366"/>
      <pos A="0.0247011" C="0.701044" G="0.00864018" T="0.265615"/>
      <pos A="0.0703557" C="0.00135328" G="0.894816" T="0.0334751"/>
      <pos A="0.00060972" C="1.48712e-05" G="0.973782" T="0.0255934"/>
      <pos A="0.00060972" C="1.48712e-05" G="0.997576" T="0.00179942"/>
      <pos A="0.00120457" C="0.00060972" G="0.995197" T="0.00298911"/>
      <pos A="0.00150199" C="0.000312296" G="0.997873" T="0.000312296"/>
      <pos A="0.00611207" C="0.00135328" G="0.987612" T="0.00492237"/>
      <pos A="0.00804533" C="0.124636" G="0.0532538" T="0.814065"/>
      <pos A="0.289557" C="0.520359" G="0.114672" T="0.0754119"/>
    </motif>
    <motif db="0" id="GLIS3_HUMAN.H11MO.0.D" length="10" nsites="38" evalue="1.0e+000"
        url="http://hocomoco.autosome.ru/motif/GLIS3_HUMAN.H11MO.0.D">
      <pos A="0.0544505" C="0.196933" G="0.734876" T="0.0137413"/>
      <pos A="0.0268264" C="0.381578" G="0.0937058" T="0.49789"/>
      <pos A="0.0937058" C="0.000656168" G="0.852642" T="0.0529966"/>
      <pos A="0.000656168" C="0.000656168" G="0.800301" T="0.198387"/>
      <pos A="0.0268264" C="0.0268264" G="0.945691" T="0.000656168"/>
      <pos A="0.0529966" C="0.000656168" G="0.7625" T="0.183848"/>
      <pos A="0.000656168" C="0.000656168" G="0.998031" T="0.000656168"/>
      <pos A="0.0413654" C="0.0268264" G="0.852642" T="0.0791668"/>
      <pos A="0.0268264" C="0.224557" G="0.000656168" T="0.747961"/>
      <pos A="0.422287" C="0.419379" G="0.105337" T="0.0529966"/>
    </motif>
    <motif db="0" id="HAND1_HUMAN.H11MO.0.D" length="17" nsites="500" evalue="1.0e+000"
        url="http://hocomoco.autosome.ru/motif/HAND1_HUMAN.H11MO.0.D">
      <pos A="0.242002" C="0.114027" G="0.439962" T="0.204009"/>
      <pos A="0.154019" C="0.132024" G="0.495951" T="0.218006"/>
      <pos A="0.136023" C="0.265997" G="0.45196" T="0.146021"/>
      <pos A="0.0380424" C="0.40197" G="0.0520396" T="0.507948"/>
      <pos A="0.0240452" C="0.94786" G="0.00604879" T="0.0220456"/>
      <pos A="0.0160468" C="4.999e-05" G="4.999e-05" T="0.983853"/>
      <pos A="0.00204959" C="0.00204959" G="0.987852" T="0.00804839"/>
      <pos A="0.00204959" C="0.224005" G="0.613927" T="0.160018"/>
      <pos A="0.182014" C="0.303989" G="0.126025" T="0.387972"/>
      <pos A="0.192012" C="0.252" G="0.0940312" T="0.461958"/>
      <pos A="0.335983" C="0.10203" G="0.0280444" T="0.533943"/>
      <pos A="0.178014" C="0.222006" G="0.291992" T="0.307988"/>
      <pos A="0.05004" C="0.236003" G="0.0740352" T="0.639922"/>
      <pos A="0.170016" C="0.311988" G="0.39797" T="0.120026"/>
      <pos A="0.0240452" C="0.0260448" G="0.0340432" T="0.915867"/>
      <pos A="0.020046" C="0.867876" G="0.05004" T="0.0620376"/>
      <pos A="0.611928" C="0.108028" G="0.0360428" T="0.244001"/>
    </motif>
    <motif db="0" id="HAND1_HUMAN.H11MO.1.D" length="7" nsites="500" evalue="1.0e+000"
        url="http://hocomoco.autosome.ru/motif/HAND1_HUMAN.H11MO.1.D">
      <pos A="0.15202" C="0.0520396" G="0.511948" T="0.283993"/>
      <pos A="0.0660368" C="0.337982" G="0.531944" T="0.0640372"/>
      <pos A="0.0180464" C="0.529944" G="0.0220456" T="0.429964"/>
      <pos A="0.00204959" C="0.993851" G="0.00204959" T="0.00204959"/>
      <pos A="0.00204959" C="0.00204959" G="0.00204959" T="0.993851"/>
      <pos A="4.999e-05" C="4.999e-05" G="0.99785" T="0.00204959"/>
      <pos A="0.0140472" C="0.140022" G="0.739902" T="0.106029"/>
    </motif>
    <motif db="0" id="HEN1_HUMAN.H11MO.0.C" length="20" nsites="55" evalue="1.0e+000"
        url="http://hocomoco.autosome.ru/motif/HEN1_HUMAN.H11MO.0.C">
      <pos A="0.119988" C="0.230301" G="0.293337" T="0.356374"/>
      <pos A="0.110767" C="0.0950081" G="0.63618" T="0.158044"/>
      <pos A="0.0319719" C="0.0319719" G="0.778012" T="0.158044"/>
      <pos A="0.0950081" C="0.000453721" G="0.856807" T="0.0477309"/>
      <pos A="0.126526" C="0.126526" G="0.462831" T="0.284117"/>
      <pos A="0.494349" C="0.457467" G="0.0477309" T="0.000453721"/>
      <pos A="0.126526" C="0.142285" G="0.441708" T="0.289481"/>
      <pos A="0.0477309" C="0.919843" G="0.0319719" T="0.000453721"/>
      <pos A="0.967121" C="0.0162128" G="0.0162128" T="0.000453721"/>
      <pos A="0.000453721" C="0.0792491" G="0.872566" T="0.0477309"/>
      <pos A="0.000453721" C="0.998639" G="0.000453721" T="0.000453721"/>
      <pos A="0.06349" C="0.000453721" G="0.000453721" T="0.935603"/>
      <pos A="0.000453721" C="0.000453721" G="0.98288" T="0.0162128"/>
      <pos A="0.0162128" C="0.888325" G="0.06349" T="0.0319719"/>
      <pos A="0.0477309" C="0.0162128" G="0.825289" T="0.110767"/>
      <pos A="0.000453721" C="0.221081" G="0.284117" T="0.494349"/>
      <pos A="0.0162128" C="0.888325" G="0.06349" T="0.0319719"/>
      <pos A="0.0950081" C="0.699217" G="0.0792491" T="0.126526"/>
      <pos A="0.110767" C="0.425949" G="0.0950081" T="0.368276"/>
      <pos A="0.127867" C="0.395771" G="0.0648309" T="0.41153"/>
    </motif>
    <motif db="0" id="HES1_HUMAN.H11MO.0.D" length="13" nsites="28" evalue="1.0e+000"
        url="http://hocomoco.autosome.ru/motif/HES1_HUMAN.H11MO.0.D">
      <pos A="0.314353" C="0.355872" G="0.218861" T="0.110913"/>
      <pos A="0.420225" C="0.474199" G="0.0341044" T="0.0714709"/>
      <pos A="0.0548636" C="0.191874" G="0.698399" T="0.0548636"/>
      <pos A="0.266607" C="0.424377" G="0.237544" T="0.0714709"/>
      <pos A="0.00088968" C="0.997331" G="0.00088968" T="0.00088968"/>
      <pos A="0.976572" C="0.00088968" G="0.00088968" T="0.0216489"/>
      <pos A="0.146204" C="0.727461" G="0.125445" T="0.00088968"/>
      <pos A="0.00088968" C="0.104686" G="0.719158" T="0.175267"/>
      <pos A="0.478351" C="0.312278" G="0.117141" T="0.0922301"/>
      <pos A="0.0797746" C="0.00088968" G="0.881079" T="0.0382562"/>
      <pos A="0.34134" C="0.486655" G="0.171115" T="0.00088968"/>
      <pos A="0.183571" C="0.569692" G="0.104686" T="0.142052"/>
      <pos A="0.370403" C="0.416074" G="0.15866" T="0.0548636"/>
    </motif>
    <motif db="0" id="HES5_HUMAN.H11MO.0.D" length="12" nsites="7261" evalue="1.0e+000"
        url="http://hocomoco.autosome.ru/motif/HES5_HUMAN.H11MO.0.D">
      <pos A="0.198483" C="0.220797" G="0.154886" T="0.425834"/>
      <pos A="0.0373106" C="0.0339717" G="0.895091" T="0.0336266"/>
      <pos A="0.0243297" C="0.00203962" G="0.973045" T="0.000585845"/>
      <pos A="0.000564275" C="0.995805" G="0.00349786" T="0.000132866"/>
      <pos A="0.999127" C="3.443e-06" G="0.000607416" T="0.000262288"/>
      <pos A="3.443e-06" C="0.999127" G="0.000779979" T="8.97248e-05"/>
      <pos A="8.97248e-05" C="3.443e-06" G="0.999903" T="3.443e-06"/>
      <pos A="3.443e-06" C="8.97248e-05" G="0.00466266" T="0.995244"/>
      <pos A="0.000154436" C="6.81544e-05" G="0.999623" T="0.000154436"/>
      <pos A="0.00783352" C="0.557366" G="0.0410374" T="0.393763"/>
      <pos A="0.0542288" C="0.820334" G="0.0658118" T="0.0596255"/>
      <pos A="0.313064" C="0.0888319" G="0.491257" T="0.106847"/>
    </motif>
    <motif db="0" id="HES7_HUMAN.H11MO.0.D" length="12" nsites="320" evalue="1.0e+000"
        url="http://hocomoco.autosome.ru/motif/HES7_HUMAN.H11MO.0.D">
      <pos A="0.15706" C="0.147688" G="0.0695876" T="0.625664"/>
      <pos A="0.00554514" C="0.00242112" G="0.980241" T="0.0117932"/>
      <pos A="0.101609" C="0.0110122" G="0.885739" T="0.00164011"/>
      <pos A="0.000859107" C="0.991175" G="0.00398313" T="0.00398313"/>
      <pos A="0.994299" C="0.00398313" G="0.000859107" T="0.000859107"/>
      <pos A="0.00320212" C="0.996642" G="7.81006e-05" T="7.81006e-05"/>
      <pos A="7.81006e-05" C="0.00320212" G="0.996642" T="7.81006e-05"/>
      <pos A="7.81006e-05" C="7.81006e-05" G="7.81006e-05" T="0.999766"/>
      <pos A="0.00320212" C="0.00632615" G="0.990394" T="7.81006e-05"/>
      <pos A="0.00398313" C="0.969306" G="0.00398313" T="0.0227273"/>
      <pos A="0.00476414" C="0.988832" G="0.00164011" T="0.00476414"/>
      <pos A="0.21095" C="0.0984848" G="0.57646" T="0.114105"/>
    </motif>
    <motif db="0" id="HESX1_HUMAN.H11MO.0.D" length="16" nsites="8" evalue="1.0e+000"
        url="http://hocomoco.autosome.ru/motif/HESX1_HUMAN.H11MO.0.D">
      <pos A="0.436949" C="0.19709" G="0.182981" T="0.182981"/>
      <pos A="0.00308642" C="0.257055" G="0.35582" T="0.384039"/>
      <pos A="0.00308642" C="0.511023" G="0.482804" T="0.00308642"/>
      <pos A="0.130071" C="0.511023" G="0.00308642" T="0.35582"/>
      <pos A="0.00308642" C="0.00308642" G="0.990741" T="0.00308642"/>
      <pos A="0.14418" C="0.00308642" G="0.722663" T="0.130071"/>
      <pos A="0.130071" C="0.863757" G="0.00308642" T="0.00308642"/>
      <pos A="0.482804" C="0.130071" G="0.00308642" T="0.384039"/>
      <pos A="0.398148" C="0.595679" G="0.00308642" T="0.00308642"/>
      <pos A="0.271164" C="0.130071" G="0.468695" T="0.130071"/>
      <pos A="0.00308642" C="0.115961" G="0.00308642" T="0.877866"/>
      <pos A="0.384039" C="0.00308642" G="0.468695" T="0.14418"/>
      <pos A="0.369929" C="0.115961" G="0.511023" T="0.00308642"/>
      <pos A="0.271164" C="0.468695" G="0.130071" T="0.130071"/>
      <pos A="0.369929" C="0.384039" G="0.115961" T="0.130071"/>
      <pos A="0.0348325" C="0.161817" G="0.147707" T="0.655644"/>
    </motif>
    <motif db="0" id="HEY1_HUMAN.H11MO.0.D" length="12" nsites="254" evalue="1.0e+000"
        url="http://hocomoco.autosome.ru/motif/HEY1_HUMAN.H11MO.0.D">
      <pos A="0.108323" C="0.128001" G="0.328709" T="0.434967"/>
      <pos A="0.0630657" C="0.039453" G="0.767513" T="0.129969"/>
      <pos A="0.36708" C="0.0443723" G="0.481208" T="0.10734"/>
      <pos A="0.0187918" C="0.935754" G="0.0266627" T="0.0187918"/>
      <pos A="0.96035" C="9.83865e-05" G="0.0276466" T="0.0119048"/>
      <pos A="9.83865e-05" C="0.956415" G="0.0315821" T="0.0119048"/>
      <pos A="9.83865e-05" C="9.83865e-05" G="0.995769" T="0.00403384"/>
      <pos A="0.00403384" C="9.83865e-05" G="0.0158402" T="0.980028"/>
      <pos A="0.0207595" C="0.0207595" G="0.925915" T="0.0325659"/>
      <pos A="0.0266627" C="0.341499" G="0.258855" T="0.372983"/>
      <pos A="0.0473239" C="0.732094" G="0.137839" T="0.082743"/>
      <pos A="0.202774" C="0.116194" G="0.419225" T="0.261806"/>
    </motif>
    <motif db="0" id="HEY2_HUMAN.H11MO.0.D" length="17" nsites="8" evalue="1.0e+000"
        url="http://hocomoco.autosome.ru/motif/HEY2_HUMAN.H11MO.0.D">
      <pos A="0.00308642" C="0.00308642" G="0.871025" T="0.122802"/>
      <pos A="0.00308642" C="0.242518" G="0.496914" T="0.257482"/>
      <pos A="0.00308642" C="0.257482" G="0.377198" T="0.362233"/>
      <pos A="0.00308642" C="0.257482" G="0.616629" T="0.122802"/>
      <pos A="0.137767" C="0.00308642" G="0.856061" T="0.00308642"/>
      <pos A="0.00308642" C="0.856061" G="0.00308642" T="0.137767"/>
      <pos A="0.496914" C="0.00308642" G="0.122802" T="0.377198"/>
      <pos A="0.00308642" C="0.871025" G="0.122802" T="0.00308642"/>
      <pos A="0.00308642" C="0.122802" G="0.871025" T="0.00308642"/>
      <pos A="0.00308642" C="0.122802" G="0.00308642" T="0.871025"/>
      <pos A="0.00308642" C="0.00308642" G="0.990741" T="0.00308642"/>
      <pos A="0.122802" C="0.242518" G="0.631594" T="0.00308642"/>
      <pos A="0.122802" C="0.736345" G="0.137767" T="0.00308642"/>
      <pos A="0.362233" C="0.257482" G="0.122802" T="0.257482"/>
      <pos A="0.00308642" C="0.257482" G="0.122802" T="0.616629"/>
      <pos A="0.00308642" C="0.257482" G="0.362233" T="0.377198"/>
      <pos A="0.365975" C="0.261223" G="0.246259" T="0.126543"/>
    </motif>
    <motif db="0" id="HIC1_HUMAN.H11MO.0.C" length="9" nsites="39" evalue="1.0e+000"
        url="http://hocomoco.autosome.ru/motif/HIC1_HUMAN.H11MO.0.C">
      <pos A="0.203544" C="0.105166" G="0.512341" T="0.178949"/>
      <pos A="0.0252339" C="0.0990173" G="0.752137" T="0.123612"/>
      <pos A="0.000639386" C="0.000639386" G="0.924298" T="0.0744228"/>
      <pos A="0.0252339" C="0.000639386" G="0.344962" T="0.629165"/>
      <pos A="0.000639386" C="0.000639386" G="0.000639386" T="0.998082"/>
      <pos A="0.0252339" C="0.000639386" G="0.973487" T="0.000639386"/>
      <pos A="0.0252339" C="0.973487" G="0.000639386" T="0.000639386"/>
      <pos A="0.000639386" C="0.998082" G="0.000639386" T="0.000639386"/>
      <pos A="0.191247" C="0.623016" G="0.0928687" T="0.0928687"/>
    </motif>
    <motif db="0" id="HIC2_HUMAN.H11MO.0.D" length="11" nsites="134" evalue="1.0e+000"
        url="http://hocomoco.autosome.ru/motif/HIC2_HUMAN.H11MO.0.D">
      <pos A="0.343214" C="0.343214" G="0.097129" T="0.216443"/>
      <pos A="0.205257" C="0.473714" G="0.0934004" T="0.227629"/>
      <pos A="0.503542" C="0.0113721" G="0.481171" T="0.00391499"/>
      <pos A="0.000186428" C="0.000186428" G="0.000186428" T="0.999441"/>
      <pos A="0.000186428" C="0.000186428" G="0.999441" T="0.000186428"/>
      <pos A="0.000186428" C="0.999441" G="0.000186428" T="0.000186428"/>
      <pos A="0.000186428" C="0.999441" G="0.000186428" T="0.000186428"/>
      <pos A="0.783184" C="0.216443" G="0.000186428" T="0.000186428"/>
      <pos A="0.050522" C="0.110179" G="0.83352" T="0.00577927"/>
      <pos A="0.194072" C="0.305928" G="0.335757" T="0.164243"/>
      <pos A="0.246271" C="0.283557" G="0.2239" T="0.246271"/>
    </motif>
    <motif db="0" id="HLTF_HUMAN.H11MO.0.D" length="12" nsites="10" evalue="1.0e+000"
        url="http://hocomoco.autosome.ru/motif/HLTF_HUMAN.H11MO.0.D">
      <pos A="0.15099" C="0.15099" G="0.338009" T="0.360011"/>
      <pos A="0.673542" C="0.00247525" G="0.321507" T="0.00247525"/>
      <pos A="0.299505" C="0.178493" G="0.321507" T="0.200495"/>
      <pos A="0.00247525" C="0.00247525" G="0.618537" T="0.376513"/>
      <pos A="0.101485" C="0.00247525" G="0.607536" T="0.288504"/>
      <pos A="0.288504" C="0.706546" G="0.00247525" T="0.00247525"/>
      <pos A="0.200495" C="0.090484" G="0.00247525" T="0.706546"/>
      <pos A="0.00247525" C="0.090484" G="0.904565" T="0.00247525"/>
      <pos A="0.00247525" C="0.585534" G="0.409516" T="0.00247525"/>
      <pos A="0.607536" C="0.387514" G="0.00247525" T="0.00247525"/>
      <pos A="0.893564" C="0.00247525" G="0.00247525" T="0.101485"/>
      <pos A="0.536029" C="0.360011" G="0.0519802" T="0.0519802"/>
    </motif>
    <motif db="0" id="HNF1B_HUMAN.H11MO.1.A" length="11" nsites="500" evalue="1.0e+000"
        url="http://hocomoco.autosome.ru/motif/HNF1B_HUMAN.H11MO.1.A">
      <pos A="0.389972" C="0.0120476" G="0.373975" T="0.224005"/>
      <pos A="0.0520396" C="0.00404919" G="0.929864" T="0.0140472"/>
      <pos A="4.999e-05" C="0.0420416" G="0.00804839" T="0.94986"/>
      <pos A="0.0720356" C="0.030044" G="0.0120476" T="0.885873"/>
      <pos A="0.985853" C="4.999e-05" G="0.0120476" T="0.00204959"/>
      <pos A="0.933863" C="0.0460408" G="0.00404919" T="0.0160468"/>
      <pos A="0.080034" C="0.030044" G="0.00804839" T="0.881874"/>
      <pos A="0.255999" C="0.257998" G="0.34798" T="0.138022"/>
      <pos A="0.813887" C="0.00204959" G="0.0340432" T="0.15002"/>
      <pos A="0.0380424" C="0.0240452" G="0.114027" T="0.823885"/>
      <pos A="0.0160468" C="0.0480404" G="0.00404919" T="0.931864"/>
    </motif>
    <motif db="0" id="ID4_HUMAN.H11MO.0.D" length="11" nsites="210" evalue="1.0e+000"
        url="http://hocomoco.autosome.ru/motif/ID4_HUMAN.H11MO.0.D">
      <pos A="0.223822" C="0.161947" G="0.371371" T="0.242861"/>
      <pos A="0.320205" C="0.210733" G="0.305926" T="0.163137"/>
      <pos A="0.0703237" C="0.812827" G="0.0465255" T="0.0703237"/>
      <pos A="0.898501" C="0.00844836" G="0.0465255" T="0.0465255"/>
      <pos A="0.0429557" C="0.0619943" G="0.871133" T="0.0239172"/>
      <pos A="0.0286768" C="0.0810328" G="0.890171" T="0.000118991"/>
      <pos A="0.026297" C="0.0167777" G="0.0691337" T="0.887792"/>
      <pos A="0.0322465" C="0.0179676" G="0.90802" T="0.0417658"/>
      <pos A="0.145288" C="0.368991" G="0.0834127" T="0.402308"/>
      <pos A="0.282128" C="0.267849" G="0.24881" T="0.201214"/>
      <pos A="0.373751" C="0.221442" G="0.259519" T="0.145288"/>
    </motif>
    <motif db="0" id="IKZF1_HUMAN.H11MO.0.C" length="8" nsites="60" evalue="1.0e+000"
        url="http://hocomoco.autosome.ru/motif/IKZF1_HUMAN.H11MO.0.C">
      <pos A="0.0427902" C="0.286018" G="0.237711" T="0.43348"/>
      <pos A="0.0580449" C="0.0885543" G="0.000415973" T="0.852985"/>
      <pos A="0.0563499" C="0.000415973" G="0.942818" T="0.000415973"/>
      <pos A="0.0190606" C="0.0309254" G="0.949598" T="0.000415973"/>
      <pos A="0.000415973" C="0.0173657" G="0.981802" T="0.000415973"/>
      <pos A="0.849595" C="0.000415973" G="0.149573" T="0.000415973"/>
      <pos A="0.320765" C="0.0309254" G="0.532636" T="0.115674"/>
      <pos A="0.415683" C="0.0394002" G="0.368224" T="0.176693"/>
    </motif>
    <motif db="0" id="INSM1_HUMAN.H11MO.0.C" length="12" nsites="24" evalue="1.0e+000"
        url="http://hocomoco.autosome.ru/motif/INSM1_HUMAN.H11MO.0.C">
      <pos A="0.0650995" C="0.00103734" G="0.228142" T="0.705721"/>
      <pos A="0.00103734" C="0.00103734" G="0.741213" T="0.256712"/>
      <pos A="0.00103734" C="0.157158" G="0.122239" T="0.719565"/>
      <pos A="0.349918" C="0.619438" G="0.00103734" T="0.0296073"/>
      <pos A="0.968318" C="0.00103734" G="0.00103734" T="0.0296073"/>
      <pos A="0.00103734" C="0.00103734" G="0.996888" T="0.00103734"/>
      <pos A="0.00103734" C="0.00103734" G="0.996888" T="0.00103734"/>
      <pos A="0.00103734" C="0.00103734" G="0.996888" T="0.00103734"/>
      <pos A="0.00103734" C="0.00103734" G="0.996888" T="0.00103734"/>
      <pos A="0.00103734" C="0.0581772" G="0.911178" T="0.0296073"/>
      <pos A="0.0581772" C="0.939748" G="0.00103734" T="0.00103734"/>
      <pos A="0.619438" C="0.00103734" G="0.378488" T="0.00103734"/>
    </motif>
    <motif db="0" id="IRX2_HUMAN.H11MO.0.D" length="19" nsites="19306" evalue="1.0e+000"
        url="http://hocomoco.autosome.ru/motif/IRX2_HUMAN.H11MO.0.D">
      <pos A="0.409626" C="0.178973" G="0.237918" T="0.173483"/>
      <pos A="0.174687" C="0.429166" G="0.204574" T="0.191573"/>
      <pos A="0.42229" C="0.128186" G="0.222353" T="0.22717"/>
      <pos A="0.151534" C="0.156403" G="0.305009" T="0.387055"/>
      <pos A="0.129986" C="0.0788106" G="0.640757" T="0.150446"/>
      <pos A="0.177652" C="0.100734" G="0.434514" T="0.2871"/>
      <pos A="0.139271" C="0.212615" G="0.361377" T="0.286737"/>
      <pos A="0.285908" C="0.049092" G="0.24763" T="0.417369"/>
      <pos A="0.0808307" C="0.039393" G="0.447658" T="0.432119"/>
      <pos A="0.138869" C="0.0292667" G="0.636691" T="0.195173"/>
      <pos A="0.224619" C="0.0283084" G="0.386485" T="0.360587"/>
      <pos A="0.0672857" C="0.729926" G="0.0462561" T="0.156532"/>
      <pos A="0.493084" C="0.00127032" G="0.45838" T="0.0472661"/>
      <pos A="0.00132212" C="0.00588027" G="0.333393" T="0.659404"/>
      <pos A="0.00119263" C="0.00103724" G="0.996992" T="0.000778251"/>
      <pos A="0.0509308" C="0.0562659" G="0.129714" T="0.763089"/>
      <pos A="0.336605" C="0.0830579" G="0.232026" T="0.348311"/>
      <pos A="0.241065" C="0.215788" G="0.397389" T="0.145758"/>
      <pos A="0.189799" C="0.137432" G="0.414184" T="0.258585"/>
    </motif>
    <motif db="0" id="ITF2_HUMAN.H11MO.0.C" length="10" nsites="497" evalue="1.0e+000"
        url="http://hocomoco.autosome.ru/motif/ITF2_HUMAN.H11MO.0.C">
      <pos A="0.307835" C="0.0422953" G="0.382267" T="0.267602"/>
      <pos A="0.126785" C="0.146902" G="0.684017" T="0.0422953"/>
      <pos A="0.0282136" C="0.895242" G="0.0523537" T="0.0241903"/>
      <pos A="0.937487" C="0.00809696" G="0.026202" T="0.0282136"/>
      <pos A="0.0302253" C="0.104657" G="0.824834" T="0.0402836"/>
      <pos A="0.0945987" C="0.589469" G="0.299789" T="0.0161436"/>
      <pos A="0.0905753" C="0.00608529" G="0.00809696" T="0.895242"/>
      <pos A="0.00407363" C="0.014132" G="0.951569" T="0.0302253"/>
      <pos A="0.0845403" C="0.106669" G="0.460722" T="0.348069"/>
      <pos A="0.092587" C="0.273637" G="0.529119" T="0.104657"/>
    </motif>
    <motif db="0" id="KAISO_HUMAN.H11MO.0.A" length="15" nsites="498" evalue="1.0e+000"
        url="http://hocomoco.autosome.ru/motif/KAISO_HUMAN.H11MO.0.A">
      <pos A="0.132554" C="0.415629" G="0.375477" T="0.0763401"/>
      <pos A="0.528057" C="0.126531" G="0.206836" T="0.138577"/>
      <pos A="0.50798" C="0.102439" G="0.371462" T="0.0181189"/>
      <pos A="0.419645" C="0.136569" G="0.323278" T="0.120508"/>
      <pos A="0.082363" C="0.259034" G="0.160661" T="0.497942"/>
      <pos A="0.289149" C="0.592301" G="0.0944088" T="0.0241417"/>
      <pos A="0.0944088" C="0.168691" G="0.130546" T="0.606354"/>
      <pos A="0.0141036" C="0.949659" G="0.0221341" T="0.0141036"/>
      <pos A="0.0462257" C="0.00808071" G="0.929582" T="0.0161112"/>
      <pos A="0.0201265" C="0.925567" G="0.0100883" T="0.044218"/>
      <pos A="0.0181189" C="0.00607308" G="0.961704" T="0.0141036"/>
      <pos A="0.807117" C="0.0261494" G="0.154638" T="0.012096"/>
      <pos A="0.0361875" C="0.0321723" G="0.865338" T="0.0663019"/>
      <pos A="0.787041" C="0.0502409" G="0.142592" T="0.0201265"/>
      <pos A="0.335324" C="0.204828" G="0.331309" T="0.128538"/>
    </motif>
    <motif db="0" id="KLF12_HUMAN.H11MO.0.C" length="11" nsites="452" evalue="1.0e+000"
        url="http://hocomoco.autosome.ru/motif/KLF12_HUMAN.H11MO.0.C">
      <pos A="0.37829" C="0.3429" G="0.194702" T="0.0841075"/>
      <pos A="0.247788" C="0.0310219" G="0.581785" T="0.139405"/>
      <pos A="0.0642004" C="5.52975e-05" G="0.931265" T="0.0044791"/>
      <pos A="5.52975e-05" C="0.0022672" G="0.99541" T="0.0022672"/>
      <pos A="5.52975e-05" C="5.52975e-05" G="0.999834" T="5.52975e-05"/>
      <pos A="0.0907432" C="0.87818" G="0.0022672" T="0.02881"/>
      <pos A="0.0221743" C="0.0022672" G="0.96002" T="0.0155386"/>
      <pos A="0.0044791" C="0.0089029" G="0.791916" T="0.194702"/>
      <pos A="0.0973789" C="5.52975e-05" G="0.862696" T="0.0398695"/>
      <pos A="0.0133267" C="0.006691" G="0.964444" T="0.0155386"/>
      <pos A="0.130557" C="0.800763" G="0.02881" T="0.0398695"/>
    </motif>
    <motif db="0" id="KLF13_HUMAN.H11MO.0.D" length="11" nsites="7671" evalue="1.0e+000"
        url="http://hocomoco.autosome.ru/motif/KLF13_HUMAN.H11MO.0.D">
      <pos A="0.352137" C="0.0834659" G="0.312377" T="0.252021"/>
      <pos A="0.385085" C="0.0168196" G="0.431363" T="0.166733"/>
      <pos A="0.0173736" C="0.000426927" G="0.981772" T="0.000426927"/>
      <pos A="0.00143721" C="3.25899e-06" G="0.543602" T="0.454958"/>
      <pos A="3.25899e-06" C="3.25899e-06" G="0.99999" T="3.25899e-06"/>
      <pos A="3.25899e-06" C="3.25899e-06" G="0.99999" T="3.25899e-06"/>
      <pos A="3.25899e-06" C="3.25899e-06" G="0.99999" T="3.25899e-06"/>
      <pos A="3.25899e-06" C="0.988388" G="3.25899e-06" T="0.0116052"/>
      <pos A="3.25899e-06" C="3.25899e-06" G="0.99999" T="3.25899e-06"/>
      <pos A="0.186808" C="0.186678" G="0.217703" T="0.40881"/>
      <pos A="0.203201" C="0.195119" G="0.397045" T="0.204635"/>
    </motif>
    <motif db="0" id="KLF14_HUMAN.H11MO.0.D" length="13" nsites="2224" evalue="1.0e+000"
        url="http://hocomoco.autosome.ru/motif/KLF14_HUMAN.H11MO.0.D">
      <pos A="0.34723" C="0.107133" G="0.318005" T="0.227631"/>
      <pos A="0.369487" C="0.0682411" G="0.397363" T="0.164909"/>
      <pos A="0.128153" C="0.0148487" G="0.837653" T="0.0193449"/>
      <pos A="0.016872" C="0.00608111" G="0.620262" T="0.356785"/>
      <pos A="0.00855402" C="1.12405e-05" G="0.991423" T="1.12405e-05"/>
      <pos A="1.12405e-05" C="1.12405e-05" G="0.999966" T="1.12405e-05"/>
      <pos A="1.12405e-05" C="1.12405e-05" G="0.999067" T="0.000910481"/>
      <pos A="0.00765478" C="0.956353" G="0.00765478" T="0.0283373"/>
      <pos A="0.0013601" C="0.000910481" G="0.996369" T="0.0013601"/>
      <pos A="0.0012477" C="0.00394542" G="0.092071" T="0.902736"/>
      <pos A="0.0816173" C="0.0195697" G="0.875646" T="0.0231667"/>
      <pos A="0.157041" C="0.0909469" G="0.579684" T="0.172328"/>
      <pos A="0.126354" C="0.444685" G="0.14389" T="0.28507"/>
    </motif>
    <motif db="0" id="KLF15_HUMAN.H11MO.0.A" length="19" nsites="479" evalue="1.0e+000"
        url="http://hocomoco.autosome.ru/motif/KLF15_HUMAN.H11MO.0.A">
      <pos A="0.311052" C="0.0355354" G="0.542736" T="0.110676"/>
      <pos A="0.258871" C="0.0125757" G="0.695105" T="0.0334481"/>
      <pos A="5.21812e-05" C="0.00213943" G="0.997756" T="5.21812e-05"/>
      <pos A="0.0167502" C="0.00631392" G="0.974796" T="0.00213943"/>
      <pos A="0.536475" C="0.354884" G="5.21812e-05" T="0.108589"/>
      <pos A="0.0689313" C="0.00631392" G="0.918441" T="0.00631392"/>
      <pos A="0.0125757" C="0.0146629" G="0.885045" T="0.0877166"/>
      <pos A="0.492642" C="0.0313609" G="0.423763" T="0.0522334"/>
      <pos A="0.116938" C="0.00631392" G="0.868347" T="0.00840117"/>
      <pos A="0.313139" C="0.344448" G="0.298528" T="0.0438844"/>
      <pos A="0.344448" C="0.16077" G="0.286005" T="0.208777"/>
      <pos A="0.233824" C="0.0438844" G="0.582394" T="0.139898"/>
      <pos A="0.150334" C="0.0209247" G="0.797381" T="0.0313609"/>
      <pos A="0.185817" C="0.0313609" G="0.770246" T="0.0125757"/>
      <pos A="0.256784" C="0.133636" G="0.576132" T="0.0334481"/>
      <pos A="0.177468" C="0.104415" G="0.665884" T="0.0522334"/>
      <pos A="0.277656" C="0.129461" G="0.446723" T="0.146159"/>
      <pos A="0.0877166" C="0.0939783" G="0.743112" T="0.0751931"/>
      <pos A="0.18373" C="0.0167502" G="0.730589" T="0.0689313"/>
    </motif>
    <motif db="0" id="KLF16_HUMAN.H11MO.0.D" length="19" nsites="650" evalue="1.0e+000"
        url="http://hocomoco.autosome.ru/motif/KLF16_HUMAN.H11MO.0.D">
      <pos A="0.193086" C="0.162321" G="0.449969" T="0.194624"/>
      <pos A="0.0977157" C="0.120789" G="0.529957" T="0.251538"/>
      <pos A="0.0611829" C="0.0334948" G="0.859522" T="0.0458006"/>
      <pos A="0.00811414" C="0.0219582" G="0.949508" T="0.0204199"/>
      <pos A="0.034264" C="0.00811414" G="0.920281" T="0.0373404"/>
      <pos A="0.127711" C="0.484579" G="0.0123443" T="0.375365"/>
      <pos A="0.0458006" C="0.0134979" G="0.891824" T="0.0488771"/>
      <pos A="0.0392632" C="0.0300338" G="0.565336" T="0.365367"/>
      <pos A="0.0665667" C="0.00503769" G="0.872597" T="0.0557991"/>
      <pos A="0.155399" C="0.0492617" G="0.524573" T="0.270766"/>
      <pos A="0.140017" C="0.26769" G="0.358445" T="0.233849"/>
      <pos A="0.18924" C="0.0877173" G="0.592255" T="0.130788"/>
      <pos A="0.0738733" C="0.0323412" G="0.809145" T="0.0846408"/>
      <pos A="0.0615675" C="0.0646439" G="0.78761" T="0.086179"/>
      <pos A="0.0769497" C="0.0692586" G="0.676857" T="0.176934"/>
      <pos A="0.0719505" C="0.108868" G="0.698008" T="0.121174"/>
      <pos A="0.058491" C="0.126173" G="0.710698" T="0.104638"/>
      <pos A="0.0415705" C="0.104638" G="0.713775" T="0.140017"/>
      <pos A="0.1031" C="0.14617" G="0.523035" T="0.227696"/>
    </motif>
    <motif db="0" id="KLF1_HUMAN.H11MO.0.A" length="14" nsites="489" evalue="1.0e+000"
        url="http://hocomoco.autosome.ru/motif/KLF1_HUMAN.H11MO.0.A">
      <pos A="0.33945" C="0.0327643" G="0.386475" T="0.241311"/>
      <pos A="0.00414026" C="0.00209569" G="0.989624" T="0.00414026"/>
      <pos A="0.00209569" C="0.00414026" G="0.987579" T="0.00618483"/>
      <pos A="5.11143e-05" C="5.11143e-05" G="0.997802" T="0.00209569"/>
      <pos A="0.0920568" C="0.527551" G="5.11143e-05" T="0.380341"/>
      <pos A="0.0143631" C="5.11143e-05" G="0.977356" T="0.0082294"/>
      <pos A="0.024586" C="0.010274" G="0.535729" T="0.429411"/>
      <pos A="0.038898" C="0.00414026" G="0.903752" T="0.05321"/>
      <pos A="0.024586" C="0.0225414" G="0.86286" T="0.0900123"/>
      <pos A="0.0613883" C="0.684983" G="0.167706" T="0.0859231"/>
      <pos A="0.167706" C="0.458035" G="0.0941014" T="0.280157"/>
      <pos A="0.143171" C="0.198375" G="0.472347" T="0.186107"/>
      <pos A="0.104324" C="0.202464" G="0.529595" T="0.163617"/>
      <pos A="0.112503" C="0.161572" G="0.623645" T="0.10228"/>
    </motif>
    <motif db="0" id="KLF3_HUMAN.H11MO.0.B" length="19" nsites="498" evalue="1.0e+000"
        url="http://hocomoco.autosome.ru/motif/KLF3_HUMAN.H11MO.0.B">
      <pos A="0.212859" C="0.188767" G="0.471843" T="0.126531"/>
      <pos A="0.226912" C="0.222897" G="0.461805" T="0.0883859"/>
      <pos A="0.259034" C="0.204828" G="0.42366" T="0.112477"/>
      <pos A="0.244981" C="0.18676" G="0.495935" T="0.0723248"/>
      <pos A="0.327294" C="0.246989" G="0.315248" T="0.11047"/>
      <pos A="0.345362" C="0.044218" G="0.359416" T="0.251004"/>
      <pos A="0.0341799" C="5.01907e-05" G="0.96572" T="5.01907e-05"/>
      <pos A="0.00607308" C="5.01907e-05" G="0.991819" T="0.00205782"/>
      <pos A="0.00406545" C="0.00808071" G="0.985796" T="0.00205782"/>
      <pos A="0.0863782" C="0.642491" G="5.01907e-05" T="0.27108"/>
      <pos A="0.00808071" C="0.00607308" G="0.981781" T="0.00406545"/>
      <pos A="0.00406545" C="0.0261494" G="0.724804" T="0.244981"/>
      <pos A="0.184752" C="0.0181189" G="0.754919" T="0.0422104"/>
      <pos A="0.0763401" C="0.0100883" G="0.843254" T="0.0703172"/>
      <pos A="0.0843706" C="0.6184" G="0.148615" T="0.148615"/>
      <pos A="0.182744" C="0.3815" G="0.162668" T="0.273088"/>
      <pos A="0.130546" C="0.204828" G="0.495935" T="0.168691"/>
      <pos A="0.0924011" C="0.242973" G="0.530064" T="0.134561"/>
      <pos A="0.160661" C="0.218882" G="0.481881" T="0.138577"/>
    </motif>
    <motif db="0" id="KLF4_HUMAN.H11MO.0.A" length="10" nsites="500" evalue="1.0e+000"
        url="http://hocomoco.autosome.ru/motif/KLF4_HUMAN.H11MO.0.A">
      <pos A="0.419966" C="0.020046" G="0.204009" T="0.355979"/>
      <pos A="0.00804839" C="4.999e-05" G="0.987852" T="0.00404919"/>
      <pos A="0.00204959" C="4.999e-05" G="0.991852" T="0.00604879"/>
      <pos A="0.0120476" C="0.00404919" G="0.977854" T="0.00604879"/>
      <pos A="0.0260448" C="0.443961" G="0.00404919" T="0.525945"/>
      <pos A="0.00404919" C="0.00404919" G="0.991852" T="4.999e-05"/>
      <pos A="0.00404919" C="0.00404919" G="0.437962" T="0.553939"/>
      <pos A="0.05004" C="0.0160468" G="0.885873" T="0.0480404"/>
      <pos A="0.0140472" C="0.0380424" G="0.881874" T="0.0660368"/>
      <pos A="0.0540392" C="0.627924" G="0.0680364" T="0.25"/>
    </motif>
    <motif db="0" id="KLF5_HUMAN.H11MO.0.A" length="14" nsites="500" evalue="1.0e+000"
        url="http://hocomoco.autosome.ru/motif/KLF5_HUMAN.H11MO.0.A">
      <pos A="0.421966" C="0.0340432" G="0.204009" T="0.339982"/>
      <pos A="0.0460408" C="0.00404919" G="0.943861" T="0.00604879"/>
      <pos A="0.00804839" C="0.00804839" G="0.967856" T="0.0160468"/>
      <pos A="0.0240452" C="0.0360428" G="0.929864" T="0.010048"/>
      <pos A="0.178014" C="0.184013" G="0.00804839" T="0.629924"/>
      <pos A="0.0460408" C="0.00204959" G="0.941862" T="0.010048"/>
      <pos A="0.040042" C="0.010048" G="0.543941" T="0.405969"/>
      <pos A="0.0160468" C="4.999e-05" G="0.963857" T="0.020046"/>
      <pos A="0.05004" C="0.030044" G="0.829884" T="0.090032"/>
      <pos A="0.106029" C="0.633923" G="0.110028" T="0.15002"/>
      <pos A="0.248" C="0.182014" G="0.192012" T="0.377974"/>
      <pos A="0.104029" C="0.136023" G="0.605929" T="0.154019"/>
      <pos A="0.154019" C="0.124025" G="0.50195" T="0.220006"/>
      <pos A="0.14802" C="0.210008" G="0.493951" T="0.14802"/>
    </motif>
    <motif db="0" id="KLF6_HUMAN.H11MO.0.A" length="19" nsites="496" evalue="1.0e+000"
        url="http://hocomoco.autosome.ru/motif/KLF6_HUMAN.H11MO.0.A">
      <pos A="0.155261" C="0.185497" G="0.510028" T="0.149214"/>
      <pos A="0.22178" C="0.247984" G="0.479792" T="0.0504435"/>
      <pos A="0.445525" C="0.189528" G="0.280236" T="0.0847107"/>
      <pos A="0.459635" C="0.0181919" G="0.368928" T="0.153245"/>
      <pos A="0.0484277" C="0.00609756" G="0.814402" T="0.131072"/>
      <pos A="0.0242391" C="5.03931e-05" G="0.955503" T="0.0202076"/>
      <pos A="0.0443963" C="0.0524592" G="0.891" T="0.0121447"/>
      <pos A="0.260079" C="0.457619" G="5.03931e-05" T="0.282252"/>
      <pos A="0.116962" C="0.00609756" G="0.854717" T="0.0222233"/>
      <pos A="0.0282705" C="0.0222233" G="0.689428" T="0.260079"/>
      <pos A="0.209686" C="0.0645535" G="0.68338" T="0.0423806"/>
      <pos A="0.0867265" C="0.0302862" G="0.836575" T="0.046412"/>
      <pos A="0.229843" C="0.453588" G="0.20767" T="0.108899"/>
      <pos A="0.294346" C="0.318535" G="0.13712" T="0.25"/>
      <pos A="0.0625378" C="0.157277" G="0.522123" T="0.258063"/>
      <pos A="0.147198" C="0.127041" G="0.608799" T="0.116962"/>
      <pos A="0.161308" C="0.171387" G="0.602751" T="0.0645535"/>
      <pos A="0.34877" C="0.110915" G="0.433431" T="0.106884"/>
      <pos A="0.258063" C="0.233874" G="0.455604" T="0.0524592"/>
    </motif>
    <motif db="0" id="KLF8_HUMAN.H11MO.0.C" length="9" nsites="5" evalue="1.0e+000"
        url="http://hocomoco.autosome.ru/motif/KLF8_HUMAN.H11MO.0.C">
      <pos A="0.00490196" C="0.77521" G="0.00490196" T="0.214986"/>
      <pos A="0.670168" C="0.320028" G="0.00490196" T="0.00490196"/>
      <pos A="0.00490196" C="0.00490196" G="0.880252" T="0.109944"/>
      <pos A="0.00490196" C="0.00490196" G="0.670168" T="0.320028"/>
      <pos A="0.00490196" C="0.00490196" G="0.985294" T="0.00490196"/>
      <pos A="0.00490196" C="0.00490196" G="0.635154" T="0.355042"/>
      <pos A="0.00490196" C="0.00490196" G="0.985294" T="0.00490196"/>
      <pos A="0.00490196" C="0.109944" G="0.00490196" T="0.880252"/>
      <pos A="0.00490196" C="0.109944" G="0.880252" T="0.00490196"/>
    </motif>
    <motif db="0" id="KLF9_HUMAN.H11MO.0.C" length="15" nsites="256" evalue="1.0e+000"
        url="http://hocomoco.autosome.ru/motif/KLF9_HUMAN.H11MO.0.C">
      <pos A="0.0625732" C="0.187524" G="0.636568" T="0.113335"/>
      <pos A="0.257809" C="0.187524" G="0.460855" T="0.093811"/>
      <pos A="0.499902" C="0.136763" G="0.265619" T="0.0977157"/>
      <pos A="0.160191" C="0.0118118" G="0.800566" T="0.0274307"/>
      <pos A="0.0430496" C="0.00400234" G="0.632663" T="0.320285"/>
      <pos A="0.0157165" C="9.76181e-05" G="0.984088" T="9.76181e-05"/>
      <pos A="9.76181e-05" C="0.00400234" G="0.980184" T="0.0157165"/>
      <pos A="9.76181e-05" C="0.00790707" G="0.991898" T="9.76181e-05"/>
      <pos A="0.00790707" C="0.757614" G="0.00400234" T="0.230476"/>
      <pos A="9.76181e-05" C="9.76181e-05" G="0.999707" T="9.76181e-05"/>
      <pos A="0.00400234" C="0.0157165" G="0.261714" T="0.718567"/>
      <pos A="0.00400234" C="0.00400234" G="0.976279" T="0.0157165"/>
      <pos A="0.050859" C="0.117239" G="0.67171" T="0.160191"/>
      <pos A="0.0157165" C="0.843518" G="0.0313354" T="0.10943"/>
      <pos A="0.128954" C="0.523331" G="0.203143" T="0.144572"/>
    </motif>
    <motif db="0" id="LYL1_HUMAN.H11MO.0.A" length="14" nsites="453" evalue="1.0e+000"
        url="http://hocomoco.autosome.ru/motif/LYL1_HUMAN.H11MO.0.A">
      <pos A="0.205308" C="0.441459" G="0.203101" T="0.150132"/>
      <pos A="0.145718" C="0.695266" G="0.0265394" T="0.132476"/>
      <pos A="0.64009" C="0.0508166" G="0.0464026" T="0.26269"/>
      <pos A="0.0574377" C="0.125855" G="0.490013" T="0.326694"/>
      <pos A="0.130269" C="0.730578" G="0.0441955" T="0.094957"/>
      <pos A="0.105992" C="5.51755e-05" G="0.00667623" T="0.887277"/>
      <pos A="0.00226219" C="0.176617" G="0.810031" T="0.0110903"/>
      <pos A="0.00667623" C="0.298003" G="0.181031" T="0.51429"/>
      <pos A="0.0618517" C="0.207515" G="0.220757" T="0.509876"/>
      <pos A="0.207515" C="0.220757" G="0.130269" T="0.441459"/>
      <pos A="0.0441955" C="0.512083" G="0.119234" T="0.324487"/>
      <pos A="0.094957" C="0.580501" G="0.110406" T="0.214136"/>
      <pos A="0.141304" C="0.187652" G="0.181031" T="0.490013"/>
      <pos A="0.119234" C="0.273725" G="0.379662" T="0.227378"/>
    </motif>
    <motif db="0" id="MAFA_HUMAN.H11MO.0.D" length="21" nsites="27" evalue="1.0e+000"
        url="http://hocomoco.autosome.ru/motif/MAFA_HUMAN.H11MO.0.D">
      <pos A="0.101003" C="0.35739" G="0.368635" T="0.172972"/>
      <pos A="0.104377" C="0.000922509" G="0.279799" T="0.614901"/>
      <pos A="0.0324086" C="0.0324086" G="0.774581" T="0.160602"/>
      <pos A="0.000922509" C="0.981489" G="0.0166656" T="0.000922509"/>
      <pos A="0.0931318" C="0.000922509" G="0.000922509" T="0.905023"/>
      <pos A="0.000922509" C="0.0998788" G="0.898276" T="0.000922509"/>
      <pos A="0.713858" C="0.104377" G="0.0166656" T="0.1651"/>
      <pos A="0.149357" C="0.592411" G="0.138112" T="0.12012"/>
      <pos A="0.000922509" C="0.381005" G="0.363013" T="0.25506"/>
      <pos A="0.324779" C="0.457471" G="0.0369066" T="0.180843"/>
      <pos A="0.167349" C="0.376507" G="0.117871" T="0.338274"/>
      <pos A="0.0369066" C="0.153855" G="0.668877" T="0.140361"/>
      <pos A="0.0818868" C="0.614901" G="0.0683927" T="0.234819"/>
      <pos A="0.66213" C="0.0841358" G="0.0818868" T="0.171847"/>
      <pos A="0.246064" C="0.144859" G="0.506949" T="0.102128"/>
      <pos A="0.0841358" C="0.538435" G="0.0683927" T="0.309036"/>
      <pos A="0.252811" C="0.396748" G="0.000922509" T="0.349519"/>
      <pos A="0.149357" C="0.133614" G="0.104377" T="0.612652"/>
      <pos A="0.0841358" C="0.342772" G="0.0818868" T="0.491206"/>
      <pos A="0.113373" C="0.648636" G="0.0886338" T="0.149357"/>
      <pos A="0.250562" C="0.318032" G="0.32253" T="0.108875"/>
    </motif>
    <motif db="0" id="MAF_HUMAN.H11MO.0.A" length="19" nsites="500" evalue="1.0e+000"
        url="http://hocomoco.autosome.ru/motif/MAF_HUMAN.H11MO.0.A">
      <pos A="0.305989" C="0.236003" G="0.333983" T="0.124025"/>
      <pos A="0.469956" C="0.142022" G="0.20201" T="0.186013"/>
      <pos A="0.587932" C="0.0840332" G="0.0780344" T="0.25"/>
      <pos A="0.391972" C="0.0880324" G="0.118026" T="0.40197"/>
      <pos A="0.154019" C="0.311988" G="0.269996" T="0.263997"/>
      <pos A="0.110028" C="0.040042" G="0.0260448" T="0.823885"/>
      <pos A="0.0180464" C="0.0140472" G="0.959858" T="0.00804839"/>
      <pos A="0.124025" C="0.855879" G="0.00604879" T="0.0140472"/>
      <pos A="0.0640372" C="0.00604879" G="0.0120476" T="0.917866"/>
[truncated: 498,449 more chars]
