# Supplementary material for: DeepEPI: CNN-transformer-based model for extracting TF interactions through predicting enhancer-promoter interactions
Source: Bioinform Adv. 2025 Sep 17;5(1):vbaf221. doi: 10.1093/bioadv/vbaf221 (PMC12478696; doi:10.1093/bioadv/vbaf221)
Supplement: vbaf221_Supplementary_Data [file vbaf221_supplementary_data.zip › Supplementary_file5/IMR90/result_promoter42-IMR90/tomtom.tsv]

Query_ID	Target_ID	Optimal_offset	p-value	E-value	q-value	Overlap	Query_consensus	Target_consensus	Orientation
M0	ESR2_HUMAN.H11MO.1.A	-7	0.000350212	0.269313	0.185977	7	TACTTCTAGGTCAGGCACTCTTTGGACTTCACGCAACGTG	AGGTCAC	+
M0	ERR3_HUMAN.H11MO.0.B	-4	0.000456152	0.350781	0.185977	9	TACTTCTAGGTCAGGCACTCTTTGGACTTCACGCAACGTG	TCAAGGTCA	+
M0	ERR2_HUMAN.H11MO.0.A	-4	0.000526239	0.404678	0.185977	9	TACTTCTAGGTCAGGCACTCTTTGGACTTCACGCAACGTG	TCAAGGTCA	+
M0	ZN335_HUMAN.H11MO.1.A	-10	0.000542456	0.417149	0.185977	7	TACTTCTAGGTCAGGCACTCTTTGGACTTCACGCAACGTG	TCAGGCA	-
M0	AHR_HUMAN.H11MO.0.B	-28	0.000606313	0.466255	0.185977	9	TACTTCTAGGTCAGGCACTCTTTGGACTTCACGCAACGTG	GCACGCAAC	-
M0	RARG_HUMAN.H11MO.1.B	-6	0.00152689	1.17418	0.377317	8	TACTTCTAGGTCAGGCACTCTTTGGACTTCACGCAACGTG	GAGGTCAG	+
M0	ESR1_HUMAN.H11MO.1.A	-5	0.00172216	1.32434	0.377317	10	TACTTCTAGGTCAGGCACTCTTTGGACTTCACGCAACGTG	CAAGGTCACC	+
M0	NR6A1_HUMAN.H11MO.0.B	0	0.00218751	1.6822	0.419365	13	TACTTCTAGGTCAGGCACTCTTTGGACTTCACGCAACGTG	AAGTTCAAGGTCA	+
M0	RARB_HUMAN.H11MO.0.D	-6	0.00251077	1.93078	0.427854	11	TACTTCTAGGTCAGGCACTCTTTGGACTTCACGCAACGTG	GAGGTCAGGGC	+
M0	NR1H4_HUMAN.H11MO.1.B	-7	0.00328228	2.52407	0.428251	8	TACTTCTAGGTCAGGCACTCTTTGGACTTCACGCAACGTG	AGGTCAGT	+
M0	ERR1_HUMAN.H11MO.0.A	-3	0.00328556	2.52659	0.428251	15	TACTTCTAGGTCAGGCACTCTTTGGACTTCACGCAACGTG	CTCAAGGTCACACAG	+
M0	RARA_HUMAN.H11MO.1.A	-6	0.0033508	2.57676	0.428251	10	TACTTCTAGGTCAGGCACTCTTTGGACTTCACGCAACGTG	AAGGTCAGGG	+
M1	PATZ1_HUMAN.H11MO.0.C	-6	1.1959e-05	0.00919646	0.0181559	22	GCCGCGGCCGCGCGGGGCGGCTGGGGAGCGTCCCCCGCGC	GGGGAGGGGGCGGGGGGGGAGG	+
M1	SP3_HUMAN.H11MO.0.B	-8	0.000177535	0.136524	0.0979329	20	GCCGCGGCCGCGCGGGGCGGCTGGGGAGCGTCCCCCGCGC	GGGGGGGGGCGGGGCCGGGG	+
M1	SP2_HUMAN.H11MO.0.A	-2	0.00019352	0.148817	0.0979329	22	GCCGCGGCCGCGCGGGGCGGCTGGGGAGCGTCCCCCGCGC	GGGGGGGGGGCGGGGCCGGGGG	+
M1	VEZF1_HUMAN.H11MO.0.C	-6	0.000262407	0.201791	0.0995955	22	GCCGCGGCCGCGCGGGGCGGCTGGGGAGCGTCCCCCGCGC	GGGGAGGGGGGAGGGGGAGGGG	+
M1	MAZ_HUMAN.H11MO.0.A	-2	0.000636817	0.489712	0.164997	22	GCCGCGGCCGCGCGGGGCGGCTGGGGAGCGTCCCCCGCGC	GGGGGAGGGGGGGGGGGGGGGG	+
M1	Z324A_HUMAN.H11MO.0.C	-4	0.000946463	0.72783	0.164997	23	GCCGCGGCCGCGCGGGGCGGCTGGGGAGCGTCCCCCGCGC	TGGCAGCAAAGGATGGTTTGATA	-
M1	KLF15_HUMAN.H11MO.0.A	-1	0.00112848	0.8678	0.164997	19	GCCGCGGCCGCGCGGGGCGGCTGGGGAGCGTCCCCCGCGC	GGGGAGGAGCAGGGGGGGG	+
M1	ZN770_HUMAN.H11MO.0.C	-1	0.00120674	0.927985	0.164997	22	GCCGCGGCCGCGCGGGGCGGCTGGGGAGCGTCCCCCGCGC	GGGAGGCTGAGGCGGGAGGATC	+
M1	ZFX_HUMAN.H11MO.1.A	-9	0.00137865	1.06018	0.164997	17	GCCGCGGCCGCGCGGGGCGGCTGGGGAGCGTCCCCCGCGC	GGGGGCGGAGGCCGGGG	+
M1	KLF6_HUMAN.H11MO.0.A	2	0.00140623	1.08139	0.164997	17	GCCGCGGCCGCGCGGGGCGGCTGGGGAGCGTCCCCCGCGC	GGAAGGGCGGGGCCGGGGG	+
M1	ZN563_HUMAN.H11MO.0.C	-3	0.0015292	1.17596	0.164997	21	GCCGCGGCCGCGCGGGGCGGCTGGGGAGCGTCCCCCGCGC	GCAGCTGCCAGTGAGGATCCC	-
M1	ZN341_HUMAN.H11MO.0.C	2	0.00170534	1.3114	0.164997	20	GCCGCGGCCGCGCGGGGCGGCTGGGGAGCGTCCCCCGCGC	GGGGGGGGGGGGAGGGAAGAGC	+
M1	SP4_HUMAN.H11MO.0.A	-7	0.00182314	1.40199	0.164997	20	GCCGCGGCCGCGCGGGGCGGCTGGGGAGCGTCCCCCGCGC	GGGAAGGGGGCGGGGCCGGG	+
M1	ZN467_HUMAN.H11MO.0.C	-6	0.00182603	1.40422	0.164997	22	GCCGCGGCCGCGCGGGGCGGCTGGGGAGCGTCCCCCGCGC	GGGGAGGGGAGGGGGGGGGGGG	+
M1	KLF3_HUMAN.H11MO.0.B	-3	0.00187788	1.44409	0.164997	19	GCCGCGGCCGCGCGGGGCGGCTGGGGAGCGTCCCCCGCGC	GGGGAGGGGCGGGGCCGGG	+
M1	SP1_HUMAN.H11MO.0.A	-1	0.00195477	1.50322	0.164997	22	GCCGCGGCCGCGCGGGGCGGCTGGGGAGCGTCCCCCGCGC	GGGGGGCGGGGCCGGGGGGGGG	+
M1	TFCP2_HUMAN.H11MO.0.D	-5	0.00227951	1.75294	0.182142	16	GCCGCGGCCGCGCGGGGCGGCTGGGGAGCGTCCCCCGCGC	GCCTGAACTGGCCAGA	+
M1	THAP1_HUMAN.H11MO.0.C	1	0.00256044	1.96898	0.194361	21	GCCGCGGCCGCGCGGGGCGGCTGGGGAGCGTCCCCCGCGC	GCCCGCAGCCAAGATGGCGGCG	-
M1	RARG_HUMAN.H11MO.0.B	-8	0.00545303	4.19338	0.345467	18	GCCGCGGCCGCGCGGGGCGGCTGGGGAGCGTCCCCCGCGC	AGGTCAGAGTGACCTGGG	+
M1	PROX1_HUMAN.H11MO.0.D	-9	0.00552325	4.24738	0.345467	17	GCCGCGGCCGCGCGGGGCGGCTGGGGAGCGTCCCCCGCGC	GGGTAAGGCGGGTTGGG	+
M1	PAX5_HUMAN.H11MO.0.A	4	0.00589802	4.53558	0.345467	17	GCCGCGGCCGCGCGGGGCGGCTGGGGAGCGTCCCCCGCGC	GTCACGCTCTGCTGCCCAGGC	-
M1	TAF1_HUMAN.H11MO.0.A	0	0.00591638	4.5497	0.345467	16	GCCGCGGCCGCGCGGGGCGGCTGGGGAGCGTCCCCCGCGC	AAGATGGCGGCGGCGG	+
M1	WT1_HUMAN.H11MO.0.C	1	0.00621319	4.77794	0.349361	19	GCCGCGGCCGCGCGGGGCGGCTGGGGAGCGTCCCCCGCGC	GGGCGGGGGAGGAGGGGGGG	+
M1	MAFA_HUMAN.H11MO.0.D	-4	0.00715579	5.5028	0.366121	21	GCCGCGGCCGCGCGGGGCGGCTGGGGAGCGTCCCCCGCGC	GTGCTGACCCCGCAGCCTTCG	+
M1	ZN335_HUMAN.H11MO.0.A	-5	0.00723472	5.5635	0.366121	22	GCCGCGGCCGCGCGGGGCGGCTGGGGAGCGTCCCCCGCGC	GGCTGTCCTCGGCGCTGCCTGA	+
M1	PURA_HUMAN.H11MO.0.D	-8	0.00835848	6.42767	0.389677	17	GCCGCGGCCGCGCGGGGCGGCTGGGGAGCGTCCCCCGCGC	GGAAGGGGGGGGCAGGG	+
M1	NR1H4_HUMAN.H11MO.0.B	0	0.00848505	6.52501	0.389677	19	GCCGCGGCCGCGCGGGGCGGCTGGGGAGCGTCCCCCGCGC	GGGGTCAATGACCCCGAGG	+
M1	TBX15_HUMAN.H11MO.0.D	-8	0.00966584	7.43303	0.419271	19	GCCGCGGCCGCGCGGGGCGGCTGGGGAGCGTCCCCCGCGC	GGGGGGGGGGGGGTGGGGG	+
M1	RXRA_HUMAN.H11MO.0.A	-6	0.011095	8.53206	0.467896	20	GCCGCGGCCGCGCGGGGCGGCTGGGGAGCGTCCCCCGCGC	GGGGGAGGCAGAGGTCAGAG	+
M1	MXI1_HUMAN.H11MO.0.A	-9	0.0124808	9.59775	0.489828	15	GCCGCGGCCGCGCGGGGCGGCTGGGGAGCGTCCCCCGCGC	GCACGTGGCGGCGGG	+
M1	ZBT17_HUMAN.H11MO.0.A	-9	0.0125008	9.61311	0.489828	19	GCCGCGGCCGCGCGGGGCGGCTGGGGAGCGTCCCCCGCGC	GAGGGTGGGGGAGGGGAAG	+
M1	ZN263_HUMAN.H11MO.0.A	-1	0.012583	9.67632	0.489828	20	GCCGCGGCCGCGCGGGGCGGCTGGGGAGCGTCCCCCGCGC	GGGAGGAGGGAGAGGAGGAG	+
M1	KLF16_HUMAN.H11MO.0.D	-2	0.0133215	10.2443	0.496081	19	GCCGCGGCCGCGCGGGGCGGCTGGGGAGCGTCCCCCGCGC	GGGGGCGGGGGGGGGGGGG	+
M1	RFX1_HUMAN.H11MO.0.B	0	0.0133972	10.3024	0.496081	22	GCCGCGGCCGCGCGGGGCGGCTGGGGAGCGTCCCCCGCGC	GCCCCGGTTGCCATGGCGACGG	+
M2	SP3_HUMAN.H11MO.0.B	-6	6.71308e-05	0.0516236	0.0464952	20	GCGGGCGGCGGGGGCCCCGGCGGGACCCGGCGGCGGCCGC	GGGGGGGGGCGGGGCCGGGG	+
M2	SP2_HUMAN.H11MO.0.A	-1	8.34708e-05	0.0641891	0.0464952	22	GCGGGCGGCGGGGGCCCCGGCGGGACCCGGCGGCGGCCGC	GGGGGGGGGGCGGGGCCGGGGG	+
M2	ZFX_HUMAN.H11MO.1.A	-3	9.17911e-05	0.0705874	0.0464952	17	GCGGGCGGCGGGGGCCCCGGCGGGACCCGGCGGCGGCCGC	GGGGGCGGAGGCCGGGG	+
M2	PATZ1_HUMAN.H11MO.0.C	-1	0.000180724	0.138977	0.0686569	22	GCGGGCGGCGGGGGCCCCGGCGGGACCCGGCGGCGGCCGC	GGGGAGGGGGCGGGGGGGGAGG	+
M2	THAP1_HUMAN.H11MO.0.C	0	0.000506723	0.38967	0.110002	22	GCGGGCGGCGGGGGCCCCGGCGGGACCCGGCGGCGGCCGC	CGCCGCCATCTTGGCTGCGGGC	+
M2	ZN563_HUMAN.H11MO.0.C	-6	0.000730717	0.561921	0.121946	21	GCGGGCGGCGGGGGCCCCGGCGGGACCCGGCGGCGGCCGC	GGGATCCTCACTGGCAGCTGC	+
M2	RXRA_HUMAN.H11MO.0.A	-6	0.000844056	0.649079	0.121946	20	GCGGGCGGCGGGGGCCCCGGCGGGACCCGGCGGCGGCCGC	GGGGGAGGCAGAGGTCAGAG	+
M2	IRX2_HUMAN.H11MO.0.D	-14	0.00104107	0.800579	0.131833	19	GCGGGCGGCGGGGGCCCCGGCGGGACCCGGCGGCGGCCGC	ACATGGGTGGGCATGTTGG	+
M2	KLF6_HUMAN.H11MO.0.A	-3	0.00130226	1.00144	0.141351	19	GCGGGCGGCGGGGGCCCCGGCGGGACCCGGCGGCGGCCGC	GGAAGGGCGGGGCCGGGGG	+
M2	USF2_HUMAN.H11MO.0.A	10	0.00174679	1.34328	0.176961	9	GCGGGCGGCGGGGGCCCCGGCGGGACCCGGCGGCGGCCGC	GGGTCACGTGGCCGCGGCG	+
M2	SP4_HUMAN.H11MO.0.A	-11	0.00199774	1.53626	0.189735	20	GCGGGCGGCGGGGGCCCCGGCGGGACCCGGCGGCGGCCGC	GGGAAGGGGGCGGGGCCGGG	+
M2	KLF3_HUMAN.H11MO.0.B	-12	0.00250246	1.92439	0.191952	19	GCGGGCGGCGGGGGCCCCGGCGGGACCCGGCGGCGGCCGC	GGGGAGGGGCGGGGCCGGG	+
M2	ZN341_HUMAN.H11MO.0.C	-5	0.00260559	2.0037	0.191952	22	GCGGGCGGCGGGGGCCCCGGCGGGACCCGGCGGCGGCCGC	GGGGGGGGGGGGAGGGAAGAGC	+
M2	PROX1_HUMAN.H11MO.0.D	-6	0.00265267	2.03991	0.191952	17	GCGGGCGGCGGGGGCCCCGGCGGGACCCGGCGGCGGCCGC	GGGTAAGGCGGGTTGGG	+
M2	GATA1_HUMAN.H11MO.0.A	-29	0.00331636	2.55028	0.21911	11	GCGGGCGGCGGGGGCCCCGGCGGGACCCGGCGGCGGCCGC	CTGGCGGGGACAGATAAGA	+
M2	ZN589_HUMAN.H11MO.0.D	-17	0.00349103	2.6846	0.22104	16	GCGGGCGGCGGGGGCCCCGGCGGGACCCGGCGGCGGCCGC	CGGCAGTAACCGTGGG	-
M2	VEZF1_HUMAN.H11MO.0.C	-3	0.00382838	2.94403	0.227881	22	GCGGGCGGCGGGGGCCCCGGCGGGACCCGGCGGCGGCCGC	GGGGAGGGGGGAGGGGGAGGGG	+
M2	MXI1_HUMAN.H11MO.0.A	6	0.003899	2.99833	0.227881	9	GCGGGCGGCGGGGGCCCCGGCGGGACCCGGCGGCGGCCGC	GCACGTGGCGGCGGG	+
M2	RFX1_HUMAN.H11MO.0.B	-2	0.00756174	5.81498	0.359088	22	GCGGGCGGCGGGGGCCCCGGCGGGACCCGGCGGCGGCCGC	CCGTCGCCATGGCAACCGGGGC	-
M2	MAZ_HUMAN.H11MO.0.A	-4	0.00852874	6.5586	0.377707	22	GCGGGCGGCGGGGGCCCCGGCGGGACCCGGCGGCGGCCGC	GGGGGAGGGGGGGGGGGGGGGG	+
M2	MAFA_HUMAN.H11MO.0.D	-5	0.00862978	6.6363	0.377707	21	GCGGGCGGCGGGGGCCCCGGCGGGACCCGGCGGCGGCCGC	CGAAGGCTGCGGGGTCAGCAC	-
M2	TAL1_HUMAN.H11MO.0.A	-26	0.00910006	6.99794	0.377707	14	GCGGGCGGCGGGGGCCCCGGCGGGACCCGGCGGCGGCCGC	CTGGGGGGGGCAGATAAGG	+
M2	RARG_HUMAN.H11MO.2.D	-8	0.00919661	7.07219	0.377707	20	GCGGGCGGCGGGGGCCCCGGCGGGACCCGGCGGCGGCCGC	GGGGGTCACCCAGAGGTCAC	+
M2	NR1D1_HUMAN.H11MO.0.B	-21	0.0110392	8.48916	0.42412	19	GCGGGCGGCGGGGGCCCCGGCGGGACCCGGCGGCGGCCGC	AGGGAAGTGGGTCAGAAGG	+
M2	LYL1_HUMAN.H11MO.0.A	-16	0.011164	8.58512	0.42412	14	GCGGGCGGCGGGGGCCCCGGCGGGACCCGGCGGCGGCCGC	CAGGAAACAGCTGG	-
M2	TLX1_HUMAN.H11MO.0.D	-16	0.011973	9.20724	0.44376	17	GCGGGCGGCGGGGGCCCCGGCGGGACCCGGCGGCGGCCGC	CTGGCAAGTTGCCAAGG	+
M4	ZFX_HUMAN.H11MO.1.A	-12	3.48156e-05	0.0267732	0.0527359	17	GGCCGGCCGCGGCGGGGCGCCGCGCGGGCGGCCCCGAGGC	GGGGGCGGAGGCCGGGG	+
M4	SP3_HUMAN.H11MO.0.B	-3	9.98044e-05	0.0767495	0.0755879	20	GGCCGGCCGCGGCGGGGCGCCGCGCGGGCGGCCCCGAGGC	GGGGGGGGGCGGGGCCGGGG	+
M4	SP2_HUMAN.H11MO.0.A	-2	0.000164428	0.126445	0.0793374	22	GGCCGGCCGCGGCGGGGCGCCGCGCGGGCGGCCCCGAGGC	GGGGGGGGGGCGGGGCCGGGGG	+
M4	ZN563_HUMAN.H11MO.0.C	-14	0.000236646	0.181981	0.0793374	21	GGCCGGCCGCGGCGGGGCGCCGCGCGGGCGGCCCCGAGGC	GGGATCCTCACTGGCAGCTGC	+
M4	THAP1_HUMAN.H11MO.0.C	-3	0.00030237	0.232523	0.0793374	22	GGCCGGCCGCGGCGGGGCGCCGCGCGGGCGGCCCCGAGGC	CGCCGCCATCTTGGCTGCGGGC	+
M4	KLF6_HUMAN.H11MO.0.A	-5	0.00038204	0.293789	0.0793374	19	GGCCGGCCGCGGCGGGGCGCCGCGCGGGCGGCCCCGAGGC	GGAAGGGCGGGGCCGGGGG	+
M4	ZN589_HUMAN.H11MO.0.D	0	0.000768824	0.591225	0.116455	16	GGCCGGCCGCGGCGGGGCGCCGCGCGGGCGGCCCCGAGGC	CGGCAGTAACCGTGGG	-
M4	KLF3_HUMAN.H11MO.0.B	-3	0.0012353	0.949942	0.170102	19	GGCCGGCCGCGGCGGGGCGCCGCGCGGGCGGCCCCGAGGC	GGGGAGGGGCGGGGCCGGG	+
M4	RXRA_HUMAN.H11MO.0.A	-4	0.00165452	1.27233	0.208845	20	GGCCGGCCGCGGCGGGGCGCCGCGCGGGCGGCCCCGAGGC	GGGGGAGGCAGAGGTCAGAG	+
M4	MXI1_HUMAN.H11MO.0.A	-2	0.0021286	1.63689	0.248018	15	GGCCGGCCGCGGCGGGGCGCCGCGCGGGCGGCCCCGAGGC	CCCGCCGCCACGTGC	-
M4	USF2_HUMAN.H11MO.0.A	-31	0.00240318	1.84805	0.260011	9	GGCCGGCCGCGGCGGGGCGCCGCGCGGGCGGCCCCGAGGC	CGCCGCGGCCACGTGACCC	-
M4	NR1D1_HUMAN.H11MO.0.B	-5	0.00277558	2.13442	0.280282	19	GGCCGGCCGCGGCGGGGCGCCGCGCGGGCGGCCCCGAGGC	AGGGAAGTGGGTCAGAAGG	+
M4	PATZ1_HUMAN.H11MO.0.C	-14	0.00305239	2.34729	0.28897	22	GGCCGGCCGCGGCGGGGCGCCGCGCGGGCGGCCCCGAGGC	GGGGAGGGGGCGGGGGGGGAGG	+
M4	IRX2_HUMAN.H11MO.0.D	-13	0.00487196	3.74654	0.362503	19	GGCCGGCCGCGGCGGGGCGCCGCGCGGGCGGCCCCGAGGC	ACATGGGTGGGCATGTTGG	+
M4	ZN341_HUMAN.H11MO.0.C	-16	0.00578792	4.45091	0.362503	22	GGCCGGCCGCGGCGGGGCGCCGCGCGGGCGGCCCCGAGGC	GCTCTTCCCTCCCCCCCCCCCC	-
M4	GATA1_HUMAN.H11MO.0.A	7	0.005983	4.60092	0.362503	12	GGCCGGCCGCGGCGGGGCGCCGCGCGGGCGGCCCCGAGGC	TCTTATCTGTCCCCGCCAG	-
M4	TAL1_HUMAN.H11MO.0.A	7	0.005983	4.60092	0.362503	12	GGCCGGCCGCGGCGGGGCGCCGCGCGGGCGGCCCCGAGGC	CCTTATCTGCCCCCCCCAG	-
M4	SRBP2_HUMAN.H11MO.0.B	-9	0.00815064	6.26785	0.423421	13	GGCCGGCCGCGGCGGGGCGCCGCGCGGGCGGCCCCGAGGC	GGGTGGGGTGAGG	+
M4	TLX1_HUMAN.H11MO.0.D	-11	0.00834692	6.41878	0.423421	17	GGCCGGCCGCGGCGGGGCGCCGCGCGGGCGGCCCCGAGGC	CTGGCAAGTTGCCAAGG	+
M4	RFX1_HUMAN.H11MO.0.B	-16	0.00838611	6.44892	0.423421	22	GGCCGGCCGCGGCGGGGCGCCGCGCGGGCGGCCCCGAGGC	CCGTCGCCATGGCAACCGGGGC	-
M4	SP4_HUMAN.H11MO.0.A	-2	0.00963567	7.40983	0.437214	20	GGCCGGCCGCGGCGGGGCGCCGCGCGGGCGGCCCCGAGGC	GGGAAGGGGGCGGGGCCGGG	+
M4	Z324A_HUMAN.H11MO.0.C	0	0.00980666	7.54132	0.437214	23	GGCCGGCCGCGGCGGGGCGCCGCGCGGGCGGCCCCGAGGC	TGGCAGCAAAGGATGGTTTGATA	-
M4	SPZ1_HUMAN.H11MO.0.D	0	0.0104735	8.05414	0.437214	16	GGCCGGCCGCGGCGGGGCGCCGCGCGGGCGGCCCCGAGGC	CGGCTGTTACCCTGGG	+
M4	ZN350_HUMAN.H11MO.1.D	-10	0.0106352	8.17848	0.437214	24	GGCCGGCCGCGGCGGGGCGCCGCGCGGGCGGCCCCGAGGC	ACGGGGCGCAGGGATTTGTTGCCC	+
M4	MAZ_HUMAN.H11MO.0.A	-7	0.0106798	8.21276	0.437214	22	GGCCGGCCGCGGCGGGGCGCCGCGCGGGCGGCCCCGAGGC	GGGGGAGGGGGGGGGGGGGGGG	+
M4	NR1H4_HUMAN.H11MO.0.B	-12	0.0116117	8.92938	0.448056	19	GGCCGGCCGCGGCGGGGCGCCGCGCGGGCGGCCCCGAGGC	GGGGTCAATGACCCCGAGG	+
M4	PROX1_HUMAN.H11MO.0.D	-17	0.011832	9.09884	0.448056	17	GGCCGGCCGCGGCGGGGCGCCGCGCGGGCGGCCCCGAGGC	CCCAACCCGCCTTACCC	-
M4	VEZF1_HUMAN.H11MO.0.C	-1	0.0135419	10.4137	0.484572	22	GGCCGGCCGCGGCGGGGCGCCGCGCGGGCGGCCCCGAGGC	GGGGAGGGGGGAGGGGGAGGGG	+
M4	RARG_HUMAN.H11MO.2.D	-13	0.0140434	10.7994	0.484572	20	GGCCGGCCGCGGCGGGGCGCCGCGCGGGCGGCCCCGAGGC	GGGGGTCACCCAGAGGTCAC	+
M4	TBX21_HUMAN.H11MO.0.A	-11	0.0144252	11.093	0.48556	13	GGCCGGCCGCGGCGGGGCGCCGCGCGGGCGGCCCCGAGGC	GTGGAGGTGTGAA	+
M4	GATA2_HUMAN.H11MO.0.A	7	0.0149986	11.5339	0.493886	12	GGCCGGCCGCGGCGGGGCGCCGCGCGGGCGGCCCCGAGGC	CCTTATCTCCACCCCCCAG	-
M5	SP2_HUMAN.H11MO.0.A	-3	6.86159e-06	0.00527656	0.0103963	22	GCGGCGCGGGCCGCGCCGCCTGGCCGGCGCGCGCCGGGGC	CCCCCGGCCCCGCCCCCCCCCC	-
M5	THAP1_HUMAN.H11MO.0.C	-10	3.80135e-05	0.0292324	0.0191987	22	GCGGCGCGGGCCGCGCCGCCTGGCCGGCGCGCGCCGGGGC	CGCCGCCATCTTGGCTGCGGGC	+
M5	SP3_HUMAN.H11MO.0.B	-2	8.7326e-05	0.0671537	0.0288986	20	GCGGCGCGGGCCGCGCCGCCTGGCCGGCGCGCGCCGGGGC	GGGGGGGGGCGGGGCCGGGG	+
M5	ZN563_HUMAN.H11MO.0.C	-11	0.000250958	0.192987	0.0495603	21	GCGGCGCGGGCCGCGCCGCCTGGCCGGCGCGCGCCGGGGC	GCAGCTGCCAGTGAGGATCCC	-
M5	ZFX_HUMAN.H11MO.1.A	-5	0.000261678	0.201231	0.0495603	17	GCGGCGCGGGCCGCGCCGCCTGGCCGGCGCGCGCCGGGGC	GGGGGCGGAGGCCGGGG	+
M5	RXRA_HUMAN.H11MO.0.A	-10	0.00120576	0.927226	0.18269	20	GCGGCGCGGGCCGCGCCGCCTGGCCGGCGCGCGCCGGGGC	CTCTGACCTCTGCCTCCCCC	-
M5	PATZ1_HUMAN.H11MO.0.C	-3	0.00141379	1.0872	0.194737	22	GCGGCGCGGGCCGCGCCGCCTGGCCGGCGCGCGCCGGGGC	CCTCCCCCCCCGCCCCCTCCCC	-
M5	IRX2_HUMAN.H11MO.0.D	-19	0.00224755	1.72837	0.244303	19	GCGGCGCGGGCCGCGCCGCCTGGCCGGCGCGCGCCGGGGC	CCAACATGCCCACCCATGT	-
M5	TLX1_HUMAN.H11MO.0.D	-10	0.00225736	1.73591	0.244303	17	GCGGCGCGGGCCGCGCCGCCTGGCCGGCGCGCGCCGGGGC	CCTTGGCAACTTGCCAG	-
M5	USF2_HUMAN.H11MO.0.A	-7	0.00261135	2.00813	0.247287	19	GCGGCGCGGGCCGCGCCGCCTGGCCGGCGCGCGCCGGGGC	GGGTCACGTGGCCGCGGCG	+
M5	RFX1_HUMAN.H11MO.0.B	-8	0.00283539	2.18042	0.252709	22	GCGGCGCGGGCCGCGCCGCCTGGCCGGCGCGCGCCGGGGC	GCCCCGGTTGCCATGGCGACGG	+
M5	KLF6_HUMAN.H11MO.0.A	-15	0.00302952	2.3297	0.25501	19	GCGGCGCGGGCCGCGCCGCCTGGCCGGCGCGCGCCGGGGC	CCCCCGGCCCCGCCCTTCC	-
M5	ZN589_HUMAN.H11MO.0.D	-2	0.00388993	2.99136	0.280659	16	GCGGCGCGGGCCGCGCCGCCTGGCCGGCGCGCGCCGGGGC	CCCACGGTTACTGCCG	+
M5	GATA1_HUMAN.H11MO.0.A	-29	0.00436352	3.35554	0.286144	11	GCGGCGCGGGCCGCGCCGCCTGGCCGGCGCGCGCCGGGGC	CTGGCGGGGACAGATAAGA	+
M5	SP4_HUMAN.H11MO.0.A	-5	0.00514709	3.95811	0.311945	20	GCGGCGCGGGCCGCGCCGCCTGGCCGGCGCGCGCCGGGGC	CCCGGCCCCGCCCCCTTCCC	-
M5	MAFA_HUMAN.H11MO.0.D	-3	0.00554692	4.26558	0.318839	21	GCGGCGCGGGCCGCGCCGCCTGGCCGGCGCGCGCCGGGGC	GTGCTGACCCCGCAGCCTTCG	+
M5	MXI1_HUMAN.H11MO.0.A	-3	0.0056817	4.36923	0.318839	15	GCGGCGCGGGCCGCGCCGCCTGGCCGGCGCGCGCCGGGGC	CCCGCCGCCACGTGC	-
M5	KLF3_HUMAN.H11MO.0.B	-5	0.00622768	4.78909	0.332488	19	GCGGCGCGGGCCGCGCCGCCTGGCCGGCGCGCGCCGGGGC	CCCGGCCCCGCCCCTCCCC	-
M5	PROX1_HUMAN.H11MO.0.D	-5	0.00667841	5.1357	0.332488	17	GCGGCGCGGGCCGCGCCGCCTGGCCGGCGCGCGCCGGGGC	GGGTAAGGCGGGTTGGG	+
M5	NR1D1_HUMAN.H11MO.0.B	-5	0.00716175	5.50738	0.332488	19	GCGGCGCGGGCCGCGCCGCCTGGCCGGCGCGCGCCGGGGC	AGGGAAGTGGGTCAGAAGG	+
M5	ZN554_HUMAN.H11MO.0.C	-9	0.00724158	5.56878	0.332488	20	GCGGCGCGGGCCGCGCCGCCTGGCCGGCGCGCGCCGGGGC	GCTGAGCCATGTGGGGTGCT	+
M5	RFX5_HUMAN.H11MO.0.A	0	0.00724158	5.56878	0.332488	20	GCGGCGCGGGCCGCGCCGCCTGGCCGGCGCGCGCCGGGGC	TCTGCCTAGCAACAGCTGAC	-
M5	ZN341_HUMAN.H11MO.0.C	-6	0.00811094	6.23731	0.360829	22	GCGGCGCGGGCCGCGCCGCCTGGCCGGCGCGCGCCGGGGC	GGGGGGGGGGGGAGGGAAGAGC	+
M5	VEZF1_HUMAN.H11MO.0.C	-2	0.0110914	8.52926	0.415693	22	GCGGCGCGGGCCGCGCCGCCTGGCCGGCGCGCGCCGGGGC	GGGGAGGGGGGAGGGGGAGGGG	+
M5	MAZ_HUMAN.H11MO.0.A	-5	0.0117974	9.07217	0.415693	22	GCGGCGCGGGCCGCGCCGCCTGGCCGGCGCGCGCCGGGGC	GGGGGAGGGGGGGGGGGGGGGG	+
M5	CLOCK_HUMAN.H11MO.0.C	-7	0.0123515	9.49829	0.425327	14	GCGGCGCGGGCCGCGCCGCCTGGCCGGCGCGCGCCGGGGC	CAGACACGTGAACA	+
M5	NR1H4_HUMAN.H11MO.0.B	-1	0.0131945	10.1465	0.444258	19	GCGGCGCGGGCCGCGCCGCCTGGCCGGCGCGCGCCGGGGC	CCTCGGGGTCATTGACCCC	-
M5	RARG_HUMAN.H11MO.0.B	-6	0.0140391	10.796	0.462419	18	GCGGCGCGGGCCGCGCCGCCTGGCCGGCGCGCGCCGGGGC	AGGTCAGAGTGACCTGGG	+
M8	SP2_HUMAN.H11MO.0.A	-3	0.000107229	0.0824593	0.0532331	22	CCGCCGCCGCGCGCGCGGCCCCGGGCGGCCGCGGCCGCCC	GGGGGGGGGGCGGGGCCGGGGG	+
M8	THAP1_HUMAN.H11MO.0.C	-4	0.000107229	0.0824593	0.0532331	22	CCGCCGCCGCGCGCGCGGCCCCGGGCGGCCGCGGCCGCCC	CGCCGCCATCTTGGCTGCGGGC	+
M8	SP3_HUMAN.H11MO.0.B	-20	0.000140012	0.10767	0.0532331	20	CCGCCGCCGCGCGCGCGGCCCCGGGCGGCCGCGGCCGCCC	GGGGGGGGGCGGGGCCGGGG	+
M8	ZFX_HUMAN.H11MO.1.A	-23	0.000396001	0.304524	0.120449	17	CCGCCGCCGCGCGCGCGGCCCCGGGCGGCCGCGGCCGCCC	GGGGGCGGAGGCCGGGG	+
M8	ZN563_HUMAN.H11MO.0.C	-14	0.000626176	0.48153	0.136042	21	CCGCCGCCGCGCGCGCGGCCCCGGGCGGCCGCGGCCGCCC	GGGATCCTCACTGGCAGCTGC	+
M8	NR1D1_HUMAN.H11MO.0.B	-7	0.000932373	0.716995	0.177246	19	CCGCCGCCGCGCGCGCGGCCCCGGGCGGCCGCGGCCGCCC	AGGGAAGTGGGTCAGAAGG	+
M8	PATZ1_HUMAN.H11MO.0.C	-5	0.0011698	0.899579	0.197672	22	CCGCCGCCGCGCGCGCGGCCCCGGGCGGCCGCGGCCGCCC	GGGGAGGGGGCGGGGGGGGAGG	+
M8	RXRA_HUMAN.H11MO.0.A	-4	0.00157562	1.21165	0.216231	20	CCGCCGCCGCGCGCGCGGCCCCGGGCGGCCGCGGCCGCCC	GGGGGAGGCAGAGGTCAGAG	+
M8	IRX2_HUMAN.H11MO.0.D	-8	0.00208756	1.60533	0.226771	19	CCGCCGCCGCGCGCGCGGCCCCGGGCGGCCGCGGCCGCCC	ACATGGGTGGGCATGTTGG	+
M8	KLF6_HUMAN.H11MO.0.A	-8	0.00277064	2.13062	0.280908	19	CCGCCGCCGCGCGCGCGGCCCCGGGCGGCCGCGGCCGCCC	GGAAGGGCGGGGCCGGGGG	+
M8	USF2_HUMAN.H11MO.0.A	-31	0.00449019	3.45295	0.384574	9	CCGCCGCCGCGCGCGCGGCCCCGGGCGGCCGCGGCCGCCC	CGCCGCGGCCACGTGACCC	-
M8	ZN589_HUMAN.H11MO.0.D	-3	0.00475881	3.65953	0.384574	16	CCGCCGCCGCGCGCGCGGCCCCGGGCGGCCGCGGCCGCCC	CGGCAGTAACCGTGGG	-
M8	KLF3_HUMAN.H11MO.0.B	-20	0.00480461	3.69474	0.384574	19	CCGCCGCCGCGCGCGCGGCCCCGGGCGGCCGCGGCCGCCC	GGGGAGGGGCGGGGCCGGG	+
M8	ZN341_HUMAN.H11MO.0.C	-13	0.00550334	4.23207	0.406121	22	CCGCCGCCGCGCGCGCGGCCCCGGGCGGCCGCGGCCGCCC	GGGGGGGGGGGGAGGGAAGAGC	+
M8	SP4_HUMAN.H11MO.0.A	-3	0.00568987	4.37551	0.406121	20	CCGCCGCCGCGCGCGCGGCCCCGGGCGGCCGCGGCCGCCC	GGGAAGGGGGCGGGGCCGGG	+
M8	RFX1_HUMAN.H11MO.0.B	-2	0.00621868	4.78216	0.411193	22	CCGCCGCCGCGCGCGCGGCCCCGGGCGGCCGCGGCCGCCC	GCCCCGGTTGCCATGGCGACGG	+
M8	PTF1A_HUMAN.H11MO.0.B	-20	0.00735125	5.65311	0.447195	18	CCGCCGCCGCGCGCGCGGCCCCGGGCGGCCGCGGCCGCCC	GGGAAAGGGGGCAGCTGG	-
M8	VEZF1_HUMAN.H11MO.0.C	-7	0.00840253	6.46154	0.47301	22	CCGCCGCCGCGCGCGCGGCCCCGGGCGGCCGCGGCCGCCC	GGGGAGGGGGGAGGGGGAGGGG	+
M8	GATA1_HUMAN.H11MO.0.A	-29	0.0087087	6.69699	0.47301	11	CCGCCGCCGCGCGCGCGGCCCCGGGCGGCCGCGGCCGCCC	CTGGCGGGGACAGATAAGA	+
M8	LYL1_HUMAN.H11MO.0.A	-24	0.009394	7.22398	0.492638	14	CCGCCGCCGCGCGCGCGGCCCCGGGCGGCCGCGGCCGCCC	CAGGAAACAGCTGG	-
M9	BCL6B_HUMAN.H11MO.0.D	-12	6.92947e-05	0.0532876	0.106484	11	GACACTGTTCCCCTAGAAGGCATTGTCGTAAAAACAAAAA	CTAGAAAGCAT	-
M10	THAP1_HUMAN.H11MO.0.C	-12	0.000240649	0.185059	0.254924	22	TTAAAAAGCTGATACCGCGTGCCAATTGACGGCGAGGCAG	GCCCGCAGCCAAGATGGCGGCG	-
M10	NR1H4_HUMAN.H11MO.0.B	-18	0.000337602	0.259616	0.254924	19	TTAAAAAGCTGATACCGCGTGCCAATTGACGGCGAGGCAG	GGGGTCAATGACCCCGAGG	+
M10	MXI1_HUMAN.H11MO.0.A	-7	0.00075808	0.582964	0.305881	15	TTAAAAAGCTGATACCGCGTGCCAATTGACGGCGAGGCAG	CCCGCCGCCACGTGC	-
M10	MAX_HUMAN.H11MO.0.A	-14	0.000942746	0.724972	0.305881	10	TTAAAAAGCTGATACCGCGTGCCAATTGACGGCGAGGCAG	CCACGTGCTC	-
M10	CTCF_HUMAN.H11MO.0.A	-16	0.00130689	1.005	0.305881	19	TTAAAAAGCTGATACCGCGTGCCAATTGACGGCGAGGCAG	TGGCGCCCCCTGGTGGCCA	-
M10	SP3_HUMAN.H11MO.0.B	-20	0.00181102	1.39268	0.305881	20	TTAAAAAGCTGATACCGCGTGCCAATTGACGGCGAGGCAG	GGGGGGGGGCGGGGCCGGGG	+
M10	CTCFL_HUMAN.H11MO.0.A	-16	0.00214286	1.64786	0.305881	17	TTAAAAAGCTGATACCGCGTGCCAATTGACGGCGAGGCAG	CGGCGCCCCCTGGCGGC	-
M10	ARNT_HUMAN.H11MO.0.B	-14	0.0021768	1.67396	0.305881	9	TTAAAAAGCTGATACCGCGTGCCAATTGACGGCGAGGCAG	GTACGTGCC	+
M10	BMAL1_HUMAN.H11MO.0.A	-13	0.00219205	1.68568	0.305881	11	TTAAAAAGCTGATACCGCGTGCCAATTGACGGCGAGGCAG	GCCACGTGACT	+
M10	MYC_HUMAN.H11MO.0.A	-13	0.00240547	1.8498	0.305881	11	TTAAAAAGCTGATACCGCGTGCCAATTGACGGCGAGGCAG	GCCACGTGCTC	+
M10	CLOCK_HUMAN.H11MO.0.C	-11	0.00265466	2.04143	0.305881	14	TTAAAAAGCTGATACCGCGTGCCAATTGACGGCGAGGCAG	CAGACACGTGAACA	+
M10	PURA_HUMAN.H11MO.0.D	-20	0.0028532	2.19411	0.305881	17	TTAAAAAGCTGATACCGCGTGCCAATTGACGGCGAGGCAG	GGAAGGGGGGGGCAGGG	+
M10	ZKSC1_HUMAN.H11MO.0.B	-4	0.00312081	2.3999	0.305881	19	TTAAAAAGCTGATACCGCGTGCCAATTGACGGCGAGGCAG	TGAGGACCTACTGTGTGCC	+
M10	AHR_HUMAN.H11MO.0.B	-13	0.00358131	2.75403	0.305881	9	TTAAAAAGCTGATACCGCGTGCCAATTGACGGCGAGGCAG	GTTGCGTGC	+
M10	HEY2_HUMAN.H11MO.0.D	-9	0.00377904	2.90608	0.305881	17	TTAAAAAGCTGATACCGCGTGCCAATTGACGGCGAGGCAG	TAATGCCACGTGCCCCC	-
M10	MYCN_HUMAN.H11MO.0.A	-12	0.00401911	3.09069	0.305881	12	TTAAAAAGCTGATACCGCGTGCCAATTGACGGCGAGGCAG	GCCCACGTGGCC	-
M10	KLF3_HUMAN.H11MO.0.B	-23	0.00404328	3.10928	0.305881	17	TTAAAAAGCTGATACCGCGTGCCAATTGACGGCGAGGCAG	GGGGAGGGGCGGGGCCGGG	+
M10	HES1_HUMAN.H11MO.0.D	-12	0.00405085	3.11511	0.305881	13	TTAAAAAGCTGATACCGCGTGCCAATTGACGGCGAGGCAG	GGGCTCGTGGCGG	-
M10	SP2_HUMAN.H11MO.0.A	-22	0.00549798	4.22794	0.352933	18	TTAAAAAGCTGATACCGCGTGCCAATTGACGGCGAGGCAG	GGGGGGGGGGCGGGGCCGGGGG	+
M10	BHE41_HUMAN.H11MO.0.D	-8	0.00565547	4.34906	0.352933	20	TTAAAAAGCTGATACCGCGTGCCAATTGACGGCGAGGCAG	ACCGGGTCACGTGCAGAAGG	+
M10	MYBA_HUMAN.H11MO.0.D	-17	0.00577072	4.43768	0.352933	15	TTAAAAAGCTGATACCGCGTGCCAATTGACGGCGAGGCAG	AGTGGCAGTTGGAGA	+
M10	MXI1_HUMAN.H11MO.1.A	-13	0.00586476	4.51	0.352933	11	TTAAAAAGCTGATACCGCGTGCCAATTGACGGCGAGGCAG	CCCACGTGCTC	+
M10	HIF1A_HUMAN.H11MO.0.C	-14	0.00607287	4.67004	0.352933	8	TTAAAAAGCTGATACCGCGTGCCAATTGACGGCGAGGCAG	GGACGTGC	+
M10	MTF1_HUMAN.H11MO.0.C	-10	0.00652705	5.0193	0.352933	17	TTAAAAAGCTGATACCGCGTGCCAATTGACGGCGAGGCAG	AGTGCCGTGTGCAAAAC	+
M10	PATZ1_HUMAN.H11MO.0.C	-19	0.00693153	5.33035	0.360966	21	TTAAAAAGCTGATACCGCGTGCCAATTGACGGCGAGGCAG	GGGGAGGGGGCGGGGGGGGAGG	+
M10	SP4_HUMAN.H11MO.0.A	-22	0.00765242	5.88471	0.385224	18	TTAAAAAGCTGATACCGCGTGCCAATTGACGGCGAGGCAG	GGGAAGGGGGCGGGGCCGGG	+
M10	KAISO_HUMAN.H11MO.0.A	-10	0.00886966	6.82077	0.404492	15	TTAAAAAGCTGATACCGCGTGCCAATTGACGGCGAGGCAG	CAAATCTCGCGAGAA	+
M10	TLX1_HUMAN.H11MO.0.D	-15	0.00908932	6.98969	0.404492	17	TTAAAAAGCTGATACCGCGTGCCAATTGACGGCGAGGCAG	CCTTGGCAACTTGCCAG	-
M10	NR0B1_HUMAN.H11MO.0.D	-16	0.00909697	6.99557	0.404492	10	TTAAAAAGCTGATACCGCGTGCCAATTGACGGCGAGGCAG	GCGTGGGAGA	+
M10	EPAS1_HUMAN.H11MO.0.B	-14	0.00910655	7.00293	0.404492	9	TTAAAAAGCTGATACCGCGTGCCAATTGACGGCGAGGCAG	GTACGTGCC	+
M10	USF2_HUMAN.H11MO.0.A	-6	0.010293	7.91531	0.4386	19	TTAAAAAGCTGATACCGCGTGCCAATTGACGGCGAGGCAG	CGCCGCGGCCACGTGACCC	-
M10	ARNT2_HUMAN.H11MO.0.D	-30	0.010745	8.26293	0.4386	10	TTAAAAAGCTGATACCGCGTGCCAATTGACGGCGAGGCAG	GGCGTGGGAGGC	+
M10	SPZ1_HUMAN.H11MO.0.D	-5	0.0107457	8.26344	0.4386	16	TTAAAAAGCTGATACCGCGTGCCAATTGACGGCGAGGCAG	CGGCTGTTACCCTGGG	+
M10	PLAG1_HUMAN.H11MO.0.D	-17	0.0117787	9.05785	0.468113	17	TTAAAAAGCTGATACCGCGTGCCAATTGACGGCGAGGCAG	GGGGGCATCAGGAGGGG	+
M10	KAISO_HUMAN.H11MO.1.A	-12	0.0134088	10.3114	0.492689	11	TTAAAAAGCTGATACCGCGTGCCAATTGACGGCGAGGCAG	TCTCGCGAGAA	+
M10	ZN563_HUMAN.H11MO.0.C	-18	0.0141743	10.9	0.492689	21	TTAAAAAGCTGATACCGCGTGCCAATTGACGGCGAGGCAG	GGGATCCTCACTGGCAGCTGC	+
M10	KLF16_HUMAN.H11MO.0.D	-18	0.0147168	11.3172	0.492689	19	TTAAAAAGCTGATACCGCGTGCCAATTGACGGCGAGGCAG	GGGGGCGGGGGGGGGGGGG	+
M10	SPIC_HUMAN.H11MO.0.D	-24	0.0149786	11.5185	0.492689	13	TTAAAAAGCTGATACCGCGTGCCAATTGACGGCGAGGCAG	GAGGAAGGGGAGG	+
M10	PROX1_HUMAN.H11MO.0.D	-21	0.0151866	11.6785	0.492689	17	TTAAAAAGCTGATACCGCGTGCCAATTGACGGCGAGGCAG	GGGTAAGGCGGGTTGGG	+
M10	IRX2_HUMAN.H11MO.0.D	-6	0.0156062	12.0011	0.492689	19	TTAAAAAGCTGATACCGCGTGCCAATTGACGGCGAGGCAG	ACATGGGTGGGCATGTTGG	+
M10	SP2_HUMAN.H11MO.1.B	-26	0.0158021	12.1518	0.492689	12	TTAAAAAGCTGATACCGCGTGCCAATTGACGGCGAGGCAG	AGGGGGCGGGGC	+
M10	TAF1_HUMAN.H11MO.0.A	-22	0.0159465	12.2629	0.492689	16	TTAAAAAGCTGATACCGCGTGCCAATTGACGGCGAGGCAG	AAGATGGCGGCGGCGG	+
M10	SP1_HUMAN.H11MO.1.A	-26	0.0159554	12.2697	0.492689	14	TTAAAAAGCTGATACCGCGTGCCAATTGACGGCGAGGCAG	GGGGGGCGGGGCCG	+
M10	ZFX_HUMAN.H11MO.1.A	-21	0.0161699	12.4346	0.492689	17	TTAAAAAGCTGATACCGCGTGCCAATTGACGGCGAGGCAG	GGGGGCGGAGGCCGGGG	+
M10	BHE40_HUMAN.H11MO.0.A	-13	0.016312	12.5439	0.492689	10	TTAAAAAGCTGATACCGCGTGCCAATTGACGGCGAGGCAG	GGCACGTGAC	+
M11	SP2_HUMAN.H11MO.0.A	-10	1.19103e-05	0.00915902	0.0181228	22	GCCCCGGCCGGGGGGGGCGGCGGGGCCCCCGGCGCCCCGG	GGGGGGGGGGCGGGGCCGGGGG	+
M11	SP3_HUMAN.H11MO.0.B	-5	4.54797e-05	0.0349739	0.0346011	20	GCCCCGGCCGGGGGGGGCGGCGGGGCCCCCGGCGCCCCGG	GGGGGGGGGCGGGGCCGGGG	+
M11	ZFX_HUMAN.H11MO.1.A	-15	0.000490575	0.377252	0.155039	17	GCCCCGGCCGGGGGGGGCGGCGGGGCCCCCGGCGCCCCGG	GGGGGCGGAGGCCGGGG	+
M11	ZN341_HUMAN.H11MO.0.C	-5	0.000509459	0.391774	0.155039	22	GCCCCGGCCGGGGGGGGCGGCGGGGCCCCCGGCGCCCCGG	GGGGGGGGGGGGAGGGAAGAGC	+
M11	PATZ1_HUMAN.H11MO.0.C	2	0.000671574	0.51644	0.1567	20	GCCCCGGCCGGGGGGGGCGGCGGGGCCCCCGGCGCCCCGG	GGGGAGGGGGCGGGGGGGGAGG	+
M11	THAP1_HUMAN.H11MO.0.C	-18	0.000823865	0.633552	0.1567	22	GCCCCGGCCGGGGGGGGCGGCGGGGCCCCCGGCGCCCCGG	GCCCGCAGCCAAGATGGCGGCG	-
M11	IRX2_HUMAN.H11MO.0.D	-6	0.00161737	1.24375	0.194499	19	GCCCCGGCCGGGGGGGGCGGCGGGGCCCCCGGCGCCCCGG	ACATGGGTGGGCATGTTGG	+
M11	GATA1_HUMAN.H11MO.0.A	8	0.00161737	1.24375	0.194499	11	GCCCCGGCCGGGGGGGGCGGCGGGGCCCCCGGCGCCCCGG	TCTTATCTGTCCCCGCCAG	-
M11	KLF6_HUMAN.H11MO.0.A	-5	0.00173628	1.3352	0.194499	19	GCCCCGGCCGGGGGGGGCGGCGGGGCCCCCGGCGCCCCGG	GGAAGGGCGGGGCCGGGGG	+
M11	RXRA_HUMAN.H11MO.0.A	-10	0.00175312	1.34815	0.194499	20	GCCCCGGCCGGGGGGGGCGGCGGGGCCCCCGGCGCCCCGG	GGGGGAGGCAGAGGTCAGAG	+
M11	TAL1_HUMAN.H11MO.0.A	8	0.00199905	1.53727	0.194499	11	GCCCCGGCCGGGGGGGGCGGCGGGGCCCCCGGCGCCCCGG	CCTTATCTGCCCCCCCCAG	-
M11	SP4_HUMAN.H11MO.0.A	-4	0.00200958	1.54537	0.194499	20	GCCCCGGCCGGGGGGGGCGGCGGGGCCCCCGGCGCCCCGG	GGGAAGGGGGCGGGGCCGGG	+
M11	MAZ_HUMAN.H11MO.0.A	-4	0.00220921	1.69888	0.194499	22	GCCCCGGCCGGGGGGGGCGGCGGGGCCCCCGGCGCCCCGG	GGGGGAGGGGGGGGGGGGGGGG	+
M11	VEZF1_HUMAN.H11MO.0.C	-4	0.00220921	1.69888	0.194499	22	GCCCCGGCCGGGGGGGGCGGCGGGGCCCCCGGCGCCCCGG	GGGGAGGGGGGAGGGGGAGGGG	+
M11	KLF3_HUMAN.H11MO.0.B	-11	0.00302785	2.32842	0.23036	19	GCCCCGGCCGGGGGGGGCGGCGGGGCCCCCGGCGCCCCGG	GGGGAGGGGCGGGGCCGGG	+
M11	NR1D1_HUMAN.H11MO.0.B	-4	0.00424278	3.2627	0.292861	19	GCCCCGGCCGGGGGGGGCGGCGGGGCCCCCGGCGCCCCGG	AGGGAAGTGGGTCAGAAGG	+
M11	ZN563_HUMAN.H11MO.0.C	-20	0.00430958	3.31406	0.292861	20	GCCCCGGCCGGGGGGGGCGGCGGGGCCCCCGGCGCCCCGG	GGGATCCTCACTGGCAGCTGC	+
M11	USF2_HUMAN.H11MO.0.A	-32	0.00484523	3.72598	0.292861	8	GCCCCGGCCGGGGGGGGCGGCGGGGCCCCCGGCGCCCCGG	CGCCGCGGCCACGTGACCC	-
M11	MAFA_HUMAN.H11MO.0.D	-10	0.00488362	3.75551	0.292861	21	GCCCCGGCCGGGGGGGGCGGCGGGGCCCCCGGCGCCCCGG	CGAAGGCTGCGGGGTCAGCAC	-
M11	TLX1_HUMAN.H11MO.0.D	-8	0.00518842	3.98989	0.292861	17	GCCCCGGCCGGGGGGGGCGGCGGGGCCCCCGGCGCCCCGG	CTGGCAAGTTGCCAAGG	+
M11	ZN589_HUMAN.H11MO.0.D	-6	0.00674907	5.19003	0.342314	16	GCCCCGGCCGGGGGGGGCGGCGGGGCCCCCGGCGCCCCGG	CCCACGGTTACTGCCG	+
M11	MXI1_HUMAN.H11MO.0.A	-6	0.00811657	6.24164	0.37534	15	GCCCCGGCCGGGGGGGGCGGCGGGGCCCCCGGCGCCCCGG	GCACGTGGCGGCGGG	+
M11	GATA2_HUMAN.H11MO.0.A	8	0.00923932	7.10504	0.406886	11	GCCCCGGCCGGGGGGGGCGGCGGGGCCCCCGGCGCCCCGG	CCTTATCTCCACCCCCCAG	-
M11	PAX5_HUMAN.H11MO.0.A	-6	0.00953187	7.33001	0.406886	21	GCCCCGGCCGGGGGGGGCGGCGGGGCCCCCGGCGCCCCGG	GCCTGGGCAGCAGAGCGTGAC	+
M11	PROX1_HUMAN.H11MO.0.D	-16	0.00962659	7.40284	0.406886	17	GCCCCGGCCGGGGGGGGCGGCGGGGCCCCCGGCGCCCCGG	CCCAACCCGCCTTACCC	-
M11	ZBT17_HUMAN.H11MO.0.A	-4	0.011147	8.57201	0.424032	19	GCCCCGGCCGGGGGGGGCGGCGGGGCCCCCGGCGCCCCGG	GAGGGTGGGGGAGGGGAAG	+
M11	PURA_HUMAN.H11MO.0.D	-5	0.0143041	10.9999	0.494665	17	GCCCCGGCCGGGGGGGGCGGCGGGGCCCCCGGCGCCCCGG	GGAAGGGGGGGGCAGGG	+
M12	SP3_HUMAN.H11MO.0.B	-5	2.51563e-05	0.0193452	0.0263513	20	CCAGCCGCGCGGGGCGCAGCCCGCTCCGGAGCGCCCCCAG	GGGGGGGGGCGGGGCCGGGG	+
M12	SP2_HUMAN.H11MO.0.A	-4	3.49811e-05	0.0269005	0.0263513	22	CCAGCCGCGCGGGGCGCAGCCCGCTCCGGAGCGCCCCCAG	GGGGGGGGGGCGGGGCCGGGGG	+
M12	PATZ1_HUMAN.H11MO.0.C	-10	0.000103065	0.0792567	0.051759	22	CCAGCCGCGCGGGGCGCAGCCCGCTCCGGAGCGCCCCCAG	GGGGAGGGGGCGGGGGGGGAGG	+
M12	THAP1_HUMAN.H11MO.0.C	-6	0.000268135	0.206196	0.0648019	22	CCAGCCGCGCGGGGCGCAGCCCGCTCCGGAGCGCCCCCAG	GCCCGCAGCCAAGATGGCGGCG	-
M12	CLOCK_HUMAN.H11MO.0.C	-1	0.000276593	0.2127	0.0648019	14	CCAGCCGCGCGGGGCGCAGCCCGCTCCGGAGCGCCCCCAG	CAGACACGTGAACA	+
M12	ZN350_HUMAN.H11MO.1.D	-8	0.000390933	0.300627	0.0648019	24	CCAGCCGCGCGGGGCGCAGCCCGCTCCGGAGCGCCCCCAG	ACGGGGCGCAGGGATTTGTTGCCC	+
M12	KLF3_HUMAN.H11MO.0.B	-5	0.000415565	0.319569	0.0648019	19	CCAGCCGCGCGGGGCGCAGCCCGCTCCGGAGCGCCCCCAG	GGGGAGGGGCGGGGCCGGG	+
M12	ZN563_HUMAN.H11MO.0.C	0	0.000485403	0.373275	0.0648019	21	CCAGCCGCGCGGGGCGCAGCCCGCTCCGGAGCGCCCCCAG	GCAGCTGCCAGTGAGGATCCC	-
M12	SP4_HUMAN.H11MO.0.A	-4	0.000524431	0.403287	0.0648019	20	CCAGCCGCGCGGGGCGCAGCCCGCTCCGGAGCGCCCCCAG	GGGAAGGGGGCGGGGCCGGG	+
M12	SP1_HUMAN.H11MO.0.A	-8	0.000582072	0.447613	0.0648019	22	CCAGCCGCGCGGGGCGCAGCCCGCTCCGGAGCGCCCCCAG	GGGGGGCGGGGCCGGGGGGGGG	+
M12	USF2_HUMAN.H11MO.0.A	-1	0.000602169	0.463068	0.0648019	19	CCAGCCGCGCGGGGCGCAGCCCGCTCCGGAGCGCCCCCAG	GGGTCACGTGGCCGCGGCG	+
M12	PAX5_HUMAN.H11MO.0.A	-3	0.000793222	0.609987	0.0796711	21	CCAGCCGCGCGGGGCGCAGCCCGCTCCGGAGCGCCCCCAG	GTCACGCTCTGCTGCCCAGGC	-
M12	ZN335_HUMAN.H11MO.0.A	1	0.000877151	0.674529	0.0825947	21	CCAGCCGCGCGGGGCGCAGCCCGCTCCGGAGCGCCCCCAG	TCAGGCAGCGCCGAGGACAGCC	-
M12	ZFX_HUMAN.H11MO.1.A	-2	0.00106972	0.822612	0.089829	17	CCAGCCGCGCGGGGCGCAGCCCGCTCCGGAGCGCCCCCAG	GGGGGCGGAGGCCGGGG	+
M12	BHE41_HUMAN.H11MO.0.D	0	0.00131313	1.0098	0.104124	20	CCAGCCGCGCGGGGCGCAGCCCGCTCCGGAGCGCCCCCAG	ACCGGGTCACGTGCAGAAGG	+
M12	KLF6_HUMAN.H11MO.0.A	-7	0.00188296	1.448	0.135089	19	CCAGCCGCGCGGGGCGCAGCCCGCTCCGGAGCGCCCCCAG	GGAAGGGCGGGGCCGGGGG	+
M12	MYCN_HUMAN.H11MO.0.A	-2	0.00245835	1.89047	0.168352	12	CCAGCCGCGCGGGGCGCAGCCCGCTCCGGAGCGCCCCCAG	GGCCACGTGGGC	+
M12	ZN554_HUMAN.H11MO.0.C	2	0.00314654	2.41969	0.190779	18	CCAGCCGCGCGGGGCGCAGCCCGCTCCGGAGCGCCCCCAG	GCTGAGCCATGTGGGGTGCT	+
M12	ZF64A_HUMAN.H11MO.0.D	-1	0.00339079	2.60752	0.196483	16	CCAGCCGCGCGGGGCGCAGCCCGCTCCGGAGCGCCCCCAG	CAGGTTCCCGGGCCCC	-
M12	MXI1_HUMAN.H11MO.0.A	-4	0.0035428	2.72441	0.197688	15	CCAGCCGCGCGGGGCGCAGCCCGCTCCGGAGCGCCCCCAG	GCACGTGGCGGCGGG	+
M12	KLF15_HUMAN.H11MO.0.A	-10	0.00451865	3.47484	0.241832	19	CCAGCCGCGCGGGGCGCAGCCCGCTCCGGAGCGCCCCCAG	GGGGAGGAGCAGGGGGGGG	+
M12	MAZ_HUMAN.H11MO.0.A	-9	0.00469298	3.6089	0.241832	22	CCAGCCGCGCGGGGCGCAGCCCGCTCCGGAGCGCCCCCAG	GGGGGAGGGGGGGGGGGGGGGG	+
M12	PAX2_HUMAN.H11MO.0.D	-2	0.00497596	3.82652	0.241832	18	CCAGCCGCGCGGGGCGCAGCCCGCTCCGGAGCGCCCCCAG	TGTCACGCATGACTGAAC	-
M12	ZN263_HUMAN.H11MO.0.A	-11	0.00561885	4.32089	0.264542	20	CCAGCCGCGCGGGGCGCAGCCCGCTCCGGAGCGCCCCCAG	GGGAGGAGGGAGAGGAGGAG	+
M12	SRBP2_HUMAN.H11MO.0.B	-6	0.00598698	4.60399	0.273333	13	CCAGCCGCGCGGGGCGCAGCCCGCTCCGGAGCGCCCCCAG	GGGTGGGGTGAGG	+
M12	ZN341_HUMAN.H11MO.0.C	-15	0.00761531	5.85618	0.317296	22	CCAGCCGCGCGGGGCGCAGCCCGCTCCGGAGCGCCCCCAG	GCTCTTCCCTCCCCCCCCCCCC	-
M12	PURA_HUMAN.H11MO.0.D	-24	0.00768632	5.91078	0.317296	16	CCAGCCGCGCGGGGCGCAGCCCGCTCCGGAGCGCCCCCAG	CCCTGCCCCCCCCTTCC	-
M12	NR1H4_HUMAN.H11MO.0.B	-1	0.00859448	6.60915	0.332011	19	CCAGCCGCGCGGGGCGCAGCCCGCTCCGGAGCGCCCCCAG	GGGGTCAATGACCCCGAGG	+
M12	ZN667_HUMAN.H11MO.0.C	-18	0.00859448	6.60915	0.332011	19	CCAGCCGCGCGGGGCGCAGCCCGCTCCGGAGCGCCCCCAG	GTGGCCTTAAAAGCTCAGC	+
M12	VEZF1_HUMAN.H11MO.0.C	-9	0.00909612	6.99492	0.336014	22	CCAGCCGCGCGGGGCGCAGCCCGCTCCGGAGCGCCCCCAG	GGGGAGGGGGGAGGGGGAGGGG	+
M12	EGR1_HUMAN.H11MO.0.A	-2	0.00936718	7.20336	0.336014	17	CCAGCCGCGCGGGGCGCAGCCCGCTCCGGAGCGCCCCCAG	GAGGGCGTGGGCGGGGG	+
M12	RFX1_HUMAN.H11MO.0.B	-1	0.0102281	7.86539	0.352722	22	CCAGCCGCGCGGGGCGCAGCCCGCTCCGGAGCGCCCCCAG	CCGTCGCCATGGCAACCGGGGC	-
M12	AP2D_HUMAN.H11MO.0.D	-8	0.0110476	8.4956	0.361833	14	CCAGCCGCGCGGGGCGCAGCCCGCTCCGGAGCGCCCCCAG	ACGCGCCTCGGGCG	-
M12	HES1_HUMAN.H11MO.0.D	-1	0.0115737	8.90017	0.363269	13	CCAGCCGCGCGGGGCGCAGCCCGCTCCGGAGCGCCCCCAG	CCGCCACGAGCCC	+
M12	SP1_HUMAN.H11MO.1.A	-8	0.0118468	9.11016	0.364252	14	CCAGCCGCGCGGGGCGCAGCCCGCTCCGGAGCGCCCCCAG	GGGGGGCGGGGCCG	+
M12	WT1_HUMAN.H11MO.0.C	-11	0.0125226	9.62985	0.369931	20	CCAGCCGCGCGGGGCGCAGCCCGCTCCGGAGCGCCCCCAG	GGGCGGGGGAGGAGGGGGGG	+
M12	SP4_HUMAN.H11MO.1.A	-6	0.0133669	10.2791	0.385118	16	CCAGCCGCGCGGGGCGCAGCCCGCTCCGGAGCGCCCCCAG	GGAGGGGGCGGGGCCG	+
M12	TLX1_HUMAN.H11MO.0.D	-12	0.0138035	10.6149	0.385118	17	CCAGCCGCGCGGGGCGCAGCCCGCTCCGGAGCGCCCCCAG	CTGGCAAGTTGCCAAGG	+
M12	KLF1_HUMAN.H11MO.0.A	1	0.0156117	12.0054	0.427646	13	CCAGCCGCGCGGGGCGCAGCCCGCTCCGGAGCGCCCCCAG	CCCGGCCCCGCCCC	-
M12	MXI1_HUMAN.H11MO.1.A	-2	0.0170507	13.112	0.450676	11	CCAGCCGCGCGGGGCGCAGCCCGCTCCGGAGCGCCCCCAG	GAGCACGTGGG	-
M12	KLF16_HUMAN.H11MO.0.D	-19	0.0190521	14.6511	0.481362	19	CCAGCCGCGCGGGGCGCAGCCCGCTCCGGAGCGCCCCCAG	CCCCCCCCCCCCCGCCCCC	-
M12	TBX15_HUMAN.H11MO.0.D	-3	0.0190521	14.6511	0.481362	19	CCAGCCGCGCGGGGCGCAGCCCGCTCCGGAGCGCCCCCAG	CCCCCACCCCCCCCCCCCC	-
M12	MAFA_HUMAN.H11MO.0.D	-5	0.0197178	15.163	0.486997	21	CCAGCCGCGCGGGGCGCAGCCCGCTCCGGAGCGCCCCCAG	CGAAGGCTGCGGGGTCAGCAC	-
M13	SP2_HUMAN.H11MO.0.A	-6	3.62572e-08	2.78818e-05	5.4276e-05	22	GCCGGCGGCCGGACGGGGCGGCCGGCGGGGGGAGCGGAAG	GGGGGGGGGGCGGGGCCGGGGG	+
M13	PATZ1_HUMAN.H11MO.0.C	-12	3.94106e-07	0.000303068	0.000294983	22	GCCGGCGGCCGGACGGGGCGGCCGGCGGGGGGAGCGGAAG	GGGGAGGGGGCGGGGGGGGAGG	+
M13	KLF6_HUMAN.H11MO.0.A	-9	6.35044e-07	0.000488349	0.00031688	19	GCCGGCGGCCGGACGGGGCGGCCGGCGGGGGGAGCGGAAG	GGAAGGGCGGGGCCGGGGG	+
M13	SP3_HUMAN.H11MO.0.B	-7	9.67207e-07	0.000743782	0.00036197	20	GCCGGCGGCCGGACGGGGCGGCCGGCGGGGGGAGCGGAAG	GGGGGGGGGCGGGGCCGGGG	+
M13	MAZ_HUMAN.H11MO.0.A	-11	3.81195e-06	0.00293139	0.00114127	22	GCCGGCGGCCGGACGGGGCGGCCGGCGGGGGGAGCGGAAG	GGGGGAGGGGGGGGGGGGGGGG	+
M13	KLF3_HUMAN.H11MO.0.B	-7	1.09994e-05	0.00845857	0.00274431	19	GCCGGCGGCCGGACGGGGCGGCCGGCGGGGGGAGCGGAAG	GGGGAGGGGCGGGGCCGGG	+
M13	SP4_HUMAN.H11MO.0.A	-6	5.008e-05	0.0385115	0.0103485	20	GCCGGCGGCCGGACGGGGCGGCCGGCGGGGGGAGCGGAAG	GGGAAGGGGGCGGGGCCGGG	+
M13	VEZF1_HUMAN.H11MO.0.C	-14	5.53035e-05	0.0425284	0.0103485	22	GCCGGCGGCCGGACGGGGCGGCCGGCGGGGGGAGCGGAAG	GGGGAGGGGGGAGGGGGAGGGG	+
M13	ZFX_HUMAN.H11MO.1.A	-10	6.2272e-05	0.0478872	0.0103577	17	GCCGGCGGCCGGACGGGGCGGCCGGCGGGGGGAGCGGAAG	GGGGGCGGAGGCCGGGG	+
M13	THAP1_HUMAN.H11MO.0.C	1	7.15773e-05	0.0550429	0.0107149	21	GCCGGCGGCCGGACGGGGCGGCCGGCGGGGGGAGCGGAAG	GCCCGCAGCCAAGATGGCGGCG	-
M13	ZN341_HUMAN.H11MO.0.C	0	0.000194367	0.149468	0.0264511	22	GCCGGCGGCCGGACGGGGCGGCCGGCGGGGGGAGCGGAAG	GGGGGGGGGGGGAGGGAAGAGC	+
M13	RXRA_HUMAN.H11MO.0.A	-2	0.000245155	0.188524	0.0276295	20	GCCGGCGGCCGGACGGGGCGGCCGGCGGGGGGAGCGGAAG	GGGGGAGGCAGAGGTCAGAG	+
M13	WT1_HUMAN.H11MO.0.C	-13	0.000245155	0.188524	0.0276295	20	GCCGGCGGCCGGACGGGGCGGCCGGCGGGGGGAGCGGAAG	GGGCGGGGGAGGAGGGGGGG	+
M13	ZN563_HUMAN.H11MO.0.C	-14	0.000258397	0.198707	0.0276295	21	GCCGGCGGCCGGACGGGGCGGCCGGCGGGGGGAGCGGAAG	GCAGCTGCCAGTGAGGATCCC	-
M13	EGR1_HUMAN.H11MO.0.A	-11	0.000541975	0.416779	0.0466084	17	GCCGGCGGCCGGACGGGGCGGCCGGCGGGGGGAGCGGAAG	GAGGGCGTGGGCGGGGG	+
M13	KLF16_HUMAN.H11MO.0.D	-11	0.000580974	0.446769	0.0466084	19	GCCGGCGGCCGGACGGGGCGGCCGGCGGGGGGAGCGGAAG	GGGGGCGGGGGGGGGGGGG	+
M13	ZBT17_HUMAN.H11MO.0.A	-11	0.000580974	0.446769	0.0466084	19	GCCGGCGGCCGGACGGGGCGGCCGGCGGGGGGAGCGGAAG	GAGGGTGGGGGAGGGGAAG	+
M13	SP1_HUMAN.H11MO.0.A	-10	0.000585014	0.449876	0.0466084	22	GCCGGCGGCCGGACGGGGCGGCCGGCGGGGGGAGCGGAAG	GGGGGGCGGGGCCGGGGGGGGG	+
M13	RARG_HUMAN.H11MO.0.B	-13	0.000591568	0.454916	0.0466084	18	GCCGGCGGCCGGACGGGGCGGCCGGCGGGGGGAGCGGAAG	AGGTCAGAGTGACCTGGG	+
M13	ZN467_HUMAN.H11MO.0.C	-12	0.000681074	0.523746	0.0509774	22	GCCGGCGGCCGGACGGGGCGGCCGGCGGGGGGAGCGGAAG	GGGGAGGGGAGGGGGGGGGGGG	+
M13	IRX2_HUMAN.H11MO.0.D	-10	0.000874297	0.672334	0.0623236	19	GCCGGCGGCCGGACGGGGCGGCCGGCGGGGGGAGCGGAAG	ACATGGGTGGGCATGTTGG	+
M13	ZN263_HUMAN.H11MO.0.A	-10	0.00105463	0.811013	0.06658	20	GCCGGCGGCCGGACGGGGCGGCCGGCGGGGGGAGCGGAAG	GGGAGGAGGGAGAGGAGGAG	+
M13	PROX1_HUMAN.H11MO.0.D	-14	0.00108129	0.831511	0.06658	17	GCCGGCGGCCGGACGGGGCGGCCGGCGGGGGGAGCGGAAG	GGGTAAGGCGGGTTGGG	+
M13	PURA_HUMAN.H11MO.0.D	-14	0.00108129	0.831511	0.06658	17	GCCGGCGGCCGGACGGGGCGGCCGGCGGGGGGAGCGGAAG	GGAAGGGGGGGGCAGGG	+
M13	KLF15_HUMAN.H11MO.0.A	-12	0.00111191	0.855062	0.06658	19	GCCGGCGGCCGGACGGGGCGGCCGGCGGGGGGAGCGGAAG	GGGGAGGAGCAGGGGGGGG	+
M13	TAF1_HUMAN.H11MO.0.A	-9	0.00127146	0.977755	0.0732055	16	GCCGGCGGCCGGACGGGGCGGCCGGCGGGGGGAGCGGAAG	AAGATGGCGGCGGCGG	+
M13	ZN335_HUMAN.H11MO.0.A	0	0.00142843	1.09846	0.079197	22	GCCGGCGGCCGGACGGGGCGGCCGGCGGGGGGAGCGGAAG	TCAGGCAGCGCCGAGGACAGCC	-
M13	SRBP2_HUMAN.H11MO.0.B	-10	0.00201398	1.54875	0.107674	13	GCCGGCGGCCGGACGGGGCGGCCGGCGGGGGGAGCGGAAG	GGGTGGGGTGAGG	+
M13	ZN350_HUMAN.H11MO.1.D	-12	0.00288383	2.21766	0.145349	24	GCCGGCGGCCGGACGGGGCGGCCGGCGGGGGGAGCGGAAG	ACGGGGCGCAGGGATTTGTTGCCC	+
M13	SPIC_HUMAN.H11MO.0.D	-8	0.00291286	2.23999	0.145349	13	GCCGGCGGCCGGACGGGGCGGCCGGCGGGGGGAGCGGAAG	GAGGAAGGGGAGG	+
M13	VEZF1_HUMAN.H11MO.1.C	-10	0.00319568	2.45748	0.151869	12	GCCGGCGGCCGGACGGGGCGGCCGGCGGGGGGAGCGGAAG	AGAGGGAGGGGG	+
M13	RARA_HUMAN.H11MO.0.A	-27	0.00324644	2.49651	0.151869	13	GCCGGCGGCCGGACGGGGCGGCCGGCGGGGGGAGCGGAAG	GGGGGATCAAGAGGTCAAGG	+
M13	RFX1_HUMAN.H11MO.0.B	-14	0.00356844	2.74413	0.157137	22	GCCGGCGGCCGGACGGGGCGGCCGGCGGGGGGAGCGGAAG	GCCCCGGTTGCCATGGCGACGG	+
M13	RARG_HUMAN.H11MO.2.D	-25	0.00374888	2.88289	0.157137	15	GCCGGCGGCCGGACGGGGCGGCCGGCGGGGGGAGCGGAAG	GGGGGTCACCCAGAGGTCAC	+
M13	NR1D1_HUMAN.H11MO.0.B	-5	0.00377892	2.90599	0.157137	19	GCCGGCGGCCGGACGGGGCGGCCGGCGGGGGGAGCGGAAG	AGGGAAGTGGGTCAGAAGG	+
M13	TBX15_HUMAN.H11MO.0.D	-13	0.00377892	2.90599	0.157137	19	GCCGGCGGCCGGACGGGGCGGCCGGCGGGGGGAGCGGAAG	GGGGGGGGGGGGGTGGGGG	+
M13	NR1H4_HUMAN.H11MO.0.B	-6	0.00406611	3.12684	0.164509	19	GCCGGCGGCCGGACGGGGCGGCCGGCGGGGGGAGCGGAAG	GGGGTCAATGACCCCGAGG	+
M13	PLAG1_HUMAN.H11MO.0.D	0	0.0049657	3.81862	0.190602	17	GCCGGCGGCCGGACGGGGCGGCCGGCGGGGGGAGCGGAAG	GGGGGCATCAGGAGGGG	+
M13	ZN589_HUMAN.H11MO.0.D	-8	0.00514322	3.95513	0.192481	16	GCCGGCGGCCGGACGGGGCGGCCGGCGGGGGGAGCGGAAG	CCCACGGTTACTGCCG	+
M13	RFX5_HUMAN.H11MO.0.A	0	0.00533956	4.10612	0.194955	20	GCCGGCGGCCGGACGGGGCGGCCGGCGGGGGGAGCGGAAG	GTCAGCTGTTGCTAGGCAGA	+
M13	PAX5_HUMAN.H11MO.0.A	-1	0.00555792	4.27404	0.198096	21	GCCGGCGGCCGGACGGGGCGGCCGGCGGGGGGAGCGGAAG	GCCTGGGCAGCAGAGCGTGAC	+
M13	COT1_HUMAN.H11MO.0.C	-13	0.00577745	4.44286	0.201132	17	GCCGGCGGCCGGACGGGGCGGCCGGCGGGGGGAGCGGAAG	GGGGTCAGAGGTCAGGG	+
M13	KLF5_HUMAN.H11MO.0.A	-12	0.0060994	4.69044	0.202903	14	GCCGGCGGCCGGACGGGGCGGCCGGCGGGGGGAGCGGAAG	AGGGTGGGGCTGGG	+
M13	LYL1_HUMAN.H11MO.0.A	-11	0.0060994	4.69044	0.202903	14	GCCGGCGGCCGGACGGGGCGGCCGGCGGGGGGAGCGGAAG	CAGGAAACAGCTGG	-
M13	ZEP2_HUMAN.H11MO.0.D	-23	0.00662457	5.0943	0.21552	14	GCCGGCGGCCGGACGGGGCGGCCGGCGGGGGGAGCGGAAG	GGTAGGGAAACCCC	+
M13	EGR2_HUMAN.H11MO.0.A	-9	0.00676662	5.20353	0.21552	18	GCCGGCGGCCGGACGGGGCGGCCGGCGGGGGGAGCGGAAG	GGGGGGGTGTGGGAGGGG	+
M13	ZN770_HUMAN.H11MO.0.C	-13	0.00696606	5.3569	0.21725	22	GCCGGCGGCCGGACGGGGCGGCCGGCGGGGGGAGCGGAAG	GGGAGGCTGAGGCGGGAGGATC	+
M13	KLF1_HUMAN.H11MO.0.A	-12	0.00719122	5.53005	0.219695	14	GCCGGCGGCCGGACGGGGCGGCCGGCGGGGGGAGCGGAAG	GGGGCGGGGCCGGG	+
M13	PTF1A_HUMAN.H11MO.0.B	-7	0.00781433	6.00922	0.233956	18	GCCGGCGGCCGGACGGGGCGGCCGGCGGGGGGAGCGGAAG	GGGAAAGGGGGCAGCTGG	-
M13	EGR2_HUMAN.H11MO.1.A	-12	0.00816023	6.27522	0.239522	16	GCCGGCGGCCGGACGGGGCGGCCGGCGGGGGGAGCGGAAG	GGGGCGTGGGCGGGGG	+
M13	MXI1_HUMAN.H11MO.0.A	-10	0.00907617	6.97958	0.258951	15	GCCGGCGGCCGGACGGGGCGGCCGGCGGGGGGAGCGGAAG	GCACGTGGCGGCGGG	+
M13	Z324A_HUMAN.H11MO.0.C	-18	0.00968237	7.44574	0.258951	22	GCCGGCGGCCGGACGGGGCGGCCGGCGGGGGGAGCGGAAG	TGGCAGCAAAGGATGGTTTGATA	-
M13	COT2_HUMAN.H11MO.1.A	-13	0.00968706	7.44935	0.258951	17	GCCGGCGGCCGGACGGGGCGGCCGGCGGGGGGAGCGGAAG	GGGGTCAAAGGTCAGGG	+
M13	NFIC_HUMAN.H11MO.0.A	-12	0.00968706	7.44935	0.258951	17	GCCGGCGGCCGGACGGGGCGGCCGGCGGGGGGAGCGGAAG	CTTGGCAGGGAGCCAAG	-
M13	GATA1_HUMAN.H11MO.0.A	-27	0.0101919	7.83755	0.26305	13	GCCGGCGGCCGGACGGGGCGGCCGGCGGGGGGAGCGGAAG	CTGGCGGGGACAGATAAGA	+
M13	GATA2_HUMAN.H11MO.0.A	-27	0.0101919	7.83755	0.26305	13	GCCGGCGGCCGGACGGGGCGGCCGGCGGGGGGAGCGGAAG	CTGGGGGGTGGAGATAAGG	+
M13	TLX1_HUMAN.H11MO.0.D	-21	0.0120144	9.2391	0.304835	17	GCCGGCGGCCGGACGGGGCGGCCGGCGGGGGGAGCGGAAG	CTGGCAAGTTGCCAAGG	+
M13	MYBA_HUMAN.H11MO.0.D	-16	0.0123286	9.48069	0.307592	15	GCCGGCGGCCGGACGGGGCGGCCGGCGGGGGGAGCGGAAG	AGTGGCAGTTGGAGA	+
M13	OSR2_HUMAN.H11MO.0.C	-18	0.0137044	10.5387	0.336312	16	GCCGGCGGCCGGACGGGGCGGCCGGCGGGGGGAGCGGAAG	CAGCAGAAGCAGCAGC	-
M13	ZN554_HUMAN.H11MO.0.C	-2	0.0156353	12.0235	0.376145	20	GCCGGCGGCCGGACGGGGCGGCCGGCGGGGGGAGCGGAAG	AGCACCCCACATGGCTCAGC	-
M13	FLI1_HUMAN.H11MO.0.A	-16	0.0179452	13.7999	0.407312	18	GCCGGCGGCCGGACGGGGCGGCCGGCGGGGGGAGCGGAAG	GGAGGAAGGAAGGAGGGA	+
M13	SPZ1_HUMAN.H11MO.0.D	-8	0.0182536	14.037	0.407312	16	GCCGGCGGCCGGACGGGGCGGCCGGCGGGGGGAGCGGAAG	CCCAGGGTAACAGCCG	-
M13	CLOCK_HUMAN.H11MO.0.C	-21	0.0185022	14.2282	0.407312	14	GCCGGCGGCCGGACGGGGCGGCCGGCGGGGGGAGCGGAAG	CAGACACGTGAACA	+
M13	TBX1_HUMAN.H11MO.0.D	-5	0.0189402	14.5651	0.40833	20	GCCGGCGGCCGGACGGGGCGGCCGGCGGGGGGAGCGGAAG	GGGTGGGCAGGGGTGGGCGG	+
M13	NR1H3_HUMAN.H11MO.0.B	-24	0.0198219	15.243	0.417927	16	GCCGGCGGCCGGACGGGGCGGCCGGCGGGGGGAGCGGAAG	CAGAGGTCACTGCAGGTCA	+
M13	THA_HUMAN.H11MO.0.C	-3	0.0209534	16.1131	0.433572	17	GCCGGCGGCCGGACGGGGCGGCCGGCGGGGGGAGCGGAAG	GGGTCACTTCAGGTCAG	+
M13	TAL1_HUMAN.H11MO.0.A	-27	0.0211432	16.2591	0.433572	13	GCCGGCGGCCGGACGGGGCGGCCGGCGGGGGGAGCGGAAG	CTGGGGGGGGCAGATAAGG	+
M13	TBX21_HUMAN.H11MO.0.A	-9	0.021953	16.8819	0.444095	13	GCCGGCGGCCGGACGGGGCGGCCGGCGGGGGGAGCGGAAG	GTGGAGGTGTGAA	+
M13	MAFA_HUMAN.H11MO.0.D	-15	0.0229575	17.6544	0.458223	21	GCCGGCGGCCGGACGGGGCGGCCGGCGGGGGGAGCGGAAG	CGAAGGCTGCGGGGTCAGCAC	-
M14	SP2_HUMAN.H11MO.0.A	-4	9.72843e-05	0.0748116	0.0608239	22	CCGGGCGCCGGGGGCCGCCCGCGGAGCCGGCCGCCGCGGG	GGGGGGGGGGCGGGGCCGGGGG	+
M14	ZFX_HUMAN.H11MO.1.A	-9	0.000102395	0.0787416	0.0608239	17	CCGGGCGCCGGGGGCCGCCCGCGGAGCCGGCCGCCGCGGG	GGGGGCGGAGGCCGGGG	+
M14	THAP1_HUMAN.H11MO.0.C	-13	0.000132114	0.101595	0.0608239	22	CCGGGCGCCGGGGGCCGCCCGCGGAGCCGGCCGCCGCGGG	GCCCGCAGCCAAGATGGCGGCG	-
M14	SP3_HUMAN.H11MO.0.B	-15	0.000221689	0.170479	0.0608239	20	CCGGGCGCCGGGGGCCGCCCGCGGAGCCGGCCGCCGCGGG	CCCCGGCCCCGCCCCCCCCC	-
M14	PATZ1_HUMAN.H11MO.0.C	-4	0.00025849	0.198778	0.0608239	22	CCGGGCGCCGGGGGCCGCCCGCGGAGCCGGCCGCCGCGGG	GGGGAGGGGGCGGGGGGGGAGG	+
M14	SP4_HUMAN.H11MO.0.A	-11	0.000801838	0.616613	0.118125	20	CCGGGCGCCGGGGGCCGCCCGCGGAGCCGGCCGCCGCGGG	GGGAAGGGGGCGGGGCCGGG	+
M14	RXRA_HUMAN.H11MO.0.A	-6	0.000927078	0.712923	0.118125	20	CCGGGCGCCGGGGGCCGCCCGCGGAGCCGGCCGCCGCGGG	GGGGGAGGCAGAGGTCAGAG	+
M14	ZN563_HUMAN.H11MO.0.C	-16	0.000932441	0.717047	0.118125	21	CCGGGCGCCGGGGGCCGCCCGCGGAGCCGGCCGCCGCGGG	GGGATCCTCACTGGCAGCTGC	+
M14	KLF3_HUMAN.H11MO.0.B	-12	0.00140732	1.08223	0.16457	19	CCGGGCGCCGGGGGCCGCCCGCGGAGCCGGCCGCCGCGGG	GGGGAGGGGCGGGGCCGGG	+
M14	KLF6_HUMAN.H11MO.0.A	-17	0.00286363	2.20213	0.252982	19	CCGGGCGCCGGGGGCCGCCCGCGGAGCCGGCCGCCGCGGG	CCCCCGGCCCCGCCCTTCC	-
M14	PROX1_HUMAN.H11MO.0.D	-20	0.00299544	2.30349	0.252982	17	CCGGGCGCCGGGGGCCGCCCGCGGAGCCGGCCGCCGCGGG	CCCAACCCGCCTTACCC	-
M14	USF2_HUMAN.H11MO.0.A	10	0.00461883	3.55188	0.348965	9	CCGGGCGCCGGGGGCCGCCCGCGGAGCCGGCCGCCGCGGG	GGGTCACGTGGCCGCGGCG	+
M14	GATA1_HUMAN.H11MO.0.A	8	0.004939	3.79809	0.348965	11	CCGGGCGCCGGGGGCCGCCCGCGGAGCCGGCCGCCGCGGG	TCTTATCTGTCCCCGCCAG	-
M14	NR1D1_HUMAN.H11MO.0.B	-11	0.00527969	4.06008	0.348965	19	CCGGGCGCCGGGGGCCGCCCGCGGAGCCGGCCGCCGCGGG	AGGGAAGTGGGTCAGAAGG	+
M14	IRX2_HUMAN.H11MO.0.D	-21	0.00527969	4.06008	0.348965	19	CCGGGCGCCGGGGGCCGCCCGCGGAGCCGGCCGCCGCGGG	CCAACATGCCCACCCATGT	-
M14	ZN341_HUMAN.H11MO.0.C	-13	0.00561347	4.31676	0.355567	22	CCGGGCGCCGGGGGCCGCCCGCGGAGCCGGCCGCCGCGGG	GCTCTTCCCTCCCCCCCCCCCC	-
M14	TLX1_HUMAN.H11MO.0.D	-10	0.00661693	5.08842	0.37193	17	CCGGGCGCCGGGGGCCGCCCGCGGAGCCGGCCGCCGCGGG	CTGGCAAGTTGCCAAGG	+
M14	MXI1_HUMAN.H11MO.0.A	4	0.00736847	5.66635	0.37193	11	CCGGGCGCCGGGGGCCGCCCGCGGAGCCGGCCGCCGCGGG	GCACGTGGCGGCGGG	+
M14	VEZF1_HUMAN.H11MO.0.C	-3	0.00758441	5.83241	0.37193	22	CCGGGCGCCGGGGGCCGCCCGCGGAGCCGGCCGCCGCGGG	GGGGAGGGGGGAGGGGGAGGGG	+
M14	MAFA_HUMAN.H11MO.0.D	-18	0.00858419	6.60124	0.407803	21	CCGGGCGCCGGGGGCCGCCCGCGGAGCCGGCCGCCGCGGG	GTGCTGACCCCGCAGCCTTCG	+
M14	ZN350_HUMAN.H11MO.1.D	-15	0.0108212	8.32153	0.436651	24	CCGGGCGCCGGGGGCCGCCCGCGGAGCCGGCCGCCGCGGG	GGGCAACAAATCCCTGCGCCCCGT	-
M14	RARG_HUMAN.H11MO.2.D	-27	0.0109148	8.39351	0.436651	13	CCGGGCGCCGGGGGCCGCCCGCGGAGCCGGCCGCCGCGGG	GGGGGTCACCCAGAGGTCAC	+
M14	TAL1_HUMAN.H11MO.0.A	8	0.0122128	9.39161	0.452826	11	CCGGGCGCCGGGGGCCGCCCGCGGAGCCGGCCGCCGCGGG	CCTTATCTGCCCCCCCCAG	-
M14	ZN589_HUMAN.H11MO.0.D	-8	0.0132687	10.2036	0.480265	16	CCGGGCGCCGGGGGCCGCCCGCGGAGCCGGCCGCCGCGGG	CGGCAGTAACCGTGGG	-
M14	GATA2_HUMAN.H11MO.0.A	8	0.0138297	10.635	0.488928	11	CCGGGCGCCGGGGGCCGCCCGCGGAGCCGGCCGCCGCGGG	CCTTATCTCCACCCCCCAG	-
M15	SP3_HUMAN.H11MO.0.B	-7	0.000123159	0.0947094	0.143943	20	CGCCGCCCCGGGCCGCCGCCGGCGGGGCCGCGGCGGCGCC	GGGGGGGGGCGGGGCCGGGG	+
M15	SP2_HUMAN.H11MO.0.A	-9	0.000203724	0.156664	0.143943	22	CGCCGCCCCGGGCCGCCGCCGGCGGGGCCGCGGCGGCGCC	GGGGGGGGGGCGGGGCCGGGGG	+
M15	THAP1_HUMAN.H11MO.0.C	-13	0.000454121	0.349219	0.143943	22	CGCCGCCCCGGGCCGCCGCCGGCGGGGCCGCGGCGGCGCC	GCCCGCAGCCAAGATGGCGGCG	-
M15	KLF6_HUMAN.H11MO.0.A	-17	0.000517444	0.397914	0.143943	19	CGCCGCCCCGGGCCGCCGCCGGCGGGGCCGCGGCGGCGCC	GGAAGGGCGGGGCCGGGGG	+
M15	ZFX_HUMAN.H11MO.1.A	-22	0.00071725	0.551565	0.143943	17	CGCCGCCCCGGGCCGCCGCCGGCGGGGCCGCGGCGGCGCC	GGGGGCGGAGGCCGGGG	+
M15	PATZ1_HUMAN.H11MO.0.C	-9	0.000852977	0.655939	0.143943	22	CGCCGCCCCGGGCCGCCGCCGGCGGGGCCGCGGCGGCGCC	GGGGAGGGGGCGGGGGGGGAGG	+
M15	ZN563_HUMAN.H11MO.0.C	-11	0.000985407	0.757778	0.149662	21	CGCCGCCCCGGGCCGCCGCCGGCGGGGCCGCGGCGGCGCC	GCAGCTGCCAGTGAGGATCCC	-
M15	RXRA_HUMAN.H11MO.0.A	-15	0.00139726	1.07449	0.192921	20	CGCCGCCCCGGGCCGCCGCCGGCGGGGCCGCGGCGGCGCC	GGGGGAGGCAGAGGTCAGAG	+
M15	ZN341_HUMAN.H11MO.0.C	-15	0.0031992	2.46018	0.304498	22	CGCCGCCCCGGGCCGCCGCCGGCGGGGCCGCGGCGGCGCC	GGGGGGGGGGGGAGGGAAGAGC	+
M15	IRX2_HUMAN.H11MO.0.D	-17	0.00323386	2.48684	0.304498	19	CGCCGCCCCGGGCCGCCGCCGGCGGGGCCGCGGCGGCGCC	ACATGGGTGGGCATGTTGG	+
M15	ZN589_HUMAN.H11MO.0.D	-5	0.00326382	2.50988	0.304498	16	CGCCGCCCCGGGCCGCCGCCGGCGGGGCCGCGGCGGCGCC	CCCACGGTTACTGCCG	+
M15	MAZ_HUMAN.H11MO.0.A	-11	0.0034083	2.62098	0.304498	22	CGCCGCCCCGGGCCGCCGCCGGCGGGGCCGCGGCGGCGCC	GGGGGAGGGGGGGGGGGGGGGG	+
M15	NR1D1_HUMAN.H11MO.0.B	-17	0.00371133	2.85401	0.31315	19	CGCCGCCCCGGGCCGCCGCCGGCGGGGCCGCGGCGGCGCC	AGGGAAGTGGGTCAGAAGG	+
M15	GATA1_HUMAN.H11MO.0.A	-29	0.00455197	3.50047	0.345673	11	CGCCGCCCCGGGCCGCCGCCGGCGGGGCCGCGGCGGCGCC	CTGGCGGGGACAGATAAGA	+
M15	MXI1_HUMAN.H11MO.0.A	-11	0.00573891	4.41322	0.396189	15	CGCCGCCCCGGGCCGCCGCCGGCGGGGCCGCGGCGGCGCC	GCACGTGGCGGCGGG	+
M15	TLX1_HUMAN.H11MO.0.D	-5	0.00605327	4.65497	0.399722	17	CGCCGCCCCGGGCCGCCGCCGGCGGGGCCGCGGCGGCGCC	CCTTGGCAACTTGCCAG	-
M15	TAL1_HUMAN.H11MO.0.A	-28	0.00635656	4.8882	0.40226	12	CGCCGCCCCGGGCCGCCGCCGGCGGGGCCGCGGCGGCGCC	CTGGGGGGGGCAGATAAGG	+
M15	VEZF1_HUMAN.H11MO.0.C	-17	0.00804796	6.18888	0.475169	22	CGCCGCCCCGGGCCGCCGCCGGCGGGGCCGCGGCGGCGCC	GGGGAGGGGGGAGGGGGAGGGG	+
M15	USF2_HUMAN.H11MO.0.A	-30	0.00880682	6.77244	0.475169	10	CGCCGCCCCGGGCCGCCGCCGGCGGGGCCGCGGCGGCGCC	CGCCGCGGCCACGTGACCC	-
M15	KLF3_HUMAN.H11MO.0.B	0	0.0100116	7.69891	0.475169	19	CGCCGCCCCGGGCCGCCGCCGGCGGGGCCGCGGCGGCGCC	CCCGGCCCCGCCCCTCCCC	-
M15	RARG_HUMAN.H11MO.2.D	-19	0.0108467	8.34108	0.499203	20	CGCCGCCCCGGGCCGCCGCCGGCGGGGCCGCGGCGGCGCC	GGGGGTCACCCAGAGGTCAC	+
M16	SP2_HUMAN.H11MO.0.A	-6	1.88424e-07	0.000144898	0.000153051	22	CGCTGGGCGGGGGAGGCCGCCAGAGGGGCGGCGGCAGCGC	GGGGGGGGGGCGGGGCCGGGGG	+
M16	PATZ1_HUMAN.H11MO.0.C	-12	2.06291e-07	0.000158638	0.000153051	22	CGCTGGGCGGGGGAGGCCGCCAGAGGGGCGGCGGCAGCGC	GGGGAGGGGGCGGGGGGGGAGG	+
M16	THAP1_HUMAN.H11MO.0.C	-14	4.20849e-07	0.000323633	0.000208157	22	CGCTGGGCGGGGGAGGCCGCCAGAGGGGCGGCGGCAGCGC	GCCCGCAGCCAAGATGGCGGCG	-
M16	ZN341_HUMAN.H11MO.0.C	-10	7.08902e-07	0.000545145	0.000226597	22	CGCTGGGCGGGGGAGGCCGCCAGAGGGGCGGCGGCAGCGC	GGGGGGGGGGGGAGGGAAGAGC	+
M16	MAZ_HUMAN.H11MO.0.A	-12	8.41407e-07	0.000647042	0.000226597	22	CGCTGGGCGGGGGAGGCCGCCAGAGGGGCGGCGGCAGCGC	GGGGGAGGGGGGGGGGGGGGGG	+
M16	VEZF1_HUMAN.H11MO.0.C	-9	9.16262e-07	0.000704605	0.000226597	22	CGCTGGGCGGGGGAGGCCGCCAGAGGGGCGGCGGCAGCGC	GGGGAGGGGGGAGGGGGAGGGG	+
M16	SP3_HUMAN.H11MO.0.B	-17	4.16035e-06	0.00319931	0.000881897	20	CGCTGGGCGGGGGAGGCCGCCAGAGGGGCGGCGGCAGCGC	GGGGGGGGGCGGGGCCGGGG	+
M16	WT1_HUMAN.H11MO.0.C	-14	5.78095e-06	0.00444555	0.00107225	20	CGCTGGGCGGGGGAGGCCGCCAGAGGGGCGGCGGCAGCGC	GGGCGGGGGAGGAGGGGGGG	+
M16	ZN467_HUMAN.H11MO.0.C	-12	8.21099e-06	0.00631425	0.00135375	22	CGCTGGGCGGGGGAGGCCGCCAGAGGGGCGGCGGCAGCGC	GGGGAGGGGAGGGGGGGGGGGG	+
M16	KLF15_HUMAN.H11MO.0.A	-12	9.88136e-06	0.00759876	0.00139606	19	CGCTGGGCGGGGGAGGCCGCCAGAGGGGCGGCGGCAGCGC	GGGGAGGAGCAGGGGGGGG	+
M16	ZN770_HUMAN.H11MO.0.C	-10	1.03493e-05	0.00795859	0.00139606	22	CGCTGGGCGGGGGAGGCCGCCAGAGGGGCGGCGGCAGCGC	GGGAGGCTGAGGCGGGAGGATC	+
M16	SP4_HUMAN.H11MO.0.A	-16	1.90761e-05	0.0146695	0.00235882	20	CGCTGGGCGGGGGAGGCCGCCAGAGGGGCGGCGGCAGCGC	GGGAAGGGGGCGGGGCCGGG	+
M16	KLF3_HUMAN.H11MO.0.B	-17	2.38435e-05	0.0183356	0.00272153	19	CGCTGGGCGGGGGAGGCCGCCAGAGGGGCGGCGGCAGCGC	GGGGAGGGGCGGGGCCGGG	+
M16	SP1_HUMAN.H11MO.1.A	-25	3.0329e-05	0.023323	0.00321453	14	CGCTGGGCGGGGGAGGCCGCCAGAGGGGCGGCGGCAGCGC	GGGGGGCGGGGCCG	+
M16	EGR1_HUMAN.H11MO.0.A	-20	4.13647e-05	0.0318095	0.00409191	17	CGCTGGGCGGGGGAGGCCGCCAGAGGGGCGGCGGCAGCGC	GAGGGCGTGGGCGGGGG	+
M16	TBX15_HUMAN.H11MO.0.D	-18	4.43262e-05	0.0340868	0.0041108	19	CGCTGGGCGGGGGAGGCCGCCAGAGGGGCGGCGGCAGCGC	GGGGGGGGGGGGGTGGGGG	+
M16	SP1_HUMAN.H11MO.0.A	-10	5.66356e-05	0.0435528	0.00445594	22	CGCTGGGCGGGGGAGGCCGCCAGAGGGGCGGCGGCAGCGC	GGGGGGCGGGGCCGGGGGGGGG	+
M16	ZFX_HUMAN.H11MO.1.A	-5	5.73433e-05	0.044097	0.00445594	17	CGCTGGGCGGGGGAGGCCGCCAGAGGGGCGGCGGCAGCGC	GGGGGCGGAGGCCGGGG	+
M16	KLF6_HUMAN.H11MO.0.A	-19	6.00596e-05	0.0461858	0.00445594	19	CGCTGGGCGGGGGAGGCCGCCAGAGGGGCGGCGGCAGCGC	GGAAGGGCGGGGCCGGGGG	+
M16	ZBT17_HUMAN.H11MO.0.A	-18	6.00596e-05	0.0461858	0.00445594	19	CGCTGGGCGGGGGAGGCCGCCAGAGGGGCGGCGGCAGCGC	GAGGGTGGGGGAGGGGAAG	+
M16	SP4_HUMAN.H11MO.1.A	-18	6.4797e-05	0.0498289	0.00457849	16	CGCTGGGCGGGGGAGGCCGCCAGAGGGGCGGCGGCAGCGC	GGAGGGGGCGGGGCCG	+
M16	KLF16_HUMAN.H11MO.0.D	-12	7.52241e-05	0.0578473	0.00507365	19	CGCTGGGCGGGGGAGGCCGCCAGAGGGGCGGCGGCAGCGC	GGGGGCGGGGGGGGGGGGG	+
M16	TAF1_HUMAN.H11MO.0.A	-21	9.05268e-05	0.0696151	0.00584031	16	CGCTGGGCGGGGGAGGCCGCCAGAGGGGCGGCGGCAGCGC	AAGATGGCGGCGGCGG	+
M16	EGR2_HUMAN.H11MO.0.A	-18	0.000156471	0.120326	0.00967408	18	CGCTGGGCGGGGGAGGCCGCCAGAGGGGCGGCGGCAGCGC	GGGGGGGTGTGGGAGGGG	+
M16	ZN263_HUMAN.H11MO.0.A	-10	0.000247124	0.190038	0.0146677	20	CGCTGGGCGGGGGAGGCCGCCAGAGGGGCGGCGGCAGCGC	GGGAGGAGGGAGAGGAGGAG	+
M16	PLAG1_HUMAN.H11MO.0.D	-11	0.000272922	0.209877	0.0153525	17	CGCTGGGCGGGGGAGGCCGCCAGAGGGGCGGCGGCAGCGC	GGGGGCATCAGGAGGGG	+
M16	OSR2_HUMAN.H11MO.0.C	-22	0.000279354	0.214823	0.0153525	16	CGCTGGGCGGGGGAGGCCGCCAGAGGGGCGGCGGCAGCGC	CAGCAGAAGCAGCAGC	-
M16	E2F4_HUMAN.H11MO.0.A	-26	0.00034595	0.266036	0.0183334	13	CGCTGGGCGGGGGAGGCCGCCAGAGGGGCGGCGGCAGCGC	GGGGGCGGGAAAT	+
M16	ZN148_HUMAN.H11MO.0.D	-18	0.000360638	0.27733	0.0184527	15	CGCTGGGCGGGGGAGGCCGCCAGAGGGGCGGCGGCAGCGC	GGGGTGGGGGAGGGG	+
M16	PURA_HUMAN.H11MO.0.D	-8	0.000570096	0.438404	0.0281977	17	CGCTGGGCGGGGGAGGCCGCCAGAGGGGCGGCGGCAGCGC	GGAAGGGGGGGGCAGGG	+
M16	EGR2_HUMAN.H11MO.1.A	-21	0.000600575	0.461842	0.028747	16	CGCTGGGCGGGGGAGGCCGCCAGAGGGGCGGCGGCAGCGC	GGGGCGTGGGCGGGGG	+
M16	SP2_HUMAN.H11MO.1.B	-25	0.000953315	0.7331	0.0428656	12	CGCTGGGCGGGGGAGGCCGCCAGAGGGGCGGCGGCAGCGC	AGGGGGCGGGGC	+
M16	E2F7_HUMAN.H11MO.0.B	-12	0.00102724	0.789951	0.0448313	13	CGCTGGGCGGGGGAGGCCGCCAGAGGGGCGGCGGCAGCGC	GGGGCGGGAAAGG	+
M16	ZN740_HUMAN.H11MO.0.D	-21	0.00114212	0.878291	0.0484206	14	CGCTGGGCGGGGGAGGCCGCCAGAGGGGCGGCGGCAGCGC	GGGGGGGGGGTGGG	+
M16	PTF1A_HUMAN.H11MO.0.B	-17	0.00121317	0.932926	0.050004	18	CGCTGGGCGGGGGAGGCCGCCAGAGGGGCGGCGGCAGCGC	GGGAAAGGGGGCAGCTGG	-
M16	KLF12_HUMAN.H11MO.0.C	-21	0.00131842	1.01386	0.0507376	11	CGCTGGGCGGGGGAGGCCGCCAGAGGGGCGGCGGCAGCGC	AGGGGCGGGGC	+
M16	E2F1_HUMAN.H11MO.0.A	-25	0.00133355	1.0255	0.0507376	14	CGCTGGGCGGGGGAGGCCGCCAGAGGGGCGGCGGCAGCGC	GGGGGGCGGGAAAG	+
M16	TFDP1_HUMAN.H11MO.0.C	-25	0.00133355	1.0255	0.0507376	14	CGCTGGGCGGGGGAGGCCGCCAGAGGGGCGGCGGCAGCGC	GGGGGGCGGGAAAA	+
M16	PROX1_HUMAN.H11MO.0.D	-9	0.0015268	1.17411	0.0566381	17	CGCTGGGCGGGGGAGGCCGCCAGAGGGGCGGCGGCAGCGC	GGGTAAGGCGGGTTGGG	+
M16	MYBA_HUMAN.H11MO.0.D	-11	0.00179958	1.38388	0.063768	15	CGCTGGGCGGGGGAGGCCGCCAGAGGGGCGGCGGCAGCGC	AGTGGCAGTTGGAGA	+
M16	RFX1_HUMAN.H11MO.0.B	-16	0.00180495	1.38801	0.063768	22	CGCTGGGCGGGGGAGGCCGCCAGAGGGGCGGCGGCAGCGC	CCGTCGCCATGGCAACCGGGGC	-
M16	TBX1_HUMAN.H11MO.0.D	-18	0.00213282	1.64014	0.0735991	20	CGCTGGGCGGGGGAGGCCGCCAGAGGGGCGGCGGCAGCGC	GGGTGGGCAGGGGTGGGCGG	+
M16	ASCL1_HUMAN.H11MO.0.A	-26	0.00283201	2.17782	0.0955057	14	CGCTGGGCGGGGGAGGCCGCCAGAGGGGCGGCGGCAGCGC	GGGAGCAGGTGCAG	-
M16	ZN281_HUMAN.H11MO.0.A	-19	0.00319435	2.45646	0.101349	15	CGCTGGGCGGGGGAGGCCGCCAGAGGGGCGGCGGCAGCGC	GGGTGGGGGAGGGGA	+
M16	RXRA_HUMAN.H11MO.0.A	-16	0.0032682	2.51324	0.101349	20	CGCTGGGCGGGGGAGGCCGCCAGAGGGGCGGCGGCAGCGC	GGGGGAGGCAGAGGTCAGAG	+
M16	KLF1_HUMAN.H11MO.0.A	-22	0.0032785	2.52117	0.101349	14	CGCTGGGCGGGGGAGGCCGCCAGAGGGGCGGCGGCAGCGC	GGGGCGGGGCCGGG	+
M16	MAFA_HUMAN.H11MO.0.D	-13	0.00348976	2.68363	0.105678	21	CGCTGGGCGGGGGAGGCCGCCAGAGGGGCGGCGGCAGCGC	CGAAGGCTGCGGGGTCAGCAC	-
M16	Z324A_HUMAN.H11MO.0.C	-13	0.0037393	2.87552	0.109419	23	CGCTGGGCGGGGGAGGCCGCCAGAGGGGCGGCGGCAGCGC	TGGCAGCAAAGGATGGTTTGATA	-
M16	KLF13_HUMAN.H11MO.0.D	-24	0.00376076	2.89203	0.109419	11	CGCTGGGCGGGGGAGGCCGCCAGAGGGGCGGCGGCAGCGC	AGGGGGGCGTG	+
M16	SPIC_HUMAN.H11MO.0.D	-18	0.00385386	2.96362	0.109971	13	CGCTGGGCGGGGGAGGCCGCCAGAGGGGCGGCGGCAGCGC	GAGGAAGGGGAGG	+
M16	KLF9_HUMAN.H11MO.0.C	-18	0.00394054	3.03027	0.110323	15	CGCTGGGCGGGGGAGGCCGCCAGAGGGGCGGCGGCAGCGC	GGAGGGGGCGTGGCC	+
M16	KLF5_HUMAN.H11MO.0.A	-22	0.00407306	3.13218	0.111921	14	CGCTGGGCGGGGGAGGCCGCCAGAGGGGCGGCGGCAGCGC	AGGGTGGGGCTGGG	+
M16	ZN563_HUMAN.H11MO.0.C	-12	0.00415806	3.19755	0.11218	21	CGCTGGGCGGGGGAGGCCGCCAGAGGGGCGGCGGCAGCGC	GCAGCTGCCAGTGAGGATCCC	-
M16	VEZF1_HUMAN.H11MO.1.C	-20	0.00430583	3.31119	0.114092	12	CGCTGGGCGGGGGAGGCCGCCAGAGGGGCGGCGGCAGCGC	AGAGGGAGGGGG	+
M16	ZN219_HUMAN.H11MO.0.D	-20	0.0050075	3.85077	0.130357	12	CGCTGGGCGGGGGAGGCCGCCAGAGGGGCGGCGGCAGCGC	GAGGGGGGCGGA	+
M16	ZN335_HUMAN.H11MO.0.A	-11	0.00512753	3.94307	0.13118	22	CGCTGGGCGGGGGAGGCCGCCAGAGGGGCGGCGGCAGCGC	TCAGGCAGCGCCGAGGACAGCC	-
M16	ZF64A_HUMAN.H11MO.0.D	-3	0.0053099	4.08331	0.133543	16	CGCTGGGCGGGGGAGGCCGCCAGAGGGGCGGCGGCAGCGC	GGGGCCCGGGAACCTG	+
M16	MYOD1_HUMAN.H11MO.0.A	-20	0.00555629	4.27279	0.135158	15	CGCTGGGCGGGGGAGGCCGCCAGAGGGGCGGCGGCAGCGC	GGCAGGAACAGCTGC	-
M16	ZSC22_HUMAN.H11MO.0.C	-13	0.00605325	4.65495	0.144872	16	CGCTGGGCGGGGGAGGCCGCCAGAGGGGCGGCGGCAGCGC	GGTCTGAGGGAGGAGG	+
M16	ZBT7B_HUMAN.H11MO.0.D	-14	0.00621367	4.77831	0.14635	21	CGCTGGGCGGGGGAGGCCGCCAGAGGGGCGGCGGCAGCGC	CGCCGTTGCCATGGCAACGGG	+
M16	FLI1_HUMAN.H11MO.0.A	-11	0.00639506	4.9178	0.147209	18	CGCTGGGCGGGGGAGGCCGCCAGAGGGGCGGCGGCAGCGC	GGAGGAAGGAAGGAGGGA	+
M16	EGR4_HUMAN.H11MO.0.D	-23	0.00644855	4.95894	0.147209	11	CGCTGGGCGGGGGAGGCCGCCAGAGGGGCGGCGGCAGCGC	GGCGGCAGGGC	+
M16	CTCFL_HUMAN.H11MO.0.A	-19	0.00688452	5.2942	0.154781	17	CGCTGGGCGGGGGAGGCCGCCAGAGGGGCGGCGGCAGCGC	GCCGCCAGGGGGCGCCG	+
M16	E2F6_HUMAN.H11MO.0.A	-12	0.00743108	5.7145	0.164575	13	CGCTGGGCGGGGGAGGCCGCCAGAGGGGCGGCGGCAGCGC	GGGGCGGGAAGGG	+
M16	MYOG_HUMAN.H11MO.0.B	-24	0.00856449	6.58609	0.186887	13	CGCTGGGCGGGGGAGGCCGCCAGAGGGGCGGCGGCAGCGC	GGGACAGCTGCGG	-
M16	MAZ_HUMAN.H11MO.1.A	-23	0.00937767	7.21143	0.201666	11	CGCTGGGCGGGGGAGGCCGCCAGAGGGGCGGCGGCAGCGC	GAGGGAGGGGG	+
M16	KLF14_HUMAN.H11MO.0.D	-24	0.012137	9.33333	0.257276	13	CGCTGGGCGGGGGAGGCCGCCAGAGGGGCGGCGGCAGCGC	AGGGGGGCGTGGC	+
M16	NR1H4_HUMAN.H11MO.0.B	-9	0.0124273	9.5566	0.25972	19	CGCTGGGCGGGGGAGGCCGCCAGAGGGGCGGCGGCAGCGC	GGGGTCAATGACCCCGAGG	+
M16	TBX21_HUMAN.H11MO.0.A	-22	0.0129995	9.99662	0.264235	13	CGCTGGGCGGGGGAGGCCGCCAGAGGGGCGGCGGCAGCGC	GTGGAGGTGTGAA	+
M16	PAX5_HUMAN.H11MO.0.A	0	0.0134659	10.3553	0.270016	21	CGCTGGGCGGGGGAGGCCGCCAGAGGGGCGGCGGCAGCGC	GCCTGGGCAGCAGAGCGTGAC	+
M16	HEN1_HUMAN.H11MO.0.C	-21	0.0137845	10.6003	0.270153	19	CGCTGGGCGGGGGAGGCCGCCAGAGGGGCGGCGGCAGCGC	AGGGACGCAGCTGCTCCCCA	-
M16	ZN563_HUMAN.H11MO.1.C	-27	0.0138368	10.6405	0.270153	12	CGCTGGGCGGGGGAGGCCGCCAGAGGGGCGGCGGCAGCGC	CAGGCAGCACAG	+
M16	SRBP2_HUMAN.H11MO.0.B	-20	0.0159385	12.2567	0.303206	13	CGCTGGGCGGGGGAGGCCGCCAGAGGGGCGGCGGCAGCGC	GGGTGGGGTGAGG	+
M16	CTCF_HUMAN.H11MO.0.A	-3	0.0164501	12.6501	0.308979	19	CGCTGGGCGGGGGAGGCCGCCAGAGGGGCGGCGGCAGCGC	TGGCCACCAGGGGGCGCCA	+
M16	E2F4_HUMAN.H11MO.1.A	-5	0.017087	13.1399	0.316572	14	CGCTGGGCGGGGGAGGCCGCCAGAGGGGCGGCGGCAGCGC	GGCGGGAAATTTGA	+
M16	SALL4_HUMAN.H11MO.0.B	-21	0.0172811	13.2891	0.316572	10	CGCTGGGCGGGGGAGGCCGCCAGAGGGGCGGCGGCAGCGC	GGAGGGTGGG	+
M16	ZEP2_HUMAN.H11MO.0.D	-5	0.0182272	14.0167	0.324995	14	CGCTGGGCGGGGGAGGCCGCCAGAGGGGCGGCGGCAGCGC	GGTAGGGAAACCCC	+
M16	LYL1_HUMAN.H11MO.0.A	-9	0.0182272	14.0167	0.324995	14	CGCTGGGCGGGGGAGGCCGCCAGAGGGGCGGCGGCAGCGC	CAGGAAACAGCTGG	-
M16	OLIG2_HUMAN.H11MO.0.B	-20	0.018398	14.148	0.324995	18	CGCTGGGCGGGGGAGGCCGCCAGAGGGGCGGCGGCAGCGC	CAGAAGGGAAACAGCTGG	-
M16	ARNT2_HUMAN.H11MO.0.D	-5	0.0209303	16.0954	0.361129	12	CGCTGGGCGGGGGAGGCCGCCAGAGGGGCGGCGGCAGCGC	GGCGTGGGAGGC	+
M16	ZN667_HUMAN.H11MO.0.C	-1	0.0216505	16.6493	0.369263	19	CGCTGGGCGGGGGAGGCCGCCAGAGGGGCGGCGGCAGCGC	GCTGAGCTTTTAAGGCCAC	-
M16	ZBTB4_HUMAN.H11MO.1.D	-19	0.0275729	21.2036	0.459705	15	CGCTGGGCGGGGGAGGCCGCCAGAGGGGCGGCGGCAGCGC	CAATAGCGGTGGTGG	+
M16	PATZ1_HUMAN.H11MO.1.C	-22	0.0280673	21.5837	0.462747	9	CGCTGGGCGGGGGAGGCCGCCAGAGGGGCGGCGGCAGCGC	AGGGAGGGG	+
M16	ZN320_HUMAN.H11MO.0.C	-5	0.0306408	23.5627	0.494728	20	CGCTGGGCGGGGGAGGCCGCCAGAGGGGCGGCGGCAGCGC	GTGGGACCAGGGGGCCAGTG	+
M16	KLF4_HUMAN.H11MO.0.A	-22	0.0306738	23.5882	0.494728	10	CGCTGGGCGGGGGAGGCCGCCAGAGGGGCGGCGGCAGCGC	AGGGTGTGGC	+
M17	SP2_HUMAN.H11MO.0.A	0	2.75577e-07	0.000211919	0.000415615	22	GGGCGGGGCCCGCGCTCGGGGCCCGCGCCGTGCGCGGCCG	CCCCCGGCCCCGCCCCCCCCCC	-
M17	SP3_HUMAN.H11MO.0.B	-1	5.00088e-06	0.00384568	0.00377107	20	GGGCGGGGCCCGCGCTCGGGGCCCGCGCCGTGCGCGGCCG	CCCCGGCCCCGCCCCCCCCC	-
M17	ZFX_HUMAN.H11MO.1.A	-2	2.23102e-05	0.0171565	0.00841185	17	GGGCGGGGCCCGCGCTCGGGGCCCGCGCCGTGCGCGGCCG	CCCCGGCCTCCGCCCCC	-
M17	KLF3_HUMAN.H11MO.0.B	-2	8.765e-05	0.0674028	0.0220317	19	GGGCGGGGCCCGCGCTCGGGGCCCGCGCCGTGCGCGGCCG	CCCGGCCCCGCCCCTCCCC	-
M17	THAP1_HUMAN.H11MO.0.C	-4	0.000204945	0.157603	0.0390666	22	GGGCGGGGCCCGCGCTCGGGGCCCGCGCCGTGCGCGGCCG	CGCCGCCATCTTGGCTGCGGGC	+
M17	SP4_HUMAN.H11MO.0.A	-2	0.000207228	0.159358	0.0390666	20	GGGCGGGGCCCGCGCTCGGGGCCCGCGCCGTGCGCGGCCG	CCCGGCCCCGCCCCCTTCCC	-
M17	KLF6_HUMAN.H11MO.0.A	0	0.000486491	0.374111	0.0733708	19	GGGCGGGGCCCGCGCTCGGGGCCCGCGCCGTGCGCGGCCG	CCCCCGGCCCCGCCCTTCC	-
M17	ZN341_HUMAN.H11MO.0.C	-2	0.000548657	0.421917	0.0752241	22	GGGCGGGGCCCGCGCTCGGGGCCCGCGCCGTGCGCGGCCG	GCTCTTCCCTCCCCCCCCCCCC	-
M17	PATZ1_HUMAN.H11MO.0.C	0	0.00063546	0.488669	0.0798648	22	GGGCGGGGCCCGCGCTCGGGGCCCGCGCCGTGCGCGGCCG	CCTCCCCCCCCGCCCCCTCCCC	-
M17	RXRA_HUMAN.H11MO.0.A	-3	0.000803016	0.617519	0.0865057	20	GGGCGGGGCCCGCGCTCGGGGCCCGCGCCGTGCGCGGCCG	CTCTGACCTCTGCCTCCCCC	-
M17	USF2_HUMAN.H11MO.0.A	-4	0.00108016	0.830646	0.108604	19	GGGCGGGGCCCGCGCTCGGGGCCCGCGCCGTGCGCGGCCG	GGGTCACGTGGCCGCGGCG	+
M17	ZN563_HUMAN.H11MO.0.C	-11	0.00144083	1.108	0.130458	21	GGGCGGGGCCCGCGCTCGGGGCCCGCGCCGTGCGCGGCCG	GGGATCCTCACTGGCAGCTGC	+
M17	NR1H4_HUMAN.H11MO.0.B	0	0.00248766	1.91301	0.19946	19	GGGCGGGGCCCGCGCTCGGGGCCCGCGCCGTGCGCGGCCG	CCTCGGGGTCATTGACCCC	-
M17	MAZ_HUMAN.H11MO.0.A	-8	0.00360651	2.7734	0.247236	22	GGGCGGGGCCCGCGCTCGGGGCCCGCGCCGTGCGCGGCCG	CCCCCCCCCCCCCCCCTCCCCC	-
M17	VEZF1_HUMAN.H11MO.0.C	-7	0.00385139	2.96172	0.252545	22	GGGCGGGGCCCGCGCTCGGGGCCCGCGCCGTGCGCGGCCG	CCCCTCCCCCTCCCCCCTCCCC	-
M17	MXI1_HUMAN.H11MO.0.A	-7	0.0042164	3.24241	0.260584	15	GGGCGGGGCCCGCGCTCGGGGCCCGCGCCGTGCGCGGCCG	GCACGTGGCGGCGGG	+
M17	PROX1_HUMAN.H11MO.0.D	-16	0.00431956	3.32174	0.260584	17	GGGCGGGGCCCGCGCTCGGGGCCCGCGCCGTGCGCGGCCG	CCCAACCCGCCTTACCC	-
M17	IRX2_HUMAN.H11MO.0.D	-4	0.00548447	4.21756	0.306351	19	GGGCGGGGCCCGCGCTCGGGGCCCGCGCCGTGCGCGGCCG	CCAACATGCCCACCCATGT	-
M17	LYL1_HUMAN.H11MO.0.A	-5	0.00663258	5.10045	0.343568	14	GGGCGGGGCCCGCGCTCGGGGCCCGCGCCGTGCGCGGCCG	CCAGCTGTTTCCTG	+
M17	NR1D1_HUMAN.H11MO.0.B	0	0.0067539	5.19375	0.343568	19	GGGCGGGGCCCGCGCTCGGGGCCCGCGCCGTGCGCGGCCG	CCTTCTGACCCACTTCCCT	-
M17	ZN589_HUMAN.H11MO.0.D	-16	0.00683416	5.25547	0.343568	16	GGGCGGGGCCCGCGCTCGGGGCCCGCGCCGTGCGCGGCCG	CGGCAGTAACCGTGGG	-
M17	TLX1_HUMAN.H11MO.0.D	-2	0.00782532	6.01767	0.370341	17	GGGCGGGGCCCGCGCTCGGGGCCCGCGCCGTGCGCGGCCG	CCTTGGCAACTTGCCAG	-
M17	PURA_HUMAN.H11MO.0.D	-9	0.00904145	6.95288	0.399124	17	GGGCGGGGCCCGCGCTCGGGGCCCGCGCCGTGCGCGGCCG	CCCTGCCCCCCCCTTCC	-
M17	MAFA_HUMAN.H11MO.0.D	-6	0.00952712	7.32635	0.399124	21	GGGCGGGGCCCGCGCTCGGGGCCCGCGCCGTGCGCGGCCG	GTGCTGACCCCGCAGCCTTCG	+
M17	PTF1A_HUMAN.H11MO.0.B	-8	0.0114812	8.82901	0.450335	18	GGGCGGGGCCCGCGCTCGGGGCCCGCGCCGTGCGCGGCCG	CCAGCTGCCCCCTTTCCC	+
M17	CLOCK_HUMAN.H11MO.0.C	-4	0.0116453	8.95527	0.450335	14	GGGCGGGGCCCGCGCTCGGGGCCCGCGCCGTGCGCGGCCG	TGTTCACGTGTCTG	-
M17	RFX1_HUMAN.H11MO.0.B	-18	0.0119759	9.20946	0.45154	22	GGGCGGGGCCCGCGCTCGGGGCCCGCGCCGTGCGCGGCCG	GCCCCGGTTGCCATGGCGACGG	+
M17	ZF64A_HUMAN.H11MO.0.D	-4	0.0133086	10.2343	0.452621	16	GGGCGGGGCCCGCGCTCGGGGCCCGCGCCGTGCGCGGCCG	GGGGCCCGGGAACCTG	+
M17	TFCP2_HUMAN.H11MO.0.D	2	0.0133086	10.2343	0.452621	14	GGGCGGGGCCCGCGCTCGGGGCCCGCGCCGTGCGCGGCCG	TCTGGCCAGTTCAGGC	-
M17	PAX5_HUMAN.H11MO.0.A	-6	0.0138488	10.6497	0.452621	21	GGGCGGGGCCCGCGCTCGGGGCCCGCGCCGTGCGCGGCCG	GTCACGCTCTGCTGCCCAGGC	-
M17	ZN335_HUMAN.H11MO.0.A	-7	0.0143415	11.0286	0.452621	22	GGGCGGGGCCCGCGCTCGGGGCCCGCGCCGTGCGCGGCCG	GGCTGTCCTCGGCGCTGCCTGA	+
M17	SPIC_HUMAN.H11MO.0.D	-4	0.0145294	11.1731	0.452621	13	GGGCGGGGCCCGCGCTCGGGGCCCGCGCCGTGCGCGGCCG	CCTCCCCTTCCTC	-
M17	ZN350_HUMAN.H11MO.1.D	0	0.0158275	12.1714	0.465018	24	GGGCGGGGCCCGCGCTCGGGGCCCGCGCCGTGCGCGGCCG	ACGGGGCGCAGGGATTTGTTGCCC	+
M17	RARG_HUMAN.H11MO.2.D	-9	0.0159336	12.2529	0.465018	20	GGGCGGGGCCCGCGCTCGGGGCCCGCGCCGTGCGCGGCCG	GTGACCTCTGGGTGACCCCC	-
M17	TAL1_HUMAN.H11MO.0.A	7	0.0160559	12.347	0.465018	12	GGGCGGGGCCCGCGCTCGGGGCCCGCGCCGTGCGCGGCCG	CCTTATCTGCCCCCCCCAG	-
M17	BHE41_HUMAN.H11MO.0.D	-16	0.0169584	13.041	0.465018	20	GGGCGGGGCCCGCGCTCGGGGCCCGCGCCGTGCGCGGCCG	ACCGGGTCACGTGCAGAAGG	+
M17	EGR1_HUMAN.H11MO.0.A	-13	0.018169	13.9719	0.472444	17	GGGCGGGGCCCGCGCTCGGGGCCCGCGCCGTGCGCGGCCG	CCCCCGCCCACGCCCTC	-
M17	NR1H3_HUMAN.H11MO.0.B	-12	0.0194444	14.9527	0.488755	19	GGGCGGGGCCCGCGCTCGGGGCCCGCGCCGTGCGCGGCCG	TGACCTGCAGTGACCTCTG	-
M17	ZN554_HUMAN.H11MO.0.C	-3	0.0204057	15.692	0.496501	20	GGGCGGGGCCCGCGCTCGGGGCCCGCGCCGTGCGCGGCCG	GCTGAGCCATGTGGGGTGCT	+
M18	SP3_HUMAN.H11MO.0.B	-13	2.14683e-05	0.0165091	0.0265518	20	CCGCGGGGCCGGACGCGGGCCCCGCCCGGGCGCGGGCCGC	CCCCGGCCCCGCCCCCCCCC	-
M18	SP2_HUMAN.H11MO.0.A	-9	5.26626e-05	0.0404975	0.0265518	22	CCGCGGGGCCGGACGCGGGCCCCGCCCGGGCGCGGGCCGC	GGGGGGGGGGCGGGGCCGGGGG	+
M18	THAP1_HUMAN.H11MO.0.C	-13	9.30674e-05	0.0715688	0.0351926	22	CCGCGGGGCCGGACGCGGGCCCCGCCCGGGCGCGGGCCGC	CGCCGCCATCTTGGCTGCGGGC	+
M18	RXRA_HUMAN.H11MO.0.A	-4	0.000281552	0.216514	0.0540764	20	CCGCGGGGCCGGACGCGGGCCCCGCCCGGGCGCGGGCCGC	GGGGGAGGCAGAGGTCAGAG	+
M18	PROX1_HUMAN.H11MO.0.D	-9	0.000298914	0.229865	0.0540764	17	CCGCGGGGCCGGACGCGGGCCCCGCCCGGGCGCGGGCCGC	CCCAACCCGCCTTACCC	-
M18	KLF3_HUMAN.H11MO.0.B	-14	0.000308932	0.237569	0.0540764	19	CCGCGGGGCCGGACGCGGGCCCCGCCCGGGCGCGGGCCGC	CCCGGCCCCGCCCCTCCCC	-
M18	ZFX_HUMAN.H11MO.1.A	-8	0.000326599	0.251154	0.0540764	17	CCGCGGGGCCGGACGCGGGCCCCGCCCGGGCGCGGGCCGC	GGGGGCGGAGGCCGGGG	+
M18	SP4_HUMAN.H11MO.0.A	-9	0.000357515	0.274929	0.0540764	20	CCGCGGGGCCGGACGCGGGCCCCGCCCGGGCGCGGGCCGC	GGGAAGGGGGCGGGGCCGGG	+
M18	IRX2_HUMAN.H11MO.0.D	-10	0.000503113	0.386894	0.0594629	19	CCGCGGGGCCGGACGCGGGCCCCGCCCGGGCGCGGGCCGC	CCAACATGCCCACCCATGT	-
M18	KLF6_HUMAN.H11MO.0.A	-12	0.000544988	0.419096	0.0594629	19	CCGCGGGGCCGGACGCGGGCCCCGCCCGGGCGCGGGCCGC	CCCCCGGCCCCGCCCTTCC	-
M18	ZN341_HUMAN.H11MO.0.C	-3	0.000775471	0.596337	0.0781966	22	CCGCGGGGCCGGACGCGGGCCCCGCCCGGGCGCGGGCCGC	GGGGGGGGGGGGAGGGAAGAGC	+
M18	ZN563_HUMAN.H11MO.0.C	-10	0.00121065	0.930993	0.107717	21	CCGCGGGGCCGGACGCGGGCCCCGCCCGGGCGCGGGCCGC	GGGATCCTCACTGGCAGCTGC	+
M18	TLX1_HUMAN.H11MO.0.D	-8	0.00161446	1.24152	0.122099	17	CCGCGGGGCCGGACGCGGGCCCCGCCCGGGCGCGGGCCGC	CTGGCAAGTTGCCAAGG	+
M18	PATZ1_HUMAN.H11MO.0.C	-5	0.00178854	1.37539	0.128823	22	CCGCGGGGCCGGACGCGGGCCCCGCCCGGGCGCGGGCCGC	GGGGAGGGGGCGGGGGGGGAGG	+
M18	THA_HUMAN.H11MO.0.C	-4	0.00221584	1.70398	0.13965	17	CCGCGGGGCCGGACGCGGGCCCCGCCCGGGCGCGGGCCGC	CTGACCTGAAGTGACCC	-
M18	GATA1_HUMAN.H11MO.0.A	-29	0.00249675	1.92	0.151059	11	CCGCGGGGCCGGACGCGGGCCCCGCCCGGGCGCGGGCCGC	CTGGCGGGGACAGATAAGA	+
M18	MXI1_HUMAN.H11MO.0.A	-20	0.00269196	2.07011	0.15582	15	CCGCGGGGCCGGACGCGGGCCCCGCCCGGGCGCGGGCCGC	CCCGCCGCCACGTGC	-
M18	EGR1_HUMAN.H11MO.0.A	-12	0.00279759	2.15135	0.15582	17	CCGCGGGGCCGGACGCGGGCCCCGCCCGGGCGCGGGCCGC	CCCCCGCCCACGCCCTC	-
M18	ZN554_HUMAN.H11MO.0.C	-18	0.00403761	3.10492	0.203571	20	CCGCGGGGCCGGACGCGGGCCCCGCCCGGGCGCGGGCCGC	GCTGAGCCATGTGGGGTGCT	+
M18	TAL1_HUMAN.H11MO.0.A	-29	0.00441111	3.39214	0.206263	11	CCGCGGGGCCGGACGCGGGCCCCGCCCGGGCGCGGGCCGC	CTGGGGGGGGCAGATAAGG	+
M18	MAFA_HUMAN.H11MO.0.D	-10	0.00445173	3.42338	0.206263	21	CCGCGGGGCCGGACGCGGGCCCCGCCCGGGCGCGGGCCGC	CGAAGGCTGCGGGGTCAGCAC	-
M18	RFX1_HUMAN.H11MO.0.B	-12	0.00450009	3.46057	0.206263	22	CCGCGGGGCCGGACGCGGGCCCCGCCCGGGCGCGGGCCGC	CCGTCGCCATGGCAACCGGGGC	-
M18	BRAC_HUMAN.H11MO.0.A	-20	0.00565151	4.34601	0.244236	20	CCGCGGGGCCGGACGCGGGCCCCGCCCGGGCGCGGGCCGC	TTAGCAGGGAGGTGTGAAAT	+
M18	GATA2_HUMAN.H11MO.0.A	-29	0.00622587	4.78769	0.261584	11	CCGCGGGGCCGGACGCGGGCCCCGCCCGGGCGCGGGCCGC	CTGGGGGGTGGAGATAAGG	+
M18	NR1H4_HUMAN.H11MO.0.B	-14	0.0066633	5.12407	0.265228	19	CCGCGGGGCCGGACGCGGGCCCCGCCCGGGCGCGGGCCGC	GGGGTCAATGACCCCGAGG	+
M18	Z324A_HUMAN.H11MO.0.C	-7	0.00732523	5.6331	0.284099	23	CCGCGGGGCCGGACGCGGGCCCCGCCCGGGCGCGGGCCGC	TATCAAACCATCCTTTGCTGCCA	+
M18	RFX5_HUMAN.H11MO.0.A	-15	0.00952205	7.32246	0.351285	20	CCGCGGGGCCGGACGCGGGCCCCGCCCGGGCGCGGGCCGC	TCTGCCTAGCAACAGCTGAC	-
M18	ZN350_HUMAN.H11MO.1.D	-3	0.0101327	7.79203	0.364912	24	CCGCGGGGCCGGACGCGGGCCCCGCCCGGGCGCGGGCCGC	ACGGGGCGCAGGGATTTGTTGCCC	+
M18	ZN589_HUMAN.H11MO.0.D	-9	0.0105617	8.12194	0.371517	16	CCGCGGGGCCGGACGCGGGCCCCGCCCGGGCGCGGGCCGC	CGGCAGTAACCGTGGG	-
M18	TBX21_HUMAN.H11MO.0.A	-1	0.011129	8.55816	0.372651	13	CCGCGGGGCCGGACGCGGGCCCCGCCCGGGCGCGGGCCGC	GTGGAGGTGTGAA	+
M18	NR1D1_HUMAN.H11MO.0.B	-21	0.011333	8.71511	0.372651	19	CCGCGGGGCCGGACGCGGGCCCCGCCCGGGCGCGGGCCGC	AGGGAAGTGGGTCAGAAGG	+
M18	CLOCK_HUMAN.H11MO.0.C	-24	0.0117606	9.04387	0.378481	14	CCGCGGGGCCGGACGCGGGCCCCGCCCGGGCGCGGGCCGC	CAGACACGTGAACA	+
M18	VEZF1_HUMAN.H11MO.0.C	-2	0.0128217	9.85985	0.39021	22	CCGCGGGGCCGGACGCGGGCCCCGCCCGGGCGCGGGCCGC	GGGGAGGGGGGAGGGGGAGGGG	+
M18	USF2_HUMAN.H11MO.0.A	10	0.012899	9.91931	0.39021	9	CCGCGGGGCCGGACGCGGGCCCCGCCCGGGCGCGGGCCGC	GGGTCACGTGGCCGCGGCG	+
M18	SRBP2_HUMAN.H11MO.0.B	-2	0.0153963	11.8397	0.445877	13	CCGCGGGGCCGGACGCGGGCCCCGCCCGGGCGCGGGCCGC	GGGTGGGGTGAGG	+
M18	PAX5_HUMAN.H11MO.0.A	-17	0.0156143	12.0074	0.445877	21	CCGCGGGGCCGGACGCGGGCCCCGCCCGGGCGCGGGCCGC	GCCTGGGCAGCAGAGCGTGAC	+
M18	NR1H3_HUMAN.H11MO.0.B	-5	0.0156235	12.0145	0.445877	19	CCGCGGGGCCGGACGCGGGCCCCGCCCGGGCGCGGGCCGC	TGACCTGCAGTGACCTCTG	-
M18	ARNT2_HUMAN.H11MO.0.D	-14	0.0170557	13.1158	0.464284	12	CCGCGGGGCCGGACGCGGGCCCCGCCCGGGCGCGGGCCGC	GCCTCCCACGCC	-
M18	RARG_HUMAN.H11MO.2.D	-2	0.0177722	13.6668	0.464284	20	CCGCGGGGCCGGACGCGGGCCCCGCCCGGGCGCGGGCCGC	GGGGGTCACCCAGAGGTCAC	+
M18	PURA_HUMAN.H11MO.0.D	-19	0.0181435	13.9523	0.465138	17	CCGCGGGGCCGGACGCGGGCCCCGCCCGGGCGCGGGCCGC	CCCTGCCCCCCCCTTCC	-
M18	RARA_HUMAN.H11MO.0.A	-4	0.0200592	15.4256	0.489806	20	CCGCGGGGCCGGACGCGGGCCCCGCCCGGGCGCGGGCCGC	GGGGGATCAAGAGGTCAAGG	+
M19	TLX1_HUMAN.H11MO.0.D	-6	6.16882e-05	0.0474382	0.0930988	17	CGCCCGCCCGGACGGGGCAGAGCGGGGCCCCCGCGGGCCG	CTGGCAAGTTGCCAAGG	+
M19	PATZ1_HUMAN.H11MO.0.C	-8	0.000139929	0.107606	0.105589	22	CGCCCGCCCGGACGGGGCAGAGCGGGGCCCCCGCGGGCCG	GGGGAGGGGGCGGGGGGGGAGG	+
M19	SP3_HUMAN.H11MO.0.B	-8	0.000261822	0.201341	0.117346	20	CGCCCGCCCGGACGGGGCAGAGCGGGGCCCCCGCGGGCCG	GGGGGGGGGCGGGGCCGGGG	+
M19	THAP1_HUMAN.H11MO.0.C	-5	0.000311018	0.239173	0.117346	22	CGCCCGCCCGGACGGGGCAGAGCGGGGCCCCCGCGGGCCG	GCCCGCAGCCAAGATGGCGGCG	-
M19	SP2_HUMAN.H11MO.0.A	-16	0.000494164	0.380012	0.124297	22	CGCCCGCCCGGACGGGGCAGAGCGGGGCCCCCGCGGGCCG	GGGGGGGGGGCGGGGCCGGGGG	+
M19	KLF6_HUMAN.H11MO.0.A	-5	0.000756208	0.581524	0.162328	19	CGCCCGCCCGGACGGGGCAGAGCGGGGCCCCCGCGGGCCG	GGAAGGGCGGGGCCGGGGG	+
M19	ZFX_HUMAN.H11MO.1.A	-6	0.000926784	0.712697	0.162328	17	CGCCCGCCCGGACGGGGCAGAGCGGGGCCCCCGCGGGCCG	GGGGGCGGAGGCCGGGG	+
M19	PURA_HUMAN.H11MO.0.D	-15	0.00110015	0.846012	0.166032	17	CGCCCGCCCGGACGGGGCAGAGCGGGGCCCCCGCGGGCCG	GGAAGGGGGGGGCAGGG	+
M19	NR1D1_HUMAN.H11MO.0.B	-7	0.00143266	1.10171	0.18788	19	CGCCCGCCCGGACGGGGCAGAGCGGGGCCCCCGCGGGCCG	AGGGAAGTGGGTCAGAAGG	+
M19	PROX1_HUMAN.H11MO.0.D	-10	0.00167527	1.28828	0.190794	17	CGCCCGCCCGGACGGGGCAGAGCGGGGCCCCCGCGGGCCG	GGGTAAGGCGGGTTGGG	+
M19	VEZF1_HUMAN.H11MO.0.C	-7	0.00198249	1.52453	0.190794	22	CGCCCGCCCGGACGGGGCAGAGCGGGGCCCCCGCGGGCCG	GGGGAGGGGGGAGGGGGAGGGG	+
M19	SP4_HUMAN.H11MO.0.A	-17	0.00204053	1.56917	0.190794	20	CGCCCGCCCGGACGGGGCAGAGCGGGGCCCCCGCGGGCCG	GGGAAGGGGGCGGGGCCGGG	+
M19	IRX2_HUMAN.H11MO.0.D	-18	0.00210874	1.62162	0.190794	19	CGCCCGCCCGGACGGGGCAGAGCGGGGCCCCCGCGGGCCG	CCAACATGCCCACCCATGT	-
M19	RXRA_HUMAN.H11MO.0.A	-12	0.00219725	1.68969	0.190794	20	CGCCCGCCCGGACGGGGCAGAGCGGGGCCCCCGCGGGCCG	CTCTGACCTCTGCCTCCCCC	-
M19	KLF3_HUMAN.H11MO.0.B	-8	0.00307413	2.364	0.242355	19	CGCCCGCCCGGACGGGGCAGAGCGGGGCCCCCGCGGGCCG	GGGGAGGGGCGGGGCCGGG	+
M19	ZN563_HUMAN.H11MO.0.C	-10	0.00321174	2.46983	0.242355	21	CGCCCGCCCGGACGGGGCAGAGCGGGGCCCCCGCGGGCCG	GCAGCTGCCAGTGAGGATCCC	-
M19	RFX5_HUMAN.H11MO.0.A	-1	0.00392145	3.01559	0.275949	20	CGCCCGCCCGGACGGGGCAGAGCGGGGCCCCCGCGGGCCG	GTCAGCTGTTGCTAGGCAGA	+
M19	ZN341_HUMAN.H11MO.0.C	-8	0.00420856	3.23638	0.275949	22	CGCCCGCCCGGACGGGGCAGAGCGGGGCCCCCGCGGGCCG	GGGGGGGGGGGGAGGGAAGAGC	+
M19	MAZ_HUMAN.H11MO.0.A	-7	0.00666637	5.12644	0.396237	22	CGCCCGCCCGGACGGGGCAGAGCGGGGCCCCCGCGGGCCG	GGGGGAGGGGGGGGGGGGGGGG	+
M19	MXI1_HUMAN.H11MO.0.A	-23	0.007049	5.42068	0.396237	15	CGCCCGCCCGGACGGGGCAGAGCGGGGCCCCCGCGGGCCG	CCCGCCGCCACGTGC	-
M19	GATA1_HUMAN.H11MO.0.A	-29	0.00783828	6.02764	0.396237	11	CGCCCGCCCGGACGGGGCAGAGCGGGGCCCCCGCGGGCCG	CTGGCGGGGACAGATAAGA	+
M19	TAL1_HUMAN.H11MO.0.A	-29	0.00840163	6.46085	0.396237	11	CGCCCGCCCGGACGGGGCAGAGCGGGGCCCCCGCGGGCCG	CTGGGGGGGGCAGATAAGG	+
M19	SPIC_HUMAN.H11MO.0.D	-2	0.0092917	7.14532	0.400654	13	CGCCCGCCCGGACGGGGCAGAGCGGGGCCCCCGCGGGCCG	CCTCCCCTTCCTC	-
M19	RARG_HUMAN.H11MO.0.B	-15	0.0095669	7.35694	0.401061	18	CGCCCGCCCGGACGGGGCAGAGCGGGGCCCCCGCGGGCCG	AGGTCAGAGTGACCTGGG	+
M19	ZN554_HUMAN.H11MO.0.C	-11	0.0102437	7.87737	0.413275	20	CGCCCGCCCGGACGGGGCAGAGCGGGGCCCCCGCGGGCCG	GCTGAGCCATGTGGGGTGCT	+
M19	ZN667_HUMAN.H11MO.0.C	-11	0.0126437	9.72297	0.462754	19	CGCCCGCCCGGACGGGGCAGAGCGGGGCCCCCGCGGGCCG	GCTGAGCTTTTAAGGCCAC	-
M19	OLIG2_HUMAN.H11MO.0.B	-8	0.0126539	9.73088	0.462754	18	CGCCCGCCCGGACGGGGCAGAGCGGGGCCCCCGCGGGCCG	CAGAAGGGAAACAGCTGG	-
M19	ZN350_HUMAN.H11MO.1.D	-6	0.0128783	9.90339	0.462754	24	CGCCCGCCCGGACGGGGCAGAGCGGGGCCCCCGCGGGCCG	ACGGGGCGCAGGGATTTGTTGCCC	+
M19	THA_HUMAN.H11MO.0.C	-23	0.0133843	10.2926	0.465071	17	CGCCCGCCCGGACGGGGCAGAGCGGGGCCCCCGCGGGCCG	GGGTCACTTCAGGTCAG	+
M19	ZN589_HUMAN.H11MO.0.D	-19	0.0139394	10.7194	0.465071	16	CGCCCGCCCGGACGGGGCAGAGCGGGGCCCCCGCGGGCCG	CCCACGGTTACTGCCG	+
M19	RFX1_HUMAN.H11MO.0.B	-14	0.0141754	10.9009	0.465071	22	CGCCCGCCCGGACGGGGCAGAGCGGGGCCCCCGCGGGCCG	CCGTCGCCATGGCAACCGGGGC	-
M19	ZN394_HUMAN.H11MO.0.C	-10	0.0151443	11.646	0.472946	20	CGCCCGCCCGGACGGGGCAGAGCGGGGCCCCCGCGGGCCG	AGAATGGAATAGAATGGAAT	+
M19	ZBT17_HUMAN.H11MO.0.A	-7	0.015434	11.8688	0.472946	19	CGCCCGCCCGGACGGGGCAGAGCGGGGCCCCCGCGGGCCG	GAGGGTGGGGGAGGGGAAG	+
M19	Z324A_HUMAN.H11MO.0.C	-11	0.0161966	12.4552	0.479287	23	CGCCCGCCCGGACGGGGCAGAGCGGGGCCCCCGCGGGCCG	TGGCAGCAAAGGATGGTTTGATA	-
M20	SP1_HUMAN.H11MO.0.A	2	0.000478734	0.368147	0.239434	20	AGGGCCAGGCCGGCGGGGGTCCCGGGGAGTAGGGGCCGGG	GGGGGGCGGGGCCGGGGGGGGG	+
M20	ZN320_HUMAN.H11MO.0.C	-14	0.000554546	0.426446	0.239434	20	AGGGCCAGGCCGGCGGGGGTCCCGGGGAGTAGGGGCCGGG	GTGGGACCAGGGGGCCAGTG	+
M20	PLAL1_HUMAN.H11MO.0.D	-13	0.000791181	0.608418	0.239434	10	AGGGCCAGGCCGGCGGGGGTCCCGGGGAGTAGGGGCCGGG	CGGGGGGCCC	+
M20	KLF12_HUMAN.H11MO.0.C	-30	0.000842761	0.648083	0.239434	10	AGGGCCAGGCCGGCGGGGGTCCCGGGGAGTAGGGGCCGGG	AGGGGCGGGGC	+
M20	ZN263_HUMAN.H11MO.1.A	-22	0.000895515	0.688651	0.239434	11	AGGGCCAGGCCGGCGGGGGTCCCGGGGAGTAGGGGCCGGG	GAGGGAGGAGG	+
M20	ZF64A_HUMAN.H11MO.0.D	-16	0.000946898	0.728164	0.239434	16	AGGGCCAGGCCGGCGGGGGTCCCGGGGAGTAGGGGCCGGG	GGGGCCCGGGAACCTG	+
M20	GLIS1_HUMAN.H11MO.0.D	-9	0.00151978	1.16871	0.26392	13	AGGGCCAGGCCGGCGGGGGTCCCGGGGAGTAGGGGCCGGG	TCGTGGGGGGTCT	+
M20	ZN148_HUMAN.H11MO.0.D	-25	0.00165005	1.26889	0.26392	15	AGGGCCAGGCCGGCGGGGGTCCCGGGGAGTAGGGGCCGGG	GGGGTGGGGGAGGGG	+
M20	GLIS2_HUMAN.H11MO.0.D	-7	0.00173474	1.33401	0.26392	14	AGGGCCAGGCCGGCGGGGGTCCCGGGGAGTAGGGGCCGGG	CTTCGCGGGGGGTC	+
M20	MECP2_HUMAN.H11MO.0.C	-20	0.0018691	1.43734	0.26392	7	AGGGCCAGGCCGGCGGGGGTCCCGGGGAGTAGGGGCCGGG	CCCGGAG	+
M20	ZIC4_HUMAN.H11MO.0.D	-7	0.00191351	1.47149	0.26392	15	AGGGCCAGGCCGGCGGGGGTCCCGGGGAGTAGGGGCCGGG	GCACAGCGGGGGGTC	+
M20	EGR4_HUMAN.H11MO.0.D	-8	0.00217182	1.67013	0.274585	11	AGGGCCAGGCCGGCGGGGGTCCCGGGGAGTAGGGGCCGGG	GGCGGCAGGGC	+
M20	MBD2_HUMAN.H11MO.0.B	-5	0.00243573	1.87308	0.284264	11	AGGGCCAGGCCGGCGGGGGTCCCGGGGAGTAGGGGCCGGG	GGGGCCGGAGG	+
M20	ZBT7A_HUMAN.H11MO.0.A	-14	0.00297316	2.28636	0.294126	9	AGGGCCAGGCCGGCGGGGGTCCCGGGGAGTAGGGGCCGGG	GGGGGTCTC	+
M20	HAND1_HUMAN.H11MO.1.D	-4	0.00314243	2.41653	0.294126	7	AGGGCCAGGCCGGCGGGGGTCCCGGGGAGTAGGGGCCGGG	CCAGGCC	-
M20	TBX1_HUMAN.H11MO.0.D	-22	0.00354315	2.72468	0.294126	18	AGGGCCAGGCCGGCGGGGGTCCCGGGGAGTAGGGGCCGGG	GGGTGGGCAGGGGTGGGCGG	+
M20	SP2_HUMAN.H11MO.1.B	-7	0.00381588	2.93441	0.294126	12	AGGGCCAGGCCGGCGGGGGTCCCGGGGAGTAGGGGCCGGG	AGGGGGCGGGGC	+
M20	WT1_HUMAN.H11MO.1.B	-22	0.00382318	2.94002	0.294126	11	AGGGCCAGGCCGGCGGGGGTCCCGGGGAGTAGGGGCCGGG	GTGGGAGGAGG	+
M20	SP2_HUMAN.H11MO.0.A	-3	0.00390458	3.00262	0.294126	22	AGGGCCAGGCCGGCGGGGGTCCCGGGGAGTAGGGGCCGGG	GGGGGGGGGGCGGGGCCGGGGG	+
M20	TBX15_HUMAN.H11MO.0.D	0	0.00424577	3.265	0.294126	19	AGGGCCAGGCCGGCGGGGGTCCCGGGGAGTAGGGGCCGGG	GGGGGGGGGGGGGTGGGGG	+
M20	ZN281_HUMAN.H11MO.0.A	-21	0.00433151	3.33093	0.294126	15	AGGGCCAGGCCGGCGGGGGTCCCGGGGAGTAGGGGCCGGG	GGGTGGGGGAGGGGA	+
M20	MAZ_HUMAN.H11MO.1.A	-8	0.00451278	3.47032	0.294126	11	AGGGCCAGGCCGGCGGGGGTCCCGGGGAGTAGGGGCCGGG	GAGGGAGGGGG	+
M20	ZFX_HUMAN.H11MO.0.A	-4	0.00465276	3.57797	0.294126	10	AGGGCCAGGCCGGCGGGGGTCCCGGGGAGTAGGGGCCGGG	CCAGGCCCCG	+
M20	AP2B_HUMAN.H11MO.0.B	-8	0.00492884	3.79028	0.298027	10	AGGGCCAGGCCGGCGGGGGTCCCGGGGAGTAGGGGCCGGG	GCCCGGGGGC	+
M20	WT1_HUMAN.H11MO.0.C	-21	0.00531916	4.09044	0.298027	19	AGGGCCAGGCCGGCGGGGGTCCCGGGGAGTAGGGGCCGGG	GGGCGGGGGAGGAGGGGGGG	+
M20	KLF16_HUMAN.H11MO.0.D	1	0.00544419	4.18658	0.298027	18	AGGGCCAGGCCGGCGGGGGTCCCGGGGAGTAGGGGCCGGG	GGGGGCGGGGGGGGGGGGG	+
M20	CTCFL_HUMAN.H11MO.0.A	-8	0.0055002	4.22965	0.298027	17	AGGGCCAGGCCGGCGGGGGTCCCGGGGAGTAGGGGCCGGG	GCCGCCAGGGGGCGCCG	+
M20	KLF1_HUMAN.H11MO.0.A	0	0.00597236	4.59275	0.312452	14	AGGGCCAGGCCGGCGGGGGTCCCGGGGAGTAGGGGCCGGG	GGGGCGGGGCCGGG	+
M20	ZN436_HUMAN.H11MO.0.C	-9	0.0063636	4.89361	0.321823	24	AGGGCCAGGCCGGCGGGGGTCCCGGGGAGTAGGGGCCGGG	TCAGGGAAGGCTTCCTGGAGGAGG	+
M20	KLF15_HUMAN.H11MO.0.A	0	0.00695573	5.34895	0.333273	19	AGGGCCAGGCCGGCGGGGGTCCCGGGGAGTAGGGGCCGGG	GGGGAGGAGCAGGGGGGGG	+
M20	ZN329_HUMAN.H11MO.0.C	-4	0.00702934	5.40557	0.333273	20	AGGGCCAGGCCGGCGGGGGTCCCGGGGAGTAGGGGCCGGG	TCAGGCATGGCTGGATCCAG	-
M20	ZSC22_HUMAN.H11MO.0.C	-17	0.00805624	6.19525	0.370385	16	AGGGCCAGGCCGGCGGGGGTCCCGGGGAGTAGGGGCCGGG	GGTCTGAGGGAGGAGG	+
M20	SP1_HUMAN.H11MO.1.A	-24	0.00870501	6.69415	0.388441	14	AGGGCCAGGCCGGCGGGGGTCCCGGGGAGTAGGGGCCGGG	GGGGGGCGGGGCCG	+
M20	ZN263_HUMAN.H11MO.0.A	-24	0.00924607	7.11023	0.400796	16	AGGGCCAGGCCGGCGGGGGTCCCGGGGAGTAGGGGCCGGG	GGGAGGAGGGAGAGGAGGAG	+
M20	GLIS3_HUMAN.H11MO.0.D	-11	0.00967517	7.4402	0.407747	10	AGGGCCAGGCCGGCGGGGGTCCCGGGGAGTAGGGGCCGGG	GTGGGGGGTA	+
M20	KLF13_HUMAN.H11MO.0.D	-29	0.0100732	7.74629	0.413048	11	AGGGCCAGGCCGGCGGGGGTCCCGGGGAGTAGGGGCCGGG	AGGGGGGCGTG	+
M20	ZN770_HUMAN.H11MO.0.C	-14	0.0104534	8.03865	0.417357	22	AGGGCCAGGCCGGCGGGGGTCCCGGGGAGTAGGGGCCGGG	GGGAGGCTGAGGCGGGAGGATC	+
M20	TFEB_HUMAN.H11MO.0.C	-17	0.0111958	8.6096	0.426657	9	AGGGCCAGGCCGGCGGGGGTCCCGGGGAGTAGGGGCCGGG	GGTCACGTG	+
M20	ZNF76_HUMAN.H11MO.0.C	-14	0.0112487	8.65028	0.426657	22	AGGGCCAGGCCGGCGGGGGTCCCGGGGAGTAGGGGCCGGG	GGGGCATTCTGGGAATTGTAGT	+
M21	TFCP2_HUMAN.H11MO.0.D	-7	0.000204412	0.157193	0.312118	16	GTATCGGCCCAGCTCAGCAAGGACCAGCGGACAGAGAGTA	GCCTGAACTGGCCAGA	+
M21	THAP1_HUMAN.H11MO.0.C	-5	0.000832101	0.639886	0.477879	22	GTATCGGCCCAGCTCAGCAAGGACCAGCGGACAGAGAGTA	GCCCGCAGCCAAGATGGCGGCG	-
M21	SP3_HUMAN.H11MO.0.B	0	0.00120053	0.92321	0.477879	20	GTATCGGCCCAGCTCAGCAAGGACCAGCGGACAGAGAGTA	CCCCGGCCCCGCCCCCCCCC	-
M21	ZFX_HUMAN.H11MO.1.A	-2	0.00125189	0.962704	0.477879	17	GTATCGGCCCAGCTCAGCAAGGACCAGCGGACAGAGAGTA	CCCCGGCCTCCGCCCCC	-
M22	SP2_HUMAN.H11MO.0.A	0	5.26461e-05	0.0404848	0.0352619	22	GCCCCCCGGGCGCGCCGGGAGGGGCCCCGCGCACCGCGGC	GGGGGGGGGGCGGGGCCGGGGG	+
M22	SP3_HUMAN.H11MO.0.B	-18	5.64079e-05	0.0433777	0.0352619	20	GCCCCCCGGGCGCGCCGGGAGGGGCCCCGCGCACCGCGGC	CCCCGGCCCCGCCCCCCCCC	-
M22	PROX1_HUMAN.H11MO.0.D	-7	0.000501105	0.385349	0.117505	17	GCCCCCCGGGCGCGCCGGGAGGGGCCCCGCGCACCGCGGC	GGGTAAGGCGGGTTGGG	+
M22	THAP1_HUMAN.H11MO.0.C	-1	0.000529954	0.407534	0.117505	22	GCCCCCCGGGCGCGCCGGGAGGGGCCCCGCGCACCGCGGC	GCCCGCAGCCAAGATGGCGGCG	-
M22	KLF3_HUMAN.H11MO.0.B	-19	0.00057786	0.444374	0.117505	19	GCCCCCCGGGCGCGCCGGGAGGGGCCCCGCGCACCGCGGC	CCCGGCCCCGCCCCTCCCC	-
M22	ZFX_HUMAN.H11MO.1.A	-24	0.000640827	0.492796	0.117505	16	GCCCCCCGGGCGCGCCGGGAGGGGCCCCGCGCACCGCGGC	CCCCGGCCTCCGCCCCC	-
M22	PATZ1_HUMAN.H11MO.0.C	0	0.00080295	0.617469	0.122178	22	GCCCCCCGGGCGCGCCGGGAGGGGCCCCGCGCACCGCGGC	GGGGAGGGGGCGGGGGGGGAGG	+
M22	ZN341_HUMAN.H11MO.0.C	-8	0.00120479	0.926486	0.150743	22	GCCCCCCGGGCGCGCCGGGAGGGGCCCCGCGCACCGCGGC	GGGGGGGGGGGGAGGGAAGAGC	+
M22	SP4_HUMAN.H11MO.0.A	-19	0.00123216	0.947532	0.150743	20	GCCCCCCGGGCGCGCCGGGAGGGGCCCCGCGCACCGCGGC	CCCGGCCCCGCCCCCTTCCC	-
M22	IRX2_HUMAN.H11MO.0.D	-4	0.00140947	1.08388	0.15319	19	GCCCCCCGGGCGCGCCGGGAGGGGCCCCGCGCACCGCGGC	ACATGGGTGGGCATGTTGG	+
M22	KLF6_HUMAN.H11MO.0.A	-12	0.00162774	1.25173	0.154798	19	GCCCCCCGGGCGCGCCGGGAGGGGCCCCGCGCACCGCGGC	GGAAGGGCGGGGCCGGGGG	+
M22	RXRA_HUMAN.H11MO.0.A	-16	0.00200604	1.54264	0.179553	20	GCCCCCCGGGCGCGCCGGGAGGGGCCCCGCGCACCGCGGC	GGGGGAGGCAGAGGTCAGAG	+
M22	USF2_HUMAN.H11MO.0.A	9	0.00216247	1.66294	0.182802	10	GCCCCCCGGGCGCGCCGGGAGGGGCCCCGCGCACCGCGGC	GGGTCACGTGGCCGCGGCG	+
M22	ZN563_HUMAN.H11MO.0.C	-8	0.0029236	2.24824	0.222428	21	GCCCCCCGGGCGCGCCGGGAGGGGCCCCGCGCACCGCGGC	GCAGCTGCCAGTGAGGATCCC	-
M22	GATA1_HUMAN.H11MO.0.A	-29	0.00351152	2.70036	0.254436	11	GCCCCCCGGGCGCGCCGGGAGGGGCCCCGCGCACCGCGGC	CTGGCGGGGACAGATAAGA	+
M22	MXI1_HUMAN.H11MO.0.A	7	0.00405575	3.11887	0.268316	8	GCCCCCCGGGCGCGCCGGGAGGGGCCCCGCGCACCGCGGC	GCACGTGGCGGCGGG	+
M22	TAL1_HUMAN.H11MO.0.A	-29	0.00599687	4.61159	0.358952	11	GCCCCCCGGGCGCGCCGGGAGGGGCCCCGCGCACCGCGGC	CTGGGGGGGGCAGATAAGG	+
M22	ZN589_HUMAN.H11MO.0.D	-11	0.00613348	4.71665	0.358952	16	GCCCCCCGGGCGCGCCGGGAGGGGCCCCGCGCACCGCGGC	CCCACGGTTACTGCCG	+
M22	RFX1_HUMAN.H11MO.0.B	-18	0.0075019	5.76896	0.407677	22	GCCCCCCGGGCGCGCCGGGAGGGGCCCCGCGCACCGCGGC	CCGTCGCCATGGCAACCGGGGC	-
M23	SP2_HUMAN.H11MO.0.A	-1	4.08079e-07	0.000313813	0.000615866	22	CGGCCAGGTGCCGCGTCGGAGAGCCGCTCTACGAGTGCCC	CCCCCGGCCCCGCCCCCCCCCC	-
M23	SP3_HUMAN.H11MO.0.B	-2	3.61699e-06	0.00278147	0.00201557	20	CGGCCAGGTGCCGCGTCGGAGAGCCGCTCTACGAGTGCCC	CCCCGGCCCCGCCCCCCCCC	-
M23	SP4_HUMAN.H11MO.0.A	-3	4.00662e-06	0.00308109	0.00201557	20	CGGCCAGGTGCCGCGTCGGAGAGCCGCTCTACGAGTGCCC	CCCGGCCCCGCCCCCTTCCC	-
M23	KLF6_HUMAN.H11MO.0.A	-1	0.00010907	0.0838748	0.0411517	19	CGGCCAGGTGCCGCGTCGGAGAGCCGCTCTACGAGTGCCC	CCCCCGGCCCCGCCCTTCC	-
M23	HESX1_HUMAN.H11MO.0.D	0	0.000273446	0.21028	0.0626652	16	CGGCCAGGTGCCGCGTCGGAGAGCCGCTCTACGAGTGCCC	AGGCCACGTGCCGGAT	-
M23	THAP1_HUMAN.H11MO.0.C	-5	0.000290658	0.223516	0.0626652	22	CGGCCAGGTGCCGCGTCGGAGAGCCGCTCTACGAGTGCCC	CGCCGCCATCTTGGCTGCGGGC	+
M23	PATZ1_HUMAN.H11MO.0.C	-7	0.000290658	0.223516	0.0626652	22	CGGCCAGGTGCCGCGTCGGAGAGCCGCTCTACGAGTGCCC	CCTCCCCCCCCGCCCCCTCCCC	-
M23	KLF3_HUMAN.H11MO.0.B	-3	0.000336152	0.258501	0.0633416	19	CGGCCAGGTGCCGCGTCGGAGAGCCGCTCTACGAGTGCCC	CCCGGCCCCGCCCCTCCCC	-
M23	ZN563_HUMAN.H11MO.0.C	-3	0.000456967	0.351408	0.0633416	21	CGGCCAGGTGCCGCGTCGGAGAGCCGCTCTACGAGTGCCC	GCAGCTGCCAGTGAGGATCCC	-
M23	VEZF1_HUMAN.H11MO.0.C	-8	0.000461678	0.355031	0.0633416	22	CGGCCAGGTGCCGCGTCGGAGAGCCGCTCTACGAGTGCCC	CCCCTCCCCCTCCCCCCTCCCC	-
M23	ZFX_HUMAN.H11MO.1.A	-4	0.000531765	0.408927	0.0668776	17	CGGCCAGGTGCCGCGTCGGAGAGCCGCTCTACGAGTGCCC	CCCCGGCCTCCGCCCCC	-
M23	E2F7_HUMAN.H11MO.0.B	-4	0.000775837	0.596618	0.0900677	13	CGGCCAGGTGCCGCGTCGGAGAGCCGCTCTACGAGTGCCC	CCTTTCCCGCCCC	-
M23	TFCP2_HUMAN.H11MO.0.D	-9	0.00222655	1.71222	0.210017	16	CGGCCAGGTGCCGCGTCGGAGAGCCGCTCTACGAGTGCCC	TCTGGCCAGTTCAGGC	-
M23	ZN341_HUMAN.H11MO.0.C	-9	0.00244865	1.88301	0.21738	22	CGGCCAGGTGCCGCGTCGGAGAGCCGCTCTACGAGTGCCC	GCTCTTCCCTCCCCCCCCCCCC	-
M23	TAF1_HUMAN.H11MO.0.A	-1	0.00284064	2.18446	0.23817	16	CGGCCAGGTGCCGCGTCGGAGAGCCGCTCTACGAGTGCCC	CCGCCGCCGCCATCTT	-
M23	ZN554_HUMAN.H11MO.0.C	-9	0.00320967	2.46824	0.254947	20	CGGCCAGGTGCCGCGTCGGAGAGCCGCTCTACGAGTGCCC	GCTGAGCCATGTGGGGTGCT	+
M23	PROX1_HUMAN.H11MO.0.D	-9	0.00375402	2.88684	0.275555	17	CGGCCAGGTGCCGCGTCGGAGAGCCGCTCTACGAGTGCCC	CCCAACCCGCCTTACCC	-
M23	ARNT2_HUMAN.H11MO.0.D	-5	0.00430108	3.30753	0.295051	12	CGGCCAGGTGCCGCGTCGGAGAGCCGCTCTACGAGTGCCC	GCCTCCCACGCC	-
M23	E2F4_HUMAN.H11MO.0.A	-5	0.00455608	3.50363	0.298955	13	CGGCCAGGTGCCGCGTCGGAGAGCCGCTCTACGAGTGCCC	ATTTCCCGCCCCC	-
M23	RXRA_HUMAN.H11MO.0.A	-9	0.00489197	3.76193	0.30762	20	CGGCCAGGTGCCGCGTCGGAGAGCCGCTCTACGAGTGCCC	CTCTGACCTCTGCCTCCCCC	-
M23	MAFA_HUMAN.H11MO.0.D	-1	0.00538454	4.14071	0.309555	21	CGGCCAGGTGCCGCGTCGGAGAGCCGCTCTACGAGTGCCC	CGAAGGCTGCGGGGTCAGCAC	-
M23	PURA_HUMAN.H11MO.0.D	-10	0.00547532	4.21052	0.309555	17	CGGCCAGGTGCCGCGTCGGAGAGCCGCTCTACGAGTGCCC	CCCTGCCCCCCCCTTCC	-
M23	PAX8_HUMAN.H11MO.0.D	-9	0.00553808	4.25878	0.309555	14	CGGCCAGGTGCCGCGTCGGAGAGCCGCTCTACGAGTGCCC	CCCGCTTCAGTGAC	-
M23	NR1H4_HUMAN.H11MO.0.B	-5	0.00665196	5.11536	0.336245	19	CGGCCAGGTGCCGCGTCGGAGAGCCGCTCTACGAGTGCCC	GGGGTCAATGACCCCGAGG	+
M23	TFDP1_HUMAN.H11MO.0.C	-5	0.00708148	5.44566	0.336245	14	CGGCCAGGTGCCGCGTCGGAGAGCCGCTCTACGAGTGCCC	TTTTCCCGCCCCCC	-
M23	MAZ_HUMAN.H11MO.0.A	-7	0.0071131	5.46997	0.336245	22	CGGCCAGGTGCCGCGTCGGAGAGCCGCTCTACGAGTGCCC	CCCCCCCCCCCCCCCCTCCCCC	-
M23	ZN667_HUMAN.H11MO.0.C	-22	0.00712958	5.48265	0.336245	18	CGGCCAGGTGCCGCGTCGGAGAGCCGCTCTACGAGTGCCC	GTGGCCTTAAAAGCTCAGC	+
M23	TLX1_HUMAN.H11MO.0.D	-4	0.00790745	6.08083	0.350994	17	CGGCCAGGTGCCGCGTCGGAGAGCCGCTCTACGAGTGCCC	CTGGCAAGTTGCCAAGG	+
M23	ZBT17_HUMAN.H11MO.0.A	1	0.00818165	6.29169	0.352789	18	CGGCCAGGTGCCGCGTCGGAGAGCCGCTCTACGAGTGCCC	CTTCCCCTCCCCCACCCTC	-
M23	MXI1_HUMAN.H11MO.0.A	-3	0.0102349	7.87063	0.429065	15	CGGCCAGGTGCCGCGTCGGAGAGCCGCTCTACGAGTGCCC	CCCGCCGCCACGTGC	-
M23	EGR1_HUMAN.H11MO.0.A	-7	0.0105361	8.10225	0.429754	17	CGGCCAGGTGCCGCGTCGGAGAGCCGCTCTACGAGTGCCC	CCCCCGCCCACGCCCTC	-
M23	IRX2_HUMAN.H11MO.0.D	-7	0.0114725	8.82232	0.44395	19	CGGCCAGGTGCCGCGTCGGAGAGCCGCTCTACGAGTGCCC	CCAACATGCCCACCCATGT	-
M23	NFIA_HUMAN.H11MO.0.C	1	0.0119042	9.15436	0.449142	14	CGGCCAGGTGCCGCGTCGGAGAGCCGCTCTACGAGTGCCC	TTGGCACGGTGCCAA	+
M23	E2F6_HUMAN.H11MO.0.A	-4	0.0135604	10.4279	0.476404	13	CGGCCAGGTGCCGCGTCGGAGAGCCGCTCTACGAGTGCCC	CCCTTCCCGCCCC	-
M23	OLIG2_HUMAN.H11MO.0.B	-3	0.0136157	10.4704	0.476404	18	CGGCCAGGTGCCGCGTCGGAGAGCCGCTCTACGAGTGCCC	CCAGCTGTTTCCCTTCTG	+
M23	PTF1A_HUMAN.H11MO.0.B	-3	0.0136157	10.4704	0.476404	18	CGGCCAGGTGCCGCGTCGGAGAGCCGCTCTACGAGTGCCC	CCAGCTGCCCCCTTTCCC	+
M23	WT1_HUMAN.H11MO.0.C	-8	0.0142052	10.9238	0.476404	20	CGGCCAGGTGCCGCGTCGGAGAGCCGCTCTACGAGTGCCC	CCCCCCCTCCTCCCCCGCCC	-
M24	SP2_HUMAN.H11MO.0.A	-16	6.52489e-06	0.00501764	0.00982377	22	CGCCCAGGTCAGTCGCGCAGAGGCGGCAGGCTCTGAGGGG	GGGGGGGGGGCGGGGCCGGGGG	+
M24	ZFX_HUMAN.H11MO.1.A	-12	0.000127036	0.0976907	0.0699438	17	CGCCCAGGTCAGTCGCGCAGAGGCGGCAGGCTCTGAGGGG	GGGGGCGGAGGCCGGGG	+
M24	PATZ1_HUMAN.H11MO.0.C	-16	0.000139369	0.107175	0.0699438	22	CGCCCAGGTCAGTCGCGCAGAGGCGGCAGGCTCTGAGGGG	GGGGAGGGGGCGGGGGGGGAGG	+
M24	THAP1_HUMAN.H11MO.0.C	-6	0.00019232	0.147894	0.0723883	22	CGCCCAGGTCAGTCGCGCAGAGGCGGCAGGCTCTGAGGGG	GCCCGCAGCCAAGATGGCGGCG	-
M24	SP3_HUMAN.H11MO.0.B	-11	0.00032801	0.252239	0.0893533	20	CGCCCAGGTCAGTCGCGCAGAGGCGGCAGGCTCTGAGGGG	GGGGGGGGGCGGGGCCGGGG	+
M24	RXRA_HUMAN.H11MO.0.A	-11	0.000356088	0.273831	0.0893533	20	CGCCCAGGTCAGTCGCGCAGAGGCGGCAGGCTCTGAGGGG	GGGGGAGGCAGAGGTCAGAG	+
M24	NR1D1_HUMAN.H11MO.0.B	-20	0.000725425	0.557852	0.138144	19	CGCCCAGGTCAGTCGCGCAGAGGCGGCAGGCTCTGAGGGG	AGGGAAGTGGGTCAGAAGG	+
M24	VEZF1_HUMAN.H11MO.0.C	-16	0.00082579	0.635032	0.138144	22	CGCCCAGGTCAGTCGCGCAGAGGCGGCAGGCTCTGAGGGG	GGGGAGGGGGGAGGGGGAGGGG	+
M24	NR1H4_HUMAN.H11MO.0.B	-21	0.000923859	0.710448	0.139095	19	CGCCCAGGTCAGTCGCGCAGAGGCGGCAGGCTCTGAGGGG	GGGGTCAATGACCCCGAGG	+
M24	ZN563_HUMAN.H11MO.0.C	-9	0.00114153	0.877835	0.147102	21	CGCCCAGGTCAGTCGCGCAGAGGCGGCAGGCTCTGAGGGG	GGGATCCTCACTGGCAGCTGC	+
M24	KLF6_HUMAN.H11MO.0.A	-20	0.00117245	0.901614	0.147102	19	CGCCCAGGTCAGTCGCGCAGAGGCGGCAGGCTCTGAGGGG	GGAAGGGCGGGGCCGGGGG	+
M24	PAX8_HUMAN.H11MO.0.D	-2	0.0013815	1.06237	0.157645	14	CGCCCAGGTCAGTCGCGCAGAGGCGGCAGGCTCTGAGGGG	CCCGCTTCAGTGAC	-
M24	SP4_HUMAN.H11MO.0.A	-16	0.00183483	1.41098	0.162499	20	CGCCCAGGTCAGTCGCGCAGAGGCGGCAGGCTCTGAGGGG	GGGAAGGGGGCGGGGCCGGG	+
M24	GATA1_HUMAN.H11MO.0.A	7	0.00272759	2.09751	0.211152	12	CGCCCAGGTCAGTCGCGCAGAGGCGGCAGGCTCTGAGGGG	TCTTATCTGTCCCCGCCAG	-
M24	ZN341_HUMAN.H11MO.0.C	-14	0.00295527	2.2726	0.211152	22	CGCCCAGGTCAGTCGCGCAGAGGCGGCAGGCTCTGAGGGG	GGGGGGGGGGGGAGGGAAGAGC	+
M24	ZN589_HUMAN.H11MO.0.D	-23	0.00320342	2.46343	0.211152	16	CGCCCAGGTCAGTCGCGCAGAGGCGGCAGGCTCTGAGGGG	CGGCAGTAACCGTGGG	-
M24	MAFA_HUMAN.H11MO.0.D	-17	0.00335395	2.57919	0.211152	21	CGCCCAGGTCAGTCGCGCAGAGGCGGCAGGCTCTGAGGGG	CGAAGGCTGCGGGGTCAGCAC	-
M24	IRX2_HUMAN.H11MO.0.D	-5	0.00340695	2.61994	0.211152	19	CGCCCAGGTCAGTCGCGCAGAGGCGGCAGGCTCTGAGGGG	CCAACATGCCCACCCATGT	-
M24	PTF1A_HUMAN.H11MO.0.B	-12	0.00346492	2.66453	0.211152	18	CGCCCAGGTCAGTCGCGCAGAGGCGGCAGGCTCTGAGGGG	GGGAAAGGGGGCAGCTGG	-
M24	TLX1_HUMAN.H11MO.0.D	-12	0.00350614	2.69622	0.211152	17	CGCCCAGGTCAGTCGCGCAGAGGCGGCAGGCTCTGAGGGG	CCTTGGCAACTTGCCAG	-
M24	TAL1_HUMAN.H11MO.0.A	7	0.00424143	3.26166	0.245609	12	CGCCCAGGTCAGTCGCGCAGAGGCGGCAGGCTCTGAGGGG	CCTTATCTGCCCCCCCCAG	-
M24	SPZ1_HUMAN.H11MO.0.D	-24	0.00443125	3.40763	0.247097	16	CGCCCAGGTCAGTCGCGCAGAGGCGGCAGGCTCTGAGGGG	CCCAGGGTAACAGCCG	-
M24	TFCP2_HUMAN.H11MO.0.D	-25	0.00480001	3.69121	0.2581	15	CGCCCAGGTCAGTCGCGCAGAGGCGGCAGGCTCTGAGGGG	GCCTGAACTGGCCAGA	+
M24	PURA_HUMAN.H11MO.0.D	-14	0.00557536	4.28745	0.27447	17	CGCCCAGGTCAGTCGCGCAGAGGCGGCAGGCTCTGAGGGG	GGAAGGGGGGGGCAGGG	+
M24	KLF3_HUMAN.H11MO.0.B	-18	0.00650916	5.00555	0.289234	19	CGCCCAGGTCAGTCGCGCAGAGGCGGCAGGCTCTGAGGGG	GGGGAGGGGCGGGGCCGGG	+
M24	MAZ_HUMAN.H11MO.0.A	-15	0.00654812	5.0355	0.289234	22	CGCCCAGGTCAGTCGCGCAGAGGCGGCAGGCTCTGAGGGG	GGGGGAGGGGGGGGGGGGGGGG	+
M24	RARG_HUMAN.H11MO.2.D	4	0.00660919	5.08247	0.289234	16	CGCCCAGGTCAGTCGCGCAGAGGCGGCAGGCTCTGAGGGG	GTGACCTCTGGGTGACCCCC	-
M24	RARG_HUMAN.H11MO.0.B	-2	0.00675918	5.19781	0.289234	18	CGCCCAGGTCAGTCGCGCAGAGGCGGCAGGCTCTGAGGGG	CCCAGGTCACTCTGACCT	-
M24	THA_HUMAN.H11MO.0.C	-5	0.00699009	5.37538	0.289234	17	CGCCCAGGTCAGTCGCGCAGAGGCGGCAGGCTCTGAGGGG	GGGTCACTTCAGGTCAG	+
M24	SMAD3_HUMAN.H11MO.0.B	-19	0.00710798	5.46603	0.289234	12	CGCCCAGGTCAGTCGCGCAGAGGCGGCAGGCTCTGAGGGG	CAGGTGACAGAG	-
M24	ZN335_HUMAN.H11MO.0.A	-2	0.00793609	6.10285	0.314433	22	CGCCCAGGTCAGTCGCGCAGAGGCGGCAGGCTCTGAGGGG	TCAGGCAGCGCCGAGGACAGCC	-
M24	COT1_HUMAN.H11MO.0.C	-14	0.0087304	6.71368	0.316719	17	CGCCCAGGTCAGTCGCGCAGAGGCGGCAGGCTCTGAGGGG	GGGGTCAGAGGTCAGGG	+
M24	PROX1_HUMAN.H11MO.0.D	-14	0.00939401	7.22399	0.316719	17	CGCCCAGGTCAGTCGCGCAGAGGCGGCAGGCTCTGAGGGG	GGGTAAGGCGGGTTGGG	+
M24	LYL1_HUMAN.H11MO.0.A	-22	0.00961066	7.3906	0.316719	14	CGCCCAGGTCAGTCGCGCAGAGGCGGCAGGCTCTGAGGGG	CCAGCTGTTTCCTG	+
M24	MXI1_HUMAN.H11MO.0.A	-15	0.0097292	7.48176	0.316719	15	CGCCCAGGTCAGTCGCGCAGAGGCGGCAGGCTCTGAGGGG	GCACGTGGCGGCGGG	+
M24	RFX5_HUMAN.H11MO.0.A	-21	0.00988706	7.60315	0.316719	19	CGCCCAGGTCAGTCGCGCAGAGGCGGCAGGCTCTGAGGGG	GTCAGCTGTTGCTAGGCAGA	+
M24	OSR2_HUMAN.H11MO.0.C	-22	0.0120816	9.29073	0.356166	16	CGCCCAGGTCAGTCGCGCAGAGGCGGCAGGCTCTGAGGGG	GCTGCTGCTTCTGCTG	+
M24	RFX1_HUMAN.H11MO.0.B	-19	0.0123013	9.45971	0.356166	21	CGCCCAGGTCAGTCGCGCAGAGGCGGCAGGCTCTGAGGGG	CCGTCGCCATGGCAACCGGGGC	-
M24	ZN554_HUMAN.H11MO.0.C	-6	0.0128461	9.87863	0.362697	20	CGCCCAGGTCAGTCGCGCAGAGGCGGCAGGCTCTGAGGGG	GCTGAGCCATGTGGGGTGCT	+
M24	PAX2_HUMAN.H11MO.0.D	-20	0.0167773	12.9017	0.443151	18	CGCCCAGGTCAGTCGCGCAGAGGCGGCAGGCTCTGAGGGG	TGTCACGCATGACTGAAC	-
M24	OLIG2_HUMAN.H11MO.0.B	-12	0.0179436	13.7986	0.450259	18	CGCCCAGGTCAGTCGCGCAGAGGCGGCAGGCTCTGAGGGG	CAGAAGGGAAACAGCTGG	-
M25	SP2_HUMAN.H11MO.0.A	-7	3.0808e-07	0.000236913	0.000460712	22	GGGCCGGGGCGGGCGGGCAGCGCCCGGAGCCAGCCCGGCG	GGGGGGGGGGCGGGGCCGGGGG	+
M25	SP3_HUMAN.H11MO.0.B	-8	1.88182e-06	0.00144712	0.00140706	20	GGGCCGGGGCGGGCGGGCAGCGCCCGGAGCCAGCCCGGCG	GGGGGGGGGCGGGGCCGGGG	+
M25	SP4_HUMAN.H11MO.0.A	-14	4.14332e-06	0.00318622	0.00191595	20	GGGCCGGGGCGGGCGGGCAGCGCCCGGAGCCAGCCCGGCG	GGGAAGGGGGCGGGGCCGGG	+
M25	PURA_HUMAN.H11MO.0.D	-5	5.7925e-06	0.00445443	0.00191595	17	GGGCCGGGGCGGGCGGGCAGCGCCCGGAGCCAGCCCGGCG	GGAAGGGGGGGGCAGGG	+
M25	ZN341_HUMAN.H11MO.0.C	-1	6.40601e-06	0.00492622	0.00191595	22	GGGCCGGGGCGGGCGGGCAGCGCCCGGAGCCAGCCCGGCG	GGGGGGGGGGGGAGGGAAGAGC	+
M25	PATZ1_HUMAN.H11MO.0.C	-7	2.33688e-05	0.0179706	0.00582441	22	GGGCCGGGGCGGGCGGGCAGCGCCCGGAGCCAGCCCGGCG	GGGGAGGGGGCGGGGGGGGAGG	+
M25	VEZF1_HUMAN.H11MO.0.C	0	2.76113e-05	0.0212331	0.0058987	22	GGGCCGGGGCGGGCGGGCAGCGCCCGGAGCCAGCCCGGCG	GGGGAGGGGGGAGGGGGAGGGG	+
M25	THAP1_HUMAN.H11MO.0.C	-21	3.53751e-05	0.0272035	0.00642874	19	GGGCCGGGGCGGGCGGGCAGCGCCCGGAGCCAGCCCGGCG	GCCCGCAGCCAAGATGGCGGCG	-
M25	ZFX_HUMAN.H11MO.1.A	-12	4.04913e-05	0.0311378	0.00642874	17	GGGCCGGGGCGGGCGGGCAGCGCCCGGAGCCAGCCCGGCG	GGGGGCGGAGGCCGGGG	+
M25	KLF6_HUMAN.H11MO.0.A	-10	4.29892e-05	0.0330587	0.00642874	19	GGGCCGGGGCGGGCGGGCAGCGCCCGGAGCCAGCCCGGCG	GGAAGGGCGGGGCCGGGGG	+
M25	ZN335_HUMAN.H11MO.0.A	-12	6.23587e-05	0.0479539	0.00847756	22	GGGCCGGGGCGGGCGGGCAGCGCCCGGAGCCAGCCCGGCG	TCAGGCAGCGCCGAGGACAGCC	-
M25	MAZ_HUMAN.H11MO.0.A	0	0.000108245	0.0832402	0.0134894	22	GGGCCGGGGCGGGCGGGCAGCGCCCGGAGCCAGCCCGGCG	GGGGGAGGGGGGGGGGGGGGGG	+
M25	TBX15_HUMAN.H11MO.0.D	0	0.000122271	0.0940266	0.0140652	19	GGGCCGGGGCGGGCGGGCAGCGCCCGGAGCCAGCCCGGCG	GGGGGGGGGGGGGTGGGGG	+
M25	EGR2_HUMAN.H11MO.0.A	-4	0.000299297	0.23016	0.030279	18	GGGCCGGGGCGGGCGGGCAGCGCCCGGAGCCAGCCCGGCG	GGGGGGGTGTGGGAGGGG	+
M25	KLF3_HUMAN.H11MO.0.B	-4	0.000303715	0.233557	0.030279	19	GGGCCGGGGCGGGCGGGCAGCGCCCGGAGCCAGCCCGGCG	GGGGAGGGGCGGGGCCGGG	+
M25	RXRA_HUMAN.H11MO.0.A	-9	0.000407462	0.313338	0.0380832	20	GGGCCGGGGCGGGCGGGCAGCGCCCGGAGCCAGCCCGGCG	GGGGGAGGCAGAGGTCAGAG	+
M25	KLF16_HUMAN.H11MO.0.D	-8	0.000452593	0.348044	0.0398131	19	GGGCCGGGGCGGGCGGGCAGCGCCCGGAGCCAGCCCGGCG	GGGGGCGGGGGGGGGGGGG	+
M25	EGR1_HUMAN.H11MO.0.A	-6	0.000556559	0.427994	0.0462387	17	GGGCCGGGGCGGGCGGGCAGCGCCCGGAGCCAGCCCGGCG	GAGGGCGTGGGCGGGGG	+
M25	SP1_HUMAN.H11MO.0.A	-18	0.000641566	0.493364	0.0504957	22	GGGCCGGGGCGGGCGGGCAGCGCCCGGAGCCAGCCCGGCG	GGGGGGCGGGGCCGGGGGGGGG	+
M25	TBX1_HUMAN.H11MO.0.D	0	0.000693065	0.532967	0.0518216	20	GGGCCGGGGCGGGCGGGCAGCGCCCGGAGCCAGCCCGGCG	GGGTGGGCAGGGGTGGGCGG	+
M25	ZN563_HUMAN.H11MO.0.C	-16	0.00089576	0.688839	0.0633617	21	GGGCCGGGGCGGGCGGGCAGCGCCCGGAGCCAGCCCGGCG	GCAGCTGCCAGTGAGGATCCC	-
M25	WT1_HUMAN.H11MO.0.C	-8	0.000932143	0.716818	0.0633617	20	GGGCCGGGGCGGGCGGGCAGCGCCCGGAGCCAGCCCGGCG	GGGCGGGGGAGGAGGGGGGG	+
M25	ZN770_HUMAN.H11MO.0.C	-11	0.00119856	0.921693	0.0732914	22	GGGCCGGGGCGGGCGGGCAGCGCCCGGAGCCAGCCCGGCG	GGGAGGCTGAGGCGGGAGGATC	+
M25	ZBT17_HUMAN.H11MO.0.A	-13	0.00122526	0.942221	0.0732914	19	GGGCCGGGGCGGGCGGGCAGCGCCCGGAGCCAGCCCGGCG	GAGGGTGGGGGAGGGGAAG	+
M25	TAF1_HUMAN.H11MO.0.A	-10	0.00147614	1.13515	0.0788379	16	GGGCCGGGGCGGGCGGGCAGCGCCCGGAGCCAGCCCGGCG	AAGATGGCGGCGGCGG	+
M25	EGR2_HUMAN.H11MO.1.A	-7	0.00173637	1.33527	0.0849569	16	GGGCCGGGGCGGGCGGGCAGCGCCCGGAGCCAGCCCGGCG	GGGGCGTGGGCGGGGG	+
M25	KLF15_HUMAN.H11MO.0.A	-4	0.00176965	1.36086	0.0849569	19	GGGCCGGGGCGGGCGGGCAGCGCCCGGAGCCAGCCCGGCG	GGGGAGGAGCAGGGGGGGG	+
M25	ZN263_HUMAN.H11MO.0.A	1	0.00191244	1.47067	0.0849569	19	GGGCCGGGGCGGGCGGGCAGCGCCCGGAGCCAGCCCGGCG	GGGAGGAGGGAGAGGAGGAG	+
M25	PAX5_HUMAN.H11MO.0.A	-2	0.0019298	1.48402	0.0849569	21	GGGCCGGGGCGGGCGGGCAGCGCCCGGAGCCAGCCCGGCG	GCCTGGGCAGCAGAGCGTGAC	+
M25	MAFA_HUMAN.H11MO.0.D	-11	0.0019298	1.48402	0.0849569	21	GGGCCGGGGCGGGCGGGCAGCGCCCGGAGCCAGCCCGGCG	CGAAGGCTGCGGGGTCAGCAC	-
M25	FEV_HUMAN.H11MO.0.B	-12	0.00201217	1.54736	0.0849569	10	GGGCCGGGGCGGGCGGGCAGCGCCCGGAGCCAGCCCGGCG	GCGGGAAGCG	+
M25	PROX1_HUMAN.H11MO.0.D	-9	0.00201624	1.55049	0.0849569	17	GGGCCGGGGCGGGCGGGCAGCGCCCGGAGCCAGCCCGGCG	GGGTAAGGCGGGTTGGG	+
M25	IRX2_HUMAN.H11MO.0.D	-2	0.00204519	1.57275	0.0849569	19	GGGCCGGGGCGGGCGGGCAGCGCCCGGAGCCAGCCCGGCG	ACATGGGTGGGCATGTTGG	+
M25	ZN467_HUMAN.H11MO.0.C	5	0.0021902	1.68426	0.0868914	17	GGGCCGGGGCGGGCGGGCAGCGCCCGGAGCCAGCCCGGCG	GGGGAGGGGAGGGGGGGGGGGG	+
M25	SP4_HUMAN.H11MO.1.A	-16	0.00220797	1.69793	0.0868914	16	GGGCCGGGGCGGGCGGGCAGCGCCCGGAGCCAGCCCGGCG	GGAGGGGGCGGGGCCG	+
M25	TFCP2_HUMAN.H11MO.0.D	-2	0.00239002	1.83793	0.091644	16	GGGCCGGGGCGGGCGGGCAGCGCCCGGAGCCAGCCCGGCG	GCCTGAACTGGCCAGA	+
M25	NR1H4_HUMAN.H11MO.0.B	-8	0.0025347	1.94918	0.0947617	19	GGGCCGGGGCGGGCGGGCAGCGCCCGGAGCCAGCCCGGCG	GGGGTCAATGACCCCGAGG	+
M25	E2F1_HUMAN.H11MO.0.A	-7	0.00296943	2.28349	0.108307	14	GGGCCGGGGCGGGCGGGCAGCGCCCGGAGCCAGCCCGGCG	GGGGGGCGGGAAAG	+
M25	E2F6_HUMAN.H11MO.0.A	-9	0.00360374	2.77127	0.128313	13	GGGCCGGGGCGGGCGGGCAGCGCCCGGAGCCAGCCCGGCG	GGGGCGGGAAGGG	+
M25	PTF1A_HUMAN.H11MO.0.B	-6	0.00383216	2.94693	0.130244	18	GGGCCGGGGCGGGCGGGCAGCGCCCGGAGCCAGCCCGGCG	GGGAAAGGGGGCAGCTGG	-
M25	P73_HUMAN.H11MO.1.A	-26	0.0051351	3.94889	0.170649	12	GGGCCGGGGCGGGCGGGCAGCGCCCGGAGCCAGCCCGGCG	GAACATGCCTGG	+
M25	BHE41_HUMAN.H11MO.0.D	-11	0.00566326	4.35505	0.184109	20	GGGCCGGGGCGGGCGGGCAGCGCCCGGAGCCAGCCCGGCG	ACCGGGTCACGTGCAGAAGG	+
M25	RARG_HUMAN.H11MO.0.B	0	0.0058404	4.49127	0.185828	18	GGGCCGGGGCGGGCGGGCAGCGCCCGGAGCCAGCCCGGCG	AGGTCAGAGTGACCTGGG	+
M25	PLAG1_HUMAN.H11MO.0.D	-12	0.0061418	4.72304	0.191347	17	GGGCCGGGGCGGGCGGGCAGCGCCCGGAGCCAGCCCGGCG	GGGGGCATCAGGAGGGG	+
M25	RFX1_HUMAN.H11MO.0.B	-5	0.00645037	4.96034	0.196571	22	GGGCCGGGGCGGGCGGGCAGCGCCCGGAGCCAGCCCGGCG	CCGTCGCCATGGCAACCGGGGC	-
M25	CTCF_HUMAN.H11MO.0.A	-13	0.00663719	5.104	0.196571	19	GGGCCGGGGCGGGCGGGCAGCGCCCGGAGCCAGCCCGGCG	TGGCCACCAGGGGGCGCCA	+
M25	ZN148_HUMAN.H11MO.0.D	-7	0.00670383	5.15525	0.196571	15	GGGCCGGGGCGGGCGGGCAGCGCCCGGAGCCAGCCCGGCG	GGGGTGGGGGAGGGG	+
M25	P73_HUMAN.H11MO.0.A	-17	0.00757657	5.82638	0.213778	19	GGGCCGGGGCGGGCGGGCAGCGCCCGGAGCCAGCCCGGCG	GGCATGTCTGGGCATGTCT	-
M25	P63_HUMAN.H11MO.0.A	-16	0.00863788	6.64253	0.23921	19	GGGCCGGGGCGGGCGGGCAGCGCCCGGAGCCAGCCCGGCG	GGGCATGCCTGGACATGCC	-
M25	KLF1_HUMAN.H11MO.0.A	1	0.00916623	7.04883	0.249227	13	GGGCCGGGGCGGGCGGGCAGCGCCCGGAGCCAGCCCGGCG	GGGGCGGGGCCGGG	+
M25	COT1_HUMAN.H11MO.0.C	-12	0.00936132	7.19886	0.249986	17	GGGCCGGGGCGGGCGGGCAGCGCCCGGAGCCAGCCCGGCG	GGGGTCAGAGGTCAGGG	+
M25	MBD2_HUMAN.H11MO.0.B	-19	0.0101904	7.8364	0.267351	11	GGGCCGGGGCGGGCGGGCAGCGCCCGGAGCCAGCCCGGCG	GGGGCCGGAGG	+
M25	CTCFL_HUMAN.H11MO.0.A	-8	0.010741	8.25985	0.276939	17	GGGCCGGGGCGGGCGGGCAGCGCCCGGAGCCAGCCCGGCG	GCCGCCAGGGGGCGCCG	+
M25	P53_HUMAN.H11MO.1.A	-26	0.0115056	8.84784	0.287279	13	GGGCCGGGGCGGGCGGGCAGCGCCCGGAGCCAGCCCGGCG	GGACATGCCTGGG	+
M25	SP1_HUMAN.H11MO.1.A	-18	0.0115263	8.8637	0.287279	14	GGGCCGGGGCGGGCGGGCAGCGCCCGGAGCCAGCCCGGCG	GGGGGGCGGGGCCG	+
M25	RARG_HUMAN.H11MO.2.D	0	0.0137466	10.5712	0.326304	20	GGGCCGGGGCGGGCGGGCAGCGCCCGGAGCCAGCCCGGCG	GGGGGTCACCCAGAGGTCAC	+
M25	E2F7_HUMAN.H11MO.0.B	-9	0.0145524	11.1908	0.334802	13	GGGCCGGGGCGGGCGGGCAGCGCCCGGAGCCAGCCCGGCG	GGGGCGGGAAAGG	+
M25	TLX1_HUMAN.H11MO.0.D	-3	0.0150479	11.5718	0.340955	17	GGGCCGGGGCGGGCGGGCAGCGCCCGGAGCCAGCCCGGCG	CCTTGGCAACTTGCCAG	-
M25	Z324A_HUMAN.H11MO.0.C	-11	0.0155657	11.97	0.346005	23	GGGCCGGGGCGGGCGGGCAGCGCCCGGAGCCAGCCCGGCG	TGGCAGCAAAGGATGGTTTGATA	-
M25	AP2B_HUMAN.H11MO.0.B	-8	0.0161194	12.3958	0.346005	10	GGGCCGGGGCGGGCGGGCAGCGCCCGGAGCCAGCCCGGCG	GCCCCCGGGC	-
M25	MXI1_HUMAN.H11MO.0.A	-8	0.0161445	12.4151	0.346005	15	GGGCCGGGGCGGGCGGGCAGCGCCCGGAGCCAGCCCGGCG	GCACGTGGCGGCGGG	+
M25	ZN589_HUMAN.H11MO.0.D	-10	0.0161962	12.4549	0.346005	16	GGGCCGGGGCGGGCGGGCAGCGCCCGGAGCCAGCCCGGCG	CGGCAGTAACCGTGGG	-
M25	USF2_HUMAN.H11MO.0.A	-5	0.0184672	14.2013	0.375941	19	GGGCCGGGGCGGGCGGGCAGCGCCCGGAGCCAGCCCGGCG	GGGTCACGTGGCCGCGGCG	+
M25	ZN667_HUMAN.H11MO.0.C	-23	0.0184672	14.2013	0.375941	17	GGGCCGGGGCGGGCGGGCAGCGCCCGGAGCCAGCCCGGCG	GCTGAGCTTTTAAGGCCAC	-
M25	ZN554_HUMAN.H11MO.0.C	-16	0.0186031	14.3058	0.375941	20	GGGCCGGGGCGGGCGGGCAGCGCCCGGAGCCAGCCCGGCG	GCTGAGCCATGTGGGGTGCT	+
M25	TFDP1_HUMAN.H11MO.0.C	-7	0.0193448	14.8762	0.380387	14	GGGCCGGGGCGGGCGGGCAGCGCCCGGAGCCAGCCCGGCG	GGGGGGCGGGAAAA	+
M25	SPIC_HUMAN.H11MO.0.D	-4	0.019757	15.1931	0.380387	13	GGGCCGGGGCGGGCGGGCAGCGCCCGGAGCCAGCCCGGCG	GAGGAAGGGGAGG	+
M25	SRBP2_HUMAN.H11MO.0.B	-17	0.019757	15.1931	0.380387	13	GGGCCGGGGCGGGCGGGCAGCGCCCGGAGCCAGCCCGGCG	GGGTGGGGTGAGG	+
M25	VEZF1_HUMAN.H11MO.1.C	-11	0.0212744	16.36	0.392771	12	GGGCCGGGGCGGGCGGGCAGCGCCCGGAGCCAGCCCGGCG	AGAGGGAGGGGG	+
M25	E2F4_HUMAN.H11MO.0.A	-8	0.022947	17.6462	0.418483	13	GGGCCGGGGCGGGCGGGCAGCGCCCGGAGCCAGCCCGGCG	GGGGGCGGGAAAT	+
M25	NR1D1_HUMAN.H11MO.0.B	-5	0.023548	18.1084	0.42427	19	GGGCCGGGGCGGGCGGGCAGCGCCCGGAGCCAGCCCGGCG	AGGGAAGTGGGTCAGAAGG	+
M25	LYL1_HUMAN.H11MO.0.A	-13	0.0257329	19.7886	0.458117	14	GGGCCGGGGCGGGCGGGCAGCGCCCGGAGCCAGCCCGGCG	CAGGAAACAGCTGG	-
M26	THAP1_HUMAN.H11MO.0.C	2	5.43232e-05	0.0417746	0.05216	20	GCGCGGTGGTGACGTCGGCGAGGGGCGTGCGCGGGCCGCG	GCCCGCAGCCAAGATGGCGGCG	-
M26	RXRA_HUMAN.H11MO.0.A	0	8.4244e-05	0.0647837	0.05216	20	GCGCGGTGGTGACGTCGGCGAGGGGCGTGCGCGGGCCGCG	GGGGGAGGCAGAGGTCAGAG	+
M26	SP2_HUMAN.H11MO.0.A	-19	0.000140667	0.108173	0.05216	21	GCGCGGTGGTGACGTCGGCGAGGGGCGTGCGCGGGCCGCG	GGGGGGGGGGCGGGGCCGGGGG	+
M26	ZFX_HUMAN.H11MO.1.A	-18	0.000184625	0.141976	0.05216	17	GCGCGGTGGTGACGTCGGCGAGGGGCGTGCGCGGGCCGCG	GGGGGCGGAGGCCGGGG	+
M26	PATZ1_HUMAN.H11MO.0.C	-10	0.000206336	0.158672	0.05216	22	GCGCGGTGGTGACGTCGGCGAGGGGCGTGCGCGGGCCGCG	GGGGAGGGGGCGGGGGGGGAGG	+
M26	IRX2_HUMAN.H11MO.0.D	-14	0.000294791	0.226694	0.0638748	19	GCGCGGTGGTGACGTCGGCGAGGGGCGTGCGCGGGCCGCG	ACATGGGTGGGCATGTTGG	+
M26	SP3_HUMAN.H11MO.0.B	-20	0.000362373	0.278665	0.0679864	20	GCGCGGTGGTGACGTCGGCGAGGGGCGTGCGCGGGCCGCG	GGGGGGGGGCGGGGCCGGGG	+
M26	ZN341_HUMAN.H11MO.0.C	-8	0.000403413	0.310225	0.0679864	22	GCGCGGTGGTGACGTCGGCGAGGGGCGTGCGCGGGCCGCG	GGGGGGGGGGGGAGGGAAGAGC	+
M26	VEZF1_HUMAN.H11MO.0.C	-7	0.000717504	0.55176	0.108827	22	GCGCGGTGGTGACGTCGGCGAGGGGCGTGCGCGGGCCGCG	GGGGAGGGGGGAGGGGGAGGGG	+
M26	PROX1_HUMAN.H11MO.0.D	-7	0.00100942	0.776243	0.139185	17	GCGCGGTGGTGACGTCGGCGAGGGGCGTGCGCGGGCCGCG	GGGTAAGGCGGGTTGGG	+
M26	SP4_HUMAN.H11MO.0.A	-19	0.00129777	0.997983	0.162388	20	GCGCGGTGGTGACGTCGGCGAGGGGCGTGCGCGGGCCGCG	GGGAAGGGGGCGGGGCCGGG	+
M26	KLF6_HUMAN.H11MO.0.A	-18	0.00139182	1.07031	0.162388	19	GCGCGGTGGTGACGTCGGCGAGGGGCGTGCGCGGGCCGCG	GGAAGGGCGGGGCCGGGGG	+
M26	PURA_HUMAN.H11MO.0.D	-17	0.0015039	1.1565	0.162932	17	GCGCGGTGGTGACGTCGGCGAGGGGCGTGCGCGGGCCGCG	GGAAGGGGGGGGCAGGG	+
M26	ZN563_HUMAN.H11MO.0.C	-7	0.00169689	1.30491	0.171584	21	GCGCGGTGGTGACGTCGGCGAGGGGCGTGCGCGGGCCGCG	GCAGCTGCCAGTGAGGATCCC	-
M26	KLF3_HUMAN.H11MO.0.B	-21	0.00307996	2.36849	0.25953	19	GCGCGGTGGTGACGTCGGCGAGGGGCGTGCGCGGGCCGCG	GGGGAGGGGCGGGGCCGGG	+
M26	ZN554_HUMAN.H11MO.0.C	3	0.00345939	2.66027	0.27616	17	GCGCGGTGGTGACGTCGGCGAGGGGCGTGCGCGGGCCGCG	GCTGAGCCATGTGGGGTGCT	+
M26	CLOCK_HUMAN.H11MO.0.C	-19	0.00403886	3.10588	0.293985	14	GCGCGGTGGTGACGTCGGCGAGGGGCGTGCGCGGGCCGCG	CAGACACGTGAACA	+
M26	ZN667_HUMAN.H11MO.0.C	-7	0.00407033	3.13009	0.293985	19	GCGCGGTGGTGACGTCGGCGAGGGGCGTGCGCGGGCCGCG	GCTGAGCTTTTAAGGCCAC	-
M26	EGR2_HUMAN.H11MO.0.A	-2	0.00441209	3.3929	0.304184	18	GCGCGGTGGTGACGTCGGCGAGGGGCGTGCGCGGGCCGCG	GGGGGGGTGTGGGAGGGG	+
M26	TAF1_HUMAN.H11MO.0.A	-5	0.00482575	3.711	0.318237	16	GCGCGGTGGTGACGTCGGCGAGGGGCGTGCGCGGGCCGCG	AAGATGGCGGCGGCGG	+
M26	MAZ_HUMAN.H11MO.0.A	-9	0.00563342	4.3321	0.339636	22	GCGCGGTGGTGACGTCGGCGAGGGGCGTGCGCGGGCCGCG	GGGGGAGGGGGGGGGGGGGGGG	+
M26	Z324A_HUMAN.H11MO.0.C	-11	0.00594875	4.57459	0.339636	23	GCGCGGTGGTGACGTCGGCGAGGGGCGTGCGCGGGCCGCG	TGGCAGCAAAGGATGGTTTGATA	-
M26	HESX1_HUMAN.H11MO.0.D	-12	0.00604594	4.64933	0.339636	16	GCGCGGTGGTGACGTCGGCGAGGGGCGTGCGCGGGCCGCG	ATCCGGCACGTGGCCT	+
M26	TFCP2_HUMAN.H11MO.0.D	-24	0.00651232	5.00797	0.35277	16	GCGCGGTGGTGACGTCGGCGAGGGGCGTGCGCGGGCCGCG	GCCTGAACTGGCCAGA	+
M26	ZBT17_HUMAN.H11MO.0.A	-4	0.00699797	5.38144	0.353806	19	GCGCGGTGGTGACGTCGGCGAGGGGCGTGCGCGGGCCGCG	GAGGGTGGGGGAGGGGAAG	+
M26	RFX1_HUMAN.H11MO.0.B	-19	0.00814454	6.26315	0.398492	21	GCGCGGTGGTGACGTCGGCGAGGGGCGTGCGCGGGCCGCG	GCCCCGGTTGCCATGGCGACGG	+
M26	EGR1_HUMAN.H11MO.0.A	-10	0.008901	6.84487	0.421894	17	GCGCGGTGGTGACGTCGGCGAGGGGCGTGCGCGGGCCGCG	GAGGGCGTGGGCGGGGG	+
M26	ZN589_HUMAN.H11MO.0.D	-3	0.00938436	7.21657	0.431325	16	GCGCGGTGGTGACGTCGGCGAGGGGCGTGCGCGGGCCGCG	CGGCAGTAACCGTGGG	-
M26	SPIC_HUMAN.H11MO.0.D	-10	0.010015	7.70155	0.436698	13	GCGCGGTGGTGACGTCGGCGAGGGGCGTGCGCGGGCCGCG	GAGGAAGGGGAGG	+
M26	NR1H4_HUMAN.H11MO.0.B	-10	0.010365	7.97069	0.436698	19	GCGCGGTGGTGACGTCGGCGAGGGGCGTGCGCGGGCCGCG	GGGGTCAATGACCCCGAGG	+
M26	TLX1_HUMAN.H11MO.0.D	-6	0.0109476	8.41871	0.438758	17	GCGCGGTGGTGACGTCGGCGAGGGGCGTGCGCGGGCCGCG	CTGGCAAGTTGCCAAGG	+
M26	ZN467_HUMAN.H11MO.0.C	-16	0.0109924	8.45318	0.438758	22	GCGCGGTGGTGACGTCGGCGAGGGGCGTGCGCGGGCCGCG	GGGGAGGGGAGGGGGGGGGGGG	+
M26	HME2_HUMAN.H11MO.0.D	-4	0.0118114	9.08293	0.447872	11	GCGCGGTGGTGACGTCGGCGAGGGGCGTGCGCGGGCCGCG	GGTAATTAGGG	+
M26	MXI1_HUMAN.H11MO.0.A	-22	0.0121262	9.32508	0.448597	15	GCGCGGTGGTGACGTCGGCGAGGGGCGTGCGCGGGCCGCG	GCACGTGGCGGCGGG	+
M26	BHE41_HUMAN.H11MO.0.D	-16	0.0126407	9.72069	0.456495	20	GCGCGGTGGTGACGTCGGCGAGGGGCGTGCGCGGGCCGCG	ACCGGGTCACGTGCAGAAGG	+
M26	PAX8_HUMAN.H11MO.0.D	-25	0.0145499	11.1889	0.499514	14	GCGCGGTGGTGACGTCGGCGAGGGGCGTGCGCGGGCCGCG	CCCGCTTCAGTGAC	-
M26	NR1D1_HUMAN.H11MO.0.B	-7	0.0151751	11.6697	0.499514	19	GCGCGGTGGTGACGTCGGCGAGGGGCGTGCGCGGGCCGCG	AGGGAAGTGGGTCAGAAGG	+
M26	ZN263_HUMAN.H11MO.0.A	7	0.0151933	11.6837	0.499514	13	GCGCGGTGGTGACGTCGGCGAGGGGCGTGCGCGGGCCGCG	GGGAGGAGGGAGAGGAGGAG	+
M26	ZN350_HUMAN.H11MO.1.D	0	0.0154786	11.903	0.499514	24	GCGCGGTGGTGACGTCGGCGAGGGGCGTGCGCGGGCCGCG	ACGGGGCGCAGGGATTTGTTGCCC	+
M28	SP2_HUMAN.H11MO.0.A	0	4.04959e-05	0.0311413	0.0402151	22	GCCGGCGGCGCCCGGCCGGGGGGCGCGCCGCCCCCGCGCG	GGGGGGGGGGCGGGGCCGGGGG	+
M28	SP3_HUMAN.H11MO.0.B	-1	5.30485e-05	0.0407943	0.0402151	20	GCCGGCGGCGCCCGGCCGGGGGGCGCGCCGCCCCCGCGCG	GGGGGGGGGCGGGGCCGGGG	+
M28	PATZ1_HUMAN.H11MO.0.C	-6	0.000139232	0.107069	0.0527745	22	GCCGGCGGCGCCCGGCCGGGGGGCGCGCCGCCCCCGCGCG	GGGGAGGGGGCGGGGGGGGAGG	+
M28	THAP1_HUMAN.H11MO.0.C	-7	0.000139232	0.107069	0.0527745	22	GCCGGCGGCGCCCGGCCGGGGGGCGCGCCGCCCCCGCGCG	GCCCGCAGCCAAGATGGCGGCG	-
M28	ZFX_HUMAN.H11MO.1.A	-4	0.000281433	0.216422	0.0853395	17	GCCGGCGGCGCCCGGCCGGGGGGCGCGCCGCCCCCGCGCG	GGGGGCGGAGGCCGGGG	+
M28	KLF6_HUMAN.H11MO.0.A	-3	0.000357265	0.274737	0.0902786	19	GCCGGCGGCGCCCGGCCGGGGGGCGCGCCGCCCCCGCGCG	GGAAGGGCGGGGCCGGGGG	+
M28	KLF3_HUMAN.H11MO.0.B	-1	0.000942206	0.724556	0.158726	19	GCCGGCGGCGCCCGGCCGGGGGGCGCGCCGCCCCCGCGCG	GGGGAGGGGCGGGGCCGGG	+
M28	ZN563_HUMAN.H11MO.0.C	-4	0.00135966	1.04558	0.188357	21	GCCGGCGGCGCCCGGCCGGGGGGCGCGCCGCCCCCGCGCG	GCAGCTGCCAGTGAGGATCCC	-
M28	RXRA_HUMAN.H11MO.0.A	-3	0.00149079	1.14642	0.188357	20	GCCGGCGGCGCCCGGCCGGGGGGCGCGCCGCCCCCGCGCG	CTCTGACCTCTGCCTCCCCC	-
M28	IRX2_HUMAN.H11MO.0.D	-5	0.00253536	1.94969	0.243868	19	GCCGGCGGCGCCCGGCCGGGGGGCGCGCCGCCCCCGCGCG	ACATGGGTGGGCATGTTGG	+
M28	ZN341_HUMAN.H11MO.0.C	-4	0.00393033	3.02242	0.336185	22	GCCGGCGGCGCCCGGCCGGGGGGCGCGCCGCCCCCGCGCG	GGGGGGGGGGGGAGGGAAGAGC	+
M28	TLX1_HUMAN.H11MO.0.D	-4	0.00403239	3.10091	0.336185	17	GCCGGCGGCGCCCGGCCGGGGGGCGCGCCGCCCCCGCGCG	CTGGCAAGTTGCCAAGG	+
M28	PROX1_HUMAN.H11MO.0.D	-9	0.00469399	3.60968	0.355842	17	GCCGGCGGCGCCCGGCCGGGGGGCGCGCCGCCCCCGCGCG	CCCAACCCGCCTTACCC	-
M28	NR1D1_HUMAN.H11MO.0.B	-4	0.00520972	4.00628	0.364541	19	GCCGGCGGCGCCCGGCCGGGGGGCGCGCCGCCCCCGCGCG	AGGGAAGTGGGTCAGAAGG	+
M28	USF2_HUMAN.H11MO.0.A	10	0.00558797	4.29715	0.364541	9	GCCGGCGGCGCCCGGCCGGGGGGCGCGCCGCCCCCGCGCG	GGGTCACGTGGCCGCGGCG	+
M28	PTF1A_HUMAN.H11MO.0.B	-1	0.00577048	4.4375	0.364541	18	GCCGGCGGCGCCCGGCCGGGGGGCGCGCCGCCCCCGCGCG	CCAGCTGCCCCCTTTCCC	+
M28	ZN554_HUMAN.H11MO.0.C	-9	0.00655689	5.04225	0.382358	20	GCCGGCGGCGCCCGGCCGGGGGGCGCGCCGCCCCCGCGCG	GCTGAGCCATGTGGGGTGCT	+
M28	RARG_HUMAN.H11MO.2.D	6	0.00655689	5.04225	0.382358	14	GCCGGCGGCGCCCGGCCGGGGGGCGCGCCGCCCCCGCGCG	GTGACCTCTGGGTGACCCCC	-
M28	ZN589_HUMAN.H11MO.0.D	-14	0.00684573	5.26437	0.384416	16	GCCGGCGGCGCCCGGCCGGGGGGCGCGCCGCCCCCGCGCG	CCCACGGTTACTGCCG	+
M28	SP4_HUMAN.H11MO.0.A	-18	0.00855333	6.57751	0.402396	20	GCCGGCGGCGCCCGGCCGGGGGGCGCGCCGCCCCCGCGCG	GGGAAGGGGGCGGGGCCGGG	+
M28	RARG_HUMAN.H11MO.0.B	3	0.00946392	7.27776	0.402396	15	GCCGGCGGCGCCCGGCCGGGGGGCGCGCCGCCCCCGCGCG	AGGTCAGAGTGACCTGGG	+
M28	MAZ_HUMAN.H11MO.0.A	-3	0.00959753	7.3805	0.402396	22	GCCGGCGGCGCCCGGCCGGGGGGCGCGCCGCCCCCGCGCG	GGGGGAGGGGGGGGGGGGGGGG	+
M28	MXI1_HUMAN.H11MO.0.A	0	0.0099771	7.67239	0.402396	15	GCCGGCGGCGCCCGGCCGGGGGGCGCGCCGCCCCCGCGCG	GCACGTGGCGGCGGG	+
M28	GATA1_HUMAN.H11MO.0.A	-27	0.010338	7.94989	0.402396	13	GCCGGCGGCGCCCGGCCGGGGGGCGCGCCGCCCCCGCGCG	CTGGCGGGGACAGATAAGA	+
M28	MAFA_HUMAN.H11MO.0.D	-10	0.0103508	7.95975	0.402396	21	GCCGGCGGCGCCCGGCCGGGGGGCGCGCCGCCCCCGCGCG	CGAAGGCTGCGGGGTCAGCAC	-
M28	NR1H4_HUMAN.H11MO.0.B	-5	0.0110502	8.49764	0.415704	19	GCCGGCGGCGCCCGGCCGGGGGGCGCGCCGCCCCCGCGCG	GGGGTCAATGACCCCGAGG	+
M28	ZN667_HUMAN.H11MO.0.C	-4	0.0118075	9.07999	0.415704	19	GCCGGCGGCGCCCGGCCGGGGGGCGCGCCGCCCCCGCGCG	GCTGAGCTTTTAAGGCCAC	-
M28	VEZF1_HUMAN.H11MO.0.C	-6	0.0122607	9.4285	0.415704	22	GCCGGCGGCGCCCGGCCGGGGGGCGCGCCGCCCCCGCGCG	GGGGAGGGGGGAGGGGGAGGGG	+
M28	LYL1_HUMAN.H11MO.0.A	-1	0.0124198	9.5508	0.415704	14	GCCGGCGGCGCCCGGCCGGGGGGCGCGCCGCCCCCGCGCG	CCAGCTGTTTCCTG	+
M28	RFX1_HUMAN.H11MO.0.B	-9	0.0130256	10.0167	0.420191	22	GCCGGCGGCGCCCGGCCGGGGGGCGCGCCGCCCCCGCGCG	GCCCCGGTTGCCATGGCGACGG	+
M29	SP3_HUMAN.H11MO.0.B	0	0.000263591	0.202701	0.167717	20	CCGGCGGCCCGGGGCGGGGGAGCGTGCTGCCCCCACACGG	GGGGGGGGGCGGGGCCGGGG	+
M29	SP2_HUMAN.H11MO.0.A	-10	0.000331197	0.25469	0.167717	22	CCGGCGGCCCGGGGCGGGGGAGCGTGCTGCCCCCACACGG	CCCCCGGCCCCGCCCCCCCCCC	-
M29	ZN563_HUMAN.H11MO.0.C	-9	0.00050179	0.385877	0.190579	21	CCGGCGGCCCGGGGCGGGGGAGCGTGCTGCCCCCACACGG	GGGATCCTCACTGGCAGCTGC	+
M29	THAP1_HUMAN.H11MO.0.C	-1	0.000712421	0.547852	0.209428	22	CCGGCGGCCCGGGGCGGGGGAGCGTGCTGCCCCCACACGG	CGCCGCCATCTTGGCTGCGGGC	+
M29	PATZ1_HUMAN.H11MO.0.C	-10	0.00082713	0.636063	0.209428	22	CCGGCGGCCCGGGGCGGGGGAGCGTGCTGCCCCCACACGG	CCTCCCCCCCCGCCCCCTCCCC	-
M29	SP4_HUMAN.H11MO.0.A	-12	0.00104111	0.800613	0.223771	20	CCGGCGGCCCGGGGCGGGGGAGCGTGCTGCCCCCACACGG	CCCGGCCCCGCCCCCTTCCC	-
M29	PTF1A_HUMAN.H11MO.0.B	-15	0.001491	1.14658	0.223771	18	CCGGCGGCCCGGGGCGGGGGAGCGTGCTGCCCCCACACGG	GGGAAAGGGGGCAGCTGG	-
M29	IRX2_HUMAN.H11MO.0.D	-11	0.00158127	1.216	0.223771	19	CCGGCGGCCCGGGGCGGGGGAGCGTGCTGCCCCCACACGG	ACATGGGTGGGCATGTTGG	+
M29	ZFX_HUMAN.H11MO.1.A	-18	0.0016268	1.25101	0.223771	17	CCGGCGGCCCGGGGCGGGGGAGCGTGCTGCCCCCACACGG	GGGGGCGGAGGCCGGGG	+
M29	KLF6_HUMAN.H11MO.0.A	0	0.00170927	1.31443	0.223771	19	CCGGCGGCCCGGGGCGGGGGAGCGTGCTGCCCCCACACGG	CCCCCGGCCCCGCCCTTCC	-
M29	TLX1_HUMAN.H11MO.0.D	-3	0.002881	2.21549	0.244958	17	CCGGCGGCCCGGGGCGGGGGAGCGTGCTGCCCCCACACGG	CTGGCAAGTTGCCAAGG	+
M29	GATA1_HUMAN.H11MO.0.A	8	0.0029162	2.24256	0.244958	11	CCGGCGGCCCGGGGCGGGGGAGCGTGCTGCCCCCACACGG	TCTTATCTGTCCCCGCCAG	-
M29	ZN341_HUMAN.H11MO.0.C	-8	0.00420852	3.23635	0.291642	22	CCGGCGGCCCGGGGCGGGGGAGCGTGCTGCCCCCACACGG	GGGGGGGGGGGGAGGGAAGAGC	+
M29	TAL1_HUMAN.H11MO.0.A	7	0.00422338	3.24778	0.291642	12	CCGGCGGCCCGGGGCGGGGGAGCGTGCTGCCCCCACACGG	CCTTATCTGCCCCCCCCAG	-
M29	MXI1_HUMAN.H11MO.0.A	-25	0.00477262	3.67014	0.31524	15	CCGGCGGCCCGGGGCGGGGGAGCGTGCTGCCCCCACACGG	CCCGCCGCCACGTGC	-
M29	USF2_HUMAN.H11MO.0.A	10	0.00564222	4.33887	0.342865	9	CCGGCGGCCCGGGGCGGGGGAGCGTGCTGCCCCCACACGG	GGGTCACGTGGCCGCGGCG	+
M29	KLF3_HUMAN.H11MO.0.B	-2	0.00606038	4.66043	0.352382	19	CCGGCGGCCCGGGGCGGGGGAGCGTGCTGCCCCCACACGG	CCCGGCCCCGCCCCTCCCC	-
M29	RXRA_HUMAN.H11MO.0.A	-15	0.0064947	4.99442	0.352382	20	CCGGCGGCCCGGGGCGGGGGAGCGTGCTGCCCCCACACGG	GGGGGAGGCAGAGGTCAGAG	+
M29	SPIC_HUMAN.H11MO.0.D	-25	0.00833371	6.40863	0.422017	13	CCGGCGGCCCGGGGCGGGGGAGCGTGCTGCCCCCACACGG	CCTCCCCTTCCTC	-
M29	RARG_HUMAN.H11MO.2.D	-23	0.0097605	7.50582	0.438877	17	CCGGCGGCCCGGGGCGGGGGAGCGTGCTGCCCCCACACGG	GGGGGTCACCCAGAGGTCAC	+
M29	EGR1_HUMAN.H11MO.0.A	-23	0.00982222	7.55328	0.438877	17	CCGGCGGCCCGGGGCGGGGGAGCGTGCTGCCCCCACACGG	CCCCCGCCCACGCCCTC	-
M29	Z324A_HUMAN.H11MO.0.C	0	0.0106782	8.21154	0.445486	23	CCGGCGGCCCGGGGCGGGGGAGCGTGCTGCCCCCACACGG	TGGCAGCAAAGGATGGTTTGATA	-
M29	MAFA_HUMAN.H11MO.0.D	-10	0.0108498	8.34353	0.445486	21	CCGGCGGCCCGGGGCGGGGGAGCGTGCTGCCCCCACACGG	GTGCTGACCCCGCAGCCTTCG	+
M29	HESX1_HUMAN.H11MO.0.D	-23	0.0129131	9.93019	0.493381	16	CCGGCGGCCCGGGGCGGGGGAGCGTGCTGCCCCCACACGG	ATCCGGCACGTGGCCT	+
M29	GATA2_HUMAN.H11MO.0.A	7	0.0129906	9.98978	0.493381	12	CCGGCGGCCCGGGGCGGGGGAGCGTGCTGCCCCCACACGG	CCTTATCTCCACCCCCCAG	-
M30	ZFX_HUMAN.H11MO.1.A	-17	6.65575e-06	0.00511827	0.00461261	17	GTCGCCCGGGCGCGGGGCCGCGGCCCGCCCCCCCCCGGGC	CCCCGGCCTCCGCCCCC	-
M30	SP2_HUMAN.H11MO.0.A	-8	8.6424e-06	0.00664601	0.00461261	22	GTCGCCCGGGCGCGGGGCCGCGGCCCGCCCCCCCCCGGGC	GGGGGGGGGGCGGGGCCGGGGG	+
M30	SP3_HUMAN.H11MO.0.B	-3	9.1791e-06	0.00705873	0.00461261	20	GTCGCCCGGGCGCGGGGCCGCGGCCCGCCCCCCCCCGGGC	GGGGGGGGGCGGGGCCGGGG	+
M30	RXRA_HUMAN.H11MO.0.A	-17	2.71106e-05	0.0208481	0.00837368	20	GTCGCCCGGGCGCGGGGCCGCGGCCCGCCCCCCCCCGGGC	CTCTGACCTCTGCCTCCCCC	-
M30	THAP1_HUMAN.H11MO.0.C	-18	3.33272e-05	0.0256286	0.00837368	22	GTCGCCCGGGCGCGGGGCCGCGGCCCGCCCCCCCCCGGGC	CGCCGCCATCTTGGCTGCGGGC	+
M30	KLF6_HUMAN.H11MO.0.A	-5	8.1011e-05	0.0622974	0.0174467	19	GTCGCCCGGGCGCGGGGCCGCGGCCCGCCCCCCCCCGGGC	GGAAGGGCGGGGCCGGGGG	+
M30	KLF3_HUMAN.H11MO.0.B	-12	0.000260295	0.200167	0.0392404	19	GTCGCCCGGGCGCGGGGCCGCGGCCCGCCCCCCCCCGGGC	CCCGGCCCCGCCCCTCCCC	-
M30	IRX2_HUMAN.H11MO.0.D	-19	0.000331113	0.254626	0.0453786	19	GTCGCCCGGGCGCGGGGCCGCGGCCCGCCCCCCCCCGGGC	CCAACATGCCCACCCATGT	-
M30	SP4_HUMAN.H11MO.0.A	-2	0.000471969	0.362944	0.0580123	20	GTCGCCCGGGCGCGGGGCCGCGGCCCGCCCCCCCCCGGGC	GGGAAGGGGGCGGGGCCGGG	+
M30	TLX1_HUMAN.H11MO.0.D	-6	0.000500259	0.384699	0.0580123	17	GTCGCCCGGGCGCGGGGCCGCGGCCCGCCCCCCCCCGGGC	CTGGCAAGTTGCCAAGG	+
M30	PATZ1_HUMAN.H11MO.0.C	-2	0.000736005	0.565988	0.0739703	22	GTCGCCCGGGCGCGGGGCCGCGGCCCGCCCCCCCCCGGGC	GGGGAGGGGGCGGGGGGGGAGG	+
M30	ZN341_HUMAN.H11MO.0.C	-17	0.000969822	0.745793	0.0913777	22	GTCGCCCGGGCGCGGGGCCGCGGCCCGCCCCCCCCCGGGC	GCTCTTCCCTCCCCCCCCCCCC	-
M30	PAX8_HUMAN.H11MO.0.D	0	0.00193436	1.48752	0.152629	14	GTCGCCCGGGCGCGGGGCCGCGGCCCGCCCCCCCCCGGGC	GTCACTGAAGCGGG	+
M30	NR1H4_HUMAN.H11MO.0.B	-9	0.0026886	2.06753	0.168882	19	GTCGCCCGGGCGCGGGGCCGCGGCCCGCCCCCCCCCGGGC	CCTCGGGGTCATTGACCCC	-
M30	ZN589_HUMAN.H11MO.0.D	-10	0.00318371	2.44827	0.191983	16	GTCGCCCGGGCGCGGGGCCGCGGCCCGCCCCCCCCCGGGC	CCCACGGTTACTGCCG	+
M30	USF2_HUMAN.H11MO.0.A	10	0.0035494	2.72949	0.197823	9	GTCGCCCGGGCGCGGGGCCGCGGCCCGCCCCCCCCCGGGC	GGGTCACGTGGCCGCGGCG	+
M30	ZN563_HUMAN.H11MO.0.C	-5	0.00405146	3.11557	0.197823	21	GTCGCCCGGGCGCGGGGCCGCGGCCCGCCCCCCCCCGGGC	GCAGCTGCCAGTGAGGATCCC	-
M30	SPIC_HUMAN.H11MO.0.D	-23	0.0040563	3.1193	0.197823	13	GTCGCCCGGGCGCGGGGCCGCGGCCCGCCCCCCCCCGGGC	CCTCCCCTTCCTC	-
M30	PROX1_HUMAN.H11MO.0.D	-14	0.00411267	3.16264	0.197823	17	GTCGCCCGGGCGCGGGGCCGCGGCCCGCCCCCCCCCGGGC	CCCAACCCGCCTTACCC	-
M30	PURA_HUMAN.H11MO.0.D	-18	0.00411267	3.16264	0.197823	17	GTCGCCCGGGCGCGGGGCCGCGGCCCGCCCCCCCCCGGGC	CCCTGCCCCCCCCTTCC	-
M30	NR1D1_HUMAN.H11MO.0.B	-15	0.00466169	3.58484	0.197823	19	GTCGCCCGGGCGCGGGGCCGCGGCCCGCCCCCCCCCGGGC	CCTTCTGACCCACTTCCCT	-
M30	EGR1_HUMAN.H11MO.0.A	-17	0.00475358	3.6555	0.197823	17	GTCGCCCGGGCGCGGGGCCGCGGCCCGCCCCCCCCCGGGC	CCCCCGCCCACGCCCTC	-
M30	VEZF1_HUMAN.H11MO.0.C	-12	0.00493267	3.79322	0.197823	22	GTCGCCCGGGCGCGGGGCCGCGGCCCGCCCCCCCCCGGGC	CCCCTCCCCCTCCCCCCTCCCC	-
M30	GATA1_HUMAN.H11MO.0.A	-29	0.00533218	4.10044	0.206114	11	GTCGCCCGGGCGCGGGGCCGCGGCCCGCCCCCCCCCGGGC	CTGGCGGGGACAGATAAGA	+
M30	MAFA_HUMAN.H11MO.0.D	-11	0.00714614	5.49538	0.256502	21	GTCGCCCGGGCGCGGGGCCGCGGCCCGCCCCCCCCCGGGC	GTGCTGACCCCGCAGCCTTCG	+
M30	MXI1_HUMAN.H11MO.0.A	-1	0.0088467	6.80312	0.293479	15	GTCGCCCGGGCGCGGGGCCGCGGCCCGCCCCCCCCCGGGC	GCACGTGGCGGCGGG	+
M30	THA_HUMAN.H11MO.0.C	-9	0.00895501	6.8864	0.293479	17	GTCGCCCGGGCGCGGGGCCGCGGCCCGCCCCCCCCCGGGC	CTGACCTGAAGTGACCC	-
M30	RARG_HUMAN.H11MO.0.B	-6	0.0100022	7.69168	0.31985	18	GTCGCCCGGGCGCGGGGCCGCGGCCCGCCCCCCCCCGGGC	AGGTCAGAGTGACCTGGG	+
M30	ZN350_HUMAN.H11MO.1.D	-14	0.010184	7.83152	0.31985	24	GTCGCCCGGGCGCGGGGCCGCGGCCCGCCCCCCCCCGGGC	GGGCAACAAATCCCTGCGCCCCGT	-
M30	MAZ_HUMAN.H11MO.0.A	-2	0.01142	8.78197	0.344321	22	GTCGCCCGGGCGCGGGGCCGCGGCCCGCCCCCCCCCGGGC	GGGGGAGGGGGGGGGGGGGGGG	+
M30	RARG_HUMAN.H11MO.2.D	-19	0.0149018	11.4595	0.416775	20	GTCGCCCGGGCGCGGGGCCGCGGCCCGCCCCCCCCCGGGC	GTGACCTCTGGGTGACCCCC	-
M30	ZN263_HUMAN.H11MO.0.A	-27	0.0149018	11.4595	0.416775	13	GTCGCCCGGGCGCGGGGCCGCGGCCCGCCCCCCCCCGGGC	CTCCTCCTCTCCCTCCTCCC	-
M30	EGR2_HUMAN.H11MO.0.A	-18	0.0157294	12.0959	0.425938	18	GTCGCCCGGGCGCGGGGCCGCGGCCCGCCCCCCCCCGGGC	CCCCTCCCACACCCCCCC	-
M30	RARA_HUMAN.H11MO.0.A	-17	0.0158222	12.1672	0.425938	20	GTCGCCCGGGCGCGGGGCCGCGGCCCGCCCCCCCCCGGGC	CCTTGACCTCTTGATCCCCC	-
M32	SP3_HUMAN.H11MO.0.B	-13	7.35011e-06	0.00565224	0.0111323	20	CGGGCCCCGGCGGCCCGGGGCCCGGGCCCGGCCTCGGCGG	CCCCGGCCCCGCCCCCCCCC	-
M32	ZFX_HUMAN.H11MO.1.A	-19	2.77693e-05	0.0213546	0.0119626	17	CGGGCCCCGGCGGCCCGGGGCCCGGGCCCGGCCTCGGCGG	CCCCGGCCTCCGCCCCC	-
M32	SP2_HUMAN.H11MO.0.A	-5	3.07201e-05	0.0236237	0.0119626	22	CGGGCCCCGGCGGCCCGGGGCCCGGGCCCGGCCTCGGCGG	GGGGGGGGGGCGGGGCCGGGGG	+
M32	THAP1_HUMAN.H11MO.0.C	-5	0.000227618	0.175038	0.0492492	22	CGGGCCCCGGCGGCCCGGGGCCCGGGCCCGGCCTCGGCGG	CGCCGCCATCTTGGCTGCGGGC	+
M32	RXRA_HUMAN.H11MO.0.A	-6	0.000342098	0.263074	0.0647666	20	CGGGCCCCGGCGGCCCGGGGCCCGGGCCCGGCCTCGGCGG	GGGGGAGGCAGAGGTCAGAG	+
M32	KLF3_HUMAN.H11MO.0.B	-1	0.00143927	1.1068	0.177818	19	CGGGCCCCGGCGGCCCGGGGCCCGGGCCCGGCCTCGGCGG	GGGGAGGGGCGGGGCCGGG	+
M32	IRX2_HUMAN.H11MO.0.D	-4	0.00167071	1.28478	0.177818	19	CGGGCCCCGGCGGCCCGGGGCCCGGGCCCGGCCTCGGCGG	ACATGGGTGGGCATGTTGG	+
M32	KLF6_HUMAN.H11MO.0.A	-8	0.00193664	1.48927	0.177818	19	CGGGCCCCGGCGGCCCGGGGCCCGGGCCCGGCCTCGGCGG	GGAAGGGCGGGGCCGGGGG	+
M32	PATZ1_HUMAN.H11MO.0.C	-3	0.00208659	1.60459	0.177818	22	CGGGCCCCGGCGGCCCGGGGCCCGGGCCCGGCCTCGGCGG	GGGGAGGGGGCGGGGGGGGAGG	+
M32	ZN563_HUMAN.H11MO.0.C	-17	0.00231802	1.78256	0.177818	21	CGGGCCCCGGCGGCCCGGGGCCCGGGCCCGGCCTCGGCGG	GGGATCCTCACTGGCAGCTGC	+
M32	TLX1_HUMAN.H11MO.0.D	-13	0.00234809	1.80568	0.177818	17	CGGGCCCCGGCGGCCCGGGGCCCGGGCCCGGCCTCGGCGG	CCTTGGCAACTTGCCAG	-
M32	SP4_HUMAN.H11MO.0.A	-11	0.002553	1.96326	0.184129	20	CGGGCCCCGGCGGCCCGGGGCCCGGGCCCGGCCTCGGCGG	GGGAAGGGGGCGGGGCCGGG	+
M32	RARG_HUMAN.H11MO.2.D	-9	0.00336914	2.59087	0.221861	20	CGGGCCCCGGCGGCCCGGGGCCCGGGCCCGGCCTCGGCGG	GGGGGTCACCCAGAGGTCAC	+
M32	USF2_HUMAN.H11MO.0.A	10	0.00370028	2.84551	0.225066	9	CGGGCCCCGGCGGCCCGGGGCCCGGGCCCGGCCTCGGCGG	GGGTCACGTGGCCGCGGCG	+
M32	NR1D1_HUMAN.H11MO.0.B	-9	0.00456333	3.5092	0.24362	19	CGGGCCCCGGCGGCCCGGGGCCCGGGCCCGGCCTCGGCGG	AGGGAAGTGGGTCAGAAGG	+
M32	TAL1_HUMAN.H11MO.0.A	7	0.00456333	3.5092	0.24362	12	CGGGCCCCGGCGGCCCGGGGCCCGGGCCCGGCCTCGGCGG	CCTTATCTGCCCCCCCCAG	-
M32	ZN341_HUMAN.H11MO.0.C	-5	0.0048681	3.74357	0.24362	22	CGGGCCCCGGCGGCCCGGGGCCCGGGCCCGGCCTCGGCGG	GGGGGGGGGGGGAGGGAAGAGC	+
M32	ZN589_HUMAN.H11MO.0.D	-24	0.00492524	3.78751	0.24362	16	CGGGCCCCGGCGGCCCGGGGCCCGGGCCCGGCCTCGGCGG	CCCACGGTTACTGCCG	+
M32	RARG_HUMAN.H11MO.0.B	-19	0.00498637	3.83452	0.24362	18	CGGGCCCCGGCGGCCCGGGGCCCGGGCCCGGCCTCGGCGG	CCCAGGTCACTCTGACCT	-
M32	OSR2_HUMAN.H11MO.0.C	-24	0.0061838	4.75534	0.292682	16	CGGGCCCCGGCGGCCCGGGGCCCGGGCCCGGCCTCGGCGG	GCTGCTGCTTCTGCTG	+
M32	VEZF1_HUMAN.H11MO.0.C	-14	0.00666015	5.12166	0.305675	22	CGGGCCCCGGCGGCCCGGGGCCCGGGCCCGGCCTCGGCGG	CCCCTCCCCCTCCCCCCTCCCC	-
M32	PURA_HUMAN.H11MO.0.D	-8	0.00719594	5.53368	0.311393	17	CGGGCCCCGGCGGCCCGGGGCCCGGGCCCGGCCTCGGCGG	GGAAGGGGGGGGCAGGG	+
M32	ZN554_HUMAN.H11MO.0.C	-8	0.0110293	8.48157	0.439599	20	CGGGCCCCGGCGGCCCGGGGCCCGGGCCCGGCCTCGGCGG	GCTGAGCCATGTGGGGTGCT	+
M32	GATA1_HUMAN.H11MO.0.A	7	0.011662	8.96808	0.440454	12	CGGGCCCCGGCGGCCCGGGGCCCGGGCCCGGCCTCGGCGG	TCTTATCTGTCCCCGCCAG	-
M32	PROX1_HUMAN.H11MO.0.D	-19	0.0117719	9.05258	0.440454	17	CGGGCCCCGGCGGCCCGGGGCCCGGGCCCGGCCTCGGCGG	CCCAACCCGCCTTACCC	-
M32	RFX1_HUMAN.H11MO.0.B	-3	0.0122141	9.39261	0.440454	22	CGGGCCCCGGCGGCCCGGGGCCCGGGCCCGGCCTCGGCGG	GCCCCGGTTGCCATGGCGACGG	+
M33	SP2_HUMAN.H11MO.0.A	-4	4.33574e-05	0.0333419	0.0658423	22	CGGCCGCCGGGGCCCGGGGGCCGCCCGCACACCGCCCCCC	GGGGGGGGGGCGGGGCCGGGGG	+
M33	SP3_HUMAN.H11MO.0.B	-5	0.000100472	0.0772631	0.0762881	20	CGGCCGCCGGGGCCCGGGGGCCGCCCGCACACCGCCCCCC	GGGGGGGGGCGGGGCCGGGG	+
M33	KLF6_HUMAN.H11MO.0.A	-8	0.000152224	0.11706	0.0770552	19	CGGCCGCCGGGGCCCGGGGGCCGCCCGCACACCGCCCCCC	GGAAGGGCGGGGCCGGGGG	+
M33	ZFX_HUMAN.H11MO.1.A	-9	0.000245245	0.188593	0.0918768	17	CGGCCGCCGGGGCCCGGGGGCCGCCCGCACACCGCCCCCC	GGGGGCGGAGGCCGGGG	+
M33	THAP1_HUMAN.H11MO.0.C	-4	0.000302506	0.232627	0.0918768	22	CGGCCGCCGGGGCCCGGGGGCCGCCCGCACACCGCCCCCC	GCCCGCAGCCAAGATGGCGGCG	-
M33	RXRA_HUMAN.H11MO.0.A	-14	0.000621564	0.477982	0.157317	20	CGGCCGCCGGGGCCCGGGGGCCGCCCGCACACCGCCCCCC	CTCTGACCTCTGCCTCCCCC	-
M33	TLX1_HUMAN.H11MO.0.D	-6	0.000744366	0.572417	0.158647	17	CGGCCGCCGGGGCCCGGGGGCCGCCCGCACACCGCCCCCC	CCTTGGCAACTTGCCAG	-
M33	NR1D1_HUMAN.H11MO.0.B	-8	0.000957496	0.736314	0.158647	19	CGGCCGCCGGGGCCCGGGGGCCGCCCGCACACCGCCCCCC	AGGGAAGTGGGTCAGAAGG	+
M33	PATZ1_HUMAN.H11MO.0.C	-4	0.00125169	0.962548	0.16364	22	CGGCCGCCGGGGCCCGGGGGCCGCCCGCACACCGCCCCCC	GGGGAGGGGGCGGGGGGGGAGG	+
M33	IRX2_HUMAN.H11MO.0.D	-19	0.00129309	0.994386	0.16364	19	CGGCCGCCGGGGCCCGGGGGCCGCCCGCACACCGCCCCCC	CCAACATGCCCACCCATGT	-
M33	RARG_HUMAN.H11MO.0.B	-5	0.00171696	1.32034	0.175823	18	CGGCCGCCGGGGCCCGGGGGCCGCCCGCACACCGCCCCCC	CCCAGGTCACTCTGACCT	-
M33	KLF3_HUMAN.H11MO.0.B	-6	0.00215898	1.66026	0.19286	19	CGGCCGCCGGGGCCCGGGGGCCGCCCGCACACCGCCCCCC	GGGGAGGGGCGGGGCCGGG	+
M33	USF2_HUMAN.H11MO.0.A	-31	0.00267581	2.0577	0.203173	9	CGGCCGCCGGGGCCCGGGGGCCGCCCGCACACCGCCCCCC	CGCCGCGGCCACGTGACCC	-
M33	MXI1_HUMAN.H11MO.0.A	-12	0.00306956	2.36049	0.221972	15	CGGCCGCCGGGGCCCGGGGGCCGCCCGCACACCGCCCCCC	GCACGTGGCGGCGGG	+
M33	ZN341_HUMAN.H11MO.0.C	-8	0.00337479	2.59521	0.232951	22	CGGCCGCCGGGGCCCGGGGGCCGCCCGCACACCGCCCCCC	GGGGGGGGGGGGAGGGAAGAGC	+
M33	ZN589_HUMAN.H11MO.0.D	-3	0.00407943	3.13708	0.25489	16	CGGCCGCCGGGGCCCGGGGGCCGCCCGCACACCGCCCCCC	CGGCAGTAACCGTGGG	-
M33	SP4_HUMAN.H11MO.0.A	-4	0.00422698	3.25055	0.25489	20	CGGCCGCCGGGGCCCGGGGGCCGCCCGCACACCGCCCCCC	GGGAAGGGGGCGGGGCCGGG	+
M33	GATA1_HUMAN.H11MO.0.A	-29	0.004364	3.35592	0.25489	11	CGGCCGCCGGGGCCCGGGGGCCGCCCGCACACCGCCCCCC	CTGGCGGGGACAGATAAGA	+
M33	ZN563_HUMAN.H11MO.0.C	-2	0.00460667	3.54253	0.259099	21	CGGCCGCCGGGGCCCGGGGGCCGCCCGCACACCGCCCCCC	GCAGCTGCCAGTGAGGATCCC	-
M33	RARG_HUMAN.H11MO.2.D	-16	0.00669665	5.14972	0.338983	20	CGGCCGCCGGGGCCCGGGGGCCGCCCGCACACCGCCCCCC	GTGACCTCTGGGTGACCCCC	-
M33	CLOCK_HUMAN.H11MO.0.C	0	0.00759987	5.8443	0.372294	14	CGGCCGCCGGGGCCCGGGGGCCGCCCGCACACCGCCCCCC	CAGACACGTGAACA	+
M33	NR1H4_HUMAN.H11MO.0.B	-1	0.00911257	7.00757	0.407008	19	CGGCCGCCGGGGCCCGGGGGCCGCCCGCACACCGCCCCCC	GGGGTCAATGACCCCGAGG	+
M33	VEZF1_HUMAN.H11MO.0.C	-6	0.0102482	7.88084	0.4323	22	CGGCCGCCGGGGCCCGGGGGCCGCCCGCACACCGCCCCCC	GGGGAGGGGGGAGGGGGAGGGG	+
M33	PROX1_HUMAN.H11MO.0.D	-7	0.0112333	8.63838	0.448915	17	CGGCCGCCGGGGCCCGGGGGCCGCCCGCACACCGCCCCCC	GGGTAAGGCGGGTTGGG	+
M33	MAZ_HUMAN.H11MO.0.A	-6	0.0122305	9.40528	0.465387	22	CGGCCGCCGGGGCCCGGGGGCCGCCCGCACACCGCCCCCC	GGGGGAGGGGGGGGGGGGGGGG	+
M33	Z324A_HUMAN.H11MO.0.C	-7	0.0125788	9.67306	0.465387	23	CGGCCGCCGGGGCCCGGGGGCCGCCCGCACACCGCCCCCC	TGGCAGCAAAGGATGGTTTGATA	-
M33	PURA_HUMAN.H11MO.0.D	-8	0.01377	10.5892	0.486304	17	CGGCCGCCGGGGCCCGGGGGCCGCCCGCACACCGCCCCCC	GGAAGGGGGGGGCAGGG	+
M33	SRBP2_HUMAN.H11MO.0.B	-26	0.014758	11.3489	0.49076	13	CGGCCGCCGGGGCCCGGGGGCCGCCCGCACACCGCCCCCC	CCTCACCCCACCC	-
M33	TAL1_HUMAN.H11MO.0.A	-29	0.0151889	11.6802	0.49076	11	CGGCCGCCGGGGCCCGGGGGCCGCCCGCACACCGCCCCCC	CTGGGGGGGGCAGATAAGG	+
M34	PAX8_HUMAN.H11MO.0.D	-12	0.000164536	0.126529	0.0953122	14	GCATGGCCCGCCACAGGGTCAATCCCGCGCAGGGCGCGGC	CCCGCTTCAGTGAC	-
M34	NR1H4_HUMAN.H11MO.0.B	-10	0.00023005	0.176908	0.0953122	19	GCATGGCCCGCCACAGGGTCAATCCCGCGCAGGGCGCGGC	CCTCGGGGTCATTGACCCC	-
M34	ZN589_HUMAN.H11MO.0.D	-11	0.000251459	0.193372	0.0953122	16	GCATGGCCCGCCACAGGGTCAATCCCGCGCAGGGCGCGGC	CCCACGGTTACTGCCG	+
M34	THAP1_HUMAN.H11MO.0.C	-8	0.000254253	0.19552	0.0953122	22	GCATGGCCCGCCACAGGGTCAATCCCGCGCAGGGCGCGGC	CGCCGCCATCTTGGCTGCGGGC	+
M34	SP2_HUMAN.H11MO.0.A	-4	0.000752209	0.578448	0.200482	22	GCATGGCCCGCCACAGGGTCAATCCCGCGCAGGGCGCGGC	CCCCCGGCCCCGCCCCCCCCCC	-
M34	SP4_HUMAN.H11MO.0.A	-6	0.00105698	0.812815	0.200482	20	GCATGGCCCGCCACAGGGTCAATCCCGCGCAGGGCGCGGC	CCCGGCCCCGCCCCCTTCCC	-
M34	IRX2_HUMAN.H11MO.0.D	-9	0.00108359	0.833278	0.200482	19	GCATGGCCCGCCACAGGGTCAATCCCGCGCAGGGCGCGGC	CCAACATGCCCACCCATGT	-
M34	PATZ1_HUMAN.H11MO.0.C	-15	0.00112227	0.863024	0.200482	22	GCATGGCCCGCCACAGGGTCAATCCCGCGCAGGGCGCGGC	GGGGAGGGGGCGGGGGGGGAGG	+
M34	ZN563_HUMAN.H11MO.0.C	-18	0.00172011	1.32277	0.200482	21	GCATGGCCCGCCACAGGGTCAATCCCGCGCAGGGCGCGGC	GCAGCTGCCAGTGAGGATCCC	-
M34	ZN341_HUMAN.H11MO.0.C	-6	0.0020883	1.6059	0.200482	22	GCATGGCCCGCCACAGGGTCAATCCCGCGCAGGGCGCGGC	GCTCTTCCCTCCCCCCCCCCCC	-
M34	NR2C2_HUMAN.H11MO.0.B	-9	0.00213289	1.64019	0.200482	12	GCATGGCCCGCCACAGGGTCAATCCCGCGCAGGGCGCGGC	GGTTCCGGGTCA	+
M34	NR1H3_HUMAN.H11MO.0.B	-12	0.00214124	1.64662	0.200482	19	GCATGGCCCGCCACAGGGTCAATCCCGCGCAGGGCGCGGC	CAGAGGTCACTGCAGGTCA	+
M34	VEZF1_HUMAN.H11MO.0.C	-1	0.00225318	1.7327	0.200482	22	GCATGGCCCGCCACAGGGTCAATCCCGCGCAGGGCGCGGC	CCCCTCCCCCTCCCCCCTCCCC	-
M34	VEZF1_HUMAN.H11MO.1.C	-28	0.0023775	1.82829	0.200482	12	GCATGGCCCGCCACAGGGTCAATCCCGCGCAGGGCGCGGC	AGAGGGAGGGGG	+
M34	ZFX_HUMAN.H11MO.1.A	-12	0.00240661	1.85068	0.200482	17	GCATGGCCCGCCACAGGGTCAATCCCGCGCAGGGCGCGGC	CCCCGGCCTCCGCCCCC	-
M34	SP3_HUMAN.H11MO.0.B	0	0.00282974	2.17607	0.223324	20	GCATGGCCCGCCACAGGGTCAATCCCGCGCAGGGCGCGGC	CCCCGGCCCCGCCCCCCCCC	-
M34	THA_HUMAN.H11MO.0.C	-15	0.00371256	2.85496	0.265092	17	GCATGGCCCGCCACAGGGTCAATCCCGCGCAGGGCGCGGC	GGGTCACTTCAGGTCAG	+
M34	RFX5_HUMAN.H11MO.0.A	-2	0.00418879	3.22118	0.285501	20	GCATGGCCCGCCACAGGGTCAATCCCGCGCAGGGCGCGGC	GTCAGCTGTTGCTAGGCAGA	+
M34	E2F7_HUMAN.H11MO.0.B	-1	0.00439879	3.38267	0.285785	13	GCATGGCCCGCCACAGGGTCAATCCCGCGCAGGGCGCGGC	CCTTTCCCGCCCC	-
M34	NR1D1_HUMAN.H11MO.0.B	-9	0.00520799	4.00494	0.285785	19	GCATGGCCCGCCACAGGGTCAATCCCGCGCAGGGCGCGGC	CCTTCTGACCCACTTCCCT	-
M34	RXRA_HUMAN.H11MO.0.A	-21	0.00568996	4.37558	0.285785	19	GCATGGCCCGCCACAGGGTCAATCCCGCGCAGGGCGCGGC	GGGGGAGGCAGAGGTCAGAG	+
M34	SPZ1_HUMAN.H11MO.0.D	-11	0.00579892	4.45937	0.285785	16	GCATGGCCCGCCACAGGGTCAATCCCGCGCAGGGCGCGGC	CCCAGGGTAACAGCCG	-
M34	KLF3_HUMAN.H11MO.0.B	-5	0.00608609	4.6802	0.285785	19	GCATGGCCCGCCACAGGGTCAATCCCGCGCAGGGCGCGGC	CCCGGCCCCGCCCCTCCCC	-
M34	KLF6_HUMAN.H11MO.0.A	-11	0.00608609	4.6802	0.285785	19	GCATGGCCCGCCACAGGGTCAATCCCGCGCAGGGCGCGGC	CCCCCGGCCCCGCCCTTCC	-
M34	ZBT17_HUMAN.H11MO.0.A	-1	0.00657485	5.05606	0.285785	19	GCATGGCCCGCCACAGGGTCAATCCCGCGCAGGGCGCGGC	CTTCCCCTCCCCCACCCTC	-
M34	RARG_HUMAN.H11MO.2.D	-2	0.00661525	5.08712	0.285785	20	GCATGGCCCGCCACAGGGTCAATCCCGCGCAGGGCGCGGC	GGGGGTCACCCAGAGGTCAC	+
M34	TLX1_HUMAN.H11MO.0.D	-7	0.00666467	5.12513	0.285785	17	GCATGGCCCGCCACAGGGTCAATCCCGCGCAGGGCGCGGC	CTGGCAAGTTGCCAAGG	+
M34	MAZ_HUMAN.H11MO.0.A	-4	0.00675044	5.19109	0.285785	22	GCATGGCCCGCCACAGGGTCAATCCCGCGCAGGGCGCGGC	CCCCCCCCCCCCCCCCTCCCCC	-
M34	TBX21_HUMAN.H11MO.0.A	-3	0.00712804	5.48146	0.285785	13	GCATGGCCCGCCACAGGGTCAATCCCGCGCAGGGCGCGGC	TTCACACCTCCAC	-
M34	BRAC_HUMAN.H11MO.0.A	-2	0.00712849	5.48181	0.285785	20	GCATGGCCCGCCACAGGGTCAATCCCGCGCAGGGCGCGGC	ATTTCACACCTCCCTGCTAA	-
M34	RFX1_HUMAN.H11MO.0.B	-7	0.00724237	5.56939	0.285785	22	GCATGGCCCGCCACAGGGTCAATCCCGCGCAGGGCGCGGC	CCGTCGCCATGGCAACCGGGGC	-
M34	BHE41_HUMAN.H11MO.0.D	-21	0.00826736	6.3576	0.30992	19	GCATGGCCCGCCACAGGGTCAATCCCGCGCAGGGCGCGGC	GCCTCTGCACGTGACCCGGT	-
M34	MAFA_HUMAN.H11MO.0.D	-4	0.0111024	8.53775	0.396379	21	GCATGGCCCGCCACAGGGTCAATCCCGCGCAGGGCGCGGC	CGAAGGCTGCGGGGTCAGCAC	-
M34	SPIC_HUMAN.H11MO.0.D	-27	0.012419	9.55025	0.416343	13	GCATGGCCCGCCACAGGGTCAATCCCGCGCAGGGCGCGGC	GAGGAAGGGGAGG	+
M34	ELF2_HUMAN.H11MO.0.C	-7	0.012419	9.55025	0.416343	13	GCATGGCCCGCCACAGGGTCAATCCCGCGCAGGGCGCGGC	CCACTTCCGGGTT	-
M34	PROX1_HUMAN.H11MO.0.D	-1	0.0136335	10.4842	0.416343	17	GCATGGCCCGCCACAGGGTCAATCCCGCGCAGGGCGCGGC	CCCAACCCGCCTTACCC	-
M34	AP2A_HUMAN.H11MO.0.A	-6	0.0137016	10.5365	0.416343	15	GCATGGCCCGCCACAGGGTCAATCCCGCGCAGGGCGCGGC	ATGGCCTCAGGGCAT	-
M34	PTF1A_HUMAN.H11MO.0.B	-9	0.0138829	10.6759	0.416343	18	GCATGGCCCGCCACAGGGTCAATCCCGCGCAGGGCGCGGC	CCAGCTGCCCCCTTTCCC	+
M34	TAF1_HUMAN.H11MO.0.A	-4	0.0155416	11.9515	0.45695	16	GCATGGCCCGCCACAGGGTCAATCCCGCGCAGGGCGCGGC	CCGCCGCCGCCATCTT	-
M34	MCR_HUMAN.H11MO.0.D	-5	0.0158958	12.2238	0.458375	17	GCATGGCCCGCCACAGGGTCAATCCCGCGCAGGGCGCGGC	TACAACAACCTGTTCTT	-
M34	ZN554_HUMAN.H11MO.0.C	-16	0.0169279	13.0176	0.465126	20	GCATGGCCCGCCACAGGGTCAATCCCGCGCAGGGCGCGGC	GCTGAGCCATGTGGGGTGCT	+
M34	TFCP2_HUMAN.H11MO.0.D	-12	0.0181783	13.9791	0.465126	16	GCATGGCCCGCCACAGGGTCAATCCCGCGCAGGGCGCGGC	TCTGGCCAGTTCAGGC	-
M34	FEV_HUMAN.H11MO.0.B	-8	0.0189094	14.5413	0.465126	10	GCATGGCCCGCCACAGGGTCAATCCCGCGCAGGGCGCGGC	CGCTTCCCGC	-
M34	ARNT2_HUMAN.H11MO.0.D	-7	0.0191369	14.7163	0.465126	12	GCATGGCCCGCCACAGGGTCAATCCCGCGCAGGGCGCGGC	GCCTCCCACGCC	-
M34	ZN667_HUMAN.H11MO.0.C	-21	0.0198795	15.2873	0.465126	19	GCATGGCCCGCCACAGGGTCAATCCCGCGCAGGGCGCGGC	GTGGCCTTAAAAGCTCAGC	+
M34	ZIC2_HUMAN.H11MO.0.D	-4	0.0205529	15.8052	0.465126	15	GCATGGCCCGCCACAGGGTCAATCCCGCGCAGGGCGCGGC	GGCCCCCTGCTGTGA	+
M34	CLOCK_HUMAN.H11MO.0.C	-24	0.0210929	16.2205	0.465126	14	GCATGGCCCGCCACAGGGTCAATCCCGCGCAGGGCGCGGC	CAGACACGTGAACA	+
M34	LYL1_HUMAN.H11MO.0.A	-14	0.0210929	16.2205	0.465126	14	GCATGGCCCGCCACAGGGTCAATCCCGCGCAGGGCGCGGC	CCAGCTGTTTCCTG	+
M34	AP2C_HUMAN.H11MO.0.A	-7	0.0210929	16.2205	0.465126	14	GCATGGCCCGCCACAGGGTCAATCCCGCGCAGGGCGCGGC	TGGCCTCAGGGCAT	-
M34	ELF1_HUMAN.H11MO.0.A	-7	0.0210929	16.2205	0.465126	14	GCATGGCCCGCCACAGGGTCAATCCCGCGCAGGGCGCGGC	CCACTTCCGGGTTC	-
M34	EGR2_HUMAN.H11MO.0.A	-10	0.021564	16.5827	0.468622	18	GCATGGCCCGCCACAGGGTCAATCCCGCGCAGGGCGCGGC	CCCCTCCCACACCCCCCC	-
M34	STF1_HUMAN.H11MO.0.B	-10	0.0221986	17.0707	0.475093	11	GCATGGCCCGCCACAGGGTCAATCCCGCGCAGGGCGCGGC	GCTCAAGGCCA	+
M34	KLF15_HUMAN.H11MO.0.A	-7	0.0228699	17.587	0.475093	19	GCATGGCCCGCCACAGGGTCAATCCCGCGCAGGGCGCGGC	CCCCCCCCTGCTCCTCCCC	-
M34	MZF1_HUMAN.H11MO.0.B	-27	0.022976	17.6686	0.475093	13	GCATGGCCCGCCACAGGGTCAATCCCGCGCAGGGCGCGGC	GGAGGGGATTGGG	+
M34	MXI1_HUMAN.H11MO.0.A	-3	0.0240731	18.5122	0.487151	15	GCATGGCCCGCCACAGGGTCAATCCCGCGCAGGGCGCGGC	CCCGCCGCCACGTGC	-
M34	KLF16_HUMAN.H11MO.0.D	-7	0.0245137	18.851	0.487151	19	GCATGGCCCGCCACAGGGTCAATCCCGCGCAGGGCGCGGC	CCCCCCCCCCCCCGCCCCC	-
M34	TFDP1_HUMAN.H11MO.0.C	-2	0.0248439	19.1049	0.487151	14	GCATGGCCCGCCACAGGGTCAATCCCGCGCAGGGCGCGGC	TTTTCCCGCCCCCC	-
M35	IRX2_HUMAN.H11MO.0.D	-2	0.000483654	0.37193	0.292144	19	ACCACACCCAAAAACTCGGGAGAAGGCAGAGAGCAGAAAG	CCAACATGCCCACCCATGT	-
M35	ZBTB4_HUMAN.H11MO.0.D	-2	0.000499499	0.384115	0.292144	17	ACCACACCCAAAAACTCGGGAGAAGGCAGAGAGCAGAAAG	CCCACCTGCCATCTAGG	-
M35	KLF4_HUMAN.H11MO.0.A	0	0.000570339	0.438591	0.292144	10	ACCACACCCAAAAACTCGGGAGAAGGCAGAGAGCAGAAAG	GCCACACCCT	-
M35	PURA_HUMAN.H11MO.0.D	-1	0.0010065	0.774	0.386669	17	ACCACACCCAAAAACTCGGGAGAAGGCAGAGAGCAGAAAG	CCCTGCCCCCCCCTTCC	-
M36	EGR2_HUMAN.H11MO.1.A	-2	2.15071e-06	0.00165389	0.00319877	16	ACCCCCCGCCCACACACCCGGAACCAAAACCATCCCCCCA	CCCCCGCCCACGCCCC	-
M36	EGR1_HUMAN.H11MO.0.A	-2	5.71455e-06	0.00439449	0.00424965	17	ACCCCCCGCCCACACACCCGGAACCAAAACCATCCCCCCA	CCCCCGCCCACGCCCTC	-
M36	ZSC22_HUMAN.H11MO.0.C	-2	8.81285e-06	0.00677708	0.00436915	16	ACCCCCCGCCCACACACCCGGAACCAAAACCATCCCCCCA	CCTCCTCCCTCAGACC	-
M36	MAZ_HUMAN.H11MO.1.A	-2	1.38603e-05	0.0106586	0.00466573	11	ACCCCCCGCCCACACACCCGGAACCAAAACCATCCCCCCA	CCCCCTCCCTC	-
M36	ZN148_HUMAN.H11MO.0.D	-3	1.56851e-05	0.0120619	0.00466573	15	ACCCCCCGCCCACACACCCGGAACCAAAACCATCCCCCCA	CCCCTCCCCCACCCC	-
M36	EGR2_HUMAN.H11MO.0.A	-3	5.15096e-05	0.0396109	0.0121992	18	ACCCCCCGCCCACACACCCGGAACCAAAACCATCCCCCCA	CCCCTCCCACACCCCCCC	-
M36	KLF16_HUMAN.H11MO.0.D	0	6.05328e-05	0.0465497	0.0121992	19	ACCCCCCGCCCACACACCCGGAACCAAAACCATCCCCCCA	CCCCCCCCCCCCCGCCCCC	-
M36	SP3_HUMAN.H11MO.0.B	3	6.56175e-05	0.0504599	0.0121992	17	ACCCCCCGCCCACACACCCGGAACCAAAACCATCCCCCCA	CCCCGGCCCCGCCCCCCCCC	-
M36	SP2_HUMAN.H11MO.0.A	4	9.22501e-05	0.0709403	0.0152449	18	ACCCCCCGCCCACACACCCGGAACCAAAACCATCCCCCCA	CCCCCGGCCCCGCCCCCCCCCC	-
M36	TBX15_HUMAN.H11MO.0.D	-2	0.000123634	0.0950749	0.0183883	19	ACCCCCCGCCCACACACCCGGAACCAAAACCATCCCCCCA	CCCCCACCCCCCCCCCCCC	-
M36	WT1_HUMAN.H11MO.1.B	-2	0.00016351	0.125739	0.0221082	11	ACCCCCCGCCCACACACCCGGAACCAAAACCATCCCCCCA	CCTCCTCCCAC	-
M36	ZN219_HUMAN.H11MO.0.D	-1	0.000202231	0.155516	0.025065	12	ACCCCCCGCCCACACACCCGGAACCAAAACCATCCCCCCA	TCCGCCCCCCTC	-
M36	WT1_HUMAN.H11MO.0.C	3	0.000297674	0.228911	0.0334336	17	ACCCCCCGCCCACACACCCGGAACCAAAACCATCCCCCCA	CCCCCCCTCCTCCCCCGCCC	-
M36	PATZ1_HUMAN.H11MO.0.C	4	0.000318377	0.244832	0.0334336	18	ACCCCCCGCCCACACACCCGGAACCAAAACCATCCCCCCA	CCTCCCCCCCCGCCCCCTCCCC	-
M36	KLF3_HUMAN.H11MO.0.B	2	0.000337189	0.259298	0.0334336	17	ACCCCCCGCCCACACACCCGGAACCAAAACCATCCCCCCA	CCCGGCCCCGCCCCTCCCC	-
M36	ZF64A_HUMAN.H11MO.0.D	-2	0.000377135	0.290017	0.0350572	16	ACCCCCCGCCCACACACCCGGAACCAAAACCATCCCCCCA	CAGGTTCCCGGGCCCC	-
M36	ZN281_HUMAN.H11MO.0.A	-2	0.000430965	0.331412	0.0377046	15	ACCCCCCGCCCACACACCCGGAACCAAAACCATCCCCCCA	TCCCCTCCCCCACCC	-
M36	NR1H4_HUMAN.H11MO.0.B	-1	0.000516359	0.39708	0.0410955	19	ACCCCCCGCCCACACACCCGGAACCAAAACCATCCCCCCA	CCTCGGGGTCATTGACCCC	-
M36	ZN263_HUMAN.H11MO.1.A	-2	0.000524984	0.403713	0.0410955	11	ACCCCCCGCCCACACACCCGGAACCAAAACCATCCCCCCA	CCTCCTCCCTC	-
M36	VEZF1_HUMAN.H11MO.0.C	3	0.000576977	0.443695	0.0429072	19	ACCCCCCGCCCACACACCCGGAACCAAAACCATCCCCCCA	CCCCTCCCCCTCCCCCCTCCCC	-
M36	GLI1_HUMAN.H11MO.0.D	-2	0.000665744	0.511957	0.0453769	12	ACCCCCCGCCCACACACCCGGAACCAAAACCATCCCCCCA	AGACCACCCAGG	-
M36	SP1_HUMAN.H11MO.1.A	0	0.000671206	0.516157	0.0453769	14	ACCCCCCGCCCACACACCCGGAACCAAAACCATCCCCCCA	CGGCCCCGCCCCCC	-
M36	SP4_HUMAN.H11MO.1.A	0	0.000780967	0.600563	0.0505017	16	ACCCCCCGCCCACACACCCGGAACCAAAACCATCCCCCCA	CGGCCCCGCCCCCTCC	-
M36	GLIS3_HUMAN.H11MO.0.D	-3	0.00087289	0.671253	0.0540941	10	ACCCCCCGCCCACACACCCGGAACCAAAACCATCCCCCCA	TACCCCCCAC	-
M36	SALL4_HUMAN.H11MO.0.B	-4	0.000942939	0.72512	0.0560977	10	ACCCCCCGCCCACACACCCGGAACCAAAACCATCCCCCCA	CCCACCCTCC	-
M36	GLIS2_HUMAN.H11MO.0.D	-3	0.00115309	0.886727	0.0659617	14	ACCCCCCGCCCACACACCCGGAACCAAAACCATCCCCCCA	GACCCCCCGCGAAG	-
M36	SP1_HUMAN.H11MO.0.A	2	0.00122045	0.938526	0.0672291	20	ACCCCCCGCCCACACACCCGGAACCAAAACCATCCCCCCA	CCCCCCCCCGGCCCCGCCCCCC	-
M36	ZN770_HUMAN.H11MO.1.C	0	0.00136236	1.04765	0.0723661	11	ACCCCCCGCCCACACACCCGGAACCAAAACCATCCCCCCA	CTCAGCCTCCC	-
M36	ZIC1_HUMAN.H11MO.0.B	-3	0.00161418	1.2413	0.0827857	9	ACCCCCCGCCCACACACCCGGAACCAAAACCATCCCCCCA	GACCACCCC	-
M36	TBX1_HUMAN.H11MO.0.D	1	0.00173223	1.33209	0.0836997	19	ACCCCCCGCCCACACACCCGGAACCAAAACCATCCCCCCA	CCGCCCACCCCTGCCCACCC	-
M36	PLAG1_HUMAN.H11MO.0.D	-3	0.00174455	1.34156	0.0836997	17	ACCCCCCGCCCACACACCCGGAACCAAAACCATCCCCCCA	CCCCTCCTGATGCCCCC	-
M36	EGR4_HUMAN.H11MO.0.D	1	0.00180828	1.39057	0.084046	10	ACCCCCCGCCCACACACCCGGAACCAAAACCATCCCCCCA	GCCCTGCCGCC	-
M36	ZBT17_HUMAN.H11MO.0.A	0	0.00187602	1.44266	0.0845522	19	ACCCCCCGCCCACACACCCGGAACCAAAACCATCCCCCCA	CTTCCCCTCCCCCACCCTC	-
M36	SP4_HUMAN.H11MO.0.A	2	0.00193855	1.49074	0.0848006	18	ACCCCCCGCCCACACACCCGGAACCAAAACCATCCCCCCA	CCCGGCCCCGCCCCCTTCCC	-
M36	KLF12_HUMAN.H11MO.0.C	-2	0.00207963	1.59924	0.088373	11	ACCCCCCGCCCACACACCCGGAACCAAAACCATCCCCCCA	GCCCCGCCCCT	-
M36	KLF1_HUMAN.H11MO.0.A	-4	0.00221673	1.70467	0.0891072	14	ACCCCCCGCCCACACACCCGGAACCAAAACCATCCCCCCA	CCCGGCCCCGCCCC	-
M36	ZN740_HUMAN.H11MO.0.D	0	0.00221673	1.70467	0.0891072	14	ACCCCCCGCCCACACACCCGGAACCAAAACCATCCCCCCA	CCCACCCCCCCCCC	-
M36	GLIS1_HUMAN.H11MO.0.D	-2	0.00228886	1.76014	0.0895854	13	ACCCCCCGCCCACACACCCGGAACCAAAACCATCCCCCCA	AGACCCCCCACGA	-
M36	KLF6_HUMAN.H11MO.0.A	-2	0.00235325	1.80965	0.0897438	19	ACCCCCCGCCCACACACCCGGAACCAAAACCATCCCCCCA	CCCCCGGCCCCGCCCTTCC	-
M36	PATZ1_HUMAN.H11MO.1.C	-3	0.00319383	2.45605	0.118755	9	ACCCCCCGCCCACACACCCGGAACCAAAACCATCCCCCCA	CCCCTCCCT	-
M36	KLF4_HUMAN.H11MO.0.A	-2	0.00355555	2.73422	0.128981	10	ACCCCCCGCCCACACACCCGGAACCAAAACCATCCCCCCA	GCCACACCCT	-
M36	SP2_HUMAN.H11MO.1.B	-2	0.00369014	2.83772	0.130145	12	ACCCCCCGCCCACACACCCGGAACCAAAACCATCCCCCCA	GCCCCGCCCCCT	-
M36	KLF13_HUMAN.H11MO.0.D	0	0.00384594	2.95753	0.130145	11	ACCCCCCGCCCACACACCCGGAACCAAAACCATCCCCCCA	CACGCCCCCCT	-
M36	IKZF1_HUMAN.H11MO.0.C	-5	0.00387661	2.98112	0.130145	8	ACCCCCCGCCCACACACCCGGAACCAAAACCATCCCCCCA	TCTCCCAA	-
M36	VEZF1_HUMAN.H11MO.1.C	-2	0.00393765	3.02806	0.130145	12	ACCCCCCGCCCACACACCCGGAACCAAAACCATCCCCCCA	CCCCCTCCCCCT	-
M36	RFX1_HUMAN.H11MO.0.B	-2	0.00408605	3.14218	0.132114	22	ACCCCCCGCCCACACACCCGGAACCAAAACCATCCCCCCA	CCGTCGCCATGGCAACCGGGGC	-
M36	E2F4_HUMAN.H11MO.0.A	0	0.00491168	3.77708	0.154354	13	ACCCCCCGCCCACACACCCGGAACCAAAACCATCCCCCCA	ATTTCCCGCCCCC	-
M36	MAZ_HUMAN.H11MO.0.A	3	0.00532247	4.09298	0.161554	19	ACCCCCCGCCCACACACCCGGAACCAAAACCATCCCCCCA	CCCCCCCCCCCCCCCCTCCCCC	-
M36	RARA_HUMAN.H11MO.2.A	-2	0.00596559	4.58754	0.177454	17	ACCCCCCGCCCACACACCCGGAACCAAAACCATCCCCCCA	TGACCTCTCGGTGACCT	-
M36	ZN467_HUMAN.H11MO.0.C	-15	0.00655804	5.04313	0.191252	22	ACCCCCCGCCCACACACCCGGAACCAAAACCATCCCCCCA	CCCCCCCCCCCCTCCCCTCCCC	-
M36	KLF9_HUMAN.H11MO.0.C	-1	0.00671134	5.16102	0.191959	15	ACCCCCCGCCCACACACCCGGAACCAAAACCATCCCCCCA	GGCCACGCCCCCTCC	-
M36	GLI3_HUMAN.H11MO.0.B	-2	0.00694976	5.34436	0.194083	11	ACCCCCCGCCCACACACCCGGAACCAAAACCATCCCCCCA	GGACCACCCAG	-
M36	KLF15_HUMAN.H11MO.0.A	7	0.0070466	5.41884	0.194083	12	ACCCCCCGCCCACACACCCGGAACCAAAACCATCCCCCCA	CCCCCCCCTGCTCCTCCCC	-
M36	PROX1_HUMAN.H11MO.0.D	1	0.00746982	5.74429	0.201246	16	ACCCCCCGCCCACACACCCGGAACCAAAACCATCCCCCCA	CCCAACCCGCCTTACCC	-
M36	ZN524_HUMAN.H11MO.0.D	-1	0.00757727	5.82692	0.201246	18	ACCCCCCGCCCACACACCCGGAACCAAAACCATCCCCCCA	ACTCGAACCCTCGAACCC	-
M36	ZN436_HUMAN.H11MO.0.C	-2	0.00807073	6.20639	0.210591	24	ACCCCCCGCCCACACACCCGGAACCAAAACCATCCCCCCA	CCTCCTCCAGGAAGCCTTCCCTGA	-
M36	KLF5_HUMAN.H11MO.0.A	-4	0.00908911	6.98953	0.233075	14	ACCCCCCGCCCACACACCCGGAACCAAAACCATCCCCCCA	CCCAGCCCCACCCT	-
M36	THAP1_HUMAN.H11MO.0.C	-3	0.00939463	7.22447	0.235858	22	ACCCCCCGCCCACACACCCGGAACCAAAACCATCCCCCCA	CGCCGCCATCTTGGCTGCGGGC	+
M36	ZIC4_HUMAN.H11MO.0.D	-3	0.00951483	7.31691	0.235858	15	ACCCCCCGCCCACACACCCGGAACCAAAACCATCCCCCCA	GACCCCCCGCTGTGC	-
M36	ZN320_HUMAN.H11MO.0.C	1	0.00975556	7.50203	0.237391	19	ACCCCCCGCCCACACACCCGGAACCAAAACCATCCCCCCA	CACTGGCCCCCTGGTCCCAC	-
M36	E2F6_HUMAN.H11MO.0.A	1	0.01017	7.82071	0.237391	12	ACCCCCCGCCCACACACCCGGAACCAAAACCATCCCCCCA	CCCTTCCCGCCCC	-
M36	SUH_HUMAN.H11MO.0.A	-5	0.0101797	7.82822	0.237391	11	ACCCCCCGCCCACACACCCGGAACCAAAACCATCCCCCCA	TTTCCCACGCC	-
M36	AP2D_HUMAN.H11MO.0.D	0	0.0102151	7.85541	0.237391	14	ACCCCCCGCCCACACACCCGGAACCAAAACCATCCCCCCA	ACGCGCCTCGGGCG	-
M36	ARNT2_HUMAN.H11MO.0.D	-4	0.0121096	9.3123	0.275635	12	ACCCCCCGCCCACACACCCGGAACCAAAACCATCCCCCCA	GCCTCCCACGCC	-
M36	GLI2_HUMAN.H11MO.0.D	-2	0.0122731	9.43801	0.275635	11	ACCCCCCGCCCACACACCCGGAACCAAAACCATCCCCCCA	AGACCACCCAC	-
M36	ZN563_HUMAN.H11MO.0.C	0	0.0124187	9.54996	0.275635	21	ACCCCCCGCCCACACACCCGGAACCAAAACCATCCCCCCA	GGGATCCTCACTGGCAGCTGC	+
M36	ZN263_HUMAN.H11MO.0.A	9	0.0126021	9.69098	0.275635	11	ACCCCCCGCCCACACACCCGGAACCAAAACCATCCCCCCA	CTCCTCCTCTCCCTCCTCCC	-
M36	VDR_HUMAN.H11MO.0.A	-4	0.0131007	10.0744	0.282387	16	ACCCCCCGCCCACACACCCGGAACCAAAACCATCCCCCCA	TGAACCCACTGACCCC	-
M36	ZFX_HUMAN.H11MO.1.A	-2	0.0136493	10.4963	0.287615	17	ACCCCCCGCCCACACACCCGGAACCAAAACCATCCCCCCA	CCCCGGCCTCCGCCCCC	-
M36	ZBT7B_HUMAN.H11MO.0.D	-1	0.0137299	10.5583	0.287615	21	ACCCCCCGCCCACACACCCGGAACCAAAACCATCCCCCCA	CCCGTTGCCATGGCAACGGCG	-
M36	PLAL1_HUMAN.H11MO.0.D	-2	0.0145291	11.1729	0.298825	10	ACCCCCCGCCCACACACCCGGAACCAAAACCATCCCCCCA	GGGCCCCCCG	-
M36	RXRA_HUMAN.H11MO.0.A	1	0.0146669	11.2788	0.298825	19	ACCCCCCGCCCACACACCCGGAACCAAAACCATCCCCCCA	CTCTGACCTCTGCCTCCCCC	-
M36	NANOG_HUMAN.H11MO.1.B	-26	0.0156859	12.0625	0.315267	11	ACCCCCCGCCCACACACCCGGAACCAAAACCATCCCCCCA	GAGCCATCAAG	+
M36	COT1_HUMAN.H11MO.0.C	-3	0.016024	12.3224	0.315972	17	ACCCCCCGCCCACACACCCGGAACCAAAACCATCCCCCCA	CCCTGACCTCTGACCCC	-
M36	E2F1_HUMAN.H11MO.0.A	0	0.0161458	12.4162	0.315972	14	ACCCCCCGCCCACACACCCGGAACCAAAACCATCCCCCCA	CTTTCCCGCCCCCC	-
M36	ZN770_HUMAN.H11MO.0.C	-13	0.017949	13.8028	0.346698	22	ACCCCCCGCCCACACACCCGGAACCAAAACCATCCCCCCA	GATCCTCCCGCCTCAGCCTCCC	-
M36	AP2B_HUMAN.H11MO.0.B	-7	0.0186851	14.3688	0.356289	10	ACCCCCCGCCCACACACCCGGAACCAAAACCATCCCCCCA	GCCCCCGGGC	-
M36	NR1D1_HUMAN.H11MO.0.B	0	0.0198237	15.2444	0.373214	19	ACCCCCCGCCCACACACCCGGAACCAAAACCATCCCCCCA	CCTTCTGACCCACTTCCCT	-
M36	SRBP2_HUMAN.H11MO.0.B	-2	0.0215016	16.5347	0.399743	13	ACCCCCCGCCCACACACCCGGAACCAAAACCATCCCCCCA	CCTCACCCCACCC	-
M36	KLF14_HUMAN.H11MO.0.D	-2	0.0227368	17.4846	0.415763	13	ACCCCCCGCCCACACACCCGGAACCAAAACCATCCCCCCA	GCCACGCCCCCCT	-
M36	BHE41_HUMAN.H11MO.0.D	-1	0.0229223	17.6272	0.415763	20	ACCCCCCGCCCACACACCCGGAACCAAAACCATCCCCCCA	GCCTCTGCACGTGACCCGGT	-
M36	NR1H3_HUMAN.H11MO.0.B	-2	0.0241878	18.6005	0.433432	19	ACCCCCCGCCCACACACCCGGAACCAAAACCATCCCCCCA	TGACCTGCAGTGACCTCTG	-
M36	RREB1_HUMAN.H11MO.0.D	7	0.0251524	19.3422	0.434284	15	ACCCCCCGCCCACACACCCGGAACCAAAACCATCCCCCCA	ACCCCAAACCACCCCCCCCCCC	-
M36	MBD2_HUMAN.H11MO.0.B	-2	0.0252713	19.4336	0.434284	11	ACCCCCCGCCCACACACCCGGAACCAAAACCATCCCCCCA	CCTCCGGCCCG	-
M36	NR0B1_HUMAN.H11MO.0.D	-5	0.0254034	19.5352	0.434284	10	ACCCCCCGCCCACACACCCGGAACCAAAACCATCCCCCCA	TCTCCCACGC	-
M36	ZFP42_HUMAN.H11MO.0.A	-24	0.0258489	19.8778	0.436878	12	ACCCCCCGCCCACACACCCGGAACCAAAACCATCCCCCCA	GGCAGCCATTTT	+
M36	TAF1_HUMAN.H11MO.0.A	1	0.0292446	22.4891	0.483383	15	ACCCCCCGCCCACACACCCGGAACCAAAACCATCCCCCCA	CCGCCGCCGCCATCTT	-
M36	FLI1_HUMAN.H11MO.0.A	0	0.0292504	22.4936	0.483383	18	ACCCCCCGCCCACACACCCGGAACCAAAACCATCCCCCCA	TCCCTCCTTCCTTCCTCC	-
M36	ZNF76_HUMAN.H11MO.0.C	1	0.03039	23.3699	0.496695	21	ACCCCCCGCCCACACACCCGGAACCAAAACCATCCCCCCA	ACTACAATTCCCAGAATGCCCC	-
M37	THAP1_HUMAN.H11MO.0.C	-2	3.31965e-06	0.00255281	0.00505121	22	GGGGCCCGCGCGCGCGCCGCGGCGGGGGCGGCCCCCGCGG	GCCCGCAGCCAAGATGGCGGCG	-
M37	SP2_HUMAN.H11MO.0.A	-9	4.0766e-05	0.0313491	0.031015	22	GGGGCCCGCGCGCGCGCCGCGGCGGGGGCGGCCCCCGCGG	GGGGGGGGGGCGGGGCCGGGGG	+
M37	SP3_HUMAN.H11MO.0.B	-8	0.000109043	0.0838541	0.0553069	20	GGGGCCCGCGCGCGCGCCGCGGCGGGGGCGGCCCCCGCGG	GGGGGGGGGCGGGGCCGGGG	+
M37	PATZ1_HUMAN.H11MO.0.C	0	0.000187202	0.143959	0.0650556	22	GGGGCCCGCGCGCGCGCCGCGGCGGGGGCGGCCCCCGCGG	GGGGAGGGGGCGGGGGGGGAGG	+
M37	ZFX_HUMAN.H11MO.1.A	-14	0.000247704	0.190485	0.0650556	17	GGGGCCCGCGCGCGCGCCGCGGCGGGGGCGGCCCCCGCGG	GGGGGCGGAGGCCGGGG	+
M37	RXRA_HUMAN.H11MO.0.A	-13	0.00030779	0.23669	0.0650556	20	GGGGCCCGCGCGCGCGCCGCGGCGGGGGCGGCCCCCGCGG	GGGGGAGGCAGAGGTCAGAG	+
M37	ZN341_HUMAN.H11MO.0.C	-12	0.00038479	0.295904	0.0650556	22	GGGGCCCGCGCGCGCGCCGCGGCGGGGGCGGCCCCCGCGG	GGGGGGGGGGGGAGGGAAGAGC	+
M37	IRX2_HUMAN.H11MO.0.D	-21	0.000706362	0.543192	0.107481	19	GGGGCCCGCGCGCGCGCCGCGGCGGGGGCGGCCCCCGCGG	ACATGGGTGGGCATGTTGG	+
M37	ZN563_HUMAN.H11MO.0.C	-15	0.00100804	0.775182	0.13944	21	GGGGCCCGCGCGCGCGCCGCGGCGGGGGCGGCCCCCGCGG	GCAGCTGCCAGTGAGGATCCC	-
M37	PROX1_HUMAN.H11MO.0.D	-8	0.00124325	0.956061	0.146226	17	GGGGCCCGCGCGCGCGCCGCGGCGGGGGCGGCCCCCGCGG	GGGTAAGGCGGGTTGGG	+
M37	KLF6_HUMAN.H11MO.0.A	-9	0.0012493	0.960709	0.146226	19	GGGGCCCGCGCGCGCGCCGCGGCGGGGGCGGCCCCCGCGG	GGAAGGGCGGGGCCGGGGG	+
M37	VEZF1_HUMAN.H11MO.0.C	-9	0.00200374	1.54088	0.192436	22	GGGGCCCGCGCGCGCGCCGCGGCGGGGGCGGCCCCCGCGG	GGGGAGGGGGGAGGGGGAGGGG	+
M37	RARG_HUMAN.H11MO.0.B	0	0.00205185	1.57787	0.192436	18	GGGGCCCGCGCGCGCGCCGCGGCGGGGGCGGCCCCCGCGG	AGGTCAGAGTGACCTGGG	+
M37	USF2_HUMAN.H11MO.0.A	0	0.00216816	1.66731	0.192436	19	GGGGCCCGCGCGCGCGCCGCGGCGGGGGCGGCCCCCGCGG	GGGTCACGTGGCCGCGGCG	+
M37	KLF3_HUMAN.H11MO.0.B	-13	0.00252937	1.94509	0.192436	19	GGGGCCCGCGCGCGCGCCGCGGCGGGGGCGGCCCCCGCGG	GGGGAGGGGCGGGGCCGGG	+
M37	NR1H4_HUMAN.H11MO.0.B	-21	0.00252937	1.94509	0.192436	19	GGGGCCCGCGCGCGCGCCGCGGCGGGGGCGGCCCCCGCGG	GGGGTCAATGACCCCGAGG	+
M37	MAZ_HUMAN.H11MO.0.A	-11	0.00266076	2.04612	0.192792	22	GGGGCCCGCGCGCGCGCCGCGGCGGGGGCGGCCCCCGCGG	GGGGGAGGGGGGGGGGGGGGGG	+
M37	RFX1_HUMAN.H11MO.0.B	-4	0.00376658	2.8965	0.249189	22	GGGGCCCGCGCGCGCGCCGCGGCGGGGGCGGCCCCCGCGG	CCGTCGCCATGGCAACCGGGGC	-
M37	MXI1_HUMAN.H11MO.0.A	4	0.00499782	3.84333	0.316864	11	GGGGCCCGCGCGCGCGCCGCGGCGGGGGCGGCCCCCGCGG	GCACGTGGCGGCGGG	+
M37	SP4_HUMAN.H11MO.0.A	-9	0.00665649	5.11884	0.398	20	GGGGCCCGCGCGCGCGCCGCGGCGGGGGCGGCCCCCGCGG	GGGAAGGGGGCGGGGCCGGG	+
M37	TLX1_HUMAN.H11MO.0.D	0	0.0068007	5.22974	0.398	17	GGGGCCCGCGCGCGCGCCGCGGCGGGGGCGGCCCCCGCGG	CTGGCAAGTTGCCAAGG	+
M37	NR1D1_HUMAN.H11MO.0.B	-7	0.00713406	5.48609	0.398833	19	GGGGCCCGCGCGCGCGCCGCGGCGGGGGCGGCCCCCGCGG	AGGGAAGTGGGTCAGAAGG	+
M37	EGR1_HUMAN.H11MO.0.A	-11	0.00733916	5.64381	0.398833	17	GGGGCCCGCGCGCGCGCCGCGGCGGGGGCGGCCCCCGCGG	GAGGGCGTGGGCGGGGG	+
M37	RARG_HUMAN.H11MO.2.D	0	0.0100563	7.73328	0.478179	20	GGGGCCCGCGCGCGCGCCGCGGCGGGGGCGGCCCCCGCGG	GTGACCTCTGGGTGACCCCC	-
M38	SP3_HUMAN.H11MO.0.B	-2	0.000153349	0.117925	0.0817822	20	CGGGCGGCGGGGGCGGCGGGCCCGCGCCCGGCGCCCGCGC	GGGGGGGGGCGGGGCCGGGG	+
M38	SP2_HUMAN.H11MO.0.A	-5	0.00015839	0.121802	0.0817822	22	CGGGCGGCGGGGGCGGCGGGCCCGCGCCCGGCGCCCGCGC	GGGGGGGGGGCGGGGCCGGGGG	+
M38	KLF6_HUMAN.H11MO.0.A	0	0.000270139	0.207737	0.0817822	19	CGGGCGGCGGGGGCGGCGGGCCCGCGCCCGGCGCCCGCGC	GGAAGGGCGGGGCCGGGGG	+
M38	THAP1_HUMAN.H11MO.0.C	-18	0.000444795	0.342047	0.101338	22	CGGGCGGCGGGGGCGGCGGGCCCGCGCCCGGCGCCCGCGC	CGCCGCCATCTTGGCTGCGGGC	+
M38	ZFX_HUMAN.H11MO.1.A	-1	0.000468631	0.360377	0.101338	17	CGGGCGGCGGGGGCGGCGGGCCCGCGCCCGGCGCCCGCGC	GGGGGCGGAGGCCGGGG	+
M38	IRX2_HUMAN.H11MO.0.D	-5	0.000643348	0.494735	0.12173	19	CGGGCGGCGGGGGCGGCGGGCCCGCGCCCGGCGCCCGCGC	ACATGGGTGGGCATGTTGG	+
M38	PATZ1_HUMAN.H11MO.0.C	-2	0.000962172	0.73991	0.155964	22	CGGGCGGCGGGGGCGGCGGGCCCGCGCCCGGCGCCCGCGC	GGGGAGGGGGCGGGGGGGGAGG	+
M38	NR1D1_HUMAN.H11MO.0.B	0	0.00146802	1.12891	0.159457	19	CGGGCGGCGGGGGCGGCGGGCCCGCGCCCGGCGCCCGCGC	AGGGAAGTGGGTCAGAAGG	+
M38	RXRA_HUMAN.H11MO.0.A	-7	0.00148416	1.14132	0.159457	20	CGGGCGGCGGGGGCGGCGGGCCCGCGCCCGGCGCCCGCGC	GGGGGAGGCAGAGGTCAGAG	+
M38	ZN563_HUMAN.H11MO.0.C	-10	0.00158014	1.21513	0.159457	21	CGGGCGGCGGGGGCGGCGGGCCCGCGCCCGGCGCCCGCGC	GGGATCCTCACTGGCAGCTGC	+
M38	ZN341_HUMAN.H11MO.0.C	0	0.00188447	1.44916	0.178284	22	CGGGCGGCGGGGGCGGCGGGCCCGCGCCCGGCGCCCGCGC	GGGGGGGGGGGGAGGGAAGAGC	+
M38	USF2_HUMAN.H11MO.0.A	-31	0.00321507	2.47239	0.248371	9	CGGGCGGCGGGGGCGGCGGGCCCGCGCCCGGCGCCCGCGC	CGCCGCGGCCACGTGACCC	-
M38	KLF3_HUMAN.H11MO.0.B	-16	0.00344572	2.64976	0.248371	19	CGGGCGGCGGGGGCGGCGGGCCCGCGCCCGGCGCCCGCGC	CCCGGCCCCGCCCCTCCCC	-
M38	PROX1_HUMAN.H11MO.0.D	0	0.00391803	3.01297	0.269579	17	CGGGCGGCGGGGGCGGCGGGCCCGCGCCCGGCGCCCGCGC	GGGTAAGGCGGGTTGGG	+
M38	VEZF1_HUMAN.H11MO.0.C	0	0.00433699	3.33515	0.285432	22	CGGGCGGCGGGGGCGGCGGGCCCGCGCCCGGCGCCCGCGC	GGGGAGGGGGGAGGGGGAGGGG	+
M38	ZN350_HUMAN.H11MO.1.D	-12	0.00457291	3.51656	0.288418	24	CGGGCGGCGGGGGCGGCGGGCCCGCGCCCGGCGCCCGCGC	ACGGGGCGCAGGGATTTGTTGCCC	+
M38	GATA1_HUMAN.H11MO.0.A	-29	0.00592798	4.55861	0.331514	11	CGGGCGGCGGGGGCGGCGGGCCCGCGCCCGGCGCCCGCGC	CTGGCGGGGACAGATAAGA	+
M38	SP4_HUMAN.H11MO.0.A	-1	0.00613223	4.71568	0.331514	20	CGGGCGGCGGGGGCGGCGGGCCCGCGCCCGGCGCCCGCGC	GGGAAGGGGGCGGGGCCGGG	+
M38	LYL1_HUMAN.H11MO.0.A	-17	0.00679172	5.22283	0.34186	14	CGGGCGGCGGGGGCGGCGGGCCCGCGCCCGGCGCCCGCGC	CAGGAAACAGCTGG	-
M38	ZN589_HUMAN.H11MO.0.D	-17	0.0068775	5.2888	0.34186	16	CGGGCGGCGGGGGCGGCGGGCCCGCGCCCGGCGCCCGCGC	CGGCAGTAACCGTGGG	-
M38	MAZ_HUMAN.H11MO.0.A	-1	0.00708482	5.44823	0.34186	22	CGGGCGGCGGGGGCGGCGGGCCCGCGCCCGGCGCCCGCGC	GGGGGAGGGGGGGGGGGGGGGG	+
M38	TLX1_HUMAN.H11MO.0.D	-20	0.00800206	6.15358	0.3666	17	CGGGCGGCGGGGGCGGCGGGCCCGCGCCCGGCGCCCGCGC	CCTTGGCAACTTGCCAG	-
M38	ZN554_HUMAN.H11MO.0.C	-18	0.00897546	6.90213	0.388177	20	CGGGCGGCGGGGGCGGCGGGCCCGCGCCCGGCGCCCGCGC	AGCACCCCACATGGCTCAGC	-
M38	RARG_HUMAN.H11MO.2.D	-7	0.0101665	7.81804	0.402991	20	CGGGCGGCGGGGGCGGCGGGCCCGCGCCCGGCGCCCGCGC	GGGGGTCACCCAGAGGTCAC	+
M38	MXI1_HUMAN.H11MO.0.A	5	0.0104216	8.01422	0.402991	10	CGGGCGGCGGGGGCGGCGGGCCCGCGCCCGGCGCCCGCGC	GCACGTGGCGGCGGG	+
M38	TAL1_HUMAN.H11MO.0.A	-29	0.0106491	8.18917	0.402991	11	CGGGCGGCGGGGGCGGCGGGCCCGCGCCCGGCGCCCGCGC	CTGGGGGGGGCAGATAAGG	+
M38	RFX1_HUMAN.H11MO.0.B	-5	0.012063	9.27647	0.425499	22	CGGGCGGCGGGGGCGGCGGGCCCGCGCCCGGCGCCCGCGC	GCCCCGGTTGCCATGGCGACGG	+
M38	SPIC_HUMAN.H11MO.0.D	-7	0.0129519	9.95998	0.43617	13	CGGGCGGCGGGGGCGGCGGGCCCGCGCCCGGCGCCCGCGC	GAGGAAGGGGAGG	+
M38	MAFA_HUMAN.H11MO.0.D	-12	0.0137489	10.5729	0.444154	21	CGGGCGGCGGGGGCGGCGGGCCCGCGCCCGGCGCCCGCGC	GTGCTGACCCCGCAGCCTTCG	+
M38	PURA_HUMAN.H11MO.0.D	0	0.0137908	10.6051	0.444154	17	CGGGCGGCGGGGGCGGCGGGCCCGCGCCCGGCGCCCGCGC	GGAAGGGGGGGGCAGGG	+
M40	THAP1_HUMAN.H11MO.0.C	0	8.34804e-05	0.0641965	0.0488154	22	GGCCGCCGCGGGGCTGGCGGCGGCTCGGGCGCGGCCCGCG	GCCCGCAGCCAAGATGGCGGCG	-
M40	SP2_HUMAN.H11MO.0.A	-7	0.000122852	0.094473	0.0488154	22	GGCCGCCGCGGGGCTGGCGGCGGCTCGGGCGCGGCCCGCG	GGGGGGGGGGCGGGGCCGGGGG	+
M40	ZN563_HUMAN.H11MO.0.C	-14	0.000172788	0.132874	0.0488154	21	GGCCGCCGCGGGGCTGGCGGCGGCTCGGGCGCGGCCCGCG	GGGATCCTCACTGGCAGCTGC	+
M40	SP3_HUMAN.H11MO.0.B	-9	0.000176622	0.135822	0.0488154	20	GGCCGCCGCGGGGCTGGCGGCGGCTCGGGCGCGGCCCGCG	GGGGGGGGGCGGGGCCGGGG	+
M40	KLF6_HUMAN.H11MO.0.A	-1	0.000192411	0.147964	0.0488154	19	GGCCGCCGCGGGGCTGGCGGCGGCTCGGGCGCGGCCCGCG	GGAAGGGCGGGGCCGGGGG	+
M40	PATZ1_HUMAN.H11MO.0.C	-10	0.000279959	0.215289	0.06088	22	GGCCGCCGCGGGGCTGGCGGCGGCTCGGGCGCGGCCCGCG	GGGGAGGGGGCGGGGGGGGAGG	+
M40	ZFX_HUMAN.H11MO.1.A	-22	0.000395625	0.304236	0.0612485	17	GGCCGCCGCGGGGCTGGCGGCGGCTCGGGCGCGGCCCGCG	CCCCGGCCTCCGCCCCC	-
M40	RXRA_HUMAN.H11MO.0.A	-9	0.000703351	0.540877	0.0892214	20	GGCCGCCGCGGGGCTGGCGGCGGCTCGGGCGCGGCCCGCG	GGGGGAGGCAGAGGTCAGAG	+
M40	MAZ_HUMAN.H11MO.0.A	-9	0.00149752	1.15159	0.161262	22	GGCCGCCGCGGGGCTGGCGGCGGCTCGGGCGCGGCCCGCG	GGGGGAGGGGGGGGGGGGGGGG	+
M40	MXI1_HUMAN.H11MO.0.A	-5	0.00158907	1.222	0.161262	15	GGCCGCCGCGGGGCTGGCGGCGGCTCGGGCGCGGCCCGCG	GCACGTGGCGGCGGG	+
M40	ZN341_HUMAN.H11MO.0.C	-13	0.00237074	1.8231	0.225549	22	GGCCGCCGCGGGGCTGGCGGCGGCTCGGGCGCGGCCCGCG	GGGGGGGGGGGGAGGGAAGAGC	+
M40	KLF3_HUMAN.H11MO.0.B	-9	0.00274048	2.10743	0.245389	19	GGCCGCCGCGGGGCTGGCGGCGGCTCGGGCGCGGCCCGCG	GGGGAGGGGCGGGGCCGGG	+
M40	TLX1_HUMAN.H11MO.0.D	-22	0.00335288	2.57836	0.270436	17	GGCCGCCGCGGGGCTGGCGGCGGCTCGGGCGCGGCCCGCG	CCTTGGCAACTTGCCAG	-
M40	NR1D1_HUMAN.H11MO.0.B	-1	0.00337552	2.59577	0.270436	19	GGCCGCCGCGGGGCTGGCGGCGGCTCGGGCGCGGCCCGCG	AGGGAAGTGGGTCAGAAGG	+
M40	GATA1_HUMAN.H11MO.0.A	8	0.00474672	3.65022	0.349865	11	GGCCGCCGCGGGGCTGGCGGCGGCTCGGGCGCGGCCCGCG	TCTTATCTGTCCCCGCCAG	-
M40	SP4_HUMAN.H11MO.0.A	-19	0.00491748	3.78154	0.349865	20	GGCCGCCGCGGGGCTGGCGGCGGCTCGGGCGCGGCCCGCG	GGGAAGGGGGCGGGGCCGGG	+
M40	VEZF1_HUMAN.H11MO.0.C	-9	0.00505645	3.88841	0.349865	22	GGCCGCCGCGGGGCTGGCGGCGGCTCGGGCGCGGCCCGCG	GGGGAGGGGGGAGGGGGAGGGG	+
M40	TAL1_HUMAN.H11MO.0.A	8	0.00619919	4.76717	0.393189	11	GGCCGCCGCGGGGCTGGCGGCGGCTCGGGCGCGGCCCGCG	CCTTATCTGCCCCCCCCAG	-
M40	IRX2_HUMAN.H11MO.0.D	-14	0.00754819	5.80455	0.446179	19	GGCCGCCGCGGGGCTGGCGGCGGCTCGGGCGCGGCCCGCG	ACATGGGTGGGCATGTTGG	+
M40	PROX1_HUMAN.H11MO.0.D	-5	0.00791421	6.08603	0.446179	17	GGCCGCCGCGGGGCTGGCGGCGGCTCGGGCGCGGCCCGCG	GGGTAAGGCGGGTTGGG	+
M40	USF2_HUMAN.H11MO.0.A	9	0.00805509	6.19437	0.446179	10	GGCCGCCGCGGGGCTGGCGGCGGCTCGGGCGCGGCCCGCG	GGGTCACGTGGCCGCGGCG	+
M40	ZN589_HUMAN.H11MO.0.D	-6	0.00981081	7.54451	0.481749	16	GGCCGCCGCGGGGCTGGCGGCGGCTCGGGCGCGGCCCGCG	CCCACGGTTACTGCCG	+
M40	RFX1_HUMAN.H11MO.0.B	-13	0.0116728	8.97635	0.499732	22	GGCCGCCGCGGGGCTGGCGGCGGCTCGGGCGCGGCCCGCG	GCCCCGGTTGCCATGGCGACGG	+
M40	GATA2_HUMAN.H11MO.0.A	8	0.0118185	9.08841	0.499732	11	GGCCGCCGCGGGGCTGGCGGCGGCTCGGGCGCGGCCCGCG	CCTTATCTCCACCCCCCAG	-
M42	SP2_HUMAN.H11MO.0.A	-16	5.90157e-05	0.0453831	0.0892125	22	CCGGGCCCCCCGGGCGGCGCGAGCCGCGCCCCCGGGCCGC	CCCCCGGCCCCGCCCCCCCCCC	-
M42	SP3_HUMAN.H11MO.0.B	-17	0.000124367	0.0956386	0.0911406	20	CCGGGCCCCCCGGGCGGCGCGAGCCGCGCCCCCGGGCCGC	CCCCGGCCCCGCCCCCCCCC	-
M42	ZFX_HUMAN.H11MO.1.A	-18	0.000328129	0.252331	0.0911406	17	CCGGGCCCCCCGGGCGGCGCGAGCCGCGCCCCCGGGCCGC	GGGGGCGGAGGCCGGGG	+
M42	ZN341_HUMAN.H11MO.0.C	-5	0.000422038	0.324547	0.0911406	22	CCGGGCCCCCCGGGCGGCGCGAGCCGCGCCCCCGGGCCGC	GGGGGGGGGGGGAGGGAAGAGC	+
M42	THAP1_HUMAN.H11MO.0.C	0	0.000561323	0.431658	0.106067	22	CCGGGCCCCCCGGGCGGCGCGAGCCGCGCCCCCGGGCCGC	CGCCGCCATCTTGGCTGCGGGC	+
M42	ZN563_HUMAN.H11MO.0.C	-19	0.000646946	0.497502	0.108664	21	CCGGGCCCCCCGGGCGGCGCGAGCCGCGCCCCCGGGCCGC	GCAGCTGCCAGTGAGGATCCC	-
M42	PATZ1_HUMAN.H11MO.0.C	-16	0.0010491	0.806757	0.144172	22	CCGGGCCCCCCGGGCGGCGCGAGCCGCGCCCCCGGGCCGC	CCTCCCCCCCCGCCCCCTCCCC	-
M42	KLF6_HUMAN.H11MO.0.A	-16	0.00141338	1.08689	0.15328	19	CCGGGCCCCCCGGGCGGCGCGAGCCGCGCCCCCGGGCCGC	CCCCCGGCCCCGCCCTTCC	-
M42	RXRA_HUMAN.H11MO.0.A	-5	0.00141956	1.09165	0.15328	20	CCGGGCCCCCCGGGCGGCGCGAGCCGCGCCCCCGGGCCGC	GGGGGAGGCAGAGGTCAGAG	+
M42	KLF3_HUMAN.H11MO.0.B	-18	0.00217965	1.67615	0.208662	19	CCGGGCCCCCCGGGCGGCGCGAGCCGCGCCCCCGGGCCGC	CCCGGCCCCGCCCCTCCCC	-
M42	LYL1_HUMAN.H11MO.0.A	-19	0.00231901	1.78332	0.208662	14	CCGGGCCCCCCGGGCGGCGCGAGCCGCGCCCCCGGGCCGC	CCAGCTGTTTCCTG	+
M42	ZN589_HUMAN.H11MO.0.D	-20	0.00234657	1.80451	0.208662	16	CCGGGCCCCCCGGGCGGCGCGAGCCGCGCCCCCGGGCCGC	CGGCAGTAACCGTGGG	-
M42	IRX2_HUMAN.H11MO.0.D	-16	0.00289039	2.22271	0.242741	19	CCGGGCCCCCCGGGCGGCGCGAGCCGCGCCCCCGGGCCGC	CCAACATGCCCACCCATGT	-
M42	PTF1A_HUMAN.H11MO.0.B	-12	0.00359118	2.76162	0.285721	18	CCGGGCCCCCCGGGCGGCGCGAGCCGCGCCCCCGGGCCGC	GGGAAAGGGGGCAGCTGG	-
M42	MXI1_HUMAN.H11MO.0.A	-22	0.00414784	3.18969	0.290058	15	CCGGGCCCCCCGGGCGGCGCGAGCCGCGCCCCCGGGCCGC	CCCGCCGCCACGTGC	-
M42	SP4_HUMAN.H11MO.0.A	-18	0.00484663	3.72706	0.305272	20	CCGGGCCCCCCGGGCGGCGCGAGCCGCGCCCCCGGGCCGC	CCCGGCCCCGCCCCCTTCCC	-
M42	USF2_HUMAN.H11MO.0.A	10	0.0061162	4.70336	0.340648	9	CCGGGCCCCCCGGGCGGCGCGAGCCGCGCCCCCGGGCCGC	GGGTCACGTGGCCGCGGCG	+
M42	BRAC_HUMAN.H11MO.0.A	-5	0.00628391	4.83232	0.340648	20	CCGGGCCCCCCGGGCGGCGCGAGCCGCGCCCCCGGGCCGC	TTAGCAGGGAGGTGTGAAAT	+
M42	TAL1_HUMAN.H11MO.0.A	-6	0.00745348	5.73173	0.36346	19	CCGGGCCCCCCGGGCGGCGCGAGCCGCGCCCCCGGGCCGC	CTGGGGGGGGCAGATAAGG	+
M42	TLX1_HUMAN.H11MO.0.D	-23	0.00838288	6.44644	0.371139	17	CCGGGCCCCCCGGGCGGCGCGAGCCGCGCCCCCGGGCCGC	CCTTGGCAACTTGCCAG	-
M42	GATA1_HUMAN.H11MO.0.A	-6	0.00849035	6.52908	0.371139	19	CCGGGCCCCCCGGGCGGCGCGAGCCGCGCCCCCGGGCCGC	CTGGCGGGGACAGATAAGA	+
M42	VEZF1_HUMAN.H11MO.0.C	-10	0.00916004	7.04407	0.371139	22	CCGGGCCCCCCGGGCGGCGCGAGCCGCGCCCCCGGGCCGC	GGGGAGGGGGGAGGGGGAGGGG	+
M42	MAFA_HUMAN.H11MO.0.D	-17	0.00922556	7.09445	0.371139	21	CCGGGCCCCCCGGGCGGCGCGAGCCGCGCCCCCGGGCCGC	CGAAGGCTGCGGGGTCAGCAC	-
M42	ZN350_HUMAN.H11MO.1.D	-8	0.00932958	7.17445	0.371139	24	CCGGGCCCCCCGGGCGGCGCGAGCCGCGCCCCCGGGCCGC	ACGGGGCGCAGGGATTTGTTGCCC	+
M42	PROX1_HUMAN.H11MO.0.D	-11	0.00961921	7.39718	0.372849	17	CCGGGCCCCCCGGGCGGCGCGAGCCGCGCCCCCGGGCCGC	GGGTAAGGCGGGTTGGG	+
M42	SRBP2_HUMAN.H11MO.0.B	-23	0.010927	8.40289	0.38747	13	CCGGGCCCCCCGGGCGGCGCGAGCCGCGCCCCCGGGCCGC	CCTCACCCCACCC	-
M42	PURA_HUMAN.H11MO.0.D	-11	0.0110217	8.47569	0.38747	17	CCGGGCCCCCCGGGCGGCGCGAGCCGCGCCCCCGGGCCGC	GGAAGGGGGGGGCAGGG	+
M42	CLOCK_HUMAN.H11MO.0.C	-26	0.013461	10.3515	0.452191	14	CCGGGCCCCCCGGGCGGCGCGAGCCGCGCCCCCGGGCCGC	CAGACACGTGAACA	+
M42	TBX21_HUMAN.H11MO.0.A	-10	0.013836	10.6399	0.453706	13	CCGGGCCCCCCGGGCGGCGCGAGCCGCGCCCCCGGGCCGC	GTGGAGGTGTGAA	+
M42	EGR1_HUMAN.H11MO.0.A	-22	0.0144065	11.0786	0.453706	17	CCGGGCCCCCCGGGCGGCGCGAGCCGCGCCCCCGGGCCGC	CCCCCGCCCACGCCCTC	-
M42	SPIC_HUMAN.H11MO.0.D	-10	0.0149526	11.4985	0.461295	13	CCGGGCCCCCCGGGCGGCGCGAGCCGCGCCCCCGGGCCGC	GAGGAAGGGGAGG	+
M42	ZN667_HUMAN.H11MO.0.C	-13	0.0159791	12.2879	0.473631	19	CCGGGCCCCCCGGGCGGCGCGAGCCGCGCCCCCGGGCCGC	GTGGCCTTAAAAGCTCAGC	+
M42	ZN335_HUMAN.H11MO.0.A	-24	0.0173162	13.3162	0.4837	16	CCGGGCCCCCCGGGCGGCGCGAGCCGCGCCCCCGGGCCGC	GGCTGTCCTCGGCGCTGCCTGA	+
M42	RARG_HUMAN.H11MO.0.B	-28	0.017935	13.792	0.4837	12	CCGGGCCCCCCGGGCGGCGCGAGCCGCGCCCCCGGGCCGC	CCCAGGTCACTCTGACCT	-
M42	PAX8_HUMAN.H11MO.0.D	-2	0.0180715	13.897	0.4837	14	CCGGGCCCCCCGGGCGGCGCGAGCCGCGCCCCCGGGCCGC	GTCACTGAAGCGGG	+
M42	MAZ_HUMAN.H11MO.0.A	-4	0.0183198	14.0879	0.4837	22	CCGGGCCCCCCGGGCGGCGCGAGCCGCGCCCCCGGGCCGC	GGGGGAGGGGGGGGGGGGGGGG	+
M42	OLIG2_HUMAN.H11MO.0.B	-19	0.0190967	14.6854	0.4837	18	CCGGGCCCCCCGGGCGGCGCGAGCCGCGCCCCCGGGCCGC	CCAGCTGTTTCCCTTCTG	+
M42	NR1D1_HUMAN.H11MO.0.B	-8	0.0191986	14.7637	0.4837	19	CCGGGCCCCCCGGGCGGCGCGAGCCGCGCCCCCGGGCCGC	AGGGAAGTGGGTCAGAAGG	+
M42	NR1H4_HUMAN.H11MO.0.B	-18	0.0191986	14.7637	0.4837	19	CCGGGCCCCCCGGGCGGCGCGAGCCGCGCCCCCGGGCCGC	GGGGTCAATGACCCCGAGG	+
M43	SP3_HUMAN.H11MO.0.B	-16	6.76539e-05	0.0520258	0.0580288	20	GGGGCCAGGTGAGAAGAGGCCGCGCCGCCCCTACCAAGGA	CCCCGGCCCCGCCCCCCCCC	-
M43	SP4_HUMAN.H11MO.1.A	-19	8.56396e-05	0.0658568	0.0580288	16	GGGGCCAGGTGAGAAGAGGCCGCGCCGCCCCTACCAAGGA	CGGCCCCGCCCCCTCC	-
M43	PURA_HUMAN.H11MO.0.D	-18	0.000116137	0.0893091	0.0580288	17	GGGGCCAGGTGAGAAGAGGCCGCGCCGCCCCTACCAAGGA	CCCTGCCCCCCCCTTCC	-
M43	PATZ1_HUMAN.H11MO.0.C	0	0.000191016	0.146891	0.0715823	22	GGGGCCAGGTGAGAAGAGGCCGCGCCGCCCCTACCAAGGA	GGGGAGGGGGCGGGGGGGGAGG	+
M43	KLF6_HUMAN.H11MO.0.A	-7	0.000281721	0.216643	0.0717431	19	GGGGCCAGGTGAGAAGAGGCCGCGCCGCCCCTACCAAGGA	GGAAGGGCGGGGCCGGGGG	+
M43	ZFX_HUMAN.H11MO.1.A	-13	0.000367727	0.282782	0.0717431	17	GGGGCCAGGTGAGAAGAGGCCGCGCCGCCCCTACCAAGGA	CCCCGGCCTCCGCCCCC	-
M43	THAP1_HUMAN.H11MO.0.C	-2	0.000375183	0.288516	0.0717431	22	GGGGCCAGGTGAGAAGAGGCCGCGCCGCCCCTACCAAGGA	GCCCGCAGCCAAGATGGCGGCG	-
M43	SP2_HUMAN.H11MO.0.A	-12	0.000403804	0.310525	0.0717431	22	GGGGCCAGGTGAGAAGAGGCCGCGCCGCCCCTACCAAGGA	CCCCCGGCCCCGCCCCCCCCCC	-
M43	KLF3_HUMAN.H11MO.0.B	-5	0.000623628	0.47957	0.0717431	19	GGGGCCAGGTGAGAAGAGGCCGCGCCGCCCCTACCAAGGA	GGGGAGGGGCGGGGCCGGG	+
M43	KLF16_HUMAN.H11MO.0.D	0	0.000727963	0.559803	0.0727468	19	GGGGCCAGGTGAGAAGAGGCCGCGCCGCCCCTACCAAGGA	GGGGGCGGGGGGGGGGGGG	+
M43	SP4_HUMAN.H11MO.0.A	-17	0.000859007	0.660577	0.0804771	20	GGGGCCAGGTGAGAAGAGGCCGCGCCGCCCCTACCAAGGA	CCCGGCCCCGCCCCCTTCCC	-
M43	ZBT17_HUMAN.H11MO.0.A	-19	0.0017896	1.3762	0.134129	19	GGGGCCAGGTGAGAAGAGGCCGCGCCGCCCCTACCAAGGA	CTTCCCCTCCCCCACCCTC	-
M43	VEZF1_HUMAN.H11MO.0.C	-13	0.00189265	1.45545	0.135097	22	GGGGCCAGGTGAGAAGAGGCCGCGCCGCCCCTACCAAGGA	CCCCTCCCCCTCCCCCCTCCCC	-
M43	MAZ_HUMAN.H11MO.0.A	-15	0.00300822	2.31332	0.200188	22	GGGGCCAGGTGAGAAGAGGCCGCGCCGCCCCTACCAAGGA	CCCCCCCCCCCCCCCCTCCCCC	-
M43	KLF5_HUMAN.H11MO.0.A	-22	0.00317405	2.44084	0.200188	14	GGGGCCAGGTGAGAAGAGGCCGCGCCGCCCCTACCAAGGA	CCCAGCCCCACCCT	-
M43	EGR1_HUMAN.H11MO.0.A	-8	0.00320519	2.46479	0.200188	17	GGGGCCAGGTGAGAAGAGGCCGCGCCGCCCCTACCAAGGA	GAGGGCGTGGGCGGGGG	+
M43	EGR2_HUMAN.H11MO.0.A	-6	0.0037254	2.86483	0.218981	18	GGGGCCAGGTGAGAAGAGGCCGCGCCGCCCCTACCAAGGA	GGGGGGGTGTGGGAGGGG	+
M43	WT1_HUMAN.H11MO.0.C	-16	0.00379826	2.92086	0.218981	20	GGGGCCAGGTGAGAAGAGGCCGCGCCGCCCCTACCAAGGA	CCCCCCCTCCTCCCCCGCCC	-
M43	SP1_HUMAN.H11MO.1.A	-16	0.00404676	3.11195	0.224667	14	GGGGCCAGGTGAGAAGAGGCCGCGCCGCCCCTACCAAGGA	CGGCCCCGCCCCCC	-
M43	PROX1_HUMAN.H11MO.0.D	-6	0.00463758	3.5663	0.248273	17	GGGGCCAGGTGAGAAGAGGCCGCGCCGCCCCTACCAAGGA	GGGTAAGGCGGGTTGGG	+
M43	TBX1_HUMAN.H11MO.0.D	-20	0.00530521	4.07971	0.274221	20	GGGGCCAGGTGAGAAGAGGCCGCGCCGCCCCTACCAAGGA	CCGCCCACCCCTGCCCACCC	-
M43	RFX1_HUMAN.H11MO.0.B	-23	0.00606784	4.66617	0.296442	17	GGGGCCAGGTGAGAAGAGGCCGCGCCGCCCCTACCAAGGA	GCCCCGGTTGCCATGGCGACGG	+
M43	ZEB1_HUMAN.H11MO.0.A	-3	0.00645172	4.96137	0.296442	10	GGGGCCAGGTGAGAAGAGGCCGCGCCGCCCCTACCAAGGA	GACAGGTGAG	+
M43	KLF1_HUMAN.H11MO.0.A	-10	0.00649698	4.99617	0.296442	14	GGGGCCAGGTGAGAAGAGGCCGCGCCGCCCCTACCAAGGA	GGGGCGGGGCCGGG	+
M43	Z324A_HUMAN.H11MO.0.C	-7	0.00652617	5.01862	0.296442	23	GGGGCCAGGTGAGAAGAGGCCGCGCCGCCCCTACCAAGGA	TGGCAGCAAAGGATGGTTTGATA	-
M43	SP1_HUMAN.H11MO.0.A	-8	0.00730682	5.61895	0.322141	22	GGGGCCAGGTGAGAAGAGGCCGCGCCGCCCCTACCAAGGA	GGGGGGCGGGGCCGGGGGGGGG	+
M43	ZN341_HUMAN.H11MO.0.C	-18	0.0082595	6.35156	0.325876	22	GGGGCCAGGTGAGAAGAGGCCGCGCCGCCCCTACCAAGGA	GCTCTTCCCTCCCCCCCCCCCC	-
M43	PATZ1_HUMAN.H11MO.1.C	-27	0.00833415	6.40896	0.325876	9	GGGGCCAGGTGAGAAGAGGCCGCGCCGCCCCTACCAAGGA	CCCCTCCCT	-
M43	TAF1_HUMAN.H11MO.0.A	-18	0.00847853	6.51999	0.325876	16	GGGGCCAGGTGAGAAGAGGCCGCGCCGCCCCTACCAAGGA	CCGCCGCCGCCATCTT	-
M43	ZN467_HUMAN.H11MO.0.C	-14	0.00932658	7.17214	0.336899	22	GGGGCCAGGTGAGAAGAGGCCGCGCCGCCCCTACCAAGGA	CCCCCCCCCCCCTCCCCTCCCC	-
M43	KLF15_HUMAN.H11MO.0.A	0	0.00938716	7.21872	0.336899	19	GGGGCCAGGTGAGAAGAGGCCGCGCCGCCCCTACCAAGGA	GGGGAGGAGCAGGGGGGGG	+
M43	TBX15_HUMAN.H11MO.0.D	-17	0.0100183	7.70408	0.337166	19	GGGGCCAGGTGAGAAGAGGCCGCGCCGCCCCTACCAAGGA	CCCCCACCCCCCCCCCCCC	-
M43	ZN350_HUMAN.H11MO.1.D	-5	0.0103399	7.9514	0.337166	24	GGGGCCAGGTGAGAAGAGGCCGCGCCGCCCCTACCAAGGA	ACGGGGCGCAGGGATTTGTTGCCC	+
M43	IKZF1_HUMAN.H11MO.0.C	-29	0.0103468	7.95669	0.337166	8	GGGGCCAGGTGAGAAGAGGCCGCGCCGCCCCTACCAAGGA	TCTCCCAA	-
M43	ZN784_HUMAN.H11MO.0.D	-26	0.011233	8.6382	0.350793	11	GGGGCCAGGTGAGAAGAGGCCGCGCCGCCCCTACCAAGGA	GTACCTACCTC	-
M43	IRX2_HUMAN.H11MO.0.D	-3	0.0121549	9.34715	0.3644	19	GGGGCCAGGTGAGAAGAGGCCGCGCCGCCCCTACCAAGGA	ACATGGGTGGGCATGTTGG	+
M43	TLX1_HUMAN.H11MO.0.D	-13	0.0132819	10.2138	0.374863	17	GGGGCCAGGTGAGAAGAGGCCGCGCCGCCCCTACCAAGGA	CCTTGGCAACTTGCCAG	-
M43	MXI1_HUMAN.H11MO.0.A	-26	0.0134022	10.3063	0.374863	14	GGGGCCAGGTGAGAAGAGGCCGCGCCGCCCCTACCAAGGA	CCCGCCGCCACGTGC	-
M43	RARG_HUMAN.H11MO.0.B	-13	0.0136652	10.5085	0.374863	18	GGGGCCAGGTGAGAAGAGGCCGCGCCGCCCCTACCAAGGA	CCCAGGTCACTCTGACCT	-
M43	NR1H4_HUMAN.H11MO.0.B	-19	0.0138051	10.6161	0.374863	19	GGGGCCAGGTGAGAAGAGGCCGCGCCGCCCCTACCAAGGA	CCTCGGGGTCATTGACCCC	-
M43	RFX5_HUMAN.H11MO.0.A	-22	0.0147041	11.3074	0.374863	18	GGGGCCAGGTGAGAAGAGGCCGCGCCGCCCCTACCAAGGA	GTCAGCTGTTGCTAGGCAGA	+
M43	EGR2_HUMAN.H11MO.1.A	-9	0.0148731	11.4374	0.374863	16	GGGGCCAGGTGAGAAGAGGCCGCGCCGCCCCTACCAAGGA	GGGGCGTGGGCGGGGG	+
M43	SPIC_HUMAN.H11MO.0.D	-6	0.0160395	12.3343	0.387787	13	GGGGCCAGGTGAGAAGAGGCCGCGCCGCCCCTACCAAGGA	GAGGAAGGGGAGG	+
M43	ARNT2_HUMAN.H11MO.0.D	-28	0.0181505	13.9578	0.420557	12	GGGGCCAGGTGAGAAGAGGCCGCGCCGCCCCTACCAAGGA	GCCTCCCACGCC	-
M43	ZN589_HUMAN.H11MO.0.D	-24	0.0182436	14.0294	0.420557	16	GGGGCCAGGTGAGAAGAGGCCGCGCCGCCCCTACCAAGGA	CGGCAGTAACCGTGGG	-
M43	HEY2_HUMAN.H11MO.0.D	-22	0.0185171	14.2397	0.420557	17	GGGGCCAGGTGAGAAGAGGCCGCGCCGCCCCTACCAAGGA	GGGGGCACGTGGCATTA	+
M43	RREB1_HUMAN.H11MO.0.D	0	0.0189116	14.543	0.420679	22	GGGGCCAGGTGAGAAGAGGCCGCGCCGCCCCTACCAAGGA	GGGGGGGGGGGTGGTTTGGGGT	+
M43	HEN1_HUMAN.H11MO.0.C	-9	0.0199085	15.3096	0.428644	20	GGGGCCAGGTGAGAAGAGGCCGCGCCGCCCCTACCAAGGA	AGGGACGCAGCTGCTCCCCA	-
M43	SRBP2_HUMAN.H11MO.0.B	-3	0.020017	15.3931	0.428644	13	GGGGCCAGGTGAGAAGAGGCCGCGCCGCCCCTACCAAGGA	GGGTGGGGTGAGG	+
M43	ZF64A_HUMAN.H11MO.0.D	0	0.0208639	16.0443	0.440487	16	GGGGCCAGGTGAGAAGAGGCCGCGCCGCCCCTACCAAGGA	GGGGCCCGGGAACCTG	+
M43	ESR2_HUMAN.H11MO.0.A	-16	0.0218492	16.802	0.447351	15	GGGGCCAGGTGAGAAGAGGCCGCGCCGCCCCTACCAAGGA	AGGTCACCCTGACCT	+
M43	ZN770_HUMAN.H11MO.0.C	-13	0.0224329	17.2509	0.447351	22	GGGGCCAGGTGAGAAGAGGCCGCGCCGCCCCTACCAAGGA	GATCCTCCCGCCTCAGCCTCCC	-
M43	P73_HUMAN.H11MO.0.A	-16	0.0226812	17.4418	0.447351	19	GGGGCCAGGTGAGAAGAGGCCGCGCCGCCCCTACCAAGGA	AGACATGCCCAGACATGCC	+
M43	E2F4_HUMAN.H11MO.0.A	-19	0.023148	17.8008	0.450629	13	GGGGCCAGGTGAGAAGAGGCCGCGCCGCCCCTACCAAGGA	ATTTCCCGCCCCC	-
M43	P63_HUMAN.H11MO.0.A	-16	0.0240987	18.5319	0.463122	19	GGGGCCAGGTGAGAAGAGGCCGCGCCGCCCCTACCAAGGA	GGGCATGCCTGGACATGCC	-
M43	NR0B1_HUMAN.H11MO.0.D	-29	0.0264197	20.3167	0.49223	10	GGGGCCAGGTGAGAAGAGGCCGCGCCGCCCCTACCAAGGA	TCTCCCACGC	-
M43	KLF9_HUMAN.H11MO.0.C	-17	0.0267712	20.587	0.49223	15	GGGGCCAGGTGAGAAGAGGCCGCGCCGCCCCTACCAAGGA	GGCCACGCCCCCTCC	-
M43	NFIC_HUMAN.H11MO.0.A	-21	0.0272553	20.9593	0.49223	17	GGGGCCAGGTGAGAAGAGGCCGCGCCGCCCCTACCAAGGA	CTTGGCTCCCTGCCAAG	+
M44	ZFX_HUMAN.H11MO.1.A	-23	4.04151e-05	0.0310792	0.0310372	17	CCCCGGGGCCGGCGCGGCGGCCGCCCCGGAGGGGGGCCCC	CCCCGGCCTCCGCCCCC	-
M44	ZN563_HUMAN.H11MO.0.C	-13	6.04353e-05	0.0464747	0.0310372	21	CCCCGGGGCCGGCGCGGCGGCCGCCCCGGAGGGGGGCCCC	GCAGCTGCCAGTGAGGATCCC	-
M44	THAP1_HUMAN.H11MO.0.C	-18	8.19851e-05	0.0630465	0.0310372	22	CCCCGGGGCCGGCGCGGCGGCCGCCCCGGAGGGGGGCCCC	GCCCGCAGCCAAGATGGCGGCG	-
M44	SP3_HUMAN.H11MO.0.B	-3	0.000114619	0.0881417	0.0347131	20	CCCCGGGGCCGGCGCGGCGGCCGCCCCGGAGGGGGGCCCC	GGGGGGGGGCGGGGCCGGGG	+
M44	SP2_HUMAN.H11MO.0.A	-2	0.000161985	0.124566	0.0408818	22	CCCCGGGGCCGGCGCGGCGGCCGCCCCGGAGGGGGGCCCC	GGGGGGGGGGCGGGGCCGGGGG	+
M44	PATZ1_HUMAN.H11MO.0.C	-2	0.000832016	0.63982	0.114537	22	CCCCGGGGCCGGCGCGGCGGCCGCCCCGGAGGGGGGCCCC	GGGGAGGGGGCGGGGGGGGAGG	+
M44	GATA1_HUMAN.H11MO.0.A	-29	0.00101244	0.778566	0.126945	11	CCCCGGGGCCGGCGCGGCGGCCGCCCCGGAGGGGGGCCCC	CTGGCGGGGACAGATAAGA	+
M44	ZN341_HUMAN.H11MO.0.C	-2	0.00196982	1.5148	0.213063	22	CCCCGGGGCCGGCGCGGCGGCCGCCCCGGAGGGGGGCCCC	GGGGGGGGGGGGAGGGAAGAGC	+
M44	IRX2_HUMAN.H11MO.0.D	-16	0.00222923	1.71428	0.225046	19	CCCCGGGGCCGGCGCGGCGGCCGCCCCGGAGGGGGGCCCC	CCAACATGCCCACCCATGT	-
M44	KLF6_HUMAN.H11MO.0.A	-2	0.00337334	2.5941	0.300482	19	CCCCGGGGCCGGCGCGGCGGCCGCCCCGGAGGGGGGCCCC	GGAAGGGCGGGGCCGGGGG	+
M44	TAL1_HUMAN.H11MO.0.A	-29	0.00337334	2.5941	0.300482	11	CCCCGGGGCCGGCGCGGCGGCCGCCCCGGAGGGGGGCCCC	CTGGGGGGGGCAGATAAGG	+
M44	MXI1_HUMAN.H11MO.0.A	3	0.00414422	3.18691	0.348641	12	CCCCGGGGCCGGCGCGGCGGCCGCCCCGGAGGGGGGCCCC	GCACGTGGCGGCGGG	+
M44	NR1D1_HUMAN.H11MO.0.B	-13	0.00504751	3.88153	0.37116	19	CCCCGGGGCCGGCGCGGCGGCCGCCCCGGAGGGGGGCCCC	AGGGAAGTGGGTCAGAAGG	+
M44	RXRA_HUMAN.H11MO.0.A	-5	0.00522196	4.01569	0.37116	20	CCCCGGGGCCGGCGCGGCGGCCGCCCCGGAGGGGGGCCCC	GGGGGAGGCAGAGGTCAGAG	+
M44	USF2_HUMAN.H11MO.0.A	11	0.00539232	4.1467	0.37116	8	CCCCGGGGCCGGCGCGGCGGCCGCCCCGGAGGGGGGCCCC	GGGTCACGTGGCCGCGGCG	+
M44	ZN589_HUMAN.H11MO.0.D	-1	0.00584116	4.49186	0.384574	16	CCCCGGGGCCGGCGCGGCGGCCGCCCCGGAGGGGGGCCCC	CCCACGGTTACTGCCG	+
M44	VEZF1_HUMAN.H11MO.0.C	-1	0.0064207	4.93752	0.385258	22	CCCCGGGGCCGGCGCGGCGGCCGCCCCGGAGGGGGGCCCC	GGGGAGGGGGGAGGGGGAGGGG	+
M44	MAFA_HUMAN.H11MO.0.D	-5	0.00724335	5.57013	0.385258	21	CCCCGGGGCCGGCGCGGCGGCCGCCCCGGAGGGGGGCCCC	GTGCTGACCCCGCAGCCTTCG	+
M44	GATA2_HUMAN.H11MO.0.A	-29	0.0074691	5.74374	0.385258	11	CCCCGGGGCCGGCGCGGCGGCCGCCCCGGAGGGGGGCCCC	CTGGGGGGTGGAGATAAGG	+
M44	RARG_HUMAN.H11MO.2.D	-27	0.00763248	5.86937	0.385258	13	CCCCGGGGCCGGCGCGGCGGCCGCCCCGGAGGGGGGCCCC	GGGGGTCACCCAGAGGTCAC	+
M44	KLF3_HUMAN.H11MO.0.B	-3	0.00796466	6.12483	0.389057	19	CCCCGGGGCCGGCGCGGCGGCCGCCCCGGAGGGGGGCCCC	GGGGAGGGGCGGGGCCGGG	+
M44	RFX1_HUMAN.H11MO.0.B	-1	0.00863143	6.63757	0.396564	22	CCCCGGGGCCGGCGCGGCGGCCGCCCCGGAGGGGGGCCCC	GCCCCGGTTGCCATGGCGACGG	+
M44	SP4_HUMAN.H11MO.0.A	-11	0.00919203	7.06867	0.398975	20	CCCCGGGGCCGGCGCGGCGGCCGCCCCGGAGGGGGGCCCC	GGGAAGGGGGCGGGGCCGGG	+
M44	PROX1_HUMAN.H11MO.0.D	-23	0.0102401	7.87463	0.419092	17	CCCCGGGGCCGGCGCGGCGGCCGCCCCGGAGGGGGGCCCC	CCCAACCCGCCTTACCC	-
M44	ZBT17_HUMAN.H11MO.0.A	-1	0.0109314	8.40621	0.43561	19	CCCCGGGGCCGGCGCGGCGGCCGCCCCGGAGGGGGGCCCC	GAGGGTGGGGGAGGGGAAG	+
M44	PTF1A_HUMAN.H11MO.0.B	-10	0.0121386	9.33456	0.471314	18	CCCCGGGGCCGGCGCGGCGGCCGCCCCGGAGGGGGGCCCC	CCAGCTGCCCCCTTTCCC	+
M46	SP2_HUMAN.H11MO.0.A	-13	1.57276e-05	0.0120946	0.0238933	22	CGGCCGAGCCGCAGGGCCGGGGCCGGGCCCTCGGGCCGCC	GGGGGGGGGGCGGGGCCGGGGG	+
M46	SP3_HUMAN.H11MO.0.B	-2	3.99113e-05	0.0306918	0.0248452	20	CGGCCGAGCCGCAGGGCCGGGGCCGGGCCCTCGGGCCGCC	GGGGGGGGGCGGGGCCGGGG	+
M46	THAP1_HUMAN.H11MO.0.C	-14	0.000208942	0.160677	0.0603401	22	CGGCCGAGCCGCAGGGCCGGGGCCGGGCCCTCGGGCCGCC	CGCCGCCATCTTGGCTGCGGGC	+
M46	ZFX_HUMAN.H11MO.1.A	-17	0.000224465	0.172614	0.0603401	17	CGGCCGAGCCGCAGGGCCGGGGCCGGGCCCTCGGGCCGCC	GGGGGCGGAGGCCGGGG	+
M46	PATZ1_HUMAN.H11MO.0.C	-12	0.000323083	0.248451	0.0701179	22	CGGCCGAGCCGCAGGGCCGGGGCCGGGCCCTCGGGCCGCC	GGGGAGGGGGCGGGGGGGGAGG	+
M46	RXRA_HUMAN.H11MO.0.A	-1	0.000735088	0.565282	0.111674	20	CGGCCGAGCCGCAGGGCCGGGGCCGGGCCCTCGGGCCGCC	GGGGGAGGCAGAGGTCAGAG	+
M46	KLF6_HUMAN.H11MO.0.A	-10	0.000954697	0.734162	0.131852	19	CGGCCGAGCCGCAGGGCCGGGGCCGGGCCCTCGGGCCGCC	GGAAGGGCGGGGCCGGGGG	+
M46	ZN563_HUMAN.H11MO.0.C	-4	0.00208709	1.60497	0.246657	21	CGGCCGAGCCGCAGGGCCGGGGCCGGGCCCTCGGGCCGCC	GCAGCTGCCAGTGAGGATCCC	-
M46	KLF3_HUMAN.H11MO.0.B	-7	0.00211069	1.62312	0.246657	19	CGGCCGAGCCGCAGGGCCGGGGCCGGGCCCTCGGGCCGCC	GGGGAGGGGCGGGGCCGGG	+
M46	SP4_HUMAN.H11MO.0.A	-13	0.00316591	2.43459	0.309997	20	CGGCCGAGCCGCAGGGCCGGGGCCGGGCCCTCGGGCCGCC	GGGAAGGGGGCGGGGCCGGG	+
M46	NR1D1_HUMAN.H11MO.0.B	-17	0.0032007	2.46134	0.309997	19	CGGCCGAGCCGCAGGGCCGGGGCCGGGCCCTCGGGCCGCC	AGGGAAGTGGGTCAGAAGG	+
M46	ZN554_HUMAN.H11MO.0.C	-10	0.0033828	2.60138	0.309997	20	CGGCCGAGCCGCAGGGCCGGGGCCGGGCCCTCGGGCCGCC	GCTGAGCCATGTGGGGTGCT	+
M46	IRX2_HUMAN.H11MO.0.D	-7	0.00419812	3.22835	0.309997	19	CGGCCGAGCCGCAGGGCCGGGGCCGGGCCCTCGGGCCGCC	CCAACATGCCCACCCATGT	-
M46	MXI1_HUMAN.H11MO.0.A	-7	0.00447092	3.43814	0.309997	15	CGGCCGAGCCGCAGGGCCGGGGCCGGGCCCTCGGGCCGCC	GCACGTGGCGGCGGG	+
M46	GATA1_HUMAN.H11MO.0.A	8	0.00448919	3.45219	0.309997	11	CGGCCGAGCCGCAGGGCCGGGGCCGGGCCCTCGGGCCGCC	TCTTATCTGTCCCCGCCAG	-
M46	ZN341_HUMAN.H11MO.0.C	-17	0.00489489	3.76417	0.323316	22	CGGCCGAGCCGCAGGGCCGGGGCCGGGCCCTCGGGCCGCC	GGGGGGGGGGGGAGGGAAGAGC	+
M46	RFX1_HUMAN.H11MO.0.B	-4	0.00520203	4.00036	0.329287	22	CGGCCGAGCCGCAGGGCCGGGGCCGGGCCCTCGGGCCGCC	CCGTCGCCATGGCAACCGGGGC	-
M46	TLX1_HUMAN.H11MO.0.D	-11	0.00595114	4.57642	0.334849	17	CGGCCGAGCCGCAGGGCCGGGGCCGGGCCCTCGGGCCGCC	CTGGCAAGTTGCCAAGG	+
M46	PROX1_HUMAN.H11MO.0.D	-18	0.00595114	4.57642	0.334849	17	CGGCCGAGCCGCAGGGCCGGGGCCGGGCCCTCGGGCCGCC	CCCAACCCGCCTTACCC	-
M46	VEZF1_HUMAN.H11MO.0.C	-5	0.00661916	5.09013	0.3444	22	CGGCCGAGCCGCAGGGCCGGGGCCGGGCCCTCGGGCCGCC	GGGGAGGGGGGAGGGGGAGGGG	+
M46	RARG_HUMAN.H11MO.0.B	-28	0.00680099	5.22996	0.3444	12	CGGCCGAGCCGCAGGGCCGGGGCCGGGCCCTCGGGCCGCC	CCCAGGTCACTCTGACCT	-
M46	TAL1_HUMAN.H11MO.0.A	8	0.00711533	5.47169	0.345054	11	CGGCCGAGCCGCAGGGCCGGGGCCGGGCCCTCGGGCCGCC	CCTTATCTGCCCCCCCCAG	-
M46	ZN589_HUMAN.H11MO.0.D	-9	0.00726815	5.58921	0.345054	16	CGGCCGAGCCGCAGGGCCGGGGCCGGGCCCTCGGGCCGCC	CCCACGGTTACTGCCG	+
M46	GATA2_HUMAN.H11MO.0.A	8	0.00862808	6.63499	0.397203	11	CGGCCGAGCCGCAGGGCCGGGGCCGGGCCCTCGGGCCGCC	CCTTATCTCCACCCCCCAG	-
M46	USF2_HUMAN.H11MO.0.A	-5	0.0104336	8.02345	0.423328	19	CGGCCGAGCCGCAGGGCCGGGGCCGGGCCCTCGGGCCGCC	GGGTCACGTGGCCGCGGCG	+
M46	NR1H4_HUMAN.H11MO.0.B	-8	0.0104336	8.02345	0.423328	19	CGGCCGAGCCGCAGGGCCGGGGCCGGGCCCTCGGGCCGCC	CCTCGGGGTCATTGACCCC	-
M46	MAZ_HUMAN.H11MO.0.A	-7	0.0105888	8.14281	0.423328	22	CGGCCGAGCCGCAGGGCCGGGGCCGGGCCCTCGGGCCGCC	GGGGGAGGGGGGGGGGGGGGGG	+
M46	Z324A_HUMAN.H11MO.0.C	-13	0.0130173	10.0103	0.452341	23	CGGCCGAGCCGCAGGGCCGGGGCCGGGCCCTCGGGCCGCC	TGGCAGCAAAGGATGGTTTGATA	-
M46	HME2_HUMAN.H11MO.0.D	-24	0.013101	10.0747	0.452341	11	CGGCCGAGCCGCAGGGCCGGGGCCGGGCCCTCGGGCCGCC	GGTAATTAGGG	+
M46	PTF1A_HUMAN.H11MO.0.B	-24	0.0139381	10.7184	0.462491	16	CGGCCGAGCCGCAGGGCCGGGGCCGGGCCCTCGGGCCGCC	GGGAAAGGGGGCAGCTGG	-
M46	EGR1_HUMAN.H11MO.0.A	-11	0.0143563	11.04	0.462491	17	CGGCCGAGCCGCAGGGCCGGGGCCGGGCCCTCGGGCCGCC	GAGGGCGTGGGCGGGGG	+
M46	PURA_HUMAN.H11MO.0.D	-10	0.0143563	11.04	0.462491	17	CGGCCGAGCCGCAGGGCCGGGGCCGGGCCCTCGGGCCGCC	GGAAGGGGGGGGCAGGG	+
M46	MAFA_HUMAN.H11MO.0.D	-2	0.0160361	12.3318	0.47241	21	CGGCCGAGCCGCAGGGCCGGGGCCGGGCCCTCGGGCCGCC	CGAAGGCTGCGGGGTCAGCAC	-
M46	PAX8_HUMAN.H11MO.0.D	-25	0.0164809	12.6739	0.47241	14	CGGCCGAGCCGCAGGGCCGGGGCCGGGCCCTCGGGCCGCC	GTCACTGAAGCGGG	+
M47	HEN1_HUMAN.H11MO.0.C	-8	3.00232e-05	0.0230879	0.0277861	20	CGAGCGGGGCGGGCGCCGCTGCCGCCTAAGCCGCCGGCTC	TGGGGAGCAGCTGCGTCCCT	+
M47	MAFA_HUMAN.H11MO.0.D	-15	5.25694e-05	0.0404259	0.0277861	21	CGAGCGGGGCGGGCGCCGCTGCCGCCTAAGCCGCCGGCTC	GTGCTGACCCCGCAGCCTTCG	+
M47	SP2_HUMAN.H11MO.0.A	0	5.6634e-05	0.0435516	0.0277861	22	CGAGCGGGGCGGGCGCCGCTGCCGCCTAAGCCGCCGGCTC	GGGGGGGGGGCGGGGCCGGGGG	+
M47	SP3_HUMAN.H11MO.0.B	-4	8.39228e-05	0.0645366	0.030881	20	CGAGCGGGGCGGGCGCCGCTGCCGCCTAAGCCGCCGGCTC	GGGGGGGGGCGGGGCCGGGG	+
M47	WT1_HUMAN.H11MO.0.C	-1	0.000292319	0.224793	0.0747657	20	CGAGCGGGGCGGGCGCCGCTGCCGCCTAAGCCGCCGGCTC	GGGCGGGGGAGGAGGGGGGG	+
M47	PTF1A_HUMAN.H11MO.0.B	-14	0.000304777	0.234374	0.0747657	18	CGAGCGGGGCGGGCGCCGCTGCCGCCTAAGCCGCCGGCTC	CCAGCTGCCCCCTTTCCC	+
M47	KLF3_HUMAN.H11MO.0.B	-4	0.000484396	0.3725	0.0841073	19	CGAGCGGGGCGGGCGCCGCTGCCGCCTAAGCCGCCGGCTC	GGGGAGGGGCGGGGCCGGG	+
M47	ZN341_HUMAN.H11MO.0.C	-17	0.00069931	0.53777	0.0841073	22	CGAGCGGGGCGGGCGCCGCTGCCGCCTAAGCCGCCGGCTC	GCTCTTCCCTCCCCCCCCCCCC	-
M47	BHA15_HUMAN.H11MO.0.B	-14	0.000710792	0.546599	0.0841073	11	CGAGCGGGGCGGGCGCCGCTGCCGCCTAAGCCGCCGGCTC	CCAGCTGCTGC	-
M47	SP4_HUMAN.H11MO.1.A	-5	0.000719213	0.553075	0.0841073	16	CGAGCGGGGCGGGCGCCGCTGCCGCCTAAGCCGCCGGCTC	GGAGGGGGCGGGGCCG	+
M47	ZN770_HUMAN.H11MO.0.C	-14	0.000742858	0.571258	0.0841073	22	CGAGCGGGGCGGGCGCCGCTGCCGCCTAAGCCGCCGGCTC	GATCCTCCCGCCTCAGCCTCCC	-
M47	ZN563_HUMAN.H11MO.1.C	-13	0.00116309	0.894419	0.0976273	12	CGAGCGGGGCGGGCGCCGCTGCCGCCTAAGCCGCCGGCTC	CTGTGCTGCCTG	-
M47	MYOG_HUMAN.H11MO.0.B	-12	0.00119893	0.921975	0.0976273	13	CGAGCGGGGCGGGCGCCGCTGCCGCCTAAGCCGCCGGCTC	CCGCAGCTGTCCC	+
M47	KLF16_HUMAN.H11MO.0.D	1	0.00121424	0.933753	0.0976273	18	CGAGCGGGGCGGGCGCCGCTGCCGCCTAAGCCGCCGGCTC	GGGGGCGGGGGGGGGGGGG	+
M47	TAF1_HUMAN.H11MO.0.A	-21	0.00125385	0.964209	0.0976273	16	CGAGCGGGGCGGGCGCCGCTGCCGCCTAAGCCGCCGGCTC	CCGCCGCCGCCATCTT	-
M47	TAL1_HUMAN.H11MO.1.A	-13	0.00133989	1.03037	0.0976273	15	CGAGCGGGGCGGGCGCCGCTGCCGCCTAAGCCGCCGGCTC	CACATCTGCTTCCTG	-
M47	PATZ1_HUMAN.H11MO.0.C	0	0.00134468	1.03406	0.0976273	22	CGAGCGGGGCGGGCGCCGCTGCCGCCTAAGCCGCCGGCTC	GGGGAGGGGGCGGGGGGGGAGG	+
M47	ASCL1_HUMAN.H11MO.0.A	-12	0.0013929	1.07114	0.0976273	14	CGAGCGGGGCGGGCGCCGCTGCCGCCTAAGCCGCCGGCTC	CTGCACCTGCTCCC	+
M47	MYOD1_HUMAN.H11MO.0.A	-14	0.00153994	1.18422	0.103027	15	CGAGCGGGGCGGGCGCCGCTGCCGCCTAAGCCGCCGGCTC	GCAGCTGTTCCTGCC	+
M47	GSC2_HUMAN.H11MO.0.D	-24	0.00168404	1.29503	0.103997	11	CGAGCGGGGCGGGCGCCGCTGCCGCCTAAGCCGCCGGCTC	CCTAATCCGCT	-
M47	OSR2_HUMAN.H11MO.0.C	-11	0.00188064	1.44621	0.105747	16	CGAGCGGGGCGGGCGCCGCTGCCGCCTAAGCCGCCGGCTC	GCTGCTGCTTCTGCTG	+
M47	SP1_HUMAN.H11MO.1.A	-4	0.0019961	1.535	0.105747	14	CGAGCGGGGCGGGCGCCGCTGCCGCCTAAGCCGCCGGCTC	GGGGGGCGGGGCCG	+
M47	TBX15_HUMAN.H11MO.0.D	0	0.00200933	1.54518	0.105747	19	CGAGCGGGGCGGGCGCCGCTGCCGCCTAAGCCGCCGGCTC	GGGGGGGGGGGGGTGGGGG	+
M47	PTF1A_HUMAN.H11MO.1.B	-14	0.00203346	1.56373	0.105747	9	CGAGCGGGGCGGGCGCCGCTGCCGCCTAAGCCGCCGGCTC	CCAGCTGCT	-
M47	ITF2_HUMAN.H11MO.0.C	-13	0.0020835	1.60221	0.105747	10	CGAGCGGGGCGGGCGCCGCTGCCGCCTAAGCCGCCGGCTC	CCCAGCTGCC	-
M47	ZN148_HUMAN.H11MO.0.D	0	0.00248441	1.91051	0.117049	15	CGAGCGGGGCGGGCGCCGCTGCCGCCTAAGCCGCCGGCTC	GGGGTGGGGGAGGGG	+
M47	ZN350_HUMAN.H11MO.1.D	-3	0.00251961	1.93758	0.117049	24	CGAGCGGGGCGGGCGCCGCTGCCGCCTAAGCCGCCGGCTC	ACGGGGCGCAGGGATTTGTTGCCC	+
M47	MYOD1_HUMAN.H11MO.1.A	-12	0.00254477	1.95693	0.117049	11	CGAGCGGGGCGGGCGCCGCTGCCGCCTAAGCCGCCGGCTC	CTGCAGCTGTC	+
M47	LYL1_HUMAN.H11MO.0.A	-14	0.00304272	2.33985	0.130676	14	CGAGCGGGGCGGGCGCCGCTGCCGCCTAAGCCGCCGGCTC	CCAGCTGTTTCCTG	+
M47	SP1_HUMAN.H11MO.0.A	-3	0.00333939	2.56799	0.130676	22	CGAGCGGGGCGGGCGCCGCTGCCGCCTAAGCCGCCGGCTC	GGGGGGCGGGGCCGGGGGGGGG	+
M47	CTCF_HUMAN.H11MO.0.A	-9	0.00347771	2.67436	0.130676	19	CGAGCGGGGCGGGCGCCGCTGCCGCCTAAGCCGCCGGCTC	TGGCGCCCCCTGGTGGCCA	-
M47	ZN219_HUMAN.H11MO.0.D	-5	0.00355225	2.73168	0.130676	12	CGAGCGGGGCGGGCGCCGCTGCCGCCTAAGCCGCCGGCTC	GAGGGGGGCGGA	+
M47	SP4_HUMAN.H11MO.0.A	1	0.00356401	2.74072	0.130676	19	CGAGCGGGGCGGGCGCCGCTGCCGCCTAAGCCGCCGGCTC	GGGAAGGGGGCGGGGCCGGG	+
M47	ZN563_HUMAN.H11MO.0.C	-14	0.00362575	2.7882	0.130676	21	CGAGCGGGGCGGGCGCCGCTGCCGCCTAAGCCGCCGGCTC	GCAGCTGCCAGTGAGGATCCC	-
M47	KLF6_HUMAN.H11MO.0.A	-6	0.00369198	2.83914	0.130676	19	CGAGCGGGGCGGGCGCCGCTGCCGCCTAAGCCGCCGGCTC	GGAAGGGCGGGGCCGGGGG	+
M47	ZN335_HUMAN.H11MO.0.A	-7	0.00372883	2.86747	0.130676	22	CGAGCGGGGCGGGCGCCGCTGCCGCCTAAGCCGCCGGCTC	GGCTGTCCTCGGCGCTGCCTGA	+
M47	ZFX_HUMAN.H11MO.1.A	-18	0.00415041	3.19166	0.142067	17	CGAGCGGGGCGGGCGCCGCTGCCGCCTAAGCCGCCGGCTC	CCCCGGCCTCCGCCCCC	-
M47	ZN320_HUMAN.H11MO.0.C	-1	0.00475237	3.65457	0.153351	20	CGAGCGGGGCGGGCGCCGCTGCCGCCTAAGCCGCCGGCTC	GTGGGACCAGGGGGCCAGTG	+
M47	THAP1_HUMAN.H11MO.0.C	-16	0.00489681	3.76565	0.153351	22	CGAGCGGGGCGGGCGCCGCTGCCGCCTAAGCCGCCGGCTC	CGCCGCCATCTTGGCTGCGGGC	+
M47	MBD2_HUMAN.H11MO.0.B	-5	0.00519637	3.99601	0.156316	11	CGAGCGGGGCGGGCGCCGCTGCCGCCTAAGCCGCCGGCTC	GGGGCCGGAGG	+
M47	CTCFL_HUMAN.H11MO.0.A	-9	0.00531011	4.08348	0.156316	17	CGAGCGGGGCGGGCGCCGCTGCCGCCTAAGCCGCCGGCTC	CGGCGCCCCCTGGCGGC	-
M47	EGR1_HUMAN.H11MO.0.A	1	0.00531011	4.08348	0.156316	16	CGAGCGGGGCGGGCGCCGCTGCCGCCTAAGCCGCCGGCTC	GAGGGCGTGGGCGGGGG	+
M47	ASCL2_HUMAN.H11MO.0.D	-14	0.00572024	4.39887	0.165088	9	CGAGCGGGGCGGGCGCCGCTGCCGCCTAAGCCGCCGGCTC	CCAGCTGCT	+
M47	MAFF_HUMAN.H11MO.0.B	-19	0.00599063	4.60679	0.165172	18	CGAGCGGGGCGGGCGCCGCTGCCGCCTAAGCCGCCGGCTC	TGCTGAGTCAGCATTTTT	+
M47	EGR4_HUMAN.H11MO.0.D	-15	0.0060598	4.65999	0.165172	11	CGAGCGGGGCGGGCGCCGCTGCCGCCTAAGCCGCCGGCTC	GCCCTGCCGCC	-
M47	PURA_HUMAN.H11MO.0.D	-1	0.00718502	5.52528	0.192281	17	CGAGCGGGGCGGGCGCCGCTGCCGCCTAAGCCGCCGGCTC	GGAAGGGGGGGGCAGGG	+
M47	TBX1_HUMAN.H11MO.0.D	-1	0.00787094	6.05275	0.199821	20	CGAGCGGGGCGGGCGCCGCTGCCGCCTAAGCCGCCGGCTC	GGGTGGGCAGGGGTGGGCGG	+
M47	SP2_HUMAN.H11MO.1.B	-3	0.00804774	6.18871	0.199821	12	CGAGCGGGGCGGGCGCCGCTGCCGCCTAAGCCGCCGGCTC	AGGGGGCGGGGC	+
M47	CRX_HUMAN.H11MO.0.B	-24	0.00810685	6.23417	0.199821	13	CGAGCGGGGCGGGCGCCGCTGCCGCCTAAGCCGCCGGCTC	CCTAATCCTCTTA	-
M47	EGR2_HUMAN.H11MO.1.A	0	0.00814559	6.26396	0.199821	16	CGAGCGGGGCGGGCGCCGCTGCCGCCTAAGCCGCCGGCTC	GGGGCGTGGGCGGGGG	+
M47	RHXF1_HUMAN.H11MO.0.D	-24	0.00951026	7.31339	0.225773	11	CGAGCGGGGCGGGCGCCGCTGCCGCCTAAGCCGCCGGCTC	GTTAATCCCCG	-
M47	ZBTB6_HUMAN.H11MO.0.C	-14	0.00994565	7.6482	0.229572	13	CGAGCGGGGCGGGCGCCGCTGCCGCCTAAGCCGCCGGCTC	GGTGCTGGAGCCG	+
M47	TFE2_HUMAN.H11MO.0.A	-13	0.0102367	7.87202	0.229572	11	CGAGCGGGGCGGGCGCCGCTGCCGCCTAAGCCGCCGGCTC	CACAGCTGCAG	+
M47	KLF9_HUMAN.H11MO.0.C	-5	0.0102372	7.87237	0.229572	15	CGAGCGGGGCGGGCGCCGCTGCCGCCTAAGCCGCCGGCTC	GGAGGGGGCGTGGCC	+
M47	ZN547_HUMAN.H11MO.0.C	-12	0.0103403	7.95168	0.229572	20	CGAGCGGGGCGGGCGCCGCTGCCGCCTAAGCCGCCGGCTC	GTATGCCTGCTGCATTAGCA	-
M47	MYF6_HUMAN.H11MO.0.C	-15	0.0104502	8.03618	0.229572	7	CGAGCGGGGCGGGCGCCGCTGCCGCCTAAGCCGCCGGCTC	CAGCTGC	+
M47	MAZ_HUMAN.H11MO.0.A	1	0.0107838	8.29278	0.233419	21	CGAGCGGGGCGGGCGCCGCTGCCGCCTAAGCCGCCGGCTC	GGGGGAGGGGGGGGGGGGGGGG	+
M47	MAZ_HUMAN.H11MO.1.A	-3	0.0118451	9.10887	0.247583	11	CGAGCGGGGCGGGCGCCGCTGCCGCCTAAGCCGCCGGCTC	GAGGGAGGGGG	+
M47	VEZF1_HUMAN.H11MO.0.C	-19	0.0119429	9.18406	0.247583	21	CGAGCGGGGCGGGCGCCGCTGCCGCCTAAGCCGCCGGCTC	CCCCTCCCCCTCCCCCCTCCCC	-
M47	PITX1_HUMAN.H11MO.0.D	-25	0.0128245	9.86208	0.254982	9	CGAGCGGGGCGGGCGCCGCTGCCGCCTAAGCCGCCGGCTC	TTAATCCCT	-
M47	ZBT17_HUMAN.H11MO.0.A	1	0.0129834	9.98427	0.254982	18	CGAGCGGGGCGGGCGCCGCTGCCGCCTAAGCCGCCGGCTC	GAGGGTGGGGGAGGGGAAG	+
M47	MYB_HUMAN.H11MO.0.A	-14	0.0131972	10.1487	0.254982	12	CGAGCGGGGCGGGCGCCGCTGCCGCCTAAGCCGCCGGCTC	CCAACTGCCACC	-
M47	EGR2_HUMAN.H11MO.0.A	-3	0.0133906	10.2974	0.254982	18	CGAGCGGGGCGGGCGCCGCTGCCGCCTAAGCCGCCGGCTC	GGGGGGGTGTGGGAGGGG	+
M47	SALL4_HUMAN.H11MO.0.B	-3	0.0163812	12.5971	0.299233	10	CGAGCGGGGCGGGCGCCGCTGCCGCCTAAGCCGCCGGCTC	GGAGGGTGGG	+
M47	ZIC2_HUMAN.H11MO.0.D	-12	0.0165834	12.7526	0.299233	15	CGAGCGGGGCGGGCGCCGCTGCCGCCTAAGCCGCCGGCTC	GGCCCCCTGCTGTGA	+
M47	KLF1_HUMAN.H11MO.0.A	-4	0.0166706	12.8197	0.299233	14	CGAGCGGGGCGGGCGCCGCTGCCGCCTAAGCCGCCGGCTC	GGGGCGGGGCCGGG	+
M47	ZN589_HUMAN.H11MO.0.D	-21	0.0185878	14.2941	0.32187	16	CGAGCGGGGCGGGCGCCGCTGCCGCCTAAGCCGCCGGCTC	CGGCAGTAACCGTGGG	-
M47	OTX2_HUMAN.H11MO.0.A	-24	0.0194785	14.979	0.332823	11	CGAGCGGGGCGGGCGCCGCTGCCGCCTAAGCCGCCGGCTC	GTTAATCCCCT	-
M47	RFX1_HUMAN.H11MO.0.B	-11	0.0196726	15.1282	0.332823	22	CGAGCGGGGCGGGCGCCGCTGCCGCCTAAGCCGCCGGCTC	GCCCCGGTTGCCATGGCGACGG	+
M47	HTF4_HUMAN.H11MO.0.A	-13	0.0203724	15.6664	0.339089	10	CGAGCGGGGCGGGCGCCGCTGCCGCCTAAGCCGCCGGCTC	CACAGCTGCA	-
M47	OLIG2_HUMAN.H11MO.0.B	-4	0.0219125	16.8507	0.354004	18	CGAGCGGGGCGGGCGCCGCTGCCGCCTAAGCCGCCGGCTC	CAGAAGGGAAACAGCTGG	-
M47	KLF12_HUMAN.H11MO.0.C	-8	0.0223676	17.2007	0.354004	11	CGAGCGGGGCGGGCGCCGCTGCCGCCTAAGCCGCCGGCTC	AGGGGCGGGGC	+
M47	GSC_HUMAN.H11MO.0.D	-24	0.0223676	17.2007	0.354004	11	CGAGCGGGGCGGGCGCCGCTGCCGCCTAAGCCGCCGGCTC	GCTAATCCCTT	-
M47	MAF_HUMAN.H11MO.0.A	-14	0.0233607	17.9644	0.360902	19	CGAGCGGGGCGGGCGCCGCTGCCGCCTAAGCCGCCGGCTC	GAATCTGCTGACTCAGCAA	+
M47	ZN281_HUMAN.H11MO.0.A	0	0.0235391	18.1015	0.360902	15	CGAGCGGGGCGGGCGCCGCTGCCGCCTAAGCCGCCGGCTC	GGGTGGGGGAGGGGA	+
M47	E2F4_HUMAN.H11MO.0.A	-4	0.0247468	19.0303	0.362897	13	CGAGCGGGGCGGGCGCCGCTGCCGCCTAAGCCGCCGGCTC	GGGGGCGGGAAAT	+
M47	E2F7_HUMAN.H11MO.0.B	-5	0.0247468	19.0303	0.362897	13	CGAGCGGGGCGGGCGCCGCTGCCGCCTAAGCCGCCGGCTC	GGGGCGGGAAAGG	+
M47	ATOH1_HUMAN.H11MO.0.B	-14	0.0254514	19.5721	0.362897	9	CGAGCGGGGCGGGCGCCGCTGCCGCCTAAGCCGCCGGCTC	CCATCTGCT	-
M47	ZN282_HUMAN.H11MO.0.D	-19	0.0254515	19.5722	0.362897	14	CGAGCGGGGCGGGCGCCGCTGCCGCCTAAGCCGCCGGCTC	TTTCCCATAACACG	-
M47	KLF15_HUMAN.H11MO.0.A	0	0.0272865	20.9833	0.382498	19	CGAGCGGGGCGGGCGCCGCTGCCGCCTAAGCCGCCGGCTC	GGGGAGGAGCAGGGGGGGG	+
M47	NGN2_HUMAN.H11MO.0.D	-13	0.0275962	21.2215	0.38319	12	CGAGCGGGGCGGGCGCCGCTGCCGCCTAAGCCGCCGGCTC	GCCATCTGCTCC	-
M47	MYBA_HUMAN.H11MO.0.D	-11	0.0295646	22.7352	0.4063	15	CGAGCGGGGCGGGCGCCGCTGCCGCCTAAGCCGCCGGCTC	TCTCCAACTGCCACT	-
M47	NR2C2_HUMAN.H11MO.0.B	-19	0.0313936	24.1417	0.423922	12	CGAGCGGGGCGGGCGCCGCTGCCGCCTAAGCCGCCGGCTC	TGACCCGGAACC	-
M47	ZSC31_HUMAN.H11MO.0.C	-8	0.0317081	24.3836	0.424276	18	CGAGCGGGGCGGGCGCCGCTGCCGCCTAAGCCGCCGGCTC	CATAACTGCCCTGCTGCC	-
M47	KLF5_HUMAN.H11MO.0.A	-4	0.032194	24.7572	0.426897	14	CGAGCGGGGCGGGCGCCGCTGCCGCCTAAGCCGCCGGCTC	AGGGTGGGGCTGGG	+
M47	MLXPL_HUMAN.H11MO.0.D	-3	0.0334552	25.727	0.435013	19	CGAGCGGGGCGGGCGCCGCTGCCGCCTAAGCCGCCGGCTC	CCACGGCGGTGTCACATGC	-
M47	NRL_HUMAN.H11MO.0.D	-16	0.0335252	25.7809	0.435013	11	CGAGCGGGGCGGGCGCCGCTGCCGCCTAAGCCGCCGGCTC	TGCTGACGCAG	+
M47	E2F6_HUMAN.H11MO.0.A	-5	0.0336927	25.9097	0.435013	13	CGAGCGGGGCGGGCGCCGCTGCCGCCTAAGCCGCCGGCTC	GGGGCGGGAAGGG	+
M47	SPZ1_HUMAN.H11MO.0.D	-17	0.0342801	26.3614	0.438749	16	CGAGCGGGGCGGGCGCCGCTGCCGCCTAAGCCGCCGGCTC	CCCAGGGTAACAGCCG	-
M47	SMAD2_HUMAN.H11MO.0.A	-15	0.0356561	27.4195	0.448558	12	CGAGCGGGGCGGGCGCCGCTGCCGCCTAAGCCGCCGGCTC	TGTCTGTCACCT	+
M47	VEZF1_HUMAN.H11MO.1.C	-2	0.0379765	29.2039	0.461712	12	CGAGCGGGGCGGGCGCCGCTGCCGCCTAAGCCGCCGGCTC	AGAGGGAGGGGG	+
M47	MAFK_HUMAN.H11MO.1.A	-19	0.0380225	29.2393	0.461712	13	CGAGCGGGGCGGGCGCCGCTGCCGCCTAAGCCGCCGGCTC	TGCTGACTCAGCA	-
M47	ZN740_HUMAN.H11MO.0.D	-3	0.0382725	29.4315	0.461712	14	CGAGCGGGGCGGGCGCCGCTGCCGCCTAAGCCGCCGGCTC	GGGGGGGGGGTGGG	+
M47	MXI1_HUMAN.H11MO.0.A	-1	0.0390574	30.0352	0.461712	15	CGAGCGGGGCGGGCGCCGCTGCCGCCTAAGCCGCCGGCTC	GCACGTGGCGGCGGG	+
M47	ZN263_HUMAN.H11MO.0.A	-1	0.0391911	30.138	0.461712	20	CGAGCGGGGCGGGCGCCGCTGCCGCCTAAGCCGCCGGCTC	GGGAGGAGGGAGAGGAGGAG	+
M47	PAX5_HUMAN.H11MO.0.A	-10	0.0392112	30.1534	0.461712	21	CGAGCGGGGCGGGCGCCGCTGCCGCCTAAGCCGCCGGCTC	GTCACGCTCTGCTGCCCAGGC	-
M47	SRBP2_HUMAN.H11MO.0.B	-3	0.0403695	31.0441	0.467865	13	CGAGCGGGGCGGGCGCCGCTGCCGCCTAAGCCGCCGGCTC	GGGTGGGGTGAGG	+
M47	PROX1_HUMAN.H11MO.0.D	-24	0.0407267	31.3188	0.468317	16	CGAGCGGGGCGGGCGCCGCTGCCGCCTAAGCCGCCGGCTC	CCCAACCCGCCTTACCC	-
M47	TFDP1_HUMAN.H11MO.0.C	-3	0.0428811	32.9755	0.483869	14	CGAGCGGGGCGGGCGCCGCTGCCGCCTAAGCCGCCGGCTC	GGGGGGCGGGAAAA	+
M47	ZBT7B_HUMAN.H11MO.0.D	-13	0.0430654	33.1173	0.483869	21	CGAGCGGGGCGGGCGCCGCTGCCGCCTAAGCCGCCGGCTC	CGCCGTTGCCATGGCAACGGG	+
M47	OLIG2_HUMAN.H11MO.1.B	-14	0.0437622	33.6531	0.487973	10	CGAGCGGGGCGGGCGCCGCTGCCGCCTAAGCCGCCGGCTC	CCATCTGTTT	+
M47	NR1D1_HUMAN.H11MO.0.B	-21	0.0450922	34.6759	0.489963	19	CGAGCGGGGCGGGCGCCGCTGCCGCCTAAGCCGCCGGCTC	CCTTCTGACCCACTTCCCT	-
M47	ZN341_HUMAN.H11MO.1.C	-11	0.0452722	34.8143	0.489963	9	CGAGCGGGGCGGGCGCCGCTGCCGCCTAAGCCGCCGGCTC	GGAACAGCC	+
M47	DPRX_HUMAN.H11MO.0.D	-23	0.0464164	35.6942	0.49868	11	CGAGCGGGGCGGGCGCCGCTGCCGCCTAAGCCGCCGGCTC	GGATAATCCGT	-
M47	AP2B_HUMAN.H11MO.0.B	-5	0.0467821	35.9755	0.498967	10	CGAGCGGGGCGGGCGCCGCTGCCGCCTAAGCCGCCGGCTC	GCCCGGGGGC	+
M47	ZF64A_HUMAN.H11MO.0.D	-3	0.0472034	36.2994	0.499839	16	CGAGCGGGGCGGGCGCCGCTGCCGCCTAAGCCGCCGGCTC	GGGGCCCGGGAACCTG	+
M48	SP3_HUMAN.H11MO.0.B	-8	6.34262e-05	0.0487748	0.0645381	20	CGCGCTGGCCCCGGGCGCGCCGCCCCGGATGCCGGGCCCC	CCCCGGCCCCGCCCCCCCCC	-
M48	SP2_HUMAN.H11MO.0.A	-7	0.000109101	0.0838987	0.0645381	22	CGCGCTGGCCCCGGGCGCGCCGCCCCGGATGCCGGGCCCC	CCCCCGGCCCCGCCCCCCCCCC	-
M48	THAP1_HUMAN.H11MO.0.C	-6	0.000393314	0.302459	0.119504	22	CGCGCTGGCCCCGGGCGCGCCGCCCCGGATGCCGGGCCCC	GCCCGCAGCCAAGATGGCGGCG	-
M48	ZFX_HUMAN.H11MO.1.A	-8	0.000601907	0.462866	0.152402	17	CGCGCTGGCCCCGGGCGCGCCGCCCCGGATGCCGGGCCCC	CCCCGGCCTCCGCCCCC	-
M48	PATZ1_HUMAN.H11MO.0.C	2	0.00130286	1.0019	0.235377	20	CGCGCTGGCCCCGGGCGCGCCGCCCCGGATGCCGGGCCCC	GGGGAGGGGGCGGGGGGGGAGG	+
M48	IRX2_HUMAN.H11MO.0.D	-14	0.00155776	1.19791	0.236653	19	CGCGCTGGCCCCGGGCGCGCCGCCCCGGATGCCGGGCCCC	ACATGGGTGGGCATGTTGG	+
M48	KLF3_HUMAN.H11MO.0.B	-9	0.00208497	1.60334	0.280542	19	CGCGCTGGCCCCGGGCGCGCCGCCCCGGATGCCGGGCCCC	CCCGGCCCCGCCCCTCCCC	-
M48	RXRA_HUMAN.H11MO.0.A	-2	0.0023765	1.82753	0.280542	20	CGCGCTGGCCCCGGGCGCGCCGCCCCGGATGCCGGGCCCC	CTCTGACCTCTGCCTCCCCC	-
M48	GATA1_HUMAN.H11MO.0.A	8	0.00297896	2.29082	0.28562	11	CGCGCTGGCCCCGGGCGCGCCGCCCCGGATGCCGGGCCCC	TCTTATCTGTCCCCGCCAG	-
M48	KLF6_HUMAN.H11MO.0.A	-10	0.00319613	2.45782	0.28562	19	CGCGCTGGCCCCGGGCGCGCCGCCCCGGATGCCGGGCCCC	GGAAGGGCGGGGCCGGGGG	+
M48	ZN563_HUMAN.H11MO.0.C	-17	0.00448139	3.44619	0.35832	21	CGCGCTGGCCCCGGGCGCGCCGCCCCGGATGCCGGGCCCC	GGGATCCTCACTGGCAGCTGC	+
M48	VEZF1_HUMAN.H11MO.0.C	-11	0.0051219	3.93874	0.360421	22	CGCGCTGGCCCCGGGCGCGCCGCCCCGGATGCCGGGCCCC	GGGGAGGGGGGAGGGGGAGGGG	+
M48	RFX1_HUMAN.H11MO.0.B	-16	0.00545079	4.19165	0.360421	22	CGCGCTGGCCCCGGGCGCGCCGCCCCGGATGCCGGGCCCC	CCGTCGCCATGGCAACCGGGGC	-
M48	NR1D1_HUMAN.H11MO.0.B	-7	0.00593245	4.56205	0.360421	19	CGCGCTGGCCCCGGGCGCGCCGCCCCGGATGCCGGGCCCC	CCTTCTGACCCACTTCCCT	-
M48	SP4_HUMAN.H11MO.0.A	-9	0.00609333	4.68577	0.360421	20	CGCGCTGGCCCCGGGCGCGCCGCCCCGGATGCCGGGCCCC	GGGAAGGGGGCGGGGCCGGG	+
M48	ZN341_HUMAN.H11MO.0.C	-16	0.00616837	4.74348	0.360421	22	CGCGCTGGCCCCGGGCGCGCCGCCCCGGATGCCGGGCCCC	GGGGGGGGGGGGAGGGAAGAGC	+
M48	RARG_HUMAN.H11MO.0.B	4	0.00652664	5.01898	0.363185	14	CGCGCTGGCCCCGGGCGCGCCGCCCCGGATGCCGGGCCCC	AGGTCAGAGTGACCTGGG	+
M48	PROX1_HUMAN.H11MO.0.D	-12	0.00711055	5.46801	0.363185	17	CGCGCTGGCCCCGGGCGCGCCGCCCCGGATGCCGGGCCCC	GGGTAAGGCGGGTTGGG	+
M48	USF2_HUMAN.H11MO.0.A	-31	0.00724808	5.57378	0.363185	9	CGCGCTGGCCCCGGGCGCGCCGCCCCGGATGCCGGGCCCC	CGCCGCGGCCACGTGACCC	-
M48	RARG_HUMAN.H11MO.2.D	7	0.00739802	5.68907	0.363185	13	CGCGCTGGCCCCGGGCGCGCCGCCCCGGATGCCGGGCCCC	GTGACCTCTGGGTGACCCCC	-
M48	MXI1_HUMAN.H11MO.0.A	-32	0.00875145	6.72986	0.406488	8	CGCGCTGGCCCCGGGCGCGCCGCCCCGGATGCCGGGCCCC	CCCGCCGCCACGTGC	-
M48	TLX1_HUMAN.H11MO.0.D	-2	0.00941437	7.23965	0.420654	17	CGCGCTGGCCCCGGGCGCGCCGCCCCGGATGCCGGGCCCC	CCTTGGCAACTTGCCAG	-
M48	TAL1_HUMAN.H11MO.0.A	-28	0.0107254	8.24783	0.44949	12	CGCGCTGGCCCCGGGCGCGCCGCCCCGGATGCCGGGCCCC	CTGGGGGGGGCAGATAAGG	+
M48	PAX8_HUMAN.H11MO.0.D	-21	0.012449	9.57331	0.484935	14	CGCGCTGGCCCCGGGCGCGCCGCCCCGGATGCCGGGCCCC	GTCACTGAAGCGGG	+
M49	SP3_HUMAN.H11MO.0.B	-6	9.77079e-05	0.0751374	0.147416	20	GGCCCCGCCGGCGGGGGGGCGCGGGCCGGCGGGCCCCGCA	GGGGGGGGGCGGGGCCGGGG	+
M49	SP2_HUMAN.H11MO.0.A	-1	0.00019338	0.148709	0.147416	22	GGCCCCGCCGGCGGGGGGGCGCGGGCCGGCGGGCCCCGCA	GGGGGGGGGGCGGGGCCGGGGG	+
M49	ZFX_HUMAN.H11MO.1.A	-9	0.000355286	0.273215	0.180559	17	GGCCCCGCCGGCGGGGGGGCGCGGGCCGGCGGGCCCCGCA	GGGGGCGGAGGCCGGGG	+
M49	THAP1_HUMAN.H11MO.0.C	-18	0.00058491	0.449796	0.191557	22	GGCCCCGCCGGCGGGGGGGCGCGGGCCGGCGGGCCCCGCA	GCCCGCAGCCAAGATGGCGGCG	-
M49	PATZ1_HUMAN.H11MO.0.C	-7	0.000628209	0.483093	0.191557	22	GGCCCCGCCGGCGGGGGGGCGCGGGCCGGCGGGCCCCGCA	GGGGAGGGGGCGGGGGGGGAGG	+
M49	ZN563_HUMAN.H11MO.0.C	-7	0.000965096	0.742159	0.229965	21	GGCCCCGCCGGCGGGGGGGCGCGGGCCGGCGGGCCCCGCA	GCAGCTGCCAGTGAGGATCCC	-
M49	ZN341_HUMAN.H11MO.0.C	-12	0.00154862	1.19089	0.229965	22	GGCCCCGCCGGCGGGGGGGCGCGGGCCGGCGGGCCCCGCA	GGGGGGGGGGGGAGGGAAGAGC	+
M49	IRX2_HUMAN.H11MO.0.D	-18	0.00169678	1.30482	0.229965	19	GGCCCCGCCGGCGGGGGGGCGCGGGCCGGCGGGCCCCGCA	ACATGGGTGGGCATGTTGG	+
M49	KLF6_HUMAN.H11MO.0.A	-12	0.00182575	1.404	0.229965	19	GGCCCCGCCGGCGGGGGGGCGCGGGCCGGCGGGCCCCGCA	GGAAGGGCGGGGCCGGGGG	+
M49	GATA1_HUMAN.H11MO.0.A	8	0.00196385	1.5102	0.229965	11	GGCCCCGCCGGCGGGGGGGCGCGGGCCGGCGGGCCCCGCA	TCTTATCTGTCCCCGCCAG	-
M49	TAL1_HUMAN.H11MO.0.A	8	0.00211167	1.62388	0.229965	11	GGCCCCGCCGGCGGGGGGGCGCGGGCCGGCGGGCCCCGCA	CCTTATCTGCCCCCCCCAG	-
M49	RXRA_HUMAN.H11MO.0.A	-12	0.00226486	1.74168	0.230204	20	GGCCCCGCCGGCGGGGGGGCGCGGGCCGGCGGGCCCCGCA	GGGGGAGGCAGAGGTCAGAG	+
M49	MAZ_HUMAN.H11MO.0.A	-6	0.00320196	2.46231	0.288757	22	GGCCCCGCCGGCGGGGGGGCGCGGGCCGGCGGGCCCCGCA	GGGGGAGGGGGGGGGGGGGGGG	+
M49	USF2_HUMAN.H11MO.0.A	9	0.00324058	2.49201	0.288757	10	GGCCCCGCCGGCGGGGGGGCGCGGGCCGGCGGGCCCCGCA	GGGTCACGTGGCCGCGGCG	+
M49	VEZF1_HUMAN.H11MO.0.C	0	0.00413582	3.18045	0.315278	22	GGCCCCGCCGGCGGGGGGGCGCGGGCCGGCGGGCCCCGCA	GGGGAGGGGGGAGGGGGAGGGG	+
M49	NR1D1_HUMAN.H11MO.0.B	-14	0.00491301	3.77811	0.35669	19	GGCCCCGCCGGCGGGGGGGCGCGGGCCGGCGGGCCCCGCA	AGGGAAGTGGGTCAGAAGG	+
M49	KLF3_HUMAN.H11MO.0.B	-12	0.00562901	4.32871	0.373135	19	GGCCCCGCCGGCGGGGGGGCGCGGGCCGGCGGGCCCCGCA	GGGGAGGGGCGGGGCCGGG	+
M49	PAX8_HUMAN.H11MO.0.D	-1	0.00689313	5.30082	0.437893	14	GGCCCCGCCGGCGGGGGGGCGCGGGCCGGCGGGCCCCGCA	GTCACTGAAGCGGG	+
M49	SP4_HUMAN.H11MO.0.A	-1	0.00757159	5.82256	0.461753	20	GGCCCCGCCGGCGGGGGGGCGCGGGCCGGCGGGCCCCGCA	GGGAAGGGGGCGGGGCCGGG	+
M49	SPIC_HUMAN.H11MO.0.D	-6	0.00878732	6.75745	0.48184	13	GGCCCCGCCGGCGGGGGGGCGCGGGCCGGCGGGCCCCGCA	GAGGAAGGGGAGG	+
M49	MXI1_HUMAN.H11MO.0.A	-9	0.00916512	7.04798	0.48184	15	GGCCCCGCCGGCGGGGGGGCGCGGGCCGGCGGGCCCCGCA	GCACGTGGCGGCGGG	+
M50	ZFX_HUMAN.H11MO.1.A	-3	4.95453e-06	0.00381003	0.00750976	17	GGCGGAGGCCCCGGCCGGGGCCGCGGGGCCCCGCCGCAGC	GGGGGCGGAGGCCGGGG	+
M50	SP3_HUMAN.H11MO.0.B	-6	1.98714e-05	0.0152811	0.0150599	20	GGCGGAGGCCCCGGCCGGGGCCGCGGGGCCCCGCCGCAGC	GGGGGGGGGCGGGGCCGGGG	+
M50	SP2_HUMAN.H11MO.0.A	-11	3.24472e-05	0.0249519	0.0156445	22	GGCGGAGGCCCCGGCCGGGGCCGCGGGGCCCCGCCGCAGC	CCCCCGGCCCCGCCCCCCCCCC	-
M50	THAP1_HUMAN.H11MO.0.C	-12	0.000239241	0.183976	0.0533748	22	GGCGGAGGCCCCGGCCGGGGCCGCGGGGCCCCGCCGCAGC	GCCCGCAGCCAAGATGGCGGCG	-
M50	RXRA_HUMAN.H11MO.0.A	0	0.000323103	0.248466	0.0612173	20	GGCGGAGGCCCCGGCCGGGGCCGCGGGGCCCCGCCGCAGC	GGGGGAGGCAGAGGTCAGAG	+
M50	KLF3_HUMAN.H11MO.0.B	-6	0.000415398	0.319441	0.0699593	19	GGCGGAGGCCCCGGCCGGGGCCGCGGGGCCCCGCCGCAGC	GGGGAGGGGCGGGGCCGGG	+
M50	KLF6_HUMAN.H11MO.0.A	-8	0.000484858	0.372856	0.0734917	19	GGCGGAGGCCCCGGCCGGGGCCGCGGGGCCCCGCCGCAGC	GGAAGGGCGGGGCCGGGGG	+
M50	PATZ1_HUMAN.H11MO.0.C	-11	0.000742699	0.571136	0.10234	22	GGCGGAGGCCCCGGCCGGGGCCGCGGGGCCCCGCCGCAGC	CCTCCCCCCCCGCCCCCTCCCC	-
M50	ZN563_HUMAN.H11MO.0.C	-10	0.00113028	0.869182	0.122371	21	GGCGGAGGCCCCGGCCGGGGCCGCGGGGCCCCGCCGCAGC	GGGATCCTCACTGGCAGCTGC	+
M50	SP4_HUMAN.H11MO.0.A	-13	0.0019709	1.51562	0.199157	20	GGCGGAGGCCCCGGCCGGGGCCGCGGGGCCCCGCCGCAGC	CCCGGCCCCGCCCCCTTCCC	-
M50	ZN341_HUMAN.H11MO.0.C	-9	0.00277765	2.13601	0.233899	22	GGCGGAGGCCCCGGCCGGGGCCGCGGGGCCCCGCCGCAGC	GGGGGGGGGGGGAGGGAAGAGC	+
M50	ZN589_HUMAN.H11MO.0.D	-11	0.00350186	2.69293	0.278361	16	GGCGGAGGCCCCGGCCGGGGCCGCGGGGCCCCGCCGCAGC	CGGCAGTAACCGTGGG	-
M50	NR1D1_HUMAN.H11MO.0.B	-2	0.00548625	4.21893	0.346756	19	GGCGGAGGCCCCGGCCGGGGCCGCGGGGCCCCGCCGCAGC	AGGGAAGTGGGTCAGAAGG	+
M50	USF2_HUMAN.H11MO.0.A	-31	0.00548625	4.21893	0.346756	9	GGCGGAGGCCCCGGCCGGGGCCGCGGGGCCCCGCCGCAGC	CGCCGCGGCCACGTGACCC	-
M50	VEZF1_HUMAN.H11MO.0.C	-4	0.00549049	4.22219	0.346756	22	GGCGGAGGCCCCGGCCGGGGCCGCGGGGCCCCGCCGCAGC	GGGGAGGGGGGAGGGGGAGGGG	+
M50	RARG_HUMAN.H11MO.2.D	-24	0.00605376	4.65534	0.367036	16	GGCGGAGGCCCCGGCCGGGGCCGCGGGGCCCCGCCGCAGC	GGGGGTCACCCAGAGGTCAC	+
M50	MXI1_HUMAN.H11MO.0.A	-29	0.00709203	5.45377	0.372377	11	GGCGGAGGCCCCGGCCGGGGCCGCGGGGCCCCGCCGCAGC	CCCGCCGCCACGTGC	-
M50	IRX2_HUMAN.H11MO.0.D	-8	0.00712455	5.47878	0.372377	19	GGCGGAGGCCCCGGCCGGGGCCGCGGGGCCCCGCCGCAGC	ACATGGGTGGGCATGTTGG	+
M50	GATA1_HUMAN.H11MO.0.A	-29	0.00712455	5.47878	0.372377	11	GGCGGAGGCCCCGGCCGGGGCCGCGGGGCCCCGCCGCAGC	CTGGCGGGGACAGATAAGA	+
M50	LYL1_HUMAN.H11MO.0.A	-19	0.00913965	7.02839	0.436088	14	GGCGGAGGCCCCGGCCGGGGCCGCGGGGCCCCGCCGCAGC	CCAGCTGTTTCCTG	+
M50	RARG_HUMAN.H11MO.0.B	-14	0.0101443	7.80098	0.443216	18	GGCGGAGGCCCCGGCCGGGGCCGCGGGGCCCCGCCGCAGC	CCCAGGTCACTCTGACCT	-
M50	TLX1_HUMAN.H11MO.0.D	-1	0.0103541	7.96233	0.443216	17	GGCGGAGGCCCCGGCCGGGGCCGCGGGGCCCCGCCGCAGC	CCTTGGCAACTTGCCAG	-
M50	RFX1_HUMAN.H11MO.0.B	-4	0.0105267	8.09507	0.443216	22	GGCGGAGGCCCCGGCCGGGGCCGCGGGGCCCCGCCGCAGC	GCCCCGGTTGCCATGGCGACGG	+
M50	PROX1_HUMAN.H11MO.0.D	-12	0.0110713	8.51386	0.448618	17	GGCGGAGGCCCCGGCCGGGGCCGCGGGGCCCCGCCGCAGC	GGGTAAGGCGGGTTGGG	+
M50	MAFA_HUMAN.H11MO.0.D	-11	0.0112704	8.66691	0.448618	21	GGCGGAGGCCCCGGCCGGGGCCGCGGGGCCCCGCCGCAGC	GTGCTGACCCCGCAGCCTTCG	+
M50	PTF1A_HUMAN.H11MO.0.B	-16	0.0131232	10.0917	0.476083	18	GGCGGAGGCCCCGGCCGGGGCCGCGGGGCCCCGCCGCAGC	GGGAAAGGGGGCAGCTGG	-
M50	EGR1_HUMAN.H11MO.0.A	-10	0.013506	10.3861	0.476083	17	GGCGGAGGCCCCGGCCGGGGCCGCGGGGCCCCGCCGCAGC	GAGGGCGTGGGCGGGGG	+
M50	PURA_HUMAN.H11MO.0.D	-3	0.013506	10.3861	0.476083	17	GGCGGAGGCCCCGGCCGGGGCCGCGGGGCCCCGCCGCAGC	GGAAGGGGGGGGCAGGG	+
M50	TAL1_HUMAN.H11MO.0.A	-29	0.0142503	10.9585	0.48501	11	GGCGGAGGCCCCGGCCGGGGCCGCGGGGCCCCGCCGCAGC	CTGGGGGGGGCAGATAAGG	+
M50	PAX5_HUMAN.H11MO.0.A	-8	0.0150887	11.6032	0.48501	21	GGCGGAGGCCCCGGCCGGGGCCGCGGGGCCCCGCCGCAGC	GCCTGGGCAGCAGAGCGTGAC	+
M50	MAZ_HUMAN.H11MO.0.A	0	0.0156792	12.0573	0.48501	22	GGCGGAGGCCCCGGCCGGGGCCGCGGGGCCCCGCCGCAGC	GGGGGAGGGGGGGGGGGGGGGG	+
M53	SP3_HUMAN.H11MO.0.B	-12	1.17171e-05	0.00901047	0.0128195	20	CCTGGGGCCGCCGGCGGGCGGCAGCCCGGGGGGCGCCGCG	GGGGGGGGGCGGGGCCGGGG	+
M53	ZN563_HUMAN.H11MO.0.C	-4	2.114e-05	0.0162566	0.0128195	21	CCTGGGGCCGCCGGCGGGCGGCAGCCCGGGGGGCGCCGCG	GGGATCCTCACTGGCAGCTGC	+
M53	SP2_HUMAN.H11MO.0.A	-11	2.53657e-05	0.0195062	0.0128195	22	CCTGGGGCCGCCGGCGGGCGGCAGCCCGGGGGGCGCCGCG	GGGGGGGGGGCGGGGCCGGGGG	+
M53	PATZ1_HUMAN.H11MO.0.C	-11	0.000135127	0.103912	0.0397576	22	CCTGGGGCCGCCGGCGGGCGGCAGCCCGGGGGGCGCCGCG	GGGGAGGGGGCGGGGGGGGAGG	+
M53	THAP1_HUMAN.H11MO.0.C	-16	0.000157335	0.120991	0.0397576	22	CCTGGGGCCGCCGGCGGGCGGCAGCCCGGGGGGCGCCGCG	GCCCGCAGCCAAGATGGCGGCG	-
M53	ZFX_HUMAN.H11MO.1.A	-3	0.000203417	0.156428	0.0440591	17	CCTGGGGCCGCCGGCGGGCGGCAGCCCGGGGGGCGCCGCG	GGGGGCGGAGGCCGGGG	+
M53	RXRA_HUMAN.H11MO.0.A	-10	0.000623816	0.479714	0.10509	20	CCTGGGGCCGCCGGCGGGCGGCAGCCCGGGGGGCGCCGCG	GGGGGAGGCAGAGGTCAGAG	+
M53	KLF6_HUMAN.H11MO.0.A	-12	0.000817269	0.62848	0.122856	19	CCTGGGGCCGCCGGCGGGCGGCAGCCCGGGGGGCGCCGCG	GGAAGGGCGGGGCCGGGGG	+
M53	MXI1_HUMAN.H11MO.0.A	-6	0.0011615	0.893195	0.146752	15	CCTGGGGCCGCCGGCGGGCGGCAGCCCGGGGGGCGCCGCG	CCCGCCGCCACGTGC	-
M53	TLX1_HUMAN.H11MO.0.D	0	0.00138395	1.06426	0.147408	17	CCTGGGGCCGCCGGCGGGCGGCAGCCCGGGGGGCGCCGCG	CCTTGGCAACTTGCCAG	-
M53	IRX2_HUMAN.H11MO.0.D	-10	0.00171317	1.31743	0.147408	19	CCTGGGGCCGCCGGCGGGCGGCAGCCCGGGGGGCGCCGCG	ACATGGGTGGGCATGTTGG	+
M53	SP4_HUMAN.H11MO.0.A	-11	0.00171556	1.31926	0.147408	20	CCTGGGGCCGCCGGCGGGCGGCAGCCCGGGGGGCGCCGCG	GGGAAGGGGGCGGGGCCGGG	+
M53	ZN341_HUMAN.H11MO.0.C	-12	0.00175004	1.34578	0.147408	22	CCTGGGGCCGCCGGCGGGCGGCAGCCCGGGGGGCGCCGCG	GGGGGGGGGGGGAGGGAAGAGC	+
M53	GATA1_HUMAN.H11MO.0.A	8	0.00347308	2.6708	0.263287	11	CCTGGGGCCGCCGGCGGGCGGCAGCCCGGGGGGCGCCGCG	TCTTATCTGTCCCCGCCAG	-
M53	KLF3_HUMAN.H11MO.0.B	-10	0.0037207	2.86122	0.268628	19	CCTGGGGCCGCCGGCGGGCGGCAGCCCGGGGGGCGCCGCG	GGGGAGGGGCGGGGCCGGG	+
M53	VEZF1_HUMAN.H11MO.0.C	-4	0.00457774	3.52028	0.30468	22	CCTGGGGCCGCCGGCGGGCGGCAGCCCGGGGGGCGCCGCG	GGGGAGGGGGGAGGGGGAGGGG	+
M53	ZN667_HUMAN.H11MO.0.C	-20	0.00488496	3.75654	0.30468	19	CCTGGGGCCGCCGGCGGGCGGCAGCCCGGGGGGCGCCGCG	GTGGCCTTAAAAGCTCAGC	+
M53	PROX1_HUMAN.H11MO.0.D	-3	0.00497688	3.82722	0.30468	17	CCTGGGGCCGCCGGCGGGCGGCAGCCCGGGGGGCGCCGCG	GGGTAAGGCGGGTTGGG	+
M53	PTF1A_HUMAN.H11MO.0.B	-3	0.00570583	4.38778	0.320406	18	CCTGGGGCCGCCGGCGGGCGGCAGCCCGGGGGGCGCCGCG	GGGAAAGGGGGCAGCTGG	-
M53	ZN589_HUMAN.H11MO.0.D	-15	0.00657846	5.05884	0.356215	16	CCTGGGGCCGCCGGCGGGCGGCAGCCCGGGGGGCGCCGCG	CGGCAGTAACCGTGGG	-
M53	RARG_HUMAN.H11MO.2.D	-27	0.00698671	5.37278	0.365275	13	CCTGGGGCCGCCGGCGGGCGGCAGCCCGGGGGGCGCCGCG	GGGGGTCACCCAGAGGTCAC	+
M53	GATA2_HUMAN.H11MO.0.A	8	0.00829207	6.3766	0.378794	11	CCTGGGGCCGCCGGCGGGCGGCAGCCCGGGGGGCGCCGCG	CCTTATCTCCACCCCCCAG	-
M53	RFX1_HUMAN.H11MO.0.B	-14	0.00892511	6.86341	0.378794	22	CCTGGGGCCGCCGGCGGGCGGCAGCCCGGGGGGCGCCGCG	GCCCCGGTTGCCATGGCGACGG	+
M53	ZN554_HUMAN.H11MO.0.C	-17	0.00899415	6.9165	0.378794	20	CCTGGGGCCGCCGGCGGGCGGCAGCCCGGGGGGCGCCGCG	GCTGAGCCATGTGGGGTGCT	+
M53	NR1H4_HUMAN.H11MO.0.B	-2	0.00943482	7.25538	0.386614	19	CCTGGGGCCGCCGGCGGGCGGCAGCCCGGGGGGCGCCGCG	GGGGTCAATGACCCCGAGG	+
M53	MAZ_HUMAN.H11MO.0.A	-10	0.0106496	8.18955	0.424908	22	CCTGGGGCCGCCGGCGGGCGGCAGCCCGGGGGGCGCCGCG	GGGGGAGGGGGGGGGGGGGGGG	+
M53	CLOCK_HUMAN.H11MO.0.C	-10	0.0131526	10.1144	0.495092	14	CCTGGGGCCGCCGGCGGGCGGCAGCCCGGGGGGCGCCGCG	TGTTCACGTGTCTG	-
M53	TAL1_HUMAN.H11MO.0.A	5	0.0137927	10.6066	0.495092	14	CCTGGGGCCGCCGGCGGGCGGCAGCCCGGGGGGCGCCGCG	CCTTATCTGCCCCCCCCAG	-
M53	NR1D1_HUMAN.H11MO.0.B	-2	0.0146776	11.2871	0.495092	19	CCTGGGGCCGCCGGCGGGCGGCAGCCCGGGGGGCGCCGCG	AGGGAAGTGGGTCAGAAGG	+
M53	ZN350_HUMAN.H11MO.1.D	-13	0.0147703	11.3584	0.495092	24	CCTGGGGCCGCCGGCGGGCGGCAGCCCGGGGGGCGCCGCG	ACGGGGCGCAGGGATTTGTTGCCC	+
M53	PURA_HUMAN.H11MO.0.D	-23	0.015021	11.5511	0.495092	17	CCTGGGGCCGCCGGCGGGCGGCAGCCCGGGGGGCGCCGCG	GGAAGGGGGGGGCAGGG	+
M54	SP2_HUMAN.H11MO.0.A	-5	7.22304e-05	0.0555452	0.102427	22	GCCGCCCGCGGGCGGCGGACTGCGCGCGCTCACCGAGGGC	CCCCCGGCCCCGCCCCCCCCCC	-
M54	ZFX_HUMAN.H11MO.1.A	-12	0.000344798	0.26515	0.121612	17	GCCGCCCGCGGGCGGCGGACTGCGCGCGCTCACCGAGGGC	CCCCGGCCTCCGCCCCC	-
M54	KLF6_HUMAN.H11MO.0.A	-5	0.000379817	0.292079	0.121612	19	GCCGCCCGCGGGCGGCGGACTGCGCGCGCTCACCGAGGGC	CCCCCGGCCCCGCCCTTCC	-
M54	SP3_HUMAN.H11MO.0.B	-11	0.000401548	0.30879	0.121612	20	GCCGCCCGCGGGCGGCGGACTGCGCGCGCTCACCGAGGGC	CCCCGGCCCCGCCCCCCCCC	-
M54	ZN563_HUMAN.H11MO.0.C	-9	0.000992279	0.763062	0.209941	21	GCCGCCCGCGGGCGGCGGACTGCGCGCGCTCACCGAGGGC	GGGATCCTCACTGGCAGCTGC	+
M54	THAP1_HUMAN.H11MO.0.C	-9	0.00167915	1.29126	0.247501	22	GCCGCCCGCGGGCGGCGGACTGCGCGCGCTCACCGAGGGC	CGCCGCCATCTTGGCTGCGGGC	+
M54	RXRA_HUMAN.H11MO.0.A	-6	0.00175897	1.35265	0.247501	20	GCCGCCCGCGGGCGGCGGACTGCGCGCGCTCACCGAGGGC	CTCTGACCTCTGCCTCCCCC	-
M54	KLF3_HUMAN.H11MO.0.B	-7	0.00217665	1.67384	0.247501	19	GCCGCCCGCGGGCGGCGGACTGCGCGCGCTCACCGAGGGC	CCCGGCCCCGCCCCTCCCC	-
M54	PATZ1_HUMAN.H11MO.0.C	-12	0.00233857	1.79836	0.247501	22	GCCGCCCGCGGGCGGCGGACTGCGCGCGCTCACCGAGGGC	CCTCCCCCCCCGCCCCCTCCCC	-
M54	VEZF1_HUMAN.H11MO.0.C	-4	0.0024967	1.91996	0.247501	22	GCCGCCCGCGGGCGGCGGACTGCGCGCGCTCACCGAGGGC	CCCCTCCCCCTCCCCCCTCCCC	-
M54	ZN341_HUMAN.H11MO.0.C	-9	0.0024967	1.91996	0.247501	22	GCCGCCCGCGGGCGGCGGACTGCGCGCGCTCACCGAGGGC	GCTCTTCCCTCCCCCCCCCCCC	-
M54	SP4_HUMAN.H11MO.0.A	-5	0.002672	2.05477	0.247501	20	GCCGCCCGCGGGCGGCGGACTGCGCGCGCTCACCGAGGGC	CCCGGCCCCGCCCCCTTCCC	-
M54	PROX1_HUMAN.H11MO.0.D	-17	0.00305258	2.34744	0.247501	17	GCCGCCCGCGGGCGGCGGACTGCGCGCGCTCACCGAGGGC	CCCAACCCGCCTTACCC	-
M54	GATA1_HUMAN.H11MO.0.A	-28	0.00310544	2.38808	0.247501	12	GCCGCCCGCGGGCGGCGGACTGCGCGCGCTCACCGAGGGC	CTGGCGGGGACAGATAAGA	+
M54	TLX1_HUMAN.H11MO.0.D	-18	0.00381945	2.93716	0.276041	17	GCCGCCCGCGGGCGGCGGACTGCGCGCGCTCACCGAGGGC	CCTTGGCAACTTGCCAG	-
M54	ZN667_HUMAN.H11MO.0.C	-15	0.00382812	2.94382	0.276041	19	GCCGCCCGCGGGCGGCGGACTGCGCGCGCTCACCGAGGGC	GTGGCCTTAAAAGCTCAGC	+
M54	NR1D1_HUMAN.H11MO.0.B	-18	0.00616583	4.74152	0.370615	19	GCCGCCCGCGGGCGGCGGACTGCGCGCGCTCACCGAGGGC	AGGGAAGTGGGTCAGAAGG	+
M54	IRX2_HUMAN.H11MO.0.D	-20	0.00616583	4.74152	0.370615	19	GCCGCCCGCGGGCGGCGGACTGCGCGCGCTCACCGAGGGC	CCAACATGCCCACCCATGT	-
M54	EGR1_HUMAN.H11MO.0.A	-1	0.00635676	4.88835	0.370615	17	GCCGCCCGCGGGCGGCGGACTGCGCGCGCTCACCGAGGGC	GAGGGCGTGGGCGGGGG	+
M54	RARG_HUMAN.H11MO.2.D	-24	0.0063634	4.89345	0.370615	16	GCCGCCCGCGGGCGGCGGACTGCGCGCGCTCACCGAGGGC	GGGGGTCACCCAGAGGTCAC	+
M54	ZN589_HUMAN.H11MO.0.D	-22	0.00730034	5.61396	0.394814	16	GCCGCCCGCGGGCGGCGGACTGCGCGCGCTCACCGAGGGC	CCCACGGTTACTGCCG	+
M54	USF2_HUMAN.H11MO.0.A	10	0.00977386	7.51609	0.477433	9	GCCGCCCGCGGGCGGCGGACTGCGCGCGCTCACCGAGGGC	GGGTCACGTGGCCGCGGCG	+
M54	NR1H4_HUMAN.H11MO.0.B	-4	0.0104252	8.01701	0.485542	19	GCCGCCCGCGGGCGGCGGACTGCGCGCGCTCACCGAGGGC	CCTCGGGGTCATTGACCCC	-
M54	BHE41_HUMAN.H11MO.0.D	-6	0.0105812	8.13691	0.485542	20	GCCGCCCGCGGGCGGCGGACTGCGCGCGCTCACCGAGGGC	ACCGGGTCACGTGCAGAAGG	+
M55	SP2_HUMAN.H11MO.0.A	-1	4.6929e-05	0.0360884	0.0545112	22	CGGGCGCGGGGCGGCTCCGCCCCGCAGGCGGCGGCCCCGC	GGGGGGGGGGCGGGGCCGGGGG	+
M55	THAP1_HUMAN.H11MO.0.C	-14	7.1573e-05	0.0550396	0.0545112	22	CGGGCGCGGGGCGGCTCCGCCCCGCAGGCGGCGGCCCCGC	GCCCGCAGCCAAGATGGCGGCG	-
M55	SP3_HUMAN.H11MO.0.B	-2	0.000193582	0.148864	0.09829	20	CGGGCGCGGGGCGGCTCCGCCCCGCAGGCGGCGGCCCCGC	GGGGGGGGGCGGGGCCGGGG	+
M55	RXRA_HUMAN.H11MO.0.A	-1	0.000345998	0.266073	0.131759	20	CGGGCGCGGGGCGGCTCCGCCCCGCAGGCGGCGGCCCCGC	GGGGGAGGCAGAGGTCAGAG	+
M55	ZFX_HUMAN.H11MO.1.A	-22	0.000577007	0.443719	0.154148	17	CGGGCGCGGGGCGGCTCCGCCCCGCAGGCGGCGGCCCCGC	GGGGGCGGAGGCCGGGG	+
M55	MXI1_HUMAN.H11MO.0.A	3	0.00129015	0.992129	0.19652	12	CGGGCGCGGGGCGGCTCCGCCCCGCAGGCGGCGGCCCCGC	GCACGTGGCGGCGGG	+
M55	ZN563_HUMAN.H11MO.0.C	-17	0.00149526	1.14985	0.207057	21	CGGGCGCGGGGCGGCTCCGCCCCGCAGGCGGCGGCCCCGC	GGGATCCTCACTGGCAGCTGC	+
M55	PATZ1_HUMAN.H11MO.0.C	-1	0.001664	1.27962	0.211222	22	CGGGCGCGGGGCGGCTCCGCCCCGCAGGCGGCGGCCCCGC	GGGGAGGGGGCGGGGGGGGAGG	+
M55	KLF6_HUMAN.H11MO.0.A	-21	0.00326636	2.51183	0.382725	19	CGGGCGCGGGGCGGCTCCGCCCCGCAGGCGGCGGCCCCGC	CCCCCGGCCCCGCCCTTCC	-
M55	SP4_HUMAN.H11MO.0.A	-1	0.00420969	3.23725	0.400771	20	CGGGCGCGGGGCGGCTCCGCCCCGCAGGCGGCGGCCCCGC	GGGAAGGGGGCGGGGCCGGG	+
M55	IRX2_HUMAN.H11MO.0.D	-9	0.00469434	3.60995	0.420622	19	CGGGCGCGGGGCGGCTCCGCCCCGCAGGCGGCGGCCCCGC	ACATGGGTGGGCATGTTGG	+
M55	PURA_HUMAN.H11MO.0.D	-22	0.00611815	4.70486	0.453644	17	CGGGCGCGGGGCGGCTCCGCCCCGCAGGCGGCGGCCCCGC	GGAAGGGGGGGGCAGGG	+
M55	VEZF1_HUMAN.H11MO.0.C	0	0.00639067	4.91442	0.453644	22	CGGGCGCGGGGCGGCTCCGCCCCGCAGGCGGCGGCCCCGC	GGGGAGGGGGGAGGGGGAGGGG	+
M55	KLF3_HUMAN.H11MO.0.B	-7	0.00668627	5.14174	0.453644	19	CGGGCGCGGGGCGGCTCCGCCCCGCAGGCGGCGGCCCCGC	GGGGAGGGGCGGGGCCGGG	+
M55	ZN341_HUMAN.H11MO.0.C	-18	0.0068144	5.24027	0.453644	22	CGGGCGCGGGGCGGCTCCGCCCCGCAGGCGGCGGCCCCGC	GGGGGGGGGGGGAGGGAAGAGC	+
M55	USF2_HUMAN.H11MO.0.A	8	0.00768323	5.9084	0.453644	11	CGGGCGCGGGGCGGCTCCGCCCCGCAGGCGGCGGCCCCGC	GGGTCACGTGGCCGCGGCG	+
M55	MAFA_HUMAN.H11MO.0.D	-16	0.00781413	6.00907	0.453644	21	CGGGCGCGGGGCGGCTCCGCCCCGCAGGCGGCGGCCCCGC	CGAAGGCTGCGGGGTCAGCAC	-
M55	RFX5_HUMAN.H11MO.0.A	-15	0.00833834	6.41218	0.453644	20	CGGGCGCGGGGCGGCTCCGCCCCGCAGGCGGCGGCCCCGC	TCTGCCTAGCAACAGCTGAC	-
M55	NR1D1_HUMAN.H11MO.0.B	-12	0.00943902	7.25861	0.479261	19	CGGGCGCGGGGCGGCTCCGCCCCGCAGGCGGCGGCCCCGC	AGGGAAGTGGGTCAGAAGG	+
M57	THAP1_HUMAN.H11MO.0.C	-6	0.000202218	0.155505	0.30536	22	CAAGCACCCACACTCCGAAAAAGCACCCCCGGAAATAGGA	GCCCGCAGCCAAGATGGCGGCG	-
M57	PATZ1_HUMAN.H11MO.0.C	-13	0.000899182	0.691471	0.377779	22	CAAGCACCCACACTCCGAAAAAGCACCCCCGGAAATAGGA	GGGGAGGGGGCGGGGGGGGAGG	+
M57	EGR1_HUMAN.H11MO.0.A	-18	0.00103158	0.793286	0.377779	17	CAAGCACCCACACTCCGAAAAAGCACCCCCGGAAATAGGA	GAGGGCGTGGGCGGGGG	+
M57	VEZF1_HUMAN.H11MO.0.C	-15	0.00137378	1.05644	0.377779	22	CAAGCACCCACACTCCGAAAAAGCACCCCCGGAAATAGGA	GGGGAGGGGGGAGGGGGAGGGG	+
M57	ZFX_HUMAN.H11MO.1.A	-15	0.00142511	1.09591	0.377779	17	CAAGCACCCACACTCCGAAAAAGCACCCCCGGAAATAGGA	GGGGGCGGAGGCCGGGG	+
M57	ZN341_HUMAN.H11MO.0.C	-23	0.00169129	1.3006	0.377779	17	CAAGCACCCACACTCCGAAAAAGCACCCCCGGAAATAGGA	GGGGGGGGGGGGAGGGAAGAGC	+
M57	ZF64A_HUMAN.H11MO.0.D	-22	0.00199472	1.53394	0.377779	16	CAAGCACCCACACTCCGAAAAAGCACCCCCGGAAATAGGA	GGGGCCCGGGAACCTG	+
M57	ETV5_HUMAN.H11MO.0.C	-25	0.00206136	1.58518	0.377779	14	CAAGCACCCACACTCCGAAAAAGCACCCCCGGAAATAGGA	GAGCAGGAAGTGAG	+
M57	SMAD3_HUMAN.H11MO.0.B	-1	0.00225159	1.73147	0.377779	12	CAAGCACCCACACTCCGAAAAAGCACCCCCGGAAATAGGA	CAGGTGACAGAG	-
M57	SP3_HUMAN.H11MO.0.B	-20	0.00288544	2.2189	0.435716	20	CAAGCACCCACACTCCGAAAAAGCACCCCCGGAAATAGGA	GGGGGGGGGCGGGGCCGGGG	+
M57	ZN589_HUMAN.H11MO.0.D	-10	0.00377686	2.9044	0.472271	16	CAAGCACCCACACTCCGAAAAAGCACCCCCGGAAATAGGA	CCCACGGTTACTGCCG	+
M57	ZN563_HUMAN.H11MO.0.C	-18	0.00406576	3.12657	0.472271	21	CAAGCACCCACACTCCGAAAAAGCACCCCCGGAAATAGGA	GGGATCCTCACTGGCAGCTGC	+
M57	SP4_HUMAN.H11MO.0.A	-29	0.00467314	3.59364	0.485476	11	CAAGCACCCACACTCCGAAAAAGCACCCCCGGAAATAGGA	GGGAAGGGGGCGGGGCCGGG	+
M57	MAFA_HUMAN.H11MO.0.D	-14	0.00496052	3.81464	0.485476	21	CAAGCACCCACACTCCGAAAAAGCACCCCCGGAAATAGGA	CGAAGGCTGCGGGGTCAGCAC	-
M57	TAF1_HUMAN.H11MO.0.A	-16	0.00514393	3.95569	0.485476	16	CAAGCACCCACACTCCGAAAAAGCACCCCCGGAAATAGGA	AAGATGGCGGCGGCGG	+
M58	ZN341_HUMAN.H11MO.0.C	-18	3.20838e-05	0.0246724	0.0299734	22	GGGCTCTGGACCATATTGGCTGGTAGCATTCGTCCCCGGC	GCTCTTCCCTCCCCCCCCCCCC	-
M58	Z324A_HUMAN.H11MO.0.C	-18	3.95232e-05	0.0303934	0.0299734	22	GGGCTCTGGACCATATTGGCTGGTAGCATTCGTCCCCGGC	TATCAAACCATCCTTTGCTGCCA	+
M58	PATZ1_HUMAN.H11MO.0.C	-26	0.000730059	0.561415	0.300553	14	GGGCTCTGGACCATATTGGCTGGTAGCATTCGTCCCCGGC	CCTCCCCCCCCGCCCCCTCCCC	-
M58	RXRA_HUMAN.H11MO.0.A	-19	0.001194	0.918184	0.300553	20	GGGCTCTGGACCATATTGGCTGGTAGCATTCGTCCCCGGC	CTCTGACCTCTGCCTCCCCC	-
M58	LYL1_HUMAN.H11MO.0.A	-25	0.00149367	1.14863	0.300553	14	GGGCTCTGGACCATATTGGCTGGTAGCATTCGTCCCCGGC	CCAGCTGTTTCCTG	+
M58	ZN563_HUMAN.H11MO.0.C	-25	0.00159882	1.22949	0.300553	15	GGGCTCTGGACCATATTGGCTGGTAGCATTCGTCCCCGGC	GGGATCCTCACTGGCAGCTGC	+
M58	THAP1_HUMAN.H11MO.0.C	-2	0.00163465	1.25705	0.300553	22	GGGCTCTGGACCATATTGGCTGGTAGCATTCGTCCCCGGC	GCCCGCAGCCAAGATGGCGGCG	-
M58	USF2_HUMAN.H11MO.0.A	-30	0.00188386	1.44869	0.300553	10	GGGCTCTGGACCATATTGGCTGGTAGCATTCGTCCCCGGC	CGCCGCGGCCACGTGACCC	-
M58	ZN263_HUMAN.H11MO.0.A	-25	0.00196709	1.51269	0.300553	15	GGGCTCTGGACCATATTGGCTGGTAGCATTCGTCCCCGGC	CTCCTCCTCTCCCTCCTCCC	-
M58	SP1_HUMAN.H11MO.0.A	-28	0.00206698	1.5895	0.300553	12	GGGCTCTGGACCATATTGGCTGGTAGCATTCGTCCCCGGC	CCCCCCCCCGGCCCCGCCCCCC	-
M58	PURA_HUMAN.H11MO.0.D	-7	0.00217971	1.6762	0.300553	17	GGGCTCTGGACCATATTGGCTGGTAGCATTCGTCCCCGGC	GGAAGGGGGGGGCAGGG	+
M58	ZN770_HUMAN.H11MO.0.C	-23	0.00281198	2.16241	0.308734	17	GGGCTCTGGACCATATTGGCTGGTAGCATTCGTCCCCGGC	GATCCTCCCGCCTCAGCCTCCC	-
M58	IRX2_HUMAN.H11MO.0.D	-10	0.00336536	2.58796	0.308734	19	GGGCTCTGGACCATATTGGCTGGTAGCATTCGTCCCCGGC	ACATGGGTGGGCATGTTGG	+
M58	TLX1_HUMAN.H11MO.0.D	-15	0.00367057	2.82267	0.308734	17	GGGCTCTGGACCATATTGGCTGGTAGCATTCGTCCCCGGC	CTGGCAAGTTGCCAAGG	+
M58	ZN350_HUMAN.H11MO.1.D	-6	0.00375189	2.88521	0.308734	24	GGGCTCTGGACCATATTGGCTGGTAGCATTCGTCCCCGGC	GGGCAACAAATCCCTGCGCCCCGT	-
M58	KLF6_HUMAN.H11MO.0.A	-17	0.00395685	3.04282	0.308734	19	GGGCTCTGGACCATATTGGCTGGTAGCATTCGTCCCCGGC	CCCCCGGCCCCGCCCTTCC	-
M58	NR1D1_HUMAN.H11MO.0.B	1	0.00395685	3.04282	0.308734	18	GGGCTCTGGACCATATTGGCTGGTAGCATTCGTCCCCGGC	AGGGAAGTGGGTCAGAAGG	+
M58	MXI1_HUMAN.H11MO.0.A	-31	0.00407099	3.13059	0.308734	9	GGGCTCTGGACCATATTGGCTGGTAGCATTCGTCCCCGGC	CCCGCCGCCACGTGC	-
M58	PROX1_HUMAN.H11MO.0.D	-23	0.00473247	3.63927	0.341809	17	GGGCTCTGGACCATATTGGCTGGTAGCATTCGTCCCCGGC	CCCAACCCGCCTTACCC	-
M58	MAZ_HUMAN.H11MO.0.A	-26	0.00684105	5.26077	0.404354	14	GGGCTCTGGACCATATTGGCTGGTAGCATTCGTCCCCGGC	CCCCCCCCCCCCCCCCTCCCCC	-
M58	MAFA_HUMAN.H11MO.0.D	-24	0.00693139	5.33024	0.404354	16	GGGCTCTGGACCATATTGGCTGGTAGCATTCGTCCCCGGC	CGAAGGCTGCGGGGTCAGCAC	-
M58	ZFX_HUMAN.H11MO.1.A	-20	0.00776639	5.97236	0.421442	17	GGGCTCTGGACCATATTGGCTGGTAGCATTCGTCCCCGGC	CCCCGGCCTCCGCCCCC	-
M58	RARG_HUMAN.H11MO.0.B	-24	0.00795527	6.1176	0.421442	16	GGGCTCTGGACCATATTGGCTGGTAGCATTCGTCCCCGGC	CCCAGGTCACTCTGACCT	-
M58	ZN394_HUMAN.H11MO.0.C	-2	0.00805789	6.19652	0.421442	20	GGGCTCTGGACCATATTGGCTGGTAGCATTCGTCCCCGGC	AGAATGGAATAGAATGGAAT	+
M58	SP3_HUMAN.H11MO.0.B	-18	0.00934962	7.18986	0.443303	20	GGGCTCTGGACCATATTGGCTGGTAGCATTCGTCCCCGGC	CCCCGGCCCCGCCCCCCCCC	-
M58	GATA1_HUMAN.H11MO.0.A	-20	0.00935268	7.19221	0.443303	19	GGGCTCTGGACCATATTGGCTGGTAGCATTCGTCCCCGGC	TCTTATCTGTCCCCGCCAG	-
M58	ZBT17_HUMAN.H11MO.0.A	-21	0.00935268	7.19221	0.443303	19	GGGCTCTGGACCATATTGGCTGGTAGCATTCGTCCCCGGC	CTTCCCCTCCCCCACCCTC	-
M58	OLIG2_HUMAN.H11MO.0.B	-5	0.0100569	7.73375	0.450022	18	GGGCTCTGGACCATATTGGCTGGTAGCATTCGTCCCCGGC	CAGAAGGGAAACAGCTGG	-
M58	KLF16_HUMAN.H11MO.0.D	-25	0.0100878	7.75755	0.450022	15	GGGCTCTGGACCATATTGGCTGGTAGCATTCGTCCCCGGC	CCCCCCCCCCCCCGCCCCC	-
M59	SP2_HUMAN.H11MO.0.A	-1	0.000232564	0.178842	0.17128	22	CGCGCCCCAGGCGCGCCGGGCGCCCCCCCGGGGGGCGCGC	GGGGGGGGGGCGGGGCCGGGGG	+
M59	SP3_HUMAN.H11MO.0.B	-2	0.000345819	0.265935	0.17128	20	CGCGCCCCAGGCGCGCCGGGCGCCCCCCCGGGGGGCGCGC	GGGGGGGGGCGGGGCCGGGG	+
M59	THAP1_HUMAN.H11MO.0.C	-14	0.000447612	0.344213	0.17128	22	CGCGCCCCAGGCGCGCCGGGCGCCCCCCCGGGGGGCGCGC	GCCCGCAGCCAAGATGGCGGCG	-
M59	ZN563_HUMAN.H11MO.0.C	-17	0.000688794	0.529683	0.17128	21	CGCGCCCCAGGCGCGCCGGGCGCCCCCCCGGGGGGCGCGC	GGGATCCTCACTGGCAGCTGC	+
M59	ZFX_HUMAN.H11MO.1.A	-17	0.000747217	0.57461	0.17128	17	CGCGCCCCAGGCGCGCCGGGCGCCCCCCCGGGGGGCGCGC	GGGGGCGGAGGCCGGGG	+
M59	PATZ1_HUMAN.H11MO.0.C	-9	0.00110695	0.851245	0.186852	22	CGCGCCCCAGGCGCGCCGGGCGCCCCCCCGGGGGGCGCGC	GGGGAGGGGGCGGGGGGGGAGG	+
M59	KLF6_HUMAN.H11MO.0.A	-3	0.0013012	1.00062	0.188624	19	CGCGCCCCAGGCGCGCCGGGCGCCCCCCCGGGGGGCGCGC	GGAAGGGCGGGGCCGGGGG	+
M59	IRX2_HUMAN.H11MO.0.D	-11	0.00248745	1.91285	0.27029	19	CGCGCCCCAGGCGCGCCGGGCGCCCCCCCGGGGGGCGCGC	CCAACATGCCCACCCATGT	-
M59	RXRA_HUMAN.H11MO.0.A	-17	0.00262931	2.02194	0.27029	20	CGCGCCCCAGGCGCGCCGGGCGCCCCCCCGGGGGGCGCGC	GGGGGAGGCAGAGGTCAGAG	+
M59	TAL1_HUMAN.H11MO.0.A	9	0.00286234	2.20114	0.271778	10	CGCGCCCCAGGCGCGCCGGGCGCCCCCCCGGGGGGCGCGC	CCTTATCTGCCCCCCCCAG	-
M59	NR1D1_HUMAN.H11MO.0.B	-1	0.00377544	2.90332	0.309671	19	CGCGCCCCAGGCGCGCCGGGCGCCCCCCCGGGGGGCGCGC	AGGGAAGTGGGTCAGAAGG	+
M59	GATA1_HUMAN.H11MO.0.A	-29	0.00404278	3.1089	0.309671	11	CGCGCCCCAGGCGCGCCGGGCGCCCCCCCGGGGGGCGCGC	CTGGCGGGGACAGATAAGA	+
M59	USF2_HUMAN.H11MO.0.A	-31	0.00404278	3.1089	0.309671	9	CGCGCCCCAGGCGCGCCGGGCGCCCCCCCGGGGGGCGCGC	CGCCGCGGCCACGTGACCC	-
M59	ZN341_HUMAN.H11MO.0.C	-16	0.00407679	3.13505	0.309671	22	CGCGCCCCAGGCGCGCCGGGCGCCCCCCCGGGGGGCGCGC	GGGGGGGGGGGGAGGGAAGAGC	+
M59	KLF3_HUMAN.H11MO.0.B	-1	0.00463114	3.56135	0.335028	19	CGCGCCCCAGGCGCGCCGGGCGCCCCCCCGGGGGGCGCGC	GGGGAGGGGCGGGGCCGGG	+
M59	ZN589_HUMAN.H11MO.0.D	-24	0.00501034	3.85295	0.345731	16	CGCGCCCCAGGCGCGCCGGGCGCCCCCCCGGGGGGCGCGC	CCCACGGTTACTGCCG	+
M59	PROX1_HUMAN.H11MO.0.D	-22	0.00545606	4.19571	0.345731	17	CGCGCCCCAGGCGCGCCGGGCGCCCCCCCGGGGGGCGCGC	CCCAACCCGCCTTACCC	-
M59	RARG_HUMAN.H11MO.2.D	-17	0.00546181	4.20013	0.345731	20	CGCGCCCCAGGCGCGCCGGGCGCCCCCCCGGGGGGCGCGC	GGGGGTCACCCAGAGGTCAC	+
M59	MAZ_HUMAN.H11MO.0.A	-3	0.00627677	4.82683	0.363946	22	CGCGCCCCAGGCGCGCCGGGCGCCCCCCCGGGGGGCGCGC	GGGGGAGGGGGGGGGGGGGGGG	+
M59	VEZF1_HUMAN.H11MO.0.C	-11	0.00708398	5.44758	0.368776	22	CGCGCCCCAGGCGCGCCGGGCGCCCCCCCGGGGGGCGCGC	GGGGAGGGGGGAGGGGGAGGGG	+
M59	SP4_HUMAN.H11MO.0.A	-10	0.00752509	5.78679	0.368776	20	CGCGCCCCAGGCGCGCCGGGCGCCCCCCCGGGGGGCGCGC	GGGAAGGGGGCGGGGCCGGG	+
M59	RFX1_HUMAN.H11MO.0.B	-1	0.00899545	6.9175	0.401936	22	CGCGCCCCAGGCGCGCCGGGCGCCCCCCCGGGGGGCGCGC	CCGTCGCCATGGCAACCGGGGC	-
M59	PAX8_HUMAN.H11MO.0.D	0	0.0100159	7.70221	0.434744	14	CGCGCCCCAGGCGCGCCGGGCGCCCCCCCGGGGGGCGCGC	CCCGCTTCAGTGAC	-
M59	MXI1_HUMAN.H11MO.0.A	-19	0.0110821	8.52215	0.467663	15	CGCGCCCCAGGCGCGCCGGGCGCCCCCCCGGGGGGCGCGC	CCCGCCGCCACGTGC	-
M61	SP3_HUMAN.H11MO.0.B	-7	0.000107853	0.0829389	0.164435	20	TGTCACGCCCCGGCTCGGCCGCGGTGTCGCGGCACCCCGA	CCCCGGCCCCGCCCCCCCCC	-
M61	THAP1_HUMAN.H11MO.0.C	-1	0.000371559	0.285729	0.169505	22	TGTCACGCCCCGGCTCGGCCGCGGTGTCGCGGCACCCCGA	GCCCGCAGCCAAGATGGCGGCG	-
M61	ZN563_HUMAN.H11MO.0.C	-4	0.000473315	0.363979	0.169505	21	TGTCACGCCCCGGCTCGGCCGCGGTGTCGCGGCACCCCGA	GGGATCCTCACTGGCAGCTGC	+
M61	PATZ1_HUMAN.H11MO.0.C	0	0.000723707	0.556531	0.169505	22	TGTCACGCCCCGGCTCGGCCGCGGTGTCGCGGCACCCCGA	CCTCCCCCCCCGCCCCCTCCCC	-
M61	ZFX_HUMAN.H11MO.1.A	-12	0.000821543	0.631767	0.169505	17	TGTCACGCCCCGGCTCGGCCGCGGTGTCGCGGCACCCCGA	CCCCGGCCTCCGCCCCC	-
M61	SP2_HUMAN.H11MO.0.A	-6	0.00103685	0.797336	0.169505	22	TGTCACGCCCCGGCTCGGCCGCGGTGTCGCGGCACCCCGA	CCCCCGGCCCCGCCCCCCCCCC	-
M61	SP4_HUMAN.H11MO.0.A	-8	0.0011039	0.848902	0.169505	20	TGTCACGCCCCGGCTCGGCCGCGGTGTCGCGGCACCCCGA	CCCGGCCCCGCCCCCTTCCC	-
M61	IRX2_HUMAN.H11MO.0.D	-7	0.00111178	0.854961	0.169505	19	TGTCACGCCCCGGCTCGGCCGCGGTGTCGCGGCACCCCGA	ACATGGGTGGGCATGTTGG	+
M61	KLF3_HUMAN.H11MO.0.B	-8	0.00111178	0.854961	0.169505	19	TGTCACGCCCCGGCTCGGCCGCGGTGTCGCGGCACCCCGA	CCCGGCCCCGCCCCTCCCC	-
M61	KLF6_HUMAN.H11MO.0.A	-6	0.00111178	0.854961	0.169505	19	TGTCACGCCCCGGCTCGGCCGCGGTGTCGCGGCACCCCGA	CCCCCGGCCCCGCCCTTCC	-
M61	NR1D1_HUMAN.H11MO.0.B	-9	0.00151036	1.16147	0.209339	19	TGTCACGCCCCGGCTCGGCCGCGGTGTCGCGGCACCCCGA	CCTTCTGACCCACTTCCCT	-
M61	RXRA_HUMAN.H11MO.0.A	-19	0.00213835	1.64439	0.239262	20	TGTCACGCCCCGGCTCGGCCGCGGTGTCGCGGCACCCCGA	CTCTGACCTCTGCCTCCCCC	-
M61	GATA1_HUMAN.H11MO.0.A	7	0.00219704	1.68953	0.239262	12	TGTCACGCCCCGGCTCGGCCGCGGTGTCGCGGCACCCCGA	TCTTATCTGTCCCCGCCAG	-
M61	TLX1_HUMAN.H11MO.0.D	-12	0.00300581	2.31147	0.269572	17	TGTCACGCCCCGGCTCGGCCGCGGTGTCGCGGCACCCCGA	CCTTGGCAACTTGCCAG	-
M61	TAL1_HUMAN.H11MO.0.A	7	0.0059843	4.60193	0.414718	12	TGTCACGCCCCGGCTCGGCCGCGGTGTCGCGGCACCCCGA	CCTTATCTGCCCCCCCCAG	-
M61	ZN589_HUMAN.H11MO.0.D	-16	0.00698822	5.37394	0.433525	16	TGTCACGCCCCGGCTCGGCCGCGGTGTCGCGGCACCCCGA	CCCACGGTTACTGCCG	+
M61	GATA2_HUMAN.H11MO.0.A	7	0.00735196	5.65365	0.433525	12	TGTCACGCCCCGGCTCGGCCGCGGTGTCGCGGCACCCCGA	CCTTATCTCCACCCCCCAG	-
M61	ZN341_HUMAN.H11MO.0.C	3	0.00767743	5.90394	0.433525	19	TGTCACGCCCCGGCTCGGCCGCGGTGTCGCGGCACCCCGA	GCTCTTCCCTCCCCCCCCCCCC	-
M61	RARG_HUMAN.H11MO.0.B	-15	0.008255	6.34809	0.449492	18	TGTCACGCCCCGGCTCGGCCGCGGTGTCGCGGCACCCCGA	AGGTCAGAGTGACCTGGG	+
M61	VEZF1_HUMAN.H11MO.0.C	-7	0.00924693	7.11089	0.469936	22	TGTCACGCCCCGGCTCGGCCGCGGTGTCGCGGCACCCCGA	CCCCTCCCCCTCCCCCCTCCCC	-
M62	SP2_HUMAN.H11MO.0.A	-11	7.31209e-08	5.623e-05	0.000108413	22	GCCGCGGGGGCGCCAGGGCCCTGCCCCCCCAGCCCGCGCC	CCCCCGGCCCCGCCCCCCCCCC	-
M62	SP3_HUMAN.H11MO.0.B	-12	1.82168e-07	0.000140087	0.000135046	20	GCCGCGGGGGCGCCAGGGCCCTGCCCCCCCAGCCCGCGCC	CCCCGGCCCCGCCCCCCCCC	-
M62	KLF6_HUMAN.H11MO.0.A	-11	4.21531e-07	0.000324158	0.000208328	19	GCCGCGGGGGCGCCAGGGCCCTGCCCCCCCAGCCCGCGCC	CCCCCGGCCCCGCCCTTCC	-
M62	ZN341_HUMAN.H11MO.0.C	-17	1.66837e-06	0.00128298	0.000618404	22	GCCGCGGGGGCGCCAGGGCCCTGCCCCCCCAGCCCGCGCC	GCTCTTCCCTCCCCCCCCCCCC	-
M62	PURA_HUMAN.H11MO.0.D	-18	7.11451e-06	0.00547106	0.00210967	17	GCCGCGGGGGCGCCAGGGCCCTGCCCCCCCAGCCCGCGCC	CCCTGCCCCCCCCTTCC	-
M62	PATZ1_HUMAN.H11MO.0.C	-11	9.94917e-06	0.00765091	0.00245853	22	GCCGCGGGGGCGCCAGGGCCCTGCCCCCCCAGCCCGCGCC	CCTCCCCCCCCGCCCCCTCCCC	-
M62	ZFX_HUMAN.H11MO.1.A	-12	2.04447e-05	0.015722	0.00417874	17	GCCGCGGGGGCGCCAGGGCCCTGCCCCCCCAGCCCGCGCC	CCCCGGCCTCCGCCCCC	-
M62	KLF3_HUMAN.H11MO.0.B	-12	2.25474e-05	0.0173389	0.00417874	19	GCCGCGGGGGCGCCAGGGCCCTGCCCCCCCAGCCCGCGCC	CCCGGCCCCGCCCCTCCCC	-
M62	VEZF1_HUMAN.H11MO.0.C	-12	2.62726e-05	0.0202036	0.00432812	22	GCCGCGGGGGCGCCAGGGCCCTGCCCCCCCAGCCCGCGCC	CCCCTCCCCCTCCCCCCTCCCC	-
M62	RXRA_HUMAN.H11MO.0.A	-18	3.62198e-05	0.0278531	0.00537015	20	GCCGCGGGGGCGCCAGGGCCCTGCCCCCCCAGCCCGCGCC	CTCTGACCTCTGCCTCCCCC	-
M62	SP4_HUMAN.H11MO.0.A	-13	9.52982e-05	0.0732843	0.0128449	20	GCCGCGGGGGCGCCAGGGCCCTGCCCCCCCAGCCCGCGCC	CCCGGCCCCGCCCCCTTCCC	-
M62	PROX1_HUMAN.H11MO.0.D	-17	0.000119305	0.0917457	0.0147407	17	GCCGCGGGGGCGCCAGGGCCCTGCCCCCCCAGCCCGCGCC	CCCAACCCGCCTTACCC	-
M62	THAP1_HUMAN.H11MO.0.C	-18	0.000277624	0.213493	0.0294014	22	GCCGCGGGGGCGCCAGGGCCCTGCCCCCCCAGCCCGCGCC	CGCCGCCATCTTGGCTGCGGGC	+
M62	NR1H4_HUMAN.H11MO.0.B	-9	0.000352689	0.271218	0.0326822	19	GCCGCGGGGGCGCCAGGGCCCTGCCCCCCCAGCCCGCGCC	CCTCGGGGTCATTGACCCC	-
M62	ZBT17_HUMAN.H11MO.0.A	-15	0.000352689	0.271218	0.0326822	19	GCCGCGGGGGCGCCAGGGCCCTGCCCCCCCAGCCCGCGCC	CTTCCCCTCCCCCACCCTC	-
M62	ZN350_HUMAN.H11MO.1.D	-7	0.000456099	0.35074	0.0397786	24	GCCGCGGGGGCGCCAGGGCCCTGCCCCCCCAGCCCGCGCC	GGGCAACAAATCCCTGCGCCCCGT	-
M62	MAZ_HUMAN.H11MO.0.A	-18	0.000545777	0.419703	0.0425894	22	GCCGCGGGGGCGCCAGGGCCCTGCCCCCCCAGCCCGCGCC	CCCCCCCCCCCCCCCCTCCCCC	-
M62	NR1D1_HUMAN.H11MO.0.B	-16	0.000621746	0.478123	0.0460917	19	GCCGCGGGGGCGCCAGGGCCCTGCCCCCCCAGCCCGCGCC	CCTTCTGACCCACTTCCCT	-
M62	EGR1_HUMAN.H11MO.0.A	-17	0.000764818	0.588145	0.0531218	17	GCCGCGGGGGCGCCAGGGCCCTGCCCCCCCAGCCCGCGCC	CCCCCGCCCACGCCCTC	-
M62	ZN667_HUMAN.H11MO.0.C	-20	0.000788235	0.606153	0.0531218	19	GCCGCGGGGGCGCCAGGGCCCTGCCCCCCCAGCCCGCGCC	GTGGCCTTAAAAGCTCAGC	+
M62	KLF16_HUMAN.H11MO.0.D	-18	0.00099595	0.765886	0.0590659	19	GCCGCGGGGGCGCCAGGGCCCTGCCCCCCCAGCCCGCGCC	CCCCCCCCCCCCCGCCCCC	-
M62	EGR2_HUMAN.H11MO.0.A	-18	0.00108274	0.832627	0.0617434	18	GCCGCGGGGGCGCCAGGGCCCTGCCCCCCCAGCCCGCGCC	CCCCTCCCACACCCCCCC	-
M62	IRX2_HUMAN.H11MO.0.D	-20	0.00125423	0.964501	0.0688735	19	GCCGCGGGGGCGCCAGGGCCCTGCCCCCCCAGCCCGCGCC	CCAACATGCCCACCCATGT	-
M62	ZN589_HUMAN.H11MO.0.D	-10	0.00130397	1.00275	0.0690477	16	GCCGCGGGGGCGCCAGGGCCCTGCCCCCCCAGCCCGCGCC	CCCACGGTTACTGCCG	+
M62	RFX1_HUMAN.H11MO.0.B	-12	0.00148692	1.14344	0.0734864	22	GCCGCGGGGGCGCCAGGGCCCTGCCCCCCCAGCCCGCGCC	CCGTCGCCATGGCAACCGGGGC	-
M62	ZF64A_HUMAN.H11MO.0.D	-13	0.00197156	1.51613	0.0938395	16	GCCGCGGGGGCGCCAGGGCCCTGCCCCCCCAGCCCGCGCC	CAGGTTCCCGGGCCCC	-
M62	COT1_HUMAN.H11MO.0.C	-18	0.00202533	1.55748	0.0938395	17	GCCGCGGGGGCGCCAGGGCCCTGCCCCCCCAGCCCGCGCC	CCCTGACCTCTGACCCC	-
M62	TBX15_HUMAN.H11MO.0.D	-21	0.00228289	1.75554	0.0982272	19	GCCGCGGGGGCGCCAGGGCCCTGCCCCCCCAGCCCGCGCC	CCCCCACCCCCCCCCCCCC	-
M62	SP4_HUMAN.H11MO.1.A	-15	0.00231878	1.78315	0.0982272	16	GCCGCGGGGGCGCCAGGGCCCTGCCCCCCCAGCCCGCGCC	CGGCCCCGCCCCCTCC	-
M62	VEZF1_HUMAN.H11MO.1.C	-17	0.0026542	2.04108	0.109313	12	GCCGCGGGGGCGCCAGGGCCCTGCCCCCCCAGCCCGCGCC	CCCCCTCCCCCT	-
M62	Z324A_HUMAN.H11MO.0.C	-16	0.00328291	2.52456	0.131552	23	GCCGCGGGGGCGCCAGGGCCCTGCCCCCCCAGCCCGCGCC	TATCAAACCATCCTTTGCTGCCA	+
M62	ZN563_HUMAN.H11MO.0.C	-19	0.00361688	2.78138	0.14112	21	GCCGCGGGGGCGCCAGGGCCCTGCCCCCCCAGCCCGCGCC	GGGATCCTCACTGGCAGCTGC	+
M62	MAFA_HUMAN.H11MO.0.D	-17	0.00386836	2.97477	0.147063	21	GCCGCGGGGGCGCCAGGGCCCTGCCCCCCCAGCCCGCGCC	GTGCTGACCCCGCAGCCTTCG	+
M62	USF2_HUMAN.H11MO.0.A	-8	0.00406199	3.12367	0.150563	19	GCCGCGGGGGCGCCAGGGCCCTGCCCCCCCAGCCCGCGCC	CGCCGCGGCCACGTGACCC	-
M62	RARG_HUMAN.H11MO.0.B	-12	0.00424292	3.2628	0.153434	18	GCCGCGGGGGCGCCAGGGCCCTGCCCCCCCAGCCCGCGCC	CCCAGGTCACTCTGACCT	-
M62	COT2_HUMAN.H11MO.1.A	-18	0.00435696	3.3505	0.153806	17	GCCGCGGGGGCGCCAGGGCCCTGCCCCCCCAGCCCGCGCC	CCCTGACCTTTGACCCC	-
M62	SPIC_HUMAN.H11MO.0.D	-18	0.00516925	3.97516	0.174187	13	GCCGCGGGGGCGCCAGGGCCCTGCCCCCCCAGCCCGCGCC	CCTCCCCTTCCTC	-
M62	SP1_HUMAN.H11MO.0.A	-7	0.00600538	4.61814	0.189445	22	GCCGCGGGGGCGCCAGGGCCCTGCCCCCCCAGCCCGCGCC	CCCCCCCCCGGCCCCGCCCCCC	-
M62	ZN554_HUMAN.H11MO.0.C	-4	0.00619689	4.76541	0.191413	20	GCCGCGGGGGCGCCAGGGCCCTGCCCCCCCAGCCCGCGCC	AGCACCCCACATGGCTCAGC	-
M62	ZN263_HUMAN.H11MO.0.A	-24	0.00707627	5.44165	0.204865	16	GCCGCGGGGGCGCCAGGGCCCTGCCCCCCCAGCCCGCGCC	CTCCTCCTCTCCCTCCTCCC	-
M62	ZN467_HUMAN.H11MO.0.C	-23	0.00725622	5.58003	0.204865	17	GCCGCGGGGGCGCCAGGGCCCTGCCCCCCCAGCCCGCGCC	CCCCCCCCCCCCTCCCCTCCCC	-
M62	MXI1_HUMAN.H11MO.0.A	-9	0.00732327	5.6316	0.204865	15	GCCGCGGGGGCGCCAGGGCCCTGCCCCCCCAGCCCGCGCC	CCCGCCGCCACGTGC	-
M62	RARA_HUMAN.H11MO.0.A	-18	0.0075581	5.81218	0.207519	20	GCCGCGGGGGCGCCAGGGCCCTGCCCCCCCAGCCCGCGCC	CCTTGACCTCTTGATCCCCC	-
M62	PTF1A_HUMAN.H11MO.0.B	-12	0.00802585	6.17188	0.216356	18	GCCGCGGGGGCGCCAGGGCCCTGCCCCCCCAGCCCGCGCC	CCAGCTGCCCCCTTTCCC	+
M62	KLF15_HUMAN.H11MO.0.A	-23	0.00865278	6.65399	0.227484	17	GCCGCGGGGGCGCCAGGGCCCTGCCCCCCCAGCCCGCGCC	CCCCCCCCTGCTCCTCCCC	-
M62	TBX1_HUMAN.H11MO.0.D	-10	0.00919199	7.06864	0.23448	20	GCCGCGGGGGCGCCAGGGCCCTGCCCCCCCAGCCCGCGCC	CCGCCCACCCCTGCCCACCC	-
M62	E2F6_HUMAN.H11MO.0.A	-18	0.00933079	7.17538	0.23448	13	GCCGCGGGGGCGCCAGGGCCCTGCCCCCCCAGCCCGCGCC	CCCTTCCCGCCCC	-
M62	TBX21_HUMAN.H11MO.0.A	-17	0.0101295	7.78959	0.250309	13	GCCGCGGGGGCGCCAGGGCCCTGCCCCCCCAGCCCGCGCC	TTCACACCTCCAC	-
M62	RFX5_HUMAN.H11MO.0.A	-20	0.0111472	8.57223	0.263233	20	GCCGCGGGGGCGCCAGGGCCCTGCCCCCCCAGCCCGCGCC	TCTGCCTAGCAACAGCTGAC	-
M62	WT1_HUMAN.H11MO.0.C	-16	0.0111472	8.57223	0.263233	20	GCCGCGGGGGCGCCAGGGCCCTGCCCCCCCAGCCCGCGCC	CCCCCCCTCCTCCCCCGCCC	-
M62	PAX2_HUMAN.H11MO.0.D	-21	0.0112915	8.68316	0.263233	18	GCCGCGGGGGCGCCAGGGCCCTGCCCCCCCAGCCCGCGCC	TGTCACGCATGACTGAAC	-
M62	EGR2_HUMAN.H11MO.1.A	-17	0.0114707	8.821	0.263233	16	GCCGCGGGGGCGCCAGGGCCCTGCCCCCCCAGCCCGCGCC	CCCCCGCCCACGCCCC	-
M62	ZN148_HUMAN.H11MO.0.D	-18	0.0115402	8.87444	0.263233	15	GCCGCGGGGGCGCCAGGGCCCTGCCCCCCCAGCCCGCGCC	CCCCTCCCCCACCCC	-
M62	ZEP2_HUMAN.H11MO.0.D	-20	0.0132292	10.1733	0.292751	14	GCCGCGGGGGCGCCAGGGCCCTGCCCCCCCAGCCCGCGCC	GGGGTTTCCCTACC	-
M62	RARG_HUMAN.H11MO.2.D	-20	0.0152761	11.7473	0.308094	20	GCCGCGGGGGCGCCAGGGCCCTGCCCCCCCAGCCCGCGCC	GTGACCTCTGGGTGACCCCC	-
M62	CLOCK_HUMAN.H11MO.0.C	-13	0.0154075	11.8484	0.308094	14	GCCGCGGGGGCGCCAGGGCCCTGCCCCCCCAGCCCGCGCC	CAGACACGTGAACA	+
M62	KLF1_HUMAN.H11MO.0.A	-13	0.0154075	11.8484	0.308094	14	GCCGCGGGGGCGCCAGGGCCCTGCCCCCCCAGCCCGCGCC	CCCGGCCCCGCCCC	-
M62	TLX1_HUMAN.H11MO.0.D	-18	0.0156597	12.0423	0.308094	17	GCCGCGGGGGCGCCAGGGCCCTGCCCCCCCAGCCCGCGCC	CCTTGGCAACTTGCCAG	-
M62	FLI1_HUMAN.H11MO.0.A	-10	0.015743	12.1064	0.308094	18	GCCGCGGGGGCGCCAGGGCCCTGCCCCCCCAGCCCGCGCC	TCCCTCCTTCCTTCCTCC	-
M62	ZN335_HUMAN.H11MO.0.A	-21	0.0160005	12.3044	0.308094	19	GCCGCGGGGGCGCCAGGGCCCTGCCCCCCCAGCCCGCGCC	GGCTGTCCTCGGCGCTGCCTGA	+
M62	ZBT7B_HUMAN.H11MO.0.D	-11	0.0167161	12.8547	0.313724	21	GCCGCGGGGGCGCCAGGGCCCTGCCCCCCCAGCCCGCGCC	CCCGTTGCCATGGCAACGGCG	-
M62	PLAG1_HUMAN.H11MO.0.D	-11	0.0179122	13.7745	0.331969	17	GCCGCGGGGGCGCCAGGGCCCTGCCCCCCCAGCCCGCGCC	CCCCTCCTGATGCCCCC	-
M62	SMAD3_HUMAN.H11MO.0.B	-18	0.0185066	14.2316	0.334621	12	GCCGCGGGGGCGCCAGGGCCCTGCCCCCCCAGCCCGCGCC	CTCTGTCACCTG	+
M62	SP2_HUMAN.H11MO.1.B	-17	0.0185066	14.2316	0.334621	12	GCCGCGGGGGCGCCAGGGCCCTGCCCCCCCAGCCCGCGCC	GCCCCGCCCCCT	-
M62	GATA1_HUMAN.H11MO.0.A	-29	0.0188394	14.4875	0.336528	11	GCCGCGGGGGCGCCAGGGCCCTGCCCCCCCAGCCCGCGCC	CTGGCGGGGACAGATAAGA	+
M62	NFIC_HUMAN.H11MO.0.A	-11	0.019146	14.7233	0.336528	17	GCCGCGGGGGCGCCAGGGCCCTGCCCCCCCAGCCCGCGCC	CTTGGCTCCCTGCCAAG	+
M62	SP1_HUMAN.H11MO.1.A	-15	0.019293	14.8363	0.336528	14	GCCGCGGGGGCGCCAGGGCCCTGCCCCCCCAGCCCGCGCC	CGGCCCCGCCCCCC	-
M62	E2F1_HUMAN.H11MO.0.A	-19	0.0207741	15.9753	0.354032	14	GCCGCGGGGGCGCCAGGGCCCTGCCCCCCCAGCCCGCGCC	CTTTCCCGCCCCCC	-
M62	TFDP1_HUMAN.H11MO.0.C	-15	0.0207741	15.9753	0.354032	14	GCCGCGGGGGCGCCAGGGCCCTGCCCCCCCAGCCCGCGCC	TTTTCCCGCCCCCC	-
M62	E2F7_HUMAN.H11MO.0.B	-18	0.0223416	17.1807	0.368053	13	GCCGCGGGGGCGCCAGGGCCCTGCCCCCCCAGCCCGCGCC	CCTTTCCCGCCCC	-
M62	HES1_HUMAN.H11MO.0.D	-14	0.0223416	17.1807	0.368053	13	GCCGCGGGGGCGCCAGGGCCCTGCCCCCCCAGCCCGCGCC	GGGCTCGTGGCGG	-
M62	SPZ1_HUMAN.H11MO.0.D	-10	0.023009	17.6939	0.374883	16	GCCGCGGGGGCGCCAGGGCCCTGCCCCCCCAGCCCGCGCC	CCCAGGGTAACAGCCG	-
M62	ZN816_HUMAN.H11MO.1.C	-17	0.0240498	18.4943	0.387582	14	GCCGCGGGGGCGCCAGGGCCCTGCCCCCCCAGCCCGCGCC	TGCATGTCCCCCTT	-
M62	TAF1_HUMAN.H11MO.0.A	-14	0.024611	18.9259	0.392362	16	GCCGCGGGGGCGCCAGGGCCCTGCCCCCCCAGCCCGCGCC	CCGCCGCCGCCATCTT	-
M62	ZN740_HUMAN.H11MO.0.D	-19	0.0258571	19.8841	0.405759	14	GCCGCGGGGGCGCCAGGGCCCTGCCCCCCCAGCCCGCGCC	CCCACCCCCCCCCC	-
M62	ETS2_HUMAN.H11MO.0.B	-17	0.0259987	19.993	0.405759	13	GCCGCGGGGGCGCCAGGGCCCTGCCCCCCCAGCCCGCGCC	TCCTCTTCCTTCC	-
M62	THA_HUMAN.H11MO.0.C	-23	0.0265583	20.4233	0.410174	17	GCCGCGGGGGCGCCAGGGCCCTGCCCCCCCAGCCCGCGCC	CTGACCTGAAGTGACCC	-
M62	SRBP2_HUMAN.H11MO.0.B	-21	0.0280228	21.5495	0.416778	13	GCCGCGGGGGCGCCAGGGCCCTGCCCCCCCAGCCCGCGCC	CCTCACCCCACCC	-
M62	HAND1_HUMAN.H11MO.0.D	-9	0.0283214	21.7792	0.416778	17	GCCGCGGGGGCGCCAGGGCCCTGCCCCCCCAGCCCGCGCC	GGGTCTGGTTTTTGTCA	+
M62	PAX5_HUMAN.H11MO.0.A	-17	0.0283914	21.833	0.416778	21	GCCGCGGGGGCGCCAGGGCCCTGCCCCCCCAGCCCGCGCC	GTCACGCTCTGCTGCCCAGGC	-
M62	TAL1_HUMAN.H11MO.0.A	-18	0.0289975	22.2991	0.421503	19	GCCGCGGGGGCGCCAGGGCCCTGCCCCCCCAGCCCGCGCC	CCTTATCTGCCCCCCCCAG	-
M62	ZN770_HUMAN.H11MO.0.C	-7	0.0300997	23.1467	0.426266	22	GCCGCGGGGGCGCCAGGGCCCTGCCCCCCCAGCCCGCGCC	GATCCTCCCGCCTCAGCCTCCC	-
M62	RORA_HUMAN.H11MO.0.C	-18	0.0301878	23.2144	0.426266	13	GCCGCGGGGGCGCCAGGGCCCTGCCCCCCCAGCCCGCGCC	CCCTGACCTAGTT	-
M62	LYL1_HUMAN.H11MO.0.A	-9	0.0320382	24.6374	0.44394	14	GCCGCGGGGGCGCCAGGGCCCTGCCCCCCCAGCCCGCGCC	CCAGCTGTTTCCTG	+
M62	TFCP2_HUMAN.H11MO.0.D	-27	0.0342408	26.3312	0.470068	13	GCCGCGGGGGCGCCAGGGCCCTGCCCCCCCAGCCCGCGCC	GCCTGAACTGGCCAGA	+
M62	P73_HUMAN.H11MO.0.A	-11	0.03682	28.3145	0.496284	19	GCCGCGGGGGCGCCAGGGCCCTGCCCCCCCAGCCCGCGCC	AGACATGCCCAGACATGCC	+
M63	SP2_HUMAN.H11MO.0.A	-3	9.98648e-06	0.00767961	0.00906377	22	ACCCGGCGGCGCCCGCCCGGCACCTGAGCAGTACCCCACC	CCCCCGGCCCCGCCCCCCCCCC	-
M63	SP3_HUMAN.H11MO.0.B	0	2.15521e-05	0.0165735	0.00906377	20	ACCCGGCGGCGCCCGCCCGGCACCTGAGCAGTACCCCACC	CCCCGGCCCCGCCCCCCCCC	-
M63	ZFX_HUMAN.H11MO.1.A	-4	2.28863e-05	0.0175996	0.00906377	17	ACCCGGCGGCGCCCGCCCGGCACCTGAGCAGTACCCCACC	GGGGGCGGAGGCCGGGG	+
M63	THAP1_HUMAN.H11MO.0.C	-6	2.44245e-05	0.0187824	0.00906377	22	ACCCGGCGGCGCCCGCCCGGCACCTGAGCAGTACCCCACC	CGCCGCCATCTTGGCTGCGGGC	+
M63	ZN563_HUMAN.H11MO.0.C	-6	0.000148403	0.114122	0.0440572	21	ACCCGGCGGCGCCCGCCCGGCACCTGAGCAGTACCCCACC	GGGATCCTCACTGGCAGCTGC	+
M63	PATZ1_HUMAN.H11MO.0.C	-2	0.000252472	0.194151	0.052955	22	ACCCGGCGGCGCCCGCCCGGCACCTGAGCAGTACCCCACC	CCTCCCCCCCCGCCCCCTCCCC	-
M63	SP4_HUMAN.H11MO.0.A	-1	0.000259634	0.199659	0.052955	20	ACCCGGCGGCGCCCGCCCGGCACCTGAGCAGTACCCCACC	CCCGGCCCCGCCCCCTTCCC	-
M63	KLF3_HUMAN.H11MO.0.B	-1	0.000396252	0.304718	0.052955	19	ACCCGGCGGCGCCCGCCCGGCACCTGAGCAGTACCCCACC	CCCGGCCCCGCCCCTCCCC	-
M63	CLOCK_HUMAN.H11MO.0.C	-16	0.000469762	0.361247	0.052955	14	ACCCGGCGGCGCCCGCCCGGCACCTGAGCAGTACCCCACC	CAGACACGTGAACA	+
M63	TAF1_HUMAN.H11MO.0.A	1	0.000474064	0.364555	0.052955	15	ACCCGGCGGCGCCCGCCCGGCACCTGAGCAGTACCCCACC	AAGATGGCGGCGGCGG	+
M63	KLF6_HUMAN.H11MO.0.A	-2	0.000535124	0.41151	0.052955	19	ACCCGGCGGCGCCCGCCCGGCACCTGAGCAGTACCCCACC	CCCCCGGCCCCGCCCTTCC	-
M63	MAFA_HUMAN.H11MO.0.D	3	0.000676104	0.519924	0.0627245	18	ACCCGGCGGCGCCCGCCCGGCACCTGAGCAGTACCCCACC	CGAAGGCTGCGGGGTCAGCAC	-
M63	PURA_HUMAN.H11MO.0.D	-10	0.000943088	0.725235	0.0777721	17	ACCCGGCGGCGCCCGCCCGGCACCTGAGCAGTACCCCACC	CCCTGCCCCCCCCTTCC	-
M63	MXI1_HUMAN.H11MO.0.A	-12	0.00155828	1.19832	0.111205	15	ACCCGGCGGCGCCCGCCCGGCACCTGAGCAGTACCCCACC	CCCGCCGCCACGTGC	-
M63	ZN554_HUMAN.H11MO.0.C	-5	0.0017803	1.36905	0.12012	20	ACCCGGCGGCGCCCGCCCGGCACCTGAGCAGTACCCCACC	GCTGAGCCATGTGGGGTGCT	+
M63	RXRA_HUMAN.H11MO.0.A	-16	0.00203624	1.56587	0.131415	20	ACCCGGCGGCGCCCGCCCGGCACCTGAGCAGTACCCCACC	CTCTGACCTCTGCCTCCCCC	-
M63	PROX1_HUMAN.H11MO.0.D	-2	0.00212838	1.63672	0.131638	17	ACCCGGCGGCGCCCGCCCGGCACCTGAGCAGTACCCCACC	CCCAACCCGCCTTACCC	-
M63	TLX1_HUMAN.H11MO.0.D	-22	0.0022871	1.75878	0.135797	17	ACCCGGCGGCGCCCGCCCGGCACCTGAGCAGTACCCCACC	CCTTGGCAACTTGCCAG	-
M63	THA_HUMAN.H11MO.0.C	-18	0.00326042	2.50726	0.172846	17	ACCCGGCGGCGCCCGCCCGGCACCTGAGCAGTACCCCACC	CTGACCTGAAGTGACCC	-
M63	ZN341_HUMAN.H11MO.0.C	-5	0.00378853	2.91338	0.188701	22	ACCCGGCGGCGCCCGCCCGGCACCTGAGCAGTACCCCACC	GCTCTTCCCTCCCCCCCCCCCC	-
M63	KLF16_HUMAN.H11MO.0.D	-6	0.00381375	2.93278	0.188701	19	ACCCGGCGGCGCCCGCCCGGCACCTGAGCAGTACCCCACC	CCCCCCCCCCCCCGCCCCC	-
M63	VEZF1_HUMAN.H11MO.0.C	-14	0.00650504	5.00238	0.292604	22	ACCCGGCGGCGCCCGCCCGGCACCTGAGCAGTACCCCACC	CCCCTCCCCCTCCCCCCTCCCC	-
M63	HESX1_HUMAN.H11MO.0.D	-14	0.00697649	5.36492	0.2996	16	ACCCGGCGGCGCCCGCCCGGCACCTGAGCAGTACCCCACC	ATCCGGCACGTGGCCT	+
M63	ZN335_HUMAN.H11MO.0.A	5	0.00731659	5.62646	0.2996	17	ACCCGGCGGCGCCCGCCCGGCACCTGAGCAGTACCCCACC	TCAGGCAGCGCCGAGGACAGCC	-
M63	TFCP2_HUMAN.H11MO.0.D	0	0.00746793	5.74283	0.2996	16	ACCCGGCGGCGCCCGCCCGGCACCTGAGCAGTACCCCACC	GCCTGAACTGGCCAGA	+
M63	IRX2_HUMAN.H11MO.0.D	-7	0.00877278	6.74627	0.342687	19	ACCCGGCGGCGCCCGCCCGGCACCTGAGCAGTACCCCACC	CCAACATGCCCACCCATGT	-
M63	NR1H4_HUMAN.H11MO.0.B	-12	0.00933463	7.17833	0.355285	19	ACCCGGCGGCGCCCGCCCGGCACCTGAGCAGTACCCCACC	CCTCGGGGTCATTGACCCC	-
M63	RFX5_HUMAN.H11MO.0.A	-11	0.00995769	7.65746	0.361154	20	ACCCGGCGGCGCCCGCCCGGCACCTGAGCAGTACCCCACC	TCTGCCTAGCAACAGCTGAC	-
M63	HEY2_HUMAN.H11MO.0.D	-10	0.0102365	7.87188	0.361154	17	ACCCGGCGGCGCCCGCCCGGCACCTGAGCAGTACCCCACC	GGGGGCACGTGGCATTA	+
M63	ZN547_HUMAN.H11MO.0.C	-10	0.0105735	8.13101	0.361154	20	ACCCGGCGGCGCCCGCCCGGCACCTGAGCAGTACCCCACC	GTATGCCTGCTGCATTAGCA	-
M63	PTF1A_HUMAN.H11MO.0.B	-19	0.0112013	8.61376	0.361154	18	ACCCGGCGGCGCCCGCCCGGCACCTGAGCAGTACCCCACC	CCAGCTGCCCCCTTTCCC	+
M63	BHE41_HUMAN.H11MO.0.D	-2	0.0112244	8.63155	0.361154	20	ACCCGGCGGCGCCCGCCCGGCACCTGAGCAGTACCCCACC	GCCTCTGCACGTGACCCGGT	-
M63	ZN667_HUMAN.H11MO.0.C	-5	0.0112263	8.63299	0.361154	19	ACCCGGCGGCGCCCGCCCGGCACCTGAGCAGTACCCCACC	GCTGAGCTTTTAAGGCCAC	-
M63	SP1_HUMAN.H11MO.1.A	-7	0.0115675	8.89543	0.361154	14	ACCCGGCGGCGCCCGCCCGGCACCTGAGCAGTACCCCACC	CGGCCCCGCCCCCC	-
M63	ZN589_HUMAN.H11MO.0.D	-2	0.0119124	9.16061	0.361154	16	ACCCGGCGGCGCCCGCCCGGCACCTGAGCAGTACCCCACC	CCCACGGTTACTGCCG	+
M63	NFIC_HUMAN.H11MO.0.A	-22	0.0124062	9.54038	0.364297	17	ACCCGGCGGCGCCCGCCCGGCACCTGAGCAGTACCCCACC	CTTGGCTCCCTGCCAAG	+
M63	PAX5_HUMAN.H11MO.0.A	-2	0.0125165	9.62517	0.364297	21	ACCCGGCGGCGCCCGCCCGGCACCTGAGCAGTACCCCACC	GCCTGGGCAGCAGAGCGTGAC	+
M63	SP1_HUMAN.H11MO.0.A	0	0.0129873	9.98726	0.370732	22	ACCCGGCGGCGCCCGCCCGGCACCTGAGCAGTACCCCACC	GGGGGGCGGGGCCGGGGGGGGG	+
M63	E2F7_HUMAN.H11MO.0.B	-6	0.0136219	10.4752	0.3776	13	ACCCGGCGGCGCCCGCCCGGCACCTGAGCAGTACCCCACC	CCTTTCCCGCCCC	-
M63	MAZ_HUMAN.H11MO.0.A	-3	0.0137367	10.5635	0.3776	22	ACCCGGCGGCGCCCGCCCGGCACCTGAGCAGTACCCCACC	CCCCCCCCCCCCCCCCTCCCCC	-
M63	ASCL1_HUMAN.H11MO.0.A	-6	0.0142391	10.9499	0.379061	14	ACCCGGCGGCGCCCGCCCGGCACCTGAGCAGTACCCCACC	CTGCACCTGCTCCC	+
M63	MYBA_HUMAN.H11MO.0.D	-7	0.015541	11.951	0.40102	15	ACCCGGCGGCGCCCGCCCGGCACCTGAGCAGTACCCCACC	AGTGGCAGTTGGAGA	+
M63	TBX15_HUMAN.H11MO.0.D	-5	0.0161127	12.3907	0.40102	19	ACCCGGCGGCGCCCGCCCGGCACCTGAGCAGTACCCCACC	CCCCCACCCCCCCCCCCCC	-
M63	MAFF_HUMAN.H11MO.0.B	1	0.0162096	12.4652	0.40102	17	ACCCGGCGGCGCCCGCCCGGCACCTGAGCAGTACCCCACC	AAAAATGCTGACTCAGCA	-
M63	Z324A_HUMAN.H11MO.0.C	0	0.0166184	12.7796	0.404393	23	ACCCGGCGGCGCCCGCCCGGCACCTGAGCAGTACCCCACC	TGGCAGCAAAGGATGGTTTGATA	-
M63	HEN1_HUMAN.H11MO.0.C	-2	0.0169247	13.0151	0.405203	20	ACCCGGCGGCGCCCGCCCGGCACCTGAGCAGTACCCCACC	AGGGACGCAGCTGCTCCCCA	-
M63	E2F4_HUMAN.H11MO.0.A	-7	0.018065	13.892	0.412571	13	ACCCGGCGGCGCCCGCCCGGCACCTGAGCAGTACCCCACC	ATTTCCCGCCCCC	-
M63	COT1_HUMAN.H11MO.0.C	-21	0.0180663	13.8929	0.412571	17	ACCCGGCGGCGCCCGCCCGGCACCTGAGCAGTACCCCACC	CCCTGACCTCTGACCCC	-
M63	ZN549_HUMAN.H11MO.0.C	-9	0.0189859	14.6002	0.424001	20	ACCCGGCGGCGCCCGCCCGGCACCTGAGCAGTACCCCACC	GTGCTGCCCAATTCATGAAT	-
M63	E2F4_HUMAN.H11MO.1.A	-3	0.0199781	15.3631	0.436102	14	ACCCGGCGGCGCCCGCCCGGCACCTGAGCAGTACCCCACC	TCAAATTTCCCGCC	-
M63	CTCFL_HUMAN.H11MO.0.A	3	0.0217072	16.6929	0.455347	14	ACCCGGCGGCGCCCGCCCGGCACCTGAGCAGTACCCCACC	GCCGCCAGGGGGCGCCG	+
M63	E2F6_HUMAN.H11MO.0.A	-6	0.0222288	17.0939	0.455347	13	ACCCGGCGGCGCCCGCCCGGCACCTGAGCAGTACCCCACC	CCCTTCCCGCCCC	-
M63	RFX1_HUMAN.H11MO.0.B	-5	0.0225169	17.3155	0.455347	22	ACCCGGCGGCGCCCGCCCGGCACCTGAGCAGTACCCCACC	GCCCCGGTTGCCATGGCGACGG	+
M63	SPZ1_HUMAN.H11MO.0.D	-2	0.0225523	17.3427	0.455347	16	ACCCGGCGGCGCCCGCCCGGCACCTGAGCAGTACCCCACC	CCCAGGGTAACAGCCG	-
M63	KLF9_HUMAN.H11MO.0.C	-4	0.0229445	17.6443	0.455347	15	ACCCGGCGGCGCCCGCCCGGCACCTGAGCAGTACCCCACC	GGCCACGCCCCCTCC	-
M63	P73_HUMAN.H11MO.0.A	-10	0.0242436	18.6433	0.455347	19	ACCCGGCGGCGCCCGCCCGGCACCTGAGCAGTACCCCACC	GGCATGTCTGGGCATGTCT	-
M63	LYL1_HUMAN.H11MO.0.A	-2	0.0243664	18.7377	0.455347	14	ACCCGGCGGCGCCCGCCCGGCACCTGAGCAGTACCCCACC	CAGGAAACAGCTGG	-
M63	EGR1_HUMAN.H11MO.0.A	-8	0.0244941	18.836	0.455347	17	ACCCGGCGGCGCCCGCCCGGCACCTGAGCAGTACCCCACC	CCCCCGCCCACGCCCTC	-
M63	SMAD4_HUMAN.H11MO.0.B	-12	0.0254725	19.5884	0.455347	13	ACCCGGCGGCGCCCGCCCGGCACCTGAGCAGTACCCCACC	CTGTCTGGCACCT	+
M63	ZBT17_HUMAN.H11MO.0.A	-1	0.0256709	19.7409	0.455347	19	ACCCGGCGGCGCCCGCCCGGCACCTGAGCAGTACCCCACC	GAGGGTGGGGGAGGGGAAG	+
M63	SMAD3_HUMAN.H11MO.0.B	-14	0.0259105	19.9252	0.455347	12	ACCCGGCGGCGCCCGCCCGGCACCTGAGCAGTACCCCACC	CTCTGTCACCTG	+
M63	ZN563_HUMAN.H11MO.1.C	-7	0.0259105	19.9252	0.455347	12	ACCCGGCGGCGCCCGCCCGGCACCTGAGCAGTACCCCACC	CTGTGCTGCCTG	-
M63	COT2_HUMAN.H11MO.1.A	-21	0.0260064	19.9989	0.455347	17	ACCCGGCGGCGCCCGCCCGGCACCTGAGCAGTACCCCACC	CCCTGACCTTTGACCCC	-
M63	E2F1_HUMAN.H11MO.0.A	-7	0.0260136	20.0045	0.455347	14	ACCCGGCGGCGCCCGCCCGGCACCTGAGCAGTACCCCACC	CTTTCCCGCCCCCC	-
M63	OLIG2_HUMAN.H11MO.0.B	-8	0.0260874	20.0612	0.455347	18	ACCCGGCGGCGCCCGCCCGGCACCTGAGCAGTACCCCACC	CCAGCTGTTTCCCTTCTG	+
M63	MBD2_HUMAN.H11MO.0.B	-8	0.0277349	21.3282	0.455347	11	ACCCGGCGGCGCCCGCCCGGCACCTGAGCAGTACCCCACC	CCTCCGGCCCG	-
M63	KLF1_HUMAN.H11MO.0.A	-10	0.0277615	21.3486	0.455347	14	ACCCGGCGGCGCCCGCCCGGCACCTGAGCAGTACCCCACC	CCCGGCCCCGCCCC	-
M63	BRAC_HUMAN.H11MO.0.A	-12	0.0281449	21.6434	0.455347	20	ACCCGGCGGCGCCCGCCCGGCACCTGAGCAGTACCCCACC	TTAGCAGGGAGGTGTGAAAT	+
M63	ZN350_HUMAN.H11MO.1.D	-3	0.0283019	21.7641	0.455347	24	ACCCGGCGGCGCCCGCCCGGCACCTGAGCAGTACCCCACC	GGGCAACAAATCCCTGCGCCCCGT	-
M63	P63_HUMAN.H11MO.0.A	-9	0.0287573	22.1144	0.455347	19	ACCCGGCGGCGCCCGCCCGGCACCTGAGCAGTACCCCACC	GGGCATGCCTGGACATGCC	-
M63	USF2_HUMAN.H11MO.0.A	0	0.0287573	22.1144	0.455347	19	ACCCGGCGGCGCCCGCCCGGCACCTGAGCAGTACCCCACC	CGCCGCGGCCACGTGACCC	-
M63	OSR2_HUMAN.H11MO.0.C	-3	0.0288354	22.1745	0.455347	16	ACCCGGCGGCGCCCGCCCGGCACCTGAGCAGTACCCCACC	CAGCAGAAGCAGCAGC	-
M63	FEV_HUMAN.H11MO.0.B	-1	0.0338321	26.0168	0.497864	10	ACCCGGCGGCGCCCGCCCGGCACCTGAGCAGTACCCCACC	GCGGGAAGCG	+
M63	MLXPL_HUMAN.H11MO.0.D	-8	0.0340213	26.1623	0.497864	19	ACCCGGCGGCGCCCGCCCGGCACCTGAGCAGTACCCCACC	GCATGTGACACCGCCGTGG	+
M63	VEZF1_HUMAN.H11MO.1.C	0	0.0342125	26.3094	0.497864	12	ACCCGGCGGCGCCCGCCCGGCACCTGAGCAGTACCCCACC	AGAGGGAGGGGG	+
M63	SP4_HUMAN.H11MO.1.A	-3	0.0345465	26.5663	0.497864	16	ACCCGGCGGCGCCCGCCCGGCACCTGAGCAGTACCCCACC	CGGCCCCGCCCCCTCC	-
M66	PURA_HUMAN.H11MO.0.D	-19	1.41337e-05	0.0108688	0.0168777	17	TCCCCTTGGTCTGGCTCACGGAGGGGGTAGGCGAAGGCCG	GGAAGGGGGGGGCAGGG	+
M66	PATZ1_HUMAN.H11MO.0.C	-12	2.26801e-05	0.017441	0.0168777	22	TCCCCTTGGTCTGGCTCACGGAGGGGGTAGGCGAAGGCCG	GGGGAGGGGGCGGGGGGGGAGG	+
M66	KLF6_HUMAN.H11MO.0.A	-14	6.19314e-05	0.0476252	0.0278275	19	TCCCCTTGGTCTGGCTCACGGAGGGGGTAGGCGAAGGCCG	GGAAGGGCGGGGCCGGGGG	+
M66	ZN341_HUMAN.H11MO.0.C	-15	7.47887e-05	0.0575125	0.0278275	22	TCCCCTTGGTCTGGCTCACGGAGGGGGTAGGCGAAGGCCG	GGGGGGGGGGGGAGGGAAGAGC	+
M66	MAZ_HUMAN.H11MO.0.A	-16	0.000137353	0.105625	0.0408852	22	TCCCCTTGGTCTGGCTCACGGAGGGGGTAGGCGAAGGCCG	GGGGGAGGGGGGGGGGGGGGGG	+
M66	PAX5_HUMAN.H11MO.0.A	-8	0.000263984	0.203004	0.0654824	21	TCCCCTTGGTCTGGCTCACGGAGGGGGTAGGCGAAGGCCG	GCCTGGGCAGCAGAGCGTGAC	+
M66	SP3_HUMAN.H11MO.0.B	-12	0.000492839	0.378994	0.0955112	20	TCCCCTTGGTCTGGCTCACGGAGGGGGTAGGCGAAGGCCG	GGGGGGGGGCGGGGCCGGGG	+
M66	EGR1_HUMAN.H11MO.0.A	-20	0.000547431	0.420974	0.0955112	17	TCCCCTTGGTCTGGCTCACGGAGGGGGTAGGCGAAGGCCG	GAGGGCGTGGGCGGGGG	+
M66	EGR2_HUMAN.H11MO.0.A	-18	0.00059029	0.453933	0.0955112	18	TCCCCTTGGTCTGGCTCACGGAGGGGGTAGGCGAAGGCCG	GGGGGGGTGTGGGAGGGG	+
M66	KLF3_HUMAN.H11MO.0.B	-12	0.000713215	0.548463	0.0955112	19	TCCCCTTGGTCTGGCTCACGGAGGGGGTAGGCGAAGGCCG	GGGGAGGGGCGGGGCCGGG	+
M66	SOX2_HUMAN.H11MO.0.A	0	0.00073913	0.568391	0.0955112	13	TCCCCTTGGTCTGGCTCACGGAGGGGGTAGGCGAAGGCCG	TCCCTTTGTTCTC	+
M66	SOX3_HUMAN.H11MO.0.B	-1	0.000915953	0.704368	0.0955112	11	TCCCCTTGGTCTGGCTCACGGAGGGGGTAGGCGAAGGCCG	GCCTTTGTCCC	+
M66	SP2_HUMAN.H11MO.0.A	-11	0.000932361	0.716986	0.0955112	22	TCCCCTTGGTCTGGCTCACGGAGGGGGTAGGCGAAGGCCG	GGGGGGGGGGCGGGGCCGGGGG	+
M66	VEZF1_HUMAN.H11MO.0.C	-17	0.000932361	0.716986	0.0955112	22	TCCCCTTGGTCTGGCTCACGGAGGGGGTAGGCGAAGGCCG	GGGGAGGGGGGAGGGGGAGGGG	+
M66	ZN467_HUMAN.H11MO.0.C	-17	0.000997043	0.766726	0.0955112	22	TCCCCTTGGTCTGGCTCACGGAGGGGGTAGGCGAAGGCCG	GGGGAGGGGAGGGGGGGGGGGG	+
M66	ZBT17_HUMAN.H11MO.0.A	-10	0.00102678	0.789593	0.0955112	19	TCCCCTTGGTCTGGCTCACGGAGGGGGTAGGCGAAGGCCG	GAGGGTGGGGGAGGGGAAG	+
M66	KLF15_HUMAN.H11MO.0.A	-17	0.00110337	0.848491	0.0965983	19	TCCCCTTGGTCTGGCTCACGGAGGGGGTAGGCGAAGGCCG	GGGGAGGAGCAGGGGGGGG	+
M66	THAP1_HUMAN.H11MO.0.C	-7	0.00148279	1.14027	0.122604	22	TCCCCTTGGTCTGGCTCACGGAGGGGGTAGGCGAAGGCCG	GCCCGCAGCCAAGATGGCGGCG	-
M66	TLX1_HUMAN.H11MO.0.D	-20	0.00163526	1.25752	0.128095	17	TCCCCTTGGTCTGGCTCACGGAGGGGGTAGGCGAAGGCCG	CTGGCAAGTTGCCAAGG	+
M66	RXRA_HUMAN.H11MO.0.A	-22	0.00187008	1.43809	0.137516	18	TCCCCTTGGTCTGGCTCACGGAGGGGGTAGGCGAAGGCCG	GGGGGAGGCAGAGGTCAGAG	+
M66	KLF16_HUMAN.H11MO.0.D	-18	0.00194033	1.49211	0.137516	19	TCCCCTTGGTCTGGCTCACGGAGGGGGTAGGCGAAGGCCG	GGGGGCGGGGGGGGGGGGG	+
M66	TAL1_HUMAN.H11MO.0.A	-18	0.00222766	1.71307	0.150704	19	TCCCCTTGGTCTGGCTCACGGAGGGGGTAGGCGAAGGCCG	CTGGGGGGGGCAGATAAGG	+
M66	SP4_HUMAN.H11MO.0.A	-16	0.00244368	1.87919	0.154552	20	TCCCCTTGGTCTGGCTCACGGAGGGGGTAGGCGAAGGCCG	GGGAAGGGGGCGGGGCCGGG	+
M66	RORA_HUMAN.H11MO.0.C	-3	0.00249223	1.91652	0.154552	13	TCCCCTTGGTCTGGCTCACGGAGGGGGTAGGCGAAGGCCG	CCCTGACCTAGTT	-
M66	TCF7_HUMAN.H11MO.0.A	0	0.00268303	2.06325	0.159729	16	TCCCCTTGGTCTGGCTCACGGAGGGGGTAGGCGAAGGCCG	TTCCTTTGATGTGGTT	-
M66	VEZF1_HUMAN.H11MO.1.C	-15	0.00292594	2.25004	0.16749	12	TCCCCTTGGTCTGGCTCACGGAGGGGGTAGGCGAAGGCCG	AGAGGGAGGGGG	+
M66	SOX4_HUMAN.H11MO.0.B	-1	0.00320864	2.46744	0.17687	12	TCCCCTTGGTCTGGCTCACGGAGGGGGTAGGCGAAGGCCG	TCCTTTGTTCTC	+
M66	ZN263_HUMAN.H11MO.0.A	-18	0.0036199	2.7837	0.180207	20	TCCCCTTGGTCTGGCTCACGGAGGGGGTAGGCGAAGGCCG	GGGAGGAGGGAGAGGAGGAG	+
M66	SOX9_HUMAN.H11MO.1.B	-2	0.0036324	2.79332	0.180207	9	TCCCCTTGGTCTGGCTCACGGAGGGGGTAGGCGAAGGCCG	CCATTGTTT	+
M66	PTF1A_HUMAN.H11MO.0.B	-1	0.00392698	3.01985	0.183826	18	TCCCCTTGGTCTGGCTCACGGAGGGGGTAGGCGAAGGCCG	CCAGCTGCCCCCTTTCCC	+
M66	ZFX_HUMAN.H11MO.1.A	-20	0.00455217	3.50062	0.183826	17	TCCCCTTGGTCTGGCTCACGGAGGGGGTAGGCGAAGGCCG	GGGGGCGGAGGCCGGGG	+
M66	ZN816_HUMAN.H11MO.1.C	-19	0.0046032	3.53986	0.183826	14	TCCCCTTGGTCTGGCTCACGGAGGGGGTAGGCGAAGGCCG	AAGGGGGACATGCA	+
M66	LYL1_HUMAN.H11MO.0.A	-11	0.0046032	3.53986	0.183826	14	TCCCCTTGGTCTGGCTCACGGAGGGGGTAGGCGAAGGCCG	CAGGAAACAGCTGG	-
M66	MNX1_HUMAN.H11MO.0.D	-19	0.00466145	3.58465	0.183826	19	TCCCCTTGGTCTGGCTCACGGAGGGGGTAGGCGAAGGCCG	TTAAGGGTTATTAAAATAG	-
M66	PLAG1_HUMAN.H11MO.0.D	-9	0.00488479	3.7564	0.183826	17	TCCCCTTGGTCTGGCTCACGGAGGGGGTAGGCGAAGGCCG	GGGGGCATCAGGAGGGG	+
M66	PROX1_HUMAN.H11MO.0.D	-15	0.00488479	3.7564	0.183826	17	TCCCCTTGGTCTGGCTCACGGAGGGGGTAGGCGAAGGCCG	GGGTAAGGCGGGTTGGG	+
M66	GATA2_HUMAN.H11MO.0.A	-18	0.00497636	3.82682	0.183826	19	TCCCCTTGGTCTGGCTCACGGAGGGGGTAGGCGAAGGCCG	CTGGGGGGTGGAGATAAGG	+
M66	SPIC_HUMAN.H11MO.0.D	-16	0.00500442	3.8484	0.183826	13	TCCCCTTGGTCTGGCTCACGGAGGGGGTAGGCGAAGGCCG	GAGGAAGGGGAGG	+
M66	Z324A_HUMAN.H11MO.0.C	-9	0.00514075	3.95324	0.183826	23	TCCCCTTGGTCTGGCTCACGGAGGGGGTAGGCGAAGGCCG	TGGCAGCAAAGGATGGTTTGATA	-
M66	BC11A_HUMAN.H11MO.0.A	-18	0.00523991	4.02949	0.183826	17	TCCCCTTGGTCTGGCTCACGGAGGGGGTAGGCGAAGGCCG	AAAAGAGGAAGTGAAAA	+
M66	GATA1_HUMAN.H11MO.0.A	-18	0.00531102	4.08417	0.183826	19	TCCCCTTGGTCTGGCTCACGGAGGGGGTAGGCGAAGGCCG	CTGGCGGGGACAGATAAGA	+
M66	NR1D1_HUMAN.H11MO.0.B	-12	0.00566654	4.35757	0.191674	19	TCCCCTTGGTCTGGCTCACGGAGGGGGTAGGCGAAGGCCG	AGGGAAGTGGGTCAGAAGG	+
M66	TBX21_HUMAN.H11MO.0.A	-22	0.00592304	4.55482	0.193483	13	TCCCCTTGGTCTGGCTCACGGAGGGGGTAGGCGAAGGCCG	GTGGAGGTGTGAA	+
M66	SOX17_HUMAN.H11MO.0.C	-1	0.00598001	4.59863	0.193483	11	TCCCCTTGGTCTGGCTCACGGAGGGGGTAGGCGAAGGCCG	GCCATTGTTTT	+
M66	RFX1_HUMAN.H11MO.0.B	-3	0.00623218	4.79254	0.197351	22	TCCCCTTGGTCTGGCTCACGGAGGGGGTAGGCGAAGGCCG	CCGTCGCCATGGCAACCGGGGC	-
M66	MZF1_HUMAN.H11MO.0.B	-19	0.00643832	4.95107	0.199631	13	TCCCCTTGGTCTGGCTCACGGAGGGGGTAGGCGAAGGCCG	GGAGGGGATTGGG	+
M66	PATZ1_HUMAN.H11MO.1.C	-17	0.00743223	5.71539	0.209316	9	TCCCCTTGGTCTGGCTCACGGAGGGGGTAGGCGAAGGCCG	AGGGAGGGG	+
M66	MXI1_HUMAN.H11MO.0.A	-1	0.00748185	5.75354	0.209316	15	TCCCCTTGGTCTGGCTCACGGAGGGGGTAGGCGAAGGCCG	GCACGTGGCGGCGGG	+
M66	ZN148_HUMAN.H11MO.0.D	-11	0.00748185	5.75354	0.209316	15	TCCCCTTGGTCTGGCTCACGGAGGGGGTAGGCGAAGGCCG	GGGGTGGGGGAGGGG	+
M66	EGR2_HUMAN.H11MO.1.A	-21	0.00754547	5.80247	0.209316	16	TCCCCTTGGTCTGGCTCACGGAGGGGGTAGGCGAAGGCCG	GGGGCGTGGGCGGGGG	+
M66	SOX10_HUMAN.H11MO.1.A	0	0.00759448	5.84015	0.209316	13	TCCCCTTGGTCTGGCTCACGGAGGGGGTAGGCGAAGGCCG	TTCCTTTGTTCTC	+
M66	TBX2_HUMAN.H11MO.0.D	-15	0.00774209	5.95367	0.209505	25	TCCCCTTGGTCTGGCTCACGGAGGGGGTAGGCGAAGGCCG	TGCCATCAGAGGTGTGAAAAGCGAC	+
M66	ZBT7B_HUMAN.H11MO.0.D	0	0.00789226	6.06915	0.209754	21	TCCCCTTGGTCTGGCTCACGGAGGGGGTAGGCGAAGGCCG	CGCCGTTGCCATGGCAACGGG	+
M66	KLF5_HUMAN.H11MO.0.A	-17	0.00805369	6.19329	0.21029	14	TCCCCTTGGTCTGGCTCACGGAGGGGGTAGGCGAAGGCCG	AGGGTGGGGCTGGG	+
M66	BRAC_HUMAN.H11MO.0.A	-17	0.00819994	6.30575	0.210417	20	TCCCCTTGGTCTGGCTCACGGAGGGGGTAGGCGAAGGCCG	TTAGCAGGGAGGTGTGAAAT	+
M66	TAF1_HUMAN.H11MO.0.A	-24	0.0093259	7.17162	0.235254	16	TCCCCTTGGTCTGGCTCACGGAGGGGGTAGGCGAAGGCCG	AAGATGGCGGCGGCGG	+
M66	ZEP2_HUMAN.H11MO.0.D	-25	0.0109661	8.43295	0.27071	14	TCCCCTTGGTCTGGCTCACGGAGGGGGTAGGCGAAGGCCG	GGTAGGGAAACCCC	+
M66	ZN554_HUMAN.H11MO.0.C	-9	0.0110952	8.53223	0.27071	20	TCCCCTTGGTCTGGCTCACGGAGGGGGTAGGCGAAGGCCG	GCTGAGCCATGTGGGGTGCT	+
M66	TFCP2_HUMAN.H11MO.0.D	-9	0.0114875	8.83385	0.273887	16	TCCCCTTGGTCTGGCTCACGGAGGGGGTAGGCGAAGGCCG	TCTGGCCAGTTCAGGC	-
M66	WT1_HUMAN.H11MO.0.C	-16	0.0117775	9.0569	0.273887	20	TCCCCTTGGTCTGGCTCACGGAGGGGGTAGGCGAAGGCCG	GGGCGGGGGAGGAGGGGGGG	+
M66	NKX22_HUMAN.H11MO.0.D	-19	0.0125135	9.62286	0.286525	8	TCCCCTTGGTCTGGCTCACGGAGGGGGTAGGCGAAGGCCG	TGAGTGGC	+
M66	HES1_HUMAN.H11MO.0.D	1	0.0133037	10.2306	0.289624	12	TCCCCTTGGTCTGGCTCACGGAGGGGGTAGGCGAAGGCCG	GGGCTCGTGGCGG	-
M66	IRX2_HUMAN.H11MO.0.D	-20	0.0136218	10.4752	0.289624	19	TCCCCTTGGTCTGGCTCACGGAGGGGGTAGGCGAAGGCCG	ACATGGGTGGGCATGTTGG	+
M66	TBX15_HUMAN.H11MO.0.D	-19	0.0136218	10.4752	0.289624	19	TCCCCTTGGTCTGGCTCACGGAGGGGGTAGGCGAAGGCCG	GGGGGGGGGGGGGTGGGGG	+
M66	TF7L2_HUMAN.H11MO.0.A	-1	0.0143815	11.0594	0.297283	13	TCCCCTTGGTCTGGCTCACGGAGGGGGTAGGCGAAGGCCG	CCCTTTGATGTGG	+
M66	NR1H4_HUMAN.H11MO.0.B	-5	0.0153698	11.8194	0.313361	19	TCCCCTTGGTCTGGCTCACGGAGGGGGTAGGCGAAGGCCG	GGGGTCAATGACCCCGAGG	+
M66	KLF1_HUMAN.H11MO.0.A	-17	0.0159525	12.2675	0.320845	14	TCCCCTTGGTCTGGCTCACGGAGGGGGTAGGCGAAGGCCG	GGGGCGGGGCCGGG	+
M66	OLIG2_HUMAN.H11MO.0.B	-7	0.016495	12.6846	0.327331	18	TCCCCTTGGTCTGGCTCACGGAGGGGGTAGGCGAAGGCCG	CAGAAGGGAAACAGCTGG	-
M66	RARG_HUMAN.H11MO.2.D	-20	0.0167538	12.8837	0.328093	20	TCCCCTTGGTCTGGCTCACGGAGGGGGTAGGCGAAGGCCG	GGGGGTCACCCAGAGGTCAC	+
M66	LEF1_HUMAN.H11MO.0.A	-1	0.0171692	13.2031	0.331861	14	TCCCCTTGGTCTGGCTCACGGAGGGGGTAGGCGAAGGCCG	TCCTTTGATTTGCT	+
M66	SP4_HUMAN.H11MO.1.A	-18	0.0184398	14.1802	0.347958	16	TCCCCTTGGTCTGGCTCACGGAGGGGGTAGGCGAAGGCCG	GGAGGGGGCGGGGCCG	+
M66	ZIC2_HUMAN.H11MO.0.D	-15	0.0204488	15.7251	0.375376	15	TCCCCTTGGTCTGGCTCACGGAGGGGGTAGGCGAAGGCCG	TCACAGCAGGGGGCC	-
M66	SP1_HUMAN.H11MO.0.A	-4	0.0206157	15.8535	0.375376	22	TCCCCTTGGTCTGGCTCACGGAGGGGGTAGGCGAAGGCCG	GGGGGGCGGGGCCGGGGGGGGG	+
M66	SOX18_HUMAN.H11MO.0.D	2	0.0206815	15.9041	0.375376	17	TCCCCTTGGTCTGGCTCACGGAGGGGGTAGGCGAAGGCCG	GAACCCATTGTTCTTTTCC	+
M66	VDR_HUMAN.H11MO.0.A	-11	0.0224589	17.2709	0.393249	16	TCCCCTTGGTCTGGCTCACGGAGGGGGTAGGCGAAGGCCG	GGGGTCAGTGGGTTCA	+
M66	COT1_HUMAN.H11MO.0.C	-20	0.0239709	18.4336	0.414843	17	TCCCCTTGGTCTGGCTCACGGAGGGGGTAGGCGAAGGCCG	GGGGTCAGAGGTCAGGG	+
M66	MAZ_HUMAN.H11MO.1.A	-16	0.0256203	19.702	0.438291	11	TCCCCTTGGTCTGGCTCACGGAGGGGGTAGGCGAAGGCCG	GAGGGAGGGGG	+
M66	ZN219_HUMAN.H11MO.0.D	-20	0.0261948	20.1438	0.443027	12	TCCCCTTGGTCTGGCTCACGGAGGGGGTAGGCGAAGGCCG	GAGGGGGGCGGA	+
M66	ZN214_HUMAN.H11MO.0.C	-15	0.0269743	20.7433	0.448618	22	TCCCCTTGGTCTGGCTCACGGAGGGGGTAGGCGAAGGCCG	TCATCAAAGGCCTCAAAAAGGA	-
M66	IRF3_HUMAN.H11MO.0.B	-19	0.0279131	21.4652	0.456524	20	TCCCCTTGGTCTGGCTCACGGAGGGGGTAGGCGAAGGCCG	GAAAGGGAAAGGGAAAGTGA	+
M66	FEV_HUMAN.H11MO.0.B	-16	0.0287382	22.0997	0.462354	10	TCCCCTTGGTCTGGCTCACGGAGGGGGTAGGCGAAGGCCG	GCGGGAAGCG	+
M66	ZSC22_HUMAN.H11MO.0.C	-15	0.0290573	22.3451	0.462354	16	TCCCCTTGGTCTGGCTCACGGAGGGGGTAGGCGAAGGCCG	GGTCTGAGGGAGGAGG	+
M66	ZN563_HUMAN.H11MO.0.C	-11	0.0292014	22.4559	0.462354	21	TCCCCTTGGTCTGGCTCACGGAGGGGGTAGGCGAAGGCCG	GGGATCCTCACTGGCAGCTGC	+
M66	ZN140_HUMAN.H11MO.0.C	-17	0.0303385	23.3303	0.468632	23	TCCCCTTGGTCTGGCTCACGGAGGGGGTAGGCGAAGGCCG	TAGGAGCGGAATTGCTGGGTCATA	-
M66	TBX1_HUMAN.H11MO.0.D	-8	0.0311723	23.9715	0.468632	20	TCCCCTTGGTCTGGCTCACGGAGGGGGTAGGCGAAGGCCG	GGGTGGGCAGGGGTGGGCGG	+
M66	RARA_HUMAN.H11MO.0.A	-3	0.0311723	23.9715	0.468632	20	TCCCCTTGGTCTGGCTCACGGAGGGGGTAGGCGAAGGCCG	CCTTGACCTCTTGATCCCCC	-
M66	RARG_HUMAN.H11MO.0.B	3	0.0319556	24.5739	0.471904	15	TCCCCTTGGTCTGGCTCACGGAGGGGGTAGGCGAAGGCCG	AGGTCAGAGTGACCTGGG	+
M66	NFYC_HUMAN.H11MO.0.A	1	0.0325449	25.027	0.471904	13	TCCCCTTGGTCTGGCTCACGGAGGGGGTAGGCGAAGGCCG	CTCTGATTGGCTAG	-
M66	NFIC_HUMAN.H11MO.0.A	-4	0.0325761	25.051	0.471904	17	TCCCCTTGGTCTGGCTCACGGAGGGGGTAGGCGAAGGCCG	CTTGGCAGGGAGCCAAG	-
M66	RFX5_HUMAN.H11MO.0.A	-6	0.0329283	25.3219	0.471904	20	TCCCCTTGGTCTGGCTCACGGAGGGGGTAGGCGAAGGCCG	TCTGCCTAGCAACAGCTGAC	-
M66	SOX2_HUMAN.H11MO.1.A	-1	0.0329753	25.358	0.471904	16	TCCCCTTGGTCTGGCTCACGGAGGGGGTAGGCGAAGGCCG	TCCTTTGTTATGCAAA	+
M66	STF1_HUMAN.H11MO.0.B	0	0.035063	26.9634	0.487711	11	TCCCCTTGGTCTGGCTCACGGAGGGGGTAGGCGAAGGCCG	TGGCCTTGAGC	-
M66	CXXC1_HUMAN.H11MO.0.D	-3	0.0356338	27.4024	0.491061	7	TCCCCTTGGTCTGGCTCACGGAGGGGGTAGGCGAAGGCCG	CGTTGGC	+
M67	THAP1_HUMAN.H11MO.0.C	1	0.000163763	0.125934	0.126009	21	CCGGGGGCCCGCCGGGCGGGCGCCGCGCCGGCGGGCCGCG	GCCCGCAGCCAAGATGGCGGCG	-
M67	SP3_HUMAN.H11MO.0.B	-2	0.000237938	0.182974	0.126009	20	CCGGGGGCCCGCCGGGCGGGCGCCGCGCCGGCGGGCCGCG	GGGGGGGGGCGGGGCCGGGG	+
M67	SP2_HUMAN.H11MO.0.A	-12	0.000371569	0.285737	0.126009	22	CCGGGGGCCCGCCGGGCGGGCGCCGCGCCGGCGGGCCGCG	GGGGGGGGGGCGGGGCCGGGGG	+
M67	ZN563_HUMAN.H11MO.0.C	-2	0.000456469	0.351025	0.126009	21	CCGGGGGCCCGCCGGGCGGGCGCCGCGCCGGCGGGCCGCG	GGGATCCTCACTGGCAGCTGC	+
M67	ZFX_HUMAN.H11MO.1.A	-9	0.000496678	0.381945	0.126009	17	CCGGGGGCCCGCCGGGCGGGCGCCGCGCCGGCGGGCCGCG	CCCCGGCCTCCGCCCCC	-
M67	RXRA_HUMAN.H11MO.0.A	-20	0.00116599	0.896646	0.161354	20	CCGGGGGCCCGCCGGGCGGGCGCCGCGCCGGCGGGCCGCG	GGGGGAGGCAGAGGTCAGAG	+
M67	IRX2_HUMAN.H11MO.0.D	-19	0.00154164	1.18552	0.19556	19	CCGGGGGCCCGCCGGGCGGGCGCCGCGCCGGCGGGCCGCG	CCAACATGCCCACCCATGT	-
M67	PATZ1_HUMAN.H11MO.0.C	-12	0.00239465	1.84149	0.260371	22	CCGGGGGCCCGCCGGGCGGGCGCCGCGCCGGCGGGCCGCG	GGGGAGGGGGCGGGGGGGGAGG	+
M67	KLF6_HUMAN.H11MO.0.A	0	0.00388258	2.9857	0.39401	19	CCGGGGGCCCGCCGGGCGGGCGCCGCGCCGGCGGGCCGCG	GGAAGGGCGGGGCCGGGGG	+
M67	NR1D1_HUMAN.H11MO.0.B	-16	0.00476702	3.66584	0.399387	19	CCGGGGGCCCGCCGGGCGGGCGCCGCGCCGGCGGGCCGCG	AGGGAAGTGGGTCAGAAGG	+
M67	PROX1_HUMAN.H11MO.0.D	-9	0.00479922	3.6906	0.399387	17	CCGGGGGCCCGCCGGGCGGGCGCCGCGCCGGCGGGCCGCG	CCCAACCCGCCTTACCC	-
M67	KLF3_HUMAN.H11MO.0.B	-10	0.00545706	4.19648	0.399387	19	CCGGGGGCCCGCCGGGCGGGCGCCGCGCCGGCGGGCCGCG	CCCGGCCCCGCCCCTCCCC	-
M67	TLX1_HUMAN.H11MO.0.D	-16	0.00554409	4.26341	0.399387	17	CCGGGGGCCCGCCGGGCGGGCGCCGCGCCGGCGGGCCGCG	CTGGCAAGTTGCCAAGG	+
M67	MXI1_HUMAN.H11MO.0.A	0	0.00562289	4.324	0.399387	15	CCGGGGGCCCGCCGGGCGGGCGCCGCGCCGGCGGGCCGCG	GCACGTGGCGGCGGG	+
M67	USF2_HUMAN.H11MO.0.A	-31	0.00583584	4.48776	0.399387	9	CCGGGGGCCCGCCGGGCGGGCGCCGCGCCGGCGGGCCGCG	CGCCGCGGCCACGTGACCC	-
M67	PTF1A_HUMAN.H11MO.0.B	-11	0.0068163	5.24173	0.43233	18	CCGGGGGCCCGCCGGGCGGGCGCCGCGCCGGCGGGCCGCG	CCAGCTGCCCCCTTTCCC	+
M67	ZN341_HUMAN.H11MO.0.C	-12	0.00788595	6.06429	0.45797	22	CCGGGGGCCCGCCGGGCGGGCGCCGCGCCGGCGGGCCGCG	GGGGGGGGGGGGAGGGAAGAGC	+
M67	GATA1_HUMAN.H11MO.0.A	-28	0.00812312	6.24668	0.45797	12	CCGGGGGCCCGCCGGGCGGGCGCCGCGCCGGCGGGCCGCG	CTGGCGGGGACAGATAAGA	+
M67	TAL1_HUMAN.H11MO.0.A	-28	0.00925109	7.11409	0.46586	12	CCGGGGGCCCGCCGGGCGGGCGCCGCGCCGGCGGGCCGCG	CTGGGGGGGGCAGATAAGG	+
M67	SP4_HUMAN.H11MO.0.A	-12	0.00943028	7.25189	0.46586	20	CCGGGGGCCCGCCGGGCGGGCGCCGCGCCGGCGGGCCGCG	GGGAAGGGGGCGGGGCCGGG	+
M67	VEZF1_HUMAN.H11MO.0.C	-1	0.00943611	7.25637	0.46586	22	CCGGGGGCCCGCCGGGCGGGCGCCGCGCCGGCGGGCCGCG	GGGGAGGGGGGAGGGGGAGGGG	+
M67	MAFA_HUMAN.H11MO.0.D	-13	0.00948723	7.29568	0.46586	21	CCGGGGGCCCGCCGGGCGGGCGCCGCGCCGGCGGGCCGCG	CGAAGGCTGCGGGGTCAGCAC	-
M67	RFX1_HUMAN.H11MO.0.B	-16	0.0100126	7.69965	0.476292	22	CCGGGGGCCCGCCGGGCGGGCGCCGCGCCGGCGGGCCGCG	CCGTCGCCATGGCAACCGGGGC	-
M69	SP2_HUMAN.H11MO.0.A	-20	4.00861e-05	0.0308262	0.0336773	20	CGCGGCGTGCCAGACGAGCCGGGCGGCGCGAGCTGCCGCC	GGGGGGGGGGCGGGGCCGGGGG	+
M69	KLF3_HUMAN.H11MO.0.B	-21	5.21485e-05	0.0401022	0.0336773	19	CGCGGCGTGCCAGACGAGCCGGGCGGCGCGAGCTGCCGCC	GGGGAGGGGCGGGGCCGGG	+
M69	SP4_HUMAN.H11MO.0.A	-20	8.46713e-05	0.0651122	0.0336773	20	CGCGGCGTGCCAGACGAGCCGGGCGGCGCGAGCTGCCGCC	GGGAAGGGGGCGGGGCCGGG	+
M69	SP3_HUMAN.H11MO.0.B	-21	9.07246e-05	0.0697672	0.0336773	19	CGCGGCGTGCCAGACGAGCCGGGCGGCGCGAGCTGCCGCC	GGGGGGGGGCGGGGCCGGGG	+
M69	ZN341_HUMAN.H11MO.0.C	-14	0.000141899	0.109121	0.0421389	22	CGCGGCGTGCCAGACGAGCCGGGCGGCGCGAGCTGCCGCC	GGGGGGGGGGGGAGGGAAGAGC	+
M69	MYOD1_HUMAN.H11MO.0.A	-21	0.000232975	0.179157	0.0521583	15	CGCGGCGTGCCAGACGAGCCGGGCGGCGCGAGCTGCCGCC	GGCAGGAACAGCTGC	-
M69	SP4_HUMAN.H11MO.1.A	-22	0.000249918	0.192187	0.0521583	16	CGCGGCGTGCCAGACGAGCCGGGCGGCGCGAGCTGCCGCC	GGAGGGGGCGGGGCCG	+
M69	KLF16_HUMAN.H11MO.0.D	-18	0.000297776	0.22899	0.0521583	19	CGCGGCGTGCCAGACGAGCCGGGCGGCGCGAGCTGCCGCC	GGGGGCGGGGGGGGGGGGG	+
M69	ASCL1_HUMAN.H11MO.0.A	-24	0.000329642	0.253495	0.0521583	14	CGCGGCGTGCCAGACGAGCCGGGCGGCGCGAGCTGCCGCC	GGGAGCAGGTGCAG	-
M69	TBX15_HUMAN.H11MO.0.D	-17	0.000363593	0.279603	0.0521583	19	CGCGGCGTGCCAGACGAGCCGGGCGGCGCGAGCTGCCGCC	GGGGGGGGGGGGGTGGGGG	+
M69	PTF1A_HUMAN.H11MO.0.B	-18	0.000386406	0.297146	0.0521583	18	CGCGGCGTGCCAGACGAGCCGGGCGGCGCGAGCTGCCGCC	GGGAAAGGGGGCAGCTGG	-
M69	VEZF1_HUMAN.H11MO.0.C	-19	0.00063465	0.488046	0.0785283	21	CGCGGCGTGCCAGACGAGCCGGGCGGCGCGAGCTGCCGCC	GGGGAGGGGGGAGGGGGAGGGG	+
M69	ZN350_HUMAN.H11MO.1.D	-17	0.000727219	0.559232	0.0830606	23	CGCGGCGTGCCAGACGAGCCGGGCGGCGCGAGCTGCCGCC	ACGGGGCGCAGGGATTTGTTGCCC	+
M69	SP1_HUMAN.H11MO.1.A	-24	0.00078614	0.604542	0.0833767	14	CGCGGCGTGCCAGACGAGCCGGGCGGCGCGAGCTGCCGCC	GGGGGGCGGGGCCG	+
M69	WT1_HUMAN.H11MO.0.C	-21	0.00107109	0.823672	0.106025	19	CGCGGCGTGCCAGACGAGCCGGGCGGCGCGAGCTGCCGCC	GGGCGGGGGAGGAGGGGGGG	+
M69	MAZ_HUMAN.H11MO.0.A	-11	0.00136715	1.05134	0.125775	22	CGCGGCGTGCCAGACGAGCCGGGCGGCGCGAGCTGCCGCC	GGGGGAGGGGGGGGGGGGGGGG	+
[truncated: 1,506 more rows]
