# Supplementary material for: DeepEPI: CNN-transformer-based model for extracting TF interactions through predicting enhancer-promoter interactions
Source: Bioinform Adv. 2025 Sep 17;5(1):vbaf221. doi: 10.1093/bioadv/vbaf221 (PMC12478696; doi:10.1093/bioadv/vbaf221)
Supplement: vbaf221_Supplementary_Data [file vbaf221_supplementary_data.zip › Supplementary_file5/IMR90/result_promoter51-IMR90/tomtom.tsv]

Query_ID	Target_ID	Optimal_offset	p-value	E-value	q-value	Overlap	Query_consensus	Target_consensus	Orientation
M0	BHE41_HUMAN.H11MO.0.D	-3	0.000226471	0.174156	0.348312	20	ACGGCTCAGGCCCGCGAGCGTCGACTTACGATGTTTGGGT	GCCTCTGCACGTGACCCGGT	-
M1	THAP1_HUMAN.H11MO.0.C	-9	1.97475e-05	0.0151859	0.021581	22	TCCGCGGACTCCCGCAGAGGGGGAGGGGGAGCCGCTGCGC	GCCCGCAGCCAAGATGGCGGCG	-
M1	MAZ_HUMAN.H11MO.0.A	-18	3.69092e-05	0.0283831	0.021581	22	TCCGCGGACTCCCGCAGAGGGGGAGGGGGAGCCGCTGCGC	GGGGGAGGGGGGGGGGGGGGGG	+
M1	SP2_HUMAN.H11MO.0.A	-13	4.3031e-05	0.0330908	0.021581	22	TCCGCGGACTCCCGCAGAGGGGGAGGGGGAGCCGCTGCGC	GGGGGGGGGGCGGGGCCGGGGG	+
M1	VEZF1_HUMAN.H11MO.0.C	-12	6.28413e-05	0.0483249	0.0236373	22	TCCGCGGACTCCCGCAGAGGGGGAGGGGGAGCCGCTGCGC	GGGGAGGGGGGAGGGGGAGGGG	+
M1	SP3_HUMAN.H11MO.0.B	-17	0.000125229	0.0963012	0.0350076	20	TCCGCGGACTCCCGCAGAGGGGGAGGGGGAGCCGCTGCGC	GGGGGGGGGCGGGGCCGGGG	+
M1	WT1_HUMAN.H11MO.0.C	-14	0.000156753	0.120543	0.0350076	20	TCCGCGGACTCCCGCAGAGGGGGAGGGGGAGCCGCTGCGC	GGGCGGGGGAGGAGGGGGGG	+
M1	ZFX_HUMAN.H11MO.1.A	-15	0.000391061	0.300726	0.0735472	17	TCCGCGGACTCCCGCAGAGGGGGAGGGGGAGCCGCTGCGC	GGGGGCGGAGGCCGGGG	+
M1	ZN148_HUMAN.H11MO.0.D	-13	0.000486454	0.374083	0.0760223	15	TCCGCGGACTCCCGCAGAGGGGGAGGGGGAGCCGCTGCGC	GGGGTGGGGGAGGGG	+
M1	EGR2_HUMAN.H11MO.1.A	-13	0.000505276	0.388557	0.0760223	16	TCCGCGGACTCCCGCAGAGGGGGAGGGGGAGCCGCTGCGC	GGGGCGTGGGCGGGGG	+
M1	PATZ1_HUMAN.H11MO.0.C	-13	0.000690861	0.531272	0.082497	22	TCCGCGGACTCCCGCAGAGGGGGAGGGGGAGCCGCTGCGC	GGGGAGGGGGCGGGGGGGGAGG	+
M1	ZN341_HUMAN.H11MO.0.C	-10	0.000690861	0.531272	0.082497	22	TCCGCGGACTCCCGCAGAGGGGGAGGGGGAGCCGCTGCGC	GGGGGGGGGGGGAGGGAAGAGC	+
M1	PROX1_HUMAN.H11MO.0.D	-1	0.000712803	0.548146	0.082497	17	TCCGCGGACTCCCGCAGAGGGGGAGGGGGAGCCGCTGCGC	CCCAACCCGCCTTACCC	-
M1	KLF3_HUMAN.H11MO.0.B	-12	0.00112837	0.867716	0.113181	19	TCCGCGGACTCCCGCAGAGGGGGAGGGGGAGCCGCTGCGC	GGGGAGGGGCGGGGCCGGG	+
M1	ZBT17_HUMAN.H11MO.0.A	-18	0.00112837	0.867716	0.113181	19	TCCGCGGACTCCCGCAGAGGGGGAGGGGGAGCCGCTGCGC	GAGGGTGGGGGAGGGGAAG	+
M1	KLF6_HUMAN.H11MO.0.A	-16	0.00138306	1.06357	0.130056	19	TCCGCGGACTCCCGCAGAGGGGGAGGGGGAGCCGCTGCGC	GGAAGGGCGGGGCCGGGGG	+
M1	SP4_HUMAN.H11MO.0.A	-13	0.00147449	1.13388	0.130498	20	TCCGCGGACTCCCGCAGAGGGGGAGGGGGAGCCGCTGCGC	GGGAAGGGGGCGGGGCCGGG	+
M1	ZIC2_HUMAN.H11MO.0.D	-5	0.00183688	1.41256	0.15354	15	TCCGCGGACTCCCGCAGAGGGGGAGGGGGAGCCGCTGCGC	GGCCCCCTGCTGTGA	+
M1	EGR1_HUMAN.H11MO.0.A	-12	0.00194683	1.49711	0.154165	17	TCCGCGGACTCCCGCAGAGGGGGAGGGGGAGCCGCTGCGC	GAGGGCGTGGGCGGGGG	+
M1	NR1D1_HUMAN.H11MO.0.B	-10	0.0022035	1.69449	0.159709	19	TCCGCGGACTCCCGCAGAGGGGGAGGGGGAGCCGCTGCGC	AGGGAAGTGGGTCAGAAGG	+
M1	ZIC1_HUMAN.H11MO.0.B	-6	0.00233227	1.79352	0.159709	9	TCCGCGGACTCCCGCAGAGGGGGAGGGGGAGCCGCTGCGC	GACCACCCC	-
M1	EGR2_HUMAN.H11MO.0.A	-16	0.00233529	1.79584	0.159709	18	TCCGCGGACTCCCGCAGAGGGGGAGGGGGAGCCGCTGCGC	GGGGGGGTGTGGGAGGGG	+
M1	PURA_HUMAN.H11MO.0.D	-18	0.00336976	2.59135	0.220436	17	TCCGCGGACTCCCGCAGAGGGGGAGGGGGAGCCGCTGCGC	GGAAGGGGGGGGCAGGG	+
M1	SPIC_HUMAN.H11MO.0.D	-18	0.00391514	3.01074	0.236408	13	TCCGCGGACTCCCGCAGAGGGGGAGGGGGAGCCGCTGCGC	GAGGAAGGGGAGG	+
M1	TAF1_HUMAN.H11MO.0.A	-13	0.00392816	3.02076	0.236408	16	TCCGCGGACTCCCGCAGAGGGGGAGGGGGAGCCGCTGCGC	AAGATGGCGGCGGCGG	+
M1	KLF16_HUMAN.H11MO.0.D	-12	0.00446617	3.43448	0.258448	19	TCCGCGGACTCCCGCAGAGGGGGAGGGGGAGCCGCTGCGC	GGGGGCGGGGGGGGGGGGG	+
M1	ZN563_HUMAN.H11MO.0.C	-10	0.00504098	3.87651	0.280907	21	TCCGCGGACTCCCGCAGAGGGGGAGGGGGAGCCGCTGCGC	GCAGCTGCCAGTGAGGATCCC	-
M1	KLF5_HUMAN.H11MO.0.A	-17	0.00542949	4.17528	0.291751	14	TCCGCGGACTCCCGCAGAGGGGGAGGGGGAGCCGCTGCGC	AGGGTGGGGCTGGG	+
M1	ZN263_HUMAN.H11MO.0.A	-11	0.00591042	4.54512	0.306643	20	TCCGCGGACTCCCGCAGAGGGGGAGGGGGAGCCGCTGCGC	GGGAGGAGGGAGAGGAGGAG	+
M1	TBX15_HUMAN.H11MO.0.D	-13	0.00732358	5.63183	0.348703	19	TCCGCGGACTCCCGCAGAGGGGGAGGGGGAGCCGCTGCGC	GGGGGGGGGGGGGTGGGGG	+
M1	SMAD3_HUMAN.H11MO.0.B	-2	0.00812204	6.24585	0.349214	12	TCCGCGGACTCCCGCAGAGGGGGAGGGGGAGCCGCTGCGC	CTCTGTCACCTG	+
M1	ZIC3_HUMAN.H11MO.0.B	-5	0.00825629	6.34909	0.349214	15	TCCGCGGACTCCCGCAGAGGGGGAGGGGGAGCCGCTGCGC	GGCCCCCTGCTGTGA	+
M1	KLF1_HUMAN.H11MO.0.A	-17	0.0083917	6.45322	0.349214	14	TCCGCGGACTCCCGCAGAGGGGGAGGGGGAGCCGCTGCGC	GGGGCGGGGCCGGG	+
M1	ZN554_HUMAN.H11MO.0.C	-6	0.00896781	6.89625	0.349214	20	TCCGCGGACTCCCGCAGAGGGGGAGGGGGAGCCGCTGCGC	AGCACCCCACATGGCTCAGC	-
M1	ZN467_HUMAN.H11MO.0.C	-17	0.00956107	7.35246	0.349214	22	TCCGCGGACTCCCGCAGAGGGGGAGGGGGAGCCGCTGCGC	GGGGAGGGGAGGGGGGGGGGGG	+
M1	SP4_HUMAN.H11MO.1.A	-18	0.0100038	7.69289	0.349214	16	TCCGCGGACTCCCGCAGAGGGGGAGGGGGAGCCGCTGCGC	GGAGGGGGCGGGGCCG	+
M1	RXRA_HUMAN.H11MO.0.A	-12	0.0100803	7.75172	0.349214	20	TCCGCGGACTCCCGCAGAGGGGGAGGGGGAGCCGCTGCGC	GGGGGAGGCAGAGGTCAGAG	+
M1	SP1_HUMAN.H11MO.0.A	-17	0.0101124	7.77646	0.349214	22	TCCGCGGACTCCCGCAGAGGGGGAGGGGGAGCCGCTGCGC	GGGGGGCGGGGCCGGGGGGGGG	+
M1	CLOCK_HUMAN.H11MO.0.C	-4	0.0103766	7.97963	0.349214	14	TCCGCGGACTCCCGCAGAGGGGGAGGGGGAGCCGCTGCGC	CAGACACGTGAACA	+
M1	LYL1_HUMAN.H11MO.0.A	0	0.0103766	7.97963	0.349214	14	TCCGCGGACTCCCGCAGAGGGGGAGGGGGAGCCGCTGCGC	CCAGCTGTTTCCTG	+
M1	NR1H4_HUMAN.H11MO.0.B	-23	0.0105008	8.0751	0.349214	17	TCCGCGGACTCCCGCAGAGGGGGAGGGGGAGCCGCTGCGC	GGGGTCAATGACCCCGAGG	+
M1	COE1_HUMAN.H11MO.0.A	-7	0.0108081	8.31146	0.349214	15	TCCGCGGACTCCCGCAGAGGGGGAGGGGGAGCCGCTGCGC	AAGTCCCCAGGGACC	+
M1	ARNT2_HUMAN.H11MO.0.D	-19	0.0110585	8.50402	0.349214	12	TCCGCGGACTCCCGCAGAGGGGGAGGGGGAGCCGCTGCGC	GGCGTGGGAGGC	+
M1	KLF15_HUMAN.H11MO.0.A	-19	0.0111409	8.56738	0.349214	19	TCCGCGGACTCCCGCAGAGGGGGAGGGGGAGCCGCTGCGC	GGGGAGGAGCAGGGGGGGG	+
M1	KLF9_HUMAN.H11MO.0.C	-13	0.0115512	8.88285	0.354684	15	TCCGCGGACTCCCGCAGAGGGGGAGGGGGAGCCGCTGCGC	GGAGGGGGCGTGGCC	+
M1	ZN281_HUMAN.H11MO.0.A	-14	0.0123411	9.4903	0.371361	15	TCCGCGGACTCCCGCAGAGGGGGAGGGGGAGCCGCTGCGC	GGGTGGGGGAGGGGA	+
M1	SRBP2_HUMAN.H11MO.0.B	-20	0.0131685	10.1266	0.381018	13	TCCGCGGACTCCCGCAGAGGGGGAGGGGGAGCCGCTGCGC	GGGTGGGGTGAGG	+
M1	AP2B_HUMAN.H11MO.0.B	-18	0.013805	10.616	0.382844	10	TCCGCGGACTCCCGCAGAGGGGGAGGGGGAGCCGCTGCGC	GCCCGGGGGC	+
M1	ZN350_HUMAN.H11MO.1.D	9	0.0140915	10.8364	0.382844	15	TCCGCGGACTCCCGCAGAGGGGGAGGGGGAGCCGCTGCGC	GGGCAACAAATCCCTGCGCCCCGT	-
M1	PAX5_HUMAN.H11MO.0.A	0	0.0142495	10.9578	0.382844	21	TCCGCGGACTCCCGCAGAGGGGGAGGGGGAGCCGCTGCGC	GTCACGCTCTGCTGCCCAGGC	-
M1	TLX1_HUMAN.H11MO.0.D	-10	0.0156701	12.0503	0.413628	17	TCCGCGGACTCCCGCAGAGGGGGAGGGGGAGCCGCTGCGC	CTGGCAAGTTGCCAAGG	+
M1	VEZF1_HUMAN.H11MO.1.C	-17	0.0173095	13.311	0.446994	12	TCCGCGGACTCCCGCAGAGGGGGAGGGGGAGCCGCTGCGC	AGAGGGAGGGGG	+
M1	ZN322_HUMAN.H11MO.0.B	-15	0.0178255	13.7078	0.446994	20	TCCGCGGACTCCCGCAGAGGGGGAGGGGGAGCCGCTGCGC	CCAGGCTCTGTACCAGGCTC	-
M1	ZN335_HUMAN.H11MO.0.A	-9	0.0184589	14.1949	0.455289	22	TCCGCGGACTCCCGCAGAGGGGGAGGGGGAGCCGCTGCGC	TCAGGCAGCGCCGAGGACAGCC	-
M1	CTCFL_HUMAN.H11MO.0.A	-4	0.0199244	15.3219	0.468401	17	TCCGCGGACTCCCGCAGAGGGGGAGGGGGAGCCGCTGCGC	CGGCGCCCCCTGGCGGC	-
M1	ZSC22_HUMAN.H11MO.0.C	-13	0.0212522	16.3429	0.474855	16	TCCGCGGACTCCCGCAGAGGGGGAGGGGGAGCCGCTGCGC	GGTCTGAGGGAGGAGG	+
M1	GSC2_HUMAN.H11MO.0.D	-15	0.0214614	16.5038	0.474855	11	TCCGCGGACTCCCGCAGAGGGGGAGGGGGAGCCGCTGCGC	AGCGGATTAGG	+
M1	VDR_HUMAN.H11MO.0.A	-23	0.0225838	17.3669	0.492447	16	TCCGCGGACTCCCGCAGAGGGGGAGGGGGAGCCGCTGCGC	GGGGTCAGTGGGTTCA	+
M2	SP2_HUMAN.H11MO.0.A	-11	5.36369e-07	0.000412468	0.000807262	22	GGCCGCGGCGGGGGGGCCGGGGGGGGCCGGCGGCCGCCGG	GGGGGGGGGGCGGGGCCGGGGG	+
M2	SP3_HUMAN.H11MO.0.B	-12	2.32989e-06	0.00179169	0.0017533	20	GGCCGCGGCGGGGGGGCCGGGGGGGGCCGGCGGCCGCCGG	GGGGGGGGGCGGGGCCGGGG	+
M2	KLF3_HUMAN.H11MO.0.B	-12	9.93018e-06	0.00763631	0.00420794	19	GGCCGCGGCGGGGGGGCCGGGGGGGGCCGGCGGCCGCCGG	GGGGAGGGGCGGGGCCGGG	+
M2	ZFX_HUMAN.H11MO.1.A	-9	1.21886e-05	0.009373	0.00420794	17	GGCCGCGGCGGGGGGGCCGGGGGGGGCCGGCGGCCGCCGG	GGGGGCGGAGGCCGGGG	+
M2	KLF6_HUMAN.H11MO.0.A	-14	1.60474e-05	0.0123405	0.00420794	19	GGCCGCGGCGGGGGGGCCGGGGGGGGCCGGCGGCCGCCGG	GGAAGGGCGGGGCCGGGGG	+
M2	PATZ1_HUMAN.H11MO.0.C	-11	1.67753e-05	0.0129002	0.00420794	22	GGCCGCGGCGGGGGGGCCGGGGGGGGCCGGCGGCCGCCGG	GGGGAGGGGGCGGGGGGGGAGG	+
M2	ZN341_HUMAN.H11MO.0.C	-4	8.78836e-05	0.0675825	0.0188956	22	GGCCGCGGCGGGGGGGCCGGGGGGGGCCGGCGGCCGCCGG	GGGGGGGGGGGGAGGGAAGAGC	+
M2	SP4_HUMAN.H11MO.0.A	-11	0.000164088	0.126183	0.0267867	20	GGCCGCGGCGGGGGGGCCGGGGGGGGCCGGCGGCCGCCGG	GGGAAGGGGGCGGGGCCGGG	+
M2	VEZF1_HUMAN.H11MO.0.C	-4	0.000164282	0.126333	0.0267867	22	GGCCGCGGCGGGGGGGCCGGGGGGGGCCGGCGGCCGCCGG	GGGGAGGGGGGAGGGGGAGGGG	+
M2	RXRA_HUMAN.H11MO.0.A	-6	0.000177979	0.136866	0.0267867	20	GGCCGCGGCGGGGGGGCCGGGGGGGGCCGGCGGCCGCCGG	GGGGGAGGCAGAGGTCAGAG	+
M2	THAP1_HUMAN.H11MO.0.C	0	0.000206635	0.158902	0.0282723	22	GGCCGCGGCGGGGGGGCCGGGGGGGGCCGGCGGCCGCCGG	CGCCGCCATCTTGGCTGCGGGC	+
M2	IRX2_HUMAN.H11MO.0.D	-14	0.000513065	0.394547	0.0607116	19	GGCCGCGGCGGGGGGGCCGGGGGGGGCCGGCGGCCGCCGG	ACATGGGTGGGCATGTTGG	+
M2	MAZ_HUMAN.H11MO.0.A	-3	0.000540726	0.415818	0.0607116	22	GGCCGCGGCGGGGGGGCCGGGGGGGGCCGGCGGCCGCCGG	GGGGGAGGGGGGGGGGGGGGGG	+
M2	PURA_HUMAN.H11MO.0.D	-18	0.000855423	0.65782	0.0776204	17	GGCCGCGGCGGGGGGGCCGGGGGGGGCCGGCGGCCGCCGG	GGAAGGGGGGGGCAGGG	+
M2	PROX1_HUMAN.H11MO.0.D	-9	0.00092832	0.713878	0.0776204	17	GGCCGCGGCGGGGGGGCCGGGGGGGGCCGGCGGCCGCCGG	GGGTAAGGCGGGTTGGG	+
M2	SPIC_HUMAN.H11MO.0.D	-12	0.00135133	1.03917	0.107043	13	GGCCGCGGCGGGGGGGCCGGGGGGGGCCGGCGGCCGCCGG	GAGGAAGGGGAGG	+
M2	ZBT17_HUMAN.H11MO.0.A	-5	0.00160835	1.23682	0.121032	19	GGCCGCGGCGGGGGGGCCGGGGGGGGCCGGCGGCCGCCGG	GAGGGTGGGGGAGGGGAAG	+
M2	ZN563_HUMAN.H11MO.0.C	-6	0.00170686	1.31257	0.122329	21	GGCCGCGGCGGGGGGGCCGGGGGGGGCCGGCGGCCGCCGG	GGGATCCTCACTGGCAGCTGC	+
M2	EGR1_HUMAN.H11MO.0.A	-6	0.00190233	1.46289	0.130141	17	GGCCGCGGCGGGGGGGCCGGGGGGGGCCGGCGGCCGCCGG	GAGGGCGTGGGCGGGGG	+
M2	KLF16_HUMAN.H11MO.0.D	-6	0.00329858	2.5366	0.198581	19	GGCCGCGGCGGGGGGGCCGGGGGGGGCCGGCGGCCGCCGG	GGGGGCGGGGGGGGGGGGG	+
M2	TBX15_HUMAN.H11MO.0.D	-4	0.00329858	2.5366	0.198581	19	GGCCGCGGCGGGGGGGCCGGGGGGGGCCGGCGGCCGCCGG	GGGGGGGGGGGGGTGGGGG	+
M2	ZN589_HUMAN.H11MO.0.D	-17	0.00366304	2.81688	0.21142	16	GGCCGCGGCGGGGGGGCCGGGGGGGGCCGGCGGCCGCCGG	CGGCAGTAACCGTGGG	-
M2	NR1D1_HUMAN.H11MO.0.B	-5	0.00379279	2.91666	0.21142	19	GGCCGCGGCGGGGGGGCCGGGGGGGGCCGGCGGCCGCCGG	AGGGAAGTGGGTCAGAAGG	+
M2	LYL1_HUMAN.H11MO.0.A	-16	0.00411339	3.1632	0.213478	14	GGCCGCGGCGGGGGGGCCGGGGGGGGCCGGCGGCCGCCGG	CAGGAAACAGCTGG	-
M2	MAFA_HUMAN.H11MO.0.D	-11	0.00465063	3.57633	0.222024	21	GGCCGCGGCGGGGGGGCCGGGGGGGGCCGGCGGCCGCCGG	CGAAGGCTGCGGGGTCAGCAC	-
M2	GATA1_HUMAN.H11MO.0.A	8	0.00466471	3.58716	0.222024	11	GGCCGCGGCGGGGGGGCCGGGGGGGGCCGGCGGCCGCCGG	TCTTATCTGTCCCCGCCAG	-
M2	PTF1A_HUMAN.H11MO.0.B	-12	0.00472061	3.63015	0.222024	18	GGCCGCGGCGGGGGGGCCGGGGGGGGCCGGCGGCCGCCGG	GGGAAAGGGGGCAGCTGG	-
M2	USF2_HUMAN.H11MO.0.A	10	0.00499451	3.84078	0.227788	9	GGCCGCGGCGGGGGGGCCGGGGGGGGCCGGCGGCCGCCGG	GGGTCACGTGGCCGCGGCG	+
M2	Z324A_HUMAN.H11MO.0.C	-4	0.00557054	4.28374	0.232887	23	GGCCGCGGCGGGGGGGCCGGGGGGGGCCGGCGGCCGCCGG	TGGCAGCAAAGGATGGTTTGATA	-
M2	TFCP2_HUMAN.H11MO.0.D	-15	0.00578019	4.44497	0.235121	16	GGCCGCGGCGGGGGGGCCGGGGGGGGCCGGCGGCCGCCGG	TCTGGCCAGTTCAGGC	-
M2	MXI1_HUMAN.H11MO.0.A	-25	0.00604525	4.6488	0.239432	15	GGCCGCGGCGGGGGGGCCGGGGGGGGCCGGCGGCCGCCGG	GCACGTGGCGGCGGG	+
M2	ZN263_HUMAN.H11MO.0.A	-5	0.00631394	4.85542	0.243661	20	GGCCGCGGCGGGGGGGCCGGGGGGGGCCGGCGGCCGCCGG	GGGAGGAGGGAGAGGAGGAG	+
M2	TAF1_HUMAN.H11MO.0.A	-7	0.00670685	5.15757	0.246331	16	GGCCGCGGCGGGGGGGCCGGGGGGGGCCGGCGGCCGCCGG	AAGATGGCGGCGGCGG	+
M2	SRBP2_HUMAN.H11MO.0.B	-13	0.00673399	5.17844	0.246331	13	GGCCGCGGCGGGGGGGCCGGGGGGGGCCGGCGGCCGCCGG	GGGTGGGGTGAGG	+
M2	ZN350_HUMAN.H11MO.1.D	-8	0.00687414	5.28621	0.246331	24	GGCCGCGGCGGGGGGGCCGGGGGGGGCCGGCGGCCGCCGG	ACGGGGCGCAGGGATTTGTTGCCC	+
M2	RFX1_HUMAN.H11MO.0.B	-2	0.00866513	6.66348	0.291438	22	GGCCGCGGCGGGGGGGCCGGGGGGGGCCGGCGGCCGCCGG	CCGTCGCCATGGCAACCGGGGC	-
M2	COT1_HUMAN.H11MO.0.C	-9	0.00895454	6.88604	0.291438	17	GGCCGCGGCGGGGGGGCCGGGGGGGGCCGGCGGCCGCCGG	GGGGTCAGAGGTCAGGG	+
M2	TAL1_HUMAN.H11MO.0.A	-26	0.00910107	6.99872	0.291438	14	GGCCGCGGCGGGGGGGCCGGGGGGGGCCGGCGGCCGCCGG	CTGGGGGGGGCAGATAAGG	+
M2	EGR2_HUMAN.H11MO.0.A	-4	0.00940267	7.23065	0.294823	18	GGCCGCGGCGGGGGGGCCGGGGGGGGCCGGCGGCCGCCGG	GGGGGGGTGTGGGAGGGG	+
M2	RARG_HUMAN.H11MO.2.D	-28	0.0105193	8.08931	0.323102	12	GGCCGCGGCGGGGGGGCCGGGGGGGGCCGGCGGCCGCCGG	GGGGGTCACCCAGAGGTCAC	+
M2	ZN394_HUMAN.H11MO.0.C	-13	0.011197	8.6105	0.337041	20	GGCCGCGGCGGGGGGGCCGGGGGGGGCCGGCGGCCGCCGG	AGAATGGAATAGAATGGAAT	+
M2	WT1_HUMAN.H11MO.0.C	-5	0.0152304	11.7122	0.440818	20	GGCCGCGGCGGGGGGGCCGGGGGGGGCCGGCGGCCGCCGG	GGGCGGGGGAGGAGGGGGGG	+
M2	PAX5_HUMAN.H11MO.0.A	-6	0.0159961	12.301	0.450184	21	GGCCGCGGCGGGGGGGCCGGGGGGGGCCGGCGGCCGCCGG	GCCTGGGCAGCAGAGCGTGAC	+
M2	TLX1_HUMAN.H11MO.0.D	-4	0.0165161	12.7009	0.451955	17	GGCCGCGGCGGGGGGGCCGGGGGGGGCCGGCGGCCGCCGG	CTGGCAAGTTGCCAAGG	+
M4	ZFX_HUMAN.H11MO.1.A	-12	4.02658e-07	0.000309644	0.000611878	17	GGGCGGCCGCGGGCGGGCGGAGGCCGGGGGGCGCCGAGGC	GGGGGCGGAGGCCGGGG	+
M4	SP2_HUMAN.H11MO.0.A	-7	3.00794e-06	0.00231311	0.00228543	22	GGGCGGCCGCGGGCGGGCGGAGGCCGGGGGGCGCCGAGGC	GGGGGGGGGGCGGGGCCGGGGG	+
M4	SP3_HUMAN.H11MO.0.B	-8	7.21595e-06	0.00554906	0.00365511	20	GGGCGGCCGCGGGCGGGCGGAGGCCGGGGGGCGCCGAGGC	GGGGGGGGGCGGGGCCGGGG	+
M4	PATZ1_HUMAN.H11MO.0.C	-14	7.22601e-05	0.0555681	0.0274516	22	GGGCGGCCGCGGGCGGGCGGAGGCCGGGGGGCGCCGAGGC	GGGGAGGGGGCGGGGGGGGAGG	+
M4	THAP1_HUMAN.H11MO.0.C	-14	0.000127297	0.0978911	0.0386879	22	GGGCGGCCGCGGGCGGGCGGAGGCCGGGGGGCGCCGAGGC	GCCCGCAGCCAAGATGGCGGCG	-
M4	KLF6_HUMAN.H11MO.0.A	-10	0.000161666	0.124321	0.0409446	19	GGGCGGCCGCGGGCGGGCGGAGGCCGGGGGGCGCCGAGGC	GGAAGGGCGGGGCCGGGGG	+
M4	RXRA_HUMAN.H11MO.0.A	-9	0.00032557	0.250363	0.0706765	20	GGGCGGCCGCGGGCGGGCGGAGGCCGGGGGGCGCCGAGGC	GGGGGAGGCAGAGGTCAGAG	+
M4	ZN341_HUMAN.H11MO.0.C	-1	0.000547076	0.420701	0.103917	22	GGGCGGCCGCGGGCGGGCGGAGGCCGGGGGGCGCCGAGGC	GGGGGGGGGGGGAGGGAAGAGC	+
M4	NR1D1_HUMAN.H11MO.0.B	-20	0.000661851	0.508963	0.107149	19	GGGCGGCCGCGGGCGGGCGGAGGCCGGGGGGCGCCGAGGC	AGGGAAGTGGGTCAGAAGG	+
M4	KLF3_HUMAN.H11MO.0.B	-8	0.000716614	0.551076	0.107149	19	GGGCGGCCGCGGGCGGGCGGAGGCCGGGGGGCGCCGAGGC	GGGGAGGGGCGGGGCCGGG	+
M4	IRX2_HUMAN.H11MO.0.D	-2	0.000775622	0.596454	0.107149	19	GGGCGGCCGCGGGCGGGCGGAGGCCGGGGGGCGCCGAGGC	ACATGGGTGGGCATGTTGG	+
M4	VEZF1_HUMAN.H11MO.0.C	-13	0.00120977	0.930316	0.140885	22	GGGCGGCCGCGGGCGGGCGGAGGCCGGGGGGCGCCGAGGC	GGGGAGGGGGGAGGGGGAGGGG	+
M4	SP4_HUMAN.H11MO.0.A	-7	0.00140946	1.08388	0.142788	20	GGGCGGCCGCGGGCGGGCGGAGGCCGGGGGGCGCCGAGGC	GGGAAGGGGGCGGGGCCGGG	+
M4	MAZ_HUMAN.H11MO.0.A	-7	0.00171489	1.31875	0.162872	22	GGGCGGCCGCGGGCGGGCGGAGGCCGGGGGGCGCCGAGGC	GGGGGAGGGGGGGGGGGGGGGG	+
M4	USF2_HUMAN.H11MO.0.A	-31	0.00261884	2.01389	0.226397	9	GGGCGGCCGCGGGCGGGCGGAGGCCGGGGGGCGCCGAGGC	CGCCGCGGCCACGTGACCC	-
M4	PTF1A_HUMAN.H11MO.0.B	-28	0.00268173	2.06225	0.226397	12	GGGCGGCCGCGGGCGGGCGGAGGCCGGGGGGCGCCGAGGC	GGGAAAGGGGGCAGCTGG	-
M4	RFX5_HUMAN.H11MO.0.A	-1	0.00358186	2.75445	0.25919	20	GGGCGGCCGCGGGCGGGCGGAGGCCGGGGGGCGCCGAGGC	GTCAGCTGTTGCTAGGCAGA	+
M4	ZN563_HUMAN.H11MO.0.C	-5	0.00386531	2.97243	0.260696	21	GGGCGGCCGCGGGCGGGCGGAGGCCGGGGGGCGCCGAGGC	GCAGCTGCCAGTGAGGATCCC	-
M4	ZN589_HUMAN.H11MO.0.D	-14	0.00394579	3.03431	0.260696	16	GGGCGGCCGCGGGCGGGCGGAGGCCGGGGGGCGCCGAGGC	CGGCAGTAACCGTGGG	-
M4	NR1H4_HUMAN.H11MO.0.B	-12	0.00465212	3.57748	0.276146	19	GGGCGGCCGCGGGCGGGCGGAGGCCGGGGGGCGCCGAGGC	GGGGTCAATGACCCCGAGG	+
M4	PAX5_HUMAN.H11MO.0.A	-2	0.0047248	3.63337	0.276146	21	GGGCGGCCGCGGGCGGGCGGAGGCCGGGGGGCGCCGAGGC	GCCTGGGCAGCAGAGCGTGAC	+
M4	RARG_HUMAN.H11MO.2.D	-27	0.00540798	4.15874	0.304369	13	GGGCGGCCGCGGGCGGGCGGAGGCCGGGGGGCGCCGAGGC	GGGGGTCACCCAGAGGTCAC	+
M4	PURA_HUMAN.H11MO.0.D	-5	0.00620644	4.77275	0.327254	17	GGGCGGCCGCGGGCGGGCGGAGGCCGGGGGGCGCCGAGGC	GGAAGGGGGGGGCAGGG	+
M4	MXI1_HUMAN.H11MO.0.A	-23	0.00624532	4.80265	0.327254	15	GGGCGGCCGCGGGCGGGCGGAGGCCGGGGGGCGCCGAGGC	GCACGTGGCGGCGGG	+
M4	PROX1_HUMAN.H11MO.0.D	-16	0.00667964	5.13664	0.338346	17	GGGCGGCCGCGGGCGGGCGGAGGCCGGGGGGCGCCGAGGC	GGGTAAGGCGGGTTGGG	+
M4	RARG_HUMAN.H11MO.0.B	-20	0.00693146	5.33029	0.339775	18	GGGCGGCCGCGGGCGGGCGGAGGCCGGGGGGCGCCGAGGC	AGGTCAGAGTGACCTGGG	+
M4	ZBT17_HUMAN.H11MO.0.A	-20	0.00808475	6.21717	0.37229	19	GGGCGGCCGCGGGCGGGCGGAGGCCGGGGGGCGCCGAGGC	GAGGGTGGGGGAGGGGAAG	+
M4	GATA1_HUMAN.H11MO.0.A	8	0.00808475	6.21717	0.37229	11	GGGCGGCCGCGGGCGGGCGGAGGCCGGGGGGCGCCGAGGC	TCTTATCTGTCCCCGCCAG	-
M4	ZN554_HUMAN.H11MO.0.C	-16	0.010476	8.05604	0.454837	20	GGGCGGCCGCGGGCGGGCGGAGGCCGGGGGGCGCCGAGGC	GCTGAGCCATGTGGGGTGCT	+
M4	TLX1_HUMAN.H11MO.0.D	-12	0.011854	9.11573	0.486847	17	GGGCGGCCGCGGGCGGGCGGAGGCCGGGGGGCGCCGAGGC	CTGGCAAGTTGCCAAGG	+
M4	KLF16_HUMAN.H11MO.0.D	-12	0.0128811	9.90554	0.497441	19	GGGCGGCCGCGGGCGGGCGGAGGCCGGGGGGCGCCGAGGC	GGGGGCGGGGGGGGGGGGG	+
M4	ZN350_HUMAN.H11MO.1.D	-9	0.0130476	10.0336	0.497441	24	GGGCGGCCGCGGGCGGGCGGAGGCCGGGGGGCGCCGAGGC	ACGGGGCGCAGGGATTTGTTGCCC	+
M4	Z324A_HUMAN.H11MO.0.C	0	0.0137297	10.5582	0.497441	23	GGGCGGCCGCGGGCGGGCGGAGGCCGGGGGGCGCCGAGGC	TGGCAGCAAAGGATGGTTTGATA	-
M4	TAL1_HUMAN.H11MO.0.A	-9	0.0137487	10.5728	0.497441	19	GGGCGGCCGCGGGCGGGCGGAGGCCGGGGGGCGCCGAGGC	CTGGGGGGGGCAGATAAGG	+
M4	TBX15_HUMAN.H11MO.0.D	-11	0.0137487	10.5728	0.497441	19	GGGCGGCCGCGGGCGGGCGGAGGCCGGGGGGCGCCGAGGC	GGGGGGGGGGGGGTGGGGG	+
M5	SP2_HUMAN.H11MO.0.A	-3	5.46659e-07	0.000420381	0.000646355	22	GCGCCGCGGGGGGCGCGGCCGGGCCGGCGCGCGCCGGGAC	GGGGGGGGGGCGGGGCCGGGGG	+
M5	SP3_HUMAN.H11MO.0.B	-4	8.51818e-07	0.000655048	0.000646355	20	GCGCCGCGGGGGGCGCGGCCGGGCCGGCGCGCGCCGGGAC	GGGGGGGGGCGGGGCCGGGG	+
M5	PATZ1_HUMAN.H11MO.0.C	-5	2.9984e-05	0.0230577	0.0151678	22	GCGCCGCGGGGGGCGCGGCCGGGCCGGCGCGCGCCGGGAC	GGGGAGGGGGCGGGGGGGGAGG	+
M5	VEZF1_HUMAN.H11MO.0.C	-7	0.000121584	0.0934977	0.0273508	22	GCGCCGCGGGGGGCGCGGCCGGGCCGGCGCGCGCCGGGAC	GGGGAGGGGGGAGGGGGAGGGG	+
M5	ZN341_HUMAN.H11MO.0.C	-6	0.000121584	0.0934977	0.0273508	22	GCGCCGCGGGGGGCGCGGCCGGGCCGGCGCGCGCCGGGAC	GGGGGGGGGGGGAGGGAAGAGC	+
M5	ZN563_HUMAN.H11MO.0.C	-11	0.00012692	0.0976015	0.0273508	21	GCGCCGCGGGGGGCGCGGCCGGGCCGGCGCGCGCCGGGAC	GCAGCTGCCAGTGAGGATCCC	-
M5	KLF6_HUMAN.H11MO.0.A	-6	0.000156691	0.120496	0.0273508	19	GCGCCGCGGGGGGCGCGGCCGGGCCGGCGCGCGCCGGGAC	GGAAGGGCGGGGCCGGGGG	+
M5	ZFX_HUMAN.H11MO.1.A	-5	0.000165844	0.127534	0.0273508	17	GCGCCGCGGGGGGCGCGGCCGGGCCGGCGCGCGCCGGGAC	GGGGGCGGAGGCCGGGG	+
M5	THAP1_HUMAN.H11MO.0.C	-14	0.000180225	0.138593	0.0273508	22	GCGCCGCGGGGGGCGCGGCCGGGCCGGCGCGCGCCGGGAC	GCCCGCAGCCAAGATGGCGGCG	-
M5	MAZ_HUMAN.H11MO.0.A	-5	0.000210484	0.161862	0.0290389	22	GCGCCGCGGGGGGCGCGGCCGGGCCGGCGCGCGCCGGGAC	GGGGGAGGGGGGGGGGGGGGGG	+
M5	RXRA_HUMAN.H11MO.0.A	-2	0.000409145	0.314632	0.0443509	20	GCGCCGCGGGGGGCGCGGCCGGGCCGGCGCGCGCCGGGAC	GGGGGAGGCAGAGGTCAGAG	+
M5	SP4_HUMAN.H11MO.0.A	-8	0.000409145	0.314632	0.0443509	20	GCGCCGCGGGGGGCGCGGCCGGGCCGGCGCGCGCCGGGAC	GGGAAGGGGGCGGGGCCGGG	+
M5	KLF3_HUMAN.H11MO.0.B	-9	0.00054568	0.419628	0.0552079	19	GCGCCGCGGGGGGCGCGGCCGGGCCGGCGCGCGCCGGGAC	GGGGAGGGGCGGGGCCGGG	+
M5	PROX1_HUMAN.H11MO.0.D	-5	0.00103848	0.798594	0.0984994	17	GCGCCGCGGGGGGCGCGGCCGGGCCGGCGCGCGCCGGGAC	GGGTAAGGCGGGTTGGG	+
M5	PURA_HUMAN.H11MO.0.D	-7	0.00156164	1.2009	0.131663	17	GCGCCGCGGGGGGCGCGGCCGGGCCGGCGCGCGCCGGGAC	GGAAGGGGGGGGCAGGG	+
M5	NR1D1_HUMAN.H11MO.0.B	-7	0.00174519	1.34205	0.139394	19	GCGCCGCGGGGGGCGCGGCCGGGCCGGCGCGCGCCGGGAC	AGGGAAGTGGGTCAGAAGG	+
M5	IRX2_HUMAN.H11MO.0.D	0	0.00202526	1.55742	0.153675	19	GCGCCGCGGGGGGCGCGGCCGGGCCGGCGCGCGCCGGGAC	ACATGGGTGGGCATGTTGG	+
M5	GATA1_HUMAN.H11MO.0.A	-29	0.00234693	1.80479	0.162424	11	GCGCCGCGGGGGGCGCGGCCGGGCCGGCGCGCGCCGGGAC	CTGGCGGGGACAGATAAGA	+
M5	SRBP2_HUMAN.H11MO.0.B	-10	0.00235461	1.8107	0.162424	13	GCGCCGCGGGGGGCGCGGCCGGGCCGGCGCGCGCCGGGAC	GGGTGGGGTGAGG	+
M5	USF2_HUMAN.H11MO.0.A	-7	0.00291997	2.24546	0.192666	19	GCGCCGCGGGGGGCGCGGCCGGGCCGGCGCGCGCCGGGAC	GGGTCACGTGGCCGCGGCG	+
M5	RFX1_HUMAN.H11MO.0.B	-8	0.00318641	2.45035	0.201486	22	GCGCCGCGGGGGGCGCGGCCGGGCCGGCGCGCGCCGGGAC	GCCCCGGTTGCCATGGCGACGG	+
M5	ZBT17_HUMAN.H11MO.0.A	-8	0.0041732	3.20919	0.246836	19	GCGCCGCGGGGGGCGCGGCCGGGCCGGCGCGCGCCGGGAC	GAGGGTGGGGGAGGGGAAG	+
M5	RFX5_HUMAN.H11MO.0.A	-7	0.0069036	5.30887	0.349227	20	GCGCCGCGGGGGGCGCGGCCGGGCCGGCGCGCGCCGGGAC	GTCAGCTGTTGCTAGGCAGA	+
M5	ZN554_HUMAN.H11MO.0.C	-9	0.0069036	5.30887	0.349227	20	GCGCCGCGGGGGGCGCGGCCGGGCCGGCGCGCGCCGGGAC	GCTGAGCCATGTGGGGTGCT	+
M5	EGR1_HUMAN.H11MO.0.A	-8	0.00831136	6.39144	0.364442	17	GCGCCGCGGGGGGCGCGGCCGGGCCGGCGCGCGCCGGGAC	GAGGGCGTGGGCGGGGG	+
M5	MXI1_HUMAN.H11MO.0.A	-10	0.00831225	6.39212	0.364442	15	GCGCCGCGGGGGGCGCGGCCGGGCCGGCGCGCGCCGGGAC	GCACGTGGCGGCGGG	+
M5	TAL1_HUMAN.H11MO.0.A	-29	0.0101436	7.80047	0.406848	11	GCGCCGCGGGGGGCGCGGCCGGGCCGGCGCGCGCCGGGAC	CTGGGGGGGGCAGATAAGG	+
M5	TLX1_HUMAN.H11MO.0.D	-12	0.0102832	7.90777	0.406848	17	GCGCCGCGGGGGGCGCGGCCGGGCCGGCGCGCGCCGGGAC	CTGGCAAGTTGCCAAGG	+
M5	SPIC_HUMAN.H11MO.0.D	-8	0.0104554	8.04024	0.406848	13	GCGCCGCGGGGGGCGCGGCCGGGCCGGCGCGCGCCGGGAC	GAGGAAGGGGAGG	+
M5	MAFA_HUMAN.H11MO.0.D	-12	0.0122154	9.39361	0.441378	21	GCGCCGCGGGGGGCGCGGCCGGGCCGGCGCGCGCCGGGAC	GTGCTGACCCCGCAGCCTTCG	+
M6	HLTF_HUMAN.H11MO.0.D	-12	9.12073e-05	0.0701384	0.140065	12	CAAGAAAAAATTTATGCAGACTCGGCCAGCCCAACTTAGC	TTTGCAGCCCTA	-
M6	TFCP2_HUMAN.H11MO.0.D	-14	0.000365901	0.281378	0.235972	16	CAAGAAAAAATTTATGCAGACTCGGCCAGCCCAACTTAGC	GCCTGAACTGGCCAGA	+
M6	MAF_HUMAN.H11MO.0.A	-9	0.00046098	0.354494	0.235972	19	CAAGAAAAAATTTATGCAGACTCGGCCAGCCCAACTTAGC	GAATCTGCTGACTCAGCAA	+
M6	SP3_HUMAN.H11MO.0.B	-18	0.00103476	0.795733	0.397266	20	CAAGAAAAAATTTATGCAGACTCGGCCAGCCCAACTTAGC	CCCCGGCCCCGCCCCCCCCC	-
M6	MAFA_HUMAN.H11MO.0.D	-13	0.00188354	1.44844	0.495717	21	CAAGAAAAAATTTATGCAGACTCGGCCAGCCCAACTTAGC	GTGCTGACCCCGCAGCCTTCG	+
M6	PROX1_HUMAN.H11MO.0.D	-24	0.0019368	1.4894	0.495717	16	CAAGAAAAAATTTATGCAGACTCGGCCAGCCCAACTTAGC	CCCAACCCGCCTTACCC	-
M8	SP3_HUMAN.H11MO.0.B	-20	2.5253e-06	0.00194195	0.00269849	20	CCCGCGCCGCGCGCGCGGCCCAGGGCGGCGGCGGCGGGGG	GGGGGGGGGCGGGGCCGGGG	+
M8	ZFX_HUMAN.H11MO.1.A	-23	4.67178e-06	0.0035926	0.00269849	17	CCCGCGCCGCGCGCGCGGCCCAGGGCGGCGGCGGCGGGGG	GGGGGCGGAGGCCGGGG	+
M8	SP2_HUMAN.H11MO.0.A	-18	5.34657e-06	0.00411151	0.00269849	22	CCCGCGCCGCGCGCGCGGCCCAGGGCGGCGGCGGCGGGGG	GGGGGGGGGGCGGGGCCGGGGG	+
M8	THAP1_HUMAN.H11MO.0.C	-17	1.24874e-05	0.00960279	0.00472691	22	CCCGCGCCGCGCGCGCGGCCCAGGGCGGCGGCGGCGGGGG	GCCCGCAGCCAAGATGGCGGCG	-
M8	PATZ1_HUMAN.H11MO.0.C	-15	7.80179e-05	0.0599957	0.023626	22	CCCGCGCCGCGCGCGCGGCCCAGGGCGGCGGCGGCGGGGG	GGGGAGGGGGCGGGGGGGGAGG	+
M8	KLF6_HUMAN.H11MO.0.A	-21	0.000324548	0.249577	0.0569227	19	CCCGCGCCGCGCGCGCGGCCCAGGGCGGCGGCGGCGGGGG	GGAAGGGCGGGGCCGGGGG	+
M8	ZN563_HUMAN.H11MO.0.C	-14	0.000331845	0.255189	0.0569227	21	CCCGCGCCGCGCGCGCGGCCCAGGGCGGCGGCGGCGGGGG	GGGATCCTCACTGGCAGCTGC	+
M8	VEZF1_HUMAN.H11MO.0.C	-17	0.000338346	0.260188	0.0569227	22	CCCGCGCCGCGCGCGCGGCCCAGGGCGGCGGCGGCGGGGG	GGGGAGGGGGGAGGGGGAGGGG	+
M8	KLF3_HUMAN.H11MO.0.B	-20	0.000476265	0.366248	0.0721132	19	CCCGCGCCGCGCGCGCGGCCCAGGGCGGCGGCGGCGGGGG	GGGGAGGGGCGGGGCCGGG	+
M8	ZN341_HUMAN.H11MO.0.C	-16	0.000723457	0.556339	0.0995833	22	CCCGCGCCGCGCGCGCGGCCCAGGGCGGCGGCGGCGGGGG	GGGGGGGGGGGGAGGGAAGAGC	+
M8	PTF1A_HUMAN.H11MO.0.B	-20	0.000825063	0.634473	0.104105	18	CCCGCGCCGCGCGCGCGGCCCAGGGCGGCGGCGGCGGGGG	GGGAAAGGGGGCAGCTGG	-
M8	RXRA_HUMAN.H11MO.0.A	-20	0.00102099	0.785138	0.118917	20	CCCGCGCCGCGCGCGCGGCCCAGGGCGGCGGCGGCGGGGG	GGGGGAGGCAGAGGTCAGAG	+
M8	SP4_HUMAN.H11MO.0.A	-3	0.00125874	0.967975	0.133922	20	CCCGCGCCGCGCGCGCGGCCCAGGGCGGCGGCGGCGGGGG	GGGAAGGGGGCGGGGCCGGG	+
M8	TAF1_HUMAN.H11MO.0.A	-21	0.00132672	1.02024	0.133922	16	CCCGCGCCGCGCGCGCGGCCCAGGGCGGCGGCGGCGGGGG	AAGATGGCGGCGGCGG	+
M8	IRX2_HUMAN.H11MO.0.D	-12	0.00164951	1.26847	0.146917	19	CCCGCGCCGCGCGCGCGGCCCAGGGCGGCGGCGGCGGGGG	ACATGGGTGGGCATGTTGG	+
M8	USF2_HUMAN.H11MO.0.A	-31	0.00176943	1.36069	0.148474	9	CCCGCGCCGCGCGCGCGGCCCAGGGCGGCGGCGGCGGGGG	CGCCGCGGCCACGTGACCC	-
M8	OLIG2_HUMAN.H11MO.0.B	-20	0.00186311	1.43273	0.148474	18	CCCGCGCCGCGCGCGCGGCCCAGGGCGGCGGCGGCGGGGG	CAGAAGGGAAACAGCTGG	-
M8	NR1D1_HUMAN.H11MO.0.B	-7	0.00218001	1.67643	0.158629	19	CCCGCGCCGCGCGCGCGGCCCAGGGCGGCGGCGGCGGGGG	AGGGAAGTGGGTCAGAAGG	+
M8	MAZ_HUMAN.H11MO.0.A	-8	0.00220006	1.69185	0.158629	22	CCCGCGCCGCGCGCGCGGCCCAGGGCGGCGGCGGCGGGGG	GGGGGAGGGGGGGGGGGGGGGG	+
M8	LYL1_HUMAN.H11MO.0.A	-24	0.00264212	2.03179	0.181843	14	CCCGCGCCGCGCGCGCGGCCCAGGGCGGCGGCGGCGGGGG	CAGGAAACAGCTGG	-
M8	MXI1_HUMAN.H11MO.0.A	-10	0.0031455	2.41889	0.207075	15	CCCGCGCCGCGCGCGCGGCCCAGGGCGGCGGCGGCGGGGG	GCACGTGGCGGCGGG	+
M8	PROX1_HUMAN.H11MO.0.D	-23	0.00346595	2.66531	0.218664	17	CCCGCGCCGCGCGCGCGGCCCAGGGCGGCGGCGGCGGGGG	GGGTAAGGCGGGTTGGG	+
M8	TLX1_HUMAN.H11MO.0.D	-7	0.00372285	2.86287	0.225477	17	CCCGCGCCGCGCGCGCGGCCCAGGGCGGCGGCGGCGGGGG	CTGGCAAGTTGCCAAGG	+
M8	EGR1_HUMAN.H11MO.0.A	-20	0.00567471	4.36385	0.303864	17	CCCGCGCCGCGCGCGCGGCCCAGGGCGGCGGCGGCGGGGG	GAGGGCGTGGGCGGGGG	+
M8	MAFA_HUMAN.H11MO.0.D	-25	0.0062086	4.77441	0.303864	15	CCCGCGCCGCGCGCGCGGCCCAGGGCGGCGGCGGCGGGGG	CGAAGGCTGCGGGGTCAGCAC	-
M8	ZN589_HUMAN.H11MO.0.D	-18	0.00691616	5.31853	0.327251	16	CCCGCGCCGCGCGCGCGGCCCAGGGCGGCGGCGGCGGGGG	CCCACGGTTACTGCCG	+
M8	PURA_HUMAN.H11MO.0.D	-16	0.00746308	5.73911	0.332358	17	CCCGCGCCGCGCGCGCGGCCCAGGGCGGCGGCGGCGGGGG	GGAAGGGGGGGGCAGGG	+
M8	PAX8_HUMAN.H11MO.0.D	-5	0.00864542	6.64833	0.374011	14	CCCGCGCCGCGCGCGCGGCCCAGGGCGGCGGCGGCGGGGG	GTCACTGAAGCGGG	+
M8	GATA1_HUMAN.H11MO.0.A	8	0.00925705	7.11867	0.376756	11	CCCGCGCCGCGCGCGCGGCCCAGGGCGGCGGCGGCGGGGG	TCTTATCTGTCCCCGCCAG	-
M8	ZBT17_HUMAN.H11MO.0.A	-20	0.00985184	7.57606	0.376756	19	CCCGCGCCGCGCGCGCGGCCCAGGGCGGCGGCGGCGGGGG	GAGGGTGGGGGAGGGGAAG	+
M8	RARG_HUMAN.H11MO.2.D	-12	0.0099919	7.68377	0.376756	20	CCCGCGCCGCGCGCGCGGCCCAGGGCGGCGGCGGCGGGGG	GGGGGTCACCCAGAGGTCAC	+
M8	PAX2_HUMAN.H11MO.0.D	-12	0.0102018	7.84521	0.376756	18	CCCGCGCCGCGCGCGCGGCCCAGGGCGGCGGCGGCGGGGG	GTTCAGTCATGCGTGACA	+
M8	BHE41_HUMAN.H11MO.0.D	-12	0.0126865	9.75591	0.451944	20	CCCGCGCCGCGCGCGCGGCCCAGGGCGGCGGCGGCGGGGG	ACCGGGTCACGTGCAGAAGG	+
M8	SPIC_HUMAN.H11MO.0.D	-24	0.0128827	9.90682	0.451944	13	CCCGCGCCGCGCGCGCGGCCCAGGGCGGCGGCGGCGGGGG	GAGGAAGGGGAGG	+
M8	RFX1_HUMAN.H11MO.0.B	-2	0.0131332	10.0994	0.451944	22	CCCGCGCCGCGCGCGCGGCCCAGGGCGGCGGCGGCGGGGG	GCCCCGGTTGCCATGGCGACGG	+
M9	SP2_HUMAN.H11MO.0.A	-14	2.28975e-06	0.00176082	0.00277232	22	TGCGGTTGGCCTCGGGTGGAGGGGGGGGACTCGGGGGCGG	GGGGGGGGGGCGGGGCCGGGGG	+
M9	PATZ1_HUMAN.H11MO.0.C	-18	4.68692e-06	0.00360424	0.00277232	22	TGCGGTTGGCCTCGGGTGGAGGGGGGGGACTCGGGGGCGG	GGGGAGGGGGCGGGGGGGGAGG	+
M9	WT1_HUMAN.H11MO.0.C	-7	6.16145e-06	0.00473816	0.00277232	20	TGCGGTTGGCCTCGGGTGGAGGGGGGGGACTCGGGGGCGG	GGGCGGGGGAGGAGGGGGGG	+
M9	MAZ_HUMAN.H11MO.0.A	-14	8.6149e-06	0.00662486	0.00277232	22	TGCGGTTGGCCTCGGGTGGAGGGGGGGGACTCGGGGGCGG	GGGGGAGGGGGGGGGGGGGGGG	+
M9	ZN263_HUMAN.H11MO.0.A	-13	9.80032e-06	0.00753645	0.00277232	20	TGCGGTTGGCCTCGGGTGGAGGGGGGGGACTCGGGGGCGG	GGGAGGAGGGAGAGGAGGAG	+
M9	VEZF1_HUMAN.H11MO.0.C	-17	1.11268e-05	0.00855648	0.00277232	22	TGCGGTTGGCCTCGGGTGGAGGGGGGGGACTCGGGGGCGG	GGGGAGGGGGGAGGGGGAGGGG	+
M9	KLF15_HUMAN.H11MO.0.A	-21	1.78734e-05	0.0137446	0.00365923	19	TGCGGTTGGCCTCGGGTGGAGGGGGGGGACTCGGGGGCGG	GGGGAGGAGCAGGGGGGGG	+
M9	ZN467_HUMAN.H11MO.0.C	-12	2.17002e-05	0.0166874	0.00365923	22	TGCGGTTGGCCTCGGGTGGAGGGGGGGGACTCGGGGGCGG	GGGGAGGGGAGGGGGGGGGGGG	+
M9	SP3_HUMAN.H11MO.0.B	-7	2.20295e-05	0.0169407	0.00365923	20	TGCGGTTGGCCTCGGGTGGAGGGGGGGGACTCGGGGGCGG	GGGGGGGGGCGGGGCCGGGG	+
M9	KLF16_HUMAN.H11MO.0.D	-11	3.08591e-05	0.0237306	0.00405447	19	TGCGGTTGGCCTCGGGTGGAGGGGGGGGACTCGGGGGCGG	GGGGGCGGGGGGGGGGGGG	+
M9	ZBT17_HUMAN.H11MO.0.A	-11	3.08591e-05	0.0237306	0.00405447	19	TGCGGTTGGCCTCGGGTGGAGGGGGGGGACTCGGGGGCGG	GAGGGTGGGGGAGGGGAAG	+
M9	PROX1_HUMAN.H11MO.0.D	-12	3.25453e-05	0.0250274	0.00405447	17	TGCGGTTGGCCTCGGGTGGAGGGGGGGGACTCGGGGGCGG	GGGTAAGGCGGGTTGGG	+
M9	KLF6_HUMAN.H11MO.0.A	-17	4.40428e-05	0.0338689	0.00506475	19	TGCGGTTGGCCTCGGGTGGAGGGGGGGGACTCGGGGGCGG	GGAAGGGCGGGGCCGGGGG	+
M9	TBX15_HUMAN.H11MO.0.D	-7	4.809e-05	0.0369812	0.00513515	19	TGCGGTTGGCCTCGGGTGGAGGGGGGGGACTCGGGGGCGG	GGGGGGGGGGGGGTGGGGG	+
M9	ZN341_HUMAN.H11MO.0.C	-12	5.26062e-05	0.0404542	0.00524291	22	TGCGGTTGGCCTCGGGTGGAGGGGGGGGACTCGGGGGCGG	GGGGGGGGGGGGAGGGAAGAGC	+
M9	ZN148_HUMAN.H11MO.0.D	-12	0.000163379	0.125638	0.0152652	15	TGCGGTTGGCCTCGGGTGGAGGGGGGGGACTCGGGGGCGG	GGGGTGGGGGAGGGG	+
M9	TBX1_HUMAN.H11MO.0.D	-3	0.000178138	0.136988	0.0156652	20	TGCGGTTGGCCTCGGGTGGAGGGGGGGGACTCGGGGGCGG	GGGTGGGCAGGGGTGGGCGG	+
M9	SP1_HUMAN.H11MO.0.A	-18	0.000192487	0.148023	0.0159866	22	TGCGGTTGGCCTCGGGTGGAGGGGGGGGACTCGGGGGCGG	GGGGGGCGGGGCCGGGGGGGGG	+
M9	PLAG1_HUMAN.H11MO.0.D	-23	0.000258891	0.199088	0.0196997	17	TGCGGTTGGCCTCGGGTGGAGGGGGGGGACTCGGGGGCGG	GGGGGCATCAGGAGGGG	+
M9	SP4_HUMAN.H11MO.0.A	-12	0.00026355	0.20267	0.0196997	20	TGCGGTTGGCCTCGGGTGGAGGGGGGGGACTCGGGGGCGG	GGGAAGGGGGCGGGGCCGGG	+
M9	EGR2_HUMAN.H11MO.0.A	-12	0.000350674	0.269669	0.0239993	18	TGCGGTTGGCCTCGGGTGGAGGGGGGGGACTCGGGGGCGG	GGGGGGGTGTGGGAGGGG	+
M9	KLF3_HUMAN.H11MO.0.B	-7	0.000353179	0.271594	0.0239993	19	TGCGGTTGGCCTCGGGTGGAGGGGGGGGACTCGGGGGCGG	GGGGAGGGGCGGGGCCGGG	+
M9	ZN281_HUMAN.H11MO.0.A	-13	0.000483687	0.371955	0.0314386	15	TGCGGTTGGCCTCGGGTGGAGGGGGGGGACTCGGGGGCGG	GGGTGGGGGAGGGGA	+
M9	EGR2_HUMAN.H11MO.1.A	-12	0.000783711	0.602674	0.047711	16	TGCGGTTGGCCTCGGGTGGAGGGGGGGGACTCGGGGGCGG	GGGGCGTGGGCGGGGG	+
M9	THAP1_HUMAN.H11MO.0.C	-3	0.000797869	0.613562	0.047711	22	TGCGGTTGGCCTCGGGTGGAGGGGGGGGACTCGGGGGCGG	CGCCGCCATCTTGGCTGCGGGC	+
M9	ZFX_HUMAN.H11MO.1.A	-11	0.000885946	0.681293	0.0509402	17	TGCGGTTGGCCTCGGGTGGAGGGGGGGGACTCGGGGGCGG	GGGGGCGGAGGCCGGGG	+
M9	NR1H4_HUMAN.H11MO.0.B	-17	0.00102657	0.789436	0.0568399	19	TGCGGTTGGCCTCGGGTGGAGGGGGGGGACTCGGGGGCGG	GGGGTCAATGACCCCGAGG	+
M9	TAF1_HUMAN.H11MO.0.A	-12	0.00108552	0.834762	0.0579569	16	TGCGGTTGGCCTCGGGTGGAGGGGGGGGACTCGGGGGCGG	AAGATGGCGGCGGCGG	+
M9	ZSC22_HUMAN.H11MO.0.C	-6	0.0011764	0.904651	0.0606433	16	TGCGGTTGGCCTCGGGTGGAGGGGGGGGACTCGGGGGCGG	GGTCTGAGGGAGGAGG	+
M9	SP4_HUMAN.H11MO.1.A	-14	0.00127437	0.979987	0.0635037	16	TGCGGTTGGCCTCGGGTGGAGGGGGGGGACTCGGGGGCGG	GGAGGGGGCGGGGCCG	+
M9	ZF64A_HUMAN.H11MO.0.D	-18	0.00174775	1.34402	0.084284	16	TGCGGTTGGCCTCGGGTGGAGGGGGGGGACTCGGGGGCGG	GGGGCCCGGGAACCTG	+
M9	EGR1_HUMAN.H11MO.0.A	-11	0.00191573	1.4732	0.0894976	17	TGCGGTTGGCCTCGGGTGGAGGGGGGGGACTCGGGGGCGG	GAGGGCGTGGGCGGGGG	+
M9	ZN770_HUMAN.H11MO.0.C	-3	0.00230575	1.77312	0.104454	22	TGCGGTTGGCCTCGGGTGGAGGGGGGGGACTCGGGGGCGG	GGGAGGCTGAGGCGGGAGGATC	+
M9	PURA_HUMAN.H11MO.0.D	-12	0.00239687	1.84319	0.105388	17	TGCGGTTGGCCTCGGGTGGAGGGGGGGGACTCGGGGGCGG	GGAAGGGGGGGGCAGGG	+
M9	RREB1_HUMAN.H11MO.0.D	-6	0.00316977	2.43755	0.13539	22	TGCGGTTGGCCTCGGGTGGAGGGGGGGGACTCGGGGGCGG	GGGGGGGGGGGTGGTTTGGGGT	+
M9	E2F1_HUMAN.H11MO.0.A	-18	0.00378837	2.91326	0.157317	14	TGCGGTTGGCCTCGGGTGGAGGGGGGGGACTCGGGGGCGG	GGGGGGCGGGAAAG	+
M9	E2F7_HUMAN.H11MO.0.B	-20	0.00398876	3.06736	0.161162	13	TGCGGTTGGCCTCGGGTGGAGGGGGGGGACTCGGGGGCGG	GGGGCGGGAAAGG	+
M9	TFDP1_HUMAN.H11MO.0.C	-18	0.00480353	3.69391	0.188974	14	TGCGGTTGGCCTCGGGTGGAGGGGGGGGACTCGGGGGCGG	GGGGGGCGGGAAAA	+
M9	PAX5_HUMAN.H11MO.0.A	-20	0.00518546	3.98762	0.198769	20	TGCGGTTGGCCTCGGGTGGAGGGGGGGGACTCGGGGGCGG	GCCTGGGCAGCAGAGCGTGAC	+
M9	CTCF_HUMAN.H11MO.0.A	-6	0.00550292	4.23175	0.203387	19	TGCGGTTGGCCTCGGGTGGAGGGGGGGGACTCGGGGGCGG	TGGCCACCAGGGGGCGCCA	+
M9	ZIC1_HUMAN.H11MO.0.B	-12	0.00561377	4.31699	0.203387	9	TGCGGTTGGCCTCGGGTGGAGGGGGGGGACTCGGGGGCGG	GGGGTGGTC	+
M9	SALL4_HUMAN.H11MO.0.B	-31	0.00571408	4.39413	0.203387	9	TGCGGTTGGCCTCGGGTGGAGGGGGGGGACTCGGGGGCGG	GGAGGGTGGG	+
M9	ZN320_HUMAN.H11MO.0.C	-15	0.0058914	4.53048	0.204822	20	TGCGGTTGGCCTCGGGTGGAGGGGGGGGACTCGGGGGCGG	GTGGGACCAGGGGGCCAGTG	+
M9	NR0B1_HUMAN.H11MO.0.D	-21	0.00629468	4.84061	0.210192	10	TGCGGTTGGCCTCGGGTGGAGGGGGGGGACTCGGGGGCGG	GCGTGGGAGA	+
M9	KLF1_HUMAN.H11MO.0.A	-13	0.00655128	5.03793	0.210192	14	TGCGGTTGGCCTCGGGTGGAGGGGGGGGACTCGGGGGCGG	GGGGCGGGGCCGGG	+
M9	IRX2_HUMAN.H11MO.0.D	-9	0.00670224	5.15402	0.210192	19	TGCGGTTGGCCTCGGGTGGAGGGGGGGGACTCGGGGGCGG	ACATGGGTGGGCATGTTGG	+
M9	VEZF1_HUMAN.H11MO.1.C	-13	0.00691571	5.31818	0.210192	12	TGCGGTTGGCCTCGGGTGGAGGGGGGGGACTCGGGGGCGG	AGAGGGAGGGGG	+
M9	AP2B_HUMAN.H11MO.0.B	-7	0.00692879	5.32824	0.210192	10	TGCGGTTGGCCTCGGGTGGAGGGGGGGGACTCGGGGGCGG	GCCCGGGGGC	+
M9	E2F4_HUMAN.H11MO.0.A	-19	0.00706807	5.43535	0.210192	13	TGCGGTTGGCCTCGGGTGGAGGGGGGGGACTCGGGGGCGG	GGGGGCGGGAAAT	+
M9	SPIC_HUMAN.H11MO.0.D	-15	0.00706807	5.43535	0.210192	13	TGCGGTTGGCCTCGGGTGGAGGGGGGGGACTCGGGGGCGG	GAGGAAGGGGAGG	+
M9	FLI1_HUMAN.H11MO.0.A	-10	0.00717067	5.51424	0.210192	18	TGCGGTTGGCCTCGGGTGGAGGGGGGGGACTCGGGGGCGG	GGAGGAAGGAAGGAGGGA	+
M9	ZN563_HUMAN.H11MO.0.C	-12	0.00799929	6.15146	0.228102	21	TGCGGTTGGCCTCGGGTGGAGGGGGGGGACTCGGGGGCGG	GCAGCTGCCAGTGAGGATCCC	-
M9	RARA_HUMAN.H11MO.0.A	-17	0.00808682	6.21877	0.228102	20	TGCGGTTGGCCTCGGGTGGAGGGGGGGGACTCGGGGGCGG	GGGGGATCAAGAGGTCAAGG	+
M9	MAZ_HUMAN.H11MO.1.A	-32	0.00931278	7.16153	0.251203	8	TGCGGTTGGCCTCGGGTGGAGGGGGGGGACTCGGGGGCGG	GAGGGAGGGGG	+
M9	E2F6_HUMAN.H11MO.0.A	-20	0.00969597	7.4562	0.251203	13	TGCGGTTGGCCTCGGGTGGAGGGGGGGGACTCGGGGGCGG	GGGGCGGGAAGGG	+
M9	BHE41_HUMAN.H11MO.0.D	-3	0.00974602	7.49469	0.251203	20	TGCGGTTGGCCTCGGGTGGAGGGGGGGGACTCGGGGGCGG	ACCGGGTCACGTGCAGAAGG	+
M9	RXRA_HUMAN.H11MO.0.A	-14	0.00974602	7.49469	0.251203	20	TGCGGTTGGCCTCGGGTGGAGGGGGGGGACTCGGGGGCGG	GGGGGAGGCAGAGGTCAGAG	+
M9	E2F4_HUMAN.H11MO.1.A	-22	0.0110875	8.52627	0.280936	14	TGCGGTTGGCCTCGGGTGGAGGGGGGGGACTCGGGGGCGG	GGCGGGAAATTTGA	+
M9	SPZ1_HUMAN.H11MO.0.D	-20	0.0125243	9.63115	0.312052	16	TGCGGTTGGCCTCGGGTGGAGGGGGGGGACTCGGGGGCGG	CGGCTGTTACCCTGGG	+
M9	Z324A_HUMAN.H11MO.0.C	-3	0.0135655	10.4319	0.32999	23	TGCGGTTGGCCTCGGGTGGAGGGGGGGGACTCGGGGGCGG	TGGCAGCAAAGGATGGTTTGATA	-
M9	CTCFL_HUMAN.H11MO.0.A	-8	0.0136857	10.5243	0.32999	17	TGCGGTTGGCCTCGGGTGGAGGGGGGGGACTCGGGGGCGG	GCCGCCAGGGGGCGCCG	+
M9	GSC2_HUMAN.H11MO.0.D	-14	0.0143491	11.0345	0.340496	11	TGCGGTTGGCCTCGGGTGGAGGGGGGGGACTCGGGGGCGG	AGCGGATTAGG	+
M9	ZN589_HUMAN.H11MO.0.D	1	0.0153266	11.7862	0.3525	15	TGCGGTTGGCCTCGGGTGGAGGGGGGGGACTCGGGGGCGG	CGGCAGTAACCGTGGG	-
M9	KLF5_HUMAN.H11MO.0.A	-13	0.0159372	12.2557	0.355601	14	TGCGGTTGGCCTCGGGTGGAGGGGGGGGACTCGGGGGCGG	AGGGTGGGGCTGGG	+
M9	ZN740_HUMAN.H11MO.0.D	-14	0.0159372	12.2557	0.355601	14	TGCGGTTGGCCTCGGGTGGAGGGGGGGGACTCGGGGGCGG	GGGGGGGGGGTGGG	+
M9	THA_HUMAN.H11MO.0.C	-23	0.0177234	13.6293	0.380606	17	TGCGGTTGGCCTCGGGTGGAGGGGGGGGACTCGGGGGCGG	GGGTCACTTCAGGTCAG	+
M9	TLX1_HUMAN.H11MO.0.D	-5	0.0177234	13.6293	0.380606	17	TGCGGTTGGCCTCGGGTGGAGGGGGGGGACTCGGGGGCGG	CTGGCAAGTTGCCAAGG	+
M9	RFX5_HUMAN.H11MO.0.A	0	0.0178216	13.7048	0.380606	20	TGCGGTTGGCCTCGGGTGGAGGGGGGGGACTCGGGGGCGG	GTCAGCTGTTGCTAGGCAGA	+
M9	NFIC_HUMAN.H11MO.0.A	-10	0.0188904	14.5267	0.387586	17	TGCGGTTGGCCTCGGGTGGAGGGGGGGGACTCGGGGGCGG	CTTGGCAGGGAGCCAAG	-
M9	FEV_HUMAN.H11MO.0.B	-22	0.0189263	14.5543	0.387586	10	TGCGGTTGGCCTCGGGTGGAGGGGGGGGACTCGGGGGCGG	GCGGGAAGCG	+
M9	SRBP2_HUMAN.H11MO.0.B	-13	0.0191975	14.7629	0.387828	13	TGCGGTTGGCCTCGGGTGGAGGGGGGGGACTCGGGGGCGG	GGGTGGGGTGAGG	+
M9	ETV5_HUMAN.H11MO.0.C	-21	0.0197112	15.1579	0.392897	14	TGCGGTTGGCCTCGGGTGGAGGGGGGGGACTCGGGGGCGG	GAGCAGGAAGTGAG	+
M9	E2F3_HUMAN.H11MO.0.A	-20	0.0200396	15.4105	0.394188	11	TGCGGTTGGCCTCGGGTGGAGGGGGGGGACTCGGGGGCGG	AGGGCGGGAAA	+
M9	MYBA_HUMAN.H11MO.0.D	-11	0.0210015	16.1501	0.407742	15	TGCGGTTGGCCTCGGGTGGAGGGGGGGGACTCGGGGGCGG	AGTGGCAGTTGGAGA	+
M9	SP2_HUMAN.H11MO.1.B	-16	0.0214156	16.4686	0.410451	12	TGCGGTTGGCCTCGGGTGGAGGGGGGGGACTCGGGGGCGG	AGGGGGCGGGGC	+
M9	PATZ1_HUMAN.H11MO.1.C	-12	0.0241694	18.5863	0.457368	9	TGCGGTTGGCCTCGGGTGGAGGGGGGGGACTCGGGGGCGG	AGGGAGGGG	+
M9	MZF1_HUMAN.H11MO.0.B	-21	0.0256843	19.7512	0.475917	13	TGCGGTTGGCCTCGGGTGGAGGGGGGGGACTCGGGGGCGG	GGAGGGGATTGGG	+
M9	RFX1_HUMAN.H11MO.0.B	-12	0.0261047	20.0745	0.475917	22	TGCGGTTGGCCTCGGGTGGAGGGGGGGGACTCGGGGGCGG	GCCCCGGTTGCCATGGCGACGG	+
M9	ZNF76_HUMAN.H11MO.0.C	-14	0.0261047	20.0745	0.475917	22	TGCGGTTGGCCTCGGGTGGAGGGGGGGGACTCGGGGGCGG	GGGGCATTCTGGGAATTGTAGT	+
M9	ZN219_HUMAN.H11MO.0.D	-17	0.0269067	20.6913	0.484629	12	TGCGGTTGGCCTCGGGTGGAGGGGGGGGACTCGGGGGCGG	GAGGGGGGCGGA	+
M10	SP2_HUMAN.H11MO.0.A	-22	0.000297693	0.228926	0.232853	18	TTGCGCAGGCGCGGGAGCCCTAGGCGGGGGGGCGGGATCC	GGGGGGGGGGCGGGGCCGGGGG	+
M10	THAP1_HUMAN.H11MO.0.C	-10	0.000346388	0.266373	0.232853	22	TTGCGCAGGCGCGGGAGCCCTAGGCGGGGGGGCGGGATCC	GCCCGCAGCCAAGATGGCGGCG	-
M10	SP3_HUMAN.H11MO.0.B	-20	0.000459517	0.353368	0.232853	20	TTGCGCAGGCGCGGGAGCCCTAGGCGGGGGGGCGGGATCC	GGGGGGGGGCGGGGCCGGGG	+
M10	PROX1_HUMAN.H11MO.0.D	-20	0.000784454	0.603245	0.258943	17	TTGCGCAGGCGCGGGAGCCCTAGGCGGGGGGGCGGGATCC	GGGTAAGGCGGGTTGGG	+
M10	ZN589_HUMAN.H11MO.0.D	-8	0.00124677	0.958768	0.258943	16	TTGCGCAGGCGCGGGAGCCCTAGGCGGGGGGGCGGGATCC	CGGCAGTAACCGTGGG	-
M10	ZN563_HUMAN.H11MO.0.C	0	0.00126726	0.974521	0.258943	21	TTGCGCAGGCGCGGGAGCCCTAGGCGGGGGGGCGGGATCC	GGGATCCTCACTGGCAGCTGC	+
M10	PATZ1_HUMAN.H11MO.0.C	-14	0.00147704	1.13584	0.258943	22	TTGCGCAGGCGCGGGAGCCCTAGGCGGGGGGGCGGGATCC	GGGGAGGGGGCGGGGGGGGAGG	+
M10	OSR2_HUMAN.H11MO.0.C	-2	0.0015841	1.21817	0.258943	16	TTGCGCAGGCGCGGGAGCCCTAGGCGGGGGGGCGGGATCC	CAGCAGAAGCAGCAGC	-
M10	IRX2_HUMAN.H11MO.0.D	-21	0.00173602	1.335	0.258943	19	TTGCGCAGGCGCGGGAGCCCTAGGCGGGGGGGCGGGATCC	ACATGGGTGGGCATGTTGG	+
M10	PURA_HUMAN.H11MO.0.D	-19	0.0018607	1.43088	0.258943	17	TTGCGCAGGCGCGGGAGCCCTAGGCGGGGGGGCGGGATCC	GGAAGGGGGGGGCAGGG	+
M10	SRBP2_HUMAN.H11MO.0.B	-26	0.00196087	1.50791	0.258943	13	TTGCGCAGGCGCGGGAGCCCTAGGCGGGGGGGCGGGATCC	GGGTGGGGTGAGG	+
M10	EGR1_HUMAN.H11MO.0.A	-23	0.00233831	1.79816	0.258943	17	TTGCGCAGGCGCGGGAGCCCTAGGCGGGGGGGCGGGATCC	GAGGGCGTGGGCGGGGG	+
M10	ZFX_HUMAN.H11MO.1.A	-7	0.00233831	1.79816	0.258943	17	TTGCGCAGGCGCGGGAGCCCTAGGCGGGGGGGCGGGATCC	GGGGGCGGAGGCCGGGG	+
M10	KLF6_HUMAN.H11MO.0.A	-21	0.00250098	1.92325	0.258943	19	TTGCGCAGGCGCGGGAGCCCTAGGCGGGGGGGCGGGATCC	GGAAGGGCGGGGCCGGGGG	+
M10	ZBT17_HUMAN.H11MO.0.A	-20	0.00288771	2.22065	0.274369	19	TTGCGCAGGCGCGGGAGCCCTAGGCGGGGGGGCGGGATCC	GAGGGTGGGGGAGGGGAAG	+
M10	TBX15_HUMAN.H11MO.0.D	-19	0.00310146	2.38503	0.277344	19	TTGCGCAGGCGCGGGAGCCCTAGGCGGGGGGGCGGGATCC	GGGGGGGGGGGGGTGGGGG	+
M10	SP4_HUMAN.H11MO.0.A	-21	0.00335173	2.57748	0.283073	19	TTGCGCAGGCGCGGGAGCCCTAGGCGGGGGGGCGGGATCC	GGGAAGGGGGCGGGGCCGGG	+
M10	KLF3_HUMAN.H11MO.0.B	-20	0.00411378	3.16349	0.329146	19	TTGCGCAGGCGCGGGAGCCCTAGGCGGGGGGGCGGGATCC	GGGGAGGGGCGGGGCCGGG	+
M10	MAFA_HUMAN.H11MO.0.D	-2	0.00503082	3.8687	0.368288	21	TTGCGCAGGCGCGGGAGCCCTAGGCGGGGGGGCGGGATCC	GTGCTGACCCCGCAGCCTTCG	+
M10	USF2_HUMAN.H11MO.0.A	-21	0.00542899	4.17489	0.368288	19	TTGCGCAGGCGCGGGAGCCCTAGGCGGGGGGGCGGGATCC	CGCCGCGGCCACGTGACCC	-
M10	ZN667_HUMAN.H11MO.0.C	-11	0.00542899	4.17489	0.368288	19	TTGCGCAGGCGCGGGAGCCCTAGGCGGGGGGGCGGGATCC	GCTGAGCTTTTAAGGCCAC	-
M10	RXRA_HUMAN.H11MO.0.A	-23	0.0057818	4.4462	0.368288	17	TTGCGCAGGCGCGGGAGCCCTAGGCGGGGGGGCGGGATCC	GGGGGAGGCAGAGGTCAGAG	+
M10	KLF16_HUMAN.H11MO.0.D	-19	0.0058143	4.47119	0.368288	19	TTGCGCAGGCGCGGGAGCCCTAGGCGGGGGGGCGGGATCC	GGGGGCGGGGGGGGGGGGG	+
M10	ZN335_HUMAN.H11MO.0.A	-15	0.0063876	4.91207	0.373479	22	TTGCGCAGGCGCGGGAGCCCTAGGCGGGGGGGCGGGATCC	GGCTGTCCTCGGCGCTGCCTGA	+
M10	ZN341_HUMAN.H11MO.0.C	-20	0.0063876	4.91207	0.373479	20	TTGCGCAGGCGCGGGAGCCCTAGGCGGGGGGGCGGGATCC	GGGGGGGGGGGGAGGGAAGAGC	+
M10	EGR2_HUMAN.H11MO.0.A	-21	0.00711905	5.47455	0.389868	18	TTGCGCAGGCGCGGGAGCCCTAGGCGGGGGGGCGGGATCC	GGGGGGGTGTGGGAGGGG	+
M10	MAZ_HUMAN.H11MO.0.A	-19	0.00724905	5.57452	0.389868	21	TTGCGCAGGCGCGGGAGCCCTAGGCGGGGGGGCGGGATCC	GGGGGAGGGGGGGGGGGGGGGG	+
M10	ZN148_HUMAN.H11MO.0.D	-21	0.00786961	6.05173	0.39878	15	TTGCGCAGGCGCGGGAGCCCTAGGCGGGGGGGCGGGATCC	GGGGTGGGGGAGGGG	+
M10	VEZF1_HUMAN.H11MO.0.C	-16	0.00821771	6.31942	0.402723	22	TTGCGCAGGCGCGGGAGCCCTAGGCGGGGGGGCGGGATCC	GGGGAGGGGGGAGGGGGAGGGG	+
M10	KLF9_HUMAN.H11MO.0.C	-26	0.00847726	6.51901	0.402723	14	TTGCGCAGGCGCGGGAGCCCTAGGCGGGGGGGCGGGATCC	GGAGGGGGCGTGGCC	+
M10	ZF64A_HUMAN.H11MO.0.D	-24	0.0096406	7.41362	0.444111	16	TTGCGCAGGCGCGGGAGCCCTAGGCGGGGGGGCGGGATCC	CAGGTTCCCGGGCCCC	-
M10	VDR_HUMAN.H11MO.0.A	-24	0.0103502	7.95929	0.457302	16	TTGCGCAGGCGCGGGAGCCCTAGGCGGGGGGGCGGGATCC	GGGGTCAGTGGGTTCA	+
M10	PLAG1_HUMAN.H11MO.0.D	-12	0.0106497	8.1896	0.457302	17	TTGCGCAGGCGCGGGAGCCCTAGGCGGGGGGGCGGGATCC	GGGGGCATCAGGAGGGG	+
M10	TBX21_HUMAN.H11MO.0.A	-25	0.0108294	8.32781	0.457302	13	TTGCGCAGGCGCGGGAGCCCTAGGCGGGGGGGCGGGATCC	GTGGAGGTGTGAA	+
M10	PAX2_HUMAN.H11MO.0.D	-2	0.0114495	8.80469	0.470422	18	TTGCGCAGGCGCGGGAGCCCTAGGCGGGGGGGCGGGATCC	GTTCAGTCATGCGTGACA	+
M11	SP2_HUMAN.H11MO.0.A	-10	2.75532e-07	0.000211884	0.000416917	22	GCCCCGGCGCGGGGGAGCGGCGGGGCCCGCGGGGCCCGGG	GGGGGGGGGGCGGGGCCGGGGG	+
M11	SP3_HUMAN.H11MO.0.B	-12	3.15406e-06	0.00242547	0.00238625	20	GCCCCGGCGCGGGGGAGCGGCGGGGCCCGCGGGGCCCGGG	GGGGGGGGGCGGGGCCGGGG	+
M11	ZFX_HUMAN.H11MO.1.A	-15	1.2379e-05	0.00951942	0.00624367	17	GCCCCGGCGCGGGGGAGCGGCGGGGCCCGCGGGGCCCGGG	GGGGGCGGAGGCCGGGG	+
M11	PATZ1_HUMAN.H11MO.0.C	-3	2.02021e-05	0.0155354	0.00764212	22	GCCCCGGCGCGGGGGAGCGGCGGGGCCCGCGGGGCCCGGG	GGGGAGGGGGCGGGGGGGGAGG	+
M11	VEZF1_HUMAN.H11MO.0.C	-4	8.17763e-05	0.062886	0.0247477	22	GCCCCGGCGCGGGGGAGCGGCGGGGCCCGCGGGGCCCGGG	GGGGAGGGGGGAGGGGGAGGGG	+
M11	MAZ_HUMAN.H11MO.0.A	-4	0.000152907	0.117586	0.0330527	22	GCCCCGGCGCGGGGGAGCGGCGGGGCCCGCGGGGCCCGGG	GGGGGAGGGGGGGGGGGGGGGG	+
M11	ZN341_HUMAN.H11MO.0.C	-5	0.000152907	0.117586	0.0330527	22	GCCCCGGCGCGGGGGAGCGGCGGGGCCCGCGGGGCCCGGG	GGGGGGGGGGGGAGGGAAGAGC	+
M11	KLF6_HUMAN.H11MO.0.A	-8	0.000294989	0.226847	0.0557947	19	GCCCCGGCGCGGGGGAGCGGCGGGGCCCGCGGGGCCCGGG	GGAAGGGCGGGGCCGGGGG	+
M11	THAP1_HUMAN.H11MO.0.C	-12	0.00037681	0.289767	0.0560564	22	GCCCCGGCGCGGGGGAGCGGCGGGGCCCGCGGGGCCCGGG	GCCCGCAGCCAAGATGGCGGCG	-
M11	RXRA_HUMAN.H11MO.0.A	-11	0.000393581	0.302664	0.0560564	20	GCCCCGGCGCGGGGGAGCGGCGGGGCCCGCGGGGCCCGGG	GGGGGAGGCAGAGGTCAGAG	+
M11	KLF3_HUMAN.H11MO.0.B	-12	0.000407513	0.313377	0.0560564	19	GCCCCGGCGCGGGGGAGCGGCGGGGCCCGCGGGGCCCGGG	GGGGAGGGGCGGGGCCGGG	+
M11	SP4_HUMAN.H11MO.0.A	-11	0.000841235	0.64691	0.0979153	20	GCCCCGGCGCGGGGGAGCGGCGGGGCCCGCGGGGCCCGGG	GGGAAGGGGGCGGGGCCGGG	+
M11	MXI1_HUMAN.H11MO.0.A	-6	0.00157289	1.20955	0.148333	15	GCCCCGGCGCGGGGGAGCGGCGGGGCCCGCGGGGCCCGGG	GCACGTGGCGGCGGG	+
M11	IRX2_HUMAN.H11MO.0.D	-1	0.00174785	1.34409	0.148333	19	GCCCCGGCGCGGGGGAGCGGCGGGGCCCGCGGGGCCCGGG	ACATGGGTGGGCATGTTGG	+
M11	TLX1_HUMAN.H11MO.0.D	-3	0.00227705	1.75105	0.18134	17	GCCCCGGCGCGGGGGAGCGGCGGGGCCCGCGGGGCCCGGG	CTGGCAAGTTGCCAAGG	+
M11	PROX1_HUMAN.H11MO.0.D	-17	0.00265517	2.04183	0.18862	17	GCCCCGGCGCGGGGGAGCGGCGGGGCCCGCGGGGCCCGGG	GGGTAAGGCGGGTTGGG	+
M11	ZBT17_HUMAN.H11MO.0.A	-4	0.00269687	2.07389	0.18862	19	GCCCCGGCGCGGGGGAGCGGCGGGGCCCGCGGGGCCCGGG	GAGGGTGGGGGAGGGGAAG	+
M11	SPIC_HUMAN.H11MO.0.D	-11	0.00274242	2.10892	0.18862	13	GCCCCGGCGCGGGGGAGCGGCGGGGCCCGCGGGGCCCGGG	GAGGAAGGGGAGG	+
M11	NR1D1_HUMAN.H11MO.0.B	-4	0.0028956	2.22672	0.190497	19	GCCCCGGCGCGGGGGAGCGGCGGGGCCCGCGGGGCCCGGG	AGGGAAGTGGGTCAGAAGG	+
M11	NR1H4_HUMAN.H11MO.0.B	-15	0.00333472	2.5644	0.210245	19	GCCCCGGCGCGGGGGAGCGGCGGGGCCCGCGGGGCCCGGG	GGGGTCAATGACCCCGAGG	+
M11	ZN589_HUMAN.H11MO.0.D	-17	0.00350326	2.694	0.212035	16	GCCCCGGCGCGGGGGAGCGGCGGGGCCCGCGGGGCCCGGG	CGGCAGTAACCGTGGG	-
M11	USF2_HUMAN.H11MO.0.A	10	0.00383531	2.94935	0.223205	9	GCCCCGGCGCGGGGGAGCGGCGGGGCCCGCGGGGCCCGGG	GGGTCACGTGGCCGCGGCG	+
M11	Z324A_HUMAN.H11MO.0.C	-4	0.00525084	4.03789	0.284156	23	GCCCCGGCGCGGGGGAGCGGCGGGGCCCGCGGGGCCCGGG	TGGCAGCAAAGGATGGTTTGATA	-
M11	ZN563_HUMAN.H11MO.0.C	-9	0.00529344	4.07066	0.284156	21	GCCCCGGCGCGGGGGAGCGGCGGGGCCCGCGGGGCCCGGG	GCAGCTGCCAGTGAGGATCCC	-
M11	PURA_HUMAN.H11MO.0.D	-5	0.00559019	4.29886	0.284156	17	GCCCCGGCGCGGGGGAGCGGCGGGGCCCGCGGGGCCCGGG	GGAAGGGGGGGGCAGGG	+
M11	GATA1_HUMAN.H11MO.0.A	-29	0.00578858	4.45142	0.284156	11	GCCCCGGCGCGGGGGAGCGGCGGGGCCCGCGGGGCCCGGG	CTGGCGGGGACAGATAAGA	+
M11	RARG_HUMAN.H11MO.0.B	-22	0.00594219	4.56955	0.284156	18	GCCCCGGCGCGGGGGAGCGGCGGGGCCCGCGGGGCCCGGG	AGGTCAGAGTGACCTGGG	+
M11	PAX5_HUMAN.H11MO.0.A	-6	0.00726952	5.59026	0.314278	21	GCCCCGGCGCGGGGGAGCGGCGGGGCCCGCGGGGCCCGGG	GCCTGGGCAGCAGAGCGTGAC	+
M11	RFX1_HUMAN.H11MO.0.B	-1	0.00767831	5.90462	0.32273	22	GCCCCGGCGCGGGGGAGCGGCGGGGCCCGCGGGGCCCGGG	CCGTCGCCATGGCAACCGGGGC	-
M11	KLF16_HUMAN.H11MO.0.D	-2	0.0092184	7.08895	0.37699	19	GCCCCGGCGCGGGGGAGCGGCGGGGCCCGCGGGGCCCGGG	GGGGGCGGGGGGGGGGGGG	+
M11	EGR2_HUMAN.H11MO.0.A	-8	0.00959697	7.38007	0.377652	18	GCCCCGGCGCGGGGGAGCGGCGGGGCCCGCGGGGCCCGGG	GGGGGGGTGTGGGAGGGG	+
M11	SRBP2_HUMAN.H11MO.0.B	-12	0.00998334	7.67719	0.377652	13	GCCCCGGCGCGGGGGAGCGGCGGGGCCCGCGGGGCCCGGG	GGGTGGGGTGAGG	+
M11	EGR1_HUMAN.H11MO.0.A	-8	0.0105697	8.12813	0.386291	17	GCCCCGGCGCGGGGGAGCGGCGGGGCCCGCGGGGCCCGGG	GAGGGCGTGGGCGGGGG	+
M11	GATA2_HUMAN.H11MO.0.A	-29	0.0135629	10.4299	0.436647	11	GCCCCGGCGCGGGGGAGCGGCGGGGCCCGCGGGGCCCGGG	CTGGGGGGTGGAGATAAGG	+
M11	TAL1_HUMAN.H11MO.0.A	-29	0.0135629	10.4299	0.436647	11	GCCCCGGCGCGGGGGAGCGGCGGGGCCCGCGGGGCCCGGG	CTGGGGGGGGCAGATAAGG	+
M11	PTF1A_HUMAN.H11MO.0.B	-12	0.0152349	11.7156	0.464169	18	GCCCCGGCGCGGGGGAGCGGCGGGGCCCGCGGGGCCCGGG	GGGAAAGGGGGCAGCTGG	-
M11	ZN263_HUMAN.H11MO.0.A	-5	0.015338	11.7949	0.464169	20	GCCCCGGCGCGGGGGAGCGGCGGGGCCCGCGGGGCCCGGG	GGGAGGAGGGAGAGGAGGAG	+
M11	MAFA_HUMAN.H11MO.0.D	-11	0.0160428	12.337	0.475979	21	GCCCCGGCGCGGGGGAGCGGCGGGGCCCGCGGGGCCCGGG	CGAAGGCTGCGGGGTCAGCAC	-
M13	SP3_HUMAN.H11MO.0.B	-10	5.72367e-06	0.0044015	0.00417556	20	CCGCGCGGCCGGGCGGGCCTGCCGCGGGGCGGGGCGCGGG	GGGGGGGGGCGGGGCCGGGG	+
M13	SP2_HUMAN.H11MO.0.A	-14	6.27794e-06	0.00482774	0.00417556	22	CCGCGCGGCCGGGCGGGCCTGCCGCGGGGCGGGGCGCGGG	GGGGGGGGGGCGGGGCCGGGGG	+
M13	THAP1_HUMAN.H11MO.0.C	-3	8.29777e-06	0.00638099	0.00417556	22	CCGCGCGGCCGGGCGGGCCTGCCGCGGGGCGGGGCGCGGG	CGCCGCCATCTTGGCTGCGGGC	+
M13	PATZ1_HUMAN.H11MO.0.C	-15	4.49587e-05	0.0345732	0.0169679	22	CCGCGCGGCCGGGCGGGCCTGCCGCGGGGCGGGGCGCGGG	GGGGAGGGGGCGGGGGGGGAGG	+
M13	ZFX_HUMAN.H11MO.1.A	-6	0.000132998	0.102275	0.0401558	17	CCGCGCGGCCGGGCGGGCCTGCCGCGGGGCGGGGCGCGGG	GGGGGCGGAGGCCGGGG	+
M13	PURA_HUMAN.H11MO.0.D	-5	0.000212985	0.163786	0.0535887	17	CCGCGCGGCCGGGCGGGCCTGCCGCGGGGCGGGGCGCGGG	GGAAGGGGGGGGCAGGG	+
M13	KLF6_HUMAN.H11MO.0.A	-12	0.000337136	0.259257	0.0703574	19	CCGCGCGGCCGGGCGGGCCTGCCGCGGGGCGGGGCGCGGG	GGAAGGGCGGGGCCGGGGG	+
M13	ZN563_HUMAN.H11MO.0.C	-1	0.000437752	0.336631	0.0703574	21	CCGCGCGGCCGGGCGGGCCTGCCGCGGGGCGGGGCGCGGG	GCAGCTGCCAGTGAGGATCCC	-
M13	ZN341_HUMAN.H11MO.0.C	-25	0.000466053	0.358395	0.0703574	15	CCGCGCGGCCGGGCGGGCCTGCCGCGGGGCGGGGCGCGGG	GGGGGGGGGGGGAGGGAAGAGC	+
M13	PROX1_HUMAN.H11MO.0.D	0	0.000628077	0.482991	0.0787927	17	CCGCGCGGCCGGGCGGGCCTGCCGCGGGGCGGGGCGCGGG	GGGTAAGGCGGGTTGGG	+
M13	MAZ_HUMAN.H11MO.0.A	-13	0.000678507	0.521772	0.0787927	22	CCGCGCGGCCGGGCGGGCCTGCCGCGGGGCGGGGCGCGGG	GGGGGAGGGGGGGGGGGGGGGG	+
M13	VEZF1_HUMAN.H11MO.0.C	-11	0.000678507	0.521772	0.0787927	22	CCGCGCGGCCGGGCGGGCCTGCCGCGGGGCGGGGCGCGGG	GGGGAGGGGGGAGGGGGAGGGG	+
M13	KLF3_HUMAN.H11MO.0.B	-15	0.000771368	0.593182	0.0831779	19	CCGCGCGGCCGGGCGGGCCTGCCGCGGGGCGGGGCGCGGG	GGGGAGGGGCGGGGCCGGG	+
M13	KLF16_HUMAN.H11MO.0.D	-1	0.00124393	0.956585	0.12389	19	CCGCGCGGCCGGGCGGGCCTGCCGCGGGGCGGGGCGCGGG	GGGGGCGGGGGGGGGGGGG	+
M13	SP4_HUMAN.H11MO.0.A	-9	0.00131305	1.00974	0.12389	20	CCGCGCGGCCGGGCGGGCCTGCCGCGGGGCGGGGCGCGGG	GGGAAGGGGGCGGGGCCGGG	+
M13	IRX2_HUMAN.H11MO.0.D	0	0.00267641	2.05816	0.218972	19	CCGCGCGGCCGGGCGGGCCTGCCGCGGGGCGGGGCGCGGG	ACATGGGTGGGCATGTTGG	+
M13	RXRA_HUMAN.H11MO.0.A	-21	0.00275593	2.11931	0.218972	19	CCGCGCGGCCGGGCGGGCCTGCCGCGGGGCGGGGCGCGGG	GGGGGAGGCAGAGGTCAGAG	+
M13	SRBP2_HUMAN.H11MO.0.B	-2	0.00339086	2.60757	0.25595	13	CCGCGCGGCCGGGCGGGCCTGCCGCGGGGCGGGGCGCGGG	GGGTGGGGTGAGG	+
M13	NR1D1_HUMAN.H11MO.0.B	-1	0.00387179	2.97741	0.270474	19	CCGCGCGGCCGGGCGGGCCTGCCGCGGGGCGGGGCGCGGG	CCTTCTGACCCACTTCCCT	-
M13	RARG_HUMAN.H11MO.2.D	-27	0.0039416	3.03109	0.270474	13	CCGCGCGGCCGGGCGGGCCTGCCGCGGGGCGGGGCGCGGG	GGGGGTCACCCAGAGGTCAC	+
M13	SMAD3_HUMAN.H11MO.0.B	-2	0.004437	3.41205	0.286359	12	CCGCGCGGCCGGGCGGGCCTGCCGCGGGGCGGGGCGCGGG	CAGGTGACAGAG	-
M13	TLX1_HUMAN.H11MO.0.D	-24	0.00485702	3.73505	0.293295	16	CCGCGCGGCCGGGCGGGCCTGCCGCGGGGCGGGGCGCGGG	CTGGCAAGTTGCCAAGG	+
M13	ZN263_HUMAN.H11MO.0.A	-2	0.00559002	4.29873	0.324575	20	CCGCGCGGCCGGGCGGGCCTGCCGCGGGGCGGGGCGCGGG	GGGAGGAGGGAGAGGAGGAG	+
M13	RARG_HUMAN.H11MO.0.B	-5	0.00586183	4.50775	0.327751	18	CCGCGCGGCCGGGCGGGCCTGCCGCGGGGCGGGGCGCGGG	AGGTCAGAGTGACCTGGG	+
M13	MAFA_HUMAN.H11MO.0.D	-10	0.00680969	5.23665	0.333274	21	CCGCGCGGCCGGGCGGGCCTGCCGCGGGGCGGGGCGCGGG	CGAAGGCTGCGGGGTCAGCAC	-
M13	TBX15_HUMAN.H11MO.0.D	-11	0.00685974	5.27514	0.333274	19	CCGCGCGGCCGGGCGGGCCTGCCGCGGGGCGGGGCGCGGG	GGGGGGGGGGGGGTGGGGG	+
M13	SPIC_HUMAN.H11MO.0.D	-27	0.00696695	5.35759	0.333274	13	CCGCGCGGCCGGGCGGGCCTGCCGCGGGGCGGGGCGCGGG	GAGGAAGGGGAGG	+
M13	NFIC_HUMAN.H11MO.0.A	-12	0.00708247	5.44642	0.333274	17	CCGCGCGGCCGGGCGGGCCTGCCGCGGGGCGGGGCGCGGG	CTTGGCAGGGAGCCAAG	-
M13	NR1H4_HUMAN.H11MO.0.B	-6	0.00788586	6.06422	0.350142	19	CCGCGCGGCCGGGCGGGCCTGCCGCGGGGCGGGGCGCGGG	GGGGTCAATGACCCCGAGG	+
M13	ZBT17_HUMAN.H11MO.0.A	-13	0.00845059	6.49851	0.354372	19	CCGCGCGGCCGGGCGGGCCTGCCGCGGGGCGGGGCGCGGG	GAGGGTGGGGGAGGGGAAG	+
M13	MXI1_HUMAN.H11MO.0.A	-17	0.00929882	7.15079	0.366281	15	CCGCGCGGCCGGGCGGGCCTGCCGCGGGGCGGGGCGCGGG	GCACGTGGCGGCGGG	+
M13	EGR1_HUMAN.H11MO.0.A	0	0.00950629	7.31033	0.366281	17	CCGCGCGGCCGGGCGGGCCTGCCGCGGGGCGGGGCGCGGG	GAGGGCGTGGGCGGGGG	+
M13	ZN554_HUMAN.H11MO.0.C	-4	0.00960842	7.38887	0.366281	20	CCGCGCGGCCGGGCGGGCCTGCCGCGGGGCGGGGCGCGGG	GCTGAGCCATGTGGGGTGCT	+
M13	ZN589_HUMAN.H11MO.0.D	0	0.00982904	7.55853	0.366281	16	CCGCGCGGCCGGGCGGGCCTGCCGCGGGGCGGGGCGCGGG	CGGCAGTAACCGTGGG	-
M13	ZN350_HUMAN.H11MO.1.D	5	0.0102637	7.89281	0.366281	19	CCGCGCGGCCGGGCGGGCCTGCCGCGGGGCGGGGCGCGGG	ACGGGGCGCAGGGATTTGTTGCCC	+
M13	USF2_HUMAN.H11MO.0.A	-5	0.0103771	7.97996	0.366281	19	CCGCGCGGCCGGGCGGGCCTGCCGCGGGGCGGGGCGCGGG	GGGTCACGTGGCCGCGGCG	+
M13	RFX1_HUMAN.H11MO.0.B	-6	0.010433	8.02295	0.366281	22	CCGCGCGGCCGGGCGGGCCTGCCGCGGGGCGGGGCGCGGG	GCCCCGGTTGCCATGGCGACGG	+
M13	CLOCK_HUMAN.H11MO.0.C	-5	0.0118536	9.1154	0.383429	14	CCGCGCGGCCGGGCGGGCCTGCCGCGGGGCGGGGCGCGGG	CAGACACGTGAACA	+
M13	PAX8_HUMAN.H11MO.0.D	-14	0.0118536	9.1154	0.383429	14	CCGCGCGGCCGGGCGGGCCTGCCGCGGGGCGGGGCGCGGG	GTCACTGAAGCGGG	+
M13	EGR2_HUMAN.H11MO.0.A	-1	0.0119374	9.17984	0.383429	18	CCGCGCGGCCGGGCGGGCCTGCCGCGGGGCGGGGCGCGGG	GGGGGGGTGTGGGAGGGG	+
M13	COT1_HUMAN.H11MO.0.C	-13	0.0146017	11.2287	0.432222	17	CCGCGCGGCCGGGCGGGCCTGCCGCGGGGCGGGGCGCGGG	GGGGTCAGAGGTCAGGG	+
M13	PLAG1_HUMAN.H11MO.0.D	-12	0.0156619	12.044	0.446662	17	CCGCGCGGCCGGGCGGGCCTGCCGCGGGGCGGGGCGCGGG	GGGGGCATCAGGAGGGG	+
M13	PAX5_HUMAN.H11MO.0.A	-11	0.0156812	12.0589	0.446662	21	CCGCGCGGCCGGGCGGGCCTGCCGCGGGGCGGGGCGCGGG	GCCTGGGCAGCAGAGCGTGAC	+
M13	KLF15_HUMAN.H11MO.0.A	1	0.0165488	12.7261	0.451192	18	CCGCGCGGCCGGGCGGGCCTGCCGCGGGGCGGGGCGCGGG	GGGGAGGAGCAGGGGGGGG	+
M13	HEY2_HUMAN.H11MO.0.D	-4	0.0167922	12.9132	0.451192	17	CCGCGCGGCCGGGCGGGCCTGCCGCGGGGCGGGGCGCGGG	GGGGGCACGTGGCATTA	+
M13	SP1_HUMAN.H11MO.0.A	-13	0.0170358	13.1005	0.451192	22	CCGCGCGGCCGGGCGGGCCTGCCGCGGGGCGGGGCGCGGG	GGGGGGCGGGGCCGGGGGGGGG	+
M13	RARA_HUMAN.H11MO.0.A	-27	0.0183529	14.1134	0.477696	13	CCGCGCGGCCGGGCGGGCCTGCCGCGGGGCGGGGCGCGGG	GGGGGATCAAGAGGTCAAGG	+
M13	PAX2_HUMAN.H11MO.0.D	-2	0.0191981	14.7634	0.490763	18	CCGCGCGGCCGGGCGGGCCTGCCGCGGGGCGGGGCGCGGG	GTTCAGTCATGCGTGACA	+
M13	ZN667_HUMAN.H11MO.0.C	-2	0.0201053	15.461	0.490763	19	CCGCGCGGCCGGGCGGGCCTGCCGCGGGGCGGGGCGCGGG	GCTGAGCTTTTAAGGCCAC	-
M13	GATA1_HUMAN.H11MO.0.A	-29	0.0201053	15.461	0.490763	11	CCGCGCGGCCGGGCGGGCCTGCCGCGGGGCGGGGCGCGGG	CTGGCGGGGACAGATAAGA	+
M13	ZF64A_HUMAN.H11MO.0.D	-12	0.020394	15.683	0.490763	16	CCGCGCGGCCGGGCGGGCCTGCCGCGGGGCGGGGCGCGGG	GGGGCCCGGGAACCTG	+
M13	PTF1A_HUMAN.H11MO.0.B	-29	0.0205151	15.7761	0.490763	11	CCGCGCGGCCGGGCGGGCCTGCCGCGGGGCGGGGCGCGGG	GGGAAAGGGGGCAGCTGG	-
M14	SP2_HUMAN.H11MO.0.A	-4	3.19415e-07	0.00024563	0.000428579	22	GCGGGCGGCGGGGGCGGCGGGGGGGGCCGGGGGCCCAGGG	GGGGGGGGGGCGGGGCCGGGGG	+
M14	SP3_HUMAN.H11MO.0.B	-5	8.40857e-07	0.000646619	0.000428579	20	GCGGGCGGCGGGGGCGGCGGGGGGGGCCGGGGGCCCAGGG	GGGGGGGGGCGGGGCCGGGG	+
M14	PATZ1_HUMAN.H11MO.0.C	-4	8.51424e-07	0.000654745	0.000428579	22	GCGGGCGGCGGGGGCGGCGGGGGGGGCCGGGGGCCCAGGG	GGGGAGGGGGCGGGGGGGGAGG	+
M14	ZFX_HUMAN.H11MO.1.A	-9	3.21426e-06	0.00247177	0.00121346	17	GCGGGCGGCGGGGGCGGCGGGGGGGGCCGGGGGCCCAGGG	GGGGGCGGAGGCCGGGG	+
M14	VEZF1_HUMAN.H11MO.0.C	-3	2.75463e-05	0.0211831	0.00831954	22	GCGGGCGGCGGGGGCGGCGGGGGGGGCCGGGGGCCCAGGG	GGGGAGGGGGGAGGGGGAGGGG	+
M14	KLF3_HUMAN.H11MO.0.B	-12	3.48677e-05	0.0268133	0.00877564	19	GCGGGCGGCGGGGGCGGCGGGGGGGGCCGGGGGCCCAGGG	GGGGAGGGGCGGGGCCGGG	+
M14	ZN341_HUMAN.H11MO.0.C	-10	4.49349e-05	0.034555	0.00969375	22	GCGGGCGGCGGGGGCGGCGGGGGGGGCCGGGGGCCCAGGG	GGGGGGGGGGGGAGGGAAGAGC	+
M14	SP4_HUMAN.H11MO.0.A	-11	7.28469e-05	0.0560193	0.0137508	20	GCGGGCGGCGGGGGCGGCGGGGGGGGCCGGGGGCCCAGGG	GGGAAGGGGGCGGGGCCGGG	+
M14	THAP1_HUMAN.H11MO.0.C	-6	8.4778e-05	0.0651943	0.0142248	22	GCGGGCGGCGGGGGCGGCGGGGGGGGCCGGGGGCCCAGGG	GCCCGCAGCCAAGATGGCGGCG	-
M14	MAZ_HUMAN.H11MO.0.A	-3	9.90527e-05	0.0761715	0.014958	22	GCGGGCGGCGGGGGCGGCGGGGGGGGCCGGGGGCCCAGGG	GGGGGAGGGGGGGGGGGGGGGG	+
M14	KLF6_HUMAN.H11MO.0.A	-14	0.000128447	0.0987755	0.0176334	19	GCGGGCGGCGGGGGCGGCGGGGGGGGCCGGGGGCCCAGGG	GGAAGGGCGGGGCCGGGGG	+
M14	RXRA_HUMAN.H11MO.0.A	-6	0.00017907	0.137705	0.0225345	20	GCGGGCGGCGGGGGCGGCGGGGGGGGCCGGGGGCCCAGGG	GGGGGAGGCAGAGGTCAGAG	+
M14	PROX1_HUMAN.H11MO.0.D	-6	0.00115703	0.889755	0.102778	17	GCGGGCGGCGGGGGCGGCGGGGGGGGCCGGGGGCCCAGGG	GGGTAAGGCGGGTTGGG	+
M14	NR1D1_HUMAN.H11MO.0.B	-2	0.00126064	0.969432	0.105761	19	GCGGGCGGCGGGGGCGGCGGGGGGGGCCGGGGGCCCAGGG	AGGGAAGTGGGTCAGAAGG	+
M14	ZN563_HUMAN.H11MO.0.C	-7	0.00136185	1.04726	0.108239	21	GCGGGCGGCGGGGGCGGCGGGGGGGGCCGGGGGCCCAGGG	GCAGCTGCCAGTGAGGATCCC	-
M14	IRX2_HUMAN.H11MO.0.D	0	0.00194964	1.49928	0.140198	19	GCGGGCGGCGGGGGCGGCGGGGGGGGCCGGGGGCCCAGGG	ACATGGGTGGGCATGTTGG	+
M14	MXI1_HUMAN.H11MO.0.A	0	0.00239716	1.84342	0.164544	15	GCGGGCGGCGGGGGCGGCGGGGGGGGCCGGGGGCCCAGGG	GCACGTGGCGGCGGG	+
M14	KLF16_HUMAN.H11MO.0.D	-9	0.00319405	2.45622	0.20971	19	GCGGGCGGCGGGGGCGGCGGGGGGGGCCGGGGGCCCAGGG	GGGGGCGGGGGGGGGGGGG	+
M14	PTF1A_HUMAN.H11MO.0.B	-12	0.00368615	2.83465	0.2234	18	GCGGGCGGCGGGGGCGGCGGGGGGGGCCGGGGGCCCAGGG	GGGAAAGGGGGCAGCTGG	-
M14	ZBT17_HUMAN.H11MO.0.A	-10	0.00420472	3.23343	0.2234	19	GCGGGCGGCGGGGGCGGCGGGGGGGGCCGGGGGCCCAGGG	GAGGGTGGGGGAGGGGAAG	+
M14	EGR1_HUMAN.H11MO.0.A	-3	0.00421489	3.24125	0.2234	17	GCGGGCGGCGGGGGCGGCGGGGGGGGCCGGGGGCCCAGGG	GAGGGCGTGGGCGGGGG	+
M14	PURA_HUMAN.H11MO.0.D	-14	0.00421489	3.24125	0.2234	17	GCGGGCGGCGGGGGCGGCGGGGGGGGCCGGGGGCCCAGGG	GGAAGGGGGGGGCAGGG	+
M14	MAFA_HUMAN.H11MO.0.D	-8	0.00422256	3.24715	0.2234	21	GCGGGCGGCGGGGGCGGCGGGGGGGGCCGGGGGCCCAGGG	CGAAGGCTGCGGGGTCAGCAC	-
M14	Z324A_HUMAN.H11MO.0.C	-11	0.00429017	3.29914	0.2234	23	GCGGGCGGCGGGGGCGGCGGGGGGGGCCGGGGGCCCAGGG	TGGCAGCAAAGGATGGTTTGATA	-
M14	WT1_HUMAN.H11MO.0.C	-5	0.00533623	4.10356	0.268608	20	GCGGGCGGCGGGGGCGGCGGGGGGGGCCGGGGGCCCAGGG	GGGCGGGGGAGGAGGGGGGG	+
M14	TLX1_HUMAN.H11MO.0.D	-22	0.005622	4.32332	0.273864	17	GCGGGCGGCGGGGGCGGCGGGGGGGGCCGGGGGCCCAGGG	CTGGCAAGTTGCCAAGG	+
M14	ZN263_HUMAN.H11MO.0.A	-5	0.00607303	4.67016	0.279364	20	GCGGGCGGCGGGGGCGGCGGGGGGGGCCGGGGGCCCAGGG	GGGAGGAGGGAGAGGAGGAG	+
M14	ZN467_HUMAN.H11MO.0.C	-4	0.00619728	4.76571	0.279364	22	GCGGGCGGCGGGGGCGGCGGGGGGGGCCGGGGGCCCAGGG	GGGGAGGGGAGGGGGGGGGGGG	+
M14	GATA1_HUMAN.H11MO.0.A	-27	0.00628989	4.83692	0.279364	13	GCGGGCGGCGGGGGCGGCGGGGGGGGCCGGGGGCCCAGGG	CTGGCGGGGACAGATAAGA	+
M14	PAX5_HUMAN.H11MO.0.A	-7	0.00699295	5.37758	0.301716	21	GCGGGCGGCGGGGGCGGCGGGGGGGGCCGGGGGCCCAGGG	GCCTGGGCAGCAGAGCGTGAC	+
M14	ZN589_HUMAN.H11MO.0.D	-17	0.00741024	5.69848	0.303226	16	GCGGGCGGCGGGGGCGGCGGGGGGGGCCGGGGGCCCAGGG	CGGCAGTAACCGTGGG	-
M14	RFX1_HUMAN.H11MO.0.B	-4	0.00742955	5.71333	0.303226	22	GCGGGCGGCGGGGGCGGCGGGGGGGGCCGGGGGCCCAGGG	GCCCCGGTTGCCATGGCGACGG	+
M14	RARG_HUMAN.H11MO.2.D	-9	0.00834803	6.41963	0.331746	20	GCGGGCGGCGGGGGCGGCGGGGGGGGCCGGGGGCCCAGGG	GGGGGTCACCCAGAGGTCAC	+
M14	TAL1_HUMAN.H11MO.0.A	-27	0.00930189	7.15315	0.35117	13	GCGGGCGGCGGGGGCGGCGGGGGGGGCCGGGGGCCCAGGG	CTGGGGGGGGCAGATAAGG	+
M14	USF2_HUMAN.H11MO.0.A	10	0.00930189	7.15315	0.35117	9	GCGGGCGGCGGGGGCGGCGGGGGGGGCCGGGGGCCCAGGG	GGGTCACGTGGCCGCGGCG	+
M14	PLAG1_HUMAN.H11MO.0.D	-9	0.00982441	7.55497	0.351178	17	GCGGGCGGCGGGGGCGGCGGGGGGGGCCGGGGGCCCAGGG	GGGGGCATCAGGAGGGG	+
M14	COT1_HUMAN.H11MO.0.C	-9	0.0112538	8.65418	0.377653	17	GCGGGCGGCGGGGGCGGCGGGGGGGGCCGGGGGCCCAGGG	GGGGTCAGAGGTCAGGG	+
M14	SRBP2_HUMAN.H11MO.0.B	-16	0.0129399	9.95081	0.415758	13	GCGGGCGGCGGGGGCGGCGGGGGGGGCCGGGGGCCCAGGG	GGGTGGGGTGAGG	+
M14	SPIC_HUMAN.H11MO.0.D	-6	0.0139941	10.7614	0.431275	13	GCGGGCGGCGGGGGCGGCGGGGGGGGCCGGGGGCCCAGGG	GAGGAAGGGGAGG	+
M14	ZN350_HUMAN.H11MO.1.D	-15	0.014857	11.4251	0.439914	24	GCGGGCGGCGGGGGCGGCGGGGGGGGCCGGGGGCCCAGGG	GGGCAACAAATCCCTGCGCCCCGT	-
M14	RARG_HUMAN.H11MO.0.B	-2	0.0161583	12.4257	0.457929	18	GCGGGCGGCGGGGGCGGCGGGGGGGGCCGGGGGCCCAGGG	AGGTCAGAGTGACCTGGG	+
M14	NR1H4_HUMAN.H11MO.0.B	-22	0.0174096	13.388	0.465976	18	GCGGGCGGCGGGGGCGGCGGGGGGGGCCGGGGGCCCAGGG	GGGGTCAATGACCCCGAGG	+
M14	SMAD3_HUMAN.H11MO.0.B	-1	0.0178972	13.763	0.465976	12	GCGGGCGGCGGGGGCGGCGGGGGGGGCCGGGGGCCCAGGG	CAGGTGACAGAG	-
M14	TBX15_HUMAN.H11MO.0.D	-7	0.0185035	14.2292	0.473595	19	GCGGGCGGCGGGGGCGGCGGGGGGGGCCGGGGGCCCAGGG	GGGGGGGGGGGGGTGGGGG	+
M15	SP3_HUMAN.H11MO.0.B	-15	2.82703e-06	0.00217399	0.0042891	20	CGGCGCGGCGGGCCGGCGCGGGGGCCGCGCCGGGGGCGGG	GGGGGGGGGCGGGGCCGGGG	+
M15	SP2_HUMAN.H11MO.0.A	-14	8.42762e-06	0.00648084	0.00639307	22	CGGCGCGGCGGGCCGGCGCGGGGGCCGCGCCGGGGGCGGG	GGGGGGGGGGCGGGGCCGGGGG	+
M15	PATZ1_HUMAN.H11MO.0.C	-14	1.29827e-05	0.00998367	0.00656564	22	CGGCGCGGCGGGCCGGCGCGGGGGCCGCGCCGGGGGCGGG	GGGGAGGGGGCGGGGGGGGAGG	+
M15	KLF6_HUMAN.H11MO.0.A	-17	1.86221e-05	0.0143204	0.00706322	19	CGGCGCGGCGGGCCGGCGCGGGGGCCGCGCCGGGGGCGGG	GGAAGGGCGGGGCCGGGGG	+
M15	ZFX_HUMAN.H11MO.1.A	-16	5.13544e-05	0.0394915	0.0155827	17	CGGCGCGGCGGGCCGGCGCGGGGGCCGCGCCGGGGGCGGG	GGGGGCGGAGGCCGGGG	+
M15	THAP1_HUMAN.H11MO.0.C	-19	0.00014641	0.11259	0.0370216	21	CGGCGCGGCGGGCCGGCGCGGGGGCCGCGCCGGGGGCGGG	CGCCGCCATCTTGGCTGCGGGC	+
M15	MAZ_HUMAN.H11MO.0.A	-11	0.000308811	0.237476	0.0607171	22	CGGCGCGGCGGGCCGGCGCGGGGGCCGCGCCGGGGGCGGG	GGGGGAGGGGGGGGGGGGGGGG	+
M15	VEZF1_HUMAN.H11MO.0.C	-13	0.00035727	0.274741	0.0607171	22	CGGCGCGGCGGGCCGGCGCGGGGGCCGCGCCGGGGGCGGG	GGGGAGGGGGGAGGGGGAGGGG	+
M15	ZN341_HUMAN.H11MO.0.C	-17	0.000412859	0.317488	0.0607171	22	CGGCGCGGCGGGCCGGCGCGGGGGCCGCGCCGGGGGCGGG	GGGGGGGGGGGGAGGGAAGAGC	+
M15	ZN563_HUMAN.H11MO.0.C	-17	0.000440219	0.338529	0.0607171	21	CGGCGCGGCGGGCCGGCGCGGGGGCCGCGCCGGGGGCGGG	GCAGCTGCCAGTGAGGATCCC	-
M15	RXRA_HUMAN.H11MO.0.A	-15	0.000499051	0.38377	0.0630955	20	CGGCGCGGCGGGCCGGCGCGGGGGCCGCGCCGGGGGCGGG	GGGGGAGGCAGAGGTCAGAG	+
M15	KLF3_HUMAN.H11MO.0.B	-15	0.000558713	0.42965	0.0652049	19	CGGCGCGGCGGGCCGGCGCGGGGGCCGCGCCGGGGGCGGG	GGGGAGGGGCGGGGCCGGG	+
M15	SP4_HUMAN.H11MO.0.A	-20	0.00072535	0.557794	0.0741161	20	CGGCGCGGCGGGCCGGCGCGGGGGCCGCGCCGGGGGCGGG	GGGAAGGGGGCGGGGCCGGG	+
M15	GATA1_HUMAN.H11MO.0.A	-29	0.00229369	1.76384	0.204701	11	CGGCGCGGCGGGCCGGCGCGGGGGCCGCGCCGGGGGCGGG	CTGGCGGGGACAGATAAGA	+
M15	RFX1_HUMAN.H11MO.0.B	-17	0.00278185	2.13924	0.220164	22	CGGCGCGGCGGGCCGGCGCGGGGGCCGCGCCGGGGGCGGG	GCCCCGGTTGCCATGGCGACGG	+
M15	RARG_HUMAN.H11MO.2.D	-19	0.002795	2.14936	0.220164	20	CGGCGCGGCGGGCCGGCGCGGGGGCCGCGCCGGGGGCGGG	GGGGGTCACCCAGAGGTCAC	+
M15	IRX2_HUMAN.H11MO.0.D	-17	0.00304073	2.33832	0.220164	19	CGGCGCGGCGGGCCGGCGCGGGGGCCGCGCCGGGGGCGGG	ACATGGGTGGGCATGTTGG	+
M15	EGR2_HUMAN.H11MO.0.A	-17	0.00304741	2.34346	0.220164	18	CGGCGCGGCGGGCCGGCGCGGGGGCCGCGCCGGGGGCGGG	GGGGGGGTGTGGGAGGGG	+
M15	ZBT17_HUMAN.H11MO.0.A	-19	0.00326013	2.50704	0.224826	19	CGGCGCGGCGGGCCGGCGCGGGGGCCGCGCCGGGGGCGGG	GAGGGTGGGGGAGGGGAAG	+
M15	PROX1_HUMAN.H11MO.0.D	-19	0.00374293	2.87831	0.244479	17	CGGCGCGGCGGGCCGGCGCGGGGGCCGCGCCGGGGGCGGG	GGGTAAGGCGGGTTGGG	+
M15	GATA2_HUMAN.H11MO.0.A	-29	0.00401016	3.08381	0.244479	11	CGGCGCGGCGGGCCGGCGCGGGGGCCGCGCCGGGGGCGGG	CTGGGGGGTGGAGATAAGG	+
M15	EGR1_HUMAN.H11MO.0.A	-19	0.00402853	3.09794	0.244479	17	CGGCGCGGCGGGCCGGCGCGGGGGCCGCGCCGGGGGCGGG	GAGGGCGTGGGCGGGGG	+
M15	USF2_HUMAN.H11MO.0.A	-27	0.00429395	3.30205	0.250564	13	CGGCGCGGCGGGCCGGCGCGGGGGCCGCGCCGGGGGCGGG	CGCCGCGGCCACGTGACCC	-
M15	PURA_HUMAN.H11MO.0.D	-17	0.00501148	3.85383	0.276076	17	CGGCGCGGCGGGCCGGCGCGGGGGCCGCGCCGGGGGCGGG	GGAAGGGGGGGGCAGGG	+
M15	ZN554_HUMAN.H11MO.0.C	-18	0.00509509	3.91813	0.276076	20	CGGCGCGGCGGGCCGGCGCGGGGGCCGCGCCGGGGGCGGG	GCTGAGCCATGTGGGGTGCT	+
M15	NR1D1_HUMAN.H11MO.0.B	-17	0.00601514	4.62564	0.314661	19	CGGCGCGGCGGGCCGGCGCGGGGGCCGCGCCGGGGGCGGG	AGGGAAGTGGGTCAGAAGG	+
M15	MXI1_HUMAN.H11MO.0.A	-4	0.00647673	4.9806	0.314661	15	CGGCGCGGCGGGCCGGCGCGGGGGCCGCGCCGGGGGCGGG	GCACGTGGCGGCGGG	+
M15	WT1_HUMAN.H11MO.0.C	-15	0.00660214	5.07704	0.314661	20	CGGCGCGGCGGGCCGGCGCGGGGGCCGCGCCGGGGGCGGG	GGGCGGGGGAGGAGGGGGGG	+
M15	ZN589_HUMAN.H11MO.0.D	-18	0.00663679	5.10369	0.314661	16	CGGCGCGGCGGGCCGGCGCGGGGGCCGCGCCGGGGGCGGG	CGGCAGTAACCGTGGG	-
M15	TAL1_HUMAN.H11MO.0.A	-29	0.00733529	5.64084	0.327321	11	CGGCGCGGCGGGCCGGCGCGGGGGCCGCGCCGGGGGCGGG	CTGGGGGGGGCAGATAAGG	+
M15	PTF1A_HUMAN.H11MO.0.B	-25	0.00756062	5.81412	0.327736	15	CGGCGCGGCGGGCCGGCGCGGGGGCCGCGCCGGGGGCGGG	GGGAAAGGGGGCAGCTGG	-
M15	TAF1_HUMAN.H11MO.0.A	-9	0.00887344	6.82368	0.373959	16	CGGCGCGGCGGGCCGGCGCGGGGGCCGCGCCGGGGGCGGG	AAGATGGCGGCGGCGG	+
M15	KLF16_HUMAN.H11MO.0.D	-17	0.0108155	8.31711	0.415233	19	CGGCGCGGCGGGCCGGCGCGGGGGCCGCGCCGGGGGCGGG	GGGGGCGGGGGGGGGGGGG	+
M15	TLX1_HUMAN.H11MO.0.D	-22	0.0108422	8.33765	0.415233	17	CGGCGCGGCGGGCCGGCGCGGGGGCCGCGCCGGGGGCGGG	CCTTGGCAACTTGCCAG	-
M15	MAFA_HUMAN.H11MO.0.D	-18	0.0115786	8.90392	0.415885	21	CGGCGCGGCGGGCCGGCGCGGGGGCCGCGCCGGGGGCGGG	CGAAGGCTGCGGGGTCAGCAC	-
M15	ZN263_HUMAN.H11MO.0.A	7	0.0131397	10.1044	0.452748	13	CGGCGCGGCGGGCCGGCGCGGGGGCCGCGCCGGGGGCGGG	GGGAGGAGGGAGAGGAGGAG	+
M15	PAX8_HUMAN.H11MO.0.D	-8	0.0134287	10.3267	0.452748	14	CGGCGCGGCGGGCCGGCGCGGGGGCCGCGCCGGGGGCGGG	GTCACTGAAGCGGG	+
M15	RARG_HUMAN.H11MO.0.B	6	0.0146209	11.2435	0.482227	12	CGGCGCGGCGGGCCGGCGCGGGGGCCGCGCCGGGGGCGGG	AGGTCAGAGTGACCTGGG	+
M16	SP2_HUMAN.H11MO.0.A	-6	1.04145e-06	0.000800873	0.00156638	22	AGCAGAGCCGCGGACGCGGCGCCGGCGGCGGCGGCGCCGG	GGGGGGGGGGCGGGGCCGGGGG	+
M16	SP3_HUMAN.H11MO.0.B	-5	4.0076e-05	0.0308185	0.0221357	20	AGCAGAGCCGCGGACGCGGCGCCGGCGGCGGCGGCGCCGG	GGGGGGGGGCGGGGCCGGGG	+
M16	PATZ1_HUMAN.H11MO.0.C	-9	4.41524e-05	0.0339532	0.0221357	22	AGCAGAGCCGCGGACGCGGCGCCGGCGGCGGCGGCGCCGG	GGGGAGGGGGCGGGGGGGGAGG	+
M16	SP1_HUMAN.H11MO.0.A	-10	7.19715e-05	0.055346	0.027062	22	AGCAGAGCCGCGGACGCGGCGCCGGCGGCGGCGGCGCCGG	GGGGGGCGGGGCCGGGGGGGGG	+
M16	EGR1_HUMAN.H11MO.0.A	-20	9.55656e-05	0.0734899	0.0287469	17	AGCAGAGCCGCGGACGCGGCGCCGGCGGCGGCGGCGCCGG	GAGGGCGTGGGCGGGGG	+
M16	SP4_HUMAN.H11MO.0.A	-4	0.000118928	0.0914559	0.0298122	20	AGCAGAGCCGCGGACGCGGCGCCGGCGGCGGCGGCGCCGG	GGGAAGGGGGCGGGGCCGGG	+
M16	THAP1_HUMAN.H11MO.0.C	-11	0.000256874	0.197536	0.0551926	22	AGCAGAGCCGCGGACGCGGCGCCGGCGGCGGCGGCGCCGG	GCCCGCAGCCAAGATGGCGGCG	-
M16	SP1_HUMAN.H11MO.1.A	-10	0.000389702	0.299681	0.0614084	14	AGCAGAGCCGCGGACGCGGCGCCGGCGGCGGCGGCGCCGG	GGGGGGCGGGGCCG	+
M16	XBP1_HUMAN.H11MO.0.D	-9	0.000428863	0.329795	0.0614084	11	AGCAGAGCCGCGGACGCGGCGCCGGCGGCGGCGGCGCCGG	GCTGACGTGGC	+
M16	KLF16_HUMAN.H11MO.0.D	-9	0.000496115	0.381512	0.0614084	19	AGCAGAGCCGCGGACGCGGCGCCGGCGGCGGCGGCGCCGG	GGGGGCGGGGGGGGGGGGG	+
M16	EGR2_HUMAN.H11MO.0.A	-18	0.000519142	0.39922	0.0614084	18	AGCAGAGCCGCGGACGCGGCGCCGGCGGCGGCGGCGCCGG	GGGGGGGTGTGGGAGGGG	+
M16	KLF6_HUMAN.H11MO.0.A	-9	0.000530776	0.408167	0.0614084	19	AGCAGAGCCGCGGACGCGGCGCCGGCGGCGGCGGCGCCGG	GGAAGGGCGGGGCCGGGGG	+
M16	KLF3_HUMAN.H11MO.0.B	-22	0.000607096	0.466857	0.0652212	18	AGCAGAGCCGCGGACGCGGCGCCGGCGGCGGCGGCGCCGG	GGGGAGGGGCGGGGCCGGG	+
M16	WT1_HUMAN.H11MO.0.C	-4	0.00101265	0.778731	0.0964225	20	AGCAGAGCCGCGGACGCGGCGCCGGCGGCGGCGGCGCCGG	GGGCGGGGGAGGAGGGGGGG	+
M16	ZN335_HUMAN.H11MO.0.A	-11	0.00108362	0.833306	0.0964225	22	AGCAGAGCCGCGGACGCGGCGCCGGCGGCGGCGGCGCCGG	TCAGGCAGCGCCGAGGACAGCC	-
M16	OSR2_HUMAN.H11MO.0.C	-7	0.00108985	0.838097	0.0964225	16	AGCAGAGCCGCGGACGCGGCGCCGGCGGCGGCGGCGCCGG	CAGCAGAAGCAGCAGC	-
M16	EGR2_HUMAN.H11MO.1.A	-21	0.00125947	0.968529	0.0994137	16	AGCAGAGCCGCGGACGCGGCGCCGGCGGCGGCGGCGCCGG	GGGGCGTGGGCGGGGG	+
M16	ZFX_HUMAN.H11MO.1.A	-17	0.00126641	0.973866	0.0994137	17	AGCAGAGCCGCGGACGCGGCGCCGGCGGCGGCGGCGCCGG	GGGGGCGGAGGCCGGGG	+
M16	KLF9_HUMAN.H11MO.0.C	-6	0.00132196	1.01658	0.0994137	15	AGCAGAGCCGCGGACGCGGCGCCGGCGGCGGCGGCGCCGG	GGAGGGGGCGTGGCC	+
M16	KLF15_HUMAN.H11MO.0.A	-12	0.00142074	1.09255	0.101755	19	AGCAGAGCCGCGGACGCGGCGCCGGCGGCGGCGGCGCCGG	GGGGAGGAGCAGGGGGGGG	+
M16	SP2_HUMAN.H11MO.1.B	-10	0.00202814	1.55964	0.133255	12	AGCAGAGCCGCGGACGCGGCGCCGGCGGCGGCGGCGCCGG	AGGGGGCGGGGC	+
M16	TAF1_HUMAN.H11MO.0.A	-9	0.00206948	1.59143	0.133255	16	AGCAGAGCCGCGGACGCGGCGCCGGCGGCGGCGGCGCCGG	AAGATGGCGGCGGCGG	+
M16	ZN563_HUMAN.H11MO.0.C	-11	0.00213965	1.64539	0.133255	21	AGCAGAGCCGCGGACGCGGCGCCGGCGGCGGCGGCGCCGG	GGGATCCTCACTGGCAGCTGC	+
M16	EGR4_HUMAN.H11MO.0.D	-11	0.00221494	1.70329	0.133255	11	AGCAGAGCCGCGGACGCGGCGCCGGCGGCGGCGGCGCCGG	GGCGGCAGGGC	+
M16	ZN554_HUMAN.H11MO.0.C	0	0.00240563	1.84993	0.13916	20	AGCAGAGCCGCGGACGCGGCGCCGGCGGCGGCGGCGCCGG	AGCACCCCACATGGCTCAGC	-
M16	AP2D_HUMAN.H11MO.0.D	-2	0.00271908	2.09097	0.148908	14	AGCAGAGCCGCGGACGCGGCGCCGGCGGCGGCGGCGCCGG	ACGCGCCTCGGGCG	-
M16	MAZ_HUMAN.H11MO.0.A	-8	0.00277214	2.13178	0.148908	22	AGCAGAGCCGCGGACGCGGCGCCGGCGGCGGCGGCGCCGG	GGGGGAGGGGGGGGGGGGGGGG	+
M16	SP4_HUMAN.H11MO.1.A	-8	0.0033505	2.57654	0.160378	16	AGCAGAGCCGCGGACGCGGCGCCGGCGGCGGCGGCGCCGG	GGAGGGGGCGGGGCCG	+
M16	ZN350_HUMAN.H11MO.1.D	-13	0.00351883	2.70598	0.160378	24	AGCAGAGCCGCGGACGCGGCGCCGGCGGCGGCGGCGCCGG	ACGGGGCGCAGGGATTTGTTGCCC	+
M16	ZF64A_HUMAN.H11MO.0.D	-3	0.00410058	3.15335	0.176213	16	AGCAGAGCCGCGGACGCGGCGCCGGCGGCGGCGGCGCCGG	GGGGCCCGGGAACCTG	+
M16	RFX1_HUMAN.H11MO.0.B	-6	0.00486259	3.73933	0.197663	22	AGCAGAGCCGCGGACGCGGCGCCGGCGGCGGCGGCGCCGG	GCCCCGGTTGCCATGGCGACGG	+
M16	ZN341_HUMAN.H11MO.0.C	-15	0.00486259	3.73933	0.197663	22	AGCAGAGCCGCGGACGCGGCGCCGGCGGCGGCGGCGCCGG	GGGGGGGGGGGGAGGGAAGAGC	+
M16	ZN467_HUMAN.H11MO.0.C	-12	0.00605568	4.65681	0.233538	22	AGCAGAGCCGCGGACGCGGCGCCGGCGGCGGCGGCGCCGG	GGGGAGGGGAGGGGGGGGGGGG	+
M16	MXI1_HUMAN.H11MO.0.A	-11	0.00638361	4.90899	0.239838	15	AGCAGAGCCGCGGACGCGGCGCCGGCGGCGGCGGCGCCGG	GCACGTGGCGGCGGG	+
M16	USF2_HUMAN.H11MO.0.A	-10	0.00653797	5.0277	0.239838	19	AGCAGAGCCGCGGACGCGGCGCCGGCGGCGGCGGCGCCGG	GGGTCACGTGGCCGCGGCG	+
M16	PURA_HUMAN.H11MO.0.D	-19	0.00738676	5.68042	0.259542	17	AGCAGAGCCGCGGACGCGGCGCCGGCGGCGGCGGCGCCGG	GGAAGGGGGGGGCAGGG	+
M16	KLF1_HUMAN.H11MO.0.A	-10	0.00755287	5.80816	0.259542	14	AGCAGAGCCGCGGACGCGGCGCCGGCGGCGGCGGCGCCGG	GGGGCGGGGCCGGG	+
M16	ZBTB6_HUMAN.H11MO.0.C	-25	0.00759277	5.83884	0.259542	13	AGCAGAGCCGCGGACGCGGCGCCGGCGGCGGCGGCGCCGG	CGGCTCCAGCACC	-
M16	HEN1_HUMAN.H11MO.0.C	-3	0.00814638	6.26457	0.266358	20	AGCAGAGCCGCGGACGCGGCGCCGGCGGCGGCGGCGCCGG	TGGGGAGCAGCTGCGTCCCT	+
M16	ZN322_HUMAN.H11MO.0.B	3	0.00814638	6.26457	0.266358	17	AGCAGAGCCGCGGACGCGGCGCCGGCGGCGGCGGCGCCGG	CCAGGCTCTGTACCAGGCTC	-
M16	VEZF1_HUMAN.H11MO.0.C	-17	0.00836795	6.43496	0.267782	22	AGCAGAGCCGCGGACGCGGCGCCGGCGGCGGCGGCGCCGG	GGGGAGGGGGGAGGGGGAGGGG	+
M16	ZN263_HUMAN.H11MO.0.A	-10	0.00910578	7.00235	0.283508	20	AGCAGAGCCGCGGACGCGGCGCCGGCGGCGGCGGCGCCGG	GGGAGGAGGGAGAGGAGGAG	+
M16	TBX15_HUMAN.H11MO.0.D	-15	0.00923638	7.10278	0.283508	19	AGCAGAGCCGCGGACGCGGCGCCGGCGGCGGCGGCGCCGG	GGGGGGGGGGGGGTGGGGG	+
M16	MBD2_HUMAN.H11MO.0.B	-23	0.0103171	7.93384	0.310346	11	AGCAGAGCCGCGGACGCGGCGCCGGCGGCGGCGGCGCCGG	GGGGCCGGAGG	+
M16	KLF14_HUMAN.H11MO.0.D	-7	0.0108687	8.358	0.310603	13	AGCAGAGCCGCGGACGCGGCGCCGGCGGCGGCGGCGCCGG	AGGGGGGCGTGGC	+
M16	ZBT17_HUMAN.H11MO.0.A	-2	0.0109452	8.41683	0.310603	19	AGCAGAGCCGCGGACGCGGCGCCGGCGGCGGCGGCGCCGG	GAGGGTGGGGGAGGGGAAG	+
M16	KLF12_HUMAN.H11MO.0.C	-9	0.0120035	9.23072	0.323048	11	AGCAGAGCCGCGGACGCGGCGCCGGCGGCGGCGGCGCCGG	AGGGGCGGGGC	+
M16	PROX1_HUMAN.H11MO.0.D	-23	0.0120049	9.23179	0.323048	17	AGCAGAGCCGCGGACGCGGCGCCGGCGGCGGCGGCGCCGG	GGGTAAGGCGGGTTGGG	+
M16	ZN667_HUMAN.H11MO.0.C	-1	0.0122429	9.41475	0.323048	19	AGCAGAGCCGCGGACGCGGCGCCGGCGGCGGCGGCGCCGG	GCTGAGCTTTTAAGGCCAC	-
M16	ZN148_HUMAN.H11MO.0.D	-6	0.0131913	10.1441	0.340468	15	AGCAGAGCCGCGGACGCGGCGCCGGCGGCGGCGGCGCCGG	GGGGTGGGGGAGGGG	+
M16	ARNT2_HUMAN.H11MO.0.D	-12	0.0139223	10.7062	0.343273	12	AGCAGAGCCGCGGACGCGGCGCCGGCGGCGGCGGCGCCGG	GGCGTGGGAGGC	+
M16	ZN563_HUMAN.H11MO.1.C	-9	0.0160465	12.3398	0.385248	12	AGCAGAGCCGCGGACGCGGCGCCGGCGGCGGCGGCGCCGG	CAGGCAGCACAG	+
M16	NR1H4_HUMAN.H11MO.0.B	-19	0.0161369	12.4093	0.385248	19	AGCAGAGCCGCGGACGCGGCGCCGGCGGCGGCGGCGCCGG	CCTCGGGGTCATTGACCCC	-
M16	E2F7_HUMAN.H11MO.0.B	-12	0.0176497	13.5726	0.408398	13	AGCAGAGCCGCGGACGCGGCGCCGGCGGCGGCGGCGCCGG	GGGGCGGGAAAGG	+
M16	ZN770_HUMAN.H11MO.0.C	-10	0.0182235	14.0139	0.415287	22	AGCAGAGCCGCGGACGCGGCGCCGGCGGCGGCGGCGCCGG	GGGAGGCTGAGGCGGGAGGATC	+
M16	ZN554_HUMAN.H11MO.1.D	-1	0.0187395	14.4107	0.420672	9	AGCAGAGCCGCGGACGCGGCGCCGGCGGCGGCGGCGCCGG	GCAGAGCCA	+
M17	SP3_HUMAN.H11MO.0.B	0	2.35558e-06	0.00181144	0.00357006	20	GGGGCGGGCCGGTGGTGGGGGCCAACGGCGGGTGAGGGCA	GGGGGGGGGCGGGGCCGGGG	+
M17	PATZ1_HUMAN.H11MO.0.C	0	7.65815e-06	0.00588912	0.00557509	22	GGGGCGGGCCGGTGGTGGGGGCCAACGGCGGGTGAGGGCA	GGGGAGGGGGCGGGGGGGGAGG	+
M17	KLF3_HUMAN.H11MO.0.B	0	1.47141e-05	0.0113151	0.00557509	19	GGGGCGGGCCGGTGGTGGGGGCCAACGGCGGGTGAGGGCA	GGGGAGGGGCGGGGCCGGG	+
M17	KLF6_HUMAN.H11MO.0.A	-2	1.47141e-05	0.0113151	0.00557509	19	GGGGCGGGCCGGTGGTGGGGGCCAACGGCGGGTGAGGGCA	GGAAGGGCGGGGCCGGGGG	+
M17	SP2_HUMAN.H11MO.0.A	0	4.1234e-05	0.0317089	0.0124987	22	GGGGCGGGCCGGTGGTGGGGGCCAACGGCGGGTGAGGGCA	GGGGGGGGGGCGGGGCCGGGGG	+
M17	IRX2_HUMAN.H11MO.0.D	-2	0.000150661	0.115858	0.033401	19	GGGGCGGGCCGGTGGTGGGGGCCAACGGCGGGTGAGGGCA	ACATGGGTGGGCATGTTGG	+
M17	VEZF1_HUMAN.H11MO.0.C	-17	0.000154269	0.118633	0.033401	22	GGGGCGGGCCGGTGGTGGGGGCCAACGGCGGGTGAGGGCA	GGGGAGGGGGGAGGGGGAGGGG	+
M17	MAZ_HUMAN.H11MO.0.A	0	0.000247527	0.190348	0.0468933	22	GGGGCGGGCCGGTGGTGGGGGCCAACGGCGGGTGAGGGCA	GGGGGAGGGGGGGGGGGGGGGG	+
M17	PROX1_HUMAN.H11MO.0.D	-17	0.000345701	0.265844	0.0582153	17	GGGGCGGGCCGGTGGTGGGGGCCAACGGCGGGTGAGGGCA	GGGTAAGGCGGGTTGGG	+
M17	RXRA_HUMAN.H11MO.0.A	-13	0.000428291	0.329355	0.0649108	20	GGGGCGGGCCGGTGGTGGGGGCCAACGGCGGGTGAGGGCA	GGGGGAGGCAGAGGTCAGAG	+
M17	ZN554_HUMAN.H11MO.0.C	-3	0.000868239	0.667676	0.119626	20	GGGGCGGGCCGGTGGTGGGGGCCAACGGCGGGTGAGGGCA	GCTGAGCCATGTGGGGTGCT	+
M17	ZN341_HUMAN.H11MO.0.C	-18	0.000954741	0.734196	0.120582	22	GGGGCGGGCCGGTGGTGGGGGCCAACGGCGGGTGAGGGCA	GGGGGGGGGGGGAGGGAAGAGC	+
M17	PURA_HUMAN.H11MO.0.D	-1	0.00126491	0.972714	0.136933	17	GGGGCGGGCCGGTGGTGGGGGCCAACGGCGGGTGAGGGCA	GGAAGGGGGGGGCAGGG	+
M17	ZFX_HUMAN.H11MO.1.A	-20	0.00126491	0.972714	0.136933	17	GGGGCGGGCCGGTGGTGGGGGCCAACGGCGGGTGAGGGCA	GGGGGCGGAGGCCGGGG	+
M17	Z324A_HUMAN.H11MO.0.C	-16	0.00170113	1.30817	0.157946	23	GGGGCGGGCCGGTGGTGGGGGCCAACGGCGGGTGAGGGCA	TGGCAGCAAAGGATGGTTTGATA	-
M17	SP4_HUMAN.H11MO.0.A	0	0.001711	1.31576	0.157946	20	GGGGCGGGCCGGTGGTGGGGGCCAACGGCGGGTGAGGGCA	GGGAAGGGGGCGGGGCCGGG	+
M17	ZN563_HUMAN.H11MO.0.C	-21	0.00177165	1.3624	0.157946	19	GGGGCGGGCCGGTGGTGGGGGCCAACGGCGGGTGAGGGCA	GCAGCTGCCAGTGAGGATCCC	-
M17	TLX1_HUMAN.H11MO.0.D	-4	0.00242553	1.86523	0.203036	17	GGGGCGGGCCGGTGGTGGGGGCCAACGGCGGGTGAGGGCA	CTGGCAAGTTGCCAAGG	+
M17	GATA1_HUMAN.H11MO.0.A	-29	0.00254972	1.96074	0.203036	11	GGGGCGGGCCGGTGGTGGGGGCCAACGGCGGGTGAGGGCA	CTGGCGGGGACAGATAAGA	+
M17	THAP1_HUMAN.H11MO.0.C	-1	0.00272739	2.09736	0.203036	22	GGGGCGGGCCGGTGGTGGGGGCCAACGGCGGGTGAGGGCA	GCCCGCAGCCAAGATGGCGGCG	-
M17	PTF1A_HUMAN.H11MO.0.B	-29	0.00281328	2.16341	0.203036	11	GGGGCGGGCCGGTGGTGGGGGCCAACGGCGGGTGAGGGCA	GGGAAAGGGGGCAGCTGG	-
M17	NR1D1_HUMAN.H11MO.0.B	-19	0.00367952	2.82955	0.248064	19	GGGGCGGGCCGGTGGTGGGGGCCAACGGCGGGTGAGGGCA	AGGGAAGTGGGTCAGAAGG	+
M17	NR1H3_HUMAN.H11MO.0.B	-21	0.00395536	3.04167	0.248064	19	GGGGCGGGCCGGTGGTGGGGGCCAACGGCGGGTGAGGGCA	CAGAGGTCACTGCAGGTCA	+
M17	ZN350_HUMAN.H11MO.1.D	0	0.00419252	3.22405	0.248064	24	GGGGCGGGCCGGTGGTGGGGGCCAACGGCGGGTGAGGGCA	ACGGGGCGCAGGGATTTGTTGCCC	+
M17	KLF16_HUMAN.H11MO.0.D	-4	0.00425038	3.26854	0.248064	19	GGGGCGGGCCGGTGGTGGGGGCCAACGGCGGGTGAGGGCA	GGGGGCGGGGGGGGGGGGG	+
M17	PAX5_HUMAN.H11MO.0.A	-15	0.00467867	3.5979	0.248064	21	GGGGCGGGCCGGTGGTGGGGGCCAACGGCGGGTGAGGGCA	GCCTGGGCAGCAGAGCGTGAC	+
M17	SPIC_HUMAN.H11MO.0.D	-27	0.00491028	3.776	0.248064	13	GGGGCGGGCCGGTGGTGGGGGCCAACGGCGGGTGAGGGCA	GAGGAAGGGGAGG	+
M17	SRBP2_HUMAN.H11MO.0.B	-24	0.00491028	3.776	0.248064	13	GGGGCGGGCCGGTGGTGGGGGCCAACGGCGGGTGAGGGCA	GGGTGGGGTGAGG	+
M17	EGR1_HUMAN.H11MO.0.A	2	0.00612176	4.70763	0.29929	15	GGGGCGGGCCGGTGGTGGGGGCCAACGGCGGGTGAGGGCA	GAGGGCGTGGGCGGGGG	+
M17	RARG_HUMAN.H11MO.2.D	-27	0.00655182	5.03835	0.310306	13	GGGGCGGGCCGGTGGTGGGGGCCAACGGCGGGTGAGGGCA	GGGGGTCACCCAGAGGTCAC	+
M17	GATA2_HUMAN.H11MO.0.A	-29	0.0069636	5.35501	0.313134	11	GGGGCGGGCCGGTGGTGGGGGCCAACGGCGGGTGAGGGCA	CTGGGGGGTGGAGATAAGG	+
M17	MXI1_HUMAN.H11MO.0.A	4	0.00735364	5.65495	0.313134	11	GGGGCGGGCCGGTGGTGGGGGCCAACGGCGGGTGAGGGCA	GCACGTGGCGGCGGG	+
M17	RFX5_HUMAN.H11MO.0.A	-6	0.0074946	5.76335	0.313134	20	GGGGCGGGCCGGTGGTGGGGGCCAACGGCGGGTGAGGGCA	GTCAGCTGTTGCTAGGCAGA	+
M17	THA_HUMAN.H11MO.0.C	-19	0.00764459	5.87869	0.313134	17	GGGGCGGGCCGGTGGTGGGGGCCAACGGCGGGTGAGGGCA	GGGTCACTTCAGGTCAG	+
M17	ZN589_HUMAN.H11MO.0.D	-16	0.00786173	6.04567	0.313554	16	GGGGCGGGCCGGTGGTGGGGGCCAACGGCGGGTGAGGGCA	CGGCAGTAACCGTGGG	-
M17	OLIG2_HUMAN.H11MO.0.B	-14	0.0090682	6.97345	0.343589	18	GGGGCGGGCCGGTGGTGGGGGCCAACGGCGGGTGAGGGCA	CAGAAGGGAAACAGCTGG	-
M17	ZN467_HUMAN.H11MO.0.C	0	0.00998625	7.67943	0.369145	22	GGGGCGGGCCGGTGGTGGGGGCCAACGGCGGGTGAGGGCA	GGGGAGGGGAGGGGGGGGGGGG	+
M17	BHE41_HUMAN.H11MO.0.D	-16	0.0111309	8.55966	0.395285	20	GGGGCGGGCCGGTGGTGGGGGCCAACGGCGGGTGAGGGCA	ACCGGGTCACGTGCAGAAGG	+
M17	ZBT17_HUMAN.H11MO.0.A	-18	0.011215	8.62435	0.395285	19	GGGGCGGGCCGGTGGTGGGGGCCAACGGCGGGTGAGGGCA	GAGGGTGGGGGAGGGGAAG	+
M17	ZN263_HUMAN.H11MO.0.A	7	0.0126668	9.74074	0.436306	13	GGGGCGGGCCGGTGGTGGGGGCCAACGGCGGGTGAGGGCA	GGGAGGAGGGAGAGGAGGAG	+
M17	COT1_HUMAN.H11MO.0.C	-17	0.0135783	10.4417	0.442374	17	GGGGCGGGCCGGTGGTGGGGGCCAACGGCGGGTGAGGGCA	GGGGTCAGAGGTCAGGG	+
M17	THB_HUMAN.H11MO.0.C	-23	0.0135783	10.4417	0.442374	17	GGGGCGGGCCGGTGGTGGGGGCCAACGGCGGGTGAGGGCA	GAGGTCAGGTCAGGTCA	+
M17	RARG_HUMAN.H11MO.0.B	-18	0.0137186	10.5496	0.442374	18	GGGGCGGGCCGGTGGTGGGGGCCAACGGCGGGTGAGGGCA	AGGTCAGAGTGACCTGGG	+
M17	BRAC_HUMAN.H11MO.0.A	-18	0.0153396	11.7961	0.48434	20	GGGGCGGGCCGGTGGTGGGGGCCAACGGCGGGTGAGGGCA	TTAGCAGGGAGGTGTGAAAT	+
M17	TBX21_HUMAN.H11MO.0.A	-25	0.0161186	12.3952	0.487604	13	GGGGCGGGCCGGTGGTGGGGGCCAACGGCGGGTGAGGGCA	GTGGAGGTGTGAA	+
M17	TFCP2_HUMAN.H11MO.0.D	2	0.0164298	12.6345	0.487604	14	GGGGCGGGCCGGTGGTGGGGGCCAACGGCGGGTGAGGGCA	TCTGGCCAGTTCAGGC	-
M17	TAL1_HUMAN.H11MO.0.A	-4	0.0166457	12.8006	0.487604	19	GGGGCGGGCCGGTGGTGGGGGCCAACGGCGGGTGAGGGCA	CTGGGGGGGGCAGATAAGG	+
M17	RARA_HUMAN.H11MO.2.A	6	0.0167299	12.8653	0.487604	11	GGGGCGGGCCGGTGGTGGGGGCCAACGGCGGGTGAGGGCA	AGGTCACCGAGAGGTCA	+
M18	SP3_HUMAN.H11MO.0.B	-10	1.68308e-06	0.00129429	0.00147986	20	CCGCGGGCGCGGGCGCCGGCCGGGCGGGGGCGCCGGACGC	GGGGGGGGGCGGGGCCGGGG	+
M18	SP2_HUMAN.H11MO.0.A	-9	1.95733e-06	0.00150519	0.00147986	22	CCGCGGGCGCGGGCGCCGGCCGGGCGGGGGCGCCGGACGC	GGGGGGGGGGCGGGGCCGGGGG	+
M18	RXRA_HUMAN.H11MO.0.A	-4	3.31333e-05	0.0254795	0.0152707	20	CCGCGGGCGCGGGCGCCGGCCGGGCGGGGGCGCCGGACGC	GGGGGAGGCAGAGGTCAGAG	+
M18	THAP1_HUMAN.H11MO.0.C	-13	4.15647e-05	0.0319633	0.0152707	22	CCGCGGGCGCGGGCGCCGGCCGGGCGGGGGCGCCGGACGC	CGCCGCCATCTTGGCTGCGGGC	+
M18	ZFX_HUMAN.H11MO.1.A	-8	5.04944e-05	0.0388302	0.0152707	17	CCGCGGGCGCGGGCGCCGGCCGGGCGGGGGCGCCGGACGC	GGGGGCGGAGGCCGGGG	+
M18	PATZ1_HUMAN.H11MO.0.C	-17	0.000134242	0.103232	0.0275493	22	CCGCGGGCGCGGGCGCCGGCCGGGCGGGGGCGCCGGACGC	GGGGAGGGGGCGGGGGGGGAGG	+
M18	KLF3_HUMAN.H11MO.0.B	-10	0.000153265	0.117861	0.0275493	19	CCGCGGGCGCGGGCGCCGGCCGGGCGGGGGCGCCGGACGC	GGGGAGGGGCGGGGCCGGG	+
M18	KLF6_HUMAN.H11MO.0.A	-17	0.000466855	0.359012	0.0641765	19	CCGCGGGCGCGGGCGCCGGCCGGGCGGGGGCGCCGGACGC	GGAAGGGCGGGGCCGGGGG	+
M18	SP4_HUMAN.H11MO.0.A	-9	0.000660224	0.507713	0.0831949	20	CCGCGGGCGCGGGCGCCGGCCGGGCGGGGGCGCCGGACGC	GGGAAGGGGGCGGGGCCGGG	+
M18	MXI1_HUMAN.H11MO.0.A	-16	0.00100144	0.77011	0.116485	15	CCGCGGGCGCGGGCGCCGGCCGGGCGGGGGCGCCGGACGC	GCACGTGGCGGCGGG	+
M18	ZN341_HUMAN.H11MO.0.C	-3	0.00114607	0.88133	0.123786	22	CCGCGGGCGCGGGCGCCGGCCGGGCGGGGGCGCCGGACGC	GGGGGGGGGGGGAGGGAAGAGC	+
M18	RFX1_HUMAN.H11MO.0.B	-12	0.00123151	0.947034	0.124147	22	CCGCGGGCGCGGGCGCCGGCCGGGCGGGGGCGCCGGACGC	CCGTCGCCATGGCAACCGGGGC	-
M18	VEZF1_HUMAN.H11MO.0.C	-17	0.00152513	1.17283	0.14269	22	CCGCGGGCGCGGGCGCCGGCCGGGCGGGGGCGCCGGACGC	GGGGAGGGGGGAGGGGGAGGGG	+
M18	ZN563_HUMAN.H11MO.0.C	-10	0.00160419	1.23362	0.14269	21	CCGCGGGCGCGGGCGCCGGCCGGGCGGGGGCGCCGGACGC	GGGATCCTCACTGGCAGCTGC	+
M18	ZN589_HUMAN.H11MO.0.D	-9	0.0018494	1.42219	0.155348	16	CCGCGGGCGCGGGCGCCGGCCGGGCGGGGGCGCCGGACGC	CGGCAGTAACCGTGGG	-
M18	IRX2_HUMAN.H11MO.0.D	-8	0.00195197	1.50106	0.155348	19	CCGCGGGCGCGGGCGCCGGCCGGGCGGGGGCGCCGGACGC	ACATGGGTGGGCATGTTGG	+
M18	MAZ_HUMAN.H11MO.0.A	-17	0.00216475	1.66469	0.162718	22	CCGCGGGCGCGGGCGCCGGCCGGGCGGGGGCGCCGGACGC	GGGGGAGGGGGGGGGGGGGGGG	+
M18	PROX1_HUMAN.H11MO.0.D	-9	0.00265314	2.04027	0.182358	17	CCGCGGGCGCGGGCGCCGGCCGGGCGGGGGCGCCGGACGC	CCCAACCCGCCTTACCC	-
M18	NR1H4_HUMAN.H11MO.0.B	-8	0.00305962	2.35285	0.192772	19	CCGCGGGCGCGGGCGCCGGCCGGGCGGGGGCGCCGGACGC	GGGGTCAATGACCCCGAGG	+
M18	TLX1_HUMAN.H11MO.0.D	-8	0.00393283	3.02435	0.220256	17	CCGCGGGCGCGGGCGCCGGCCGGGCGGGGGCGCCGGACGC	CTGGCAAGTTGCCAAGG	+
M18	NR1D1_HUMAN.H11MO.0.B	-21	0.00545764	4.19693	0.275087	19	CCGCGGGCGCGGGCGCCGGCCGGGCGGGGGCGCCGGACGC	AGGGAAGTGGGTCAGAAGG	+
M18	MAFA_HUMAN.H11MO.0.D	-10	0.00599775	4.61227	0.292559	21	CCGCGGGCGCGGGCGCCGGCCGGGCGGGGGCGCCGGACGC	CGAAGGCTGCGGGGTCAGCAC	-
M18	EGR1_HUMAN.H11MO.0.A	-14	0.00621905	4.78245	0.293874	17	CCGCGGGCGCGGGCGCCGGCCGGGCGGGGGCGCCGGACGC	GAGGGCGTGGGCGGGGG	+
M18	RFX5_HUMAN.H11MO.0.A	-15	0.00684864	5.2666	0.304587	20	CCGCGGGCGCGGGCGCCGGCCGGGCGGGGGCGCCGGACGC	TCTGCCTAGCAACAGCTGAC	-
M18	GATA1_HUMAN.H11MO.0.A	-29	0.0082971	6.38047	0.339087	11	CCGCGGGCGCGGGCGCCGGCCGGGCGGGGGCGCCGGACGC	CTGGCGGGGACAGATAAGA	+
M18	RARG_HUMAN.H11MO.2.D	-3	0.00895244	6.88442	0.3492	20	CCGCGGGCGCGGGCGCCGGCCGGGCGGGGGCGCCGGACGC	GGGGGTCACCCAGAGGTCAC	+
M18	PURA_HUMAN.H11MO.0.D	-7	0.00900642	6.92593	0.3492	17	CCGCGGGCGCGGGCGCCGGCCGGGCGGGGGCGCCGGACGC	GGAAGGGGGGGGCAGGG	+
M18	USF2_HUMAN.H11MO.0.A	10	0.00951317	7.31563	0.350855	9	CCGCGGGCGCGGGCGCCGGCCGGGCGGGGGCGCCGGACGC	GGGTCACGTGGCCGCGGCG	+
M18	PAX5_HUMAN.H11MO.0.A	-17	0.0107649	8.27825	0.387277	21	CCGCGGGCGCGGGCGCCGGCCGGGCGGGGGCGCCGGACGC	GCCTGGGCAGCAGAGCGTGAC	+
M18	PTF1A_HUMAN.H11MO.0.B	-5	0.011505	8.84736	0.387277	18	CCGCGGGCGCGGGCGCCGGCCGGGCGGGGGCGCCGGACGC	GGGAAAGGGGGCAGCTGG	-
M18	KLF16_HUMAN.H11MO.0.D	-14	0.0124528	9.57624	0.408803	19	CCGCGGGCGCGGGCGCCGGCCGGGCGGGGGCGCCGGACGC	GGGGGCGGGGGGGGGGGGG	+
M18	ZN350_HUMAN.H11MO.1.D	-3	0.0128918	9.91382	0.408803	24	CCGCGGGCGCGGGCGCCGGCCGGGCGGGGGCGCCGGACGC	GGGCAACAAATCCCTGCGCCCCGT	-
M18	ZN554_HUMAN.H11MO.0.C	-18	0.0132472	10.1871	0.408803	20	CCGCGGGCGCGGGCGCCGGCCGGGCGGGGGCGCCGGACGC	GCTGAGCCATGTGGGGTGCT	+
M18	Z324A_HUMAN.H11MO.0.C	-8	0.0144399	11.1043	0.417424	23	CCGCGGGCGCGGGCGCCGGCCGGGCGGGGGCGCCGGACGC	TATCAAACCATCCTTTGCTGCCA	+
M18	RARA_HUMAN.H11MO.0.A	-4	0.0150556	11.5778	0.417424	20	CCGCGGGCGCGGGCGCCGGCCGGGCGGGGGCGCCGGACGC	GGGGGATCAAGAGGTCAAGG	+
M18	ZBT17_HUMAN.H11MO.0.A	-16	0.0151829	11.6756	0.417424	19	CCGCGGGCGCGGGCGCCGGCCGGGCGGGGGCGCCGGACGC	GAGGGTGGGGGAGGGGAAG	+
M19	SP3_HUMAN.H11MO.0.B	-18	2.93827e-05	0.0225953	0.0355183	20	CGCCTGGCCGGACTGGGCCTGCGGGGGCAGCCGCCGGGCG	GGGGGGGGGCGGGGCCGGGG	+
M19	SP2_HUMAN.H11MO.0.A	-17	5.07865e-05	0.0390548	0.0355183	22	CGCCTGGCCGGACTGGGCCTGCGGGGGCAGCCGCCGGGCG	GGGGGGGGGGCGGGGCCGGGGG	+
M19	PATZ1_HUMAN.H11MO.0.C	-8	7.03933e-05	0.0541325	0.0355183	22	CGCCTGGCCGGACTGGGCCTGCGGGGGCAGCCGCCGGGCG	GGGGAGGGGGCGGGGGGGGAGG	+
M19	ZFX_HUMAN.H11MO.1.A	-22	0.000111692	0.0858914	0.0422673	17	CGCCTGGCCGGACTGGGCCTGCGGGGGCAGCCGCCGGGCG	GGGGGCGGAGGCCGGGG	+
M19	THAP1_HUMAN.H11MO.0.C	-10	0.00021188	0.162936	0.0641449	22	CGCCTGGCCGGACTGGGCCTGCGGGGGCAGCCGCCGGGCG	GCCCGCAGCCAAGATGGCGGCG	-
M19	KLF6_HUMAN.H11MO.0.A	-5	0.000427084	0.328428	0.0923543	19	CGCCTGGCCGGACTGGGCCTGCGGGGGCAGCCGCCGGGCG	GGAAGGGCGGGGCCGGGGG	+
M19	ZN589_HUMAN.H11MO.0.D	-21	0.0010339	0.795069	0.156502	16	CGCCTGGCCGGACTGGGCCTGCGGGGGCAGCCGCCGGGCG	CGGCAGTAACCGTGGG	-
M19	VEZF1_HUMAN.H11MO.0.C	-16	0.00160318	1.23284	0.211097	22	CGCCTGGCCGGACTGGGCCTGCGGGGGCAGCCGCCGGGCG	GGGGAGGGGGGAGGGGGAGGGG	+
M19	IRX2_HUMAN.H11MO.0.D	-3	0.00198837	1.52906	0.211097	19	CGCCTGGCCGGACTGGGCCTGCGGGGGCAGCCGCCGGGCG	CCAACATGCCCACCCATGT	-
M19	MXI1_HUMAN.H11MO.0.A	-23	0.00209678	1.61243	0.211097	15	CGCCTGGCCGGACTGGGCCTGCGGGGGCAGCCGCCGGGCG	CCCGCCGCCACGTGC	-
M19	ZN341_HUMAN.H11MO.0.C	-21	0.00224645	1.72752	0.211097	19	CGCCTGGCCGGACTGGGCCTGCGGGGGCAGCCGCCGGGCG	GGGGGGGGGGGGAGGGAAGAGC	+
M19	KLF3_HUMAN.H11MO.0.B	-19	0.00247387	1.9024	0.211097	19	CGCCTGGCCGGACTGGGCCTGCGGGGGCAGCCGCCGGGCG	GGGGAGGGGCGGGGCCGGG	+
M19	RFX1_HUMAN.H11MO.0.B	-2	0.00274119	2.10797	0.211097	22	CGCCTGGCCGGACTGGGCCTGCGGGGGCAGCCGCCGGGCG	GCCCCGGTTGCCATGGCGACGG	+
M19	CLOCK_HUMAN.H11MO.0.C	-1	0.00277595	2.13471	0.211097	14	CGCCTGGCCGGACTGGGCCTGCGGGGGCAGCCGCCGGGCG	TGTTCACGTGTCTG	-
M19	TFCP2_HUMAN.H11MO.0.D	-6	0.00300373	2.30987	0.216465	16	CGCCTGGCCGGACTGGGCCTGCGGGGGCAGCCGCCGGGCG	GCCTGAACTGGCCAGA	+
M19	MAFA_HUMAN.H11MO.0.D	-9	0.00314608	2.41933	0.216465	21	CGCCTGGCCGGACTGGGCCTGCGGGGGCAGCCGCCGGGCG	CGAAGGCTGCGGGGTCAGCAC	-
M19	RXRA_HUMAN.H11MO.0.A	-4	0.00335059	2.5766	0.220513	20	CGCCTGGCCGGACTGGGCCTGCGGGGGCAGCCGCCGGGCG	GGGGGAGGCAGAGGTCAGAG	+
M19	PURA_HUMAN.H11MO.0.D	-15	0.00407121	3.13076	0.256776	17	CGCCTGGCCGGACTGGGCCTGCGGGGGCAGCCGCCGGGCG	GGAAGGGGGGGGCAGGG	+
M19	SP4_HUMAN.H11MO.0.A	-8	0.00503343	3.87071	0.304765	20	CGCCTGGCCGGACTGGGCCTGCGGGGGCAGCCGCCGGGCG	GGGAAGGGGGCGGGGCCGGG	+
M19	PROX1_HUMAN.H11MO.0.D	-10	0.00547059	4.20688	0.318494	17	CGCCTGGCCGGACTGGGCCTGCGGGGGCAGCCGCCGGGCG	GGGTAAGGCGGGTTGGG	+
M19	NR1D1_HUMAN.H11MO.0.B	-15	0.00658429	5.06332	0.367591	19	CGCCTGGCCGGACTGGGCCTGCGGGGGCAGCCGCCGGGCG	AGGGAAGTGGGTCAGAAGG	+
M19	TLX1_HUMAN.H11MO.0.D	-6	0.00679957	5.22887	0.367591	17	CGCCTGGCCGGACTGGGCCTGCGGGGGCAGCCGCCGGGCG	CTGGCAAGTTGCCAAGG	+
M19	ZN563_HUMAN.H11MO.0.C	-13	0.00734502	5.64832	0.368687	21	CGCCTGGCCGGACTGGGCCTGCGGGGGCAGCCGCCGGGCG	GGGATCCTCACTGGCAGCTGC	+
M19	PAX2_HUMAN.H11MO.0.D	0	0.00748141	5.7532	0.368687	18	CGCCTGGCCGGACTGGGCCTGCGGGGGCAGCCGCCGGGCG	TGTCACGCATGACTGAAC	-
M19	NR1H4_HUMAN.H11MO.0.B	-20	0.00805171	6.19177	0.369331	19	CGCCTGGCCGGACTGGGCCTGCGGGGGCAGCCGCCGGGCG	GGGGTCAATGACCCCGAGG	+
M19	USF2_HUMAN.H11MO.0.A	-31	0.0091922	7.0688	0.409244	9	CGCCTGGCCGGACTGGGCCTGCGGGGGCAGCCGCCGGGCG	CGCCGCGGCCACGTGACCC	-
M19	PAX8_HUMAN.H11MO.0.D	-23	0.0112061	8.61746	0.464125	14	CGCCTGGCCGGACTGGGCCTGCGGGGGCAGCCGCCGGGCG	GTCACTGAAGCGGG	+
M19	RFX5_HUMAN.H11MO.0.A	-1	0.0116969	8.99491	0.464125	20	CGCCTGGCCGGACTGGGCCTGCGGGGGCAGCCGCCGGGCG	GTCAGCTGTTGCTAGGCAGA	+
M19	TAL1_HUMAN.H11MO.0.A	8	0.0127271	9.7871	0.464125	11	CGCCTGGCCGGACTGGGCCTGCGGGGGCAGCCGCCGGGCG	CCTTATCTGCCCCCCCCAG	-
M19	KLF16_HUMAN.H11MO.0.D	-8	0.0135693	10.4348	0.464125	19	CGCCTGGCCGGACTGGGCCTGCGGGGGCAGCCGCCGGGCG	GGGGGCGGGGGGGGGGGGG	+
M19	GATA1_HUMAN.H11MO.0.A	8	0.0135693	10.4348	0.464125	11	CGCCTGGCCGGACTGGGCCTGCGGGGGCAGCCGCCGGGCG	TCTTATCTGTCCCCGCCAG	-
M19	MAZ_HUMAN.H11MO.0.A	-8	0.0138688	10.6651	0.464125	22	CGCCTGGCCGGACTGGGCCTGCGGGGGCAGCCGCCGGGCG	GGGGGAGGGGGGGGGGGGGGGG	+
M19	ZN335_HUMAN.H11MO.0.A	-7	0.0138688	10.6651	0.464125	22	CGCCTGGCCGGACTGGGCCTGCGGGGGCAGCCGCCGGGCG	TCAGGCAGCGCCGAGGACAGCC	-
M19	Z324A_HUMAN.H11MO.0.C	-5	0.0139586	10.7341	0.464125	23	CGCCTGGCCGGACTGGGCCTGCGGGGGCAGCCGCCGGGCG	TGGCAGCAAAGGATGGTTTGATA	-
M19	ZBT17_HUMAN.H11MO.0.A	-8	0.0154094	11.8498	0.4737	19	CGCCTGGCCGGACTGGGCCTGCGGGGGCAGCCGCCGGGCG	GAGGGTGGGGGAGGGGAAG	+
M19	SPZ1_HUMAN.H11MO.0.D	-22	0.0154461	11.8781	0.4737	16	CGCCTGGCCGGACTGGGCCTGCGGGGGCAGCCGCCGGGCG	CGGCTGTTACCCTGGG	+
M19	PTF1A_HUMAN.H11MO.0.B	-13	0.015647	12.0326	0.4737	18	CGCCTGGCCGGACTGGGCCTGCGGGGGCAGCCGCCGGGCG	GGGAAAGGGGGCAGCTGG	-
M19	RARG_HUMAN.H11MO.0.B	-4	0.0166969	12.8399	0.486041	18	CGCCTGGCCGGACTGGGCCTGCGGGGGCAGCCGCCGGGCG	AGGTCAGAGTGACCTGGG	+
M20	SP1_HUMAN.H11MO.1.A	-24	0.000348783	0.268214	0.227671	14	CGGCAGGCGACGGGCGCAGACGAGGGCGGGCGGCGCGGGC	GGGGGGCGGGGCCG	+
M20	KLF12_HUMAN.H11MO.0.C	-25	0.000452654	0.348091	0.227671	11	CGGCAGGCGACGGGCGCAGACGAGGGCGGGCGGCGCGGGC	AGGGGCGGGGC	+
M20	KLF3_HUMAN.H11MO.0.B	-21	0.000617939	0.475195	0.227671	19	CGGCAGGCGACGGGCGCAGACGAGGGCGGGCGGCGCGGGC	GGGGAGGGGCGGGGCCGGG	+
M20	KLF16_HUMAN.H11MO.0.D	-21	0.000742534	0.571009	0.227671	19	CGGCAGGCGACGGGCGCAGACGAGGGCGGGCGGCGCGGGC	GGGGGCGGGGGGGGGGGGG	+
M20	EGR4_HUMAN.H11MO.0.D	-28	0.000948875	0.729685	0.227671	11	CGGCAGGCGACGGGCGCAGACGAGGGCGGGCGGCGCGGGC	GGCGGCAGGGC	+
M20	MAZ_HUMAN.H11MO.1.A	-21	0.000948875	0.729685	0.227671	11	CGGCAGGCGACGGGCGCAGACGAGGGCGGGCGGCGCGGGC	GAGGGAGGGGG	+
M20	SP1_HUMAN.H11MO.0.A	-8	0.00117412	0.902896	0.227671	22	CGGCAGGCGACGGGCGCAGACGAGGGCGGGCGGCGCGGGC	GGGGGGCGGGGCCGGGGGGGGG	+
M20	KLF13_HUMAN.H11MO.0.D	-23	0.00135822	1.04447	0.227671	11	CGGCAGGCGACGGGCGCAGACGAGGGCGGGCGGCGCGGGC	AGGGGGGCGTG	+
M20	SP3_HUMAN.H11MO.0.B	-21	0.00147237	1.13225	0.227671	19	CGGCAGGCGACGGGCGCAGACGAGGGCGGGCGGCGCGGGC	GGGGGGGGGCGGGGCCGGGG	+
M20	SP2_HUMAN.H11MO.1.B	-24	0.00150608	1.15818	0.227671	12	CGGCAGGCGACGGGCGCAGACGAGGGCGGGCGGCGCGGGC	AGGGGGCGGGGC	+
M20	TBX15_HUMAN.H11MO.0.D	-22	0.0020692	1.59121	0.251273	18	CGGCAGGCGACGGGCGCAGACGAGGGCGGGCGGCGCGGGC	GGGGGGGGGGGGGTGGGGG	+
M20	WT1_HUMAN.H11MO.0.C	-21	0.00207151	1.59299	0.251273	19	CGGCAGGCGACGGGCGCAGACGAGGGCGGGCGGCGCGGGC	GGGCGGGGGAGGAGGGGGGG	+
M20	KLF15_HUMAN.H11MO.0.A	-10	0.00216088	1.66172	0.251273	19	CGGCAGGCGACGGGCGCAGACGAGGGCGGGCGGCGCGGGC	GGGGAGGAGCAGGGGGGGG	+
M20	SP2_HUMAN.H11MO.0.A	-16	0.00264766	2.03605	0.285886	22	CGGCAGGCGACGGGCGCAGACGAGGGCGGGCGGCGCGGGC	GGGGGGGGGGCGGGGCCGGGGG	+
M20	SP4_HUMAN.H11MO.1.A	-22	0.0029935	2.302	0.290525	16	CGGCAGGCGACGGGCGCAGACGAGGGCGGGCGGCGCGGGC	GGAGGGGGCGGGGCCG	+
M20	HES7_HUMAN.H11MO.0.D	-30	0.003075	2.36468	0.290525	10	CGGCAGGCGACGGGCGCAGACGAGGGCGGGCGGCGCGGGC	CGGCACGTGCCA	-
M20	MTF1_HUMAN.H11MO.0.C	-5	0.00355195	2.73145	0.315847	17	CGGCAGGCGACGGGCGCAGACGAGGGCGGGCGGCGCGGGC	AGTGCCGTGTGCAAAAC	+
M20	ZN219_HUMAN.H11MO.0.D	-22	0.00423223	3.25458	0.350681	12	CGGCAGGCGACGGGCGCAGACGAGGGCGGGCGGCGCGGGC	GAGGGGGGCGGA	+
M20	ZN335_HUMAN.H11MO.1.A	-2	0.00516798	3.97418	0.350681	7	CGGCAGGCGACGGGCGCAGACGAGGGCGGGCGGCGCGGGC	TCAGGCA	-
M20	KLF9_HUMAN.H11MO.0.C	-25	0.00547014	4.20653	0.350681	15	CGGCAGGCGACGGGCGCAGACGAGGGCGGGCGGCGCGGGC	GGAGGGGGCGTGGCC	+
M20	KLF14_HUMAN.H11MO.0.D	-23	0.00552555	4.24915	0.350681	13	CGGCAGGCGACGGGCGCAGACGAGGGCGGGCGGCGCGGGC	AGGGGGGCGTGGC	+
M20	KLF1_HUMAN.H11MO.0.A	-26	0.00568954	4.37526	0.350681	14	CGGCAGGCGACGGGCGCAGACGAGGGCGGGCGGCGCGGGC	GGGGCGGGGCCGGG	+
M20	HES5_HUMAN.H11MO.0.D	0	0.00609519	4.6872	0.350681	12	CGGCAGGCGACGGGCGCAGACGAGGGCGGGCGGCGCGGGC	TGGCACGTGCCG	+
M20	TYY2_HUMAN.H11MO.0.D	-19	0.00658284	5.0622	0.350681	11	CGGCAGGCGACGGGCGCAGACGAGGGCGGGCGGCGCGGGC	AAAATGGCGGC	+
M20	THAP1_HUMAN.H11MO.0.C	-13	0.00671704	5.1654	0.350681	22	CGGCAGGCGACGGGCGCAGACGAGGGCGGGCGGCGCGGGC	GCCCGCAGCCAAGATGGCGGCG	-
M20	E2F4_HUMAN.H11MO.0.A	-21	0.00673335	5.17794	0.350681	13	CGGCAGGCGACGGGCGCAGACGAGGGCGGGCGGCGCGGGC	GGGGGCGGGAAAT	+
M20	ATF6A_HUMAN.H11MO.0.B	-13	0.00675422	5.194	0.350681	12	CGGCAGGCGACGGGCGCAGACGAGGGCGGGCGGCGCGGGC	GTGGTGACGTGG	+
M20	E2F6_HUMAN.H11MO.0.A	-22	0.00707172	5.43816	0.350681	13	CGGCAGGCGACGGGCGCAGACGAGGGCGGGCGGCGCGGGC	GGGGCGGGAAGGG	+
M20	ZN148_HUMAN.H11MO.0.D	-20	0.00720346	5.53946	0.350681	15	CGGCAGGCGACGGGCGCAGACGAGGGCGGGCGGCGCGGGC	GGGGTGGGGGAGGGG	+
M20	AP2D_HUMAN.H11MO.0.D	-24	0.00721272	5.54658	0.350681	14	CGGCAGGCGACGGGCGCAGACGAGGGCGGGCGGCGCGGGC	CGCCCGAGGCGCGT	+
M20	TBX1_HUMAN.H11MO.0.D	-22	0.00764099	5.87592	0.350681	18	CGGCAGGCGACGGGCGCAGACGAGGGCGGGCGGCGCGGGC	GGGTGGGCAGGGGTGGGCGG	+
M20	ZBT14_HUMAN.H11MO.0.C	-31	0.00787381	6.05496	0.350681	9	CGGCAGGCGACGGGCGCAGACGAGGGCGGGCGGCGCGGGC	GGAGCGCGC	+
M20	ZN281_HUMAN.H11MO.0.A	-24	0.00788737	6.06539	0.350681	15	CGGCAGGCGACGGGCGCAGACGAGGGCGGGCGGCGCGGGC	GGGTGGGGGAGGGGA	+
M20	SALL4_HUMAN.H11MO.0.B	-20	0.0081772	6.28827	0.353179	10	CGGCAGGCGACGGGCGCAGACGAGGGCGGGCGGCGCGGGC	GGAGGGTGGG	+
M20	KLF4_HUMAN.H11MO.0.A	-26	0.0096505	7.42124	0.405234	10	CGGCAGGCGACGGGCGCAGACGAGGGCGGGCGGCGCGGGC	AGGGTGTGGC	+
M20	EGR2_HUMAN.H11MO.1.A	-20	0.0100225	7.70733	0.409482	16	CGGCAGGCGACGGGCGCAGACGAGGGCGGGCGGCGCGGGC	GGGGCGTGGGCGGGGG	+
M20	EGR1_HUMAN.H11MO.0.A	-19	0.0113505	8.72854	0.431535	17	CGGCAGGCGACGGGCGCAGACGAGGGCGGGCGGCGCGGGC	GAGGGCGTGGGCGGGGG	+
M20	HEN1_HUMAN.H11MO.0.C	-9	0.0117014	8.9984	0.431535	20	CGGCAGGCGACGGGCGCAGACGAGGGCGGGCGGCGCGGGC	AGGGACGCAGCTGCTCCCCA	-
M20	MYF6_HUMAN.H11MO.0.C	-2	0.0117042	9.00052	0.431535	7	CGGCAGGCGACGGGCGCAGACGAGGGCGGGCGGCGCGGGC	GCAGCTG	-
M20	PLAL1_HUMAN.H11MO.0.D	-26	0.012664	9.73858	0.441499	10	CGGCAGGCGACGGGCGCAGACGAGGGCGGGCGGCGCGGGC	CGGGGGGCCC	+
M20	ZSC22_HUMAN.H11MO.0.C	-13	0.0129519	9.96	0.441499	16	CGGCAGGCGACGGGCGCAGACGAGGGCGGGCGGCGCGGGC	GGTCTGAGGGAGGAGG	+
M20	ZN770_HUMAN.H11MO.0.C	-14	0.0130709	10.0515	0.441499	22	CGGCAGGCGACGGGCGCAGACGAGGGCGGGCGGCGCGGGC	GGGAGGCTGAGGCGGGAGGATC	+
M20	ZN740_HUMAN.H11MO.0.D	-20	0.0131427	10.1067	0.441499	14	CGGCAGGCGACGGGCGCAGACGAGGGCGGGCGGCGCGGGC	GGGGGGGGGGTGGG	+
M20	E2F1_HUMAN.H11MO.0.A	-20	0.0137496	10.5735	0.442234	14	CGGCAGGCGACGGGCGCAGACGAGGGCGGGCGGCGCGGGC	GGGGGGCGGGAAAG	+
M20	KLF5_HUMAN.H11MO.0.A	-26	0.0137496	10.5735	0.442234	14	CGGCAGGCGACGGGCGCAGACGAGGGCGGGCGGCGCGGGC	AGGGTGGGGCTGGG	+
M20	SP4_HUMAN.H11MO.0.A	-20	0.0146908	11.2972	0.456824	20	CGGCAGGCGACGGGCGCAGACGAGGGCGGGCGGCGCGGGC	GGGAAGGGGGCGGGGCCGGG	+
M20	KLF6_HUMAN.H11MO.0.A	-23	0.0148077	11.3871	0.456824	17	CGGCAGGCGACGGGCGCAGACGAGGGCGGGCGGCGCGGGC	GGAAGGGCGGGGCCGGGGG	+
M21	ERR3_HUMAN.H11MO.0.B	-28	8.32094e-05	0.063988	0.0675304	9	CGGCGGAGGCTACGTAGAAAAGGGGACGTCACATTGAAAG	TGACCTTGA	-
M21	ERR1_HUMAN.H11MO.0.A	-23	0.000130399	0.100277	0.0675304	15	CGGCGGAGGCTACGTAGAAAAGGGGACGTCACATTGAAAG	CTGTGTGACCTTGAG	-
M21	ERR2_HUMAN.H11MO.0.A	-28	0.000133001	0.102278	0.0675304	9	CGGCGGAGGCTACGTAGAAAAGGGGACGTCACATTGAAAG	TGACCTTGA	-
M21	NR6A1_HUMAN.H11MO.0.B	-28	0.000618571	0.475681	0.235557	12	CGGCGGAGGCTACGTAGAAAAGGGGACGTCACATTGAAAG	TGACCTTGAACTT	-
M21	PRDM4_HUMAN.H11MO.0.D	-23	0.000862812	0.663503	0.262853	16	CGGCGGAGGCTACGTAGAAAAGGGGACGTCACATTGAAAG	GTGGGGGGCCTTGAAA	+
M21	AP2D_HUMAN.H11MO.0.D	0	0.00118311	0.909809	0.272431	14	CGGCGGAGGCTACGTAGAAAAGGGGACGTCACATTGAAAG	CGCCCGAGGCGCGT	+
M21	NR5A2_HUMAN.H11MO.0.B	-28	0.00125195	0.962751	0.272431	11	CGGCGGAGGCTACGTAGAAAAGGGGACGTCACATTGAAAG	TGGCCTTGAAC	-
M21	SP1_HUMAN.H11MO.1.A	3	0.00190028	1.46132	0.361822	11	CGGCGGAGGCTACGTAGAAAAGGGGACGTCACATTGAAAG	GGGGGGCGGGGCCG	+
M21	GLIS2_HUMAN.H11MO.0.D	2	0.00301431	2.31801	0.419377	12	CGGCGGAGGCTACGTAGAAAAGGGGACGTCACATTGAAAG	CTTCGCGGGGGGTC	+
M21	ZSC22_HUMAN.H11MO.0.C	7	0.0034102	2.62245	0.419377	9	CGGCGGAGGCTACGTAGAAAAGGGGACGTCACATTGAAAG	GGTCTGAGGGAGGAGG	+
M21	ZN708_HUMAN.H11MO.0.C	-2	0.00365894	2.81373	0.419377	20	CGGCGGAGGCTACGTAGAAAAGGGGACGTCACATTGAAAG	GCTGTACCTGCTTATTAGGC	-
M21	EGR4_HUMAN.H11MO.0.D	-1	0.00369531	2.84169	0.419377	11	CGGCGGAGGCTACGTAGAAAAGGGGACGTCACATTGAAAG	GGCGGCAGGGC	+
M21	STF1_HUMAN.H11MO.0.B	-28	0.00369531	2.84169	0.419377	11	CGGCGGAGGCTACGTAGAAAAGGGGACGTCACATTGAAAG	TGGCCTTGAGC	-
M21	NR4A2_HUMAN.H11MO.0.C	-27	0.00401737	3.08936	0.419377	9	CGGCGGAGGCTACGTAGAAAAGGGGACGTCACATTGAAAG	GTGACCTTT	-
M21	NR4A3_HUMAN.H11MO.0.D	-27	0.00412981	3.17582	0.419377	10	CGGCGGAGGCTACGTAGAAAAGGGGACGTCACATTGAAAG	CTGACCTTTG	-
M21	ZN770_HUMAN.H11MO.1.C	-3	0.00585091	4.49935	0.449664	11	CGGCGGAGGCTACGTAGAAAAGGGGACGTCACATTGAAAG	GGGAGGCTGAG	+
M21	KLF12_HUMAN.H11MO.0.C	2	0.00585091	4.49935	0.449664	9	CGGCGGAGGCTACGTAGAAAAGGGGACGTCACATTGAAAG	AGGGGCGGGGC	+
M21	KLF4_HUMAN.H11MO.0.A	0	0.00587834	4.52044	0.449664	10	CGGCGGAGGCTACGTAGAAAAGGGGACGTCACATTGAAAG	AGGGTGTGGC	+
M21	SP1_HUMAN.H11MO.0.A	3	0.00604906	4.65172	0.449664	19	CGGCGGAGGCTACGTAGAAAAGGGGACGTCACATTGAAAG	GGGGGGCGGGGCCGGGGGGGGG	+
M21	MAZ_HUMAN.H11MO.1.A	2	0.00619124	4.76107	0.449664	9	CGGCGGAGGCTACGTAGAAAAGGGGACGTCACATTGAAAG	GAGGGAGGGGG	+
M21	NKX28_HUMAN.H11MO.0.C	-29	0.00619928	4.76725	0.449664	9	CGGCGGAGGCTACGTAGAAAAGGGGACGTCACATTGAAAG	GTCCTTGAA	-
M21	KLF1_HUMAN.H11MO.0.A	0	0.00731081	5.62202	0.484585	14	CGGCGGAGGCTACGTAGAAAAGGGGACGTCACATTGAAAG	GGGGCGGGGCCGGG	+
M21	GLIS1_HUMAN.H11MO.0.D	0	0.00731697	5.62675	0.484585	13	CGGCGGAGGCTACGTAGAAAAGGGGACGTCACATTGAAAG	TCGTGGGGGGTCT	+
M21	GLIS3_HUMAN.H11MO.0.D	-2	0.00784315	6.03138	0.484602	10	CGGCGGAGGCTACGTAGAAAAGGGGACGTCACATTGAAAG	GTGGGGGGTA	+
M21	SP4_HUMAN.H11MO.1.A	5	0.0080535	6.19314	0.484602	11	CGGCGGAGGCTACGTAGAAAAGGGGACGTCACATTGAAAG	GGAGGGGGCGGGGCCG	+
M21	ZIC4_HUMAN.H11MO.0.D	3	0.00836447	6.43228	0.484602	12	CGGCGGAGGCTACGTAGAAAAGGGGACGTCACATTGAAAG	GCACAGCGGGGGGTC	+
M21	ZN219_HUMAN.H11MO.0.D	2	0.00858979	6.60555	0.484602	10	CGGCGGAGGCTACGTAGAAAAGGGGACGTCACATTGAAAG	GAGGGGGGCGGA	+
M21	SP2_HUMAN.H11MO.1.B	3	0.00957554	7.36359	0.497252	9	CGGCGGAGGCTACGTAGAAAAGGGGACGTCACATTGAAAG	AGGGGGCGGGGC	+
M21	ZN436_HUMAN.H11MO.0.C	1	0.00972741	7.48037	0.497252	23	CGGCGGAGGCTACGTAGAAAAGGGGACGTCACATTGAAAG	TCAGGGAAGGCTTCCTGGAGGAGG	+
M21	ESR1_HUMAN.H11MO.0.A	-25	0.00979336	7.5311	0.497252	15	CGGCGGAGGCTACGTAGAAAAGGGGACGTCACATTGAAAG	AGGTCACCCTGACCT	+
M22	SP2_HUMAN.H11MO.0.A	0	6.38284e-06	0.00490841	0.00963776	22	GCCGCGGGGGCGCGGCGGGAGGGGCGCCGCGCGCCGGGGC	GGGGGGGGGGCGGGGCCGGGGG	+
M22	SP3_HUMAN.H11MO.0.B	-10	1.26846e-05	0.00975447	0.00963776	20	GCCGCGGGGGCGCGGCGGGAGGGGCGCCGCGCGCCGGGGC	GGGGGGGGGCGGGGCCGGGG	+
M22	PATZ1_HUMAN.H11MO.0.C	-5	9.25065e-05	0.0711375	0.0402306	22	GCCGCGGGGGCGCGGCGGGAGGGGCGCCGCGCGCCGGGGC	GGGGAGGGGGCGGGGGGGGAGG	+
M22	ZFX_HUMAN.H11MO.1.A	-19	0.000116995	0.0899692	0.0402306	17	GCCGCGGGGGCGCGGCGGGAGGGGCGCCGCGCGCCGGGGC	GGGGGCGGAGGCCGGGG	+
M22	ZN341_HUMAN.H11MO.0.C	-8	0.000147176	0.113178	0.0402306	22	GCCGCGGGGGCGCGGCGGGAGGGGCGCCGCGCGCCGGGGC	GGGGGGGGGGGGAGGGAAGAGC	+
M22	THAP1_HUMAN.H11MO.0.C	-7	0.000158847	0.122153	0.0402306	22	GCCGCGGGGGCGCGGCGGGAGGGGCGCCGCGCGCCGGGGC	GCCCGCAGCCAAGATGGCGGCG	-
M22	KLF6_HUMAN.H11MO.0.A	-17	0.000253308	0.194794	0.0549894	19	GCCGCGGGGGCGCGGCGGGAGGGGCGCCGCGCGCCGGGGC	GGAAGGGCGGGGCCGGGGG	+
M22	SP4_HUMAN.H11MO.0.A	-14	0.000369587	0.284212	0.0673951	20	GCCGCGGGGGCGCGGCGGGAGGGGCGCCGCGCGCCGGGGC	GGGAAGGGGGCGGGGCCGGG	+
M22	RXRA_HUMAN.H11MO.0.A	-16	0.000399155	0.30695	0.0673951	20	GCCGCGGGGGCGCGGCGGGAGGGGCGCCGCGCGCCGGGGC	GGGGGAGGCAGAGGTCAGAG	+
M22	KLF3_HUMAN.H11MO.0.B	-10	0.000479893	0.369038	0.0715277	19	GCCGCGGGGGCGCGGCGGGAGGGGCGCCGCGCGCCGGGGC	GGGGAGGGGCGGGGCCGGG	+
M22	PROX1_HUMAN.H11MO.0.D	-7	0.000517772	0.398166	0.0715277	17	GCCGCGGGGGCGCGGCGGGAGGGGCGCCGCGCGCCGGGGC	GGGTAAGGCGGGTTGGG	+
M22	IRX2_HUMAN.H11MO.0.D	-14	0.000606184	0.466156	0.076763	19	GCCGCGGGGGCGCGGCGGGAGGGGCGCCGCGCGCCGGGGC	ACATGGGTGGGCATGTTGG	+
M22	VEZF1_HUMAN.H11MO.0.C	-16	0.00104083	0.800397	0.112974	22	GCCGCGGGGGCGCGGCGGGAGGGGCGCCGCGCGCCGGGGC	GGGGAGGGGGGAGGGGGAGGGG	+
M22	MAZ_HUMAN.H11MO.0.A	-14	0.00136615	1.05057	0.12975	22	GCCGCGGGGGCGCGGCGGGAGGGGCGCCGCGCGCCGGGGC	GGGGGAGGGGGGGGGGGGGGGG	+
M22	ZN563_HUMAN.H11MO.0.C	-8	0.00196427	1.51053	0.175583	21	GCCGCGGGGGCGCGGCGGGAGGGGCGCCGCGCGCCGGGGC	GCAGCTGCCAGTGAGGATCCC	-
M22	MXI1_HUMAN.H11MO.0.A	7	0.00241566	1.85764	0.203935	8	GCCGCGGGGGCGCGGCGGGAGGGGCGCCGCGCGCCGGGGC	GCACGTGGCGGCGGG	+
M22	GATA1_HUMAN.H11MO.0.A	-29	0.0028493	2.19111	0.227883	11	GCCGCGGGGGCGCGGCGGGAGGGGCGCCGCGCGCCGGGGC	CTGGCGGGGACAGATAAGA	+
M22	ZN554_HUMAN.H11MO.0.C	-10	0.00394618	3.03461	0.280726	20	GCCGCGGGGGCGCGGCGGGAGGGGCGCCGCGCGCCGGGGC	AGCACCCCACATGGCTCAGC	-
M22	PURA_HUMAN.H11MO.0.D	-17	0.00428516	3.29529	0.280726	17	GCCGCGGGGGCGCGGCGGGAGGGGCGCCGCGCGCCGGGGC	GGAAGGGGGGGGCAGGG	+
M22	KLF16_HUMAN.H11MO.0.D	-5	0.00461843	3.55157	0.280726	19	GCCGCGGGGGCGCGGCGGGAGGGGCGCCGCGCGCCGGGGC	GGGGGCGGGGGGGGGGGGG	+
M22	USF2_HUMAN.H11MO.0.A	10	0.00461843	3.55157	0.280726	9	GCCGCGGGGGCGCGGCGGGAGGGGCGCCGCGCGCCGGGGC	GGGTCACGTGGCCGCGGCG	+
M22	TAL1_HUMAN.H11MO.0.A	-29	0.00494189	3.80031	0.286894	11	GCCGCGGGGGCGCGGCGGGAGGGGCGCCGCGCGCCGGGGC	CTGGGGGGGGCAGATAAGG	+
M22	ZN589_HUMAN.H11MO.0.D	-16	0.00519971	3.99858	0.286894	16	GCCGCGGGGGCGCGGCGGGAGGGGCGCCGCGCGCCGGGGC	CCCACGGTTACTGCCG	+
M22	NR1D1_HUMAN.H11MO.0.B	-14	0.0060429	4.64699	0.306093	19	GCCGCGGGGGCGCGGCGGGAGGGGCGCCGCGCGCCGGGGC	AGGGAAGTGGGTCAGAAGG	+
M22	PAX5_HUMAN.H11MO.0.A	-14	0.0067582	5.19706	0.331282	21	GCCGCGGGGGCGCGGCGGGAGGGGCGCCGCGCGCCGGGGC	GCCTGGGCAGCAGAGCGTGAC	+
M22	SPIC_HUMAN.H11MO.0.D	-10	0.00812013	6.24438	0.383682	13	GCCGCGGGGGCGCGGCGGGAGGGGCGCCGCGCGCCGGGGC	GAGGAAGGGGAGG	+
M22	NR1H4_HUMAN.H11MO.0.B	-13	0.00839533	6.45601	0.383682	19	GCCGCGGGGGCGCGGCGGGAGGGGCGCCGCGCGCCGGGGC	GGGGTCAATGACCCCGAGG	+
M22	RARG_HUMAN.H11MO.2.D	-20	0.00858464	6.60159	0.383682	20	GCCGCGGGGGCGCGGCGGGAGGGGCGCCGCGCGCCGGGGC	GGGGGTCACCCAGAGGTCAC	+
M22	PAX8_HUMAN.H11MO.0.D	-9	0.0110196	8.47407	0.465149	14	GCCGCGGGGGCGCGGCGGGAGGGGCGCCGCGCGCCGGGGC	GTCACTGAAGCGGG	+
M22	RARG_HUMAN.H11MO.0.B	-20	0.011999	9.22723	0.492802	18	GCCGCGGGGGCGCGGCGGGAGGGGCGCCGCGCGCCGGGGC	AGGTCAGAGTGACCTGGG	+
M23	THAP1_HUMAN.H11MO.0.C	-13	3.11056e-05	0.0239202	0.0467373	22	CCGGCTTTGGCGGACCCCGCCGGCAGACCGCGGCGGACAC	GCCCGCAGCCAAGATGGCGGCG	-
M23	ZN563_HUMAN.H11MO.0.C	-19	0.00030289	0.232922	0.127994	21	CCGGCTTTGGCGGACCCCGCCGGCAGACCGCGGCGGACAC	GCAGCTGCCAGTGAGGATCCC	-
M23	TAF1_HUMAN.H11MO.0.A	-23	0.000451828	0.347456	0.127994	16	CCGGCTTTGGCGGACCCCGCCGGCAGACCGCGGCGGACAC	AAGATGGCGGCGGCGG	+
M23	PURA_HUMAN.H11MO.0.D	-2	0.000598743	0.460434	0.127994	17	CCGGCTTTGGCGGACCCCGCCGGCAGACCGCGGCGGACAC	GGAAGGGGGGGGCAGGG	+
M23	ZFX_HUMAN.H11MO.1.A	-8	0.000918583	0.70639	0.127994	17	CCGGCTTTGGCGGACCCCGCCGGCAGACCGCGGCGGACAC	CCCCGGCCTCCGCCCCC	-
M23	SP3_HUMAN.H11MO.0.B	-8	0.000951174	0.731453	0.127994	20	CCGGCTTTGGCGGACCCCGCCGGCAGACCGCGGCGGACAC	CCCCGGCCCCGCCCCCCCCC	-
M23	MAFA_HUMAN.H11MO.0.D	-5	0.00103079	0.792677	0.127994	21	CCGGCTTTGGCGGACCCCGCCGGCAGACCGCGGCGGACAC	CGAAGGCTGCGGGGTCAGCAC	-
M23	PATZ1_HUMAN.H11MO.0.C	-17	0.00108821	0.836836	0.127994	22	CCGGCTTTGGCGGACCCCGCCGGCAGACCGCGGCGGACAC	GGGGAGGGGGCGGGGGGGGAGG	+
M23	SP2_HUMAN.H11MO.0.A	-1	0.00108821	0.836836	0.127994	22	CCGGCTTTGGCGGACCCCGCCGGCAGACCGCGGCGGACAC	CCCCCGGCCCCGCCCCCCCCCC	-
M23	VEZF1_HUMAN.H11MO.0.C	-19	0.00108821	0.836836	0.127994	21	CCGGCTTTGGCGGACCCCGCCGGCAGACCGCGGCGGACAC	GGGGAGGGGGGAGGGGGAGGGG	+
M23	SP4_HUMAN.H11MO.0.A	-20	0.00110741	0.851597	0.127994	20	CCGGCTTTGGCGGACCCCGCCGGCAGACCGCGGCGGACAC	GGGAAGGGGGCGGGGCCGGG	+
M23	ZN263_HUMAN.H11MO.0.A	-18	0.00138749	1.06698	0.138984	20	CCGGCTTTGGCGGACCCCGCCGGCAGACCGCGGCGGACAC	GGGAGGAGGGAGAGGAGGAG	+
M23	ZN350_HUMAN.H11MO.1.D	-15	0.00160277	1.23253	0.144658	24	CCGGCTTTGGCGGACCCCGCCGGCAGACCGCGGCGGACAC	ACGGGGCGCAGGGATTTGTTGCCC	+
M23	RXRA_HUMAN.H11MO.0.A	-14	0.00173297	1.33265	0.144658	20	CCGGCTTTGGCGGACCCCGCCGGCAGACCGCGGCGGACAC	CTCTGACCTCTGCCTCCCCC	-
M23	ZN341_HUMAN.H11MO.0.C	-21	0.00204814	1.57502	0.153735	19	CCGGCTTTGGCGGACCCCGCCGGCAGACCGCGGCGGACAC	GGGGGGGGGGGGAGGGAAGAGC	+
M23	SMAD3_HUMAN.H11MO.0.B	-20	0.0023956	1.84222	0.153735	12	CCGGCTTTGGCGGACCCCGCCGGCAGACCGCGGCGGACAC	CAGGTGACAGAG	-
M23	ZN335_HUMAN.H11MO.0.A	-2	0.00251503	1.93406	0.153735	22	CCGGCTTTGGCGGACCCCGCCGGCAGACCGCGGCGGACAC	GGCTGTCCTCGGCGCTGCCTGA	+
M23	MAZ_HUMAN.H11MO.0.A	-19	0.00251503	1.93406	0.153735	21	CCGGCTTTGGCGGACCCCGCCGGCAGACCGCGGCGGACAC	GGGGGAGGGGGGGGGGGGGGGG	+
M23	TFCP2_HUMAN.H11MO.0.D	-8	0.00255792	1.96704	0.153735	16	CCGGCTTTGGCGGACCCCGCCGGCAGACCGCGGCGGACAC	GCCTGAACTGGCCAGA	+
M23	KLF6_HUMAN.H11MO.0.A	-21	0.00272412	2.09485	0.157427	19	CCGGCTTTGGCGGACCCCGCCGGCAGACCGCGGCGGACAC	GGAAGGGCGGGGCCGGGGG	+
M23	TLX1_HUMAN.H11MO.0.D	-19	0.0033549	2.57992	0.180031	17	CCGGCTTTGGCGGACCCCGCCGGCAGACCGCGGCGGACAC	CTGGCAAGTTGCCAAGG	+
M23	NR1H4_HUMAN.H11MO.0.B	-3	0.00391771	3.01272	0.195847	19	CCGGCTTTGGCGGACCCCGCCGGCAGACCGCGGCGGACAC	GGGGTCAATGACCCCGAGG	+
M23	LYL1_HUMAN.H11MO.0.A	-20	0.00404066	3.10727	0.195847	14	CCGGCTTTGGCGGACCCCGCCGGCAGACCGCGGCGGACAC	CAGGAAACAGCTGG	-
M23	KLF3_HUMAN.H11MO.0.B	-22	0.0042085	3.23634	0.197607	18	CCGGCTTTGGCGGACCCCGCCGGCAGACCGCGGCGGACAC	GGGGAGGGGCGGGGCCGGG	+
M23	PAX5_HUMAN.H11MO.0.A	-13	0.00452535	3.47999	0.206046	21	CCGGCTTTGGCGGACCCCGCCGGCAGACCGCGGCGGACAC	GCCTGGGCAGCAGAGCGTGAC	+
M23	PROX1_HUMAN.H11MO.0.D	-20	0.00491806	3.78199	0.211131	17	CCGGCTTTGGCGGACCCCGCCGGCAGACCGCGGCGGACAC	GGGTAAGGCGGGTTGGG	+
M23	ZN667_HUMAN.H11MO.0.C	-10	0.00520584	4.00329	0.217277	19	CCGGCTTTGGCGGACCCCGCCGGCAGACCGCGGCGGACAC	GTGGCCTTAAAAGCTCAGC	+
M23	MAF_HUMAN.H11MO.0.A	-11	0.00598827	4.60498	0.243178	19	CCGGCTTTGGCGGACCCCGCCGGCAGACCGCGGCGGACAC	TTGCTGAGTCAGCAGATTC	-
M23	KLF15_HUMAN.H11MO.0.A	-17	0.00789033	6.06766	0.303988	19	CCGGCTTTGGCGGACCCCGCCGGCAGACCGCGGCGGACAC	GGGGAGGAGCAGGGGGGGG	+
M23	IRX2_HUMAN.H11MO.0.D	-11	0.00844627	6.49518	0.312839	19	CCGGCTTTGGCGGACCCCGCCGGCAGACCGCGGCGGACAC	CCAACATGCCCACCCATGT	-
M23	Z324A_HUMAN.H11MO.0.C	-17	0.0085365	6.56457	0.312839	23	CCGGCTTTGGCGGACCCCGCCGGCAGACCGCGGCGGACAC	TGGCAGCAAAGGATGGTTTGATA	-
M23	COT1_HUMAN.H11MO.0.C	-14	0.00887789	6.8271	0.316216	17	CCGGCTTTGGCGGACCCCGCCGGCAGACCGCGGCGGACAC	CCCTGACCTCTGACCCC	-
M23	ZN589_HUMAN.H11MO.0.D	-20	0.00964611	7.41786	0.316216	16	CCGGCTTTGGCGGACCCCGCCGGCAGACCGCGGCGGACAC	CGGCAGTAACCGTGGG	-
M23	ARNT2_HUMAN.H11MO.0.D	-26	0.00968092	7.44462	0.316216	12	CCGGCTTTGGCGGACCCCGCCGGCAGACCGCGGCGGACAC	GGCGTGGGAGGC	+
M23	ZBT17_HUMAN.H11MO.0.A	-19	0.0103387	7.95049	0.323632	19	CCGGCTTTGGCGGACCCCGCCGGCAGACCGCGGCGGACAC	GAGGGTGGGGGAGGGGAAG	+
M23	ZN554_HUMAN.H11MO.0.C	-19	0.0111811	8.59827	0.335083	20	CCGGCTTTGGCGGACCCCGCCGGCAGACCGCGGCGGACAC	GCTGAGCCATGTGGGGTGCT	+
M23	COT2_HUMAN.H11MO.1.A	-14	0.0118126	9.08391	0.335083	17	CCGGCTTTGGCGGACCCCGCCGGCAGACCGCGGCGGACAC	CCCTGACCTTTGACCCC	-
M23	CLOCK_HUMAN.H11MO.0.C	-16	0.0118196	9.08928	0.335083	14	CCGGCTTTGGCGGACCCCGCCGGCAGACCGCGGCGGACAC	CAGACACGTGAACA	+
M23	PLAG1_HUMAN.H11MO.0.D	-18	0.0126741	9.74641	0.352655	17	CCGGCTTTGGCGGACCCCGCCGGCAGACCGCGGCGGACAC	GGGGGCATCAGGAGGGG	+
M23	MXI1_HUMAN.H11MO.0.A	-25	0.0139858	10.7551	0.373316	15	CCGGCTTTGGCGGACCCCGCCGGCAGACCGCGGCGGACAC	GCACGTGGCGGCGGG	+
M23	PTF1A_HUMAN.H11MO.0.B	-9	0.0140835	10.8302	0.373316	18	CCGGCTTTGGCGGACCCCGCCGGCAGACCGCGGCGGACAC	GGGAAAGGGGGCAGCTGG	-
M23	GATA1_HUMAN.H11MO.0.A	-27	0.0163706	12.589	0.416906	13	CCGGCTTTGGCGGACCCCGCCGGCAGACCGCGGCGGACAC	CTGGCGGGGACAGATAAGA	+
M23	OLIG2_HUMAN.H11MO.0.B	-16	0.0172054	13.2309	0.430003	18	CCGGCTTTGGCGGACCCCGCCGGCAGACCGCGGCGGACAC	CAGAAGGGAAACAGCTGG	-
M23	THA_HUMAN.H11MO.0.C	-11	0.0179126	13.7748	0.434102	17	CCGGCTTTGGCGGACCCCGCCGGCAGACCGCGGCGGACAC	GGGTCACTTCAGGTCAG	+
M23	NR1D1_HUMAN.H11MO.0.B	-11	0.0186095	14.3107	0.436479	19	CCGGCTTTGGCGGACCCCGCCGGCAGACCGCGGCGGACAC	AGGGAAGTGGGTCAGAAGG	+
M23	NFIC_HUMAN.H11MO.0.A	-18	0.0191726	14.7438	0.436479	17	CCGGCTTTGGCGGACCCCGCCGGCAGACCGCGGCGGACAC	CTTGGCAGGGAGCCAAG	-
M23	KLF16_HUMAN.H11MO.0.D	-18	0.019831	15.25	0.444728	19	CCGGCTTTGGCGGACCCCGCCGGCAGACCGCGGCGGACAC	GGGGGCGGGGGGGGGGGGG	+
M23	PAX8_HUMAN.H11MO.0.D	-23	0.0203027	15.6128	0.448612	14	CCGGCTTTGGCGGACCCCGCCGGCAGACCGCGGCGGACAC	GTCACTGAAGCGGG	+
M23	NR1H3_HUMAN.H11MO.0.B	-8	0.0211252	16.2453	0.46002	19	CCGGCTTTGGCGGACCCCGCCGGCAGACCGCGGCGGACAC	CAGAGGTCACTGCAGGTCA	+
M23	WT1_HUMAN.H11MO.0.C	-21	0.0223118	17.1577	0.478918	19	CCGGCTTTGGCGGACCCCGCCGGCAGACCGCGGCGGACAC	GGGCGGGGGAGGAGGGGGGG	+
M23	RFX5_HUMAN.H11MO.0.A	-15	0.0237114	18.2341	0.482192	20	CCGGCTTTGGCGGACCCCGCCGGCAGACCGCGGCGGACAC	TCTGCCTAGCAACAGCTGAC	-
M23	RARG_HUMAN.H11MO.0.B	-19	0.0238419	18.3344	0.482192	18	CCGGCTTTGGCGGACCCCGCCGGCAGACCGCGGCGGACAC	AGGTCAGAGTGACCTGGG	+
M23	MBD2_HUMAN.H11MO.0.B	-16	0.0253589	19.501	0.490894	11	CCGGCTTTGGCGGACCCCGCCGGCAGACCGCGGCGGACAC	GGGGCCGGAGG	+
M23	TAL1_HUMAN.H11MO.0.A	-27	0.0254834	19.5967	0.490894	13	CCGGCTTTGGCGGACCCCGCCGGCAGACCGCGGCGGACAC	CTGGGGGGGGCAGATAAGG	+
M24	SP2_HUMAN.H11MO.0.A	-3	3.55972e-07	0.000273743	0.00052882	22	CGGCGGGGACCGCCGGGGGGCGCGGGCCGGCCCGGAGGCG	GGGGGGGGGGCGGGGCCGGGGG	+
M24	SP3_HUMAN.H11MO.0.B	-4	2.45978e-06	0.00189157	0.00182709	20	CGGCGGGGACCGCCGGGGGGCGCGGGCCGGCCCGGAGGCG	GGGGGGGGGCGGGGCCGGGG	+
M24	ZFX_HUMAN.H11MO.1.A	-1	1.00095e-05	0.00769729	0.00495658	17	CGGCGGGGACCGCCGGGGGGCGCGGGCCGGCCCGGAGGCG	GGGGGCGGAGGCCGGGG	+
M24	KLF6_HUMAN.H11MO.0.A	-6	1.35504e-05	0.0104203	0.0050325	19	CGGCGGGGACCGCCGGGGGGCGCGGGCCGGCCCGGAGGCG	GGAAGGGCGGGGCCGGGGG	+
M24	KLF3_HUMAN.H11MO.0.B	-4	1.82937e-05	0.0140678	0.0054353	19	CGGCGGGGACCGCCGGGGGGCGCGGGCCGGCCCGGAGGCG	GGGGAGGGGCGGGGCCGGG	+
M24	PATZ1_HUMAN.H11MO.0.C	-8	6.65502e-05	0.0511771	0.0141235	22	CGGCGGGGACCGCCGGGGGGCGCGGGCCGGCCCGGAGGCG	GGGGAGGGGGCGGGGGGGGAGG	+
M24	THAP1_HUMAN.H11MO.0.C	-3	9.36521e-05	0.0720185	0.0173908	22	CGGCGGGGACCGCCGGGGGGCGCGGGCCGGCCCGGAGGCG	CGCCGCCATCTTGGCTGCGGGC	+
M24	ZN341_HUMAN.H11MO.0.C	-14	0.000320591	0.246534	0.0432963	22	CGGCGGGGACCGCCGGGGGGCGCGGGCCGGCCCGGAGGCG	GGGGGGGGGGGGAGGGAAGAGC	+
M24	ZN563_HUMAN.H11MO.0.C	-19	0.000397183	0.305433	0.0491701	21	CGGCGGGGACCGCCGGGGGGCGCGGGCCGGCCCGGAGGCG	GCAGCTGCCAGTGAGGATCCC	-
M24	RFX1_HUMAN.H11MO.0.B	-19	0.000554498	0.426409	0.0633649	21	CGGCGGGGACCGCCGGGGGGCGCGGGCCGGCCCGGAGGCG	GCCCCGGTTGCCATGGCGACGG	+
M24	LYL1_HUMAN.H11MO.0.A	-2	0.000851031	0.654443	0.0795042	14	CGGCGGGGACCGCCGGGGGGCGCGGGCCGGCCCGGAGGCG	CAGGAAACAGCTGG	-
M24	KLF16_HUMAN.H11MO.0.D	-8	0.000943325	0.725417	0.0795042	19	CGGCGGGGACCGCCGGGGGGCGCGGGCCGGCCCGGAGGCG	GGGGGCGGGGGGGGGGGGG	+
M24	TFCP2_HUMAN.H11MO.0.D	2	0.000943415	0.725486	0.0795042	14	CGGCGGGGACCGCCGGGGGGCGCGGGCCGGCCCGGAGGCG	TCTGGCCAGTTCAGGC	-
M24	MAZ_HUMAN.H11MO.0.A	-7	0.000943681	0.725691	0.0795042	22	CGGCGGGGACCGCCGGGGGGCGCGGGCCGGCCCGGAGGCG	GGGGGAGGGGGGGGGGGGGGGG	+
M24	PURA_HUMAN.H11MO.0.D	0	0.000994215	0.764551	0.0795042	17	CGGCGGGGACCGCCGGGGGGCGCGGGCCGGCCCGGAGGCG	GGAAGGGGGGGGCAGGG	+
M24	ZN335_HUMAN.H11MO.0.A	8	0.00101684	0.781948	0.0795042	14	CGGCGGGGACCGCCGGGGGGCGCGGGCCGGCCCGGAGGCG	TCAGGCAGCGCCGAGGACAGCC	-
M24	PROX1_HUMAN.H11MO.0.D	-1	0.00138931	1.06838	0.0931589	17	CGGCGGGGACCGCCGGGGGGCGCGGGCCGGCCCGGAGGCG	GGGTAAGGCGGGTTGGG	+
M24	RXRA_HUMAN.H11MO.0.A	-15	0.00139926	1.07603	0.0931589	20	CGGCGGGGACCGCCGGGGGGCGCGGGCCGGCCCGGAGGCG	GGGGGAGGCAGAGGTCAGAG	+
M24	ZIC2_HUMAN.H11MO.0.D	-6	0.00147693	1.13576	0.0931589	15	CGGCGGGGACCGCCGGGGGGCGCGGGCCGGCCCGGAGGCG	TCACAGCAGGGGGCC	-
M24	VEZF1_HUMAN.H11MO.0.C	-1	0.00158087	1.21569	0.0931589	22	CGGCGGGGACCGCCGGGGGGCGCGGGCCGGCCCGGAGGCG	GGGGAGGGGGGAGGGGGAGGGG	+
M24	ZN589_HUMAN.H11MO.0.D	0	0.00158095	1.21575	0.0931589	16	CGGCGGGGACCGCCGGGGGGCGCGGGCCGGCCCGGAGGCG	CGGCAGTAACCGTGGG	-
M24	SP4_HUMAN.H11MO.0.A	-3	0.00163044	1.25381	0.0931589	20	CGGCGGGGACCGCCGGGGGGCGCGGGCCGGCCCGGAGGCG	GGGAAGGGGGCGGGGCCGGG	+
M24	TBX15_HUMAN.H11MO.0.D	0	0.0026051	2.00332	0.13345	19	CGGCGGGGACCGCCGGGGGGCGCGGGCCGGCCCGGAGGCG	GGGGGGGGGGGGGTGGGGG	+
M24	MBD2_HUMAN.H11MO.0.B	-5	0.00298465	2.29519	0.145149	11	CGGCGGGGACCGCCGGGGGGCGCGGGCCGGCCCGGAGGCG	GGGGCCGGAGG	+
M24	TAL1_HUMAN.H11MO.0.A	1	0.0030289	2.32922	0.145149	18	CGGCGGGGACCGCCGGGGGGCGCGGGCCGGCCCGGAGGCG	CTGGGGGGGGCAGATAAGG	+
M24	SPZ1_HUMAN.H11MO.0.D	0	0.00332607	2.55775	0.154409	16	CGGCGGGGACCGCCGGGGGGCGCGGGCCGGCCCGGAGGCG	CGGCTGTTACCCTGGG	+
M24	SP1_HUMAN.H11MO.0.A	-7	0.00369402	2.8407	0.156272	22	CGGCGGGGACCGCCGGGGGGCGCGGGCCGGCCCGGAGGCG	GGGGGGCGGGGCCGGGGGGGGG	+
M24	MXI1_HUMAN.H11MO.0.A	-8	0.00377455	2.90263	0.156272	15	CGGCGGGGACCGCCGGGGGGCGCGGGCCGGCCCGGAGGCG	GCACGTGGCGGCGGG	+
M24	NR1H4_HUMAN.H11MO.0.B	2	0.00378698	2.91218	0.156272	17	CGGCGGGGACCGCCGGGGGGCGCGGGCCGGCCCGGAGGCG	GGGGTCAATGACCCCGAGG	+
M24	MYOD1_HUMAN.H11MO.0.A	-1	0.0044485	3.4209	0.178609	15	CGGCGGGGACCGCCGGGGGGCGCGGGCCGGCCCGGAGGCG	GGCAGGAACAGCTGC	-
M24	MYBA_HUMAN.H11MO.0.D	-4	0.0048259	3.71112	0.183826	15	CGGCGGGGACCGCCGGGGGGCGCGGGCCGGCCCGGAGGCG	AGTGGCAGTTGGAGA	+
M24	EGR1_HUMAN.H11MO.0.A	-7	0.00534801	4.11262	0.198621	17	CGGCGGGGACCGCCGGGGGGCGCGGGCCGGCCCGGAGGCG	GAGGGCGTGGGCGGGGG	+
M24	PTF1A_HUMAN.H11MO.0.B	2	0.00607289	4.67006	0.220041	16	CGGCGGGGACCGCCGGGGGGCGCGGGCCGGCCCGGAGGCG	GGGAAAGGGGGCAGCTGG	-
M24	ZF64A_HUMAN.H11MO.0.D	-25	0.00675307	5.19311	0.228324	15	CGGCGGGGACCGCCGGGGGGCGCGGGCCGGCCCGGAGGCG	GGGGCCCGGGAACCTG	+
M24	CTCF_HUMAN.H11MO.0.A	-6	0.00676256	5.20041	0.228324	19	CGGCGGGGACCGCCGGGGGGCGCGGGCCGGCCCGGAGGCG	TGGCCACCAGGGGGCGCCA	+
M24	ZIC3_HUMAN.H11MO.0.B	-6	0.00778897	5.98972	0.257134	15	CGGCGGGGACCGCCGGGGGGCGCGGGCCGGCCCGGAGGCG	TCACAGCAGGGGGCC	-
M24	CTCFL_HUMAN.H11MO.0.A	-8	0.00900584	6.92549	0.275843	17	CGGCGGGGACCGCCGGGGGGCGCGGGCCGGCCCGGAGGCG	GCCGCCAGGGGGCGCCG	+
M24	PAX5_HUMAN.H11MO.0.A	-11	0.00928408	7.13946	0.275843	21	CGGCGGGGACCGCCGGGGGGCGCGGGCCGGCCCGGAGGCG	GTCACGCTCTGCTGCCCAGGC	-
M24	USF2_HUMAN.H11MO.0.A	-9	0.0102915	7.91415	0.294155	19	CGGCGGGGACCGCCGGGGGGCGCGGGCCGGCCCGGAGGCG	GGGTCACGTGGCCGCGGCG	+
M24	TLX1_HUMAN.H11MO.0.D	-19	0.0104146	8.00882	0.294155	17	CGGCGGGGACCGCCGGGGGGCGCGGGCCGGCCCGGAGGCG	CTGGCAAGTTGCCAAGG	+
M24	ZN554_HUMAN.H11MO.0.C	-2	0.0104945	8.07025	0.294155	20	CGGCGGGGACCGCCGGGGGGCGCGGGCCGGCCCGGAGGCG	GCTGAGCCATGTGGGGTGCT	+
M24	GATA1_HUMAN.H11MO.0.A	1	0.0118041	9.07738	0.319864	18	CGGCGGGGACCGCCGGGGGGCGCGGGCCGGCCCGGAGGCG	CTGGCGGGGACAGATAAGA	+
M24	MYOG_HUMAN.H11MO.0.B	-5	0.0118423	9.10673	0.319864	13	CGGCGGGGACCGCCGGGGGGCGCGGGCCGGCCCGGAGGCG	GGGACAGCTGCGG	-
M24	IRX2_HUMAN.H11MO.0.D	-2	0.0126352	9.71645	0.329305	19	CGGCGGGGACCGCCGGGGGGCGCGGGCCGGCCCGGAGGCG	ACATGGGTGGGCATGTTGG	+
M24	MYB_HUMAN.H11MO.0.A	-4	0.0131093	10.0811	0.330081	12	CGGCGGGGACCGCCGGGGGGCGCGGGCCGGCCCGGAGGCG	GGTGGCAGTTGG	+
M24	ZN263_HUMAN.H11MO.0.A	0	0.0136943	10.5309	0.339064	20	CGGCGGGGACCGCCGGGGGGCGCGGGCCGGCCCGGAGGCG	GGGAGGAGGGAGAGGAGGAG	+
M24	KLF15_HUMAN.H11MO.0.A	1	0.0144615	11.1209	0.352188	18	CGGCGGGGACCGCCGGGGGGCGCGGGCCGGCCCGGAGGCG	GGGGAGGAGCAGGGGGGGG	+
M24	ARNT2_HUMAN.H11MO.0.D	-11	0.0154713	11.8974	0.369408	12	CGGCGGGGACCGCCGGGGGGCGCGGGCCGGCCCGGAGGCG	GGCGTGGGAGGC	+
M24	COT1_HUMAN.H11MO.0.C	-1	0.0159542	12.2688	0.369408	17	CGGCGGGGACCGCCGGGGGGCGCGGGCCGGCCCGGAGGCG	GGGGTCAGAGGTCAGGG	+
M24	OLIG2_HUMAN.H11MO.1.B	-6	0.0161835	12.4451	0.369408	10	CGGCGGGGACCGCCGGGGGGCGCGGGCCGGCCCGGAGGCG	AAACAGATGG	-
M24	ZN350_HUMAN.H11MO.1.D	-4	0.0164218	12.6284	0.369408	24	CGGCGGGGACCGCCGGGGGGCGCGGGCCGGCCCGGAGGCG	ACGGGGCGCAGGGATTTGTTGCCC	+
M24	Z324A_HUMAN.H11MO.0.C	-6	0.016477	12.6708	0.369408	23	CGGCGGGGACCGCCGGGGGGCGCGGGCCGGCCCGGAGGCG	TGGCAGCAAAGGATGGTTTGATA	-
M24	ZN667_HUMAN.H11MO.0.C	-11	0.0176603	13.5808	0.374794	19	CGGCGGGGACCGCCGGGGGGCGCGGGCCGGCCCGGAGGCG	GCTGAGCTTTTAAGGCCAC	-
M24	MESP1_HUMAN.H11MO.0.D	-8	0.0183521	14.1127	0.379278	11	CGGCGGGGACCGCCGGGGGGCGCGGGCCGGCCCGGAGGCG	GCAGGTGTGGA	+
M24	MAF_HUMAN.H11MO.0.A	0	0.0188633	14.5059	0.379278	19	CGGCGGGGACCGCCGGGGGGCGCGGGCCGGCCCGGAGGCG	TTGCTGAGTCAGCAGATTC	-
M24	WT1_HUMAN.H11MO.0.C	0	0.0189547	14.5762	0.379278	20	CGGCGGGGACCGCCGGGGGGCGCGGGCCGGCCCGGAGGCG	GGGCGGGGGAGGAGGGGGGG	+
M24	TAL1_HUMAN.H11MO.1.A	-2	0.0193012	14.8426	0.379278	15	CGGCGGGGACCGCCGGGGGGCGCGGGCCGGCCCGGAGGCG	CAGGAAGCAGATGTG	+
M24	AP2B_HUMAN.H11MO.0.B	-11	0.0193123	14.8511	0.379278	10	CGGCGGGGACCGCCGGGGGGCGCGGGCCGGCCCGGAGGCG	GCCCGGGGGC	+
M24	ZEP2_HUMAN.H11MO.0.D	-22	0.0194035	14.9213	0.379278	14	CGGCGGGGACCGCCGGGGGGCGCGGGCCGGCCCGGAGGCG	GGGGTTTCCCTACC	-
M24	NR1D1_HUMAN.H11MO.0.B	-6	0.0201409	15.4884	0.38858	19	CGGCGGGGACCGCCGGGGGGCGCGGGCCGGCCCGGAGGCG	AGGGAAGTGGGTCAGAAGG	+
M24	ZN770_HUMAN.H11MO.0.C	-6	0.0225717	17.3576	0.420783	22	CGGCGGGGACCGCCGGGGGGCGCGGGCCGGCCCGGAGGCG	GGGAGGCTGAGGCGGGAGGATC	+
M24	RFX5_HUMAN.H11MO.0.A	-1	0.0229431	17.6432	0.420783	20	CGGCGGGGACCGCCGGGGGGCGCGGGCCGGCCCGGAGGCG	GTCAGCTGTTGCTAGGCAGA	+
M24	SPIC_HUMAN.H11MO.0.D	-5	0.0240277	18.4773	0.430057	13	CGGCGGGGACCGCCGGGGGGCGCGGGCCGGCCCGGAGGCG	GAGGAAGGGGAGG	+
M24	ITF2_HUMAN.H11MO.0.C	-7	0.0250437	19.2586	0.430785	10	CGGCGGGGACCGCCGGGGGGCGCGGGCCGGCCCGGAGGCG	GGCAGCTGGG	+
M24	ZEB1_HUMAN.H11MO.0.A	-7	0.0250437	19.2586	0.430785	10	CGGCGGGGACCGCCGGGGGGCGCGGGCCGGCCCGGAGGCG	GACAGGTGAG	+
M24	RARG_HUMAN.H11MO.2.D	-14	0.0260133	20.0042	0.430785	20	CGGCGGGGACCGCCGGGGGGCGCGGGCCGGCCCGGAGGCG	GGGGGTCACCCAGAGGTCAC	+
M24	ZBT17_HUMAN.H11MO.0.A	-7	0.0260832	20.058	0.430785	19	CGGCGGGGACCGCCGGGGGGCGCGGGCCGGCCCGGAGGCG	GAGGGTGGGGGAGGGGAAG	+
M24	CLOCK_HUMAN.H11MO.0.C	-9	0.0260982	20.0695	0.430785	14	CGGCGGGGACCGCCGGGGGGCGCGGGCCGGCCCGGAGGCG	CAGACACGTGAACA	+
M24	TAF1_HUMAN.H11MO.0.A	-6	0.0268856	20.6751	0.438906	16	CGGCGGGGACCGCCGGGGGGCGCGGGCCGGCCCGGAGGCG	AAGATGGCGGCGGCGG	+
M24	MAFA_HUMAN.H11MO.0.D	6	0.027347	21.0299	0.441585	15	CGGCGGGGACCGCCGGGGGGCGCGGGCCGGCCCGGAGGCG	CGAAGGCTGCGGGGTCAGCAC	-
M24	RARA_HUMAN.H11MO.0.A	-15	0.0276848	21.2896	0.442232	20	CGGCGGGGACCGCCGGGGGGCGCGGGCCGGCCCGGAGGCG	GGGGGATCAAGAGGTCAAGG	+
M24	VEZF1_HUMAN.H11MO.1.C	-7	0.0293161	22.5441	0.453599	12	CGGCGGGGACCGCCGGGGGGCGCGGGCCGGCCCGGAGGCG	AGAGGGAGGGGG	+
M24	EGR2_HUMAN.H11MO.0.A	-5	0.0316578	24.3449	0.475049	18	CGGCGGGGACCGCCGGGGGGCGCGGGCCGGCCCGGAGGCG	GGGGGGGTGTGGGAGGGG	+
M24	RARG_HUMAN.H11MO.0.B	1	0.0316578	24.3449	0.475049	17	CGGCGGGGACCGCCGGGGGGCGCGGGCCGGCCCGGAGGCG	AGGTCAGAGTGACCTGGG	+
M24	ZN467_HUMAN.H11MO.0.C	1	0.0322489	24.7994	0.477268	21	CGGCGGGGACCGCCGGGGGGCGCGGGCCGGCCCGGAGGCG	GGGGAGGGGAGGGGGGGGGGGG	+
M24	SMAD4_HUMAN.H11MO.0.B	-3	0.0324483	24.9527	0.477268	13	CGGCGGGGACCGCCGGGGGGCGCGGGCCGGCCCGGAGGCG	AGGTGCCAGACAG	-
M24	NFIB_HUMAN.H11MO.0.D	-9	0.034226	26.3198	0.493641	9	CGGCGGGGACCGCCGGGGGGCGCGGGCCGGCCCGGAGGCG	CTGCCAGGG	-
M24	HES1_HUMAN.H11MO.0.D	-9	0.0349318	26.8625	0.498976	13	CGGCGGGGACCGCCGGGGGGCGCGGGCCGGCCCGGAGGCG	CCGCCACGAGCCC	+
M25	SP3_HUMAN.H11MO.0.B	-5	1.62383e-07	0.000124873	0.000172727	20	CGCCCGGGGGGGGGAGGCGCGGGCCGGCGCCCGCCCGCGG	GGGGGGGGGCGGGGCCGGGG	+
M25	SP2_HUMAN.H11MO.0.A	-7	2.31793e-07	0.000178249	0.000172727	22	CGCCCGGGGGGGGGAGGCGCGGGCCGGCGCCCGCCCGCGG	GGGGGGGGGGCGGGGCCGGGGG	+
M25	VEZF1_HUMAN.H11MO.0.C	-6	1.2842e-06	0.000987554	0.000637974	22	CGCCCGGGGGGGGGAGGCGCGGGCCGGCGCCCGCCCGCGG	GGGGAGGGGGGAGGGGGAGGGG	+
M25	PATZ1_HUMAN.H11MO.0.C	-4	2.5103e-06	0.00193042	0.000901108	22	CGCCCGGGGGGGGGAGGCGCGGGCCGGCGCCCGCCCGCGG	GGGGAGGGGGCGGGGGGGGAGG	+
M25	ZFX_HUMAN.H11MO.1.A	-12	3.02313e-06	0.00232479	0.000901108	17	CGCCCGGGGGGGGGAGGCGCGGGCCGGCGCCCGCCCGCGG	GGGGGCGGAGGCCGGGG	+
M25	PURA_HUMAN.H11MO.0.D	-6	1.12079e-05	0.00861885	0.00251533	17	CGCCCGGGGGGGGGAGGCGCGGGCCGGCGCCCGCCCGCGG	GGAAGGGGGGGGCAGGG	+
M25	MAZ_HUMAN.H11MO.0.A	-6	1.18142e-05	0.00908508	0.00251533	22	CGCCCGGGGGGGGGAGGCGCGGGCCGGCGCCCGCCCGCGG	GGGGGAGGGGGGGGGGGGGGGG	+
M25	KLF3_HUMAN.H11MO.0.B	-9	1.98678e-05	0.0152783	0.00361427	19	CGCCCGGGGGGGGGAGGCGCGGGCCGGCGCCCGCCCGCGG	GGGGAGGGGCGGGGCCGGG	+
M25	TBX15_HUMAN.H11MO.0.D	-4	2.1826e-05	0.0167842	0.00361427	19	CGCCCGGGGGGGGGAGGCGCGGGCCGGCGCCCGCCCGCGG	GGGGGGGGGGGGGTGGGGG	+
M25	KLF6_HUMAN.H11MO.0.A	-7	4.55833e-05	0.0350535	0.00679353	19	CGCCCGGGGGGGGGAGGCGCGGGCCGGCGCCCGCCCGCGG	GGAAGGGCGGGGCCGGGGG	+
M25	KLF16_HUMAN.H11MO.0.D	-4	5.96633e-05	0.0458811	0.00808359	19	CGCCCGGGGGGGGGAGGCGCGGGCCGGCGCCCGCCCGCGG	GGGGGCGGGGGGGGGGGGG	+
M25	SP4_HUMAN.H11MO.0.A	-4	8.01275e-05	0.061618	0.00995153	20	CGCCCGGGGGGGGGAGGCGCGGGCCGGCGCCCGCCCGCGG	GGGAAGGGGGCGGGGCCGGG	+
M25	WT1_HUMAN.H11MO.0.C	-5	0.000169691	0.130492	0.0189764	20	CGCCCGGGGGGGGGAGGCGCGGGCCGGCGCCCGCCCGCGG	GGGCGGGGGAGGAGGGGGGG	+
M25	ZN341_HUMAN.H11MO.0.C	-1	0.000178259	0.137081	0.0189764	22	CGCCCGGGGGGGGGAGGCGCGGGCCGGCGCCCGCCCGCGG	GGGGGGGGGGGGAGGGAAGAGC	+
M25	SP1_HUMAN.H11MO.0.A	-7	0.000281009	0.216096	0.0270931	22	CGCCCGGGGGGGGGAGGCGCGGGCCGGCGCCCGCCCGCGG	GGGGGGCGGGGCCGGGGGGGGG	+
M25	EGR2_HUMAN.H11MO.0.A	-4	0.000316855	0.243661	0.0270931	18	CGCCCGGGGGGGGGAGGCGCGGGCCGGCGCCCGCCCGCGG	GGGGGGGTGTGGGAGGGG	+
M25	RXRA_HUMAN.H11MO.0.A	-3	0.000322509	0.24801	0.0270931	20	CGCCCGGGGGGGGGAGGCGCGGGCCGGCGCCCGCCCGCGG	GGGGGAGGCAGAGGTCAGAG	+
M25	KLF15_HUMAN.H11MO.0.A	-10	0.000327221	0.251633	0.0270931	19	CGCCCGGGGGGGGGAGGCGCGGGCCGGCGCCCGCCCGCGG	GGGGAGGAGCAGGGGGGGG	+
M25	TBX1_HUMAN.H11MO.0.D	-6	0.000440856	0.339018	0.0345806	20	CGCCCGGGGGGGGGAGGCGCGGGCCGGCGCCCGCCCGCGG	GGGTGGGCAGGGGTGGGCGG	+
M25	THAP1_HUMAN.H11MO.0.C	-14	0.000506771	0.389707	0.0376657	22	CGCCCGGGGGGGGGAGGCGCGGGCCGGCGCCCGCCCGCGG	CGCCGCCATCTTGGCTGCGGGC	+
M25	MXI1_HUMAN.H11MO.0.A	-1	0.000530733	0.408134	0.0376657	15	CGCCCGGGGGGGGGAGGCGCGGGCCGGCGCCCGCCCGCGG	GCACGTGGCGGCGGG	+
M25	PROX1_HUMAN.H11MO.0.D	-6	0.000707466	0.544042	0.0458424	17	CGCCCGGGGGGGGGAGGCGCGGGCCGGCGCCCGCCCGCGG	GGGTAAGGCGGGTTGGG	+
M25	EGR1_HUMAN.H11MO.0.A	-12	0.000835678	0.642636	0.0503369	17	CGCCCGGGGGGGGGAGGCGCGGGCCGGCGCCCGCCCGCGG	GAGGGCGTGGGCGGGGG	+
M25	ZBT17_HUMAN.H11MO.0.A	-6	0.000844377	0.649326	0.0503369	19	CGCCCGGGGGGGGGAGGCGCGGGCCGGCGCCCGCCCGCGG	GAGGGTGGGGGAGGGGAAG	+
M25	ZN467_HUMAN.H11MO.0.C	-4	0.00103104	0.792867	0.0591004	22	CGCCCGGGGGGGGGAGGCGCGGGCCGGCGCCCGCCCGCGG	GGGGAGGGGAGGGGGGGGGGGG	+
M25	TFCP2_HUMAN.H11MO.0.D	-12	0.00122841	0.944645	0.0653212	16	CGCCCGGGGGGGGGAGGCGCGGGCCGGCGCCCGCCCGCGG	TCTGGCCAGTTCAGGC	-
M25	ZN563_HUMAN.H11MO.0.C	-6	0.00127335	0.979207	0.0653212	21	CGCCCGGGGGGGGGAGGCGCGGGCCGGCGCCCGCCCGCGG	GCAGCTGCCAGTGAGGATCCC	-
M25	SP4_HUMAN.H11MO.1.A	-6	0.00133602	1.0274	0.0653212	16	CGCCCGGGGGGGGGAGGCGCGGGCCGGCGCCCGCCCGCGG	GGAGGGGGCGGGGCCG	+
M25	SPIC_HUMAN.H11MO.0.D	-4	0.001484	1.1412	0.0691154	13	CGCCCGGGGGGGGGAGGCGCGGGCCGGCGCCCGCCCGCGG	GAGGAAGGGGAGG	+
M25	EGR2_HUMAN.H11MO.1.A	-4	0.00157815	1.21359	0.0700993	16	CGCCCGGGGGGGGGAGGCGCGGGCCGGCGCCCGCCCGCGG	GGGGCGTGGGCGGGGG	+
M25	COT1_HUMAN.H11MO.0.C	-6	0.0015992	1.22978	0.0700993	17	CGCCCGGGGGGGGGAGGCGCGGGCCGGCGCCCGCCCGCGG	GGGGTCAGAGGTCAGGG	+
M25	TAF1_HUMAN.H11MO.0.A	-7	0.00186068	1.43086	0.0792306	16	CGCCCGGGGGGGGGAGGCGCGGGCCGGCGCCCGCCCGCGG	AAGATGGCGGCGGCGG	+
M25	ZIC1_HUMAN.H11MO.0.B	-6	0.00240608	1.85027	0.0969166	9	CGCCCGGGGGGGGGAGGCGCGGGCCGGCGCCCGCCCGCGG	GGGGTGGTC	+
M25	ZN263_HUMAN.H11MO.0.A	-5	0.0025684	1.9751	0.0989651	20	CGCCCGGGGGGGGGAGGCGCGGGCCGGCGCCCGCCCGCGG	GGGAGGAGGGAGAGGAGGAG	+
M25	SRBP2_HUMAN.H11MO.0.B	-3	0.00258974	1.99151	0.0989651	13	CGCCCGGGGGGGGGAGGCGCGGGCCGGCGCCCGCCCGCGG	GGGTGGGGTGAGG	+
M25	PTF1A_HUMAN.H11MO.0.B	-5	0.00288806	2.22092	0.107606	18	CGCCCGGGGGGGGGAGGCGCGGGCCGGCGCCCGCCCGCGG	GGGAAAGGGGGCAGCTGG	-
M25	RREB1_HUMAN.H11MO.0.D	-3	0.00344481	2.64906	0.125219	22	CGCCCGGGGGGGGGAGGCGCGGGCCGGCGCCCGCCCGCGG	GGGGGGGGGGGTGGTTTGGGGT	+
M25	IRX2_HUMAN.H11MO.0.D	-2	0.00392423	3.01773	0.136011	19	CGCCCGGGGGGGGGAGGCGCGGGCCGGCGCCCGCCCGCGG	ACATGGGTGGGCATGTTGG	+
M25	Z324A_HUMAN.H11MO.0.C	-7	0.00507864	3.90547	0.172022	23	CGCCCGGGGGGGGGAGGCGCGGGCCGGCGCCCGCCCGCGG	TGGCAGCAAAGGATGGTTTGATA	-
M25	TBX21_HUMAN.H11MO.0.A	-10	0.00525625	4.04206	0.173506	13	CGCCCGGGGGGGGGAGGCGCGGGCCGGCGCCCGCCCGCGG	GTGGAGGTGTGAA	+
M25	ZN148_HUMAN.H11MO.0.D	-7	0.00535527	4.1182	0.173506	15	CGCCCGGGGGGGGGAGGCGCGGGCCGGCGCCCGCCCGCGG	GGGGTGGGGGAGGGG	+
M25	ZN350_HUMAN.H11MO.1.D	-8	0.00606436	4.6635	0.192299	24	CGCCCGGGGGGGGGAGGCGCGGGCCGGCGCCCGCCCGCGG	ACGGGGCGCAGGGATTTGTTGCCC	+
M25	P63_HUMAN.H11MO.0.A	-11	0.00724294	5.56982	0.224886	19	CGCCCGGGGGGGGGAGGCGCGGGCCGGCGCCCGCCCGCGG	GGCATGTCCAGGCATGCCC	+
M25	MYBA_HUMAN.H11MO.0.D	-8	0.00852138	6.55294	0.259181	15	CGCCCGGGGGGGGGAGGCGCGGGCCGGCGCCCGCCCGCGG	AGTGGCAGTTGGAGA	+
M25	THA_HUMAN.H11MO.0.C	-9	0.00892745	6.86521	0.259478	17	CGCCCGGGGGGGGGAGGCGCGGGCCGGCGCCCGCCCGCGG	GGGTCACTTCAGGTCAG	+
M25	RFX5_HUMAN.H11MO.0.A	-18	0.00909728	6.99581	0.259478	20	CGCCCGGGGGGGGGAGGCGCGGGCCGGCGCCCGCCCGCGG	GTCAGCTGTTGCTAGGCAGA	+
M25	CLOCK_HUMAN.H11MO.0.C	-23	0.00949079	7.29842	0.259478	14	CGCCCGGGGGGGGGAGGCGCGGGCCGGCGCCCGCCCGCGG	TGTTCACGTGTCTG	-
M25	TLX1_HUMAN.H11MO.0.D	-23	0.00957493	7.36312	0.259478	17	CGCCCGGGGGGGGGAGGCGCGGGCCGGCGCCCGCCCGCGG	CTGGCAAGTTGCCAAGG	+
M25	SMAD3_HUMAN.H11MO.0.B	-23	0.0100333	7.71557	0.259478	12	CGCCCGGGGGGGGGAGGCGCGGGCCGGCGCCCGCCCGCGG	CAGGTGACAGAG	-
M25	P73_HUMAN.H11MO.0.A	-11	0.0100644	7.73951	0.259478	19	CGCCCGGGGGGGGGAGGCGCGGGCCGGCGCCCGCCCGCGG	GGCATGTCTGGGCATGTCT	-
M25	ZEP2_HUMAN.H11MO.0.D	-6	0.010262	7.89148	0.259478	14	CGCCCGGGGGGGGGAGGCGCGGGCCGGCGCCCGCCCGCGG	GGTAGGGAAACCCC	+
M25	HES1_HUMAN.H11MO.0.D	-19	0.0102722	7.89931	0.259478	13	CGCCCGGGGGGGGGAGGCGCGGGCCGGCGCCCGCCCGCGG	CCGCCACGAGCCC	+
M25	PAX5_HUMAN.H11MO.0.A	-3	0.0111444	8.57001	0.272993	21	CGCCCGGGGGGGGGAGGCGCGGGCCGGCGCCCGCCCGCGG	GCCTGGGCAGCAGAGCGTGAC	+
M25	ZN335_HUMAN.H11MO.0.A	-12	0.0111736	8.59247	0.272993	22	CGCCCGGGGGGGGGAGGCGCGGGCCGGCGCCCGCCCGCGG	GGCTGTCCTCGGCGCTGCCTGA	+
M25	KLF5_HUMAN.H11MO.0.A	-4	0.0119791	9.21191	0.287953	14	CGCCCGGGGGGGGGAGGCGCGGGCCGGCGCCCGCCCGCGG	AGGGTGGGGCTGGG	+
M25	ZN770_HUMAN.H11MO.0.C	-11	0.0125755	9.67058	0.292844	22	CGCCCGGGGGGGGGAGGCGCGGGCCGGCGCCCGCCCGCGG	GGGAGGCTGAGGCGGGAGGATC	+
M25	RFX1_HUMAN.H11MO.0.B	-19	0.0133358	10.2552	0.305068	21	CGCCCGGGGGGGGGAGGCGCGGGCCGGCGCCCGCCCGCGG	GCCCCGGTTGCCATGGCGACGG	+
M25	PLAG1_HUMAN.H11MO.0.D	-25	0.0135099	10.3891	0.305068	15	CGCCCGGGGGGGGGAGGCGCGGGCCGGCGCCCGCCCGCGG	GGGGGCATCAGGAGGGG	+
M25	ZN320_HUMAN.H11MO.0.C	-9	0.0140967	10.8404	0.313569	20	CGCCCGGGGGGGGGAGGCGCGGGCCGGCGCCCGCCCGCGG	GTGGGACCAGGGGGCCAGTG	+
M25	AP2B_HUMAN.H11MO.0.B	-32	0.0145043	11.1538	0.314591	8	CGCCCGGGGGGGGGAGGCGCGGGCCGGCGCCCGCCCGCGG	GCCCGGGGGC	+
M25	NR1H4_HUMAN.H11MO.0.B	-12	0.0147759	11.3627	0.314591	19	CGCCCGGGGGGGGGAGGCGCGGGCCGGCGCCCGCCCGCGG	GGGGTCAATGACCCCGAGG	+
M25	ARNT2_HUMAN.H11MO.0.D	-2	0.0152756	11.747	0.320064	12	CGCCCGGGGGGGGGAGGCGCGGGCCGGCGCCCGCCCGCGG	GGCGTGGGAGGC	+
M25	HEY2_HUMAN.H11MO.0.D	-11	0.0154625	11.8907	0.320064	17	CGCCCGGGGGGGGGAGGCGCGGGCCGGCGCCCGCCCGCGG	GGGGGCACGTGGCATTA	+
M25	OSR2_HUMAN.H11MO.0.C	-4	0.0165941	12.7609	0.338782	16	CGCCCGGGGGGGGGAGGCGCGGGCCGGCGCCCGCCCGCGG	CAGCAGAAGCAGCAGC	-
M25	RARG_HUMAN.H11MO.2.D	-25	0.0169294	13.0187	0.340958	15	CGCCCGGGGGGGGGAGGCGCGGGCCGGCGCCCGCCCGCGG	GGGGGTCACCCAGAGGTCAC	+
M25	ZN740_HUMAN.H11MO.0.D	-3	0.0174792	13.4415	0.342007	14	CGCCCGGGGGGGGGAGGCGCGGGCCGGCGCCCGCCCGCGG	GGGGGGGGGGTGGG	+
M25	LYL1_HUMAN.H11MO.0.A	-13	0.0174792	13.4415	0.342007	14	CGCCCGGGGGGGGGAGGCGCGGGCCGGCGCCCGCCCGCGG	CAGGAAACAGCTGG	-
M25	COT2_HUMAN.H11MO.1.A	-6	0.01767	13.5882	0.342007	17	CGCCCGGGGGGGGGAGGCGCGGGCCGGCGCCCGCCCGCGG	GGGGTCAAAGGTCAGGG	+
M25	NR1D1_HUMAN.H11MO.0.B	-7	0.0189624	14.582	0.359214	19	CGCCCGGGGGGGGGAGGCGCGGGCCGGCGCCCGCCCGCGG	AGGGAAGTGGGTCAGAAGG	+
M25	ZN589_HUMAN.H11MO.0.D	-3	0.0190411	14.6426	0.359214	16	CGCCCGGGGGGGGGAGGCGCGGGCCGGCGCCCGCCCGCGG	CCCACGGTTACTGCCG	+
M25	KLF1_HUMAN.H11MO.0.A	-14	0.0202588	15.579	0.370475	14	CGCCCGGGGGGGGGAGGCGCGGGCCGGCGCCCGCCCGCGG	GGGGCGGGGCCGGG	+
M25	ASCL1_HUMAN.H11MO.0.A	-8	0.0202588	15.579	0.370475	14	CGCCCGGGGGGGGGAGGCGCGGGCCGGCGCCCGCCCGCGG	GGGAGCAGGTGCAG	-
M25	ZF64A_HUMAN.H11MO.0.D	-13	0.0203837	15.6751	0.370475	16	CGCCCGGGGGGGGGAGGCGCGGGCCGGCGCCCGCCCGCGG	GGGGCCCGGGAACCTG	+
M25	FLI1_HUMAN.H11MO.0.A	-4	0.0209512	16.1115	0.375087	18	CGCCCGGGGGGGGGAGGCGCGGGCCGGCGCCCGCCCGCGG	GGAGGAAGGAAGGAGGGA	+
M25	VEZF1_HUMAN.H11MO.1.C	-5	0.0211408	16.2573	0.375087	12	CGCCCGGGGGGGGGAGGCGCGGGCCGGCGCCCGCCCGCGG	AGAGGGAGGGGG	+
M25	ZN554_HUMAN.H11MO.0.C	-14	0.0242151	18.6214	0.400991	20	CGCCCGGGGGGGGGAGGCGCGGGCCGGCGCCCGCCCGCGG	AGCACCCCACATGGCTCAGC	-
M25	MBD2_HUMAN.H11MO.0.B	-19	0.0260716	20.0491	0.426989	11	CGCCCGGGGGGGGGAGGCGCGGGCCGGCGCCCGCCCGCGG	GGGGCCGGAGG	+
M25	ZN219_HUMAN.H11MO.0.D	-6	0.0267979	20.6076	0.433975	12	CGCCCGGGGGGGGGAGGCGCGGGCCGGCGCCCGCCCGCGG	GAGGGGGGCGGA	+
M25	MAFA_HUMAN.H11MO.0.D	-11	0.028487	21.9065	0.451657	21	CGCCCGGGGGGGGGAGGCGCGGGCCGGCGCCCGCCCGCGG	CGAAGGCTGCGGGGTCAGCAC	-
M26	SP3_HUMAN.H11MO.0.B	-16	6.13154e-06	0.00471515	0.0092964	20	GCGGGAGGGTGACCCTGGCGAGGGGCGGGGAGGGGCAACC	GGGGGGGGGCGGGGCCGGGG	+
M26	SP2_HUMAN.H11MO.0.A	-15	3.50833e-05	0.0269791	0.026596	22	GCGGGAGGGTGACCCTGGCGAGGGGCGGGGAGGGGCAACC	GGGGGGGGGGCGGGGCCGGGGG	+
M26	PATZ1_HUMAN.H11MO.0.C	-15	0.00018461	0.141965	0.0932996	22	GCGGGAGGGTGACCCTGGCGAGGGGCGGGGAGGGGCAACC	GGGGAGGGGGCGGGGGGGGAGG	+
M26	KLF6_HUMAN.H11MO.0.A	-17	0.00031165	0.239659	0.113267	19	GCGGGAGGGTGACCCTGGCGAGGGGCGGGGAGGGGCAACC	GGAAGGGCGGGGCCGGGGG	+
M26	ZN563_HUMAN.H11MO.0.C	-8	0.000418011	0.321451	0.113267	21	GCGGGAGGGTGACCCTGGCGAGGGGCGGGGAGGGGCAACC	GGGATCCTCACTGGCAGCTGC	+
M26	VEZF1_HUMAN.H11MO.0.C	-7	0.000556562	0.427996	0.113267	22	GCGGGAGGGTGACCCTGGCGAGGGGCGGGGAGGGGCAACC	GGGGAGGGGGGAGGGGGAGGGG	+
M26	RARG_HUMAN.H11MO.0.B	-6	0.000560137	0.430745	0.113267	18	GCGGGAGGGTGACCCTGGCGAGGGGCGGGGAGGGGCAACC	AGGTCAGAGTGACCTGGG	+
M26	ZN341_HUMAN.H11MO.0.C	-17	0.00059765	0.459592	0.113267	22	GCGGGAGGGTGACCCTGGCGAGGGGCGGGGAGGGGCAACC	GGGGGGGGGGGGAGGGAAGAGC	+
M26	KLF3_HUMAN.H11MO.0.B	-16	0.00074166	0.570336	0.119731	19	GCGGGAGGGTGACCCTGGCGAGGGGCGGGGAGGGGCAACC	GGGGAGGGGCGGGGCCGGG	+
M26	ZFX_HUMAN.H11MO.1.A	-7	0.000789699	0.607279	0.119731	17	GCGGGAGGGTGACCCTGGCGAGGGGCGGGGAGGGGCAACC	GGGGGCGGAGGCCGGGG	+
M26	IRX2_HUMAN.H11MO.0.D	-14	0.000932484	0.71708	0.127462	19	GCGGGAGGGTGACCCTGGCGAGGGGCGGGGAGGGGCAACC	ACATGGGTGGGCATGTTGG	+
M26	PURA_HUMAN.H11MO.0.D	-17	0.00100883	0.775787	0.127462	17	GCGGGAGGGTGACCCTGGCGAGGGGCGGGGAGGGGCAACC	GGAAGGGGGGGGCAGGG	+
M26	RXRA_HUMAN.H11MO.0.A	-4	0.00117119	0.900648	0.136594	20	GCGGGAGGGTGACCCTGGCGAGGGGCGGGGAGGGGCAACC	GGGGGAGGCAGAGGTCAGAG	+
M26	SP4_HUMAN.H11MO.0.A	-15	0.00135284	1.04033	0.138376	20	GCGGGAGGGTGACCCTGGCGAGGGGCGGGGAGGGGCAACC	GGGAAGGGGGCGGGGCCGGG	+
M26	NR1H3_HUMAN.H11MO.0.B	1	0.00146028	1.12296	0.138376	18	GCGGGAGGGTGACCCTGGCGAGGGGCGGGGAGGGGCAACC	TGACCTGCAGTGACCTCTG	-
M26	PROX1_HUMAN.H11MO.0.D	-7	0.00162821	1.25209	0.143438	17	GCGGGAGGGTGACCCTGGCGAGGGGCGGGGAGGGGCAACC	GGGTAAGGCGGGTTGGG	+
M26	TLX1_HUMAN.H11MO.0.D	-6	0.00176094	1.35416	0.143438	17	GCGGGAGGGTGACCCTGGCGAGGGGCGGGGAGGGGCAACC	CTGGCAAGTTGCCAAGG	+
M26	THAP1_HUMAN.H11MO.0.C	-16	0.00179752	1.38229	0.143438	22	GCGGGAGGGTGACCCTGGCGAGGGGCGGGGAGGGGCAACC	GCCCGCAGCCAAGATGGCGGCG	-
M26	TBX21_HUMAN.H11MO.0.A	-2	0.0025066	1.92758	0.190021	13	GCGGGAGGGTGACCCTGGCGAGGGGCGGGGAGGGGCAACC	GTGGAGGTGTGAA	+
M26	ZBT17_HUMAN.H11MO.0.A	-14	0.00370092	2.84601	0.255054	19	GCGGGAGGGTGACCCTGGCGAGGGGCGGGGAGGGGCAACC	GAGGGTGGGGGAGGGGAAG	+
M26	ZN589_HUMAN.H11MO.0.D	-2	0.00467058	3.59168	0.295057	16	GCGGGAGGGTGACCCTGGCGAGGGGCGGGGAGGGGCAACC	CCCACGGTTACTGCCG	+
M26	MAZ_HUMAN.H11MO.0.A	-15	0.00503977	3.87558	0.298077	22	GCGGGAGGGTGACCCTGGCGAGGGGCGGGGAGGGGCAACC	GGGGGAGGGGGGGGGGGGGGGG	+
M26	NR1H4_HUMAN.H11MO.0.B	-19	0.00521412	4.00966	0.298077	19	GCGGGAGGGTGACCCTGGCGAGGGGCGGGGAGGGGCAACC	GGGGTCAATGACCCCGAGG	+
M26	HME2_HUMAN.H11MO.0.D	-4	0.0055613	4.27664	0.298077	11	GCGGGAGGGTGACCCTGGCGAGGGGCGGGGAGGGGCAACC	GGTAATTAGGG	+
M26	NR1D1_HUMAN.H11MO.0.B	-6	0.00557867	4.29	0.298077	19	GCGGGAGGGTGACCCTGGCGAGGGGCGGGGAGGGGCAACC	AGGGAAGTGGGTCAGAAGG	+
M26	ZN263_HUMAN.H11MO.0.A	7	0.00570139	4.38437	0.298077	13	GCGGGAGGGTGACCCTGGCGAGGGGCGGGGAGGGGCAACC	GGGAGGAGGGAGAGGAGGAG	+
M26	RARG_HUMAN.H11MO.2.D	-19	0.00738507	5.67912	0.361192	20	GCGGGAGGGTGACCCTGGCGAGGGGCGGGGAGGGGCAACC	GGGGGTCACCCAGAGGTCAC	+
M26	GATA1_HUMAN.H11MO.0.A	-29	0.0077835	5.98552	0.361704	11	GCGGGAGGGTGACCCTGGCGAGGGGCGGGGAGGGGCAACC	CTGGCGGGGACAGATAAGA	+
M26	ZN554_HUMAN.H11MO.0.C	-7	0.00787267	6.05409	0.361704	20	GCGGGAGGGTGACCCTGGCGAGGGGCGGGGAGGGGCAACC	GCTGAGCCATGTGGGGTGCT	+
M26	ZN667_HUMAN.H11MO.0.C	-7	0.00946856	7.28132	0.390112	19	GCGGGAGGGTGACCCTGGCGAGGGGCGGGGAGGGGCAACC	GCTGAGCTTTTAAGGCCAC	-
M26	FLI1_HUMAN.H11MO.0.A	-20	0.011325	8.70893	0.440917	18	GCGGGAGGGTGACCCTGGCGAGGGGCGGGGAGGGGCAACC	GGAGGAAGGAAGGAGGGA	+
M26	SPIC_HUMAN.H11MO.0.D	0	0.0116936	8.99236	0.440917	13	GCGGGAGGGTGACCCTGGCGAGGGGCGGGGAGGGGCAACC	GAGGAAGGGGAGG	+
M26	PAX8_HUMAN.H11MO.0.D	-10	0.0121224	9.32211	0.440917	14	GCGGGAGGGTGACCCTGGCGAGGGGCGGGGAGGGGCAACC	GTCACTGAAGCGGG	+
M26	RFX5_HUMAN.H11MO.0.A	-13	0.0122141	9.39263	0.440917	20	GCGGGAGGGTGACCCTGGCGAGGGGCGGGGAGGGGCAACC	TCTGCCTAGCAACAGCTGAC	-
M26	PTF1A_HUMAN.H11MO.0.B	-4	0.0137854	10.601	0.466561	18	GCGGGAGGGTGACCCTGGCGAGGGGCGGGGAGGGGCAACC	GGGAAAGGGGGCAGCTGG	-
M26	RFX1_HUMAN.H11MO.0.B	-6	0.0139905	10.7587	0.466561	22	GCGGGAGGGTGACCCTGGCGAGGGGCGGGGAGGGGCAACC	CCGTCGCCATGGCAACCGGGGC	-
M26	MXI1_HUMAN.H11MO.0.A	6	0.0141554	10.8855	0.466561	9	GCGGGAGGGTGACCCTGGCGAGGGGCGGGGAGGGGCAACC	GCACGTGGCGGCGGG	+
M28	PATZ1_HUMAN.H11MO.0.C	-6	9.27001e-06	0.00712863	0.0140774	22	GGCCGCAGCGCGGGGGCGCGGGGCGCGGCGGCCGCGCGCG	GGGGAGGGGGCGGGGGGGGAGG	+
M28	SP2_HUMAN.H11MO.0.A	-12	1.93107e-05	0.0148499	0.0146626	22	GGCCGCAGCGCGGGGGCGCGGGGCGCGGCGGCCGCGCGCG	GGGGGGGGGGCGGGGCCGGGGG	+
M28	ZFX_HUMAN.H11MO.1.A	-17	2.98183e-05	0.0229302	0.0150939	17	GGCCGCAGCGCGGGGGCGCGGGGCGCGGCGGCCGCGCGCG	GGGGGCGGAGGCCGGGG	+
M28	SP3_HUMAN.H11MO.0.B	0	4.12407e-05	0.0317141	0.015657	20	GGCCGCAGCGCGGGGGCGCGGGGCGCGGCGGCCGCGCGCG	GGGGGGGGGCGGGGCCGGGG	+
M28	KLF6_HUMAN.H11MO.0.A	-3	5.44966e-05	0.0419079	0.0165516	19	GGCCGCAGCGCGGGGGCGCGGGGCGCGGCGGCCGCGCGCG	GGAAGGGCGGGGCCGGGGG	+
M28	MAZ_HUMAN.H11MO.0.A	-4	0.000363208	0.279307	0.078795	22	GGCCGCAGCGCGGGGGCGCGGGGCGCGGCGGCCGCGCGCG	GGGGGAGGGGGGGGGGGGGGGG	+
M28	ZN341_HUMAN.H11MO.0.C	-7	0.000363208	0.279307	0.078795	22	GGCCGCAGCGCGGGGGCGCGGGGCGCGGCGGCCGCGCGCG	GGGGGGGGGGGGAGGGAAGAGC	+
M28	THAP1_HUMAN.H11MO.0.C	-7	0.000457955	0.352168	0.0826271	22	GGCCGCAGCGCGGGGGCGCGGGGCGCGGCGGCCGCGCGCG	GCCCGCAGCCAAGATGGCGGCG	-
M28	KLF3_HUMAN.H11MO.0.B	-1	0.000500634	0.384988	0.0826271	19	GGCCGCAGCGCGGGGGCGCGGGGCGCGGCGGCCGCGCGCG	GGGGAGGGGCGGGGCCGGG	+
M28	NR1D1_HUMAN.H11MO.0.B	-4	0.000544103	0.418415	0.0826271	19	GGCCGCAGCGCGGGGGCGCGGGGCGCGGCGGCCGCGCGCG	AGGGAAGTGGGTCAGAAGG	+
M28	VEZF1_HUMAN.H11MO.0.C	-5	0.000669506	0.51485	0.0869411	22	GGCCGCAGCGCGGGGGCGCGGGGCGCGGCGGCCGCGCGCG	GGGGAGGGGGGAGGGGGAGGGG	+
M28	ZN563_HUMAN.H11MO.0.C	-11	0.000687013	0.528313	0.0869411	21	GGCCGCAGCGCGGGGGCGCGGGGCGCGGCGGCCGCGCGCG	GGGATCCTCACTGGCAGCTGC	+
M28	RXRA_HUMAN.H11MO.0.A	-1	0.00095691	0.735864	0.111781	20	GGCCGCAGCGCGGGGGCGCGGGGCGCGGCGGCCGCGCGCG	GGGGGAGGCAGAGGTCAGAG	+
M28	SP4_HUMAN.H11MO.0.A	-18	0.00140622	1.08138	0.133467	20	GGCCGCAGCGCGGGGGCGCGGGGCGCGGCGGCCGCGCGCG	GGGAAGGGGGCGGGGCCGGG	+
M28	PURA_HUMAN.H11MO.0.D	-6	0.00152491	1.17266	0.136219	17	GGCCGCAGCGCGGGGGCGCGGGGCGCGGCGGCCGCGCGCG	GGAAGGGGGGGGCAGGG	+
M28	PTF1A_HUMAN.H11MO.0.B	-17	0.00168514	1.29587	0.142169	18	GGCCGCAGCGCGGGGGCGCGGGGCGCGGCGGCCGCGCGCG	GGGAAAGGGGGCAGCTGG	-
M28	IRX2_HUMAN.H11MO.0.D	-8	0.00180928	1.39134	0.144608	19	GGCCGCAGCGCGGGGGCGCGGGGCGCGGCGGCCGCGCGCG	ACATGGGTGGGCATGTTGG	+
M28	PROX1_HUMAN.H11MO.0.D	-2	0.00212263	1.63231	0.148036	17	GGCCGCAGCGCGGGGGCGCGGGGCGCGGCGGCCGCGCGCG	GGGTAAGGCGGGTTGGG	+
M28	Z324A_HUMAN.H11MO.0.C	-2	0.00214462	1.64921	0.148036	23	GGCCGCAGCGCGGGGGCGCGGGGCGCGGCGGCCGCGCGCG	TGGCAGCAAAGGATGGTTTGATA	-
M28	TAL1_HUMAN.H11MO.0.A	-28	0.00331516	2.54936	0.201375	12	GGCCGCAGCGCGGGGGCGCGGGGCGCGGCGGCCGCGCGCG	CTGGGGGGGGCAGATAAGG	+
M28	EGR1_HUMAN.H11MO.0.A	-5	0.00372269	2.86275	0.20938	17	GGCCGCAGCGCGGGGGCGCGGGGCGCGGCGGCCGCGCGCG	GAGGGCGTGGGCGGGGG	+
M28	TLX1_HUMAN.H11MO.0.D	-2	0.00372269	2.86275	0.20938	17	GGCCGCAGCGCGGGGGCGCGGGGCGCGGCGGCCGCGCGCG	CCTTGGCAACTTGCCAG	-
M28	RFX1_HUMAN.H11MO.0.B	-10	0.00591573	4.5492	0.315164	22	GGCCGCAGCGCGGGGGCGCGGGGCGCGGCGGCCGCGCGCG	CCGTCGCCATGGCAACCGGGGC	-
M28	GATA1_HUMAN.H11MO.0.A	-28	0.00636908	4.89782	0.315164	12	GGCCGCAGCGCGGGGGCGCGGGGCGCGGCGGCCGCGCGCG	CTGGCGGGGACAGATAAGA	+
M28	BHE41_HUMAN.H11MO.0.D	-9	0.00643364	4.94747	0.315164	20	GGCCGCAGCGCGGGGGCGCGGGGCGCGGCGGCCGCGCGCG	ACCGGGTCACGTGCAGAAGG	+
M28	ZN554_HUMAN.H11MO.0.C	-4	0.00643364	4.94747	0.315164	20	GGCCGCAGCGCGGGGGCGCGGGGCGCGGCGGCCGCGCGCG	GCTGAGCCATGTGGGGTGCT	+
M28	ZBT17_HUMAN.H11MO.0.A	-4	0.00733415	5.63997	0.34805	19	GGCCGCAGCGCGGGGGCGCGGGGCGCGGCGGCCGCGCGCG	GAGGGTGGGGGAGGGGAAG	+
M28	OSR2_HUMAN.H11MO.0.C	-19	0.00819252	6.30005	0.377003	16	GGCCGCAGCGCGGGGGCGCGGGGCGCGGCGGCCGCGCGCG	CAGCAGAAGCAGCAGC	-
M28	ZN589_HUMAN.H11MO.0.D	-16	0.00884736	6.80362	0.383873	16	GGCCGCAGCGCGGGGGCGCGGGGCGCGGCGGCCGCGCGCG	CGGCAGTAACCGTGGG	-
M28	MAFA_HUMAN.H11MO.0.D	-16	0.00951168	7.31449	0.401233	21	GGCCGCAGCGCGGGGGCGCGGGGCGCGGCGGCCGCGCGCG	CGAAGGCTGCGGGGTCAGCAC	-
M28	RARG_HUMAN.H11MO.2.D	-19	0.0117873	9.06446	0.44668	20	GGCCGCAGCGCGGGGGCGCGGGGCGCGGCGGCCGCGCGCG	GGGGGTCACCCAGAGGTCAC	+
M28	KLF16_HUMAN.H11MO.0.D	-3	0.0118811	9.1366	0.44668	19	GGCCGCAGCGCGGGGGCGCGGGGCGCGGCGGCCGCGCGCG	GGGGGCGGGGGGGGGGGGG	+
M28	MXI1_HUMAN.H11MO.0.A	0	0.0122252	9.4012	0.44668	15	GGCCGCAGCGCGGGGGCGCGGGGCGCGGCGGCCGCGCGCG	GCACGTGGCGGCGGG	+
M28	ZN350_HUMAN.H11MO.1.D	0	0.0123539	9.50015	0.44668	24	GGCCGCAGCGCGGGGGCGCGGGGCGCGGCGGCCGCGCGCG	ACGGGGCGCAGGGATTTGTTGCCC	+
M28	ZN263_HUMAN.H11MO.0.A	4	0.013435	10.3315	0.474472	16	GGCCGCAGCGCGGGGGCGCGGGGCGCGGCGGCCGCGCGCG	GGGAGGAGGGAGAGGAGGAG	+
M28	USF2_HUMAN.H11MO.0.A	9	0.014531	11.1744	0.490371	10	GGCCGCAGCGCGGGGGCGCGGGGCGCGGCGGCCGCGCGCG	GGGTCACGTGGCCGCGGCG	+
M28	PAX5_HUMAN.H11MO.0.A	-21	0.0148816	11.4439	0.491284	19	GGCCGCAGCGCGGGGGCGCGGGGCGCGGCGGCCGCGCGCG	GCCTGGGCAGCAGAGCGTGAC	+
M28	SPIC_HUMAN.H11MO.0.D	-11	0.0154544	11.8845	0.492861	13	GGCCGCAGCGCGGGGGCGCGGGGCGCGGCGGCCGCGCGCG	GAGGAAGGGGAGG	+
M28	RARG_HUMAN.H11MO.0.B	-6	0.0155785	11.9798	0.492861	18	GGCCGCAGCGCGGGGGCGCGGGGCGCGGCGGCCGCGCGCG	AGGTCAGAGTGACCTGGG	+
M29	PATZ1_HUMAN.H11MO.0.C	-4	1.27079e-05	0.00977239	0.0106945	22	TCGCGGGCCGGGGCGGGCGGAGCCCGCGGCCCCCGGGCGG	GGGGAGGGGGCGGGGGGGGAGG	+
M29	ZN341_HUMAN.H11MO.0.C	-1	1.94752e-05	0.0149764	0.0106945	22	TCGCGGGCCGGGGCGGGCGGAGCCCGCGGCCCCCGGGCGG	GGGGGGGGGGGGAGGGAAGAGC	+
M29	SP3_HUMAN.H11MO.0.B	-8	2.12666e-05	0.016354	0.0106945	20	TCGCGGGCCGGGGCGGGCGGAGCCCGCGGCCCCCGGGCGG	GGGGGGGGGCGGGGCCGGGG	+
M29	ZFX_HUMAN.H11MO.1.A	-12	5.87997e-05	0.045217	0.0167666	17	TCGCGGGCCGGGGCGGGCGGAGCCCGCGGCCCCCGGGCGG	GGGGGCGGAGGCCGGGG	+
M29	SP2_HUMAN.H11MO.0.A	-16	6.15694e-05	0.0473469	0.0167666	22	TCGCGGGCCGGGGCGGGCGGAGCCCGCGGCCCCCGGGCGG	GGGGGGGGGGCGGGGCCGGGGG	+
M29	VEZF1_HUMAN.H11MO.0.C	-3	6.66828e-05	0.051279	0.0167666	22	TCGCGGGCCGGGGCGGGCGGAGCCCGCGGCCCCCGGGCGG	GGGGAGGGGGGAGGGGGAGGGG	+
M29	KLF6_HUMAN.H11MO.0.A	-10	0.000227591	0.175017	0.0465264	19	TCGCGGGCCGGGGCGGGCGGAGCCCGCGGCCCCCGGGCGG	GGAAGGGCGGGGCCGGGGG	+
M29	RXRA_HUMAN.H11MO.0.A	-9	0.000265098	0.203861	0.0465264	20	TCGCGGGCCGGGGCGGGCGGAGCCCGCGGCCCCCGGGCGG	GGGGGAGGCAGAGGTCAGAG	+
M29	PURA_HUMAN.H11MO.0.D	-5	0.000277561	0.213445	0.0465264	17	TCGCGGGCCGGGGCGGGCGGAGCCCGCGGCCCCCGGGCGG	GGAAGGGGGGGGCAGGG	+
M29	ZN563_HUMAN.H11MO.0.C	-9	0.000348685	0.268139	0.048915	21	TCGCGGGCCGGGGCGGGCGGAGCCCGCGGCCCCCGGGCGG	GGGATCCTCACTGGCAGCTGC	+
M29	MAZ_HUMAN.H11MO.0.A	-3	0.000356658	0.27427	0.048915	22	TCGCGGGCCGGGGCGGGCGGAGCCCGCGGCCCCCGGGCGG	GGGGGAGGGGGGGGGGGGGGGG	+
M29	IRX2_HUMAN.H11MO.0.D	-1	0.000507477	0.39025	0.0551369	19	TCGCGGGCCGGGGCGGGCGGAGCCCGCGGCCCCCGGGCGG	ACATGGGTGGGCATGTTGG	+
M29	THAP1_HUMAN.H11MO.0.C	0	0.000511667	0.393472	0.0551369	22	TCGCGGGCCGGGGCGGGCGGAGCCCGCGGCCCCCGGGCGG	GCCCGCAGCCAAGATGGCGGCG	-
M29	Z324A_HUMAN.H11MO.0.C	0	0.000718272	0.552351	0.0722404	23	TCGCGGGCCGGGGCGGGCGGAGCCCGCGGCCCCCGGGCGG	TGGCAGCAAAGGATGGTTTGATA	-
M29	SP4_HUMAN.H11MO.0.A	-16	0.0010352	0.796072	0.0976087	20	TCGCGGGCCGGGGCGGGCGGAGCCCGCGGCCCCCGGGCGG	GGGAAGGGGGCGGGGCCGGG	+
M29	PROX1_HUMAN.H11MO.0.D	-1	0.00170945	1.31456	0.141131	17	TCGCGGGCCGGGGCGGGCGGAGCCCGCGGCCCCCGGGCGG	GGGTAAGGCGGGTTGGG	+
M29	EGR1_HUMAN.H11MO.0.A	-6	0.00184785	1.421	0.141131	17	TCGCGGGCCGGGGCGGGCGGAGCCCGCGGCCCCCGGGCGG	GAGGGCGTGGGCGGGGG	+
M29	EGR2_HUMAN.H11MO.0.A	-4	0.00192392	1.47949	0.141131	18	TCGCGGGCCGGGGCGGGCGGAGCCCGCGGCCCCCGGGCGG	GGGGGGGTGTGGGAGGGG	+
M29	KLF3_HUMAN.H11MO.0.B	-8	0.00196454	1.51073	0.141131	19	TCGCGGGCCGGGGCGGGCGGAGCCCGCGGCCCCCGGGCGG	GGGGAGGGGCGGGGCCGGG	+
M29	RARG_HUMAN.H11MO.0.B	-19	0.00240322	1.84808	0.157634	18	TCGCGGGCCGGGGCGGGCGGAGCCCGCGGCCCCCGGGCGG	AGGTCAGAGTGACCTGGG	+
M29	MAFA_HUMAN.H11MO.0.D	-17	0.002713	2.08629	0.163716	21	TCGCGGGCCGGGGCGGGCGGAGCCCGCGGCCCCCGGGCGG	CGAAGGCTGCGGGGTCAGCAC	-
M29	PTF1A_HUMAN.H11MO.0.B	-18	0.00321666	2.47361	0.179731	18	TCGCGGGCCGGGGCGGGCGGAGCCCGCGGCCCCCGGGCGG	GGGAAAGGGGGCAGCTGG	-
M29	KLF16_HUMAN.H11MO.0.D	-3	0.00346046	2.66109	0.186448	19	TCGCGGGCCGGGGCGGGCGGAGCCCGCGGCCCCCGGGCGG	GGGGGCGGGGGGGGGGGGG	+
M29	MXI1_HUMAN.H11MO.0.A	-15	0.00390293	3.00136	0.203037	15	TCGCGGGCCGGGGCGGGCGGAGCCCGCGGCCCCCGGGCGG	GCACGTGGCGGCGGG	+
M29	SPIC_HUMAN.H11MO.0.D	-9	0.00415179	3.19273	0.208784	13	TCGCGGGCCGGGGCGGGCGGAGCCCGCGGCCCCCGGGCGG	GAGGAAGGGGAGG	+
M29	ZBT17_HUMAN.H11MO.0.A	-7	0.00487699	3.75041	0.237341	19	TCGCGGGCCGGGGCGGGCGGAGCCCGCGGCCCCCGGGCGG	GAGGGTGGGGGAGGGGAAG	+
M29	NR1D1_HUMAN.H11MO.0.B	-1	0.00521833	4.01289	0.246016	19	TCGCGGGCCGGGGCGGGCGGAGCCCGCGGCCCCCGGGCGG	AGGGAAGTGGGTCAGAAGG	+
M29	LYL1_HUMAN.H11MO.0.A	-16	0.0058976	4.53525	0.26308	14	TCGCGGGCCGGGGCGGGCGGAGCCCGCGGCCCCCGGGCGG	CAGGAAACAGCTGG	-
M29	ZN350_HUMAN.H11MO.1.D	-8	0.00620055	4.76823	0.26308	24	TCGCGGGCCGGGGCGGGCGGAGCCCGCGGCCCCCGGGCGG	ACGGGGCGCAGGGATTTGTTGCCC	+
M29	ZN589_HUMAN.H11MO.0.D	-20	0.00645219	4.96174	0.26308	16	TCGCGGGCCGGGGCGGGCGGAGCCCGCGGCCCCCGGGCGG	CGGCAGTAACCGTGGG	-
M29	TFCP2_HUMAN.H11MO.0.D	-30	0.00645219	4.96174	0.26308	10	TCGCGGGCCGGGGCGGGCGGAGCCCGCGGCCCCCGGGCGG	GCCTGAACTGGCCAGA	+
M29	ZN467_HUMAN.H11MO.0.C	-4	0.00759077	5.8373	0.301359	22	TCGCGGGCCGGGGCGGGCGGAGCCCGCGGCCCCCGGGCGG	GGGGAGGGGAGGGGGGGGGGGG	+
M29	TBX15_HUMAN.H11MO.0.D	0	0.00886175	6.81468	0.334227	19	TCGCGGGCCGGGGCGGGCGGAGCCCGCGGCCCCCGGGCGG	GGGGGGGGGGGGGTGGGGG	+
M29	ZN263_HUMAN.H11MO.0.A	-2	0.00963268	7.40753	0.346004	20	TCGCGGGCCGGGGCGGGCGGAGCCCGCGGCCCCCGGGCGG	GGGAGGAGGGAGAGGAGGAG	+
M29	WT1_HUMAN.H11MO.0.C	-5	0.0109108	8.39042	0.379737	20	TCGCGGGCCGGGGCGGGCGGAGCCCGCGGCCCCCGGGCGG	GGGCGGGGGAGGAGGGGGGG	+
M29	CLOCK_HUMAN.H11MO.0.C	-12	0.0110753	8.51687	0.379737	14	TCGCGGGCCGGGGCGGGCGGAGCCCGCGGCCCCCGGGCGG	TGTTCACGTGTCTG	-
M29	TLX1_HUMAN.H11MO.0.D	-12	0.0130516	10.0366	0.407132	17	TCGCGGGCCGGGGCGGGCGGAGCCCGCGGCCCCCGGGCGG	CTGGCAAGTTGCCAAGG	+
M29	TAF1_HUMAN.H11MO.0.A	-10	0.0132236	10.1689	0.407132	16	TCGCGGGCCGGGGCGGGCGGAGCCCGCGGCCCCCGGGCGG	AAGATGGCGGCGGCGG	+
M29	ZN335_HUMAN.H11MO.0.A	-12	0.0136921	10.5292	0.409693	22	TCGCGGGCCGGGGCGGGCGGAGCCCGCGGCCCCCGGGCGG	TCAGGCAGCGCCGAGGACAGCC	-
M29	USF2_HUMAN.H11MO.0.A	10	0.0138499	10.6506	0.409693	9	TCGCGGGCCGGGGCGGGCGGAGCCCGCGGCCCCCGGGCGG	GGGTCACGTGGCCGCGGCG	+
M29	EGR2_HUMAN.H11MO.1.A	-7	0.0151892	11.6805	0.415251	16	TCGCGGGCCGGGGCGGGCGGAGCCCGCGGCCCCCGGGCGG	GGGGCGTGGGCGGGGG	+
M29	TBX21_HUMAN.H11MO.0.A	-5	0.0155481	11.9565	0.415251	13	TCGCGGGCCGGGGCGGGCGGAGCCCGCGGCCCCCGGGCGG	GTGGAGGTGTGAA	+
M29	NR1H4_HUMAN.H11MO.0.B	-18	0.0156893	12.0651	0.415251	19	TCGCGGGCCGGGGCGGGCGGAGCCCGCGGCCCCCGGGCGG	GGGGTCAATGACCCCGAGG	+
M29	GATA1_HUMAN.H11MO.0.A	7	0.0156893	12.0651	0.415251	12	TCGCGGGCCGGGGCGGGCGGAGCCCGCGGCCCCCGGGCGG	TCTTATCTGTCCCCGCCAG	-
M29	KLF15_HUMAN.H11MO.0.A	-4	0.0166906	12.8351	0.434138	19	TCGCGGGCCGGGGCGGGCGGAGCCCGCGGCCCCCGGGCGG	GGGGAGGAGCAGGGGGGGG	+
M29	RARG_HUMAN.H11MO.2.D	-7	0.0188342	14.4835	0.454149	20	TCGCGGGCCGGGGCGGGCGGAGCCCGCGGCCCCCGGGCGG	GGGGGTCACCCAGAGGTCAC	+
M29	ZN554_HUMAN.H11MO.0.C	-2	0.0188342	14.4835	0.454149	20	TCGCGGGCCGGGGCGGGCGGAGCCCGCGGCCCCCGGGCGG	GCTGAGCCATGTGGGGTGCT	+
M30	SP2_HUMAN.H11MO.0.A	-8	3.86574e-07	0.000297275	0.000583375	22	GTCGCGCGGGCGGGGGGCCGCGGCGCGGGCCGCCGGCGGA	GGGGGGGGGGCGGGGCCGGGGG	+
M30	SP3_HUMAN.H11MO.0.B	-9	8.20526e-07	0.000630984	0.000619124	20	GTCGCGCGGGCGGGGGGCCGCGGCGCGGGCCGCCGGCGGA	GGGGGGGGGCGGGGCCGGGG	+
M30	ZFX_HUMAN.H11MO.1.A	-12	1.61271e-06	0.00124017	0.000811242	17	GTCGCGCGGGCGGGGGGCCGCGGCGCGGGCCGCCGGCGGA	GGGGGCGGAGGCCGGGG	+
M30	PATZ1_HUMAN.H11MO.0.C	-13	4.24865e-05	0.0326721	0.0128232	22	GTCGCGCGGGCGGGGGGCCGCGGCGCGGGCCGCCGGCGGA	GGGGAGGGGGCGGGGGGGGAGG	+
M30	KLF6_HUMAN.H11MO.0.A	-5	9.33134e-05	0.071758	0.0234697	19	GTCGCGCGGGCGGGGGGCCGCGGCGCGGGCCGCCGGCGGA	GGAAGGGCGGGGCCGGGGG	+
M30	THAP1_HUMAN.H11MO.0.C	-3	0.000131402	0.101048	0.0283283	22	GTCGCGCGGGCGGGGGGCCGCGGCGCGGGCCGCCGGCGGA	GCCCGCAGCCAAGATGGCGGCG	-
M30	VEZF1_HUMAN.H11MO.0.C	-3	0.000262661	0.201986	0.0474344	22	GTCGCGCGGGCGGGGGGCCGCGGCGCGGGCCGCCGGCGGA	GGGGAGGGGGGAGGGGGAGGGG	+
M30	ZN341_HUMAN.H11MO.0.C	-6	0.00028323	0.217804	0.0474344	22	GTCGCGCGGGCGGGGGGCCGCGGCGCGGGCCGCCGGCGGA	GGGGGGGGGGGGAGGGAAGAGC	+
M30	RXRA_HUMAN.H11MO.0.A	-9	0.000345757	0.265887	0.0474344	20	GTCGCGCGGGCGGGGGGCCGCGGCGCGGGCCGCCGGCGGA	GGGGGAGGCAGAGGTCAGAG	+
M30	SP4_HUMAN.H11MO.0.A	-2	0.000345757	0.265887	0.0474344	20	GTCGCGCGGGCGGGGGGCCGCGGCGCGGGCCGCCGGCGGA	GGGAAGGGGGCGGGGCCGGG	+
M30	MAZ_HUMAN.H11MO.0.A	-7	0.000476022	0.366061	0.0598634	22	GTCGCGCGGGCGGGGGGCCGCGGCGCGGGCCGCCGGCGGA	GGGGGAGGGGGGGGGGGGGGGG	+
M30	KLF3_HUMAN.H11MO.0.B	-14	0.000580364	0.4463	0.060739	19	GTCGCGCGGGCGGGGGGCCGCGGCGCGGGCCGCCGGCGGA	GGGGAGGGGCGGGGCCGGG	+
M30	PROX1_HUMAN.H11MO.0.D	-6	0.000603731	0.464269	0.060739	17	GTCGCGCGGGCGGGGGGCCGCGGCGCGGGCCGCCGGCGGA	GGGTAAGGCGGGTTGGG	+
M30	SPIC_HUMAN.H11MO.0.D	-5	0.00149548	1.15003	0.11878	13	GTCGCGCGGGCGGGGGGCCGCGGCGCGGGCCGCCGGCGGA	GAGGAAGGGGAGG	+
M30	IRX2_HUMAN.H11MO.0.D	-9	0.00281168	2.16218	0.199162	19	GTCGCGCGGGCGGGGGGCCGCGGCGCGGGCCGCCGGCGGA	ACATGGGTGGGCATGTTGG	+
M30	GATA1_HUMAN.H11MO.0.A	-28	0.00301947	2.32197	0.199162	12	GTCGCGCGGGCGGGGGGCCGCGGCGCGGGCCGCCGGCGGA	CTGGCGGGGACAGATAAGA	+
M30	RARG_HUMAN.H11MO.0.B	-11	0.00303542	2.33423	0.199162	18	GTCGCGCGGGCGGGGGGCCGCGGCGCGGGCCGCCGGCGGA	AGGTCAGAGTGACCTGGG	+
M30	RFX1_HUMAN.H11MO.0.B	-17	0.00350845	2.698	0.220607	22	GTCGCGCGGGCGGGGGGCCGCGGCGCGGGCCGCCGGCGGA	CCGTCGCCATGGCAACCGGGGC	-
M30	TLX1_HUMAN.H11MO.0.D	-19	0.0037595	2.89105	0.226937	17	GTCGCGCGGGCGGGGGGCCGCGGCGCGGGCCGCCGGCGGA	CTGGCAAGTTGCCAAGG	+
M30	Z324A_HUMAN.H11MO.0.C	-3	0.00477728	3.67373	0.251105	23	GTCGCGCGGGCGGGGGGCCGCGGCGCGGGCCGCCGGCGGA	TGGCAGCAAAGGATGGTTTGATA	-
M30	NR1D1_HUMAN.H11MO.0.B	-13	0.00492669	3.78863	0.251105	19	GTCGCGCGGGCGGGGGGCCGCGGCGCGGGCCGCCGGCGGA	AGGGAAGTGGGTCAGAAGG	+
M30	PURA_HUMAN.H11MO.0.D	-6	0.00505601	3.88807	0.251105	17	GTCGCGCGGGCGGGGGGCCGCGGCGCGGGCCGCCGGCGGA	GGAAGGGGGGGGCAGGG	+
M30	ZBT17_HUMAN.H11MO.0.A	-7	0.0052765	4.05763	0.251105	19	GTCGCGCGGGCGGGGGGCCGCGGCGCGGGCCGCCGGCGGA	GAGGGTGGGGGAGGGGAAG	+
M30	WT1_HUMAN.H11MO.0.C	-3	0.00542467	4.17157	0.251105	20	GTCGCGCGGGCGGGGGGCCGCGGCGCGGGCCGCCGGCGGA	GGGCGGGGGAGGAGGGGGGG	+
M30	ZN563_HUMAN.H11MO.0.C	-15	0.00549104	4.22261	0.251105	21	GTCGCGCGGGCGGGGGGCCGCGGCGCGGGCCGCCGGCGGA	GGGATCCTCACTGGCAGCTGC	+
M30	ZN589_HUMAN.H11MO.0.D	-20	0.00624697	4.80392	0.261868	16	GTCGCGCGGGCGGGGGGCCGCGGCGCGGGCCGCCGGCGGA	CGGCAGTAACCGTGGG	-
M30	PAX8_HUMAN.H11MO.0.D	0	0.00678271	5.2159	0.274785	14	GTCGCGCGGGCGGGGGGCCGCGGCGCGGGCCGCCGGCGGA	GTCACTGAAGCGGG	+
M30	KLF16_HUMAN.H11MO.0.D	-5	0.00691928	5.32092	0.274785	19	GTCGCGCGGGCGGGGGGCCGCGGCGCGGGCCGCCGGCGGA	GGGGGCGGGGGGGGGGGGG	+
M30	EGR2_HUMAN.H11MO.0.A	-5	0.00764575	5.87958	0.29585	18	GTCGCGCGGGCGGGGGGCCGCGGCGCGGGCCGCCGGCGGA	GGGGGGGTGTGGGAGGGG	+
M30	NR1H4_HUMAN.H11MO.0.B	-12	0.00790773	6.08105	0.298337	19	GTCGCGCGGGCGGGGGGCCGCGGCGCGGGCCGCCGGCGGA	GGGGTCAATGACCCCGAGG	+
M30	TAL1_HUMAN.H11MO.0.A	-28	0.00844952	6.49768	0.311002	12	GTCGCGCGGGCGGGGGGCCGCGGCGCGGGCCGCCGGCGGA	CTGGGGGGGGCAGATAAGG	+
M30	USF2_HUMAN.H11MO.0.A	-19	0.00902544	6.94056	0.324291	19	GTCGCGCGGGCGGGGGGCCGCGGCGCGGGCCGCCGGCGGA	GGGTCACGTGGCCGCGGCG	+
M30	EGR1_HUMAN.H11MO.0.A	-7	0.00962635	7.40266	0.33251	17	GTCGCGCGGGCGGGGGGCCGCGGCGCGGGCCGCCGGCGGA	GAGGGCGTGGGCGGGGG	+
M30	PAX5_HUMAN.H11MO.0.A	-3	0.00969487	7.45535	0.33251	21	GTCGCGCGGGCGGGGGGCCGCGGCGCGGGCCGCCGGCGGA	GCCTGGGCAGCAGAGCGTGAC	+
M30	MXI1_HUMAN.H11MO.0.A	-9	0.0111864	8.60238	0.375141	15	GTCGCGCGGGCGGGGGGCCGCGGCGCGGGCCGCCGGCGGA	GCACGTGGCGGCGGG	+
M30	GATA2_HUMAN.H11MO.0.A	-28	0.0124882	9.60339	0.40969	12	GTCGCGCGGGCGGGGGGCCGCGGCGCGGGCCGCCGGCGGA	CTGGGGGGTGGAGATAAGG	+
M30	MAFA_HUMAN.H11MO.0.D	-14	0.0131611	10.1209	0.422581	21	GTCGCGCGGGCGGGGGGCCGCGGCGCGGGCCGCCGGCGGA	CGAAGGCTGCGGGGTCAGCAC	-
M30	CLOCK_HUMAN.H11MO.0.C	-6	0.0148255	11.4008	0.454746	14	GTCGCGCGGGCGGGGGGCCGCGGCGCGGGCCGCCGGCGGA	CAGACACGTGAACA	+
M30	THA_HUMAN.H11MO.0.C	-9	0.0155462	11.955	0.460012	17	GTCGCGCGGGCGGGGGGCCGCGGCGCGGGCCGCCGGCGGA	CTGACCTGAAGTGACCC	-
M30	ZN350_HUMAN.H11MO.1.D	-1	0.0166837	12.8298	0.484178	24	GTCGCGCGGGCGGGGGGCCGCGGCGCGGGCCGCCGGCGGA	ACGGGGCGCAGGGATTTGTTGCCC	+
M30	ZF64A_HUMAN.H11MO.0.D	-19	0.0170979	13.1483	0.486835	16	GTCGCGCGGGCGGGGGGCCGCGGCGCGGGCCGCCGGCGGA	GGGGCCCGGGAACCTG	+
M32	SP2_HUMAN.H11MO.0.A	-5	3.69352e-07	0.000284032	0.000559625	22	CGGCGGCCGGCGGCGCGGGGCCCGGGCGCGGAGACGGCGG	GGGGGGGGGGCGGGGCCGGGGG	+
M32	SP3_HUMAN.H11MO.0.B	-6	3.01426e-06	0.00231797	0.00228353	20	CGGCGGCCGGCGGCGCGGGGCCCGGGCGCGGAGACGGCGG	GGGGGGGGGCGGGGCCGGGG	+
M32	ZFX_HUMAN.H11MO.1.A	-8	2.09983e-05	0.0161477	0.0106052	17	CGGCGGCCGGCGGCGCGGGGCCCGGGCGCGGAGACGGCGG	GGGGGCGGAGGCCGGGG	+
M32	RXRA_HUMAN.H11MO.0.A	-6	3.32949e-05	0.0256038	0.0126117	20	CGGCGGCCGGCGGCGCGGGGCCCGGGCGCGGAGACGGCGG	GGGGGAGGCAGAGGTCAGAG	+
M32	PATZ1_HUMAN.H11MO.0.C	-11	5.12962e-05	0.0394468	0.0155443	22	CGGCGGCCGGCGGCGCGGGGCCCGGGCGCGGAGACGGCGG	GGGGAGGGGGCGGGGGGGGAGG	+
M32	KLF3_HUMAN.H11MO.0.B	-6	7.66208e-05	0.0589214	0.0193487	19	CGGCGGCCGGCGGCGCGGGGCCCGGGCGCGGAGACGGCGG	GGGGAGGGGCGGGGCCGGG	+
M32	KLF6_HUMAN.H11MO.0.A	-8	9.10353e-05	0.0700062	0.0197046	19	CGGCGGCCGGCGGCGCGGGGCCCGGGCGCGGAGACGGCGG	GGAAGGGCGGGGCCGGGGG	+
M32	THAP1_HUMAN.H11MO.0.C	-18	0.000300116	0.23079	0.0568402	22	CGGCGGCCGGCGGCGCGGGGCCCGGGCGCGGAGACGGCGG	GCCCGCAGCCAAGATGGCGGCG	-
M32	SP4_HUMAN.H11MO.0.A	-5	0.00048852	0.375672	0.062878	20	CGGCGGCCGGCGGCGCGGGGCCCGGGCGCGGAGACGGCGG	GGGAAGGGGGCGGGGCCGGG	+
M32	ZN341_HUMAN.H11MO.0.C	-21	0.000616049	0.473742	0.0718006	19	CGGCGGCCGGCGGCGCGGGGCCCGGGCGCGGAGACGGCGG	GGGGGGGGGGGGAGGGAAGAGC	+
M32	NR1D1_HUMAN.H11MO.0.B	-9	0.000691994	0.532144	0.0748912	19	CGGCGGCCGGCGGCGCGGGGCCCGGGCGCGGAGACGGCGG	AGGGAAGTGGGTCAGAAGG	+
M32	VEZF1_HUMAN.H11MO.0.C	-9	0.00093561	0.719484	0.094506	22	CGGCGGCCGGCGGCGCGGGGCCCGGGCGCGGAGACGGCGG	GGGGAGGGGGGAGGGGGAGGGG	+
M32	IRX2_HUMAN.H11MO.0.D	-4	0.00117318	0.902176	0.111097	19	CGGCGGCCGGCGGCGCGGGGCCCGGGCGCGGAGACGGCGG	ACATGGGTGGGCATGTTGG	+
M32	MAZ_HUMAN.H11MO.0.A	-11	0.00140681	1.08184	0.124866	22	CGGCGGCCGGCGGCGCGGGGCCCGGGCGCGGAGACGGCGG	GGGGGAGGGGGGGGGGGGGGGG	+
M32	PURA_HUMAN.H11MO.0.D	-3	0.0014834	1.14074	0.124866	17	CGGCGGCCGGCGGCGCGGGGCCCGGGCGCGGAGACGGCGG	GGAAGGGGGGGGCAGGG	+
M32	ZN563_HUMAN.H11MO.0.C	-16	0.00265872	2.04456	0.201419	21	CGGCGGCCGGCGGCGCGGGGCCCGGGCGCGGAGACGGCGG	GGGATCCTCACTGGCAGCTGC	+
M32	ZN589_HUMAN.H11MO.0.D	-4	0.00285609	2.19633	0.206067	16	CGGCGGCCGGCGGCGCGGGGCCCGGGCGCGGAGACGGCGG	CGGCAGTAACCGTGGG	-
M32	PROX1_HUMAN.H11MO.0.D	-9	0.00318679	2.45064	0.219476	17	CGGCGGCCGGCGGCGCGGGGCCCGGGCGCGGAGACGGCGG	GGGTAAGGCGGGTTGGG	+
M32	TLX1_HUMAN.H11MO.0.D	-20	0.00397838	3.05938	0.262081	17	CGGCGGCCGGCGGCGCGGGGCCCGGGCGCGGAGACGGCGG	CCTTGGCAACTTGCCAG	-
M32	SPIC_HUMAN.H11MO.0.D	-6	0.00611508	4.7025	0.320989	13	CGGCGGCCGGCGGCGCGGGGCCCGGGCGCGGAGACGGCGG	GAGGAAGGGGAGG	+
M32	COT1_HUMAN.H11MO.0.C	-9	0.00613715	4.71947	0.320989	17	CGGCGGCCGGCGGCGCGGGGCCCGGGCGCGGAGACGGCGG	GGGGTCAGAGGTCAGGG	+
M32	EGR1_HUMAN.H11MO.0.A	-10	0.00613715	4.71947	0.320989	17	CGGCGGCCGGCGGCGCGGGGCCCGGGCGCGGAGACGGCGG	GAGGGCGTGGGCGGGGG	+
M32	RARG_HUMAN.H11MO.2.D	-15	0.00648562	4.98744	0.320989	20	CGGCGGCCGGCGGCGCGGGGCCCGGGCGCGGAGACGGCGG	GGGGGTCACCCAGAGGTCAC	+
M32	ZN554_HUMAN.H11MO.0.C	-14	0.00648562	4.98744	0.320989	20	CGGCGGCCGGCGGCGCGGGGCCCGGGCGCGGAGACGGCGG	GCTGAGCCATGTGGGGTGCT	+
M32	GATA1_HUMAN.H11MO.0.A	-29	0.00722403	5.55528	0.338413	11	CGGCGGCCGGCGGCGCGGGGCCCGGGCGCGGAGACGGCGG	CTGGCGGGGACAGATAAGA	+
M32	BHE41_HUMAN.H11MO.0.D	-8	0.00737063	5.66801	0.338413	20	CGGCGGCCGGCGGCGCGGGGCCCGGGCGCGGAGACGGCGG	ACCGGGTCACGTGCAGAAGG	+
M32	ZBT17_HUMAN.H11MO.0.A	-5	0.00823331	6.33141	0.366903	19	CGGCGGCCGGCGGCGCGGGGCCCGGGCGCGGAGACGGCGG	GAGGGTGGGGGAGGGGAAG	+
M32	NR1H4_HUMAN.H11MO.0.B	-15	0.00878547	6.75603	0.380323	19	CGGCGGCCGGCGGCGCGGGGCCCGGGCGCGGAGACGGCGG	GGGGTCAATGACCCCGAGG	+
M32	MXI1_HUMAN.H11MO.0.A	-12	0.00935319	7.1926	0.383771	15	CGGCGGCCGGCGGCGCGGGGCCCGGGCGCGGAGACGGCGG	GCACGTGGCGGCGGG	+
M32	USF2_HUMAN.H11MO.0.A	-31	0.00999387	7.68528	0.398479	9	CGGCGGCCGGCGGCGCGGGGCCCGGGCGCGGAGACGGCGG	CGCCGCGGCCACGTGACCC	-
M32	RARG_HUMAN.H11MO.0.B	-17	0.0104048	8.00129	0.403559	18	CGGCGGCCGGCGGCGCGGGGCCCGGGCGCGGAGACGGCGG	AGGTCAGAGTGACCTGGG	+
M32	KLF16_HUMAN.H11MO.0.D	-1	0.010654	8.1929	0.403559	19	CGGCGGCCGGCGGCGCGGGGCCCGGGCGCGGAGACGGCGG	GGGGGCGGGGGGGGGGGGG	+
M32	TAL1_HUMAN.H11MO.0.A	-29	0.0113541	8.73128	0.419589	11	CGGCGGCCGGCGGCGCGGGGCCCGGGCGCGGAGACGGCGG	CTGGGGGGGGCAGATAAGG	+
M32	PTF1A_HUMAN.H11MO.0.B	-29	0.0118651	9.12423	0.428032	11	CGGCGGCCGGCGGCGCGGGGCCCGGGCGCGGAGACGGCGG	GGGAAAGGGGGCAGCTGG	-
M32	COT2_HUMAN.H11MO.1.A	-9	0.012267	9.43329	0.432239	17	CGGCGGCCGGCGGCGCGGGGCCCGGGCGCGGAGACGGCGG	GGGGTCAAAGGTCAGGG	+
M32	Z324A_HUMAN.H11MO.0.C	-4	0.0144081	11.0799	0.480362	23	CGGCGGCCGGCGGCGCGGGGCCCGGGCGCGGAGACGGCGG	TGGCAGCAAAGGATGGTTTGATA	-
M32	ZN263_HUMAN.H11MO.0.A	7	0.0145838	11.2149	0.480362	13	CGGCGGCCGGCGGCGCGGGGCCCGGGCGCGGAGACGGCGG	GGGAGGAGGGAGAGGAGGAG	+
M32	RFX1_HUMAN.H11MO.0.B	-3	0.0149052	11.4621	0.480503	22	CGGCGGCCGGCGGCGCGGGGCCCGGGCGCGGAGACGGCGG	GCCCCGGTTGCCATGGCGACGG	+
M32	MAFA_HUMAN.H11MO.0.D	-6	0.0152692	11.742	0.481983	21	CGGCGGCCGGCGGCGCGGGGCCCGGGCGCGGAGACGGCGG	CGAAGGCTGCGGGGTCAGCAC	-
M33	SP2_HUMAN.H11MO.0.A	-10	1.46307e-05	0.011251	0.0154996	22	CGGCCGCCGCGGGGCGGGGGCGGGCGGCGCAGCGCGGGGC	GGGGGGGGGGCGGGGCCGGGGG	+
M33	PATZ1_HUMAN.H11MO.0.C	-10	2.04267e-05	0.0157081	0.0154996	22	CGGCCGCCGCGGGGCGGGGGCGGGCGGCGCAGCGCGGGGC	GGGGAGGGGGCGGGGGGGGAGG	+
M33	SP3_HUMAN.H11MO.0.B	-20	3.47285e-05	0.0267062	0.0175678	20	CGGCCGCCGCGGGGCGGGGGCGGGCGGCGCAGCGCGGGGC	GGGGGGGGGCGGGGCCGGGG	+
M33	KLF6_HUMAN.H11MO.0.A	-8	5.56803e-05	0.0428181	0.0211249	19	CGGCCGCCGCGGGGCGGGGGCGGGCGGCGCAGCGCGGGGC	GGAAGGGCGGGGCCGGGGG	+
M33	ZFX_HUMAN.H11MO.1.A	-9	8.22263e-05	0.063232	0.0249571	17	CGGCCGCCGCGGGGCGGGGGCGGGCGGCGCAGCGCGGGGC	GGGGGCGGAGGCCGGGG	+
M33	THAP1_HUMAN.H11MO.0.C	-4	0.000158297	0.121731	0.0400384	22	CGGCCGCCGCGGGGCGGGGGCGGGCGGCGCAGCGCGGGGC	GCCCGCAGCCAAGATGGCGGCG	-
M33	ZN341_HUMAN.H11MO.0.C	-13	0.000197891	0.152178	0.0429024	22	CGGCCGCCGCGGGGCGGGGGCGGGCGGCGCAGCGCGGGGC	GGGGGGGGGGGGAGGGAAGAGC	+
M33	RXRA_HUMAN.H11MO.0.A	-12	0.000490606	0.377276	0.0700876	20	CGGCCGCCGCGGGGCGGGGGCGGGCGGCGCAGCGCGGGGC	GGGGGAGGCAGAGGTCAGAG	+
M33	VEZF1_HUMAN.H11MO.0.C	-13	0.000505445	0.388687	0.0700876	22	CGGCCGCCGCGGGGCGGGGGCGGGCGGCGCAGCGCGGGGC	GGGGAGGGGGGAGGGGGAGGGG	+
M33	IRX2_HUMAN.H11MO.0.D	-8	0.000508019	0.390667	0.0700876	19	CGGCCGCCGCGGGGCGGGGGCGGGCGGCGCAGCGCGGGGC	ACATGGGTGGGCATGTTGG	+
M33	MAZ_HUMAN.H11MO.0.A	-10	0.000766908	0.589752	0.0958911	22	CGGCCGCCGCGGGGCGGGGGCGGGCGGCGCAGCGCGGGGC	GGGGGAGGGGGGGGGGGGGGGG	+
M33	SP4_HUMAN.H11MO.0.A	-10	0.000821425	0.631676	0.0958911	20	CGGCCGCCGCGGGGCGGGGGCGGGCGGCGCAGCGCGGGGC	GGGAAGGGGGCGGGGCCGGG	+
M33	KLF3_HUMAN.H11MO.0.B	-5	0.00116139	0.893106	0.125893	19	CGGCCGCCGCGGGGCGGGGGCGGGCGGCGCAGCGCGGGGC	GGGGAGGGGCGGGGCCGGG	+
M33	ZN563_HUMAN.H11MO.0.C	-12	0.00125513	0.965198	0.126985	21	CGGCCGCCGCGGGGCGGGGGCGGGCGGCGCAGCGCGGGGC	GCAGCTGCCAGTGAGGATCCC	-
M33	GATA1_HUMAN.H11MO.0.A	-29	0.00179248	1.37842	0.166557	11	CGGCCGCCGCGGGGCGGGGGCGGGCGGCGCAGCGCGGGGC	CTGGCGGGGACAGATAAGA	+
M33	PROX1_HUMAN.H11MO.0.D	-16	0.00197552	1.51917	0.166557	17	CGGCCGCCGCGGGGCGGGGGCGGGCGGCGCAGCGCGGGGC	GGGTAAGGCGGGTTGGG	+
M33	TLX1_HUMAN.H11MO.0.D	-6	0.00197552	1.51917	0.166557	17	CGGCCGCCGCGGGGCGGGGGCGGGCGGCGCAGCGCGGGGC	CCTTGGCAACTTGCCAG	-
M33	USF2_HUMAN.H11MO.0.A	-30	0.00237836	1.82896	0.189967	10	CGGCCGCCGCGGGGCGGGGGCGGGCGGCGCAGCGCGGGGC	CGCCGCGGCCACGTGACCC	-
M33	PURA_HUMAN.H11MO.0.D	-8	0.00309513	2.38015	0.231954	17	CGGCCGCCGCGGGGCGGGGGCGGGCGGCGCAGCGCGGGGC	GGAAGGGGGGGGCAGGG	+
M33	EGR1_HUMAN.H11MO.0.A	-9	0.00333123	2.56172	0.231954	17	CGGCCGCCGCGGGGCGGGGGCGGGCGGCGCAGCGCGGGGC	GAGGGCGTGGGCGGGGG	+
M33	NR1D1_HUMAN.H11MO.0.B	-8	0.00336256	2.58581	0.231954	19	CGGCCGCCGCGGGGCGGGGGCGGGCGGCGCAGCGCGGGGC	AGGGAAGTGGGTCAGAAGG	+
M33	Z324A_HUMAN.H11MO.0.C	-17	0.0037097	2.85276	0.244745	23	CGGCCGCCGCGGGGCGGGGGCGGGCGGCGCAGCGCGGGGC	TGGCAGCAAAGGATGGTTTGATA	-
M33	MXI1_HUMAN.H11MO.0.A	-32	0.00449292	3.45506	0.262246	8	CGGCCGCCGCGGGGCGGGGGCGGGCGGCGCAGCGCGGGGC	CCCGCCGCCACGTGC	-
M33	TAL1_HUMAN.H11MO.0.A	-29	0.00471653	3.62701	0.263852	11	CGGCCGCCGCGGGGCGGGGGCGGGCGGCGCAGCGCGGGGC	CTGGGGGGGGCAGATAAGG	+
M33	LYL1_HUMAN.H11MO.0.A	-24	0.00491673	3.78097	0.263852	14	CGGCCGCCGCGGGGCGGGGGCGGGCGGCGCAGCGCGGGGC	CAGGAAACAGCTGG	-
M33	ZBT17_HUMAN.H11MO.0.A	-12	0.00504201	3.87731	0.263852	19	CGGCCGCCGCGGGGCGGGGGCGGGCGGCGCAGCGCGGGGC	GAGGGTGGGGGAGGGGAAG	+
M33	ZN554_HUMAN.H11MO.0.C	0	0.00631512	4.85633	0.294197	20	CGGCCGCCGCGGGGCGGGGGCGGGCGGCGCAGCGCGGGGC	AGCACCCCACATGGCTCAGC	-
M33	MAFA_HUMAN.H11MO.0.D	-14	0.00639731	4.91953	0.294197	21	CGGCCGCCGCGGGGCGGGGGCGGGCGGCGCAGCGCGGGGC	CGAAGGCTGCGGGGTCAGCAC	-
M33	SPIC_HUMAN.H11MO.0.D	-25	0.00676667	5.20357	0.30203	13	CGGCCGCCGCGGGGCGGGGGCGGGCGGCGCAGCGCGGGGC	GAGGAAGGGGAGG	+
M33	ZN589_HUMAN.H11MO.0.D	-11	0.00727113	5.5915	0.308063	16	CGGCCGCCGCGGGGCGGGGGCGGGCGGCGCAGCGCGGGGC	CGGCAGTAACCGTGGG	-
M33	ZEP2_HUMAN.H11MO.0.D	-21	0.00730783	5.61972	0.308063	14	CGGCCGCCGCGGGGCGGGGGCGGGCGGCGCAGCGCGGGGC	GGTAGGGAAACCCC	+
M33	OLIG2_HUMAN.H11MO.0.B	-20	0.010703	8.23057	0.416479	18	CGGCCGCCGCGGGGCGGGGGCGGGCGGCGCAGCGCGGGGC	CAGAAGGGAAACAGCTGG	-
M33	PTF1A_HUMAN.H11MO.0.B	-20	0.010703	8.23057	0.416479	18	CGGCCGCCGCGGGGCGGGGGCGGGCGGCGCAGCGCGGGGC	GGGAAAGGGGGCAGCTGG	-
M33	THA_HUMAN.H11MO.0.C	0	0.0109865	8.44858	0.416823	17	CGGCCGCCGCGGGGCGGGGGCGGGCGGCGCAGCGCGGGGC	GGGTCACTTCAGGTCAG	+
M33	RFX1_HUMAN.H11MO.0.B	-16	0.012219	9.39642	0.428426	22	CGGCCGCCGCGGGGCGGGGGCGGGCGGCGCAGCGCGGGGC	GCCCCGGTTGCCATGGCGACGG	+
M33	RARG_HUMAN.H11MO.2.D	-1	0.0158643	12.1997	0.472937	20	CGGCCGCCGCGGGGCGGGGGCGGGCGGCGCAGCGCGGGGC	GGGGGTCACCCAGAGGTCAC	+
M33	KLF16_HUMAN.H11MO.0.D	-15	0.0158935	12.2221	0.472937	19	CGGCCGCCGCGGGGCGGGGGCGGGCGGCGCAGCGCGGGGC	GGGGGCGGGGGGGGGGGGG	+
M33	GATA2_HUMAN.H11MO.0.A	-29	0.0158935	12.2221	0.472937	11	CGGCCGCCGCGGGGCGGGGGCGGGCGGCGCAGCGCGGGGC	CTGGGGGGTGGAGATAAGG	+
M34	NR1H4_HUMAN.H11MO.0.B	2	0.000156338	0.120224	0.237698	17	GGCCGCCGACCCCGGGAGCGGGTGCGTGCGAGCGACTCGG	GGGGTCAATGACCCCGAGG	+
M34	THAP1_HUMAN.H11MO.0.C	-7	0.000503107	0.386889	0.271991	22	GGCCGCCGACCCCGGGAGCGGGTGCGTGCGAGCGACTCGG	CGCCGCCATCTTGGCTGCGGGC	+
M34	PATZ1_HUMAN.H11MO.0.C	1	0.000684845	0.526646	0.271991	21	GGCCGCCGACCCCGGGAGCGGGTGCGTGCGAGCGACTCGG	GGGGAGGGGGCGGGGGGGGAGG	+
M34	ZN554_HUMAN.H11MO.0.C	-4	0.000715574	0.550276	0.271991	20	GGCCGCCGACCCCGGGAGCGGGTGCGTGCGAGCGACTCGG	GCTGAGCCATGTGGGGTGCT	+
M34	ZN563_HUMAN.H11MO.0.C	-1	0.00150664	1.1586	0.30196	21	GGCCGCCGACCCCGGGAGCGGGTGCGTGCGAGCGACTCGG	GCAGCTGCCAGTGAGGATCCC	-
M34	RXRA_HUMAN.H11MO.0.A	4	0.00155764	1.19782	0.30196	16	GGCCGCCGACCCCGGGAGCGGGTGCGTGCGAGCGACTCGG	CTCTGACCTCTGCCTCCCCC	-
M34	NR1D1_HUMAN.H11MO.0.B	-1	0.00158884	1.22182	0.30196	19	GGCCGCCGACCCCGGGAGCGGGTGCGTGCGAGCGACTCGG	CCTTCTGACCCACTTCCCT	-
M34	ZN667_HUMAN.H11MO.0.C	-5	0.00216266	1.66309	0.323001	19	GGCCGCCGACCCCGGGAGCGGGTGCGTGCGAGCGACTCGG	GTGGCCTTAAAAGCTCAGC	+
M34	EGR1_HUMAN.H11MO.0.A	-13	0.00216629	1.66588	0.323001	17	GGCCGCCGACCCCGGGAGCGGGTGCGTGCGAGCGACTCGG	GAGGGCGTGGGCGGGGG	+
M34	SP2_HUMAN.H11MO.0.A	-2	0.00277056	2.13056	0.323001	22	GGCCGCCGACCCCGGGAGCGGGTGCGTGCGAGCGACTCGG	CCCCCGGCCCCGCCCCCCCCCC	-
M34	MAFA_HUMAN.H11MO.0.D	-2	0.00313076	2.40755	0.323001	21	GGCCGCCGACCCCGGGAGCGGGTGCGTGCGAGCGACTCGG	GTGCTGACCCCGCAGCCTTCG	+
M34	VEZF1_HUMAN.H11MO.0.C	-13	0.00318945	2.45269	0.323001	22	GGCCGCCGACCCCGGGAGCGGGTGCGTGCGAGCGACTCGG	GGGGAGGGGGGAGGGGGAGGGG	+
M34	COT1_HUMAN.H11MO.0.C	4	0.00322502	2.48004	0.323001	13	GGCCGCCGACCCCGGGAGCGGGTGCGTGCGAGCGACTCGG	CCCTGACCTCTGACCCC	-
M34	ZN335_HUMAN.H11MO.0.A	-3	0.00366734	2.82019	0.327992	22	GGCCGCCGACCCCGGGAGCGGGTGCGTGCGAGCGACTCGG	GGCTGTCCTCGGCGCTGCCTGA	+
M34	MAZ_HUMAN.H11MO.0.A	-13	0.00483155	3.71546	0.390046	22	GGCCGCCGACCCCGGGAGCGGGTGCGTGCGAGCGACTCGG	GGGGGAGGGGGGGGGGGGGGGG	+
M34	PTF1A_HUMAN.H11MO.0.B	6	0.00497886	3.82874	0.390046	12	GGCCGCCGACCCCGGGAGCGGGTGCGTGCGAGCGACTCGG	CCAGCTGCCCCCTTTCCC	+
M34	ZFX_HUMAN.H11MO.1.A	-2	0.0051308	3.94559	0.390046	17	GGCCGCCGACCCCGGGAGCGGGTGCGTGCGAGCGACTCGG	CCCCGGCCTCCGCCCCC	-
M34	KLF6_HUMAN.H11MO.0.A	-11	0.00609425	4.68648	0.413667	19	GGCCGCCGACCCCGGGAGCGGGTGCGTGCGAGCGACTCGG	GGAAGGGCGGGGCCGGGGG	+
M34	ZN341_HUMAN.H11MO.0.C	-17	0.00633549	4.87199	0.413667	22	GGCCGCCGACCCCGGGAGCGGGTGCGTGCGAGCGACTCGG	GGGGGGGGGGGGAGGGAAGAGC	+
M34	COT2_HUMAN.H11MO.1.A	4	0.00643732	4.9503	0.413667	13	GGCCGCCGACCCCGGGAGCGGGTGCGTGCGAGCGACTCGG	CCCTGACCTTTGACCCC	-
M34	PURA_HUMAN.H11MO.0.D	-3	0.00693755	5.33498	0.413667	17	GGCCGCCGACCCCGGGAGCGGGTGCGTGCGAGCGACTCGG	CCCTGCCCCCCCCTTCC	-
M34	LYL1_HUMAN.H11MO.0.A	-1	0.00707399	5.4399	0.413667	14	GGCCGCCGACCCCGGGAGCGGGTGCGTGCGAGCGACTCGG	CCAGCTGTTTCCTG	+
M34	SMAD3_HUMAN.H11MO.0.B	-2	0.00800756	6.15782	0.450917	12	GGCCGCCGACCCCGGGAGCGGGTGCGTGCGAGCGACTCGG	CAGGTGACAGAG	-
M36	ATF2_HUMAN.H11MO.2.C	-5	6.04163e-05	0.0464602	0.0785895	11	TGCGTCTGACGTCAAGGCAGGGGCGGGATCCGGTTGGAAT	GTGACGTCATC	-
M36	CREM_HUMAN.H11MO.0.C	-6	0.000180358	0.138695	0.0785895	11	TGCGTCTGACGTCAAGGCAGGGGCGGGATCCGGTTGGAAT	TGACGTCAGTG	-
M36	ATF7_HUMAN.H11MO.0.D	-4	0.00020588	0.158322	0.0785895	11	TGCGTCTGACGTCAAGGCAGGGGCGGGATCCGGTTGGAAT	GATGACGTCAT	+
M36	JDP2_HUMAN.H11MO.0.D	-5	0.00034752	0.267243	0.0785895	12	TGCGTCTGACGTCAAGGCAGGGGCGGGATCCGGTTGGAAT	ATGACGTCATCA	-
M36	TBX1_HUMAN.H11MO.0.D	-10	0.000563376	0.433236	0.0785895	20	TGCGTCTGACGTCAAGGCAGGGGCGGGATCCGGTTGGAAT	GGGTGGGCAGGGGTGGGCGG	+
M36	CREB5_HUMAN.H11MO.0.D	-4	0.000574185	0.441549	0.0785895	11	TGCGTCTGACGTCAAGGCAGGGGCGGGATCCGGTTGGAAT	GATGACGTCAT	+
M36	SP1_HUMAN.H11MO.0.A	-17	0.000816235	0.627685	0.102409	22	TGCGTCTGACGTCAAGGCAGGGGCGGGATCCGGTTGGAAT	GGGGGGCGGGGCCGGGGGGGGG	+
M36	SP1_HUMAN.H11MO.1.A	-17	0.00098011	0.753705	0.113511	14	TGCGTCTGACGTCAAGGCAGGGGCGGGATCCGGTTGGAAT	GGGGGGCGGGGCCG	+
M36	KLF12_HUMAN.H11MO.0.C	-18	0.00170215	1.30895	0.179971	11	TGCGTCTGACGTCAAGGCAGGGGCGGGATCCGGTTGGAAT	AGGGGCGGGGC	+
M36	E4F1_HUMAN.H11MO.0.D	-7	0.00185537	1.42678	0.179971	9	TGCGTCTGACGTCAAGGCAGGGGCGGGATCCGGTTGGAAT	GACGTCACG	-
M36	MAZ_HUMAN.H11MO.1.A	-13	0.00191257	1.47077	0.179971	11	TGCGTCTGACGTCAAGGCAGGGGCGGGATCCGGTTGGAAT	GAGGGAGGGGG	+
M36	E2F6_HUMAN.H11MO.0.A	-19	0.00271302	2.08631	0.238527	13	TGCGTCTGACGTCAAGGCAGGGGCGGGATCCGGTTGGAAT	GGGGCGGGAAGGG	+
M36	KLF1_HUMAN.H11MO.0.A	-19	0.00288173	2.21605	0.238527	14	TGCGTCTGACGTCAAGGCAGGGGCGGGATCCGGTTGGAAT	GGGGCGGGGCCGGG	+
M36	KLF3_HUMAN.H11MO.0.B	-14	0.00307014	2.36094	0.238527	19	TGCGTCTGACGTCAAGGCAGGGGCGGGATCCGGTTGGAAT	GGGGAGGGGCGGGGCCGGG	+
M36	E2F4_HUMAN.H11MO.0.A	-18	0.00316856	2.43663	0.238527	13	TGCGTCTGACGTCAAGGCAGGGGCGGGATCCGGTTGGAAT	GGGGGCGGGAAAT	+
M36	SP2_HUMAN.H11MO.1.B	-17	0.00359968	2.76815	0.239529	12	TGCGTCTGACGTCAAGGCAGGGGCGGGATCCGGTTGGAAT	AGGGGGCGGGGC	+
M36	SNAI2_HUMAN.H11MO.0.A	-15	0.00363022	2.79164	0.239529	10	TGCGTCTGACGTCAAGGCAGGGGCGGGATCCGGTTGGAAT	GGCAGGTGCA	+
M36	SP4_HUMAN.H11MO.1.A	-15	0.00434704	3.34288	0.239529	16	TGCGTCTGACGTCAAGGCAGGGGCGGGATCCGGTTGGAAT	GGAGGGGGCGGGGCCG	+
M36	SP3_HUMAN.H11MO.0.B	-14	0.00440727	3.38919	0.239529	20	TGCGTCTGACGTCAAGGCAGGGGCGGGATCCGGTTGGAAT	GGGGGGGGGCGGGGCCGGGG	+
M36	E2F7_HUMAN.H11MO.0.B	-19	0.00452631	3.48073	0.239529	13	TGCGTCTGACGTCAAGGCAGGGGCGGGATCCGGTTGGAAT	GGGGCGGGAAAGG	+
M36	ATF2_HUMAN.H11MO.0.B	-4	0.0047211	3.63053	0.239529	11	TGCGTCTGACGTCAAGGCAGGGGCGGGATCCGGTTGGAAT	GATGACGTCAT	+
M36	CREB1_HUMAN.H11MO.0.A	-6	0.0047211	3.63053	0.239529	11	TGCGTCTGACGTCAAGGCAGGGGCGGGATCCGGTTGGAAT	TGACGTCATCG	-
M36	KLF9_HUMAN.H11MO.0.C	-15	0.0050094	3.85223	0.239529	15	TGCGTCTGACGTCAAGGCAGGGGCGGGATCCGGTTGGAAT	GGAGGGGGCGTGGCC	+
M36	KLF16_HUMAN.H11MO.0.D	-18	0.00528938	4.06753	0.239529	19	TGCGTCTGACGTCAAGGCAGGGGCGGGATCCGGTTGGAAT	GGGGGCGGGGGGGGGGGGG	+
M36	ZN502_HUMAN.H11MO.0.C	-21	0.00539232	4.14669	0.239529	19	TGCGTCTGACGTCAAGGCAGGGGCGGGATCCGGTTGGAAT	GAATGGAATCGAATGGAATC	+
M36	PATZ1_HUMAN.H11MO.1.C	-14	0.00540919	4.15967	0.239529	9	TGCGTCTGACGTCAAGGCAGGGGCGGGATCCGGTTGGAAT	AGGGAGGGG	+
M36	SP2_HUMAN.H11MO.0.A	-13	0.00654358	5.03201	0.265808	22	TGCGTCTGACGTCAAGGCAGGGGCGGGATCCGGTTGGAAT	GGGGGGGGGGCGGGGCCGGGGG	+
M36	ATF1_HUMAN.H11MO.0.B	-6	0.00689981	5.30595	0.265808	11	TGCGTCTGACGTCAAGGCAGGGGCGGGATCCGGTTGGAAT	TGACGTCACCG	-
M36	E2F1_HUMAN.H11MO.0.A	-17	0.00690287	5.3083	0.265808	14	TGCGTCTGACGTCAAGGCAGGGGCGGGATCCGGTTGGAAT	GGGGGGCGGGAAAG	+
M36	KLF5_HUMAN.H11MO.0.A	-14	0.00690287	5.3083	0.265808	14	TGCGTCTGACGTCAAGGCAGGGGCGGGATCCGGTTGGAAT	AGGGTGGGGCTGGG	+
M36	TFDP1_HUMAN.H11MO.0.C	-17	0.00690287	5.3083	0.265808	14	TGCGTCTGACGTCAAGGCAGGGGCGGGATCCGGTTGGAAT	GGGGGGCGGGAAAA	+
M36	AP2D_HUMAN.H11MO.0.D	-14	0.00723625	5.56467	0.265808	14	TGCGTCTGACGTCAAGGCAGGGGCGGGATCCGGTTGGAAT	CGCCCGAGGCGCGT	+
M36	ZN436_HUMAN.H11MO.0.C	-16	0.00723847	5.56639	0.265808	24	TGCGTCTGACGTCAAGGCAGGGGCGGGATCCGGTTGGAAT	TCAGGGAAGGCTTCCTGGAGGAGG	+
M36	HES7_HUMAN.H11MO.0.D	-14	0.00825937	6.35145	0.296076	12	TGCGTCTGACGTCAAGGCAGGGGCGGGATCCGGTTGGAAT	TGGCACGTGCCG	+
M36	E2F3_HUMAN.H11MO.0.A	-19	0.0110819	8.52195	0.372595	11	TGCGTCTGACGTCAAGGCAGGGGCGGGATCCGGTTGGAAT	AGGGCGGGAAA	+
M36	ZN281_HUMAN.H11MO.0.A	-14	0.0118417	9.1063	0.372595	15	TGCGTCTGACGTCAAGGCAGGGGCGGGATCCGGTTGGAAT	GGGTGGGGGAGGGGA	+
M36	RXRG_HUMAN.H11MO.0.B	-2	0.0120166	9.24079	0.372595	13	TGCGTCTGACGTCAAGGCAGGGGCGGGATCCGGTTGGAAT	GGTCAAAGGTCAC	+
M36	MYF6_HUMAN.H11MO.0.C	-16	0.0121538	9.34627	0.372595	7	TGCGTCTGACGTCAAGGCAGGGGCGGGATCCGGTTGGAAT	GCAGCTG	-
M36	SP4_HUMAN.H11MO.0.A	-13	0.012257	9.42564	0.372595	20	TGCGTCTGACGTCAAGGCAGGGGCGGGATCCGGTTGGAAT	GGGAAGGGGGCGGGGCCGGG	+
M36	KLF15_HUMAN.H11MO.0.A	-14	0.0122853	9.44738	0.372595	19	TGCGTCTGACGTCAAGGCAGGGGCGGGATCCGGTTGGAAT	GGGGAGGAGCAGGGGGGGG	+
M36	ZN148_HUMAN.H11MO.0.D	-13	0.0123738	9.51543	0.372595	15	TGCGTCTGACGTCAAGGCAGGGGCGGGATCCGGTTGGAAT	GGGGTGGGGGAGGGG	+
M36	TBX15_HUMAN.H11MO.0.D	-20	0.013806	10.6168	0.396639	19	TGCGTCTGACGTCAAGGCAGGGGCGGGATCCGGTTGGAAT	GGGGGGGGGGGGGTGGGGG	+
M36	KLF14_HUMAN.H11MO.0.D	-16	0.0138364	10.6402	0.396639	13	TGCGTCTGACGTCAAGGCAGGGGCGGGATCCGGTTGGAAT	AGGGGGGCGTGGC	+
M36	RXRB_HUMAN.H11MO.0.C	-4	0.0139626	10.7373	0.396639	10	TGCGTCTGACGTCAAGGCAGGGGCGGGATCCGGTTGGAAT	TGTGACCTCA	-
M36	EGR1_HUMAN.H11MO.0.A	-12	0.0146163	11.2399	0.402624	17	TGCGTCTGACGTCAAGGCAGGGGCGGGATCCGGTTGGAAT	GAGGGCGTGGGCGGGGG	+
M36	SNAI1_HUMAN.H11MO.0.C	-16	0.0147081	11.3106	0.402624	8	TGCGTCTGACGTCAAGGCAGGGGCGGGATCCGGTTGGAAT	CCAGGTGG	+
M36	THA_HUMAN.H11MO.1.D	-5	0.0155318	11.9439	0.417578	10	TGCGTCTGACGTCAAGGCAGGGGCGGGATCCGGTTGGAAT	CTGACCTGAA	-
M36	KLF4_HUMAN.H11MO.0.A	-14	0.0172621	13.2745	0.448519	10	TGCGTCTGACGTCAAGGCAGGGGCGGGATCCGGTTGGAAT	AGGGTGTGGC	+
M36	HES5_HUMAN.H11MO.0.D	-14	0.0172784	13.2871	0.448519	12	TGCGTCTGACGTCAAGGCAGGGGCGGGATCCGGTTGGAAT	TGGCACGTGCCG	+
M36	NR1H2_HUMAN.H11MO.0.D	2	0.0180608	13.8888	0.45453	17	TGCGTCTGACGTCAAGGCAGGGGCGGGATCCGGTTGGAAT	TAAAGGTCAAAGGTCAACG	+
M36	ZN467_HUMAN.H11MO.0.C	-14	0.0182281	14.0174	0.45453	22	TGCGTCTGACGTCAAGGCAGGGGCGGGATCCGGTTGGAAT	GGGGAGGGGAGGGGGGGGGGGG	+
M36	KLF13_HUMAN.H11MO.0.D	-16	0.0184157	14.1616	0.45453	11	TGCGTCTGACGTCAAGGCAGGGGCGGGATCCGGTTGGAAT	AGGGGGGCGTG	+
M36	ASCL1_HUMAN.H11MO.0.A	-12	0.0188434	14.4906	0.457586	14	TGCGTCTGACGTCAAGGCAGGGGCGGGATCCGGTTGGAAT	GGGAGCAGGTGCAG	-
M36	RARB_HUMAN.H11MO.0.D	-7	0.0193542	14.8834	0.462529	11	TGCGTCTGACGTCAAGGCAGGGGCGGGATCCGGTTGGAAT	GAGGTCAGGGC	+
M36	ZN770_HUMAN.H11MO.0.C	-11	0.0202587	15.5789	0.476581	22	TGCGTCTGACGTCAAGGCAGGGGCGGGATCCGGTTGGAAT	GGGAGGCTGAGGCGGGAGGATC	+
M36	ATF6A_HUMAN.H11MO.0.B	-6	0.0208969	16.0697	0.484031	12	TGCGTCTGACGTCAAGGCAGGGGCGGGATCCGGTTGGAAT	CCACGTCACCAC	-
M36	ZBTB6_HUMAN.H11MO.0.C	-19	0.0219098	16.8486	0.499803	13	TGCGTCTGACGTCAAGGCAGGGGCGGGATCCGGTTGGAAT	GGTGCTGGAGCCG	+
M37	SP2_HUMAN.H11MO.0.A	-18	2.19041e-07	0.000168442	0.00033011	22	GGGGCGCCCGGGGGCGGCGCGCCGGGGGCGGAGGCGGGGG	GGGGGGGGGGCGGGGCCGGGGG	+
M37	PATZ1_HUMAN.H11MO.0.C	-18	1.00751e-06	0.000774773	0.000759192	22	GGGGCGCCCGGGGGCGGCGCGCCGGGGGCGGAGGCGGGGG	GGGGAGGGGGCGGGGGGGGAGG	+
M37	ZFX_HUMAN.H11MO.1.A	-23	2.60102e-06	0.00200019	0.00118927	17	GGGGCGCCCGGGGGCGGCGCGCCGGGGGCGGAGGCGGGGG	GGGGGCGGAGGCCGGGG	+
M37	SP3_HUMAN.H11MO.0.B	-13	3.1565e-06	0.00242735	0.00118927	20	GGGGCGCCCGGGGGCGGCGCGCCGGGGGCGGAGGCGGGGG	GGGGGGGGGCGGGGCCGGGG	+
M37	THAP1_HUMAN.H11MO.0.C	-5	4.61013e-05	0.0354519	0.0125884	22	GGGGCGCCCGGGGGCGGCGCGCCGGGGGCGGAGGCGGGGG	GCCCGCAGCCAAGATGGCGGCG	-
M37	ZN341_HUMAN.H11MO.0.C	-12	6.97668e-05	0.0536507	0.0150205	22	GGGGCGCCCGGGGGCGGCGCGCCGGGGGCGGAGGCGGGGG	GGGGGGGGGGGGAGGGAAGAGC	+
M37	KLF6_HUMAN.H11MO.0.A	-15	0.000130931	0.100686	0.0241285	19	GGGGCGCCCGGGGGCGGCGCGCCGGGGGCGGAGGCGGGGG	GGAAGGGCGGGGCCGGGGG	+
M37	VEZF1_HUMAN.H11MO.0.C	-20	0.000144092	0.110806	0.0241285	20	GGGGCGCCCGGGGGCGGCGCGCCGGGGGCGGAGGCGGGGG	GGGGAGGGGGGAGGGGGAGGGG	+
M37	KLF3_HUMAN.H11MO.0.B	-13	0.000201511	0.154962	0.0286616	19	GGGGCGCCCGGGGGCGGCGCGCCGGGGGCGGAGGCGGGGG	GGGGAGGGGCGGGGCCGGG	+
M37	RXRA_HUMAN.H11MO.0.A	-13	0.000209199	0.160874	0.0286616	20	GGGGCGCCCGGGGGCGGCGCGCCGGGGGCGGAGGCGGGGG	GGGGGAGGCAGAGGTCAGAG	+
M37	SP4_HUMAN.H11MO.0.A	-18	0.000432827	0.332844	0.0543585	20	GGGGCGCCCGGGGGCGGCGCGCCGGGGGCGGAGGCGGGGG	GGGAAGGGGGCGGGGCCGGG	+
M37	MAZ_HUMAN.H11MO.0.A	-17	0.000569525	0.437965	0.0660242	22	GGGGCGCCCGGGGGCGGCGCGCCGGGGGCGGAGGCGGGGG	GGGGGAGGGGGGGGGGGGGGGG	+
M37	NR1H4_HUMAN.H11MO.0.B	-21	0.000640289	0.492383	0.0689258	19	GGGGCGCCCGGGGGCGGCGCGCCGGGGGCGGAGGCGGGGG	GGGGTCAATGACCCCGAGG	+
M37	PROX1_HUMAN.H11MO.0.D	-24	0.00108868	0.837196	0.102545	16	GGGGCGCCCGGGGGCGGCGCGCCGGGGGCGGAGGCGGGGG	GGGTAAGGCGGGTTGGG	+
M37	IRX2_HUMAN.H11MO.0.D	-21	0.00150917	1.16055	0.133789	19	GGGGCGCCCGGGGGCGGCGCGCCGGGGGCGGAGGCGGGGG	ACATGGGTGGGCATGTTGG	+
M37	ZN563_HUMAN.H11MO.0.C	-15	0.00163228	1.25522	0.135159	21	GGGGCGCCCGGGGGCGGCGCGCCGGGGGCGGAGGCGGGGG	GCAGCTGCCAGTGAGGATCCC	-
M37	RARG_HUMAN.H11MO.2.D	-24	0.00170398	1.31036	0.135159	16	GGGGCGCCCGGGGGCGGCGCGCCGGGGGCGGAGGCGGGGG	GGGGGTCACCCAGAGGTCAC	+
M37	WT1_HUMAN.H11MO.0.C	-19	0.00227697	1.75099	0.171578	20	GGGGCGCCCGGGGGCGGCGCGCCGGGGGCGGAGGCGGGGG	GGGCGGGGGAGGAGGGGGGG	+
M37	PURA_HUMAN.H11MO.0.D	-9	0.00264279	2.03231	0.189661	17	GGGGCGCCCGGGGGCGGCGCGCCGGGGGCGGAGGCGGGGG	GGAAGGGGGGGGCAGGG	+
M37	ZN589_HUMAN.H11MO.0.D	-24	0.00306605	2.35779	0.210034	16	GGGGCGCCCGGGGGCGGCGCGCCGGGGGCGGAGGCGGGGG	CGGCAGTAACCGTGGG	-
M37	EGR1_HUMAN.H11MO.0.A	-17	0.00360394	2.77143	0.226308	17	GGGGCGCCCGGGGGCGGCGCGCCGGGGGCGGAGGCGGGGG	GAGGGCGTGGGCGGGGG	+
M37	MXI1_HUMAN.H11MO.0.A	-5	0.00382498	2.94141	0.230581	15	GGGGCGCCCGGGGGCGGCGCGCCGGGGGCGGAGGCGGGGG	GCACGTGGCGGCGGG	+
M37	RARA_HUMAN.H11MO.0.A	-20	0.00400306	3.07836	0.232035	20	GGGGCGCCCGGGGGCGGCGCGCCGGGGGCGGAGGCGGGGG	GGGGGATCAAGAGGTCAAGG	+
M37	RFX1_HUMAN.H11MO.0.B	0	0.00485175	3.731	0.239776	22	GGGGCGCCCGGGGGCGGCGCGCCGGGGGCGGAGGCGGGGG	CCGTCGCCATGGCAACCGGGGC	-
M37	ZN350_HUMAN.H11MO.1.D	-13	0.00491735	3.78145	0.239776	24	GGGGCGCCCGGGGGCGGCGCGCCGGGGGCGGAGGCGGGGG	ACGGGGCGCAGGGATTTGTTGCCC	+
M37	ZBT17_HUMAN.H11MO.0.A	-20	0.00521995	4.01414	0.245839	19	GGGGCGCCCGGGGGCGGCGCGCCGGGGGCGGAGGCGGGGG	GAGGGTGGGGGAGGGGAAG	+
M37	TLX1_HUMAN.H11MO.0.D	-8	0.00610684	4.69616	0.270752	17	GGGGCGCCCGGGGGCGGCGCGCCGGGGGCGGAGGCGGGGG	CCTTGGCAACTTGCCAG	-
M37	Z324A_HUMAN.H11MO.0.C	-11	0.00610826	4.69725	0.270752	23	GGGGCGCCCGGGGGCGGCGCGCCGGGGGCGGAGGCGGGGG	TGGCAGCAAAGGATGGTTTGATA	-
M37	BHE41_HUMAN.H11MO.0.D	-20	0.00644939	4.95958	0.277705	20	GGGGCGCCCGGGGGCGGCGCGCCGGGGGCGGAGGCGGGGG	ACCGGGTCACGTGCAGAAGG	+
M37	SPIC_HUMAN.H11MO.0.D	-27	0.00749684	5.76507	0.296299	13	GGGGCGCCCGGGGGCGGCGCGCCGGGGGCGGAGGCGGGGG	GAGGAAGGGGAGG	+
M37	KLF16_HUMAN.H11MO.0.D	-12	0.00789936	6.07461	0.296299	19	GGGGCGCCCGGGGGCGGCGCGCCGGGGGCGGAGGCGGGGG	GGGGGCGGGGGGGGGGGGG	+
M37	USF2_HUMAN.H11MO.0.A	7	0.00789936	6.07461	0.296299	12	GGGGCGCCCGGGGGCGGCGCGCCGGGGGCGGAGGCGGGGG	GGGTCACGTGGCCGCGGCG	+
M37	SRBP2_HUMAN.H11MO.0.B	-14	0.00816573	6.27945	0.296299	13	GGGGCGCCCGGGGGCGGCGCGCCGGGGGCGGAGGCGGGGG	GGGTGGGGTGAGG	+
M37	ZN263_HUMAN.H11MO.0.A	-19	0.00841117	6.46819	0.296299	20	GGGGCGCCCGGGGGCGGCGCGCCGGGGGCGGAGGCGGGGG	GGGAGGAGGGAGAGGAGGAG	+
M37	GATA1_HUMAN.H11MO.0.A	-27	0.00845405	6.50116	0.296299	13	GGGGCGCCCGGGGGCGGCGCGCCGGGGGCGGAGGCGGGGG	CTGGCGGGGACAGATAAGA	+
M37	COT1_HUMAN.H11MO.0.C	-23	0.00879523	6.76353	0.301251	17	GGGGCGCCCGGGGGCGGCGCGCCGGGGGCGGAGGCGGGGG	GGGGTCAGAGGTCAGGG	+
M37	NR1D1_HUMAN.H11MO.0.B	-9	0.00967321	7.4387	0.316918	19	GGGGCGCCCGGGGGCGGCGCGCCGGGGGCGGAGGCGGGGG	AGGGAAGTGGGTCAGAAGG	+
M37	RARG_HUMAN.H11MO.0.B	-15	0.0110529	8.49967	0.354414	18	GGGGCGCCCGGGGGCGGCGCGCCGGGGGCGGAGGCGGGGG	AGGTCAGAGTGACCTGGG	+
M37	PAX8_HUMAN.H11MO.0.D	-24	0.0116438	8.95409	0.359337	14	GGGGCGCCCGGGGGCGGCGCGCCGGGGGCGGAGGCGGGGG	GTCACTGAAGCGGG	+
M37	TAL1_HUMAN.H11MO.0.A	-27	0.0126131	9.69949	0.374247	13	GGGGCGCCCGGGGGCGGCGCGCCGGGGGCGGAGGCGGGGG	CTGGGGGGGGCAGATAAGG	+
M37	PTF1A_HUMAN.H11MO.0.B	-29	0.0126647	9.73915	0.374247	11	GGGGCGCCCGGGGGCGGCGCGCCGGGGGCGGAGGCGGGGG	GGGAAAGGGGGCAGCTGG	-
M37	EGR2_HUMAN.H11MO.0.A	-15	0.0135493	10.4194	0.392688	18	GGGGCGCCCGGGGGCGGCGCGCCGGGGGCGGAGGCGGGGG	GGGGGGGTGTGGGAGGGG	+
M37	GATA2_HUMAN.H11MO.0.A	-27	0.0143737	11.0534	0.395042	13	GGGGCGCCCGGGGGCGGCGCGCCGGGGGCGGAGGCGGGGG	CTGGGGGGTGGAGATAAGG	+
M37	PLAG1_HUMAN.H11MO.0.D	-25	0.0144169	11.0866	0.395042	15	GGGGCGCCCGGGGGCGGCGCGCCGGGGGCGGAGGCGGGGG	GGGGGCATCAGGAGGGG	+
M37	PAX5_HUMAN.H11MO.0.A	-7	0.0185536	14.2677	0.499315	21	GGGGCGCCCGGGGGCGGCGCGCCGGGGGCGGAGGCGGGGG	GCCTGGGCAGCAGAGCGTGAC	+
M38	SP2_HUMAN.H11MO.0.A	-5	2.48774e-06	0.00191307	0.0027147	22	GGGGCGCCGGGGGCGGGGGGGCGGCGGCGGGCGGCGGCGC	GGGGGGGGGGCGGGGCCGGGGG	+
M38	SP3_HUMAN.H11MO.0.B	-15	3.57528e-06	0.00274939	0.0027147	20	GGGGCGCCGGGGGCGGGGGGGCGGCGGCGGGCGGCGGCGC	GGGGGGGGGCGGGGCCGGGG	+
M38	KLF6_HUMAN.H11MO.0.A	0	9.01998e-06	0.00693636	0.00354594	19	GGGGCGCCGGGGGCGGGGGGGCGGCGGCGGGCGGCGGCGC	GGAAGGGCGGGGCCGGGGG	+
M38	PATZ1_HUMAN.H11MO.0.C	-2	9.34007e-06	0.00718252	0.00354594	22	GGGGCGCCGGGGGCGGGGGGGCGGCGGCGGGCGGCGGCGC	GGGGAGGGGGCGGGGGGGGAGG	+
M38	ZFX_HUMAN.H11MO.1.A	-16	3.90859e-05	0.0300571	0.0118711	17	GGGGCGCCGGGGGCGGGGGGGCGGCGGCGGGCGGCGGCGC	GGGGGCGGAGGCCGGGG	+
M38	THAP1_HUMAN.H11MO.0.C	-4	0.000179033	0.137677	0.0405585	22	GGGGCGCCGGGGGCGGGGGGGCGGCGGCGGGCGGCGGCGC	GCCCGCAGCCAAGATGGCGGCG	-
M38	ZN341_HUMAN.H11MO.0.C	-8	0.0002234	0.171794	0.0405585	22	GGGGCGCCGGGGGCGGGGGGGCGGCGGCGGGCGGCGGCGC	GGGGGGGGGGGGAGGGAAGAGC	+
M38	MAZ_HUMAN.H11MO.0.A	-1	0.000240372	0.184846	0.0405585	22	GGGGCGCCGGGGGCGGGGGGGCGGCGGCGGGCGGCGGCGC	GGGGGAGGGGGGGGGGGGGGGG	+
M38	IRX2_HUMAN.H11MO.0.D	-5	0.000340038	0.261489	0.0516379	19	GGGGCGCCGGGGGCGGGGGGGCGGCGGCGGGCGGCGGCGC	ACATGGGTGGGCATGTTGG	+
M38	ZN563_HUMAN.H11MO.0.C	-10	0.000425364	0.327105	0.0563896	21	GGGGCGCCGGGGGCGGGGGGGCGGCGGCGGGCGGCGGCGC	GGGATCCTCACTGGCAGCTGC	+
M38	VEZF1_HUMAN.H11MO.0.C	-10	0.000458739	0.35277	0.0563896	22	GGGGCGCCGGGGGCGGGGGGGCGGCGGCGGGCGGCGGCGC	GGGGAGGGGGGAGGGGGAGGGG	+
M38	RXRA_HUMAN.H11MO.0.A	-7	0.000482727	0.371217	0.0563896	20	GGGGCGCCGGGGGCGGGGGGGCGGCGGCGGGCGGCGGCGC	GGGGGAGGCAGAGGTCAGAG	+
M38	NR1D1_HUMAN.H11MO.0.B	0	0.000733492	0.564055	0.0795626	19	GGGGCGCCGGGGGCGGGGGGGCGGCGGCGGGCGGCGGCGC	AGGGAAGTGGGTCAGAAGG	+
M38	KLF3_HUMAN.H11MO.0.B	-15	0.00142347	1.09465	0.135104	19	GGGGCGCCGGGGGCGGGGGGGCGGCGGCGGGCGGCGGCGC	GGGGAGGGGCGGGGCCGGG	+
M38	SP4_HUMAN.H11MO.0.A	-14	0.00201686	1.55097	0.180164	20	GGGGCGCCGGGGGCGGGGGGGCGGCGGCGGGCGGCGGCGC	GGGAAGGGGGCGGGGCCGGG	+
M38	EGR1_HUMAN.H11MO.0.A	-1	0.00245745	1.88978	0.191444	17	GGGGCGCCGGGGGCGGGGGGGCGGCGGCGGGCGGCGGCGC	GAGGGCGTGGGCGGGGG	+
M38	PROX1_HUMAN.H11MO.0.D	-8	0.0026474	2.03585	0.191444	17	GGGGCGCCGGGGGCGGGGGGGCGGCGGCGGGCGGCGGCGC	GGGTAAGGCGGGTTGGG	+
M38	PURA_HUMAN.H11MO.0.D	-8	0.0026474	2.03585	0.191444	17	GGGGCGCCGGGGGCGGGGGGGCGGCGGCGGGCGGCGGCGC	GGAAGGGGGGGGCAGGG	+
M38	MXI1_HUMAN.H11MO.0.A	-4	0.00280401	2.15628	0.193552	15	GGGGCGCCGGGGGCGGGGGGGCGGCGGCGGGCGGCGGCGC	GCACGTGGCGGCGGG	+
M38	PTF1A_HUMAN.H11MO.0.B	-13	0.00333361	2.56355	0.220104	18	GGGGCGCCGGGGGCGGGGGGGCGGCGGCGGGCGGCGGCGC	GGGAAAGGGGGCAGCTGG	-
M38	RFX1_HUMAN.H11MO.0.B	-5	0.00432636	3.32697	0.263401	22	GGGGCGCCGGGGGCGGGGGGGCGGCGGCGGGCGGCGGCGC	GCCCCGGTTGCCATGGCGACGG	+
M38	ZBT17_HUMAN.H11MO.0.A	-1	0.00433627	3.33459	0.263401	19	GGGGCGCCGGGGGCGGGGGGGCGGCGGCGGGCGGCGGCGC	GAGGGTGGGGGAGGGGAAG	+
M38	KLF16_HUMAN.H11MO.0.D	-8	0.00495587	3.81107	0.278739	19	GGGGCGCCGGGGGCGGGGGGGCGGCGGCGGGCGGCGGCGC	GGGGGCGGGGGGGGGGGGG	+
M38	USF2_HUMAN.H11MO.0.A	-31	0.00495587	3.81107	0.278739	9	GGGGCGCCGGGGGCGGGGGGGCGGCGGCGGGCGGCGGCGC	CGCCGCGGCCACGTGACCC	-
M38	NR1H4_HUMAN.H11MO.0.B	-8	0.00529565	4.07236	0.285994	19	GGGGCGCCGGGGGCGGGGGGGCGGCGGCGGGCGGCGGCGC	GGGGTCAATGACCCCGAGG	+
M38	SPIC_HUMAN.H11MO.0.D	-26	0.00686201	5.27689	0.336149	13	GGGGCGCCGGGGGCGGGGGGGCGGCGGCGGGCGGCGGCGC	GAGGAAGGGGAGG	+
M38	TBX15_HUMAN.H11MO.0.D	-8	0.0078324	6.02312	0.34983	19	GGGGCGCCGGGGGCGGGGGGGCGGCGGCGGGCGGCGGCGC	GGGGGGGGGGGGGTGGGGG	+
M38	GATA1_HUMAN.H11MO.0.A	-29	0.0078324	6.02312	0.34983	11	GGGGCGCCGGGGGCGGGGGGGCGGCGGCGGGCGGCGGCGC	CTGGCGGGGACAGATAAGA	+
M38	TAL1_HUMAN.H11MO.0.A	-29	0.0078324	6.02312	0.34983	11	GGGGCGCCGGGGGCGGGGGGGCGGCGGCGGGCGGCGGCGC	CTGGGGGGGGCAGATAAGG	+
M38	TLX1_HUMAN.H11MO.0.D	-7	0.00887208	6.82263	0.384945	17	GGGGCGCCGGGGGCGGGGGGGCGGCGGCGGGCGGCGGCGC	CTGGCAAGTTGCCAAGG	+
M38	MAFA_HUMAN.H11MO.0.D	-15	0.0101496	7.80504	0.41657	21	GGGGCGCCGGGGGCGGGGGGGCGGCGGCGGGCGGCGGCGC	CGAAGGCTGCGGGGTCAGCAC	-
M38	TAF1_HUMAN.H11MO.0.A	-17	0.0118296	9.09696	0.472746	16	GGGGCGCCGGGGGCGGGGGGGCGGCGGCGGGCGGCGGCGC	AAGATGGCGGCGGCGG	+
M40	SP3_HUMAN.H11MO.0.B	-20	5.01322e-06	0.00385516	0.0067197	20	GGGCGCCGCGGGGCGGCCGGGGGCTCGGGAGCCGCCGGCG	GGGGGGGGGCGGGGCCGGGG	+
M40	SP2_HUMAN.H11MO.0.A	-19	8.86164e-06	0.0068146	0.0067197	21	GGGCGCCGCGGGGCGGCCGGGGGCTCGGGAGCCGCCGGCG	GGGGGGGGGGCGGGGCCGGGGG	+
M40	PATZ1_HUMAN.H11MO.0.C	-10	2.29417e-05	0.0176421	0.0115977	22	GGGCGCCGCGGGGCGGCCGGGGGCTCGGGAGCCGCCGGCG	GGGGAGGGGGCGGGGGGGGAGG	+
M40	THAP1_HUMAN.H11MO.0.C	-15	4.46593e-05	0.034343	0.0169324	22	GGGCGCCGCGGGGCGGCCGGGGGCTCGGGAGCCGCCGGCG	GCCCGCAGCCAAGATGGCGGCG	-
M40	ZN341_HUMAN.H11MO.0.C	-13	5.70216e-05	0.0438496	0.0172956	22	GGGCGCCGCGGGGCGGCCGGGGGCTCGGGAGCCGCCGGCG	GGGGGGGGGGGGAGGGAAGAGC	+
M40	ZFX_HUMAN.H11MO.1.A	-12	0.000189837	0.145985	0.0411292	17	GGGCGCCGCGGGGCGGCCGGGGGCTCGGGAGCCGCCGGCG	GGGGGCGGAGGCCGGGG	+
M40	ZN563_HUMAN.H11MO.0.C	-14	0.000229723	0.176657	0.0418948	21	GGGCGCCGCGGGGCGGCCGGGGGCTCGGGAGCCGCCGGCG	GGGATCCTCACTGGCAGCTGC	+
M40	KLF6_HUMAN.H11MO.0.A	-11	0.00024862	0.191189	0.0418948	19	GGGCGCCGCGGGGCGGCCGGGGGCTCGGGAGCCGCCGGCG	GGAAGGGCGGGGCCGGGGG	+
M40	VEZF1_HUMAN.H11MO.0.C	-9	0.000313793	0.241307	0.0475893	22	GGGCGCCGCGGGGCGGCCGGGGGCTCGGGAGCCGCCGGCG	GGGGAGGGGGGAGGGGGAGGGG	+
M40	MAZ_HUMAN.H11MO.0.A	-9	0.000363738	0.279715	0.050149	22	GGGCGCCGCGGGGCGGCCGGGGGCTCGGGAGCCGCCGGCG	GGGGGAGGGGGGGGGGGGGGGG	+
M40	RXRA_HUMAN.H11MO.0.A	-20	0.000417882	0.321351	0.0528128	20	GGGCGCCGCGGGGCGGCCGGGGGCTCGGGAGCCGCCGGCG	GGGGGAGGCAGAGGTCAGAG	+
M40	SP4_HUMAN.H11MO.0.A	-19	0.000660964	0.508281	0.0761416	20	GGGCGCCGCGGGGCGGCCGGGGGCTCGGGAGCCGCCGGCG	GGGAAGGGGGCGGGGCCGGG	+
M40	KLF3_HUMAN.H11MO.0.B	-9	0.000702884	0.540518	0.0761416	19	GGGCGCCGCGGGGCGGCCGGGGGCTCGGGAGCCGCCGGCG	GGGGAGGGGCGGGGCCGGG	+
M40	MXI1_HUMAN.H11MO.0.A	-5	0.000893296	0.686945	0.0846723	15	GGGCGCCGCGGGGCGGCCGGGGGCTCGGGAGCCGCCGGCG	GCACGTGGCGGCGGG	+
M40	MAFA_HUMAN.H11MO.0.D	-10	0.00191213	1.47043	0.152627	21	GGGCGCCGCGGGGCGGCCGGGGGCTCGGGAGCCGCCGGCG	CGAAGGCTGCGGGGTCAGCAC	-
M40	NR1D1_HUMAN.H11MO.0.B	-13	0.00216298	1.66333	0.161032	19	GGGCGCCGCGGGGCGGCCGGGGGCTCGGGAGCCGCCGGCG	AGGGAAGTGGGTCAGAAGG	+
M40	PROX1_HUMAN.H11MO.0.D	-21	0.00231453	1.77987	0.161032	17	GGGCGCCGCGGGGCGGCCGGGGGCTCGGGAGCCGCCGGCG	GGGTAAGGCGGGTTGGG	+
M40	IRX2_HUMAN.H11MO.0.D	-14	0.00249802	1.92098	0.161032	19	GGGCGCCGCGGGGCGGCCGGGGGCTCGGGAGCCGCCGGCG	ACATGGGTGGGCATGTTGG	+
M40	CLOCK_HUMAN.H11MO.0.C	-19	0.00251207	1.93178	0.161032	14	GGGCGCCGCGGGGCGGCCGGGGGCTCGGGAGCCGCCGGCG	CAGACACGTGAACA	+
M40	RFX1_HUMAN.H11MO.0.B	-13	0.00254834	1.95967	0.161032	22	GGGCGCCGCGGGGCGGCCGGGGGCTCGGGAGCCGCCGGCG	GCCCCGGTTGCCATGGCGACGG	+
M40	ZN589_HUMAN.H11MO.0.D	-21	0.00420113	3.23067	0.236489	16	GGGCGCCGCGGGGCGGCCGGGGGCTCGGGAGCCGCCGGCG	CCCACGGTTACTGCCG	+
M40	BHE41_HUMAN.H11MO.0.D	-18	0.00421025	3.23768	0.236489	20	GGGCGCCGCGGGGCGGCCGGGGGCTCGGGAGCCGCCGGCG	ACCGGGTCACGTGCAGAAGG	+
M40	SPIC_HUMAN.H11MO.0.D	-21	0.00495479	3.81024	0.254282	13	GGGCGCCGCGGGGCGGCCGGGGGCTCGGGAGCCGCCGGCG	GAGGAAGGGGAGG	+
M40	GATA1_HUMAN.H11MO.0.A	-13	0.00503003	3.86809	0.254282	19	GGGCGCCGCGGGGCGGCCGGGGGCTCGGGAGCCGCCGGCG	CTGGCGGGGACAGATAAGA	+
M40	ZBT17_HUMAN.H11MO.0.A	-13	0.00538486	4.14096	0.263438	19	GGGCGCCGCGGGGCGGCCGGGGGCTCGGGAGCCGCCGGCG	GAGGGTGGGGGAGGGGAAG	+
M40	SRBP2_HUMAN.H11MO.0.B	-21	0.00587916	4.52108	0.278632	13	GGGCGCCGCGGGGCGGCCGGGGGCTCGGGAGCCGCCGGCG	GGGTGGGGTGAGG	+
M40	EGR1_HUMAN.H11MO.0.A	-18	0.0065524	5.0388	0.301129	17	GGGCGCCGCGGGGCGGCCGGGGGCTCGGGAGCCGCCGGCG	GAGGGCGTGGGCGGGGG	+
M40	PURA_HUMAN.H11MO.0.D	-12	0.00755546	5.81015	0.327385	17	GGGCGCCGCGGGGCGGCCGGGGGCTCGGGAGCCGCCGGCG	GGAAGGGGGGGGCAGGG	+
M40	TLX1_HUMAN.H11MO.0.D	-13	0.00755546	5.81015	0.327385	17	GGGCGCCGCGGGGCGGCCGGGGGCTCGGGAGCCGCCGGCG	CTGGCAAGTTGCCAAGG	+
M40	USF2_HUMAN.H11MO.0.A	-2	0.00979952	7.53583	0.396483	19	GGGCGCCGCGGGGCGGCCGGGGGCTCGGGAGCCGCCGGCG	GGGTCACGTGGCCGCGGCG	+
M40	ZN263_HUMAN.H11MO.0.A	-11	0.0104573	8.04164	0.396483	20	GGGCGCCGCGGGGCGGCCGGGGGCTCGGGAGCCGCCGGCG	GGGAGGAGGGAGAGGAGGAG	+
M40	PTF1A_HUMAN.H11MO.0.B	-17	0.0134326	10.3297	0.476543	18	GGGCGCCGCGGGGCGGCCGGGGGCTCGGGAGCCGCCGGCG	GGGAAAGGGGGCAGCTGG	-
M40	TAL1_HUMAN.H11MO.0.A	-13	0.0135115	10.3904	0.476543	19	GGGCGCCGCGGGGCGGCCGGGGGCTCGGGAGCCGCCGGCG	CTGGGGGGGGCAGATAAGG	+
M40	RFX5_HUMAN.H11MO.0.A	-12	0.0142646	10.9695	0.49167	20	GGGCGCCGCGGGGCGGCCGGGGGCTCGGGAGCCGCCGGCG	GTCAGCTGTTGCTAGGCAGA	+
M40	PAX8_HUMAN.H11MO.0.D	-21	0.0148391	11.4113	0.499968	14	GGGCGCCGCGGGGCGGCCGGGGGCTCGGGAGCCGCCGGCG	GTCACTGAAGCGGG	+
M40	RARG_HUMAN.H11MO.2.D	-25	0.0151647	11.6616	0.499968	15	GGGCGCCGCGGGGCGGCCGGGGGCTCGGGAGCCGCCGGCG	GGGGGTCACCCAGAGGTCAC	+
M41	KLF12_HUMAN.H11MO.0.C	-13	4.17351e-07	0.000320943	0.000632771	11	GACTCGCAGACGCGCCCCGCCCCTCGGCGTCGCTCTGGAC	GCCCCGCCCCT	-
M41	SP1_HUMAN.H11MO.1.A	-11	8.66627e-06	0.00666436	0.00656974	14	GACTCGCAGACGCGCCCCGCCCCTCGGCGTCGCTCTGGAC	CGGCCCCGCCCCCC	-
M41	SP2_HUMAN.H11MO.1.B	-13	2.46849e-05	0.0189827	0.0116054	12	GACTCGCAGACGCGCCCCGCCCCTCGGCGTCGCTCTGGAC	GCCCCGCCCCCT	-
M41	SP1_HUMAN.H11MO.0.A	-3	3.06179e-05	0.0235452	0.0116054	22	GACTCGCAGACGCGCCCCGCCCCTCGGCGTCGCTCTGGAC	CCCCCCCCCGGCCCCGCCCCCC	-
M41	MAZ_HUMAN.H11MO.1.A	-13	0.000173474	0.133401	0.0429801	11	GACTCGCAGACGCGCCCCGCCCCTCGGCGTCGCTCTGGAC	CCCCCTCCCTC	-
M41	KLF4_HUMAN.H11MO.0.A	-13	0.000181469	0.13955	0.0429801	10	GACTCGCAGACGCGCCCCGCCCCTCGGCGTCGCTCTGGAC	GCCACACCCT	-
M41	KLF3_HUMAN.H11MO.0.B	-9	0.000198436	0.152597	0.0429801	19	GACTCGCAGACGCGCCCCGCCCCTCGGCGTCGCTCTGGAC	CCCGGCCCCGCCCCTCCCC	-
M41	KLF1_HUMAN.H11MO.0.A	-9	0.000332357	0.255583	0.0629884	14	GACTCGCAGACGCGCCCCGCCCCTCGGCGTCGCTCTGGAC	CCCGGCCCCGCCCC	-
M41	SP3_HUMAN.H11MO.0.B	-8	0.00055821	0.429264	0.0940375	20	GACTCGCAGACGCGCCCCGCCCCTCGGCGTCGCTCTGGAC	CCCCGGCCCCGCCCCCCCCC	-
M41	AP2D_HUMAN.H11MO.0.D	-9	0.000678351	0.521652	0.102849	14	GACTCGCAGACGCGCCCCGCCCCTCGGCGTCGCTCTGGAC	ACGCGCCTCGGGCG	-
M41	EGR4_HUMAN.H11MO.0.D	-13	0.000849996	0.653647	0.115523	11	GACTCGCAGACGCGCCCCGCCCCTCGGCGTCGCTCTGGAC	GCCCTGCCGCC	-
M41	ZN770_HUMAN.H11MO.0.C	-11	0.000914332	0.703121	0.115523	22	GACTCGCAGACGCGCCCCGCCCCTCGGCGTCGCTCTGGAC	GATCCTCCCGCCTCAGCCTCCC	-
M41	KLF9_HUMAN.H11MO.0.C	-12	0.00111315	0.856013	0.122052	15	GACTCGCAGACGCGCCCCGCCCCTCGGCGTCGCTCTGGAC	GGCCACGCCCCCTCC	-
M41	SP2_HUMAN.H11MO.0.A	-7	0.00112701	0.866668	0.122052	22	GACTCGCAGACGCGCCCCGCCCCTCGGCGTCGCTCTGGAC	CCCCCGGCCCCGCCCCCCCCCC	-
M41	KLF14_HUMAN.H11MO.0.D	-13	0.00137473	1.05717	0.138954	13	GACTCGCAGACGCGCCCCGCCCCTCGGCGTCGCTCTGGAC	GCCACGCCCCCCT	-
M41	SP4_HUMAN.H11MO.1.A	-11	0.00155311	1.19434	0.147173	16	GACTCGCAGACGCGCCCCGCCCCTCGGCGTCGCTCTGGAC	CGGCCCCGCCCCCTCC	-
M41	ZN331_HUMAN.H11MO.0.C	-1	0.00225634	1.73512	0.201234	20	GACTCGCAGACGCGCCCCGCCCCTCGGCGTCGCTCTGGAC	CCACCCAGCTGAGCCCAGCC	-
M41	KLF5_HUMAN.H11MO.0.A	-9	0.00249238	1.91664	0.209936	14	GACTCGCAGACGCGCCCCGCCCCTCGGCGTCGCTCTGGAC	CCCAGCCCCACCCT	-
M41	ZN281_HUMAN.H11MO.0.A	-13	0.00271051	2.08438	0.215621	15	GACTCGCAGACGCGCCCCGCCCCTCGGCGTCGCTCTGGAC	TCCCCTCCCCCACCC	-
M41	ZN148_HUMAN.H11MO.0.D	-14	0.00284431	2.18727	0.215621	15	GACTCGCAGACGCGCCCCGCCCCTCGGCGTCGCTCTGGAC	CCCCTCCCCCACCCC	-
M41	ZBT14_HUMAN.H11MO.0.C	-9	0.00340376	2.61749	0.243289	9	GACTCGCAGACGCGCCCCGCCCCTCGGCGTCGCTCTGGAC	GCGCGCTCC	-
M41	ZN740_HUMAN.H11MO.0.D	-10	0.0035302	2.71473	0.243289	14	GACTCGCAGACGCGCCCCGCCCCTCGGCGTCGCTCTGGAC	CCCACCCCCCCCCC	-
M41	SP4_HUMAN.H11MO.0.A	-9	0.00371577	2.85743	0.244944	20	GACTCGCAGACGCGCCCCGCCCCTCGGCGTCGCTCTGGAC	CCCGGCCCCGCCCCCTTCCC	-
M41	ZN219_HUMAN.H11MO.0.D	-13	0.00405554	3.11871	0.256203	12	GACTCGCAGACGCGCCCCGCCCCTCGGCGTCGCTCTGGAC	TCCGCCCCCCTC	-
M41	KLF16_HUMAN.H11MO.0.D	-5	0.00484312	3.72436	0.293718	19	GACTCGCAGACGCGCCCCGCCCCTCGGCGTCGCTCTGGAC	CCCCCCCCCCCCCGCCCCC	-
M41	KLF13_HUMAN.H11MO.0.D	-10	0.00597701	4.59632	0.340151	11	GACTCGCAGACGCGCCCCGCCCCTCGGCGTCGCTCTGGAC	CACGCCCCCCT	-
M41	TBX1_HUMAN.H11MO.0.D	-12	0.0062818	4.83071	0.340151	20	GACTCGCAGACGCGCCCCGCCCCTCGGCGTCGCTCTGGAC	CCGCCCACCCCTGCCCACCC	-
M41	HEN1_HUMAN.H11MO.0.C	1	0.0062818	4.83071	0.340151	19	GACTCGCAGACGCGCCCCGCCCCTCGGCGTCGCTCTGGAC	AGGGACGCAGCTGCTCCCCA	-
M41	E2F4_HUMAN.H11MO.0.A	-11	0.00679439	5.22488	0.341466	13	GACTCGCAGACGCGCCCCGCCCCTCGGCGTCGCTCTGGAC	ATTTCCCGCCCCC	-
M41	KLF15_HUMAN.H11MO.0.A	-9	0.00700328	5.38553	0.341466	19	GACTCGCAGACGCGCCCCGCCCCTCGGCGTCGCTCTGGAC	CCCCCCCCTGCTCCTCCCC	-
M41	TBX15_HUMAN.H11MO.0.D	-8	0.00700328	5.38553	0.341466	19	GACTCGCAGACGCGCCCCGCCCCTCGGCGTCGCTCTGGAC	CCCCCACCCCCCCCCCCCC	-
M41	SALL4_HUMAN.H11MO.0.B	-15	0.00739989	5.69052	0.341466	10	GACTCGCAGACGCGCCCCGCCCCTCGGCGTCGCTCTGGAC	CCCACCCTCC	-
M41	ZSC22_HUMAN.H11MO.0.C	-14	0.00743218	5.71534	0.341466	16	GACTCGCAGACGCGCCCCGCCCCTCGGCGTCGCTCTGGAC	CCTCCTCCCTCAGACC	-
M41	PLAG1_HUMAN.H11MO.0.D	-19	0.00815345	6.27	0.359896	17	GACTCGCAGACGCGCCCCGCCCCTCGGCGTCGCTCTGGAC	CCCCTCCTGATGCCCCC	-
M41	ZN423_HUMAN.H11MO.0.D	-16	0.00830805	6.38889	0.359896	15	GACTCGCAGACGCGCCCCGCCCCTCGGCGTCGCTCTGGAC	GCACCCTTGGGTGCC	-
M41	KLF6_HUMAN.H11MO.0.A	-7	0.00856559	6.58694	0.360745	19	GACTCGCAGACGCGCCCCGCCCCTCGGCGTCGCTCTGGAC	CCCCCGGCCCCGCCCTTCC	-
M41	GLIS2_HUMAN.H11MO.0.D	-18	0.00961853	7.39665	0.394142	14	GACTCGCAGACGCGCCCCGCCCCTCGGCGTCGCTCTGGAC	GACCCCCCGCGAAG	-
M41	E2F7_HUMAN.H11MO.0.B	-10	0.011016	8.47131	0.439528	13	GACTCGCAGACGCGCCCCGCCCCTCGGCGTCGCTCTGGAC	CCTTTCCCGCCCC	-
M41	CTCFL_HUMAN.H11MO.0.A	-18	0.0118881	9.14192	0.46216	17	GACTCGCAGACGCGCCCCGCCCCTCGGCGTCGCTCTGGAC	GCCGCCAGGGGGCGCCG	+
M41	WT1_HUMAN.H11MO.0.C	-13	0.0126552	9.73181	0.479681	20	GACTCGCAGACGCGCCCCGCCCCTCGGCGTCGCTCTGGAC	CCCCCCCTCCTCCCCCGCCC	-
M41	TFDP1_HUMAN.H11MO.0.C	-11	0.0132469	10.1869	0.489864	14	GACTCGCAGACGCGCCCCGCCCCTCGGCGTCGCTCTGGAC	TTTTCCCGCCCCCC	-
M42	SP3_HUMAN.H11MO.0.B	-10	2.55988e-06	0.00196855	0.00386855	20	CGGGGCGCGCCGGGGGCGGCGAGCCGCGCGCGCGGGCGGG	GGGGGGGGGCGGGGCCGGGG	+
M42	SP2_HUMAN.H11MO.0.A	-14	8.41119e-06	0.00646821	0.0063556	22	CGGGGCGCGCCGGGGGCGGCGAGCCGCGCGCGCGGGCGGG	GGGGGGGGGGCGGGGCCGGGGG	+
M42	ZFX_HUMAN.H11MO.1.A	-18	0.000153023	0.117674	0.0473171	17	CGGGGCGCGCCGGGGGCGGCGAGCCGCGCGCGCGGGCGGG	GGGGGCGGAGGCCGGGG	+
M42	ZN341_HUMAN.H11MO.0.C	-2	0.000155532	0.119604	0.0473171	22	CGGGGCGCGCCGGGGGCGGCGAGCCGCGCGCGCGGGCGGG	GGGGGGGGGGGGAGGGAAGAGC	+
M42	KLF6_HUMAN.H11MO.0.A	-11	0.000194067	0.149238	0.0473171	19	CGGGGCGCGCCGGGGGCGGCGAGCCGCGCGCGCGGGCGGG	GGAAGGGCGGGGCCGGGGG	+
M42	PURA_HUMAN.H11MO.0.D	-11	0.000217956	0.167608	0.0473171	17	CGGGGCGCGCCGGGGGCGGCGAGCCGCGCGCGCGGGCGGG	GGAAGGGGGGGGCAGGG	+
M42	PATZ1_HUMAN.H11MO.0.C	-9	0.000281794	0.216699	0.0473171	22	CGGGGCGCGCCGGGGGCGGCGAGCCGCGCGCGCGGGCGGG	GGGGAGGGGGCGGGGGGGGAGG	+
M42	THAP1_HUMAN.H11MO.0.C	1	0.000281794	0.216699	0.0473171	21	CGGGGCGCGCCGGGGGCGGCGAGCCGCGCGCGCGGGCGGG	GCCCGCAGCCAAGATGGCGGCG	-
M42	KLF3_HUMAN.H11MO.0.B	-10	0.000341255	0.262425	0.0515713	19	CGGGGCGCGCCGGGGGCGGCGAGCCGCGCGCGCGGGCGGG	GGGGAGGGGCGGGGCCGGG	+
M42	VEZF1_HUMAN.H11MO.0.C	-10	0.000404733	0.31124	0.0544425	22	CGGGGCGCGCCGGGGGCGGCGAGCCGCGCGCGCGGGCGGG	GGGGAGGGGGGAGGGGGAGGGG	+
M42	IRX2_HUMAN.H11MO.0.D	-8	0.000432305	0.332443	0.0544425	19	CGGGGCGCGCCGGGGGCGGCGAGCCGCGCGCGCGGGCGGG	ACATGGGTGGGCATGTTGG	+
M42	RXRA_HUMAN.H11MO.0.A	-10	0.000609929	0.469035	0.0658386	20	CGGGGCGCGCCGGGGGCGGCGAGCCGCGCGCGCGGGCGGG	GGGGGAGGCAGAGGTCAGAG	+
M42	ZN563_HUMAN.H11MO.0.C	-12	0.000824345	0.633921	0.074446	21	CGGGGCGCGCCGGGGGCGGCGAGCCGCGCGCGCGGGCGGG	GCAGCTGCCAGTGAGGATCCC	-
M42	PROX1_HUMAN.H11MO.0.D	-11	0.000837455	0.644002	0.074446	17	CGGGGCGCGCCGGGGGCGGCGAGCCGCGCGCGCGGGCGGG	GGGTAAGGCGGGTTGGG	+
M42	MAZ_HUMAN.H11MO.0.A	-4	0.00100391	0.772007	0.0842852	22	CGGGGCGCGCCGGGGGCGGCGAGCCGCGCGCGCGGGCGGG	GGGGGAGGGGGGGGGGGGGGGG	+
M42	SP4_HUMAN.H11MO.0.A	-11	0.00179482	1.38022	0.135619	20	CGGGGCGCGCCGGGGGCGGCGAGCCGCGCGCGCGGGCGGG	GGGAAGGGGGCGGGGCCGGG	+
M42	PTF1A_HUMAN.H11MO.0.B	-9	0.00317163	2.43898	0.22824	18	CGGGGCGCGCCGGGGGCGGCGAGCCGCGCGCGCGGGCGGG	GGGAAAGGGGGCAGCTGG	-
M42	TAL1_HUMAN.H11MO.0.A	7	0.00388474	2.98736	0.26685	12	CGGGGCGCGCCGGGGGCGGCGAGCCGCGCGCGCGGGCGGG	CCTTATCTGCCCCCCCCAG	-
M42	ZBT17_HUMAN.H11MO.0.A	-10	0.00581697	4.47325	0.35163	19	CGGGGCGCGCCGGGGGCGGCGAGCCGCGCGCGCGGGCGGG	GAGGGTGGGGGAGGGGAAG	+
M42	USF2_HUMAN.H11MO.0.A	10	0.00581697	4.47325	0.35163	9	CGGGGCGCGCCGGGGGCGGCGAGCCGCGCGCGCGGGCGGG	GGGTCACGTGGCCGCGGCG	+
M42	KLF16_HUMAN.H11MO.0.D	0	0.00708768	5.45043	0.396707	19	CGGGGCGCGCCGGGGGCGGCGAGCCGCGCGCGCGGGCGGG	GGGGGCGGGGGGGGGGGGG	+
M42	NR1D1_HUMAN.H11MO.0.B	-10	0.00756541	5.8178	0.408323	19	CGGGGCGCGCCGGGGGCGGCGAGCCGCGCGCGCGGGCGGG	AGGGAAGTGGGTCAGAAGG	+
M42	LYL1_HUMAN.H11MO.0.A	-9	0.0080246	6.17092	0.418172	14	CGGGGCGCGCCGGGGGCGGCGAGCCGCGCGCGCGGGCGGG	CAGGAAACAGCTGG	-
M42	GATA1_HUMAN.H11MO.0.A	-28	0.00861151	6.62225	0.433797	12	CGGGGCGCGCCGGGGGCGGCGAGCCGCGCGCGCGGGCGGG	CTGGCGGGGACAGATAAGA	+
M42	RARG_HUMAN.H11MO.0.B	4	0.00891527	6.85585	0.434612	14	CGGGGCGCGCCGGGGGCGGCGAGCCGCGCGCGCGGGCGGG	AGGTCAGAGTGACCTGGG	+
M42	RARG_HUMAN.H11MO.2.D	-13	0.00931645	7.16435	0.435377	20	CGGGGCGCGCCGGGGGCGGCGAGCCGCGCGCGCGGGCGGG	GGGGGTCACCCAGAGGTCAC	+
M42	SPIC_HUMAN.H11MO.0.D	-11	0.00950716	7.311	0.435377	13	CGGGGCGCGCCGGGGGCGGCGAGCCGCGCGCGCGGGCGGG	GAGGAAGGGGAGG	+
M42	EGR1_HUMAN.H11MO.0.A	-12	0.0104295	8.02029	0.463569	17	CGGGGCGCGCCGGGGGCGGCGAGCCGCGCGCGCGGGCGGG	GAGGGCGTGGGCGGGGG	+
M42	ZN589_HUMAN.H11MO.0.D	-20	0.0112966	8.68709	0.471676	16	CGGGGCGCGCCGGGGGCGGCGAGCCGCGCGCGCGGGCGGG	CGGCAGTAACCGTGGG	-
M42	SRBP2_HUMAN.H11MO.0.B	-2	0.0120696	9.28151	0.471676	13	CGGGGCGCGCCGGGGGCGGCGAGCCGCGCGCGCGGGCGGG	GGGTGGGGTGAGG	+
M42	TLX1_HUMAN.H11MO.0.D	-23	0.0127601	9.81249	0.471676	17	CGGGGCGCGCCGGGGGCGGCGAGCCGCGCGCGCGGGCGGG	CCTTGGCAACTTGCCAG	-
M42	SMAD3_HUMAN.H11MO.0.B	-9	0.0130657	10.0475	0.471676	12	CGGGGCGCGCCGGGGGCGGCGAGCCGCGCGCGCGGGCGGG	CAGGTGACAGAG	-
M42	MAFA_HUMAN.H11MO.0.D	-10	0.0133498	10.266	0.471676	21	CGGGGCGCGCCGGGGGCGGCGAGCCGCGCGCGCGGGCGGG	CGAAGGCTGCGGGGTCAGCAC	-
M42	ZN554_HUMAN.H11MO.0.C	-1	0.0134587	10.3498	0.471676	20	CGGGGCGCGCCGGGGGCGGCGAGCCGCGCGCGCGGGCGGG	GCTGAGCCATGTGGGGTGCT	+
M42	EGR2_HUMAN.H11MO.0.A	-11	0.0140669	10.8174	0.471676	18	CGGGGCGCGCCGGGGGCGGCGAGCCGCGCGCGCGGGCGGG	GGGGGGGTGTGGGAGGGG	+
M42	COT1_HUMAN.H11MO.0.C	-11	0.0145696	11.204	0.471676	17	CGGGGCGCGCCGGGGGCGGCGAGCCGCGCGCGCGGGCGGG	GGGGTCAGAGGTCAGGG	+
M42	RFX1_HUMAN.H11MO.0.B	-16	0.015557	11.9634	0.471676	22	CGGGGCGCGCCGGGGGCGGCGAGCCGCGCGCGCGGGCGGG	CCGTCGCCATGGCAACCGGGGC	-
M42	MXI1_HUMAN.H11MO.0.A	-8	0.0160546	12.346	0.471676	15	CGGGGCGCGCCGGGGGCGGCGAGCCGCGCGCGCGGGCGGG	GCACGTGGCGGCGGG	+
M42	BHE41_HUMAN.H11MO.0.D	-10	0.0161126	12.3906	0.471676	20	CGGGGCGCGCCGGGGGCGGCGAGCCGCGCGCGCGGGCGGG	ACCGGGTCACGTGCAGAAGG	+
M42	NR1H4_HUMAN.H11MO.0.B	-18	0.0161482	12.418	0.471676	19	CGGGGCGCGCCGGGGGCGGCGAGCCGCGCGCGCGGGCGGG	GGGGTCAATGACCCCGAGG	+
M42	Z324A_HUMAN.H11MO.0.C	-1	0.0168497	12.9574	0.471676	23	CGGGGCGCGCCGGGGGCGGCGAGCCGCGCGCGCGGGCGGG	TGGCAGCAAAGGATGGTTTGATA	-
M42	PAX8_HUMAN.H11MO.0.D	-2	0.0170539	13.1145	0.471676	14	CGGGGCGCGCCGGGGGCGGCGAGCCGCGCGCGCGGGCGGG	GTCACTGAAGCGGG	+
M42	TBX15_HUMAN.H11MO.0.D	-11	0.0182429	14.0288	0.492306	19	CGGGGCGCGCCGGGGGCGGCGAGCCGCGCGCGCGGGCGGG	GGGGGGGGGGGGGTGGGGG	+
M43	MYF6_HUMAN.H11MO.0.C	-24	2.86308e-05	0.0220171	0.0204994	7	GCTGACCCGGGCAGCAGACTTTGGCAGCTGCTCTCGCTTG	CAGCTGC	+
M43	ASCL2_HUMAN.H11MO.0.D	-23	4.06974e-05	0.0312963	0.0204994	9	GCTGACCCGGGCAGCAGACTTTGGCAGCTGCTCTCGCTTG	CCAGCTGCT	+
M43	PTF1A_HUMAN.H11MO.1.B	-23	0.00038339	0.294827	0.113343	9	GCTGACCCGGGCAGCAGACTTTGGCAGCTGCTCTCGCTTG	CCAGCTGCT	-
M43	BHA15_HUMAN.H11MO.0.B	-23	0.000450037	0.346079	0.113343	11	GCTGACCCGGGCAGCAGACTTTGGCAGCTGCTCTCGCTTG	CCAGCTGCTGC	-
M43	MYOD1_HUMAN.H11MO.1.A	-22	0.000615497	0.473317	0.113669	11	GCTGACCCGGGCAGCAGACTTTGGCAGCTGCTCTCGCTTG	GACAGCTGCAG	-
M43	TFAP4_HUMAN.H11MO.0.A	-23	0.000641276	0.493141	0.113669	10	GCTGACCCGGGCAGCAGACTTTGGCAGCTGCTCTCGCTTG	CCAGCTGTTT	+
M43	MYOG_HUMAN.H11MO.0.B	-21	0.00137554	1.05779	0.16536	13	GCTGACCCGGGCAGCAGACTTTGGCAGCTGCTCTCGCTTG	CCGCAGCTGTCCC	+
M43	MYOD1_HUMAN.H11MO.0.A	-23	0.00137845	1.06003	0.16536	15	GCTGACCCGGGCAGCAGACTTTGGCAGCTGCTCTCGCTTG	GCAGCTGTTCCTGCC	+
M43	ASCL1_HUMAN.H11MO.0.A	-21	0.00143131	1.10067	0.16536	14	GCTGACCCGGGCAGCAGACTTTGGCAGCTGCTCTCGCTTG	CTGCACCTGCTCCC	+
M43	ATOH1_HUMAN.H11MO.0.B	-23	0.00212162	1.63153	0.201135	9	GCTGACCCGGGCAGCAGACTTTGGCAGCTGCTCTCGCTTG	CCATCTGCT	-
M43	ESR1_HUMAN.H11MO.1.A	0	0.00212967	1.63771	0.201135	10	GCTGACCCGGGCAGCAGACTTTGGCAGCTGCTCTCGCTTG	GGTGACCTTG	-
M43	ESR2_HUMAN.H11MO.1.A	-1	0.00303118	2.33098	0.251699	7	GCTGACCCGGGCAGCAGACTTTGGCAGCTGCTCTCGCTTG	GTGACCT	-
M43	TFE2_HUMAN.H11MO.0.A	-22	0.00322065	2.47668	0.251699	11	GCTGACCCGGGCAGCAGACTTTGGCAGCTGCTCTCGCTTG	CACAGCTGCAG	+
M43	MEIS2_HUMAN.H11MO.0.B	-20	0.00354403	2.72536	0.251699	13	GCTGACCCGGGCAGCAGACTTTGGCAGCTGCTCTCGCTTG	TTGACAGCTGTCA	+
M43	SNAI2_HUMAN.H11MO.0.A	-22	0.0041031	3.15529	0.251699	10	GCTGACCCGGGCAGCAGACTTTGGCAGCTGCTCTCGCTTG	GGCAGGTGCA	+
M43	ITF2_HUMAN.H11MO.0.C	-22	0.0041031	3.15529	0.251699	10	GCTGACCCGGGCAGCAGACTTTGGCAGCTGCTCTCGCTTG	CCCAGCTGCC	-
M43	RARG_HUMAN.H11MO.1.B	-1	0.00417256	3.2087	0.251699	8	GCTGACCCGGGCAGCAGACTTTGGCAGCTGCTCTCGCTTG	CTGACCTC	-
M43	ZF64A_HUMAN.H11MO.0.D	-1	0.00421796	3.24361	0.251699	16	GCTGACCCGGGCAGCAGACTTTGGCAGCTGCTCTCGCTTG	GGGGCCCGGGAACCTG	+
M43	TGIF2_HUMAN.H11MO.0.D	-20	0.00449727	3.4584	0.251699	11	GCTGACCCGGGCAGCAGACTTTGGCAGCTGCTCTCGCTTG	ATGACAGCTGT	+
M43	NR1H4_HUMAN.H11MO.1.B	0	0.00476186	3.66187	0.256989	8	GCTGACCCGGGCAGCAGACTTTGGCAGCTGCTCTCGCTTG	ACTGACCT	-
M43	MEIS3_HUMAN.H11MO.0.D	-19	0.0050188	3.85946	0.260528	11	GCTGACCCGGGCAGCAGACTTTGGCAGCTGCTCTCGCTTG	TTTGACAGGTG	+
M43	NFIA_HUMAN.H11MO.1.D	-19	0.00576616	4.43418	0.276072	7	GCTGACCCGGGCAGCAGACTTTGGCAGCTGCTCTCGCTTG	CTTGGCA	+
M43	ZN121_HUMAN.H11MO.0.C	-6	0.00621305	4.77783	0.276072	20	GCTGACCCGGGCAGCAGACTTTGGCAGCTGCTCTCGCTTG	CTGGGCAACATAGCAAGACC	+
M43	RFX2_HUMAN.H11MO.1.A	-5	0.00644891	4.95921	0.276072	12	GCTGACCCGGGCAGCAGACTTTGGCAGCTGCTCTCGCTTG	CCATGGCAACCG	-
M43	NFIB_HUMAN.H11MO.0.D	-18	0.00650722	5.00405	0.276072	9	GCTGACCCGGGCAGCAGACTTTGGCAGCTGCTCTCGCTTG	CCCTGGCAG	+
M43	NGN2_HUMAN.H11MO.0.D	-22	0.00678809	5.22004	0.276072	12	GCTGACCCGGGCAGCAGACTTTGGCAGCTGCTCTCGCTTG	GCCATCTGCTCC	-
M43	NFIC_HUMAN.H11MO.1.A	-18	0.007332	5.63831	0.284089	9	GCTGACCCGGGCAGCAGACTTTGGCAGCTGCTCTCGCTTG	TCTTGGCAG	+
M43	ZSCA4_HUMAN.H11MO.0.D	-26	0.00831835	6.39681	0.312857	12	GCTGACCCGGGCAGCAGACTTTGGCAGCTGCTCTCGCTTG	AGTGCACACACT	-
M43	MAF_HUMAN.H11MO.1.B	1	0.00848855	6.52769	0.312857	7	GCTGACCCGGGCAGCAGACTTTGGCAGCTGCTCTCGCTTG	TGCTGACT	+
M43	HES7_HUMAN.H11MO.0.D	-21	0.00874824	6.7274	0.314751	12	GCTGACCCGGGCAGCAGACTTTGGCAGCTGCTCTCGCTTG	TGGCACGTGCCG	+
M43	PTF1A_HUMAN.H11MO.0.B	-23	0.0101216	7.78351	0.355694	17	GCTGACCCGGGCAGCAGACTTTGGCAGCTGCTCTCGCTTG	CCAGCTGCCCCCTTTCCC	+
M43	NRL_HUMAN.H11MO.0.D	1	0.0105837	8.1389	0.356039	10	GCTGACCCGGGCAGCAGACTTTGGCAGCTGCTCTCGCTTG	TGCTGACGCAG	+
M43	NDF2_HUMAN.H11MO.0.B	-23	0.0131135	10.0843	0.421616	9	GCTGACCCGGGCAGCAGACTTTGGCAGCTGCTCTCGCTTG	CCATCTGTT	-
M43	MECP2_HUMAN.H11MO.0.C	-5	0.0138774	10.6717	0.432592	7	GCTGACCCGGGCAGCAGACTTTGGCAGCTGCTCTCGCTTG	CCCGGAG	+
M43	THA_HUMAN.H11MO.1.D	-1	0.0140274	10.7871	0.432592	10	GCTGACCCGGGCAGCAGACTTTGGCAGCTGCTCTCGCTTG	CTGACCTGAA	-
M43	PAX5_HUMAN.H11MO.0.A	-4	0.0148635	11.4301	0.432713	21	GCTGACCCGGGCAGCAGACTTTGGCAGCTGCTCTCGCTTG	GCCTGGGCAGCAGAGCGTGAC	+
M43	TF2LX_HUMAN.H11MO.0.D	-17	0.0155559	11.9625	0.432713	15	GCTGACCCGGGCAGCAGACTTTGGCAGCTGCTCTCGCTTG	ACTATGACAGCTGTC	+
M43	NDF1_HUMAN.H11MO.0.A	-22	0.0156029	11.9986	0.432713	10	GCTGACCCGGGCAGCAGACTTTGGCAGCTGCTCTCGCTTG	GACAGATGGT	+
M43	HEN1_HUMAN.H11MO.0.C	-17	0.0156767	12.0554	0.432713	20	GCTGACCCGGGCAGCAGACTTTGGCAGCTGCTCTCGCTTG	AGGGACGCAGCTGCTCCCCA	-
M43	HTF4_HUMAN.H11MO.0.A	-22	0.0164503	12.6503	0.432713	10	GCTGACCCGGGCAGCAGACTTTGGCAGCTGCTCTCGCTTG	CACAGCTGCA	-
M43	SNAI1_HUMAN.H11MO.0.C	-23	0.0166085	12.772	0.432713	8	GCTGACCCGGGCAGCAGACTTTGGCAGCTGCTCTCGCTTG	CCAGGTGG	+
M43	HIC1_HUMAN.H11MO.0.C	-8	0.0173699	13.3574	0.436388	9	GCTGACCCGGGCAGCAGACTTTGGCAGCTGCTCTCGCTTG	GGGCAACCC	-
M43	ZN563_HUMAN.H11MO.1.C	-7	0.0173911	13.3738	0.436388	12	GCTGACCCGGGCAGCAGACTTTGGCAGCTGCTCTCGCTTG	CAGGCAGCACAG	+
M43	RFX1_HUMAN.H11MO.1.B	-5	0.017616	13.5467	0.436388	11	GCTGACCCGGGCAGCAGACTTTGGCAGCTGCTCTCGCTTG	CCATGGCAACC	-
M43	ZN549_HUMAN.H11MO.0.C	3	0.0195841	15.0602	0.462403	17	GCTGACCCGGGCAGCAGACTTTGGCAGCTGCTCTCGCTTG	ATTCATGAATTGGGCAGCAC	+
M44	SP3_HUMAN.H11MO.0.B	-12	6.22434e-07	0.000478651	0.000940917	20	GGGGAGCGCCGCAGCGGCGGGCGCGCCGGCCGGGGGCCGC	GGGGGGGGGCGGGGCCGGGG	+
M44	SP2_HUMAN.H11MO.0.A	-11	1.34833e-06	0.00103687	0.00101912	22	GGGGAGCGCCGCAGCGGCGGGCGCGCCGGCCGGGGGCCGC	GGGGGGGGGGCGGGGCCGGGGG	+
M44	ZFX_HUMAN.H11MO.1.A	-18	4.9876e-06	0.00383547	0.00251321	17	GGGGAGCGCCGCAGCGGCGGGCGCGCCGGCCGGGGGCCGC	GGGGGCGGAGGCCGGGG	+
M44	PATZ1_HUMAN.H11MO.0.C	-13	1.49117e-05	0.0114671	0.0056354	22	GGGGAGCGCCGCAGCGGCGGGCGCGCCGGCCGGGGGCCGC	GGGGAGGGGGCGGGGGGGGAGG	+
M44	THAP1_HUMAN.H11MO.0.C	0	6.46539e-05	0.0497189	0.0195471	22	GGGGAGCGCCGCAGCGGCGGGCGCGCCGGCCGGGGGCCGC	CGCCGCCATCTTGGCTGCGGGC	+
M44	SP4_HUMAN.H11MO.0.A	-11	0.000137238	0.105536	0.0301978	20	GGGGAGCGCCGCAGCGGCGGGCGCGCCGGCCGGGGGCCGC	GGGAAGGGGGCGGGGCCGGG	+
M44	ZN341_HUMAN.H11MO.0.C	-5	0.000139835	0.107533	0.0301978	22	GGGGAGCGCCGCAGCGGCGGGCGCGCCGGCCGGGGGCCGC	GGGGGGGGGGGGAGGGAAGAGC	+
M44	IRX2_HUMAN.H11MO.0.D	-10	0.000307978	0.236835	0.0501198	19	GGGGAGCGCCGCAGCGGCGGGCGCGCCGGCCGGGGGCCGC	ACATGGGTGGGCATGTTGG	+
M44	KLF6_HUMAN.H11MO.0.A	-2	0.000333409	0.256391	0.0501198	19	GGGGAGCGCCGCAGCGGCGGGCGCGCCGGCCGGGGGCCGC	GGAAGGGCGGGGCCGGGGG	+
M44	VEZF1_HUMAN.H11MO.0.C	-13	0.000364707	0.28046	0.0501198	22	GGGGAGCGCCGCAGCGGCGGGCGCGCCGGCCGGGGGCCGC	GGGGAGGGGGGAGGGGGAGGGG	+
M44	ZN563_HUMAN.H11MO.0.C	-6	0.000485543	0.373383	0.0579777	21	GGGGAGCGCCGCAGCGGCGGGCGCGCCGGCCGGGGGCCGC	GGGATCCTCACTGGCAGCTGC	+
M44	MAZ_HUMAN.H11MO.0.A	-13	0.000558496	0.429483	0.0579777	22	GGGGAGCGCCGCAGCGGCGGGCGCGCCGGCCGGGGGCCGC	GGGGGAGGGGGGGGGGGGGGGG	+
M44	GATA1_HUMAN.H11MO.0.A	-29	0.000575299	0.442405	0.0579777	11	GGGGAGCGCCGCAGCGGCGGGCGCGCCGGCCGGGGGCCGC	CTGGCGGGGACAGATAAGA	+
M44	ZBT17_HUMAN.H11MO.0.A	-10	0.000840636	0.646449	0.0747511	19	GGGGAGCGCCGCAGCGGCGGGCGCGCCGGCCGGGGGCCGC	GAGGGTGGGGGAGGGGAAG	+
M44	KLF3_HUMAN.H11MO.0.B	-12	0.000905957	0.696681	0.076084	19	GGGGAGCGCCGCAGCGGCGGGCGCGCCGGCCGGGGGCCGC	GGGGAGGGGCGGGGCCGGG	+
M44	PURA_HUMAN.H11MO.0.D	-9	0.00104308	0.802127	0.0829892	17	GGGGAGCGCCGCAGCGGCGGGCGCGCCGGCCGGGGGCCGC	GGAAGGGGGGGGCAGGG	+
M44	TAL1_HUMAN.H11MO.0.A	-29	0.00121799	0.936638	0.0920606	11	GGGGAGCGCCGCAGCGGCGGGCGCGCCGGCCGGGGGCCGC	CTGGGGGGGGCAGATAAGG	+
M44	GATA2_HUMAN.H11MO.0.A	-29	0.00151541	1.16535	0.109086	11	GGGGAGCGCCGCAGCGGCGGGCGCGCCGGCCGGGGGCCGC	CTGGGGGGTGGAGATAAGG	+
M44	PROX1_HUMAN.H11MO.0.D	-18	0.00166792	1.28263	0.114607	17	GGGGAGCGCCGCAGCGGCGGGCGCGCCGGCCGGGGGCCGC	GGGTAAGGCGGGTTGGG	+
M44	RXRA_HUMAN.H11MO.0.A	-3	0.00174655	1.34309	0.114792	20	GGGGAGCGCCGCAGCGGCGGGCGCGCCGGCCGGGGGCCGC	GGGGGAGGCAGAGGTCAGAG	+
M44	KLF16_HUMAN.H11MO.0.D	-1	0.00201857	1.55228	0.127143	19	GGGGAGCGCCGCAGCGGCGGGCGCGCCGGCCGGGGGCCGC	GGGGGCGGGGGGGGGGGGG	+
M44	ZN589_HUMAN.H11MO.0.D	-17	0.00272905	2.09864	0.158671	16	GGGGAGCGCCGCAGCGGCGGGCGCGCCGGCCGGGGGCCGC	CGGCAGTAACCGTGGG	-
M44	SPIC_HUMAN.H11MO.0.D	-10	0.00409415	3.1484	0.215139	13	GGGGAGCGCCGCAGCGGCGGGCGCGCCGGCCGGGGGCCGC	GAGGAAGGGGAGG	+
M44	MXI1_HUMAN.H11MO.0.A	-3	0.00412723	3.17384	0.215139	15	GGGGAGCGCCGCAGCGGCGGGCGCGCCGGCCGGGGGCCGC	GCACGTGGCGGCGGG	+
M44	RARG_HUMAN.H11MO.0.B	-17	0.00439692	3.38123	0.220428	18	GGGGAGCGCCGCAGCGGCGGGCGCGCCGGCCGGGGGCCGC	AGGTCAGAGTGACCTGGG	+
M44	PAX8_HUMAN.H11MO.0.D	-7	0.00452032	3.47613	0.220428	14	GGGGAGCGCCGCAGCGGCGGGCGCGCCGGCCGGGGGCCGC	GTCACTGAAGCGGG	+
M44	MAFA_HUMAN.H11MO.0.D	-2	0.00588444	4.52514	0.27798	21	GGGGAGCGCCGCAGCGGCGGGCGCGCCGGCCGGGGGCCGC	CGAAGGCTGCGGGGTCAGCAC	-
M44	Z324A_HUMAN.H11MO.0.C	-8	0.00652082	5.01451	0.293516	23	GGGGAGCGCCGCAGCGGCGGGCGCGCCGGCCGGGGGCCGC	TGGCAGCAAAGGATGGTTTGATA	-
M44	RFX5_HUMAN.H11MO.0.A	-9	0.00660165	5.07667	0.293516	20	GGGGAGCGCCGCAGCGGCGGGCGCGCCGGCCGGGGGCCGC	GTCAGCTGTTGCTAGGCAGA	+
M44	RFX1_HUMAN.H11MO.0.B	-14	0.00703675	5.41126	0.299411	22	GGGGAGCGCCGCAGCGGCGGGCGCGCCGGCCGGGGGCCGC	CCGTCGCCATGGCAACCGGGGC	-
M44	ZN350_HUMAN.H11MO.1.D	-15	0.00713036	5.48325	0.299411	24	GGGGAGCGCCGCAGCGGCGGGCGCGCCGGCCGGGGGCCGC	ACGGGGCGCAGGGATTTGTTGCCC	+
M44	PTF1A_HUMAN.H11MO.0.B	0	0.00759396	5.83975	0.310259	18	GGGGAGCGCCGCAGCGGCGGGCGCGCCGGCCGGGGGCCGC	GGGAAAGGGGGCAGCTGG	-
M44	RARG_HUMAN.H11MO.2.D	-17	0.00797792	6.13502	0.317369	20	GGGGAGCGCCGCAGCGGCGGGCGCGCCGGCCGGGGGCCGC	GGGGGTCACCCAGAGGTCAC	+
M44	NR1D1_HUMAN.H11MO.0.B	-14	0.00891587	6.8563	0.345587	19	GGGGAGCGCCGCAGCGGCGGGCGCGCCGGCCGGGGGCCGC	AGGGAAGTGGGTCAGAAGG	+
M44	EGR1_HUMAN.H11MO.0.A	-1	0.0101782	7.82701	0.370786	17	GGGGAGCGCCGCAGCGGCGGGCGCGCCGGCCGGGGGCCGC	GAGGGCGTGGGCGGGGG	+
M44	OSR2_HUMAN.H11MO.0.C	-11	0.0103018	7.9221	0.370786	16	GGGGAGCGCCGCAGCGGCGGGCGCGCCGGCCGGGGGCCGC	CAGCAGAAGCAGCAGC	-
M44	USF2_HUMAN.H11MO.0.A	9	0.0107903	8.29777	0.371807	10	GGGGAGCGCCGCAGCGGCGGGCGCGCCGGCCGGGGGCCGC	GGGTCACGTGGCCGCGGCG	+
M44	NR1H4_HUMAN.H11MO.0.B	-16	0.0114918	8.83723	0.386043	19	GGGGAGCGCCGCAGCGGCGGGCGCGCCGGCCGGGGGCCGC	GGGGTCAATGACCCCGAGG	+
M44	TAF1_HUMAN.H11MO.0.A	-4	0.0126937	9.76145	0.417147	16	GGGGAGCGCCGCAGCGGCGGGCGCGCCGGCCGGGGGCCGC	AAGATGGCGGCGGCGG	+
M44	SP1_HUMAN.H11MO.0.A	-15	0.0133938	10.2998	0.430787	22	GGGGAGCGCCGCAGCGGCGGGCGCGCCGGCCGGGGGCCGC	GGGGGGCGGGGCCGGGGGGGGG	+
M44	WT1_HUMAN.H11MO.0.C	-3	0.0147188	11.3187	0.453717	20	GGGGAGCGCCGCAGCGGCGGGCGCGCCGGCCGGGGGCCGC	GGGCGGGGGAGGAGGGGGGG	+
M46	SP2_HUMAN.H11MO.0.A	-13	2.075e-07	0.000159567	0.000315733	22	GGGCGGAGCGGGAGGGCCGGGGCGGGGGCCGCGGGGCGCG	GGGGGGGGGGCGGGGCCGGGGG	+
M46	ZFX_HUMAN.H11MO.1.A	-17	5.16213e-06	0.00396968	0.00262327	17	GGGCGGAGCGGGAGGGCCGGGGCGGGGGCCGCGGGGCGCG	GGGGGCGGAGGCCGGGG	+
M46	SP3_HUMAN.H11MO.0.B	-8	5.17203e-06	0.00397729	0.00262327	20	GGGCGGAGCGGGAGGGCCGGGGCGGGGGCCGCGGGGCGCG	GGGGGGGGGCGGGGCCGGGG	+
M46	KLF6_HUMAN.H11MO.0.A	-10	6.34224e-05	0.0487719	0.024126	19	GGGCGGAGCGGGAGGGCCGGGGCGGGGGCCGCGGGGCGCG	GGAAGGGCGGGGCCGGGGG	+
M46	PATZ1_HUMAN.H11MO.0.C	-13	8.24046e-05	0.0633691	0.0250775	22	GGGCGGAGCGGGAGGGCCGGGGCGGGGGCCGCGGGGCGCG	GGGGAGGGGGCGGGGGGGGAGG	+
M46	THAP1_HUMAN.H11MO.0.C	-14	0.000179352	0.137922	0.0454839	22	GGGCGGAGCGGGAGGGCCGGGGCGGGGGCCGCGGGGCGCG	CGCCGCCATCTTGGCTGCGGGC	+
M46	KLF3_HUMAN.H11MO.0.B	-8	0.000316422	0.243329	0.0563508	19	GGGCGGAGCGGGAGGGCCGGGGCGGGGGCCGCGGGGCGCG	GGGGAGGGGCGGGGCCGGG	+
M46	ZN341_HUMAN.H11MO.0.C	-17	0.000351863	0.270583	0.0563508	22	GGGCGGAGCGGGAGGGCCGGGGCGGGGGCCGCGGGGCGCG	GGGGGGGGGGGGAGGGAAGAGC	+
M46	VEZF1_HUMAN.H11MO.0.C	-1	0.000378657	0.291187	0.0563508	22	GGGCGGAGCGGGAGGGCCGGGGCGGGGGCCGCGGGGCGCG	GGGGAGGGGGGAGGGGGAGGGG	+
M46	MAZ_HUMAN.H11MO.0.A	-7	0.000407371	0.313268	0.0563508	22	GGGCGGAGCGGGAGGGCCGGGGCGGGGGCCGCGGGGCGCG	GGGGGAGGGGGGGGGGGGGGGG	+
M46	PURA_HUMAN.H11MO.0.D	-10	0.000473008	0.363743	0.0599777	17	GGGCGGAGCGGGAGGGCCGGGGCGGGGGCCGCGGGGCGCG	GGAAGGGGGGGGCAGGG	+
M46	RXRA_HUMAN.H11MO.0.A	-1	0.00057427	0.441613	0.0672164	20	GGGCGGAGCGGGAGGGCCGGGGCGGGGGCCGCGGGGCGCG	GGGGGAGGCAGAGGTCAGAG	+
M46	SP4_HUMAN.H11MO.0.A	-13	0.0007199	0.553603	0.073027	20	GGGCGGAGCGGGAGGGCCGGGGCGGGGGCCGCGGGGCGCG	GGGAAGGGGGCGGGGCCGGG	+
M46	EGR1_HUMAN.H11MO.0.A	-11	0.00127471	0.980253	0.114095	17	GGGCGGAGCGGGAGGGCCGGGGCGGGGGCCGCGGGGCGCG	GAGGGCGTGGGCGGGGG	+
M46	IRX2_HUMAN.H11MO.0.D	-7	0.00172446	1.32611	0.138103	19	GGGCGGAGCGGGAGGGCCGGGGCGGGGGCCGCGGGGCGCG	ACATGGGTGGGCATGTTGG	+
M46	ZN563_HUMAN.H11MO.0.C	-18	0.0025615	1.96979	0.184793	21	GGGCGGAGCGGGAGGGCCGGGGCGGGGGCCGCGGGGCGCG	GCAGCTGCCAGTGAGGATCCC	-
M46	PROX1_HUMAN.H11MO.0.D	0	0.00257921	1.98341	0.184793	17	GGGCGGAGCGGGAGGGCCGGGGCGGGGGCCGCGGGGCGCG	GGGTAAGGCGGGTTGGG	+
M46	ZN589_HUMAN.H11MO.0.D	-19	0.00267181	2.05462	0.184793	16	GGGCGGAGCGGGAGGGCCGGGGCGGGGGCCGCGGGGCGCG	CGGCAGTAACCGTGGG	-
M46	PAX5_HUMAN.H11MO.0.A	-21	0.00407304	3.13217	0.26946	19	GGGCGGAGCGGGAGGGCCGGGGCGGGGGCCGCGGGGCGCG	GCCTGGGCAGCAGAGCGTGAC	+
M46	NR1D1_HUMAN.H11MO.0.B	-5	0.00498302	3.83194	0.315925	19	GGGCGGAGCGGGAGGGCCGGGGCGGGGGCCGCGGGGCGCG	AGGGAAGTGGGTCAGAAGG	+
M46	TLX1_HUMAN.H11MO.0.D	-4	0.00543626	4.18048	0.330874	17	GGGCGGAGCGGGAGGGCCGGGGCGGGGGCCGCGGGGCGCG	CTGGCAAGTTGCCAAGG	+
M46	ZBT17_HUMAN.H11MO.0.A	-1	0.00653066	5.02208	0.355317	19	GGGCGGAGCGGGAGGGCCGGGGCGGGGGCCGCGGGGCGCG	GAGGGTGGGGGAGGGGAAG	+
M46	MXI1_HUMAN.H11MO.0.A	-7	0.0065384	5.02803	0.355317	15	GGGCGGAGCGGGAGGGCCGGGGCGGGGGCCGCGGGGCGCG	GCACGTGGCGGCGGG	+
M46	RFX1_HUMAN.H11MO.0.B	-16	0.00680532	5.23329	0.35707	22	GGGCGGAGCGGGAGGGCCGGGGCGGGGGCCGCGGGGCGCG	CCGTCGCCATGGCAACCGGGGC	-
M46	ZN263_HUMAN.H11MO.0.A	6	0.00814487	6.26341	0.390451	14	GGGCGGAGCGGGAGGGCCGGGGCGGGGGCCGCGGGGCGCG	GGGAGGAGGGAGAGGAGGAG	+
M46	MAFA_HUMAN.H11MO.0.D	-16	0.00820727	6.31139	0.390451	21	GGGCGGAGCGGGAGGGCCGGGGCGGGGGCCGCGGGGCGCG	CGAAGGCTGCGGGGTCAGCAC	-
M46	PTF1A_HUMAN.H11MO.0.B	-24	0.00821133	6.31451	0.390451	16	GGGCGGAGCGGGAGGGCCGGGGCGGGGGCCGCGGGGCGCG	GGGAAAGGGGGCAGCTGG	-
M46	TAL1_HUMAN.H11MO.0.A	-28	0.00909123	6.99116	0.406862	12	GGGCGGAGCGGGAGGGCCGGGGCGGGGGCCGCGGGGCGCG	CTGGGGGGGGCAGATAAGG	+
M46	GATA1_HUMAN.H11MO.0.A	8	0.00970366	7.46211	0.421862	11	GGGCGGAGCGGGAGGGCCGGGGCGGGGGCCGCGGGGCGCG	TCTTATCTGTCCCCGCCAG	-
M46	NR1H4_HUMAN.H11MO.0.B	-17	0.0110444	8.49312	0.454195	19	GGGCGGAGCGGGAGGGCCGGGGCGGGGGCCGCGGGGCGCG	GGGGTCAATGACCCCGAGG	+
M46	EGR2_HUMAN.H11MO.0.A	-9	0.0114878	8.83413	0.456077	18	GGGCGGAGCGGGAGGGCCGGGGCGGGGGCCGCGGGGCGCG	GGGGGGGTGTGGGAGGGG	+
M46	ZN335_HUMAN.H11MO.0.A	-18	0.0131498	10.1122	0.488021	22	GGGCGGAGCGGGAGGGCCGGGGCGGGGGCCGCGGGGCGCG	TCAGGCAGCGCCGAGGACAGCC	-
M47	SP2_HUMAN.H11MO.0.A	-18	6.99015e-06	0.00537542	0.0105526	22	CGCGCAAGCACGCCGCGGCCACCGGAGCTGCCCAACCACC	CCCCCGGCCCCGCCCCCCCCCC	-
M47	ZN335_HUMAN.H11MO.0.A	-13	8.03729e-05	0.0618068	0.0606673	22	CGCGCAAGCACGCCGCGGCCACCGGAGCTGCCCAACCACC	GGCTGTCCTCGGCGCTGCCTGA	+
M47	THAP1_HUMAN.H11MO.0.C	-10	0.000149402	0.11489	0.0654905	22	CGCGCAAGCACGCCGCGGCCACCGGAGCTGCCCAACCACC	CGCCGCCATCTTGGCTGCGGGC	+
M47	SP3_HUMAN.H11MO.0.B	-19	0.000173526	0.133441	0.0654905	20	CGCGCAAGCACGCCGCGGCCACCGGAGCTGCCCAACCACC	CCCCGGCCCCGCCCCCCCCC	-
M47	TAF1_HUMAN.H11MO.0.A	-9	0.000445394	0.342508	0.116793	16	CGCGCAAGCACGCCGCGGCCACCGGAGCTGCCCAACCACC	CCGCCGCCGCCATCTT	-
M47	SP1_HUMAN.H11MO.0.A	-14	0.000464187	0.35696	0.116793	22	CGCGCAAGCACGCCGCGGCCACCGGAGCTGCCCAACCACC	CCCCCCCCCGGCCCCGCCCCCC	-
M47	ZFX_HUMAN.H11MO.1.A	-12	0.000716468	0.550964	0.126685	17	CGCGCAAGCACGCCGCGGCCACCGGAGCTGCCCAACCACC	CCCCGGCCTCCGCCCCC	-
M47	KLF3_HUMAN.H11MO.0.B	-20	0.000719518	0.553309	0.126685	19	CGCGCAAGCACGCCGCGGCCACCGGAGCTGCCCAACCACC	CCCGGCCCCGCCCCTCCCC	-
M47	HIC1_HUMAN.H11MO.0.C	-24	0.000755252	0.580789	0.126685	9	CGCGCAAGCACGCCGCGGCCACCGGAGCTGCCCAACCACC	GGGTTGCCC	+
M47	ZN263_HUMAN.H11MO.0.A	-13	0.0010022	0.770693	0.151297	20	CGCGCAAGCACGCCGCGGCCACCGGAGCTGCCCAACCACC	CTCCTCCTCTCCCTCCTCCC	-
M47	RFX1_HUMAN.H11MO.0.B	-6	0.00129001	0.992016	0.166917	22	CGCGCAAGCACGCCGCGGCCACCGGAGCTGCCCAACCACC	CCGTCGCCATGGCAACCGGGGC	-
M47	PATZ1_HUMAN.H11MO.0.C	-12	0.00160814	1.23666	0.166917	22	CGCGCAAGCACGCCGCGGCCACCGGAGCTGCCCAACCACC	CCTCCCCCCCCGCCCCCTCCCC	-
M47	KLF6_HUMAN.H11MO.0.A	-18	0.0016585	1.27539	0.166917	19	CGCGCAAGCACGCCGCGGCCACCGGAGCTGCCCAACCACC	CCCCCGGCCCCGCCCTTCC	-
M47	SP1_HUMAN.H11MO.1.A	-22	0.00191941	1.47602	0.167051	14	CGCGCAAGCACGCCGCGGCCACCGGAGCTGCCCAACCACC	CGGCCCCGCCCCCC	-
M47	ZEP2_HUMAN.H11MO.0.D	-23	0.00191941	1.47602	0.167051	14	CGCGCAAGCACGCCGCGGCCACCGGAGCTGCCCAACCACC	GGGGTTTCCCTACC	-
M47	SP4_HUMAN.H11MO.0.A	-20	0.00199181	1.5317	0.167051	20	CGCGCAAGCACGCCGCGGCCACCGGAGCTGCCCAACCACC	CCCGGCCCCGCCCCCTTCCC	-
M47	KLF15_HUMAN.H11MO.0.A	-15	0.00263421	2.0257	0.209301	19	CGCGCAAGCACGCCGCGGCCACCGGAGCTGCCCAACCACC	CCCCCCCCTGCTCCTCCCC	-
M47	NFIB_HUMAN.H11MO.0.D	-27	0.00319184	2.45453	0.240749	9	CGCGCAAGCACGCCGCGGCCACCGGAGCTGCCCAACCACC	CTGCCAGGG	-
M47	SPZ1_HUMAN.H11MO.0.D	-17	0.00334896	2.57535	0.240749	16	CGCGCAAGCACGCCGCGGCCACCGGAGCTGCCCAACCACC	CCCAGGGTAACAGCCG	-
M47	ZBT7B_HUMAN.H11MO.0.D	-10	0.00430809	3.31292	0.282769	21	CGCGCAAGCACGCCGCGGCCACCGGAGCTGCCCAACCACC	CGCCGTTGCCATGGCAACGGG	+
M47	MYOG_HUMAN.H11MO.0.B	-21	0.00529963	4.07542	0.321125	13	CGCGCAAGCACGCCGCGGCCACCGGAGCTGCCCAACCACC	CCGCAGCTGTCCC	+
M47	ZN563_HUMAN.H11MO.0.C	-10	0.00531788	4.08945	0.321125	21	CGCGCAAGCACGCCGCGGCCACCGGAGCTGCCCAACCACC	GGGATCCTCACTGGCAGCTGC	+
M47	ZN770_HUMAN.H11MO.0.C	-11	0.00635412	4.88632	0.335826	22	CGCGCAAGCACGCCGCGGCCACCGGAGCTGCCCAACCACC	GATCCTCCCGCCTCAGCCTCCC	-
M47	REST_HUMAN.H11MO.0.A	-22	0.00635412	4.88632	0.335826	18	CGCGCAAGCACGCCGCGGCCACCGGAGCTGCCCAACCACC	GGGCGCTGTCCATGGTGCTGAA	-
M47	NFIC_HUMAN.H11MO.1.A	-27	0.00645115	4.96093	0.335826	9	CGCGCAAGCACGCCGCGGCCACCGGAGCTGCCCAACCACC	CTGCCAAGA	-
M47	MAFA_HUMAN.H11MO.0.D	-12	0.00689531	5.3025	0.346982	21	CGCGCAAGCACGCCGCGGCCACCGGAGCTGCCCAACCACC	GTGCTGACCCCGCAGCCTTCG	+
M47	EGR4_HUMAN.H11MO.0.D	-29	0.00775839	5.9662	0.37782	11	CGCGCAAGCACGCCGCGGCCACCGGAGCTGCCCAACCACC	GCCCTGCCGCC	-
M47	MYBA_HUMAN.H11MO.0.D	-20	0.00801133	6.16071	0.377946	15	CGCGCAAGCACGCCGCGGCCACCGGAGCTGCCCAACCACC	TCTCCAACTGCCACT	-
M47	KLF9_HUMAN.H11MO.0.C	-10	0.00909639	6.99513	0.416131	15	CGCGCAAGCACGCCGCGGCCACCGGAGCTGCCCAACCACC	GGCCACGCCCCCTCC	-
M47	ZN589_HUMAN.H11MO.0.D	-17	0.00977123	7.51407	0.420292	16	CGCGCAAGCACGCCGCGGCCACCGGAGCTGCCCAACCACC	CCCACGGTTACTGCCG	+
M47	NFIA_HUMAN.H11MO.1.D	-28	0.0108612	8.35224	0.420292	7	CGCGCAAGCACGCCGCGGCCACCGGAGCTGCCCAACCACC	TGCCAAG	-
M47	MAZ_HUMAN.H11MO.0.A	-12	0.0110193	8.47386	0.420292	22	CGCGCAAGCACGCCGCGGCCACCGGAGCTGCCCAACCACC	CCCCCCCCCCCCCCCCTCCCCC	-
M47	ZN563_HUMAN.H11MO.1.C	-22	0.0113538	8.7311	0.420292	12	CGCGCAAGCACGCCGCGGCCACCGGAGCTGCCCAACCACC	CTGTGCTGCCTG	-
M47	KLF1_HUMAN.H11MO.0.A	-7	0.0122512	9.42117	0.420292	14	CGCGCAAGCACGCCGCGGCCACCGGAGCTGCCCAACCACC	CCCGGCCCCGCCCC	-
M47	REL_HUMAN.H11MO.0.B	-22	0.0124304	9.55901	0.420292	15	CGCGCAAGCACGCCGCGGCCACCGGAGCTGCCCAACCACC	TGGAATTTCCCTTCA	-
M47	PAX5_HUMAN.H11MO.0.A	-16	0.0126593	9.73499	0.420292	21	CGCGCAAGCACGCCGCGGCCACCGGAGCTGCCCAACCACC	GTCACGCTCTGCTGCCCAGGC	-
M47	HIC2_HUMAN.H11MO.0.D	-25	0.0127302	9.78955	0.420292	11	CGCGCAAGCACGCCGCGGCCACCGGAGCTGCCCAACCACC	CCATGCCAGGC	+
M47	COT1_HUMAN.H11MO.0.C	-25	0.0133949	10.3007	0.420292	15	CGCGCAAGCACGCCGCGGCCACCGGAGCTGCCCAACCACC	CCCTGACCTCTGACCCC	-
M47	ZN467_HUMAN.H11MO.0.C	-12	0.0133996	10.3043	0.420292	22	CGCGCAAGCACGCCGCGGCCACCGGAGCTGCCCAACCACC	CCCCCCCCCCCCTCCCCTCCCC	-
M47	ZN667_HUMAN.H11MO.0.C	-14	0.0135668	10.4328	0.420292	19	CGCGCAAGCACGCCGCGGCCACCGGAGCTGCCCAACCACC	GTGGCCTTAAAAGCTCAGC	+
M47	PTF1A_HUMAN.H11MO.0.B	-23	0.0136338	10.4844	0.420292	17	CGCGCAAGCACGCCGCGGCCACCGGAGCTGCCCAACCACC	CCAGCTGCCCCCTTTCCC	+
M47	MYOD1_HUMAN.H11MO.1.A	-21	0.0136418	10.4906	0.420292	11	CGCGCAAGCACGCCGCGGCCACCGGAGCTGCCCAACCACC	CTGCAGCTGTC	+
M47	MYCN_HUMAN.H11MO.0.A	-8	0.013925	10.7083	0.420437	12	CGCGCAAGCACGCCGCGGCCACCGGAGCTGCCCAACCACC	GCCCACGTGGCC	-
M47	ASCL1_HUMAN.H11MO.0.A	-21	0.0148263	11.4014	0.438872	14	CGCGCAAGCACGCCGCGGCCACCGGAGCTGCCCAACCACC	CTGCACCTGCTCCC	+
M47	VEZF1_HUMAN.H11MO.0.C	-18	0.0154911	11.9127	0.449733	22	CGCGCAAGCACGCCGCGGCCACCGGAGCTGCCCAACCACC	CCCCTCCCCCTCCCCCCTCCCC	-
M47	OSR2_HUMAN.H11MO.0.C	-11	0.0166788	12.826	0.466296	16	CGCGCAAGCACGCCGCGGCCACCGGAGCTGCCCAACCACC	GCTGCTGCTTCTGCTG	+
M47	ZN549_HUMAN.H11MO.0.C	-24	0.0166794	12.8265	0.466296	16	CGCGCAAGCACGCCGCGGCCACCGGAGCTGCCCAACCACC	GTGCTGCCCAATTCATGAAT	-
M47	EGR2_HUMAN.H11MO.1.A	-24	0.0176755	13.5924	0.483066	16	CGCGCAAGCACGCCGCGGCCACCGGAGCTGCCCAACCACC	CCCCCGCCCACGCCCC	-
M47	KLF12_HUMAN.H11MO.0.C	-24	0.0179192	13.7799	0.483066	11	CGCGCAAGCACGCCGCGGCCACCGGAGCTGCCCAACCACC	GCCCCGCCCCT	-
M47	EGR1_HUMAN.H11MO.0.A	-24	0.0187443	14.4144	0.496442	16	CGCGCAAGCACGCCGCGGCCACCGGAGCTGCCCAACCACC	CCCCCGCCCACGCCCTC	-
M48	SP3_HUMAN.H11MO.0.B	-10	7.53783e-06	0.00579659	0.00861836	20	GGGGGGGGCGCGGGGCGGGGGGCGCCGGATGCGGGGCCGC	GGGGGGGGGCGGGGCCGGGG	+
M48	SP2_HUMAN.H11MO.0.A	-5	1.1313e-05	0.00869972	0.00861836	22	GGGGGGGGCGCGGGGCGGGGGGCGCCGGATGCGGGGCCGC	GGGGGGGGGGCGGGGCCGGGGG	+
M48	PATZ1_HUMAN.H11MO.0.C	-9	6.11754e-05	0.0470439	0.0310693	22	GGGGGGGGCGCGGGGCGGGGGGCGCCGGATGCGGGGCCGC	GGGGAGGGGGCGGGGGGGGAGG	+
M48	KLF3_HUMAN.H11MO.0.B	-10	0.000132523	0.10191	0.0433559	19	GGGGGGGGCGCGGGGCGGGGGGCGCCGGATGCGGGGCCGC	GGGGAGGGGCGGGGCCGGG	+
M48	ZFX_HUMAN.H11MO.1.A	-17	0.00014228	0.109413	0.0433559	17	GGGGGGGGCGCGGGGCGGGGGGCGCCGGATGCGGGGCCGC	GGGGGCGGAGGCCGGGG	+
M48	KLF6_HUMAN.H11MO.0.A	-12	0.000214876	0.16524	0.0446493	19	GGGGGGGGCGCGGGGCGGGGGGCGCCGGATGCGGGGCCGC	GGAAGGGCGGGGCCGGGGG	+
M48	RXRA_HUMAN.H11MO.0.A	-7	0.000231544	0.178058	0.0446493	20	GGGGGGGGCGCGGGGCGGGGGGCGCCGGATGCGGGGCCGC	GGGGGAGGCAGAGGTCAGAG	+
M48	VEZF1_HUMAN.H11MO.0.C	-11	0.000234438	0.180283	0.0446493	22	GGGGGGGGCGCGGGGCGGGGGGCGCCGGATGCGGGGCCGC	GGGGAGGGGGGAGGGGGAGGGG	+
M48	SP4_HUMAN.H11MO.0.A	-9	0.00029097	0.223756	0.0492585	20	GGGGGGGGCGCGGGGCGGGGGGCGCCGGATGCGGGGCCGC	GGGAAGGGGGCGGGGCCGGG	+
M48	ZN341_HUMAN.H11MO.0.C	-16	0.000443668	0.34118	0.0614527	22	GGGGGGGGCGCGGGGCGGGGGGCGCCGGATGCGGGGCCGC	GGGGGGGGGGGGAGGGAAGAGC	+
M48	THAP1_HUMAN.H11MO.0.C	-2	0.000443668	0.34118	0.0614527	22	GGGGGGGGCGCGGGGCGGGGGGCGCCGGATGCGGGGCCGC	GCCCGCAGCCAAGATGGCGGCG	-
M48	PROX1_HUMAN.H11MO.0.D	-11	0.000695863	0.535119	0.0781161	17	GGGGGGGGCGCGGGGCGGGGGGCGCCGGATGCGGGGCCGC	GGGTAAGGCGGGTTGGG	+
M48	MAZ_HUMAN.H11MO.0.A	-14	0.000717782	0.551975	0.0781161	22	GGGGGGGGCGCGGGGCGGGGGGCGCCGGATGCGGGGCCGC	GGGGGAGGGGGGGGGGGGGGGG	+
M48	IRX2_HUMAN.H11MO.0.D	-14	0.00162671	1.25094	0.165232	19	GGGGGGGGCGCGGGGCGGGGGGCGCCGGATGCGGGGCCGC	ACATGGGTGGGCATGTTGG	+
M48	ZN563_HUMAN.H11MO.0.C	-14	0.00353491	2.71835	0.269293	21	GGGGGGGGCGCGGGGCGGGGGGCGCCGGATGCGGGGCCGC	GGGATCCTCACTGGCAGCTGC	+
M48	ZN589_HUMAN.H11MO.0.D	-21	0.00410679	3.15812	0.297961	16	GGGGGGGGCGCGGGGCGGGGGGCGCCGGATGCGGGGCCGC	CCCACGGTTACTGCCG	+
M48	MXI1_HUMAN.H11MO.0.A	-7	0.00488609	3.7574	0.332517	15	GGGGGGGGCGCGGGGCGGGGGGCGCCGGATGCGGGGCCGC	GCACGTGGCGGCGGG	+
M48	NR1D1_HUMAN.H11MO.0.B	-12	0.00516444	3.97145	0.332517	19	GGGGGGGGCGCGGGGCGGGGGGCGCCGGATGCGGGGCCGC	AGGGAAGTGGGTCAGAAGG	+
M48	RARG_HUMAN.H11MO.0.B	-11	0.0052378	4.02787	0.332517	18	GGGGGGGGCGCGGGGCGGGGGGCGCCGGATGCGGGGCCGC	AGGTCAGAGTGACCTGGG	+
M48	GATA1_HUMAN.H11MO.0.A	8	0.00551242	4.23905	0.335953	11	GGGGGGGGCGCGGGGCGGGGGGCGCCGGATGCGGGGCCGC	TCTTATCTGTCCCCGCCAG	-
M48	KLF16_HUMAN.H11MO.0.D	-3	0.00627463	4.82519	0.363086	19	GGGGGGGGCGCGGGGCGGGGGGCGCCGGATGCGGGGCCGC	GGGGGCGGGGGGGGGGGGG	+
M48	PURA_HUMAN.H11MO.0.D	-5	0.00643425	4.94793	0.363086	17	GGGGGGGGCGCGGGGCGGGGGGCGCCGGATGCGGGGCCGC	GGAAGGGGGGGGCAGGG	+
M48	EGR1_HUMAN.H11MO.0.A	-14	0.007377	5.67291	0.399445	17	GGGGGGGGCGCGGGGCGGGGGGCGCCGGATGCGGGGCCGC	GAGGGCGTGGGCGGGGG	+
M48	RFX1_HUMAN.H11MO.0.B	-16	0.00832694	6.40342	0.409417	22	GGGGGGGGCGCGGGGCGGGGGGCGCCGGATGCGGGGCCGC	CCGTCGCCATGGCAACCGGGGC	-
M48	PTF1A_HUMAN.H11MO.0.B	-4	0.00833013	6.40587	0.409417	18	GGGGGGGGCGCGGGGCGGGGGGCGCCGGATGCGGGGCCGC	GGGAAAGGGGGCAGCTGG	-
M48	TLX1_HUMAN.H11MO.0.D	-11	0.0103198	7.93592	0.456825	17	GGGGGGGGCGCGGGGCGGGGGGCGCCGGATGCGGGGCCGC	CTGGCAAGTTGCCAAGG	+
M48	USF2_HUMAN.H11MO.0.A	10	0.0104079	8.00369	0.456825	9	GGGGGGGGCGCGGGGCGGGGGGCGCCGGATGCGGGGCCGC	GGGTCACGTGGCCGCGGCG	+
M48	ZN350_HUMAN.H11MO.1.D	-16	0.0105875	8.14178	0.456825	24	GGGGGGGGCGCGGGGCGGGGGGCGCCGGATGCGGGGCCGC	ACGGGGCGCAGGGATTTGTTGCCC	+
M48	ZBT17_HUMAN.H11MO.0.A	-9	0.0110727	8.51487	0.456825	19	GGGGGGGGCGCGGGGCGGGGGGCGCCGGATGCGGGGCCGC	GAGGGTGGGGGAGGGGAAG	+
M49	SP2_HUMAN.H11MO.0.A	-9	6.00902e-06	0.00462094	0.0048512	22	GGCCCCCGCGGCGGGGCGGCGCGGGCCGGGGAGCGCGGCG	GGGGGGGGGGCGGGGCCGGGGG	+
M49	SP3_HUMAN.H11MO.0.B	-12	6.39932e-06	0.00492108	0.0048512	20	GGCCCCCGCGGCGGGGCGGCGCGGGCCGGGGAGCGCGGCG	GGGGGGGGGCGGGGCCGGGG	+
M49	THAP1_HUMAN.H11MO.0.C	-18	1.0287e-05	0.00791071	0.00519892	22	GGCCCCCGCGGCGGGGCGGCGCGGGCCGGGGAGCGCGGCG	GCCCGCAGCCAAGATGGCGGCG	-
M49	PATZ1_HUMAN.H11MO.0.C	-9	1.59455e-05	0.0122621	0.00604399	22	GGCCCCCGCGGCGGGGCGGCGCGGGCCGGGGAGCGCGGCG	GGGGAGGGGGCGGGGGGGGAGG	+
M49	ZFX_HUMAN.H11MO.1.A	-14	4.10035e-05	0.0315317	0.0124336	17	GGCCCCCGCGGCGGGGCGGCGCGGGCCGGGGAGCGCGGCG	GGGGGCGGAGGCCGGGG	+
M49	ZN341_HUMAN.H11MO.0.C	-12	0.000251676	0.193539	0.0635969	22	GGCCCCCGCGGCGGGGCGGCGCGGGCCGGGGAGCGCGGCG	GGGGGGGGGGGGAGGGAAGAGC	+
M49	KLF6_HUMAN.H11MO.0.A	-13	0.000341993	0.262993	0.0740738	19	GGCCCCCGCGGCGGGGCGGCGCGGGCCGGGGAGCGCGGCG	GGAAGGGCGGGGCCGGGGG	+
M49	RXRA_HUMAN.H11MO.0.A	-20	0.000451291	0.347043	0.0769592	20	GGCCCCCGCGGCGGGGCGGCGCGGGCCGGGGAGCGCGGCG	GGGGGAGGCAGAGGTCAGAG	+
M49	VEZF1_HUMAN.H11MO.0.C	-9	0.000568468	0.437152	0.0861889	22	GGCCCCCGCGGCGGGGCGGCGCGGGCCGGGGAGCGCGGCG	GGGGAGGGGGGAGGGGGAGGGG	+
M49	IRX2_HUMAN.H11MO.0.D	-18	0.000887654	0.682606	0.11369	19	GGCCCCCGCGGCGGGGCGGCGCGGGCCGGGGAGCGCGGCG	ACATGGGTGGGCATGTTGG	+
M49	KLF3_HUMAN.H11MO.0.B	-7	0.000958809	0.737324	0.11369	19	GGCCCCCGCGGCGGGGCGGCGCGGGCCGGGGAGCGCGGCG	GGGGAGGGGCGGGGCCGGG	+
M49	MAZ_HUMAN.H11MO.0.A	-11	0.0010053	0.773078	0.11369	22	GGCCCCCGCGGCGGGGCGGCGCGGGCCGGGGAGCGCGGCG	GGGGGAGGGGGGGGGGGGGGGG	+
M49	PROX1_HUMAN.H11MO.0.D	-8	0.0010498	0.807292	0.11369	17	GGCCCCCGCGGCGGGGCGGCGCGGGCCGGGGAGCGCGGCG	GGGTAAGGCGGGTTGGG	+
M49	USF2_HUMAN.H11MO.0.A	9	0.00140232	1.07839	0.141743	10	GGCCCCCGCGGCGGGGCGGCGCGGGCCGGGGAGCGCGGCG	GGGTCACGTGGCCGCGGCG	+
M49	SP4_HUMAN.H11MO.0.A	-10	0.0032706	2.51509	0.26892	20	GGCCCCCGCGGCGGGGCGGCGCGGGCCGGGGAGCGCGGCG	GGGAAGGGGGCGGGGCCGGG	+
M49	KLF16_HUMAN.H11MO.0.D	-6	0.00337001	2.59154	0.26892	19	GGCCCCCGCGGCGGGGCGGCGCGGGCCGGGGAGCGCGGCG	GGGGGCGGGGGGGGGGGGG	+
M49	PAX5_HUMAN.H11MO.0.A	-18	0.00358579	2.75748	0.271832	21	GGCCCCCGCGGCGGGGCGGCGCGGGCCGGGGAGCGCGGCG	GCCTGGGCAGCAGAGCGTGAC	+
M49	ZN563_HUMAN.H11MO.0.C	-18	0.00383218	2.94695	0.276677	21	GGCCCCCGCGGCGGGGCGGCGCGGGCCGGGGAGCGCGGCG	GCAGCTGCCAGTGAGGATCCC	-
M49	NR1H4_HUMAN.H11MO.0.B	-14	0.00512865	3.94393	0.329588	19	GGCCCCCGCGGCGGGGCGGCGCGGGCCGGGGAGCGCGGCG	GGGGTCAATGACCCCGAGG	+
M49	ZN667_HUMAN.H11MO.0.C	-20	0.00549397	4.22486	0.329588	19	GGCCCCCGCGGCGGGGCGGCGCGGGCCGGGGAGCGCGGCG	GTGGCCTTAAAAGCTCAGC	+
M49	GATA1_HUMAN.H11MO.0.A	8	0.00549397	4.22486	0.329588	11	GGCCCCCGCGGCGGGGCGGCGCGGGCCGGGGAGCGCGGCG	TCTTATCTGTCCCCGCCAG	-
M49	MXI1_HUMAN.H11MO.0.A	-8	0.00565195	4.34635	0.329588	15	GGCCCCCGCGGCGGGGCGGCGCGGGCCGGGGAGCGCGGCG	GCACGTGGCGGCGGG	+
M49	NR1D1_HUMAN.H11MO.0.B	-15	0.00588335	4.52429	0.330374	19	GGCCCCCGCGGCGGGGCGGCGCGGGCCGGGGAGCGCGGCG	AGGGAAGTGGGTCAGAAGG	+
M49	SPIC_HUMAN.H11MO.0.D	-6	0.00644494	4.95616	0.348985	13	GGCCCCCGCGGCGGGGCGGCGCGGGCCGGGGAGCGCGGCG	GAGGAAGGGGAGG	+
M49	EGR1_HUMAN.H11MO.0.A	-14	0.00667926	5.13635	0.349201	17	GGCCCCCGCGGCGGGGCGGCGCGGGCCGGGGAGCGCGGCG	GAGGGCGTGGGCGGGGG	+
M49	ZBT17_HUMAN.H11MO.0.A	-14	0.00721055	5.54491	0.364412	19	GGCCCCCGCGGCGGGGCGGCGCGGGCCGGGGAGCGCGGCG	GAGGGTGGGGGAGGGGAAG	+
M49	TAL1_HUMAN.H11MO.0.A	8	0.00771129	5.92998	0.366007	11	GGCCCCCGCGGCGGGGCGGCGCGGGCCGGGGAGCGCGGCG	CCTTATCTGCCCCCCCCAG	-
M49	PURA_HUMAN.H11MO.0.D	-13	0.00828278	6.36946	0.374364	17	GGCCCCCGCGGCGGGGCGGCGCGGGCCGGGGAGCGCGGCG	GGAAGGGGGGGGCAGGG	+
M49	TFCP2_HUMAN.H11MO.0.D	3	0.00839514	6.45586	0.374364	13	GGCCCCCGCGGCGGGGCGGCGCGGGCCGGGGAGCGCGGCG	TCTGGCCAGTTCAGGC	-
M49	RARG_HUMAN.H11MO.2.D	-29	0.00888661	6.8338	0.384958	11	GGCCCCCGCGGCGGGGCGGCGCGGGCCGGGGAGCGCGGCG	GGGGGTCACCCAGAGGTCAC	+
M49	TLX1_HUMAN.H11MO.0.D	-15	0.00954178	7.33763	0.390997	17	GGCCCCCGCGGCGGGGCGGCGCGGGCCGGGGAGCGCGGCG	CTGGCAAGTTGCCAAGG	+
M49	ZN589_HUMAN.H11MO.0.D	-2	0.0112354	8.64	0.425866	16	GGCCCCCGCGGCGGGGCGGCGCGGGCCGGGGAGCGCGGCG	CCCACGGTTACTGCCG	+
M49	PTF1A_HUMAN.H11MO.0.B	-27	0.0120817	9.29083	0.446776	13	GGCCCCCGCGGCGGGGCGGCGCGGGCCGGGGAGCGCGGCG	GGGAAAGGGGGCAGCTGG	-
M50	ZFX_HUMAN.H11MO.1.A	-3	2.10826e-05	0.0162125	0.0148072	17	GGCGGCGGGCGCGGCCGGGGGCGCGGGGCCCGGGCGCGGC	GGGGGCGGAGGCCGGGG	+
M50	KLF6_HUMAN.H11MO.0.A	-8	3.52493e-05	0.0271067	0.0148072	19	GGCGGCGGGCGCGGCCGGGGGCGCGGGGCCCGGGCGCGGC	GGAAGGGCGGGGCCGGGGG	+
M50	SP3_HUMAN.H11MO.0.B	-6	3.7349e-05	0.0287213	0.0148072	20	GGCGGCGGGCGCGGCCGGGGGCGCGGGGCCCGGGCGCGGC	GGGGGGGGGCGGGGCCGGGG	+
M50	SP2_HUMAN.H11MO.0.A	-14	3.89766e-05	0.029973	0.0148072	22	GGCGGCGGGCGCGGCCGGGGGCGCGGGGCCCGGGCGCGGC	GGGGGGGGGGCGGGGCCGGGGG	+
M50	THAP1_HUMAN.H11MO.0.C	-12	6.76731e-05	0.0520406	0.0205672	22	GGCGGCGGGCGCGGCCGGGGGCGCGGGGCCCGGGCGCGGC	GCCCGCAGCCAAGATGGCGGCG	-
M50	PATZ1_HUMAN.H11MO.0.C	-11	0.000115773	0.0890297	0.0265114	22	GGCGGCGGGCGCGGCCGGGGGCGCGGGGCCCGGGCGCGGC	GGGGAGGGGGCGGGGGGGGAGG	+
M50	KLF3_HUMAN.H11MO.0.B	-6	0.000127135	0.097767	0.0265114	19	GGCGGCGGGCGCGGCCGGGGGCGCGGGGCCCGGGCGCGGC	GGGGAGGGGCGGGGCCGGG	+
M50	RXRA_HUMAN.H11MO.0.A	0	0.000139571	0.10733	0.0265114	20	GGCGGCGGGCGCGGCCGGGGGCGCGGGGCCCGGGCGCGGC	GGGGGAGGCAGAGGTCAGAG	+
M50	IRX2_HUMAN.H11MO.0.D	-18	0.000390567	0.300346	0.0573525	19	GGCGGCGGGCGCGGCCGGGGGCGCGGGGCCCGGGCGCGGC	ACATGGGTGGGCATGTTGG	+
M50	VEZF1_HUMAN.H11MO.0.C	-17	0.00040194	0.309092	0.0573525	22	GGCGGCGGGCGCGGCCGGGGGCGCGGGGCCCGGGCGCGGC	GGGGAGGGGGGAGGGGGAGGGG	+
M50	PROX1_HUMAN.H11MO.0.D	-3	0.00086305	0.663686	0.109291	17	GGCGGCGGGCGCGGCCGGGGGCGCGGGGCCCGGGCGCGGC	GGGTAAGGCGGGTTGGG	+
M50	ZN341_HUMAN.H11MO.0.C	-2	0.00128774	0.990274	0.139775	22	GGCGGCGGGCGCGGCCGGGGGCGCGGGGCCCGGGCGCGGC	GGGGGGGGGGGGAGGGAAGAGC	+
M50	NR1D1_HUMAN.H11MO.0.B	-17	0.00160768	1.23631	0.152689	19	GGCGGCGGGCGCGGCCGGGGGCGCGGGGCCCGGGCGCGGC	AGGGAAGTGGGTCAGAAGG	+
M50	SP4_HUMAN.H11MO.0.A	-5	0.00185767	1.42855	0.166053	20	GGCGGCGGGCGCGGCCGGGGGCGCGGGGCCCGGGCGCGGC	GGGAAGGGGGCGGGGCCGGG	+
M50	EGR1_HUMAN.H11MO.0.A	-4	0.00217916	1.67577	0.174286	17	GGCGGCGGGCGCGGCCGGGGGCGCGGGGCCCGGGCGCGGC	GAGGGCGTGGGCGGGGG	+
M50	MAZ_HUMAN.H11MO.0.A	-16	0.0027972	2.15105	0.212531	22	GGCGGCGGGCGCGGCCGGGGGCGCGGGGCCCGGGCGCGGC	GGGGGAGGGGGGGGGGGGGGGG	+
M50	ZN563_HUMAN.H11MO.0.C	-10	0.00309807	2.38242	0.224182	21	GGCGGCGGGCGCGGCCGGGGGCGCGGGGCCCGGGCGCGGC	GCAGCTGCCAGTGAGGATCCC	-
M50	PURA_HUMAN.H11MO.0.D	-16	0.00392034	3.01474	0.261331	17	GGCGGCGGGCGCGGCCGGGGGCGCGGGGCCCGGGCGCGGC	GGAAGGGGGGGGCAGGG	+
M50	TAL1_HUMAN.H11MO.0.A	-29	0.0039554	3.0417	0.261331	11	GGCGGCGGGCGCGGCCGGGGGCGCGGGGCCCGGGCGCGGC	CTGGGGGGGGCAGATAAGG	+
M50	GATA1_HUMAN.H11MO.0.A	-29	0.0045216	3.47711	0.275791	11	GGCGGCGGGCGCGGCCGGGGGCGCGGGGCCCGGGCGCGGC	CTGGCGGGGACAGATAAGA	+
M50	ZBT17_HUMAN.H11MO.0.A	-4	0.00483215	3.71592	0.28242	19	GGCGGCGGGCGCGGCCGGGGGCGCGGGGCCCGGGCGCGGC	GAGGGTGGGGGAGGGGAAG	+
M50	USF2_HUMAN.H11MO.0.A	-31	0.00813033	6.25222	0.441244	9	GGCGGCGGGCGCGGCCGGGGGCGCGGGGCCCGGGCGCGGC	CGCCGCGGCCACGTGACCC	-
M50	RARG_HUMAN.H11MO.0.B	-10	0.00892064	6.85997	0.443829	18	GGCGGCGGGCGCGGCCGGGGGCGCGGGGCCCGGGCGCGGC	AGGTCAGAGTGACCTGGG	+
M50	ZN589_HUMAN.H11MO.0.D	-20	0.00903854	6.95064	0.443829	16	GGCGGCGGGCGCGGCCGGGGGCGCGGGGCCCGGGCGCGGC	CGGCAGTAACCGTGGG	-
M50	TLX1_HUMAN.H11MO.0.D	-23	0.00905416	6.96265	0.443829	17	GGCGGCGGGCGCGGCCGGGGGCGCGGGGCCCGGGCGCGGC	CTGGCAAGTTGCCAAGG	+
M50	MXI1_HUMAN.H11MO.0.A	-12	0.0102288	7.86596	0.48574	15	GGCGGCGGGCGCGGCCGGGGGCGCGGGGCCCGGGCGCGGC	GCACGTGGCGGCGGG	+
M50	PTF1A_HUMAN.H11MO.0.B	-16	0.0108384	8.33475	0.490142	18	GGCGGCGGGCGCGGCCGGGGGCGCGGGGCCCGGGCGCGGC	GGGAAAGGGGGCAGCTGG	-
M50	MAFA_HUMAN.H11MO.0.D	-14	0.0112891	8.68136	0.490142	21	GGCGGCGGGCGCGGCCGGGGGCGCGGGGCCCGGGCGCGGC	CGAAGGCTGCGGGGTCAGCAC	-
M53	SP3_HUMAN.H11MO.0.B	-12	1.94911e-06	0.00149886	0.00200834	20	CCTGGGGGCGCGGCCGGGCGGCCGCCGGGGGGGCGCGGCG	GGGGGGGGGCGGGGCCGGGG	+
M53	PATZ1_HUMAN.H11MO.0.C	-11	2.65632e-06	0.00204271	0.00200834	22	CCTGGGGGCGCGGCCGGGCGGCCGCCGGGGGGGCGCGGCG	GGGGAGGGGGCGGGGGGGGAGG	+
M53	SP2_HUMAN.H11MO.0.A	-11	4.16271e-06	0.00320112	0.00209817	22	CCTGGGGGCGCGGCCGGGCGGCCGCCGGGGGGGCGCGGCG	GGGGGGGGGGCGGGGCCGGGGG	+
M53	ZFX_HUMAN.H11MO.1.A	-13	4.09858e-05	0.0315181	0.0148671	17	CCTGGGGGCGCGGCCGGGCGGCCGCCGGGGGGGCGCGGCG	GGGGGCGGAGGCCGGGG	+
M53	KLF6_HUMAN.H11MO.0.A	-12	4.91598e-05	0.0378039	0.0148671	19	CCTGGGGGCGCGGCCGGGCGGCCGCCGGGGGGGCGCGGCG	GGAAGGGCGGGGCCGGGGG	+
M53	THAP1_HUMAN.H11MO.0.C	-5	6.05354e-05	0.0465517	0.0152561	22	CCTGGGGGCGCGGCCGGGCGGCCGCCGGGGGGGCGCGGCG	GCCCGCAGCCAAGATGGCGGCG	-
M53	ZN341_HUMAN.H11MO.0.C	-12	8.26832e-05	0.0635834	0.017861	22	CCTGGGGGCGCGGCCGGGCGGCCGCCGGGGGGGCGCGGCG	GGGGGGGGGGGGAGGGAAGAGC	+
M53	VEZF1_HUMAN.H11MO.0.C	-14	0.000121264	0.0932519	0.0221774	22	CCTGGGGGCGCGGCCGGGCGGCCGCCGGGGGGGCGCGGCG	GGGGAGGGGGGAGGGGGAGGGG	+
M53	ZN563_HUMAN.H11MO.0.C	-4	0.000135646	0.104312	0.0221774	21	CCTGGGGGCGCGGCCGGGCGGCCGCCGGGGGGGCGCGGCG	GGGATCCTCACTGGCAGCTGC	+
M53	MAZ_HUMAN.H11MO.0.A	-16	0.000152045	0.116922	0.0221774	22	CCTGGGGGCGCGGCCGGGCGGCCGCCGGGGGGGCGCGGCG	GGGGGAGGGGGGGGGGGGGGGG	+
M53	RXRA_HUMAN.H11MO.0.A	-10	0.000161331	0.124063	0.0221774	20	CCTGGGGGCGCGGCCGGGCGGCCGCCGGGGGGGCGCGGCG	GGGGGAGGCAGAGGTCAGAG	+
M53	IRX2_HUMAN.H11MO.0.D	-9	0.000663023	0.509865	0.0716122	19	CCTGGGGGCGCGGCCGGGCGGCCGCCGGGGGGGCGCGGCG	ACATGGGTGGGCATGTTGG	+
M53	MXI1_HUMAN.H11MO.0.A	-13	0.000894857	0.688145	0.0902088	15	CCTGGGGGCGCGGCCGGGCGGCCGCCGGGGGGGCGCGGCG	GCACGTGGCGGCGGG	+
M53	KLF3_HUMAN.H11MO.0.B	-16	0.000963674	0.741065	0.0910745	19	CCTGGGGGCGCGGCCGGGCGGCCGCCGGGGGGGCGCGGCG	GGGGAGGGGCGGGGCCGGG	+
M53	SP4_HUMAN.H11MO.0.A	-11	0.00121826	0.93684	0.107936	20	CCTGGGGGCGCGGCCGGGCGGCCGCCGGGGGGGCGCGGCG	GGGAAGGGGGCGGGGCCGGG	+
M53	PROX1_HUMAN.H11MO.0.D	-13	0.00128485	0.988049	0.107936	17	CCTGGGGGCGCGGCCGGGCGGCCGCCGGGGGGGCGCGGCG	GGGTAAGGCGGGTTGGG	+
M53	RFX1_HUMAN.H11MO.0.B	-14	0.00154671	1.18942	0.123095	22	CCTGGGGGCGCGGCCGGGCGGCCGCCGGGGGGGCGCGGCG	GCCCCGGTTGCCATGGCGACGG	+
M53	ZBT17_HUMAN.H11MO.0.A	-14	0.00213093	1.63868	0.161111	19	CCTGGGGGCGCGGCCGGGCGGCCGCCGGGGGGGCGCGGCG	GAGGGTGGGGGAGGGGAAG	+
M53	NR1D1_HUMAN.H11MO.0.B	-11	0.00323148	2.48501	0.229749	19	CCTGGGGGCGCGGCCGGGCGGCCGCCGGGGGGGCGCGGCG	AGGGAAGTGGGTCAGAAGG	+
M53	GATA1_HUMAN.H11MO.0.A	8	0.00423846	3.25938	0.249029	11	CCTGGGGGCGCGGCCGGGCGGCCGCCGGGGGGGCGCGGCG	TCTTATCTGTCCCCGCCAG	-
M53	MAFA_HUMAN.H11MO.0.D	-15	0.00424492	3.26434	0.249029	21	CCTGGGGGCGCGGCCGGGCGGCCGCCGGGGGGGCGCGGCG	CGAAGGCTGCGGGGTCAGCAC	-
M53	PURA_HUMAN.H11MO.0.D	-13	0.00425444	3.27167	0.249029	17	CCTGGGGGCGCGGCCGGGCGGCCGCCGGGGGGGCGCGGCG	GGAAGGGGGGGGCAGGG	+
M53	PTF1A_HUMAN.H11MO.0.B	-7	0.0042819	3.29278	0.249029	18	CCTGGGGGCGCGGCCGGGCGGCCGCCGGGGGGGCGCGGCG	GGGAAAGGGGGCAGCTGG	-
M53	ZN263_HUMAN.H11MO.0.A	-15	0.00571348	4.39366	0.31998	20	CCTGGGGGCGCGGCCGGGCGGCCGCCGGGGGGGCGCGGCG	GGGAGGAGGGAGAGGAGGAG	+
M53	ZN350_HUMAN.H11MO.1.D	-16	0.0063186	4.859	0.331223	24	CCTGGGGGCGCGGCCGGGCGGCCGCCGGGGGGGCGCGGCG	ACGGGGCGCAGGGATTTGTTGCCC	+
M53	MYBA_HUMAN.H11MO.0.D	-16	0.00671969	5.16744	0.331223	15	CCTGGGGGCGCGGCCGGGCGGCCGCCGGGGGGGCGCGGCG	AGTGGCAGTTGGAGA	+
M53	TLX1_HUMAN.H11MO.0.D	0	0.00697223	5.36164	0.331223	17	CCTGGGGGCGCGGCCGGGCGGCCGCCGGGGGGGCGCGGCG	CCTTGGCAACTTGCCAG	-
M53	KLF16_HUMAN.H11MO.0.D	-16	0.00718322	5.5239	0.331223	19	CCTGGGGGCGCGGCCGGGCGGCCGCCGGGGGGGCGCGGCG	GGGGGCGGGGGGGGGGGGG	+
M53	TBX15_HUMAN.H11MO.0.D	-12	0.00718322	5.5239	0.331223	19	CCTGGGGGCGCGGCCGGGCGGCCGCCGGGGGGGCGCGGCG	GGGGGGGGGGGGGTGGGGG	+
M53	ZN589_HUMAN.H11MO.0.D	-21	0.00742977	5.71349	0.331223	16	CCTGGGGGCGCGGCCGGGCGGCCGCCGGGGGGGCGCGGCG	CGGCAGTAACCGTGGG	-
M53	EGR1_HUMAN.H11MO.0.A	-14	0.00747116	5.74532	0.331223	17	CCTGGGGGCGCGGCCGGGCGGCCGCCGGGGGGGCGCGGCG	GAGGGCGTGGGCGGGGG	+
M53	RARG_HUMAN.H11MO.2.D	-27	0.00783302	6.02359	0.331223	13	CCTGGGGGCGCGGCCGGGCGGCCGCCGGGGGGGCGCGGCG	GGGGGTCACCCAGAGGTCAC	+
M53	EGR2_HUMAN.H11MO.0.A	-12	0.00788564	6.06406	0.331223	18	CCTGGGGGCGCGGCCGGGCGGCCGCCGGGGGGGCGCGGCG	GGGGGGGTGTGGGAGGGG	+
M53	SPIC_HUMAN.H11MO.0.D	-17	0.00952021	7.32104	0.363209	13	CCTGGGGGCGCGGCCGGGCGGCCGCCGGGGGGGCGCGGCG	GAGGAAGGGGAGG	+
M53	OLIG2_HUMAN.H11MO.0.B	-10	0.00960793	7.3885	0.363209	18	CCTGGGGGCGCGGCCGGGCGGCCGCCGGGGGGGCGCGGCG	CAGAAGGGAAACAGCTGG	-
M53	TAF1_HUMAN.H11MO.0.A	-11	0.00986097	7.58309	0.363683	16	CCTGGGGGCGCGGCCGGGCGGCCGCCGGGGGGGCGCGGCG	AAGATGGCGGCGGCGG	+
M53	TAL1_HUMAN.H11MO.0.A	-27	0.0105321	8.09922	0.370369	13	CCTGGGGGCGCGGCCGGGCGGCCGCCGGGGGGGCGCGGCG	CTGGGGGGGGCAGATAAGG	+
M53	Z324A_HUMAN.H11MO.0.C	-15	0.0108443	8.3393	0.372681	23	CCTGGGGGCGCGGCCGGGCGGCCGCCGGGGGGGCGCGGCG	TGGCAGCAAAGGATGGTTTGATA	-
M53	LYL1_HUMAN.H11MO.0.A	-3	0.0117645	9.0469	0.386725	14	CCTGGGGGCGCGGCCGGGCGGCCGCCGGGGGGGCGCGGCG	CAGGAAACAGCTGG	-
M53	WT1_HUMAN.H11MO.0.C	-13	0.0120376	9.25693	0.387284	20	CCTGGGGGCGCGGCCGGGCGGCCGCCGGGGGGGCGCGGCG	GGGCGGGGGAGGAGGGGGGG	+
M53	USF2_HUMAN.H11MO.0.A	9	0.0127003	9.76653	0.394542	10	CCTGGGGGCGCGGCCGGGCGGCCGCCGGGGGGGCGCGGCG	GGGTCACGTGGCCGCGGCG	+
M53	RFX5_HUMAN.H11MO.0.A	-9	0.0127851	9.83171	0.394542	20	CCTGGGGGCGCGGCCGGGCGGCCGCCGGGGGGGCGCGGCG	TCTGCCTAGCAACAGCTGAC	-
M53	PAX5_HUMAN.H11MO.0.A	-23	0.0160194	12.3189	0.471726	17	CCTGGGGGCGCGGCCGGGCGGCCGCCGGGGGGGCGCGGCG	GCCTGGGCAGCAGAGCGTGAC	+
M53	BHE41_HUMAN.H11MO.0.D	-11	0.0162221	12.4748	0.471726	20	CCTGGGGGCGCGGCCGGGCGGCCGCCGGGGGGGCGCGGCG	ACCGGGTCACGTGCAGAAGG	+
M53	ZN554_HUMAN.H11MO.0.C	-15	0.0172046	13.2304	0.474093	20	CCTGGGGGCGCGGCCGGGCGGCCGCCGGGGGGGCGCGGCG	GCTGAGCCATGTGGGGTGCT	+
M53	ZN667_HUMAN.H11MO.0.C	-17	0.017244	13.2607	0.474093	19	CCTGGGGGCGCGGCCGGGCGGCCGCCGGGGGGGCGCGGCG	GTGGCCTTAAAAGCTCAGC	+
M53	GATA2_HUMAN.H11MO.0.A	8	0.017244	13.2607	0.474093	11	CCTGGGGGCGCGGCCGGGCGGCCGCCGGGGGGGCGCGGCG	CCTTATCTCCACCCCCCAG	-
M54	SP2_HUMAN.H11MO.0.A	-9	4.04782e-06	0.00311278	0.00610853	22	GCGGGCTGGGGGCCGGGGGCCGCGCGCGCGCGCCGGGGGG	GGGGGGGGGGCGGGGCCGGGGG	+
M54	SP3_HUMAN.H11MO.0.B	-10	2.86313e-05	0.0220175	0.0168519	20	GCGGGCTGGGGGCCGGGGGCCGCGCGCGCGCGCCGGGGGG	GGGGGGGGGCGGGGCCGGGG	+
M54	PATZ1_HUMAN.H11MO.0.C	-16	3.35007e-05	0.025762	0.0168519	22	GCGGGCTGGGGGCCGGGGGCCGCGCGCGCGCGCCGGGGGG	GGGGAGGGGGCGGGGGGGGAGG	+
M54	KLF6_HUMAN.H11MO.0.A	0	5.19232e-05	0.039929	0.0195892	19	GCGGGCTGGGGGCCGGGGGCCGCGCGCGCGCGCCGGGGGG	GGAAGGGCGGGGCCGGGGG	+
M54	ZFX_HUMAN.H11MO.1.A	-8	7.44094e-05	0.0572208	0.0224581	17	GCGGGCTGGGGGCCGGGGGCCGCGCGCGCGCGCCGGGGGG	GGGGGCGGAGGCCGGGG	+
M54	THAP1_HUMAN.H11MO.0.C	-14	0.00010499	0.0807375	0.0264067	22	GCGGGCTGGGGGCCGGGGGCCGCGCGCGCGCGCCGGGGGG	CGCCGCCATCTTGGCTGCGGGC	+
M54	RXRA_HUMAN.H11MO.0.A	-15	0.0001885	0.144957	0.035558	20	GCGGGCTGGGGGCCGGGGGCCGCGCGCGCGCGCCGGGGGG	GGGGGAGGCAGAGGTCAGAG	+
M54	ZN563_HUMAN.H11MO.0.C	-2	0.000311775	0.239755	0.0519182	21	GCGGGCTGGGGGCCGGGGGCCGCGCGCGCGCGCCGGGGGG	GGGATCCTCACTGGCAGCTGC	+
M54	ZN667_HUMAN.H11MO.0.C	-15	0.000344036	0.264564	0.0519182	19	GCGGGCTGGGGGCCGGGGGCCGCGCGCGCGCGCCGGGGGG	GTGGCCTTAAAAGCTCAGC	+
M54	ZN341_HUMAN.H11MO.0.C	-7	0.000386566	0.297269	0.053033	22	GCGGGCTGGGGGCCGGGGGCCGCGCGCGCGCGCCGGGGGG	GGGGGGGGGGGGAGGGAAGAGC	+
M54	SP4_HUMAN.H11MO.0.A	-9	0.000774417	0.595527	0.0834761	20	GCGGGCTGGGGGCCGGGGGCCGCGCGCGCGCGCCGGGGGG	GGGAAGGGGGCGGGGCCGGG	+
M54	PROX1_HUMAN.H11MO.0.D	-2	0.000833136	0.640682	0.0838186	17	GCGGGCTGGGGGCCGGGGGCCGCGCGCGCGCGCCGGGGGG	GGGTAAGGCGGGTTGGG	+
M54	MAZ_HUMAN.H11MO.0.A	-15	0.000920454	0.707829	0.0868156	22	GCGGGCTGGGGGCCGGGGGCCGCGCGCGCGCGCCGGGGGG	GGGGGAGGGGGGGGGGGGGGGG	+
M54	PURA_HUMAN.H11MO.0.D	-7	0.0011592	0.891423	0.102093	17	GCGGGCTGGGGGCCGGGGGCCGCGCGCGCGCGCCGGGGGG	GGAAGGGGGGGGCAGGG	+
M54	VEZF1_HUMAN.H11MO.0.C	-15	0.00121773	0.936436	0.102093	22	GCGGGCTGGGGGCCGGGGGCCGCGCGCGCGCGCCGGGGGG	GGGGAGGGGGGAGGGGGAGGGG	+
M54	KLF3_HUMAN.H11MO.0.B	-5	0.00130861	1.00632	0.103065	19	GCGGGCTGGGGGCCGGGGGCCGCGCGCGCGCGCCGGGGGG	GGGGAGGGGCGGGGCCGGG	+
M54	ZBT17_HUMAN.H11MO.0.A	-21	0.00204605	1.57341	0.140349	19	GCGGGCTGGGGGCCGGGGGCCGCGCGCGCGCGCCGGGGGG	GAGGGTGGGGGAGGGGAAG	+
M54	NR1H4_HUMAN.H11MO.0.B	-8	0.00273728	2.10497	0.167662	19	GCGGGCTGGGGGCCGGGGGCCGCGCGCGCGCGCCGGGGGG	GGGGTCAATGACCCCGAGG	+
M54	RFX1_HUMAN.H11MO.0.B	-16	0.00274409	2.1102	0.167662	22	GCGGGCTGGGGGCCGGGGGCCGCGCGCGCGCGCCGGGGGG	CCGTCGCCATGGCAACCGGGGC	-
M54	EGR1_HUMAN.H11MO.0.A	-21	0.00277753	2.13592	0.167662	17	GCGGGCTGGGGGCCGGGGGCCGCGCGCGCGCGCCGGGGGG	GAGGGCGTGGGCGGGGG	+
M54	NR1D1_HUMAN.H11MO.0.B	-7	0.0031596	2.42973	0.183389	19	GCGGGCTGGGGGCCGGGGGCCGCGCGCGCGCGCCGGGGGG	AGGGAAGTGGGTCAGAAGG	+
M54	SPIC_HUMAN.H11MO.0.D	-27	0.00379445	2.91793	0.21208	13	GCGGGCTGGGGGCCGGGGGCCGCGCGCGCGCGCCGGGGGG	GAGGAAGGGGAGG	+
M54	ZN589_HUMAN.H11MO.0.D	-2	0.00404377	3.10966	0.217944	16	GCGGGCTGGGGGCCGGGGGCCGCGCGCGCGCGCCGGGGGG	CGGCAGTAACCGTGGG	-
M54	RARG_HUMAN.H11MO.2.D	-13	0.00461461	3.54864	0.240133	20	GCGGGCTGGGGGCCGGGGGCCGCGCGCGCGCGCCGGGGGG	GGGGGTCACCCAGAGGTCAC	+
M54	IRX2_HUMAN.H11MO.0.D	-19	0.00482002	3.7066	0.242462	19	GCGGGCTGGGGGCCGGGGGCCGCGCGCGCGCGCCGGGGGG	ACATGGGTGGGCATGTTGG	+
M54	USF2_HUMAN.H11MO.0.A	10	0.00516545	3.97223	0.243598	9	GCGGGCTGGGGGCCGGGGGCCGCGCGCGCGCGCCGGGGGG	GGGTCACGTGGCCGCGGCG	+
M54	MXI1_HUMAN.H11MO.0.A	-21	0.00687191	5.2845	0.296295	15	GCGGGCTGGGGGCCGGGGGCCGCGCGCGCGCGCCGGGGGG	GCACGTGGCGGCGGG	+
M54	PTF1A_HUMAN.H11MO.0.B	-29	0.00709216	5.45387	0.297298	11	GCGGGCTGGGGGCCGGGGGCCGCGCGCGCGCGCCGGGGGG	GGGAAAGGGGGCAGCTGG	-
M54	KLF16_HUMAN.H11MO.0.D	-21	0.00777013	5.97523	0.308575	19	GCGGGCTGGGGGCCGGGGGCCGCGCGCGCGCGCCGGGGGG	GGGGGCGGGGGGGGGGGGG	+
M54	RARA_HUMAN.H11MO.0.A	-15	0.00836199	6.43037	0.323564	20	GCGGGCTGGGGGCCGGGGGCCGCGCGCGCGCGCCGGGGGG	GGGGGATCAAGAGGTCAAGG	+
M54	TBX15_HUMAN.H11MO.0.D	0	0.00948735	7.29577	0.332446	19	GCGGGCTGGGGGCCGGGGGCCGCGCGCGCGCGCCGGGGGG	GGGGGGGGGGGGGTGGGGG	+
M54	SMAD3_HUMAN.H11MO.0.B	-25	0.00995959	7.65893	0.332446	12	GCGGGCTGGGGGCCGGGGGCCGCGCGCGCGCGCCGGGGGG	CAGGTGACAGAG	-
M54	GATA1_HUMAN.H11MO.0.A	-28	0.0101336	7.79273	0.332446	12	GCGGGCTGGGGGCCGGGGGCCGCGCGCGCGCGCCGGGGGG	CTGGCGGGGACAGATAAGA	+
M54	RARG_HUMAN.H11MO.0.B	-15	0.0107083	8.23465	0.342345	18	GCGGGCTGGGGGCCGGGGGCCGCGCGCGCGCGCCGGGGGG	AGGTCAGAGTGACCTGGG	+
M54	PAX8_HUMAN.H11MO.0.D	-16	0.010889	8.37367	0.342345	14	GCGGGCTGGGGGCCGGGGGCCGCGCGCGCGCGCCGGGGGG	GTCACTGAAGCGGG	+
M55	SP2_HUMAN.H11MO.0.A	-18	7.39878e-06	0.00568966	0.00585395	22	CGGGCGCGGCGCGGGCGCGGCGCGCAGGCGGGGGCCCCGC	GGGGGGGGGGCGGGGCCGGGGG	+
M55	ZFX_HUMAN.H11MO.1.A	-23	7.68428e-06	0.00590921	0.00585395	17	CGGGCGCGGCGCGGGCGCGGCGCGCAGGCGGGGGCCCCGC	GGGGGCGGAGGCCGGGG	+
M55	THAP1_HUMAN.H11MO.0.C	-14	2.10322e-05	0.0161738	0.0106817	22	CGGGCGCGGCGCGGGCGCGGCGCGCAGGCGGGGGCCCCGC	GCCCGCAGCCAAGATGGCGGCG	-
M55	SP3_HUMAN.H11MO.0.B	-6	5.69426e-05	0.0437889	0.0216897	20	CGGGCGCGGCGCGGGCGCGGCGCGCAGGCGGGGGCCCCGC	GGGGGGGGGCGGGGCCGGGG	+
M55	PATZ1_HUMAN.H11MO.0.C	-12	7.25222e-05	0.0557696	0.0220992	22	CGGGCGCGGCGCGGGCGCGGCGCGCAGGCGGGGGCCCCGC	GGGGAGGGGGCGGGGGGGGAGG	+
M55	KLF3_HUMAN.H11MO.0.B	-20	0.000258241	0.198588	0.0634391	19	CGGGCGCGGCGCGGGCGCGGCGCGCAGGCGGGGGCCCCGC	GGGGAGGGGCGGGGCCGGG	+
M55	ZN341_HUMAN.H11MO.0.C	-18	0.00029146	0.224133	0.0634391	22	CGGGCGCGGCGCGGGCGCGGCGCGCAGGCGGGGGCCCCGC	GGGGGGGGGGGGAGGGAAGAGC	+
M55	PURA_HUMAN.H11MO.0.D	-22	0.000390728	0.30047	0.0744151	17	CGGGCGCGGCGCGGGCGCGGCGCGCAGGCGGGGGCCCCGC	GGAAGGGGGGGGCAGGG	+
M55	KLF6_HUMAN.H11MO.0.A	-8	0.000729176	0.560737	0.111099	19	CGGGCGCGGCGCGGGCGCGGCGCGCAGGCGGGGGCCCCGC	GGAAGGGCGGGGCCGGGGG	+
M55	ZN563_HUMAN.H11MO.0.C	-10	0.00100564	0.773339	0.139292	21	CGGGCGCGGCGCGGGCGCGGCGCGCAGGCGGGGGCCCCGC	GGGATCCTCACTGGCAGCTGC	+
M55	RXRA_HUMAN.H11MO.0.A	-19	0.00134761	1.03631	0.159213	20	CGGGCGCGGCGCGGGCGCGGCGCGCAGGCGGGGGCCCCGC	GGGGGAGGCAGAGGTCAGAG	+
M55	VEZF1_HUMAN.H11MO.0.C	-8	0.00149801	1.15197	0.159213	22	CGGGCGCGGCGCGGGCGCGGCGCGCAGGCGGGGGCCCCGC	GGGGAGGGGGGAGGGGGAGGGG	+
M55	MAZ_HUMAN.H11MO.0.A	-10	0.00160302	1.23273	0.159213	22	CGGGCGCGGCGCGGGCGCGGCGCGCAGGCGGGGGCCCCGC	GGGGGAGGGGGGGGGGGGGGGG	+
M55	SP4_HUMAN.H11MO.0.A	-19	0.00167195	1.28573	0.159213	20	CGGGCGCGGCGCGGGCGCGGCGCGCAGGCGGGGGCCCCGC	GGGAAGGGGGCGGGGCCGGG	+
M55	MXI1_HUMAN.H11MO.0.A	5	0.0022865	1.75832	0.204926	10	CGGGCGCGGCGCGGGCGCGGCGCGCAGGCGGGGGCCCCGC	GCACGTGGCGGCGGG	+
M55	PROX1_HUMAN.H11MO.0.D	-17	0.00253927	1.9527	0.214938	17	CGGGCGCGGCGCGGGCGCGGCGCGCAGGCGGGGGCCCCGC	GGGTAAGGCGGGTTGGG	+
M55	IRX2_HUMAN.H11MO.0.D	-9	0.00368732	2.83555	0.280904	19	CGGGCGCGGCGCGGGCGCGGCGCGCAGGCGGGGGCCCCGC	ACATGGGTGGGCATGTTGG	+
M55	SPIC_HUMAN.H11MO.0.D	-21	0.00441069	3.39182	0.32001	13	CGGGCGCGGCGCGGGCGCGGCGCGCAGGCGGGGGCCCCGC	GAGGAAGGGGAGG	+
M55	USF2_HUMAN.H11MO.0.A	-31	0.00520925	4.00592	0.337958	9	CGGGCGCGGCGCGGGCGCGGCGCGCAGGCGGGGGCCCCGC	CGCCGCGGCCACGTGACCC	-
M55	PTF1A_HUMAN.H11MO.0.B	-20	0.0053235	4.09377	0.337958	18	CGGGCGCGGCGCGGGCGCGGCGCGCAGGCGGGGGCCCCGC	GGGAAAGGGGGCAGCTGG	-
M55	RFX1_HUMAN.H11MO.0.B	-17	0.00664134	5.10719	0.383479	22	CGGGCGCGGCGCGGGCGCGGCGCGCAGGCGGGGGCCCCGC	GCCCCGGTTGCCATGGCGACGG	+
M55	TAF1_HUMAN.H11MO.0.A	-24	0.00715224	5.50007	0.383479	16	CGGGCGCGGCGCGGGCGCGGCGCGCAGGCGGGGGCCCCGC	AAGATGGCGGCGGCGG	+
M55	NR1H4_HUMAN.H11MO.0.B	-19	0.007299	5.61293	0.383479	19	CGGGCGCGGCGCGGGCGCGGCGCGCAGGCGGGGGCCCCGC	CCTCGGGGTCATTGACCCC	-
M55	EGR1_HUMAN.H11MO.0.A	-17	0.00823804	6.33505	0.394402	17	CGGGCGCGGCGCGGGCGCGGCGCGCAGGCGGGGGCCCCGC	GAGGGCGTGGGCGGGGG	+
M55	ZN589_HUMAN.H11MO.0.D	-8	0.00828349	6.37	0.394402	16	CGGGCGCGGCGCGGGCGCGGCGCGCAGGCGGGGGCCCCGC	CGGCAGTAACCGTGGG	-
M55	RFX5_HUMAN.H11MO.0.A	-15	0.00904063	6.95224	0.417408	20	CGGGCGCGGCGCGGGCGCGGCGCGCAGGCGGGGGCCCCGC	TCTGCCTAGCAACAGCTGAC	-
M55	ZN350_HUMAN.H11MO.1.D	-12	0.00971167	7.46828	0.435202	24	CGGGCGCGGCGCGGGCGCGGCGCGCAGGCGGGGGCCCCGC	ACGGGGCGCAGGGATTTGTTGCCC	+
M55	NR1D1_HUMAN.H11MO.0.B	-12	0.0101438	7.80059	0.44158	19	CGGGCGCGGCGCGGGCGCGGCGCGCAGGCGGGGGCCCCGC	AGGGAAGTGGGTCAGAAGG	+
M55	TBX21_HUMAN.H11MO.0.A	-21	0.0110924	8.53004	0.456772	13	CGGGCGCGGCGCGGGCGCGGCGCGCAGGCGGGGGCCCCGC	GTGGAGGTGTGAA	+
M55	LYL1_HUMAN.H11MO.0.A	-24	0.0125649	9.6624	0.490874	14	CGGGCGCGGCGCGGGCGCGGCGCGCAGGCGGGGGCCCCGC	CAGGAAACAGCTGG	-
M57	PTF1A_HUMAN.H11MO.0.B	-8	2.74987e-05	0.0211465	0.0209912	18	GTGGGTGCCCAACTTCGCCCTTGCGGCGGAACTTATTGCT	CCAGCTGCCCCCTTTCCC	+
M57	OLIG2_HUMAN.H11MO.0.B	-8	3.0114e-05	0.0231577	0.0209912	18	GTGGGTGCCCAACTTCGCCCTTGCGGCGGAACTTATTGCT	CCAGCTGTTTCCCTTCTG	+
M57	LYL1_HUMAN.H11MO.0.A	-8	4.13526e-05	0.0318001	0.0209912	14	GTGGGTGCCCAACTTCGCCCTTGCGGCGGAACTTATTGCT	CCAGCTGTTTCCTG	+
M57	NR1D1_HUMAN.H11MO.0.B	0	0.000164576	0.126559	0.0626558	19	GTGGGTGCCCAACTTCGCCCTTGCGGCGGAACTTATTGCT	CCTTCTGACCCACTTCCCT	-
M57	TAL1_HUMAN.H11MO.1.A	-7	0.000500898	0.385191	0.152558	15	GTGGGTGCCCAACTTCGCCCTTGCGGCGGAACTTATTGCT	CACATCTGCTTCCTG	-
M57	MYB_HUMAN.H11MO.0.A	-8	0.000674625	0.518787	0.171225	12	GTGGGTGCCCAACTTCGCCCTTGCGGCGGAACTTATTGCT	CCAACTGCCACC	-
M57	ELF5_HUMAN.H11MO.0.A	-9	0.00105221	0.809146	0.186523	15	GTGGGTGCCCAACTTCGCCCTTGCGGCGGAACTTATTGCT	CCACTTCCTCCTTCC	-
M57	HEN1_HUMAN.H11MO.0.C	-2	0.00109972	0.845685	0.186523	20	GTGGGTGCCCAACTTCGCCCTTGCGGCGGAACTTATTGCT	TGGGGAGCAGCTGCGTCCCT	+
M57	PRD14_HUMAN.H11MO.0.A	-1	0.00112284	0.863461	0.186523	14	GTGGGTGCCCAACTTCGCCCTTGCGGCGGAACTTATTGCT	TAGGTCTCTAACCT	-
M57	ZKSC1_HUMAN.H11MO.0.B	-2	0.00126844	0.975428	0.186523	19	GTGGGTGCCCAACTTCGCCCTTGCGGCGGAACTTATTGCT	TGAGGACCTACTGTGTGCC	+
M57	THAP1_HUMAN.H11MO.0.C	-6	0.00134732	1.03609	0.186523	22	GTGGGTGCCCAACTTCGCCCTTGCGGCGGAACTTATTGCT	GCCCGCAGCCAAGATGGCGGCG	-
M57	OLIG2_HUMAN.H11MO.1.B	-8	0.00302328	2.3249	0.354152	10	GTGGGTGCCCAACTTCGCCCTTGCGGCGGAACTTATTGCT	CCATCTGTTT	+
M57	BC11A_HUMAN.H11MO.0.A	-6	0.00427369	3.28647	0.464868	17	GTGGGTGCCCAACTTCGCCCTTGCGGCGGAACTTATTGCT	TTTTCACTTCCTCTTTT	-
M57	ZN214_HUMAN.H11MO.0.C	-17	0.00505725	3.88903	0.46792	22	GTGGGTGCCCAACTTCGCCCTTGCGGCGGAACTTATTGCT	TCCTTTTTGAGGCCTTTGATGA	+
M57	Z324A_HUMAN.H11MO.0.C	-5	0.00526451	4.0484	0.46792	23	GTGGGTGCCCAACTTCGCCCTTGCGGCGGAACTTATTGCT	TATCAAACCATCCTTTGCTGCCA	+
M57	FLI1_HUMAN.H11MO.0.A	-6	0.0054929	4.22404	0.46792	18	GTGGGTGCCCAACTTCGCCCTTGCGGCGGAACTTATTGCT	TCCCTCCTTCCTTCCTCC	-
M57	ZIC2_HUMAN.H11MO.0.D	-3	0.00559859	4.30532	0.46792	15	GTGGGTGCCCAACTTCGCCCTTGCGGCGGAACTTATTGCT	GGCCCCCTGCTGTGA	+
M57	EHF_HUMAN.H11MO.0.B	-8	0.00601325	4.62419	0.46792	15	GTGGGTGCCCAACTTCGCCCTTGCGGCGGAACTTATTGCT	GCCACTTCCTGGTTC	-
M57	KLF6_HUMAN.H11MO.0.A	-5	0.00682309	5.24695	0.46792	19	GTGGGTGCCCAACTTCGCCCTTGCGGCGGAACTTATTGCT	CCCCCGGCCCCGCCCTTCC	-
M57	ZN563_HUMAN.H11MO.0.C	-9	0.00689679	5.30363	0.46792	21	GTGGGTGCCCAACTTCGCCCTTGCGGCGGAACTTATTGCT	GGGATCCTCACTGGCAGCTGC	+
M57	MYBA_HUMAN.H11MO.0.D	-5	0.00692907	5.32845	0.46792	15	GTGGGTGCCCAACTTCGCCCTTGCGGCGGAACTTATTGCT	TCTCCAACTGCCACT	-
M57	ELF1_HUMAN.H11MO.0.A	-9	0.00720944	5.54406	0.46792	14	GTGGGTGCCCAACTTCGCCCTTGCGGCGGAACTTATTGCT	CCACTTCCGGGTTC	-
M57	RXRA_HUMAN.H11MO.0.A	-6	0.00737442	5.67093	0.46792	20	GTGGGTGCCCAACTTCGCCCTTGCGGCGGAACTTATTGCT	CTCTGACCTCTGCCTCCCCC	-
M58	PATZ1_HUMAN.H11MO.0.C	-10	8.04734e-05	0.061884	0.0829925	22	GGGTCTTGGGGGTGAGCGGGCGGGGGCGGGAGGATCTGCA	GGGGAGGGGGCGGGGGGGGAGG	+
M58	SP3_HUMAN.H11MO.0.B	-12	0.0001282	0.0985857	0.0829925	20	GGGTCTTGGGGGTGAGCGGGCGGGGGCGGGAGGATCTGCA	GGGGGGGGGCGGGGCCGGGG	+
M58	ZN563_HUMAN.H11MO.0.C	-19	0.000301632	0.231955	0.0829925	21	GGGTCTTGGGGGTGAGCGGGCGGGGGCGGGAGGATCTGCA	GCAGCTGCCAGTGAGGATCCC	-
M58	SP2_HUMAN.H11MO.0.A	-10	0.000347349	0.267111	0.0829925	22	GGGTCTTGGGGGTGAGCGGGCGGGGGCGGGAGGATCTGCA	GGGGGGGGGGCGGGGCCGGGGG	+
M58	MAFA_HUMAN.H11MO.0.D	-17	0.000354425	0.272553	0.0829925	21	GGGTCTTGGGGGTGAGCGGGCGGGGGCGGGAGGATCTGCA	CGAAGGCTGCGGGGTCAGCAC	-
M58	THAP1_HUMAN.H11MO.0.C	-3	0.000438367	0.337104	0.0829925	22	GGGTCTTGGGGGTGAGCGGGCGGGGGCGGGAGGATCTGCA	GCCCGCAGCCAAGATGGCGGCG	-
M58	KLF6_HUMAN.H11MO.0.A	-7	0.000450304	0.346284	0.0829925	19	GGGTCTTGGGGGTGAGCGGGCGGGGGCGGGAGGATCTGCA	GGAAGGGCGGGGCCGGGGG	+
M58	TAF1_HUMAN.H11MO.0.A	-13	0.000460524	0.354143	0.0829925	16	GGGTCTTGGGGGTGAGCGGGCGGGGGCGGGAGGATCTGCA	AAGATGGCGGCGGCGG	+
M58	ZN350_HUMAN.H11MO.1.D	-5	0.000495931	0.381371	0.0829925	24	GGGTCTTGGGGGTGAGCGGGCGGGGGCGGGAGGATCTGCA	ACGGGGCGCAGGGATTTGTTGCCC	+
M58	SP4_HUMAN.H11MO.0.A	-11	0.000629092	0.483772	0.0890883	20	GGGTCTTGGGGGTGAGCGGGCGGGGGCGGGAGGATCTGCA	GGGAAGGGGGCGGGGCCGGG	+
M58	ZN350_HUMAN.H11MO.0.C	-5	0.000673228	0.517712	0.0890883	18	GGGTCTTGGGGGTGAGCGGGCGGGGGCGGGAGGATCTGCA	TAGGTCATAAAAGGACTG	-
M58	PROX1_HUMAN.H11MO.0.D	-15	0.000709809	0.545843	0.0890883	17	GGGTCTTGGGGGTGAGCGGGCGGGGGCGGGAGGATCTGCA	GGGTAAGGCGGGTTGGG	+
M58	NR1D1_HUMAN.H11MO.0.B	-1	0.00087194	0.670522	0.101019	19	GGGTCTTGGGGGTGAGCGGGCGGGGGCGGGAGGATCTGCA	AGGGAAGTGGGTCAGAAGG	+
M58	ZN341_HUMAN.H11MO.0.C	-17	0.00107906	0.829799	0.116086	22	GGGTCTTGGGGGTGAGCGGGCGGGGGCGGGAGGATCTGCA	GGGGGGGGGGGGAGGGAAGAGC	+
M58	IRX2_HUMAN.H11MO.0.D	-15	0.00140687	1.08188	0.126436	19	GGGTCTTGGGGGTGAGCGGGCGGGGGCGGGAGGATCTGCA	ACATGGGTGGGCATGTTGG	+
M58	ZFX_HUMAN.H11MO.1.A	-15	0.00141001	1.0843	0.126436	17	GGGTCTTGGGGGTGAGCGGGCGGGGGCGGGAGGATCTGCA	GGGGGCGGAGGCCGGGG	+
M58	PURA_HUMAN.H11MO.0.D	-7	0.00180976	1.39171	0.151429	17	GGGTCTTGGGGGTGAGCGGGCGGGGGCGGGAGGATCTGCA	GGAAGGGGGGGGCAGGG	+
M58	SPIC_HUMAN.H11MO.0.D	-10	0.00210628	1.61973	0.165283	13	GGGTCTTGGGGGTGAGCGGGCGGGGGCGGGAGGATCTGCA	GAGGAAGGGGAGG	+
M58	VEZF1_HUMAN.H11MO.0.C	-9	0.00220566	1.69615	0.165283	22	GGGTCTTGGGGGTGAGCGGGCGGGGGCGGGAGGATCTGCA	GGGGAGGGGGGAGGGGGAGGGG	+
M58	GATA1_HUMAN.H11MO.0.A	-10	0.0024143	1.8566	0.165283	19	GGGTCTTGGGGGTGAGCGGGCGGGGGCGGGAGGATCTGCA	TCTTATCTGTCCCCGCCAG	-
M58	ZN667_HUMAN.H11MO.0.C	-22	0.0024143	1.8566	0.165283	18	GGGTCTTGGGGGTGAGCGGGCGGGGGCGGGAGGATCTGCA	GTGGCCTTAAAAGCTCAGC	+
M58	MAZ_HUMAN.H11MO.0.A	-9	0.00271649	2.08898	0.177886	22	GGGTCTTGGGGGTGAGCGGGCGGGGGCGGGAGGATCTGCA	GGGGGAGGGGGGGGGGGGGGGG	+
M58	RXRA_HUMAN.H11MO.0.A	-9	0.00289059	2.22287	0.181399	20	GGGTCTTGGGGGTGAGCGGGCGGGGGCGGGAGGATCTGCA	GGGGGAGGCAGAGGTCAGAG	+
M58	KLF3_HUMAN.H11MO.0.B	-12	0.00325907	2.50622	0.196342	19	GGGTCTTGGGGGTGAGCGGGCGGGGGCGGGAGGATCTGCA	GGGGAGGGGCGGGGCCGGG	+
M58	RARG_HUMAN.H11MO.2.D	-7	0.00444023	3.41453	0.247686	20	GGGTCTTGGGGGTGAGCGGGCGGGGGCGGGAGGATCTGCA	GGGGGTCACCCAGAGGTCAC	+
M58	USF2_HUMAN.H11MO.0.A	-9	0.0050532	3.88591	0.262439	19	GGGTCTTGGGGGTGAGCGGGCGGGGGCGGGAGGATCTGCA	GGGTCACGTGGCCGCGGCG	+
M58	TAL1_HUMAN.H11MO.0.A	-10	0.0050532	3.88591	0.262439	19	GGGTCTTGGGGGTGAGCGGGCGGGGGCGGGAGGATCTGCA	CCTTATCTGCCCCCCCCAG	-
M58	ZN394_HUMAN.H11MO.0.C	-12	0.00628868	4.83599	0.314625	20	GGGTCTTGGGGGTGAGCGGGCGGGGGCGGGAGGATCTGCA	AGAATGGAATAGAATGGAAT	+
M58	ZN589_HUMAN.H11MO.0.D	-8	0.00652912	5.02089	0.314625	16	GGGTCTTGGGGGTGAGCGGGCGGGGGCGGGAGGATCTGCA	CGGCAGTAACCGTGGG	-
M58	TLX1_HUMAN.H11MO.0.D	-19	0.00689362	5.30119	0.314625	17	GGGTCTTGGGGGTGAGCGGGCGGGGGCGGGAGGATCTGCA	CTGGCAAGTTGCCAAGG	+
M58	EGR2_HUMAN.H11MO.0.A	-7	0.00881576	6.77932	0.362378	18	GGGTCTTGGGGGTGAGCGGGCGGGGGCGGGAGGATCTGCA	GGGGGGGTGTGGGAGGGG	+
M58	KLF16_HUMAN.H11MO.0.D	-6	0.00887931	6.82819	0.362378	19	GGGTCTTGGGGGTGAGCGGGCGGGGGCGGGAGGATCTGCA	GGGGGCGGGGGGGGGGGGG	+
M58	ZN467_HUMAN.H11MO.0.C	-10	0.00894428	6.87815	0.362378	22	GGGTCTTGGGGGTGAGCGGGCGGGGGCGGGAGGATCTGCA	GGGGAGGGGAGGGGGGGGGGGG	+
M58	Z324A_HUMAN.H11MO.0.C	-6	0.00914291	7.0309	0.362378	23	GGGTCTTGGGGGTGAGCGGGCGGGGGCGGGAGGATCTGCA	TGGCAGCAAAGGATGGTTTGATA	-
M58	ZBT17_HUMAN.H11MO.0.A	-15	0.00951158	7.3144	0.367323	19	GGGTCTTGGGGGTGAGCGGGCGGGGGCGGGAGGATCTGCA	GAGGGTGGGGGAGGGGAAG	+
M58	ZN214_HUMAN.H11MO.0.C	-12	0.0101486	7.8043	0.374146	22	GGGTCTTGGGGGTGAGCGGGCGGGGGCGGGAGGATCTGCA	TCATCAAAGGCCTCAAAAAGGA	-
M58	TBX15_HUMAN.H11MO.0.D	-7	0.0101851	7.83234	0.374146	19	GGGTCTTGGGGGTGAGCGGGCGGGGGCGGGAGGATCTGCA	GGGGGGGGGGGGGTGGGGG	+
M58	OLIG2_HUMAN.H11MO.0.B	-5	0.0125197	9.62764	0.429849	18	GGGTCTTGGGGGTGAGCGGGCGGGGGCGGGAGGATCTGCA	CAGAAGGGAAACAGCTGG	-
M58	EGR1_HUMAN.H11MO.0.A	-9	0.0132944	10.2234	0.429849	17	GGGTCTTGGGGGTGAGCGGGCGGGGGCGGGAGGATCTGCA	GAGGGCGTGGGCGGGGG	+
M58	GATA2_HUMAN.H11MO.0.A	-10	0.0133415	10.2596	0.429849	19	GGGTCTTGGGGGTGAGCGGGCGGGGGCGGGAGGATCTGCA	CCTTATCTCCACCCCCCAG	-
M58	SPZ1_HUMAN.H11MO.0.D	-8	0.0139007	10.6896	0.429849	16	GGGTCTTGGGGGTGAGCGGGCGGGGGCGGGAGGATCTGCA	CGGCTGTTACCCTGGG	+
M58	MNX1_HUMAN.H11MO.0.D	-5	0.0142598	10.9658	0.429849	19	GGGTCTTGGGGGTGAGCGGGCGGGGGCGGGAGGATCTGCA	TTAAGGGTTATTAAAATAG	-
M58	RARA_HUMAN.H11MO.2.A	-9	0.01427	10.9737	0.429849	17	GGGTCTTGGGGGTGAGCGGGCGGGGGCGGGAGGATCTGCA	AGGTCACCGAGAGGTCA	+
M58	THA_HUMAN.H11MO.0.C	-20	0.01427	10.9737	0.429849	17	GGGTCTTGGGGGTGAGCGGGCGGGGGCGGGAGGATCTGCA	CTGACCTGAAGTGACCC	-
M58	MZF1_HUMAN.H11MO.0.B	-7	0.0151007	11.6125	0.437867	13	GGGTCTTGGGGGTGAGCGGGCGGGGGCGGGAGGATCTGCA	GGAGGGGATTGGG	+
M58	MXI1_HUMAN.H11MO.0.A	-15	0.0153659	11.8164	0.437867	15	GGGTCTTGGGGGTGAGCGGGCGGGGGCGGGAGGATCTGCA	GCACGTGGCGGCGGG	+
M58	LEF1_HUMAN.H11MO.0.A	-6	0.0154084	11.8491	0.437867	14	GGGTCTTGGGGGTGAGCGGGCGGGGGCGGGAGGATCTGCA	AGCAAATCAAAGGA	-
M58	COT2_HUMAN.H11MO.1.A	-1	0.0176029	13.5366	0.467755	17	GGGTCTTGGGGGTGAGCGGGCGGGGGCGGGAGGATCTGCA	GGGGTCAAAGGTCAGGG	+
M58	SRBP2_HUMAN.H11MO.0.B	-20	0.0177896	13.6802	0.467755	13	GGGTCTTGGGGGTGAGCGGGCGGGGGCGGGAGGATCTGCA	GGGTGGGGTGAGG	+
M58	CUX1_HUMAN.H11MO.0.C	-8	0.018013	13.852	0.467755	14	GGGTCTTGGGGGTGAGCGGGCGGGGGCGGGAGGATCTGCA	AGGGGGATCGATGG	+
M58	CLOCK_HUMAN.H11MO.0.C	-9	0.018013	13.852	0.467755	14	GGGTCTTGGGGGTGAGCGGGCGGGGGCGGGAGGATCTGCA	TGTTCACGTGTCTG	-
M58	COT1_HUMAN.H11MO.0.C	-8	0.0188624	14.5052	0.48151	17	GGGTCTTGGGGGTGAGCGGGCGGGGGCGGGAGGATCTGCA	GGGGTCAGAGGTCAGGG	+
M58	PAX5_HUMAN.H11MO.0.A	-6	0.0196846	15.1375	0.484201	21	GGGTCTTGGGGGTGAGCGGGCGGGGGCGGGAGGATCTGCA	GCCTGGGCAGCAGAGCGTGAC	+
M58	EGR2_HUMAN.H11MO.1.A	-10	0.0199323	15.3279	0.484201	16	GGGTCTTGGGGGTGAGCGGGCGGGGGCGGGAGGATCTGCA	GGGGCGTGGGCGGGGG	+
M58	ETS2_HUMAN.H11MO.0.B	-7	0.0209054	16.0762	0.496634	13	GGGTCTTGGGGGTGAGCGGGCGGGGGCGGGAGGATCTGCA	GGAAGGAAGAGGA	+
M58	HME2_HUMAN.H11MO.0.D	-7	0.0211036	16.2286	0.496634	11	GGGTCTTGGGGGTGAGCGGGCGGGGGCGGGAGGATCTGCA	GGTAATTAGGG	+
M59	SP2_HUMAN.H11MO.0.A	-9	3.2522e-06	0.00250094	0.00271435	22	CCCGCCGCAGGGGCGCGGGGCGGGCGGCCGGGGCCCGGGC	GGGGGGGGGGCGGGGCCGGGGG	+
M59	PATZ1_HUMAN.H11MO.0.C	-9	3.57245e-06	0.00274722	0.00271435	22	CCCGCCGCAGGGGCGCGGGGCGGGCGGCCGGGGCCCGGGC	GGGGAGGGGGCGGGGGGGGAGG	+
M59	SP3_HUMAN.H11MO.0.B	-10	1.90898e-05	0.0146801	0.00761908	20	CCCGCCGCAGGGGCGCGGGGCGGGCGGCCGGGGCCCGGGC	GGGGGGGGGCGGGGCCGGGG	+
M59	ZFX_HUMAN.H11MO.1.A	-8	2.00555e-05	0.0154227	0.00761908	17	CCCGCCGCAGGGGCGCGGGGCGGGCGGCCGGGGCCCGGGC	GGGGGCGGAGGCCGGGG	+
M59	KLF6_HUMAN.H11MO.0.A	-3	8.70366e-05	0.0669312	0.0264521	19	CCCGCCGCAGGGGCGCGGGGCGGGCGGCCGGGGCCCGGGC	GGAAGGGCGGGGCCGGGGG	+
M59	MAZ_HUMAN.H11MO.0.A	-11	0.000133363	0.102556	0.0337764	22	CCCGCCGCAGGGGCGCGGGGCGGGCGGCCGGGGCCCGGGC	GGGGGAGGGGGGGGGGGGGGGG	+
M59	VEZF1_HUMAN.H11MO.0.C	-11	0.000168809	0.129814	0.036646	22	CCCGCCGCAGGGGCGCGGGGCGGGCGGCCGGGGCCCGGGC	GGGGAGGGGGGAGGGGGAGGGG	+
M59	ZN341_HUMAN.H11MO.0.C	-9	0.000248447	0.191056	0.0471925	22	CCCGCCGCAGGGGCGCGGGGCGGGCGGCCGGGGCCCGGGC	GGGGGGGGGGGGAGGGAAGAGC	+
M59	THAP1_HUMAN.H11MO.0.C	-2	0.000336553	0.258809	0.0491211	22	CCCGCCGCAGGGGCGCGGGGCGGGCGGCCGGGGCCCGGGC	CGCCGCCATCTTGGCTGCGGGC	+
M59	RXRA_HUMAN.H11MO.0.A	-19	0.000355576	0.273438	0.0491211	20	CCCGCCGCAGGGGCGCGGGGCGGGCGGCCGGGGCCCGGGC	GGGGGAGGCAGAGGTCAGAG	+
M59	KLF3_HUMAN.H11MO.0.B	-6	0.000708729	0.545013	0.0897487	19	CCCGCCGCAGGGGCGCGGGGCGGGCGGCCGGGGCCCGGGC	GGGGAGGGGCGGGGCCGGG	+
M59	ZN563_HUMAN.H11MO.0.C	-17	0.00103391	0.795076	0.112223	21	CCCGCCGCAGGGGCGCGGGGCGGGCGGCCGGGGCCCGGGC	GGGATCCTCACTGGCAGCTGC	+
M59	SP4_HUMAN.H11MO.0.A	-9	0.00188686	1.451	0.174962	20	CCCGCCGCAGGGGCGCGGGGCGGGCGGCCGGGGCCCGGGC	GGGAAGGGGGCGGGGCCGGG	+
M59	PURA_HUMAN.H11MO.0.D	-11	0.00205467	1.58004	0.174962	17	CCCGCCGCAGGGGCGCGGGGCGGGCGGCCGGGGCCCGGGC	GGAAGGGGGGGGCAGGG	+
M59	NR1D1_HUMAN.H11MO.0.B	-1	0.00206858	1.59074	0.174962	19	CCCGCCGCAGGGGCGCGGGGCGGGCGGCCGGGGCCCGGGC	AGGGAAGTGGGTCAGAAGG	+
M59	RFX1_HUMAN.H11MO.0.B	-1	0.00215189	1.65481	0.174962	22	CCCGCCGCAGGGGCGCGGGGCGGGCGGCCGGGGCCCGGGC	CCGTCGCCATGGCAACCGGGGC	-
M59	RARG_HUMAN.H11MO.2.D	-14	0.00233936	1.79897	0.174962	20	CCCGCCGCAGGGGCGCGGGGCGGGCGGCCGGGGCCCGGGC	GGGGGTCACCCAGAGGTCAC	+
M59	IRX2_HUMAN.H11MO.0.D	-9	0.00239682	1.84315	0.174962	19	CCCGCCGCAGGGGCGCGGGGCGGGCGGCCGGGGCCCGGGC	ACATGGGTGGGCATGTTGG	+
M59	PROX1_HUMAN.H11MO.0.D	-16	0.00303775	2.33603	0.209825	17	CCCGCCGCAGGGGCGCGGGGCGGGCGGCCGGGGCCCGGGC	GGGTAAGGCGGGTTGGG	+
M59	PTF1A_HUMAN.H11MO.0.B	-29	0.00378788	2.91288	0.250263	11	CCCGCCGCAGGGGCGCGGGGCGGGCGGCCGGGGCCCGGGC	GGGAAAGGGGGCAGCTGG	-
M59	MXI1_HUMAN.H11MO.0.A	7	0.00398744	3.06634	0.252471	8	CCCGCCGCAGGGGCGCGGGGCGGGCGGCCGGGGCCCGGGC	GCACGTGGCGGCGGG	+
M59	KLF16_HUMAN.H11MO.0.D	-3	0.00490162	3.76935	0.28648	19	CCCGCCGCAGGGGCGCGGGGCGGGCGGCCGGGGCCCGGGC	GGGGGCGGGGGGGGGGGGG	+
M59	GATA1_HUMAN.H11MO.0.A	-28	0.0064629	4.96997	0.332283	12	CCCGCCGCAGGGGCGCGGGGCGGGCGGCCGGGGCCCGGGC	CTGGCGGGGACAGATAAGA	+
M59	ZN589_HUMAN.H11MO.0.D	-24	0.00651037	5.00647	0.332283	16	CCCGCCGCAGGGGCGCGGGGCGGGCGGCCGGGGCCCGGGC	CCCACGGTTACTGCCG	+
M59	ZN554_HUMAN.H11MO.0.C	-6	0.00655996	5.04461	0.332283	20	CCCGCCGCAGGGGCGCGGGGCGGGCGGCCGGGGCCCGGGC	GCTGAGCCATGTGGGGTGCT	+
M59	ZBT17_HUMAN.H11MO.0.A	-3	0.00691956	5.32114	0.333407	19	CCCGCCGCAGGGGCGCGGGGCGGGCGGCCGGGGCCCGGGC	GAGGGTGGGGGAGGGGAAG	+
M59	ZN263_HUMAN.H11MO.0.A	-10	0.00853205	6.56115	0.374712	20	CCCGCCGCAGGGGCGCGGGGCGGGCGGCCGGGGCCCGGGC	GGGAGGAGGGAGAGGAGGAG	+
M59	LYL1_HUMAN.H11MO.0.A	0	0.00863052	6.63687	0.374712	14	CCCGCCGCAGGGGCGCGGGGCGGGCGGCCGGGGCCCGGGC	CAGGAAACAGCTGG	-
M59	USF2_HUMAN.H11MO.0.A	-31	0.00906161	6.96838	0.3825	9	CCCGCCGCAGGGGCGCGGGGCGGGCGGCCGGGGCCCGGGC	CGCCGCGGCCACGTGACCC	-
M59	TAL1_HUMAN.H11MO.0.A	9	0.0103487	7.95812	0.424466	10	CCCGCCGCAGGGGCGCGGGGCGGGCGGCCGGGGCCCGGGC	CCTTATCTGCCCCCCCCAG	-
M59	PAX8_HUMAN.H11MO.0.D	-3	0.010953	8.42282	0.424466	14	CCCGCCGCAGGGGCGCGGGGCGGGCGGCCGGGGCCCGGGC	GTCACTGAAGCGGG	+
M59	EGR1_HUMAN.H11MO.0.A	-5	0.0114111	8.77517	0.424466	17	CCCGCCGCAGGGGCGCGGGGCGGGCGGCCGGGGCCCGGGC	GAGGGCGTGGGCGGGGG	+
M59	SPIC_HUMAN.H11MO.0.D	-9	0.0114524	8.80692	0.424466	13	CCCGCCGCAGGGGCGCGGGGCGGGCGGCCGGGGCCCGGGC	GAGGAAGGGGAGG	+
M59	TBX15_HUMAN.H11MO.0.D	-11	0.0134423	10.3372	0.475046	19	CCCGCCGCAGGGGCGCGGGGCGGGCGGCCGGGGCCCGGGC	GGGGGGGGGGGGGTGGGGG	+
M61	ZN589_HUMAN.H11MO.0.D	-9	2.82518e-05	0.0217256	0.0389098	16	TCTCGCTCCCGGGCGCGGCCGCGGGCTCGCGCCACCCCGC	CGGCAGTAACCGTGGG	-
M61	SP2_HUMAN.H11MO.0.A	-3	9.03051e-05	0.0694446	0.0389098	22	TCTCGCTCCCGGGCGCGGCCGCGGGCTCGCGCCACCCCGC	GGGGGGGGGGCGGGGCCGGGGG	+
M61	THAP1_HUMAN.H11MO.0.C	-4	9.76373e-05	0.075083	0.0389098	22	TCTCGCTCCCGGGCGCGGCCGCGGGCTCGCGCCACCCCGC	CGCCGCCATCTTGGCTGCGGGC	+
M61	ZFX_HUMAN.H11MO.1.A	-19	0.000122061	0.0938651	0.0389098	17	TCTCGCTCCCGGGCGCGGCCGCGGGCTCGCGCCACCCCGC	CCCCGGCCTCCGCCCCC	-
M61	SP3_HUMAN.H11MO.0.B	-12	0.000142281	0.109414	0.0389098	20	TCTCGCTCCCGGGCGCGGCCGCGGGCTCGCGCCACCCCGC	CCCCGGCCCCGCCCCCCCCC	-
M61	ZN563_HUMAN.H11MO.0.C	-4	0.000543515	0.417963	0.0909843	21	TCTCGCTCCCGGGCGCGGCCGCGGGCTCGCGCCACCCCGC	GGGATCCTCACTGGCAGCTGC	+
M61	TLX1_HUMAN.H11MO.0.D	-12	0.000741058	0.569874	0.111648	17	TCTCGCTCCCGGGCGCGGCCGCGGGCTCGCGCCACCCCGC	CCTTGGCAACTTGCCAG	-
[truncated: 2,462 more rows]
