# Supplementary material for: DeepEPI: CNN-transformer-based model for extracting TF interactions through predicting enhancer-promoter interactions
Source: Bioinform Adv. 2025 Sep 17;5(1):vbaf221. doi: 10.1093/bioadv/vbaf221 (PMC12478696; doi:10.1093/bioadv/vbaf221)
Supplement: vbaf221_Supplementary_Data [file vbaf221_supplementary_data.zip › Supplementary_file5/IMR90/result_promoter51-IMR90/tomtom.xml]

<?xml version='1.0' encoding='UTF-8' standalone='yes'?>
<tomtom version="5.5.5" release="Thu Sep 14 08:48:04 2023 +1000">
  <model>
    <command_line>tomtom -o /data/result_promoter51-IMR90 /data/IMR90-MOTIF/result_motif_pr/motifs_pr51.txt /data/HOCOMOCOv11_full_HUMAN_mono_meme_format.meme</command_line>
    <distance_measure value="ed"/>
    <threshold type="qvalue">0.5</threshold>
    <alphabet name="DNA" like="dna">
      <letter id="A" symbol="A" complement="T" name="Adenine" colour="CC0000"/>
      <letter id="C" symbol="C" complement="G" name="Cytosine" colour="0000CC"/>
      <letter id="G" symbol="G" complement="C" name="Guanine" colour="FFB300"/>
      <letter id="T" symbol="T" aliases="U" complement="A" name="Thymine" colour="008000"/>
      <letter id="N" symbol="N" aliases="X." equals="ACGT" name="Any base"/>
      <letter id="V" symbol="V" equals="ACG" name="Not T"/>
      <letter id="H" symbol="H" equals="ACT" name="Not G"/>
      <letter id="D" symbol="D" equals="AGT" name="Not C"/>
      <letter id="B" symbol="B" equals="CGT" name="Not A"/>
      <letter id="M" symbol="M" equals="AC" name="Amino"/>
      <letter id="R" symbol="R" equals="AG" name="Purine"/>
      <letter id="W" symbol="W" equals="AT" name="Weak"/>
      <letter id="S" symbol="S" equals="CG" name="Strong"/>
      <letter id="Y" symbol="Y" equals="CT" name="Pyrimidine"/>
      <letter id="K" symbol="K" equals="GT" name="Keto"/>
    </alphabet>
    <strands>both</strands>
    <background from="--query--" A="0.25" C="0.25" G="0.25" T="0.25"/>
    <host>f5f03e2d8156</host>
    <when>Sun Jan 28 23:15:00 2024</when>
  </model>
  <query_dbs>
    <db source="/data/IMR90-MOTIF/result_motif_pr/motifs_pr51.txt" name="motifs_pr51.txt" loaded="107" excluded="0" last_mod_date="Sat Jan 27 09:21:56 2024"/>
  </query_dbs>
  <target_dbs>
    <db source="/data/HOCOMOCOv11_full_HUMAN_mono_meme_format.meme" name="HOCOMOCOv11_full_HUMAN_mono_meme_format" loaded="769" excluded="0" last_mod_date="Fri Jan 12 11:21:36 2024"/>
  </target_dbs>
  <queries>
    <motif db="0" id="M0" alt="O0" length="40" nsites="8" evalue="1.3e-003">
      <pos A="0.496914" C="0.25" G="0.25" T="0.00308642"/>
      <pos A="0.25" C="0.496914" G="0.00308642" T="0.25"/>
      <pos A="0.25" C="0.25" G="0.496914" T="0.00308642"/>
      <pos A="0.25" C="0.25" G="0.496914" T="0.00308642"/>
      <pos A="0.00308642" C="0.496914" G="0.00308642" T="0.496914"/>
      <pos A="0.00308642" C="0.25" G="0.25" T="0.496914"/>
      <pos A="0.00308642" C="0.743827" G="0.00308642" T="0.25"/>
      <pos A="0.25" C="0.25" G="0.25" T="0.25"/>
      <pos A="0.00308642" C="0.00308642" G="0.743827" T="0.25"/>
      <pos A="0.00308642" C="0.00308642" G="0.743827" T="0.25"/>
      <pos A="0.25" C="0.743827" G="0.00308642" T="0.00308642"/>
      <pos A="0.00308642" C="0.496914" G="0.25" T="0.25"/>
      <pos A="0.00308642" C="0.496914" G="0.00308642" T="0.496914"/>
      <pos A="0.25" C="0.00308642" G="0.496914" T="0.25"/>
      <pos A="0.00308642" C="0.743827" G="0.25" T="0.00308642"/>
      <pos A="0.00308642" C="0.00308642" G="0.743827" T="0.25"/>
      <pos A="0.496914" C="0.00308642" G="0.496914" T="0.00308642"/>
      <pos A="0.00308642" C="0.25" G="0.496914" T="0.25"/>
      <pos A="0.25" C="0.496914" G="0.00308642" T="0.25"/>
      <pos A="0.00308642" C="0.00308642" G="0.496914" T="0.496914"/>
      <pos A="0.00308642" C="0.25" G="0.25" T="0.496914"/>
      <pos A="0.25" C="0.496914" G="0.25" T="0.00308642"/>
      <pos A="0.25" C="0.00308642" G="0.496914" T="0.25"/>
      <pos A="0.496914" C="0.25" G="0.00308642" T="0.25"/>
      <pos A="0.25" C="0.496914" G="0.25" T="0.00308642"/>
      <pos A="0.25" C="0.25" G="0.00308642" T="0.496914"/>
      <pos A="0.25" C="0.00308642" G="0.25" T="0.496914"/>
      <pos A="0.496914" C="0.25" G="0.00308642" T="0.25"/>
      <pos A="0.00308642" C="0.743827" G="0.25" T="0.00308642"/>
      <pos A="0.00308642" C="0.00308642" G="0.990741" T="0.00308642"/>
      <pos A="0.496914" C="0.496914" G="0.00308642" T="0.00308642"/>
      <pos A="0.25" C="0.00308642" G="0.25" T="0.496914"/>
      <pos A="0.25" C="0.00308642" G="0.496914" T="0.25"/>
      <pos A="0.00308642" C="0.25" G="0.00308642" T="0.743827"/>
      <pos A="0.00308642" C="0.25" G="0.25" T="0.496914"/>
      <pos A="0.25" C="0.00308642" G="0.25" T="0.496914"/>
      <pos A="0.25" C="0.00308642" G="0.496914" T="0.25"/>
      <pos A="0.00308642" C="0.00308642" G="0.743827" T="0.25"/>
      <pos A="0.00308642" C="0.25" G="0.496914" T="0.25"/>
      <pos A="0.00308642" C="0.00308642" G="0.25" T="0.743827"/>
    </motif>
    <motif db="0" id="M1" alt="O1" length="40" nsites="8" evalue="1.3e-003">
      <pos A="0.0928731" C="0.362233" G="0.18266" T="0.362233"/>
      <pos A="0.00308642" C="0.721381" G="0.0928731" T="0.18266"/>
      <pos A="0.272446" C="0.541807" G="0.00308642" T="0.18266"/>
      <pos A="0.45202" C="0.00308642" G="0.45202" T="0.0928731"/>
      <pos A="0.0928731" C="0.631594" G="0.00308642" T="0.272446"/>
      <pos A="0.18266" C="0.00308642" G="0.45202" T="0.362233"/>
      <pos A="0.0928731" C="0.272446" G="0.541807" T="0.0928731"/>
      <pos A="0.541807" C="0.362233" G="0.00308642" T="0.0928731"/>
      <pos A="0.00308642" C="0.631594" G="0.18266" T="0.18266"/>
      <pos A="0.0928731" C="0.272446" G="0.272446" T="0.362233"/>
      <pos A="0.18266" C="0.541807" G="0.00308642" T="0.272446"/>
      <pos A="0.00308642" C="0.900954" G="0.0928731" T="0.00308642"/>
      <pos A="0.00308642" C="0.811167" G="0.00308642" T="0.18266"/>
      <pos A="0.0928731" C="0.18266" G="0.721381" T="0.00308642"/>
      <pos A="0.45202" C="0.45202" G="0.0928731" T="0.00308642"/>
      <pos A="0.631594" C="0.18266" G="0.18266" T="0.00308642"/>
      <pos A="0.00308642" C="0.362233" G="0.362233" T="0.272446"/>
      <pos A="0.272446" C="0.272446" G="0.18266" T="0.272446"/>
      <pos A="0.00308642" C="0.0928731" G="0.900954" T="0.00308642"/>
      <pos A="0.0928731" C="0.272446" G="0.631594" T="0.00308642"/>
      <pos A="0.00308642" C="0.362233" G="0.631594" T="0.00308642"/>
      <pos A="0.0928731" C="0.362233" G="0.362233" T="0.18266"/>
      <pos A="0.0928731" C="0.18266" G="0.45202" T="0.272446"/>
      <pos A="0.45202" C="0.0928731" G="0.18266" T="0.272446"/>
      <pos A="0.00308642" C="0.0928731" G="0.900954" T="0.00308642"/>
      <pos A="0.0928731" C="0.00308642" G="0.811167" T="0.0928731"/>
      <pos A="0.45202" C="0.0928731" G="0.45202" T="0.00308642"/>
      <pos A="0.00308642" C="0.45202" G="0.541807" T="0.00308642"/>
      <pos A="0.0928731" C="0.362233" G="0.541807" T="0.00308642"/>
      <pos A="0.541807" C="0.272446" G="0.18266" T="0.00308642"/>
      <pos A="0.272446" C="0.362233" G="0.362233" T="0.00308642"/>
      <pos A="0.272446" C="0.362233" G="0.272446" T="0.0928731"/>
      <pos A="0.0928731" C="0.45202" G="0.362233" T="0.0928731"/>
      <pos A="0.362233" C="0.0928731" G="0.45202" T="0.0928731"/>
      <pos A="0.00308642" C="0.631594" G="0.362233" T="0.00308642"/>
      <pos A="0.00308642" C="0.18266" G="0.362233" T="0.45202"/>
      <pos A="0.00308642" C="0.272446" G="0.45202" T="0.272446"/>
      <pos A="0.00308642" C="0.811167" G="0.00308642" T="0.18266"/>
      <pos A="0.0928731" C="0.18266" G="0.721381" T="0.00308642"/>
      <pos A="0.0928731" C="0.45202" G="0.362233" T="0.0928731"/>
    </motif>
    <motif db="0" id="M10" alt="O10" length="40" nsites="8" evalue="1.3e-003">
      <pos A="0.126543" C="0.00308642" G="0.25" T="0.62037"/>
      <pos A="0.25" C="0.126543" G="0.25" T="0.373457"/>
      <pos A="0.00308642" C="0.126543" G="0.62037" T="0.25"/>
      <pos A="0.373457" C="0.373457" G="0.126543" T="0.126543"/>
      <pos A="0.25" C="0.00308642" G="0.496914" T="0.25"/>
      <pos A="0.126543" C="0.496914" G="0.25" T="0.126543"/>
      <pos A="0.743827" C="0.00308642" G="0.126543" T="0.126543"/>
      <pos A="0.00308642" C="0.373457" G="0.373457" T="0.25"/>
      <pos A="0.126543" C="0.25" G="0.373457" T="0.25"/>
      <pos A="0.126543" C="0.62037" G="0.25" T="0.00308642"/>
      <pos A="0.25" C="0.126543" G="0.62037" T="0.00308642"/>
      <pos A="0.126543" C="0.62037" G="0.25" T="0.00308642"/>
      <pos A="0.25" C="0.126543" G="0.373457" T="0.25"/>
      <pos A="0.126543" C="0.25" G="0.373457" T="0.25"/>
      <pos A="0.126543" C="0.25" G="0.373457" T="0.25"/>
      <pos A="0.62037" C="0.126543" G="0.126543" T="0.126543"/>
      <pos A="0.126543" C="0.126543" G="0.62037" T="0.126543"/>
      <pos A="0.126543" C="0.62037" G="0.126543" T="0.126543"/>
      <pos A="0.00308642" C="0.496914" G="0.00308642" T="0.496914"/>
      <pos A="0.126543" C="0.496914" G="0.373457" T="0.00308642"/>
      <pos A="0.126543" C="0.25" G="0.126543" T="0.496914"/>
      <pos A="0.373457" C="0.25" G="0.126543" T="0.25"/>
      <pos A="0.126543" C="0.373457" G="0.496914" T="0.00308642"/>
      <pos A="0.373457" C="0.126543" G="0.373457" T="0.126543"/>
      <pos A="0.373457" C="0.373457" G="0.25" T="0.00308642"/>
      <pos A="0.00308642" C="0.25" G="0.62037" T="0.126543"/>
      <pos A="0.00308642" C="0.00308642" G="0.867284" T="0.126543"/>
      <pos A="0.126543" C="0.373457" G="0.496914" T="0.00308642"/>
      <pos A="0.126543" C="0.373457" G="0.496914" T="0.00308642"/>
      <pos A="0.126543" C="0.25" G="0.373457" T="0.25"/>
      <pos A="0.00308642" C="0.00308642" G="0.496914" T="0.496914"/>
      <pos A="0.00308642" C="0.373457" G="0.62037" T="0.00308642"/>
      <pos A="0.00308642" C="0.496914" G="0.496914" T="0.00308642"/>
      <pos A="0.00308642" C="0.00308642" G="0.867284" T="0.126543"/>
      <pos A="0.373457" C="0.25" G="0.373457" T="0.00308642"/>
      <pos A="0.00308642" C="0.126543" G="0.867284" T="0.00308642"/>
      <pos A="0.373457" C="0.25" G="0.126543" T="0.25"/>
      <pos A="0.00308642" C="0.373457" G="0.25" T="0.373457"/>
      <pos A="0.00308642" C="0.62037" G="0.126543" T="0.25"/>
      <pos A="0.00308642" C="0.867284" G="0.00308642" T="0.126543"/>
    </motif>
    <motif db="0" id="M100" alt="O100" length="40" nsites="8" evalue="1.3e-003">
      <pos A="0.00308642" C="0.45202" G="0.541807" T="0.00308642"/>
      <pos A="0.18266" C="0.272446" G="0.541807" T="0.00308642"/>
      <pos A="0.0928731" C="0.0928731" G="0.811167" T="0.00308642"/>
      <pos A="0.18266" C="0.272446" G="0.45202" T="0.0928731"/>
      <pos A="0.00308642" C="0.541807" G="0.45202" T="0.00308642"/>
      <pos A="0.00308642" C="0.45202" G="0.362233" T="0.18266"/>
      <pos A="0.00308642" C="0.45202" G="0.362233" T="0.18266"/>
      <pos A="0.45202" C="0.18266" G="0.0928731" T="0.272446"/>
      <pos A="0.18266" C="0.272446" G="0.45202" T="0.0928731"/>
      <pos A="0.0928731" C="0.18266" G="0.721381" T="0.00308642"/>
      <pos A="0.18266" C="0.362233" G="0.18266" T="0.272446"/>
      <pos A="0.00308642" C="0.0928731" G="0.900954" T="0.00308642"/>
      <pos A="0.45202" C="0.272446" G="0.272446" T="0.00308642"/>
      <pos A="0.0928731" C="0.541807" G="0.272446" T="0.0928731"/>
      <pos A="0.00308642" C="0.631594" G="0.0928731" T="0.272446"/>
      <pos A="0.0928731" C="0.18266" G="0.541807" T="0.18266"/>
      <pos A="0.00308642" C="0.721381" G="0.18266" T="0.0928731"/>
      <pos A="0.272446" C="0.362233" G="0.272446" T="0.0928731"/>
      <pos A="0.00308642" C="0.0928731" G="0.631594" T="0.272446"/>
      <pos A="0.0928731" C="0.45202" G="0.45202" T="0.00308642"/>
      <pos A="0.0928731" C="0.362233" G="0.45202" T="0.0928731"/>
      <pos A="0.45202" C="0.18266" G="0.362233" T="0.00308642"/>
      <pos A="0.0928731" C="0.362233" G="0.541807" T="0.00308642"/>
      <pos A="0.18266" C="0.541807" G="0.00308642" T="0.272446"/>
      <pos A="0.0928731" C="0.45202" G="0.45202" T="0.00308642"/>
      <pos A="0.0928731" C="0.272446" G="0.631594" T="0.00308642"/>
      <pos A="0.00308642" C="0.00308642" G="0.990741" T="0.00308642"/>
      <pos A="0.00308642" C="0.45202" G="0.362233" T="0.18266"/>
      <pos A="0.00308642" C="0.362233" G="0.631594" T="0.00308642"/>
      <pos A="0.0928731" C="0.272446" G="0.00308642" T="0.631594"/>
      <pos A="0.00308642" C="0.362233" G="0.272446" T="0.362233"/>
      <pos A="0.00308642" C="0.541807" G="0.45202" T="0.00308642"/>
      <pos A="0.18266" C="0.631594" G="0.0928731" T="0.0928731"/>
      <pos A="0.00308642" C="0.541807" G="0.362233" T="0.0928731"/>
      <pos A="0.0928731" C="0.18266" G="0.631594" T="0.0928731"/>
      <pos A="0.272446" C="0.0928731" G="0.45202" T="0.18266"/>
      <pos A="0.00308642" C="0.541807" G="0.45202" T="0.00308642"/>
      <pos A="0.00308642" C="0.18266" G="0.45202" T="0.362233"/>
      <pos A="0.272446" C="0.362233" G="0.0928731" T="0.272446"/>
      <pos A="0.18266" C="0.0928731" G="0.721381" T="0.00308642"/>
    </motif>
    <motif db="0" id="M101" alt="O101" length="40" nsites="8" evalue="1.3e-003">
      <pos A="0.18994" C="0.590341" G="0.18994" T="0.0297798"/>
      <pos A="0.0564731" C="0.536954" G="0.216633" T="0.18994"/>
      <pos A="0.0831664" C="0.296713" G="0.3501" T="0.27002"/>
      <pos A="0.216633" C="0.136553" G="0.3501" T="0.296713"/>
      <pos A="0.10986" C="0.376793" G="0.43018" T="0.0831664"/>
      <pos A="0.243326" C="0.18994" G="0.3501" T="0.216633"/>
      <pos A="0.3501" C="0.27002" G="0.163246" T="0.216633"/>
      <pos A="0.163246" C="0.27002" G="0.510261" T="0.0564731"/>
      <pos A="0.3501" C="0.136553" G="0.403486" T="0.10986"/>
      <pos A="0.18994" C="0.323406" G="0.456873" T="0.0297798"/>
      <pos A="0.243326" C="0.136553" G="0.536954" T="0.0831664"/>
      <pos A="0.27002" C="0.483566" G="0.136553" T="0.10986"/>
      <pos A="0.243326" C="0.18994" G="0.27002" T="0.296713"/>
      <pos A="0.0564731" C="0.243326" G="0.43018" T="0.27002"/>
      <pos A="0.0564731" C="0.3501" G="0.3501" T="0.243326"/>
      <pos A="0.0564731" C="0.403486" G="0.403486" T="0.136553"/>
      <pos A="0.0831664" C="0.643727" G="0.216633" T="0.0564731"/>
      <pos A="0.136553" C="0.403486" G="0.3501" T="0.10986"/>
      <pos A="0.323406" C="0.136553" G="0.510261" T="0.0297798"/>
      <pos A="0.18994" C="0.18994" G="0.456873" T="0.163246"/>
      <pos A="0.376793" C="0.18994" G="0.136553" T="0.296713"/>
      <pos A="0.27002" C="0.18994" G="0.483566" T="0.0564731"/>
      <pos A="0.27002" C="0.18994" G="0.456873" T="0.0831664"/>
      <pos A="0.216633" C="0.296713" G="0.323406" T="0.163246"/>
      <pos A="0.216633" C="0.323406" G="0.243326" T="0.216633"/>
      <pos A="0.0297798" C="0.323406" G="0.563647" T="0.0831664"/>
      <pos A="0.403486" C="0.296713" G="0.216633" T="0.0831664"/>
      <pos A="0.0831664" C="0.43018" G="0.43018" T="0.0564731"/>
      <pos A="0.136553" C="0.323406" G="0.27002" T="0.27002"/>
      <pos A="0.27002" C="0.3501" G="0.323406" T="0.0564731"/>
      <pos A="0.136553" C="0.483566" G="0.376793" T="0.00308642"/>
      <pos A="0.0831664" C="0.216633" G="0.643727" T="0.0564731"/>
      <pos A="0.0831664" C="0.456873" G="0.403486" T="0.0564731"/>
      <pos A="0.0831664" C="0.3501" G="0.43018" T="0.136553"/>
      <pos A="0.18994" C="0.323406" G="0.163246" T="0.323406"/>
      <pos A="0.216633" C="0.563647" G="0.0831664" T="0.136553"/>
      <pos A="0.10986" C="0.376793" G="0.18994" T="0.323406"/>
      <pos A="0.243326" C="0.510261" G="0.243326" T="0.00308642"/>
      <pos A="0.216633" C="0.296713" G="0.43018" T="0.0564731"/>
      <pos A="0.163246" C="0.0831664" G="0.697114" T="0.0564731"/>
    </motif>
    <motif db="0" id="M102" alt="O102" length="40" nsites="8" evalue="1.3e-003">
      <pos A="0.208519" C="0.358642" G="0.255926" T="0.176914"/>
      <pos A="0.113704" C="0.358642" G="0.47716" T="0.0504938"/>
      <pos A="0.327037" C="0.232222" G="0.303333" T="0.137407"/>
      <pos A="0.161111" C="0.287531" G="0.382346" T="0.169012"/>
      <pos A="0.192716" C="0.334938" G="0.263827" T="0.208519"/>
      <pos A="0.0504938" C="0.327037" G="0.390247" T="0.232222"/>
      <pos A="0.0979012" C="0.398148" G="0.366543" T="0.137407"/>
      <pos A="0.169012" C="0.248025" G="0.516667" T="0.0662963"/>
      <pos A="0.200617" C="0.248025" G="0.406049" T="0.145309"/>
      <pos A="0.176914" C="0.524568" G="0.248025" T="0.0504938"/>
      <pos A="0.255926" C="0.311235" G="0.295432" T="0.137407"/>
      <pos A="0.240123" C="0.271728" G="0.34284" T="0.145309"/>
      <pos A="0.105802" C="0.453457" G="0.255926" T="0.184815"/>
      <pos A="0.169012" C="0.161111" G="0.406049" T="0.263827"/>
      <pos A="0.09" C="0.15321" G="0.643086" T="0.113704"/>
      <pos A="0.0583951" C="0.382346" G="0.453457" T="0.105802"/>
      <pos A="0.334938" C="0.21642" G="0.176914" T="0.271728"/>
      <pos A="0.129506" C="0.263827" G="0.319136" T="0.287531"/>
      <pos A="0.208519" C="0.263827" G="0.485062" T="0.0425926"/>
      <pos A="0.15321" C="0.492963" G="0.240123" T="0.113704"/>
      <pos A="0.121605" C="0.105802" G="0.650988" T="0.121605"/>
      <pos A="0.192716" C="0.287531" G="0.398148" T="0.121605"/>
      <pos A="0.129506" C="0.382346" G="0.34284" T="0.145309"/>
      <pos A="0.161111" C="0.319136" G="0.232222" T="0.287531"/>
      <pos A="0.248025" C="0.27963" G="0.303333" T="0.169012"/>
      <pos A="0.145309" C="0.248025" G="0.374444" T="0.232222"/>
      <pos A="0.121605" C="0.240123" G="0.492963" T="0.145309"/>
      <pos A="0.184815" C="0.295432" G="0.374444" T="0.145309"/>
      <pos A="0.161111" C="0.311235" G="0.406049" T="0.121605"/>
      <pos A="0.255926" C="0.406049" G="0.21642" T="0.121605"/>
      <pos A="0.09" C="0.271728" G="0.406049" T="0.232222"/>
      <pos A="0.15321" C="0.311235" G="0.406049" T="0.129506"/>
      <pos A="0.334938" C="0.34284" G="0.192716" T="0.129506"/>
      <pos A="0.105802" C="0.390247" G="0.406049" T="0.0979012"/>
      <pos A="0.137407" C="0.263827" G="0.390247" T="0.208519"/>
      <pos A="0.15321" C="0.319136" G="0.429753" T="0.0979012"/>
      <pos A="0.105802" C="0.382346" G="0.461358" T="0.0504938"/>
      <pos A="0.184815" C="0.382346" G="0.263827" T="0.169012"/>
      <pos A="0.121605" C="0.350741" G="0.413951" T="0.113704"/>
      <pos A="0.0662963" C="0.366543" G="0.398148" T="0.169012"/>
    </motif>
    <motif db="0" id="M103" alt="O103" length="40" nsites="8" evalue="1.3e-003">
      <pos A="0.0648148" C="0.435185" G="0.373457" T="0.126543"/>
      <pos A="0.0648148" C="0.558642" G="0.373457" T="0.00308642"/>
      <pos A="0.311728" C="0.496914" G="0.188272" T="0.00308642"/>
      <pos A="0.25" C="0.126543" G="0.435185" T="0.188272"/>
      <pos A="0.0648148" C="0.188272" G="0.373457" T="0.373457"/>
      <pos A="0.188272" C="0.188272" G="0.0648148" T="0.558642"/>
      <pos A="0.00308642" C="0.188272" G="0.435185" T="0.373457"/>
      <pos A="0.311728" C="0.311728" G="0.25" T="0.126543"/>
      <pos A="0.0648148" C="0.435185" G="0.373457" T="0.126543"/>
      <pos A="0.188272" C="0.373457" G="0.0648148" T="0.373457"/>
      <pos A="0.126543" C="0.188272" G="0.62037" T="0.0648148"/>
      <pos A="0.0648148" C="0.496914" G="0.188272" T="0.25"/>
      <pos A="0.00308642" C="0.743827" G="0.188272" T="0.0648148"/>
      <pos A="0.00308642" C="0.126543" G="0.743827" T="0.126543"/>
      <pos A="0.188272" C="0.311728" G="0.188272" T="0.311728"/>
      <pos A="0.126543" C="0.682099" G="0.188272" T="0.00308642"/>
      <pos A="0.126543" C="0.188272" G="0.435185" T="0.25"/>
      <pos A="0.188272" C="0.25" G="0.435185" T="0.126543"/>
      <pos A="0.126543" C="0.558642" G="0.25" T="0.0648148"/>
      <pos A="0.373457" C="0.00308642" G="0.435185" T="0.188272"/>
      <pos A="0.188272" C="0.373457" G="0.435185" T="0.00308642"/>
      <pos A="0.188272" C="0.126543" G="0.62037" T="0.0648148"/>
      <pos A="0.435185" C="0.0648148" G="0.496914" T="0.00308642"/>
      <pos A="0.188272" C="0.25" G="0.558642" T="0.00308642"/>
      <pos A="0.0648148" C="0.805556" G="0.126543" T="0.00308642"/>
      <pos A="0.188272" C="0.311728" G="0.126543" T="0.373457"/>
      <pos A="0.00308642" C="0.311728" G="0.373457" T="0.311728"/>
      <pos A="0.311728" C="0.311728" G="0.311728" T="0.0648148"/>
      <pos A="0.0648148" C="0.558642" G="0.126543" T="0.25"/>
      <pos A="0.0648148" C="0.682099" G="0.0648148" T="0.188272"/>
      <pos A="0.00308642" C="0.373457" G="0.496914" T="0.126543"/>
      <pos A="0.00308642" C="0.311728" G="0.62037" T="0.0648148"/>
      <pos A="0.0648148" C="0.00308642" G="0.435185" T="0.496914"/>
      <pos A="0.126543" C="0.435185" G="0.373457" T="0.0648148"/>
      <pos A="0.25" C="0.311728" G="0.126543" T="0.311728"/>
      <pos A="0.373457" C="0.558642" G="0.0648148" T="0.00308642"/>
      <pos A="0.188272" C="0.373457" G="0.373457" T="0.0648148"/>
      <pos A="0.0648148" C="0.496914" G="0.435185" T="0.00308642"/>
      <pos A="0.25" C="0.496914" G="0.126543" T="0.126543"/>
      <pos A="0.0648148" C="0.188272" G="0.743827" T="0.00308642"/>
    </motif>
    <motif db="0" id="M105" alt="O105" length="40" nsites="8" evalue="1.3e-003">
      <pos A="0.00308642" C="0.285273" G="0.708554" T="0.00308642"/>
      <pos A="0.14418" C="0.426366" G="0.14418" T="0.285273"/>
      <pos A="0.285273" C="0.00308642" G="0.567461" T="0.14418"/>
      <pos A="0.285273" C="0.567461" G="0.14418" T="0.00308642"/>
      <pos A="0.00308642" C="0.426366" G="0.567461" T="0.00308642"/>
      <pos A="0.00308642" C="0.285273" G="0.426366" T="0.285273"/>
      <pos A="0.14418" C="0.285273" G="0.567461" T="0.00308642"/>
      <pos A="0.426366" C="0.00308642" G="0.285273" T="0.285273"/>
      <pos A="0.00308642" C="0.567461" G="0.14418" T="0.285273"/>
      <pos A="0.00308642" C="0.849647" G="0.00308642" T="0.14418"/>
      <pos A="0.00308642" C="0.14418" G="0.285273" T="0.567461"/>
      <pos A="0.14418" C="0.567461" G="0.14418" T="0.14418"/>
      <pos A="0.14418" C="0.708554" G="0.00308642" T="0.14418"/>
      <pos A="0.14418" C="0.00308642" G="0.708554" T="0.14418"/>
      <pos A="0.00308642" C="0.14418" G="0.849647" T="0.00308642"/>
      <pos A="0.00308642" C="0.14418" G="0.708554" T="0.14418"/>
      <pos A="0.00308642" C="0.00308642" G="0.849647" T="0.14418"/>
      <pos A="0.14418" C="0.567461" G="0.14418" T="0.14418"/>
      <pos A="0.00308642" C="0.285273" G="0.567461" T="0.14418"/>
      <pos A="0.00308642" C="0.14418" G="0.708554" T="0.14418"/>
      <pos A="0.285273" C="0.285273" G="0.426366" T="0.00308642"/>
      <pos A="0.14418" C="0.14418" G="0.708554" T="0.00308642"/>
      <pos A="0.00308642" C="0.567461" G="0.14418" T="0.285273"/>
      <pos A="0.00308642" C="0.849647" G="0.14418" T="0.00308642"/>
      <pos A="0.00308642" C="0.14418" G="0.285273" T="0.567461"/>
      <pos A="0.14418" C="0.426366" G="0.14418" T="0.285273"/>
      <pos A="0.14418" C="0.426366" G="0.426366" T="0.00308642"/>
      <pos A="0.00308642" C="0.426366" G="0.426366" T="0.14418"/>
      <pos A="0.14418" C="0.285273" G="0.567461" T="0.00308642"/>
      <pos A="0.285273" C="0.285273" G="0.426366" T="0.00308642"/>
      <pos A="0.285273" C="0.285273" G="0.14418" T="0.285273"/>
      <pos A="0.426366" C="0.567461" G="0.00308642" T="0.00308642"/>
      <pos A="0.00308642" C="0.00308642" G="0.849647" T="0.14418"/>
      <pos A="0.00308642" C="0.708554" G="0.00308642" T="0.285273"/>
      <pos A="0.426366" C="0.14418" G="0.285273" T="0.14418"/>
      <pos A="0.285273" C="0.426366" G="0.14418" T="0.14418"/>
      <pos A="0.00308642" C="0.426366" G="0.426366" T="0.14418"/>
      <pos A="0.14418" C="0.14418" G="0.426366" T="0.285273"/>
      <pos A="0.14418" C="0.567461" G="0.285273" T="0.00308642"/>
      <pos A="0.00308642" C="0.849647" G="0.14418" T="0.00308642"/>
    </motif>
    <motif db="0" id="M106" alt="O106" length="40" nsites="8" evalue="1.3e-003">
      <pos A="0.161111" C="0.319136" G="0.406049" T="0.113704"/>
      <pos A="0.113704" C="0.319136" G="0.358642" T="0.208519"/>
      <pos A="0.224321" C="0.406049" G="0.358642" T="0.0109877"/>
      <pos A="0.145309" C="0.303333" G="0.287531" T="0.263827"/>
      <pos A="0.21642" C="0.184815" G="0.421852" T="0.176914"/>
      <pos A="0.169012" C="0.200617" G="0.485062" T="0.145309"/>
      <pos A="0.161111" C="0.461358" G="0.27963" T="0.0979012"/>
      <pos A="0.0741975" C="0.382346" G="0.34284" T="0.200617"/>
      <pos A="0.09" C="0.295432" G="0.271728" T="0.34284"/>
      <pos A="0.176914" C="0.374444" G="0.350741" T="0.0979012"/>
      <pos A="0.161111" C="0.319136" G="0.334938" T="0.184815"/>
      <pos A="0.137407" C="0.192716" G="0.548272" T="0.121605"/>
      <pos A="0.15321" C="0.334938" G="0.406049" T="0.105802"/>
      <pos A="0.287531" C="0.295432" G="0.169012" T="0.248025"/>
      <pos A="0.137407" C="0.192716" G="0.516667" T="0.15321"/>
      <pos A="0.200617" C="0.374444" G="0.334938" T="0.09"/>
      <pos A="0.15321" C="0.350741" G="0.327037" T="0.169012"/>
      <pos A="0.232222" C="0.161111" G="0.390247" T="0.21642"/>
      <pos A="0.0741975" C="0.295432" G="0.508765" T="0.121605"/>
      <pos A="0.129506" C="0.350741" G="0.437654" T="0.0820988"/>
      <pos A="0.0820988" C="0.445556" G="0.437654" T="0.0346914"/>
      <pos A="0.184815" C="0.311235" G="0.327037" T="0.176914"/>
      <pos A="0.311235" C="0.263827" G="0.224321" T="0.200617"/>
      <pos A="0.129506" C="0.232222" G="0.406049" T="0.232222"/>
      <pos A="0.105802" C="0.319136" G="0.500864" T="0.0741975"/>
      <pos A="0.184815" C="0.161111" G="0.437654" T="0.21642"/>
      <pos A="0.0346914" C="0.579877" G="0.303333" T="0.0820988"/>
      <pos A="0.200617" C="0.485062" G="0.232222" T="0.0820988"/>
      <pos A="0.232222" C="0.271728" G="0.358642" T="0.137407"/>
      <pos A="0.121605" C="0.263827" G="0.421852" T="0.192716"/>
      <pos A="0.184815" C="0.184815" G="0.437654" T="0.192716"/>
      <pos A="0.263827" C="0.382346" G="0.129506" T="0.224321"/>
      <pos A="0.15321" C="0.287531" G="0.437654" T="0.121605"/>
      <pos A="0.137407" C="0.366543" G="0.334938" T="0.161111"/>
      <pos A="0.113704" C="0.319136" G="0.445556" T="0.121605"/>
      <pos A="0.21642" C="0.445556" G="0.303333" T="0.0346914"/>
      <pos A="0.105802" C="0.21642" G="0.524568" T="0.15321"/>
      <pos A="0.232222" C="0.240123" G="0.390247" T="0.137407"/>
      <pos A="0.129506" C="0.374444" G="0.327037" T="0.169012"/>
      <pos A="0.21642" C="0.15321" G="0.429753" T="0.200617"/>
    </motif>
    <motif db="0" id="M107" alt="O107" length="40" nsites="8" evalue="1.3e-003">
      <pos A="0.185023" C="0.314977" G="0.159032" T="0.340968"/>
      <pos A="0.0810588" C="0.574886" G="0.288987" T="0.0550686"/>
      <pos A="0.211013" C="0.366959" G="0.340968" T="0.0810588"/>
      <pos A="0.159032" C="0.626868" G="0.211013" T="0.00308642"/>
      <pos A="0.10705" C="0.314977" G="0.39295" T="0.185023"/>
      <pos A="0.262996" C="0.470922" G="0.10705" T="0.159032"/>
      <pos A="0.00308642" C="0.574886" G="0.314977" T="0.10705"/>
      <pos A="0.00308642" C="0.39295" G="0.39295" T="0.211013"/>
      <pos A="0.0290775" C="0.496914" G="0.444931" T="0.0290775"/>
      <pos A="0.159032" C="0.211013" G="0.39295" T="0.237004"/>
      <pos A="0.10705" C="0.418941" G="0.340968" T="0.133041"/>
      <pos A="0.444931" C="0.185023" G="0.288987" T="0.0810588"/>
      <pos A="0.0290775" C="0.211013" G="0.600877" T="0.159032"/>
      <pos A="0.133041" C="0.70484" G="0.159032" T="0.00308642"/>
      <pos A="0.262996" C="0.39295" G="0.262996" T="0.0810588"/>
      <pos A="0.0290775" C="0.185023" G="0.70484" T="0.0810588"/>
      <pos A="0.159032" C="0.133041" G="0.444931" T="0.262996"/>
      <pos A="0.0550686" C="0.340968" G="0.548896" T="0.0550686"/>
      <pos A="0.159032" C="0.237004" G="0.522905" T="0.0810588"/>
      <pos A="0.00308642" C="0.444931" G="0.496914" T="0.0550686"/>
      <pos A="0.0550686" C="0.626868" G="0.0810588" T="0.237004"/>
      <pos A="0.0810588" C="0.288987" G="0.626868" T="0.00308642"/>
      <pos A="0.0550686" C="0.418941" G="0.340968" T="0.185023"/>
      <pos A="0.159032" C="0.288987" G="0.39295" T="0.159032"/>
      <pos A="0.10705" C="0.314977" G="0.39295" T="0.185023"/>
      <pos A="0.185023" C="0.522905" G="0.133041" T="0.159032"/>
      <pos A="0.10705" C="0.470922" G="0.237004" T="0.185023"/>
      <pos A="0.133041" C="0.340968" G="0.288987" T="0.237004"/>
      <pos A="0.185023" C="0.288987" G="0.366959" T="0.159032"/>
      <pos A="0.0810588" C="0.444931" G="0.444931" T="0.0290775"/>
      <pos A="0.185023" C="0.314977" G="0.418941" T="0.0810588"/>
      <pos A="0.211013" C="0.262996" G="0.366959" T="0.159032"/>
      <pos A="0.288987" C="0.39295" G="0.211013" T="0.10705"/>
      <pos A="0.159032" C="0.288987" G="0.39295" T="0.159032"/>
      <pos A="0.133041" C="0.444931" G="0.366959" T="0.0550686"/>
      <pos A="0.159032" C="0.496914" G="0.314977" T="0.0290775"/>
      <pos A="0.185023" C="0.548896" G="0.0550686" T="0.211013"/>
      <pos A="0.211013" C="0.314977" G="0.314977" T="0.159032"/>
      <pos A="0.237004" C="0.185023" G="0.522905" T="0.0550686"/>
      <pos A="0.00308642" C="0.133041" G="0.262996" T="0.600877"/>
    </motif>
    <motif db="0" id="M108" alt="O108" length="40" nsites="8" evalue="1.3e-003">
      <pos A="0.0689304" C="0.266461" G="0.463992" T="0.200617"/>
      <pos A="0.00308642" C="0.200617" G="0.595679" T="0.200617"/>
      <pos A="0.00308642" C="0.529835" G="0.266461" T="0.200617"/>
      <pos A="0.00308642" C="0.200617" G="0.529835" T="0.266461"/>
      <pos A="0.266461" C="0.266461" G="0.398148" T="0.0689304"/>
      <pos A="0.00308642" C="0.595679" G="0.332304" T="0.0689304"/>
      <pos A="0.398148" C="0.134773" G="0.200617" T="0.266461"/>
      <pos A="0.0689304" C="0.463992" G="0.266461" T="0.200617"/>
      <pos A="0.0689304" C="0.200617" G="0.398148" T="0.332304"/>
      <pos A="0.200617" C="0.332304" G="0.266461" T="0.200617"/>
      <pos A="0.0689304" C="0.0689304" G="0.859054" T="0.00308642"/>
      <pos A="0.00308642" C="0.463992" G="0.529835" T="0.00308642"/>
      <pos A="0.332304" C="0.134773" G="0.463992" T="0.0689304"/>
      <pos A="0.0689304" C="0.529835" G="0.332304" T="0.0689304"/>
      <pos A="0.134773" C="0.134773" G="0.727366" T="0.00308642"/>
      <pos A="0.200617" C="0.266461" G="0.266461" T="0.266461"/>
      <pos A="0.0689304" C="0.266461" G="0.661523" T="0.00308642"/>
      <pos A="0.00308642" C="0.595679" G="0.266461" T="0.134773"/>
      <pos A="0.00308642" C="0.398148" G="0.529835" T="0.0689304"/>
      <pos A="0.00308642" C="0.595679" G="0.200617" T="0.200617"/>
      <pos A="0.266461" C="0.266461" G="0.463992" T="0.00308642"/>
      <pos A="0.0689304" C="0.398148" G="0.529835" T="0.00308642"/>
      <pos A="0.134773" C="0.463992" G="0.266461" T="0.134773"/>
      <pos A="0.332304" C="0.266461" G="0.398148" T="0.00308642"/>
      <pos A="0.595679" C="0.0689304" G="0.332304" T="0.00308642"/>
      <pos A="0.00308642" C="0.727366" G="0.266461" T="0.00308642"/>
      <pos A="0.00308642" C="0.332304" G="0.332304" T="0.332304"/>
      <pos A="0.134773" C="0.200617" G="0.595679" T="0.0689304"/>
      <pos A="0.134773" C="0.463992" G="0.200617" T="0.200617"/>
      <pos A="0.200617" C="0.134773" G="0.463992" T="0.200617"/>
      <pos A="0.200617" C="0.529835" G="0.266461" T="0.00308642"/>
      <pos A="0.00308642" C="0.200617" G="0.595679" T="0.200617"/>
      <pos A="0.266461" C="0.266461" G="0.332304" T="0.134773"/>
      <pos A="0.00308642" C="0.332304" G="0.661523" T="0.00308642"/>
      <pos A="0.00308642" C="0.0689304" G="0.924897" T="0.00308642"/>
      <pos A="0.0689304" C="0.727366" G="0.134773" T="0.0689304"/>
      <pos A="0.0689304" C="0.134773" G="0.661523" T="0.134773"/>
      <pos A="0.00308642" C="0.0689304" G="0.859054" T="0.0689304"/>
      <pos A="0.00308642" C="0.463992" G="0.266461" T="0.266461"/>
      <pos A="0.00308642" C="0.463992" G="0.463992" T="0.0689304"/>
    </motif>
    <motif db="0" id="M109" alt="O109" length="40" nsites="8" evalue="1.3e-003">
      <pos A="0.00308642" C="0.990741" G="0.00308642" T="0.00308642"/>
      <pos A="0.990741" C="0.00308642" G="0.00308642" T="0.00308642"/>
      <pos A="0.00308642" C="0.00308642" G="0.990741" T="0.00308642"/>
      <pos A="0.00308642" C="0.00308642" G="0.990741" T="0.00308642"/>
      <pos A="0.00308642" C="0.00308642" G="0.00308642" T="0.990741"/>
      <pos A="0.00308642" C="0.00308642" G="0.990741" T="0.00308642"/>
      <pos A="0.00308642" C="0.00308642" G="0.990741" T="0.00308642"/>
      <pos A="0.00308642" C="0.00308642" G="0.990741" T="0.00308642"/>
      <pos A="0.00308642" C="0.00308642" G="0.00308642" T="0.990741"/>
      <pos A="0.00308642" C="0.00308642" G="0.990741" T="0.00308642"/>
      <pos A="0.00308642" C="0.990741" G="0.00308642" T="0.00308642"/>
      <pos A="0.00308642" C="0.990741" G="0.00308642" T="0.00308642"/>
      <pos A="0.990741" C="0.00308642" G="0.00308642" T="0.00308642"/>
      <pos A="0.00308642" C="0.00308642" G="0.990741" T="0.00308642"/>
      <pos A="0.00308642" C="0.00308642" G="0.990741" T="0.00308642"/>
      <pos A="0.00308642" C="0.990741" G="0.00308642" T="0.00308642"/>
      <pos A="0.00308642" C="0.990741" G="0.00308642" T="0.00308642"/>
      <pos A="0.00308642" C="0.990741" G="0.00308642" T="0.00308642"/>
      <pos A="0.00308642" C="0.00308642" G="0.00308642" T="0.990741"/>
      <pos A="0.00308642" C="0.00308642" G="0.990741" T="0.00308642"/>
      <pos A="0.00308642" C="0.00308642" G="0.990741" T="0.00308642"/>
      <pos A="0.00308642" C="0.990741" G="0.00308642" T="0.00308642"/>
      <pos A="0.00308642" C="0.990741" G="0.00308642" T="0.00308642"/>
      <pos A="0.00308642" C="0.00308642" G="0.990741" T="0.00308642"/>
      <pos A="0.00308642" C="0.00308642" G="0.00308642" T="0.990741"/>
      <pos A="0.00308642" C="0.00308642" G="0.990741" T="0.00308642"/>
      <pos A="0.00308642" C="0.00308642" G="0.990741" T="0.00308642"/>
      <pos A="0.00308642" C="0.990741" G="0.00308642" T="0.00308642"/>
      <pos A="0.00308642" C="0.00308642" G="0.990741" T="0.00308642"/>
      <pos A="0.990741" C="0.00308642" G="0.00308642" T="0.00308642"/>
      <pos A="0.990741" C="0.00308642" G="0.00308642" T="0.00308642"/>
      <pos A="0.990741" C="0.00308642" G="0.00308642" T="0.00308642"/>
      <pos A="0.00308642" C="0.00308642" G="0.990741" T="0.00308642"/>
      <pos A="0.990741" C="0.00308642" G="0.00308642" T="0.00308642"/>
      <pos A="0.00308642" C="0.00308642" G="0.990741" T="0.00308642"/>
      <pos A="0.00308642" C="0.990741" G="0.00308642" T="0.00308642"/>
      <pos A="0.00308642" C="0.990741" G="0.00308642" T="0.00308642"/>
      <pos A="0.00308642" C="0.00308642" G="0.990741" T="0.00308642"/>
      <pos A="0.00308642" C="0.00308642" G="0.990741" T="0.00308642"/>
      <pos A="0.00308642" C="0.990741" G="0.00308642" T="0.00308642"/>
    </motif>
    <motif db="0" id="M11" alt="O11" length="40" nsites="8" evalue="1.3e-003">
      <pos A="0.162385" C="0.26593" G="0.528773" T="0.0429116"/>
      <pos A="0.0986657" C="0.369475" G="0.321685" T="0.210175"/>
      <pos A="0.162385" C="0.425229" G="0.18628" T="0.226105"/>
      <pos A="0.130525" C="0.409299" G="0.369475" T="0.0907012"/>
      <pos A="0.0827358" C="0.337615" G="0.273895" T="0.305755"/>
      <pos A="0.130525" C="0.0986657" G="0.624353" T="0.146455"/>
      <pos A="0.130525" C="0.329649" G="0.465054" T="0.0747714"/>
      <pos A="0.154421" C="0.496914" G="0.210175" T="0.138491"/>
      <pos A="0.154421" C="0.321685" G="0.401334" T="0.122561"/>
      <pos A="0.106631" C="0.329649" G="0.329649" T="0.23407"/>
      <pos A="0.18628" C="0.31372" G="0.425229" T="0.0747714"/>
      <pos A="0.114596" C="0.138491" G="0.496914" T="0.25"/>
      <pos A="0.20221" C="0.25" G="0.488948" T="0.0588415"/>
      <pos A="0.146455" C="0.337615" G="0.425229" T="0.0907012"/>
      <pos A="0.170351" C="0.289825" G="0.417264" T="0.122561"/>
      <pos A="0.28186" C="0.18628" G="0.273895" T="0.257965"/>
      <pos A="0.146455" C="0.289825" G="0.401334" T="0.162385"/>
      <pos A="0.178315" C="0.361509" G="0.31372" T="0.146455"/>
      <pos A="0.18628" C="0.106631" G="0.544703" T="0.162385"/>
      <pos A="0.162385" C="0.26593" G="0.449124" T="0.122561"/>
      <pos A="0.20221" C="0.353545" G="0.28186" T="0.162385"/>
      <pos A="0.29779" C="0.28186" G="0.305755" T="0.114596"/>
      <pos A="0.25" C="0.29779" G="0.369475" T="0.0827358"/>
      <pos A="0.122561" C="0.154421" G="0.488948" T="0.23407"/>
      <pos A="0.210175" C="0.242035" G="0.417264" T="0.130525"/>
      <pos A="0.162385" C="0.369475" G="0.26593" T="0.20221"/>
      <pos A="0.0907012" C="0.504879" G="0.257965" T="0.146455"/>
      <pos A="0.0269817" C="0.369475" G="0.305755" T="0.29779"/>
      <pos A="0.154421" C="0.273895" G="0.361509" T="0.210175"/>
      <pos A="0.210175" C="0.441159" G="0.25" T="0.0986657"/>
      <pos A="0.194245" C="0.23407" G="0.504879" T="0.0668059"/>
      <pos A="0.0907012" C="0.361509" G="0.425229" T="0.122561"/>
      <pos A="0.114596" C="0.329649" G="0.385404" T="0.170351"/>
      <pos A="0.154421" C="0.26593" G="0.457088" T="0.122561"/>
      <pos A="0.194245" C="0.369475" G="0.29779" T="0.138491"/>
      <pos A="0.226105" C="0.401334" G="0.170351" T="0.20221"/>
      <pos A="0.106631" C="0.496914" G="0.273895" T="0.122561"/>
      <pos A="0.242035" C="0.21814" G="0.321685" T="0.21814"/>
      <pos A="0.194245" C="0.257965" G="0.488948" T="0.0588415"/>
      <pos A="0.0986657" C="0.361509" G="0.473018" T="0.0668059"/>
    </motif>
    <motif db="0" id="M110" alt="O110" length="40" nsites="8" evalue="1.3e-003">
      <pos A="0.373457" C="0.00308642" G="0.62037" T="0.00308642"/>
      <pos A="0.00308642" C="0.25" G="0.743827" T="0.00308642"/>
      <pos A="0.496914" C="0.25" G="0.25" T="0.00308642"/>
      <pos A="0.00308642" C="0.496914" G="0.496914" T="0.00308642"/>
      <pos A="0.126543" C="0.373457" G="0.25" T="0.25"/>
      <pos A="0.00308642" C="0.496914" G="0.25" T="0.25"/>
      <pos A="0.496914" C="0.126543" G="0.126543" T="0.25"/>
      <pos A="0.00308642" C="0.867284" G="0.00308642" T="0.126543"/>
      <pos A="0.00308642" C="0.373457" G="0.496914" T="0.126543"/>
      <pos A="0.25" C="0.126543" G="0.373457" T="0.25"/>
      <pos A="0.25" C="0.25" G="0.373457" T="0.126543"/>
      <pos A="0.62037" C="0.126543" G="0.25" T="0.00308642"/>
      <pos A="0.00308642" C="0.373457" G="0.62037" T="0.00308642"/>
      <pos A="0.126543" C="0.496914" G="0.25" T="0.126543"/>
      <pos A="0.25" C="0.496914" G="0.00308642" T="0.25"/>
      <pos A="0.126543" C="0.62037" G="0.25" T="0.00308642"/>
      <pos A="0.00308642" C="0.25" G="0.496914" T="0.25"/>
      <pos A="0.00308642" C="0.126543" G="0.743827" T="0.126543"/>
      <pos A="0.126543" C="0.00308642" G="0.743827" T="0.126543"/>
      <pos A="0.00308642" C="0.25" G="0.62037" T="0.126543"/>
      <pos A="0.25" C="0.126543" G="0.496914" T="0.126543"/>
      <pos A="0.00308642" C="0.62037" G="0.373457" T="0.00308642"/>
      <pos A="0.00308642" C="0.496914" G="0.496914" T="0.00308642"/>
      <pos A="0.00308642" C="0.126543" G="0.867284" T="0.00308642"/>
      <pos A="0.00308642" C="0.867284" G="0.00308642" T="0.126543"/>
      <pos A="0.25" C="0.00308642" G="0.62037" T="0.126543"/>
      <pos A="0.126543" C="0.496914" G="0.373457" T="0.00308642"/>
      <pos A="0.126543" C="0.743827" G="0.00308642" T="0.126543"/>
      <pos A="0.25" C="0.496914" G="0.00308642" T="0.25"/>
      <pos A="0.126543" C="0.126543" G="0.25" T="0.496914"/>
      <pos A="0.126543" C="0.496914" G="0.126543" T="0.25"/>
      <pos A="0.126543" C="0.25" G="0.496914" T="0.126543"/>
      <pos A="0.25" C="0.126543" G="0.496914" T="0.126543"/>
      <pos A="0.126543" C="0.373457" G="0.496914" T="0.00308642"/>
      <pos A="0.373457" C="0.496914" G="0.00308642" T="0.126543"/>
      <pos A="0.00308642" C="0.373457" G="0.62037" T="0.00308642"/>
      <pos A="0.00308642" C="0.126543" G="0.867284" T="0.00308642"/>
      <pos A="0.00308642" C="0.743827" G="0.25" T="0.00308642"/>
      <pos A="0.373457" C="0.25" G="0.373457" T="0.00308642"/>
      <pos A="0.373457" C="0.373457" G="0.25" T="0.00308642"/>
    </motif>
    <motif db="0" id="M111" alt="O111" length="40" nsites="8" evalue="1.3e-003">
      <pos A="0.146455" C="0.242035" G="0.305755" T="0.305755"/>
      <pos A="0.0907012" C="0.361509" G="0.257965" T="0.289825"/>
      <pos A="0.242035" C="0.409299" G="0.18628" T="0.162385"/>
      <pos A="0.0668059" C="0.337615" G="0.465054" T="0.130525"/>
      <pos A="0.138491" C="0.28186" G="0.512843" T="0.0668059"/>
      <pos A="0.0747714" C="0.337615" G="0.329649" T="0.257965"/>
      <pos A="0.114596" C="0.20221" G="0.544703" T="0.138491"/>
      <pos A="0.114596" C="0.488948" G="0.21814" T="0.178315"/>
      <pos A="0.106631" C="0.25" G="0.473018" T="0.170351"/>
      <pos A="0.26593" C="0.305755" G="0.345579" T="0.0827358"/>
      <pos A="0.226105" C="0.289825" G="0.401334" T="0.0827358"/>
      <pos A="0.130525" C="0.162385" G="0.496914" T="0.210175"/>
      <pos A="0.170351" C="0.23407" G="0.345579" T="0.25"/>
      <pos A="0.114596" C="0.345579" G="0.377439" T="0.162385"/>
      <pos A="0.0986657" C="0.433194" G="0.26593" T="0.20221"/>
      <pos A="0.257965" C="0.345579" G="0.329649" T="0.0668059"/>
      <pos A="0.138491" C="0.210175" G="0.504879" T="0.146455"/>
      <pos A="0.226105" C="0.31372" G="0.361509" T="0.0986657"/>
      <pos A="0.130525" C="0.385404" G="0.393369" T="0.0907012"/>
      <pos A="0.0907012" C="0.369475" G="0.425229" T="0.114596"/>
      <pos A="0.257965" C="0.242035" G="0.31372" T="0.18628"/>
      <pos A="0.154421" C="0.321685" G="0.345579" T="0.178315"/>
      <pos A="0.194245" C="0.289825" G="0.425229" T="0.0907012"/>
      <pos A="0.0747714" C="0.321685" G="0.465054" T="0.138491"/>
      <pos A="0.050876" C="0.345579" G="0.433194" T="0.170351"/>
      <pos A="0.154421" C="0.26593" G="0.425229" T="0.154421"/>
      <pos A="0.18628" C="0.345579" G="0.321685" T="0.146455"/>
      <pos A="0.122561" C="0.29779" G="0.377439" T="0.20221"/>
      <pos A="0.178315" C="0.337615" G="0.385404" T="0.0986657"/>
      <pos A="0.273895" C="0.106631" G="0.528773" T="0.0907012"/>
      <pos A="0.20221" C="0.377439" G="0.26593" T="0.154421"/>
      <pos A="0.0986657" C="0.385404" G="0.28186" T="0.23407"/>
      <pos A="0.0986657" C="0.305755" G="0.353545" T="0.242035"/>
      <pos A="0.337615" C="0.28186" G="0.210175" T="0.170351"/>
      <pos A="0.138491" C="0.417264" G="0.26593" T="0.178315"/>
      <pos A="0.170351" C="0.25" G="0.433194" T="0.146455"/>
      <pos A="0.21814" C="0.329649" G="0.441159" T="0.0110519"/>
      <pos A="0.162385" C="0.393369" G="0.289825" T="0.154421"/>
      <pos A="0.0986657" C="0.146455" G="0.568599" T="0.18628"/>
      <pos A="0.146455" C="0.417264" G="0.433194" T="0.00308642"/>
    </motif>
    <motif db="0" id="M114" alt="O114" length="40" nsites="8" evalue="1.3e-003">
      <pos A="0.238242" C="0.426366" G="0.14418" T="0.191211"/>
      <pos A="0.0971486" C="0.379335" G="0.52043" T="0.00308642"/>
      <pos A="0.00308642" C="0.238242" G="0.332304" T="0.426366"/>
      <pos A="0.191211" C="0.379335" G="0.238242" T="0.191211"/>
      <pos A="0.191211" C="0.0971486" G="0.614492" T="0.0971486"/>
      <pos A="0.0971486" C="0.379335" G="0.332304" T="0.191211"/>
      <pos A="0.0501175" C="0.191211" G="0.614492" T="0.14418"/>
      <pos A="0.0971486" C="0.285273" G="0.567461" T="0.0501175"/>
      <pos A="0.238242" C="0.379335" G="0.285273" T="0.0971486"/>
      <pos A="0.00308642" C="0.426366" G="0.473398" T="0.0971486"/>
      <pos A="0.14418" C="0.285273" G="0.567461" T="0.00308642"/>
      <pos A="0.285273" C="0.238242" G="0.379335" T="0.0971486"/>
      <pos A="0.14418" C="0.238242" G="0.614492" T="0.00308642"/>
      <pos A="0.00308642" C="0.238242" G="0.567461" T="0.191211"/>
      <pos A="0.191211" C="0.238242" G="0.426366" T="0.14418"/>
      <pos A="0.0971486" C="0.0971486" G="0.661523" T="0.14418"/>
      <pos A="0.00308642" C="0.661523" G="0.285273" T="0.0501175"/>
      <pos A="0.14418" C="0.238242" G="0.473398" T="0.14418"/>
      <pos A="0.285273" C="0.238242" G="0.426366" T="0.0501175"/>
      <pos A="0.00308642" C="0.332304" G="0.614492" T="0.0501175"/>
      <pos A="0.0501175" C="0.567461" G="0.285273" T="0.0971486"/>
      <pos A="0.238242" C="0.14418" G="0.332304" T="0.285273"/>
      <pos A="0.0501175" C="0.379335" G="0.473398" T="0.0971486"/>
      <pos A="0.00308642" C="0.00308642" G="0.896679" T="0.0971486"/>
      <pos A="0.0971486" C="0.332304" G="0.567461" T="0.00308642"/>
      <pos A="0.0501175" C="0.14418" G="0.802616" T="0.00308642"/>
      <pos A="0.238242" C="0.285273" G="0.238242" T="0.238242"/>
      <pos A="0.0971486" C="0.14418" G="0.52043" T="0.238242"/>
      <pos A="0.285273" C="0.285273" G="0.238242" T="0.191211"/>
      <pos A="0.285273" C="0.0501175" G="0.426366" T="0.238242"/>
      <pos A="0.0501175" C="0.426366" G="0.52043" T="0.00308642"/>
      <pos A="0.0501175" C="0.332304" G="0.473398" T="0.14418"/>
      <pos A="0.0971486" C="0.567461" G="0.14418" T="0.191211"/>
      <pos A="0.00308642" C="0.285273" G="0.332304" T="0.379335"/>
      <pos A="0.0501175" C="0.426366" G="0.379335" T="0.14418"/>
      <pos A="0.238242" C="0.379335" G="0.238242" T="0.14418"/>
      <pos A="0.00308642" C="0.285273" G="0.52043" T="0.191211"/>
      <pos A="0.0501175" C="0.238242" G="0.379335" T="0.332304"/>
      <pos A="0.0501175" C="0.285273" G="0.661523" T="0.00308642"/>
      <pos A="0.379335" C="0.0971486" G="0.473398" T="0.0501175"/>
    </motif>
    <motif db="0" id="M115" alt="O115" length="40" nsites="8" evalue="1.3e-003">
      <pos A="0.169012" C="0.398148" G="0.169012" T="0.263827"/>
      <pos A="0.0188889" C="0.500864" G="0.327037" T="0.15321"/>
      <pos A="0.192716" C="0.248025" G="0.382346" T="0.176914"/>
      <pos A="0.327037" C="0.192716" G="0.374444" T="0.105802"/>
      <pos A="0.184815" C="0.358642" G="0.34284" T="0.113704"/>
      <pos A="0.105802" C="0.169012" G="0.47716" T="0.248025"/>
      <pos A="0.137407" C="0.382346" G="0.374444" T="0.105802"/>
      <pos A="0.137407" C="0.421852" G="0.295432" T="0.145309"/>
      <pos A="0.105802" C="0.366543" G="0.374444" T="0.15321"/>
      <pos A="0.137407" C="0.319136" G="0.437654" T="0.105802"/>
      <pos A="0.15321" C="0.350741" G="0.398148" T="0.0979012"/>
      <pos A="0.113704" C="0.358642" G="0.350741" T="0.176914"/>
      <pos A="0.169012" C="0.263827" G="0.358642" T="0.208519"/>
      <pos A="0.129506" C="0.192716" G="0.556173" T="0.121605"/>
      <pos A="0.169012" C="0.398148" G="0.248025" T="0.184815"/>
      <pos A="0.255926" C="0.350741" G="0.366543" T="0.0267901"/>
      <pos A="0.248025" C="0.240123" G="0.358642" T="0.15321"/>
      <pos A="0.21642" C="0.34284" G="0.319136" T="0.121605"/>
      <pos A="0.121605" C="0.327037" G="0.429753" T="0.121605"/>
      <pos A="0.169012" C="0.390247" G="0.295432" T="0.145309"/>
      <pos A="0.0662963" C="0.200617" G="0.548272" T="0.184815"/>
      <pos A="0.15321" C="0.137407" G="0.398148" T="0.311235"/>
      <pos A="0.0820988" C="0.287531" G="0.445556" T="0.184815"/>
      <pos A="0.161111" C="0.271728" G="0.374444" T="0.192716"/>
      <pos A="0.169012" C="0.406049" G="0.350741" T="0.0741975"/>
      <pos A="0.0662963" C="0.240123" G="0.461358" T="0.232222"/>
      <pos A="0.240123" C="0.161111" G="0.556173" T="0.0425926"/>
      <pos A="0.0820988" C="0.413951" G="0.382346" T="0.121605"/>
      <pos A="0.09" C="0.263827" G="0.516667" T="0.129506"/>
      <pos A="0.358642" C="0.350741" G="0.232222" T="0.0583951"/>
      <pos A="0.200617" C="0.319136" G="0.34284" T="0.137407"/>
      <pos A="0.145309" C="0.327037" G="0.327037" T="0.200617"/>
      <pos A="0.176914" C="0.295432" G="0.255926" T="0.271728"/>
      <pos A="0.176914" C="0.145309" G="0.548272" T="0.129506"/>
      <pos A="0.303333" C="0.437654" G="0.161111" T="0.0979012"/>
      <pos A="0.208519" C="0.121605" G="0.413951" T="0.255926"/>
      <pos A="0.0662963" C="0.595679" G="0.248025" T="0.09"/>
      <pos A="0.137407" C="0.374444" G="0.311235" T="0.176914"/>
      <pos A="0.121605" C="0.358642" G="0.311235" T="0.208519"/>
      <pos A="0.105802" C="0.350741" G="0.453457" T="0.09"/>
    </motif>
    <motif db="0" id="M116" alt="O116" length="40" nsites="8" evalue="1.3e-003">
      <pos A="0.00308642" C="0.00308642" G="0.661523" T="0.332304"/>
      <pos A="0.00308642" C="0.990741" G="0.00308642" T="0.00308642"/>
      <pos A="0.00308642" C="0.167696" G="0.826131" T="0.00308642"/>
      <pos A="0.167696" C="0.00308642" G="0.661523" T="0.167696"/>
      <pos A="0.00308642" C="0.00308642" G="0.826131" T="0.167696"/>
      <pos A="0.00308642" C="0.661523" G="0.332304" T="0.00308642"/>
      <pos A="0.00308642" C="0.332304" G="0.661523" T="0.00308642"/>
      <pos A="0.00308642" C="0.00308642" G="0.826131" T="0.167696"/>
      <pos A="0.661523" C="0.332304" G="0.00308642" T="0.00308642"/>
      <pos A="0.00308642" C="0.00308642" G="0.990741" T="0.00308642"/>
      <pos A="0.496914" C="0.00308642" G="0.332304" T="0.167696"/>
      <pos A="0.167696" C="0.167696" G="0.661523" T="0.00308642"/>
      <pos A="0.332304" C="0.496914" G="0.167696" T="0.00308642"/>
      <pos A="0.00308642" C="0.332304" G="0.496914" T="0.167696"/>
      <pos A="0.00308642" C="0.332304" G="0.167696" T="0.496914"/>
      <pos A="0.167696" C="0.496914" G="0.167696" T="0.167696"/>
      <pos A="0.00308642" C="0.332304" G="0.661523" T="0.00308642"/>
      <pos A="0.167696" C="0.661523" G="0.167696" T="0.00308642"/>
      <pos A="0.167696" C="0.826131" G="0.00308642" T="0.00308642"/>
      <pos A="0.167696" C="0.00308642" G="0.167696" T="0.661523"/>
      <pos A="0.00308642" C="0.00308642" G="0.826131" T="0.167696"/>
      <pos A="0.00308642" C="0.496914" G="0.496914" T="0.00308642"/>
      <pos A="0.661523" C="0.167696" G="0.167696" T="0.00308642"/>
      <pos A="0.661523" C="0.167696" G="0.167696" T="0.00308642"/>
      <pos A="0.496914" C="0.00308642" G="0.167696" T="0.332304"/>
      <pos A="0.826131" C="0.167696" G="0.00308642" T="0.00308642"/>
      <pos A="0.00308642" C="0.332304" G="0.661523" T="0.00308642"/>
      <pos A="0.00308642" C="0.661523" G="0.332304" T="0.00308642"/>
      <pos A="0.167696" C="0.167696" G="0.167696" T="0.496914"/>
      <pos A="0.167696" C="0.00308642" G="0.332304" T="0.496914"/>
      <pos A="0.496914" C="0.167696" G="0.332304" T="0.00308642"/>
      <pos A="0.00308642" C="0.00308642" G="0.332304" T="0.661523"/>
      <pos A="0.167696" C="0.496914" G="0.332304" T="0.00308642"/>
      <pos A="0.167696" C="0.661523" G="0.167696" T="0.00308642"/>
      <pos A="0.00308642" C="0.00308642" G="0.826131" T="0.167696"/>
      <pos A="0.167696" C="0.167696" G="0.167696" T="0.496914"/>
      <pos A="0.167696" C="0.00308642" G="0.661523" T="0.167696"/>
      <pos A="0.496914" C="0.496914" G="0.00308642" T="0.00308642"/>
      <pos A="0.661523" C="0.332304" G="0.00308642" T="0.00308642"/>
      <pos A="0.00308642" C="0.167696" G="0.661523" T="0.167696"/>
    </motif>
    <motif db="0" id="M117" alt="O117" length="40" nsites="8" evalue="1.3e-003">
      <pos A="0.208519" C="0.350741" G="0.358642" T="0.0820988"/>
      <pos A="0.208519" C="0.248025" G="0.303333" T="0.240123"/>
      <pos A="0.113704" C="0.421852" G="0.27963" T="0.184815"/>
      <pos A="0.169012" C="0.192716" G="0.453457" T="0.184815"/>
      <pos A="0.255926" C="0.382346" G="0.169012" T="0.192716"/>
      <pos A="0.15321" C="0.200617" G="0.47716" T="0.169012"/>
      <pos A="0.0979012" C="0.429753" G="0.429753" T="0.0425926"/>
      <pos A="0.192716" C="0.200617" G="0.437654" T="0.169012"/>
      <pos A="0.184815" C="0.421852" G="0.271728" T="0.121605"/>
      <pos A="0.161111" C="0.208519" G="0.47716" T="0.15321"/>
      <pos A="0.0504938" C="0.390247" G="0.429753" T="0.129506"/>
      <pos A="0.169012" C="0.445556" G="0.27963" T="0.105802"/>
      <pos A="0.145309" C="0.248025" G="0.524568" T="0.0820988"/>
      <pos A="0.200617" C="0.406049" G="0.287531" T="0.105802"/>
      <pos A="0.09" C="0.413951" G="0.248025" T="0.248025"/>
      <pos A="0.0820988" C="0.327037" G="0.295432" T="0.295432"/>
      <pos A="0.350741" C="0.263827" G="0.271728" T="0.113704"/>
      <pos A="0.15321" C="0.169012" G="0.595679" T="0.0820988"/>
      <pos A="0.255926" C="0.287531" G="0.27963" T="0.176914"/>
      <pos A="0.224321" C="0.224321" G="0.445556" T="0.105802"/>
      <pos A="0.0662963" C="0.224321" G="0.532469" T="0.176914"/>
      <pos A="0.240123" C="0.21642" G="0.311235" T="0.232222"/>
      <pos A="0.161111" C="0.224321" G="0.437654" T="0.176914"/>
      <pos A="0.0820988" C="0.224321" G="0.516667" T="0.176914"/>
      <pos A="0.09" C="0.240123" G="0.524568" T="0.145309"/>
      <pos A="0.145309" C="0.413951" G="0.319136" T="0.121605"/>
      <pos A="0.15321" C="0.287531" G="0.429753" T="0.129506"/>
      <pos A="0.319136" C="0.413951" G="0.184815" T="0.0820988"/>
      <pos A="0.21642" C="0.34284" G="0.319136" T="0.121605"/>
      <pos A="0.0583951" C="0.208519" G="0.564074" T="0.169012"/>
      <pos A="0.184815" C="0.500864" G="0.192716" T="0.121605"/>
      <pos A="0.0741975" C="0.295432" G="0.421852" T="0.208519"/>
      <pos A="0.271728" C="0.406049" G="0.169012" T="0.15321"/>
      <pos A="0.240123" C="0.240123" G="0.382346" T="0.137407"/>
      <pos A="0.15321" C="0.437654" G="0.240123" T="0.169012"/>
      <pos A="0.121605" C="0.334938" G="0.319136" T="0.224321"/>
      <pos A="0.161111" C="0.224321" G="0.508765" T="0.105802"/>
      <pos A="0.161111" C="0.240123" G="0.445556" T="0.15321"/>
      <pos A="0.176914" C="0.445556" G="0.248025" T="0.129506"/>
      <pos A="0.15321" C="0.232222" G="0.516667" T="0.0979012"/>
    </motif>
    <motif db="0" id="M118" alt="O118" length="40" nsites="8" evalue="1.3e-003">
      <pos A="0.0820988" C="0.492963" G="0.374444" T="0.0504938"/>
      <pos A="0.169012" C="0.524568" G="0.240123" T="0.0662963"/>
      <pos A="0.192716" C="0.327037" G="0.287531" T="0.192716"/>
      <pos A="0.145309" C="0.224321" G="0.469259" T="0.161111"/>
      <pos A="0.129506" C="0.398148" G="0.248025" T="0.224321"/>
      <pos A="0.15321" C="0.161111" G="0.485062" T="0.200617"/>
      <pos A="0.176914" C="0.224321" G="0.429753" T="0.169012"/>
      <pos A="0.129506" C="0.287531" G="0.390247" T="0.192716"/>
      <pos A="0.161111" C="0.390247" G="0.303333" T="0.145309"/>
      <pos A="0.208519" C="0.390247" G="0.232222" T="0.169012"/>
      <pos A="0.0820988" C="0.27963" G="0.437654" T="0.200617"/>
      <pos A="0.137407" C="0.366543" G="0.240123" T="0.255926"/>
      <pos A="0.248025" C="0.145309" G="0.445556" T="0.161111"/>
      <pos A="0.224321" C="0.34284" G="0.295432" T="0.137407"/>
      <pos A="0.176914" C="0.232222" G="0.421852" T="0.169012"/>
      <pos A="0.192716" C="0.161111" G="0.524568" T="0.121605"/>
      <pos A="0.240123" C="0.382346" G="0.319136" T="0.0583951"/>
      <pos A="0.15321" C="0.105802" G="0.516667" T="0.224321"/>
      <pos A="0.0979012" C="0.34284" G="0.461358" T="0.0979012"/>
      <pos A="0.09" C="0.224321" G="0.611481" T="0.0741975"/>
      <pos A="0.145309" C="0.485062" G="0.295432" T="0.0741975"/>
      <pos A="0.15321" C="0.27963" G="0.334938" T="0.232222"/>
      <pos A="0.287531" C="0.350741" G="0.255926" T="0.105802"/>
      <pos A="0.15321" C="0.34284" G="0.382346" T="0.121605"/>
      <pos A="0.0346914" C="0.366543" G="0.485062" T="0.113704"/>
      <pos A="0.184815" C="0.255926" G="0.327037" T="0.232222"/>
      <pos A="0.121605" C="0.303333" G="0.398148" T="0.176914"/>
      <pos A="0.121605" C="0.350741" G="0.327037" T="0.200617"/>
      <pos A="0.200617" C="0.398148" G="0.271728" T="0.129506"/>
      <pos A="0.232222" C="0.192716" G="0.47716" T="0.0979012"/>
      <pos A="0.176914" C="0.255926" G="0.524568" T="0.0425926"/>
      <pos A="0.0425926" C="0.358642" G="0.406049" T="0.192716"/>
      <pos A="0.169012" C="0.208519" G="0.311235" T="0.311235"/>
      <pos A="0.27963" C="0.390247" G="0.232222" T="0.0979012"/>
      <pos A="0.129506" C="0.334938" G="0.327037" T="0.208519"/>
      <pos A="0.21642" C="0.445556" G="0.224321" T="0.113704"/>
      <pos A="0.248025" C="0.429753" G="0.295432" T="0.0267901"/>
      <pos A="0.176914" C="0.15321" G="0.532469" T="0.137407"/>
      <pos A="0.145309" C="0.334938" G="0.208519" T="0.311235"/>
      <pos A="0.15321" C="0.382346" G="0.34284" T="0.121605"/>
    </motif>
    <motif db="0" id="M119" alt="O119" length="40" nsites="8" evalue="1.3e-003">
      <pos A="0.145309" C="0.327037" G="0.311235" T="0.21642"/>
      <pos A="0.129506" C="0.295432" G="0.469259" T="0.105802"/>
      <pos A="0.161111" C="0.192716" G="0.516667" T="0.129506"/>
      <pos A="0.0662963" C="0.382346" G="0.287531" T="0.263827"/>
      <pos A="0.137407" C="0.255926" G="0.366543" T="0.240123"/>
      <pos A="0.0979012" C="0.532469" G="0.263827" T="0.105802"/>
      <pos A="0.248025" C="0.358642" G="0.255926" T="0.137407"/>
      <pos A="0.0979012" C="0.208519" G="0.398148" T="0.295432"/>
      <pos A="0.319136" C="0.113704" G="0.492963" T="0.0741975"/>
      <pos A="0.15321" C="0.453457" G="0.34284" T="0.0504938"/>
      <pos A="0.145309" C="0.15321" G="0.579877" T="0.121605"/>
      <pos A="0.121605" C="0.303333" G="0.461358" T="0.113704"/>
      <pos A="0.224321" C="0.327037" G="0.295432" T="0.15321"/>
      <pos A="0.105802" C="0.500864" G="0.303333" T="0.09"/>
      <pos A="0.0979012" C="0.295432" G="0.413951" T="0.192716"/>
      <pos A="0.295432" C="0.169012" G="0.398148" T="0.137407"/>
      <pos A="0.169012" C="0.334938" G="0.374444" T="0.121605"/>
      <pos A="0.113704" C="0.47716" G="0.240123" T="0.169012"/>
      <pos A="0.192716" C="0.319136" G="0.350741" T="0.137407"/>
      <pos A="0.0820988" C="0.366543" G="0.413951" T="0.137407"/>
      <pos A="0.176914" C="0.27963" G="0.437654" T="0.105802"/>
      <pos A="0.0425926" C="0.255926" G="0.485062" T="0.21642"/>
      <pos A="0.27963" C="0.295432" G="0.232222" T="0.192716"/>
      <pos A="0.161111" C="0.429753" G="0.271728" T="0.137407"/>
      <pos A="0.161111" C="0.303333" G="0.366543" T="0.169012"/>
      <pos A="0.263827" C="0.240123" G="0.358642" T="0.137407"/>
      <pos A="0.15321" C="0.27963" G="0.413951" T="0.15321"/>
      <pos A="0.161111" C="0.184815" G="0.524568" T="0.129506"/>
      <pos A="0.113704" C="0.21642" G="0.548272" T="0.121605"/>
      <pos A="0.137407" C="0.327037" G="0.461358" T="0.0741975"/>
      <pos A="0.0979012" C="0.271728" G="0.461358" T="0.169012"/>
      <pos A="0.303333" C="0.224321" G="0.27963" T="0.192716"/>
      <pos A="0.255926" C="0.366543" G="0.287531" T="0.09"/>
      <pos A="0.161111" C="0.255926" G="0.492963" T="0.09"/>
      <pos A="0.176914" C="0.263827" G="0.445556" T="0.113704"/>
      <pos A="0.0504938" C="0.579877" G="0.303333" T="0.0662963"/>
      <pos A="0.161111" C="0.129506" G="0.485062" T="0.224321"/>
      <pos A="0.161111" C="0.413951" G="0.27963" T="0.145309"/>
      <pos A="0.271728" C="0.406049" G="0.113704" T="0.208519"/>
      <pos A="0.145309" C="0.47716" G="0.200617" T="0.176914"/>
    </motif>
    <motif db="0" id="M12" alt="O12" length="40" nsites="8" evalue="1.3e-003">
      <pos A="0.25" C="0.743827" G="0.00308642" T="0.00308642"/>
      <pos A="0.25" C="0.00308642" G="0.743827" T="0.00308642"/>
      <pos A="0.25" C="0.00308642" G="0.743827" T="0.00308642"/>
      <pos A="0.00308642" C="0.00308642" G="0.990741" T="0.00308642"/>
      <pos A="0.00308642" C="0.990741" G="0.00308642" T="0.00308642"/>
      <pos A="0.00308642" C="0.00308642" G="0.743827" T="0.25"/>
      <pos A="0.00308642" C="0.25" G="0.743827" T="0.00308642"/>
      <pos A="0.743827" C="0.00308642" G="0.25" T="0.00308642"/>
      <pos A="0.00308642" C="0.00308642" G="0.990741" T="0.00308642"/>
      <pos A="0.743827" C="0.25" G="0.00308642" T="0.00308642"/>
      <pos A="0.00308642" C="0.00308642" G="0.990741" T="0.00308642"/>
      <pos A="0.00308642" C="0.990741" G="0.00308642" T="0.00308642"/>
      <pos A="0.00308642" C="0.00308642" G="0.990741" T="0.00308642"/>
      <pos A="0.00308642" C="0.00308642" G="0.25" T="0.743827"/>
      <pos A="0.00308642" C="0.990741" G="0.00308642" T="0.00308642"/>
      <pos A="0.00308642" C="0.25" G="0.743827" T="0.00308642"/>
      <pos A="0.00308642" C="0.743827" G="0.00308642" T="0.25"/>
      <pos A="0.00308642" C="0.990741" G="0.00308642" T="0.00308642"/>
      <pos A="0.00308642" C="0.00308642" G="0.25" T="0.743827"/>
      <pos A="0.00308642" C="0.00308642" G="0.990741" T="0.00308642"/>
      <pos A="0.00308642" C="0.743827" G="0.25" T="0.00308642"/>
      <pos A="0.990741" C="0.00308642" G="0.00308642" T="0.00308642"/>
      <pos A="0.743827" C="0.00308642" G="0.25" T="0.00308642"/>
      <pos A="0.743827" C="0.25" G="0.00308642" T="0.00308642"/>
      <pos A="0.743827" C="0.00308642" G="0.00308642" T="0.25"/>
      <pos A="0.00308642" C="0.00308642" G="0.990741" T="0.00308642"/>
      <pos A="0.00308642" C="0.990741" G="0.00308642" T="0.00308642"/>
      <pos A="0.00308642" C="0.25" G="0.00308642" T="0.743827"/>
      <pos A="0.00308642" C="0.25" G="0.00308642" T="0.743827"/>
      <pos A="0.743827" C="0.00308642" G="0.25" T="0.00308642"/>
      <pos A="0.00308642" C="0.00308642" G="0.25" T="0.743827"/>
      <pos A="0.00308642" C="0.990741" G="0.00308642" T="0.00308642"/>
      <pos A="0.00308642" C="0.743827" G="0.25" T="0.00308642"/>
      <pos A="0.00308642" C="0.00308642" G="0.990741" T="0.00308642"/>
      <pos A="0.00308642" C="0.25" G="0.00308642" T="0.743827"/>
      <pos A="0.00308642" C="0.25" G="0.743827" T="0.00308642"/>
      <pos A="0.743827" C="0.25" G="0.00308642" T="0.00308642"/>
      <pos A="0.743827" C="0.25" G="0.00308642" T="0.00308642"/>
      <pos A="0.00308642" C="0.00308642" G="0.990741" T="0.00308642"/>
      <pos A="0.00308642" C="0.743827" G="0.25" T="0.00308642"/>
    </motif>
    <motif db="0" id="M120" alt="O120" length="40" nsites="8" evalue="1.3e-003">
      <pos A="0.105257" C="0.411771" G="0.207429" T="0.275543"/>
      <pos A="0.105257" C="0.241485" G="0.479885" T="0.173372"/>
      <pos A="0.275543" C="0.411771" G="0.105257" T="0.207429"/>
      <pos A="0.105257" C="0.616114" G="0.173372" T="0.105257"/>
      <pos A="0.139315" C="0.343657" G="0.3096" T="0.207429"/>
      <pos A="0.00308642" C="0.275543" G="0.616114" T="0.105257"/>
      <pos A="0.139315" C="0.139315" G="0.377714" T="0.343657"/>
      <pos A="0.0371437" C="0.616114" G="0.3096" T="0.0371437"/>
      <pos A="0.343657" C="0.241485" G="0.411771" T="0.00308642"/>
      <pos A="0.105257" C="0.343657" G="0.377714" T="0.173372"/>
      <pos A="0.00308642" C="0.343657" G="0.343657" T="0.3096"/>
      <pos A="0.377714" C="0.00308642" G="0.343657" T="0.275543"/>
      <pos A="0.139315" C="0.547999" G="0.241485" T="0.071201"/>
      <pos A="0.105257" C="0.547999" G="0.173372" T="0.173372"/>
      <pos A="0.0371437" C="0.275543" G="0.582056" T="0.105257"/>
      <pos A="0.343657" C="0.377714" G="0.241485" T="0.0371437"/>
      <pos A="0.139315" C="0.173372" G="0.479885" T="0.207429"/>
      <pos A="0.173372" C="0.139315" G="0.582056" T="0.105257"/>
      <pos A="0.071201" C="0.343657" G="0.582056" T="0.00308642"/>
      <pos A="0.00308642" C="0.241485" G="0.479885" T="0.275543"/>
      <pos A="0.105257" C="0.3096" G="0.582056" T="0.00308642"/>
      <pos A="0.071201" C="0.513942" G="0.343657" T="0.071201"/>
      <pos A="0.377714" C="0.105257" G="0.411771" T="0.105257"/>
      <pos A="0.071201" C="0.343657" G="0.411771" T="0.173372"/>
      <pos A="0.00308642" C="0.343657" G="0.377714" T="0.275543"/>
      <pos A="0.275543" C="0.207429" G="0.3096" T="0.207429"/>
      <pos A="0.0371437" C="0.411771" G="0.275543" T="0.275543"/>
      <pos A="0.0371437" C="0.445828" G="0.411771" T="0.105257"/>
      <pos A="0.105257" C="0.377714" G="0.377714" T="0.139315"/>
      <pos A="0.0371437" C="0.343657" G="0.582056" T="0.0371437"/>
      <pos A="0.241485" C="0.105257" G="0.582056" T="0.071201"/>
      <pos A="0.207429" C="0.241485" G="0.173372" T="0.377714"/>
      <pos A="0.139315" C="0.547999" G="0.207429" T="0.105257"/>
      <pos A="0.071201" C="0.275543" G="0.479885" T="0.173372"/>
      <pos A="0.207429" C="0.275543" G="0.479885" T="0.0371437"/>
      <pos A="0.241485" C="0.241485" G="0.513942" T="0.00308642"/>
      <pos A="0.411771" C="0.105257" G="0.377714" T="0.105257"/>
      <pos A="0.207429" C="0.377714" G="0.377714" T="0.0371437"/>
      <pos A="0.105257" C="0.445828" G="0.3096" T="0.139315"/>
      <pos A="0.139315" C="0.207429" G="0.411771" T="0.241485"/>
    </motif>
    <motif db="0" id="M121" alt="O121" length="40" nsites="8" evalue="1.3e-003">
      <pos A="0.0953906" C="0.418455" G="0.344611" T="0.141543"/>
      <pos A="0.08616" C="0.372303" G="0.483068" T="0.0584691"/>
      <pos A="0.233847" C="0.224616" G="0.464607" T="0.0769294"/>
      <pos A="0.206155" C="0.178464" G="0.492298" T="0.123081"/>
      <pos A="0.08616" C="0.206155" G="0.575372" T="0.132312"/>
      <pos A="0.169234" C="0.464607" G="0.187695" T="0.178464"/>
      <pos A="0.0953906" C="0.233847" G="0.575372" T="0.0953906"/>
      <pos A="0.0953906" C="0.409225" G="0.30769" T="0.187695"/>
      <pos A="0.160004" C="0.390763" G="0.243078" T="0.206155"/>
      <pos A="0.132312" C="0.233847" G="0.455377" T="0.178464"/>
      <pos A="0.196925" C="0.30769" G="0.31692" T="0.178464"/>
      <pos A="0.141543" C="0.224616" G="0.52922" T="0.104621"/>
      <pos A="0.0676998" C="0.455377" G="0.30769" T="0.169234"/>
      <pos A="0.0584691" C="0.224616" G="0.603064" T="0.113852"/>
      <pos A="0.169234" C="0.30769" G="0.252307" T="0.270768"/>
      <pos A="0.132312" C="0.390763" G="0.326151" T="0.150773"/>
      <pos A="0.0307773" C="0.566141" G="0.30769" T="0.0953906"/>
      <pos A="0.224616" C="0.279999" G="0.418455" T="0.0769294"/>
      <pos A="0.224616" C="0.178464" G="0.446146" T="0.150773"/>
      <pos A="0.243078" C="0.141543" G="0.53845" T="0.0769294"/>
      <pos A="0.233847" C="0.30769" G="0.390763" T="0.0676998"/>
      <pos A="0.113852" C="0.492298" G="0.30769" T="0.08616"/>
      <pos A="0.169234" C="0.206155" G="0.492298" T="0.132312"/>
      <pos A="0.150773" C="0.150773" G="0.51076" T="0.187695"/>
      <pos A="0.0769294" C="0.28923" G="0.51076" T="0.123081"/>
      <pos A="0.252307" C="0.150773" G="0.464607" T="0.132312"/>
      <pos A="0.169234" C="0.298459" G="0.372303" T="0.160004"/>
      <pos A="0.08616" C="0.418455" G="0.335382" T="0.160004"/>
      <pos A="0.0953906" C="0.483068" G="0.252307" T="0.169234"/>
      <pos A="0.0953906" C="0.363073" G="0.28923" T="0.252307"/>
      <pos A="0.0676998" C="0.224616" G="0.53845" T="0.169234"/>
      <pos A="0.104621" C="0.353842" G="0.446146" T="0.0953906"/>
      <pos A="0.261538" C="0.436916" G="0.224616" T="0.0769294"/>
      <pos A="0.113852" C="0.28923" G="0.446146" T="0.150773"/>
      <pos A="0.113852" C="0.261538" G="0.446146" T="0.178464"/>
      <pos A="0.196925" C="0.492298" G="0.252307" T="0.0584691"/>
      <pos A="0.141543" C="0.178464" G="0.446146" T="0.233847"/>
      <pos A="0.178464" C="0.399994" G="0.261538" T="0.160004"/>
      <pos A="0.113852" C="0.233847" G="0.446146" T="0.206155"/>
      <pos A="0.150773" C="0.252307" G="0.566141" T="0.0307773"/>
    </motif>
    <motif db="0" id="M122" alt="O122" length="40" nsites="8" evalue="1.3e-003">
      <pos A="0.173372" C="0.582056" G="0.00308642" T="0.241485"/>
      <pos A="0.00308642" C="0.411771" G="0.445828" T="0.139315"/>
      <pos A="0.513942" C="0.377714" G="0.071201" T="0.0371437"/>
      <pos A="0.071201" C="0.275543" G="0.479885" T="0.173372"/>
      <pos A="0.071201" C="0.411771" G="0.411771" T="0.105257"/>
      <pos A="0.105257" C="0.411771" G="0.479885" T="0.00308642"/>
      <pos A="0.071201" C="0.411771" G="0.445828" T="0.071201"/>
      <pos A="0.105257" C="0.582056" G="0.241485" T="0.071201"/>
      <pos A="0.071201" C="0.275543" G="0.582056" T="0.071201"/>
      <pos A="0.00308642" C="0.3096" G="0.684227" T="0.00308642"/>
      <pos A="0.275543" C="0.513942" G="0.139315" T="0.071201"/>
      <pos A="0.105257" C="0.479885" G="0.411771" T="0.00308642"/>
      <pos A="0.105257" C="0.411771" G="0.377714" T="0.105257"/>
      <pos A="0.207429" C="0.377714" G="0.343657" T="0.071201"/>
      <pos A="0.207429" C="0.139315" G="0.65017" T="0.00308642"/>
      <pos A="0.00308642" C="0.207429" G="0.582056" T="0.207429"/>
      <pos A="0.00308642" C="0.445828" G="0.377714" T="0.173372"/>
      <pos A="0.139315" C="0.139315" G="0.65017" T="0.071201"/>
      <pos A="0.377714" C="0.139315" G="0.479885" T="0.00308642"/>
      <pos A="0.0371437" C="0.343657" G="0.377714" T="0.241485"/>
      <pos A="0.139315" C="0.173372" G="0.547999" T="0.139315"/>
      <pos A="0.3096" C="0.411771" G="0.241485" T="0.0371437"/>
      <pos A="0.139315" C="0.139315" G="0.547999" T="0.173372"/>
      <pos A="0.105257" C="0.343657" G="0.411771" T="0.139315"/>
      <pos A="0.241485" C="0.445828" G="0.0371437" T="0.275543"/>
      <pos A="0.139315" C="0.3096" G="0.377714" T="0.173372"/>
      <pos A="0.0371437" C="0.173372" G="0.65017" T="0.139315"/>
      <pos A="0.105257" C="0.343657" G="0.513942" T="0.0371437"/>
      <pos A="0.343657" C="0.411771" G="0.207429" T="0.0371437"/>
      <pos A="0.071201" C="0.547999" G="0.241485" T="0.139315"/>
      <pos A="0.207429" C="0.65017" G="0.0371437" T="0.105257"/>
      <pos A="0.105257" C="0.241485" G="0.445828" T="0.207429"/>
      <pos A="0.071201" C="0.513942" G="0.411771" T="0.00308642"/>
      <pos A="0.105257" C="0.241485" G="0.445828" T="0.207429"/>
      <pos A="0.071201" C="0.343657" G="0.479885" T="0.105257"/>
      <pos A="0.173372" C="0.547999" G="0.173372" T="0.105257"/>
      <pos A="0.105257" C="0.105257" G="0.513942" T="0.275543"/>
      <pos A="0.071201" C="0.616114" G="0.3096" T="0.00308642"/>
      <pos A="0.139315" C="0.3096" G="0.513942" T="0.0371437"/>
      <pos A="0.275543" C="0.105257" G="0.377714" T="0.241485"/>
    </motif>
    <motif db="0" id="M123" alt="O123" length="40" nsites="8" evalue="1.3e-003">
      <pos A="0.496914" C="0.00308642" G="0.496914" T="0.00308642"/>
      <pos A="0.00308642" C="0.00308642" G="0.990741" T="0.00308642"/>
      <pos A="0.496914" C="0.496914" G="0.00308642" T="0.00308642"/>
      <pos A="0.496914" C="0.00308642" G="0.496914" T="0.00308642"/>
      <pos A="0.00308642" C="0.496914" G="0.496914" T="0.00308642"/>
      <pos A="0.496914" C="0.496914" G="0.00308642" T="0.00308642"/>
      <pos A="0.00308642" C="0.496914" G="0.496914" T="0.00308642"/>
      <pos A="0.00308642" C="0.496914" G="0.496914" T="0.00308642"/>
      <pos A="0.00308642" C="0.00308642" G="0.990741" T="0.00308642"/>
      <pos A="0.496914" C="0.00308642" G="0.496914" T="0.00308642"/>
      <pos A="0.00308642" C="0.990741" G="0.00308642" T="0.00308642"/>
      <pos A="0.00308642" C="0.00308642" G="0.496914" T="0.496914"/>
      <pos A="0.00308642" C="0.00308642" G="0.990741" T="0.00308642"/>
      <pos A="0.00308642" C="0.990741" G="0.00308642" T="0.00308642"/>
      <pos A="0.990741" C="0.00308642" G="0.00308642" T="0.00308642"/>
      <pos A="0.00308642" C="0.00308642" G="0.990741" T="0.00308642"/>
      <pos A="0.00308642" C="0.990741" G="0.00308642" T="0.00308642"/>
      <pos A="0.00308642" C="0.496914" G="0.496914" T="0.00308642"/>
      <pos A="0.00308642" C="0.00308642" G="0.990741" T="0.00308642"/>
      <pos A="0.00308642" C="0.496914" G="0.496914" T="0.00308642"/>
      <pos A="0.00308642" C="0.00308642" G="0.990741" T="0.00308642"/>
      <pos A="0.00308642" C="0.00308642" G="0.990741" T="0.00308642"/>
      <pos A="0.00308642" C="0.990741" G="0.00308642" T="0.00308642"/>
      <pos A="0.00308642" C="0.496914" G="0.496914" T="0.00308642"/>
      <pos A="0.00308642" C="0.496914" G="0.496914" T="0.00308642"/>
      <pos A="0.00308642" C="0.990741" G="0.00308642" T="0.00308642"/>
      <pos A="0.00308642" C="0.00308642" G="0.990741" T="0.00308642"/>
      <pos A="0.00308642" C="0.496914" G="0.496914" T="0.00308642"/>
      <pos A="0.496914" C="0.496914" G="0.00308642" T="0.00308642"/>
      <pos A="0.496914" C="0.496914" G="0.00308642" T="0.00308642"/>
      <pos A="0.00308642" C="0.00308642" G="0.496914" T="0.496914"/>
      <pos A="0.00308642" C="0.990741" G="0.00308642" T="0.00308642"/>
      <pos A="0.496914" C="0.00308642" G="0.496914" T="0.00308642"/>
      <pos A="0.00308642" C="0.496914" G="0.496914" T="0.00308642"/>
      <pos A="0.496914" C="0.496914" G="0.00308642" T="0.00308642"/>
      <pos A="0.00308642" C="0.496914" G="0.496914" T="0.00308642"/>
      <pos A="0.496914" C="0.496914" G="0.00308642" T="0.00308642"/>
      <pos A="0.00308642" C="0.990741" G="0.00308642" T="0.00308642"/>
      <pos A="0.00308642" C="0.496914" G="0.496914" T="0.00308642"/>
      <pos A="0.00308642" C="0.496914" G="0.496914" T="0.00308642"/>
    </motif>
    <motif db="0" id="M124" alt="O124" length="40" nsites="8" evalue="1.3e-003">
      <pos A="0.200617" C="0.255926" G="0.390247" T="0.15321"/>
      <pos A="0.21642" C="0.421852" G="0.184815" T="0.176914"/>
      <pos A="0.271728" C="0.263827" G="0.374444" T="0.09"/>
      <pos A="0.0583951" C="0.287531" G="0.413951" T="0.240123"/>
      <pos A="0.0662963" C="0.34284" G="0.334938" T="0.255926"/>
      <pos A="0.224321" C="0.255926" G="0.406049" T="0.113704"/>
      <pos A="0.248025" C="0.271728" G="0.358642" T="0.121605"/>
      <pos A="0.248025" C="0.34284" G="0.327037" T="0.0820988"/>
      <pos A="0.129506" C="0.295432" G="0.461358" T="0.113704"/>
      <pos A="0.248025" C="0.469259" G="0.145309" T="0.137407"/>
      <pos A="0.0504938" C="0.271728" G="0.492963" T="0.184815"/>
      <pos A="0.176914" C="0.224321" G="0.421852" T="0.176914"/>
      <pos A="0.0979012" C="0.334938" G="0.398148" T="0.169012"/>
      <pos A="0.176914" C="0.287531" G="0.334938" T="0.200617"/>
      <pos A="0.27963" C="0.208519" G="0.413951" T="0.0979012"/>
      <pos A="0.240123" C="0.413951" G="0.21642" T="0.129506"/>
      <pos A="0.176914" C="0.500864" G="0.200617" T="0.121605"/>
      <pos A="0.113704" C="0.295432" G="0.437654" T="0.15321"/>
      <pos A="0.113704" C="0.366543" G="0.382346" T="0.137407"/>
      <pos A="0.21642" C="0.287531" G="0.445556" T="0.0504938"/>
      <pos A="0.105802" C="0.287531" G="0.398148" T="0.208519"/>
      <pos A="0.145309" C="0.287531" G="0.192716" T="0.374444"/>
      <pos A="0.21642" C="0.224321" G="0.429753" T="0.129506"/>
      <pos A="0.0504938" C="0.287531" G="0.469259" T="0.192716"/>
      <pos A="0.0741975" C="0.358642" G="0.406049" T="0.161111"/>
      <pos A="0.184815" C="0.21642" G="0.485062" T="0.113704"/>
      <pos A="0.137407" C="0.224321" G="0.461358" T="0.176914"/>
      <pos A="0.176914" C="0.508765" G="0.145309" T="0.169012"/>
      <pos A="0.0741975" C="0.248025" G="0.461358" T="0.21642"/>
      <pos A="0.121605" C="0.303333" G="0.453457" T="0.121605"/>
      <pos A="0.271728" C="0.15321" G="0.524568" T="0.0504938"/>
      <pos A="0.248025" C="0.271728" G="0.350741" T="0.129506"/>
      <pos A="0.129506" C="0.303333" G="0.524568" T="0.0425926"/>
      <pos A="0.200617" C="0.311235" G="0.406049" T="0.0820988"/>
      <pos A="0.255926" C="0.208519" G="0.34284" T="0.192716"/>
      <pos A="0.137407" C="0.350741" G="0.398148" T="0.113704"/>
      <pos A="0.129506" C="0.374444" G="0.34284" T="0.15321"/>
      <pos A="0.319136" C="0.327037" G="0.169012" T="0.184815"/>
      <pos A="0.121605" C="0.564074" G="0.263827" T="0.0504938"/>
      <pos A="0.09" C="0.350741" G="0.263827" T="0.295432"/>
    </motif>
    <motif db="0" id="M125" alt="O125" length="40" nsites="8" evalue="1.3e-003">
      <pos A="0.358025" C="0.404321" G="0.126543" T="0.111111"/>
      <pos A="0.17284" C="0.203704" G="0.496914" T="0.126543"/>
      <pos A="0.0493827" C="0.342593" G="0.388889" T="0.219136"/>
      <pos A="0.126543" C="0.419753" G="0.373457" T="0.0802469"/>
      <pos A="0.157407" C="0.373457" G="0.342593" T="0.126543"/>
      <pos A="0.141975" C="0.188272" G="0.481481" T="0.188272"/>
      <pos A="0.0802469" C="0.17284" G="0.481481" T="0.265432"/>
      <pos A="0.126543" C="0.358025" G="0.450617" T="0.0648148"/>
      <pos A="0.265432" C="0.25" G="0.32716" T="0.157407"/>
      <pos A="0.111111" C="0.373457" G="0.388889" T="0.126543"/>
      <pos A="0.188272" C="0.157407" G="0.435185" T="0.219136"/>
      <pos A="0.219136" C="0.358025" G="0.311728" T="0.111111"/>
      <pos A="0.265432" C="0.265432" G="0.358025" T="0.111111"/>
      <pos A="0.095679" C="0.604938" G="0.25" T="0.0493827"/>
      <pos A="0.311728" C="0.280864" G="0.296296" T="0.111111"/>
      <pos A="0.157407" C="0.265432" G="0.342593" T="0.234568"/>
      <pos A="0.25" C="0.234568" G="0.265432" T="0.25"/>
      <pos A="0.141975" C="0.188272" G="0.527778" T="0.141975"/>
      <pos A="0.32716" C="0.188272" G="0.188272" T="0.296296"/>
      <pos A="0.111111" C="0.358025" G="0.419753" T="0.111111"/>
      <pos A="0.111111" C="0.126543" G="0.558642" T="0.203704"/>
      <pos A="0.126543" C="0.388889" G="0.388889" T="0.095679"/>
      <pos A="0.095679" C="0.373457" G="0.404321" T="0.126543"/>
      <pos A="0.157407" C="0.311728" G="0.388889" T="0.141975"/>
      <pos A="0.188272" C="0.419753" G="0.311728" T="0.0802469"/>
      <pos A="0.234568" C="0.0648148" G="0.450617" T="0.25"/>
      <pos A="0.095679" C="0.265432" G="0.481481" T="0.157407"/>
      <pos A="0.219136" C="0.435185" G="0.219136" T="0.126543"/>
      <pos A="0.265432" C="0.450617" G="0.188272" T="0.095679"/>
      <pos A="0.17284" C="0.481481" G="0.219136" T="0.126543"/>
      <pos A="0.234568" C="0.481481" G="0.203704" T="0.0802469"/>
      <pos A="0.188272" C="0.17284" G="0.388889" T="0.25"/>
      <pos A="0.141975" C="0.373457" G="0.32716" T="0.157407"/>
      <pos A="0.0185185" C="0.388889" G="0.481481" T="0.111111"/>
      <pos A="0.0802469" C="0.419753" G="0.311728" T="0.188272"/>
      <pos A="0.0648148" C="0.373457" G="0.32716" T="0.234568"/>
      <pos A="0.32716" C="0.311728" G="0.0648148" T="0.296296"/>
      <pos A="0.234568" C="0.265432" G="0.373457" T="0.126543"/>
      <pos A="0.095679" C="0.219136" G="0.558642" T="0.126543"/>
      <pos A="0.141975" C="0.311728" G="0.25" T="0.296296"/>
    </motif>
    <motif db="0" id="M126" alt="O126" length="40" nsites="8" evalue="1.3e-003">
      <pos A="0.00308642" C="0.0971486" G="0.614492" T="0.285273"/>
      <pos A="0.0971486" C="0.473398" G="0.191211" T="0.238242"/>
      <pos A="0.0971486" C="0.191211" G="0.473398" T="0.238242"/>
      <pos A="0.191211" C="0.285273" G="0.426366" T="0.0971486"/>
      <pos A="0.332304" C="0.332304" G="0.285273" T="0.0501175"/>
      <pos A="0.0501175" C="0.426366" G="0.379335" T="0.14418"/>
      <pos A="0.0501175" C="0.0971486" G="0.567461" T="0.285273"/>
      <pos A="0.00308642" C="0.426366" G="0.52043" T="0.0501175"/>
      <pos A="0.285273" C="0.14418" G="0.52043" T="0.0501175"/>
      <pos A="0.00308642" C="0.426366" G="0.285273" T="0.285273"/>
      <pos A="0.285273" C="0.332304" G="0.285273" T="0.0971486"/>
      <pos A="0.238242" C="0.191211" G="0.473398" T="0.0971486"/>
      <pos A="0.191211" C="0.567461" G="0.238242" T="0.00308642"/>
      <pos A="0.0501175" C="0.14418" G="0.614492" T="0.191211"/>
      <pos A="0.00308642" C="0.238242" G="0.52043" T="0.238242"/>
      <pos A="0.00308642" C="0.52043" G="0.285273" T="0.191211"/>
      <pos A="0.191211" C="0.14418" G="0.567461" T="0.0971486"/>
      <pos A="0.0971486" C="0.14418" G="0.567461" T="0.191211"/>
      <pos A="0.00308642" C="0.755585" G="0.191211" T="0.0501175"/>
      <pos A="0.238242" C="0.426366" G="0.332304" T="0.00308642"/>
      <pos A="0.0971486" C="0.0971486" G="0.567461" T="0.238242"/>
      <pos A="0.00308642" C="0.0501175" G="0.755585" T="0.191211"/>
      <pos A="0.285273" C="0.238242" G="0.426366" T="0.0501175"/>
      <pos A="0.191211" C="0.14418" G="0.567461" T="0.0971486"/>
      <pos A="0.379335" C="0.0971486" G="0.52043" T="0.00308642"/>
      <pos A="0.0501175" C="0.567461" G="0.285273" T="0.0971486"/>
      <pos A="0.191211" C="0.426366" G="0.285273" T="0.0971486"/>
      <pos A="0.238242" C="0.0971486" G="0.379335" T="0.285273"/>
      <pos A="0.00308642" C="0.332304" G="0.661523" T="0.00308642"/>
      <pos A="0.191211" C="0.0501175" G="0.661523" T="0.0971486"/>
      <pos A="0.191211" C="0.52043" G="0.285273" T="0.00308642"/>
      <pos A="0.00308642" C="0.708554" G="0.238242" T="0.0501175"/>
      <pos A="0.285273" C="0.00308642" G="0.426366" T="0.285273"/>
      <pos A="0.0501175" C="0.473398" G="0.426366" T="0.0501175"/>
      <pos A="0.191211" C="0.379335" G="0.0501175" T="0.379335"/>
      <pos A="0.0971486" C="0.473398" G="0.285273" T="0.14418"/>
      <pos A="0.191211" C="0.0501175" G="0.473398" T="0.285273"/>
      <pos A="0.0971486" C="0.0971486" G="0.802616" T="0.00308642"/>
      <pos A="0.0971486" C="0.379335" G="0.426366" T="0.0971486"/>
      <pos A="0.0501175" C="0.285273" G="0.426366" T="0.238242"/>
    </motif>
    <motif db="0" id="M127" alt="O127" length="40" nsites="8" evalue="1.3e-003">
      <pos A="0.169012" C="0.556173" G="0.145309" T="0.129506"/>
      <pos A="0.145309" C="0.319136" G="0.421852" T="0.113704"/>
      <pos A="0.200617" C="0.208519" G="0.358642" T="0.232222"/>
      <pos A="0.137407" C="0.34284" G="0.366543" T="0.15321"/>
      <pos A="0.15321" C="0.113704" G="0.595679" T="0.137407"/>
      <pos A="0.113704" C="0.445556" G="0.374444" T="0.0662963"/>
      <pos A="0.176914" C="0.224321" G="0.366543" T="0.232222"/>
      <pos A="0.21642" C="0.334938" G="0.382346" T="0.0662963"/>
      <pos A="0.161111" C="0.192716" G="0.485062" T="0.161111"/>
      <pos A="0.184815" C="0.390247" G="0.287531" T="0.137407"/>
      <pos A="0.09" C="0.27963" G="0.429753" T="0.200617"/>
      <pos A="0.184815" C="0.674691" G="0.0583951" T="0.0820988"/>
      <pos A="0.176914" C="0.255926" G="0.469259" T="0.0979012"/>
      <pos A="0.208519" C="0.161111" G="0.398148" T="0.232222"/>
      <pos A="0.121605" C="0.34284" G="0.350741" T="0.184815"/>
      <pos A="0.121605" C="0.263827" G="0.47716" T="0.137407"/>
      <pos A="0.224321" C="0.334938" G="0.374444" T="0.0662963"/>
      <pos A="0.176914" C="0.311235" G="0.327037" T="0.184815"/>
      <pos A="0.184815" C="0.200617" G="0.492963" T="0.121605"/>
      <pos A="0.105802" C="0.295432" G="0.366543" T="0.232222"/>
      <pos A="0.208519" C="0.192716" G="0.374444" T="0.224321"/>
      <pos A="0.240123" C="0.137407" G="0.461358" T="0.161111"/>
      <pos A="0.113704" C="0.240123" G="0.524568" T="0.121605"/>
      <pos A="0.184815" C="0.445556" G="0.287531" T="0.0820988"/>
      <pos A="0.15321" C="0.295432" G="0.327037" T="0.224321"/>
      <pos A="0.0979012" C="0.327037" G="0.500864" T="0.0741975"/>
      <pos A="0.129506" C="0.34284" G="0.413951" T="0.113704"/>
      <pos A="0.240123" C="0.34284" G="0.295432" T="0.121605"/>
      <pos A="0.184815" C="0.240123" G="0.492963" T="0.0820988"/>
      <pos A="0.295432" C="0.319136" G="0.319136" T="0.0662963"/>
      <pos A="0.184815" C="0.34284" G="0.161111" T="0.311235"/>
      <pos A="0.0741975" C="0.54037" G="0.208519" T="0.176914"/>
      <pos A="0.0820988" C="0.358642" G="0.382346" T="0.176914"/>
      <pos A="0.184815" C="0.374444" G="0.334938" T="0.105802"/>
      <pos A="0.169012" C="0.232222" G="0.492963" T="0.105802"/>
      <pos A="0.15321" C="0.374444" G="0.311235" T="0.161111"/>
      <pos A="0.21642" C="0.358642" G="0.27963" T="0.145309"/>
      <pos A="0.0979012" C="0.366543" G="0.413951" T="0.121605"/>
      <pos A="0.113704" C="0.184815" G="0.532469" T="0.169012"/>
      <pos A="0.208519" C="0.34284" G="0.382346" T="0.0662963"/>
    </motif>
    <motif db="0" id="M13" alt="O13" length="40" nsites="8" evalue="1.3e-003">
      <pos A="0.19513" C="0.414609" G="0.30487" T="0.0853906"/>
      <pos A="0.222565" C="0.359739" G="0.332304" T="0.0853906"/>
      <pos A="0.112826" C="0.222565" G="0.579218" T="0.0853906"/>
      <pos A="0.19513" C="0.496914" G="0.167696" T="0.140261"/>
      <pos A="0.140261" C="0.0853906" G="0.634088" T="0.140261"/>
      <pos A="0.0305215" C="0.524349" G="0.277435" T="0.167696"/>
      <pos A="0.0853906" C="0.222565" G="0.442043" T="0.25"/>
      <pos A="0.00308642" C="0.112826" G="0.743827" T="0.140261"/>
      <pos A="0.30487" C="0.332304" G="0.19513" T="0.167696"/>
      <pos A="0.00308642" C="0.551784" G="0.414609" T="0.0305215"/>
      <pos A="0.140261" C="0.140261" G="0.359739" T="0.359739"/>
      <pos A="0.0579565" C="0.277435" G="0.387174" T="0.277435"/>
      <pos A="0.359739" C="0.140261" G="0.469479" T="0.0305215"/>
      <pos A="0.112826" C="0.332304" G="0.30487" T="0.25"/>
      <pos A="0.167696" C="0.00308642" G="0.551784" T="0.277435"/>
      <pos A="0.19513" C="0.0853906" G="0.579218" T="0.140261"/>
      <pos A="0.0579565" C="0.387174" G="0.551784" T="0.00308642"/>
      <pos A="0.0579565" C="0.524349" G="0.387174" T="0.0305215"/>
      <pos A="0.00308642" C="0.442043" G="0.332304" T="0.222565"/>
      <pos A="0.167696" C="0.19513" G="0.277435" T="0.359739"/>
      <pos A="0.332304" C="0.19513" G="0.414609" T="0.0579565"/>
      <pos A="0.0305215" C="0.524349" G="0.414609" T="0.0305215"/>
      <pos A="0.277435" C="0.359739" G="0.25" T="0.112826"/>
      <pos A="0.0579565" C="0.222565" G="0.634088" T="0.0853906"/>
      <pos A="0.0579565" C="0.442043" G="0.19513" T="0.30487"/>
      <pos A="0.140261" C="0.387174" G="0.387174" T="0.0853906"/>
      <pos A="0.140261" C="0.30487" G="0.332304" T="0.222565"/>
      <pos A="0.0579565" C="0.30487" G="0.634088" T="0.00308642"/>
      <pos A="0.167696" C="0.277435" G="0.469479" T="0.0853906"/>
      <pos A="0.19513" C="0.30487" G="0.30487" T="0.19513"/>
      <pos A="0.222565" C="0.30487" G="0.387174" T="0.0853906"/>
      <pos A="0.140261" C="0.277435" G="0.387174" T="0.19513"/>
      <pos A="0.30487" C="0.0579565" G="0.359739" T="0.277435"/>
      <pos A="0.140261" C="0.359739" G="0.414609" T="0.0853906"/>
      <pos A="0.19513" C="0.469479" G="0.332304" T="0.00308642"/>
      <pos A="0.0305215" C="0.414609" G="0.442043" T="0.112826"/>
      <pos A="0.112826" C="0.442043" G="0.222565" T="0.222565"/>
      <pos A="0.30487" C="0.140261" G="0.359739" T="0.19513"/>
      <pos A="0.332304" C="0.167696" G="0.359739" T="0.140261"/>
      <pos A="0.140261" C="0.0305215" G="0.634088" T="0.19513"/>
    </motif>
    <motif db="0" id="M14" alt="O14" length="40" nsites="8" evalue="1.3e-003">
      <pos A="0.232222" C="0.208519" G="0.34284" T="0.21642"/>
      <pos A="0.0188889" C="0.556173" G="0.27963" T="0.145309"/>
      <pos A="0.248025" C="0.113704" G="0.319136" T="0.319136"/>
      <pos A="0.184815" C="0.27963" G="0.358642" T="0.176914"/>
      <pos A="0.0741975" C="0.27963" G="0.516667" T="0.129506"/>
      <pos A="0.145309" C="0.350741" G="0.34284" T="0.161111"/>
      <pos A="0.0741975" C="0.303333" G="0.508765" T="0.113704"/>
      <pos A="0.303333" C="0.27963" G="0.366543" T="0.0504938"/>
      <pos A="0.15321" C="0.445556" G="0.287531" T="0.113704"/>
      <pos A="0.113704" C="0.208519" G="0.461358" T="0.21642"/>
      <pos A="0.105802" C="0.224321" G="0.485062" T="0.184815"/>
      <pos A="0.208519" C="0.224321" G="0.429753" T="0.137407"/>
      <pos A="0.0741975" C="0.271728" G="0.548272" T="0.105802"/>
      <pos A="0.200617" C="0.224321" G="0.47716" T="0.0979012"/>
      <pos A="0.208519" C="0.382346" G="0.263827" T="0.145309"/>
      <pos A="0.200617" C="0.327037" G="0.334938" T="0.137407"/>
      <pos A="0.287531" C="0.192716" G="0.334938" T="0.184815"/>
      <pos A="0.176914" C="0.374444" G="0.327037" T="0.121605"/>
      <pos A="0.176914" C="0.255926" G="0.429753" T="0.137407"/>
      <pos A="0.137407" C="0.311235" G="0.429753" T="0.121605"/>
      <pos A="0.224321" C="0.271728" G="0.382346" T="0.121605"/>
      <pos A="0.105802" C="0.382346" G="0.398148" T="0.113704"/>
      <pos A="0.184815" C="0.169012" G="0.485062" T="0.161111"/>
      <pos A="0.21642" C="0.319136" G="0.406049" T="0.0583951"/>
      <pos A="0.184815" C="0.287531" G="0.382346" T="0.145309"/>
      <pos A="0.0741975" C="0.240123" G="0.587778" T="0.0979012"/>
      <pos A="0.232222" C="0.374444" G="0.224321" T="0.169012"/>
      <pos A="0.192716" C="0.461358" G="0.21642" T="0.129506"/>
      <pos A="0.0979012" C="0.271728" G="0.445556" T="0.184815"/>
      <pos A="0.105802" C="0.311235" G="0.382346" T="0.200617"/>
      <pos A="0.0662963" C="0.311235" G="0.453457" T="0.169012"/>
      <pos A="0.145309" C="0.319136" G="0.34284" T="0.192716"/>
      <pos A="0.0267901" C="0.327037" G="0.390247" T="0.255926"/>
      <pos A="0.113704" C="0.398148" G="0.255926" T="0.232222"/>
      <pos A="0.208519" C="0.54037" G="0.129506" T="0.121605"/>
      <pos A="0.176914" C="0.382346" G="0.334938" T="0.105802"/>
      <pos A="0.382346" C="0.295432" G="0.208519" T="0.113704"/>
      <pos A="0.09" C="0.374444" G="0.398148" T="0.137407"/>
      <pos A="0.169012" C="0.192716" G="0.398148" T="0.240123"/>
      <pos A="0.303333" C="0.169012" G="0.453457" T="0.0741975"/>
    </motif>
    <motif db="0" id="M15" alt="O15" length="40" nsites="8" evalue="1.3e-003">
      <pos A="0.121605" C="0.319136" G="0.295432" T="0.263827"/>
      <pos A="0.192716" C="0.295432" G="0.453457" T="0.0583951"/>
      <pos A="0.263827" C="0.287531" G="0.358642" T="0.09"/>
      <pos A="0.224321" C="0.366543" G="0.295432" T="0.113704"/>
      <pos A="0.240123" C="0.0820988" G="0.492963" T="0.184815"/>
      <pos A="0.129506" C="0.564074" G="0.255926" T="0.0504938"/>
      <pos A="0.0662963" C="0.334938" G="0.421852" T="0.176914"/>
      <pos A="0.0583951" C="0.382346" G="0.390247" T="0.169012"/>
      <pos A="0.200617" C="0.358642" G="0.319136" T="0.121605"/>
      <pos A="0.0346914" C="0.240123" G="0.469259" T="0.255926"/>
      <pos A="0.21642" C="0.240123" G="0.413951" T="0.129506"/>
      <pos A="0.224321" C="0.271728" G="0.429753" T="0.0741975"/>
      <pos A="0.105802" C="0.398148" G="0.358642" T="0.137407"/>
      <pos A="0.176914" C="0.334938" G="0.161111" T="0.327037"/>
      <pos A="0.0267901" C="0.176914" G="0.485062" T="0.311235"/>
      <pos A="0.176914" C="0.327037" G="0.390247" T="0.105802"/>
      <pos A="0.334938" C="0.421852" G="0.0741975" T="0.169012"/>
      <pos A="0.200617" C="0.129506" G="0.571975" T="0.0979012"/>
      <pos A="0.184815" C="0.366543" G="0.327037" T="0.121605"/>
      <pos A="0.176914" C="0.319136" G="0.374444" T="0.129506"/>
      <pos A="0.184815" C="0.232222" G="0.445556" T="0.137407"/>
      <pos A="0.0741975" C="0.303333" G="0.500864" T="0.121605"/>
      <pos A="0.15321" C="0.311235" G="0.34284" T="0.192716"/>
      <pos A="0.0583951" C="0.303333" G="0.548272" T="0.09"/>
      <pos A="0.27963" C="0.319136" G="0.21642" T="0.184815"/>
      <pos A="0.145309" C="0.437654" G="0.366543" T="0.0504938"/>
      <pos A="0.161111" C="0.27963" G="0.461358" T="0.0979012"/>
      <pos A="0.192716" C="0.366543" G="0.327037" T="0.113704"/>
      <pos A="0.169012" C="0.34284" G="0.350741" T="0.137407"/>
      <pos A="0.137407" C="0.358642" G="0.34284" T="0.161111"/>
      <pos A="0.224321" C="0.366543" G="0.27963" T="0.129506"/>
      <pos A="0.192716" C="0.137407" G="0.500864" T="0.169012"/>
      <pos A="0.137407" C="0.248025" G="0.453457" T="0.161111"/>
      <pos A="0.129506" C="0.303333" G="0.382346" T="0.184815"/>
      <pos A="0.232222" C="0.137407" G="0.500864" T="0.129506"/>
      <pos A="0.15321" C="0.303333" G="0.374444" T="0.169012"/>
      <pos A="0.169012" C="0.587778" G="0.161111" T="0.0820988"/>
      <pos A="0.240123" C="0.176914" G="0.406049" T="0.176914"/>
      <pos A="0.0425926" C="0.390247" G="0.398148" T="0.169012"/>
      <pos A="0.200617" C="0.303333" G="0.382346" T="0.113704"/>
    </motif>
    <motif db="0" id="M16" alt="O16" length="40" nsites="8" evalue="1.3e-003">
      <pos A="0.398148" C="0.200617" G="0.00308642" T="0.398148"/>
      <pos A="0.00308642" C="0.00308642" G="0.990741" T="0.00308642"/>
      <pos A="0.00308642" C="0.990741" G="0.00308642" T="0.00308642"/>
      <pos A="0.595679" C="0.398148" G="0.00308642" T="0.00308642"/>
      <pos A="0.200617" C="0.200617" G="0.595679" T="0.00308642"/>
      <pos A="0.595679" C="0.00308642" G="0.398148" T="0.00308642"/>
      <pos A="0.00308642" C="0.200617" G="0.79321" T="0.00308642"/>
      <pos A="0.00308642" C="0.79321" G="0.00308642" T="0.200617"/>
      <pos A="0.398148" C="0.595679" G="0.00308642" T="0.00308642"/>
      <pos A="0.00308642" C="0.398148" G="0.595679" T="0.00308642"/>
      <pos A="0.00308642" C="0.398148" G="0.398148" T="0.200617"/>
      <pos A="0.398148" C="0.00308642" G="0.595679" T="0.00308642"/>
      <pos A="0.00308642" C="0.00308642" G="0.990741" T="0.00308642"/>
      <pos A="0.398148" C="0.398148" G="0.200617" T="0.00308642"/>
      <pos A="0.00308642" C="0.79321" G="0.200617" T="0.00308642"/>
      <pos A="0.00308642" C="0.00308642" G="0.990741" T="0.00308642"/>
      <pos A="0.00308642" C="0.79321" G="0.00308642" T="0.200617"/>
      <pos A="0.200617" C="0.00308642" G="0.79321" T="0.00308642"/>
      <pos A="0.00308642" C="0.200617" G="0.595679" T="0.200617"/>
      <pos A="0.200617" C="0.595679" G="0.200617" T="0.00308642"/>
      <pos A="0.00308642" C="0.200617" G="0.79321" T="0.00308642"/>
      <pos A="0.200617" C="0.595679" G="0.200617" T="0.00308642"/>
      <pos A="0.200617" C="0.398148" G="0.398148" T="0.00308642"/>
      <pos A="0.200617" C="0.200617" G="0.398148" T="0.200617"/>
      <pos A="0.00308642" C="0.398148" G="0.595679" T="0.00308642"/>
      <pos A="0.200617" C="0.595679" G="0.200617" T="0.00308642"/>
      <pos A="0.00308642" C="0.200617" G="0.79321" T="0.00308642"/>
      <pos A="0.00308642" C="0.200617" G="0.398148" T="0.398148"/>
      <pos A="0.00308642" C="0.990741" G="0.00308642" T="0.00308642"/>
      <pos A="0.00308642" C="0.00308642" G="0.990741" T="0.00308642"/>
      <pos A="0.00308642" C="0.398148" G="0.595679" T="0.00308642"/>
      <pos A="0.00308642" C="0.79321" G="0.00308642" T="0.200617"/>
      <pos A="0.200617" C="0.00308642" G="0.79321" T="0.00308642"/>
      <pos A="0.00308642" C="0.200617" G="0.595679" T="0.200617"/>
      <pos A="0.200617" C="0.595679" G="0.200617" T="0.00308642"/>
      <pos A="0.200617" C="0.200617" G="0.595679" T="0.00308642"/>
      <pos A="0.00308642" C="0.595679" G="0.398148" T="0.00308642"/>
      <pos A="0.00308642" C="0.79321" G="0.00308642" T="0.200617"/>
      <pos A="0.00308642" C="0.398148" G="0.595679" T="0.00308642"/>
      <pos A="0.200617" C="0.00308642" G="0.595679" T="0.200617"/>
    </motif>
    <motif db="0" id="M17" alt="O17" length="40" nsites="8" evalue="1.3e-003">
      <pos A="0.200617" C="0.228836" G="0.454586" T="0.115961"/>
      <pos A="0.115961" C="0.257055" G="0.567461" T="0.059524"/>
      <pos A="0.200617" C="0.172399" G="0.567461" T="0.059524"/>
      <pos A="0.313492" C="0.228836" G="0.426366" T="0.0313047"/>
      <pos A="0.115961" C="0.482804" G="0.285273" T="0.115961"/>
      <pos A="0.257055" C="0.0877422" G="0.341711" T="0.313492"/>
      <pos A="0.0313047" C="0.059524" G="0.680335" T="0.228836"/>
      <pos A="0.059524" C="0.200617" G="0.482804" T="0.257055"/>
      <pos A="0.059524" C="0.426366" G="0.313492" T="0.200617"/>
      <pos A="0.172399" C="0.511023" G="0.115961" T="0.200617"/>
      <pos A="0.228836" C="0.341711" G="0.398148" T="0.0313047"/>
      <pos A="0.059524" C="0.200617" G="0.567461" T="0.172399"/>
      <pos A="0.0313047" C="0.341711" G="0.257055" T="0.36993"/>
      <pos A="0.228836" C="0.115961" G="0.454586" T="0.200617"/>
      <pos A="0.257055" C="0.228836" G="0.285273" T="0.228836"/>
      <pos A="0.0877422" C="0.059524" G="0.313492" T="0.539241"/>
      <pos A="0.257055" C="0.257055" G="0.285273" T="0.200617"/>
      <pos A="0.0877422" C="0.313492" G="0.36993" T="0.228836"/>
      <pos A="0.200617" C="0.0877422" G="0.454586" T="0.257055"/>
      <pos A="0.172399" C="0.172399" G="0.426366" T="0.228836"/>
      <pos A="0.285273" C="0.0877422" G="0.482804" T="0.14418"/>
      <pos A="0.14418" C="0.398148" G="0.398148" T="0.059524"/>
      <pos A="0.172399" C="0.398148" G="0.313492" T="0.115961"/>
      <pos A="0.398148" C="0.285273" G="0.257055" T="0.059524"/>
      <pos A="0.426366" C="0.0877422" G="0.398148" T="0.0877422"/>
      <pos A="0.200617" C="0.539241" G="0.172399" T="0.0877422"/>
      <pos A="0.059524" C="0.341711" G="0.454586" T="0.14418"/>
      <pos A="0.0313047" C="0.257055" G="0.36993" T="0.341711"/>
      <pos A="0.200617" C="0.313492" G="0.285273" T="0.200617"/>
      <pos A="0.313492" C="0.200617" G="0.36993" T="0.115961"/>
      <pos A="0.200617" C="0.285273" G="0.285273" T="0.228836"/>
      <pos A="0.115961" C="0.200617" G="0.539241" T="0.14418"/>
      <pos A="0.115961" C="0.285273" G="0.200617" T="0.398148"/>
      <pos A="0.172399" C="0.0877422" G="0.539241" T="0.200617"/>
      <pos A="0.426366" C="0.228836" G="0.285273" T="0.059524"/>
      <pos A="0.0877422" C="0.172399" G="0.595679" T="0.14418"/>
      <pos A="0.14418" C="0.285273" G="0.426366" T="0.14418"/>
      <pos A="0.257055" C="0.200617" G="0.285273" T="0.257055"/>
      <pos A="0.285273" C="0.313492" G="0.257055" T="0.14418"/>
      <pos A="0.341711" C="0.257055" G="0.341711" T="0.059524"/>
    </motif>
    <motif db="0" id="M18" alt="O18" length="40" nsites="8" evalue="1.3e-003">
      <pos A="0.127843" C="0.356563" G="0.304581" T="0.211013"/>
      <pos A="0.0342756" C="0.45013" G="0.304581" T="0.211013"/>
      <pos A="0.2526" C="0.159032" G="0.387752" T="0.200617"/>
      <pos A="0.0966538" C="0.45013" G="0.439733" T="0.0134825"/>
      <pos A="0.211013" C="0.190221" G="0.460526" T="0.138239"/>
      <pos A="0.148635" C="0.314977" G="0.418941" T="0.117446"/>
      <pos A="0.127843" C="0.211013" G="0.574886" T="0.0862578"/>
      <pos A="0.127843" C="0.398148" G="0.33577" T="0.138239"/>
      <pos A="0.211013" C="0.2526" G="0.304581" T="0.231806"/>
      <pos A="0.138239" C="0.366959" G="0.283789" T="0.211013"/>
      <pos A="0.169428" C="0.242202" G="0.398148" T="0.190221"/>
      <pos A="0.169428" C="0.314977" G="0.398148" T="0.117446"/>
      <pos A="0.2526" C="0.242202" G="0.314977" T="0.190221"/>
      <pos A="0.22141" C="0.429337" G="0.22141" T="0.127843"/>
      <pos A="0.283789" C="0.179824" G="0.470922" T="0.0654647"/>
      <pos A="0.231806" C="0.460526" G="0.138239" T="0.169428"/>
      <pos A="0.117446" C="0.418941" G="0.314977" T="0.148635"/>
      <pos A="0.231806" C="0.117446" G="0.439733" T="0.211013"/>
      <pos A="0.127843" C="0.294185" G="0.418941" T="0.159032"/>
      <pos A="0.127843" C="0.710039" G="0.127843" T="0.0342756"/>
      <pos A="0.0654647" C="0.439733" G="0.377355" T="0.117446"/>
      <pos A="0.179824" C="0.273392" G="0.283789" T="0.262996"/>
      <pos A="0.262996" C="0.294185" G="0.418941" T="0.0238795"/>
      <pos A="0.0862578" C="0.211013" G="0.554094" T="0.148635"/>
      <pos A="0.0550686" C="0.45013" G="0.273392" T="0.22141"/>
      <pos A="0.117446" C="0.33577" G="0.439733" T="0.10705"/>
      <pos A="0.0654647" C="0.304581" G="0.460526" T="0.169428"/>
      <pos A="0.0654647" C="0.33577" G="0.418941" T="0.179824"/>
      <pos A="0.169428" C="0.283789" G="0.429337" T="0.117446"/>
      <pos A="0.22141" C="0.22141" G="0.512508" T="0.0446716"/>
      <pos A="0.262996" C="0.346166" G="0.294185" T="0.0966538"/>
      <pos A="0.10705" C="0.159032" G="0.574886" T="0.159032"/>
      <pos A="0.179824" C="0.387752" G="0.273392" T="0.159032"/>
      <pos A="0.10705" C="0.408544" G="0.387752" T="0.0966538"/>
      <pos A="0.242202" C="0.231806" G="0.418941" T="0.10705"/>
      <pos A="0.0654647" C="0.356563" G="0.48132" T="0.0966538"/>
      <pos A="0.325374" C="0.231806" G="0.273392" T="0.169428"/>
      <pos A="0.211013" C="0.45013" G="0.159032" T="0.179824"/>
      <pos A="0.138239" C="0.242202" G="0.491716" T="0.127843"/>
      <pos A="0.0238795" C="0.356563" G="0.33577" T="0.283789"/>
    </motif>
    <motif db="0" id="M19" alt="O19" length="40" nsites="8" evalue="1.3e-003">
      <pos A="0.312938" C="0.371036" G="0.21611" T="0.0999151"/>
      <pos A="0.0805491" C="0.235476" G="0.487231" T="0.196744"/>
      <pos A="0.0611842" C="0.506597" G="0.332304" T="0.0999151"/>
      <pos A="0.0224523" C="0.506597" G="0.293573" T="0.177379"/>
      <pos A="0.0805491" C="0.177379" G="0.35167" T="0.390402"/>
      <pos A="0.0611842" C="0.390402" G="0.448499" T="0.0999151"/>
      <pos A="0.0805491" C="0.332304" G="0.448499" T="0.138647"/>
      <pos A="0.158013" C="0.429134" G="0.196744" T="0.21611"/>
      <pos A="0.0224523" C="0.584059" G="0.390402" T="0.00308642"/>
      <pos A="0.21611" C="0.274207" G="0.293573" T="0.21611"/>
      <pos A="0.0999151" C="0.158013" G="0.622791" T="0.119281"/>
      <pos A="0.371036" C="0.254841" G="0.293573" T="0.0805491"/>
      <pos A="0.254841" C="0.429134" G="0.177379" T="0.138647"/>
      <pos A="0.138647" C="0.293573" G="0.21611" T="0.35167"/>
      <pos A="0.196744" C="0.235476" G="0.487231" T="0.0805491"/>
      <pos A="0.196744" C="0.332304" G="0.390402" T="0.0805491"/>
      <pos A="0.00308642" C="0.274207" G="0.622791" T="0.0999151"/>
      <pos A="0.138647" C="0.390402" G="0.332304" T="0.138647"/>
      <pos A="0.312938" C="0.332304" G="0.158013" T="0.196744"/>
      <pos A="0.235476" C="0.196744" G="0.196744" T="0.371036"/>
      <pos A="0.293573" C="0.235476" G="0.35167" T="0.119281"/>
      <pos A="0.0224523" C="0.506597" G="0.35167" T="0.119281"/>
      <pos A="0.119281" C="0.235476" G="0.506597" T="0.138647"/>
      <pos A="0.0999151" C="0.35167" G="0.506597" T="0.0418183"/>
      <pos A="0.158013" C="0.332304" G="0.467865" T="0.0418183"/>
      <pos A="0.0999151" C="0.35167" G="0.409768" T="0.138647"/>
      <pos A="0.0999151" C="0.21611" G="0.487231" T="0.196744"/>
      <pos A="0.254841" C="0.525962" G="0.158013" T="0.0611842"/>
      <pos A="0.293573" C="0.21611" G="0.21611" T="0.274207"/>
      <pos A="0.00308642" C="0.390402" G="0.525962" T="0.0805491"/>
      <pos A="0.274207" C="0.35167" G="0.274207" T="0.0999151"/>
      <pos A="0.0418183" C="0.564693" G="0.332304" T="0.0611842"/>
      <pos A="0.0805491" C="0.293573" G="0.487231" T="0.138647"/>
      <pos A="0.119281" C="0.467865" G="0.235476" T="0.177379"/>
      <pos A="0.138647" C="0.371036" G="0.312938" T="0.177379"/>
      <pos A="0.119281" C="0.21611" G="0.487231" T="0.177379"/>
      <pos A="0.21611" C="0.177379" G="0.584059" T="0.0224523"/>
      <pos A="0.119281" C="0.254841" G="0.448499" T="0.177379"/>
      <pos A="0.235476" C="0.506597" G="0.21611" T="0.0418183"/>
      <pos A="0.0418183" C="0.312938" G="0.429134" T="0.21611"/>
    </motif>
    <motif db="0" id="M2" alt="O2" length="40" nsites="8" evalue="1.3e-003">
      <pos A="0.311235" C="0.184815" G="0.398148" T="0.105802"/>
      <pos A="0.121605" C="0.334938" G="0.382346" T="0.161111"/>
      <pos A="0.169012" C="0.34284" G="0.271728" T="0.21642"/>
      <pos A="0.232222" C="0.271728" G="0.224321" T="0.271728"/>
      <pos A="0.0425926" C="0.390247" G="0.500864" T="0.0662963"/>
      <pos A="0.145309" C="0.358642" G="0.303333" T="0.192716"/>
      <pos A="0.09" C="0.224321" G="0.564074" T="0.121605"/>
      <pos A="0.200617" C="0.327037" G="0.327037" T="0.145309"/>
      <pos A="0.295432" C="0.34284" G="0.255926" T="0.105802"/>
      <pos A="0.145309" C="0.263827" G="0.453457" T="0.137407"/>
      <pos A="0.184815" C="0.240123" G="0.390247" T="0.184815"/>
      <pos A="0.0741975" C="0.374444" G="0.437654" T="0.113704"/>
      <pos A="0.113704" C="0.192716" G="0.564074" T="0.129506"/>
      <pos A="0.145309" C="0.319136" G="0.421852" T="0.113704"/>
      <pos A="0.15321" C="0.34284" G="0.398148" T="0.105802"/>
      <pos A="0.248025" C="0.263827" G="0.350741" T="0.137407"/>
      <pos A="0.224321" C="0.350741" G="0.208519" T="0.21642"/>
      <pos A="0.240123" C="0.429753" G="0.200617" T="0.129506"/>
      <pos A="0.121605" C="0.184815" G="0.595679" T="0.0979012"/>
      <pos A="0.113704" C="0.137407" G="0.627284" T="0.121605"/>
      <pos A="0.145309" C="0.319136" G="0.437654" T="0.0979012"/>
      <pos A="0.161111" C="0.319136" G="0.34284" T="0.176914"/>
      <pos A="0.15321" C="0.255926" G="0.445556" T="0.145309"/>
      <pos A="0.169012" C="0.27963" G="0.398148" T="0.15321"/>
      <pos A="0.176914" C="0.21642" G="0.366543" T="0.240123"/>
      <pos A="0.0583951" C="0.398148" G="0.413951" T="0.129506"/>
      <pos A="0.34284" C="0.437654" G="0.121605" T="0.0979012"/>
      <pos A="0.224321" C="0.429753" G="0.161111" T="0.184815"/>
      <pos A="0.09" C="0.200617" G="0.54037" T="0.169012"/>
      <pos A="0.09" C="0.295432" G="0.485062" T="0.129506"/>
      <pos A="0.224321" C="0.398148" G="0.255926" T="0.121605"/>
      <pos A="0.208519" C="0.303333" G="0.445556" T="0.0425926"/>
      <pos A="0.09" C="0.21642" G="0.358642" T="0.334938"/>
      <pos A="0.09" C="0.374444" G="0.374444" T="0.161111"/>
      <pos A="0.15321" C="0.358642" G="0.271728" T="0.21642"/>
      <pos A="0.129506" C="0.240123" G="0.485062" T="0.145309"/>
      <pos A="0.105802" C="0.453457" G="0.311235" T="0.129506"/>
      <pos A="0.248025" C="0.461358" G="0.184815" T="0.105802"/>
      <pos A="0.200617" C="0.255926" G="0.390247" T="0.15321"/>
      <pos A="0.200617" C="0.350741" G="0.366543" T="0.0820988"/>
    </motif>
    <motif db="0" id="M20" alt="O20" length="40" nsites="8" evalue="1.3e-003">
      <pos A="0.00308642" C="0.990741" G="0.00308642" T="0.00308642"/>
      <pos A="0.00308642" C="0.00308642" G="0.990741" T="0.00308642"/>
      <pos A="0.00308642" C="0.00308642" G="0.990741" T="0.00308642"/>
      <pos A="0.00308642" C="0.990741" G="0.00308642" T="0.00308642"/>
      <pos A="0.990741" C="0.00308642" G="0.00308642" T="0.00308642"/>
      <pos A="0.00308642" C="0.00308642" G="0.990741" T="0.00308642"/>
      <pos A="0.00308642" C="0.00308642" G="0.990741" T="0.00308642"/>
      <pos A="0.00308642" C="0.990741" G="0.00308642" T="0.00308642"/>
      <pos A="0.00308642" C="0.00308642" G="0.990741" T="0.00308642"/>
      <pos A="0.990741" C="0.00308642" G="0.00308642" T="0.00308642"/>
      <pos A="0.00308642" C="0.990741" G="0.00308642" T="0.00308642"/>
      <pos A="0.00308642" C="0.00308642" G="0.990741" T="0.00308642"/>
      <pos A="0.00308642" C="0.00308642" G="0.990741" T="0.00308642"/>
      <pos A="0.00308642" C="0.00308642" G="0.990741" T="0.00308642"/>
      <pos A="0.00308642" C="0.990741" G="0.00308642" T="0.00308642"/>
      <pos A="0.00308642" C="0.00308642" G="0.990741" T="0.00308642"/>
      <pos A="0.00308642" C="0.990741" G="0.00308642" T="0.00308642"/>
      <pos A="0.990741" C="0.00308642" G="0.00308642" T="0.00308642"/>
      <pos A="0.00308642" C="0.00308642" G="0.990741" T="0.00308642"/>
      <pos A="0.990741" C="0.00308642" G="0.00308642" T="0.00308642"/>
      <pos A="0.00308642" C="0.990741" G="0.00308642" T="0.00308642"/>
      <pos A="0.00308642" C="0.00308642" G="0.990741" T="0.00308642"/>
      <pos A="0.990741" C="0.00308642" G="0.00308642" T="0.00308642"/>
      <pos A="0.00308642" C="0.00308642" G="0.990741" T="0.00308642"/>
      <pos A="0.00308642" C="0.00308642" G="0.990741" T="0.00308642"/>
      <pos A="0.00308642" C="0.00308642" G="0.990741" T="0.00308642"/>
      <pos A="0.00308642" C="0.990741" G="0.00308642" T="0.00308642"/>
      <pos A="0.00308642" C="0.00308642" G="0.990741" T="0.00308642"/>
      <pos A="0.00308642" C="0.00308642" G="0.990741" T="0.00308642"/>
      <pos A="0.00308642" C="0.00308642" G="0.990741" T="0.00308642"/>
      <pos A="0.00308642" C="0.990741" G="0.00308642" T="0.00308642"/>
      <pos A="0.00308642" C="0.00308642" G="0.990741" T="0.00308642"/>
      <pos A="0.00308642" C="0.00308642" G="0.990741" T="0.00308642"/>
      <pos A="0.00308642" C="0.990741" G="0.00308642" T="0.00308642"/>
      <pos A="0.00308642" C="0.00308642" G="0.990741" T="0.00308642"/>
      <pos A="0.00308642" C="0.990741" G="0.00308642" T="0.00308642"/>
      <pos A="0.00308642" C="0.00308642" G="0.990741" T="0.00308642"/>
      <pos A="0.00308642" C="0.00308642" G="0.990741" T="0.00308642"/>
      <pos A="0.00308642" C="0.00308642" G="0.990741" T="0.00308642"/>
      <pos A="0.00308642" C="0.990741" G="0.00308642" T="0.00308642"/>
    </motif>
    <motif db="0" id="M21" alt="O21" length="40" nsites="8" evalue="1.3e-003">
      <pos A="0.00308642" C="0.496914" G="0.496914" T="0.00308642"/>
      <pos A="0.00308642" C="0.00308642" G="0.990741" T="0.00308642"/>
      <pos A="0.00308642" C="0.00308642" G="0.990741" T="0.00308642"/>
      <pos A="0.00308642" C="0.990741" G="0.00308642" T="0.00308642"/>
      <pos A="0.00308642" C="0.00308642" G="0.990741" T="0.00308642"/>
      <pos A="0.00308642" C="0.00308642" G="0.990741" T="0.00308642"/>
      <pos A="0.496914" C="0.00308642" G="0.00308642" T="0.496914"/>
      <pos A="0.00308642" C="0.00308642" G="0.990741" T="0.00308642"/>
      <pos A="0.00308642" C="0.00308642" G="0.990741" T="0.00308642"/>
      <pos A="0.00308642" C="0.990741" G="0.00308642" T="0.00308642"/>
      <pos A="0.00308642" C="0.00308642" G="0.00308642" T="0.990741"/>
      <pos A="0.496914" C="0.496914" G="0.00308642" T="0.00308642"/>
      <pos A="0.00308642" C="0.496914" G="0.00308642" T="0.496914"/>
      <pos A="0.00308642" C="0.00308642" G="0.496914" T="0.496914"/>
      <pos A="0.00308642" C="0.00308642" G="0.00308642" T="0.990741"/>
      <pos A="0.496914" C="0.00308642" G="0.496914" T="0.00308642"/>
      <pos A="0.00308642" C="0.00308642" G="0.496914" T="0.496914"/>
      <pos A="0.990741" C="0.00308642" G="0.00308642" T="0.00308642"/>
      <pos A="0.496914" C="0.00308642" G="0.496914" T="0.00308642"/>
      <pos A="0.496914" C="0.00308642" G="0.00308642" T="0.496914"/>
      <pos A="0.496914" C="0.00308642" G="0.00308642" T="0.496914"/>
      <pos A="0.00308642" C="0.00308642" G="0.990741" T="0.00308642"/>
      <pos A="0.00308642" C="0.00308642" G="0.496914" T="0.496914"/>
      <pos A="0.00308642" C="0.00308642" G="0.496914" T="0.496914"/>
      <pos A="0.00308642" C="0.00308642" G="0.496914" T="0.496914"/>
      <pos A="0.496914" C="0.496914" G="0.00308642" T="0.00308642"/>
      <pos A="0.00308642" C="0.496914" G="0.496914" T="0.00308642"/>
      <pos A="0.00308642" C="0.00308642" G="0.990741" T="0.00308642"/>
      <pos A="0.00308642" C="0.00308642" G="0.00308642" T="0.990741"/>
      <pos A="0.00308642" C="0.496914" G="0.496914" T="0.00308642"/>
      <pos A="0.990741" C="0.00308642" G="0.00308642" T="0.00308642"/>
      <pos A="0.00308642" C="0.990741" G="0.00308642" T="0.00308642"/>
      <pos A="0.496914" C="0.496914" G="0.00308642" T="0.00308642"/>
      <pos A="0.00308642" C="0.00308642" G="0.00308642" T="0.990741"/>
      <pos A="0.00308642" C="0.00308642" G="0.00308642" T="0.990741"/>
      <pos A="0.00308642" C="0.00308642" G="0.990741" T="0.00308642"/>
      <pos A="0.990741" C="0.00308642" G="0.00308642" T="0.00308642"/>
      <pos A="0.990741" C="0.00308642" G="0.00308642" T="0.00308642"/>
      <pos A="0.496914" C="0.00308642" G="0.00308642" T="0.496914"/>
      <pos A="0.00308642" C="0.00308642" G="0.496914" T="0.496914"/>
    </motif>
    <motif db="0" id="M22" alt="O22" length="40" nsites="8" evalue="1.3e-003">
      <pos A="0.192716" C="0.263827" G="0.508765" T="0.0346914"/>
      <pos A="0.105802" C="0.421852" G="0.303333" T="0.169012"/>
      <pos A="0.169012" C="0.350741" G="0.248025" T="0.232222"/>
      <pos A="0.0820988" C="0.34284" G="0.469259" T="0.105802"/>
      <pos A="0.224321" C="0.437654" G="0.248025" T="0.09"/>
      <pos A="0.0662963" C="0.240123" G="0.469259" T="0.224321"/>
      <pos A="0.137407" C="0.319136" G="0.461358" T="0.0820988"/>
      <pos A="0.248025" C="0.21642" G="0.374444" T="0.161111"/>
      <pos A="0.184815" C="0.303333" G="0.374444" T="0.137407"/>
      <pos A="0.0583951" C="0.334938" G="0.374444" T="0.232222"/>
      <pos A="0.129506" C="0.382346" G="0.21642" T="0.271728"/>
      <pos A="0.121605" C="0.327037" G="0.47716" T="0.0741975"/>
      <pos A="0.27963" C="0.327037" G="0.263827" T="0.129506"/>
      <pos A="0.208519" C="0.263827" G="0.374444" T="0.15321"/>
      <pos A="0.224321" C="0.287531" G="0.398148" T="0.09"/>
      <pos A="0.121605" C="0.485062" G="0.27963" T="0.113704"/>
      <pos A="0.0820988" C="0.350741" G="0.461358" T="0.105802"/>
      <pos A="0.137407" C="0.295432" G="0.366543" T="0.200617"/>
      <pos A="0.184815" C="0.169012" G="0.564074" T="0.0820988"/>
      <pos A="0.295432" C="0.255926" G="0.263827" T="0.184815"/>
      <pos A="0.200617" C="0.263827" G="0.406049" T="0.129506"/>
      <pos A="0.145309" C="0.232222" G="0.374444" T="0.248025"/>
      <pos A="0.145309" C="0.137407" G="0.619383" T="0.0979012"/>
      <pos A="0.129506" C="0.248025" G="0.453457" T="0.169012"/>
      <pos A="0.0820988" C="0.437654" G="0.319136" T="0.161111"/>
      <pos A="0.129506" C="0.374444" G="0.382346" T="0.113704"/>
      <pos A="0.169012" C="0.382346" G="0.240123" T="0.208519"/>
      <pos A="0.248025" C="0.34284" G="0.232222" T="0.176914"/>
      <pos A="0.15321" C="0.232222" G="0.556173" T="0.0583951"/>
      <pos A="0.192716" C="0.508765" G="0.15321" T="0.145309"/>
      <pos A="0.0662963" C="0.350741" G="0.421852" T="0.161111"/>
      <pos A="0.176914" C="0.406049" G="0.271728" T="0.145309"/>
      <pos A="0.271728" C="0.0583951" G="0.445556" T="0.224321"/>
      <pos A="0.271728" C="0.350741" G="0.263827" T="0.113704"/>
      <pos A="0.161111" C="0.350741" G="0.287531" T="0.200617"/>
      <pos A="0.129506" C="0.240123" G="0.445556" T="0.184815"/>
      <pos A="0.121605" C="0.295432" G="0.413951" T="0.169012"/>
      <pos A="0.161111" C="0.366543" G="0.406049" T="0.0662963"/>
      <pos A="0.224321" C="0.161111" G="0.492963" T="0.121605"/>
      <pos A="0.161111" C="0.374444" G="0.350741" T="0.113704"/>
    </motif>
    <motif db="0" id="M23" alt="O23" length="40" nsites="8" evalue="1.3e-003">
      <pos A="0.222565" C="0.442043" G="0.167696" T="0.167696"/>
      <pos A="0.112826" C="0.442043" G="0.387174" T="0.0579565"/>
      <pos A="0.167696" C="0.167696" G="0.661523" T="0.00308642"/>
      <pos A="0.112826" C="0.222565" G="0.551784" T="0.112826"/>
      <pos A="0.387174" C="0.387174" G="0.167696" T="0.0579565"/>
      <pos A="0.167696" C="0.222565" G="0.277435" T="0.332304"/>
      <pos A="0.167696" C="0.0579565" G="0.387174" T="0.387174"/>
      <pos A="0.00308642" C="0.167696" G="0.332304" T="0.496914"/>
      <pos A="0.167696" C="0.277435" G="0.387174" T="0.167696"/>
      <pos A="0.00308642" C="0.277435" G="0.387174" T="0.332304"/>
      <pos A="0.277435" C="0.387174" G="0.332304" T="0.00308642"/>
      <pos A="0.277435" C="0.277435" G="0.332304" T="0.112826"/>
      <pos A="0.112826" C="0.00308642" G="0.661523" T="0.222565"/>
      <pos A="0.387174" C="0.277435" G="0.332304" T="0.00308642"/>
      <pos A="0.167696" C="0.606653" G="0.112826" T="0.112826"/>
      <pos A="0.112826" C="0.442043" G="0.112826" T="0.332304"/>
      <pos A="0.112826" C="0.606653" G="0.167696" T="0.112826"/>
      <pos A="0.00308642" C="0.387174" G="0.332304" T="0.277435"/>
      <pos A="0.00308642" C="0.222565" G="0.551784" T="0.222565"/>
      <pos A="0.277435" C="0.332304" G="0.222565" T="0.167696"/>
      <pos A="0.00308642" C="0.716392" G="0.222565" T="0.0579565"/>
      <pos A="0.277435" C="0.332304" G="0.387174" T="0.00308642"/>
      <pos A="0.00308642" C="0.00308642" G="0.826131" T="0.167696"/>
      <pos A="0.112826" C="0.442043" G="0.332304" T="0.112826"/>
      <pos A="0.496914" C="0.387174" G="0.00308642" T="0.112826"/>
      <pos A="0.167696" C="0.222565" G="0.496914" T="0.112826"/>
      <pos A="0.442043" C="0.222565" G="0.222565" T="0.112826"/>
      <pos A="0.277435" C="0.332304" G="0.222565" T="0.167696"/>
      <pos A="0.167696" C="0.496914" G="0.222565" T="0.112826"/>
      <pos A="0.0579565" C="0.0579565" G="0.661523" T="0.222565"/>
      <pos A="0.277435" C="0.387174" G="0.222565" T="0.112826"/>
      <pos A="0.0579565" C="0.387174" G="0.442043" T="0.112826"/>
      <pos A="0.167696" C="0.112826" G="0.661523" T="0.0579565"/>
      <pos A="0.222565" C="0.442043" G="0.332304" T="0.00308642"/>
      <pos A="0.222565" C="0.0579565" G="0.661523" T="0.0579565"/>
      <pos A="0.00308642" C="0.112826" G="0.606653" T="0.277435"/>
      <pos A="0.332304" C="0.332304" G="0.277435" T="0.0579565"/>
      <pos A="0.00308642" C="0.661523" G="0.277435" T="0.0579565"/>
      <pos A="0.387174" C="0.222565" G="0.277435" T="0.112826"/>
      <pos A="0.167696" C="0.442043" G="0.387174" T="0.00308642"/>
    </motif>
    <motif db="0" id="M24" alt="O24" length="40" nsites="8" evalue="1.3e-003">
      <pos A="0.214727" C="0.496914" G="0.14418" T="0.14418"/>
      <pos A="0.0736336" C="0.14418" G="0.7791" T="0.00308642"/>
      <pos A="0.00308642" C="0.214727" G="0.496914" T="0.285273"/>
      <pos A="0.214727" C="0.567461" G="0.00308642" T="0.214727"/>
      <pos A="0.00308642" C="0.14418" G="0.496914" T="0.35582"/>
      <pos A="0.214727" C="0.35582" G="0.35582" T="0.0736336"/>
      <pos A="0.00308642" C="0.35582" G="0.496914" T="0.14418"/>
      <pos A="0.0736336" C="0.35582" G="0.567461" T="0.00308642"/>
      <pos A="0.35582" C="0.285273" G="0.285273" T="0.0736336"/>
      <pos A="0.0736336" C="0.708554" G="0.214727" T="0.00308642"/>
      <pos A="0.426366" C="0.426366" G="0.14418" T="0.00308642"/>
      <pos A="0.00308642" C="0.00308642" G="0.920194" T="0.0736336"/>
      <pos A="0.14418" C="0.496914" G="0.214727" T="0.14418"/>
      <pos A="0.00308642" C="0.708554" G="0.0736336" T="0.214727"/>
      <pos A="0.0736336" C="0.0736336" G="0.567461" T="0.285273"/>
      <pos A="0.214727" C="0.14418" G="0.567461" T="0.0736336"/>
      <pos A="0.214727" C="0.14418" G="0.638007" T="0.00308642"/>
      <pos A="0.0736336" C="0.285273" G="0.496914" T="0.14418"/>
      <pos A="0.14418" C="0.285273" G="0.426366" T="0.14418"/>
      <pos A="0.0736336" C="0.426366" G="0.426366" T="0.0736336"/>
      <pos A="0.00308642" C="0.496914" G="0.35582" T="0.14418"/>
      <pos A="0.14418" C="0.285273" G="0.496914" T="0.0736336"/>
      <pos A="0.0736336" C="0.426366" G="0.35582" T="0.14418"/>
      <pos A="0.00308642" C="0.426366" G="0.496914" T="0.0736336"/>
      <pos A="0.214727" C="0.285273" G="0.426366" T="0.0736336"/>
      <pos A="0.00308642" C="0.285273" G="0.567461" T="0.14418"/>
      <pos A="0.0736336" C="0.496914" G="0.35582" T="0.0736336"/>
      <pos A="0.0736336" C="0.567461" G="0.285273" T="0.0736336"/>
      <pos A="0.214727" C="0.0736336" G="0.496914" T="0.214727"/>
      <pos A="0.0736336" C="0.426366" G="0.426366" T="0.0736336"/>
      <pos A="0.00308642" C="0.708554" G="0.0736336" T="0.214727"/>
      <pos A="0.14418" C="0.567461" G="0.0736336" T="0.214727"/>
      <pos A="0.0736336" C="0.426366" G="0.35582" T="0.14418"/>
      <pos A="0.285273" C="0.14418" G="0.35582" T="0.214727"/>
      <pos A="0.00308642" C="0.14418" G="0.7791" T="0.0736336"/>
      <pos A="0.426366" C="0.35582" G="0.214727" T="0.00308642"/>
      <pos A="0.14418" C="0.285273" G="0.426366" T="0.14418"/>
      <pos A="0.0736336" C="0.285273" G="0.35582" T="0.285273"/>
      <pos A="0.00308642" C="0.496914" G="0.35582" T="0.14418"/>
      <pos A="0.214727" C="0.285273" G="0.426366" T="0.0736336"/>
    </motif>
    <motif db="0" id="M25" alt="O25" length="40" nsites="8" evalue="1.3e-003">
      <pos A="0.0928731" C="0.45202" G="0.362233" T="0.0928731"/>
      <pos A="0.0928731" C="0.0928731" G="0.45202" T="0.362233"/>
      <pos A="0.00308642" C="0.631594" G="0.362233" T="0.00308642"/>
      <pos A="0.272446" C="0.45202" G="0.0928731" T="0.18266"/>
      <pos A="0.00308642" C="0.631594" G="0.272446" T="0.0928731"/>
      <pos A="0.18266" C="0.0928731" G="0.631594" T="0.0928731"/>
      <pos A="0.0928731" C="0.0928731" G="0.541807" T="0.272446"/>
      <pos A="0.00308642" C="0.272446" G="0.631594" T="0.0928731"/>
      <pos A="0.362233" C="0.00308642" G="0.631594" T="0.00308642"/>
      <pos A="0.18266" C="0.272446" G="0.541807" T="0.00308642"/>
      <pos A="0.0928731" C="0.0928731" G="0.45202" T="0.362233"/>
      <pos A="0.18266" C="0.00308642" G="0.541807" T="0.272446"/>
      <pos A="0.0928731" C="0.18266" G="0.721381" T="0.00308642"/>
      <pos A="0.0928731" C="0.362233" G="0.362233" T="0.18266"/>
      <pos A="0.272446" C="0.272446" G="0.272446" T="0.18266"/>
      <pos A="0.18266" C="0.0928731" G="0.721381" T="0.00308642"/>
      <pos A="0.00308642" C="0.18266" G="0.631594" T="0.18266"/>
      <pos A="0.18266" C="0.45202" G="0.00308642" T="0.362233"/>
      <pos A="0.00308642" C="0.45202" G="0.541807" T="0.00308642"/>
      <pos A="0.18266" C="0.541807" G="0.272446" T="0.00308642"/>
      <pos A="0.00308642" C="0.362233" G="0.45202" T="0.18266"/>
      <pos A="0.0928731" C="0.18266" G="0.721381" T="0.00308642"/>
      <pos A="0.362233" C="0.00308642" G="0.541807" T="0.0928731"/>
      <pos A="0.0928731" C="0.721381" G="0.18266" T="0.00308642"/>
      <pos A="0.0928731" C="0.362233" G="0.272446" T="0.272446"/>
      <pos A="0.00308642" C="0.18266" G="0.541807" T="0.272446"/>
      <pos A="0.18266" C="0.18266" G="0.541807" T="0.0928731"/>
      <pos A="0.18266" C="0.45202" G="0.362233" T="0.00308642"/>
      <pos A="0.18266" C="0.0928731" G="0.721381" T="0.00308642"/>
      <pos A="0.18266" C="0.631594" G="0.00308642" T="0.18266"/>
      <pos A="0.00308642" C="0.45202" G="0.362233" T="0.18266"/>
      <pos A="0.362233" C="0.45202" G="0.0928731" T="0.0928731"/>
      <pos A="0.0928731" C="0.0928731" G="0.721381" T="0.0928731"/>
      <pos A="0.18266" C="0.45202" G="0.362233" T="0.00308642"/>
      <pos A="0.00308642" C="0.45202" G="0.272446" T="0.272446"/>
      <pos A="0.18266" C="0.362233" G="0.18266" T="0.272446"/>
      <pos A="0.00308642" C="0.18266" G="0.721381" T="0.0928731"/>
      <pos A="0.272446" C="0.45202" G="0.272446" T="0.00308642"/>
      <pos A="0.00308642" C="0.362233" G="0.45202" T="0.18266"/>
      <pos A="0.18266" C="0.00308642" G="0.811167" T="0.00308642"/>
    </motif>
    <motif db="0" id="M26" alt="O26" length="40" nsites="8" evalue="1.3e-003">
      <pos A="0.131911" C="0.217794" G="0.561325" T="0.0889699"/>
      <pos A="0.0889699" C="0.518384" G="0.217794" T="0.174852"/>
      <pos A="0.131911" C="0.260736" G="0.518384" T="0.0889699"/>
      <pos A="0.174852" C="0.260736" G="0.303677" T="0.260736"/>
      <pos A="0.131911" C="0.174852" G="0.475443" T="0.217794"/>
      <pos A="0.346618" C="0.174852" G="0.303677" T="0.174852"/>
      <pos A="0.131911" C="0.174852" G="0.38956" T="0.303677"/>
      <pos A="0.260736" C="0.0889699" G="0.475443" T="0.174852"/>
      <pos A="0.0889699" C="0.217794" G="0.475443" T="0.217794"/>
      <pos A="0.174852" C="0.00308642" G="0.260736" T="0.561325"/>
      <pos A="0.303677" C="0.131911" G="0.432502" T="0.131911"/>
      <pos A="0.475443" C="0.0460277" G="0.217794" T="0.260736"/>
      <pos A="0.217794" C="0.346618" G="0.260736" T="0.174852"/>
      <pos A="0.0889699" C="0.38956" G="0.217794" T="0.303677"/>
      <pos A="0.260736" C="0.303677" G="0.260736" T="0.174852"/>
      <pos A="0.0889699" C="0.38956" G="0.00308642" T="0.518384"/>
      <pos A="0.131911" C="0.346618" G="0.475443" T="0.0460277"/>
      <pos A="0.0889699" C="0.260736" G="0.475443" T="0.174852"/>
      <pos A="0.217794" C="0.561325" G="0.131911" T="0.0889699"/>
      <pos A="0.0460277" C="0.346618" G="0.432502" T="0.174852"/>
      <pos A="0.38956" C="0.131911" G="0.38956" T="0.0889699"/>
      <pos A="0.00308642" C="0.217794" G="0.604268" T="0.174852"/>
      <pos A="0.131911" C="0.217794" G="0.475443" T="0.174852"/>
      <pos A="0.0889699" C="0.217794" G="0.475443" T="0.217794"/>
      <pos A="0.260736" C="0.131911" G="0.518384" T="0.0889699"/>
      <pos A="0.346618" C="0.475443" G="0.174852" T="0.00308642"/>
      <pos A="0.346618" C="0.0889699" G="0.346618" T="0.217794"/>
      <pos A="0.0889699" C="0.303677" G="0.38956" T="0.217794"/>
      <pos A="0.0460277" C="0.303677" G="0.561325" T="0.0889699"/>
      <pos A="0.303677" C="0.303677" G="0.303677" T="0.0889699"/>
      <pos A="0.346618" C="0.260736" G="0.217794" T="0.174852"/>
      <pos A="0.0460277" C="0.346618" G="0.346618" T="0.260736"/>
      <pos A="0.0889699" C="0.260736" G="0.38956" T="0.260736"/>
      <pos A="0.174852" C="0.346618" G="0.346618" T="0.131911"/>
      <pos A="0.217794" C="0.217794" G="0.38956" T="0.174852"/>
      <pos A="0.174852" C="0.432502" G="0.217794" T="0.174852"/>
      <pos A="0.38956" C="0.303677" G="0.174852" T="0.131911"/>
      <pos A="0.475443" C="0.174852" G="0.260736" T="0.0889699"/>
      <pos A="0.260736" C="0.518384" G="0.174852" T="0.0460277"/>
      <pos A="0.131911" C="0.346618" G="0.303677" T="0.217794"/>
    </motif>
    <motif db="0" id="M28" alt="O28" length="40" nsites="8" evalue="1.3e-003">
      <pos A="0.161111" C="0.224321" G="0.429753" T="0.184815"/>
      <pos A="0.129506" C="0.311235" G="0.311235" T="0.248025"/>
      <pos A="0.09" C="0.445556" G="0.295432" T="0.169012"/>
      <pos A="0.0820988" C="0.413951" G="0.374444" T="0.129506"/>
      <pos A="0.105802" C="0.263827" G="0.461358" T="0.169012"/>
      <pos A="0.263827" C="0.34284" G="0.287531" T="0.105802"/>
      <pos A="0.358642" C="0.21642" G="0.311235" T="0.113704"/>
      <pos A="0.192716" C="0.0504938" G="0.73" T="0.0267901"/>
      <pos A="0.192716" C="0.469259" G="0.27963" T="0.0583951"/>
      <pos A="0.208519" C="0.295432" G="0.319136" T="0.176914"/>
      <pos A="0.09" C="0.453457" G="0.358642" T="0.0979012"/>
      <pos A="0.145309" C="0.287531" G="0.34284" T="0.224321"/>
      <pos A="0.137407" C="0.21642" G="0.485062" T="0.161111"/>
      <pos A="0.129506" C="0.263827" G="0.413951" T="0.192716"/>
      <pos A="0.169012" C="0.327037" G="0.366543" T="0.137407"/>
      <pos A="0.0741975" C="0.263827" G="0.34284" T="0.319136"/>
      <pos A="0.129506" C="0.54037" G="0.224321" T="0.105802"/>
      <pos A="0.15321" C="0.09" G="0.595679" T="0.161111"/>
      <pos A="0.15321" C="0.382346" G="0.366543" T="0.0979012"/>
      <pos A="0.0820988" C="0.327037" G="0.398148" T="0.192716"/>
      <pos A="0.271728" C="0.121605" G="0.413951" T="0.192716"/>
      <pos A="0.263827" C="0.161111" G="0.421852" T="0.15321"/>
      <pos A="0.169012" C="0.334938" G="0.334938" T="0.161111"/>
      <pos A="0.169012" C="0.421852" G="0.350741" T="0.0583951"/>
      <pos A="0.176914" C="0.169012" G="0.437654" T="0.21642"/>
      <pos A="0.27963" C="0.287531" G="0.255926" T="0.176914"/>
      <pos A="0.319136" C="0.255926" G="0.350741" T="0.0741975"/>
      <pos A="0.0583951" C="0.350741" G="0.492963" T="0.0979012"/>
      <pos A="0.0820988" C="0.579877" G="0.200617" T="0.137407"/>
      <pos A="0.169012" C="0.311235" G="0.445556" T="0.0741975"/>
      <pos A="0.113704" C="0.263827" G="0.469259" T="0.15321"/>
      <pos A="0.200617" C="0.382346" G="0.295432" T="0.121605"/>
      <pos A="0.176914" C="0.334938" G="0.295432" T="0.192716"/>
      <pos A="0.248025" C="0.263827" G="0.382346" T="0.105802"/>
      <pos A="0.15321" C="0.421852" G="0.248025" T="0.176914"/>
      <pos A="0.192716" C="0.192716" G="0.382346" T="0.232222"/>
      <pos A="0.0979012" C="0.421852" G="0.366543" T="0.113704"/>
      <pos A="0.248025" C="0.224321" G="0.327037" T="0.200617"/>
      <pos A="0.200617" C="0.445556" G="0.169012" T="0.184815"/>
      <pos A="0.0662963" C="0.232222" G="0.500864" T="0.200617"/>
    </motif>
    <motif db="0" id="M29" alt="O29" length="40" nsites="8" evalue="1.3e-003">
      <pos A="0.152383" C="0.221289" G="0.255742" T="0.370586"/>
      <pos A="0.0719921" C="0.393555" G="0.38207" T="0.152383"/>
      <pos A="0.0834765" C="0.393555" G="0.439491" T="0.0834765"/>
      <pos A="0.0834765" C="0.46246" G="0.313163" T="0.140899"/>
      <pos A="0.0834765" C="0.221289" G="0.485429" T="0.209804"/>
      <pos A="0.094961" C="0.186837" G="0.623241" T="0.094961"/>
      <pos A="0.290196" C="0.209804" G="0.393555" T="0.106445"/>
      <pos A="0.106445" C="0.393555" G="0.370586" T="0.129414"/>
      <pos A="0.278711" C="0.347617" G="0.290196" T="0.0834765"/>
      <pos A="0.221289" C="0.278711" G="0.347617" T="0.152383"/>
      <pos A="0.140899" C="0.152383" G="0.542851" T="0.163868"/>
      <pos A="0.152383" C="0.278711" G="0.405039" T="0.163868"/>
      <pos A="0.0719921" C="0.278711" G="0.324648" T="0.324648"/>
      <pos A="0.0834765" C="0.359101" G="0.244258" T="0.313163"/>
      <pos A="0.19832" C="0.267227" G="0.290196" T="0.244258"/>
      <pos A="0.152383" C="0.186837" G="0.565819" T="0.094961"/>
      <pos A="0.0834765" C="0.313163" G="0.46246" T="0.140899"/>
      <pos A="0.313163" C="0.324648" G="0.244258" T="0.11793"/>
      <pos A="0.140899" C="0.209804" G="0.439491" T="0.209804"/>
      <pos A="0.140899" C="0.209804" G="0.496914" T="0.152383"/>
      <pos A="0.405039" C="0.221289" G="0.221289" T="0.152383"/>
      <pos A="0.209804" C="0.0260553" G="0.600273" T="0.163868"/>
      <pos A="0.19832" C="0.393555" G="0.336132" T="0.0719921"/>
      <pos A="0.163868" C="0.405039" G="0.313163" T="0.11793"/>
      <pos A="0.255742" C="0.278711" G="0.232773" T="0.232773"/>
      <pos A="0.175352" C="0.278711" G="0.46246" T="0.0834765"/>
      <pos A="0.129414" C="0.46246" G="0.209804" T="0.19832"/>
      <pos A="0.186837" C="0.19832" G="0.347617" T="0.267227"/>
      <pos A="0.175352" C="0.19832" G="0.439491" T="0.186837"/>
      <pos A="0.152383" C="0.496914" G="0.255742" T="0.094961"/>
      <pos A="0.19832" C="0.347617" G="0.186837" T="0.267227"/>
      <pos A="0.0260553" C="0.577304" G="0.267227" T="0.129414"/>
      <pos A="0.163868" C="0.600273" G="0.186837" T="0.0490242"/>
      <pos A="0.0490242" C="0.336132" G="0.336132" T="0.278711"/>
      <pos A="0.209804" C="0.186837" G="0.485429" T="0.11793"/>
      <pos A="0.244258" C="0.336132" G="0.393555" T="0.0260553"/>
      <pos A="0.255742" C="0.255742" G="0.347617" T="0.140899"/>
      <pos A="0.221289" C="0.439491" G="0.106445" T="0.232773"/>
      <pos A="0.186837" C="0.106445" G="0.359101" T="0.347617"/>
      <pos A="0.0605086" C="0.232773" G="0.554336" T="0.152383"/>
    </motif>
    <motif db="0" id="M30" alt="O30" length="40" nsites="8" evalue="1.3e-003">
      <pos A="0.115604" C="0.278129" G="0.353141" T="0.253126"/>
      <pos A="0.140608" C="0.365643" G="0.115604" T="0.378145"/>
      <pos A="0.103102" C="0.478161" G="0.303133" T="0.115604"/>
      <pos A="0.315636" C="0.115604" G="0.378145" T="0.190615"/>
      <pos A="0.065596" C="0.403149" G="0.365643" T="0.165612"/>
      <pos A="0.115604" C="0.278129" G="0.490663" T="0.115604"/>
      <pos A="0.190615" C="0.453157" G="0.290631" T="0.065596"/>
      <pos A="0.240623" C="0.190615" G="0.428153" T="0.140608"/>
      <pos A="0.103102" C="0.165612" G="0.503164" T="0.228121"/>
      <pos A="0.278129" C="0.328137" G="0.353141" T="0.0405926"/>
      <pos A="0.240623" C="0.390647" G="0.165612" T="0.203118"/>
      <pos A="0.228121" C="0.178114" G="0.528169" T="0.065596"/>
      <pos A="0.165612" C="0.303133" G="0.378145" T="0.15311"/>
      <pos A="0.0780978" C="0.278129" G="0.565674" T="0.0780978"/>
      <pos A="0.065596" C="0.428153" G="0.440655" T="0.065596"/>
      <pos A="0.303133" C="0.15311" G="0.465658" T="0.0780978"/>
      <pos A="0.265628" C="0.140608" G="0.465658" T="0.128106"/>
      <pos A="0.240623" C="0.315636" G="0.278129" T="0.165612"/>
      <pos A="0.178114" C="0.415651" G="0.290631" T="0.115604"/>
      <pos A="0.15311" C="0.278129" G="0.365643" T="0.203118"/>
      <pos A="0.103102" C="0.390647" G="0.340639" T="0.165612"/>
      <pos A="0.0906005" C="0.165612" G="0.653188" T="0.0906005"/>
      <pos A="0.253126" C="0.128106" G="0.490663" T="0.128106"/>
      <pos A="0.0906005" C="0.590679" G="0.21562" T="0.103102"/>
      <pos A="0.0530943" C="0.378145" G="0.428153" T="0.140608"/>
      <pos A="0.115604" C="0.440655" G="0.115604" T="0.328137"/>
      <pos A="0.203118" C="0.278129" G="0.378145" T="0.140608"/>
      <pos A="0.178114" C="0.253126" G="0.378145" T="0.190615"/>
      <pos A="0.0530943" C="0.365643" G="0.465658" T="0.115604"/>
      <pos A="0.178114" C="0.428153" G="0.21562" T="0.178114"/>
      <pos A="0.228121" C="0.315636" G="0.290631" T="0.165612"/>
      <pos A="0.21562" C="0.21562" G="0.353141" T="0.21562"/>
      <pos A="0.253126" C="0.340639" G="0.253126" T="0.15311"/>
      <pos A="0.265628" C="0.315636" G="0.278129" T="0.140608"/>
      <pos A="0.0405926" C="0.228121" G="0.553172" T="0.178114"/>
      <pos A="0.21562" C="0.328137" G="0.378145" T="0.0780978"/>
      <pos A="0.115604" C="0.403149" G="0.365643" T="0.115604"/>
      <pos A="0.165612" C="0.21562" G="0.415651" T="0.203118"/>
      <pos A="0.190615" C="0.315636" G="0.353141" T="0.140608"/>
      <pos A="0.403149" C="0.228121" G="0.165612" T="0.203118"/>
    </motif>
    <motif db="0" id="M32" alt="O32" length="40" nsites="8" evalue="1.3e-003">
      <pos A="0.113704" C="0.398148" G="0.287531" T="0.200617"/>
      <pos A="0.105802" C="0.255926" G="0.500864" T="0.137407"/>
      <pos A="0.208519" C="0.176914" G="0.398148" T="0.21642"/>
      <pos A="0.137407" C="0.485062" G="0.303333" T="0.0741975"/>
      <pos A="0.15321" C="0.263827" G="0.461358" T="0.121605"/>
      <pos A="0.0979012" C="0.382346" G="0.47716" T="0.0425926"/>
      <pos A="0.27963" C="0.287531" G="0.27963" T="0.15321"/>
      <pos A="0.145309" C="0.366543" G="0.311235" T="0.176914"/>
      <pos A="0.21642" C="0.263827" G="0.303333" T="0.21642"/>
      <pos A="0.15321" C="0.121605" G="0.453457" T="0.271728"/>
      <pos A="0.21642" C="0.319136" G="0.271728" T="0.192716"/>
      <pos A="0.263827" C="0.295432" G="0.366543" T="0.0741975"/>
      <pos A="0.21642" C="0.121605" G="0.469259" T="0.192716"/>
      <pos A="0.0662963" C="0.413951" G="0.366543" T="0.15321"/>
      <pos A="0.121605" C="0.350741" G="0.437654" T="0.09"/>
      <pos A="0.09" C="0.508765" G="0.311235" T="0.09"/>
      <pos A="0.240123" C="0.224321" G="0.358642" T="0.176914"/>
      <pos A="0.15321" C="0.27963" G="0.437654" T="0.129506"/>
      <pos A="0.09" C="0.21642" G="0.579877" T="0.113704"/>
      <pos A="0.0662963" C="0.358642" G="0.469259" T="0.105802"/>
      <pos A="0.105802" C="0.406049" G="0.295432" T="0.192716"/>
      <pos A="0.0820988" C="0.453457" G="0.224321" T="0.240123"/>
      <pos A="0.303333" C="0.350741" G="0.21642" T="0.129506"/>
      <pos A="0.09" C="0.263827" G="0.500864" T="0.145309"/>
      <pos A="0.137407" C="0.327037" G="0.421852" T="0.113704"/>
      <pos A="0.271728" C="0.15321" G="0.390247" T="0.184815"/>
      <pos A="0.176914" C="0.437654" G="0.287531" T="0.0979012"/>
      <pos A="0.161111" C="0.327037" G="0.453457" T="0.0583951"/>
      <pos A="0.184815" C="0.311235" G="0.287531" T="0.21642"/>
      <pos A="0.208519" C="0.311235" G="0.413951" T="0.0662963"/>
      <pos A="0.129506" C="0.232222" G="0.437654" T="0.200617"/>
      <pos A="0.303333" C="0.303333" G="0.200617" T="0.192716"/>
      <pos A="0.0741975" C="0.287531" G="0.445556" T="0.192716"/>
      <pos A="0.287531" C="0.27963" G="0.208519" T="0.224321"/>
      <pos A="0.224321" C="0.437654" G="0.255926" T="0.0820988"/>
      <pos A="0.121605" C="0.319136" G="0.437654" T="0.121605"/>
      <pos A="0.129506" C="0.192716" G="0.54037" T="0.137407"/>
      <pos A="0.200617" C="0.350741" G="0.327037" T="0.121605"/>
      <pos A="0.192716" C="0.311235" G="0.374444" T="0.121605"/>
      <pos A="0.129506" C="0.248025" G="0.437654" T="0.184815"/>
    </motif>
    <motif db="0" id="M33" alt="O33" length="40" nsites="8" evalue="1.3e-003">
      <pos A="0.334938" C="0.350741" G="0.169012" T="0.145309"/>
      <pos A="0.113704" C="0.232222" G="0.54037" T="0.113704"/>
      <pos A="0.248025" C="0.169012" G="0.406049" T="0.176914"/>
      <pos A="0.192716" C="0.406049" G="0.192716" T="0.208519"/>
      <pos A="0.0662963" C="0.429753" G="0.382346" T="0.121605"/>
      <pos A="0.137407" C="0.27963" G="0.334938" T="0.248025"/>
      <pos A="0.0820988" C="0.492963" G="0.184815" T="0.240123"/>
      <pos A="0.0979012" C="0.453457" G="0.248025" T="0.200617"/>
      <pos A="0.192716" C="0.161111" G="0.508765" T="0.137407"/>
      <pos A="0.0979012" C="0.421852" G="0.334938" T="0.145309"/>
      <pos A="0.27963" C="0.240123" G="0.366543" T="0.113704"/>
      <pos A="0.192716" C="0.287531" G="0.34284" T="0.176914"/>
      <pos A="0.105802" C="0.311235" G="0.485062" T="0.0979012"/>
      <pos A="0.169012" C="0.350741" G="0.398148" T="0.0820988"/>
      <pos A="0.15321" C="0.390247" G="0.311235" T="0.145309"/>
      <pos A="0.200617" C="0.295432" G="0.34284" T="0.161111"/>
      <pos A="0.121605" C="0.200617" G="0.453457" T="0.224321"/>
      <pos A="0.240123" C="0.15321" G="0.311235" T="0.295432"/>
      <pos A="0.176914" C="0.303333" G="0.453457" T="0.0662963"/>
      <pos A="0.145309" C="0.390247" G="0.398148" T="0.0662963"/>
      <pos A="0.129506" C="0.492963" G="0.232222" T="0.145309"/>
      <pos A="0.176914" C="0.200617" G="0.445556" T="0.176914"/>
      <pos A="0.0741975" C="0.169012" G="0.556173" T="0.200617"/>
      <pos A="0.224321" C="0.271728" G="0.327037" T="0.176914"/>
      <pos A="0.240123" C="0.398148" G="0.327037" T="0.0346914"/>
      <pos A="0.161111" C="0.319136" G="0.406049" T="0.113704"/>
      <pos A="0.232222" C="0.184815" G="0.500864" T="0.0820988"/>
      <pos A="0.105802" C="0.382346" G="0.366543" T="0.145309"/>
      <pos A="0.271728" C="0.192716" G="0.295432" T="0.240123"/>
      <pos A="0.287531" C="0.295432" G="0.240123" T="0.176914"/>
      <pos A="0.334938" C="0.192716" G="0.263827" T="0.208519"/>
      <pos A="0.0504938" C="0.287531" G="0.548272" T="0.113704"/>
      <pos A="0.113704" C="0.406049" G="0.319136" T="0.161111"/>
      <pos A="0.0820988" C="0.327037" G="0.516667" T="0.0741975"/>
      <pos A="0.224321" C="0.366543" G="0.350741" T="0.0583951"/>
      <pos A="0.15321" C="0.303333" G="0.327037" T="0.21642"/>
      <pos A="0.0425926" C="0.390247" G="0.453457" T="0.113704"/>
      <pos A="0.129506" C="0.303333" G="0.421852" T="0.145309"/>
      <pos A="0.15321" C="0.366543" G="0.366543" T="0.113704"/>
      <pos A="0.176914" C="0.406049" G="0.263827" T="0.15321"/>
    </motif>
    <motif db="0" id="M34" alt="O34" length="40" nsites="8" evalue="1.3e-003">
      <pos A="0.00308642" C="0.00308642" G="0.990741" T="0.00308642"/>
      <pos A="0.35582" C="0.285273" G="0.35582" T="0.00308642"/>
      <pos A="0.14418" C="0.567461" G="0.285273" T="0.00308642"/>
      <pos A="0.14418" C="0.426366" G="0.0736336" T="0.35582"/>
      <pos A="0.214727" C="0.00308642" G="0.638007" T="0.14418"/>
      <pos A="0.00308642" C="0.426366" G="0.285273" T="0.285273"/>
      <pos A="0.0736336" C="0.426366" G="0.14418" T="0.35582"/>
      <pos A="0.0736336" C="0.00308642" G="0.920194" T="0.00308642"/>
      <pos A="0.35582" C="0.214727" G="0.14418" T="0.285273"/>
      <pos A="0.00308642" C="0.7791" G="0.14418" T="0.0736336"/>
      <pos A="0.00308642" C="0.426366" G="0.214727" T="0.35582"/>
      <pos A="0.00308642" C="0.567461" G="0.35582" T="0.0736336"/>
      <pos A="0.214727" C="0.638007" G="0.00308642" T="0.14418"/>
      <pos A="0.214727" C="0.35582" G="0.35582" T="0.0736336"/>
      <pos A="0.35582" C="0.285273" G="0.35582" T="0.00308642"/>
      <pos A="0.285273" C="0.35582" G="0.35582" T="0.00308642"/>
      <pos A="0.567461" C="0.00308642" G="0.426366" T="0.00308642"/>
      <pos A="0.0736336" C="0.14418" G="0.567461" T="0.214727"/>
      <pos A="0.00308642" C="0.638007" G="0.0736336" T="0.285273"/>
      <pos A="0.00308642" C="0.285273" G="0.496914" T="0.214727"/>
      <pos A="0.14418" C="0.214727" G="0.426366" T="0.214727"/>
      <pos A="0.285273" C="0.0736336" G="0.426366" T="0.214727"/>
      <pos A="0.00308642" C="0.285273" G="0.285273" T="0.426366"/>
      <pos A="0.00308642" C="0.426366" G="0.426366" T="0.14418"/>
      <pos A="0.214727" C="0.496914" G="0.14418" T="0.14418"/>
      <pos A="0.00308642" C="0.285273" G="0.708554" T="0.00308642"/>
      <pos A="0.14418" C="0.0736336" G="0.285273" T="0.496914"/>
      <pos A="0.35582" C="0.214727" G="0.426366" T="0.00308642"/>
      <pos A="0.285273" C="0.35582" G="0.285273" T="0.0736336"/>
      <pos A="0.35582" C="0.214727" G="0.35582" T="0.0736336"/>
      <pos A="0.496914" C="0.14418" G="0.35582" T="0.00308642"/>
      <pos A="0.00308642" C="0.426366" G="0.567461" T="0.00308642"/>
      <pos A="0.00308642" C="0.496914" G="0.496914" T="0.00308642"/>
      <pos A="0.214727" C="0.14418" G="0.638007" T="0.00308642"/>
      <pos A="0.496914" C="0.285273" G="0.214727" T="0.00308642"/>
      <pos A="0.00308642" C="0.567461" G="0.426366" T="0.00308642"/>
      <pos A="0.0736336" C="0.0736336" G="0.426366" T="0.426366"/>
      <pos A="0.00308642" C="0.567461" G="0.35582" T="0.0736336"/>
      <pos A="0.00308642" C="0.35582" G="0.426366" T="0.214727"/>
      <pos A="0.285273" C="0.35582" G="0.35582" T="0.00308642"/>
    </motif>
    <motif db="0" id="M35" alt="O35" length="40" nsites="8" evalue="1.3e-003">
      <pos A="0.00308642" C="0.990741" G="0.00308642" T="0.00308642"/>
      <pos A="0.661523" C="0.00308642" G="0.332304" T="0.00308642"/>
      <pos A="0.00308642" C="0.990741" G="0.00308642" T="0.00308642"/>
      <pos A="0.00308642" C="0.332304" G="0.661523" T="0.00308642"/>
      <pos A="0.00308642" C="0.00308642" G="0.990741" T="0.00308642"/>
      <pos A="0.00308642" C="0.990741" G="0.00308642" T="0.00308642"/>
      <pos A="0.00308642" C="0.990741" G="0.00308642" T="0.00308642"/>
      <pos A="0.00308642" C="0.661523" G="0.332304" T="0.00308642"/>
      <pos A="0.00308642" C="0.332304" G="0.661523" T="0.00308642"/>
      <pos A="0.00308642" C="0.990741" G="0.00308642" T="0.00308642"/>
      <pos A="0.990741" C="0.00308642" G="0.00308642" T="0.00308642"/>
      <pos A="0.00308642" C="0.990741" G="0.00308642" T="0.00308642"/>
      <pos A="0.00308642" C="0.990741" G="0.00308642" T="0.00308642"/>
      <pos A="0.661523" C="0.00308642" G="0.332304" T="0.00308642"/>
      <pos A="0.00308642" C="0.332304" G="0.00308642" T="0.661523"/>
      <pos A="0.00308642" C="0.332304" G="0.00308642" T="0.661523"/>
      <pos A="0.00308642" C="0.00308642" G="0.990741" T="0.00308642"/>
      <pos A="0.00308642" C="0.332304" G="0.661523" T="0.00308642"/>
      <pos A="0.00308642" C="0.990741" G="0.00308642" T="0.00308642"/>
      <pos A="0.00308642" C="0.00308642" G="0.332304" T="0.661523"/>
      <pos A="0.00308642" C="0.990741" G="0.00308642" T="0.00308642"/>
      <pos A="0.661523" C="0.332304" G="0.00308642" T="0.00308642"/>
      <pos A="0.990741" C="0.00308642" G="0.00308642" T="0.00308642"/>
      <pos A="0.332304" C="0.00308642" G="0.00308642" T="0.661523"/>
      <pos A="0.00308642" C="0.00308642" G="0.00308642" T="0.990741"/>
      <pos A="0.00308642" C="0.661523" G="0.00308642" T="0.332304"/>
      <pos A="0.00308642" C="0.332304" G="0.661523" T="0.00308642"/>
      <pos A="0.990741" C="0.00308642" G="0.00308642" T="0.00308642"/>
      <pos A="0.661523" C="0.00308642" G="0.00308642" T="0.332304"/>
      <pos A="0.00308642" C="0.990741" G="0.00308642" T="0.00308642"/>
      <pos A="0.332304" C="0.00308642" G="0.00308642" T="0.661523"/>
      <pos A="0.00308642" C="0.990741" G="0.00308642" T="0.00308642"/>
      <pos A="0.00308642" C="0.332304" G="0.00308642" T="0.661523"/>
      <pos A="0.00308642" C="0.00308642" G="0.661523" T="0.332304"/>
      <pos A="0.00308642" C="0.661523" G="0.332304" T="0.00308642"/>
      <pos A="0.00308642" C="0.00308642" G="0.00308642" T="0.990741"/>
      <pos A="0.00308642" C="0.990741" G="0.00308642" T="0.00308642"/>
      <pos A="0.332304" C="0.00308642" G="0.661523" T="0.00308642"/>
      <pos A="0.00308642" C="0.00308642" G="0.332304" T="0.661523"/>
      <pos A="0.00308642" C="0.00308642" G="0.332304" T="0.661523"/>
    </motif>
    <motif db="0" id="M36" alt="O36" length="40" nsites="8" evalue="1.3e-003">
      <pos A="0.00308642" C="0.00308642" G="0.00308642" T="0.990741"/>
      <pos A="0.00308642" C="0.00308642" G="0.990741" T="0.00308642"/>
      <pos A="0.00308642" C="0.990741" G="0.00308642" T="0.00308642"/>
      <pos A="0.00308642" C="0.00308642" G="0.990741" T="0.00308642"/>
      <pos A="0.00308642" C="0.00308642" G="0.00308642" T="0.990741"/>
      <pos A="0.00308642" C="0.990741" G="0.00308642" T="0.00308642"/>
      <pos A="0.00308642" C="0.00308642" G="0.00308642" T="0.990741"/>
      <pos A="0.00308642" C="0.00308642" G="0.990741" T="0.00308642"/>
      <pos A="0.990741" C="0.00308642" G="0.00308642" T="0.00308642"/>
      <pos A="0.00308642" C="0.990741" G="0.00308642" T="0.00308642"/>
      <pos A="0.00308642" C="0.00308642" G="0.990741" T="0.00308642"/>
      <pos A="0.00308642" C="0.00308642" G="0.00308642" T="0.990741"/>
      <pos A="0.00308642" C="0.990741" G="0.00308642" T="0.00308642"/>
      <pos A="0.990741" C="0.00308642" G="0.00308642" T="0.00308642"/>
      <pos A="0.990741" C="0.00308642" G="0.00308642" T="0.00308642"/>
      <pos A="0.00308642" C="0.00308642" G="0.990741" T="0.00308642"/>
      <pos A="0.00308642" C="0.00308642" G="0.990741" T="0.00308642"/>
      <pos A="0.00308642" C="0.990741" G="0.00308642" T="0.00308642"/>
      <pos A="0.990741" C="0.00308642" G="0.00308642" T="0.00308642"/>
      <pos A="0.00308642" C="0.00308642" G="0.990741" T="0.00308642"/>
      <pos A="0.00308642" C="0.00308642" G="0.990741" T="0.00308642"/>
      <pos A="0.00308642" C="0.00308642" G="0.990741" T="0.00308642"/>
      <pos A="0.00308642" C="0.00308642" G="0.990741" T="0.00308642"/>
      <pos A="0.00308642" C="0.990741" G="0.00308642" T="0.00308642"/>
      <pos A="0.00308642" C="0.00308642" G="0.990741" T="0.00308642"/>
      <pos A="0.00308642" C="0.00308642" G="0.990741" T="0.00308642"/>
      <pos A="0.00308642" C="0.00308642" G="0.990741" T="0.00308642"/>
      <pos A="0.990741" C="0.00308642" G="0.00308642" T="0.00308642"/>
      <pos A="0.00308642" C="0.00308642" G="0.00308642" T="0.990741"/>
      <pos A="0.00308642" C="0.990741" G="0.00308642" T="0.00308642"/>
      <pos A="0.00308642" C="0.990741" G="0.00308642" T="0.00308642"/>
      <pos A="0.00308642" C="0.00308642" G="0.990741" T="0.00308642"/>
      <pos A="0.00308642" C="0.00308642" G="0.990741" T="0.00308642"/>
      <pos A="0.00308642" C="0.00308642" G="0.00308642" T="0.990741"/>
      <pos A="0.00308642" C="0.00308642" G="0.00308642" T="0.990741"/>
      <pos A="0.00308642" C="0.00308642" G="0.990741" T="0.00308642"/>
      <pos A="0.00308642" C="0.00308642" G="0.990741" T="0.00308642"/>
      <pos A="0.990741" C="0.00308642" G="0.00308642" T="0.00308642"/>
      <pos A="0.990741" C="0.00308642" G="0.00308642" T="0.00308642"/>
      <pos A="0.00308642" C="0.00308642" G="0.00308642" T="0.990741"/>
    </motif>
    <motif db="0" id="M37" alt="O37" length="40" nsites="8" evalue="1.3e-003">
      <pos A="0.179453" C="0.238242" G="0.35582" T="0.226484"/>
      <pos A="0.0736336" C="0.320547" G="0.391093" T="0.214727"/>
      <pos A="0.132422" C="0.14418" G="0.638007" T="0.0853906"/>
      <pos A="0.191211" C="0.214727" G="0.496914" T="0.0971486"/>
      <pos A="0.14418" C="0.590976" G="0.0971486" T="0.167696"/>
      <pos A="0.0383595" C="0.367578" G="0.485156" T="0.108907"/>
      <pos A="0.0736336" C="0.46164" G="0.367578" T="0.0971486"/>
      <pos A="0.167696" C="0.379335" G="0.285273" T="0.167696"/>
      <pos A="0.167696" C="0.508672" G="0.238242" T="0.0853906"/>
      <pos A="0.167696" C="0.261758" G="0.35582" T="0.214727"/>
      <pos A="0.0148444" C="0.273516" G="0.379335" T="0.332304"/>
      <pos A="0.25" C="0.238242" G="0.320547" T="0.191211"/>
      <pos A="0.226484" C="0.25" G="0.402851" T="0.120665"/>
      <pos A="0.108907" C="0.308789" G="0.402851" T="0.179453"/>
      <pos A="0.155938" C="0.379335" G="0.367578" T="0.0971486"/>
      <pos A="0.155938" C="0.332304" G="0.485156" T="0.0266025"/>
      <pos A="0.108907" C="0.297031" G="0.46164" T="0.132422"/>
      <pos A="0.14418" C="0.426366" G="0.320547" T="0.108907"/>
      <pos A="0.0971486" C="0.320547" G="0.449882" T="0.132422"/>
      <pos A="0.0148444" C="0.473398" G="0.46164" T="0.0501175"/>
      <pos A="0.261758" C="0.179453" G="0.449882" T="0.108907"/>
      <pos A="0.120665" C="0.449882" G="0.402851" T="0.0266025"/>
      <pos A="0.285273" C="0.426366" G="0.202969" T="0.0853906"/>
      <pos A="0.226484" C="0.167696" G="0.52043" T="0.0853906"/>
      <pos A="0.191211" C="0.238242" G="0.344062" T="0.226484"/>
      <pos A="0.120665" C="0.226484" G="0.473398" T="0.179453"/>
      <pos A="0.0618756" C="0.344062" G="0.473398" T="0.120665"/>
      <pos A="0.0618756" C="0.320547" G="0.402851" T="0.214727"/>
      <pos A="0.226484" C="0.35582" G="0.238242" T="0.179453"/>
      <pos A="0.108907" C="0.332304" G="0.391093" T="0.167696"/>
      <pos A="0.0736336" C="0.308789" G="0.532187" T="0.0853906"/>
      <pos A="0.426366" C="0.297031" G="0.167696" T="0.108907"/>
      <pos A="0.25" C="0.285273" G="0.35582" T="0.108907"/>
      <pos A="0.0501175" C="0.332304" G="0.402851" T="0.214727"/>
      <pos A="0.167696" C="0.367578" G="0.202969" T="0.261758"/>
      <pos A="0.0853906" C="0.379335" G="0.391093" T="0.14418"/>
      <pos A="0.108907" C="0.332304" G="0.391093" T="0.167696"/>
      <pos A="0.332304" C="0.191211" G="0.367578" T="0.108907"/>
      <pos A="0.179453" C="0.120665" G="0.602734" T="0.0971486"/>
      <pos A="0.0618756" C="0.273516" G="0.614492" T="0.0501175"/>
    </motif>
    <motif db="0" id="M38" alt="O38" length="40" nsites="8" evalue="1.3e-003">
      <pos A="0.09" C="0.287531" G="0.382346" T="0.240123"/>
      <pos A="0.09" C="0.327037" G="0.469259" T="0.113704"/>
      <pos A="0.358642" C="0.0979012" G="0.453457" T="0.09"/>
      <pos A="0.176914" C="0.263827" G="0.421852" T="0.137407"/>
      <pos A="0.240123" C="0.406049" G="0.129506" T="0.224321"/>
      <pos A="0.0267901" C="0.406049" G="0.485062" T="0.0820988"/>
      <pos A="0.15321" C="0.366543" G="0.311235" T="0.169012"/>
      <pos A="0.15321" C="0.390247" G="0.248025" T="0.208519"/>
      <pos A="0.145309" C="0.271728" G="0.492963" T="0.09"/>
      <pos A="0.0662963" C="0.232222" G="0.54037" T="0.161111"/>
      <pos A="0.169012" C="0.137407" G="0.524568" T="0.169012"/>
      <pos A="0.129506" C="0.334938" G="0.437654" T="0.0979012"/>
      <pos A="0.21642" C="0.295432" G="0.303333" T="0.184815"/>
      <pos A="0.145309" C="0.390247" G="0.303333" T="0.161111"/>
      <pos A="0.0979012" C="0.15321" G="0.500864" T="0.248025"/>
      <pos A="0.263827" C="0.287531" G="0.319136" T="0.129506"/>
      <pos A="0.184815" C="0.327037" G="0.350741" T="0.137407"/>
      <pos A="0.200617" C="0.200617" G="0.485062" T="0.113704"/>
      <pos A="0.255926" C="0.287531" G="0.358642" T="0.0979012"/>
      <pos A="0.15321" C="0.248025" G="0.469259" T="0.129506"/>
      <pos A="0.0979012" C="0.358642" G="0.382346" T="0.161111"/>
      <pos A="0.232222" C="0.327037" G="0.240123" T="0.200617"/>
      <pos A="0.113704" C="0.295432" G="0.390247" T="0.200617"/>
      <pos A="0.105802" C="0.295432" G="0.492963" T="0.105802"/>
      <pos A="0.0741975" C="0.469259" G="0.27963" T="0.176914"/>
      <pos A="0.169012" C="0.303333" G="0.47716" T="0.0504938"/>
      <pos A="0.192716" C="0.271728" G="0.429753" T="0.105802"/>
      <pos A="0.27963" C="0.524568" G="0.184815" T="0.0109877"/>
      <pos A="0.113704" C="0.224321" G="0.382346" T="0.27963"/>
      <pos A="0.129506" C="0.327037" G="0.350741" T="0.192716"/>
      <pos A="0.184815" C="0.295432" G="0.34284" T="0.176914"/>
      <pos A="0.248025" C="0.319136" G="0.208519" T="0.224321"/>
      <pos A="0.121605" C="0.255926" G="0.524568" T="0.0979012"/>
      <pos A="0.137407" C="0.287531" G="0.469259" T="0.105802"/>
      <pos A="0.161111" C="0.413951" G="0.34284" T="0.0820988"/>
      <pos A="0.145309" C="0.327037" G="0.350741" T="0.176914"/>
      <pos A="0.0662963" C="0.184815" G="0.500864" T="0.248025"/>
      <pos A="0.232222" C="0.398148" G="0.232222" T="0.137407"/>
      <pos A="0.224321" C="0.0979012" G="0.548272" T="0.129506"/>
      <pos A="0.21642" C="0.47716" G="0.184815" T="0.121605"/>
    </motif>
    <motif db="0" id="M4" alt="O4" length="40" nsites="8" evalue="1.3e-003">
      <pos A="0.145309" C="0.334938" G="0.374444" T="0.145309"/>
      <pos A="0.15321" C="0.271728" G="0.374444" T="0.200617"/>
      <pos A="0.192716" C="0.255926" G="0.413951" T="0.137407"/>
      <pos A="0.09" C="0.674691" G="0.0979012" T="0.137407"/>
      <pos A="0.161111" C="0.295432" G="0.406049" T="0.137407"/>
      <pos A="0.137407" C="0.232222" G="0.358642" T="0.271728"/>
      <pos A="0.0979012" C="0.47716" G="0.374444" T="0.0504938"/>
      <pos A="0.271728" C="0.287531" G="0.263827" T="0.176914"/>
      <pos A="0.184815" C="0.121605" G="0.516667" T="0.176914"/>
      <pos A="0.161111" C="0.508765" G="0.192716" T="0.137407"/>
      <pos A="0.176914" C="0.232222" G="0.413951" T="0.176914"/>
      <pos A="0.137407" C="0.287531" G="0.485062" T="0.09"/>
      <pos A="0.121605" C="0.311235" G="0.319136" T="0.248025"/>
      <pos A="0.0820988" C="0.413951" G="0.390247" T="0.113704"/>
      <pos A="0.208519" C="0.184815" G="0.453457" T="0.15321"/>
      <pos A="0.224321" C="0.271728" G="0.421852" T="0.0820988"/>
      <pos A="0.0979012" C="0.255926" G="0.564074" T="0.0820988"/>
      <pos A="0.09" C="0.532469" G="0.232222" T="0.145309"/>
      <pos A="0.145309" C="0.232222" G="0.390247" T="0.232222"/>
      <pos A="0.137407" C="0.34284" G="0.437654" T="0.0820988"/>
      <pos A="0.295432" C="0.263827" G="0.224321" T="0.21642"/>
      <pos A="0.169012" C="0.184815" G="0.492963" T="0.15321"/>
      <pos A="0.0979012" C="0.406049" G="0.413951" T="0.0820988"/>
      <pos A="0.161111" C="0.34284" G="0.295432" T="0.200617"/>
      <pos A="0.176914" C="0.445556" G="0.137407" T="0.240123"/>
      <pos A="0.184815" C="0.169012" G="0.390247" T="0.255926"/>
      <pos A="0.15321" C="0.382346" G="0.406049" T="0.0583951"/>
      <pos A="0.0820988" C="0.303333" G="0.516667" T="0.0979012"/>
      <pos A="0.21642" C="0.248025" G="0.485062" T="0.0504938"/>
      <pos A="0.15321" C="0.129506" G="0.524568" T="0.192716"/>
      <pos A="0.113704" C="0.358642" G="0.421852" T="0.105802"/>
      <pos A="0.248025" C="0.374444" G="0.248025" T="0.129506"/>
      <pos A="0.192716" C="0.271728" G="0.334938" T="0.200617"/>
      <pos A="0.129506" C="0.429753" G="0.327037" T="0.113704"/>
      <pos A="0.137407" C="0.366543" G="0.311235" T="0.184815"/>
      <pos A="0.169012" C="0.319136" G="0.421852" T="0.09"/>
      <pos A="0.327037" C="0.295432" G="0.255926" T="0.121605"/>
      <pos A="0.240123" C="0.224321" G="0.406049" T="0.129506"/>
      <pos A="0.21642" C="0.161111" G="0.445556" T="0.176914"/>
      <pos A="0.295432" C="0.437654" G="0.161111" T="0.105802"/>
    </motif>
    <motif db="0" id="M40" alt="O40" length="40" nsites="8" evalue="1.3e-003">
      <pos A="0.09" C="0.232222" G="0.406049" T="0.271728"/>
      <pos A="0.271728" C="0.255926" G="0.334938" T="0.137407"/>
      <pos A="0.105802" C="0.34284" G="0.382346" T="0.169012"/>
      <pos A="0.232222" C="0.437654" G="0.184815" T="0.145309"/>
      <pos A="0.15321" C="0.263827" G="0.500864" T="0.0820988"/>
      <pos A="0.0979012" C="0.421852" G="0.263827" T="0.21642"/>
      <pos A="0.15321" C="0.413951" G="0.145309" T="0.287531"/>
      <pos A="0.00308642" C="0.287531" G="0.500864" T="0.208519"/>
      <pos A="0.295432" C="0.413951" G="0.169012" T="0.121605"/>
      <pos A="0.129506" C="0.232222" G="0.492963" T="0.145309"/>
      <pos A="0.184815" C="0.255926" G="0.327037" T="0.232222"/>
      <pos A="0.145309" C="0.27963" G="0.564074" T="0.0109877"/>
      <pos A="0.208519" C="0.232222" G="0.492963" T="0.0662963"/>
      <pos A="0.169012" C="0.445556" G="0.263827" T="0.121605"/>
      <pos A="0.200617" C="0.208519" G="0.311235" T="0.27963"/>
      <pos A="0.169012" C="0.21642" G="0.492963" T="0.121605"/>
      <pos A="0.113704" C="0.390247" G="0.382346" T="0.113704"/>
      <pos A="0.105802" C="0.445556" G="0.334938" T="0.113704"/>
      <pos A="0.169012" C="0.303333" G="0.34284" T="0.184815"/>
      <pos A="0.0504938" C="0.366543" G="0.453457" T="0.129506"/>
      <pos A="0.184815" C="0.319136" G="0.327037" T="0.169012"/>
      <pos A="0.21642" C="0.15321" G="0.437654" T="0.192716"/>
      <pos A="0.161111" C="0.319136" G="0.358642" T="0.161111"/>
      <pos A="0.15321" C="0.390247" G="0.319136" T="0.137407"/>
      <pos A="0.129506" C="0.263827" G="0.295432" T="0.311235"/>
      <pos A="0.129506" C="0.390247" G="0.27963" T="0.200617"/>
      <pos A="0.295432" C="0.169012" G="0.374444" T="0.161111"/>
      <pos A="0.0741975" C="0.327037" G="0.54037" T="0.0583951"/>
      <pos A="0.09" C="0.184815" G="0.60358" T="0.121605"/>
      <pos A="0.398148" C="0.327037" G="0.176914" T="0.0979012"/>
      <pos A="0.224321" C="0.15321" G="0.508765" T="0.113704"/>
      <pos A="0.21642" C="0.366543" G="0.319136" T="0.0979012"/>
      <pos A="0.224321" C="0.27963" G="0.271728" T="0.224321"/>
      <pos A="0.176914" C="0.21642" G="0.485062" T="0.121605"/>
      <pos A="0.113704" C="0.445556" G="0.271728" T="0.169012"/>
      <pos A="0.121605" C="0.524568" G="0.263827" T="0.09"/>
      <pos A="0.192716" C="0.271728" G="0.358642" T="0.176914"/>
      <pos A="0.232222" C="0.327037" G="0.334938" T="0.105802"/>
      <pos A="0.176914" C="0.398148" G="0.192716" T="0.232222"/>
      <pos A="0.0504938" C="0.311235" G="0.54037" T="0.0979012"/>
    </motif>
    <motif db="0" id="M41" alt="O41" length="40" nsites="8" evalue="1.3e-003">
      <pos A="0.00308642" C="0.00308642" G="0.990741" T="0.00308642"/>
      <pos A="0.990741" C="0.00308642" G="0.00308642" T="0.00308642"/>
      <pos A="0.00308642" C="0.990741" G="0.00308642" T="0.00308642"/>
      <pos A="0.00308642" C="0.00308642" G="0.00308642" T="0.990741"/>
      <pos A="0.00308642" C="0.990741" G="0.00308642" T="0.00308642"/>
      <pos A="0.00308642" C="0.00308642" G="0.990741" T="0.00308642"/>
      <pos A="0.00308642" C="0.990741" G="0.00308642" T="0.00308642"/>
      <pos A="0.990741" C="0.00308642" G="0.00308642" T="0.00308642"/>
      <pos A="0.00308642" C="0.00308642" G="0.990741" T="0.00308642"/>
      <pos A="0.990741" C="0.00308642" G="0.00308642" T="0.00308642"/>
      <pos A="0.00308642" C="0.990741" G="0.00308642" T="0.00308642"/>
      <pos A="0.00308642" C="0.00308642" G="0.990741" T="0.00308642"/>
      <pos A="0.00308642" C="0.990741" G="0.00308642" T="0.00308642"/>
      <pos A="0.00308642" C="0.00308642" G="0.990741" T="0.00308642"/>
      <pos A="0.00308642" C="0.990741" G="0.00308642" T="0.00308642"/>
      <pos A="0.00308642" C="0.990741" G="0.00308642" T="0.00308642"/>
      <pos A="0.00308642" C="0.990741" G="0.00308642" T="0.00308642"/>
      <pos A="0.00308642" C="0.990741" G="0.00308642" T="0.00308642"/>
      <pos A="0.00308642" C="0.00308642" G="0.990741" T="0.00308642"/>
      <pos A="0.00308642" C="0.990741" G="0.00308642" T="0.00308642"/>
      <pos A="0.00308642" C="0.990741" G="0.00308642" T="0.00308642"/>
      <pos A="0.00308642" C="0.990741" G="0.00308642" T="0.00308642"/>
      <pos A="0.00308642" C="0.990741" G="0.00308642" T="0.00308642"/>
      <pos A="0.00308642" C="0.00308642" G="0.00308642" T="0.990741"/>
      <pos A="0.00308642" C="0.990741" G="0.00308642" T="0.00308642"/>
      <pos A="0.00308642" C="0.00308642" G="0.990741" T="0.00308642"/>
      <pos A="0.00308642" C="0.00308642" G="0.990741" T="0.00308642"/>
      <pos A="0.00308642" C="0.990741" G="0.00308642" T="0.00308642"/>
      <pos A="0.00308642" C="0.00308642" G="0.990741" T="0.00308642"/>
      <pos A="0.00308642" C="0.00308642" G="0.00308642" T="0.990741"/>
      <pos A="0.00308642" C="0.990741" G="0.00308642" T="0.00308642"/>
      <pos A="0.00308642" C="0.00308642" G="0.990741" T="0.00308642"/>
      <pos A="0.00308642" C="0.990741" G="0.00308642" T="0.00308642"/>
      <pos A="0.00308642" C="0.00308642" G="0.00308642" T="0.990741"/>
      <pos A="0.00308642" C="0.990741" G="0.00308642" T="0.00308642"/>
      <pos A="0.00308642" C="0.00308642" G="0.00308642" T="0.990741"/>
      <pos A="0.00308642" C="0.00308642" G="0.990741" T="0.00308642"/>
      <pos A="0.00308642" C="0.00308642" G="0.990741" T="0.00308642"/>
      <pos A="0.990741" C="0.00308642" G="0.00308642" T="0.00308642"/>
      <pos A="0.00308642" C="0.990741" G="0.00308642" T="0.00308642"/>
    </motif>
    <motif db="0" id="M42" alt="O42" length="40" nsites="8" evalue="1.3e-003">
      <pos A="0.113704" C="0.437654" G="0.358642" T="0.09"/>
      <pos A="0.0979012" C="0.327037" G="0.453457" T="0.121605"/>
      <pos A="0.184815" C="0.21642" G="0.453457" T="0.145309"/>
      <pos A="0.192716" C="0.334938" G="0.390247" T="0.0820988"/>
      <pos A="0.129506" C="0.295432" G="0.485062" T="0.09"/>
      <pos A="0.208519" C="0.437654" G="0.295432" T="0.0583951"/>
      <pos A="0.0820988" C="0.350741" G="0.469259" T="0.0979012"/>
      <pos A="0.145309" C="0.327037" G="0.27963" T="0.248025"/>
      <pos A="0.0583951" C="0.374444" G="0.382346" T="0.184815"/>
      <pos A="0.0583951" C="0.47716" G="0.295432" T="0.169012"/>
      <pos A="0.255926" C="0.350741" G="0.176914" T="0.21642"/>
      <pos A="0.129506" C="0.169012" G="0.579877" T="0.121605"/>
      <pos A="0.248025" C="0.184815" G="0.437654" T="0.129506"/>
      <pos A="0.271728" C="0.176914" G="0.421852" T="0.129506"/>
      <pos A="0.169012" C="0.303333" G="0.406049" T="0.121605"/>
      <pos A="0.319136" C="0.0346914" G="0.398148" T="0.248025"/>
      <pos A="0.0267901" C="0.421852" G="0.398148" T="0.15321"/>
      <pos A="0.0979012" C="0.303333" G="0.413951" T="0.184815"/>
      <pos A="0.169012" C="0.21642" G="0.453457" T="0.161111"/>
      <pos A="0.169012" C="0.437654" G="0.232222" T="0.161111"/>
      <pos A="0.0425926" C="0.358642" G="0.437654" T="0.161111"/>
      <pos A="0.327037" C="0.27963" G="0.21642" T="0.176914"/>
      <pos A="0.137407" C="0.224321" G="0.564074" T="0.0741975"/>
      <pos A="0.129506" C="0.366543" G="0.358642" T="0.145309"/>
      <pos A="0.303333" C="0.366543" G="0.263827" T="0.0662963"/>
      <pos A="0.09" C="0.208519" G="0.532469" T="0.169012"/>
      <pos A="0.137407" C="0.437654" G="0.263827" T="0.161111"/>
      <pos A="0.200617" C="0.161111" G="0.508765" T="0.129506"/>
      <pos A="0.192716" C="0.350741" G="0.287531" T="0.169012"/>
      <pos A="0.161111" C="0.303333" G="0.374444" T="0.161111"/>
      <pos A="0.15321" C="0.485062" G="0.240123" T="0.121605"/>
      <pos A="0.129506" C="0.271728" G="0.311235" T="0.287531"/>
      <pos A="0.21642" C="0.358642" G="0.311235" T="0.113704"/>
      <pos A="0.192716" C="0.161111" G="0.445556" T="0.200617"/>
      <pos A="0.113704" C="0.406049" G="0.406049" T="0.0741975"/>
      <pos A="0.137407" C="0.295432" G="0.485062" T="0.0820988"/>
      <pos A="0.15321" C="0.406049" G="0.366543" T="0.0741975"/>
      <pos A="0.129506" C="0.34284" G="0.366543" T="0.161111"/>
      <pos A="0.271728" C="0.319136" G="0.327037" T="0.0820988"/>
      <pos A="0.21642" C="0.287531" G="0.303333" T="0.192716"/>
    </motif>
    <motif db="0" id="M43" alt="O43" length="40" nsites="8" evalue="1.3e-003">
      <pos A="0.00308642" C="0.00308642" G="0.990741" T="0.00308642"/>
      <pos A="0.00308642" C="0.990741" G="0.00308642" T="0.00308642"/>
      <pos A="0.00308642" C="0.00308642" G="0.00308642" T="0.990741"/>
      <pos A="0.00308642" C="0.00308642" G="0.990741" T="0.00308642"/>
      <pos A="0.990741" C="0.00308642" G="0.00308642" T="0.00308642"/>
      <pos A="0.00308642" C="0.990741" G="0.00308642" T="0.00308642"/>
      <pos A="0.00308642" C="0.990741" G="0.00308642" T="0.00308642"/>
      <pos A="0.00308642" C="0.990741" G="0.00308642" T="0.00308642"/>
      <pos A="0.00308642" C="0.00308642" G="0.990741" T="0.00308642"/>
      <pos A="0.00308642" C="0.00308642" G="0.990741" T="0.00308642"/>
      <pos A="0.00308642" C="0.00308642" G="0.990741" T="0.00308642"/>
      <pos A="0.00308642" C="0.990741" G="0.00308642" T="0.00308642"/>
      <pos A="0.990741" C="0.00308642" G="0.00308642" T="0.00308642"/>
      <pos A="0.00308642" C="0.00308642" G="0.990741" T="0.00308642"/>
      <pos A="0.00308642" C="0.990741" G="0.00308642" T="0.00308642"/>
      <pos A="0.990741" C="0.00308642" G="0.00308642" T="0.00308642"/>
      <pos A="0.00308642" C="0.00308642" G="0.990741" T="0.00308642"/>
      <pos A="0.990741" C="0.00308642" G="0.00308642" T="0.00308642"/>
      <pos A="0.00308642" C="0.990741" G="0.00308642" T="0.00308642"/>
      <pos A="0.00308642" C="0.00308642" G="0.00308642" T="0.990741"/>
      <pos A="0.00308642" C="0.00308642" G="0.00308642" T="0.990741"/>
      <pos A="0.00308642" C="0.00308642" G="0.00308642" T="0.990741"/>
      <pos A="0.00308642" C="0.00308642" G="0.990741" T="0.00308642"/>
      <pos A="0.00308642" C="0.00308642" G="0.990741" T="0.00308642"/>
      <pos A="0.00308642" C="0.990741" G="0.00308642" T="0.00308642"/>
      <pos A="0.990741" C="0.00308642" G="0.00308642" T="0.00308642"/>
      <pos A="0.00308642" C="0.00308642" G="0.990741" T="0.00308642"/>
      <pos A="0.00308642" C="0.990741" G="0.00308642" T="0.00308642"/>
      <pos A="0.00308642" C="0.00308642" G="0.00308642" T="0.990741"/>
      <pos A="0.00308642" C="0.00308642" G="0.990741" T="0.00308642"/>
      <pos A="0.00308642" C="0.990741" G="0.00308642" T="0.00308642"/>
      <pos A="0.00308642" C="0.00308642" G="0.00308642" T="0.990741"/>
      <pos A="0.00308642" C="0.990741" G="0.00308642" T="0.00308642"/>
      <pos A="0.00308642" C="0.00308642" G="0.00308642" T="0.990741"/>
      <pos A="0.00308642" C="0.990741" G="0.00308642" T="0.00308642"/>
      <pos A="0.00308642" C="0.00308642" G="0.990741" T="0.00308642"/>
      <pos A="0.00308642" C="0.990741" G="0.00308642" T="0.00308642"/>
      <pos A="0.00308642" C="0.00308642" G="0.00308642" T="0.990741"/>
      <pos A="0.00308642" C="0.00308642" G="0.00308642" T="0.990741"/>
      <pos A="0.00308642" C="0.00308642" G="0.990741" T="0.00308642"/>
    </motif>
    <motif db="0" id="M44" alt="O44" length="40" nsites="8" evalue="1.3e-003">
      <pos A="0.192716" C="0.334938" G="0.366543" T="0.105802"/>
      <pos A="0.0979012" C="0.311235" G="0.334938" T="0.255926"/>
      <pos A="0.0820988" C="0.319136" G="0.366543" T="0.232222"/>
      <pos A="0.09" C="0.374444" G="0.47716" T="0.0583951"/>
      <pos A="0.358642" C="0.240123" G="0.34284" T="0.0583951"/>
      <pos A="0.200617" C="0.334938" G="0.421852" T="0.0425926"/>
      <pos A="0.208519" C="0.334938" G="0.208519" T="0.248025"/>
      <pos A="0.0662963" C="0.319136" G="0.485062" T="0.129506"/>
      <pos A="0.0662963" C="0.358642" G="0.271728" T="0.303333"/>
      <pos A="0.161111" C="0.429753" G="0.319136" T="0.09"/>
      <pos A="0.137407" C="0.145309" G="0.500864" T="0.21642"/>
      <pos A="0.169012" C="0.382346" G="0.295432" T="0.15321"/>
      <pos A="0.358642" C="0.287531" G="0.192716" T="0.161111"/>
      <pos A="0.113704" C="0.21642" G="0.548272" T="0.121605"/>
      <pos A="0.192716" C="0.334938" G="0.303333" T="0.169012"/>
      <pos A="0.232222" C="0.224321" G="0.366543" T="0.176914"/>
      <pos A="0.137407" C="0.271728" G="0.556173" T="0.0346914"/>
      <pos A="0.0741975" C="0.413951" G="0.327037" T="0.184815"/>
      <pos A="0.129506" C="0.145309" G="0.500864" T="0.224321"/>
      <pos A="0.121605" C="0.15321" G="0.571975" T="0.15321"/>
      <pos A="0.176914" C="0.311235" G="0.406049" T="0.105802"/>
      <pos A="0.192716" C="0.492963" G="0.176914" T="0.137407"/>
      <pos A="0.145309" C="0.137407" G="0.500864" T="0.21642"/>
      <pos A="0.15321" C="0.413951" G="0.366543" T="0.0662963"/>
      <pos A="0.248025" C="0.240123" G="0.334938" T="0.176914"/>
      <pos A="0.09" C="0.390247" G="0.327037" T="0.192716"/>
      <pos A="0.287531" C="0.492963" G="0.113704" T="0.105802"/>
      <pos A="0.184815" C="0.271728" G="0.382346" T="0.161111"/>
      <pos A="0.255926" C="0.240123" G="0.390247" T="0.113704"/>
      <pos A="0.192716" C="0.390247" G="0.311235" T="0.105802"/>
      <pos A="0.121605" C="0.358642" G="0.295432" T="0.224321"/>
      <pos A="0.09" C="0.169012" G="0.524568" T="0.21642"/>
      <pos A="0.129506" C="0.240123" G="0.421852" T="0.208519"/>
      <pos A="0.21642" C="0.192716" G="0.461358" T="0.129506"/>
      <pos A="0.161111" C="0.271728" G="0.492963" T="0.0741975"/>
      <pos A="0.137407" C="0.366543" G="0.445556" T="0.0504938"/>
      <pos A="0.145309" C="0.413951" G="0.34284" T="0.0979012"/>
      <pos A="0.192716" C="0.311235" G="0.248025" T="0.248025"/>
      <pos A="0.224321" C="0.34284" G="0.350741" T="0.0820988"/>
      <pos A="0.161111" C="0.34284" G="0.319136" T="0.176914"/>
    </motif>
    <motif db="0" id="M46" alt="O46" length="40" nsites="8" evalue="1.3e-003">
      <pos A="0.200617" C="0.255926" G="0.382346" T="0.161111"/>
      <pos A="0.176914" C="0.334938" G="0.413951" T="0.0741975"/>
      <pos A="0.0820988" C="0.287531" G="0.500864" T="0.129506"/>
      <pos A="0.224321" C="0.390247" G="0.248025" T="0.137407"/>
      <pos A="0.145309" C="0.34284" G="0.382346" T="0.129506"/>
      <pos A="0.184815" C="0.311235" G="0.382346" T="0.121605"/>
      <pos A="0.303333" C="0.208519" G="0.21642" T="0.271728"/>
      <pos A="0.161111" C="0.0820988" G="0.564074" T="0.192716"/>
      <pos A="0.0820988" C="0.437654" G="0.21642" T="0.263827"/>
      <pos A="0.224321" C="0.311235" G="0.358642" T="0.105802"/>
      <pos A="0.15321" C="0.271728" G="0.406049" T="0.169012"/>
      <pos A="0.0820988" C="0.327037" G="0.47716" T="0.113704"/>
      <pos A="0.398148" C="0.121605" G="0.271728" T="0.208519"/>
      <pos A="0.145309" C="0.271728" G="0.437654" T="0.145309"/>
      <pos A="0.129506" C="0.263827" G="0.421852" T="0.184815"/>
      <pos A="0.121605" C="0.382346" G="0.406049" T="0.09"/>
      <pos A="0.0109877" C="0.382346" G="0.366543" T="0.240123"/>
      <pos A="0.137407" C="0.429753" G="0.390247" T="0.0425926"/>
      <pos A="0.176914" C="0.34284" G="0.358642" T="0.121605"/>
      <pos A="0.129506" C="0.27963" G="0.453457" T="0.137407"/>
      <pos A="0.224321" C="0.287531" G="0.311235" T="0.176914"/>
      <pos A="0.176914" C="0.200617" G="0.571975" T="0.0504938"/>
      <pos A="0.161111" C="0.453457" G="0.21642" T="0.169012"/>
      <pos A="0.145309" C="0.350741" G="0.390247" T="0.113704"/>
      <pos A="0.184815" C="0.184815" G="0.485062" T="0.145309"/>
      <pos A="0.169012" C="0.295432" G="0.366543" T="0.169012"/>
      <pos A="0.129506" C="0.169012" G="0.485062" T="0.21642"/>
      <pos A="0.184815" C="0.311235" G="0.382346" T="0.121605"/>
      <pos A="0.15321" C="0.437654" G="0.327037" T="0.0820988"/>
      <pos A="0.161111" C="0.461358" G="0.145309" T="0.232222"/>
      <pos A="0.232222" C="0.271728" G="0.287531" T="0.208519"/>
      <pos A="0.21642" C="0.406049" G="0.271728" T="0.105802"/>
      <pos A="0.263827" C="0.240123" G="0.437654" T="0.0583951"/>
      <pos A="0.176914" C="0.184815" G="0.564074" T="0.0741975"/>
      <pos A="0.145309" C="0.255926" G="0.429753" T="0.169012"/>
      <pos A="0.208519" C="0.334938" G="0.390247" T="0.0662963"/>
      <pos A="0.224321" C="0.34284" G="0.327037" T="0.105802"/>
      <pos A="0.21642" C="0.105802" G="0.453457" T="0.224321"/>
      <pos A="0.0820988" C="0.60358" G="0.192716" T="0.121605"/>
      <pos A="0.105802" C="0.287531" G="0.390247" T="0.21642"/>
    </motif>
    <motif db="0" id="M47" alt="O47" length="40" nsites="8" evalue="1.3e-003">
      <pos A="0.00308642" C="0.661523" G="0.00308642" T="0.332304"/>
      <pos A="0.00308642" C="0.00308642" G="0.990741" T="0.00308642"/>
      <pos A="0.00308642" C="0.990741" G="0.00308642" T="0.00308642"/>
      <pos A="0.332304" C="0.00308642" G="0.661523" T="0.00308642"/>
      <pos A="0.332304" C="0.661523" G="0.00308642" T="0.00308642"/>
      <pos A="0.332304" C="0.00308642" G="0.332304" T="0.332304"/>
      <pos A="0.332304" C="0.332304" G="0.332304" T="0.00308642"/>
      <pos A="0.00308642" C="0.332304" G="0.661523" T="0.00308642"/>
      <pos A="0.00308642" C="0.661523" G="0.332304" T="0.00308642"/>
      <pos A="0.332304" C="0.332304" G="0.00308642" T="0.332304"/>
      <pos A="0.00308642" C="0.661523" G="0.332304" T="0.00308642"/>
      <pos A="0.00308642" C="0.332304" G="0.661523" T="0.00308642"/>
      <pos A="0.00308642" C="0.332304" G="0.332304" T="0.332304"/>
      <pos A="0.00308642" C="0.990741" G="0.00308642" T="0.00308642"/>
      <pos A="0.00308642" C="0.00308642" G="0.990741" T="0.00308642"/>
      <pos A="0.00308642" C="0.990741" G="0.00308642" T="0.00308642"/>
      <pos A="0.00308642" C="0.332304" G="0.661523" T="0.00308642"/>
      <pos A="0.00308642" C="0.00308642" G="0.661523" T="0.332304"/>
      <pos A="0.00308642" C="0.990741" G="0.00308642" T="0.00308642"/>
      <pos A="0.00308642" C="0.661523" G="0.332304" T="0.00308642"/>
      <pos A="0.661523" C="0.00308642" G="0.00308642" T="0.332304"/>
      <pos A="0.00308642" C="0.661523" G="0.332304" T="0.00308642"/>
      <pos A="0.00308642" C="0.332304" G="0.332304" T="0.332304"/>
      <pos A="0.00308642" C="0.332304" G="0.661523" T="0.00308642"/>
      <pos A="0.00308642" C="0.332304" G="0.661523" T="0.00308642"/>
      <pos A="0.332304" C="0.332304" G="0.332304" T="0.00308642"/>
      <pos A="0.00308642" C="0.00308642" G="0.661523" T="0.332304"/>
      <pos A="0.00308642" C="0.990741" G="0.00308642" T="0.00308642"/>
      <pos A="0.00308642" C="0.332304" G="0.00308642" T="0.661523"/>
      <pos A="0.00308642" C="0.00308642" G="0.990741" T="0.00308642"/>
      <pos A="0.00308642" C="0.990741" G="0.00308642" T="0.00308642"/>
      <pos A="0.00308642" C="0.990741" G="0.00308642" T="0.00308642"/>
      <pos A="0.332304" C="0.661523" G="0.00308642" T="0.00308642"/>
      <pos A="0.332304" C="0.00308642" G="0.332304" T="0.332304"/>
      <pos A="0.332304" C="0.00308642" G="0.332304" T="0.332304"/>
      <pos A="0.00308642" C="0.332304" G="0.332304" T="0.332304"/>
      <pos A="0.00308642" C="0.661523" G="0.332304" T="0.00308642"/>
      <pos A="0.332304" C="0.332304" G="0.332304" T="0.00308642"/>
      <pos A="0.00308642" C="0.332304" G="0.332304" T="0.332304"/>
      <pos A="0.00308642" C="0.990741" G="0.00308642" T="0.00308642"/>
    </motif>
    <motif db="0" id="M48" alt="O48" length="40" nsites="8" evalue="1.3e-003">
      <pos A="0.21642" C="0.319136" G="0.327037" T="0.137407"/>
      <pos A="0.09" C="0.374444" G="0.421852" T="0.113704"/>
      <pos A="0.169012" C="0.319136" G="0.406049" T="0.105802"/>
      <pos A="0.184815" C="0.232222" G="0.421852" T="0.161111"/>
      <pos A="0.0662963" C="0.374444" G="0.398148" T="0.161111"/>
      <pos A="0.129506" C="0.184815" G="0.358642" T="0.327037"/>
      <pos A="0.0741975" C="0.21642" G="0.516667" T="0.192716"/>
      <pos A="0.295432" C="0.240123" G="0.334938" T="0.129506"/>
      <pos A="0.208519" C="0.47716" G="0.21642" T="0.0979012"/>
      <pos A="0.161111" C="0.200617" G="0.406049" T="0.232222"/>
      <pos A="0.121605" C="0.382346" G="0.350741" T="0.145309"/>
      <pos A="0.129506" C="0.358642" G="0.413951" T="0.0979012"/>
      <pos A="0.200617" C="0.240123" G="0.406049" T="0.15321"/>
      <pos A="0.184815" C="0.208519" G="0.485062" T="0.121605"/>
      <pos A="0.145309" C="0.224321" G="0.390247" T="0.240123"/>
      <pos A="0.09" C="0.421852" G="0.27963" T="0.208519"/>
      <pos A="0.248025" C="0.169012" G="0.516667" T="0.0662963"/>
      <pos A="0.113704" C="0.382346" G="0.437654" T="0.0662963"/>
      <pos A="0.0741975" C="0.319136" G="0.524568" T="0.0820988"/>
      <pos A="0.121605" C="0.34284" G="0.350741" T="0.184815"/>
      <pos A="0.0583951" C="0.350741" G="0.437654" T="0.15321"/>
      <pos A="0.0504938" C="0.319136" G="0.374444" T="0.255926"/>
      <pos A="0.248025" C="0.413951" G="0.224321" T="0.113704"/>
      <pos A="0.169012" C="0.334938" G="0.406049" T="0.09"/>
      <pos A="0.184815" C="0.390247" G="0.327037" T="0.0979012"/>
      <pos A="0.224321" C="0.382346" G="0.248025" T="0.145309"/>
      <pos A="0.184815" C="0.21642" G="0.508765" T="0.09"/>
      <pos A="0.184815" C="0.240123" G="0.437654" T="0.137407"/>
      <pos A="0.358642" C="0.21642" G="0.34284" T="0.0820988"/>
      <pos A="0.248025" C="0.224321" G="0.176914" T="0.350741"/>
      <pos A="0.161111" C="0.137407" G="0.469259" T="0.232222"/>
      <pos A="0.121605" C="0.421852" G="0.295432" T="0.161111"/>
      <pos A="0.208519" C="0.27963" G="0.350741" T="0.161111"/>
      <pos A="0.232222" C="0.240123" G="0.445556" T="0.0820988"/>
      <pos A="0.113704" C="0.382346" G="0.445556" T="0.0583951"/>
      <pos A="0.09" C="0.271728" G="0.437654" T="0.200617"/>
      <pos A="0.184815" C="0.390247" G="0.303333" T="0.121605"/>
      <pos A="0.232222" C="0.485062" G="0.176914" T="0.105802"/>
      <pos A="0.176914" C="0.271728" G="0.334938" T="0.21642"/>
      <pos A="0.0741975" C="0.429753" G="0.421852" T="0.0741975"/>
    </motif>
    <motif db="0" id="M49" alt="O49" length="40" nsites="8" evalue="1.3e-003">
      <pos A="0.121605" C="0.105802" G="0.548272" T="0.224321"/>
      <pos A="0.0979012" C="0.295432" G="0.516667" T="0.09"/>
      <pos A="0.113704" C="0.492963" G="0.184815" T="0.208519"/>
      <pos A="0.105802" C="0.47716" G="0.319136" T="0.0979012"/>
      <pos A="0.184815" C="0.319136" G="0.240123" T="0.255926"/>
      <pos A="0.271728" C="0.366543" G="0.27963" T="0.0820988"/>
      <pos A="0.192716" C="0.311235" G="0.295432" T="0.200617"/>
      <pos A="0.15321" C="0.232222" G="0.413951" T="0.200617"/>
      <pos A="0.113704" C="0.445556" G="0.390247" T="0.0504938"/>
      <pos A="0.232222" C="0.176914" G="0.406049" T="0.184815"/>
      <pos A="0.137407" C="0.184815" G="0.508765" T="0.169012"/>
      <pos A="0.319136" C="0.374444" G="0.113704" T="0.192716"/>
      <pos A="0.137407" C="0.303333" G="0.461358" T="0.0979012"/>
      <pos A="0.200617" C="0.184815" G="0.413951" T="0.200617"/>
      <pos A="0.113704" C="0.327037" G="0.47716" T="0.0820988"/>
      <pos A="0.113704" C="0.248025" G="0.469259" T="0.169012"/>
      <pos A="0.129506" C="0.398148" G="0.358642" T="0.113704"/>
      <pos A="0.105802" C="0.303333" G="0.398148" T="0.192716"/>
      <pos A="0.129506" C="0.271728" G="0.437654" T="0.161111"/>
      <pos A="0.121605" C="0.47716" G="0.240123" T="0.161111"/>
      <pos A="0.184815" C="0.240123" G="0.374444" T="0.200617"/>
      <pos A="0.09" C="0.398148" G="0.374444" T="0.137407"/>
      <pos A="0.0267901" C="0.311235" G="0.47716" T="0.184815"/>
      <pos A="0.169012" C="0.287531" G="0.437654" T="0.105802"/>
      <pos A="0.232222" C="0.271728" G="0.437654" T="0.0583951"/>
      <pos A="0.224321" C="0.366543" G="0.287531" T="0.121605"/>
      <pos A="0.15321" C="0.445556" G="0.232222" T="0.169012"/>
      <pos A="0.0346914" C="0.311235" G="0.366543" T="0.287531"/>
      <pos A="0.295432" C="0.232222" G="0.406049" T="0.0662963"/>
      <pos A="0.255926" C="0.27963" G="0.358642" T="0.105802"/>
      <pos A="0.271728" C="0.263827" G="0.437654" T="0.0267901"/>
      <pos A="0.334938" C="0.161111" G="0.303333" T="0.200617"/>
      <pos A="0.105802" C="0.271728" G="0.54037" T="0.0820988"/>
      <pos A="0.0979012" C="0.366543" G="0.271728" T="0.263827"/>
      <pos A="0.145309" C="0.287531" G="0.334938" T="0.232222"/>
      <pos A="0.208519" C="0.303333" G="0.271728" T="0.21642"/>
      <pos A="0.15321" C="0.334938" G="0.421852" T="0.09"/>
      <pos A="0.113704" C="0.161111" G="0.492963" T="0.232222"/>
      <pos A="0.129506" C="0.60358" G="0.192716" T="0.0741975"/>
      <pos A="0.200617" C="0.271728" G="0.406049" T="0.121605"/>
    </motif>
    <motif db="0" id="M5" alt="O5" length="40" nsites="8" evalue="1.3e-003">
      <pos A="0.232222" C="0.15321" G="0.382346" T="0.232222"/>
      <pos A="0.0583951" C="0.532469" G="0.255926" T="0.15321"/>
      <pos A="0.161111" C="0.161111" G="0.492963" T="0.184815"/>
      <pos A="0.0109877" C="0.453457" G="0.437654" T="0.0979012"/>
      <pos A="0.09" C="0.485062" G="0.248025" T="0.176914"/>
      <pos A="0.192716" C="0.334938" G="0.429753" T="0.0425926"/>
      <pos A="0.0662963" C="0.421852" G="0.350741" T="0.161111"/>
      <pos A="0.145309" C="0.295432" G="0.437654" T="0.121605"/>
      <pos A="0.15321" C="0.208519" G="0.556173" T="0.0820988"/>
      <pos A="0.240123" C="0.295432" G="0.398148" T="0.0662963"/>
      <pos A="0.232222" C="0.255926" G="0.374444" T="0.137407"/>
      <pos A="0.161111" C="0.319136" G="0.34284" T="0.176914"/>
      <pos A="0.169012" C="0.27963" G="0.437654" T="0.113704"/>
      <pos A="0.200617" C="0.390247" G="0.319136" T="0.09"/>
      <pos A="0.129506" C="0.0583951" G="0.635185" T="0.176914"/>
      <pos A="0.0346914" C="0.374444" G="0.303333" T="0.287531"/>
      <pos A="0.176914" C="0.248025" G="0.366543" T="0.208519"/>
      <pos A="0.0979012" C="0.319136" G="0.485062" T="0.0979012"/>
      <pos A="0.248025" C="0.350741" G="0.176914" T="0.224321"/>
      <pos A="0.192716" C="0.366543" G="0.358642" T="0.0820988"/>
      <pos A="0.232222" C="0.200617" G="0.34284" T="0.224321"/>
      <pos A="0.200617" C="0.21642" G="0.421852" T="0.161111"/>
      <pos A="0.113704" C="0.287531" G="0.406049" T="0.192716"/>
      <pos A="0.208519" C="0.382346" G="0.327037" T="0.0820988"/>
      <pos A="0.200617" C="0.406049" G="0.303333" T="0.09"/>
      <pos A="0.192716" C="0.240123" G="0.429753" T="0.137407"/>
      <pos A="0.263827" C="0.21642" G="0.461358" T="0.0583951"/>
      <pos A="0.129506" C="0.429753" G="0.271728" T="0.169012"/>
      <pos A="0.169012" C="0.224321" G="0.319136" T="0.287531"/>
      <pos A="0.0741975" C="0.453457" G="0.334938" T="0.137407"/>
      <pos A="0.121605" C="0.287531" G="0.406049" T="0.184815"/>
      <pos A="0.248025" C="0.437654" G="0.287531" T="0.0267901"/>
      <pos A="0.129506" C="0.303333" G="0.34284" T="0.224321"/>
      <pos A="0.105802" C="0.47716" G="0.327037" T="0.09"/>
      <pos A="0.295432" C="0.34284" G="0.176914" T="0.184815"/>
      <pos A="0.129506" C="0.255926" G="0.437654" T="0.176914"/>
      <pos A="0.105802" C="0.208519" G="0.556173" T="0.129506"/>
      <pos A="0.200617" C="0.311235" G="0.413951" T="0.0741975"/>
      <pos A="0.311235" C="0.184815" G="0.303333" T="0.200617"/>
      <pos A="0.145309" C="0.334938" G="0.319136" T="0.200617"/>
    </motif>
    <motif db="0" id="M50" alt="O50" length="40" nsites="8" evalue="1.3e-003">
      <pos A="0.180358" C="0.340746" G="0.416719" T="0.0621768"/>
      <pos A="0.146592" C="0.290097" G="0.357629" T="0.205682"/>
      <pos A="0.188799" C="0.442043" G="0.214123" T="0.155033"/>
      <pos A="0.0875012" C="0.222565" G="0.467368" T="0.222565"/>
      <pos A="0.0790598" C="0.323863" G="0.442043" T="0.155033"/>
      <pos A="0.30698" C="0.349187" G="0.188799" T="0.155033"/>
      <pos A="0.19724" C="0.13815" G="0.534901" T="0.129709"/>
      <pos A="0.298538" C="0.256331" G="0.298538" T="0.146592"/>
      <pos A="0.112826" C="0.323863" G="0.42516" T="0.13815"/>
      <pos A="0.112826" C="0.399836" G="0.382953" T="0.104384"/>
      <pos A="0.256331" C="0.298538" G="0.315421" T="0.129709"/>
      <pos A="0.13815" C="0.450485" G="0.349187" T="0.0621768"/>
      <pos A="0.104384" C="0.129709" G="0.492692" T="0.273214"/>
      <pos A="0.171916" C="0.231006" G="0.323863" T="0.273214"/>
      <pos A="0.0199694" C="0.408278" G="0.399836" T="0.171916"/>
      <pos A="0.0875012" C="0.534901" G="0.112826" T="0.264772"/>
      <pos A="0.171916" C="0.163475" G="0.509576" T="0.155033"/>
      <pos A="0.19724" C="0.273214" G="0.458926" T="0.0706183"/>
      <pos A="0.332304" C="0.171916" G="0.391395" T="0.104384"/>
      <pos A="0.19724" C="0.247889" G="0.357629" T="0.19724"/>
      <pos A="0.19724" C="0.30698" G="0.357629" T="0.13815"/>
      <pos A="0.264772" C="0.349187" G="0.171916" T="0.214123"/>
      <pos A="0.112826" C="0.129709" G="0.551784" T="0.205682"/>
      <pos A="0.163475" C="0.475809" G="0.247889" T="0.112826"/>
      <pos A="0.13815" C="0.30698" G="0.323863" T="0.231006"/>
      <pos A="0.155033" C="0.222565" G="0.391395" T="0.231006"/>
      <pos A="0.222565" C="0.231006" G="0.42516" T="0.121267"/>
      <pos A="0.171916" C="0.323863" G="0.416719" T="0.0875012"/>
      <pos A="0.163475" C="0.36607" G="0.222565" T="0.247889"/>
      <pos A="0.0959427" C="0.534901" G="0.281655" T="0.0875012"/>
      <pos A="0.155033" C="0.399836" G="0.340746" T="0.104384"/>
      <pos A="0.0537353" C="0.323863" G="0.433602" T="0.188799"/>
      <pos A="0.0537353" C="0.247889" G="0.467368" T="0.231006"/>
      <pos A="0.104384" C="0.30698" G="0.458926" T="0.129709"/>
      <pos A="0.290097" C="0.382953" G="0.205682" T="0.121267"/>
      <pos A="0.171916" C="0.273214" G="0.433602" T="0.121267"/>
      <pos A="0.222565" C="0.391395" G="0.264772" T="0.121267"/>
      <pos A="0.281655" C="0.222565" G="0.484251" T="0.0115279"/>
      <pos A="0.13815" C="0.129709" G="0.534901" T="0.19724"/>
      <pos A="0.146592" C="0.475809" G="0.146592" T="0.231006"/>
    </motif>
    <motif db="0" id="M53" alt="O53" length="40" nsites="8" evalue="1.3e-003">
      <pos A="0.0583951" C="0.453457" G="0.374444" T="0.113704"/>
      <pos A="0.208519" C="0.327037" G="0.240123" T="0.224321"/>
      <pos A="0.248025" C="0.232222" G="0.176914" T="0.34284"/>
      <pos A="0.0820988" C="0.406049" G="0.413951" T="0.0979012"/>
      <pos A="0.113704" C="0.271728" G="0.398148" T="0.21642"/>
      <pos A="0.105802" C="0.248025" G="0.47716" T="0.169012"/>
      <pos A="0.192716" C="0.303333" G="0.366543" T="0.137407"/>
      <pos A="0.208519" C="0.27963" G="0.319136" T="0.192716"/>
      <pos A="0.169012" C="0.445556" G="0.271728" T="0.113704"/>
      <pos A="0.224321" C="0.240123" G="0.406049" T="0.129506"/>
      <pos A="0.121605" C="0.500864" G="0.303333" T="0.0741975"/>
      <pos A="0.263827" C="0.200617" G="0.303333" T="0.232222"/>
      <pos A="0.161111" C="0.224321" G="0.453457" T="0.161111"/>
      <pos A="0.145309" C="0.398148" G="0.34284" T="0.113704"/>
      <pos A="0.105802" C="0.437654" G="0.358642" T="0.0979012"/>
      <pos A="0.176914" C="0.232222" G="0.382346" T="0.208519"/>
      <pos A="0.192716" C="0.21642" G="0.437654" T="0.15321"/>
      <pos A="0.0820988" C="0.319136" G="0.469259" T="0.129506"/>
      <pos A="0.0583951" C="0.406049" G="0.382346" T="0.15321"/>
      <pos A="0.21642" C="0.137407" G="0.508765" T="0.137407"/>
      <pos A="0.0979012" C="0.208519" G="0.579877" T="0.113704"/>
      <pos A="0.192716" C="0.453457" G="0.232222" T="0.121605"/>
      <pos A="0.192716" C="0.334938" G="0.287531" T="0.184815"/>
      <pos A="0.129506" C="0.248025" G="0.564074" T="0.0583951"/>
      <pos A="0.113704" C="0.382346" G="0.327037" T="0.176914"/>
      <pos A="0.27963" C="0.311235" G="0.145309" T="0.263827"/>
      <pos A="0.169012" C="0.232222" G="0.453457" T="0.145309"/>
      <pos A="0.263827" C="0.21642" G="0.390247" T="0.129506"/>
      <pos A="0.192716" C="0.145309" G="0.437654" T="0.224321"/>
      <pos A="0.224321" C="0.224321" G="0.500864" T="0.0504938"/>
      <pos A="0.0979012" C="0.327037" G="0.421852" T="0.15321"/>
      <pos A="0.192716" C="0.255926" G="0.350741" T="0.200617"/>
      <pos A="0.184815" C="0.271728" G="0.413951" T="0.129506"/>
      <pos A="0.208519" C="0.500864" G="0.129506" T="0.161111"/>
      <pos A="0.176914" C="0.200617" G="0.445556" T="0.176914"/>
      <pos A="0.0662963" C="0.485062" G="0.350741" T="0.0979012"/>
      <pos A="0.176914" C="0.271728" G="0.453457" T="0.0979012"/>
      <pos A="0.0979012" C="0.303333" G="0.406049" T="0.192716"/>
      <pos A="0.129506" C="0.508765" G="0.169012" T="0.192716"/>
      <pos A="0.09" C="0.27963" G="0.445556" T="0.184815"/>
    </motif>
    <motif db="0" id="M54" alt="O54" length="40" nsites="8" evalue="1.3e-003">
      <pos A="0.200617" C="0.266461" G="0.496914" T="0.0360079"/>
      <pos A="0.134773" C="0.43107" G="0.266461" T="0.167696"/>
      <pos A="0.134773" C="0.365227" G="0.414609" T="0.0853906"/>
      <pos A="0.118313" C="0.266461" G="0.496914" T="0.118313"/>
      <pos A="0.167696" C="0.25" G="0.513375" T="0.0689304"/>
      <pos A="0.0195477" C="0.43107" G="0.398148" T="0.151235"/>
      <pos A="0.167696" C="0.217079" G="0.299383" T="0.315844"/>
      <pos A="0.0195477" C="0.398148" G="0.43107" T="0.151235"/>
      <pos A="0.101852" C="0.200617" G="0.546296" T="0.151235"/>
      <pos A="0.233539" C="0.315844" G="0.43107" T="0.0195477"/>
      <pos A="0.118313" C="0.348765" G="0.480452" T="0.0524691"/>
      <pos A="0.101852" C="0.233539" G="0.43107" T="0.233539"/>
      <pos A="0.200617" C="0.365227" G="0.200617" T="0.233539"/>
      <pos A="0.0524691" C="0.365227" G="0.348765" T="0.233539"/>
      <pos A="0.134773" C="0.184156" G="0.447531" T="0.233539"/>
      <pos A="0.00308642" C="0.233539" G="0.529835" T="0.233539"/>
      <pos A="0.217079" C="0.233539" G="0.513375" T="0.0360079"/>
      <pos A="0.184156" C="0.299383" G="0.447531" T="0.0689304"/>
      <pos A="0.200617" C="0.25" G="0.496914" T="0.0524691"/>
      <pos A="0.151235" C="0.661523" G="0.151235" T="0.0360079"/>
      <pos A="0.0853906" C="0.546296" G="0.0524691" T="0.315844"/>
      <pos A="0.0524691" C="0.266461" G="0.480452" T="0.200617"/>
      <pos A="0.118313" C="0.463992" G="0.315844" T="0.101852"/>
      <pos A="0.184156" C="0.365227" G="0.43107" T="0.0195477"/>
      <pos A="0.233539" C="0.414609" G="0.184156" T="0.167696"/>
      <pos A="0.167696" C="0.184156" G="0.496914" T="0.151235"/>
      <pos A="0.184156" C="0.365227" G="0.25" T="0.200617"/>
      <pos A="0.0524691" C="0.25" G="0.677983" T="0.0195477"/>
      <pos A="0.0853906" C="0.496914" G="0.348765" T="0.0689304"/>
      <pos A="0.101852" C="0.118313" G="0.414609" T="0.365227"/>
      <pos A="0.200617" C="0.381687" G="0.25" T="0.167696"/>
      <pos A="0.315844" C="0.200617" G="0.348765" T="0.134773"/>
      <pos A="0.151235" C="0.348765" G="0.348765" T="0.151235"/>
      <pos A="0.151235" C="0.43107" G="0.398148" T="0.0195477"/>
      <pos A="0.0853906" C="0.151235" G="0.710906" T="0.0524691"/>
      <pos A="0.299383" C="0.167696" G="0.365227" T="0.167696"/>
      <pos A="0.167696" C="0.233539" G="0.447531" T="0.151235"/>
      <pos A="0.151235" C="0.348765" G="0.398148" T="0.101852"/>
      <pos A="0.315844" C="0.233539" G="0.348765" T="0.101852"/>
      <pos A="0.233539" C="0.233539" G="0.513375" T="0.0195477"/>
    </motif>
    <motif db="0" id="M55" alt="O55" length="40" nsites="8" evalue="1.3e-003">
      <pos A="0.210175" C="0.488948" G="0.178315" T="0.122561"/>
      <pos A="0.18628" C="0.18628" G="0.560633" T="0.0668059"/>
      <pos A="0.28186" C="0.138491" G="0.417264" T="0.162385"/>
      <pos A="0.0907012" C="0.361509" G="0.409299" T="0.138491"/>
      <pos A="0.114596" C="0.369475" G="0.321685" T="0.194245"/>
      <pos A="0.138491" C="0.170351" G="0.504879" T="0.18628"/>
      <pos A="0.0747714" C="0.512843" G="0.28186" T="0.130525"/>
      <pos A="0.106631" C="0.273895" G="0.433194" T="0.18628"/>
      <pos A="0.162385" C="0.25" G="0.401334" T="0.18628"/>
      <pos A="0.138491" C="0.353545" G="0.345579" T="0.162385"/>
      <pos A="0.122561" C="0.257965" G="0.576563" T="0.0429116"/>
      <pos A="0.273895" C="0.401334" G="0.242035" T="0.0827358"/>
      <pos A="0.28186" C="0.20221" G="0.417264" T="0.0986657"/>
      <pos A="0.20221" C="0.31372" G="0.409299" T="0.0747714"/>
      <pos A="0.170351" C="0.242035" G="0.353545" T="0.23407"/>
      <pos A="0.18628" C="0.329649" G="0.18628" T="0.29779"/>
      <pos A="0.0827358" C="0.369475" G="0.377439" T="0.170351"/>
      <pos A="0.0986657" C="0.385404" G="0.337615" T="0.178315"/>
      <pos A="0.0986657" C="0.31372" G="0.417264" T="0.170351"/>
      <pos A="0.114596" C="0.377439" G="0.385404" T="0.122561"/>
      <pos A="0.0827358" C="0.473018" G="0.289825" T="0.154421"/>
      <pos A="0.170351" C="0.31372" G="0.353545" T="0.162385"/>
      <pos A="0.114596" C="0.369475" G="0.29779" T="0.21814"/>
      <pos A="0.178315" C="0.114596" G="0.480984" T="0.226105"/>
      <pos A="0.210175" C="0.385404" G="0.305755" T="0.0986657"/>
      <pos A="0.353545" C="0.26593" G="0.289825" T="0.0907012"/>
      <pos A="0.242035" C="0.138491" G="0.528773" T="0.0907012"/>
      <pos A="0.170351" C="0.26593" G="0.377439" T="0.18628"/>
      <pos A="0.130525" C="0.305755" G="0.289825" T="0.273895"/>
      <pos A="0.170351" C="0.20221" G="0.496914" T="0.130525"/>
      <pos A="0.0986657" C="0.23407" G="0.449124" T="0.21814"/>
      <pos A="0.226105" C="0.305755" G="0.409299" T="0.0588415"/>
      <pos A="0.18628" C="0.146455" G="0.552669" T="0.114596"/>
      <pos A="0.210175" C="0.242035" G="0.441159" T="0.106631"/>
      <pos A="0.162385" C="0.608423" G="0.146455" T="0.0827358"/>
      <pos A="0.154421" C="0.321685" G="0.257965" T="0.26593"/>
      <pos A="0.130525" C="0.377439" G="0.29779" T="0.194245"/>
      <pos A="0.122561" C="0.393369" G="0.353545" T="0.130525"/>
      <pos A="0.130525" C="0.329649" G="0.425229" T="0.114596"/>
      <pos A="0.178315" C="0.449124" G="0.210175" T="0.162385"/>
    </motif>
    <motif db="0" id="M57" alt="O57" length="40" nsites="8" evalue="1.3e-003">
      <pos A="0.00308642" C="0.167696" G="0.826131" T="0.00308642"/>
      <pos A="0.00308642" C="0.332304" G="0.167696" T="0.496914"/>
      <pos A="0.00308642" C="0.332304" G="0.496914" T="0.167696"/>
      <pos A="0.332304" C="0.167696" G="0.496914" T="0.00308642"/>
      <pos A="0.167696" C="0.167696" G="0.661523" T="0.00308642"/>
      <pos A="0.332304" C="0.00308642" G="0.167696" T="0.496914"/>
      <pos A="0.00308642" C="0.332304" G="0.496914" T="0.167696"/>
      <pos A="0.00308642" C="0.661523" G="0.00308642" T="0.332304"/>
      <pos A="0.00308642" C="0.661523" G="0.332304" T="0.00308642"/>
      <pos A="0.167696" C="0.661523" G="0.00308642" T="0.167696"/>
      <pos A="0.661523" C="0.167696" G="0.167696" T="0.00308642"/>
      <pos A="0.661523" C="0.00308642" G="0.167696" T="0.167696"/>
      <pos A="0.00308642" C="0.826131" G="0.167696" T="0.00308642"/>
      <pos A="0.167696" C="0.00308642" G="0.00308642" T="0.826131"/>
      <pos A="0.167696" C="0.00308642" G="0.332304" T="0.496914"/>
      <pos A="0.00308642" C="0.496914" G="0.167696" T="0.332304"/>
      <pos A="0.00308642" C="0.332304" G="0.661523" T="0.00308642"/>
      <pos A="0.00308642" C="0.332304" G="0.332304" T="0.332304"/>
      <pos A="0.00308642" C="0.332304" G="0.332304" T="0.332304"/>
      <pos A="0.167696" C="0.661523" G="0.167696" T="0.00308642"/>
      <pos A="0.167696" C="0.00308642" G="0.332304" T="0.496914"/>
      <pos A="0.00308642" C="0.167696" G="0.167696" T="0.661523"/>
      <pos A="0.00308642" C="0.332304" G="0.496914" T="0.167696"/>
      <pos A="0.00308642" C="0.661523" G="0.332304" T="0.00308642"/>
      <pos A="0.167696" C="0.167696" G="0.496914" T="0.167696"/>
      <pos A="0.167696" C="0.167696" G="0.496914" T="0.167696"/>
      <pos A="0.167696" C="0.661523" G="0.00308642" T="0.167696"/>
      <pos A="0.00308642" C="0.167696" G="0.496914" T="0.332304"/>
      <pos A="0.167696" C="0.167696" G="0.661523" T="0.00308642"/>
      <pos A="0.496914" C="0.167696" G="0.332304" T="0.00308642"/>
      <pos A="0.496914" C="0.167696" G="0.332304" T="0.00308642"/>
      <pos A="0.00308642" C="0.332304" G="0.332304" T="0.332304"/>
      <pos A="0.00308642" C="0.332304" G="0.167696" T="0.496914"/>
      <pos A="0.00308642" C="0.332304" G="0.167696" T="0.496914"/>
      <pos A="0.332304" C="0.00308642" G="0.332304" T="0.332304"/>
      <pos A="0.00308642" C="0.00308642" G="0.332304" T="0.661523"/>
      <pos A="0.167696" C="0.00308642" G="0.332304" T="0.496914"/>
      <pos A="0.00308642" C="0.00308642" G="0.496914" T="0.496914"/>
      <pos A="0.332304" C="0.496914" G="0.00308642" T="0.167696"/>
      <pos A="0.00308642" C="0.167696" G="0.00308642" T="0.826131"/>
    </motif>
    <motif db="0" id="M58" alt="O58" length="40" nsites="8" evalue="1.3e-003">
      <pos A="0.409768" C="0.0611842" G="0.409768" T="0.119281"/>
      <pos A="0.177379" C="0.177379" G="0.584059" T="0.0611842"/>
      <pos A="0.35167" C="0.177379" G="0.467865" T="0.00308642"/>
      <pos A="0.119281" C="0.177379" G="0.293573" T="0.409768"/>
      <pos A="0.0611842" C="0.409768" G="0.293573" T="0.235476"/>
      <pos A="0.177379" C="0.35167" G="0.0611842" T="0.409768"/>
      <pos A="0.00308642" C="0.177379" G="0.35167" T="0.467865"/>
      <pos A="0.119281" C="0.235476" G="0.584059" T="0.0611842"/>
      <pos A="0.0611842" C="0.235476" G="0.525962" T="0.177379"/>
      <pos A="0.177379" C="0.293573" G="0.293573" T="0.235476"/>
      <pos A="0.119281" C="0.293573" G="0.525962" T="0.0611842"/>
      <pos A="0.00308642" C="0.467865" G="0.525962" T="0.00308642"/>
      <pos A="0.177379" C="0.119281" G="0.235476" T="0.467865"/>
      <pos A="0.177379" C="0.0611842" G="0.409768" T="0.35167"/>
      <pos A="0.816448" C="0.119281" G="0.00308642" T="0.0611842"/>
      <pos A="0.35167" C="0.00308642" G="0.35167" T="0.293573"/>
      <pos A="0.235476" C="0.409768" G="0.177379" T="0.177379"/>
      <pos A="0.119281" C="0.0611842" G="0.525962" T="0.293573"/>
      <pos A="0.0611842" C="0.235476" G="0.584059" T="0.119281"/>
      <pos A="0.35167" C="0.235476" G="0.35167" T="0.0611842"/>
      <pos A="0.177379" C="0.35167" G="0.235476" T="0.235476"/>
      <pos A="0.00308642" C="0.235476" G="0.467865" T="0.293573"/>
      <pos A="0.0611842" C="0.119281" G="0.700254" T="0.119281"/>
      <pos A="0.00308642" C="0.35167" G="0.35167" T="0.293573"/>
      <pos A="0.00308642" C="0.35167" G="0.409768" T="0.235476"/>
      <pos A="0.119281" C="0.235476" G="0.525962" T="0.119281"/>
      <pos A="0.119281" C="0.642157" G="0.235476" T="0.00308642"/>
      <pos A="0.00308642" C="0.35167" G="0.35167" T="0.293573"/>
      <pos A="0.293573" C="0.177379" G="0.35167" T="0.177379"/>
      <pos A="0.177379" C="0.235476" G="0.467865" T="0.119281"/>
      <pos A="0.35167" C="0.177379" G="0.235476" T="0.235476"/>
      <pos A="0.177379" C="0.177379" G="0.35167" T="0.293573"/>
      <pos A="0.293573" C="0.119281" G="0.409768" T="0.177379"/>
      <pos A="0.584059" C="0.119281" G="0.0611842" T="0.235476"/>
      <pos A="0.119281" C="0.177379" G="0.35167" T="0.35167"/>
      <pos A="0.00308642" C="0.525962" G="0.409768" T="0.0611842"/>
      <pos A="0.293573" C="0.293573" G="0.0611842" T="0.35167"/>
      <pos A="0.0611842" C="0.409768" G="0.525962" T="0.00308642"/>
      <pos A="0.177379" C="0.35167" G="0.235476" T="0.235476"/>
      <pos A="0.467865" C="0.467865" G="0.0611842" T="0.00308642"/>
    </motif>
    <motif db="0" id="M59" alt="O59" length="40" nsites="8" evalue="1.3e-003">
      <pos A="0.21642" C="0.382346" G="0.287531" T="0.113704"/>
      <pos A="0.121605" C="0.421852" G="0.374444" T="0.0820988"/>
      <pos A="0.232222" C="0.366543" G="0.27963" T="0.121605"/>
      <pos A="0.0979012" C="0.208519" G="0.500864" T="0.192716"/>
      <pos A="0.121605" C="0.413951" G="0.271728" T="0.192716"/>
      <pos A="0.200617" C="0.390247" G="0.208519" T="0.200617"/>
      <pos A="0.113704" C="0.271728" G="0.485062" T="0.129506"/>
      <pos A="0.0425926" C="0.485062" G="0.374444" T="0.0979012"/>
      <pos A="0.295432" C="0.263827" G="0.184815" T="0.255926"/>
      <pos A="0.0820988" C="0.255926" G="0.556173" T="0.105802"/>
      <pos A="0.192716" C="0.303333" G="0.334938" T="0.169012"/>
      <pos A="0.161111" C="0.263827" G="0.445556" T="0.129506"/>
      <pos A="0.0188889" C="0.0979012" G="0.658889" T="0.224321"/>
      <pos A="0.208519" C="0.437654" G="0.271728" T="0.0820988"/>
      <pos A="0.232222" C="0.161111" G="0.437654" T="0.169012"/>
      <pos A="0.121605" C="0.398148" G="0.382346" T="0.0979012"/>
      <pos A="0.271728" C="0.248025" G="0.303333" T="0.176914"/>
      <pos A="0.0188889" C="0.248025" G="0.548272" T="0.184815"/>
      <pos A="0.0979012" C="0.240123" G="0.437654" T="0.224321"/>
      <pos A="0.208519" C="0.248025" G="0.390247" T="0.15321"/>
      <pos A="0.169012" C="0.374444" G="0.319136" T="0.137407"/>
      <pos A="0.0583951" C="0.319136" G="0.445556" T="0.176914"/>
      <pos A="0.0583951" C="0.334938" G="0.413951" T="0.192716"/>
      <pos A="0.0741975" C="0.413951" G="0.421852" T="0.09"/>
      <pos A="0.184815" C="0.461358" G="0.184815" T="0.169012"/>
      <pos A="0.224321" C="0.311235" G="0.34284" T="0.121605"/>
      <pos A="0.319136" C="0.287531" G="0.334938" T="0.0583951"/>
      <pos A="0.224321" C="0.398148" G="0.34284" T="0.0346914"/>
      <pos A="0.240123" C="0.358642" G="0.263827" T="0.137407"/>
      <pos A="0.192716" C="0.161111" G="0.532469" T="0.113704"/>
      <pos A="0.137407" C="0.21642" G="0.437654" T="0.208519"/>
      <pos A="0.137407" C="0.327037" G="0.382346" T="0.15321"/>
      <pos A="0.224321" C="0.137407" G="0.47716" T="0.161111"/>
      <pos A="0.295432" C="0.303333" G="0.27963" T="0.121605"/>
      <pos A="0.145309" C="0.374444" G="0.287531" T="0.192716"/>
      <pos A="0.224321" C="0.437654" G="0.200617" T="0.137407"/>
      <pos A="0.15321" C="0.303333" G="0.421852" T="0.121605"/>
      <pos A="0.129506" C="0.34284" G="0.421852" T="0.105802"/>
      <pos A="0.15321" C="0.21642" G="0.421852" T="0.208519"/>
      <pos A="0.263827" C="0.287531" G="0.27963" T="0.169012"/>
    </motif>
    <motif db="0" id="M6" alt="O6" length="40" nsites="8" evalue="1.3e-003">
      <pos A="0.332304" C="0.661523" G="0.00308642" T="0.00308642"/>
      <pos A="0.661523" C="0.332304" G="0.00308642" T="0.00308642"/>
      <pos A="0.661523" C="0.00308642" G="0.00308642" T="0.332304"/>
      <pos A="0.332304" C="0.00308642" G="0.661523" T="0.00308642"/>
      <pos A="0.332304" C="0.332304" G="0.00308642" T="0.332304"/>
      <pos A="0.332304" C="0.332304" G="0.00308642" T="0.332304"/>
      <pos A="0.332304" C="0.332304" G="0.00308642" T="0.332304"/>
      <pos A="0.661523" C="0.332304" G="0.00308642" T="0.00308642"/>
      <pos A="0.332304" C="0.00308642" G="0.332304" T="0.332304"/>
      <pos A="0.332304" C="0.00308642" G="0.332304" T="0.332304"/>
      <pos A="0.332304" C="0.00308642" G="0.00308642" T="0.661523"/>
      <pos A="0.332304" C="0.00308642" G="0.00308642" T="0.661523"/>
      <pos A="0.00308642" C="0.00308642" G="0.332304" T="0.661523"/>
      <pos A="0.332304" C="0.00308642" G="0.332304" T="0.332304"/>
      <pos A="0.00308642" C="0.00308642" G="0.332304" T="0.661523"/>
      <pos A="0.332304" C="0.00308642" G="0.661523" T="0.00308642"/>
      <pos A="0.00308642" C="0.990741" G="0.00308642" T="0.00308642"/>
      <pos A="0.661523" C="0.00308642" G="0.00308642" T="0.332304"/>
      <pos A="0.00308642" C="0.00308642" G="0.990741" T="0.00308642"/>
      <pos A="0.332304" C="0.332304" G="0.00308642" T="0.332304"/>
      <pos A="0.332304" C="0.661523" G="0.00308642" T="0.00308642"/>
      <pos A="0.00308642" C="0.332304" G="0.00308642" T="0.661523"/>
      <pos A="0.00308642" C="0.332304" G="0.332304" T="0.332304"/>
      <pos A="0.00308642" C="0.332304" G="0.661523" T="0.00308642"/>
      <pos A="0.00308642" C="0.332304" G="0.661523" T="0.00308642"/>
      <pos A="0.00308642" C="0.661523" G="0.332304" T="0.00308642"/>
      <pos A="0.00308642" C="0.990741" G="0.00308642" T="0.00308642"/>
      <pos A="0.661523" C="0.332304" G="0.00308642" T="0.00308642"/>
      <pos A="0.332304" C="0.00308642" G="0.661523" T="0.00308642"/>
      <pos A="0.332304" C="0.661523" G="0.00308642" T="0.00308642"/>
      <pos A="0.332304" C="0.661523" G="0.00308642" T="0.00308642"/>
      <pos A="0.00308642" C="0.661523" G="0.332304" T="0.00308642"/>
      <pos A="0.332304" C="0.00308642" G="0.332304" T="0.332304"/>
      <pos A="0.332304" C="0.332304" G="0.332304" T="0.00308642"/>
      <pos A="0.00308642" C="0.661523" G="0.00308642" T="0.332304"/>
      <pos A="0.332304" C="0.00308642" G="0.00308642" T="0.661523"/>
      <pos A="0.00308642" C="0.332304" G="0.00308642" T="0.661523"/>
      <pos A="0.332304" C="0.332304" G="0.332304" T="0.00308642"/>
      <pos A="0.00308642" C="0.332304" G="0.661523" T="0.00308642"/>
      <pos A="0.00308642" C="0.661523" G="0.332304" T="0.00308642"/>
    </motif>
    <motif db="0" id="M61" alt="O61" length="40" nsites="8" evalue="1.3e-003">
      <pos A="0.30698" C="0.104384" G="0.256331" T="0.332304"/>
      <pos A="0.00308642" C="0.484251" G="0.382953" T="0.129709"/>
      <pos A="0.104384" C="0.205682" G="0.231006" T="0.458926"/>
      <pos A="0.104384" C="0.357629" G="0.30698" T="0.231006"/>
      <pos A="0.155033" C="0.332304" G="0.408278" T="0.104384"/>
      <pos A="0.30698" C="0.332304" G="0.231006" T="0.129709"/>
      <pos A="0.104384" C="0.104384" G="0.382953" T="0.408278"/>
      <pos A="0.256331" C="0.433602" G="0.256331" T="0.0537353"/>
      <pos A="0.155033" C="0.433602" G="0.180358" T="0.231006"/>
      <pos A="0.0537353" C="0.433602" G="0.281655" T="0.231006"/>
      <pos A="0.129709" C="0.281655" G="0.408278" T="0.180358"/>
      <pos A="0.332304" C="0.231006" G="0.433602" T="0.00308642"/>
      <pos A="0.155033" C="0.30698" G="0.30698" T="0.231006"/>
      <pos A="0.231006" C="0.484251" G="0.180358" T="0.104384"/>
      <pos A="0.104384" C="0.155033" G="0.484251" T="0.256331"/>
      <pos A="0.104384" C="0.332304" G="0.231006" T="0.332304"/>
      <pos A="0.256331" C="0.256331" G="0.357629" T="0.129709"/>
      <pos A="0.155033" C="0.231006" G="0.534901" T="0.0790598"/>
      <pos A="0.0537353" C="0.636199" G="0.180358" T="0.129709"/>
      <pos A="0.104384" C="0.509576" G="0.256331" T="0.129709"/>
      <pos A="0.180358" C="0.231006" G="0.534901" T="0.0537353"/>
      <pos A="0.129709" C="0.382953" G="0.30698" T="0.180358"/>
      <pos A="0.155033" C="0.180358" G="0.382953" T="0.281655"/>
      <pos A="0.00308642" C="0.129709" G="0.636199" T="0.231006"/>
      <pos A="0.155033" C="0.231006" G="0.382953" T="0.231006"/>
      <pos A="0.00308642" C="0.560225" G="0.332304" T="0.104384"/>
      <pos A="0.0537353" C="0.30698" G="0.180358" T="0.458926"/>
      <pos A="0.205682" C="0.534901" G="0.0537353" T="0.205682"/>
      <pos A="0.129709" C="0.281655" G="0.458926" T="0.129709"/>
      <pos A="0.155033" C="0.484251" G="0.231006" T="0.129709"/>
      <pos A="0.104384" C="0.180358" G="0.534901" T="0.180358"/>
      <pos A="0.180358" C="0.357629" G="0.357629" T="0.104384"/>
      <pos A="0.256331" C="0.382953" G="0.231006" T="0.129709"/>
      <pos A="0.30698" C="0.180358" G="0.281655" T="0.231006"/>
      <pos A="0.155033" C="0.509576" G="0.281655" T="0.0537353"/>
      <pos A="0.205682" C="0.408278" G="0.180358" T="0.205682"/>
      <pos A="0.231006" C="0.332304" G="0.30698" T="0.129709"/>
      <pos A="0.256331" C="0.332304" G="0.180358" T="0.231006"/>
      <pos A="0.155033" C="0.205682" G="0.534901" T="0.104384"/>
      <pos A="0.30698" C="0.357629" G="0.231006" T="0.104384"/>
    </motif>
    <motif db="0" id="M62" alt="O62" length="40" nsites="8" evalue="1.3e-003">
      <pos A="0.25" C="0.299383" G="0.274691" T="0.175926"/>
      <pos A="0.151235" C="0.42284" G="0.42284" T="0.00308642"/>
      <pos A="0.25" C="0.299383" G="0.274691" T="0.175926"/>
      <pos A="0.175926" C="0.299383" G="0.496914" T="0.0277778"/>
      <pos A="0.225309" C="0.324074" G="0.200617" T="0.25"/>
      <pos A="0.101852" C="0.175926" G="0.62037" T="0.101852"/>
      <pos A="0.126543" C="0.25" G="0.398148" T="0.225309"/>
      <pos A="0.0524691" C="0.274691" G="0.42284" T="0.25"/>
      <pos A="0.0771605" C="0.570988" G="0.324074" T="0.0277778"/>
      <pos A="0.200617" C="0.324074" G="0.472222" T="0.00308642"/>
      <pos A="0.25" C="0.299383" G="0.373457" T="0.0771605"/>
      <pos A="0.348765" C="0.274691" G="0.225309" T="0.151235"/>
      <pos A="0.151235" C="0.175926" G="0.595679" T="0.0771605"/>
      <pos A="0.126543" C="0.447531" G="0.175926" T="0.25"/>
      <pos A="0.324074" C="0.200617" G="0.348765" T="0.126543"/>
      <pos A="0.0771605" C="0.348765" G="0.42284" T="0.151235"/>
      <pos A="0.274691" C="0.200617" G="0.373457" T="0.151235"/>
      <pos A="0.0771605" C="0.225309" G="0.546296" T="0.151235"/>
      <pos A="0.126543" C="0.447531" G="0.25" T="0.175926"/>
      <pos A="0.126543" C="0.694444" G="0.0771605" T="0.101852"/>
      <pos A="0.0524691" C="0.447531" G="0.348765" T="0.151235"/>
      <pos A="0.101852" C="0.472222" G="0.175926" T="0.25"/>
      <pos A="0.151235" C="0.0771605" G="0.472222" T="0.299383"/>
      <pos A="0.151235" C="0.447531" G="0.25" T="0.151235"/>
      <pos A="0.299383" C="0.521605" G="0.151235" T="0.0277778"/>
      <pos A="0.151235" C="0.324074" G="0.299383" T="0.225309"/>
      <pos A="0.151235" C="0.0771605" G="0.447531" T="0.324074"/>
      <pos A="0.200617" C="0.496914" G="0.274691" T="0.0277778"/>
      <pos A="0.175926" C="0.496914" G="0.151235" T="0.175926"/>
      <pos A="0.126543" C="0.348765" G="0.373457" T="0.151235"/>
      <pos A="0.373457" C="0.0277778" G="0.373457" T="0.225309"/>
      <pos A="0.299383" C="0.0524691" G="0.62037" T="0.0277778"/>
      <pos A="0.126543" C="0.373457" G="0.447531" T="0.0524691"/>
      <pos A="0.0771605" C="0.447531" G="0.200617" T="0.274691"/>
      <pos A="0.126543" C="0.324074" G="0.373457" T="0.175926"/>
      <pos A="0.200617" C="0.299383" G="0.348765" T="0.151235"/>
      <pos A="0.472222" C="0.25" G="0.200617" T="0.0771605"/>
      <pos A="0.0771605" C="0.274691" G="0.398148" T="0.25"/>
      <pos A="0.175926" C="0.546296" G="0.225309" T="0.0524691"/>
      <pos A="0.151235" C="0.42284" G="0.348765" T="0.0771605"/>
    </motif>
    <motif db="0" id="M63" alt="O63" length="40" nsites="8" evalue="1.3e-003">
      <pos A="0.18266" C="0.45202" G="0.18266" T="0.18266"/>
      <pos A="0.362233" C="0.18266" G="0.45202" T="0.00308642"/>
      <pos A="0.0928731" C="0.45202" G="0.45202" T="0.00308642"/>
      <pos A="0.00308642" C="0.45202" G="0.18266" T="0.362233"/>
      <pos A="0.00308642" C="0.45202" G="0.362233" T="0.18266"/>
      <pos A="0.0928731" C="0.00308642" G="0.45202" T="0.45202"/>
      <pos A="0.00308642" C="0.541807" G="0.362233" T="0.0928731"/>
      <pos A="0.45202" C="0.18266" G="0.362233" T="0.00308642"/>
      <pos A="0.272446" C="0.00308642" G="0.541807" T="0.18266"/>
      <pos A="0.00308642" C="0.362233" G="0.18266" T="0.45202"/>
      <pos A="0.00308642" C="0.45202" G="0.362233" T="0.18266"/>
      <pos A="0.18266" C="0.45202" G="0.362233" T="0.00308642"/>
      <pos A="0.0928731" C="0.811167" G="0.00308642" T="0.0928731"/>
      <pos A="0.00308642" C="0.362233" G="0.541807" T="0.0928731"/>
      <pos A="0.272446" C="0.00308642" G="0.721381" T="0.00308642"/>
      <pos A="0.18266" C="0.721381" G="0.00308642" T="0.0928731"/>
      <pos A="0.00308642" C="0.721381" G="0.272446" T="0.00308642"/>
      <pos A="0.0928731" C="0.45202" G="0.0928731" T="0.362233"/>
      <pos A="0.00308642" C="0.18266" G="0.541807" T="0.272446"/>
      <pos A="0.00308642" C="0.631594" G="0.362233" T="0.00308642"/>
      <pos A="0.18266" C="0.272446" G="0.45202" T="0.0928731"/>
      <pos A="0.18266" C="0.272446" G="0.45202" T="0.0928731"/>
      <pos A="0.18266" C="0.541807" G="0.18266" T="0.0928731"/>
      <pos A="0.272446" C="0.362233" G="0.272446" T="0.0928731"/>
      <pos A="0.272446" C="0.00308642" G="0.272446" T="0.45202"/>
      <pos A="0.00308642" C="0.00308642" G="0.541807" T="0.45202"/>
      <pos A="0.00308642" C="0.18266" G="0.721381" T="0.0928731"/>
      <pos A="0.18266" C="0.18266" G="0.631594" T="0.00308642"/>
      <pos A="0.0928731" C="0.362233" G="0.45202" T="0.0928731"/>
      <pos A="0.272446" C="0.18266" G="0.362233" T="0.18266"/>
      <pos A="0.0928731" C="0.721381" G="0.18266" T="0.00308642"/>
      <pos A="0.631594" C="0.0928731" G="0.0928731" T="0.18266"/>
      <pos A="0.18266" C="0.0928731" G="0.631594" T="0.0928731"/>
      <pos A="0.0928731" C="0.45202" G="0.18266" T="0.272446"/>
      <pos A="0.0928731" C="0.18266" G="0.45202" T="0.272446"/>
      <pos A="0.18266" C="0.721381" G="0.0928731" T="0.00308642"/>
      <pos A="0.00308642" C="0.45202" G="0.362233" T="0.18266"/>
      <pos A="0.272446" C="0.45202" G="0.272446" T="0.00308642"/>
      <pos A="0.18266" C="0.18266" G="0.362233" T="0.272446"/>
      <pos A="0.0928731" C="0.45202" G="0.272446" T="0.18266"/>
    </motif>
    <motif db="0" id="M64" alt="O64" length="40" nsites="8" evalue="1.3e-003">
      <pos A="0.00308642" C="0.332304" G="0.661523" T="0.00308642"/>
      <pos A="0.661523" C="0.00308642" G="0.00308642" T="0.332304"/>
      <pos A="0.661523" C="0.332304" G="0.00308642" T="0.00308642"/>
      <pos A="0.332304" C="0.00308642" G="0.332304" T="0.332304"/>
      <pos A="0.00308642" C="0.332304" G="0.332304" T="0.332304"/>
      <pos A="0.00308642" C="0.332304" G="0.661523" T="0.00308642"/>
      <pos A="0.332304" C="0.332304" G="0.332304" T="0.00308642"/>
      <pos A="0.332304" C="0.332304" G="0.332304" T="0.00308642"/>
      <pos A="0.332304" C="0.00308642" G="0.00308642" T="0.661523"/>
      <pos A="0.332304" C="0.332304" G="0.332304" T="0.00308642"/>
      <pos A="0.00308642" C="0.661523" G="0.332304" T="0.00308642"/>
      <pos A="0.00308642" C="0.990741" G="0.00308642" T="0.00308642"/>
      <pos A="0.00308642" C="0.332304" G="0.661523" T="0.00308642"/>
      <pos A="0.00308642" C="0.00308642" G="0.990741" T="0.00308642"/>
      <pos A="0.00308642" C="0.00308642" G="0.990741" T="0.00308642"/>
      <pos A="0.332304" C="0.332304" G="0.332304" T="0.00308642"/>
      <pos A="0.332304" C="0.661523" G="0.00308642" T="0.00308642"/>
      <pos A="0.00308642" C="0.661523" G="0.332304" T="0.00308642"/>
      <pos A="0.332304" C="0.332304" G="0.332304" T="0.00308642"/>
      <pos A="0.661523" C="0.00308642" G="0.332304" T="0.00308642"/>
      <pos A="0.661523" C="0.332304" G="0.00308642" T="0.00308642"/>
      <pos A="0.661523" C="0.332304" G="0.00308642" T="0.00308642"/>
      <pos A="0.332304" C="0.00308642" G="0.661523" T="0.00308642"/>
      <pos A="0.00308642" C="0.00308642" G="0.661523" T="0.332304"/>
      <pos A="0.332304" C="0.00308642" G="0.661523" T="0.00308642"/>
      <pos A="0.00308642" C="0.00308642" G="0.990741" T="0.00308642"/>
      <pos A="0.00308642" C="0.00308642" G="0.990741" T="0.00308642"/>
      <pos A="0.00308642" C="0.332304" G="0.332304" T="0.332304"/>
      <pos A="0.00308642" C="0.00308642" G="0.332304" T="0.661523"/>
      <pos A="0.332304" C="0.00308642" G="0.332304" T="0.332304"/>
      <pos A="0.332304" C="0.00308642" G="0.661523" T="0.00308642"/>
      <pos A="0.332304" C="0.00308642" G="0.661523" T="0.00308642"/>
      <pos A="0.00308642" C="0.332304" G="0.332304" T="0.332304"/>
      <pos A="0.00308642" C="0.661523" G="0.332304" T="0.00308642"/>
      <pos A="0.00308642" C="0.332304" G="0.332304" T="0.332304"/>
      <pos A="0.332304" C="0.332304" G="0.332304" T="0.00308642"/>
      <pos A="0.00308642" C="0.332304" G="0.661523" T="0.00308642"/>
      <pos A="0.00308642" C="0.00308642" G="0.990741" T="0.00308642"/>
      <pos A="0.00308642" C="0.00308642" G="0.990741" T="0.00308642"/>
      <pos A="0.332304" C="0.00308642" G="0.661523" T="0.00308642"/>
    </motif>
    <motif db="0" id="M66" alt="O66" length="40" nsites="8" evalue="1.3e-003">
      <pos A="0.200617" C="0.00308642" G="0.595679" T="0.200617"/>
      <pos A="0.00308642" C="0.595679" G="0.398148" T="0.00308642"/>
      <pos A="0.398148" C="0.200617" G="0.200617" T="0.200617"/>
      <pos A="0.00308642" C="0.00308642" G="0.398148" T="0.595679"/>
      <pos A="0.00308642" C="0.79321" G="0.00308642" T="0.200617"/>
      <pos A="0.200617" C="0.200617" G="0.00308642" T="0.595679"/>
      <pos A="0.00308642" C="0.200617" G="0.00308642" T="0.79321"/>
      <pos A="0.00308642" C="0.200617" G="0.79321" T="0.00308642"/>
      <pos A="0.00308642" C="0.398148" G="0.595679" T="0.00308642"/>
      <pos A="0.00308642" C="0.595679" G="0.00308642" T="0.398148"/>
      <pos A="0.200617" C="0.595679" G="0.200617" T="0.00308642"/>
      <pos A="0.398148" C="0.398148" G="0.00308642" T="0.200617"/>
      <pos A="0.398148" C="0.200617" G="0.200617" T="0.200617"/>
      <pos A="0.00308642" C="0.200617" G="0.595679" T="0.200617"/>
      <pos A="0.398148" C="0.595679" G="0.00308642" T="0.00308642"/>
      <pos A="0.200617" C="0.00308642" G="0.595679" T="0.200617"/>
      <pos A="0.398148" C="0.200617" G="0.398148" T="0.00308642"/>
      <pos A="0.00308642" C="0.00308642" G="0.990741" T="0.00308642"/>
      <pos A="0.00308642" C="0.398148" G="0.200617" T="0.398148"/>
      <pos A="0.200617" C="0.200617" G="0.595679" T="0.00308642"/>
      <pos A="0.200617" C="0.200617" G="0.595679" T="0.00308642"/>
      <pos A="0.00308642" C="0.595679" G="0.200617" T="0.200617"/>
      <pos A="0.398148" C="0.00308642" G="0.200617" T="0.398148"/>
      <pos A="0.00308642" C="0.595679" G="0.398148" T="0.00308642"/>
      <pos A="0.200617" C="0.200617" G="0.200617" T="0.398148"/>
      <pos A="0.00308642" C="0.595679" G="0.200617" T="0.200617"/>
      <pos A="0.00308642" C="0.79321" G="0.00308642" T="0.200617"/>
      <pos A="0.00308642" C="0.00308642" G="0.398148" T="0.595679"/>
      <pos A="0.200617" C="0.00308642" G="0.398148" T="0.398148"/>
      <pos A="0.00308642" C="0.595679" G="0.398148" T="0.00308642"/>
      <pos A="0.00308642" C="0.200617" G="0.595679" T="0.200617"/>
      <pos A="0.00308642" C="0.79321" G="0.200617" T="0.00308642"/>
      <pos A="0.200617" C="0.00308642" G="0.398148" T="0.398148"/>
      <pos A="0.79321" C="0.00308642" G="0.200617" T="0.00308642"/>
      <pos A="0.00308642" C="0.595679" G="0.200617" T="0.200617"/>
      <pos A="0.00308642" C="0.200617" G="0.200617" T="0.595679"/>
      <pos A="0.398148" C="0.00308642" G="0.595679" T="0.00308642"/>
      <pos A="0.398148" C="0.595679" G="0.00308642" T="0.00308642"/>
      <pos A="0.200617" C="0.00308642" G="0.200617" T="0.595679"/>
      <pos A="0.398148" C="0.398148" G="0.200617" T="0.00308642"/>
    </motif>
    <motif db="0" id="M67" alt="O67" length="40" nsites="8" evalue="1.3e-003">
      <pos A="0.224321" C="0.34284" G="0.27963" T="0.15321"/>
      <pos A="0.121605" C="0.587778" G="0.208519" T="0.0820988"/>
      <pos A="0.27963" C="0.105802" G="0.445556" T="0.169012"/>
      <pos A="0.0741975" C="0.319136" G="0.429753" T="0.176914"/>
      <pos A="0.105802" C="0.121605" G="0.619383" T="0.15321"/>
      <pos A="0.311235" C="0.27963" G="0.366543" T="0.0425926"/>
      <pos A="0.192716" C="0.255926" G="0.358642" T="0.192716"/>
      <pos A="0.0820988" C="0.406049" G="0.27963" T="0.232222"/>
      <pos A="0.15321" C="0.469259" G="0.224321" T="0.15321"/>
      <pos A="0.0979012" C="0.34284" G="0.406049" T="0.15321"/>
      <pos A="0.0425926" C="0.406049" G="0.406049" T="0.145309"/>
      <pos A="0.192716" C="0.374444" G="0.303333" T="0.129506"/>
      <pos A="0.176914" C="0.358642" G="0.382346" T="0.0820988"/>
      <pos A="0.200617" C="0.358642" G="0.263827" T="0.176914"/>
      <pos A="0.184815" C="0.129506" G="0.532469" T="0.15321"/>
      <pos A="0.0979012" C="0.303333" G="0.366543" T="0.232222"/>
      <pos A="0.200617" C="0.295432" G="0.350741" T="0.15321"/>
      <pos A="0.105802" C="0.224321" G="0.595679" T="0.0741975"/>
      <pos A="0.271728" C="0.271728" G="0.421852" T="0.0346914"/>
      <pos A="0.271728" C="0.311235" G="0.34284" T="0.0741975"/>
      <pos A="0.0583951" C="0.334938" G="0.358642" T="0.248025"/>
      <pos A="0.0979012" C="0.295432" G="0.374444" T="0.232222"/>
      <pos A="0.232222" C="0.240123" G="0.366543" T="0.161111"/>
      <pos A="0.15321" C="0.311235" G="0.358642" T="0.176914"/>
      <pos A="0.129506" C="0.271728" G="0.382346" T="0.21642"/>
      <pos A="0.319136" C="0.303333" G="0.145309" T="0.232222"/>
      <pos A="0.0583951" C="0.271728" G="0.532469" T="0.137407"/>
      <pos A="0.208519" C="0.34284" G="0.271728" T="0.176914"/>
      <pos A="0.145309" C="0.47716" G="0.240123" T="0.137407"/>
      <pos A="0.161111" C="0.295432" G="0.358642" T="0.184815"/>
      <pos A="0.169012" C="0.287531" G="0.469259" T="0.0741975"/>
      <pos A="0.295432" C="0.382346" G="0.248025" T="0.0741975"/>
      <pos A="0.21642" C="0.248025" G="0.469259" T="0.0662963"/>
      <pos A="0.0741975" C="0.271728" G="0.556173" T="0.0979012"/>
      <pos A="0.192716" C="0.232222" G="0.366543" T="0.208519"/>
      <pos A="0.09" C="0.445556" G="0.319136" T="0.145309"/>
      <pos A="0.121605" C="0.350741" G="0.319136" T="0.208519"/>
      <pos A="0.105802" C="0.390247" G="0.334938" T="0.169012"/>
      <pos A="0.192716" C="0.303333" G="0.398148" T="0.105802"/>
      <pos A="0.161111" C="0.161111" G="0.469259" T="0.208519"/>
    </motif>
    <motif db="0" id="M69" alt="O69" length="40" nsites="8" evalue="1.3e-003">
      <pos A="0.00308642" C="0.661523" G="0.332304" T="0.00308642"/>
      <pos A="0.00308642" C="0.990741" G="0.00308642" T="0.00308642"/>
      <pos A="0.00308642" C="0.661523" G="0.332304" T="0.00308642"/>
      <pos A="0.00308642" C="0.00308642" G="0.332304" T="0.661523"/>
      <pos A="0.00308642" C="0.332304" G="0.332304" T="0.332304"/>
      <pos A="0.00308642" C="0.661523" G="0.332304" T="0.00308642"/>
      <pos A="0.00308642" C="0.661523" G="0.332304" T="0.00308642"/>
      <pos A="0.00308642" C="0.661523" G="0.332304" T="0.00308642"/>
      <pos A="0.00308642" C="0.661523" G="0.332304" T="0.00308642"/>
      <pos A="0.00308642" C="0.00308642" G="0.990741" T="0.00308642"/>
      <pos A="0.00308642" C="0.990741" G="0.00308642" T="0.00308642"/>
      <pos A="0.00308642" C="0.332304" G="0.661523" T="0.00308642"/>
      <pos A="0.00308642" C="0.00308642" G="0.990741" T="0.00308642"/>
      <pos A="0.00308642" C="0.332304" G="0.332304" T="0.332304"/>
      <pos A="0.00308642" C="0.661523" G="0.332304" T="0.00308642"/>
      <pos A="0.00308642" C="0.00308642" G="0.990741" T="0.00308642"/>
      <pos A="0.00308642" C="0.661523" G="0.332304" T="0.00308642"/>
      <pos A="0.00308642" C="0.00308642" G="0.661523" T="0.332304"/>
      <pos A="0.332304" C="0.332304" G="0.332304" T="0.00308642"/>
      <pos A="0.00308642" C="0.332304" G="0.00308642" T="0.661523"/>
      <pos A="0.00308642" C="0.00308642" G="0.661523" T="0.332304"/>
      <pos A="0.332304" C="0.332304" G="0.00308642" T="0.332304"/>
      <pos A="0.332304" C="0.00308642" G="0.661523" T="0.00308642"/>
      <pos A="0.00308642" C="0.332304" G="0.00308642" T="0.661523"/>
      <pos A="0.661523" C="0.00308642" G="0.332304" T="0.00308642"/>
      <pos A="0.00308642" C="0.332304" G="0.661523" T="0.00308642"/>
      <pos A="0.332304" C="0.332304" G="0.00308642" T="0.332304"/>
      <pos A="0.332304" C="0.00308642" G="0.661523" T="0.00308642"/>
      <pos A="0.00308642" C="0.332304" G="0.661523" T="0.00308642"/>
      <pos A="0.00308642" C="0.332304" G="0.661523" T="0.00308642"/>
      <pos A="0.00308642" C="0.661523" G="0.00308642" T="0.332304"/>
      <pos A="0.00308642" C="0.00308642" G="0.990741" T="0.00308642"/>
      <pos A="0.332304" C="0.00308642" G="0.332304" T="0.332304"/>
      <pos A="0.00308642" C="0.332304" G="0.332304" T="0.332304"/>
      <pos A="0.00308642" C="0.00308642" G="0.990741" T="0.00308642"/>
      <pos A="0.00308642" C="0.661523" G="0.00308642" T="0.332304"/>
      <pos A="0.00308642" C="0.661523" G="0.00308642" T="0.332304"/>
      <pos A="0.332304" C="0.00308642" G="0.332304" T="0.332304"/>
      <pos A="0.00308642" C="0.332304" G="0.661523" T="0.00308642"/>
      <pos A="0.00308642" C="0.990741" G="0.00308642" T="0.00308642"/>
    </motif>
    <motif db="0" id="M70" alt="O70" length="40" nsites="8" evalue="1.3e-003">
      <pos A="0.00308642" C="0.00308642" G="0.990741" T="0.00308642"/>
      <pos A="0.00308642" C="0.496914" G="0.496914" T="0.00308642"/>
      <pos A="0.00308642" C="0.496914" G="0.496914" T="0.00308642"/>
      <pos A="0.00308642" C="0.496914" G="0.00308642" T="0.496914"/>
      <pos A="0.00308642" C="0.496914" G="0.496914" T="0.00308642"/>
      <pos A="0.496914" C="0.00308642" G="0.496914" T="0.00308642"/>
      <pos A="0.00308642" C="0.00308642" G="0.496914" T="0.496914"/>
      <pos A="0.00308642" C="0.496914" G="0.496914" T="0.00308642"/>
      <pos A="0.00308642" C="0.00308642" G="0.990741" T="0.00308642"/>
      <pos A="0.00308642" C="0.496914" G="0.496914" T="0.00308642"/>
      <pos A="0.496914" C="0.00308642" G="0.496914" T="0.00308642"/>
      <pos A="0.00308642" C="0.496914" G="0.496914" T="0.00308642"/>
      <pos A="0.00308642" C="0.00308642" G="0.990741" T="0.00308642"/>
      <pos A="0.00308642" C="0.990741" G="0.00308642" T="0.00308642"/>
      <pos A="0.00308642" C="0.00308642" G="0.990741" T="0.00308642"/>
      <pos A="0.00308642" C="0.00308642" G="0.990741" T="0.00308642"/>
      <pos A="0.00308642" C="0.00308642" G="0.990741" T="0.00308642"/>
      <pos A="0.496914" C="0.00308642" G="0.496914" T="0.00308642"/>
      <pos A="0.00308642" C="0.990741" G="0.00308642" T="0.00308642"/>
      <pos A="0.00308642" C="0.990741" G="0.00308642" T="0.00308642"/>
      <pos A="0.00308642" C="0.990741" G="0.00308642" T="0.00308642"/>
      <pos A="0.496914" C="0.00308642" G="0.496914" T="0.00308642"/>
      <pos A="0.496914" C="0.496914" G="0.00308642" T="0.00308642"/>
      <pos A="0.496914" C="0.496914" G="0.00308642" T="0.00308642"/>
      <pos A="0.496914" C="0.00308642" G="0.496914" T="0.00308642"/>
      <pos A="0.00308642" C="0.496914" G="0.00308642" T="0.496914"/>
      <pos A="0.496914" C="0.00308642" G="0.496914" T="0.00308642"/>
      <pos A="0.00308642" C="0.496914" G="0.496914" T="0.00308642"/>
      <pos A="0.00308642" C="0.00308642" G="0.990741" T="0.00308642"/>
      <pos A="0.00308642" C="0.990741" G="0.00308642" T="0.00308642"/>
      <pos A="0.00308642" C="0.496914" G="0.00308642" T="0.496914"/>
      <pos A="0.496914" C="0.496914" G="0.00308642" T="0.00308642"/>
      <pos A="0.00308642" C="0.00308642" G="0.990741" T="0.00308642"/>
      <pos A="0.00308642" C="0.00308642" G="0.990741" T="0.00308642"/>
      <pos A="0.00308642" C="0.990741" G="0.00308642" T="0.00308642"/>
      <pos A="0.00308642" C="0.990741" G="0.00308642" T="0.00308642"/>
      <pos A="0.00308642" C="0.496914" G="0.00308642" T="0.496914"/>
      <pos A="0.496914" C="0.496914" G="0.00308642" T="0.00308642"/>
      <pos A="0.00308642" C="0.990741" G="0.00308642" T="0.00308642"/>
      <pos A="0.00308642" C="0.00308642" G="0.496914" T="0.496914"/>
    </motif>
    <motif db="0" id="M71" alt="O71" length="40" nsites="8" evalue="1.3e-003">
      <pos A="0.137407" C="0.303333" G="0.398148" T="0.161111"/>
      <pos A="0.192716" C="0.287531" G="0.390247" T="0.129506"/>
      <pos A="0.200617" C="0.406049" G="0.145309" T="0.248025"/>
      <pos A="0.232222" C="0.145309" G="0.437654" T="0.184815"/>
      <pos A="0.240123" C="0.137407" G="0.532469" T="0.09"/>
      <pos A="0.176914" C="0.350741" G="0.358642" T="0.113704"/>
      <pos A="0.0188889" C="0.47716" G="0.350741" T="0.15321"/>
      <pos A="0.137407" C="0.485062" G="0.15321" T="0.224321"/>
      <pos A="0.208519" C="0.556173" G="0.176914" T="0.0583951"/>
      <pos A="0.21642" C="0.113704" G="0.47716" T="0.192716"/>
      <pos A="0.287531" C="0.21642" G="0.334938" T="0.161111"/>
      <pos A="0.113704" C="0.287531" G="0.532469" T="0.0662963"/>
      <pos A="0.121605" C="0.327037" G="0.406049" T="0.145309"/>
      <pos A="0.327037" C="0.295432" G="0.224321" T="0.15321"/>
      <pos A="0.15321" C="0.255926" G="0.398148" T="0.192716"/>
      <pos A="0.137407" C="0.398148" G="0.327037" T="0.137407"/>
      <pos A="0.121605" C="0.232222" G="0.421852" T="0.224321"/>
      <pos A="0.137407" C="0.350741" G="0.358642" T="0.15321"/>
      <pos A="0.0741975" C="0.327037" G="0.398148" T="0.200617"/>
      <pos A="0.09" C="0.311235" G="0.429753" T="0.169012"/>
      <pos A="0.184815" C="0.319136" G="0.358642" T="0.137407"/>
      <pos A="0.15321" C="0.15321" G="0.492963" T="0.200617"/>
      <pos A="0.21642" C="0.327037" G="0.350741" T="0.105802"/>
      <pos A="0.208519" C="0.224321" G="0.437654" T="0.129506"/>
      <pos A="0.176914" C="0.200617" G="0.406049" T="0.21642"/>
      <pos A="0.192716" C="0.358642" G="0.287531" T="0.161111"/>
      <pos A="0.121605" C="0.406049" G="0.295432" T="0.176914"/>
      <pos A="0.255926" C="0.374444" G="0.263827" T="0.105802"/>
      <pos A="0.184815" C="0.208519" G="0.469259" T="0.137407"/>
      <pos A="0.161111" C="0.311235" G="0.47716" T="0.0504938"/>
      <pos A="0.137407" C="0.34284" G="0.390247" T="0.129506"/>
      <pos A="0.113704" C="0.137407" G="0.524568" T="0.224321"/>
      <pos A="0.09" C="0.492963" G="0.287531" T="0.129506"/>
      <pos A="0.232222" C="0.319136" G="0.224321" T="0.224321"/>
      <pos A="0.161111" C="0.366543" G="0.445556" T="0.0267901"/>
      <pos A="0.0504938" C="0.34284" G="0.406049" T="0.200617"/>
      <pos A="0.129506" C="0.571975" G="0.232222" T="0.0662963"/>
      <pos A="0.248025" C="0.0583951" G="0.453457" T="0.240123"/>
      <pos A="0.0820988" C="0.303333" G="0.390247" T="0.224321"/>
      <pos A="0.176914" C="0.319136" G="0.413951" T="0.09"/>
    </motif>
    <motif db="0" id="M72" alt="O72" length="40" nsites="8" evalue="1.3e-003">
      <pos A="0.271728" C="0.263827" G="0.303333" T="0.161111"/>
      <pos A="0.0979012" C="0.406049" G="0.366543" T="0.129506"/>
      <pos A="0.200617" C="0.327037" G="0.311235" T="0.161111"/>
      <pos A="0.15321" C="0.232222" G="0.429753" T="0.184815"/>
      <pos A="0.248025" C="0.319136" G="0.327037" T="0.105802"/>
      <pos A="0.137407" C="0.382346" G="0.240123" T="0.240123"/>
      <pos A="0.113704" C="0.406049" G="0.366543" T="0.113704"/>
      <pos A="0.145309" C="0.366543" G="0.319136" T="0.169012"/>
      <pos A="0.208519" C="0.334938" G="0.303333" T="0.15321"/>
      <pos A="0.121605" C="0.232222" G="0.437654" T="0.208519"/>
      <pos A="0.224321" C="0.184815" G="0.406049" T="0.184815"/>
      <pos A="0.129506" C="0.390247" G="0.350741" T="0.129506"/>
      <pos A="0.169012" C="0.34284" G="0.263827" T="0.224321"/>
      <pos A="0.192716" C="0.248025" G="0.47716" T="0.0820988"/>
      <pos A="0.0504938" C="0.169012" G="0.516667" T="0.263827"/>
      <pos A="0.232222" C="0.27963" G="0.311235" T="0.176914"/>
      <pos A="0.350741" C="0.208519" G="0.295432" T="0.145309"/>
      <pos A="0.15321" C="0.224321" G="0.374444" T="0.248025"/>
      <pos A="0.184815" C="0.255926" G="0.500864" T="0.0583951"/>
      <pos A="0.129506" C="0.461358" G="0.295432" T="0.113704"/>
      <pos A="0.161111" C="0.461358" G="0.287531" T="0.09"/>
      <pos A="0.145309" C="0.390247" G="0.327037" T="0.137407"/>
      <pos A="0.145309" C="0.319136" G="0.406049" T="0.129506"/>
      <pos A="0.192716" C="0.192716" G="0.556173" T="0.0583951"/>
      <pos A="0.0820988" C="0.350741" G="0.413951" T="0.15321"/>
      <pos A="0.145309" C="0.627284" G="0.15321" T="0.0741975"/>
      <pos A="0.15321" C="0.287531" G="0.406049" T="0.15321"/>
      <pos A="0.137407" C="0.192716" G="0.532469" T="0.137407"/>
      <pos A="0.137407" C="0.319136" G="0.319136" T="0.224321"/>
      <pos A="0.240123" C="0.184815" G="0.469259" T="0.105802"/>
      <pos A="0.208519" C="0.176914" G="0.453457" T="0.161111"/>
      <pos A="0.21642" C="0.366543" G="0.240123" T="0.176914"/>
      <pos A="0.129506" C="0.208519" G="0.500864" T="0.161111"/>
      <pos A="0.09" C="0.334938" G="0.492963" T="0.0820988"/>
      <pos A="0.105802" C="0.390247" G="0.398148" T="0.105802"/>
      <pos A="0.137407" C="0.406049" G="0.358642" T="0.0979012"/>
      <pos A="0.208519" C="0.184815" G="0.461358" T="0.145309"/>
      <pos A="0.311235" C="0.445556" G="0.09" T="0.15321"/>
      <pos A="0.121605" C="0.105802" G="0.429753" T="0.34284"/>
      <pos A="0.0979012" C="0.500864" G="0.232222" T="0.169012"/>
    </motif>
    <motif db="0" id="M74" alt="O74" length="40" nsites="8" evalue="1.3e-003">
      <pos A="0.0346914" C="0.295432" G="0.516667" T="0.15321"/>
      <pos A="0.15321" C="0.263827" G="0.461358" T="0.121605"/>
      <pos A="0.255926" C="0.374444" G="0.271728" T="0.0979012"/>
      <pos A="0.248025" C="0.453457" G="0.232222" T="0.0662963"/>
      <pos A="0.0662963" C="0.295432" G="0.508765" T="0.129506"/>
      <pos A="0.200617" C="0.366543" G="0.248025" T="0.184815"/>
      <pos A="0.255926" C="0.15321" G="0.271728" T="0.319136"/>
      <pos A="0.0346914" C="0.413951" G="0.334938" T="0.21642"/>
      <pos A="0.319136" C="0.271728" G="0.161111" T="0.248025"/>
      <pos A="0.145309" C="0.374444" G="0.350741" T="0.129506"/>
      <pos A="0.192716" C="0.224321" G="0.461358" T="0.121605"/>
      <pos A="0.105802" C="0.169012" G="0.66679" T="0.0583951"/>
      <pos A="0.145309" C="0.271728" G="0.374444" T="0.208519"/>
      <pos A="0.137407" C="0.334938" G="0.382346" T="0.145309"/>
      <pos A="0.169012" C="0.374444" G="0.27963" T="0.176914"/>
      <pos A="0.129506" C="0.271728" G="0.445556" T="0.15321"/>
      <pos A="0.169012" C="0.34284" G="0.358642" T="0.129506"/>
      <pos A="0.121605" C="0.248025" G="0.453457" T="0.176914"/>
      <pos A="0.169012" C="0.382346" G="0.34284" T="0.105802"/>
      <pos A="0.113704" C="0.366543" G="0.398148" T="0.121605"/>
      <pos A="0.255926" C="0.232222" G="0.492963" T="0.0188889"/>
      <pos A="0.271728" C="0.27963" G="0.224321" T="0.224321"/>
      <pos A="0.232222" C="0.255926" G="0.374444" T="0.137407"/>
      <pos A="0.27963" C="0.303333" G="0.390247" T="0.0267901"/>
      <pos A="0.15321" C="0.240123" G="0.34284" T="0.263827"/>
      <pos A="0.121605" C="0.271728" G="0.406049" T="0.200617"/>
      <pos A="0.169012" C="0.350741" G="0.27963" T="0.200617"/>
      <pos A="0.224321" C="0.240123" G="0.413951" T="0.121605"/>
      <pos A="0.255926" C="0.34284" G="0.271728" T="0.129506"/>
      <pos A="0.15321" C="0.240123" G="0.374444" T="0.232222"/>
      <pos A="0.0662963" C="0.382346" G="0.366543" T="0.184815"/>
      <pos A="0.0425926" C="0.303333" G="0.54037" T="0.113704"/>
      <pos A="0.0979012" C="0.500864" G="0.319136" T="0.0820988"/>
      <pos A="0.0979012" C="0.303333" G="0.508765" T="0.09"/>
      <pos A="0.200617" C="0.263827" G="0.382346" T="0.15321"/>
      <pos A="0.184815" C="0.240123" G="0.390247" T="0.184815"/>
      <pos A="0.121605" C="0.176914" G="0.595679" T="0.105802"/>
      <pos A="0.161111" C="0.516667" G="0.137407" T="0.184815"/>
      <pos A="0.161111" C="0.350741" G="0.232222" T="0.255926"/>
      <pos A="0.263827" C="0.232222" G="0.334938" T="0.169012"/>
    </motif>
    <motif db="0" id="M75" alt="O75" length="40" nsites="8" evalue="1.3e-003">
      <pos A="0.248025" C="0.232222" G="0.27963" T="0.240123"/>
      <pos A="0.0820988" C="0.587778" G="0.248025" T="0.0820988"/>
      <pos A="0.192716" C="0.350741" G="0.406049" T="0.0504938"/>
      <pos A="0.200617" C="0.287531" G="0.27963" T="0.232222"/>
      <pos A="0.105802" C="0.224321" G="0.485062" T="0.184815"/>
      <pos A="0.09" C="0.413951" G="0.319136" T="0.176914"/>
      <pos A="0.15321" C="0.232222" G="0.508765" T="0.105802"/>
      <pos A="0.0979012" C="0.421852" G="0.358642" T="0.121605"/>
      <pos A="0.145309" C="0.248025" G="0.413951" T="0.192716"/>
      <pos A="0.21642" C="0.374444" G="0.21642" T="0.192716"/>
      <pos A="0.145309" C="0.232222" G="0.492963" T="0.129506"/>
      <pos A="0.319136" C="0.382346" G="0.137407" T="0.161111"/>
      <pos A="0.200617" C="0.208519" G="0.366543" T="0.224321"/>
      <pos A="0.113704" C="0.232222" G="0.492963" T="0.161111"/>
      <pos A="0.240123" C="0.263827" G="0.421852" T="0.0741975"/>
      <pos A="0.232222" C="0.129506" G="0.548272" T="0.09"/>
      <pos A="0.121605" C="0.548272" G="0.271728" T="0.0583951"/>
      <pos A="0.192716" C="0.311235" G="0.327037" T="0.169012"/>
      <pos A="0.169012" C="0.15321" G="0.390247" T="0.287531"/>
      <pos A="0.0741975" C="0.327037" G="0.445556" T="0.15321"/>
      <pos A="0.0425926" C="0.421852" G="0.390247" T="0.145309"/>
      <pos A="0.0979012" C="0.295432" G="0.500864" T="0.105802"/>
      <pos A="0.15321" C="0.208519" G="0.508765" T="0.129506"/>
      <pos A="0.208519" C="0.47716" G="0.21642" T="0.0979012"/>
      <pos A="0.0662963" C="0.208519" G="0.413951" T="0.311235"/>
      <pos A="0.184815" C="0.437654" G="0.129506" T="0.248025"/>
      <pos A="0.169012" C="0.327037" G="0.358642" T="0.145309"/>
      <pos A="0.161111" C="0.161111" G="0.500864" T="0.176914"/>
      <pos A="0.224321" C="0.271728" G="0.445556" T="0.0583951"/>
      <pos A="0.145309" C="0.295432" G="0.390247" T="0.169012"/>
      <pos A="0.232222" C="0.184815" G="0.453457" T="0.129506"/>
      <pos A="0.208519" C="0.303333" G="0.390247" T="0.0979012"/>
      <pos A="0.255926" C="0.200617" G="0.311235" T="0.232222"/>
      <pos A="0.0979012" C="0.382346" G="0.319136" T="0.200617"/>
      <pos A="0.15321" C="0.398148" G="0.311235" T="0.137407"/>
      <pos A="0.21642" C="0.295432" G="0.390247" T="0.0979012"/>
      <pos A="0.21642" C="0.406049" G="0.248025" T="0.129506"/>
      <pos A="0.0583951" C="0.319136" G="0.500864" T="0.121605"/>
      <pos A="0.15321" C="0.263827" G="0.485062" T="0.0979012"/>
      <pos A="0.113704" C="0.390247" G="0.295432" T="0.200617"/>
    </motif>
    <motif db="0" id="M77" alt="O77" length="40" nsites="8" evalue="1.3e-003">
      <pos A="0.00308642" C="0.496914" G="0.496914" T="0.00308642"/>
      <pos A="0.00308642" C="0.00308642" G="0.743827" T="0.25"/>
      <pos A="0.00308642" C="0.990741" G="0.00308642" T="0.00308642"/>
      <pos A="0.496914" C="0.25" G="0.00308642" T="0.25"/>
      <pos A="0.00308642" C="0.25" G="0.496914" T="0.25"/>
      <pos A="0.00308642" C="0.25" G="0.743827" T="0.00308642"/>
      <pos A="0.00308642" C="0.743827" G="0.25" T="0.00308642"/>
      <pos A="0.00308642" C="0.25" G="0.743827" T="0.00308642"/>
      <pos A="0.25" C="0.496914" G="0.00308642" T="0.25"/>
      <pos A="0.00308642" C="0.00308642" G="0.496914" T="0.496914"/>
      <pos A="0.00308642" C="0.00308642" G="0.990741" T="0.00308642"/>
      <pos A="0.00308642" C="0.496914" G="0.496914" T="0.00308642"/>
      <pos A="0.00308642" C="0.496914" G="0.496914" T="0.00308642"/>
      <pos A="0.496914" C="0.25" G="0.25" T="0.00308642"/>
      <pos A="0.496914" C="0.00308642" G="0.496914" T="0.00308642"/>
      <pos A="0.00308642" C="0.25" G="0.743827" T="0.00308642"/>
      <pos A="0.00308642" C="0.743827" G="0.25" T="0.00308642"/>
      <pos A="0.00308642" C="0.496914" G="0.496914" T="0.00308642"/>
      <pos A="0.25" C="0.00308642" G="0.743827" T="0.00308642"/>
      <pos A="0.496914" C="0.496914" G="0.00308642" T="0.00308642"/>
      <pos A="0.25" C="0.25" G="0.25" T="0.25"/>
      <pos A="0.25" C="0.496914" G="0.25" T="0.00308642"/>
      <pos A="0.00308642" C="0.25" G="0.743827" T="0.00308642"/>
      <pos A="0.00308642" C="0.25" G="0.743827" T="0.00308642"/>
      <pos A="0.00308642" C="0.743827" G="0.00308642" T="0.25"/>
      <pos A="0.00308642" C="0.25" G="0.743827" T="0.00308642"/>
      <pos A="0.00308642" C="0.743827" G="0.25" T="0.00308642"/>
      <pos A="0.496914" C="0.00308642" G="0.496914" T="0.00308642"/>
      <pos A="0.00308642" C="0.00308642" G="0.990741" T="0.00308642"/>
      <pos A="0.00308642" C="0.496914" G="0.496914" T="0.00308642"/>
      <pos A="0.00308642" C="0.496914" G="0.25" T="0.25"/>
      <pos A="0.00308642" C="0.25" G="0.496914" T="0.25"/>
      <pos A="0.00308642" C="0.496914" G="0.25" T="0.25"/>
      <pos A="0.00308642" C="0.743827" G="0.25" T="0.00308642"/>
      <pos A="0.25" C="0.25" G="0.25" T="0.25"/>
      <pos A="0.00308642" C="0.25" G="0.743827" T="0.00308642"/>
      <pos A="0.00308642" C="0.25" G="0.743827" T="0.00308642"/>
      <pos A="0.496914" C="0.496914" G="0.00308642" T="0.00308642"/>
      <pos A="0.00308642" C="0.25" G="0.743827" T="0.00308642"/>
      <pos A="0.25" C="0.00308642" G="0.743827" T="0.00308642"/>
    </motif>
    <motif db="0" id="M78" alt="O78" length="40" nsites="8" evalue="1.3e-003">
      <pos A="0.00308642" C="0.00308642" G="0.990741" T="0.00308642"/>
      <pos A="0.00308642" C="0.00308642" G="0.00308642" T="0.990741"/>
      <pos A="0.00308642" C="0.00308642" G="0.00308642" T="0.990741"/>
      <pos A="0.00308642" C="0.00308642" G="0.990741" T="0.00308642"/>
      <pos A="0.00308642" C="0.00308642" G="0.990741" T="0.00308642"/>
      <pos A="0.00308642" C="0.00308642" G="0.00308642" T="0.990741"/>
      <pos A="0.00308642" C="0.00308642" G="0.990741" T="0.00308642"/>
      <pos A="0.990741" C="0.00308642" G="0.00308642" T="0.00308642"/>
      <pos A="0.00308642" C="0.00308642" G="0.990741" T="0.00308642"/>
      <pos A="0.00308642" C="0.00308642" G="0.990741" T="0.00308642"/>
      <pos A="0.00308642" C="0.00308642" G="0.00308642" T="0.990741"/>
      <pos A="0.00308642" C="0.00308642" G="0.00308642" T="0.990741"/>
      <pos A="0.00308642" C="0.00308642" G="0.990741" T="0.00308642"/>
      <pos A="0.00308642" C="0.00308642" G="0.990741" T="0.00308642"/>
      <pos A="0.00308642" C="0.990741" G="0.00308642" T="0.00308642"/>
      <pos A="0.00308642" C="0.00308642" G="0.00308642" T="0.990741"/>
      <pos A="0.990741" C="0.00308642" G="0.00308642" T="0.00308642"/>
      <pos A="0.00308642" C="0.00308642" G="0.990741" T="0.00308642"/>
      <pos A="0.00308642" C="0.00308642" G="0.990741" T="0.00308642"/>
      <pos A="0.00308642" C="0.00308642" G="0.990741" T="0.00308642"/>
      <pos A="0.00308642" C="0.00308642" G="0.990741" T="0.00308642"/>
      <pos A="0.990741" C="0.00308642" G="0.00308642" T="0.00308642"/>
      <pos A="0.990741" C="0.00308642" G="0.00308642" T="0.00308642"/>
      <pos A="0.00308642" C="0.00308642" G="0.990741" T="0.00308642"/>
      <pos A="0.00308642" C="0.00308642" G="0.990741" T="0.00308642"/>
      <pos A="0.00308642" C="0.00308642" G="0.00308642" T="0.990741"/>
      <pos A="0.00308642" C="0.00308642" G="0.00308642" T="0.990741"/>
      <pos A="0.00308642" C="0.00308642" G="0.990741" T="0.00308642"/>
      <pos A="0.00308642" C="0.990741" G="0.00308642" T="0.00308642"/>
      <pos A="0.00308642" C="0.990741" G="0.00308642" T="0.00308642"/>
      <pos A="0.990741" C="0.00308642" G="0.00308642" T="0.00308642"/>
      <pos A="0.00308642" C="0.00308642" G="0.990741" T="0.00308642"/>
      <pos A="0.990741" C="0.00308642" G="0.00308642" T="0.00308642"/>
      <pos A="0.990741" C="0.00308642" G="0.00308642" T="0.00308642"/>
      <pos A="0.990741" C="0.00308642" G="0.00308642" T="0.00308642"/>
      <pos A="0.00308642" C="0.00308642" G="0.00308642" T="0.990741"/>
      <pos A="0.00308642" C="0.00308642" G="0.00308642" T="0.990741"/>
      <pos A="0.00308642" C="0.00308642" G="0.990741" T="0.00308642"/>
      <pos A="0.990741" C="0.00308642" G="0.00308642" T="0.00308642"/>
      <pos A="0.00308642" C="0.00308642" G="0.990741" T="0.00308642"/>
    </motif>
    <motif db="0" id="M79" alt="O79" length="40" nsites="8" evalue="1.3e-003">
      <pos A="0.162385" C="0.544703" G="0.257965" T="0.0349462"/>
      <pos A="0.130525" C="0.0986657" G="0.544703" T="0.226105"/>
      <pos A="0.00308642" C="0.321685" G="0.640282" T="0.0349462"/>
      <pos A="0.162385" C="0.449124" G="0.289825" T="0.0986657"/>
      <pos A="0.0349462" C="0.512843" G="0.321685" T="0.130525"/>
      <pos A="0.162385" C="0.194245" G="0.480984" T="0.162385"/>
      <pos A="0.00308642" C="0.417264" G="0.480984" T="0.0986657"/>
      <pos A="0.0349462" C="0.512843" G="0.289825" T="0.162385"/>
      <pos A="0.00308642" C="0.289825" G="0.608423" T="0.0986657"/>
      <pos A="0.162385" C="0.0349462" G="0.799582" T="0.00308642"/>
      <pos A="0.0668059" C="0.704002" G="0.226105" T="0.00308642"/>
      <pos A="0.321685" C="0.417264" G="0.130525" T="0.130525"/>
      <pos A="0.130525" C="0.194245" G="0.480984" T="0.194245"/>
      <pos A="0.162385" C="0.353545" G="0.480984" T="0.00308642"/>
      <pos A="0.0349462" C="0.353545" G="0.576563" T="0.0349462"/>
      <pos A="0.0986657" C="0.321685" G="0.512843" T="0.0668059"/>
      <pos A="0.226105" C="0.289825" G="0.417264" T="0.0668059"/>
      <pos A="0.0349462" C="0.480984" G="0.480984" T="0.00308642"/>
      <pos A="0.0986657" C="0.353545" G="0.544703" T="0.00308642"/>
      <pos A="0.257965" C="0.321685" G="0.321685" T="0.0986657"/>
      <pos A="0.00308642" C="0.353545" G="0.640282" T="0.00308642"/>
      <pos A="0.00308642" C="0.321685" G="0.640282" T="0.0349462"/>
      <pos A="0.162385" C="0.257965" G="0.512843" T="0.0668059"/>
      <pos A="0.0668059" C="0.226105" G="0.672142" T="0.0349462"/>
      <pos A="0.162385" C="0.130525" G="0.640282" T="0.0668059"/>
      <pos A="0.385404" C="0.417264" G="0.0986657" T="0.0986657"/>
      <pos A="0.0349462" C="0.226105" G="0.704002" T="0.0349462"/>
      <pos A="0.0668059" C="0.576563" G="0.321685" T="0.0349462"/>
      <pos A="0.00308642" C="0.385404" G="0.544703" T="0.0668059"/>
      <pos A="0.257965" C="0.226105" G="0.480984" T="0.0349462"/>
      <pos A="0.0668059" C="0.640282" G="0.226105" T="0.0668059"/>
      <pos A="0.0986657" C="0.226105" G="0.544703" T="0.130525"/>
      <pos A="0.0349462" C="0.512843" G="0.385404" T="0.0668059"/>
      <pos A="0.0986657" C="0.385404" G="0.449124" T="0.0668059"/>
      <pos A="0.0349462" C="0.353545" G="0.480984" T="0.130525"/>
      <pos A="0.162385" C="0.289825" G="0.480984" T="0.0668059"/>
      <pos A="0.130525" C="0.640282" G="0.194245" T="0.0349462"/>
      <pos A="0.00308642" C="0.544703" G="0.449124" T="0.00308642"/>
      <pos A="0.257965" C="0.321685" G="0.321685" T="0.0986657"/>
      <pos A="0.0986657" C="0.257965" G="0.640282" T="0.00308642"/>
    </motif>
    <motif db="0" id="M8" alt="O8" length="40" nsites="8" evalue="1.3e-003">
      <pos A="0.176914" C="0.327037" G="0.224321" T="0.271728"/>
      <pos A="0.121605" C="0.398148" G="0.334938" T="0.145309"/>
      <pos A="0.184815" C="0.390247" G="0.382346" T="0.0425926"/>
      <pos A="0.0583951" C="0.374444" G="0.508765" T="0.0583951"/>
      <pos A="0.15321" C="0.303333" G="0.287531" T="0.255926"/>
      <pos A="0.129506" C="0.224321" G="0.469259" T="0.176914"/>
      <pos A="0.21642" C="0.382346" G="0.271728" T="0.129506"/>
      <pos A="0.184815" C="0.398148" G="0.271728" T="0.145309"/>
      <pos A="0.232222" C="0.169012" G="0.508765" T="0.09"/>
      <pos A="0.21642" C="0.319136" G="0.169012" T="0.295432"/>
      <pos A="0.263827" C="0.176914" G="0.398148" T="0.161111"/>
      <pos A="0.0346914" C="0.508765" G="0.334938" T="0.121605"/>
      <pos A="0.21642" C="0.232222" G="0.437654" T="0.113704"/>
      <pos A="0.271728" C="0.390247" G="0.248025" T="0.09"/>
      <pos A="0.129506" C="0.161111" G="0.406049" T="0.303333"/>
      <pos A="0.176914" C="0.406049" G="0.263827" T="0.15321"/>
      <pos A="0.0741975" C="0.232222" G="0.524568" T="0.169012"/>
      <pos A="0.0820988" C="0.287531" G="0.524568" T="0.105802"/>
      <pos A="0.0979012" C="0.437654" G="0.248025" T="0.21642"/>
      <pos A="0.129506" C="0.382346" G="0.34284" T="0.145309"/>
      <pos A="0.263827" C="0.34284" G="0.271728" T="0.121605"/>
      <pos A="0.295432" C="0.287531" G="0.287531" T="0.129506"/>
      <pos A="0.121605" C="0.287531" G="0.398148" T="0.192716"/>
      <pos A="0.263827" C="0.263827" G="0.327037" T="0.145309"/>
      <pos A="0.137407" C="0.208519" G="0.508765" T="0.145309"/>
      <pos A="0.240123" C="0.327037" G="0.21642" T="0.21642"/>
      <pos A="0.184815" C="0.184815" G="0.492963" T="0.137407"/>
      <pos A="0.121605" C="0.200617" G="0.500864" T="0.176914"/>
      <pos A="0.287531" C="0.34284" G="0.145309" T="0.224321"/>
      <pos A="0.255926" C="0.295432" G="0.398148" T="0.0504938"/>
      <pos A="0.15321" C="0.21642" G="0.492963" T="0.137407"/>
      <pos A="0.184815" C="0.413951" G="0.271728" T="0.129506"/>
      <pos A="0.224321" C="0.224321" G="0.445556" T="0.105802"/>
      <pos A="0.0979012" C="0.27963" G="0.500864" T="0.121605"/>
      <pos A="0.129506" C="0.492963" G="0.248025" T="0.129506"/>
      <pos A="0.176914" C="0.319136" G="0.334938" T="0.169012"/>
      <pos A="0.0979012" C="0.255926" G="0.532469" T="0.113704"/>
      <pos A="0.0583951" C="0.303333" G="0.461358" T="0.176914"/>
      <pos A="0.105802" C="0.366543" G="0.413951" T="0.113704"/>
      <pos A="0.137407" C="0.303333" G="0.358642" T="0.200617"/>
    </motif>
    <motif db="0" id="M81" alt="O81" length="40" nsites="8" evalue="1.3e-003">
      <pos A="0.272446" C="0.18266" G="0.18266" T="0.362233"/>
      <pos A="0.00308642" C="0.541807" G="0.45202" T="0.00308642"/>
      <pos A="0.00308642" C="0.541807" G="0.45202" T="0.00308642"/>
      <pos A="0.00308642" C="0.0928731" G="0.721381" T="0.18266"/>
      <pos A="0.18266" C="0.45202" G="0.0928731" T="0.272446"/>
      <pos A="0.18266" C="0.0928731" G="0.721381" T="0.00308642"/>
      <pos A="0.00308642" C="0.272446" G="0.541807" T="0.18266"/>
      <pos A="0.0928731" C="0.721381" G="0.18266" T="0.00308642"/>
      <pos A="0.18266" C="0.541807" G="0.272446" T="0.00308642"/>
      <pos A="0.45202" C="0.0928731" G="0.272446" T="0.18266"/>
      <pos A="0.00308642" C="0.631594" G="0.362233" T="0.00308642"/>
      <pos A="0.18266" C="0.0928731" G="0.362233" T="0.362233"/>
      <pos A="0.0928731" C="0.272446" G="0.631594" T="0.00308642"/>
      <pos A="0.362233" C="0.00308642" G="0.18266" T="0.45202"/>
      <pos A="0.0928731" C="0.541807" G="0.272446" T="0.0928731"/>
      <pos A="0.00308642" C="0.631594" G="0.18266" T="0.18266"/>
      <pos A="0.0928731" C="0.900954" G="0.00308642" T="0.00308642"/>
      <pos A="0.272446" C="0.631594" G="0.00308642" T="0.0928731"/>
      <pos A="0.272446" C="0.272446" G="0.362233" T="0.0928731"/>
      <pos A="0.362233" C="0.18266" G="0.272446" T="0.18266"/>
      <pos A="0.00308642" C="0.811167" G="0.00308642" T="0.18266"/>
      <pos A="0.272446" C="0.0928731" G="0.272446" T="0.362233"/>
      <pos A="0.18266" C="0.18266" G="0.362233" T="0.272446"/>
      <pos A="0.00308642" C="0.631594" G="0.272446" T="0.0928731"/>
      <pos A="0.00308642" C="0.18266" G="0.811167" T="0.00308642"/>
      <pos A="0.00308642" C="0.18266" G="0.811167" T="0.00308642"/>
      <pos A="0.00308642" C="0.541807" G="0.362233" T="0.0928731"/>
      <pos A="0.00308642" C="0.272446" G="0.721381" T="0.00308642"/>
      <pos A="0.0928731" C="0.00308642" G="0.541807" T="0.362233"/>
      <pos A="0.362233" C="0.0928731" G="0.362233" T="0.18266"/>
      <pos A="0.00308642" C="0.362233" G="0.541807" T="0.0928731"/>
      <pos A="0.00308642" C="0.18266" G="0.811167" T="0.00308642"/>
      <pos A="0.362233" C="0.0928731" G="0.362233" T="0.18266"/>
      <pos A="0.00308642" C="0.0928731" G="0.811167" T="0.0928731"/>
      <pos A="0.00308642" C="0.362233" G="0.45202" T="0.18266"/>
      <pos A="0.272446" C="0.362233" G="0.00308642" T="0.362233"/>
      <pos A="0.0928731" C="0.18266" G="0.721381" T="0.00308642"/>
      <pos A="0.18266" C="0.00308642" G="0.811167" T="0.00308642"/>
      <pos A="0.0928731" C="0.00308642" G="0.900954" T="0.00308642"/>
      <pos A="0.272446" C="0.362233" G="0.18266" T="0.18266"/>
    </motif>
    <motif db="0" id="M82" alt="O82" length="40" nsites="8" evalue="1.3e-003">
      <pos A="0.00308642" C="0.990741" G="0.00308642" T="0.00308642"/>
      <pos A="0.00308642" C="0.00308642" G="0.990741" T="0.00308642"/>
      <pos A="0.990741" C="0.00308642" G="0.00308642" T="0.00308642"/>
      <pos A="0.00308642" C="0.00308642" G="0.00308642" T="0.990741"/>
      <pos A="0.00308642" C="0.990741" G="0.00308642" T="0.00308642"/>
      <pos A="0.00308642" C="0.990741" G="0.00308642" T="0.00308642"/>
      <pos A="0.00308642" C="0.00308642" G="0.00308642" T="0.990741"/>
      <pos A="0.00308642" C="0.990741" G="0.00308642" T="0.00308642"/>
      <pos A="0.00308642" C="0.00308642" G="0.990741" T="0.00308642"/>
      <pos A="0.00308642" C="0.00308642" G="0.990741" T="0.00308642"/>
      <pos A="0.00308642" C="0.00308642" G="0.990741" T="0.00308642"/>
      <pos A="0.990741" C="0.00308642" G="0.00308642" T="0.00308642"/>
      <pos A="0.00308642" C="0.990741" G="0.00308642" T="0.00308642"/>
      <pos A="0.00308642" C="0.990741" G="0.00308642" T="0.00308642"/>
      <pos A="0.00308642" C="0.00308642" G="0.00308642" T="0.990741"/>
      <pos A="0.00308642" C="0.990741" G="0.00308642" T="0.00308642"/>
      <pos A="0.00308642" C="0.990741" G="0.00308642" T="0.00308642"/>
      <pos A="0.00308642" C="0.990741" G="0.00308642" T="0.00308642"/>
      <pos A="0.990741" C="0.00308642" G="0.00308642" T="0.00308642"/>
      <pos A="0.00308642" C="0.00308642" G="0.990741" T="0.00308642"/>
      <pos A="0.00308642" C="0.00308642" G="0.990741" T="0.00308642"/>
      <pos A="0.00308642" C="0.00308642" G="0.990741" T="0.00308642"/>
      <pos A="0.00308642" C="0.990741" G="0.00308642" T="0.00308642"/>
      <pos A="0.00308642" C="0.00308642" G="0.00308642" T="0.990741"/>
      <pos A="0.990741" C="0.00308642" G="0.00308642" T="0.00308642"/>
      <pos A="0.00308642" C="0.00308642" G="0.990741" T="0.00308642"/>
      <pos A="0.00308642" C="0.00308642" G="0.990741" T="0.00308642"/>
      <pos A="0.990741" C="0.00308642" G="0.00308642" T="0.00308642"/>
      <pos A="0.00308642" C="0.00308642" G="0.990741" T="0.00308642"/>
      <pos A="0.00308642" C="0.990741" G="0.00308642" T="0.00308642"/>
      <pos A="0.00308642" C="0.00308642" G="0.00308642" T="0.990741"/>
      <pos A="0.00308642" C="0.00308642" G="0.990741" T="0.00308642"/>
      <pos A="0.00308642" C="0.990741" G="0.00308642" T="0.00308642"/>
      <pos A="0.00308642" C="0.00308642" G="0.990741" T="0.00308642"/>
      <pos A="0.00308642" C="0.990741" G="0.00308642" T="0.00308642"/>
      <pos A="0.00308642" C="0.00308642" G="0.990741" T="0.00308642"/>
      <pos A="0.00308642" C="0.990741" G="0.00308642" T="0.00308642"/>
      <pos A="0.00308642" C="0.990741" G="0.00308642" T="0.00308642"/>
      <pos A="0.00308642" C="0.990741" G="0.00308642" T="0.00308642"/>
      <pos A="0.00308642" C="0.990741" G="0.00308642" T="0.00308642"/>
    </motif>
    <motif db="0" id="M83" alt="O83" length="40" nsites="8" evalue="1.3e-003">
      <pos A="0.00308642" C="0.442043" G="0.222565" T="0.332304"/>
      <pos A="0.00308642" C="0.551784" G="0.442043" T="0.00308642"/>
      <pos A="0.00308642" C="0.00308642" G="0.442043" T="0.551784"/>
      <pos A="0.00308642" C="0.222565" G="0.771262" T="0.00308642"/>
      <pos A="0.112826" C="0.551784" G="0.222565" T="0.112826"/>
      <pos A="0.112826" C="0.00308642" G="0.881001" T="0.00308642"/>
      <pos A="0.00308642" C="0.222565" G="0.771262" T="0.00308642"/>
      <pos A="0.551784" C="0.112826" G="0.112826" T="0.222565"/>
      <pos A="0.00308642" C="0.551784" G="0.442043" T="0.00308642"/>
      <pos A="0.332304" C="0.112826" G="0.442043" T="0.112826"/>
      <pos A="0.112826" C="0.332304" G="0.551784" T="0.00308642"/>
      <pos A="0.00308642" C="0.551784" G="0.112826" T="0.332304"/>
      <pos A="0.00308642" C="0.332304" G="0.551784" T="0.112826"/>
      <pos A="0.00308642" C="0.112826" G="0.442043" T="0.442043"/>
      <pos A="0.112826" C="0.771262" G="0.112826" T="0.00308642"/>
      <pos A="0.112826" C="0.222565" G="0.661523" T="0.00308642"/>
      <pos A="0.112826" C="0.551784" G="0.112826" T="0.222565"/>
      <pos A="0.112826" C="0.332304" G="0.551784" T="0.00308642"/>
      <pos A="0.222565" C="0.222565" G="0.112826" T="0.442043"/>
      <pos A="0.112826" C="0.00308642" G="0.771262" T="0.112826"/>
      <pos A="0.00308642" C="0.551784" G="0.442043" T="0.00308642"/>
      <pos A="0.551784" C="0.112826" G="0.222565" T="0.112826"/>
      <pos A="0.661523" C="0.222565" G="0.112826" T="0.00308642"/>
      <pos A="0.442043" C="0.112826" G="0.222565" T="0.222565"/>
      <pos A="0.442043" C="0.442043" G="0.112826" T="0.00308642"/>
      <pos A="0.00308642" C="0.222565" G="0.771262" T="0.00308642"/>
      <pos A="0.00308642" C="0.661523" G="0.222565" T="0.112826"/>
      <pos A="0.112826" C="0.222565" G="0.222565" T="0.442043"/>
      <pos A="0.00308642" C="0.112826" G="0.332304" T="0.551784"/>
      <pos A="0.442043" C="0.112826" G="0.332304" T="0.112826"/>
      <pos A="0.112826" C="0.112826" G="0.332304" T="0.442043"/>
      <pos A="0.222565" C="0.551784" G="0.00308642" T="0.222565"/>
      <pos A="0.00308642" C="0.442043" G="0.442043" T="0.112826"/>
      <pos A="0.222565" C="0.112826" G="0.661523" T="0.00308642"/>
      <pos A="0.332304" C="0.332304" G="0.00308642" T="0.332304"/>
      <pos A="0.112826" C="0.112826" G="0.771262" T="0.00308642"/>
      <pos A="0.442043" C="0.332304" G="0.222565" T="0.00308642"/>
      <pos A="0.551784" C="0.222565" G="0.112826" T="0.112826"/>
      <pos A="0.112826" C="0.222565" G="0.661523" T="0.00308642"/>
      <pos A="0.00308642" C="0.661523" G="0.332304" T="0.00308642"/>
    </motif>
    <motif db="0" id="M84" alt="O84" length="40" nsites="8" evalue="1.3e-003">
      <pos A="0.0877422" C="0.115961" G="0.595679" T="0.200617"/>
      <pos A="0.0313047" C="0.539241" G="0.398148" T="0.0313047"/>
      <pos A="0.285273" C="0.228836" G="0.285273" T="0.200617"/>
      <pos A="0.059524" C="0.454586" G="0.285273" T="0.200617"/>
      <pos A="0.341711" C="0.398148" G="0.172399" T="0.0877422"/>
      <pos A="0.0313047" C="0.36993" G="0.36993" T="0.228836"/>
      <pos A="0.0313047" C="0.36993" G="0.398148" T="0.200617"/>
      <pos A="0.0877422" C="0.14418" G="0.680335" T="0.0877422"/>
      <pos A="0.0877422" C="0.36993" G="0.426366" T="0.115961"/>
      <pos A="0.0313047" C="0.482804" G="0.398148" T="0.0877422"/>
      <pos A="0.200617" C="0.200617" G="0.172399" T="0.426366"/>
      <pos A="0.059524" C="0.285273" G="0.36993" T="0.285273"/>
      <pos A="0.0877422" C="0.482804" G="0.341711" T="0.0877422"/>
      <pos A="0.172399" C="0.059524" G="0.567461" T="0.200617"/>
      <pos A="0.115961" C="0.228836" G="0.539241" T="0.115961"/>
      <pos A="0.36993" C="0.285273" G="0.172399" T="0.172399"/>
      <pos A="0.0877422" C="0.36993" G="0.313492" T="0.228836"/>
      <pos A="0.115961" C="0.0877422" G="0.200617" T="0.595679"/>
      <pos A="0.200617" C="0.228836" G="0.341711" T="0.228836"/>
      <pos A="0.228836" C="0.200617" G="0.454586" T="0.115961"/>
      <pos A="0.00308642" C="0.228836" G="0.426366" T="0.341711"/>
      <pos A="0.00308642" C="0.228836" G="0.567461" T="0.200617"/>
      <pos A="0.341711" C="0.285273" G="0.313492" T="0.059524"/>
      <pos A="0.228836" C="0.313492" G="0.313492" T="0.14418"/>
      <pos A="0.0313047" C="0.482804" G="0.285273" T="0.200617"/>
      <pos A="0.14418" C="0.482804" G="0.0877422" T="0.285273"/>
      <pos A="0.341711" C="0.200617" G="0.228836" T="0.228836"/>
      <pos A="0.0877422" C="0.285273" G="0.567461" T="0.059524"/>
      <pos A="0.115961" C="0.482804" G="0.228836" T="0.172399"/>
      <pos A="0.115961" C="0.14418" G="0.426366" T="0.313492"/>
      <pos A="0.172399" C="0.285273" G="0.313492" T="0.228836"/>
      <pos A="0.0877422" C="0.623897" G="0.115961" T="0.172399"/>
      <pos A="0.36993" C="0.14418" G="0.172399" T="0.313492"/>
      <pos A="0.14418" C="0.426366" G="0.172399" T="0.257055"/>
      <pos A="0.228836" C="0.14418" G="0.228836" T="0.398148"/>
      <pos A="0.200617" C="0.200617" G="0.539241" T="0.059524"/>
      <pos A="0.341711" C="0.313492" G="0.172399" T="0.172399"/>
      <pos A="0.14418" C="0.228836" G="0.454586" T="0.172399"/>
      <pos A="0.059524" C="0.454586" G="0.426366" T="0.059524"/>
      <pos A="0.36993" C="0.200617" G="0.257055" T="0.172399"/>
    </motif>
    <motif db="0" id="M85" alt="O85" length="40" nsites="8" evalue="1.3e-003">
      <pos A="0.161111" C="0.176914" G="0.421852" T="0.240123"/>
      <pos A="0.0583951" C="0.469259" G="0.34284" T="0.129506"/>
      <pos A="0.21642" C="0.571975" G="0.129506" T="0.0820988"/>
      <pos A="0.15321" C="0.287531" G="0.350741" T="0.208519"/>
      <pos A="0.105802" C="0.334938" G="0.461358" T="0.0979012"/>
      <pos A="0.105802" C="0.350741" G="0.398148" T="0.145309"/>
      <pos A="0.0583951" C="0.240123" G="0.47716" T="0.224321"/>
      <pos A="0.232222" C="0.492963" G="0.169012" T="0.105802"/>
      <pos A="0.161111" C="0.240123" G="0.47716" T="0.121605"/>
      <pos A="0.09" C="0.319136" G="0.390247" T="0.200617"/>
      <pos A="0.287531" C="0.161111" G="0.350741" T="0.200617"/>
      <pos A="0.113704" C="0.15321" G="0.587778" T="0.145309"/>
      <pos A="0.21642" C="0.374444" G="0.334938" T="0.0741975"/>
      <pos A="0.232222" C="0.366543" G="0.327037" T="0.0741975"/>
      <pos A="0.121605" C="0.176914" G="0.516667" T="0.184815"/>
      <pos A="0.21642" C="0.15321" G="0.382346" T="0.248025"/>
      <pos A="0.208519" C="0.113704" G="0.60358" T="0.0741975"/>
      <pos A="0.248025" C="0.358642" G="0.319136" T="0.0741975"/>
      <pos A="0.137407" C="0.445556" G="0.311235" T="0.105802"/>
      <pos A="0.0583951" C="0.224321" G="0.54037" T="0.176914"/>
      <pos A="0.232222" C="0.303333" G="0.271728" T="0.192716"/>
      <pos A="0.21642" C="0.374444" G="0.21642" T="0.192716"/>
      <pos A="0.192716" C="0.176914" G="0.556173" T="0.0741975"/>
      <pos A="0.0662963" C="0.398148" G="0.271728" T="0.263827"/>
      <pos A="0.184815" C="0.311235" G="0.311235" T="0.192716"/>
      <pos A="0.161111" C="0.350741" G="0.295432" T="0.192716"/>
      <pos A="0.15321" C="0.232222" G="0.508765" T="0.105802"/>
      <pos A="0.15321" C="0.421852" G="0.295432" T="0.129506"/>
      <pos A="0.169012" C="0.176914" G="0.492963" T="0.161111"/>
      <pos A="0.192716" C="0.374444" G="0.311235" T="0.121605"/>
      <pos A="0.263827" C="0.224321" G="0.27963" T="0.232222"/>
      <pos A="0.121605" C="0.413951" G="0.287531" T="0.176914"/>
      <pos A="0.0741975" C="0.571975" G="0.169012" T="0.184815"/>
      <pos A="0.169012" C="0.303333" G="0.334938" T="0.192716"/>
      <pos A="0.105802" C="0.350741" G="0.453457" T="0.09"/>
      <pos A="0.129506" C="0.319136" G="0.469259" T="0.0820988"/>
      <pos A="0.15321" C="0.398148" G="0.366543" T="0.0820988"/>
      <pos A="0.232222" C="0.27963" G="0.358642" T="0.129506"/>
      <pos A="0.113704" C="0.248025" G="0.548272" T="0.09"/>
      <pos A="0.0979012" C="0.303333" G="0.358642" T="0.240123"/>
    </motif>
    <motif db="0" id="M86" alt="O86" length="40" nsites="8" evalue="1.3e-003">
      <pos A="0.208519" C="0.255926" G="0.327037" T="0.208519"/>
      <pos A="0.121605" C="0.548272" G="0.200617" T="0.129506"/>
      <pos A="0.145309" C="0.54037" G="0.232222" T="0.0820988"/>
      <pos A="0.145309" C="0.200617" G="0.524568" T="0.129506"/>
      <pos A="0.121605" C="0.176914" G="0.564074" T="0.137407"/>
      <pos A="0.15321" C="0.311235" G="0.374444" T="0.161111"/>
      <pos A="0.137407" C="0.334938" G="0.334938" T="0.192716"/>
      <pos A="0.232222" C="0.429753" G="0.208519" T="0.129506"/>
      <pos A="0.145309" C="0.169012" G="0.571975" T="0.113704"/>
      <pos A="0.145309" C="0.176914" G="0.564074" T="0.113704"/>
      <pos A="0.192716" C="0.334938" G="0.327037" T="0.145309"/>
      <pos A="0.0583951" C="0.255926" G="0.556173" T="0.129506"/>
      <pos A="0.200617" C="0.366543" G="0.287531" T="0.145309"/>
      <pos A="0.113704" C="0.271728" G="0.453457" T="0.161111"/>
      <pos A="0.0662963" C="0.27963" G="0.382346" T="0.271728"/>
      <pos A="0.129506" C="0.271728" G="0.461358" T="0.137407"/>
      <pos A="0.27963" C="0.311235" G="0.27963" T="0.129506"/>
      <pos A="0.21642" C="0.248025" G="0.469259" T="0.0662963"/>
      <pos A="0.200617" C="0.255926" G="0.382346" T="0.161111"/>
      <pos A="0.0820988" C="0.366543" G="0.366543" T="0.184815"/>
      <pos A="0.145309" C="0.287531" G="0.319136" T="0.248025"/>
      <pos A="0.15321" C="0.461358" G="0.129506" T="0.255926"/>
      <pos A="0.15321" C="0.382346" G="0.390247" T="0.0741975"/>
      <pos A="0.248025" C="0.295432" G="0.358642" T="0.0979012"/>
      <pos A="0.113704" C="0.169012" G="0.611481" T="0.105802"/>
      <pos A="0.121605" C="0.469259" G="0.350741" T="0.0583951"/>
      <pos A="0.21642" C="0.263827" G="0.327037" T="0.192716"/>
      <pos A="0.184815" C="0.287531" G="0.374444" T="0.15321"/>
      <pos A="0.0979012" C="0.271728" G="0.453457" T="0.176914"/>
      <pos A="0.176914" C="0.429753" G="0.271728" T="0.121605"/>
      <pos A="0.145309" C="0.382346" G="0.358642" T="0.113704"/>
      <pos A="0.192716" C="0.47716" G="0.240123" T="0.09"/>
      <pos A="0.263827" C="0.184815" G="0.334938" T="0.21642"/>
      <pos A="0.255926" C="0.240123" G="0.453457" T="0.0504938"/>
      <pos A="0.161111" C="0.366543" G="0.240123" T="0.232222"/>
      <pos A="0.169012" C="0.169012" G="0.548272" T="0.113704"/>
      <pos A="0.15321" C="0.255926" G="0.524568" T="0.0662963"/>
      <pos A="0.15321" C="0.303333" G="0.27963" T="0.263827"/>
      <pos A="0.176914" C="0.34284" G="0.390247" T="0.09"/>
      <pos A="0.145309" C="0.406049" G="0.255926" T="0.192716"/>
    </motif>
    <motif db="0" id="M87" alt="O87" length="40" nsites="8" evalue="1.3e-003">
      <pos A="0.1958" C="0.292156" G="0.404572" T="0.107473"/>
      <pos A="0.171711" C="0.420631" G="0.284126" T="0.123532"/>
      <pos A="0.0753541" C="0.324275" G="0.452751" T="0.147621"/>
      <pos A="0.203829" C="0.276097" G="0.356394" T="0.163681"/>
      <pos A="0.147621" C="0.396542" G="0.332304" T="0.123532"/>
      <pos A="0.243977" C="0.0592948" G="0.516988" T="0.17974"/>
      <pos A="0.219888" C="0.43669" G="0.1958" T="0.147621"/>
      <pos A="0.308215" C="0.252008" G="0.348363" T="0.0914133"/>
      <pos A="0.099443" C="0.324275" G="0.396542" T="0.17974"/>
      <pos A="0.115502" C="0.428661" G="0.252008" T="0.203829"/>
      <pos A="0.107473" C="0.219888" G="0.404572" T="0.268067"/>
      <pos A="0.099443" C="0.284126" G="0.404572" T="0.211859"/>
      <pos A="0.155651" C="0.404572" G="0.348363" T="0.0914133"/>
      <pos A="0.0833837" C="0.364424" G="0.428661" T="0.123532"/>
      <pos A="0.260038" C="0.171711" G="0.364424" T="0.203829"/>
      <pos A="0.292156" C="0.284126" G="0.219888" T="0.203829"/>
      <pos A="0.0512642" C="0.46078" G="0.428661" T="0.0592948"/>
      <pos A="0.155651" C="0.332304" G="0.396542" T="0.115502"/>
      <pos A="0.276097" C="0.276097" G="0.300186" T="0.147621"/>
      <pos A="0.268067" C="0.316245" G="0.316245" T="0.099443"/>
      <pos A="0.17974" C="0.211859" G="0.46078" T="0.147621"/>
      <pos A="0.227918" C="0.260038" G="0.260038" T="0.252008"/>
      <pos A="0.211859" C="0.1958" G="0.484869" T="0.107473"/>
      <pos A="0.155651" C="0.131561" G="0.46078" T="0.252008"/>
      <pos A="0.0512642" C="0.404572" G="0.372453" T="0.171711"/>
      <pos A="0.17974" C="0.396542" G="0.348363" T="0.0753541"/>
      <pos A="0.0673244" C="0.43669" G="0.316245" T="0.17974"/>
      <pos A="0.1958" C="0.235948" G="0.340334" T="0.227918"/>
      <pos A="0.0512642" C="0.292156" G="0.581226" T="0.0753541"/>
      <pos A="0.115502" C="0.1958" G="0.525017" T="0.163681"/>
      <pos A="0.219888" C="0.308215" G="0.372453" T="0.099443"/>
      <pos A="0.0673244" C="0.316245" G="0.47684" T="0.139591"/>
      <pos A="0.163681" C="0.404572" G="0.260038" T="0.171711"/>
      <pos A="0.1958" C="0.412601" G="0.284126" T="0.107473"/>
      <pos A="0.131561" C="0.324275" G="0.284126" T="0.260038"/>
      <pos A="0.123532" C="0.404572" G="0.364424" T="0.107473"/>
      <pos A="0.308215" C="0.276097" G="0.203829" T="0.211859"/>
      <pos A="0.243977" C="0.348363" G="0.219888" T="0.18777"/>
      <pos A="0.260038" C="0.268067" G="0.43669" T="0.0352049"/>
      <pos A="0.235948" C="0.308215" G="0.18777" T="0.268067"/>
    </motif>
    <motif db="0" id="M88" alt="O88" length="40" nsites="8" evalue="1.3e-003">
      <pos A="0.334938" C="0.105802" G="0.334938" T="0.224321"/>
      <pos A="0.169012" C="0.358642" G="0.327037" T="0.145309"/>
      <pos A="0.129506" C="0.145309" G="0.635185" T="0.09"/>
      <pos A="0.0425926" C="0.500864" G="0.311235" T="0.145309"/>
      <pos A="0.232222" C="0.311235" G="0.271728" T="0.184815"/>
      <pos A="0.0820988" C="0.311235" G="0.366543" T="0.240123"/>
      <pos A="0.15321" C="0.271728" G="0.358642" T="0.21642"/>
      <pos A="0.169012" C="0.350741" G="0.374444" T="0.105802"/>
      <pos A="0.137407" C="0.311235" G="0.437654" T="0.113704"/>
      <pos A="0.121605" C="0.382346" G="0.200617" T="0.295432"/>
      <pos A="0.200617" C="0.169012" G="0.532469" T="0.0979012"/>
      <pos A="0.145309" C="0.469259" G="0.255926" T="0.129506"/>
      <pos A="0.09" C="0.232222" G="0.47716" T="0.200617"/>
      <pos A="0.169012" C="0.192716" G="0.398148" T="0.240123"/>
      <pos A="0.295432" C="0.303333" G="0.27963" T="0.121605"/>
      <pos A="0.15321" C="0.358642" G="0.358642" T="0.129506"/>
      <pos A="0.263827" C="0.334938" G="0.295432" T="0.105802"/>
      <pos A="0.184815" C="0.350741" G="0.34284" T="0.121605"/>
      <pos A="0.334938" C="0.366543" G="0.113704" T="0.184815"/>
      <pos A="0.145309" C="0.287531" G="0.437654" T="0.129506"/>
      <pos A="0.105802" C="0.319136" G="0.461358" T="0.113704"/>
      <pos A="0.09" C="0.334938" G="0.508765" T="0.0662963"/>
      <pos A="0.169012" C="0.184815" G="0.461358" T="0.184815"/>
      <pos A="0.200617" C="0.366543" G="0.366543" T="0.0662963"/>
      <pos A="0.184815" C="0.271728" G="0.398148" T="0.145309"/>
      <pos A="0.129506" C="0.208519" G="0.524568" T="0.137407"/>
      <pos A="0.0662963" C="0.34284" G="0.47716" T="0.113704"/>
      <pos A="0.129506" C="0.161111" G="0.453457" T="0.255926"/>
      <pos A="0.121605" C="0.406049" G="0.295432" T="0.176914"/>
      <pos A="0.0741975" C="0.366543" G="0.303333" T="0.255926"/>
      <pos A="0.129506" C="0.319136" G="0.516667" T="0.0346914"/>
      <pos A="0.161111" C="0.358642" G="0.311235" T="0.169012"/>
      <pos A="0.200617" C="0.232222" G="0.382346" T="0.184815"/>
      <pos A="0.184815" C="0.263827" G="0.382346" T="0.169012"/>
      <pos A="0.208519" C="0.47716" G="0.176914" T="0.137407"/>
      <pos A="0.255926" C="0.358642" G="0.295432" T="0.09"/>
      <pos A="0.169012" C="0.287531" G="0.485062" T="0.0583951"/>
      <pos A="0.232222" C="0.311235" G="0.406049" T="0.0504938"/>
      <pos A="0.145309" C="0.390247" G="0.295432" T="0.169012"/>
      <pos A="0.15321" C="0.161111" G="0.358642" T="0.327037"/>
    </motif>
    <motif db="0" id="M9" alt="O9" length="40" nsites="8" evalue="1.3e-003">
      <pos A="0.00308642" C="0.14418" G="0.426366" T="0.426366"/>
      <pos A="0.00308642" C="0.00308642" G="0.708554" T="0.285273"/>
      <pos A="0.285273" C="0.708554" G="0.00308642" T="0.00308642"/>
      <pos A="0.14418" C="0.285273" G="0.567461" T="0.00308642"/>
      <pos A="0.14418" C="0.14418" G="0.708554" T="0.00308642"/>
      <pos A="0.285273" C="0.285273" G="0.00308642" T="0.426366"/>
      <pos A="0.14418" C="0.285273" G="0.285273" T="0.285273"/>
      <pos A="0.00308642" C="0.14418" G="0.849647" T="0.00308642"/>
      <pos A="0.14418" C="0.285273" G="0.567461" T="0.00308642"/>
      <pos A="0.14418" C="0.849647" G="0.00308642" T="0.00308642"/>
      <pos A="0.00308642" C="0.426366" G="0.285273" T="0.285273"/>
      <pos A="0.285273" C="0.285273" G="0.14418" T="0.285273"/>
      <pos A="0.00308642" C="0.567461" G="0.426366" T="0.00308642"/>
      <pos A="0.00308642" C="0.00308642" G="0.708554" T="0.285273"/>
      <pos A="0.00308642" C="0.14418" G="0.708554" T="0.14418"/>
      <pos A="0.14418" C="0.00308642" G="0.849647" T="0.00308642"/>
      <pos A="0.285273" C="0.14418" G="0.14418" T="0.426366"/>
      <pos A="0.285273" C="0.14418" G="0.567461" T="0.00308642"/>
      <pos A="0.00308642" C="0.00308642" G="0.990741" T="0.00308642"/>
      <pos A="0.567461" C="0.00308642" G="0.426366" T="0.00308642"/>
      <pos A="0.00308642" C="0.285273" G="0.426366" T="0.285273"/>
      <pos A="0.00308642" C="0.00308642" G="0.708554" T="0.285273"/>
      <pos A="0.14418" C="0.426366" G="0.426366" T="0.00308642"/>
      <pos A="0.00308642" C="0.285273" G="0.708554" T="0.00308642"/>
      <pos A="0.00308642" C="0.426366" G="0.567461" T="0.00308642"/>
      <pos A="0.285273" C="0.00308642" G="0.567461" T="0.14418"/>
      <pos A="0.00308642" C="0.14418" G="0.849647" T="0.00308642"/>
      <pos A="0.285273" C="0.00308642" G="0.708554" T="0.00308642"/>
      <pos A="0.708554" C="0.14418" G="0.14418" T="0.00308642"/>
      <pos A="0.285273" C="0.426366" G="0.285273" T="0.00308642"/>
      <pos A="0.00308642" C="0.426366" G="0.14418" T="0.426366"/>
      <pos A="0.00308642" C="0.426366" G="0.285273" T="0.285273"/>
      <pos A="0.00308642" C="0.285273" G="0.426366" T="0.285273"/>
      <pos A="0.426366" C="0.14418" G="0.426366" T="0.00308642"/>
      <pos A="0.00308642" C="0.00308642" G="0.990741" T="0.00308642"/>
      <pos A="0.14418" C="0.285273" G="0.567461" T="0.00308642"/>
      <pos A="0.285273" C="0.14418" G="0.567461" T="0.00308642"/>
      <pos A="0.426366" C="0.426366" G="0.14418" T="0.00308642"/>
      <pos A="0.00308642" C="0.14418" G="0.849647" T="0.00308642"/>
      <pos A="0.14418" C="0.00308642" G="0.849647" T="0.00308642"/>
    </motif>
    <motif db="0" id="M91" alt="O91" length="40" nsites="8" evalue="1.3e-003">
      <pos A="0.366959" C="0.0550686" G="0.470922" T="0.10705"/>
      <pos A="0.262996" C="0.418941" G="0.262996" T="0.0550686"/>
      <pos A="0.00308642" C="0.366959" G="0.626868" T="0.00308642"/>
      <pos A="0.10705" C="0.522905" G="0.366959" T="0.00308642"/>
      <pos A="0.211013" C="0.626868" G="0.159032" T="0.00308642"/>
      <pos A="0.0550686" C="0.262996" G="0.67885" T="0.00308642"/>
      <pos A="0.159032" C="0.10705" G="0.730832" T="0.00308642"/>
      <pos A="0.314977" C="0.626868" G="0.00308642" T="0.0550686"/>
      <pos A="0.0550686" C="0.418941" G="0.10705" T="0.418941"/>
      <pos A="0.159032" C="0.314977" G="0.314977" T="0.211013"/>
      <pos A="0.211013" C="0.0550686" G="0.470922" T="0.262996"/>
      <pos A="0.10705" C="0.159032" G="0.67885" T="0.0550686"/>
      <pos A="0.211013" C="0.366959" G="0.0550686" T="0.366959"/>
      <pos A="0.00308642" C="0.10705" G="0.574886" T="0.314977"/>
      <pos A="0.211013" C="0.366959" G="0.366959" T="0.0550686"/>
      <pos A="0.10705" C="0.211013" G="0.262996" T="0.418941"/>
      <pos A="0.0550686" C="0.262996" G="0.418941" T="0.262996"/>
      <pos A="0.159032" C="0.211013" G="0.626868" T="0.00308642"/>
      <pos A="0.366959" C="0.211013" G="0.314977" T="0.10705"/>
      <pos A="0.10705" C="0.314977" G="0.470922" T="0.10705"/>
      <pos A="0.0550686" C="0.314977" G="0.470922" T="0.159032"/>
      <pos A="0.0550686" C="0.782814" G="0.0550686" T="0.10705"/>
      <pos A="0.00308642" C="0.10705" G="0.626868" T="0.262996"/>
      <pos A="0.00308642" C="0.211013" G="0.418941" T="0.366959"/>
      <pos A="0.262996" C="0.262996" G="0.470922" T="0.00308642"/>
      <pos A="0.366959" C="0.211013" G="0.211013" T="0.211013"/>
      <pos A="0.10705" C="0.211013" G="0.574886" T="0.10705"/>
      <pos A="0.262996" C="0.0550686" G="0.418941" T="0.262996"/>
      <pos A="0.159032" C="0.262996" G="0.574886" T="0.00308642"/>
      <pos A="0.314977" C="0.211013" G="0.418941" T="0.0550686"/>
      <pos A="0.00308642" C="0.262996" G="0.366959" T="0.366959"/>
      <pos A="0.262996" C="0.211013" G="0.211013" T="0.314977"/>
      <pos A="0.00308642" C="0.159032" G="0.67885" T="0.159032"/>
      <pos A="0.10705" C="0.262996" G="0.470922" T="0.159032"/>
      <pos A="0.0550686" C="0.314977" G="0.418941" T="0.211013"/>
      <pos A="0.418941" C="0.10705" G="0.366959" T="0.10705"/>
      <pos A="0.470922" C="0.211013" G="0.10705" T="0.211013"/>
      <pos A="0.0550686" C="0.0550686" G="0.782814" T="0.10705"/>
      <pos A="0.159032" C="0.262996" G="0.470922" T="0.10705"/>
      <pos A="0.262996" C="0.522905" G="0.211013" T="0.00308642"/>
    </motif>
    <motif db="0" id="M92" alt="O92" length="40" nsites="8" evalue="1.3e-003">
      <pos A="0.208519" C="0.271728" G="0.421852" T="0.0979012"/>
      <pos A="0.169012" C="0.413951" G="0.311235" T="0.105802"/>
      <pos A="0.161111" C="0.192716" G="0.429753" T="0.21642"/>
      <pos A="0.129506" C="0.429753" G="0.295432" T="0.145309"/>
      <pos A="0.09" C="0.382346" G="0.398148" T="0.129506"/>
      <pos A="0.09" C="0.413951" G="0.358642" T="0.137407"/>
      <pos A="0.176914" C="0.350741" G="0.327037" T="0.145309"/>
      <pos A="0.263827" C="0.303333" G="0.255926" T="0.176914"/>
      <pos A="0.21642" C="0.208519" G="0.429753" T="0.145309"/>
      <pos A="0.0425926" C="0.200617" G="0.532469" T="0.224321"/>
      <pos A="0.121605" C="0.445556" G="0.255926" T="0.176914"/>
      <pos A="0.271728" C="0.161111" G="0.390247" T="0.176914"/>
      <pos A="0.0979012" C="0.232222" G="0.564074" T="0.105802"/>
      <pos A="0.145309" C="0.382346" G="0.327037" T="0.145309"/>
      <pos A="0.169012" C="0.271728" G="0.413951" T="0.145309"/>
      <pos A="0.263827" C="0.145309" G="0.34284" T="0.248025"/>
      <pos A="0.287531" C="0.319136" G="0.271728" T="0.121605"/>
      <pos A="0.184815" C="0.350741" G="0.350741" T="0.113704"/>
      <pos A="0.0583951" C="0.327037" G="0.532469" T="0.0820988"/>
      <pos A="0.0425926" C="0.358642" G="0.429753" T="0.169012"/>
      <pos A="0.15321" C="0.469259" G="0.200617" T="0.176914"/>
      <pos A="0.15321" C="0.255926" G="0.469259" T="0.121605"/>
      <pos A="0.0662963" C="0.469259" G="0.350741" T="0.113704"/>
      <pos A="0.176914" C="0.469259" G="0.105802" T="0.248025"/>
      <pos A="0.169012" C="0.240123" G="0.500864" T="0.09"/>
      <pos A="0.224321" C="0.208519" G="0.429753" T="0.137407"/>
      <pos A="0.0979012" C="0.263827" G="0.54037" T="0.0979012"/>
      <pos A="0.113704" C="0.27963" G="0.437654" T="0.169012"/>
      <pos A="0.224321" C="0.382346" G="0.287531" T="0.105802"/>
      <pos A="0.200617" C="0.319136" G="0.248025" T="0.232222"/>
      <pos A="0.129506" C="0.192716" G="0.437654" T="0.240123"/>
      <pos A="0.319136" C="0.390247" G="0.224321" T="0.0662963"/>
      <pos A="0.176914" C="0.113704" G="0.54037" T="0.169012"/>
      <pos A="0.121605" C="0.461358" G="0.327037" T="0.09"/>
      <pos A="0.208519" C="0.255926" G="0.366543" T="0.169012"/>
      <pos A="0.184815" C="0.271728" G="0.366543" T="0.176914"/>
      <pos A="0.09" C="0.350741" G="0.453457" T="0.105802"/>
      <pos A="0.184815" C="0.263827" G="0.327037" T="0.224321"/>
      <pos A="0.105802" C="0.34284" G="0.366543" T="0.184815"/>
      <pos A="0.224321" C="0.382346" G="0.34284" T="0.0504938"/>
    </motif>
    <motif db="0" id="M93" alt="O93" length="40" nsites="8" evalue="1.3e-003">
      <pos A="0.263827" C="0.176914" G="0.421852" T="0.137407"/>
      <pos A="0.0741975" C="0.437654" G="0.374444" T="0.113704"/>
      <pos A="0.169012" C="0.327037" G="0.240123" T="0.263827"/>
      <pos A="0.200617" C="0.09" G="0.500864" T="0.208519"/>
      <pos A="0.208519" C="0.327037" G="0.429753" T="0.0346914"/>
      <pos A="0.0979012" C="0.445556" G="0.327037" T="0.129506"/>
      <pos A="0.113704" C="0.287531" G="0.406049" T="0.192716"/>
      <pos A="0.224321" C="0.421852" G="0.169012" T="0.184815"/>
      <pos A="0.121605" C="0.255926" G="0.524568" T="0.0979012"/>
      <pos A="0.161111" C="0.319136" G="0.271728" T="0.248025"/>
      <pos A="0.15321" C="0.263827" G="0.469259" T="0.113704"/>
      <pos A="0.224321" C="0.303333" G="0.366543" T="0.105802"/>
      <pos A="0.15321" C="0.21642" G="0.453457" T="0.176914"/>
      <pos A="0.137407" C="0.334938" G="0.334938" T="0.192716"/>
      <pos A="0.232222" C="0.319136" G="0.263827" T="0.184815"/>
      <pos A="0.113704" C="0.176914" G="0.54037" T="0.169012"/>
      <pos A="0.137407" C="0.398148" G="0.366543" T="0.0979012"/>
      <pos A="0.21642" C="0.453457" G="0.224321" T="0.105802"/>
      <pos A="0.192716" C="0.516667" G="0.121605" T="0.169012"/>
      <pos A="0.184815" C="0.327037" G="0.366543" T="0.121605"/>
      <pos A="0.0346914" C="0.34284" G="0.516667" T="0.105802"/>
      <pos A="0.15321" C="0.303333" G="0.413951" T="0.129506"/>
      <pos A="0.176914" C="0.224321" G="0.421852" T="0.176914"/>
      <pos A="0.208519" C="0.27963" G="0.319136" T="0.192716"/>
      <pos A="0.121605" C="0.184815" G="0.469259" T="0.224321"/>
      <pos A="0.0979012" C="0.240123" G="0.461358" T="0.200617"/>
      <pos A="0.169012" C="0.27963" G="0.413951" T="0.137407"/>
      <pos A="0.271728" C="0.271728" G="0.327037" T="0.129506"/>
      <pos A="0.137407" C="0.255926" G="0.47716" T="0.129506"/>
      <pos A="0.303333" C="0.366543" G="0.263827" T="0.0662963"/>
      <pos A="0.21642" C="0.295432" G="0.271728" T="0.21642"/>
      <pos A="0.105802" C="0.350741" G="0.374444" T="0.169012"/>
      <pos A="0.0504938" C="0.295432" G="0.358642" T="0.295432"/>
      <pos A="0.21642" C="0.374444" G="0.21642" T="0.192716"/>
      <pos A="0.105802" C="0.145309" G="0.722099" T="0.0267901"/>
      <pos A="0.21642" C="0.327037" G="0.319136" T="0.137407"/>
      <pos A="0.255926" C="0.161111" G="0.508765" T="0.0741975"/>
      <pos A="0.113704" C="0.406049" G="0.350741" T="0.129506"/>
      <pos A="0.129506" C="0.319136" G="0.334938" T="0.21642"/>
      <pos A="0.208519" C="0.421852" G="0.176914" T="0.192716"/>
    </motif>
    <motif db="0" id="M94" alt="O94" length="40" nsites="8" evalue="1.3e-003">
      <pos A="0.00308642" C="0.661523" G="0.332304" T="0.00308642"/>
      <pos A="0.00308642" C="0.332304" G="0.332304" T="0.332304"/>
      <pos A="0.00308642" C="0.332304" G="0.661523" T="0.00308642"/>
      <pos A="0.00308642" C="0.167696" G="0.661523" T="0.167696"/>
      <pos A="0.167696" C="0.661523" G="0.167696" T="0.00308642"/>
      <pos A="0.332304" C="0.332304" G="0.332304" T="0.00308642"/>
      <pos A="0.00308642" C="0.661523" G="0.167696" T="0.167696"/>
      <pos A="0.00308642" C="0.00308642" G="0.990741" T="0.00308642"/>
      <pos A="0.167696" C="0.332304" G="0.496914" T="0.00308642"/>
      <pos A="0.332304" C="0.00308642" G="0.496914" T="0.167696"/>
      <pos A="0.167696" C="0.496914" G="0.167696" T="0.167696"/>
      <pos A="0.00308642" C="0.00308642" G="0.826131" T="0.167696"/>
      <pos A="0.332304" C="0.496914" G="0.167696" T="0.00308642"/>
      <pos A="0.00308642" C="0.00308642" G="0.496914" T="0.496914"/>
      <pos A="0.00308642" C="0.332304" G="0.496914" T="0.167696"/>
      <pos A="0.167696" C="0.332304" G="0.496914" T="0.00308642"/>
      <pos A="0.167696" C="0.661523" G="0.00308642" T="0.167696"/>
      <pos A="0.00308642" C="0.167696" G="0.167696" T="0.661523"/>
      <pos A="0.00308642" C="0.826131" G="0.00308642" T="0.167696"/>
      <pos A="0.00308642" C="0.167696" G="0.661523" T="0.167696"/>
      <pos A="0.00308642" C="0.496914" G="0.496914" T="0.00308642"/>
      <pos A="0.00308642" C="0.826131" G="0.167696" T="0.00308642"/>
      <pos A="0.167696" C="0.00308642" G="0.826131" T="0.00308642"/>
      <pos A="0.00308642" C="0.332304" G="0.661523" T="0.00308642"/>
      <pos A="0.00308642" C="0.332304" G="0.496914" T="0.167696"/>
      <pos A="0.332304" C="0.167696" G="0.496914" T="0.00308642"/>
      <pos A="0.00308642" C="0.496914" G="0.496914" T="0.00308642"/>
      <pos A="0.00308642" C="0.496914" G="0.332304" T="0.167696"/>
      <pos A="0.00308642" C="0.167696" G="0.826131" T="0.00308642"/>
      <pos A="0.00308642" C="0.661523" G="0.332304" T="0.00308642"/>
      <pos A="0.00308642" C="0.496914" G="0.167696" T="0.332304"/>
      <pos A="0.332304" C="0.332304" G="0.332304" T="0.00308642"/>
      <pos A="0.00308642" C="0.661523" G="0.332304" T="0.00308642"/>
      <pos A="0.00308642" C="0.167696" G="0.826131" T="0.00308642"/>
      <pos A="0.167696" C="0.496914" G="0.332304" T="0.00308642"/>
      <pos A="0.00308642" C="0.00308642" G="0.990741" T="0.00308642"/>
      <pos A="0.167696" C="0.496914" G="0.167696" T="0.167696"/>
      <pos A="0.496914" C="0.496914" G="0.00308642" T="0.00308642"/>
      <pos A="0.167696" C="0.496914" G="0.167696" T="0.167696"/>
      <pos A="0.00308642" C="0.496914" G="0.496914" T="0.00308642"/>
    </motif>
    <motif db="0" id="M95" alt="O95" length="40" nsites="8" evalue="1.3e-003">
      <pos A="0.0383595" C="0.814374" G="0.0383595" T="0.108907"/>
      <pos A="0.14418" C="0.0736336" G="0.391093" T="0.391093"/>
      <pos A="0.0383595" C="0.638007" G="0.25" T="0.0736336"/>
      <pos A="0.14418" C="0.0736336" G="0.496914" T="0.285273"/>
      <pos A="0.00308642" C="0.214727" G="0.567461" T="0.214727"/>
      <pos A="0.35582" C="0.426366" G="0.0736336" T="0.14418"/>
      <pos A="0.0736336" C="0.46164" G="0.391093" T="0.0736336"/>
      <pos A="0.214727" C="0.285273" G="0.285273" T="0.214727"/>
      <pos A="0.25" C="0.46164" G="0.14418" T="0.14418"/>
      <pos A="0.0736336" C="0.14418" G="0.708554" T="0.0736336"/>
      <pos A="0.179453" C="0.35582" G="0.00308642" T="0.46164"/>
      <pos A="0.285273" C="0.179453" G="0.46164" T="0.0736336"/>
      <pos A="0.108907" C="0.0736336" G="0.7791" T="0.0383595"/>
      <pos A="0.108907" C="0.35582" G="0.46164" T="0.0736336"/>
      <pos A="0.00308642" C="0.46164" G="0.285273" T="0.25"/>
      <pos A="0.00308642" C="0.25" G="0.638007" T="0.108907"/>
      <pos A="0.25" C="0.46164" G="0.108907" T="0.179453"/>
      <pos A="0.108907" C="0.285273" G="0.567461" T="0.0383595"/>
      <pos A="0.108907" C="0.320547" G="0.532187" T="0.0383595"/>
      <pos A="0.108907" C="0.285273" G="0.320547" T="0.285273"/>
      <pos A="0.00308642" C="0.285273" G="0.638007" T="0.0736336"/>
      <pos A="0.14418" C="0.35582" G="0.46164" T="0.0383595"/>
      <pos A="0.108907" C="0.46164" G="0.35582" T="0.0736336"/>
      <pos A="0.108907" C="0.638007" G="0.0736336" T="0.179453"/>
      <pos A="0.0736336" C="0.25" G="0.496914" T="0.179453"/>
      <pos A="0.214727" C="0.496914" G="0.214727" T="0.0736336"/>
      <pos A="0.0736336" C="0.214727" G="0.567461" T="0.14418"/>
      <pos A="0.0736336" C="0.14418" G="0.7791" T="0.00308642"/>
      <pos A="0.14418" C="0.496914" G="0.320547" T="0.0383595"/>
      <pos A="0.214727" C="0.285273" G="0.320547" T="0.179453"/>
      <pos A="0.108907" C="0.46164" G="0.25" T="0.179453"/>
      <pos A="0.285273" C="0.46164" G="0.25" T="0.00308642"/>
      <pos A="0.108907" C="0.108907" G="0.496914" T="0.285273"/>
      <pos A="0.0736336" C="0.320547" G="0.496914" T="0.108907"/>
      <pos A="0.214727" C="0.285273" G="0.35582" T="0.14418"/>
      <pos A="0.285273" C="0.46164" G="0.0736336" T="0.179453"/>
      <pos A="0.00308642" C="0.391093" G="0.320547" T="0.285273"/>
      <pos A="0.0383595" C="0.391093" G="0.320547" T="0.25"/>
      <pos A="0.108907" C="0.532187" G="0.108907" T="0.25"/>
      <pos A="0.25" C="0.46164" G="0.214727" T="0.0736336"/>
    </motif>
    <motif db="0" id="M97" alt="O97" length="40" nsites="8" evalue="1.3e-003">
      <pos A="0.208519" C="0.406049" G="0.240123" T="0.145309"/>
      <pos A="0.145309" C="0.437654" G="0.255926" T="0.161111"/>
      <pos A="0.184815" C="0.287531" G="0.334938" T="0.192716"/>
      <pos A="0.169012" C="0.232222" G="0.303333" T="0.295432"/>
      <pos A="0.09" C="0.248025" G="0.485062" T="0.176914"/>
      <pos A="0.232222" C="0.271728" G="0.295432" T="0.200617"/>
      <pos A="0.121605" C="0.500864" G="0.248025" T="0.129506"/>
      <pos A="0.176914" C="0.255926" G="0.516667" T="0.0504938"/>
      <pos A="0.121605" C="0.421852" G="0.334938" T="0.121605"/>
      <pos A="0.0741975" C="0.445556" G="0.334938" T="0.145309"/>
      <pos A="0.113704" C="0.200617" G="0.556173" T="0.129506"/>
      <pos A="0.248025" C="0.161111" G="0.429753" T="0.161111"/>
      <pos A="0.184815" C="0.287531" G="0.390247" T="0.137407"/>
      <pos A="0.161111" C="0.374444" G="0.327037" T="0.137407"/>
      <pos A="0.121605" C="0.287531" G="0.413951" T="0.176914"/>
      <pos A="0.121605" C="0.413951" G="0.27963" T="0.184815"/>
      <pos A="0.208519" C="0.161111" G="0.595679" T="0.0346914"/>
      <pos A="0.129506" C="0.500864" G="0.27963" T="0.09"/>
      <pos A="0.224321" C="0.240123" G="0.461358" T="0.0741975"/>
      <pos A="0.184815" C="0.358642" G="0.319136" T="0.137407"/>
      <pos A="0.121605" C="0.303333" G="0.429753" T="0.145309"/>
      <pos A="0.303333" C="0.27963" G="0.176914" T="0.240123"/>
      <pos A="0.169012" C="0.271728" G="0.437654" T="0.121605"/>
      <pos A="0.0979012" C="0.21642" G="0.548272" T="0.137407"/>
      <pos A="0.137407" C="0.413951" G="0.327037" T="0.121605"/>
      <pos A="0.129506" C="0.263827" G="0.445556" T="0.161111"/>
      <pos A="0.0662963" C="0.169012" G="0.579877" T="0.184815"/>
      <pos A="0.15321" C="0.327037" G="0.358642" T="0.161111"/>
      <pos A="0.224321" C="0.311235" G="0.334938" T="0.129506"/>
      <pos A="0.121605" C="0.34284" G="0.445556" T="0.09"/>
      <pos A="0.263827" C="0.113704" G="0.390247" T="0.232222"/>
      <pos A="0.176914" C="0.192716" G="0.390247" T="0.240123"/>
      <pos A="0.200617" C="0.319136" G="0.34284" T="0.137407"/>
      <pos A="0.129506" C="0.327037" G="0.382346" T="0.161111"/>
      <pos A="0.113704" C="0.500864" G="0.21642" T="0.169012"/>
      <pos A="0.0425926" C="0.208519" G="0.579877" T="0.169012"/>
      <pos A="0.319136" C="0.334938" G="0.248025" T="0.0979012"/>
      <pos A="0.311235" C="0.429753" G="0.169012" T="0.09"/>
      <pos A="0.208519" C="0.319136" G="0.319136" T="0.15321"/>
      <pos A="0.0979012" C="0.295432" G="0.47716" T="0.129506"/>
    </motif>
    <motif db="0" id="M98" alt="O98" length="40" nsites="8" evalue="1.3e-003">
      <pos A="0.09" C="0.421852" G="0.311235" T="0.176914"/>
      <pos A="0.176914" C="0.34284" G="0.382346" T="0.0979012"/>
      <pos A="0.232222" C="0.184815" G="0.469259" T="0.113704"/>
      <pos A="0.0662963" C="0.390247" G="0.358642" T="0.184815"/>
      <pos A="0.184815" C="0.161111" G="0.516667" T="0.137407"/>
      <pos A="0.113704" C="0.429753" G="0.295432" T="0.161111"/>
      <pos A="0.192716" C="0.374444" G="0.27963" T="0.15321"/>
      <pos A="0.121605" C="0.413951" G="0.303333" T="0.161111"/>
      <pos A="0.200617" C="0.184815" G="0.445556" T="0.169012"/>
      <pos A="0.161111" C="0.34284" G="0.319136" T="0.176914"/>
      <pos A="0.240123" C="0.295432" G="0.287531" T="0.176914"/>
      <pos A="0.208519" C="0.374444" G="0.350741" T="0.0662963"/>
      <pos A="0.129506" C="0.34284" G="0.350741" T="0.176914"/>
      <pos A="0.208519" C="0.208519" G="0.350741" T="0.232222"/>
      <pos A="0.0188889" C="0.358642" G="0.47716" T="0.145309"/>
      <pos A="0.169012" C="0.161111" G="0.548272" T="0.121605"/>
      <pos A="0.137407" C="0.453457" G="0.248025" T="0.161111"/>
      <pos A="0.248025" C="0.21642" G="0.382346" T="0.15321"/>
      <pos A="0.224321" C="0.248025" G="0.437654" T="0.09"/>
      <pos A="0.145309" C="0.34284" G="0.421852" T="0.09"/>
      <pos A="0.0979012" C="0.263827" G="0.485062" T="0.15321"/>
      <pos A="0.15321" C="0.390247" G="0.358642" T="0.0979012"/>
      <pos A="0.0662963" C="0.374444" G="0.303333" T="0.255926"/>
      <pos A="0.113704" C="0.413951" G="0.27963" T="0.192716"/>
      <pos A="0.113704" C="0.137407" G="0.524568" T="0.224321"/>
      <pos A="0.161111" C="0.311235" G="0.445556" T="0.0820988"/>
      <pos A="0.161111" C="0.500864" G="0.263827" T="0.0741975"/>
      <pos A="0.184815" C="0.113704" G="0.492963" T="0.208519"/>
      <pos A="0.232222" C="0.232222" G="0.461358" T="0.0741975"/>
      <pos A="0.121605" C="0.413951" G="0.208519" T="0.255926"/>
      <pos A="0.184815" C="0.255926" G="0.398148" T="0.161111"/>
      <pos A="0.161111" C="0.27963" G="0.469259" T="0.09"/>
      <pos A="0.129506" C="0.366543" G="0.327037" T="0.176914"/>
      <pos A="0.184815" C="0.413951" G="0.327037" T="0.0741975"/>
      <pos A="0.232222" C="0.15321" G="0.500864" T="0.113704"/>
      <pos A="0.161111" C="0.453457" G="0.34284" T="0.0425926"/>
      <pos A="0.0267901" C="0.169012" G="0.564074" T="0.240123"/>
      <pos A="0.161111" C="0.47716" G="0.169012" T="0.192716"/>
      <pos A="0.34284" C="0.208519" G="0.192716" T="0.255926"/>
      <pos A="0.232222" C="0.208519" G="0.421852" T="0.137407"/>
    </motif>
    <motif db="0" id="M99" alt="O99" length="40" nsites="8" evalue="1.3e-003">
      <pos A="0.112826" C="0.30487" G="0.332304" T="0.25"/>
      <pos A="0.0853906" C="0.469479" G="0.332304" T="0.112826"/>
      <pos A="0.19513" C="0.414609" G="0.359739" T="0.0305215"/>
      <pos A="0.0853906" C="0.551784" G="0.140261" T="0.222565"/>
      <pos A="0.167696" C="0.112826" G="0.496914" T="0.222565"/>
      <pos A="0.112826" C="0.442043" G="0.222565" T="0.222565"/>
      <pos A="0.0579565" C="0.524349" G="0.332304" T="0.0853906"/>
      <pos A="0.112826" C="0.222565" G="0.496914" T="0.167696"/>
      <pos A="0.00308642" C="0.19513" G="0.743827" T="0.0579565"/>
      <pos A="0.0853906" C="0.579218" G="0.140261" T="0.19513"/>
      <pos A="0.30487" C="0.25" G="0.387174" T="0.0579565"/>
      <pos A="0.19513" C="0.167696" G="0.579218" T="0.0579565"/>
      <pos A="0.222565" C="0.359739" G="0.359739" T="0.0579565"/>
      <pos A="0.277435" C="0.167696" G="0.469479" T="0.0853906"/>
      <pos A="0.112826" C="0.387174" G="0.277435" T="0.222565"/>
      <pos A="0.0579565" C="0.277435" G="0.442043" T="0.222565"/>
      <pos A="0.140261" C="0.332304" G="0.19513" T="0.332304"/>
      <pos A="0.112826" C="0.25" G="0.30487" T="0.332304"/>
      <pos A="0.359739" C="0.167696" G="0.359739" T="0.112826"/>
      <pos A="0.00308642" C="0.140261" G="0.688957" T="0.167696"/>
      <pos A="0.0305215" C="0.524349" G="0.332304" T="0.112826"/>
      <pos A="0.112826" C="0.277435" G="0.551784" T="0.0579565"/>
      <pos A="0.0305215" C="0.167696" G="0.579218" T="0.222565"/>
      <pos A="0.0853906" C="0.496914" G="0.277435" T="0.140261"/>
      <pos A="0.167696" C="0.332304" G="0.469479" T="0.0305215"/>
      <pos A="0.112826" C="0.332304" G="0.414609" T="0.140261"/>
      <pos A="0.25" C="0.30487" G="0.332304" T="0.112826"/>
      <pos A="0.00308642" C="0.442043" G="0.442043" T="0.112826"/>
      <pos A="0.140261" C="0.30487" G="0.524349" T="0.0305215"/>
      <pos A="0.140261" C="0.25" G="0.414609" T="0.19513"/>
      <pos A="0.167696" C="0.277435" G="0.442043" T="0.112826"/>
      <pos A="0.30487" C="0.112826" G="0.414609" T="0.167696"/>
      <pos A="0.140261" C="0.606653" G="0.222565" T="0.0305215"/>
      <pos A="0.19513" C="0.469479" G="0.332304" T="0.00308642"/>
      <pos A="0.0305215" C="0.387174" G="0.30487" T="0.277435"/>
      <pos A="0.0579565" C="0.277435" G="0.469479" T="0.19513"/>
      <pos A="0.19513" C="0.277435" G="0.167696" T="0.359739"/>
      <pos A="0.0853906" C="0.0853906" G="0.442043" T="0.387174"/>
      <pos A="0.19513" C="0.332304" G="0.359739" T="0.112826"/>
      <pos A="0.222565" C="0.0853906" G="0.442043" T="0.25"/>
    </motif>
  </queries>
  <targets>
    <motif db="0" id="AP2A_HUMAN.H11MO.0.A" length="15" nsites="500" evalue="1.0e+000"
        url="http://hocomoco.autosome.ru/motif/AP2A_HUMAN.H11MO.0.A">
      <pos A="0.416124" C="0.185377" G="0.193138" T="0.205362"/>
      <pos A="0.231121" C="0.0911524" G="0.134692" T="0.543034"/>
      <pos A="0.176775" C="0.0944298" G="0.470182" T="0.258612"/>
      <pos A="0.0108813" C="0.520551" G="0.431413" T="0.0371549"/>
      <pos A="4.999e-05" C="0.99985" G="4.999e-05" T="4.999e-05"/>
      <pos A="4.999e-05" C="0.900843" G="4.999e-05" T="0.099057"/>
      <pos A="0.0509783" C="0.111333" G="0.0128321" T="0.824856"/>
      <pos A="0.00188818" C="4.999e-05" G="0.796457" T="0.201605"/>
      <pos A="0.535277" C="0.0386298" G="0.409205" T="0.0168892"/>
      <pos A="0.14218" C="4.999e-05" G="0.855965" T="0.00180471"/>
      <pos A="4.999e-05" C="4.999e-05" G="0.99985" T="4.999e-05"/>
      <pos A="0.0479051" C="0.556058" G="0.379971" T="0.0160658"/>
      <pos A="0.308242" C="0.38161" G="0.0917715" T="0.218376"/>
      <pos A="0.512988" C="0.0934521" G="0.204267" T="0.189292"/>
      <pos A="0.238522" C="0.148913" G="0.208406" T="0.404159"/>
    </motif>
    <motif db="0" id="AP2B_HUMAN.H11MO.0.B" length="10" nsites="28" evalue="1.0e+000"
        url="http://hocomoco.autosome.ru/motif/AP2B_HUMAN.H11MO.0.B">
      <pos A="0.0402747" C="0.00088968" G="0.780713" T="0.178122"/>
      <pos A="0.00088968" C="0.646804" G="0.245077" T="0.107229"/>
      <pos A="0.00088968" C="0.961884" G="0.00088968" T="0.0363362"/>
      <pos A="0.115106" C="0.571973" G="0.00088968" T="0.312031"/>
      <pos A="0.0757212" C="0.0363362" G="0.887053" T="0.00088968"/>
      <pos A="0.327785" C="0.31597" G="0.355355" T="0.00088968"/>
      <pos A="0.0717827" C="0.0363362" G="0.851606" T="0.0402747"/>
      <pos A="0.00088968" C="0.00088968" G="0.997331" T="0.00088968"/>
      <pos A="0.190922" C="0.123968" G="0.675358" T="0.00975131"/>
      <pos A="0.22243" C="0.446925" G="0.253939" T="0.0767059"/>
    </motif>
    <motif db="0" id="AP2C_HUMAN.H11MO.0.A" length="14" nsites="500" evalue="1.0e+000"
        url="http://hocomoco.autosome.ru/motif/AP2C_HUMAN.H11MO.0.A">
      <pos A="0.3872" C="0.20104" G="0.269563" T="0.142197"/>
      <pos A="0.196086" C="0.123624" G="0.166417" T="0.513874"/>
      <pos A="0.184609" C="0.0998022" G="0.518376" T="0.197212"/>
      <pos A="0.00958288" C="0.506988" G="0.471848" T="0.0115807"/>
      <pos A="0.00385284" C="0.988136" G="0.0079615" T="4.999e-05"/>
      <pos A="0.00191784" C="0.951682" G="0.00239436" T="0.0440054"/>
      <pos A="0.0500552" C="0.13189" G="0.025422" T="0.792633"/>
      <pos A="0.0354071" C="4.999e-05" G="0.917075" T="0.0474675"/>
      <pos A="0.554976" C="0.0254436" G="0.415804" T="0.0037759"/>
      <pos A="0.0734759" C="4.999e-05" G="0.924454" T="0.0020204"/>
      <pos A="4.999e-05" C="4.999e-05" G="0.997967" T="0.00193309"/>
      <pos A="0.0289758" C="0.618174" G="0.340999" T="0.0118516"/>
      <pos A="0.313913" C="0.351519" G="0.0971829" T="0.237385"/>
      <pos A="0.42824" C="0.170536" G="0.24167" T="0.159554"/>
    </motif>
    <motif db="0" id="AP2D_HUMAN.H11MO.0.D" length="14" nsites="5" evalue="1.0e+000"
        url="http://hocomoco.autosome.ru/motif/AP2D_HUMAN.H11MO.0.D">
      <pos A="0.2329" C="0.483698" G="0.2329" T="0.0505016"/>
      <pos A="0.00490196" C="0.00490196" G="0.985294" T="0.00490196"/>
      <pos A="0.00490196" C="0.620497" G="0.187301" T="0.187301"/>
      <pos A="0.00490196" C="0.985294" G="0.00490196" T="0.00490196"/>
      <pos A="0.00490196" C="0.597697" G="0.00490196" T="0.392499"/>
      <pos A="0.00490196" C="0.00490196" G="0.985294" T="0.00490196"/>
      <pos A="0.392499" C="0.2329" G="0.369699" T="0.00490196"/>
      <pos A="0.00490196" C="0.00490196" G="0.985294" T="0.00490196"/>
      <pos A="0.00490196" C="0.00490196" G="0.985294" T="0.00490196"/>
      <pos A="0.00490196" C="0.802896" G="0.187301" T="0.00490196"/>
      <pos A="0.187301" C="0.2329" G="0.392499" T="0.187301"/>
      <pos A="0.00490196" C="0.802896" G="0.187301" T="0.00490196"/>
      <pos A="0.00490196" C="0.187301" G="0.802896" T="0.00490196"/>
      <pos A="0.0505016" C="0.2329" G="0.0505016" T="0.666097"/>
    </motif>
    <motif db="0" id="ARNT2_HUMAN.H11MO.0.D" length="12" nsites="18" evalue="1.0e+000"
        url="http://hocomoco.autosome.ru/motif/ARNT2_HUMAN.H11MO.0.D">
      <pos A="0.193565" C="0.0837457" G="0.584034" T="0.138655"/>
      <pos A="0.16611" C="0.282031" G="0.330839" T="0.22102"/>
      <pos A="0.00138122" C="0.660297" G="0.22102" T="0.117302"/>
      <pos A="0.00138122" C="0.0562909" G="0.940947" T="0.00138122"/>
      <pos A="0.00138122" C="0.00138122" G="0.0562909" T="0.940947"/>
      <pos A="0.00138122" C="0.0562909" G="0.940947" T="0.00138122"/>
      <pos A="0.0562909" C="0.00138122" G="0.879936" T="0.062392"/>
      <pos A="0.16611" C="0.330839" G="0.39185" T="0.111201"/>
      <pos A="0.556579" C="0.00138122" G="0.27593" T="0.16611"/>
      <pos A="0.00138122" C="0.330839" G="0.556579" T="0.111201"/>
      <pos A="0.39185" C="0.00138122" G="0.495568" T="0.111201"/>
      <pos A="0.138655" C="0.584034" G="0.193565" T="0.0837457"/>
    </motif>
    <motif db="0" id="ASCL1_HUMAN.H11MO.0.A" length="14" nsites="480" evalue="1.0e+000"
        url="http://hocomoco.autosome.ru/motif/ASCL1_HUMAN.H11MO.0.A">
      <pos A="0.189596" C="0.437461" G="0.175016" T="0.197928"/>
      <pos A="0.218757" C="0.245834" G="0.160435" T="0.374974"/>
      <pos A="0.220839" C="0.254166" G="0.427046" T="0.0979483"/>
      <pos A="0.00630077" C="0.981098" G="0.00421787" T="0.00838367"/>
      <pos A="0.981098" C="0.00421787" G="5.20725e-05" T="0.0146324"/>
      <pos A="0.00630077" C="0.614507" G="0.358311" T="0.0208811"/>
      <pos A="0.00838367" C="0.979015" G="0.00213497" T="0.0104666"/>
      <pos A="0.00838367" C="0.00213497" G="0.00213497" T="0.987346"/>
      <pos A="0.00421787" C="0.00421787" G="0.976932" T="0.0146324"/>
      <pos A="0.00838367" C="0.781139" G="0.083368" T="0.127109"/>
      <pos A="0.0812851" C="0.420798" G="0.00630077" T="0.491616"/>
      <pos A="0.102114" C="0.385388" G="0.274995" T="0.237503"/>
      <pos A="0.131275" C="0.491616" G="0.0979483" T="0.279161"/>
      <pos A="0.166684" C="0.406217" G="0.152104" T="0.274995"/>
    </motif>
    <motif db="0" id="ASCL2_HUMAN.H11MO.0.D" length="9" nsites="499" evalue="1.0e+000"
        url="http://hocomoco.autosome.ru/motif/ASCL2_HUMAN.H11MO.0.D">
      <pos A="0.262523" C="0.352685" G="0.33866" T="0.046133"/>
      <pos A="0.0020537" C="0.989832" G="0.0040573" T="0.0040573"/>
      <pos A="0.985824" C="0.00606091" G="0.0020537" T="0.00606091"/>
      <pos A="0.00606091" C="0.352685" G="0.587107" T="0.0541475"/>
      <pos A="0.0140753" C="0.979814" G="0.0020537" T="0.0040573"/>
      <pos A="0.0040573" C="0.0040573" G="5.00902e-05" T="0.991835"/>
      <pos A="0.0020537" C="0.0100681" G="0.963785" T="0.0240934"/>
      <pos A="0.00606091" C="0.867612" G="0.0140753" T="0.112252"/>
      <pos A="0.102234" C="0.29458" G="0.00806452" T="0.595121"/>
    </motif>
    <motif db="0" id="ATF1_HUMAN.H11MO.0.B" length="11" nsites="500" evalue="1.0e+000"
        url="http://hocomoco.autosome.ru/motif/ATF1_HUMAN.H11MO.0.B">
      <pos A="0.287992" C="0.359978" G="0.158018" T="0.194011"/>
      <pos A="0.357978" C="0.114027" G="0.361978" T="0.166017"/>
      <pos A="0.35198" C="0.106029" G="0.509948" T="0.0320436"/>
      <pos A="0.0180464" C="0.00604879" G="0.0320436" T="0.943861"/>
      <pos A="0.020046" C="0.010048" G="0.95186" T="0.0180464"/>
      <pos A="0.945861" C="0.010048" G="0.0160468" T="0.0280444"/>
      <pos A="0.0320436" C="0.829884" G="0.0540392" T="0.0840332"/>
      <pos A="0.0240452" C="0.0160468" G="0.875875" T="0.0840332"/>
      <pos A="0.0780344" C="0.317986" G="0.0160468" T="0.587932"/>
      <pos A="0.287992" C="0.465957" G="0.144021" T="0.10203"/>
      <pos A="0.535943" C="0.114027" G="0.186013" T="0.164017"/>
    </motif>
    <motif db="0" id="ATF2_HUMAN.H11MO.0.B" length="11" nsites="500" evalue="1.0e+000"
        url="http://hocomoco.autosome.ru/motif/ATF2_HUMAN.H11MO.0.B">
      <pos A="0.315987" C="0.0880324" G="0.463957" T="0.132024"/>
      <pos A="0.423965" C="0.166017" G="0.383973" T="0.0260448"/>
      <pos A="0.020046" C="0.0240452" G="0.0120476" T="0.943861"/>
      <pos A="0.0160468" C="0.0140472" G="0.939862" T="0.030044"/>
      <pos A="0.903869" C="0.0120476" G="0.0140472" T="0.070036"/>
      <pos A="0.0340432" C="0.361978" G="0.248" T="0.355979"/>
      <pos A="0.00204959" C="0.0420416" G="0.933863" T="0.0220456"/>
      <pos A="0.126025" C="0.0720356" G="0.0260448" T="0.775895"/>
      <pos A="0.158018" C="0.775895" G="0.0360428" T="0.030044"/>
      <pos A="0.875875" C="0.0180464" G="0.0640372" T="0.0420416"/>
      <pos A="0.0620376" C="0.253999" G="0.184013" T="0.49995"/>
    </motif>
    <motif db="0" id="ATF2_HUMAN.H11MO.2.C" length="11" nsites="381" evalue="1.0e+000"
        url="http://hocomoco.autosome.ru/motif/ATF2_HUMAN.H11MO.2.C">
      <pos A="0.322816" C="0.086657" G="0.540606" T="0.0499213"/>
      <pos A="0.509118" C="0.00531357" G="0.480255" T="0.00531357"/>
      <pos A="6.55996e-05" C="6.55996e-05" G="6.55996e-05" T="0.999803"/>
      <pos A="6.55996e-05" C="6.55996e-05" G="0.999803" T="6.55996e-05"/>
      <pos A="0.999803" C="6.55996e-05" G="6.55996e-05" T="6.55996e-05"/>
      <pos A="6.55996e-05" C="0.994555" G="0.00268958" T="0.00268958"/>
      <pos A="6.55996e-05" C="6.55996e-05" G="0.999803" T="6.55996e-05"/>
      <pos A="6.55996e-05" C="6.55996e-05" G="6.55996e-05" T="0.999803"/>
      <pos A="0.188992" C="0.810876" G="6.55996e-05" T="6.55996e-05"/>
      <pos A="0.997179" C="6.55996e-05" G="0.00268958" T="6.55996e-05"/>
      <pos A="0.0446733" C="0.464511" G="0.356927" T="0.133889"/>
    </motif>
    <motif db="0" id="ATF6A_HUMAN.H11MO.0.B" length="12" nsites="20" evalue="1.0e+000"
        url="http://hocomoco.autosome.ru/motif/ATF6A_HUMAN.H11MO.0.B">
      <pos A="0.184941" C="0.184941" G="0.582951" T="0.047168"/>
      <pos A="0.00124378" C="0.215557" G="0.322713" T="0.460486"/>
      <pos A="0.00124378" C="0.261481" G="0.598259" T="0.139016"/>
      <pos A="0.0930922" C="0.399254" G="0.460486" T="0.047168"/>
      <pos A="0.00124378" C="0.0318599" G="0.00124378" T="0.965653"/>
      <pos A="0.00124378" C="0.047168" G="0.950344" T="0.00124378"/>
      <pos A="0.919728" C="0.047168" G="0.00124378" T="0.0318599"/>
      <pos A="0.00124378" C="0.996269" G="0.00124378" T="0.00124378"/>
      <pos A="0.00124378" C="0.00124378" G="0.996269" T="0.00124378"/>
      <pos A="0.00124378" C="0.00124378" G="0.00124378" T="0.996269"/>
      <pos A="0.00124378" C="0.0930922" G="0.90442" T="0.00124378"/>
      <pos A="0.0930922" C="0.00124378" G="0.90442" T="0.00124378"/>
    </motif>
    <motif db="0" id="ATF7_HUMAN.H11MO.0.D" length="11" nsites="12644" evalue="1.0e+000"
        url="http://hocomoco.autosome.ru/motif/ATF7_HUMAN.H11MO.0.D">
      <pos A="0.217356" C="0.0873352" G="0.447029" T="0.24828"/>
      <pos A="0.570881" C="0.00429252" G="0.418478" T="0.00634881"/>
      <pos A="0.000516051" C="0.000595139" G="0.00439138" T="0.994497"/>
      <pos A="0.000397419" C="0.00031833" G="0.985995" T="0.0132888"/>
      <pos A="0.995328" C="8.10655e-05" G="0.00451001" T="8.10655e-05"/>
      <pos A="8.10655e-05" C="0.992006" G="0.00553816" T="0.00237463"/>
      <pos A="0.000555595" C="1.97721e-06" G="0.99944" T="1.97721e-06"/>
      <pos A="8.10655e-05" C="1.97721e-06" G="0.00332368" T="0.996593"/>
      <pos A="0.185662" C="0.812278" G="0.00138602" T="0.000674228"/>
      <pos A="0.997542" C="0.00031833" G="0.00158374" T="0.000555595"/>
      <pos A="0.00506363" C="0.0470595" G="0.0273665" T="0.92051"/>
    </motif>
    <motif db="0" id="ATOH1_HUMAN.H11MO.0.B" length="9" nsites="500" evalue="1.0e+000"
        url="http://hocomoco.autosome.ru/motif/ATOH1_HUMAN.H11MO.0.B">
      <pos A="0.533943" C="0.0420416" G="0.377974" T="0.0460408"/>
      <pos A="0.323985" C="0.154019" G="0.521946" T="4.999e-05"/>
      <pos A="0.00204959" C="0.995851" G="0.00204959" T="4.999e-05"/>
      <pos A="0.99785" C="4.999e-05" G="4.999e-05" T="0.00204959"/>
      <pos A="4.999e-05" C="0.00804839" G="0.973855" T="0.0180464"/>
      <pos A="0.585933" C="0.379974" G="0.0340432" T="4.999e-05"/>
      <pos A="0.0180464" C="0.00604879" G="0.00204959" T="0.973855"/>
      <pos A="0.00204959" C="4.999e-05" G="0.989852" T="0.00804839"/>
      <pos A="0.0320436" C="0.110028" G="0.721906" T="0.136023"/>
    </motif>
    <motif db="0" id="BC11A_HUMAN.H11MO.0.A" length="17" nsites="500" evalue="1.0e+000"
        url="http://hocomoco.autosome.ru/motif/BC11A_HUMAN.H11MO.0.A">
      <pos A="0.37573" C="0.184625" G="0.286195" T="0.153451"/>
      <pos A="0.55058" C="0.0994705" G="0.224094" T="0.125856"/>
      <pos A="0.500164" C="0.142363" G="0.230714" T="0.126759"/>
      <pos A="0.589982" C="0.0166164" G="0.226051" T="0.167351"/>
      <pos A="0.187435" C="0.160796" G="0.580417" T="0.071352"/>
      <pos A="0.664511" C="0.0145816" G="0.269377" T="0.051531"/>
      <pos A="0.104037" C="0.0144884" G="0.828551" T="0.0529239"/>
      <pos A="0.200417" C="0.0327717" G="0.758546" T="0.00826493"/>
      <pos A="0.880098" C="0.0431253" G="0.0485975" T="0.0281795"/>
      <pos A="0.867864" C="0.00583965" G="0.0555442" T="0.0707524"/>
      <pos A="0.248399" C="0.226047" G="0.502141" T="0.0234139"/>
      <pos A="0.150158" C="0.154992" G="0.0315585" T="0.663292"/>
      <pos A="0.117832" C="0.0724923" G="0.760189" T="0.0494865"/>
      <pos A="0.658749" C="0.064413" G="0.250663" T="0.0261749"/>
      <pos A="0.458785" C="0.143453" G="0.310166" T="0.0875961"/>
      <pos A="0.622702" C="0.078845" G="0.157294" T="0.141159"/>
      <pos A="0.358985" C="0.2047" G="0.318076" T="0.118238"/>
    </motif>
    <motif db="0" id="BHA15_HUMAN.H11MO.0.B" length="11" nsites="500" evalue="1.0e+000"
        url="http://hocomoco.autosome.ru/motif/BHA15_HUMAN.H11MO.0.B">
      <pos A="0.172016" C="0.285993" G="0.471956" T="0.070036"/>
      <pos A="0.15202" C="0.44996" G="0.295991" T="0.10203"/>
      <pos A="0.687912" C="0.0680364" G="0.20001" T="0.0440412"/>
      <pos A="0.279994" C="0.108028" G="0.609928" T="0.00204959"/>
      <pos A="0.0560388" C="0.921866" G="0.0160468" T="0.00604879"/>
      <pos A="0.983853" C="0.00404919" G="0.010048" T="0.00204959"/>
      <pos A="0.00604879" C="0.00404919" G="0.963857" T="0.0260448"/>
      <pos A="0.0540392" C="0.877874" G="0.0640372" T="0.00404919"/>
      <pos A="0.0260448" C="0.0120476" G="0.00404919" T="0.957858"/>
      <pos A="0.00404919" C="0.00404919" G="0.981854" T="0.010048"/>
      <pos A="0.00204959" C="0.14802" G="0.633923" T="0.216007"/>
    </motif>
    <motif db="0" id="BHE41_HUMAN.H11MO.0.D" length="20" nsites="10" evalue="1.0e+000"
        url="http://hocomoco.autosome.ru/motif/BHE41_HUMAN.H11MO.0.D">
      <pos A="0.382694" C="0.0764775" G="0.168342" T="0.372486"/>
      <pos A="0.00247525" C="0.584286" G="0.410763" T="0.00247525"/>
      <pos A="0.298484" C="0.308691" G="0.298484" T="0.0943401"/>
      <pos A="0.400556" C="0.104547" G="0.492421" T="0.00247525"/>
      <pos A="0.104547" C="0.104547" G="0.410763" T="0.380142"/>
      <pos A="0.00247525" C="0.400556" G="0.492421" T="0.104547"/>
      <pos A="0.00247525" C="0.492421" G="0.00247525" T="0.502628"/>
      <pos A="0.00247525" C="0.992574" G="0.00247525" T="0.00247525"/>
      <pos A="0.706772" C="0.00247525" G="0.196412" T="0.0943401"/>
      <pos A="0.206619" C="0.594493" G="0.0943401" T="0.104547"/>
      <pos A="0.00247525" C="0.104547" G="0.798637" T="0.0943401"/>
      <pos A="0.00247525" C="0.00247525" G="0.00247525" T="0.992574"/>
      <pos A="0.00247525" C="0.00247525" G="0.992574" T="0.00247525"/>
      <pos A="0.308691" C="0.594493" G="0.0943401" T="0.00247525"/>
      <pos A="0.410763" C="0.196412" G="0.104547" T="0.288277"/>
      <pos A="0.00247525" C="0.0943401" G="0.706772" T="0.196412"/>
      <pos A="0.492421" C="0.196412" G="0.308691" T="0.00247525"/>
      <pos A="0.400556" C="0.0943401" G="0.400556" T="0.104547"/>
      <pos A="0.308691" C="0.104547" G="0.584286" T="0.00247525"/>
      <pos A="0.232137" C="0.324002" G="0.324002" T="0.119858"/>
    </motif>
    <motif db="0" id="BRAC_HUMAN.H11MO.0.A" length="20" nsites="500" evalue="1.0e+000"
        url="http://hocomoco.autosome.ru/motif/BRAC_HUMAN.H11MO.0.A">
      <pos A="0.120026" C="0.252" G="0.146021" T="0.481954"/>
      <pos A="0.0780344" C="0.20201" G="0.106029" T="0.613927"/>
      <pos A="0.335983" C="0.311988" G="0.224005" T="0.128024"/>
      <pos A="0.333983" C="0.164017" G="0.379974" T="0.122026"/>
      <pos A="0.138022" C="0.673915" G="0.128024" T="0.060038"/>
      <pos A="0.669916" C="0.0720356" G="0.162018" T="0.0960308"/>
      <pos A="0.19801" C="0.174015" G="0.407968" T="0.220006"/>
      <pos A="0.182014" C="0.252" G="0.40197" T="0.164017"/>
      <pos A="0.244001" C="0.166017" G="0.339982" T="0.25"/>
      <pos A="0.469956" C="0.190012" G="0.230004" T="0.110028"/>
      <pos A="0.343981" C="0.0520396" G="0.437962" T="0.166017"/>
      <pos A="0.060038" C="0.128024" G="0.7479" T="0.0640372"/>
      <pos A="0.0380424" C="0.0160468" G="0.00404919" T="0.941862"/>
      <pos A="0.00204959" C="0.0140472" G="0.969856" T="0.0140472"/>
      <pos A="0.224005" C="0.0520396" G="0.0440412" T="0.679914"/>
      <pos A="0.0320436" C="0.15202" G="0.631924" T="0.184013"/>
      <pos A="0.905869" C="0.020046" G="0.0620376" T="0.0120476"/>
      <pos A="0.659918" C="0.0580384" G="0.222006" T="0.060038"/>
      <pos A="0.34998" C="0.0880324" G="0.261998" T="0.29999"/>
      <pos A="0.20001" C="0.136023" G="0.19801" T="0.465957"/>
    </motif>
    <motif db="0" id="CLOCK_HUMAN.H11MO.0.C" length="14" nsites="252" evalue="1.0e+000"
        url="http://hocomoco.autosome.ru/motif/CLOCK_HUMAN.H11MO.0.C">
      <pos A="0.158766" C="0.599068" G="0.1786" T="0.063566"/>
      <pos A="0.424534" C="0.115133" G="0.1905" T="0.269833"/>
      <pos A="0.2024" C="0.146866" G="0.511801" T="0.138933"/>
      <pos A="0.337267" C="0.3214" G="0.1667" T="0.174633"/>
      <pos A="0.0952995" C="0.848969" G="0.0437326" T="0.0119992"/>
      <pos A="0.809302" C="0.063566" G="0.0437326" T="0.0833994"/>
      <pos A="0.1548" C="0.607001" G="0.127033" T="0.111166"/>
      <pos A="0.253967" C="0.0556327" G="0.642701" T="0.0476993"/>
      <pos A="0.0952995" C="0.1191" G="0.0437326" T="0.741868"/>
      <pos A="0.0873661" C="0.0238992" G="0.860869" T="0.0278659"/>
      <pos A="0.400734" C="0.313467" G="0.1786" T="0.1072"/>
      <pos A="0.369" C="0.242067" G="0.281733" T="0.1072"/>
      <pos A="0.222233" C="0.388834" G="0.289667" T="0.0992662"/>
      <pos A="0.491967" C="0.2976" G="0.0238992" T="0.186533"/>
    </motif>
    <motif db="0" id="COE1_HUMAN.H11MO.0.A" length="15" nsites="500" evalue="1.0e+000"
        url="http://hocomoco.autosome.ru/motif/COE1_HUMAN.H11MO.0.A">
      <pos A="0.417966" C="0.20201" G="0.20001" T="0.180014"/>
      <pos A="0.419966" C="0.090032" G="0.271996" T="0.218006"/>
      <pos A="0.118026" C="0.255999" G="0.413967" T="0.212008"/>
      <pos A="0.0580384" C="0.20201" G="0.0240452" T="0.715907"/>
      <pos A="0.00204959" C="0.989852" G="0.00204959" T="0.00604879"/>
      <pos A="0.0140472" C="0.813887" G="4.999e-05" T="0.172016"/>
      <pos A="0.00604879" C="0.945861" G="0.00204959" T="0.0460408"/>
      <pos A="0.25" C="0.623925" G="0.040042" T="0.0860328"/>
      <pos A="0.673915" C="0.0140472" G="0.0120476" T="0.29999"/>
      <pos A="0.0180464" C="4.999e-05" G="0.981854" T="4.999e-05"/>
      <pos A="0.248" C="0.00204959" G="0.723905" T="0.0260448"/>
      <pos A="0.00604879" C="0.00404919" G="0.989852" T="4.999e-05"/>
      <pos A="0.657918" C="0.0460408" G="0.255999" T="0.040042"/>
      <pos A="0.220006" C="0.433963" G="0.253999" T="0.0920316"/>
      <pos A="0.212008" C="0.35198" G="0.0920316" T="0.343981"/>
    </motif>
    <motif db="0" id="COT1_HUMAN.H11MO.0.C" length="17" nsites="500" evalue="1.0e+000"
        url="http://hocomoco.autosome.ru/motif/COT1_HUMAN.H11MO.0.C">
      <pos A="0.180014" C="0.146021" G="0.539942" T="0.134023"/>
      <pos A="0.287992" C="0.0740352" G="0.54994" T="0.0880324"/>
      <pos A="0.248" C="0.0780344" G="0.591932" T="0.0820336"/>
      <pos A="0.208008" C="0.118026" G="0.589932" T="0.0840332"/>
      <pos A="0.0860328" C="0.15002" G="0.361978" T="0.40197"/>
      <pos A="0.132024" C="0.475955" G="0.289992" T="0.10203"/>
      <pos A="0.631924" C="0.112028" G="0.194011" T="0.0620376"/>
      <pos A="0.411968" C="0.0480404" G="0.523945" T="0.0160468"/>
      <pos A="0.725905" C="4.999e-05" G="0.269996" T="0.00404919"/>
      <pos A="0.0180464" C="4.999e-05" G="0.911868" T="0.070036"/>
      <pos A="0.0160468" C="0.010048" G="0.961858" T="0.0120476"/>
      <pos A="0.010048" C="0.0780344" G="0.279994" T="0.631924"/>
      <pos A="0.0660368" C="0.863877" G="0.0420416" T="0.0280444"/>
      <pos A="0.959858" C="0.00404919" G="0.0160468" T="0.020046"/>
      <pos A="0.204009" C="0.126025" G="0.517946" T="0.15202"/>
      <pos A="0.226005" C="0.184013" G="0.493951" T="0.0960308"/>
      <pos A="0.186013" C="0.168016" G="0.505949" T="0.140022"/>
    </motif>
    <motif db="0" id="COT2_HUMAN.H11MO.1.A" length="17" nsites="500" evalue="1.0e+000"
        url="http://hocomoco.autosome.ru/motif/COT2_HUMAN.H11MO.1.A">
      <pos A="0.315987" C="0.0860328" G="0.429964" T="0.168016"/>
      <pos A="0.263997" C="0.0460408" G="0.563937" T="0.126025"/>
      <pos A="0.269996" C="0.10203" G="0.507948" T="0.120026"/>
      <pos A="0.182014" C="0.184013" G="0.511948" T="0.122026"/>
      <pos A="0.128024" C="0.263997" G="0.20001" T="0.407968"/>
      <pos A="0.19801" C="0.543941" G="0.124025" T="0.134023"/>
      <pos A="0.637922" C="0.0760348" G="0.118026" T="0.168016"/>
      <pos A="0.49795" C="0.0240452" G="0.457958" T="0.020046"/>
      <pos A="0.731904" C="0.00204959" G="0.257998" T="0.00804839"/>
      <pos A="0.0260448" C="0.00404919" G="0.89987" T="0.070036"/>
      <pos A="0.0280444" C="0.010048" G="0.909868" T="0.0520396"/>
      <pos A="0.0120476" C="0.0480404" G="0.184013" T="0.755899"/>
      <pos A="0.070036" C="0.831884" G="0.0480404" T="0.05004"/>
      <pos A="0.957858" C="0.0140472" G="0.0160468" T="0.0120476"/>
      <pos A="0.226005" C="0.180014" G="0.415967" T="0.178014"/>
      <pos A="0.30199" C="0.196011" G="0.373975" T="0.128024"/>
      <pos A="0.259998" C="0.154019" G="0.463957" T="0.122026"/>
    </motif>
    <motif db="0" id="CREB1_HUMAN.H11MO.0.A" length="11" nsites="500" evalue="1.0e+000"
        url="http://hocomoco.autosome.ru/motif/CREB1_HUMAN.H11MO.0.A">
      <pos A="0.281994" C="0.285993" G="0.15202" T="0.279994"/>
      <pos A="0.345981" C="0.0960308" G="0.425965" T="0.132024"/>
      <pos A="0.509948" C="0.0420416" G="0.435963" T="0.0120476"/>
      <pos A="0.00404919" C="0.0240452" G="0.010048" T="0.961858"/>
      <pos A="0.00804839" C="0.00604879" G="0.977854" T="0.00804839"/>
      <pos A="0.969856" C="4.999e-05" G="0.0220456" T="0.00804839"/>
      <pos A="0.010048" C="0.865877" G="0.0280444" T="0.0960308"/>
      <pos A="0.0180464" C="0.0120476" G="0.895871" T="0.0740352"/>
      <pos A="0.080034" C="0.267996" G="0.0120476" T="0.639922"/>
      <pos A="0.313987" C="0.503949" G="0.0820336" T="0.10003"/>
      <pos A="0.621926" C="0.122026" G="0.116027" T="0.140022"/>
    </motif>
    <motif db="0" id="CREB5_HUMAN.H11MO.0.D" length="11" nsites="1702" evalue="1.0e+000"
        url="http://hocomoco.autosome.ru/motif/CREB5_HUMAN.H11MO.0.D">
      <pos A="0.267332" C="0.111642" G="0.438884" T="0.182143"/>
      <pos A="0.563877" C="0.0169056" G="0.405837" T="0.0133805"/>
      <pos A="0.000308443" C="0.000895952" G="0.000308443" T="0.998487"/>
      <pos A="1.46877e-05" C="1.46877e-05" G="0.967055" T="0.0329152"/>
      <pos A="0.999368" C="1.46877e-05" G="1.46877e-05" T="0.000602197"/>
      <pos A="0.000602197" C="0.968818" G="0.000602197" T="0.0299777"/>
      <pos A="0.000602197" C="1.46877e-05" G="0.999368" T="1.46877e-05"/>
      <pos A="0.000308443" C="0.00618354" G="0.000308443" T="0.9932"/>
      <pos A="0.381015" C="0.615431" G="0.000895952" T="0.00265848"/>
      <pos A="0.988206" C="0.000602197" G="0.0070648" T="0.00412725"/>
      <pos A="0.0245432" C="0.0909318" G="0.073894" T="0.810631"/>
    </motif>
    <motif db="0" id="CREM_HUMAN.H11MO.0.C" length="11" nsites="30" evalue="1.0e+000"
        url="http://hocomoco.autosome.ru/motif/CREM_HUMAN.H11MO.0.C">
      <pos A="0.0426992" C="0.569631" G="0.259191" T="0.128479"/>
      <pos A="0.462407" C="0.209153" G="0.32761" T="0.000830565"/>
      <pos A="0.258169" C="0.40522" G="0.262254" T="0.074356"/>
      <pos A="0.000830565" C="0.000830565" G="0.000830565" T="0.997508"/>
      <pos A="0.0335085" C="0.000830565" G="0.96483" T="0.000830565"/>
      <pos A="0.960746" C="0.0375933" G="0.000830565" T="0.000830565"/>
      <pos A="0.0335085" C="0.899474" G="0.0661865" T="0.000830565"/>
      <pos A="0.217322" C="0.000830565" G="0.781017" T="0.000830565"/>
      <pos A="0.107034" C="0.0335085" G="0.000830565" T="0.858627"/>
      <pos A="0.0294238" C="0.703407" G="0.225492" T="0.041678"/>
      <pos A="0.838203" C="0.102949" G="0.0335085" T="0.025339"/>
    </motif>
    <motif db="0" id="CTCFL_HUMAN.H11MO.0.A" length="17" nsites="450" evalue="1.0e+000"
        url="http://hocomoco.autosome.ru/motif/CTCFL_HUMAN.H11MO.0.A">
      <pos A="0.166685" C="0.182237" G="0.44218" T="0.208898"/>
      <pos A="0.0444901" C="0.833204" G="0.0733726" T="0.0489336"/>
      <pos A="0.0178294" C="0.942068" G="0.0267163" T="0.0133859"/>
      <pos A="0.33998" C="0.0689291" G="0.373306" T="0.217785"/>
      <pos A="0.124472" C="0.446623" G="0.417741" T="0.0111642"/>
      <pos A="0.142246" C="0.511053" G="0.0911464" T="0.255554"/>
      <pos A="0.873195" C="0.0444901" G="0.0311597" T="0.0511553"/>
      <pos A="0.00894246" C="0.0111642" G="0.977616" T="0.00227727"/>
      <pos A="0.231115" C="5.55432e-05" G="0.755443" T="0.0133859"/>
      <pos A="0.0800378" C="0.0911464" G="0.733226" T="0.0955899"/>
      <pos A="0.00894246" C="0.00227727" G="0.98206" T="0.00672073"/>
      <pos A="0.0111642" C="0.0133859" G="0.935403" T="0.0400467"/>
      <pos A="0.0822595" C="0.897634" G="0.004499" T="0.0156076"/>
      <pos A="0.21112" C="0.004499" G="0.768774" T="0.0156076"/>
      <pos A="0.028938" C="0.706565" G="0.206676" T="0.0578205"/>
      <pos A="0.128916" C="0.408854" G="0.077816" T="0.384415"/>
      <pos A="0.264441" C="0.26222" G="0.379971" T="0.0933681"/>
    </motif>
    <motif db="0" id="CTCF_HUMAN.H11MO.0.A" length="19" nsites="500" evalue="1.0e+000"
        url="http://hocomoco.autosome.ru/motif/CTCF_HUMAN.H11MO.0.A">
      <pos A="0.0940312" C="0.359978" G="0.126025" T="0.419966"/>
      <pos A="0.15202" C="0.168016" G="0.521946" T="0.158018"/>
      <pos A="0.257998" C="0.0840332" G="0.553939" T="0.104029"/>
      <pos A="0.0680364" C="0.855879" G="0.0360428" T="0.040042"/>
      <pos A="0.00204959" C="0.995851" G="0.00204959" T="4.999e-05"/>
      <pos A="0.69991" C="0.00604879" G="0.242002" T="0.0520396"/>
      <pos A="0.0160468" C="0.65192" G="0.321986" T="0.010048"/>
      <pos A="0.0980304" C="0.593931" G="0.0740352" T="0.234003"/>
      <pos A="0.905869" C="0.0180464" G="0.0540392" T="0.0220456"/>
      <pos A="0.00204959" C="0.00204959" G="0.991852" T="0.00404919"/>
      <pos A="0.385973" C="4.999e-05" G="0.611928" T="0.00204959"/>
      <pos A="0.0260448" C="0.0260448" G="0.587932" T="0.359978"/>
      <pos A="0.0120476" C="0.00204959" G="0.983853" T="0.00204959"/>
      <pos A="0.05004" C="0.0260448" G="0.859878" T="0.0640372"/>
      <pos A="0.0680364" C="0.875875" G="0.0120476" T="0.0440412"/>
      <pos A="0.395971" C="0.0140472" G="0.583933" T="0.00604879"/>
      <pos A="0.0760348" C="0.561938" G="0.325985" T="0.0360428"/>
      <pos A="0.0960308" C="0.421966" G="0.116027" T="0.365977"/>
      <pos A="0.371976" C="0.267996" G="0.315987" T="0.0440412"/>
    </motif>
    <motif db="0" id="CUX1_HUMAN.H11MO.0.C" length="14" nsites="97" evalue="1.0e+000"
        url="http://hocomoco.autosome.ru/motif/CUX1_HUMAN.H11MO.0.C">
      <pos A="0.469114" C="0.141621" G="0.320682" T="0.0685833"/>
      <pos A="0.125129" C="0.201701" G="0.376049" T="0.297121"/>
      <pos A="0.312436" C="0.139265" G="0.515057" T="0.0332423"/>
      <pos A="0.198461" C="0.243226" G="0.452916" T="0.105397"/>
      <pos A="0.15723" C="0.285635" G="0.319798" T="0.237336"/>
      <pos A="0.271205" C="0.0732954" G="0.351311" T="0.304189"/>
      <pos A="0.946216" C="0.0108597" G="0.0320643" T="0.0108597"/>
      <pos A="0.0108597" C="0.0238181" G="0.000257467" T="0.965065"/>
      <pos A="0.000257467" C="0.67468" G="0.0426666" T="0.282396"/>
      <pos A="0.134553" C="0.0426666" G="0.758909" T="0.0638711"/>
      <pos A="0.688227" C="0.000257467" G="0.268848" T="0.0426666"/>
      <pos A="0.0120378" C="0.0226401" G="0.000257467" T="0.965065"/>
      <pos A="0.0709393" C="0.259424" G="0.506811" T="0.162826"/>
      <pos A="0.128074" C="0.183441" G="0.389597" T="0.298888"/>
    </motif>
    <motif db="0" id="E2F1_HUMAN.H11MO.0.A" length="14" nsites="500" evalue="1.0e+000"
        url="http://hocomoco.autosome.ru/motif/E2F1_HUMAN.H11MO.0.A">
      <pos A="0.327984" C="0.160018" G="0.377974" T="0.134023"/>
      <pos A="0.236003" C="0.20001" G="0.45196" T="0.112028"/>
      <pos A="0.271996" C="0.210008" G="0.289992" T="0.228004"/>
      <pos A="0.190012" C="0.10203" G="0.465957" T="0.242002"/>
      <pos A="0.0820336" C="0.20001" G="0.703909" T="0.0140472"/>
      <pos A="0.0180464" C="0.00604879" G="0.965857" T="0.010048"/>
      <pos A="0.0560388" C="0.921866" G="0.00404919" T="0.0180464"/>
      <pos A="0.0160468" C="0.00804839" G="0.957858" T="0.0180464"/>
      <pos A="0.0220456" C="0.0820336" G="0.889872" T="0.00604879"/>
      <pos A="0.0680364" C="0.0340432" G="0.889872" T="0.00804839"/>
      <pos A="0.855879" C="0.020046" G="0.090032" T="0.0340432"/>
      <pos A="0.653919" C="0.0640372" G="0.271996" T="0.010048"/>
      <pos A="0.39997" C="0.140022" G="0.365977" T="0.0940312"/>
      <pos A="0.271996" C="0.164017" G="0.395971" T="0.168016"/>
    </motif>
    <motif db="0" id="E2F2_HUMAN.H11MO.0.B" length="10" nsites="8" evalue="1.0e+000"
        url="http://hocomoco.autosome.ru/motif/E2F2_HUMAN.H11MO.0.B">
      <pos A="0.156472" C="0.141508" G="0.680228" T="0.021792"/>
      <pos A="0.00308642" C="0.00308642" G="0.990741" T="0.00308642"/>
      <pos A="0.00308642" C="0.781238" G="0.212589" T="0.00308642"/>
      <pos A="0.00308642" C="0.00308642" G="0.990741" T="0.00308642"/>
      <pos A="0.00308642" C="0.781238" G="0.137767" T="0.0779087"/>
      <pos A="0.00308642" C="0.0404976" G="0.95333" T="0.00308642"/>
      <pos A="0.661523" C="0.197624" G="0.137767" T="0.00308642"/>
      <pos A="0.871025" C="0.122802" G="0.00308642" T="0.00308642"/>
      <pos A="0.661523" C="0.00308642" G="0.0779087" T="0.257482"/>
      <pos A="0.0442387" C="0.732604" G="0.0442387" T="0.178919"/>
    </motif>
    <motif db="0" id="E2F3_HUMAN.H11MO.0.A" length="11" nsites="500" evalue="1.0e+000"
        url="http://hocomoco.autosome.ru/motif/E2F3_HUMAN.H11MO.0.A">
      <pos A="0.375975" C="0.140022" G="0.208008" T="0.275995"/>
      <pos A="0.261998" C="0.0460408" G="0.409968" T="0.281994"/>
      <pos A="0.126025" C="0.124025" G="0.675915" T="0.0740352"/>
      <pos A="0.0340432" C="0.00604879" G="0.955859" T="0.00404919"/>
      <pos A="0.124025" C="0.769896" G="0.020046" T="0.0860328"/>
      <pos A="0.15202" C="0.00404919" G="0.683913" T="0.160018"/>
      <pos A="0.0960308" C="0.020046" G="0.867876" T="0.0160468"/>
      <pos A="0.0180464" C="0.010048" G="0.957858" T="0.0140472"/>
      <pos A="0.833883" C="0.0380424" G="0.118026" T="0.010048"/>
      <pos A="0.711908" C="0.0620376" G="0.20001" T="0.0260448"/>
      <pos A="0.533943" C="0.110028" G="0.25" T="0.106029"/>
    </motif>
    <motif db="0" id="E2F4_HUMAN.H11MO.0.A" length="13" nsites="500" evalue="1.0e+000"
        url="http://hocomoco.autosome.ru/motif/E2F4_HUMAN.H11MO.0.A">
      <pos A="0.146021" C="0.257998" G="0.505949" T="0.090032"/>
      <pos A="0.277994" C="0.0960308" G="0.461958" T="0.164017"/>
      <pos A="0.244001" C="0.10003" G="0.525945" T="0.130024"/>
      <pos A="0.10003" C="0.188012" G="0.695911" T="0.0160468"/>
      <pos A="0.00404919" C="0.0360428" G="0.957858" T="0.00204959"/>
      <pos A="0.0120476" C="0.973855" G="4.999e-05" T="0.0140472"/>
      <pos A="0.0360428" C="0.00204959" G="0.945861" T="0.0160468"/>
      <pos A="0.00404919" C="0.0380424" G="0.94986" T="0.00804839"/>
      <pos A="0.090032" C="0.0140472" G="0.893871" T="0.00204959"/>
      <pos A="0.715907" C="0.0220456" G="0.25" T="0.0120476"/>
      <pos A="0.535943" C="0.20001" G="0.222006" T="0.0420416"/>
      <pos A="0.381974" C="0.188012" G="0.281994" T="0.14802"/>
      <pos A="0.253999" C="0.114027" G="0.305989" T="0.325985"/>
    </motif>
    <motif db="0" id="E2F4_HUMAN.H11MO.1.A" length="14" nsites="500" evalue="1.0e+000"
        url="http://hocomoco.autosome.ru/motif/E2F4_HUMAN.H11MO.1.A">
      <pos A="0.106029" C="0.224005" G="0.64792" T="0.0220456"/>
      <pos A="0.0120476" C="0.0860328" G="0.90187" T="4.999e-05"/>
      <pos A="0.0420416" C="0.931864" G="0.00804839" T="0.0180464"/>
      <pos A="0.020046" C="0.00204959" G="0.963857" T="0.0140472"/>
      <pos A="0.0180464" C="0.246001" G="0.731904" T="0.00404919"/>
      <pos A="0.0320436" C="0.0740352" G="0.871876" T="0.0220456"/>
      <pos A="0.7499" C="0.0980304" G="0.136023" T="0.0160468"/>
      <pos A="0.717906" C="0.0620376" G="0.172016" T="0.0480404"/>
      <pos A="0.393971" C="0.132024" G="0.255999" T="0.218006"/>
      <pos A="0.224005" C="0.122026" G="0.20001" T="0.453959"/>
      <pos A="0.146021" C="0.204009" G="0.184013" T="0.465957"/>
      <pos A="0.130024" C="0.321986" G="0.20201" T="0.345981"/>
      <pos A="0.313987" C="0.176015" G="0.331984" T="0.178014"/>
      <pos A="0.471956" C="0.10003" G="0.315987" T="0.112028"/>
    </motif>
    <motif db="0" id="E2F6_HUMAN.H11MO.0.A" length="13" nsites="500" evalue="1.0e+000"
        url="http://hocomoco.autosome.ru/motif/E2F6_HUMAN.H11MO.0.A">
      <pos A="0.337982" C="0.14802" G="0.341982" T="0.172016"/>
      <pos A="0.261998" C="0.0340432" G="0.555939" T="0.14802"/>
      <pos A="0.154019" C="0.126025" G="0.69991" T="0.020046"/>
      <pos A="0.010048" C="0.0160468" G="0.963857" T="0.010048"/>
      <pos A="0.214007" C="0.707908" G="0.0120476" T="0.0660368"/>
      <pos A="0.040042" C="0.0180464" G="0.893871" T="0.0480404"/>
      <pos A="0.0240452" C="0.0480404" G="0.895871" T="0.0320436"/>
      <pos A="0.0720356" C="0.0440412" G="0.871876" T="0.0120476"/>
      <pos A="0.941862" C="0.0320436" G="0.0140472" T="0.0120476"/>
      <pos A="0.511948" C="0.0360428" G="0.435963" T="0.0160468"/>
      <pos A="0.383973" C="0.108028" G="0.437962" T="0.070036"/>
      <pos A="0.277994" C="0.218006" G="0.377974" T="0.126025"/>
      <pos A="0.275995" C="0.162018" G="0.425965" T="0.136023"/>
    </motif>
    <motif db="0" id="E2F7_HUMAN.H11MO.0.B" length="13" nsites="500" evalue="1.0e+000"
        url="http://hocomoco.autosome.ru/motif/E2F7_HUMAN.H11MO.0.B">
      <pos A="0.196011" C="0.14802" G="0.529944" T="0.126025"/>
      <pos A="0.337982" C="0.0320436" G="0.415967" T="0.214007"/>
      <pos A="0.142022" C="0.0820336" G="0.771896" T="0.00404919"/>
      <pos A="0.0440412" C="0.00404919" G="0.941862" T="0.010048"/>
      <pos A="0.0840332" C="0.853879" G="0.00404919" T="0.0580384"/>
      <pos A="0.140022" C="0.0160468" G="0.813887" T="0.030044"/>
      <pos A="0.0220456" C="0.0120476" G="0.957858" T="0.00804839"/>
      <pos A="0.204009" C="0.00604879" G="0.775895" T="0.0140472"/>
      <pos A="0.713907" C="0.00404919" G="0.275995" T="0.00604879"/>
      <pos A="0.603929" C="0.138022" G="0.240002" T="0.0180464"/>
      <pos A="0.427964" C="0.192012" G="0.224005" T="0.156019"/>
      <pos A="0.343981" C="0.0860328" G="0.355979" T="0.214007"/>
      <pos A="0.259998" C="0.15202" G="0.485953" T="0.10203"/>
    </motif>
    <motif db="0" id="E4F1_HUMAN.H11MO.0.D" length="9" nsites="9" evalue="1.0e+000"
        url="http://hocomoco.autosome.ru/motif/E4F1_HUMAN.H11MO.0.D">
      <pos A="0.16981" C="0.423745" G="0.16981" T="0.236635"/>
      <pos A="0.0695723" C="0.00274725" G="0.804648" T="0.123032"/>
      <pos A="0.00274725" C="0.00274725" G="0.00274725" T="0.991758"/>
      <pos A="0.00274725" C="0.00274725" G="0.523983" T="0.470523"/>
      <pos A="0.991758" C="0.00274725" G="0.00274725" T="0.00274725"/>
      <pos A="0.00274725" C="0.991758" G="0.00274725" T="0.00274725"/>
      <pos A="0.00274725" C="0.00274725" G="0.991758" T="0.00274725"/>
      <pos A="0.136397" C="0.00274725" G="0.00274725" T="0.858108"/>
      <pos A="0.186516" C="0.574102" G="0.119691" T="0.119691"/>
    </motif>
    <motif db="0" id="EGR1_HUMAN.H11MO.0.A" length="17" nsites="500" evalue="1.0e+000"
        url="http://hocomoco.autosome.ru/motif/EGR1_HUMAN.H11MO.0.A">
      <pos A="0.232004" C="0.248" G="0.409968" T="0.110028"/>
      <pos A="0.319986" C="0.128024" G="0.317986" T="0.234003"/>
      <pos A="0.277994" C="0.180014" G="0.459958" T="0.0820336"/>
      <pos A="0.236003" C="0.112028" G="0.353979" T="0.29799"/>
      <pos A="0.112028" C="0.030044" G="0.807888" T="0.05004"/>
      <pos A="0.236003" C="0.505949" G="0.0460408" T="0.212008"/>
      <pos A="0.0560388" C="0.0340432" G="0.869876" T="0.040042"/>
      <pos A="0.0320436" C="0.00404919" G="0.409968" T="0.553939"/>
      <pos A="0.0920316" C="0.00204959" G="0.891872" T="0.0140472"/>
      <pos A="0.0160468" C="0.00404919" G="0.957858" T="0.0220456"/>
      <pos A="0.0240452" C="0.0320436" G="0.929864" T="0.0140472"/>
      <pos A="0.220006" C="0.475955" G="0.00404919" T="0.29999"/>
      <pos A="0.0880324" C="0.010048" G="0.841882" T="0.060038"/>
      <pos A="0.110028" C="0.0220456" G="0.695911" T="0.172016"/>
      <pos A="0.337982" C="0.128024" G="0.405969" T="0.128024"/>
      <pos A="0.311988" C="0.0820336" G="0.455959" T="0.15002"/>
      <pos A="0.263997" C="0.182014" G="0.435963" T="0.118026"/>
    </motif>
    <motif db="0" id="EGR2_HUMAN.H11MO.0.A" length="18" nsites="500" evalue="1.0e+000"
        url="http://hocomoco.autosome.ru/motif/EGR2_HUMAN.H11MO.0.A">
      <pos A="0.216007" C="0.0740352" G="0.611928" T="0.0980304"/>
      <pos A="0.293991" C="0.0960308" G="0.411968" T="0.19801"/>
      <pos A="0.228004" C="0.0740352" G="0.621926" T="0.0760348"/>
      <pos A="0.253999" C="0.0680364" G="0.50195" T="0.176015"/>
      <pos A="0.319986" C="0.104029" G="0.505949" T="0.070036"/>
      <pos A="0.15002" C="0.104029" G="0.44996" T="0.295991"/>
      <pos A="0.0760348" C="0.10203" G="0.765897" T="0.0560388"/>
      <pos A="0.369976" C="0.190012" G="0.0440412" T="0.395971"/>
      <pos A="0.0340432" C="0.0220456" G="0.929864" T="0.0140472"/>
      <pos A="0.040042" C="0.0120476" G="0.461958" T="0.485953"/>
      <pos A="0.182014" C="0.00604879" G="0.793891" T="0.0180464"/>
      <pos A="0.0360428" C="0.0140472" G="0.889872" T="0.060038"/>
      <pos A="0.0240452" C="0.040042" G="0.915867" T="0.020046"/>
      <pos A="0.34998" C="0.281994" G="0.0220456" T="0.345981"/>
      <pos A="0.0580384" C="0.00604879" G="0.873875" T="0.0620376"/>
      <pos A="0.0760348" C="0.0340432" G="0.781894" T="0.108028"/>
      <pos A="0.341982" C="0.0740352" G="0.50195" T="0.0820336"/>
      <pos A="0.253999" C="0.0480404" G="0.561938" T="0.136023"/>
    </motif>
    <motif db="0" id="EGR2_HUMAN.H11MO.1.A" length="16" nsites="498" evalue="1.0e+000"
        url="http://hocomoco.autosome.ru/motif/EGR2_HUMAN.H11MO.1.A">
      <pos A="0.19479" C="0.144599" G="0.45779" T="0.202821"/>
      <pos A="0.281118" C="0.172706" G="0.453774" T="0.0924011"/>
      <pos A="0.188767" C="0.100432" G="0.373469" T="0.337332"/>
      <pos A="0.0622867" C="0.0663019" G="0.849277" T="0.0221341"/>
      <pos A="0.244981" C="0.365439" G="0.0582714" T="0.331309"/>
      <pos A="0.00607308" C="0.0181189" G="0.969735" T="0.00607308"/>
      <pos A="0.012096" C="0.0100883" G="0.34737" T="0.630446"/>
      <pos A="0.162668" C="0.00406545" G="0.81314" T="0.0201265"/>
      <pos A="0.0241417" C="0.0100883" G="0.92356" T="0.0422104"/>
      <pos A="0.0241417" C="0.0181189" G="0.953674" T="0.00406545"/>
      <pos A="0.321271" C="0.357408" G="0.012096" T="0.309225"/>
      <pos A="0.0321723" C="0.00607308" G="0.911514" T="0.0502409"/>
      <pos A="0.0683096" C="0.028157" G="0.712758" T="0.190775"/>
      <pos A="0.299187" C="0.0944088" G="0.459797" T="0.146607"/>
      <pos A="0.220889" C="0.0803554" G="0.524041" T="0.174714"/>
      <pos A="0.188767" C="0.164676" G="0.516011" T="0.130546"/>
    </motif>
    <motif db="0" id="EGR3_HUMAN.H11MO.0.D" length="11" nsites="8" evalue="1.0e+000"
        url="http://hocomoco.autosome.ru/motif/EGR3_HUMAN.H11MO.0.D">
      <pos A="0.564904" C="0.0209787" G="0.0209787" T="0.393138"/>
      <pos A="0.260735" C="0.00308642" G="0.589953" T="0.146225"/>
      <pos A="0.632895" C="0.217794" G="0.00308642" T="0.146225"/>
      <pos A="0.117597" C="0.00308642" G="0.87623" T="0.00308642"/>
      <pos A="0.00308642" C="0.038871" G="0.182009" T="0.776033"/>
      <pos A="0.00308642" C="0.00308642" G="0.990741" T="0.00308642"/>
      <pos A="0.00308642" C="0.00308642" G="0.87623" T="0.117597"/>
      <pos A="0.00308642" C="0.00308642" G="0.990741" T="0.00308642"/>
      <pos A="0.00308642" C="0.475443" G="0.00308642" T="0.518384"/>
      <pos A="0.00308642" C="0.00308642" G="0.87623" T="0.117597"/>
      <pos A="0.0209787" C="0.164117" G="0.164117" T="0.650787"/>
    </motif>
    <motif db="0" id="EGR4_HUMAN.H11MO.0.D" length="11" nsites="6" evalue="1.0e+000"
        url="http://hocomoco.autosome.ru/motif/EGR4_HUMAN.H11MO.0.D">
      <pos A="0.0247157" C="0.0247157" G="0.925853" T="0.0247157"/>
      <pos A="0.00409836" C="0.00409836" G="0.987705" T="0.00409836"/>
      <pos A="0.00409836" C="0.509383" G="0.333976" T="0.152543"/>
      <pos A="0.00409836" C="0.00409836" G="0.987705" T="0.00409836"/>
      <pos A="0.00409836" C="0.00409836" G="0.987705" T="0.00409836"/>
      <pos A="0.00409836" C="0.591852" G="0.0865677" T="0.317482"/>
      <pos A="0.575358" C="0.00409836" G="0.416445" T="0.00409836"/>
      <pos A="0.00409836" C="0.00409836" G="0.83926" T="0.152543"/>
      <pos A="0.00409836" C="0.0865677" G="0.905236" T="0.00409836"/>
      <pos A="0.00409836" C="0.00409836" G="0.987705" T="0.00409836"/>
      <pos A="0.268" C="0.525877" G="0.103062" T="0.103062"/>
    </motif>
    <motif db="0" id="EHF_HUMAN.H11MO.0.B" length="15" nsites="500" evalue="1.0e+000"
        url="http://hocomoco.autosome.ru/motif/EHF_HUMAN.H11MO.0.B">
      <pos A="0.25" C="0.208008" G="0.383973" T="0.158018"/>
      <pos A="0.445961" C="0.156019" G="0.166017" T="0.232004"/>
      <pos A="0.843881" C="0.00604879" G="0.00804839" T="0.142022"/>
      <pos A="0.142022" C="0.44996" G="0.192012" T="0.216007"/>
      <pos A="0.194011" C="0.511948" G="0.293991" T="4.999e-05"/>
      <pos A="0.753899" C="0.228004" G="0.0180464" T="4.999e-05"/>
      <pos A="4.999e-05" C="4.999e-05" G="0.99985" T="4.999e-05"/>
      <pos A="0.00204959" C="4.999e-05" G="0.99785" T="4.999e-05"/>
      <pos A="0.99785" C="4.999e-05" G="0.00204959" T="4.999e-05"/>
      <pos A="0.99785" C="4.999e-05" G="4.999e-05" T="0.00204959"/>
      <pos A="0.226005" C="0.00804839" G="0.765897" T="4.999e-05"/>
      <pos A="0.0320436" C="0.184013" G="0.0420416" T="0.741902"/>
      <pos A="0.269996" C="0.10203" G="0.405969" T="0.222006"/>
      <pos A="0.25" C="0.246001" G="0.407968" T="0.0960308"/>
      <pos A="0.168016" C="0.359978" G="0.353979" T="0.118026"/>
    </motif>
    <motif db="0" id="ELF1_HUMAN.H11MO.0.A" length="14" nsites="500" evalue="1.0e+000"
        url="http://hocomoco.autosome.ru/motif/ELF1_HUMAN.H11MO.0.A">
      <pos A="0.25" C="0.252" G="0.40197" T="0.0960308"/>
      <pos A="0.457958" C="0.15202" G="0.267996" T="0.122026"/>
      <pos A="0.573935" C="0.0880324" G="0.128024" T="0.210008"/>
      <pos A="0.218006" C="0.461958" G="0.190012" T="0.130024"/>
      <pos A="0.10203" C="0.677914" G="0.208008" T="0.0120476"/>
      <pos A="0.29999" C="0.673915" G="0.0160468" T="0.010048"/>
      <pos A="4.999e-05" C="4.999e-05" G="0.99985" T="4.999e-05"/>
      <pos A="0.00604879" C="4.999e-05" G="0.993851" T="4.999e-05"/>
      <pos A="0.99785" C="4.999e-05" G="4.999e-05" T="0.00204959"/>
      <pos A="0.987852" C="4.999e-05" G="0.00204959" T="0.010048"/>
      <pos A="0.116027" C="0.0320436" G="0.839882" T="0.0120476"/>
      <pos A="0.136023" C="0.164017" G="0.0440412" T="0.655919"/>
      <pos A="0.158018" C="0.156019" G="0.577934" T="0.108028"/>
      <pos A="0.126025" C="0.339982" G="0.461958" T="0.0720356"/>
    </motif>
    <motif db="0" id="ELF2_HUMAN.H11MO.0.C" length="13" nsites="500" evalue="1.0e+000"
        url="http://hocomoco.autosome.ru/motif/ELF2_HUMAN.H11MO.0.C">
      <pos A="0.391972" C="0.15202" G="0.317986" T="0.138022"/>
      <pos A="0.489952" C="0.10203" G="0.218006" T="0.190012"/>
      <pos A="0.311988" C="0.317986" G="0.29799" T="0.0720356"/>
      <pos A="0.0720356" C="0.615927" G="0.291992" T="0.020046"/>
      <pos A="0.232004" C="0.739902" G="0.0140472" T="0.0140472"/>
      <pos A="0.00804839" C="4.999e-05" G="0.985853" T="0.00604879"/>
      <pos A="0.0120476" C="0.00804839" G="0.977854" T="0.00204959"/>
      <pos A="0.973855" C="0.010048" G="0.00804839" T="0.00804839"/>
      <pos A="0.979854" C="0.00204959" G="0.00804839" T="0.010048"/>
      <pos A="0.0860328" C="0.0140472" G="0.889872" T="0.010048"/>
      <pos A="0.130024" C="0.208008" G="0.104029" T="0.557938"/>
      <pos A="0.196011" C="0.142022" G="0.55194" T="0.110028"/>
      <pos A="0.313987" C="0.192012" G="0.433963" T="0.060038"/>
    </motif>
    <motif db="0" id="ELF5_HUMAN.H11MO.0.A" length="15" nsites="500" evalue="1.0e+000"
        url="http://hocomoco.autosome.ru/motif/ELF5_HUMAN.H11MO.0.A">
      <pos A="0.253999" C="0.222006" G="0.405969" T="0.118026"/>
      <pos A="0.216007" C="0.20201" G="0.491952" T="0.090032"/>
      <pos A="0.467956" C="0.168016" G="0.263997" T="0.10003"/>
      <pos A="0.79989" C="0.0220456" G="0.0740352" T="0.104029"/>
      <pos A="0.144021" C="0.307988" G="0.369976" T="0.178014"/>
      <pos A="0.184013" C="0.365977" G="0.443961" T="0.00604879"/>
      <pos A="0.683913" C="0.257998" G="0.05004" T="0.00804839"/>
      <pos A="4.999e-05" C="4.999e-05" G="0.99985" T="4.999e-05"/>
      <pos A="0.00604879" C="0.00204959" G="0.991852" T="4.999e-05"/>
      <pos A="0.991852" C="4.999e-05" G="0.00604879" T="0.00204959"/>
      <pos A="0.981854" C="0.00604879" G="0.00604879" T="0.00604879"/>
      <pos A="0.15002" C="0.0180464" G="0.827884" T="0.00404919"/>
      <pos A="0.158018" C="0.154019" G="0.124025" T="0.563937"/>
      <pos A="0.257998" C="0.120026" G="0.475955" T="0.146021"/>
      <pos A="0.279994" C="0.220006" G="0.395971" T="0.104029"/>
    </motif>
    <motif db="0" id="ELK3_HUMAN.H11MO.0.D" length="12" nsites="7" evalue="1.0e+000"
        url="http://hocomoco.autosome.ru/motif/ELK3_HUMAN.H11MO.0.D">
      <pos A="0.319758" C="0.394167" G="0.226747" T="0.0593277"/>
      <pos A="0.356963" C="0.449973" G="0.096532" T="0.096532"/>
      <pos A="0.096532" C="0.896426" G="0.00352113" T="0.00352113"/>
      <pos A="0.412769" C="0.33836" G="0.00352113" T="0.245349"/>
      <pos A="0.00352113" C="0.00352113" G="0.989437" T="0.00352113"/>
      <pos A="0.00352113" C="0.00352113" G="0.989437" T="0.00352113"/>
      <pos A="0.989437" C="0.00352113" G="0.00352113" T="0.00352113"/>
      <pos A="0.710404" C="0.096532" G="0.00352113" T="0.189543"/>
      <pos A="0.394167" C="0.00352113" G="0.598791" T="0.00352113"/>
      <pos A="0.00352113" C="0.170941" G="0.00352113" T="0.822017"/>
      <pos A="0.00352113" C="0.449973" G="0.542984" T="0.00352113"/>
      <pos A="0.0267739" C="0.770861" G="0.175591" T="0.0267739"/>
    </motif>
    <motif db="0" id="ERR1_HUMAN.H11MO.0.A" length="15" nsites="284" evalue="1.0e+000"
        url="http://hocomoco.autosome.ru/motif/ERR1_HUMAN.H11MO.0.A">
      <pos A="0.102165" C="0.408395" G="0.228881" T="0.26056"/>
      <pos A="0.0775255" C="0.390795" G="0.0493664" T="0.482313"/>
      <pos A="0.102165" C="0.682946" G="0.183122" T="0.031767"/>
      <pos A="0.915259" C="0.00712777" G="0.0669659" T="0.0106477"/>
      <pos A="0.971577" C="8.79972e-05" G="0.0282471" T="8.79972e-05"/>
      <pos A="0.00360788" C="8.79972e-05" G="0.989176" T="0.00712777"/>
      <pos A="0.00712777" C="0.00360788" G="0.989176" T="8.79972e-05"/>
      <pos A="0.063446" C="0.00360788" G="0.0458465" T="0.8871"/>
      <pos A="8.79972e-05" C="0.922298" G="0.0528863" T="0.0247272"/>
      <pos A="0.985656" C="0.00360788" G="0.00712777" T="0.00360788"/>
      <pos A="0.23592" C="0.429514" G="0.140883" T="0.193682"/>
      <pos A="0.418955" C="0.197202" G="0.183122" T="0.200722"/>
      <pos A="0.147923" C="0.345037" G="0.302798" T="0.204241"/>
      <pos A="0.411915" C="0.172562" G="0.193682" T="0.221841"/>
      <pos A="0.207761" C="0.24296" G="0.397835" T="0.151443"/>
    </motif>
    <motif db="0" id="ERR2_HUMAN.H11MO.0.A" length="9" nsites="3662" evalue="1.0e+000"
        url="http://hocomoco.autosome.ru/motif/ERR2_HUMAN.H11MO.0.A">
      <pos A="0.0588136" C="0.303122" G="0.169218" T="0.468847"/>
      <pos A="0.0678225" C="0.711331" G="0.14321" T="0.077636"/>
      <pos A="0.934264" C="0.00636282" G="0.0541157" T="0.00525743"/>
      <pos A="0.986217" C="0.000614791" G="0.0116687" T="0.0014991"/>
      <pos A="0.00553378" C="0.000448983" G="0.988926" T="0.00509162"/>
      <pos A="0.00243868" C="0.00155437" G="0.993789" T="0.00221761"/>
      <pos A="0.0388613" C="0.0402052" G="0.0884513" T="0.832482"/>
      <pos A="0.00188599" C="0.876694" G="0.0717641" T="0.0496563"/>
      <pos A="0.927725" C="0.00492581" G="0.060876" T="0.00647336"/>
    </motif>
    <motif db="0" id="ERR3_HUMAN.H11MO.0.B" length="9" nsites="14" evalue="1.0e+000"
        url="http://hocomoco.autosome.ru/motif/ERR3_HUMAN.H11MO.0.B">
      <pos A="0.0710457" C="0.00177305" G="0.148015" T="0.779166"/>
      <pos A="0.0710457" C="0.709893" G="0.0710457" T="0.148015"/>
      <pos A="0.786863" C="0.00177305" G="0.209591" T="0.00177305"/>
      <pos A="0.994681" C="0.00177305" G="0.00177305" T="0.00177305"/>
      <pos A="0.00177305" C="0.0710457" G="0.856136" T="0.0710457"/>
      <pos A="0.00177305" C="0.0710457" G="0.925408" T="0.00177305"/>
      <pos A="0.0710457" C="0.00177305" G="0.00177305" T="0.925408"/>
      <pos A="0.0710457" C="0.786863" G="0.00177305" T="0.140318"/>
      <pos A="0.821499" C="0.0364094" G="0.105682" T="0.0364094"/>
    </motif>
    <motif db="0" id="ESR1_HUMAN.H11MO.0.A" length="15" nsites="500" evalue="1.0e+000"
        url="http://hocomoco.autosome.ru/motif/ESR1_HUMAN.H11MO.0.A">
      <pos A="0.637922" C="0.0480404" G="0.259998" T="0.0540392"/>
      <pos A="0.0740352" C="0.00604879" G="0.807888" T="0.112028"/>
      <pos A="0.0460408" C="0.0180464" G="0.907868" T="0.0280444"/>
      <pos A="0.0940312" C="0.0720356" G="0.178014" T="0.655919"/>
      <pos A="0.00204959" C="0.887872" G="0.0480404" T="0.0620376"/>
      <pos A="0.855879" C="0.00604879" G="0.112028" T="0.0260448"/>
      <pos A="0.108028" C="0.441962" G="0.311988" T="0.138022"/>
      <pos A="0.395971" C="0.603929" G="4.999e-05" T="4.999e-05"/>
      <pos A="0.182014" C="0.375975" G="0.285993" T="0.156019"/>
      <pos A="0.104029" C="0.0780344" G="0.0440412" T="0.773895"/>
      <pos A="0.0540392" C="0.0340432" G="0.907868" T="0.00404919"/>
      <pos A="0.617926" C="0.19801" G="0.070036" T="0.114027"/>
      <pos A="0.040042" C="0.883873" G="0.0140472" T="0.0620376"/>
      <pos A="0.090032" C="0.821886" G="0.00804839" T="0.080034"/>
      <pos A="0.0580384" C="0.329984" G="0.0660368" T="0.545941"/>
    </motif>
    <motif db="0" id="ESR1_HUMAN.H11MO.1.A" length="10" nsites="500" evalue="1.0e+000"
        url="http://hocomoco.autosome.ru/motif/ESR1_HUMAN.H11MO.1.A">
      <pos A="0.122026" C="0.545941" G="0.120026" T="0.212008"/>
      <pos A="0.34998" C="0.325985" G="0.118026" T="0.206009"/>
      <pos A="0.631924" C="0.0160468" G="0.34798" T="0.00404919"/>
      <pos A="0.00604879" C="4.999e-05" G="0.965857" T="0.0280444"/>
      <pos A="0.00604879" C="4.999e-05" G="0.991852" T="0.00204959"/>
      <pos A="0.0380424" C="0.00404919" G="0.10203" T="0.855879"/>
      <pos A="0.00404919" C="0.973855" G="0.020046" T="0.00204959"/>
      <pos A="0.993851" C="0.00204959" G="0.00404919" T="4.999e-05"/>
      <pos A="0.0680364" C="0.443961" G="0.369976" T="0.118026"/>
      <pos A="0.317986" C="0.335983" G="0.246001" T="0.10003"/>
    </motif>
    <motif db="0" id="ESR2_HUMAN.H11MO.0.A" length="15" nsites="497" evalue="1.0e+000"
        url="http://hocomoco.autosome.ru/motif/ESR2_HUMAN.H11MO.0.A">
      <pos A="0.494921" C="0.0966103" G="0.36215" T="0.0463186"/>
      <pos A="0.114715" C="0.0121203" G="0.790636" T="0.0825287"/>
      <pos A="0.0463186" C="0.026202" G="0.859032" T="0.068447"/>
      <pos A="0.0966103" C="0.116727" G="0.22938" T="0.557282"/>
      <pos A="0.0161436" C="0.798682" G="0.0523537" T="0.13282"/>
      <pos A="0.621656" C="0.0342486" G="0.247485" T="0.0966103"/>
      <pos A="0.092587" C="0.511014" G="0.26559" T="0.130809"/>
      <pos A="5.02917e-05" C="0.667924" G="5.02917e-05" T="0.331975"/>
      <pos A="0.122762" C="0.422501" G="0.267602" T="0.187135"/>
      <pos A="0.0402836" C="0.239439" G="0.0302253" T="0.690052"/>
      <pos A="0.0825287" C="0.026202" G="0.891219" T="5.02917e-05"/>
      <pos A="0.521072" C="0.273637" G="0.086552" T="0.118739"/>
      <pos A="0.0241903" C="0.844951" G="0.0221786" T="0.10868"/>
      <pos A="0.0825287" C="0.846962" G="0.0121203" T="0.0583887"/>
      <pos A="0.0724703" C="0.356115" G="0.0362603" T="0.535154"/>
    </motif>
    <motif db="0" id="ESR2_HUMAN.H11MO.1.A" length="7" nsites="500" evalue="1.0e+000"
        url="http://hocomoco.autosome.ru/motif/ESR2_HUMAN.H11MO.1.A">
      <pos A="0.693911" C="0.0340432" G="0.261998" T="0.010048"/>
      <pos A="0.0160468" C="0.00204959" G="0.945861" T="0.0360428"/>
      <pos A="0.00204959" C="0.010048" G="0.981854" T="0.00604879"/>
      <pos A="0.0180464" C="0.0160468" G="0.104029" T="0.861878"/>
      <pos A="0.00204959" C="0.991852" G="0.00204959" T="0.00404919"/>
      <pos A="0.94986" C="0.00604879" G="0.040042" T="0.00404919"/>
      <pos A="0.070036" C="0.459958" G="0.39997" T="0.070036"/>
    </motif>
    <motif db="0" id="ETS2_HUMAN.H11MO.0.B" length="13" nsites="500" evalue="1.0e+000"
        url="http://hocomoco.autosome.ru/motif/ETS2_HUMAN.H11MO.0.B">
      <pos A="0.230004" C="0.140022" G="0.435963" T="0.194011"/>
      <pos A="0.317986" C="0.146021" G="0.345981" T="0.190012"/>
      <pos A="0.321986" C="0.279994" G="0.29799" T="0.10003"/>
      <pos A="0.473955" C="0.0760348" G="0.365977" T="0.0840332"/>
      <pos A="0.192012" C="0.00804839" G="0.7519" T="0.0480404"/>
      <pos A="0.00404919" C="0.010048" G="0.967856" T="0.0180464"/>
      <pos A="0.981854" C="0.0160468" G="4.999e-05" T="0.00204959"/>
      <pos A="0.953859" C="0.0180464" G="0.0240452" T="0.00404919"/>
      <pos A="0.381974" C="0.0840332" G="0.519946" T="0.0140472"/>
      <pos A="0.391972" C="0.261998" G="0.19801" T="0.14802"/>
      <pos A="0.421966" C="0.0480404" G="0.459958" T="0.070036"/>
      <pos A="0.329984" C="0.0860328" G="0.495951" T="0.0880324"/>
      <pos A="0.495951" C="0.10003" G="0.319986" T="0.0840332"/>
    </motif>
    <motif db="0" id="ETV5_HUMAN.H11MO.0.C" length="14" nsites="500" evalue="1.0e+000"
        url="http://hocomoco.autosome.ru/motif/ETV5_HUMAN.H11MO.0.C">
      <pos A="0.327984" C="0.180014" G="0.381974" T="0.110028"/>
      <pos A="0.455959" C="0.0880324" G="0.327984" T="0.128024"/>
      <pos A="0.29799" C="0.0980304" G="0.493951" T="0.110028"/>
      <pos A="0.20001" C="0.417966" G="0.345981" T="0.0360428"/>
      <pos A="0.839882" C="0.0360428" G="0.0840332" T="0.040042"/>
      <pos A="0.0160468" C="0.00604879" G="0.961858" T="0.0160468"/>
      <pos A="0.0440412" C="0.0160468" G="0.935863" T="0.00404919"/>
      <pos A="0.793891" C="0.0680364" G="0.10203" T="0.0360428"/>
      <pos A="0.945861" C="0.00604879" G="0.0120476" T="0.0360428"/>
      <pos A="0.371976" C="0.0620376" G="0.54794" T="0.0180464"/>
      <pos A="0.228004" C="0.10003" G="0.232004" T="0.439962"/>
      <pos A="0.218006" C="0.106029" G="0.537942" T="0.138022"/>
      <pos A="0.405969" C="0.120026" G="0.385973" T="0.0880324"/>
      <pos A="0.271996" C="0.216007" G="0.373975" T="0.138022"/>
    </motif>
    <motif db="0" id="FEV_HUMAN.H11MO.0.B" length="10" nsites="498" evalue="1.0e+000"
        url="http://hocomoco.autosome.ru/motif/FEV_HUMAN.H11MO.0.B">
      <pos A="0.224905" C="0.204828" G="0.520026" T="0.0502409"/>
      <pos A="0.255019" C="0.530064" G="0.134561" T="0.0803554"/>
      <pos A="0.281118" C="0.321271" G="0.355401" T="0.0422104"/>
      <pos A="0.317256" C="0.012096" G="0.658552" T="0.012096"/>
      <pos A="0.0321723" C="0.00607308" G="0.947651" T="0.0141036"/>
      <pos A="0.967727" C="0.0221341" G="0.00406545" T="0.00607308"/>
      <pos A="0.672606" C="0.0582714" G="0.251004" T="0.0181189"/>
      <pos A="0.18676" C="0.132554" G="0.602339" T="0.0783477"/>
      <pos A="0.154638" C="0.387523" G="0.0883859" T="0.369454"/>
      <pos A="0.0723248" C="0.230928" G="0.58427" T="0.112477"/>
    </motif>
    <motif db="0" id="FLI1_HUMAN.H11MO.0.A" length="18" nsites="497" evalue="1.0e+000"
        url="http://hocomoco.autosome.ru/motif/FLI1_HUMAN.H11MO.0.A">
      <pos A="0.209264" C="0.227369" G="0.440606" T="0.122762"/>
      <pos A="0.315882" C="0.148914" G="0.432559" T="0.102645"/>
      <pos A="0.446641" C="0.086552" G="0.37422" T="0.092587"/>
      <pos A="0.201217" C="0.0543653" G="0.653842" T="0.0905753"/>
      <pos A="0.299789" C="0.0362603" G="0.635737" T="0.0282136"/>
      <pos A="0.422501" C="0.388302" G="0.183112" T="0.00608529"/>
      <pos A="0.915359" C="0.0342486" G="0.0402836" T="0.0101086"/>
      <pos A="0.00407363" C="0.00407363" G="0.981744" T="0.0101086"/>
      <pos A="0.00206196" C="0.0121203" G="0.985767" T="5.02917e-05"/>
      <pos A="0.937487" C="0.0181553" G="0.044307" T="5.02917e-05"/>
      <pos A="0.957604" C="0.00206196" G="0.026202" T="0.014132"/>
      <pos A="0.146902" C="0.0282136" G="0.822822" T="0.00206196"/>
      <pos A="0.134832" C="0.171042" G="0.500956" T="0.19317"/>
      <pos A="0.41043" C="0.124774" G="0.402384" T="0.062412"/>
      <pos A="0.394337" C="0.0764937" G="0.474804" T="0.0543653"/>
      <pos A="0.3018" C="0.12075" G="0.509002" T="0.068447"/>
      <pos A="0.24145" C="0.150925" G="0.529119" T="0.0785053"/>
      <pos A="0.388302" C="0.130809" G="0.364162" T="0.116727"/>
    </motif>
    <motif db="0" id="GABPA_HUMAN.H11MO.0.A" length="14" nsites="500" evalue="1.0e+000"
        url="http://hocomoco.autosome.ru/motif/GABPA_HUMAN.H11MO.0.A">
      <pos A="0.182014" C="0.226005" G="0.483953" T="0.108028"/>
      <pos A="0.285993" C="0.252" G="0.385973" T="0.0760348"/>
      <pos A="0.363977" C="0.230004" G="0.269996" T="0.136023"/>
      <pos A="0.429964" C="0.146021" G="0.383973" T="0.040042"/>
      <pos A="0.0980304" C="0.611928" G="0.269996" T="0.020046"/>
      <pos A="0.112028" C="0.855879" G="0.0260448" T="0.00604879"/>
      <pos A="0.00804839" C="4.999e-05" G="0.991852" T="4.999e-05"/>
      <pos A="0.00804839" C="0.00404919" G="0.985853" T="0.00204959"/>
      <pos A="0.995851" C="4.999e-05" G="0.00404919" T="4.999e-05"/>
      <pos A="0.985853" C="0.00204959" G="4.999e-05" T="0.0120476"/>
      <pos A="0.106029" C="0.0240452" G="0.867876" T="0.00204959"/>
      <pos A="0.0980304" C="0.188012" G="0.0320436" T="0.681914"/>
      <pos A="0.178014" C="0.130024" G="0.569936" T="0.122026"/>
      <pos A="0.287992" C="0.269996" G="0.383973" T="0.0580384"/>
    </motif>
    <motif db="0" id="GATA1_HUMAN.H11MO.0.A" length="19" nsites="500" evalue="1.0e+000"
        url="http://hocomoco.autosome.ru/motif/GATA1_HUMAN.H11MO.0.A">
      <pos A="0.192012" C="0.403969" G="0.206009" T="0.19801"/>
      <pos A="0.116027" C="0.144021" G="0.190012" T="0.54994"/>
      <pos A="0.0560388" C="0.0780344" G="0.639922" T="0.226005"/>
      <pos A="0.118026" C="0.206009" G="0.389972" T="0.285993"/>
      <pos A="0.194011" C="0.313987" G="0.281994" T="0.210008"/>
      <pos A="0.267996" C="0.246001" G="0.277994" T="0.208008"/>
      <pos A="0.224005" C="0.210008" G="0.367976" T="0.19801"/>
      <pos A="0.261998" C="0.168016" G="0.339982" T="0.230004"/>
      <pos A="0.214007" C="0.224005" G="0.313987" T="0.248"/>
      <pos A="0.331984" C="0.188012" G="0.323985" T="0.156019"/>
      <pos A="0.184013" C="0.387972" G="0.321986" T="0.106029"/>
      <pos A="0.719906" C="0.020046" G="0.00804839" T="0.252"/>
      <pos A="0.00604879" C="4.999e-05" G="0.993851" T="4.999e-05"/>
      <pos A="0.995851" C="4.999e-05" G="4.999e-05" T="0.00404919"/>
      <pos A="0.00204959" C="4.999e-05" G="0.0120476" T="0.985853"/>
      <pos A="0.945861" C="0.00404919" G="0.0140472" T="0.0360428"/>
      <pos A="0.857878" C="0.0160468" G="0.090032" T="0.0360428"/>
      <pos A="0.214007" C="0.154019" G="0.553939" T="0.0780344"/>
      <pos A="0.35198" C="0.188012" G="0.345981" T="0.114027"/>
    </motif>
    <motif db="0" id="GATA2_HUMAN.H11MO.0.A" length="19" nsites="500" evalue="1.0e+000"
        url="http://hocomoco.autosome.ru/motif/GATA2_HUMAN.H11MO.0.A">
      <pos A="0.132024" C="0.45196" G="0.226005" T="0.190012"/>
      <pos A="0.124025" C="0.104029" G="0.158018" T="0.613927"/>
      <pos A="0.080034" C="0.05004" G="0.65192" T="0.218006"/>
      <pos A="0.132024" C="0.222006" G="0.413967" T="0.232004"/>
      <pos A="0.271996" C="0.156019" G="0.289992" T="0.281994"/>
      <pos A="0.303989" C="0.158018" G="0.305989" T="0.232004"/>
      <pos A="0.248" C="0.19801" G="0.367976" T="0.186013"/>
      <pos A="0.269996" C="0.196011" G="0.275995" T="0.257998"/>
      <pos A="0.222006" C="0.224005" G="0.267996" T="0.285993"/>
      <pos A="0.325985" C="0.114027" G="0.343981" T="0.216007"/>
      <pos A="0.192012" C="0.337982" G="0.371976" T="0.0980304"/>
      <pos A="0.773895" C="0.00404919" G="0.00804839" T="0.214007"/>
      <pos A="4.999e-05" C="4.999e-05" G="0.995851" T="0.00404919"/>
      <pos A="0.985853" C="4.999e-05" G="0.00804839" T="0.00604879"/>
      <pos A="0.00604879" C="0.00204959" G="0.0160468" T="0.975855"/>
      <pos A="0.965857" C="0.00604879" G="4.999e-05" T="0.0280444"/>
      <pos A="0.843881" C="0.010048" G="0.114027" T="0.0320436"/>
      <pos A="0.140022" C="0.168016" G="0.627924" T="0.0640372"/>
      <pos A="0.343981" C="0.192012" G="0.389972" T="0.0740352"/>
    </motif>
    <motif db="0" id="GCM2_HUMAN.H11MO.0.D" length="11" nsites="352" evalue="1.0e+000"
        url="http://hocomoco.autosome.ru/motif/GCM2_HUMAN.H11MO.0.D">
      <pos A="0.112965" C="0.24929" G="0.325973" T="0.311772"/>
      <pos A="0.761218" C="0.0682335" G="0.102315" T="0.0682335"/>
      <pos A="7.10026e-05" C="7.10026e-05" G="7.10026e-05" T="0.999787"/>
      <pos A="0.0455126" C="0.0029111" G="0.951505" T="7.10026e-05"/>
      <pos A="0.0029111" C="0.991267" G="7.10026e-05" T="0.00575121"/>
      <pos A="7.10026e-05" C="7.10026e-05" G="0.991267" T="0.00859131"/>
      <pos A="7.10026e-05" C="7.10026e-05" G="0.999787" T="7.10026e-05"/>
      <pos A="0.00220108" C="0.00220108" G="0.993397" T="0.00220108"/>
      <pos A="0.027052" C="0.143496" G="0.00717126" T="0.822281"/>
      <pos A="0.553181" C="0.0675234" G="0.229409" T="0.149886"/>
      <pos A="0.132846" C="0.24929" G="0.283371" T="0.334493"/>
    </motif>
    <motif db="0" id="GLI1_HUMAN.H11MO.0.D" length="12" nsites="500" evalue="1.0e+000"
        url="http://hocomoco.autosome.ru/motif/GLI1_HUMAN.H11MO.0.D">
      <pos A="0.112028" C="0.391972" G="0.184013" T="0.311988"/>
      <pos A="0.0340432" C="0.471956" G="0.39997" T="0.0940312"/>
      <pos A="0.070036" C="0.0760348" G="0.0120476" T="0.841882"/>
      <pos A="0.020046" C="0.0280444" G="0.905869" T="0.0460408"/>
      <pos A="0.010048" C="0.0120476" G="0.763897" T="0.214007"/>
      <pos A="0.0120476" C="0.040042" G="0.94786" T="4.999e-05"/>
      <pos A="0.0660368" C="0.0220456" G="0.020046" T="0.891872"/>
      <pos A="0.0120476" C="0.00804839" G="0.973855" T="0.00604879"/>
      <pos A="0.0160468" C="0.00404919" G="0.937862" T="0.0420416"/>
      <pos A="0.0140472" C="0.238002" G="0.15202" T="0.595931"/>
      <pos A="0.0420416" C="0.879874" G="0.0420416" T="0.0360428"/>
      <pos A="0.116027" C="0.359978" G="0.060038" T="0.463957"/>
    </motif>
    <motif db="0" id="GLI2_HUMAN.H11MO.0.D" length="11" nsites="931" evalue="1.0e+000"
        url="http://hocomoco.autosome.ru/motif/GLI2_HUMAN.H11MO.0.D">
      <pos A="0.113104" C="0.175004" G="0.617202" T="0.0946901"/>
      <pos A="2.685e-05" C="2.685e-05" G="2.685e-05" T="0.999919"/>
      <pos A="2.685e-05" C="2.685e-05" G="0.999919" T="2.685e-05"/>
      <pos A="2.685e-05" C="2.685e-05" G="0.844765" T="0.155181"/>
      <pos A="2.685e-05" C="2.685e-05" G="0.999919" T="2.685e-05"/>
      <pos A="2.685e-05" C="2.685e-05" G="2.685e-05" T="0.999919"/>
      <pos A="2.685e-05" C="2.685e-05" G="0.999919" T="2.685e-05"/>
      <pos A="2.685e-05" C="2.685e-05" G="0.999919" T="2.685e-05"/>
      <pos A="2.685e-05" C="2.685e-05" G="2.685e-05" T="0.999919"/>
      <pos A="2.685e-05" C="0.999919" G="2.685e-05" T="2.685e-05"/>
      <pos A="0.0798932" C="0.369368" G="0.0933066" T="0.457432"/>
    </motif>
    <motif db="0" id="GLI3_HUMAN.H11MO.0.B" length="11" nsites="15" evalue="1.0e+000"
        url="http://hocomoco.autosome.ru/motif/GLI3_HUMAN.H11MO.0.B">
      <pos A="0.102706" C="0.301382" G="0.294531" T="0.301382"/>
      <pos A="0.00165563" C="0.0701644" G="0.00165563" T="0.926524"/>
      <pos A="0.00165563" C="0.00165563" G="0.926524" T="0.0701644"/>
      <pos A="0.00165563" C="0.0701644" G="0.858016" T="0.0701644"/>
      <pos A="0.00165563" C="0.00165563" G="0.995033" T="0.00165563"/>
      <pos A="0.00165563" C="0.00165563" G="0.00165563" T="0.995033"/>
      <pos A="0.00165563" C="0.00165563" G="0.995033" T="0.00165563"/>
      <pos A="0.00165563" C="0.00165563" G="0.858016" T="0.138673"/>
      <pos A="0.0701644" C="0.00165563" G="0.0701644" T="0.858016"/>
      <pos A="0.0701644" C="0.652489" G="0.0701644" T="0.207182"/>
      <pos A="0.102706" C="0.36989" G="0.171215" T="0.356189"/>
    </motif>
    <motif db="0" id="GLIS1_HUMAN.H11MO.0.D" length="13" nsites="492" evalue="1.0e+000"
        url="http://hocomoco.autosome.ru/motif/GLIS1_HUMAN.H11MO.0.D">
      <pos A="0.185989" C="0.183957" G="0.118929" T="0.511126"/>
      <pos A="0.108261" C="0.630512" G="0.0940358" T="0.167192"/>
      <pos A="0.059998" C="0.041709" G="0.850488" T="0.0478053"/>
      <pos A="0.0442491" C="0.190561" G="0.042217" T="0.722973"/>
      <pos A="0.0310404" C="0.0269762" G="0.906879" T="0.0351047"/>
      <pos A="0.0310404" C="0.0310404" G="0.912975" T="0.0249441"/>
      <pos A="0.0127515" C="0.0127515" G="0.925168" T="0.0493294"/>
      <pos A="0.0371368" C="0.0188478" G="0.910943" T="0.0330725"/>
      <pos A="0.0142756" C="0.0183398" G="0.949045" T="0.0183398"/>
      <pos A="0.0178317" C="0.0178317" G="0.944473" T="0.0198638"/>
      <pos A="0.0203719" C="0.0142756" G="0.0427251" T="0.922628"/>
      <pos A="0.302327" C="0.560404" G="0.0869234" T="0.0503455"/>
      <pos A="0.209866" C="0.108261" G="0.313503" T="0.36837"/>
    </motif>
    <motif db="0" id="GLIS2_HUMAN.H11MO.0.D" length="14" nsites="1681" evalue="1.0e+000"
        url="http://hocomoco.autosome.ru/motif/GLIS2_HUMAN.H11MO.0.D">
      <pos A="0.0783862" C="0.745806" G="0.120026" T="0.0557819"/>
      <pos A="0.193043" C="0.118092" G="0.256692" T="0.432172"/>
      <pos A="0.204494" C="0.234831" G="0.0510231" T="0.509651"/>
      <pos A="0.0358545" C="0.628919" G="0.0346648" T="0.300562"/>
      <pos A="0.0404646" C="0.0107221" G="0.94404" T="0.00477366"/>
      <pos A="0.0247011" C="0.701044" G="0.00864018" T="0.265615"/>
      <pos A="0.0703557" C="0.00135328" G="0.894816" T="0.0334751"/>
      <pos A="0.00060972" C="1.48712e-05" G="0.973782" T="0.0255934"/>
      <pos A="0.00060972" C="1.48712e-05" G="0.997576" T="0.00179942"/>
      <pos A="0.00120457" C="0.00060972" G="0.995197" T="0.00298911"/>
      <pos A="0.00150199" C="0.000312296" G="0.997873" T="0.000312296"/>
      <pos A="0.00611207" C="0.00135328" G="0.987612" T="0.00492237"/>
      <pos A="0.00804533" C="0.124636" G="0.0532538" T="0.814065"/>
      <pos A="0.289557" C="0.520359" G="0.114672" T="0.0754119"/>
    </motif>
    <motif db="0" id="GLIS3_HUMAN.H11MO.0.D" length="10" nsites="38" evalue="1.0e+000"
        url="http://hocomoco.autosome.ru/motif/GLIS3_HUMAN.H11MO.0.D">
      <pos A="0.0544505" C="0.196933" G="0.734876" T="0.0137413"/>
      <pos A="0.0268264" C="0.381578" G="0.0937058" T="0.49789"/>
      <pos A="0.0937058" C="0.000656168" G="0.852642" T="0.0529966"/>
      <pos A="0.000656168" C="0.000656168" G="0.800301" T="0.198387"/>
      <pos A="0.0268264" C="0.0268264" G="0.945691" T="0.000656168"/>
      <pos A="0.0529966" C="0.000656168" G="0.7625" T="0.183848"/>
      <pos A="0.000656168" C="0.000656168" G="0.998031" T="0.000656168"/>
      <pos A="0.0413654" C="0.0268264" G="0.852642" T="0.0791668"/>
      <pos A="0.0268264" C="0.224557" G="0.000656168" T="0.747961"/>
      <pos A="0.422287" C="0.419379" G="0.105337" T="0.0529966"/>
    </motif>
    <motif db="0" id="GSC2_HUMAN.H11MO.0.D" length="11" nsites="610" evalue="1.0e+000"
        url="http://hocomoco.autosome.ru/motif/GSC2_HUMAN.H11MO.0.D">
      <pos A="0.42661" C="0.0627356" G="0.415137" T="0.0955171"/>
      <pos A="0.118054" C="0.0574086" G="0.463899" T="0.360638"/>
      <pos A="0.243444" C="0.469636" G="0.190993" T="0.0959269"/>
      <pos A="0.0246271" C="0.100025" G="0.868751" T="0.00659728"/>
      <pos A="0.0377397" C="0.00659728" G="0.952344" T="0.00331913"/>
      <pos A="0.581913" C="4.09769e-05" G="0.418005" T="4.09769e-05"/>
      <pos A="0.0328225" C="0.0639649" G="0.00168005" T="0.901533"/>
      <pos A="0.0311834" C="0.0246271" G="0.296714" T="0.647476"/>
      <pos A="0.576996" C="0.021349" G="0.35572" T="0.0459351"/>
      <pos A="0.199598" C="0.0569989" G="0.650344" T="0.0930585"/>
      <pos A="0.142231" C="0.237297" G="0.358589" T="0.261883"/>
    </motif>
    <motif db="0" id="HAND1_HUMAN.H11MO.0.D" length="17" nsites="500" evalue="1.0e+000"
        url="http://hocomoco.autosome.ru/motif/HAND1_HUMAN.H11MO.0.D">
      <pos A="0.242002" C="0.114027" G="0.439962" T="0.204009"/>
      <pos A="0.154019" C="0.132024" G="0.495951" T="0.218006"/>
      <pos A="0.136023" C="0.265997" G="0.45196" T="0.146021"/>
      <pos A="0.0380424" C="0.40197" G="0.0520396" T="0.507948"/>
      <pos A="0.0240452" C="0.94786" G="0.00604879" T="0.0220456"/>
      <pos A="0.0160468" C="4.999e-05" G="4.999e-05" T="0.983853"/>
      <pos A="0.00204959" C="0.00204959" G="0.987852" T="0.00804839"/>
      <pos A="0.00204959" C="0.224005" G="0.613927" T="0.160018"/>
      <pos A="0.182014" C="0.303989" G="0.126025" T="0.387972"/>
      <pos A="0.192012" C="0.252" G="0.0940312" T="0.461958"/>
      <pos A="0.335983" C="0.10203" G="0.0280444" T="0.533943"/>
      <pos A="0.178014" C="0.222006" G="0.291992" T="0.307988"/>
      <pos A="0.05004" C="0.236003" G="0.0740352" T="0.639922"/>
      <pos A="0.170016" C="0.311988" G="0.39797" T="0.120026"/>
      <pos A="0.0240452" C="0.0260448" G="0.0340432" T="0.915867"/>
      <pos A="0.020046" C="0.867876" G="0.05004" T="0.0620376"/>
      <pos A="0.611928" C="0.108028" G="0.0360428" T="0.244001"/>
    </motif>
    <motif db="0" id="HAND1_HUMAN.H11MO.1.D" length="7" nsites="500" evalue="1.0e+000"
        url="http://hocomoco.autosome.ru/motif/HAND1_HUMAN.H11MO.1.D">
      <pos A="0.15202" C="0.0520396" G="0.511948" T="0.283993"/>
      <pos A="0.0660368" C="0.337982" G="0.531944" T="0.0640372"/>
      <pos A="0.0180464" C="0.529944" G="0.0220456" T="0.429964"/>
      <pos A="0.00204959" C="0.993851" G="0.00204959" T="0.00204959"/>
      <pos A="0.00204959" C="0.00204959" G="0.00204959" T="0.993851"/>
      <pos A="4.999e-05" C="4.999e-05" G="0.99785" T="0.00204959"/>
      <pos A="0.0140472" C="0.140022" G="0.739902" T="0.106029"/>
    </motif>
    <motif db="0" id="HEN1_HUMAN.H11MO.0.C" length="20" nsites="55" evalue="1.0e+000"
        url="http://hocomoco.autosome.ru/motif/HEN1_HUMAN.H11MO.0.C">
      <pos A="0.119988" C="0.230301" G="0.293337" T="0.356374"/>
      <pos A="0.110767" C="0.0950081" G="0.63618" T="0.158044"/>
      <pos A="0.0319719" C="0.0319719" G="0.778012" T="0.158044"/>
      <pos A="0.0950081" C="0.000453721" G="0.856807" T="0.0477309"/>
      <pos A="0.126526" C="0.126526" G="0.462831" T="0.284117"/>
      <pos A="0.494349" C="0.457467" G="0.0477309" T="0.000453721"/>
      <pos A="0.126526" C="0.142285" G="0.441708" T="0.289481"/>
      <pos A="0.0477309" C="0.919843" G="0.0319719" T="0.000453721"/>
      <pos A="0.967121" C="0.0162128" G="0.0162128" T="0.000453721"/>
      <pos A="0.000453721" C="0.0792491" G="0.872566" T="0.0477309"/>
      <pos A="0.000453721" C="0.998639" G="0.000453721" T="0.000453721"/>
      <pos A="0.06349" C="0.000453721" G="0.000453721" T="0.935603"/>
      <pos A="0.000453721" C="0.000453721" G="0.98288" T="0.0162128"/>
      <pos A="0.0162128" C="0.888325" G="0.06349" T="0.0319719"/>
      <pos A="0.0477309" C="0.0162128" G="0.825289" T="0.110767"/>
      <pos A="0.000453721" C="0.221081" G="0.284117" T="0.494349"/>
      <pos A="0.0162128" C="0.888325" G="0.06349" T="0.0319719"/>
      <pos A="0.0950081" C="0.699217" G="0.0792491" T="0.126526"/>
      <pos A="0.110767" C="0.425949" G="0.0950081" T="0.368276"/>
      <pos A="0.127867" C="0.395771" G="0.0648309" T="0.41153"/>
    </motif>
    <motif db="0" id="HES1_HUMAN.H11MO.0.D" length="13" nsites="28" evalue="1.0e+000"
        url="http://hocomoco.autosome.ru/motif/HES1_HUMAN.H11MO.0.D">
      <pos A="0.314353" C="0.355872" G="0.218861" T="0.110913"/>
      <pos A="0.420225" C="0.474199" G="0.0341044" T="0.0714709"/>
      <pos A="0.0548636" C="0.191874" G="0.698399" T="0.0548636"/>
      <pos A="0.266607" C="0.424377" G="0.237544" T="0.0714709"/>
      <pos A="0.00088968" C="0.997331" G="0.00088968" T="0.00088968"/>
      <pos A="0.976572" C="0.00088968" G="0.00088968" T="0.0216489"/>
      <pos A="0.146204" C="0.727461" G="0.125445" T="0.00088968"/>
      <pos A="0.00088968" C="0.104686" G="0.719158" T="0.175267"/>
      <pos A="0.478351" C="0.312278" G="0.117141" T="0.0922301"/>
      <pos A="0.0797746" C="0.00088968" G="0.881079" T="0.0382562"/>
      <pos A="0.34134" C="0.486655" G="0.171115" T="0.00088968"/>
      <pos A="0.183571" C="0.569692" G="0.104686" T="0.142052"/>
      <pos A="0.370403" C="0.416074" G="0.15866" T="0.0548636"/>
    </motif>
    <motif db="0" id="HES5_HUMAN.H11MO.0.D" length="12" nsites="7261" evalue="1.0e+000"
        url="http://hocomoco.autosome.ru/motif/HES5_HUMAN.H11MO.0.D">
      <pos A="0.198483" C="0.220797" G="0.154886" T="0.425834"/>
      <pos A="0.0373106" C="0.0339717" G="0.895091" T="0.0336266"/>
      <pos A="0.0243297" C="0.00203962" G="0.973045" T="0.000585845"/>
      <pos A="0.000564275" C="0.995805" G="0.00349786" T="0.000132866"/>
      <pos A="0.999127" C="3.443e-06" G="0.000607416" T="0.000262288"/>
      <pos A="3.443e-06" C="0.999127" G="0.000779979" T="8.97248e-05"/>
      <pos A="8.97248e-05" C="3.443e-06" G="0.999903" T="3.443e-06"/>
      <pos A="3.443e-06" C="8.97248e-05" G="0.00466266" T="0.995244"/>
      <pos A="0.000154436" C="6.81544e-05" G="0.999623" T="0.000154436"/>
      <pos A="0.00783352" C="0.557366" G="0.0410374" T="0.393763"/>
      <pos A="0.0542288" C="0.820334" G="0.0658118" T="0.0596255"/>
      <pos A="0.313064" C="0.0888319" G="0.491257" T="0.106847"/>
    </motif>
    <motif db="0" id="HES7_HUMAN.H11MO.0.D" length="12" nsites="320" evalue="1.0e+000"
        url="http://hocomoco.autosome.ru/motif/HES7_HUMAN.H11MO.0.D">
      <pos A="0.15706" C="0.147688" G="0.0695876" T="0.625664"/>
      <pos A="0.00554514" C="0.00242112" G="0.980241" T="0.0117932"/>
      <pos A="0.101609" C="0.0110122" G="0.885739" T="0.00164011"/>
      <pos A="0.000859107" C="0.991175" G="0.00398313" T="0.00398313"/>
      <pos A="0.994299" C="0.00398313" G="0.000859107" T="0.000859107"/>
      <pos A="0.00320212" C="0.996642" G="7.81006e-05" T="7.81006e-05"/>
      <pos A="7.81006e-05" C="0.00320212" G="0.996642" T="7.81006e-05"/>
      <pos A="7.81006e-05" C="7.81006e-05" G="7.81006e-05" T="0.999766"/>
      <pos A="0.00320212" C="0.00632615" G="0.990394" T="7.81006e-05"/>
      <pos A="0.00398313" C="0.969306" G="0.00398313" T="0.0227273"/>
      <pos A="0.00476414" C="0.988832" G="0.00164011" T="0.00476414"/>
      <pos A="0.21095" C="0.0984848" G="0.57646" T="0.114105"/>
    </motif>
    <motif db="0" id="HESX1_HUMAN.H11MO.0.D" length="16" nsites="8" evalue="1.0e+000"
        url="http://hocomoco.autosome.ru/motif/HESX1_HUMAN.H11MO.0.D">
      <pos A="0.436949" C="0.19709" G="0.182981" T="0.182981"/>
      <pos A="0.00308642" C="0.257055" G="0.35582" T="0.384039"/>
      <pos A="0.00308642" C="0.511023" G="0.482804" T="0.00308642"/>
      <pos A="0.130071" C="0.511023" G="0.00308642" T="0.35582"/>
      <pos A="0.00308642" C="0.00308642" G="0.990741" T="0.00308642"/>
      <pos A="0.14418" C="0.00308642" G="0.722663" T="0.130071"/>
      <pos A="0.130071" C="0.863757" G="0.00308642" T="0.00308642"/>
      <pos A="0.482804" C="0.130071" G="0.00308642" T="0.384039"/>
      <pos A="0.398148" C="0.595679" G="0.00308642" T="0.00308642"/>
      <pos A="0.271164" C="0.130071" G="0.468695" T="0.130071"/>
      <pos A="0.00308642" C="0.115961" G="0.00308642" T="0.877866"/>
      <pos A="0.384039" C="0.00308642" G="0.468695" T="0.14418"/>
      <pos A="0.369929" C="0.115961" G="0.511023" T="0.00308642"/>
      <pos A="0.271164" C="0.468695" G="0.130071" T="0.130071"/>
      <pos A="0.369929" C="0.384039" G="0.115961" T="0.130071"/>
      <pos A="0.0348325" C="0.161817" G="0.147707" T="0.655644"/>
    </motif>
    <motif db="0" id="HEY2_HUMAN.H11MO.0.D" length="17" nsites="8" evalue="1.0e+000"
        url="http://hocomoco.autosome.ru/motif/HEY2_HUMAN.H11MO.0.D">
      <pos A="0.00308642" C="0.00308642" G="0.871025" T="0.122802"/>
      <pos A="0.00308642" C="0.242518" G="0.496914" T="0.257482"/>
      <pos A="0.00308642" C="0.257482" G="0.377198" T="0.362233"/>
      <pos A="0.00308642" C="0.257482" G="0.616629" T="0.122802"/>
      <pos A="0.137767" C="0.00308642" G="0.856061" T="0.00308642"/>
      <pos A="0.00308642" C="0.856061" G="0.00308642" T="0.137767"/>
      <pos A="0.496914" C="0.00308642" G="0.122802" T="0.377198"/>
      <pos A="0.00308642" C="0.871025" G="0.122802" T="0.00308642"/>
      <pos A="0.00308642" C="0.122802" G="0.871025" T="0.00308642"/>
      <pos A="0.00308642" C="0.122802" G="0.00308642" T="0.871025"/>
      <pos A="0.00308642" C="0.00308642" G="0.990741" T="0.00308642"/>
      <pos A="0.122802" C="0.242518" G="0.631594" T="0.00308642"/>
      <pos A="0.122802" C="0.736345" G="0.137767" T="0.00308642"/>
      <pos A="0.362233" C="0.257482" G="0.122802" T="0.257482"/>
      <pos A="0.00308642" C="0.257482" G="0.122802" T="0.616629"/>
      <pos A="0.00308642" C="0.257482" G="0.362233" T="0.377198"/>
      <pos A="0.365975" C="0.261223" G="0.246259" T="0.126543"/>
    </motif>
    <motif db="0" id="HIC1_HUMAN.H11MO.0.C" length="9" nsites="39" evalue="1.0e+000"
        url="http://hocomoco.autosome.ru/motif/HIC1_HUMAN.H11MO.0.C">
      <pos A="0.203544" C="0.105166" G="0.512341" T="0.178949"/>
      <pos A="0.0252339" C="0.0990173" G="0.752137" T="0.123612"/>
      <pos A="0.000639386" C="0.000639386" G="0.924298" T="0.0744228"/>
      <pos A="0.0252339" C="0.000639386" G="0.344962" T="0.629165"/>
      <pos A="0.000639386" C="0.000639386" G="0.000639386" T="0.998082"/>
      <pos A="0.0252339" C="0.000639386" G="0.973487" T="0.000639386"/>
      <pos A="0.0252339" C="0.973487" G="0.000639386" T="0.000639386"/>
      <pos A="0.000639386" C="0.998082" G="0.000639386" T="0.000639386"/>
      <pos A="0.191247" C="0.623016" G="0.0928687" T="0.0928687"/>
    </motif>
    <motif db="0" id="HIC2_HUMAN.H11MO.0.D" length="11" nsites="134" evalue="1.0e+000"
        url="http://hocomoco.autosome.ru/motif/HIC2_HUMAN.H11MO.0.D">
      <pos A="0.343214" C="0.343214" G="0.097129" T="0.216443"/>
      <pos A="0.205257" C="0.473714" G="0.0934004" T="0.227629"/>
      <pos A="0.503542" C="0.0113721" G="0.481171" T="0.00391499"/>
      <pos A="0.000186428" C="0.000186428" G="0.000186428" T="0.999441"/>
      <pos A="0.000186428" C="0.000186428" G="0.999441" T="0.000186428"/>
      <pos A="0.000186428" C="0.999441" G="0.000186428" T="0.000186428"/>
      <pos A="0.000186428" C="0.999441" G="0.000186428" T="0.000186428"/>
      <pos A="0.783184" C="0.216443" G="0.000186428" T="0.000186428"/>
      <pos A="0.050522" C="0.110179" G="0.83352" T="0.00577927"/>
      <pos A="0.194072" C="0.305928" G="0.335757" T="0.164243"/>
      <pos A="0.246271" C="0.283557" G="0.2239" T="0.246271"/>
    </motif>
    <motif db="0" id="HINFP_HUMAN.H11MO.0.C" length="16" nsites="42" evalue="1.0e+000"
        url="http://hocomoco.autosome.ru/motif/HINFP_HUMAN.H11MO.0.C">
      <pos A="0.327123" C="0.0662129" G="0.39771" T="0.208954"/>
      <pos A="0.333658" C="0.381238" G="0.141769" T="0.143335"/>
      <pos A="0.0466079" C="0.405812" G="0.476399" T="0.0711814"/>
      <pos A="0.190916" C="0.358231" G="0.166342" T="0.284511"/>
      <pos A="0.238496" C="0.238496" G="0.0711814" T="0.451826"/>
      <pos A="0.473266" C="0.31065" G="0.167909" T="0.0481744"/>
      <pos A="0.166342" C="0.118762" G="0.573127" T="0.141769"/>
      <pos A="0.0711814" C="0.927631" G="0.000593824" T="0.000593824"/>
      <pos A="0.000593824" C="0.000593824" G="0.998219" T="0.000593824"/>
      <pos A="0.0481744" C="0.0236009" G="0.927631" T="0.000593824"/>
      <pos A="0.973645" C="0.0251673" G="0.000593824" T="0.000593824"/>
      <pos A="0.000593824" C="0.950638" G="0.0481744" T="0.000593824"/>
      <pos A="0.000593824" C="0.0711814" G="0.855477" T="0.0727478"/>
      <pos A="0.0236009" C="0.000593824" G="0.000593824" T="0.975211"/>
      <pos A="0.192482" C="0.0236009" G="0.117195" T="0.666721"/>
      <pos A="0.385815" C="0.269213" G="0.267647" T="0.0773248"/>
    </motif>
    <motif db="0" id="HLTF_HUMAN.H11MO.0.D" length="12" nsites="10" evalue="1.0e+000"
        url="http://hocomoco.autosome.ru/motif/HLTF_HUMAN.H11MO.0.D">
      <pos A="0.15099" C="0.15099" G="0.338009" T="0.360011"/>
      <pos A="0.673542" C="0.00247525" G="0.321507" T="0.00247525"/>
      <pos A="0.299505" C="0.178493" G="0.321507" T="0.200495"/>
      <pos A="0.00247525" C="0.00247525" G="0.618537" T="0.376513"/>
      <pos A="0.101485" C="0.00247525" G="0.607536" T="0.288504"/>
      <pos A="0.288504" C="0.706546" G="0.00247525" T="0.00247525"/>
      <pos A="0.200495" C="0.090484" G="0.00247525" T="0.706546"/>
      <pos A="0.00247525" C="0.090484" G="0.904565" T="0.00247525"/>
      <pos A="0.00247525" C="0.585534" G="0.409516" T="0.00247525"/>
      <pos A="0.607536" C="0.387514" G="0.00247525" T="0.00247525"/>
      <pos A="0.893564" C="0.00247525" G="0.00247525" T="0.101485"/>
      <pos A="0.536029" C="0.360011" G="0.0519802" T="0.0519802"/>
    </motif>
    <motif db="0" id="HME2_HUMAN.H11MO.0.D" length="11" nsites="9518" evalue="1.0e+000"
        url="http://hocomoco.autosome.ru/motif/HME2_HUMAN.H11MO.0.D">
      <pos A="0.244325" C="0.209856" G="0.327616" T="0.218203"/>
      <pos A="0.222948" C="0.212323" G="0.360715" T="0.204014"/>
      <pos A="0.149905" C="0.152816" G="0.187179" T="0.5101"/>
      <pos A="0.52314" C="0.0291164" G="0.304896" T="0.142848"/>
      <pos A="0.626911" C="0.056187" G="0.316789" T="0.000113385"/>
      <pos A="0.000129208" C="0.000129208" G="0.0238613" T="0.97588"/>
      <pos A="0.000113385" C="0.000113385" G="0.306856" T="0.692917"/>
      <pos A="0.590944" C="0.0533394" G="0.214088" T="0.141628"/>
      <pos A="0.261311" C="0.141312" G="0.469406" T="0.127972"/>
      <pos A="0.161324" C="0.286372" G="0.320998" T="0.231306"/>
      <pos A="0.177369" C="0.218461" G="0.383176" T="0.220994"/>
    </motif>
    <motif db="0" id="HTF4_HUMAN.H11MO.0.A" length="10" nsites="500" evalue="1.0e+000"
        url="http://hocomoco.autosome.ru/motif/HTF4_HUMAN.H11MO.0.A">
      <pos A="0.295991" C="0.120026" G="0.261998" T="0.321986"/>
      <pos A="0.142022" C="0.339982" G="0.493951" T="0.0240452"/>
      <pos A="0.0220456" C="0.94786" G="0.0220456" T="0.00804839"/>
      <pos A="0.843881" C="0.0140472" G="0.00604879" T="0.136023"/>
      <pos A="0.0140472" C="0.120026" G="0.837882" T="0.0280444"/>
      <pos A="0.0560388" C="0.609928" G="0.317986" T="0.0160468"/>
      <pos A="0.0180464" C="4.999e-05" G="0.010048" T="0.971856"/>
      <pos A="0.00404919" C="0.00804839" G="0.939862" T="0.0480404"/>
      <pos A="0.0980304" C="0.0320436" G="0.317986" T="0.55194"/>
      <pos A="0.0180464" C="0.160018" G="0.673915" T="0.14802"/>
    </motif>
    <motif db="0" id="ID4_HUMAN.H11MO.0.D" length="11" nsites="210" evalue="1.0e+000"
        url="http://hocomoco.autosome.ru/motif/ID4_HUMAN.H11MO.0.D">
      <pos A="0.223822" C="0.161947" G="0.371371" T="0.242861"/>
      <pos A="0.320205" C="0.210733" G="0.305926" T="0.163137"/>
      <pos A="0.0703237" C="0.812827" G="0.0465255" T="0.0703237"/>
      <pos A="0.898501" C="0.00844836" G="0.0465255" T="0.0465255"/>
      <pos A="0.0429557" C="0.0619943" G="0.871133" T="0.0239172"/>
      <pos A="0.0286768" C="0.0810328" G="0.890171" T="0.000118991"/>
      <pos A="0.026297" C="0.0167777" G="0.0691337" T="0.887792"/>
      <pos A="0.0322465" C="0.0179676" G="0.90802" T="0.0417658"/>
      <pos A="0.145288" C="0.368991" G="0.0834127" T="0.402308"/>
      <pos A="0.282128" C="0.267849" G="0.24881" T="0.201214"/>
      <pos A="0.373751" C="0.221442" G="0.259519" T="0.145288"/>
    </motif>
    <motif db="0" id="IKZF1_HUMAN.H11MO.0.C" length="8" nsites="60" evalue="1.0e+000"
        url="http://hocomoco.autosome.ru/motif/IKZF1_HUMAN.H11MO.0.C">
      <pos A="0.0427902" C="0.286018" G="0.237711" T="0.43348"/>
      <pos A="0.0580449" C="0.0885543" G="0.000415973" T="0.852985"/>
      <pos A="0.0563499" C="0.000415973" G="0.942818" T="0.000415973"/>
      <pos A="0.0190606" C="0.0309254" G="0.949598" T="0.000415973"/>
      <pos A="0.000415973" C="0.0173657" G="0.981802" T="0.000415973"/>
      <pos A="0.849595" C="0.000415973" G="0.149573" T="0.000415973"/>
      <pos A="0.320765" C="0.0309254" G="0.532636" T="0.115674"/>
      <pos A="0.415683" C="0.0394002" G="0.368224" T="0.176693"/>
    </motif>
    <motif db="0" id="IRX2_HUMAN.H11MO.0.D" length="19" nsites="19306" evalue="1.0e+000"
        url="http://hocomoco.autosome.ru/motif/IRX2_HUMAN.H11MO.0.D">
      <pos A="0.409626" C="0.178973" G="0.237918" T="0.173483"/>
      <pos A="0.174687" C="0.429166" G="0.204574" T="0.191573"/>
      <pos A="0.42229" C="0.128186" G="0.222353" T="0.22717"/>
      <pos A="0.151534" C="0.156403" G="0.305009" T="0.387055"/>
      <pos A="0.129986" C="0.0788106" G="0.640757" T="0.150446"/>
      <pos A="0.177652" C="0.100734" G="0.434514" T="0.2871"/>
      <pos A="0.139271" C="0.212615" G="0.361377" T="0.286737"/>
      <pos A="0.285908" C="0.049092" G="0.24763" T="0.417369"/>
      <pos A="0.0808307" C="0.039393" G="0.447658" T="0.432119"/>
      <pos A="0.138869" C="0.0292667" G="0.636691" T="0.195173"/>
      <pos A="0.224619" C="0.0283084" G="0.386485" T="0.360587"/>
      <pos A="0.0672857" C="0.729926" G="0.0462561" T="0.156532"/>
      <pos A="0.493084" C="0.00127032" G="0.45838" T="0.0472661"/>
      <pos A="0.00132212" C="0.00588027" G="0.333393" T="0.659404"/>
      <pos A="0.00119263" C="0.00103724" G="0.996992" T="0.000778251"/>
      <pos A="0.0509308" C="0.0562659" G="0.129714" T="0.763089"/>
      <pos A="0.336605" C="0.0830579" G="0.232026" T="0.348311"/>
      <pos A="0.241065" C="0.215788" G="0.397389" T="0.145758"/>
      <pos A="0.189799" C="0.137432" G="0.414184" T="0.258585"/>
    </motif>
    <motif db="0" id="ITF2_HUMAN.H11MO.0.C" length="10" nsites="497" evalue="1.0e+000"
        url="http://hocomoco.autosome.ru/motif/ITF2_HUMAN.H11MO.0.C">
      <pos A="0.307835" C="0.0422953" G="0.382267" T="0.267602"/>
      <pos A="0.126785" C="0.146902" G="0.684017" T="0.0422953"/>
      <pos A="0.0282136" C="0.895242" G="0.0523537" T="0.0241903"/>
      <pos A="0.937487" C="0.00809696" G="0.026202" T="0.0282136"/>
      <pos A="0.0302253" C="0.104657" G="0.824834" T="0.0402836"/>
      <pos A="0.0945987" C="0.589469" G="0.299789" T="0.0161436"/>
      <pos A="0.0905753" C="0.00608529" G="0.00809696" T="0.895242"/>
      <pos A="0.00407363" C="0.014132" G="0.951569" T="0.0302253"/>
      <pos A="0.0845403" C="0.106669" G="0.460722" T="0.348069"/>
      <pos A="0.092587" C="0.273637" G="0.529119" T="0.104657"/>
    </motif>
    <motif db="0" id="JDP2_HUMAN.H11MO.0.D" length="12" nsites="3035" evalue="1.0e+000"
        url="http://hocomoco.autosome.ru/motif/JDP2_HUMAN.H11MO.0.D">
      <pos A="0.13208" C="0.253802" G="0.226251" T="0.387867"/>
      <pos A="0.147153" C="0.117815" G="0.64998" T="0.0850521"/>
      <pos A="0.84141" C="0.0233284" G="0.120653" T="0.0146084"/>
      <pos A="0.00183889" C="0.000551231" G="0.00080349" T="0.996806"/>
      <pos A="0.00163759" C="0.000602186" G="0.987716" T="0.0100441"/>
      <pos A="0.998661" C="0.000539121" G="0.000539121" T="0.000260496"/>
      <pos A="0.00109208" C="0.969009" G="0.00215814" T="0.027741"/>
      <pos A="0.00824158" C="0.000489239" G="0.990023" T="0.00124602"/>
      <pos A="0.00394284" C="0.00593455" G="0.00494758" T="0.985175"/>
      <pos A="0.157383" C="0.809049" G="0.0187155" T="0.0148525"/>
      <pos A="0.949353" C="0.0158644" G="0.0176566" T="0.0171257"/>
      <pos A="0.0448518" C="0.38098" G="0.118534" T="0.455634"/>
    </motif>
    <motif db="0" id="KAISO_HUMAN.H11MO.0.A" length="15" nsites="498" evalue="1.0e+000"
        url="http://hocomoco.autosome.ru/motif/KAISO_HUMAN.H11MO.0.A">
      <pos A="0.132554" C="0.415629" G="0.375477" T="0.0763401"/>
      <pos A="0.528057" C="0.126531" G="0.206836" T="0.138577"/>
      <pos A="0.50798" C="0.102439" G="0.371462" T="0.0181189"/>
      <pos A="0.419645" C="0.136569" G="0.323278" T="0.120508"/>
      <pos A="0.082363" C="0.259034" G="0.160661" T="0.497942"/>
      <pos A="0.289149" C="0.592301" G="0.0944088" T="0.0241417"/>
      <pos A="0.0944088" C="0.168691" G="0.130546" T="0.606354"/>
      <pos A="0.0141036" C="0.949659" G="0.0221341" T="0.0141036"/>
      <pos A="0.0462257" C="0.00808071" G="0.929582" T="0.0161112"/>
      <pos A="0.0201265" C="0.925567" G="0.0100883" T="0.044218"/>
      <pos A="0.0181189" C="0.00607308" G="0.961704" T="0.0141036"/>
      <pos A="0.807117" C="0.0261494" G="0.154638" T="0.012096"/>
      <pos A="0.0361875" C="0.0321723" G="0.865338" T="0.0663019"/>
      <pos A="0.787041" C="0.0502409" G="0.142592" T="0.0201265"/>
      <pos A="0.335324" C="0.204828" G="0.331309" T="0.128538"/>
    </motif>
    <motif db="0" id="KLF12_HUMAN.H11MO.0.C" length="11" nsites="452" evalue="1.0e+000"
        url="http://hocomoco.autosome.ru/motif/KLF12_HUMAN.H11MO.0.C">
      <pos A="0.37829" C="0.3429" G="0.194702" T="0.0841075"/>
      <pos A="0.247788" C="0.0310219" G="0.581785" T="0.139405"/>
      <pos A="0.0642004" C="5.52975e-05" G="0.931265" T="0.0044791"/>
      <pos A="5.52975e-05" C="0.0022672" G="0.99541" T="0.0022672"/>
      <pos A="5.52975e-05" C="5.52975e-05" G="0.999834" T="5.52975e-05"/>
      <pos A="0.0907432" C="0.87818" G="0.0022672" T="0.02881"/>
      <pos A="0.0221743" C="0.0022672" G="0.96002" T="0.0155386"/>
      <pos A="0.0044791" C="0.0089029" G="0.791916" T="0.194702"/>
      <pos A="0.0973789" C="5.52975e-05" G="0.862696" T="0.0398695"/>
      <pos A="0.0133267" C="0.006691" G="0.964444" T="0.0155386"/>
      <pos A="0.130557" C="0.800763" G="0.02881" T="0.0398695"/>
    </motif>
    <motif db="0" id="KLF13_HUMAN.H11MO.0.D" length="11" nsites="7671" evalue="1.0e+000"
        url="http://hocomoco.autosome.ru/motif/KLF13_HUMAN.H11MO.0.D">
      <pos A="0.352137" C="0.0834659" G="0.312377" T="0.252021"/>
      <pos A="0.385085" C="0.0168196" G="0.431363" T="0.166733"/>
      <pos A="0.0173736" C="0.000426927" G="0.981772" T="0.000426927"/>
      <pos A="0.00143721" C="3.25899e-06" G="0.543602" T="0.454958"/>
      <pos A="3.25899e-06" C="3.25899e-06" G="0.99999" T="3.25899e-06"/>
      <pos A="3.25899e-06" C="3.25899e-06" G="0.99999" T="3.25899e-06"/>
      <pos A="3.25899e-06" C="3.25899e-06" G="0.99999" T="3.25899e-06"/>
      <pos A="3.25899e-06" C="0.988388" G="3.25899e-06" T="0.0116052"/>
      <pos A="3.25899e-06" C="3.25899e-06" G="0.99999" T="3.25899e-06"/>
      <pos A="0.186808" C="0.186678" G="0.217703" T="0.40881"/>
      <pos A="0.203201" C="0.195119" G="0.397045" T="0.204635"/>
    </motif>
    <motif db="0" id="KLF14_HUMAN.H11MO.0.D" length="13" nsites="2224" evalue="1.0e+000"
        url="http://hocomoco.autosome.ru/motif/KLF14_HUMAN.H11MO.0.D">
      <pos A="0.34723" C="0.107133" G="0.318005" T="0.227631"/>
      <pos A="0.369487" C="0.0682411" G="0.397363" T="0.164909"/>
      <pos A="0.128153" C="0.0148487" G="0.837653" T="0.0193449"/>
      <pos A="0.016872" C="0.00608111" G="0.620262" T="0.356785"/>
      <pos A="0.00855402" C="1.12405e-05" G="0.991423" T="1.12405e-05"/>
      <pos A="1.12405e-05" C="1.12405e-05" G="0.999966" T="1.12405e-05"/>
      <pos A="1.12405e-05" C="1.12405e-05" G="0.999067" T="0.000910481"/>
      <pos A="0.00765478" C="0.956353" G="0.00765478" T="0.0283373"/>
      <pos A="0.0013601" C="0.000910481" G="0.996369" T="0.0013601"/>
      <pos A="0.0012477" C="0.00394542" G="0.092071" T="0.902736"/>
      <pos A="0.0816173" C="0.0195697" G="0.875646" T="0.0231667"/>
      <pos A="0.157041" C="0.0909469" G="0.579684" T="0.172328"/>
      <pos A="0.126354" C="0.444685" G="0.14389" T="0.28507"/>
    </motif>
    <motif db="0" id="KLF15_HUMAN.H11MO.0.A" length="19" nsites="479" evalue="1.0e+000"
        url="http://hocomoco.autosome.ru/motif/KLF15_HUMAN.H11MO.0.A">
      <pos A="0.311052" C="0.0355354" G="0.542736" T="0.110676"/>
      <pos A="0.258871" C="0.0125757" G="0.695105" T="0.0334481"/>
      <pos A="5.21812e-05" C="0.00213943" G="0.997756" T="5.21812e-05"/>
      <pos A="0.0167502" C="0.00631392" G="0.974796" T="0.00213943"/>
      <pos A="0.536475" C="0.354884" G="5.21812e-05" T="0.108589"/>
      <pos A="0.0689313" C="0.00631392" G="0.918441" T="0.00631392"/>
      <pos A="0.0125757" C="0.0146629" G="0.885045" T="0.0877166"/>
      <pos A="0.492642" C="0.0313609" G="0.423763" T="0.0522334"/>
      <pos A="0.116938" C="0.00631392" G="0.868347" T="0.00840117"/>
      <pos A="0.313139" C="0.344448" G="0.298528" T="0.0438844"/>
      <pos A="0.344448" C="0.16077" G="0.286005" T="0.208777"/>
      <pos A="0.233824" C="0.0438844" G="0.582394" T="0.139898"/>
      <pos A="0.150334" C="0.0209247" G="0.797381" T="0.0313609"/>
      <pos A="0.185817" C="0.0313609" G="0.770246" T="0.0125757"/>
      <pos A="0.256784" C="0.133636" G="0.576132" T="0.0334481"/>
      <pos A="0.177468" C="0.104415" G="0.665884" T="0.0522334"/>
      <pos A="0.277656" C="0.129461" G="0.446723" T="0.146159"/>
      <pos A="0.0877166" C="0.0939783" G="0.743112" T="0.0751931"/>
      <pos A="0.18373" C="0.0167502" G="0.730589" T="0.0689313"/>
    </motif>
    <motif db="0" id="KLF16_HUMAN.H11MO.0.D" length="19" nsites="650" evalue="1.0e+000"
        url="http://hocomoco.autosome.ru/motif/KLF16_HUMAN.H11MO.0.D">
      <pos A="0.193086" C="0.162321" G="0.449969" T="0.194624"/>
      <pos A="0.0977157" C="0.120789" G="0.529957" T="0.251538"/>
      <pos A="0.0611829" C="0.0334948" G="0.859522" T="0.0458006"/>
      <pos A="0.00811414" C="0.0219582" G="0.949508" T="0.0204199"/>
      <pos A="0.034264" C="0.00811414" G="0.920281" T="0.0373404"/>
      <pos A="0.127711" C="0.484579" G="0.0123443" T="0.375365"/>
      <pos A="0.0458006" C="0.0134979" G="0.891824" T="0.0488771"/>
      <pos A="0.0392632" C="0.0300338" G="0.565336" T="0.365367"/>
      <pos A="0.0665667" C="0.00503769" G="0.872597" T="0.0557991"/>
      <pos A="0.155399" C="0.0492617" G="0.524573" T="0.270766"/>
      <pos A="0.140017" C="0.26769" G="0.358445" T="0.233849"/>
      <pos A="0.18924" C="0.0877173" G="0.592255" T="0.130788"/>
      <pos A="0.0738733" C="0.0323412" G="0.809145" T="0.0846408"/>
      <pos A="0.0615675" C="0.0646439" G="0.78761" T="0.086179"/>
      <pos A="0.0769497" C="0.0692586" G="0.676857" T="0.176934"/>
      <pos A="0.0719505" C="0.108868" G="0.698008" T="0.121174"/>
      <pos A="0.058491" C="0.126173" G="0.710698" T="0.104638"/>
      <pos A="0.0415705" C="0.104638" G="0.713775" T="0.140017"/>
      <pos A="0.1031" C="0.14617" G="0.523035" T="0.227696"/>
    </motif>
    <motif db="0" id="KLF1_HUMAN.H11MO.0.A" length="14" nsites="489" evalue="1.0e+000"
        url="http://hocomoco.autosome.ru/motif/KLF1_HUMAN.H11MO.0.A">
      <pos A="0.33945" C="0.0327643" G="0.386475" T="0.241311"/>
      <pos A="0.00414026" C="0.00209569" G="0.989624" T="0.00414026"/>
      <pos A="0.00209569" C="0.00414026" G="0.987579" T="0.00618483"/>
      <pos A="5.11143e-05" C="5.11143e-05" G="0.997802" T="0.00209569"/>
      <pos A="0.0920568" C="0.527551" G="5.11143e-05" T="0.380341"/>
      <pos A="0.0143631" C="5.11143e-05" G="0.977356" T="0.0082294"/>
      <pos A="0.024586" C="0.010274" G="0.535729" T="0.429411"/>
      <pos A="0.038898" C="0.00414026" G="0.903752" T="0.05321"/>
      <pos A="0.024586" C="0.0225414" G="0.86286" T="0.0900123"/>
      <pos A="0.0613883" C="0.684983" G="0.167706" T="0.0859231"/>
      <pos A="0.167706" C="0.458035" G="0.0941014" T="0.280157"/>
      <pos A="0.143171" C="0.198375" G="0.472347" T="0.186107"/>
      <pos A="0.104324" C="0.202464" G="0.529595" T="0.163617"/>
      <pos A="0.112503" C="0.161572" G="0.623645" T="0.10228"/>
    </motif>
    <motif db="0" id="KLF3_HUMAN.H11MO.0.B" length="19" nsites="498" evalue="1.0e+000"
        url="http://hocomoco.autosome.ru/motif/KLF3_HUMAN.H11MO.0.B">
      <pos A="0.212859" C="0.188767" G="0.471843" T="0.126531"/>
      <pos A="0.226912" C="0.222897" G="0.461805" T="0.0883859"/>
      <pos A="0.259034" C="0.204828" G="0.42366" T="0.112477"/>
      <pos A="0.244981" C="0.18676" G="0.495935" T="0.0723248"/>
      <pos A="0.327294" C="0.246989" G="0.315248" T="0.11047"/>
      <pos A="0.345362" C="0.044218" G="0.359416" T="0.251004"/>
      <pos A="0.0341799" C="5.01907e-05" G="0.96572" T="5.01907e-05"/>
      <pos A="0.00607308" C="5.01907e-05" G="0.991819" T="0.00205782"/>
      <pos A="0.00406545" C="0.00808071" G="0.985796" T="0.00205782"/>
      <pos A="0.0863782" C="0.642491" G="5.01907e-05" T="0.27108"/>
      <pos A="0.00808071" C="0.00607308" G="0.981781" T="0.00406545"/>
      <pos A="0.00406545" C="0.0261494" G="0.724804" T="0.244981"/>
      <pos A="0.184752" C="0.0181189" G="0.754919" T="0.0422104"/>
      <pos A="0.0763401" C="0.0100883" G="0.843254" T="0.0703172"/>
      <pos A="0.0843706" C="0.6184" G="0.148615" T="0.148615"/>
      <pos A="0.182744" C="0.3815" G="0.162668" T="0.273088"/>
      <pos A="0.130546" C="0.204828" G="0.495935" T="0.168691"/>
      <pos A="0.0924011" C="0.242973" G="0.530064" T="0.134561"/>
      <pos A="0.160661" C="0.218882" G="0.481881" T="0.138577"/>
    </motif>
    <motif db="0" id="KLF4_HUMAN.H11MO.0.A" length="10" nsites="500" evalue="1.0e+000"
        url="http://hocomoco.autosome.ru/motif/KLF4_HUMAN.H11MO.0.A">
      <pos A="0.419966" C="0.020046" G="0.204009" T="0.355979"/>
      <pos A="0.00804839" C="4.999e-05" G="0.987852" T="0.00404919"/>
      <pos A="0.00204959" C="4.999e-05" G="0.991852" T="0.00604879"/>
      <pos A="0.0120476" C="0.00404919" G="0.977854" T="0.00604879"/>
      <pos A="0.0260448" C="0.443961" G="0.00404919" T="0.525945"/>
      <pos A="0.00404919" C="0.00404919" G="0.991852" T="4.999e-05"/>
      <pos A="0.00404919" C="0.00404919" G="0.437962" T="0.553939"/>
      <pos A="0.05004" C="0.0160468" G="0.885873" T="0.0480404"/>
      <pos A="0.0140472" C="0.0380424" G="0.881874" T="0.0660368"/>
      <pos A="0.0540392" C="0.627924" G="0.0680364" T="0.25"/>
    </motif>
    <motif db="0" id="KLF5_HUMAN.H11MO.0.A" length="14" nsites="500" evalue="1.0e+000"
        url="http://hocomoco.autosome.ru/motif/KLF5_HUMAN.H11MO.0.A">
      <pos A="0.421966" C="0.0340432" G="0.204009" T="0.339982"/>
      <pos A="0.0460408" C="0.00404919" G="0.943861" T="0.00604879"/>
      <pos A="0.00804839" C="0.00804839" G="0.967856" T="0.0160468"/>
      <pos A="0.0240452" C="0.0360428" G="0.929864" T="0.010048"/>
      <pos A="0.178014" C="0.184013" G="0.00804839" T="0.629924"/>
      <pos A="0.0460408" C="0.00204959" G="0.941862" T="0.010048"/>
      <pos A="0.040042" C="0.010048" G="0.543941" T="0.405969"/>
      <pos A="0.0160468" C="4.999e-05" G="0.963857" T="0.020046"/>
      <pos A="0.05004" C="0.030044" G="0.829884" T="0.090032"/>
      <pos A="0.106029" C="0.633923" G="0.110028" T="0.15002"/>
      <pos A="0.248" C="0.182014" G="0.192012" T="0.377974"/>
      <pos A="0.104029" C="0.136023" G="0.605929" T="0.154019"/>
      <pos A="0.154019" C="0.124025" G="0.50195" T="0.220006"/>
      <pos A="0.14802" C="0.210008" G="0.493951" T="0.14802"/>
    </motif>
    <motif db="0" id="KLF6_HUMAN.H11MO.0.A" length="19" nsites="496" evalue="1.0e+000"
        url="http://hocomoco.autosome.ru/motif/KLF6_HUMAN.H11MO.0.A">
      <pos A="0.155261" C="0.185497" G="0.510028" T="0.149214"/>
      <pos A="0.22178" C="0.247984" G="0.479792" T="0.0504435"/>
      <pos A="0.445525" C="0.189528" G="0.280236" T="0.0847107"/>
      <pos A="0.459635" C="0.0181919" G="0.368928" T="0.153245"/>
      <pos A="0.0484277" C="0.00609756" G="0.814402" T="0.131072"/>
      <pos A="0.0242391" C="5.03931e-05" G="0.955503" T="0.0202076"/>
      <pos A="0.0443963" C="0.0524592" G="0.891" T="0.0121447"/>
      <pos A="0.260079" C="0.457619" G="5.03931e-05" T="0.282252"/>
      <pos A="0.116962" C="0.00609756" G="0.854717" T="0.0222233"/>
      <pos A="0.0282705" C="0.0222233" G="0.689428" T="0.260079"/>
      <pos A="0.209686" C="0.0645535" G="0.68338" T="0.0423806"/>
      <pos A="0.0867265" C="0.0302862" G="0.836575" T="0.046412"/>
      <pos A="0.229843" C="0.453588" G="0.20767" T="0.108899"/>
      <pos A="0.294346" C="0.318535" G="0.13712" T="0.25"/>
      <pos A="0.0625378" C="0.157277" G="0.522123" T="0.258063"/>
      <pos A="0.147198" C="0.127041" G="0.608799" T="0.116962"/>
      <pos A="0.161308" C="0.171387" G="0.602751" T="0.0645535"/>
      <pos A="0.34877" C="0.110915" G="0.433431" T="0.106884"/>
      <pos A="0.258063" C="0.233874" G="0.455604" T="0.0524592"/>
    </motif>
    <motif db="0" id="KLF8_HUMAN.H11MO.0.C" length="9" nsites="5" evalue="1.0e+000"
        url="http://hocomoco.autosome.ru/motif/KLF8_HUMAN.H11MO.0.C">
      <pos A="0.00490196" C="0.77521" G="0.00490196" T="0.214986"/>
      <pos A="0.670168" C="0.320028" G="0.00490196" T="0.00490196"/>
      <pos A="0.00490196" C="0.00490196" G="0.880252" T="0.109944"/>
      <pos A="0.00490196" C="0.00490196" G="0.670168" T="0.320028"/>
      <pos A="0.00490196" C="0.00490196" G="0.985294" T="0.00490196"/>
      <pos A="0.00490196" C="0.00490196" G="0.635154" T="0.355042"/>
      <pos A="0.00490196" C="0.00490196" G="0.985294" T="0.00490196"/>
      <pos A="0.00490196" C="0.109944" G="0.00490196" T="0.880252"/>
      <pos A="0.00490196" C="0.109944" G="0.880252" T="0.00490196"/>
    </motif>
    <motif db="0" id="KLF9_HUMAN.H11MO.0.C" length="15" nsites="256" evalue="1.0e+000"
        url="http://hocomoco.autosome.ru/motif/KLF9_HUMAN.H11MO.0.C">
      <pos A="0.0625732" C="0.187524" G="0.636568" T="0.113335"/>
      <pos A="0.257809" C="0.187524" G="0.460855" T="0.093811"/>
      <pos A="0.499902" C="0.136763" G="0.265619" T="0.0977157"/>
      <pos A="0.160191" C="0.0118118" G="0.800566" T="0.0274307"/>
      <pos A="0.0430496" C="0.00400234" G="0.632663" T="0.320285"/>
      <pos A="0.0157165" C="9.76181e-05" G="0.984088" T="9.76181e-05"/>
      <pos A="9.76181e-05" C="0.00400234" G="0.980184" T="0.0157165"/>
      <pos A="9.76181e-05" C="0.00790707" G="0.991898" T="9.76181e-05"/>
      <pos A="0.00790707" C="0.757614" G="0.00400234" T="0.230476"/>
      <pos A="9.76181e-05" C="9.76181e-05" G="0.999707" T="9.76181e-05"/>
      <pos A="0.00400234" C="0.0157165" G="0.261714" T="0.718567"/>
      <pos A="0.00400234" C="0.00400234" G="0.976279" T="0.0157165"/>
      <pos A="0.050859" C="0.117239" G="0.67171" T="0.160191"/>
      <pos A="0.0157165" C="0.843518" G="0.0313354" T="0.10943"/>
      <pos A="0.128954" C="0.523331" G="0.203143" T="0.144572"/>
    </motif>
    <motif db="0" id="LEF1_HUMAN.H11MO.0.A" length="14" nsites="456" evalue="1.0e+000"
        url="http://hocomoco.autosome.ru/motif/LEF1_HUMAN.H11MO.0.A">
      <pos A="0.0767924" C="0.260963" G="0.274118" T="0.388128"/>
      <pos A="0.0329423" C="0.63588" G="0.184225" T="0.146952"/>
      <pos A="0.0175948" C="0.708233" G="0.0132098" T="0.260963"/>
      <pos A="0.122835" C="0.0460973" G="0.0197873" T="0.81128"/>
      <pos A="0.00224731" C="0.138182" G="0.0351348" T="0.824435"/>
      <pos A="0.00224731" C="0.0132098" G="0.0329423" T="0.951601"/>
      <pos A="0.0439048" C="0.4254" G="0.519678" T="0.0110173"/>
[truncated: 609,404 more chars]
